# Supplementary material for: Specific structural elements of the T-box riboswitch drive the two-step binding of the tRNA ligand
Source: eLife. 2018 Sep 25;7:e39518. doi: 10.7554/eLife.39518 (PMC6197855; doi:10.7554/eLife.39518)
Supplement: Figure 2—source data 1. — Each two columns show intensities of the Cy3/Cy5 pair from the same molecule. [file elife-39518-fig2-data1.zip]

Archive with 3 entries (3 files):
- Repeat1.txt
- Repeat2.txt
- Repeat3.txt
