# Supplementary material for: Specific structural elements of the T-box riboswitch drive the two-step binding of the tRNA ligand
Source: eLife. 2018 Sep 25;7:e39518. doi: 10.7554/eLife.39518 (PMC6197855; doi:10.7554/eLife.39518)
Supplement: Figure 2—source data 1. — Each two columns show intensities of the Cy3/Cy5 pair from the same molecule. [file elife-39518-fig2-data1.zip › Repeat1.txt]

   2.0000000e+00   2.0000000e+00   4.0000000e+00   4.0000000e+00   7.0000000e+00   7.0000000e+00   1.0000000e+01   1.0000000e+01   1.2000000e+01   1.2000000e+01   1.5000000e+01   1.5000000e+01   1.9000000e+01   1.9000000e+01   2.5000000e+01   2.5000000e+01   3.0000000e+01   3.0000000e+01   4.2000000e+01   4.2000000e+01   5.0000000e+01   5.0000000e+01   5.1000000e+01   5.1000000e+01   6.1000000e+01   6.1000000e+01   6.5000000e+01   6.5000000e+01   7.7000000e+01   7.7000000e+01   8.0000000e+01   8.0000000e+01   8.5000000e+01   8.5000000e+01   9.8000000e+01   9.8000000e+01   9.9000000e+01   9.9000000e+01   1.0100000e+02   1.0100000e+02   1.0900000e+02   1.0900000e+02   1.1700000e+02   1.1700000e+02   1.2000000e+02   1.2000000e+02   1.2200000e+02   1.2200000e+02   1.2300000e+02   1.2300000e+02   1.2800000e+02   1.2800000e+02   1.3000000e+02   1.3000000e+02   1.3200000e+02   1.3200000e+02   1.3700000e+02   1.3700000e+02   1.4100000e+02   1.4100000e+02   1.4400000e+02   1.4400000e+02   1.4600000e+02   1.4600000e+02   1.4700000e+02   1.4700000e+02   1.5100000e+02   1.5100000e+02   1.5200000e+02   1.5200000e+02   1.5300000e+02   1.5300000e+02   1.6100000e+02   1.6100000e+02   1.6200000e+02   1.6200000e+02   1.6400000e+02   1.6400000e+02   1.7700000e+02   1.7700000e+02   1.8100000e+02   1.8100000e+02   1.8300000e+02   1.8300000e+02   1.9200000e+02   1.9200000e+02   1.9500000e+02   1.9500000e+02   1.9900000e+02   1.9900000e+02   2.0100000e+02   2.0100000e+02   2.0900000e+02   2.0900000e+02   2.3200000e+02   2.3200000e+02   2.3700000e+02   2.3700000e+02   2.4000000e+02   2.4000000e+02   2.4400000e+02   2.4400000e+02   2.4700000e+02   2.4700000e+02   2.5300000e+02   2.5300000e+02   2.5600000e+02   2.5600000e+02   2.5700000e+02   2.5700000e+02   2.6000000e+02   2.6000000e+02   2.6800000e+02   2.6800000e+02   2.7200000e+02   2.7200000e+02   2.7500000e+02   2.7500000e+02   2.7700000e+02   2.7700000e+02   3.0000000e+02   3.0000000e+02   3.0300000e+02   3.0300000e+02   3.1400000e+02   3.1400000e+02   3.2200000e+02   3.2200000e+02   3.2900000e+02   3.2900000e+02   3.3700000e+02   3.3700000e+02   3.3900000e+02   3.3900000e+02   3.4600000e+02   3.4600000e+02   3.6400000e+02   3.6400000e+02   3.7600000e+02   3.7600000e+02   3.7800000e+02   3.7800000e+02   3.7900000e+02   3.7900000e+02   3.8600000e+02   3.8600000e+02   3.9000000e+02   3.9000000e+02   3.9700000e+02   3.9700000e+02   3.9800000e+02   3.9800000e+02   4.0200000e+02   4.0200000e+02   4.0500000e+02   4.0500000e+02   4.0800000e+02   4.0800000e+02   4.1700000e+02   4.1700000e+02   4.2700000e+02   4.2700000e+02   4.3000000e+02   4.3000000e+02   4.3600000e+02   4.3600000e+02   4.4600000e+02   4.4600000e+02   4.5700000e+02   4.5700000e+02   4.6200000e+02   4.6200000e+02   4.6400000e+02   4.6400000e+02   4.7400000e+02   4.7400000e+02   4.9500000e+02   4.9500000e+02   4.9700000e+02   4.9700000e+02   5.0000000e+02   5.0000000e+02   5.0300000e+02   5.0300000e+02   5.0700000e+02   5.0700000e+02   5.1600000e+02   5.1600000e+02   5.1700000e+02   5.1700000e+02   5.2200000e+02   5.2200000e+02   5.3400000e+02   5.3400000e+02   5.4900000e+02   5.4900000e+02   5.5400000e+02   5.5400000e+02   5.5800000e+02   5.5800000e+02   5.5900000e+02   5.5900000e+02   5.6500000e+02   5.6500000e+02   5.6700000e+02   5.6700000e+02   5.7700000e+02   5.7700000e+02   5.9300000e+02   5.9300000e+02   6.0500000e+02   6.0500000e+02   6.0600000e+02   6.0600000e+02   6.0900000e+02   6.0900000e+02   6.1700000e+02   6.1700000e+02   6.2600000e+02   6.2600000e+02   6.3500000e+02   6.3500000e+02   6.3600000e+02   6.3600000e+02   6.4100000e+02   6.4100000e+02   6.4400000e+02   6.4400000e+02
   2.1944806e+02  -9.4658452e+00   2.2389161e+02   1.1221252e+01   6.5080645e+01   1.0670677e+02   1.0821452e+02   1.0728768e+02   9.4420645e+01   1.0797119e+02   1.5427129e+02   8.6041032e+00   8.3340000e+01   1.1518893e+02   1.2070452e+02   1.7400622e+02   7.2900000e+01   2.6311477e+02   2.6085710e+02  -3.1350194e+00   4.6266774e+01   1.1268769e+02   6.6944194e+01   1.2785834e+02   5.8855161e+01   7.3822555e+01   3.3083226e+02  -3.2398065e+00   2.2718774e+02   5.9001419e+00   3.7612452e+02   4.4381032e+00   8.8517097e+01   9.1301535e+01   1.2460097e+02   1.3152773e+02   1.1980000e+02   1.5204116e+02   7.0753548e+01   1.8501810e+02   1.5763000e+02   5.8227019e+01   1.4134935e+02   8.4845277e+01   3.6464355e+02   1.9044323e+01   7.3370645e+01   1.6690228e+02   9.2986129e+01   1.1670563e+02   3.0373323e+02  -6.6932206e+01   8.1859355e+01   1.5711448e+02   8.4343226e+01   1.2971545e+02   6.3440000e+01   9.1251252e+01   7.8163871e+01   1.2877495e+02   3.0647839e+02   1.8595366e+02   7.1170323e+01   1.0887702e+02   6.5663548e+01   7.4464658e+01   6.2328387e+01   1.0022276e+02   6.9903548e+01   1.2927643e+02   4.4795806e+01   5.2949884e+01   1.0252323e+02   1.3217169e+02   7.0555484e+01   1.1224911e+02   7.8922258e+01   8.2651058e+01   1.8763129e+02   1.1179337e+02   7.1581290e+01   1.1216092e+02   5.9145806e+01   6.0498335e+01   1.4586161e+02   1.0873006e+01   6.9519355e+01   1.3827200e+02   9.2903548e+01   1.8648288e+02   6.2722903e+01   1.3963862e+02   5.3599677e+01   1.0057815e+02   5.6639355e+01   1.5160595e+02   5.6992581e+01   1.1550350e+02   7.7638710e+01   1.0712697e+02   5.7726129e+01   9.8418039e+01   8.9887097e+01   1.6937935e+02   2.0774871e+02   3.3072361e+01   4.6787742e+01   1.4058279e+02   2.2771806e+02   3.2942232e+01   8.7026774e+01   9.3394310e+01   3.2259677e+01   1.9163858e+02  -3.3909677e+00   3.6912774e+00   7.1422903e+01   1.0069294e+02   4.9894516e+01   1.7424360e+02   7.2686774e+01   1.1421022e+02   7.6901613e+01   1.3440626e+02   8.1570968e+01   1.1906819e+02   5.9325161e+01   1.5810786e+02   1.0431290e+02   1.3324884e+02   1.5144903e+02   1.2001117e+02   5.1980968e+01   6.4365071e+01   8.1611613e+01   1.5763204e+02   6.0688387e+01   8.2492994e+01   6.6828710e+01   1.1750983e+02   7.4548710e+01   9.5415781e+01   6.8976452e+01   7.4738658e+01   3.2928065e+02  -7.4785806e+00   5.0507419e+01   9.8815535e+01   6.5566129e+01   1.8413632e+02   1.1609581e+02   1.9059008e+02   9.2735484e+01   1.1457019e+02   1.3178129e+02   1.0200524e+02   6.0605484e+01   1.1806769e+02   7.7769677e+01   1.9140455e+02   7.2091613e+01   9.1924284e+01   7.4698710e+01   1.8459120e+02   1.0361032e+02   1.4668279e+02   8.1190323e+01   1.0046058e+02   8.9918065e+01   1.2292139e+02   6.1398387e+01   1.3844490e+02   6.8773226e+01   9.4490400e+01   6.5564194e+01   1.1450551e+02   5.6964516e+00   8.6620413e+01   5.7151935e+01   1.1398881e+02   1.9760000e+02   1.9860684e+02   6.3344194e+01   1.5247117e+02   8.4529677e+01   1.5050730e+02   5.2645161e+01   1.1421323e+02   2.5647613e+02  -6.7200026e+01   4.7889032e+01   6.2905974e+01   1.1649871e+02   1.7808365e+02   5.1287097e+01   1.1213961e+02   2.2989065e+02  -6.0673548e-01   5.2780323e+01   9.8508865e+01   1.5827774e+02  -3.5864477e+01   5.4469032e+01   1.0478377e+02   6.9380645e+01   8.9628258e+01   1.0201161e+02   5.1549716e+01   6.3787419e+01   9.3979265e+01   5.9151935e+01   5.2256877e+01   7.7919677e+01   1.1153385e+02   6.5342903e+01   8.5575148e+01   4.6395484e+01   1.5025062e+02   7.1162581e+01   1.8762699e+02   1.4061484e+02   1.7274630e+02   2.3830968e+02   7.9804581e+01   6.7312903e+01   1.6497110e+02   3.5807742e+01   7.6286026e+01
   1.9973806e+02   2.4909548e+00   1.1170161e+02   9.3864516e+00   8.2700645e+01   1.3091717e+02   1.1078452e+02   1.3679208e+02   8.8710645e+01   1.3304799e+02   1.6870129e+02  -4.1702968e+00   8.4720000e+01   1.0826853e+02   1.5327452e+02   1.5583062e+02   7.8470000e+01   2.4466917e+02   2.2928710e+02   1.5720581e+01   5.4876774e+01   9.4138890e+01   6.3894194e+01   1.1815234e+02   3.6705161e+01   7.7364555e+01   3.5035226e+02  -6.1314065e+00   2.3189774e+02  -9.6266581e+00   3.5617452e+02   3.8441032e+00   7.2847097e+01   8.7745135e+01   1.2475097e+02   1.4584573e+02   1.1295000e+02   1.3301916e+02   7.4893548e+01   1.5658690e+02   1.4606000e+02   7.4202619e+01   1.3558935e+02   9.1836077e+01   3.6335355e+02  -2.2424774e+00   8.3510645e+01   1.6904108e+02   8.0076129e+01   1.7669843e+02   3.0069323e+02  -7.1349006e+01   6.3579355e+01   1.6252688e+02   8.3823226e+01   1.1189705e+02   7.7440000e+01   9.7231252e+01   5.9973871e+01   9.9040155e+01   3.2109839e+02   2.4378406e+02   6.0590323e+01   1.2148342e+02   7.0433548e+01   1.2755306e+02   7.8708387e+01   1.5362236e+02   6.0673548e+01   1.3277483e+02   5.9315806e+01   1.0711828e+02   8.3473226e+01   1.4830569e+02   6.9505484e+01   1.0033311e+02   4.9352258e+01   8.0826658e+01   2.1415129e+02   1.5333177e+02   7.1341290e+01   1.3185012e+02   4.9575806e+01   7.8453935e+01   1.3710161e+02   1.7193806e+01   6.7139355e+01   1.3660240e+02   7.6093548e+01   1.3206768e+02   7.2382903e+01   1.5405582e+02   6.2839677e+01   7.7268955e+01   8.7549355e+01   1.2746315e+02   6.7042581e+01   9.6119497e+01   9.1308710e+01   1.7036337e+02   7.6256129e+01   8.4125639e+01   9.3887097e+01   1.6862935e+02   2.3064871e+02   2.4960361e+01   7.3927742e+01   1.6322159e+02   3.8852806e+02   8.3174323e+00   7.6836774e+01   1.1501951e+02   3.4969677e+01   1.1818178e+02   5.7490323e+00  -8.2299226e+00   5.2702903e+01   1.0867054e+02   5.1324516e+01   1.6060920e+02   5.5496774e+01   9.5015419e+01   9.0471613e+01   1.4518066e+02   8.9760968e+01   1.2103299e+02   6.7805161e+01   1.4875946e+02   1.0431290e+02   1.4243884e+02   1.2006903e+02   1.0504157e+02   7.1400968e+01   1.1600147e+02   7.7091613e+01   1.4523364e+02   5.3588387e+01   1.1011099e+02   5.2018710e+01   1.1098463e+02   5.8408710e+01   8.2376981e+01   6.1926452e+01   7.0342658e+01   3.5466065e+02   1.6681019e+01   5.4227419e+01   8.6707935e+01   8.6796129e+01   1.6371792e+02   9.5945806e+01   1.9477208e+02   1.0568548e+02   1.0801419e+02   1.2573129e+02   1.1853924e+02   6.2655484e+01   9.4623690e+01   9.1579677e+01   2.0162975e+02   5.3181613e+01   1.1752708e+02   8.4218710e+01   2.0444960e+02   7.7760323e+01   1.5261079e+02   5.1380323e+01   1.3327538e+02   1.0986806e+02   1.4504539e+02   5.8688387e+01   1.5785170e+02   5.5963226e+01   1.2041520e+02   1.0580419e+02   1.2652631e+02   1.9216452e+01   9.6728813e+01   4.1381935e+01   1.2520041e+02   2.0260000e+02   2.1491684e+02   7.1104194e+01   1.4390037e+02   9.5669677e+01   1.4146610e+02   6.8025161e+01   1.0593283e+02   2.8942613e+02  -5.0786026e+01   6.4269032e+01   7.8255574e+01   9.3498710e+01   1.7925365e+02   4.5767097e+01   7.1101213e+01   2.7132065e+02  -6.1111355e+00   5.5400323e+01   1.1915926e+02   1.9937774e+02  -2.2962477e+01   6.2939032e+01   1.4696617e+02   4.5850645e+01   4.9840658e+01   8.6681613e+01   5.6106116e+01   3.8787419e+01   8.2069265e+01   8.0721935e+01   7.3631277e+01   8.6539677e+01   1.2169425e+02   6.4722903e+01   9.5724748e+01   6.3295484e+01   1.7023862e+02   1.0225258e+02   1.6851979e+02   1.1280484e+02   1.5997110e+02   8.6359677e+01   2.1146058e+02   5.5412903e+01   1.4335310e+02   4.7897742e+01   7.7458826e+01
   2.3763806e+02   4.0789548e+00   2.3356161e+02  -2.5642348e+01   6.4320645e+01   1.8319757e+02   9.3164516e+01   1.2249168e+02   8.5660645e+01   1.1124199e+02   1.6722129e+02   1.1418103e+01   7.7390000e+01   1.4228493e+02   1.1579452e+02   1.5625902e+02   6.0990000e+01   2.5902757e+02   2.1428710e+02   1.5020581e+01   4.4976774e+01   9.1030890e+01   5.7134194e+01   1.2993314e+02   3.7425161e+01   1.0411695e+02   3.7154226e+02   5.1233935e+00   2.0823774e+02   7.6061419e+00   3.9522452e+02   2.2250103e+01   8.3087097e+01   8.2925935e+01   1.1118097e+02   1.4389133e+02   1.2952000e+02   1.3640356e+02   7.4563548e+01   1.7447330e+02   1.7782000e+02   2.5521819e+01   1.0696935e+02   1.0507568e+02   3.8487355e+02  -6.3440774e+00   6.2650645e+01   1.3527988e+02   1.0141613e+02   1.6275123e+02   2.6592323e+02  -6.1187406e+01   7.9629355e+01   1.5348288e+02   7.2723226e+01   1.2626505e+02   8.2390000e+01   9.1215252e+01   6.3073871e+01   1.3960215e+02   2.7161839e+02   1.7641246e+02   7.9550323e+01   8.8636619e+01   7.2853548e+01   8.4409458e+01   1.0122839e+02   1.4778076e+02   4.5333548e+01   1.3448203e+02   5.6175806e+01   1.0374948e+02   7.3283226e+01   1.3822089e+02   7.9415484e+01   1.3502031e+02   5.7822258e+01   6.3579058e+01   2.0411129e+02   1.7080497e+02   5.0251290e+01   1.0457732e+02   5.1385806e+01   8.8069135e+01   1.5324161e+02   1.5572606e+01   6.7999355e+01   1.2087360e+02   9.7283548e+01   1.4594248e+02   6.8532903e+01   1.5131382e+02   4.3889677e+01   7.6834955e+01   7.9159355e+01   1.2189435e+02   7.1612581e+01   1.1733390e+02   8.0878710e+01   1.5115777e+02   6.9676129e+01   1.1674204e+02   8.2367097e+01   1.4546095e+02   2.2174871e+02   2.2192361e+01   7.0457742e+01   1.4277919e+02   3.2643806e+02   1.3384632e+01   8.4936774e+01   1.1275151e+02   2.9779677e+01   1.9674698e+02   1.4190323e+00   1.3064774e+00   5.6752903e+01   1.3510654e+02   5.4034516e+01   1.5487240e+02   5.8116774e+01   1.0147582e+02   8.5661613e+01   1.2889546e+02   8.8760968e+01   1.2639299e+02   7.5845161e+01   1.6459626e+02   8.7972903e+01   1.3174604e+02   1.0001903e+02   9.8455574e+01   6.6600968e+01   9.9905471e+01   7.7991613e+01   1.2430164e+02   6.9348387e+01   8.7040194e+01   7.1018710e+01   1.0165463e+02   6.7888710e+01   8.2658581e+01   6.0306452e+01   7.7432258e+01   3.3719065e+02   1.3698619e+01   3.6077419e+01   9.7539935e+01   7.6946129e+01   1.7964592e+02   1.1894581e+02   2.0193208e+02   7.3925484e+01   1.2541499e+02   1.2850129e+02   1.0903764e+02   7.0655484e+01   9.8453690e+01   8.4679677e+01   1.9037175e+02   6.2521613e+01   9.6589884e+01   7.3838710e+01   1.8856000e+02   1.0409032e+02   1.1555439e+02   7.2670323e+01   1.0624218e+02   9.5158065e+01   1.2883219e+02   6.4068387e+01   1.3890130e+02   7.3913226e+01   1.0950920e+02   5.9614194e+01   1.1470151e+02   2.1496452e+01   1.0231641e+02   4.7341935e+01   1.1486361e+02   1.8755000e+02   2.4107084e+02   5.6534194e+01   1.5996597e+02   8.0199677e+01   1.5185370e+02   6.0835161e+01   1.1050803e+02   2.6866613e+02  -3.5415226e+01   5.5409032e+01   6.5924374e+01   7.6348710e+01   1.6891565e+02   5.2097097e+01   5.4744813e+01   2.7161065e+02  -3.4944335e+01   6.3880323e+01   9.5390865e+01   2.0132774e+02  -6.3847742e-01   7.2469032e+01   1.1363377e+02   5.5380645e+01   4.7598258e+01   9.7251613e+01   4.2970516e+01   5.5597419e+01   9.2054465e+01   7.1151935e+01   6.8196877e+01   7.9679677e+01   1.3948305e+02   8.6962903e+01   1.1965555e+02   4.4245484e+01   1.3466262e+02   9.5062581e+01   1.8718499e+02   1.1508484e+02   1.6068870e+02   5.3309677e+01   9.0254581e+01   9.0792903e+01   1.6371270e+02   5.5427742e+01   8.5006426e+01
   2.6935806e+02  -5.5864516e-01   2.6213161e+02   7.3120516e+00   7.1270645e+01   1.7388157e+02   1.2202452e+02   1.0023288e+02   8.2660645e+01   1.3615199e+02   1.6956129e+02  -1.4790968e+00   8.0720000e+01   1.3929853e+02   1.2551452e+02   1.8981142e+02   6.8090000e+01   1.9802957e+02   2.3352710e+02   1.3001381e+01   4.2686774e+01   1.3230409e+02   5.5794194e+01   1.0665034e+02   7.2465161e+01   1.0816375e+02   3.4626226e+02  -1.8384206e+01   2.2199774e+02  -7.5946581e+00   4.6645452e+02   2.0791703e+01   9.0757097e+01   1.0484234e+02   1.1427097e+02   1.3849413e+02   1.1785000e+02   1.5638716e+02   7.1033548e+01   1.7732570e+02   1.5792000e+02   4.1823819e+01   9.0779355e+01   9.8560877e+01   3.5497355e+02  -6.9920774e+00   7.5890645e+01   1.4460068e+02   7.4986129e+01   1.5976563e+02   2.6607323e+02  -5.5579406e+01   7.0389355e+01   1.2503208e+02   7.8873226e+01   1.1215305e+02   5.6300000e+01   9.1442452e+01   4.8023871e+01   1.2775615e+02   2.9547839e+02   2.2441366e+02   5.8260323e+01   7.4529819e+01   5.7333548e+01   7.8321058e+01   6.5708387e+01   1.5914236e+02   4.4003548e+01   9.6818426e+01   5.2125806e+01   7.9363484e+01   6.0193226e+01   1.3778809e+02   6.6365484e+01   9.1344310e+01   5.1872258e+01   9.1955058e+01   1.8092129e+02   1.5647017e+02   5.0771290e+01   9.3015716e+01   4.6765806e+01   7.7108735e+01   1.3557161e+02   1.1076206e+01   5.3519355e+01   1.6588200e+02   8.6943548e+01   1.5190968e+02   5.8002903e+01   1.7943622e+02   5.7269677e+01   9.0904555e+01   6.9359355e+01   1.1491835e+02   7.0232581e+01   1.0339430e+02   8.0158710e+01   1.7735537e+02   7.9866129e+01   1.0454684e+02   7.0367097e+01   1.5018095e+02   2.2193871e+02   2.5277161e+01   5.0887742e+01   1.4530479e+02   3.4852806e+02   2.8617432e+01   7.1316774e+01   1.0027111e+02   9.7396774e+00   1.5420018e+02   2.2903226e-01   4.1116774e+00   3.9662903e+01   1.0976374e+02   5.2324516e+01   1.3481920e+02   5.8116774e+01   1.3761582e+02   8.0521613e+01   1.2054666e+02   9.1240968e+01   1.7348459e+02   5.7755161e+01   1.5632346e+02   9.9022903e+01   1.1767204e+02   1.2872903e+02   9.5828774e+01   7.5120968e+01   1.5141387e+02   6.9281613e+01   1.0542844e+02   5.6298387e+01   8.6134194e+01   5.7448710e+01   9.8930232e+01   6.6128710e+01   6.9849381e+01   6.1026452e+01   8.0374658e+01   3.4638065e+02   3.5673419e+01   5.1127419e+01   1.2562594e+02   7.2176129e+01   2.0969752e+02   1.1552581e+02   2.1806568e+02   9.4595484e+01   1.1371139e+02   1.2702129e+02   1.3838604e+02   6.7035484e+01   1.3231329e+02   9.1539677e+01   2.0168295e+02   6.9611613e+01   1.0298268e+02   8.7888710e+01   2.1672600e+02   1.0138032e+02   1.5858119e+02   6.7050323e+01   1.2078178e+02   9.4058065e+01   1.8178019e+02   8.3208387e+01   1.4899010e+02   8.7623226e+01   1.2817240e+02   7.5994194e+01   1.2996111e+02   1.8116452e+01   1.1629681e+02   7.3151935e+01   1.3941881e+02   2.2498000e+02   2.5222644e+02   5.4864194e+01   1.7452957e+02   7.8389677e+01   1.6299850e+02   7.3315161e+01   1.3827963e+02   2.8809613e+02  -2.9869626e+01   9.4839032e+01   1.0385997e+02   8.8878710e+01   1.8829325e+02   4.0767097e+01   9.1741213e+01   2.8694065e+02   2.2729265e+01   6.9020323e+01   1.2606966e+02   1.9756774e+02  -2.2437677e+01   9.0089032e+01   1.4503417e+02   7.0570645e+01   7.8813058e+01   9.4151613e+01   8.0028516e+01   5.8027419e+01   9.7770065e+01   7.7721935e+01   8.3011277e+01   9.3299677e+01   1.7077345e+02   7.0202903e+01   1.2604635e+02   6.1155484e+01   1.8840982e+02   8.7012581e+01   2.1235899e+02   1.0937484e+02   1.6619550e+02   9.4809677e+01   1.5393458e+02   7.3122903e+01   1.6579630e+02   4.3137742e+01   8.9789626e+01
   2.2116806e+02   1.1776555e+01   2.4765161e+02   2.1230452e+01   7.4130645e+01   1.6755277e+02   9.4644516e+01   1.5485328e+02   6.4520645e+01   1.0946319e+02   1.7137129e+02   2.0276103e+01   8.2200000e+01   1.2485013e+02   8.2084516e+01   1.8452582e+02   4.4950000e+01   2.1521077e+02   2.9080710e+02   9.1289806e+00   5.0406774e+01   1.3245649e+02   5.3374194e+01   1.0108394e+02   6.9755161e+01   9.5620555e+01   3.5745226e+02  -3.4694065e+00   2.3899774e+02   1.2005342e+01   4.0522452e+02   2.0260103e+01   6.6327097e+01   1.2040674e+02   1.1879097e+02   1.5289253e+02   1.2333000e+02   1.4803876e+02   6.3033548e+01   1.6358570e+02   1.6830000e+02   4.1993419e+01   1.2392935e+02   1.0576888e+02   3.5149355e+02  -2.4863677e+01   7.2270645e+01   1.1947028e+02   7.8176129e+01   1.4847043e+02   2.6250323e+02  -6.1913806e+01   7.5579355e+01   1.1071688e+02   7.0913226e+01   1.0183985e+02   6.8910000e+01   9.2053652e+01   6.6503871e+01   1.2322775e+02   2.7976839e+02   1.5057046e+02   5.3550323e+01   6.4526619e+01   6.5143548e+01   8.7026258e+01   7.2658387e+01   1.3325636e+02   5.5953548e+01   1.4405243e+02   4.4605806e+01   1.0129508e+02   6.8663226e+01   1.3345049e+02   5.6745484e+01   1.3169391e+02   6.7542258e+01   9.1701458e+01   2.0244129e+02   1.3431857e+02   5.5531290e+01   8.8254916e+01   5.6435806e+01   5.7625135e+01   1.2638161e+02   2.0911406e+01   7.2859355e+01   1.4467480e+02   8.0373548e+01   1.8033528e+02   5.8722903e+01   1.6656862e+02   7.9079677e+01   9.1019755e+01   7.4499355e+01   1.3888715e+02   7.5282581e+01   1.3175030e+02   8.1498710e+01   1.3724817e+02   6.4486129e+01   1.2210724e+02   7.7887097e+01   1.6857935e+02   2.2645871e+02   3.4385561e+01   6.2647742e+01   1.0436399e+02   2.9081806e+02   2.0844232e+01   7.5506774e+01   9.0265910e+01   3.2739677e+01   1.7336018e+02   1.6090323e+00   9.3812774e+00   3.7512903e+01   1.2474574e+02   3.5654516e+01   1.1195280e+02   5.8836774e+01   1.2465822e+02   8.7521613e+01   1.1255666e+02   8.7810968e+01   1.1942899e+02   7.3185161e+01   1.3489906e+02   8.4692903e+01   1.0857844e+02   1.2044903e+02   9.7061174e+01   4.8690968e+01   1.2248827e+02   8.1231613e+01   1.5381244e+02   5.4638387e+01   8.8026994e+01   6.3498710e+01   1.1253623e+02   8.2548710e+01   9.4205781e+01   5.8406452e+01   7.9864258e+01   2.9614065e+02   1.0122619e+01   6.2037419e+01   9.9513135e+01   7.9946129e+01   1.7598592e+02   1.2571581e+02   2.1663048e+02   8.5115484e+01   1.2151979e+02   1.2112129e+02   9.6338039e+01   6.4035484e+01   1.4665329e+02   8.0059677e+01   1.6079135e+02   5.4421613e+01   1.0090788e+02   9.1788710e+01   1.9131400e+02   8.7190323e+01   1.3390639e+02   7.7810323e+01   8.0830981e+01   9.2058065e+01   1.6689019e+02   8.6018387e+01   1.2566530e+02   8.4483226e+01   1.1189360e+02   9.9094194e+01   1.3682311e+02   3.0836452e+01   9.7609213e+01   8.2101935e+01   1.2113281e+02   2.2493000e+02   1.9989044e+02   9.0954194e+01   1.7821237e+02   9.6339677e+01   1.5579250e+02   9.0835161e+01   1.3453803e+02   2.3780613e+02  -4.9566426e+01   6.6509032e+01   5.5416374e+01   8.1348710e+01   2.0251565e+02   5.2807097e+01   7.0208013e+01   2.5804065e+02  -4.2887355e+00   6.5210323e+01   1.5109446e+02   1.6827774e+02   6.8555226e+00   7.5989032e+01   1.2135217e+02   6.0710645e+01   6.9031858e+01   7.8301613e+01   4.8106516e+01   5.6067419e+01   7.7786865e+01   9.7151935e+01   1.7616688e+02   7.9109677e+01   1.2152865e+02   6.7872903e+01   1.0937275e+02   5.8535484e+01   1.9380942e+02   8.8012581e+01   2.4565899e+02   1.2308484e+02   1.6618870e+02   8.8609677e+01   1.9363058e+02   5.5122903e+01   1.4094630e+02   5.7187742e+01   9.0475626e+01
   2.3863806e+02   1.9518955e+01   2.1598161e+02  -1.6425948e+01   8.0700645e+01   1.7926717e+02   9.8974516e+01   1.3745688e+02   8.8090645e+01   1.1961759e+02   1.5784129e+02   7.2185032e+00   1.0368000e+02   1.6265173e+02   8.9704516e+01   1.5534622e+02   6.8520000e+01   2.4008517e+02   2.8947710e+02   1.1385381e+01   4.5406774e+01   7.3946490e+01   6.7604194e+01   1.2866554e+02   7.2185161e+01   9.2526155e+01   3.5997226e+02  -5.8610065e+00   2.2713774e+02  -4.0458581e+00   3.6465452e+02   2.5125703e+01   6.7997097e+01   1.4894314e+02   1.1341097e+02   1.5756293e+02   1.3033000e+02   1.3019876e+02   5.9753548e+01   1.4251810e+02   1.6544000e+02   1.1222219e+01   1.2115935e+02   1.0346048e+02   3.6202355e+02  -8.9860774e+00   7.3650645e+01   1.7901988e+02   7.5746129e+01   1.6028483e+02   3.2202323e+02  -5.5485406e+01   7.5199355e+01   1.6055728e+02   5.8963226e+01   1.0221585e+02   6.7720000e+01   8.7528852e+01   5.4353871e+01   1.4243975e+02   2.6004839e+02   1.9400806e+02   7.6310323e+01   1.1313582e+02   5.1093548e+01   7.2100258e+01   7.3708387e+01   1.3750236e+02   5.3243548e+01   1.2788923e+02   6.9075806e+01   6.8667484e+01   5.6853226e+01   1.2524529e+02   6.6555484e+01   1.2928911e+02   6.1822258e+01   8.0499058e+01   1.8549129e+02   1.5429457e+02   5.6301290e+01   1.3881332e+02   5.6005806e+01   5.6509535e+01   1.4467161e+02   6.6382065e+00   6.2429355e+01   1.4369920e+02   8.2993548e+01   1.8284568e+02   6.3772903e+01   1.8693462e+02   5.4889677e+01   9.9234955e+01   8.0309355e+01   1.3680235e+02   6.6572581e+01   1.2230710e+02   8.0068710e+01   1.5774257e+02   6.3066129e+01   1.0484084e+02   8.2037097e+01   1.4271735e+02   2.1845871e+02   1.8265561e+01   7.2077742e+01   1.3045959e+02   1.2524806e+02   1.4809832e+01   6.5746774e+01   1.2194671e+02   8.5359677e+01   1.4311058e+02   1.7490323e+00   1.8500774e+00   6.2562903e+01   1.0726174e+02   7.0374516e+01   1.5960520e+02   5.7836774e+01   8.4358219e+01   8.8951613e+01   1.3835226e+02   9.7090968e+01   1.2106659e+02   5.5515161e+01   1.6845266e+02   9.3732903e+01   1.2885524e+02   1.1725903e+02   9.0936374e+01   6.7550968e+01   1.2568947e+02   7.9661613e+01   1.5564804e+02   3.6208387e+01   7.0691394e+01   6.1688710e+01   1.1540103e+02   6.4408710e+01   8.3656981e+01   5.5266452e+01   7.1925458e+01   2.7257065e+02   7.8182194e+00   5.5887419e+01   1.0038514e+02   7.0416129e+01   1.5383832e+02   1.2033581e+02   2.3034088e+02   9.8875484e+01   1.0869899e+02   1.1869129e+02   1.1096244e+02   7.4275484e+01   1.1783409e+02   6.5819677e+01   1.7950055e+02   6.7041613e+01   1.0175828e+02   7.2978710e+01   1.9962880e+02   8.1850323e+01   1.4142359e+02   5.9380323e+01   1.0568538e+02   1.1463806e+02   1.3594379e+02   5.9018387e+01   1.4639530e+02   6.6623226e+01   1.2132240e+02   8.9044194e+01   1.5553711e+02   2.9456452e+01   8.7719613e+01   6.8101935e+01   1.3630281e+02   2.1541000e+02   2.1703204e+02   6.5624194e+01   1.9514877e+02   8.1289677e+01   1.9361650e+02   4.9695161e+01   1.4835923e+02   2.5185613e+02  -3.3780426e+01   6.8459032e+01   6.4450374e+01   1.0210871e+02   2.1490485e+02   6.4477097e+01   7.4984413e+01   2.7804065e+02   2.1612645e+00   9.2160323e+01   1.2954846e+02   1.6013774e+02  -1.2393277e+01   5.7279032e+01   1.2022897e+02   8.0950645e+01   9.7462658e+01   1.0891161e+02   8.0037716e+01   5.0787419e+01   1.1615926e+02   9.5531935e+01   1.2172648e+02   8.3579677e+01   1.4660105e+02   9.6722903e+01   1.2468475e+02   5.0345484e+01   1.7322462e+02   9.1582581e+01   2.1232339e+02   1.0489484e+02   1.7898390e+02   7.4609677e+01   1.6025058e+02   8.4312903e+01   1.5333110e+02   5.4897742e+01   9.6518826e+01
   2.3196806e+02  -3.9474452e+00   2.0484161e+02  -1.6824748e+01   6.6370645e+01   1.5627357e+02   9.4454516e+01   1.3538848e+02   6.4470645e+01   1.3265719e+02   1.7422129e+02  -8.4218968e+00   9.2110000e+01   1.5395733e+02   7.8134516e+01   1.4055182e+02   7.6710000e+01   1.8957997e+02   2.7976710e+02   1.0302181e+01   5.0496774e+01   8.1349290e+01   6.1034194e+01   1.2843114e+02   3.5615161e+01   8.2591755e+01   3.4688226e+02  -3.2338065e+00   2.0175774e+02  -1.2554581e+00   3.7265452e+02   2.1625703e+01   5.7947097e+01   8.6697135e+01   1.1889097e+02   1.2908453e+02   1.2980000e+02   1.5614116e+02   7.1083548e+01   2.1680170e+02   1.8435000e+02   5.0379419e+01   1.1092935e+02   9.6758877e+01   3.5045355e+02  -5.6804774e+00   6.9180645e+01   1.2885748e+02   9.5886129e+01   1.5952363e+02   2.4454323e+02  -6.8197006e+01   7.3909355e+01   1.2980048e+02   7.2153226e+01   1.1535065e+02   5.3960000e+01   6.8009652e+01   8.2073871e+01   9.3602155e+01   2.9957839e+02   1.9612566e+02   5.2400323e+01   6.5568619e+01   5.9003548e+01   8.4897458e+01   6.4708387e+01   1.5284236e+02   3.7623548e+01   1.2694883e+02   4.3505806e+01   8.8523084e+01   7.0713226e+01   1.3113649e+02   5.6935484e+01   8.7388710e+01   5.9542258e+01   1.0406146e+02   1.8311129e+02   1.6120497e+02   7.1201290e+01   1.3409132e+02   3.4815806e+01   5.1964735e+01   1.3448161e+02   1.4593406e+01   6.5379355e+01   1.5565320e+02   8.7093548e+01   1.4941768e+02   7.7912903e+01   1.9237342e+02   4.3079677e+01   9.9799755e+01   6.9159355e+01   1.2021435e+02   7.5802581e+01   1.3113870e+02   8.4448710e+01   1.4534217e+02   6.0396129e+01   1.0563444e+02   7.8607097e+01   1.7042175e+02   2.1554871e+02   1.7358361e+01   5.7307742e+01   1.3440119e+02   3.1814806e+02   1.4567832e+01   6.6696774e+01   9.6060710e+01   2.0119677e+01   2.1641978e+02   5.2290323e+00   4.0416774e+00   4.8422903e+01   1.1820294e+02   4.1704516e+01   1.2361880e+02   5.3876774e+01   1.0186502e+02   9.6801613e+01   1.2167426e+02   6.8380968e+01   1.2441339e+02   4.6565161e+01   1.7916866e+02   9.4072903e+01   1.3315804e+02   1.2753903e+02   1.0544397e+02   6.2980968e+01   1.5596507e+02   5.8331613e+01   1.2778444e+02   5.3588387e+01   7.6870994e+01   5.2878710e+01   1.0157583e+02   6.0028710e+01   9.1147381e+01   5.5976452e+01   5.7818658e+01   2.9542065e+02   2.8940219e+01   4.9077419e+01   1.4916994e+02   6.3846129e+01   1.8336392e+02   8.6375806e+01   2.3315768e+02   8.3685484e+01   1.4201419e+02   1.1507129e+02   1.2244204e+02   5.8885484e+01   1.3768529e+02   6.1579677e+01   2.0836975e+02   6.4901613e+01   8.8499484e+01   8.2698710e+01   2.2209120e+02   9.2570323e+01   1.5247599e+02   8.7050323e+01   9.0321781e+01   1.0634806e+02   1.4522699e+02   7.5928387e+01   1.7114250e+02   6.9623226e+01   1.1465240e+02   8.5854194e+01   1.4593231e+02   3.6964516e+00   8.5970413e+01   6.0241935e+01   1.2869161e+02   2.2098000e+02   2.0792644e+02   7.0484194e+01   2.1432997e+02   6.8669677e+01   1.5877610e+02   5.3455161e+01   1.3690843e+02   2.5075613e+02  -2.8312426e+01   7.9219032e+01   7.2019574e+01   1.2282871e+02   1.8781725e+02   4.5047097e+01   7.0498813e+01   2.4637065e+02   1.3548645e+00   7.9730323e+01   1.2578286e+02   1.6898774e+02  -3.1512774e+00   4.7749032e+01   1.3432137e+02   6.0420645e+01   8.5535058e+01   7.4391613e+01   7.3179316e+01   6.3447419e+01   1.1628646e+02   6.8571935e+01   6.5693277e+01   9.5439677e+01   1.3546225e+02   6.7492903e+01   1.2388315e+02   3.7865484e+01   1.7412302e+02   8.6872581e+01   1.7932019e+02   1.1923484e+02   1.5373670e+02   7.0959677e+01   1.8904258e+02   6.9692903e+01   1.6693070e+02   3.6237742e+01   5.8921626e+01
   2.7930806e+02   1.0695355e+01   2.4641161e+02  -1.1530348e+01   6.7560645e+01   1.8412837e+02   1.0188452e+02   1.0855408e+02   7.5180645e+01   1.0794039e+02   1.6013129e+02   1.3225303e+01   7.2580000e+01   1.3947973e+02   1.2175452e+02   1.8087222e+02   7.2660000e+01   2.2837397e+02   2.2066710e+02   8.6501806e+00   4.4496774e+01   9.0639290e+01   7.2324194e+01   1.0975794e+02   7.5655161e+01   7.7438555e+01   3.3421226e+02   1.4489794e+01   2.0923774e+02  -1.3283858e+01   3.5350452e+02  -1.4132297e+01   5.4567097e+01   8.9257535e+01   1.0356097e+02   1.5897093e+02   1.2771000e+02   1.4716836e+02   7.0893548e+01   1.7067690e+02   1.7463000e+02   5.9207019e+01   1.2406935e+02   9.1517677e+01   3.3559355e+02   3.9383226e+00   5.5370645e+01   1.1724228e+02   8.8936129e+01   1.6631963e+02   2.6692323e+02  -4.9037406e+01   7.1769355e+01   1.5559168e+02   7.5293226e+01   1.4481945e+02   5.4870000e+01   7.1846852e+01   5.8123871e+01   1.2999815e+02   2.5561839e+02   1.7379246e+02   5.0740323e+01   7.7181419e+01   5.8813548e+01   9.0772658e+01   6.6708387e+01   1.6692236e+02   6.4143548e+01   1.3216723e+02   6.1265806e+01   1.0501228e+02   8.6713226e+01   1.2466649e+02   5.5695484e+01   1.1648791e+02   6.4352258e+01   1.0119666e+02   1.8049129e+02   1.4093457e+02   7.3631290e+01   1.2080692e+02   6.3105806e+01   7.4041535e+01   1.8372161e+02   3.4134206e+01   7.8239355e+01   1.6462440e+02   8.9853548e+01   1.8029688e+02   7.1242903e+01   1.9056702e+02   5.9649677e+01   1.1343415e+02   7.9259355e+01   1.6936635e+02   6.4282581e+01   1.2596030e+02   9.0258710e+01   1.6968737e+02   7.4726129e+01   8.9908039e+01   7.9317097e+01   1.5460495e+02   1.0078871e+02   9.9349161e+01   8.6647742e+01   1.0272399e+02   3.3414806e+02   2.5187832e+01   7.8546774e+01   1.2349271e+02   9.6549677e+01   1.0559538e+02  -1.5809677e+00   2.0647742e-01   5.4232903e+01   1.3273814e+02   4.8654516e+01   1.3568280e+02   4.1166774e+01   9.1641819e+01   9.2041613e+01   1.1948506e+02   6.8900968e+01   9.3321794e+01   6.3425161e+01   1.3591986e+02   9.7732903e+01   1.0234524e+02   1.1306903e+02   9.3081574e+01   6.5790968e+01   1.5250027e+02   7.7141613e+01   1.5327964e+02   5.9538387e+01   6.6494994e+01   4.4688710e+01   6.7001032e+01   6.8978710e+01   1.1353138e+02   5.1456452e+01   7.0420258e+01   2.8595065e+02   7.0778194e+00   5.1317419e+01   1.0142074e+02   5.7086129e+01   1.6100472e+02   6.9475806e+01   2.3312968e+02   1.0678548e+02   1.2683619e+02   1.2835129e+02   1.3099964e+02   6.9415484e+01   1.3636289e+02   6.4679677e+01   1.9864175e+02   4.3421613e+01   1.1064788e+02   7.0978710e+01   2.0883880e+02   9.2420323e+01   1.7700799e+02   5.7430323e+01   1.1212138e+02   9.9678065e+01   1.1195059e+02   8.3828387e+01   1.8022050e+02   5.7103226e+01   1.1489400e+02   7.9714194e+01   1.5004351e+02   2.8216452e+01   8.8248813e+01   5.7101935e+01   1.2956281e+02   2.1307000e+02   2.3678924e+02   9.2674194e+01   2.0107477e+02   9.6009677e+01   1.5924890e+02   6.9985161e+01   1.3849603e+02   2.7590613e+02  -2.3894426e+01   6.7509032e+01   6.3236374e+01   1.2753871e+02   1.9239045e+02   4.6957097e+01   8.2626013e+01   2.4727065e+02   4.3328645e+00   8.4070323e+01   1.1286566e+02   1.8584774e+02  -1.3740077e+01   7.7609032e+01   1.2631257e+02   5.5610645e+01   8.9769858e+01   8.0581613e+01   7.3304116e+01   6.3737419e+01   1.1074326e+02   9.7531935e+01   1.1542648e+02   9.0729677e+01   1.3664905e+02   7.7202903e+01   1.1124635e+02   5.3965484e+01   1.7531502e+02   1.0301258e+02   2.3240899e+02   1.2794484e+02   1.7170990e+02   1.0415968e+02   1.9928658e+02   7.1072903e+01   1.2834030e+02   5.2237742e+01   9.2641626e+01
   2.5649806e+02   8.0015484e-01   1.7751161e+02   1.9081652e+01   7.9320645e+01   1.8104757e+02   6.6734516e+01   1.4898608e+02   8.6950645e+01   1.3380879e+02   1.5370129e+02   6.9703226e-02   7.5530000e+01   1.6362373e+02   9.7944516e+01   1.7072702e+02   7.3760000e+01   2.4785597e+02   2.0671710e+02  -1.4238194e+00   4.8116774e+01   1.0629969e+02   5.7464194e+01   1.0190674e+02   4.7895161e+01   8.3129355e+01   3.2902226e+02  -2.8500645e-01   2.2404774e+02  -1.4088658e+01   3.8922452e+02  -2.3698968e+00   6.9757097e+01   1.0409234e+02   9.8940968e+01   1.3929053e+02   1.2737000e+02   1.7581556e+02   6.3563548e+01   2.0535330e+02   1.7111000e+02   2.3718619e+01   1.0773935e+02   1.0177408e+02   3.5926355e+02   1.8947226e+00   4.6270645e+01   1.8369028e+02   8.8606129e+01   1.4953603e+02   2.9326323e+02  -7.1144606e+01   8.5859355e+01   1.5208448e+02   7.9533226e+01   1.0538025e+02   6.6720000e+01   8.0518852e+01   8.8353871e+01   1.1733975e+02   2.5061839e+02   1.9419246e+02   4.5360323e+01   7.3511819e+01   6.9383548e+01   1.0316706e+02   9.9708387e+01   1.0285236e+02   5.9813548e+01   1.2455363e+02   4.4935806e+01   9.2268684e+01   7.5333226e+01   1.2015689e+02   5.5465484e+01   9.8456310e+01   7.5822258e+01   9.0189058e+01   1.6406129e+02   1.3286897e+02   7.7731290e+01   1.1199892e+02   6.0865806e+01   6.4930735e+01   2.0357161e+02   2.1356206e+01   6.3619355e+01   1.8207400e+02   9.8423548e+01   1.6813128e+02   6.2672903e+01   1.7102262e+02   5.7839677e+01   1.1452895e+02   6.0879355e+01   1.3706675e+02   7.1382581e+01   1.3101230e+02   7.8778710e+01   1.5479577e+02   6.1016129e+01   8.4534839e+01   6.9367097e+01   1.6554095e+02   4.8698710e+01   1.8118636e+02   8.5117742e+01   1.2203639e+02   3.1728806e+02   2.9156632e+01   7.4746774e+01   1.0837671e+02   2.6739677e+01   2.0261018e+02  -5.5309677e+00  -5.3275226e+00   6.5802903e+01   1.2624254e+02   4.9844516e+01   1.6439760e+02   5.1926774e+01   1.1064102e+02   9.1951613e+01   1.3858226e+02   7.1090968e+01   1.5361659e+02   5.3325161e+01   1.4943786e+02   8.0262903e+01   1.0436284e+02   1.3058903e+02   1.1805997e+02   3.1210968e+01   9.6546671e+01   7.7611613e+01   1.4505204e+02   5.2828387e+01   8.4601794e+01   2.2308710e+01   9.2501432e+01   6.7128710e+01   9.0059381e+01   5.8166452e+01   8.7173458e+01   2.6500065e+02   1.9853819e+01   4.8747419e+01   1.3195634e+02   6.5176129e+01   1.9511752e+02   8.4525806e+01   2.3282568e+02   1.0230548e+02   1.2766459e+02   1.3888129e+02   1.2591724e+02   7.3315484e+01   1.2543089e+02   1.0143968e+02   1.6375095e+02   7.3711613e+01   1.0198468e+02   7.4028710e+01   2.1207480e+02   8.6040323e+01   1.4780839e+02   7.1860323e+01   1.4044698e+02   9.5778065e+01   1.4302259e+02   7.6398387e+01   1.4600490e+02   6.7673226e+01   1.2980840e+02   9.2614194e+01   1.8077151e+02   2.0786452e+01   1.2927321e+02   5.6291935e+01   1.3443761e+02   2.3145000e+02   2.6389884e+02   6.5294194e+01   1.8383517e+02   9.7959677e+01   1.6857290e+02   8.9215161e+01   1.1480763e+02   2.5456613e+02  -2.9477226e+01   7.7699032e+01   1.0280117e+02   1.0796871e+02   1.9928605e+02   6.6717097e+01   9.3615213e+01   2.5137065e+02   5.4848645e+00   6.4300323e+01   1.4916726e+02   1.7703774e+02  -1.4365277e+01   7.6899032e+01   1.4303937e+02   6.0990645e+01   1.0976946e+02   8.9491613e+01   7.4591316e+01   5.7027419e+01   1.0233006e+02   6.5431935e+01   7.2894477e+01   7.8389677e+01   9.6206245e+01   7.9632903e+01   1.1591195e+02   3.9205484e+01   1.8020582e+02   8.6252581e+01   2.1322979e+02   1.2575484e+02   2.1274510e+02   7.2859677e+01   1.9314058e+02   5.6932903e+01   1.5285150e+02   5.8327742e+01   1.0343443e+02
   1.7354806e+02   3.3461548e+00   2.2736161e+02  -5.3863484e+00   6.6560645e+01   1.4149837e+02   8.1124516e+01   1.2935488e+02   8.0800645e+01   1.0787079e+02   1.3332129e+02   5.3701032e+00   8.3530000e+01   1.3479373e+02   9.8984516e+01   1.5612382e+02   6.7900000e+01   2.3104477e+02   2.1342710e+02   1.0089381e+01   5.9166774e+01   7.7175690e+01   6.3654194e+01   1.1855154e+02   4.7515161e+01   8.3309755e+01   3.6726226e+02  -1.8634206e+01   2.2585774e+02   1.2246542e+01   4.0584452e+02  -4.0949677e-01   7.3947097e+01   9.0797135e+01   1.1060097e+02   1.4754773e+02   1.1980000e+02   1.6090116e+02   6.9083548e+01   1.7748170e+02   1.5530000e+02   3.9943419e+01   1.0977935e+02   1.1242088e+02   3.1440355e+02   5.1035226e+00   7.2510645e+01   1.8726108e+02   9.1036129e+01   1.1639163e+02   2.9240323e+02  -4.5545806e+01   8.2769355e+01   1.9285168e+02   6.9153226e+01   1.0879065e+02   8.2340000e+01   4.0459252e+01   6.7743871e+01   1.2150855e+02   2.1961839e+02   1.6490246e+02   4.8260323e+01   8.4519819e+01   3.7713548e+01   9.5320658e+01   6.7848387e+01   1.5564116e+02   5.7433548e+01   1.1984403e+02   6.4415806e+01   8.1240284e+01   7.3993226e+01   1.3259409e+02   4.6885484e+01   8.9142710e+01   6.3782258e+01   6.7962258e+01   1.7744129e+02   1.4155857e+02   7.6011290e+01   1.2609652e+02   6.9865806e+01   7.1450735e+01   1.7791161e+02   9.9790065e+00   6.0619355e+01   1.6741400e+02   9.6093548e+01   1.8493768e+02   6.9582903e+01   1.5031982e+02   4.9219677e+01   9.0888555e+01   8.4399355e+01   1.1447515e+02   6.3282581e+01   1.1481030e+02   8.6638710e+01   1.5064697e+02   7.4916129e+01   1.0489284e+02   5.8267097e+01   1.6352895e+02   4.4788710e+01   1.2844916e+02   5.9687742e+01   1.4455079e+02   3.2962806e+02   3.4079432e+01   6.4266774e+01   1.0711511e+02   1.6929677e+01   1.6077498e+02   1.2290323e+00   4.6167742e-01   4.9852903e+01   9.8758542e+01   5.3614516e+01   1.5132600e+02   4.7356774e+01   7.8196619e+01   9.7231613e+01   1.0806986e+02   8.0860968e+01   1.0722499e+02   4.8135161e+01   1.2862306e+02   8.5732903e+01   1.0416524e+02   1.2172903e+02   9.0388774e+01   7.0210968e+01   1.4652667e+02   9.5091613e+01   1.2393364e+02   5.9488387e+01   7.0588994e+01   2.6978710e+01   4.5987832e+01   5.5838710e+01   6.4432581e+01   5.1406452e+01   7.3474258e+01   2.9119065e+02   9.5686194e+00   6.6847419e+01   9.8558335e+01   7.0176129e+01   1.6552752e+02   8.7095806e+01   2.3429008e+02   1.0478548e+02   1.3099619e+02   1.4397129e+02   1.3732004e+02   8.1365484e+01   1.2416689e+02   8.6109677e+01   1.9630735e+02   7.1181613e+01   1.1570708e+02   8.5788710e+01   2.1956400e+02   9.8900323e+01   1.5329959e+02   5.4280323e+01   1.2723338e+02   1.1005806e+02   1.6155019e+02   8.8258387e+01   1.4463610e+02   7.5103226e+01   8.7264000e+01   1.0499419e+02   1.4392111e+02   1.8076452e+01   1.0935001e+02   5.1191935e+01   1.2131561e+02   2.3936000e+02   2.4597604e+02   6.2434194e+01   1.6064397e+02   9.7479677e+01   1.6804130e+02   6.4505161e+01   1.3678443e+02   2.6904613e+02  -5.0156258e+00   6.5219032e+01   7.8519574e+01   1.0510871e+02   1.9123485e+02   5.5047097e+01   8.6838813e+01   2.3785065e+02  -1.0823535e+01   6.6110323e+01   1.3435246e+02   2.0160774e+02  -5.2308774e+00   5.5559032e+01   9.0506568e+01   3.9610645e+01   8.9239858e+01   1.1415161e+02   7.2188516e+01   5.5687419e+01   1.3938726e+02   7.3961935e+01   7.4592077e+01   8.1249677e+01   1.4273745e+02   7.1632903e+01   1.3112195e+02   5.2825484e+01   1.7592622e+02   9.7772581e+01   2.1391819e+02   1.2794484e+02   1.5837990e+02   8.2709677e+01   1.4910258e+02   8.7982903e+01   1.6365750e+02   4.8327742e+01   8.9424426e+01
   2.0273806e+02  -1.0519045e+01   2.2584161e+02  -4.9347484e+00   7.4220645e+01   1.8002557e+02   9.6454516e+01   1.3198848e+02   8.4520645e+01   1.4790319e+02   1.6537129e+02  -1.6813897e+01   8.4680000e+01   1.4917173e+02   9.1704516e+01   1.3756622e+02   6.3090000e+01   2.5118957e+02   2.3671710e+02   9.8861806e+00   5.9356774e+01   9.1880490e+01   6.0564194e+01   1.2798874e+02   4.7375161e+01   7.8700955e+01   3.5668226e+02   3.9321935e+00   1.7880774e+02   2.8770542e+01   3.8874452e+02   4.0485032e+00   6.6897097e+01   1.0408114e+02   9.4700968e+01   1.5053973e+02   1.0990000e+02   1.3078316e+02   5.9323548e+01   1.6903250e+02   1.9511000e+02   3.9608619e+01   1.1863935e+02   8.1852077e+01   3.8516355e+02   6.3027226e+00   7.8560645e+01   1.3305708e+02   8.7076129e+01   1.5898843e+02   2.2892323e+02  -6.4567406e+01   6.8149355e+01   1.3393128e+02   7.5293226e+01   1.0067945e+02   4.6910000e+01   8.1913652e+01   5.8213871e+01   9.0990955e+01   3.5761839e+02   2.0824246e+02   6.5930323e+01   1.1024622e+02   5.2233548e+01   9.4299058e+01   7.7228387e+01   1.5060076e+02   5.3763548e+01   1.0946763e+02   3.9365806e+01   9.0624284e+01   7.9763226e+01   1.1075249e+02   5.7265484e+01   1.1150231e+02   5.2162258e+01   7.8931858e+01   1.7225129e+02   1.4287377e+02   6.1341290e+01   1.2688012e+02   5.3955806e+01   8.5913535e+01   1.5848161e+02   4.5243406e+01   7.3379355e+01   1.3801320e+02   9.0943548e+01   1.6948968e+02   6.9342903e+01   1.5005902e+02   6.1599677e+01   1.1360815e+02   6.5209355e+01   1.3182035e+02   7.1762581e+01   1.0874190e+02   7.9588710e+01   1.5745097e+02   4.9866129e+01   9.4426839e+01   7.7417097e+01   1.4861695e+02   5.7268710e+01   1.3669076e+02   6.7407742e+01   1.4636319e+02   3.0467806e+02   1.1025432e+01   6.5646774e+01   1.2029471e+02   2.0399677e+01   1.8092738e+02   9.1290323e+00   5.0196774e+00   5.4472903e+01   1.4071894e+02   4.7324516e+01   1.2473920e+02   4.7646774e+01   8.6553419e+01   9.6571613e+01   1.0545266e+02   9.8570968e+01   1.1051819e+02   6.0085161e+01   1.3713706e+02   9.7692903e+01   1.1520844e+02   1.3053903e+02   1.0697397e+02   7.5690968e+01   1.5251827e+02   9.0331613e+01   1.3803444e+02   5.0068387e+01   1.0106259e+02   2.3688710e+01   6.1341032e+01   6.0218710e+01   1.1403218e+02   6.3216452e+01   4.9719458e+01   2.9342065e+02   1.7530219e+01   6.7037419e+01   1.2521314e+02   6.9946129e+01   1.7354592e+02   7.9045806e+01   2.0936408e+02   7.4545484e+01   1.2036539e+02   1.2873129e+02   1.1458924e+02   7.3695484e+01   1.1945049e+02   5.7009677e+01   1.8449535e+02   6.1661613e+01   1.3694868e+02   7.8648710e+01   1.7760520e+02   1.0085032e+02   1.7566359e+02   5.6760323e+01   1.1312498e+02   9.3108065e+01   1.2728619e+02   8.6638387e+01   1.7076570e+02   5.5053226e+01   1.1381800e+02   7.4474194e+01   1.5013271e+02   1.6406452e+01   1.0900361e+02   6.1721935e+01   1.1762321e+02   2.2693000e+02   2.1578044e+02   7.7294194e+01   1.5054517e+02   6.9959677e+01   1.4300290e+02   5.2315161e+01   1.0952963e+02   2.4761613e+02  -5.6351226e+01   5.4459032e+01   9.2900374e+01   8.2018710e+01   2.0503205e+02   5.9147097e+01   1.0208081e+02   2.5846065e+02  -1.6623355e+00   7.0780323e+01   1.2478886e+02   1.8689774e+02  -2.1434077e+01   5.4559032e+01   1.0068657e+02   6.0760645e+01   9.6547858e+01   1.0806161e+02   8.2635716e+01   4.6687419e+01   1.1995726e+02   7.0721935e+01   2.1204128e+02   1.0710968e+02   1.6609865e+02   7.3772903e+01   1.0862075e+02   6.2155484e+01   1.6427982e+02   7.8972581e+01   2.0409219e+02   1.0070484e+02   1.6540910e+02   6.6159677e+01   1.6292658e+02   5.8222903e+01   1.8703830e+02   4.7137742e+01   7.0949626e+01
   2.2535806e+02  -3.4686452e+00   1.9275161e+02  -6.8575484e+00   9.0750645e+01   1.8337317e+02   8.0214516e+01   1.0738768e+02   8.1560645e+01   1.3628999e+02   1.7356129e+02  -7.9890968e+00   7.3530000e+01   1.4349373e+02   7.6654516e+01   1.3591022e+02   6.1990000e+01   2.5013757e+02   2.5657710e+02  -2.3626194e+00   5.6926774e+01   8.6214890e+01   4.8704194e+01   8.4797535e+01   3.9895161e+01   9.3109355e+01   2.7911226e+02   5.3187794e+01   1.9713774e+02   8.4941419e+00   3.8136452e+02   2.4688903e+01   5.8657097e+01   1.1336034e+02   9.3180968e+01   1.5604133e+02   9.9230000e+01   1.5011676e+02   6.9273548e+01   1.7875650e+02   1.6449000e+02   4.1628219e+01   8.9929355e+01   9.9338877e+01   3.7335355e+02   9.6275226e+00   1.0608065e+02   1.0857548e+02   9.5416129e+01   1.7785123e+02   2.0559323e+02  -6.7651006e+01   7.2859355e+01   1.4007448e+02   8.7673226e+01   1.1482905e+02   7.1340000e+01   1.0533925e+02   6.5503871e+01   1.1840775e+02   3.6437839e+02   1.7251166e+02   5.5450323e+01   5.6704619e+01   4.1663548e+01   9.4004658e+01   5.8658387e+01   1.5418636e+02   3.1573548e+01   1.3400283e+02   5.0075806e+01   7.6047484e+01   7.9953226e+01   1.4882729e+02   4.9935484e+01   1.2113871e+02   7.2972258e+01   1.2184706e+02   1.9630129e+02   1.6228977e+02   6.3301290e+01   1.2296332e+02   4.2435806e+01   7.2025135e+01   1.4915161e+02   2.7139806e+01   6.3999355e+01   1.7857360e+02   1.0785355e+02   1.7490688e+02   7.7772903e+01   1.8457462e+02   6.1839677e+01   1.0539895e+02   7.6449355e+01   1.4840115e+02   7.3662581e+01   1.1977990e+02   8.7208710e+01   1.5760137e+02   7.6296129e+01   8.3122439e+01   6.7937097e+01   1.5865535e+02   5.4748710e+01   1.7355236e+02   8.1077742e+01   1.3707959e+02   2.8728806e+02   3.9086632e+01   9.0786774e+01   1.0428351e+02   4.6359677e+01   1.9156058e+02   2.6590323e+00  -2.3227226e+00   5.8372903e+01   1.2488694e+02   5.7564516e+01   1.1530000e+02   5.9686774e+01   1.2387022e+02   7.9521613e+01   1.2867666e+02   6.8480968e+01   1.1749539e+02   7.0375161e+01   1.3117386e+02   9.2402903e+01   9.8061639e+01   9.9729032e+01   1.0157877e+02   8.1310968e+01   1.3382867e+02   8.1041613e+01   1.7953764e+02   5.3298387e+01   7.0604194e+01   4.4498710e+01   4.1866232e+01   6.0648710e+01   1.2042778e+02   7.7356452e+01   8.0678258e+01   3.0333065e+02   2.5547419e+01   4.6887419e+01   1.1496514e+02   6.4986129e+01   1.6227272e+02   7.4375806e+01   1.9120768e+02   9.8355484e+01   1.3184059e+02   1.1335129e+02   1.4352964e+02   7.5845484e+01   1.2608849e+02   5.6009677e+01   2.0457535e+02   3.9471613e+01   1.3905388e+02   9.3928710e+01   2.0324280e+02   1.2047032e+02   1.4438399e+02   7.5900323e+01   1.3140378e+02   1.0596806e+02   1.5006739e+02   8.8978387e+01   1.6637850e+02   6.5863226e+01   1.2576320e+02   7.4714194e+01   1.6082351e+02   1.6076452e+01   1.0479001e+02   5.9571935e+01   1.2855521e+02   1.8907000e+02   2.0928924e+02   5.8294194e+01   1.6325517e+02   7.9769677e+01   1.5164810e+02   5.5315161e+01   1.1132963e+02   2.3647613e+02  -3.2840026e+01   8.6179032e+01   7.7842774e+01   9.1398710e+01   2.0466165e+02   3.7197097e+01   7.5746813e+01   2.6575065e+02  -1.6525535e+01   7.1020323e+01   1.1952966e+02   1.6303774e+02  -3.4575277e+01   7.0609032e+01   1.4359257e+02   6.9520645e+01   1.0113706e+02   9.8341613e+01   6.1263316e+01   3.4257419e+01   9.0811665e+01   9.4381935e+01   1.5191848e+02   9.9579677e+01   1.3380105e+02   6.6722903e+01   1.0799475e+02   6.1155484e+01   1.8406982e+02   8.1442581e+01   2.0694459e+02   8.8184839e+01   1.5651070e+02   8.4559677e+01   1.7560458e+02   6.0932903e+01   1.5415150e+02   4.8947742e+01   8.3474826e+01
   2.3254806e+02   3.8161548e+00   2.0556161e+02   5.4765161e-01   9.0890645e+01   1.7931197e+02   9.6884516e+01   1.0771408e+02   8.6140645e+01   1.3144359e+02   1.6622129e+02  -2.1218968e+00   9.5200000e+01   1.2967013e+02   7.8134516e+01   1.4641182e+02   5.9330000e+01   2.1816037e+02   2.6957710e+02   1.9687381e+01   5.6026774e+01   8.8336890e+01   5.0084194e+01   1.2277714e+02   3.5655161e+01   9.0448555e+01   2.3888226e+02   9.3066194e+01   2.0913774e+02   1.3294142e+01   3.8269452e+02   1.6632503e+01   4.9227097e+01   1.0063474e+02   1.1722097e+02   1.2954813e+02   1.3418000e+02   1.7446076e+02   6.0563548e+01   2.5226330e+02   1.5820000e+02   2.7991419e+01   1.1539935e+02   7.2351277e+01   3.1721355e+02   1.0498723e+01   7.3420645e+01   1.5227828e+02   8.1746129e+01   1.2780483e+02   2.4516323e+02  -4.4906606e+01   8.9199355e+01   1.5138728e+02   8.2483226e+01   1.3500425e+02   9.1960000e+01   8.3259652e+01   6.7883871e+01   1.3868735e+02   2.0590839e+02   1.6414926e+02   7.2640323e+01   8.9099419e+01   5.7333548e+01   9.4131058e+01   6.1848387e+01   1.1254116e+02   2.5813548e+01   1.1856363e+02   5.5365806e+01   1.0043428e+02   6.1473226e+01   1.2145569e+02   5.0745484e+01   1.1602391e+02   6.2392258e+01   1.0478346e+02   1.5049129e+02   1.4961457e+02   7.5531290e+01   1.3284492e+02   5.8005806e+01   6.0309535e+01   1.2543161e+02   9.5574065e+00   6.3709355e+01   1.6068680e+02   7.2663548e+01   1.3481208e+02   6.6052903e+01   1.8208222e+02   6.4079677e+01   1.0478975e+02   8.1399355e+01   1.4257515e+02   6.6992581e+01   9.4033497e+01   6.8208710e+01   1.7502137e+02   7.6536129e+01   8.1003239e+01   8.6367097e+01   1.5609095e+02   1.0293871e+02   1.0984716e+02   6.8077742e+01   1.2339959e+02   2.8990806e+02   2.9777032e+01   8.4456774e+01   1.2644991e+02   3.0639677e+01   1.7452818e+02   7.7990323e+00   6.9860774e+00   6.3042903e+01   1.2065334e+02   5.5994516e+01   1.4090560e+02   3.8406774e+01   1.0148262e+02   9.2181613e+01   1.4151386e+02   7.0430968e+01   1.3357939e+02   4.1465161e+01   1.3667666e+02   8.0732903e+01   1.1522524e+02   1.0563903e+02   1.0034597e+02   5.9450968e+01   1.0662747e+02   8.1421613e+01   1.6107724e+02   5.7538387e+01   5.5694994e+01   3.1258710e+01   9.6455432e+01   5.1458710e+01   7.2072981e+01   6.1646452e+01   9.7125058e+01   2.7438065e+02   1.0243419e+01   4.9177419e+01   1.3445194e+02   9.6136129e+01   1.4292072e+02   7.2185806e+01   2.4862288e+02   9.1685484e+01   1.1951419e+02   1.2035129e+02   1.0410964e+02   6.8315484e+01   1.3988089e+02   7.4539677e+01   1.9561295e+02   5.2851613e+01   1.0208348e+02   7.8698710e+01   2.0317120e+02   9.2380323e+01   1.6501119e+02   7.5570323e+01   1.0148018e+02   9.8778065e+01   1.5326259e+02   8.4548387e+01   1.7854290e+02   7.2963226e+01   1.3377520e+02   9.2854194e+01   1.2613231e+02   2.4976452e+01   1.1355801e+02   7.9531935e+01   1.1224841e+02   1.7579000e+02   2.0968164e+02   8.2574194e+01   1.4717277e+02   7.0859677e+01   1.6350090e+02   7.5215161e+01   1.1902763e+02   2.3266613e+02  -5.1345226e+01   6.9459032e+01   6.9800374e+01   7.5068710e+01   1.7825805e+02   3.4527097e+01   6.5530413e+01   2.9794065e+02  -7.8607355e+00   5.2020323e+01   1.3594966e+02   1.6775774e+02  -3.0242877e+01   5.9369032e+01   1.0753177e+02   7.5230645e+01   1.0125026e+02   8.1771613e+01   5.8448916e+01   5.0927419e+01   1.0638806e+02   8.7241935e+01   1.0505968e+02   7.0159677e+01   1.3153465e+02   7.3722903e+01   1.0381475e+02   6.2485484e+01   2.0539342e+02   8.9112581e+01   2.6285099e+02   1.1675484e+02   1.8403510e+02   8.0059677e+01   2.1131458e+02   5.9072903e+01   1.2478030e+02   3.6667742e+01   9.6077226e+01
   2.3316806e+02  -2.5093445e+01   2.1756161e+02   1.2257652e+01   7.9270645e+01   1.6972157e+02   1.0435452e+02   1.2849648e+02   7.5520645e+01   1.2839319e+02   1.9708129e+02  -6.2106968e+00   8.7630000e+01   1.6784573e+02   8.9224516e+01   1.5780462e+02   7.2420000e+01   2.4501317e+02   2.8961710e+02   5.3741806e+00   6.7266774e+01   9.7197690e+01   6.7134194e+01   1.1903314e+02   4.2185161e+01   9.2206155e+01   2.6626226e+02   1.1273579e+02   2.3061774e+02   1.6385742e+01   3.8298452e+02   1.2179303e+01   4.5187097e+01   1.0324794e+02   1.1213097e+02   1.3066533e+02   1.2214000e+02   1.4532396e+02   6.7273548e+01   1.3962650e+02   1.3768000e+02   4.9633019e+01   1.3339935e+02   1.0463128e+02   3.3964355e+02   3.5643226e+00   7.5370645e+01   1.5650228e+02   8.3456129e+01   1.5346803e+02   2.7321323e+02  -4.8250606e+01   7.1479355e+01   1.2908488e+02   6.6293226e+01   1.2058945e+02   7.9250000e+01   1.1132645e+02   6.4973871e+01   1.0954015e+02   6.3478387e+01   1.7487366e+02   4.2880323e+01   7.4670219e+01   5.6283548e+01   9.8495058e+01   1.1703839e+02   9.7225961e+01   5.7523548e+01   1.4535683e+02   6.3265806e+01   9.6042284e+01   5.9423226e+01   1.5456969e+02   5.3885484e+01   1.2896271e+02   5.4012258e+01   1.0145386e+02   1.8215129e+02   1.4504177e+02   6.3011290e+01   1.2346652e+02   6.3385806e+01   8.4969135e+01   1.3495161e+02   8.3658065e+00   4.8379355e+01   1.6301320e+02   7.9283548e+01   1.6576248e+02   6.6622903e+01   1.6479662e+02   5.7079677e+01   1.0996975e+02   6.5779355e+01   1.3420475e+02   7.5282581e+01   1.2265030e+02   7.0828710e+01   1.4767177e+02   5.4206129e+01   1.0988964e+02   5.1747097e+01   1.5914055e+02   1.5616871e+02   8.8348761e+01   7.3307742e+01   1.2789119e+02   3.2228806e+02   1.8286632e+01   7.7076774e+01   1.0800031e+02   8.9499677e+01   9.2629381e+01  -2.2009677e+00   3.2560774e+00   6.4132903e+01   1.3223614e+02   6.2324516e+01   1.6267920e+02   7.1456774e+01   8.7028619e+01   6.7231613e+01   1.5027986e+02   8.0330968e+01   1.1906739e+02   6.1275161e+01   1.2747186e+02   8.7832903e+01   1.1923724e+02   1.3225903e+02   1.2968637e+02   5.5690968e+01   1.0063827e+02   6.5571613e+01   1.5249524e+02   4.4208387e+01   6.1241394e+01   4.2308710e+01   8.5521432e+01   6.9508710e+01   5.6718981e+01   3.9836452e+01   7.2069858e+01   2.9538065e+02  -8.3865806e+00   5.9937419e+01   1.0835114e+02   7.5706129e+01   1.8217512e+02   8.0945806e+01   2.1087208e+02   1.0164548e+02   1.2328739e+02   1.2116129e+02   1.0047484e+02   7.7605484e+01   1.2118769e+02   5.6009677e+01   2.0133535e+02   5.7231613e+01   1.0968308e+02   9.2888710e+01   2.0770600e+02   1.2852032e+02   1.7016999e+02   7.7570323e+01   1.1242018e+02   8.0728065e+01   1.5432659e+02   7.9308387e+01   1.5987210e+02   5.3293226e+01   1.2505880e+02   7.7474194e+01   1.3355271e+02   3.8216452e+01   1.0030881e+02   6.3291935e+01   8.4157613e+01   2.1783000e+02   2.3745844e+02   1.0562419e+02   1.6089877e+02   7.5339677e+01   1.6585250e+02   6.2125161e+01   1.0807483e+02   2.7394613e+02  -6.5027626e+01   8.0129032e+01   7.4606774e+01   9.1638710e+01   1.9831245e+02   3.5337097e+01   7.5895613e+01   2.3518065e+02  -1.0459935e+01   5.0450323e+01   1.2717526e+02   1.9422774e+02  -1.3450477e+01   7.1559032e+01   8.6796568e+01   4.0990645e+01   7.4989458e+01   1.0396161e+02   8.9673716e+01   5.7737419e+01   1.1927326e+02   9.7151935e+01   7.4266877e+01   8.3629677e+01   1.1649705e+02   9.4252903e+01   1.3669235e+02   6.7245484e+01   1.5839262e+02   8.7682581e+01   2.0230539e+02   1.2885484e+02   2.0515710e+02   8.8959677e+01   2.3205258e+02   7.6932903e+01   1.9054150e+02   4.7667742e+01   9.9577226e+01
   2.4316806e+02  -3.8934452e+00   1.7941161e+02   1.0929652e+01   8.3600645e+01   1.8665517e+02   1.0445452e+02   1.5953848e+02   7.4040645e+01   1.1884159e+02   1.6018129e+02   3.6013032e+00   7.7630000e+01   1.3702573e+02   9.9224516e+01   1.5634462e+02   7.8570000e+01   2.1157117e+02   2.5838710e+02   2.8725806e+00   5.5926774e+01   1.0901489e+02   6.2414194e+01   1.1927074e+02   3.5085161e+01   9.6724155e+01   2.7302226e+02   8.9714994e+01   2.1508774e+02  -2.3185806e-01   3.5426452e+02   8.5769032e+00   8.1897097e+01   1.0693114e+02   1.0170097e+02   1.5235973e+02   1.0585000e+02   1.5258716e+02   6.2563548e+01   1.6815330e+02   1.5506000e+02   2.3342619e+01   1.2492935e+02   9.5638877e+01   3.1168355e+02  -1.2008877e+01   6.9080645e+01   1.8557548e+02   6.8696129e+01   1.5636883e+02   2.8597323e+02  -7.0651406e+01   7.6579355e+01   1.5196688e+02   5.2723226e+01   1.0671505e+02   5.4580000e+01   7.3770052e+01   5.7973871e+01   1.2844015e+02   7.0908387e+01   1.5303926e+02   6.5310323e+01   8.3725819e+01   5.9853548e+01   1.0182946e+02   1.3846839e+02   1.5313156e+02   4.4243548e+01   1.4851923e+02   4.9175806e+01   7.5649484e+01   6.7763226e+01   1.2766249e+02   4.9415484e+01   1.1389031e+02   4.0592258e+01   1.1652746e+02   1.6730129e+02   1.2226977e+02   6.0301290e+01   1.2901332e+02   3.2675806e+01   6.4525935e+01   1.3543161e+02  -8.2925935e+00   6.4469355e+01   1.3843600e+02   9.5993548e+01   1.6761568e+02   7.2962903e+01   1.6447942e+02   4.2559677e+01   1.1437135e+02   7.0739355e+01   1.2861795e+02   6.7382581e+01   1.1576230e+02   8.2828710e+01   1.5900177e+02   4.8776129e+01   8.9414039e+01   7.1077097e+01   1.5340415e+02   1.5831871e+02   7.6176761e+01   6.4167742e+01   1.5057239e+02   2.9114806e+02   2.8007832e+01   6.6166774e+01   1.3482311e+02   1.3115968e+02   8.1586581e+01   2.3190323e+00   2.0444774e+00   6.3372903e+01   1.0790694e+02   7.8564516e+01   1.0419000e+02   3.5786774e+01   1.0631222e+02   6.9951613e+01   9.4012258e+01   9.4860968e+01   1.4214499e+02   5.7375161e+01   1.4526386e+02   9.3832903e+01   1.2956724e+02   1.1715903e+02   1.0937437e+02   6.2020968e+01   1.4285187e+02   6.8951613e+01   1.0179484e+02   3.8968387e+01   1.1818059e+02   5.2068710e+01   1.0917063e+02   6.5128710e+01   8.1549381e+01   5.7456452e+01   9.4610258e+01   2.6709065e+02  -2.1733806e+00   5.3987419e+01   1.0796714e+02   6.7276129e+01   1.4584952e+02   6.6615806e+01   2.1397848e+02   1.2021548e+02   1.2418179e+02   1.0569129e+02   1.0390244e+02   7.6845484e+01   1.0438849e+02   6.5059677e+01   1.9423135e+02   5.9131613e+01   1.0396108e+02   8.6648710e+01   2.0344520e+02   1.1128032e+02   1.3792919e+02   4.3710323e+01   1.0312898e+02   1.0196806e+02   1.2367739e+02   7.5778387e+01   1.4305450e+02   6.2813226e+01   1.0943720e+02   8.0714194e+01   1.6843351e+02   4.0306452e+01   7.1331613e+01   5.5771935e+01   1.2980921e+02   2.0131000e+02   2.1926004e+02   6.2104194e+01   1.5067037e+02   7.8479677e+01   1.7446130e+02   7.1645161e+01   9.0123226e+01   2.6156613e+02  -3.5987226e+01   6.8649032e+01   1.1109517e+02   8.6968710e+01   1.7696605e+02   2.7527097e+01   5.9470413e+01   2.2975065e+02  -1.2553548e-01   5.9160323e+01   1.3614846e+02   1.8865774e+02  -1.0534877e+01   6.7989032e+01   1.1613217e+02   5.0330645e+01   8.8052258e+01   8.4961613e+01   7.4243716e+01   6.9877419e+01   9.3582065e+01   5.8291935e+01   6.7755677e+01   7.9539677e+01   1.2197425e+02   7.2442903e+01   1.1448715e+02   3.9345484e+01   1.4591462e+02   8.4352581e+01   1.9776179e+02   1.2680484e+02   1.7151110e+02   9.7059677e+01   1.5360458e+02   6.2262903e+01   1.5304510e+02   5.7707742e+01   8.3434026e+01
   2.1111806e+02   8.6705548e+00   2.3622161e+02  -4.2851484e+00   7.2370645e+01   1.6922357e+02   1.3145452e+02   7.7668477e+01   7.1750645e+01   1.4040479e+02   1.5194129e+02   1.5400503e+01   7.7920000e+01   1.2109253e+02   9.7034516e+01   2.0627982e+02   6.8520000e+01   1.9594517e+02   2.5161710e+02   7.0741806e+00   5.9456774e+01   1.1968249e+02   5.6754194e+01   1.1972354e+02   6.1805161e+01   6.3256555e+01   9.9922258e+01   2.2718299e+02   2.2718774e+02   7.8501419e+00   3.6993452e+02   2.0273303e+01   6.5417097e+01   1.2000954e+02   8.6940968e+01   1.4621053e+02   1.0690000e+02   1.0669316e+02   6.3173548e+01   1.9752450e+02   1.6796000e+02   3.1260619e+01   9.9829355e+01   1.0307688e+02   3.2545355e+02   1.9509523e+01   5.3420645e+01   1.7287828e+02   6.6696129e+01   1.4052883e+02   2.4835323e+02  -4.3641806e+01   7.0479355e+01   1.6283488e+02   4.9483226e+01   1.1450425e+02   5.8390000e+01   9.4375252e+01   6.2353871e+01   9.6749755e+01   6.7148387e+01   1.5539006e+02   4.6880323e+01   7.4160219e+01   5.7663548e+01   8.3674658e+01   1.5261839e+02   1.0694956e+02   2.6863548e+01   1.2690963e+02   4.7365806e+01   8.6794284e+01   7.7043226e+01   1.1744009e+02   7.5935484e+01   1.0124871e+02   6.4162258e+01   8.9831858e+01   1.7334129e+02   1.5221657e+02   6.8011290e+01   9.3446516e+01   5.4005806e+01   7.7479535e+01   1.9762161e+02   2.2592206e+01   6.8709355e+01   1.6114680e+02   9.4283548e+01   1.8737248e+02   7.2532903e+01   1.7694382e+02   4.5839677e+01   1.2353895e+02   5.9969355e+01   1.5704955e+02   7.7522581e+01   1.4881110e+02   8.0158710e+01   1.5825537e+02   7.8486129e+01   9.7037239e+01   6.7607097e+01   1.7754175e+02   1.1350871e+02   7.3471561e+01   7.7357742e+01   1.4556719e+02   3.0467806e+02   3.3025432e+01   6.4546774e+01   1.0095271e+02   3.2589677e+01   2.0147218e+02   4.2290323e+00   6.9816774e+00   5.9992903e+01   1.1189734e+02   5.9084516e+01   1.1117840e+02   3.7496774e+01   9.7225419e+01   8.0371613e+01   1.3931866e+02   8.2140968e+01   1.1602259e+02   7.2375161e+01   1.6868386e+02   8.0592903e+01   1.2109644e+02   1.1577903e+02   9.3584774e+01   7.2980968e+01   1.3006507e+02   6.5181613e+01   1.3128644e+02   5.3968387e+01   1.2108059e+02   6.3828710e+01   1.1274983e+02   6.9358710e+01   7.2640981e+01   6.1686452e+01   6.7741858e+01   2.8104065e+02   1.7570619e+01   5.6417419e+01   1.1301274e+02   8.0466129e+01   1.4517432e+02   6.7905806e+01   2.2953528e+02   8.1215484e+01   1.4549179e+02   1.3916129e+02   1.2080484e+02   6.9885484e+01   1.0728529e+02   7.1729677e+01   1.9988775e+02   7.0091613e+01   1.1260428e+02   6.3408710e+01   2.0696440e+02   1.0790032e+02   1.5595959e+02   6.8520323e+01   1.1676418e+02   9.9828065e+01   1.3722859e+02   7.9928387e+01   1.4739250e+02   6.9913226e+01   1.2972920e+02   8.6614194e+01   1.3496151e+02   5.2786452e+01   1.0057321e+02   6.3911935e+01   1.3972801e+02   1.6898000e+02   2.1589644e+02   7.2054194e+01   1.5244437e+02   8.3629677e+01   1.6557930e+02   7.3365161e+01   9.2885626e+01   2.8270613e+02  -4.5298426e+01   7.7129032e+01   1.1684677e+02   9.7968710e+01   1.6565605e+02   3.9047097e+01   5.4598813e+01   2.4575065e+02  -9.8355355e+00   8.4920323e+01   1.2155766e+02   1.6651774e+02  -1.5573677e+01   8.1419032e+01   1.2357777e+02   6.4140645e+01   8.8517458e+01   9.5441613e+01   5.5165316e+01   7.5447419e+01   1.0551646e+02   6.6341935e+01   8.8111677e+01   9.6769677e+01   1.3721585e+02   8.8772903e+01   1.1585075e+02   6.4295484e+01   1.7815862e+02   1.0039258e+02   2.3718859e+02   1.2651484e+02   1.6315430e+02   6.6609677e+01   1.2469058e+02   8.8172903e+01   1.5478230e+02   4.5857742e+01   9.0962026e+01
   1.6525806e+02  -1.7506452e+00   1.5075161e+02   1.2842452e+01   8.2700645e+01   1.7758717e+02   1.1854452e+02   7.4361277e+01   8.6090645e+01   1.1287759e+02   1.5475129e+02   9.3757032e+00   6.3200000e+01   1.4646013e+02   1.0756452e+02   1.4848742e+02   6.8900000e+01   2.5610477e+02   2.4499710e+02   1.5033781e+01   5.6216774e+01   7.9411690e+01   4.4464194e+01   1.1894674e+02   6.7855161e+01   8.2292555e+01   8.1732258e+01   2.1682819e+02   2.1875774e+02  -3.7654581e+00   3.6131452e+02   2.4582903e+01   6.7417097e+01   8.2989535e+01   1.0584097e+02   1.3673853e+02   1.0447000e+02   1.3164756e+02   5.8753548e+01   1.9968810e+02   1.6868000e+02   4.1343019e+01   8.5929355e+01   8.6088877e+01   3.5411355e+02   8.7367226e+00   5.5840645e+01   1.2820468e+02   9.0266129e+01   1.4592323e+02   2.1054323e+02  -6.1857006e+01   5.1859355e+01   1.2046448e+02   5.3773226e+01   1.6702105e+02   7.3720000e+01   6.9578852e+01   6.0263871e+01   1.0863695e+02   6.7808387e+01   1.3109726e+02   5.0260323e+01   1.0649982e+02   5.2523548e+01   1.1108586e+02   6.3758387e+01   1.2234836e+02   7.0143548e+01   1.0639723e+02   5.3555806e+01   1.1124908e+02   7.8093226e+01   1.2845609e+02   7.7985484e+01   1.2299471e+02   6.0492258e+01   1.1331546e+02   2.0696129e+02   1.3405697e+02   5.8921290e+01   1.1746372e+02   5.8915806e+01   8.1236735e+01   1.6357161e+02   3.0836206e+01   5.8949355e+01   1.1649760e+02   8.0563548e+01   1.5766008e+02   6.8242903e+01   1.7714702e+02   5.3979677e+01   1.0283775e+02   7.0159355e+01   1.6190435e+02   7.0092581e+01   1.1897550e+02   7.9688710e+01   1.5839297e+02   6.5776129e+01   8.9584039e+01   6.2987097e+01   1.5672135e+02   6.5548710e+01   1.5106836e+02   7.4357742e+01   1.3080719e+02   3.6257806e+02   2.6873432e+01   6.9596774e+01   1.1340871e+02   2.5639677e+01   2.0297818e+02  -1.5809677e+00  -1.3135226e+00   5.9472903e+01   1.3726894e+02   6.1564516e+01   1.0760000e+02   5.4166774e+01   9.2461819e+01   9.9611613e+01   1.5577946e+02   8.3480968e+01   9.6775394e+01   4.3995161e+01   1.6709426e+02   1.0431290e+02   1.1581884e+02   1.3544903e+02   1.0705117e+02   6.1360968e+01   1.5685467e+02   7.0471613e+01   1.2167324e+02   4.9448387e+01   1.0930219e+02   3.9878710e+01   1.2890583e+02   7.8078710e+01   7.8413381e+01   6.1876452e+01   7.3536658e+01   2.5590065e+02   8.2018194e+00   5.5227419e+01   1.3615794e+02   4.6416129e+01   1.7628832e+02   7.8095806e+01   2.4906008e+02   1.1326548e+02   1.0892779e+02   1.1397129e+02   1.1782004e+02   5.5505484e+01   1.1743569e+02   7.6149677e+01   2.0505415e+02   5.8851613e+01   1.2374348e+02   8.6118710e+01   1.7143760e+02   9.0470323e+01   1.5740399e+02   7.7000323e+01   8.0695781e+01   9.0728065e+01   1.3247659e+02   6.3688387e+01   1.3383170e+02   4.8343226e+01   1.4055480e+02   7.8474194e+01   1.5390271e+02   5.7356452e+01   9.3677613e+01   7.8051935e+01   1.3778681e+02   2.3317000e+02   1.9742124e+02   7.7574194e+01   1.3395277e+02   8.3199677e+01   1.7670370e+02   6.0175161e+01   1.3590083e+02   2.9499613e+02  -4.6571626e+01   7.7749032e+01   8.4707174e+01   7.7918710e+01   1.9126005e+02   4.4957097e+01   6.9166013e+01   2.2042065e+02  -4.4291355e+00   6.1590323e+01   1.2738406e+02   1.6122774e+02  -1.0290477e+01   5.5089032e+01   1.1473417e+02   6.4760645e+01   8.2187858e+01   8.5771613e+01   5.9988916e+01   5.4737419e+01   1.4403326e+02   8.2101935e+01   8.5320877e+01   9.1579677e+01   1.9672105e+02   7.5062903e+01   1.2494755e+02   4.9155484e+01   1.8250982e+02   1.1568258e+02   2.1725539e+02   1.1999484e+02   1.5472590e+02   7.2209677e+01   1.6559258e+02   6.9122903e+01   1.9601630e+02   5.1857742e+01   9.5762026e+01
   1.7311806e+02   7.6605548e+00   1.3341161e+02   4.6096516e+00   7.1840645e+01   1.5135597e+02   9.6024516e+01   1.0588288e+02   6.4710645e+01   1.2525799e+02   1.5375129e+02  -8.9742968e+00   8.4920000e+01   1.4258253e+02   8.7844516e+01   1.2801502e+02   6.3470000e+01   2.3391917e+02   2.8180710e+02   3.9489806e+00   3.6736774e+01   8.7020090e+01   3.9654194e+01   8.7281535e+01   4.6375161e+01   7.6250955e+01   1.1754226e+02   1.8934339e+02   1.7127774e+02   5.8929419e+00   3.6645452e+02   9.0717032e+00   6.4757097e+01   1.2906234e+02   1.1384097e+02   1.3843853e+02   9.8950000e+01   1.8217916e+02   6.1513548e+01   2.2308730e+02   1.4820000e+02   3.4114194e+00   9.5309355e+01   6.3058477e+01   3.8697355e+02   2.0397923e+01   7.2990645e+01   9.1222684e+01   8.5746129e+01   1.5605483e+02   1.7211323e+02  -6.5402606e+01   5.6769355e+01   5.9451677e+01   7.5633226e+01   1.4307225e+02   5.3580000e+01   9.8380052e+01   5.6163871e+01   9.9104955e+01   1.3442839e+02   1.2538766e+02   4.0780323e+01   4.3648219e+01   4.7813548e+01   1.0436266e+02   6.9278387e+01   1.2404676e+02   4.8383548e+01   8.6328026e+01   6.1655806e+01   7.6931084e+01   6.8043226e+01   1.2740009e+02   4.9035484e+01   8.6880710e+01   6.2202258e+01   1.1479866e+02   1.6492129e+02   1.6923017e+02   5.6871290e+01   9.4237716e+01   6.4105806e+01   7.4011535e+01   2.0762161e+02   9.3122065e+00   5.5089355e+01   1.2680640e+02   7.6753548e+01   1.6605488e+02   6.0052903e+01   1.7518222e+02   6.6169677e+01   1.0914255e+02   6.8929355e+01   1.3604275e+02   6.4852581e+01   1.0963470e+02   6.5118710e+01   1.5241857e+02   4.4256129e+01   8.9635639e+01   8.1657097e+01   1.4074775e+02   5.7508710e+01   1.7467156e+02   6.5077742e+01   1.3863959e+02   3.5905806e+02   3.8150323e+00   6.1406774e+01   1.2163391e+02   3.7209677e+01   1.8200258e+02   1.1290323e+00   6.7496774e+00   6.8472903e+01   1.1511894e+02   5.4804516e+01   1.3462080e+02   5.4026774e+01   8.5613019e+01   8.2231613e+01   1.4697986e+02   8.6050968e+01   1.5256979e+02   7.0845161e+01   1.6551626e+02   6.7732903e+01   1.1036524e+02   1.1668903e+02   1.0498197e+02   6.3070968e+01   1.0999787e+02   6.8231613e+01   1.5008244e+02   4.6638387e+01   1.0313699e+02   6.2308710e+01   1.1606143e+02   7.5698710e+01   9.9793781e+01   5.8546452e+01   7.6663058e+01   2.8300065e+02   9.6538194e+00   6.7657419e+01   1.2387354e+02   7.1986129e+01   1.9043272e+02   9.5565806e+01   2.0889248e+02   7.8025484e+01   1.2298699e+02   1.1978129e+02   1.4606524e+02   7.1035484e+01   1.3585329e+02   6.0869677e+01   1.6961655e+02   6.5561613e+01   1.0344668e+02   1.0250871e+02   1.9041640e+02   1.1609032e+02   1.4149439e+02   5.8190323e+01   9.2300581e+01   8.8158065e+01   1.0559219e+02   7.5738387e+01   1.6167770e+02   6.6103226e+01   1.1017400e+02   8.7944194e+01   1.4243511e+02   3.6976452e+01   6.8928013e+01   6.0621935e+01   1.2814121e+02   2.4174000e+02   2.2083564e+02   7.1344194e+01   1.6797117e+02   9.0289677e+01   1.5470650e+02   6.4985161e+01   1.3565603e+02   2.6632613e+02  -4.4708026e+01   5.9409032e+01   5.1694374e+01   6.6158710e+01   1.9578085e+02   4.3477097e+01   8.9384413e+01   2.2942065e+02  -5.9091355e+00   6.6540323e+01   1.2821806e+02   1.8660774e+02   1.3109123e+01   6.9609032e+01   8.6912568e+01   5.7760645e+01   7.8077858e+01   7.9061613e+01   8.1765716e+01   5.2827419e+01   8.2376065e+01   8.3101935e+01   7.1200877e+01   1.0110968e+02   1.6881865e+02   7.5062903e+01   1.0103755e+02   8.3775484e+01   1.9284022e+02   9.3582581e+01   1.8330339e+02   1.0475484e+02   1.4475510e+02   7.1509677e+01   1.8609858e+02   5.5652903e+01   1.6528390e+02   3.7327742e+01   9.1494426e+01
   1.9082806e+02  -8.9462452e+00   1.7956161e+02   8.8676516e+00   8.5890645e+01   1.7638197e+02   7.7974516e+01   1.1975688e+02   8.0900645e+01   1.1558279e+02   1.7703129e+02  -4.1766968e+00   1.0320000e+02   1.6826013e+02   9.9894516e+01   1.1324102e+02   6.6380000e+01   2.9297637e+02   2.9780710e+02  -1.3471019e+01   6.1876774e+01   7.5298890e+01   5.7224194e+01   1.2106594e+02   4.6805161e+01   8.1126555e+01   7.7492258e+01   2.5102739e+02   1.8327774e+02   2.2032942e+01   3.8465452e+02   1.1525703e+01   6.9517097e+01   1.1011154e+02   1.1432097e+02   1.5973013e+02   1.0733000e+02   1.5150876e+02   6.6893548e+01   1.9637690e+02   1.7316000e+02   8.2604619e+01   1.2058935e+02   6.6036077e+01   3.2392355e+02   2.5151923e+01   6.3030645e+01   1.4677948e+02   7.6266129e+01   1.3695323e+02   2.7945323e+02  -4.8079806e+01   6.0629355e+01   1.3072288e+02   6.7063226e+01   1.2499785e+02   5.5630000e+01   1.0268605e+02   6.6163871e+01   1.1492495e+02   7.1998387e+01   1.4057206e+02   7.9830323e+01   7.1524219e+01   7.0903548e+01   8.4325458e+01   7.1228387e+01   1.7579076e+02   5.2813548e+01   1.2440363e+02   4.8465806e+01   6.7126284e+01   7.2713226e+01   1.3583649e+02   6.5845484e+01   1.0796591e+02   7.6162258e+01   9.4821858e+01   2.0639129e+02   1.4391257e+02   6.3771290e+01   1.2711572e+02   6.5485806e+01   6.0131135e+01   1.8743161e+02   1.1547406e+01   6.9809355e+01   1.2910880e+02   6.2943548e+01   1.3930968e+02   4.5912903e+01   1.4531342e+02   4.5169677e+01   1.1263255e+02   5.8929355e+01   1.3922275e+02   6.1992581e+01   9.6573497e+01   9.6728710e+01   1.7883977e+02   4.3586129e+01   7.5069239e+01   8.1457097e+01   1.5800375e+02   4.5598710e+01   1.8800436e+02   5.5407742e+01   1.0165319e+02   3.6095806e+02   2.7143032e+01   6.6456774e+01   1.3284991e+02   3.7689677e+01   1.6101418e+02  -3.7209677e+00   8.1876774e+00   6.8562903e+01   1.4359174e+02   7.5994516e+01   1.3372560e+02   5.4216774e+01   9.6547819e+01   8.6281613e+01   1.5398586e+02   7.0380968e+01   1.0363339e+02   7.1465161e+01   1.2370666e+02   8.4212903e+01   1.2313684e+02   1.3239903e+02   1.1958517e+02   7.2790968e+01   1.3441027e+02   8.2091613e+01   1.5921364e+02   5.6208387e+01   1.0814139e+02   6.2638710e+01   1.0741503e+02   6.8408710e+01   1.1071698e+02   5.7646452e+01   6.9355058e+01   3.3671065e+02   1.1597019e+01   4.3697419e+01   1.1512034e+02   8.5706129e+01   1.9123512e+02   8.4145806e+01   2.0195608e+02   5.3455484e+01   1.1938259e+02   1.2764129e+02   1.5091644e+02   7.3885484e+01   1.5324529e+02   6.8009677e+01   2.1851535e+02   5.8231613e+01   1.0751308e+02   1.0264871e+02   2.4125520e+02   1.1642032e+02   1.5456799e+02   6.6000323e+01   1.4138578e+02   1.2053806e+02   1.7347179e+02   7.1208387e+01   1.6190010e+02   6.5623226e+01   1.0731240e+02   9.1754194e+01   1.1032031e+02   3.3926452e+01   8.3942013e+01   5.0341935e+01   1.0624361e+02   2.0298000e+02   2.0493644e+02   6.9764194e+01   1.6909757e+02   7.2529677e+01   1.7279730e+02   7.1265161e+01   1.1415363e+02   2.5190613e+02  -5.1644426e+01   4.9409032e+01   6.7974374e+01   5.9778710e+01   2.1281125e+02   4.2807097e+01   8.9008013e+01   2.2685065e+02  -2.7323535e+01   8.0450323e+01   1.1563526e+02   1.9689774e+02  -9.9540774e+00   7.3279032e+01   9.8468968e+01   5.2140645e+01   7.4237458e+01   9.9301613e+01   7.9806516e+01   4.8117419e+01   8.4132865e+01   1.0153194e+02   1.3824648e+02   1.0276968e+02   1.6734585e+02   6.5632903e+01   1.3227195e+02   5.8535484e+01   2.1989942e+02   9.7682581e+01   2.1792539e+02   1.1389484e+02   1.9069390e+02   9.8509677e+01   2.2423858e+02   7.3262903e+01   1.5225510e+02   5.1137742e+01   9.5009626e+01
   2.0920806e+02  -8.0366452e+00   1.7475161e+02   1.1392452e+01   6.5030645e+01   1.9224077e+02   7.4884516e+01   1.2438408e+02   6.9560645e+01   1.3486999e+02   1.5446129e+02  -4.1310968e+00   9.5820000e+01   1.5885053e+02   8.0604516e+01   1.4116422e+02   5.7950000e+01   2.4817077e+02   1.9876710e+02   6.8821806e+00   5.2356774e+01   7.9150490e+01   6.3414194e+01   9.3380735e+01   6.1995161e+01   9.5341355e+01   8.3402258e+01   2.2541459e+02   2.1351774e+02  -6.8162581e+00   3.8122452e+02   3.1320103e+01   6.4897097e+01   8.8711135e+01   9.5030968e+01   1.5260333e+02   1.1799000e+02   1.3199596e+02   5.7983548e+01   2.0408970e+02   1.8058000e+02   4.3111019e+01   1.1025935e+02   7.1432477e+01   3.4868355e+02  -8.6388774e+00   6.2840645e+01   1.3469468e+02   7.8316129e+01   1.5673923e+02   2.3888323e+02  -4.4214206e+01   8.8009355e+01   1.4524248e+02   7.2913226e+01   8.7249845e+01   5.0010000e+01   1.1275565e+02   4.9503871e+01   1.1601775e+02   5.1378387e+01   1.3474166e+02   3.3210323e+01   8.4913819e+01   7.0383548e+01   7.1797058e+01   8.4808387e+01   1.2370436e+02   4.1483548e+01   1.1464003e+02   4.2935806e+01   1.1880868e+02   7.2803226e+01   1.5663929e+02   6.2885484e+01   1.3734271e+02   5.9872258e+01   9.0745058e+01   2.0887129e+02   1.4114417e+02   7.1201290e+01   1.4481132e+02   6.5295806e+01   8.7766335e+01   1.5100161e+02   1.7181806e+01   5.3379355e+01   1.5237320e+02   8.5093548e+01   1.4876768e+02   6.0382903e+01   1.6377582e+02   4.8409677e+01   1.0595335e+02   6.1929355e+01   1.3660275e+02   4.9422581e+01   1.2162910e+02   9.8688710e+01   1.6320297e+02   5.6776129e+01   7.5394039e+01   9.3847097e+01   1.7344255e+02   7.3028710e+01   1.8861996e+02   4.0357742e+01   1.3380719e+02   3.8167806e+02   1.6385432e+01   5.6356774e+01   1.0907791e+02   1.9209677e+01   1.6821258e+02   9.4190323e+00   4.6664774e+00   4.0132903e+01   1.4938614e+02   5.3274516e+01   1.5007320e+02   5.2406774e+01   7.3412619e+01   6.2371613e+01   1.3161866e+02   7.4430968e+01   1.3544939e+02   6.2425161e+01   1.1613986e+02   9.1402903e+01   1.1871164e+02   1.0934903e+02   1.3742917e+02   7.7070968e+01   1.2721787e+02   5.7801613e+01   1.4620684e+02   3.5588387e+01   9.0930994e+01   7.0738710e+01   1.1105703e+02   6.1318710e+01   1.0780418e+02   6.2496452e+01   7.3777058e+01   3.1033065e+02   4.1507419e+01   5.8177419e+01   1.3673194e+02   7.4986129e+01   2.0204272e+02   1.0599581e+02   2.0867808e+02   7.5595484e+01   1.2285139e+02   1.2635129e+02   1.2967964e+02   9.4035484e+01   1.3620329e+02   6.7199677e+01   2.2106015e+02   5.6281613e+01   8.3469084e+01   8.6458710e+01   2.2151040e+02   1.0914032e+02   1.7834039e+02   7.3380323e+01   1.1198538e+02   1.1482806e+02   1.2464859e+02   6.9358387e+01   1.3518810e+02   5.1103226e+01   1.1390400e+02   7.6664194e+01   1.4185751e+02   4.4356452e+01   5.1527613e+01   4.9191935e+01   1.0671561e+02   1.9188000e+02   2.3820444e+02   8.3434194e+01   1.7986397e+02   7.1629677e+01   1.1743930e+02   6.1215161e+01   9.3627626e+01   3.3128613e+02  -5.9184826e+01   6.3559032e+01   2.0272374e+01   4.7398710e+01   1.4709165e+02   5.2907097e+01   6.4150013e+01   2.4866065e+02  -1.5488335e+01   5.7880323e+01   8.7960865e+01   2.0579774e+02  -1.2476077e+01   5.8229032e+01   1.0267297e+02   6.5950645e+01   5.2562658e+01   7.8151613e+01   6.9738516e+01   5.2877419e+01   1.1370206e+02   7.4481935e+01   9.2170477e+01   8.2199677e+01   1.2957145e+02   6.6492903e+01   1.1277315e+02   5.6825484e+01   1.7665622e+02   7.1682581e+01   2.1062539e+02   1.1827484e+02   1.7681350e+02   6.5209677e+01   1.9060258e+02   6.2412903e+01   1.1736310e+02   4.9707742e+01   6.7264026e+01
   2.4416806e+02   2.4596555e+01   2.0979161e+02   7.7792516e+00   7.2790645e+01   1.7613997e+02   1.0054452e+02   1.2280128e+02   6.4900645e+01   1.2066279e+02   1.4437129e+02  -1.4893897e+01   8.0390000e+01   1.5580493e+02   9.1414516e+01   1.3501942e+02   7.1090000e+01   2.4725957e+02   2.0261710e+02   7.7641806e+00   5.0166774e+01   8.2995690e+01   5.9564194e+01   1.4068874e+02   6.8805161e+01   9.7126555e+01   9.2682258e+01   2.5257219e+02   2.2089774e+02  -1.3746658e+01   3.9598452e+02  -5.0696774e-02   6.2947097e+01   1.0229714e+02   1.1622097e+02   1.2129813e+02   1.1657000e+02   1.4815956e+02   6.8223548e+01   1.7679050e+02   1.7487000e+02   6.7567819e+01   1.0992935e+02   1.0083888e+02   3.4140355e+02   1.4473523e+01   6.2230645e+01   1.3179348e+02   7.7456129e+01   1.5933803e+02   2.9883323e+02  -5.6780206e+01   7.1629355e+01   1.4236288e+02   8.1253226e+01   1.2320265e+02   4.8250000e+01   6.4996452e+01   5.1213871e+01   9.3170955e+01   6.3618387e+01   1.4948246e+02   4.4550323e+01   7.8106619e+01   5.3953548e+01   8.9061458e+01   6.3618387e+01   1.6068956e+02   3.7193548e+01   1.2165323e+02   3.3035806e+01   1.1432068e+02   6.0143226e+01   1.6156209e+02   6.0555484e+01   1.4504911e+02   5.8442258e+01   6.8479458e+01   1.8058129e+02   1.4697737e+02   7.5531290e+01   1.2055492e+02   6.4955806e+01   8.6983535e+01   2.0215161e+02   1.8089806e+01   6.6519355e+01   1.6651200e+02   6.5903548e+01   1.9030288e+02   6.5432903e+01   1.8394182e+02   5.2699677e+01   9.7410155e+01   7.3779355e+01   1.3337475e+02   7.0142581e+01   1.4349150e+02   9.8348710e+01   1.5033017e+02   6.1776129e+01   1.0852404e+02   8.8797097e+01   1.9617655e+02   5.1548710e+01   1.6047836e+02   6.4597742e+01   1.3148799e+02   3.2914806e+02   3.9827832e+01   6.3456774e+01   1.2731991e+02   5.8259677e+01   1.5541858e+02   9.3190323e+00   2.1444774e+00   4.5662903e+01   1.3542374e+02   4.4274516e+01   1.5917320e+02   7.1216774e+01   1.2199782e+02   7.9181613e+01   1.5389386e+02   9.5380968e+01   1.4353339e+02   5.8275161e+01   1.3452186e+02   7.3642903e+01   9.8652439e+01   1.1587903e+02   1.0847677e+02   7.6550968e+01   1.2068947e+02   8.8281613e+01   1.4924844e+02   3.6488387e+01   9.0618994e+01   6.7408710e+01   9.5323432e+01   8.9218710e+01   8.8672181e+01   6.8356452e+01   8.8548258e+01   2.6209065e+02   1.7176619e+01   5.5267419e+01   1.2381474e+02   6.2566129e+01   1.9060632e+02   8.7665806e+01   1.9486448e+02   6.0455484e+01   1.3934259e+02   1.1864129e+02   1.3972644e+02   6.9075484e+01   1.0939009e+02   6.5299677e+01   2.0216215e+02   4.6181613e+01   1.0213708e+02   6.5268710e+01   2.2277560e+02   9.8760323e+01   1.3964079e+02   5.9280323e+01   1.1240338e+02   9.7868065e+01   1.2038539e+02   7.1118387e+01   1.4642730e+02   6.9773226e+01   1.0793040e+02   7.5424194e+01   1.3790671e+02   3.9886452e+01   1.0879521e+02   5.7531935e+01   1.4542841e+02   2.2155000e+02   2.7435084e+02   8.2624194e+01   2.0854877e+02   8.2239677e+01   1.6626050e+02   6.5455161e+01   1.3766843e+02   3.5090613e+02  -4.4614426e+01   6.6989032e+01   5.9897974e+01   7.7068710e+01   1.9656805e+02   6.4237097e+01   8.5193613e+01   3.1818065e+02  -1.2339935e+01   6.6640323e+01   1.2031006e+02   2.2241774e+02   1.0814323e+01   9.2469032e+01   1.5617377e+02   5.7420645e+01   1.1267506e+02   8.2061613e+01   8.4905716e+01   5.7257419e+01   1.0116166e+02   9.4341935e+01   1.2306168e+02   8.1109677e+01   1.4188865e+02   7.8442903e+01   1.2714715e+02   4.9055484e+01   1.7237782e+02   8.2012581e+01   2.3741899e+02   1.0718484e+02   1.7480070e+02   8.6359677e+01   2.0436058e+02   8.0452903e+01   1.5296990e+02   5.6947742e+01   1.1397483e+02
   2.4620806e+02   1.3053355e+01   2.2298161e+02   9.1405161e-01   6.4560645e+01   1.7303837e+02   1.1692452e+02   1.6549088e+02   8.0610645e+01   1.2321599e+02   1.3075129e+02   2.1625703e+01   8.3110000e+01   1.6472733e+02   1.0141452e+02   1.6501942e+02   7.9710000e+01   3.1413997e+02   2.1909710e+02   3.3915781e+01   5.9406774e+01   1.0373649e+02   7.7984194e+01   1.1702514e+02   6.9185161e+01   8.0376155e+01   8.2682258e+01   2.1966219e+02   2.3294774e+02   5.8193419e+00   3.8931452e+02   1.0192903e+01   1.8132710e+02   6.5736735e+01   8.4180968e+01   1.4333133e+02   9.0180000e+01   1.2984076e+02   4.8603548e+01   2.0603010e+02   1.7220000e+02   5.2921419e+01   1.1692935e+02   9.7138877e+01   3.0787355e+02  -5.1840774e+00   5.5750645e+01   1.4674188e+02   8.4556129e+01   1.6181003e+02   2.5173323e+02  -7.0582206e+01   7.9339355e+01   1.5636608e+02   7.1723226e+01   8.6385045e+01   7.4300000e+01   6.8002452e+01   7.7313871e+01   1.1136295e+02   5.5858387e+01   1.6496326e+02   4.8450323e+01   1.0050462e+02   4.0663548e+01   9.4704658e+01   6.3038387e+01   1.6506596e+02   5.7713548e+01   1.0715163e+02   4.6315806e+01   9.5348284e+01   8.1853226e+01   1.3901529e+02   5.1225484e+01   1.1674551e+02   6.7542258e+01   7.7611458e+01   1.9834129e+02   1.3659657e+02   7.2151290e+01   1.2406532e+02   6.4625806e+01   9.0579935e+01   1.6786161e+02   1.6833006e+01   7.2429355e+01   1.2527920e+02   1.0013355e+02   1.9309448e+02   6.4812903e+01   1.8480142e+02   4.9839677e+01   9.4738955e+01   6.6499355e+01   1.7733715e+02   6.8142581e+01   1.1946150e+02   8.3118710e+01   1.6073857e+02   7.1206129e+01   9.5999639e+01   1.0431710e+02   1.6613495e+02   5.7838710e+01   2.0154516e+02   7.3887742e+01   1.1317479e+02   2.8690806e+02   3.4967032e+01   5.3696774e+01   1.4215071e+02   1.4601968e+02   9.7877781e+01   1.4190323e+00   5.8764774e+00   5.8562903e+01   1.3210174e+02   5.9514516e+01   1.3852400e+02   4.8166774e+01   8.0081819e+01   6.5761613e+01   1.4953746e+02   7.2570968e+01   1.3626819e+02   5.8235161e+01   1.4785506e+02   9.3782903e+01   1.0985124e+02   1.2910903e+02   1.1274837e+02   3.7740968e+01   1.5512427e+02   7.4521613e+01   1.1800924e+02   4.2108387e+01   7.3409394e+01   7.3548710e+01   1.0969223e+02   5.6978710e+01   9.5531381e+01   5.2976452e+01   9.6678658e+01   2.5109065e+02  -6.7033806e+00   3.1037419e+01   1.0880314e+02   6.1706129e+01   1.7029512e+02   6.2335806e+01   2.1198088e+02   6.8405484e+01   1.3180659e+02   1.1021129e+02   1.3307084e+02   6.4225484e+01   1.4801809e+02   6.0959677e+01   1.7393935e+02   5.3321613e+01   1.1142588e+02   7.8508710e+01   1.6975640e+02   8.7000323e+01   1.4387159e+02   4.7430323e+01   6.6401381e+01   1.0824806e+02   1.4036499e+02   5.7208387e+01   1.5959010e+02   5.4533226e+01   1.0547960e+02   8.2904194e+01   1.1230831e+02   3.3736452e+01   1.0042721e+02   6.0481935e+01   1.6091241e+02   2.2831000e+02   3.1410004e+02   7.4104194e+01   1.7885037e+02   7.3819677e+01   1.7836410e+02   5.9455161e+01   1.3409843e+02   3.6032613e+02  -3.6458026e+01   6.2699032e+01   7.7381174e+01   7.5108710e+01   1.8629485e+02   4.8577097e+01   8.8066413e+01   2.9308065e+02  -6.6619355e+00   7.2780323e+01   1.3409886e+02   2.2846774e+02  -1.7596774e+00   8.6279032e+01   1.5199897e+02   5.8760645e+01   8.5617858e+01   9.3821613e+01   7.4814916e+01   5.5217419e+01   7.8084865e+01   7.1721935e+01   1.1549128e+02   8.8729677e+01   1.1366905e+02   8.9822903e+01   1.2947675e+02   5.5865484e+01   1.5768302e+02   8.7582581e+01   2.1769339e+02   1.2870484e+02   1.9931910e+02   7.1459677e+01   1.9340258e+02   6.6842903e+01   1.9038870e+02   5.5897742e+01   1.0305883e+02
   2.7558806e+02   5.3729548e+00   2.0036161e+02   1.3963652e+01   7.6410645e+01   1.4275037e+02   1.0864452e+02   1.5939328e+02   8.1990645e+01   1.6982559e+02   9.7601290e+01   3.3677032e+00   6.7720000e+01   1.4681853e+02   9.6564516e+01   1.9245742e+02   8.4610000e+01   3.1436797e+02   2.0676710e+02   2.5762181e+01   5.2786774e+01   1.1230609e+02   4.7084194e+01   1.2887714e+02   4.2995161e+01   9.5811355e+01   1.0840226e+02   2.3936459e+02   2.1942774e+02   6.9009419e+00   3.7641452e+02   2.0464903e+01   1.6527710e+02   6.1020735e+01   9.6560968e+01   1.4810093e+02   1.0409000e+02   1.3538796e+02   5.5603548e+01   1.1547010e+02   1.3773000e+02   9.2629019e+01   1.0549935e+02   8.8243277e+01   3.4216355e+02   5.2227226e+00   5.7080645e+01   1.1806548e+02   7.7076129e+01   1.4050843e+02   2.2873323e+02  -6.0932206e+01   7.5289355e+01   1.4269008e+02   3.9103226e+01   1.1857465e+02   6.2010000e+01   8.4895652e+01   4.4883871e+01   1.1862735e+02   7.1998387e+01   1.2562206e+02   5.2640323e+01   7.7219419e+01   5.9663548e+01   9.0414658e+01   6.3948387e+01   1.3357316e+02   4.0143548e+01   1.0217723e+02   6.4465806e+01   8.8376284e+01   6.3333226e+01   1.1587689e+02   5.2795484e+01   9.1909910e+01   4.5252258e+01   9.9014658e+01   1.7382129e+02   1.4017817e+02   5.3441290e+01   1.2885212e+02   4.9815806e+01   7.2434735e+01   1.2510161e+02   1.7873806e+01   4.9859355e+01   1.5079480e+02   8.9993548e+01   1.6542568e+02   4.9152903e+01   1.9381422e+02   3.7789677e+01   1.2541295e+02   1.4358935e+02   7.7409948e+01   6.4802581e+01   1.1229870e+02   7.8638710e+01   1.6204697e+02   5.7346129e+01   9.0068439e+01   8.6987097e+01   1.7771135e+02   4.2698710e+01   2.0146636e+02   6.6457742e+01   9.7529187e+01   3.4771806e+02   1.4012232e+01   6.8976774e+01   1.3035831e+02   2.5499677e+01   1.9532938e+02   1.5090323e+00  -9.6607226e+00   4.7472903e+01   1.1437894e+02   4.3324516e+01   1.1586920e+02   4.3456774e+01   1.1345862e+02   6.5951613e+01   1.4461226e+02   9.2190968e+01   1.4535859e+02   6.1325161e+01   1.3994786e+02   8.2782903e+01   1.1530124e+02   1.1234903e+02   1.3494917e+02   5.4120968e+01   1.4876387e+02   8.0381613e+01   1.3964044e+02   4.1298387e+01   7.3904194e+01   5.1638710e+01   1.0315503e+02   6.8458710e+01   9.5712981e+01   5.8076452e+01   8.0220658e+01   2.6600065e+02   3.2038194e+00   5.1177419e+01   1.2048194e+02   7.0516129e+01   1.6164032e+02   9.7945806e+01   2.3494208e+02   6.5455484e+01   1.2666259e+02   1.2664129e+02   1.2789644e+02   7.9315484e+01   1.1538089e+02   8.4149677e+01   1.8522415e+02   6.4801613e+01   1.3517748e+02   6.1788710e+01   1.8609400e+02   1.1547032e+02   1.6602399e+02   6.5050323e+01   9.4801781e+01   8.3058065e+01   1.2471019e+02   8.3688387e+01   1.2914170e+02   5.6813226e+01   1.1353720e+02   8.9754194e+01   1.5381031e+02   4.0976452e+01   7.6518013e+01   5.4771935e+01   1.4083921e+02   2.1188000e+02   2.6060444e+02   9.0914194e+01   1.6583557e+02   8.1629677e+01   1.6634930e+02   7.1985161e+01   1.2742603e+02   3.3790613e+02  -4.1854426e+01   6.8459032e+01   8.3590374e+01   5.8968710e+01   2.0349605e+02   3.0237097e+01   6.0303613e+01   2.7156065e+02   1.4796645e+00   6.4730323e+01   1.0765286e+02   1.8708774e+02  -1.5069277e+01   7.8089032e+01   1.0246417e+02   5.3800645e+01   9.6064658e+01   8.4771613e+01   7.1638916e+01   3.7117419e+01   1.0082286e+02   5.0051935e+01   8.8224877e+01   9.6199677e+01   1.2730145e+02   8.7582903e+01   1.2917595e+02   6.0585484e+01   1.4997542e+02   9.0252581e+01   1.9123979e+02   1.2170484e+02   1.8572910e+02   8.7309677e+01   1.7738458e+02   8.1222903e+01   1.9876830e+02   1.9857742e+01   1.0756203e+02
   2.3063806e+02   1.1248955e+01   2.5070161e+02   1.9936452e+01   8.9180645e+01   1.6477877e+02   8.5734516e+01   1.5056608e+02   6.8950645e+01   1.5386879e+02   8.8561290e+01   5.1909032e+00   9.8530000e+01   1.7025373e+02   9.7794516e+01   1.7716902e+02   8.5090000e+01   2.5894957e+02   2.3728710e+02   6.0305806e+00   5.1496774e+01   1.0178929e+02   7.7604194e+01   1.2619554e+02   7.7945161e+01   7.8915355e+01   8.7212258e+01   1.9995979e+02   2.4327774e+02   1.5752942e+01   3.6350452e+02   1.5737703e+01   6.6377097e+01   9.0212735e+01   1.0598097e+02   1.4063733e+02   1.0257000e+02   1.3498956e+02   6.8223548e+01   1.5970050e+02   9.8920000e+01   1.4873382e+02   1.1434935e+02   9.7915277e+01   3.2049355e+02  -7.7136774e+00   7.2990645e+01   1.2574268e+02   6.0506129e+01   1.2592403e+02   2.4135323e+02  -7.4601806e+01   6.7819355e+01   1.1971768e+02   4.8583226e+01   1.4323625e+02   4.9060000e+01   5.3261652e+01   6.5023871e+01   1.0791615e+02   5.7478387e+01   1.3225366e+02   3.4020323e+01   7.4469019e+01   5.7283548e+01   1.0051506e+02   6.1658387e+01   1.4794636e+02   4.6713548e+01   1.2394163e+02   4.7745806e+01   1.1390388e+02   5.7903226e+01   1.0797129e+02   4.7415484e+01   1.1410031e+02   5.3682258e+01   7.5670258e+01   1.6734129e+02   1.3446657e+02   5.9441290e+01   1.3746212e+02   3.6055806e+01   7.8865535e+01   1.6986161e+02   2.8863006e+01   5.8329355e+01   1.5087720e+02   8.0133548e+01   1.4950448e+02   6.2862903e+01   1.7576742e+02   7.1939677e+01   1.0178095e+02   2.9663935e+02   2.6405948e+01   8.0282581e+01   1.1659030e+02   7.3348710e+01   1.4995017e+02   7.3446129e+01   8.4540439e+01   7.7417097e+01   1.5428695e+02   5.4078710e+01   1.6889596e+02   6.4217742e+01   1.2846839e+02   3.0814806e+02   1.4607832e+01   3.8976774e+01   1.4142831e+02   1.2630968e+02   1.1983458e+02   2.2903226e-01   4.9716774e+00   4.6042903e+01   1.6958334e+02   5.4374516e+01   1.5745520e+02   5.5546774e+01   1.0135142e+02   9.8901613e+01   1.5769626e+02   8.3330968e+01   1.2125739e+02   6.1425161e+01   1.6883986e+02   1.2264290e+02   1.0826244e+02   1.3101903e+02   1.1916557e+02   7.0400968e+01   1.0960147e+02   7.5471613e+01   1.3193324e+02   5.5728387e+01   8.9269794e+01   7.9018710e+01   1.3758463e+02   1.1273871e+02   6.7220581e+01   5.7686452e+01   1.0202186e+02   2.9276065e+02  -9.3698065e-01   5.0267419e+01   1.2317474e+02   7.1986129e+01   1.7809272e+02   6.8375806e+01   2.4178768e+02   6.8545484e+01   1.2136539e+02   1.2516129e+02   1.6720484e+02   5.8745484e+01   1.4412649e+02   6.8539677e+01   1.8652295e+02   7.0991613e+01   1.0963228e+02   9.2458710e+01   1.8460040e+02   1.1300032e+02   1.6993159e+02   6.1570323e+01   1.3555018e+02   1.0296806e+02   1.3268739e+02   8.7588387e+01   1.7291970e+02   6.8483226e+01   9.6083600e+01   1.0290419e+02   1.5951831e+02   4.0546452e+01   9.4692413e+01   5.6101935e+01   1.3478281e+02   2.3488000e+02   2.5352444e+02   7.8194194e+01   1.5414317e+02   6.8339677e+01   1.4546250e+02   6.9745161e+01   1.4894523e+02   3.2013613e+02  -3.0202826e+01   6.9699032e+01   8.7251174e+01   7.7158710e+01   1.8713085e+02   3.6007097e+01   8.5602013e+01   2.4604065e+02  -8.7587355e+00   6.0210323e+01   1.0739446e+02   2.1156774e+02  -6.7476774e+00   8.4089032e+01   1.5141417e+02   5.8990645e+01   8.3929458e+01   7.5101613e+01   8.3082516e+01   4.8637419e+01   1.0871126e+02   5.6101935e+01   6.7260877e+01   9.4679677e+01   1.1895305e+02   4.7252903e+01   1.2326235e+02   4.0205484e+01   1.2460582e+02   9.4922581e+01   1.9019619e+02   9.8654839e+01   1.3957310e+02   6.4959677e+01   1.2317258e+02   7.7262903e+01   1.5479510e+02   3.6897742e+01   7.9818826e+01
   2.2935806e+02   2.0261355e+01   2.0256161e+02  -5.4923484e+00   7.6320645e+01   2.1347757e+02   9.3924516e+01   1.5052088e+02   7.9280645e+01   1.6251239e+02   1.9194129e+02   6.9205032e+00   1.0130000e+02   1.5418213e+02   9.1034516e+01   1.8123982e+02   5.2610000e+01   2.3021797e+02   3.0061710e+02   9.3941806e+00   5.3686774e+01   7.8524090e+01   6.1984194e+01   1.3211514e+02   4.7465161e+01   8.0213755e+01   9.6492258e+01   2.4664739e+02   2.1818774e+02   9.2801419e+00   3.9065452e+02   8.5157032e+00   4.6087097e+01   1.0488594e+02   1.1322097e+02   1.2076813e+02   1.0647000e+02   1.3457756e+02   6.6563548e+01   2.0259330e+02   1.4992000e+02   3.2943819e+01   1.3230935e+02   9.5808477e+01   3.1473355e+02  -1.0542877e+01   6.3700645e+01   1.5538588e+02   6.5796129e+01   1.1622083e+02   2.5997323e+02  -3.4621406e+01   6.7099355e+01   1.2267528e+02   6.1483226e+01   1.4040425e+02   4.5870000e+01   5.8706852e+01   4.5743871e+01   1.1036855e+02   7.1998387e+01   1.5195206e+02   3.1500323e+01   6.5670619e+01   6.4473548e+01   1.0574986e+02   6.1998387e+01   1.4729916e+02   4.7243548e+01   1.1089923e+02   5.7985806e+01   9.2034684e+01   4.9043226e+01   1.3040009e+02   5.5935484e+01   1.1494871e+02   6.6592258e+01   9.0497458e+01   1.5744129e+02   1.4553857e+02   5.1631290e+01   1.1713692e+02   3.3295806e+01   6.7236335e+01   2.0357161e+02   1.8686206e+01   4.9089355e+01   1.7495640e+02   9.2903548e+01   2.0495288e+02   6.1532903e+01   1.5268382e+02   5.6169677e+01   1.0023255e+02   2.7158935e+02   1.0119948e+01   6.9712581e+01   1.1814590e+02   8.1778710e+01   1.5765577e+02   7.6966129e+01   1.0896884e+02   7.0127097e+01   1.9229015e+02   5.9748710e+01   1.5391236e+02   5.2977742e+01   1.2903759e+02   3.4552806e+02   1.0617432e+01   5.4076774e+01   1.3555031e+02   6.7929677e+01   1.0512498e+02   3.1290323e+00  -3.1203226e+00   8.6322903e+01   1.3650094e+02   6.4424516e+01   1.6094120e+02   5.2306774e+01   1.0646062e+02   8.9991613e+01   1.6216906e+02   8.7520968e+01   1.1669219e+02   3.7185161e+01   1.6715906e+02   9.2212903e+01   1.1383684e+02   1.1006903e+02   1.0908157e+02   7.8640968e+01   1.2032227e+02   8.5041613e+01   1.4916764e+02   4.0588387e+01   8.8620994e+01   6.2788710e+01   1.2040303e+02   1.0540871e+02   7.3186981e+01   7.5456452e+01   9.9790258e+01   3.1271065e+02   3.1270194e+00   3.0457419e+01   1.2317954e+02   7.0086129e+01   1.5834472e+02   7.4285806e+01   2.3059488e+02   8.4165484e+01   1.2435579e+02   1.2035129e+02   1.4244964e+02   6.3605484e+01   9.3637690e+01   8.9439677e+01   2.1818095e+02   5.7231613e+01   1.0501308e+02   9.9788710e+01   1.8944400e+02   9.5950323e+01   1.3677559e+02   5.8670323e+01   1.2478218e+02   1.0520806e+02   1.2893819e+02   6.5588387e+01   1.5091970e+02   5.3813226e+01   9.3117200e+01   7.8284194e+01   1.1491791e+02   2.7786452e+01   9.0623213e+01   6.8671935e+01   1.6306721e+02   2.5474000e+02   2.8917564e+02   7.7054194e+01   1.7637437e+02   1.0081968e+02   2.0101410e+02   6.7645161e+01   1.1639323e+02   3.0694613e+02  -2.9097626e+01   7.0839032e+01   1.0106997e+02   6.6688710e+01   2.2534845e+02   4.4007097e+01   8.9432013e+01   2.2427065e+02   1.7286452e-01   6.1160323e+01   1.4302846e+02   1.9637774e+02  -1.3722477e+01   8.4089032e+01   1.1165417e+02   6.9710645e+01   1.0326186e+02   9.6531613e+01   8.8508116e+01   5.4977419e+01   1.1149406e+02   7.3051935e+01   6.6284877e+01   9.4159677e+01   1.9394465e+02   6.8582903e+01   1.1327595e+02   4.2825484e+01   1.5787622e+02   1.0611258e+02   2.0025099e+02   1.2480484e+02   1.7458110e+02   7.0159677e+01   1.7655658e+02   6.6652903e+01   2.1669390e+02   4.5617742e+01   7.1931226e+01
   1.9435806e+02   1.8301355e+01   2.0741161e+02   1.4729652e+01   8.9700645e+01   2.1788717e+02   1.1631452e+02   1.3301968e+02   8.3610645e+01   1.3274599e+02   2.2460129e+02   1.1307703e+01   8.5580000e+01   2.0895973e+02   8.6464516e+01   1.6660542e+02   8.0990000e+01   2.6084757e+02   2.4376710e+02  -8.1978194e+00   4.8116774e+01   1.2515969e+02   5.8604194e+01   1.2266554e+02   6.2805161e+01   1.1084655e+02   6.2972258e+01   2.0256899e+02   2.2208774e+02  -1.2618581e+00   3.9707452e+02   1.4821032e+00   4.9377097e+01   9.2952735e+01   8.6890968e+01   1.4016453e+02   8.6230000e+01   1.4791676e+02   7.9083548e+01   1.5149170e+02   1.4354000e+02   4.0834219e+01   9.8449355e+01   1.3694728e+02   3.1492355e+02  -1.5408077e+01   7.5370645e+01   1.4583228e+02   6.4886129e+01   1.4276363e+02   2.3545323e+02  -8.5939806e+01   7.2149355e+01   1.3308128e+02   7.8723226e+01   9.6025045e+01   5.0010000e+01   7.5855652e+01   6.1163871e+01   1.3965495e+02   6.8578387e+01   1.6689566e+02   5.7500323e+01   5.6540619e+01   8.5003548e+01   1.1877746e+02   4.3138387e+01   1.3861796e+02   4.8103548e+01   1.1378043e+02   4.6695806e+01   9.7987884e+01   5.3763226e+01   1.2345249e+02   5.1465484e+01   1.1096631e+02   6.3822258e+01   9.6719058e+01   1.9949129e+02   1.0036457e+02   6.9631290e+01   1.3026692e+02   4.0245806e+01   7.7110335e+01   2.4448161e+02   2.3323406e+01   7.2469355e+01   2.0384600e+02   8.4943548e+01   1.9792968e+02   6.9102903e+01   1.7050822e+02   4.8219677e+01   1.2038855e+02   2.9020935e+02   3.8960348e+01   7.0282581e+01   1.1310030e+02   6.9538710e+01   1.6172497e+02   6.9676129e+01   1.0708204e+02   7.6847097e+01   1.7728255e+02   6.2268710e+01   1.4086076e+02   7.6457742e+01   1.3939919e+02   3.1086806e+02   1.0150232e+01   4.3976774e+01   1.2554831e+02   2.7549677e+01   1.9444538e+02   1.0609032e+01  -1.5287226e+00   5.6422903e+01   1.2337294e+02   4.1374516e+01   1.5378520e+02   5.3076774e+01   1.0635902e+02   9.9181613e+01   1.3114386e+02   9.4430968e+01   1.2808939e+02   5.5235161e+01   1.7828506e+02   7.8352903e+01   1.1884564e+02   1.1791903e+02   1.1626357e+02   5.8450968e+01   1.1460747e+02   7.8661613e+01   1.1648804e+02   4.2688387e+01   7.1222994e+01   5.2118710e+01   1.2573663e+02   7.1508710e+01   9.3368981e+01   6.9836452e+01   1.1513986e+02   2.7233065e+02  -1.3732581e+01   4.3267419e+01   1.3087474e+02   5.8036129e+01   1.6054872e+02   8.2375806e+01   2.3490768e+02   7.1735484e+01   1.3668019e+02   1.3131129e+02   1.5538284e+02   5.5075484e+01   1.3547009e+02   8.2819677e+01   1.9224055e+02   5.4561613e+01   1.1256668e+02   8.5358710e+01   2.0749840e+02   9.6900323e+01   1.6916959e+02   6.4330323e+01   1.0647938e+02   9.8448065e+01   1.6485899e+02   8.8398387e+01   1.5481490e+02   5.0153226e+01   1.0607000e+02   9.1184194e+01   1.5888591e+02   1.4266452e+01   1.1374481e+02   5.1961935e+01   1.3264401e+02   2.6045000e+02   2.7947884e+02   6.8244194e+01   1.5188917e+02   7.9339677e+01   1.8463250e+02   9.3075161e+01   1.7321883e+02   3.1166613e+02  -5.2715226e+01   8.1079032e+01   1.0982077e+02   6.7778710e+01   2.0746125e+02   4.1957097e+01   9.0886013e+01   2.1713065e+02   4.0740645e+00   7.8210323e+01   1.3605446e+02   2.1098774e+02  -1.7127742e-01   9.0699032e+01   1.2236537e+02   5.1850645e+01   9.5880658e+01   1.0072161e+02   9.7742916e+01   4.2927419e+01   8.5308065e+01   5.1381935e+01   6.5118477e+01   9.8919677e+01   1.6851385e+02   6.9302903e+01   1.3582835e+02   4.9585484e+01   1.7680542e+02   9.4492581e+01   2.2285059e+02   9.7274839e+01   1.5330350e+02   7.8409677e+01   1.5599658e+02   7.1312903e+01   1.6132110e+02   4.1947742e+01   7.0314826e+01
   2.3463806e+02  -5.5910452e+00   2.5079161e+02   2.1599252e+01   9.0270645e+01   1.7741157e+02   8.7594516e+01   1.4321728e+02   8.6280645e+01   1.2376239e+02   1.5394129e+02   9.8605032e+00   7.3060000e+01   1.7301133e+02   1.0832452e+02   1.8761662e+02   7.2800000e+01   1.8060277e+02   2.2685710e+02   1.0634981e+01   7.9546774e+01   1.0902529e+02   6.8374194e+01   1.2922394e+02   4.2085161e+01   1.0045415e+02   8.5402258e+01   1.7634459e+02   2.0804774e+02   1.0481342e+01   3.7355452e+02  -4.8262968e+00   6.0417097e+01   1.2230954e+02   9.3790968e+01   1.5170253e+02   9.8140000e+01   1.2372396e+02   6.7793548e+01   1.3482490e+02   1.7958000e+02   3.8761019e+01   1.1182935e+02   9.6256877e+01   3.3516355e+02   8.5427226e+00   5.4510645e+01   1.5936108e+02   8.0986129e+01   1.3614563e+02   2.7011323e+02  -5.9332606e+01   9.2389355e+01   1.2760208e+02   6.0393226e+01   8.6771445e+01   5.1490000e+01   7.9357252e+01   5.3593871e+01   1.3693055e+02   7.8858387e+01   1.1850326e+02   7.1500323e+01   8.6850619e+01   7.6193548e+01   6.8952258e+01   8.4228387e+01   1.6347076e+02   5.4813548e+01   9.1573626e+01   3.7795806e+01   7.2029884e+01   6.4713226e+01   1.0852649e+02   4.6465484e+01   1.2503631e+02   3.7822258e+01   7.6229058e+01   1.7182129e+02   1.2229817e+02   7.2151290e+01   1.3011532e+02   4.8105806e+01   6.4521535e+01   2.0805161e+02   2.1857806e+01   6.1899355e+01   1.4807160e+02   9.4093548e+01   1.5866768e+02   5.0342903e+01   1.7095902e+02   6.1889677e+01   1.2367495e+02   3.1615935e+02   9.4143484e+00   7.9762581e+01   1.2234190e+02   8.1928710e+01   1.2130377e+02   5.6726129e+01   8.6308039e+01   8.6797097e+01   1.6672655e+02   5.7548710e+01   1.7666836e+02   4.6977742e+01   1.0346759e+02   2.8714806e+02   1.8567832e+01   6.2356774e+01   1.1017791e+02   6.0689677e+01   1.8260418e+02   3.1290323e+00  -4.6003226e+00   8.1852903e+01   9.8818542e+01   7.6374516e+01   1.7103520e+02   4.0456774e+01   1.0588862e+02   9.2761613e+01   1.4913746e+02   6.8380968e+01   1.3536339e+02   5.7805161e+01   1.7179946e+02   9.3262903e+01   1.2880284e+02   1.2187903e+02   1.2513677e+02   6.5210968e+01   1.1630667e+02   6.8231613e+01   1.5080244e+02   4.8068387e+01   8.0882594e+01   5.6978710e+01   1.2348783e+02   6.6268710e+01   8.3218181e+01   6.8876452e+01   9.1356658e+01   3.0352065e+02   1.3912219e+01   4.4507419e+01   1.3915554e+02   5.8986129e+01   1.4889272e+02   8.3945806e+01   2.2054208e+02   7.6215484e+01   1.3994179e+02   1.2131129e+02   1.7994284e+02   6.7415484e+01   1.2824289e+02   8.3819677e+01   2.0320055e+02   6.1091613e+01   1.3037428e+02   8.5738710e+01   1.9698800e+02   1.2000032e+02   1.4261159e+02   4.9140323e+01   1.2854458e+02   8.9538065e+01   1.4952179e+02   7.6688387e+01   1.4565170e+02   7.1103226e+01   1.2420400e+02   9.4994194e+01   1.6801111e+02   4.1786452e+01   1.0292321e+02   7.3671935e+01   1.4013721e+02   2.3269000e+02   2.5179964e+02   5.2434194e+01   1.5863397e+02   8.8479677e+01   1.8171130e+02   8.3795161e+01   1.5634123e+02   2.8599613e+02   1.6783742e+00   6.0889032e+01   1.1176597e+02   7.4538710e+01   2.2268045e+02   5.2807097e+01   9.5398013e+01   2.6294065e+02   4.4092645e+00   8.0830323e+01   1.3936486e+02   1.5460774e+02  -9.1908774e+00   7.5089032e+01   1.3837417e+02   5.8330645e+01   1.0198226e+02   9.6871613e+01   6.7480916e+01   5.4257419e+01   1.1564166e+02   6.7481935e+01   1.0402048e+02   6.7869677e+01   1.2499785e+02   4.6302903e+01   1.1324835e+02   5.0015484e+01   1.5092102e+02   8.5632581e+01   2.4779939e+02   1.0604484e+02   1.3936190e+02   6.0559677e+01   1.9242458e+02   5.8502903e+01   1.3510590e+02   3.5997742e+01   8.2510826e+01
   2.1006806e+02   7.1345548e+00   2.2284161e+02   2.7405252e+01   8.2220645e+01   1.7024557e+02   8.5214516e+01   1.3831768e+02   8.6280645e+01   9.8622387e+01   1.3984129e+02   1.3038503e+01   8.1630000e+01   1.4441573e+02   1.0408452e+02   1.8509582e+02   8.7470000e+01   2.0128917e+02   1.7271710e+02  -5.4638194e+00   4.8216774e+01   1.2486169e+02   4.7134194e+01   1.4406314e+02   4.7995161e+01   9.4311355e+01   1.0383226e+02   1.9159019e+02   2.1261774e+02   8.2574194e-01   4.5507452e+02   1.4512103e+01   7.0137097e+01   1.1272194e+02   9.9370968e+01   1.3330613e+02   1.0161000e+02   1.2335636e+02   5.7033548e+01   2.0254570e+02   1.7296000e+02   4.2530619e+01   1.1987935e+02   9.9322877e+01   3.4340355e+02  -2.2306477e+01   5.7700645e+01   1.4805588e+02   7.6836129e+01   1.3466763e+02   2.3335323e+02  -6.8161806e+01   7.6149355e+01   1.2090128e+02   5.6913226e+01   1.0823985e+02   3.6770000e+01   7.4004852e+01   4.8643871e+01   1.2765655e+02   6.2718387e+01   1.2883446e+02   5.3020323e+01   7.8859019e+01   5.8283548e+01   7.9195058e+01   7.4088387e+01   1.4152196e+02   5.3863548e+01   1.1555963e+02   5.0505806e+01   6.3543084e+01   5.4663226e+01   1.6547049e+02   6.2415484e+01   1.1266031e+02   5.8012258e+01   1.0823386e+02   1.7325129e+02   1.4827377e+02   5.6871290e+01   1.2385772e+02   3.0435806e+01   6.6175135e+01   1.6534161e+02   1.4414606e+01   7.0329355e+01   1.6691720e+02   9.3663548e+01   1.9080208e+02   6.2382903e+01   1.7923582e+02   5.2029677e+01   9.7423755e+01   2.7887935e+02   1.8267484e+00   6.6662581e+01   1.3229990e+02   7.3728710e+01   1.7348977e+02   5.7536129e+01   1.0795324e+02   8.3887097e+01   1.6233935e+02   6.2838710e+01   1.5538516e+02   4.3647742e+01   1.3102399e+02   2.6238806e+02   1.9028632e+01   4.9126774e+01   9.4656310e+01   1.3119677e+01   1.8521978e+02  -2.1109677e+00   4.0088774e+00   6.5662903e+01   1.2349374e+02   5.6324516e+01   1.6382920e+02   3.9786774e+01   1.1170222e+02   7.6091613e+01   1.5076106e+02   7.3330968e+01   1.3296739e+02   3.4615161e+01   1.5527466e+02   1.0026290e+02   1.2638284e+02   1.1872903e+02   9.6868774e+01   6.9450968e+01   1.3682747e+02   9.4471613e+01   1.7251324e+02   5.1918387e+01   1.1824459e+02   7.2408710e+01   1.2201343e+02   6.8218710e+01   9.1632181e+01   6.6456452e+01   9.8360258e+01   2.7709065e+02   2.8076619e+01   4.1227419e+01   1.4341794e+02   7.2946129e+01   1.7730592e+02   8.8995806e+01   2.3370808e+02   7.1165484e+01   1.2806579e+02   1.3164129e+02   1.2535644e+02   5.8175484e+01   1.1312209e+02   7.4249677e+01   1.8230615e+02   5.8041613e+01   1.1318828e+02   7.4978710e+01   2.1132880e+02   9.3330323e+01   1.2441519e+02   6.8380323e+01   1.0915538e+02   1.1215806e+02   1.3219219e+02   7.7208387e+01   1.5104010e+02   7.2723226e+01   1.0745440e+02   8.8944194e+01   1.2963511e+02   1.4736452e+01   9.8047213e+01   6.6481935e+01   1.4405241e+02   2.2555000e+02   2.2846084e+02   5.1674194e+01   2.2326477e+02   8.1099677e+01   1.7111170e+02   7.6215161e+01   1.4432763e+02   2.8337613e+02  -3.2972026e+01   7.9029032e+01   8.5744774e+01   6.6538710e+01   2.2608045e+02   4.9617097e+01   1.0308321e+02   2.4204065e+02  -3.8187355e+00   8.4110323e+01   1.3353246e+02   1.8922774e+02   2.9895226e+00   7.5229032e+01   1.1555297e+02   5.4850645e+01   6.9220658e+01   1.0410161e+02   9.8662516e+01   6.7357419e+01   1.2359366e+02   9.1001935e+01   1.1089888e+02   8.9769677e+01   1.1872585e+02   7.1632903e+01   1.3098195e+02   6.0445484e+01   1.7717662e+02   1.0263258e+02   2.4586939e+02   1.3470484e+02   1.7621910e+02   1.0465968e+02   2.0054658e+02   7.1312903e+01   1.6456110e+02   5.6047742e+01   1.1233683e+02
   2.1416806e+02   3.2186555e+01   2.1251161e+02   4.5116516e+00   7.6650645e+01   1.7664117e+02   9.8504516e+01   1.5758448e+02   8.0560645e+01   7.7179987e+01   1.5656129e+02   2.6080903e+01   8.9680000e+01   1.6563173e+02   1.1094452e+02   1.4697702e+02   7.0230000e+01   1.9089837e+02   2.8923710e+02  -6.1654194e+00   5.1646774e+01   1.0997729e+02   5.4224194e+01   1.1063594e+02   6.6465161e+01   8.2073755e+01   1.7349226e+02   1.5924739e+02   2.2985774e+02  -6.7434581e+00   3.7588452e+02   2.3173032e+00   7.1657097e+01   1.1627034e+02   8.3560968e+01   1.4057093e+02   1.0304000e+02   1.3614196e+02   7.4273548e+01   1.8440650e+02   1.5911000e+02   3.6488619e+01   1.0330935e+02   1.1241848e+02   3.3768355e+02   9.2911226e+00   5.7800645e+01   1.4143788e+02   7.9886129e+01   1.5490363e+02   2.0945323e+02  -5.3049806e+01   5.8479355e+01   1.3341488e+02   5.8153226e+01   1.2462065e+02   4.1870000e+01   8.3646852e+01   4.3783871e+01   1.2642535e+02   6.7098387e+01   1.5044406e+02   3.8020323e+01   7.6819019e+01   9.5233548e+01   1.0604906e+02   3.9188387e+01   1.2431396e+02   3.9903548e+01   9.9436426e+01   4.3365806e+01   9.3724284e+01   7.9283226e+01   1.4531089e+02   5.9265484e+01   7.7722310e+01   7.1392258e+01   9.8583458e+01   1.7577129e+02   1.4993217e+02   6.8581290e+01   1.2135092e+02   3.2385806e+01   8.7159135e+01   1.8424161e+02   2.6232606e+01   7.6669355e+01   1.5056000e+02   8.1753548e+01   1.7299488e+02   7.8052903e+01   1.9260222e+02   6.4269677e+01   1.1496455e+02   3.0806935e+02   3.9615484e+00   5.8042581e+01   1.3126950e+02   8.3968710e+01   1.4852057e+02   6.0966129e+01   9.2728839e+01   7.5607097e+01   1.7004175e+02   8.0408710e+01   1.7121956e+02   6.4597742e+01   1.4062799e+02   3.3486806e+02   1.3610232e+01   5.6506774e+01   1.2445591e+02   3.1969677e+01   1.7971178e+02   3.0390323e+00   8.0268774e+00   6.2702903e+01   1.1458054e+02   4.0084516e+01   1.7164840e+02   4.6976774e+01   1.1807702e+02   8.3991613e+01   1.1783906e+02   9.6520968e+01   1.4097219e+02   5.9945161e+01   1.4981826e+02   7.8782903e+01   1.0748124e+02   1.2706903e+02   1.0239157e+02   5.7830968e+01   1.0470707e+02   8.2951613e+01   1.2138484e+02   7.3108387e+01   7.7259394e+01   5.2258710e+01   1.0272543e+02   8.7738710e+01   1.0955058e+02   6.1076452e+01   1.0279066e+02   2.8776065e+02   1.2653019e+01   4.7987419e+01   1.0706714e+02   6.2176129e+01   1.8792752e+02   8.2335806e+01   2.5824088e+02   7.6265484e+01   1.4322779e+02   1.3573129e+02   1.8797924e+02   9.0075484e+01   1.4081009e+02   6.4959677e+01   1.7728935e+02   6.4941613e+01   1.0339628e+02   6.5458710e+01   1.9523040e+02   1.0109032e+02   1.6560439e+02   7.0330323e+01   1.3332938e+02   7.7298065e+01   1.5593099e+02   5.3208387e+01   1.4034010e+02   6.4533226e+01   1.3496960e+02   8.4134194e+01   1.6315991e+02   2.8596452e+01   8.7888413e+01   7.9341935e+01   1.2549361e+02   1.8593000e+02   2.6315044e+02   6.3724194e+01   1.8754077e+02   8.4009677e+01   1.5973890e+02   6.5555161e+01   1.2490043e+02   3.2380613e+02  -4.9066426e+01   6.2219032e+01   9.7519574e+01   6.4918710e+01   2.2649005e+02   6.3807097e+01   8.8618013e+01   3.0051065e+02  -1.4063355e+00   6.6110323e+01   1.2392246e+02   1.9937774e+02  -5.1024774e+00   8.2939032e+01   1.5836617e+02   8.3850645e+01   1.2780066e+02   1.0268161e+02   8.5306116e+01   5.2117419e+01   1.0448286e+02   7.2291935e+01   8.1635677e+01   8.3539677e+01   1.2555425e+02   7.7062903e+01   1.3697755e+02   5.0635484e+01   1.6249142e+02   8.3682581e+01   2.0257539e+02   1.2065484e+02   1.8729310e+02   9.1309677e+01   1.6946458e+02   8.5362903e+01   1.8305710e+02   4.9707742e+01   8.7844026e+01
   2.5087806e+02   1.6629755e+01   2.0951161e+02   1.1281652e+01   8.8650645e+01   1.8987117e+02   1.0612452e+02   1.4693488e+02   6.6750645e+01   7.2514787e+01   1.6460129e+02   2.2917703e+01   8.4680000e+01   1.8327173e+02   9.9414516e+01   1.5056942e+02   5.5900000e+01   2.0866477e+02   2.6271710e+02   1.5806181e+01   6.3496774e+01   9.0879290e+01   6.1844194e+01   1.2631634e+02   6.2235161e+01   1.3079215e+02   1.3164226e+02   2.2207539e+02   1.9637774e+02   8.9349419e+00   3.7045452e+02   2.6371703e+01   5.9657097e+01   7.8560335e+01   1.0627097e+02   1.4185413e+02   7.8610000e+01   1.3299636e+02   6.2223548e+01   2.0656050e+02   1.3396000e+02   1.4220619e+01   8.8069355e+01   9.4917677e+01   3.3245355e+02  -9.6047742e-01   4.1420645e+01   1.3393828e+02   6.5606129e+01   1.6609603e+02   2.0654323e+02  -4.8487006e+01   6.5579355e+01   1.2541688e+02   5.8633226e+01   1.3524225e+02   5.9440000e+01   6.0811252e+01   5.6123871e+01   1.1753815e+02   6.1048387e+01   1.4739806e+02   5.0590323e+01   8.2623419e+01   9.9283548e+01   8.7155058e+01   5.3708387e+01   1.4734236e+02   5.1573548e+01   1.1569283e+02   3.4225806e+01   8.6655484e+01   7.2523226e+01   1.0471169e+02   3.2035484e+01   1.0024071e+02   5.7632258e+01   1.0021426e+02   1.5672129e+02   1.2392617e+02   6.9921290e+01   1.3958372e+02   4.7105806e+01   8.2271535e+01   2.0367161e+02   2.3058206e+01   5.5519355e+01   1.3920200e+02   9.4323548e+01   1.9560928e+02   5.6292903e+01   1.7443302e+02   5.6219677e+01   1.2222855e+02   2.9949935e+02   1.9747148e+01   5.7572581e+01   1.1206710e+02   8.1258710e+01   1.4583737e+02   5.4486129e+01   1.0186724e+02   1.0074710e+02   1.7937055e+02   4.0648710e+01   1.4459036e+02   7.2737742e+01   1.4212679e+02   3.0538806e+02   1.8398632e+01   6.0216774e+01   1.0667911e+02   1.8639677e+01   2.1496818e+02   8.4903226e-01   5.9220774e+00   4.8092903e+01   1.4036934e+02   5.2754516e+01   1.4106480e+02   5.2976774e+01   1.1650702e+02   8.1471613e+01   1.3337066e+02   8.3190968e+01   1.3960859e+02   5.2465161e+01   1.4293666e+02   8.2022903e+01   1.3089204e+02   1.0396903e+02   1.0956957e+02   7.8690968e+01   1.3908827e+02   7.7711613e+01   1.5990404e+02   6.7728387e+01   8.1219794e+01   7.2788710e+01   1.2913303e+02   6.0738710e+01   1.0176058e+02   6.7026452e+01   7.7984658e+01   2.8557065e+02   1.9968219e+01   4.1747419e+01   1.1770634e+02   6.7946129e+01   1.8065592e+02   6.5185806e+01   2.2023288e+02   8.4735484e+01   1.3583019e+02   1.2850129e+02   1.7817764e+02   8.1605484e+01   1.3614769e+02   4.1199677e+01   1.9371015e+02   5.1281613e+01   1.0634908e+02   8.6408710e+01   1.8427440e+02   9.1950323e+01   1.5242559e+02   6.8330323e+01   1.4519938e+02   9.0348065e+01   1.6745699e+02   5.7738387e+01   1.6587770e+02   8.0813226e+01   1.0866720e+02   6.9524194e+01   1.4842871e+02   1.1886452e+01   1.0412521e+02   5.1671935e+01   1.6032721e+02   1.6226000e+02   2.2524404e+02   6.2724194e+01   1.8285077e+02   6.9629677e+01   2.0721930e+02   5.8125161e+01   1.6329483e+02   3.3961613e+02  -4.5191226e+01   6.3559032e+01   1.1174237e+02   6.4728710e+01   2.0341525e+02   4.5907097e+01   7.1570013e+01   3.0137065e+02  -1.8235135e+01   7.9020323e+01   1.2540966e+02   1.9175774e+02  -1.6212877e+01   9.6699032e+01   1.6883537e+02   5.8570645e+01   1.4253306e+02   1.0306161e+02   7.4845716e+01   7.7497419e+01   1.2130246e+02   6.8001935e+01   7.9168877e+01   7.6109677e+01   1.3171865e+02   8.2822903e+01   1.2922675e+02   6.7445484e+01   1.6661662e+02   9.9632581e+01   1.9443939e+02   1.1932484e+02   1.9796950e+02   6.1259677e+01   1.5556858e+02   7.6122903e+01   1.7064630e+02   3.3947742e+01   7.7814826e+01
   2.3049806e+02   4.8401548e+00   2.2532161e+02   5.6868516e+00   7.1650645e+01   1.8818117e+02   9.9074516e+01   1.6910888e+02   8.3900645e+01   1.2472279e+02   1.6970129e+02   7.7897032e+00   9.6200000e+01   1.4425013e+02   1.0284452e+02   1.8314502e+02   6.8760000e+01   2.0259597e+02   1.9238710e+02   2.9625806e+00   6.6026774e+01   9.2346890e+01   5.5754194e+01   1.1575354e+02   5.0185161e+01   1.0137615e+02   1.3049226e+02   1.9049739e+02   2.2870774e+02   5.7785419e+00   3.7931452e+02  -4.2709677e-01   5.5467097e+01   6.8755535e+01   1.1075097e+02   9.7205729e+01   9.9850000e+01   1.1815716e+02   5.5363548e+01   1.6210930e+02   1.6006000e+02   4.2082619e+01   8.4159355e+01   1.0533048e+02   3.1787355e+02  -1.0554077e+01   5.4370645e+01   1.4918228e+02   6.8746129e+01   1.4260483e+02   2.2178323e+02  -6.5136206e+01   9.3719355e+01   1.3621568e+02   5.1153226e+01   1.2327065e+02   4.4390000e+01   7.2635252e+01   6.0073871e+01   1.2569215e+02   6.3908387e+01   1.2897926e+02   7.0780323e+01   7.7528219e+01   9.3283548e+01   8.5725058e+01   1.0894839e+02   1.0735316e+02   5.1863548e+01   1.4114963e+02   4.7265806e+01   7.2512284e+01   7.0383226e+01   1.0964289e+02   4.8745484e+01   1.2371391e+02   9.2972258e+01   7.8047058e+01   1.4968129e+02   1.1825937e+02   6.1961290e+01   1.3012052e+02   5.1575806e+01   5.6533935e+01   2.3367161e+02   2.6758206e+01   6.3709355e+01   1.4449680e+02   7.8613548e+01   1.8819608e+02   5.3482903e+01   1.6427782e+02   5.0649677e+01   1.2715415e+02   2.8992935e+02   2.9742748e+01   5.6902581e+01   1.2917070e+02   8.0498710e+01   1.4960817e+02   6.2826129e+01   1.0320004e+02   8.7367097e+01   1.5858095e+02   5.0408710e+01   1.4851956e+02   6.4597742e+01   1.1400799e+02   1.3357806e+02   1.9663432e+01   8.0506774e+01   1.0843591e+02   3.1259677e+01   1.9090858e+02  -3.9609677e+00   6.4968774e+00   5.2892903e+01   1.1651534e+02   7.1034516e+01   1.5279240e+02   4.3546774e+01   1.0426142e+02   8.2281613e+01   1.5621586e+02   7.8810968e+01   1.6133899e+02   5.7035161e+01   1.5372106e+02   9.6022903e+01   1.4458204e+02   1.2958903e+02   1.0494997e+02   7.8600968e+01   1.3304547e+02   6.2521613e+01   1.5163924e+02   5.9638387e+01   9.8766994e+01   5.1168710e+01   1.2900263e+02   7.8738710e+01   8.8030581e+01   7.5076452e+01   6.5910658e+01   2.8009065e+02   3.5966194e+00   5.3987419e+01   1.2706714e+02   9.4896129e+01   1.5425992e+02   8.4095806e+01   2.0677008e+02   6.6115484e+01   1.2246979e+02   1.2735129e+02   1.6735964e+02   6.1795484e+01   1.2683249e+02   7.1869677e+01   1.8082655e+02   5.4751613e+01   9.7881484e+01   7.9738710e+01   1.8232800e+02   9.9380323e+01   1.4731119e+02   8.7670323e+01   1.2037218e+02   1.1315806e+02   1.7149219e+02   9.3778387e+01   1.5538450e+02   6.1913226e+01   1.0288920e+02   7.9474194e+01   1.4434271e+02  -3.5935484e+00   9.3753613e+01   5.2961935e+01   1.2322401e+02   2.1298000e+02   2.7127644e+02   6.7764194e+01   1.1921757e+02   8.9959677e+01   1.6464290e+02   8.2405161e+01   1.3835243e+02   3.2770613e+02  -2.5184258e+00   7.7699032e+01   9.1141174e+01   8.1298710e+01   1.7265965e+02   2.5957097e+01   6.5836013e+01   2.5027065e+02  -1.7237135e+01   6.3350323e+01   1.5414326e+02   1.9465774e+02  -5.1048774e+00   8.4849032e+01   1.0059337e+02   8.1850645e+01   1.0606066e+02   8.1491613e+01   8.4521316e+01   5.8547419e+01   1.2586846e+02   6.4671935e+01   6.3575277e+01   8.3539677e+01   1.4588425e+02   5.3682903e+01   1.0474795e+02   5.2725484e+01   1.5955422e+02   8.1822581e+01   2.1086419e+02   1.1923484e+02   1.7035670e+02   6.5559677e+01   1.4967458e+02   7.6262903e+01   1.4487510e+02   4.2047742e+01   6.6686826e+01
   1.9868806e+02   6.0049548e+00   1.9456161e+02   1.4097652e+01   7.4510645e+01   1.7495237e+02   8.8354516e+01   1.2544648e+02   5.8140645e+01   9.2353587e+01   1.6322129e+02   4.4081032e+00   9.6010000e+01   1.4293533e+02   9.4364516e+01   1.5854342e+02   6.5330000e+01   1.6182037e+02   2.2214710e+02   2.1911781e+01   4.6266774e+01   1.2282769e+02   6.2324194e+01   1.0432794e+02   5.3085161e+01   8.0864155e+01   1.3178226e+02   1.5725419e+02   2.4089774e+02  -5.6766581e+00   3.4879452e+02   1.5244503e+01   5.8277097e+01   9.5480735e+01   8.8650968e+01   1.2069373e+02   1.0757000e+02   1.2734956e+02   6.3083548e+01   1.6549170e+02   1.5220000e+02   1.5951419e+01   9.5309355e+01   8.9578477e+01   2.9887355e+02   2.1559226e+00   5.9230645e+01   1.6232348e+02   6.5076129e+01   1.4322843e+02   2.3959323e+02  -8.9131006e+01   6.5439355e+01   1.3818808e+02   5.3913226e+01   9.9579845e+01   5.1490000e+01   9.5357252e+01   6.4403871e+01   9.2305755e+01   3.8478387e+01   1.5082366e+02   5.0980323e+01   7.0922219e+01   1.1181355e+02   7.8012658e+01   5.2998387e+01   1.3063916e+02   4.8573548e+01   1.0788283e+02   4.8035806e+01   6.4500684e+01   7.0423226e+01   1.0473969e+02   5.0655484e+01   1.3441111e+02   6.4972258e+01   8.4197058e+01   1.5815129e+02   8.9621768e+01   6.1821290e+01   1.2961172e+02   6.1335806e+01   6.5703135e+01   1.9500161e+02   2.2661806e+01   7.4759355e+01   1.2628280e+02   7.3853548e+01   1.7657688e+02   6.6912903e+01   1.8096342e+02   6.6219677e+01   1.0299855e+02   3.0768935e+02   2.3711948e+01   7.0662581e+01   1.0411990e+02   7.4538710e+01   1.6880497e+02   7.7916129e+01   9.1322839e+01   6.6227097e+01   1.5760215e+02   3.8458710e+01   1.4604556e+02   6.7887742e+01   1.3355479e+02   1.2686806e+02   2.9602323e+00   7.1936774e+01   6.1361510e+01   1.7209677e+01   1.8822258e+02   6.8490323e+00   4.7720774e+00   4.7322903e+01   1.0191094e+02   3.6754516e+01   1.4039480e+02   5.2026774e+01   1.0896302e+02   8.8471613e+01   1.4548066e+02   8.0090968e+01   1.4951659e+02   5.2705161e+01   1.5739746e+02   1.0169290e+02   1.3212844e+02   1.0948903e+02   1.0941797e+02   7.2400968e+01   1.2763147e+02   6.0571613e+01   1.4998524e+02   5.5538387e+01   9.8714994e+01   7.4408710e+01   1.2905343e+02   7.2548710e+01   1.0395578e+02   5.6496452e+01   8.0397058e+01   2.7404065e+02   1.3206194e+00   3.6227419e+01   1.1110794e+02   6.8036129e+01   2.0502872e+02   6.8285806e+01   2.2569488e+02   5.5735484e+01   1.2411019e+02   1.4364129e+02   1.4663644e+02   6.1035484e+01   1.2475329e+02   6.7869677e+01   1.6319655e+02   5.1321613e+01   9.2255884e+01   8.3698710e+01   2.1387120e+02   9.9800323e+01   1.5803759e+02   8.2280323e+01   1.2504338e+02   1.0153806e+02   1.5552179e+02   5.8828387e+01   1.4484050e+02   5.7293226e+01   9.2598800e+01   9.5284194e+01   1.6717791e+02   2.6596452e+01   1.0309841e+02   6.1241935e+01   1.3647161e+02   2.0974000e+02   2.6963564e+02   1.0310419e+02   1.6834037e+02   7.2959677e+01   1.7395290e+02   6.2695161e+01   1.4178923e+02   3.1675613e+02  -1.9882426e+01   8.0129032e+01   1.1794677e+02   8.7878710e+01   1.8408325e+02   4.8527097e+01   1.0812041e+02   2.3932065e+02   1.2728865e+01   8.9780323e+01   1.3750886e+02   2.2603774e+02   2.3347226e+00   9.2899032e+01   1.2823937e+02   5.5040645e+01   1.2577546e+02   1.0491161e+02   7.8457716e+01   3.1497419e+01   9.6372465e+01   7.5101935e+01   8.5220877e+01   1.1367968e+02   1.7062305e+02   8.6152903e+01   7.5870348e+01   5.0825484e+01   2.0956622e+02   6.4252581e+01   2.1317979e+02   9.5374839e+01   1.8417550e+02   6.8259677e+01   2.0855858e+02   9.3312903e+01   1.4070110e+02   3.5047742e+01   8.5676826e+01
   1.9835806e+02   2.5311355e+01   2.2989161e+02   1.8601252e+01   7.8180645e+01   1.8413877e+02   1.1297452e+02   1.3833688e+02   8.2090645e+01   1.1281759e+02   1.4432129e+02  -1.4509897e+01   8.8200000e+01   1.7094013e+02   1.0275452e+02   1.7911222e+02   8.2800000e+01   2.0423277e+02   2.4876710e+02   1.8302181e+01   5.1456774e+01   1.0822249e+02   4.6084194e+01   1.1081714e+02   4.8895161e+01   1.1390935e+02   1.2430226e+02   2.2518259e+02   2.1175774e+02   1.8414542e+01   3.9145452e+02   3.0717032e+00   6.1417097e+01   1.2218954e+02   9.5080968e+01   1.4117933e+02   7.7900000e+01   1.5605316e+02   5.9793548e+01   1.4546490e+02   1.4154000e+02   5.5614219e+01   9.0069355e+01   1.1623768e+02   3.6030355e+02   5.4315226e+00   6.7610645e+01   1.3341308e+02   5.2696129e+01   1.3912883e+02   2.4045323e+02  -5.1439806e+01   5.6339355e+01   1.3510608e+02   3.9583226e+01   1.0705625e+02   4.4060000e+01   6.2661652e+01   5.5353871e+01   1.1649975e+02   4.9718387e+01   1.3616446e+02   6.8830323e+01   8.7684219e+01   9.6093548e+01   9.6410258e+01   4.9228387e+01   1.4160076e+02   4.6953548e+01   1.1973243e+02   5.8225806e+01   1.0796548e+02   7.8233226e+01   1.2396489e+02   6.2365484e+01   1.1095431e+02   3.8202258e+01   8.9628658e+01   1.5992129e+02   1.5520017e+02   6.1111290e+01   1.1628852e+02   6.1675806e+01   5.7485935e+01   2.2205161e+02   1.0497806e+01   5.9669355e+01   1.4435000e+02   7.9713548e+01   1.7919808e+02   7.0532903e+01   1.8653382e+02   6.3359677e+01   1.0113735e+02   2.8125935e+02   7.9663484e+00   6.1572581e+01   1.1236710e+02   8.5638710e+01   1.7929697e+02   5.8636129e+01   1.0986524e+02   7.0177097e+01   1.8571615e+02   4.6698710e+01   1.4648636e+02   6.2027742e+01   1.2060359e+02   8.4008065e+01   1.8389032e+01   6.5646774e+01   1.1538471e+02   1.5019677e+01   2.1392778e+02   2.1790323e+00  -1.0443226e+00   5.2852903e+01   1.5127854e+02   4.3424516e+01   1.7048120e+02   5.1306774e+01   1.0769062e+02   7.3281613e+01   1.2650586e+02   7.1330968e+01   1.0726739e+02   5.4185161e+01   1.5541906e+02   8.5782903e+01   1.2301124e+02   1.1177903e+02   1.2256477e+02   6.2310968e+01   1.1567867e+02   7.6381613e+01   1.8439044e+02   5.1208387e+01   1.0130139e+02   6.3978710e+01   1.3564783e+02   4.5128710e+01   9.6149381e+01   5.8026452e+01   9.8514658e+01   2.8481065e+02   2.0219019e+01   5.6317419e+01   1.3078074e+02   6.7376129e+01   1.6446152e+02   7.3565806e+01   2.1680248e+02   8.0685484e+01   1.1206419e+02   1.2692129e+02   1.3797404e+02   7.6465484e+01   1.2536889e+02   7.8249677e+01   1.8160615e+02   4.9321613e+01   1.0574588e+02   8.8598710e+01   1.9494920e+02   1.0066032e+02   1.5786879e+02   5.5240323e+01   9.1676581e+01   7.6588065e+01   1.3417779e+02   7.2208387e+01   1.6987010e+02   5.8533226e+01   1.0449960e+02   9.0614194e+01   1.4712151e+02   1.8976452e+01   1.1184801e+02   5.1381935e+01   1.2764041e+02   2.5698000e+02   2.6161644e+02   9.9674194e+01   1.5632477e+02   8.1909677e+01   1.8604690e+02   5.9645161e+01   1.1156323e+02   3.1990613e+02  -3.8804426e+01   7.3179032e+01   1.0031277e+02   6.9498710e+01   2.1555365e+02   6.2147097e+01   6.3170813e+01   2.6913065e+02  -9.9359355e+00   7.7450323e+01   1.6425526e+02   1.9765774e+02  -1.8294877e+01   6.6849032e+01   1.2284337e+02   7.5330645e+01   1.1772226e+02   1.1768161e+02   9.3296116e+01   4.9877419e+01   1.2713206e+02   7.3571935e+01   1.2091328e+02   8.1299677e+01   1.2506345e+02   5.9872903e+01   9.3062748e+01   5.8725484e+01   1.8636422e+02   8.8772581e+01   2.5740819e+02   1.3823484e+02   1.7340670e+02   7.9659677e+01   1.8194658e+02   7.2412903e+01   1.2532310e+02   4.0237742e+01   1.1274163e+02
   2.0449806e+02  -3.6984516e-01   2.0460161e+02  -1.1275548e+01   6.9130645e+01   1.9533277e+02   1.0192452e+02   1.6050088e+02   1.0475065e+02   1.3067479e+02   1.6013129e+02   4.8453032e+00   7.7200000e+01   1.7044013e+02   1.0713452e+02   1.6556182e+02   5.9800000e+01   1.7312277e+02   3.0228710e+02  -1.5639419e+01   6.5026774e+01   8.9186890e+01   4.8944194e+01   1.3934834e+02   5.3705161e+01   7.8424555e+01   1.1811226e+02   1.8391779e+02   2.0556774e+02  -7.8502581e+00   4.1136452e+02  -7.4210968e+00   5.1277097e+01   1.2157074e+02   1.2303097e+02   1.2417333e+02   1.0671000e+02   1.3651836e+02   5.9563548e+01   1.8086330e+02   1.5801000e+02   3.4196619e+01   1.2258935e+02   9.7966077e+01   3.6202355e+02   1.7739226e+00   5.2460645e+01   1.5728508e+02   5.7176129e+01   1.5838043e+02   2.4440323e+02  -7.2945806e+01   6.8099355e+01   1.7016528e+02   6.2913226e+01   9.5139845e+01   7.4820000e+01   7.6490852e+01   4.7973871e+01   1.1266015e+02   7.4618387e+01   1.4008246e+02   5.0210323e+01   9.0273819e+01   9.8573548e+01   8.3881858e+01   5.4468387e+01   1.4361156e+02   4.6903548e+01   1.1111643e+02   4.8175806e+01   1.0138948e+02   8.1573226e+01   1.1355769e+02   7.6315484e+01   9.1458310e+01   5.6392258e+01   1.0536346e+02   1.7563129e+02   1.3113337e+02   7.9871290e+01   1.0130772e+02   4.9145806e+01   8.1628335e+01   1.9210161e+02   4.5138065e+00   8.3619355e+01   1.3533400e+02   8.4523548e+01   1.6739328e+02   6.6432903e+01   1.7695182e+02   5.1939677e+01   1.1828095e+02   3.2668935e+02   2.7191948e+01   7.1192581e+01   1.2602750e+02   8.0018710e+01   1.5545657e+02   6.0156129e+01   1.0107364e+02   1.0426710e+02   1.5841895e+02   6.4358710e+01   1.6397356e+02   6.6117742e+01   1.1860639e+02   1.3271806e+02   9.2122323e+00   6.3166774e+01   1.0977311e+02   4.1159677e+01   1.6302658e+02   6.4190323e+00  -2.0935226e+00   5.2852903e+01   1.3579854e+02   4.9084516e+01   1.5226840e+02   6.7456774e+01   1.1443862e+02   9.4801613e+01   1.3835426e+02   7.6900968e+01   1.4458179e+02   6.8615161e+01   1.5174466e+02   9.6832903e+01   9.0847239e+01   1.3068903e+02   9.2861974e+01   7.3210968e+01   1.3585667e+02   7.6041613e+01   1.5755764e+02   5.3588387e+01   1.1544099e+02   6.4828710e+01   1.2757983e+02   6.7548710e+01   8.1785781e+01   5.3596452e+01   7.6299058e+01   3.1085065e+02   2.3665819e+01   5.1457419e+01   1.3421954e+02   6.2136129e+01   1.8336072e+02   7.1285806e+01   2.5636488e+02   7.2645484e+01   1.3613739e+02   1.3892129e+02   1.5382404e+02   5.7695484e+01   1.4211049e+02   9.5539677e+01   1.6198295e+02   5.8901613e+01   1.0164948e+02   6.8978710e+01   1.7256880e+02   9.3420323e+01   1.7701799e+02   6.4000323e+01   1.3359578e+02   1.1205806e+02   1.6506019e+02   8.2878387e+01   1.4167650e+02   7.3913226e+01   1.1916920e+02   7.2094194e+01   1.3793311e+02   2.6836452e+01   9.2409213e+01   5.9621935e+01   1.4855121e+02   2.4479000e+02   2.4725164e+02   1.7876419e+02   1.2661757e+02   7.9339677e+01   1.7453250e+02   6.6595161e+01   1.3604723e+02   3.4009613e+02  -1.2609626e+01   5.4129032e+01   8.4736774e+01   5.8638710e+01   2.1180245e+02   4.7047097e+01   9.3668813e+01   2.6323065e+02  -1.7943935e+01   6.5070323e+01   1.4662566e+02   1.8408774e+02  -4.0692774e+00   9.1899032e+01   1.5035937e+02   6.1660645e+01   1.2967586e+02   1.1715161e+02   9.4948516e+01   3.9357419e+01   1.0121366e+02   6.8381935e+01   8.5568477e+01   7.9729677e+01   1.2923905e+02   6.5962903e+01   1.1633555e+02   6.2245484e+01   1.7232262e+02   9.7542581e+01   2.0560659e+02   1.0208484e+02   1.8929870e+02   7.0209677e+01   1.8820258e+02   8.1362903e+01   1.7927710e+02   3.7667742e+01   9.5757226e+01
   2.0773806e+02   2.7890955e+01   1.8389161e+02  -5.0987484e+00   7.8080645e+01   1.9519677e+02   8.2734516e+01   1.4308608e+02   9.2990645e+01   1.5322559e+02   1.4603129e+02   1.9163303e+01   6.9920000e+01   1.4335253e+02   9.1034516e+01   1.8746982e+02   6.3990000e+01   2.0216757e+02   2.9538710e+02   1.3572581e+01   4.4876774e+01   1.0893889e+02   3.9604194e+01   1.1423554e+02   5.2275161e+01   9.5928955e+01   1.2740226e+02   2.1236459e+02   2.3918774e+02   2.7460142e+01   3.7222452e+02   1.1660103e+01   6.2947097e+01   1.1963714e+02   9.3270968e+01   1.5641413e+02   1.0637000e+02   1.6263556e+02   7.7413548e+01   2.4910530e+02   1.8111000e+02   5.6158619e+01   1.1144935e+02   9.4807277e+01   3.7502355e+02  -3.6607742e-01   8.0990645e+01   1.7619268e+02   7.2606129e+01   1.2776603e+02   2.1278323e+02  -5.1746206e+01   6.9439355e+01   1.4196808e+02   7.2673226e+01   1.1635905e+02   4.7340000e+01   7.3499252e+01   4.8353871e+01   8.0159755e+01   3.9808387e+01   1.4371726e+02   4.4740323e+01   5.9181419e+01   8.9903548e+01   1.0280546e+02   6.8138387e+01   1.3170796e+02   5.4003548e+01   1.1239843e+02   4.0415806e+01   1.0958028e+02   8.7423226e+01   1.4627969e+02   4.8175484e+01   1.0932951e+02   5.8012258e+01   1.0065386e+02   1.8949129e+02   1.3040457e+02   6.1531290e+01   1.0596492e+02   4.4625806e+01   5.5709935e+01   1.8800161e+02   1.5501806e+01   6.2809355e+01   1.3175880e+02   9.2423548e+01   1.4857128e+02   5.0432903e+01   1.6352182e+02   4.9839677e+01   1.2702895e+02   2.8882935e+02   1.4120748e+01   6.8042581e+01   1.4099950e+02   6.5348710e+01   1.3682017e+02   6.2966129e+01   9.7468839e+01   8.7077097e+01   1.6651415e+02   5.2748710e+01   1.6071236e+02   5.5077742e+01   1.2915959e+02   1.1395806e+02   3.5573032e+01   7.5976774e+01   1.0465831e+02   3.9069677e+01   1.7357378e+02  -7.9109677e+00  -7.2871226e+00   3.1612903e+01   1.2535774e+02   5.0994516e+01   1.5411560e+02   5.6596774e+01   1.1078742e+02   7.5281613e+01   1.2658586e+02   7.2760968e+01   1.0696299e+02   4.9185161e+01   1.5172906e+02   8.6782903e+01   1.2751124e+02   1.2939903e+02   1.0806517e+02   5.2740968e+01   1.3059427e+02   7.4381613e+01   1.5598044e+02   5.1828387e+01   8.6491794e+01   5.1068710e+01   1.1063063e+02   7.7698710e+01   1.2121378e+02   5.4406452e+01   8.2754258e+01   2.7714065e+02   3.1226194e+00   3.8557419e+01   1.0406154e+02   5.3706129e+01   1.6174512e+02   5.6335806e+01   2.0113088e+02   7.2595484e+01   1.2571139e+02   1.1983129e+02   1.8092124e+02   6.7885484e+01   1.0839529e+02   7.5339677e+01   1.8864895e+02   5.2281613e+01   9.6989084e+01   9.8978710e+01   2.0378880e+02   9.1760323e+01   1.6620079e+02   7.9380323e+01   1.2579538e+02   9.8018065e+01   1.4675339e+02   5.9068387e+01   1.6925130e+02   6.1433226e+01   1.1373760e+02   8.5854194e+01   1.2783231e+02   2.6736452e+01   1.3203721e+02   7.5051935e+01   1.3740681e+02   2.1083000e+02   2.5582844e+02   8.5484194e+01   1.4626997e+02   7.8199677e+01   1.8729370e+02   6.6555161e+01   1.2720043e+02   3.2304613e+02  -2.8905626e+01   4.7079032e+01   1.2663077e+02   8.2348710e+01   1.9652565e+02   5.4617097e+01   8.8153213e+01   3.1156065e+02  -4.2903355e+00   8.8640323e+01   1.4579006e+02   1.8122774e+02  -1.2790477e+01   8.9319032e+01   1.3985577e+02   5.7520645e+01   8.9427058e+01   1.0201161e+02   7.3929716e+01   6.1637419e+01   1.2424126e+02   7.1151935e+01   1.0229688e+02   1.0400968e+02   1.3858665e+02   8.0392903e+01   1.2099115e+02   3.6965484e+01   1.5924502e+02   6.7492581e+01   2.4349059e+02   1.1632484e+02   1.5468950e+02   6.9659677e+01   1.6454658e+02   7.6742903e+01   1.6336670e+02   2.9477742e+01   7.7032426e+01
   2.3535806e+02   1.1451355e+01   2.1898161e+02   1.0234052e+01   6.0700645e+01   1.7786717e+02   9.4974516e+01   1.6434688e+02   8.4900645e+01   1.2883279e+02   1.4718129e+02   1.4361303e+01   1.0034000e+02   1.2520893e+02   1.0660452e+02   1.9160422e+02   5.8230000e+01   2.3528837e+02   3.1138710e+02   1.8772581e+01   4.1406774e+01   1.2607649e+02   5.6654194e+01   1.2563154e+02   5.2655161e+01   8.5988555e+01   1.1449226e+02   1.9744739e+02   2.2480774e+02   3.0420542e+01   3.8660452e+02   3.2079703e+01   6.6797097e+01   8.8759135e+01   9.4180968e+01   1.5272133e+02   8.8330000e+01   1.7931876e+02   5.8133548e+01   2.4650770e+02   1.4639000e+02   5.1466219e+01   9.7779355e+01   1.0686088e+02   3.3159355e+02  -4.2216774e+00   4.8610645e+01   1.7317308e+02   7.0746129e+01   1.5353483e+02   2.2454323e+02  -6.6167006e+01   8.2249355e+01   1.4513328e+02   5.7443226e+01   1.2805745e+02   5.5390000e+01   9.3235252e+01   6.7743871e+01   1.4003855e+02   6.1858387e+01   1.6114326e+02   5.3020323e+01   8.2329019e+01   9.4473548e+01   9.9969858e+01   7.1138387e+01   1.4127796e+02   5.1193548e+01   1.0786323e+02   6.3225806e+01   9.6855484e+01   7.7473226e+01   1.4826569e+02   6.1465484e+01   1.0197631e+02   5.6542258e+01   8.6061458e+01   1.9106129e+02   1.6022897e+02   6.3731290e+01   1.3878892e+02   7.0145806e+01   6.6858335e+01   2.2267161e+02   2.1688206e+01   5.7189355e+01   1.3706840e+02   8.4563548e+01   1.9091008e+02   6.5102903e+01   1.5434822e+02   5.5169677e+01   1.1683255e+02   2.8006935e+02   4.1531548e+01   7.0382581e+01   1.3457230e+02   8.8538710e+01   1.6506497e+02   4.8676129e+01   9.7662039e+01   7.8987097e+01   1.6149135e+02   6.9458710e+01   2.0718556e+02   4.9457742e+01   1.1007919e+02   3.1286806e+02   4.9902323e+00   6.8976774e+01   1.0802831e+02   2.1399677e+01   1.7436738e+02   4.1290323e+00   2.2796774e+00   3.2612903e+01   1.1298774e+02   6.0234516e+01   1.2770640e+02   3.6686774e+01   8.6000219e+01   9.3611613e+01   1.2306946e+02   8.3050968e+01   1.1804979e+02   5.4655161e+01   1.6195146e+02   9.3212903e+01   1.2708684e+02   1.2410903e+02   1.4100837e+02   5.5880968e+01   1.2795307e+02   6.0231613e+01   1.6463244e+02   5.6068387e+01   8.1582594e+01   4.8598710e+01   1.1858823e+02   6.2508710e+01   9.0898981e+01   4.6596452e+01   8.0139058e+01   2.8814065e+02   4.7126194e+00   5.1987419e+01   9.4317135e+01   7.2606129e+01   1.7390312e+02   7.3145806e+01   2.1668608e+02   7.8875484e+01   1.3582899e+02   1.2726129e+02   1.5998684e+02   7.8605484e+01   1.1691769e+02   7.2389677e+01   2.1073495e+02   4.9521613e+01   1.0677988e+02   8.8508710e+01   2.2305640e+02   1.0690032e+02   1.3127959e+02   7.1950323e+01   1.1029978e+02   9.5448065e+01   1.6776899e+02   7.5738387e+01   1.7639770e+02   7.3053226e+01   1.0633800e+02   7.4374194e+01   1.3933071e+02   3.1116452e+01   8.8876813e+01   5.3531935e+01   1.3832841e+02   2.3093000e+02   2.8798044e+02   7.0054194e+01   1.4731437e+02   8.2009677e+01   1.8089890e+02   6.9075161e+01   1.2280883e+02   2.4837613e+02  -1.8982026e+01   6.0459032e+01   1.0471037e+02   6.6018710e+01   2.3369205e+02   5.4767097e+01   6.7811213e+01   2.5094065e+02   4.7992645e+00   7.2210323e+01   1.2257446e+02   1.9189774e+02  -4.0740774e+00   9.5899032e+01   1.2546937e+02   6.1850645e+01   9.8660658e+01   1.1715161e+02   7.2428516e+01   4.9217419e+01   1.0875486e+02   7.2861935e+01   7.6210077e+01   1.0505968e+02   1.7493265e+02   7.1872903e+01   1.3139275e+02   4.0155484e+01   1.6436982e+02   8.3542581e+01   2.1786659e+02   1.1732484e+02   1.6117950e+02   6.3809677e+01   1.6911458e+02   8.0982903e+01   1.9154750e+02   5.1947742e+01   8.6894826e+01
   1.5787806e+02   7.0297548e+00   2.3965161e+02   1.4404516e+00   8.1370645e+01   2.0288357e+02   1.0316452e+02   1.2936168e+02   9.0140645e+01   1.3788359e+02   1.6570129e+02  -1.2029677e-01   9.0150000e+01   1.4650413e+02   1.1075452e+02   1.9256222e+02   5.9040000e+01   1.6637357e+02   2.4409710e+02   3.4915781e+01   4.9076774e+01   1.2832289e+02   5.2224194e+01   1.2213594e+02   5.2045161e+01   8.4517355e+01   7.3832258e+01   2.4851019e+02   2.1356774e+02   3.2697419e+00   3.8012452e+02  -2.4518968e+00   4.8997097e+01   8.9413135e+01   1.1694097e+02   1.3809053e+02   1.1576000e+02   1.6712436e+02   6.7793548e+01   1.9406490e+02   1.7149000e+02   2.0928219e+01   7.6159355e+01   1.2421048e+02   3.3659355e+02  -4.6216774e+00   9.1320645e+01   1.4251628e+02   4.7506129e+01   1.4315403e+02   2.6959323e+02  -7.0391006e+01   8.0819355e+01   1.5657768e+02   5.8723226e+01   1.4033505e+02   5.7910000e+01   7.3313652e+01   7.6693871e+01   1.6975255e+02   6.8478387e+01   1.4980366e+02   5.0640323e+01   9.3999419e+01   7.7043548e+01   9.2214258e+01   6.6658387e+01   1.6030636e+02   4.1053548e+01   1.3920443e+02   3.6845806e+01   1.2034588e+02   6.0573226e+01   1.3004769e+02   7.2885484e+01   1.1221271e+02   4.6352258e+01   9.5496658e+01   1.5249129e+02   1.2117457e+02   6.8441290e+01   1.8503212e+02   6.9625806e+01   8.0949935e+01   2.2148161e+02   1.3934065e+00   7.1709355e+01   1.5238680e+02   1.0066355e+02   1.9871208e+02   5.1862903e+01   1.8816742e+02   6.2319677e+01   7.4450555e+01   2.9539935e+02   3.0115148e+01   7.3232581e+01   1.1472430e+02   8.6158710e+01   1.8515537e+02   6.6066129e+01   1.1013084e+02   7.8227097e+01   1.3379215e+02   7.2888710e+01   1.5467116e+02   5.5457742e+01   9.4269187e+01   2.9462806e+02   3.0449432e+01   7.3026774e+01   1.3017431e+02   1.6829677e+01   2.0973298e+02  -3.4409677e+00  -3.3547226e+00   5.4042903e+01   1.3813334e+02   6.2134516e+01   1.4536440e+02   3.8306774e+01   1.2006062e+02   7.9041613e+01   1.3704506e+02   6.7710968e+01   1.0031699e+02   6.6085161e+01   1.4208706e+02   8.1352903e+01   1.2927564e+02   1.2368903e+02   1.0552197e+02   6.8170968e+01   1.2720987e+02   7.9801613e+01   1.5363684e+02   7.1068387e+01   1.0742259e+02   6.9548710e+01   1.2344223e+02   6.3928710e+01   1.0450538e+02   5.9216452e+01   7.4279458e+01   2.8757065e+02   1.3758219e+01   5.4177419e+01   1.4143194e+02   7.5086129e+01   1.6360472e+02   8.2805806e+01   2.5210328e+02   9.2495484e+01   1.1525939e+02   1.2321129e+02   1.6931084e+02   6.8465484e+01   1.2067889e+02   7.2579677e+01   1.9467975e+02   4.2801613e+01   9.8457484e+01   8.3888710e+01   2.2361600e+02   1.1666032e+02   1.4968879e+02   6.8710323e+01   1.0402898e+02   1.1620806e+02   1.6095819e+02   8.5448387e+01   1.4509090e+02   6.8003226e+01   1.0074200e+02   8.1044194e+01   1.3002711e+02   3.7026452e+01   9.9404013e+01   7.7341935e+01   1.5746361e+02   2.1179000e+02   2.5832164e+02   5.4724194e+01   1.6616077e+02   7.5439677e+01   1.8399450e+02   7.6745161e+01   1.5242523e+02   2.1580613e+02  -1.4946426e+01   7.8129032e+01   1.1457677e+02   8.0538710e+01   2.3144045e+02   5.3767097e+01   7.8081213e+01   2.7504065e+02   2.6351265e+01   8.3640323e+01   1.6314006e+02   1.5946774e+02  -2.2896774e+00   8.6699032e+01   1.3815537e+02   6.9660645e+01   9.8885858e+01   1.0025161e+02   7.4780516e+01   6.3977419e+01   1.2329406e+02   7.5531935e+01   9.6946477e+01   9.5299677e+01   1.6056345e+02   6.5772903e+01   1.0726075e+02   6.5015484e+01   1.9867102e+02   8.9112581e+01   2.2314099e+02   1.2218484e+02   1.6074070e+02   8.0709677e+01   2.1331258e+02   7.1602903e+01   1.6286790e+02   4.7237742e+01   6.5271626e+01
   2.1235806e+02   3.4813548e+00   2.5027161e+02   7.1608516e+00   6.4650645e+01   1.8541117e+02   9.8354516e+01   1.4716648e+02   6.6850645e+01   1.0922679e+02   1.6599129e+02   1.2426503e+01   8.8720000e+01   1.4756853e+02   9.9984516e+01   1.8428382e+02   7.3040000e+01   2.3010357e+02   2.4795710e+02   2.5036981e+01   5.3546774e+01   9.9205290e+01   6.7224194e+01   1.1954594e+02   4.5945161e+01   9.6815355e+01   6.9782258e+01   2.2459419e+02   2.2256774e+02   3.7397419e+00   3.8693452e+02   3.0033032e+00   7.5187097e+01   8.7937935e+01   8.6840968e+01   1.3183853e+02   1.1890000e+02   1.2311316e+02   5.6893548e+01   2.1179690e+02   1.5077000e+02   3.5535819e+01   7.2879355e+01   1.1489288e+02   3.3206355e+02   5.0072258e-01   6.1030645e+01   1.5250948e+02   8.1936129e+01   1.3620963e+02   3.1283323e+02  -4.0800206e+01   7.0629355e+01   1.7177288e+02   5.2633226e+01   1.0787225e+02   5.8340000e+01   6.9429252e+01   5.8263871e+01   1.3993695e+02   5.3378387e+01   1.3725166e+02   9.0260323e+01   9.4259819e+01   8.2623548e+01   1.0929786e+02   6.4518387e+01   1.4623756e+02   4.1433548e+01   1.1731403e+02   5.9315806e+01   9.0648284e+01   5.9423226e+01   1.5808969e+02   8.2415484e+01   1.1787031e+02   4.7012258e+01   8.7153858e+01   1.8620129e+02   1.5647777e+02   8.5061290e+01   1.6198252e+02   4.2385806e+01   7.8409135e+01   1.6038161e+02   1.1521406e+01   6.5429355e+01   1.1511920e+02   7.2853548e+01   2.0079688e+02   6.2242903e+01   1.7552702e+02   5.1979677e+01   1.0932775e+02   2.6387935e+02   1.5736748e+01   7.5422581e+01   1.3578910e+02   8.4208710e+01   1.6574137e+02   5.1016129e+01   1.0704484e+02   6.2367097e+01   1.8482095e+02   6.1598710e+01   1.6834436e+02   3.3787742e+01   9.9762787e+01   3.1819806e+02   3.0083832e+01   6.9356774e+01   9.4707910e+01   3.9499677e+01   1.3396938e+02  -1.1109677e+00   6.7888774e+00   4.2752903e+01   1.3479654e+02   6.1514516e+01   1.5198400e+02   6.5356774e+01   8.6756619e+01   8.1801613e+01   1.5853426e+02   8.1330968e+01   1.1575739e+02   4.4565161e+01   1.7790866e+02   8.8592903e+01   1.1059644e+02   1.0696903e+02   1.2051957e+02   7.8980968e+01   9.4155071e+01   8.9141613e+01   1.1998964e+02   3.7638387e+01   5.6386994e+01   4.0218710e+01   1.3216863e+02   6.9268710e+01   8.9408181e+01   6.5216452e+01   8.2559458e+01   2.6542065e+02   3.0300219e+01   3.9987419e+01   1.6813714e+02   5.6656129e+01   1.7379912e+02   6.8615806e+01   2.3085848e+02   5.5265484e+01   1.1461779e+02   1.1973129e+02   1.5877924e+02   5.3695484e+01   1.3653049e+02   8.3729677e+01   1.8249775e+02   4.9421613e+01   1.1835788e+02   6.6548710e+01   2.0819320e+02   9.8520323e+01   1.6470999e+02   7.2140323e+01   1.1432458e+02   7.9348065e+01   1.6105699e+02   6.6878387e+01   1.2819650e+02   6.8483226e+01   1.1470360e+02   1.0161419e+02   1.5281151e+02   5.1076452e+01   8.5140013e+01   4.7001935e+01   1.5651081e+02   2.0441000e+02   2.4001204e+02   6.4054194e+01   1.7303437e+02   9.3389677e+01   1.6536850e+02   7.3405161e+01   1.8031243e+02   2.3851613e+02  -2.6713226e+01   5.0509032e+01   7.0546374e+01   6.3398710e+01   2.1114165e+02   6.1767097e+01   6.9441213e+01   2.5089065e+02   1.4563265e+01   5.0880323e+01   1.7638086e+02   1.6575774e+02   1.1587123e+01   8.9129032e+01   1.1806097e+02   5.1230645e+01   1.3317026e+02   1.1191161e+02   8.8657716e+01   3.5307419e+01   9.7967665e+01   6.0811935e+01   8.1504077e+01   8.7679677e+01   1.2132305e+02   4.3722903e+01   1.2606475e+02   6.0055484e+01   1.8587782e+02   1.0320258e+02   2.2225379e+02   1.1404484e+02   1.5877190e+02   8.3009677e+01   2.0687858e+02   6.4452903e+01   1.4572990e+02   5.3047742e+01   1.0838683e+02
   2.1568806e+02   1.5644955e+01   7.7751613e+01   1.3401245e+02   6.4890645e+01   1.9453197e+02   1.1007452e+02   1.1661888e+02   8.0990645e+01   1.2533559e+02   1.5632129e+02   1.3670103e+01   9.3110000e+01   1.6326733e+02   9.4794516e+01   1.7083902e+02   8.0710000e+01   2.0972997e+02   2.6228710e+02   1.5890581e+01   5.0456774e+01   9.1682490e+01   6.6514194e+01   1.4794274e+02   1.3513516e+02   7.3100155e+01   7.3162258e+01   2.1446379e+02   2.0013774e+02  -4.6958581e+00   3.7974452e+02   5.5785032e+00   5.5607097e+01   1.2479434e+02   7.5030968e+01   1.3416333e+02   1.0233000e+02   1.5362876e+02   7.6413548e+01   2.1161530e+02   1.5892000e+02   3.4033819e+01   6.8159355e+01   1.0132048e+02   3.4430355e+02   9.9015226e+00   6.7130645e+01   1.2840148e+02   7.6556129e+01   1.5493003e+02   2.2264323e+02  -6.8635006e+01   6.1249355e+01   1.4133328e+02   5.0633226e+01   1.1346225e+02   2.8150000e+01   7.6314452e+01   3.6123871e+01   1.1056815e+02   6.1098387e+01   1.6439406e+02   5.0640323e+01   8.3429419e+01   9.4043548e+01   8.6524258e+01   5.7848387e+01   1.3391116e+02   3.1053548e+01   1.0852443e+02   5.5365806e+01   9.0724284e+01   5.9043226e+01   1.2450009e+02   5.6845484e+01   9.7395910e+01   3.9972258e+01   9.6387058e+01   1.6696129e+02   1.1944697e+02   5.7921290e+01   1.1968372e+02   5.1005806e+01   7.7009535e+01   2.1053161e+02  -2.4405935e+00   6.9569355e+01   1.2812800e+02   7.9183548e+01   1.6767048e+02   7.0622903e+01   1.7990662e+02   6.0649677e+01   1.0563415e+02   2.7749935e+02   2.0217148e+01   5.4902581e+01   1.2557070e+02   8.6878710e+01   1.7538777e+02   6.8256129e+01   1.0914564e+02   7.1747097e+01   1.7169055e+02   5.4028710e+01   1.4798996e+02   5.9497742e+01   1.3094599e+02   3.5743806e+02   1.8804632e+01   5.7696774e+01   1.3040071e+02   2.8069677e+01   2.0012378e+02  -5.3909677e+00  -6.2487226e+00   5.0182903e+01   1.3092214e+02   4.1754516e+01   1.4456480e+02   5.5406774e+01   8.7552619e+01   7.0371613e+01   1.2397866e+02   8.3900968e+01   1.2621179e+02   4.2845161e+01   1.1656626e+02   8.9402903e+01   1.2487164e+02   1.1268903e+02   1.3687197e+02   5.9070968e+01   1.2803787e+02   6.9991613e+01   1.6914164e+02   4.8488387e+01   1.2141899e+02   5.5448710e+01   1.1109023e+02   5.3788710e+01   1.2426658e+02   5.4686452e+01   1.0754186e+02   2.8904065e+02   1.7500619e+01   6.3797419e+01   1.2285234e+02   7.6566129e+01   1.5115632e+02   6.1755806e+01   2.0593728e+02   6.9305484e+01   1.2163459e+02   1.1845129e+02   1.8226164e+02   5.6365484e+01   1.2593689e+02   7.8389677e+01   1.8649495e+02   5.2521613e+01   1.1091988e+02   5.7698710e+01   1.8181120e+02   9.5090323e+01   1.6517439e+02   5.4380323e+01   1.1427538e+02   1.1010806e+02   1.4240619e+02   7.6978387e+01   1.3700850e+02   5.9913226e+01   9.7909200e+01   9.1284194e+01   1.6611791e+02   2.5786452e+01   1.1787321e+02   5.4051935e+01   1.5566681e+02   2.2588000e+02   2.3495444e+02   7.8814194e+01   1.9033357e+02   9.3909677e+01   2.0298690e+02   7.1125161e+01   1.6792483e+02   2.7290613e+02  -5.0084426e+01   9.4559032e+01   1.0679237e+02   7.4918710e+01   2.4641005e+02   4.7337097e+01   9.1315613e+01   2.7332065e+02  -1.8131135e+01   8.1730323e+01   1.6096286e+02   1.8413774e+02   1.3396723e+01   8.3089032e+01   1.2716417e+02   6.5570645e+01   1.0950306e+02   9.8251613e+01   8.9130516e+01   3.9977419e+01   9.2494065e+01   5.5671935e+01   5.8825277e+01   7.6579677e+01   9.8441045e+01   6.5772903e+01   1.0950075e+02   5.3775484e+01   1.5804022e+02   7.3732581e+01   1.8975139e+02   1.6299484e+02   1.4414590e+02   7.2359677e+01   2.0668058e+02   8.5262903e+01   1.4544510e+02   2.5997742e+01   9.9830826e+01
   2.2273806e+02   1.6740955e+01   1.4879161e+02   7.0329252e+01   5.5700645e+01   1.5498717e+02   1.1912452e+02   1.4722488e+02   7.2710645e+01   8.6187987e+01   1.6908129e+02   8.8930323e-01   7.7580000e+01   1.5278973e+02   9.3564516e+01   1.6260742e+02   5.9420000e+01   1.9910317e+02   3.1899710e+02   1.6837806e+00   6.2026774e+01   1.2947689e+02   5.9894194e+01   1.1918234e+02   5.7655161e+01   9.6348555e+01   6.6402258e+01   2.4796459e+02   2.0956774e+02  -6.2202581e+00   3.6265452e+02  -2.1942968e+00   4.6757097e+01   1.2564234e+02   7.8700968e+01   1.5667973e+02   1.1285000e+02   1.3778716e+02   8.7363548e+01   2.3420930e+02   1.3106000e+02   4.9262619e+01   7.0539355e+01   1.1266008e+02   3.7716355e+02   2.0082723e+01   7.4650645e+01   1.3865988e+02   5.7886129e+01   1.7261363e+02   2.1040323e+02  -4.3655806e+01   5.7669355e+01   1.3818968e+02   6.2393226e+01   1.4704145e+02   5.3910000e+01   9.5733652e+01   4.6553871e+01   1.4649375e+02   5.8858387e+01   1.4667326e+02   7.0590323e+01   9.0023419e+01   1.1823355e+02   1.2096906e+02   5.2758387e+01   1.5226836e+02   5.4953548e+01   1.1809243e+02   3.7885806e+01   8.8162684e+01   7.4333226e+01   1.3575689e+02   6.1225484e+01   1.0775551e+02   5.3922258e+01   9.9031058e+01   1.6320129e+02   1.4559777e+02   6.9491290e+01   1.0556812e+02   6.6435806e+01   5.4105135e+01   1.4934161e+02   1.7314606e+01   5.1569355e+01   1.6641800e+02   7.1753548e+01   1.6617488e+02   5.3342903e+01   1.5847902e+02   7.0269677e+01   9.7394555e+01   2.6954935e+02   1.3333148e+01   6.2332581e+01   1.4921630e+02   5.9878710e+01   1.5321777e+02   4.3396129e+01   1.0189444e+02   7.1607097e+01   1.6655175e+02   8.1408710e+01   1.9803956e+02   5.7267742e+01   1.1407439e+02   2.5057806e+02   8.4934323e+00   5.6836774e+01   1.1527951e+02   4.2549677e+01   1.9338538e+02   2.7490323e+00  -8.9922581e-02   6.6512903e+01   1.3161574e+02   5.1614516e+01   1.5039600e+02   4.7976774e+01   9.8477019e+01   7.1611613e+01   1.4625946e+02   6.3050968e+01   1.1121979e+02   3.9465161e+01   1.4592666e+02   8.8312903e+01   1.1980884e+02   1.3634903e+02   1.3116917e+02   5.8550968e+01   1.1692947e+02   7.4611613e+01   1.5157204e+02   5.5348387e+01   9.5250194e+01   5.0688710e+01   1.2237103e+02   6.4508710e+01   9.1928981e+01   6.6306452e+01   9.3562258e+01   2.6095065e+02   3.1887819e+01   2.8557419e+01   1.3767154e+02   7.4846129e+01   1.8415392e+02   8.0615806e+01   1.9823848e+02   6.3545484e+01   1.2019539e+02   1.1792129e+02   1.6573404e+02   7.0415484e+01   1.2038289e+02   6.1389677e+01   1.9199495e+02   6.1711613e+01   1.0884468e+02   6.3888710e+01   1.8769600e+02   9.6000323e+01   1.2653159e+02   7.4380323e+01   1.1076538e+02   1.0934806e+02   1.6303699e+02   6.6548387e+01   1.5970290e+02   4.9103226e+01   1.2572400e+02   5.8094194e+01   1.4320311e+02   3.3076452e+01   9.9960013e+01   6.3151935e+01   1.1664881e+02   2.2145000e+02   2.9454884e+02   5.3724194e+01   1.6015077e+02   1.0181968e+02   1.7340410e+02   7.4695161e+01   1.2425923e+02   2.9694613e+02  -2.7627626e+01   6.9029032e+01   1.3568477e+02   5.9068710e+01   2.0881805e+02   4.6097097e+01   9.6744813e+01   2.4894065e+02   6.7692645e+00   8.0490323e+01   1.7301206e+02   2.0575774e+02   1.3857123e+01   9.0419032e+01   1.3352777e+02   6.3760645e+01   1.2035786e+02   9.0491613e+01   8.1181316e+01   6.2257419e+01   1.2533166e+02   6.1381935e+01   7.5408477e+01   6.6579677e+01   1.3134105e+02   7.5912903e+01   1.4229955e+02   5.1915484e+01   1.5518902e+02   8.1112581e+01   2.0178099e+02   1.2756484e+02   1.4764030e+02   8.4659677e+01   1.2614658e+02   6.4452903e+01   1.3629990e+02   2.6477742e+01   8.3652426e+01
   2.1920806e+02   2.9073355e+01   5.9751613e+01   9.3502452e+01   1.0032065e+02   1.6312757e+02   1.1373452e+02   1.2732608e+02   8.8850645e+01   1.5008679e+02   1.8999129e+02   7.0765032e+00   8.1200000e+01   1.4288013e+02   1.0727452e+02   1.4727062e+02   6.2610000e+01   2.0012797e+02   2.7895710e+02   1.7469806e+00   4.8116774e+01   9.7299690e+01   7.1374194e+01   1.1574394e+02   3.3655161e+01   8.4218555e+01   8.1302258e+01   2.4043259e+02   1.9789774e+02  -2.7066581e+00   3.5107452e+02   1.0212103e+01   6.1757097e+01   8.4202335e+01   8.4890968e+01   1.0056453e+02   1.1476000e+02   1.6277436e+02   7.7603548e+01   1.5352010e+02   1.4182000e+02   4.3211819e+01   6.8829355e+01   1.0217688e+02   3.3321355e+02   5.6487226e+00   6.3320645e+01   1.3346628e+02   4.3126129e+01   1.3498443e+02   2.7302323e+02  -5.8135406e+01   7.4439355e+01   1.6884808e+02   5.8483226e+01   1.3125425e+02   6.8870000e+01   9.7966852e+01   7.4593871e+01   1.2958055e+02   6.5428387e+01   1.3457766e+02   6.0400323e+01   1.0021862e+02   8.9193548e+01   1.2967226e+02   7.3278387e+01   1.4310676e+02   3.8293548e+01   1.1499523e+02   6.5985806e+01   8.5874684e+01   3.5283226e+01   1.0878089e+02   5.6935484e+01   1.1176871e+02   6.0782258e+01   9.1202258e+01   1.5868129e+02   1.2248937e+02   8.4341290e+01   1.5338012e+02   4.2195806e+01   9.0284335e+01   1.5257161e+02   2.7006206e+01   5.6899355e+01   1.1928160e+02   8.4943548e+01   1.5330968e+02   4.4582903e+01   1.6893982e+02   5.2789677e+01   9.4122955e+01   2.9939935e+02   2.5465148e+01   5.8992581e+01   9.7383497e+01   7.5348710e+01   1.4731017e+02   5.5446129e+01   1.2536044e+02   7.2127097e+01   1.6642015e+02   4.5648710e+01   1.5719036e+02   5.9167742e+01   1.3940239e+02   3.1890806e+02   1.6937032e+01   4.6026774e+01   1.0771431e+02   2.2549677e+01   1.6813538e+02  -3.9109677e+00  -9.8712258e-01   4.1562903e+01   1.6561174e+02   5.7654516e+01   1.4234280e+02   5.7216774e+01   1.0802782e+02   6.1371613e+01   1.4097866e+02   9.5520968e+01   1.3819219e+02   4.8805161e+01   1.5375946e+02   9.2312903e+01   1.1282884e+02   1.0510903e+02   1.0685837e+02   3.3020968e+01   1.4236187e+02   6.7471613e+01   1.6048324e+02   4.3588387e+01   1.0781099e+02   4.9598710e+01   1.2531823e+02   5.9268710e+01   1.0491818e+02   7.1266452e+01   9.3405458e+01   2.8547065e+02   2.0456219e+01   4.3127419e+01   1.1197594e+02   4.7326129e+01   1.5425552e+02   8.2375806e+01   2.2085768e+02   6.3645484e+01   1.3161739e+02   1.0502129e+02   1.4553604e+02   6.9175484e+01   1.0543209e+02   7.3339677e+01   1.6465895e+02   7.5801613e+01   9.6527484e+01   7.0268710e+01   2.0541560e+02   1.0147032e+02   1.5333399e+02   6.9240323e+01   1.2279658e+02   8.7248065e+01   1.6746499e+02   6.6258387e+01   1.5691610e+02   6.5153226e+01   1.2568000e+02   6.7044194e+01   1.3010711e+02   2.4786452e+01   1.3043321e+02   5.5101935e+01   1.0415281e+02   2.1293000e+02   2.7990044e+02   7.1954194e+01   1.6516237e+02   8.1769677e+01   1.8495810e+02   6.8215161e+01   1.3434763e+02   2.7151613e+02  -3.3453226e+01   3.9219032e+01   1.0202957e+02   7.8158710e+01   2.0805085e+02   4.2617097e+01   7.8313213e+01   3.0280065e+02   6.0046452e-01   5.6350323e+01   1.1299326e+02   2.1998774e+02  -1.4991277e+01   8.0129032e+01   1.4078097e+02   5.6570645e+01   1.1584306e+02   9.5581613e+01   9.1344116e+01   5.0407419e+01   1.2265966e+02   4.8571935e+01   8.3203277e+01   8.5539677e+01   1.4906425e+02   7.9202903e+01   1.2365635e+02   5.5865484e+01   1.5983302e+02   6.7542581e+01   1.9414659e+02   1.1956484e+02   1.5400030e+02   6.2409677e+01   1.5007658e+02   6.3552903e+01   1.5642190e+02   4.2617742e+01   6.7601226e+01
   2.3725806e+02   2.2959355e+01   6.3511613e+01   1.1039165e+02   7.0270645e+01   1.7939157e+02   1.0707452e+02   1.2475888e+02   8.6470645e+01   1.4703719e+02   2.0394129e+02   8.2405032e+00   8.3960000e+01   1.4375933e+02   7.9514516e+01   1.5639142e+02   6.7380000e+01   1.4846637e+02   2.8828710e+02   1.3000581e+01   5.5496774e+01   1.0023929e+02   7.1944194e+01   1.1516834e+02   7.0755161e+01   7.2110555e+01   7.5542258e+01   2.6251339e+02   1.9404774e+02   4.0713419e+00   3.5631452e+02   1.9312903e+01   6.2187097e+01   9.3317935e+01   9.0600968e+01   1.1505773e+02   1.0028000e+02   1.6503276e+02   4.8513548e+01   2.0341730e+02   1.5639000e+02   3.0086219e+01   8.3539355e+01   1.1781008e+02   3.3159355e+02   2.2538323e+01   7.6510645e+01   1.5951108e+02   8.5266129e+01   1.5004323e+02   2.8978323e+02  -4.8956206e+01   9.5959355e+01   1.5755648e+02   6.2153226e+01   1.0815065e+02   3.8630000e+01   1.0352605e+02   5.3643871e+01   1.4382655e+02   8.1528387e+01   1.4671966e+02   5.8740323e+01   1.1773142e+02   9.0043548e+01   9.6984258e+01   6.2138387e+01   1.6590796e+02   5.4383548e+01   1.2722803e+02   5.9555806e+01   1.0847908e+02   4.0803226e+01   1.1571929e+02   5.6465484e+01   1.3071631e+02   5.3442258e+01   6.9829458e+01   1.7344129e+02   1.1320857e+02   4.6921290e+01   1.6056372e+02   4.5005806e+01   9.6249535e+01   1.6386161e+02   7.5830065e+00   5.1469355e+01   1.3238600e+02   8.1323548e+01   1.7302928e+02   5.8722903e+01   1.8318862e+02   5.5749677e+01   9.8836155e+01   3.1539935e+02   6.0951484e+00   6.9572581e+01   1.2644710e+02   6.6588710e+01   1.5644097e+02   4.9916129e+01   9.1702839e+01   7.8127097e+01   1.5961015e+02   6.4028710e+01   1.3180996e+02   5.6787742e+01   1.4002279e+02   2.7095806e+02   2.4013032e+01   6.1976774e+01   1.0362831e+02   4.3589677e+01   1.7078218e+02  -3.6809677e+00   4.9044774e+00   6.0322903e+01   1.2649094e+02   4.7564516e+01   1.4505000e+02   4.8356774e+01   1.0187662e+02   7.9711613e+01   1.3294146e+02   6.4000968e+01   1.4909379e+02   6.4035161e+01   1.6444106e+02   6.7212903e+01   9.2926839e+01   1.2815903e+02   1.1149437e+02   6.2550968e+01   1.3337947e+02   7.2331613e+01   1.7152444e+02   4.8068387e+01   9.2312594e+01   5.2358710e+01   1.2685743e+02   6.6218710e+01   1.2441218e+02   7.1496452e+01   1.0076706e+02   2.6157065e+02   1.2128219e+01   2.3697419e+01   1.2944034e+02   7.3566129e+01   1.4944632e+02   8.6235806e+01   2.3830888e+02   6.9405484e+01   1.1624659e+02   1.1526129e+02   1.3342684e+02   7.6845484e+01   1.5033849e+02   5.1339677e+01   2.0994895e+02   4.9471613e+01   7.7303884e+01   9.0218710e+01   2.0820960e+02   8.8950323e+01   1.5109559e+02   6.5000323e+01   1.3837578e+02   7.6968065e+01   1.6938739e+02   7.6778387e+01   1.7869450e+02   7.8913226e+01   1.0343920e+02   7.6714194e+01   1.5490351e+02   2.4696452e+01   1.2120041e+02   5.9531935e+01   1.5188841e+02   2.5603000e+02   2.3364244e+02   1.6576419e+02   1.0760757e+02   9.8199677e+01   2.0269370e+02   6.4935161e+01   1.3428003e+02   2.8009613e+02  -2.9659626e+01   6.7699032e+01   1.2127117e+02   7.7588710e+01   2.0252645e+02   4.7427097e+01   5.9448413e+01   2.8704065e+02   1.6391265e+01   6.2160323e+01   1.4561846e+02   1.9118774e+02  -1.6727742e-01   8.1279032e+01   1.3258897e+02   4.5230645e+01   1.3179026e+02   9.9821613e+01   9.3624916e+01   5.8167419e+01   1.2156886e+02   6.2771935e+01   9.7677277e+01   8.6819677e+01   1.9367185e+02   7.0912903e+01   1.3779955e+02   5.4345484e+01   1.9457462e+02   1.1192258e+02   2.3655619e+02   1.2208484e+02   1.5193870e+02   7.2059677e+01   2.0905458e+02   6.1122903e+01   1.7137630e+02   6.2567742e+01   9.5905226e+01
   2.2406806e+02  -1.0365445e+01   6.5411613e+01   1.1680965e+02   8.1270645e+01   1.6360157e+02   1.0383452e+02   1.2458808e+02   6.8660645e+01   1.2256199e+02   1.7722129e+02   3.6681032e+00   7.8390000e+01   1.6182493e+02   9.5174516e+01   1.5737862e+02   7.8330000e+01   1.9859037e+02   3.1195710e+02   1.8296981e+01   3.8926774e+01   1.0313489e+02   7.1034194e+01   1.2758114e+02   4.9045161e+01   8.8187355e+01   6.5642258e+01   2.0973539e+02   2.2051774e+02  -5.4262581e+00   3.5931452e+02   8.7429032e+00   6.0897097e+01   1.2361114e+02   9.3980968e+01   1.2345733e+02   1.0833000e+02   1.4481876e+02   8.4753548e+01   2.4175810e+02   1.5230000e+02   2.1033419e+01   6.5309355e+01   1.2254848e+02   3.5835355e+02   1.7827523e+01   5.5610645e+01   1.5084308e+02   8.0076129e+01   1.3416843e+02   2.6259323e+02  -6.6971006e+01   6.8439355e+01   1.4571808e+02   7.1063226e+01   1.1643785e+02   5.8340000e+01   9.0569252e+01   7.2023871e+01   1.0402615e+02   1.6818839e+02   1.0787686e+02   5.6210323e+01   6.6883819e+01   8.7713548e+01   1.0465066e+02   5.8898387e+01   1.2497716e+02   5.9623548e+01   1.0037883e+02   4.2795806e+01   8.7109884e+01   7.0523226e+01   1.3363169e+02   5.6265484e+01   1.1515231e+02   5.9392258e+01   1.0383346e+02   1.7892129e+02   1.2934017e+02   5.5771290e+01   1.5151572e+02   6.0715806e+01   7.4232735e+01   1.7319161e+02   1.5066606e+01   4.7709355e+01   1.4225680e+02   8.2183548e+01   1.8329048e+02   7.2812903e+01   1.7011142e+02   5.4169677e+01   1.2601255e+02   2.4268935e+02   1.4671948e+01   5.0952581e+01   8.6266697e+01   7.2118710e+01   1.5723857e+02   6.4826129e+01   9.9470039e+01   7.5457097e+01   1.6677375e+02   4.5128710e+01   1.6651196e+02   5.5217742e+01   1.4047839e+02   2.7671806e+02   7.2122323e+00   6.6266774e+01   1.1995511e+02   2.1739677e+01   2.0586018e+02   2.1790323e+00   9.5756774e+00   6.4282903e+01   9.0074142e+01   6.4424516e+01   1.5023120e+02   5.3356774e+01   1.1861662e+02   7.9521613e+01   1.3491666e+02   8.1900968e+01   1.3237179e+02   4.7845161e+01   1.7283626e+02   6.6542903e+01   1.0303044e+02   1.2096903e+02   1.0339957e+02   5.1260968e+01   1.7423267e+02   7.1141613e+01   1.6027964e+02   4.6448387e+01   8.8962194e+01   2.7258710e+01   1.0905543e+02   6.5458710e+01   1.0357298e+02   5.6306452e+01   1.0327226e+02   2.7938065e+02   8.9834194e+00   5.0657419e+01   1.1395354e+02   8.6136129e+01   1.6701072e+02   8.7375806e+01   2.4659768e+02   6.2025484e+01   1.3721699e+02   1.1859129e+02   1.5492044e+02   7.6225484e+01   1.4281809e+02   8.8579677e+01   1.8677975e+02   5.0801613e+01   8.9717484e+01   9.3358710e+01   2.1885840e+02   1.0076032e+02   1.5229079e+02   5.6280323e+01   1.2831338e+02   9.3208065e+01   1.5537819e+02   8.8498387e+01   1.6003690e+02   6.3243226e+01   1.0664280e+02   8.1284194e+01   1.5705791e+02   2.1646452e+01   1.1734441e+02   4.4431935e+01   1.3005641e+02   2.4041000e+02   2.3618204e+02   2.0486419e+02   1.0100957e+02   1.0062968e+02   1.6668930e+02   7.1985161e+01   1.5352603e+02   2.2713613e+02  -3.3142826e+01   7.1789032e+01   8.8843974e+01   6.2068710e+01   2.0467805e+02   4.7807097e+01   8.4898013e+01   2.3804065e+02   5.7412645e+00   8.0830323e+01   1.5841486e+02   1.7518774e+02  -3.2672774e+00   6.8509032e+01   1.3447057e+02   6.0950645e+01   6.8872658e+01   8.6821613e+01   8.9954916e+01   4.2217419e+01   9.3364865e+01   8.7001935e+01   1.0850888e+02   9.2819677e+01   1.2053185e+02   8.1682903e+01   1.1702795e+02   4.2055484e+01   2.0626782e+02   1.0335258e+02   2.6024179e+02   1.1585484e+02   1.9572710e+02   8.5159677e+01   1.9880658e+02   5.2262903e+01   1.5989510e+02   5.7287742e+01   9.1427626e+01
   2.3544806e+02   1.6104155e+01   7.1751613e+01   1.1673245e+02   9.0700645e+01   1.7289717e+02   1.1626452e+02   1.6012368e+02   8.3140645e+01   1.3682359e+02   1.9046129e+02   9.6089032e+00   7.7010000e+01   1.3845533e+02   9.6984516e+01   1.7923382e+02   6.3850000e+01   1.8931877e+02   2.5090710e+02   1.6660981e+01   5.0926774e+01   1.1612489e+02   6.2374194e+01   1.1789394e+02   4.7465161e+01   8.0733755e+01   7.8732258e+01   2.0259819e+02   2.1289774e+02   9.1333419e+00   3.6341452e+02   9.2649032e+00   5.5797097e+01   9.4589135e+01   7.7320968e+01   1.2355013e+02   1.0390000e+02   1.6450316e+02   6.9323548e+01   1.6623250e+02   1.4101000e+02   3.4846619e+01   5.4969355e+01   1.0013568e+02   3.5826355e+02   4.0247226e+00   6.5610645e+01   1.8485308e+02   8.8646129e+01   1.5486283e+02   2.1250323e+02  -4.4293806e+01   5.8149355e+01   1.1434128e+02   5.6063226e+01   1.1983785e+02   6.1490000e+01   1.1121725e+02   7.7553871e+01   1.1996375e+02   1.0437839e+02   1.2031166e+02   5.1120323e+01   7.2631019e+01   1.0323355e+02   1.0640906e+02   5.5998387e+01   1.6924916e+02   4.6483548e+01   1.1162003e+02   4.3075806e+01   9.6987484e+01   7.6663226e+01   1.5714049e+02   7.6075484e+01   9.4377510e+01   5.9352258e+01   1.0550666e+02   1.8077129e+02   1.5829217e+02   6.8631290e+01   1.1063692e+02   3.9145806e+01   7.8958335e+01   1.5919161e+02   1.9766606e+01   7.9139355e+01   1.0493240e+02   7.1283548e+01   1.6949248e+02   5.1052903e+01   1.9476222e+02   5.1079677e+01   1.1863975e+02   2.6477935e+02   2.9047484e+00   6.4992581e+01   1.2805350e+02   5.1498710e+01   1.4264817e+02   4.2636129e+01   9.9955239e+01   5.7177097e+01   1.5132615e+02   5.1548710e+01   1.6704836e+02   3.3597742e+01   1.0796799e+02   2.9605806e+02   4.9385032e+01   6.0836774e+01   1.0548951e+02   2.6359677e+01   1.7797058e+02  -1.4909677e+00  -5.7007226e+00   3.9992903e+01   1.2668734e+02   5.5804516e+01   1.3201080e+02   5.6976774e+01   1.1837702e+02   8.8281613e+01   1.5740586e+02   6.7480968e+01   1.2967539e+02   6.4325161e+01   1.6308786e+02   8.3112903e+01   9.1614839e+01   1.2782903e+02   1.0709077e+02   7.8600968e+01   1.3452547e+02   7.9661613e+01   1.5197804e+02   6.0258387e+01   8.5337394e+01   4.5598710e+01   1.2077823e+02   6.8838710e+01   9.8152581e+01   4.4166452e+01   1.1219346e+02   2.9471065e+02   2.8667019e+01   4.9077419e+01   1.1649994e+02   5.9986129e+01   1.3705272e+02   5.9995806e+01   2.2073808e+02   5.6595484e+01   1.0970139e+02   1.3373129e+02   1.2937924e+02   8.7275484e+01   1.5036409e+02   8.2729677e+01   1.8662775e+02   6.1901613e+01   1.0044948e+02   8.6548710e+01   2.1007320e+02   8.7470323e+01   1.5707399e+02   6.7670323e+01   1.2383218e+02   9.8488065e+01   1.2728579e+02   7.5498387e+01   1.4169690e+02   5.9483226e+01   1.1708360e+02   7.2234194e+01   1.5750191e+02   2.1696452e+01   1.0025041e+02   7.1291935e+01   1.4028761e+02   2.0612000e+02   2.5101524e+02   6.6484194e+01   2.0359997e+02   1.1290968e+02   1.7851690e+02   5.9175161e+01   1.2864083e+02   2.1861613e+02  -2.9361226e+01   5.5459032e+01   1.0534037e+02   4.5498710e+01   2.0843365e+02   3.4807097e+01   8.3078013e+01   2.9699065e+02   4.0252645e+00   4.3970323e+01   1.1888366e+02   1.8694774e+02  -1.2348077e+01   8.0849032e+01   1.5853337e+02   5.2230645e+01   1.3614026e+02   8.8491613e+01   1.0629132e+02   5.6547419e+01   1.2821846e+02   8.5341935e+01   7.2731677e+01   6.8159677e+01   1.0869465e+02   8.4202903e+01   1.2921635e+02   3.6865484e+01   1.5611302e+02   7.8872581e+01   2.1182019e+02   1.2961484e+02   1.8938630e+02   7.7509677e+01   1.6661858e+02   6.5122903e+01   1.5890630e+02   5.8667742e+01   1.1040723e+02
   2.1749806e+02   1.2020155e+01   7.4461613e+01   1.1603565e+02   9.3220645e+01   1.9802557e+02   9.8594516e+01   1.5805728e+02   7.8800645e+01   1.6598079e+02   1.7003129e+02   2.4333032e+00   1.1139000e+02   1.6122493e+02   9.1514516e+01   1.7101142e+02   8.1660000e+01   1.9456397e+02   1.9695710e+02   2.8596981e+01   6.5876774e+01   1.0787889e+02   6.2604194e+01   1.5610554e+02   5.4085161e+01   7.3874155e+01   9.8402258e+01   2.3516459e+02   1.8018774e+02  -3.5798581e+00   3.9569452e+02   2.3592503e+01   7.1377097e+01   1.0877274e+02   1.0156097e+02   1.2975093e+02   8.4570000e+01   1.4828956e+02   7.6273548e+01   2.2067650e+02   1.6411000e+02   6.4518619e+01   7.6449355e+01   1.4475728e+02   3.3949355e+02  -8.6136774e+00   6.2180645e+01   1.4688748e+02   8.2226129e+01   1.4847643e+02   2.7616323e+02  -6.8626606e+01   6.9819355e+01   1.1298768e+02   5.1153226e+01   1.2942065e+02   4.9820000e+01   8.6720852e+01   6.2833871e+01   1.3405135e+02   8.2618387e+01   1.3305246e+02   3.6830323e+01   6.6344219e+01   7.1853548e+01   1.0534946e+02   4.5328387e+01   1.3063276e+02   5.0053548e+01   1.3224443e+02   5.1035806e+01   1.0292068e+02   6.9283226e+01   1.3735089e+02   8.5315484e+01   1.1973831e+02   5.8012258e+01   1.0561386e+02   1.4958129e+02   1.4521737e+02   4.9821290e+01   1.4680172e+02   4.4955806e+01   6.2353535e+01   1.6853161e+02   4.2994065e+00   5.3999355e+01   1.1303360e+02   6.3323548e+01   1.5684928e+02   5.9152903e+01   1.7449422e+02   4.7789677e+01   1.2428295e+02   2.7830935e+02   2.2342348e+01   7.1612581e+01   1.0875390e+02   6.8588710e+01   1.5056097e+02   6.3106129e+01   1.0255764e+02   5.9797097e+01   1.3221655e+02   4.6318710e+01   1.3275676e+02   5.1737742e+01   1.1423679e+02   3.0319806e+02   2.9523832e+01   5.7126774e+01   1.1559631e+02   1.5449677e+01   1.8151338e+02  -5.9109677e+00   1.2287742e-01   6.2232903e+01   1.2285814e+02   8.4234516e+01   1.3111640e+02   5.3496774e+01   8.7365419e+01   6.5371613e+01   1.3789866e+02   6.2280968e+01   1.3009139e+02   5.6185161e+01   1.2839906e+02   8.5542903e+01   1.1203044e+02   1.2020903e+02   1.0523037e+02   6.9120968e+01   1.0980387e+02   9.2281613e+01   1.2939844e+02   5.7298387e+01   1.0362419e+02   5.9358710e+01   1.2001743e+02   5.5698710e+01   1.0811378e+02   7.5306452e+01   1.1818226e+02   3.1157065e+02   1.2508219e+01   6.8317419e+01   1.3220074e+02   7.6516129e+01   1.5792032e+02   6.7995806e+01   2.2819808e+02   5.8595484e+01   1.3092139e+02   1.2983129e+02   1.5359124e+02   5.2655484e+01   1.2461369e+02   7.5959677e+01   1.9530935e+02   4.0801613e+01   1.2328748e+02   8.0358710e+01   1.8813840e+02   9.2570323e+01   1.4937599e+02   5.9860323e+01   1.0902698e+02   9.8158065e+01   1.7288219e+02   9.1828387e+01   1.6768050e+02   6.1203226e+01   1.2575600e+02   8.5374194e+01   1.4630071e+02   2.8546452e+01   1.0594241e+02   5.9101935e+01   1.3611281e+02   2.4364000e+02   2.6977364e+02   1.0148419e+02   1.5703997e+02   9.6339677e+01   1.7565250e+02   6.2795161e+01   1.2635123e+02   2.1704613e+02  -1.7185626e+01   6.2839032e+01   1.1846997e+02   6.3778710e+01   2.0854125e+02   3.5237097e+01   9.8663613e+01   2.6846065e+02   5.8776645e+00   6.8920323e+01   1.4974766e+02   2.0803774e+02   8.9147226e+00   6.9419032e+01   1.4553777e+02   5.1380645e+01   9.6398258e+01   8.7251613e+01   8.4730516e+01   6.6497419e+01   1.2547246e+02   4.8621935e+01   7.9959277e+01   7.3489677e+01   1.2988825e+02   7.5342903e+01   1.2163515e+02   3.6825484e+01   1.5168622e+02   9.3542581e+01   1.9302659e+02   1.0823484e+02   1.6504670e+02   6.0159677e+01   1.6670658e+02   5.7882903e+01   1.5401550e+02   5.1097742e+01   9.4822826e+01
   2.2392806e+02  -1.5974245e+01   5.7751613e+01   1.3651245e+02   8.2750645e+01   1.6396317e+02   1.0264452e+02   1.6516328e+02   7.1180645e+01   1.4116039e+02   1.7841129e+02  -7.7570968e+00   8.4770000e+01   1.7183453e+02   8.1274516e+01   1.7354062e+02   8.3090000e+01   2.0458957e+02   2.0290710e+02   3.8809806e+00   6.5736774e+01   8.3320090e+01   5.3174194e+01   1.2871994e+02   5.5755161e+01   8.5690555e+01   8.7732258e+01   2.2029819e+02   2.2223774e+02   1.7106142e+01   3.6322452e+02  -2.0289897e+01   6.2567097e+01   1.0399754e+02   8.5890968e+01   1.0076453e+02   1.0761000e+02   1.5434636e+02   6.0033548e+01   2.5225570e+02   1.5325000e+02   3.1817419e+01   7.6589355e+01   1.1364608e+02   3.4197355e+02  -1.9207742e-01   6.2560645e+01   1.9076708e+02   9.3986129e+01   1.9201563e+02   2.2292323e+02  -4.7987406e+01   7.7009355e+01   1.2998248e+02   6.6963226e+01   1.2372585e+02   4.8340000e+01   6.5559252e+01   6.0783871e+01   1.4930535e+02   7.3238387e+01   1.9519286e+02   4.2020323e+01   4.2449019e+01   5.3763548e+01   8.9606658e+01   1.4142839e+02   1.1241476e+02   4.8333548e+01   1.2357203e+02   5.1265806e+01   1.1200228e+02   5.9333226e+01   1.3895689e+02   9.0885484e+01   1.2743271e+02   6.4592258e+01   1.0489746e+02   1.8596129e+02   1.3287697e+02   8.0531290e+01   1.5939492e+02   5.5955806e+01   6.7513535e+01   1.5800161e+02   1.4861806e+01   7.3469355e+01   1.5500600e+02   7.1233548e+01   1.7568648e+02   5.8912903e+01   1.4984342e+02   3.7029677e+01   1.3552375e+02   2.9696935e+02   1.9519548e+01   5.8902581e+01   1.0792070e+02   8.5728710e+01   1.5680977e+02   4.7586129e+01   1.0388924e+02   8.3417097e+01   1.8827695e+02   5.6408710e+01   1.7198956e+02   4.5217742e+01   1.1484839e+02   2.8990806e+02   1.9257032e+01   5.9456774e+01   8.8259910e+01   4.8399677e+01   1.1968738e+02   5.9890323e+00   2.8908774e+00   4.4992903e+01   1.3604734e+02   7.1944516e+01   1.8638960e+02   5.9026774e+01   1.1607302e+02   8.0711613e+01   1.3258146e+02   8.1240968e+01   1.2495459e+02   5.3895161e+01   1.4382226e+02   8.4542903e+01   1.2597044e+02   1.1791903e+02   1.0636357e+02   6.6790968e+01   8.9510271e+01   8.9331613e+01   1.2768444e+02   5.9348387e+01   9.9600194e+01   6.7738710e+01   1.0929703e+02   4.4648710e+01   1.0580778e+02   7.5266452e+01   1.0708546e+02   2.8433065e+02   3.0741935e-01   6.6227419e+01   1.2512794e+02   6.3656129e+01   1.9294912e+02   6.4475806e+01   2.1080968e+02   6.4645484e+01   1.1777739e+02   1.1059129e+02   1.1109044e+02   6.7885484e+01   1.1977529e+02   8.6819677e+01   1.9058055e+02   4.6991613e+01   9.7982284e+01   8.0118710e+01   2.0515760e+02   1.1871032e+02   1.4685479e+02   6.2280323e+01   1.0426338e+02   8.4448065e+01   1.4849899e+02   7.4588387e+01   1.3686970e+02   6.4203226e+01   1.0785600e+02   8.1184194e+01   1.6982591e+02   2.9076452e+01   1.1814001e+02   4.7291935e+01   1.3615761e+02   2.4060000e+02   2.6963684e+02   4.2384194e+01   1.4281797e+02   1.0023968e+02   1.7877050e+02   7.8595161e+01   1.6899723e+02   2.7623613e+02  -1.9730826e+01   8.2269032e+01   9.9105574e+01   6.7258710e+01   2.1459285e+02   4.3857097e+01   8.4444013e+01   2.4623065e+02   1.4796065e+01   7.7300323e+01   1.3669726e+02   1.5808774e+02   1.8200723e+01   6.1609032e+01   1.3621257e+02   5.2710645e+01   1.0962186e+02   7.8531613e+01   7.0378116e+01   4.9117419e+01   7.7762865e+01   6.8191935e+01   9.6243677e+01   7.2729677e+01   1.7870905e+02   6.7632903e+01   1.3715195e+02   6.7105484e+01   1.7974382e+02   9.8492581e+01   2.0772059e+02   1.1289484e+02   1.8353390e+02   7.1159677e+01   1.6242658e+02   6.9262903e+01   1.9324510e+02   3.5897742e+01   8.1848826e+01
   2.2087806e+02   1.1129755e+01   5.1561613e+01   1.0658765e+02   8.0700645e+01   1.5598717e+02   1.0169452e+02   1.5489928e+02   7.8710645e+01   1.6608799e+02   1.4775129e+02   5.4557032e+00   7.6300000e+01   1.8599213e+02   7.5984516e+01   1.7844382e+02   7.7330000e+01   2.0653037e+02   2.0933710e+02   2.0796581e+01   4.3926774e+01   1.2392489e+02   5.8604194e+01   1.1181554e+02   4.6855161e+01   7.8552555e+01   8.4162258e+01   2.1520379e+02   2.2318774e+02   1.5270142e+01   3.9893452e+02   1.8383303e+01   6.7187097e+01   9.2767935e+01   7.9600968e+01   1.2636773e+02   1.1571000e+02   1.6145836e+02   5.9843548e+01   1.5632090e+02   1.5516000e+02   2.2284619e+01   5.2689355e+01   1.4636808e+02   3.5835355e+02   2.0497523e+01   8.5130645e+01   1.4972148e+02   6.9746129e+01   1.4461483e+02   2.5954323e+02  -6.7257006e+01   9.2149355e+01   1.4182128e+02   4.1773226e+01   1.1493105e+02   4.1680000e+01   1.2337205e+02   5.9833871e+01   1.1376135e+02   5.9288387e+01   1.4758886e+02   4.7360323e+01   9.3641819e+01   7.7093548e+01   8.5880258e+01   6.5618387e+01   1.6114956e+02   7.6573548e+01   1.3764283e+02   4.2175806e+01   8.1349484e+01   6.7143226e+01   1.3942209e+02   5.8315484e+01   1.3746831e+02   5.4872258e+01   9.7815058e+01   1.6811129e+02   1.3506497e+02   5.6961290e+01   1.2914052e+02   6.0485806e+01   6.9771135e+01   1.7205161e+02   1.3347806e+01   5.7619355e+01   1.3760400e+02   8.1903548e+01   1.7198288e+02   6.6962903e+01   1.7214942e+02   5.0079677e+01   1.1385975e+02   2.6373935e+02   2.4457948e+01   5.6282581e+01   9.4170297e+01   6.5498710e+01   1.6599817e+02   4.5776129e+01   1.0437404e+02   7.0317097e+01   1.5232495e+02   5.7788710e+01   1.5897916e+02   6.0737742e+01   1.2322679e+02   2.9590806e+02   1.9297032e+01   5.7126774e+01   1.2578631e+02   2.9259677e+01   2.1140858e+02   7.9390323e+00  -5.0512258e-01   5.2282903e+01   1.2299414e+02   6.1944516e+01   1.8732960e+02   7.2026774e+01   9.8123019e+01   6.5571613e+01   1.3855266e+02   7.2710968e+01   1.3682699e+02   5.6235161e+01   1.2358506e+02   6.9972903e+01   1.2204604e+02   1.1958903e+02   1.3079997e+02   7.0120968e+01   1.2729387e+02   8.1181613e+01   1.5214644e+02   6.0158387e+01   9.5825394e+01   4.6788710e+01   1.2483303e+02   6.3318710e+01   8.9934181e+01   8.4116452e+01   1.0261746e+02   2.8481065e+02  -1.9400981e+01   5.7987419e+01   1.2783714e+02   7.5516129e+01   1.8148032e+02   8.8715806e+01   2.5268048e+02   5.3305484e+01   1.4415459e+02   1.2059129e+02   1.4743044e+02   6.3125484e+01   1.3120609e+02   5.9059677e+01   1.8095135e+02   3.5131613e+01   9.6551084e+01   8.6118710e+01   1.7667760e+02   9.8800323e+01   1.3668759e+02   7.1760323e+01   1.2854498e+02   8.4298065e+01   1.6223099e+02   8.2588387e+01   1.6217970e+02   5.9963226e+01   1.0581520e+02   8.6904194e+01   1.5917831e+02   2.1166452e+01   1.0124281e+02   4.9771935e+01   1.1828921e+02   2.1869000e+02   2.6667964e+02   6.6814194e+01   1.8086357e+02   1.2781968e+02   1.6656410e+02   6.0365161e+01   1.5607563e+02   2.5190613e+02  -4.6024426e+01   8.5989032e+01   1.3518797e+02   8.1878710e+01   2.3290325e+02   4.8007097e+01   8.3972013e+01   2.4556065e+02   5.0896645e+00   6.7300323e+01   1.5572726e+02   1.7046774e+02  -2.2119677e+01   7.6319032e+01   1.6141577e+02   4.7520645e+01   1.1070706e+02   9.1821613e+01   1.0012492e+02   4.4167419e+01   1.0539886e+02   8.2481935e+01   9.1680477e+01   7.1199677e+01   1.6111145e+02   5.3872903e+01   1.1078275e+02   5.6155484e+01   1.8970982e+02   9.8302581e+01   2.5087579e+02   1.1423484e+02   1.4047670e+02   6.9559677e+01   1.8660458e+02   5.8692903e+01   1.6038070e+02   5.1567742e+01   7.5545226e+01
   2.4011806e+02   3.5905548e+00   5.1701613e+01   1.2042645e+02   9.2940645e+01   1.7238797e+02   1.0407452e+02   1.3485888e+02   7.2990645e+01   1.5116559e+02   1.8432129e+02   2.6201032e+00   7.6720000e+01   1.7418853e+02   7.4324516e+01   1.6871662e+02   6.5180000e+01   2.1288237e+02   2.3185710e+02   1.5564981e+01   5.1646774e+01   9.5827290e+01   6.1464194e+01   1.0886674e+02   4.4085161e+01   9.3964155e+01   7.8832258e+01   2.3701019e+02   2.1808774e+02   1.0148142e+01   3.6993452e+02   8.5533032e+00   5.6947097e+01   1.2754714e+02   8.2510968e+01   1.2946493e+02   1.1680000e+02   1.5480116e+02   7.5943548e+01   1.4770290e+02   1.7868000e+02   6.0833019e+01   6.1589355e+01   9.5896077e+01   3.3783355e+02   1.4799123e+01   5.6180645e+01   1.5094748e+02   5.9746129e+01   1.2851483e+02   2.2326323e+02  -4.9444606e+01   7.1819355e+01   1.5863768e+02   4.3823226e+01   1.1947705e+02   4.8440000e+01   7.9261252e+01   6.4353871e+01   1.3834975e+02   6.1378387e+01   1.4371166e+02   5.5310323e+01   8.8955819e+01   6.5003548e+01   9.7177458e+01   5.7758387e+01   1.5329836e+02   5.8623548e+01   1.1383883e+02   6.2265806e+01   8.5882284e+01   7.0093226e+01   1.4304609e+02   5.1745484e+01   1.0094391e+02   4.7782258e+01   9.7952258e+01   1.6620129e+02   1.5888777e+02   8.0441290e+01   1.3397212e+02   5.4105806e+01   5.0281535e+01   1.9591161e+02   1.1969006e+01   6.0379355e+01   1.4271320e+02   8.3283548e+01   1.4839248e+02   5.0532903e+01   1.6756382e+02   5.3509677e+01   1.0268535e+02   2.6506935e+02  -4.9845161e-01   6.0572581e+01   1.4368710e+02   6.0688710e+01   1.0919297e+02   6.2726129e+01   7.3538039e+01   8.8747097e+01   1.6828055e+02   5.1168710e+01   1.5278876e+02   4.0307742e+01   1.0443119e+02   2.8757806e+02   3.5013432e+01   5.3696774e+01   1.2715071e+02   2.4399677e+01   1.9126738e+02   2.2290323e+00   6.7616774e+00   4.7422903e+01   1.2009294e+02   5.8754516e+01   1.6749480e+02   5.3406774e+01   9.2992619e+01   9.0661613e+01   1.3549546e+02   7.6810968e+01   1.1806899e+02   6.3705161e+01   1.5251746e+02   9.1352903e+01   1.0204564e+02   1.1196903e+02   1.1111957e+02   4.3070968e+01   1.0774787e+02   6.5471613e+01   1.4383324e+02   3.9158387e+01   1.0659539e+02   6.2878710e+01   1.1987583e+02   7.2598710e+01   8.6471781e+01   6.9216452e+01   1.0732946e+02   2.9519065e+02   5.5286194e+00   6.6037419e+01   1.1248314e+02   8.0326129e+01   2.0157552e+02   7.6235806e+01   2.4924888e+02   6.3595484e+01   1.1943139e+02   1.2869129e+02   1.1954244e+02   6.3075484e+01   1.2554009e+02   6.8869677e+01   1.8249655e+02   3.4321613e+01   7.7375884e+01   4.8928710e+01   1.9503280e+02   8.1000323e+01   1.5954159e+02   7.1090323e+01   9.0978581e+01   9.1348065e+01   1.3718699e+02   8.1068387e+01   1.4101130e+02   5.8773226e+01   1.0272040e+02   8.9044194e+01   1.5724711e+02   2.0764516e+00   9.0680013e+01   6.2771935e+01   1.4029921e+02   2.2179000e+02   2.8328164e+02   5.4344194e+01   1.7271117e+02   1.1257968e+02   2.1768330e+02   5.4645161e+01   1.0900323e+02   2.7009613e+02  -1.8669626e+01   4.9839032e+01   1.0202997e+02   5.7778710e+01   2.2054125e+02   4.2477097e+01   7.6794413e+01   2.8018065e+02  -6.3999355e+00   4.4070323e+01   1.4006566e+02   1.9832774e+02  -1.1308477e+01   6.9419032e+01   1.3939777e+02   5.9040645e+01   1.1783546e+02   1.0482161e+02   8.4174916e+01   5.5407419e+01   1.1959966e+02   9.3621935e+01   1.0873928e+02   6.5299677e+01   1.2296345e+02   5.5252903e+01   1.3643235e+02   4.3675484e+01   1.7561822e+02   7.6202581e+01   2.3879379e+02   1.3985484e+02   1.7613710e+02   8.1909677e+01   2.0501658e+02   7.9602903e+01   1.3993790e+02   4.6667742e+01   9.5277226e+01
   2.1725806e+02   2.0749355e+01   4.3891613e+01   1.2458125e+02   7.0370645e+01   1.9762357e+02   1.0283452e+02   1.5099808e+02   8.3610645e+01   1.2821599e+02   1.8241129e+02   1.8302903e+01   8.0820000e+01   1.7034053e+02   8.2564516e+01   1.7814742e+02   7.1380000e+01   1.7947637e+02   2.2728710e+02   9.8805806e+00   4.5836774e+01   1.0363209e+02   4.9464194e+01   1.3539674e+02   4.8615161e+01   5.1221755e+01   9.4542258e+01   2.2237339e+02   2.1927774e+02   1.5329419e+00   3.9103452e+02  -1.1224697e+01   6.0187097e+01   1.0875794e+02   9.0600968e+01   1.3486773e+02   1.2890000e+02   1.7469316e+02   6.8323548e+01   1.3207250e+02   1.4777000e+02   4.9355819e+01   7.2929355e+01   1.0455888e+02   3.2949355e+02   2.7516323e+01   6.3940645e+01   1.5913668e+02   7.1076129e+01   1.9160843e+02   2.2407323e+02  -4.5319406e+01   7.3099355e+01   1.3686528e+02   5.4723226e+01   1.4389505e+02   5.5680000e+01   8.1402052e+01   6.8023871e+01   1.2334615e+02   6.9188387e+01   1.4898686e+02   5.4310323e+01   6.4035819e+01   7.4763548e+01   1.1673666e+02   6.3228387e+01   1.5115076e+02   4.8813548e+01   1.2662363e+02   5.6365806e+01   1.0007428e+02   8.2093226e+01   1.5789609e+02   5.4885484e+01   1.1612271e+02   5.2632258e+01   1.0623426e+02   1.6901129e+02   1.6952297e+02   7.2631290e+01   1.3507692e+02   5.7295806e+01   6.9836335e+01   8.0571613e+01   5.5262065e+00   5.4999355e+01   1.4143360e+02   9.6853548e+01   1.3321688e+02   5.3482903e+01   1.5608782e+02   5.2889677e+01   1.1249495e+02   2.5949935e+02   2.9607148e+01   6.8662581e+01   1.0727990e+02   7.3158710e+01   1.3772537e+02   6.4536129e+01   1.1544324e+02   8.7457097e+01   1.1838375e+02   4.3408710e+01   1.3602956e+02   6.6407742e+01   1.3796319e+02   2.6752806e+02  -1.2762568e+01   5.4406774e+01   1.1752391e+02   2.5549677e+01   1.4498538e+02  -2.8709677e+00   5.3096774e+00   4.5802903e+01   1.3546254e+02   6.2704516e+01   1.4259880e+02   4.5876774e+01   1.0150502e+02   7.8951613e+01   1.2691226e+02   7.1000968e+01   1.3277379e+02   5.2655161e+01   1.6664146e+02   8.1642903e+01   1.1315244e+02   1.1582903e+02   1.1177077e+02   7.7210968e+01   1.1820667e+02   6.4901613e+01   1.3411884e+02   3.3208387e+01   1.0260139e+02   6.4688710e+01   1.4087103e+02   6.2548710e+01   8.3045781e+01   7.7596452e+01   1.0346906e+02   2.7747065e+02   5.3362194e+00   5.5127419e+01   1.2654594e+02   6.6896129e+01   1.7354992e+02   6.6565806e+01   2.2855248e+02   7.3355484e+01   1.3274059e+02   1.2007129e+02   1.2952204e+02   6.7845484e+01   1.2505849e+02   5.5869677e+01   1.7005655e+02   3.8231613e+01   1.0572308e+02   1.0411871e+02   2.0156760e+02   8.8230323e+01   1.4763319e+02   8.7950323e+01   1.3181978e+02   9.7638065e+01   1.5678379e+02   7.0308387e+01   1.8549210e+02   5.8913226e+01   1.0870920e+02   9.8134194e+01   1.4623991e+02   4.6596452e+01   1.3706841e+02   5.6151935e+01   1.4082881e+02   2.4560000e+02   2.8014684e+02   6.0384194e+01   1.8289797e+02   8.1289677e+01   1.9585650e+02   7.5695161e+01   1.3808923e+02   2.8118613e+02  -1.6276826e+01   5.4559032e+01   1.0727237e+02   7.4968710e+01   2.1026605e+02   5.0427097e+01   1.0344841e+02   2.7166065e+02  -1.4283355e+00   6.4690323e+01   1.4932606e+02   2.0789774e+02   5.4592258e-01   6.4749032e+01   1.6377137e+02   5.9900645e+01   1.2223666e+02   7.2531613e+01   8.9328116e+01   5.1497419e+01   9.6772465e+01   6.5241935e+01   6.6249677e+01   5.6489677e+01   1.3290825e+02   5.7062903e+01   1.1757755e+02   4.7445484e+01   1.4002662e+02   9.8632581e+01   2.0475939e+02   1.1646484e+02   1.6748830e+02   9.7409677e+01   1.9067658e+02   7.6792903e+01   2.0245270e+02   5.2707742e+01   8.7604026e+01
   2.0125806e+02   2.5993548e+00   6.4411613e+01   1.2993965e+02   6.6410645e+01   1.6251037e+02   9.2264516e+01   1.5061368e+02   8.2710645e+01   1.3543799e+02   1.8080129e+02  -1.3858297e+01   8.6200000e+01   1.5558013e+02   9.4844516e+01   1.6893502e+02   4.5040000e+01   1.7534357e+02   2.0019710e+02   3.4777806e+00   3.8406774e+01   1.0388649e+02   5.6944194e+01   1.2241834e+02   4.6755161e+01   7.8700555e+01   7.2022258e+01   2.5851499e+02   1.9004774e+02  -5.2286581e+00   4.1103452e+02   1.4415303e+01   6.8417097e+01   9.2099535e+01   9.6840968e+01   1.2060853e+02   1.2561000e+02   1.6704636e+02   5.5033548e+01   1.6346570e+02   1.4168000e+02   4.8553019e+01   6.6879355e+01   1.2109288e+02   3.2373355e+02   1.6977123e+01   5.7180645e+01   1.3709748e+02   4.8076129e+01   1.2929843e+02   3.0521323e+02  -5.0190606e+01   8.7289355e+01   1.4101008e+02   5.5533226e+01   1.4383025e+02   9.4010000e+01   7.0525652e+01   4.6743871e+01   1.0142855e+02   6.0378387e+01   1.3379166e+02   5.8740323e+01   8.9021419e+01   6.8283548e+01   1.1120506e+02   7.7518387e+01   1.3390756e+02   3.6383548e+01   1.1838803e+02   3.2885806e+01   9.8372684e+01   5.8853226e+01   1.3375529e+02   6.7655484e+01   9.0961110e+01   6.9442258e+01   7.1789458e+01   1.7549129e+02   1.4209457e+02   6.2871290e+01   1.3333772e+02   4.6485806e+01   5.9801135e+01   1.6972161e+02   3.5534206e+01   4.8049355e+01   1.3627960e+02   7.6753548e+01   1.7986488e+02   6.3002903e+01   1.5084622e+02   4.8079677e+01   9.6069755e+01   2.7682935e+02   1.7940748e+01   7.2382581e+01   1.1555230e+02   8.4068710e+01   1.3518257e+02   4.2256129e+01   1.2155564e+02   7.6847097e+01   1.8428255e+02   6.7598710e+01   1.8957436e+02   4.8167742e+01   1.1266239e+02   3.0148806e+02   3.5760632e+01   6.6546774e+01   9.3262710e+01   5.6259677e+01   1.2114858e+02  -2.1109677e+00   8.7288774e+00   5.1512903e+01   9.2145742e+01   4.8234516e+01   1.3161640e+02   5.4076774e+01   9.2419019e+01   7.6471613e+01   1.2492066e+02   6.1860968e+01   1.5988499e+02   6.6035161e+01   1.4928106e+02   6.4832903e+01   9.8787239e+01   1.1863903e+02   1.0773597e+02   6.1550968e+01   1.0116947e+02   6.8611613e+01   1.5491204e+02   4.2108387e+01   8.3739394e+01   5.1598710e+01   1.1496823e+02   6.9268710e+01   9.0028181e+01   6.6456452e+01   8.8940258e+01   2.8761065e+02   1.0450194e+00   7.9077419e+01   1.2167994e+02   8.0946129e+01   1.5966592e+02   6.8095806e+01   2.6295008e+02   7.1075484e+01   1.3235299e+02   1.1221129e+02   1.3353084e+02   8.1845484e+01   1.2312849e+02   7.7009677e+01   1.9370535e+02   5.5991613e+01   1.0354228e+02   7.9548710e+01   2.2582320e+02   8.3660323e+01   1.4632879e+02   5.3330323e+01   1.0325938e+02   8.9778065e+01   1.6222259e+02   7.9118387e+01   1.3845730e+02   6.6773226e+01   1.1046040e+02   6.5994194e+01   1.2885111e+02   3.5166452e+01   1.1607281e+02   6.2621935e+01   1.5283121e+02   2.5817000e+02   2.7947124e+02   7.3344194e+01   1.9896117e+02   1.0014968e+02   1.7644770e+02   7.8175161e+01   1.3222083e+02   3.0909613e+02  -3.2029626e+01   6.9889032e+01   1.0133597e+02   9.3448710e+01   1.8740765e+02   5.5667097e+01   7.9219213e+01   2.7951065e+02   8.3664516e-02   5.0450323e+01   1.5027526e+02   2.0760774e+02  -1.4190877e+01   7.2899032e+01   1.4578937e+02   5.2520645e+01   9.8307058e+01   7.8871613e+01   6.7630916e+01   5.9307419e+01   1.3471766e+02   6.6001935e+01   8.0568877e+01   5.0389677e+01   1.3630625e+02   9.1152903e+01   1.4827035e+02   2.5965484e+01   1.6060502e+02   8.0772581e+01   1.9527819e+02   1.0837484e+02   1.8298550e+02   6.0909677e+01   1.5594658e+02   5.7412903e+01   1.5686310e+02   4.3427742e+01   9.3106426e+01
   2.0758806e+02   1.9812955e+01   6.1841613e+01   1.2947525e+02   7.3940645e+01   1.5714797e+02   1.0102452e+02   1.5981288e+02   7.7560645e+01   1.4979999e+02   1.6932129e+02   1.7680103e+01   9.9870000e+01   1.7610653e+02   8.0224516e+01   1.5957462e+02   9.3610000e+01   2.1274797e+02   3.0371710e+02   1.5436181e+01   4.8686774e+01   7.3544090e+01   5.5274194e+01   1.2141194e+02   4.2995161e+01   1.0195135e+02   8.8972258e+01   2.1048899e+02   2.1137774e+02   1.6444942e+01   3.9722452e+02  -9.0498968e+00   7.6227097e+01   1.1628474e+02   9.5370968e+01   1.2548613e+02   1.1980000e+02   1.7280116e+02   5.8513548e+01   1.7561730e+02   1.6925000e+02   4.0057419e+01   7.2159355e+01   1.2838048e+02   3.3702355e+02   5.0539226e+00   7.1510645e+01   1.8110108e+02   8.8126129e+01   1.6076443e+02   2.3711323e+02  -4.1982606e+01   6.8859355e+01   1.5572448e+02   4.9873226e+01   1.4818305e+02   2.1401000e+02   4.1205652e+01   5.4313871e+01   1.6901295e+02   7.2618387e+01   1.5147246e+02   5.1120323e+01   7.9051019e+01   7.5383548e+01   9.9397058e+01   6.9428387e+01   1.5022476e+02   4.3003548e+01   1.3142843e+02   5.3885806e+01   1.1241268e+02   4.1473226e+01   1.2247569e+02   7.7695484e+01   1.3705791e+02   6.6442258e+01   8.0029458e+01   1.6368129e+02   1.2551937e+02   5.1631290e+01   1.2584692e+02   4.8575806e+01   6.8013935e+01   1.6786161e+02   2.6923006e+01   6.5469355e+01   1.1659600e+02   7.1663548e+01   1.8970208e+02   5.3962903e+01   1.7028942e+02   5.2749677e+01   1.0812615e+02   2.8130935e+02   1.2912348e+01   6.9232581e+01   9.1664297e+01   7.7538710e+01   1.5003497e+02   6.3156129e+01   1.1598364e+02   5.2747097e+01   1.7092055e+02   4.9748710e+01   1.3419236e+02   5.5977742e+01   1.2750759e+02   2.2790806e+02   2.3267032e+01   5.1406774e+01   1.1205391e+02   1.8544968e+02   5.7573381e+01   6.2790323e+00  -5.7523226e+00   6.9372903e+01   1.3266694e+02   5.1944516e+01   1.3274960e+02   5.0026774e+01   1.1379302e+02   8.0371613e+01   1.6212866e+02   4.1520968e+01   1.8889219e+02   5.8465161e+01   1.6317666e+02   9.6882903e+01   1.2346324e+02   1.1501903e+02   1.0154557e+02   4.4600968e+01   9.5045471e+01   6.6041613e+01   1.5245764e+02   4.5298387e+01   7.7204194e+01   6.4448710e+01   1.1246023e+02   7.8648710e+01   7.9417781e+01   6.9836452e+01   1.2423986e+02   2.8090065e+02   1.2821819e+01   4.1457419e+01   1.1706954e+02   7.2756129e+01   1.8170112e+02   6.8335806e+01   2.1088088e+02   5.7595484e+01   9.7861394e+01   1.2516129e+02   1.1172484e+02   6.3795484e+01   1.2234249e+02   7.5959677e+01   1.6825935e+02   4.4851613e+01   1.2396348e+02   7.8028710e+01   2.1299480e+02   1.0452032e+02   1.4132999e+02   7.3570323e+01   1.2288018e+02   6.7158065e+01   1.3712219e+02   7.0308387e+01   1.4316210e+02   5.5053226e+01   9.3588000e+01   8.3284194e+01   1.6813791e+02   3.9166452e+01   1.1161281e+02   5.0911935e+01   1.3505801e+02   2.5936000e+02   2.5766604e+02   6.1674194e+01   1.7941477e+02   8.9629677e+01   1.8556930e+02   8.1125161e+01   1.3645483e+02   2.6270613e+02  -2.4178426e+01   7.7839032e+01   1.0783997e+02   7.0638710e+01   2.1008245e+02   4.9147097e+01   1.1664081e+02   2.7208065e+02  -1.4119355e+00   7.0880323e+01   1.4354086e+02   1.8956774e+02  -1.7037677e+01   7.6129032e+01   1.2053097e+02   5.7380645e+01   1.0143826e+02   9.2581613e+01   8.8014116e+01   5.7737419e+01   1.0522326e+02   5.7811935e+01   6.7314077e+01   8.1059677e+01   1.8699265e+02   8.1012903e+01   1.1432155e+02   6.3345484e+01   2.0866462e+02   8.9582581e+01   2.2072339e+02   1.0570484e+02   1.2015910e+02   8.4109677e+01   1.7454058e+02   5.8412903e+01   1.7354310e+02   5.1377742e+01   9.3090426e+01
   2.3516806e+02   1.0366555e+01   5.2981613e+01   1.0894405e+02   9.0270645e+01   1.9488157e+02   8.2694516e+01   1.3537928e+02   8.1090645e+01   1.0646759e+02   1.5108129e+02   1.6089303e+01   6.4010000e+01   1.7273533e+02   8.9604516e+01   1.7382422e+02   7.1760000e+01   2.0058597e+02   2.6847710e+02   1.3585381e+01   5.4026774e+01   8.9786890e+01   5.9034194e+01   1.3316114e+02   4.2895161e+01   1.1081935e+02   7.7072258e+01   2.4006099e+02   2.2699774e+02   3.1953419e+00   4.1617452e+02  -3.4258968e+00   6.3707097e+01   1.1209634e+02   7.7790968e+01   1.3579253e+02   1.0995000e+02   1.7044916e+02   6.4703548e+01   2.0479210e+02   1.6816000e+02   3.7624619e+01   8.1209355e+01   1.1194648e+02   3.6416355e+02   2.8552723e+01   6.3840645e+01   1.3918468e+02   8.0696129e+01   1.5530883e+02   2.6921323e+02  -3.9500606e+01   8.5199355e+01   1.2960728e+02   5.6443226e+01   9.0847445e+01   1.7463000e+02   4.2886052e+01   7.0123871e+01   1.1941815e+02   6.2148387e+01   1.5227006e+02   4.5500323e+01   6.3600619e+01   6.3953548e+01   1.1436146e+02   6.2618387e+01   1.8328956e+02   2.9383548e+01   1.0370803e+02   7.7695806e+01   1.0769788e+02   7.0663226e+01   1.3824049e+02   6.7885484e+01   1.2032271e+02   4.8012258e+01   8.1883858e+01   1.6601129e+02   1.4604297e+02   6.7251290e+01   1.2307732e+02   5.3865806e+01   5.7440735e+01   1.7395161e+02   1.5435806e+01   7.5089355e+01   1.5382640e+02   8.6233548e+01   1.7658648e+02   5.9672903e+01   1.8268262e+02   3.8079677e+01   1.1367975e+02   2.5939935e+02   1.2995148e+01   5.3522581e+01   1.2749110e+02   6.9828710e+01   1.4861177e+02   5.0536129e+01   8.0893239e+01   6.9317097e+01   1.6145495e+02   5.4548710e+01   1.6828836e+02   6.8927742e+01   1.0643159e+02   2.2776806e+02   1.8608232e+01   6.1266774e+01   1.1440511e+02   5.4209677e+01   1.4964258e+02   3.1290323e+00   1.0119677e+01   5.1372903e+01   1.5834694e+02   6.7804516e+01   1.5634080e+02   4.8306774e+01   9.4360619e+01   8.6331613e+01   1.7046186e+02   5.3430968e+01   1.8893939e+02   5.4035161e+01   1.7572106e+02   9.2262903e+01   1.0997284e+02   1.3196903e+02   1.1180957e+02   7.0930968e+01   1.0217907e+02   7.6711613e+01   1.7117404e+02   3.8878387e+01   1.2414779e+02   7.4598710e+01   1.4088823e+02   9.3698710e+01   1.0821378e+02   6.5976452e+01   1.1816866e+02   3.2000065e+02   3.0023819e+01   6.4127419e+01   1.5077594e+02   8.0036129e+01   1.6963872e+02   7.9475806e+01   2.4670968e+02   7.5455484e+01   1.3010259e+02   1.0745129e+02   1.3172164e+02   8.6075484e+01   1.3179009e+02   6.4869677e+01   1.9419655e+02   6.4561613e+01   8.0766684e+01   6.9888710e+01   2.0364600e+02   8.7330323e+01   1.6922519e+02   6.3240323e+01   1.1332658e+02   8.4538065e+01   1.5440179e+02   8.9398387e+01   1.9477490e+02   5.0483226e+01   1.0118360e+02   7.6184194e+01   1.3113591e+02   1.7596452e+01   8.1098413e+01   4.8291935e+01   1.4550761e+02   2.4279000e+02   2.7456164e+02   6.4724194e+01   1.8269077e+02   9.0289677e+01   1.8927650e+02   6.5315161e+01   1.4157963e+02   1.9247613e+02  -2.0080026e+01   7.5319032e+01   1.2009157e+02   7.4158710e+01   2.1909085e+02   4.5577097e+01   9.4356413e+01   2.4213065e+02   8.4140645e+00   6.3070323e+01   1.5292566e+02   2.0884774e+02   4.1899226e+00   6.3749032e+01   9.7711368e+01   6.1470645e+01   9.0071058e+01   7.7491613e+01   9.2271316e+01   5.3407419e+01   8.7469665e+01   9.0911935e+01   7.6576077e+01   7.9349677e+01   1.4783945e+02   6.8772903e+01   9.4920748e+01   5.0445484e+01   1.8873662e+02   9.2012581e+01   2.3499899e+02   1.1704484e+02   1.5239190e+02   8.2559677e+01   1.8686458e+02   4.5502903e+01   1.3657590e+02   4.0097742e+01   7.5032826e+01
   2.0692806e+02   1.9575755e+01   5.8511613e+01   1.3060165e+02   9.0890645e+01   2.0226197e+02   1.0626452e+02   1.6668368e+02   8.2850645e+01   1.4494679e+02   2.0003129e+02  -7.3466968e+00   8.4630000e+01   1.5398573e+02   7.7174516e+01   2.1134862e+02   6.0660000e+01   2.1057397e+02   2.9314710e+02   7.9917806e+00   6.4406774e+01   9.7806490e+01   6.2654194e+01   1.1868154e+02   3.9325161e+01   9.8624955e+01   8.6642258e+01   2.2396539e+02   2.2880774e+02   1.6430542e+01   3.9569452e+02   1.5922503e+01   5.1797097e+01   1.0204914e+02   7.9980968e+01   1.3480733e+02   1.1518000e+02   1.5869076e+02   7.0133548e+01   1.6520770e+02   1.5244000e+02   5.4212219e+01   3.9349355e+01   8.5385277e+01   3.3387355e+02  -3.5940774e+00   4.8510645e+01   1.5494108e+02   7.3606129e+01   1.4745603e+02   2.1750323e+02  -6.1933806e+01   6.3719355e+01   1.0670568e+02   4.7063226e+01   1.0935785e+02   3.8250000e+01   1.1488645e+02   3.5883871e+01   1.2034735e+02   7.0768387e+01   1.5758046e+02   5.7260323e+01   4.4609819e+01   7.1663548e+01   9.8174658e+01   6.4898387e+01   1.6706716e+02   3.9523548e+01   1.0941683e+02   3.5415806e+01   9.4410284e+01   4.6993226e+01   1.2075409e+02   6.1695484e+01   1.0076791e+02   5.5822258e+01   1.1254906e+02   1.8315129e+02   1.6196177e+02   5.3441290e+01   1.3494212e+02   3.7435806e+01   6.4665135e+01   2.1472161e+02  -6.4457935e+00   6.6619355e+01   1.5912400e+02   9.3943548e+01   1.5682968e+02   4.7772903e+01   1.7178462e+02   4.5169677e+01   1.0025255e+02   2.4663935e+02   1.6785948e+01   6.5662581e+01   1.2746990e+02   6.9308710e+01   1.5969337e+02   6.0486129e+01   1.0438724e+02   7.9747097e+01   1.4733055e+02   4.3078710e+01   1.3843596e+02   5.7887742e+01   1.0754479e+02   2.5867806e+02   1.3135432e+01   4.6886774e+01   9.3885510e+01   2.7259677e+01   1.7422858e+02  -4.6809677e+00   1.9844774e+00   4.1852903e+01   1.2229854e+02   6.1894516e+01   1.3743360e+02   5.7546774e+01   1.0566142e+02   8.1181613e+01   1.3530386e+02   7.5950968e+01   1.7875779e+02   5.5465161e+01   1.5974666e+02   6.3732903e+01   1.0311524e+02   9.4159032e+01   1.0721437e+02   7.2600968e+01   1.4142547e+02   5.2141613e+01   1.4760964e+02   4.1968387e+01   1.0423059e+02   5.8978710e+01   1.2347783e+02   5.5738710e+01   1.2163058e+02   7.4216452e+01   1.0154946e+02   2.8038065e+02  -2.3765806e+00   5.9657419e+01   1.1918354e+02   6.3946129e+01   1.6797592e+02   7.2565806e+01   2.3612248e+02   5.7785484e+01   1.2927619e+02   1.1031129e+02   1.4182284e+02   7.0035484e+01   1.1579329e+02   7.2679677e+01   1.8495175e+02   5.8181613e+01   1.1912708e+02   7.7598710e+01   1.9997920e+02   1.0347032e+02   1.4912399e+02   5.4860323e+01   1.2646698e+02   8.3588065e+01   1.4114779e+02   8.6168387e+01   1.7080330e+02   4.8433226e+01   1.0587760e+02   8.8854194e+01   1.3955231e+02   2.0836452e+01   1.0674921e+02   6.1531935e+01   1.1396841e+02   2.2169000e+02   2.7852964e+02   7.6674194e+01   1.5807477e+02   7.1669677e+01   1.8324610e+02   6.0795161e+01   1.4875123e+02   2.5385613e+02  -2.3850426e+01   5.8219032e+01   1.2445957e+02   6.3018710e+01   2.1431205e+02   4.7957097e+01   1.0840601e+02   2.3880065e+02   1.1100465e+01   6.8590323e+01   1.5748406e+02   1.9518774e+02   7.5627226e+00   6.5899032e+01   1.4162937e+02   4.7230645e+01   1.0306026e+02   8.5821613e+01   7.8074916e+01   5.6357419e+01   1.3266366e+02   6.5191935e+01   8.3773677e+01   6.0349677e+01   1.2369945e+02   4.9582903e+01   1.0545595e+02   5.7725484e+01   1.6744422e+02   8.8012581e+01   2.4022899e+02   1.1751484e+02   1.7025430e+02   9.3209677e+01   1.8126258e+02   6.5312903e+01   1.4213110e+02   4.3567742e+01   8.2335226e+01
   2.0630806e+02   8.2453548e+00   5.8701613e+01   1.2577645e+02   5.7320645e+01   1.7785757e+02   1.0007452e+02   1.3602888e+02   8.0090645e+01   1.5378759e+02   1.7937129e+02  -3.8838968e+00   9.5250000e+01   1.6799613e+02   9.1604516e+01   1.5790422e+02   7.1950000e+01   2.1024077e+02   2.4385710e+02   9.4649806e+00   5.1496774e+01   1.3050929e+02   6.7464194e+01   1.4252674e+02   4.2855161e+01   7.6822555e+01   8.9492258e+01   1.9039739e+02   2.0685774e+02   2.1996542e+01   3.7655452e+02  -9.2562968e+00   6.1897097e+01   1.1843114e+02   8.2370968e+01   1.3785613e+02   1.0142000e+02   1.7275156e+02   6.4703548e+01   1.6698210e+02   1.5011000e+02   2.9548619e+01   5.8969355e+01   1.0634568e+02   3.5511355e+02   1.4466723e+01   5.1650645e+01   1.5372988e+02   8.1266129e+01   1.1988323e+02   2.3964323e+02  -4.5705006e+01   8.1199355e+01   1.3211728e+02   4.9913226e+01   1.1798985e+02   5.6440000e+01   7.3721252e+01   4.6403871e+01   1.0431575e+02   5.5718387e+01   1.3439446e+02   5.5880323e+01   7.8820219e+01   7.2473548e+01   8.8969858e+01   5.3278387e+01   1.4970676e+02   5.4863548e+01   1.0432963e+02   4.9745806e+01   9.0553884e+01   7.3043226e+01   1.1948009e+02   4.9315484e+01   1.1089831e+02   4.5352258e+01   9.3286658e+01   1.7296129e+02   1.2948697e+02   4.7341290e+01   9.7960116e+01   4.0195806e+01   5.6344335e+01   2.2086161e+02   2.1630065e+00   4.9519355e+01   1.3287200e+02   7.0853548e+01   1.8019688e+02   5.9342903e+01   1.7061902e+02   3.7029677e+01   9.4813755e+01   2.6654935e+02  -2.4616852e+01   6.0042581e+01   1.0363950e+02   6.7308710e+01   1.5438337e+02   6.3536129e+01   9.8383239e+01   6.5267097e+01   1.6720895e+02   6.6268710e+01   1.2773076e+02   5.7077742e+01   1.4584959e+02   2.7809806e+02   7.8218323e+00   5.8646774e+01   1.0061471e+02   3.1159677e+01   1.7501658e+02  -7.7096774e-01   6.7167742e-01   3.4232903e+01   1.5171814e+02   4.9374516e+01   1.6309520e+02   4.5406774e+01   8.5592619e+01   8.9801613e+01   1.5637426e+02   8.3050968e+01   1.5151979e+02   5.5185161e+01   1.7695906e+02   9.3502903e+01   8.8203639e+01   1.1753903e+02   1.0139397e+02   6.8400968e+01   1.2043147e+02   9.1281613e+01   1.4504844e+02   5.5638387e+01   1.0308699e+02   5.8408710e+01   1.2666343e+02   4.5788710e+01   8.3666581e+01   6.9076452e+01   9.3530658e+01   2.9014065e+02   3.0826194e+00   8.1457419e+01   1.3333954e+02   5.9416129e+01   1.6771832e+02   5.5945806e+01   2.2459208e+02   6.1115484e+01   1.3690979e+02   1.0731129e+02   1.0073284e+02   6.7075484e+01   1.2503009e+02   5.6199677e+01   1.7041015e+02   4.2471613e+01   1.0596388e+02   9.7978710e+01   1.7972880e+02   8.2190323e+01   1.4653639e+02   6.5810323e+01   1.2064098e+02   8.1248065e+01   1.3075499e+02   7.9638387e+01   1.5389570e+02   8.2913226e+01   1.0397920e+02   6.7134194e+01   1.3980991e+02   2.9596452e+01   1.1328841e+02   5.3811935e+01   1.3134601e+02   2.3169000e+02   2.7434964e+02   6.6434194e+01   1.7208397e+02   9.0009677e+01   1.9558890e+02   5.2315161e+01   1.3156963e+02   2.6723613e+02  -3.2008258e+00   6.6129032e+01   8.0106774e+01   6.9108710e+01   2.1973485e+02   4.4287097e+01   6.4789613e+01   2.6651065e+02   1.6936645e+00   7.8490323e+01   1.3783206e+02   1.7903774e+02  -9.5752774e+00   7.4609032e+01   1.2903257e+02   6.6570645e+01   1.3037306e+02   8.0301613e+01   8.6706516e+01   4.9927419e+01   1.1141806e+02   7.1341935e+01   4.5991677e+01   4.7539677e+01   1.2448425e+02   7.0302903e+01   1.0789835e+02   5.9965484e+01   1.5054502e+02   8.3162581e+01   2.2532699e+02   1.0418484e+02   1.7675070e+02   1.0070968e+02   1.8356258e+02   6.2032903e+01   1.8901350e+02   3.9757742e+01   8.4020026e+01
   1.8016806e+02  -6.8534452e+00   5.9601613e+01   1.1122445e+02   6.3700645e+01   1.4738717e+02   9.7974516e+01   1.2500688e+02   8.2850645e+01   1.4046679e+02   1.7394129e+02   2.4070503e+01   1.0053000e+02   1.4414373e+02   8.4984516e+01   1.6367382e+02   6.3990000e+01   2.2530757e+02   2.7785710e+02  -1.6850194e+00   2.7456774e+01   1.1486249e+02   5.3414194e+01   1.2475074e+02   3.9085161e+01   7.3264155e+01   8.5682258e+01   2.0675219e+02   2.2447774e+02   1.3826942e+01   3.9807452e+02  -2.2178968e+00   5.1757097e+01   1.1500234e+02   1.0246097e+02   1.0605893e+02   1.1785000e+02   1.4205716e+02   6.3083548e+01   1.6844170e+02   1.3963000e+02   6.9197019e+01   6.3349355e+01   1.2670528e+02   3.3378355e+02   5.4631226e+00   7.9800645e+01   1.6728788e+02   6.4266129e+01   1.4186323e+02   2.3673323e+02  -5.9662206e+01   7.1389355e+01   1.2243208e+02   6.1393226e+01   1.2307145e+02   6.7720000e+01   7.0248852e+01   5.5973871e+01   1.3536015e+02   7.2618387e+01   1.4162246e+02   5.7980323e+01   9.3792219e+01   7.8763548e+01   1.0684666e+02   5.5808387e+01   1.5088436e+02   5.5523548e+01   1.2632683e+02   5.0415806e+01   1.0802028e+02   7.3423226e+01   1.2058969e+02   5.6745484e+01   1.1483391e+02   5.5822258e+01   1.1692906e+02   1.7234129e+02   1.3039657e+02   4.3111290e+01   1.1705852e+02   2.5055806e+01   7.0795535e+01   1.7167161e+02  -8.1179355e-01   6.6189355e+01   1.4120840e+02   8.2133548e+01   1.7739448e+02   4.7672903e+01   1.5726262e+02   4.8029677e+01   8.9173755e+01   2.6330935e+02   2.2123484e+00   5.5852581e+01   1.2654470e+02   6.6158710e+01   1.3080537e+02   4.0776129e+01   1.1072404e+02   7.4747097e+01   1.7678055e+02   4.7888710e+01   1.3777116e+02   6.5117742e+01   1.3425639e+02   2.7052806e+02   2.2187432e+01   6.0596774e+01   9.3268710e+01   1.1209677e+01   1.9523258e+02   7.9390323e+00  -2.1512258e-01   5.7372903e+01   1.1424694e+02   6.1894516e+01   1.6076360e+02   5.8306774e+01   1.0060062e+02   7.8091613e+01   1.3760106e+02   7.5330968e+01   1.2861739e+02   4.7705161e+01   1.5898746e+02   5.7782903e+01   1.0302124e+02   1.1939903e+02   1.0057517e+02   5.8980968e+01   1.1356507e+02   8.5421613e+01   1.7056724e+02   6.7348387e+01   9.5440194e+01   6.9168710e+01   1.0775263e+02   7.9978710e+01   8.7741381e+01   6.9406452e+01   9.2274258e+01   2.8304065e+02   3.6740619e+01   6.0417419e+01   1.2102274e+02   7.4796129e+01   2.0291792e+02   7.1185806e+01   2.4356288e+02   6.6455484e+01   1.4667259e+02   1.1964129e+02   1.2693644e+02   7.2935484e+01   1.0994129e+02   8.0389677e+01   2.0709495e+02   3.4751613e+01   8.9961484e+01   7.0458710e+01   2.1217040e+02   1.0638032e+02   1.5427119e+02   5.2140323e+01   1.1311458e+02   9.9058065e+01   1.5172019e+02   6.2018387e+01   1.4453530e+02   7.6053226e+01   1.1109800e+02   7.5424194e+01   1.4371671e+02   1.3836452e+01   1.1096921e+02   4.9911935e+01   1.4865801e+02   2.3488000e+02   2.9223444e+02   1.0024419e+02   1.7946917e+02   9.0479677e+01   1.8869130e+02   8.7985161e+01   1.2462603e+02   2.6009613e+02  -4.2249626e+01   5.1179032e+01   9.0402774e+01   7.3108710e+01   2.0041485e+02   4.4617097e+01   7.9433213e+01   2.6332065e+02   1.3388645e+00   7.7070323e+01   1.2037566e+02   2.3208774e+02   1.8507226e+00   6.8129032e+01   1.3993097e+02   4.9470645e+01   1.0460106e+02   6.6821613e+01   8.1174916e+01   7.2637419e+01   1.4931126e+02   5.3911935e+01   8.6536077e+01   6.6679677e+01   1.4785305e+02   8.4102903e+01   1.4679435e+02   5.7395484e+01   1.7504062e+02   9.0442581e+01   1.9993459e+02   1.0813484e+02   1.6276470e+02   6.1109677e+01   1.8678058e+02   6.3932903e+01   1.7239150e+02   4.7617742e+01   7.3861226e+01
   1.8563806e+02   1.7708955e+01   7.1701613e+01   1.3011645e+02   5.9220645e+01   1.9198557e+02   1.0592452e+02   1.5547088e+02   9.1230645e+01   1.5603639e+02   1.8689129e+02  -3.2954968e+00   7.5960000e+01   1.5148933e+02   6.7514516e+01   1.8702142e+02   8.0660000e+01   2.3378397e+02   2.5919710e+02   1.5427781e+01   4.8926774e+01   1.2580489e+02   7.1414194e+01   1.1093074e+02   1.0823516e+02   9.8642155e+01   9.7642258e+01   1.9870539e+02   2.0942774e+02   4.1094194e-01   3.9603452e+02   1.0853032e+00   5.7137097e+01   1.0191194e+02   7.2560968e+01   1.5412093e+02   1.0709000e+02   1.3848796e+02   6.3273548e+01   1.7504650e+02   1.5258000e+02   3.9581019e+01   7.3309355e+01   1.1804848e+02   3.3206355e+02   1.1030723e+01   5.7560645e+01   1.5806708e+02   7.7606129e+01   1.5089603e+02   2.7645323e+02  -5.5649806e+01   8.4099355e+01   1.8365528e+02   4.7393226e+01   1.3981145e+02   3.9390000e+01   7.4035252e+01   3.9123871e+01   1.4465815e+02   7.5578387e+01   1.1671566e+02   7.2450323e+01   1.1196462e+02   5.5663548e+01   1.1264466e+02   6.3898387e+01   1.6457716e+02   4.5623548e+01   1.3159883e+02   5.5935806e+01   8.6198684e+01   7.0853226e+01   1.3770529e+02   8.6225484e+01   1.1794551e+02   4.8162258e+01   8.7631858e+01   1.7496129e+02   1.1723697e+02   6.2581290e+01   1.2902092e+02   4.0335806e+01   7.8433135e+01   1.9291161e+02   3.6489006e+01   5.4999355e+01   1.3148360e+02   9.0613548e+01   1.8856608e+02   5.4152903e+01   1.7379422e+02   3.9409677e+01   8.7283355e+01   2.6749935e+02   3.4737148e+01   8.7422581e+01   1.2006910e+02   6.4828710e+01   1.5548177e+02   5.3446129e+01   8.8330439e+01   7.2797097e+01   1.6917655e+02   6.9938710e+01   1.3228716e+02   5.3267742e+01   1.3539439e+02   2.3767806e+02   2.9195432e+01   5.6976774e+01   9.7508310e+01   2.8309677e+01   1.7962458e+02  -1.1109677e+00   7.4088774e+00   4.1472903e+01   1.1227894e+02   3.7374516e+01   1.5272520e+02   5.9546774e+01   9.9411419e+01   7.6421613e+01   1.2330466e+02   8.8760968e+01   1.2654299e+02   5.1235161e+01   1.4989506e+02   7.0072903e+01   8.8698039e+01   1.2877903e+02   1.2182477e+02   6.1980968e+01   1.2865507e+02   6.8661613e+01   1.5547804e+02   6.5108387e+01   9.9239394e+01   6.5738710e+01   1.0088703e+02   7.7648710e+01   1.0225778e+02   8.6496452e+01   1.0347706e+02   2.8400065e+02   1.3853819e+01   5.5227419e+01   1.1815794e+02   7.1846129e+01   1.9201392e+02   6.4665806e+01   2.2617448e+02   5.3735484e+01   1.2288019e+02   9.8311290e+01   1.3211284e+02   7.3885484e+01   1.3334529e+02   6.3679677e+01   1.7581175e+02   3.6181613e+01   1.0641708e+02   7.1698710e+01   1.9830120e+02   9.9330323e+01   1.5983519e+02   4.4050323e+01   1.4143178e+02   7.7868065e+01   1.5779539e+02   6.8928387e+01   1.3851250e+02   6.3203226e+01   7.9746000e+01   8.0094194e+01   1.5563311e+02   2.9736452e+01   1.0931721e+02   6.6861935e+01   1.3873201e+02   2.2441000e+02   2.3307204e+02   6.6764194e+01   1.7071757e+02   9.4909677e+01   1.8905690e+02   6.9595161e+01   1.4128723e+02   3.1785613e+02  -1.7400426e+01   5.6079032e+01   1.1534077e+02   5.8638710e+01   2.0966245e+02   5.1427097e+01   7.5368413e+01   2.2442065e+02   1.2920865e+01   7.0350323e+01   1.3615326e+02   1.7751774e+02  -1.7493677e+01   8.2369032e+01   1.2627177e+02   5.5900645e+01   1.0603666e+02   9.2301613e+01   8.3706516e+01   5.5357419e+01   1.5088366e+02   5.3671935e+01   7.3075277e+01   8.6679677e+01   1.5592305e+02   8.3632903e+01   9.5301948e+01   4.9445484e+01   1.9691662e+02   9.2252581e+01   1.8912979e+02   1.2475484e+02   1.4720510e+02   6.1759677e+01   1.6357858e+02   7.3032903e+01   2.0508350e+02   3.3707742e+01   8.1164026e+01
   1.9192806e+02  -6.5424516e-01   6.3941613e+01   1.2673725e+02   6.4030645e+01   2.1655077e+02   1.1012452e+02   1.2018488e+02   8.0140645e+01   1.3221359e+02   1.7932129e+02  -4.6898968e+00   8.6630000e+01   1.5749573e+02   6.9174516e+01   1.6674862e+02   8.1610000e+01   2.0770797e+02   3.3995710e+02   6.8669806e+00   6.7356774e+01   9.1520490e+01   6.4654194e+01   1.1018154e+02   4.9425161e+01   8.4006955e+01   9.5832258e+01   2.1651019e+02   1.9532774e+02   5.8789419e+00   3.8684452e+02  -6.3194968e+00   3.9037097e+01   9.9549935e+01   7.0940968e+01   1.4749053e+02   1.1818000e+02   1.5031076e+02   5.2843548e+01   1.4516090e+02   1.6073000e+02   3.5789019e+01   7.6639355e+01   1.0721208e+02   3.3868355e+02  -4.8388774e+00   6.5180645e+01   1.5917748e+02   5.9226129e+01   1.4374643e+02   2.7159323e+02  -5.0311006e+01   6.5629355e+01   1.6579288e+02   3.4823226e+01   9.9727045e+01   4.0150000e+01   6.9924452e+01   5.5403871e+01   1.3583575e+02   7.9188387e+01   1.5494686e+02   8.6400323e+01   8.8188619e+01   6.9623548e+01   8.5427858e+01   4.9898387e+01   1.6130716e+02   6.7053548e+01   1.4159443e+02   4.8415806e+01   1.0142028e+02   6.3763226e+01   1.3284249e+02   7.3035484e+01   1.2358071e+02   5.5922258e+01   9.9631058e+01   1.8820129e+02   1.1526777e+02   6.0201290e+01   1.1983132e+02   4.9145806e+01   7.6018335e+01   1.6895161e+02   1.2158065e+00   5.4759355e+01   1.4612280e+02   8.6903548e+01   1.3391288e+02   5.8672903e+01   1.5829262e+02   5.5219677e+01   9.7738555e+01   2.5901935e+02   1.0365548e+01   5.3802581e+01   1.1146870e+02   6.7068710e+01   1.4859257e+02   6.6346129e+01   1.0434844e+02   6.9697097e+01   1.8351455e+02   5.5788710e+01   1.7489916e+02   4.8117742e+01   1.1828639e+02   3.0881806e+02   3.1024232e+01   6.8646774e+01   1.2157471e+02   9.9399677e+01   1.1874738e+02  -1.1630968e+01   3.3504774e+00   5.5042903e+01   1.2034334e+02   7.3084516e+01   1.5300840e+02   4.7026774e+01   9.6603019e+01   6.6181613e+01   1.5778386e+02   8.7240968e+01   1.2528459e+02   4.2845161e+01   1.5527626e+02   5.7452903e+01   1.1737764e+02   1.1025903e+02   1.1573637e+02   4.5600968e+01   1.7482547e+02   6.9381613e+01   1.5266044e+02   3.7068387e+01   8.0382594e+01   6.9548710e+01   1.3667223e+02   6.6358710e+01   8.2740981e+01   7.4976452e+01   1.0644866e+02   2.9309065e+02  -3.9338065e-01   5.8557419e+01   1.2632154e+02   7.2846129e+01   1.6221392e+02   6.8375806e+01   2.4392768e+02   5.1785484e+01   1.1589619e+02   1.1026129e+02   1.1011684e+02   8.2745484e+01   1.3839649e+02   8.1109677e+01   1.5799735e+02   3.8611613e+01   1.0765268e+02   8.7888710e+01   2.0381600e+02   9.4040323e+01   1.6720839e+02   7.3620323e+01   1.4244618e+02   8.2778065e+01   1.4611259e+02   7.6208387e+01   1.4883010e+02   5.3293226e+01   1.0819880e+02   6.3524194e+01   1.6480871e+02   4.7266452e+01   1.1991481e+02   3.8381935e+01   1.3239041e+02   2.0731000e+02   2.5525004e+02   7.9344194e+01   1.7433117e+02   7.2199677e+01   1.6230370e+02   6.6075161e+01   1.6613883e+02   2.5409613e+02  -2.9679626e+01   7.0889032e+01   8.6725974e+01   6.0688710e+01   2.2121845e+02   3.9907097e+01   7.7480013e+01   2.0127065e+02   9.4928645e+00   5.9210323e+01   1.4114446e+02   2.2465774e+02   6.4951226e+00   6.8609032e+01   1.1679257e+02   5.7660645e+01   9.7705858e+01   9.8151613e+01   7.6188516e+01   4.6687419e+01   1.1810726e+02   5.7381935e+01   7.0828477e+01   8.0249677e+01   1.8553745e+02   7.1442903e+01   1.5146715e+02   6.4295484e+01   2.2586862e+02   7.6162581e+01   2.1917699e+02   8.3854839e+01   1.3380710e+02   9.8909677e+01   1.9090658e+02   6.9792903e+01   1.4711270e+02   4.5667742e+01   7.4547226e+01
   1.1663806e+02   4.3468955e+01   6.3511613e+01   1.1424165e+02   7.6220645e+01   1.8043557e+02   1.1045452e+02   1.3677848e+02   8.5710645e+01   1.5480799e+02   1.6080129e+02   3.0081703e+01   7.1200000e+01   1.7711013e+02   8.9224516e+01   1.8985462e+02   7.7660000e+01   1.8350397e+02   2.9180710e+02   2.4818981e+01   5.0116774e+01   1.1832969e+02   5.7704194e+01   1.1445754e+02   4.4325161e+01   7.6174955e+01   1.5435226e+02   1.7801859e+02   2.1542774e+02  -7.1090581e+00   3.7150452e+02  -5.4722968e+00   7.1137097e+01   1.0379194e+02   7.6080968e+01   1.2126933e+02   1.1595000e+02   1.4610916e+02   6.8323548e+01   2.1592250e+02   1.4630000e+02   2.8283419e+01   7.0449355e+01   1.2104728e+02   3.6087355e+02   8.2459226e+00   6.1270645e+01   1.3544028e+02   5.2556129e+01   1.3847003e+02   2.4635323e+02  -6.3621806e+01   6.1009355e+01   1.2350248e+02   5.8393226e+01   1.0960145e+02   4.5530000e+01   8.9544052e+01   5.5263871e+01   1.0479695e+02   3.8338387e+01   1.6059486e+02   6.1980323e+01   8.8042219e+01   5.8383548e+01   1.0366706e+02   6.6758387e+01   1.5872836e+02   3.8673548e+01   1.1248483e+02   4.4745806e+01   1.1161388e+02   5.4853226e+01   1.3383529e+02   5.8795484e+01   1.1299991e+02   5.7542258e+01   9.4031458e+01   1.8058129e+02   1.4668737e+02   6.0301290e+01   1.3282332e+02   6.2245806e+01   6.9770335e+01   1.8953161e+02   2.6669406e+01   5.3279355e+01   1.3767120e+02   8.2283548e+01   1.7042248e+02   5.4292903e+01   1.8640302e+02   3.9979677e+01   9.6337755e+01   2.7901935e+02   3.2615548e+01   6.2712581e+01   1.1108590e+02   6.9158710e+01   1.6051537e+02   6.6066129e+01   1.0960084e+02   5.8037097e+01   1.8111735e+02   6.1078710e+01   1.4176596e+02   5.7837742e+01   1.5069879e+02   2.2262806e+02   1.7349432e+01   4.8266774e+01   1.0963511e+02   1.2763968e+02   7.9198181e+01   2.7490323e+00   1.2720077e+01   6.2422903e+01   1.4684294e+02   4.3084516e+01   1.4583840e+02   4.3356774e+01   9.6226619e+01   8.5661613e+01   1.2789546e+02   6.8900968e+01   1.2175179e+02   6.7325161e+01   1.7027786e+02   8.4162903e+01   1.2434084e+02   1.3006903e+02   1.2996157e+02   4.9360968e+01   1.0309467e+02   8.0381613e+01   1.3535044e+02   3.5688387e+01   1.1730299e+02   5.8738710e+01   1.3287703e+02   7.2698710e+01   8.6563781e+01   5.7076452e+01   1.0011066e+02   2.8742065e+02   2.0540219e+01   8.3607419e+01   1.2197754e+02   6.7226129e+01   2.0238352e+02   8.4525806e+01   2.4006568e+02   4.8645484e+01   1.3176739e+02   1.2497129e+02   1.5355004e+02   5.6505484e+01   1.4425569e+02   7.5249677e+01   1.9141615e+02   5.0801613e+01   1.0210748e+02   9.0508710e+01   1.7408640e+02   1.0523032e+02   1.6817319e+02   6.1860323e+01   1.2548698e+02   9.1588065e+01   1.5359779e+02   6.5738387e+01   1.3490770e+02   8.6913226e+01   1.2103920e+02   8.6804194e+01   1.5809631e+02   2.9076452e+01   1.0523001e+02   4.6381935e+01   1.4261041e+02   1.8931000e+02   2.4484004e+02   7.4624194e+01   1.7337877e+02   8.2099677e+01   1.8622170e+02   6.6885161e+01   1.5388403e+02   2.5275613e+02  -3.0142426e+01   5.6599032e+01   9.5489174e+01   5.3398710e+01   2.0946165e+02   4.7237097e+01   9.3323613e+01   2.6066065e+02   9.7816645e+00   8.2830323e+01   1.1887486e+02   1.6713774e+02  -9.4332774e+00   5.1039032e+01   1.2129817e+02   5.8520645e+01   9.8067058e+01   8.6251613e+01   9.6570516e+01   4.4787419e+01   9.1159265e+01   8.0151935e+01   9.0866877e+01   6.7959677e+01   1.4013065e+02   4.7822903e+01   1.0264675e+02   6.4585484e+01   2.1279542e+02   9.9632581e+01   1.9205939e+02   9.8704839e+01   1.6966910e+02   7.6959677e+01   2.1911258e+02   5.5072903e+01   1.4938030e+02   4.5097742e+01   9.1632826e+01
   7.5688065e+01   9.5174955e+01   6.8601613e+01   1.0731445e+02   7.4700645e+01   1.9793717e+02   8.5124516e+01   1.4913488e+02   7.8370645e+01   1.3739519e+02   1.7860129e+02   2.4657703e+01   7.0820000e+01   1.3762053e+02   1.0303452e+02   1.5188982e+02   7.4330000e+01   1.6886037e+02   2.6814710e+02   1.9851781e+01   5.1496774e+01   9.9129290e+01   6.0084194e+01   1.2340714e+02   3.9375161e+01   9.5050955e+01   7.7592258e+01   2.0320939e+02   2.1447774e+02   7.8669419e+00   3.8765452e+02  -9.5242968e+00   5.1037097e+01   1.0515994e+02   8.9180968e+01   1.2922133e+02   1.1904000e+02   1.6743196e+02   8.6363548e+01   1.8657930e+02   1.4816000e+02   4.9554619e+01   6.9639355e+01   1.1011208e+02   3.6659355e+02  -1.8071677e+01   7.7840645e+01   1.3811468e+02   7.9506129e+01   1.6707403e+02   2.1626323e+02  -4.9174606e+01   7.1909355e+01   1.4767048e+02   5.3533226e+01   1.2908025e+02   5.8720000e+01   8.4058852e+01   4.9123871e+01   1.2114815e+02   7.0048387e+01   1.5844806e+02   6.3930323e+01   7.2986219e+01   7.9473548e+01   1.0192986e+02   5.9708387e+01   1.5762236e+02   4.8813548e+01   1.2515363e+02   4.8655806e+01   7.9921084e+01   9.3853226e+01   1.5095529e+02   5.3035484e+01   9.9030710e+01   6.1442258e+01   1.1256946e+02   1.9134129e+02   1.4825657e+02   7.3531290e+01   1.2400492e+02   4.5575806e+01   7.4443935e+01   2.3829161e+02  -1.1331394e+01   5.5709355e+01   1.3908680e+02   8.1133548e+01   1.4127448e+02   4.8482903e+01   1.7962782e+02   4.7219677e+01   1.2770855e+02   2.6458935e+02   2.0629948e+01   3.6612581e+01   1.1717390e+02   7.4118710e+01   1.5759857e+02   4.5866129e+01   9.2696839e+01   7.3887097e+01   1.6708935e+02   6.8358710e+01   1.6203356e+02   6.4267742e+01   1.1908439e+02   2.3867806e+02   1.0355432e+01   6.7406774e+01   1.3486391e+02   3.3829677e+01   1.8280298e+02   4.3690323e+00  -5.0795226e+00   6.3942903e+01   1.3896134e+02   4.9374516e+01   1.8728520e+02   5.1076774e+01   8.9369019e+01   6.6141613e+01   1.2845706e+02   7.7280968e+01   1.4965139e+02   6.1895161e+01   1.6390226e+02   6.1592903e+01   7.5186439e+01   1.1425903e+02   1.0231637e+02   6.5880968e+01   1.1211307e+02   5.9761613e+01   1.3138004e+02   4.9488387e+01   8.0868994e+01   4.8598710e+01   1.0830823e+02   8.3358710e+01   1.1318098e+02   6.1266452e+01   8.8115458e+01   2.7595065e+02   1.1407819e+01   5.1317419e+01   1.3861074e+02   5.4846129e+01   1.6565392e+02   5.8665806e+01   1.9380448e+02   4.7115484e+01   9.2559794e+01   1.2173129e+02   1.3214924e+02   4.4275484e+01   1.1918409e+02   7.5439677e+01   1.6659095e+02   4.0321613e+01   7.8275884e+01   9.3268710e+01   1.9838560e+02   8.3760323e+01   1.6208079e+02   5.3190323e+01   1.1480058e+02   9.0538065e+01   1.2097179e+02   7.5548387e+01   1.3774290e+02   4.1433226e+01   8.2717600e+01   7.6374194e+01   1.3674071e+02   1.8166452e+01   8.6342813e+01   4.9961935e+01   9.2224013e+01   2.3341000e+02   2.4602204e+02   7.0674194e+01   1.7426477e+02   9.7239677e+01   1.9582050e+02   5.9795161e+01   1.2855123e+02   2.6166613e+02  -3.1615226e+01   6.7509032e+01   1.1790637e+02   5.4398710e+01   2.0724165e+02   5.6957097e+01   7.8116013e+01   3.1713065e+02  -5.3559355e+00   5.3450323e+01   1.5736526e+02   1.9484774e+02  -1.7740077e+01   9.0559032e+01   1.4694657e+02   3.8760645e+01   1.3669786e+02   1.0263161e+02   8.7210116e+01   4.7307419e+01   1.1000766e+02   4.7911935e+01   8.6826077e+01   5.6389677e+01   1.3153625e+02   7.8012903e+01   1.0975155e+02   5.9825484e+01   1.9136622e+02   8.4442581e+01   2.0451459e+02   1.2908484e+02   1.9599870e+02   7.1459677e+01   1.9050258e+02   7.7222903e+01   1.8860830e+02   5.6327742e+01   8.9314426e+01
   5.3358065e+01   1.2005135e+02   6.5361613e+01   1.2457365e+02   8.7180645e+01   1.9469877e+02   9.0404516e+01   1.5847248e+02   9.0610645e+01   1.5246599e+02   1.2080129e+02   1.8701703e+01   8.3440000e+01   1.5704093e+02   1.0994452e+02   1.6448702e+02   6.2090000e+01   1.7440957e+02   2.0438710e+02   1.0432581e+01   3.9456774e+01   1.0328249e+02   4.3274194e+01   1.3670194e+02   5.1235161e+01   8.2432155e+01   2.7973226e+02   8.9368194e+01   2.1456774e+02   7.8597419e+00   3.9841452e+02   6.5649032e+00   5.2997097e+01   1.1747314e+02   8.7460968e+01   1.4325893e+02   1.1357000e+02   1.6153956e+02   7.9793548e+01   1.9219490e+02   1.2973000e+02   5.3459019e+01   6.9589355e+01   1.2501608e+02   3.3611355e+02   3.7366723e+01   4.5650645e+01   1.2440988e+02   8.6266129e+01   1.7324323e+02   2.5373323e+02  -4.1982206e+01   6.3149355e+01   1.0623128e+02   6.2773226e+01   1.3196105e+02   4.9060000e+01   1.0817165e+02   4.8213871e+01   1.3912095e+02   6.7478387e+01   1.4641366e+02   7.4880323e+01   6.8300219e+01   7.7813548e+01   1.0401266e+02   7.2568387e+01   1.6502356e+02   3.8763548e+01   1.0333763e+02   4.8845806e+01   1.0333588e+02   6.2763226e+01   1.4101249e+02   7.4845484e+01   1.1381591e+02   7.0872258e+01   1.1372506e+02   1.6801129e+02   1.5045297e+02   6.5921290e+01   1.2704372e+02   5.0195806e+01   6.0504335e+01   1.6915161e+02   1.4009806e+01   5.6899355e+01   1.6466160e+02   7.3753548e+01   1.8382488e+02   4.8532903e+01   1.7777382e+02   6.0509677e+01   1.1798535e+02   2.7301935e+02   1.4435548e+01   6.6902581e+01   1.2275070e+02   7.8208710e+01   1.4560137e+02   7.0106129e+01   1.0537764e+02   8.8267097e+01   1.5041895e+02   3.2508710e+01   1.6428156e+02   7.3597742e+01   1.5500799e+02   2.2681806e+02   4.0584232e+01   5.9406774e+01   1.1583391e+02   1.4209677e+01   2.0056258e+02   3.1790323e+00   5.8756774e+00   5.3132903e+01   1.3187614e+02   5.7654516e+01   1.6196280e+02   5.4406774e+01   1.0563262e+02   8.6471613e+01   1.8097066e+02   5.5620968e+01   1.2133419e+02   5.6755161e+01   1.6664346e+02   8.1212903e+01   9.1526839e+01   1.0087903e+02   1.4162677e+02   5.4260968e+01   1.5089267e+02   8.7041613e+01   1.5557764e+02   4.4588387e+01   9.2400994e+01   6.2218710e+01   1.3873863e+02   7.3788710e+01   9.2046581e+01   5.7076452e+01   9.4070658e+01   3.0852065e+02   5.8522194e+00   6.4557419e+01   1.4284154e+02   7.6756129e+01   1.9595112e+02   7.9905806e+01   2.4695528e+02   6.6405484e+01   1.2206659e+02   1.3669129e+02   1.4252244e+02   5.8365484e+01   1.3196689e+02   8.7339677e+01   2.0501895e+02   6.7751613e+01   9.1171484e+01   1.0511871e+02   2.1948760e+02   1.0266032e+02   1.8923879e+02   6.2090323e+01   1.2427858e+02   1.0148806e+02   1.3275579e+02   7.3548387e+01   1.8623290e+02   5.7583226e+01   9.1905600e+01   6.7714194e+01   1.5619351e+02   2.4216452e+01   8.7048813e+01   6.6431935e+01   1.3095641e+02   1.9336000e+02   2.6379604e+02   6.4534194e+01   1.6837597e+02   6.8439677e+01   1.7150450e+02   6.5025161e+01   1.4613283e+02   2.7490613e+02  -5.9144258e+00   5.5319032e+01   8.2551574e+01   6.3258710e+01   2.0658285e+02   4.0097097e+01   7.0604813e+01   2.5037065e+02  -5.0551355e+00   7.1540323e+01   1.6938806e+02   2.2537774e+02   6.6775226e+00   8.5179032e+01   1.5908697e+02   5.1850645e+01   8.7260658e+01   7.4151613e+01   9.0248516e+01   4.8927419e+01   1.2077806e+02   6.6001935e+01   5.3518877e+01   4.0919677e+01   1.1510385e+02   6.3492903e+01   1.2244315e+02   5.5725484e+01   2.0065422e+02   7.4492581e+01   1.9393059e+02   1.1075484e+02   1.5732510e+02   9.0659677e+01   1.8826658e+02   8.2692903e+01   1.9103070e+02   5.1997742e+01   6.9470826e+01
   7.2878065e+01   1.1986975e+02   4.6751613e+01   1.1877245e+02   5.9410645e+01   1.7878037e+02   9.1974516e+01   1.3420688e+02   8.6750645e+01   1.6011479e+02   1.5441129e+02   2.7829032e+00   8.7680000e+01   1.6155173e+02   9.9944516e+01   1.4647702e+02   7.4090000e+01   2.0135957e+02   2.3671710e+02   4.4561806e+00   3.0646774e+01   1.1107729e+02   5.6794194e+01   1.4757034e+02   3.1805161e+01   1.0632655e+02   2.5326226e+02   9.3825794e+01   2.1632774e+02  -7.1105806e-01   3.7169452e+02  -6.9174968e+00   6.6187097e+01   1.0446794e+02   8.8030968e+01   1.4735333e+02   1.3518000e+02   1.5481076e+02   7.4753548e+01   1.4017810e+02   1.6287000e+02   5.4097819e+01   8.2069355e+01   1.2377768e+02   3.5468355e+02   2.4931123e+01   7.7890645e+01   1.7597068e+02   7.3226129e+01   1.5948643e+02   3.0692323e+02  -5.6137406e+01   8.7339355e+01   1.4320608e+02   5.9153226e+01   1.0625065e+02   4.7630000e+01   6.5376052e+01   5.1213871e+01   1.6555095e+02   7.7378387e+01   1.7147166e+02   6.7070323e+01   7.2395019e+01   8.3623548e+01   1.1354786e+02   6.2948387e+01   1.6460316e+02   5.5903548e+01   1.3382643e+02   4.5415806e+01   1.0647028e+02   5.6953226e+01   1.2752729e+02   5.5655484e+01   1.2711111e+02   5.3162258e+01   1.1385186e+02   1.6215129e+02   1.4711177e+02   8.0061290e+01   1.3443252e+02   5.4245806e+01   8.9320335e+01   1.9124161e+02   1.2722606e+01   4.6669355e+01   1.2191000e+02   7.5233548e+01   1.9146648e+02   5.6862903e+01   1.7152742e+02   6.4359677e+01   1.1405735e+02   2.7377935e+02   2.6514748e+01   8.7522581e+01   1.3029110e+02   7.4068710e+01   1.5646257e+02   5.7866129e+01   1.1487684e+02   6.9797097e+01   1.5922655e+02   6.3788710e+01   1.5073916e+02   6.5977742e+01   1.4928759e+02   2.2105806e+02   3.1195032e+01   6.0216774e+01   9.1299110e+01   4.0829677e+01   1.9200298e+02  -2.1109677e+00   2.7788774e+00   5.1852903e+01   1.1740854e+02   6.3844516e+01   1.5031760e+02   4.8406774e+01   9.2822619e+01   7.5611613e+01   1.2964946e+02   7.8140968e+01   1.2958259e+02   5.6035161e+01   1.3037106e+02   7.7112903e+01   8.5804839e+01   1.0158903e+02   9.5289974e+01   5.5310968e+01   1.4438867e+02   7.2421613e+01   1.6779724e+02   4.1878387e+01   1.0347779e+02   4.6168710e+01   1.3359263e+02   6.5128710e+01   8.1739381e+01   7.1216452e+01   1.0164946e+02   2.5219065e+02   1.0878619e+01   5.1557419e+01   1.1635154e+02   5.4326129e+01   1.5655552e+02   7.8715806e+01   2.4420048e+02   6.9075484e+01   1.4032299e+02   9.2261290e+01   1.3750684e+02   7.6415484e+01   1.2980289e+02   6.7869677e+01   1.9809655e+02   5.4371613e+01   1.1453188e+02   9.0408710e+01   2.1857440e+02   9.7330323e+01   1.6513519e+02   5.9050323e+01   1.5704178e+02   9.2678065e+01   1.6113059e+02   7.5638387e+01   1.3687570e+02   6.6913226e+01   7.0259200e+01   8.2284194e+01   1.6130791e+02   4.2216452e+01   6.6608813e+01   5.3621935e+01   1.3441121e+02   2.5303000e+02   2.5978244e+02   4.7674194e+01   1.5329477e+02   9.0579677e+01   1.7849330e+02   5.5215161e+01   1.5943763e+02   2.2728613e+02  -2.3394826e+01   6.8079032e+01   7.5720774e+01   6.8588710e+01   2.3024645e+02   5.4237097e+01   8.6093613e+01   2.3104065e+02  -2.6798735e+01   4.8920323e+01   1.3305766e+02   2.2560774e+02  -5.3908774e+00   9.1659032e+01   1.0390857e+02   5.1990645e+01   7.8349458e+01   9.9061613e+01   8.4735716e+01   7.7447419e+01   1.3249646e+02   7.5241935e+01   8.3539677e+01   5.5679677e+01   1.3126305e+02   7.4012903e+01   1.1260155e+02   3.2585484e+01   1.5802542e+02   9.0922581e+01   2.1837619e+02   1.1051484e+02   1.5696430e+02   6.7559677e+01   1.3291458e+02   6.1602903e+01   1.7647790e+02   5.2667742e+01   8.2317226e+01
   7.5738065e+01   1.2022095e+02   5.9751613e+01   1.3854245e+02   8.3130645e+01   1.8131277e+02   7.5734516e+01   1.5202608e+02   8.1370645e+01   1.3839519e+02   1.1756129e+02  -2.3190968e+00   7.7770000e+01   1.6325453e+02   9.4984516e+01   1.6992382e+02   6.8420000e+01   1.9609317e+02   2.3085710e+02   1.7354981e+01   3.9496774e+01   1.2089929e+02   3.3514194e+01   1.1972274e+02   4.3425161e+01   9.6296955e+01   1.0364226e+02   2.0064539e+02   2.1104774e+02  -9.9086581e+00   3.6617452e+02  -3.1458968e+00   6.7997097e+01   1.0113314e+02   8.3890968e+01   1.2097453e+02   1.1976000e+02   1.6004436e+02   5.7413548e+01   2.1051530e+02   1.5992000e+02   2.1333819e+01   7.1639355e+01   1.2576208e+02   3.1916355e+02   4.2582723e+01   5.7510645e+01   1.7126108e+02   8.7986129e+01   1.5930563e+02   2.8121323e+02  -6.5510606e+01   7.1819355e+01   1.6844768e+02   4.6203226e+01   1.2781665e+02   6.3200000e+01   7.2130452e+01   5.5073871e+01   1.5100215e+02   7.0238387e+01   1.5295286e+02   7.0400323e+01   1.0388862e+02   4.4523548e+01   9.5015858e+01   5.8138387e+01   1.6193796e+02   3.7763548e+01   1.2679763e+02   6.3935806e+01   9.5938684e+01   5.3803226e+01   1.2387929e+02   5.5175484e+01   1.1881951e+02   4.6872258e+01   8.4645058e+01   1.6744129e+02   1.2640857e+02   4.4251290e+01   1.9829732e+02   4.1715806e+01   8.8612735e+01   2.2986161e+02   2.0303006e+01   6.3999355e+01   1.3400360e+02   7.1233548e+01   1.6154648e+02   7.0582903e+01   1.7700982e+02   5.3319677e+01   1.0603055e+02   2.6711935e+02   2.8075484e+00   5.8332581e+01   1.1767630e+02   6.4688710e+01   1.2602297e+02   2.6676129e+01   8.9372039e+01   7.9127097e+01   1.6019015e+02   6.0358710e+01   1.7205356e+02   4.4887742e+01   1.2325479e+02   2.5600806e+02   1.5249032e+01   6.6976774e+01   1.2399831e+02   3.0639677e+01   2.0538818e+02   1.5590323e+00   1.8652774e+00   6.1322903e+01   1.5527094e+02   5.2234516e+01   1.7148640e+02   4.1306774e+01   9.5960619e+01   7.2281613e+01   1.7906586e+02   8.3380968e+01   1.5649339e+02   5.0085161e+01   1.6027706e+02   7.4112903e+01   1.1880484e+02   9.6399032e+01   1.1693517e+02   6.3360968e+01   1.3278467e+02   7.5611613e+01   1.4326204e+02   2.4208387e+01   8.0741394e+01   4.3448710e+01   1.1786023e+02   5.7838710e+01   9.4752581e+01   5.6116452e+01   1.1299746e+02   3.0442065e+02   1.0650219e+01   5.1797419e+01   1.2128234e+02   5.7756129e+01   1.9261112e+02   6.6375806e+01   2.4241768e+02   7.4405484e+01   1.1042659e+02   1.2416129e+02   1.1304484e+02   7.5415484e+01   1.2436289e+02   7.2339677e+01   1.9173895e+02   6.7991613e+01   8.5492284e+01   8.3358710e+01   2.0989840e+02   1.1309032e+02   1.6144439e+02   6.1140323e+01   9.5924581e+01   9.4348065e+01   1.3647699e+02   9.0928387e+01   1.5522250e+02   4.9723226e+01   1.0548440e+02   7.6324194e+01   1.4974471e+02   2.3836452e+01   1.3307921e+02   6.6961935e+01   1.2734401e+02   2.0817000e+02   2.5971124e+02   1.0134419e+02   1.6276117e+02   7.3629677e+01   1.8151930e+02   7.0985161e+01   1.7350603e+02   2.7375613e+02  -4.2152426e+01   6.8749032e+01   1.0423717e+02   7.3348710e+01   2.2029565e+02   4.4717097e+01   8.9755213e+01   2.3375065e+02  -1.2825535e+01   5.3110323e+01   1.3715246e+02   2.0013774e+02  -3.4532774e+00   6.7799032e+01   1.2243737e+02   3.2140645e+01   1.1422746e+02   1.0091161e+02   7.3347716e+01   4.4787419e+01   1.3453926e+02   7.7051935e+01   7.6254877e+01   7.9059677e+01   1.8120265e+02   7.7682903e+01   1.2511795e+02   5.8965484e+01   1.7867502e+02   9.4542581e+01   1.8989659e+02   1.1437484e+02   1.5293550e+02   6.3909677e+01   1.5420658e+02   7.2882903e+01   1.8252550e+02   6.1567742e+01   7.5605226e+01
   8.6308065e+01   1.0175535e+02   8.2461613e+01   1.4706565e+02   5.8510645e+01   1.8004237e+02   8.4454516e+01   1.3851848e+02   6.8750645e+01   1.3583479e+02   1.5646129e+02   1.7328903e+01   9.0440000e+01   1.8762093e+02   8.3174516e+01   1.7547862e+02   6.6470000e+01   2.0258917e+02   2.1690710e+02  -7.2890194e+00   4.5216774e+01   8.4681690e+01   4.9944194e+01   1.5192834e+02   4.1945161e+01   1.1546535e+02   8.7352258e+01   2.1747859e+02   2.3566774e+02   1.7121742e+01   4.0193452e+02  -9.4266968e+00   5.5277097e+01   1.2444074e+02   8.4030968e+01   1.3806333e+02   1.0280000e+02   1.5354116e+02   7.1223548e+01   1.1165050e+02   1.7539000e+02   4.4756219e+01   7.0879355e+01   9.9962877e+01   3.4787355e+02   3.0335923e+01   7.7420645e+01   1.9909828e+02   7.0226129e+01   1.5072643e+02   2.6973323e+02  -6.6782206e+01   8.1629355e+01   1.4551288e+02   5.0773226e+01   1.2978105e+02   4.8630000e+01   7.1436052e+01   6.6023871e+01   1.3160615e+02   5.5718387e+01   1.3597446e+02   4.7310323e+01   1.0621582e+02   8.7283548e+01   6.8355058e+01   7.1228387e+01   1.4594076e+02   3.3953548e+01   1.2677243e+02   5.8415806e+01   9.3950284e+01   8.0283226e+01   1.1856089e+02   5.0555484e+01   1.0322911e+02   5.6062258e+01   9.5809858e+01   1.8953129e+02   1.5473137e+02   6.6871290e+01   9.7777716e+01   3.2195806e+01   7.9274335e+01   2.2576161e+02   3.0510065e+00   6.1519355e+01   1.5729200e+02   8.6803548e+01   1.5949088e+02   5.3862903e+01   2.0881742e+02   5.9169677e+01   9.4042555e+01   2.8606935e+02  -6.0884516e+00   5.9422581e+01   1.5196910e+02   7.1538710e+01   1.5575497e+02   6.0826129e+01   9.3550039e+01   7.9227097e+01   1.5328215e+02   3.4598710e+01   1.6850436e+02   5.7077742e+01   1.1041959e+02   2.3948806e+02   1.0000632e+01   3.9406774e+01   1.0424391e+02   3.7929677e+01   1.9980498e+02   7.8490323e+00  -7.8779226e+00   5.0852903e+01   1.2419854e+02   5.1184516e+01   1.6829040e+02   3.9786774e+01   1.0723222e+02   7.9761613e+01   1.4246746e+02   9.0050968e+01   1.5514979e+02   5.1085161e+01   1.3547706e+02   8.1502903e+01   9.2313639e+01   1.3563903e+02   9.1995974e+01   5.3070968e+01   1.0489787e+02   6.6661613e+01   1.7220804e+02   2.8208387e+01   1.1276139e+02   8.1258710e+01   1.0835543e+02   7.1508710e+01   8.6178981e+01   6.1456452e+01   9.8530258e+01   2.9314065e+02  -1.1537381e+01   7.0227419e+01   1.2661794e+02   6.0466129e+01   1.8473432e+02   7.4285806e+01   2.4778488e+02   7.8265484e+01   1.2068779e+02   1.3078129e+02   1.4970524e+02   6.1745484e+01   1.2354649e+02   8.5579677e+01   1.8034975e+02   3.8181613e+01   9.6727084e+01   8.0738710e+01   2.1696800e+02   9.6520323e+01   1.5386999e+02   6.5240323e+01   1.1149658e+02   9.4488065e+01   1.6879579e+02   7.2308387e+01   1.5033210e+02   7.9153226e+01   1.0213000e+02   6.8854194e+01   1.5610231e+02   5.0596452e+01   1.1445841e+02   5.2431935e+01   1.3007641e+02   2.4255000e+02   2.3629084e+02   1.4462419e+02   1.3677877e+02   1.1157968e+02   1.9572330e+02   4.9215161e+01   1.7991763e+02   2.7990613e+02  -4.2264426e+01   4.7839032e+01   1.0128997e+02   6.3588710e+01   2.3236645e+02   4.1717097e+01   7.5665213e+01   2.2666065e+02  -1.0878335e+01   7.2640323e+01   1.4202006e+02   1.8989774e+02   8.4659226e+00   6.9229032e+01   1.3641297e+02   3.7420645e+01   1.3080506e+02   8.5721613e+01   8.6462916e+01   4.5447419e+01   1.1420646e+02   8.7621935e+01   7.9359277e+01   1.0186968e+02   1.6303785e+02   7.4062903e+01   1.3535755e+02   8.6445484e+01   2.3362662e+02   1.0858258e+02   2.2520339e+02   1.2685484e+02   1.2560710e+02   9.2709677e+01   2.0785258e+02   6.9742903e+01   1.8620670e+02   4.1617742e+01   8.3061226e+01
   8.8828065e+01   1.0040375e+02   7.7221613e+01   1.1010485e+02   6.6980645e+01   1.5565477e+02   8.3974516e+01   1.2727688e+02   8.5090645e+01   1.4847759e+02   1.4780129e+02   8.9717032e+00   8.9920000e+01   1.6166253e+02   8.5604516e+01   1.8024422e+02   5.1180000e+01   2.1004237e+02   2.3147710e+02   1.1875381e+01   6.0976774e+01   1.0275089e+02   5.3894194e+01   1.2823234e+02   4.4375161e+01   8.0510955e+01   8.4882258e+01   1.9605619e+02   1.8589774e+02   1.9203342e+01   3.8903452e+02   8.2153032e+00   6.6897097e+01   9.4081135e+01   7.8510968e+01   1.0688493e+02   1.0947000e+02   1.5648756e+02   6.4563548e+01   2.1813330e+02   1.4530000e+02   5.7163419e+01   5.7349355e+01   9.1235277e+01   3.3440355e+02   2.9793523e+01   6.3180645e+01   1.1447748e+02   4.5836129e+01   1.5647763e+02   2.3045323e+02  -6.4119806e+01   7.8389355e+01   1.6139208e+02   5.7393226e+01   7.6531445e+01   5.4440000e+01   8.5261252e+01   5.7833871e+01   1.0373135e+02   6.7378387e+01   1.7766166e+02   5.9450323e+01   9.4294619e+01   6.3903548e+01   8.1695458e+01   5.5138387e+01   1.3965796e+02   4.8903548e+01   1.1123643e+02   3.9075806e+01   7.2837484e+01   6.8283226e+01   1.4167089e+02   6.9605484e+01   1.2794511e+02   5.6542258e+01   9.6201458e+01   2.0511129e+02   1.6853497e+02   6.7251290e+01   1.0498732e+02   4.7245806e+01   9.7260335e+01   2.1200161e+02   1.6921806e+01   4.9329355e+01   1.4698720e+02   8.7473548e+01   1.4734728e+02   6.0722903e+01   1.7093862e+02   3.2029677e+01   1.2040375e+02   2.6835935e+02   3.2188348e+01   6.6282581e+01   1.5152030e+02   8.1588710e+01   1.5581097e+02   4.9296129e+01   9.0372439e+01   6.3987097e+01   1.5445135e+02   6.4028710e+01   1.6542996e+02   4.0497742e+01   1.3893599e+02   3.1376806e+02   3.5108232e+01   6.6266774e+01   1.2657511e+02   2.1739677e+01   2.2229018e+02   2.9390323e+00   7.1848774e+00   5.9132903e+01   1.3744614e+02   5.5754516e+01   1.3539480e+02   5.2876774e+01   1.1256502e+02   6.9951613e+01   1.2391226e+02   8.0620968e+01   1.3328419e+02   4.7565161e+01   1.5537866e+02   6.5972903e+01   1.1536604e+02   1.0191903e+02   1.0859357e+02   6.5550968e+01   1.2751947e+02   7.9381613e+01   1.1229044e+02   4.3828387e+01   1.0922179e+02   4.9308710e+01   1.1220143e+02   6.2028710e+01   1.1622738e+02   6.9496452e+01   9.4547058e+01   2.7233065e+02   3.2174194e+00   3.8317419e+01   1.1584074e+02   7.6086129e+01   1.6857472e+02   7.7565806e+01   2.5181248e+02   5.9925484e+01   1.0229499e+02   1.2207129e+02   1.0959204e+02   4.5035484e+01   1.3912329e+02   6.0439677e+01   2.0279095e+02   5.2751613e+01   9.9281484e+01   7.6788710e+01   2.1118400e+02   1.0547032e+02   1.5829399e+02   5.3810323e+01   1.1527098e+02   1.0077806e+02   1.2700259e+02   7.1308387e+01   1.4527210e+02   6.6533226e+01   1.0299960e+02   7.8994194e+01   1.3257111e+02   3.4976452e+01   8.4048013e+01   4.3571935e+01   1.4550521e+02   2.1007000e+02   2.4188924e+02   1.0986419e+02   1.8093957e+02   1.0243968e+02   1.8378450e+02   6.9405161e+01   1.5568243e+02   2.7642613e+02  -3.1746026e+01   5.7649032e+01   1.0178517e+02   6.9158710e+01   2.2949085e+02   3.8617097e+01   1.0653321e+02   2.4627065e+02   4.6028645e+00   7.3640323e+01   1.4375006e+02   1.7975774e+02   1.3417123e+01   6.5749032e+01   9.2641368e+01   6.2140645e+01   1.0796746e+02   9.7871613e+01   1.0059092e+02   6.9357419e+01   9.8573665e+01   7.6101935e+01   1.0476088e+02   7.6869677e+01   1.4546785e+02   6.0632903e+01   1.2048195e+02   6.2295484e+01   2.3231862e+02   1.1516258e+02   1.9238699e+02   1.0542484e+02   1.4970150e+02   1.0140968e+02   2.1445658e+02   7.4552903e+01   1.1368190e+02   4.2897742e+01   7.7238826e+01
   6.5358065e+01   1.1652135e+02   6.7561613e+01   1.0549765e+02   7.3460645e+01   1.9798637e+02   8.3314516e+01   1.2089968e+02   8.5040645e+01   1.0767159e+02   1.7208129e+02   2.7029303e+01   8.5060000e+01   1.6724133e+02   8.4464516e+01   1.8285542e+02   7.6950000e+01   1.6884077e+02   2.2809710e+02   2.2957806e+00   7.6736774e+01   9.5390090e+01   5.3844194e+01   1.2695634e+02   5.8565161e+01   9.2225755e+01   8.9402258e+01   2.3059459e+02   2.0637774e+02  -3.8505806e-01   3.8779452e+02  -1.4725497e+01   5.5997097e+01   9.4473135e+01   7.9940968e+01   1.5500053e+02   1.0871000e+02   1.8430836e+02   5.7133548e+01   2.0643770e+02   1.1996000e+02   1.9670619e+01   7.2399355e+01   1.0365128e+02   3.3054355e+02   8.8123226e+00   5.5560645e+01   1.3432708e+02   6.5076129e+01   1.8179843e+02   2.6054323e+02  -4.9097006e+01   8.6199355e+01   1.3114728e+02   6.4533226e+01   1.5116025e+02   3.6910000e+01   8.2423652e+01   4.2933871e+01   1.1173335e+02   7.4958387e+01   1.7166526e+02   8.5020323e+01   9.8489019e+01   8.0623548e+01   1.2226786e+02   5.0898387e+01   1.5275716e+02   4.3053548e+01   1.0351443e+02   6.0795806e+01   8.0759884e+01   6.0233226e+01   1.4769489e+02   4.9655484e+01   9.8781110e+01   5.1822258e+01   1.0257906e+02   1.8834129e+02   1.4092657e+02   4.6301290e+01   1.4708332e+02   4.3715806e+01   8.6212735e+01   1.9300161e+02   2.5441806e+01   7.5949355e+01   1.2585760e+02   7.3563548e+01   1.6008008e+02   4.6382903e+01   1.4236582e+02   2.9409677e+01   1.1461335e+02   2.7073935e+02   4.9479484e+00   4.9952581e+01   1.0206670e+02   7.3968710e+01   1.2890057e+02   6.0486129e+01   1.1142724e+02   6.5987097e+01   1.6315135e+02   6.4838710e+01   1.6812516e+02   6.2217742e+01   1.3281839e+02   3.0267806e+02   1.0285432e+01   6.9786774e+01   1.1529351e+02   1.5879677e+01   1.6261898e+02   5.0890323e+00   2.1528774e+00   7.1852903e+01   1.3613854e+02   6.4464516e+01   1.4822800e+02   5.1836774e+01   1.0907822e+02   8.1951613e+01   1.3824226e+02   8.8950968e+01   1.4552779e+02   3.7895161e+01   1.3986226e+02   6.6312903e+01   1.1952884e+02   9.9589032e+01   9.7729974e+01   6.5260968e+01   1.1963267e+02   7.9041613e+01   1.7264764e+02   3.5638387e+01   9.4736994e+01   6.6498710e+01   1.2653623e+02   6.0838710e+01   1.0437258e+02   6.9736452e+01   1.0414786e+02   2.8514065e+02   2.1242619e+01   6.5797419e+01   1.0269234e+02   7.7796129e+01   1.6686792e+02   5.7235806e+01   2.6510888e+02   6.6785484e+01   1.2679619e+02   1.1607129e+02   1.0241204e+02   6.7365484e+01   1.2105689e+02   5.8389677e+01   1.9414495e+02   4.4851613e+01   1.1900348e+02   6.4928710e+01   1.9089280e+02   1.1238032e+02   1.6198119e+02   3.2950323e+01   6.1029781e+01   9.4348065e+01   1.3970699e+02   7.7018387e+01   1.5633530e+02   6.0003226e+01   1.0762200e+02   7.4134194e+01   1.6424991e+02   3.1696452e+01   9.2120413e+01   3.8001935e+01   1.4837081e+02   2.4579000e+02   2.4894164e+02   1.2081419e+02   2.0244357e+02   1.0890968e+02   1.5740690e+02   6.6885161e+01   1.5526403e+02   2.8294613e+02  -3.7037626e+01   5.4319032e+01   9.4101574e+01   6.6258710e+01   2.0162285e+02   4.6577097e+01   8.9946413e+01   2.2813065e+02   4.4840645e+00   7.2300323e+01   1.4799726e+02   1.5770774e+02  -1.1628877e+01   8.4129032e+01   1.2527097e+02   4.8660645e+01   1.0861586e+02   8.5491613e+01   1.0629132e+02   4.9307419e+01   1.2808766e+02   8.0481935e+01   8.6840477e+01   5.4439677e+01   1.0698225e+02   5.3772903e+01   1.0088075e+02   4.7205484e+01   1.7995582e+02   7.3442581e+01   1.9248459e+02   1.1170484e+02   1.5609910e+02   6.7459677e+01   1.7477258e+02   4.8412903e+01   1.2963310e+02   4.6897742e+01   7.9968826e+01
   6.1588065e+01   1.0711295e+02   7.1511613e+01   1.0656165e+02   6.8650645e+01   1.8757117e+02   9.8594516e+01   1.0553728e+02   6.9280645e+01   1.1055239e+02   2.1775129e+02   1.5235703e+01   8.5490000e+01   1.3363693e+02   6.7174516e+01   1.7990862e+02   6.7180000e+01   1.8814237e+02   2.1499710e+02  -3.8462194e+00   7.2076774e+01   1.0162289e+02   4.0464194e+01   9.4496735e+01   4.0895161e+01   1.1135935e+02   7.6642258e+01   1.9180539e+02   2.2089774e+02   1.3213342e+01   4.0365452e+02   6.0957032e+00   7.6947097e+01   8.8177135e+01   8.2890968e+01   1.8191453e+02   1.2009000e+02   1.6487796e+02   7.1793548e+01   2.3641490e+02   1.3620000e+02   6.0281419e+01   7.5589355e+01   1.2582608e+02   3.4559355e+02  -3.4316774e+00   7.3890645e+01   1.4310068e+02   7.6226129e+01   1.6524643e+02   2.2973323e+02  -4.8152206e+01   6.9769355e+01   1.6680168e+02   5.9103226e+01   1.4154465e+02   3.7490000e+01   6.7377252e+01   6.7213871e+01   1.1489095e+02   6.8718387e+01   1.2964446e+02   4.9070323e+01   8.8265019e+01   9.2003548e+01   1.1587746e+02   5.6568387e+01   1.5568356e+02   4.5813548e+01   1.2196363e+02   5.6845806e+01   8.0745884e+01   7.2143226e+01   1.1988209e+02   5.6505484e+01   1.1004311e+02   6.9872258e+01   1.0442506e+02   1.6953129e+02   1.2319137e+02   4.6771290e+01   1.3447572e+02   2.5675806e+01   6.4085935e+01   1.7124161e+02   6.4126065e+00   6.0809355e+01   1.1696880e+02   1.0423355e+02   1.7876648e+02   5.1722903e+01   1.6493862e+02   4.8939677e+01   9.9860955e+01   2.8296935e+02   1.3879548e+01   5.4332581e+01   9.4906297e+01   6.0828710e+01   1.4785177e+02   6.8866129e+01   9.0996839e+01   7.1267097e+01   1.9743895e+02   5.1168710e+01   1.4831876e+02   3.7077742e+01   1.1340959e+02   2.6390806e+02   1.7097032e+01   6.1406774e+01   9.9063910e+01   4.8549677e+01   1.6124538e+02   5.1290323e+00  -7.5703226e+00   6.5752903e+01   1.2252654e+02   5.0944516e+01   1.4282960e+02   4.3876774e+01   1.0361502e+02   6.9041613e+01   1.2860506e+02   9.5430968e+01   1.5562939e+02   4.0275161e+01   1.6791186e+02   8.4212903e+01   1.0571684e+02   9.9969032e+01   1.1888957e+02   6.3450968e+01   1.2801747e+02   8.3141613e+01   1.3774964e+02   4.6878387e+01   8.8977794e+01   5.2738710e+01   1.2568703e+02   6.9978710e+01   7.5681381e+01   7.7596452e+01   1.0742906e+02   2.7790065e+02   3.0631819e+01   5.6797419e+01   1.0517234e+02   6.1606129e+01   1.8930312e+02   8.8375806e+01   2.1080768e+02   6.6405484e+01   1.2082659e+02   1.5021129e+02   1.1392084e+02   7.3415484e+01   1.0776289e+02   6.9109677e+01   1.6714735e+02   4.8941613e+01   1.0729628e+02   7.2978710e+01   1.9043880e+02   9.9420323e+01   1.5320799e+02   4.2330323e+01   2.7709381e+01   1.1439806e+02   1.3049299e+02   6.5828387e+01   1.3895050e+02   7.3343226e+01   1.1121480e+02   8.1754194e+01   1.5593031e+02   3.0886452e+01   1.1470521e+02   5.7101935e+01   1.2680281e+02   1.8245000e+02   2.3728884e+02   9.8484194e+01   1.7860997e+02   8.9579677e+01   1.4943330e+02   7.2365161e+01   1.4687563e+02   2.9613613e+02  -2.4512826e+01   7.6649032e+01   9.7845174e+01   7.5208710e+01   1.9776685e+02   5.4387097e+01   7.2941613e+01   2.6799065e+02   8.7652645e+00   6.1450323e+01   1.5434526e+02   1.9770774e+02  -2.6778877e+01   9.0559032e+01   1.4646657e+02   5.7090645e+01   1.3980146e+02   8.2441613e+01   8.9255316e+01   7.0877419e+01   1.1993206e+02   6.0241935e+01   9.0219677e+01   6.7869677e+01   1.0871785e+02   7.6532903e+01   1.2291995e+02   5.7055484e+01   1.9216782e+02   1.0587258e+02   2.1627019e+02   1.1365484e+02   1.6623310e+02   8.8459677e+01   2.1874258e+02   8.1072903e+01   1.6535030e+02   4.7237742e+01   9.4801626e+01
   7.1638065e+01   1.0554895e+02   5.2791613e+01   1.3171925e+02   6.5220645e+01   1.9350557e+02   9.8644516e+01   1.6400328e+02   5.8370645e+01   1.1157519e+02   1.6127129e+02   1.1324103e+01   9.0680000e+01   1.6050173e+02   9.5894516e+01   1.4099102e+02   6.9380000e+01   1.9516637e+02   2.0228710e+02   1.8310581e+01   6.6266774e+01   9.7997690e+01   6.4984194e+01   1.0963514e+02   4.4085161e+01   8.7484155e+01   5.8922258e+01   1.9941299e+02   2.3513774e+02  -2.2158581e+00   3.4603452e+02   1.3753032e+00   6.2327097e+01   8.1396735e+01   8.0460968e+01   1.4162893e+02   1.1199000e+02   1.8032596e+02   7.4893548e+01   1.8920690e+02   1.4673000e+02   5.2719019e+01   5.9779355e+01   9.3040877e+01   3.9045355e+02   4.9795226e+00   8.9080645e+01   1.1583548e+02   8.0936129e+01   1.7605963e+02   2.1397323e+02  -4.4941406e+01   6.9859355e+01   1.5160448e+02   5.6063226e+01   1.0987785e+02   4.9870000e+01   1.0305685e+02   6.1973871e+01   9.8070155e+01   5.4768387e+01   1.4157046e+02   5.2880323e+01   6.7820219e+01   7.0813548e+01   1.3010266e+02   6.2658387e+01   1.5076636e+02   4.8673548e+01   1.2787483e+02   5.0695806e+01   1.1899788e+02   6.3523226e+01   1.3776169e+02   6.0745484e+01   1.0094391e+02   4.6732258e+01   7.7466258e+01   1.7011129e+02   1.3490497e+02   5.2061290e+01   1.1696252e+02   3.6525806e+01   8.8217935e+01   1.8643161e+02   1.2057406e+01   6.2139355e+01   1.2353240e+02   8.0233548e+01   1.5611648e+02   5.2582903e+01   1.5372982e+02   4.8789677e+01   8.4202955e+01   2.5477935e+02  -2.9152516e+00   7.2802581e+01   1.0408870e+02   7.8448710e+01   1.3277217e+02   7.1346129e+01   1.0560844e+02   5.1507097e+01   1.6720975e+02   4.5078710e+01   1.5032596e+02   5.1167742e+01   1.3551239e+02   2.6352806e+02   2.8267432e+01   4.2746774e+01   9.0646710e+01   2.2096774e+00   1.8700258e+02   3.3690323e+00  -8.3295226e+00   6.0132903e+01   1.5064614e+02   6.3754516e+01   1.5609480e+02   5.6216774e+01   7.6057819e+01   7.7521613e+01   1.4164666e+02   7.2380968e+01   1.3332339e+02   4.8845161e+01   1.4017626e+02   7.1452903e+01   1.1320764e+02   1.3706903e+02   1.3778157e+02   4.1830968e+01   1.1246707e+02   6.9571613e+01   1.6840524e+02   3.6688387e+01   7.6702994e+01   7.5258710e+01   1.3459543e+02   4.9458710e+01   1.0547298e+02   5.6356452e+01   9.5358258e+01   2.8085065e+02   2.8155819e+01   4.7557419e+01   1.1672154e+02   7.2706129e+01   1.7746512e+02   7.0995806e+01   2.4876808e+02   8.6305484e+01   1.2142459e+02   1.1973129e+02   1.4373924e+02   6.0415484e+01   1.0989289e+02   6.4059677e+01   1.8707135e+02   5.0521613e+01   1.0688988e+02   5.9218710e+01   1.8149960e+02   8.9900323e+01   1.4829959e+02   2.2900323e+01   6.5537806e+00   9.6158065e+01   1.3933219e+02   6.9448387e+01   1.3828090e+02   6.1723226e+01   8.9524400e+01   6.8474194e+01   1.2584271e+02   4.0306452e+01   1.1952161e+02   5.9431935e+01   1.3337641e+02   2.3141000e+02   2.4761204e+02   1.1234419e+02   1.6884117e+02   8.8239677e+01   1.8187050e+02   6.5645161e+01   1.4474323e+02   3.1647613e+02  -3.8100026e+01   4.2029032e+01   1.1127477e+02   4.6588710e+01   1.7072645e+02   4.4907097e+01   1.1193001e+02   2.3461065e+02   3.4856645e+00   3.3730323e+01   1.4556286e+02   1.8013774e+02   1.4906723e+01   6.5039032e+01   1.2860817e+02   3.5230645e+01   7.8980258e+01   7.7391613e+01   9.5329316e+01   5.3257419e+01   1.1153166e+02   4.2531935e+01   8.3486477e+01   5.2349677e+01   1.0876945e+02   5.9912903e+01   8.6679548e+01   4.6485484e+01   1.5424342e+02   8.2542581e+01   1.8766659e+02   1.0804484e+02   1.5873190e+02   7.8809677e+01   1.6396458e+02   7.6222903e+01   1.8197830e+02   5.2667742e+01   8.5127226e+01
   7.0308065e+01   1.2574535e+02   7.9981613e+01   1.2454405e+02   6.1840645e+01   1.8582597e+02   9.1974516e+01   1.6801688e+02   7.5040645e+01   1.1528159e+02   1.7984129e+02   1.0748503e+01   9.1720000e+01   1.8260853e+02   8.5324516e+01   1.6197662e+02   8.0990000e+01   1.7727757e+02   1.8433710e+02   2.0696581e+01   5.2356774e+01   1.1368049e+02   4.5374194e+01   1.3825394e+02   4.6235161e+01   1.2141215e+02   9.0642258e+01   2.1564539e+02   1.9908774e+02  -1.0418581e+00   3.9231452e+02  -3.8570968e+00   5.0377097e+01   9.0302735e+01   8.9410968e+01   1.2491293e+02   1.5657000e+02   1.9066956e+02   5.1273548e+01   2.3957650e+02   1.4268000e+02   5.7573019e+01   6.6069355e+01   1.1720768e+02   3.2721355e+02   3.4228723e+01   6.8610645e+01   1.6652308e+02   8.4696129e+01   1.5236883e+02   2.6711323e+02  -8.0192606e+01   7.3909355e+01   1.6561048e+02   4.1873226e+01   1.2782305e+02   3.0010000e+01   6.6735652e+01   6.0883871e+01   1.7029735e+02   7.1908387e+01   1.3714926e+02   4.4310323e+01   7.4555819e+01   7.0903548e+01   1.0699546e+02   5.8328387e+01   1.5411276e+02   5.0103548e+01   1.2000043e+02   4.4075806e+01   8.1147484e+01   8.1283226e+01   1.3848089e+02   6.6075484e+01   1.0808751e+02   5.7442258e+01   9.9509458e+01   1.5849129e+02   1.3055457e+02   6.0771290e+01   1.3816572e+02   5.0385806e+01   7.9389135e+01   1.5534161e+02   1.8264606e+01   6.0669355e+01   1.1969000e+02   8.4523548e+01   1.9448328e+02   4.7242903e+01   1.5634702e+02   5.5269677e+01   9.8784555e+01   2.7039935e+02  -2.2648516e+00   5.1042581e+01   1.4568950e+02   6.1208710e+01   1.4530137e+02   6.2296129e+01   1.1514244e+02   6.5987097e+01   1.6862135e+02   4.0218710e+01   1.8186476e+02   5.5547742e+01   1.1612199e+02   2.9571806e+02   3.0742232e+01   6.2216774e+01   9.5659110e+01   3.2739677e+01   1.6956018e+02   7.0390323e+00   1.1868774e+00   7.3992903e+01   1.4029734e+02   5.6464516e+01   1.6848800e+02   3.9166774e+01   8.6891819e+01   6.4991613e+01   1.4397906e+02   7.4670968e+01   1.3205019e+02   5.6235161e+01   1.6025506e+02   7.7452903e+01   1.1663764e+02   1.1453903e+02   1.1553397e+02   4.2360968e+01   1.2422467e+02   7.0611613e+01   1.3828204e+02   4.5728387e+01   1.1887979e+02   6.8688710e+01   1.1531103e+02   7.1738710e+01   1.0359058e+02   7.1356452e+01   1.0073826e+02   2.9852065e+02   2.0122219e+01   5.1177419e+01   1.4143194e+02   7.8086129e+01   1.7184472e+02   6.2185806e+01   2.2247288e+02   6.1595484e+01   1.2964139e+02   1.0359129e+02   1.1045044e+02   9.0415484e+01   1.3006289e+02   7.0629677e+01   1.8211575e+02   5.5421613e+01   1.0030788e+02   8.2978710e+01   1.9082880e+02   1.0095032e+02   1.4318559e+02   2.4280323e+01   1.3113381e+01   9.6398065e+01   1.4540299e+02   5.6778387e+01   1.1624450e+02   6.3203226e+01   1.1845600e+02   8.1474194e+01   1.4857271e+02   4.0736452e+01   1.1686721e+02   5.8291935e+01   1.1460761e+02   2.2703000e+02   2.8158244e+02   3.9534194e+01   1.7285597e+02   1.0904968e+02   1.8463570e+02   6.4505161e+01   1.5478443e+02   3.2656613e+02  -2.8287226e+01   8.4219032e+01   1.1161957e+02   6.3398710e+01   1.9961165e+02   5.0097097e+01   7.7804813e+01   2.3727065e+02   1.5628645e+00   5.3210323e+01   1.2838446e+02   2.0275774e+02  -1.0042877e+01   7.5939032e+01   1.3516617e+02   6.4710645e+01   9.7661858e+01   9.9531613e+01   6.7648116e+01   5.5357419e+01   9.9553665e+01   6.0001935e+01   8.2088877e+01   8.3249677e+01   1.3114745e+02   5.3772903e+01   1.3526075e+02   6.2155484e+01   1.5875982e+02   9.0872581e+01   1.8757019e+02   1.3818484e+02   1.8279070e+02   6.0359677e+01   1.2274058e+02   7.8072903e+01   1.4164030e+02   4.0807742e+01   1.0593603e+02
   6.9778065e+01   7.9597755e+01   7.5171613e+01   1.0207885e+02   8.4270645e+01   1.9074157e+02   9.4924516e+01   1.3606088e+02   7.9330645e+01   1.1074839e+02   1.3494129e+02  -1.9994968e+00   8.0390000e+01   1.4647493e+02   8.3564516e+01   1.4264742e+02   5.3140000e+01   2.0088557e+02   1.9952710e+02   2.5861381e+01   5.6166774e+01   1.1156569e+02   6.1754194e+01   1.2656354e+02   4.4805161e+01   8.1666555e+01   6.4592258e+01   2.3638939e+02   2.1704774e+02   4.5613419e+00   3.9603452e+02  -1.5244697e+01   7.3137097e+01   9.1441935e+01   9.8410968e+01   1.1991293e+02   1.0042000e+02   1.8168156e+02   4.9983548e+01   1.7081970e+02   1.3544000e+02   2.1052219e+01   6.9639355e+01   1.1568208e+02   3.2078355e+02   1.7403123e+01   5.9750645e+01   1.6289188e+02   7.8266129e+01   1.5098323e+02   2.3969323e+02  -5.0759006e+01   6.5049355e+01   1.5007928e+02   5.9673226e+01   9.1499045e+01   4.5960000e+01   5.4079652e+01   6.8213871e+01   1.2490095e+02   6.9858387e+01   1.6755326e+02   5.8550323e+01   6.1796619e+01   6.7093548e+01   9.3820258e+01   3.1518387e+01   1.2587756e+02   3.6433548e+01   1.0600403e+02   4.7795806e+01   8.8329884e+01   6.4763226e+01   1.3938249e+02   5.8885484e+01   9.5042710e+01   6.5252258e+01   1.0484466e+02   1.4782129e+02   1.2230817e+02   6.4821290e+01   1.1284172e+02   5.0715806e+01   8.6692735e+01   1.7924161e+02  -6.5073935e+00   6.9999355e+01   1.1585360e+02   6.4423548e+01   1.4885128e+02   5.4192903e+01   1.6012102e+02   6.0599677e+01   8.3828155e+01   2.5358935e+02  -8.0600516e+00   5.6762581e+01   1.0694190e+02   6.4348710e+01   1.3862017e+02   5.5636129e+01   1.1486524e+02   4.9937097e+01   1.5509535e+02   5.3028710e+01   1.8711996e+02   6.6887742e+01   1.4816479e+02   2.3186806e+02   1.9990232e+01   6.8076774e+01   1.3367031e+02   3.1259677e+01   1.7528858e+02  -5.7209677e+00   1.2777677e+01   4.6182903e+01   1.4448214e+02   6.3034516e+01   1.4476240e+02   4.9216774e+01   1.0394782e+02   8.1761613e+01   1.3058746e+02   7.9620968e+01   1.3532419e+02   5.9615161e+01   1.5146466e+02   7.5972903e+01   9.6036039e+01   1.2139903e+02   1.1051517e+02   7.2880968e+01   1.3078307e+02   7.7181613e+01   1.3527644e+02   5.4538387e+01   7.4794994e+01   7.5258710e+01   1.3788543e+02   8.2888710e+01   1.2260858e+02   6.3076452e+01   1.0806066e+02   2.9223065e+02   1.2765419e+01   3.5227419e+01   1.2370794e+02   4.7566129e+01   1.7985632e+02   7.2235806e+01   2.1123888e+02   6.6405484e+01   1.0620659e+02   1.0850129e+02   1.0229764e+02   8.7315484e+01   9.2360890e+01   6.7489677e+01   2.0055695e+02   5.5421613e+01   1.0625788e+02   6.8078710e+01   2.0645080e+02   9.4800323e+01   1.4971759e+02   3.2570323e+01   1.6250181e+01   1.0639806e+02   1.1984299e+02   2.7638387e+01   1.8435703e+01   5.4963226e+01   1.3521520e+02   7.6094194e+01   1.7119311e+02   5.0406452e+01   1.0352361e+02   4.8961935e+01   1.4569401e+02   1.8298000e+02   2.5605644e+02   3.5724194e+01   1.4159077e+02   8.1819677e+01   1.8686410e+02   6.4985161e+01   1.5184603e+02   2.8870613e+02  -3.1018426e+01   6.9219032e+01   1.1704957e+02   7.0158710e+01   2.1812085e+02   3.9337097e+01   7.1335613e+01   2.6375065e+02   7.6844645e+00   7.2070323e+01   1.4373566e+02   1.6598774e+02  -1.4571277e+01   6.5039032e+01   1.4831817e+02   5.8230645e+01   1.0171026e+02   6.4101613e+01   7.0342516e+01   5.9927419e+01   1.4099806e+02   6.4721935e+01   9.0241277e+01   6.3439677e+01   1.4078225e+02   6.1202903e+01   1.3900635e+02   5.3865484e+01   1.7551302e+02   9.1012581e+01   1.9750899e+02   1.2956484e+02   1.6877030e+02   7.1709677e+01   1.4598258e+02   6.3452903e+01   1.7318990e+02   3.6327742e+01   8.6864426e+01
   5.3688065e+01   1.0226495e+02   1.8327161e+02   5.8090852e+01   6.2460645e+01   1.7282637e+02   9.4164516e+01   1.4584168e+02   8.8370645e+01   1.1655519e+02   1.4941129e+02  -8.1709677e-01   6.1870000e+01   1.6566653e+02   8.7894516e+01   1.6663102e+02   6.3710000e+01   2.4137997e+02   1.9604710e+02  -2.4802194e+00   6.4076774e+01   1.2740289e+02   5.1224194e+01   1.2697594e+02   3.4135161e+01   1.0714015e+02   8.1782258e+01   2.0454419e+02   1.9947774e+02  -3.6930581e+00   3.7412452e+02  -9.5918968e+00   5.6897097e+01   1.1345114e+02   8.9030968e+01   1.4518333e+02   1.2476000e+02   1.8064436e+02   6.6843548e+01   1.7995090e+02   1.3554000e+02   3.3334219e+01   7.8209355e+01   1.0951648e+02   3.3621355e+02   2.3838723e+01   6.4990645e+01   1.6600268e+02   6.4176129e+01   1.6954043e+02   3.0850323e+02  -3.2643806e+01   9.3909355e+01   1.7215048e+02   6.2063226e+01   1.2896785e+02   5.0110000e+01   8.1847652e+01   6.6503871e+01   1.5127775e+02   7.5288387e+01   1.3840886e+02   6.7550323e+01   9.5596619e+01   6.5853548e+01   8.8309458e+01   7.1138387e+01   1.7437796e+02   4.7523548e+01   1.4877683e+02   6.5265806e+01   9.2692284e+01   5.7993226e+01   1.5549409e+02   7.1695484e+01   1.5072791e+02   5.6162258e+01   7.5801858e+01   1.9353129e+02   1.7237137e+02   6.0771290e+01   1.6345572e+02   6.9055806e+01   7.5845535e+01   1.5843161e+02   2.9637406e+01   5.6669355e+01   1.3235000e+02   7.6373548e+01   1.4056528e+02   5.8582903e+01   1.6938982e+02   4.2409677e+01   9.4043355e+01   2.3654935e+02   1.5163148e+01   4.2282581e+01   1.2020030e+02   5.1118710e+01   1.6472857e+02   6.0916129e+01   1.2220284e+02   7.0077097e+01   1.4196415e+02   4.5268710e+01   1.5326076e+02   4.0977742e+01   1.2361759e+02   2.5524806e+02   2.6879832e+01   5.9836774e+01   1.1865951e+02   2.7359677e+01   2.0156058e+02   1.7490323e+00   1.3200774e+00   8.0702903e+01   1.3510054e+02   7.6894516e+01   1.2337360e+02   4.5356774e+01   9.7736619e+01   9.7661613e+01   1.4884546e+02   8.4760968e+01   1.4610299e+02   5.0375161e+01   1.3172386e+02   9.3402903e+01   1.1588164e+02   1.2606903e+02   1.2390157e+02   4.5550968e+01   1.4168947e+02   1.0885161e+02   1.6993284e+02   4.3258387e+01   1.0198739e+02   5.6448710e+01   1.3539023e+02   6.2978710e+01   9.6291381e+01   6.8736452e+01   1.0436786e+02   3.0171065e+02   1.6967019e+01   4.4987419e+01   1.5063714e+02   7.0226129e+01   2.0247352e+02   7.5185806e+01   2.6295288e+02   5.2975484e+01   1.2599099e+02   1.2178129e+02   1.4357524e+02   7.6605484e+01   1.4431769e+02   7.6869677e+01   1.7218655e+02   4.1321613e+01   1.1595588e+02   9.5118710e+01   2.0395760e+02   9.8470323e+01   1.7366399e+02   3.3670323e+01   4.2121806e+00   1.1096806e+02   1.1828739e+02   4.0448387e+01   3.2120903e+01   6.3433226e+01   1.1624760e+02   8.2804194e+01   1.4436631e+02   4.3216452e+01   1.2185881e+02   3.9911935e+01   1.5302801e+02   2.3983000e+02   2.2136844e+02   3.4624194e+01   1.6467877e+02   1.0633968e+02   1.8433250e+02   6.6645161e+01   1.6861323e+02   2.3761613e+02  -3.2221226e+01   7.0989032e+01   8.2487974e+01   5.8968710e+01   2.3135605e+02   3.6237097e+01   7.3153613e+01   2.5232065e+02   1.6258865e+01   6.8590323e+01   1.4029406e+02   1.7232774e+02   8.4915226e+00   8.5509032e+01   1.3687057e+02   5.4180645e+01   1.1050426e+02   9.1771613e+01   7.9508916e+01   4.3827419e+01   1.1576606e+02   5.8721935e+01   7.3911277e+01   5.8869677e+01   1.4128785e+02   7.1152903e+01   9.1490348e+01   6.3295484e+01   2.0966862e+02   7.9872581e+01   1.6597019e+02   1.1004484e+02   1.4847190e+02   6.7309677e+01   1.5753458e+02   6.2072903e+01   1.6411030e+02   4.3237742e+01   7.4641626e+01
   7.2448065e+01   1.0352415e+02   2.3998161e+02  -7.5859484e+00   6.9180645e+01   1.9994877e+02   8.8694516e+01   1.4374928e+02   9.4370645e+01   1.2735519e+02   1.4556129e+02   1.3820903e+01   8.0390000e+01   1.4089493e+02   9.8514516e+01   1.5297142e+02   6.3800000e+01   1.8337277e+02   2.6347710e+02  -2.2946194e+00   7.6646774e+01   1.3435729e+02   4.7894194e+01   1.3128234e+02   3.5375161e+01   7.0560955e+01   6.9262258e+01   2.3039579e+02   2.1994774e+02  -6.6206581e+00   3.5931452e+02   1.0782903e+01   4.8947097e+01   1.1279714e+02   8.9750968e+01   1.1398573e+02   1.1314000e+02   1.3200396e+02   5.7273548e+01   2.0704650e+02   1.3625000e+02   4.3887419e+01   6.3349355e+01   1.0894528e+02   3.0868355e+02  -3.3888774e+00   5.1840645e+01   1.3443468e+02   6.1986129e+01   1.6690563e+02   3.1045323e+02  -5.2229806e+01   9.0479355e+01   1.6775488e+02   4.3723226e+01   9.4585045e+01   4.6440000e+01   8.8141252e+01   5.6973871e+01   1.4366015e+02   6.2958387e+01   1.7872526e+02   5.5880323e+01   9.7670219e+01   6.1763548e+01   9.0726658e+01   7.6658387e+01   1.3435636e+02   4.7193548e+01   1.1033323e+02   5.1465806e+01   8.6886284e+01   4.4993226e+01   1.3110409e+02   6.2845484e+01   1.0520591e+02   4.9492258e+01   9.1765458e+01   1.6458129e+02   1.3215737e+02   6.7441290e+01   1.2111212e+02   4.6105806e+01   8.3061535e+01   1.8172161e+02   1.2154206e+01   4.2859355e+01   1.7373480e+02   8.5943548e+01   1.5717968e+02   4.5532903e+01   1.4691382e+02   6.3699677e+01   9.4490155e+01   2.3525935e+02  -3.6436516e+00   7.4422581e+01   1.1886910e+02   5.7068710e+01   1.5034257e+02   4.8486129e+01   9.9627239e+01   5.7607097e+01   1.5434175e+02   6.0078710e+01   1.5531596e+02   4.9977742e+01   1.3884759e+02   2.5981806e+02   1.4804232e+01   5.2126774e+01   1.0837631e+02   9.4359677e+01   1.1767058e+02   3.6090323e+00  -1.9187226e+00   4.8182903e+01   9.6552142e+01   1.6844516e+01   9.6976000e+00   3.5266774e+01   6.9873819e+01   6.7801613e+01   1.5175426e+02   8.4330968e+01   1.3674739e+02   5.1805161e+01   1.5246946e+02   6.0402903e+01   1.1633164e+02   1.1120903e+02   1.2028037e+02   5.8500968e+01   1.1884347e+02   8.5571613e+01   1.4769524e+02   5.5778387e+01   9.8025794e+01   5.1738710e+01   1.1914703e+02   4.1738710e+01   8.1370581e+01   7.2356452e+01   1.1469826e+02   2.9019065e+02   2.7386194e+00   4.2747419e+01   1.3919634e+02   7.2326129e+01   1.8978552e+02   6.6145806e+01   2.5977608e+02   6.1875484e+01   1.2046899e+02   1.3016129e+02   1.4575484e+02   5.7885484e+01   1.2404529e+02   5.6489677e+01   1.9405695e+02   4.0371613e+01   1.2222188e+02   1.0454871e+02   1.9096320e+02   7.7040323e+01   1.8213839e+02   4.1330323e+01   2.1359381e+01   1.0501806e+02   1.5671339e+02   2.8778387e+01   4.7624503e+01   6.2293226e+01   1.0981880e+02   8.5374194e+01   1.4711071e+02   3.8266452e+01   1.0678481e+02   5.2911935e+01   1.2517801e+02   2.0526000e+02   2.5675404e+02   3.3104194e+01   1.7846037e+02   8.2909677e+01   1.9810690e+02   7.7315161e+01   1.6323963e+02   3.1323613e+02  -3.7220826e+01   6.1699032e+01   9.7561174e+01   6.9538710e+01   1.9384045e+02   4.4287097e+01   8.0179613e+01   2.0251065e+02   1.1203665e+01   4.3830323e+01   1.4437486e+02   1.7018774e+02  -8.0072774e+00   3.4469032e+01   1.0752377e+02   5.6330645e+01   1.3052226e+02   9.8101613e+01   7.3052516e+01   4.7217419e+01   1.0353486e+02   8.5431935e+01   1.3815448e+02   9.1439677e+01   1.7783225e+02   7.9442903e+01   1.2678715e+02   8.9725484e+01   2.5726422e+02   8.7822581e+01   2.4833419e+02   1.1518484e+02   1.7730070e+02   9.9109677e+01   2.2949058e+02   6.9742903e+01   1.6520670e+02   5.6857742e+01   9.9122026e+01
   5.8308065e+01   1.0794535e+02   2.5489161e+02   2.1212516e+00   8.1410645e+01   1.7769037e+02   9.3784516e+01   1.3915208e+02   9.5330645e+01   1.2270839e+02   1.4756129e+02  -2.8190968e+00   4.8010000e+01   1.4167533e+02   7.2514516e+01   1.5153142e+02   7.8760000e+01   1.8026597e+02   2.0633710e+02   3.8465806e+00   5.0456774e+01   1.1335249e+02   4.7944194e+01   1.2556834e+02   4.1085161e+01   8.2864155e+01   6.7972258e+01   2.1821899e+02   1.9118774e+02   2.5014194e-01   3.8817452e+02   1.5714103e+01   5.0377097e+01   8.2112735e+01   6.2940968e+01   1.4798053e+02   1.1633000e+02   1.5359876e+02   6.3563548e+01   1.5921330e+02   1.9135000e+02   6.1679419e+01   6.5589355e+01   8.3386077e+01   3.2992355e+02  -7.3780774e+00   4.6890645e+01   1.6164068e+02   5.2126129e+01   1.6345443e+02   2.7345323e+02  -4.7219806e+01   7.6049355e+01   1.4090928e+02   4.0723226e+01   1.0353505e+02   4.9530000e+01   7.3844052e+01   4.9933871e+01   1.5770335e+02   6.2098387e+01   1.5812406e+02   4.1310323e+01   8.6455819e+01   6.9093548e+01   6.1520258e+01   5.5758387e+01   1.5155836e+02   3.5763548e+01   1.1543763e+02   4.9745806e+01   8.6123884e+01   5.4093226e+01   1.6651609e+02   5.3845484e+01   1.2853591e+02   6.4442258e+01   1.0066946e+02   1.9534129e+02   8.6126568e+01   6.2061290e+01   1.2163252e+02   5.0105806e+01   7.3361535e+01   1.6648161e+02   2.4323406e+01   4.7999355e+01   1.3099360e+02   8.8473548e+01   1.5421728e+02   6.0292903e+01   1.6625302e+02   5.0839677e+01   1.1841895e+02   2.6444935e+02  -7.0688516e+00   5.8992581e+01   1.0934350e+02   7.8638710e+01   1.4214697e+02   6.0776129e+01   8.8744039e+01   6.6267097e+01   1.6431895e+02   5.2938710e+01   1.7579716e+02   5.5887742e+01   1.3023479e+02   3.0590806e+02   3.2167032e+01   5.5936774e+01   1.4135151e+02   2.3929677e+01   1.7878498e+02   7.6990323e+00   5.7540774e+00   5.9942903e+01   1.4209134e+02   3.0374516e+01   2.2425200e+01   4.3496774e+01   1.0078542e+02   8.7371613e+01   1.4489866e+02   5.0480968e+01   1.5022539e+02   5.9805161e+01   1.5125946e+02   6.5542903e+01   8.0920439e+01   1.2458903e+02   1.0372997e+02   7.1980968e+01   1.6000507e+02   7.0281613e+01   1.4615844e+02   5.0208387e+01   8.9141394e+01   5.6218710e+01   1.4035863e+02   6.3648710e+01   1.1080778e+02   5.4166452e+01   7.7533458e+01   2.7923065e+02   1.1805419e+01   3.0077419e+01   1.0516994e+02   3.2036129e+01   2.8288723e+01   7.8565806e+01   2.2440248e+02   7.6405484e+01   1.2416659e+02   1.0954129e+02   1.1593444e+02   7.5225484e+01   1.6065809e+02   6.4059677e+01   1.5921135e+02   3.0521613e+01   1.1138988e+02   1.1430871e+02   1.6099240e+02   1.0285032e+02   1.5617359e+02   2.4380323e+01  -1.6614619e+01   1.0953806e+02   1.3307179e+02   2.2638387e+01   3.9025703e+01   5.5203226e+01   1.1323600e+02   7.8524194e+01   1.6075871e+02   2.3356452e+01   8.5877613e+01   2.8861935e+01   1.0030201e+02   2.4483000e+02   2.5182844e+02   4.3154194e+01   1.7422637e+02   7.7819677e+01   1.7823410e+02   7.4795161e+01   1.5887123e+02   2.9361613e+02  -2.1841226e+01   5.0079032e+01   8.1060774e+01   6.8918710e+01   2.0760005e+02   4.8667097e+01   8.9869213e+01   2.4099065e+02   1.1975265e+01   6.8450323e+01   1.4083526e+02   1.5527774e+02  -8.3344774e+00   7.6939032e+01   1.1279617e+02   4.4520645e+01  -1.6229419e+00   8.9341613e+01   1.1065332e+02   5.4737419e+01   8.9893265e+01   8.7241935e+01   8.5769677e+01   6.9109677e+01   1.4037865e+02   5.2872903e+01   1.1686275e+02   4.6395484e+01   1.8402062e+02   6.6492581e+01   2.1604059e+02   1.0351484e+02   1.3780430e+02   7.8159677e+01   1.7616658e+02   5.2502903e+01   1.2458590e+02   3.7707742e+01   8.4184026e+01
   8.0448065e+01   9.9464155e+01   2.6513161e+02   5.5420516e+00   8.1410645e+01   1.7545037e+02   1.0488452e+02   1.6426408e+02   7.4140645e+01   1.1669359e+02   1.6280129e+02   1.5151703e+01   6.6870000e+01   1.8150653e+02   1.0608452e+02   1.5155582e+02   6.0280000e+01   1.7784437e+02   2.3914710e+02   2.1791781e+01   4.2926774e+01   1.4276489e+02   6.5464194e+01   1.3735674e+02   4.4465161e+01   9.5553755e+01   8.0732258e+01   2.3195819e+02   2.3189774e+02   1.0093342e+01   3.9741452e+02  -6.7350968e+00   5.0947097e+01   1.0435714e+02   9.1030968e+01   1.5131333e+02   1.1147000e+02   1.5160756e+02   6.2413548e+01   2.2778530e+02   1.2535000e+02   5.5239419e+01   6.8639355e+01   1.1023208e+02   2.0606355e+02   2.5490723e+01   5.2420645e+01   1.4143828e+02   6.3986129e+01   1.6631563e+02   2.4088323e+02  -5.8184206e+01   6.6579355e+01   1.4709688e+02   5.7013226e+01   1.3723185e+02   4.8580000e+01   9.9210052e+01   4.0073871e+01   1.0553215e+02   6.2668387e+01   1.5817846e+02   4.7260323e+01   5.2129819e+01   7.6333548e+01   7.5991058e+01   5.3138387e+01   1.5028796e+02   4.2573548e+01   9.7892826e+01   3.8885806e+01   9.6752684e+01   5.3613226e+01   1.4398449e+02   5.6885484e+01   1.0525271e+02   6.3202258e+01   9.3098658e+01   2.2587129e+02   7.3541677e+00   4.8921290e+01   1.0478372e+02   4.2525806e+01   6.8587935e+01   1.7853161e+02   3.0694065e+00   5.0139355e+01   1.2477240e+02   9.2183548e+01   1.5959048e+02   5.2152903e+01   1.5486422e+02   5.1649677e+01   1.1354415e+02   2.4063935e+02   1.0785948e+01   7.0232581e+01   1.4039430e+02   6.3258710e+01   1.4394737e+02   6.8776129e+01   9.9624039e+01   7.3127097e+01   1.8201015e+02   6.3078710e+01   1.6703596e+02   5.0117742e+01   1.3650639e+02   2.4033806e+02  -3.3073677e+00   5.7406774e+01   9.6953910e+01   7.1549677e+01   1.0702538e+02  -3.0096774e-01   4.7740774e+00   7.4092903e+01   1.3300934e+02   1.8234516e+01   2.1446400e+01   9.6736774e+01   8.8906219e+01   7.7611613e+01   1.4182946e+02   1.1076097e+02   1.3368299e+02   4.1275161e+01   1.8488186e+02   7.3112903e+01   1.0769484e+02   1.2172903e+02   1.1100877e+02   5.1170968e+01   1.2247987e+02   8.5041613e+01   1.8545764e+02   4.5448387e+01   1.2119219e+02   6.3308710e+01   1.6017143e+02   7.9358710e+01   8.8410981e+01   6.6406452e+01   8.5514258e+01   3.1809065e+02   2.9866194e+00   4.9317419e+01   9.2960735e+01   2.3566129e+01   3.8536323e+01   8.1185806e+01   2.3319288e+02   5.9075484e+01   1.3231299e+02   1.0540129e+02   1.2069564e+02   5.6465484e+01   1.1706889e+02   7.3109677e+01   1.5667735e+02   4.5901613e+01   1.1458948e+02   8.6928710e+01   1.9047280e+02   7.4420323e+01   1.6739799e+02   2.4810323e+01  -2.5990194e+00   1.1653806e+02   1.3722179e+02   2.3548387e+01   2.2612903e+01   7.1723226e+01   1.1601440e+02   9.0714194e+01   1.6540351e+02   6.3076452e+01   8.2940013e+01   6.0911935e+01   1.1763801e+02   1.8326000e+02   2.5408404e+02   6.7764194e+01   1.2802757e+02   1.0857968e+02   1.6696330e+02   6.8075161e+01   1.2521883e+02   3.4009613e+02  -3.9319626e+01   6.7219032e+01   8.0979574e+01   4.2968710e+01   2.0320605e+02   4.2477097e+01   7.7414413e+01   2.6380065e+02   1.1340465e+01   6.0920323e+01   1.3085766e+02   1.7541774e+02   8.5743226e+00   6.3369032e+01   1.5288177e+02   2.2470645e+01   2.1091058e+01   8.9441613e+01   7.3405316e+01   6.3737419e+01   1.0507326e+02   8.8961935e+01   1.1058208e+02   7.1819677e+01   1.4749185e+02   7.2202903e+01   1.2336635e+02   6.7915484e+01   2.0524902e+02   9.9582581e+01   2.6258339e+02   1.1461484e+02   1.8396630e+02   9.6059677e+01   1.9823458e+02   8.0552903e+01   1.7301190e+02   4.1287742e+01   9.2227626e+01
   6.6738065e+01   1.0260095e+02   2.5451161e+02   1.9821652e+01   6.5840645e+01   1.7655597e+02   7.5784516e+01   1.6650208e+02   7.1090645e+01   1.4031759e+02   1.6470129e+02   1.5619703e+01   6.8770000e+01   1.5125453e+02   8.5704516e+01   1.5070622e+02   1.2980000e+02  -6.3872258e+00   2.4852710e+02   1.0421381e+01   6.0266774e+01   1.0194769e+02   5.7704194e+01   1.1864754e+02   8.8465161e+01   9.8173755e+01   7.8022258e+01   1.9279499e+02   2.1785774e+02   9.4565419e+00   3.4507452e+02  -9.9278968e+00   6.6087097e+01   1.0971594e+02   8.1180968e+01   1.4086133e+02   1.0380000e+02   1.8346116e+02   5.6133548e+01   1.9818770e+02   1.5106000e+02   2.8042619e+01   5.1119355e+01   1.2887368e+02   3.3492355e+02   1.1461923e+01   7.7230645e+01   1.2116348e+02   7.2176129e+01   1.7152043e+02   2.6188323e+02  -6.2674206e+01   6.1769355e+01   1.4948168e+02   4.6103226e+01   1.2515465e+02   5.9250000e+01   7.0586452e+01   6.3163871e+01   1.1930495e+02   6.8238387e+01   1.3335286e+02   6.9690323e+01   4.7755419e+01   8.0283548e+01   7.3245058e+01   5.6708387e+01   1.7519236e+02   4.4813548e+01   1.2271363e+02   3.3555806e+01   8.7469084e+01   8.1663226e+01   1.3898049e+02   4.9505484e+01   7.2463110e+01   5.4302258e+01   9.5480658e+01   2.2453129e+02   4.6013677e+00   6.4341290e+01   1.1374012e+02   5.1385806e+01   5.6499135e+01   2.3053161e+02   7.9094065e+00   6.1329355e+01   8.8877200e+01   7.6853548e+01   1.7671688e+02   6.0722903e+01   1.3569862e+02   5.5129677e+01   9.0835755e+01   2.2873935e+02   1.6067948e+01   5.8952581e+01   1.0453670e+02   7.9538710e+01   1.6616497e+02   7.2536129e+01   8.9043239e+01   4.4037097e+01   1.6342735e+02   5.4358710e+01   1.3987356e+02   5.8837742e+01   1.3608879e+02   2.4186806e+02   1.3480232e+01   4.6836774e+01   1.1322951e+02   1.9119677e+01   1.8292978e+02  -6.8096774e-01  -2.1955226e+00   5.6472903e+01   1.3122894e+02   1.9564516e+01   7.3400000e+00   5.2456774e+01   1.1544862e+02   7.1281613e+01   1.4709586e+02   8.7050968e+01   1.6048979e+02   6.3705161e+01   1.5051746e+02   7.6882903e+01   1.0472324e+02   1.1720903e+02   1.1413037e+02   6.8310968e+01   1.2686867e+02   7.7281613e+01   1.6426844e+02   3.8158387e+01   8.3485394e+01   6.3688710e+01   1.4119103e+02   5.8548710e+01   1.0826578e+02   4.3496452e+01   1.1196706e+02   4.0004065e+02   2.8570619e+01   2.8417419e+01   1.2206274e+02   1.7986129e+01   2.1892723e+01   8.9185806e+01   2.7621288e+02   5.1735484e+01   1.2943019e+02   1.3007129e+02   1.3591204e+02   6.8745484e+01   1.3589649e+02   7.6199677e+01   1.7867015e+02   5.1521613e+01   9.8519884e+01   8.7598710e+01   1.8502920e+02   1.0161032e+02   1.6279279e+02   1.4760323e+01  -2.2501935e-01   8.4248065e+01   1.4975499e+02   2.6638387e+01   2.5985703e+01   5.6673226e+01   1.1959840e+02   8.2374194e+01   1.4878071e+02   4.6596452e+01   1.1373841e+02   5.7671935e+01   1.4841721e+02   1.8150000e+02   2.7303484e+02   4.7004194e+01   1.4058837e+02   9.0859677e+01   1.6814090e+02   5.9835161e+01   1.2701803e+02   3.0004613e+02   5.0243742e+00   5.6079032e+01   1.0734077e+02   4.1728710e+01   2.2715525e+02   4.9667097e+01   9.0789213e+01   2.8951065e+02  -1.9756335e+01   5.7020323e+01   1.6245966e+02   1.9456774e+02  -1.9577677e+01   5.4419032e+01   1.2378777e+02   2.1850645e+01   2.3280658e+01   8.7101613e+01   8.5882516e+01   4.3597419e+01   9.5824465e+01   8.7381935e+01   1.6580848e+02   3.8919677e+01   9.9843845e+01   6.4682903e+01   9.2777948e+01   3.8245484e+01   1.6071262e+02   8.8492581e+01   1.6200059e+02   1.0661484e+02   1.5960630e+02   8.2209677e+01   1.8209258e+02   6.1932903e+01   1.5959150e+02   5.9707742e+01   1.0194403e+02
   7.0638065e+01   1.1224895e+02   2.5165161e+02  -5.6595484e+00   8.2560645e+01   1.7473837e+02   8.9834516e+01   1.3503808e+02   7.7660645e+01   1.2874199e+02   1.9537129e+02   1.8886103e+01   7.9150000e+01   1.6190413e+02   9.3794516e+01   1.8591902e+02   1.2985000e+02   1.3798774e+01   2.8023710e+02   1.1074581e+01   5.2356774e+01   1.0044049e+02   7.0844194e+01   1.3530634e+02   1.5751516e+02   9.1929755e+01   7.8642258e+01   1.2007539e+02   2.5013774e+02  -9.2758581e+00   3.4088452e+02   1.2217303e+01   5.8657097e+01   1.0355034e+02   8.4510968e+01   1.4092493e+02   1.2390000e+02   1.7609316e+02   6.5753548e+01   2.7398810e+02   1.5077000e+02   3.6255819e+01   6.9589355e+01   1.2273608e+02   3.3778355e+02  -4.3368774e+00   5.3650645e+01   1.3752988e+02   6.3556129e+01   1.6326003e+02   2.2792323e+02  -3.1767406e+01   8.2339355e+01   1.3636608e+02   6.6963226e+01   1.3891585e+02   3.9340000e+01   1.3341925e+02   7.4553871e+01   1.1382375e+02   9.0668387e+01   1.5379846e+02   5.8500323e+01   8.5040619e+01   7.0763548e+01   1.1805666e+02   6.1518387e+01   1.3247756e+02   5.0103548e+01   1.3005043e+02   6.1465806e+01   1.0008628e+02   7.3573226e+01   1.3043769e+02   5.0505484e+01   9.7283110e+01   5.4202258e+01   1.0024866e+02   1.9334129e+02   2.1386568e+01   7.5771290e+01   1.3525572e+02   4.9575806e+01   8.2933935e+01   2.1443161e+02   1.4867406e+01   5.0469355e+01   1.2965600e+02   7.2903548e+01   1.7103288e+02   4.3672903e+01   1.3716262e+02   6.0839677e+01   1.0661895e+02   2.6535935e+02   1.8908348e+01   3.9572581e+01   1.0431710e+02   6.8968710e+01   1.5477057e+02   4.5636129e+01   1.0533524e+02   6.3507097e+01   1.2243975e+02   6.8598710e+01   1.6154436e+02   5.6927742e+01   1.4734159e+02   3.2052806e+02   1.7467432e+01   5.0076774e+01   1.2492031e+02   2.6689677e+01   2.0370418e+02   4.3190323e+00   2.8344774e+00   6.0132903e+01   1.3807614e+02   2.4274516e+01   3.5483200e+01   4.5976774e+01   9.5067019e+01   6.6711613e+01   1.7741146e+02   7.1000968e+01   1.3810379e+02   5.7035161e+01   1.3486106e+02   8.0832903e+01   1.0069724e+02   1.3168903e+02   1.1450197e+02   5.2740968e+01   1.2787427e+02   7.6331613e+01   1.6429444e+02   5.6398387e+01   9.2646194e+01   6.3168710e+01   1.1918263e+02   6.7788710e+01   8.7856581e+01   6.0076452e+01   9.7590658e+01   4.3619065e+02   1.0918619e+01   4.9367419e+01   9.8866735e+01   3.7176129e+01   9.0275226e+00   7.5335806e+01   2.5423088e+02   9.0075484e+01   1.2897299e+02   1.2107129e+02   1.4091204e+02   7.0885484e+01   1.4043529e+02   8.9439677e+01   1.7914095e+02   5.4281613e+01   1.0562908e+02   8.9698710e+01   1.7596120e+02   1.0176032e+02   1.6821079e+02   2.5330323e+01   1.3599381e+01   8.2448065e+01   1.3713899e+02   1.8068387e+01   4.5291303e+01   4.7203226e+01   1.4225600e+02   9.2614194e+01   1.4425151e+02   4.6076452e+01   9.2200013e+01   4.8961935e+01   1.2564401e+02   2.4669000e+02   3.0262964e+02   7.1574194e+01   1.4562277e+02   9.2629677e+01   1.6694930e+02   5.7455161e+01   1.4449843e+02   3.1847613e+02  -4.3970026e+01   6.4459032e+01   1.0334037e+02   7.0728710e+01   2.0207525e+02   4.4807097e+01   1.1213801e+02   2.5642065e+02   6.4108645e+00   6.5590323e+01   1.4577406e+02   2.2851774e+02   9.9632258e-01   5.8989032e+01   1.3533217e+02   3.4520645e+01   1.1770581e+00   8.0441613e+01   8.5275316e+01   4.0357419e+01   9.4663665e+01   7.9721935e+01   9.8941277e+01   6.8439677e+01   1.0805225e+02   7.3822903e+01   9.9236748e+01   5.6055484e+01   2.2666782e+02   1.1892258e+02   2.1722619e+02   1.1046484e+02   1.8596830e+02   1.0475968e+02   2.3258858e+02   4.9072903e+01   1.7486030e+02   3.1897742e+01   1.3373883e+02
   6.5588065e+01   9.7072955e+01   2.4779161e+02   2.0599252e+01   7.1460645e+01   1.7243637e+02   9.7074516e+01   1.5760888e+02   5.1040645e+01   1.0463159e+02   1.6984129e+02   2.9878503e+01   8.9680000e+01   2.0049173e+02   9.4134516e+01   1.5718182e+02   1.9166000e+02   8.7639742e+00   2.5904710e+02   3.5579781e+01   5.0026774e+01   1.3262689e+02   4.6134194e+01   1.0409314e+02   6.2465161e+01   8.7493755e+01   1.2730226e+02   2.0118259e+02   2.3799774e+02   1.1253419e+00   3.7374452e+02   9.6785032e+00   6.1607097e+01   1.1336434e+02   7.8750968e+01   1.2281573e+02   1.4004000e+02   1.8337196e+02   6.5753548e+01   1.9298810e+02   1.3768000e+02   3.8443019e+01   7.8779355e+01   1.0947088e+02   3.2102355e+02   3.4193923e+01   5.9890645e+01   1.2346068e+02   6.8226129e+01   1.3459643e+02   3.0631323e+02  -6.0518606e+01   5.4479355e+01   1.2059488e+02   6.6343226e+01   1.3762545e+02   4.2060000e+01   8.9251652e+01   6.9073871e+01   9.8502155e+01   6.2148387e+01   1.4193006e+02   5.6550323e+01   8.4386619e+01   8.1143548e+01   9.1986258e+01   6.5848387e+01   1.6308116e+02   4.5573548e+01   1.0569283e+02   5.5695806e+01   1.0954788e+02   5.9143226e+01   1.2878209e+02   5.3175484e+01   9.9359510e+01   6.9442258e+01   1.0088946e+02   1.9730129e+02   1.3259768e+01   8.0821290e+01   1.0094172e+02   5.0955806e+01   6.3013535e+01   2.3115161e+02   2.9429806e+01   5.0619355e+01   9.6404000e+01   6.0993548e+01   1.7422568e+02   4.3722903e+01   1.6081862e+02   3.6129677e+01   1.1616575e+02   2.3496935e+02   1.0719548e+01   4.1472581e+01   1.0607510e+02   6.5258710e+01   1.4535737e+02   5.7016129e+01   6.7134839e+01   6.9367097e+01   1.5878095e+02   6.4028710e+01   1.8128996e+02   4.1077742e+01   1.3160959e+02   2.5138806e+02   2.7908632e+01   4.5546774e+01   1.2023271e+02   9.1589677e+01   1.1537218e+02   7.4903226e-01  -2.1699226e+00   4.5702903e+01   1.1999054e+02   4.4944516e+01  -3.1704000e+00   3.6976774e+01   1.0126702e+02   8.0141613e+01   1.3643706e+02   6.5570968e+01   1.2205819e+02   4.3845161e+01   1.5881626e+02   7.8072903e+01   1.0386804e+02   1.1025903e+02   9.8546374e+01   6.0260968e+01   1.0775267e+02   8.2231613e+01   1.4230244e+02   3.1348387e+01   9.0170194e+01   5.7258710e+01   1.0942543e+02   7.5128710e+01   1.0336938e+02   5.9926452e+01   8.8122658e+01   3.8900065e+02   6.0238194e+00   3.7077419e+01   1.2217994e+02   4.8846129e+01   9.8539226e+00   6.8425806e+01   2.2911368e+02   5.4545484e+01   1.2096539e+02   1.2373129e+02   1.1722924e+02   5.7605484e+01   1.4087769e+02   6.0059677e+01   1.6544135e+02   5.9421613e+01   9.7887884e+01   8.3408710e+01   1.9594440e+02   1.1685032e+02   1.8024359e+02   1.1760323e+01   2.0394981e+01   8.6248065e+01   1.7054499e+02   4.2498387e+01   3.9246903e+01   6.3673226e+01   1.4451840e+02   9.7044194e+01   1.5989711e+02   5.6786452e+01   1.0434321e+02   6.6911935e+01   1.1505801e+02   2.0912000e+02   3.1034524e+02   1.0491419e+02   1.3966557e+02   9.6669677e+01   1.5553610e+02   6.0555161e+01   1.8306043e+02   3.0461613e+02  -2.6341226e+01   8.5559032e+01   9.1552374e+01   5.5258710e+01   1.9722285e+02   4.8577097e+01   8.8406413e+01   2.6289065e+02   8.4132645e+00   5.0540323e+01   1.4906806e+02   2.3203774e+02  -1.2245277e+01   8.5849032e+01   1.5646337e+02   2.9040645e+01  -1.1434542e+01   8.7531613e+01   8.5658116e+01   4.6497419e+01   9.9362465e+01   4.7241935e+01   7.4349677e+01   5.6299677e+01   1.0273345e+02   5.1062903e+01   1.0733755e+02   2.9965484e+01   1.5771502e+02   7.7252581e+01   1.7055979e+02   1.3399484e+02   1.4327590e+02   6.9009677e+01   1.5374858e+02   4.7072903e+01   1.3521030e+02   3.6997742e+01   7.2380826e+01
   6.8118065e+01   1.0711055e+02   2.7403161e+02  -9.4499484e+00   8.5410645e+01   1.9184037e+02   1.2469452e+02   1.4305928e+02   7.3610645e+01   1.3120599e+02   1.6980129e+02   3.9451703e+01   7.9300000e+01   1.6198213e+02   8.1364516e+01   1.5905342e+02   1.4038000e+02  -7.1836258e+00   2.8066710e+02   2.7090181e+01   6.9926774e+01   1.1812489e+02   6.0514194e+01   1.2008274e+02   3.7565161e+01   9.7105755e+01   8.9832258e+01   2.0990019e+02   2.6366774e+02   4.0317419e+00   3.6007452e+02  -2.2789677e-01   4.8707097e+01   7.6156335e+01   9.5270968e+01   1.2077413e+02   1.2080000e+02   1.9220116e+02   5.9513548e+01   2.1248730e+02   1.3001000e+02   5.3156619e+01   7.9499355e+01   1.4694328e+02   3.6492355e+02   2.0251923e+01   6.8650645e+01   1.6165988e+02   7.4076129e+01   1.4250843e+02   2.8731323e+02  -7.6478606e+01   7.1289355e+01   1.4191008e+02   4.3823226e+01   1.4676705e+02   4.9010000e+01   7.9215652e+01   5.5933871e+01   1.2760335e+02   7.0998387e+01   1.5956206e+02   5.1640323e+01   7.2679419e+01   6.1143548e+01   9.2586258e+01   7.9708387e+01   1.1659236e+02   6.2523548e+01   1.2586683e+02   4.4555806e+01   9.8539084e+01   6.7903226e+01   1.2246129e+02   5.1695484e+01   1.1823791e+02   3.8782258e+01   1.2572226e+02   2.0287129e+02   2.8541677e+00   5.8251290e+01   1.2731732e+02   5.1915806e+01   4.7216735e+01   1.8310161e+02   7.9938065e+00   6.5519355e+01   1.4030200e+02   7.1903548e+01   1.6311288e+02   4.7532903e+01   1.5975382e+02   5.7079677e+01   8.6159755e+01   2.3701935e+02   8.8554839e-01   6.4192581e+01   1.3596750e+02   7.4498710e+01   1.5856817e+02   5.2256129e+01   1.0189564e+02   6.7127097e+01   1.6120015e+02   6.0748710e+01   1.6212236e+02   4.9837742e+01   1.4047879e+02   2.7676806e+02   2.1688232e+01   4.7546774e+01   1.1417271e+02   8.6829677e+01   1.1956298e+02  -2.5096774e-01   5.5800774e+00   5.7802903e+01   1.3997254e+02   2.5274516e+01   1.6933200e+01   4.0836774e+01   1.0390822e+02   6.5281613e+01   1.4362586e+02   6.6090968e+01   1.2740659e+02   5.9085161e+01   1.6659706e+02   5.9502903e+01   1.1450364e+02   1.1577903e+02   1.2410477e+02   5.9930968e+01   1.2043907e+02   8.4331613e+01   1.5013444e+02   2.0448387e+01   9.0852194e+01   4.7018710e+01   1.2171463e+02   8.2028710e+01   8.8007381e+01   5.1976452e+01   1.0442866e+02   3.6233065e+02   3.1587419e+01   5.4127419e+01   1.3686594e+02   2.9416129e+01   3.0978323e+01   5.7805806e+01   1.8891328e+02   7.3165484e+01   1.2375579e+02   1.2207129e+02   1.3807204e+02   5.9605484e+01   1.5738769e+02   4.8679677e+01   1.4859175e+02   5.9091613e+01   1.1672428e+02   9.6508710e+01   2.1127640e+02   8.2900323e+01   1.6324959e+02   3.7570323e+01   1.9900181e+01   9.0918065e+01   1.8151139e+02   3.3168387e+01   1.1803303e+01   5.8103226e+01   1.0229400e+02   7.7714194e+01   1.7339351e+02   5.2646452e+01   1.4682441e+02   6.0431935e+01   1.4019641e+02   2.2703000e+02   2.8210244e+02   7.8864194e+01   1.5403957e+02   8.6529677e+01   1.6300730e+02   5.8885161e+01   1.3200403e+02   3.1370613e+02  -1.4968426e+01   8.0129032e+01   7.7176774e+01   4.6538710e+01   2.0649045e+02   3.9957097e+01   9.4046013e+01   2.6651065e+02   2.9336645e+00   5.9210323e+01   1.3099446e+02   2.0813774e+02   3.0067226e+00   9.0179032e+01   1.4573697e+02   2.5660645e+01   1.7555858e+01   7.0101613e+01   8.2102516e+01   5.0117419e+01   1.4083286e+02   7.1191935e+01   6.6723677e+01   6.9009677e+01   1.7076665e+02   8.0252903e+01   1.2295235e+02   3.6825484e+01   1.8754622e+02   9.8582581e+01   1.7533339e+02   1.1237484e+02   1.6081550e+02   7.2059677e+01   1.5815458e+02   4.9072903e+01   1.6815030e+02   3.9237742e+01   7.8531626e+01
   7.1778065e+01   1.1353775e+02   2.5722161e+02   1.1514852e+01   9.5410645e+01   1.7352037e+02   1.0773452e+02   1.4860608e+02   8.0610645e+01   1.3298599e+02   1.7056129e+02   8.1509032e+00   1.0134000e+02   1.6531893e+02   6.6174516e+01   1.7074862e+02   1.3971000e+02  -1.3700258e+00   2.7238710e+02   3.6025806e+00   6.3026774e+01   1.0591689e+02   5.5174194e+01   1.1498994e+02   3.0465161e+01   8.9863755e+01   7.2302258e+01   2.4934259e+02   2.4747774e+02   4.0706942e+01   3.6374452e+02  -1.5714968e+00   5.4467097e+01   9.0545535e+01   9.6600968e+01   1.5957773e+02   1.0447000e+02   1.6535756e+02   4.7563548e+01   2.1706330e+02   1.4001000e+02   3.5686619e+01   9.1589355e+01   1.4035608e+02   3.3211355e+02   3.5467226e+00   8.4420645e+01   1.9139828e+02   9.2986129e+01   1.4328563e+02   2.6235323e+02  -2.8671806e+01   8.8769355e+01   1.8994168e+02   7.6013226e+01   1.0762185e+02   4.1300000e+01   7.8172452e+01   6.1453871e+01   1.7154175e+02   6.5378387e+01   1.3453166e+02   5.1830323e+01   8.8994219e+01   7.2713548e+01   1.0685066e+02   3.7998387e+01   1.3568916e+02   6.2103548e+01   1.6690043e+02   5.2555806e+01   9.4799084e+01   8.3953226e+01   1.3936729e+02   5.4845484e+01   1.0422591e+02   7.4062258e+01   1.1375986e+02   1.9977129e+02  -7.7478323e+00   7.9011290e+01   1.2756652e+02   2.9675806e+01   4.3715935e+01   1.6148161e+02   2.6734065e+00   4.5469355e+01   1.5357600e+02   7.1663548e+01   1.6889208e+02   5.6052903e+01   1.6355222e+02   4.2029677e+01   8.4223755e+01   2.2763935e+02  -3.0340516e+00   7.3762581e+01   1.3001190e+02   8.3308710e+01   1.4581337e+02   6.0676129e+01   9.3892039e+01   7.5227097e+01   1.5093215e+02   5.0408710e+01   1.4770956e+02   6.1357742e+01   1.1631719e+02   2.9700806e+02   3.8739032e+01   3.8836774e+01   9.9669510e+01   9.1119677e+01   1.1545978e+02   6.5090323e+00  -7.2072258e-01   7.9472903e+01   1.3947894e+02   2.3464516e+01   1.6508000e+01   3.7876774e+01   9.8475019e+01   5.9991613e+01   1.3080906e+02   8.2520968e+01   1.5361219e+02   5.0755161e+01   1.6274346e+02   8.9402903e+01   1.1992164e+02   1.2129903e+02   1.0280317e+02   5.2310968e+01   1.1657867e+02   8.0901613e+01   1.3040884e+02   3.9918387e+01   6.5394594e+01   5.7118710e+01   1.2204663e+02   6.7458710e+01   9.3742981e+01   6.3266452e+01   1.1785546e+02   4.0642065e+02   1.7802194e+00   4.5847419e+01   1.0914834e+02   2.4516129e+01   2.8750323e+01   6.8235806e+01   2.5136888e+02   6.4685484e+01   1.4015419e+02   1.4107129e+02   1.5155204e+02   5.8505484e+01   1.1347569e+02   8.1059677e+01   1.9119135e+02   4.4181613e+01   1.0743708e+02   9.6788710e+01   2.2058400e+02   1.0585032e+02   1.6302359e+02   4.3570323e+01   2.1090181e+01   1.1424806e+02   1.4411499e+02   3.1448387e+01   4.5180903e+01   6.2913226e+01   1.0985920e+02   7.6094194e+01   1.5938311e+02   4.9306452e+01   1.2228161e+02   4.1291935e+01   1.2387761e+02   2.3355000e+02   2.4063084e+02   8.8054194e+01   1.4035437e+02   9.7439677e+01   1.9832450e+02   6.9405161e+01   1.2782243e+02   3.0328613e+02  -3.2324826e+01   8.1179032e+01   1.7862277e+02   5.5878710e+01   1.9236325e+02   3.3387097e+01   8.3471613e+01   2.4361065e+02  -4.9443355e+00   6.1880323e+01   1.4259086e+02   1.7575774e+02  -4.7828774e+00   1.1127903e+02   1.5695897e+02   5.2090645e+01   1.1782146e+02   9.7911613e+01   7.7777716e+01   5.9167419e+01   1.1424886e+02   5.4531935e+01   7.1766477e+01   5.8439677e+01   1.5061225e+02   5.3962903e+01   8.0395548e+01   5.8445484e+01   1.8057662e+02   6.9542581e+01   1.7917659e+02   1.1056484e+02   1.4410030e+02   7.9309677e+01   1.3712458e+02   6.6412903e+01   1.5890310e+02   3.6997742e+01   8.7860826e+01
   1.2025806e+02   6.1749355e+01   2.5746161e+02   3.5445652e+01   7.3270645e+01   1.6034157e+02   9.7924516e+01   1.4211088e+02   7.1990645e+01   1.3467559e+02   1.8232129e+02   1.9301032e+00   8.1060000e+01   1.5746133e+02   7.4414516e+01   1.7589942e+02   2.5890000e+02  -3.6152258e+00   2.8566710e+02   1.4830181e+01   5.4306774e+01   1.1114449e+02   5.9464194e+01   1.2583674e+02   4.8465161e+01   9.1083755e+01   8.6352258e+01   2.1983859e+02   2.5270774e+02   1.1668542e+01   3.6279452e+02  -2.0654968e+00   5.1567097e+01   1.3668754e+02   1.0594097e+02   1.4345053e+02   1.1747000e+02   1.7493756e+02   7.0273548e+01   1.5876650e+02   1.6449000e+02   4.4778219e+01   8.4639355e+01   1.0253208e+02   3.6173355e+02  -1.6772877e+01   2.3303065e+02   5.1269484e+01   7.2366129e+01   1.5069523e+02   2.8021323e+02  -3.9520606e+01   4.7859355e+01   1.4540448e+02   3.2103226e+01   1.0403465e+02   4.3150000e+01   1.0045445e+02   5.9973871e+01   1.2109015e+02   6.9098387e+01   1.5466406e+02   5.3780323e+01   1.0550822e+02   6.8233548e+01   8.7689058e+01   6.1898387e+01   1.4273716e+02   5.0053548e+01   1.3591443e+02   4.0505806e+01   8.2293084e+01   4.6993226e+01   1.5132409e+02   3.6225484e+01   1.1994551e+02   6.0442258e+01   1.1631946e+02   2.0296129e+02   1.3696774e-01   5.9151290e+01   1.0396532e+02   4.8915806e+01   7.5036735e+01   1.8481161e+02   2.6757006e+01   7.2329355e+01   1.2580720e+02   8.4753548e+01   1.6260488e+02   6.3622903e+01   1.5379662e+02   5.1409677e+01   1.1613335e+02   2.2492935e+02   5.8027484e+00   5.0382581e+01   1.1893230e+02   6.0828710e+01   1.7080177e+02   5.7826129e+01   1.2574004e+02   8.0937097e+01   1.6214535e+02   5.6268710e+01   1.5972076e+02   5.6117742e+01   1.0335639e+02   2.4757806e+02   1.0453432e+01   5.1356774e+01   1.1100791e+02   1.0177968e+02   9.4366981e+01   4.6090323e+00   4.5212774e+00   5.3752903e+01   1.1301654e+02   2.5654516e+01   1.4802800e+01   4.9076774e+01   1.2552902e+02   8.0181613e+01   1.3895386e+02   7.7050968e+01   1.1452979e+02   6.0845161e+01   1.4636626e+02   7.6162903e+01   1.2350084e+02   1.1525903e+02   8.6236374e+01   5.3640968e+01   1.6599227e+02   8.6661613e+01   1.7546804e+02   4.2018387e+01   8.1656594e+01   6.9308710e+01   1.3722143e+02   7.1788710e+01   1.0949658e+02   6.1876452e+01   1.3520666e+02   1.2981065e+02   1.7799902e+02   4.0177419e+01   1.2493194e+02   2.2226129e+01   1.3883523e+01   6.2185806e+01   2.5166288e+02   6.8215484e+01   1.5625179e+02   1.1745129e+02   1.2639164e+02   7.5365484e+01   1.0769689e+02   7.4769677e+01   2.0012455e+02   4.5281613e+01   1.2606908e+02   8.7978710e+01   2.0699880e+02   7.9000323e+01   1.7060159e+02   2.2330323e+01  -7.8061935e-01   8.6728065e+01   1.7250659e+02   2.6638387e+01   3.9795703e+01   6.0813226e+01   1.4035720e+02   8.2854194e+01   1.3593231e+02   7.7116452e+01   1.0405681e+02   4.3861935e+01   1.3514201e+02   2.0688000e+02   2.5319444e+02   8.8154194e+01   1.2634637e+02   9.1289677e+01   1.9957650e+02   6.2835161e+01   1.4768803e+02   3.2513613e+02  -2.2412826e+01   9.9129032e+01   1.5861677e+02   7.1588710e+01   2.0129645e+02   6.3287097e+01   7.7989613e+01   3.0304065e+02   2.7771265e+01   6.3640323e+01   1.6193006e+02   1.9475774e+02  -2.1128774e+00   7.6369032e+01   1.5594177e+02   6.4710645e+01   1.4085186e+02   7.8201613e+01   8.3734516e+01   6.2447419e+01   1.3774646e+02   5.8241935e+01   6.7279677e+01   9.1249677e+01   1.4498745e+02   5.7062903e+01   1.0880755e+02   6.9395484e+01   1.8203062e+02   9.9202581e+01   1.9066379e+02   1.1432484e+02   1.4436950e+02   6.5359677e+01   1.3404058e+02   8.0982903e+01   1.7102750e+02   3.4187742e+01   7.4985626e+01
   7.3258065e+01   1.0198935e+02   2.3603161e+02  -1.0649948e+01   7.5940645e+01   1.9745797e+02   8.7834516e+01   9.4868077e+01   7.3710645e+01   1.2343799e+02   1.8403129e+02   8.5533032e+00   6.5580000e+01   1.4855973e+02   7.1844516e+01   1.8443502e+02   1.9776000e+02  -1.3304026e+01   2.5095710e+02   1.1896981e+01   3.9976774e+01   9.3290890e+01   4.8894194e+01   1.4644234e+02   4.9855161e+01   1.0521255e+02   9.0732258e+01   1.7872819e+02   2.2418774e+02   1.7850142e+01   4.0665452e+02  -1.9904297e+01   5.4897097e+01   1.0790114e+02   9.2130968e+01   1.2641533e+02   1.1228000e+02   1.3588276e+02   6.8703548e+01   2.0699210e+02   1.5682000e+02   7.4201819e+01   5.5969355e+01   1.3062568e+02   3.0159355e+02   1.6658323e+01   3.6013065e+02   1.2151484e+01   7.7266129e+01   1.6211323e+02   2.8426323e+02  -6.4844606e+01   8.5529355e+01   1.7296088e+02   5.0203226e+01   1.3549665e+02   5.1440000e+01   9.1261252e+01   6.7783871e+01   1.6498535e+02   5.2618387e+01   1.3641246e+02   6.1120323e+01   1.0135102e+02   7.0093548e+01   8.5540258e+01   6.6188387e+01   1.7462396e+02   4.9103548e+01   1.6908043e+02   6.0655806e+01   1.4649108e+02   6.8193226e+01   1.5738809e+02   6.4695484e+01   1.3876791e+02   4.6542258e+01   9.2381458e+01   2.4339129e+02   1.4142568e+01   6.0441290e+01   1.3829212e+02   5.4105806e+01   7.3381535e+01   1.9343161e+02   1.7787406e+01   5.3089355e+01   1.1749640e+02   6.9093548e+01   1.4543768e+02   5.8962903e+01   1.6773942e+02   4.3939677e+01   1.0302095e+02   2.0120935e+02   1.5270348e+01   6.1572581e+01   1.4584710e+02   6.9158710e+01   1.6175537e+02   5.4066129e+01   9.0610839e+01   6.7037097e+01   1.5620735e+02   1.1593871e+02   9.2227161e+01   5.2497742e+01   1.3140599e+02   2.4452806e+02   4.4574323e+00   4.8646774e+01   1.4617471e+02   1.3744968e+02   8.0323381e+01   3.9890323e+00   4.8108774e+00   5.3372903e+01   1.4999694e+02   2.6564516e+01   1.9020000e+01   3.0306774e+01   9.9650619e+01   7.0611613e+01   1.3957946e+02   7.3670968e+01   1.2094019e+02   4.4325161e+01   1.4996786e+02   7.7922903e+01   1.1941004e+02   1.1725903e+02   1.2203637e+02   5.5360968e+01   1.5228467e+02   6.7091613e+01   1.6175364e+02   4.1158387e+01   9.3725394e+01   6.4878710e+01   1.6438583e+02   5.5598710e+01   9.3881781e+01   4.6736452e+01   7.6417858e+01   8.6140645e+01   1.6364262e+02   5.1227419e+01   1.1732794e+02   2.2846129e+01   1.2073923e+01   7.6375806e+01   2.5004768e+02   7.7075484e+01   1.2373299e+02   1.1221129e+02   1.4167084e+02   5.1465484e+01   1.2927889e+02   6.5629677e+01   1.8213575e+02   4.4321613e+01   1.0876588e+02   9.8408710e+01   2.2412440e+02   8.7710323e+01   1.6833479e+02   1.9240323e+01   2.1746581e+01   8.7868065e+01   1.3337539e+02   3.2018387e+01   3.0795303e+01   5.9003226e+01   1.1998200e+02   8.1374194e+01   1.3791071e+02   2.7216452e+01   1.2718881e+02   5.7961935e+01   1.0739401e+02   2.0755000e+02   2.0333084e+02   1.1200419e+02   1.3614837e+02   9.8859677e+01   1.6797090e+02   6.6075161e+01   1.4861883e+02   2.7023613e+02  -4.4490826e+01   7.7789032e+01   1.1870397e+02   6.2918710e+01   2.1004005e+02   5.1527097e+01   8.5400413e+01   2.2870065e+02  -3.5115355e+00   6.9350323e+01   1.7971326e+02   1.8918774e+02  -2.0287277e+01   7.3089032e+01   1.2372417e+02   4.7990645e+01   1.1133946e+02   6.7581613e+01   9.2724116e+01   5.8497419e+01   1.1292246e+02   6.0911935e+01   7.9256077e+01   9.9919677e+01   1.4886385e+02   8.0872903e+01   1.0195275e+02   5.0775484e+01   2.3119022e+02   8.3162581e+01   2.0770699e+02   9.8234839e+01   1.6951670e+02   7.9059677e+01   1.6004458e+02   8.1222903e+01   1.9866830e+02   3.5287742e+01   9.9467626e+01
   6.7448065e+01   8.4304155e+01   2.3646161e+02   1.3175652e+01   7.4030645e+01   1.8747077e+02   9.7024516e+01   1.3889288e+02   5.2520645e+01   9.6133187e+01   1.6003129e+02   1.6333303e+01   7.9490000e+01   1.7292693e+02   6.0844516e+01   1.9050502e+02   1.5652000e+02  -1.0954826e+01   2.5299710e+02   3.1113781e+01   5.3926774e+01   1.0107489e+02   4.4754194e+01   1.4296354e+02   3.2705161e+01   1.1268455e+02   8.0212258e+01   2.2899979e+02   2.4527774e+02   1.0162942e+01   4.6169452e+02   4.4025032e+00   5.4227097e+01   1.2599474e+02   8.0410968e+01   1.3039293e+02   9.1040000e+01   1.5939196e+02   6.6513548e+01   1.4554730e+02   1.6282000e+02   3.9621819e+01   7.1069355e+01   1.3399768e+02   3.0421355e+02   5.8872258e-01   3.2942065e+02   1.3988284e+01   7.9266129e+01   1.5609323e+02   2.9997323e+02  -4.5631406e+01   7.0009355e+01   1.3606248e+02   4.6103226e+01   1.2610465e+02   3.9060000e+01   9.3541652e+01   5.0453871e+01   1.2099175e+02   5.4288387e+01   1.2955886e+02   5.1500323e+01   8.7170619e+01   5.3143548e+01   1.0517626e+02   7.1568387e+01   1.1900356e+02   4.3523548e+01   1.0833683e+02   4.8315806e+01   1.0342828e+02   5.9613226e+01   1.4931449e+02   5.6225484e+01   1.2825551e+02   6.6732258e+01   6.8106258e+01   2.5172129e+02  -5.2838323e+00   9.1011290e+01   1.3322652e+02   5.0485806e+01   7.5331135e+01   1.6029161e+02   2.8148606e+01   5.3429355e+01   1.4993920e+02   8.4663548e+01   1.6271208e+02   4.6292903e+01   1.6447302e+02   4.3129677e+01   8.9945755e+01   2.3392935e+02   2.1462748e+01   5.5992581e+01   1.2405350e+02   8.2348710e+01   1.7580017e+02   6.4586129e+01   1.1300924e+02   6.9457097e+01   1.5039375e+02   5.1788710e+01   1.6964916e+02   5.8977742e+01   1.1117759e+02   2.2024806e+02   3.9729832e+01   6.1316774e+01   1.1602111e+02   7.7499677e+01   1.4025938e+02  -3.6809677e+00   8.0444774e+00   4.8752903e+01   1.2879654e+02   3.7704516e+01   4.2988800e+01   3.7406774e+01   1.3456262e+02   8.0761613e+01   1.3757746e+02   6.1860968e+01   1.2816499e+02   4.9565161e+01   1.5583866e+02   8.5732903e+01   1.1421524e+02   1.1044903e+02   1.1610117e+02   7.1500968e+01   1.1742347e+02   7.4851613e+01   1.6165284e+02   4.1918387e+01   8.4234594e+01   5.8118710e+01   1.2715663e+02   6.8268710e+01   8.2728181e+01   5.0786452e+01   9.2953858e+01   7.1470645e+01   1.5871622e+02   5.6847419e+01   1.2449834e+02   3.2226129e+01   2.4223523e+01   8.8425806e+01   2.4185368e+02   5.0305484e+01   1.1644459e+02   1.2578129e+02   1.3020524e+02   7.2885484e+01   1.0870529e+02   5.9819677e+01   1.8560055e+02   5.2421613e+01   1.1087788e+02   7.6698710e+01   1.9929120e+02   8.5140323e+01   1.5978039e+02   1.9000323e+01  -1.1342194e+00   1.0324806e+02   1.5804499e+02   1.3168387e+01   5.8783303e+01   4.4623226e+01   1.3294240e+02   6.7754194e+01   1.4133031e+02   4.5456452e+01   1.1158961e+02   4.3341935e+01   1.4894361e+02   2.1574000e+02   2.4234564e+02   9.0864194e+01   1.6831957e+02   8.8769677e+01   1.9949810e+02   7.2745161e+01   1.5546523e+02   2.8399613e+02  -3.8261626e+01   7.0749032e+01   1.3016717e+02   6.9918710e+01   2.0676005e+02   4.1717097e+01   9.4095213e+01   2.2380065e+02  -1.1649535e+01   7.5070323e+01   1.7334566e+02   1.8856774e+02   4.1382323e+01   4.8419032e+01   1.1060777e+02   6.0330645e+01   8.4442258e+01   8.6251613e+01   1.0733052e+02   4.5637419e+01   8.0471265e+01   5.2151935e+01   8.6626877e+01   6.8159677e+01   1.4402465e+02   5.6442903e+01   1.1471715e+02   5.4445484e+01   1.6389662e+02   9.4162581e+01   1.7687699e+02   8.4084839e+01   1.1692870e+02   6.4809677e+01   1.7028458e+02   4.2982903e+01   1.3839750e+02   3.6707742e+01   9.6834026e+01
   5.1118065e+01   1.1528055e+02   2.6675161e+02   1.4372452e+01   6.6220645e+01   1.7752557e+02   9.6544516e+01   1.5055128e+02   5.4040645e+01   1.1544159e+02   1.9165129e+02   8.5137032e+00   6.8530000e+01   1.5337373e+02   6.6984516e+01   1.5263382e+02   1.6733000e+02   1.2800374e+01   2.3071710e+02   1.8896181e+01   4.7306774e+01   1.2112449e+02   5.7084194e+01   1.1207714e+02   3.7275161e+01   9.1698955e+01   7.7782258e+01   2.1967419e+02   2.7104774e+02  -1.1786581e+00   3.3507452e+02   1.3421032e+00   5.8757097e+01   1.0273234e+02   5.6790968e+01   1.2714253e+02   9.2370000e+01   1.3175556e+02   4.5563548e+01   1.9584330e+02   1.6216000e+02   5.6814619e+01   6.3069355e+01   9.9157677e+01   3.1121355e+02   1.0218723e+01   2.9075065e+02   6.8018839e+00   7.2266129e+01   1.7913323e+02   2.4054323e+02  -5.2307006e+01   6.4959355e+01   1.6103648e+02   4.3873226e+01   1.2042305e+02   5.1150000e+01   8.4814452e+01   3.7403871e+01   1.5117575e+02   7.4998387e+01   1.6614206e+02   4.5930323e+01   1.0151622e+02   5.8473548e+01   9.8849858e+01   5.9378387e+01   1.3545876e+02   4.5433548e+01   1.2566403e+02   5.6655806e+01   9.1141084e+01   6.2423226e+01   8.0279690e+01   2.0125484e+01   1.2090351e+02   5.8302258e+01   8.5730658e+01   2.4920129e+02   3.6007768e+01   6.8531290e+01   1.4140492e+02   4.6715806e+01   9.3212735e+01   1.7010161e+02   1.5173806e+01   7.2569355e+01   1.4245800e+02   7.9133548e+01   1.8986448e+02   6.7672903e+01   1.4204262e+02   5.6029677e+01   8.7863755e+01   1.4787935e+02   5.9496748e+01   5.0092581e+01   1.3176550e+02   7.4688710e+01   1.5060297e+02   5.3396129e+01   9.8094439e+01   5.8177097e+01   1.5596615e+02   6.9938710e+01   1.7052716e+02   7.3217742e+01   1.2917839e+02   2.7305806e+02   1.7315032e+01   5.3936774e+01   1.0551151e+02   2.4549677e+01   1.7778538e+02   2.1290323e+00   4.6696774e+00   6.0182903e+01   1.2897214e+02   2.9944516e+01   3.5799600e+01   6.4306774e+01   1.0012062e+02   7.4091613e+01   1.2763106e+02   7.4520968e+01   1.5496219e+02   5.6085161e+01   1.7412706e+02   7.0072903e+01   9.5798039e+01   1.3077903e+02   1.2557477e+02   5.3930968e+01   1.4872907e+02   5.6661613e+01   1.6315804e+02   3.1018387e+01   7.3866594e+01   6.6878710e+01   1.0998583e+02   6.4458710e+01   8.2932981e+01   8.4736452e+01   1.0523786e+02   7.8280645e+01   1.6665142e+02   5.5937419e+01   1.4519114e+02   2.4416129e+01   1.8832258e-01   6.7905806e+01   2.3234528e+02   6.6975484e+01   1.2440099e+02   1.0088129e+02   1.1881724e+02   6.9315484e+01   1.3704089e+02   7.1869677e+01   1.6906655e+02   5.4661613e+01   9.3558684e+01   7.7978710e+01   2.2256880e+02   1.0390032e+02   1.4813959e+02   1.7140323e+01  -7.4541935e-01   1.2129806e+02   1.3746099e+02   3.7828387e+01   2.1760503e+01   6.9203226e+01   9.1166000e+01   8.8994194e+01   1.6182111e+02   5.0736452e+01   1.0454721e+02   4.2621935e+01   1.5643121e+02   1.9417000e+02   2.4111124e+02   1.1448419e+02   1.5718997e+02   1.0071968e+02   1.9173210e+02   9.4125161e+01   1.5237483e+02   2.7523613e+02  -4.2700826e+01   6.7179032e+01   9.4452774e+01   6.0728710e+01   2.0073525e+02   4.5617097e+01   9.3353213e+01   2.3185065e+02  -4.1035355e+00   5.4690323e+01   1.5945606e+02   1.8322774e+02   1.0999523e+01   8.8799032e+01   1.2156737e+02   5.2800645e+01   1.3047466e+02   1.0015161e+02   9.0078516e+01   6.5547419e+01   1.3111846e+02   1.0372194e+02   1.0640128e+02   9.8109677e+01   1.7414865e+02   6.1722903e+01   1.4429475e+02   1.0286548e+02   2.7478302e+02   1.0487258e+02   2.2764019e+02   1.3875484e+02   1.8508510e+02   1.0895968e+02   2.0905258e+02   7.5122903e+01   1.4606630e+02   5.7237742e+01   9.9761626e+01
   7.3638065e+01   9.9388955e+01   2.3675161e+02   2.4824516e+00   5.7460645e+01   1.7826637e+02   9.6024516e+01   1.2059288e+02   5.8900645e+01   1.3153279e+02   1.5218129e+02   9.8113032e+00   8.7720000e+01   1.6516853e+02   6.8844516e+01   1.5996502e+02   1.6671000e+02  -8.8200258e+00   2.5966710e+02   5.8101806e+00   4.7686774e+01   1.3509409e+02   6.5944194e+01   1.3512834e+02   2.8275161e+01   1.2184895e+02   8.1262258e+01   1.8439579e+02   2.8061774e+02   3.1575742e+01   3.6845452e+02  -2.0382968e+00   6.3947097e+01   9.6507135e+01   9.9980968e+01   1.2492733e+02   8.6090000e+01   1.8082796e+02   7.2893548e+01   1.8308690e+02   1.6363000e+02   4.4227019e+01   8.7019355e+01   1.1638168e+02   3.1587355e+02   1.1745923e+01   2.7765065e+02   1.1849884e+01   7.1126129e+01   1.6069443e+02   2.6973323e+02  -4.3452206e+01   5.5199355e+01   1.4624728e+02   5.8153226e+01   1.0976065e+02   1.3930000e+02   8.5952452e+01   4.8883871e+01   1.1287735e+02   6.8908387e+01   1.4529926e+02   5.6020323e+01   7.8659019e+01   6.2233548e+01   9.2119058e+01   4.4758387e+01   1.4329836e+02   5.7953548e+01   1.1442243e+02   5.1655806e+01   9.0061084e+01   5.6903226e+01   1.0139129e+02   4.8935484e+01   1.0121871e+02   5.6492258e+01   9.0355458e+01   2.4944129e+02  -2.0143226e-01   5.6061290e+01   1.2573252e+02   4.9295806e+01   8.0146335e+01   1.7900161e+02   1.3511806e+01   4.2469355e+01   1.4219600e+02   6.3133548e+01   1.6519448e+02   4.8342903e+01   1.3006902e+02   4.1169677e+01   9.3292555e+01   7.4359355e+01   1.1108835e+02   1.7714258e+02   7.0701497e+01   7.2398710e+01   1.4106617e+02   7.4586129e+01   9.9639239e+01   9.4177097e+01   1.7017615e+02   6.9318710e+01   1.8986676e+02   5.9357742e+01   1.4571719e+02   2.7019806e+02   1.5303832e+01   4.8506774e+01   9.2045910e+01   2.9589677e+01   1.6585218e+02   7.5090323e+00  -1.7607226e+00   5.6802903e+01   1.4710254e+02   6.1845161e+00  -4.4496000e+00   5.1546774e+01   1.2219142e+02   6.0521613e+01   1.5233666e+02   7.2140968e+01   1.4239259e+02   5.6615161e+01   1.5936466e+02   8.3542903e+01   1.0848044e+02   1.2529903e+02   1.1829317e+02   2.8790968e+01   1.3322027e+02   8.8661613e+01   1.5783804e+02   3.9778387e+01   6.3115794e+01   4.2788710e+01   1.3686303e+02   6.0508710e+01   8.8678981e+01   6.6406452e+01   1.0827426e+02   1.0281065e+02   1.7610902e+02   6.6037419e+01   1.0629314e+02   2.5086129e+01   1.4034723e+01   9.4565806e+01   2.7059248e+02   6.5455484e+01   1.2685259e+02   1.0473129e+02   1.3088924e+02   6.7315484e+01   1.5887089e+02   8.2769677e+01   2.1805455e+02   7.0851613e+01   1.1040348e+02   7.3928710e+01   1.8941280e+02   1.0142032e+02   1.7985799e+02   2.6670323e+01   1.1872181e+01   8.4678065e+01   1.7977059e+02   3.3778387e+01   4.2224503e+01   6.2583226e+01   1.3502560e+02   8.8904194e+01   1.6530831e+02   4.4026452e+01   1.0927401e+02   7.1241935e+01   1.4567161e+02   1.9312000e+02   2.4943524e+02   6.8624194e+01   1.8199877e+02   9.8049677e+01   1.8075570e+02   7.8455161e+01   1.4476843e+02   2.9385613e+02  -1.8570426e+01   8.1029032e+01   8.8064774e+01   6.7878710e+01   2.0716325e+02   5.3427097e+01   9.7918413e+01   2.2356065e+02  -5.3903355e+00   5.6690323e+01   1.2148606e+02   1.7132774e+02  -4.9584774e+00   5.5469032e+01   1.6242377e+02   4.7380645e+01   1.3233826e+02   8.4911613e+01   9.8197716e+01   3.4117419e+01   8.6202865e+01   8.4671935e+01   2.4050528e+02   6.9389677e+01   1.1216625e+02   5.5962903e+01   9.9565548e+01   4.3055484e+01   1.9704782e+02   1.0925258e+02   2.4199979e+02   1.0070484e+02   1.4555910e+02   5.5459677e+01   1.6978258e+02   5.2072903e+01   9.7530297e+01   4.6187742e+01   1.0221563e+02
   5.1258065e+01   1.0826935e+02   2.1113161e+02   1.8622052e+01   5.7560645e+01   2.0030837e+02   8.2924516e+01   1.6140088e+02   6.8520645e+01   9.9763187e+01   1.9294129e+02   6.5050323e-01   6.8530000e+01   1.5446373e+02   6.2224516e+01   1.8063462e+02   1.2576000e+02   6.7459742e+00   2.7104710e+02   2.1329781e+01   6.1076774e+01   1.1150289e+02   5.2514194e+01   1.3877274e+02   5.3565161e+01   9.5535755e+01   8.2492258e+01   1.9343739e+02   2.2904774e+02  -3.3486581e+00   3.6712452e+02  -1.0361897e+01   4.3087097e+01   1.0145594e+02   8.5220968e+01   1.3115813e+02   8.6760000e+01   1.7115436e+02   6.2083548e+01   1.7485170e+02   1.5420000e+02   4.4121419e+01   5.2689355e+01   1.0436808e+02   3.4311355e+02   2.1236723e+01   2.8389065e+02  -1.5269316e+01   5.9456129e+01   1.4186803e+02   2.4688323e+02  -6.0664206e+01   6.6249355e+01   1.4312328e+02   7.0443226e+01   1.0196745e+02   1.0130000e+02   8.9412452e+01   4.9163871e+01   1.3256495e+02   5.7428387e+01   1.3568766e+02   6.0880323e+01   6.6320219e+01   8.3093548e+01   1.0507026e+02   4.5428387e+01   1.4638476e+02   4.4383548e+01   1.1364803e+02   4.0075806e+01   7.9847484e+01   4.8853226e+01   9.3365290e+01   4.3745484e+01   1.0887391e+02   5.7732258e+01   1.0463626e+02   2.4153129e+02   1.8531368e+01   7.0301290e+01   1.2478332e+02   4.1295806e+01   8.8356335e+01   2.3695161e+02   1.2115806e+01   6.1809355e+01   1.2083880e+02   6.1043548e+01   1.9969168e+02   5.8432903e+01   1.5426182e+02   5.6029677e+01   1.2976375e+02   6.1309355e+01   1.5099235e+02   2.5271258e+02   3.6885897e+01   7.0308710e+01   1.5971337e+02   6.2826129e+01   1.1782004e+02   7.9607097e+01   1.8068175e+02   4.2128710e+01   1.4828196e+02   7.0267742e+01   1.4217439e+02   2.4714806e+02   3.1337832e+01   5.8696774e+01   1.0785071e+02   1.7069677e+01   1.6028378e+02   4.8890323e+00   4.9788774e+00   6.0512903e+01   1.2085574e+02   3.4994516e+01   2.4915600e+01   5.4166774e+01   1.2574182e+02   7.2181613e+01   1.5635386e+02   7.7760968e+01   1.1766299e+02   6.9515161e+01   1.6138266e+02   5.7022903e+01   6.6982039e+01   1.1615903e+02   1.0569437e+02   6.0400968e+01   1.2398147e+02   6.3661613e+01   1.3849804e+02   4.4638387e+01   9.6446994e+01   5.5598710e+01   1.2188823e+02   5.9978710e+01   1.0382138e+02   7.9216452e+01   9.1149458e+01   1.0028065e+02   1.8603142e+02   5.6607419e+01   1.1737754e+02   2.4756129e+01   1.5491123e+01   9.0665806e+01   2.4047448e+02   6.7305484e+01   1.2741459e+02   1.1845129e+02   1.2165164e+02   5.9315484e+01   1.4551089e+02   4.9059677e+01   2.5170135e+02   3.7321613e+01   1.0656588e+02   8.3978710e+01   2.2446880e+02   1.0204032e+02   1.4575839e+02   3.8380323e+01   1.0365381e+01   9.6918065e+01   1.4541139e+02   3.0688387e+01   5.7431703e+01   7.7963226e+01   1.2303520e+02   8.2474194e+01   1.4068271e+02   5.2546452e+01   1.0521241e+02   6.4241935e+01   1.7470161e+02   1.9888000e+02   1.9621444e+02   1.3253419e+02   1.3341597e+02   9.5439677e+01   1.9167450e+02   5.2125161e+01   1.3297483e+02   2.8099613e+02  -2.1591626e+01   9.5839032e+01   1.0068997e+02   6.7688710e+01   2.2546845e+02   5.3237097e+01   1.0384361e+02   2.5313065e+02  -8.0459355e+00   6.1540323e+01   1.1542806e+02   1.8308774e+02  -6.0392774e+00   7.4279032e+01   1.5410897e+02   6.2660645e+01   1.2973586e+02   7.1391613e+01   1.0327932e+02   5.5597419e+01   1.2839446e+02   6.5771935e+01   2.1120728e+02   5.8629677e+01   1.3011705e+02   7.7012903e+01   1.1136155e+02   6.3585484e+01   2.1521542e+02   1.0020258e+02   2.2106379e+02   1.0327484e+02   1.9439350e+02   7.5859677e+01   2.0315058e+02   6.4982903e+01   1.7215750e+02   5.5897742e+01   9.5868826e+01
   5.5068065e+01   9.4154555e+01   2.2770161e+02   1.5364516e+00   6.6320645e+01   1.6879757e+02   9.3314516e+01   1.3466968e+02   5.7470645e+01   1.3773719e+02   1.9699129e+02   3.3265032e+00   9.2820000e+01   1.5595053e+02   5.0134516e+01   1.6608182e+02   1.2961000e+02  -1.9992026e+01   2.6842710e+02   1.3019381e+01   4.1546774e+01   1.3220529e+02   6.6894194e+01   1.1772234e+02   5.2515161e+01   1.1118975e+02   1.0116226e+02   1.8622379e+02   2.7323774e+02  -5.4038581e+00   3.8374452e+02  -4.9714968e+00   4.8607097e+01   1.0768434e+02   9.1510968e+01   1.2607493e+02   1.1242000e+02   1.7420156e+02   5.2653548e+01   1.9079610e+02   1.4511000e+02   6.1278619e+01   6.0259355e+01   1.0524248e+02   3.5283355e+02   1.1559123e+01   2.8270065e+02   2.1295884e+01   6.1456129e+01   1.7818803e+02   2.3159323e+02  -3.6441006e+01   8.1669355e+01   1.1612968e+02   5.8913226e+01   1.2974985e+02   4.2580000e+01   9.4020052e+01   4.8973871e+01   1.2739015e+02   5.4858387e+01   1.6775326e+02   6.1500323e+01   5.1080619e+01   6.7903548e+01   1.2961546e+02   5.9138387e+01   1.6399796e+02   4.5243548e+01   1.2371923e+02   5.0555806e+01   9.8199084e+01   5.3663226e+01   1.4850049e+02   4.3745484e+01   9.1343910e+01   6.6782258e+01   1.1357226e+02   2.6101129e+02   9.8729677e+00   6.9531290e+01   8.8224916e+01   4.8145806e+01   7.9098335e+01   2.0634161e+02   2.6894606e+01   5.8999355e+01   1.3749360e+02   8.3713548e+01   1.8559808e+02   4.0342903e+01   1.8642902e+02   4.3599677e+01   1.2609815e+02   5.0969355e+01   1.3795955e+02   2.6509258e+02   1.6705497e+01   8.4498710e+01   1.6686817e+02   4.6156129e+01   1.2405364e+02   5.7987097e+01   1.6084135e+02   5.4128710e+01   1.3960196e+02   6.6977742e+01   1.6724759e+02   2.4748806e+02  -4.9936774e-01   5.7076774e+01   9.4310310e+01   2.1069677e+01   2.0025378e+02   2.1790323e+00   1.0815677e+01   7.2282903e+01   1.4848414e+02   2.6704516e+01   9.3888000e+00   5.9926774e+01   1.0428102e+02   7.2371613e+01   1.4467866e+02   6.8670968e+01   1.4048019e+02   6.6895161e+01   1.4707226e+02   8.5732903e+01   8.1305239e+01   1.0196903e+02   1.0810957e+02   5.7070968e+01   1.4781787e+02   8.5091613e+01   1.4245364e+02   5.4108387e+01   9.9159394e+01   7.4548710e+01   1.2880223e+02   7.1738710e+01   6.6830581e+01   7.2166452e+01   1.1957346e+02   8.2950645e+01   1.2665782e+02   3.2937419e+01   1.2079114e+02   1.2276129e+01   1.1729523e+01   7.0045806e+01   2.0855408e+02   4.8075484e+01   1.3795299e+02   1.0640129e+02   1.3456564e+02   7.0555484e+01   1.1984169e+02   5.7679677e+01   2.1996175e+02   4.4281613e+01   1.0662908e+02   6.8698710e+01   1.8288120e+02   8.0040323e+01   1.8494839e+02   2.8670323e+01   9.4721806e+00   9.8828065e+01   1.3644859e+02   1.4308387e+01   2.3212103e+01   6.2243226e+01   1.1758280e+02   7.7234194e+01   1.6324191e+02   3.9456452e+01   1.0791961e+02   6.2431935e+01   1.5403641e+02   2.0888000e+02   2.2251444e+02   1.4338419e+02   1.0463797e+02   9.5669677e+01   2.0232610e+02   7.3175161e+01   1.4729083e+02   2.6890613e+02  -3.2194426e+01   6.3559032e+01   1.0946237e+02   7.4778710e+01   2.1947125e+02   6.3387097e+01   9.8121613e+01   2.5066065e+02   9.6316645e+00   5.1830323e+01   1.4258486e+02   2.1556774e+02  -1.3927677e+01   6.0319032e+01   1.4869577e+02   5.5380645e+01   1.4307826e+02   8.1061613e+01   8.8415716e+01   5.7217419e+01   9.8924865e+01   6.7191935e+01   7.7993677e+01   6.9009677e+01   1.3100665e+02   7.6202903e+01   1.1156635e+02   6.0055484e+01   2.0177782e+02   8.6732581e+01   2.2390139e+02   1.0980484e+02   1.7683110e+02   7.4959677e+01   2.0262258e+02   5.9362903e+01   1.6879710e+02   5.0097742e+01   1.0947283e+02
   6.8588065e+01   1.0964295e+02   2.2303161e+02   3.8700516e+00   7.0890645e+01   2.0477197e+02   8.0644516e+01   1.1635328e+02   6.3520645e+01   1.5154319e+02   1.6594129e+02   1.6860503e+01   8.0490000e+01   1.7569693e+02   4.3514516e+01   1.7608142e+02   1.7771000e+02  -9.8900258e+00   3.1357710e+02  -5.2126194e+00   5.8026774e+01   1.1912689e+02   5.3984194e+01   1.1422514e+02   5.8465161e+01   9.3333755e+01   9.5782258e+01   2.5508419e+02   2.5999774e+02   2.2035342e+01   3.8645452e+02  -5.9982968e+00   8.6897097e+01   1.0467114e+02   6.3130968e+01   1.6830533e+02   8.7570000e+01   1.6866956e+02   5.1223548e+01   1.7363050e+02   1.3687000e+02   2.6457819e+01   7.5399355e+01   1.1155128e+02   2.9306355e+02   1.3050723e+01   3.3094065e+02  -1.7993316e+01   6.6176129e+01   1.8914043e+02   2.8540323e+02  -4.4275806e+01   7.0339355e+01   1.4536608e+02   4.7293226e+01   1.1891945e+02   5.4110000e+01   9.4237652e+01   5.4123871e+01   1.2093815e+02   1.8228839e+02   1.0779886e+02   4.9640323e+01   7.0029419e+01   7.4903548e+01   1.1477546e+02   5.8468387e+01   1.9491156e+02   3.0053548e+01   1.1960443e+02   4.1985806e+01   6.2884684e+01   5.8573226e+01   1.2891769e+02   5.1265484e+01   1.2551231e+02   6.9252258e+01   1.0499466e+02   2.5325129e+02   2.4353768e+01   5.8061290e+01   1.1476252e+02   5.2385806e+01   7.4139135e+01   1.7838161e+02   3.6114065e+00   5.3239355e+01   1.3357440e+02   8.8943548e+01   1.6236968e+02   5.7102903e+01   1.5012822e+02   3.7079677e+01   9.1189755e+01   5.5689355e+01   1.6210195e+02   1.5723258e+02   7.5904297e+01   7.7018710e+01   1.4022657e+02   4.9866129e+01   1.0866684e+02   5.5367097e+01   1.5390095e+02   5.4888710e+01   1.7711116e+02   3.7217742e+01   1.3886839e+02   2.5143806e+02   3.6994632e+01   5.7696774e+01   1.1031071e+02   3.2309677e+01   1.7678458e+02  -5.8709677e+00   7.8396774e+00   4.9422903e+01   1.2645294e+02   3.5134516e+01   4.3854400e+01   3.9306774e+01   1.3646062e+02   6.9761613e+01   1.6897746e+02   8.9050968e+01   1.4651979e+02   8.2755161e+01   1.3489346e+02   7.0732903e+01   1.1498524e+02   1.0834903e+02   1.1983917e+02   6.4790968e+01   1.3791027e+02   7.8141613e+01   1.3990964e+02   5.9068387e+01   8.4142594e+01   6.3308710e+01   1.2484143e+02   7.5888710e+01   1.2287858e+02   5.9596452e+01   1.2038906e+02   8.0520645e+01   1.6528222e+02   5.6887419e+01   1.0116514e+02   3.5796129e+01   1.8657923e+01   6.8335806e+01   2.4036088e+02   5.1165484e+01   1.2875579e+02   1.0992129e+02   1.1414404e+02   5.0935484e+01   1.2032129e+02   6.7009677e+01   2.0431535e+02   4.8561613e+01   9.3326684e+01   8.0028710e+01   1.9297480e+02   1.0519032e+02   1.4936639e+02   2.0430323e+01   1.3611381e+01   9.6968065e+01   1.2954739e+02   2.8928387e+01   4.9612503e+01   4.4293226e+01   1.4382880e+02   7.8094194e+01   1.5617311e+02   4.2976452e+01   1.2568801e+02   7.6151935e+01   1.5046881e+02   2.1783000e+02   2.5388844e+02   7.2344194e+01   1.9289117e+02   1.0447968e+02   1.6281130e+02   6.4265161e+01   1.5590363e+02   3.0218613e+02  -3.7856826e+01   6.6129032e+01   1.1287677e+02   4.5258710e+01   2.2816285e+02   5.4807097e+01   8.8478013e+01   2.7575065e+02   1.6744645e+00   6.7160323e+01   1.5964846e+02   2.1475774e+02   9.6671226e+00   7.0749032e+01   1.7201137e+02   4.4140645e+01   1.2616746e+02   9.3871613e+01   7.8430916e+01   3.7167419e+01   1.0871886e+02   5.7571935e+01   5.6383277e+01   5.4249677e+01   9.8427445e+01   7.2772903e+01   7.8890748e+01   6.5965484e+01   1.6902502e+02   8.3972581e+01   1.7545219e+02   1.2661484e+02   1.9733630e+02   6.8809677e+01   1.8546458e+02   4.0172903e+01   1.8276230e+02   4.8187742e+01   9.6345626e+01
   5.8398065e+01   9.4228155e+01   2.4808161e+02  -1.9939484e+00   7.8320645e+01   2.1021757e+02   1.1169452e+02   1.2019928e+02   8.1180645e+01   1.3256039e+02   1.7570129e+02   7.7397032e+00   7.5580000e+01   1.5804973e+02   6.5364516e+01   1.7686342e+02   1.3847000e+02  -1.8510826e+01   3.1209710e+02   1.8905781e+01   6.1836774e+01   1.3435209e+02   6.2944194e+01   1.3065834e+02   3.8465161e+01   1.1360375e+02   1.0435226e+02   1.8373859e+02   2.6575774e+02   1.0764542e+01   3.7879452e+02  -5.2954968e+00   5.1037097e+01   8.8969935e+01   9.4370968e+01   1.4046613e+02   1.0014000e+02   1.6227396e+02   7.1793548e+01   1.8793490e+02   1.5396000e+02   3.3670619e+01   8.2829355e+01   9.2286877e+01   3.1883355e+02  -4.9087742e-01   3.1627065e+02   1.6280284e+01   7.4456129e+01   1.3861803e+02   2.3059323e+02  -4.0221006e+01   7.6629355e+01   1.1839288e+02   6.9823226e+01   1.0492705e+02   3.9300000e+01   6.9042452e+01   5.6123871e+01   1.1167815e+02   1.5980839e+02   1.2335726e+02   7.0120323e+01   7.1391019e+01   6.5953548e+01   9.7061458e+01   4.3658387e+01   1.2119636e+02   4.0333548e+01   1.1130203e+02   5.1465806e+01   8.6226284e+01   5.0713226e+01   1.0183649e+02   3.9745484e+01   8.9193910e+01   6.0682258e+01   9.0780258e+01   2.2672129e+02   2.8476168e+01   6.2631290e+01   1.2568692e+02   3.6865806e+01   7.6380735e+01   1.6391161e+02   1.9529006e+01   3.9619355e+01   1.0909400e+02   6.4803548e+01   1.6439088e+02   4.1862903e+01   1.7468742e+02   3.4409677e+01   1.1226335e+02   6.1209355e+01   1.4671035e+02   6.0952581e+01   1.1822670e+02   7.0968710e+01   1.3604057e+02   4.6916129e+01   7.8282839e+01   7.8747097e+01   1.5008055e+02   4.8548710e+01   1.5185836e+02   4.9497742e+01   1.1683599e+02   2.4338806e+02   3.7498632e+01   4.3646774e+01   1.3290471e+02   9.0829677e+01   1.2652298e+02  -9.6096774e-01  -1.7431226e+00   4.7232903e+01   1.4043814e+02   3.6704516e+01   9.4488000e+00   4.4456774e+01   1.0404862e+02   7.8851613e+01   1.4297026e+02   7.5430968e+01   1.2674939e+02   3.7185161e+01   1.4349906e+02   6.6502903e+01   1.3508364e+02   1.0220903e+02   1.0990037e+02   5.9260968e+01   1.3983267e+02   6.6521613e+01   1.5755924e+02   4.0968387e+01   1.0683059e+02   5.1738710e+01   1.4281703e+02   7.9028710e+01   9.2527381e+01   7.2686452e+01   1.1491186e+02   7.5470645e+01   1.7877622e+02   4.4077419e+01   1.2470994e+02   2.8276129e+01   7.6895226e+00   6.1425806e+01   2.3277368e+02   5.2925484e+01   1.4390499e+02   1.3873129e+02   1.2506924e+02   8.1465484e+01   1.2163889e+02   6.7389677e+01   1.8009495e+02   4.8131613e+01   7.7841084e+01   8.2268710e+01   1.9855560e+02   9.2000323e+01   1.3561159e+02   2.8140323e+01   2.1224581e+01   8.1248065e+01   1.4823499e+02   3.3778387e+01   2.5514503e+01   5.9813226e+01   1.4339720e+02   8.5284194e+01   1.4954791e+02   4.0266452e+01   1.1138481e+02   7.5721935e+01   1.4812321e+02   2.1660000e+02   2.7631684e+02   7.7054194e+01   1.7708437e+02   9.6669677e+01   1.5819610e+02   6.8795161e+01   1.4721123e+02   2.8675613e+02  -2.5532426e+01   6.9599032e+01   1.0792917e+02   8.0728710e+01   2.0103525e+02   4.8007097e+01   8.9302013e+01   2.9389065e+02   4.3632645e+00   6.2070323e+01   1.4038566e+02   2.1470774e+02   7.7611226e+00   8.5419032e+01   1.3635777e+02   5.5040645e+01   1.2315546e+02   7.6821613e+01   8.7704916e+01   6.1597419e+01   1.4610446e+02   7.5861935e+01   8.5540077e+01   7.9199677e+01   1.4971145e+02   7.6532903e+01   1.3743995e+02   5.6485484e+01   1.9359342e+02   1.1282258e+02   2.1138419e+02   1.3799484e+02   2.0133590e+02   1.0200968e+02   1.6480858e+02   8.7412903e+01   1.9779310e+02   7.5477742e+01   9.9632426e+01
   7.6738065e+01   1.0961095e+02   2.5284161e+02   1.2852516e+00   9.4510645e+01   2.0111237e+02   1.2878452e+02   1.4445208e+02   8.4040645e+01   1.3733159e+02   1.5551129e+02  -2.2650968e+00   8.9150000e+01   1.7662413e+02   4.9084516e+01   1.9292582e+02   1.1280000e+02  -8.1172258e+00   2.5914710e+02   1.0901781e+01   4.3786774e+01   1.1974609e+02   4.9414194e+01   1.2340074e+02   4.1135161e+01   9.5100155e+01   9.2302258e+01   1.7041259e+02   2.6632774e+02   1.0818942e+01   3.8774452e+02   7.6085032e+00   5.4847097e+01   1.2399514e+02   8.9840968e+01   1.5320853e+02   1.0461000e+02   1.7215636e+02   6.6463548e+01   2.7826130e+02   1.6763000e+02   6.1767019e+01   6.0349355e+01   1.1223528e+02   3.5549355e+02   2.6776323e+01   2.4761065e+02   3.9130839e+00   5.6036129e+01   1.3786163e+02   2.1850323e+02  -5.8353806e+01   5.3339355e+01   1.1934608e+02   6.6583226e+01   1.4432625e+02   5.3630000e+01   7.9226052e+01   5.6213871e+01   1.3186095e+02   5.3188387e+01   1.2617686e+02   4.7310323e+01   6.9835819e+01   7.6283548e+01   1.3923506e+02   4.6808387e+01   1.4608436e+02   4.9143548e+01   1.1017723e+02   5.6985806e+01   1.0511468e+02   4.5143226e+01   1.0976209e+02   3.8605484e+01   9.5905110e+01   7.2112258e+01   9.8055858e+01   2.3506129e+02   4.7089677e+00   7.3151290e+01   1.1412532e+02   6.1715806e+01   5.7482735e+01   1.6048161e+02   2.8043406e+01   6.5469355e+01   1.1307600e+02   5.5283548e+01   1.4677248e+02   3.8812903e+01   1.6021142e+02   4.5889677e+01   8.4814955e+01   4.5929355e+01   1.3579275e+02   7.3952581e+01   8.2526697e+01   4.6728710e+01   1.4083977e+02   4.7676129e+01   8.9072039e+01   4.9797097e+01   1.4449655e+02   5.7128710e+01   1.7408196e+02   5.0457742e+01   1.2780919e+02   2.6181806e+02   2.9314232e+01   6.1976774e+01   1.0129831e+02   2.0259677e+01   2.1616858e+02   2.5590323e+00  -9.4547226e+00   5.2232903e+01   1.4846814e+02   2.0564516e+01   2.4690000e+01   3.6266774e+01   1.0165382e+02   9.2331613e+01   1.5336186e+02   6.8950968e+01   1.4736779e+02   5.7325161e+01   1.5264786e+02   8.2882903e+01   1.0439324e+02   1.1939903e+02   1.1114517e+02   5.8120968e+01   1.3206387e+02   7.3711613e+01   1.5060404e+02   3.3398387e+01   8.4866194e+01   5.0218710e+01   1.2731863e+02   8.5318710e+01   9.9694181e+01   7.0216452e+01   1.0948946e+02   8.7420645e+01   1.8058022e+02   4.2177419e+01   1.2410194e+02   2.3606129e+01   2.3203123e+01   5.4185806e+01   2.0787288e+02   5.5875484e+01   1.3875899e+02   1.2426129e+02   1.2722684e+02   6.3695484e+01   1.3125049e+02   8.7579677e+01   2.2532975e+02   5.7321613e+01   1.0148588e+02   7.6118710e+01   1.9975760e+02   8.7900323e+01   1.3331959e+02   1.9760323e+01   1.3044981e+01   1.0353806e+02   1.7197179e+02   1.8828387e+01   4.7850503e+01   7.0623226e+01   1.2067240e+02   7.5044194e+01   1.2855711e+02   5.8696452e+01   9.4240413e+01   6.1671935e+01   1.3433721e+02   2.2569000e+02   2.9963964e+02   6.5534194e+01   1.7667597e+02   8.6579677e+01   1.7791330e+02   5.6885161e+01   1.7625403e+02   3.0394613e+02  -3.1947626e+01   8.5269032e+01   9.4915574e+01   6.4968710e+01   1.6810605e+02   3.8147097e+01   7.7620813e+01   2.5513065e+02   1.2274065e+01   6.0970323e+01   1.4781366e+02   2.0198774e+02   2.7387226e+00   3.1460903e+02   2.1882568e+01   6.5140645e+01   9.3157458e+01   8.4391613e+01   8.0669316e+01   5.3597419e+01   1.1274446e+02   6.3381935e+01   1.2758848e+02   5.2439677e+01   1.1128225e+02   7.2442903e+01   1.0072715e+02   5.5205484e+01   1.6131582e+02   7.3922581e+01   1.9987619e+02   9.8994839e+01   1.2311590e+02   5.9209677e+01   1.5348258e+02   7.3262903e+01   1.2983510e+02   4.7567742e+01   8.2105226e+01
   7.8498065e+01   8.5330155e+01   2.5827161e+02   1.3000852e+01   4.6840645e+01   1.6607597e+02   1.0269452e+02   1.7096928e+02   6.6850645e+01   1.2822679e+02   1.6341129e+02   5.3290323e-01   7.1440000e+01   1.8052093e+02   6.1034516e+01   1.9520982e+02   1.3333000e+02  -1.7289626e+01   3.1447710e+02   7.7153806e+00   4.7356774e+01   1.0589049e+02   3.9464194e+01   1.3738674e+02   5.2275161e+01   9.8688955e+01   8.3112258e+01   1.8690779e+02   2.5932774e+02   1.9088942e+01   3.6550452e+02  -1.3662297e+01   5.7997097e+01   1.1769314e+02   6.9220968e+01   1.2800813e+02   1.2137000e+02   1.7305556e+02   5.4653548e+01   2.2344610e+02   1.7058000e+02   3.8571019e+01   5.8069355e+01   1.0607768e+02   3.2816355e+02  -1.0872774e+00   2.8575065e+02   3.9618839e+00   5.9316129e+01   1.4987923e+02   2.4054323e+02  -4.0397006e+01   6.8149355e+01   1.3493128e+02   5.8393226e+01   1.2879145e+02   5.5870000e+01   6.9336852e+01   4.8073871e+01   1.0218215e+02   6.2148387e+01   1.3422006e+02   4.9830323e+01   8.6964219e+01   6.9953548e+01   1.0688146e+02   4.5708387e+01   1.4550236e+02   3.5483548e+01   1.2408003e+02   4.8695806e+01   9.8017884e+01   4.9193226e+01   8.9718090e+01   5.3655484e+01   9.2271110e+01   5.9062258e+01   9.9999858e+01   2.4563129e+02   2.5583368e+01   6.2111290e+01   1.1362852e+02   2.7105806e+01   8.2391535e+01   1.2324161e+02   1.4452606e+01   4.4089355e+01   1.4735640e+02   6.3713548e+01   1.6690808e+02   6.1482903e+01   1.5425782e+02   3.4269677e+01   1.2988455e+02   6.5589355e+01   1.3902995e+02   7.1522581e+01   1.1015110e+02   8.8258710e+01   1.5979737e+02   5.8296129e+01   1.4013244e+02   6.7987097e+01   1.5018135e+02   1.0107871e+02   7.8655961e+01   4.9977742e+01   1.3017759e+02   2.6424806e+02   2.6829832e+01   4.5746774e+01   9.5646710e+01   3.9019677e+01   1.8366778e+02   1.6989032e+01  -2.0391226e+00   4.0942903e+01   1.4056134e+02   2.0844516e+01   2.9717600e+01   5.2686774e+01   9.0530219e+01   6.6661613e+01   1.5336546e+02   8.3050968e+01   1.3046979e+02   6.6185161e+01   1.5417906e+02   6.6072903e+01   9.8928039e+01   1.1544903e+02   1.0818117e+02   4.9740968e+01   1.2640427e+02   9.4421613e+01   1.7018724e+02   4.6208387e+01   8.4891394e+01   5.5828710e+01   1.1005983e+02   5.3788710e+01   8.7356581e+01   6.7266452e+01   1.0310546e+02   1.0814065e+02   1.9392262e+02   4.7937419e+01   1.3255114e+02   1.8986129e+01   2.6862723e+01   7.3945806e+01   2.0901208e+02   5.7215484e+01   1.1032179e+02   1.3064129e+02   1.2362644e+02   6.8845484e+01   1.4278849e+02   6.8679677e+01   2.2413175e+02   5.7281613e+01   1.2300908e+02   6.6408710e+01   2.1892440e+02   1.0052032e+02   1.6187999e+02   1.2760323e+01   1.5794981e+01   7.6448065e+01   1.6585899e+02   2.5588387e+01   3.0359703e+01   7.3483226e+01   1.1068360e+02   7.4904194e+01   1.5351831e+02   4.5696452e+01   9.6950413e+01   5.6961935e+01   1.5676401e+02   2.3593000e+02   2.7330044e+02   4.5154194e+01   1.5811637e+02   7.2859677e+01   1.9567090e+02   6.5555161e+01   1.5856043e+02   3.4680613e+02  -3.0146426e+01   7.9369032e+01   1.2738757e+02   5.5638710e+01   2.3514245e+02   5.0007097e+01   8.3912013e+01   2.4418065e+02  -6.2299355e+00   7.4400323e+01   1.1868926e+02   1.8022774e+02   3.1395226e+00   3.4855903e+02   4.1826568e+01   4.9610645e+01   1.1615986e+02   8.7821613e+01   8.6344916e+01   5.4027419e+01   1.1266006e+02   5.3671935e+01   7.3695277e+01   6.6919677e+01   1.3336385e+02   7.8582903e+01   1.0766595e+02   3.8245484e+01   1.6481262e+02   7.4492581e+01   2.3464059e+02   1.1051484e+02   1.6367430e+02   6.6459677e+01   1.3250258e+02   7.1982903e+01   1.5993750e+02   4.0617742e+01   9.4331226e+01
   6.3778065e+01   1.2159775e+02   2.6479161e+02   2.8092516e+00   6.3460645e+01   1.8321637e+02   1.1007452e+02   1.3632888e+02   6.3090645e+01   1.5976759e+02   1.3437129e+02   1.4666103e+01   7.9920000e+01   1.3932253e+02   7.4894516e+01   1.9981102e+02   1.1595000e+02   5.7707742e+00   3.1261710e+02   1.1541806e+00   5.1116774e+01   1.2472969e+02   5.9134194e+01   1.1638314e+02   4.7515161e+01   1.0925975e+02   7.7972258e+01   1.9574899e+02   2.6123774e+02   4.3161419e+00   3.4693452e+02   2.4933032e+00   6.1137097e+01   1.0744194e+02   9.5840968e+01   1.5192853e+02   1.0152000e+02   1.6116356e+02   6.7173548e+01   2.5306450e+02   1.5030000e+02   1.7193419e+01   6.5639355e+01   1.3309208e+02   3.5449355e+02   1.3086323e+01   3.2684065e+02   9.1468387e-01   7.8506129e+01   1.5191403e+02   2.4664323e+02  -5.6645006e+01   8.5249355e+01   1.5822328e+02   4.0873226e+01   1.3833305e+02   6.6250000e+01   1.0469645e+02   6.7933871e+01   1.3106335e+02   7.7578387e+01   1.4169566e+02   5.5500323e+01   8.4890619e+01   5.9093548e+01   9.6750258e+01   6.0758387e+01   1.3082836e+02   4.5953548e+01   1.4657243e+02   4.0745806e+01   9.3933884e+01   7.2333226e+01   1.0981689e+02   3.8365484e+01   1.1692431e+02   6.8492258e+01   1.0986546e+02   2.2801129e+02  -2.6270323e+00   5.7531290e+01   1.3157492e+02   5.9865806e+01   5.3390735e+01   1.0972161e+02   1.5384206e+01   4.6329355e+01   1.5283720e+02   7.3613548e+01   1.5345608e+02   6.2722903e+01   1.7129862e+02   6.7939677e+01   9.6000955e+01   5.7209355e+01   1.0536035e+02   5.8382581e+01   9.7812297e+01   6.3308710e+01   1.5975337e+02   6.0776129e+01   9.4174039e+01   7.0887097e+01   1.5999935e+02   1.3588871e+02   4.9061161e+01   4.2737742e+01   1.3709679e+02   2.3595806e+02   2.6630323e+00   6.0596774e+01   1.1340871e+02   3.5209677e+01   1.9612258e+02   9.8890323e+00   6.2887742e-01   5.9092903e+01   1.3158934e+02   2.9084516e+01   2.6718400e+01   5.5116774e+01   1.0038582e+02   6.4041613e+01   1.1767506e+02   6.7430968e+01   1.5352939e+02   6.5945161e+01   1.6933826e+02   6.1782903e+01   1.0836124e+02   1.2896903e+02   1.0532957e+02   5.1600968e+01   1.2010547e+02   8.0951613e+01   1.4168484e+02   3.3588387e+01   1.0295099e+02   4.3168710e+01   1.1802263e+02   6.8218710e+01   9.0592181e+01   7.7646452e+01   1.1632506e+02   1.2019065e+02   1.6233862e+02   5.1457419e+01   9.1739535e+01   2.1136129e+01   2.9590723e+01   8.0045806e+01   2.4090408e+02   4.6645484e+01   1.2006739e+02   1.3521129e+02   1.4773084e+02   5.6075484e+01   1.3372009e+02   9.0149677e+01   1.9841415e+02   5.9711613e+01   1.0677468e+02   7.4928710e+01   1.8685280e+02   9.2800323e+01   1.7164759e+02   2.4470323e+01  -1.5241819e+01   1.0396806e+02   1.4608739e+02   4.3068387e+01   4.6581303e+01   6.6103226e+01   1.0474400e+02   9.1944194e+01   1.3039511e+02   3.3306452e+01   1.1427161e+02   6.5771935e+01   1.5329921e+02   2.0941000e+02   2.8713204e+02   5.1004194e+01   1.7326837e+02   8.9529677e+01   2.0467730e+02   6.4315161e+01   1.4746963e+02   3.1623613e+02  -3.5790826e+01   7.0839032e+01   1.3730997e+02   6.3918710e+01   2.2629005e+02   5.1957097e+01   8.4366013e+01   2.4627065e+02   4.6028645e+00   6.7920323e+01   1.4772766e+02   1.8841774e+02  -5.9856774e+00   3.5165903e+02   2.9198568e+01   6.0420645e+01   1.1153506e+02   6.5581613e+01   8.0604116e+01   7.0687419e+01   1.2903726e+02   6.5101935e+01   8.2920877e+01   6.9489677e+01   1.5720825e+02   8.4632903e+01   1.3479195e+02   4.7485484e+01   1.8535342e+02   9.4922581e+01   2.1405619e+02   1.1761484e+02   1.5634630e+02   6.1859677e+01   1.5512058e+02   7.3502903e+01   1.8157590e+02   4.7517742e+01   1.0620923e+02
   5.9738065e+01   1.1902095e+02   2.3246161e+02   9.9156516e+00   6.8980645e+01   2.0701477e+02   9.3214516e+01   1.3791768e+02   6.1330645e+01   1.2580839e+02   1.3256129e+02   1.2570903e+01   6.9920000e+01   1.4778253e+02   5.7844516e+01   1.6265502e+02   1.2942000e+02  -3.9768258e+00   2.8885710e+02   4.2449806e+00   4.3686774e+01   1.1541409e+02   6.3224194e+01   1.1382594e+02   2.8565161e+01   1.0562575e+02   8.7352258e+01   1.8356859e+02   2.3027774e+02   3.9829419e+00   4.1684452e+02  -4.7194968e+00   5.5797097e+01   1.1558914e+02   6.3180968e+01   1.5206133e+02   9.0090000e+01   1.8041796e+02   7.4363548e+01   2.1686930e+02   1.6001000e+02   4.4986619e+01   8.2119355e+01   1.4901368e+02   3.3416355e+02  -8.8072774e+00   3.7603065e+02   1.0779484e+01   8.1266129e+01   1.5636323e+02   2.9254323e+02  -4.6037006e+01   6.6579355e+01   1.6247688e+02   5.0393226e+01   1.1548145e+02   4.8250000e+01   6.6326452e+01   1.2578387e+02   9.9295355e+01   7.1288387e+01   1.7595886e+02   3.7170323e+01   6.9217019e+01   7.9713548e+01   1.1700066e+02   7.0278387e+01   1.6363676e+02   5.2903548e+01   1.2272643e+02   5.3365806e+01   8.2404284e+01   4.8573226e+01   1.1281769e+02   6.0795484e+01   1.3036991e+02   7.1492258e+01   1.0672546e+02   2.1872129e+02   3.5016168e+01   6.5151290e+01   1.3310532e+02   6.1145806e+01   9.8818335e+01   1.1772161e+02   2.6894206e+01   5.6519355e+01   1.5550200e+02   7.4283548e+01   1.2711248e+02   3.4672903e+01   1.7678262e+02   4.8559677e+01   7.8221355e+01   5.0159355e+01   1.3159435e+02   6.5662581e+01   1.3170990e+02   6.9538710e+01   1.6515497e+02   5.1966129e+01   1.1753884e+02   5.7457097e+01   1.7102375e+02   1.2454871e+02   6.7018361e+01   5.3407742e+01   1.1771319e+02   2.8890806e+02   2.0997032e+01   5.8546774e+01   1.0609271e+02   6.3549677e+01   1.4413538e+02   3.3690323e+00   8.1047742e-01   4.4422903e+01   1.2847294e+02   2.9894516e+01   4.3943600e+01   6.1116774e+01   1.1823582e+02   9.0851613e+01   1.3562026e+02   7.1710968e+01   1.3056699e+02   6.0655161e+01   1.4847146e+02   8.1642903e+01   1.0192244e+02   1.1539903e+02   9.5845174e+01   4.5360968e+01   1.4289467e+02   8.0571613e+01   1.6390524e+02   4.1688387e+01   1.0068299e+02   5.4448710e+01   1.5131023e+02   6.4318710e+01   1.2170418e+02   7.1356452e+01   8.8928258e+01   9.9570645e+01   1.6489822e+02   5.1037419e+01   1.4020314e+02   3.5136129e+01  -1.0619277e+01   6.9615806e+01   2.4311848e+02   6.3305484e+01   1.3945459e+02   1.2464129e+02   1.3829644e+02   6.1605484e+01   1.3103769e+02   8.8059677e+01   1.9577135e+02   4.5041613e+01   1.1370828e+02   6.9308710e+01   1.9940240e+02   9.0610323e+01   1.7482279e+02   3.6000323e+01   1.6025781e+01   6.4208065e+01   1.6088819e+02   2.0638387e+01   2.4425703e+01   4.9723226e+01   1.0510440e+02   8.3424194e+01   1.3912671e+02   4.9646452e+01   1.1929441e+02   5.9961935e+01   1.6542401e+02   2.4603000e+02   2.6173244e+02   6.9764194e+01   1.8700757e+02   8.3439677e+01   1.8525450e+02   6.7315161e+01   1.6784963e+02   2.7599613e+02  -3.4191626e+01   9.3649032e+01   1.3819517e+02   6.4298710e+01   1.9577965e+02   6.1767097e+01   8.9161213e+01   2.0861065e+02   3.2566452e-01   7.2880323e+01   1.6576086e+02   2.0094774e+02  -2.2280774e+00   3.5565903e+02   2.2548568e+01   6.1230645e+01   1.2475026e+02   6.5631613e+01   8.9690116e+01   3.9117419e+01   9.7712865e+01   5.3191935e+01   6.8163677e+01   6.4489677e+01   1.4331825e+02   6.8492903e+01   9.4133148e+01   3.4865484e+01   1.8465302e+02   7.2012581e+01   1.8050899e+02   1.2413484e+02   1.4053470e+02   5.8459677e+01   1.2974258e+02   6.0452903e+01   1.8699990e+02   2.9807742e+01   7.7816026e+01
   6.6068065e+01   1.1118455e+02   2.3232161e+02   1.1406852e+01   5.6840645e+01   1.9460597e+02   9.7354516e+01   1.0210648e+02   5.9180645e+01   1.6551039e+02   1.3737129e+02   8.4761032e+00   6.3720000e+01   1.7651853e+02   5.2984516e+01   1.8923382e+02   1.2276000e+02  -7.6840258e+00   1.6495710e+02   1.5866981e+01   5.9836774e+01   1.0079209e+02   5.2464194e+01   1.1696674e+02   5.1325161e+01   1.2133495e+02   1.0616226e+02   1.6540379e+02   2.3070774e+02   6.2785419e+00   3.6226452e+02   3.6969032e+00   8.0657097e+01   1.1041034e+02   6.1890968e+01   1.1816453e+02   1.0980000e+02   1.3712116e+02   6.1653548e+01   2.1464610e+02   1.4939000e+02   4.5076219e+01   7.5449355e+01   1.1354728e+02   3.4521355e+02   4.1187226e+00   2.9932065e+02   2.6256284e+01   5.6986129e+01   1.5568563e+02   2.4497323e+02  -5.3701406e+01   6.0719355e+01   1.6280568e+02   4.6533226e+01   1.1755025e+02   4.2960000e+01   7.4469652e+01   4.3553871e+01   1.4487375e+02   6.7618387e+01   1.5416246e+02   5.4690323e+01   9.9625419e+01   5.8093548e+01   9.3260258e+01   5.5708387e+01   1.3899236e+02   3.0333548e+01   1.3896203e+02   5.5035806e+01   6.7890684e+01   2.4233226e+01   1.1457489e+02   8.4075484e+01   1.2259751e+02   6.1492258e+01   1.4085546e+02   2.2125129e+02   3.8433768e+01   6.2251290e+01   1.2938732e+02   3.7295806e+01   6.8296335e+01   1.2705161e+02   1.3997806e+01   4.0899355e+01   1.4085160e+02   7.2373548e+01   1.5245528e+02   4.7482903e+01   1.7080782e+02   3.2359677e+01   1.1065735e+02   3.6689355e+01   1.5620195e+02   5.2952581e+01   1.4101670e+02   6.8068710e+01   1.6541257e+02   5.2916129e+01   8.5272839e+01   6.8657097e+01   1.9588775e+02   1.3974871e+02   1.0728236e+02   3.6457742e+01   1.1354919e+02   2.6848806e+02   7.2506323e+00   7.5166774e+01   1.0615311e+02   1.2069677e+01   1.8373378e+02   6.2290323e+00   3.5416774e+00   6.4422903e+01   1.3925294e+02   1.2994516e+01   1.6005600e+01   3.8686774e+01   9.9650219e+01   6.8851613e+01   1.4505026e+02   6.7090968e+01   1.2141659e+02   3.6805161e+01   1.4485946e+02   8.1162903e+01   1.0910084e+02   1.1577903e+02   9.8434774e+01   6.5020968e+01   1.3422187e+02   6.8181613e+01   1.7104644e+02   3.7638387e+01   9.9716994e+01   5.3308710e+01   1.2969143e+02   7.5738710e+01   1.0384058e+02   7.4596452e+01   1.0213906e+02   9.5230645e+01   1.5881542e+02   4.7317419e+01   1.3145074e+02   1.7756129e+01   1.3531123e+01   7.0995806e+01   2.1676808e+02   6.7735484e+01   1.1891019e+02   1.2197129e+02   1.2579004e+02   6.9985484e+01   1.3988729e+02   7.5009677e+01   2.0790535e+02   5.4611613e+01   1.3346268e+02   8.5508710e+01   1.9596640e+02   1.0023032e+02   1.8852319e+02   3.2140323e+01   2.1904581e+01   9.1638065e+01   1.6026379e+02   3.9828387e+01   4.5220503e+01   5.7773226e+01   1.1675040e+02   7.3134194e+01   1.6332991e+02   4.7696452e+01   1.1331041e+02   5.7381935e+01   1.3030041e+02   2.3536000e+02   2.4910604e+02   5.9484194e+01   1.4177997e+02   9.0859677e+01   1.9666090e+02   6.1985161e+01   1.5660603e+02   2.5394613e+02  -3.0137626e+01   1.0940903e+02   1.3150437e+02   5.5728710e+01   2.2475525e+02   4.4667097e+01   9.3949213e+01   2.3375065e+02  -3.4955355e+00   5.7830323e+01   1.6820486e+02   1.7598774e+02  -1.8231277e+01   3.1689903e+02   2.3129368e+01   7.0420645e+01   1.0844506e+02   6.8341613e+01   8.7333316e+01   5.1637419e+01   1.6033126e+02   7.1291935e+01   1.1404568e+02   8.4109677e+01   2.1274865e+02   6.8302903e+01   1.0714835e+02   5.7725484e+01   2.1587422e+02   9.8302581e+01   2.4749579e+02   1.0142484e+02   1.6892150e+02   7.1059677e+01   2.1033458e+02   8.0222903e+01   2.2117830e+02   4.7617742e+01   8.6481226e+01
   8.0968065e+01   9.0372555e+01   2.7089161e+02  -6.7874839e-01   9.3750645e+01   1.9127317e+02   9.0884516e+01   1.6781408e+02   6.5140645e+01   1.5769359e+02   1.5789129e+02   2.1504503e+01   6.5530000e+01   1.6970373e+02   7.1224516e+01   1.7167462e+02   1.4118000e+02  -1.5387626e+01   2.4704710e+02  -5.9402194e+00   7.0116774e+01   1.2787969e+02   4.1034194e+01   1.0350114e+02   4.3425161e+01   1.1015695e+02   9.0112258e+01   1.8458779e+02   2.4932774e+02   1.4408942e+01   3.8684452e+02  -2.4194968e+00   1.5518710e+02   6.8917935e+01   7.5510968e+01   1.1635493e+02   9.7180000e+01   1.3794076e+02   6.2323548e+01   2.0726250e+02   1.5877000e+02   3.8705819e+01   8.8739355e+01   1.1548408e+02   2.9302355e+02  -3.5160774e+00   3.3399065e+02   9.0026839e+00   7.8266129e+01   1.4979323e+02   3.3692323e+02  -7.0107406e+01   7.2479355e+01   1.4896488e+02   6.2103226e+01   1.0654465e+02   6.0340000e+01   8.7309252e+01   5.9453871e+01   1.5784175e+02   4.8238387e+01   1.3595286e+02   6.4880323e+01   1.1433022e+02   6.8093548e+01   1.1070026e+02   5.4998387e+01   1.6037916e+02   4.6333548e+01   1.4344203e+02   5.4265806e+01   1.1128228e+02   5.1523226e+01   1.5120169e+02   8.7695484e+01   1.7187791e+02   6.0732258e+01   8.7966258e+01   2.3692129e+02   3.6900168e+01   7.6151290e+01   1.4365532e+02   5.1575806e+01   8.4533935e+01   1.0162161e+02   1.7322206e+01   4.8569355e+01   1.5242800e+02   7.4663548e+01   1.2575208e+02   5.4912903e+01   1.7973342e+02   4.7219677e+01   1.1446855e+02   5.3309355e+01   1.3925235e+02   6.5282581e+01   1.1712030e+02   7.5258710e+01   1.5698737e+02   5.7866129e+01   9.0736839e+01   7.0657097e+01   1.6572775e+02   6.9548710e+01   1.7593836e+02   2.5407742e+01   1.2414319e+02   3.0495806e+02   3.8383032e+01   6.4316774e+01   1.2021111e+02   4.0309677e+01   2.1318458e+02   5.5903226e-01   9.3252774e+00   4.6372903e+01   1.2993694e+02   1.5274516e+01   4.2783200e+01   4.5736774e+01   1.0427622e+02   7.5991613e+01   1.4857906e+02   7.8190968e+01   1.3033859e+02   3.7895161e+01   1.4729226e+02   6.2312903e+01   1.0112884e+02   1.2101903e+02   1.0496557e+02   6.0500968e+01   1.4716347e+02   8.6521613e+01   1.3866924e+02   4.6158387e+01   1.0917539e+02   6.7218710e+01   1.1681863e+02   6.6648710e+01   9.7717781e+01   5.3356452e+01   9.3028258e+01   1.0866065e+02   1.4264102e+02   3.7127419e+01   1.3336594e+02   1.6036129e+01   3.0758723e+01   7.4665806e+01   2.4895448e+02   5.2835484e+01   9.6382194e+01   1.1731129e+02   1.2435284e+02   7.0605484e+01   1.5864769e+02   6.6959677e+01   2.2440935e+02   4.6801613e+01   9.9997484e+01   7.9838710e+01   1.9465000e+02   8.9900323e+01   1.6663959e+02   2.5050323e+01  -1.8808219e+01   8.2678065e+01   1.3126059e+02   1.5928387e+01   5.2512503e+01   6.7103226e+01   9.2004000e+01   7.6754194e+01   1.5123031e+02   5.7646452e+01   1.1385441e+02   6.7771935e+01   1.6922921e+02   1.7379000e+02   2.5251164e+02   7.5624194e+01   1.4829877e+02   9.1579677e+01   1.9855330e+02   6.5365161e+01   1.5691563e+02   3.0832613e+02  -4.3488026e+01   8.7789032e+01   1.1156397e+02   7.4208710e+01   2.0665685e+02   3.4097097e+01   7.9704813e+01   2.1313065e+02   1.5840645e+00   7.2920323e+01   1.3827766e+02   2.1518774e+02  -4.3672774e+00   3.2327903e+02   3.8328968e+01   5.0330645e+01   9.8582258e+01   8.1201613e+01   6.4824516e+01   4.8597419e+01   1.3476446e+02   6.4001935e+01   1.0467888e+02   6.5919677e+01   1.8468385e+02   6.0392903e+01   1.0502115e+02   7.2205484e+01   2.4356582e+02   1.0016258e+02   2.3834699e+02   1.0032484e+02   1.4924950e+02   7.0359677e+01   1.8579058e+02   5.4602903e+01   1.6727790e+02   3.3237742e+01   8.4441626e+01
   6.0398065e+01   1.0044815e+02   2.6822161e+02   9.1485161e-01   7.4080645e+01   1.6613677e+02   9.7264516e+01   1.3340368e+02   8.1660645e+01   1.2618199e+02   1.7527129e+02   3.3444103e+01   7.6870000e+01   1.5979653e+02   7.4604516e+01   1.6216422e+02   1.7676000e+02   1.0285974e+01   2.1976710e+02   2.1812181e+01   6.1356774e+01   1.2415049e+02   3.4324194e+01   7.3467935e+01   6.3565161e+01   1.0049575e+02   8.5972258e+01   1.8991899e+02   2.6299774e+02   7.4534194e-01   3.4331452e+02  -7.5970968e+00   1.2375710e+02   6.4532335e+01   1.0089097e+02   1.3299453e+02   1.0857000e+02   1.3888956e+02   4.0943548e+01   1.9154290e+02   1.4958000e+02   5.2401019e+01   5.8449355e+01   1.1723728e+02   3.3716355e+02  -5.6727742e-01   2.9546065e+02  -1.6154916e+01   7.7416129e+01   1.3624123e+02   2.4073323e+02  -4.4512206e+01   6.6669355e+01   1.2899968e+02   5.2673226e+01   1.3314905e+02   4.9200000e+01   9.3680452e+01   5.5503871e+01   1.0720775e+02   6.1238387e+01   1.3948286e+02   3.7070323e+01   9.2655019e+01   7.1003548e+01   1.0617746e+02   5.7428387e+01   1.8009476e+02   4.4333548e+01   1.1398203e+02   3.6745806e+01   1.2145388e+02   5.5953226e+01   1.1979729e+02   6.7985484e+01   1.2231471e+02   5.2822258e+01   8.8309058e+01   2.4072129e+02   4.1206168e+01   7.1961290e+01   1.1803052e+02   5.1055806e+01   9.3765535e+01   1.2948161e+02   1.1523406e+01   5.0999355e+01   1.3437360e+02   6.4753548e+01   1.2854488e+02   6.5962903e+01   1.8022942e+02   3.9599677e+01   1.0203815e+02   6.3549355e+01   1.4019315e+02   7.4852581e+01   1.1073470e+02   5.7448710e+01   1.5974217e+02   5.2346129e+01   1.0060844e+02   7.6657097e+01   1.8881775e+02   5.5168710e+01   1.6742876e+02   3.9407742e+01   1.1288319e+02   2.8543806e+02   3.4464632e+01   5.8696774e+01   1.2913071e+02   5.3929677e+01   1.5000498e+02   3.5590323e+00  -2.3447226e+00   4.7802903e+01   1.4882254e+02   1.3844516e+01   2.3277600e+01   2.5496774e+01   9.8275419e+01   8.3091613e+01   1.4191106e+02   8.7330968e+01   1.3312739e+02   5.5275161e+01   1.3538186e+02   5.9502903e+01   9.1503639e+01   1.2215903e+02   9.7304374e+01   5.0260968e+01   1.3055267e+02   7.2231613e+01   1.4767244e+02   3.3398387e+01   7.9866194e+01   7.4498710e+01   1.2518623e+02   7.3738710e+01   9.8480581e+01   6.7976452e+01   1.1761866e+02   9.8850645e+01   1.3385582e+02   4.9317419e+01   1.3329074e+02   3.0706129e+01   1.7635123e+01   6.5335806e+01   2.6031088e+02   8.0685484e+01   1.3144419e+02   1.2283129e+02   1.1358124e+02   7.2845484e+01   1.4013849e+02   8.4009677e+01   1.8166535e+02   4.2041613e+01   7.0518284e+01   8.1888710e+01   1.8163600e+02   9.8230323e+01   1.6354319e+02   1.3140323e+01   1.3424581e+01   8.5638065e+01   1.7336379e+02   1.9688387e+01   3.1451703e+01   7.7053226e+01   1.1758800e+02   6.7094194e+01   1.7362311e+02   4.7076452e+01   1.1560001e+02   6.5341935e+01   1.2352361e+02   1.5731000e+02   2.4892004e+02   6.8864194e+01   1.4093957e+02   7.9049677e+01   1.9294570e+02   6.3505161e+01   1.7163443e+02   2.7685613e+02  -1.2780426e+01   6.2179032e+01   1.0723277e+02   4.7688710e+01   2.4148845e+02   4.6427097e+01   9.1428413e+01   2.4308065e+02   8.0480645e+00   8.2690323e+01   1.5435606e+02   1.8698774e+02  -1.3512774e+00   2.9460903e+02   1.1102568e+01   5.4180645e+01   1.3769426e+02   8.1201613e+01   7.9164516e+01   5.4787419e+01   1.0345926e+02   8.3861935e+01   9.0950077e+01   5.9679677e+01   1.3713305e+02   4.1442903e+01   1.0005715e+02   6.1015484e+01   2.1894102e+02   9.0302581e+01   2.0794579e+02   7.8464839e+01   1.0475830e+02   5.4509677e+01   1.6430858e+02   6.1882903e+01   1.2293550e+02   2.9047742e+01   8.8306826e+01
   4.9018065e+01   1.0892855e+02   2.5736161e+02   4.6936516e+00   7.5650645e+01   1.7296117e+02   9.5694516e+01   1.5142928e+02   6.5090645e+01   1.3388759e+02   1.8437129e+02   2.1461032e+00   6.5010000e+01   1.7865533e+02   6.5944516e+01   1.5214702e+02   2.4123000e+02  -2.3061626e+01   2.5780710e+02   9.1589806e+00   3.7406774e+01   1.0539649e+02   6.0174194e+01   1.2296994e+02   4.0325161e+01   9.6354955e+01   8.3352258e+01   2.1188859e+02   2.2851774e+02   9.4137419e+00   3.3107452e+02  -1.1047897e+01   4.7707097e+01   1.2451634e+02   9.8180968e+01   1.3078133e+02   9.1280000e+01   1.4008276e+02   6.1653548e+01   1.5041610e+02   1.3196000e+02   2.8570619e+01   8.0929355e+01   9.8828877e+01   3.2578355e+02   1.8813123e+01   3.2237065e+02   7.0722839e+00   6.9176129e+01   1.4471043e+02   3.0388323e+02  -4.8514206e+01   6.8479355e+01   1.1185488e+02   3.8013226e+01   9.0131845e+01   4.7720000e+01   7.7038852e+01   5.5503871e+01   1.0077775e+02   6.8768387e+01   1.7650046e+02   5.8450323e+01   8.3994619e+01   5.2383548e+01   1.2885706e+02   4.9088387e+01   1.5880196e+02   5.2483548e+01   1.3486003e+02   3.3555806e+01   8.5279084e+01   5.6043226e+01   1.0574009e+02   7.0225484e+01   1.2203551e+02   7.1732258e+01   8.4946258e+01   2.4153129e+02   2.8911368e+01   6.2341290e+01   1.1038012e+02   3.9105806e+01   8.3581535e+01   1.3529161e+02   6.8186065e+00   5.2519355e+01   1.1530200e+02   6.2473548e+01   1.8453728e+02   4.9292903e+01   1.7171302e+02   5.5699677e+01   1.0022015e+02   6.7069355e+01   1.1643155e+02   6.9992581e+01   1.0769350e+02   7.4208710e+01   1.3673137e+02   6.2106129e+01   1.0087764e+02   6.6417097e+01   1.8382695e+02   3.6938710e+01   1.4612716e+02   3.7307742e+01   1.6558119e+02   2.3333806e+02   1.2302632e+01   6.0356774e+01   1.1756791e+02   1.5587968e+02   7.1708981e+01  -4.4096774e-01   8.1152774e+00   5.2232903e+01   1.4103814e+02   1.1134516e+01   2.6844000e+00   4.8116774e+01   1.1541582e+02   7.5661613e+01   1.2241546e+02   7.7950968e+01   1.2387779e+02   4.6235161e+01   1.4653506e+02   5.8972903e+01   7.4356039e+01   1.1582903e+02   1.0338077e+02   6.8020968e+01   1.4065187e+02   5.5181613e+01   1.2198644e+02   4.5158387e+01   8.8835394e+01   6.7828710e+01   1.1176983e+02   7.5978710e+01   9.2731381e+01   5.5216452e+01   1.0321946e+02   7.7950645e+01   1.3952782e+02   4.2797419e+01   1.3100234e+02   3.8086129e+01   7.9947226e+00   5.8805806e+01   2.4607328e+02   6.4835484e+01   1.4799219e+02   1.2188129e+02   1.4060724e+02   7.2985484e+01   1.3417729e+02   6.2869677e+01   1.7778655e+02   4.1751613e+01   9.2021484e+01   8.4548710e+01   1.8056320e+02   1.0114032e+02   1.5221039e+02   3.0000323e+01   7.4578065e-01   8.7248065e+01   1.4946499e+02   3.9308387e+01   3.9552103e+01   7.4003226e+01   8.5022000e+01   6.9234194e+01   1.8907191e+02   3.9406452e+01   1.1759361e+02   5.7241935e+01   1.5393161e+02   2.2941000e+02   2.6191204e+02   6.5104194e+01   1.3819037e+02   8.7049677e+01   1.9382570e+02   5.5175161e+01   1.4239083e+02   2.8290613e+02  -3.8884426e+01   7.7559032e+01   1.0291237e+02   6.0728710e+01   2.1297525e+02   5.2577097e+01   1.0436641e+02   2.3780065e+02  -9.8195355e+00   5.6590323e+01   1.4182406e+02   1.6570774e+02   3.6411226e+00   3.0117903e+02   3.7169677e+00   5.1090645e+01   1.1185146e+02   9.9911613e+01   8.5047716e+01   6.9447419e+01   1.2680646e+02   9.6481935e+01   1.2308048e+02   7.7959677e+01   1.6938065e+02   6.3722903e+01   9.4324748e+01   7.1155484e+01   2.4564982e+02   1.0868258e+02   2.5443539e+02   1.2246484e+02   2.0071830e+02   9.1609677e+01   2.3834058e+02   6.6742903e+01   1.5763670e+02   4.7047742e+01   8.5716826e+01
   7.0018065e+01   1.0176855e+02   1.9060161e+02   1.6264452e+01   7.7600645e+01   1.5589517e+02   1.0307452e+02   1.3988888e+02   8.8660645e+01   1.3634199e+02   1.8637129e+02   1.8846103e+01   7.2150000e+01   1.4298413e+02   7.1564516e+01   1.8902742e+02   1.2485000e+02   4.5287742e+00   2.2390710e+02   2.9290981e+01   5.5266774e+01   1.1920769e+02   5.4084194e+01   1.1240714e+02   3.6945161e+01   1.0181535e+02   7.1882258e+01   2.0485619e+02   2.6604774e+02   1.1981342e+01   3.6350452e+02  -3.3522968e+00   4.9707097e+01   9.4836335e+01   7.7410968e+01   1.2563293e+02   1.1123000e+02   1.5043676e+02   8.8843548e+01   1.3900090e+02   1.7044000e+02   7.6202219e+01   7.2209355e+01   1.0161648e+02   3.4097355e+02   3.1279226e+00   3.4275065e+02   3.7061884e+01   6.3796129e+01   1.8095083e+02   3.8016323e+02  -4.8566606e+01   7.6389355e+01   1.6060208e+02   6.9723226e+01   1.2035505e+02   5.5630000e+01   8.3736052e+01   5.9693871e+01   1.2106255e+02   7.8048387e+01   1.6437806e+02   8.3690323e+01   9.4025419e+01   6.6473548e+01   9.0449858e+01   7.2088387e+01   1.6968196e+02   4.0143548e+01   1.2479723e+02   3.0555806e+01   9.6559084e+01   7.2613226e+01   1.2413449e+02   4.5985484e+01   1.3436471e+02   6.3542258e+01   1.2560146e+02   2.4296129e+02   1.0176968e+01   2.3830129e+02   2.0331613e-01   4.1865806e+01   7.0360735e+01   1.2148161e+02   8.2534065e+00   5.6809355e+01   1.0809880e+02   6.6283548e+01   1.7289248e+02   5.0102903e+01   1.7373822e+02   4.8129677e+01   1.0758575e+02   4.7969355e+01   1.1876955e+02   6.7572581e+01   1.2374710e+02   6.2448710e+01   1.7558217e+02   5.6776129e+01   9.3204039e+01   8.8657097e+01   1.6942775e+02   5.6358710e+01   1.1585356e+02   4.1357742e+01   1.3829719e+02   2.8990806e+02   2.6687032e+01   4.1356774e+01   8.9997910e+01   7.6119677e+01   1.3388978e+02   1.7990323e+00  -1.5392258e-01   3.6512903e+01   1.3163574e+02   2.7184516e+01   5.6304000e+00   3.5356774e+01   8.4196619e+01   5.0571613e+01   1.3742266e+02   7.1950968e+01   1.2878779e+02   5.6655161e+01   1.5684146e+02   8.1882903e+01   1.0832324e+02   1.2029903e+02   1.1983317e+02   5.9830968e+01   1.1663707e+02   8.7611613e+01   1.7915204e+02   4.7728387e+01   1.2438979e+02   1.7797871e+02   7.2477832e+01   6.4928710e+01   8.7135381e+01   6.4876452e+01   1.0548666e+02   7.8420645e+01   1.4168022e+02   5.6417419e+01   1.4277274e+02   4.4516129e+01   2.7770323e+01   8.0335806e+01   2.4797088e+02   7.3305484e+01   1.5641459e+02   1.2212129e+02   1.4335804e+02   1.0312548e+02   1.2042609e+02   6.2679677e+01   1.6104175e+02   6.0521613e+01   1.0455988e+02   1.6002871e+02   1.2704480e+02   8.8420323e+01   1.6813799e+02   1.9470323e+01   7.5381806e+00   8.8448065e+01   1.5327899e+02   2.9688387e+01   6.3651703e+01   7.1533226e+01   1.3402960e+02   9.5564194e+01   1.5744551e+02   4.0496452e+01   1.2088641e+02   5.2291935e+01   1.7927761e+02   2.3231000e+02   2.6302004e+02   7.2574194e+01   1.6221277e+02   1.0747968e+02   1.6505130e+02   7.8645161e+01   1.4651323e+02   3.1004613e+02  -4.1155626e+01   6.3179032e+01   1.0996277e+02   7.2878710e+01   2.1500325e+02   4.4767097e+01   1.3261121e+02   2.1404065e+02  -9.1873548e-01   5.8160323e+01   1.4069846e+02   1.7375774e+02   3.7571226e+00   3.1874903e+02   1.2451368e+01   6.4760645e+01   1.2789786e+02   9.8961613e+01   1.3188372e+02   5.9787419e+01   8.7529265e+01   7.2721935e+01   1.2284128e+02   6.3959677e+01   1.1341065e+02   5.2872903e+01   8.8532748e+01   5.8245484e+01   1.9207262e+02   6.0682581e+01   2.2917539e+02   1.1146484e+02   1.5426830e+02   7.5759677e+01   1.6985858e+02   5.2932903e+01   1.4046150e+02   3.1757742e+01   8.6800026e+01
   6.0398065e+01   1.1948815e+02   2.3527161e+02   4.9808516e+00   6.9650645e+01   1.2496117e+02   9.5214516e+01   1.3808768e+02   9.4330645e+01   1.4873839e+02   1.8294129e+02   1.8160503e+01   6.2150000e+01   1.5231413e+02   5.9754516e+01   1.6864222e+02   1.1161000e+02  -1.5412026e+01   2.0828710e+02   2.1540581e+01   6.8076774e+01   1.1513289e+02   5.3374194e+01   9.9613935e+01   8.7051613e+00   8.3884555e+01   8.2732258e+01   2.1346819e+02   2.5661774e+02   2.6305742e+01   3.8069452e+02   1.3125032e+00   5.5327097e+01   8.5476735e+01   9.7320968e+01   1.1423013e+02   7.8420000e+01   1.5563156e+02   5.0083548e+01   2.2124170e+02   1.3368000e+02   4.9093019e+01   5.6209355e+01   1.0513648e+02   3.5111355e+02   3.4356723e+01   3.4180065e+02   2.3377884e+01   6.7556129e+01   1.6903003e+02   2.2021323e+02  -5.6870606e+01   6.6479355e+01   1.2591488e+02   5.0913226e+01   1.1262985e+02   2.7010000e+01   9.6975652e+01   6.5553871e+01   1.0578375e+02   6.4768387e+01   1.6629046e+02   3.8210323e+01   9.2423819e+01   6.7383548e+01   1.2908706e+02   4.4658387e+01   1.6320636e+02   3.8673548e+01   1.1291483e+02   6.8365806e+01   7.4824284e+01   3.7853226e+01   1.3034529e+02   4.4655484e+01   1.0680111e+02   5.7872258e+01   1.0971506e+02   2.3492129e+02   2.6150168e+01   3.8211129e+02  -4.9061484e+01   2.6295806e+01   8.1126335e+01   1.5943161e+02   3.0317406e+01   2.4899355e+01   1.2175160e+02   6.6993548e+01   1.7455568e+02   5.2482903e+01   1.6411782e+02   4.2169677e+01   9.7922555e+01   5.5159355e+01   1.0981435e+02   6.4992581e+01   9.9283497e+01   6.7638710e+01   1.4792697e+02   4.9536129e+01   9.9593239e+01   7.4507097e+01   1.8108975e+02   4.4218710e+01   1.2939476e+02   5.4307742e+01   1.5903119e+02   2.6800806e+02   4.3909032e+01   6.3166774e+01   9.4153110e+01   1.4689677e+01   1.8919418e+02  -5.7209677e+00   8.2976774e+00   5.3472903e+01   1.3379894e+02   1.9514516e+01  -3.2600000e-01   3.4306774e+01   1.0295062e+02   8.3331613e+01   1.4908186e+02   7.2860968e+01   1.3405499e+02   4.8325161e+01   1.5817786e+02   6.0352903e+01   1.0185564e+02   1.1625903e+02   1.2096637e+02   4.8310968e+01   1.2965867e+02   9.3041613e+01   1.6786764e+02   4.9298387e+01   1.0250419e+02   9.0548710e+01   1.1218223e+02   6.6888710e+01   1.0245858e+02   5.6736452e+01   7.6907858e+01   8.0570645e+01   1.6174822e+02   4.5127419e+01   1.3005594e+02   1.9566129e+01   2.0576323e+01   8.0855806e+01   2.3716928e+02   1.1454548e+02   9.7215394e+01   1.4750129e+02   1.5736764e+02   6.2845484e+01   1.4055849e+02   7.9919677e+01   1.8632255e+02   4.8851613e+01   1.0906348e+02   7.6698710e+01   2.0452120e+02   9.8000323e+01   1.8142159e+02   3.8330323e+01   4.2369381e+01   7.3828065e+01   1.4944859e+02   1.6258387e+01   4.5346103e+01   5.6483226e+01   1.1961360e+02   7.9614194e+01   1.4995151e+02   4.1926452e+01   3.3202013e+01   6.3101935e+01   1.8432281e+02   2.1164000e+02   2.2900364e+02   6.8244194e+01   1.4064917e+02   9.1339677e+01   1.9819250e+02   4.9265161e+01   1.5753363e+02   2.9418613e+02  -4.2696826e+01   8.0839032e+01   1.3102997e+02   6.0918710e+01   2.0920005e+02   5.0147097e+01   1.1432081e+02   2.4223065e+02  -2.2139355e+00   6.2350323e+01   1.2541326e+02   1.7946774e+02  -3.6559677e+01   2.9941903e+02   3.8377768e+01   7.4570645e+01   1.0711306e+02   7.5581613e+01   9.6134116e+01   6.1827419e+01   8.3516065e+01   9.5341935e+01   2.1784168e+02   5.8159677e+01   1.2677465e+02   8.4012903e+01   8.8461548e+01   4.8675484e+01   2.0430822e+02   1.0111258e+02   2.3475099e+02   9.4084839e+01   1.9593870e+02   7.2759677e+01   1.9024858e+02   7.4172903e+01   1.8280230e+02   3.6567742e+01   9.3465226e+01
   7.7308065e+01   1.1737535e+02   2.4194161e+02   8.1572516e+00   1.0698065e+02   1.3502477e+02   6.9404516e+01   1.4306248e+02   8.3800645e+01   1.4082079e+02   1.4370129e+02  -7.6502968e+00   5.9300000e+01   1.5677213e+02   5.2604516e+01   1.7069422e+02   1.3171000e+02   3.1799742e+00   2.4076710e+02   2.1472181e+01   5.7596774e+01   1.3669129e+02   4.1604194e+01   1.2031554e+02   4.0755161e+01   8.4420555e+01   9.5882258e+01   2.1174619e+02   2.0551774e+02   1.3293742e+01   3.6207452e+02   4.2321032e+00   3.8227097e+01   1.1804474e+02   7.4180968e+01   1.4723133e+02   9.5040000e+01   1.5988196e+02   5.8273548e+01   1.5091650e+02   8.4920000e+01   1.8390382e+02   4.5689355e+01   1.0040808e+02   3.5230355e+02   2.3691523e+01   3.2923065e+02   1.1003484e+01   6.9796129e+01   1.6504083e+02   2.4107323e+02  -3.3779406e+01   6.0249355e+01   1.3379328e+02   4.9583226e+01   1.0292625e+02   4.0530000e+01   5.3754052e+01   6.6403871e+01   1.1990575e+02   7.5148387e+01   1.7146006e+02   5.0260323e+01   6.7739819e+01   8.7523548e+01   1.4542586e+02   4.5428387e+01   1.5314476e+02   3.9623548e+01   1.1983883e+02   5.0035806e+01   8.9530684e+01   5.3523226e+01   1.4790169e+02   6.1175484e+01   1.3294951e+02   6.8592258e+01   8.5237458e+01   2.6515129e+02   3.1301768e+01   3.8439129e+02  -1.4153884e+01   3.3435806e+01   8.4465135e+01   1.7262161e+02   2.7022206e+01   6.2999355e+01   1.0689360e+02   3.3985355e+02   2.4486877e+01   5.4482903e+01   1.6252782e+02   5.7269677e+01   1.2481455e+02   5.6259355e+01   1.6005635e+02   5.5662581e+01   1.1031990e+02   6.7348710e+01   1.3333017e+02   5.2066129e+01   9.1490839e+01   5.8037097e+01   1.5244735e+02   6.7598710e+01   1.6814436e+02   3.6787742e+01   1.7252279e+02   1.8752806e+02   5.0674323e+00   5.0126774e+01   8.7816310e+01   4.1019677e+01   1.3450778e+02   8.9890323e+00  -6.1591226e+00   5.3892903e+01   1.5324534e+02   1.4234516e+01   7.9564000e+00   4.6216774e+01   9.0567819e+01   8.6091613e+01   1.2515106e+02   6.7760968e+01   1.2669299e+02   5.6805161e+01   1.5806946e+02   6.7452903e+01   9.8097639e+01   1.2887903e+02   1.2662677e+02   6.0400968e+01   1.3445147e+02   8.8041613e+01   1.7116764e+02   4.6728387e+01   1.0998979e+02   4.6978710e+01   1.2585783e+02   5.4028710e+01   1.0781738e+02   6.7026452e+01   7.5124658e+01   8.5610645e+01   1.5829502e+02   5.2847419e+01   1.4486834e+02   3.7756129e+01   2.2121123e+01   6.7995806e+01   2.3367808e+02   9.4875484e+01   1.2178899e+02   1.0088129e+02   1.3995724e+02   6.0365484e+01   1.2389689e+02   6.3769677e+01   2.2509455e+02   5.6321613e+01   8.7565884e+01   8.1508710e+01   1.9761640e+02   7.6520323e+01   1.6522999e+02   2.5620323e+01   1.5386181e+01   8.4968065e+01   1.4331739e+02   2.0118387e+01   2.8557303e+01   5.3343226e+01   1.1795480e+02   8.0134194e+01   1.7609991e+02   5.0216452e+01   9.4678813e+01   5.5191935e+01   1.5547561e+02   1.7345000e+02   2.6072884e+02   7.8194194e+01   1.7242317e+02   8.3149677e+01   1.5894770e+02   6.1645161e+01   1.5173323e+02   3.1961613e+02  -1.3251226e+01   6.9369032e+01   1.4380757e+02   4.4348710e+01   2.1437565e+02   5.7097097e+01   1.0248481e+02   2.8680065e+02  -2.1069535e+01   5.5350323e+01   1.5430326e+02   1.7765774e+02  -9.9348774e+00   3.6312903e+02   3.1900968e+01   5.9760645e+01   1.1382786e+02   8.6821613e+01   9.7094916e+01   6.1117419e+01   1.1995286e+02   2.7911935e+01   2.4426077e+01   5.9629677e+01   1.1822705e+02   6.9632903e+01   1.3180195e+02   3.9535484e+01   1.9360942e+02   1.0235258e+02   2.3913179e+02   1.1856484e+02   1.8913030e+02   8.4159677e+01   2.0783658e+02   6.7552903e+01   1.7829190e+02   3.7667742e+01   8.7807226e+01
   5.5738065e+01   1.2234095e+02   2.3236161e+02  -7.6463484e+00   8.6130645e+01   1.7359277e+02   9.1974516e+01   1.3572688e+02   8.1420645e+01   1.5825119e+02   2.2941129e+02   2.1632903e+01   7.4340000e+01   1.4737893e+02   7.1754516e+01   1.8225222e+02   1.1466000e+02   1.8203974e+01   2.7614710e+02   5.6417806e+00   5.9356774e+01   1.0440049e+02   5.1174194e+01   1.1725994e+02   5.7185161e+01   1.0067615e+02   9.7072258e+01   1.9717099e+02   2.4127774e+02   5.8229419e+00   3.7812452e+02   2.1881032e+00   4.5377097e+01   1.1904274e+02   7.6460968e+01   1.4423893e+02   8.4990000e+01   1.5248596e+02   5.6363548e+01   2.2616930e+02   8.5250000e+01   1.5868742e+02   7.0159355e+01   1.0830048e+02   3.3702355e+02   5.7239226e+00   3.0480065e+02   1.5677884e+01   7.7556129e+01   1.6433003e+02   2.4697323e+02  -6.7531406e+01   9.1289355e+01   1.4022008e+02   4.6393226e+01   1.2075145e+02   4.2960000e+01   5.8799652e+01   4.2213871e+01   1.1603095e+02   6.2338387e+01   1.2729486e+02   4.7360323e+01   6.4261819e+01   6.8193548e+01   1.7978226e+02   5.3758387e+01   1.5599836e+02   4.4053548e+01   1.3167443e+02   4.8505806e+01   7.0513084e+01   5.8573226e+01   1.3653769e+02   5.0415484e+01   7.8530310e+01   5.7782258e+01   1.1706226e+02   2.0872129e+02   7.3296168e+01   3.2901129e+02  -8.4834839e+00   4.2385806e+01   7.6359135e+01   2.0729161e+02   9.2486065e+00   6.5089355e+01   1.0505640e+02   3.4909355e+02   2.7976774e+00   5.2672903e+01   1.6591262e+02   5.1749677e+01   1.0868615e+02   6.9069355e+01   1.5665155e+02   5.6902581e+01   1.0246070e+02   5.7348710e+01   1.6285017e+02   5.2206129e+01   1.0937964e+02   6.8037097e+01   1.5993735e+02   5.0548710e+01   1.5860836e+02   6.2547742e+01   1.3103199e+02   2.4752806e+02   3.9267432e+01   4.5356774e+01   1.0272791e+02   2.6589677e+01   1.7181218e+02   5.1290323e+00  -2.6603226e+00   7.3942903e+01   1.3087134e+02   4.0274516e+01   2.0303200e+01   5.1166774e+01   8.7131819e+01   8.5371613e+01   1.2001866e+02   8.0950968e+01   1.3682779e+02   7.6085161e+01   1.7695706e+02   5.4452903e+01   9.7477639e+01   1.1301903e+02   1.0080557e+02   5.2640968e+01   1.4207227e+02   6.5801613e+01   1.5027684e+02   6.3298387e+01   1.1114419e+02   5.1358710e+01   1.2041743e+02   1.6888710e+01   3.2078581e+01   6.1356452e+01   1.0205826e+02   9.2520645e+01   1.3141222e+02   2.4747419e+01   9.5446335e+01   1.8566129e+01   4.8656323e+01   7.0145806e+01   2.2007608e+02   7.4925484e+01   1.3366499e+02   1.1364129e+02   1.3498644e+02   7.3315484e+01   1.3510089e+02   7.2299677e+01   2.0284215e+02   5.0421613e+01   1.0665788e+02   7.2078710e+01   1.8404080e+02   6.5040323e+01   1.5590839e+02   1.8860323e+01   2.0876981e+01   7.8538065e+01   1.3340179e+02   3.3308387e+01   3.2832103e+01   6.0003226e+01   8.6002000e+01   8.3094194e+01   1.4748311e+02   3.2976452e+01   1.0391801e+02   7.0531935e+01   1.5229841e+02   2.0179000e+02   2.3693164e+02   6.6154194e+01   1.7638637e+02   8.9669677e+01   1.7337610e+02   6.9175161e+01   1.4161083e+02   3.0342613e+02  -3.1436026e+01   7.5789032e+01   1.4329397e+02   7.3728710e+01   2.2102525e+02   5.6667097e+01   1.0603921e+02   2.4127065e+02   1.6952865e+01   6.7210323e+01   1.5426446e+02   1.7765774e+02   1.0512258e-01   3.4831903e+02   3.2275768e+01   4.6520645e+01   1.1597706e+02   8.0581613e+01   7.7834116e+01   3.3407419e+01   1.0868966e+02   2.2051935e+01  -5.8751226e+00   4.9959677e+01   7.8340645e+01   2.6492903e+01   2.7923148e+01   3.4155484e+01   1.4803982e+02   5.4632581e+01   1.8289939e+02   1.1608484e+02   1.4374870e+02   7.5409677e+01   1.4093658e+02   5.7842903e+01   1.8048870e+02   4.2327742e+01   8.3334426e+01
   7.7878065e+01   8.6619755e+01   2.3036161e+02   2.2703652e+01   5.8890645e+01   1.5125197e+02   9.7214516e+01   1.2125768e+02   6.4180645e+01   1.4049039e+02   1.7065129e+02   1.2003703e+01   6.6060000e+01   1.4095133e+02   6.9224516e+01   1.5459462e+02   1.4057000e+02  -8.8688258e+00   2.7409710e+02   5.1857806e+00   6.8596774e+01   1.0276129e+02   3.6464194e+01   8.2156735e+01   5.9995161e+01   8.2881355e+01   7.6732258e+01   1.9622819e+02   2.4342774e+02  -2.0190581e+00   4.0465452e+02   5.5857032e+00   5.9757097e+01   1.1132234e+02   8.9270968e+01   1.4149413e+02   1.1818000e+02   1.4488076e+02   5.8793548e+01   1.5021490e+02   5.9300000e+01   1.5343342e+02   5.5349355e+01   1.3039528e+02   3.3797355e+02   1.4579226e+00   3.4770065e+02   6.2458839e+00   8.2226129e+01   1.6847643e+02   2.5064323e+02  -7.0395006e+01   7.2009355e+01   1.2562248e+02   4.7253226e+01   1.3706265e+02   4.9340000e+01   9.5669252e+01   4.4933871e+01   1.3410335e+02   5.6578387e+01   1.4313566e+02   5.3360323e+01   8.7451819e+01   6.6433548e+01   1.3792306e+02   6.1038387e+01   1.5094596e+02   2.3953548e+01   1.2704243e+02   4.4605806e+01   1.0439508e+02   5.6993226e+01   1.0362409e+02   4.1795484e+01   1.1030991e+02   4.9392258e+01   8.1963458e+01   2.3187129e+02   2.5394168e+01   4.0896129e+02  -2.7779484e+01   6.0915806e+01   8.6266735e+01   1.7334161e+02   1.6824606e+01   4.3999355e+01   1.3212360e+02   3.4385355e+02   2.3496877e+01   5.0962903e+01   1.4285942e+02   4.3699677e+01   1.2290015e+02   4.1399355e+01   1.3005515e+02   6.6282581e+01   1.1157030e+02   8.2588710e+01   1.5330097e+02   4.4966129e+01   9.5008839e+01   6.4887097e+01   1.7713935e+02   6.1548710e+01   1.7324836e+02   3.8407742e+01   1.3230319e+02   2.8433806e+02   4.2726323e+00   5.6976774e+01   1.0002831e+02   2.6689677e+01   1.7637418e+02   4.2790323e+00   1.9776774e+00   5.9512903e+01   1.2379574e+02   4.4034516e+01   8.0524000e+00   4.1496774e+01   1.1213542e+02   7.4901613e+01   1.4385626e+02   8.2670968e+01   1.4708019e+02   4.7085161e+01   1.5289706e+02   6.4352903e+01   9.9115639e+01   1.1148903e+02   1.0677797e+02   4.3020968e+01   1.1908187e+02   7.7951613e+01   1.1411484e+02   3.5298387e+01   6.3714194e+01   5.2018710e+01   1.2484463e+02   2.4408710e+01   2.2326981e+01   5.2026452e+01   1.0613466e+02   1.1433065e+02   1.2438742e+02   6.3227419e+01   9.6797935e+01   2.6376129e+01   6.1715226e+00   6.3235806e+01   2.2562888e+02   4.7685484e+01   1.2941419e+02   1.3145129e+02   9.6131639e+01   7.4555484e+01   1.4562169e+02   8.3199677e+01   2.0506015e+02   4.4801613e+01   1.0548748e+02   8.7788710e+01   1.9149400e+02   8.8520323e+01   1.5050999e+02   1.9430323e+01   2.5451381e+01   8.9158065e+01   1.3446219e+02   3.0018387e+01   3.9385303e+01   5.6053226e+01   1.1764800e+02   6.6134194e+01   1.7636991e+02   4.7696452e+01   8.8840413e+01   7.6811935e+01   1.3446601e+02   1.9903000e+02   2.7415244e+02   7.2534194e+01   1.6906597e+02   1.0133968e+02   1.6192250e+02   7.4175161e+01   1.3516083e+02   2.6880613e+02  -2.4946426e+01   6.7409032e+01   9.0244374e+01   7.9258710e+01   2.1649285e+02   5.5667097e+01   1.2068921e+02   2.6189065e+02  -5.2667355e+00   7.8490323e+01   1.6760206e+02   1.8851774e+02  -1.7903677e+01   3.4922903e+02   1.4112968e+01   3.3850645e+01   1.0899066e+02   7.1061613e+01   9.3975716e+01   7.0877419e+01   1.2102206e+02   1.8671935e+01   4.8975277e+01   6.0819677e+01   1.4156185e+02   7.4962903e+01   1.2090555e+02   5.3105484e+01   1.8019382e+02   8.9392581e+01   2.3297859e+02   1.1908484e+02   1.8565870e+02   9.7609677e+01   1.8316058e+02   6.8262903e+01   1.7642510e+02   5.8997742e+01   1.0238083e+02
   1.1154806e+02   3.4586155e+01   2.8298161e+02   5.0240516e+00   7.7790645e+01   1.1035997e+02   1.0107452e+02   1.4556888e+02   5.5950645e+01   1.6342879e+02   1.6775129e+02   1.6135703e+01   5.5250000e+01   1.5514613e+02   6.5794516e+01   1.8286902e+02   2.4128000e+02  -2.3545626e+01   2.2290710e+02   6.3709806e+00   5.6736774e+01   1.3085009e+02   4.7604194e+01   8.9545535e+01   2.8325161e+01   1.0607495e+02   1.0302226e+02   2.1265499e+02   2.6666774e+02   9.5017419e+00   3.5122452e+02  -1.1799897e+01   6.9757097e+01   9.2852335e+01   6.5790968e+01   1.2580253e+02   8.8950000e+01   1.4974916e+02   7.1603548e+01   1.7409010e+02   7.3300000e+01   1.5212342e+02   8.7639355e+01   1.2457208e+02   3.2226355e+02   3.1947226e+00   3.1551065e+02   9.6710839e+00   8.7506129e+01   1.6286403e+02   2.2283323e+02  -5.9410206e+01   6.0009355e+01   1.1234248e+02   5.6723226e+01   1.5554505e+02   5.3680000e+01   1.0541205e+02   4.4263871e+01   1.5172695e+02   6.4718387e+01   1.2782446e+02   3.2830323e+01   6.7134219e+01   8.5003548e+01   1.8634746e+02   7.6948387e+01   1.6114316e+02   2.9003548e+01   1.1006843e+02   4.2175806e+01   8.4109484e+01   5.2333226e+01   1.0818689e+02   4.8075484e+01   9.2717510e+01   5.1542258e+01   1.0484146e+02   2.4777129e+02   3.1072168e+01   3.7249129e+02  -2.3011884e+01   4.6245806e+01   6.8860335e+01   1.2853161e+02   1.4829406e+01   6.7429355e+01   1.0043920e+02   3.4813355e+02   8.5344774e+00   4.0482903e+01   1.6964782e+02   4.1939677e+01   1.0089095e+02   6.3589355e+01   1.0589995e+02   5.3042581e+01   1.2271950e+02   7.7828710e+01   1.3511177e+02   6.4296129e+01   9.7892439e+01   6.4557097e+01   2.0231575e+02   4.7648710e+01   1.7888036e+02   4.5737742e+01   1.5204679e+02   2.6290806e+02  -3.9296774e-01   4.1506774e+01   9.0985910e+01   3.8449677e+01   1.6724338e+02  -9.0609677e+00  -4.7151226e+00   5.6232903e+01   1.6781814e+02   2.0374516e+01   8.1752000e+00   4.6076774e+01   8.1009019e+01   6.3761613e+01   1.3645746e+02   5.5090968e+01   1.4685659e+02   5.4375161e+01   1.6126386e+02   6.8312903e+01   8.4988839e+01   1.2015903e+02   1.0542437e+02   4.8740968e+01   1.2833427e+02   5.6141613e+01   1.4019964e+02   3.5298387e+01   8.7954194e+01   4.8448710e+01   1.0332023e+02   2.8978710e+01   2.7821381e+01   6.6456452e+01   1.0746026e+02   7.9710645e+01   1.6776702e+02   3.9847419e+01   1.3104834e+02   3.4846129e+01   7.5439226e+00   7.2095806e+01   2.3120008e+02   5.9495484e+01   1.3584939e+02   1.3235129e+02   1.4110964e+02   6.2605484e+01   1.6233769e+02   8.4579677e+01   1.7985975e+02   5.8901613e+01   1.1459948e+02   8.4028710e+01   2.1417480e+02   9.1000323e+01   1.8874159e+02   3.8760323e+01   3.3044981e+01   8.0678065e+01   1.5899059e+02   3.1498387e+01   4.3176903e+01   4.3963226e+01   1.3561520e+02   8.4424194e+01   1.5209671e+02   6.4306452e+01   9.7741613e+01   4.2241935e+01   1.5823161e+02   2.0103000e+02   3.0009244e+02   6.3814194e+01   1.3805357e+02   7.4339677e+01   1.6517250e+02   6.2075161e+01   1.6488883e+02   3.5147613e+02  -4.0660026e+01   6.2219032e+01   1.1813957e+02   4.9208710e+01   1.8994685e+02   4.4617097e+01   1.0553321e+02   2.5761065e+02  -3.8743355e+00   7.3110323e+01   1.3769246e+02   1.8027774e+02  -1.4004477e+01   3.3193903e+02   1.9776168e+01   5.1900645e+01   9.0166658e+01   8.2101613e+01   1.0299252e+02   4.4117419e+01   1.0450286e+02   2.7101935e+01   2.1340877e+01   5.9439677e+01   1.3186225e+02   6.1962903e+01   1.2660555e+02   4.7635484e+01   1.7658142e+02   7.4352581e+01   2.0651179e+02   1.3475484e+02   1.7663510e+02   5.9809677e+01   1.4928458e+02   7.0412903e+01   1.7210310e+02   4.3897742e+01   9.1068826e+01
   1.3263806e+02   2.5689548e+00   2.6203161e+02   2.1750052e+01   6.2840645e+01   1.2783597e+02   1.2202452e+02   1.5208288e+02   5.4420645e+01   1.1750119e+02   1.5551129e+02   3.7349032e+00   7.0440000e+01   1.4303093e+02   6.6084516e+01   1.5756582e+02   1.1971000e+02  -6.1500258e+00   2.2242710e+02   6.4093806e+00   5.2116774e+01   1.0354969e+02   4.9794194e+01   1.0528034e+02   4.8325161e+01   8.5574955e+01   8.6162258e+01   1.6452379e+02   2.6408774e+02  -1.5318581e+00   3.5012452e+02   5.4781032e+00   5.5517097e+01   8.9321535e+01   8.9840968e+01   1.5473853e+02   8.7330000e+01   2.1644876e+02   6.5893548e+01   2.1411690e+02   6.2350000e+01   2.2213942e+02   6.2969355e+01   1.0130568e+02   3.1583355e+02  -1.4630877e+01   2.9884065e+02   7.0046839e+00   7.3986129e+01   1.4551563e+02   2.1535323e+02  -5.7051806e+01   6.5629355e+01   1.5117288e+02   5.1203226e+01   1.3083665e+02   4.5150000e+01   9.7094452e+01   5.3163871e+01   1.4663495e+02   6.1958387e+01   1.3209526e+02   5.7020323e+01   7.3729019e+01   9.9093548e+01   1.6417026e+02   5.0038387e+01   1.1172596e+02   3.5863548e+01   1.2337963e+02   4.7365806e+01   7.6794284e+01   4.7853226e+01   1.1325529e+02   5.1795484e+01   1.1874991e+02   5.3492258e+01   8.8255458e+01   2.3815129e+02   1.5801768e+01   4.1606129e+02  -3.2777484e+01   6.1145806e+01   7.8148335e+01   1.2657161e+02  -6.8637935e+00   8.1899355e+01   1.2366160e+02   3.4156355e+02   2.9700774e+00   3.9382903e+01   1.5950582e+02   5.6079677e+01   1.0056975e+02   5.6549355e+01   1.2661315e+02   7.6422581e+01   1.2379910e+02   4.7778710e+01   1.2503577e+02   6.0016129e+01   9.9704839e+01   8.1267097e+01   1.7254895e+02   4.2408710e+01   1.4844956e+02   4.8027742e+01   1.2772359e+02   2.3676806e+02   2.7788232e+01   5.2026774e+01   1.0381431e+02   3.1639677e+01   1.9730818e+02  -2.4409677e+00  -1.2104723e+01   5.6422903e+01   1.3256294e+02   2.4804516e+01   1.3970800e+01   3.7876774e+01   1.0647502e+02   5.4521613e+01   1.3033666e+02   7.5090968e+01   1.5096659e+02   4.6325161e+01   1.6342786e+02   4.5542903e+01   8.9140439e+01   1.3372903e+02   8.9568774e+01   4.8880968e+01   1.3013307e+02   5.2801613e+01   1.4655684e+02   3.5778387e+01   8.1295794e+01   4.8828710e+01   1.1475983e+02   1.6928710e+01   2.4595381e+01   7.1456452e+01   9.8300258e+01   8.5000645e+01   1.5668382e+02   6.5127419e+01   1.3669594e+02   3.5276129e+01   3.0795226e+00   7.2855806e+01   1.9628928e+02   5.9545484e+01   1.2532539e+02   1.1654129e+02   1.2284444e+02   5.9845484e+01   1.3131849e+02   6.2629677e+01   1.7923575e+02   4.6131613e+01   1.1262108e+02   6.9738710e+01   2.1303800e+02   8.6420323e+01   1.6767799e+02   2.8380323e+01   3.8925381e+01   8.9728065e+01   1.1865659e+02   2.7928387e+01   5.8652503e+01   6.7243226e+01   1.1989280e+02   8.2374194e+01   1.5811071e+02   4.3546452e+01   1.1378241e+02   6.8051935e+01   1.5735681e+02   1.6779000e+02   2.7437164e+02   8.3764194e+01   1.9807757e+02   1.1676968e+02   1.6439810e+02   7.0405161e+01   1.6874243e+02   3.4866613e+02  -9.2452258e+00   9.2409032e+01   1.1586437e+02   7.4688710e+01   2.0861845e+02   3.7007097e+01   9.1332013e+01   2.5842065e+02  -8.3191355e+00   5.2210323e+01   1.2851446e+02   2.0703774e+02  -3.4752774e+00   3.4831903e+02   3.1185768e+01   5.3230645e+01   9.4960258e+01   9.1101613e+01   1.4161252e+02   4.1067419e+01   1.0660686e+02   8.3819355e+00   1.3178477e+01   5.9159677e+01   1.3241465e+02   4.7822903e+01   8.7546748e+01   2.3055484e+01   1.4435782e+02   8.6972581e+01   1.6726219e+02   1.1280484e+02   1.6039110e+02   5.0059677e+01   1.2151458e+02   6.6222903e+01   1.4200830e+02   5.4237742e+01   6.6671626e+01
   1.1439806e+02   1.3838155e+01   2.7027161e+02   8.3708516e+00   5.0410645e+01   1.2526037e+02   1.0007452e+02   1.6098888e+02   5.9560645e+01   1.1818999e+02   1.2703129e+02   1.5433032e+00   6.7060000e+01   1.5439133e+02   5.9604516e+01   1.7436422e+02   1.3490000e+02   1.7254774e+01   2.6147710e+02   2.0665381e+01   5.5026774e+01   1.1908689e+02   4.5844194e+01   1.2359634e+02   4.4995161e+01   8.5121355e+01   5.6922258e+01   2.0681299e+02   2.4894774e+02  -3.7906581e+00   3.4479452e+02  -1.0665497e+01   5.0277097e+01   8.9120735e+01   8.1030968e+01   1.1868333e+02   9.7850000e+01   1.6941716e+02   6.6363548e+01   2.2188930e+02   5.8010000e+01   2.3010662e+02   6.0539355e+01   1.1060008e+02   3.3021355e+02   1.7028723e+01   3.0813065e+02   1.0121484e+01   6.8036129e+01   1.1237163e+02   2.2654323e+02  -6.8227006e+01   5.5959355e+01   1.0190648e+02   6.0103226e+01   1.2651465e+02   5.2250000e+01   4.8386452e+01   5.5783871e+01   1.2894535e+02   5.4288387e+01   1.1560886e+02   5.8400323e+01   1.1046862e+02   8.2903548e+01   1.4251546e+02   5.1848387e+01   1.1363116e+02   3.3333548e+01   1.4644203e+02   5.2695806e+01   1.0274788e+02   5.8803226e+01   1.2280929e+02   4.9505484e+01   1.0708311e+02   4.2632258e+01   8.8554258e+01   2.2396129e+02   1.2406968e+01   4.4958129e+02  -2.0129084e+01   3.9295806e+01   7.1846335e+01   1.5048161e+02   1.4173406e+01   5.5089355e+01   1.4133640e+02   3.2161355e+02   7.9460774e+00   4.2002903e+01   1.4086622e+02   4.8509677e+01   1.0279535e+02   5.3969355e+01   1.2861955e+02   6.8612581e+01   1.4566390e+02   6.1348710e+01   1.3024017e+02   6.1866129e+01   1.0431684e+02   5.8177097e+01   1.5639615e+02   6.0358710e+01   1.7148356e+02   4.1687742e+01   1.1661079e+02   2.1590806e+02   4.2027032e+01   4.7976774e+01   1.0917831e+02   3.4829677e+01   1.8177298e+02   6.6090323e+00  -1.7787226e+00   3.5892903e+01   1.1306534e+02   2.8134516e+01   5.7044000e+00   4.7356774e+01   1.0095662e+02   7.2761613e+01   1.4292746e+02   7.4280968e+01   1.1446139e+02   5.5325161e+01   1.6413786e+02   5.5162903e+01   1.0932084e+02   1.3258903e+02   8.5569974e+01   6.9600968e+01   1.0685547e+02   8.1521613e+01   1.3378924e+02   4.6018387e+01   8.2236594e+01   5.9408710e+01   1.3958343e+02   3.8888710e+01   4.4028581e+01   6.1836452e+01   8.3969858e+01   9.5380645e+01   1.6109342e+02   6.9797419e+01   1.4594234e+02   2.5036129e+01   2.8378723e+01   7.0375806e+01   2.4333768e+02   6.3165484e+01   1.1622579e+02   1.1769129e+02   1.2171244e+02   6.2075484e+01   1.4000009e+02   7.5109677e+01   2.2780735e+02   4.3281613e+01   9.9659084e+01   9.8508710e+01   2.0773640e+02   9.1140323e+01   1.7001039e+02   2.3810323e+01   1.5290981e+01   8.8588065e+01   1.4250779e+02   3.8778387e+01   4.1974503e+01   7.2003226e+01   1.2104200e+02   8.0664194e+01   1.4339751e+02   4.8646452e+01   9.3524413e+01   7.9861935e+01   1.2826201e+02   1.5036000e+02   2.7809604e+02   8.5384194e+01   1.6837797e+02   9.6289677e+01   1.8551650e+02   9.7265161e+01   1.5716363e+02   3.6032613e+02  -3.9178026e+01   7.8989032e+01   1.1317797e+02   6.1398710e+01   1.9297165e+02   5.7197097e+01   8.4566813e+01   2.5742065e+02   2.2280865e+01   6.3350323e+01   1.4814326e+02   1.5841774e+02   2.7794323e+01   3.4441903e+02   8.0177677e+00   5.4420645e+01   1.0677506e+02   1.0068161e+02   8.8126116e+01   6.4407419e+01   1.3411966e+02   1.7241935e+01   6.3696774e+00   7.6109677e+01   1.5386865e+02   8.0582903e+01   1.0783595e+02   5.2445484e+01   1.9348662e+02   7.3632581e+01   2.0918939e+02   1.2127484e+02   1.7729350e+02   6.0909677e+01   1.5499658e+02   7.1362903e+01   2.0364710e+02   5.8707742e+01   1.2026403e+02
   1.5968806e+02   2.8504955e+01   2.2713161e+02   1.9392052e+01   8.3220645e+01   1.6382557e+02   1.1497452e+02   1.1107688e+02   7.1850645e+01   1.3539679e+02   1.3965129e+02  -3.2262968e+00   1.3315000e+02   1.4858413e+02   6.7364516e+01   1.8127342e+02   1.1933000e+02  -4.2196258e+00   3.1409710e+02   2.5455781e+01   4.2456774e+01   1.3251249e+02   6.3034194e+01   1.0603114e+02   4.9135161e+01   9.2370155e+01   8.0352258e+01   1.8455859e+02   2.4004774e+02  -2.9386581e+00   3.7960452e+02   6.2597032e+00   6.8707097e+01   1.1464634e+02   9.2410968e+01   1.4291293e+02   1.0890000e+02   1.8005316e+02   7.0793548e+01   2.3568490e+02   8.7060000e+01   1.2711262e+02   7.0969355e+01   1.1623568e+02   3.3035355e+02  -5.7924774e+00   3.6227065e+02   1.1930284e+01   7.2416129e+01   1.6721123e+02   2.9345323e+02  -4.2579806e+01   7.8909355e+01   1.5016048e+02   4.8823226e+01   1.2998705e+02   6.8150000e+01   1.0316445e+02   6.4503871e+01   1.3657775e+02   1.5414839e+02   1.2205006e+02   5.2640323e+01   7.7789419e+01   8.9473548e+01   1.5355986e+02   1.8622839e+02   3.1310761e+01   5.4483548e+01   1.6694003e+02   6.2745806e+01   8.9413884e+01   4.9283226e+01   1.0995089e+02   4.8125484e+01   1.4804351e+02   5.3442258e+01   1.2078946e+02   2.0553129e+02   2.0171368e+01   4.2553129e+02  -9.3950839e+00   3.9145806e+01   5.9288335e+01   3.2341613e+01   2.9546065e+00   5.9049355e+01   1.4772960e+02   3.1528355e+02  -3.5752258e-01   4.0482903e+01   1.7441782e+02   3.6129677e+01   9.7165755e+01   3.7399355e+01   1.1971515e+02   5.5042581e+01   1.0388950e+02   5.5728710e+01   1.0916977e+02   5.2966129e+01   8.9798839e+01   4.0077097e+01   1.6669415e+02   3.3748710e+01   1.5914236e+02   4.0077742e+01   1.4258959e+02   2.3048806e+02   7.4806323e+00   6.6076774e+01   9.8300310e+01   5.6499677e+01   1.1850938e+02   1.6590323e+00   1.3272774e+00   4.7892903e+01   1.3562534e+02   3.0424516e+01  -6.2880000e-01   3.7116774e+01   6.8155819e+01   7.5711613e+01   1.6088146e+02   6.8950968e+01   1.2407779e+02   4.7945161e+01   1.8086826e+02   5.9972903e+01   7.5556039e+01   1.1306903e+02   1.1165157e+02   5.4400968e+01   1.0522147e+02   5.5471613e+01   1.5572324e+02   3.3208387e+01   7.9261394e+01   5.1168710e+01   1.3886263e+02   4.4738710e+01   6.1750581e+01   6.9116452e+01   1.0710746e+02   9.1520645e+01   1.5625222e+02   5.5267419e+01   1.5477474e+02   2.0946129e+01   1.5415923e+01   8.4715806e+01   2.4343048e+02   6.0735484e+01   1.4423019e+02   1.1040129e+02   1.1838564e+02   6.7365484e+01   1.1814689e+02   7.6439677e+01   2.0656095e+02   5.8901613e+01   1.2740948e+02   8.0788710e+01   1.9481400e+02   9.0710323e+01   1.5419479e+02   1.8000323e+01   3.6655781e+01   9.7588065e+01   1.5159779e+02   3.0778387e+01   5.6324503e+01   9.2103226e+01   1.1443400e+02   9.0524194e+01   1.4203871e+02   3.8546452e+01   1.1123241e+02   6.2191935e+01   1.6667561e+02   2.0341000e+02   2.6885204e+02   6.8814194e+01   1.5803357e+02   6.9339677e+01   2.0105250e+02   6.0505161e+01   1.7325443e+02   3.1870613e+02  -5.9128426e+01   9.1459032e+01   1.5546037e+02   4.7638710e+01   2.0754245e+02   3.7287097e+01   8.3349613e+01   2.2851065e+02   8.0736645e+00   5.7350323e+01   1.6814326e+02   1.3560774e+02   5.8091226e+00   3.3350903e+02   1.1130568e+01   5.1230645e+01   1.2651026e+02   8.0011613e+01   7.2209716e+01   5.3167419e+01   1.2024886e+02   2.5241935e+01   2.8539677e+01   9.3539677e+01   1.8766425e+02   7.1012903e+01   1.2046155e+02   6.0535484e+01   1.7016942e+02   7.8922581e+01   2.1938619e+02   8.9234839e+01   1.8756670e+02   7.6309677e+01   1.3561458e+02   7.6692903e+01   1.9270070e+02   4.3807742e+01   6.7406026e+01
   1.1535806e+02   1.8901355e+01   2.4165161e+02   1.4230452e+01   8.5750645e+01   1.5348317e+02   1.0602452e+02   1.4184288e+02   6.4990645e+01   1.4670559e+02   1.5689129e+02  -4.0354968e+00   1.0758000e+02   1.5238973e+02   5.3944516e+01   1.6572702e+02   1.3918000e+02  -3.1847626e+01   2.7499710e+02   5.9737806e+00   3.4216774e+01   1.3379169e+02   4.4944194e+01   1.2651834e+02   3.0895161e+01   9.8159355e+01   8.6212258e+01   1.9137979e+02   2.4170774e+02   5.4985419e+00   3.6069452e+02  -1.0327497e+01   5.8187097e+01   1.2239794e+02   7.4080968e+01   1.3932933e+02   9.9990000e+01   2.3657596e+02   6.2323548e+01   2.6012250e+02   5.2540000e+01   1.6887422e+02   7.6349355e+01   1.4728528e+02   3.2554355e+02   1.6642323e+01   3.7137065e+02   2.3062284e+01   7.4646129e+01   1.6803283e+02   2.7978323e+02  -7.8206206e+01   7.0959355e+01   1.4174648e+02   6.6483226e+01   1.4338425e+02   4.3200000e+01   1.0478045e+02   6.4353871e+01   1.5873975e+02   1.6966839e+02   1.6008846e+02   4.7830323e+01   8.0314219e+01   8.0043548e+01   1.5436426e+02   2.0065839e+02   6.2063613e+00   5.5383548e+01   1.5324803e+02   4.5885806e+01   8.8952684e+01   5.8143226e+01   1.2205209e+02   6.1415484e+01   1.1408031e+02   3.7542258e+01   1.2925146e+02   2.2992129e+02   2.5650168e+01   3.4915129e+02  -2.9904684e+01   3.9105806e+01   7.9151535e+01   1.4386161e+02   4.9930065e+00   4.9139355e+01   1.1542240e+02   2.8380355e+02   1.2608774e+00   3.6342903e+01   1.5912902e+02   3.8559677e+01   1.1797135e+02   5.1159355e+01   1.1913435e+02   5.7282581e+01   1.0943030e+02   5.5158710e+01   1.5468537e+02   6.1396129e+01   1.1059444e+02   5.6847097e+01   1.4888255e+02   4.7548710e+01   1.5312836e+02   3.3687742e+01   1.3082079e+02   2.5209806e+02   1.9611832e+01   5.4126774e+01   1.5144631e+02   1.5969677e+01   1.5932178e+02   9.0390323e+00   2.0268774e+00   6.9372903e+01   1.2990694e+02   1.5614516e+01   2.3366000e+01   3.7216774e+01   1.0752782e+02   8.3611613e+01   1.3543946e+02   6.1000968e+01   9.7473794e+01   5.0755161e+01   1.7469346e+02   5.1502903e+01   1.1690364e+02   1.1815903e+02   1.2567437e+02   6.9400968e+01   1.2316147e+02   6.7281613e+01   1.5596844e+02   5.0398387e+01   9.4226194e+01   5.2358710e+01   1.3457743e+02   6.0218710e+01   5.9992181e+01   7.1836452e+01   1.0716986e+02   9.1520645e+01   1.3568222e+02   4.5987419e+01   1.0932714e+02   2.1606129e+01   2.6033123e+01   9.0185806e+01   2.1375288e+02   7.2165484e+01   1.2798579e+02   1.0945129e+02   1.3951164e+02   6.5505484e+01   1.1739569e+02   9.1539677e+01   2.1673295e+02   4.8901613e+01   9.9919484e+01   7.2548710e+01   2.0023320e+02   1.1080032e+02   1.7472759e+02   3.9950323e+01   4.0139781e+01   8.0108065e+01   1.6132619e+02   2.2358387e+01   3.7858103e+01   8.7583226e+01   1.1460560e+02   7.1804194e+01   1.3857631e+02   2.8646452e+01   1.3336441e+02   6.1861935e+01   1.5356201e+02   1.8774000e+02   2.4791564e+02   6.1344194e+01   1.4301117e+02   9.3149677e+01   1.7985770e+02   5.8885161e+01   1.4638403e+02   2.8261613e+02  -1.4531226e+01   9.4699032e+01   1.4711117e+02   4.7538710e+01   1.8855045e+02   2.2287097e+01   6.3219613e+01   2.1661065e+02   7.4056645e+00   6.7350323e+01   1.2768326e+02   1.6960774e+02  -1.2670877e+01   3.6879903e+02   5.0673677e+00   3.3760645e+01   9.7377858e+01   6.9201613e+01   7.2784516e+01   6.0407419e+01   9.9059665e+01   2.4819355e+00   1.2204774e+00   7.6769677e+01   1.8847585e+02   6.5822903e+01   8.3536748e+01   4.5205484e+01   1.7706582e+02   5.6542581e+01   1.8150659e+02   9.1424839e+01   1.4801150e+02   4.8559677e+01   1.4023458e+02   6.5602903e+01   1.8091790e+02   3.1667742e+01   6.3327226e+01
   1.3092806e+02   2.2655755e+01   2.3565161e+02  -9.8095484e+00   7.5410645e+01   1.3912037e+02   1.0164452e+02   1.3081328e+02   7.4610645e+01   1.3774599e+02   1.3199129e+02  -1.0333497e+01   6.6440000e+01   1.6382093e+02   6.1894516e+01   1.6833102e+02   1.1547000e+02  -2.0000826e+01   2.3242710e+02   1.7609381e+01   4.3026774e+01   9.7326890e+01   3.6794194e+01   1.2103034e+02   4.5235161e+01   1.1453215e+02   8.0592258e+01   1.5472939e+02   2.7399774e+02   3.1553419e+00   3.9360452e+02  -5.2402968e+00   5.7137097e+01   1.1300194e+02   6.8180968e+01   1.2552133e+02   1.1033000e+02   1.6074876e+02   6.0363548e+01   1.9246930e+02   7.4680000e+01   1.9724302e+02   8.1349355e+01   1.4617528e+02   3.3121355e+02   3.0948723e+01   3.5680065e+02   3.8797884e+01   7.5836129e+01   1.7146763e+02   2.6326323e+02  -6.7124606e+01   7.7909355e+01   1.4057048e+02   5.6393226e+01   1.3095145e+02   3.3490000e+01   4.3127252e+01   6.9163871e+01   1.4273495e+02   1.0385839e+02   1.4288326e+02   4.2740323e+01   8.8581419e+01   4.9573548e+01   1.4041186e+02   2.1294839e+02   1.2983161e+01   5.2863548e+01   1.5215963e+02   5.7935806e+01   8.7708684e+01   3.6803226e+01   1.2003929e+02   5.4225484e+01   1.1912551e+02   6.2302258e+01   1.1112066e+02   2.3639129e+02   1.9172568e+01   2.9544129e+02  -2.8697884e+01   4.8625806e+01   7.2389935e+01   2.2281161e+02  -7.2329935e+00   5.1859355e+01   1.2730480e+02   2.8823355e+02   2.8647742e-01   5.1292903e+01   1.5750302e+02   3.5319677e+01   1.0628055e+02   5.0689355e+01   1.1774195e+02   6.6762581e+01   1.0167190e+02   5.3828710e+01   1.3779177e+02   5.3916129e+01   1.3053284e+02   5.9417097e+01   1.5586695e+02   4.1938710e+01   1.5843716e+02   3.6547742e+01   1.1973199e+02   2.6895806e+02   2.0263032e+01   2.1406774e+01   1.1245391e+02   1.7639677e+01   1.8009818e+02   5.4690323e+00  -2.7375226e+00   4.2802903e+01   1.3498254e+02   2.4234516e+01   1.7916400e+01   3.7596774e+01   5.8117419e+01   7.6571613e+01   1.3891266e+02   7.1710968e+01   1.6180699e+02   5.3235161e+01   1.4363506e+02   6.7022903e+01   1.2461204e+02   1.1082903e+02   1.0231077e+02   4.5070968e+01   1.3515787e+02   7.2041613e+01   1.4244764e+02   4.2488387e+01   8.3568994e+01   4.2448710e+01   1.3299023e+02   6.0128710e+01   6.9189381e+01   5.0686452e+01   8.8581858e+01   6.0520645e+01   1.0588222e+02   5.6847419e+01   1.2873834e+02   3.1376129e+01   1.1441523e+01   5.5525806e+01   2.6567568e+02   7.1645484e+01   1.3683739e+02   1.2992129e+02   9.6874039e+01   4.9125484e+01   1.5474609e+02   5.7629677e+01   1.8849575e+02   3.7231613e+01   1.0938308e+02   6.5738710e+01   2.0716800e+02   9.9000323e+01   1.3205159e+02   1.0380323e+01   2.7455381e+01   9.7638065e+01   1.2454379e+02   1.5258387e+01   3.5326103e+01   5.2203226e+01   1.2285600e+02   8.8714194e+01   1.7808351e+02   1.3836452e+01   1.1154921e+02   6.3241935e+01   1.0940161e+02   1.9212000e+02   2.4037524e+02   6.2384194e+01   1.3864797e+02   9.0529677e+01   1.6621730e+02   8.0215161e+01   1.7486763e+02   3.2047613e+02  -2.0660026e+01   9.1559032e+01   1.8374237e+02   6.9498710e+01   1.9865365e+02   4.3287097e+01   8.5059613e+01   2.1623065e+02   1.8246065e+01   7.9640323e+01   1.4179006e+02   1.8032774e+02   3.1815226e+00   3.8117903e+02   7.5569677e+00   5.6470645e+01   1.1713106e+02   7.8911613e+01   7.6157716e+01   7.5927419e+01   1.2323806e+02   3.2811935e+01   6.3140774e+00   7.7539677e+01   1.9665425e+02   7.3302903e+01   1.4122835e+02   5.2865484e+01   2.4169302e+02   9.6922581e+01   2.2098619e+02   1.1480484e+02   1.8857110e+02   9.1659677e+01   2.1603658e+02   6.6122903e+01   1.9035630e+02   5.0377742e+01   1.1193043e+02
   1.3116806e+02   6.0406555e+01   2.5917161e+02   1.9288516e+00   6.3510645e+01   1.2750237e+02   1.0126452e+02   1.4784368e+02   7.8330645e+01   1.3330839e+02   1.3908129e+02   4.0289303e+01   7.5340000e+01   1.5682893e+02   5.9604516e+01   1.7889422e+02   1.2757000e+02  -1.0488826e+01   2.5252710e+02   1.0721381e+01   5.1076774e+01   1.2992289e+02   3.7134194e+01   1.1948314e+02   4.3855161e+01   9.4402555e+01   7.7262258e+01   1.8852579e+02   2.7589774e+02   1.6903342e+01   3.6950452e+02   2.1497703e+01   4.4227097e+01   1.1132474e+02   8.8410968e+01   1.3223293e+02   9.6230000e+01   1.4054676e+02   5.3083548e+01   1.8429170e+02   8.6350000e+01   1.5559942e+02   5.8589355e+01   1.1456608e+02   3.0159355e+02   1.4683226e+00   3.4632065e+02   6.0662839e+00   6.6696129e+01   1.7804883e+02   2.6383323e+02  -5.2400206e+01   7.4819355e+01   1.5939768e+02   5.0913226e+01   1.2385985e+02   5.4110000e+01   9.1527652e+01   5.2553871e+01   1.0491375e+02   2.2852839e+02   8.7429665e+01   4.3170323e+01   8.6877019e+01   5.6003548e+01   1.3447746e+02   2.2875839e+02   1.1528361e+01   2.8813548e+01   1.6194363e+02   3.7415806e+01   8.3970284e+01   3.2713226e+01   1.1760649e+02   4.1505484e+01   1.1786311e+02   4.1062258e+01   9.3869858e+01   2.4534129e+02   1.5316568e+01   2.7039129e+02  -3.9503884e+01   3.9525806e+01   8.6737935e+01   1.4648161e+02   1.3633406e+01   6.5329355e+01   1.2065720e+02   3.1180355e+02   2.2920877e+01   6.1002903e+01   1.7619622e+02   5.8459677e+01   1.2099935e+02   5.2359355e+01   1.2041835e+02   4.5802581e+01   1.0534870e+02   8.3448710e+01   1.4823217e+02   5.3256129e+01   1.0662564e+02   5.4457097e+01   1.7083375e+02   1.1716871e+02   1.1141876e+02   3.4887742e+01   1.1272479e+02   2.6276806e+02   2.9808232e+01   4.0886774e+01   1.0484551e+02   2.9019677e+01   1.9865778e+02   1.4690323e+00  -2.7475226e+00   4.4422903e+01   1.2933294e+02   2.1034516e+01   1.1842400e+01   4.3026774e+01   9.4013019e+01   6.8711613e+01   1.5306146e+02   5.7000968e+01   1.3803379e+02   7.0135161e+01   1.5867306e+02   6.7922903e+01   1.1868004e+02   1.1563903e+02   1.0035597e+02   5.8120968e+01   1.3625387e+02   7.6381613e+01   1.7196044e+02   4.4108387e+01   8.7869394e+01   4.9828710e+01   1.3677983e+02   6.4698710e+01   7.4103781e+01   5.6496452e+01   9.4207058e+01   8.1470645e+01   1.6072622e+02   4.9607419e+01   1.7436754e+02   8.7561290e+00   2.9491123e+01   6.5615806e+01   2.4024848e+02   6.9165484e+01   1.0979579e+02   1.0588129e+02   1.5112724e+02   7.1125484e+01   1.1570609e+02   5.8389677e+01   1.5481495e+02   4.3711613e+01   1.1343468e+02   8.5838710e+01   2.0913000e+02   8.5090323e+01   1.7559439e+02   3.4000323e+01   2.6615781e+01   6.8638065e+01   1.5610379e+02   2.9168387e+01   3.5743303e+01   4.8723226e+01   1.1794440e+02   8.5424194e+01   1.6929671e+02  -1.3693548e+01   9.0221613e+01   4.8051935e+01   1.5185681e+02   1.5655000e+02   2.5536084e+02   6.4154194e+01   1.7892637e+02   7.5959677e+01   1.8223290e+02   9.1265161e+01   1.4384363e+02   2.8866613e+02  -2.6775226e+01   8.6369032e+01   1.2267757e+02   4.3298710e+01   2.0726965e+02   4.3717097e+01   8.9505213e+01   1.9094065e+02   9.5092645e+00   4.9920323e+01   1.7050766e+02   1.9198774e+02   6.9587226e+00   3.0955903e+02   2.3806568e+01   5.5380645e+01   1.0297826e+02   7.4491613e+01   1.0817132e+02   5.4877419e+01   1.0454206e+02   3.1481935e+01   6.8004774e+00   7.4629677e+01   1.5912705e+02   6.8962903e+01   1.0843555e+02   6.5965484e+01   2.1087502e+02   8.7632581e+01   2.4634939e+02   1.0494484e+02   1.5911990e+02   7.1359677e+01   2.0541058e+02   5.0032903e+01   1.6530350e+02   5.1327742e+01   7.6424426e+01
   1.0382806e+02   5.5353755e+01   2.6775161e+02   5.4324516e+00   6.5410645e+01   1.5540037e+02   7.6504516e+01   1.3339448e+02   6.8140645e+01   1.5340359e+02   1.4622129e+02   2.4008103e+01   7.2390000e+01   1.3677493e+02   8.1414516e+01   1.6047942e+02   1.3738000e+02  -1.8753626e+01   2.0461710e+02   2.1554181e+01   5.2496774e+01   1.1032929e+02   3.6794194e+01   8.3130335e+01   3.4945161e+01   1.0388535e+02   7.6402258e+01   1.8792459e+02   2.7989774e+02   1.6013342e+01   3.7988452e+02   2.0527303e+01   5.0567097e+01   1.0876754e+02   8.2840968e+01   1.6600853e+02   1.1204000e+02   1.5109196e+02   4.7223548e+01   2.5604050e+02   6.3200000e+01   1.8983142e+02   8.0259355e+01   1.1302248e+02   2.8749355e+02   2.5016323e+01   3.1532065e+02   1.5926284e+01   7.2836129e+01   1.5303763e+02   2.7378323e+02  -4.9726206e+01   7.5099355e+01   1.9146528e+02   5.6203226e+01   1.3539665e+02   5.7870000e+01   1.3041685e+02   5.7783871e+01   1.3564535e+02   8.4908387e+01   1.3301926e+02   5.4640323e+01   1.1062942e+02   4.6953548e+01   1.2786146e+02   2.3470839e+02  -1.1137639e+01   4.9763548e+01   1.4759763e+02   4.5225806e+01   1.1767548e+02   5.0663226e+01   1.4089049e+02   4.9655484e+01   1.5549111e+02   6.5822258e+01   9.0939058e+01   2.1811129e+02   4.0064968e+01   3.7520129e+02  -3.7648684e+01   4.6815806e+01   1.0067474e+02   1.2676161e+02   2.0831006e+01   3.4469355e+01   1.4636600e+02   3.1152355e+02   7.4232774e+00   3.8812903e+01   1.4735142e+02   4.3409677e+01   1.0673335e+02   3.6929355e+01   1.1651275e+02   6.0142581e+01   1.0629150e+02   8.3448710e+01   1.1747217e+02   6.6256129e+01   8.4735639e+01   6.8317097e+01   1.5172495e+02   1.3531871e+02   1.1825676e+02   4.2597742e+01   1.2810799e+02   2.3876806e+02   3.1198232e+01   3.3456774e+01   1.0714991e+02   2.0589677e+01   1.9314218e+02  -7.7709677e+00   7.9916774e+00   6.1802903e+01   1.2523254e+02   2.8994516e+01  -3.6044000e+00   5.0266774e+01   1.0177382e+02   7.5421613e+01   1.3719466e+02   9.6050968e+01   1.0914979e+02   4.7705161e+01   1.5122746e+02   7.2592903e+01   9.9976439e+01   1.0901903e+02   1.2564557e+02   6.0500968e+01   1.2592347e+02   7.4181613e+01   1.3280644e+02   4.6728387e+01   9.3939794e+01   6.4498710e+01   1.4622623e+02   3.4788710e+01   7.9266581e+01   6.6596452e+01   1.1344906e+02   8.0810645e+01   1.3944902e+02   7.2557419e+01   1.5158154e+02   3.0376129e+01  -8.1847742e-01   8.6665806e+01   2.1522448e+02   6.4115484e+01   1.3376979e+02   1.2212129e+02   1.2035804e+02   6.4935484e+01   1.5163129e+02   9.7439677e+01   1.7469095e+02   5.6321613e+01   1.2899588e+02   8.4408710e+01   1.9271440e+02   1.0195032e+02   1.6319559e+02   1.4620323e+01   1.3686181e+01   8.0058065e+01   1.5790019e+02   2.4878387e+01   5.2706503e+01   6.9203226e+01   1.2678600e+02   8.8664194e+01   1.5132751e+02   2.0026452e+01   1.0533401e+02   5.6721935e+01   1.6635321e+02   2.0517000e+02   2.4657124e+02   6.3574194e+01   1.5531277e+02   6.8009677e+01   1.9701890e+02   7.9885161e+01   1.5836403e+02   2.9209613e+02  -2.0859626e+01   6.6319032e+01   7.3191574e+01   7.0298710e+01   1.9382965e+02   3.7767097e+01   1.1450121e+02   2.1313065e+02  -2.4159355e+00   6.1300323e+01   1.3082726e+02   1.9384774e+02   7.6992258e-01   3.1208903e+02   1.4274168e+01   3.3950645e+01   9.2982658e+01   9.0631613e+01   1.2712012e+02   3.8877419e+01   7.4822065e+01   1.0961935e+01   3.6320774e+00   5.4439677e+01   1.6012225e+02   5.7342903e+01   6.9835148e+01   4.4825484e+01   1.8771622e+02   7.7112581e+01   2.2024099e+02   1.1023484e+02   1.5759670e+02   4.1609677e+01   1.6954058e+02   4.1072903e+01   1.0241030e+02   3.2187742e+01   5.7625626e+01
[truncated: 5,079,409 more chars]
