# Supplementary material for: Specific structural elements of the T-box riboswitch drive the two-step binding of the tRNA ligand
Source: eLife. 2018 Sep 25;7:e39518. doi: 10.7554/eLife.39518 (PMC6197855; doi:10.7554/eLife.39518)
Supplement: Figure 2—source data 1. — Each two columns show intensities of the Cy3/Cy5 pair from the same molecule. [file elife-39518-fig2-data1.zip › Repeat2.txt]

   2.0000000e+00   2.0000000e+00   6.0000000e+00   6.0000000e+00   7.0000000e+00   7.0000000e+00   1.0000000e+01   1.0000000e+01   1.1000000e+01   1.1000000e+01   1.7000000e+01   1.7000000e+01   1.9000000e+01   1.9000000e+01   2.0000000e+01   2.0000000e+01   2.4000000e+01   2.4000000e+01   2.6000000e+01   2.6000000e+01   2.7000000e+01   2.7000000e+01   2.8000000e+01   2.8000000e+01   3.2000000e+01   3.2000000e+01   3.4000000e+01   3.4000000e+01   3.5000000e+01   3.5000000e+01   4.0000000e+01   4.0000000e+01   4.5000000e+01   4.5000000e+01   4.7000000e+01   4.7000000e+01   5.9000000e+01   5.9000000e+01   6.0000000e+01   6.0000000e+01   6.1000000e+01   6.1000000e+01   8.9000000e+01   8.9000000e+01   9.3000000e+01   9.3000000e+01   9.9000000e+01   9.9000000e+01   1.0000000e+02   1.0000000e+02   1.0100000e+02   1.0100000e+02   1.0600000e+02   1.0600000e+02   1.1900000e+02   1.1900000e+02   1.2000000e+02   1.2000000e+02   1.2200000e+02   1.2200000e+02   1.2300000e+02   1.2300000e+02   1.2400000e+02   1.2400000e+02   1.2800000e+02   1.2800000e+02   1.3100000e+02   1.3100000e+02   1.3200000e+02   1.3200000e+02   1.4100000e+02   1.4100000e+02   1.5400000e+02   1.5400000e+02   1.5500000e+02   1.5500000e+02   1.5700000e+02   1.5700000e+02   1.5900000e+02   1.5900000e+02   1.6000000e+02   1.6000000e+02   1.6100000e+02   1.6100000e+02   1.6700000e+02   1.6700000e+02   1.6800000e+02   1.6800000e+02   1.6900000e+02   1.6900000e+02   1.7000000e+02   1.7000000e+02   1.7300000e+02   1.7300000e+02   1.7900000e+02   1.7900000e+02   1.8600000e+02   1.8600000e+02   1.9000000e+02   1.9000000e+02   1.9400000e+02   1.9400000e+02   1.9500000e+02   1.9500000e+02   2.0100000e+02   2.0100000e+02   2.0400000e+02   2.0400000e+02   2.0900000e+02   2.0900000e+02   2.1000000e+02   2.1000000e+02   2.1100000e+02   2.1100000e+02   2.2100000e+02   2.2100000e+02   2.2300000e+02   2.2300000e+02   2.2400000e+02   2.2400000e+02   2.2700000e+02   2.2700000e+02   2.3100000e+02   2.3100000e+02   2.3200000e+02   2.3200000e+02   2.3500000e+02   2.3500000e+02   2.3700000e+02   2.3700000e+02   2.4000000e+02   2.4000000e+02   2.4400000e+02   2.4400000e+02   2.4600000e+02   2.4600000e+02   2.4700000e+02   2.4700000e+02   2.4800000e+02   2.4800000e+02   2.4900000e+02   2.4900000e+02   2.5300000e+02   2.5300000e+02   2.6200000e+02   2.6200000e+02   2.7100000e+02   2.7100000e+02   2.7200000e+02   2.7200000e+02   2.7600000e+02   2.7600000e+02   2.8100000e+02   2.8100000e+02   2.8400000e+02   2.8400000e+02   2.8600000e+02   2.8600000e+02   2.8700000e+02   2.8700000e+02   2.8800000e+02   2.8800000e+02   2.9000000e+02   2.9000000e+02   2.9200000e+02   2.9200000e+02   2.9400000e+02   2.9400000e+02   2.9600000e+02   2.9600000e+02   3.0100000e+02   3.0100000e+02   3.0200000e+02   3.0200000e+02   3.0300000e+02   3.0300000e+02   3.0500000e+02   3.0500000e+02   3.0600000e+02   3.0600000e+02   3.0800000e+02   3.0800000e+02   3.1000000e+02   3.1000000e+02   3.1300000e+02   3.1300000e+02   3.1900000e+02   3.1900000e+02   3.2000000e+02   3.2000000e+02   3.2100000e+02   3.2100000e+02   3.2900000e+02   3.2900000e+02   3.4200000e+02   3.4200000e+02   3.4300000e+02   3.4300000e+02   3.4400000e+02   3.4400000e+02   3.4900000e+02   3.4900000e+02   3.5100000e+02   3.5100000e+02   3.5200000e+02   3.5200000e+02   3.5300000e+02   3.5300000e+02   3.5400000e+02   3.5400000e+02   3.6200000e+02   3.6200000e+02   3.6300000e+02   3.6300000e+02   3.6400000e+02   3.6400000e+02   3.6700000e+02   3.6700000e+02   3.6800000e+02   3.6800000e+02   3.6900000e+02   3.6900000e+02   3.7400000e+02   3.7400000e+02   3.7900000e+02   3.7900000e+02   3.8000000e+02   3.8000000e+02   3.8100000e+02   3.8100000e+02   3.8300000e+02   3.8300000e+02   3.8800000e+02   3.8800000e+02   3.8900000e+02   3.8900000e+02   3.9600000e+02   3.9600000e+02   4.0400000e+02   4.0400000e+02   4.0500000e+02   4.0500000e+02   4.1600000e+02   4.1600000e+02   4.1800000e+02   4.1800000e+02   4.2100000e+02   4.2100000e+02   4.2200000e+02   4.2200000e+02   4.2400000e+02   4.2400000e+02   4.3400000e+02   4.3400000e+02   4.3600000e+02   4.3600000e+02   4.3800000e+02   4.3800000e+02   4.4100000e+02   4.4100000e+02   4.4400000e+02   4.4400000e+02   4.4800000e+02   4.4800000e+02   4.5700000e+02   4.5700000e+02   4.5800000e+02   4.5800000e+02   4.5900000e+02   4.5900000e+02   4.7100000e+02   4.7100000e+02   4.7400000e+02   4.7400000e+02   4.7900000e+02   4.7900000e+02   4.8200000e+02   4.8200000e+02   4.8500000e+02   4.8500000e+02   4.8900000e+02   4.8900000e+02   4.9000000e+02   4.9000000e+02   4.9200000e+02   4.9200000e+02   4.9700000e+02   4.9700000e+02   5.0000000e+02   5.0000000e+02   5.0100000e+02   5.0100000e+02   5.0200000e+02   5.0200000e+02   5.0600000e+02   5.0600000e+02   5.0800000e+02   5.0800000e+02
   1.7769871e+02  -2.2385584e+01   2.3016871e+02  -1.2823184e+01   4.1339387e+02  -3.7685381e+01   2.8992161e+02  -4.8113084e+01   5.2290968e+01   1.6381801e+02   2.3933484e+02  -5.1235174e+01   5.8291613e+01   5.4814735e+01   3.7717323e+02   4.2705497e+01   3.8730871e+02  -1.6394384e+01   5.5517419e+01   9.4879574e+01   1.7252548e+02  -4.6427523e+01   7.2370968e+01   5.6902903e+01   2.6336387e+02  -3.2276206e+01   3.2921290e+02   2.9142000e+01   2.7262355e+02  -1.7722142e+01   2.5389613e+02  -2.9494594e+01   5.2374516e+01   1.2744326e+02   1.9173484e+02  -1.6932335e+01   8.9217742e+01   1.5487452e+02   6.0731290e+01   7.4593432e+01   7.1047419e+01   1.1452459e+02   2.8500000e+02   3.5999355e+01   1.0062935e+02   1.2655094e+02   1.1894226e+02   1.5396881e+02   1.7731839e+02   1.4311356e+02   2.2095097e+02   3.3612683e+02   4.3216452e+01   1.2055462e+02   1.1529871e+02   2.1942933e+02   5.6108065e+01   1.2679458e+02   1.3991968e+02   6.5835781e+01   2.3796000e+02   3.7177071e+01   7.8400000e+01   1.2147187e+02   1.0068065e+02   1.6485781e+02   7.3834194e+01   2.0032165e+02   1.1389613e+02   1.5463637e+02   4.4918581e+02   1.1542232e+01   9.7458710e+01   2.4651362e+02   1.6220226e+02   1.3260285e+02   7.7950000e+01   1.6886594e+02   6.4912258e+01   1.5579186e+02   4.1218710e+01   9.8962816e+01   1.7182161e+02  -2.8882503e+01   3.1259355e+01   1.6148280e+02   5.6976452e+01   1.0948608e+02   1.1175548e+02   1.5445537e+02   3.5230645e+01   8.3036065e+01   2.0891290e+02   2.0131161e+01   3.7627097e+01   1.0866790e+02   5.5338387e+01   7.1006477e+01   1.9883871e+02  -6.9767844e+00   7.5665806e+01   1.8615545e+02   1.0592871e+02   1.6173602e+02   2.5037548e+02   1.2458706e+02   7.2495806e+01   2.2039292e+02   7.7850323e+01   1.9353391e+02   5.9071613e+01   1.8410105e+02   1.1078419e+02   1.8045694e+02   4.6929355e+01   8.3887910e+01   4.5722903e+01   8.5965716e+01   7.3028710e+01   2.3093802e+02   2.3106839e+02  -1.1777406e+01   2.4934742e+02  -1.6039729e+01   1.9425871e+02   1.6987866e+02   1.4354935e+02   1.0576186e+02   5.4954839e+01   1.1467329e+02   4.9181935e+01   9.6994477e+01   8.0342581e+01   1.6382324e+02   3.2701452e+02  -3.2835355e+01   4.9317097e+01   8.0978826e+01   2.0674968e+02   3.5624219e+01   5.9788710e+01   5.7667216e+01   6.8705484e+01   7.4078723e+01   3.5565161e+01   1.5132672e+02   1.1862581e+01   2.8467874e+02   5.7522903e+01   1.5738688e+02   7.2568710e+01   2.2119902e+02   4.7141613e+01   8.2117703e+01   3.2101419e+02   9.4559613e+00   2.7820097e+02   4.1734245e+01   5.1264516e+01   1.1363110e+02   1.0316387e+02   1.6472560e+02   8.9004194e+01   1.9455031e+02   2.9028710e+01   1.0483802e+02   2.9170032e+02   2.0871071e+01   5.4560645e+01   1.9613741e+02   7.8194516e+01   2.4622186e+02   6.3978710e+01   1.3347202e+02   2.4033387e+02   3.5130387e+01   5.0535806e+01   1.1171810e+02   1.1330548e+02   1.3577395e+02   6.7634839e+01   1.4146599e+02   3.0074194e+01   9.8160194e+01   3.7559194e+02   1.0672587e+02   7.7558710e+01   5.7523368e+01   3.9118710e+01   8.3320816e+01   2.5121871e+02  -3.3357184e+01   2.9308710e+01   5.0485616e+01   4.0699677e+01   1.2973790e+02   6.3475806e+01   1.8630387e+02   3.1168710e+01   1.5681682e+02   6.8760645e+01   1.2477334e+02   9.3108710e+01   1.3581162e+02   1.4691419e+02   1.2603364e+02   4.7828387e+01   1.1504179e+02   3.6143226e+01   1.2004177e+02   1.3664839e+02   9.0709419e+01   9.5723548e+01   1.2458179e+02   1.6330323e+02   1.2773639e+02   5.7548710e+01   1.2198642e+02   2.4358387e+02   1.0862323e+01   7.1971613e+01   1.6095614e+02   1.2577387e+02   1.3385196e+02   4.5303871e+01   1.2994666e+02   7.3589355e+01   7.6637045e+01   5.4547742e+01   1.1947392e+02   4.2010323e+01   1.0470530e+02   5.9063226e+01   1.0028817e+02   2.5807871e+02   2.0980402e+02   8.1892258e+01   1.2840572e+02   4.3255484e+01   1.1968698e+02   1.0655387e+02   1.8665150e+02   1.3900387e+02   2.2262001e+02   3.2863032e+02   1.5026119e+02   6.4275484e+01   1.6975828e+02   1.9507871e+02   1.8364016e+01   8.3433871e+01   1.4052884e+02   8.8410645e+01   1.6471070e+02   6.2703871e+01   9.8680465e+01   8.7178710e+01   1.7346054e+02   7.7704839e+01   1.4302974e+02   9.1315161e+01   1.7657188e+02   6.9950323e+01   1.3124559e+02   3.8188871e+02   1.0470922e+02   7.0660000e+01   1.2328462e+02   3.1054871e+02   1.3898642e+02   9.8355484e+01   1.5858221e+02   1.2513032e+02   1.6785119e+02   7.2445161e+01   1.7140181e+02   8.1218710e+01   1.7505282e+02   9.1187419e+01   1.0328888e+02   1.7302871e+02   2.2612802e+02   4.8803548e+01   1.6016410e+02   8.1542258e+01   1.4527146e+02   2.2514194e+01   1.0354112e+02   1.0239839e+02   1.1880329e+02   8.6532903e+01   1.4341672e+02   4.6340323e+01   2.3578761e+02   5.1218710e+01   1.2045282e+02   8.0097419e+01   1.4084640e+02
   2.0964871e+02  -3.8611584e+01   2.6026871e+02  -4.8511844e+00   4.1001387e+02  -2.8934981e+01   2.9178161e+02  -3.6261884e+01   4.0860968e+01   1.7487241e+02   2.3895484e+02  -4.8104774e+01   6.7861613e+01   3.5239135e+01   4.4703323e+02   3.3356697e+01   3.8278871e+02  -4.1227844e+00   5.3097419e+01   1.0169317e+02   2.0238548e+02  -3.5146323e+01   6.7990968e+01   7.7013303e+01   2.2293387e+02  -4.8091806e+01   3.0621290e+02  -7.5880000e+00   2.4785355e+02  -2.3550542e+01   2.2213613e+02  -1.1143794e+01   1.5514516e+01   8.7772065e+01   2.3620484e+02  -1.7399935e+01   1.0193774e+02   1.0933692e+02   5.7451290e+01   1.0666583e+02   7.1947419e+01   1.5040259e+02   2.7667000e+02   4.5435755e+01   9.2729355e+01   1.4308294e+02   1.3108226e+02   1.7394761e+02   1.8455839e+02   1.4158436e+02   2.0895097e+02   2.8327683e+02   4.8986452e+01   1.1328302e+02   9.8018710e+01   1.5470173e+02   5.0158065e+01   9.8320581e+01   1.3044968e+02   6.4933381e+01   2.6148000e+02   4.2954710e+00   8.9250000e+01   1.4012387e+02   6.8920645e+01   1.3506861e+02   5.5074194e+01   2.0949245e+02   1.1465613e+02   1.7119557e+02   4.0695581e+02   1.9070632e+01   1.0550871e+02   3.0900962e+02   1.6530226e+02   1.3550485e+02   7.4000000e+01   1.5271194e+02   8.1672258e+01   1.1245106e+02   5.0548710e+01   8.8646416e+01   9.8111613e+01  -1.3895703e+01   1.9589355e+01   1.4183640e+02   4.6786452e+01   1.1163128e+02   9.7235484e+01   1.3751697e+02   3.1710645e+01   7.2127665e+01   2.1367290e+02   1.9403613e+00   4.7537097e+01   1.0616510e+02   5.1048387e+01   8.6209677e+01   2.0711871e+02   7.2608156e+00   4.3665806e+01   2.2124545e+02   1.1278871e+02   1.8237722e+02   2.6404548e+02   1.2144346e+02   6.4155806e+01   2.6630012e+02   1.1580032e+02   2.1320791e+02   4.8931613e+01   1.7438225e+02   1.1245419e+02   1.8098334e+02   5.2499355e+01   7.9152310e+01   4.4862903e+01   1.2979452e+02   6.1268710e+01   1.9330882e+02   2.3578839e+02   1.1514994e+01   2.9701742e+02   1.4286671e+01   3.3949871e+02   1.3901946e+02   1.5902935e+02   9.8193458e+01   4.4144839e+01   1.2143809e+02   5.8561935e+01   9.2244077e+01   5.8052581e+01   1.3450644e+02   3.3577452e+02  -2.0676155e+01   8.0797097e+01   1.1799043e+02   2.6378968e+02   2.4631019e+01   7.7508710e+01   7.3579616e+01   5.6805484e+01   9.9360723e+01   5.1375161e+01   1.7487192e+02   2.1862581e+01   2.6826874e+02   5.8712903e+01   1.3163168e+02   7.3998710e+01   2.5131462e+02   5.8571613e+01   7.7063303e+01   2.7715419e+02   3.2584761e+01   2.7129097e+02   3.1377045e+01   5.1604516e+01   1.3931390e+02   9.6933871e+01   1.4875400e+02   6.6384194e+01   1.9487991e+02   5.0738710e+01   1.0120122e+02   3.3337032e+02   2.4017471e+01   3.6610645e+01   1.8728341e+02   8.7994516e+01   2.0805786e+02   6.9838710e+01   1.4705322e+02   2.0028387e+02   3.0904387e+01   8.2105806e+01   1.1771250e+02   9.6695484e+01   1.3510275e+02   5.0584839e+01   1.5267999e+02   3.3544194e+01   1.2750259e+02   4.2178194e+02   1.2441067e+02   7.4178710e+01   6.9363768e+01   2.4598710e+01   9.1722416e+01   2.4216871e+02  -1.0493184e+01   2.1028710e+01   7.2438016e+01   7.7559677e+01   1.4459910e+02   6.5235806e+01   2.1512307e+02   6.2888710e+01   1.4527922e+02   1.0462065e+02   1.5799454e+02   1.0545871e+02   1.4852362e+02   1.5049419e+02   1.7411724e+02   6.5258387e+01   1.4002739e+02   7.9903226e+01   1.6964097e+02   1.5783839e+02   9.5444219e+01   1.0920355e+02   1.3635339e+02   2.0316323e+02   1.3682759e+02   6.4218710e+01   1.3298282e+02   3.9624387e+02   3.5119523e+01   7.1111613e+01   1.8069494e+02   1.4420387e+02   1.6271756e+02   7.3683871e+01   1.5839626e+02   7.9209355e+01   1.0747745e+02   1.0440774e+02   1.6777512e+02   5.0350323e+01   1.3841810e+02   6.9633226e+01   9.8582568e+01   3.5826871e+02   2.2321882e+02   8.7892258e+01   1.3787572e+02   3.4835484e+01   1.2722058e+02   1.0203387e+02   1.8677310e+02   7.5713871e+01   1.9168321e+02   3.7663032e+02   1.5299119e+02   6.4705484e+01   1.7825388e+02   2.7621871e+02   2.8402816e+01   7.9333871e+01   1.7109684e+02   1.0694065e+02   1.9879830e+02   4.9083871e+01   1.0086006e+02   8.5988710e+01   1.8451574e+02   6.0324839e+01   1.5823014e+02   9.4415161e+01   1.7465388e+02   1.0072032e+02   1.4992399e+02   3.8845871e+02   1.1285362e+02   7.1520000e+01   1.2668582e+02   3.1778871e+02   1.0197722e+02   1.0135548e+02   1.9358221e+02   1.1098032e+02   2.0894319e+02   8.4405161e+01   2.0616501e+02   6.8508710e+01   2.0606962e+02   7.6377419e+01   7.6613677e+01   1.7359871e+02   2.5023242e+02   4.3333548e+01   1.6146170e+02   6.3682258e+01   1.7603026e+02   3.3124194e+01   1.3069232e+02   8.7548387e+01   1.2204129e+02   6.7582903e+01   1.4459272e+02   5.2390323e+01   2.5411361e+02   4.0928710e+01   1.2560602e+02   8.8047419e+01   1.4121040e+02
   1.8997871e+02  -3.6077984e+01   2.8969871e+02  -3.6755844e+00   4.7534387e+02   5.9786194e+00   2.9268161e+02  -1.7953884e+01   6.0900968e+01   1.8207921e+02   2.4991484e+02  -4.7361574e+01   8.4151613e+01   6.6415935e+01   4.2070323e+02   3.1513097e+01   4.5435871e+02  -2.1383844e+00   6.0097419e+01   9.5373174e+01   2.1867548e+02  -2.4639523e+01   7.8320968e+01   1.2033690e+02   2.0841387e+02  -1.1880206e+01   3.3507290e+02   3.9813200e+01   2.4338355e+02  -2.0282942e+01   2.5885613e+02  -1.5891394e+01   4.2284516e+01   1.0715046e+02   2.4135484e+02   7.7580645e+00   9.2217742e+01   1.7949452e+02   6.4451290e+01   8.8345832e+01   7.2707419e+01   1.2782179e+02   3.1033000e+02   3.8022955e+01   9.8779355e+01   1.6283894e+02   1.3404226e+02   1.5652081e+02   1.8550839e+02   1.3431836e+02   2.2295097e+02   2.8358683e+02   6.9316452e+01   1.0427662e+02   8.4078710e+01   1.2453693e+02   3.6158065e+01   1.1530058e+02   1.3748968e+02   9.9410181e+01   2.1024000e+02   3.1204671e+01   7.5490000e+01   1.7094467e+02   7.6010645e+01   1.3492141e+02   5.8644194e+01   2.0596685e+02   8.7366129e+01   1.3970877e+02   3.2490581e+02   1.6484632e+01   1.1540871e+02   3.3797762e+02   1.9463226e+02   1.2976845e+02   5.8620000e+01   1.6337234e+02   7.0582258e+01   1.0833826e+02   2.2888710e+01   9.2569216e+01   1.1601161e+02  -1.2087703e+01   3.3449355e+01   1.3668760e+02   4.8356452e+01   1.0726568e+02   8.8665484e+01   1.4292257e+02   4.3470645e+01   7.9566865e+01   2.0191290e+02   6.1711613e+00   5.2487097e+01   1.0333910e+02   6.0578387e+01   6.1777277e+01   1.6378871e+02   7.7772156e+00   8.1605806e+01   1.9905025e+02   1.2188871e+02   1.7664922e+02   2.6813548e+02   1.2749626e+02   8.6345806e+01   2.2909492e+02   1.1395032e+02   2.1883591e+02   6.9741613e+01   1.8671745e+02   1.0388419e+02   1.8814894e+02   6.3209355e+01   1.0715551e+02   5.3192903e+01   1.1226812e+02   6.5888710e+01   2.2708922e+02   2.3592839e+02   1.5303794e+01   3.1930742e+02   2.8363471e+01   2.1954871e+02   2.0618546e+02   1.5212935e+02   1.0588546e+02   4.6144839e+01   1.1670809e+02   6.2041935e+01   1.0024568e+02   5.7672581e+01   1.3982684e+02   3.0734452e+02  -7.5517548e+00   7.2507097e+01   1.2398363e+02   2.9645968e+02   4.7727419e+01   5.5168710e+01   1.0417682e+02   7.1515484e+01   9.0993923e+01   5.4425161e+01   1.5991792e+02   2.2962581e+01   2.6394074e+02   5.3092903e+01   1.4589128e+02   7.5048710e+01   1.9352062e+02   5.4611613e+01   9.1520103e+01   2.7362419e+02   1.9716129e-01   2.6305097e+02   1.4466245e+01   6.1794516e+01   1.4849870e+02   1.0859387e+02   1.7129120e+02   7.0904194e+01   1.9080831e+02   2.1788710e+01   1.0518722e+02   3.3708032e+02   4.6706710e+00   5.5750645e+01   2.1294221e+02   8.9954516e+01   2.3556106e+02   5.3308710e+01   1.2870562e+02   1.8776387e+02   4.0459871e+00   6.4295806e+01   1.1832730e+02   1.3016548e+02   1.6485515e+02   6.2014839e+01   1.4262559e+02   4.7834194e+01   1.2411939e+02   3.6506194e+02   1.5789827e+02   6.2748710e+01   9.1858168e+01   1.9218710e+01   7.0202816e+01   2.5178871e+02  -3.9782784e+01   1.7738710e+01   7.9981216e+01   6.9749677e+01   1.7027390e+02   5.7045806e+01   2.1205827e+02   6.0888710e+01   1.7157922e+02   6.9810645e+01   1.2149934e+02   1.1285871e+02   1.5843162e+02   2.3496419e+02   1.3140964e+02   6.3018387e+01   1.3134659e+02   6.4813226e+01   1.2893817e+02   1.4426839e+02   8.5669819e+01   1.0082355e+02   1.3602379e+02   1.5783323e+02   1.4569399e+02   5.6308710e+01   1.6042562e+02   3.0882387e+02   1.9733123e+01   5.9161613e+01   1.3008094e+02   1.5720387e+02   1.5467756e+02   5.7113871e+01   1.2657186e+02   8.1069355e+01   1.6270865e+02   7.5597742e+01   1.8388992e+02   4.4200323e+01   1.4224010e+02   7.0583226e+01   1.1317657e+02   3.5492871e+02   1.9305602e+02   9.4852258e+01   1.5903892e+02   3.7025484e+01   1.3823538e+02   1.0484387e+02   1.7897830e+02   8.1613871e+01   1.9511121e+02   3.5901032e+02   1.1793079e+02   7.7275484e+01   1.9019828e+02   2.1130871e+02   2.2355616e+01   1.0400387e+02   1.5402324e+02   1.0256065e+02   1.9776870e+02   5.8133871e+01   1.3666606e+02   8.5608710e+01   1.9254614e+02   7.9894839e+01   1.3866454e+02   1.0793516e+02   1.8743228e+02   9.7760323e+01   1.6664079e+02   3.2197871e+02   8.5882016e+01   7.9560000e+01   1.1471262e+02   2.8288871e+02   1.0376922e+02   8.8355484e+01   1.8205221e+02   9.5510323e+01   1.6418079e+02   8.8165161e+01   1.9571421e+02   7.9168710e+01   1.9254682e+02   7.5187419e+01   1.2318888e+02   1.7497871e+02   2.5083202e+02   4.9953548e+01   1.5965210e+02   6.9732258e+01   1.7259626e+02  -1.1058065e+00   1.2524072e+02   1.2430839e+02   1.4348049e+02   6.3342903e+01   1.2512192e+02   7.1060323e+01   2.2643001e+02   8.0458710e+01   1.6092362e+02   1.0514742e+02   1.4746240e+02
   1.7773871e+02  -5.4248784e+01   2.7935871e+02   1.3241616e+01   4.7187387e+02   7.3062194e+00   3.3059161e+02  -4.4176684e+01   6.4140968e+01   1.4201001e+02   2.0529484e+02  -5.9791974e+01   7.2291613e+01   7.6834735e+01   3.2689323e+02   6.8297897e+01   4.2864871e+02  -1.0461584e+01   6.1187419e+01   1.1790597e+02   1.9681548e+02  -3.0320723e+01   7.9890968e+01   1.0601130e+02   2.6393387e+02  -2.5471806e+01   3.6850290e+02   4.2378800e+01   2.4471355e+02  -1.2769342e+01   2.2337613e+02  -1.1192994e+01   3.3094516e+01   1.3741566e+02   2.6430484e+02  -2.1597935e+01   7.1367742e+01   1.0430252e+02   6.3641290e+01   6.6510632e+01   7.3807419e+01   1.4192379e+02   2.8619000e+02   1.2384155e+01   9.5869355e+01   1.1526174e+02   1.0975226e+02   1.7251401e+02   1.4665839e+02   1.7137636e+02   1.9653097e+02   3.5727043e+02   5.9746452e+01   9.6562219e+01   1.0718871e+02   1.5496813e+02   5.5208065e+01   9.9586581e+01   1.2453968e+02   8.9016181e+01   2.0215000e+02   1.9141871e+01   6.4490000e+01   1.5982467e+02   7.8720645e+01   1.3166461e+02   4.1934194e+01   1.3573365e+02   8.9176129e+01   1.6123397e+02   3.2118581e+02   2.1022232e+01   8.1838710e+01   2.5195322e+02   1.3830226e+02   1.3518485e+02   8.4660000e+01   1.9485914e+02   8.4862258e+01   1.2319586e+02   2.9268710e+01   8.2538816e+01   1.6906161e+02  -2.2951703e+01   3.0589355e+01   1.5638640e+02   3.5736452e+01   9.6805277e+01   7.1755484e+01   1.4455537e+02   5.5230645e+01   1.1781606e+02   1.9958290e+02   2.8837561e+01   4.5867097e+01   1.2062870e+02   4.2908387e+01   6.4670877e+01   2.3640871e+02   3.7276156e+00   4.7295806e+01   1.9527505e+02   1.1792871e+02   1.6630602e+02   2.1047548e+02   1.1967906e+02   7.3345806e+01   2.2189492e+02   1.1285032e+02   1.9492391e+02   6.0691613e+01   1.5530145e+02   1.0788419e+02   1.6620894e+02   4.3779355e+01   8.3229910e+01   4.6382903e+01   1.0695292e+02   7.2028710e+01   1.8273802e+02   2.5668839e+02   9.6429935e+00   3.1187742e+02   2.8247871e+01   2.0344871e+02   5.0523458e+01   1.7854935e+02   1.8177186e+02   5.1624839e+01   1.1374969e+02   5.9421935e+01   8.9695277e+01   6.9862581e+01   1.4513164e+02   3.7339452e+02  -2.4215755e+01   7.9657097e+01   1.3841163e+02   2.0336968e+02   3.2844619e+01   5.6118710e+01   6.7200816e+01   6.2665484e+01   7.7651923e+01   4.6145161e+01   1.3753032e+02   3.2912581e+01   2.9261474e+02   5.5852903e+01   1.3810048e+02   7.8098710e+01   2.2789662e+02   5.6231613e+01   8.0960503e+01   2.9977419e+02   4.6865161e+01   2.5339097e+02  -1.1409548e+00   5.5414516e+01   1.2348910e+02   1.2364387e+02   1.4013720e+02   8.3484194e+01   2.1980191e+02   3.7888710e+01   7.3089216e+01   2.8404032e+02   3.1203871e+01   2.9900645e+01   1.6939021e+02   7.9044516e+01   1.7338386e+02   4.5548710e+01   1.1966642e+02   2.1557387e+02   1.2011187e+01   5.3865806e+01   9.7111703e+01   8.6925484e+01   1.1212435e+02   6.9964839e+01   1.2317959e+02   3.2074194e+01   9.6090194e+01   4.0302194e+02   1.2419147e+02   6.4848710e+01   5.3110168e+01   2.5738710e+01   1.0968122e+02   2.1578871e+02  -2.0522784e+01   1.3168710e+01   8.3536816e+01   6.6609677e+01   1.5147510e+02   4.3705806e+01   1.9279547e+02   6.4648710e+01   1.6389842e+02   7.1570645e+01   1.0830854e+02   1.1380871e+02   1.5710562e+02   2.3449419e+02   1.2218724e+02   8.4348387e+01   1.3207019e+02   5.8333226e+01   1.3831657e+02   1.5064839e+02   7.2059419e+01   1.2344355e+02   1.2421419e+02   1.7459323e+02   1.2859319e+02   7.3598710e+01   1.2694242e+02   2.6615387e+02   3.0386723e+01   6.0161613e+01   1.4528094e+02   1.4825387e+02   1.7053356e+02   5.1203871e+01   1.1614466e+02   9.3929355e+01   1.0334985e+02   6.6457742e+01   1.7862112e+02   4.8580323e+01   1.4902970e+02   6.9583226e+01   9.3726568e+01   3.2902871e+02   2.1798802e+02   7.6702258e+01   1.7392092e+02   1.6925484e+01   9.8843381e+01   1.0431387e+02   1.4945070e+02   6.4763871e+01   1.6164921e+02   4.2959032e+02   8.1424387e+01   4.6225484e+01   1.1768228e+02   2.0678871e+02   2.0097216e+01   7.8623871e+01   1.3320364e+02   9.9130645e+01   1.8742310e+02   5.0563871e+01   1.2265166e+02   6.0418710e+01   1.1722134e+02   6.6854839e+01   1.6146774e+02   9.4415161e+01   1.6046388e+02   9.9240323e+01   1.6818239e+02   2.9711871e+02   7.6780816e+01   7.3610000e+01   1.1842862e+02   3.2611871e+02   1.1755082e+02   9.4455484e+01   1.1994421e+02   1.0460032e+02   1.5564359e+02   7.7635161e+01   1.3398661e+02   7.1078710e+01   1.8533402e+02   8.6047419e+01   1.0322008e+02   2.0726871e+02   2.5405882e+02   4.4803548e+01   1.6268410e+02   9.3212258e+01   1.7543786e+02   2.1934194e+01   1.1144752e+02   1.0792839e+02   1.3841089e+02   8.2342903e+01   1.3046192e+02   7.4150323e+01   2.2156281e+02   1.0030871e+02   1.1409562e+02   8.4047419e+01   1.7786040e+02
   1.8659871e+02  -1.6667584e+01   2.7026871e+02  -1.1881184e+01   4.5330387e+02  -2.3298181e+01   2.9811161e+02  -3.0148284e+01   8.7290968e+01   1.2044801e+02   2.5843484e+02  -4.1383174e+01   6.6621613e+01   5.9148335e+01   2.7098323e+02   9.5300697e+01   4.1292871e+02  -6.3939844e+00   4.9477419e+01   1.1508277e+02   1.9152548e+02  -2.1607523e+01   7.7560968e+01   9.6397703e+01   2.7498387e+02  -3.2115806e+01   4.1045290e+02   6.0172800e+01   2.4762355e+02  -1.6192142e+01   2.1946613e+02  -5.8801935e+00   5.2614516e+01   1.3923406e+02   2.5830484e+02  -2.9637935e+01   1.0179774e+02   1.3953812e+02   7.9261290e+01   8.2591032e+01   9.0187419e+01   1.4361339e+02   2.8690000e+02   2.3187355e+01   7.6349355e+01   1.2263334e+02   1.1599226e+02   1.6086481e+02   1.7755839e+02   1.7104436e+02   2.0957097e+02   2.5194723e+02   6.3986452e+01   1.0822302e+02   1.1007871e+02   1.8301693e+02   4.5778065e+01   1.2039098e+02   1.3125968e+02   7.7908581e+01   2.4844000e+02   1.8578671e+01   7.1730000e+01   1.5152547e+02   7.0200645e+01   1.5329621e+02   3.9024194e+01   1.3925645e+02   1.0022613e+02   1.7248997e+02   2.8066581e+02   4.4023832e+01   1.2321871e+02   2.8321282e+02   1.6792226e+02   1.6938525e+02   6.8000000e+01   1.9214194e+02   7.9392258e+01   1.5582346e+02   5.3078710e+01   7.2154016e+01   1.6449161e+02   9.0338968e+00   2.2259355e+01   1.3162280e+02   3.1926452e+01   8.1730077e+01   1.0228548e+02   1.4369297e+02   2.2990645e+01   8.2635265e+01   2.1377290e+02   2.0323613e+00   3.4107097e+01   8.4329497e+01   6.7008387e+01   1.0117288e+02   2.3326871e+02   1.3078816e+01   8.3975806e+01   1.9307065e+02   1.1754871e+02   1.7852642e+02   1.9918548e+02   1.2158226e+02   8.1635806e+01   2.4471172e+02   8.8520323e+01   2.0087031e+02   7.5691613e+01   1.7658145e+02   1.0521419e+02   1.5599254e+02   5.3589355e+01   9.7735110e+01   4.4572903e+01   7.9097716e+01   9.2218710e+01   2.2183282e+02   2.4106839e+02  -1.9740645e-01   2.8872742e+02   1.2429871e+01   1.6982871e+02   5.4593058e+01   1.4478935e+02   1.8014266e+02   5.7004839e+01   1.4283929e+02   4.9281935e+01   7.7606477e+01   8.1622581e+01   1.6939084e+02   3.4306452e+02  -1.3549355e+01   8.4887097e+01   1.0899323e+02   2.5093968e+02   4.4899019e+01   5.3218710e+01   7.8332816e+01   5.5475484e+01   6.7177123e+01   4.4285161e+01   1.7605912e+02   2.3012581e+01   2.3469674e+02   6.3712903e+01   1.2404168e+02   7.9378710e+01   2.2255422e+02   5.8381613e+01   8.6078503e+01   2.8877419e+02   2.4465161e+01   2.6339097e+02   4.1590452e+00   6.6604516e+01   1.2449390e+02   9.0743871e+01   1.5686920e+02   9.5434194e+01   1.9103591e+02   4.7028710e+01   7.2358016e+01   2.6837032e+02   1.2647471e+01   3.7750645e+01   1.5676221e+02   9.6384516e+01   2.6214666e+02   6.9738710e+01   1.3468122e+02   1.8576387e+02   3.5825987e+01   7.7295806e+01   9.8907303e+01   8.7495484e+01   1.1816875e+02   4.3774839e+01   1.3513479e+02   4.0694194e+01   1.0140059e+02   3.4525194e+02   1.0919307e+02   6.2038710e+01   8.1484968e+01   3.1788710e+01   8.3907216e+01   2.3859871e+02  -3.1447584e+01   4.1187097e+00   8.9980816e+01   5.0699677e+01   1.7117790e+02   4.1995806e+01   2.1512227e+02   6.3028710e+01   1.5959802e+02   7.8380645e+01   1.2443374e+02   1.1130871e+02   1.6800562e+02   1.0006419e+02   1.2694164e+02   6.5258387e+01   1.1497739e+02   6.3813226e+01   1.4835817e+02   1.5126839e+02   7.3729819e+01   1.0448355e+02   1.2083099e+02   1.8154323e+02   1.3312719e+02   5.5268710e+01   1.8140882e+02   3.6258387e+02   2.6862323e+01   5.6541613e+01   1.4648054e+02   1.5073387e+02   1.6314516e+02   6.3013871e+01   1.6776986e+02   7.4739355e+01   1.1069505e+02   9.2497742e+01   1.7315792e+02   4.8150323e+01   1.4349410e+02   6.4863226e+01   1.1239417e+02   2.3845871e+02   1.6666362e+02   9.3702258e+01   1.6927092e+02   1.2925484e+01   9.7303381e+01   1.0470387e+02   1.6479950e+02   7.3093871e+01   1.7379281e+02   3.4130032e+02   7.9007587e+01   4.4125484e+01   1.4799028e+02   1.7640871e+02  -3.9523844e+00   7.3243871e+01   1.1582404e+02   9.7220645e+01   1.8448590e+02   4.6843871e+01   1.0479926e+02   7.1848710e+01   1.5011694e+02   9.0374839e+01   1.2867614e+02   9.5695161e+01   1.8755148e+02   9.2950323e+01   1.3616559e+02   3.6388871e+02   1.1257922e+02   6.3140000e+01   1.3007622e+02   3.4540871e+02   1.0643762e+02   7.7355484e+01   1.4731221e+02   8.5320323e+01   1.4213599e+02   7.7445161e+01   1.4562181e+02   6.6358710e+01   2.0109162e+02   9.6427419e+01   7.3579677e+01   1.9792871e+02   2.8852602e+02   3.3993548e+01   1.6282890e+02   4.8022258e+01   1.6309306e+02   3.2894194e+01   9.8040723e+01   8.3828387e+01   1.4394889e+02   7.2432903e+01   1.6287472e+02   4.2960323e+01   2.4090801e+02   5.0548710e+01   9.3696416e+01   6.9097419e+01   1.4162640e+02
   1.6050871e+02  -3.3200384e+01   2.5892871e+02   4.7360156e+00   4.5363387e+02  -1.4745806e+00   3.6630161e+02  -3.6083484e+01   4.8330968e+01   1.4375481e+02   2.2453484e+02  -1.7291174e+01   6.6571613e+01   7.1482335e+01   3.4970323e+02   1.0085310e+02   4.3473871e+02  -1.2518784e+01   4.9377419e+01   1.2485077e+02   1.9348548e+02  -1.6534323e+01   7.6560968e+01   1.0185770e+02   2.6713387e+02  -1.8917806e+01   3.4450290e+02   4.9918800e+01   2.8971355e+02  -9.6093419e+00   2.9737613e+02  -1.3592994e+01   3.0044516e+01   1.4050966e+02   2.2830484e+02  -6.7679355e+00   8.2987742e+01   1.4380292e+02   5.4681290e+01   5.6657432e+01   9.4287419e+01   1.2585539e+02   2.8048000e+02   3.1930955e+01   7.0629355e+01   1.3847094e+02   1.1970226e+02   1.4609801e+02   1.6927839e+02   1.6437676e+02   1.9972097e+02   3.1468523e+02   5.7216452e+01   1.1753462e+02   1.0568871e+02   1.6547813e+02   4.8298065e+01   8.3659381e+01   1.2734968e+02   9.2511381e+01   2.4334000e+02   1.3176671e+01   7.4060000e+01   1.5048907e+02   7.2680645e+01   1.0357781e+02   4.8074194e+01   1.1567245e+02   1.2194613e+02   1.4623237e+02   3.3556581e+02   4.1591832e+01   1.0145871e+02   2.9285362e+02   1.7144226e+02   1.8434365e+02   6.6330000e+01   1.6789554e+02   6.8812258e+01   1.4075986e+02   2.4978710e+01   6.3592016e+01   1.5992161e+02  -3.1260503e+01   3.0209355e+01   1.7060680e+02   5.0116452e+01   9.3464877e+01   8.7905484e+01   1.4331337e+02   4.3470645e+01   1.0922686e+02   1.8505290e+02   1.0229961e+01   4.4207097e+01   1.1405150e+02   5.2858387e+01   6.6014877e+01   1.8454871e+02   1.4116416e+01   6.4395806e+01   1.7858705e+02   9.8408710e+01   1.7528762e+02   2.1970548e+02   1.1090066e+02   6.9965806e+01   2.0702532e+02   8.1420323e+01   2.1409831e+02   9.1021613e+01   1.8006505e+02   9.3074194e+01   1.9982374e+02   6.1689355e+01   1.0189711e+02   4.8002903e+01   9.0683316e+01   6.6078710e+01   2.4830402e+02   2.3825839e+02   3.4073935e+00   3.0325742e+02   4.6974710e+00   2.0815871e+02   4.4096658e+01   1.3964935e+02   1.5002386e+02   6.2004839e+01   1.2505929e+02   5.7131935e+01   8.9118477e+01   7.0912581e+01   1.6952764e+02   3.3386452e+02  -2.9193355e+01   6.8697097e+01   9.9428426e+01   2.9136968e+02   2.2284619e+01   7.6218710e+01   6.4492816e+01   7.1855484e+01   7.5966723e+01   4.9955161e+01   1.5827552e+02   3.6822581e+01   2.5616194e+02   7.1852903e+01   1.4186048e+02   7.6428710e+01   2.2808022e+02   6.4001613e+01   7.5198903e+01   3.1962419e+02   2.6277161e+01   2.9524097e+02   1.4511045e+01   6.1844516e+01   1.2878470e+02   1.1221387e+02   1.5134160e+02   7.1484194e+01   1.6647191e+02   5.0738710e+01   8.5721216e+01   2.9270032e+02   3.7651071e+01   4.8900645e+01   2.2306021e+02   1.1204452e+02   2.0184386e+02   5.7928710e+01   1.2752602e+02   1.8195387e+02   1.6230787e+01   5.6915806e+01   1.2953770e+02   1.0597548e+02   1.4769035e+02   6.1734839e+01   1.4669799e+02   4.9694194e+01   1.0144059e+02   3.2978194e+02   1.0524067e+02   6.5418710e+01   8.4834568e+01   3.4308710e+01   6.3615616e+01   1.6030871e+02  -9.3743844e+00   3.3028710e+01   1.0951802e+02   4.8229677e+01   1.9822550e+02   6.6895806e+01   1.7465027e+02   6.6928710e+01   1.9733602e+02   5.5190645e+01   1.0204894e+02   9.9058710e+01   1.7673562e+02   3.2224194e+01   1.3762884e+02   6.8258387e+01   1.3740739e+02   7.3423226e+01   1.3220937e+02   1.8559839e+02   1.0122342e+02   9.7253548e+01   1.2183939e+02   1.7459323e+02   1.3335319e+02   7.7508710e+01   1.6224962e+02   4.0377387e+02   1.5477123e+01   4.9201613e+01   1.4573774e+02   1.5396387e+02   1.8716676e+02   7.9013871e+01   1.3929986e+02   7.5879355e+01   1.1045385e+02   1.0197774e+02   1.8191952e+02   5.6580323e+01   1.6381970e+02   6.6063226e+01   1.2567817e+02   2.8416871e+02   1.5290682e+02   9.3092258e+01   1.3412972e+02   3.2405484e+01   1.0607498e+02   1.0884387e+02   1.6274830e+02   8.7663871e+01   1.4457721e+02   3.1282032e+02   1.2305599e+02   4.8505484e+01   1.5035988e+02   1.5716871e+02   1.1496816e+01   9.2333871e+01   1.4467684e+02   9.9840645e+01   1.8727630e+02   6.6793871e+01   1.3173326e+02   7.5988710e+01   1.5173574e+02   6.6804839e+01   1.4404174e+02   9.5935161e+01   1.5001228e+02   7.0910323e+01   1.3725879e+02   3.1745871e+02   1.1424362e+02   7.8040000e+01   1.3030422e+02   3.1997871e+02   1.0256202e+02   8.5165484e+01   1.4706741e+02   1.1065032e+02   1.6505959e+02   8.8685161e+01   1.5877261e+02   6.5358710e+01   2.0479162e+02   9.9957419e+01   9.9207277e+01   1.6826871e+02   2.3631882e+02   3.1953548e+01   1.6656210e+02   6.6732258e+01   1.6212626e+02   4.4141935e+00   1.1527912e+02   9.7928387e+01   1.4035089e+02   8.4862903e+01   1.3207032e+02   5.0340323e+01   2.0350761e+02   4.4738710e+01   1.3449122e+02   9.6807419e+01   1.4359960e+02
   1.4797871e+02  -1.4907984e+01   2.8964871e+02   4.4684156e+00   4.4615387e+02  -1.2256181e+01   3.1216161e+02  -4.0802284e+01   5.6710968e+01   1.4465441e+02   2.5310484e+02  -5.4336774e+01   7.2481613e+01   6.5349535e+01   3.7517323e+02   5.9155497e+01   4.1911871e+02  -3.5091844e+00   4.5997419e+01   1.1860117e+02   1.7152548e+02  -2.1627523e+01   6.7130968e+01   9.1652103e+01   2.6760387e+02  -2.1995406e+01   3.6236290e+02   3.1920000e+01   2.4547355e+02   2.6599858e+01   2.8413613e+02  -3.8243794e+01   5.1324516e+01   1.3099726e+02   2.2792484e+02  -1.4447535e+01   1.1893774e+02   1.0311692e+02   4.0111290e+01   7.4533032e+01   7.4087419e+01   1.3800139e+02   2.4400000e+02   7.8493548e+00   9.2489355e+01   1.1553214e+02   1.0685226e+02   1.3402601e+02   1.9546839e+02   1.7961156e+02   3.0205097e+02   2.0478883e+02   8.0456452e+01   1.0886542e+02   1.1818871e+02   1.4297813e+02   3.7538065e+01   1.0176018e+02   1.2391968e+02   9.5305781e+01   2.2786000e+02   1.4465071e+01   7.8210000e+01   1.4510707e+02   5.4680645e+01   7.3537806e+01   1.8934194e+01   1.0914365e+02   9.5986129e+01   1.3610917e+02   3.2223581e+02   4.2698232e+01   8.8218710e+01   2.9453282e+02   1.7987226e+02   1.4304925e+02   8.4810000e+01   1.2922714e+02   5.1432258e+01   1.4020026e+02   2.2308710e+01   9.3375616e+01   1.6397161e+02  -3.5494503e+01   2.2489355e+01   1.6903440e+02   4.5266452e+01   1.2366288e+02   7.9235484e+01   1.4348697e+02   4.8660645e+01   5.6101665e+01   1.9024290e+02   1.6004761e+01   5.5867097e+01   1.1449870e+02   4.4478387e+01   4.7635277e+01   1.9583871e+02   6.7332156e+00   6.5085806e+01   1.9864185e+02   1.2907871e+02   1.8483402e+02   2.4861548e+02   1.4424786e+02   7.8635806e+01   2.3986172e+02   8.1370323e+01   2.0996231e+02   7.8501613e+01   1.8854665e+02   1.0540419e+02   2.2454734e+02   6.7589355e+01   7.0665110e+01   3.7192903e+01   1.0159812e+02   7.3978710e+01   1.9867202e+02   2.4254839e+02   2.9741935e+00   3.0296742e+02   7.7706710e+00   2.3454871e+02   3.6225458e+01   1.6673935e+02   1.2385666e+02   4.3714839e+01   1.4238249e+02   7.4901935e+01   9.0216877e+01   8.2532581e+01   1.6159804e+02   3.0282452e+02  -4.1330155e+01   7.8177097e+01   1.1139003e+02   2.8412968e+02   5.7433819e+01   5.5358710e+01   8.8401616e+01   4.4185484e+01   7.8650323e+01   6.1855161e+01   1.8093352e+02   2.2202581e+01   2.4747154e+02   7.0472903e+01   1.7621088e+02   7.8478710e+01   1.8676622e+02   8.3141613e+01   7.9147703e+01   2.6234419e+02   3.3809561e+01   2.7505097e+02  -5.8375484e-01   5.8504516e+01   1.3938190e+02   1.0540387e+02   1.6826640e+02   9.2764194e+01   2.1629951e+02   3.9648710e+01   1.1127842e+02   2.6975032e+02   1.8917071e+01   5.9610645e+01   1.5335341e+02   7.8234516e+01   2.1992866e+02   6.0508710e+01   1.4246962e+02   2.0395387e+02   3.1610787e+01   4.3915806e+01   1.2543770e+02   1.0907548e+02   1.2339235e+02   6.9924839e+01   1.4156279e+02   4.0454194e+01   1.1575979e+02   2.0416194e+02   7.3630271e+01   7.7418710e+01   6.9824568e+01   1.6738710e+01   7.3681216e+01   1.7497871e+02  -6.3798443e-01   9.9287097e+00   9.3946016e+01   6.1659677e+01   1.6877110e+02   6.1515806e+01   1.7861067e+02   7.7168710e+01   1.4260682e+02   5.6860645e+01   1.2029534e+02   9.8808710e+01   1.3430562e+02   1.1417419e+02   1.5402284e+02   7.6108387e+01   1.3777939e+02   5.9383226e+01   1.5561257e+02   1.5955839e+02   6.6496619e+01   7.4673548e+01   1.2668579e+02   1.8230323e+02   1.2463639e+02   7.0458710e+01   1.7195362e+02   2.5815387e+02  -8.4032774e+00   4.9631613e+01   1.4574334e+02   1.4392387e+02   1.7454996e+02   5.0203871e+01   1.3917466e+02   6.8639355e+01   1.3008305e+02   1.1949774e+02   1.4399792e+02   4.6770323e+01   1.2879450e+02   6.7013226e+01   8.5462168e+01   2.4926871e+02   1.6741882e+02   7.2472258e+01   1.5391932e+02   1.9115484e+01   1.1651818e+02   9.7083871e+01   1.3583910e+02   5.7713871e+01   1.6469321e+02   2.6278032e+02   1.4633919e+02   6.4705484e+01   1.5591388e+02   1.8550871e+02  -7.6803844e+00   9.5193871e+01   1.6401804e+02   1.1737065e+02   1.6820390e+02   4.1413871e+01   1.4223366e+02   6.4848710e+01   1.3500694e+02   7.1514839e+01   1.3399494e+02   9.2125161e+01   1.5454708e+02   7.8190323e+01   1.1286639e+02   3.4354871e+02   1.1425642e+02   7.0370000e+01   1.2768782e+02   3.7583871e+02   1.1114322e+02   6.0165484e+01   1.8363741e+02   9.1410323e+01   1.7764879e+02   7.9165161e+01   1.7429421e+02   7.3838710e+01   1.6954322e+02   8.5957419e+01   1.1560728e+02   1.8454871e+02   2.2482642e+02   3.7763548e+01   1.3757730e+02   7.9212258e+01   1.3564786e+02   6.0341935e+00   7.8619523e+01   8.2638387e+01   1.3009409e+02   7.4772903e+01   1.3915752e+02   5.1010323e+01   2.0545401e+02   6.0698710e+01   1.1311442e+02   8.2857419e+01   1.4871560e+02
   1.7559871e+02  -2.5787584e+01   2.6926871e+02   2.3881557e-01   4.5472387e+02   6.2982194e+00   2.9902161e+02  -3.1941084e+01   6.1140968e+01   1.5501001e+02   2.2667484e+02  -3.4122374e+01   8.4381613e+01   5.7817535e+01   3.5289323e+02   2.2177897e+01   3.9626871e+02  -6.3011844e+00   6.8327419e+01   1.1576477e+02   2.0686548e+02  -2.2834723e+01   6.9660968e+01   9.3979703e+01   2.8174387e+02  -4.0936606e+01   3.9655290e+02   2.7704800e+01   2.4233355e+02  -5.1489419e+00   2.6108613e+02  -9.0197935e+00   4.9474516e+01   1.3610526e+02   2.1535484e+02  -3.5919355e+00   1.3083774e+02   1.3340492e+02   6.6681290e+01   8.8307432e+01   9.1807419e+01   1.4619379e+02   2.6909000e+02   5.8921548e+00   8.6589355e+01   1.3019414e+02   1.0485226e+02   1.6018601e+02   2.0565839e+02   1.1965636e+02   3.1576097e+02   7.9782026e+01   6.8506452e+01   1.3967142e+02   9.4968710e+01   1.3044573e+02   3.2018065e+01   8.9721781e+01   9.9639677e+01   8.5918181e+01   2.0524000e+02   1.7946710e+00   7.1210000e+01   1.4699707e+02   7.2340645e+01   9.9505006e+01   4.0744194e+01   1.1182885e+02   9.4656129e+01   1.4941557e+02   3.3871581e+02   1.1859832e+01   8.5788710e+01   2.8458722e+02   1.2792226e+02   1.2772525e+02   8.3140000e+01   1.5036074e+02   5.8772258e+01   1.3647306e+02   3.2308710e+01   1.0067562e+02   1.5130161e+02  -6.5309032e+00   2.2679355e+01   1.5844920e+02   3.6976452e+01   1.2965608e+02   9.8615484e+01   1.4778657e+02   4.9420645e+01   5.9850865e+01   2.0082290e+02   2.6383613e+00   4.0487097e+01   1.3700910e+02   4.3198387e+01   8.3267677e+01   2.4530871e+02   4.3956156e+00   5.0445806e+01   1.7838305e+02   1.2935871e+02   2.0848162e+02   2.1599548e+02   1.1828746e+02   7.5825806e+01   2.1960652e+02   9.8280323e+01   1.8793951e+02   6.5311613e+01   1.8117185e+02   1.1011419e+02   1.7179054e+02   3.8309355e+01   9.0247510e+01   3.4622903e+01   1.0980372e+02   5.7928710e+01   1.9852602e+02   2.1435839e+02   1.9939394e+01   2.9739742e+02   1.5446271e+01   1.4296871e+02   5.7221858e+01   1.4621935e+02   1.4187826e+02   5.2044839e+01   1.4085609e+02   7.1991935e+01   9.7879677e+01   6.1862581e+01   1.6397164e+02   2.8129452e+02  -2.4277755e+01   7.5697097e+01   1.1544843e+02   2.1940968e+02   5.4851419e+01   6.7598710e+01   6.1902416e+01   5.4045484e+01   9.6531523e+01   3.6045161e+01   1.3004832e+02   7.8225806e+00   2.4500194e+02   8.3242903e+01   1.0728928e+02   7.5428710e+01   1.9778022e+02   6.5041613e+01   9.6735703e+01   3.0881419e+02   1.1381961e+01   2.7453097e+02   1.9407845e+01   6.2744516e+01   1.3190270e+02   8.7403871e+01   1.4346640e+02   8.7484194e+01   1.9843191e+02   5.2168710e+01   1.3794682e+02   2.5761032e+02   1.9218271e+01   3.9610645e+01   1.8133341e+02   5.4904516e+01   2.0289506e+02   8.4888710e+01   1.4484922e+02   2.0838387e+02   3.2066387e+01   8.2345806e+01   1.3983330e+02   8.8885484e+01   1.0496755e+02   4.2014839e+01   1.6698559e+02   5.0074194e+01   1.1060019e+02   2.0111194e+02   7.6634271e+01   7.7268710e+01   6.1026568e+01   3.3218710e+01   9.9222816e+01   1.7711871e+02  -6.0091844e+00   1.8268710e+01   9.4698816e+01   6.9039677e+01   1.4318070e+02   6.7515806e+01   2.1756067e+02   7.4788710e+01   1.6846722e+02   6.3100645e+01   1.5008614e+02   9.6158710e+01   2.0126762e+02   1.8785419e+02   1.1991844e+02   8.6728387e+01   1.4425979e+02   6.5333226e+01   1.0304657e+02   1.5326839e+02   1.0394982e+02   9.2343548e+01   1.3004219e+02   1.7311323e+02   1.3199159e+02   5.3028710e+01   1.2987802e+02   2.0782387e+02   3.3763123e+01   5.7391613e+01   1.6831254e+02   1.5639387e+02   1.5112236e+02   6.5353871e+01   1.5044266e+02   6.7069355e+01   1.0196865e+02   7.8267742e+01   8.1576323e+01   5.1250323e+01   1.3500610e+02   6.7203226e+01   1.1815697e+02   2.2945871e+02   1.4366362e+02   8.8892258e+01   1.3503572e+02   4.1735484e+01   1.0332858e+02   9.5313871e+01   1.4355070e+02   3.6383871e+01   1.5386961e+02   2.2487032e+02   1.3461199e+02   5.0935484e+01   1.5744548e+02   2.4297871e+02   3.6772016e+01   9.1103871e+01   1.6486524e+02   1.0798065e+02   2.2728510e+02   7.2363871e+01   1.3042766e+02   6.6748710e+01   1.4000494e+02   6.5854839e+01   1.1159774e+02   7.6935161e+01   1.6333228e+02   5.8620323e+01   1.3448199e+02   2.3683871e+02   9.5643216e+01   7.5420000e+01   1.2809382e+02   3.5064871e+02   1.1234842e+02   1.0221548e+02   1.3865341e+02   1.0694032e+02   1.4402639e+02   5.7635161e+01   1.3734661e+02   6.5838710e+01   1.8747322e+02   9.5807419e+01   8.8589277e+01   1.7473871e+02   2.2509122e+02   3.1423548e+01   2.1270450e+02   5.5922258e+01   1.6451106e+02   2.7934194e+01   9.1677523e+01   8.1588387e+01   1.2303809e+02   9.0152903e+01   1.5297712e+02   5.5910323e+01   2.0978201e+02   5.9888710e+01   1.2722922e+02   9.1047419e+01   1.6230040e+02
   1.6597871e+02  -2.5117984e+01   2.8816871e+02  -2.6123184e+01   3.6591387e+02  -1.0926981e+01   2.8249161e+02  -5.1428684e+01   4.2140968e+01   1.3539001e+02   2.2681484e+02  -5.8893574e+01   7.9151613e+01   4.3815935e+01   3.7722323e+02   7.1814968e+00   4.0292871e+02  -1.8113984e+01   5.6477419e+01   1.0061277e+02   1.5562548e+02  -2.4595523e+01   7.1560968e+01   9.8107703e+01   2.8422387e+02  -3.1235006e+01   3.5107290e+02   1.5963200e+01   2.4366355e+02   1.2364658e+01   2.7037613e+02  -1.6862994e+01   4.1704516e+01   1.1743686e+02   1.9635484e+02  -1.4641935e+01   1.1060774e+02   1.4207332e+02   6.4401290e+01   9.4729832e+01   7.1947419e+01   1.4364259e+02   3.0786000e+02   1.7840555e+01   1.0505935e+02   1.2176654e+02   1.1608226e+02   1.3990761e+02   2.1017839e+02   1.5419476e+02   3.4819097e+02   9.6047626e+01   7.2936452e+01   1.0527702e+02   1.0540871e+02   1.7444053e+02   3.3728065e+01   1.0301498e+02   1.2877968e+02   7.6296981e+01   2.2224000e+02   2.6674671e+01   5.4820000e+01   1.3697827e+02   6.1920645e+01   1.0228861e+02   3.5984194e+01   1.1158965e+02   1.1374613e+02   1.9768837e+02   3.4723581e+02   3.4938232e+01   1.1654871e+02   2.3241642e+02   1.6106226e+02   1.1641405e+02   7.0040000e+01   1.5116874e+02   9.5912258e+01   1.3526186e+02   2.5648710e+01   8.5688416e+01   2.1359161e+02  -3.5604103e+01   2.5829355e+01   1.2024720e+02   4.1546452e+01   9.7860477e+01   8.8565484e+01   1.3469057e+02   2.4280645e+01   1.0619206e+02   2.0782290e+02   1.9508361e+01   5.3677097e+01   1.3090390e+02   5.5238387e+01   6.5734477e+01   1.8788871e+02  -6.0607844e+00   3.8875806e+01   1.8778865e+02   9.9078710e+01   1.7143402e+02   2.2194548e+02   1.3076146e+02   8.7155806e+01   2.2822012e+02   8.3520323e+01   1.8870031e+02   5.9501613e+01   1.6511665e+02   1.0126419e+02   2.4326854e+02   5.6549355e+01   6.6168310e+01   3.3482903e+01   8.4514916e+01   5.7698710e+01   2.0931442e+02   2.0139839e+02   1.4961935e+00   3.0458742e+02   5.2110710e+00   1.3454871e+02   3.8745458e+01   1.4792935e+02   1.4322146e+02   4.7904839e+01   1.5104729e+02   7.3711935e+01   1.0379208e+02   7.8052581e+01   1.6886644e+02   2.9120452e+02  -3.5920555e+01   7.1987097e+01   1.1916523e+02   1.6802968e+02   3.0051819e+01   6.3118710e+01   8.6210816e+01   6.1665484e+01   7.6451923e+01   3.7955161e+01   1.5475552e+02   3.5772581e+01   2.6467594e+02   6.6472903e+01   1.2444088e+02   7.3238710e+01   2.4071542e+02   4.1331613e+01   7.6582503e+01   3.1215419e+02   2.3734761e+01   2.4453097e+02  -1.6242155e+01   6.5694516e+01   1.1752670e+02   9.1023871e+01   1.4503680e+02   6.4094194e+01   2.1102311e+02   4.8738710e+01   9.9981216e+01   3.0070032e+02   2.3341071e+01   4.1040645e+01   1.5925901e+02   6.3094516e+01   2.1023986e+02   4.9078710e+01   1.3585402e+02   2.0552387e+02   1.1965187e+01   6.1575806e+01   9.9834903e+01   8.7545484e+01   1.1283475e+02   5.5494839e+01   1.5638719e+02   4.6114194e+01   1.0868699e+02   1.7644194e+02   1.0155787e+02   5.5508710e+01   6.9007368e+01   2.3358710e+01   9.2011616e+01   1.7473871e+02  -2.7687844e+00   2.0308710e+01   8.8445616e+01   6.8179677e+01   1.5267950e+02   6.4615806e+01   2.1736267e+02   7.4838710e+01   1.9894322e+02   9.2860645e+01   1.4203534e+02   1.1495871e+02   1.7841362e+02   4.5494194e+01   1.4809724e+02   8.5588387e+01   9.8060994e+01   5.3093226e+01   1.0373577e+02   1.9007839e+02   9.4765019e+01   1.2201355e+02   1.0442859e+02   1.9849323e+02   1.2406119e+02   5.6268710e+01   1.3061882e+02   2.8977387e+02  -1.7287742e-01   6.9251613e+01   1.4603374e+02   1.2996387e+02   1.7585676e+02   6.0973871e+01   1.3798306e+02   1.1073935e+02   7.7435045e+01   5.1977742e+01   1.4486952e+02   4.1060323e+01   1.4749130e+02   6.3913226e+01   1.1261017e+02   2.1440871e+02   1.4024762e+02   1.0023226e+02   1.4003852e+02   2.5255484e+01   1.1169698e+02   1.1855387e+02   1.7250150e+02   7.1613871e+01   1.8444121e+02   2.1935032e+02   1.3029359e+02   2.3935484e+01   1.3260548e+02   1.9178871e+02   8.7772156e+00   7.5673871e+01   1.4871964e+02   1.0551065e+02   1.9525270e+02   5.2323871e+01   1.0441086e+02   7.1088710e+01   1.4660774e+02   6.2424839e+01   1.3339214e+02   7.3745161e+01   1.5273748e+02   7.1140323e+01   1.3391039e+02   2.4973871e+02   9.8231216e+01   8.3900000e+01   1.4126542e+02   3.4335871e+02   1.2950162e+02   8.8355484e+01   1.6033221e+02   9.4890323e+01   1.4013039e+02   5.4545161e+01   1.5569381e+02   7.8598710e+01   1.9387242e+02   6.8187419e+01   1.0750888e+02   1.9007871e+02   2.6938402e+02   1.1993548e+01   1.6025890e+02   6.9592258e+01   1.4917746e+02   2.2654194e+01   1.1347992e+02   6.6688387e+01   1.2632009e+02   7.0292903e+01   1.4413592e+02   4.8870323e+01   1.9043521e+02   8.4888710e+01   1.1579922e+02   5.9147419e+01   1.5795240e+02
   1.7316871e+02  -2.6833184e+01   2.7916871e+02   1.3926816e+01   4.9534387e+02  -1.2413806e+00   3.1192161e+02  -2.3823084e+01   3.7520968e+01   1.3051961e+02   2.4833484e+02  -2.8955174e+01   8.0001613e+01   6.3837935e+01   3.4198323e+02   4.9190697e+01   3.7202871e+02   9.0680156e+00   4.3427419e+01   6.9996774e+01   1.3890548e+02  -1.3787923e+01   6.0940968e+01   1.1005730e+02   2.3817387e+02  -1.3981006e+01   3.5612290e+02   3.6559200e+01   2.6314355e+02   5.5662581e+00   2.3342613e+02  -1.1616994e+01   6.0324516e+01   1.2723726e+02   2.5259484e+02  -9.2811355e+00   1.5460774e+02   1.4588332e+02   7.4111290e+01   7.7143032e+01   8.0237419e+01   1.5211939e+02   2.7228000e+02   3.2206955e+01   9.6159355e+01   1.3666854e+02   1.2046226e+02   1.2079721e+02   1.9250839e+02   1.3746836e+02   2.9457097e+02   5.9387226e+01   7.6266452e+01   9.2960619e+01   1.0779871e+02   2.2274933e+02   5.1448065e+01   1.0764738e+02   1.2544968e+02   6.0903381e+01   2.4401000e+02  -9.2692903e-01   7.2490000e+01   1.6175467e+02   7.5490645e+01   1.0668301e+02   5.6314194e+01   1.2739325e+02   9.4276129e+01   1.4934597e+02   2.7390581e+02   1.0564632e+01   1.3521871e+02   2.8701282e+02   1.8178226e+02   1.3818645e+02   6.8280000e+01   1.9492954e+02   7.7012258e+01   1.3867386e+02   4.4738710e+01   7.1781216e+01   1.6749161e+02  -1.7726103e+01   2.9059355e+01   9.3658800e+01   4.2886452e+01   8.5663277e+01   8.7185484e+01   1.5804097e+02   4.1280645e+01   9.6552065e+01   2.1743290e+02   8.4995613e+00   5.4677097e+01   9.3783897e+01   5.5388387e+01   6.8382477e+01   1.9130871e+02  -5.6643844e+00   4.6085806e+01   2.0121185e+02   1.1878871e+02   1.9546722e+02   2.2137548e+02   1.2004706e+02   7.2015806e+01   2.1158132e+02   9.3950323e+01   1.6281591e+02   5.7551613e+01   1.6393265e+02   1.0007419e+02   1.6797374e+02   5.6309355e+01   8.1757510e+01   6.0152903e+01   8.3811316e+01   4.8118710e+01   2.4774082e+02   2.1063839e+02  -8.6300645e-01   3.0196742e+02   1.1800671e+01   1.5254871e+02   5.7595458e+01   1.4369935e+02   1.3974986e+02   6.3714839e+01   1.5116249e+02   7.7521935e+01   1.0048728e+02   7.0152581e+01   1.6568844e+02   2.7372452e+02  -4.3572155e+01   7.8847097e+01   1.3504643e+02   2.1793968e+02   2.8819019e+01   6.1978710e+01   4.5442016e+01   4.6615484e+01   7.2365923e+01   5.2285161e+01   1.8108912e+02   9.8625806e+00   2.7964874e+02   8.6572903e+01   1.9002288e+02   8.6478710e+01   2.2141622e+02   6.1231613e+01   7.3850503e+01   3.3843419e+02   2.0252361e+01   2.8753097e+02  -1.2442155e+01   4.9034516e+01   1.1056950e+02   9.7973871e+01   1.2972080e+02   7.7334194e+01   1.7457391e+02   3.6548710e+01   1.0652642e+02   2.9565032e+02   1.9745071e+01   4.6180645e+01   2.1018781e+02   7.9524516e+01   2.3115546e+02   9.4928710e+01   1.1566602e+02   2.0228387e+02   2.9224387e+01   6.3155806e+01   1.2489850e+02   8.3595484e+01   1.1334075e+02   5.5634839e+01   1.1804599e+02   4.6264194e+01   1.0400499e+02   1.7192194e+02   9.4969471e+01   5.5988710e+01   8.7298968e+01   2.6648710e+01   8.3228416e+01   1.4002871e+02  -1.4181984e+01   2.9788710e+01   8.0827216e+01   6.7559677e+01   1.3734910e+02   4.7855806e+01   1.9979347e+02   7.2118710e+01   1.8687082e+02   8.6480645e+01   1.0806574e+02   1.1390871e+02   1.6344762e+02   4.9494194e+01   1.4835724e+02   7.7688387e+01   1.1227299e+02   5.6953226e+01   9.5996968e+01   1.5426839e+02   8.4299819e+01   1.0125355e+02   1.2384939e+02   1.7554323e+02   1.4541719e+02   3.8548710e+01   1.4165642e+02   3.5267387e+02   4.9845123e+01   5.2301613e+01   1.5481974e+02   1.6915387e+02   1.4881156e+02   7.4823871e+01   1.6306506e+02   8.0209355e+01   1.2263745e+02   4.9457742e+01   1.0069112e+02   4.7870323e+01   1.4732650e+02   7.7103226e+01   1.2079497e+02   2.8469871e+02   1.5781442e+02   1.0432226e+02   1.6718132e+02   2.3115484e+01   1.2286818e+02   1.1655387e+02   1.6109150e+02   7.5663871e+01   1.7372721e+02   2.3297032e+02   1.4034399e+02   3.4795484e+01   1.6406668e+02   1.6278871e+02   1.0907216e+01   6.0003871e+01   1.4940324e+02   1.0132065e+02   1.8686790e+02   2.9653871e+01   1.2446446e+02   7.2038710e+01   1.4182174e+02   6.3664839e+01   1.2081294e+02   8.5075161e+01   1.6964108e+02   6.8380323e+01   1.3608119e+02   2.0121871e+02   6.6212816e+01   8.1420000e+01   9.7033819e+01   3.2121871e+02   1.3923282e+02   9.9405484e+01   1.5597821e+02   9.7890323e+01   1.7913039e+02   6.7545161e+01   1.6670381e+02   6.5028710e+01   1.7405802e+02   9.5807419e+01   1.1224928e+02   1.8326871e+02   2.3869882e+02   3.1763548e+01   1.8419730e+02   7.7352258e+01   1.6636666e+02   6.1741935e+00   9.7938323e+01   7.4548387e+01   1.2803129e+02   7.8152903e+01   1.3874712e+02   3.8820323e+01   2.0547921e+02   1.5159871e+02   1.3132242e+02   6.3377419e+01   1.3666400e+02
   1.5492871e+02  -2.5323984e+01   2.7050871e+02  -7.0003844e+00   4.7301387e+02  -4.9498065e-01   3.0116161e+02  -2.7772284e+01   6.5810968e+01   1.3459641e+02   2.1643484e+02  -4.5783174e+01   7.6341613e+01   8.3510735e+01   3.3517323e+02   5.5165497e+01   4.2659871e+02  -1.2387584e+01   6.5667419e+01   9.6927574e+01   1.4124548e+02  -3.0065123e+01   5.6750968e+01   9.9772503e+01   2.6341387e+02  -2.1280206e+01   3.4412290e+02   1.4089200e+01   2.3585355e+02  -1.3540542e+01   2.6480613e+02   1.3012606e+01   4.8514516e+01   1.2203206e+02   2.0373484e+02  -2.4723355e+00   1.2774774e+02   1.4146212e+02   4.4971290e+01   6.1624232e+01   7.9807419e+01   1.2387379e+02   2.7238000e+02   3.2968955e+01   1.0215935e+02   1.5794854e+02   1.0999226e+02   1.2068481e+02   1.8574839e+02   1.9586916e+02   3.0938097e+02   7.2102426e+01   6.0416452e+01   1.2888862e+02   1.0124871e+02   1.7838333e+02   4.4018065e+01   1.2495178e+02   1.3558968e+02   1.0371218e+02   2.2853000e+02  -1.9685290e+00   6.4870000e+01   1.2998427e+02   7.0390645e+01   1.1066101e+02   2.7884194e+01   1.2699765e+02   9.0086129e+01   1.5411117e+02   3.0995581e+02   2.3640632e+01   9.5408710e+01   3.1614762e+02   1.8949226e+02   1.6875965e+02   7.8710000e+01   1.8409514e+02   8.6722258e+01   1.5185706e+02   1.0118710e+01   5.5550816e+01   1.9573161e+02  -2.1935303e+01   8.9193548e+00   1.3555000e+02   9.0456452e+01   7.8087677e+01   6.2095484e+01   1.5656817e+02   4.7900645e+01   1.4354246e+02   2.0291290e+02   1.4951161e+01   4.4867097e+01   1.0080870e+02   3.8718387e+01   8.3956077e+01   2.1850871e+02  -1.3203844e+00   5.8815806e+01   1.7250345e+02   1.0978871e+02   1.8276722e+02   2.3323548e+02   1.3014826e+02   6.8305806e+01   2.0968812e+02   8.5330323e+01   2.1502551e+02   8.2311613e+01   1.7790185e+02   8.8114194e+01   1.9127054e+02   7.4779355e+01   1.0489991e+02   4.8102903e+01   1.1196532e+02   7.6648710e+01   2.4007842e+02   2.2078839e+02   5.1849935e+00   2.8611742e+02   1.6638671e+01   2.1877871e+02   6.1057058e+01   1.4883935e+02   1.2981866e+02   7.3574839e+01   1.1756369e+02   6.4471935e+01   8.3201277e+01   6.1672581e+01   1.7426684e+02   2.9967452e+02  -1.7888155e+01   6.8797097e+01   1.2966043e+02   2.2474968e+02   5.6464219e+01   6.2458710e+01   8.7883616e+01   5.0895484e+01   1.0873352e+02   4.2045161e+01   1.8261832e+02   1.7102581e+01   2.7245954e+02   5.7092903e+01   1.3928128e+02   8.8338710e+01   2.2835742e+02   8.8191613e+01   7.2973703e+01   2.7791419e+02  -3.5760387e+00   2.7124097e+02   5.7610452e+00   6.3174516e+01   1.3905830e+02   1.1078387e+02   1.5640600e+02   8.4814194e+01   1.9874551e+02   3.5218710e+01   1.0792282e+02   3.1480032e+02   3.0883071e+01   4.7280645e+01   1.5623981e+02   1.0438452e+02   2.0797666e+02   7.5408710e+01   1.1032762e+02   1.8476387e+02   3.4235987e+01   6.5105806e+01   1.2460250e+02   1.0664548e+02   1.3573675e+02   5.9354839e+01   1.5421839e+02   3.9354194e+01   1.1450779e+02   2.1068194e+02   1.0238867e+02   8.6078710e+01   9.1131768e+01   4.8308710e+01   8.5345616e+01   1.8854871e+02  -5.1535844e+00   3.1888710e+01   1.1680922e+02   6.3319677e+01   1.8735830e+02   5.7665806e+01   1.7938867e+02   6.0548710e+01   1.5217642e+02   6.7620645e+01   1.2234454e+02   8.2758710e+01   1.4188962e+02   5.0754194e+01   1.5667644e+02   6.0688387e+01   1.0067299e+02   6.1333226e+01   1.1302657e+02   1.5055839e+02   7.8826619e+01   1.0001355e+02   1.1080859e+02   1.8749323e+02   1.3146119e+02   7.3738710e+01   1.6817122e+02   4.2086387e+02   6.6799226e+00   5.5161613e+01   1.6316094e+02   1.3973387e+02   1.6273516e+02   5.9873871e+01   1.4612106e+02   8.3119355e+01   9.4304645e+01   1.1768774e+02   2.0442272e+02   4.8300323e+01   1.4420210e+02   6.6103226e+01   1.1596497e+02   2.9335871e+02   1.8089162e+02   1.1680226e+02   1.6766292e+02   2.1685484e+01   1.3965258e+02   1.1789387e+02   1.6122430e+02   6.7043871e+01   1.7927681e+02   2.4820032e+02   1.5245559e+02   5.6895484e+01   1.4163868e+02   2.4307871e+02   1.3954016e+01   6.2573871e+01   1.4810764e+02   1.0956065e+02   1.8615870e+02   6.5083871e+01   1.6515006e+02   7.6848710e+01   1.4271694e+02   6.3134839e+01   1.4143534e+02   5.9795161e+01   1.5985348e+02   6.3570323e+01   1.2865599e+02   2.8345871e+02   1.1372362e+02   7.3420000e+01   1.1606382e+02   3.5716871e+02   1.0358682e+02   7.7835484e+01   1.6998381e+02   8.3080323e+01   1.4507519e+02   7.9215161e+01   1.6958021e+02   6.4648710e+01   1.8646842e+02   9.5377419e+01   1.1057368e+02   1.5340871e+02   2.1831762e+02   1.8663548e+01   1.3962530e+02   3.8062258e+01   1.8603986e+02   2.8174194e+01   8.4798323e+01   9.1398387e+01   1.3687329e+02   6.8482903e+01   1.2162072e+02   3.5340323e+01   2.1389761e+02   1.0002871e+02   1.2768802e+02   5.5477419e+01   1.4095600e+02
   1.6659871e+02  -1.8547584e+01   2.6426871e+02   8.1688156e+00   4.2996387e+02   3.9890194e+00   3.2973161e+02  -1.1397884e+01   4.9240968e+01   1.5682201e+02   2.2310484e+02  -7.9506774e+01   7.0001613e+01   6.4687935e+01   2.5160323e+02   1.1947110e+02   4.3650871e+02  -6.4203844e+00   5.9717419e+01   1.3150357e+02   1.5900548e+02  -1.6295923e+01   7.6700968e+01   9.9316503e+01   2.8522387e+02  -3.4985006e+01   3.9474290e+02   2.1999600e+01   3.4995355e+02  -1.9758542e+01   2.7646613e+02   1.3198065e+00   2.2754516e+01   1.2333286e+02   2.3582484e+02  -6.6095355e+00   1.1631774e+02   1.2218652e+02   5.6591290e+01   9.5644632e+01   6.6087419e+01   1.3492139e+02   2.6528000e+02   1.1196955e+01   9.4729355e+01   1.3421294e+02   1.0461226e+02   1.3668521e+02   2.0755839e+02   1.8140436e+02   3.2091097e+02   8.4700026e+01   5.4796452e+01   1.3491822e+02   7.0688710e+01   1.3466813e+02   5.9488065e+01   1.0343418e+02   1.2615968e+02   8.1556581e+01   2.1001000e+02   3.1563071e+01   9.2160000e+01   1.3075107e+02   4.8440645e+01   7.3987006e+01   4.6834194e+01   1.2739165e+02   1.0170613e+02   1.3365157e+02   3.2090581e+02   2.7424632e+01   1.0026871e+02   2.9709882e+02   1.5835226e+02   1.4615085e+02   8.3330000e+01   1.4662554e+02   7.6482258e+01   1.3619626e+02   2.3548710e+01   6.6616416e+01   1.2392161e+02  -6.7605032e+00   2.4639355e+01   1.5829240e+02   3.0216452e+01   1.2024688e+02   5.4525484e+01   1.1246377e+02   3.8800645e+01   9.2510465e+01   1.6082290e+02   2.1836129e-01   5.0437097e+01   8.7363097e+01   7.1768387e+01   6.4552077e+01   1.6311871e+02   8.1108156e+00   7.1295806e+01   2.0735505e+02   1.0050871e+02   1.4845962e+02   2.1599548e+02   1.4452746e+02   8.9875806e+01   2.3229252e+02   8.6710323e+01   2.2567511e+02   7.3451613e+01   1.8952065e+02   1.2264419e+02   2.1478814e+02   5.0259355e+01   9.5381510e+01   3.8722903e+01   1.1128572e+02   5.8598710e+01   2.1219242e+02   2.1616839e+02  -1.1154065e+00   2.8406742e+02   1.7512671e+01   2.3815871e+02   9.3556658e+01   1.5559935e+02   1.2155786e+02   4.6044839e+01   1.3743609e+02   6.5611935e+01   1.1849008e+02   6.5342581e+01   1.5292324e+02   3.2482452e+02  -1.9380155e+01   7.3277097e+01   1.3140203e+02   2.2812968e+02   4.4673819e+01   5.4598710e+01   7.8222416e+01   7.3475484e+01   7.8887123e+01   4.7145161e+01   1.7521032e+02   8.8225806e+00   3.0235194e+02   4.2622903e+01   1.4624888e+02   6.5188710e+01   2.0111942e+02   4.9001613e+01   8.2828903e+01   2.8539419e+02   3.2775561e+01   2.7434097e+02  -3.0969548e+00   5.8554516e+01   1.2304790e+02   1.1050387e+02   1.7161840e+02   8.9004194e+01   1.6598031e+02   4.2218710e+01   1.1078282e+02   2.9123032e+02   1.5958671e+01   2.8940645e+01   1.8175701e+02   4.9714516e+01   2.1359026e+02   6.0698710e+01   1.1016442e+02   1.7862387e+02   2.7207187e+01   4.8195806e+01   1.1390530e+02   9.2495484e+01   1.7705875e+02   6.8684839e+01   1.6519199e+02   3.7544194e+01   9.4752594e+01   2.1111194e+02   8.3834271e+01   6.0748710e+01   7.1588168e+01   2.5508710e+01   8.9549616e+01   1.7364871e+02  -9.5815844e+00   1.1548710e+01   8.3046416e+01   5.9179677e+01   1.4606950e+02   6.0665806e+01   1.8314867e+02   6.1788710e+01   1.6779722e+02   7.8100645e+01   9.8596142e+01   1.3695871e+02   1.5465362e+02   5.3704194e+01   1.3755044e+02   6.3108387e+01   1.2728939e+02   6.7813226e+01   1.2545817e+02   1.6145839e+02   8.6914619e+01   9.6293548e+01   1.3157619e+02   2.0073323e+02   1.4140199e+02   6.8458710e+01   1.2835362e+02   2.3648387e+02   1.2190323e+01   5.1681613e+01   1.2762934e+02   1.4977387e+02   1.4908196e+02   6.9113871e+01   1.6104186e+02   8.8779355e+01   7.9521845e+01   8.6547742e+01   1.5544392e+02   5.6540323e+01   1.3120290e+02   6.7773226e+01   1.1187137e+02   3.0507871e+02   1.9928402e+02   1.0409226e+02   1.4124972e+02   1.6255484e+01   1.0136698e+02   1.1960387e+02   1.2388750e+02   7.4093871e+01   1.6647281e+02   3.1411032e+02   1.4395279e+02   4.5315484e+01   1.4922508e+02   2.3754871e+02   3.1926416e+01   7.6953871e+01   1.5423724e+02   1.0294065e+02   1.7878830e+02   5.9943871e+01   1.3580126e+02   5.9798710e+01   1.5151094e+02   4.5614839e+01   1.4587694e+02   8.7505161e+01   1.6168668e+02   5.6480323e+01   1.1132319e+02   3.0183871e+02   1.5082322e+02   7.5090000e+01   1.0307022e+02   3.4402871e+02   1.3087802e+02   7.8075484e+01   1.5668461e+02   8.7840323e+01   1.7469439e+02   8.9975161e+01   1.2628941e+02   6.3218710e+01   1.8996282e+02   4.5757419e+01   6.3973277e+01   1.8526871e+02   2.3172882e+02   2.4043548e+01   1.4395490e+02   7.0402258e+01   1.5602266e+02   3.4364194e+01   8.8113123e+01   6.3158387e+01   1.0241249e+02   9.3432903e+01   1.3319472e+02   2.9630323e+01   1.7788441e+02   1.2073871e+02   9.6651216e+01   7.6147419e+01   1.2178240e+02
   1.7235871e+02  -1.5578384e+01   2.5988871e+02   1.2792156e+00   4.6358387e+02   9.2094194e+00   3.1387161e+02  -2.3979084e+01   2.7290968e+01   1.2467801e+02   1.7014484e+02  -5.4599974e+01   6.2961613e+01   5.8441135e+01   2.7689323e+02   1.1096790e+02   3.9416871e+02   1.3056816e+01   7.1617419e+01   9.6021574e+01   1.9671548e+02  -2.0212723e+01   5.8370968e+01   9.9832903e+01   2.2432387e+02  -1.3923006e+01   3.3807290e+02   7.8132000e+00   2.5062355e+02   2.1378581e+00   2.4708613e+02  -3.6097935e+00   5.5424516e+01   1.1162926e+02   2.5292484e+02  -2.6207535e+01   1.2479774e+02   8.4508116e+01   6.3261290e+01   6.8681032e+01   1.1785742e+02   1.2410979e+02   2.4076000e+02   4.2208555e+01   8.7209355e+01   1.1562454e+02   1.3051226e+02   1.6413321e+02   1.6489839e+02   1.8019716e+02   3.1643097e+02   9.6208426e+01   4.1886452e+01   1.3280102e+02   9.8908710e+01   2.0024053e+02   4.2878065e+01   1.1276298e+02   1.0972968e+02   9.6780981e+01   2.3820000e+02   3.0397871e+01   8.4250000e+01   1.5009387e+02   6.1390645e+01   6.1951006e+01   3.8214194e+01   9.5651252e+01   1.0751613e+02   1.2695677e+02   2.9961581e+02  -7.2921677e+00   2.0464871e+02   2.4655842e+02   1.9116226e+02   1.2743605e+02   7.3620000e+01   1.5955234e+02   5.5582258e+01   1.2610826e+02   1.9458710e+01   8.7513616e+01   1.3749161e+02  -1.3996103e+01   2.9109355e+01   1.4698480e+02   4.4356452e+01   1.2673568e+02   5.3185484e+01   1.2428097e+02   2.4610645e+01   6.5505665e+01   1.5482290e+02   3.1318361e+01   3.4867097e+01   1.2064870e+02   3.3858387e+01   4.4014877e+01   1.8364871e+02   4.8584156e+00   7.0665806e+01   2.0924545e+02   1.0164871e+02   1.7017842e+02   2.0880548e+02   1.2924266e+02   6.6775806e+01   2.5333052e+02   1.0599032e+02   1.9685271e+02   6.8601613e+01   1.8066865e+02   1.0864419e+02   1.4243814e+02   5.9159355e+01   1.0019951e+02   3.6622903e+01   1.0707372e+02   5.8888710e+01   2.0773922e+02   2.2001839e+02   8.3865935e+00   2.9501742e+02   3.5667097e-01   2.0763871e+02   9.2188258e+01   1.2550935e+02   1.4211506e+02   5.3244839e+01   1.4519009e+02   5.3611935e+01   1.0030008e+02   6.6532581e+01   1.3982804e+02   3.1825452e+02   1.6525445e+01   7.8987097e+01   1.0260523e+02   2.5440968e+02   4.2621419e+01   7.9408710e+01   7.7197616e+01   6.8615484e+01   7.5505923e+01   4.3045161e+01   1.4205832e+02   2.2912581e+01   2.8822474e+02   5.3622903e+01   1.3627888e+02   9.7758710e+01   2.1599382e+02   6.5281613e+01   8.0806503e+01   3.0443419e+02   4.6782361e+01   2.4796097e+02   3.5334452e+00   5.1074516e+01   1.1035630e+02   1.0464387e+02   1.4394720e+02   8.4814194e+01   2.0736551e+02   3.9978710e+01   1.2687202e+02   2.6851032e+02   2.2876271e+01   5.2370645e+01   1.6726261e+02   6.3854516e+01   1.8555906e+02   5.8408710e+01   1.2001762e+02   1.8409387e+02   1.8579587e+01   5.0005806e+01   1.0876050e+02   7.3165484e+01   1.3750515e+02   6.0584839e+01   1.4807999e+02   2.8264194e+01   8.6874994e+01   1.8902194e+02   1.0112147e+02   4.3458710e+01   7.7111368e+01   3.9028710e+01   6.7948016e+01   1.7073871e+02  -2.1878784e+01   1.3118710e+01   8.0500816e+01   4.8989677e+01   1.5531470e+02   6.9755806e+01   2.0628147e+02   7.0458710e+01   1.6557362e+02   8.0330645e+01   1.0903774e+02   7.5208710e+01   1.5294362e+02   4.0064194e+01   1.3711164e+02   6.6968387e+01   1.1732059e+02   5.2003226e+01   1.0992297e+02   1.6983839e+02   8.3524219e+01   9.8293548e+01   1.3260619e+02   2.0868323e+02   1.4700599e+02   5.5548710e+01   1.4119642e+02   2.1543387e+02   3.0204323e+01   4.3681613e+01   1.8064934e+02   1.5987387e+02   1.5627396e+02   7.5633871e+01   1.2957026e+02   9.3119355e+01   9.9694645e+01   1.0011774e+02   1.1744832e+02   4.9350323e+01   1.4392810e+02   6.4343226e+01   1.1481577e+02   1.7473871e+02   1.3928122e+02   8.5182258e+01   1.2852252e+02   1.6115484e+01   1.0852818e+02   9.8313871e+01   1.5045070e+02   6.6093871e+01   1.5507281e+02   2.4830032e+02   1.3116759e+02   4.2315484e+01   1.6285508e+02   2.3888871e+02   3.7629216e+01   7.3813871e+01   1.5182844e+02   8.0220645e+01   1.9041590e+02   5.5463871e+01   1.4963966e+02   7.5658710e+01   1.3581214e+02   5.9234839e+01   1.5945734e+02   6.9605161e+01   1.5896868e+02   7.1860323e+01   1.2132279e+02   3.2030871e+02   1.4130562e+02   8.2750000e+01   1.1131742e+02   3.3250871e+02   1.1017962e+02   7.7265484e+01   1.1269941e+02   1.0198032e+02   1.7632319e+02   6.4165161e+01   1.3968421e+02   5.9028710e+01   1.5848802e+02   8.6757419e+01   1.2283328e+02   2.0797871e+02   2.1991202e+02   3.4333548e+01   1.7318170e+02   8.3822258e+01   1.9027906e+02   2.2794194e+01   1.0432872e+02   6.5878387e+01   1.1281489e+02   7.3582903e+01   1.4730272e+02   3.6480323e+01   1.9666641e+02   5.9838710e+01   1.7214322e+02   6.6957419e+01   1.4070760e+02
   1.8788871e+02  -2.8290784e+01   2.8173871e+02   8.7212156e+00   4.5268387e+02   4.7914194e+00   3.0630161e+02  -5.2803484e+01   5.0900968e+01   1.4606921e+02   2.3533484e+02  -3.4485174e+01   6.8151613e+01   1.0092594e+02   2.7722323e+02   1.1737150e+02   3.8811871e+02  -4.2691844e+00   6.1807419e+01   8.5426374e+01   1.7433548e+02  -4.0423226e+00   6.7180968e+01   1.0455810e+02   2.8827387e+02  -3.5559006e+01   3.7607290e+02   2.7923200e+01   2.0823355e+02  -2.8509419e+00   2.5165613e+02  -2.4175394e+01   3.6614516e+01   1.0589406e+02   2.2311484e+02  -3.5273548e-01   1.4136774e+02   8.9752516e+01   5.3021290e+01   8.8020232e+01   8.4667419e+01   1.1534499e+02   2.6095000e+02   1.5403355e+01   7.2019355e+01   1.1821974e+02   1.0751226e+02   1.4445321e+02   1.2727839e+02   1.6135676e+02   3.3724097e+02   7.8253626e+01   8.1316452e+01   1.2202662e+02   1.0090871e+02   1.7741053e+02   4.7688065e+01   9.7278181e+01   1.2196968e+02   8.3081781e+01   1.8820000e+02   3.8877871e+01   8.3110000e+01   1.5495507e+02   6.6920645e+01   8.4798606e+01   5.5214194e+01   1.3205125e+02   8.8326129e+01   1.2439197e+02   3.1328581e+02   2.4564232e+01   1.6635871e+02   3.0466162e+02   1.6320226e+02   1.3195285e+02   6.3330000e+01   1.4118554e+02   6.8812258e+01   1.3047986e+02   3.8358710e+01   8.1091616e+01   1.4168161e+02  -1.6951303e+01   1.1059355e+01   1.9085880e+02   3.4886452e+01   1.1453328e+02   7.4525484e+01   1.4648377e+02   3.8750645e+01   8.1374465e+01   2.1377290e+02   6.7423613e+00   4.9487097e+01   1.1171910e+02   4.4808387e+01   5.3658877e+01   2.2711871e+02  -1.3339184e+01   6.8445806e+01   1.7589305e+02   1.1783871e+02   1.7164322e+02   1.9061548e+02   1.1412786e+02   7.2535806e+01   1.9767972e+02   1.0342032e+02   2.2991831e+02   7.0641613e+01   1.9522545e+02   7.6494194e+01   1.8310014e+02   6.0119355e+01   7.2502710e+01   4.6432903e+01   9.1328916e+01   7.4648710e+01   1.8571842e+02   2.6416839e+02  -4.7154065e+00   2.9925742e+02   1.2917471e+01   1.7449871e+02   5.4079458e+01   1.8440935e+02   1.8606306e+02   7.9244839e+01   1.3673009e+02   5.6371935e+01   7.7369277e+01   6.8292581e+01   1.3597724e+02   3.5353452e+02  -2.4146955e+01   5.5887097e+01   1.1984323e+02   2.8669968e+02   4.7418219e+01   7.0928710e+01   9.9966016e+01   6.8995484e+01   9.7435523e+01   3.6095161e+01   1.5599432e+02   2.6202581e+01   2.6463154e+02   7.2812903e+01   1.2883368e+02   7.4908710e+01   2.0362182e+02   5.4421613e+01   8.1345303e+01   3.1820419e+02   1.0530761e+01   2.7158097e+02   2.2783845e+01   6.2264516e+01   1.5208110e+02   6.9403871e+01   1.3900640e+02   7.1674194e+01   2.1136671e+02   3.7168710e+01   1.0395682e+02   2.5951032e+02   2.2976271e+01   5.9610645e+01   1.9873341e+02   1.0333452e+02   2.0349066e+02   6.1308710e+01   1.3002562e+02   1.8709387e+02   3.5099587e+01   4.5965806e+01   1.0855370e+02   7.3835484e+01   1.4698155e+02   5.2734839e+01   1.3931799e+02   5.4834194e+01   1.1750939e+02   1.8097194e+02   9.5145471e+01   4.7128710e+01   5.6627768e+01   3.5028710e+01   1.0388802e+02   2.0950871e+02   6.3096156e+00   1.2078710e+01   9.8104016e+01   5.3559677e+01   1.7018910e+02   4.7705806e+01   1.9490547e+02   6.1218710e+01   1.6103282e+02   5.9760645e+01   1.4292334e+02   1.1685871e+02   1.8001162e+02   4.0704194e+01   1.5295044e+02   6.8488387e+01   1.1890899e+02   5.2953226e+01   1.1936697e+02   1.5659839e+02   9.6493419e+01   1.0101355e+02   1.3062859e+02   2.1268323e+02   1.7282599e+02   6.7028710e+01   1.0994802e+02   3.0215387e+02   4.3456723e+01   4.8441613e+01   1.7074854e+02   1.1973387e+02   1.5081516e+02   4.6203871e+01   1.3216466e+02   4.9209355e+01   9.8307445e+01   1.0354774e+02   9.0033923e+01   4.5390323e+01   1.3328490e+02   6.8153226e+01   1.1727097e+02   8.8888710e+01   1.3762922e+02   8.5282258e+01   1.5689452e+02   3.1785484e+01   9.1884581e+01   8.5603871e+01   1.4813750e+02   4.6573871e+01   1.5901441e+02   2.4187032e+02   1.1515199e+02   5.7505484e+01   1.3010988e+02   2.5650871e+02   1.1739616e+01   7.3433871e+01   1.5694884e+02   9.2700645e+01   1.9265750e+02   6.8563871e+01   1.3702166e+02   7.2328710e+01   1.3964854e+02   6.3514839e+01   1.3811494e+02   7.5035161e+01   1.3739428e+02   4.1720323e+01   1.0202399e+02   2.5616871e+02   8.4766816e+01   8.7230000e+01   1.2061902e+02   3.3221871e+02   1.5473282e+02   7.2695484e+01   1.2616501e+02   1.0141032e+02   1.8160879e+02   7.4215161e+01   1.4355021e+02   6.5978710e+01   2.0160202e+02   1.2418742e+02   9.4548877e+01   1.7845871e+02   2.8350362e+02   3.5573548e+01   1.7413250e+02   6.7872258e+01   1.7688506e+02   7.2241935e+00   8.9004323e+01   6.5068387e+01   1.2230969e+02   7.2202903e+01   1.4322312e+02   5.1480323e+01   1.8870641e+02   7.4698710e+01   1.2642442e+02   7.8427419e+01   9.7500000e+01
   1.9159871e+02  -2.6547584e+01   2.8654871e+02   7.2364156e+00   4.3330387e+02   1.6341819e+01   3.1268161e+02  -3.5793884e+01   5.4620968e+01   1.4063161e+02   2.1319484e+02  -4.4573974e+01   7.0721613e+01   7.1390335e+01   2.8527323e+02   8.8347497e+01   3.9145871e+02  -6.2463844e+00   6.4907419e+01   9.9038374e+01   1.8609548e+02  -3.2173123e+01   5.2090968e+01   1.0628530e+02   2.6346387e+02  -2.4574206e+01   3.1940290e+02   2.0356800e+01   1.5947355e+02  -1.7330142e+01   2.5537613e+02  -1.0272994e+01   2.8514516e+01   1.2292206e+02   2.0063484e+02  -9.5543355e+00   1.4098774e+02   1.0278292e+02   6.7021290e+01   9.2620232e+01   6.5667419e+01   1.3419499e+02   2.7667000e+02   1.8045755e+01   8.5209355e+01   1.1921454e+02   1.0556226e+02   1.5555921e+02   1.3136839e+02   1.7521956e+02   3.0724097e+02   8.7603626e+01   6.6126452e+01   1.2105182e+02   9.3408710e+01   1.7818053e+02   5.2688065e+01   9.5648181e+01   1.4348968e+02   7.2270181e+01   1.1610000e+02   1.0802587e+02   7.7870000e+01   1.7318427e+02   5.8870645e+01   9.5062606e+01   4.0644194e+01   1.1340685e+02   7.9556129e+01   1.2123357e+02   3.2895581e+02   2.0880632e+01   1.2230871e+02   3.0785562e+02   1.7059226e+02   1.5598165e+02   8.6470000e+01   1.4747434e+02   5.8812258e+01   1.2993986e+02   4.1028710e+01   8.8268016e+01   1.2049161e+02  -1.7536103e+01   1.9399355e+01   1.7343160e+02   4.8646452e+01   1.0615248e+02   5.5095484e+01   1.5069817e+02   4.2180645e+01   8.9530065e+01   1.5843290e+02   8.7895613e+00   3.9727097e+01   1.3668990e+02   5.7198387e+01   7.7047677e+01   2.1659871e+02   1.6982416e+01   4.7505806e+01   1.7898825e+02   9.6408710e+01   1.6554762e+02   1.9909548e+02   1.1658946e+02   7.5065806e+01   2.2318732e+02   7.4710323e+01   1.6849511e+02   6.6741613e+01   1.7681745e+02   8.6404194e+01   1.6045734e+02   6.1739355e+01   1.1894311e+02   4.0722903e+01   1.0597572e+02   7.7888710e+01   1.8697922e+02   2.3230839e+02   2.8453394e+01   2.9268742e+02   1.5063071e+01   1.7173871e+02   3.0200258e+01   1.6116935e+02   1.6340226e+02   7.6854839e+01   1.2682129e+02   7.3901935e+01   8.3206877e+01   7.4622581e+01   1.5490084e+02   3.4482452e+02  -1.8310155e+01   7.1277097e+01   1.4475203e+02   2.4055968e+02   2.2629419e+01   7.7458710e+01   8.1303616e+01   6.9045484e+01   8.4191523e+01   4.2805161e+01   1.4931752e+02   1.4582581e+01   2.3437114e+02   6.5282903e+01   1.3424608e+02   7.7618710e+01   2.0317502e+02   5.2571613e+01   8.7543303e+01   2.9358419e+02   1.4500361e+01   2.6920097e+02   6.1142452e+00   7.5984516e+01   1.4822350e+02   8.4743871e+01   1.1091920e+02   7.5574194e+01   1.8276471e+02   4.2548710e+01   9.7526416e+01   2.6427032e+02   4.1154710e+00   4.3710645e+01   1.8690541e+02   5.2334516e+01   1.7738066e+02   6.0458710e+01   1.4499362e+02   2.2438387e+02   2.6836387e+01   5.9915806e+01   1.0091770e+02   6.3495484e+01   1.0084875e+02   6.0354839e+01   1.2485839e+02   5.6304194e+01   1.1358179e+02   1.4611194e+02   1.4531427e+02   6.7938710e+01   7.0632968e+01   1.4458710e+01   1.0320362e+02   1.7564871e+02  -4.0361584e+01   1.3168710e+01   1.1630682e+02   5.8889677e+01   1.8995270e+02   5.5135806e+01   1.8917107e+02   8.8838710e+01   1.8448322e+02   9.0100645e+01   1.0730614e+02   1.1175871e+02   1.7786962e+02   9.3754194e+01   1.5507644e+02   8.1068387e+01   1.2714259e+02   5.5523226e+01   9.4301368e+01   1.6155839e+02   8.2716619e+01   8.3533548e+01   1.1469699e+02   1.9745323e+02   1.5861439e+02   5.8788710e+01   1.3312722e+02   3.3367387e+02   1.7451226e+00   4.7011613e+01   1.3938294e+02   1.5858387e+02   1.4398716e+02   6.3593871e+01   1.5429346e+02   1.4563935e+02   6.6733045e+01   6.3737742e+01   1.4578872e+02   4.5920323e+01   1.3824250e+02   6.4913226e+01   1.3148017e+02   9.2928710e+01   1.0644602e+02   9.1702258e+01   1.5681092e+02   3.4645484e+01   9.5185781e+01   1.0151387e+02   1.5695470e+02   6.8713871e+01   1.9619321e+02   2.5430032e+02   1.1039759e+02   5.0655484e+01   1.5032788e+02   2.7183871e+02   1.1083216e+01   8.3673871e+01   1.4822964e+02   1.1413065e+02   1.8151310e+02   3.9893871e+01   1.4893526e+02   6.3708710e+01   1.2390814e+02   8.1854839e+01   1.5150774e+02   9.2455161e+01   1.4714068e+02   7.4100323e+01   1.1543359e+02   2.1764871e+02   7.2468416e+01   8.8660000e+01   1.2779462e+02   3.2645871e+02   1.5185362e+02   8.1405484e+01   1.4784821e+02   9.6460323e+01   1.5072479e+02   8.7785161e+01   1.7070461e+02   6.8078710e+01   1.8219402e+02   7.0807419e+01   9.4629277e+01   1.8121871e+02   2.7305282e+02   4.4193548e+01   1.7263290e+02   5.9682258e+01   1.5531026e+02   2.7274194e+01   1.0525032e+02   6.1878387e+01   1.4285489e+02   6.8622903e+01   1.3803952e+02   4.2580323e+01   1.8341841e+02   4.3698710e+01   1.2119442e+02   7.0857419e+01   1.3377560e+02
   1.6478871e+02  -2.0592784e+01   2.8311871e+02  -1.6199184e+01   4.2520387e+02  -1.4480181e+01   3.1821161e+02  -3.6186284e+01   5.0570968e+01   1.3243561e+02   2.0929484e+02  -4.0071974e+01   6.3381613e+01   8.9357535e+01   3.6050323e+02   3.3519097e+01   4.0492871e+02  -5.3239844e+00   3.6377419e+01   1.0684077e+02   1.3343548e+02  -2.1730323e+01   5.7510968e+01   1.1723170e+02   1.8932387e+02   4.5976994e+01   3.9169290e+02   1.5523600e+01   1.4052355e+02   9.0358581e+00   2.5242613e+02  -7.4669935e+00   6.3754516e+01   1.4038286e+02   2.4373484e+02   1.0327665e+01   1.0945774e+02   9.8825316e+01   6.6451290e+01   8.3375832e+01   6.5327419e+01   1.1241219e+02   2.5881000e+02   1.1664555e+01   9.3679355e+01   1.0981694e+02   9.9232258e+01   1.5677561e+02   1.4289839e+02   1.6605716e+02   3.3205097e+02   8.6718826e+01   6.4456452e+01   1.1385542e+02   1.0807871e+02   1.8728693e+02   3.5018065e+01   1.0329178e+02   1.3268968e+02   9.3174181e+01   5.9580000e+01   1.4063747e+02   8.7820000e+01   1.7914827e+02   6.4200645e+01   7.0866206e+01   3.5214194e+01   1.1375125e+02   7.2326129e+01   1.3753197e+02   2.9047581e+02  -1.8096774e-01   1.0554871e+02   2.9938642e+02   1.7354226e+02   1.3769565e+02   9.3380000e+01   1.8749154e+02   5.3582258e+01   1.6750826e+02   2.5458710e+01   7.5983616e+01   1.2049161e+02   6.6363897e+01   1.9059355e+01   1.7711880e+02   4.2406452e+01   1.2384168e+02   4.7425484e+01   1.5388177e+02   3.3420645e+01   8.0080865e+01   2.0567290e+02   1.5010361e+01   5.4967097e+01   1.2061070e+02   5.5908387e+01   7.6440877e+01   2.3211871e+02   2.2108156e+00   5.7875806e+01   1.6136865e+02   1.0826871e+02   1.4692882e+02   2.0856548e+02   9.9931858e+01   6.2925806e+01   2.5849852e+02   9.8370323e+01   2.0589231e+02   6.6791613e+01   1.9291345e+02   8.1734194e+01   1.6725094e+02   4.4359355e+01   7.0803510e+01   5.4242903e+01   8.4894116e+01   5.9648710e+01   1.9753842e+02   2.1363839e+02   1.6286994e+01   3.2706742e+02   1.4032671e+01   1.9092871e+02   6.6045058e+01   1.7321935e+02   1.5762826e+02   7.4814839e+01   1.5998449e+02   5.9371935e+01   9.2649277e+01   7.9482581e+01   1.6898204e+02   3.1872452e+02  -1.0932155e+01   6.9937097e+01   1.4704923e+02   2.6969968e+02   3.2628219e+01   6.2218710e+01   8.0142816e+01   6.6515484e+01   7.0343923e+01   4.4665161e+01   1.6245872e+02   7.0525806e+00   2.6492354e+02   8.3332903e+01   1.5694208e+02   8.0428710e+01   2.4004022e+02   4.8951613e+01   8.0502903e+01   3.6586419e+02   3.8487961e+01   3.0672097e+02  -7.5473548e+00   5.2504516e+01   1.2962190e+02   8.2833871e+01   1.3193200e+02   7.5144194e+01   1.6465911e+02   4.4698710e+01   9.6544416e+01   2.9885032e+02   1.7829071e+01   5.5090645e+01   2.1461501e+02   1.0323452e+02   1.8278866e+02   7.3028710e+01   1.4012802e+02   2.2538387e+02   2.3136387e+01   5.7775806e+01   1.3175890e+02   1.0249548e+02   1.3110875e+02   7.5544839e+01   1.2726319e+02   3.8494194e+01   1.0781659e+02   1.5606194e+02   1.6347827e+02   7.4888710e+01   5.7166968e+01   2.4598710e+01   1.0753242e+02   1.7216871e+02  -3.7531844e+00   2.2928710e+01   8.4666016e+01   5.4079677e+01   1.8290750e+02   6.1475806e+01   1.9351387e+02   6.9978710e+01   1.9037202e+02   8.3620645e+01   9.6064542e+01   8.9408710e+01   2.0485762e+02   4.6434194e+01   1.2976204e+02   9.0538387e+01   1.2447499e+02   5.7663226e+01   1.1123017e+02   1.4778839e+02   6.2338219e+01   7.6773548e+01   1.2799779e+02   2.0854323e+02   1.5091719e+02   5.3408710e+01   1.4827762e+02   2.4305387e+02   3.8664723e+01   2.7391613e+01   1.3448254e+02   1.4473387e+02   1.7305516e+02   6.9973871e+01   1.4969306e+02   1.3482935e+02   1.8378452e+00   7.7737742e+01   1.5466872e+02   5.9150323e+01   1.1775410e+02   6.6103226e+01   1.3538497e+02   2.9978710e+01   1.0881202e+02   9.5042258e+01   1.6002372e+02   3.6645484e+01   1.0959578e+02   8.6933871e+01   1.6370110e+02   7.4003871e+01   1.7658001e+02   2.9606032e+02   1.3296679e+02   3.6415484e+01   1.4365708e+02   2.3716871e+02  -2.5231844e+00   7.2483871e+01   1.4945484e+02   9.9460645e+01   2.1125670e+02   6.3173871e+01   1.3697286e+02   6.8708710e+01   1.4789814e+02   5.5134839e+01   1.5611534e+02   7.0125161e+01   1.4092708e+02   4.4050323e+01   1.5621759e+02   2.7088871e+02   1.1463922e+02   8.4040000e+01   1.1473422e+02   3.9507871e+02   1.2360402e+02   8.8115484e+01   1.2726141e+02   6.8940323e+01   1.5744639e+02   7.3305161e+01   1.4824301e+02   7.7358710e+01   1.9274162e+02   6.9187419e+01   8.5908877e+01   1.8178871e+02   2.8114722e+02   3.1143548e+01   1.7129690e+02   5.8872258e+01   1.8094506e+02   9.3241935e+00   1.1197632e+02   6.3018387e+01   1.1600369e+02   8.4772903e+01   1.3688752e+02   3.9770323e+01   1.8840321e+02   5.9928710e+01   1.2132602e+02   7.4667419e+01   1.3209080e+02
   1.8426871e+02  -3.8811184e+01   2.8416871e+02  -1.9143184e+01   4.8072387e+02  -1.6831781e+01   3.1440161e+02  -2.6261484e+01   5.2330968e+01   1.1386481e+02   2.0795484e+02  -4.8724774e+01   5.7771613e+01   7.5426335e+01   2.9050323e+02   8.3449097e+01   4.0311871e+02   7.2008156e+00   6.5617419e+01   9.8841574e+01   1.2748548e+02  -2.6154323e+01   6.3700968e+01   7.8886503e+01   1.6393387e+02   1.3529819e+02   3.2859290e+02   4.2001600e+01   2.5247355e+02  -3.4401419e+00   2.9218613e+02  -2.4177935e+00   4.2374516e+01   1.1181326e+02   2.1263484e+02  -9.5643355e+00   1.2031774e+02   1.5662652e+02   6.1401290e+01   5.9159832e+01   6.8757419e+01   1.2942779e+02   3.0509000e+02   3.0112155e+01   9.9439355e+01   1.4554614e+02   1.0413226e+02   1.4372361e+02   1.3922839e+02   1.8711076e+02   3.1457097e+02   8.3067226e+01   6.7416452e+01   1.1356862e+02   9.1468710e+01   1.7583573e+02   5.4158065e+01   9.1340581e+01   1.3110968e+02   9.0260581e+01   5.7670000e+01   1.3960027e+02   5.5540000e+01   1.4735067e+02   7.7390645e+01   5.9151006e+01   3.1024194e+01   1.1674645e+02   9.6896129e+01   1.4670637e+02   3.0647581e+02   4.3439032e+01   1.0364871e+02   2.6272842e+02   1.6159226e+02   1.1332165e+02   6.7950000e+01   1.7471594e+02   6.8812258e+01   1.1637986e+02   2.8548710e+01   8.5976416e+01   1.3635161e+02   6.7815097e+01   1.7059355e+01   1.0913880e+02   3.9406452e+01   7.8361677e+01   5.7425484e+01   1.5737177e+02   3.2510645e+01   8.9823665e+01   1.9143290e+02   2.2679561e+01   5.9867097e+01   1.2045870e+02   5.6098387e+01   7.7045677e+01   2.3150871e+02  -8.6903844e+00   5.6875806e+01   1.6376865e+02   9.3458710e+01   1.6021362e+02   2.1342548e+02   1.2102306e+02   6.9965806e+01   2.5931532e+02   6.0040323e+01   1.8680871e+02   6.8691613e+01   1.8557145e+02   9.4264194e+01   1.6215854e+02   6.3969355e+01   9.1854710e+01   5.7812903e+01   8.7998516e+01   5.7218710e+01   2.3035282e+02   1.9649839e+02   1.8881935e+00   3.2791742e+02   2.3294671e+01   1.4787871e+02   4.9299058e+01   1.4592935e+02   1.8038146e+02   5.9384839e+01   1.4983889e+02   5.9751935e+01   9.5428877e+01   7.1812581e+01   1.6597564e+02   2.7782452e+02  -3.0810155e+01   7.7317097e+01   1.3426883e+02   2.3555968e+02   2.0129419e+01   6.0078710e+01   7.3744016e+01   5.2515484e+01   7.2183923e+01   4.8905161e+01   1.5977952e+02   7.4325806e+00   2.4984314e+02   1.0081290e+02   1.4883368e+02   1.1242871e+02   2.2348022e+02   7.0801613e+01   7.2274903e+01   3.3420419e+02   1.1020761e+01   3.2101097e+02   2.4494452e+00   4.0604516e+01   1.1905390e+02   8.7213871e+01   1.5281160e+02   6.8434194e+01   1.6519591e+02   4.8548710e+01   9.5236416e+01   3.9418032e+02   2.7252671e+01   4.8800645e+01   1.7292821e+02   6.8194516e+01   2.2849186e+02   6.4028710e+01   1.2175802e+02   2.4928387e+02   2.3744387e+01   4.5195806e+01   1.2442530e+02   8.2785484e+01   1.4340555e+02   5.1824839e+01   1.1920079e+02   4.0694194e+01   1.2531059e+02   2.1063194e+02   9.6252671e+01   5.9608710e+01   7.8679368e+01   2.8078710e+01   9.2774016e+01   1.7316871e+02  -1.4923184e+01   3.5648710e+01   1.1564842e+02   6.1369677e+01   1.6922430e+02   5.2375806e+01   1.2534187e+02   6.2168710e+01   1.5661682e+02   5.5520645e+01   1.2245254e+02   1.1280871e+02   1.9023562e+02   4.8174194e+01   1.4951284e+02   7.0448387e+01   9.4852194e+01   5.7623226e+01   9.7703368e+01   1.3655839e+02   8.3096619e+01   1.0925355e+02   1.1329939e+02   1.9059323e+02   1.5078319e+02   7.0508710e+01   1.5651962e+02   2.4191387e+02   1.0895923e+01   6.8971613e+01   1.7348614e+02   1.5839387e+02   1.6119236e+02   4.4013871e+01   1.3828986e+02   9.5689355e+01   8.2399045e+01   6.5217742e+01   1.2758032e+02   4.8300323e+01   1.2501210e+02   5.9063226e+01   1.3190817e+02   4.9838710e+01   1.6160322e+02   8.7422258e+01   2.0587332e+02   4.7355484e+01   1.3354898e+02   7.8173871e+01   1.1997190e+02   6.7953871e+01   1.7106401e+02   2.7563032e+02   1.3188119e+02   6.5175484e+01   1.4087628e+02   1.7021871e+02   4.1228156e+00   8.4913871e+01   1.4208044e+02   6.3180645e+01   1.7996910e+02   5.7703871e+01   1.0784046e+02   6.5178710e+01   1.2618054e+02   7.9184839e+01   1.3691134e+02   6.7455161e+01   1.1986068e+02   6.6050323e+01   1.2321759e+02   3.2421871e+02   9.5802816e+01   8.0230000e+01   1.1270902e+02   3.3569871e+02   1.0992442e+02   8.1785484e+01   1.6528781e+02   1.0203032e+02   1.5036919e+02   7.7305161e+01   1.8330301e+02   8.3028710e+01   1.7194802e+02   7.0237419e+01   1.2272488e+02   1.6040871e+02   2.5890762e+02   2.3903548e+01   1.6068610e+02   8.3112258e+01   1.5166586e+02   1.5084194e+01   1.0403552e+02   7.8828387e+01   1.1634889e+02   7.6152903e+01   1.7143712e+02   3.9100323e+01   2.0021681e+02   3.4508710e+01   1.2301962e+02   8.7377419e+01   1.6045400e+02
   1.5826871e+02  -3.4301184e+01   2.7350871e+02  -1.0760384e+01   4.3882387e+02   6.0002194e+00   3.2073161e+02  -8.1978839e+00   6.9570968e+01   1.4243561e+02   2.7443484e+02  -3.9853174e+01   7.7771613e+01   1.1644634e+02   3.6298323e+02   1.1313070e+02   4.6240871e+02  -1.1123844e+00   5.4327419e+01   7.8694774e+01   1.5457548e+02  -2.2461523e+01   4.2040968e+01   1.1594930e+02   1.9303387e+02   1.3273019e+02   3.5907290e+02   2.5133200e+01   2.2043355e+02  -4.6869419e+00   3.0518613e+02  -2.1677935e+00   4.7804516e+01   1.6061886e+02   2.2987484e+02  -7.7935355e+00   9.6417742e+01   1.0601852e+02   5.7451290e+01   8.5045832e+01   7.2377419e+01   1.4151819e+02   2.6776000e+02   7.6685548e+00   8.3589355e+01   1.3224414e+02   1.1623226e+02   1.3480561e+02   1.2684839e+02   1.8605116e+02   3.0262097e+02   8.1213226e+01   6.5886452e+01   1.0798102e+02   1.0646871e+02   1.9263573e+02   3.7068065e+01   1.0474778e+02   1.3510968e+02   8.8510581e+01   7.5480000e+01   1.1317547e+02   8.3400000e+01   1.5450187e+02   7.9250645e+01   8.8142206e+01   1.4264194e+01   1.4784725e+02   9.0226129e+01   1.4085997e+02   3.2309581e+02   3.1589432e+01   1.0421871e+02   2.4482282e+02   1.3735226e+02   1.3540085e+02   7.8430000e+01   1.7816754e+02   7.9152258e+01   1.2727266e+02   4.8788710e+01   1.0711722e+02   1.4025161e+02   6.0123097e+01   1.0639355e+01   1.3494240e+02   2.8836452e+01   9.5447277e+01   5.6135484e+01   1.1485497e+02   4.4130645e+01   8.5084065e+01   2.0529290e+02   8.1407613e+00   5.9587097e+01   1.1691110e+02   4.7718387e+01   7.0616077e+01   2.2464871e+02   8.7184156e+00   3.9235806e+01   1.7696985e+02   1.1130871e+02   1.4135562e+02   2.0980548e+02   1.1497266e+02   8.2965806e+01   2.3051532e+02   6.9950323e+01   1.7697591e+02   6.2171613e+01   1.8242305e+02   7.5164194e+01   1.5711654e+02   5.3969355e+01   8.0324710e+01   5.5292903e+01   8.6620116e+01   6.1788710e+01   2.0212722e+02   2.0363839e+02  -2.0630065e+00   3.2753742e+02   1.0515071e+01   1.9554871e+02   4.4155458e+01   1.5959935e+02   1.4938786e+02   5.7434839e+01   1.4714489e+02   4.8801935e+01   1.0806488e+02   7.0432581e+01   1.6508604e+02   2.9706452e+02  -7.7793548e+00   7.9697097e+01   1.2664843e+02   2.2855968e+02   4.9829419e+01   5.1508710e+01   8.9619616e+01   5.6425484e+01   8.4201123e+01   5.0615161e+01   1.6241272e+02   1.6292581e+01   2.9004434e+02   6.2522903e+01   1.5075688e+02   7.7858710e+01   2.2538582e+02   6.7851613e+01   8.6220903e+01   3.0834419e+02   1.8039561e+01   2.5186097e+02   4.0741445e+01   5.9654516e+01   1.1861990e+02   9.2503871e+01   1.4296840e+02   7.3524194e+01   1.6887871e+02   4.3648710e+01   9.5198416e+01   2.8908032e+02   2.0510671e+01   4.9470645e+01   1.8373461e+02   8.0804516e+01   2.2439306e+02   7.6698710e+01   1.2588442e+02   2.1762387e+02   1.7947187e+01   5.5535806e+01   1.2340810e+02   9.1835484e+01   1.2325155e+02   5.0734839e+01   1.5595799e+02   4.4114194e+01   8.4506994e+01   2.3778194e+02   1.2927067e+02   5.5268710e+01   7.6066568e+01   1.9408710e+01   8.6187616e+01   1.9764871e+02  -2.3741584e+01   5.9078710e+01   7.7244016e+01   6.7039677e+01   1.3639070e+02   5.8705806e+01   1.2611547e+02   6.5118710e+01   1.7410082e+02   7.7950645e+01   1.2827814e+02   1.0700871e+02   1.7544962e+02   4.5124194e+01   1.5849684e+02   7.8108387e+01   1.2156939e+02   6.0333226e+01   1.0701657e+02   1.6821839e+02   1.0299382e+02   1.0267355e+02   1.2640579e+02   2.0297323e+02   1.6798279e+02   7.0888710e+01   1.2853922e+02   2.6129387e+02   6.5522581e-02   3.8301613e+01   1.6150974e+02   1.5982387e+02   1.6269796e+02   4.2633871e+01   1.1821026e+02   7.1399355e+01   1.0400225e+02   6.3927742e+01   1.8963352e+02   4.6730323e+01   1.6298770e+02   8.8823226e+01   1.0485737e+02   7.8978710e+01   1.6499202e+02   1.0261226e+02   1.7041812e+02   6.5255484e+01   1.6773698e+02   6.2363871e+01   1.5637670e+02   6.7803871e+01   1.5635601e+02   3.0268032e+02   1.2143719e+02   3.4795484e+01   1.5606668e+02   2.0335871e+02   4.0916156e+00   8.1623871e+01   1.5681364e+02   8.3600645e+01   1.9661550e+02   5.6413871e+01   1.1727366e+02   7.0898710e+01   1.5386294e+02   5.3854839e+01   1.5131774e+02   4.9175161e+01   2.8893084e+01   7.0670323e+01   1.3327799e+02   3.2578871e+02   8.2527216e+01   9.6090000e+01   1.1820022e+02   3.5364871e+02   1.2558842e+02   8.3505484e+01   1.5077021e+02   1.0979032e+02   1.5979839e+02   6.7215161e+01   1.8625021e+02   6.7648710e+01   1.7570842e+02   8.1237419e+01   1.0346488e+02   1.7454871e+02   2.2015642e+02   2.5233548e+01   1.5504970e+02   8.1782258e+01   1.6425226e+02   2.2741935e+00   9.6350323e+01   6.2588387e+01   1.2541809e+02   7.4912903e+01   1.4595632e+02   4.9440323e+01   1.8557961e+02   5.5268710e+01   1.2559882e+02   5.9577419e+01   1.6510800e+02
   1.2326871e+02  -1.4501184e+01   2.5664871e+02   1.1728416e+01   4.3130387e+02   7.2218194e+00   3.0997161e+02  -3.2477084e+01   7.0330968e+01   1.3489481e+02   2.4533484e+02  -2.5335174e+01   6.5431613e+01   7.7953535e+01   3.1846323e+02   6.0122297e+01   3.6773871e+02  -1.0918784e+01   5.1997419e+01   9.6071174e+01   1.7614548e+02  -5.3237123e+01   6.3750968e+01   9.9262503e+01   1.7584387e+02   1.0857539e+02   3.6688290e+02   1.8178400e+01   2.3547355e+02   7.1598581e+00   2.6461613e+02  -2.1219355e-01   3.8234516e+01   1.2876446e+02   2.2606484e+02   3.7012645e+00   1.4160774e+02   1.1921332e+02   5.9971290e+01   6.7944232e+01   8.0707419e+01   1.3318179e+02   2.7171000e+02   1.5022555e+01   9.3489355e+01   1.4031214e+02   1.2613226e+02   1.4577361e+02   1.3355839e+02   1.9532436e+02   3.3295097e+02   5.5736826e+01   5.4796452e+01   9.8298219e+01   1.0946871e+02   1.8122573e+02   3.1968065e+01   9.6205781e+01   1.2877968e+02   6.7916981e+01   6.8050000e+01   8.6149871e+01   6.2780000e+01   1.8134147e+02   7.4200645e+01   1.1154621e+02   4.0124194e+01   1.0501845e+02   1.1641613e+02   1.3824477e+02   2.6247581e+02   2.1869032e+01   9.5548710e+01   2.9837642e+02   1.3568226e+02   1.5606445e+02   6.8280000e+01   1.9139954e+02   6.2772258e+01   1.4415306e+02   5.8978710e+01   8.7972016e+01   1.1020161e+02   1.0366710e+02   1.4919355e+01   1.4388000e+02   4.1266452e+01   1.0169288e+02   6.6285484e+01   1.5066297e+02   5.6800645e+01   1.1702046e+02   2.1315290e+02   1.7511961e+01   5.0917097e+01   1.1908470e+02   5.7768387e+01   9.3772077e+01   1.7469871e+02   8.5244156e+00   3.9555806e+01   1.5673425e+02   8.2218710e+01   1.4644282e+02   8.0995484e+01   9.7377458e+01   6.6345806e+01   2.2822492e+02   5.6230323e+01   1.7207351e+02   8.0691613e+01   1.7399145e+02   7.7404194e+01   1.6383734e+02   4.7829355e+01   8.1765910e+01   5.0382903e+01   7.0732916e+01   6.0268710e+01   2.1819882e+02   1.8549839e+02   9.6781935e+00   2.9201742e+02   9.6466710e+00   2.0139871e+02   6.4637458e+01   1.5845935e+02   1.3151906e+02   5.5714839e+01   1.2742249e+02   6.0181935e+01   1.1411448e+02   6.0622581e+01   1.9840084e+02   3.0767452e+02  -1.3238155e+01   5.2127097e+01   1.0095403e+02   2.0031968e+02   3.9138619e+01   6.0078710e+01   8.5354016e+01   6.0325484e+01   8.4029123e+01   5.8425161e+01   1.2382792e+02   2.4242581e+01   2.9435834e+02   8.0192903e+01   1.2291328e+02   8.0378710e+01   1.7028422e+02   4.9141613e+01   7.2057703e+01   2.8629419e+02   3.1373561e+01   2.0901097e+02   1.6649445e+01   4.9984516e+01   9.9113497e+01   1.0359387e+02   1.4422120e+02   7.3334194e+01   2.1399391e+02   4.8648710e+01   1.1150842e+02   2.1904032e+02   1.6213871e+01   2.4610645e+01   1.3267341e+02   5.7524516e+01   1.6458546e+02   6.0458710e+01   1.2552362e+02   2.4314387e+02   1.0755587e+01   6.5195806e+01   1.0835530e+02   9.5645484e+01   1.4703675e+02   5.9874839e+01   1.3903679e+02   4.7074194e+01   9.4700194e+01   3.3354194e+02   1.2503987e+02   6.8608710e+01   8.5669368e+01   9.2187097e+00   5.0662816e+01   1.5792871e+02  -2.2893984e+01   3.0118710e+01   5.6520816e+01   3.8609677e+01   1.3366510e+02   4.8945806e+01   1.3399627e+02   4.6078710e+01   1.5190402e+02   8.6100645e+01   1.2514614e+02   9.0208710e+01   1.6879362e+02   3.8494194e+01   1.6886724e+02   8.4298387e+01   1.0659419e+02   4.2423226e+01   1.5291937e+02   1.5712839e+02   1.0859102e+02   1.0020355e+02   1.3779339e+02   2.0530323e+02   1.4960639e+02   5.4648710e+01   1.5212842e+02   2.7010387e+02   4.5007226e+00   4.6821613e+01   1.7687814e+02   1.3301387e+02   1.5265276e+02   7.4013871e+01   1.2979986e+02   8.9209355e+01   9.3867445e+01   7.6067742e+01   1.5352232e+02   2.9250323e+01   1.2710610e+02   7.9103226e+01   1.1830497e+02   3.7548710e+01   1.2258642e+02   8.6092258e+01   1.4601972e+02   2.2115484e+01   7.2428181e+01   6.9553871e+01   1.3570150e+02   7.8043871e+01   1.7906681e+02   3.1220032e+02   1.4719559e+02   4.4845484e+01   1.4665268e+02   2.2302871e+02   1.6748016e+01   7.2713871e+01   1.2495644e+02   9.1220645e+01   2.0491590e+02   4.1893871e+01   8.6005265e+01   6.4608710e+01   9.3266142e+01   5.6424839e+01   9.7782142e+01   2.7075161e+01   4.7041084e+01   8.0910323e+01   1.4779879e+02   2.8888871e+02   9.9439216e+01   9.3370000e+01   1.0807782e+02   2.9050871e+02   1.1453962e+02   8.7785484e+01   1.4795781e+02   8.8170323e+01   1.5761799e+02   8.2115161e+01   1.7477821e+02   7.4458710e+01   1.8620362e+02   6.3377419e+01   8.3893677e+01   1.6235871e+02   2.4203162e+02   6.1993548e+01   1.3230890e+02   4.5822258e+01   1.4622906e+02   1.4174194e+01   1.0301832e+02   5.2778387e+01   9.0242890e+01   8.7532903e+01   1.3737672e+02   5.2870323e+01   1.9340521e+02   3.4888710e+01   1.1822922e+02   5.7667419e+01   1.0197080e+02
   1.4554871e+02  -4.5093584e+01   2.4816871e+02  -1.6693184e+01   4.5139387e+02   3.2346194e+00   3.0392161e+02  -1.4043084e+01   5.4190968e+01   1.6566601e+02   2.0019484e+02  -6.5673974e+01   5.8771613e+01   6.8536335e+01   2.6741323e+02   9.4206297e+01   4.1659871e+02  -1.0175844e+00   6.2097419e+01   1.0688317e+02   1.3695548e+02  -1.2431923e+01   5.6420968e+01   7.6468903e+01   1.3741387e+02   1.1250979e+02   3.6626290e+02   9.4180000e+00   2.6881355e+02  -5.5573419e+00   2.5075613e+02   5.8566065e+00   4.8424516e+01   1.4103926e+02   2.2297484e+02  -1.4721535e+01   1.3017774e+02   1.1174772e+02   5.1781290e+01   9.1409432e+01   7.8897419e+01   1.4303659e+02   2.3414000e+02   3.4358155e+01   7.3209355e+01   1.2212454e+02   1.1894226e+02   1.5258881e+02   1.3546839e+02   1.8203156e+02   3.0414097e+02   1.1443163e+02   6.9416452e+01   1.2183862e+02   1.1346871e+02   2.1774573e+02   3.3258065e+01   9.9292581e+01   1.4310968e+02   6.5010581e+01   7.6150000e+01   9.1031871e+01   6.4970000e+01   1.3749627e+02   5.0150645e+01   9.9280206e+01   3.2454194e+01   1.0654205e+02   8.7986129e+01   1.7165917e+02   2.7023581e+02   2.3718232e+01   8.8838710e+01   2.7958322e+02   1.2697226e+02   1.2090125e+02   7.1570000e+01   1.8375634e+02   8.6862258e+01   1.4631586e+02   4.2408710e+01   7.5197616e+01   7.4631613e+01   8.3322697e+01   2.9109355e+01   1.4146480e+02   2.7306452e+01   7.9239677e+01   4.2995484e+01   1.6157617e+02   3.4280645e+01   1.2082206e+02   1.9534290e+02   1.4567613e+00   6.0587097e+01   1.3683110e+02   5.0768387e+01   8.8042077e+01   2.0078871e+02   4.9072156e+00   7.8555806e+01   1.8108425e+02   1.1173871e+02   1.4699122e+02   6.7135484e+01   1.1781626e+02   6.5205806e+01   2.5059612e+02   7.9230323e+01   2.0689351e+02   6.1361613e+01   1.8724785e+02   9.4494194e+01   1.6223014e+02   4.4639355e+01   1.1150111e+02   4.2382903e+01   1.0280292e+02   5.3028710e+01   2.4511802e+02   1.9887839e+02  -7.4922065e+00   2.6053742e+02   1.0065071e+01   2.0739871e+02   3.4397458e+01   1.5002935e+02   1.2157346e+02   5.1334839e+01   1.2610289e+02   5.9421935e+01   9.7215277e+01   6.8532581e+01   1.6833804e+02   2.6958452e+02  -3.2860955e+01   6.6177097e+01   1.1254003e+02   2.2436968e+02   3.8404619e+01   6.1838710e+01   5.2123216e+01   6.5045484e+01   7.3561523e+01   3.0755161e+01   1.4161152e+02   1.9342581e+01   2.6799034e+02   8.1052903e+01   1.5289448e+02   6.8378710e+01   1.9834422e+02   4.6571613e+01   6.7263303e+01   2.5320419e+02   1.1590761e+01   2.4953097e+02   2.2307845e+01   5.2264516e+01   1.0979110e+02   9.3073871e+01   1.4720280e+02   6.9194194e+01   1.5951511e+02   7.2218710e+01   9.9102816e+01   2.1761032e+02   9.6582710e+00   4.2940645e+01   1.3891701e+02   8.4144516e+01   1.8402586e+02   6.3548710e+01   1.1365642e+02   2.4176387e+02   2.2825987e+01   4.9915806e+01   1.0671770e+02   1.0697548e+02   1.3785035e+02   5.9684839e+01   1.6248199e+02   4.9974194e+01   9.6188194e+01   2.0435194e+02   1.0108507e+02   6.2128710e+01   7.9237768e+01   2.1698710e+01   8.2234416e+01   1.7807871e+02  -1.3175984e+01   2.2028710e+01   8.6978016e+01   4.7279677e+01   1.4121150e+02   6.3135806e+01   1.3638107e+02   5.3548710e+01   1.4154642e+02   8.3760645e+01   1.2590334e+02   7.7908710e+01   1.5362762e+02   3.3174194e+01   1.1771284e+02   7.7538387e+01   8.7234994e+01   5.2423226e+01   1.0111937e+02   1.5607839e+02   9.0155019e+01   9.5153548e+01   9.8097394e+01   1.8440323e+02   1.5123839e+02   5.2888710e+01   1.6021922e+02   2.4220387e+02   4.8727226e+00   7.0251613e+01   1.5709374e+02   1.3754387e+02   1.7629036e+02   4.0353871e+01   1.2701266e+02   8.7069355e+01   1.1013865e+02   5.5597742e+01   1.3219992e+02   4.2440323e+01   1.2452090e+02   5.1913226e+01   1.1505017e+02   5.6738710e+01   1.3358122e+02   7.5752258e+01   1.7642692e+02   2.4355484e+01   1.0309898e+02   7.3703871e+01   1.3398950e+02   7.3953871e+01   1.4906401e+02   3.1344032e+02   1.3176639e+02   3.6035484e+01   1.2887748e+02   2.4897871e+02   1.5201557e-01   1.0038387e+02   1.4408284e+02   7.7560645e+01   2.1076870e+02   6.0793871e+01   8.9113265e+01   8.6518710e+01   1.3737334e+02   4.7234839e+01   1.2255734e+02   2.5315161e+01   4.2511884e+01   7.2190323e+01   1.5225639e+02   1.7288871e+02   6.2669216e+01   9.9850000e+01   1.0870942e+02   2.8878871e+02   1.1791722e+02   7.4355484e+01   1.5941221e+02   1.0436032e+02   1.0951279e+02   7.6735161e+01   2.0815861e+02   7.1648710e+01   1.7690842e+02   9.3187419e+01   9.4368877e+01   1.5002871e+02   1.8725802e+02   2.9993548e+01   1.3800890e+02   6.2062258e+01   1.3439986e+02   1.8654194e+01   9.8849923e+01   5.8738387e+01   1.2619609e+02   6.7292903e+01   1.4671592e+02   4.7480323e+01   2.0388641e+02   5.2118710e+01   1.1899082e+02   6.0237419e+01   1.0262520e+02
   1.4173871e+02  -7.9387844e+00   2.8169871e+02   2.3444156e+00   4.6658387e+02  -6.1305806e+00   3.4864161e+02  -4.1240684e+01   4.6290968e+01   1.2953801e+02   2.4243484e+02  -3.2813174e+01   7.3101613e+01   7.7299935e+01   2.8536323e+02   7.4620297e+01   4.4307871e+02  -1.0895984e+01   5.7667419e+01   1.0037757e+02   1.3867548e+02  -1.4959523e+01   3.8420968e+01   9.0238903e+01   1.4965387e+02   1.3496059e+02   3.6545290e+02   4.2482800e+01   1.8819355e+02  -9.0077419e+00   2.3832613e+02  -2.3388994e+01   5.0904516e+01   1.4689086e+02   2.4006484e+02  -4.4687355e+00   1.3945774e+02   1.1781532e+02   6.7541290e+01   6.5008632e+01   8.7047419e+01   1.4457459e+02   2.6519000e+02   2.7064155e+01   8.8729355e+01   1.1912294e+02   1.0870226e+02   1.1606801e+02   1.3512839e+02   1.9819876e+02   2.1219097e+02   2.6439763e+02   7.3216452e+01   1.4625462e+02   2.4446871e+02   2.3476573e+02   5.4208065e+01   1.0942658e+02   1.2329968e+02   9.4735381e+01   8.2440000e+01   1.4566867e+02   1.1059000e+02   1.6017667e+02   6.3770645e+01   1.3819061e+02   5.6834194e+01   1.3359165e+02   1.0132613e+02   1.9045197e+02   3.3895581e+02   1.9130632e+01   1.8135871e+02   3.5437162e+02   1.6063226e+02   2.0072845e+02   8.3660000e+01   2.0250914e+02   1.0510226e+02   2.0442666e+02   4.1598710e+01   9.9502416e+01   7.5541613e+01   1.0533990e+02   2.2209355e+01   1.9481680e+02   5.3496452e+01   8.4044477e+01   7.5425484e+01   1.7422177e+02   6.1180645e+01   1.1962006e+02   2.3820290e+02  -6.2038710e-02   4.6727097e+01   1.1622990e+02   7.6238387e+01   8.4814477e+01   2.3235871e+02   1.8531616e+01   5.1445806e+01   1.7367305e+02   1.1907871e+02   1.7659402e+02   6.8565484e+01   1.2508186e+02   7.6825806e+01   2.3290652e+02   7.1420323e+01   1.6551831e+02   5.9601613e+01   2.0700865e+02   9.6974194e+01   2.1403174e+02   6.1969355e+01   9.9164710e+01   3.5102903e+01   1.0390532e+02   4.7078710e+01   2.2273402e+02   2.3816839e+02  -4.2054065e+00   3.4672742e+02   2.6599871e+01   1.6939871e+02   6.6957458e+01   1.8783935e+02   2.1550866e+02   3.9044839e+01   1.3403609e+02   6.0751935e+01   9.2348877e+01   9.0812581e+01   1.7998564e+02   3.3858452e+02  -2.4430955e+01   7.4417097e+01   1.2826083e+02   2.8836968e+02   3.2474619e+01   5.5078710e+01   7.0184016e+01   6.2805484e+01   1.1316072e+02   5.8145161e+01   1.8462032e+02   2.5582581e+01   3.0630114e+02   7.1762903e+01   1.4658768e+02   7.2998710e+01   1.8411462e+02   5.3761613e+01   9.0498103e+01   2.9115419e+02   1.5274761e+01   2.4601097e+02   5.1499445e+01   7.1034516e+01   1.2756950e+02   1.0859387e+02   1.6334120e+02   8.4244194e+01   1.9993111e+02   4.2548710e+01   1.0956642e+02   2.4518032e+02   9.7826710e+00   5.2320645e+01   1.4745661e+02   8.4234516e+01   2.1687866e+02   6.1788710e+01   1.6098722e+02   2.5452387e+02   1.9185187e+01   5.5915806e+01   1.4028770e+02   1.4035548e+02   1.7574995e+02   7.1634839e+01   1.8795599e+02   4.5214194e+01   1.0198899e+02   2.6116194e+02   1.2316027e+02   6.7458710e+01   8.0671368e+01   2.1218710e+01   8.0752816e+01   2.3854871e+02  -1.9635844e+00   1.5408710e+01   8.7027616e+01   4.4419677e+01   1.5049030e+02   4.4515806e+01   1.2978067e+02   5.8978710e+01   1.4611202e+02   8.1620645e+01   1.2207454e+02   9.4358710e+01   1.6201162e+02   2.9284194e+01   1.2376404e+02   6.5538387e+01   8.8664994e+01   3.4663226e+01   7.6830168e+01   1.6578839e+02   9.8948219e+01   1.0225355e+02   1.0605939e+02   2.0664323e+02   1.3202919e+02   5.3458710e+01   1.1155362e+02   2.8858387e+02   2.4492323e+01   4.2301613e+01   1.4485974e+02   1.3692387e+02   1.4119996e+02   5.2873871e+01   1.3049106e+02   5.8639355e+01   8.4643045e+01   7.0927742e+01   1.5693352e+02   2.8350323e+01   1.1836810e+02   5.3963226e+01   1.2078617e+02   3.7308710e+01   8.6135616e+01   6.9092258e+01   1.2133972e+02   8.8754839e+00   1.1652738e+02   7.6653871e+01   1.4418350e+02   7.7233871e+01   1.5432161e+02   2.6782032e+02   1.7360599e+02   5.6745484e+01   1.5446068e+02   2.5202871e+02   6.6680156e+00   9.1863871e+01   1.4923444e+02   9.2320645e+01   1.7711790e+02   5.1843871e+01   1.1539926e+02   6.4988710e+01   1.7919574e+02   5.2704839e+01   1.4021974e+02   4.5605161e+01   2.3988684e+01   8.4950323e+01   1.2899559e+02   2.2721871e+02   8.1602816e+01   8.5230000e+01   1.2720902e+02   3.0140871e+02   1.1271762e+02   4.8315484e+01   1.3082541e+02   8.5650323e+01   1.4705959e+02   7.1165161e+01   1.4417421e+02   7.0648710e+01   2.1612842e+02   7.5527419e+01   9.0401677e+01   1.4997871e+02   2.4078202e+02   3.6953548e+01   1.7273210e+02   8.1062258e+01   1.6444986e+02   2.7654194e+01   9.4029923e+01   7.5498387e+01   1.0590529e+02   8.1622903e+01   1.2956952e+02   4.2290323e+01   1.7730161e+02   7.6218710e+01   1.4187282e+02   5.9187419e+01   1.4441920e+02
   1.4626871e+02  -3.9151184e+01   3.0064871e+02   1.1308416e+01   4.3325387e+02   4.4581935e-01   3.0354161e+02  -4.3012684e+01   7.7380968e+01   1.1886081e+02   2.2533484e+02  -1.3545174e+01   6.8101613e+01   9.1649935e+01   3.2265323e+02   9.7167097e+01   4.0407871e+02  -2.0159844e+00   2.9287419e+01   1.0926797e+02   1.2848548e+02  -1.5854323e+01   6.2040968e+01   1.1191930e+02   1.9389387e+02   1.0228139e+02   3.9459290e+02   1.4441600e+01   2.7009355e+02  -2.5939742e+01   2.5365613e+02  -2.8615394e+01   3.3664516e+01   1.4865006e+02   2.2992484e+02  -4.3675355e+00   1.4802774e+02   1.6673972e+02   7.1401290e+01   8.2459832e+01   8.2707419e+01   1.3750179e+02   2.7148000e+02   4.0560955e+01   1.0196935e+02   1.5511374e+02   1.1161226e+02   1.1178521e+02   1.7627839e+02   1.8238676e+02   2.0753097e+02   3.2692043e+02   6.5836452e+01   1.6826502e+02   1.4924871e+02   2.0138333e+02   5.8488065e+01   1.5946418e+02   1.2053968e+02   9.1296181e+01   1.0024000e+02   1.2400467e+02   1.0278000e+02   1.7795147e+02   6.2200645e+01   1.3560621e+02   3.1694194e+01   1.3622285e+02   1.1279613e+02   1.8305437e+02   3.3628581e+02   2.7294232e+01   2.0373871e+02   3.0696122e+02   1.4087226e+02   1.6545925e+02   8.4240000e+01   2.1427274e+02   9.3432258e+01   1.8898026e+02   5.9268710e+01   1.0732882e+02   7.7161613e+01   1.1626030e+02   1.7109355e+01   1.7465480e+02   6.3026452e+01   1.1395208e+02   6.4615484e+01   1.6798657e+02   5.2510645e+01   8.1653665e+01   2.2577290e+02   1.5423613e+00   5.4917097e+01   1.3980470e+02   6.6528387e+01   1.1097128e+02   2.3830871e+02   1.9556156e+00   4.4085806e+01   1.8479185e+02   1.1207871e+02   1.9148402e+02   6.5285484e+01   1.2087426e+02   6.7345806e+01   2.3214492e+02   5.8140323e+01   2.0968071e+02   7.2791613e+01   1.9847345e+02   8.5544194e+01   1.9323614e+02   5.3639355e+01   7.1061110e+01   3.7812903e+01   1.0511852e+02   6.2118710e+01   2.0824082e+02   2.3611839e+02   1.0958594e+01   3.3777742e+02   2.9125871e+01   1.4473871e+02   7.5790258e+01   1.6583935e+02   2.1688866e+02   4.4434839e+01   1.4084489e+02   4.9991935e+01   1.0035968e+02   8.0672581e+01   1.7031684e+02   3.5182452e+02  -3.1920155e+01   5.6467097e+01   1.0207683e+02   2.9055968e+02   3.1819419e+01   6.3978710e+01   8.9282016e+01   6.9235484e+01   1.1579632e+02   6.0235161e+01   1.6864312e+02   3.9052581e+01   3.2555354e+02   8.1242903e+01   1.6591928e+02   7.5098710e+01   2.0094662e+02   7.7611613e+01   5.8400103e+01   2.6158419e+02   9.5403613e+00   2.3224097e+02   4.4881045e+01   6.4364516e+01   1.2748310e+02   1.0759387e+02   1.7699120e+02   7.9574194e+01   2.1954471e+02   5.6118710e+01   1.1210082e+02   2.6380032e+02   3.4393071e+01   3.1750645e+01   1.6748221e+02   9.2384516e+01   2.1360666e+02   7.5358710e+01   1.7366162e+02   2.6842387e+02   5.1693187e+01   6.0055806e+01   1.2476650e+02   1.0254548e+02   1.4991475e+02   8.2584839e+01   1.6626999e+02   4.5214194e+01   8.8178994e+01   2.8121194e+02   1.3008627e+02   7.4648710e+01   9.2706168e+01   3.4458710e+01   8.5263616e+01   2.3435871e+02  -1.2298384e+01   3.0308710e+01   8.8595616e+01   4.2129677e+01   1.1124350e+02   2.7325806e+01   1.3877587e+02   6.5028710e+01   1.3781802e+02   7.5240645e+01   1.1577494e+02   9.9508710e+01   1.6649962e+02   1.8559419e+02   1.1230924e+02   4.9828387e+01   1.1678179e+02   5.3763226e+01   1.0525217e+02   1.6678839e+02   1.3600822e+02   9.3013548e+01   9.9408594e+01   2.0354323e+02   1.4379719e+02   4.2838710e+01   1.2326322e+02   3.1524387e+02  -3.8704774e+00   4.6441613e+01   1.6556854e+02   1.4387387e+02   1.5445396e+02   4.5253871e+01   1.2700066e+02   5.3689355e+01   1.1861905e+02   7.9837742e+01   1.4750072e+02   3.4150323e+01   1.4399410e+02   4.1913226e+01   1.1813017e+02   8.4648710e+01   9.8058416e+01   8.0182258e+01   1.7568252e+02   3.8255484e+01   1.1765698e+02   7.8513871e+01   1.3989470e+02   6.9143871e+01   1.5329881e+02   2.6820032e+02   1.1823559e+02   4.9125484e+01   1.2397028e+02   1.7445871e+02   3.3593616e+01   7.2713871e+01   1.4510644e+02   6.7270645e+01   1.7188190e+02   4.8703871e+01   1.3704046e+02   4.6558710e+01   1.2876014e+02   5.1514839e+01   1.1607494e+02   4.8315161e+01   5.1151884e+01   6.0480323e+01   1.3857319e+02   1.7997871e+02   7.9722016e+01   5.8750000e+01   9.9137419e+01   3.2407871e+02   1.2300402e+02   6.8265484e+01   1.3503941e+02   1.1736032e+02   1.2852279e+02   4.9825161e+01   1.3421141e+02   8.6458710e+01   1.7820362e+02   7.3427419e+01   1.0418968e+02   1.6288871e+02   2.3160922e+02   6.4735484e+00   1.6536050e+02   6.3302258e+01   1.2049066e+02   1.9341935e+00   6.0897523e+01   6.0638387e+01   1.0576409e+02   5.6392903e+01   1.4124792e+02   2.9910323e+01   1.8333201e+02   6.3888710e+01   1.1266922e+02   7.9617419e+01   1.3583480e+02
   1.6807871e+02  -2.8705984e+01   2.7778871e+02   5.1372156e+00   4.7749387e+02   5.0466194e+00   3.1230161e+02  -3.7853484e+01   5.0100968e+01   1.1194321e+02   2.0710484e+02  -2.2226774e+01   5.7051613e+01   5.7863935e+01   2.5522323e+02   1.0284150e+02   4.3550871e+02   1.0896156e+00   4.0137419e+01   1.1477997e+02   1.9738548e+02  -1.2746323e+01   5.5940968e+01   9.6317303e+01   1.6455387e+02   1.1043859e+02   3.5293290e+02   3.9294400e+01   2.1633355e+02  -1.4989419e+00   2.0213613e+02  -8.3037935e+00   7.2184516e+01   1.4285846e+02   2.2263484e+02  -1.1264335e+01   1.2502774e+02   1.5148972e+02   4.9681290e+01   6.5097432e+01   8.5667419e+01   1.4802499e+02   2.8381000e+02   2.2004555e+01   9.1819355e+01   1.6406574e+02   8.7752258e+01   1.2750401e+02   1.9141839e+02   2.0179556e+02   2.5029097e+02   2.8325963e+02   4.4606452e+01   1.7439342e+02   1.0679871e+02   1.9655933e+02   5.0778065e+01   1.2327098e+02   1.2091968e+02   6.6785781e+01   7.9240000e+01   1.0263467e+02   9.2870000e+01   1.6317427e+02   7.8770645e+01   9.4800606e+01   4.5174194e+01   1.3442445e+02   1.1236613e+02   1.8103877e+02   3.3028581e+02   4.4584232e+01   1.5069871e+02   2.8620442e+02   1.2225226e+02   1.6589885e+02   8.8430000e+01   1.8683754e+02   8.0812258e+01   1.7570986e+02   3.1028710e+01   7.8678016e+01   6.5301613e+01   1.0530910e+02   1.9779355e+01   1.5740120e+02   4.6116452e+01   9.5024877e+01   4.6335484e+01   1.7977897e+02   2.9900645e+01   9.5122465e+01   2.1001290e+02   4.7131613e+00   5.2917097e+01   1.2644470e+02   5.6388387e+01   7.9492477e+01   2.1530871e+02  -5.2943844e+00   6.5975806e+01   1.4936065e+02   8.6028710e+01   1.6385802e+02   6.4895484e+01   1.3090546e+02   8.0115806e+01   2.2602332e+02   8.5040323e+01   1.6138871e+02   5.4551613e+01   1.9941265e+02   8.4264194e+01   1.5800854e+02   5.1639355e+01   1.0484111e+02   2.9242903e+01   7.4564116e+01   7.8268710e+01   2.0589882e+02   2.2439839e+02   1.3761935e+00   2.6601742e+02   2.6486671e+01   1.6839871e+02   5.8517458e+01   1.5592935e+02   1.8982146e+02   4.5474839e+01   1.1914169e+02   4.4851935e+01   9.0100877e+01   6.3152581e+01   1.8805844e+02   3.3463452e+02  -3.0634955e+01   7.7697097e+01   1.0342843e+02   2.2917968e+02   2.9919819e+01   5.7308710e+01   9.1965616e+01   6.9185484e+01   9.1420323e+01   4.4615161e+01   1.8789272e+02   2.4202581e+01   2.1355154e+02   9.8622903e+01   1.2914888e+02   6.6998710e+01   2.0597462e+02   5.6001613e+01   6.0938903e+01   2.8253419e+02   1.6154361e+01   2.4110097e+02   4.2892245e+01   6.5314516e+01   1.6936710e+02   9.4163871e+01   1.4083560e+02   7.1194194e+01   1.8792511e+02   5.5598710e+01   1.0771242e+02   2.5865032e+02   4.1855071e+01   4.9420645e+01   1.7906861e+02   9.4384516e+01   2.1263666e+02   5.3118710e+01   1.3391082e+02   2.8938387e+02   3.5296387e+01   5.7725806e+01   1.1099290e+02   1.0888548e+02   1.5802755e+02   6.8964839e+01   1.7811959e+02   4.2214194e+01   1.0508899e+02   2.0940194e+02   7.4491071e+01   6.0178710e+01   6.5343768e+01   4.0598710e+01   7.1012416e+01   1.7345871e+02   3.8636156e+00   1.9028710e+01   8.3168016e+01   3.6079677e+01   1.2653750e+02   4.1325806e+01   1.1836587e+02   5.4928710e+01   1.4472602e+02   1.0433065e+02   1.5325774e+02   9.0158710e+01   1.6909762e+02   1.6117419e+02   1.1495284e+02   6.4778387e+01   8.6115794e+01   4.8143226e+01   1.0351177e+02   1.6136839e+02   7.5391819e+01   7.9293548e+01   1.0160619e+02   2.1535323e+02   1.3114239e+02   5.5458710e+01   1.4339362e+02   3.1420387e+02   3.9112723e+01   5.2251613e+01   1.6206374e+02   1.4282387e+02   1.6229796e+02   5.9493871e+01   1.4472146e+02   6.5929355e+01   1.1039985e+02   6.5927742e+01   1.6042352e+02   3.1920323e+01   1.2251250e+02   8.1153226e+01   9.8990968e+01   7.3928710e+01   1.4358602e+02   7.2852258e+01   9.2848916e+01   2.0215484e+01   9.3200181e+01   6.2793871e+01   1.6967230e+02   5.8193871e+01   1.5693481e+02   2.7659032e+02   1.0018439e+02   6.2935484e+01   1.4653548e+02   1.8059871e+02   1.8432416e+01   6.5103871e+01   1.2613524e+02   8.0560645e+01   1.4095870e+02   6.3083871e+01   1.3465006e+02   7.1418710e+01   1.3306134e+02   6.2854839e+01   1.1421774e+02   5.0035161e+01   2.3942839e+00   7.4810323e+01   1.1594679e+02   2.4216871e+02   1.2331682e+02   8.3900000e+01   1.1245542e+02   3.2345871e+02   1.0400362e+02   5.4455484e+01   1.2657421e+02   8.7460323e+01   1.4182479e+02   6.8595161e+01   1.3051981e+02   7.1358710e+01   1.5865162e+02   8.0617419e+01   8.3134477e+01   1.6811871e+02   2.5019082e+02   2.1333548e+01   1.8189170e+02   6.1872258e+01   1.4360506e+02   1.3514194e+01   1.0369112e+02   6.0018387e+01   1.0552369e+02   7.4772903e+01   1.2806752e+02   5.9440323e+01   1.3935961e+02   9.3358710e+01   1.2055162e+02   6.5857419e+01   1.4903560e+02
   1.7769871e+02  -1.4905584e+01   2.6188871e+02  -3.1078443e-01   3.8720387e+02  -2.4901806e+00   3.1111161e+02  -3.5338284e+01   5.1570968e+01   1.3839561e+02   2.0638484e+02  -5.6599174e+01   4.9051613e+01   5.1603935e+01   2.5903323e+02   1.0125670e+02   3.9059871e+02  -1.6797584e+01   5.4757419e+01   9.7280374e+01   2.1571548e+02  -2.7642723e+01   5.4090968e+01   1.1731530e+02   1.9617387e+02   1.0861899e+02   3.2355290e+02   2.5594800e+01   2.4304355e+02  -1.4685742e+01   1.9708613e+02  -1.0139794e+01   4.8094516e+01   1.4178566e+02   2.5316484e+02  -2.6376735e+01   1.2521774e+02   1.4033452e+02   6.2781290e+01   7.9239432e+01   8.3237419e+01   1.4068939e+02   2.9590000e+02   1.2507355e+01   1.1477935e+02   1.4336894e+02   1.0675226e+02   1.5732401e+02   1.5779839e+02   1.9400516e+02   2.2348097e+02   2.7749443e+02   6.2456452e+01   1.5982542e+02   1.1618871e+02   1.9146813e+02   4.5778065e+01   1.3120098e+02   1.1563968e+02   7.2588181e+01   8.5630000e+01   1.0298347e+02   9.5060000e+01   1.5170907e+02   8.3680645e+01   7.7307806e+01   5.4694194e+01   1.1680285e+02   1.1003613e+02   1.5194517e+02   2.8085581e+02   1.4158632e+01   1.0378871e+02   2.9552722e+02   1.3854226e+02   1.5544565e+02   7.7380000e+01   1.8758154e+02   8.2102258e+01   1.3450666e+02   4.5168710e+01   8.7026816e+01   6.8591613e+01   1.1132590e+02   2.4019355e+01   1.1891200e+02   6.1836452e+01   1.1952728e+02   5.0475484e+01   1.3468777e+02   2.8040645e+01   8.0751265e+01   2.2624290e+02  -4.9523871e-01   6.8727097e+01   1.2984990e+02   4.9478387e+01   1.0209528e+02   1.9802871e+02   1.4368016e+01   5.7815806e+01   1.6201345e+02   9.1458710e+01   1.5475362e+02   5.5325484e+01   1.3776106e+02   6.5395806e+01   2.3711092e+02   8.0610323e+01   2.0116311e+02   7.1791613e+01   2.0079345e+02   1.0749419e+02   1.7667014e+02   5.4689355e+01   1.0793711e+02   3.9432903e+01   1.0727892e+02   4.0978710e+01   2.0541202e+02   2.2773839e+02   3.3628994e+01   3.1001742e+02   3.4667097e-01   1.8111871e+02   4.7499858e+01   1.6683935e+02   1.5670866e+02   3.3574839e+01   1.2862369e+02   4.2561935e+01   9.7474077e+01   9.0292581e+01   1.6616724e+02   2.6791452e+02  -6.2473548e+00   7.4317097e+01   1.1993883e+02   2.6926968e+02   2.8092619e+01   5.7598710e+01   8.2942416e+01   7.8135484e+01   8.2894323e+01   6.0095161e+01   1.7779432e+02   3.1772581e+01   2.7585594e+02   6.6382903e+01   1.3596808e+02   8.9528710e+01   2.0579222e+02   5.1041613e+01   6.4855703e+01   2.7801419e+02   2.4895961e+01   2.4334097e+02  -1.1816955e+01   6.0074516e+01   1.1820630e+02   1.0307387e+02   1.4112280e+02   7.5574194e+01   1.9343471e+02   6.6118710e+01   1.1068082e+02   2.6223032e+02   2.3088671e+01   5.0610645e+01   1.8092341e+02   8.5954516e+01   3.1002106e+02   5.7738710e+01   1.3083122e+02   2.1576387e+02   1.4805987e+01   6.3055806e+01   1.1242650e+02   1.0721548e+02   1.5154115e+02   6.2444839e+01   1.6512119e+02   3.8974194e+01   9.9448194e+01   2.0783194e+02   8.1426671e+01   6.7938710e+01   7.8912968e+01   2.9168710e+01   8.4636816e+01   1.8530871e+02  -1.4854384e+01   2.9928710e+01   7.4536016e+01   4.3179677e+01   1.3548950e+02   3.8235806e+01   1.3185307e+02   4.4358710e+01   1.6542162e+02   8.3380645e+01   1.0769374e+02   7.5908710e+01   1.4953762e+02   9.2124194e+01   1.8094684e+02   5.4298387e+01   7.5714194e+01   4.0043226e+01   9.6879768e+01   1.5878839e+02   8.0408219e+01   9.7253548e+01   9.2499394e+01   2.0283323e+02   1.4480399e+02   4.8168710e+01   1.4054682e+02   3.1939387e+02   3.4575226e+00   5.4251613e+01   1.3414374e+02   1.5339387e+02   1.4436236e+02   4.7493871e+01   1.5844146e+02   8.0929355e+01   1.2133985e+02   7.4407742e+01   1.1055512e+02   3.8110323e+01   1.2691730e+02   4.5293226e+01   1.1019977e+02   9.6648710e+01   8.5048416e+01   9.5852258e+01   1.5881892e+02   3.4685484e+01   1.3494258e+02   8.3033871e+01   1.2901310e+02   5.4093871e+01   1.3717281e+02   2.5087032e+02   1.4596199e+02   4.2465484e+01   1.5098308e+02   1.8935871e+02  -2.3683844e+00   7.2573871e+01   1.4796764e+02   7.6750645e+01   1.3369350e+02   6.4273871e+01   1.1617486e+02   7.1278710e+01   1.2140254e+02   5.6324839e+01   1.2721014e+02   3.7985161e+01   2.8928284e+01   8.3670323e+01   1.1695799e+02   2.9235871e+02   9.0011616e+01   7.7990000e+01   1.2426822e+02   3.0583871e+02   1.1050322e+02   6.5025484e+01   1.1043861e+02   1.0522032e+02   1.2340399e+02   7.7595161e+01   1.3417981e+02   8.1738710e+01   1.6291122e+02   5.7527419e+01   4.8651677e+01   1.8350871e+02   2.6847962e+02   2.6093548e+01   1.6894090e+02   5.1352258e+01   1.5211666e+02   2.1224194e+01   8.3504323e+01   7.9968387e+01   1.0573769e+02   8.5812903e+01   1.2861432e+02   4.6010323e+01   1.6690401e+02   6.1648710e+01   1.0908842e+02   8.6957419e+01   1.4257760e+02
   1.5650871e+02  -5.2103844e+00   2.5702871e+02  -1.4301984e+01   4.3887387e+02   2.3762194e+00   3.2292161e+02  -5.8993084e+01   6.3140968e+01   1.5490001e+02   2.3229484e+02  -3.8481974e+01   7.0531613e+01   7.2215535e+01   2.5303323e+02   1.4739670e+02   3.5669871e+02  -1.4465584e+01   6.5327419e+01   1.2881477e+02   2.2405548e+02  -1.9739923e+01   4.7320968e+01   1.0795690e+02   1.6627387e+02   1.0982099e+02   3.5226290e+02   2.8638000e+01   2.3233355e+02  -9.1589419e+00   1.8718613e+02  -2.8867794e+01   3.8614516e+01   1.2344406e+02   2.4211484e+02  -4.4927355e+00   1.2055774e+02   1.2546732e+02   7.0641290e+01   5.1760632e+01   8.1707419e+01   1.1758179e+02   2.8143000e+02   2.4664955e+01   8.0019355e+01   1.3743974e+02   1.1966226e+02   1.5257121e+02   1.9303839e+02   1.5333596e+02   2.1891097e+02   2.8229003e+02   5.6746452e+01   1.4214222e+02   4.2013871e+02   3.3152129e+01   3.6158065e+01   1.2906058e+02   1.2687968e+02   9.5638981e+01   7.1770000e+01   1.0447227e+02   7.8920000e+01   1.6800027e+02   7.8960645e+01   1.0787541e+02   4.7264194e+01   1.1673725e+02   1.0617613e+02   1.4301397e+02   3.1328581e+02   5.6704232e+01   9.5508710e+01   2.9123962e+02   1.2768226e+02   1.2993445e+02   6.6900000e+01   1.6674994e+02   1.0486226e+02   1.5244586e+02   3.6168710e+01   7.7606816e+01   6.5111613e+01   1.1246430e+02   1.3019355e+01   1.0451200e+02   3.6116452e+01   1.1548488e+02   5.1755484e+01   1.4206537e+02   4.2900645e+01   9.9892465e+01   1.8320290e+02   2.4947961e+01   5.8967097e+01   9.5150697e+01   5.4048387e+01   9.4589677e+01   1.7902871e+02   1.5178016e+01   4.5395806e+01   1.7873705e+02   9.8698710e+01   1.6650442e+02   5.7995484e+01   1.3106746e+02   7.0155806e+01   2.2939012e+02   6.1370323e+01   2.0656231e+02   5.3551613e+01   1.8282265e+02   9.3974194e+01   1.4475174e+02   3.7499355e+01   9.6972310e+01   4.2482903e+01   9.1834916e+01   4.7928710e+01   2.1094602e+02   2.2501839e+02   1.6516594e+01   2.9906742e+02   3.1122671e+01   2.1654871e+02   4.1565458e+01   1.4707935e+02   1.3271946e+02   3.2814839e+01   1.1906449e+02   4.9091935e+01   9.9761677e+01   7.0102581e+01   1.6550244e+02   2.3734452e+02  -1.0761755e+01   7.7697097e+01   1.1151843e+02   3.0002968e+02   4.6251819e+01   7.2118710e+01   6.5060816e+01   6.0045484e+01   8.9381523e+01   3.8565161e+01   1.6575672e+02   2.3772581e+01   2.5277594e+02   6.3852903e+01   1.2222048e+02   6.5668710e+01   1.8903102e+02   4.3281613e+01   7.9186503e+01   2.7805419e+02   5.0827613e+00   2.2524097e+02   2.7591045e+01   4.4744516e+01   1.1915270e+02   7.4453871e+01   1.2760240e+02   5.5764194e+01   1.8739951e+02   2.5838710e+01   1.1071322e+02   2.5656032e+02   1.7452271e+01   3.7800645e+01   1.5532821e+02   8.8334516e+01   3.2664066e+02   5.6458710e+01   1.4860362e+02   2.6128387e+02   1.6304387e+01   5.8435806e+01   1.1341610e+02   9.6455484e+01   1.4031195e+02   6.3874839e+01   1.4181679e+02   3.7264194e+01   1.1453499e+02   1.4773194e+02   1.3799467e+02   6.2888710e+01   7.4606968e+01   2.5218710e+01   1.0157282e+02   1.6488871e+02  -2.2360784e+01   2.7648710e+01   1.0337842e+02   6.6559677e+01   1.5056910e+02   2.7805806e+01   1.1892747e+02   6.9738710e+01   1.4182122e+02   6.7480645e+01   1.3530574e+02   9.6158710e+01   1.2651762e+02   2.3906419e+02   9.3241639e+01   5.1018387e+01   8.8406594e+01   4.5853226e+01   9.2504968e+01   1.4178839e+02   1.0048822e+02   9.3533548e+01   1.0175699e+02   2.1835323e+02   1.1071239e+02   4.1358710e+01   9.5431616e+01   2.6715387e+02   2.4467226e+00   4.8251613e+01   1.7042374e+02   1.1325387e+02   1.4280356e+02   5.1253871e+01   1.3600066e+02   1.0173935e+02   5.5005045e+01   5.2787742e+01   1.0842472e+02   3.5960323e+01   1.3070930e+02   6.3253226e+01   1.0314297e+02   5.6168710e+01   1.2376682e+02   9.6562258e+01   1.2742212e+02   2.8115484e+01   9.2468181e+01   7.7083871e+01   1.3886910e+02   5.9573871e+01   1.5692441e+02   1.9154032e+02   1.0756839e+02   3.7795484e+01   1.5235668e+02   2.0292871e+02   1.9316016e+01   6.9953871e+01   1.4536724e+02   8.0600645e+01   1.5114550e+02   4.9703871e+01   1.6391046e+02   5.8138710e+01   1.1674374e+02   5.9804839e+01   1.5565174e+02   2.2225161e+01   4.0379084e+01   7.7290323e+01   1.2550839e+02   2.6416871e+02   1.2560682e+02   7.9660000e+01   1.2079462e+02   3.3240871e+02   1.0585762e+02   6.5925484e+01   9.4366606e+01   8.8840323e+01   1.2533439e+02   6.3975161e+01   1.4198941e+02   6.1118710e+01   1.8366082e+02   4.8857419e+01   9.2535277e+01   1.7554871e+02   2.6245642e+02   1.8573548e+01   1.6101250e+02   8.0212258e+01   1.2399786e+02   1.6894194e+01   9.0320723e+01   5.5398387e+01   1.0089329e+02   7.4102903e+01   1.4069112e+02   4.8530323e+01   1.7208241e+02   4.3838710e+01   1.2151322e+02   8.6767419e+01   1.4607280e+02
   1.6507871e+02  -2.6655984e+01   2.7245871e+02   2.6943616e+01   4.5691387e+02   2.2230194e+00   2.9287161e+02  -2.5159084e+01   4.9100968e+01   1.5083321e+02   1.9110484e+02  -6.3376774e+01   7.6291613e+01   8.4374735e+01   2.3646323e+02   8.2582297e+01   4.2026871e+02   9.2088156e+00   6.9097419e+01   1.1222317e+02   1.7995548e+02  -3.5491923e+01   6.3560968e+01   1.0184770e+02   1.5427387e+02   1.2083099e+02   3.8031290e+02   3.7294000e+01   2.2014355e+02   2.5262581e+00   2.6861613e+02  -3.8192194e+01   5.4944516e+01   1.2704766e+02   2.2387484e+02   7.3064645e+00   1.2417774e+02   1.5841772e+02   5.3731290e+01   6.0203432e+01   7.8377419e+01   1.1212819e+02   2.9838000e+02   1.4648955e+01   9.3349355e+01   1.4918334e+02   1.3889226e+02   1.3594281e+02   1.6260839e+02   1.6848036e+02   2.2895097e+02   2.7182683e+02   5.6556452e+01   1.5081742e+02   4.7024871e+02   2.7533290e+00   5.8778065e+01   8.5490981e+01   1.2658968e+02   8.4332181e+01   7.8200000e+01   1.0514787e+02   9.4540000e+01   1.3532067e+02   6.7630645e+01   8.9311806e+01   4.4644194e+01   1.2470685e+02   1.1522613e+02   1.5728997e+02   3.4314581e+02   1.8885432e+01   1.2050871e+02   3.0842962e+02   1.3935226e+02   1.3248085e+02   7.9570000e+01   1.8740634e+02   8.1292258e+01   1.6148146e+02   4.3548710e+01   7.5206416e+01   5.6631613e+01   1.0071270e+02   3.8019355e+01   1.2655200e+02   4.4886452e+01   1.2673328e+02   5.8945484e+01   1.2677017e+02   3.8990645e+01   8.0255265e+01   2.1915290e+02   9.8819613e+00   5.5437097e+01   1.1776310e+02   4.7908387e+01   5.0790877e+01   1.7140871e+02   1.2837616e+01   5.3445806e+01   1.7130305e+02   1.0969871e+02   1.4910442e+02   5.1565484e+01   1.1830186e+02   6.0825806e+01   1.9432652e+02   5.0420323e+01   1.8600831e+02   7.4121613e+01   1.8794705e+02   9.6024194e+01   1.2506774e+02   5.8069355e+01   1.1428671e+02   5.2722903e+01   1.1082572e+02   4.3698710e+01   2.0314442e+02   2.4306839e+02   1.8932594e+01   2.9801742e+02  -4.5533290e+00   1.7092871e+02   4.1695058e+01   1.5173935e+02   1.6139666e+02   6.3854839e+01   1.1705129e+02   5.6231935e+01   9.8280477e+01   7.0672581e+01   1.3868684e+02   3.1510452e+02  -1.8122555e+01   7.7127097e+01   1.2866403e+02   3.5407968e+02   3.6927819e+01   5.8268710e+01   6.8308816e+01   5.4755484e+01   8.6424723e+01   4.4615161e+01   1.6227272e+02   3.8012581e+01   2.6316674e+02   6.0002903e+01   1.6533848e+02   9.6758710e+01   1.9887382e+02   3.6521613e+01   9.1967303e+01   2.6101419e+02   5.3959613e+00   2.3767097e+02   2.3116645e+01   5.9124516e+01   1.3657230e+02   9.6833871e+01   1.2733200e+02   8.7624194e+01   1.5294071e+02   3.7928710e+01   1.1208602e+02   2.6546032e+02   2.6020271e+01   6.2230645e+01   1.5604381e+02   9.6804516e+01   3.2244306e+02   7.2308710e+01   1.5023562e+02   2.0252387e+02   3.2585187e+01   3.9625806e+01   7.8350903e+01   1.0230548e+02   9.7503948e+01   6.2164839e+01   9.5993587e+01   6.3114194e+01   9.8946994e+01   1.7673194e+02   1.5177467e+02   4.7128710e+01   5.2297768e+01   1.5508710e+01   6.4539616e+01   1.6464871e+02   9.4684156e+00   2.6218710e+01   8.3302816e+01   6.9749677e+01   1.6246390e+02   2.4235806e+01   1.2178307e+02   5.5698710e+01   1.6790442e+02   6.0190645e+01   1.4797894e+02   9.7308710e+01   1.4562562e+02   9.1494194e+01   1.1783724e+02   5.6208387e+01   1.1522139e+02   5.5763226e+01   7.4952168e+01   1.6564839e+02   5.1289419e+01   7.5103548e+01   8.3561394e+01   2.0054323e+02   1.4608719e+02   3.9978710e+01   1.3239202e+02   2.5391387e+02   2.6885923e+01   6.0631613e+01   1.5824334e+02   1.3077387e+02   1.4388196e+02   2.7353871e+01   1.2272266e+02   1.0773935e+02   5.3575045e+01   4.7737742e+01   7.0448723e+01   2.0580323e+01   1.2512970e+02   6.0633226e+01   1.1197257e+02   6.8168710e+01   1.2794682e+02   9.9852258e+01   1.5591892e+02   6.7355484e+01   1.2208898e+02   5.9463871e+01   1.5998870e+02   6.7423871e+01   1.4000641e+02   1.6139032e+02   1.2012039e+02   5.5895484e+01   1.6699868e+02   1.1850871e+02   6.9196156e+00   7.0433871e+01   1.3904884e+02   6.5410645e+01   1.5341070e+02   3.6843871e+01   1.4198926e+02   6.7468710e+01   1.4460734e+02   6.7374839e+01   1.5632614e+02   4.2645161e+01   3.8035484e+01   7.7000323e+01   1.4606159e+02   1.8135871e+02   9.8321616e+01   6.5990000e+01   1.2603822e+02   3.1488871e+02   1.0868922e+02   7.0505484e+01   1.1148021e+02   9.6650323e+01   1.2008959e+02   6.7975161e+01   1.2985941e+02   5.7738710e+01   1.6735122e+02   8.1807419e+01   7.9709277e+01   1.8669871e+02   2.4932442e+02   2.8993548e+01   1.5070890e+02   8.0352258e+01   1.3655666e+02  -4.9158065e+00   8.8355523e+01   7.3398387e+01   9.6693290e+01   5.9002903e+01   1.5218912e+02   5.2530323e+01   1.7576241e+02   1.0202871e+02   1.6014802e+02   9.2477419e+01   1.6723600e+02
   1.6307871e+02  -1.8305984e+01   2.5264871e+02   1.2238416e+01   4.7934387e+02   5.4286194e+00   3.2359161e+02  -2.5286684e+01   6.6710968e+01   1.2199441e+02   2.2381484e+02  -4.9233574e+01   7.3571613e+01   9.3782335e+01   2.6670323e+02   9.3023097e+01   4.0807871e+02   1.5044016e+01   5.7667419e+01   9.3517574e+01   1.5043548e+02  -2.5510323e+01   5.3180968e+01   7.9868103e+01   1.4455387e+02   1.0784859e+02   3.5983290e+02   3.3362400e+01   2.7062355e+02  -5.0321419e+00   2.5156613e+02  -8.7781935e+00   6.0284516e+01   1.3309046e+02   2.1568484e+02  -6.4283355e+00   1.2607774e+02   1.7192572e+02   6.4261290e+01   6.9311032e+01   7.0857419e+01   1.3258979e+02   2.8357000e+02   2.2833755e+01   1.0696935e+02   1.4723374e+02   1.3104226e+02   1.5695081e+02   1.7917839e+02   1.7534476e+02   2.1319097e+02   2.6498763e+02   6.4456452e+01   1.0575542e+02   4.3751871e+02   2.7541729e+01   3.6448065e+01   1.1598738e+02   1.2653968e+02   6.9146181e+01   7.4580000e+01   8.6247471e+01   8.5920000e+01   1.5063027e+02   6.7300645e+01   1.0285821e+02   3.4934194e+01   1.2262365e+02   1.0603613e+02   1.6645517e+02   3.2495581e+02   2.9680632e+01   9.8648710e+01   2.9465842e+02   1.1906226e+02   1.4820405e+02   6.9620000e+01   2.1458234e+02   8.2342258e+01   1.3553746e+02   1.8788710e+01   9.5467216e+01   6.4441613e+01   8.2327897e+01   2.9829355e+01   9.7117200e+01   2.8926452e+01   1.1606008e+02   4.2945484e+01   1.4420017e+02   3.6180645e+01   1.1348006e+02   1.9596290e+02   1.4317161e+01   5.1437097e+01   1.4170310e+02   5.0668387e+01   7.5380077e+01   2.0888871e+02   1.9259216e+01   3.0085806e+01   1.8186185e+02   1.0592871e+02   1.5278602e+02   8.1475484e+01   1.5014906e+02   9.6015806e+01   2.5323132e+02   7.2330323e+01   1.7144551e+02   5.3831613e+01   1.5990025e+02   7.7114194e+01   1.7372054e+02   6.0969355e+01   7.3474710e+01   3.6862903e+01   1.0238452e+02   3.0788710e+01   1.7803722e+02   2.5554839e+02   7.0241935e+00   3.0306742e+02   1.0182671e+01   1.7615871e+02   3.7756658e+01   1.5678935e+02   1.2503266e+02   4.6764839e+01   1.1051849e+02   5.9901935e+01   1.0027688e+02   9.0192581e+01   1.2960524e+02   2.8315452e+02  -5.1276555e+01   8.4087097e+01   1.5062723e+02   2.2917968e+02   4.6299819e+01   6.9698710e+01   6.7354416e+01   5.6325484e+01   8.2159123e+01   4.5755161e+01   1.6341152e+02   3.2292581e+01   3.0771434e+02   6.7002903e+01   1.4301848e+02   7.8048710e+01   2.1009062e+02   3.8141613e+01   5.3977703e+01   2.8991419e+02   2.6943961e+01   2.2486097e+02   3.1281445e+01   5.1604516e+01   1.2303390e+02   8.7453871e+01   1.4946240e+02   7.2004194e+01   1.7648031e+02   3.0118710e+01   1.0328082e+02   2.8823032e+02   2.8488671e+01   4.4710645e+01   1.7425541e+02   8.2994516e+01   2.5130786e+02   6.1888710e+01   1.3354922e+02   2.2581387e+02   6.5291987e+01   5.5155806e+01   1.1405850e+02   9.3645484e+01   1.1758675e+02   6.2734839e+01   1.3704799e+02   3.4644194e+01   9.3074594e+01   1.7444194e+02   9.0047871e+01   7.2318710e+01   6.4282568e+01   3.7358710e+01   8.9271616e+01   1.7407871e+02  -2.4185984e+01   2.3838710e+01   9.9683216e+01   4.9939677e+01   1.6385870e+02   3.6085806e+01   1.0302507e+02   5.0788710e+01   1.7309722e+02   4.6290645e+01   8.8520942e+01   9.3008710e+01   1.5736962e+02   2.0434194e+01   1.1710204e+02   6.2258387e+01   6.9357394e+01   5.0043226e+01   7.3689768e+01   1.5183839e+02   6.4394219e+01   8.8103548e+01   8.9231394e+01   2.0364323e+02   1.0250919e+02   4.7598710e+01   1.4940242e+02   3.4558387e+02   1.2982323e+01   4.5821613e+01   1.1719814e+02   1.4425387e+02   1.4628356e+02   4.9873871e+01   1.5111106e+02   1.2130935e+02   2.4249445e+01   6.1787742e+01   1.0880472e+02   4.5110323e+01   1.1402730e+02   5.9823226e+01   1.0917737e+02   8.1548710e+01   1.1563642e+02   8.3942258e+01   1.5958172e+02   4.0025484e+01   1.2794538e+02   6.8513871e+01   1.4574470e+02   8.6193871e+01   1.3279481e+02   2.1344032e+02   1.6304639e+02   5.1225484e+01   1.2995228e+02   1.5940871e+02   1.7887616e+01   5.1763871e+01   1.2597244e+02   8.1180645e+01   1.2771910e+02   6.5513871e+01   1.5940566e+02   5.3608710e+01   1.2352614e+02   7.3284839e+01   1.3943334e+02   3.2985161e+01   1.2048284e+01   9.8290323e+01   1.1640839e+02   1.8330871e+02   9.8645616e+01   7.2470000e+01   8.3329819e+01   3.2292871e+02   1.1642602e+02   8.3215484e+01   1.1289341e+02   9.2790323e+01   1.4810839e+02   3.9495161e+01   1.4213781e+02   7.5268710e+01   1.7233882e+02   5.4957419e+01   6.0377277e+01   1.8411871e+02   2.4824082e+02   1.0763548e+01   1.7311730e+02   6.6682258e+01   1.5398026e+02  -3.4458065e+00   6.8807923e+01   5.1778387e+01   1.0232289e+02   5.8152903e+01   1.0582712e+02   3.4820323e+01   1.4332921e+02   8.1358710e+01   1.6613162e+02   7.6287419e+01   1.5001120e+02
   1.9197871e+02  -2.3337984e+01   2.5850871e+02   9.2496156e+00   4.2144387e+02  -1.3849381e+01   2.7921161e+02  -2.8116284e+01   6.5710968e+01   1.5717441e+02   1.9914484e+02  -4.6779974e+01   4.8381613e+01   8.8037535e+01   2.6350323e+02   8.4749097e+01   4.0292871e+02  -4.6839844e+00   4.5237419e+01   1.1504197e+02   1.8933548e+02  -2.6432323e+01   7.0560968e+01   1.0095770e+02   1.5984387e+02   1.4928539e+02   3.4097290e+02   4.7111200e+01   2.5866355e+02   1.7346581e+00   2.5399613e+02  -1.5072594e+01   3.8704516e+01   1.2638686e+02   2.2316484e+02  -9.3567355e+00   1.2212774e+02   1.5815172e+02   6.9541290e+01   5.1178632e+01   8.5897419e+01   1.2547659e+02   2.9509000e+02   2.0762155e+01   7.9819355e+01   1.5230574e+02   1.1899226e+02   1.5315481e+02   1.6074839e+02   2.0552916e+02   3.2757097e+02   6.8887226e+01   6.9076452e+01   1.3734582e+02   4.6051871e+02   3.2421729e+01   4.1968065e+01   1.0483578e+02   1.2129968e+02   7.4895381e+01   7.5770000e+01   6.8202271e+01   8.3970000e+01   1.5921627e+02   5.4680645e+01   8.8587806e+01   5.1314194e+01   1.1260325e+02   9.4466129e+01   1.2723077e+02   3.2752581e+02   1.6855032e+01   9.4458710e+01   2.8127362e+02   1.3187226e+02   1.5488925e+02   7.2280000e+01   1.7160954e+02   7.7152258e+01   1.4838266e+02   2.9838710e+01   8.2633216e+01   9.6921613e+01   7.9349497e+01   1.0829355e+01   1.8525720e+02   2.8266452e+01   8.9352877e+01   7.3525484e+01   1.3332377e+02   4.4040645e+01   9.5331265e+01   1.6563290e+02   2.1553561e+01   5.1777097e+01   9.7105897e+01   5.5478387e+01   8.7565277e+01   2.5797871e+02  -1.2187984e+01   4.3665806e+01   1.7245545e+02   1.3964871e+02   1.6037842e+02   4.8755484e+01   1.0861666e+02   7.1255806e+01   2.3726212e+02   6.4610323e+01   1.9616311e+02   6.5071613e+01   1.4952105e+02   8.9164194e+01   1.6123654e+02   4.6549355e+01   1.0115831e+02   4.7052903e+01   6.9569316e+01   5.7358710e+01   2.0643162e+02   2.4044839e+02  -1.4957806e+01   3.1496742e+02   3.4660671e+01   1.7554871e+02   5.0755458e+01   1.6426935e+02   1.5220426e+02   5.4854839e+01   1.3792129e+02   5.5661935e+01   8.2136077e+01   5.7242581e+01   1.5838124e+02   2.6206452e+02  -2.5929355e+01   7.5037097e+01   1.3788123e+02   2.4531968e+02   2.5388619e+01   6.0508710e+01   6.6319616e+01   5.8615484e+01   7.7735923e+01   3.8285161e+01   1.4877912e+02   3.1912581e+01   2.7079474e+02   6.1142903e+01   1.4533728e+02   9.8048710e+01   1.8573062e+02   4.1901613e+01   7.4726903e+01   2.8848419e+02   1.3383613e+00   2.5101097e+02   2.4859445e+01   5.8124516e+01   1.3022230e+02   7.6313871e+01   1.7164360e+02   7.6574194e+01   1.9378471e+02   3.4358710e+01   8.2991616e+01   3.0423032e+02   1.8248671e+01   4.1520645e+01   1.7075061e+02   6.5044516e+01   1.7946386e+02   4.8358710e+01   1.2934162e+02   2.1595387e+02   3.0510787e+01   4.1385806e+01   1.0969010e+02   9.4695484e+01   1.2031275e+02   6.2304839e+01   1.3713239e+02   4.4924194e+01   1.0987219e+02   1.4706194e+02   1.1747827e+02   3.9648710e+01   5.5846168e+01   1.2978710e+01   8.3552016e+01   1.7388871e+02  -2.8080784e+01   2.6648710e+01   8.8608416e+01   5.0699677e+01   1.6426790e+02   3.0895806e+01   1.2330027e+02   5.8788710e+01   1.5698722e+02   5.0190645e+01   9.0588942e+01   9.1708710e+01   1.4937362e+02   3.6704194e+01   1.3296044e+02   4.5918387e+01   9.5434594e+01   5.5193226e+01   7.5377768e+01   1.4602839e+02   8.1389019e+01   8.1963548e+01   1.0768259e+02   2.0640323e+02   1.1770839e+02   6.0308710e+01   1.3867562e+02   3.5782387e+02   1.7053123e+01   5.2111613e+01   1.1611494e+02   1.4292387e+02   1.3357996e+02   4.9683871e+01   1.0564626e+02   1.1882935e+02   5.0547845e+01   7.0597742e+01   1.5947992e+02   4.2300323e+01   1.1634210e+02   4.6673226e+01   9.6709368e+01   8.2698710e+01   1.3050442e+02   9.6232258e+01   1.5316852e+02   2.5735484e+01   1.1294858e+02   7.7463871e+01   1.2130870e+02   6.6763871e+01   1.6782921e+02   2.2230032e+02   1.3471759e+02   4.1465484e+01   1.4458308e+02   1.5178871e+02   5.9772156e+00   6.8523871e+01   1.1686164e+02   8.6890645e+01   1.6255230e+02   4.7753871e+01   1.1544646e+02   3.9748710e+01   1.1601494e+02   6.7474839e+01   1.1779814e+02   4.3455161e+01   6.4006839e+00   7.4430323e+01   1.0678719e+02   3.1921871e+02   1.2339282e+02   8.8040000e+01   9.9364219e+01   3.6359871e+02   1.1736242e+02   7.5355484e+01   1.4642221e+02   9.9980323e+01   1.6086319e+02   7.8875161e+01   1.7788741e+02   6.9648710e+01   1.6187842e+02   7.1337419e+01   5.9686877e+01   1.8735871e+02   2.3617162e+02   2.5663548e+01   1.5763530e+02   6.8872258e+01   1.5547506e+02   1.6124194e+01   7.3142323e+01   8.1118387e+01   1.2778569e+02   7.4202903e+01   1.2273312e+02   3.5060323e+01   1.6878001e+02   9.9928710e+01   1.6316602e+02   7.4857419e+01   1.1793560e+02
   1.7788871e+02  -2.5020784e+01   2.6826871e+02   2.2288156e+00   4.3830387e+02  -5.8681806e+00   3.1054161e+02  -5.3902684e+01   4.3380968e+01   1.2734081e+02   1.9429484e+02  -4.2911974e+01   6.2721613e+01   9.0220335e+01   2.9241323e+02   8.0106297e+01   3.7564871e+02  -2.2271584e+01   6.0137419e+01   9.4179974e+01   1.5643548e+02  -3.2303226e+00   6.5040968e+01   1.1648930e+02   1.5713387e+02   1.2336219e+02   3.4445290e+02   1.7352800e+01   2.6138355e+02  -1.1202942e+01   2.8056613e+02  -1.8148194e+01   3.8944516e+01   1.4013766e+02   1.8273484e+02   1.8776645e+00   1.1464774e+02   1.4575012e+02   4.2591290e+01   6.4474632e+01   7.6287419e+01   1.3453539e+02   3.1076000e+02   2.1785548e+00   8.9439355e+01   1.4701614e+02   1.1075226e+02   1.1752401e+02   1.3598839e+02   1.7550996e+02   3.2429097e+02   8.5909626e+01   6.7266452e+01   1.4249062e+02   4.6729871e+02   1.7719329e+01   4.3538065e+01   1.0004018e+02   1.0496968e+02   8.4491781e+01   8.2860000e+01   7.0115071e+01   7.3400000e+01   1.2663187e+02   6.4250645e+01   7.5672206e+01   4.4174194e+01   1.3198445e+02   1.1108613e+02   1.5648117e+02   3.1523581e+02   1.3258232e+01   1.1050871e+02   3.1384962e+02   1.3739226e+02   1.5006765e+02   7.0950000e+01   1.8738594e+02   6.6722258e+01   1.5435706e+02   4.2698710e+01   9.5554416e+01   1.2435161e+02   8.3345097e+01   2.7259355e+01   1.3556280e+02   3.0306452e+01   1.1985968e+02   4.2185484e+01   1.3616097e+02   3.4850645e+01   9.0156465e+01   1.8039290e+02  -1.6272387e+00   5.0727097e+01   1.0885990e+02   3.9198387e+01   7.6917677e+01   2.2816871e+02  -9.1331844e+00   5.0295806e+01   1.5197505e+02   9.6648710e+01   1.4009842e+02   5.6475484e+01   1.2247906e+02   6.8965806e+01   2.1624532e+02   6.2180323e+01   1.6730751e+02   6.9931613e+01   1.7785225e+02   9.7734194e+01   1.2431094e+02   6.2449355e+01   9.8026310e+01   3.2772903e+01   9.4571716e+01   4.2118710e+01   2.2489082e+02   2.4587839e+02  -1.1442206e+01   2.7849742e+02   2.0728271e+01   1.7587871e+02   4.3779058e+01   1.6335935e+02   1.5555706e+02   3.4524839e+01   1.3359769e+02   4.0231935e+01   7.6800477e+01   7.0002581e+01   1.6074044e+02   2.5020452e+02  -2.0690555e+01   7.5987097e+01   1.1937523e+02   2.1140968e+02   3.2441419e+01   5.5548710e+01   8.8006416e+01   4.6135484e+01   8.0924323e+01   3.0615161e+01   1.4496272e+02   4.4672581e+01   2.8344394e+02   6.7052903e+01   1.4467448e+02   6.7908710e+01   2.2518182e+02   5.2661613e+01   6.5206103e+01   2.7891419e+02   2.2393961e+01   2.6715097e+02   3.1568245e+01   4.1314516e+01   9.3377097e+01   7.8073871e+01   1.7254280e+02   8.2384194e+01   1.9188991e+02   3.9508710e+01   8.7239616e+01   2.6785032e+02  -2.3109290e+00   4.9090645e+01   1.9114501e+02   8.4144516e+01   1.9193586e+02   7.9358710e+01   1.4091162e+02   2.3242387e+02   4.1423187e+01   7.0245806e+01   1.1409130e+02   9.5455484e+01   1.1653195e+02   7.4254839e+01   1.4269639e+02   4.3114194e+01   1.0973699e+02   2.0378194e+02   9.0990671e+01   6.5458710e+01   7.7731368e+01   4.4118710e+01   8.4160816e+01   1.4369871e+02  -3.5045584e+01   1.3218710e+01   7.8582816e+01   3.7699677e+01   1.3840790e+02   6.2615806e+01   1.1547267e+02   5.7978710e+01   1.1667202e+02   6.0380645e+01   1.0758374e+02   6.9308710e+01   1.2156562e+02   3.7644194e+01   1.3288524e+02   6.3828387e+01   1.0971179e+02   5.2903226e+01   9.6750968e+01   1.3693839e+02   9.4346219e+01   9.1823548e+01   1.0822379e+02   2.1935323e+02   1.3405239e+02   7.0788710e+01   1.3916722e+02   2.5110387e+02   9.0207226e+00   3.6821613e+01   1.1757814e+02   1.3525387e+02   1.7085356e+02   3.5443871e+01   1.2983546e+02   8.2929355e+01   1.2560985e+02   8.7497742e+01   1.5421792e+02   3.3150323e+01   1.3893410e+02   5.1913226e+01   9.8810168e+01   3.3788710e+01   9.2037216e+01   1.0356226e+02   1.5567212e+02   1.0115484e+01   1.0928818e+02   7.6223871e+01   1.6193790e+02   5.8193871e+01   1.7422481e+02   1.9425032e+02   1.0477159e+02   4.9845484e+01   1.5167268e+02   1.4792871e+02   1.6906016e+01   9.4333871e+01   1.6008684e+02   8.2750645e+01   1.6692350e+02   3.7083871e+01   1.2420006e+02   4.6418710e+01   1.3648134e+02   5.4474839e+01   1.4050814e+02   1.8175161e+01   2.9613084e+01   9.0240323e+01   1.1871239e+02   3.4773871e+02   1.1196122e+02   9.6330000e+01   1.0427102e+02   3.2297871e+02   1.1718202e+02   5.9595484e+01   1.6211301e+02   1.0027032e+02   1.2250999e+02   6.1495161e+01   1.5665781e+02   5.9698710e+01   1.5691442e+02   7.0377419e+01   9.5383677e+01   1.5392871e+02   1.9013602e+02   1.8713548e+01   1.1434130e+02   6.1492258e+01   1.7111546e+02  -4.7758065e+00   7.7394323e+01   5.4688387e+01   1.0009009e+02   6.5812903e+01   1.1240432e+02   3.1670323e+01   1.8719121e+02   1.0902871e+02   1.1324802e+02   8.1337419e+01   1.0288720e+02
   1.7245871e+02  -2.3486384e+01   2.6735871e+02   3.2581616e+01   4.3891387e+02   2.3513019e+01   2.9721161e+02  -3.2746284e+01   3.8140968e+01   1.6819001e+02   2.2643484e+02  -4.9053174e+01   6.2291613e+01   7.6014735e+01   2.3017323e+02   1.2560550e+02   3.4302871e+02  -4.8019844e+00   5.4667419e+01   1.2442757e+02   1.1976548e+02  -1.8016723e+01   3.7610968e+01   9.4303703e+01   1.8622387e+02   1.4903499e+02   3.5564290e+02   2.9887600e+01   2.2457355e+02  -1.0688142e+01   2.3013613e+02  -1.0783794e+01   5.3324516e+01   1.2040726e+02   2.3678484e+02  -1.0726335e+01   1.0812774e+02   1.6436172e+02   5.3541290e+01   6.9458632e+01   6.7137419e+01   1.4778739e+02   3.0343000e+02   3.0194955e+01   7.0589355e+01   1.3114414e+02   1.2513226e+02   1.5647361e+02   1.2893839e+02   1.8274396e+02   3.3191097e+02   8.2970026e+01   7.0316452e+01   1.3224662e+02   4.3568871e+02   2.5628129e+01   5.9158065e+01   1.1398058e+02   1.3615968e+02   7.6756581e+01   7.9010000e+01   1.0442307e+02   8.2780000e+01   1.6245147e+02   5.3200645e+01   8.3516206e+01   3.0984194e+01   1.1469965e+02   1.0594613e+02   1.5827237e+02   3.2085581e+02   1.0668632e+01   1.2616871e+02   2.9397682e+02   1.3735226e+02   1.6859085e+02   5.8470000e+01   1.6885434e+02   5.8432258e+01   1.5469026e+02   2.2218710e+01   7.5102816e+01   1.0611161e+02   7.7184297e+01   1.4349355e+01   1.4149560e+02   3.7216452e+01   1.2249688e+02   5.3715484e+01   1.6209857e+02   5.3180645e+01   1.0298006e+02   1.8829290e+02   2.5210761e+01   5.9247097e+01   1.1703830e+02   5.6808387e+01   6.5078877e+01   1.9954871e+02   5.6264156e+00   4.4925806e+01   1.4035465e+02   8.8078710e+01   1.5192402e+02   5.6285484e+01   1.3520426e+02   5.3395806e+01   2.1997092e+02   6.9330323e+01   1.8373551e+02   4.5401613e+01   1.6043465e+02   7.8974194e+01   1.6490174e+02   4.2829355e+01   1.0335591e+02   3.4242903e+01   7.8544116e+01   5.6508710e+01   2.0483962e+02   2.5739839e+02  -1.3983806e+01   2.9901742e+02   1.2656671e+01   1.7387871e+02   4.1509058e+01   1.6631935e+02   8.0370258e+01   3.8144839e+01   1.4263809e+02   7.2991935e+01   1.0560968e+02   7.2342581e+01   1.4389324e+02   2.3044452e+02  -2.5449755e+01   6.3127097e+01   1.1621403e+02   2.5726968e+02   4.7912619e+01   4.7738710e+01   7.1441216e+01   3.8375484e+01   9.5785123e+01   4.3235161e+01   1.2752312e+02   5.2025806e+00   2.7660154e+02   7.0002903e+01   1.2172848e+02   6.4378710e+01   1.7527422e+02   4.3331613e+01   7.5332503e+01   2.9177419e+02   3.5795161e+01   2.0848097e+02   2.6501845e+01   5.5844516e+01   1.1140470e+02   8.4883871e+01   1.6218800e+02   8.2674194e+01   2.0419671e+02   3.7648710e+01   1.0629842e+02   2.7799032e+02   2.3927871e+01   4.5470645e+01   1.1710461e+02   5.1144516e+01   3.2309586e+02   4.9788710e+01   1.2389722e+02   2.2462387e+02   3.5387187e+01   5.2865806e+01   9.6531703e+01   9.8735484e+01   1.3945955e+02   5.3114839e+01   1.5633759e+02   3.7594194e+01   1.0288859e+02   1.7125194e+02   6.9783071e+01   5.3418710e+01   7.4504568e+01   2.4458710e+01   4.5493616e+01   1.3188871e+02  -2.8107844e+00   2.8168710e+01   6.6056816e+01   5.4419677e+01   1.2912030e+02   5.2515806e+01   9.6420671e+01   5.9738710e+01   1.6086122e+02   7.7810645e+01   1.6052934e+02   7.2408710e+01   1.3156762e+02   1.9434194e+01   1.2486204e+02   4.0488387e+01   9.7098994e+01   4.5523226e+01   1.2729137e+02   1.4793839e+02   7.1896219e+01   9.1293548e+01   8.1216194e+01   1.9702323e+02   1.4645879e+02   5.4978710e+01   1.2253202e+02   2.8339387e+02   8.3375226e+00   4.2971613e+01   1.7699614e+02   9.6013871e+01   1.8123276e+02   2.8823871e+01   1.0983506e+02   6.6499355e+01   1.3001425e+02   6.6547742e+01   1.5237392e+02   3.8390323e+01   1.3351490e+02   5.6773226e+01   9.2561368e+01   5.0218710e+01   1.2467282e+02   6.9132258e+01   1.6547652e+02   2.0165484e+01   1.1210418e+02   6.8703871e+01   1.4919950e+02   4.6283871e+01   1.4422761e+02   2.0139032e+02   1.3606039e+02   4.5415484e+01   1.1941708e+02   1.6692871e+02   1.1286016e+01   6.0143871e+01   1.0792204e+02   8.7130645e+01   1.7781310e+02   5.6943871e+01   1.2095126e+02   7.0038710e+01   1.4598174e+02   4.1374839e+01   1.0526614e+02   3.2125161e+01   1.3447084e+01   6.2290323e+01   1.2047839e+02   2.0154871e+02   6.3376416e+01   6.0900000e+01   1.1367542e+02   3.3007871e+02   9.8564016e+01   6.8315484e+01   1.3917541e+02   8.6130323e+01   1.6731119e+02   4.5355161e+01   1.0971901e+02   6.2888710e+01   1.5736922e+02   5.9477419e+01   1.0096568e+02   1.5235871e+02   1.8174162e+02   1.6383548e+01   1.4147770e+02   7.8302258e+01   1.6215066e+02   2.6541935e+00   5.3419923e+01   5.1548387e+01   1.1025129e+02   6.6432903e+01   1.5235472e+02   3.5530323e+01   1.7398241e+02   7.3888710e+01   1.6620922e+02   8.0427419e+01   1.2801000e+02
   1.6397871e+02  -2.0757984e+01   2.8473871e+02   1.0961216e+01   4.7715387e+02   2.3638194e+00   3.6216161e+02  -3.5462284e+01   5.9000968e+01   1.5795121e+02   2.1248484e+02  -3.1417174e+01   5.8621613e+01   5.9978335e+01   2.6270323e+02   1.1386310e+02   4.2211871e+02   1.6540816e+01   5.9947419e+01   8.5105174e+01   1.4919548e+02  -3.7751123e+01   6.7470968e+01   8.9434903e+01   1.2898387e+02   1.6137419e+02   3.2283290e+02   2.8412400e+01   2.3185355e+02  -2.2705419e+00   2.4585613e+02  -1.5181394e+01   4.1994516e+01   1.5998366e+02   2.2430484e+02  -1.5157935e+01   1.1264774e+02   1.9429012e+02   5.8831290e+01   6.0515432e+01   8.8047419e+01   1.2935459e+02   2.8876000e+02   1.2888555e+01   1.0067935e+02   1.3492694e+02   1.0651226e+02   1.4296321e+02   1.6269839e+02   1.8518316e+02   3.1624097e+02   7.9553626e+01   6.5316452e+01   9.9596619e+01   4.5979871e+02   1.7089329e+01   5.4918065e+01   1.0988978e+02   1.3163968e+02   8.0168181e+01   5.9200000e+01   9.7957871e+01   9.4350000e+01   1.4100587e+02   5.7530645e+01   9.2829806e+01   3.4884194e+01   9.7917652e+01   1.0436613e+02   1.6124877e+02   3.1799581e+02   3.9807432e+01   1.0650871e+02   2.8044962e+02   1.4197226e+02   1.6022125e+02   8.3140000e+01   1.8088074e+02   5.8292258e+01   1.4298146e+02   3.5218710e+01   9.8732816e+01   5.5441613e+01   1.7485790e+02   2.3679355e+01   1.2355920e+02   3.8646452e+01   9.6232477e+01   5.2995484e+01   1.3939617e+02   4.2900645e+01   9.7942465e+01   1.8763290e+02   1.0643561e+01   4.3677097e+01   1.0194390e+02   2.8388387e+01   7.0692477e+01   1.9988871e+02  -5.8707844e+00   3.7815806e+01   1.9639345e+02   1.0807871e+02   1.4999402e+02   5.4615484e+01   1.3014786e+02   6.4345806e+01   2.0104492e+02   7.8570323e+01   1.6709631e+02   5.3261613e+01   1.7470585e+02   7.4214194e+01   1.4795254e+02   5.8209355e+01   1.1474551e+02   4.9812903e+01   1.0315852e+02   5.0308710e+01   1.9804562e+02   2.1263839e+02   1.7366994e+01   2.7139742e+02   7.7162710e+00   1.9034871e+02   5.1241458e+01   1.3950935e+02   1.3827506e+02   4.3384839e+01   1.1216889e+02   5.5281935e+01   9.7746477e+01   7.8582581e+01   1.3153404e+02   2.5682452e+02  -3.0650155e+01   6.4227097e+01   1.1474603e+02   2.7431968e+02   1.6838619e+01   4.3408710e+01   7.6547616e+01   6.5615484e+01   9.4895923e+01   2.4235161e+01   1.0509312e+02   3.7725806e+00   2.9423594e+02   6.6002903e+01   1.2985848e+02   7.7808710e+01   1.6815982e+02   5.9141613e+01   7.2297703e+01   3.0724419e+02  -4.9243871e-01   2.3001097e+02   1.3869445e+01   5.4694516e+01   1.0435670e+02   8.5453871e+01   1.4414240e+02   7.9624194e+01   1.4430071e+02   2.4598710e+01   1.0629242e+02   2.5575032e+02   1.8557071e+01   4.3040645e+01   1.5995901e+02   7.8804516e+01   2.9359306e+02   6.0358710e+01   1.5981162e+02   2.2804387e+02   1.1773587e+01   5.0865806e+01   1.1464170e+02   9.2495484e+01   1.1467875e+02   5.3634839e+01   1.4967599e+02   3.4644194e+01   9.2224594e+01   1.7292194e+02   5.7599471e+01   4.7458710e+01   5.6741368e+01   1.6598710e+01   5.2172416e+01   1.2807871e+02  -1.2175984e+01   2.0648710e+01   1.1422842e+02   6.2319677e+01   1.3905830e+02   4.3085806e+01   1.3317507e+02   5.7928710e+01   1.4538602e+02   7.7570645e+01   1.2682854e+02   7.8858710e+01   1.4010162e+02   3.0334194e+01   1.3089004e+02   6.5068387e+01   1.1499259e+02   4.2093226e+01   8.9805768e+01   1.5893839e+02   8.2116219e+01   8.2823548e+01   7.0373794e+01   2.0383323e+02   1.3177399e+02   6.5458710e+01   1.3892362e+02   2.3210387e+02   2.0970723e+01   2.9821613e+01   1.2166814e+02   7.5063871e+01   1.8266876e+02   4.5543871e+01   1.6340746e+02   7.8879355e+01   1.0345385e+02   4.5837742e+01   1.5132072e+02   3.5960323e+01   1.2784930e+02   5.0863226e+01   1.1022417e+02   1.2218710e+01   9.6522816e+01   6.5662258e+01   1.5113412e+02   6.3054839e+00   1.0678298e+02   9.2793871e+01   1.9170230e+02   3.2473871e+01   1.7138241e+02   1.9963032e+02   7.6631187e+01   4.7845484e+01   1.3841268e+02   1.5483871e+02  -1.9796784e+01   6.4523871e+01   1.3704164e+02   6.9080645e+01   1.6177710e+02   4.4413871e+01   1.1728366e+02   5.9708710e+01   1.3537814e+02   6.2134839e+01   9.3415342e+01   4.3555161e+01   3.1672684e+01   6.9910323e+01   1.3262879e+02   1.7297871e+02   6.7662016e+01   6.1990000e+01   1.0287822e+02   3.1354871e+02   1.2322642e+02   5.5265484e+01   1.3088941e+02   1.1203032e+02   1.1128919e+02   4.4545161e+01   1.4258381e+02   6.6508710e+01   1.4660962e+02   7.2427419e+01   8.1459677e+01   1.7921871e+02   1.9516282e+02   2.9573548e+01   1.0994250e+02   6.7872258e+01   1.2750506e+02  -5.9158065e+00   1.2624552e+02   7.0308387e+01   1.0246049e+02   6.7152903e+01   1.2919712e+02   3.5250323e+01   1.6648481e+02   7.8268710e+01   1.1885882e+02   8.2577419e+01   1.2259800e+02
   1.8311871e+02  -2.5579184e+01   3.1864871e+02   2.1248416e+01   4.1077387e+02  -3.1357806e+00   2.9487161e+02  -3.0419084e+01   6.8900968e+01   1.3881921e+02   1.8838484e+02  -5.5969174e+01   6.7481613e+01   8.2319535e+01   3.6284323e+02   5.8381897e+01   3.7083871e+02   8.8332156e+00   5.7287419e+01   8.9837974e+01   1.5452548e+02  -3.2037523e+01   6.1180968e+01   1.3574810e+02   1.7379387e+02   1.1478939e+02   3.2164290e+02   8.7976000e+00   2.5657355e+02   4.4218581e+00   2.3008613e+02   9.8020645e-01   6.3234516e+01   1.4204446e+02   2.2054484e+02  -1.7857135e+01   1.3341774e+02   1.4981852e+02   4.9111290e+01   8.6623032e+01   6.5427419e+01   1.0930419e+02   2.6324000e+02   3.6030155e+01   7.9249355e+01   1.4297134e+02   1.1461226e+02   1.4121521e+02   2.1098839e+02   2.0646996e+02   3.7453097e+02   8.5750426e+01   3.5026452e+01   1.0968982e+02   4.3651871e+02   2.3791729e+01   5.7638065e+01   9.9252181e+01   1.1844968e+02   6.8793381e+01   7.2390000e+01   7.2382671e+01   8.1440000e+01   1.7312867e+02   5.6580645e+01   7.3625806e+01   4.2934194e+01   1.0360365e+02   9.6086129e+01   1.3315117e+02   3.4652581e+02   4.5650323e+00   9.6928710e+01   2.9888602e+02   1.1282226e+02   1.4431325e+02   6.8900000e+01   1.6044994e+02   6.9862258e+01   1.2405586e+02   5.2838710e+01   9.4173216e+01   1.0525161e+02   4.2113097e+01   3.4059355e+01   1.6734880e+02   4.8496452e+01   1.1402448e+02   6.3045484e+01   1.6116217e+02   2.6040645e+01   6.2201265e+01   1.9834290e+02   1.4216761e+01   5.8677097e+01   1.0889390e+02   6.6578387e+01   4.8107277e+01   1.8740871e+02  -1.2972384e+01   3.9925806e+01   1.8159465e+02   9.0218710e+01   1.5285282e+02   3.6895484e+01   1.1775546e+02   6.2535806e+01   2.2647972e+02   6.9760323e+01   1.9903111e+02   7.3791613e+01   1.6244345e+02   8.1784194e+01   1.6077694e+02   4.9779355e+01   9.2139910e+01   3.4622903e+01   1.0461372e+02   6.6458710e+01   2.0846362e+02   2.3954839e+02   6.6341935e+00   2.6868742e+02   8.1230710e+00   2.2301871e+02   4.7387858e+01   1.3673935e+02   1.0068666e+02   3.5474839e+01   1.2890169e+02   4.4561935e+01   6.9554077e+01   7.7152581e+01   1.3512844e+02   2.7015452e+02  -2.1196555e+01   7.4557097e+01   1.0624963e+02   2.4478968e+02   1.4151019e+01   5.5738710e+01   7.5091216e+01   4.4665484e+01   1.0600192e+02   4.0805161e+01   1.3366752e+02   1.9912581e+01   2.4113474e+02   5.3522903e+01   1.2775688e+02   8.2378710e+01   1.8988422e+02   5.0901613e+01   7.2436903e+01   3.1229419e+02   9.6735613e+00   2.2905097e+02   3.3376245e+01   5.1884516e+01   1.4267150e+02   7.4363871e+01   1.3764960e+02   8.8194194e+01   1.6132511e+02   4.5268710e+01   7.6588816e+01   2.7418032e+02   2.5422671e+01   5.0610645e+01   1.8216341e+02   6.0234516e+01   2.4388866e+02   6.9308710e+01   1.0942562e+02   2.1709387e+02   1.0039587e+01   6.5005806e+01   9.6080503e+01   8.2645484e+01   1.2831675e+02   6.3204839e+01   1.4148039e+02   4.3884194e+01   1.3290539e+02   1.9506194e+02   7.7258271e+01   4.8848710e+01   3.8630168e+01   3.6978710e+01   9.5872016e+01   1.3435871e+02  -2.3588384e+01   3.5458710e+01   9.7373616e+01   5.2749677e+01   1.8148390e+02   4.0755806e+01   1.2055147e+02   5.5978710e+01   1.7259202e+02   7.5760645e+01   1.0883334e+02   8.7408710e+01   1.7561762e+02   1.6124194e+01   1.2144684e+02   6.0068387e+01   1.0710259e+02   6.5383226e+01   8.6232568e+01   1.3702839e+02   5.5769019e+01   8.9723548e+01   1.3058179e+02   2.3859323e+02   5.5993187e+01   7.6218710e+01   1.6468282e+02   2.1077387e+02   1.8627123e+01   3.3441613e+01   1.3456854e+02   6.7963871e+01   1.8523676e+02   6.5593871e+01   1.2680346e+02   8.2449355e+01   6.1358245e+01   6.4977742e+01   1.7659952e+02   2.7870323e+01   1.0954650e+02   6.3823226e+01   1.2080737e+02   6.3648710e+01   1.4292842e+02   8.5752258e+01   1.5047692e+02   1.7645484e+01   1.0944578e+02   8.2703871e+01   1.5517950e+02   6.4473871e+01   1.5196241e+02   2.5735032e+02   8.3823587e+01   3.0555484e+01   1.6436588e+02   1.9416871e+02   5.4868156e+00   6.2483871e+01   1.3744484e+02   8.5370645e+01   1.3795390e+02   4.3563871e+01   1.2230166e+02   6.0608710e+01   1.4334614e+02   7.7944839e+01   1.1634054e+02   1.9455161e+01   2.4600684e+01   8.5430323e+01   1.1566719e+02   2.4935871e+02   1.0141162e+02   5.6140000e+01   8.5826219e+01   3.1159871e+02   9.4812416e+01   7.5695484e+01   1.0087501e+02   8.5030323e+01   1.3463919e+02   6.6685161e+01   1.5077261e+02   5.2408710e+01   1.4758762e+02   5.6527419e+01   8.2301677e+01   1.7773871e+02   2.4942122e+02   1.3523548e+01   1.5460650e+02   5.5492258e+01   1.3497546e+02  -8.1058065e+00   8.9850723e+01   5.7738387e+01   9.7426090e+01   6.7152903e+01   1.1505712e+02   3.9150323e+01   1.3417281e+02   7.8928710e+01   1.3680602e+02   8.7997419e+01   1.2821440e+02
   1.6111871e+02  -8.3891844e+00   2.5892871e+02   4.2160156e+00   4.7891387e+02   3.6301935e-01   2.9625161e+02  -1.5619484e+01   4.3810968e+01   1.5911641e+02   1.7243484e+02  -5.3123174e+01   5.9191613e+01   6.3362735e+01   3.4165323e+02   6.7547097e+01   4.0921871e+02   1.7382816e+01   7.1907419e+01   1.0133837e+02   1.4114548e+02  -9.2971226e+00   5.0470968e+01   1.0027490e+02   1.3522387e+02   1.3692499e+02   3.5097290e+02   1.0831200e+01   2.2690355e+02   4.8454581e+00   2.0242613e+02  -1.5656994e+01   6.4284516e+01   1.2372046e+02   2.1030484e+02  -2.3037935e+01   1.5283774e+02   1.1654492e+02   4.4541290e+01   6.0128632e+01   8.1087419e+01   1.4939139e+02   2.8443000e+02   2.4574955e+01   1.0034935e+02   1.5557334e+02   1.1913226e+02   1.3657361e+02   1.6303839e+02   1.9887596e+02   3.3238097e+02   8.2592426e+01   5.5026452e+01   1.3193982e+02   4.4174871e+02   4.3423329e+01   3.9018065e+01   9.4401781e+01   1.1696968e+02   6.4911781e+01   8.3440000e+01   9.8018671e+01   7.0540000e+01   1.5458067e+02   5.5060645e+01   9.5177406e+01   2.8454194e+01   1.2071205e+02   1.0198613e+02   1.5158917e+02   3.2780581e+02   1.4062632e+01   1.2269871e+02   2.3206442e+02   9.7782258e+01   1.2599645e+02   7.6330000e+01   2.0709554e+02   5.4292258e+01   1.6592146e+02   4.1028710e+01   9.8688016e+01   1.1863161e+02   6.8372697e+01   1.9109355e+01   1.2249480e+02   7.7266452e+01   7.0382877e+01   6.9805484e+01   1.2948137e+02   3.6420645e+01   1.0837086e+02   2.1015290e+02   1.1081961e+01   6.0777097e+01   1.2914590e+02   5.3428387e+01   8.1639277e+01   2.1426871e+02   1.8498816e+01   4.8295806e+01   1.9566505e+02   1.1416871e+02   1.5783682e+02   4.8095484e+01   9.2909458e+01   6.8495806e+01   1.7148292e+02   7.0090323e+01   1.8572471e+02   8.2601613e+01   1.7678865e+02   7.1114194e+01   1.4553054e+02   4.4449355e+01   8.1896310e+01   4.7432903e+01   9.2438916e+01   4.0308710e+01   1.7370562e+02   2.5430839e+02   3.3393548e-02   2.7958742e+02   1.8161071e+01   1.6958871e+02   3.4322258e+01   1.6031935e+02   1.4861026e+02   4.0764839e+01   1.3723849e+02   6.3661935e+01   1.1421608e+02   6.1672581e+01   1.4112684e+02   2.8939452e+02  -2.7495755e+01   7.1697097e+01   1.1871843e+02   1.7883968e+02   1.2757019e+01   4.5168710e+01   4.9316816e+01   5.9235484e+01   8.7736323e+01   3.4375161e+01   1.3971192e+02   1.9342581e+01   2.5756034e+02   4.8472903e+01   1.4326088e+02   6.5858710e+01   2.1101582e+02   4.7091613e+01   6.7221703e+01   2.7981419e+02   1.2651961e+01   2.3977097e+02   3.8428645e+01   6.2224516e+01   1.1956430e+02   9.1073871e+01   1.2441280e+02   8.0524194e+01   1.8012871e+02   2.5268710e+01   8.4668816e+01   2.5651032e+02   1.5306271e+01   3.9990645e+01   1.6930301e+02   1.0128452e+02   2.4232466e+02   6.1548710e+01   1.4347642e+02   2.5119387e+02   2.6971587e+01   5.3195806e+01   1.0583530e+02   7.8695484e+01   1.3806275e+02   2.9874839e+01   1.1129679e+02   4.6164194e+01   7.7152994e+01   1.7359194e+02   7.5645871e+01   5.5508710e+01   7.0237368e+01   3.8408710e+01   1.0175762e+02   1.1202871e+02  -1.0891984e+01   1.8648710e+01   7.5148416e+01   3.8699677e+01   1.4056790e+02   4.2185806e+01   1.2939707e+02   5.7598710e+01   1.3508242e+02   3.7860645e+01   9.4865342e+01   9.1058710e+01   1.6122562e+02   1.6594194e+01   1.3535924e+02   7.3638387e+01   9.6636994e+01   7.3233226e+01   9.9264568e+01   1.4188839e+02   7.3380219e+01   9.3583548e+01   1.0632299e+02   2.3273323e+02   4.7081987e+01   6.5928710e+01   1.4322602e+02   2.2277387e+02   3.4287123e+01   3.1441613e+01   1.2776854e+02   6.3963871e+01   1.8355676e+02   4.8783871e+01   1.1490826e+02   7.8119355e+01   1.0670465e+02   5.4647742e+01   1.6294592e+02   3.6010323e+01   8.9325303e+01   5.2773226e+01   1.0322137e+02   1.8978710e+01   1.3074202e+02   1.0532226e+02   1.6234132e+02   1.3165484e+01   1.2633418e+02   8.1843871e+01   1.4467830e+02   6.4953871e+01   1.4144401e+02   2.1201032e+02   9.2830787e+01   5.2895484e+01   1.2585868e+02   1.3145871e+02   5.2236156e+00   5.4243871e+01   1.4220404e+02   7.5030645e+01   1.6297110e+02   5.6753871e+01   1.2653646e+02   5.4368710e+01   1.2594534e+02   6.7234839e+01   1.2610734e+02   2.9075161e+01   3.6161084e+01   8.0190323e+01   9.4806387e+01   2.9697871e+02   1.1245202e+02   9.3900000e+01   8.2515419e+01   2.9130871e+02   9.3385616e+01   7.7355484e+01   1.5345221e+02   1.1660032e+02   1.3182359e+02   6.5015161e+01   1.6790621e+02   6.3028710e+01   1.4307802e+02   7.1617419e+01   7.2234477e+01   1.7616871e+02   2.6554682e+02   3.1573548e+01   1.4154250e+02   5.5022258e+01   1.6339306e+02   2.7414194e+01   4.9529123e+01   7.4448387e+01   1.3074929e+02   8.3622903e+01   1.2306952e+02   5.2100323e+01   1.8527681e+02   7.6788710e+01   1.5054722e+02   7.8337419e+01   1.3631720e+02
   1.6269871e+02  -1.1855584e+01   2.8026871e+02   4.0838816e+01   4.6549387e+02  -7.9933806e+00   3.0945161e+02  -2.3625484e+01   4.9620968e+01   1.6522161e+02   2.3843484e+02  -5.7823174e+01   5.6671613e+01   7.7424335e+01   2.5674323e+02   1.0814990e+02   3.8488871e+02  -1.0820784e+01   5.5567419e+01   1.0487557e+02   1.3743548e+02  -4.3470323e+01   6.4370968e+01   1.1130290e+02   1.8122387e+02   1.0048499e+02   3.3931290e+02   4.4674000e+01   2.5247355e+02  -5.4901419e+00   2.2380613e+02  -1.5847394e+01   5.2514516e+01   1.2228206e+02   2.1387484e+02  -1.0943535e+01   1.0760774e+02   1.0236332e+02   5.5681290e+01   9.1477432e+01   7.6947419e+01   1.3300259e+02   2.7176000e+02   2.7628555e+01   7.8919355e+01   1.3056774e+02   8.3702258e+01   1.5778801e+02   1.9398839e+02   1.8558996e+02   3.5629097e+02   8.6679626e+01   4.1746452e+01   1.3381222e+02   4.7874871e+02   2.3463329e+01   3.7488065e+01   1.3109418e+02   1.1368968e+02   7.6034181e+01   7.4340000e+01   1.2655667e+02   9.2440000e+01   1.6282867e+02   4.2390645e+01   8.7091006e+01   4.1024194e+01   1.0599645e+02   9.3516129e+01   1.4669677e+02   2.6785581e+02   1.8248632e+01   1.0130871e+02   3.1672562e+02   1.3539226e+02   1.3865765e+02   6.8000000e+01   1.7466194e+02   7.8812258e+01   1.5100986e+02   4.1788710e+01   7.7247216e+01   9.7781613e+01   8.5040697e+01   2.1869355e+01   1.0584400e+02   3.5456452e+01   1.0787768e+02   5.3185484e+01   1.4957097e+02   5.0230645e+01   7.1406065e+01   2.1867290e+02   3.0780361e+01   3.4967097e+01   1.0969070e+02   4.2578387e+01   7.9407277e+01   2.6007871e+02  -7.3059844e+00   4.6715806e+01   1.3853145e+02   8.0358710e+01   1.7288162e+02   7.1705484e+01   1.0678066e+02   5.5155806e+01   2.1869012e+02   6.1710323e+01   1.7325511e+02   6.9831613e+01   1.6571025e+02   8.9024194e+01   1.5376774e+02   3.9209355e+01   8.5405510e+01   4.2052903e+01   6.6869316e+01   5.3788710e+01   1.8700722e+02   2.4378839e+02   1.3824994e+01   3.0034742e+02   1.8550271e+01   1.8892871e+02   4.4825058e+01   1.8821935e+02   1.5390826e+02   4.2814839e+01   1.4221449e+02   4.0561935e+01   9.0964077e+01   4.5382581e+01   1.7452004e+02   2.8167452e+02  -3.1778155e+01   5.4417097e+01   1.2162083e+02   2.3878968e+02   5.6961019e+01   5.1648710e+01   8.6028416e+01   4.7805484e+01   9.8940723e+01   3.4185161e+01   1.5486712e+02   1.2912581e+01   2.5850474e+02   6.4472903e+01   1.5141088e+02   8.2048710e+01   1.8105062e+02   6.6381613e+01   5.7388503e+01   3.2162419e+02   1.4067161e+01   2.4186097e+02   2.0351445e+01   5.2264516e+01   1.1579110e+02   7.7643871e+01   1.3910720e+02   6.5574194e+01   1.7690471e+02   2.3508710e+01   6.8569616e+01   2.5923032e+02   1.9898671e+01   3.7130645e+01   1.4834181e+02   6.2384516e+01   1.8671666e+02   7.4408710e+01   1.1020762e+02   2.5866387e+02   2.1713987e+01   4.0815806e+01   1.1706570e+02   8.5265484e+01   1.5567715e+02   6.0924839e+01   1.4547279e+02   3.8924194e+01   1.0454219e+02   1.8563194e+02   1.3763267e+02   5.5128710e+01   8.8227768e+01   1.5978710e+01   8.4842016e+01   1.2902871e+02  -2.8201984e+01   9.1187097e+00   2.9860816e+01   3.3699677e+01   1.5715790e+02   3.0705806e+01   1.3497547e+02   4.1788710e+01   1.3696722e+02   6.3290645e+01   1.1483094e+02   1.0640871e+02   1.4679762e+02   4.4064194e+01   1.1079164e+02   4.8968387e+01   1.2928059e+02   4.8193226e+01   1.0383777e+02   1.3878839e+02   6.8388219e+01   7.9633548e+01   1.0400899e+02   2.4302323e+02   4.9778787e+01   4.8078710e+01   1.3017402e+02   2.1401387e+02   1.0367923e+01   5.0441613e+01   1.3515854e+02   7.4203871e+01   1.9350756e+02   6.4823871e+01   1.1086506e+02   6.3449355e+01   9.6408245e+01   3.4977742e+01   8.5659523e+01   2.5960323e+01   1.0136930e+02   6.6203226e+01   1.0328697e+02   1.1268710e+01   1.2545882e+02   8.6662258e+01   1.5831412e+02   1.6455484e+01   1.1978098e+02   9.2983871e+01   1.4573710e+02   7.1233871e+01   1.6370161e+02   1.9487032e+02   1.5953199e+02   6.0555484e+01   1.3315588e+02   1.5088871e+02   2.3519216e+01   5.1673871e+01   1.2935964e+02   7.4510645e+01   1.6630270e+02   7.1703871e+01   1.2229046e+02   4.9848710e+01   1.1397694e+02   5.4044839e+01   1.2373254e+02   8.2251613e+00   3.2829084e+01   7.1670323e+01   1.1995799e+02   3.1816871e+02   1.2404682e+02   8.3520000e+01   9.6675819e+01   3.1702871e+02   1.0346802e+02   7.4645484e+01   1.6757901e+02   9.9700323e+01   1.0969559e+02   5.3065161e+01   1.4071221e+02   6.8928710e+01   1.8955602e+02   5.7477419e+01   9.1225677e+01   1.3859871e+02   2.3055242e+02   1.3193548e+01   1.3125290e+02   5.5782258e+01   1.4219226e+02  -2.1058065e+00   5.6650723e+01   5.7118387e+01   1.4037569e+02   6.3052903e+01   1.0895512e+02   6.9060323e+01   1.8492001e+02   8.0788710e+01   1.5336722e+02   6.4237419e+01   1.0225520e+02
   1.5226871e+02  -1.5111184e+01   2.8521871e+02   3.4442816e+01   4.5420387e+02   1.7698194e+00   3.3825161e+02  -3.9409484e+01   4.4100968e+01   1.3895321e+02   2.0148484e+02  -2.2917174e+01   5.4811613e+01   5.3473135e+01   3.0417323e+02   1.0940550e+02   4.1592871e+02  -1.0203984e+01   6.0237419e+01   9.7551974e+01   1.6038548e+02  -2.3546323e+01   6.2230968e+01   1.1362410e+02   1.5413387e+02   1.3412219e+02   3.4031290e+02   3.4544000e+01   2.8295355e+02   1.4171458e+01   2.3932613e+02  -4.7089935e+00   8.9134516e+01   1.2259246e+02   2.2040484e+02  -1.6085935e+01   1.2183774e+02   1.0979492e+02   5.3301290e+01   7.6377832e+01   8.6757419e+01   1.3712779e+02   2.7109000e+02   5.4921548e+00   9.3439355e+01   1.2498614e+02   1.1918226e+02   1.6708961e+02   1.6208839e+02   1.6447196e+02   3.4700097e+02   7.3522826e+01   6.6696452e+01   1.0767622e+02   4.3229871e+02   2.3789329e+01   6.4208065e+01   1.1467658e+02   1.2448968e+02   1.1045018e+02   6.9630000e+01   1.2236347e+02   5.7820000e+01   1.4768827e+02   6.7870645e+01   1.0396261e+02   5.8314194e+01   1.5794325e+02   1.1774613e+02   1.4222837e+02   3.2671581e+02   2.0869832e+01   1.1097871e+02   3.1390202e+02   1.3820226e+02   1.3262285e+02   8.9710000e+01   1.8407514e+02   7.5862258e+01   1.2724586e+02   3.5698710e+01   8.0214416e+01   5.7161613e+01   7.6430297e+01   2.4109355e+01   1.3643480e+02   8.8216452e+01   8.4036877e+01   5.1615484e+01   1.3807657e+02   4.6180645e+01   8.9970065e+01   1.9015290e+02   8.6319613e+00   4.8867097e+01   1.1828870e+02   4.2478387e+01   4.0845277e+01   1.9821871e+02  -6.8371844e+00   4.8715806e+01   1.5679145e+02   9.0738710e+01   1.7781122e+02   4.8425484e+01   1.1222306e+02   6.4775806e+01   2.5487052e+02   6.7280323e+01   1.8632951e+02   6.3881613e+01   1.4918625e+02   9.0404194e+01   2.0122734e+02   4.5209355e+01   8.9735510e+01   4.1342903e+01   8.9456116e+01   7.2698710e+01   2.1749442e+02   2.3092839e+02  -9.6206452e-02   2.8944742e+02   1.7042271e+01   1.4882871e+02   4.6273058e+01   1.5940935e+02   1.0859306e+02   5.1334839e+01   1.1796289e+02   6.5471935e+01   8.5211277e+01   6.1152581e+01   1.3830844e+02   2.5639452e+02   5.6742452e+00   6.8697097e+01   1.2462843e+02   2.2726968e+02   3.5832619e+01   4.2078710e+01   7.9084016e+01   3.3135484e+01   9.1634323e+01   4.5525161e+01   1.4033992e+02   1.8202581e+01   2.9260154e+02   4.6622903e+01   1.2316888e+02   6.4858710e+01   1.8762582e+02   6.0851613e+01   6.8310903e+01   2.7177419e+02   4.0725161e+01   2.2991097e+02   1.3257445e+01   5.7504516e+01   1.2232190e+02   6.7593871e+01   1.5891120e+02   7.2054194e+01   1.6733631e+02   5.5358710e+01   8.4021616e+01   2.1799032e+02   2.5727871e+01   4.7420645e+01   1.5103861e+02   7.1954516e+01   1.7719106e+02   4.9738710e+01   1.3123122e+02   2.1919387e+02   3.6201587e+01   3.7575806e+01   1.1956490e+02   9.3075484e+01   1.4191235e+02   6.1684839e+01   1.4384199e+02   4.3354194e+01   9.7047794e+01   2.0825194e+02   9.8303071e+01   5.1418710e+01   5.2234568e+01   2.6078710e+01   9.6414016e+01   1.1464871e+02  -2.5051584e+01   3.5928710e+01   8.4006016e+01   4.0699677e+01   1.5792790e+02   4.4425806e+01   1.3168787e+02   5.4358710e+01   1.6277162e+02   6.4430645e+01   8.1399742e+01   9.9058710e+01   1.4423562e+02   4.6804194e+01   1.0446244e+02   4.3488387e+01   1.1662899e+02   4.5423226e+01   1.1905937e+02   1.2845839e+02   4.2314619e+01   6.7343548e+01   1.1885219e+02   2.3007323e+02   5.9104787e+01   5.9598710e+01   9.2352416e+01   3.0158387e+02   3.7923226e+00   3.2351613e+01   1.4803574e+02   9.0733871e+01   1.6937516e+02   5.7783871e+01   1.1047826e+02   1.6068935e+02   1.1629045e+01   7.1307742e+01   1.1399312e+02   3.1150323e+01   1.3518410e+02   7.0103226e+01   1.0092497e+02   7.4087097e+00   8.3237616e+01   9.5942258e+01   1.4385172e+02   2.3975484e+01   8.6229381e+01   6.8703871e+01   1.6153950e+02   5.1003871e+01   1.5423001e+02   2.7311032e+02   1.8013279e+02   4.7365484e+01   1.2568108e+02   1.5178871e+02   1.1067216e+01   6.7383871e+01   1.1134284e+02   7.9270645e+01   1.5058190e+02   4.0083871e+01   9.5390065e+01   6.5798710e+01   1.1608094e+02   6.5854839e+01   8.9357742e+01   4.0745161e+01   4.0187484e+01   7.8760323e+01   1.3697079e+02   2.2435871e+02   8.7211616e+01   9.1370000e+01   1.4095782e+02   3.1830871e+02   1.2998562e+02   5.9025484e+01   9.8488606e+01   8.8270323e+01   1.0203999e+02   5.4355161e+01   1.2084901e+02   5.8548710e+01   1.6790642e+02   5.2427419e+01   9.3719677e+01   1.3411871e+02   2.1491082e+02   2.1573548e+01   1.4068250e+02   4.4542258e+01   1.3961146e+02   7.5541935e+00   8.1117923e+01   4.7258387e+01   1.0864449e+02   6.2002903e+01   1.2937912e+02   6.8530323e+01   1.0734241e+02   6.5268710e+01   1.1722882e+02   6.2427419e+01   9.7540000e+01
   1.9197871e+02  -2.2997984e+01   2.8854871e+02   6.0764156e+00   4.5163387e+02  -3.7445806e+00   3.0483161e+02  -5.2495884e+01   4.4570968e+01   1.4238561e+02   2.0724484e+02  -6.2617974e+01   6.7341613e+01   6.0520735e+01   2.7484323e+02   8.1221897e+01   4.0740871e+02  -1.8622384e+01   7.2187419e+01   1.1369597e+02   1.7648548e+02  -2.3744323e+01   4.8800968e+01   9.2408503e+01   1.8222387e+02   1.3178499e+02   3.6426290e+02   1.6478000e+01   2.5828355e+02  -2.2714942e+01   1.9746613e+02  -1.3601935e+00   1.0542452e+02   1.0057926e+02   2.3206484e+02  -2.0498735e+01   1.2541774e+02   1.0683852e+02   5.4641290e+01   6.1750632e+01   7.7707419e+01   1.5161179e+02   2.8986000e+02   4.1990555e+01   1.0310935e+02   1.6911254e+02   1.1118226e+02   1.1558961e+02   2.0265839e+02   1.7184636e+02   3.4876097e+02   7.1762026e+01   5.8796452e+01   1.2206822e+02   4.5435871e+02   1.5914529e+01   4.2018065e+01   1.2178178e+02   1.4020968e+02   7.9432581e+01   7.6720000e+01   7.3936271e+01   6.6400000e+01   1.5829187e+02   6.0870645e+01   7.1942606e+01   5.8794194e+01   2.0228485e+02   9.8656129e+01   1.6713557e+02   3.2533581e+02   4.3120232e+01   9.3698710e+01   2.5890442e+02   1.1673226e+02   1.4000045e+02   5.2760000e+01   1.6722114e+02   6.0772258e+01   1.4912306e+02   2.9268710e+01   8.9728816e+01   6.1201613e+01   9.3057097e+01   9.7293548e+00   1.2734520e+02   8.1686452e+01   5.9699277e+01   6.2905484e+01   1.3755337e+02   2.7230645e+01   8.4766065e+01   1.8305290e+02   9.6299613e+00   5.9347097e+01   1.0326030e+02   4.5048387e+01   6.4449677e+01   1.7878871e+02   9.1972156e+00   2.7025806e+01   1.8057665e+02   8.2648710e+01   1.5507842e+02   5.4325484e+01   1.3036106e+02   8.6585806e+01   2.1145572e+02   8.4470323e+01   1.8123431e+02   5.0691613e+01   1.6924145e+02   8.6304194e+01   1.6350534e+02   4.9589355e+01   1.0005511e+02   5.0342903e+01   1.1459612e+02   6.8738710e+01   2.2524122e+02   2.2130839e+02   2.4143394e+01   2.8082742e+02   3.0871871e+01   1.6577871e+02   6.8017058e+01   1.3612935e+02   1.1407546e+02   4.2524839e+01   1.3095769e+02   4.4091935e+01   1.2030168e+02   6.3622581e+01   1.5187084e+02   2.2025452e+02  -4.0434555e+01   6.6987097e+01   1.0747523e+02   2.7369968e+02   5.0118219e+01   7.0078710e+01   8.0084016e+01   5.6475484e+01   8.6007123e+01   3.4755161e+01   1.4044152e+02   1.6292581e+01   2.9861434e+02   5.5852903e+01   1.0929048e+02   7.7188710e+01   1.9234942e+02   6.7951613e+01   5.7502903e+01   3.0072419e+02   1.5459161e+01   2.1901097e+02   8.0394452e+00   4.9314516e+01   1.3544710e+02   9.3553871e+01   1.5992440e+02   7.3864194e+01   1.6447151e+02   5.9268710e+01   1.1632882e+02   2.6685032e+02   2.4199071e+01   5.0800645e+01   1.5647821e+02   7.3854516e+01   2.1270906e+02   5.3738710e+01   1.1320122e+02   1.9452387e+02   3.8605187e+01   6.1245806e+01   1.3048130e+02   8.9975484e+01   1.1878035e+02   5.0394839e+01   1.2831519e+02   3.6264194e+01   9.4664994e+01   2.1906194e+02   8.8908271e+01   4.0988710e+01   5.9308968e+01   2.9408710e+01   9.2047616e+01   1.4902871e+02  -2.2319844e+00   2.4168710e+01   9.3616816e+01   5.6039677e+01   1.5094070e+02   4.3615806e+01   1.1161267e+02   6.1598710e+01   1.9471242e+02   7.6760645e+01   9.7563342e+01   1.0420871e+02   1.8262362e+02   4.5174194e+01   1.4949284e+02   6.0828387e+01   9.8951794e+01   4.7143226e+01   1.0178177e+02   1.4864839e+02   6.6979419e+01   7.9583548e+01   9.9532994e+01   2.1283323e+02   5.0103987e+01   7.5838710e+01   1.3262322e+02   2.6882387e+02   4.8831226e+00   4.8731613e+01   1.3162534e+02   7.4683871e+01   2.1255916e+02   5.0923871e+01   9.0217058e+01   1.3906935e+02   2.1548645e+01   6.6117742e+01   1.5997832e+02   4.9870323e+01   1.1673650e+02   5.2253226e+01   1.1207297e+02   6.8118710e+01   1.3395082e+02   8.0942258e+01   1.4562172e+02   1.4065484e+01   1.1878218e+02   7.7083871e+01   1.6662910e+02   5.0613871e+01   1.5893121e+02   2.4316032e+02   1.4252879e+02   4.5275484e+01   1.3118828e+02   1.6792871e+02   1.0256016e+01   8.5143871e+01   1.2687204e+02   8.1370645e+01   1.9465390e+02   4.1893871e+01   1.2667526e+02   4.7798710e+01   1.6185094e+02   4.7754839e+01   8.4515742e+01   1.6645161e+01   1.4735484e+01   6.8910323e+01   1.1203879e+02   3.0516871e+02   1.1417682e+02   7.2560000e+01   1.2441262e+02   3.1059871e+02   1.0022242e+02   5.9545484e+01   1.1711701e+02   8.9840323e+01   1.2091439e+02   4.6165161e+01   1.5812421e+02   5.3118710e+01   1.5244082e+02   6.2147419e+01   6.9472077e+01   1.5559871e+02   2.3495242e+02   5.8535484e+00   1.8132010e+02   5.6972258e+01   1.3342706e+02   2.1034194e+01   1.1146952e+02   5.4498387e+01   1.0749529e+02   7.1432903e+01   1.0919472e+02   4.9010323e+01   1.2780401e+02   9.1548710e+01   1.1360642e+02   7.1237419e+01   1.4936520e+02
   1.8102871e+02  -2.2841984e+01   2.3826871e+02  -8.4711844e+00   4.3772387e+02  -4.5317806e+00   3.2383161e+02  -3.0065884e+01   4.7710968e+01   1.5523441e+02   1.9395484e+02  -5.5604774e+01   6.6621613e+01   7.5768335e+01   2.9155323e+02   8.9085097e+01   4.0930871e+02  -9.4843844e+00   7.6427419e+01   9.9066774e+01   1.8148548e+02  -2.8194323e+01   5.6850968e+01   1.0452450e+02   1.6884387e+02   1.4799539e+02   3.7683290e+02   2.5522400e+01   1.9752355e+02   1.2865858e+01   1.9027613e+02  -1.4734994e+01   5.2804516e+01   1.3802886e+02   2.0378484e+02   2.2436645e+00   1.0231774e+02   1.3054652e+02   6.5111290e+01   6.9823032e+01   6.9997419e+01   1.1893859e+02   2.9857000e+02   3.6343755e+01   8.9729355e+01   1.4485294e+02   1.0389226e+02   1.3759281e+02   1.9193839e+02   1.7556396e+02   3.3133097e+02   7.6486426e+01   6.5696452e+01   9.0946219e+01   4.4874871e+02   2.2363329e+01   5.4398065e+01   1.1146138e+02   1.2048968e+02   1.0258018e+02   7.4860000e+01   7.7605071e+01   7.3920000e+01   1.5426027e+02   5.6300645e+01   9.9928206e+01   4.0074194e+01   2.1774245e+02   8.2086129e+01   1.3313117e+02   3.0671581e+02   9.6598323e+00   9.8598710e+01   2.7670242e+02   1.3773226e+02   1.2656045e+02   6.8620000e+01   1.9237234e+02   4.2722258e+01   1.2241706e+02   2.2508710e+01   9.6749616e+01   7.5391613e+01   7.4161897e+01   3.2869355e+01   1.5625400e+02   3.1406452e+01   1.0420168e+02   6.5565484e+01   1.3686057e+02   2.9900645e+01   7.9412465e+01   1.9891290e+02   2.1711613e+00   3.9537097e+01   1.1408510e+02   5.0768387e+01   5.8562077e+01   1.9830871e+02  -4.9843844e+00   5.8185806e+01   2.1645385e+02   1.0716871e+02   1.7949682e+02   5.8185484e+01   1.3010226e+02   8.0345806e+01   2.5867492e+02   9.2800323e+01   1.9404791e+02   6.8931613e+01   1.7583225e+02   8.6734194e+01   1.5300094e+02   4.7209355e+01   1.3086551e+02   5.0672903e+01   1.0417972e+02   4.0358710e+01   1.6213162e+02   2.3116839e+02  -8.4554065e+00   2.5553742e+02   3.1655071e+01   1.3730871e+02   1.2509466e+02   1.6450935e+02   1.2489506e+02   4.3384839e+01   1.3011889e+02   4.8321935e+01   9.0583277e+01   5.5432581e+01   1.3871604e+02   2.5186452e+02  -3.1063355e+01   6.2227097e+01   1.2014603e+02   2.5455968e+02   2.4609419e+01   6.4698710e+01   9.7794416e+01   5.2615484e+01   9.8215923e+01   3.7615161e+01   1.5164272e+02   1.5342581e+01   2.6921034e+02   6.4952903e+01   1.2327248e+02   6.5758710e+01   2.0174382e+02   4.8711613e+01   4.8562103e+01   2.8201419e+02  -1.1840387e+00   2.0286097e+02   2.7114452e+00   4.3744516e+01   1.5242270e+02   8.1553871e+01   8.9794400e+01   6.7004194e+01   1.8002031e+02   2.7118710e+01   8.1090816e+01   3.2032032e+02   1.9161471e+01   4.2230645e+01   1.6374381e+02   7.2424516e+01   2.0049346e+02   6.1928710e+01   1.3425602e+02   2.0185387e+02  -1.7121290e-01   5.4195806e+01   1.1956530e+02   7.3455484e+01   1.0377195e+02   5.1354839e+01   1.5457839e+02   3.6884194e+01   1.0513539e+02   2.0325194e+02   6.3223071e+01   5.7938710e+01   3.9002968e+01   1.8218710e+01   8.4322816e+01   1.6926871e+02  -2.3281184e+01   1.5788710e+01   7.6047216e+01   3.4039677e+01   1.7013070e+02   2.9945806e+01   1.2346627e+02   4.6648710e+01   1.2838842e+02   6.2050645e+01   1.0655014e+02   1.0510871e+02   1.2820162e+02   4.0284194e+01   1.4804404e+02   6.0968387e+01   1.0023059e+02   4.2383226e+01   1.3192257e+02   1.4688839e+02   4.7120219e+01   7.7203548e+01   1.0244339e+02   2.1964323e+02   9.6319187e+01   6.2508710e+01   1.4568962e+02   2.1143387e+02   1.9904323e+01   4.8161613e+01   1.1153094e+02   6.5873871e+01   1.8798396e+02   5.2823871e+01   1.1577506e+02   1.5015935e+02   7.9414452e+00   7.1457742e+01   1.6250112e+02   3.5920323e+01   1.1957250e+02   7.6293226e+01   9.0379768e+01   1.9358710e+01   1.1781162e+02   7.6282258e+01   1.7828452e+02   2.0595484e+01   1.0258978e+02   8.2703871e+01   1.3164950e+02   5.6193871e+01   1.5276481e+02   2.5811032e+02   1.1857279e+02   3.6365484e+01   1.7556108e+02   1.5016871e+02   1.8486816e+01   9.6293871e+01   1.3060004e+02   8.5180645e+01   1.4987910e+02   6.3513871e+01   1.3408566e+02   5.5608710e+01   1.2517614e+02   6.7474839e+01   1.3731814e+02   2.3605161e+01   3.2508684e+01   8.6620323e+01   1.2991199e+02   1.6792871e+02   9.1396016e+01   5.4230000e+01   9.6979019e+01   3.0959871e+02   1.0192242e+02   6.8355484e+01   1.4965221e+02   1.0632032e+02   1.5035599e+02   5.3305161e+01   1.6955301e+02   3.6078710e+01   1.4532402e+02   6.0097419e+01   1.0001608e+02   1.7473871e+02   2.2609122e+02   1.5143548e+01   1.4552690e+02   4.6442258e+01   1.6017946e+02   1.6794194e+01   8.9048723e+01   6.4548387e+01   1.0473129e+02   7.2052903e+01   1.5033512e+02   9.3060323e+01   1.8600129e+00   8.8738710e+01   1.3264122e+02   8.5047419e+01   1.4364040e+02
   2.0083871e+02  -1.9946784e+01   2.7821871e+02   9.3328156e+00   4.9320387e+02  -1.1210181e+01   3.3916161e+02  -3.2722284e+01   3.4900968e+01   1.4387921e+02   1.6633484e+02  -4.6205174e+01   6.8051613e+01   1.0322394e+02   3.1760323e+02   7.0001097e+01   4.2973871e+02   2.5012156e+00   5.7477419e+01   1.0353277e+02   1.2995548e+02  -2.0451923e+01   9.9420968e+01   9.8978903e+01   1.6903387e+02   1.1117019e+02   3.7193290e+02   3.5294400e+01   2.4223355e+02   4.4790581e+00   2.1280613e+02  -1.6587394e+01   4.8904516e+01   1.3362086e+02   2.1954484e+02  -1.6967135e+01   1.3841774e+02   1.0317852e+02   4.5681290e+01   6.2277432e+01   7.8237419e+01   1.2827939e+02   2.5338000e+02   1.8298955e+01   8.2489355e+01   1.3857214e+02   1.1089226e+02   1.3256281e+02   1.9469839e+02   1.6277316e+02   3.3381097e+02   7.8908026e+01   5.9556452e+01   1.4672742e+02   4.9807871e+02   3.4756929e+01   5.6398065e+01   1.2649138e+02   1.1248968e+02   8.0510181e+01   8.6240000e+01   8.1984671e+01   6.8210000e+01   1.4033707e+02   8.4720645e+01   6.8894606e+01   7.2174194e+01   1.7121445e+02   1.0327613e+02   1.3852597e+02   3.7104581e+02   2.5843432e+01   8.6308710e+01   2.6254562e+02   1.2068226e+02   1.4611445e+02   8.0330000e+01   2.1558554e+02   7.2912258e+01   1.4924186e+02   3.5648710e+01   9.7168416e+01   6.5161613e+01   1.0317030e+02   2.5259355e+01   1.5191280e+02   4.8546452e+01   1.0563048e+02   6.4045484e+01   1.5179217e+02   5.2560645e+01   7.6979665e+01   2.1691290e+02   7.0611613e+00   4.3677097e+01   1.0437390e+02   5.5198387e+01   8.4397677e+01   2.0469871e+02   2.7844156e+00   3.1185806e+01   1.9692385e+02   9.9028710e+01   1.7200802e+02   3.7285484e+01   1.3853426e+02   6.5925806e+01   2.0758852e+02   7.4090323e+01   1.7492471e+02   7.3021613e+01   1.7098505e+02   7.5404194e+01   1.2271734e+02   4.0359355e+01   9.1313510e+01   5.1862903e+01   9.6514516e+01   7.2458710e+01   1.9898362e+02   2.4163839e+02   6.8469935e+00   3.0568742e+02   5.6430710e+00   1.6230871e+02   4.7194658e+01   1.5392935e+02   1.8907146e+02   4.4044839e+01   1.3587609e+02   6.1471935e+01   8.0481277e+01   7.8242581e+01   1.5913124e+02   3.0134452e+02  -3.7971755e+01   7.1317097e+01   1.2069883e+02   2.1802968e+02   3.1431819e+01   5.0028710e+01   7.3548016e+01   4.0425484e+01   9.0951123e+01   4.4525161e+01   1.4493992e+02   2.8772581e+01   2.8928594e+02   6.4332903e+01   1.6199208e+02   8.5478710e+01   2.0835622e+02   3.8901613e+01   5.1346903e+01   3.3491419e+02   4.2393961e+01   2.6477097e+02   4.9328645e+01   5.0884516e+01   9.0991497e+01   9.2553871e+01   1.2462440e+02   7.0574194e+01   1.6654471e+02   3.1028710e+01   8.4588016e+01   2.2746032e+02   3.1970271e+01   4.4560645e+01   1.6169741e+02   8.3854516e+01   2.0671906e+02   7.0838710e+01   1.4259322e+02   2.1809387e+02   2.8149587e+01   6.0385806e+01   1.2064010e+02   1.0711548e+02   1.4369915e+02   6.2254839e+01   1.4194639e+02   5.0734194e+01   1.0926739e+02   1.8778194e+02   7.2560671e+01   4.3038710e+01   8.6524968e+01   2.8709677e-02   9.2738016e+01   1.3802871e+02  -2.0591984e+01   2.0888710e+01   4.5299216e+01   5.2469677e+01   1.5088630e+02   4.9615806e+01   1.1184267e+02   6.1028710e+01   1.3899802e+02   6.6480645e+01   9.5385742e+01   7.6558710e+01   1.4423562e+02   2.4754194e+01   1.3975644e+02   6.9638387e+01   1.0053699e+02   6.1713226e+01   1.1304617e+02   1.4602839e+02   6.3529019e+01   8.7913548e+01   1.2067659e+02   2.3716323e+02   1.2605759e+02   5.2028710e+01   1.4961802e+02   2.2758387e+02   1.2992323e+01   4.8681613e+01   1.3148934e+02   6.0343871e+01   2.0227636e+02   6.7783871e+01   1.4271826e+02   1.6211935e+02   3.7654645e+01   5.5927742e+01   1.7284352e+02   3.1440323e+01   1.2040090e+02   6.4483226e+01   1.2504457e+02   1.3548710e+01   8.8606416e+01   8.4092258e+01   1.3765972e+02   3.0835484e+01   1.1630058e+02   6.9223871e+01   1.4287790e+02   6.3473871e+01   1.6042241e+02   2.2235032e+02   1.2690359e+02   5.0655484e+01   1.5360788e+02   2.0192871e+02   1.0726016e+01   1.0524387e+02   1.4916404e+02   9.4890645e+01   1.2929230e+02   7.3943871e+01   1.7492126e+02   5.9368710e+01   1.4697534e+02   7.6854839e+01   1.3033774e+02   3.2225161e+01   2.4249084e+01   5.3860323e+01   1.1234279e+02   2.1402871e+02   9.6808016e+01   7.4520000e+01   7.8165819e+01   3.4973871e+02   1.3390122e+02   7.2075484e+01   1.5187461e+02   1.0970032e+02   1.3732559e+02   6.2495161e+01   1.4391781e+02   6.9168710e+01   1.5358682e+02   8.3047419e+01   8.1940077e+01   1.8288871e+02   2.1652922e+02   4.2663548e+01   1.8156530e+02   7.1922258e+01   1.6171106e+02   1.3554194e+01   1.0130792e+02   6.5738387e+01   1.1897609e+02   6.5292903e+01   1.4687592e+02   5.5290323e+01  -2.5083871e+00   7.7978710e+01   1.5640202e+02   8.2147419e+01   1.3082240e+02
   1.4354871e+02  -2.1843584e+01   2.8021871e+02   7.7428156e+00   4.1906387e+02   7.2101935e-01   3.0268161e+02  -3.1613884e+01   7.5810968e+01   1.3093641e+02   2.3076484e+02  -3.8879574e+01   5.4861613e+01   8.9419135e+01   2.5698323e+02   1.2008070e+02   4.0859871e+02   7.3324156e+00   6.2757419e+01   1.0688037e+02   1.3052548e+02  -3.4307523e+01   4.4420968e+01   1.0113890e+02   1.7465387e+02   1.2472059e+02   3.4121290e+02   3.9920000e+00   2.6885355e+02   1.0679458e+01   1.7946613e+02   3.3698065e+00   3.9094516e+01   1.1769566e+02   2.0473484e+02  -1.1592335e+01   1.1231774e+02   1.2169652e+02   5.1731290e+01   5.7363432e+01   8.2947419e+01   1.2948259e+02   2.8162000e+02   1.7319755e+01   9.1489355e+01   1.5304214e+02   1.1070226e+02   1.7347801e+02   1.6446839e+02   1.7890156e+02   2.4381097e+02   2.5896803e+02   6.7176452e+01   9.5157819e+01   4.9518871e+02   1.5258129e+01   6.0068065e+01   1.2224778e+02   1.1344968e+02   9.1623381e+01   7.5960000e+01   1.0704707e+02   8.9110000e+01   1.8504507e+02   5.4340645e+01   1.0708501e+02   3.6454194e+01   2.2903205e+02   9.0036129e+01   1.4473517e+02   3.6252581e+02   2.9955032e+01   1.1997871e+02   2.9185202e+02   1.4149226e+02   1.8592965e+02   5.7330000e+01   1.6699554e+02   7.8392258e+01   1.4556346e+02   2.1358710e+01   5.7361616e+01   4.6631613e+01   7.9842697e+01   1.6299355e+01   1.6790960e+02   2.4116452e+01   1.1897488e+02   7.3425484e+01   1.1633177e+02   4.7750645e+01   7.1464465e+01   2.1434290e+02   1.2267613e+00   4.5017097e+01   1.1426670e+02   5.0768387e+01   8.8802077e+01   2.1445871e+02   2.1773616e+01   1.5815806e+01   1.4558345e+02   8.3648710e+01   1.3504842e+02   5.6095484e+01   1.1560946e+02   5.7925806e+01   2.1717852e+02   6.3760323e+01   1.4785111e+02   6.8261613e+01   1.6622585e+02   9.5024194e+01   1.3561774e+02   4.5549355e+01   9.3618310e+01   4.8812903e+01   9.9858516e+01   5.5118710e+01   2.0471082e+02   1.8944839e+02   6.3121935e+00   2.8549742e+02   5.8282710e+00   1.7768871e+02   2.9584258e+01   1.7973935e+02   1.5272666e+02   5.8524839e+01   1.0238769e+02   4.8901935e+01   7.4486877e+01   4.9862581e+01   1.5178164e+02   2.3253452e+02  -1.3516955e+01   5.6507097e+01   1.1602363e+02   2.3536968e+02   2.7334619e+01   4.0218710e+01   9.9662816e+01   7.0995484e+01   8.6745523e+01   4.2855161e+01   1.3341352e+02   2.5532581e+01   2.3520514e+02   4.7192903e+01   1.2655328e+02   5.8568710e+01   1.9412902e+02   4.5901613e+01   5.2746903e+01   2.9134419e+02   1.2159561e+01   2.4001097e+02   2.5929445e+01   3.7934516e+01   9.4697497e+01   8.3643871e+01   1.4833720e+02   6.3284194e+01   1.5741791e+02   4.6738710e+01   8.3761216e+01   2.5827032e+02   2.3885471e+01   3.5420645e+01   1.6228861e+02   9.7044516e+01   2.0471386e+02   5.9548710e+01   1.3011642e+02   1.8419387e+02   7.1915871e+00   4.2965806e+01   1.0975370e+02   8.2025484e+01   1.2612635e+02   3.6494839e+01   1.6171719e+02   4.6494194e+01   8.3696594e+01   2.1316194e+02   6.6860271e+01   7.2608710e+01   6.6449368e+01   2.4358710e+01   6.9501616e+01   1.8354871e+02  -7.1335844e+00   1.3458710e+01   8.4753616e+01   6.3749677e+01   1.3608390e+02   5.9945806e+01   1.2663627e+02   5.0078710e+01   1.3725402e+02   7.7520645e+01   1.4459254e+02   1.3585871e+02   1.5929162e+02   4.6594194e+01   1.6674924e+02   5.4878387e+01   1.0147779e+02   4.7383226e+01   1.2129257e+02   1.5997839e+02   7.7223019e+01   8.8253548e+01   9.1219394e+01   2.1278323e+02   1.5253799e+02   5.1268710e+01   1.1853882e+02   2.0415387e+02  -7.5532774e+00   6.0301613e+01   1.5436974e+02   7.4113871e+01   1.6551476e+02   4.3113871e+01   1.3279186e+02   1.5873935e+02   8.0650452e+00   8.1927742e+01   1.7619352e+02   3.7250323e+01   1.1922610e+02   5.6013226e+01   9.0772168e+01   2.0888710e+01   9.1349216e+01   7.1232258e+01   1.5201852e+02   2.3545484e+01   9.7453781e+01   7.9033871e+01   1.4704310e+02   5.4423871e+01   1.7804641e+02   1.9349032e+02   1.8979239e+02   4.7985484e+01   1.3544148e+02   1.4126871e+02  -3.7511844e+00   8.8243871e+01   1.4824404e+02   9.1840645e+01   1.7386630e+02   5.3653871e+01   1.3078446e+02   5.6368710e+01   1.2345534e+02   5.8324839e+01   1.0824014e+02   3.5265161e+01   1.8665884e+01   5.4380323e+01   1.3396119e+02   3.8807871e+02   1.5073402e+02   8.0800000e+01   1.1713342e+02   3.1273871e+02   1.1038122e+02   7.5925484e+01   1.1209661e+02   2.5189032e+02   7.6430387e+01   5.9255161e+01   1.6912701e+02   6.0838710e+01   1.7063322e+02   6.1287419e+01   8.5250877e+01   1.8016871e+02   2.4774682e+02   1.6383548e+01   1.5542770e+02   6.0972258e+01   1.5915706e+02   2.2324194e+01   1.1607632e+02   7.4398387e+01   1.3056329e+02   7.5292903e+01   1.5183592e+02   4.7770323e+01   2.5673213e+01   7.8408710e+01   1.5588762e+02   6.9097419e+01   1.3286640e+02
   1.6445871e+02  -3.5376384e+01   2.9311871e+02   5.5708156e+00   4.5077387e+02   3.2421935e-01   3.0573161e+02  -7.1788387e-01   5.4950968e+01   1.4093521e+02   2.1953484e+02  -7.4171174e+01   5.6531613e+01   4.7665535e+01   2.5665323e+02   1.1148710e+02   3.0573871e+02  -2.3908784e+01   6.1427419e+01   1.4783677e+02   1.5395548e+02  -1.7461923e+01   5.9990968e+01   8.8703303e+01   1.6198387e+02   1.3592419e+02   3.4645290e+02   2.2622800e+01   1.8014355e+02   2.4862581e+00   2.1232613e+02  -1.3218994e+01   9.8944516e+01   7.6617665e+01   2.0763484e+02   1.1795665e+01   1.1988774e+02   1.1518092e+02   5.9541290e+01   7.1078632e+01   8.0667419e+01   1.3108499e+02   2.9505000e+02   2.4345355e+01   9.7589355e+01   1.2826414e+02   1.0156226e+02   1.4882921e+02   2.0927839e+02   1.5607676e+02   2.2953097e+02   2.7544043e+02   5.4796452e+01   1.1295822e+02   4.3174871e+02   8.4433290e+00   5.0878065e+01   8.2212981e+01   1.2568968e+02   1.1631418e+02   7.4100000e+01   7.0385871e+01   6.9920000e+01   1.6777027e+02   7.2920645e+01   7.9698606e+01   6.6364194e+01   2.1282925e+02   1.0674613e+02   1.5282837e+02   2.9552581e+02   1.4605032e+01   9.7118710e+01   2.9082082e+02   1.5154226e+02   1.4450565e+02   6.9810000e+01   1.7347714e+02   7.8152258e+01   1.5739266e+02   4.9928710e+01   7.2786016e+01   5.2731613e+01   7.9124697e+01   3.0969355e+01   1.7821600e+02   5.8216452e+01   1.0552688e+02   5.4285484e+01   1.5853297e+02   4.3280645e+01   1.2291206e+02   1.9201290e+02   2.1031613e+00   3.0967097e+01   1.1320070e+02   3.8718387e+01   8.9576077e+01   1.9688871e+02   1.0129216e+01   4.7345806e+01   1.7569105e+02   9.6838710e+01   1.5289322e+02   5.2855484e+01   9.1678658e+01   4.8395806e+01   1.9394092e+02   7.7330323e+01   1.7319551e+02   6.5171613e+01   1.7189305e+02   6.9114194e+01   1.5198054e+02   4.9739355e+01   8.2093110e+01   3.9482903e+01   8.9934916e+01   4.4978710e+01   2.0771202e+02   2.6882839e+02  -1.6938206e+01   2.8463742e+02   9.6170710e+00   1.4815871e+02   5.5996658e+01   1.4578935e+02   1.3363266e+02   1.8664839e+01   1.4162649e+02   5.2901935e+01   8.3316877e+01   7.2292581e+01   1.5574724e+02   2.5601452e+02  -4.3775355e+01   8.0697097e+01   1.0270843e+02   2.2231968e+02   1.9038619e+01   5.4738710e+01   8.0831216e+01   5.1805484e+01   7.4760723e+01   2.7235161e+01   1.0775312e+02   1.1052581e+01   2.2941354e+02   6.5522903e+01   1.2694688e+02   7.5478710e+01   2.0524622e+02   5.1001613e+01   6.7048903e+01   3.1381419e+02   2.8031961e+01   2.1782097e+02   2.5464645e+01   4.8984516e+01   1.4524350e+02   1.1612387e+02   1.3449880e+02   7.0434194e+01   1.8946591e+02   3.8118710e+01   1.1259082e+02   2.5365032e+02   3.0775071e+01   3.5230645e+01   1.7425381e+02   6.2904516e+01   1.7967506e+02   6.7508710e+01   1.3747962e+02   2.3909387e+02   1.7889587e+01   4.7485806e+01   1.1734210e+02   7.1165484e+01   1.5595515e+02   7.2494839e+01   1.3945719e+02   4.3834194e+01   8.6869394e+01   2.1016194e+02   8.2620271e+01   3.7458710e+01   5.5071368e+01   3.6218710e+01   7.0552816e+01   1.3859871e+02  -1.8727584e+01   2.2358710e+01   8.5521616e+01   4.7419677e+01   1.6758030e+02   4.7665806e+01   1.1076867e+02   5.5308710e+01   1.7178562e+02   8.3810645e+01   1.1904934e+02   9.2258710e+01   1.5882962e+02   3.9804194e+01   1.3066244e+02   8.0688387e+01   1.5265299e+02   4.1093226e+01   1.5040577e+02   1.5169839e+02   5.2265419e+01   9.2293548e+01   1.2018619e+02   2.0821323e+02   1.3004359e+02   6.2268710e+01   1.4413882e+02   2.1715387e+02   1.2496723e+01   5.7161613e+01   1.2343094e+02   7.1253871e+01   1.8031356e+02   7.0443871e+01   1.4317546e+02   1.5653935e+02   2.1811045e+01   5.1737742e+01   1.9517872e+02   4.7960323e+01   1.5955930e+02   7.5963226e+01   9.6176168e+01   1.7268710e+01   1.1944882e+02   8.1422258e+01   1.2420332e+02   2.2495484e+01   1.0715778e+02   6.2983871e+01   1.4941710e+02   6.0803871e+01   1.6915601e+02   2.1568032e+02   1.8577719e+02   3.5175484e+01   1.3489628e+02   2.1759871e+02   4.3724156e+00   7.5143871e+01   1.1586204e+02   7.4080645e+01   1.6380710e+02   4.6033871e+01   1.2972406e+02   5.6558710e+01   1.3515014e+02   4.9854839e+01   1.4234774e+02   2.2175161e+01   2.3573084e+01   6.0520323e+01   1.2627999e+02   2.6602871e+02   1.0149802e+02   6.1710000e+01   1.1857062e+02   3.0854871e+02   1.0938642e+02   6.0595484e+01   1.3813301e+02   3.3298032e+02   4.6653187e+01   6.6405161e+01   1.5945501e+02   5.7888710e+01   1.6952922e+02   7.3907419e+01   1.0324128e+02   1.6854871e+02   2.1558642e+02   1.4193548e+01   1.4393290e+02   7.1162258e+01   1.6082186e+02   3.1241935e+00   7.2952323e+01   6.6068387e+01   1.3322969e+02   8.1002903e+01   1.2585912e+02   4.5290323e+01   1.6771613e+01   9.0218710e+01   1.7690282e+02   6.1857419e+01   1.2801560e+02
   1.3778871e+02  -2.4572784e+01   2.8164871e+02  -1.0651584e+01   4.3415387e+02  -1.4866181e+01   3.2116161e+02  -3.9612284e+01   4.9140968e+01   1.3169001e+02   1.4305484e+02  -3.3432774e+01   6.1961613e+01   7.6191135e+01   2.6208323e+02   1.1386270e+02   2.4045871e+02   4.1236156e+00   5.3667419e+01   1.2483757e+02   1.3209548e+02  -2.7953123e+01   5.8800968e+01   1.0650850e+02   1.5779387e+02   1.4578939e+02   3.7640290e+02   4.6226800e+01   2.6200355e+02   2.5574581e+00   2.0261613e+02  -2.7912194e+01   1.3290452e+02   1.0009086e+02   2.3044484e+02   5.7808645e+00   8.9267742e+01   1.0611052e+02   5.8451290e+01   8.1825832e+01   6.9897419e+01   1.3285659e+02   2.6624000e+02   3.8880155e+01   7.4539355e+01   1.3625814e+02   1.2442226e+02   1.4519041e+02   2.8212839e+02   1.2643876e+02   2.2419097e+02   2.7248763e+02   5.8416452e+01   6.8438619e+01   4.3785871e+02   2.3184529e+01   5.2688065e+01   1.1030818e+02   1.3748968e+02   8.3750181e+01   7.8910000e+01   9.6001071e+01   8.0400000e+01   1.5888187e+02   4.4060645e+01   8.8477406e+01   1.2459419e+02   1.5617085e+02   9.6416129e+01   1.3617477e+02   2.6261581e+02   3.2807832e+01   7.6838710e+01   2.9097322e+02   1.3173226e+02   1.2452045e+02   6.0760000e+01   1.3739114e+02   8.9772258e+01   1.3846306e+02   4.0268710e+01   1.0174882e+02   8.3161613e+01   8.4500297e+01   5.7679355e+01   1.3621920e+02   2.5456452e+01   1.1771768e+02   6.1475484e+01   1.4042777e+02   4.6040645e+01   9.5261265e+01   1.9020290e+02   1.1157961e+01   3.5627097e+01   1.0073790e+02   3.3618387e+01   8.2654077e+01   1.8969871e+02   5.1844156e+00   5.6975806e+01   1.7186065e+02   6.4118710e+01   1.4337082e+02   8.1475484e+01   1.4080906e+02   8.0205806e+01   2.3144612e+02   8.1280323e+01   1.6377951e+02   8.8831613e+01   1.8600025e+02   7.6404194e+01   1.6282734e+02   3.4159355e+01   9.9289510e+01   2.3862903e+01   1.0013452e+02   4.4598710e+01   2.2083242e+02   2.1820839e+02   1.2013935e+00   2.6901742e+02   2.5766710e+00   2.0687871e+02   4.8729058e+01   1.6459935e+02   1.2698786e+02   3.0524839e+01   1.3329769e+02   4.0991935e+01   9.3549677e+01   6.1912581e+01   1.4162764e+02   2.6939452e+02  -3.6565755e+01   6.0467097e+01   1.1770683e+02   2.4002968e+02   5.3241819e+01   6.2788710e+01   1.0409722e+02   6.2755484e+01   9.9884723e+01   3.7185161e+01   1.5567712e+02   6.0125806e+00   2.6357674e+02   6.2902903e+01   1.2329648e+02   6.4048710e+01   1.8888062e+02   5.9041613e+01   5.6455703e+01   2.7020419e+02   1.8180761e+01   2.2667097e+02   2.8906645e+01   4.6604516e+01   1.2466390e+02   8.1503871e+01   1.0603840e+02   8.0144194e+01   1.9049911e+02   5.3168710e+01   1.0643682e+02   3.1570032e+02   1.8911071e+01   5.1370645e+01   1.6124261e+02   6.8524516e+01   2.3032546e+02   6.7978710e+01   1.1220202e+02   2.4300387e+02   2.2056787e+01   6.4195806e+01   1.1519530e+02   7.0025484e+01   1.0680635e+02   6.0544839e+01   1.4531319e+02   5.1354194e+01   9.0267794e+01   2.2949194e+02   9.5363871e+01   5.2128710e+01   6.5417768e+01   1.8788710e+01   6.8237216e+01   1.2745871e+02  -2.9506384e+01   2.6218710e+01   1.0430282e+02   8.7989677e+01   1.2876470e+02   4.2135806e+01   1.3973107e+02   6.6078710e+01   1.7478402e+02   7.2900645e+01   1.1372214e+02   8.4608710e+01   1.7394162e+02   5.0854194e+01   1.4140844e+02   8.0728387e+01   1.0125979e+02   4.3523226e+01   1.0117137e+02   1.4150839e+02   9.2890619e+01   8.7203548e+01   1.1306339e+02   1.8307323e+02   1.4991479e+02   6.7738710e+01   1.2770122e+02   2.2272387e+02   9.3811226e+00   5.4731613e+01   1.5529534e+02   7.8393871e+01   1.5793236e+02   4.9163871e+01   1.4854786e+02   9.5929355e+01   8.6039845e+01   6.5737742e+01   1.4057872e+02   5.0060323e+01   1.3972130e+02   6.8393226e+01   1.1801177e+02   1.5078710e+01   1.0915402e+02   8.9992258e+01   1.7294772e+02   3.8754839e+00   1.0859738e+02   7.4273871e+01   1.4399390e+02   5.5043871e+01   1.5409681e+02   1.9159032e+02   1.2417439e+02   5.8465484e+01   1.4994308e+02   1.4283871e+02   2.0213216e+01   7.6623871e+01   1.2788364e+02   9.3890645e+01   1.8694230e+02   6.2463871e+01   1.4416966e+02   6.3848710e+01   1.2189694e+02   5.4944839e+01   1.0180054e+02   2.8695161e+01   4.6051484e+01   7.9810323e+01   1.0402679e+02   1.9997871e+02   6.0972016e+01   6.7560000e+01   1.1200262e+02   3.6111871e+02   9.8080816e+01   5.7115484e+01   1.5883141e+02   3.3584032e+02   4.8904387e+01   5.7925161e+01   1.5971341e+02   3.9028710e+01   1.6003802e+02   5.0957419e+01   1.0536728e+02   1.7221871e+02   2.5729282e+02   3.3233548e+01   1.5960970e+02   8.2442258e+01   1.5205946e+02   1.5464194e+01   7.3725123e+01   6.8208387e+01   1.2653849e+02   8.4962903e+01   1.2663232e+02   4.9060323e+01  -1.1479987e+01   8.9118710e+01   1.7880082e+02   7.7577419e+01   1.3194800e+02
   1.7711871e+02  -1.8909184e+01   2.9688871e+02  -6.8707844e+00   4.4668387e+02  -2.3248581e+01   2.8754161e+02  -1.4642684e+01   4.4000968e+01   1.6324121e+02   1.7395484e+02  -4.4664774e+01   5.9001613e+01   7.5707935e+01   2.5555323e+02   9.5535097e+01   2.4288871e+02  -3.6907844e+00   6.0717419e+01   9.0613574e+01   1.6995548e+02  -1.4121923e+01   6.1700968e+01   1.1994650e+02   1.7360387e+02   1.2128459e+02   3.7159290e+02   3.3371600e+01   2.2028355e+02  -1.4349419e+00   1.7856613e+02  -2.7938194e+01   1.4147452e+02   3.8785265e+01   2.4087484e+02  -2.4353548e-01   1.2602774e+02   1.3211972e+02   5.9061290e+01   6.5207032e+01   6.2897419e+01   1.3817659e+02   2.7552000e+02   2.6857755e+01   8.0729355e+01   1.3242294e+02   1.0556226e+02   1.6388921e+02   1.8255839e+02   1.3645436e+02   2.0824097e+02   2.6733363e+02   4.1216452e+01   8.6714619e+01   4.5385871e+02   2.3344529e+01   5.0638065e+01   1.1204218e+02   1.2115968e+02   4.7906581e+01   7.2770000e+01   7.8632271e+01   8.4540000e+01   1.6536067e+02   3.9150645e+01   1.0673021e+02   7.2794194e+01   2.1355485e+02   1.1474613e+02   1.6184837e+02   2.8804581e+02   1.7533432e+01   1.0721871e+02   2.9187282e+02   1.3973226e+02   1.5797045e+02   6.3240000e+01   1.8871274e+02   7.1722258e+01   1.3552706e+02   3.4838710e+01   1.0252322e+02   5.0631613e+01   1.0829270e+02   2.9349355e+01   1.6053560e+02   4.2406452e+01   1.0465168e+02   6.5615484e+01   1.3490657e+02   4.3180645e+01   1.1425006e+02   1.9424290e+02   1.8684761e+01   5.9487097e+01   1.3529910e+02   5.3338387e+01   7.6926477e+01   2.0445871e+02  -2.7163844e+00   5.1345806e+01   2.1374105e+02   8.4508710e+01   1.5549962e+02   4.8705484e+01   1.1696066e+02   6.1445806e+01   2.1032692e+02   7.1090323e+01   1.6150471e+02   6.1981613e+01   1.6243825e+02   8.4834194e+01   1.4196294e+02   5.1359355e+01   9.7863510e+01   4.1382903e+01   1.1488292e+02   4.2268710e+01   2.0487882e+02   1.7597839e+02  -3.7002065e+00   2.9182742e+02   2.7271871e+01   1.3558871e+02   7.0002258e+01   1.3683935e+02   1.4591866e+02   3.8044839e+01   1.3640609e+02   1.3032194e+02   9.4833277e+01   4.1342581e+01   1.4975324e+02   2.8696452e+02  -3.0201355e+01   5.5987097e+01   1.1921523e+02   2.5617968e+02   2.9669819e+01   5.3598710e+01   5.5112416e+01   5.4515484e+01   8.3063923e+01   3.5285161e+01   1.4282912e+02   2.9582581e+01   2.5060114e+02   6.0332903e+01   1.4988208e+02   6.1808710e+01   2.1076982e+02   6.8381613e+01   7.1708503e+01   3.2362419e+02   1.1297161e+01   2.5015097e+02   4.0688245e+01   4.0454516e+01   1.2530590e+02   9.3363871e+01   1.3127960e+02   6.9764194e+01   2.0117951e+02   3.1648710e+01   8.4778416e+01   3.3585032e+02   2.6339071e+01   4.0990645e+01   1.6379301e+02   7.7424516e+01   2.1937346e+02   7.0028710e+01   1.4894802e+02   2.4576387e+02   2.6075987e+01   4.4575806e+01   1.0871490e+02   7.4265484e+01   1.1646715e+02   6.4584839e+01   1.3784999e+02   4.3214194e+01   9.3818994e+01   1.9035194e+02   7.6205071e+01   4.6508710e+01   5.4537368e+01   2.0508710e+01   9.8329616e+01   1.1840871e+02  -1.3352384e+01   1.3698710e+01   9.4644416e+01   5.0749677e+01   1.8217390e+02   2.9705806e+01   1.2658547e+02   5.7078710e+01   1.6055402e+02   5.7520645e+01   1.1286254e+02   6.4408710e+01   1.8540762e+02   1.6854194e+01   1.4849844e+02   7.0348387e+01   1.2309019e+02   4.3093226e+01   1.0243577e+02   1.5936839e+02   7.8931819e+01   8.1393548e+01   1.0900819e+02   1.9373323e+02   1.1053199e+02   4.8928710e+01   1.1382602e+02   1.8667387e+02   9.7451226e+00   6.0061613e+01   1.1533894e+02   1.0830387e+02   2.0577956e+02   5.5253871e+01   1.4901066e+02   8.1159355e+01   1.1865145e+02   6.9167742e+01   1.4197432e+02   1.9010323e+01   1.1473530e+02   5.5963226e+01   1.1648617e+02   1.8788710e+01   1.0794722e+02   1.0061226e+02   1.4795812e+02   1.7835484e+01   9.3860581e+01   7.9513871e+01   1.6638470e+02   5.4193871e+01   1.5264481e+02   1.9059032e+02   7.0254387e+01   5.5985484e+01   1.1233148e+02   1.9945871e+02   6.3615566e-02   4.2103871e+01   1.3097524e+02   8.4750645e+01   1.7943350e+02   2.9463871e+01   9.6769665e+01   5.2418710e+01   1.4705134e+02   6.2614839e+01   9.1046942e+01   2.1415161e+01   2.2443884e+01   7.6000323e+01   1.5599159e+02   1.8083871e+02   5.3363216e+01   7.7750000e+01   6.3527419e+01   2.9464871e+02   1.1535842e+02   6.6115484e+01   1.5311141e+02   3.4332032e+02   2.6355987e+01   6.0975161e+01   1.4536941e+02   5.8028710e+01   1.6242802e+02   7.8567419e+01   6.4628477e+01   1.6664871e+02   2.1978842e+02   1.1953548e+01   1.4064210e+02   4.6302258e+01   1.3533066e+02   1.6224194e+01   9.9714323e+01   6.1638387e+01   1.0363409e+02   8.4052903e+01   1.3332512e+02   3.4250323e+01   2.7754813e+01   7.8788710e+01   1.4190722e+02   6.6807419e+01   1.2233960e+02
   1.9940871e+02  -1.4452384e+01   2.7216871e+02   1.3868156e+00   4.3263387e+02   7.4454194e+00   2.7625161e+02  -1.5929484e+01   4.2480968e+01   1.4622281e+02   1.9372484e+02  -3.9056374e+01   6.7911613e+01   5.9135135e+01   2.6255323e+02   1.1963510e+02   2.1130871e+02   2.5956156e+00   6.9997419e+01   1.1549117e+02   1.5376548e+02  -2.0876723e+01   7.3320968e+01   9.5826903e+01   2.4627387e+02  -1.2479006e+01   3.7745290e+02   2.0232800e+01   2.5704355e+02  -1.3565742e+01   2.5432613e+02   4.1910065e+00   6.3134516e+01   9.3582465e+01   2.5701484e+02  -4.3047355e+00   1.6298774e+02   1.5421292e+02   5.7681290e+01   5.3027432e+01   6.4187419e+01   1.1074339e+02   2.7538000e+02   1.2198955e+01   8.6439355e+01   1.2515614e+02   1.0332226e+02   1.1911841e+02   2.2431839e+02   1.8554356e+02   1.9214097e+02   2.8343163e+02   6.9266452e+01   1.0080062e+02   4.6357871e+02   5.9569290e+00   4.6968065e+01   1.0119578e+02   9.6639677e+01   6.8778181e+01   6.4770000e+01   1.1318227e+02   7.7210000e+01   1.4494707e+02   4.7680645e+01   7.2187806e+01   7.1404194e+01   1.5351605e+02   8.8176129e+01   1.6016397e+02   2.9623581e+02   4.6882323e+00   1.2354871e+02   2.5932642e+02   1.2339226e+02   1.5627765e+02   7.1850000e+01   1.5131394e+02   6.6052258e+01   1.5289066e+02   1.8508710e+01   8.9209616e+01   6.9111613e+01   7.4524297e+01   3.8729355e+01   8.0355200e+01   3.3076452e+01   1.0296808e+02   6.7095484e+01   1.4083817e+02   2.1040645e+01   9.2931265e+01   1.8258290e+02   1.6807561e+01   3.9107097e+01   1.3092950e+02   4.9618387e+01   6.9514077e+01   2.2226871e+02  -2.8111844e+00   4.1395806e+01   1.8237705e+02   8.9698710e+01   1.6946442e+02   5.6425484e+01   1.2586306e+02   5.4495806e+01   2.2602292e+02   7.7800323e+01   1.8134791e+02   6.3021613e+01   1.6459505e+02   6.0024194e+01   1.1565774e+02   3.6019355e+01   7.8240710e+01   5.1482903e+01   8.7694916e+01   5.0308710e+01   2.0094562e+02   2.4158839e+02   6.2409935e+00   3.2806742e+02   5.8026710e+00   1.1030871e+02   8.4404658e+01   1.8792935e+02   1.8778146e+02   4.9664839e+01   1.6961649e+02   1.3709194e+02   6.3341677e+01   7.4342581e+01   1.5849324e+02   2.5872452e+02  -3.0092155e+01   9.2607097e+01   1.4347563e+02   2.1136968e+02   4.8684619e+01   5.4738710e+01   6.6401216e+01   3.3565484e+01   8.7789923e+01   3.7235161e+01   1.2652312e+02   1.5102581e+01   2.6127954e+02   6.6472903e+01   1.3082088e+02   9.0998710e+01   1.9014462e+02   5.6041613e+01   3.7355703e+01   2.9624419e+02   1.3147561e+01   2.5015097e+02   1.7978245e+01   5.3604516e+01   1.1425390e+02   7.2783871e+01   1.1487600e+02   6.6004194e+01   1.9306031e+02   4.0928710e+01   8.8466016e+01   2.7961032e+02   2.1218271e+01   3.5900645e+01   1.4772021e+02   7.4334516e+01   1.7510066e+02   5.3458710e+01   1.3050362e+02   2.2162387e+02   1.6717187e+01   5.9485806e+01   1.0162210e+02   8.0735484e+01   1.3518955e+02   3.7544839e+01   1.3215319e+02   4.6644194e+01   1.3021459e+02   1.7306194e+02   1.2239827e+02   5.5268710e+01   8.4926568e+01   2.6738710e+01   5.3791216e+01   1.0992871e+02  -1.9863984e+01   1.3308710e+01   9.0485616e+01   4.1799677e+01   1.7273990e+02   5.1895806e+01   1.2190027e+02   5.6028710e+01   1.5096802e+02   8.5620645e+01   1.1699454e+02   7.7508710e+01   1.4215962e+02   5.2064194e+01   1.3936164e+02   7.4448387e+01   1.4224219e+02   5.2383226e+01   1.0193257e+02   1.2864839e+02   8.4489419e+01   8.5443548e+01   1.3601419e+02   1.7159323e+02   1.3449319e+02   6.9648710e+01   1.3539842e+02   2.1153387e+02   6.9963226e+00   4.8351613e+01   1.3261574e+02   1.5349387e+02   1.6835436e+02   5.2013871e+01   1.5740986e+02   9.9259355e+01   9.4163445e+01   6.5547742e+01   1.4250392e+02   3.3490323e+01   1.4938690e+02   6.2673226e+01   9.2189368e+01   2.8698710e+01   1.0206442e+02   6.7042258e+01   1.6940372e+02   3.8455484e+01   8.3020981e+01   7.4603871e+01   1.4334750e+02   5.7043871e+01   1.5664681e+02   2.1459032e+02   9.7954387e+01   4.5175484e+01   1.4695628e+02   1.6269871e+02  -1.3805584e+01   9.6953871e+01   1.2454724e+02   7.7840645e+01   1.7522630e+02   6.0463871e+01   1.3070966e+02   6.8468710e+01   1.3705734e+02   6.1094839e+01   1.2340854e+02   2.4125161e+01   4.0987084e+01   7.4240323e+01   1.4790239e+02   2.4250871e+02   8.9189616e+01   6.8040000e+01   9.9254219e+01   3.4126871e+02   9.6768816e+01   6.9975484e+01   1.4166261e+02   2.9636032e+02   5.6822787e+01   4.6785161e+01   1.6150461e+02   7.2548710e+01   1.6007642e+02   6.8097419e+01   6.8466077e+01   1.8307871e+02   2.3304402e+02   2.1423548e+01   1.8712450e+02   6.7632258e+01   1.4033426e+02   5.8941935e+00   1.0577072e+02   5.1588387e+01   1.2514809e+02   7.7052903e+01   1.4212512e+02   2.4480323e+01   1.8536413e+01   8.2408710e+01   1.5566762e+02   6.0997419e+01   1.3665440e+02
   1.6545871e+02  -2.9876384e+01   2.7083871e+02   8.4032156e+00   4.7201387e+02  -2.0564981e+01   3.1573161e+02  -1.2847884e+01   6.5860968e+01   1.2249241e+02   2.4995484e+02  -5.3274774e+01   6.7621613e+01   7.6688335e+01   2.4179323e+02   1.4210590e+02   2.6683871e+02  -6.8967844e+00   5.7477419e+01   1.2982277e+02   1.2981548e+02  -2.2670723e+01   5.3700968e+01   1.2925650e+02   2.6036387e+02  -2.9136206e+01   3.5602290e+02   3.5567200e+01   2.6619355e+02   9.2722581e+00   2.1689613e+02  -1.3724594e+01   5.4944516e+01   1.5637766e+02   2.5749484e+02  -2.8131355e+00   1.9450774e+02   1.2750132e+02   7.0731290e+01   6.8513432e+01   8.5477419e+01   1.3537019e+02   2.5981000e+02   3.1254555e+01   7.5399355e+01   1.0523934e+02   1.0870226e+02   1.6630801e+02   1.9017839e+02   1.9708476e+02   2.1543097e+02   3.0375843e+02   5.7076452e+01   7.5925819e+01   5.1235871e+02   4.9164529e+01   6.5968065e+01   9.9345781e+01   1.0415968e+02   3.7366581e+01   6.1100000e+01   1.0180587e+02   7.8920000e+01   1.4948027e+02   7.7630645e+01   9.0791806e+01   5.8314194e+01   2.1223325e+02   9.0136129e+01   1.6467717e+02   3.0052581e+02   3.4775032e+01   1.1569871e+02   2.8810442e+02   1.4901226e+02   1.6056805e+02   5.9190000e+01   1.7293674e+02   8.1722258e+01   1.2329706e+02   2.7308710e+01   8.3265616e+01   7.2201613e+01   9.7987097e+01   2.3969355e+01   1.3096600e+02   5.1886452e+01   1.1127328e+02   5.0525484e+01   1.5816377e+02   3.9510645e+01   8.4353665e+01   1.7496290e+02  -5.8128387e+00   3.1487097e+01   1.0153910e+02   4.9428387e+01   5.4909277e+01   1.9902871e+02   8.5780156e+00   5.4555806e+01   1.6211425e+02   9.6928710e+01   1.6945602e+02   5.8475484e+01   1.1412906e+02   5.9925806e+01   2.1677852e+02   6.8710323e+01   1.8545511e+02   4.1311613e+01   1.5976185e+02   1.1026419e+02   1.6554854e+02   4.5689355e+01   8.3367110e+01   3.2572903e+01   9.8247716e+01   6.0928710e+01   1.7638602e+02   2.6001839e+02   8.5659355e-01   2.6311742e+02   4.6686710e+00   1.2658871e+02   1.0162226e+02   1.5097935e+02   1.3469746e+02   3.8904839e+01   1.1876729e+02   5.0901935e+01   8.2286877e+01   5.2152581e+01   1.8402844e+02   2.7310452e+02  -1.2052555e+01   8.4887097e+01   1.3237323e+02   2.4736968e+02   5.1514619e+01   4.4028710e+01   8.0168016e+01   3.7995484e+01   8.1675523e+01   3.6095161e+01   1.4880432e+02   2.6672581e+01   3.2369394e+02   7.3572903e+01   1.3587288e+02   9.2808710e+01   1.7542982e+02   4.3471613e+01   6.9361303e+01   3.1291419e+02   1.4293961e+01   2.5124097e+02   6.6010452e+00   5.2984516e+01   1.1163350e+02   1.0802387e+02   1.3629680e+02   8.8864194e+01   1.7684151e+02   4.4408710e+01   1.0989762e+02   2.4885032e+02   1.6489071e+01   1.5710645e+01   1.7762541e+02   8.1804516e+01   1.2435306e+02   5.7738710e+01   1.4364122e+02   2.5352387e+02   1.9405187e+01   5.3245806e+01   1.1264130e+02   8.8835484e+01   1.4787155e+02   6.4064839e+01   1.6008159e+02   3.4974194e+01   8.3238194e+01   1.8868194e+02   7.4338671e+01   5.8938710e+01   7.8682968e+01   2.3218710e+01   7.2922816e+01   1.4245871e+02  -3.0363844e+00   6.5087097e+00   9.5879616e+01   3.7319677e+01   1.4619830e+02   4.5945806e+01   1.1809627e+02   5.3168710e+01   1.4438682e+02   5.0290645e+01   1.0625094e+02   9.0908710e+01   1.6933762e+02   2.8594194e+01   1.1191924e+02   9.5588387e+01   1.5155099e+02   6.2713226e+01   9.8586168e+01   1.5483839e+02   5.4254219e+01   7.9153548e+01   9.3377394e+01   2.2430323e+02   1.4385639e+02   5.8308710e+01   1.4564562e+02   2.0110387e+02   2.7070723e+01   5.4161613e+01   1.4300094e+02   1.3911387e+02   1.5178476e+02   5.2683871e+01   1.4630626e+02   9.2069355e+01   9.2638645e+01   6.0027742e+01   1.5503552e+02   3.6300323e+01   1.3911210e+02   6.4063226e+01   9.2598168e+01   3.2788710e+01   9.0017216e+01   9.2182258e+01   1.5720252e+02   2.6355484e+01   1.1022898e+02   5.7123871e+01   1.2674590e+02   5.7233871e+01   1.3344161e+02   1.9916032e+02   9.3188787e+01   3.1275484e+01   1.4482839e+00   2.1392871e+02   1.3666016e+01   7.8053871e+01   1.3214924e+02   7.1650645e+01   1.2110150e+02   6.9703871e+01   1.7378046e+02   7.3178710e+01   1.2087054e+02   5.4614839e+01   1.4096694e+02   2.7315161e+01   5.2831884e+01   6.2480323e+01   1.0260319e+02   2.3926871e+02   7.8448816e+01   6.4040000e+01   8.5524219e+01   3.0521871e+02   1.1970282e+02   8.9265484e+01   1.3983941e+02   3.3141032e+02   4.4688787e+01   5.8165161e+01   1.3792421e+02   6.9838710e+01   1.6838322e+02   5.7147419e+01   8.8682077e+01   1.7916871e+02   2.1178682e+02   1.5193548e+01   1.6557290e+02   6.6592258e+01   1.4460746e+02   1.7514194e+01   7.6751123e+01   6.6778387e+01   1.0122289e+02   7.3912903e+01   1.4418632e+02   3.5200323e+01   3.0338813e+01   7.1028710e+01   1.1890802e+02   7.4997419e+01   1.3482440e+02
   1.6750871e+02  -2.3570384e+01   2.5569871e+02   2.3754416e+01   4.5968387e+02  -8.2385806e+00   3.3268161e+02  -2.3633884e+01   5.0430968e+01   1.4467681e+02   2.2967484e+02  -6.1312374e+01   5.3381613e+01   7.9497535e+01   2.8008323e+02   8.6952697e+01   2.4740871e+02  -1.8223844e+00   7.5717419e+01   1.1369357e+02   1.3662548e+02  -1.1885523e+01   4.1090968e+01   7.9505303e+01   2.4541387e+02  -1.9510206e+01   3.7188290e+02   3.4918400e+01   2.1190355e+02  -1.8645419e+00   1.8875613e+02  -8.8533935e+00   5.2514516e+01   1.4033206e+02   2.3111484e+02  -1.5512735e+01   1.3193774e+02   1.5493692e+02   6.9021290e+01   7.9930232e+01   7.5517419e+01   1.1569699e+02   2.8724000e+02   3.4630155e+01   8.1159355e+01   1.4419854e+02   1.0242226e+02   1.4010041e+02   1.7669839e+02   1.6792316e+02   2.2281097e+02   2.7912803e+02   4.9646452e+01   9.7710219e+01   4.4196871e+02   4.6965729e+01   3.5638065e+01   1.1086218e+02   1.3110968e+02   5.5490581e+01   5.8670000e+01   6.9240271e+01   6.4490000e+01   1.4796467e+02   4.9490645e+01   9.8093006e+01   4.5744194e+01   1.8566885e+02   8.2466129e+01   1.4962077e+02   3.1880581e+02   2.2072632e+01   1.0121871e+02   2.9787282e+02   1.1068226e+02   1.5315445e+02   5.5810000e+01   1.8225714e+02   6.0962258e+01   1.4462786e+02   2.9118710e+01   9.9600816e+01   7.4591613e+01   9.9755897e+01   2.9919355e+01   1.4006000e+02   5.1496452e+01   1.0363448e+02   4.6995484e+01   1.4587617e+02   3.0850645e+01   7.1476465e+01   1.8620290e+02   1.5517961e+01   5.1487097e+01   1.2350910e+02   5.4808387e+01   5.9098877e+01   2.1278871e+02   3.3772156e+00   2.6505806e+01   1.5808825e+02   8.6028710e+01   1.7713802e+02   5.9805484e+01   1.2221266e+02   4.0825806e+01   2.1092652e+02   7.3610323e+01   1.8858311e+02   6.7261613e+01   1.8410585e+02   8.1734194e+01   1.5078094e+02   5.8689355e+01   1.0137711e+02   4.4152903e+01   8.7801316e+01   4.5308710e+01   2.3334562e+02   2.5392839e+02   7.2537935e+00   3.0634742e+02  -4.1697290e+00   1.3701871e+02   1.0102786e+02   1.4240935e+02   1.1290306e+02   2.0854839e+01   8.1641290e+01   6.0901935e+01   9.7246877e+01   7.3772581e+01   1.7496884e+02   3.1477452e+02  -4.0806155e+01   7.7847097e+01   1.0660643e+02   1.9588968e+02   3.4343019e+01   6.4648710e+01   5.0418416e+01   7.3185484e+01   9.2570323e+01   4.5955161e+01   1.3882552e+02   5.7725806e+00   3.0721594e+02   7.7812903e+01   1.3696368e+02   7.9098710e+01   1.9000662e+02   6.9381613e+01   9.1288503e+01   3.2729419e+02   1.3663561e+01   2.2348097e+02   1.9201845e+01   5.7314516e+01   1.3085710e+02   9.7643871e+01   1.1902720e+02   9.3054194e+01   1.9955631e+02   3.7738710e+01   1.1762122e+02   2.7523032e+02   3.4618671e+01   4.5280645e+01   1.4239981e+02   7.5424516e+01   2.3244346e+02   8.6508710e+01   1.1047962e+02   2.3576387e+02   1.8495987e+01   4.4775806e+01   1.0745890e+02   6.8305484e+01   1.1656395e+02   7.8354839e+01   1.5155839e+02   4.0264194e+01   8.2244994e+01   1.8397194e+02   7.5195471e+01   4.6078710e+01   5.8191768e+01   3.2458710e+01   1.0447362e+02   1.3759871e+02  -1.1317584e+01   3.7358710e+01   9.5601616e+01   4.4369677e+01   1.4796430e+02   4.2085806e+01   1.2873507e+02   6.1358710e+01   1.3854162e+02   8.2670645e+01   1.0375054e+02   8.7158710e+01   1.4458762e+02   1.9644194e+01   1.3737524e+02   7.6298387e+01   1.2242419e+02   5.0423226e+01   1.0942937e+02   1.7036839e+02   8.0721819e+01   7.9153548e+01   9.7707394e+01   2.1949323e+02   1.3776119e+02   5.2358710e+01   1.3245162e+02   2.9967387e+02   1.2705123e+01   7.1591613e+01   1.2565654e+02   1.4801387e+02   1.6302276e+02   4.1493871e+01   1.3440146e+02   6.6159355e+01   8.3811445e+01   5.6927742e+01   1.6705352e+02   3.2770323e+01   1.3758450e+02   5.9673226e+01   1.0456937e+02   7.5698710e+01   1.2949442e+02   7.4282258e+01   1.2177452e+02   1.7455484e+01   1.2123098e+02   6.9843871e+01   1.4553830e+02   5.4423871e+01   1.4257641e+02   1.8844032e+02   1.2009639e+02   4.4895484e+01   2.1978684e+01   1.9073871e+02   1.5051216e+01   8.4813871e+01   1.3936844e+02   7.2840645e+01   1.6162630e+02   4.5653871e+01   1.3637446e+02   7.8898710e+01   1.3798294e+02   5.4134839e+01   1.4229534e+02   2.8175161e+01   4.2143084e+01   7.3380323e+01   1.1311119e+02   2.0159871e+02   9.4752416e+01   8.4660000e+01   9.5304619e+01   3.2592871e+02   1.2670602e+02   8.2405484e+01   1.2404821e+02   3.5479032e+02   4.0478387e+01   6.2305161e+01   1.6107301e+02   5.4698710e+01   1.6798442e+02   7.6047419e+01   9.0310077e+01   1.6973871e+02   2.2701122e+02   1.9903548e+01   1.4738610e+02   5.6682258e+01   1.4998026e+02   1.7414194e+01   7.9519123e+01   7.9738387e+01   1.2432609e+02   7.0482903e+01   1.1974072e+02   4.2960323e+01   4.4008013e+01   6.4458710e+01   1.2796362e+02   8.3147419e+01   1.4555240e+02
   1.6702871e+02  -2.5961984e+01   2.7759871e+02   2.7624156e+00   4.8377387e+02  -1.8505781e+01   3.1645161e+02  -2.3235484e+01   5.0860968e+01   1.1064241e+02   2.4281484e+02  -6.4363574e+01   6.4531613e+01   1.0864554e+02   3.0241323e+02   8.0596297e+01   2.3421871e+02   4.7628156e+00   8.0667419e+01   1.1877757e+02   1.7333548e+02  -3.4062323e+01   6.0660968e+01   1.0293970e+02   2.9493387e+02  -4.9041806e+01   3.9874290e+02   4.1869600e+01   2.0300355e+02  -1.1812542e+01   1.9575613e+02  -7.0339355e-01   3.6374516e+01   1.1929326e+02   2.7320484e+02  -8.0699355e+00   1.1164774e+02   1.5827012e+02   5.6211290e+01   7.7145032e+01   7.4287419e+01   1.4798539e+02   2.7495000e+02   1.3373355e+01   8.5299355e+01   1.3439734e+02   1.3266226e+02   1.3468121e+02   1.7698839e+02   1.7818996e+02   1.9924097e+02   2.9420363e+02   5.6026452e+01   9.0579819e+01   4.7163871e+02   2.5032129e+01   2.5918065e+01   1.0020978e+02   1.2163968e+02   6.6728181e+01   6.5340000e+01   9.5366671e+01   8.7210000e+01   1.7609707e+02   3.6680645e+01   8.3497806e+01   5.0174194e+01   2.0536445e+02   7.1326129e+01   1.3085197e+02   3.0623581e+02   1.3128232e+01   9.9168710e+01   2.9013682e+02   1.3082226e+02   1.3049325e+02   6.6430000e+01   1.4731754e+02   6.1532258e+01   1.4020226e+02   7.9287097e+00   9.1146016e+01   6.3781613e+01   7.8330697e+01   1.8159355e+01   8.8480800e+01   4.6216452e+01   1.3129688e+02   6.3425484e+01   1.3289177e+02   3.9370645e+01   6.4274865e+01   2.0429290e+02   5.1207613e+00   3.8917097e+01   9.8664697e+01   5.0008387e+01   5.9342877e+01   1.9373871e+02   1.7281216e+01   6.3925806e+01   1.6220465e+02   9.3788710e+01   1.7618722e+02   6.9995484e+01   1.5591746e+02   5.6825806e+01   2.4250652e+02   6.6950323e+01   2.0321591e+02   5.8361613e+01   1.8596785e+02   7.4214194e+01   1.3114254e+02   3.5929355e+01   1.1100791e+02   3.9912903e+01   9.3660516e+01   4.7358710e+01   2.1418162e+02   1.9654839e+02   9.6541935e+00   2.7582742e+02   1.8941871e+01   1.3201871e+02   1.2099786e+02   1.3388935e+02   1.0448466e+02   4.2664839e+01   1.3365649e+02   4.4851935e+01   9.5190877e+01   5.6052581e+01   1.5928644e+02   2.4829452e+02  -2.6917755e+01   7.6557097e+01   9.3999626e+01   2.0007968e+02   3.3437819e+01   4.7358710e+01   8.3371616e+01   6.9375484e+01   7.7685123e+01   5.6045161e+01   1.1278832e+02   3.4862581e+01   2.7941874e+02   5.4192903e+01   1.1618328e+02   6.0528710e+01   2.0501222e+02   5.0611613e+01   7.0890103e+01   2.8677419e+02   2.4435161e+01   2.3386097e+02   2.0371445e+01   5.6124516e+01   1.5048230e+02   7.5453871e+01   1.2637240e+02   6.9954194e+01   1.9983431e+02   4.3838710e+01   1.2289322e+02   2.6327032e+02   8.9154710e+00   2.3610645e+01   1.8294341e+02   9.2614516e+01   2.0558826e+02   7.6168710e+01   1.2516682e+02   2.2671387e+02   2.0409987e+01   6.6435806e+01   1.1277610e+02   6.3545484e+01   1.3251475e+02   5.3824839e+01   1.4147079e+02   2.7404194e+01   9.4273794e+01   2.0173194e+02   1.0125467e+02   1.7318710e+01   5.6012568e+01   1.2458710e+01   8.2933616e+01   1.6130871e+02   8.3561557e-01   2.2648710e+01   1.0301842e+02   5.8799677e+01   1.5595990e+02   4.2565806e+01   1.0650667e+02   5.7888710e+01   1.6967922e+02   6.0100645e+01   1.1251614e+02   9.1208710e+01   1.5071362e+02   2.9064194e+01   1.6988164e+02   5.7258387e+01   1.1399739e+02   3.5093226e+01   1.0465577e+02   1.5517839e+02   7.8077019e+01   7.3063548e+01   1.0624459e+02   1.9697323e+02   1.0789279e+02   7.7928710e+01   1.4069602e+02   2.2672387e+02   3.3511226e+00   6.2781613e+01   1.3084134e+02   1.4515387e+02   1.6140156e+02   6.8633871e+01   1.4437026e+02   7.9739355e+01   7.9535045e+01   8.1217742e+01   1.4506032e+02   3.3250323e+01   1.2625610e+02   6.3633226e+01   1.0316257e+02   3.2598710e+01   1.2351242e+02   7.8422258e+01   1.3854332e+02   1.3925484e+01   9.3743381e+01   6.7603871e+01   1.2133750e+02   6.3093871e+01   1.5716281e+02   1.8992032e+02   8.7547987e+01   3.5085484e+01   8.1934839e+00   2.5230871e+02   4.0256156e+00   7.7673871e+01   1.6122964e+02   7.5890645e+01   1.7923230e+02   6.1943871e+01   1.3474126e+02   6.6228710e+01   1.2594654e+02   6.1804839e+01   1.0796174e+02   1.5835161e+01   1.8700284e+01   7.9910323e+01   1.1125879e+02   3.2602871e+02   1.1317802e+02   7.4470000e+01   1.1158982e+02   3.6726871e+02   1.2058882e+02   6.6455484e+01   1.1613421e+02   3.4432032e+02   2.8935987e+01   6.8685161e+01   1.3594261e+02   6.0168710e+01   1.7320682e+02   5.7377419e+01   7.6233677e+01   1.5526871e+02   2.1731882e+02   1.3233548e+01   1.2924970e+02   6.7062258e+01   1.2794986e+02   1.1324194e+01   9.7006323e+01   5.1828387e+01   1.0631889e+02   7.1342903e+01   1.1405192e+02   2.0060323e+01  -7.3499871e+00   2.6028710e+01   1.2327802e+02   7.6717419e+01   1.2216680e+02
   1.7540871e+02  -1.9292384e+01   2.7188871e+02   7.9892156e+00   4.1425387e+02  -1.5984181e+01   2.7864161e+02  -3.2930684e+01   4.8860968e+01   1.7428241e+02   2.9057484e+02  -3.3804374e+01   5.7811613e+01   4.8903135e+01   2.8131323e+02   7.6374297e+01   2.3659871e+02   9.1424156e+00   4.8947419e+01   1.1317517e+02   1.8824548e+02  -2.6875123e+01   4.0470968e+01   1.0321490e+02   2.5636387e+02  -1.6056206e+01   3.4345290e+02   3.8292800e+01   2.4928355e+02  -1.6184942e+01   2.1508613e+02  -2.5669794e+01   4.3754516e+01   1.3475286e+02   2.5335484e+02  -9.7719355e+00   4.5697742e+01   2.6216116e+01   5.8781290e+01   6.2179432e+01   5.9857419e+01   1.3217979e+02   2.4652000e+02   4.0037755e+01   8.7399355e+01   1.3374934e+02   8.8182258e+01   1.2937961e+02   2.0108839e+02   1.5173196e+02   2.2262097e+02   2.9328323e+02   5.0886452e+01   9.3271019e+01   4.3779871e+02   1.7519329e+01   3.9068065e+01   9.3017781e+01   1.2134968e+02   4.4701381e+01   7.4820000e+01   7.3278271e+01   7.4020000e+01   1.2201227e+02   8.4490645e+01   6.2343006e+01   7.9884194e+01   2.1378765e+02   9.1896129e+01   1.6377637e+02   3.1842581e+02   1.3053032e+01   9.6358710e+01   2.5488162e+02   1.1087226e+02   1.0218925e+02   5.5190000e+01   1.7778674e+02   6.4812258e+01   1.5179986e+02   2.3888710e+01   8.9639216e+01   4.5871613e+01   7.8483497e+01   7.5893548e+00   1.1618640e+02   4.7546452e+01   9.6240477e+01   7.1755484e+01   1.4984537e+02   2.8800645e+01   9.9210465e+01   2.1253290e+02  -4.8843871e-01   4.4677097e+01   1.0548390e+02   4.8148387e+01   5.8731677e+01   2.0850871e+02   1.1199616e+01   4.6085806e+01   1.5884185e+02   9.6268710e+01   1.6922882e+02   4.5855484e+01   1.3175866e+02   5.3255806e+01   2.0770212e+02   4.1850323e+01   1.9574391e+02   5.5981613e+01   1.7648825e+02   6.1974194e+01   1.9964174e+02   4.1259355e+01   1.1434151e+02   3.9912903e+01   7.8280516e+01   4.4168710e+01   1.8343682e+02   2.5763839e+02  -1.6630065e+00   2.7268742e+02   1.9283071e+01   1.0549871e+02   6.8069458e+01   1.5645935e+02   1.6053906e+02   5.5384839e+01   9.9158890e+01   6.5851935e+01   9.0370877e+01   4.6722581e+01   1.3870284e+02   2.7991452e+02  -3.1597355e+01   7.9087097e+01   1.3312723e+02   2.5678968e+02   1.2241019e+01   4.3118710e+01   6.1290816e+01   4.2945484e+01   9.5609523e+01   5.8425161e+01   1.6359792e+02   2.3102581e+01   2.7054954e+02   3.9572903e+01   1.6335288e+02   9.5288710e+01   1.9571142e+02   6.2091613e+01   5.2351703e+01   3.2586419e+02   7.6379613e+00   2.3072097e+02   4.2482645e+01   4.2224516e+01   1.4963430e+02   7.6783871e+01   1.3483600e+02   7.7954194e+01   1.7786431e+02   3.8218710e+01   7.3532816e+01   2.4980032e+02   1.9083071e+01   4.2520645e+01   1.7967061e+02   7.0384516e+01   2.1122666e+02   5.8698710e+01   1.2404442e+02   2.4338387e+02   2.6166387e+01   6.0965806e+01   1.3940370e+02   8.0925484e+01   1.3245435e+02   6.2204839e+01   1.4304039e+02   3.3164194e+01   1.0334299e+02   2.0335194e+02   7.1975071e+01   3.6038710e+01   5.2994968e+01   1.7358710e+01   8.5301616e+01   1.6802871e+02  -1.0819844e+00   1.8358710e+01   7.2081616e+01   3.5939677e+01   1.4701870e+02   3.9665806e+01   1.3220867e+02   7.4118710e+01   1.4666082e+02   5.5140645e+01   1.1291294e+02   6.6558710e+01   1.5358562e+02   4.2544194e+01   1.3512324e+02   8.1258387e+01   1.4160739e+02   4.3233226e+01   1.0738457e+02   1.3931839e+02   6.2635819e+01   8.0103548e+01   1.1254139e+02   2.0468323e+02   1.3561599e+02   6.8598710e+01   1.5239242e+02   3.2901387e+02   9.1179226e+00   5.6111613e+01   1.1527494e+02   1.4073387e+02   1.6875516e+02   6.7393871e+01   1.4360946e+02   5.8969355e+01   9.1716645e+01   6.7977742e+01   1.8987952e+02   5.3300323e+01   1.2608210e+02   5.8393226e+01   9.8431768e+01   7.1687097e+00   9.0976816e+01   7.4372258e+01   1.1557732e+02   1.4215484e+01   8.3720181e+01   6.7983871e+01   1.3040710e+02   5.2663871e+01   1.6080721e+02   2.1349032e+02   8.7762387e+01   2.0705484e+01   1.3003884e+01   2.0488871e+02   9.0092156e+00   6.7813871e+01   9.2208439e+01   7.1270645e+01   2.0241190e+02   4.8563871e+01   9.6331665e+01   5.0368710e+01   1.5440534e+02   3.3704839e+01   9.6739742e+01   4.6051613e+00   1.0268684e+01   7.3430323e+01   1.5319719e+02   2.1088871e+02   6.2099216e+01   5.2180000e+01   8.8373019e+01   3.1945871e+02   1.0375362e+02   8.2455484e+01   1.3261421e+02   3.5541032e+02   4.9338787e+01   6.0925161e+01   1.4342341e+02   7.7358710e+01   1.5340162e+02   6.4097419e+01   8.4316077e+01   1.8445871e+02   1.9536362e+02   1.8093548e+01   1.6329090e+02   6.7972258e+01   1.5130706e+02   2.6324194e+01   8.5996323e+01   8.0878387e+01   1.1004489e+02   8.3482903e+01   1.4694072e+02   3.3580323e+01   1.0468413e+01   5.3268710e+01   9.3758816e+01   9.5287419e+01   1.2839120e+02
   1.6616871e+02  -4.8463184e+01   2.7364871e+02   2.4684156e+00   4.4958387e+02  -1.0620581e+01   3.2130161e+02  -3.9483484e+01   4.2900968e+01   1.6870921e+02   2.3857484e+02  -1.6604374e+01   6.6001613e+01   9.9337935e+01   3.3203323e+02   1.1045670e+02   2.3169871e+02  -1.5755584e+01   5.2907419e+01   1.0756837e+02   1.7867548e+02  -1.1009523e+01   4.8180968e+01   7.7168103e+01   2.9817387e+02  -3.7021006e+01   3.7355290e+02   1.3734800e+01   2.7785355e+02  -1.0090542e+01   1.8427613e+02  -1.4204994e+01   5.5904516e+01   1.4497086e+02   2.2568484e+02  -1.1558335e+01   9.7837742e+01   1.0356492e+02   4.6971290e+01   9.0274232e+01   7.8287419e+01   1.2318539e+02   2.6371000e+02   7.3725548e+00   7.9589355e+01   1.0675414e+02   1.1999226e+02   1.3350481e+02   1.7698839e+02   1.5827996e+02   2.2095097e+02   2.6522683e+02   4.7456452e+01   9.8115419e+01   5.4007871e+02   2.7726929e+01   4.4588065e+01   1.0929618e+02   1.1606968e+02   3.6223781e+01   6.6340000e+01   1.1247667e+02   6.5160000e+01   1.5077107e+02   6.3340645e+01   9.2985006e+01   7.7694194e+01   2.1601285e+02   1.1179613e+02   1.6780437e+02   3.1109581e+02   1.2789432e+01   9.6408710e+01   2.6492762e+02   1.3097226e+02   1.3639125e+02   6.7000000e+01   1.8174194e+02   5.3862258e+01   1.7633586e+02   3.9838710e+01   9.8883216e+01   7.3871613e+01   1.0419350e+02   2.8729355e+01   1.7239520e+02   4.8686452e+01   9.5049277e+01   8.1285484e+01   1.5479297e+02   3.8750645e+01   8.6994465e+01   1.7082290e+02   2.5798361e+01   3.9057097e+01   1.2122350e+02   3.9528387e+01   8.4891277e+01   2.4030871e+02   3.5615566e-02   4.9715806e+01   1.5176145e+02   1.0335871e+02   1.7023162e+02   6.7665484e+01   1.2839386e+02   9.9115806e+01   2.0579332e+02   5.9850323e+01   1.7868391e+02   4.0071613e+01   1.7638105e+02   6.1024194e+01   1.7305774e+02   4.1689355e+01   9.7117110e+01   3.4862903e+01   9.1924516e+01   5.5548710e+01   1.9676642e+02   2.3411839e+02  -8.5914065e+00   2.9263742e+02   1.6067071e+01   1.3301871e+02   7.8297858e+01   1.5997935e+02   1.5344746e+02   6.0434839e+01   1.4199489e+02   5.4371935e+01   8.9009277e+01   6.6292581e+01   1.7518724e+02   2.9106452e+02  -2.8199355e+01   6.9697097e+01   1.2644843e+02   1.8226968e+02   2.8012619e+01   4.4598710e+01   7.1882416e+01   4.1325484e+01   8.2839123e+01   7.7185161e+01   1.2013712e+02   3.2772581e+01   2.9805594e+02   4.5382903e+01   1.4745808e+02   7.9808710e+01   1.7875982e+02   4.5711613e+01   7.1422103e+01   3.1015419e+02  -5.2452387e+00   2.4348097e+02   1.9171845e+01   4.6364516e+01   9.9643097e+01   7.4743871e+01   1.3676920e+02   8.7714194e+01   1.7846351e+02   3.5078710e+01   6.5974016e+01   2.4185032e+02   2.4790710e+00   4.6610645e+01   1.7053341e+02   5.7284516e+01   1.9531466e+02   6.0308710e+01   1.4453562e+02   2.5219387e+02   1.3651587e+01   6.2245806e+01   1.2673130e+02   7.2735484e+01   1.4710955e+02   7.3774839e+01   1.4844479e+02   4.3074194e+01   9.7500194e+01   2.5002194e+02   1.0534147e+02   5.8178710e+01   7.2363768e+01   2.9218710e+01   7.5782816e+01   1.5730871e+02  -3.2844384e+01   2.0788710e+01   9.2077216e+01   5.7129677e+01   1.3875350e+02   3.4475806e+01   1.3401387e+02   3.9978710e+01   1.2535202e+02   7.3710645e+01   1.0375734e+02   5.7458710e+01   1.2466362e+02   3.1804194e+01   1.4672244e+02   9.0828387e+01   1.3903179e+02   5.0143226e+01   1.3149177e+02   1.4569839e+02   5.8415419e+01   6.5823548e+01   9.0063794e+01   1.8326323e+02   1.2546959e+02   6.1698710e+01   1.4922442e+02   2.3977387e+02   1.1207123e+01   5.3441613e+01   1.3720854e+02   1.4682387e+02   1.6383796e+02   5.4683871e+01   1.2791626e+02   7.6309355e+01   7.6189445e+01   6.9687742e+01   1.7512272e+02   4.2010323e+01   1.2441530e+02   5.3253226e+01   1.2094297e+02   3.9738710e+01   1.3427122e+02   9.5422258e+01   1.7508332e+02   1.6115484e+01   1.1318818e+02   7.6933871e+01   1.4569110e+02   3.7143871e+01   1.6319881e+02   1.9130032e+02   7.6587587e+01   2.8795484e+01  -6.8333161e+00   2.1707871e+02   8.3240156e+00   6.9103871e+01   1.2486524e+02   5.0560645e+01   1.2992870e+02   7.9703871e+01   1.5260046e+02   3.6178710e+01   1.5130054e+02   5.2804839e+01   1.1392174e+02   2.4745161e+01   2.5227484e+01   6.7000323e+01   1.2733159e+02   2.8011871e+02   7.6330816e+01   6.4990000e+01   8.9828219e+01   3.1554871e+02   1.1344642e+02   6.1405484e+01   1.2615821e+02   3.2379032e+02   3.7108387e+01   7.7065161e+01   1.3094221e+02   7.3268710e+01   1.6691882e+02   8.3147419e+01   6.8982077e+01   1.9611871e+02   2.7071082e+02   1.9903548e+01   1.6624610e+02   6.5682258e+01   1.5987026e+02   5.1741935e+00   1.2682832e+02   6.3018387e+01   1.3309369e+02   8.3002903e+01   1.4273912e+02   3.6010323e+01   2.4034013e+01   4.7548710e+01   1.0531642e+02   9.5667419e+01   1.4408080e+02
   1.5440871e+02  -2.7522384e+01   2.7278871e+02   5.3721557e-01   4.6782387e+02  -1.8129781e+01   3.2502161e+02  -5.7211084e+01   4.3000968e+01   1.3427121e+02   2.4286484e+02  -3.2467574e+01   5.7101613e+01   6.8859935e+01   3.4979323e+02   1.1103590e+02   2.3030871e+02   7.3556156e+00   5.6427419e+01   8.5186774e+01   1.4357548e+02  -1.4581523e+01   6.8180968e+01   9.5718103e+01   2.4974387e+02  -8.6666065e+00   3.3964290e+02   3.1547600e+01   2.5100355e+02   7.0574581e+00   2.0870613e+02  -1.4929394e+01   3.2044516e+01   1.2591966e+02   2.1516484e+02  -1.0956735e+01   1.6298774e+02   1.8121292e+02   6.3161290e+01   7.5789032e+01   7.9757419e+01   1.1692779e+02   2.8748000e+02   3.6800955e+01   9.5399355e+01   1.6039934e+02   1.2294226e+02   1.3340881e+02   1.3084839e+02   1.9059116e+02   1.5462097e+02   2.6562323e+02   3.6416452e+01   9.8858619e+01   4.8479871e+02   1.7929329e+01   3.3348065e+01   1.1190538e+02   1.1753968e+02   6.7106181e+01   5.9910000e+01   9.3421071e+01   7.0160000e+01   1.6484107e+02   6.8250645e+01   9.5502206e+01   5.0364194e+01   2.0091925e+02   9.0986129e+01   1.9236917e+02   2.9852581e+02   1.8885032e+01   1.0521871e+02   3.0498282e+02   1.4397226e+02   1.5216125e+02   7.0810000e+01   1.8310714e+02   7.2722258e+01   1.4354706e+02   4.2788710e+01   1.0212722e+02   6.2781613e+01   8.6220697e+01   3.1299355e+01   2.7889960e+02   4.1406452e+01   8.5061677e+01   6.4995484e+01   1.4490617e+02   2.8560645e+01   8.6189665e+01   2.0663290e+02   1.1693561e+01   3.8487097e+01   1.0773910e+02   4.2388387e+01   1.0171248e+02   2.1102871e+02   2.2138016e+01   3.9555806e+01   1.7194425e+02   8.5888710e+01   1.4657922e+02   4.8235484e+01   1.0584826e+02   5.5495806e+01   2.2561292e+02   5.7760323e+01   1.8328111e+02   3.5641613e+01   1.7654545e+02   1.0088419e+02   1.5719894e+02   5.6499355e+01   9.8212310e+01   2.9342903e+01   9.3366116e+01   5.9028710e+01   2.1439802e+02   2.3992839e+02   2.3843794e+01   2.6844742e+02   4.1422710e+00   7.1258710e+01   1.2657866e+02   1.5183935e+02   1.2581866e+02   3.6044839e+01   1.4556609e+02   5.8751935e+01   9.4798877e+01   7.8152581e+01   1.4494844e+02   3.3391452e+02  -1.9107355e+01   7.1037097e+01   1.3648123e+02   1.5526968e+02   2.6982619e+01   4.9028710e+01   7.2008016e+01   7.2085484e+01   9.4328323e+01   3.1525161e+01   1.4021992e+02   4.1242581e+01   2.7375834e+02   4.4002903e+01   1.1613848e+02   7.3138710e+01   1.9048342e+02   5.2281613e+01   7.1706503e+01   2.7448419e+02   6.0836129e-01   2.0796097e+02  -6.5065548e+00   5.0124516e+01   1.3524230e+02   7.4403871e+01   1.5860640e+02   7.8624194e+01   2.1652071e+02   4.2508710e+01   8.9959616e+01   2.7013032e+02   2.5966710e+00   2.5320645e+01   1.3156661e+02   6.5284516e+01   1.9415466e+02   4.8548710e+01   1.3085642e+02   1.8671387e+02   1.8659987e+01   4.2435806e+01   1.1660610e+02   9.0925484e+01   1.2151435e+02   5.5824839e+01   1.6565079e+02   4.0924194e+01   7.5382194e+01   3.1011194e+02   1.1534427e+02   4.3938710e+01   7.1832968e+01   1.1838710e+01   7.1983216e+01   1.6354871e+02  -6.0135844e+00   2.6548710e+01   7.0326416e+01   4.0129677e+01   1.5016350e+02   4.7235806e+01   1.1027307e+02   4.7698710e+01   1.7858442e+02   6.8900645e+01   1.1838214e+02   6.2558710e+01   1.6415562e+02   2.1334194e+01   1.5871004e+02   8.2778387e+01   1.5405579e+02   5.2143226e+01   7.2861768e+01   1.4345839e+02   8.7064619e+01   7.4153548e+01   1.1310739e+02   2.2207323e+02   1.5174479e+02   6.9308710e+01   1.3623562e+02   2.3186387e+02   2.7799923e+01   6.6591613e+01   1.5843654e+02   1.3539387e+02   1.5270236e+02   6.4543871e+01   1.4845746e+02   7.3969355e+01   1.0532665e+02   7.0837742e+01   1.2394072e+02   4.0580323e+01   1.5709970e+02   4.8773226e+01   8.9541368e+01   1.0297871e+02   1.3664202e+02   7.8802258e+01   1.8665292e+02   3.1875484e+01   1.1445738e+02   6.5893871e+01   1.0309430e+02   4.4523871e+01   1.3488841e+02   2.2882032e+02   8.0585987e+01   2.6365484e+01   1.3361084e+01   1.7940871e+02   2.4147616e+01   8.0333871e+01   1.4834684e+02   7.7980645e+01   1.4492510e+02   4.6273871e+01   1.1146486e+02   3.7518710e+01   1.1148334e+02   5.6704839e+01   1.1060974e+02   3.0795161e+01   1.6503484e+01   6.7480323e+01   1.0239319e+02   2.1773871e+02   7.6791216e+01   5.7330000e+01   1.0058102e+02   3.4750871e+02   1.5769962e+02   7.8115484e+01   1.4687141e+02   3.7551032e+02   5.0350787e+01   5.4735161e+01   1.6053861e+02   7.2118710e+01   1.7416082e+02   6.5477419e+01   9.8635677e+01   1.5807871e+02   2.3566402e+02   2.6143548e+01   1.5612690e+02   5.5112258e+01   1.6410586e+02   2.1174194e+01   9.3508323e+01   6.6068387e+01   1.1646969e+02   9.4202903e+01   1.4189312e+02   4.5390323e+01   2.3673613e+01   4.2458710e+01   1.4696362e+02   8.5337419e+01   1.1090720e+02
   1.7621871e+02  -1.0457184e+01   3.3035871e+02   9.7316156e+00   4.4558387e+02  -9.4505806e+00   3.7849161e+02  -4.4338684e+01   4.3860968e+01   1.3111241e+02   1.9438484e+02  -3.3779174e+01   6.3151613e+01   9.9755935e+01   2.9617323e+02   1.1261550e+02   2.5826871e+02  -1.0501184e+01   5.8757419e+01   8.8530374e+01   1.7433548e+02  -2.5712323e+01   5.8890968e+01   1.0979130e+02   2.5208387e+02  -3.7753806e+01   3.9455290e+02   4.7674800e+01   2.4800355e+02  -2.3725419e+00   2.1642613e+02  -1.1396994e+01   5.2134516e+01   1.1260246e+02   2.5116484e+02   1.0403265e+01   1.6474774e+02   1.8069212e+02   5.6261290e+01   7.9241032e+01   6.0477419e+01   1.4404019e+02   2.8667000e+02   4.4635755e+01   8.9779355e+01   1.7346894e+02   1.0499226e+02   1.2246481e+02   1.9650839e+02   1.5481836e+02   3.0681097e+02   1.1649803e+02   4.9026452e+01   9.2849819e+01   4.5357871e+02   4.0369290e+00   5.9588065e+01   9.6666181e+01   1.2263968e+02   6.8938181e+01   8.2240000e+01   9.6544671e+01   8.0590000e+01   1.3138667e+02   5.9630645e+01   7.6851806e+01   6.8074194e+01   2.0659245e+02   8.5516129e+01   1.8818677e+02   2.9775581e+02   1.5756632e+01   1.0669871e+02   2.7610442e+02   1.3830226e+02   1.5675485e+02   5.3950000e+01   1.8502594e+02   6.1202258e+01   1.4370866e+02   3.6408710e+01   8.7017616e+01   7.9111613e+01   9.9864297e+01   1.9919355e+01   1.3448000e+02   3.4356452e+01   8.9155677e+01   4.9135484e+01   1.5213497e+02   3.8900645e+01   8.8552465e+01   1.8791290e+02   2.0671161e+01   4.3967097e+01   1.3621070e+02   4.4008387e+01   6.8632877e+01   1.9288871e+02   1.1929216e+01   4.1505806e+01   1.8215825e+02   9.0648710e+01   1.6638842e+02   5.1945484e+01   1.3794146e+02   6.3445806e+01   2.1078692e+02   5.1090323e+01   1.8543471e+02   5.3931613e+01   1.7837225e+02   6.7214194e+01   1.6622254e+02   4.7739355e+01   9.5443110e+01   4.3622903e+01   1.1013372e+02   5.9118710e+01   2.3582082e+02   2.2944839e+02   5.3021935e+00   2.5839742e+02   2.7162710e+00   5.0348710e+01   1.5534146e+02   1.5097935e+02   1.2145746e+02   5.4334839e+01   1.1572289e+02   5.4751935e+01   9.5398877e+01   6.0432581e+01   1.5812604e+02   2.9820452e+02  -2.9340555e+01   6.6747097e+01   9.2544426e+01   2.0078968e+02   3.4001019e+01   3.9118710e+01   7.0180816e+01   6.6805484e+01   1.0461072e+02   3.3995161e+01   1.0812232e+02   2.2862581e+01   2.8303874e+02   4.6712903e+01   1.2021168e+02   6.6338710e+01   2.0878742e+02   5.2801613e+01   1.1700490e+02   3.2020419e+02   2.8230761e+01   2.4782097e+02   8.6846452e+00   5.6034516e+01   1.1248950e+02   7.4403871e+01   1.2988640e+02   8.4954194e+01   1.9468431e+02   2.1548710e+01   8.6536416e+01   2.6746032e+02   1.9430271e+01   5.0130645e+01   1.7696181e+02   6.2044516e+01   2.2589386e+02   4.6168710e+01   1.2123682e+02   1.8685387e+02   1.8598787e+01   6.6965806e+01   1.3373370e+02   7.6545484e+01   5.8374748e+01   5.3394839e+01   1.3426519e+02   3.5304194e+01   1.0512179e+02   2.3630194e+02   1.1667907e+02   4.7698710e+01   5.6012168e+01   1.2118710e+01   8.2860816e+01   1.6754871e+02  -2.4433584e+01   3.5548710e+01   1.1412642e+02   6.0229677e+01   1.2879550e+02   2.8515806e+01   1.2968067e+02   5.0698710e+01   1.6496442e+02   7.3570645e+01   1.1676854e+02   7.8608710e+01   1.3067162e+02   2.9804194e+01   1.6119244e+02   7.0348387e+01   1.1205019e+02   4.9763226e+01   9.5812168e+01   1.5683839e+02   1.0461422e+02   8.7253548e+01   1.1491939e+02   2.0473323e+02   1.0889199e+02   6.0508710e+01   1.4208962e+02   2.3363387e+02   2.4088323e+01   8.3921613e+01   1.5577014e+02   1.3854387e+02   1.5417036e+02   6.9443871e+01   1.3944546e+02   8.7069355e+01   1.0032865e+02   5.9837742e+01   1.3658072e+02   3.0060323e+01   1.4280130e+02   6.4533226e+01   1.2456057e+02   6.1598710e+01   1.1052242e+02   6.6942258e+01   1.7070172e+02   2.4455484e+01   1.1152098e+02   7.3273871e+01   1.3859390e+02   5.7853871e+01   1.6077201e+02   2.0054032e+02   8.4418387e+01   2.6505484e+01   1.4829884e+01   1.7440871e+02   2.2076156e+00   7.8813871e+01   1.7137844e+02   9.4370645e+01   1.5337390e+02   3.5563871e+01   1.2990166e+02   4.8558710e+01   1.2070014e+02   6.1564839e+01   1.2122094e+02   2.4315161e+01   1.3691884e+01   7.6910323e+01   1.0301879e+02   2.1197871e+02   1.1120202e+02   7.4180000e+01   1.0281302e+02   3.5202871e+02   1.2204802e+02   6.5545484e+01   1.2215701e+02   3.6508032e+02   2.8755187e+01   4.6405161e+01   1.6605501e+02   6.2408710e+01   1.6755762e+02   7.5907419e+01   1.0241128e+02   1.7102871e+02   2.2014802e+02   2.6143548e+01   1.5426690e+02   7.5162258e+01   1.4597186e+02   5.2741935e+00   9.0300323e+01   7.6688387e+01   1.1019009e+02   6.0722903e+01   1.5314152e+02   3.3010323e+01   8.3240129e+00   6.3548710e+01   1.2146642e+02   8.3337419e+01   1.3986720e+02
   1.5850871e+02  -1.9180384e+01   2.5635871e+02   4.6516156e+00   4.7087387e+02   1.3146219e+01   2.7311161e+02  -2.9148284e+01   5.9140968e+01   1.4779001e+02   2.6567484e+02  -4.5342374e+01   7.0381613e+01   9.1087535e+01   2.7927323e+02   9.7637497e+01   2.1559871e+02  -1.0417584e+01   6.3667419e+01   1.0756757e+02   1.4162548e+02  -3.0425523e+01   5.3470968e+01   9.4414903e+01   2.5422387e+02  -2.8075006e+01   3.5316290e+02   2.9466000e+01   2.6143355e+02   2.7173058e+01   2.4799613e+02  -4.8825935e+00   4.1664516e+01   1.4149006e+02   2.6282484e+02  -5.2953548e-01   1.6521774e+02   2.0236452e+02   5.1021290e+01   7.0800232e+01   5.4857419e+01   1.1853979e+02   2.7828000e+02   2.1346955e+01   8.0209355e+01   1.6027454e+02   9.9702258e+01   1.3959801e+02   1.5893839e+02   1.7972396e+02   3.4757097e+02   6.2372258e+00   4.7606452e+01   8.7533419e+01   4.6613871e+02   3.4862129e+01   5.8398065e+01   1.0766138e+02   1.3191968e+02   6.6195781e+01   7.8340000e+01   8.5706671e+01   7.9540000e+01   1.5333067e+02   6.2960645e+01   9.6775406e+01   5.1124194e+01   1.9232845e+02   1.0794613e+02   1.2882237e+02   3.2271581e+02   2.4429832e+01   7.4738710e+01   2.6985122e+02   1.1754226e+02   1.1860565e+02   6.4190000e+01   1.5720674e+02   7.2532258e+01   1.1918226e+02   3.1508710e+01   7.9979616e+01   1.1201161e+02   7.4762297e+01   2.4259355e+01   1.4485280e+02   3.4266452e+01   1.2244288e+02   4.2425484e+01   1.5324177e+02   3.8130645e+01   1.0261406e+02   2.0734290e+02   1.4116761e+01   4.5627097e+01   9.8077897e+01   4.1808387e+01   8.9328877e+01   2.0526871e+02  -1.5541184e+01   4.9665806e+01   1.6597545e+02   8.6458710e+01   1.5724362e+02   5.6665484e+01   1.2041386e+02   5.9965806e+01   2.3773532e+02   6.5180323e+01   1.9125751e+02   4.6551613e+01   1.9553265e+02   7.8404194e+01   1.4142734e+02   3.8779355e+01   1.0286991e+02   2.1772903e+01   8.4831716e+01   5.9358710e+01   1.9756162e+02   2.4935839e+02  -9.7706065e+00   2.4506742e+02   1.3542671e+01   1.3615871e+02   1.0428666e+02   1.3573935e+02   1.1005666e+02   5.2044839e+01   1.0690609e+02   5.6091935e+01   9.4961677e+01   7.7722581e+01   1.4789284e+02   2.9182452e+02  -1.7020155e+01   7.5177097e+01   9.6440026e+01   2.5788968e+02   3.9003019e+01   5.7408710e+01   8.0427616e+01   7.2235484e+01   7.1936323e+01   3.5855161e+01   1.4616352e+02   2.5672581e+01   2.5377394e+02   4.9712903e+01   1.4468168e+02   7.0048710e+01   1.8806062e+02   5.4001613e+01   8.6328903e+01   3.1110419e+02   3.8148761e+01   2.6301097e+02   3.2659445e+01   5.7414516e+01   1.3989910e+02   7.4023871e+01   1.4091680e+02   9.1714194e+01   1.8085351e+02   3.4888710e+01   9.5329216e+01   2.8508032e+02   1.1206710e+00   4.7800645e+01   1.7552821e+02   9.3094516e+01   2.4025986e+02   4.1168710e+01   1.3953682e+02   2.4666387e+02   3.0473987e+01   5.7915806e+01   1.2917770e+02   7.9405484e+01   1.1372595e+02   5.9064839e+01   1.2381159e+02   2.3494194e+01   8.8826594e+01   1.8573194e+02   7.0004671e+01   4.7698710e+01   4.9912168e+01   3.3087097e+00   8.2095616e+01   1.8807871e+02  -2.9455984e+01   2.6358710e+01   1.1653162e+02   5.5419677e+01   1.6227030e+02   5.0185806e+01   1.1079707e+02   5.6508710e+01   1.8487962e+02   6.4480645e+01   1.0573574e+02   9.4258710e+01   1.5276962e+02   4.1384194e+01   1.3447604e+02   7.9398387e+01   1.3341619e+02   2.8193226e+01   1.2039777e+02   1.5131839e+02   7.2865819e+01   6.6723548e+01   1.0623179e+02   2.1135323e+02   1.3365239e+02   5.6738710e+01   1.1820122e+02   3.3477387e+02   3.1897123e+01   5.4731613e+01   1.4929534e+02   1.6349387e+02   1.5236436e+02   6.4873871e+01   1.3395106e+02   6.4929355e+01   1.0104985e+02   6.9457742e+01   1.3019112e+02   4.1010323e+01   1.1578530e+02   5.5013226e+01   9.3042168e+01   9.0598710e+01   1.5530242e+02   7.4472258e+01   1.7352932e+02   2.5735484e+01   1.0622858e+02   7.2123871e+01   1.5616590e+02   4.3803871e+01   1.5880601e+02   2.6635032e+02   1.1462359e+02   2.3555484e+01   1.2635884e+01   1.3869871e+02   3.7844156e+00   6.2433871e+01   1.2982884e+02   7.6560645e+01   1.7522870e+02   2.7653871e+01   1.1205446e+02   5.4898710e+01   1.3466294e+02   6.1514839e+01   1.1708494e+02   3.2225161e+01   9.8690839e+00   6.8000323e+01   1.3397159e+02   2.7621871e+02   1.2397282e+02   6.1040000e+01   9.9814219e+01   3.4697871e+02   1.3031202e+02   6.1265484e+01   1.3697941e+02   3.1308032e+02   4.0625187e+01   3.9685161e+01   1.4807261e+02   7.3358710e+01   1.6877162e+02   5.9907419e+01   7.7981277e+01   1.8154871e+02   1.9673642e+02   2.0713548e+01   1.5294130e+02   6.8492258e+01   1.5217546e+02   1.6364194e+01   7.4653123e+01   6.7878387e+01   1.2008489e+02   9.6912903e+01   1.4310632e+02   3.7440323e+01   2.0119613e+01   5.2218710e+01   9.5412816e+01   8.8717419e+01   1.1939680e+02
   1.5902871e+02  -1.9701984e+01   2.2635871e+02   8.2161557e-01   4.4196387e+02  -8.6809806e+00   3.1292161e+02  -5.1623084e+01   4.0710968e+01   1.5879441e+02   2.2691484e+02  -4.4861574e+01   6.8101613e+01   6.0789935e+01   2.7870323e+02   1.3482310e+02   2.4945871e+02  -1.2506384e+01   5.8287419e+01   1.0551797e+02   1.3628548e+02  -2.2148323e+01   4.2470968e+01   9.3154903e+01   2.3855387e+02  -1.4911406e+01   3.9712290e+02   1.8519200e+01   2.7481355e+02  -1.0897342e+01   2.1865613e+02  -2.2865394e+01   6.0284516e+01   1.5804046e+02   2.5563484e+02  -2.4243355e+00   1.5241774e+02   1.9138852e+02   5.3351290e+01   6.2333832e+01   6.4567419e+01   1.1766299e+02   2.9595000e+02   6.2413355e+01   1.0681935e+02   1.5795574e+02   9.8082258e+01   1.2958761e+02   1.7736839e+02   1.7281956e+02   3.9981097e+02   2.6628026e+01   4.1366452e+01   8.7942619e+01   4.4051871e+02   1.2241729e+01   5.3018065e+01   9.4281781e+01   1.3434968e+02   5.8001381e+01   5.0670000e+01   9.1160271e+01   5.7780000e+01   1.6526147e+02   6.4060645e+01   9.0737406e+01   6.6264194e+01   2.0911725e+02   8.9036129e+01   1.6933517e+02   3.1647581e+02   1.1929032e+01   8.4408710e+01   2.6688762e+02   1.0411226e+02   1.5640005e+02   6.0520000e+01   1.9788034e+02   6.3722258e+01   1.2297706e+02   4.0928710e+01   7.8366016e+01   9.3781613e+01   1.3060070e+02   2.5259355e+01   1.1096280e+02   7.9456452e+01   7.6067677e+01   6.7375484e+01   1.2933577e+02   3.6280645e+01   8.8092065e+01   2.1048290e+02   1.6385561e+01   5.7967097e+01   1.4099070e+02   3.8338387e+01   6.7846477e+01   2.2026871e+02  -1.2981184e+01   2.9875806e+01   1.7376865e+02   9.6698710e+01   1.7881442e+02   5.6045484e+01   1.3718346e+02   6.5065806e+01   2.1698732e+02   7.6990323e+01   1.6893271e+02   5.7311613e+01   1.7600185e+02   6.9404194e+01   9.2667342e+01   2.9359355e+01   1.0372351e+02   2.5342903e+01   1.0297612e+02   4.2168710e+01   1.7007682e+02   2.3635839e+02   8.9893935e+00   2.7334742e+02   7.9902710e+00   1.2377871e+02   1.0637706e+02   1.6154935e+02   1.3589186e+02   5.4004839e+01   1.1379929e+02   4.5941935e+01   9.4723677e+01   4.6532581e+01   1.4814804e+02   2.9429452e+02  -2.7977755e+01   7.9697097e+01   1.3902843e+02   2.1298968e+02   3.6365019e+01   5.3648710e+01   6.3108416e+01   4.4945484e+01   8.2309523e+01   3.0145161e+01   1.5909032e+02   1.9292581e+01   2.7570434e+02   3.6572903e+01   1.4749288e+02   6.3808710e+01   2.2279982e+02   4.5381613e+01   6.2308503e+01   2.9124419e+02   4.9647561e+01   3.0220097e+02   7.4342452e+00   3.7074516e+01   1.0695630e+02   7.0643871e+01   1.2299720e+02   7.1334194e+01   1.8091391e+02   2.8028710e+01   8.8448016e+01   2.7699032e+02   1.9337871e+01   4.9320645e+01   1.9098661e+02   8.3144516e+01   2.1796586e+02   6.9598710e+01   1.2702242e+02   2.1242387e+02   2.8213187e+01   5.6485806e+01   1.1033210e+02   7.9115484e+01   1.0345915e+02   6.7254839e+01   1.4530639e+02   5.0114194e+01   9.2126994e+01   2.0330194e+02   8.9939071e+01   6.8888710e+01   6.8076968e+01   1.2548710e+01   8.2446416e+01   9.9598710e+01  -2.0707584e+01   1.4587097e+00   8.6193616e+01   4.5469677e+01   1.4868630e+02   4.9285806e+01   1.0396907e+02   4.7788710e+01   1.5995722e+02   6.5000645e+01   1.2107414e+02   7.2858710e+01   1.4773162e+02   2.9434194e+01   1.4027204e+02   6.8448387e+01   1.3877219e+02   5.7523226e+01   9.9331368e+01   1.3174839e+02   7.8431419e+01   6.8483548e+01   1.2871099e+02   2.0202323e+02   1.3267879e+02   7.2408710e+01   1.0589762e+02   2.8258387e+02   2.3262323e+01   6.7201613e+01   1.2990774e+02   1.5025387e+02   1.6718356e+02   4.9113871e+01   1.4288186e+02   1.0358935e+02   6.8337045e+01   9.0357742e+01   1.3489912e+02   4.0680323e+01   1.1847170e+02   5.7583226e+01   1.0349657e+02   1.3426871e+02   1.3861882e+02   8.1802258e+01   1.7451292e+02   2.6025484e+01   1.0320538e+02   7.4313871e+01   1.4313070e+02   4.7003871e+01   1.5498001e+02   2.3754032e+02   1.5278839e+02   6.6054839e+00   2.1661884e+01   1.7840871e+02   4.1276156e+00   7.2673871e+01   1.1429964e+02   9.9510645e+01   2.0482270e+02   5.4323871e+01   1.0825086e+02   6.6988710e+01   1.4879574e+02   4.7134839e+01   1.0942534e+02   2.1365161e+01   6.9778839e+00   7.9380323e+01   1.3025119e+02   3.1326871e+02   1.2181882e+02   7.8090000e+01   1.0697022e+02   2.9602871e+02   1.3943802e+02   6.6355484e+01   1.1362221e+02   3.1670032e+02   3.2575587e+01   6.9305161e+01   1.3837301e+02   6.4978710e+01   1.7139202e+02   8.1667419e+01   9.4000477e+01   1.6259871e+02   2.4373242e+02   1.8233548e+01   1.8760970e+02   5.0212258e+01   1.4163786e+02   3.7034194e+01   7.7899523e+01   6.0498387e+01   1.0534529e+02   7.7532903e+01   1.4522672e+02   4.2910323e+01   3.9102013e+01   6.8838710e+01   1.2356322e+02   7.2097419e+01   1.3405640e+02
   1.8688871e+02  -3.3640784e+01   2.9621871e+02   1.6082816e+01   4.5872387e+02  -2.6541781e+01   3.2411161e+02  -1.7608284e+01   4.8900968e+01   1.3332921e+02   1.4214484e+02  -2.2219974e+01   6.7961613e+01   7.2471135e+01   3.1641323e+02   7.0706297e+01   2.3902871e+02  -7.1019844e+00   6.4237419e+01   9.9181974e+01   1.8028548e+02  -1.1048323e+01   6.0420968e+01   9.3958903e+01   2.2522387e+02  -2.0605006e+01   3.6640290e+02   1.8696800e+01   2.6947355e+02  -1.8420142e+01   1.9032613e+02   1.3971006e+01   4.6184516e+01   1.3155846e+02   2.4716484e+02  -1.4606735e+01   1.3164774e+02   1.8815012e+02   5.5111290e+01   8.1383032e+01   5.4137419e+01   1.3716739e+02   2.7114000e+02   1.9728155e+01   9.1589355e+01   1.6522414e+02   1.0323226e+02   1.4993561e+02   1.7317839e+02   1.6187476e+02   3.6972097e+02   2.6705226e+01   4.4696452e+01   8.3576219e+01   4.8118871e+02   2.7158129e+01   4.1878065e+01   1.3022298e+02   1.3177968e+02   3.2776981e+01   5.9820000e+01   8.8768271e+01   7.6400000e+01   1.4934187e+02   2.4340645e+01   1.0977501e+02   6.1794194e+01   1.9357485e+02   1.0808613e+02   1.5153117e+02   3.0752581e+02   2.5215032e+01   7.5738710e+01   2.9072122e+02   1.2097226e+02   1.4057125e+02   7.4140000e+01   1.5793074e+02   6.7152258e+01   1.6137266e+02   2.6308710e+01   9.1205616e+01   9.1971613e+01   9.9405497e+01   2.4969355e+01   9.6696000e+01   5.0306452e+01   7.4349677e+01   6.6755484e+01   1.6191537e+02   1.3420645e+01   9.7730865e+01   1.9367290e+02   8.8036129e-01   3.2247097e+01   1.1204830e+02   4.3338387e+01   6.5826477e+01   2.2707871e+02  -4.2359844e+00   5.8445806e+01   1.9080305e+02   9.8548710e+01   1.6775642e+02   4.6285484e+01   1.0648426e+02   7.0255806e+01   2.0829212e+02   6.4800323e+01   1.8014791e+02   7.0501613e+01   1.7518665e+02   7.2594194e+01   1.1356214e+02   4.1069355e+01   9.2406710e+01   3.7812903e+01   9.9358516e+01   5.2268710e+01   2.0997882e+02   2.1930839e+02   2.0543394e+01   3.0330742e+02  -4.4965290e+00   5.8208710e+01   1.6842266e+02   1.4845935e+02   1.4817906e+02   3.4244839e+01   1.4828009e+02   4.0711935e+01   7.8142077e+01   3.6772581e+01   1.6111884e+02   2.5986452e+02  -2.2803355e+01   5.9657097e+01   1.2211163e+02   2.6350968e+02   4.5223419e+01   5.8788710e+01   6.0557216e+01   7.1475484e+01   8.8467123e+01   3.0335161e+01   1.5064512e+02   1.8342581e+01   2.5602034e+02   4.8622903e+01   1.4638888e+02   7.0908710e+01   1.7937182e+02   5.2571613e+01   5.5253303e+01   2.8310419e+02  -2.8512387e+00   2.6015097e+02   3.2648245e+01   3.9654516e+01   1.0031990e+02   8.5213871e+01   1.4655160e+02   7.6004194e+01   2.0754031e+02   3.2458710e+01   1.2123362e+02   2.7142032e+02   1.4163471e+01   1.9320645e+01   1.6485661e+02   5.8904516e+01   1.5923506e+02   7.1168710e+01   1.3627682e+02   2.3495387e+02   2.8370787e+01   5.9005806e+01   1.2037050e+02   8.7075484e+01   1.5111235e+02   9.0304839e+01   1.9255239e+02   3.6024194e+01   1.0749419e+02   2.2144194e+02   1.2500787e+02   5.5848710e+01   6.3170168e+01   2.1118710e+01   9.1860816e+01   1.5426871e+02  -1.3181184e+01   2.0028710e+01   7.8518016e+01   4.7319677e+01   1.6006830e+02   4.4375806e+01   1.0074187e+02   5.7788710e+01   1.4758722e+02   7.5190645e+01   1.1092894e+02   7.9408710e+01   1.3870762e+02   2.9124194e+01   1.3693684e+02   6.8728387e+01   1.4226979e+02   3.9423226e+01   1.2682937e+02   1.5793839e+02   7.7526219e+01   8.9063548e+01   1.5215459e+02   1.8659323e+02   1.3367319e+02   5.4698710e+01   1.3812442e+02   2.1653387e+02   1.3066323e+01   5.0251613e+01   1.3846374e+02   1.5173387e+02   1.3887516e+02   5.8063871e+01   1.3092586e+02   1.4887935e+02   2.2333845e+01   5.6597742e+01   1.8492992e+02   5.2010323e+01   1.2328530e+02   7.1673226e+01   8.0129368e+01   3.3598710e+01   9.0572416e+01   9.3562258e+01   1.5171212e+02   2.8215484e+01   1.0817018e+02   8.7553871e+01   1.5965150e+02   5.1423871e+01   1.8766641e+02   2.5844032e+02   1.5540639e+02   2.8985484e+01   1.7681484e+01   2.4192871e+02   5.7601557e-01   7.8863871e+01   1.0470444e+02   9.6030645e+01   1.9582110e+02   3.3603871e+01   8.3388465e+01   5.2278710e+01   1.5992254e+02   4.7614839e+01   1.1009694e+02   2.5455161e+01   4.5740684e+01   7.6140323e+01   1.2803039e+02   2.5207871e+02   9.8044016e+01   6.3090000e+01   1.2198022e+02   3.3845871e+02   1.1023362e+02   6.2735484e+01   1.2353181e+02   3.1765032e+02   2.9169587e+01   5.4785161e+01   1.6443461e+02   5.3168710e+01   1.5095682e+02   5.3997419e+01   9.5884077e+01   1.9978871e+02   2.7017722e+02   3.4953548e+01   1.4747210e+02   6.9872258e+01   1.5906506e+02   2.2554194e+01   7.6867923e+01   6.6548387e+01   1.1129129e+02   1.0948290e+02   1.3510072e+02   3.6580323e+01   1.3898413e+01   5.5548710e+01   1.1824642e+02   7.1147419e+01   1.4537240e+02
   1.5130871e+02  -5.3243844e+00   2.8830871e+02   1.7156156e+00   4.5196387e+02  -1.2290981e+01   3.3130161e+02  -2.4473484e+01   4.1050968e+01   1.5266721e+02   2.1529484e+02  -3.9551974e+01   6.9811613e+01   8.2373135e+01   4.1155323e+02   2.3625097e+01   2.2588871e+02  -1.7240784e+01   5.3907419e+01   1.1653837e+02   1.9662548e+02  -1.9305523e+01   6.8040968e+01   1.1372930e+02   2.6036387e+02  -1.0756206e+01   3.4764290e+02   2.2857600e+01   2.6523355e+02   4.3490581e+00   1.9289613e+02  -5.1345935e+00   6.2094516e+01   1.1170566e+02   2.9544484e+02  -1.0519135e+01   1.5431774e+02   1.8262652e+02   3.6541290e+01   7.2578632e+01   7.2947419e+01   1.3204259e+02   2.6452000e+02   3.8787755e+01   8.6059355e+01   1.4414654e+02   9.6322258e+01   1.5981841e+02   1.6941839e+02   1.6783556e+02   4.0619097e+02   1.6217626e+01   5.1506452e+01   8.7941419e+01   4.9879871e+02   1.5529329e+01   3.9968065e+01   1.0989578e+02   1.3720968e+02   7.9772581e+01   8.5390000e+01   6.6342671e+01   6.8250000e+01   1.4018387e+02   4.6010645e+01   7.7371406e+01   4.9744194e+01   2.3372885e+02   9.6176129e+01   1.6914397e+02   3.2033581e+02   2.1330232e+01   1.2416871e+02   3.0446682e+02   1.2406226e+02   1.7375405e+02   6.1430000e+01   1.6723754e+02   7.3012258e+01   1.3014386e+02   1.3028710e+01   7.8168016e+01   1.3297161e+02   4.6035497e+01   2.3259355e+01   1.5245280e+02   3.4596452e+01   1.0241648e+02   4.7715484e+01   1.5081857e+02   3.3560645e+01   9.0499665e+01   1.9320290e+02   7.1079613e+00   3.7207097e+01   8.2701497e+01   5.6858387e+01   7.3314877e+01   1.9569871e+02   9.0844156e+00   3.9715806e+01   1.4293145e+02   9.9978710e+01   1.5316202e+02   6.2895484e+01   1.3639546e+02   7.3925806e+01   2.1904852e+02   5.3610323e+01   2.0304311e+02   3.7931613e+01   1.7631225e+02   7.6734194e+01   1.4484094e+02   5.2259355e+01   9.3791510e+01   3.4812903e+01   7.0308516e+01   5.6788710e+01   2.4128722e+02   2.3330839e+02  -8.1660645e-01   3.4711742e+02   4.1386710e+00   2.5348710e+01   1.4167146e+02   1.5226935e+02   1.2487426e+02   4.0814839e+01   1.2123449e+02   6.0131935e+01   1.1958848e+02   5.2582581e+01   1.4028404e+02   1.9972452e+02  -3.0602155e+01   5.7697097e+01   1.1364843e+02   2.1212968e+02   4.2813819e+01   4.1838710e+01   8.2153216e+01   4.9045484e+01   8.8411523e+01   4.3475161e+01   1.3950392e+02   2.2202581e+01   2.7605154e+02   3.4382903e+01   1.4485808e+02   7.6718710e+01   2.3252702e+02   5.8711613e+01   6.7242103e+01   3.0420419e+02   3.8890761e+01   2.4948097e+02   2.3691845e+01   4.5224516e+01   1.1554430e+02   9.5403871e+01   1.5534640e+02   7.7094194e+01   1.9036311e+02   4.8308710e+01   7.7155616e+01   2.7670032e+02   1.1551071e+01   3.8710645e+01   1.5287541e+02   7.1234516e+01   2.1510866e+02   5.2458710e+01   1.4282362e+02   2.4252387e+02   2.3351871e+00   7.1295806e+01   1.2438730e+02   7.9925484e+01   1.5234435e+02   4.4734839e+01   2.0157799e+02   1.4544194e+01   1.0649259e+02   2.5459194e+02   9.0595871e+01   7.4368710e+01   6.8258568e+01   1.9358710e+01   6.8521616e+01   1.6797871e+02   1.6062016e+01   2.4548710e+01   6.9156416e+01   6.3939677e+01   1.1720870e+02   3.9325806e+01   1.2100587e+02   5.2548710e+01   1.3634642e+02   7.9570645e+01   1.0766854e+02   6.0608710e+01   1.6441162e+02   4.1704194e+01   1.4019044e+02   5.6638387e+01   1.5890699e+02   3.0043226e+01   1.3143977e+02   1.6807839e+02   4.5955019e+01   8.9773548e+01   1.0747779e+02   2.0807323e+02   1.3319479e+02   5.9928710e+01   1.1503602e+02   3.4067387e+02   8.2351226e+00   5.5541613e+01   1.2227054e+02   1.2058387e+02   1.5850716e+02   5.2253871e+01   1.6092066e+02   7.2739355e+01   1.0375505e+02   6.5457742e+01   1.7003112e+02   4.8770323e+01   1.2673450e+02   6.4343226e+01   1.0024577e+02  -7.1290323e-02   1.2231602e+02   8.2182258e+01   1.9376252e+02   2.4554839e+00   9.2230981e+01   8.4653871e+01   1.4402350e+02   3.3283871e+01   1.7964761e+02   2.3854032e+02   1.7584839e+02   1.0795484e+01  -6.2331613e-01   2.7830871e+02  -1.0438443e-01   7.4813871e+01   1.1835844e+02   7.6180645e+01   1.7411910e+02   3.6173871e+01   9.7372865e+01   7.9328710e+01   1.5208854e+02   5.7094839e+01   1.0848854e+02   2.5745161e+01   1.5527484e+01   8.5290323e+01   1.2772839e+02   2.7126871e+02   1.2398882e+02   6.1940000e+01   1.0169222e+02   3.4345871e+02   1.2092362e+02   7.6735484e+01   1.4774181e+02   3.5636032e+02   4.5262787e+01   5.8825161e+01   1.5578141e+02   8.8268710e+01   1.7490882e+02   5.7757419e+01   7.9963277e+01   1.3950871e+02   2.1771962e+02   1.8953548e+01   1.5589210e+02   7.1682258e+01   1.6963026e+02   1.0364194e+01   9.0703123e+01   6.2828387e+01   1.0182889e+02   1.0296290e+02   1.5033232e+02   3.3100323e+01   2.1466813e+01   3.8978710e+01   1.3266202e+02   5.5047419e+01   1.0733040e+02
   1.8678871e+02  -2.6972784e+01   2.6878871e+02  -5.2784434e-02   4.0939387e+02  -1.3025381e+01   2.8545161e+02  -3.6045484e+01   8.8620968e+01   1.1762161e+02   2.5681484e+02  -4.2673574e+01   5.2861613e+01   7.4819135e+01   4.1870323e+02   1.6730968e+00   2.4888871e+02  -2.8460784e+01   5.8807419e+01   1.0899637e+02   2.0295548e+02  -1.5761923e+01   5.1700968e+01   8.7126503e+01   2.2813387e+02  -9.9878065e+00   3.5174290e+02   3.8339600e+01   2.3138355e+02  -1.5272942e+01   2.1851613e+02  -9.9041935e+00   4.3094516e+01   1.4322566e+02   2.4663484e+02   2.3245665e+01   1.7341774e+02   1.6451852e+02   4.3781290e+01   7.9999432e+01   8.4327419e+01   1.2227219e+02   2.8876000e+02   2.8848555e+01   8.6489355e+01   1.5354214e+02   1.0413226e+02   1.7534361e+02   1.6655839e+02   1.8216436e+02   4.5924097e+02   3.6873626e+01   3.1076452e+01   7.2815819e+01   4.3463871e+02   1.5212129e+01   4.0298065e+01   9.5449381e+01   1.1282968e+02   5.6002981e+01   5.5240000e+01   1.1365467e+02   7.3780000e+01   1.4265147e+02   4.5010645e+01   9.0121406e+01   5.3124194e+01   2.0078845e+02   7.9896129e+01   1.3925637e+02   3.2147581e+02   3.0909032e+01   9.1888710e+01   3.1285922e+02   1.3320226e+02   1.4816285e+02   7.0330000e+01   1.8366554e+02   7.5532258e+01   1.4598226e+02   2.9978710e+01   8.8342016e+01   1.1644161e+02   5.5067897e+01   1.5539355e+01   1.3831040e+02   2.8076452e+01   9.4798077e+01   6.7715484e+01   1.4911857e+02   3.3750645e+01   8.5534465e+01   2.0424290e+02   2.7947613e+00   4.1867097e+01   1.2265870e+02   3.9048387e+01   6.1979677e+01   1.7864871e+02   8.6841557e-01   4.8185806e+01   1.6662385e+02   9.3028710e+01   1.4495802e+02   4.4095484e+01   1.1060946e+02   6.1635806e+01   2.0307172e+02   6.5330323e+01   1.7776551e+02   5.4601613e+01   1.6954865e+02   4.9114194e+01   1.5225054e+02   4.1499355e+01   9.1802310e+01   3.4292903e+01   8.0920116e+01   4.2928710e+01   2.2206602e+02   2.4406839e+02  -1.1817406e+01   2.5077742e+02   2.8458710e+00   3.8968710e+01   1.3573186e+02   1.2873935e+02   1.6304666e+02   3.3814839e+01   1.0736449e+02   4.2901935e+01   9.7536877e+01   5.7052581e+01   1.6454644e+02   2.5982452e+02  -3.7030155e+01   5.3797097e+01   8.7290426e+01   2.2907968e+02   3.4877819e+01   5.1028710e+01   6.9558016e+01   4.5805484e+01   9.5520723e+01   3.3335161e+01   1.1912512e+02   3.4392581e+01   2.5173634e+02   3.9902903e+01   1.1960648e+02   6.8098710e+01   2.1574662e+02   2.8421613e+01   8.7525303e+01   3.2548419e+02   1.5338361e+01   2.0715097e+02   2.6558245e+01   4.5654516e+01   1.1312990e+02   6.3073871e+01   1.0165280e+02   6.7624194e+01   1.7688071e+02   4.3078710e+01   1.1976402e+02   2.7356032e+02   5.1227097e-01   4.4710645e+01   1.5873541e+02   8.9474516e+01   2.1983946e+02   6.0698710e+01   1.3826442e+02   2.2271387e+02   2.8439987e+01   5.1105806e+01   1.3286250e+02   8.2545484e+01   1.2270475e+02   5.5544839e+01   1.6948319e+02   3.1974194e+01   8.9198194e+01   2.6268194e+02   9.6948671e+01   4.8078710e+01   5.3311768e+01   2.0168710e+01   9.9646816e+01   1.5959871e+02  -1.8507584e+01   1.2308710e+01   1.0437562e+02   6.2749677e+01   1.6030390e+02   5.1375806e+01   1.9385187e+02   4.6508710e+01   1.4877962e+02   6.9240645e+01   1.2768494e+02   7.9008710e+01   1.4928962e+02   3.8334194e+01   1.4856004e+02   7.7638387e+01   1.1017699e+02   3.9193226e+01   1.3651777e+02   1.7550839e+02   9.6550619e+01   7.7343548e+01   1.2628219e+02   1.9549323e+02   1.2754119e+02   5.7168710e+01   1.2739682e+02   2.6853387e+02   2.0906323e+01   6.5541613e+01   1.5276054e+02   1.3354387e+02   1.5852036e+02   4.0443871e+01   1.5648546e+02   7.1539355e+01   1.2857105e+02   6.5067742e+01   1.7021232e+02   5.1960323e+01   1.3218930e+02   5.6483226e+01   1.0463457e+02   4.0218710e+01   1.3504282e+02   1.0675226e+02   1.9765692e+02   3.0355484e+01   1.0366898e+02   6.1893871e+01   1.2879430e+02   5.4613871e+01   1.6089121e+02   2.7663032e+02   1.0452119e+02   1.6895484e+01   2.9548684e+01   2.1130871e+02  -7.6443844e+00   6.2863871e+01   1.3679444e+02   6.7650645e+01   1.6856150e+02   6.1843871e+01   1.1498926e+02   7.5138710e+01   1.6180374e+02   6.6944839e+01   1.3051054e+02   1.0885161e+01   3.2426284e+01   6.0570323e+01   1.5218599e+02   2.8721871e+02   1.0347282e+02   8.1420000e+01   1.1170382e+02   3.6669871e+02   1.4021442e+02   7.9455484e+01   1.5019421e+02   3.2346032e+02   3.2414787e+01   6.2355161e+01   1.5292901e+02   5.4458710e+01   1.8876362e+02   6.5187419e+01   1.0379888e+02   1.6397871e+02   2.3452202e+02   1.1953548e+01   1.4092210e+02   7.1252258e+01   1.7838466e+02   1.3274194e+01   9.8850323e+01   7.0588387e+01   1.0543809e+02   1.0705290e+02   1.4896512e+02   4.2440323e+01   3.2289613e+01   8.8548710e+01   1.1546642e+02   7.4427419e+01   1.3011000e+02
   1.5545871e+02  -2.8746384e+01   2.4802871e+02  -1.3341984e+01   4.5763387e+02   1.6305419e+01   2.8740161e+02  -2.9721484e+01   5.0190968e+01   1.6303601e+02   2.3486484e+02  -5.3207574e+01   6.5771613e+01   5.1546335e+01   4.2360323e+02  -1.2528903e+01   2.4926871e+02   1.0698816e+01   6.7287419e+01   1.1322797e+02   1.7043548e+02  -2.2970323e+01   5.6180968e+01   1.0729810e+02   2.7070387e+02  -3.1863406e+01   3.6959290e+02   4.8151600e+01   2.5138355e+02   6.4705806e-01   2.0818613e+02   3.5922065e+00   6.3374516e+01   1.6584326e+02   2.2301484e+02   5.7052645e+00   1.9841774e+02   1.7313852e+02   5.2871290e+01   5.6462232e+01   6.1327419e+01   1.5640219e+02   2.7033000e+02   2.0652955e+01   8.9779355e+01   1.4684894e+02   1.1508226e+02   1.2393761e+02   1.8189839e+02   1.4712716e+02   3.9505097e+02   1.8438826e+01   6.0316452e+01   7.3706619e+01   4.8774871e+02   3.7353329e+01   4.8448065e+01   9.2317381e+01   1.2463968e+02   4.3778181e+01   7.8200000e+01   8.8197871e+01   1.0506000e+02   1.6328907e+02   5.8060645e+01   9.2887406e+01   6.2984194e+01   2.0666965e+02   9.6366129e+01   1.6693877e+02   3.3756581e+02   2.2241832e+01   9.9698710e+01   2.6376442e+02   1.1863226e+02   1.4389845e+02   5.8660000e+01   1.3945914e+02   6.3102258e+01   1.3407666e+02   2.9978710e+01   9.6672016e+01   1.4068161e+02   7.2698697e+01   2.6109355e+01   1.6422480e+02   3.3306452e+01   1.1823968e+02   5.7285484e+01   1.8043297e+02   2.6900645e+01   7.5412465e+01   2.1458290e+02   1.3827561e+01   5.6057097e+01   8.6673497e+01   4.2198387e+01   6.3727677e+01   1.9426871e+02  -9.3811844e+00   4.6025806e+01   1.6989665e+02   8.3928710e+01   1.6206602e+02   6.6095484e+01   1.1127946e+02   6.8585806e+01   2.2004572e+02   6.0230323e+01   1.8532351e+02   4.7501613e+01   1.6845665e+02   8.4024194e+01   1.5121774e+02   4.4879355e+01   1.1476191e+02   3.5812903e+01   1.0160852e+02   5.1358710e+01   2.0139162e+02   2.3678839e+02   1.8904994e+01   2.7791742e+02   2.4294671e+01   6.5158710e+01   1.5553666e+02   1.4650935e+02   1.4781506e+02   4.7434839e+01   1.1889489e+02   6.6281935e+01   8.1096477e+01   3.7382581e+01   1.2135004e+02   2.8601452e+02  -2.5605355e+01   4.4797097e+01   1.1201043e+02   2.6017968e+02   2.0819819e+01   4.4648710e+01   8.5118416e+01   5.3185484e+01   9.5740323e+01   3.6045161e+01   1.2795832e+02   1.6152581e+01   2.5748554e+02   3.5662903e+01   9.8715677e+01   7.6188710e+01   1.9813942e+02   5.4231613e+01   5.7840503e+01   2.7396419e+02  -1.3540039e+01   2.3001097e+02   2.3489445e+01   4.5554516e+01   1.2413790e+02   7.7213871e+01   1.3957160e+02   7.6004194e+01   2.0292031e+02   3.9118710e+01   8.0610816e+01   2.9037032e+02  -9.6825290e+00   3.7320645e+01   1.8636661e+02   6.2044516e+01   2.2446386e+02   6.2508710e+01   1.2977962e+02   2.2523387e+02   1.4048387e+01   3.8575806e+01   1.4072490e+02   6.0455484e+01   9.8901948e+01   5.7394839e+01   1.3413519e+02   3.9644194e+01   8.6434594e+01   2.1397194e+02   9.4885471e+01   6.0128710e+01   5.3017768e+01   1.2358710e+01   8.5601616e+01   1.1140871e+02  -2.3223844e+00   2.1598710e+01   1.1920242e+02   5.4799677e+01   2.1584990e+02   6.3705806e+01   2.0309547e+02   4.8838710e+01   1.9902322e+02   4.9570645e+01   1.3387854e+02   8.1808710e+01   1.5606562e+02   5.1544194e+01   1.3250324e+02   6.9968387e+01   1.3579059e+02   4.3473226e+01   1.0055537e+02   1.6155839e+02   4.9566619e+01   9.6443548e+01   9.6564194e+01   2.1192323e+02   1.1322679e+02   5.3888710e+01   1.1194922e+02   2.6491387e+02  -5.0340774e+00   7.2681613e+01   1.3694934e+02   1.5625387e+02   1.4527356e+02   4.8203871e+01   1.6114466e+02   8.2069355e+01   1.2857865e+02   5.2117742e+01   1.5552832e+02   4.9920323e+01   1.2449250e+02   5.6203226e+01   1.1879697e+02   2.3838710e+01   8.5643216e+01   9.2752258e+01   1.7658692e+02   1.2595484e+01   1.1613978e+02   5.9173871e+01   1.6325190e+02   5.6093871e+01   1.6653281e+02   2.7787032e+02   1.0142199e+02   1.9225484e+01   1.8272284e+01   2.4788871e+02   1.0909216e+01   6.1953871e+01   1.4277724e+02   8.5790645e+01   1.6940030e+02   4.6413871e+01   1.4022366e+02   5.5988710e+01   1.2433574e+02   4.7184839e+01   1.4513134e+02   2.3125161e+01   3.0257084e+01   7.0140323e+01   1.1956039e+02   3.3697871e+02   1.2763202e+02   6.9660000e+01   1.0659462e+02   3.8140871e+02   1.6569762e+02   6.5835484e+01   1.1199381e+02   3.4413032e+02   3.1141187e+01   5.5825161e+01   1.5954141e+02   5.2698710e+01   2.0909442e+02   6.2097419e+01   7.9136077e+01   1.5430871e+02   1.9024562e+02   2.5143548e+01   1.6501690e+02   5.5252258e+01   1.6742466e+02   1.1604194e+01   1.0998392e+02   6.0448387e+01   1.0396929e+02   8.9622903e+01   1.5639952e+02   2.8670323e+01   8.1012129e+00   4.8548710e+01   8.2566416e+01   8.2857419e+01   1.1876560e+02
   1.8497871e+02  -2.7677984e+01   2.3735871e+02   1.4791616e+01   4.4439387e+02   1.2454619e+01   2.9587161e+02   3.1709161e+00   2.6240968e+01   1.4119201e+02   1.8524484e+02  -6.3757974e+01   8.2961613e+01   7.1551135e+01   4.0179323e+02  -3.5941032e+00   2.3097871e+02  -1.0779844e+00   7.1477419e+01   7.5702774e+01   1.0119548e+02  -3.3411226e+00   5.6320968e+01   7.0136903e+01   2.6008387e+02  -4.0638065e+00   3.7616290e+02   3.7956000e+01   1.9143355e+02  -7.5569419e+00   2.1718613e+02   1.5422065e+00   3.3664516e+01   1.2989006e+02   2.0944484e+02  -1.4991355e+00   1.6941774e+02   1.6193852e+02   5.8301290e+01   6.9507832e+01   6.1137419e+01   1.2160739e+02   2.5124000e+02   4.0990155e+01   8.9159355e+01   1.7674854e+02   1.0242226e+02   1.4848041e+02   2.1112839e+02   1.5740876e+02   4.0162097e+02   3.4322581e-01   4.6606452e+01   9.4953419e+01   5.1379871e+02   3.4393290e+00   4.1488065e+01   1.0411418e+02   1.1268968e+02   4.0544181e+01   7.8100000e+01   8.8015871e+01   5.4680000e+01   1.4869947e+02   6.6390645e+01   1.0612101e+02   5.4644194e+01   2.1452685e+02   9.9896129e+01   1.7165637e+02   3.5137581e+02   3.1087032e+01   9.4308710e+01   2.9852562e+02   1.3049226e+02   1.3204965e+02   7.1850000e+01   1.6264394e+02   7.1532258e+01   1.5202226e+02   3.3508710e+01   1.0786962e+02   7.0301613e+01   6.8049097e+01  -7.9064516e-01   7.8186800e+01   5.4026452e+01   1.0491208e+02   4.3475484e+01   1.3396777e+02   3.2420645e+01   1.0011086e+02   1.8643290e+02   9.2195613e+00   3.7677097e+01   1.0661390e+02   4.6288387e+01   7.2300477e+01   1.8745871e+02  -2.1636384e+01   5.2085806e+01   1.6704185e+02   7.1308710e+01   1.7369562e+02   4.2475484e+01   1.2197906e+02   7.4155806e+01   2.2879012e+02   7.1610323e+01   2.0598311e+02   4.9071613e+01   1.9918105e+02   6.9784194e+01   1.4897694e+02   1.3292935e+02   7.3337910e+01   4.3432903e+01   9.1148916e+01   4.4408710e+01   1.6732762e+02   2.7754839e+02  -1.4958065e+00   2.5006742e+02   2.3852671e+01   1.2411871e+02   1.2105986e+02   1.3935935e+02   1.4981706e+02   5.1144839e+01   1.3064809e+02   5.6611935e+01   9.2400077e+01   5.2292581e+01   1.4434724e+02   2.7725452e+02  -2.2574555e+01   6.8697097e+01   1.1028843e+02   2.0559968e+02   4.1236219e+01   6.0358710e+01   8.6051616e+01   5.1615484e+01   8.9255923e+01   3.3665161e+01   1.6895872e+02   2.7392581e+01   2.8115634e+02   4.7002903e+01   1.4265848e+02   6.7378710e+01   2.2242422e+02   7.0521613e+01   6.3587303e+01   2.8743419e+02   1.7612361e+01   2.7010097e+02   2.5332245e+01   5.5984516e+01   1.2687350e+02   7.2743871e+01   1.1363920e+02   6.1244194e+01   1.6301111e+02   4.8788710e+01   6.7787216e+01   2.7465032e+02   7.5750710e+00   4.1370645e+01   1.6095261e+02   6.2764516e+01   2.0907626e+02   6.8028710e+01   1.5095802e+02   2.1752387e+02   2.4805187e+01   6.5965806e+01   1.3881370e+02   9.4355484e+01   1.3237995e+02   6.9584839e+01   9.5879987e+01   4.8264194e+01   1.0722499e+02   1.8459194e+02   8.1005871e+01   5.3698710e+01   6.6052168e+01   1.9648710e+01   8.5498416e+01   1.0364871e+02  -2.6791584e+01   1.5648710e+01   1.1305842e+02   5.2749677e+01   1.7225390e+02   6.8515806e+01   1.9405067e+02   6.0698710e+01   1.6764442e+02   7.5140645e+01   9.4022942e+01   8.7208710e+01   1.5888362e+02   5.6754194e+01   1.5814644e+02   6.0778387e+01   1.0081579e+02   5.4093226e+01   1.1379577e+02   1.4959839e+02   8.4143419e+01   9.4253548e+01   1.0902939e+02   1.9197323e+02   1.2091279e+02   5.0928710e+01   1.1404602e+02   2.7315387e+02   1.4446723e+01   6.2161613e+01   1.1422094e+02   1.5720387e+02   1.5676756e+02   4.2973871e+01   1.2775306e+02   7.1539355e+01   9.5521045e+01   7.2357742e+01   1.6223912e+02   3.1820323e+01   1.2604050e+02   5.0253226e+01   1.1637297e+02   8.3508710e+01   1.3433962e+02   8.1132258e+01   1.4127652e+02   2.8975484e+01   1.0677938e+02   9.1173871e+01   1.5212190e+02   3.6713871e+01   1.5070321e+02   2.3301032e+02   8.3670787e+01   1.2315484e+01   7.5850839e+00   1.5530871e+02   1.8785616e+01   8.9243871e+01   1.4101404e+02   8.1890645e+01   1.4961230e+02   3.8413871e+01   1.2590366e+02   6.6138710e+01   1.5343374e+02   7.2044839e+01   1.2505254e+02   1.7885161e+01   1.2966284e+01   7.8720323e+01   1.1835399e+02   2.7145871e+02   1.1559362e+02   7.1850000e+01   1.0318942e+02   3.6411871e+02   1.2432082e+02   4.3315484e+01   2.1745406e+01   3.2203032e+02   1.3199187e+01   5.8925161e+01   1.7586341e+02   5.9408710e+01   1.6474762e+02   6.1047419e+01   6.3560077e+01   1.7111871e+02   2.3195082e+02  -4.2645161e-01   1.5539250e+02   4.9162258e+01   1.3510186e+02   9.0341935e+00   9.3619523e+01   6.6448387e+01   1.2624929e+02   9.6202903e+01   1.2254312e+02   4.0770323e+01   1.3893213e+01   8.9698710e+01   3.5464416e+01   6.6997419e+01   1.4151440e+02
   1.4259871e+02  -1.9147584e+01   3.1259871e+02   9.6824156e+00   4.8630387e+02  -3.6081806e+00   3.3516161e+02  -3.6452284e+01   7.5810968e+01   1.2102641e+02   2.1038484e+02  -3.7199174e+01   6.1101613e+01   1.0382994e+02   4.7222323e+02  -7.5185032e+00   2.5135871e+02   1.1441616e+01   5.5807419e+01   1.3738637e+02   1.5038548e+02  -2.1706323e+01   5.9130968e+01   8.8062103e+01   2.3132387e+02  -1.1813006e+01   3.7274290e+02   2.5469600e+01   2.5985355e+02  -8.7005419e+00   1.9218613e+02  -4.2177935e+00   5.5514516e+01   1.4352206e+02   2.2882484e+02  -7.0953548e-01   1.4860774e+02   2.0431332e+02   5.8301290e+01   7.3977832e+01   7.4707419e+01   1.4104179e+02   2.6967000e+02  -2.9142452e+00   9.7059355e+01   1.7273654e+02   1.0423226e+02   1.3542561e+02   1.7089839e+02   1.6671716e+02   4.3195097e+02   9.8168258e+00   4.3696452e+01   1.0327622e+02   4.9051871e+02   2.4801729e+01   5.3688065e+01   1.0837818e+02   1.1201968e+02   5.4687781e+01   7.6150000e+01   1.2127187e+02   7.1400000e+01   1.5441187e+02   4.7870645e+01   6.9222606e+01   7.0364194e+01   1.8964925e+02   9.5136129e+01   1.3784717e+02   2.8909581e+02  -1.6005677e+00   1.1269871e+02   2.9243442e+02   1.2825226e+02   1.2655885e+02   4.4900000e+01   1.8041994e+02   7.4052258e+01   1.2806066e+02   2.7028710e+01   9.0238016e+01   8.4731613e+01   6.9564697e+01   9.0593548e+00   1.1182880e+02   4.5406452e+01   9.2361677e+01   5.0045484e+01   1.4006217e+02   3.9470645e+01   6.7216865e+01   2.0658290e+02   7.8475613e+00   3.6207097e+01   1.1407150e+02   3.9808387e+01   7.5968877e+01   2.2602871e+02   1.5080156e+00   3.2345806e+01   1.4394105e+02   9.7738710e+01   1.6982122e+02   6.8705484e+01   1.1250066e+02   4.9395806e+01   2.3329092e+02   6.5040323e+01   1.7545871e+02   4.6361613e+01   1.7163785e+02   8.3494194e+01   1.5921014e+02   4.2359355e+01   8.1203510e+01   2.7772903e+01   8.2631716e+01   6.9458710e+01   1.8137362e+02   2.2106839e+02  -1.1167406e+01   2.7744742e+02   5.7622710e+00   9.4448710e+01   1.1695346e+02   1.4816935e+02   1.8339226e+02   4.4004839e+01   1.5578929e+02   4.4231935e+01   6.5200477e+01   5.8672581e+01   1.5593684e+02   2.9963452e+02  -1.6644955e+01   9.1937097e+01   1.2756923e+02   2.4850968e+02   3.6043419e+01   5.6928710e+01   7.7846016e+01   4.7855484e+01   8.2696723e+01   3.3525161e+01   1.6662992e+02   1.3532581e+01   2.8512514e+02   3.9902903e+01   1.3899648e+02   6.9718710e+01   1.9989702e+02   4.3091613e+01   7.6631703e+01   2.5729419e+02   2.3833561e+01   2.5053097e+02   2.9187845e+01   5.2984516e+01   1.1625350e+02   7.7933871e+01   1.5108400e+02   8.1954194e+01   1.7730431e+02   4.6738710e+01   8.7521216e+01   2.5156032e+02   1.1942271e+01   3.4940645e+01   1.6955701e+02   9.5094516e+01   1.9552986e+02   5.2738710e+01   1.1718122e+02   1.9342387e+02   1.4973187e+01   7.1105806e+01   1.3254250e+02   9.5115484e+01   1.4155915e+02   4.9254839e+01   1.5259639e+02   4.5404194e+01   9.8833794e+01   2.2387194e+02   9.8623471e+01   5.5608710e+01   5.7999368e+01   2.3598710e+01   7.8372416e+01   1.6511871e+02  -2.0519184e+01   1.9888710e+01   1.1061922e+02   4.9659677e+01   1.6583110e+02   5.8945806e+01   1.8766627e+02   4.5308710e+01   1.5930562e+02   7.0140645e+01   1.1414294e+02   7.7208710e+01   1.5983362e+02   3.8124194e+01   1.2236684e+02   6.8968387e+01   1.4401059e+02   5.6003226e+01   1.1907297e+02   1.5121839e+02   7.8113819e+01   7.6963548e+01   1.3522259e+02   2.1059323e+02   1.5037319e+02   6.7078710e+01   1.4337402e+02   3.0048387e+02   2.0780323e+01   5.1921613e+01   1.3318014e+02   1.4125387e+02   1.5109356e+02   4.5593871e+01   1.1664346e+02   7.7879355e+01   1.2601385e+02   7.0977742e+01   1.7563952e+02   5.1440323e+01   1.4147090e+02   7.3063226e+01   1.1363817e+02   2.5268710e+01   9.8528816e+01   1.0609226e+02   1.5675972e+02   1.4305484e+01   1.0190298e+02   7.0893871e+01   1.3550430e+02   5.2803871e+01   1.2717601e+02   2.5573032e+02   8.3043187e+01   3.6125484e+01   1.0102839e+00   1.7830871e+02   1.0235616e+01   6.8433871e+01   1.3948884e+02   7.8080645e+01   1.8729710e+02   4.3083871e+01   1.0020006e+02   5.9988710e+01   1.0939574e+02   4.7854839e+01   1.1384774e+02   1.4835161e+01   3.4730284e+01   7.6810323e+01   1.5335679e+02   3.0664871e+02   1.0734842e+02   8.1140000e+01   9.8636219e+01   3.5802871e+02   1.4356802e+02   3.5545484e+01   3.3707006e+01   3.1403032e+02   6.0129187e+01   3.1635161e+01   1.2461661e+02   5.2408710e+01   1.7096762e+02   7.5427419e+01   7.0929677e+01   1.7635871e+02   2.4448162e+02   2.0935484e+00   1.5929090e+02   5.1592258e+01   1.6904746e+02   1.1844194e+01   7.0914723e+01   7.0158387e+01   1.3319249e+02   1.0439290e+02   1.2602792e+02   4.9910323e+01   4.2620129e+00   5.5028710e+01   1.0880802e+02   7.9427419e+01   1.2495000e+02
   1.6859871e+02  -9.4175844e+00   2.9788871e+02   4.1892156e+00   4.1058387e+02  -2.1220581e+01   3.1121161e+02  -3.3386284e+01   5.9620968e+01   1.5380161e+02   1.8224484e+02  -4.3517974e+01   5.6771613e+01   9.3076335e+01   4.6712323e+02  -1.2010503e+01   2.4992871e+02  -7.9239844e+00   2.6757419e+01   1.0142037e+02   1.5333548e+02  -1.5552323e+01   5.3280968e+01   1.2157010e+02   2.6217387e+02  -8.9910065e+00   3.7616290e+02   1.0866000e+01   2.9038355e+02   4.9070581e+00   2.0904613e+02   1.2003406e+01   4.0754516e+01   1.2727286e+02   2.5430484e+02  -1.6557935e+01   1.2760774e+02   1.8952332e+02   5.0451290e+01   6.2805832e+01   5.8567419e+01   1.3014299e+02   2.9900000e+02   2.3119355e+01   9.2349355e+01   1.5383334e+02   8.2662258e+01   1.4825121e+02   1.4617839e+02   1.7255476e+02   4.4910097e+02   1.5354826e+01   4.5606452e+01   8.4123419e+01   4.3796871e+02   3.8065729e+01   4.1728065e+01   8.6094981e+01   1.2520968e+02   6.1252581e+01   7.1910000e+01   7.9421071e+01   5.8350000e+01   1.6940587e+02   5.8300645e+01   1.1033821e+02   4.0364194e+01   1.7780925e+02   9.0606129e+01   1.6068957e+02   3.1542581e+02   1.1633032e+01   1.1054871e+02   3.3222642e+02   1.2859226e+02   1.2139165e+02   8.1140000e+01   1.5585074e+02   6.5812258e+01   1.7756986e+02   1.4738710e+01   7.7561216e+01   5.0111613e+01   8.3044297e+01   1.4639355e+01   1.4909240e+02   3.7166452e+01   7.8970877e+01   4.8565484e+01   1.3584057e+02   4.1850645e+01   8.3456465e+01   1.7777290e+02  -1.0377639e+01   2.3057097e+01   1.0088350e+02   4.3148387e+01   8.0791677e+01   2.0611871e+02   1.9108156e+00   4.5815806e+01   1.5060345e+02   8.5308710e+01   1.5124562e+02   7.5805484e+01   1.2207266e+02   6.3965806e+01   2.3374532e+02   5.8950323e+01   1.4680591e+02   5.4831613e+01   1.5810025e+02   4.9644194e+01   1.7143814e+02   3.7309355e+01   1.2051751e+02   3.9862903e+01   6.7474516e+01   4.8358710e+01   2.4296162e+02   2.2197839e+02   3.2797935e+00   2.5049742e+02   7.0082710e+00   1.0701871e+02   9.1907858e+01   1.2783935e+02   1.4768866e+02   4.6524839e+01   1.3701769e+02   3.8711935e+01   8.4402077e+01   6.3342581e+01   1.6765324e+02   2.7006452e+02  -2.4519355e+01   7.1277097e+01   1.1680203e+02   2.0264968e+02   4.4662219e+01   5.7888710e+01   8.4149216e+01   6.0995484e+01   9.7595523e+01   3.8335161e+01   1.4824512e+02   3.2582581e+01   2.4864114e+02   5.2852903e+01   1.3286048e+02   7.4808710e+01   2.3329982e+02   5.9141613e+01   6.9257703e+01   2.5586419e+02   2.4779613e+00   2.3558097e+02   2.3713845e+01   6.0124516e+01   1.3835230e+02   9.6453871e+01   1.3974240e+02   8.4434194e+01   1.8896591e+02   3.5698710e+01   1.0526442e+02   2.7627032e+02   3.3454710e+00   5.7130645e+01   1.5693181e+02   7.3764516e+01   1.7357626e+02   5.1118710e+01   1.5836082e+02   2.2695387e+02   1.5630787e+01   4.5245806e+01   1.1366130e+02   8.9835484e+01   1.3946155e+02   6.0064839e+01   1.5664159e+02   5.5114194e+01   8.8816994e+01   2.1711194e+02   8.9064271e+01   5.5268710e+01   5.5216568e+01   1.5888710e+01   8.6469216e+01   1.3359871e+02  -7.5758443e-01   9.1187097e+00   1.0934082e+02   7.0369677e+01   1.6717430e+02   5.3085806e+01   1.7794507e+02   4.9838710e+01   1.1627322e+02   6.1240645e+01   1.0351494e+02   9.1008710e+01   1.4022962e+02   5.0014194e+01   1.3305564e+02   8.5728387e+01   1.1447979e+02   3.6903226e+01   1.1108097e+02   1.4802839e+02   5.9029019e+01   1.0863355e+02   1.0249899e+02   2.0416323e+02   1.2307759e+02   6.6458710e+01   1.3627362e+02   2.4424387e+02   2.5759523e+01   4.7441613e+01   1.1839854e+02   1.4573387e+02   1.4820516e+02   7.3493871e+01   1.6736146e+02   6.7879355e+01   1.0476385e+02   6.0357742e+01   1.4853912e+02   5.1250323e+01   1.5777610e+02   4.6583226e+01   1.0028657e+02   1.9508710e+01   1.1159962e+02   9.6042258e+01   1.6294372e+02   1.4835484e+01   1.1801058e+02   5.6313871e+01   1.2043070e+02   6.2423871e+01   1.7507641e+02   2.6363032e+02   8.7271187e+01   1.6415484e+01   5.3470839e+00   1.4335871e+02   5.5016156e+00   5.3763871e+01   1.2814244e+02   5.4940645e+01   1.8081830e+02   6.6703871e+01   1.1883046e+02   4.9418710e+01   1.2939134e+02   6.1094839e+01   1.3811854e+02   2.8175161e+01   2.0143084e+01   5.9430323e+01   1.0560719e+02   2.5245871e+02   1.0020362e+02   5.0470000e+01   8.9709819e+01   3.5607871e+02   1.3348402e+02   3.0645484e+01   2.7719006e+01   3.6475032e+02   4.2451587e+01   5.7975161e+01   1.8146941e+02   9.5928710e+01   1.2353602e+02   6.8527419e+01   8.4531677e+01   2.0392871e+02   2.3184602e+02   1.2853548e+01   1.5628010e+02   3.6732258e+01   1.7128626e+02   1.1604194e+01   9.2083923e+01   6.5548387e+01   1.5213129e+02   8.5392903e+01   1.3597792e+02   5.9580323e+01   1.0728413e+01   4.6308710e+01   1.0879562e+02   7.7147419e+01   1.2665240e+02
   1.7850871e+02  -1.5500384e+01   2.6726871e+02   1.8815566e-02   4.5258387e+02   1.5419419e+01   3.2187161e+02  -3.0859084e+01   4.8900968e+01   1.6013921e+02   2.3095484e+02  -2.6084774e+01   6.1051613e+01   1.1064394e+02   4.4812323e+02   1.0079497e+01   2.4145871e+02   1.6653616e+01   5.9477419e+01   1.1423277e+02   1.8348548e+02  -2.5874323e+01   5.0560968e+01   9.5747703e+01   2.5827387e+02  -2.0159006e+01   3.7807290e+02   4.6573200e+01   2.7214355e+02   4.0362581e+00   1.9389613e+02  -2.3554594e+01   7.4374516e+01   1.1791326e+02   2.1301484e+02  -1.0214735e+01   1.5388774e+02   1.9275092e+02   6.4161290e+01   4.8899032e+01   6.3087419e+01   1.2630139e+02   2.8695000e+02   2.9703355e+01   1.1372935e+02   1.7231294e+02   1.0713226e+02   1.4291361e+02   2.0184839e+02   1.2796116e+02   3.9367097e+02   2.2119226e+01   4.5886452e+01   9.7391019e+01   4.5174871e+02   1.2343329e+01   3.6688065e+01   1.0144818e+02   1.1515968e+02   4.9916581e+01   7.6860000e+01   7.0065071e+01   7.1590000e+01   1.3210667e+02   5.6010645e+01   7.2051406e+01   6.3454194e+01   2.0577205e+02   1.0155613e+02   1.4443357e+02   3.9304581e+02   6.4634323e+00   1.1054871e+02   2.9560642e+02   1.1039226e+02   1.5541765e+02   6.9000000e+01   1.8120194e+02   5.6722258e+01   1.4786706e+02   2.7458710e+01   8.2013616e+01   6.5061613e+01   8.5038297e+01   2.9209355e+01   1.4330680e+02   3.6546452e+01   1.1079048e+02   4.7525484e+01   1.3826377e+02   2.1850645e+01   1.0715646e+02   1.9248290e+02   2.1595561e+01   5.1587097e+01   1.1950110e+02   4.1098387e+01   7.8385677e+01   2.0640871e+02  -6.0123844e+00   4.8815806e+01   1.5594345e+02   8.3888710e+01   1.7702922e+02   4.2705484e+01   9.3060658e+01   6.6205806e+01   2.3137612e+02   7.9760323e+01   1.9185111e+02   5.3831613e+01   1.6680025e+02   8.2494194e+01   1.2577014e+02   4.3969355e+01   1.1479471e+02   3.9912903e+01   1.0071052e+02   6.1928710e+01   2.3111602e+02   2.4116839e+02   4.6459355e-01   2.3582742e+02   1.7561871e+01   1.1920871e+02   9.1832658e+01   1.9664935e+02   9.9323858e+01   4.8044839e+01   1.2860609e+02   5.9611935e+01   7.5060077e+01   6.5962581e+01   1.5168364e+02   2.9367452e+02  -4.8168155e+01   6.3887097e+01   1.0705323e+02   2.7664968e+02   3.1792219e+01   4.4508710e+01   5.4559616e+01   7.7665484e+01   8.1261923e+01   3.3335161e+01   9.2935123e+01   3.0672581e+01   2.7684394e+02   2.4622903e+01   1.5835888e+02   8.3478710e+01   2.2222622e+02   6.1091613e+01   5.6481703e+01   3.0062419e+02   4.1371613e+00   2.2910097e+02   2.6852245e+01   6.0454516e+01   1.0770590e+02   7.6743871e+01   1.2364920e+02   8.0574194e+01   1.8774471e+02   3.7168710e+01   9.3576816e+01   2.7613032e+02   2.5646671e+01   3.7280645e+01   1.6646981e+02   6.2904516e+01   1.5406506e+02   5.6028710e+01   1.2372802e+02   2.6747387e+02   3.1389187e+01   5.1005806e+01   1.0268050e+02   7.4025484e+01   1.4029635e+02   4.2014839e+01   1.4608559e+02   3.5214194e+01   7.7028994e+01   1.9935194e+02   9.3295071e+01   5.1128710e+01   7.0977768e+01   1.8978710e+01   6.0362016e+01   1.8192871e+02  -1.1913984e+01   9.9787097e+00   1.3365202e+02   4.1989677e+01   1.2806470e+02   5.7425806e+01   2.0755787e+02   4.5648710e+01   1.6450842e+02   6.9760645e+01   1.1521334e+02   8.4108710e+01   1.8023162e+02   6.8064194e+01   1.5287164e+02   7.2398387e+01   1.4735619e+02   5.3473226e+01   1.1989537e+02   1.4693839e+02   8.6646219e+01   9.6293548e+01   1.1933619e+02   1.9954323e+02   1.1459719e+02   4.7078710e+01   1.0154402e+02   3.4358387e+02   1.4862323e+01   5.4781613e+01   1.4148134e+02   1.3344387e+02   1.5523836e+02   5.1683871e+01   1.5824626e+02   8.0309355e+01   1.3095945e+02   5.7457742e+01   1.8810112e+02   5.9490323e+01   1.0196690e+02   6.1153226e+01   1.0793097e+02   2.3218710e+01   9.8732816e+01   7.9612258e+01   1.4663812e+02   2.5165484e+01   9.6184181e+01   7.9273871e+01   1.3926390e+02   5.8853871e+01   1.7722201e+02   1.8625032e+02   7.0991587e+01   2.3705484e+01  -8.5661161e+00   2.1269871e+02   1.9144416e+01   7.1103871e+01   1.4675524e+02   8.0370645e+01   1.7511390e+02   4.3983871e+01   1.3483806e+02   6.0468710e+01   1.5440734e+02   4.2704839e+01   1.3706974e+02   3.3035161e+01   1.2274284e+01   4.9620323e+01   8.3821987e+01   1.7254871e+02   7.4166416e+01   6.4900000e+01   6.3885419e+01   3.3021871e+02   1.4789282e+02   2.4785484e+01   3.1377806e+01   3.4508032e+02   4.6975187e+01   6.1015161e+01   1.5303621e+02   5.8358710e+01   1.6569162e+02   7.1567419e+01   8.6238477e+01   1.6683871e+02   2.2629322e+02   6.4235484e+00   1.6446450e+02   4.5022258e+01   1.6119306e+02   1.0514194e+01   6.8451123e+01   7.6548387e+01   1.2525129e+02   9.0722903e+01   1.3255152e+02   3.8910323e+01   1.7192013e+01   6.3548710e+01   9.8556416e+01   6.4717419e+01   1.3793680e+02
   1.7073871e+02  -1.2348784e+01   2.2245871e+02   2.3893616e+01   4.5296387e+02  -6.7009806e+00   3.9559161e+02  -1.6756684e+01   6.3860968e+01   1.3998241e+02   2.1681484e+02  -5.3433574e+01   5.7861613e+01   7.4229135e+01   4.6574323e+02  -6.0501032e+00   2.5350871e+02  -1.1160384e+01   7.3287419e+01   1.1279797e+02   1.8543548e+02  -1.7410323e+01   6.5040968e+01   1.1791930e+02   2.7693387e+02  -2.2601806e+01   3.4393290e+02   2.0104400e+01   2.6390355e+02  -1.5444542e+01   2.7299613e+02   1.2167406e+01   6.4134516e+01   1.7993246e+02   2.4025484e+02  -1.5483935e+01   1.5521774e+02   1.9345452e+02   6.1261290e+01   9.3461032e+01   7.1707419e+01   1.1966179e+02   2.5971000e+02   1.6882555e+01   8.5439355e+01   1.6314614e+02   9.8372258e+01   1.3794441e+02   3.4955839e+02   1.6664361e+01   4.0648097e+02   2.9904426e+01   4.5606452e+01   9.8743419e+01   2.8401871e+02   2.1101729e+01   5.0448065e+01   1.0691738e+02   1.2944968e+02   6.4393381e+01   5.7670000e+01   7.7320271e+01   6.1680000e+01   1.3694947e+02   5.7870645e+01   8.9182606e+01   5.0504194e+01   2.0718805e+02   1.0165613e+02   1.5961557e+02   3.2642581e+02   1.8133032e+01   1.3554871e+02   3.0436642e+02   1.4044226e+02   1.4391365e+02   6.2570000e+01   1.6138634e+02   6.3202258e+01   1.3434866e+02   2.5648710e+01   8.7638416e+01   5.6541613e+01   1.1371990e+02   4.0779355e+01   1.2895120e+02   3.3406452e+01   1.3504168e+02   6.2095484e+01   1.3228817e+02   2.4230645e+01   7.1156065e+01   1.7943290e+02   2.7795613e+00   3.5487097e+01   1.1435910e+02   8.1718387e+01   5.1376077e+01   1.9297871e+02  -8.7479844e+00   2.8135806e+01   1.5664785e+02   8.3358710e+01   1.4888162e+02   6.7235484e+01   1.4123826e+02   7.5875806e+01   2.6017252e+02   7.9990323e+01   1.7088271e+02   7.2211613e+01   1.7356985e+02   7.1544194e+01   1.2659614e+02   5.3399355e+01   9.4610310e+01   3.2382903e+01   8.2122916e+01   7.9078710e+01   1.9431402e+02   2.4468839e+02   9.7029935e+00   2.5963742e+02   2.5037071e+01   1.3796871e+02   7.2431858e+01   2.2792935e+02   1.1554146e+02   4.2334839e+01   1.2701289e+02   4.8901935e+01   9.9396877e+01   7.0862581e+01   1.6286164e+02   3.0420452e+02  -2.8730555e+01   6.3087097e+01   1.4087723e+02   2.6364968e+02   2.9022219e+01   5.9078710e+01   1.0882402e+02   5.4665484e+01   8.4011923e+01   4.4045161e+01   1.1821832e+02   3.8292581e+01   2.3676434e+02   3.1762903e+01   8.5407677e+01   6.2998710e+01   1.9762462e+02   3.5141613e+01   7.9937703e+01   2.5910419e+02   1.0308761e+01   2.1396097e+02   1.2823445e+01   5.5224516e+01   1.4450430e+02   6.3453871e+01   1.0738240e+02   5.9814194e+01   2.0302551e+02   3.6598710e+01   1.0462242e+02   2.5085032e+02   1.0619071e+01   5.0230645e+01   1.8500381e+02   6.6524516e+01   2.0705546e+02   5.6548710e+01   1.2625642e+02   2.2133387e+02   3.4080387e+01   5.8005806e+01   1.1988050e+02   7.9165484e+01   9.6165148e+01   4.4964839e+01   1.3098959e+02   3.7974194e+01   1.0575819e+02   2.6111194e+02   6.7314271e+01   5.8848710e+01   5.2970168e+01   5.2687097e+00   7.6408816e+01   1.5340871e+02  -1.5062384e+01   1.7838710e+01   9.2123216e+01   6.7279677e+01   1.8613150e+02   6.4995806e+01   2.1409227e+02   6.2888710e+01   1.6417922e+02   8.8430645e+01   8.5629742e+01   9.5058710e+01   1.5105562e+02   1.8938419e+02   8.8636039e+01   7.6018387e+01   1.2516659e+02   5.4903226e+01   9.6540968e+01   1.6140839e+02   8.6248619e+01   8.5633548e+01   1.2495899e+02   2.3330323e+02   1.3741639e+02   5.5168710e+01   1.2698682e+02   3.2524387e+02   1.5989523e+01   5.7591613e+01   1.4929654e+02   1.4044387e+02   1.4820836e+02   7.4633871e+01   1.5913026e+02   8.4589355e+01   1.2071705e+02   5.9837742e+01   1.6086072e+02   2.1350323e+01   1.1711810e+02   6.7343226e+01   1.3214577e+02   7.0888710e+01   1.0091922e+02   7.8092258e+01   1.6180972e+02   3.1595484e+01   1.0351978e+02   6.7123871e+01   1.2323590e+02   4.8663871e+01   1.6488721e+02   2.5430032e+02   7.1067587e+01   2.2365484e+01   2.1731084e+01   1.7811871e+02   2.0630816e+01   8.0103871e+01   1.2227524e+02   7.0130645e+01   1.4098310e+02   5.4843871e+01   1.3977926e+02   5.6798710e+01   1.1070094e+02   2.6134839e+01   1.1701534e+02   3.4415161e+01   1.1693884e+01   4.5100323e+01   9.2513587e+01   2.5788871e+02   8.9489216e+01   6.8140000e+01   6.6956219e+01   3.5059871e+02   1.2602242e+02   1.8595484e+01  -5.6569935e+00   3.3046032e+02   1.1384787e+01   5.0975161e+01   1.3454941e+02   5.3408710e+01   1.8503762e+02   5.2377419e+01   6.1393677e+01   1.5054871e+02   2.2297642e+02   4.4235484e+00   1.5029450e+02   6.0302258e+01   1.5526066e+02   1.4034194e+01   8.4839523e+01   6.8778387e+01   1.1577289e+02   1.0234290e+02   1.3743192e+02   2.9580323e+01   1.3938413e+01   3.6978710e+01   1.0430202e+02   4.5337419e+01   1.3076720e+02
   1.5459871e+02  -1.2867584e+01   2.7973871e+02   6.6912156e+00   4.8011387e+02  -1.1542981e+01   3.2940161e+02  -2.7411484e+01   5.5520968e+01   1.5769961e+02   2.0943484e+02  -2.8693174e+01   7.0961613e+01   9.4661135e+01   4.1793323e+02  -3.0455303e+01   2.6354871e+02  -3.3435844e+00   4.0187419e+01   9.5485974e+01   1.7300548e+02  -2.6605923e+01   4.9470968e+01   9.1354903e+01   2.3889387e+02  -1.4558606e+01   3.5726290e+02   1.9428000e+01   1.9200355e+02  -8.5525419e+00   2.0404613e+02  -9.5965935e+00   5.4754516e+01   1.5310286e+02   2.1025484e+02   5.7760645e+00   1.4760774e+02   1.8449332e+02   3.1871290e+01   3.3292232e+01   7.5287419e+01   1.4009539e+02   2.8333000e+02   1.5562955e+01   9.8059355e+01   1.4194654e+02   1.0494226e+02   1.5712881e+02   3.3622839e+02   1.3970761e+01   4.0948097e+02   2.4474426e+01   6.1416452e+01   8.9718619e+01   7.3798710e+01   2.5199329e+01   1.9298065e+01   9.0319381e+01   1.0763968e+02   4.9088181e+01   7.3100000e+01   9.4555871e+01   6.4970000e+01   1.3221627e+02   5.6150645e+01   9.6280206e+01   4.8454194e+01   2.1445205e+02   7.7746129e+01   1.2956837e+02   2.8690581e+02   3.0046323e+00   8.7838710e+01   2.8571322e+02   1.1187226e+02   1.3143925e+02   7.3950000e+01   1.6333594e+02   6.0482258e+01   9.8956258e+01   2.8788710e+01   1.0705722e+02   5.0251613e+01   7.6843097e+01   3.0349355e+01   1.2350560e+02   4.8456452e+01   1.0140768e+02   6.0855484e+01   1.6828737e+02   2.7560645e+01   7.7499665e+01   2.3401290e+02   1.0983161e+01   4.3297097e+01   1.3393430e+02   1.1547839e+02   8.4352774e+00   2.0545871e+02  -1.8076384e+01   6.5715806e+01   1.6659145e+02   8.3928710e+01   1.4278602e+02   6.4995484e+01   1.2808746e+02   7.3735806e+01   2.4848372e+02   6.7330323e+01   1.9803551e+02   3.6831613e+01   1.8688025e+02   1.0097419e+02   1.1790174e+02   4.7549355e+01   1.1026831e+02   3.8622903e+01   9.1433716e+01   3.4508710e+01   1.9178962e+02   2.3278839e+02   8.4649935e+00   2.5877742e+02   2.0585871e+01   1.2511871e+02   9.8029858e+01   2.0178935e+02   1.5643266e+02   4.7244839e+01   1.2958009e+02   5.4561935e+01   7.1564077e+01   3.7862581e+01   1.3860164e+02   2.6186452e+02  -2.5863355e+01   7.6657097e+01   1.3484163e+02   1.8388968e+02   4.1643019e+01   6.0788710e+01   1.0049722e+02   4.9235484e+01   8.3826323e+01   5.2375161e+01   1.4460192e+02   1.9012581e+01   2.4053674e+02   4.0622903e+01   1.2812888e+02   8.8188710e+01   2.2079942e+02   4.9041613e+01   4.1635703e+01   3.0620419e+02   7.9707613e+00   2.0701097e+02   9.6694452e+00   4.6794516e+01   1.2460870e+02   9.0503871e+01   9.1838400e+01   5.3714194e+01   1.7737351e+02   3.1458710e+01   7.1553616e+01   2.9323032e+02   3.5186710e+00   4.9180645e+01   1.9432781e+02   5.4334516e+01   1.5622066e+02   5.3978710e+01   1.1323202e+02   2.6214387e+02   1.6335587e+01   4.7245806e+01   9.8071303e+01   7.6645484e+01   1.0527675e+02   4.9494839e+01   1.4357719e+02   4.6974194e+01   6.4468194e+01   1.9925194e+02   8.3543071e+01   4.8268710e+01   7.7106568e+01   3.6268710e+01   8.0308816e+01   1.7064871e+02  -2.7721584e+01   2.4358710e+01   1.0502162e+02   6.1369677e+01   1.6117430e+02   4.5755806e+01   2.0844147e+02   6.2508710e+01   1.6606962e+02   6.7760645e+01   1.1018334e+02   1.1465871e+02   1.3888762e+02   2.2643419e+02   1.2020204e+02   7.1968387e+01   1.3396059e+02   5.0423226e+01   7.6379368e+01   1.5850839e+02   5.3340619e+01   7.9443548e+01   1.1997419e+02   1.8054323e+02   1.2501719e+02   7.2268710e+01   1.2842882e+02   2.6415387e+02   3.9116723e+01   5.7351613e+01   1.3717574e+02   1.1644387e+02   1.6359836e+02   4.5783871e+01   1.5143826e+02   5.1739355e+01   1.2057505e+02   7.2027742e+01   1.4841552e+02   3.8250323e+01   1.1976610e+02   7.4483226e+01   1.1576457e+02   4.6358710e+01   5.2791616e+01   9.2512258e+01   1.7217612e+02   1.8025484e+01   1.2075538e+02   6.8933871e+01   1.4214110e+02   4.1283871e+01   1.4900761e+02   2.3425032e+02   9.3341587e+01   9.3154839e+00   8.7508387e-01   1.6240871e+02   9.1676156e+00   8.3523871e+01   1.1881164e+02   6.7460645e+01   1.8229670e+02   3.2793871e+01   1.2416326e+02   7.5278710e+01   1.1470254e+02   7.4374839e+01   1.1748614e+02   2.1225161e+01   2.2219084e+01   3.9810323e+01   9.9986787e+01   2.9064871e+02   1.4286842e+02   6.4610000e+01   8.3098619e+01   3.3192871e+02   1.2922602e+02   1.8075484e+01   2.9334606e+01   3.8060032e+02   3.1993587e+01   5.4405161e+01   1.2918501e+02   7.4698710e+01   1.7504442e+02   8.6147419e+01   1.1483208e+02   1.5497871e+02   1.9991202e+02   3.4613548e+01   1.3163930e+02   6.4872258e+01   1.4370506e+02   9.0341935e+00   8.2289523e+01   5.9548387e+01   9.1891290e+01   7.9962903e+01   1.5670232e+02   3.4340323e+01   1.8217613e+01   1.1673871e+02   5.2971216e+01   6.0147419e+01   1.4420240e+02
   1.7926871e+02  -3.1601184e+01   3.1840871e+02   3.5761557e-01   4.5982387e+02   1.2940219e+01   3.2873161e+02  -4.3457884e+01   6.2860968e+01   1.2454241e+02   2.4333484e+02  -3.8935174e+01   6.4531613e+01   7.2745535e+01   4.0531323e+02   9.5542968e+00   2.4783871e+02   1.5383216e+01   5.5427419e+01   1.0412677e+02   2.0543548e+02  -2.7340323e+01   6.7040968e+01   1.3713930e+02   2.6379387e+02  -1.4550606e+01   3.8702290e+02   5.1707200e+01   2.5576355e+02   1.1916658e+01   2.3546613e+02  -2.9201935e+00   5.1514516e+01   1.5432206e+02   2.3725484e+02  -1.2343935e+01   1.6488774e+02   1.8911092e+02   7.0971290e+01   8.0684232e+01   6.1897419e+01   1.1297659e+02   3.0909000e+02   1.9642155e+01   8.7869355e+01   1.8319174e+02   9.0082258e+01   1.3450761e+02   3.3408839e+02   1.5141961e+01   4.3391097e+02   2.3190026e+01   3.1456452e+01   9.8635419e+01   6.3748710e+01   1.5723329e+01   3.1778065e+01   1.1051098e+02   1.1544968e+02   6.2083381e+01   6.6050000e+01   6.9889871e+01   6.7250000e+01   1.5860387e+02   1.0549065e+02   7.4183006e+01   4.7454194e+01   2.1662205e+02   8.8986129e+01   1.7481917e+02   3.4399581e+02   1.5627432e+01   8.4168710e+01   2.9604682e+02   1.3716226e+02   1.3560605e+02   5.8850000e+01   1.5196394e+02   7.5622258e+01   1.5235506e+02   3.2458710e+01   1.0014362e+02   6.4441613e+01   1.2270790e+02   4.7259355e+01   1.6201280e+02   4.4496452e+01   9.4574477e+01   4.3335484e+01   1.4087897e+02   1.0850645e+01   8.3076465e+01   1.7620290e+02  -3.5820387e+00   4.2967097e+01   1.1857070e+02   6.3528387e+01   8.6781277e+01   2.0311871e+02  -6.4691844e+00   4.4505806e+01   1.7049825e+02   9.3598710e+01   1.9672242e+02   4.4565484e+01   1.3514186e+02   5.6635806e+01   2.2452172e+02   7.3180323e+01   2.1513751e+02   6.2641613e+01   1.3995545e+02   5.7354194e+01   1.5120134e+02   5.2779355e+01   8.3659910e+01   3.6862903e+01   1.0043452e+02   4.8928710e+01   1.6129602e+02   2.3006839e+02  -6.1274065e+00   2.8911742e+02   1.2538671e+01   1.4773871e+02   8.0220258e+01   2.0935935e+02   1.2949706e+02   4.6284839e+01   1.1045689e+02   5.0801935e+01   7.5904877e+01   6.0862581e+01   1.3119164e+02   2.5167452e+02  -3.6338155e+01   7.7127097e+01   1.4247403e+02   2.3693968e+02   3.6109019e+01   6.0788710e+01   7.3537216e+01   3.9895484e+01   1.0138352e+02   4.5335161e+01   1.4497512e+02   3.1962581e+01   2.4860074e+02   5.0382903e+01   1.3262808e+02   6.9758710e+01   2.0956382e+02   4.8471613e+01   8.5541303e+01   3.0539419e+02   1.8455613e+00   2.6824097e+02   1.9721045e+01   7.3074516e+01   1.3393630e+02   8.0163871e+01   1.1566560e+02   7.1714194e+01   1.7902351e+02   3.6788710e+01   8.6987216e+01   3.1127032e+02   3.7545471e+01   4.5560645e+01   2.0213741e+02   7.2044516e+01   2.1780386e+02   6.1078710e+01   1.1975402e+02   2.3928387e+02  -8.3561290e-01   6.2005806e+01   9.2700503e+01   7.3735484e+01   9.5939548e+01   7.7544839e+01   1.4229319e+02   4.0404194e+01   9.2993794e+01   2.2054194e+02   1.0331987e+02   6.2558710e+01   5.7823368e+01   1.5548710e+01   8.6536416e+01   1.7502871e+02  -1.4551984e+01   2.1978710e+01   1.1007202e+02   6.0039677e+01   1.7233070e+02   6.9855806e+01   1.8722347e+02   4.7168710e+01   1.7077682e+02   6.2620645e+01   1.2974454e+02   1.0195871e+02   1.5630362e+02   2.2496419e+02   8.6789639e+01   9.0538387e+01   1.1914499e+02   4.1233226e+01   9.4784568e+01   9.9558387e+01   1.0643662e+02   8.9583548e+01   9.9402994e+01   2.2092323e+02   1.2502679e+02   6.1548710e+01   1.1995642e+02   3.0234387e+02   1.1115226e+00   5.3631613e+01   1.4757334e+02   1.4811387e+02   1.5635476e+02   6.9113871e+01   1.5419186e+02   8.3499355e+01   1.0718425e+02   6.6877742e+01   1.5096752e+02   5.4300323e+01   1.2519210e+02   6.0723226e+01   1.0077537e+02   8.8218710e+01   1.1806282e+02   7.5662258e+01   1.4424412e+02   3.0595484e+01   1.0978978e+02   8.1513871e+01   1.7093470e+02   3.8043871e+01   1.5854681e+02   2.2487032e+02   1.0199199e+02   2.1505484e+01  -5.9101161e+00   1.3835871e+02   1.0241616e+01   8.0053871e+01   1.4351924e+02   8.4890645e+01   1.3999230e+02   3.6653871e+01   1.3666446e+02   7.8518710e+01   1.2668334e+02   6.3854839e+01   1.1708774e+02   1.9745161e+01   1.4337484e+01   5.1760323e+01   9.6320787e+01   2.5935871e+02   9.8221616e+01   6.2560000e+01   9.0542619e+01   3.4230871e+02   1.4411562e+02   3.7405484e+01  -1.2517935e+00   2.9556032e+02   4.7366787e+01   5.5735161e+01   1.5135861e+02   6.8308710e+01   1.5560562e+02   5.6997419e+01   7.8924077e+01   2.0402871e+02   2.1607802e+02   7.1935484e+00   1.6659290e+02   5.6492258e+01   1.4079546e+02   1.1241935e+00   1.1011232e+02   6.2928387e+01   1.1829089e+02   7.0002903e+01   1.5634912e+02   3.9820323e+01   2.5019213e+01   2.2845871e+02   4.1236156e+00   8.0237419e+01   1.4002520e+02
   1.5273871e+02  -7.2887844e+00   3.1059871e+02  -7.4875844e+00   4.0391387e+02   1.3603019e+01   3.0659161e+02  -5.3826684e+01   3.6620968e+01   1.5136161e+02   1.9895484e+02  -4.6714774e+01   5.6001613e+01   6.5517935e+01   4.1617323e+02  -2.9084503e+01   2.2583871e+02  -4.1867844e+00   6.1757419e+01   1.3919037e+02   2.0033548e+02  -5.7423226e+00   5.2700968e+01   1.3804650e+02   2.2993387e+02  -9.8418065e+00   4.0126290e+02   3.5568000e+01   2.7366355e+02  -1.9085342e+01   2.1208613e+02  -1.0529794e+01   4.9184516e+01   1.2054846e+02   2.3601484e+02  -5.5747355e+00   1.3902774e+02   1.9774972e+02   5.7831290e+01   6.1925432e+01   8.0187419e+01   1.1270339e+02   2.5419000e+02   1.6374155e+01   7.2109355e+01   1.7207254e+02   1.1861226e+02   1.4722521e+02   3.5712839e+02   3.0968761e+01   3.9667097e+02   1.7169226e+01   5.5416452e+01   9.3908619e+01   5.9578710e+01   9.6669290e+00   5.7728065e+01   1.2019498e+02   1.2739968e+02   5.1887381e+01   8.7860000e+01   8.4475071e+01   8.0020000e+01   1.6272227e+02   5.8820645e+01   1.2468661e+02   6.1984194e+01   2.1393965e+02   1.0198613e+02   1.3072917e+02   2.9795581e+02  -1.3993677e+00   1.1602871e+02   3.0721802e+02   1.4406226e+02   1.4591405e+02   6.2280000e+01   1.6516954e+02   6.8152258e+01   1.2457266e+02   3.1268710e+01   1.0065882e+02   4.8781613e+01   8.9340697e+01   1.2567935e+02   2.6589200e+01   4.8266452e+01   1.2046288e+02   5.2475484e+01   1.6690777e+02   3.3850645e+01   8.1046465e+01   1.8829290e+02   1.2210761e+01   5.3157097e+01   8.1425497e+01   5.3578387e+01   7.6627277e+01   2.4069871e+02   7.1944156e+00   4.9815806e+01   1.5333345e+02   7.7888710e+01   1.4688922e+02   5.0425484e+01   1.0958306e+02   5.8585806e+01   2.6579572e+02   6.4850323e+01   1.4971391e+02   6.8311613e+01   1.7293185e+02   7.2924194e+01   1.7991574e+02   7.5259355e+01   9.0571510e+01   3.0052903e+01   9.0069316e+01   4.9838710e+01   2.1370322e+02   2.5597839e+02   1.3129794e+01   3.1234742e+02   1.5820271e+01   1.0296871e+02   9.8891858e+01   1.5978935e+02   1.8870266e+02   6.7044839e+01   1.4313609e+02   3.4521935e+01   8.8407277e+01   6.6482581e+01   1.6550204e+02   2.3358452e+02  -2.3170955e+01   8.4367097e+01   1.2351483e+02   2.1364968e+02   3.2072219e+01   5.2028710e+01   4.6808016e+01   4.2235484e+01   7.1666323e+01   4.1285161e+01   1.2181912e+02   8.3425806e+00   2.8168034e+02   4.8242903e+01   1.3322928e+02   7.4718710e+01   1.9044702e+02   5.9951613e+01   8.5472903e+01   2.5539419e+02   1.4985561e+01   2.7515097e+02   8.2182452e+00   3.8124516e+01   1.3182230e+02   7.7023871e+01   1.3529680e+02   6.1574194e+01   1.8669471e+02   4.2838710e+01   7.4643216e+01   2.6832032e+02   3.2221471e+01   4.7850645e+01   1.7610421e+02   6.4144516e+01   1.8434586e+02   6.3458710e+01   1.2599362e+02   2.4819387e+02   3.0211587e+01   6.6535806e+01   1.0643810e+02   8.5695484e+01   1.0483275e+02   6.8114839e+01   1.3932759e+02   3.4544194e+01   1.0032259e+02   2.4178194e+02   1.0300067e+02   5.5648710e+01   6.7756168e+01   8.5987097e+00   8.0762416e+01   1.1511871e+02  -3.9709184e+01   1.7458710e+01   8.5813616e+01   7.5279677e+01   1.5054150e+02   5.1045806e+01   2.1972827e+02   5.5218710e+01   1.4417282e+02   6.0000645e+01   1.0818414e+02   9.5858710e+01   1.6344162e+02   2.0617419e+02   6.5292839e+01   7.7538387e+01   1.3747499e+02   5.0853226e+01   1.3353497e+02   1.4440839e+02   8.2608619e+01   9.8483548e+01   1.0602099e+02   1.9578323e+02   1.3670799e+02   6.9738710e+01   1.5097122e+02   2.5015387e+02  -3.0032774e+00   5.4391613e+01   1.4308254e+02   1.5325387e+02   1.6784356e+02   5.3393871e+01   1.5501946e+02   7.4499355e+01   1.2133425e+02   5.4597742e+01   2.2037992e+02   4.0870323e+01   1.1879650e+02   6.5673226e+01   1.2070937e+02   5.9168710e+01   1.0852682e+02   8.3282258e+01   1.7958452e+02   2.3835484e+01   1.4467058e+02   8.0363871e+01   1.3341670e+02   4.1003871e+01   1.8308001e+02   2.0759032e+02   1.3961439e+02   1.2845484e+01  -4.3173161e+00   2.1792871e+02   1.7116016e+01   7.5193871e+01   1.3252804e+02   8.0080645e+01   1.4547710e+02   5.4603871e+01   1.2260846e+02   5.5038710e+01   1.2179174e+02   5.4234839e+01   1.2228734e+02   2.6835161e+01   1.2200284e+01   3.5720323e+01   9.5313987e+01   1.6854871e+02   5.7256416e+01   6.9560000e+01   1.1308262e+02   3.5988871e+02   9.9569216e+01   3.9645484e+01   1.4089006e+01   3.1941032e+02   1.2788787e+01   4.6545161e+01   1.1890381e+02   5.9978710e+01   1.6356202e+02   6.9427419e+01   8.1459677e+01   1.9630871e+02   2.3112562e+02   1.6383548e+01   1.2723770e+02   6.0542258e+01   1.6452146e+02   2.2419355e-01   7.9184323e+01   5.8548387e+01   1.4478129e+02   7.3482903e+01   1.4750072e+02   5.9390323e+01   3.6553613e+01   2.0669871e+02   3.8244156e+00   8.4187419e+01   1.3341920e+02
   1.8945871e+02  -2.0086384e+01   2.7921871e+02   3.4928156e+00   4.2601387e+02  -1.9784981e+01   2.9721161e+02  -5.1762839e+00   6.7710968e+01   1.7896441e+02   2.3967484e+02  -3.1972374e+01   7.4191613e+01   8.3732735e+01   4.6179323e+02   1.7589677e-01   2.2726871e+02   6.1288156e+00   7.1517419e+01   1.1383957e+02   9.5625484e+01  -2.1465523e+01   5.3990968e+01   1.3489330e+02   2.3898387e+02  -3.4758065e+00   3.4350290e+02   3.4908800e+01   2.4738355e+02   1.0067058e+01   2.2451613e+02  -9.0419355e-01   3.9134516e+01   1.2435246e+02   2.6706484e+02   3.7126452e-01   1.2798774e+02   1.6273292e+02   5.6261290e+01   8.0481032e+01   7.0947419e+01   1.2677259e+02   2.7948000e+02   2.4440955e+01   7.9399355e+01   1.4410934e+02   1.1732226e+02   1.6247841e+02   3.2803839e+02  -6.4240387e+00   4.0176097e+02   2.1042026e+01   3.4886452e+01   8.5081019e+01   6.6468710e+01   8.3357290e+00   2.8108065e+01   1.2713458e+02   1.2610968e+02   3.2280581e+01   8.5960000e+01   1.0281707e+02   5.7820000e+01   1.3949827e+02   5.3960645e+01   1.0959541e+02   6.8124194e+01   2.1239845e+02   9.2706129e+01   1.2276157e+02   3.0471581e+02   3.2299832e+01   1.0202871e+02   3.1485802e+02   1.9673226e+02   9.6180452e+01   4.9470000e+01   1.8371434e+02   7.4102258e+01   1.5467666e+02   2.5598710e+01   7.4832416e+01   6.9631613e+01   1.0272270e+02   1.5001935e+02   6.8320000e+00   5.1216452e+01   1.0722688e+02   4.8095484e+01   1.5697817e+02   4.1610645e+01   1.0295566e+02   1.9882290e+02   7.3683613e+00   4.7967097e+01   8.0220697e+01   7.3808387e+01   7.1958877e+01   1.9669871e+02   2.8441557e-01   3.1665806e+01   1.7525545e+02   7.9598710e+01   1.7965242e+02   4.0045484e+01   1.3022346e+02   7.5585806e+01   2.2957572e+02   6.9180323e+01   1.5736751e+02   4.6311613e+01   1.5374185e+02   4.4404194e+01   1.4790734e+02   2.3209355e+01   8.9075510e+01   3.6342903e+01   9.4856116e+01   6.0978710e+01   2.3400202e+02   2.7168839e+02   5.3529935e+00   2.7487742e+02  -3.8921290e+00   3.7348710e+01   1.2438146e+02   1.3497935e+02   1.6211746e+02   3.8044839e+01   1.1716609e+02   5.0371935e+01   9.1659277e+01   5.0772581e+01   1.4794884e+02   2.3977452e+02  -3.2526155e+01   6.7937097e+01   1.5068923e+02   2.2793968e+02   3.1069019e+01   4.1548710e+01   5.6076416e+01   4.5045484e+01   7.0061523e+01   4.5855161e+01   1.4350352e+02   7.8625806e+00   2.9961874e+02   5.2092903e+01   1.4411128e+02   8.3718710e+01   1.7077702e+02   4.3661613e+01   8.6396103e+01   2.3267419e+02   4.0431613e+00   2.1148097e+02  -3.5981548e+00   6.4654516e+01   1.1998990e+02   7.5073871e+01   1.2745280e+02   8.0384194e+01   2.2147991e+02   3.2358710e+01   1.0153162e+02   3.1318032e+02  -1.4507329e+01   3.3520645e+01   1.3910061e+02   6.7094516e+01   1.8576986e+02   5.6928710e+01   1.3960602e+02   2.6885387e+02   1.8368787e+01   4.2385806e+01   1.1927010e+02   9.0885484e+01   1.2794755e+02   4.9254839e+01   1.6126639e+02   5.4784194e+01   9.4463394e+01   2.9430194e+02   8.4079071e+01   5.5228710e+01   7.2789768e+01   2.2308710e+01   9.4575616e+01   1.4564871e+02  -8.6315844e+00   2.0458710e+01   7.3483616e+01   7.3749677e+01   1.6257390e+02   3.6425806e+01   1.7932787e+02   4.3548710e+01   1.3767642e+02   7.1760645e+01   9.5393342e+01   8.5758710e+01   1.4564962e+02   2.5028419e+02   7.2454039e+01   8.5298387e+01   1.4742419e+02   5.0473226e+01   1.0318537e+02   1.4607839e+02   9.4385019e+01   1.0644355e+02   1.2910419e+02   1.9559323e+02   1.2762319e+02   4.0598710e+01   1.3820242e+02   3.0053387e+02   1.4963226e+00   4.9631613e+01   1.1346334e+02   1.3882387e+02   1.6452796e+02   3.8683871e+01   1.8971626e+02   6.3539355e+01   8.9301045e+01   7.2117742e+01   1.6073832e+02   5.4960323e+01   1.1732930e+02   6.7203226e+01   9.3156968e+01   2.9358710e+01   1.0362162e+02   1.0028226e+02   1.4465452e+02   2.0685484e+01   8.5062581e+01   7.9843871e+01   1.7145830e+02   4.7333871e+01   1.4828361e+02   2.6892032e+02   1.2603799e+02   3.4655484e+01  -5.6821161e+00   2.0769871e+02   3.5074416e+01   7.5293871e+01   1.4066004e+02   8.3410645e+01   1.6930070e+02   5.6843871e+01   1.0633926e+02   6.5708710e+01   1.5170814e+02   6.9614839e+01   1.1662694e+02   2.3315161e+01   2.4051884e+01   7.8910323e+01   1.3009879e+02   1.7850871e+02   8.5739616e+01   5.9230000e+01   9.9049019e+01   3.2221871e+02   1.0815282e+02   1.1025484e+01   5.6328606e+01   3.3694032e+02   2.4056387e+01   7.1875161e+01   1.5349741e+02   5.0028710e+01   1.9368802e+02   7.5717419e+01   7.7576477e+01   1.9183871e+02   2.4167322e+02   2.5233548e+01   1.7624970e+02   4.6162258e+01   1.1977186e+02   1.3324194e+01   1.0370632e+02   5.6688387e+01   1.2032009e+02   6.8622903e+01   1.4174952e+02   6.6960323e+01   1.7088013e+01   2.0797871e+02  -2.1277984e+01   7.4147419e+01   1.2337240e+02
   1.1373871e+02  -3.1168784e+01   2.7264871e+02  -3.8815844e+00   4.8720387e+02  -2.0018065e-01   3.3364161e+02  -4.0180684e+01   5.8860968e+01   1.5700241e+02   2.1395484e+02  -3.1054774e+01   6.0291613e+01   5.3844735e+01   4.2898323e+02  -9.9093032e+00   2.7321871e+02  -2.0357184e+01   6.4617419e+01   1.1153157e+02   3.2335484e+01  -3.5352323e+01   3.9660968e+01   1.4275970e+02   2.6336387e+02   7.6737935e+00   3.5145290e+02   3.8082800e+01   2.8923355e+02  -5.0009419e+00   2.9237613e+02  -2.5729935e+00   7.5474516e+01   1.3840526e+02   2.0092484e+02   1.2902465e+01   1.6826774e+02   1.7346052e+02   4.0021290e+01   7.3780232e+01   8.4327419e+01   1.5056219e+02   3.1233000e+02   3.4152955e+01   8.2439355e+01   1.6000614e+02   1.1037226e+02   1.5103441e+02   3.5408839e+02   2.5971961e+01   4.9853097e+02   2.0880426e+01   5.5506452e+01   9.5521419e+01   7.3298710e+01   1.5619329e+01   3.7918065e+01   8.5019781e+01   1.3120968e+02   6.4822581e+01   7.7340000e+01   9.9986671e+01   5.1820000e+01   1.1426827e+02   5.8440645e+01   1.0737701e+02   6.4124194e+01   2.0462845e+02   9.1946129e+01   1.6067237e+02   3.2309581e+02   3.9159432e+01   7.8358710e+01   2.7985162e+02   1.3049226e+02   1.2380965e+02   5.8760000e+01   1.8474114e+02   7.2532258e+01   1.1284226e+02   3.1218710e+01   8.3432816e+01   6.5681613e+01   9.5368697e+01   1.0372935e+02   1.5535200e+01   5.3976452e+01   8.8006077e+01   5.6235484e+01   1.3332697e+02   1.7750645e+01   1.0181446e+02   1.7163290e+02   3.6435613e+00   3.8017097e+01   8.5016697e+01   5.1098387e+01   9.2015677e+01   1.9521871e+02  -1.5027184e+01   4.4395806e+01   1.7429705e+02   6.8028710e+01   1.5676802e+02   6.4285484e+01   1.0723426e+02   4.7875806e+01   2.1213252e+02   6.0850323e+01   1.9636391e+02   5.5641613e+01   1.4737545e+02   8.0074194e+01   1.5057374e+02   4.1829355e+01   9.7535910e+01   4.0812903e+01   9.4928516e+01   6.8078710e+01   2.3062402e+02   2.1406839e+02   5.2925935e+00   2.6272742e+02   2.9898710e+00   5.4348710e+01   1.3654146e+02   1.3435935e+02   1.6149706e+02   4.0434839e+01   1.1683489e+02   3.8521935e+01   9.7277277e+01   6.3912581e+01   1.5660764e+02   3.1725452e+02  -2.0004555e+01   8.0607097e+01   1.4752563e+02   2.1559968e+02   3.7576219e+01   5.1218710e+01   6.5022816e+01   4.3135484e+01   8.9884323e+01   3.4955161e+01   1.2532552e+02   2.1102581e+01   2.7041954e+02   4.1382903e+01   1.3977808e+02   6.6098710e+01   2.3404662e+02   5.0091613e+01   8.1451703e+01   2.8591419e+02   1.2139613e+00   2.1010097e+02   3.0612245e+01   4.1414516e+01   1.2227910e+02   7.9163871e+01   1.4617560e+02   6.9904194e+01   1.7435831e+02   4.2118710e+01   8.5750816e+01   3.2699032e+02  -6.7621290e+00   4.8800645e+01   1.6440821e+02   6.1574516e+01   1.9674146e+02   4.3028710e+01   1.2695802e+02   2.5876387e+02   1.0845987e+01   4.4865806e+01   1.2298170e+02   6.9355484e+01   1.0809995e+02   7.2874839e+01   1.5213679e+02   4.8594194e+01   9.0528594e+01   1.9759194e+02   8.5915871e+01   6.3418710e+01   6.6564568e+01   1.6078710e+01   9.2874016e+01   1.3740871e+02  -1.3872384e+01   1.1788710e+01   7.6507216e+01   4.5369677e+01   1.7126430e+02   5.0425806e+01   1.9911787e+02   5.6928710e+01   1.6075602e+02   6.8330645e+01   1.3880774e+02   1.0105871e+02   1.6997562e+02   1.1112419e+02   2.0026684e+02   6.4588387e+01   1.4270099e+02   6.0763226e+01   1.3093217e+02   1.3974839e+02   9.0171419e+01   1.0310355e+02   1.3179139e+02   2.2045323e+02   1.3920439e+02   3.9598710e+01   1.1333242e+02   2.4139387e+02  -6.5324774e+00   5.1971613e+01   1.1336614e+02   1.3163387e+02   1.3233316e+02   4.2923871e+01   1.6599706e+02   7.4449355e+01   1.2690825e+02   7.2837742e+01   1.5892072e+02   4.1960323e+01   1.5089930e+02   6.9863226e+01   1.1546417e+02   1.9408710e+01   1.1756762e+02   1.0932226e+02   1.5383132e+02   1.8785484e+01   7.9594581e+01   8.9083871e+01   1.2671910e+02   4.6093871e+01   1.8276281e+02   2.2825032e+02   1.0191159e+02   2.1125484e+01  -4.9971613e-01   1.7021871e+02   8.6928156e+00   5.3863871e+01   1.5884444e+02   5.6790645e+01   1.8672030e+02   4.8463871e+01   1.2133966e+02   6.3278710e+01   1.1385254e+02   1.3670484e+02   8.4449742e+01   3.0555161e+01   2.7242684e+01   5.1140323e+01   1.4041039e+02   2.1869871e+02   7.0624416e+01   7.9040000e+01   9.3654219e+01   3.1064871e+02   1.1807842e+02   3.1925484e+01   5.7566065e+00   3.6441032e+02   2.2908787e+01   6.2445161e+01   1.5954181e+02   7.7358710e+01   1.9307162e+02   3.7477419e+01   7.9445677e+01   1.9645871e+02   2.1230362e+02   2.1853548e+01   1.1799010e+02   5.8062258e+01   1.4795986e+02   1.3414194e+01   9.9699123e+01   5.1588387e+01   1.0505809e+02   6.7002903e+01   1.0749912e+02   6.5010323e+01   2.2864013e+01   2.0545871e+02  -1.6416384e+01   5.9957419e+01   1.1483760e+02
   1.5697871e+02  -4.3979844e+00   1.7273871e+02  -3.8887844e+00   4.6544387e+02  -5.9893806e+00   3.2168161e+02  -3.8563884e+01   4.0670968e+01   1.6122761e+02   2.2805484e+02  -4.7282774e+01   6.2101613e+01   8.4649935e+01   4.0979323e+02  -3.0424103e+01   2.4264871e+02  -4.3915844e+00   7.3097419e+01   1.0947317e+02   1.7048548e+02  -3.1734323e+01   4.8890968e+01   1.2054130e+02   2.7203387e+02  -1.2499806e+01   3.3383290e+02   3.2342400e+01   2.5262355e+02  -2.6421419e+00   2.1461613e+02  -8.5421935e+00   4.8664516e+01   1.5645006e+02   2.2592484e+02  -5.5775355e+00   1.5631774e+02   1.9941652e+02   5.3831290e+01   8.8485432e+01   7.0567419e+01   1.2485299e+02   3.0805000e+02   4.3953548e+00   7.5539355e+01   1.5322814e+02   1.0466226e+02   1.6749121e+02   3.4831839e+02   1.8763561e+01   5.6638097e+02   1.8302426e+01   3.9266452e+01   1.1549062e+02   6.1358710e+01  -6.0854710e+00   3.1018065e+01   1.3047178e+02   1.2725968e+02   5.3898581e+01   7.2910000e+01   1.0019107e+02   6.5400000e+01   1.4013187e+02   4.8340645e+01   8.3755006e+01   7.6504194e+01   2.3663805e+02   7.6086129e+01   1.6047117e+02   3.2499581e+02   1.5197432e+01   7.9078710e+01   2.9507402e+02   1.1511226e+02   1.2185005e+02   7.3040000e+01   1.3449874e+02   5.6962258e+01   9.8807858e+01   4.2358710e+01   6.1251616e+01   4.0011613e+01   8.8042297e+01   1.7572935e+02  -7.7448000e+00   4.4116452e+01   1.1537488e+02   3.9135484e+01   1.6645497e+02   1.8900645e+01   9.0722465e+01   1.8315290e+02   1.0381961e+01   2.4627097e+01   1.1042790e+02   5.6578387e+01   7.8097277e+01   1.9721871e+02  -1.2377184e+01   2.7715806e+01   1.7105145e+02   9.8508710e+01   1.8504962e+02   5.6135484e+01   1.1464626e+02   6.0825806e+01   2.3437652e+02   6.2470323e+01   1.9085431e+02   6.0691613e+01   1.7392145e+02   6.5784194e+01   1.9114694e+02   4.2309355e+01   1.1154751e+02   4.3532903e+01   8.7230916e+01   5.1838710e+01   2.4397322e+02   2.4768839e+02  -6.3470065e+00   2.3730742e+02   1.3973471e+01   6.6158710e+01   1.4459666e+02   1.4302935e+02   1.1813346e+02   3.2524839e+01   1.0965769e+02   4.9041935e+01   6.7385677e+01   8.2002581e+01   1.5445044e+02   3.0677452e+02  -2.4456155e+01   5.0847097e+01   1.3671643e+02   2.8369968e+02   6.8128219e+01   4.9408710e+01   7.3017616e+01   4.6995484e+01   1.0009552e+02   4.3145161e+01   1.1348032e+02   2.1582581e+01   2.9681114e+02   5.0472903e+01   1.2148088e+02   8.4948710e+01   1.9939862e+02   3.7421613e+01   1.1575530e+02   3.1601419e+02   1.7235961e+01   2.3420097e+02   2.1394245e+01   4.9314516e+01   1.0802710e+02   7.4263871e+01   1.5808760e+02   9.9194194e+01   1.3682511e+02   3.9888710e+01   1.3320922e+02   3.0632032e+02  -3.6785290e+00   5.5900645e+01   1.4141021e+02   5.9334516e+01   1.7254066e+02   5.7408710e+01   1.3437762e+02   3.1804387e+02   1.0343587e+01   5.5865806e+01   1.0986170e+02   6.8265484e+01   1.1508715e+02   5.5114839e+01   1.5593759e+02   5.5694194e+01   8.1340594e+01   2.2687194e+02   9.9953471e+01   5.8748710e+01   5.8598168e+01   2.5648710e+01   7.8448416e+01   1.3083871e+02  -6.9167844e+00   1.3408710e+01   1.1537762e+02   4.2469677e+01   1.4083630e+02   5.1375806e+01   2.0618187e+02   5.7408710e+01   1.5566762e+02   5.6620645e+01   1.4569454e+02   8.3008710e+01   1.4331962e+02   2.1028419e+02   1.0175404e+02   6.4918387e+01   1.2519459e+02   4.0473226e+01   1.2426537e+02   1.5764839e+02   8.2739419e+01   9.7913548e+01   1.1163659e+02   2.0621323e+02   1.5253359e+02   6.8118710e+01   1.3500082e+02   4.5724387e+02   2.2389523e+01   5.4011613e+01   1.7773294e+02   1.2796387e+02   1.6182676e+02   5.1493871e+01   1.4812146e+02   7.6119355e+01   1.2001465e+02   5.9737742e+01   1.6091872e+02   4.0820323e+01   1.2746050e+02   5.9253226e+01   1.0993297e+02   2.4648710e+01   9.9338416e+01   8.9752258e+01   1.5591692e+02   2.2735484e+01   1.4408858e+02   6.3893871e+01   1.5273430e+02   3.2763871e+01   1.7811921e+02   2.3320032e+02   1.3123559e+02   1.8175484e+01   1.6446284e+01   1.4940871e+02   3.5447616e+01   8.0243871e+01   1.4997404e+02   5.3650645e+01   1.4911150e+02   5.2463871e+01   1.1592966e+02   4.6798710e+01   1.3607094e+02   5.9514839e+01   1.2405494e+02   2.9175161e+01   1.5203084e+01   4.3330323e+01   1.1080519e+02   2.6116871e+02   9.9986816e+01   7.3750000e+01   6.6457419e+01   3.1397871e+02   1.1576202e+02   3.9315484e+01   9.6854065e+00   3.1875032e+02   4.3321587e+01   6.9735161e+01   1.6366861e+02   5.3408710e+01   1.5417762e+02   6.9047419e+01   1.0763008e+02   1.7240871e+02   2.1903762e+02   2.6043548e+01   1.5146490e+02   7.4022258e+01   1.6030306e+02   1.2894194e+01   8.8070723e+01   5.7638387e+01   1.1985409e+02   7.3912903e+01   1.2094632e+02   4.3290323e+01   1.4601613e+01   2.5850871e+02  -1.8900384e+01   9.1527419e+01   1.2326200e+02
   1.6540871e+02  -1.2922384e+01   2.8383871e+02   2.1232156e+00   4.7506387e+02  -4.8489806e+00   3.3316161e+02  -3.8052284e+01   4.8050968e+01   1.5653721e+02   1.9976484e+02  -2.6919574e+01   5.4191613e+01   5.3092735e+01   4.6060323e+02   7.1710968e+00   2.5183871e+02  -7.6967844e+00   7.5617419e+01   1.1218157e+02   1.3971548e+02  -4.2462723e+01   4.9610968e+01   1.2886370e+02   2.6622387e+02  -3.4650065e+00   3.8212290e+02   1.8719200e+01   2.5500355e+02   8.2674581e+00   1.9861613e+02   7.4078065e+00   4.6804516e+01   1.6569886e+02   2.1044484e+02  -1.0529135e+01   1.5269774e+02   1.8908612e+02   5.1491290e+01   7.8482632e+01   6.7087419e+01   1.3227139e+02   2.6690000e+02   2.0167355e+01   8.8779355e+01   1.6101894e+02   1.0232226e+02   1.6167841e+02   3.0946839e+02   3.0021561e+01   5.3705097e+02   1.9888826e+01   4.3556452e+01   9.2857419e+01   7.7968710e+01   1.0805729e+01   2.0108065e+01   1.1106458e+02   1.1639968e+02   5.7907381e+01   7.5050000e+01   1.1116987e+02   6.1110000e+01   1.6923507e+02   3.5530645e+01   1.0011981e+02   6.2024194e+01   2.0883645e+02   7.1796129e+01   1.5695437e+02   2.9671581e+02   3.1029832e+01   9.5028710e+01   2.7803802e+02   1.1501226e+02   1.4047805e+02   5.3950000e+01   1.6535594e+02   6.2812258e+01   1.1342986e+02   4.3928710e+01   8.1456016e+01   6.3061613e+01   6.2908297e+01   1.4567935e+02   2.4229200e+01   3.0926452e+01   1.1343008e+02   3.6185484e+01   1.4055097e+02   1.8990645e+01   8.1715265e+01   2.1505290e+02   1.2119961e+01   4.5487097e+01   8.2759097e+01   5.7148387e+01   9.3011677e+01   1.7797871e+02   5.3120156e+00   3.5605806e+01   2.0773025e+02   8.5218710e+01   1.6239282e+02   5.2095484e+01   1.1330946e+02   7.8925806e+01   2.4454852e+02   7.0950323e+01   1.7260591e+02   5.5831613e+01   1.5793025e+02   6.8164194e+01   1.6005654e+02   5.7739355e+01   9.2733110e+01   4.4962903e+01   1.0916652e+02   4.1738710e+01   1.9306122e+02   2.6992839e+02   1.3537935e+00   2.6496742e+02   1.1230671e+01   5.2928710e+01   1.8637506e+02   1.4073935e+02   1.1489666e+02   3.5664839e+01   1.3245649e+02   5.2521935e+01   1.1110728e+02   4.2722581e+01   1.3964284e+02   2.2820452e+02  -1.9220555e+01   7.4277097e+01   1.2975203e+02   2.2740968e+02   6.4681419e+01   7.4888710e+01   9.2939216e+01   5.2895484e+01   9.6623523e+01   5.3855161e+01   1.3586352e+02   3.6432581e+01   2.6271314e+02   4.6192903e+01   1.2177328e+02   5.9238710e+01   2.0730542e+02   4.8381613e+01   6.7068503e+01   2.6205419e+02  -4.1672387e+00   2.4748097e+02   3.4711845e+01   6.7364516e+01   1.1824310e+02   6.8023871e+01   1.3163680e+02   7.5814194e+01   2.0784551e+02   1.5118710e+01   9.4150816e+01   2.8785032e+02  -7.7092903e-01   4.5320645e+01   1.8544661e+02   7.0194516e+01   1.8562186e+02   4.9648710e+01   1.1823842e+02   2.3652387e+02   8.2851871e+00   5.8105806e+01   1.1444250e+02   7.2975484e+01   1.1309035e+02   5.1924839e+01   1.4810279e+02   4.3024194e+01   9.9214194e+01   1.9197194e+02   7.2175471e+01   5.2078710e+01   5.2801768e+01   4.1687097e+00   8.4736816e+01   1.5473871e+02  -2.4828784e+01   1.4028710e+01   9.2898016e+01   4.7849677e+01   1.8197590e+02   6.7135806e+01   1.8535107e+02   3.7548710e+01   1.7735642e+02   8.1100645e+01   1.4040614e+02   1.0155871e+02   1.3393562e+02   2.4512419e+02   9.1236839e+01   5.7778387e+01   1.2895579e+02   5.0093226e+01   1.0945577e+02   1.4993839e+02   7.1596219e+01   7.5203548e+01   1.0660339e+02   2.0135323e+02   1.2526239e+02   5.6698710e+01   1.4386442e+02   3.8653387e+02   3.0046323e+01   6.5541613e+01   1.6762054e+02   1.0220387e+02   1.6202756e+02   4.5063871e+01   1.5258586e+02   1.3268935e+02   4.6679045e+01   5.4217742e+01   1.7650032e+02   4.6960323e+01   1.2315930e+02   7.3863226e+01   1.1948417e+02   2.5168710e+01   7.8246816e+01   9.8042258e+01   1.6525372e+02   3.6405484e+01   1.2904498e+02   7.6703871e+01   1.5398950e+02   3.8953871e+01   1.7143401e+02   2.3444032e+02   1.4484639e+02   1.8415484e+01   6.6170839e+00   1.9992871e+02   2.1976016e+01   6.2763871e+01   1.3775244e+02   8.2130645e+01   1.7054310e+02   4.0893871e+01   1.2761526e+02   4.9228710e+01   1.1145654e+02   5.9804839e+01   1.2570174e+02   3.0365161e+01   4.8057884e+01   6.0570323e+01   1.1365599e+02   2.8783871e+02   1.5833322e+02   5.4230000e+01   9.2639019e+01   3.5021871e+02   1.3667282e+02   2.9545484e+01   2.1567006e+01   3.3979032e+02   3.6638387e+01   7.6065161e+01   1.2906221e+02   7.6218710e+01   2.0016282e+02   8.1377419e+01   1.1526368e+02   1.5997871e+02   2.0475202e+02   1.2903548e+01   1.1680610e+02   5.3022258e+01   1.4327306e+02   7.6541935e+00   8.5159923e+01   7.4928387e+01   9.7810890e+01   8.4292903e+01   1.2725592e+02   3.9820323e+01   3.2592129e+00   1.9835871e+02  -4.9883844e+00   8.5287419e+01   1.3129120e+02
   1.6297871e+02  -3.0347984e+01   2.8892871e+02   7.6660156e+00   4.8306387e+02  -1.9348981e+01   3.3121161e+02  -4.8946284e+01   4.5050968e+01   1.1715721e+02   2.0781484e+02  -3.9283574e+01   4.9001613e+01   9.5987935e+01   4.2998323e+02  -4.3293032e+00   2.5778871e+02  -3.2627844e+00   6.2757419e+01   1.1026037e+02   1.6557548e+02  -1.3491523e+01   4.5560968e+01   1.4071770e+02   2.8336387e+02  -2.5596206e+01   3.8397290e+02   2.2711200e+01   2.7266355e+02  -2.9534194e-01   1.9594613e+02  -5.1885935e+00   6.7284516e+01   1.3101046e+02   2.4759484e+02  -4.0113548e-01   1.5583774e+02   1.8016492e+02   7.5351290e+01   8.6003832e+01   8.2287419e+01   1.2634539e+02   2.8248000e+02   2.3060955e+01   9.9629355e+01   1.5753094e+02   8.6612258e+01   1.4507521e+02   3.1203839e+02   5.1459613e+00   4.5343097e+02   1.8868426e+01   3.7216452e+01   8.5704619e+01   6.7968710e+01   6.9957290e+00   4.8398065e+01   1.2022138e+02   1.2591968e+02   6.0145781e+01   6.9440000e+01   8.3618671e+01   5.9110000e+01   1.2953507e+02   4.4340645e+01   1.1255501e+02   4.8364194e+01   1.9459925e+02   8.1986129e+01   1.7956917e+02   3.5314581e+02   2.9895432e+01   9.2508710e+01   2.6033962e+02   1.1725226e+02   1.1076885e+02   6.7470000e+01   1.8532434e+02   7.3812258e+01   1.5021986e+02   1.4838710e+01   8.6363216e+01   4.6971613e+01   7.4865497e+01   1.7005935e+02   2.9088800e+01   4.4976452e+01   9.8726077e+01   6.9905484e+01   1.6318337e+02   3.3130645e+01   8.9104065e+01   1.8363290e+02   4.8235613e+00   4.0487097e+01   1.2200910e+02   3.7578387e+01   6.4477277e+01   2.0169871e+02  -1.8255844e+00   2.8925806e+01   1.7974465e+02   8.5308710e+01   1.5919562e+02   4.8095484e+01   1.2724946e+02   6.5535806e+01   2.4485972e+02   7.7280323e+01   1.7114951e+02   6.2641613e+01   2.0486545e+02   5.7594194e+01   1.3271214e+02   4.1449355e+01   1.1189631e+02   4.5192903e+01   8.5718116e+01   5.0978710e+01   1.7023202e+02   2.4873839e+02  -1.3051006e+01   2.6806742e+02   9.7026710e+00   6.0158710e+01   1.4069666e+02   1.5912935e+02   1.4061546e+02   5.8384839e+01   1.4329889e+02   4.9851935e+01   6.7560877e+01   3.8862581e+01   1.3014164e+02   2.9844452e+02   2.1102452e+00   5.6657097e+01   1.0035163e+02   2.4217968e+02   4.5639819e+01   7.3028710e+01   8.7518016e+01   3.8375484e+01   9.4735123e+01   4.2805161e+01   1.5374752e+02   6.9625806e+00   2.7860074e+02   4.7332903e+01   1.2792208e+02   6.6138710e+01   2.1142342e+02   5.4141613e+01   7.3177703e+01   2.8615419e+02   9.5747613e+00   2.0067097e+02   2.3176645e+01   4.5224516e+01   1.3216430e+02   6.7263871e+01   1.1421760e+02   7.3904194e+01   1.5532831e+02   2.1358710e+01   1.0307162e+02   3.1699032e+02   7.8478710e+00   2.7850645e+01   1.8227421e+02   1.2066452e+02   1.1858426e+02   5.3698710e+01   1.2801442e+02   2.0214387e+02   3.1705587e+01   3.5105806e+01   1.1123250e+02   7.2545484e+01   1.0760475e+02   5.2494839e+01   1.3857719e+02   3.2834194e+01   9.2319394e+01   1.9954194e+02   6.8999871e+01   4.2078710e+01   5.4651768e+01   2.6308710e+01   8.1105616e+01   1.3126871e+02  -1.4951184e+01   2.7548710e+01   8.9006416e+01   5.1939677e+01   1.7521870e+02   6.3135806e+01   1.7743107e+02   6.2078710e+01   1.7724402e+02   5.9900645e+01   1.2367214e+02   6.5808710e+01   1.7714562e+02   1.3317419e+02   1.4919284e+02   6.2448387e+01   1.2768219e+02   4.1523226e+01   7.3991368e+01   1.4540839e+02   8.2768619e+01   1.0339355e+02   9.4108194e+01   1.9349323e+02   1.3255119e+02   5.7788710e+01   1.3449722e+02   2.3963387e+02   1.1508323e+01   6.4391613e+01   1.2452254e+02   1.3454387e+02   1.4220036e+02   7.3393871e+01   1.8674946e+02   1.2392935e+02   4.8799845e+01   6.0837742e+01   1.7750072e+02   5.1200323e+01   1.2268010e+02   6.2393226e+01   1.1630177e+02   1.7028710e+01   1.0656802e+02   1.0432226e+02   1.7747132e+02   2.7025484e+01   1.0665538e+02   8.2273871e+01   1.7335390e+02   4.3473871e+01   1.7721241e+02   2.4635032e+02   1.2170359e+02   2.3935484e+01   1.6415484e+01   2.3483871e+02   1.3993216e+01   8.2103871e+01   1.2149524e+02   9.1320645e+01   1.8290790e+02   3.0603871e+01   9.3908465e+01   4.5938710e+01   1.4794974e+02   5.9994839e+01   1.1349654e+02   1.9175161e+01   2.9533084e+01   7.5290323e+01   1.4038839e+02   2.6326871e+02   1.0848882e+02   8.2660000e+01   8.5514619e+01   3.4902871e+02   1.4728802e+02   3.9315484e+01   2.5875406e+01   3.7127032e+02   4.0399987e+01   4.6115161e+01   1.5874821e+02   6.7648710e+01   1.6065842e+02   7.1857419e+01   8.4315277e+01   1.5754871e+02   2.4975642e+02   2.1903548e+01   9.8936103e+01   5.2352258e+01   1.2555666e+02   9.9841935e+00   8.9213523e+01   6.6118387e+01   1.2922569e+02   7.1432903e+01   1.2933472e+02   3.1960323e+01   2.5648013e+01   2.2407871e+02  -1.5805984e+01   6.1857419e+01   1.0130560e+02
   2.0964871e+02  -2.3891584e+01   3.0311871e+02  -1.1659184e+01   4.2196387e+02   2.0969019e+01   2.6587161e+02  -2.3139084e+01   7.7810968e+01   1.4791641e+02   1.8438484e+02  -5.1649174e+01   4.4481613e+01   9.4059535e+01   3.8993323e+02  -1.8645303e+01   2.2026871e+02  -4.2211844e+00   5.9757419e+01   9.8210374e+01   1.7524548e+02  -3.6165123e+01   5.4180968e+01   1.3602810e+02   2.7451387e+02  -1.9648206e+01   3.1774290e+02   2.3539600e+01   2.8381355e+02  -2.1947342e+01   3.2461613e+02  -1.8242194e+01   2.7664516e+01   1.2865006e+02   2.3416484e+02  -6.7067355e+00   1.7783774e+02   1.7631492e+02   5.7111290e+01   6.6413032e+01   7.0567419e+01   1.3051299e+02   2.6681000e+02   8.6945548e+00   8.9439355e+01   1.7358614e+02   9.3182258e+01   1.3197961e+02   2.8822839e+02   3.6290761e+01   3.0238097e+02  -3.8757419e-01   5.3696452e+01   8.9816219e+01   6.1078710e+01   6.7669290e+00   4.6488065e+01   8.4664181e+01   1.1968968e+02   5.3124181e+01   9.4720000e+01   1.0082627e+02   7.1110000e+01   1.4029507e+02   5.0440645e+01   9.6017006e+01   6.0694194e+01   2.0675285e+02   1.0474613e+02   1.5460837e+02   3.5780581e+02   1.4662632e+01   8.9598710e+01   2.7733242e+02   1.0868226e+02   1.3345445e+02   6.0190000e+01   1.6733674e+02   6.9292258e+01   1.4301146e+02   4.4928710e+01   8.0146016e+01   5.5301613e+01   6.9059097e+01   1.6558935e+02  -3.6936000e+00   4.8786452e+01   7.5711277e+01   5.5375484e+01   1.5224577e+02   1.9280645e+01   1.0145206e+02   1.9220290e+02   2.5427961e+01   5.2587097e+01   1.3066110e+02   4.0238387e+01   9.3504477e+01   2.5130871e+02   1.3825616e+01   4.0765806e+01   1.4584745e+02   8.1358710e+01   1.4518162e+02   5.7855484e+01   1.1069866e+02   5.9115806e+01   2.6580332e+02   7.2370323e+01   1.7516231e+02   4.2981613e+01   1.9881825e+02   1.0868419e+02   9.5624942e+01   7.1549355e+01   6.4398310e+01   2.5772903e+01   7.6941716e+01   4.0408710e+01   1.8383762e+02   2.6330839e+02   9.1133935e+00   3.1425742e+02   3.4147471e+01   1.2330871e+02   6.5364658e+01   1.7235935e+02   1.6131706e+02   5.3574839e+01   1.2887369e+02   3.4901935e+01   7.9946877e+01   5.1292581e+01   1.4500724e+02   2.6367452e+02  -1.7628155e+01   6.4227097e+01   1.3050603e+02   1.9602968e+02   8.0001819e+01   6.0548710e+01   6.9226416e+01   5.3565484e+01   9.8139923e+01   3.1285161e+01   1.5642912e+02   2.3822581e+01   2.5930194e+02   5.6282903e+01   1.3444608e+02   6.8568710e+01   1.9879902e+02   4.7421613e+01   7.4815303e+01   3.2177419e+02   2.2105161e+01   2.7244097e+02   3.2715045e+01   3.5504516e+01   1.2736190e+02   5.6073871e+01   1.2307280e+02   6.6624194e+01   1.6386071e+02   1.5408710e+01   7.6927616e+01   2.8185032e+02   5.8490710e+00   4.9470645e+01   1.8554461e+02   1.0704452e+02   1.0343386e+02   7.8598710e+01   1.1883242e+02   2.4585387e+02   1.5928787e+01   5.5865806e+01   1.1053170e+02   5.6405484e+01   1.0851595e+02   6.3734839e+01   1.3115799e+02   4.0884194e+01   1.1100539e+02   2.0187194e+02   6.8713471e+01   4.9698710e+01   6.3662168e+01   9.5487097e+00   1.0592642e+02   1.5097871e+02  -2.8437984e+01   8.4087097e+00   9.1447616e+01   5.6469677e+01   1.4356630e+02   7.3615806e+01   1.9140267e+02   6.6508710e+01   1.6698962e+02   5.1900645e+01   9.4502142e+01   8.3408710e+01   1.5398762e+02   1.6975419e+02   1.3841644e+02   5.8688387e+01   1.2626299e+02   5.9043226e+01   1.1111977e+02   1.4821839e+02   7.5303819e+01   8.6533548e+01   1.0659699e+02   1.9778323e+02   1.2797799e+02   5.8168710e+01   1.3079682e+02   2.1253387e+02   1.3296323e+01   4.5591613e+01   1.4340654e+02   1.2877387e+02   1.6680196e+02   5.3683871e+01   1.3665626e+02   7.8349355e+01   1.0311625e+02   6.2027742e+01   1.6045552e+02   5.4150323e+01   1.2711410e+02   6.2063226e+01   9.8478168e+01   2.2928710e+01   9.5756016e+01   8.6132258e+01   1.4535652e+02   8.2154839e+00   1.1987018e+02   9.0173871e+01   1.5701190e+02   4.0803871e+01   1.8332601e+02   1.7739032e+02   1.0203039e+02   4.1365484e+01  -6.0689161e+00   2.4226871e+02   1.4638816e+01   5.4483871e+01   1.3803484e+02   8.8650645e+01   1.9531150e+02   4.5223871e+01   1.1673886e+02   6.7178710e+01   1.2759054e+02   4.9044839e+01   1.2170254e+02   4.0505161e+01   2.6296684e+01   6.6950323e+01   1.3010559e+02   2.3302871e+02   1.0528802e+02   7.5370000e+01   9.4717819e+01   3.4273871e+02   1.2036122e+02   3.2835484e+01   1.7153806e+01   3.1213032e+02   6.0611187e+01   6.4255161e+01   1.3343701e+02   7.6118710e+01   1.9631082e+02   7.1997419e+01   8.0064077e+01   1.8678871e+02   2.2879722e+02   9.5735484e+00   1.6702250e+02   7.5062258e+01   1.4107986e+02  -2.0580645e-01   8.2308723e+01   7.9498387e+01   1.3287529e+02   1.1334290e+02   1.7174192e+02   2.5580323e+01   4.6384129e+00   2.2759871e+02  -8.9475844e+00   7.9237419e+01   1.5210520e+02
   1.9997871e+02  -5.0679844e+00   2.8197871e+02  -5.1079844e+00   4.8268387e+02  -1.4038581e+01   2.8192161e+02  -4.2953084e+01   4.2900968e+01   1.4623921e+02   2.0781484e+02  -5.9993574e+01   5.6911613e+01   3.6305135e+01   4.8141323e+02  -1.7493703e+01   2.3511871e+02   2.2450816e+01   7.5047419e+01   1.2103717e+02   1.8533548e+02  -1.9402323e+01   5.7280968e+01   1.4792010e+02   2.6141387e+02  -1.3740206e+01   3.1064290e+02   3.1437600e+01   2.6757355e+02   2.3518581e+00   3.1985613e+02  -1.5431394e+01   2.8374516e+01   1.4607326e+02   2.4325484e+02  -2.9393548e-01   1.6102774e+02   1.4665972e+02   4.4061290e+01   9.0267032e+01   6.6287419e+01   1.2466539e+02   2.3509000e+02   2.0612155e+01   9.7539355e+01   1.5960814e+02   9.9512258e+01   1.6037321e+02   3.9527839e+02   1.1726761e+01   3.6000097e+02   1.0862826e+01   4.1316452e+01   1.0060662e+02   4.5858710e+01   1.1204529e+01   4.6538065e+01   1.0837018e+02   1.3401968e+02   4.9027781e+01   7.4010000e+01   8.6443071e+01   7.1970000e+01   1.5231627e+02   4.7630645e+01   9.5771806e+01   6.8834194e+01   2.1067165e+02   9.4896129e+01   1.4891637e+02   3.4380581e+02   2.3362632e+01   7.9738710e+01   2.7821122e+02   1.2273226e+02   1.5814045e+02   5.2850000e+01   1.6397394e+02   6.7292258e+01   1.5655146e+02   3.1358710e+01   1.0704162e+02   6.8591613e+01   8.2085897e+01   1.9186935e+02   1.0484000e+01   3.2886452e+01   9.6083277e+01   5.4525484e+01   1.4498377e+02   4.3660645e+01   8.7411665e+01   2.0829290e+02   1.3470761e+01   3.2397097e+01   1.2618630e+02   5.4388387e+01   7.8272477e+01   2.8459871e+02   1.7252416e+01   4.2765806e+01   1.8184745e+02   8.6738710e+01   1.4584122e+02   6.5615484e+01   1.3298786e+02   6.8735806e+01   2.4165372e+02   6.8520323e+01   1.7109031e+02   7.2881613e+01   1.6627625e+02   4.4354194e+01   1.5410134e+02   4.8119355e+01   9.9462710e+01   3.7102903e+01   9.1465316e+01   5.2838710e+01   2.1246322e+02   2.2906839e+02   2.3052594e+01   2.7687742e+02   4.8087871e+01   1.2006871e+02   6.8433858e+01   1.7059935e+02   1.4050786e+02   5.3094839e+01   1.2363209e+02   4.1231935e+01   9.8630477e+01   6.7722581e+01   1.1907284e+02   3.4091452e+02  -4.7073548e+00   7.8607097e+01   1.1916563e+02   2.2959968e+02   3.3176219e+01   5.3788710e+01   5.5767216e+01   5.7475484e+01   8.9977123e+01   3.1425161e+01   1.3070792e+02   1.3962581e+01   2.5713074e+02   3.9192903e+01   1.1662328e+02   5.6238710e+01   2.1221542e+02   4.8661613e+01   5.4856103e+01   2.7420419e+02   1.7100761e+01   2.4829097e+02   2.7937045e+01   4.3794516e+01   1.3041870e+02   1.1431387e+02   1.2612360e+02   5.1574194e+01   1.6349471e+02   4.6648710e+01   9.1008416e+01   2.6542032e+02  -3.5965290e+00   3.7230645e+01   1.8418381e+02   7.1614516e+01   1.0364826e+02   6.1408710e+01   1.4610762e+02   2.3962387e+02   2.9947187e+01   6.9055806e+01   7.5136503e+01   8.3645484e+01   1.1661675e+02   6.6394839e+01   1.4289519e+02   4.7304194e+01   1.0606179e+02   2.1287194e+02   8.6643471e+01   5.4078710e+01   6.4161768e+01   9.2687097e+00   9.2808816e+01   1.7130871e+02  -3.9544384e+01   2.6118710e+01   1.0141082e+02   6.7699677e+01   1.6576790e+02   9.9895806e+01   2.1016027e+02   6.5928710e+01   1.6574602e+02   5.9190645e+01   1.2034894e+02   8.3858710e+01   1.6100162e+02   7.1284194e+01   1.6487404e+02   7.2728387e+01   1.2894979e+02   4.4813226e+01   9.5108168e+01   1.5217839e+02   9.1467019e+01   1.2477355e+02   1.0634779e+02   1.7587323e+02   1.3268079e+02   6.7548710e+01   1.4356642e+02   3.0134387e+02   2.2241523e+01   6.3391613e+01   1.5926254e+02   1.8387387e+02   1.6696396e+02   3.0683871e+01   1.2987626e+02   8.8779355e+01   7.9231845e+01   5.6407742e+01   1.7528512e+02   4.8200323e+01   1.1935010e+02   8.2343226e+01   8.9895768e+01   8.4118710e+01   1.5458082e+02   8.8282258e+01   1.4646452e+02   1.6165484e+01   1.0885418e+02   8.4893871e+01   1.5371430e+02   3.7003871e+01   1.6763001e+02   2.1830032e+02   1.5122759e+02   1.5705484e+01   3.1023884e+01   2.3883871e+02   1.3053216e+01   6.5333871e+01   1.3631684e+02   7.3560645e+01   1.8351870e+02   3.8413871e+01   1.3133366e+02   5.9608710e+01   1.1333614e+02   5.6994839e+01   1.1373654e+02   3.0365161e+01   1.4917884e+01   6.2100323e+01   1.2444359e+02   2.6854871e+02   1.1001642e+02   7.6750000e+01   1.2240742e+02   3.0883871e+02   1.5803322e+02   3.5925484e+01   2.0006606e+01   3.1075032e+02   3.5861587e+01   6.7685161e+01   1.5445261e+02   6.4508710e+01   1.7880962e+02   7.1377419e+01   1.0192368e+02   1.8964871e+02   2.1475842e+02   3.7135484e+00   1.4692130e+02   5.4162258e+01   1.3522186e+02   7.9341935e+00   9.7567523e+01   4.5448387e+01   1.0544929e+02   8.3722903e+01   1.5868152e+02   3.8150323e+01   2.5012813e+01   1.9316871e+02   2.1368156e+00   6.4617419e+01   1.2789480e+02
   1.7845871e+02  -3.3396384e+01   2.7278871e+02   1.4007216e+01   4.6434387e+02  -9.1413806e+00   3.3330161e+02  -4.4303484e+01   6.6900968e+01   1.5697921e+02   2.3843484e+02  -4.0303174e+01   3.8621613e+01   7.5288335e+01   4.6984323e+02  -1.5658103e+01   2.8811871e+02  -4.0291844e+00   5.3617419e+01   1.2470157e+02   1.3605548e+02  -9.2199226e+00   5.8420968e+01   1.3644890e+02   2.6436387e+02  -3.0646206e+01   3.5693290e+02   2.9164400e+01   2.1971355e+02  -9.6293419e+00   2.5108613e+02  -2.3459794e+01   6.8994516e+01   1.3434366e+02   2.2635484e+02  -1.2471935e+01   1.6064774e+02   1.9307012e+02   4.4971290e+01   9.5624232e+01   5.2287419e+01   1.2893539e+02   2.0228000e+02   1.7236955e+01   9.7249355e+01   1.6115134e+02   1.0999226e+02   1.5639481e+02   4.6455839e+02   3.3704361e+01   3.4157097e+02   1.2147226e+01   4.1316452e+01   9.0996619e+01   4.4578710e+01   1.3536929e+01   3.0828065e+01   1.1262698e+02   1.0677968e+02   6.2916981e+01   5.7770000e+01   1.0364227e+02   5.9730000e+01   1.6424547e+02   5.7250645e+01   1.1304221e+02   5.2264194e+01   1.8619725e+02   9.1276129e+01   1.4982597e+02   3.1599581e+02   1.4437432e+01   9.7458710e+01   3.0041362e+02   1.4182226e+02   1.3152325e+02   5.8570000e+01   1.8565634e+02   5.4772258e+01   1.3145306e+02   2.7358710e+01   9.7171616e+01   5.9821613e+01   9.6317497e+01   1.8539935e+02   3.8616000e+00   3.9596452e+01   8.8066477e+01   6.5135484e+01   1.4218497e+02   4.1850645e+01   8.4886465e+01   1.9024290e+02   8.2447613e+00   4.5157097e+01   9.3305497e+01   5.4668387e+01   6.6630077e+01   2.9530871e+02  -1.1243844e+00   5.0665806e+01   1.6905545e+02   7.9548710e+01   1.5399642e+02   5.6705484e+01   1.2137066e+02   7.5065806e+01   2.1604732e+02   5.5900323e+01   1.7280991e+02   5.7211613e+01   1.5290985e+02   7.9734194e+01   1.4351094e+02   5.5259355e+01   1.1998151e+02   3.4532903e+01   7.3570916e+01   6.1648710e+01   2.1437842e+02   2.2268839e+02   7.7929935e+00   2.6368742e+02   3.0103071e+01   4.6208710e+01   1.3210266e+02   1.4878935e+02   1.2801266e+02   3.9524839e+01   1.2057769e+02   5.4181935e+01   1.0683448e+02   6.2152581e+01   1.4703844e+02   3.0672452e+02  -3.0932155e+01   6.9127097e+01   1.2468403e+02   2.2764968e+02   4.7472219e+01   5.0308710e+01   7.9525616e+01   3.3995484e+01   7.3945523e+01   5.7045161e+01   1.5822832e+02   2.4822581e+01   2.5322194e+02   4.3142903e+01   1.3658728e+02   5.8478710e+01   1.8698622e+02   4.0041613e+01   4.8975703e+01   2.5081419e+02   8.0219613e+00   2.6544097e+02   1.6615045e+01   4.5314516e+01   1.1010710e+02   7.4643871e+01   1.3924720e+02   6.1434194e+01   1.6446591e+02   2.9508710e+01   1.0022962e+02   2.7199032e+02   5.8778710e+00   4.7560645e+01   1.6850741e+02   1.3895452e+02   1.4559106e+02   4.6548710e+01   1.2101642e+02   2.3819387e+02   1.4111587e+01   6.2815806e+01   9.9495703e+01   8.5645484e+01   1.0798675e+02   6.3584839e+01   1.5302999e+02   3.9304194e+01   1.0780179e+02   1.8602194e+02   6.4891471e+01   7.5178710e+01   7.4663768e+01   1.4218710e+01   8.7792816e+01   1.3240871e+02   9.1876156e+00   3.5987097e+00   9.1732416e+01   4.8799677e+01   1.4870990e+02   5.6285806e+01   1.7368907e+02   6.0888710e+01   1.4248922e+02   6.6670645e+01   1.1813054e+02   7.4708710e+01   1.3438362e+02   9.5441935e+00   1.2644324e+02   7.6968387e+01   1.2456059e+02   4.5523226e+01   9.7911368e+01   1.5393839e+02   9.6986219e+01   8.7153548e+01   1.1621739e+02   1.9064323e+02   1.4073919e+02   4.8698710e+01   1.3546442e+02   2.6291387e+02   5.5959226e+00   5.3391613e+01   1.4973254e+02   1.1996387e+02   1.8655676e+02   5.2873871e+01   1.2215106e+02   1.4287935e+02  -6.6615484e-01   6.2497742e+01   1.6212792e+02   4.5390323e+01   1.0062490e+02   6.8153226e+01   1.0956097e+02   6.6268710e+01   1.2243882e+02   8.6422258e+01   1.6699332e+02   8.2154839e+00   1.0835018e+02   8.6463871e+01   1.3349870e+02   4.7713871e+01   1.6854321e+02   1.8239032e+02   1.5291039e+02   2.6935484e+01  -4.5845161e+00   1.7454871e+02   1.8726416e+01   5.7863871e+01   1.3286444e+02   7.5180645e+01   1.6957910e+02   6.3173871e+01   1.3092286e+02   7.0798710e+01   1.2677094e+02   4.4094839e+01   1.2047854e+02   2.2695161e+01   3.0391484e+01   7.2240323e+01   1.3910239e+02   2.2459871e+02   1.1953242e+02   5.1420000e+01   1.0248382e+02   3.3654871e+02   1.0109642e+02   3.4455484e+01   4.9314206e+01   3.2522032e+02   4.2423987e+01   5.6405161e+01   1.4349501e+02   6.6508710e+01   1.7617962e+02   6.1717419e+01   7.8506477e+01   1.8511871e+02   2.7426082e+02   1.3853548e+01   1.7239010e+02   6.1542258e+01   1.7144146e+02   2.0844194e+01   1.1586472e+02   7.1068387e+01   1.4120969e+02   7.6102903e+01   1.4201112e+02   2.3480323e+01   8.8964129e+00   1.9611871e+02   1.1280816e+01   7.4237419e+01   1.4750520e+02
   1.8226871e+02  -3.4371184e+01   2.5769871e+02   2.0594416e+01   4.6153387e+02  -7.4365806e+00   2.8811161e+02  -3.0018284e+01   5.7950968e+01   1.5974521e+02   2.0829484e+02  -2.5841974e+01   4.2861613e+01   6.3949135e+01   3.8631323e+02  -1.3495703e+01   2.3216871e+02   1.2876816e+01   5.2947419e+01   1.1380517e+02   1.3881548e+02  -2.1110723e+01   6.7700968e+01   1.4260650e+02   2.9208387e+02  -3.4953806e+01   3.4283290e+02   6.8624000e+00   2.8947355e+02   6.6998581e+00   2.5832613e+02  -1.4938994e+01   4.4284516e+01   1.4509046e+02   2.6782484e+02   4.0046452e-01   1.5764774e+02   1.6978012e+02   3.8351290e+01   5.6243832e+01   7.4707419e+01   1.2028179e+02   1.9681000e+02   4.6964555e+01   8.2919355e+01   1.4143774e+02   1.0104226e+02   1.4611081e+02   4.0446839e+02   9.1815613e+00   3.8538097e+02   2.2692426e+01   4.0316452e+01   9.7266619e+01   4.8638710e+01   2.7042129e+01   2.5878065e+01   6.6312981e+01   1.2487968e+02   6.6758981e+01   7.6580000e+01   9.9087471e+01   6.1490000e+01   1.6787467e+02   6.5870645e+01   9.7782606e+01   6.6314194e+01   2.0592325e+02   8.8946129e+01   1.6715237e+02   2.8209581e+02   2.6009432e+01   1.1888871e+02   2.9836922e+02   1.3578226e+02   1.5733645e+02   5.7710000e+01   1.8339514e+02   5.2532258e+01   1.4749226e+02   4.1548710e+01   7.8126416e+01   6.2391613e+01   7.2921897e+01   1.6948935e+02   8.1844000e+00   3.3686452e+01   1.1815928e+02   6.1715484e+01   1.6254857e+02   4.0660645e+01   8.0031665e+01   2.0153290e+02   1.3771561e+01   4.0677097e+01   9.5183897e+01   4.3478387e+01   7.8195277e+01   1.9711871e+02   5.0108156e+00   6.0085806e+01   1.3951185e+02   7.8268710e+01   1.5280882e+02   5.7805484e+01   1.0756266e+02   7.9395806e+01   2.1451092e+02   7.7610323e+01   1.7193311e+02   5.7361613e+01   1.8313785e+02   5.7544194e+01   1.9371614e+02   5.3259355e+01   9.5381510e+01   4.4772903e+01   9.6271716e+01   4.1218710e+01   2.3577282e+02   2.5987839e+02   1.2867794e+01   2.6039742e+02   1.7596271e+01   2.5258710e+01   1.7034866e+02   1.3492935e+02   1.3564146e+02   4.1334839e+01   1.3081289e+02   6.2991935e+01   1.0840968e+02   5.4582581e+01   1.5783404e+02   3.0839452e+02  -4.3685755e+01   6.4987097e+01   1.2277523e+02   2.2978968e+02   4.1631019e+01   6.5928710e+01   6.3656016e+01   4.7285484e+01   7.9402323e+01   4.6855161e+01   1.5756352e+02   1.2342581e+01   2.5998034e+02   4.6142903e+01   1.3901728e+02   7.2568710e+01   1.8128902e+02   6.1571613e+01   7.0303303e+01   2.8701419e+02   9.6959613e+00   2.4515097e+02   1.5188245e+01   4.1454516e+01   1.0465590e+02   8.4973871e+01   1.5561080e+02   6.7004194e+01   2.0907031e+02   2.8598710e+01   8.0922416e+01   3.1208032e+02  -4.7593290e+00   3.1370645e+01   1.4608261e+02   8.5854516e+01   1.2417906e+02   4.7928710e+01   1.1847602e+02   2.3657387e+02   3.9481187e+01   6.0965806e+01   1.2707370e+02   8.3455484e+01   1.1882195e+02   5.6204839e+01   1.5938039e+02   4.6884194e+01   1.2162539e+02   1.8835194e+02   6.4225071e+01   6.3078710e+01   6.4871768e+01   7.5487097e+00   8.7366416e+01   1.0040871e+02  -2.2532384e+01   2.6268710e+01   7.3728816e+01   4.6079677e+01   1.7192750e+02   5.5375806e+01   1.8357187e+02   5.4928710e+01   1.5891602e+02   7.8520645e+01   1.0085254e+02   8.3208710e+01   1.6070362e+02   3.3014194e+01   1.7720564e+02   7.2448387e+01   1.3773219e+02   6.6233226e+01   1.2854457e+02   1.5021839e+02   7.1053819e+01   7.1533548e+01   1.2446699e+02   1.8987323e+02   1.3399079e+02   6.9118710e+01   1.3316082e+02   2.8186387e+02  -2.3900774e+00   5.2351613e+01   1.2743574e+02   1.5839387e+02   1.5386236e+02   5.4783871e+01   1.1471826e+02   1.5296935e+02   3.5056645e+01   7.8547742e+01   1.7513392e+02   5.2730323e+01   1.3803770e+02   4.4823226e+01   7.1187368e+01   1.1859871e+02   1.3967242e+02   9.1232258e+01   1.6760852e+02   7.2554839e+00   1.0970698e+02   1.0746387e+02   1.2038870e+02   6.6613871e+01   1.9545121e+02   2.0039032e+02   1.7386039e+02   2.7125484e+01  -3.5997161e+00   1.6150871e+02   6.8196156e+00   8.7143871e+01   1.3637204e+02   8.5840645e+01   2.0253630e+02   4.3173871e+01   1.0209286e+02   5.9328710e+01   1.3887854e+02   5.1134839e+01   1.2710534e+02   3.7365161e+01   4.7497884e+01   5.5810323e+01   1.4265679e+02   2.3378871e+02   8.5697216e+01   7.0660000e+01   9.5324619e+01   3.4592871e+02   1.1558602e+02   2.3315484e+01   6.3540645e-01   3.2846032e+02   3.6634787e+01   3.6065161e+01   1.4765221e+02   6.1788710e+01   1.5993722e+02   4.9477419e+01   6.8525677e+01   2.0402871e+02   2.5003802e+02   2.7193548e+01   1.7623290e+02   7.3252258e+01   1.3622466e+02  -5.3580645e-01   1.1771512e+02   5.4068387e+01   1.2109969e+02   7.7622903e+01   1.2807952e+02   4.6480323e+01   1.0436413e+01   2.4716871e+02  -2.1331844e+00   7.7427419e+01   1.2220000e+02
   1.8359871e+02  -2.6175844e+00   2.5735871e+02   2.1481616e+01   4.8082387e+02  -3.7397806e+00   3.3987161e+02  -3.7299084e+01   4.1860968e+01   1.4808241e+02   1.8076484e+02  -2.8019574e+01   6.0861613e+01   6.6749135e+01   4.3736323e+02   6.3702968e+00   2.6007871e+02   2.1744016e+01   5.9997419e+01   1.1881117e+02   1.2848548e+02  -1.2474323e+01   5.0420968e+01   1.0403890e+02   2.6489387e+02  -1.2638606e+01   3.5683290e+02   2.1692400e+01   2.8471355e+02   1.0120658e+01   2.8008613e+02  -1.0399794e+01   5.8474516e+01   1.4271526e+02   2.2316484e+02  -2.8767355e+00   1.6093774e+02   1.6413692e+02   3.8971290e+01   7.7764232e+01   6.9087419e+01   1.3430139e+02   2.0248000e+02   2.7840955e+01   8.6439355e+01   1.5601614e+02   1.0304226e+02   1.6595081e+02   4.3536839e+02   3.4279561e+01   2.8129097e+02   2.7729626e+01   4.7076452e+01   1.1957582e+02   4.5138710e+01   2.2322129e+01   3.7018065e+01   8.5091781e+01   1.4691968e+02   5.7615781e+01   8.1670000e+01   8.8350271e+01   6.6820000e+01   1.6091827e+02   5.4200645e+01   9.4196206e+01   6.9834194e+01   2.0869165e+02   1.1689613e+02   1.5920637e+02   3.2742581e+02   1.3863032e+01   8.8738710e+01   2.7468122e+02   1.2306226e+02   1.0897405e+02   7.2140000e+01   1.7252074e+02   5.6342258e+01   1.3242746e+02   2.5738710e+01   7.1251216e+01   7.2011613e+01   9.9052297e+01   1.9415935e+02  -1.5359200e+01   4.2836452e+01   1.0966728e+02   4.3665484e+01   1.5999257e+02   2.5510645e+01   7.8053665e+01   1.7082290e+02   8.1383613e+00   3.4157097e+01   1.1961550e+02   3.1578387e+01   6.8147277e+01   2.0740871e+02  -3.9023844e+00   5.3025806e+01   1.5939665e+02   8.7548710e+01   1.7463642e+02   6.2285484e+01   1.1739426e+02   5.2305806e+01   1.9734812e+02   6.4330323e+01   1.7513551e+02   5.6071613e+01   1.8767105e+02   7.3114194e+01   1.4813054e+02   3.1499355e+01   1.0321231e+02   5.3962903e+01   9.9966516e+01   5.8598710e+01   2.7271242e+02   2.6354839e+02  -2.6658065e+00   2.4039742e+02   1.8156271e+01   9.2738710e+01   1.0514026e+02   1.3383935e+02   1.2577866e+02   1.2954839e+01   1.2998329e+02   4.0371935e+01   8.7269277e+01   4.8052581e+01   1.4630644e+02   2.5210452e+02  -2.0792555e+01   6.8087097e+01   1.0724723e+02   2.2374968e+02   3.3924219e+01   4.0888710e+01   5.8229216e+01   3.4425484e+01   1.0372112e+02   3.6565161e+01   1.6100672e+02   7.8225806e+00   2.9020194e+02   2.3332903e+01   1.4598208e+02   7.8138710e+01   1.9489342e+02   4.3471613e+01   1.0532130e+02   3.4429419e+02   1.0235613e+00   2.1858097e+02   2.1783845e+01   2.9884516e+01   1.0486150e+02   7.7363871e+01   1.9221960e+02   9.2814194e+01   2.1167551e+02   5.8698710e+01   1.0427442e+02   3.0113032e+02   1.7646671e+01   4.3800645e+01   1.4518821e+02   9.4474516e+01   1.1038946e+02   6.9268710e+01   1.1333882e+02   2.1190387e+02   1.5114787e+01   3.9725806e+01   1.1277290e+02   6.9455484e+01   1.2404195e+02   5.6494839e+01   1.5335719e+02   4.9924194e+01   9.9382194e+01   2.0587194e+02   9.1733471e+01   7.2128710e+01   5.2337768e+01   1.8928710e+01   4.7506016e+01   1.1245871e+02   1.4536156e+00   1.0978710e+01   8.8672016e+01   4.2749677e+01   1.6066390e+02   4.4425806e+01   1.7411787e+02   6.1548710e+01   1.3919642e+02   5.0570645e+01   1.2022854e+02   6.7208710e+01   1.5413362e+02   3.3914194e+01   1.2565364e+02   6.8448387e+01   1.4048219e+02   4.2093226e+01   1.0409577e+02   1.5297839e+02   7.6633019e+01   9.4013548e+01   1.1190859e+02   2.1392323e+02   1.0406679e+02   5.1408710e+01   1.2419762e+02   3.5329387e+02   6.1755226e+00   3.5591613e+01   1.3782654e+02   1.4792387e+02   1.3802996e+02   5.9973871e+01   1.6268306e+02   1.4596935e+02   1.9706645e+01   6.2877742e+01   1.5576752e+02   4.5770323e+01   1.2935450e+02   6.7633226e+01   1.1331257e+02   8.6888710e+01   1.2563922e+02   7.7422258e+01   1.5062332e+02   1.1835484e+01   1.2801058e+02   8.8083871e+01   1.4202910e+02   4.4903871e+01   1.5176801e+02   1.7520032e+02   1.6301559e+02   1.9845484e+01  -1.4877316e+01   1.8088871e+02   7.1692156e+00   6.6193871e+01   1.5947804e+02   8.6790645e+01   1.7913030e+02   5.5753871e+01   1.1299646e+02   7.8658710e+01   1.4100214e+02   5.9284839e+01   1.2016334e+02   2.4075161e+01   1.4141084e+01   6.3480323e+01   1.0609319e+02   2.8607871e+02   1.3308402e+02   5.0940000e+01   1.0162222e+02   3.6650871e+02   1.2136962e+02   2.3835484e+01   4.5213806e+01   3.3060032e+02   5.5843587e+01   7.2685161e+01   1.7081261e+02   5.4408710e+01   1.8671762e+02   7.0957419e+01   8.9287277e+01   1.7864871e+02   2.1496842e+02   2.5853548e+01   1.4172010e+02   5.9972258e+01   1.4937706e+02   1.4414194e+01   1.1561912e+02   7.3928387e+01   1.2798089e+02   9.6242903e+01   1.5348992e+02   1.4290323e+01  -4.4583871e+00   3.0769871e+02   1.3694416e+01   8.2577419e+01   1.4416800e+02
   1.6892871e+02  -3.0393984e+01   2.7502871e+02   1.4498016e+01   4.7891387e+02   5.7930194e+00   2.9859161e+02  -2.9236684e+01   4.3430968e+01   1.5195681e+02   2.3381484e+02  -5.0833574e+01   3.4671613e+01   6.6324335e+01   5.5146323e+02  -2.3277032e+00   2.3550871e+02  -8.7038443e-01   5.2997419e+01   1.0323117e+02   1.2567548e+02  -2.0919523e+01   4.4560968e+01   1.4131770e+02   2.3993387e+02  -1.4361806e+01   3.8440290e+02  -3.1332000e+00   1.7919355e+02  -1.3477742e+01   2.6999613e+02   1.0557406e+01   4.7324516e+01   1.4931726e+02   2.2811484e+02   1.0817265e+01   1.3512774e+02   1.9111172e+02   4.7781290e+01   8.7109432e+01   6.7617419e+01   1.2532899e+02   2.6057000e+02   4.2383755e+01   9.8019355e+01   1.7413974e+02   1.0342226e+02   1.6749041e+02   4.8874839e+02   3.8439161e+01   2.6738097e+02   1.5412426e+01   5.5696452e+01   9.5846219e+01   5.6138710e+01   2.7662129e+01   3.9488065e+01   8.9604181e+01   1.1953968e+02   5.8036181e+01   6.5580000e+01   9.8827471e+01   5.3630000e+01   1.3607347e+02   4.7340645e+01   6.8265006e+01   5.4504194e+01   1.7605805e+02   9.2606129e+01   1.4909957e+02   3.4214581e+02   1.6825432e+01   1.0135871e+02   2.8120162e+02   1.1420226e+02   1.4387285e+02   5.8620000e+01   1.6646234e+02   5.9152258e+01   1.1139266e+02   3.4698710e+01   6.8054416e+01   5.8631613e+01   8.4792697e+01   1.5691935e+02  -2.1500000e+00   3.1686452e+01   8.7029277e+01   4.7285484e+01   1.3909297e+02   3.5090645e+01   7.4477265e+01   1.5163290e+02  -4.7643871e-01   3.8917097e+01   9.4894697e+01   4.6768387e+01   6.5072077e+01   1.6302871e+02   9.5480156e+00   4.2135806e+01   1.5547785e+02   7.3648710e+01   1.5441842e+02   8.1235484e+01   1.2040826e+02   6.2495806e+01   2.2338292e+02   7.5090323e+01   1.8832471e+02   5.6641613e+01   1.9700545e+02   6.7834194e+01   1.7384294e+02   4.1119355e+01   9.6212710e+01   2.3912903e+01   9.2660516e+01   2.9978710e+01   2.0305202e+02   1.9854839e+02   7.7419355e-01   2.9458742e+02   1.9861071e+01   7.3548710e+01   2.3391546e+02   1.1692935e+02   1.1727146e+02   4.4094839e+01   1.0202209e+02   4.5231935e+01   7.1970477e+01   5.9912581e+01   1.4754764e+02   2.3444452e+02  -5.2289755e+01   7.0467097e+01   1.2114683e+02   2.8064968e+02   3.9182219e+01   3.6028710e+01   6.0088016e+01   5.4185484e+01   9.7570323e+01   4.1805161e+01   1.3449752e+02   6.9125806e+00   2.6603474e+02   4.7242903e+01   1.2525928e+02   7.2858710e+01   2.1350582e+02   5.6001613e+01   9.4648903e+01   2.9981419e+02   1.9001961e+01   2.5034097e+02   2.0533045e+01   4.4074516e+01   1.6520630e+02   8.3503871e+01   1.5453840e+02   5.9144194e+01   1.7536911e+02   3.6888710e+01   1.0463922e+02   2.2880032e+02   2.7093071e+01   3.0230645e+01   1.7279381e+02   1.1390452e+02   2.0898506e+02   6.3218710e+01   1.1472282e+02   2.6971387e+02   3.6299871e+00   4.5815806e+01   1.2904570e+02   7.0885484e+01   8.6447548e+01   5.0444839e+01   1.6774119e+02   7.2074194e+01   8.5750194e+01   2.2725194e+02   8.3403071e+01   6.0458710e+01   6.3461368e+01   3.1648710e+01   8.3628416e+01   1.2226871e+02  -7.9511844e+00   1.7598710e+01   8.7472416e+01   5.4319677e+01   1.2902830e+02   5.6565806e+01   1.6681667e+02   6.2508710e+01   1.4901962e+02   8.1000645e+01   1.4850414e+02   8.7208710e+01   1.3408362e+02   4.4964194e+01   1.4424964e+02   6.5448387e+01   1.4415219e+02   6.1623226e+01   1.3838337e+02   1.4783839e+02   7.7574219e+01   1.0239355e+02   1.5123819e+02   2.0568323e+02   1.2319599e+02   3.9508710e+01   1.3566962e+02   2.2020387e+02   2.1772723e+01   5.7871613e+01   1.4137414e+02   1.4158387e+02   1.4477716e+02   4.4443871e+01   1.4482546e+02   9.3739355e+01   1.5645505e+02   8.1497742e+01   1.6122792e+02   2.1580323e+01   1.3718970e+02   8.1103226e+01   1.1285497e+02   5.3028710e+01   1.3249802e+02   9.0802258e+01   1.7226292e+02   3.5835484e+01   8.2420581e+01   6.3653871e+01   1.3060350e+02   3.9613871e+01   1.7533121e+02   1.7811032e+02   9.8642787e+01   1.7705484e+01  -2.0986116e+01   1.9788871e+02  -4.3807844e+00   6.4623871e+01   1.3789364e+02   7.1030645e+01   1.6543110e+02   4.7893871e+01   1.3062526e+02   4.2848710e+01   1.0653694e+02   4.8704839e+01   1.2239974e+02   2.1555161e+01   2.9722684e+01   6.5480323e+01   9.5173187e+01   3.1473871e+02   1.5351122e+02   5.5370000e+01   1.0973782e+02   3.5069871e+02   1.2349442e+02   1.5735484e+01   2.4431806e+01   3.8175032e+02   3.5281587e+01   4.8825161e+01   1.8439141e+02   6.8738710e+01   1.9562122e+02   6.7617419e+01   1.0060448e+02   1.8916871e+02   2.7502682e+02   2.4143548e+01   1.5271690e+02   5.5922258e+01   1.5780106e+02   2.4604194e+01   7.3853923e+01   6.2398387e+01   1.3386329e+02   1.0172290e+02   1.4200152e+02   2.6200323e+01   1.6788129e+00   2.4816871e+02   8.2668156e+00   7.5287419e+01   1.3675120e+02
   1.2830871e+02  -2.1814384e+01   3.0378871e+02   4.3872156e+00   4.5511387e+02  -2.1972981e+01   3.4583161e+02  -2.3495884e+01   4.5760968e+01   1.2282041e+02   2.2919484e+02  -4.4463974e+01   5.1291613e+01   9.6424735e+01   5.1317323e+02   2.4454968e+00   2.4692871e+02   1.6836016e+01   5.4857419e+01   8.7892374e+01   1.5671548e+02  -3.5442723e+01   6.0420968e+01   1.6052890e+02   2.4046387e+02  -2.2214206e+01   4.0459290e+02   7.8316000e+00   2.7919355e+02   2.6122581e+00   2.0075613e+02  -1.6813394e+01   3.9094516e+01   1.5426566e+02   2.7101484e+02  -3.6147355e+00   1.8783774e+02   1.8603492e+02   6.3111290e+01   1.0055303e+02   9.0567419e+01   1.4453299e+02   2.6914000e+02   2.5178155e+01   9.0679355e+01   1.6810694e+02   1.0189226e+02   1.3328281e+02   4.5984839e+02   4.1561161e+01   3.1167097e+02  -2.2207742e+00   6.1986452e+01   9.9623019e+01   4.5408710e+01   2.4850529e+01   3.5878065e+01   1.2218298e+02   1.3339968e+02   5.1697381e+01   6.1010000e+01   1.0029307e+02   6.4210000e+01   1.7074707e+02   6.3340645e+01   9.6175006e+01   5.1984194e+01   2.0906965e+02   8.9746129e+01   1.6189837e+02   2.9704581e+02  -1.3426568e+01   9.8598710e+01   3.0589242e+02   1.3668226e+02   1.3221445e+02   8.2380000e+01   1.4808154e+02   6.7242258e+01   1.1698546e+02   3.8648710e+01   8.8878416e+01   6.7631613e+01   1.2264270e+02   1.7563935e+02   8.9724000e+00   4.5976452e+01   1.1026608e+02   5.7235484e+01   1.5986697e+02   2.1280645e+01   8.9672065e+01   2.2620290e+02   7.0796129e-01   4.4107097e+01   1.0633950e+02   5.4388387e+01   4.8462477e+01   1.7221871e+02  -1.3037184e+01   3.5665806e+01   1.6678545e+02   8.4738710e+01   1.6834122e+02   6.8185484e+01   1.1983226e+02   7.2685806e+01   2.3571772e+02   6.9520323e+01   1.7296031e+02   5.0121613e+01   1.8362705e+02   5.6354194e+01   1.8124134e+02   4.2359355e+01   9.5633510e+01   3.6432903e+01   8.6748916e+01   4.8788710e+01   2.1021722e+02   2.3068839e+02  -3.6570065e+00   2.7396742e+02   8.4706710e+00   1.6015871e+02   1.4393666e+02   1.0873935e+02   8.3926658e+01   4.4004839e+01   1.3325929e+02   5.0421935e+01   8.2175277e+01   5.0862581e+01   1.4404164e+02   2.4401452e+02  -1.7435355e+01   6.1797097e+01   1.3037043e+02   2.5402968e+02   7.5361819e+01   4.8978710e+01   7.1442016e+01   3.8085484e+01   1.1190832e+02   4.9995161e+01   1.4827232e+02   1.0532581e+01   2.6940514e+02   3.3522903e+01   1.2326688e+02   5.9618710e+01   1.8142502e+02   3.5091613e+01   1.0208170e+02   2.5981419e+02   7.4019613e+00   2.5244097e+02   4.6125045e+01   5.1504516e+01   9.4891897e+01   6.8073871e+01   1.1777280e+02   5.7764194e+01   1.7199951e+02   3.6168710e+01   1.0322682e+02   2.9151032e+02   1.2936271e+01   3.8040645e+01   1.6445901e+02   1.0438452e+02   1.8469666e+02   4.3358710e+01   1.3222162e+02   2.8557387e+02   1.5081187e+01   5.2005806e+01   1.4479050e+02   6.6495484e+01   1.1146875e+02   5.7394839e+01   1.5885519e+02   5.7644194e+01   1.0814459e+02   1.4421194e+02   1.2556627e+02   3.3888710e+01   5.4206968e+01   1.6458710e+01   7.6323616e+01   1.1916871e+02  -1.9463184e+01   1.4118710e+01   1.0661082e+02   5.9509677e+01   1.2485310e+02   4.8705806e+01   1.9782547e+02   6.4788710e+01   1.6078722e+02   8.7810645e+01   1.2600934e+02   8.7808710e+01   1.4033562e+02   3.9854194e+01   1.4843844e+02   7.0158387e+01   1.0868539e+02   3.9853226e+01   1.2517497e+02   1.4931839e+02   7.7925819e+01   9.6633548e+01   1.0264899e+02   2.0564323e+02   1.6134919e+02   3.4738710e+01   1.5124122e+02   3.1405387e+02   1.7124723e+01   4.3541613e+01   1.5433054e+02   1.5892387e+02   1.4457996e+02   5.0063871e+01   1.2799586e+02   7.3929355e+01   8.6189845e+01   6.4217742e+01   1.7008032e+02   3.3820323e+01   1.1531050e+02   5.4293226e+01   9.5619768e+01   1.8698710e+01   9.4524416e+01   8.7752258e+01   1.7731692e+02   2.2305484e+01   9.1502981e+01   5.5743871e+01   1.2223630e+02   6.4523871e+01   1.6866841e+02   1.8330032e+02   5.9507587e+01  -3.2045161e+00  -5.3633161e+00   1.7788871e+02   1.1979216e+01   7.2523871e+01   1.5126164e+02   6.4130645e+01   1.6998310e+02   5.1033871e+01   1.1637406e+02   5.5328710e+01   1.1353854e+02   6.4564839e+01   1.5684094e+02   1.5125161e+01   9.4770839e+00   5.7520323e+01   8.5429987e+01   3.4321871e+02   1.3985282e+02   7.1470000e+01   8.4689819e+01   3.4073871e+02   1.1948122e+02   3.8785484e+01   2.5827806e+01   3.5284032e+02   3.4594387e+01   5.3305161e+01   1.3669301e+02   7.0308710e+01   1.8634562e+02   6.3337419e+01   9.1566877e+01   1.3973871e+02   1.9694122e+02   1.6763548e+01   1.4582730e+02   5.2682258e+01   1.5787026e+02   4.2741935e+00   8.4670323e+01   8.3308387e+01   1.3023049e+02   1.0277290e+02   1.3796752e+02   2.6960323e+01   1.4478013e+01   2.2269871e+02   8.2441557e-01   6.3527419e+01   1.5812200e+02
   1.3383871e+02  -2.7446784e+01   2.7159871e+02   1.2822416e+01   4.4358387e+02   1.3941935e-01   3.0102161e+02  -4.7141084e+01   6.7620968e+01   1.6573161e+02   2.4619484e+02  -4.1443974e+01   5.8771613e+01   8.2866335e+01   4.6070323e+02  -2.7926903e+01   2.4669871e+02   1.9544156e+00   5.9907419e+01   8.6008374e+01   1.4081548e+02  -1.4130723e+01   6.0750968e+01   1.4269250e+02   2.7398387e+02   3.5841935e+00   3.9574290e+02   2.1919600e+01   2.6123355e+02  -1.9509419e+00   2.5827613e+02  -1.5934994e+01   2.7234516e+01   1.5388446e+02   2.6773484e+02  -3.9723355e+00   1.6960774e+02   1.8078332e+02   7.9491290e+01   7.8672632e+01   7.9047419e+01   1.2798459e+02   2.8328000e+02   1.0046955e+01   7.5489355e+01   1.7756214e+02   8.6852258e+01   1.5772601e+02   4.1508839e+02   1.9571961e+01   2.8657097e+02   2.8217226e+01   4.8836452e+01   9.8775019e+01   8.5858710e+01  -1.2154710e+00   4.2158065e+01   1.1072058e+02   1.1191968e+02   6.3935781e+01   6.6290000e+01   1.0025067e+02   8.3820000e+01   1.4112827e+02   6.0440645e+01   9.7217006e+01   7.0794194e+01   2.2351485e+02   9.4606129e+01   1.6093957e+02   3.0314581e+02   2.3565432e+01   9.3888710e+01   2.9226922e+02   1.1325226e+02   1.3637885e+02   6.2190000e+01   1.4779674e+02   5.6292258e+01   1.2852146e+02   5.3508710e+01   8.6409616e+01   7.3111613e+01   8.5584297e+01   1.8339935e+02  -6.3584000e+00   4.2736452e+01   1.2533528e+02   5.4855484e+01   1.4909737e+02   3.2800645e+01   9.2610465e+01   2.1710290e+02   1.4359613e+00   3.8917097e+01   1.0980470e+02   5.6908387e+01   5.2690877e+01   1.8550871e+02   1.3849616e+01   5.4185806e+01   1.5640385e+02   7.1358710e+01   1.7341162e+02   5.5755484e+01   1.2182666e+02   8.4495806e+01   2.3467292e+02   8.8610323e+01   1.8957311e+02   5.6791613e+01   2.0166345e+02   5.8114194e+01   1.6243054e+02   5.3309355e+01   1.3718751e+02   4.1102903e+01   1.0766532e+02   3.8838710e+01   1.8610322e+02   2.1773839e+02  -5.6610065e+00   2.8277742e+02   1.9285871e+01   9.8968710e+01   1.5936186e+02   1.0302935e+02   9.2483458e+01   5.3044839e+01   1.1530609e+02   4.4611935e+01   9.9550077e+01   6.3102581e+01   1.5472244e+02   2.4677452e+02  -2.3466155e+01   7.5417097e+01   1.1951083e+02   2.5574968e+02   7.1744219e+01   5.9928710e+01   7.8326016e+01   4.0705484e+01   7.9548723e+01   4.6095161e+01   1.3805432e+02   2.7102581e+01   2.7250954e+02   4.1052903e+01   1.1947448e+02   6.4948710e+01   1.7732862e+02   4.2711613e+01   9.8812103e+01   2.7272419e+02  -1.1440839e+01   2.5886097e+02   1.1281445e+01   3.5984516e+01   1.1456350e+02   7.3453871e+01   1.1510240e+02   6.4244194e+01   1.7758111e+02   3.2268710e+01   9.7158816e+01   3.0008032e+02   1.6350671e+01   4.1230645e+01   1.7396381e+02   6.8994516e+01   2.1747786e+02   8.1508710e+01   1.1444962e+02   2.5081387e+02   1.9291987e+01   5.8435806e+01   1.0841610e+02   5.6695484e+01   1.0044275e+02   5.7584839e+01   1.4416999e+02   4.8454194e+01   7.6449794e+01   2.0421194e+02   6.5666271e+01   6.0648710e+01   5.0876168e+01   1.5268710e+01   8.6898816e+01   1.7945871e+02  -2.9906384e+01   2.1218710e+01   1.1599282e+02   5.5799677e+01   1.6271990e+02   7.6565806e+01   1.8292667e+02   5.1978710e+01   1.8839202e+02   7.2000645e+01   1.1675414e+02   7.0158710e+01   1.4699762e+02   3.4014194e+01   1.1990564e+02   5.0488387e+01   1.1020899e+02   3.1623226e+01   1.0031337e+02   1.6212839e+02   1.1143102e+02   8.7343548e+01   1.0763219e+02   1.8507323e+02   1.1913479e+02   4.9698710e+01   1.4366442e+02   3.0872387e+02   3.1311123e+01   6.3011613e+01   1.2201294e+02   1.2387387e+02   1.5586396e+02   8.6733871e+01   1.4278226e+02   6.5259355e+01   8.7543445e+01   6.0547742e+01   1.6633392e+02   3.0010323e+01   1.4399530e+02   6.2203226e+01   9.6886968e+01   2.1648710e+01   9.6288416e+01   7.6372258e+01   1.8260732e+02   2.4255484e+01   1.0806698e+02   8.4933871e+01   1.4157110e+02   6.3283871e+01   1.7143761e+02   2.1497032e+02   1.2502399e+02   2.2415484e+01   1.4447084e+01   1.6526871e+02   7.4688156e+00   7.9913871e+01   1.4438044e+02   6.5030645e+01   1.8615110e+02   5.5363871e+01   1.3478766e+02   4.1708710e+01   9.7478142e+01   5.9704839e+01   1.2612974e+02   3.9885161e+01   1.5346284e+01   4.5050323e+01   1.0737759e+02   2.9140871e+02   1.1356762e+02   6.4280000e+01   8.9075019e+01   3.1635871e+02   1.3409162e+02   3.0835484e+01   3.7653806e+01   3.7841032e+02   4.7018787e+01   5.5115161e+01   1.6131821e+02   8.1788710e+01   2.0381722e+02   6.4287419e+01   1.0644088e+02   1.5659871e+02   2.2544242e+02   1.0903548e+01   1.2581610e+02   6.3542258e+01   1.3938146e+02   2.6704194e+01   6.5445923e+01   9.0928387e+01   1.3629089e+02   9.1862903e+01   1.3151032e+02   5.6820323e+01   7.1392129e+00   2.0697871e+02   4.8920156e+00   6.1907419e+01   1.5006160e+02
   2.0321871e+02  -1.7857184e+01   2.9792871e+02   1.5996016e+01   3.8520387e+02   3.2398194e+00   2.7035161e+02  -1.9027484e+01   5.8190968e+01   1.7882601e+02   2.1610484e+02  -4.1036774e+01   6.0531613e+01   7.2685535e+01   4.8465323e+02  -2.8462903e+01   2.2721871e+02  -6.4871844e+00   6.7047419e+01   1.0800717e+02   1.5533548e+02  -5.9023226e+00   6.9090968e+01   1.2202530e+02   2.2965387e+02  -1.6539406e+01   3.4945290e+02   9.4728000e+00   2.7904355e+02   1.4344258e+01   2.3165613e+02  -9.3753935e+00   3.2184516e+01   1.2938846e+02   2.8506484e+02  -2.0928735e+01   1.7098774e+02   1.9114292e+02   5.4451290e+01   6.1815832e+01   7.0567419e+01   1.2570299e+02   2.9662000e+02   1.3789755e+01   8.8819355e+01   1.6101574e+02   9.4992258e+01   1.4673481e+02   3.9989839e+02   2.4737161e+01   2.8229097e+02   7.7896258e+00   3.8506452e+01   7.4121419e+01   4.9298710e+01   1.9599329e+01   4.3258065e+01   8.6352581e+01   1.2072968e+02   5.7320981e+01   8.1960000e+01   7.4417071e+01   6.7780000e+01   1.0189147e+02   6.0300645e+01   1.0922821e+02   4.8594194e+01   2.2687085e+02   9.2086129e+01   1.8052117e+02   3.0971581e+02   3.7498323e+00   1.1345871e+02   2.7094362e+02   1.2444226e+02   1.4300365e+02   8.4190000e+01   1.7917674e+02   8.4672258e+01   1.3721106e+02   3.9738710e+01   1.0818122e+02   6.4591613e+01   7.0215897e+01   1.6077935e+02   4.9712000e+00   5.1546452e+01   1.1163048e+02   6.5285484e+01   1.7879297e+02   3.4370645e+01   8.1954865e+01   2.0843290e+02   7.6995613e+00   4.5827097e+01   1.2387190e+02   4.2238387e+01   8.4814477e+01   1.9616871e+02   1.4426816e+01   6.1235806e+01   1.7230985e+02   8.8698710e+01   1.6902442e+02   5.5665484e+01   1.1749386e+02   6.5065806e+01   2.1784732e+02   6.4850323e+01   1.9271391e+02   4.9791613e+01   1.9155345e+02   7.5454194e+01   1.4223334e+02   5.9449355e+01   8.6556310e+01   5.8192903e+01   1.1043812e+02   4.7268710e+01   1.6428882e+02   2.2216839e+02   6.4545935e+00   2.6677742e+02   2.2358710e+00   5.1778710e+01   1.7493706e+02   1.2302935e+02   1.1150346e+02   4.3434839e+01   1.2388489e+02   4.7801935e+01   7.8434877e+01   5.7052581e+01   1.0468644e+02   2.8320452e+02  -4.5470555e+01   6.1087097e+01   1.2851723e+02   2.4583968e+02   2.6687019e+01   4.3788710e+01   5.4567216e+01   5.2045484e+01   8.8171523e+01   3.8995161e+01   1.7143232e+02   3.8672581e+01   2.8373394e+02   6.0332903e+01   1.4812208e+02   7.4098710e+01   2.1064662e+02   4.6611613e+01   8.7690103e+01   2.9639419e+02   3.4085561e+01   2.4786097e+02   1.9351445e+01   5.1984516e+01   1.3504350e+02   7.5743871e+01   1.4487920e+02   5.9954194e+01   1.5506431e+02   3.6028710e+01   9.5998016e+01   3.1456032e+02  -4.7772903e-01   4.6520645e+01   1.6335061e+02   8.8994516e+01   2.1506786e+02   4.0118710e+01   1.4815082e+02   2.4009387e+02   2.0239587e+01   5.5105806e+01   1.1259250e+02   6.0975484e+01   1.1877035e+02   3.9734839e+01   1.3097799e+02   4.3454194e+01   9.5279794e+01   1.7497194e+02   7.4155471e+01   5.4508710e+01   3.8747368e+01   1.9548710e+01   9.6886416e+01   1.2188871e+02  -2.1250784e+01   2.2268710e+01   9.7768816e+01   4.8799677e+01   1.3379990e+02   5.5665806e+01   2.0740867e+02   6.3648710e+01   1.7992842e+02   7.7380645e+01   1.1613374e+02   5.6658710e+01   1.4072762e+02   5.0594194e+01   1.3905924e+02   7.0878387e+01   1.3252779e+02   3.6713226e+01   1.0352617e+02   1.5369839e+02   6.6245419e+01   7.1203548e+01   1.0906339e+02   1.7787323e+02   1.2937079e+02   5.7168710e+01   1.3944682e+02   3.1791387e+02   3.9559226e+00   4.1351613e+01   1.4726574e+02   1.3139387e+02   1.4550236e+02   5.7973871e+01   1.3655306e+02   7.1829355e+01   1.1906785e+02   5.6497742e+01   1.7084792e+02   4.3870323e+01   1.6016650e+02   6.0863226e+01   9.8524168e+01   1.4268710e+01   1.0882882e+02   8.0892258e+01   1.4829572e+02   8.9754839e+00   9.2049381e+01   6.7893871e+01   1.4841430e+02   5.7473871e+01   1.7904241e+02   1.6292032e+02   6.5947987e+01   1.7365484e+01   4.2710839e+00   1.4850871e+02   8.6196156e+00   7.6103871e+01   1.2668524e+02   8.1130645e+01   1.8805310e+02   3.7363871e+01   1.1779766e+02   2.9898710e+01   1.0904294e+02   5.3664839e+01   1.3028294e+02   2.5885161e+01   7.6562839e+00   4.9290323e+01   1.1484839e+02   3.5069871e+02   1.6910442e+02   6.7230000e+01   8.8129019e+01   3.5778871e+02   9.7927216e+01   2.8405484e+01   2.2608206e+01   3.5984032e+02   2.5884387e+01   7.1405161e+01   1.3524501e+02   6.1218710e+01   1.9522282e+02   6.0907419e+01   6.3041277e+01   1.7269871e+02   2.0811442e+02   3.0663548e+01   1.2590530e+02   6.0212258e+01   1.4826786e+02  -8.2958065e+00   8.7525923e+01   5.5118387e+01   1.3191569e+02   8.6912903e+01   9.9386323e+01   1.9820323e+01   3.0909213e+01   2.1926871e+02  -1.7471184e+01   7.4667419e+01   1.3718080e+02
   1.7802871e+02  -5.2719844e+00   2.6050871e+02  -1.0150384e+01   4.5201387e+02   1.3615019e+01   2.9697161e+02  -1.1397084e+01   5.7100968e+01   1.9714321e+02   2.3976484e+02  -3.2459574e+01   5.2101613e+01   6.7689935e+01   4.4227323e+02  -1.7122503e+01   2.3564871e+02   5.4584156e+00   7.3857419e+01   1.0132237e+02   1.8138548e+02  -3.3946323e+01   8.7230968e+01   1.3304410e+02   2.4484387e+02  -2.7654606e+01   3.5526290e+02  -1.4032000e+01   2.4804355e+02   1.0344258e+01   2.3789613e+02  -1.5264594e+01   4.2614516e+01   1.4484406e+02   2.1163484e+02  -1.1384335e+01   1.7421774e+02   1.9098452e+02   5.1111290e+01   5.8413032e+01   7.2187419e+01   1.3300339e+02   2.8476000e+02   4.1685548e+00   9.7109355e+01   1.6345254e+02   8.7662258e+01   1.2051121e+02   4.7389839e+02   1.2817161e+01   2.8386097e+02  -4.0459742e+00   5.7316452e+01   1.0409662e+02   5.4358710e+01   2.3304529e+01   3.6158065e+01   7.4630581e+01   1.2539968e+02   3.5717381e+01   6.6770000e+01   8.2212271e+01   5.8350000e+01   1.4488587e+02   5.0440645e+01   9.5397006e+01   1.0440419e+02   1.6892605e+02   9.1606129e+01   1.6493957e+02   3.1123581e+02   5.8682323e+00   8.6788710e+01   2.5983722e+02   1.2144226e+02   1.5458365e+02   7.5330000e+01   1.5507554e+02   7.7342258e+01   1.1783746e+02   4.7168710e+01   8.6006816e+01   5.6921613e+01   7.4359497e+01   1.5301935e+02  -2.1680000e+00   3.0216452e+01   9.1436877e+01   4.5235484e+01   1.6386697e+02   3.8990645e+01   8.6205265e+01   1.8643290e+02   1.5409561e+01   4.6727097e+01   1.3912990e+02   1.9288387e+01   5.1180477e+01   2.3769871e+02   1.5484416e+01   4.4235806e+01   1.6177985e+02   8.8548710e+01   1.6360642e+02   6.3705484e+01   9.1810658e+01   4.1875806e+01   2.5161252e+02   6.8230323e+01   1.8639351e+02   4.1501613e+01   2.1326665e+02   6.5834194e+01   1.5481294e+02   5.9829355e+01   1.0994591e+02   2.6572903e+01   7.9157716e+01   9.6268710e+01   2.3368816e+01   2.7249839e+02  -1.3851806e+01   2.9506742e+02   1.3592671e+01   4.8118710e+01   1.7451986e+02   1.5940935e+02   1.0063306e+02   5.5764839e+01   1.1669849e+02   5.3131935e+01   9.3058477e+01   6.2912581e+01   1.5245764e+02   2.6806452e+02  -2.3689355e+01   6.9417097e+01   1.1252083e+02   1.7917968e+02   5.8639819e+01   5.2308710e+01   7.3025616e+01   6.9325484e+01   1.1573912e+02   5.5145161e+01   1.6086032e+02   3.4392581e+01   2.9864634e+02   4.4902903e+01   1.2059648e+02   6.5568710e+01   2.0994902e+02   5.6851613e+01   8.9290903e+01   2.9643419e+02   1.0322361e+01   2.5277097e+02   3.8628645e+01   3.3504516e+01   1.1962190e+02   8.6553871e+01   1.2391440e+02   7.0904194e+01   1.6708831e+02   4.5308710e+01   1.0120562e+02   2.5932032e+02   2.4131471e+01   3.2280645e+01   1.7095981e+02   7.3284516e+01   2.1142466e+02   4.9598710e+01   1.5058242e+02   2.6400387e+02   2.5946787e+01   4.9575806e+01   1.1384490e+02   7.1075484e+01   1.3362235e+02   6.0634839e+01   1.3930599e+02   3.7074194e+01   1.0917019e+02   1.6930194e+02   7.4509071e+01   6.2848710e+01   5.7460168e+01   8.1187097e+00   9.7370816e+01   1.4583871e+02  -1.9216784e+01   1.0078710e+01   1.0202402e+02   4.8989677e+01   1.6826470e+02   4.6895806e+01   1.9325027e+02   7.0928710e+01   1.7934602e+02   7.2140645e+01   1.0631294e+02   9.3358710e+01   1.6894162e+02   2.4644194e+01   1.4571524e+02   8.3068387e+01   1.3284259e+02   3.9043226e+01   9.1999768e+01   1.3278839e+02   6.5448219e+01   9.2293548e+01   1.1575619e+02   2.0002323e+02   1.0012879e+02   5.2838710e+01   1.4446322e+02   2.5167387e+02   8.4951226e+00   4.0201613e+01   1.4702774e+02   1.4063387e+02   1.5142316e+02   5.7823871e+01   1.4080506e+02   1.0239935e+02   5.7912245e+01   5.9457742e+01   1.5737112e+02   3.1490323e+01   1.3173690e+02   7.1483226e+01   1.0248457e+02   2.4458710e+01   7.3443616e+01   7.0662258e+01   1.5168412e+02   1.4455484e+01   1.0661098e+02   6.8653871e+01   1.1425350e+02   4.3233871e+01   1.4499161e+02   1.7987032e+02   9.0301987e+01   1.6125484e+01  -3.7697161e+00   1.5116871e+02  -1.1263184e+01   6.1913871e+01   1.1259044e+02   5.4080645e+01   1.6012710e+02   4.9273871e+01   1.2108486e+02   5.1178710e+01   1.1887054e+02   4.8094839e+01   1.3053854e+02   2.7415161e+01   2.0253884e+01   6.1290323e+01   1.4669839e+02   3.2602871e+02   1.4746802e+02   8.2660000e+01   8.7514619e+01   3.1250871e+02   1.0692962e+02   3.1885484e+01   3.2329806e+01   3.8608032e+02   2.3975187e+01   7.0925161e+01   1.4690341e+02   5.1838710e+01   2.0687322e+02   8.7097419e+01   7.8806077e+01   1.5821871e+02   2.2074282e+02   2.1283548e+01   1.9394570e+02   7.0492258e+01   1.3515546e+02   1.8744194e+01   8.6602723e+01   7.6208387e+01   1.1884849e+02   8.1102903e+01   1.3532112e+02   3.6670323e+01   2.7321213e+01   1.8930871e+02   6.3056156e+00   6.5577419e+01   1.2205800e+02
   1.7530871e+02  -2.1284384e+01   2.6945871e+02   3.5463616e+01   4.5996387e+02   9.2590194e+00   3.2930161e+02  -2.6934839e+00   4.6810968e+01   1.4282641e+02   2.3281484e+02  -3.9043574e+01   6.9101613e+01   7.6239935e+01   4.1574323e+02   6.1898968e+00   2.2140871e+02   5.4976156e+00   4.8137419e+01   1.2661997e+02   2.3014548e+02  -1.6607123e+01   6.2610968e+01   1.2735370e+02   2.5793387e+02  -3.2180645e-01   3.4136290e+02   2.2700000e+01   2.3428355e+02   1.5065058e+01   1.8427613e+02   5.6950065e+00   8.0754516e+01   1.9179286e+02   1.7397484e+02   5.4384645e+00   1.6921774e+02   1.9423452e+02   4.3161290e+01   6.6189032e+01   6.8667419e+01   1.3219499e+02   2.2095000e+02   2.5983355e+01   9.7299355e+01   1.6738734e+02   8.7942258e+01   1.3601881e+02   3.6303839e+02   2.2585961e+01   2.7376097e+02  -1.2879742e+00   4.0556452e+01   1.0366742e+02   4.4638710e+01   1.8252129e+01   3.9878065e+01   1.0424298e+02   1.1625968e+02   5.9588581e+01   9.6530000e+01   1.1721147e+02   6.8440000e+01   1.3626867e+02   5.8530645e+01   1.1398981e+02   1.0340419e+02   1.5267605e+02   6.6606129e+01   1.5469957e+02   3.3666581e+02   3.5503832e+01   9.8928710e+01   2.5058602e+02   1.4601226e+02   1.3761805e+02   4.8000000e+01   1.5336194e+02   6.1152258e+01   1.5394266e+02   5.3078710e+01   7.3064016e+01   7.6731613e+01   7.8964697e+01   1.5215935e+02   1.0330800e+01   3.1456452e+01   9.4197677e+01   3.6285484e+01   1.4997297e+02   2.4660645e+01   7.1351665e+01   1.8896290e+02  -1.2362839e+01   3.9157097e+01   1.1602550e+02   3.5148387e+01   1.0843168e+02   2.2911871e+02   1.1930816e+01   3.8605806e+01   1.1828025e+02   5.0078710e+01   1.7035402e+02   4.8895484e+01   1.1046546e+02   7.7445806e+01   2.4452692e+02   5.7900323e+01   2.0550991e+02   5.9121613e+01   1.9085705e+02   6.6834194e+01   1.5230294e+02   2.9739355e+01   9.8123110e+01   4.1532903e+01   6.1110916e+01   7.0648710e+01   2.7984156e+00   2.1297839e+02  -9.1402065e+00   2.8272742e+02   4.7198710e+00   1.0877871e+02   1.2566706e+02   1.4154935e+02   1.3545186e+02   4.3434839e+01   1.2145489e+02   3.3611935e+01   7.9280077e+01   6.3482581e+01   1.7117204e+02   2.9291452e+02  -4.1827355e+01   5.9797097e+01   1.3534043e+02   1.6074968e+02   6.0304219e+01   6.4928710e+01   8.6926016e+01   5.3855484e+01   6.1216723e+01   4.4475161e+01   1.6671392e+02   6.2425806e+00   2.3960834e+02   4.4332903e+01   1.3368208e+02   4.8048710e+01   1.9444062e+02   4.7711613e+01   8.9552103e+01   2.6829419e+02   1.3335613e+00   3.2363097e+02   4.3479845e+01   3.6034516e+01   9.0989497e+01   7.9783871e+01   1.3669600e+02   5.4384194e+01   1.6155991e+02   4.1358710e+01   1.0824162e+02   2.6932032e+02   2.3621471e+01   5.4370645e+01   1.6939261e+02   9.3284516e+01   1.9815466e+02   4.7078710e+01   1.4849402e+02   2.6423387e+02   3.1683871e+00   5.4575806e+01   1.1334490e+02   7.7025484e+01   1.1552635e+02   4.2684839e+01   1.2017199e+02   2.8114194e+01   1.1145699e+02   1.7202194e+02   8.2201471e+01   3.9508710e+01   7.6327368e+01   1.7458710e+01   9.2673616e+01   1.1311871e+02  -2.1839184e+01   2.2888710e+01   8.4569216e+01   5.2849677e+01   1.5609590e+02   5.3995806e+01   2.0678227e+02   7.1218710e+01   1.9323282e+02   7.2620645e+01   1.1541454e+02   8.6458710e+01   1.7579362e+02   4.3014194e+01   1.3224564e+02   5.9108387e+01   1.0475939e+02   4.9193226e+01   9.6617768e+01   1.5412839e+02   7.6211019e+01   9.7253548e+01   1.1064939e+02   1.8816323e+02   1.3364759e+02   6.1888710e+01   1.2297922e+02   2.5582387e+02   1.2631226e+00   7.0541613e+01   1.3541054e+02   1.4701387e+02   1.6596276e+02   5.0203871e+01   1.3655466e+02   6.6259355e+01   1.0841345e+02   5.2407742e+01   1.5536512e+02   3.2870323e+01   1.3919650e+02   4.4913226e+01   1.3704017e+02   2.1308710e+01   1.2098562e+02   7.6322258e+01   1.0685132e+02   1.3455484e+01   8.9500981e+01   6.4123871e+01   1.3547590e+02   4.5523871e+01   1.6094841e+02   2.6982032e+02   1.0053599e+02   1.1505484e+01   2.4889884e+01   1.8797871e+02   1.0602016e+01   4.1483871e+01   1.2931484e+02   8.1460645e+01   1.6502670e+02   4.5893871e+01   1.0949526e+02   3.7608710e+01   1.1590614e+02   4.8994839e+01   1.4275654e+02   3.6315161e+01   2.8541884e+01   7.7050323e+01   1.1229759e+02   3.3769871e+02   1.5791442e+02   9.2610000e+01   1.0947862e+02   3.5197871e+02   1.3367202e+02   4.1215484e+01   3.5103406e+01   3.4675032e+02   2.2841587e+01   5.7825161e+01   1.2862141e+02   5.4548710e+01   1.7779642e+02   6.3567419e+01   8.6588477e+01   2.0654871e+02   1.6897642e+02   3.0333548e+01   1.6307170e+02   7.5972258e+01   1.4809706e+02   2.5894194e+01   9.1940723e+01   4.9638387e+01   1.3545409e+02   1.0791290e+02   1.6793632e+02   3.7150323e+01   4.4802813e+01   2.2011871e+02   1.4220816e+01   7.5807419e+01   1.3308960e+02
   1.4602871e+02  -4.1819844e+00   2.5445871e+02  -2.2856384e+01   4.4130387e+02  -5.3381806e+00   3.4064161e+02  -2.1080684e+01   4.1810968e+01   2.0227641e+02   1.9110484e+02  -4.6996774e+01   4.8001613e+01   2.9347935e+01   4.3165323e+02  -7.2229032e+00   2.4488871e+02  -8.9007844e+00   7.3807419e+01   1.1065637e+02   1.9428548e+02  -1.2978323e+01   5.3940968e+01   1.3032730e+02   2.7174387e+02  -3.3286606e+01   4.1355290e+02  -6.3652000e+00   2.1947355e+02  -2.8014194e-01   2.2823613e+02   3.2782065e+00   5.7664516e+01   1.7416006e+02   1.7354484e+02   4.7286452e-01   1.6369774e+02   1.6387612e+02   4.7061290e+01   8.3117032e+01   7.7287419e+01   1.4335539e+02   2.4543000e+02   2.8024955e+01   9.5209355e+01   1.6469454e+02   1.0156226e+02   1.5906921e+02   3.7403839e+02   4.2565961e+01   3.1348097e+02   2.3774426e+01   3.1216452e+01   8.2374619e+01   5.8358710e+01   4.6814529e+01   5.6018065e+01   1.0338178e+02   1.1234968e+02   3.5571381e+01   6.8100000e+01   9.6485871e+01   6.4970000e+01   1.6921627e+02   8.7530645e+01   1.3233981e+02   5.9314194e+01   2.0705325e+02   7.6136129e+01   1.5503717e+02   3.1399581e+02   2.2747432e+01   8.2548710e+01   2.4879642e+02   1.2992226e+02   1.2699525e+02   6.5850000e+01   1.8817394e+02   7.4812258e+01   1.4056986e+02   5.5888710e+01   8.4219216e+01   6.9391613e+01   8.7641897e+01   1.9120935e+02   1.2966800e+01   4.1596452e+01   1.0452648e+02   5.9135484e+01   1.3547497e+02   1.4750645e+01   8.0674465e+01   2.2201290e+02   1.8133161e+01   3.2967097e+01   8.7800697e+01   5.0098387e+01   9.5805677e+01   2.1764871e+02   1.5948416e+01   4.4185806e+01   1.3041385e+02   8.4698710e+01   1.6234442e+02   5.5515484e+01   1.0460586e+02   6.8635806e+01   2.0627172e+02   8.5610323e+01   1.8210311e+02   5.8931613e+01   1.8977225e+02   6.9454194e+01   1.1228334e+02   5.2019355e+01   1.0353071e+02   4.1382903e+01   9.3502916e+01   9.9978710e+01   3.1832016e+01   2.4739839e+02   4.3861935e+00   2.9544742e+02   1.1172271e+01   9.3688710e+01   1.1035426e+02   1.3859935e+02   1.5353786e+02   3.8334839e+01   1.4562289e+02   4.9611935e+01   1.0391008e+02   7.5152581e+01   1.6113844e+02   2.8815452e+02  -2.6916555e+01   6.9467097e+01   1.4108683e+02   2.4183968e+02   4.0247019e+01   3.9358710e+01   8.3301616e+01   4.0755484e+01   8.1354723e+01   5.9755161e+01   1.8487152e+02   2.3532581e+01   2.5655514e+02   3.7432903e+01   1.2499408e+02   8.9808710e+01   1.8600982e+02   4.8901613e+01   6.8406903e+01   2.9320419e+02   5.8707613e+00   3.1024097e+02   1.0171045e+01   3.6414516e+01   1.2338910e+02   7.7123871e+01   1.4304880e+02   6.6624194e+01   1.5820071e+02   3.4078710e+01   9.2634016e+01   2.8104032e+02   1.5823871e+01   3.1900645e+01   1.7552021e+02   6.3474516e+01   1.7781946e+02   6.3788710e+01   1.3425722e+02   2.2133387e+02   2.8650387e+01   4.8865806e+01   1.1642170e+02   6.7645484e+01   1.2618675e+02   5.8204839e+01   1.0836039e+02   4.2264194e+01   1.1518499e+02   2.1106194e+02   8.6408271e+01   6.9508710e+01   8.1927368e+01   4.6487097e+00   9.2268416e+01   1.4983871e+02  -3.3346784e+01   2.4698710e+01   9.6334416e+01   4.7129677e+01   1.6179350e+02   7.2325806e+01   1.8712587e+02   5.8838710e+01   1.6793322e+02   7.5620645e+01   8.6504542e+01   7.7358710e+01   1.5292162e+02   2.6064194e+01   1.5312164e+02   6.4018387e+01   1.3207659e+02   4.0383226e+01   8.4372568e+01   1.4069839e+02   6.1145419e+01   7.9343548e+01   1.0779219e+02   2.1478323e+02   1.2513799e+02   5.9168710e+01   1.1028682e+02   3.3024387e+02  -2.1704774e+00   5.4781613e+01   1.2624134e+02   1.3582387e+02   1.7966796e+02   4.9923871e+01   9.5957058e+01   9.1349355e+01   3.4836245e+01   6.4597742e+01   1.8785992e+02   3.6200323e+01   1.2817010e+02   5.1063226e+01   1.2106817e+02   1.4308710e+01   1.2173562e+02   9.0042258e+01   1.7375372e+02   6.4954839e+00   7.6527781e+01   6.3553871e+01   1.1214150e+02   4.3523871e+01   1.5244841e+02   2.0630032e+02   1.3076759e+02   1.4795484e+01   1.4386684e+01   1.5416871e+02   1.7826816e+01   7.8673871e+01   1.1990964e+02   4.5220645e+01   1.6959590e+02   4.2703871e+01   1.0633046e+02   4.9608710e+01   1.2394614e+02   5.0944839e+01   1.1964054e+02   3.0075161e+01   1.2851084e+01   6.8570323e+01   1.0468599e+02   3.6511871e+02   1.1810082e+02   6.5560000e+01   1.1778262e+02   3.3278871e+02   1.3692722e+02   3.4925484e+01   2.5226606e+01   3.2341032e+02   3.0088787e+01   9.0215161e+01   1.1936021e+02   5.1028710e+01   1.9307802e+02   5.9957419e+01   9.9357277e+01   2.4111871e+02   2.2930082e+02   2.4383548e+01   1.3945770e+02   6.2542258e+01   1.2755146e+02   5.7041935e+00   8.8175923e+01   5.5118387e+01   1.1391569e+02   9.3242903e+01   1.3525992e+02   3.3290323e+01   6.4021613e+01   2.3588871e+02  -2.3207844e+00   7.0807419e+01   1.1567960e+02
   9.9928710e+01  -2.3493984e+01   2.7126871e+02   8.2288156e+00   4.4901387e+02  -7.1449806e+00   3.0373161e+02  -3.0167884e+01   6.4760968e+01   1.4382041e+02   1.9595484e+02  -4.2664774e+01   4.7001613e+01   9.3907935e+01   4.1484323e+02  -6.4481032e+00   2.5550871e+02   4.4896156e+00   7.3517419e+01   1.0653957e+02   1.6276548e+02  -2.2076723e+01   5.3510968e+01   1.5132170e+02   2.9955387e+02  -6.7414065e+00   3.5916290e+02   1.7556000e+01   1.9447355e+02  -1.6180142e+01   2.4065613e+02   1.3246065e+00   6.6944516e+01   1.5708766e+02   2.5144484e+02   4.1908645e+00   1.7298774e+02   1.6179292e+02   3.6541290e+01   6.5438632e+01   6.4047419e+01   1.3089459e+02   2.5738000e+02  -1.2104516e-01   7.6019355e+01   1.6498974e+02   9.8752258e+01   1.1839401e+02   4.4427839e+02   1.6706761e+01   2.8105097e+02   7.9388258e+00   2.4026452e+01   9.3609819e+01   6.5518710e+01   1.9581729e+01   5.7448065e+01   1.1549738e+02   1.3101968e+02   5.2837781e+01   7.3200000e+01   9.0547871e+01   8.0250000e+01   1.3118387e+02   6.1530645e+01   8.3179806e+01   5.1364194e+01   2.4454925e+02   7.5606129e+01   1.7873957e+02   3.2785581e+02   6.8686323e+00   1.1030871e+02   2.8062562e+02   1.3197226e+02   1.3702125e+02   7.0950000e+01   1.6733594e+02   6.6052258e+01   1.3465066e+02   4.2358710e+01   9.7821616e+01   7.0731613e+01   7.7494697e+01   1.8334935e+02   3.4056000e+00   4.8886452e+01   9.4993277e+01   5.2565484e+01   1.5043057e+02   1.9660645e+01   8.2851665e+01   1.9682290e+02  -8.5163871e-01   3.8917097e+01   9.7134697e+01   4.6718387e+01   9.0416077e+01   1.9892871e+02  -4.9839844e+00   2.7975806e+01   1.3697065e+02   7.2698710e+01   1.5792442e+02   5.2045484e+01   7.4163458e+01   5.6735806e+01   2.1051372e+02   6.2850323e+01   1.9249391e+02   4.7071613e+01   1.5463105e+02   7.0834194e+01   1.4436294e+02   4.1069355e+01   8.9646710e+01   1.4242903e+01   1.0614412e+02   1.1850871e+02   3.5679616e+01   1.9078839e+02  -3.6500645e-01   2.5253742e+02   6.5650710e+00   1.1173871e+02   8.8530258e+01   1.1050935e+02   1.2564506e+02   5.8664839e+01   1.1980649e+02   3.5041935e+01   1.1136568e+02   6.5192581e+01   1.7498524e+02   2.7706452e+02  -2.4319355e+01   6.9747097e+01   1.1315443e+02   2.6188968e+02   5.1833019e+01   5.2788710e+01   7.2177216e+01   3.9235484e+01   9.2816323e+01   5.4855161e+01   1.4183352e+02   7.2258065e-01   2.5976994e+02   5.3432903e+01   1.2814408e+02   7.9758710e+01   1.8000382e+02   4.7611613e+01   8.8750103e+01   2.4639419e+02   1.0945561e+01   2.8596097e+02   5.2633445e+01   3.7124516e+01   1.1266230e+02   9.2833871e+01   1.1232200e+02   6.7904194e+01   1.6661831e+02   2.4788710e+01   8.4417216e+01   3.3127032e+02  -1.0814529e+01   4.4660645e+01   1.7192941e+02   5.1854516e+01   1.6674906e+02   7.6508710e+01   1.0865962e+02   1.4385387e+02   3.4798787e+01   6.0005806e+01   1.1315050e+02   6.7735484e+01   1.4546955e+02   5.8964839e+01   1.5534959e+02   2.1304194e+01   9.9431794e+01   2.2368194e+02   9.3018671e+01   6.1038710e+01   7.3134968e+01   2.1687097e+00   7.3656816e+01   1.8616871e+02  -1.5583184e+01   2.2308710e+01   8.4525616e+01   5.4129677e+01   1.6847350e+02   8.6475806e+01   1.7770387e+02   5.3308710e+01   1.8394562e+02   5.6520645e+01   1.1361254e+02   6.4258710e+01   1.4976962e+02   2.4284194e+01   1.5584404e+02   7.4348387e+01   1.4349019e+02   5.6813226e+01   9.3058168e+01   1.5074839e+02   7.2151419e+01   9.7583548e+01   1.0800299e+02   2.1245323e+02   1.3875439e+02   6.1358710e+01   1.7325162e+02   3.9501387e+02   2.9077923e+01   5.2441613e+01   1.2813854e+02   1.4611387e+02   1.5346476e+02   5.5973871e+01   1.2309306e+02   2.5879355e+01   2.6384516e-01   6.2737742e+01   1.8515872e+02   3.9820323e+01   1.2645050e+02   6.3013226e+01   9.5062168e+01   8.1268710e+01   1.1394882e+02   8.3322258e+01   1.3443132e+02   2.1975484e+01   8.5009381e+01   5.9653871e+01   1.1154350e+02   4.1383871e+01   1.8708961e+02   2.2373032e+02   1.2265319e+02   5.0354839e+00   7.7374839e+00   1.5107871e+02   1.2654016e+01   5.7573871e+01   1.2469764e+02   4.5270645e+01   1.8916190e+02   5.5463871e+01   1.2144966e+02   4.2138710e+01   1.0892374e+02   7.5754839e+01   1.1937574e+02   3.1795161e+01   1.3993484e+01   5.6910323e+01   1.0932879e+02   3.5392871e+02   1.5046602e+02   8.5230000e+01   9.3069019e+01   3.2545871e+02   1.2017362e+02   3.5975484e+01   2.1902606e+01   3.4956032e+02   2.8516787e+01   7.9115161e+01   1.0691821e+02   5.1308710e+01   1.8429562e+02   5.0617419e+01   8.3484477e+01   2.0135871e+02   2.6210162e+02   1.9043548e+01   1.9369490e+02   8.7592258e+01   1.3111746e+02   1.6124194e+01   1.0191232e+02   6.5878387e+01   1.3205489e+02   9.9002903e+01   1.4545912e+02   4.7200323e+01   2.3478813e+01   2.1950871e+02   7.5596156e+00   6.3237419e+01   1.4067520e+02
[truncated: 6,762,443 more chars]
