# Supplementary material for: Specific structural elements of the T-box riboswitch drive the two-step binding of the tRNA ligand
Source: eLife. 2018 Sep 25;7:e39518. doi: 10.7554/eLife.39518 (PMC6197855; doi:10.7554/eLife.39518)
Supplement: Figure 2—source data 1. — Each two columns show intensities of the Cy3/Cy5 pair from the same molecule. [file elife-39518-fig2-data1.zip › Repeat3.txt]

   2.7000000e+01   2.7000000e+01   3.0000000e+01   3.0000000e+01   5.3000000e+01   5.3000000e+01   5.7000000e+01   5.7000000e+01   7.2000000e+01   7.2000000e+01   7.3000000e+01   7.3000000e+01   7.4000000e+01   7.4000000e+01   7.5000000e+01   7.5000000e+01   8.4000000e+01   8.4000000e+01   8.7000000e+01   8.7000000e+01   8.8000000e+01   8.8000000e+01   9.2000000e+01   9.2000000e+01   1.0400000e+02   1.0400000e+02   1.0700000e+02   1.0700000e+02   1.4100000e+02   1.4100000e+02   1.7400000e+02   1.7400000e+02   1.9900000e+02   1.9900000e+02   2.0500000e+02   2.0500000e+02   2.1000000e+02   2.1000000e+02   2.2500000e+02   2.2500000e+02   2.4900000e+02   2.4900000e+02   2.5000000e+02   2.5000000e+02   2.6500000e+02   2.6500000e+02   2.7000000e+02   2.7000000e+02   2.7100000e+02   2.7100000e+02   2.7400000e+02   2.7400000e+02   2.7500000e+02   2.7500000e+02   2.8900000e+02   2.8900000e+02   2.9000000e+02   2.9000000e+02   2.9500000e+02   2.9500000e+02   2.9900000e+02   2.9900000e+02   3.0000000e+02   3.0000000e+02   3.2200000e+02   3.2200000e+02   3.3300000e+02   3.3300000e+02   3.3600000e+02   3.3600000e+02   3.4800000e+02   3.4800000e+02   3.4900000e+02   3.4900000e+02   3.5000000e+02   3.5000000e+02   3.8300000e+02   3.8300000e+02   3.8800000e+02   3.8800000e+02   4.0900000e+02   4.0900000e+02   4.1700000e+02   4.1700000e+02   4.1900000e+02   4.1900000e+02   4.2600000e+02   4.2600000e+02   4.4000000e+02   4.4000000e+02   4.5500000e+02   4.5500000e+02   4.7800000e+02   4.7800000e+02   4.8400000e+02   4.8400000e+02   4.9200000e+02   4.9200000e+02   4.9500000e+02   4.9500000e+02   5.0000000e+02   5.0000000e+02   5.2600000e+02   5.2600000e+02   5.2800000e+02   5.2800000e+02   5.3500000e+02   5.3500000e+02   5.3900000e+02   5.3900000e+02   5.4500000e+02   5.4500000e+02   5.5000000e+02   5.5000000e+02   5.5400000e+02   5.5400000e+02   5.5700000e+02   5.5700000e+02   5.6100000e+02   5.6100000e+02   5.7200000e+02   5.7200000e+02   5.8800000e+02   5.8800000e+02   5.9000000e+02   5.9000000e+02   5.9100000e+02   5.9100000e+02   5.9200000e+02   5.9200000e+02   5.9600000e+02   5.9600000e+02   5.9700000e+02   5.9700000e+02   5.9800000e+02   5.9800000e+02   6.1100000e+02   6.1100000e+02   6.1600000e+02   6.1600000e+02   6.1700000e+02   6.1700000e+02   6.2700000e+02   6.2700000e+02
   6.5833871e+01   9.8928452e+01   9.3245161e+01   1.1112877e+02   2.5814742e+02   2.8246724e+02   9.6019677e+01   1.3132101e+02   4.0120129e+02   1.6282606e+01   7.3249355e+01   1.2376037e+02   1.1548677e+02   1.0730235e+02   1.1544613e+02   1.4277560e+02   7.4904839e+01   1.6658665e+02   6.0148065e+01   7.8310735e+01   8.8194516e+01   1.1021444e+02   5.9735161e+01   1.4046538e+02   3.0102774e+02   3.4074232e+01   6.6077742e+01   5.8359265e+01   4.0849032e+01   8.9954335e+01   1.3129419e+02   1.5825937e+02   9.6746774e+01   1.0558123e+02   6.3217419e+01   1.3844325e+02   6.4660000e+01   7.9682039e+01   5.4509355e+01   1.0515990e+02   1.5224903e+02   7.1509755e+01   7.8968065e+01   1.2332223e+02   6.6631935e+01   1.8285074e+02   5.8945161e+01   1.5705406e+02   8.3358387e+01   1.0250101e+02   3.8428839e+02   2.0396048e+02   2.7527677e+02  -9.4198839e+00   8.4843226e+01   1.3182899e+02   6.0751935e+01   1.0007146e+02   7.1333226e+01   1.7149173e+02   3.7417419e+01   1.1289306e+02   1.2628581e+02   1.2391649e+02   4.8983226e+01   1.1575747e+02   1.0116387e+02   1.1045302e+02   9.7623226e+01   1.3960369e+02   4.5327742e+01   8.7389587e+01   5.0869032e+01   1.0667338e+02   1.2072645e+02   2.0358414e+02   2.4199645e+02   9.7525419e+00   5.8064839e+01   1.0000707e+02   2.6370516e+02   1.2527135e+01   5.4956774e+01   9.4448942e+01   5.9710323e+01   1.2356479e+02   6.2618065e+01   9.9509587e+01   1.3239677e+02   8.5341806e+01   2.8130968e+01   8.7362103e+01   6.5960968e+01   1.0606828e+02   5.3683548e+01   7.2573058e+01   5.3525806e+01   9.1398903e+01   1.7274387e+02   1.3401081e+02   6.2776129e+01   8.9900813e+01   5.4459677e+01   1.1569516e+02   6.7174194e+01   1.3331800e+02   4.1416677e+02   1.4465690e+01   2.9437935e+02   1.6403200e+01   6.1075484e+01   1.0799074e+02   5.0811935e+01   8.0132787e+01   1.7946774e+02   1.5146097e+02   2.7266161e+02   2.5602968e+00   6.3029032e+01   2.0087123e+02   1.7656548e+02   8.0852181e+01   2.2669968e+02   1.0265316e+01   6.6302581e+01   1.6498386e+02   7.1605161e+01   1.2017610e+02   9.7070323e+01   2.0634631e+02   7.5837742e+01   1.2663975e+02   1.3253387e+02   2.1436729e+02   1.0642258e+02   1.1064006e+02   4.2120323e+01   8.7422955e+01   3.0032871e+02   1.3822177e+02   2.1100452e+02   9.2863832e+01   9.4113548e+01   1.0162930e+02
   7.8743871e+01   1.3774565e+02   9.7385161e+01   1.2183757e+02   2.3262742e+02   2.6350884e+02   6.1399677e+01   1.7142061e+02   3.6278129e+02   2.5036206e+01   4.9159355e+01   1.2620757e+02   1.3110677e+02   1.1753275e+02   1.0706613e+02   1.4178600e+02   8.8954839e+01   1.7541265e+02   6.2028065e+01   9.8970335e+01   7.1434516e+01   1.0646524e+02   5.8355161e+01   1.2310578e+02   3.4073774e+02   1.3037432e+01   6.0077742e+01   4.7929265e+01   5.9179032e+01   1.3625794e+02   1.2210419e+02   2.0551457e+02   9.3546774e+01   1.5198723e+02   8.9447419e+01   9.4154852e+01   5.9380000e+01   1.0544444e+02   5.6599355e+01   8.0412697e+01   1.8805903e+02   8.3594955e+01   8.2398065e+01   1.6066783e+02   8.2971935e+01   1.6268354e+02   6.6045161e+01   1.4491606e+02   7.4098387e+01   1.3008181e+02   3.8099839e+02   1.6141368e+02   2.7380677e+02   3.8077161e+00   1.1365323e+02   1.6718419e+02   7.5751935e+01   1.0711146e+02   1.0524323e+02   1.8044893e+02   6.5947419e+01   1.5561066e+02   9.7285806e+01   1.6670649e+02   7.9593226e+01   1.6011867e+02   1.1973387e+02   1.0925742e+02   1.0109323e+02   1.2461609e+02   6.4997742e+01   8.9005987e+01   4.7399032e+01   1.1609098e+02   1.3263645e+02   1.9535134e+02   2.8075645e+02  -8.6382581e+00   4.9544839e+01   1.1244867e+02   2.7265516e+02   2.0861135e+01   5.2096774e+01   1.4515774e+02   8.6000323e+01   1.3337159e+02   4.2428065e+01   7.1504787e+01   1.2173677e+02   8.2804606e+01   6.6510968e+01   9.8631703e+01   5.0190968e+01   1.2346988e+02   5.7543548e+01   8.4554258e+01   7.2815806e+01   9.3665703e+01   1.4084387e+02   1.4327281e+02   5.0006129e+01   9.4352413e+01   4.7319677e+01   1.2636636e+02   5.1894194e+01   1.2826040e+02   3.3178677e+02   4.4760903e+00   2.8266935e+02  -1.9500000e+00   7.9215484e+01   1.1043954e+02   5.5621935e+01   1.0522799e+02   1.7675774e+02   2.2500777e+02   2.6447161e+02   1.3065497e+01   6.9889032e+01   2.1360243e+02   1.9018548e+02   1.2414258e+02   2.3212968e+02   1.5260916e+01   5.6912581e+01   1.8092506e+02   7.7415161e+01   1.3290130e+02   9.6360323e+01   1.7783311e+02   7.8167742e+01   1.5159335e+02   1.4505387e+02   2.7907569e+02   1.1081258e+02   9.0528865e+01   3.9590323e+01   7.4525355e+01   2.8647871e+02   1.2780977e+02   1.9819452e+02   1.2103863e+02   1.0306355e+02   1.0482330e+02
   8.3603871e+01   1.4073685e+02   8.1195161e+01   1.1156277e+02   2.8233742e+02   2.8839204e+02   9.0159677e+01   1.9873981e+02   4.0783129e+02   6.0722065e+00   5.5019355e+01   1.0963877e+02   1.3186677e+02   1.2523195e+02   1.3463613e+02   1.5410040e+02   8.9534839e+01   1.7394625e+02   7.5588065e+01   7.4265535e+01   7.5244516e+01   1.1397044e+02   7.2215161e+01   1.3013698e+02   3.1273774e+02   2.2517432e+01   6.1987742e+01   6.3346465e+01   4.5939032e+01   1.0531714e+02   1.4029419e+02   2.3477937e+02   8.6096774e+01   1.2303323e+02   6.4837419e+01   1.0350365e+02   6.1470000e+01   1.0569724e+02   5.8269355e+01   9.5809097e+01   1.1772903e+02   1.3179135e+02   8.4918065e+01   1.7846623e+02   6.4731935e+01   1.7267274e+02   6.9515161e+01   1.2615846e+02   9.0778387e+01   1.2590741e+02   3.7466839e+02   1.8597008e+02   2.7374677e+02   9.7625161e+00   9.2033226e+01   1.6391379e+02   5.6271935e+01   1.2218986e+02   7.9903226e+01   1.5557613e+02   5.7177419e+01   1.2607226e+02   7.8995806e+01   1.5097969e+02   5.7453226e+01   1.2626987e+02   8.1643871e+01   1.2858462e+02   9.6673226e+01   1.2620969e+02   5.6237742e+01   1.1517679e+02   5.4489032e+01   1.2942378e+02   1.2939645e+02   1.7266054e+02   2.7403645e+02  -6.0006581e+00   5.0354839e+01   9.0383871e+01   2.7812516e+02  -4.2464645e+00   5.0386774e+01   1.3215454e+02   9.9330323e+01   1.1982519e+02   5.1048065e+01   6.5195187e+01   1.1734677e+02   8.6635806e+01   3.9180968e+01   1.3076810e+02   5.3100968e+01   1.3014708e+02   4.8063548e+01   9.3122658e+01   6.0055806e+01   8.7406503e+01   1.1874387e+02   1.1404081e+02   4.3106129e+01   9.4384413e+01   4.4889677e+01   8.9700761e+01   6.4464194e+01   1.4458480e+02   2.0621677e+02   5.6716903e+00   3.0689935e+02  -3.0284000e+00   7.5745484e+01   1.0409714e+02   8.4291935e+01   1.3379439e+02   1.7594774e+02   1.8417257e+02   2.6727161e+02   1.9131497e+01   4.3749032e+01   2.0193363e+02   1.6356548e+02   1.0903218e+02   1.7150968e+02   1.9580516e+01   5.6532581e+01   1.5876546e+02   7.6415161e+01   1.3293130e+02   9.3550323e+01   1.9581791e+02   5.9267742e+01   1.3320535e+02   1.4005387e+02   2.6471569e+02   9.7712581e+01   8.8626865e+01   5.3020323e+01   7.8260955e+01   2.9880871e+02   1.5710337e+02   1.9390452e+02   1.0838183e+02   1.1049355e+02   1.1012890e+02
   7.2693871e+01   1.4441965e+02   8.4485161e+01   1.0601957e+02   3.6881742e+02   2.6133364e+02   9.7109677e+01   1.7442381e+02   4.3614129e+02   1.3907406e+01   7.9679355e+01   1.6209597e+02   1.2367677e+02   7.2357148e+01   1.1939613e+02   1.6093960e+02   8.8844839e+01   1.3205145e+02   5.6958065e+01   8.7505935e+01   6.8054516e+01   1.1054564e+02   6.5975161e+01   1.4615618e+02   3.0754774e+02   3.3932632e+01   7.4607742e+01   9.9246865e+01   6.0519032e+01   1.3915074e+02   1.1353419e+02   2.1173017e+02   8.8346774e+01   1.3015323e+02   6.8837419e+01   1.1299365e+02   7.0230000e+01   8.5956439e+01   5.6749355e+01   8.8690697e+01   1.4919903e+02   1.3508375e+02   8.2918065e+01   1.3052623e+02   7.5681935e+01   1.5488674e+02   6.5705161e+01   1.7070326e+02   7.6048387e+01   1.1418581e+02   4.6452839e+02   2.1992128e+02   2.6874677e+02   4.4225161e+00   1.0146323e+02   1.3744939e+02   6.0551935e+01   1.3846746e+02   7.4763226e+01   1.2802733e+02   5.9947419e+01   1.1999066e+02   9.0235806e+01   1.8323049e+02   7.5453226e+01   1.4849987e+02   1.2340387e+02   1.2838382e+02   9.1193226e+01   1.3902809e+02   5.9617742e+01   9.0766387e+01   4.8109032e+01   1.2584418e+02   1.2244645e+02   1.6692654e+02   2.1699645e+02  -5.6774581e+00   5.0684839e+01   1.1887747e+02   2.5965516e+02   3.2851135e+01   4.5576774e+01   1.0234934e+02   8.7710323e+01   1.3856479e+02   8.3048065e+01   1.4787519e+02   1.2301677e+02   8.1662206e+01   5.0420968e+01   7.9868903e+01   5.1240968e+01   1.2215588e+02   4.3493548e+01   7.7678258e+01   5.8575806e+01   7.7474903e+01   1.1641387e+02   1.3694721e+02   4.3866129e+01   1.0798361e+02   4.7649677e+01   1.1095996e+02   4.5364194e+01   1.4292280e+02   3.5683677e+02  -9.4790968e-01   2.9366935e+02   1.0790000e+01   6.8785484e+01   9.0513935e+01   6.2051935e+01   1.0857359e+02   1.6099774e+02   1.8140857e+02   2.6961161e+02   1.2374297e+01   4.5079032e+01   1.8782723e+02   1.6370548e+02   1.1959098e+02   1.9979968e+02   5.9373161e+00   6.7532581e+01   1.6060546e+02   8.3075161e+01   1.6111850e+02   1.0150032e+02   1.7818191e+02   4.9027742e+01   1.2535455e+02   1.4020387e+02   2.0460369e+02   1.1485258e+02   9.2585665e+01   3.5310323e+01   1.0672775e+02   2.6808871e+02   1.3399097e+02   1.6695452e+02   1.0819783e+02   6.0013548e+01   1.1402730e+02
   8.1263871e+01   1.4807405e+02   8.7105161e+01   9.6239974e+01   2.5538742e+02   2.6244804e+02   8.2919677e+01   1.8007901e+02   3.9388129e+02   1.0868206e+01   8.4869355e+01   1.2664077e+02   1.1148677e+02   9.8292348e+01   1.1492613e+02   1.5472720e+02   8.6374839e+01   2.0177905e+02   7.9338065e+01   8.2905535e+01   6.1814516e+01   1.0266484e+02   6.7685161e+01   1.3982938e+02   2.8864774e+02   2.3444632e+01   7.2747742e+01   8.4725665e+01   6.6319032e+01   1.1315674e+02   1.3772419e+02   1.9779497e+02   1.1594677e+02   1.6054523e+02   6.9877419e+01   1.3281045e+02   6.2470000e+01   1.0495724e+02   5.1699355e+01   8.1334697e+01   1.5005903e+02   1.2687495e+02   7.4778065e+01   1.5646743e+02   6.1491935e+01   1.3521194e+02   6.6325161e+01   1.3613366e+02   8.6888387e+01   1.3894861e+02   3.6856839e+02   1.8969808e+02   2.9843677e+02   3.1207316e+01   9.6843226e+01   1.4681899e+02   4.0511935e+01   1.0222066e+02   8.1813226e+01   1.6399333e+02   4.8227419e+01   1.1311826e+02   8.2905806e+01   1.7866689e+02   5.4263226e+01   1.3580507e+02   1.0659387e+02   1.2606862e+02   9.4713226e+01   1.5440649e+02   5.9567742e+01   9.2340387e+01   4.0589032e+01   1.2015578e+02   1.2544645e+02   1.4358654e+02   2.2737645e+02  -2.6078581e+00   5.6164839e+01   1.2410907e+02   2.7136516e+02   1.3484335e+01   5.5436774e+01   1.2208054e+02   7.2140323e+01   1.2138039e+02   6.2338065e+01   1.1105199e+02   1.0911677e+02   9.9394206e+01   5.5370968e+01   6.4562903e+01   7.6530968e+01   1.1394268e+02   4.1253548e+01   7.1337458e+01   6.5485806e+01   8.2442103e+01   9.9693871e+01   1.4399481e+02   3.5966129e+01   8.8145613e+01   5.7839677e+01   1.3100476e+02   5.0794194e+01   1.4600840e+02   4.4197677e+02   2.8089032e-01   2.4789935e+02  -6.4984000e+00   9.3745484e+01   7.8137135e+01   5.8151935e+01   1.2440559e+02   1.6727774e+02   2.0671617e+02   2.5589161e+02   6.4218968e+00   6.4559032e+01   1.9107883e+02   1.5913548e+02   1.1990658e+02   1.5203968e+02   3.3758116e+01   6.5532581e+01   1.7276546e+02   5.7125161e+01   1.0571450e+02   9.9830323e+01   1.7469551e+02   6.2977742e+01   1.3980855e+02   1.1624387e+02   2.6748049e+02   1.1619258e+02   9.7098465e+01   3.8170323e+01   1.0092895e+02   2.5942871e+02   1.3068377e+02   1.3586452e+02   7.4455032e+01   6.9683548e+01   1.8825370e+02
   5.6693871e+01   1.2545965e+02   6.3435161e+01   1.1336357e+02   2.6595742e+02   2.5056244e+02   9.6969677e+01   1.9528501e+02   4.1978129e+02   2.4216206e+01   6.5399355e+01   1.2800837e+02   1.1134677e+02   8.6543548e+01   9.9776129e+01   1.4341920e+02   1.1584484e+02   1.6536145e+02   6.6588065e+01   7.1985535e+01   8.3724516e+01   1.2610204e+02   6.2875161e+01   1.3969418e+02   2.9916774e+02   4.5530323e+00   5.2747742e+01   8.5375665e+01   5.6989032e+01   1.2095314e+02   1.2915419e+02   2.2786057e+02   9.2146774e+01   1.4614923e+02   9.0117419e+01   1.1571125e+02   7.1660000e+01   1.0431204e+02   5.3699355e+01   8.7794697e+01   1.3996903e+02   9.7352155e+01   6.5298065e+01   1.2117583e+02   5.0831935e+01   1.3040474e+02   5.6515161e+01   1.2400846e+02   7.7408387e+01   9.2447006e+01   3.4156839e+02   1.4556808e+02   2.8711677e+02  -2.5527084e+01   7.8033226e+01   1.3651379e+02   5.5701935e+01   8.6905458e+01   7.1623226e+01   1.4308853e+02   2.5947419e+01   1.3243066e+02   7.9995806e+01   1.4442969e+02   4.4503226e+01   1.3687587e+02   9.1783871e+01   7.9103419e+01   7.4093226e+01   1.1077609e+02   5.0857742e+01   1.0694719e+02   4.2539032e+01   9.3379781e+01   8.8346452e+01   1.8560454e+02   2.6899645e+02   1.7442542e+01   5.5304839e+01   1.1327787e+02   2.9112516e+02   1.5423535e+01   4.9096774e+01   9.9157742e+01   9.4950323e+01   9.9315587e+01   5.9768065e+01   9.8777587e+01   1.0282677e+02   1.0660741e+02   4.3230968e+01   6.1064103e+01   5.8190968e+01   1.2568988e+02   4.3393548e+01   5.6586258e+01   4.7865806e+01   8.6141703e+01   1.1584387e+02   1.4089281e+02   3.5816129e+01   8.1537613e+01   5.4979677e+01   1.4727356e+02   5.8944194e+01   1.6154640e+02   4.1478677e+02   2.1506090e+01   2.3856935e+02   1.3008000e+01   8.9265484e+01   1.1120554e+02   6.4431935e+01   1.2724319e+02   1.7356774e+02   2.2255297e+02   2.4523161e+02   3.9446968e+00   5.8559032e+01   2.2369883e+02   1.6585548e+02   1.2865898e+02   1.4888968e+02   3.9960116e+01   5.4962581e+01   1.7508106e+02   6.6745161e+01   1.3099490e+02   8.4970323e+01   1.6117431e+02   7.9737742e+01   1.3927775e+02   1.3382387e+02   2.5911409e+02   1.2452258e+02   8.8332065e+01   7.4260323e+01   1.1870175e+02   2.7270871e+02   1.4919137e+02   1.9090452e+02   1.2114183e+02   1.0072355e+02   1.2467050e+02
   7.2413871e+01   1.0711205e+02   7.2965161e+01   1.2508117e+02   2.5376742e+02   2.0819764e+02   8.8729677e+01   1.9999421e+02   4.8809129e+02   3.4591406e+01   8.1679355e+01   1.3065597e+02   1.0805677e+02   1.0446675e+02   1.1611613e+02   1.2268200e+02   8.5694839e+01   1.4167345e+02   6.8588065e+01   9.6945535e+01   7.1194516e+01   9.4244439e+01   7.0305161e+01   1.5494978e+02   2.9730774e+02   2.9891832e+01   6.1847742e+01   5.7117665e+01   4.1369032e+01   1.2496274e+02   1.2620419e+02   2.0056657e+02   8.4796774e+01   1.4478723e+02   8.3307419e+01   1.3883605e+02   6.8380000e+01   1.1991444e+02   5.6179355e+01   1.1159630e+02   1.2838903e+02   6.5708555e+01   8.1448065e+01   1.3217383e+02   6.5631935e+01   1.5079074e+02   7.4665161e+01   1.2131646e+02   5.4468387e+01   1.1676221e+02   3.3014839e+02   1.5829168e+02   2.7617677e+02  -1.4861884e+01   7.7983226e+01   1.6122779e+02   4.5651935e+01   1.0456946e+02   7.7663226e+01   1.4460533e+02   4.4707419e+01   1.3649986e+02   6.2955806e+01   1.2750289e+02   6.5833226e+01   1.3573947e+02   1.0540387e+02   8.7923819e+01   7.2283226e+01   1.2644089e+02   6.3327742e+01   1.0565959e+02   4.2159032e+01   1.0875018e+02   8.4636452e+01   1.7900134e+02   2.5741645e+02  -1.3251058e+01   6.3874839e+01   1.0873227e+02   2.5651516e+02  -2.8076645e+00   3.9096774e+01   1.1648774e+02   8.7520323e+01   1.5128999e+02   5.7718065e+01   1.1413159e+02   1.0406677e+02   8.8748206e+01   5.0940968e+01   8.7107303e+01   5.0620968e+01   1.0696548e+02   3.0493548e+01   5.9808258e+01   6.1915806e+01   9.2777703e+01   1.0817387e+02   1.4907641e+02   3.8486129e+01   7.9184013e+01   5.6509677e+01   1.5153116e+02   6.1754194e+01   1.5318160e+02   2.8502677e+02   7.4568903e+00   2.8632935e+02   8.0720000e-01   9.2595484e+01   1.2112914e+02   6.5481935e+01   1.4315919e+02   1.8241774e+02   1.8260497e+02   2.5680161e+02   1.5489097e+01   4.1079032e+01   2.1881723e+02   1.7851548e+02   1.3054618e+02   1.7903968e+02   1.8698116e+01   7.8682581e+01   1.9890346e+02   9.5225161e+01   1.4676650e+02   9.8360323e+01   1.5672311e+02   5.8117742e+01   1.6262735e+02   1.1144387e+02   2.5833449e+02   1.0838258e+02   9.1673265e+01   5.6740323e+01   1.1463335e+02   2.4513871e+02   1.4482697e+02   1.6886452e+02   1.0352503e+02   1.3153355e+02   9.4115703e+01
   6.4413871e+01   1.2751205e+02   6.8965161e+01   9.7921174e+01   2.8590742e+02   2.8681644e+02   1.1015968e+02   1.9446981e+02   3.7525129e+02   5.6186065e+00   6.8299355e+01   1.4257637e+02   1.2291677e+02   1.0794795e+02   1.0101613e+02   1.6984000e+02   8.1484839e+01   1.6222025e+02   8.7278065e+01   1.1927034e+02   8.7864516e+01   1.0243084e+02   6.6165161e+01   1.4386098e+02   2.6478774e+02   6.9734323e+00   7.9177742e+01   6.0211265e+01   4.3939032e+01   1.2185714e+02   1.2725419e+02   1.9367257e+02   9.9996774e+01   1.1222123e+02   7.3977419e+01   1.1181245e+02   7.6710000e+01   1.0471804e+02   7.4599355e+01   9.0552697e+01   1.6138903e+02   1.0872855e+02   4.8778065e+01   1.4287743e+02   6.7161935e+01   1.5209834e+02   7.2995161e+01   1.2788006e+02   7.4568387e+01   1.1593421e+02   3.5114839e+02   1.8057168e+02   2.6448677e+02  -6.5668387e-01   7.9323226e+01   1.4360059e+02   5.4941935e+01   9.6826258e+01   6.8663226e+01   1.3085533e+02   5.6557419e+01   1.2784186e+02   7.0335806e+01   1.5405249e+02   6.1933226e+01   1.2677147e+02   1.1792387e+02   8.7872219e+01   8.7383226e+01   1.2952289e+02   5.2477742e+01   7.7857587e+01   4.7779032e+01   1.1320058e+02   9.4966452e+01   1.9479494e+02   2.6727645e+02   1.1440142e+01   5.0544839e+01   1.2674867e+02   2.3951516e+02  -1.4876645e+00   5.4716774e+01   8.9518142e+01   8.1140323e+01   1.1647039e+02   5.3528065e+01   1.1627679e+02   7.5156774e+01   8.3961006e+01   5.0990968e+01   5.8773303e+01   5.6770968e+01   8.6183484e+01   2.2203548e+01   5.2141458e+01   6.5335806e+01   7.2794103e+01   9.1743871e+01   1.2116081e+02   3.5196129e+01   9.5247213e+01   3.0079677e+01   1.0255556e+02   6.4324194e+01   1.3807600e+02   2.6669677e+02   2.8332903e+00   2.9647935e+02   1.9052000e+00   7.9215484e+01   1.2672954e+02   6.3011935e+01   1.2701679e+02   1.6746774e+02   1.5470097e+02   2.5680161e+02  -2.3609032e+00   5.0419032e+01   2.0540003e+02   1.9813548e+02   1.2945658e+02   1.4726968e+02  -1.4802839e+00   5.6302581e+01   1.4640386e+02   5.7035161e+01   1.6801170e+02   8.8500323e+01   1.6879191e+02   6.8267742e+01   1.6015535e+02   1.1958387e+02   2.2749329e+02   1.0657258e+02   1.2895806e+02   4.4690323e+01   9.1977355e+01   2.5056871e+02   1.5768257e+02   1.7048452e+02   1.3687543e+02   7.4773548e+01   1.6012650e+02
   7.1413871e+01   1.4819205e+02   8.7055161e+01   1.1076397e+02   2.8366742e+02   2.5514564e+02   7.0689677e+01   1.7662741e+02   4.3420129e+02   2.3322606e+01   5.8109355e+01   1.1487157e+02   1.2648677e+02   9.4422348e+01   1.2939613e+02   1.7951960e+02   1.1163484e+02   1.5369825e+02   1.2627806e+02   1.1458034e+02   9.3154516e+01   6.7967639e+01   8.1495161e+01   1.3425458e+02   2.9345774e+02   1.8489832e+01   5.9317742e+01   8.9320065e+01   6.7609032e+01   1.0805354e+02   1.3891419e+02   2.2045977e+02   8.8346774e+01   1.5980323e+02   6.0877419e+01   1.1039045e+02   5.2710000e+01   8.3738039e+01   6.3789355e+01   9.6367497e+01   1.4753903e+02   1.0102655e+02   7.2688065e+01   1.4344463e+02   6.6491935e+01   1.0558194e+02   5.2285161e+01   1.2606686e+02   6.1938387e+01   8.5424606e+01   3.6647839e+02   1.5672528e+02   2.7764677e+02  -1.3659484e+01   7.5553226e+01   1.1047219e+02   4.3651935e+01   1.1172946e+02   6.7143226e+01   1.2078693e+02   5.0177419e+01   1.0354226e+02   8.7285806e+01   1.5246649e+02   4.7403226e+01   1.4254387e+02   6.6163871e+01   9.3733019e+01   8.1623226e+01   1.2336369e+02   4.7757742e+01   1.0704519e+02   4.8019032e+01   1.0580138e+02   1.0825645e+02   1.7106174e+02   2.4360645e+02   2.0663742e+01   5.4544839e+01   1.0537867e+02   2.6389516e+02   9.5619355e+00   4.7526774e+01   1.0695334e+02   8.6000323e+01   1.0670159e+02   5.6908065e+01   1.1772639e+02   9.6346774e+01   8.5175806e+01   4.1080968e+01   7.6616103e+01   4.9430968e+01   1.1430068e+02   4.7873548e+01   8.7377858e+01   5.8145806e+01   5.9939303e+01   1.0074387e+02   1.2225081e+02   4.2676129e+01   9.1268813e+01   6.1979677e+01   1.2662356e+02   5.7134194e+01   1.2188120e+02   3.3007677e+02  -8.3871097e+00   3.0256935e+02  -3.7720000e+00   7.3835484e+01   9.8439935e+01   5.5051935e+01   1.1818359e+02   1.5841774e+02   1.7080497e+02   2.7523161e+02   1.5394697e+01   5.3229032e+01   1.9231523e+02   1.8490548e+02   1.2703498e+02   1.4269968e+02   2.9025316e+01   5.1302581e+01   1.3585386e+02   5.6315161e+01   1.4306930e+02   8.9210323e+01   1.5902511e+02   5.3497742e+01   1.3295695e+02   1.2224387e+02   2.6823049e+02   7.8232581e+01   9.3615265e+01   5.1880323e+01   8.1072155e+01   2.6932871e+02   1.5923177e+02   1.7809452e+02   9.1546632e+01   1.1034355e+02   1.0200090e+02
   7.7033871e+01   1.5679245e+02   7.7435161e+01   1.0948357e+02   3.5843742e+02   3.2125404e+02   8.4829677e+01   1.5902621e+02   4.6183129e+02   2.0542206e+01   5.3919355e+01   1.3020677e+02   1.1838677e+02   1.2193035e+02   1.0758613e+02   1.5588440e+02   8.2694839e+01   1.5512345e+02   1.0214806e+02   1.2420074e+02   7.7004516e+01   1.2825964e+02   7.1925161e+01   1.4654018e+02   3.0021774e+02   2.7759032e+01   6.1077742e+01   8.3659265e+01   6.4709032e+01   1.3947554e+02   1.3967419e+02   1.8820897e+02   1.0924677e+02   1.5808123e+02   4.3307419e+01   1.3612605e+02   6.2610000e+01   8.2326039e+01   6.6459355e+01   1.0015390e+02   1.3819903e+02   1.3982375e+02   7.5488065e+01   1.4188063e+02   7.4871935e+01   1.2167154e+02   5.5705161e+01   1.3788326e+02   6.7618387e+01   1.0207021e+02   4.1928839e+02   1.6554048e+02   2.7401677e+02   5.2091613e-01   8.6843226e+01   1.5251899e+02   6.2461935e+01   1.0326466e+02   6.7243226e+01   1.3272893e+02   4.3417419e+01   1.1603306e+02   1.0014581e+02   1.5666769e+02   3.4313226e+01   1.3626107e+02   1.0397387e+02   1.0022822e+02   9.2523226e+01   1.1516169e+02   4.4857742e+01   7.8897187e+01   4.0539032e+01   1.0315978e+02   1.0911645e+02   1.7347294e+02   2.4813645e+02   9.4513419e+00   5.3634839e+01   1.3160147e+02   2.3693516e+02   2.2948735e+01   5.4146774e+01   1.1585374e+02   8.1090323e+01   1.1018439e+02   6.6478065e+01   8.3150787e+01   1.0144677e+02   1.0681781e+02   4.3230968e+01   5.4254103e+01   5.2910968e+01   1.2816228e+02   1.8443548e+01   6.0822258e+01   5.0525806e+01   8.2068903e+01   1.1436387e+02   1.4958121e+02   4.6536129e+01   8.9680013e+01   3.9599677e+01   1.2012396e+02   3.8564194e+01   1.2232680e+02   4.6921677e+02  -2.3683097e+00   2.8723935e+02   5.6844000e+00   6.0075484e+01   8.0500735e+01   5.4531935e+01   9.8885187e+01   1.6170774e+02   2.0988177e+02   2.6523161e+02   1.5574697e+01   4.3419032e+01   1.8025003e+02   1.6975548e+02   1.0648698e+02   1.4241968e+02  -1.0922839e+00   5.4302581e+01   1.5851386e+02   6.6225161e+01   1.4208650e+02   9.2930323e+01   1.7400751e+02   8.4787742e+01   1.4225375e+02   1.5472387e+02   2.5416209e+02   8.5852581e+01   9.3525665e+01   3.4070323e+01   7.6396955e+01   2.9561871e+02   1.7250857e+02   1.9419452e+02   1.1473863e+02   8.4253548e+01   1.1284810e+02
   7.7453871e+01   1.5508885e+02   7.9245161e+01   9.1528774e+01   2.7924742e+02   2.7615924e+02   9.1779677e+01   1.8023021e+02   3.3151129e+02   1.6277806e+01   6.3299355e+01   1.2326637e+02   1.1338677e+02   1.1557035e+02   9.6066129e+01   1.5456600e+02   7.5634839e+01   1.8563825e+02   9.7648065e+01   1.3400074e+02   7.4964516e+01   1.0827284e+02   7.0735161e+01   1.5215538e+02   2.5750774e+02   2.4265832e+01   7.0747742e+01   8.3075665e+01   6.6229032e+01   1.4978394e+02   1.4905419e+02   2.0621857e+02   9.9446774e+01   1.7046523e+02   7.1547419e+01   1.0929685e+02   5.3420000e+01   9.1871239e+01   6.4269355e+01   8.6189097e+01   1.2348903e+02   1.0857055e+02   6.6688065e+01   1.2801463e+02   6.3541935e+01   1.4285794e+02   6.4235161e+01   1.0706086e+02   4.9888387e+01   1.5764861e+02   3.6228839e+02   1.6834048e+02   2.5595677e+02   4.7557161e+00   1.0032323e+02   1.1487059e+02   4.0081935e+01   9.3915058e+01   5.9863226e+01   8.8559329e+01   2.4137419e+01   1.0800546e+02   7.6375806e+01   1.6180929e+02   3.4123226e+01   1.2827627e+02   8.7643871e+01   1.2058462e+02   7.4523226e+01   1.0750169e+02   4.3857742e+01   8.4787187e+01   3.9589032e+01   8.5385781e+01   1.2034645e+02   1.5280454e+02   2.1784645e+02  -3.2754581e+00   6.4684839e+01   1.3699747e+02   2.4498516e+02   2.0694735e+01   5.3576774e+01   8.3369342e+01   9.5570323e+01   1.2188599e+02   6.3288065e+01   1.0407599e+02   1.1130677e+02   9.9359006e+01   3.9990968e+01   7.0793303e+01   5.5580968e+01   1.1413868e+02   4.3773548e+01   7.9795858e+01   6.3485806e+01   8.5892103e+01   1.3207387e+02   1.2431441e+02   3.8626129e+01   1.0517281e+02   5.3749677e+01   1.3314196e+02   5.3274194e+01   1.4448000e+02   3.2064677e+02  -4.6327097e+00   2.8228935e+02   9.6604000e+00   7.0555484e+01   8.1612335e+01   6.2961935e+01   9.3210787e+01   1.6479774e+02   1.4372457e+02   2.6147161e+02   1.0735497e+01   3.6889032e+01   2.0567243e+02   1.5190548e+02   1.1115498e+02   1.6536968e+02   1.7171716e+01   4.0152581e+01   1.6802586e+02   7.2555161e+01   1.4196010e+02   9.2830323e+01   1.9373551e+02   8.2547742e+01   1.5339295e+02   1.4996387e+02   2.2516289e+02   8.5422581e+01   9.3650065e+01   4.0070323e+01   9.5676955e+01   2.9423871e+02   1.2275897e+02   1.8743452e+02   9.7089432e+01   7.6393548e+01   1.5842690e+02
   8.6173871e+01   1.3906125e+02   7.5485161e+01   9.5979574e+01   2.7357742e+02   2.5066284e+02   8.4209677e+01   2.0140581e+02   4.4551129e+02   1.6687806e+01   4.5919355e+01   1.4765677e+02   1.2181677e+02   9.2365948e+01   1.0577613e+02   1.6754920e+02   7.8374839e+01   1.3772905e+02   9.6528065e+01   1.3959034e+02   6.4964516e+01   1.1317284e+02   6.7975161e+01   1.3604618e+02   3.1311774e+02  -8.7529677e+00   5.7847742e+01   9.2347665e+01   5.6709032e+01   1.2573554e+02   1.4820419e+02   2.4952657e+02   1.1529677e+02   1.7584723e+02   9.8217419e+01   1.3011325e+02   7.1850000e+01   1.2925684e+02   5.8989355e+01   6.0131497e+01   1.9215903e+02   3.2416955e+01   6.4728065e+01   1.3836143e+02   7.0631935e+01   1.2810074e+02   4.9895161e+01   1.0353806e+02   8.1468387e+01   1.2965221e+02   3.8604839e+02   1.9419968e+02   2.5174677e+02  -3.4477484e+01   1.0151323e+02   1.1825539e+02   3.7791935e+01   8.9478258e+01   7.6243226e+01   1.3881893e+02   4.3747419e+01   1.1514666e+02   7.3375806e+01   1.3404929e+02   5.2983226e+01   1.2333747e+02   1.0030387e+02   1.1366182e+02   7.7333226e+01   1.4646689e+02   3.9137742e+01   9.3264787e+01   5.5259032e+01   1.1589218e+02   1.2825645e+02   1.7746174e+02   2.2032645e+02  -8.4238581e+00   5.2164839e+01   1.3323907e+02   2.7360516e+02   1.4065135e+01   5.0096774e+01   1.2164774e+02   6.7280323e+01   1.2862919e+02   9.3048065e+01   1.4864519e+02   1.0015677e+02   8.3011006e+01   5.5320968e+01   6.3906903e+01   6.8240968e+01   1.4760588e+02   2.5493548e+01   7.0978258e+01   4.0195806e+01   8.4185303e+01   1.2031387e+02   1.1715521e+02   1.3386129e+01   8.2802013e+01   5.7789677e+01   1.5047876e+02   6.8414194e+01   1.5902880e+02   3.9664677e+02   1.2717290e+01   2.4632935e+02   3.1437200e+01   7.9785484e+01   1.0263394e+02   8.4101935e+01   8.2999587e+01   1.6879774e+02   1.6774457e+02   2.6989161e+02   2.4921897e+01   5.1459032e+01   2.3288683e+02   1.6904548e+02   1.1225378e+02   1.8693968e+02   1.3966116e+01   6.1392581e+01   1.3232666e+02   6.6035161e+01   1.4205170e+02   1.0126032e+02   2.1858111e+02   4.4737742e+01   1.4398775e+02   1.3177387e+02   2.7380809e+02   8.4002581e+01   1.2000366e+02   5.3310323e+01   1.1957775e+02   2.5666871e+02   1.3424457e+02   1.6814452e+02   1.1625263e+02   8.5923548e+01   1.0847450e+02
   8.5693871e+01   1.1723965e+02   8.7725161e+01   8.9090374e+01   2.7609742e+02   2.7989124e+02   9.8919677e+01   1.9732901e+02   4.3862129e+02   2.2869006e+01   6.6439355e+01   1.3458517e+02   1.2405677e+02   8.9946748e+01   1.1963613e+02   1.8311040e+02   1.0716484e+02   1.4921585e+02   1.0664806e+02   1.1609074e+02   6.4724516e+01   1.3328204e+02   8.0065161e+01   1.6564898e+02   2.6483774e+02   3.5819432e+01   8.9987742e+01   7.5206465e+01   3.5129032e+01   1.1846194e+02   1.4701419e+02   2.4633177e+02   9.9996774e+01   1.7337123e+02   6.7117419e+01   1.2379125e+02   7.2470000e+01   9.2917239e+01   5.8649355e+01   1.1782870e+02   2.1419903e+02   5.7983755e+01   8.0688065e+01   1.2703463e+02   6.2681935e+01   1.5183674e+02   6.9425161e+01   1.3678566e+02   5.4308387e+01   1.1934501e+02   4.2309839e+02   1.6390568e+02   2.8180677e+02   1.2587716e+01   7.4323226e+01   1.2986059e+02   5.1601935e+01   9.9943458e+01   6.0193226e+01   1.3048293e+02   4.1177419e+01   9.5592258e+01   8.3375806e+01   1.6920929e+02   4.3593226e+01   1.1461867e+02   1.0549387e+02   8.9056619e+01   6.3573226e+01   1.4532769e+02   3.8047742e+01   7.3631987e+01   3.2679032e+01   1.1254858e+02   1.1244645e+02   1.4758654e+02   2.4141645e+02   1.7888942e+01   4.4304839e+01   1.1767787e+02   2.6879516e+02   2.6929935e+01   3.3626774e+01   1.0534534e+02   7.4760323e+01   1.1312079e+02   6.8188065e+01   1.3649399e+02   8.7206774e+01   8.8527006e+01   3.4180968e+01   7.3218103e+01   6.5240968e+01   1.2674588e+02   3.1163548e+01   7.1234658e+01   6.2145806e+01   6.1669303e+01   1.0412387e+02   1.2679041e+02   4.1866129e+01   7.6623613e+01   3.2939677e+01   1.0513676e+02   5.5414194e+01   1.6330880e+02   3.4554677e+02  -7.1447097e+00   2.6380935e+02   3.5188000e+00   7.2265484e+01   1.0866554e+02   5.3621935e+01   1.1362799e+02   1.5351774e+02   1.6234697e+02   2.6361161e+02   1.5044297e+01   7.3649032e+01   1.8878163e+02   1.5361548e+02   1.0439818e+02   1.8393968e+02   2.4016116e+01   5.0012581e+01   1.3761706e+02   4.9885161e+01   1.3896370e+02   1.0759032e+02   1.8912471e+02   6.5837742e+01   1.3086975e+02   1.4882387e+02   2.7401409e+02   1.0490258e+02   6.3051665e+01   4.2740323e+01   1.1727335e+02   2.7556871e+02   1.2135257e+02   1.6571452e+02   9.2867032e+01   9.1443548e+01   8.0172903e+01
   7.8643871e+01   1.3875365e+02   6.1345161e+01   1.2377077e+02   2.6262742e+02   2.9572884e+02   1.0125968e+02   1.7052181e+02   3.8472129e+02   4.4410065e+00   3.5539355e+01   1.5653717e+02   8.4536774e+01   1.1391835e+02   1.0939613e+02   1.6754960e+02   8.2744839e+01   1.6558945e+02   7.5458065e+01   1.0621594e+02   9.0344516e+01   9.9662439e+01   5.9305161e+01   1.4849978e+02   2.4626774e+02   2.1115032e+01   7.5127742e+01   9.5915265e+01   5.8749032e+01   1.4019234e+02   1.4591419e+02   1.8536977e+02   9.0196774e+01   1.4800523e+02   6.1117419e+01   1.0337125e+02   5.9950000e+01   7.0008839e+01   6.8219355e+01   8.9873097e+01   1.9800903e+02   4.6088955e+01   8.2828065e+01   1.6529343e+02   5.5301935e+01   1.3275714e+02   7.0285161e+01   1.2685686e+02   6.3468387e+01   1.4625221e+02   3.5704839e+02   1.8832968e+02   3.0653677e+02   1.1609316e+01   1.0951323e+02   1.3642539e+02   6.7411935e+01   1.0544866e+02   5.3623226e+01   1.1543853e+02   4.7517419e+01   1.1132506e+02   7.2235806e+01   1.3776049e+02   3.7313226e+01   1.2516107e+02   7.2353871e+01   7.9467819e+01   8.3283226e+01   1.1275089e+02   5.3897742e+01   8.1083987e+01   4.5209032e+01   1.0950618e+02   8.5966452e+01   1.1927494e+02   2.9208645e+02   1.7595342e+01   4.6684839e+01   8.1107471e+01   2.8251516e+02   1.4262335e+01   3.3196774e+01   9.7999742e+01   8.1040323e+01   1.0528839e+02   5.7908065e+01   1.0292639e+02   1.0325677e+02   7.3483006e+01   2.6890968e+01   1.0870130e+02   4.8480968e+01   1.0646668e+02   3.1543548e+01   6.0494258e+01   3.7145806e+01   8.8759303e+01   9.5363871e+01   1.1325121e+02   5.6626129e+01   8.6112813e+01   8.1839677e+01   1.3769476e+02   6.7134194e+01   1.5932120e+02   3.2931677e+02   3.6533690e+01   2.5180935e+02  -1.9012000e+00   7.3835484e+01   9.1919935e+01   4.9531935e+01   8.8665187e+01   1.5922774e+02   1.8108017e+02   2.9142161e+02   2.1719497e+01   4.1839032e+01   2.0984643e+02   1.4742548e+02   1.1608338e+02   1.9226968e+02   2.2779716e+01   6.2912581e+01   1.4658506e+02   5.9365161e+01   1.2996530e+02   8.4120323e+01   1.7281231e+02   7.1927742e+01   1.3748255e+02   1.1248387e+02   2.4849129e+02   7.3902581e+01   1.2372166e+02   5.3500323e+01   8.3942555e+01   2.9189871e+02   1.5294617e+02   1.6238452e+02   8.1713432e+01   8.2773548e+01   9.9016503e+01
   8.2933871e+01   1.3517045e+02   6.5575161e+01   1.1653237e+02   2.7343742e+02   2.8524404e+02   8.9829677e+01   1.9243621e+02   4.1472129e+02   2.4781006e+01   4.7779355e+01   1.4664797e+02   1.0810677e+02   1.0922275e+02   1.2677613e+02   1.5910920e+02   8.7214839e+01   1.8213185e+02   1.1552806e+02   1.0763034e+02   9.0484516e+01   1.2884124e+02   7.1025161e+01   1.3904218e+02   2.9092774e+02   2.1452232e+01   6.5037742e+01   7.4152465e+01   6.0279032e+01   1.2001994e+02   1.4863419e+02   2.1830217e+02   1.0469677e+02   1.5974523e+02   5.6067419e+01   1.1029525e+02   6.5230000e+01   1.0558644e+02   6.5179355e+01   7.6776297e+01   2.0481903e+02   6.1734155e+01   7.9298065e+01   1.4786583e+02   6.8251935e+01   9.4671135e+01   8.7375161e+01   1.0425966e+02   7.1308387e+01   1.4193501e+02   3.8456839e+02   1.9112808e+02   2.9480677e+02  -2.4228387e-01   8.9463226e+01   1.3440939e+02   5.6321935e+01   8.8525858e+01   6.1953226e+01   1.4339213e+02   4.6367419e+01   1.0588706e+02   5.7375806e+01   1.5799929e+02   7.6023226e+01   1.3664427e+02   1.0344387e+02   8.0890619e+01   7.2953226e+01   1.3167729e+02   3.6187742e+01   9.1880787e+01   4.5919032e+01   8.6299381e+01   1.1777645e+02   1.5044014e+02   2.2384645e+02   1.3014542e+01   5.0494839e+01   1.0651267e+02   2.9474516e+02   1.7523935e+01   4.6096774e+01   1.0463774e+02   6.9610323e+01   1.2763279e+02   5.0478065e+01   9.2100787e+01   1.0553677e+02   8.9720606e+01   4.6320968e+01   8.4906903e+01   6.7190968e+01   1.1544988e+02   4.1393548e+01   9.6656258e+01   5.1815806e+01   1.0920570e+02   1.1312387e+02   1.0659041e+02   2.8536129e+01   8.6020013e+01   6.2789677e+01   1.2664876e+02   7.7794194e+01   1.5880840e+02   3.4769677e+02  -1.6416710e+01   2.5080935e+02   1.8178800e+01   9.2165484e+01   1.1016354e+02   7.1811935e+01   9.9172787e+01   1.5532774e+02   1.4363217e+02   2.6275161e+02   4.3443097e+01   5.3559032e+01   2.2395883e+02   1.4604548e+02   1.2924378e+02   2.3045968e+02   1.1004516e+01   6.8202581e+01   1.6012186e+02   5.7745161e+01   1.2861490e+02   9.2830323e+01   1.7268551e+02   7.2067742e+01   1.6123135e+02   1.6415387e+02   2.5068769e+02   1.1000258e+02   9.7113665e+01   4.6830323e+01   9.7516155e+01   2.4418871e+02   1.3400297e+02   1.6000452e+02   8.5803832e+01   6.9253548e+01   1.2299810e+02
   7.9453871e+01   1.3563885e+02   6.6535161e+01   1.1802557e+02   2.7600742e+02   2.3875844e+02   8.7159677e+01   1.7997981e+02   4.0851129e+02   3.4487806e+01   6.5399355e+01   1.3952837e+02   1.2824677e+02   1.3104155e+02   1.2463613e+02   1.4976040e+02   9.9424839e+01   1.7499505e+02   1.3195806e+02   8.3875935e+01   6.7724516e+01   1.3014204e+02   5.1925161e+01   1.4181018e+02   3.1292774e+02   8.9322323e+00   8.2657742e+01   8.5742865e+01   7.5899032e+01   1.4911034e+02   1.3320419e+02   2.2886657e+02   8.9896774e+01   1.4097923e+02   5.5877419e+01   1.1731045e+02   5.3950000e+01   1.2134884e+02   5.9509355e+01   9.3989897e+01   1.3210903e+02   1.1198095e+02   9.0878065e+01   1.4555943e+02   5.9921935e+01   1.2562754e+02   5.4895161e+01   1.3175806e+02   7.4048387e+01   9.4615806e+01   4.2890839e+02   1.8844088e+02   2.7927677e+02   1.0580116e+01   1.0203323e+02   1.3211379e+02   5.7511935e+01   1.0686066e+02   8.2143226e+01   1.2820693e+02   4.8467419e+01   1.2071906e+02   9.8805806e+01   1.6997489e+02   3.2503226e+01   1.4083587e+02   8.6353871e+01   1.0344782e+02   6.5003226e+01   1.1436329e+02   4.6137742e+01   9.0944787e+01   4.8919032e+01   8.7829381e+01   8.9156452e+01   1.4887974e+02   2.5051645e+02  -2.2190581e+00   4.8924839e+01   1.0797827e+02   2.8793516e+02   1.0398735e+01   5.5336774e+01   1.2318854e+02   8.5380323e+01   1.0799119e+02   6.2568065e+01   9.3413587e+01   1.2415677e+02   6.9761006e+01   3.3890968e+01   4.9521303e+01   4.8290968e+01   1.2220188e+02   4.6733548e+01   8.2369058e+01   6.8815806e+01   8.3515703e+01   1.0731387e+02   1.4319521e+02   4.5916129e+01   7.2489613e+01   5.6649677e+01   1.3723996e+02   5.9324194e+01   1.4418600e+02   4.1364677e+02  -8.1127097e+00   2.5432935e+02   1.4987200e+01   8.2455484e+01   8.5750335e+01   5.6961935e+01   1.4136079e+02   1.3613774e+02   1.7987737e+02   2.1594161e+02   5.1789677e-01   3.4079032e+01   2.3437723e+02   1.1342548e+02   1.0599338e+02   2.2131968e+02   3.5957161e+00   6.8252581e+01   1.5934786e+02   5.7075161e+01   1.7100850e+02   7.5590323e+01   1.7339471e+02   5.6647742e+01   1.6322495e+02   1.1905387e+02   2.6010569e+02   9.7712581e+01   1.0409686e+02   4.4450323e+01   9.4186555e+01   2.7732871e+02   1.3411177e+02   1.4614452e+02   8.7342632e+01   9.7533548e+01   1.2997570e+02
   7.1123871e+01   1.3330525e+02   8.4625161e+01   9.7908374e+01   2.6905742e+02   2.8259444e+02   8.9069677e+01   1.8215701e+02   4.2078129e+02   4.5062065e+00   4.5629355e+01   1.6196997e+02   1.1257677e+02   1.1753515e+02   9.6496129e+01   1.7010160e+02   8.1844839e+01   1.6819145e+02   1.1145806e+02   1.1308594e+02   8.3194516e+01   1.1104444e+02   6.9355161e+01   1.4041578e+02   2.9764774e+02   1.8294632e+01   5.9507742e+01   6.5214865e+01   4.6939032e+01   1.2018714e+02   1.2948419e+02   2.1287417e+02   8.5446774e+01   1.4068523e+02   8.7407419e+01   1.2345805e+02   6.6090000e+01   1.0018764e+02   5.8029355e+01   9.6068297e+01   1.2186903e+02   8.7420155e+01   7.8688065e+01   1.5167463e+02   6.5161935e+01   1.0944834e+02   5.5375161e+01   1.5847966e+02   9.0568387e+01   1.3865421e+02   3.8014839e+02   1.6720168e+02   2.7922677e+02  -1.0835884e+01   8.8223226e+01   1.2288859e+02   5.9511935e+01   9.2700658e+01   4.9813226e+01   1.3312333e+02   3.9227419e+01   1.0312826e+02   8.6715806e+01   1.6465209e+02   5.0263226e+01   1.4174507e+02   8.7213871e+01   7.7089019e+01   1.0171323e+02   1.1384649e+02   5.6377742e+01   9.6265587e+01   4.6539032e+01   1.0982978e+02   9.5776452e+01   1.4068014e+02   2.2070645e+02  -1.0264258e+01   6.7634839e+01   8.7241471e+01   2.8060516e+02   6.8451355e+00   4.6526774e+01   1.1327334e+02   1.0790032e+02   1.0532959e+02   7.5908065e+01   1.0563639e+02   1.1039677e+02   8.4101806e+01   3.2460968e+01   7.2115703e+01   7.1670968e+01   1.1747148e+02   3.0203548e+01   7.0451458e+01   4.2725806e+01   7.4412903e+01   1.0293387e+02   1.2645561e+02   3.3156129e+01   9.7840413e+01   7.8129677e+01   1.1571156e+02   6.8564194e+01   1.6063680e+02   3.5178677e+02   1.2836090e+01   2.1956935e+02   2.2578000e+01   9.3165484e+01   1.0323354e+02   5.4911935e+01   1.3557479e+02   1.6684774e+02   1.9090057e+02   2.3989161e+02   3.2701897e+01   4.1509032e+01   2.2025283e+02   1.6090548e+02   1.2748498e+02   2.3879968e+02   2.2057316e+01   6.6822581e+01   1.9346226e+02   6.0455161e+01   1.4482810e+02   8.5070323e+01   1.5673631e+02   7.3407742e+01   1.5321415e+02   1.0858387e+02   2.6161329e+02   1.0142258e+02   9.8090065e+01   4.8120323e+01   8.3512955e+01   2.5894871e+02   1.4425217e+02   1.7495452e+02   1.0708783e+02   7.4303548e+01   1.8693410e+02
   7.9643871e+01   1.4696365e+02   6.5105161e+01   1.1175997e+02   2.5562742e+02   2.8328884e+02   7.7259677e+01   2.0772181e+02   4.3114129e+02   3.2467406e+01   5.9919355e+01   1.2839677e+02   1.0876677e+02   1.0245995e+02   1.0639613e+02   1.6283960e+02   7.9584839e+01   1.7326225e+02   1.2552806e+02   1.0577034e+02   8.3194516e+01   1.2090444e+02   7.5115161e+01   1.1895498e+02   2.8173774e+02   1.5757432e+01   6.5847742e+01   9.0187665e+01   6.0369032e+01   1.1725274e+02   1.3729419e+02   2.0939937e+02   1.0389677e+02   1.4495923e+02   6.6547419e+01   1.3178685e+02   4.6280000e+01   1.0996244e+02   6.7409355e+01   9.5027897e+01   1.1381903e+02   1.3134415e+02   5.9158065e+01   1.4333703e+02   5.5631935e+01   1.4135074e+02   5.4705161e+01   1.5296326e+02   8.3198387e+01   1.3240381e+02   3.9085839e+02   1.8253488e+02   3.1053677e+02  -2.0450684e+01   7.6553226e+01   1.2801219e+02   5.8981935e+01   1.0888306e+02   8.3813226e+01   1.3702333e+02   4.9327419e+01   1.1180026e+02   9.5475806e+01   1.4776129e+02   5.7453226e+01   1.3673987e+02   9.4353871e+01   1.0532782e+02   9.8243226e+01   1.2098409e+02   4.6097742e+01   9.0707987e+01   5.6019032e+01   1.1692138e+02   9.7536452e+01   1.5496934e+02   2.2922645e+02  -6.9958581e+00   3.0974839e+01   1.1650427e+02   2.5793516e+02   9.5087355e+00   5.1866774e+01   1.1988614e+02   8.5280323e+01   1.1361919e+02   6.1188065e+01   8.7903987e+01   1.0658677e+02   9.4166606e+01   2.5940968e+01   9.0487303e+01   5.4810968e+01   9.8200284e+01   3.0393548e+01   7.1486258e+01   4.8675806e+01   7.4166903e+01   1.1946387e+02   1.4494321e+02   3.8006129e+01   1.0217241e+02   6.2749677e+01   1.4303196e+02   7.0794194e+01   1.4902840e+02   3.0769677e+02   5.5932903e+00   2.0513935e+02  -2.2176000e+00   9.1215484e+01   8.9389535e+01   5.5051935e+01   1.2732359e+02   1.4541774e+02   1.6827497e+02   2.6094161e+02   2.4637897e+01   5.0269032e+01   2.0074203e+02   1.9928548e+02   1.2388458e+02   1.9555968e+02   3.8465161e+00   7.1962581e+01   1.6082106e+02   7.3365161e+01   1.2536530e+02   8.9640323e+01   1.5727071e+02   6.2167742e+01   1.1802335e+02   1.3644387e+02   2.5562449e+02   1.0838258e+02   8.1243265e+01   3.9880323e+01   1.0093215e+02   2.3366871e+02   1.2417457e+02   1.8205452e+02   9.5899832e+01   6.9493548e+01   1.3964890e+02
   5.5883871e+01   1.2243445e+02   8.0195161e+01   1.3002277e+02   2.7271742e+02   2.6359164e+02   8.7489677e+01   1.9128341e+02   4.7451129e+02   2.6097806e+01   5.5439355e+01   1.3489517e+02   1.1648677e+02   1.0074235e+02   9.3926129e+01   1.6892720e+02   7.7794839e+01   1.4451545e+02   7.4028065e+01   1.2595034e+02   5.8864516e+01   9.6750839e+01   6.2685161e+01   1.3603938e+02   2.9392774e+02   3.2592232e+01   6.1607742e+01   7.2566865e+01   5.6179032e+01   1.3544794e+02   1.3086419e+02   2.2505377e+02   8.6646774e+01   1.7753923e+02   7.4357419e+01   1.2478205e+02   7.0140000e+01   1.0162364e+02   5.7079355e+01   1.2047430e+02   1.4948903e+02   1.2192055e+02   6.1688065e+01   1.4584463e+02   7.4441935e+01   1.3355594e+02   7.2895161e+01   1.2598806e+02   9.1678387e+01   1.3720541e+02   4.3414839e+02   1.7759168e+02   2.7369677e+02  -2.3348387e-01   8.9463226e+01   1.4016939e+02   4.4461935e+01   1.0037466e+02   8.9863226e+01   1.6339933e+02   4.6227419e+01   1.2556826e+02   8.3475806e+01   1.5986129e+02   4.0263226e+01   1.4921507e+02   8.0973871e+01   1.1606822e+02   7.1003226e+01   1.2864329e+02   4.1287742e+01   8.8802787e+01   3.0399032e+01   1.1840098e+02   1.0577645e+02   1.3974014e+02   2.3994645e+02  -1.3663458e+01   5.3544839e+01   1.1750867e+02   2.7603516e+02   6.6307355e+00   5.2146774e+01   1.3824374e+02   8.9850323e+01   1.3310359e+02   6.6668065e+01   8.2515587e+01   1.1058677e+02   7.4176606e+01   4.9040968e+01   7.4309303e+01   5.5480968e+01   1.0890668e+02   3.7303548e+01   6.7263458e+01   6.1245806e+01   9.3401303e+01   1.2488387e+02   1.2035961e+02   2.9676129e+01   1.1130881e+02   6.4319677e+01   9.7526361e+01   5.7604194e+01   1.7437360e+02   4.0740677e+02   1.2146490e+01   2.3523935e+02   1.9444000e+00   8.3975484e+01   9.4588735e+01   6.9201935e+01   1.0538159e+02   1.5322774e+02   1.7189017e+02   2.5675161e+02   2.0163097e+01   4.7509032e+01   2.0230283e+02   1.6913548e+02   1.4991658e+02   1.7564968e+02   1.8389316e+01   6.7442581e+01   1.7980266e+02   6.4265161e+01   1.0871330e+02   9.0970323e+01   1.6607431e+02   5.7307742e+01   1.5450215e+02   1.2886387e+02   2.2142089e+02   9.0142581e+01   8.0702465e+01   4.8400323e+01   1.1806055e+02   2.8932871e+02   1.3858177e+02   2.1138452e+02   9.9793432e+01   9.0443548e+01   1.2606290e+02
   7.5933871e+01   1.2340045e+02   8.3155161e+01   1.1078597e+02   2.8590742e+02   2.6248644e+02   7.9159677e+01   2.0442981e+02   4.6420129e+02   3.5260645e-01   6.2629355e+01   1.3417997e+02   1.0181677e+02   1.1972595e+02   1.0139613e+02   1.5528960e+02   1.0200484e+02   1.6525865e+02   9.0338065e+01   1.3345554e+02   8.0914516e+01   1.2698684e+02   6.3735161e+01   1.3095538e+02   2.8626774e+02   2.1585032e+01   6.7937742e+01   1.0287046e+02   5.9229032e+01   1.0739394e+02   1.5367419e+02   2.2293897e+02   8.4796774e+01   1.3503723e+02   7.7637419e+01   1.1247965e+02   8.2710000e+01   9.8048039e+01   6.7269355e+01   1.0698910e+02   1.2377903e+02   1.1368735e+02   8.7638065e+01   1.1690863e+02   6.4211935e+01   1.3761434e+02   4.2945161e+01   1.4538406e+02   8.6938387e+01   1.2000461e+02   3.7771839e+02   1.7505608e+02   3.1011677e+02   2.3729161e+00   8.8893226e+01   1.4835499e+02   4.9891935e+01   1.0147026e+02   6.0763226e+01   1.2872733e+02   4.8987419e+01   1.3944746e+02   7.4285806e+01   1.5997649e+02   6.7553226e+01   1.4298187e+02   9.5253871e+01   1.0363582e+02   7.7623226e+01   1.1954369e+02   5.7427742e+01   8.7661587e+01   4.4779032e+01   1.1211058e+02   1.0758645e+02   1.8154534e+02   2.3375645e+02  -1.1068258e+01   4.3064839e+01   9.8917071e+01   2.8322516e+02  -7.5446452e-01   6.0956774e+01   1.0577894e+02   9.8280323e+01   1.2109919e+02   6.7148065e+01   9.0237187e+01   1.0096677e+02   6.4566206e+01   3.9370968e+01   8.3032903e+01   5.1340968e+01   8.5147884e+01   1.7163548e+01   6.5644658e+01   6.6005806e+01   6.2070503e+01   9.3073871e+01   8.1674413e+01   3.7386129e+01   9.6882013e+01   6.4559677e+01   1.2912716e+02   7.1324194e+01   1.6174600e+02   2.9935677e+02  -1.9399510e+01   2.5113935e+02   5.7240000e-01   8.8975484e+01   1.1160874e+02   5.7581935e+01   1.3102119e+02   1.3960774e+02   1.8888977e+02   2.3318161e+02   2.3758697e+01   4.5269032e+01   2.0605203e+02   1.6709548e+02   1.4912978e+02   1.6150968e+02   4.3950516e+01   7.6202581e+01   1.9091186e+02   4.4265161e+01   1.4222330e+02   9.1400323e+01   1.5031991e+02   6.7167742e+01   1.3405335e+02   1.0177387e+02   2.7372809e+02   1.0785258e+02   1.0162566e+02   4.5930323e+01   1.1544815e+02   2.7694871e+02   1.3681217e+02   1.9286452e+02   1.1574503e+02   2.3873548e+01   1.4377850e+02
   8.7603871e+01   9.8896852e+01   9.1915161e+01   9.2135174e+01   2.6347742e+02   2.5876084e+02   7.0729677e+01   1.4043421e+02   4.0030129e+02   7.3546065e+00   6.5969355e+01   1.3510277e+02   9.1576774e+01   1.0750515e+02   1.3282613e+02   1.9924520e+02   8.2484839e+01   1.4856025e+02   8.5398065e+01   1.2998074e+02   8.8294516e+01   1.5244644e+02   6.4685161e+01   1.4363938e+02   2.7173774e+02  -2.6825677e+00   7.3127742e+01   7.4315265e+01   7.7089032e+01   1.3058514e+02   1.5001419e+02   2.3623177e+02   9.3146774e+01   1.3856923e+02   7.5307419e+01   1.3013605e+02   7.3570000e+01   9.4969239e+01   6.9559355e+01   1.0833590e+02   1.1200903e+02   9.8018955e+01   6.5108065e+01   1.2348103e+02   5.3971935e+01   1.6319354e+02   5.7425161e+01   1.1250566e+02   6.9308387e+01   9.9885006e+01   3.7785839e+02   1.5352488e+02   2.7917677e+02  -2.8521884e+01   9.3513226e+01   1.3365539e+02   6.4271935e+01   8.2029858e+01   6.0763226e+01   1.5243733e+02   3.5467419e+01   1.2461906e+02   7.9765806e+01   1.0401809e+02   3.7833226e+01   1.1773947e+02   1.0140387e+02   1.0876382e+02   8.1763226e+01   1.0359249e+02   5.1517742e+01   7.6034387e+01   4.1019032e+01   1.1874138e+02   8.9446452e+01   1.8180654e+02   2.6903645e+02  -8.4106581e+00   7.2874839e+01   1.3382227e+02   2.5432516e+02   2.3897535e+01   4.0006774e+01   1.0593494e+02   8.6230323e+01   1.1282319e+02   5.8808065e+01   9.4194387e+01   8.2586774e+01   8.3896606e+01   3.2560968e+01   8.7437703e+01   4.9620968e+01   1.1456548e+02   2.4163548e+01   6.2514658e+01   5.5195806e+01   6.6985303e+01   1.1098387e+02   1.2419161e+02   3.8486129e+01   9.8324013e+01   6.4319677e+01   1.0819636e+02   7.4464194e+01   1.3916480e+02   3.3731677e+02  -7.1063097e+00   2.1466935e+02   6.0200000e+00   7.6455484e+01   1.2685034e+02   6.3151935e+01   1.0576559e+02   1.6646774e+02   1.8231097e+02   2.5185161e+02  -4.0649032e+00   5.4079032e+01   1.8429723e+02   1.6113548e+02   1.3703658e+02   1.8912968e+02   1.9790916e+01   6.1962581e+01   1.8338106e+02   6.3365161e+01   1.5207530e+02   8.2970323e+01   1.5090431e+02   7.3357742e+01   1.4402815e+02   1.3610387e+02   2.6874169e+02   1.0385258e+02   7.8085665e+01   3.5880323e+01   8.6822155e+01   2.7285871e+02   1.4375937e+02   2.2190452e+02   9.0331832e+01   7.9633548e+01   1.1978770e+02
   8.2123871e+01   1.1795525e+02   7.2535161e+01   1.1178557e+02   2.2628742e+02   2.6596604e+02   8.5069677e+01   1.8004701e+02   4.5583129e+02   2.3652206e+01   4.7779355e+01   1.2650797e+02   1.1024677e+02   9.9291548e+01   9.8256129e+01   1.4906080e+02   7.2744839e+01   1.5391945e+02   6.4778065e+01   1.1600034e+02   6.0294516e+01   9.4736439e+01   6.8785161e+01   1.4179138e+02   2.9059774e+02   6.9486323e+00   6.6467742e+01   6.5468065e+01   7.3089032e+01   1.1309514e+02   1.3044419e+02   2.6013737e+02   1.1549677e+02   1.6018123e+02   8.4787419e+01   1.5432765e+02   5.5280000e+01   1.1229244e+02   8.7319355e+01   9.6725097e+01   1.2486903e+02   9.0220155e+01   6.2968065e+01   1.3993223e+02   6.4781935e+01   1.2232874e+02   4.9755161e+01   1.1959926e+02   6.1048387e+01   9.0965806e+01   3.7999839e+02   1.6178368e+02   2.8032677e+02  -8.9838839e+00   8.4793226e+01   1.3302299e+02   6.3461935e+01   9.4474658e+01   7.0713226e+01   1.6435133e+02   2.3417419e+01   1.2439306e+02   6.2765806e+01   1.3942809e+02   4.8693226e+01   1.1721067e+02   1.0616387e+02   9.2433019e+01   8.1383226e+01   1.2052289e+02   4.1477742e+01   6.6887587e+01   3.8539032e+01   9.7079781e+01   1.0939645e+02   1.9554054e+02   2.2213645e+02  -1.5328658e+01   3.3544839e+01   1.4582867e+02   2.8008516e+02  -4.2632645e+00   4.0286774e+01   1.3781254e+02   8.2190323e+01   1.2181639e+02   5.6188065e+01   8.9453987e+01   9.5636774e+01   7.4372606e+01   4.2650968e+01   8.0630503e+01   5.5810968e+01   1.0002028e+02   2.0353548e+01   7.0669458e+01   4.6725806e+01   9.0662903e+01   1.1136387e+02   1.2154121e+02   2.9056129e+01   7.7598413e+01   4.4459677e+01   1.2811516e+02   5.2364194e+01   1.6455280e+02   3.5397677e+02   2.5610890e+01   2.2689935e+02   2.1181600e+01   7.7645484e+01   1.3985514e+02   7.4201935e+01   1.2869159e+02   1.2465774e+02   2.1760577e+02   2.7956161e+02   1.8908297e+01   5.4459032e+01   2.0855683e+02   1.6975548e+02   1.3205698e+02   2.0083968e+02   2.2854116e+01   7.8962581e+01   1.6921106e+02   5.9125161e+01   1.2269450e+02   8.2400323e+01   1.6613991e+02   5.0407742e+01   1.5815415e+02   1.1467387e+02   2.5298609e+02   8.4232581e+01   1.2779526e+02   4.3310323e+01   1.0198775e+02   2.6985871e+02   1.6051937e+02   1.6486452e+02   9.0705032e+01   1.0063355e+02   1.2758770e+02
   9.5693871e+01   1.3819965e+02   9.5575161e+01   1.1689237e+02   1.2886742e+02   1.8518964e+02   9.0489677e+01   1.7323341e+02   3.9930129e+02   2.5274606e+01   5.8489355e+01   1.1703117e+02   9.6486774e+01   1.1553235e+02   1.3677613e+02   1.7454920e+02   9.2114839e+01   1.5699985e+02   1.1027806e+02   1.1786034e+02   9.5434516e+01   1.1568524e+02   6.8215161e+01   1.5845698e+02   3.1616774e+02   2.9523032e+01   7.3127742e+01   7.3175265e+01   4.4609032e+01   1.5113354e+02   1.4453419e+02   1.9387017e+02   9.9946774e+01   1.7587523e+02   6.5977419e+01   1.1379245e+02   6.8470000e+01   9.1187239e+01   8.0219355e+01   9.2053097e+01   1.1277903e+02   1.3099735e+02   6.3778065e+01   1.4524743e+02   6.7301935e+01   1.5412714e+02   6.9185161e+01   1.1356486e+02   7.2518387e+01   1.1704821e+02   4.1752839e+02   1.6540128e+02   3.0664677e+02  -1.9659484e+01   8.3083226e+01   1.2686979e+02   5.2791935e+01   1.0161826e+02   8.8053226e+01   1.3625413e+02   3.7517419e+01   1.1840506e+02   8.2525806e+01   1.3812729e+02   3.7593226e+01   1.2171867e+02   1.1216387e+02   1.0619302e+02   7.4053226e+01   1.2686929e+02   5.2137742e+01   8.9504787e+01   4.6539032e+01   1.0458978e+02   9.0726452e+01   1.5113414e+02   2.3651645e+02   1.9280942e+01   5.1204839e+01   1.2831587e+02   2.6046516e+02   8.1163355e+00   4.1056774e+01   1.4380094e+02   7.7470323e+01   1.1300399e+02   4.2188065e+01   9.9713987e+01   9.6346774e+01   8.1555806e+01   5.7460968e+01   8.2115703e+01   4.1860968e+01   1.0628628e+02   3.5923548e+01   6.8803858e+01   5.4195806e+01   7.5255303e+01   1.2193387e+02   1.3431561e+02   3.6816129e+01   9.3887613e+01   4.7409677e+01   1.1302916e+02   5.4174194e+01   1.3745800e+02   3.2216677e+02   1.4856903e+00   2.3356935e+02  -9.8220000e+00   8.9075484e+01   1.1337074e+02   7.7291935e+01   1.0921439e+02   1.5932774e+02   1.9107217e+02   2.6623161e+02   8.4946968e+00   4.2029032e+01   2.0688123e+02   1.5632548e+02   1.0708138e+02   2.0341968e+02  -2.3022839e+00   5.1872581e+01   1.9737826e+02   3.8555161e+01   1.7996010e+02   8.5210323e+01   1.6762511e+02   6.2547742e+01   1.3794295e+02   8.0053871e+01   2.9937569e+02   9.6142581e+01   1.0270246e+02   3.2780323e+01   1.0350015e+02   2.8756871e+02   1.3619257e+02   1.9738452e+02   8.2053432e+01   1.1244355e+02   1.2454290e+02
   8.5883871e+01   1.2955445e+02   7.5725161e+01   9.5150374e+01   1.0600742e+02   1.6444844e+02   9.7689677e+01   1.8632741e+02   4.7272129e+02   1.3191006e+01   5.7399355e+01   1.3459837e+02   9.6436774e+01   9.3736348e+01   1.2863613e+02   1.6206040e+02   1.0427484e+02   1.6834705e+02   7.9148065e+01   9.6790735e+01   7.6434516e+01   9.4255239e+01   7.7975161e+01   1.3272618e+02   3.0840774e+02   2.4143832e+01   1.0046774e+02   7.4698065e+01   7.0419032e+01   1.3454874e+02   1.4220419e+02   1.9905657e+02   1.0814677e+02   1.4756923e+02   9.0877419e+01   1.0618045e+02   6.6660000e+01   1.0167204e+02   5.7789355e+01   7.3177497e+01   1.1415903e+02   9.5656955e+01   7.1638065e+01   1.2914863e+02   5.8061935e+01   1.7272634e+02   4.6665161e+01   1.1146646e+02   5.1618387e+01   1.1614021e+02   4.0699839e+02   1.8167368e+02   2.8990677e+02  -2.5640284e+01   9.9223226e+01   1.1762859e+02   5.0131935e+01   8.7541058e+01   7.1433226e+01   1.7720373e+02   4.7367419e+01   9.0857058e+01   5.2905806e+01   1.1759689e+02   4.7403226e+01   1.1012387e+02   8.1833871e+01   1.0951942e+02   5.5093226e+01   1.3153609e+02   2.7897742e+01   7.4213987e+01   4.2869032e+01   1.0054338e+02   9.0396452e+01   1.7568054e+02   2.8432645e+02  -1.9403858e+01   3.4014839e+01   1.1083107e+02   3.1689516e+02   9.9419355e+00   5.4196774e+01   1.0831974e+02   7.9090323e+01   9.0774387e+01   5.0568065e+01   6.6513587e+01   7.7446774e+01   6.1447806e+01   3.9510968e+01   9.5261703e+01   3.4810968e+01   9.7510284e+01   4.7543548e+01   7.0974258e+01   4.5525806e+01   6.5568903e+01   1.1369387e+02   1.2016481e+02   3.0676129e+01   6.8418813e+01   1.2478968e+02   7.2168761e+01   7.2754194e+01   1.4644160e+02   2.5564677e+02  -5.1927097e+00   2.4485935e+02   1.4794800e+01   9.5935484e+01   8.1671935e+01   4.3811935e+01   1.2498279e+02   1.4513774e+02   1.9115737e+02   2.4337161e+02   2.3323497e+01   6.5649032e+01   2.1456163e+02   1.6142548e+02   1.1729338e+02   2.2293968e+02   1.8136116e+01   5.2582581e+01   1.5827146e+02   6.3415161e+01   1.2507130e+02   9.8740323e+01   1.8102271e+02   6.3027742e+01   1.5376455e+02   1.0624387e+02   2.5599049e+02   9.5572581e+01   1.1907806e+02   5.4780323e+01   9.7120155e+01   2.5775871e+02   1.1324737e+02   1.8295452e+02   1.0896783e+02   1.0587355e+02   1.0173850e+02
   8.6033871e+01   1.3878245e+02   8.8675161e+01   9.2204374e+01   9.6387419e+01   1.8983804e+02   8.7159677e+01   1.7111981e+02   4.8141129e+02   1.3025806e+01   4.0869355e+01   1.3673077e+02   1.0757677e+02   1.1184515e+02   1.1039613e+02   1.7760960e+02   7.9584839e+01   1.7879225e+02   8.2148065e+01   8.2110735e+01   9.9244516e+01   8.8810439e+01   8.4255161e+01   1.3169378e+02   2.8388774e+02   5.9654323e+00   6.9607742e+01   1.2121686e+02   5.6899032e+01   1.4729034e+02   1.1891419e+02   2.0771977e+02   9.3346774e+01   1.6970323e+02   7.1357419e+01   1.2579205e+02   6.4850000e+01   8.4286839e+01   5.7079355e+01   9.3284297e+01   1.1667903e+02   9.1115355e+01   5.6158065e+01   1.4223703e+02   7.8541935e+01   1.3594794e+02   5.3705161e+01   1.3980326e+02   8.4518387e+01   9.7088206e+01   3.9152839e+02   1.8057128e+02   2.3411677e+02  -1.1967084e+01   8.9943226e+01   1.2242099e+02   4.4701935e+01   1.0230546e+02   7.2243226e+01   1.2889893e+02   4.5037419e+01   6.9333458e+01   7.8045806e+01   1.3620569e+02   3.2453226e+01   1.4131987e+02   1.0078387e+02   8.5153419e+01   8.4053226e+01   1.1725929e+02   4.0997742e+01   7.8925987e+01   3.3919032e+01   1.2883938e+02   8.9116452e+01   1.8311294e+02   2.8927645e+02  -1.7079858e+01   5.1254839e+01   1.0926187e+02   2.4446516e+02   1.5346335e+01   4.2336774e+01   1.1822854e+02   7.7000323e+01   1.1285159e+02   3.4428065e+01   6.6094787e+01   9.8876774e+01   6.3163406e+01   4.1320968e+01   9.4596903e+01   5.3190968e+01   9.6949884e+01   3.2633548e+01   7.6787058e+01   5.7575806e+01   6.6934903e+01   9.8223871e+01   9.5592413e+01   3.4006129e+01   7.4442413e+01   4.6789677e+01   1.0930876e+02   7.6324194e+01   1.6463600e+02   3.3907677e+02   2.2802890e+01   2.4147935e+02   1.1925200e+01   8.5505484e+01   9.5076335e+01   7.4011935e+01   1.0180679e+02   1.4822774e+02   2.0658017e+02   2.6194161e+02   1.0647897e+01   5.4079032e+01   2.0858723e+02   1.6947548e+02   1.3207938e+02   1.9936968e+02   1.1111716e+01   6.3062581e+01   1.9024306e+02   7.5415161e+01   1.2715130e+02   8.7070323e+01   1.4519631e+02   6.6407742e+01   1.4177415e+02   1.5505387e+02   1.7394569e+02   9.7662581e+01   1.1110086e+02   4.2880323e+01   8.3502155e+01   2.0813871e+02   1.5888697e+02   1.5619452e+02   1.1458863e+02   7.2443548e+01   1.3727290e+02
   6.9793871e+01   1.3208165e+02   8.0295161e+01   1.3497477e+02   9.3817419e+01   1.6609364e+02   7.1399677e+01   1.7495061e+02   4.0914129e+02   8.4374065e+00   5.4629355e+01   1.1362997e+02   1.0300677e+02   7.8490748e+01   1.2325613e+02   1.7677080e+02   8.6424839e+01   1.7598505e+02   5.8898065e+01   7.5290735e+01   7.7964516e+01   1.1551284e+02   5.3355161e+01   1.6240578e+02   2.9269774e+02   5.2606323e+00   7.5037742e+01   1.0002246e+02   5.7659032e+01   1.4308954e+02   1.4548419e+02   2.3307417e+02   8.9946774e+01   1.8537523e+02   6.9217419e+01   1.4038325e+02   6.5570000e+01   9.2559239e+01   6.6129355e+01   8.7700297e+01   1.0977903e+02   7.5237355e+01   6.7068065e+01   1.3693423e+02   6.2021935e+01   1.5616954e+02   6.0095161e+01   1.1406206e+02   7.8778387e+01   1.1602741e+02   3.6499839e+02   1.9093368e+02   2.6090677e+02  -2.4302839e+00   9.1603226e+01   1.4961819e+02   3.6461935e+01   9.4014658e+01   8.0283226e+01   1.5701573e+02   4.4137419e+01   8.2925458e+01   7.2425806e+01   1.1888529e+02   4.3313226e+01   1.2178107e+02   8.8493871e+01   1.1294662e+02   7.5953226e+01   1.2390729e+02   5.5477742e+01   6.9907587e+01   2.6299032e+01   1.2301898e+02   1.0120645e+02   1.8667574e+02   2.2375645e+02   7.8217419e+00   4.6684839e+01   1.1024747e+02   2.1303516e+02   2.0770735e+01   3.2956774e+01   1.0687894e+02   1.0471032e+02   9.0394787e+01   4.8668065e+01   9.2435587e+01   1.0168677e+02   6.9458606e+01   3.3040968e+01   6.5399303e+01   4.7050968e+01   1.3025108e+02   3.9733548e+01   7.0459058e+01   3.1765806e+01   7.3329703e+01   8.8033871e+01   1.2054761e+02   3.1726129e+01   8.2624813e+01   5.2509677e+01   1.2547116e+02   6.6984194e+01   1.5009320e+02   4.2397677e+02   7.5808903e+00   2.4932935e+02  -4.8528000e+00   6.8745484e+01   7.2707135e+01   6.7621935e+01   1.0102799e+02   1.6613774e+02   1.7795737e+02   2.8580161e+02   6.0290968e+00   5.7229032e+01   1.6504523e+02   1.8542548e+02   1.2961338e+02   1.9831968e+02   3.0965716e+01   6.5152581e+01   1.5421586e+02   6.9745161e+01   1.1294490e+02   9.1450323e+01   1.7284591e+02   5.1497742e+01   1.5487695e+02   1.4320387e+02   2.3275369e+02   1.1161258e+02   9.8984865e+01   3.3360323e+01   9.5643755e+01   2.2518871e+02   1.2252297e+02   1.5281452e+02   1.2042903e+02   1.1058355e+02   9.4841703e+01
   6.6933871e+01   1.3431045e+02   8.1105161e+01   8.3809974e+01   9.3767419e+01   1.8780764e+02   7.4919677e+01   1.7324901e+02   4.2625129e+02   6.5386065e+00   5.9589355e+01   1.1794317e+02   1.0253677e+02   2.0400835e+02   1.0254613e+02   1.5114760e+02   7.3324839e+01   1.4766305e+02   7.0528065e+01   9.5230335e+01   6.0764516e+01   1.0474884e+02   6.4685161e+01   1.1292938e+02   3.0573774e+02   1.0697432e+01   9.8937742e+01   1.0939046e+02   5.8559032e+01   1.1663754e+02   1.3796419e+02   1.9634577e+02   8.8046774e+01   1.5237723e+02   6.7257419e+01   1.4416005e+02   6.0850000e+01   1.1489684e+02   7.8079355e+01   9.5984297e+01   1.1967903e+02   1.0763535e+02   7.7068065e+01   1.2585423e+02   5.5731935e+01   1.3425274e+02   6.5325161e+01   1.3564366e+02   6.0728387e+01   1.0752141e+02   3.9852839e+02   1.7601128e+02   2.5722677e+02  -1.7815884e+01   1.1198323e+02   1.2231779e+02   4.1981935e+01   1.1724306e+02   7.0713226e+01   1.3512133e+02   4.0227419e+01   9.3998258e+01   8.1185806e+01   1.1404449e+02   3.8073226e+01   1.3434027e+02   1.0697387e+02   8.6798219e+01   8.1053226e+01   1.2530929e+02   3.3137742e+01   7.8174787e+01   3.4919032e+01   1.1536938e+02   1.1292645e+02   1.4935814e+02   1.8303645e+02  -1.7920658e+01   3.8304839e+01   9.6487871e+01   2.0612516e+02   5.9935355e+00   6.0816774e+01   9.7030142e+01   9.8420323e+01   1.1789799e+02   6.2568065e+01   1.2817359e+02   1.0701677e+02   6.6372206e+01   2.7990968e+01   6.7283303e+01   4.7100968e+01   1.2567708e+02   3.0973548e+01   7.0109858e+01   5.3625806e+01   1.0501090e+02   1.0522387e+02   1.0350241e+02   4.3676129e+01   7.7288813e+01   4.7319677e+01   9.8316361e+01   4.7754194e+01   1.0559160e+02   3.7226677e+02   7.6676903e+00   2.7832935e+02   3.2072000e+00   9.4365484e+01   1.0175754e+02   6.3011935e+01   1.6611679e+02   1.4441774e+02   1.8578497e+02   2.7299161e+02   3.4343897e+01   4.0319032e+01   2.1620803e+02   1.8280548e+02   1.5863298e+02   2.5331968e+02   2.5945716e+01   7.6912581e+01   1.8756506e+02   6.8175161e+01   1.7507050e+02   8.4970323e+01   1.6136431e+02   7.7927742e+01   1.3795255e+02   1.2029387e+02   2.9015649e+02   9.0382581e+01   1.0802326e+02   4.6400323e+01   7.0740555e+01   1.7637871e+02   1.2528777e+02   2.0752452e+02   8.7762232e+01   8.2443548e+01   1.2485290e+02
   8.1743871e+01   1.5712565e+02   8.2775161e+01   9.9196374e+01   8.5577419e+01   1.7556284e+02   8.6589677e+01   1.9121541e+02   4.2056129e+02   1.1203806e+01   5.3109355e+01   1.7689157e+02   9.9676774e+01   2.1518715e+02   1.0987613e+02   1.5622120e+02   9.6424839e+01   1.4718505e+02   5.3458065e+01   8.8725935e+01   7.8484516e+01   1.2580124e+02   4.8685161e+01   1.1596938e+02   2.9902774e+02   6.3242323e+00   8.6507742e+01   1.2938486e+02   5.6089032e+01   1.2959514e+02   1.2634419e+02   2.0389537e+02   1.1104677e+02   1.3813723e+02   8.4637419e+01   1.0757965e+02   6.8330000e+01   1.0072844e+02   6.9789355e+01   1.0416750e+02   1.1186903e+02   1.0445015e+02   7.8538065e+01   1.4063663e+02   4.4681935e+01   1.3193674e+02   6.4135161e+01   1.6520886e+02   6.0358387e+01   1.3907101e+02   3.9571839e+02   1.8690608e+02   2.5869677e+02  -1.8463484e+01   9.2653226e+01   1.2234419e+02   5.4271935e+01   1.0334986e+02   5.6523226e+01   1.5234653e+02   2.5847419e+01   6.8818658e+01   8.1095806e+01   1.7991169e+02   7.5593226e+01   1.0838867e+02   9.1303871e+01   1.0657182e+02   7.9623226e+01   1.3009369e+02   4.1947742e+01   8.9749987e+01   3.4969032e+01   1.1327538e+02   7.8306452e+01   1.7535774e+02   1.8299645e+02  -5.1074581e+00   4.9684839e+01   9.8197471e+01   3.1651516e+02   2.9632335e+01   5.1766774e+01   9.6614142e+01   1.1376032e+02   9.5240787e+01   5.4998065e+01   1.1401919e+02   1.1844677e+02   9.2547806e+01   3.4750968e+01   5.7882503e+01   4.2770968e+01   1.4492348e+02   2.0063548e+01   6.1222658e+01   5.7815806e+01   8.4535703e+01   1.2012387e+02   1.2112041e+02   4.6296129e+01   8.4699213e+01   3.2889677e+01   1.1290076e+02   4.4224194e+01   1.1615400e+02   3.0145677e+02   9.2824903e+00   2.5251935e+02  -7.8180000e+00   1.0140548e+02   1.0247434e+02   6.6241935e+01   1.2180839e+02   1.5522774e+02   1.6192017e+02   2.6204161e+02  -9.3010323e-01   4.2369032e+01   2.3714403e+02   1.6223548e+02   1.3694858e+02   2.0664968e+02   1.3439316e+01   6.3392581e+01   1.8550666e+02   5.0935161e+01   1.4353970e+02   7.4970323e+01   1.2825431e+02   6.2927742e+01   1.3577255e+02   1.3663387e+02   2.2765929e+02   9.6042581e+01   1.1099046e+02   4.3210323e+01   1.1185575e+02   1.3585871e+02   1.2152937e+02   1.5628452e+02   1.0182143e+02   8.5633548e+01   1.3221770e+02
   7.6123871e+01   1.4067525e+02   7.9195161e+01   1.1401277e+02   9.6097419e+01   2.0334124e+02   8.2969677e+01   1.8931501e+02   4.7904129e+02   1.8165406e+01   7.4679355e+01   1.7868597e+02   7.5536774e+01   1.9544835e+02   9.6016129e+01   1.6676000e+02   7.9004839e+01   1.7820865e+02   6.3028065e+01   1.1471034e+02   7.1624516e+01   1.0559004e+02   7.9835161e+01   1.4428738e+02   2.4769774e+02   3.0910632e+01   9.8507742e+01   1.1718486e+02   5.6129032e+01   1.2973194e+02   1.2882419e+02   1.9978697e+02   8.5746774e+01   1.3871123e+02   6.7737419e+01   1.2127165e+02   6.9520000e+01   1.3144324e+02   5.8179355e+01   1.1024630e+02   1.2772903e+02   1.1842135e+02   8.1828065e+01   1.3023343e+02   6.9541935e+01   1.6285794e+02   8.5425161e+01   1.5255566e+02   8.4568387e+01   1.1992421e+02   3.7152839e+02   1.6084128e+02   3.3417677e+02  -1.0718839e+00   9.4273226e+01   1.4330459e+02   3.5131935e+01   1.1741106e+02   7.1863226e+01   1.4940933e+02   3.9137419e+01   7.4845458e+01   8.5665806e+01   1.5268609e+02   7.2313226e+01   1.3246107e+02   6.5213871e+01   1.0622902e+02   7.0003226e+01   1.3477329e+02   4.6377742e+01   8.3345587e+01   4.0209032e+01   1.3190618e+02   9.0826452e+01   1.5493614e+02   2.0399645e+02  -2.0787458e+01   3.9734839e+01   1.0847347e+02   3.4470516e+02   1.7137135e+01   4.8956774e+01   9.7698942e+01   9.4040323e+01   1.3705839e+02   5.4478065e+01   1.1578079e+02   1.2658677e+02   7.6656606e+01   3.7460968e+01   8.6235703e+01   6.2810968e+01   1.3532028e+02   3.3973548e+01   6.7489858e+01   6.4295806e+01   9.0257303e+01   1.2688387e+02   1.1396961e+02   4.3816129e+01   7.7277613e+01   5.3839677e+01   1.1484476e+02   5.5174194e+01   1.1808800e+02   3.1935677e+02   7.9504903e+00   2.6508935e+02   2.3506400e+01   1.1383548e+02   1.0290994e+02   6.3341935e+01   1.0680039e+02   1.2803774e+02   2.1385537e+02   2.8475161e+02   5.3530968e+00   6.0129032e+01   2.0481323e+02   1.4504548e+02   1.2108378e+02   1.5555968e+02   1.8236516e+01   5.7112581e+01   1.4928906e+02   6.4845161e+01   1.5242690e+02   7.4970323e+01   1.6525431e+02   6.4217742e+01   1.4432935e+02   1.1305387e+02   2.3620569e+02   7.2472581e+01   9.1356065e+01   2.4780323e+01   9.6900155e+01   7.7378710e+01   1.4120777e+02   1.5738452e+02   1.1682343e+02   7.7013548e+01   1.4066730e+02
   7.0643871e+01   1.1906365e+02   6.8535161e+01   1.0095557e+02   1.0371742e+02   2.2639164e+02   8.3109677e+01   1.7425381e+02   4.0493129e+02   2.7514206e+01   6.0969355e+01   1.5178277e+02   6.7196774e+01   1.7135555e+02   1.0187613e+02   1.7172120e+02   7.6114839e+01   1.4169985e+02   8.6028065e+01   8.4930335e+01   7.5864516e+01   1.0768084e+02   6.2355161e+01   1.4697578e+02   3.0021774e+02   7.4190323e+00   7.0557742e+01   1.4114086e+02   3.7899032e+01   1.1972034e+02   1.2167419e+02   2.4392897e+02   9.4246774e+01   1.5098123e+02   8.3117419e+01   1.2056125e+02   7.0040000e+01   1.1082164e+02   7.0029355e+01   9.1388297e+01   1.1053903e+02   1.3665655e+02   6.6348065e+01   1.1666183e+02   6.8871935e+01   1.4434154e+02   5.0895161e+01   1.1002806e+02   9.3618387e+01   1.4078021e+02   4.2014839e+02   1.9024168e+02   3.2501677e+02  -1.9819084e+01   8.8033226e+01   1.3147379e+02   5.4601935e+01   1.0566346e+02   7.8623226e+01   1.1176853e+02   5.2657419e+01   6.9963858e+01   1.0990581e+02   1.5398689e+02   4.8743226e+01   1.3224667e+02   9.6023871e+01   9.3814219e+01   7.5333226e+01   1.2953689e+02   5.1707742e+01   9.7159187e+01   4.5779032e+01   1.2270058e+02   1.0182645e+02   1.5343614e+02   1.8470645e+02  -1.4054258e+01   4.5254839e+01   1.1484187e+02   3.8103516e+02  -3.0992645e+00   4.3716774e+01   9.1308142e+01   9.5230323e+01   7.4393187e+01   6.4908065e+01   1.1070639e+02   1.0825677e+02   6.8883006e+01   2.9610968e+01   6.4343703e+01   5.3770968e+01   1.2680348e+02   4.0063548e+01   8.2522658e+01   4.7105806e+01   7.1442503e+01   1.1998387e+02   1.3175161e+02   3.9916129e+01   7.0449613e+01   4.1939677e+01   1.1522676e+02   6.2174194e+01   1.1500800e+02   3.4554677e+02   1.8665290e+01   2.4118935e+02  -9.0516000e+00   8.5025484e+01   8.7404735e+01   6.3961935e+01   6.7660787e+01   1.5332774e+02   1.3455217e+02   2.6989161e+02   2.8441897e+01   4.1369032e+01   1.9222403e+02   1.7418548e+02   1.0237258e+02   2.4364968e+02   7.1893161e+00   4.6152581e+01   1.1607586e+02   3.8175161e+01   1.0323050e+02   9.3070323e+01   1.8542631e+02   4.6597742e+01   1.4964895e+02   1.0120387e+02   2.2577369e+02   8.8282581e+01   7.5811265e+01   6.0120323e+01   7.9742955e+01   7.0518710e+01   9.0796568e+01   8.0004516e+01   6.6013832e+01   9.0683548e+01   1.1414370e+02
   6.1223871e+01   1.1505725e+02   8.5915161e+01   1.2666517e+02   7.8577419e+01   1.5069284e+02   7.8689677e+01   1.8746741e+02   4.2967129e+02   1.7955006e+01   6.3299355e+01   1.2069637e+02   8.3916774e+01   2.2234795e+02   1.1363613e+02   1.3988040e+02   8.2904839e+01   1.3399665e+02   4.5588065e+01   7.5285535e+01   7.3964516e+01   9.4402839e+01   6.9735161e+01   1.4119538e+02   2.5726774e+02   8.5750323e+00   1.2865774e+02   8.3822865e+01   4.0709032e+01   1.3153554e+02   1.2134419e+02   1.7410537e+02   8.3696774e+01   1.5537523e+02   6.9737419e+01   1.1153165e+02   8.2570000e+01   9.9009239e+01   5.5839355e+01   9.5523497e+01   1.0667903e+02   1.3515535e+02   8.8538065e+01   1.2331663e+02   7.3441935e+01   1.5654594e+02   5.2945161e+01   1.1105406e+02   8.4678387e+01   1.2302541e+02   4.6318839e+02   1.8460848e+02   2.9090677e+02  -1.1980284e+01   8.4603226e+01   1.6536819e+02   4.9271935e+01   1.1236986e+02   6.4383226e+01   1.0947773e+02   4.2417419e+01   7.6543058e+01   7.1235806e+01   1.6275049e+02   4.5593226e+01   1.3730867e+02   7.2683871e+01   1.1144142e+02   8.1093226e+01   1.3230609e+02   4.6287742e+01   9.1592787e+01   3.0449032e+01   7.9926981e+01   1.2177645e+02   1.7527014e+02   2.3918645e+02   3.0673419e+00   5.8254839e+01   8.2941871e+01   2.5555516e+02  -1.0060865e+01   4.9906774e+01   1.0681294e+02   8.5900323e+01   1.2437959e+02   4.9958065e+01   8.8712387e+01   1.2039677e+02   8.2441806e+01   3.6990968e+01   6.8603303e+01   4.8190968e+01   1.1334988e+02   2.7923548e+01   6.0353858e+01   6.4575806e+01   9.8614903e+01   1.2769387e+02   1.3547481e+02   3.2296129e+01   6.4719213e+01   5.4129677e+01   1.1991156e+02   6.2894194e+01   1.3623040e+02   5.5116677e+02  -1.3734310e+01   2.2470935e+02  -2.7833200e+01   7.7455484e+01   8.5580335e+01   5.8581935e+01   1.0247119e+02   1.2837774e+02   1.3973817e+02   2.5966161e+02   2.6410297e+01   2.6939032e+01   1.8775843e+02   1.2313548e+02   1.4573658e+02   1.8803968e+02   1.6068116e+01   4.2822581e+01   1.4667226e+02   3.8605161e+01   1.4286610e+02   9.7500323e+01   1.8588191e+02   5.1597742e+01   1.4481895e+02   1.3058387e+02   2.1595329e+02   8.0382581e+01   9.8153265e+01   4.5310323e+01   8.1307755e+01   5.6668710e+01   1.2143457e+02   9.3484516e+01   6.3555432e+01   8.8303548e+01   1.0419410e+02
   8.8073871e+01   1.4471925e+02   7.7575161e+01   1.0595237e+02   9.7817419e+01   1.6134364e+02   7.8109677e+01   1.9375381e+02   4.1762129e+02   2.2389006e+01   4.4539355e+01   1.2371717e+02   8.4626774e+01   1.9091115e+02   1.0125613e+02   1.6130080e+02   8.1004839e+01   1.6541865e+02   6.7648065e+01   7.1520735e+01   6.9004516e+01   9.9039639e+01   5.8065161e+01   1.2935898e+02   3.0888774e+02   2.1915432e+01   9.4847742e+01   8.1627665e+01   5.1609032e+01   1.5871354e+02   1.3196419e+02   2.2572577e+02   1.0749677e+02   1.6672123e+02   5.8687419e+01   1.1880565e+02   7.1190000e+01   8.2879639e+01   7.1409355e+01   8.7847897e+01   1.3843903e+02   1.0042455e+02   6.2968065e+01   1.3765223e+02   6.9681935e+01   1.5060674e+02   5.2615161e+01   1.3356046e+02   7.7098387e+01   1.7068181e+02   4.2614839e+02   1.8952168e+02   3.0311677e+02   3.5629161e+00   9.2033226e+01   1.4925379e+02   5.8411935e+01   1.0725866e+02   5.6573226e+01   1.2553253e+02   3.0327419e+01   1.0017026e+02   8.6045806e+01   1.8070569e+02   3.8123226e+01   1.2524627e+02   1.0044387e+02   1.1556062e+02   6.7863226e+01   1.1789449e+02   4.0477742e+01   1.1496759e+02   3.7969032e+01   1.0317538e+02   1.1701645e+02   1.4169094e+02   2.2865645e+02   3.6697419e+00   3.2594839e+01   9.5424671e+01   2.4398516e+02   1.0104735e+01   4.6626774e+01   8.3735342e+01   7.9710323e+01   1.1353479e+02   5.7618065e+01   1.1299959e+02   1.3596677e+02   8.3716206e+01   3.4800968e+01   1.0073850e+02   3.9290968e+01   1.0692188e+02   1.7923548e+01   8.9483858e+01   5.0525806e+01   8.0498903e+01   1.3074387e+02   1.5123081e+02   3.9346129e+01   8.9585213e+01   4.6789677e+01   1.1711876e+02   4.0654194e+01   1.1372960e+02   5.5126677e+02   1.1877690e+01   2.2218935e+02   1.5084000e+00   9.5405484e+01   1.0886434e+02   5.5431935e+01   1.0300319e+02   1.4341774e+02   1.3767497e+02   2.6861161e+02  -2.6405703e+01   5.5649032e+01   1.8841163e+02   1.4418548e+02   7.5202581e+01   2.0893968e+02  -2.2738839e+00   5.6202581e+01   1.4817186e+02   5.2455161e+01   1.0222810e+02   1.0802032e+02   1.9204031e+02   6.2267742e+01   1.2520535e+02   1.8896387e+02   2.2723289e+02   7.6762581e+01   1.1611286e+02   5.1020323e+01   9.5140955e+01   5.1428710e+01   1.0766377e+02   1.0152452e+02   7.8862232e+01   8.8773548e+01   1.0343650e+02
   7.7313871e+01   1.3310005e+02   7.2485161e+01   1.0597957e+02   9.1337419e+01   1.4738204e+02   8.0919677e+01   2.2004901e+02   4.4630129e+02   1.3144606e+01   5.9589355e+01   1.0756317e+02   7.7916774e+01   1.8268795e+02   9.2066129e+01   1.4431600e+02   6.6214839e+01   1.3818185e+02   7.7278065e+01   8.8070335e+01   7.4104516e+01   1.2725164e+02   5.5875161e+01   1.2106418e+02   2.4969774e+02   8.0306323e+00   9.6467742e+01   1.4073806e+02   7.1129032e+01   1.1763194e+02   1.4244419e+02   2.0364737e+02   1.0339677e+02   1.6299923e+02   6.8027419e+01   1.2052845e+02   6.4710000e+01   9.5538039e+01   5.6269355e+01   9.7679097e+01   2.0510903e+02   4.1710955e+01   7.3348065e+01   1.5386183e+02   6.0251935e+01   1.4498114e+02   7.3665161e+01   1.0068646e+02   4.6988387e+01   1.3614061e+02   4.2509839e+02   2.0893568e+02   2.7853677e+02   9.4793161e+00   8.8553226e+01   1.3624219e+02   4.0981935e+01   7.8843058e+01   5.7053226e+01   1.2782413e+02   3.9327419e+01   8.9500258e+01   9.2095806e+01   9.6981690e+01   5.3453226e+01   1.2844987e+02   1.0311387e+02   7.4247019e+01   9.6953226e+01   1.2070729e+02   4.2707742e+01   8.8929187e+01   4.5679032e+01   1.1955858e+02   9.8396452e+01   1.5709054e+02   2.7194645e+02  -1.0503458e+01   6.2354839e+01   9.5473871e+01   2.4736516e+02  -3.7356645e+00   5.0626774e+01   9.3895342e+01   1.0438032e+02   9.3471187e+01   5.5148065e+01   9.7627187e+01   1.0387677e+02   8.0953406e+01   4.0370968e+01   4.1142903e+01   5.1910968e+01   1.0219228e+02   3.6063548e+01   7.2602658e+01   6.1385806e+01   7.4350103e+01   9.6933871e+01   9.4745613e+01   4.7966129e+01   7.3565613e+01   5.2839677e+01   1.3687476e+02   4.3224194e+01   1.0723400e+02   4.7764677e+02   1.7147290e+01   1.9918935e+02   4.6884000e+00   8.4885484e+01   1.1227594e+02   4.2961935e+01   9.5860787e+01   1.3132774e+02   1.4350217e+02   2.6032161e+02   2.0777497e+01   5.8799032e+01   1.8510963e+02   1.1799548e+02   1.1867778e+02   2.1650968e+02   1.1930516e+01   6.1582581e+01   1.2636146e+02   3.1175161e+01   1.0255050e+02   9.4400323e+01   1.6703991e+02   6.1927742e+01   1.5837255e+02   1.3582387e+02   2.4743409e+02   9.2142581e+01   8.4922465e+01   4.3070323e+01   1.0162695e+02   7.8288710e+01   1.0522497e+02   8.8434516e+01   5.1339432e+01   5.5923548e+01   1.0873450e+02
   7.2983871e+01   1.4187645e+02   7.7435161e+01   1.1572357e+02   8.7147419e+01   1.7114724e+02   8.4689677e+01   1.9084741e+02   4.3125129e+02   2.8458606e+01   5.6349355e+01   1.7253237e+02   8.6156774e+01   1.7716875e+02   8.6496129e+01   2.1314160e+02   7.7954839e+01   1.5892265e+02   7.7898065e+01   6.6140735e+01   7.8574516e+01   1.1098404e+02   6.4925161e+01   1.4838018e+02   2.5635774e+02   3.4578323e+00   1.0127774e+02   1.2887326e+02   4.6749032e+01   1.5510234e+02   1.4029419e+02   2.0910937e+02   9.3646774e+01   1.8242923e+02   5.9547419e+01   1.2892685e+02   7.0660000e+01   8.4872039e+01   6.0749355e+01   9.3180697e+01   2.1477903e+02   5.7367355e+01   7.9298065e+01   1.2857583e+02   6.8731935e+01   1.4549274e+02   5.0375161e+01   1.3749966e+02   6.3518387e+01   1.2366821e+02   3.6237839e+02   1.6500328e+02   2.8164677e+02  -6.8694839e+00   8.3513226e+01   1.1645539e+02   7.4791935e+01   1.1018826e+02   7.6053226e+01   1.5769413e+02   3.1087419e+01   1.2234946e+02   6.3615806e+01   1.5231009e+02   4.0553226e+01   1.4181187e+02   8.3783871e+01   1.0451342e+02   8.2623226e+01   1.1590369e+02   4.9667742e+01   6.1232387e+01   3.4019032e+01   9.9541381e+01   1.1053645e+02   1.6977934e+02   2.9565645e+02  -1.2160258e+01   6.8394839e+01   1.0085067e+02   2.6341516e+02   8.9803355e+00   5.4246774e+01   1.1588574e+02   8.7900323e+01   8.4019587e+01   4.9858065e+01   7.2530387e+01   9.4636774e+01   9.4022606e+01   4.2610968e+01   7.4303703e+01   6.7770968e+01   7.0973484e+01   2.2163548e+01   7.4904658e+01   5.0055806e+01   8.2056503e+01   1.3055387e+02   1.2157601e+02   3.9586129e+01   7.0996013e+01   6.9749677e+01   1.0457196e+02   3.5654194e+01   1.2812960e+02   4.0431677e+02  -1.3176310e+01   2.1142935e+02  -2.4808000e+00   9.4455484e+01   1.1117034e+02   4.9431935e+01   8.5863187e+01   1.5141774e+02   1.4598497e+02   2.8147161e+02  -9.1945032e+00   3.8459032e+01   2.1116683e+02   1.4132548e+02   1.1019138e+02   2.4341968e+02   1.7547716e+01   4.1302581e+01   1.2508386e+02   4.9075161e+01   1.0235850e+02   9.6740323e+01   1.7404271e+02   6.1067742e+01   1.5896135e+02   1.2377387e+02   2.1615809e+02   1.0409258e+02   9.6736465e+01   5.6640323e+01   8.6501355e+01   8.7668710e+01   8.3614568e+01   9.6814516e+01   5.6959032e+01   9.6923548e+01   8.3314503e+01
   8.0983871e+01   1.0271645e+02   7.1815161e+01   1.0050317e+02   7.9717419e+01   1.5484164e+02   7.5159677e+01   1.6360981e+02   4.5330129e+02   1.7374606e+01   4.6019355e+01   1.3902877e+02   7.3766774e+01   1.5206995e+02   8.7686129e+01   1.6161640e+02   7.3324839e+01   1.6929305e+02   4.7528065e+01   7.9880335e+01   7.5864516e+01   9.4250839e+01   5.2685161e+01   1.4050938e+02   2.7630774e+02   1.1001832e+01   6.4507742e+01   1.3786486e+02   7.8659032e+01   1.4197954e+02   1.5634419e+02   1.7001537e+02   1.0394677e+02   1.3280523e+02   7.5737419e+01   1.2615165e+02   8.0520000e+01   1.1813324e+02   8.6649355e+01   1.1853870e+02   1.5553903e+02   6.2956555e+01   8.7068065e+01   1.2381423e+02   5.7871935e+01   1.2574154e+02   6.3425161e+01   1.2364566e+02   7.2938387e+01   1.0559461e+02   3.6433839e+02   1.2622648e+02   3.2427677e+02  -1.1439884e+01   1.0336323e+02   1.2281739e+02   5.2751935e+01   7.5811458e+01   6.8623226e+01   1.3175853e+02   3.0037419e+01   1.0786346e+02   6.4095806e+01   1.3751169e+02   4.2693226e+01   1.3231067e+02   1.1511387e+02   9.7007019e+01   6.6283226e+01   1.2811089e+02   4.7667742e+01   9.0342387e+01   3.0919032e+01   1.1878938e+02   1.1139645e+02   1.4510054e+02   2.4937645e+02   1.9732142e+01   3.7634839e+01   1.3954147e+02   2.2312516e+02   1.3963535e+01   4.0146774e+01   1.1735374e+02   9.4710323e+01   9.3004787e+01   5.6478065e+01   1.0490079e+02   8.0636774e+01   5.9672606e+01   2.9700968e+01   7.0616503e+01   5.0430968e+01   1.0069068e+02   3.8443548e+01   5.2792258e+01   5.4005806e+01   6.3170503e+01   1.1007387e+02   1.1997441e+02   2.4106129e+01   7.2854413e+01   7.1369677e+01   1.1992236e+02   5.7894194e+01   1.1868040e+02   4.9678677e+02   3.5660903e+00   2.1194935e+02  -1.1622400e+01   9.9125484e+01   1.1451674e+02   4.2671935e+01   9.6693987e+01   1.3470774e+02   1.4913177e+02   2.5504161e+02  -6.2201032e+00   4.6939032e+01   1.9615843e+02   1.5523548e+02   1.0659858e+02   2.5264968e+02   2.1999316e+01   5.0342581e+01   1.2150066e+02   5.8555161e+01   1.2450010e+02   8.7070323e+01   1.5105631e+02   4.9837742e+01   1.4133975e+02   1.5110387e+02   2.0288169e+02   1.0476258e+02   1.0034286e+02   4.5640323e+01   9.0761355e+01   7.0898710e+01   1.0705617e+02   1.1057452e+02   4.8478232e+01   8.4393548e+01   9.3506903e+01
   6.3263871e+01   1.5413405e+02   8.0195161e+01   9.2262774e+01   8.6667419e+01   1.9237564e+02   1.0291968e+02   1.8285901e+02   4.1509129e+02   2.0431406e+01   5.6399355e+01   1.1538837e+02   7.9576774e+01   2.0288515e+02   9.6586129e+01   1.3933440e+02   7.3954839e+01   1.4808265e+02   7.3278065e+01   1.1520034e+02   8.3624516e+01   1.2396004e+02   6.8925161e+01   1.5368018e+02   3.2088774e+02   1.2145432e+01   8.4277742e+01   1.4123326e+02   4.6279032e+01   1.0761994e+02   1.4077419e+02   1.8545097e+02   9.7996774e+01   1.5598123e+02   5.5497419e+01   1.2815085e+02   5.5140000e+01   1.2173364e+02   6.7889355e+01   1.0179950e+02   1.1096903e+02   1.1757215e+02   7.4448065e+01   1.2625383e+02   6.5921935e+01   1.4085754e+02   4.5375161e+01   9.8189665e+01   9.4308387e+01   1.1030501e+02   3.6042839e+02   6.9349277e+01   2.5406677e+02   7.5691613e-01   1.0065323e+02   1.5608419e+02   5.1361935e+01   1.1720266e+02   8.3093226e+01   1.3703093e+02   3.1607419e+01   1.1830786e+02   4.8375806e+01   1.8628929e+02   6.7173226e+01   1.2944227e+02   1.0330387e+02   9.6041819e+01   7.5523226e+01   1.0485169e+02   4.8617742e+01   8.6166387e+01   3.8829032e+01   1.1963658e+02   8.7346452e+01   1.7221454e+02   2.5046645e+02   1.6264942e+01   6.6014839e+01   1.1227107e+02   2.4389516e+02   1.0301935e+01   5.3576774e+01   9.5659342e+01   9.6040323e+01   7.4708387e+01   5.7188065e+01   1.1417399e+02   8.9496774e+01   6.4583806e+01   4.0560968e+01   7.8707703e+01   7.5100968e+01   1.2247708e+02   3.8773548e+01   8.2385858e+01   4.8815806e+01   6.0635703e+01   1.2922387e+02   1.2697241e+02   3.3726129e+01   7.1794813e+01   4.1369677e+01   1.0789236e+02   5.9414194e+01   1.3141880e+02   4.1559677e+02  -1.3608710e+01   2.2875935e+02  -1.8672000e+00   8.4785484e+01   8.5473935e+01   6.9911935e+01   1.1170479e+02   1.0637774e+02   1.8411817e+02   2.1966161e+02   7.7002968e+00   5.1889032e+01   2.0104243e+02   1.6799548e+02   1.2033778e+02   2.2050968e+02   1.1570516e+01   7.0112581e+01   1.6267906e+02   6.2795161e+01   8.7830903e+01   7.9120323e+01   1.2588231e+02   6.5877742e+01   1.3629655e+02   1.4053387e+02   2.1791729e+02   9.6662581e+01   1.0966086e+02   3.2260323e+01   9.0731755e+01   6.7088710e+01   1.2903097e+02   1.5233452e+02   8.1277432e+01   6.1873548e+01   1.4944850e+02
   7.4123871e+01   1.1221525e+02   8.7915161e+01   1.0612517e+02   1.1343742e+02   1.7671404e+02   7.1489677e+01   1.9975341e+02   4.6956129e+02   2.2023806e+01   6.1059355e+01   1.2792557e+02   7.8576774e+01   1.8011515e+02   8.7206129e+01   1.2837480e+02   9.9324839e+01   1.6095305e+02   7.8088065e+01   1.0400554e+02   9.8724516e+01   9.0092039e+01   5.5685161e+01   1.3626938e+02   2.7988774e+02   2.6154323e+00   7.4037742e+01   1.5343246e+02   5.7129032e+01   1.3308194e+02   1.4848419e+02   2.1645417e+02   7.7946774e+01   1.3918523e+02   6.7547419e+01   1.1375685e+02   4.9470000e+01   1.2289724e+02   7.9079355e+01   1.2195430e+02   1.5519903e+02   7.5223755e+01   7.4728065e+01   1.4461143e+02   5.4251935e+01   1.2608114e+02   6.3235161e+01   1.1585086e+02   7.4198387e+01   9.9073806e+01   3.5742839e+02   5.4919277e+01   2.4617677e+02  -5.7218839e+00   8.5703226e+01   1.3152019e+02   4.9031935e+01   9.7249058e+01   6.9523226e+01   1.3797653e+02   2.6227419e+01   9.3878258e+01   6.7285806e+01   1.6025649e+02   5.4883226e+01   1.4680547e+02   8.5303871e+01   1.1339182e+02   8.7243226e+01   1.3662409e+02   5.2427742e+01   1.0167159e+02   4.9869032e+01   1.3341338e+02   1.0458645e+02   1.5759534e+02   2.2599645e+02   2.6425419e+00   5.3684839e+01   9.4637471e+01   1.9870516e+02   1.0727135e+01   2.9676774e+01   9.7621342e+01   7.2190323e+01   9.5236387e+01   7.1908065e+01   1.3152639e+02   9.5736774e+01   6.9364606e+01   4.5510968e+01   8.2641703e+01   5.0670968e+01   1.4901148e+02   3.6683548e+01   7.7703058e+01   6.6915806e+01   9.7907703e+01   1.1669387e+02   1.3011481e+02   3.8296129e+01   8.6999213e+01   5.6699677e+01   7.4905961e+01   4.4794194e+01   1.4158840e+02   4.0288677e+02  -1.1190968e-01   2.1861935e+02   1.5274000e+01   7.3215484e+01   7.8919535e+01   6.5101935e+01   1.5318959e+02   1.2789774e+02   2.0801657e+02   2.5537161e+02   3.8934968e+00   5.4649032e+01   2.2182163e+02   1.5956548e+02   1.3587218e+02   2.2364968e+02   1.7979316e+01   7.4302581e+01   1.7758386e+02   4.9035161e+01   1.1850170e+02   7.3930323e+01   1.3229751e+02   6.1267742e+01   1.3728535e+02   1.6963387e+02   2.1839929e+02   9.4812581e+01   1.1156886e+02   4.6590323e+01   9.5445355e+01   7.4428710e+01   1.4144377e+02   1.2209452e+02   9.4026632e+01   9.9773548e+01   1.5879650e+02
   7.9453871e+01   1.2240885e+02   6.6385161e+01   1.0393757e+02   9.9197419e+01   1.8547324e+02   7.9829677e+01   1.6127621e+02   4.2525129e+02   2.9988606e+01   6.8349355e+01   1.4919237e+02   7.2916774e+01   1.8918795e+02   9.1156129e+01   1.4652880e+02   7.9164839e+01   1.6145585e+02   7.3648065e+01   1.2023074e+02   8.2054516e+01   1.1032564e+02   6.8215161e+01   1.5397698e+02   2.9211774e+02   7.1170323e+00   7.2367742e+01   1.4699606e+02   6.7559032e+01   1.2729754e+02   1.4063419e+02   1.9746217e+02   1.1199677e+02   1.5686123e+02   6.0837419e+01   1.5072365e+02   6.1850000e+01   1.1624684e+02   6.5939355e+01   9.0055497e+01   1.2996903e+02   1.1786215e+02   7.7068065e+01   1.5794423e+02   6.3301935e+01   1.2030714e+02   6.8235161e+01   1.2479086e+02   7.2618387e+01   1.2173021e+02   4.4204839e+02   5.8389677e+01   3.0290677e+02  -9.7902839e+00   1.0836323e+02   1.4689739e+02   4.5751935e+01   1.1003146e+02   7.3623226e+01   1.1040853e+02   4.0557419e+01   8.8161858e+01   7.0145806e+01   1.5302769e+02   4.1263226e+01   1.2875507e+02   1.1259387e+02   8.8058619e+01   9.1713226e+01   1.1417649e+02   5.4857742e+01   9.9577187e+01   3.5869032e+01   1.2253338e+02   1.7339645e+02   1.0661054e+02   2.0675645e+02   2.5217419e+00   5.3594839e+01   1.0436467e+02   3.3812516e+02   1.2333535e+01   5.1626774e+01   9.8485342e+01   8.5660323e+01   1.0310879e+02   4.8238065e+01   1.1136999e+02   9.8256774e+01   7.0113006e+01   3.3420968e+01   7.9318903e+01   6.3960968e+01   1.1603828e+02   4.4013548e+01   6.7536658e+01   5.9245806e+01   8.7851303e+01   9.4983871e+01   1.1171161e+02   5.0816129e+01   9.1667613e+01   3.8939677e+01   7.8746761e+01   5.9604194e+01   1.2668360e+02   3.4316677e+02   1.0956903e+00   2.6775935e+02  -3.4672000e+00   6.8025484e+01   9.0524735e+01   5.1721935e+01   9.9869987e+01   1.3437774e+02   1.9096817e+02   2.7280161e+02   2.0829097e+01   6.0609032e+01   1.9353483e+02   1.8818548e+02   1.1739258e+02   2.1236968e+02   1.8221716e+01   6.0012581e+01   1.7343706e+02   7.2415161e+01   1.2887130e+02   1.1640032e+02   1.2827991e+02   6.4267742e+01   1.3189535e+02   1.4472387e+02   2.2729209e+02   8.4142581e+01   5.2232465e+01   3.6450323e+01   8.8636555e+01   8.3088710e+01   1.1765097e+02   1.2933452e+02   9.9257432e+01   6.9303548e+01   1.6942410e+02
   7.4883871e+01   1.3824445e+02   9.7295161e+01   1.1937477e+02   8.7387419e+01   1.8398804e+02   6.5019677e+01   1.8389101e+02   3.9372129e+02   1.4621006e+01   4.4489355e+01   1.5406117e+02   7.9056774e+01   1.7540675e+02   9.5116129e+01   1.4793200e+02   8.9584839e+01   1.6283225e+02   6.5148065e+01   1.0454074e+02   9.5764516e+01   8.6798839e+01   6.5545161e+01   1.4138058e+02   2.6097774e+02   1.0178232e+01   7.0037742e+01   1.5366246e+02   3.9609032e+01   1.2343354e+02   1.4725419e+02   2.0541257e+02   1.0774677e+02   1.5180123e+02   7.2547419e+01   1.2407685e+02   6.1140000e+01   1.0125364e+02   6.9129355e+01   1.0127030e+02   1.1043903e+02   1.2214455e+02   6.0828065e+01   1.6205343e+02   6.5491935e+01   1.4166194e+02   5.1515161e+01   1.4288846e+02   6.8518387e+01   1.3847821e+02   3.7933839e+02   5.6356477e+01   2.9469677e+02  -1.8393484e+01   8.0083226e+01   1.3877979e+02   6.8271935e+01   1.0741986e+02   5.9193226e+01   1.2170293e+02   4.2707419e+01   7.8089858e+01   6.7995806e+01   1.4614969e+02   4.6553226e+01   1.1990187e+02   1.1049387e+02   1.2741662e+02   9.0763226e+01   1.1753249e+02   4.5327742e+01   8.7479587e+01   3.9159032e+01   8.3990181e+01   9.1306452e+01   1.5760774e+02   2.4294645e+02  -1.2943458e+01   3.1874839e+01   9.2862271e+01   3.7774516e+02   9.2639355e+00   5.7576774e+01   9.0959342e+01   8.0470323e+01   9.5573987e+01   2.9378065e+01   8.5498787e+01   8.9256774e+01   8.0453006e+01   4.1130968e+01   7.8802103e+01   6.2000968e+01   1.0472508e+02   3.5683548e+01   6.3973058e+01   3.6055806e+01   6.4756503e+01   1.0174387e+02   1.0621081e+02   3.6536129e+01   5.8480013e+01   6.2599677e+01   8.4383961e+01   5.1084194e+01   1.2246520e+02   3.1616677e+02   1.4585690e+01   2.8456935e+02  -2.8620000e+00   6.7315484e+01   8.8391535e+01   5.6431935e+01   1.1302319e+02   1.6270774e+02   2.2123177e+02   2.8937161e+02   2.9033497e+01   6.7989032e+01   1.9670443e+02   1.6004548e+02   8.0643781e+01   2.5607968e+02   1.4814916e+01   6.2442581e+01   1.4801266e+02   6.1415161e+01   1.5447130e+02   8.9170323e+01   1.7188831e+02   7.3067742e+01   1.4048135e+02   1.6934387e+02   2.8099249e+02   7.1902581e+01   7.7591665e+01   3.6210323e+01   6.1795755e+01   5.6288710e+01   1.1589497e+02   1.0814452e+02   1.0776263e+02   1.0363355e+02   9.7297703e+01
   7.5173871e+01   1.3341125e+02   6.6295161e+01   1.1090477e+02   8.6527419e+01   1.9095684e+02   8.8489677e+01   2.0268341e+02   4.1778129e+02   1.6486206e+01   5.5489355e+01   1.3251117e+02   7.4576774e+01   2.3152515e+02   7.3016129e+01   1.6284000e+02   8.6274839e+01   1.5436705e+02   6.2148065e+01   9.4280735e+01   6.9534516e+01   1.0647724e+02   7.1455161e+01   1.2714778e+02   2.9040774e+02   6.5838323e+00   7.7177742e+01   1.1966126e+02   6.8369032e+01   1.3794274e+02   1.4563419e+02   2.2039217e+02   8.4946774e+01   1.7947523e+02   8.4787419e+01   1.3432765e+02   6.8900000e+01   1.0406284e+02   6.8989355e+01   9.2851497e+01   1.3758903e+02   1.0787255e+02   8.8878065e+01   1.5585943e+02   7.5351935e+01   1.2558314e+02   6.1805161e+01   9.9635265e+01   5.6308387e+01   1.4361501e+02   3.5109839e+02   5.6475677e+01   2.7727677e+02  -1.4419884e+01   7.6273226e+01   1.5570459e+02   4.2461935e+01   9.4064658e+01   7.3623226e+01   1.2402853e+02   4.2467419e+01   8.3249058e+01   5.7665806e+01   1.4792609e+02   5.5983226e+01   1.4309747e+02   9.2353871e+01   9.8727819e+01   7.8813226e+01   1.0963849e+02   5.8047742e+01   1.1908199e+02   2.8109032e+01   9.2304181e+01   1.2968645e+02   1.4643734e+02   2.4713645e+02  -1.6328658e+01   5.2444839e+01   1.0407667e+02   2.9498516e+02  -1.0545265e+01   6.5436774e+01   1.0499054e+02   7.7760323e+01   8.7120787e+01   5.1148065e+01   9.4517187e+01   1.0925677e+02   7.3423006e+01   2.5560968e+01   8.2757703e+01   5.4580968e+01   9.0218684e+01   3.2583548e+01   4.5071058e+01   5.6385806e+01   7.4360103e+01   1.1998387e+02   1.2428161e+02   3.6486129e+01   8.3484013e+01   3.8839677e+01   1.1447476e+02   4.1514194e+01   1.0980080e+02   2.6464677e+02  -7.2270968e-01   2.4832935e+02   1.0897200e+01   8.4405484e+01   6.1884335e+01   5.9531935e+01   1.2363519e+02   1.4122774e+02   2.0685017e+02   2.6670161e+02   2.2177097e+01   5.1369032e+01   1.8565403e+02   1.5066548e+02   1.2663418e+02   2.3298968e+02  -1.2378839e+00   4.2912581e+01   1.3828506e+02   5.1845161e+01   1.2627690e+02   8.4120323e+01   1.9762231e+02   6.2787742e+01   1.3163375e+02   1.6715387e+02   2.5725769e+02   8.0042581e+01   1.0247046e+02   4.4360323e+01   1.0090375e+02   5.2048710e+01   1.3613417e+02   1.1167452e+02   7.5340232e+01   9.3823548e+01   1.2803250e+02
   7.1123871e+01   1.4083525e+02   6.0055161e+01   1.0692397e+02   9.5527419e+01   2.0266684e+02   7.1539677e+01   1.9955941e+02   4.5462129e+02   1.9329006e+01   4.7209355e+01   1.2850357e+02   4.7246774e+01   1.4957155e+02   8.9826129e+01   1.3963520e+02   8.0374839e+01   1.5709905e+02   6.0278065e+01   8.7990335e+01   5.4384516e+01   1.0901924e+02   4.8975161e+01   1.5885618e+02   2.6992774e+02   8.2722323e+00   7.8417742e+01   1.1022206e+02   6.5039032e+01   1.3892914e+02   1.3448419e+02   1.8633417e+02   1.0789677e+02   1.4838923e+02   6.9407419e+01   1.1041805e+02   6.0330000e+01   1.2164844e+02   7.9029355e+01   9.5048297e+01   1.2896903e+02   1.3908215e+02   8.5828065e+01   1.2543343e+02   7.1591935e+01   1.3088394e+02   7.0705161e+01   1.3316326e+02   5.7358387e+01   1.2016101e+02   3.8228839e+02   3.9120477e+01   2.7095677e+02  -2.7074284e+01   1.0094323e+02   1.4044099e+02   4.8941935e+01   1.0168626e+02   4.8333226e+01   1.4033173e+02   4.1277419e+01   7.1394258e+01   7.0475806e+01   1.1981129e+02   5.4123226e+01   1.5300627e+02   9.8163871e+01   1.0812302e+02   8.2903226e+01   1.1426129e+02   5.3617742e+01   1.1315639e+02   4.2679032e+01   1.0565858e+02   1.0353645e+02   1.5662934e+02   2.7746645e+02  -2.0895058e+01   5.7254839e+01   1.4402187e+02   2.8693516e+02   1.4287355e+00   3.7716774e+01   8.7118142e+01   7.7570323e+01   1.0342599e+02   5.7858065e+01   9.8840387e+01   7.3966774e+01   4.1966206e+01   3.2700968e+01   8.1046503e+01   5.2620968e+01   9.7515484e+01   3.1303548e+01   6.0413458e+01   5.2005806e+01   6.1620503e+01   1.2474387e+02   1.2971081e+02   4.2106129e+01   1.1198441e+02   5.6369677e+01   1.0488236e+02   3.7604194e+01   1.3668360e+02   4.2745677e+02   5.6824903e+00   2.3285935e+02   7.0348000e+00   9.3935484e+01   1.0988194e+02   8.5201935e+01   1.2348159e+02   1.3760774e+02   2.0151977e+02   2.6937161e+02   1.0633497e+01   4.2419032e+01   2.0999003e+02   9.2705484e+01   1.2356098e+02   2.4498968e+02   1.2272116e+01   6.0582581e+01   1.9873146e+02   4.7415161e+01   1.4130130e+02   9.3690323e+01   1.3747671e+02   7.0837742e+01   1.1508975e+02   1.2386387e+02   2.2649089e+02   9.9902581e+01   1.0397166e+02   4.2740323e+01   1.3099335e+02   7.6138710e+01   1.3706697e+02   1.1276452e+02   1.0330303e+02   8.9393548e+01   9.9766903e+01
   6.1643871e+01   1.2068365e+02   7.6625161e+01   1.2911837e+02   9.8907419e+01   1.7458644e+02   9.6919677e+01   1.6200901e+02   4.6204129e+02   3.9315406e+01   4.6349355e+01   1.4438237e+02   8.5866774e+01   1.7224195e+02   8.5586129e+01   1.7050440e+02   8.3054839e+01   1.5288465e+02   8.1278065e+01   1.0918034e+02   7.2104516e+01   1.2160164e+02   5.4975161e+01   1.5537618e+02   2.7764774e+02   1.6046323e+00   1.0031774e+02   1.2090006e+02   4.2799032e+01   1.1998834e+02   1.4991419e+02   2.1933977e+02   1.0399677e+02   1.2355123e+02   5.7787419e+01   1.2048765e+02   6.2760000e+01   1.1769404e+02   7.7839355e+01   1.3405350e+02   1.0738903e+02   1.0885855e+02   8.4108065e+01   1.5372103e+02   7.6541935e+01   1.4048794e+02   6.0375161e+01   1.5064966e+02   7.0988387e+01   1.4775061e+02   3.4542839e+02   3.6259277e+01   2.5985677e+02  -1.9236284e+01   7.2513226e+01   1.4214539e+02   3.9981935e+01   7.5063058e+01   6.7193226e+01   1.4268293e+02   3.7707419e+01   1.2586986e+02   5.8045806e+01   1.3532569e+02   5.4313226e+01   1.2519107e+02   1.1597387e+02   1.0040822e+02   8.7763226e+01   1.1396249e+02   3.0097742e+01   7.4987987e+01   3.1209032e+01   1.0943618e+02   1.8106645e+02   7.5756942e+01   2.4727645e+02   2.4280142e+01   5.1784839e+01   1.1693947e+02   2.1827516e+02   9.6415355e+00   3.5906774e+01   8.6642942e+01   9.6470323e+01   1.1676399e+02   5.4238065e+01   1.3360999e+02   8.3926774e+01   7.0789406e+01   5.9800968e+01   4.4258503e+01   5.4290968e+01   1.0157188e+02   4.2823548e+01   6.4211858e+01   6.2145806e+01   9.5139303e+01   1.1769387e+02   1.1855481e+02   2.6536129e+01   9.9230013e+01   6.0979677e+01   1.2722356e+02   4.0984194e+01   1.1551320e+02   3.6359677e+02  -1.2968710e+01   2.5747935e+02   2.3355200e+01   8.1975484e+01   1.1297874e+02   6.1011935e+01   8.8656787e+01   1.5656774e+02   2.0486297e+02   2.2323161e+02   2.2224697e+01   5.7459032e+01   2.2997683e+02   9.8705484e+01   1.0817098e+02   2.1617968e+02   2.2106916e+01   7.4062581e+01   1.5646306e+02   5.9315161e+01   1.5591930e+02   9.2070323e+01   1.9703631e+02   6.5357742e+01   1.2495815e+02   1.3967387e+02   2.1469609e+02   9.1422581e+01   1.0179006e+02   4.7930323e+01   8.5958155e+01   8.8188710e+01   1.4648297e+02   1.1986452e+02   7.9445032e+01   1.3139355e+02   8.5366903e+01
   6.4123871e+01   1.0110525e+02   6.9195161e+01   1.0886277e+02   8.5287419e+01   1.6077604e+02   7.1259677e+01   1.9434181e+02   3.9378129e+02   2.9136206e+01   5.1399355e+01   1.1488837e+02   5.4866774e+01   1.5848195e+02   8.5636129e+01   1.8288040e+02   7.2114839e+01   1.3643985e+02   9.4278065e+01   9.7520335e+01   6.4724516e+01   1.2847204e+02   6.4685161e+01   1.4687938e+02   2.9488774e+02  -1.3445677e+00   1.1369774e+02   1.0754966e+02   4.7369032e+01   1.1948274e+02   1.4301419e+02   2.1794177e+02   1.0244677e+02   1.4852523e+02   6.9547419e+01   1.1116685e+02   7.3900000e+01   1.1323284e+02   5.5789355e+01   9.7577497e+01   1.2972903e+02   7.7361355e+01   7.3638065e+01   1.3398863e+02   7.3251935e+01   1.1056114e+02   5.3665161e+01   1.1471646e+02   7.6468387e+01   1.2494221e+02   3.3856839e+02   6.9098077e+01   2.4569677e+02  -6.9934839e+00   8.9323226e+01   1.2680059e+02   5.3891935e+01   1.1576026e+02   6.7623226e+01   1.3636853e+02   4.1417419e+01   1.0109306e+02   6.5095806e+01   1.5452169e+02   4.8213226e+01   1.4857907e+02   8.9833871e+01   8.1879419e+01   7.7243226e+01   1.4304409e+02   4.6137742e+01   8.1894787e+01   2.8259032e+01   1.1271218e+02   1.0877645e+02   1.9545014e+02   2.4532645e+02  -5.4238581e+00   4.5924839e+01   1.0930827e+02   2.2898516e+02   1.9394735e+01   5.5866774e+01   8.6046142e+01   7.8850323e+01   1.0203359e+02   7.3908065e+01   1.3322639e+02   9.5776774e+01   7.0361406e+01   4.5560968e+01   9.1637703e+01   5.2670968e+01   1.4366148e+02   3.4773548e+01   7.1085858e+01   6.1625806e+01   8.5370903e+01   1.3136387e+02   1.5327121e+02   4.4626129e+01   6.8782813e+01   4.3509677e+01   1.0548116e+02   5.1274194e+01   1.2245000e+02   3.3307677e+02  -2.2247110e+01   2.9613935e+02   5.8324000e+00   7.1125484e+01   1.1337674e+02   5.5051935e+01   1.1170359e+02   1.5313774e+02   1.8842737e+02   2.7442161e+02   9.5594968e+00   5.6609032e+01   2.0771483e+02   8.7235484e+01   1.1979858e+02   1.8612968e+02   2.0940916e+01   5.7202581e+01   1.7004186e+02   6.1125161e+01   1.3720450e+02   1.0107032e+02   1.7345631e+02   5.5307742e+01   1.6638215e+02   1.4944387e+02   2.5910449e+02   1.0171258e+02   8.2346865e+01   4.0500323e+01   7.7792555e+01   7.9898710e+01   1.3695617e+02   1.0205452e+02   9.0199832e+01   1.0234355e+02   9.6160903e+01
   6.4693871e+01   1.4253965e+02   7.8245161e+01   1.0732877e+02   8.6527419e+01   1.7672684e+02   9.5489677e+01   1.8026341e+02   3.8699129e+02   7.2594065e+00   3.9589355e+01   1.4030317e+02   8.4296774e+01   2.1750755e+02   6.5116129e+01   1.5214200e+02   8.4164839e+01   1.6068585e+02   9.0148065e+01   1.1391074e+02   7.2104516e+01   1.0512164e+02   8.7065161e+01   1.5256898e+02   2.8507774e+02  -3.6097677e+00   1.0250774e+02   1.3206486e+02   7.0319032e+01   1.2883674e+02   1.2472419e+02   2.1611497e+02   9.7996774e+01   1.4728123e+02   6.9117419e+01   1.3001125e+02   7.9810000e+01   9.9380039e+01   5.4839355e+01   1.2122350e+02   1.1819903e+02   1.0566375e+02   8.2298065e+01   1.5386583e+02   7.4301935e+01   1.5399714e+02   5.8615161e+01   9.9940465e+01   7.4778387e+01   1.1034741e+02   3.6871839e+02   4.5446077e+01   2.6032677e+02  -3.0693884e+01   9.3553226e+01   1.0194219e+02   6.3031935e+01   1.2031906e+02   7.9713226e+01   1.3697133e+02   4.9087419e+01   9.7669458e+01   7.8335806e+01   1.5799249e+02   5.3263226e+01   1.4027507e+02   9.3303871e+01   9.2371819e+01   1.0962323e+02   1.3650369e+02   4.6617742e+01   7.3566387e+01   4.4399032e+01   1.4490098e+02   8.6726452e+01   1.6311414e+02   2.4203645e+02  -2.7210658e+01   4.9734839e+01   7.3053471e+01   3.2798516e+02   1.8004735e+01   3.6146774e+01   9.4193742e+01   7.2040323e+01   9.3528387e+01   4.0378065e+01   1.0809879e+02   8.0536774e+01   8.1150606e+01   3.4320968e+01   6.7676903e+01   5.4810968e+01   1.2144028e+02   4.1973548e+01   5.3609858e+01   5.4055806e+01   6.6406503e+01   1.1074387e+02   1.2697081e+02   4.2626129e+01   8.2852813e+01   8.1409677e+01   1.1863916e+02   5.4324194e+01   1.0729600e+02   3.0940677e+02  -6.6835097e+00   2.9028935e+02  -8.6496000e+00   8.2505484e+01   8.1746335e+01   6.8391935e+01   8.5256387e+01   1.3794774e+02   1.8259257e+02   2.4889161e+02   1.9791897e+01   3.4649032e+01   2.1937163e+02   6.9475484e+01   9.6079381e+01   2.4436968e+02   7.3717161e+00   3.9392581e+01   1.8156666e+02   5.4225161e+01   1.5318650e+02   1.0855032e+02   1.9171791e+02   4.3267742e+01   1.5248535e+02   1.1639387e+02   2.4193849e+02   7.7422581e+01   7.4060065e+01   4.0170323e+01   7.9768955e+01   9.2858710e+01   1.3400937e+02   1.1771452e+02   1.0751703e+02   1.1477355e+02   7.9696503e+01
   6.5643871e+01   1.3760365e+02   6.0005161e+01   1.1316797e+02   9.6767419e+01   1.9023764e+02   1.0810968e+02   2.3273381e+02   4.6735129e+02   2.3780606e+01   5.3629355e+01   1.6151997e+02   6.9056774e+01   1.8649675e+02   8.5736129e+01   1.4744240e+02   9.8274839e+01   1.7445705e+02   9.1778065e+01   1.0859034e+02   7.9484516e+01   9.7011239e+01   4.5305161e+01   1.0847978e+02   2.7735774e+02   1.1347832e+01   9.1317742e+01   1.2224006e+02   5.4089032e+01   1.4842514e+02   1.2653419e+02   2.2840017e+02   1.1614677e+02   1.6097923e+02   6.9217419e+01   1.2562325e+02   6.0760000e+01   8.4284039e+01   5.6319355e+01   9.5675097e+01   1.2038903e+02   1.1991855e+02   6.6398065e+01   1.2670783e+02   5.3111935e+01   1.5846234e+02   6.6895161e+01   1.2441806e+02   7.7308387e+01   1.2850501e+02   3.2590839e+02   5.8630877e+01   2.7522677e+02   1.9541161e+00   1.0098323e+02   1.3481779e+02   6.3171935e+01   1.1035786e+02   7.0283226e+01   1.1610573e+02   4.6467419e+01   8.6689058e+01   7.7335806e+01   1.3659249e+02   3.7403226e+01   1.4034387e+02   1.1140387e+02   1.1249382e+02   8.6333226e+01   1.3441689e+02   4.7567742e+01   9.9830387e+01   2.8969032e+01   1.0270538e+02   8.8536452e+01   1.3768934e+02   2.5103645e+02  -5.0706581e+00   6.7304839e+01   8.7457871e+01   2.9993516e+02   1.0008735e+01   3.3196774e+01   1.1828974e+02   8.3610323e+01   9.1792787e+01   3.3668065e+01   8.3635587e+01   8.4826774e+01   7.6187406e+01   3.9130968e+01   6.3632103e+01   5.7770968e+01   9.7963484e+01   2.2013548e+01   8.2686658e+01   3.5915806e+01   7.9577703e+01   1.1550387e+02   1.2435001e+02   3.4676129e+01   6.4818813e+01   5.1409677e+01   1.1298916e+02   5.7514194e+01   1.2852080e+02   2.6231677e+02  -1.9626310e+01   2.6032935e+02  -5.3028000e+00   9.0975484e+01   9.6358735e+01   6.2391935e+01   9.9686387e+01   1.3560774e+02   1.4710977e+02   2.4513161e+02   2.7182697e+01   5.0419032e+01   2.0192003e+02   7.9095484e+01   1.2678978e+02   2.3455968e+02   2.7206516e+01   7.4442581e+01   1.5290266e+02   5.0175161e+01   1.2927050e+02   7.9310323e+01   1.4586711e+02   6.2067742e+01   1.2250135e+02   1.4382387e+02   2.5955409e+02   8.6472581e+01   9.7716065e+01   4.2070323e+01   1.1237695e+02   8.6998710e+01   1.2576817e+02   1.3314452e+02   7.3472632e+01   5.6303548e+01   1.6084410e+02
   5.7123871e+01   1.3709525e+02   7.6815161e+01   1.2882317e+02   8.4577419e+01   2.0849284e+02   7.3969677e+01   1.8798501e+02   4.6251129e+02   2.2907806e+01   5.4349355e+01   1.3950237e+02   8.4676774e+01   1.8281715e+02   7.7396129e+01   1.6215960e+02   5.4534839e+01   1.7426245e+01   9.0088065e+01   1.3772554e+02   7.6004516e+01   1.2537964e+02   6.5975161e+01   1.5358618e+02   2.6830774e+02   2.3211832e+01   9.0937742e+01   1.2756046e+02   6.5279032e+01   1.2804994e+02   1.2172419e+02   2.2278497e+02   9.3496774e+01   1.6449123e+02   7.2497419e+01   1.1746085e+02   7.6230000e+01   1.1332644e+02   6.3079355e+01   7.4324297e+01   1.2700903e+02   8.7718955e+01   7.6688065e+01   1.4183463e+02   6.2631935e+01   1.5236074e+02   4.6425161e+01   1.1615566e+02   6.8468387e+01   1.3406221e+02   3.6633839e+02   2.5546477e+01   3.0095677e+02  -1.4684284e+01   6.2273226e+01   1.3020459e+02   5.4551935e+01   1.0547746e+02   6.4523226e+01   1.1818653e+02   4.2897419e+01   7.6834658e+01   6.9855806e+01   1.4019089e+02   3.4023226e+01   1.2819427e+02   6.8543871e+01   1.0792262e+02   7.5473226e+01   1.2966569e+02   5.9947742e+01   1.2621999e+02   2.7639032e+01   5.3811781e+01   9.9776452e+01   1.3960014e+02   2.5975645e+02  -1.9058258e+01   5.6974839e+01   1.2671427e+02   3.1032516e+02   4.5075355e+00   6.3626774e+01   1.2375534e+02   8.5330323e+01   8.6805187e+01   5.5188065e+01   1.0581399e+02   7.8346774e+01   6.9945806e+01   4.8940968e+01   7.0647303e+01   3.7620968e+01   1.1486548e+02   3.3873548e+01   6.1117858e+01   5.4815806e+01   6.5015703e+01   1.1431387e+02   1.1858521e+02   4.6346129e+01   9.5165213e+01   6.3979677e+01   1.0851356e+02   5.0134194e+01   1.0825120e+02   2.9469677e+02   1.1632903e+00   2.5142935e+02   1.7219200e+01   8.7975484e+01   1.1335874e+02   6.4911935e+01   1.0367479e+02   1.6137774e+02   1.7556817e+02   1.6051161e+02  -3.7770323e-01   4.6559032e+01   2.3784883e+02   9.8185484e+01   1.0012258e+02   2.2626968e+02   1.1249716e+01   9.7722581e+01   1.1980026e+02   7.0415161e+01   1.5532130e+02   1.1331032e+02   1.7466711e+02   7.9687742e+01   1.5152175e+02   1.3658387e+02   2.8066329e+02   9.4332581e+01   9.2557265e+01   4.5360323e+01   9.1163755e+01   7.9668710e+01   1.3025457e+02   1.0024452e+02   6.1584632e+01   7.1153548e+01   1.7827610e+02
   6.5263871e+01   1.2720405e+02   7.8485161e+01   9.4689574e+01   8.8577419e+01   1.9241284e+02   8.3299677e+01   1.9133861e+02   4.5593129e+02   1.5114206e+01   6.0019355e+01   1.2052877e+02   8.1436774e+01   1.9116635e+02   8.9686129e+01   1.6231640e+02   4.0054839e+01   1.5584645e+01   6.9528065e+01   1.1744034e+02   7.2814516e+01   1.1430484e+02   4.5165161e+01   1.5787098e+02   2.9697774e+02   1.8232258e-02   9.0467742e+01   1.3854806e+02   7.1129032e+01   1.2220194e+02   1.4110419e+02   1.9323457e+02   8.7846774e+01   1.5969323e+02   6.7637419e+01   1.0755965e+02   6.5610000e+01   1.0932604e+02   7.4369355e+01   8.3421097e+01   1.1353903e+02   1.1103655e+02   7.7158065e+01   1.7098703e+02   5.0021935e+01   1.3655954e+02   5.9565161e+01   1.2862446e+02   7.5938387e+01   1.4482461e+02   3.9904839e+02   5.9739677e+01   2.9238677e+02  -1.6678684e+01   8.6413226e+01   1.3070339e+02   4.9551935e+01   7.8107458e+01   6.4813226e+01   1.5587333e+02   3.9227419e+01   1.2779826e+02   7.0145806e+01   1.4226769e+02   4.8503226e+01   1.5050587e+02   9.4643871e+01   1.2383462e+02   7.6243226e+01   1.2836409e+02   4.3947742e+01   1.0963999e+02   3.2299032e+01   9.7438981e+01   1.1425645e+02   1.6187174e+02   2.6646645e+02  -1.6595058e+01   4.5784839e+01   1.2093947e+02   2.5608516e+02  -1.7153265e+01   5.7906774e+01   1.0083294e+02   1.0195032e+02   1.0623559e+02   5.7378065e+01   1.1182879e+02   9.9446774e+01   7.5307806e+01   4.1180968e+01   6.6558103e+01   7.4100968e+01   1.2622708e+02   2.7683548e+01   8.5323058e+01   6.6485806e+01   6.4132103e+01   1.3141387e+02   1.4160721e+02   3.1536129e+01   8.0640013e+01   5.2079677e+01   9.6555561e+01   7.9034194e+01   1.3889920e+02   2.5650677e+02   1.1838490e+01   2.2228935e+02   1.1080400e+01   1.0593548e+02   1.0502194e+02   8.0391935e+01   1.4372639e+02   1.4851774e+02   1.8079697e+02   2.5785161e+02   1.2695097e+01   5.2129032e+01   2.0331323e+02   1.0342548e+02   1.0689338e+02   1.7303968e+02   2.7481161e+00   2.9168258e+02   1.3863458e+01   5.1225161e+01   1.3404650e+02   9.5500323e+01   1.5361191e+02   6.2357742e+01   1.4238815e+02   1.3410387e+02   2.0590169e+02   9.0472581e+01   1.2115606e+02   4.6400323e+01   1.1117055e+02   7.7808710e+01   1.5912337e+02   1.0200452e+02   1.0425383e+02   1.1092355e+02   1.0971450e+02
   6.2693871e+01   1.0988965e+02   8.1385161e+01   9.0117574e+01   8.2767419e+01   1.8873764e+02   8.3779677e+01   1.7544021e+02   4.0756129e+02   3.2723806e+01   4.5589355e+01   1.5749317e+02   8.2346774e+01   2.1557355e+02   8.7446129e+01   1.6216560e+02   2.7274839e+01   4.8867045e+01   9.3398065e+01   1.4153074e+02   8.0244516e+01   1.3357044e+02   6.9645161e+01   1.5172258e+02   3.0430774e+02   2.6091832e+01   9.4697742e+01   1.2134966e+02   4.5989032e+01   1.0835314e+02   1.5353419e+02   2.2134017e+02   1.0024677e+02   1.4990123e+02   7.6597419e+01   1.0179285e+02   7.9230000e+01   1.1061644e+02   6.9179355e+01   1.0893630e+02   1.2281903e+02   1.2153415e+02   6.5638065e+01   1.4076863e+02   7.3541935e+01   1.1724794e+02   5.8805161e+01   1.3854526e+02   7.4938387e+01   9.2434606e+01   3.7185839e+02   4.7004877e+01   3.5738677e+02   2.4913161e+00   1.0413323e+02   1.5442579e+02   4.2361935e+01   9.6872658e+01   5.8473226e+01   1.3062053e+02   6.0707419e+01   1.0231986e+02   7.0765806e+01   1.6763809e+02   4.1173226e+01   1.3524227e+02   1.1344387e+02   1.0966062e+02   9.1903226e+01   1.0549129e+02   5.3047742e+01   7.7911987e+01   2.9589032e+01   1.2675578e+02   9.2876452e+01   1.7005214e+02   2.0589645e+02  -4.4094581e+00   4.1974839e+01   1.0805427e+02   3.0912516e+02   9.0335355e+00   3.5716774e+01   1.1608814e+02   6.1660323e+01   1.0935879e+02   5.4528065e+01   1.1681679e+02   8.6636774e+01   8.6902606e+01   3.0990968e+01   6.7233303e+01   6.3770968e+01   1.1119348e+02   3.2823548e+01   7.0051858e+01   6.7815806e+01   7.1975703e+01   1.2346387e+02   1.2471321e+02   3.6536129e+01   8.7290013e+01   3.7749677e+01   1.2680196e+02   5.2654194e+01   1.4842960e+02   2.0854677e+02  -1.6704710e+01   2.8194935e+02   2.3976000e+00   9.5645484e+01   9.9985135e+01   7.0431935e+01   1.2771319e+02   1.4475774e+02   1.8623777e+02   2.7104161e+02   1.3069897e+01   6.1079032e+01   1.8068723e+02   8.1325484e+01   2.2891381e+01   1.8126968e+02   3.1369716e+01   9.1722581e+01   1.2090258e+01   5.0505161e+01   1.2691410e+02   8.0210323e+01   1.5664511e+02   4.9027742e+01   1.2507455e+02   1.5386387e+02   2.5866089e+02   1.0352258e+02   1.1601206e+02   4.1500323e+01   9.6092555e+01   1.0132871e+02   1.5114177e+02   1.2062452e+02   1.2362423e+02   6.5303548e+01   1.5026410e+02
   6.1793871e+01   1.1682165e+02   7.0195161e+01   9.9112774e+01   1.0786742e+02   1.9386964e+02   9.0109677e+01   1.7788381e+02   4.0746129e+02   3.0251806e+01   6.7209355e+01   1.5043357e+02   8.6386774e+01   1.7134035e+02   6.4066129e+01   1.5903600e+02   1.5164839e+01   2.9625845e+01   8.3778065e+01   1.4298034e+02   8.5914516e+01   9.8686839e+01   4.8455161e+01   1.1465778e+02   2.7526774e+02   4.1350323e+00   9.1847742e+01   1.5248766e+02   5.6369032e+01   1.3738274e+02   1.3267419e+02   2.5233897e+02   1.0604677e+02   1.3678723e+02   5.6837419e+01   9.9143652e+01   7.7140000e+01   9.3063639e+01   5.9989355e+01   1.3633150e+02   1.1015903e+02   1.2354695e+02   9.4968065e+01   1.3742223e+02   7.0251935e+01   1.5832114e+02   7.1425161e+01   1.2753566e+02   6.2888387e+01   1.7092861e+02   3.8571839e+02   6.2376077e+01   2.8453677e+02   7.8931613e-01   8.8083226e+01   1.5765979e+02   4.9601935e+01   9.4913458e+01   8.2333226e+01   1.4638173e+02   3.7897419e+01   1.3890466e+02   6.6335806e+01   1.4609249e+02   4.2883226e+01   1.4362547e+02   9.1593871e+01   1.0407862e+02   7.5623226e+01   1.1332369e+02   4.9807742e+01   8.5171187e+01   4.5919032e+01   9.7069381e+01   1.1353645e+02   1.8196934e+02   2.2208645e+02  -1.4804658e+01   5.1734839e+01   1.1665347e+02   2.8955516e+02  -1.0608645e+00   4.7006774e+01   9.3044942e+01   8.1660323e+01   8.7238787e+01   6.1148065e+01   1.0100719e+02   9.9636774e+01   6.2532606e+01   2.1560968e+01   7.4037703e+01   4.5380968e+01   1.0333468e+02   2.0353548e+01   5.9769458e+01   5.4335806e+01   1.0519410e+02   1.2055387e+02   1.1223601e+02   3.8966129e+01   1.0271561e+02   5.6079677e+01   1.2114556e+02   6.4324194e+01   1.4788600e+02   2.1821677e+02   1.2661690e+01   2.5456935e+02   1.5728000e+01   9.2215484e+01   7.9969535e+01   6.0531935e+01   1.2831519e+02   1.4718774e+02   1.9651337e+02   2.6680161e+02   1.2119097e+01   5.4989032e+01   2.5627443e+02   9.1375484e+01   1.1442738e+02   1.7179968e+02   6.8873161e+00   6.3442581e+01   4.5072658e+01   8.3985161e+01   1.3223570e+02   9.9070323e+01   1.4085631e+02   6.2167742e+01   1.5740335e+02   1.4558387e+02   2.6579329e+02   1.0138258e+02   1.1318326e+02   3.9360323e+01   1.0226375e+02   7.7188710e+01   1.3088297e+02   1.1562452e+02   1.0826423e+02   6.4063548e+01   1.4308330e+02
   6.6693871e+01   1.1165965e+02   4.2675161e+01   1.2160437e+02   7.6437419e+01   2.0614404e+02   8.3109677e+01   1.9949381e+02   3.6156129e+02   2.6563806e+01   4.2059355e+01   1.4201557e+02   6.9246774e+01   1.9462155e+02   8.6776129e+01   1.5940920e+02   4.8744839e+01   2.2889445e+01   8.1708065e+01   1.0146594e+02   7.4484516e+01   1.1408124e+02   5.0785161e+01   1.3756138e+02   2.8150774e+02   1.2865832e+01   9.3127742e+01   1.2395526e+02   6.1419032e+01   1.3802874e+02   1.1120419e+02   2.1610657e+02   8.2846774e+01   1.5449323e+02   7.5877419e+01   1.1919045e+02   7.1610000e+01   1.0074604e+02   6.6599355e+01   9.2092697e+01   1.1210903e+02   8.5240955e+01   6.3448065e+01   1.6365383e+02   6.9441935e+01   1.3467594e+02   6.4185161e+01   1.1206486e+02   7.4198387e+01   1.4339381e+02   3.9742839e+02   4.9339277e+01   2.6085677e+02  -2.1786284e+01   8.1413226e+01   1.2681339e+02   4.0361935e+01   1.0270266e+02   5.4093226e+01   1.2216093e+02   2.9747419e+01   1.3459666e+02   5.3575806e+01   1.3830329e+02   2.6453226e+01   1.3941987e+02   8.9873871e+01   7.5116219e+01   7.5143226e+01   1.1674209e+02   6.0757742e+01   9.5395187e+01   4.4779032e+01   1.0701058e+02   9.5686452e+01   1.6063734e+02   2.5089645e+02  -1.3679458e+01   5.6164839e+01   8.3869071e+01   2.6922516e+02  -6.0544645e+00   3.8576774e+01   1.1861934e+02   9.0800323e+01   1.0659759e+02   6.3238065e+01   9.0889987e+01   8.2116774e+01   8.4364206e+01   5.1320968e+01   7.7076903e+01   5.3910968e+01   1.0260228e+02   2.8113548e+01   6.3388658e+01   5.0105806e+01   8.4912503e+01   1.2855387e+02   1.3511601e+02   5.4246129e+01   8.0393213e+01   5.1939677e+01   9.7616761e+01   3.9324194e+01   1.0683600e+02   2.5445677e+02   8.2424903e+00   2.8556935e+02   1.4778000e+01   7.7595484e+01   6.5289135e+01   8.2721935e+01   1.2110999e+02   1.9799774e+02   2.2773857e+02   2.5942161e+02   1.6039497e+01   5.8799032e+01   2.2191963e+02   7.9805484e+01   1.1459298e+02   2.1864968e+02   1.0479316e+01   1.5382258e+02   3.5412258e+01   8.7365161e+01   1.6767530e+02   1.0812032e+02   1.6746231e+02   6.9877742e+01   1.2697655e+02   1.4063387e+02   2.5699929e+02   6.9422581e+01   8.4980065e+01   4.6590323e+01   1.1625535e+02   9.1288710e+01   1.4132497e+02   1.0500452e+02   9.9963832e+01   8.7443548e+01   1.2145290e+02
   6.5933871e+01   1.0672045e+02   9.0295161e+01   9.2794774e+01   9.6197419e+01   2.0404324e+02   8.3829677e+01   1.6195621e+02   3.9020129e+02   8.2726065e+00   4.9819355e+01   1.3953477e+02   7.3056774e+01   1.6169675e+02   9.8206129e+01   1.7111480e+02   3.3274839e+01   1.2237045e+01   1.0952806e+02   1.2124034e+02   9.2814516e+01   1.3132484e+02   5.2455161e+01   1.3676778e+02   2.7302774e+02  -1.3115768e+01   5.2937742e+01   6.2880465e+01   6.0319032e+01   1.3035674e+02   1.3225419e+02   2.1732257e+02   1.1219677e+02   1.5509523e+02   7.3687419e+01   1.2821565e+02   6.5280000e+01   9.6542439e+01   6.3889355e+01   8.4599497e+01   1.2100903e+02   9.4868955e+01   5.3688065e+01   1.0743463e+02   5.4021935e+01   1.4204954e+02   7.9325161e+01   1.4432366e+02   9.2468387e+01   1.0666221e+02   3.7094839e+02   6.0267677e+01   2.4869677e+02  -1.0233484e+01   8.5843226e+01   1.4464899e+02   7.3891935e+01   1.1183026e+02   4.7863226e+01   1.4084933e+02   2.9037419e+01   9.5653458e+01   3.6425806e+01   1.5419529e+02   3.2643226e+01   1.5744467e+02   9.2163871e+01   6.2693019e+01   6.7243226e+01   1.1765409e+02   3.6477742e+01   9.3237587e+01   2.9209032e+01   1.0035618e+02   9.1966452e+01   1.5874494e+02   2.5356645e+02  -1.0330581e+00   6.1824839e+01   8.0036271e+01   2.2260516e+02  -3.1348645e+00   4.4816774e+01   1.0483014e+02   1.0095032e+02   9.5645587e+01   4.4958065e+01   8.2152387e+01   8.8496774e+01   5.5083806e+01   3.9750968e+01   7.7532503e+01   5.1050968e+01   1.0450108e+02   2.4113548e+01   6.0518658e+01   4.1955806e+01   7.7184503e+01   1.2541387e+02   1.3127721e+02   5.2776129e+01   7.6270813e+01   6.8559677e+01   1.0004716e+02   6.5794194e+01   9.2718400e+01   3.5469677e+02   4.8332903e+00   2.4718935e+02   1.8278400e+01   6.7555484e+01   7.2662335e+01   4.9911935e+01   1.0654479e+02   1.7146774e+02   1.8110097e+02   2.6223161e+02   3.9469677e-01   4.7609032e+01   2.3253483e+02   7.0475484e+01   1.0366938e+02   2.3741968e+02   1.6877161e+00   3.2153258e+02  -6.5245419e+00   5.3655161e+01   1.2975210e+02   8.3780323e+01   1.7350951e+02   6.1547742e+01   1.1707295e+02   1.0367387e+02   2.3871609e+02   7.8042581e+01   1.2777046e+02   5.2590323e+01   9.3435355e+01   6.7288710e+01   1.0272497e+02   1.0009452e+02   8.0786632e+01   9.0823548e+01   1.0889250e+02
   8.0173871e+01   1.1744125e+02   6.3625161e+01   1.1592837e+02   8.8437419e+01   1.8923404e+02   7.0019677e+01   1.6054101e+02   4.5825129e+02   3.8286065e+00   4.4299355e+01   1.0707637e+02   6.0536774e+01   1.7279835e+02   8.3966129e+01   1.6734400e+02   3.1274839e+01   1.3707045e+01   8.8028065e+01   8.7390335e+01   7.2054516e+01   1.0579564e+02   4.6785161e+01   1.4569138e+02   2.9283774e+02   3.4943226e-01   5.8607742e+01   7.5526865e+01   5.2039032e+01   1.4982914e+02   1.2925419e+02   2.2666257e+02   1.1364677e+02   1.8187923e+02   7.5217419e+01   1.4862325e+02   6.2140000e+01   9.7603639e+01   6.9179355e+01   8.8076297e+01   1.1119903e+02   9.3793755e+01   7.2158065e+01   1.1800703e+02   8.7921935e+01   1.2476754e+02   7.8185161e+01   1.2789486e+02   6.1198387e+01   1.5974381e+02   4.7447839e+02   4.9935277e+01   2.7074677e+02  -8.4774839e+00   8.7893226e+01   1.2591499e+02   5.3941935e+01   1.1314626e+02   7.9473226e+01   1.3142053e+02   4.8087419e+01   1.1551946e+02   6.1715806e+01   1.4198209e+02   4.6743226e+01   1.4112667e+02   9.0783871e+01   1.2695342e+02   7.9903226e+01   9.9781290e+01   5.4287742e+01   8.4102787e+01   3.9729032e+01   9.8564581e+01   1.1101645e+02   1.4813094e+02   2.6603645e+02  -2.0510658e+01   6.2304839e+01   1.4942787e+02   2.3365516e+02  -4.0188645e+00   5.0956774e+01   1.2510894e+02   1.0266032e+02   1.2169879e+02   4.9148065e+01   1.2324719e+02   9.1636774e+01   5.3262606e+01   3.5650968e+01   8.9860503e+01   6.7860968e+01   8.2676284e+01   2.8543548e+01   6.3304258e+01   5.5295806e+01   8.5687303e+01   1.3607387e+02   1.3946441e+02   6.3436129e+01   9.4378013e+01   2.9509677e+01   1.0769116e+02   5.7794194e+01   1.3187840e+02   3.6135677e+02  -9.7395097e+00   2.7742935e+02  -4.0008000e+00   7.3835484e+01   1.0810994e+02   6.7811935e+01   1.1911279e+02   1.3889774e+02   1.7708657e+02   2.4804161e+02   3.5099897e+01   4.9749032e+01   1.9564363e+02   7.8515484e+01   1.2411618e+02   2.4407968e+02   2.8249161e+00   3.2830258e+02   2.6213858e+01   6.6075161e+01   1.0275850e+02   7.4120323e+01   1.5847231e+02   7.5687742e+01   1.3508175e+02   1.1158387e+02   2.7475329e+02   9.1572581e+01   8.0548065e+01   4.3120323e+01   1.0891295e+02   8.3088710e+01   1.0579097e+02   1.0857452e+02   8.1348232e+01   1.0377355e+02   9.7146503e+01
   7.0413871e+01   1.4679205e+02   7.9105161e+01   1.1653997e+02   8.5147419e+01   1.6406724e+02   7.8019677e+01   1.8014101e+02   4.1825129e+02   2.3708606e+01   6.5489355e+01   1.6766117e+02   8.3866774e+01   1.9850195e+02   9.1776129e+01   1.7309920e+02   5.3534839e+01   3.5616245e+01   8.3778065e+01   1.4448034e+02   9.3434516e+01   1.1503524e+02   5.0355161e+01   1.4131578e+02   2.0202774e+02   7.8184232e+01   5.9127742e+01   6.5105265e+01   4.4799032e+01   1.4159834e+02   1.4448419e+02   2.0877417e+02   7.1846774e+01   1.6567323e+02   7.2837419e+01   1.1595365e+02   6.6570000e+01   9.2629239e+01   6.5079355e+01   1.1826430e+02   1.0615903e+02   1.3648695e+02   7.2298065e+01   1.3394583e+02   6.1831935e+01   1.3223474e+02   6.0895161e+01   1.2389806e+02   7.8838387e+01   1.3175261e+02   4.6366839e+02   5.4090077e+01   2.6632677e+02  -7.0138839e+00   1.0427323e+02   1.3460459e+02   5.1411935e+01   9.2108658e+01   7.5953226e+01   1.3474213e+02   2.9327419e+01   9.8350258e+01   6.6715806e+01   1.3249209e+02   5.6173226e+01   1.3418227e+02   8.4833871e+01   1.0142942e+02   8.2143226e+01   1.1684209e+02   5.2567742e+01   9.5000387e+01   3.0259032e+01   8.0892181e+01   1.1753645e+02   1.2802934e+02   2.3032645e+02  -7.2238581e+00   5.7874839e+01   1.2488227e+02   2.3965516e+02  -4.5886452e-01   3.7196774e+01   1.0591974e+02   1.0085032e+02   1.2056359e+02   7.2808065e+01   1.1854439e+02   1.0763677e+02   7.6892606e+01   2.5370968e+01   1.0915290e+02   6.6380968e+01   1.1675468e+02   2.1303548e+01   4.9783458e+01   4.4815806e+01   6.1765703e+01   1.2088387e+02   1.3134961e+02   2.9486129e+01   8.9994013e+01   5.3079677e+01   1.2347556e+02   4.9754194e+01   1.0533160e+02   4.1945677e+02  -5.7509677e-02   2.1547935e+02   2.2625200e+01   1.0112548e+02   1.0244674e+02   6.3101935e+01   8.2009587e+01   1.8327774e+02   2.0420617e+02   2.7632161e+02   1.5547497e+01   5.5029032e+01   2.5460123e+02   8.4665484e+01   1.1167418e+02   2.3622968e+02   1.2882916e+01   3.2706258e+02   8.4130581e+00   4.2225161e+01   1.2119650e+02   8.6590323e+01   1.6956471e+02   5.7117742e+01   1.3446735e+02   1.5353387e+02   2.4182729e+02   7.9662581e+01   9.0690865e+01   4.1500323e+01   1.1147255e+02   7.9708710e+01   1.0978137e+02   9.2624516e+01   4.6574232e+01   5.9873548e+01   1.5984850e+02
   7.9643871e+01   1.2743365e+02   7.0005161e+01   1.1521797e+02   7.4717419e+01   2.0214164e+02   5.3639677e+01   1.8928141e+02   4.7030129e+02   3.2754606e+01   3.9019355e+01   1.3411877e+02   7.3156774e+01   1.6378875e+02   8.2586129e+01   1.5998440e+02   3.2584839e+01   6.7122452e+00   9.8708065e+01   8.8785935e+01   5.6484516e+01   1.2475124e+02   5.9595161e+01   1.6942658e+02   1.9173774e+02   9.2097432e+01   5.9227742e+01   9.4667265e+01   6.0319032e+01   1.3163674e+02   1.3696419e+02   2.1656577e+02   7.9496774e+01   1.3921123e+02   8.0927419e+01   1.3016645e+02   8.5470000e+01   9.7927239e+01   6.1029355e+01   1.1901830e+02   1.0672903e+02   1.0963135e+02   6.7208065e+01   1.2035303e+02   5.9351935e+01   1.4853314e+02   5.8615161e+01   1.3346046e+02   5.4308387e+01   1.1924501e+02   3.9590839e+02   4.6130877e+01   2.7317677e+02   6.8581161e+00   9.5743226e+01   1.5176699e+02   4.2601935e+01   1.0405346e+02   6.4663226e+01   1.5707533e+02   4.7947419e+01   1.0234066e+02   6.1575806e+01   1.5756329e+02   4.1503226e+01   1.6749587e+02   1.1078387e+02   1.1920342e+02   9.0573226e+01   1.0702769e+02   5.5997742e+01   9.2435987e+01   3.3729032e+01   9.8754581e+01   1.0092645e+02   1.3807814e+02   2.3508645e+02   1.6205342e+01   6.2924839e+01   1.1428827e+02   2.9732516e+02   1.7787535e+01   4.5336774e+01   9.9218542e+01   9.9380323e+01   1.3934119e+02   5.4718065e+01   1.2142159e+02   9.7536774e+01   7.1270606e+01   5.1320968e+01   1.0379690e+02   5.5240968e+01   1.1106588e+02   3.0923548e+01   5.5353858e+01   4.7725806e+01   8.7102903e+01   1.3246387e+02   1.0861321e+02   4.7816129e+01   8.7237613e+01   5.0979677e+01   1.2902356e+02   6.7654194e+01   1.5022960e+02   3.9635677e+02  -3.2595097e+00   2.4542935e+02   1.9559200e+01   1.2093548e+02   1.1958194e+02   6.9531935e+01   1.2630519e+02   1.2246774e+02   1.7759097e+02   2.4937161e+02   6.4234968e+00   4.2939032e+01   2.3618843e+02   8.5325484e+01   1.4334138e+02   2.4103968e+02   2.2828116e+01   3.7177258e+02  -7.2137419e+00   5.6075161e+01   1.4227850e+02   8.5360323e+01   1.6704311e+02   6.2117742e+01   1.4002735e+02   1.1877387e+02   2.1850809e+02   1.5661258e+02   9.2914865e+01   5.6170323e+01   1.0362895e+02   8.1618710e+01   1.2762857e+02   1.1133452e+02   1.1207743e+02   4.2393548e+01   1.4038690e+02
   5.7833871e+01   9.9848452e+01   8.7105161e+01   1.0894997e+02   1.2933742e+02   2.0087204e+02   8.2779677e+01   1.7442021e+02   4.2156129e+02   2.6283806e+01   5.3779355e+01   1.5621797e+02   6.8576774e+01   2.1434515e+02   8.5876129e+01   1.5281120e+02   3.4584839e+01   3.3812245e+01   1.0064806e+02   1.3407074e+02   1.1057452e+02   1.0400404e+02   7.3065161e+01   1.6682898e+02   2.2030774e+02   7.8951832e+01   5.7417742e+01   1.1390206e+02   4.2899032e+01   1.2089034e+02   1.3467419e+02   1.8598897e+02   9.4746774e+01   1.1074123e+02   7.9407419e+01   1.1052805e+02   4.8900000e+01   1.1618284e+02   7.6319355e+01   1.1064510e+02   1.4529903e+02   1.0377575e+02   6.7108065e+01   1.4527103e+02   7.5441935e+01   1.3786594e+02   5.7185161e+01   1.2162486e+02   6.6518387e+01   1.1131821e+02   3.3585839e+02   5.8074877e+01   2.6985677e+02  -2.6662839e+00   8.7273226e+01   1.5220459e+02   3.7271935e+01   9.7949858e+01   8.2333226e+01   1.3714173e+02   3.8847419e+01   1.0144866e+02   7.0285806e+01   1.3905649e+02   4.6023226e+01   1.7142427e+02   9.4253871e+01   9.0575819e+01   9.0673226e+01   1.0449969e+02   4.5287742e+01   9.5862787e+01   5.6829032e+01   1.2095658e+02   7.8446452e+01   1.6334654e+02   2.3318645e+02   9.0673419e+00   6.4204839e+01   8.7605871e+01   2.2584516e+02   2.1265935e+01   5.9576774e+01   9.5749342e+01   1.1695032e+02   1.2222559e+02   7.1528065e+01   1.0702679e+02   1.0953677e+02   7.1590606e+01   2.0700968e+01   7.3866503e+01   5.7000968e+01   1.0645508e+02   4.0393548e+01   6.7976258e+01   5.8915806e+01   6.2927703e+01   1.4084387e+02   1.1313281e+02   4.7676129e+01   9.2448813e+01   5.8939677e+01   1.1248676e+02   5.9134194e+01   1.3658120e+02   3.9445677e+02  -3.1975097e+00   2.8208935e+02   6.1964000e+00   7.9935484e+01   8.0861935e+01   8.9771935e+01   1.2435599e+02   1.4441774e+02   2.1073497e+02   2.4551161e+02   2.0732297e+01   3.9799032e+01   2.5715963e+02   9.6235484e+01   1.2946858e+02   2.3650968e+02   5.1405161e+00   3.8849258e+02  -8.9813419e+00   5.1985161e+01   1.4883570e+02   7.9260323e+01   1.5849111e+02   5.7267742e+01   1.4598535e+02   9.1533871e+01   4.0692729e+02   9.8952581e+01   1.0175766e+02   5.1740323e+01   1.0298335e+02   9.4568710e+01   1.3154257e+02   1.1528452e+02   1.0100143e+02   7.7203548e+01   1.5255210e+02
   7.1173871e+01   9.9881252e+01   9.1345161e+01   1.1518077e+02   9.5057419e+01   1.7627444e+02   8.5639677e+01   1.4996141e+02   3.9799129e+02   2.3799406e+01   5.2589355e+01   1.2883317e+02   7.3966774e+01   1.6038395e+02   8.2966129e+01   1.5837400e+02   2.5004839e+01   3.9898645e+01   6.8028065e+01   8.6180335e+01   7.3484516e+01   9.9581239e+01   6.7835161e+01   1.3124738e+02   2.1292774e+02   9.0692232e+01   6.6657742e+01   8.5732865e+01   6.4939032e+01   1.7169714e+02   1.2025419e+02   2.1033257e+02   1.1604677e+02   1.5958723e+02   5.6497419e+01   1.1583085e+02   6.3280000e+01   1.1817244e+02   6.0459355e+01   9.5633897e+01   1.2572903e+02   1.1506135e+02   8.3068065e+01   1.3170423e+02   6.8491935e+01   1.3680194e+02   6.3705161e+01   1.2648326e+02   5.8678387e+01   1.1520541e+02   4.6466839e+02   5.6440077e+01   2.9406677e+02   9.1869161e+00   9.6133226e+01   1.5515579e+02   4.4511935e+01   8.4940658e+01   5.4053226e+01   1.5911413e+02   3.9557419e+01   1.2491186e+02   7.0145806e+01   1.3364769e+02   5.1123226e+01   1.1820627e+02   8.1493871e+01   1.0607662e+02   8.5383226e+01   1.0954289e+02   4.6097742e+01   1.0651799e+02   3.0449032e+01   1.2025698e+02   6.7306452e+01   1.7228774e+02   2.4770645e+02  -4.2842581e+00   4.4684839e+01   9.6937471e+01   2.3255516e+02   8.8291355e+00   5.8336774e+01   1.0536854e+02   9.3140323e+01   1.2860039e+02   3.9528065e+01   7.5496787e+01   1.0282677e+02   5.4367406e+01   5.5840968e+01   1.2433530e+02   2.8480968e+01   1.2720668e+02   3.6253548e+01   6.5497458e+01   4.5525806e+01   8.9568903e+01   1.2074387e+02   1.0817081e+02   3.9296129e+01   7.9919213e+01   3.3509677e+01   1.2847116e+02   5.8414194e+01   1.3463880e+02   4.6726677e+02   1.1167690e+01   2.9147935e+02   2.1875200e+01   7.8835484e+01   1.0941994e+02   6.0671935e+01   1.2315399e+02   1.3513774e+02   2.0495737e+02   2.8542161e+02   1.2349497e+01   4.0609032e+01   2.0694483e+02   6.6425484e+01   9.6233381e+01   2.1707968e+02  -5.3508387e-01   3.6649258e+02  -9.8913419e+00   5.5555161e+01   1.3755010e+02   1.0888032e+02   1.9207151e+02   6.0547742e+01   1.3743295e+02   1.3905387e+02   2.9679569e+02   9.7902581e+01   1.1161166e+02   5.2020323e+01   9.0870955e+01   8.6518710e+01   1.3761657e+02   1.0414452e+02   1.1113263e+02   1.1249355e+02   1.0439890e+02
   1.3531387e+02   9.4940052e+01   5.2865161e+01   1.2249917e+02   5.2717419e+01   1.8271164e+02   8.0069677e+01   1.7530701e+02   4.3762129e+02   1.4319006e+01   6.6019355e+01   1.5314877e+02   6.9296774e+01   2.2875755e+02   9.2306129e+01   1.4634680e+02   3.2904839e+01   2.1316645e+01   9.5528065e+01   1.0029034e+02   6.4244516e+01   1.1061044e+02   4.5115161e+01   1.3268498e+02   2.2654774e+02   9.6602632e+01   6.6037742e+01   9.2122465e+01   5.6559032e+01   1.3117754e+02   1.3339419e+02   2.4199137e+02   9.0196774e+01   1.6775523e+02   8.9167419e+01   1.5002725e+02   6.2810000e+01   9.1980039e+01   8.1989355e+01   1.0024150e+02   1.1438903e+02   9.2438555e+01   7.0258065e+01   1.5877903e+02   5.5161935e+01   1.2343834e+02   6.9135161e+01   1.2966886e+02   5.1198387e+01   1.0996381e+02   3.8333839e+02   5.4846477e+01   2.7238677e+02  -1.5398684e+01   8.1843226e+01   1.3063899e+02   5.1461935e+01   1.3257466e+02   7.9813226e+01   1.2715333e+02   4.9897419e+01   1.2256466e+02   7.1525806e+01   1.2615729e+02   5.1883226e+01   1.2347547e+02   9.2923871e+01   9.3012219e+01   9.1623226e+01   1.2837369e+02   3.0707742e+01   9.4219187e+01   3.9299032e+01   1.3821898e+02   7.3016452e+01   1.5050094e+02   2.5284645e+02   4.9745419e+00   4.9064839e+01   1.1253707e+02   2.3779516e+02   2.0169935e+01   4.1526774e+01   1.1233334e+02   1.0219032e+02   8.1786387e+01   5.4528065e+01   8.0156787e+01   8.3346774e+01   5.0115806e+01   4.9040968e+01   1.0402930e+02   5.2340968e+01   1.1477788e+02   3.1353548e+01   7.2699458e+01   6.1915806e+01   8.1397703e+01   9.7503871e+01   1.2312001e+02   2.7726129e+01   9.6514813e+01   6.6129677e+01   9.4621561e+01   5.5844194e+01   1.2146440e+02   5.3383677e+02   4.9320903e+00   2.8128935e+02   3.0690400e+01   8.3885484e+01   7.4635935e+01   7.2011935e+01   1.1601679e+02   1.3999774e+02   2.2394857e+02   2.7608161e+02   1.9426697e+01   5.9029032e+01   1.9128123e+02   8.0285484e+01   1.1440458e+02   2.3769968e+02   3.7765316e+01   3.7715258e+02   2.8758581e+00   7.1175161e+01   1.5073050e+02   1.0012032e+02   1.9205231e+02   5.9737742e+01   1.3697775e+02   1.3291387e+02   2.6480689e+02   1.0223258e+02   8.4595265e+01   3.1070323e+01   1.0825695e+02   6.5048710e+01   1.5295417e+02   1.1200452e+02   1.0064383e+02   1.1277355e+02   9.3086503e+01
   9.8263871e+01   1.3375405e+02   8.5105161e+01   1.1567997e+02   1.0109742e+02   1.4451124e+02   8.5489677e+01   1.6920341e+02   4.1756129e+02   1.5653806e+01   3.2539355e+01   1.4282717e+02   7.1296774e+01   1.7954755e+02   6.5636129e+01   1.7138040e+02   5.0584839e+01   4.6952245e+01   8.6898065e+01   1.2448074e+02   8.3534516e+01   9.8587239e+01   6.3545161e+01   1.3911058e+02   2.2864774e+02   8.7524632e+01   7.6937742e+01   7.9440465e+01   6.6939032e+01   1.3605714e+02   1.3386419e+02   2.2614377e+02   8.2346774e+01   1.6638323e+02   6.7547419e+01   1.2528685e+02   7.9090000e+01   7.6577639e+01   5.2219355e+01   8.3673097e+01   1.1886903e+02   1.1661015e+02   8.3728065e+01   1.1951143e+02   6.6871935e+01   1.3493154e+02   5.6895161e+01   1.4202806e+02   6.6148387e+01   7.8347806e+01   3.7647839e+02   6.5155277e+01   2.8906677e+02  -2.1893084e+01   8.9743226e+01   1.1419699e+02   5.0791935e+01   1.1734826e+02   6.2193226e+01   1.2270293e+02   4.1607419e+01   1.0331786e+02   5.5185806e+01   1.3893449e+02   3.8743226e+01   1.3885667e+02   6.1643871e+01   9.7994619e+01   6.1673226e+01   1.1104969e+02   4.8427742e+01   8.9761587e+01   1.8639032e+01   1.2201178e+02   1.0320645e+02   1.4370574e+02   2.4760645e+02  -7.5562581e+00   5.9684839e+01   1.2925747e+02   2.0417516e+02   7.3795355e+00   5.2526774e+01   1.0302334e+02   7.3090323e+01   1.3120439e+02   5.6188065e+01   1.0406399e+02   9.0206774e+01   5.7717006e+01   4.5370968e+01   6.6322903e+01   3.5340968e+01   1.0404788e+02   2.9353548e+01   5.3809458e+01   6.1435806e+01   6.4056103e+01   1.0093387e+02   9.4995613e+01   3.2346129e+01   1.0805521e+02   4.7129677e+01   1.2357156e+02   5.7034194e+01   1.6217920e+02   4.1226677e+02   8.7576903e+00   2.3799935e+02   3.4863600e+01   9.0835484e+01   8.4889935e+01   6.1391935e+01   1.3433639e+02   1.5351774e+02   1.6681697e+02   2.5842161e+02   1.1169497e+01   5.5319032e+01   2.3524803e+02   8.3565484e+01   1.1181218e+02   2.5664968e+02   7.9593161e+00   3.6701258e+02   6.3070581e+00   4.0695161e+01   1.5492890e+02   1.0421032e+02   1.8896511e+02   7.2457742e+01   1.5167015e+02   1.2329387e+02   2.4762649e+02   9.6902581e+01   9.9311665e+01   4.9880323e+01   1.0165215e+02   6.0518710e+01   1.2159657e+02   1.0167452e+02   7.2230232e+01   6.5823548e+01   1.3603250e+02
   8.0453871e+01   1.2679885e+02   6.9435161e+01   1.1803357e+02   7.4717419e+01   1.9428164e+02   7.8399677e+01   2.0254061e+02   4.6662129e+02   1.4469006e+01   3.1589355e+01   1.3380317e+02   8.2816774e+01   1.5986595e+02   7.0356129e+01   1.5253280e+02   3.3844839e+01   2.2711445e+01   8.3648065e+01   1.2599074e+02   8.6724516e+01   1.0405204e+02   5.7785161e+01   1.3810138e+02   1.7835774e+02   9.7697832e+01   6.4037742e+01   1.0790246e+02   6.5369032e+01   1.2599274e+02   1.2448419e+02   2.1908417e+02   9.0446774e+01   1.6623523e+02   6.9877419e+01   1.2057045e+02   6.1330000e+01   1.1104844e+02   7.6839355e+01   9.4563497e+01   1.3086903e+02   8.5270155e+01   7.0018065e+01   1.3503823e+02   5.9301935e+01   1.4334714e+02   6.5945161e+01   1.1525406e+02   7.0148387e+01   1.1397781e+02   3.7933839e+02   5.4976477e+01   2.9974677e+02  -1.5477484e+01   8.2603226e+01   1.4600819e+02   6.1361935e+01   9.2352658e+01   5.6523226e+01   1.3058653e+02   2.9747419e+01   1.0002666e+02   6.0905806e+01   1.4014689e+02   3.1793226e+01   1.5641267e+02   8.6973871e+01   1.0429822e+02   6.7523226e+01   1.0011169e+02   3.9517742e+01   8.1284387e+01   3.6069032e+01   1.0466738e+02   1.2220645e+02   1.5127574e+02   2.1080645e+02  -4.2322581e+00   3.8824839e+01   1.4582627e+02   1.7374516e+02   7.4339355e+00   5.8766774e+01   8.5434142e+01   6.1660323e+01   1.2302879e+02   5.2768065e+01   1.2352759e+02   9.6826774e+01   7.8517406e+01   2.8460968e+01   9.7625703e+01   7.5050968e+01   1.0391108e+02   2.9253548e+01   2.9867458e+01   5.0485806e+01   7.2602103e+01   1.2355387e+02   1.2094601e+02   3.8296129e+01   7.8479213e+01   5.3699677e+01   1.0928596e+02   4.3564194e+01   1.3639680e+02   3.8893677e+02   1.7094090e+01   2.2961935e+02   1.8724000e+01   8.9885484e+01   1.0120594e+02   6.0011935e+01   1.0692679e+02   1.3446774e+02   1.6553097e+02   2.9189161e+02   1.2591897e+01   5.0269032e+01   1.8774203e+02   7.7945484e+01   1.4254178e+02   2.2860968e+02   3.2525161e+00   3.2606258e+02  -2.2694194e-01   5.5935161e+01   1.4304970e+02   9.3740323e+01   1.9809271e+02   7.1877742e+01   1.3000655e+02   1.1829387e+02   2.3721649e+02   7.5812581e+01   8.2328865e+01   3.1170323e+01   9.1538955e+01   6.9328710e+01   1.1208177e+02   8.8194516e+01   6.1118632e+01   1.0058355e+02   1.1340170e+02
   7.7883871e+01   1.0586445e+02   6.6155161e+01   9.5815974e+01   6.6907419e+01   1.8981644e+02   6.4539677e+01   1.8840941e+02   4.4309129e+02   5.3014065e+00   5.0629355e+01   1.3641997e+02   8.4196774e+01   1.6923555e+02   8.4396129e+01   1.8330960e+02   3.3584839e+01   2.7262245e+01   1.1608806e+02   8.9275535e+01   9.9814516e+01   1.1395484e+02   5.0685161e+01   1.6890938e+02   1.9707774e+02   8.9810232e+01   5.4847742e+01   9.3677665e+01   5.3609032e+01   1.4279354e+02   1.5058419e+02   2.5666617e+02   7.4796774e+01   1.5198723e+02   7.9067419e+01   1.1012525e+02   6.8330000e+01   1.0348844e+02   7.7939355e+01   1.0680550e+02   1.1358903e+02   1.0112255e+02   7.1348065e+01   1.6188183e+02   5.0971935e+01   1.4786354e+02   5.9705161e+01   1.3532326e+02   7.3148387e+01   1.4936781e+02   3.9975839e+02   4.4392877e+01   3.1601677e+02  -2.1359084e+01   8.6703226e+01   1.4591019e+02   3.9791935e+01   1.3346826e+02   6.1333226e+01   9.4871729e+01   2.2417419e+01   1.0361306e+02   5.2525806e+01   1.4428729e+02   4.8123226e+01   1.1429627e+02   9.6923871e+01   9.6412219e+01   7.7053226e+01   1.2086929e+02   2.2807742e+01   9.3521187e+01   3.9539032e+01   1.0319978e+02   1.1796645e+02   1.2980494e+02   2.3713645e+02  -5.1986581e+00   3.8354839e+01   1.3177387e+02   2.5146516e+02   1.3786335e+01   3.9716774e+01   9.9198142e+01   6.9000323e+01   1.0449159e+02   6.6288065e+01   1.1416599e+02   1.0911677e+02   7.3484206e+01   4.6320968e+01   7.7906903e+01   5.0530968e+01   1.2111268e+02   2.9633548e+01   6.4357058e+01   5.1055806e+01   8.5556503e+01   9.3553871e+01   1.5667601e+02   4.7436129e+01   8.2658013e+01   5.2509677e+01   1.2619116e+02   5.0464194e+01   1.3608480e+02   5.0364677e+02  -4.6027097e+00   2.2018935e+02  -7.2316000e+00   9.7645484e+01   1.1358514e+02   7.0961935e+01   1.0838079e+02   1.3956774e+02   1.9598297e+02   2.4308161e+02   2.3966968e+00   4.9369032e+01   2.0786403e+02   1.0104548e+02   9.5173781e+01   1.8745968e+02   2.7924516e+01   3.5691258e+02  -7.6449419e+00   4.0035161e+01   1.4827170e+02   7.6550323e+01   1.4984791e+02   6.5597742e+01   1.3855895e+02   1.0610387e+02   2.1505169e+02   8.6852581e+01   1.2811566e+02   3.7360323e+01   1.0661375e+02   8.4048710e+01   1.0100417e+02   9.8764516e+01   6.5273032e+01   8.9443548e+01   1.5691290e+02
   8.1553871e+01   1.0347085e+02   7.1295161e+01   1.0107477e+02   7.7147419e+01   1.8128724e+02   7.7449677e+01   1.6504661e+02   3.8404129e+02   2.5554065e+00   5.9249355e+01   1.7269037e+02   8.0966774e+01   1.7335395e+02   8.6306129e+01   1.7134680e+02   4.2114839e+01   3.1579845e+01   9.1028065e+01   1.1953034e+02   9.2574516e+01   1.0648404e+02   6.1735161e+01   1.3478538e+02   1.1945774e+02   1.4806983e+02   5.3177742e+01   8.5201265e+01   4.9849032e+01   8.4334335e+01   1.4896419e+02   2.2512577e+02   9.2496774e+01   1.4032123e+02   6.9167419e+01   1.2862725e+02   6.3190000e+01   9.1749639e+01   6.6939355e+01   1.3087550e+02   1.2248903e+02   1.1070055e+02   8.5298065e+01   1.5414583e+02   7.1681935e+01   1.5130674e+02   5.3895161e+01   1.0121806e+02   8.2358387e+01   1.3926101e+02   4.0228839e+02   6.8710477e+01   2.6059677e+02  -1.4555484e+01   9.7553226e+01   1.2504219e+02   6.0131935e+01   1.0412106e+02   8.6143226e+01   1.3259693e+02   2.0747419e+01   1.2455666e+02   7.6285806e+01   1.7319649e+02   6.2363226e+01   1.3877707e+02   7.4783871e+01   8.9613419e+01   7.8763226e+01   1.2378249e+02   4.4807742e+01   7.5671187e+01   3.4539032e+01   1.1263978e+02   9.1536452e+01   1.3691934e+02   2.2308645e+02  -1.9734658e+01   3.7544839e+01   1.1392867e+02   2.6746516e+02   1.6746335e+01   4.0286774e+01   1.0434254e+02   9.9040323e+01   1.1136839e+02   7.5188065e+01   1.1002399e+02   8.4736774e+01   7.4104606e+01   2.2890968e+01   1.0273130e+02   3.9860968e+01   9.7206284e+01   2.8583548e+01   6.2251058e+01   4.7055806e+01   8.2636503e+01   1.1631387e+02   1.0504521e+02   2.7486129e+01   6.8674013e+01   5.6939677e+01   1.0178676e+02   8.3894194e+01   1.4122040e+02   3.9807677e+02  -1.4157110e+01   2.7494935e+02   1.5247600e+01   8.6835484e+01   1.1625994e+02   7.1721935e+01   1.1374999e+02   1.3275774e+02   1.8424777e+02   2.7137161e+02   3.1183497e+01   6.5459032e+01   2.3500683e+02   8.3665484e+01   1.3047418e+02   2.0126968e+02   1.1769716e+01   3.7368258e+02  -1.6965419e+00   6.3415161e+01   1.1669130e+02   8.3170323e+01   1.7202831e+02   6.4837742e+01   1.4075975e+02   1.5510387e+02   2.1037169e+02   9.8332581e+01   1.1404726e+02   5.3880323e+01   9.5672155e+01   8.3138710e+01   1.3321697e+02   1.2128452e+02   6.4571432e+01   6.9873548e+01   1.7942850e+02
   8.1033871e+01   1.3466245e+02   6.6625161e+01   1.2325837e+02   6.9577419e+01   1.9003284e+02   8.0259677e+01   1.8382181e+02   4.0430129e+02   1.6404606e+01   5.0109355e+01   1.2075157e+02   8.4816774e+01   2.1418595e+02   6.6396129e+01   1.5169960e+02   4.6794839e+01   3.6675445e+01   1.0264806e+02   1.1804074e+02   8.1574516e+01   9.6984039e+01   5.4595161e+01   1.4216658e+02   1.6450774e+02   1.6046583e+02   6.6277742e+01   7.0573265e+01   4.8939032e+01   1.0102714e+02   1.2720419e+02   1.9958657e+02   1.0579677e+02   1.3995723e+02   7.2407419e+01   1.4341805e+02   4.4810000e+01   7.7940039e+01   6.1319355e+01   9.4085097e+01   1.1058903e+02   1.1798255e+02   8.4778065e+01   1.4109743e+02   6.4401935e+01   1.5359914e+02   7.2615161e+01   1.3548046e+02   6.4728387e+01   1.0557141e+02   3.2942839e+02   3.8159277e+01   3.0227677e+02   7.0501161e+00   9.9553226e+01   1.6031219e+02   2.6511935e+01   1.0395066e+02   5.8093226e+01   1.4794093e+02   4.4897419e+01   1.3262466e+02   5.7715806e+01   1.3854209e+02   4.3263226e+01   1.6873507e+02   9.2733871e+01   1.2560742e+02   7.4383226e+01   1.2170289e+02   4.2757742e+01   8.4165187e+01   4.6019032e+01   1.0306138e+02   1.2039645e+02   1.5266054e+02   2.4365645e+02  -1.3720258e+01   6.5594839e+01   1.1383467e+02   2.3732516e+02   3.2075355e+00   3.5056774e+01   1.1438094e+02   8.5280323e+01   1.3075919e+02   3.7048065e+01   4.7265187e+01   8.9256774e+01   8.1313006e+01   4.1270968e+01   9.3740903e+01   5.7960968e+01   1.2223828e+02   4.2683548e+01   7.9363058e+01   5.5575806e+01   7.3004903e+01   1.2674387e+02   1.4702081e+02   3.0296129e+01   7.1789213e+01   4.5079677e+01   1.2949556e+02   5.9364194e+01   1.4789280e+02   2.0345677e+02  -7.6775097e+00   2.4842935e+02   4.6992000e+00   1.0278548e+02   1.1374394e+02   6.5011935e+01   1.3047679e+02   1.3270774e+02   1.8410177e+02   2.5604161e+02   1.9789897e+01   6.9269032e+01   2.1675203e+02   7.8855484e+01   1.2270898e+02   2.1703968e+02   2.1558116e+01   3.7072258e+02   3.0440258e+01   5.8265161e+01   1.2719330e+02   8.1400323e+01   1.3354991e+02   7.8217742e+01   1.2739935e+02   1.3186387e+02   2.3937089e+02   8.8282581e+01   1.1647126e+02   4.8980323e+01   1.0220415e+02   8.7088710e+01   1.0062097e+02   1.3933452e+02   7.2647432e+01   5.0393548e+01   1.5769690e+02
   7.4743871e+01   1.3001565e+02   6.9535161e+01   1.1654557e+02   8.4577419e+01   2.0045284e+02   8.2449677e+01   2.2264661e+02   4.1378129e+02   2.3746206e+01   6.0059355e+01   1.5219557e+02   7.3006774e+01   2.1322075e+02   8.4966129e+01   1.6288400e+02   2.7324839e+01   2.0293045e+01   9.4148065e+01   1.2072074e+02   9.2054516e+01   1.1395564e+02   6.1455161e+01   1.2994778e+02   1.6292774e+02   1.6031223e+02   6.3507742e+01   7.8224865e+01   5.3089032e+01   1.2350514e+02   1.2129419e+02   2.0881937e+02   9.3496774e+01   1.7409123e+02   8.5927419e+01   1.2109645e+02   4.5520000e+01   1.1593324e+02   5.7889355e+01   8.8169497e+01   1.0067903e+02   1.1796535e+02   9.7398065e+01   1.3917783e+02   5.5111935e+01   1.4653234e+02   7.1755161e+01   1.1854926e+02   5.7888387e+01   9.3378606e+01   3.7890839e+02   5.9110877e+01   2.8027677e+02  -1.1029884e+01   9.0273226e+01   1.3758459e+02   5.1081935e+01   1.0198506e+02   6.1243226e+01   1.4906893e+02   2.7177419e+01   1.1319226e+02   6.0285806e+01   1.3843649e+02   4.0833226e+01   1.4830947e+02   9.2733871e+01   1.0331742e+02   6.7673226e+01   1.3209969e+02   4.3897742e+01   1.0369399e+02   3.6779032e+01   1.0327058e+02   1.1472645e+02   1.8873414e+02   2.6513645e+02   1.2041342e+01   4.3874839e+01   1.3095227e+02   3.0036516e+02   1.3024335e+01   3.7146774e+01   1.3749374e+02   9.8280323e+01   1.2028919e+02   5.2718065e+01   7.9391587e+01   8.3116774e+01   9.1704206e+01   4.6180968e+01   1.1767810e+02   5.2100968e+01   1.1579708e+02   3.8683548e+01   6.3583058e+01   3.8675806e+01   8.0736903e+01   1.1722387e+02   1.1859241e+02   5.1196129e+01   7.9167213e+01   4.6219677e+01   1.1302436e+02   4.8844194e+01   1.2316440e+02   3.4940677e+02  -8.2135097e+00   2.9980935e+02   2.0348800e+01   7.8555484e+01   1.1706234e+02   8.8671935e+01   1.3439399e+02   1.3775774e+02   2.1455777e+02   2.5389161e+02   1.2341897e+01   5.1369032e+01   2.2237403e+02   8.0285484e+01   1.1183458e+02   1.5998968e+02   2.4982116e+01   3.7487258e+02  -1.4891742e+01   7.6315161e+01   1.2979930e+02   8.2450323e+01   1.7784591e+02   7.4597742e+01   1.4064895e+02   1.4448387e+02   2.6426129e+02   7.4522581e+01   6.8862065e+01   3.9210323e+01   8.4555755e+01   8.7568710e+01   1.3767257e+02   9.3954516e+01   1.0075783e+02   9.0963548e+01   1.0964130e+02
   8.5933871e+01   1.7351045e+02   7.0775161e+01   1.0292637e+02   7.4767419e+01   2.1127764e+02   7.9159677e+01   1.7418981e+02   4.4772129e+02  -7.5899355e-01   5.5629355e+01   1.3197997e+02   9.6866774e+01   1.7793195e+02   7.8356129e+01   1.6370280e+02   4.5164839e+01   4.3125845e+01   8.6398065e+01   1.1465074e+02   6.3534516e+01   8.5997239e+01   4.8685161e+01   1.2453938e+02   1.1726774e+02   1.5253503e+02   5.2887742e+01   8.9554465e+01   5.0129032e+01   1.6159194e+02   1.6301419e+02   2.2462177e+02   1.0884677e+02   1.9641323e+02   8.4737419e+01   1.2095165e+02   5.8040000e+01   1.0064164e+02   6.5599355e+01   9.3412697e+01   1.2238903e+02   1.1527855e+02   7.9688065e+01   1.4126463e+02   6.5021935e+01   1.3207954e+02   6.9425161e+01   1.2683566e+02   6.5468387e+01   1.0414221e+02   3.9590839e+02   4.6220877e+01   2.5738677e+02  -3.5686839e+00   8.9273226e+01   1.4551459e+02   5.1271935e+01   1.0606986e+02   6.7333226e+01   1.5258173e+02   4.3177419e+01   1.0929226e+02   5.3955806e+01   1.5698289e+02   5.1593226e+01   1.3235867e+02   8.3353871e+01   8.4587819e+01   6.9473226e+01   1.4309569e+02   5.1377742e+01   9.8375587e+01   3.1449032e+01   9.1986981e+01   1.0282645e+02   1.7811614e+02   2.6146645e+02  -1.5235058e+01   6.1924839e+01   1.2597827e+02   2.1527516e+02   7.1535484e-02   6.0766774e+01   1.2660414e+02   7.9140323e+01   1.0182039e+02   5.5668065e+01   9.3495587e+01   9.8686774e+01   6.7508606e+01   2.4800968e+01   9.9818503e+01   5.7100968e+01   9.7497084e+01   1.5973548e+01   3.1359858e+01   4.5725806e+01   7.6792903e+01   1.1174387e+02   1.3327081e+02   4.8866129e+01   9.0443613e+01   4.0509677e+01   1.6448116e+02   5.1604194e+01   1.2523360e+02   3.4207677e+02   8.8028903e+00   2.8389935e+02   1.3671600e+01   6.9165484e+01   9.4193535e+01   6.7581935e+01   1.2256119e+02   1.3441774e+02   1.9787497e+02   2.4470161e+02   2.2077097e+01   6.1079032e+01   2.1778723e+02   7.7755484e+01   1.2427698e+02   1.9960968e+02   2.1925161e+00   3.8825258e+02   1.4847858e+01   5.9885161e+01   1.4330370e+02   1.0445032e+02   2.0242591e+02   7.5497742e+01   1.5957695e+02   1.6624387e+02   2.7152049e+02   1.0004258e+02   8.5870465e+01   4.2360323e+01   1.1192375e+02   6.0138710e+01   1.3448697e+02   9.6524516e+01   8.2932232e+01   8.9583548e+01   1.2147170e+02
   6.7983871e+01   1.1646645e+02   8.2195161e+01   1.2424277e+02   1.0395742e+02   1.5394244e+02   9.4879677e+01   2.1841221e+02   4.5730129e+02   1.3954606e+01   5.1399355e+01   1.4045837e+02   9.2296774e+01   1.8677755e+02   8.5306129e+01   1.3890680e+02   3.8634839e+01   2.1648245e+01   6.1708065e+01   1.2193594e+02   4.7914516e+01   8.6106839e+01   4.7645161e+01   1.4010258e+02   2.0340774e+02   1.0488383e+02   6.9277742e+01   8.5763265e+01   5.5609032e+01   1.6401354e+02   1.5172419e+02   2.3148497e+02   9.9246774e+01   1.9908123e+02   8.0067419e+01   1.0751525e+02   6.6900000e+01   9.6452839e+01   5.5939355e+01   9.3275497e+01   1.4686903e+02   1.0294015e+02   6.8448065e+01   1.1468383e+02   6.5021935e+01   1.4578954e+02   6.5615161e+01   1.3695046e+02   7.8618387e+01   1.1493021e+02   4.0514839e+02   5.5721677e+01   2.6785677e+02  -9.2462839e+00   8.4273226e+01   1.3772459e+02   5.7511935e+01   1.0057066e+02   6.3953226e+01   1.7408213e+02   4.1327419e+01   1.1215026e+02   6.7615806e+01   1.4604009e+02   4.8403226e+01   1.3804387e+02   6.6213871e+01   7.3679019e+01   6.3813226e+01   1.2516849e+02   4.1187742e+01   1.0905079e+02   4.1349032e+01   1.1628498e+02   9.1066452e+01   1.6038694e+02   2.5951645e+02   3.2509419e+00   5.2924839e+01   1.4903827e+02   3.2660516e+02   3.2685135e+01   4.3286774e+01   9.4812542e+01   8.3950323e+01   1.1638559e+02   6.0048065e+01   1.1780519e+02   9.7256774e+01   8.0293006e+01   2.9420968e+01   6.4168903e+01   5.2860968e+01   9.6166284e+01   2.8583548e+01   6.2871058e+01   4.0525806e+01   7.8058903e+01   1.3350387e+02   1.1753001e+02   3.4536129e+01   8.8070013e+01   6.2649677e+01   9.7189961e+01   4.5174194e+01   1.3241800e+02   3.1416677e+02   3.9365690e+01   2.8075935e+02   7.1128000e+00   8.9595484e+01   7.8279135e+01   5.6671935e+01   1.3381399e+02   1.3713774e+02   1.8198737e+02   2.6694161e+02   2.1777897e+01   4.1029032e+01   2.3882123e+02   8.7375484e+01   1.0240738e+02   2.3969968e+02   3.8225316e+01   3.4072258e+02   2.4890258e+01   4.7265161e+01   1.4926330e+02   1.1378032e+02   1.9486951e+02   7.4497742e+01   1.1684695e+02   1.5215387e+02   2.4112769e+02   8.8042581e+01   8.4630465e+01   5.2830323e+01   1.1213615e+02   8.4758710e+01   1.2989737e+02   1.1062452e+02   1.0761423e+02   9.8343548e+01   7.7960903e+01
   6.4313871e+01   1.1509005e+02   8.8295161e+01   1.0652477e+02   9.3867419e+01   2.0770964e+02   9.2349677e+01   1.9461461e+02   4.5914129e+02   2.4227406e+01   6.8629355e+01   1.6026997e+02   8.3966774e+01   2.1996395e+02   9.5826129e+01   1.7139520e+02   4.3424839e+01   2.8005045e+01   9.6708065e+01   1.1069594e+02   6.9484516e+01   1.1557124e+02   7.3405161e+01   1.5361178e+02   2.2245774e+02   9.4879832e+01   6.3987742e+01   9.1566465e+01   6.9419032e+01   1.4057874e+02   1.1991419e+02   2.2378977e+02   7.8246774e+01   1.6456123e+02   5.9877419e+01   1.1561045e+02   6.7470000e+01   8.5317239e+01   6.9319355e+01   6.3825097e+01   9.9779032e+01   1.0575735e+02   6.3258065e+01   1.2290903e+02   7.5111935e+01   1.6817234e+02   5.2135161e+01   1.2792886e+02   6.8618387e+01   1.2526021e+02   3.6894839e+02   4.9907677e+01   2.9743677e+02   7.3873161e+00   9.5793226e+01   1.3218299e+02   3.4601935e+01   9.6923458e+01   5.4333226e+01   1.0652173e+02   4.2227419e+01   8.7368258e+01   6.6665806e+01   1.0615609e+02   2.7983226e+01   1.3424747e+02   5.4783871e+01   9.8253419e+01   7.5623226e+01   1.4446369e+02   2.9807742e+01   5.5251187e+01   2.1449032e+01   9.1216981e+01   7.9016452e+01   1.4945094e+02   2.3275645e+02   2.2771742e+01   6.1254839e+01   1.0799187e+02   2.4470516e+02   2.6327135e+01   5.6526774e+01   9.2703342e+01   1.0033032e+02   1.4198519e+02   7.4718065e+01   1.4925159e+02   1.1163677e+02   8.6612606e+01   3.4510968e+01   8.1711703e+01   5.4670968e+01   1.2573148e+02   3.0733548e+01   5.5219058e+01   6.4675806e+01   8.5416903e+01   1.2512387e+02   1.4406041e+02   4.2436129e+01   7.5438013e+01   5.8749677e+01   1.0778196e+02   5.8084194e+01   1.0071520e+02   3.7850677e+02   1.3940849e+02   2.7242935e+02   2.7589200e+01   8.3595484e+01   1.0718914e+02   6.9861935e+01   7.5278787e+01   1.3260774e+02   1.4606977e+02   2.4537161e+02   2.7783497e+01   5.7889032e+01   2.2304243e+02   9.1475484e+01   9.9269381e+01   2.0860968e+02   2.4232516e+01   3.4763258e+02   5.0974581e+00   4.5655161e+01   1.2649210e+02   1.2926032e+02   1.7510111e+02   8.9977742e+01   1.4283855e+02   1.4167387e+02   2.4558609e+02   1.0800258e+02   1.0861366e+02   5.4640323e+01   1.0942135e+02   7.7618710e+01   1.2346857e+02   1.0633452e+02   9.9427432e+01   1.0692355e+02   1.0084450e+02
   8.2643871e+01   1.2748365e+02   7.2725161e+01   1.0805037e+02   1.0286742e+02   1.6455964e+02   8.4539677e+01   1.8051941e+02   4.1414129e+02   9.6674065e+00   5.4819355e+01   1.1261477e+02   8.7386774e+01   1.9703035e+02   9.3256129e+01   1.4332080e+02   4.1214839e+01   4.2231845e+01   8.9648065e+01   1.5308074e+02   6.8004516e+01   8.9879639e+01   5.7255161e+01   1.6509378e+02   1.8678774e+02   1.2568343e+02   6.4987742e+01   1.0206646e+02   6.8179032e+01   1.3386794e+02   1.4325419e+02   2.7825257e+02   9.0696774e+01   1.5251523e+02   7.3837419e+01   1.1754365e+02   6.8380000e+01   1.0348444e+02   9.2129355e+01   1.1843030e+02   1.1838903e+02   1.0569855e+02   5.6828065e+01   1.5785343e+02   4.9681935e+01   1.2901674e+02   4.8855161e+01   8.8241265e+01   6.2778387e+01   9.6567406e+01   4.0285839e+02   4.5284877e+01   2.9317677e+02   6.5181161e+00   1.0208323e+02   1.3944979e+02   3.2751935e+01   1.2017146e+02   5.0523226e+01   1.2958653e+02   2.7417419e+01   9.3213058e+01   8.2285806e+01   1.3371649e+02   3.4073226e+01   1.1919027e+02   5.2023871e+01   1.0567422e+02   6.1673226e+01   1.4076969e+02   3.9617742e+01   8.6176387e+01   4.1209032e+01   9.3586181e+01   8.9396452e+01   1.4505054e+02   2.3308645e+02  -1.8584658e+01   6.0444839e+01   9.8906671e+01   2.2136516e+02  -2.0135665e+01   5.2096774e+01   1.0863774e+02   1.0204032e+02   1.0008839e+02   5.8808065e+01   1.4485439e+02   9.7536774e+01   9.1980606e+01   3.1270968e+01   1.0749090e+02   5.0580968e+01   1.4205868e+02   2.6683548e+01   4.9733058e+01   6.1295806e+01   9.4587303e+01   1.3884387e+02   1.4005281e+02   4.1536129e+01   9.7940013e+01   3.8839677e+01   1.1875476e+02   3.5704194e+01   1.0950560e+02   4.2397677e+02   6.9150890e+01   2.4089935e+02   1.0631600e+01   9.4595484e+01   8.7499135e+01   7.6341935e+01   1.0862039e+02   1.1432774e+02   1.8300217e+02   2.7604161e+02   2.8239897e+01   4.0319032e+01   1.7496803e+02   9.1995484e+01   1.1408778e+02   2.0279968e+02   7.3173161e+00   3.4439258e+02  -1.4033419e+00   5.0225161e+01   1.2155650e+02   9.2500323e+01   1.7623191e+02   6.9457742e+01   1.5687015e+02   1.6639387e+02   2.7860849e+02   7.3142581e+01   9.0542465e+01   2.8260323e+01   7.7481755e+01   7.0618710e+01   9.9508568e+01   7.8814516e+01   7.2159032e+01   9.4873548e+01   1.0056850e+02
   7.1793871e+01   1.2778165e+02   8.0625161e+01   1.0503837e+02   8.0627419e+01   1.6814884e+02   6.7829677e+01   1.5342621e+02   3.9146129e+02  -9.9881935e+00   4.7779355e+01   1.3698797e+02   6.7916774e+01   1.9705795e+02   8.5876129e+01   1.5910120e+02   3.0744839e+01   1.2959445e+01   7.1338065e+01   1.0166554e+02   5.9244516e+01   7.8960439e+01   5.6975161e+01   1.3501618e+02   1.6792774e+02   1.0153223e+02   3.9317742e+01   8.4350065e+01   5.2369032e+01   9.4702735e+01   1.1082419e+02   2.3717697e+02   9.5296774e+01   1.4594723e+02   8.1307419e+01   1.2051605e+02   8.5090000e+01   1.1695764e+02   6.6559355e+01   1.2709590e+02   1.0558903e+02   1.4772255e+02   8.4778065e+01   1.5185743e+02   6.2491935e+01   1.3885194e+02   6.2475161e+01   1.1210166e+02   8.1618387e+01   1.5501021e+02   2.9966839e+02   6.4450077e+01   2.9280677e+02  -1.1402284e+01   9.6603226e+01   1.3750819e+02   6.9551935e+01   1.2274746e+02   8.5193226e+01   1.1857293e+02   3.2987419e+01   1.0481746e+02   5.5425806e+01   1.5015529e+02   5.5173226e+01   1.3688227e+02   5.8973871e+01   1.0211822e+02   5.6673226e+01   1.1525969e+02   5.7567742e+01   1.1769039e+02   3.8779032e+01   1.1583058e+02   7.9586452e+01   1.6025534e+02   2.2894645e+02  -5.3034581e+00   7.0304839e+01   1.1321787e+02   2.2951516e+02   1.1162335e+01   4.3196774e+01   1.2348974e+02   6.2420323e+01   1.2401799e+02   6.7338065e+01   1.2575199e+02   1.0530677e+02   9.6269006e+01   3.8320968e+01   8.6546903e+01   4.6340968e+01   1.4120788e+02   4.5923548e+01   7.5343858e+01   6.2195806e+01   8.6615303e+01   1.7360387e+02   1.4480201e+02   4.6776129e+01   8.0940813e+01   6.7559677e+01   1.1479716e+02   7.4754194e+01   1.3519160e+02   3.9264677e+02   1.5398729e+02   2.3032935e+02  -8.8028000e+00   9.7835484e+01   1.1666994e+02   6.4621935e+01   1.3498799e+02   1.3722774e+02   1.8731017e+02   2.5637161e+02   1.0953497e+01   4.5609032e+01   2.3783483e+02   9.2905484e+01   1.5030498e+02   1.8969968e+02   2.0885316e+01   4.1420258e+02   1.3251858e+01   4.9175161e+01   1.3973050e+02   8.7260323e+01   1.6437111e+02   6.1877742e+01   1.5485655e+02   1.0924387e+02   1.9989049e+02   9.3002581e+01   1.2404366e+02   4.0070323e+01   1.0601695e+02   1.0151871e+02   1.3579657e+02   1.0057452e+02   1.1398823e+02   9.1823548e+01   1.1014250e+02
   7.1073871e+01   1.3569925e+02   7.3535161e+01   1.0089557e+02   9.2197419e+01   1.9155324e+02   8.2489677e+01   1.8435341e+02   3.8946129e+02   1.7180645e-01   5.4869355e+01   1.4285077e+02   7.2486774e+01   2.0926235e+02   8.2356129e+01   1.7042280e+02   3.9744839e+01   3.5659445e+01   7.9528065e+01   1.3989034e+02   5.1724516e+01   1.1585204e+02   5.6685161e+01   1.4094938e+02   2.4554774e+02   1.1303263e+02   8.1987742e+01   8.7746465e+01   5.2799032e+01   1.1628834e+02   1.4615419e+02   1.9235057e+02   8.2496774e+01   1.5232123e+02   7.5927419e+01   1.0665645e+02   6.1470000e+01   1.1203724e+02   7.3839355e+01   1.1403350e+02   1.2610903e+02   1.1641095e+02   8.1448065e+01   1.2707383e+02   6.9731935e+01   1.2313274e+02   6.0945161e+01   1.1637406e+02   7.3358387e+01   1.3419101e+02   3.7823839e+02   5.6594477e+01   3.2090677e+02   6.8297161e+00   9.0083226e+01   1.3097979e+02   6.3841935e+01   9.3064258e+01   5.5813226e+01   1.3731333e+02   2.6087419e+01   1.3408946e+02   6.9335806e+01   1.2966249e+02   3.4983226e+01   1.3020747e+02   7.8833871e+01   8.4289419e+01   6.3573226e+01   1.2442769e+02   4.9947742e+01   1.1020999e+02   4.1919032e+01   1.1638938e+02   9.3396452e+01   1.6863054e+02   2.3013645e+02  -1.6778658e+01   4.5164839e+01   1.0065907e+02   2.9260516e+02   1.4165135e+01   4.3956774e+01   1.1147894e+02   5.9660323e+01   1.1175879e+02   4.5858065e+01   7.7370387e+01   1.1415677e+02   5.7801006e+01   3.8990968e+01   1.2721330e+02   4.7480968e+01   1.2764668e+02   2.4873548e+01   6.9067858e+01   6.8815806e+01   8.2605703e+01   1.2146387e+02   1.2344321e+02   4.4816129e+01   7.4817613e+01   3.2749677e+01   1.0439196e+02   5.0324194e+01   1.3452600e+02   1.9388677e+02   9.4178090e+01   2.8528935e+02   1.1510400e+01   8.2645484e+01   9.9025135e+01   5.6291935e+01   1.2003439e+02   1.4303774e+02   1.7556537e+02   2.5480161e+02   1.8079097e+01   5.1129032e+01   2.1125323e+02   8.5855484e+01   1.2967898e+02   2.3603968e+02   2.5088116e+01   3.9225258e+02  -1.4214194e-01   6.9745161e+01   1.3818490e+02   1.0102032e+02   1.7879031e+02   7.4687742e+01   1.2606175e+02   1.0348387e+02   2.2793129e+02   7.6042581e+01   1.0717046e+02   4.9690323e+01   1.1152735e+02   8.0708710e+01   1.1541137e+02   1.3371452e+02   8.7197032e+01   7.9443548e+01   1.0599290e+02
   7.5643871e+01   1.2156365e+02   8.3245161e+01   1.1211877e+02   9.9197419e+01   1.8280324e+02   1.0315968e+02   2.1407981e+02   3.9341129e+02   9.6458065e+00   5.1539355e+01   1.2087717e+02   5.7816774e+01   2.1067595e+02   6.9546129e+01   1.6216760e+02   5.6844839e+01   2.3291445e+01   1.0633806e+02   1.2280554e+02   6.4724516e+01   1.0652204e+02   4.3685161e+01   1.3041938e+02   2.0864774e+02   1.1374463e+02   6.8227742e+01   8.0947265e+01   5.5989032e+01   1.5270314e+02   1.2725419e+02   2.1039257e+02   1.0674677e+02   1.7353123e+02   8.4027419e+01   1.1010845e+02   7.0900000e+01   9.9802839e+01   6.4079355e+01   1.2277430e+02   1.3458903e+02   1.0168255e+02   8.1158065e+01   1.3166703e+02   6.6111935e+01   1.4689234e+02   8.4475161e+01   1.2815166e+02   8.1568387e+01   1.1474421e+02   3.8656839e+02   5.0018077e+01   2.8969677e+02   1.1665161e+00   8.5943226e+01   1.3807099e+02   3.4361935e+01   7.2232658e+01   7.7053226e+01   1.5256413e+02   3.5367419e+01   1.2553706e+02   4.8805806e+01   1.5320489e+02   7.0123226e+01   1.4653627e+02   4.8213871e+01   1.0420902e+02   5.5623226e+01   1.2958369e+02   5.1427742e+01   9.5421587e+01   4.0209032e+01   8.9146181e+01   8.5586452e+01   1.6954534e+02   2.5999645e+02  -1.3837458e+01   3.8164839e+01   1.0164907e+02   2.8412516e+02   4.8935355e+00   6.1766774e+01   1.1105414e+02   1.3695032e+02   1.4367559e+02   3.4238065e+01   6.6629987e+01   1.1449677e+02   6.1623806e+01   6.5890968e+01   1.0063130e+02   4.8290968e+01   1.1215188e+02   3.1063548e+01   6.0002658e+01   5.7955806e+01   9.2854503e+01   1.1903387e+02   1.3497761e+02   3.5966129e+01   6.8615613e+01   4.5409677e+01   1.2027916e+02   4.9464194e+01   1.4497480e+02   3.1059677e+02   1.0141129e+02   2.8989935e+02   2.1241600e+01   9.5025484e+01   1.3860474e+02   6.8671935e+01   1.2061399e+02   1.3441774e+02   1.9163497e+02   2.5942161e+02   5.9994968e+00   4.0319032e+01   2.0006803e+02   7.6095484e+01   1.3216978e+02   2.3555968e+02  -7.2534839e+00   3.7406258e+02  -1.2116942e+01   5.0695161e+01   1.6027890e+02   8.5930323e+01   1.4528751e+02   5.9927742e+01   1.7715255e+02   1.6091387e+02   2.2137689e+02   7.6092581e+01   1.0373646e+02   2.9120323e+01   1.1365295e+02   8.2138710e+01   1.1986697e+02   1.0009452e+02   8.6786632e+01   1.0615355e+02   9.4096103e+01
   7.1743871e+01   1.4030565e+02   8.0625161e+01   1.3651837e+02   7.7007419e+01   1.9395844e+02   8.9539677e+01   1.7464941e+02   3.7814129e+02   2.9547406e+01   5.8109355e+01   1.3101157e+02   6.7056774e+01   1.8379675e+02   9.2156129e+01   1.4787880e+02   4.2114839e+01   3.6319845e+01   9.4458065e+01   1.4662594e+02   7.5534516e+01   1.0313724e+02   7.5025161e+01   1.2034218e+02   1.6659774e+02   1.4658863e+02   6.7417742e+01   8.9062065e+01   6.1369032e+01   1.4017274e+02   1.3072419e+02   2.2716497e+02   9.9296774e+01   1.4852723e+02   9.2877419e+01   1.2088045e+02   7.1090000e+01   9.7317639e+01   4.4179355e+01   1.1374630e+02   1.0643903e+02   1.0579455e+02   7.7828065e+01   1.3446343e+02   8.0401935e+01   1.2317914e+02   6.7805161e+01   1.1067526e+02   5.9258387e+01   1.0052901e+02   3.4466839e+02   5.6700077e+01   2.6301677e+02   7.9809161e+00   7.0943226e+01   1.2989099e+02   4.7651935e+01   1.1211946e+02   7.3053226e+01   1.5550413e+02   5.4607419e+01   1.2075786e+02   6.3615806e+01   1.3869009e+02   3.3023226e+01   1.2898427e+02   8.0023871e+01   1.0423422e+02   4.6863226e+01   1.2785449e+02   4.5187742e+01   6.7300787e+01   4.7019032e+01   1.1160138e+02   9.9636452e+01   1.8646134e+02   2.6456645e+02   8.8469419e+00   5.7014839e+01   1.1376107e+02   2.0255516e+02  -6.6308645e+00   6.9196774e+01   1.1411974e+02   1.4628032e+02   2.2825919e+02   3.4668065e+01   8.5555587e+01   1.0453677e+02   5.5950606e+01   3.9990968e+01   7.2793303e+01   5.9530968e+01   1.1706268e+02   2.7973548e+01   5.7819858e+01   4.0145806e+01   7.9329303e+01   1.0974387e+02   1.4191081e+02   4.0196129e+01   7.1657213e+01   4.6789677e+01   1.1564876e+02   4.5224194e+01   1.1283400e+02   3.1731677e+02   1.0240369e+02   2.8785935e+02   9.0248000e+00   9.6835484e+01   9.6599935e+01   6.4481935e+01   1.3023919e+02   1.2918774e+02   2.2353337e+02   3.0042161e+02  -6.2050323e-01   3.7749032e+01   2.1955363e+02   8.7095484e+01   9.0339781e+01   2.2603968e+02   1.2218116e+01   3.7139258e+02  -8.1833419e+00   6.0415161e+01   1.5050130e+02   8.9590323e+01   1.6289471e+02   7.5877742e+01   1.5196655e+02   1.4067387e+02   2.6671609e+02   8.2002581e+01   7.8453665e+01   4.9400323e+01   9.6500555e+01   8.2288710e+01   1.3385497e+02   6.0484516e+01   8.8385432e+01   9.5393548e+01   1.1000690e+02
   6.3883871e+01   1.3831445e+02   7.5915161e+01   1.2360517e+02   9.0817419e+01   1.9328364e+02   7.9109677e+01   1.6733381e+02   4.3104129e+02   3.3635406e+01   5.5059355e+01   1.5183557e+02   9.0966774e+01   1.8388395e+02   9.4686129e+01   1.5039640e+02   3.2904839e+01   4.8366645e+01   9.0528065e+01   1.2801034e+02   5.3764516e+01   9.9448839e+01   5.8455161e+01   1.2547778e+02   2.1697774e+02   7.1418232e+01   5.1227742e+01   9.2397265e+01   6.6799032e+01   1.8344834e+02   1.3125419e+02   2.1697257e+02   1.1209677e+02   1.7735323e+02   8.2117419e+01   1.2693125e+02   6.3950000e+01   6.6928839e+01   6.6939355e+01   9.7735497e+01   1.2224903e+02   1.0919975e+02   8.8018065e+01   1.4930823e+02   4.2781935e+01   1.7018874e+02   6.1235161e+01   1.2420086e+02   6.3728387e+01   1.1144141e+02   3.6604839e+02   4.1229677e+01   3.4485677e+02  -1.0862839e+00   8.8943226e+01   1.5797099e+02   4.2791935e+01   8.4838258e+01   6.0663226e+01   1.5782533e+02   3.0607419e+01   1.2776786e+02   5.5285806e+01   1.3078649e+02   5.2693226e+01   1.2789067e+02   6.7783871e+01   8.4123419e+01   6.7573226e+01   1.2096769e+02   4.8327742e+01   1.0866959e+02   3.3829032e+01   1.0374658e+02   9.6446452e+01   1.6867654e+02   2.6403645e+02  -1.0920658e+01   5.2204839e+01   1.3061587e+02   3.0432516e+02   2.0467535e+01   5.8956774e+01   1.2408894e+02   1.7004032e+02   1.5297839e+02   6.1668065e+01   1.1443559e+02   9.6306774e+01   6.9319006e+01   5.0130968e+01   9.5842103e+01   5.6860968e+01   1.2355628e+02   2.6353548e+01   4.2139458e+01   4.4865806e+01   6.9811703e+01   1.4046387e+02   1.0135321e+02   3.6676129e+01   7.4228813e+01   6.6079677e+01   1.0486556e+02   4.4894194e+01   1.1377040e+02   3.5302677e+02   1.0268689e+02   3.1999935e+02   2.0113600e+01   8.8025484e+01   9.6354735e+01   5.0721935e+01   1.2033999e+02   1.5165774e+02   1.8701577e+02   2.6566161e+02  -1.9797032e+00   4.1079032e+01   2.1690723e+02   8.5045484e+01   1.1883378e+02   2.4069968e+02   1.1765316e+01   3.8225258e+02   1.2467858e+01   5.6555161e+01   1.6100010e+02   1.0340032e+02   1.5645991e+02   6.2167742e+01   1.4540335e+02   1.2701387e+02   2.4370889e+02   8.7522581e+01   7.4102065e+01   4.8830323e+01   1.1116615e+02   6.5188710e+01   1.4884297e+02   6.3244516e+01   9.5684632e+01   8.6923548e+01   1.5953450e+02
   7.6603871e+01   1.0929685e+02   4.8965161e+01   1.2110117e+02   9.3337419e+01   2.0494204e+02   9.7489677e+01   1.9001341e+02   3.0904129e+02   1.4285406e+01   4.3729355e+01   1.3388197e+02   7.0156774e+01   1.6611875e+02   1.0244613e+02   1.7891560e+02   3.3114839e+01   4.3829845e+01   9.1088065e+01   1.1558554e+02   6.6054516e+01   1.0465564e+02   6.5115161e+01   1.4351498e+02   2.0773774e+02   9.8197432e+01   5.4557742e+01   1.0609086e+02   4.7519032e+01   1.4376074e+02   1.2725419e+02   2.1748257e+02   8.6046774e+01   1.9663723e+02   6.5637419e+01   1.1314965e+02   7.0900000e+01   8.8472839e+01   7.8649355e+01   8.4608697e+01   8.4869032e+01   1.1247015e+02   7.0398065e+01   1.1276783e+02   7.3061935e+01   1.5924634e+02   7.1705161e+01   1.3974326e+02   7.3148387e+01   1.0826781e+02   3.4875839e+02   4.2562877e+01   3.0559677e+02   1.6154516e+01   9.4603226e+01   1.3537819e+02   3.8461935e+01   1.0309466e+02   6.3623226e+01   1.2649853e+02   3.6037419e+01   1.2081346e+02   6.3615806e+01   1.5093009e+02   3.5743226e+01   1.3495667e+02   6.0063871e+01   9.4451019e+01   6.2193226e+01   1.0134809e+02   4.6327742e+01   1.0434959e+02   3.0399032e+01   1.1850098e+02   1.0677645e+02   1.4456014e+02   2.3503645e+02  -1.7690658e+01   5.0924839e+01   1.1890827e+02   2.6989516e+02   1.1171935e+01   4.4146774e+01   8.1413742e+01   1.2547032e+02   1.9882399e+02   7.4378065e+01   1.0932879e+02   9.7496774e+01   7.7553806e+01   3.5370968e+01   6.4072903e+01   5.3620968e+01   1.2558548e+02   4.5543548e+01   7.3604258e+01   7.2575806e+01   5.7874903e+01   1.4850387e+02   1.0743001e+02   2.6916129e+01   7.5439613e+01   6.6889677e+01   1.2551076e+02   5.6514194e+01   1.4260080e+02   2.9507677e+02   1.1922289e+02   2.7375935e+02  -2.3272000e+00   8.6215484e+01   1.0497954e+02   5.1151935e+01   9.8725587e+01   1.3641774e+02   1.8956497e+02   2.5032161e+02   2.0197497e+01   6.5749032e+01   2.3922363e+02   7.9235484e+01   1.0010858e+02   2.4288968e+02  -1.2319884e+01   3.8230258e+02   1.3993858e+01   5.5795161e+01   1.5196090e+02   8.8210323e+01   1.8591511e+02   6.5927742e+01   1.3291255e+02   1.2296387e+02   2.7613289e+02   7.5902581e+01   7.7841665e+01   5.2880323e+01   8.7612155e+01   8.5378710e+01   1.1356777e+02   1.0767452e+02   8.1750232e+01   7.2533548e+01   1.0878570e+02
   6.6223871e+01   1.0012725e+02   9.4865161e+01   1.1556917e+02   9.5287419e+01   1.5806604e+02   8.4639677e+01   1.8994141e+02   4.2741129e+02  -2.1344194e+01   5.5109355e+01   1.4606157e+02   7.3056774e+01   2.0217675e+02   8.8686129e+01   1.3658640e+02   3.1424839e+01   1.1325045e+01   9.9208065e+01   1.0774594e+02   6.6104516e+01   1.0670164e+02   8.4165161e+01   1.3251098e+02   1.9573774e+02   7.2777432e+01   5.8747742e+01   8.0275665e+01   2.5799032e+01   1.2863834e+02   1.4391419e+02   2.1510977e+02   1.1194677e+02   1.6406523e+02   8.2737419e+01   1.3559165e+02   6.1760000e+01   9.7444039e+01   4.9179355e+01   9.0346297e+01   1.0486903e+02   9.9060155e+01   7.2158065e+01   1.1014703e+02   7.8211935e+01   1.4135434e+02   7.8665161e+01   1.3737646e+02   7.0518387e+01   8.6948206e+01   3.4928839e+02   6.3290477e+01   2.6990677e+02   5.5397161e+00   9.1653226e+01   1.2932419e+02   4.7131935e+01   1.0916106e+02   6.0193226e+01   1.4486293e+02   4.1607419e+01   1.2636786e+02   7.3185806e+01   1.4373449e+02   3.3833226e+01   1.3958947e+02   7.2403871e+01   8.2083819e+01   5.9903226e+01   1.0743129e+02   3.7377742e+01   8.0165587e+01   3.2069032e+01   1.0193738e+02   9.0256452e+01   1.6493174e+02   2.1732645e+02   1.0336142e+01   5.1784839e+01   1.0521947e+02   2.4036516e+02   4.8743355e+00   5.0766774e+01   1.0121414e+02   1.4357032e+02   2.0852599e+02   5.7148065e+01   1.1460719e+02   1.1777677e+02   5.1981406e+01   4.1320968e+01   7.6646903e+01   5.6150968e+01   1.2490308e+02   4.0973548e+01   6.8929858e+01   6.6195806e+01   9.2965303e+01   1.2412387e+02   1.3195041e+02   4.0536129e+01   7.7920013e+01   5.8369677e+01   9.8192361e+01   7.1224194e+01   1.2894400e+02   3.0697677e+02   1.0937089e+02   2.9461935e+02   1.1814000e+01   8.1935484e+01   9.0601935e+01   4.4481935e+01   1.2125919e+02   1.4670774e+02   1.8170177e+02   2.6732161e+02   1.5367497e+01   5.8459032e+01   2.3156683e+02   7.1855484e+01   1.2412898e+02   2.0998968e+02   1.3072116e+01   3.4711258e+02   1.8379058e+01   6.6695161e+01   1.2594890e+02   1.1940032e+02   2.1874991e+02   6.4027742e+01   1.4111455e+02   1.4524387e+02   2.4159049e+02   8.5952581e+01   8.7137665e+01   5.6450323e+01   9.0036555e+01   1.0289871e+02   1.1958617e+02   9.6334516e+01   1.0332743e+02   1.0034355e+02   1.1737090e+02
   6.7313871e+01   1.2961005e+02   6.7345161e+01   1.1320077e+02   9.6717419e+01   1.9972164e+02   7.6919677e+01   1.6384901e+02   4.5630129e+02  -9.2253935e+00   5.4869355e+01   1.6613077e+02   2.0519677e+02   3.8555548e+01   7.8066129e+01   1.6195600e+02   4.2274839e+01   1.7667045e+01   6.1028065e+01   1.0568034e+02   7.0624516e+01   1.1843004e+02   6.0875161e+01   1.3347418e+02   1.6969774e+02   1.0305063e+02   6.7177742e+01   8.9121265e+01   5.8469032e+01   1.4769474e+02   1.4334419e+02   2.0996537e+02   1.0689677e+02   1.7856923e+02   7.2927419e+01   1.0094645e+02   7.2520000e+01   1.1034324e+02   7.8699355e+01   1.2112470e+02   1.0710903e+02   1.1231095e+02   7.3538065e+01   1.0684663e+02   6.3921935e+01   1.5168754e+02   6.6895161e+01   1.3960806e+02   5.6098387e+01   8.5731806e+01   3.5023839e+02   6.0404477e+01   2.8480677e+02  -2.4602284e+01   1.0579323e+02   1.5119299e+02   5.5651935e+01   8.2529458e+01   7.4573226e+01   1.2490253e+02   3.8417419e+01   1.1410306e+02   7.9375806e+01   1.5990929e+02   5.1213226e+01   1.2738907e+02   6.5403871e+01   9.5793819e+01   5.4953226e+01   1.1273729e+02   5.0757742e+01   1.0457519e+02   3.5779032e+01   1.0397058e+02   1.0911645e+02   1.5528294e+02   1.9760645e+02  -8.3662581e+00   5.7874839e+01   1.1749227e+02   2.6070516e+02  -5.0428645e+00   3.6476774e+01   8.1307342e+01   1.5100032e+02   1.8807159e+02   5.8048065e+01   1.0758519e+02   1.1130677e+02   9.0169006e+01   3.0420968e+01   7.4938903e+01   4.2050968e+01   1.3865108e+02   3.5113548e+01   6.6298658e+01   5.0815806e+01   1.0271570e+02   9.5883871e+01   1.3620961e+02   3.0346129e+01   6.5065213e+01   3.9789677e+01   1.3277876e+02   6.5414194e+01   1.5607880e+02   2.1697677e+02   9.6000890e+01   2.4185935e+02   1.2034800e+01   8.8075484e+01   9.2110735e+01   4.8671935e+01   1.1307399e+02   1.2432774e+02   1.7239217e+02   2.4118161e+02   3.2118697e+01   5.6269032e+01   1.8893203e+02   9.5325484e+01   1.3144138e+02   2.6231968e+02   1.0645716e+01   3.6511258e+02  -1.6780942e+01   5.5985161e+01   1.2047570e+02   7.2500323e+01   1.7831191e+02   7.4067742e+01   1.3888135e+02   1.5353387e+02   2.2272729e+02   9.1522581e+01   8.9932065e+01   5.8310323e+01   7.9267755e+01   9.0618710e+01   1.3409857e+02   9.2384516e+01   9.4783432e+01   7.7253548e+01   1.3611810e+02
   8.0263871e+01   1.2115405e+02   6.9535161e+01   1.3768557e+02   1.0466742e+02   2.0336564e+02   7.3019677e+01   1.5040101e+02   3.7362129e+02  -3.1409935e+00   6.2729355e+01   1.2960197e+02   3.3743677e+02   1.1546348e+01   8.0636129e+01   1.8061040e+02   3.6324839e+01   4.3783045e+01   6.0898065e+01   1.1188074e+02   4.9914516e+01   1.0508684e+02   6.9875161e+01   1.6232418e+02   2.3188774e+02   7.6695432e+01   5.5987742e+01   7.1586465e+01   5.6989032e+01   1.3114314e+02   1.4844419e+02   2.1650737e+02   1.0149677e+02   1.5795123e+02   5.3257419e+01   1.5509005e+02   7.2190000e+01   9.5319639e+01   7.2699355e+01   1.1241470e+02   9.5349032e+01   1.1392175e+02   8.6878065e+01   1.2225943e+02   8.8831935e+01   1.7079474e+02   6.0855161e+01   1.1800126e+02   5.6568387e+01   1.3606421e+02   3.5466839e+02   3.7240077e+01   2.9343677e+02  -5.7626839e+00   9.8893226e+01   1.3527499e+02   4.0981935e+01   1.3713306e+02   8.4053226e+01   1.2881413e+02   2.5707419e+01   1.0401986e+02   6.7955806e+01   1.4915289e+02   4.4023226e+01   1.1472427e+02   3.0253871e+01   8.1605819e+01   7.0283226e+01   1.2279089e+02   4.0997742e+01   1.0773599e+02   3.4779032e+01   8.3960581e+01   1.2311645e+02   1.4677294e+02   2.2027645e+02  -2.9799858e+01   4.6784839e+01   1.0685947e+02   2.0403516e+02   7.2007355e+00   4.9006774e+01   1.0626494e+02   1.8495032e+02   1.8806559e+02   6.8808065e+01   1.2544439e+02   1.2106677e+02   7.9578206e+01   4.2180968e+01   9.1388103e+01   8.5190968e+01   1.0576988e+02   3.5583548e+01   7.0021058e+01   4.9485806e+01   1.0582210e+02   1.0603387e+02   1.3405761e+02   3.1486129e+01   9.2504013e+01   6.7269677e+01   1.4782036e+02   4.6654194e+01   1.3629960e+02   1.6593677e+02   1.7527409e+02   2.8847935e+02   1.4685200e+01   5.7555484e+01   7.9222335e+01   5.3201935e+01   9.3751587e+01   1.5913774e+02   1.7170737e+02   2.6547161e+02   3.3415497e+01   5.7559032e+01   2.6211883e+02   9.1095484e+01   1.0758978e+02   2.0088968e+02   2.6040116e+01   3.6015258e+02   1.7995858e+01   5.1035161e+01   1.2087170e+02   9.1120323e+01   2.1034231e+02   7.9067742e+01   1.6057135e+02   1.5901387e+02   2.8552889e+02   9.0612581e+01   1.0723486e+02   4.4880323e+01   7.2722155e+01   9.0998710e+01   9.9498168e+01   8.3384516e+01   7.3313432e+01   9.8963548e+01   1.4753130e+02
   7.2503871e+01   1.2153485e+02   6.5105161e+01   9.7999974e+01   6.6247419e+01   1.4848924e+02   7.6399677e+01   1.7989061e+02   4.3693129e+02   2.5744206e+01   4.7919355e+01   1.2930677e+02   3.4805677e+02   9.0767484e+00   8.8016129e+01   1.4931000e+02   3.1374839e+01   4.6990452e+00   8.9898065e+01   1.1162074e+02   5.6574516e+01   1.0527404e+02   5.3645161e+01   1.5662258e+02   2.2921774e+02   8.9239032e+01   6.1417742e+01   7.3392065e+01   5.5989032e+01   1.1431314e+02   1.3825419e+02   2.1656257e+02   8.4696774e+01   1.6859523e+02   7.3067419e+01   1.2979525e+02   8.4660000e+01   1.2327204e+02   6.5699355e+01   1.3449470e+02   1.1053903e+02   1.2994655e+02   6.7488065e+01   1.2462063e+02   6.1871935e+01   1.3399154e+02   5.8895161e+01   1.1172806e+02   6.1568387e+01   1.1840421e+02   3.8261839e+02   5.9624077e+01   3.0122677e+02  -1.9335884e+01   1.0384323e+02   1.5773899e+02   6.6321935e+01   1.2819586e+02   5.6863226e+01   1.2231933e+02   3.5947419e+01   9.1100658e+01   7.7475806e+01   1.4034129e+02   2.9023226e+01   1.2530427e+02   6.1443871e+01   8.7680619e+01   5.9053226e+01   1.1325929e+02   4.9517742e+01   9.9484387e+01   2.8299032e+01   1.0089898e+02   9.8496452e+01   1.5579254e+02   2.2575645e+02  -2.1858258e+01   6.1784839e+01   8.9089471e+01   2.8917516e+02  -1.7004645e+00   3.8006774e+01   1.0680494e+02   1.3171032e+02   2.2247479e+02   5.3338065e+01   1.2834199e+02   9.2156774e+01   7.5081006e+01   3.7040968e+01   8.1079303e+01   7.9290968e+01   8.9341884e+01   2.1973548e+01   7.2639858e+01   5.5955806e+01   8.3114503e+01   1.1036387e+02   1.1043121e+02   6.5196129e+01   7.6657213e+01   5.6029677e+01   1.2199956e+02   5.6894194e+01   1.2700040e+02   1.3016677e+02   1.4279569e+02   2.4499935e+02   2.3303600e+01   8.1265484e+01   9.4705535e+01   6.3621935e+01   9.4497987e+01   1.4599774e+02   1.6760857e+02   2.4832161e+02   2.8507497e+01   5.3369032e+01   2.2668403e+02   8.9285484e+01   1.0125458e+02   2.5417968e+02   2.4446916e+01   3.2315258e+02   1.0345858e+01   6.0225161e+01   1.3246650e+02   7.5120323e+01   1.7539231e+02   5.1977742e+01   1.6787855e+02   1.2239387e+02   2.3888849e+02   6.3612581e+01   1.0087486e+02   4.5590323e+01   1.1542535e+02   8.5618710e+01   1.1954857e+02   8.4904516e+01   5.6381832e+01   5.8633548e+01   1.8151770e+02
   7.4413871e+01   1.3752205e+02   8.6435161e+01   9.8333574e+01   8.5817419e+01   1.5920364e+02   7.8779677e+01   1.6836021e+02   4.4562129e+02   5.5190065e+00   6.5779355e+01   1.4173797e+02   3.1838677e+02  -3.9296516e+00   8.6496129e+01   1.5100160e+02   4.5844839e+01   3.9911445e+01   1.1052806e+02   1.1547034e+02   5.9194516e+01   1.1339444e+02   5.3065161e+01   1.4209898e+02   1.9154774e+02   1.2387263e+02   6.9277742e+01   7.9763265e+01   5.2659032e+01   1.3115954e+02   1.1029419e+02   2.0350937e+02   8.0396774e+01   1.5608923e+02   6.5117419e+01   9.1761252e+01   5.8710000e+01   1.1925804e+02   8.5939355e+01   1.1687550e+02   9.8539032e+01   1.1470655e+02   8.8108065e+01   1.4392103e+02   5.6781935e+01   1.4001874e+02   5.0705161e+01   1.0161326e+02   8.7198387e+01   1.2666381e+02   3.3642839e+02   4.9789277e+01   2.6690677e+02  -1.6060284e+01   9.8653226e+01   1.4991419e+02   4.2841935e+01   1.0455426e+02   5.8333226e+01   1.2887173e+02   4.3747419e+01   1.0343666e+02   7.5375806e+01   1.3412929e+02   4.4453226e+01   1.4163987e+02   6.6113871e+01   8.6397019e+01   6.4433226e+01   1.3006889e+02   4.4617742e+01   1.0120639e+02   3.0299032e+01   9.6838981e+01   9.7966452e+01   1.3874494e+02   2.5503645e+02  -1.1290658e+01   4.8204839e+01   1.1498587e+02   2.9079516e+02   9.6899355e+00   4.4056774e+01   1.1575094e+02   1.0828032e+02   1.6448919e+02   3.9528065e+01   6.6116787e+01   9.7876774e+01   6.6713406e+01   4.2370968e+01   7.1412903e+01   5.6670968e+01   1.1224148e+02   3.2873548e+01   8.9617858e+01   4.5815806e+01   6.9255703e+01   1.2027387e+02   1.3034841e+02   2.9056129e+01   8.3218413e+01   6.2939677e+01   9.5496761e+01   7.6944194e+01   2.1087640e+02   1.5050677e+02   1.6997849e+02   2.1470935e+02   3.3686800e+01   1.0255548e+02   1.2433234e+02   7.2621935e+01   1.4091799e+02   1.1556774e+02   1.6404297e+02   2.5480161e+02   2.4269097e+01   4.3559032e+01   2.2242883e+02   1.1032548e+02   9.8861381e+01   1.8941968e+02   1.1287716e+01   3.6901258e+02   8.4870581e+00   6.5985161e+01   1.2648570e+02   8.0500323e+01   1.8943191e+02   8.5027742e+01   1.2919455e+02   1.4405387e+02   1.9934569e+02   9.0762581e+01   1.0794286e+02   5.8210323e+01   1.3003575e+02   7.8898710e+01   1.4069617e+02   1.2324452e+02   9.3364632e+01   1.1896355e+02   1.0878130e+02
   5.1833871e+01   1.3923845e+02   8.0245161e+01   1.0144877e+02   9.0477419e+01   1.9783084e+02   8.0299677e+01   1.8914861e+02   4.7035129e+02   7.4306065e+00   4.4729355e+01   1.2694197e+02   3.1005677e+02   7.1167484e+00   8.6966129e+01   1.3848400e+02   3.6744839e+01   1.3749445e+01   8.8208065e+01   1.3850594e+02   5.7914516e+01   9.3216839e+01   6.5025161e+01   1.7399218e+02   1.6221774e+02   1.3631903e+02   5.9607742e+01   7.8446865e+01   5.4129032e+01   1.1208194e+02   1.1796419e+02   2.0103577e+02   7.9446774e+01   1.3056523e+02   8.3877419e+01   1.3198045e+02   5.6380000e+01   9.4684439e+01   5.6839355e+01   1.2854350e+02   1.1819903e+02   1.2980375e+02   8.3068065e+01   1.2361423e+02   5.2631935e+01   1.3659074e+02   4.5135161e+01   1.3063886e+02   8.1568387e+01   1.3874421e+02   3.8490839e+02   5.2290877e+01   2.9427677e+02  -4.1998839e+00   1.0632323e+02   1.1515059e+02   2.9131935e+01   1.0560106e+02   5.5433226e+01   1.4586373e+02   3.1467419e+01   9.9509058e+01   7.1615806e+01   1.4772009e+02   3.6363226e+01   1.1971707e+02   6.5443871e+01   8.2880619e+01   6.2193226e+01   1.0296809e+02   4.4477742e+01   8.8787587e+01   3.0639032e+01   1.0724178e+02   8.3016452e+01   1.4275094e+02   2.3056645e+02  -1.0913058e+01   3.9594839e+01   8.9434671e+01   2.6955516e+02   3.3891355e+00   5.1096774e+01   1.0090774e+02   9.0090323e+01   8.2614387e+01   3.7808065e+01   7.4304387e+01   8.9636774e+01   6.7572606e+01   3.4650968e+01   9.5990503e+01   4.6580968e+01   9.1338684e+01   3.4633548e+01   9.1577058e+01   5.5815806e+01   6.2405703e+01   1.0750387e+02   1.1090001e+02   3.6536129e+01   6.6720013e+01   6.0749677e+01   1.0310196e+02   5.5274194e+01   1.7208000e+02   1.3902677e+02   1.4966689e+02   2.2256935e+02   1.9478000e+01   9.4365484e+01   8.9607535e+01   4.9201935e+01   1.3236159e+02   1.2756774e+02   1.6032297e+02   2.9108161e+02   8.7966968e+00   3.9269032e+01   2.1496203e+02   9.1425484e+01   1.0508338e+02   1.7331968e+02   1.9055716e+01   3.9191258e+02  -2.0344942e+01   6.2225161e+01   1.3178650e+02   7.9880323e+01   1.9953151e+02   5.4067742e+01   1.4424135e+02   1.1477387e+02   2.2078809e+02   9.6902581e+01   1.0602166e+02   5.5400323e+01   1.3398055e+02   1.0585871e+02   1.2234937e+02   1.1414452e+02   8.0612632e+01   9.8873548e+01   1.0657850e+02
   6.8413871e+01   1.3719205e+02   9.4535161e+01   1.1921557e+02   9.2287419e+01   1.8454604e+02   9.4019677e+01   1.9191101e+02   4.1078129e+02   4.5662065e+00   4.7489355e+01   1.3153117e+02   2.6286677e+02   1.1131948e+01   7.2776129e+01   1.5680920e+02   1.8274839e+01   2.3647045e+01   9.9278065e+01   1.3393034e+02   6.1154516e+01   1.2252764e+02   8.1835161e+01   1.3207738e+02   2.2535774e+02   1.0412783e+02   4.7037742e+01   7.4782465e+01   4.4609032e+01   1.3513354e+02   1.1396419e+02   2.1935577e+02   8.9396774e+01   1.5346923e+02   7.2737419e+01   1.3068165e+02   5.0190000e+01   9.6889639e+01   5.4789355e+01   1.1013750e+02   1.1196903e+02   1.0725215e+02   7.3208065e+01   1.1325303e+02   5.3301935e+01   1.2444714e+02   5.4045161e+01   1.2615606e+02   6.9518387e+01   1.3239821e+02   3.5104839e+02   6.0429677e+01   3.2906677e+02   1.2856916e+01   9.0083226e+01   1.2068979e+02   4.9031935e+01   9.4729058e+01   6.6863226e+01   1.7408933e+02   1.5177419e+01   1.1834226e+02   4.9855806e+01   1.6250089e+02   5.2553226e+01   1.2604187e+02   6.8873871e+01   1.0489622e+02   4.6813226e+01   1.1852849e+02   4.4097742e+01   1.3000799e+02   4.1349032e+01   1.0214498e+02   8.5826452e+01   1.6066614e+02   2.6756645e+02  -2.5305806e-01   5.0924839e+01   1.1019827e+02   2.8127516e+02  -1.6738465e+01   5.9816774e+01   1.2849014e+02   8.5660323e+01   1.2958879e+02   5.9908065e+01   5.8576387e+01   9.5116774e+01   7.3034206e+01   4.6320968e+01   1.0538690e+02   5.0240968e+01   8.8425884e+01   3.7733548e+01   7.0519058e+01   5.2435806e+01   7.0726103e+01   1.1717387e+02   1.2483641e+02   4.6966129e+01   7.7215613e+01   6.0169677e+01   1.1685836e+02   7.7844194e+01   1.4060440e+02   2.0093677e+02   1.5761409e+02   2.4828935e+02   3.8520400e+01   9.0885484e+01   1.0498594e+02   5.7051935e+01   1.5440359e+02   1.2341774e+02   1.8027497e+02   2.7099161e+02   1.7543897e+01   6.0229032e+01   2.3209523e+02   8.8235484e+01   1.4200858e+02   1.6360968e+02   4.8882516e+01   3.9872258e+02   1.2910258e+01   5.5175161e+01   1.5325050e+02   9.0690323e+01   1.7309671e+02   7.4117742e+01   1.3210735e+02   1.2153387e+02   2.0643729e+02   9.5142581e+01   1.0240246e+02   4.5980323e+01   1.0096415e+02   8.6858710e+01   1.2353937e+02   9.8574516e+01   8.9098232e+01   1.0082355e+02   1.0985250e+02
   7.1263871e+01   1.2610405e+02   7.5245161e+01   1.4694877e+02   9.5667419e+01   2.0956564e+02   7.6779677e+01   2.1205021e+02   4.4867129e+02   2.9535006e+01   3.9159355e+01   1.0562757e+02   2.8938677e+02   3.9150348e+01   9.7686129e+01   1.6881640e+02   4.7324839e+01   1.6583045e+01   7.7648065e+01   1.1554074e+02   6.5384516e+01   1.1789924e+02   5.7875161e+01   1.3823418e+02   1.8426774e+02   1.0798503e+02   6.9507742e+01   1.0636486e+02   5.7469032e+01   1.4229474e+02   1.4544419e+02   2.3479737e+02   9.0596774e+01   1.4937323e+02   6.4637419e+01   1.0784965e+02   6.9760000e+01   9.3654039e+01   6.6409355e+01   1.0986790e+02   9.9819032e+01   9.7134155e+01   7.3398065e+01   1.2328783e+02   7.6631935e+01   1.3838074e+02   6.2615161e+01   1.0052046e+02   4.9148387e+01   1.3123781e+02   3.4880839e+02   3.1228877e+01   2.7243677e+02  -1.4402684e+01   9.4553226e+01   1.2228219e+02   4.0981935e+01   1.2589306e+02   6.1473226e+01   1.3038053e+02   2.7557419e+01   1.3901186e+02   7.7525806e+01   1.5490729e+02   4.1123226e+01   1.3043627e+02   5.5683871e+01   8.0141419e+01   5.6433226e+01   1.0075889e+02   4.4137742e+01   1.0891479e+02   4.5779032e+01   1.1389058e+02   1.0077645e+02   1.5256014e+02   2.5727645e+02  -1.4759858e+01   4.5974839e+01   1.1854427e+02   2.5636516e+02   1.4394335e+01   4.4576774e+01   1.0932934e+02   1.1185032e+02   1.0582359e+02   4.6528065e+01   9.8986787e+01   9.7346774e+01   6.3285806e+01   3.4990968e+01   1.0896330e+02   4.0100968e+01   1.2594708e+02   3.1823548e+01   4.2851858e+01   6.6105806e+01   6.5302503e+01   1.2069387e+02   9.1174813e+01   4.8816129e+01   9.2067613e+01   3.8079677e+01   1.1372556e+02   6.5464194e+01   1.4626480e+02   1.4626677e+02   1.3865769e+02   2.7118935e+02   8.7840000e-01   1.0307548e+02   1.2210074e+02   6.0241935e+01   1.3390839e+02   1.3722774e+02   1.7122017e+02   2.7085161e+02   1.0035097e+01   5.3129032e+01   2.3404323e+02   1.0204548e+02   1.2095378e+02   2.1798968e+02   1.8582116e+01   3.6106258e+02  -4.3569419e+00   6.6455161e+01   1.2558810e+02   9.8020323e+01   1.7003031e+02   7.3357742e+01   1.5126815e+02   1.3491387e+02   2.9712689e+02   9.2902581e+01   1.1315166e+02   4.2020323e+01   1.2957095e+02   7.4898710e+01   1.2511617e+02   1.0924452e+02   8.1774632e+01   1.1787355e+02   1.0982850e+02
   6.4123871e+01   1.3158525e+02   7.3435161e+01   1.3280357e+02   9.8717419e+01   1.8279164e+02   7.9689677e+01   1.9095741e+02   4.7814129e+02   2.6237406e+01   6.6109355e+01   1.3514157e+02   7.6246774e+01   1.8415155e+02   8.7826129e+01   1.3437520e+02   3.8164839e+01   2.9105845e+01   6.8028065e+01   9.1370335e+01   5.6864516e+01   8.9300839e+01   5.2835161e+01   1.3411738e+02   1.7545774e+02   1.0777983e+02   5.7557742e+01   9.4850865e+01   6.9659032e+01   1.5241954e+02   1.2986419e+02   2.4042377e+02   1.0314677e+02   2.0456923e+02   9.7407419e+01   1.4493805e+02   4.8810000e+01   7.7860039e+01   5.5889355e+01   9.5949497e+01   1.1396903e+02   7.7472155e+01   1.0520806e+02   1.6127303e+02   4.6021935e+01   1.3078954e+02   5.6895161e+01   1.2345806e+02   5.5728387e+01   1.0829141e+02   3.2671839e+02   6.5996077e+01   2.8406677e+02   6.1691613e-01   8.5703226e+01   1.2657019e+02   6.7221935e+01   9.1223858e+01   6.9713226e+01   1.5410133e+02   4.9707419e+01   1.0176986e+02   5.5095806e+01   1.4970169e+02   5.3363226e+01   1.2006707e+02   4.7493871e+01   8.8176619e+01   5.3763226e+01   1.1702249e+02   5.0807742e+01   8.6951187e+01   3.2589032e+01   1.2208578e+02   8.3116452e+01   1.9045294e+02   2.3880645e+02  -1.0142258e+01   5.5544839e+01   1.1039867e+02   2.3446516e+02  -3.7536645e+00   4.5626774e+01   1.0538534e+02   1.1971032e+02   1.2247479e+02   4.9958065e+01   1.0004239e+02   1.0115677e+02   5.4551006e+01   6.0320968e+01   9.1406903e+01   6.7240968e+01   9.0205884e+01   2.8203548e+01   5.8571458e+01   5.5525806e+01   7.8528903e+01   1.1179387e+02   1.1669681e+02   4.5106129e+01   9.6124413e+01   4.4079677e+01   1.1157556e+02   7.0174194e+01   1.5217800e+02   2.0831677e+02   1.4545369e+02   2.8475935e+02   5.3128000e+00   9.0975484e+01   1.1235874e+02   6.0011935e+01   1.1449679e+02   1.3608774e+02   1.9450137e+02   2.7947161e+02   2.8654968e+00   6.0699032e+01   2.0248763e+02   1.1470548e+02   1.1270098e+02   2.4441968e+02   1.4747716e+01   3.1139258e+02   9.8566581e+00   6.6265161e+01   1.4479330e+02   8.1880323e+01   1.8628151e+02   6.1687742e+01   1.6906175e+02   1.4244387e+02   2.4347449e+02   8.9422581e+01   7.6620065e+01   3.8450323e+01   9.1716555e+01   8.0898710e+01   1.1768617e+02   9.9244516e+01   9.3904632e+01   1.2411355e+02   1.3784930e+02
   6.5983871e+01   1.4433645e+02   7.7915161e+01   1.1311517e+02   8.1197419e+01   2.0381324e+02   9.5969677e+01   2.1132501e+02   4.1930129e+02   2.6674606e+01   4.8729355e+01   1.2948197e+02   6.9576774e+01   1.7873515e+02   6.8306129e+01   1.8207680e+02   4.3324839e+01   4.4063045e+01   9.2208065e+01   1.4774594e+02   5.9864516e+01   1.1163084e+02   6.5025161e+01   1.2161218e+02   1.8269774e+02   1.1473063e+02   6.5277742e+01   8.1133265e+01   5.2229032e+01   1.5490394e+02   1.4201419e+02   2.6692177e+02   1.1729677e+02   2.4388723e+02   6.3307419e+01   1.0476605e+02   6.5420000e+01   1.0900124e+02   6.8459355e+01   8.0043897e+01   9.7349032e+01   1.0152175e+02   9.1688065e+01   1.3106463e+02   5.3111935e+01   1.5488234e+02   4.7615161e+01   1.2125046e+02   7.0778387e+01   1.2523741e+02   3.7352839e+02   3.1821277e+01   2.8311677e+02   4.8529161e+00   7.7463226e+01   1.3026939e+02   6.1751935e+01   9.8471458e+01   7.3193226e+01   1.3996293e+02   2.8087419e+01   1.2096946e+02   6.1235806e+01   1.3888049e+02   3.8453226e+01   1.4035987e+02   5.0973871e+01   8.1658219e+01   6.7003226e+01   1.0886329e+02   4.6047742e+01   9.0801987e+01   3.6639032e+01   1.1604178e+02   8.3206452e+01   1.6696574e+02   2.3551645e+02  -3.5890581e+00   8.2394839e+01   1.5453067e+02   2.3960516e+02  -1.3734865e+01   4.6006774e+01   8.4734942e+01   1.0680032e+02   8.3797587e+01   6.4668065e+01   1.3762559e+02   8.4736774e+01   8.8814606e+01   4.0040968e+01   1.1126930e+02   3.6150968e+01   9.6503084e+01   3.0493548e+01   5.6808258e+01   4.6335806e+01   7.1404103e+01   1.1517387e+02   1.1966641e+02   3.0536129e+01   1.1215001e+02   5.3559677e+01   8.1817161e+01   6.1364194e+01   1.1059280e+02   1.4459677e+02   1.4441129e+02   3.8556935e+02   6.1080000e+00   9.9695484e+01   8.4471135e+01   6.2621935e+01   1.2928799e+02   1.5713774e+02   2.3481737e+02   2.5851161e+02   2.1452297e+01   4.2839032e+01   2.1029643e+02   9.2945484e+01   1.5182178e+02   2.3364968e+02   9.3931613e-01   3.4401258e+02   1.2677058e+01   6.9175161e+01   1.5704050e+02   9.3880323e+01   1.7727151e+02   5.7647742e+01   1.5804495e+02   1.6077387e+02   2.3743809e+02   8.0282581e+01   8.9921265e+01   4.0020323e+01   8.5110955e+01   8.0048710e+01   1.2575417e+02   1.3267452e+02   1.1185023e+02   6.5963548e+01   1.3502130e+02
   7.0933871e+01   1.2852045e+02   8.1435161e+01   8.9073574e+01   9.6097419e+01   1.7715124e+02   9.4729677e+01   1.9151421e+02   4.3556129e+02   2.3533806e+01   4.6349355e+01   1.3524237e+02   8.1386774e+01   1.8370035e+02   7.2686129e+01   1.7762640e+02   3.2114839e+01   1.4329845e+01   8.7708065e+01   1.4341594e+02   8.1054516e+01   1.3297564e+02   7.7495161e+01   1.3352458e+02   2.0273774e+02   1.2664743e+02   5.5797742e+01   8.0991665e+01   5.5849032e+01   1.3594434e+02   1.3796419e+02   2.4924577e+02   1.0379677e+02   1.7411723e+02   8.0357419e+01   1.0178205e+02   7.4420000e+01   6.0241239e+01   7.3129355e+01   8.2000297e+01   1.2377903e+02   7.8647355e+01   5.5158065e+01   1.6055703e+02   4.6591935e+01   1.2378394e+02   5.8095161e+01   1.4160206e+02   5.3888387e+01   1.2464861e+02   3.4190839e+02   4.4350877e+01   2.6990677e+02  -3.6028387e-01   7.6943226e+01   1.2803099e+02   4.8511935e+01   1.0738066e+02   6.9283226e+01   1.6365573e+02   2.8657419e+01   1.1135386e+02   6.5335806e+01   1.3865249e+02   5.1883226e+01   1.3380547e+02   6.1873871e+01   1.0868622e+02   6.4053226e+01   9.4389290e+01   5.7897742e+01   6.3003987e+01   4.2869032e+01   1.0312338e+02   9.4586452e+01   1.9467534e+02   2.4041645e+02  -9.6010581e+00   5.9114839e+01   1.5906307e+02   2.1584516e+02   8.9759355e+00   2.9146774e+01   9.6473742e+01   1.3114032e+02   1.2466039e+02   5.1148065e+01   1.2489719e+02   1.0325677e+02   8.1763006e+01   3.2990968e+01   6.6213303e+01   4.5290968e+01   1.0039188e+02   2.2303548e+01   5.6893458e+01   4.5105806e+01   5.3602503e+01   8.2363871e+01   9.2531213e+01   4.6776129e+01   7.8940813e+01   3.4889677e+01   1.0631076e+02   3.8704194e+01   1.3321560e+02   1.1193677e+02   1.4959409e+02   2.7266935e+02   3.4570000e+01   6.3835484e+01   9.0719935e+01   6.7241935e+01   1.2505839e+02   1.6584774e+02   2.1488057e+02   2.8347161e+02   6.9549677e-01   7.1229032e+01   2.2083523e+02   8.9665484e+01   1.1475418e+02   2.2503968e+02   2.1868116e+01   3.6391258e+02  -1.6104942e+01   5.9505161e+01   1.5404410e+02   9.0690323e+01   1.9737671e+02   4.9547742e+01   1.7479295e+02   1.3953387e+02   2.4637729e+02   8.7812581e+01   8.7608865e+01   4.1550323e+01   9.8658555e+01   8.8808710e+01   1.3071337e+02   1.1257452e+02   8.3978232e+01   4.7253548e+01   1.4123810e+02
   7.0933871e+01   1.5880045e+02   6.5295161e+01   1.0083477e+02   9.4437419e+01   2.0470404e+02   8.1449677e+01   2.1176661e+02   4.2778129e+02  -6.5837935e+00   2.7159355e+01   5.3867574e+01   7.6576774e+01   1.8517515e+02   9.0776129e+01   1.7213920e+02   4.6054839e+01   1.5794645e+01   8.8398065e+01   1.1068074e+02   5.0914516e+01   1.0257684e+02   6.9455161e+01   1.5292778e+02   2.0283774e+02   1.1225943e+02   7.0227742e+01   9.3407265e+01   6.9129032e+01   1.3531194e+02   1.2286419e+02   2.1607377e+02   1.0564677e+02   2.0201923e+02   8.3787419e+01   1.2683765e+02   6.1090000e+01   8.7497639e+01   4.7129355e+01   5.7130297e+01   1.8219903e+02   5.6543755e+01   6.4828065e+01   1.1397343e+02   5.1441935e+01   1.4235594e+02   6.0515161e+01   1.5921846e+02   7.4888387e+01   1.0985861e+02   3.8752839e+02   3.5321277e+01   2.4017677e+02  -7.3418839e+00   8.8033226e+01   9.7383794e+01   4.4321935e+01   9.5675858e+01   6.1053226e+01   1.3179413e+02   3.3037419e+01   1.0643346e+02   6.9095806e+01   1.6544169e+02   3.4793226e+01   1.4565267e+02   6.4253871e+01   9.6735819e+01   4.7053226e+01   1.2140929e+02   5.9097742e+01   8.6717987e+01   3.3539032e+01   1.0871978e+02   9.1826452e+01   1.3189614e+02   2.0841645e+02  -2.2231058e+01   6.3494839e+01   1.3362267e+02   2.8189516e+02  -9.2580645e+00   5.5096774e+01   1.0200774e+02   9.3000323e+01   1.2657159e+02   5.8478065e+01   1.4507079e+02   1.2053677e+02   6.4480606e+01   3.2370968e+01   9.2692903e+01   5.6480968e+01   1.4316668e+02   4.1973548e+01   7.6369858e+01   5.4815806e+01   7.3445703e+01   1.1917387e+02   1.4100641e+02   5.4056129e+01   8.4548413e+01   4.8749677e+01   1.3273196e+02   6.6464194e+01   1.3394480e+02   1.3426677e+02   1.2727769e+02   2.7870935e+02   2.5606800e+01   8.2835484e+01   7.4099935e+01   6.7481935e+01   1.5108919e+02   1.3184774e+02   2.3779057e+02   2.4942161e+02   1.2269497e+01   4.3269032e+01   2.0983203e+02   9.8325484e+01   9.4681381e+01   2.4688968e+02   3.5980116e+01   3.4530258e+02  -6.6161419e+00   5.6265161e+01   1.4711330e+02   9.1310323e+01   1.8899711e+02   7.5837742e+01   1.2982975e+02   1.2105387e+02   2.6542569e+02   8.5042581e+01   8.4680465e+01   4.5360323e+01   1.0011375e+02   7.1618710e+01   1.3713857e+02   1.1376452e+02   8.7553032e+01   6.1533548e+01   1.7376570e+02
   7.1833871e+01   1.4120845e+02   6.7865161e+01   1.0205917e+02   8.9907419e+01   1.9406644e+02   8.4639677e+01   1.6956141e+02   4.1199129e+02   3.2159406e+01   1.9919355e+01   3.5356774e+01   5.9006774e+01   1.9730075e+02   7.1826129e+01   1.4050520e+02   4.1004839e+01   1.9088645e+01   9.9778065e+01   1.2152034e+02   5.4624516e+01   9.5950039e+01   7.9835161e+01   1.4223738e+02   1.9683774e+02   9.0549432e+01   5.9417742e+01   1.2760206e+02   8.4939032e+01   1.2595714e+02   1.3001419e+02   2.5464177e+02   9.3196774e+01   1.9526523e+02   6.2447419e+01   1.4450485e+02   8.2420000e+01   1.1464124e+02   6.2789355e+01   8.2207497e+01   1.5477903e+02   8.4787355e+01   6.8828065e+01   1.3594343e+02   5.8781935e+01   1.1619874e+02   4.4895161e+01   1.5169806e+02   4.9678387e+01   1.1487541e+02   3.2833839e+02   4.7196477e+01   2.6290677e+02  -1.2060284e+01   8.0133226e+01   9.6485794e+01   5.8171935e+01   1.0008786e+02   6.4093226e+01   1.2022093e+02   1.9037419e+01   1.0688346e+02   5.9285806e+01   1.6222649e+02   4.2313226e+01   1.4095107e+02   4.9493871e+01   9.8536619e+01   6.6433226e+01   9.6628890e+01   5.2427742e+01   9.2821587e+01   3.2829032e+01   9.3496581e+01   8.6876452e+01   1.4372214e+02   1.9741645e+02  -4.6810581e+00   4.2304839e+01   1.1783787e+02   2.4493516e+02   1.7268735e+01   4.6246774e+01   9.6525742e+01   1.0104032e+02   1.1887839e+02   5.2908065e+01   1.1161639e+02   1.1506677e+02   1.1386821e+02   5.2320968e+01   8.0376903e+01   5.1720968e+01   1.4606748e+02   2.5733548e+01   7.4099058e+01   5.1385806e+01   9.4380103e+01   1.2288387e+02   1.5361961e+02   3.1676129e+01   9.4338813e+01   6.5979677e+01   1.1644356e+02   5.3754194e+01   1.3396160e+02   1.9378677e+02   1.6132609e+02   2.7185935e+02   2.0964800e+01   8.0595484e+01   9.2279135e+01   6.2721935e+01   9.3419987e+01   1.2227774e+02   1.6122617e+02   2.4794161e+02  -1.2752103e+01   4.6989032e+01   2.0819443e+02   8.0995484e+01   1.0353778e+02   2.1517968e+02   3.0369161e+00   3.1896258e+02  -7.9389419e+00   4.9605161e+01   1.4074610e+02   9.1640323e+01   1.9683071e+02   5.7977742e+01   1.3611855e+02   1.3486387e+02   2.1551089e+02   6.9142581e+01   9.0292465e+01   5.9020323e+01   1.2364095e+02   5.5138710e+01   1.0017697e+02   1.0795452e+02   1.0334783e+02   1.0720355e+02   8.0582103e+01
   5.2363871e+01   1.4690605e+02   8.3245161e+01   1.1125877e+02   9.2767419e+01   1.9274764e+02   8.3779677e+01   1.5987021e+02   4.0699129e+02   1.2869406e+01   4.1729355e+01   4.3371974e+01   7.2626774e+01   2.1544115e+02   9.1256129e+01   1.5914080e+02   4.3534839e+01   2.3416245e+01   9.5458065e+01   1.1842594e+02   6.2484516e+01   1.1685124e+02   6.4545161e+01   1.5108058e+02   1.6878774e+02   1.0717343e+02   6.6467742e+01   9.0708065e+01   6.9749032e+01   1.7293234e+02   1.3848419e+02   2.3725417e+02   1.0114677e+02   1.8027923e+02   8.3597419e+01   1.4338285e+02   7.0850000e+01   1.1080684e+02   7.1459355e+01   8.1463897e+01   1.2215903e+02   1.0505695e+02   7.8108065e+01   1.2982103e+02   6.5021935e+01   1.4964954e+02   6.4475161e+01   1.5875166e+02   6.3468387e+01   1.2793221e+02   3.4052839e+02   5.3131277e+01   2.7906677e+02   1.9669161e+00   8.9793226e+01   1.2105299e+02   4.6601935e+01   8.9733458e+01   6.5053226e+01   1.2738413e+02   3.0467419e+01   1.1387906e+02   5.7145806e+01   1.5377769e+02   5.5313226e+01   1.2425107e+02   6.2213871e+01   1.1013902e+02   5.7243226e+01   1.0164409e+02   5.5667742e+01   9.5272387e+01   4.6159032e+01   1.2076018e+02   9.9346452e+01   1.4391454e+02   2.1299645e+02  -1.1674581e+00   4.4824839e+01   1.3830627e+02   2.4032516e+02   1.9067535e+01   5.0386774e+01   1.0781454e+02   1.0180032e+02   1.2143759e+02   4.9478065e+01   1.1237079e+02   1.0530677e+02   1.0483901e+02   3.1990968e+01   7.3433303e+01   5.7430968e+01   1.3604068e+02   2.7683548e+01   6.3753058e+01   3.9575806e+01   8.8754903e+01   1.1888387e+02   1.1769961e+02   4.3346129e+01   7.0695213e+01   4.8889677e+01   1.0662076e+02   8.8414194e+01   1.3214880e+02   1.9721677e+02   1.6239169e+02   2.5613935e+02   1.7602400e+01   1.1907548e+02   8.8630735e+01   5.6811935e+01   9.8422787e+01   1.2056774e+02   1.8522297e+02   2.6447161e+02   1.8754968e+00   4.5649032e+01   2.3307163e+02   7.1565484e+01   1.0167218e+02   1.8074968e+02  -6.2986839e+00   3.0058258e+02   3.8145806e-01   4.6125161e+01   1.3926450e+02   1.1145032e+02   1.7114591e+02   7.1357742e+01   1.6104815e+02   9.7393871e+01   3.4079849e+02   7.2002581e+01   6.8303665e+01   5.8210323e+01   6.4185755e+01   7.6758710e+01   1.3501737e+02   7.9864516e+01   7.8265032e+01   9.3723548e+01   8.2040503e+01
   5.2743871e+01   1.4768565e+02   8.4245161e+01   1.3050877e+02   9.1387419e+01   1.8609804e+02   7.6489677e+01   1.6673341e+02   3.7435129e+02   3.0900606e+01   2.6589355e+01   1.7913174e+01   8.7816774e+01   2.0722595e+02   7.0586129e+01   1.7151440e+02   2.5844839e+01   2.4251445e+01   7.2588065e+01   1.3344554e+02   6.5154516e+01   8.3157639e+01   7.2925161e+01   1.5536018e+02   1.5692774e+02   1.1650223e+02   5.6227742e+01   6.6097265e+01   5.4989032e+01   1.2263314e+02   1.5901419e+02   2.2737177e+02   9.6196774e+01   1.6792523e+02   8.5597419e+01   1.2331285e+02   8.1330000e+01   1.1068844e+02   7.2839355e+01   1.1540350e+02   1.1319903e+02   8.9303755e+01   4.9588065e+01   1.3595263e+02   8.4211935e+01   1.3616434e+02   4.0425161e+01   1.2820566e+02   5.6568387e+01   1.2316421e+02   4.1309839e+02   6.2135677e+01   2.6559677e+02  -1.3754839e+00   9.4463226e+01   1.4333939e+02   4.7891935e+01   1.0858026e+02   4.7953226e+01   1.1865213e+02   2.3367419e+01   8.0917058e+01   5.1855806e+01   1.5887089e+02   3.0833226e+01   1.1701947e+02   5.0063871e+01   9.4781019e+01   7.8383226e+01   1.1967289e+02   3.8707742e+01   8.6919187e+01   4.0729032e+01   9.8334581e+01   1.1587645e+02   1.5893214e+02   2.2580645e+02  -1.0192258e+01   2.7824839e+01   1.2351627e+02   2.4774516e+02  -2.9606452e-01   5.0716774e+01   1.1455814e+02   7.6000323e+01   1.1574159e+02   4.7718065e+01   1.2155159e+02   1.0868677e+02   8.1568606e+01   5.0560968e+01   1.1966770e+02   4.2960968e+01   1.2819828e+02   2.0013548e+01   8.0506658e+01   4.2725806e+01   5.6982903e+01   1.0250387e+02   1.2106001e+02   3.5726129e+01   8.6494813e+01   5.8889677e+01   1.0534076e+02   6.4754194e+01   1.6675160e+02   1.4721677e+02   1.8277169e+02   2.6551935e+02  -2.2380000e+00   9.5315484e+01   9.9341535e+01   5.0481935e+01   1.0239919e+02   1.1137774e+02   1.8718817e+02   2.3232161e+02   2.3447497e+01   4.8649032e+01   1.8197163e+02   7.7995484e+01   9.7687781e+01   2.3774968e+02   2.1851316e+01   3.3472258e+02   2.6370258e+01   6.0175161e+01   1.3433050e+02   8.5070323e+01   1.9454631e+02   6.7407742e+01   1.4550415e+02   1.0896387e+02   2.1534289e+02   8.9952581e+01   1.0700766e+02   3.7980323e+01   9.8894155e+01   7.0948710e+01   1.1529217e+02   1.0128452e+02   9.1791432e+01   1.0301355e+02   1.0415730e+02
   8.0453871e+01   1.4827885e+02   8.3435161e+01   1.3029357e+02   7.2817419e+01   1.7958364e+02   9.1919677e+01   1.7664901e+02   4.1230129e+02   1.2714606e+01   2.7059355e+01   2.0545574e+01   9.5386774e+01   2.4143035e+02   8.9306129e+01   1.6872680e+02   3.4584839e+01   2.5652245e+01   8.0708065e+01   1.3804594e+02   7.0154516e+01   1.0656764e+02   5.6355161e+01   1.1116578e+02   1.8850774e+02   1.4959583e+02   7.1747742e+01   7.4755665e+01   5.2089032e+01   1.3582514e+02   1.2082419e+02   2.3166697e+02   8.5696774e+01   1.4261523e+02   7.4927419e+01   1.1992645e+02   9.7330000e+01   1.0311844e+02   7.3599355e+01   1.1086270e+02   1.2362903e+02   1.0865935e+02   9.4538065e+01   1.5169663e+02   6.7021935e+01   1.5605954e+02   4.1425161e+01   1.2435566e+02   7.6258387e+01   1.3048901e+02   3.2004839e+02   4.6199677e+01   2.7974677e+02  -8.4074839e+00   9.1463226e+01   1.3057939e+02   7.6701935e+01   1.3146546e+02   5.9663226e+01   1.6357533e+02   3.7947419e+01   7.6330658e+01   3.4525806e+01   1.6301729e+02   3.8593226e+01   1.3520867e+02   7.3253871e+01   1.0254582e+02   4.8763226e+01   1.2223249e+02   5.1947742e+01   9.2329987e+01   2.0829032e+01   9.2076581e+01   8.1636452e+01   1.5662134e+02   2.2470645e+02   5.6057419e+00   4.6014839e+01   1.1716107e+02   2.6774516e+02   1.2773935e+01   4.4676774e+01   1.0356134e+02   7.9470323e+01   1.0979399e+02   7.0958065e+01   1.0260239e+02   1.0796677e+02   7.1626206e+01   4.5650968e+01   9.9820503e+01   5.3860968e+01   1.0575628e+02   4.5303548e+01   6.1913458e+01   6.1915806e+01   9.3687703e+01   1.0793387e+02   9.8285613e+01   3.4346129e+01   7.6895213e+01   5.6939677e+01   1.3707676e+02   6.5704194e+01   1.5438560e+02   2.3264677e+02   1.8388729e+02   2.3656935e+02   1.5028000e+01   9.3595484e+01   8.5719135e+01   6.2961935e+01   1.1736079e+02   1.6070774e+02   1.5324177e+02   2.9994161e+02   4.8978968e+00   5.3889032e+01   2.1088243e+02   1.0080548e+02   1.1476298e+02   2.4398968e+02   2.8072116e+01   3.3191258e+02  -1.9349419e+00   4.9455161e+01   1.3546810e+02   8.5260323e+01   1.7853111e+02   7.9167742e+01   1.4309335e+02   1.1858387e+02   2.7667329e+02   8.7612581e+01   1.0514486e+02   6.2740323e+01   1.1158335e+02   8.7238710e+01   1.2612897e+02   9.9484516e+01   4.8975432e+01   9.7153548e+01   7.3336103e+01
   7.2173871e+01   1.4865125e+02   5.7815161e+01   8.4433174e+01   7.5197419e+01   1.8553324e+02   9.5449677e+01   1.8688661e+02   4.1188129e+02   9.8482065e+00   2.9539355e+01   2.5067174e+01   9.2106774e+01   2.1946275e+02   9.4396129e+01   1.7731960e+02   2.9694839e+01   3.0673445e+01   1.1052806e+02   1.2503034e+02   5.4294516e+01   1.3469644e+02   7.0975161e+01   1.4732618e+02   2.3478774e+02   8.4793432e+01   6.1607742e+01   8.3096865e+01   4.5369032e+01   1.3707274e+02   1.1805419e+02   2.5878857e+02   7.1746774e+01   1.3568123e+02   6.8167419e+01   8.9757252e+01   7.6660000e+01   1.1825204e+02   7.0749355e+01   1.3214070e+02   1.2324903e+02   7.3449755e+01   6.4348065e+01   1.3496183e+02   7.7541935e+01   1.6583794e+02   3.0805161e+01   1.1106526e+02   7.6618387e+01   1.2514021e+02   3.5809839e+02   5.8815677e+01   2.5395677e+02   1.6057161e+00   9.1413226e+01   9.7773394e+01   4.5841935e+01   9.8694258e+01   6.8333226e+01   1.3702173e+02   2.3417419e+01   1.1368306e+02   6.1095806e+01   1.3308169e+02   5.1693226e+01   1.3382067e+02   5.8403871e+01   9.9113819e+01   7.4673226e+01   1.0600969e+02   4.8707742e+01   9.2159187e+01   4.4969032e+01   9.3805381e+01   7.5926452e+01   1.2635814e+02   2.5570645e+02  -3.5534258e+01   5.0394839e+01   1.2752067e+02   2.6660516e+02  -9.6148645e+00   5.2056774e+01   1.1678094e+02   8.3280323e+01   1.3738919e+02   5.7288065e+01   9.6595987e+01   1.0153677e+02   7.3710606e+01   5.0990968e+01   1.0929330e+02   5.4050968e+01   8.4451084e+01   2.8443548e+01   7.0072258e+01   6.3055806e+01   9.3596503e+01   1.0474387e+02   1.4902081e+02   5.0726129e+01   8.1394813e+01   5.7369677e+01   1.1189236e+02   6.1894194e+01   1.2088040e+02   1.6883677e+02   1.6228209e+02   2.5142935e+02   2.6269200e+01   8.1025484e+01   8.7154735e+01   6.3961935e+01   8.9940787e+01   1.6832774e+02   1.9140217e+02   2.9118161e+02   3.3838697e+01   4.6419032e+01   2.6724003e+02   6.6945484e+01   1.4633178e+02   2.4098968e+02  -4.0678839e+00   3.0625258e+02   4.2178581e+00   5.8075161e+01   1.2534850e+02   9.8070323e+01   2.0136631e+02   6.6167742e+01   1.3670335e+02   1.3501387e+02   2.5668889e+02   6.9092581e+01   1.1172646e+02   5.3400323e+01   1.0337055e+02   7.9948710e+01   1.1304217e+02   5.8674516e+01   5.9580232e+01   1.1511355e+02   8.0569303e+01
   7.1983871e+01   1.3257645e+02   7.2345161e+01   1.2146077e+02   8.6577419e+01   1.9043284e+02   1.0568968e+02   1.6830741e+02   3.5099129e+02   3.1669406e+01   3.4539355e+01   3.0947174e+01   7.0916774e+01   2.0534795e+02   7.8396129e+01   1.4016960e+02   4.2054839e+01   3.2584645e+01   1.0420806e+02   1.3047594e+02   5.1154516e+01   1.2289764e+02   5.7925161e+01   1.5018018e+02   2.1411774e+02   1.3806703e+02   5.9467742e+01   7.7408065e+01   4.9039032e+01   1.1953914e+02   1.1610419e+02   2.1633457e+02   7.8896774e+01   1.4380923e+02   6.7117419e+01   1.1498125e+02   8.3330000e+01   7.0568439e+01   6.7319355e+01   1.0908510e+02   1.3358903e+02   1.0962255e+02   6.6108065e+01   1.4082103e+02   5.9301935e+01   1.3700714e+02   5.9945161e+01   1.0030406e+02   7.7258387e+01   1.4935901e+02   3.4818839e+02   5.3948477e+01   3.0053677e+02   1.1393161e+00   1.0355323e+02   1.0223219e+02   2.7411935e+01   8.1548658e+01   6.1953226e+01   1.0848213e+02   4.5987419e+01   9.6917458e+01   3.5335806e+01   5.8142490e+01   3.9123226e+01   1.5078627e+02   4.3683871e+01   7.9911419e+01   5.5193226e+01   9.5998090e+01   4.4947742e+01   9.6369987e+01   2.9159032e+01   8.8120181e+01   8.9066452e+01   1.4054694e+02   2.6665645e+02  -6.2702581e+00   4.2354839e+01   1.0226387e+02   2.5460516e+02   6.9651355e+00   5.4336774e+01   1.0487854e+02   7.6190323e+01   1.1257639e+02   4.8048065e+01   8.4435187e+01   8.8826774e+01   8.4917406e+01   5.1750968e+01   1.1052250e+02   4.5150968e+01   1.3740308e+02   3.2773548e+01   7.6625858e+01   5.1575806e+01   6.9464903e+01   1.0931387e+02   1.4151521e+02   3.0486129e+01   9.2964013e+01   6.6559677e+01   1.2406716e+02   6.0364194e+01   1.5624280e+02   1.4540677e+02   1.6129649e+02   2.8689935e+02   3.8911600e+01   8.0885484e+01   8.6735935e+01   5.8671935e+01   7.7463987e+01   1.5856774e+02   1.7870297e+02   2.8394161e+02   1.6557897e+01   4.0749032e+01   2.0688363e+02   8.3855484e+01   1.1859898e+02   2.1012968e+02   1.1160916e+01   3.0501258e+02   1.6747058e+01   5.2225161e+01   1.3105650e+02   9.4590323e+01   1.9478471e+02   6.1307742e+01   1.6804215e+02   1.1829387e+02   2.2083649e+02   8.1712581e+01   9.0426865e+01   4.8070323e+01   9.8086955e+01   5.3858710e+01   1.3474937e+02   8.8814516e+01   8.1549032e+01   1.1401355e+02   9.4037303e+01
   6.5453871e+01   1.4466885e+02   9.3725161e+01   1.0356037e+02   9.1197419e+01   1.9077324e+02   8.8259677e+01   2.0170181e+02   3.8983129e+02   3.8402206e+01   1.8209355e+01   4.2303574e+01   9.4816774e+01   1.6052595e+02   9.0446129e+01   1.3701560e+02   4.9794839e+01   3.0015445e+01   8.4338065e+01   1.3368554e+02   6.6724516e+01   1.2122204e+02   6.7735161e+01   1.6463538e+02   2.2254774e+02   7.7442632e+01   7.4847742e+01   9.1697665e+01   5.0709032e+01   1.3202554e+02   1.4358419e+02   2.1722617e+02   8.7296774e+01   1.2668723e+02   8.5687419e+01   1.4316565e+02   6.9850000e+01   1.0721684e+02   9.2649355e+01   1.2367870e+02   1.1038903e+02   8.6808555e+01   5.3968065e+01   1.1870223e+02   5.6541935e+01   1.5418794e+02   5.9045161e+01   1.2561606e+02   5.7988387e+01   1.3016061e+02   3.8366839e+02   5.1970077e+01   2.4474677e+02  -6.4474839e+00   8.0323226e+01   1.0562059e+02   4.0701935e+01   9.2435458e+01   6.1953226e+01   1.3043213e+02   2.3947419e+01   1.0226066e+02   6.4665806e+01   1.3965609e+02   5.5593226e+01   1.2688867e+02   5.1873871e+01   8.9156219e+01   4.3863226e+01   1.0186449e+02   3.1997742e+01   9.9355987e+01   3.2729032e+01   8.1834581e+01   9.1306452e+01   1.4489774e+02   2.6808645e+02   5.2353419e+00   3.2304839e+01   1.0177787e+02   2.6784516e+02   8.9059355e+00   4.6096774e+01   1.1153774e+02   7.1760323e+01   1.0298079e+02   4.7958065e+01   7.2532387e+01   9.2206774e+01   7.6217006e+01   4.8800968e+01   8.5378503e+01   3.5240968e+01   1.2138588e+02   2.5353548e+01   8.5129458e+01   3.4625806e+01   8.2100903e+01   1.0103387e+02   1.3903761e+02   3.1156129e+01   1.0643041e+02   6.2699677e+01   1.4265596e+02   6.7274194e+01   1.5526000e+02   2.0393677e+02   1.7747409e+02   2.5056935e+02   1.2198000e+01   7.4555484e+01   1.1505234e+02   3.9621935e+01   1.3588799e+02   1.2289774e+02   1.8050657e+02   2.6756161e+02  -1.7271703e+01   5.6559032e+01   1.7552883e+02   8.8045484e+01   9.9833781e+01   2.5117968e+02   7.3069161e+00   3.4344258e+02   5.3265806e-01   5.6935161e+01   1.2615970e+02   1.0155032e+02   1.5227791e+02   6.3547742e+01   1.3205295e+02   1.0748387e+02   2.3494129e+02   9.1762581e+01   9.8672865e+01   4.2500323e+01   1.0972255e+02   9.2898710e+01   9.0246168e+01   8.8524516e+01   8.4242232e+01   1.1115355e+02   1.1759610e+02
   6.6933871e+01   1.1393045e+02   6.7295161e+01   1.1996477e+02   8.6387419e+01   1.8982804e+02   7.0729677e+01   1.9391421e+02   3.1820129e+02   1.2972606e+01   1.4869355e+01   2.1710774e+01   8.6106774e+01   1.8903275e+02   6.2926129e+01   1.5097720e+02   3.0054839e+01   5.1704645e+01   1.0283806e+02   1.0877554e+02   6.1194516e+01   1.2290444e+02   7.9165161e+01   1.3863098e+02   1.9697774e+02   1.0429823e+02   7.3177742e+01   8.8261265e+01   6.9089032e+01   1.3212514e+02   1.3396419e+02   2.0956577e+02   1.2054677e+02   1.7172723e+02   7.7497419e+01   1.1615085e+02   7.4040000e+01   1.0384164e+02   7.0029355e+01   1.2348830e+02   1.1424903e+02   1.0654975e+02   5.3778065e+01   1.1047743e+02   5.7401935e+01   1.4234914e+02   5.3425161e+01   1.3649566e+02   6.5198387e+01   1.3311381e+02   3.4380839e+02   4.9578877e+01   2.9427677e+02  -9.0998839e+00   8.6173226e+01   1.1338259e+02   5.0031935e+01   9.4069058e+01   4.7523226e+01   1.4316653e+02   3.3037419e+01   8.8433458e+01   4.9665806e+01   1.2413609e+02   5.1553226e+01   1.3060187e+02   5.9973871e+01   8.9318219e+01   4.0433226e+01   1.0646889e+02   3.7377742e+01   1.0945559e+02   3.9639032e+01   1.1095178e+02   1.0334645e+02   1.3883454e+02   2.5903645e+02  -3.5206581e+00   4.2974839e+01   8.9354271e+01   2.1955516e+02   7.1491355e+00   5.9006774e+01   1.1993494e+02   7.2470323e+01   1.0392399e+02   2.1288065e+01   1.0204599e+02   1.0234677e+02   8.6455806e+01   4.5890968e+01   1.0537130e+02   5.6000968e+01   1.3748508e+02   2.4203548e+01   6.3311458e+01   5.0055806e+01   7.1106503e+01   1.2527387e+02   1.3075841e+02   4.5386129e+01   9.2152013e+01   6.0699677e+01   1.2234596e+02   7.9604194e+01   1.8585360e+02   1.2674677e+02   1.6787929e+02   2.0647935e+02   1.8005200e+01   7.7935484e+01   1.3930194e+02   6.6861935e+01   1.3261879e+02   1.3503774e+02   1.6839537e+02   2.5942161e+02   8.3794968e+00   4.4369032e+01   2.4793403e+02   8.5425484e+01   9.5283381e+01   2.2574968e+02   2.0861316e+01   4.0091258e+02  -3.7849419e+00   6.0555161e+01   1.2149010e+02   1.0259032e+02   1.9242471e+02   6.4117742e+01   1.3233735e+02   1.1029387e+02   1.7938649e+02   9.7232581e+01   9.8185265e+01   5.1450323e+01   1.2795655e+02   5.3898710e+01   1.2803617e+02   1.1576452e+02   9.5443032e+01   1.3615355e+02   1.1969610e+02
   7.8643871e+01   1.2470365e+02   7.9485161e+01   1.2393957e+02   8.3007419e+01   2.1914844e+02   7.6589677e+01   1.8349541e+02   4.6346129e+02   2.9141806e+01   1.4629355e+01   1.8679974e+01   7.3436774e+01   1.7890635e+02   8.3776129e+01   1.5897920e+02   4.5324839e+01   4.6373045e+01   9.7958065e+01   1.1053594e+02   5.8434516e+01   1.1517524e+02   4.2215161e+01   1.3729698e+02   2.1883774e+02   7.8029432e+01   5.4937742e+01   8.2200465e+01   6.7279032e+01   1.3331994e+02   1.3777419e+02   2.3893097e+02   9.1196774e+01   1.6142523e+02   8.8217419e+01   1.0586325e+02   6.2470000e+01   9.5147239e+01   7.2989355e+01   1.2525150e+02   1.1948903e+02   8.8080555e+01   6.8968065e+01   1.1521223e+02   5.8631935e+01   1.3387074e+02   5.2375161e+01   1.3943966e+02   7.3408387e+01   1.0866701e+02   3.7642839e+02   6.8449277e+01   3.0980677e+02  -1.1222839e+00   7.7033226e+01   1.4340379e+02   3.0601935e+01   1.2491346e+02   6.3473226e+01   1.2912053e+02   5.7747419e+01   9.9976658e+01   6.4285806e+01   1.3901649e+02   4.7363226e+01   1.5826707e+02   6.8593871e+01   1.1186862e+02   4.3863226e+01   1.0538449e+02   5.5237742e+01   1.1006679e+02   4.0779032e+01   9.5240581e+01   1.3115645e+02   1.4684974e+02   2.7046645e+02  -2.3295058e+01   5.1974839e+01   1.0920427e+02   2.1327516e+02   7.0815355e+00   4.2056774e+01   1.0853094e+02   6.7420323e+01   7.3857987e+01   4.1378065e+01   6.4108787e+01   8.4116774e+01   4.8964206e+01   5.6130968e+01   8.7652103e+01   5.1190968e+01   1.3286988e+02   3.9253548e+01   6.9687458e+01   4.9435806e+01   9.8156103e+01   1.0088387e+02   9.5279613e+01   2.9816129e+01   7.0447613e+01   4.8699677e+01   1.3477596e+02   6.8324194e+01   1.8536600e+02   1.2221677e+02   1.5043169e+02   2.2213935e+02   2.4662400e+01   9.5405484e+01   1.1528434e+02   6.2961935e+01   1.2740079e+02   1.2418774e+02   1.5388337e+02   2.4142161e+02   2.1059497e+01   4.8319032e+01   2.2799803e+02   9.2615484e+01   1.1803818e+02   1.9498968e+02   7.1821161e+00   3.6644258e+02   1.1126581e+00   5.0035161e+01   1.2771170e+02   9.8400323e+01   1.5618991e+02   6.9067742e+01   1.4999135e+02   1.0486387e+02   2.2405089e+02   8.1382581e+01   8.8403265e+01   4.3640323e+01   9.1061355e+01   1.0194871e+02   1.1576217e+02   1.2476452e+02   1.0867303e+02   1.1301355e+02   1.1902730e+02
   7.6833871e+01   1.3323845e+02   7.9675161e+01   1.2240437e+02   1.0286742e+02   1.7026964e+02   8.7829677e+01   1.8987621e+02   4.6525129e+02   9.9486065e+00   3.2589355e+01   3.3673174e+01   8.2676774e+01   2.3259715e+02   7.7546129e+01   1.3014760e+02   4.3164839e+01   3.1595845e+01   8.6778065e+01   1.2299034e+02   5.6574516e+01   1.0336404e+02   6.3835161e+01   1.3766738e+02   2.1988774e+02   8.8275432e+01   6.4467742e+01   9.2438065e+01   5.3709032e+01   1.4688554e+02   1.7125419e+02   2.2263257e+02   1.0284677e+02   1.7179323e+02   7.2547419e+01   1.3145685e+02   5.8040000e+01   8.9741639e+01   6.1029355e+01   8.1968297e+01   1.1077903e+02   1.4106735e+02   6.2488065e+01   1.4335063e+02   6.8161935e+01   1.5905834e+02   4.1705161e+01   1.1276326e+02   7.1358387e+01   1.1498101e+02   3.5433839e+02   4.9076477e+01   2.9327677e+02   3.7701161e+00   9.2893226e+01   1.3718499e+02   3.7651935e+01   9.2019458e+01   6.4953226e+01   1.3191213e+02   2.5557419e+01   9.1361858e+01   6.3765806e+01   1.1857809e+02   4.4363226e+01   1.2669707e+02   6.1833871e+01   1.0383942e+02   5.2093226e+01   9.1106090e+01   4.9807742e+01   1.0522119e+02   5.7109032e+01   1.0855418e+02   1.1877645e+02   1.8731014e+02   2.3751645e+02   4.6720942e+01   4.6304839e+01   1.2975787e+02   2.2184516e+02   1.9659355e+00   5.0766774e+01   1.0716414e+02   6.4330323e+01   8.0625187e+01   5.6528065e+01   9.0226787e+01   7.5016774e+01   7.9072206e+01   3.6940968e+01   9.7757303e+01   4.9620968e+01   8.4045484e+01   4.5543548e+01   5.1224258e+01   3.4815806e+01   6.2755703e+01   1.1846387e+02   1.1859321e+02   4.4866129e+01   6.7143613e+01   4.1939677e+01   1.1603676e+02   6.1274194e+01   1.4741000e+02   1.3393677e+02   1.4502409e+02   2.5023935e+02  -9.7756000e+00   7.6365484e+01   9.8147535e+01   6.7811935e+01   1.0777279e+02   1.2246774e+02   1.5630097e+02   2.5037161e+02   2.3863497e+01   2.4559032e+01   2.0775883e+02   6.3135484e+01   1.2430658e+02   1.5531968e+02   2.4255716e+01   3.3182258e+02  -3.7377419e+00   6.3315161e+01   1.1102930e+02   8.5120323e+01   1.5749231e+02   6.3927742e+01   1.3173255e+02   9.8583871e+01   2.1960329e+02   7.9192581e+01   7.8728465e+01   5.0120323e+01   9.5542955e+01   7.7188710e+01   1.2969297e+02   1.0881452e+02   9.4949032e+01   5.8343548e+01   1.3687090e+02
   6.6413871e+01   1.1654205e+02   7.3005161e+01   1.2321797e+02   7.9667419e+01   1.8269564e+02   7.7019677e+01   1.9746101e+02   4.5262129e+02   3.3699006e+01   1.1539355e+01   2.3317174e+01   7.9576774e+01   1.7608515e+02   8.9586129e+01   1.5732440e+02   3.8904839e+01   2.7046645e+01   1.0264806e+02   1.5010074e+02   5.5434516e+01   1.1521524e+02   5.3685161e+01   1.4023938e+02   1.7688774e+02   1.4019543e+02   6.5227742e+01   9.9237265e+01   5.7749032e+01   1.4203234e+02   1.4863419e+02   2.4596217e+02   1.2019677e+02   1.8060523e+02   8.6597419e+01   1.5571285e+02   6.1330000e+01   1.0285844e+02   7.1509355e+01   9.2649897e+01   1.2867903e+02   1.0510535e+02   9.6968065e+01   1.5078223e+02   4.6021935e+01   1.4178954e+02   4.6475161e+01   1.1515166e+02   6.6048387e+01   9.4615806e+01   3.1637839e+02   4.9633277e+01   3.4695677e+02  -1.4094284e+01   8.6273226e+01   1.2937459e+02   4.1551935e+01   9.3277458e+01   7.5053226e+01   1.5753413e+02   3.9087419e+01   1.1761946e+02   6.0375806e+01   1.3613929e+02   4.6743226e+01   1.3169667e+02   7.1683871e+01   9.7671419e+01   5.9193226e+01   1.1686809e+02   3.2757742e+01   1.0905519e+02   5.1829032e+01   1.1578658e+02   1.2901645e+02   1.7664094e+02   1.9794645e+02   1.2341654e+02   5.1874839e+01   1.2088227e+02   2.4389516e+02   2.3591935e+01   4.6436774e+01   1.1828054e+02   6.5040323e+01   9.6898387e+01   4.8478065e+01   8.0110787e+01   9.6636774e+01   4.4242606e+01   4.4510968e+01   1.0262170e+02   4.4240968e+01   9.4375884e+01   3.5393548e+01   3.4376258e+01   5.3105806e+01   8.1722503e+01   9.7793871e+01   1.2643681e+02   4.9866129e+01   7.3743613e+01   4.1839677e+01   1.2970476e+02   5.8894194e+01   1.6179040e+02   1.3235677e+02   1.2724049e+02   2.4151935e+02   3.0302000e+01   7.8215484e+01   1.1532954e+02   6.3391935e+01   1.4260639e+02   1.2351774e+02   2.0559697e+02   2.9513161e+02  -8.1973032e+00   5.5989032e+01   2.6238443e+02   9.5515484e+01   1.3166618e+02   2.2312968e+02   4.8309161e+00   3.4439258e+02   2.6546658e+01   7.2985161e+01   1.6377570e+02   7.8210323e+01   1.7309511e+02   6.5927742e+01   1.7276255e+02   1.2267387e+02   2.6481609e+02   1.0381258e+02   1.1479886e+02   5.4690323e+01   7.4847355e+01   8.9808710e+01   1.3278337e+02   1.0300452e+02   5.6033832e+01   9.5873548e+01   1.5396850e+02
   6.1693871e+01   1.2305965e+02   5.8625161e+01   1.2451837e+02   9.0477419e+01   1.8112084e+02   8.2449677e+01   2.0464661e+02   4.8330129e+02   3.9664606e+01   3.4589355e+01   2.2133174e+01   7.2056774e+01   1.8334675e+02   8.3156129e+01   1.4340880e+02   3.5534839e+01   1.8786245e+01   9.5398065e+01   1.3793074e+02   6.5194516e+01   1.0639444e+02   7.1785161e+01   1.5750138e+02   1.7754774e+02   1.1395263e+02   7.6657742e+01   7.6172865e+01   6.2849032e+01   1.5091434e+02   1.3025419e+02   2.3615257e+02   1.1824677e+02   1.9856123e+02   8.2637419e+01   1.5678965e+02   7.5610000e+01   9.0856039e+01   5.5939355e+01   7.7325497e+01   1.2100903e+02   1.4095895e+02   7.0108065e+01   1.5012103e+02   7.5871935e+01   1.4454154e+02   6.6325161e+01   1.2713366e+02   8.1468387e+01   1.1317221e+02   3.8352839e+02   8.5211277e+01   2.5927677e+02  -1.0139884e+01   9.2223226e+01   1.3899859e+02   4.8841935e+01   1.0126426e+02   7.0903226e+01   1.2514613e+02   3.9137419e+01   9.8425458e+01   5.3235806e+01   1.1585049e+02   3.8553226e+01   1.5225187e+02   8.8113871e+01   1.1173702e+02   7.8573226e+01   1.2465769e+02   4.3237742e+01   9.7506787e+01   4.3069032e+01   1.2062738e+02   1.1096645e+02   1.7851494e+02   2.0027645e+02   1.0670014e+02   4.5634839e+01   1.1443147e+02   2.5360516e+02   2.9051355e+00   3.9816774e+01   1.0576014e+02   1.0604032e+02   9.0998387e+01   5.8768065e+01   9.5577587e+01   1.1277677e+02   6.5101406e+01   4.3510968e+01   8.7611703e+01   5.0290968e+01   1.1089188e+02   2.8773548e+01   6.8665858e+01   5.4055806e+01   8.1356503e+01   8.5273871e+01   1.3195841e+02   3.6726129e+01   8.0324813e+01   4.5509677e+01   9.0891161e+01   6.6984194e+01   1.4081320e+02   1.8116677e+02   1.1867569e+02   2.6642935e+02   2.0829200e+01   8.9315484e+01   1.1116154e+02   7.8431935e+01   1.2454319e+02   1.2879774e+02   2.1765457e+02   2.5680161e+02   1.5779097e+01   5.4799032e+01   2.5709963e+02   1.0566548e+02   1.0347418e+02   1.6817968e+02  -3.0130839e+00   3.1277258e+02   6.5962581e+00   7.1035161e+01   1.5908170e+02   8.8020323e+01   1.8402031e+02   6.2497742e+01   1.6151695e+02   1.2439387e+02   2.2086849e+02   9.8042581e+01   1.1022046e+02   4.1830323e+01   9.1586155e+01   8.2898710e+01   1.5209617e+02   1.1562452e+02   1.0816423e+02   5.4343548e+01   1.5905090e+02
   6.7263871e+01   1.1028405e+02   6.6675161e+01   1.0029437e+02   9.2147419e+01   1.9922724e+02   7.5539677e+01   1.7152941e+02   4.0093129e+02   1.0254206e+01   1.2349355e+01   2.9052374e+01   6.2156774e+01   1.9637875e+02   9.1776129e+01   1.8114920e+02   3.3004839e+01   4.4778645e+01   9.3648065e+01   1.4163074e+02   7.4484516e+01   1.3812124e+02   6.5735161e+01   1.2531538e+02   1.9807774e+02   9.1160232e+01   5.5227742e+01   8.1507265e+01   6.4039032e+01   1.4690914e+02   1.4001419e+02   2.4432177e+02   1.0469677e+02   2.0804523e+02   7.9497419e+01   1.0761085e+02   7.8090000e+01   7.7277639e+01   5.0029355e+01   8.0988297e+01   9.6729032e+01   1.0566135e+02   7.1488065e+01   1.3701063e+02   6.0491935e+01   1.3420194e+02   6.4565161e+01   1.3174446e+02   5.7888387e+01   1.1569861e+02   3.8075839e+02   4.5432877e+01   2.1495677e+02  -1.7274284e+01   7.8703226e+01   1.3422019e+02   5.3511935e+01   8.9130658e+01   1.1766323e+02   1.2897533e+02   5.0277419e+01   1.2229426e+02   6.3905806e+01   1.0214689e+02   4.0453226e+01   1.5233987e+02   4.3833871e+01   9.3179419e+01   5.2673226e+01   1.3100969e+02   4.9097742e+01   8.8797987e+01   5.4449032e+01   9.7716981e+01   9.7826452e+01   1.5975614e+02   2.0660645e+02   9.4433742e+01   3.7204839e+01   1.3662587e+02   2.5236516e+02  -2.0456645e+00   4.1956774e+01   1.0025894e+02   8.4660323e+01   1.0980879e+02   4.8808065e+01   1.1470439e+02   1.0734677e+02   8.1675806e+01   4.2510968e+01   8.9311703e+01   5.5240968e+01   1.4621588e+02   2.9393548e+01   5.7096258e+01   5.2385806e+01   7.7070103e+01   1.1355387e+02   1.0631601e+02   2.8966129e+01   8.7275613e+01   5.6559677e+01   1.1062716e+02   6.8414194e+01   1.3531880e+02   1.3188677e+02   1.4084809e+02   2.7723935e+02   2.6874400e+01   6.8785484e+01   1.1375394e+02   1.0701194e+02   1.2649679e+02   1.4041774e+02   2.0615497e+02   2.6432161e+02   1.1127497e+01   5.8179032e+01   2.2958923e+02   8.6855484e+01   1.3754898e+02   1.8360968e+02   1.6802516e+01   3.3544258e+02   1.6262658e+01   4.7175161e+01   1.2589050e+02   8.1120323e+01   1.6467231e+02   6.5067742e+01   1.4850135e+02   1.6148387e+02   2.2690129e+02   7.4332581e+01   1.0730726e+02   3.9260323e+01   8.7841755e+01   6.8998710e+01   1.1501817e+02   9.1434516e+01   1.1861943e+02   8.7393548e+01   1.3530690e+02
   6.8983871e+01   1.0533645e+02   5.8245161e+01   1.1215877e+02   1.0409742e+02   2.2155124e+02   8.9019677e+01   1.8788101e+02   4.4193129e+02   1.2444206e+01   2.3629355e+01   2.4579974e+01   6.7056774e+01   1.7993675e+02   9.0736129e+01   1.6752240e+02   4.3534839e+01   3.7936245e+01   1.0658806e+02   1.4415554e+02   6.8814516e+01   1.0667484e+02   6.3645161e+01   1.5858258e+02   2.0007774e+02   1.0467023e+02   6.7317742e+01   7.8830065e+01   5.2939032e+01   1.4894714e+02   1.2896419e+02   2.2901577e+02   9.6696774e+01   2.0778523e+02   7.3637419e+01   1.6831965e+02   6.3810000e+01   1.2970004e+02   6.8029355e+01   8.4978297e+01   1.1753903e+02   8.1426555e+01   6.3018065e+01   1.2173823e+02   7.3021935e+01   1.1481954e+02   4.8095161e+01   1.4411206e+02   3.2048387e+01   1.5033581e+02   4.3885839e+02   4.4074877e+01   2.7817677e+02  -1.8118839e+00   7.8603226e+01   1.2036819e+02   3.5511935e+01   1.0409066e+02   5.1283226e+01   1.3838573e+02   2.8747419e+01   1.2182666e+02   6.1855806e+01   1.4259089e+02   3.9693226e+01   1.4250067e+02   7.4163871e+01   1.0147302e+02   6.4143226e+01   1.1195209e+02   3.8947742e+01   8.3559987e+01   2.0069032e+01   1.0936738e+02   9.2686452e+01   1.5616734e+02   1.7032645e+02   1.0186614e+02   5.3784839e+01   1.2424947e+02   2.3984516e+02   7.6259355e+00   5.6286774e+01   1.1077254e+02   9.7040323e+01   1.3243839e+02   5.7098065e+01   1.0552119e+02   8.8306774e+01   7.1909006e+01   3.2130968e+01   8.9662103e+01   5.1480968e+01   1.2808668e+02   2.9163548e+01   8.4824658e+01   4.8195806e+01   6.9405303e+01   9.5313871e+01   1.3534521e+02   2.6626129e+01   8.2362813e+01   5.3269677e+01   1.0489036e+02   5.2514194e+01   1.7149080e+02   1.7126677e+02   1.2665769e+02   3.0123935e+02   1.0904400e+01   9.1555484e+01   9.0262335e+01   6.6961935e+01   1.4565079e+02   1.5165774e+02   1.8125577e+02   3.0599161e+02   3.5703897e+01   4.5939032e+01   2.0327843e+02   1.2180548e+02   1.3889298e+02   2.1131968e+02   1.5115716e+01   3.1201258e+02   1.4087058e+01   5.8885161e+01   1.4138370e+02   8.6640323e+01   1.6923071e+02   7.8027742e+01   1.5032455e+02   1.2744387e+02   2.1005449e+02   8.0852581e+01   8.2545665e+01   5.6930323e+01   8.7188155e+01   8.2188710e+01   1.2162297e+02   9.8524516e+01   1.0834223e+02   9.7153548e+01   1.2638610e+02
   6.8833871e+01   1.3239845e+02   6.6005161e+01   1.4206797e+02   7.7097419e+01   1.7467124e+02   9.0639677e+01   1.9565141e+02   4.3346129e+02   7.4918065e+00   2.7779355e+01   2.7727974e+01   9.0726774e+01   2.0766315e+02   8.9396129e+01   1.5919960e+02   3.7214839e+01   4.4711845e+01   9.7958065e+01   1.2766594e+02   5.8914516e+01   1.2593684e+02   7.0215161e+01   1.4162698e+02   1.8511774e+02   1.1115703e+02   6.8227742e+01   7.7567265e+01   5.8039032e+01   1.5486914e+02   1.3129419e+02   2.3996937e+02   1.1839677e+02   1.9354923e+02   8.4547419e+01   1.4263685e+02   7.9140000e+01   1.1862364e+02   6.0219355e+01   8.6413097e+01   1.1358903e+02   1.0293255e+02   9.2298065e+01   1.4472583e+02   7.3301935e+01   1.1741714e+02   8.5945161e+01   1.3803406e+02   5.7988387e+01   1.1748061e+02   3.7609839e+02   4.1095677e+01   2.4943677e+02  -1.9082684e+01   9.4173226e+01   1.4193259e+02   4.3221935e+01   1.0700386e+02   7.8813226e+01   1.3751333e+02   3.5417419e+01   1.2076306e+02   5.8615806e+01   1.3566009e+02   5.4123226e+01   1.5062627e+02   6.4973871e+01   9.3868219e+01   5.2053226e+01   1.1405929e+02   4.7857742e+01   1.0184719e+02   4.1489032e+01   1.0361378e+02   1.1272645e+02   1.7770414e+02   1.6346645e+02   1.3641494e+02   6.0684839e+01   1.0955747e+02   2.8422516e+02   2.5555355e+00   4.7096774e+01   9.3697742e+01   9.7000323e+01   8.8441587e+01   8.2718065e+01   1.2085159e+02   1.1101677e+02   6.7382206e+01   3.6040968e+01   8.0299303e+01   5.3340968e+01   1.4355788e+02   2.6253548e+01   6.4577458e+01   6.1005806e+01   5.4420503e+01   1.2027387e+02   1.2929841e+02   3.1246129e+01   9.1423213e+01   6.1129677e+01   1.1612156e+02   6.9794194e+01   1.3858840e+02   1.4735677e+02   1.4323049e+02   3.2208935e+02   1.1426400e+01   6.6165484e+01   8.8243535e+01   6.4291935e+01   1.2325439e+02   1.6622774e+02   2.3752017e+02   2.6661161e+02   6.4242968e+00   6.2939032e+01   2.1963843e+02   1.1428548e+02   1.2316458e+02   2.2774968e+02   1.3701316e+01   3.9211258e+02   1.0299058e+01   4.8795161e+01   1.6509090e+02   1.2664032e+02   2.0865071e+02   7.1687742e+01   1.3078175e+02   1.3405387e+02   2.6805569e+02   6.7422581e+01   8.5620065e+01   4.0120323e+01   1.0348295e+02   8.2328710e+01   1.2781177e+02   1.2924452e+02   1.1507463e+02   6.3583548e+01   1.6031170e+02
   4.9643871e+01   1.3183365e+02   8.5385161e+01   1.1389757e+02   1.0171742e+02   1.8393164e+02   9.1489677e+01   2.0020341e+02   4.6125129e+02  -1.1151394e+01   3.4109355e+01   2.1361574e+01   7.8296774e+01   1.8494755e+02   8.0686129e+01   1.3389640e+02   3.0694839e+01  -2.4655484e-01   8.2278065e+01   1.1879034e+02   5.9294516e+01   1.0562644e+02   4.6685161e+01   1.3198938e+02   1.6864774e+02   1.4980463e+02   5.3747742e+01   9.4535665e+01   4.7279032e+01   1.5658994e+02   1.3239419e+02   2.3955137e+02   9.4746774e+01   1.5824123e+02   7.6597419e+01   1.2041285e+02   7.0610000e+01   1.3315604e+02   7.2269355e+01   9.2119097e+01   1.0991903e+02   1.1418615e+02   5.8828065e+01   1.6759343e+02   6.5831935e+01   1.3253474e+02   6.4855161e+01   1.4387126e+02   8.0408387e+01   1.1183701e+02   3.9318839e+02   4.2968477e+01   2.4501677e+02   9.3709161e+00   7.2083226e+01   1.2436979e+02   5.2171935e+01   1.0085786e+02   7.6193226e+01   1.4387293e+02   3.8177419e+01   1.2607226e+02   7.2335806e+01   1.3356249e+02   4.4983226e+01   1.6840747e+02   6.6643871e+01   9.5834619e+01   4.2713226e+01   1.3309649e+02   4.3997742e+01   9.5115987e+01   6.0919032e+01   1.1133938e+02   9.5066452e+01   1.8316694e+02   1.5946645e+02   8.6634942e+01   3.3784839e+01   9.6039471e+01   3.4041516e+02  -8.9664516e-02   3.5956774e+01   1.1206894e+02   5.6380323e+01   8.4311187e+01   4.6238065e+01   1.0281999e+02   1.1282677e+02   1.0113741e+02   3.6610968e+01   7.2493703e+01   4.9810968e+01   1.3250028e+02   1.6113548e+01   7.1628658e+01   7.6145806e+01   8.8399303e+01   1.0793387e+02   1.4690561e+02   4.3346129e+01   6.9455213e+01   3.9219677e+01   1.1215436e+02   4.5414194e+01   1.2600880e+02   1.7393677e+02   1.2339409e+02   2.8994935e+02   2.8757600e+01   6.2125484e+01   8.9136735e+01   7.7391935e+01   1.4529639e+02   1.7903774e+02   2.1658537e+02   2.3927161e+02   4.5421497e+01   4.1699032e+01   2.1019763e+02   8.0045484e+01   1.1066378e+02   2.2869968e+02   2.6005316e+01   3.3896258e+02   1.0891058e+01   7.3885161e+01   1.4370370e+02   8.7310323e+01   1.8474711e+02   5.7927742e+01   1.3445255e+02   1.3667387e+02   1.8612609e+02   9.1092581e+01   7.1586465e+01   4.3070323e+01   1.0424695e+02   7.1758710e+01   1.3641737e+02   1.1300452e+02   8.6133832e+01   9.0203548e+01   1.4251210e+02
   8.5123871e+01   1.2547525e+02   8.8865161e+01   1.3342917e+02   7.8097419e+01   1.6321124e+02   8.6689677e+01   1.8139741e+02   4.6862129e+02   3.0629006e+01   3.6779355e+01   4.3197974e+01   6.8866774e+01   1.9684195e+02   8.6736129e+01   1.4598240e+02   2.8694839e+01   4.9443445e+01   7.8088065e+01   9.3005535e+01   4.7764516e+01   1.0359884e+02   4.6785161e+01   1.4931138e+02   2.6330774e+02   1.0304183e+02   4.9277742e+01   5.6463265e+01   5.0849032e+01   1.1972434e+02   1.3129419e+02   2.2463937e+02   7.1096774e+01   1.6753323e+02   6.4407419e+01   1.2957805e+02   5.7040000e+01   1.3648164e+02   8.0179355e+01   9.6956297e+01   8.7919032e+01   9.6466155e+01   6.5878065e+01   1.3993943e+02   6.2871935e+01   1.4563154e+02   5.0185161e+01   1.2485486e+02   5.9778387e+01   1.2259741e+02   3.8356839e+02   6.6638077e+01   2.7938677e+02   3.9413161e+00   8.9083226e+01   1.2824979e+02   2.8361935e+01   8.6422658e+01   6.6863226e+01   1.1003933e+02   4.7517419e+01   8.0895058e+01   4.6855806e+01   1.2974089e+02   4.1313226e+01   1.4403107e+02   4.9443871e+01   1.1545062e+02   7.3673226e+01   9.9569690e+01   4.0567742e+01   6.3010387e+01   4.5299032e+01   7.7118981e+01   1.1668645e+02   1.6219734e+02   1.4494645e+02   9.6656542e+01   4.6304839e+01   1.3475787e+02   2.7074516e+02   3.0153935e+01   3.6336774e+01   1.1950854e+02   7.9330323e+01   1.2028519e+02   7.1768065e+01   1.0405759e+02   1.2006677e+02   7.1748206e+01   2.6270968e+01   8.9130903e+01   3.5810968e+01   1.0462028e+02   5.0163548e+01   7.0434658e+01   6.2435806e+01   7.4406103e+01   9.5603871e+01   1.3218201e+02   3.4486129e+01   6.7404013e+01   6.6749677e+01   1.2114196e+02   4.9604194e+01   1.3267360e+02   1.5478677e+02   1.3601609e+02   2.7513935e+02   1.8024000e+00   6.8645484e+01   8.4235135e+01   7.1201935e+01   1.2317159e+02   1.4418774e+02   2.0366337e+02   2.6827161e+02   2.7214968e+00   3.2889032e+01   2.2794243e+02   1.1242548e+02   1.1693338e+02   1.9626968e+02   1.5079716e+01   3.3834258e+02   1.1360658e+01   6.4265161e+01   1.3976330e+02   9.5020323e+01   1.6665031e+02   7.8217742e+01   1.2720935e+02   1.0529387e+02   3.7511649e+02   8.2852581e+01   8.5045665e+01   3.7450323e+01   1.0964655e+02   5.6758710e+01   1.4375737e+02   1.0295452e+02   1.1208783e+02   7.3493548e+01   1.5413890e+02
   6.6263871e+01   1.4817405e+02   6.3725161e+01   1.4368037e+02   8.1667419e+01   1.6920564e+02   9.5539677e+01   1.8168941e+02   4.3056129e+02   1.0883806e+01   2.6439355e+01   3.5835174e+01   9.2866774e+01   2.1725195e+02   8.9776129e+01   1.5811920e+02   3.7114839e+01   1.4349845e+01   8.9528065e+01   1.5577034e+02   6.2814516e+01   8.8864839e+01   5.7875161e+01   1.3956418e+02   2.2492774e+02   1.0654223e+02   5.6177742e+01   6.7191265e+01   4.7799032e+01   1.2396834e+02   1.1753419e+02   2.5026017e+02   7.3096774e+01   5.0823226e+01   6.3977419e+01   1.3238245e+02   8.8280000e+01   1.1651244e+02   6.9509355e+01   1.2976990e+02   1.3500903e+02   7.7888955e+01   8.5448065e+01   1.1146383e+02   6.8781935e+01   1.7005874e+02   5.7045161e+01   1.3349606e+02   7.9358387e+01   1.0403101e+02   3.7175839e+02   5.0682877e+01   2.7059677e+02   6.7445161e+00   9.7603226e+01   1.3280819e+02   5.2411935e+01   1.1268866e+02   6.5193226e+01   1.1708293e+02   4.8607419e+01   1.0275786e+02   4.5235806e+01   1.5249049e+02   4.0793226e+01   1.1817267e+02   4.1923871e+01   1.2505222e+02   6.4763226e+01   9.9802490e+01   4.8137742e+01   8.2204787e+01   4.4159032e+01   6.7540181e+01   1.1434645e+02   1.4938454e+02   1.7294645e+02   8.5556542e+01   5.9014839e+01   1.0888107e+02   2.8998516e+02   1.7564735e+01   2.8576774e+01   1.0027934e+02   6.6950323e+01   1.3236559e+02   6.3618065e+01   9.7139587e+01   1.0634677e+02   7.8465806e+01   3.4370968e+01   8.4862903e+01   7.0720968e+01   1.1425748e+02   3.4583548e+01   7.2581058e+01   5.5145806e+01   8.8079303e+01   1.1822387e+02   1.1032241e+02   4.2626129e+01   6.5462813e+01   4.8269677e+01   1.1748036e+02   4.7414194e+01   1.3780880e+02   1.5569677e+02   1.5699329e+02   3.1270935e+02   6.6468000e+00   6.2645484e+01   9.6815135e+01   8.6051935e+01   6.9703587e+01   1.6684774e+02   1.7704057e+02   2.8704161e+02  -5.1701032e+00   4.9029032e+01   2.2384123e+02   8.9375484e+01   9.7627381e+01   1.9312968e+02   9.2309161e+00   3.2534258e+02  -4.2593419e+00   6.6125161e+01   1.3066450e+02   8.6070323e+01   1.9670631e+02   6.2977742e+01   1.4933855e+02   8.7293871e+01   3.0383649e+02   1.0490258e+02   9.2901665e+01   4.1210323e+01   1.0854575e+02   8.2428710e+01   1.4822377e+02   1.1538452e+02   1.1485343e+02   8.5633548e+01   1.3611770e+02
   6.9743871e+01   1.6308565e+02   8.2385161e+01   1.0975757e+02   9.3667419e+01   1.7848564e+02   8.7589677e+01   2.2423541e+02   4.1293129e+02   6.1342065e+00   3.0629355e+01   2.5879974e+01   6.8246774e+01   1.7594155e+02   1.1658613e+02   1.5411440e+02   4.5054839e+01   1.6554645e+01   8.9958065e+01   1.1530594e+02   5.6864516e+01   1.2468084e+02   5.4495161e+01   1.5441458e+02   1.9983774e+02   1.2911943e+02   4.6227742e+01   7.8037265e+01   3.1129032e+01   9.0161935e+01   1.1772419e+02   2.4348497e+02   5.5496774e+01   2.4731226e+01   7.5307419e+01   1.5618605e+02   7.2760000e+01   1.2013404e+02   7.2839355e+01   1.2988350e+02   9.3159032e+01   1.0271695e+02   8.7828065e+01   1.0804343e+02   5.6211935e+01   1.9959434e+02   6.5185161e+01   1.2279486e+02   6.0468387e+01   1.2359221e+02   3.9709839e+02   6.0465677e+01   2.5574677e+02   1.4251613e-01   8.2223226e+01   1.3865859e+02   3.0941935e+01   1.3178626e+02   5.8383226e+01   1.3171773e+02   3.8517419e+01   9.9665058e+01   4.1575806e+01   1.0155329e+02   4.1313226e+01   1.3932107e+02   5.7783871e+01   8.2783419e+01   4.5713226e+01   1.1423649e+02   4.3377742e+01   7.8545587e+01   3.7969032e+01   1.0493538e+02   1.2206645e+02   1.4019694e+02   1.7675645e+02   1.1754174e+02   5.5684839e+01   8.1627471e+01   2.9546516e+02   1.5366335e+01   4.6006774e+01   1.1331494e+02   7.9660323e+01   1.3396879e+02   4.6098065e+01   8.5111187e+01   9.0346774e+01   7.1365806e+01   4.7560968e+01   9.0997703e+01   3.9150968e+01   1.0474308e+02   3.3443548e+01   7.3622258e+01   5.9955806e+01   8.8224503e+01   1.0960387e+02   1.1611201e+02   3.9106129e+01   8.4894413e+01   6.3699677e+01   1.4357596e+02   9.0084194e+01   1.4010520e+02   1.5912677e+02   1.7843889e+02   2.8556935e+02   2.0058000e+01   8.4835484e+01   1.1146994e+02   4.0861935e+01   9.6268787e+01   1.2679774e+02   2.0067457e+02   2.7175161e+02   8.7230968e+00   4.6699032e+01   2.5874763e+02   9.7705484e+01   1.1339098e+02   2.2693968e+02   1.3286116e+01   3.2096258e+02  -8.1894194e-01   6.0845161e+01   1.3684690e+02   1.0788032e+02   1.9615151e+02   5.8927742e+01   1.4004255e+02   1.5453387e+02   2.5441729e+02   9.0522581e+01   7.1292065e+01   4.1500323e+01   9.8132555e+01   7.1568710e+01   1.1614257e+02   1.0338452e+02   8.3333432e+01   8.3923548e+01   8.7634503e+01
   6.5263871e+01   1.3873405e+02   8.5915161e+01   1.2004517e+02   9.8957419e+01   1.9287244e+02   8.4729677e+01   2.0117421e+02   4.4999129e+02   1.8059406e+01   3.2819355e+01   3.0844774e+01   8.0676774e+01   2.1018715e+02   8.3776129e+01   1.6959920e+02   3.9324839e+01   3.1593045e+01   9.6278065e+01   1.0761034e+02   6.1724516e+01   9.6052039e+01   6.4215161e+01   1.4863698e+02   2.4464774e+02   1.1715463e+02   5.6177742e+01   9.6861265e+01   5.1749032e+01   1.1970234e+02   1.3158419e+02   2.3085617e+02   4.0346774e+01   1.9243226e+01   7.6497419e+01   1.2266085e+02   9.1950000e+01   1.1240884e+02   8.2459355e+01   1.1863390e+02   8.0159032e+01   7.7946955e+01   6.5638065e+01   1.1471863e+02   7.2921935e+01   1.7196754e+02   4.8095161e+01   1.0540206e+02   8.2678387e+01   1.2750541e+02   3.9385839e+02   5.1914877e+01   3.4443677e+02  -1.5842684e+01   8.7273226e+01   1.3806459e+02   4.2081935e+01   9.7945058e+01   5.8523226e+01   1.4670653e+02   3.8847419e+01   1.1363866e+02   4.3715806e+01   1.2757209e+02   3.1313226e+01   1.1422107e+02   4.9593871e+01   1.0247862e+02   8.1333226e+01   9.4666890e+01   5.0947742e+01   8.7749987e+01   4.4829032e+01   9.5626581e+01   8.8446452e+01   1.5773654e+02   2.0199645e+02   1.1637254e+02   4.7734839e+01   1.0045347e+02   2.8812516e+02  -3.1464645e+00   3.7146774e+01   1.1387374e+02   8.6900323e+01   1.1438959e+02   4.9428065e+01   9.1844787e+01   1.1258677e+02   6.3346606e+01   2.8800968e+01   1.1878850e+02   5.1050968e+01   8.0791084e+01   4.1063548e+01   7.9252658e+01   5.0385806e+01   8.9610103e+01   1.0184387e+02   9.5202813e+01   4.9436129e+01   8.9158013e+01   5.0649677e+01   1.4690996e+02   6.1944194e+01   1.6278640e+02   1.7593677e+02   1.6932409e+02   2.6666935e+02  -1.0860000e+01   7.6885484e+01   9.1435935e+01   4.9811935e+01   1.0698279e+02   1.2341774e+02   1.8732497e+02   2.8318161e+02   3.1138697e+01   5.5319032e+01   2.0957803e+02   8.5565484e+01   7.3602181e+01   2.2531968e+02   2.4415716e+01   2.9753258e+02   5.7754581e+00   5.5415161e+01   1.5871130e+02   9.6210323e+01   2.2941511e+02   5.5927742e+01   1.5661255e+02   1.2458387e+02   2.4714329e+02   8.9382581e+01   7.7623265e+01   4.3980323e+01   9.3984155e+01   6.5618710e+01   1.2185857e+02   1.0386452e+02   6.9155032e+01   8.5443548e+01   1.2123290e+02
   7.2883871e+01   1.5593445e+02   7.2485161e+01   1.2363957e+02   1.0390742e+02   1.8561644e+02   7.2919677e+01   2.0397901e+02   4.3541129e+02   1.6865806e+01   2.9299355e+01   7.9363742e+00   6.8816774e+01   1.7551595e+02   8.9256129e+01   1.4687080e+02   3.5954839e+01   3.7492645e+01   1.1202806e+02   1.1597034e+02   3.4244516e+01   1.0877044e+02   5.6925161e+01   1.2745018e+02   2.1016774e+02   1.1734303e+02   6.6657742e+01   6.1072865e+01   5.8799032e+01   1.1989834e+02   1.2991419e+02   1.9469977e+02   3.5446774e+01   2.2535226e+01   6.1167419e+01   1.0745725e+02   6.9610000e+01   9.3766039e+01   8.0839355e+01   1.1390350e+02   1.1343903e+02   1.0237455e+02   6.4398065e+01   1.2705783e+02   6.8971935e+01   1.6142354e+02   3.8945161e+01   1.1584406e+02   6.9678387e+01   1.3154541e+02   4.1328839e+02   4.3600477e+01   2.9038677e+02  -1.7258684e+01   7.0083226e+01   1.0790979e+02   3.9941935e+01   1.0373626e+02   3.0523226e+01   9.6236529e+01   2.5657419e+01   1.0983386e+02   4.2285806e+01   1.2687649e+02   2.2983226e+01   1.3383747e+02   6.2873871e+01   8.9226219e+01   7.3473226e+01   1.2177569e+02   4.5947742e+01   1.0580999e+02   2.5299032e+01   8.0338981e+01   1.1125645e+02   1.1625174e+02   1.9156645e+02   8.5876942e+01   5.3734839e+01   1.0687347e+02   2.9589516e+02   1.8231935e+01   5.2056774e+01   9.9780942e+01   7.2190323e+01   1.0942639e+02   3.6668065e+01   6.3205587e+01   1.0506677e+02   8.8238206e+01   3.3320968e+01   1.1470690e+02   4.6480968e+01   8.9486684e+01   3.3113548e+01   6.8218658e+01   4.9295806e+01   7.8597303e+01   1.0455387e+02   1.0108601e+02   3.4486129e+01   8.0114013e+01   4.5939677e+01   9.3526761e+01   5.1984194e+01   1.5253320e+02   1.4583677e+02   1.7183209e+02   2.5466935e+02   1.4290000e+01   7.7885484e+01   9.2835935e+01   5.9291935e+01   1.0955439e+02   1.2560774e+02   1.9076977e+02   3.0266161e+02   5.0602968e+00   4.5559032e+01   1.8611883e+02   7.9995484e+01   8.5997781e+01   2.0469968e+02   1.3455316e+01   2.9306258e+02  -1.6826942e+01   5.3035161e+01   1.1114170e+02   9.8450323e+01   1.9061591e+02   7.0837742e+01   1.1084975e+02   1.2439387e+02   2.4591849e+02   8.4042581e+01   8.1380465e+01   4.1170323e+01   1.0387895e+02   7.7378710e+01   9.3677768e+01   9.3054516e+01   8.4589832e+01   7.8723548e+01   1.2167050e+02
   6.2503871e+01   1.2495485e+02   8.4915161e+01   1.1955517e+02   7.5097419e+01   1.6221124e+02   6.5779677e+01   2.0755021e+02   5.0967129e+02  -5.9249935e+00   2.3249355e+01   2.6520374e+01   7.4296774e+01   1.8373755e+02   8.6926129e+01   1.5020720e+02   4.3274839e+01   1.2377045e+01   1.0114806e+02   1.4203074e+02   6.2864516e+01   1.1401084e+02   4.8685161e+01   1.4267938e+02   1.4297774e+02   1.2090823e+02   5.7557742e+01   8.8510865e+01   3.8849032e+01   1.2092434e+02   9.7864194e+01   2.2821377e+02   5.9796774e+01   1.7187226e+01   6.7497419e+01   1.2838085e+02   6.2950000e+01   1.1519884e+02   7.2509355e+01   1.0990990e+02   1.0786903e+02   1.1601015e+02   9.1588065e+01   1.3045263e+02   5.2491935e+01   1.5170194e+02   5.8565161e+01   1.3127446e+02   6.4518387e+01   1.5863821e+02   3.7575839e+02   6.7742877e+01   3.0774677e+02  -1.2647484e+01   8.2133226e+01   1.3694579e+02   6.7171935e+01   1.1436786e+02   5.7473226e+01   1.3265053e+02   2.4087419e+01   9.2389458e+01   5.3805806e+01   1.4571489e+02   4.3553226e+01   1.6476187e+02   4.7643871e+01   9.6634619e+01   7.4953226e+01   1.4522729e+02   4.2617742e+01   1.0022639e+02   2.4259032e+01   8.9702181e+01   1.2463645e+02   1.3746134e+02   1.6627645e+02   1.0804014e+02   4.3064839e+01   1.1301707e+02   2.8746516e+02   1.3716335e+01   5.1196774e+01   1.1179974e+02   3.3000323e+01   1.2889159e+02   2.3378065e+01   7.3168787e+01   9.9066774e+01   6.1718206e+01   3.3650968e+01   1.1154050e+02   6.7480968e+01   1.2799668e+02   3.0353548e+01   1.0567946e+02   3.5955806e+01   7.7994503e+01   1.0565387e+02   1.4799801e+02   3.5296129e+01   6.4719213e+01   5.2129677e+01   1.4579156e+02   6.1754194e+01   1.5018160e+02   1.3659677e+02   1.3709129e+02   2.4604935e+02   1.4699600e+01   8.9025484e+01   9.9414735e+01   6.9861935e+01   1.1870879e+02   1.1446774e+02   1.7432097e+02   2.7585161e+02   1.8205097e+01   5.1369032e+01   2.2556403e+02   1.0323548e+02   1.0985858e+02   2.1317968e+02   9.4869161e+00   2.9920258e+02   1.4161858e+01   6.9505161e+01   1.5820410e+02   8.9120323e+01   1.9079231e+02   6.6267742e+01   1.7040535e+02   1.2682387e+02   2.1729409e+02   7.1902581e+01   1.0812166e+02   7.2020323e+01   1.0565095e+02   7.7618710e+01   9.2468568e+01   9.1814516e+01   9.5549032e+01   9.7063548e+01   1.0592330e+02
   6.2073871e+01   1.5164925e+02   7.6915161e+01   1.1995517e+02   1.0886742e+02   1.6597964e+02   7.7489677e+01   2.0889341e+02   4.5314129e+02   2.6707406e+01   2.3589355e+01   1.5923174e+01   8.2536774e+01   1.7703835e+02   7.1496129e+01   1.4096160e+02   2.9164839e+01   1.8195845e+01   8.2458065e+01   1.2283594e+02   4.7864516e+01   1.3054084e+02   5.2455161e+01   1.3228778e+02   2.0388774e+02   8.2365432e+01   5.1177742e+01   8.1881265e+01   6.4279032e+01   1.2626994e+02   1.0658419e+02   2.1537617e+02   5.7546774e+01   2.1117226e+01   7.6737419e+01   1.1997165e+02   6.7610000e+01   1.0320604e+02   7.0939355e+01   1.2231550e+02   9.9159032e+01   9.4856955e+01   7.4158065e+01   1.4827703e+02   6.4401935e+01   1.4693914e+02   5.9375161e+01   1.2263966e+02   8.3148387e+01   1.3956781e+02   3.8071839e+02   7.3156077e+01   2.8522677e+02  -7.9458839e+00   7.8603226e+01   1.4698819e+02   4.6601935e+01   1.0025346e+02   4.0863226e+01   1.3283933e+02   3.3137419e+01   8.3855458e+01   5.5525806e+01   1.3209729e+02   3.1743226e+01   1.6170667e+02   5.9923871e+01   9.1372219e+01   6.2093226e+01   9.2306090e+01   4.3237742e+01   1.0183679e+02   3.1069032e+01   1.1596738e+02   1.2644645e+02   1.4731654e+02   1.8403645e+02   9.8669342e+01   5.7164839e+01   1.0612907e+02   2.3822516e+02  -5.1044645e+00   3.5246774e+01   1.2488574e+02   5.7380323e+01   7.6941187e+01   4.9188065e+01   5.2723987e+01   8.8876774e+01   5.7533406e+01   5.2420968e+01   1.0922890e+02   6.2240968e+01   1.3017588e+02   3.3353548e+01   4.7199458e+01   4.6675806e+01   5.7186903e+01   1.0517387e+02   1.5112641e+02   3.2866129e+01   9.0433613e+01   7.7409677e+01   1.3252916e+02   4.9224194e+01   1.4375400e+02   1.6350677e+02   2.0374849e+02   2.4004935e+02   1.6459600e+01   8.4975484e+01   1.1102874e+02   4.7051935e+01   1.0982359e+02   1.4446774e+02   1.9283097e+02   2.6337161e+02   1.3823497e+01   6.3459032e+01   2.3402683e+02   9.3095484e+01   1.2732978e+02   2.4941968e+02   1.7677716e+01   2.9820258e+02   1.6191858e+01   8.9795161e+01   1.0777090e+02   9.2170323e+01   2.0940831e+02   6.3547742e+01   1.5367295e+02   1.5710387e+02   2.3583169e+02   1.0404258e+02   1.1802046e+02   3.8120323e+01   1.2359295e+02   5.8708710e+01   1.1012137e+02   8.3144516e+01   5.7622632e+01   1.1334355e+02   1.3371090e+02
   7.0033871e+01   1.6225245e+02   9.3245161e+01   1.3621877e+02   8.9387419e+01   1.7287804e+02   6.9589677e+01   1.9638541e+02   4.5699129e+02   1.1719406e+01   2.2729355e+01   3.2611974e+01   8.0816774e+01   2.0278595e+02   6.8966129e+01   1.5807400e+02   5.1904839e+01   3.5536645e+01   8.0778065e+01   1.0710034e+02   6.4054516e+01   1.2038564e+02   8.2595161e+01   1.3792658e+02   1.8697774e+02   9.5618232e+01   6.3797742e+01   8.3871665e+01   6.8709032e+01   1.4591554e+02   1.0853419e+02   2.0179017e+02   3.6046774e+01   2.4237226e+01   7.6737419e+01   1.1926165e+02   6.4330000e+01   1.3004844e+02   5.7889355e+01   1.1792950e+02   1.1053903e+02   1.1736655e+02   7.2638065e+01   1.6482863e+02   5.5971935e+01   1.3808354e+02   5.1665161e+01   1.0939646e+02   6.5778387e+01   1.4963741e+02   4.0294839e+02   4.8277677e+01   3.1890677e+02  -2.4700284e+01   7.2553226e+01   1.4514219e+02   5.5131935e+01   1.2190106e+02   5.6243226e+01   1.0231893e+02   4.3947419e+01   9.5510658e+01   4.6715806e+01   1.4685209e+02   4.5933226e+01   1.7847147e+02   4.3253871e+01   9.9415819e+01   7.0523226e+01   1.2973169e+02   3.7897742e+01   1.0660399e+02   2.7869032e+01   7.9363381e+01   9.6776452e+01   1.4707014e+02   2.4175645e+02   8.0381742e+01   1.5163484e+02   1.8661471e+01   2.5193516e+02   1.1387355e+00   5.5336774e+01   1.3394854e+02   4.8850323e+01   1.0281359e+02   4.9958065e+01   5.8522387e+01   8.6016774e+01   6.7472206e+01   5.0130968e+01   9.8322103e+01   5.5190968e+01   1.0716988e+02   1.4353548e+01   6.6099458e+01   5.6485806e+01   6.2022103e+01   9.5843871e+01   9.8872813e+01   3.7056129e+01   9.0818413e+01   4.3369677e+01   1.3406236e+02   2.8134194e+01   1.3839120e+02   1.7831677e+02   1.5694369e+02   2.4147935e+02   2.2635200e+01   8.2165484e+01   9.3823535e+01   6.0531935e+01   1.2055519e+02   1.1899774e+02   2.1157857e+02   2.5918161e+02  -9.7013032e+00   3.0079032e+01   1.8731723e+02   9.7995484e+01   1.2508778e+02   2.2774968e+02   1.2941316e+01   2.9525258e+02   7.3378581e+00   5.5985161e+01   1.0342570e+02   8.8020323e+01   1.4645031e+02   7.4217742e+01   1.2809935e+02   1.2596387e+02   2.3284289e+02   8.2382581e+01   8.4613265e+01   5.8400323e+01   8.1930555e+01   5.5478710e+01   1.1914977e+02   8.8004516e+01   7.0233832e+01   1.1625355e+02   7.9098103e+01
   4.7313871e+01   1.4745005e+02   5.1815161e+01   1.2515317e+02   7.8057419e+01   1.7435444e+02   7.6109677e+01   1.7648381e+02   4.9599129e+02   1.6539406e+01   3.1539355e+01   1.7717174e+01   5.7726774e+01   2.0916315e+02   8.4306129e+01   1.3174680e+02   3.3164839e+01   2.7245845e+01   8.3648065e+01   1.2743074e+02   5.9154516e+01   1.1977764e+02   6.7025161e+01   1.3788218e+02   2.1097774e+02   1.1003823e+02   5.5937742e+01   9.1360465e+01   5.8519032e+01   1.3859074e+02   1.1872419e+02   2.1493497e+02   3.7696774e+01   1.9405226e+01   5.8877419e+01   1.3098045e+02   6.6280000e+01   9.9082439e+01   7.1129355e+01   9.3970297e+01   1.1462903e+02   1.1403935e+02   8.1638065e+01   1.3757863e+02   6.6111935e+01   1.5746234e+02   4.2895161e+01   1.2738806e+02   6.5568387e+01   1.1934421e+02   3.5666839e+02   7.3550077e+01   2.8764677e+02   8.0105161e+00   9.1943226e+01   1.4145099e+02   2.2321935e+01   9.8865858e+01   5.1573226e+01   1.5826253e+02   3.0747419e+01   1.1347666e+02   6.9575806e+01   1.3740329e+02   4.5403226e+01   1.5804387e+02   5.9923871e+01   1.1018222e+02   6.8813226e+01   1.0695849e+02   6.1187742e+01   1.0226079e+02   2.2869032e+01   1.1495338e+02   1.0182645e+02   1.5628614e+02   2.2132645e+02   9.4306142e+01   2.2759484e+02   4.0146710e+00   2.5541516e+02   3.3303355e+00   3.7526774e+01   1.3156334e+02   4.4000323e+01   1.1296159e+02   4.6668065e+01   3.4595587e+01   8.4446774e+01   8.0407806e+01   4.5560968e+01   8.3777703e+01   3.5000968e+01   1.1945508e+02   2.3253548e+01   5.4387458e+01   4.3195806e+01   7.1325303e+01   1.1441387e+02   1.0081721e+02   2.8156129e+01   9.6150413e+01   4.9319677e+01   1.3339636e+02   4.6894194e+01   1.2932040e+02   1.6259677e+02   1.6297129e+02   2.4428935e+02   1.7404000e+00   8.6315484e+01   9.9061535e+01   6.6431935e+01   9.7223187e+01   1.1408774e+02   1.7412137e+02   2.4880161e+02   1.7799097e+01   4.4029032e+01   2.4915123e+02   8.3705484e+01   1.2251098e+02   2.3193968e+02   9.9861161e+00   2.9839258e+02   8.3666581e+00   4.5605161e+01   1.2430610e+02   8.6690323e+01   2.2055671e+02   6.0737742e+01   1.4984775e+02   1.4639387e+02   2.4653849e+02   8.1472581e+01   9.4686065e+01   5.3500323e+01   1.0465255e+02   6.4708710e+01   1.3155137e+02   9.3194516e+01   6.4008632e+01   1.0530355e+02   1.1111410e+02
   6.6983871e+01   1.3563645e+02   6.3915161e+01   1.1875517e+02   7.7817419e+01   1.6803364e+02   7.1589677e+01   1.9836541e+02   4.5220129e+02   3.0622606e+01   2.2819355e+01   4.6174774e+01   7.3966774e+01   1.8633395e+02   7.9546129e+01   1.4579760e+02   4.2484839e+01   2.2870245e+01   8.9208065e+01   1.1173594e+02   6.4864516e+01   1.3246084e+02   6.0835161e+01   1.5828738e+02   1.9921774e+02   1.3259903e+02   6.0747742e+01   9.5205665e+01   6.7749032e+01   1.3509234e+02   1.4734419e+02   2.1435537e+02   6.7096774e+01   2.9953226e+01   7.1307419e+01   1.3736605e+02   5.1140000e+01   6.8003639e+01   6.4839355e+01   9.5333497e+01   1.1386903e+02   1.1325015e+02   5.6298065e+01   1.3194583e+02   7.1441935e+01   1.5427594e+02   5.2515161e+01   1.1927846e+02   8.0258387e+01   1.2690901e+02   3.3504839e+02   1.0799968e+02   2.6080677e+02  -1.8892284e+01   8.5463226e+01   1.3686939e+02   4.0981935e+01   8.7843058e+01   6.7003226e+01   1.3374813e+02   3.7797419e+01   9.6002658e+01   4.3145806e+01   1.3889769e+02   3.1263226e+01   1.4760507e+02   4.6493871e+01   7.4586619e+01   7.1193226e+01   1.1167809e+02   3.7047742e+01   8.9191987e+01   4.1209032e+01   9.0346181e+01   1.2592645e+02   1.4578814e+02   2.0537645e+02   9.0442142e+01   2.1144484e+02   3.0166710e+00   2.3403516e+02  -9.2892645e+00   3.8096774e+01   1.2317774e+02   3.2520323e+01   1.1054999e+02   4.2338065e+01   9.4601987e+01   1.0392677e+02   7.7999406e+01   3.6940968e+01   9.3607303e+01   5.3860968e+01   1.1489628e+02   3.3733548e+01   5.6029058e+01   5.4625806e+01   5.7790903e+01   1.0407387e+02   1.2655441e+02   3.6776129e+01   1.1760081e+02   3.7749677e+01   1.2203196e+02   6.3604194e+01   1.1394360e+02   1.5840677e+02   1.0601649e+02   2.2880935e+02   1.8388000e+00   8.9935484e+01   1.0544194e+02   5.4291935e+01   1.0914439e+02   1.2127774e+02   1.7716617e+02   2.9132161e+02  -1.2250323e-01   4.1029032e+01   2.1134123e+02   9.5515484e+01   1.1671618e+02   2.1055968e+02   2.6965161e+00   2.8434258e+02  -5.4934194e-01   6.5695161e+01   1.0154890e+02   1.0121032e+02   1.7220511e+02   6.9027742e+01   1.6151455e+02   8.9963871e+01   3.5405289e+02   9.7042581e+01   8.0060465e+01   2.9360323e+01   9.1823755e+01   6.0668710e+01   1.6134457e+02   8.6384516e+01   9.2503432e+01   1.2063355e+02   8.7417703e+01
   6.9643871e+01   1.0900365e+02   7.3155161e+01   1.1506597e+02   1.0747742e+02   1.7086084e+02   9.0069677e+01   1.8293701e+02   3.9130129e+02   1.2444606e+01   3.2209355e+01   1.8323574e+01   8.5536774e+01   1.9174835e+02   1.1458613e+02   1.6837440e+02   4.1214839e+01   2.3601845e+01   1.1339806e+02   9.9110735e+01   4.4814516e+01   1.2526484e+02   5.5165161e+01   1.7236098e+02   1.8635774e+02   1.1757783e+02   7.6127742e+01   8.3835265e+01   6.3519032e+01   1.4719074e+02   1.5191419e+02   2.3912977e+02   5.0946774e+01   2.9995226e+01   8.0307419e+01   1.1330605e+02   8.1470000e+01   7.6247239e+01   6.2029355e+01   8.7128297e+01   1.3396903e+02   1.3192215e+02   6.7158065e+01   1.2340703e+02   7.1591935e+01   1.4898394e+02   6.6285161e+01   1.3946686e+02   4.4358387e+01   1.4167101e+02   3.4190839e+02   1.1531088e+02   3.2732677e+02   8.3611613e-01   9.4223226e+01   1.4040859e+02   4.7701935e+01   1.0644546e+02   6.9763226e+01   1.3804733e+02   4.8227419e+01   1.2869826e+02   5.7525806e+01   1.3517729e+02   3.8983226e+01   1.3493747e+02   5.4403871e+01   9.5053819e+01   6.2433226e+01   1.1770889e+02   4.9377742e+01   1.1996559e+02   2.6779032e+01   1.0702058e+02   1.2415645e+02   1.4616974e+02   1.6584645e+02   1.0903454e+02   2.1520484e+02   1.7435871e+01   2.5236516e+02   5.0043355e+00   4.0766774e+01   1.0020414e+02   4.8850323e+01   1.4581359e+02   5.4858065e+01   1.0627039e+02   1.0368677e+02   6.9588606e+01   4.5700968e+01   7.4956503e+01   5.3810968e+01   1.0323028e+02   2.8063548e+01   4.6242658e+01   4.3245806e+01   7.9561303e+01   1.2827387e+02   1.2904841e+02   4.0486129e+01   8.6974013e+01   6.3079677e+01   1.1224556e+02   5.6794194e+01   1.8709840e+02   1.5731677e+02   1.6520369e+02   1.8623935e+02   2.7964400e+01   8.1455484e+01   1.0893034e+02   5.4911935e+01   1.3709479e+02   1.2732774e+02   1.5772217e+02   2.7232161e+02   2.4727497e+01   5.0839032e+01   2.4974643e+02   1.0432548e+02   1.2601138e+02   2.2112968e+02   2.0470916e+01   3.6753258e+02   9.6454581e+00   4.9845161e+01   9.3296903e+01   8.3880323e+01   1.6688151e+02   8.3737742e+01   1.2219775e+02   6.7103871e+01   3.6522169e+02   9.5232581e+01   1.1282526e+02   6.2070323e+01   9.2446955e+01   1.0489871e+02   1.1280617e+02   9.3814516e+01   1.1047903e+02   1.2492355e+02   9.4644503e+01
   7.7363871e+01   1.2333605e+02   6.4815161e+01   1.1997317e+02   9.0527419e+01   1.7421684e+02   7.8589677e+01   1.9318541e+02   4.2241129e+02   2.7955806e+01   4.2019355e+01   2.9778774e+01   6.3346774e+01   1.6599355e+02   7.6636129e+01   1.8241040e+02   3.8794839e+01   3.9525445e+01   7.9278065e+01   1.1997034e+02   5.6004516e+01   1.6726964e+02   7.7305161e+01   1.7329978e+02   1.8754774e+02   1.1715263e+02   5.7607742e+01   8.9506865e+01   6.1279032e+01   1.5012994e+02   1.3091419e+02   2.5428977e+02   6.1496774e+01   6.1012258e+00   9.3687419e+01   1.1690565e+02   7.8760000e+01   1.0217404e+02   7.4179355e+01   7.9056297e+01   1.1996903e+02   1.0623215e+02   5.7448065e+01   1.2256383e+02   7.8161935e+01   1.4111834e+02   6.0755161e+01   1.1357926e+02   8.6358387e+01   1.3031101e+02   3.9561839e+02   6.6584077e+01   3.0964677e+02   6.7805161e+00   9.4943226e+01   1.3992099e+02   4.3171935e+01   8.2907858e+01   6.5713226e+01   1.4194133e+02   4.7177419e+01   1.1763226e+02   4.9995806e+01   1.0548969e+02   3.2453226e+01   1.4578987e+02   5.1493871e+01   8.4516619e+01   5.7243226e+01   1.2907409e+02   6.0757742e+01   1.1048519e+02   2.4159032e+01   1.0238018e+02   1.3392645e+02   1.4305814e+02   1.8970645e+02   1.1426574e+02   2.4511484e+02   2.0430710e+00   2.6441516e+02   5.6033548e-01   5.8146774e+01   1.1819374e+02   4.0570323e+01   8.6475987e+01   6.6808065e+01   7.1174387e+01   7.9156774e+01   5.7501006e+01   5.3180968e+01   8.7788103e+01   5.5620968e+01   1.0137548e+02   2.7493548e+01   5.1098258e+01   5.2485806e+01   7.2822103e+01   1.1631387e+02   1.1261521e+02   4.8966129e+01   9.6955613e+01   6.2699677e+01   1.2751596e+02   4.9844194e+01   1.7837440e+02   1.3345677e+02   1.3244249e+02   1.7513935e+02   1.6612400e+01   9.2885484e+01   1.2910594e+02   9.5391935e+01   1.1361639e+02   1.1660774e+02   1.7243977e+02   2.5832161e+02   1.2327497e+01   5.7749032e+01   2.3224363e+02   9.0615484e+01   1.2576818e+02   1.8350968e+02   1.6480516e+01   3.5072258e+02   3.0902581e+00   8.2745161e+01   1.2728490e+02   9.2880323e+01   1.8254151e+02   6.6927742e+01   1.2421255e+02   1.1939387e+02   2.3736849e+02   9.5002581e+01   9.9603665e+01   4.6120323e+01   9.9672955e+01   3.2275871e+02  -2.8263226e-01   9.2674516e+01   6.8430232e+01   1.0168355e+02   1.0621370e+02
   5.5413871e+01   1.1980205e+02   7.2485161e+01   1.3497957e+02   8.5957419e+01   2.1243244e+02   7.9159677e+01   1.7399981e+02   4.1346129e+02   1.7511806e+01   4.3019355e+01   1.4558774e+01   8.3246774e+01   1.7374155e+02   7.8066129e+01   1.4829600e+02   2.7054839e+01   3.0784645e+01   1.1408806e+02   8.6555535e+01   4.8384516e+01   1.4382924e+02   8.1355161e+01   1.4559578e+02   1.6211774e+02   1.1960703e+02   6.4657742e+01   8.7182865e+01   5.5369032e+01   1.5370274e+02   1.4239419e+02   2.4532137e+02   4.4246774e+01   4.3931226e+01   9.0407419e+01   1.1011805e+02   7.4760000e+01   7.7684039e+01   5.2459355e+01   7.5893897e+01   1.2553903e+02   9.8166555e+01   7.0538065e+01   1.2032663e+02   6.9401935e+01   1.3415914e+02   4.9135161e+01   1.2483886e+02   8.6888387e+01   1.1721861e+02   3.8571839e+02   4.9086077e+01   3.8038677e+02   1.9441316e+01   8.6173226e+01   1.6281259e+02   4.4171935e+01   8.6307858e+01   7.9053226e+01   1.2097413e+02   3.9417419e+01   1.3282306e+02   4.1475806e+01   1.3979129e+02   2.2263226e+01   1.6098507e+02   6.8403871e+01   7.2403819e+01   5.8863226e+01   1.1251449e+02   5.0237742e+01   1.1032679e+02   3.0259032e+01   8.7322181e+01   1.0658645e+02   1.5648534e+02   1.6194645e+02   1.1619654e+02   2.4649484e+02   3.3832671e+01   2.5655516e+02   2.9959135e+01   4.8436774e+01   1.0740054e+02   5.4000323e+01   9.9591587e+01   3.4238065e+01   1.1153999e+02   9.3496774e+01   6.5063806e+01   4.9610968e+01   9.3503703e+01   6.9860968e+01   1.2480628e+02   4.1543548e+01   7.5404258e+01   5.4105806e+01   8.1402503e+01   1.1207387e+02   1.0167441e+02   3.4196129e+01   7.5237213e+01   4.9459677e+01   1.0143516e+02   7.3794194e+01   1.6940840e+02   2.0088677e+02   1.6328809e+02   1.4513935e+02   9.2024000e+00   7.8885484e+01   1.1108594e+02   5.5721935e+01   9.7129987e+01   1.1875774e+02   1.4488777e+02   2.5656161e+02   9.8882968e+00   4.6839032e+01   2.3487643e+02   1.1823548e+02   9.4278581e+01   1.6498968e+02   2.3822116e+01   3.4958258e+02   1.1371458e+01   6.0035161e+01   1.2291170e+02   9.5210323e+01   1.9001511e+02   7.3687742e+01   1.3576175e+02   1.0596387e+02   2.0944289e+02   9.5332581e+01   1.1195726e+02   4.7880323e+01   1.2248215e+02   2.9537871e+02  -1.7622323e+00   1.1048452e+02   9.9285432e+01   1.1277355e+02   1.3432650e+02
   5.9503871e+01   1.3852485e+02   8.9105161e+01   9.3409974e+01   1.0476742e+02   1.8087764e+02   7.4729677e+01   1.6130421e+02   4.0867129e+02   1.7895006e+01   3.2059355e+01   3.1245574e+01   2.1019677e+02   4.7535548e+01   8.0396129e+01   1.7615960e+02   4.2634839e+01   6.2782452e+00   9.3088065e+01   1.4105554e+02   5.6154516e+01   1.2387764e+02   5.8925161e+01   1.4734018e+02   1.9988774e+02   9.7925432e+01   3.8557742e+01   8.1370865e+01   4.3279032e+01   1.0404994e+02   1.2191419e+02   2.2614977e+02   3.4696774e+01   2.2452258e+00   5.8307419e+01   1.2125605e+02   4.5850000e+01   6.4526839e+01   4.4459355e+01   9.7863897e+01   1.3429903e+02   1.0727575e+02   9.0348065e+01   1.3226183e+02   6.2631935e+01   1.6579074e+02   5.3135161e+01   1.1827886e+02   8.3308387e+01   1.3992501e+02   3.8794839e+02   8.4427677e+01   3.1032677e+02  -1.7803884e+01   8.0983226e+01   1.6013779e+02   4.9551935e+01   8.7727458e+01   6.3383226e+01   1.4860773e+02   4.3277419e+01   1.1323426e+02   4.0905806e+01   1.2217689e+02   4.8313226e+01   1.3986107e+02   5.8923871e+01   9.6782219e+01   6.1003226e+01   1.0306329e+02   5.3137742e+01   9.6954787e+01   2.8969032e+01   9.7135381e+01   1.0811645e+02   1.3964294e+02   1.8903645e+02   9.0179342e+01   2.3344484e+02   2.1166710e+00   2.2032516e+02   2.6707535e+01   5.2676774e+01   8.9681342e+01   3.8900323e+01   9.1989587e+01   4.8378065e+01   9.5928787e+01   9.4496774e+01   5.7943806e+01   3.2420968e+01   9.1208903e+01   3.0810968e+01   1.3841028e+02   3.7583548e+01   5.8771058e+01   4.6385806e+01   7.0780103e+01   1.1531387e+02   1.1031521e+02   3.6916129e+01   6.9639613e+01   4.4749677e+01   7.7001961e+01   5.9794194e+01   1.6904840e+02   1.4026677e+02   1.5551769e+02   2.1418935e+02   2.8298400e+01   8.0975484e+01   9.2728735e+01   6.9961935e+01   1.2122079e+02   1.1441774e+02   1.5790497e+02   2.4589161e+02   1.6221897e+01   3.8749032e+01   2.5452363e+02   8.2905484e+01   1.2357498e+02   1.8450968e+02   1.9540516e+01   3.6972258e+02   2.3140258e+01   5.0605161e+01   1.1956610e+02   9.7360323e+01   1.7332311e+02   6.2927742e+01   1.6748255e+02   1.0886387e+02   2.3154089e+02   8.7042581e+01   1.1095046e+02   6.3550323e+01   1.1036855e+02   3.2347871e+02   1.4609768e+01   1.1005452e+02   8.6469832e+01   8.6203548e+01   1.1479210e+02
   7.2833871e+01   1.3140845e+02   8.7245161e+01   1.0807877e+02   6.7527419e+01   1.7776684e+02   8.1729677e+01   1.4698421e+02   4.0988129e+02   2.2958206e+01   4.5679355e+01   2.5915974e+01   2.0486677e+02   8.2911948e+01   7.9876129e+01   1.3191120e+02   3.5214839e+01   4.3661845e+01   1.1252806e+02   1.1537034e+02   5.1574516e+01   1.3057404e+02   5.0925161e+01   1.5865018e+02   1.8026774e+02   1.2139503e+02   7.2797742e+01   7.3771665e+01   7.8469032e+01   1.2590474e+02   1.3605419e+02   2.1534857e+02   2.4196774e+01   1.7135226e+01   9.8067419e+01   1.3569525e+02   3.9420000e+01   7.0131239e+01   5.9179355e+01   5.7546297e+01   1.0915903e+02   8.3146955e+01   7.0018065e+01   1.7246823e+02   7.2021935e+01   1.3189954e+02   5.5805161e+01   1.0568526e+02   4.9888387e+01   7.5488606e+01   3.3575839e+02   5.3992877e+01   3.0490677e+02  -1.6100284e+01   7.3603226e+01   1.2105819e+02   8.8271935e+01   7.0199858e+01   6.2663226e+01   1.7614533e+02   2.8747419e+01   1.3787666e+02   4.2145806e+01   1.1050769e+02   2.6883226e+01   1.4395547e+02   6.7403871e+01   8.9053819e+01   6.7473226e+01   1.3387569e+02   5.0807742e+01   1.0380119e+02   3.3869032e+01   1.1012338e+02   1.1096645e+02   1.6836494e+02   1.9632645e+02   9.3786142e+01   2.1644484e+02   2.0196671e+01   2.5241516e+02   1.3430335e+01   6.1006774e+01   1.1330494e+02   5.4760323e+01   1.0310079e+02   4.4048065e+01   1.0665519e+02   9.8686774e+01   8.0078606e+01   3.5510968e+01   1.1658170e+02   4.5430968e+01   1.3585068e+02   4.7493548e+01   6.2118258e+01   4.3865806e+01   8.4891703e+01   1.3069387e+02   1.2894481e+02   2.6626129e+01   9.0272813e+01   3.8979677e+01   1.0351356e+02   5.0984194e+01   1.2799320e+02   1.6769677e+02   1.3032329e+02   2.5356935e+02   6.3780000e+00   7.0505484e+01   9.9946335e+01   6.1151935e+01   1.3654559e+02   1.1446774e+02   1.5618097e+02   2.7666161e+02   5.4702968e+00   3.5649032e+01   1.7725163e+02   8.0135484e+01   1.3408658e+02   1.5931968e+02   9.5557161e+00   3.2839258e+02  -1.6413342e+01   6.2555161e+01   1.3657010e+02   7.7450323e+01   1.9301591e+02   3.8687742e+01   1.2633175e+02   1.0891387e+02   2.1001689e+02   9.5332581e+01   7.0437265e+01   5.3260323e+01   1.0205175e+02   2.9570871e+02   8.9313677e+00   9.6574516e+01   1.1544823e+02   6.4633548e+01   1.3751770e+02
   5.7503871e+01   1.2292485e+02   7.6915161e+01   1.4205517e+02   8.4437419e+01   1.9546404e+02   9.7489677e+01   1.6529341e+02   4.2251129e+02   1.1257806e+01   2.6019355e+01   1.2628774e+01   2.2072677e+02   8.8363148e+01   8.5736129e+01   1.6273240e+02   3.2484839e+01   1.1720245e+01   1.1652806e+02   1.2036034e+02   5.4814516e+01   1.0003484e+02   4.9115161e+01   1.3931498e+02   2.1035774e+02   9.1367832e+01   5.9127742e+01   6.1245265e+01   6.0179032e+01   1.8978794e+02   1.3663419e+02   2.4369217e+02   3.6846774e+01   1.6873226e+01   8.0117419e+01   1.6490125e+02   6.5000000e+01   9.1654839e+01   5.7029355e+01   8.8568297e+01   1.2458903e+02   1.1239255e+02   8.0488065e+01   1.4167063e+02   5.5631935e+01   1.8221074e+02   6.3375161e+01   1.0217966e+02   2.7518387e+01   1.2796821e+02   3.6066839e+02   6.7760077e+01   3.3774677e+02   1.8062516e+01   8.4653226e+01   1.2527419e+02   4.0511935e+01   1.0098066e+02   6.6143226e+01   1.2967693e+02   3.1417419e+01   1.4942306e+02   5.8095806e+01   1.2703169e+02   4.8503226e+01   1.3265587e+02   6.5783871e+01   1.1771342e+02   5.3863226e+01   1.0820449e+02   3.6517742e+01   9.0564387e+01   3.1539032e+01   1.2254978e+02   1.2534645e+02   1.8407454e+02   1.6846645e+02   1.0039494e+02   1.8925484e+02  -6.7812903e-01   1.9370516e+02  -3.6328645e+00   3.6816774e+01   1.1638014e+02   5.9900323e+01   8.1309587e+01   4.8858065e+01   1.0823039e+02   1.2944677e+02   8.4857806e+01   4.5990968e+01   8.6933303e+01   4.0240968e+01   1.3369588e+02   4.2493548e+01   7.8898258e+01   5.3725806e+01   7.8192903e+01   1.3588387e+02   1.4809961e+02   1.0006129e+01   9.4692413e+01   4.7979677e+01   1.0383356e+02   7.4414194e+01   1.6811880e+02   1.5054677e+02   1.3735529e+02   2.6456935e+02   2.2598000e+01   8.8505484e+01   1.2336634e+02   6.0911935e+01   1.3485479e+02   1.3170774e+02   1.9737177e+02   2.7542161e+02   1.6959497e+01   5.6509032e+01   2.2691283e+02   7.8565484e+01   1.3854218e+02   2.1841968e+02  -6.2622839e+00   3.6468258e+02   2.9593458e+01   6.1695161e+01   1.5824890e+02   8.5590323e+01   1.6626471e+02   6.9357742e+01   1.4715815e+02   1.3982387e+02   3.2916409e+02   8.8042581e+01   1.2302046e+02   3.0360323e+01   9.2603755e+01   2.9928871e+02   2.1024968e+01   9.8094516e+01   8.4756632e+01   1.1372355e+02   1.1573050e+02
   5.4743871e+01   1.3433565e+02   9.5865161e+01   1.3981917e+02   7.2437419e+01   1.7789404e+02   8.3019677e+01   1.6274101e+02   4.2951129e+02   4.4597806e+01   2.8589355e+01   3.5333174e+01   2.4105677e+02   9.4876748e+01   7.9686129e+01   1.6835640e+02   2.4534839e+01   1.0566245e+01   7.8458065e+01   8.3095935e+01   4.7004516e+01   7.3889639e+01   6.4685161e+01   1.4354938e+02   1.8126774e+02   1.2579503e+02   5.5847742e+01   8.2557665e+01   7.0469032e+01   1.6277474e+02   1.3144419e+02   2.3886737e+02   4.4696774e+01   2.2695226e+01   7.0027419e+01   1.3036845e+02   7.1190000e+01   1.3720964e+02   5.3989355e+01   9.0861497e+01   1.2400903e+02   9.8008955e+01   7.2878065e+01   1.5599943e+02   7.5061935e+01   1.3308634e+02   5.1705161e+01   1.2473326e+02   5.4358387e+01   1.0477101e+02   3.5828839e+02   4.6850477e+01   2.9485677e+02   1.3853716e+01   8.4323226e+01   1.2010059e+02   2.8551935e+01   9.5977458e+01   6.1623226e+01   1.5969853e+02   4.3227419e+01   1.5266826e+02   4.8905806e+01   1.1310689e+02   4.1453226e+01   1.3054987e+02   5.2253871e+01   9.5365819e+01   6.1053226e+01   1.2567929e+02   3.8667742e+01   1.0563239e+02   3.5919032e+01   8.7249381e+01   9.2876452e+01   1.8667214e+02   1.3865645e+02   8.7109742e+01   2.0559484e+02  -6.7053290e+00   2.6717516e+02   2.8695355e+00   4.3286774e+01   1.1300254e+02   6.4470323e+01   1.1747399e+02   3.4188065e+01   1.0197399e+02   1.1273677e+02   6.8914606e+01   3.1370968e+01   8.2342903e+01   5.9100968e+01   1.3180708e+02   2.6303548e+01   5.7383458e+01   4.7625806e+01   8.3970903e+01   1.1469387e+02   1.3194481e+02   2.6246129e+01   9.1583213e+01   7.0559677e+01   1.0093716e+02   6.6084194e+01   1.6197520e+02   1.4264677e+02   1.2675729e+02   2.4113935e+02   5.0042400e+01   9.1025484e+01   1.1944474e+02   7.1721935e+01   1.5498999e+02   1.4575774e+02   2.1429777e+02   2.6075161e+02   2.1933097e+01   4.0459032e+01   2.1886683e+02   8.7045484e+01   1.2291378e+02   1.8964968e+02   2.0889316e+01   3.6125258e+02  -7.7021419e+00   5.5505161e+01   1.3941410e+02   8.2070323e+01   1.5026631e+02   5.7597742e+01   1.7242895e+02   1.3901387e+02   2.4698889e+02   8.5192581e+01   1.1705846e+02   4.9070323e+01   9.7956955e+01   3.0404871e+02   2.1684168e+01   7.9144516e+01   1.1499263e+02   1.0311355e+02   1.5047930e+02
   6.2123871e+01   1.3850525e+02   8.2675161e+01   1.3497437e+02   6.6907419e+01   1.7033644e+02   7.4209677e+01   1.8001581e+02   4.5883129e+02   1.7222065e+00   3.4399355e+01   1.8148374e+01   1.8067677e+02   5.7227148e+01   5.4966129e+01   1.0990400e+02   2.7534839e+01   1.3746245e+01   7.4838065e+01   1.1776554e+02   5.8004516e+01   1.1453964e+02   5.4065161e+01   1.5724898e+02   2.0183774e+02   1.2285943e+02   6.5747742e+01   8.1665665e+01   6.5659032e+01   1.5911954e+02   1.4110419e+02   2.2252457e+02   3.9946774e+01   1.6325226e+01   5.4597419e+01   1.3551285e+02   6.7570000e+01   1.1468924e+02   4.8559355e+01   8.7055897e+01   1.0953903e+02   1.1002655e+02   4.9968065e+01   1.5588223e+02   5.8541935e+01   1.4592794e+02   3.6045161e+01   1.0764606e+02   6.3988387e+01   1.1536061e+02   3.6356839e+02   4.9188077e+01   2.7595677e+02  -2.6104284e+01   7.5553226e+01   1.0504219e+02   5.6271935e+01   1.0423986e+02   4.8573226e+01   1.3808253e+02   2.4177419e+01   1.4557226e+02   5.7285806e+01   1.1614649e+02   3.5403226e+01   1.1236387e+02   6.8443871e+01   9.6880619e+01   5.7813226e+01   1.0935849e+02   3.8707742e+01   9.2109187e+01   3.0779032e+01   1.0390058e+02   8.5156452e+01   1.8385974e+02   1.6094645e+02   1.2442654e+02   1.8044484e+02   4.7866710e+00   2.4451516e+02   8.2523355e+00   5.1476774e+01   9.5297342e+01   5.8520323e+01   9.2519987e+01   4.3528065e+01   1.0498679e+02   9.9116774e+01   9.2234206e+01   3.6460968e+01   7.3505703e+01   4.8860968e+01   1.1600628e+02   3.8493548e+01   9.7168258e+01   4.5725806e+01   6.0642903e+01   1.3569387e+02   1.4854481e+02   2.4676129e+01   9.6898813e+01   6.4319677e+01   1.0657636e+02   6.5224194e+01   1.5176400e+02   1.5359677e+02   1.4240129e+02   2.4113935e+02   1.6042400e+01   8.8695484e+01   1.1540114e+02   7.8961935e+01   1.3403079e+02   1.4370774e+02   2.0403177e+02   2.4351161e+02   9.2222968e+00   5.9939032e+01   2.5111843e+02   9.1945484e+01   1.2790178e+02   1.4964968e+02   1.2619316e+01   3.3858258e+02  -7.6085419e+00   7.0795161e+01   1.4005090e+02   6.9310323e+01   1.7789711e+02   6.6497742e+01   1.6971695e+02   1.4720387e+02   2.3119369e+02   7.4232581e+01   9.5025265e+01   4.6550323e+01   1.1439855e+02   3.1123871e+02   2.8968968e+01   9.5144516e+01   6.9422632e+01   6.3113548e+01   1.6615930e+02
   4.6263871e+01   1.3863405e+02   8.7155161e+01   1.3680597e+02   7.1907419e+01   1.9317644e+02   9.2589677e+01   1.7649541e+02   4.4525129e+02   2.0288606e+01   2.0299355e+01   3.2416374e+01   2.2076677e+02   7.4549948e+01   5.9306129e+01   1.3903680e+02   4.2164839e+01   2.5365845e+01   1.1727806e+02   1.1624034e+02   5.2344516e+01   9.0232439e+01   6.3305161e+01   1.5636978e+02   2.1673774e+02   1.2028743e+02   4.8077742e+01   8.6649265e+01   8.3799032e+01   1.4623834e+02   1.2491419e+02   2.5519977e+02   3.6346774e+01   4.9313226e+01   7.8597419e+01   1.2373285e+02   6.7190000e+01   7.8529639e+01   5.6559355e+01   1.0794590e+02   1.1205903e+02   1.0924495e+02   8.7968065e+01   1.5774223e+02   5.0921935e+01   1.4539754e+02   8.4615161e+01   1.0357046e+02   6.9938387e+01   1.3678461e+02   3.8914839e+02   6.7911677e+01   3.1069677e+02   4.8651613e-01   8.5603226e+01   1.5066819e+02   4.6081935e+01   1.0657506e+02   7.0813226e+01   1.3663333e+02   5.7657419e+01   1.5156386e+02   7.0185806e+01   9.6874490e+01   3.8313226e+01   1.2527107e+02   4.4063871e+01   1.2254102e+02   6.7953226e+01   1.0393729e+02   4.4667742e+01   1.0120239e+02   2.1969032e+01   1.2302538e+02   1.3015645e+02   1.7020974e+02   1.4889645e+02   8.7530542e+01   2.1063484e+02  -1.1438529e+01   2.3551516e+02   1.3023355e+00   4.5866774e+01   1.2608614e+02   4.9090323e+01   1.0736439e+02   3.9378065e+01   1.0021879e+02   9.0966774e+01   7.9886206e+01   3.7940968e+01   1.0438730e+02   4.0190968e+01   1.3693988e+02   3.0633548e+01   1.0499706e+02   5.2575806e+01   8.3904903e+01   1.1807387e+02   1.2005441e+02   2.4246129e+01   7.2363213e+01   5.9459677e+01   1.1053516e+02   5.9844194e+01   1.1885440e+02   1.3897677e+02   1.4462089e+02   2.6199935e+02   3.0043600e+01   5.6215484e+01   1.1794954e+02   6.4151935e+01   1.0368559e+02   1.4060774e+02   1.6003977e+02   2.4613161e+02   2.2912697e+01   5.5839032e+01   1.8387643e+02   1.0970548e+02   9.8290981e+01   1.7198968e+02   8.7821161e+00   3.3106258e+02  -2.4769419e+00   6.3125161e+01   1.6047450e+02   7.8310323e+01   1.7503711e+02   4.8307742e+01   1.4660215e+02   1.1129387e+02   2.7125649e+02   7.6662581e+01   1.2869086e+02   5.3400323e+01   9.8900555e+01   3.0332871e+02  -1.0182323e+00   1.0419452e+02   9.4748632e+01   6.1583548e+01   1.9109170e+02
   4.6173871e+01   1.4911125e+02   6.8535161e+01   1.1972557e+02   8.9717419e+01   1.8523164e+02   7.8449677e+01   2.0205661e+02   4.5141129e+02   1.8845806e+01   1.5439355e+01   2.7715174e+01   1.8610677e+02   1.0203275e+02   6.1446129e+01   1.5319560e+02   4.3004839e+01   1.5348645e+01   7.9148065e+01   1.2460074e+02   7.5344516e+01   1.2234244e+02   5.4355161e+01   1.1732578e+02   2.3245774e+02   1.0197983e+02   7.2937742e+01   7.5810465e+01   5.7039032e+01   1.1470914e+02   1.3305419e+02   2.0178857e+02   4.3146774e+01   1.3469226e+01   8.2117419e+01   1.2235125e+02   4.6760000e+01   9.3974039e+01   6.1029355e+01   9.5918297e+01   1.0296903e+02   1.2521215e+02   8.4638065e+01   1.5981863e+02   6.2161935e+01   1.4682834e+02   5.9755161e+01   1.3246926e+02   6.8098387e+01   1.2688181e+02   3.5723839e+02   5.0844477e+01   2.7059677e+02   1.4854516e+01   8.9513226e+01   1.4245539e+02   5.2031935e+01   9.2819058e+01   6.4713226e+01   1.3769133e+02   5.2557419e+01   1.6511186e+02   5.8805806e+01   1.3678489e+02   6.6833226e+01   1.7179947e+02   6.8833871e+01   8.5039419e+01   6.3623226e+01   1.2966369e+02   3.2857742e+01   9.8577187e+01   4.1399032e+01   1.0405098e+02   1.0606645e+02   2.0223694e+02   1.5370645e+02   8.2855742e+01   1.8863484e+02   9.4147097e-01   2.9279516e+02   2.2499355e+00   3.7336774e+01   1.0042854e+02   7.7420323e+01   1.0124799e+02   4.3768065e+01   7.7727587e+01   1.1668677e+02   7.5548606e+01   3.5840968e+01   9.3085303e+01   6.0050968e+01   1.2788108e+02   3.3633548e+01   7.7947058e+01   5.3525806e+01   6.8068903e+01   1.2293387e+02   1.5518561e+02   2.8296129e+01   7.6999213e+01   5.5129677e+01   1.1036156e+02   6.2604194e+01   1.2682360e+02   1.2216677e+02   1.3443569e+02   2.5837935e+02   2.2803200e+01   6.0165484e+01   1.2482354e+02   6.4531935e+01   1.1727519e+02   1.6079774e+02   1.7923457e+02   2.8289161e+02   2.5781897e+01   3.8229032e+01   2.3689523e+02   9.2565484e+01   1.0980218e+02   1.8674968e+02   1.2691316e+01   3.1330258e+02  -5.3614194e-01   5.4555161e+01   1.2268010e+02   9.1170323e+01   1.3848831e+02   5.6597742e+01   1.5755895e+02   1.0810387e+02   2.8394169e+02   7.3142581e+01   8.8972465e+01   3.2400323e+01   7.9050555e+01   3.0318871e+02   2.9712968e+01   8.8284516e+01   8.4731432e+01   8.5923548e+01   1.0842450e+02
   5.8073871e+01   1.5163925e+02   6.5295161e+01   1.0493477e+02   9.8097419e+01   1.7351124e+02   6.1689677e+01   1.8591741e+02   4.2909129e+02   3.1681406e+01   3.7589355e+01   9.6531742e+00   2.0391677e+02   9.6657948e+01   5.1306129e+01   1.4671680e+02   3.3634839e+01   1.8098245e+01   7.2958065e+01   1.2066594e+02   5.8294516e+01   1.0913644e+02   6.0455161e+01   1.2926778e+02   2.5030774e+02   9.9131832e+01   4.6317742e+01   8.0270065e+01   4.5849032e+01   1.0684434e+02   1.1086419e+02   2.1160377e+02   4.6246774e+01   2.3971226e+01   5.4027419e+01   1.0898845e+02   6.5380000e+01   7.2484439e+01   5.0179355e+01   9.9886297e+01   1.0062903e+02   1.4211935e+02   8.3258065e+01   1.5459903e+02   4.2351935e+01   1.4746314e+02   5.2095161e+01   1.0627206e+02   5.9098387e+01   1.1765181e+02   3.9475839e+02   5.8462877e+01   2.5790677e+02  -7.7102839e+00   7.6703226e+01   1.3757019e+02   4.7601935e+01   9.6413458e+01   5.5763226e+01   1.2988733e+02   3.9227419e+01   1.5950826e+02   5.5995806e+01   1.0529969e+02   4.0453226e+01   1.2457987e+02   5.9873871e+01   9.8326219e+01   5.2333226e+01   1.4770689e+02   4.7477742e+01   1.0506759e+02   1.0299032e+01   1.1108981e+01   9.8586452e+01   1.8440534e+02   2.0275645e+02   7.3501742e+01   2.1816484e+02  -1.7509290e+00   2.8222516e+02   2.5325535e+01   3.4146774e+01   9.7883742e+01   4.8280323e+01   1.1076919e+02   6.0908065e+01   1.1497639e+02   9.6536774e+01   9.0210606e+01   3.5990968e+01   1.1730330e+02   3.2290968e+01   1.0790188e+02   2.9543548e+01   6.4274258e+01   6.5055806e+01   9.1056503e+01   1.1107387e+02   1.6389441e+02   4.8776129e+01   7.5360813e+01   3.8889677e+01   9.4750761e+01   5.1224194e+01   1.4193400e+02   1.4626677e+02   1.5127769e+02   2.3313935e+02   3.4352400e+01   7.0505484e+01   9.5426335e+01   4.3581935e+01   1.1210119e+02   1.1599774e+02   1.9153857e+02   3.0004161e+02  -5.1601032e+00   3.9269032e+01   2.2310203e+02   8.9705484e+01   9.6410981e+01   1.8945968e+02   7.0045161e+00   3.0401258e+02  -1.2122942e+01   4.8505161e+01   1.2464410e+02   9.3590323e+01   1.6200471e+02   5.4117742e+01   1.3294735e+02   1.3105387e+02   2.4191569e+02   7.1332581e+01   9.0447265e+01   3.1070323e+01   8.1686955e+01   2.8451871e+02   2.6156568e+01   9.1004516e+01   6.1273832e+01   9.0683548e+01   1.2419370e+02
   5.8693871e+01   1.3320965e+02   6.6105161e+01   1.2705997e+02   7.3577419e+01   1.9114284e+02   7.5399677e+01   1.9335061e+02   4.2588129e+02   6.8882065e+00   1.6819355e+01   2.9174774e+01   2.1700677e+02   6.5130748e+01   3.7116129e+01   1.3095200e+02   2.3214839e+01   9.7718452e+00   8.5398065e+01   1.3035074e+02   6.0194516e+01   1.2841444e+02   4.1305161e+01   1.4307978e+02   2.4297774e+02   1.0609823e+02   7.1507742e+01   7.5064865e+01   4.5179032e+01   1.2922794e+02   1.0639419e+02   2.2439137e+02   3.4546774e+01   2.4407226e+01   6.5497419e+01   1.1283085e+02   6.6570000e+01   1.0871924e+02   6.2989355e+01   1.0633150e+02   6.9159032e+01   1.5610695e+02   7.0538065e+01   1.0851663e+02   5.9351935e+01   1.3515314e+02   6.8805161e+01   1.3516526e+02   5.3678387e+01   9.9875406e+01   3.7728839e+02   5.1810477e+01   2.0980677e+02  -1.4812284e+01   6.6893226e+01   1.4326499e+02   4.4651935e+01   9.0169458e+01   5.0053226e+01   1.4700413e+02   2.2847419e+01   1.8534866e+02   5.3185806e+01   1.2828449e+02   4.3553226e+01   1.2605187e+02   6.2163871e+01   1.0438302e+02   4.9143226e+01   1.0267209e+02   4.1807742e+01   6.0861187e+01   1.1679032e+01   5.2785806e+00   1.0044645e+02   1.7906654e+02   1.4708645e+02   9.7435342e+01   1.8539484e+02   2.9106710e+00   2.9427516e+02   1.1511535e+01   3.1386774e+01   1.1081454e+02   4.9470323e+01   1.2176399e+02   4.8098065e+01   9.3101187e+01   1.0763677e+02   7.6702606e+01   3.5750968e+01   8.4132503e+01   5.7480968e+01   1.1417668e+02   2.1733548e+01   8.7369058e+01   4.8145806e+01   5.7209303e+01   1.0041387e+02   1.4765721e+02   3.0676129e+01   8.8518813e+01   4.5839677e+01   9.4384761e+01   6.6174194e+01   1.5677800e+02   1.2735677e+02   1.4860049e+02   3.2023935e+02   1.0814400e+01   5.4885484e+01   1.2400594e+02   5.9101935e+01   1.3289959e+02   1.3237774e+02   2.2131817e+02   2.8518161e+02   7.5586968e+00   5.8799032e+01   2.5701963e+02   9.6565484e+01   9.4862181e+01   1.5164968e+02  -7.4506839e+00   3.9187258e+02   1.7178258e+01   8.1265161e+01   1.8616330e+02   7.2020323e+01   1.6735031e+02   7.7217742e+01   1.3676935e+02   1.3605387e+02   2.6179569e+02   8.3662581e+01   9.5460865e+01   2.9780323e+01   1.0860015e+02   3.6180871e+02   1.4923368e+01   1.1786452e+02   1.2084503e+02   1.3701355e+02   9.9957303e+01
   5.6503871e+01   1.0133485e+02   8.1625161e+01   8.9818374e+01   9.3907419e+01   1.7846644e+02   7.1019677e+01   1.8208101e+02   4.2088129e+02   1.6338206e+01   2.3109355e+01   3.8241574e+01   1.7772677e+02   9.6323148e+01   4.1156129e+01   1.3762880e+02   4.8114839e+01   2.9259845e+01   9.6958065e+01   1.3067594e+02   6.0864516e+01   9.8120839e+01   6.4835161e+01   1.3329738e+02   1.5288774e+02   1.5811543e+02   5.9227742e+01   6.9327265e+01   5.6519032e+01   1.2180074e+02   1.4677419e+02   2.4430097e+02   5.4146774e+01   3.7389226e+01   8.4067419e+01   1.1867525e+02   7.8570000e+01   9.5239239e+01   5.9839355e+01   1.2925350e+02   1.0924903e+02   1.0089975e+02   5.9968065e+01   1.4869223e+02   6.5971935e+01   1.2662354e+02   8.4665161e+01   1.6632646e+02   3.8258387e+01   1.1357901e+02   3.2214839e+02   3.6361677e+01   1.7217677e+02  -4.6418839e+00   7.6703226e+01   1.5562019e+02   4.5651935e+01   9.6329458e+01   6.5143226e+01   1.5337693e+02   3.1467419e+01   1.4026906e+02   5.1855806e+01   1.3558089e+02   4.2983226e+01   1.3747747e+02   5.1113871e+01   1.1859702e+02   5.6953226e+01   9.9577290e+01   3.9237742e+01   8.2776787e+01   7.0190323e+00   1.7941381e+01   7.4876452e+01   1.6854214e+02   1.5880645e+02   8.2597742e+01   2.2797484e+02   1.3604271e+01   2.6865516e+02  -3.3488645e+00   3.6716774e+01   1.1143814e+02   5.7850323e+01   1.3776359e+02   5.6378065e+01   1.1904879e+02   9.5686774e+01   1.0431861e+02   4.3560968e+01   1.0446770e+02   4.9530968e+01   9.6382684e+01   2.8253548e+01   7.0847458e+01   4.7195806e+01   8.1905303e+01   1.1369387e+02   1.3949481e+02   3.9056129e+01   8.2138413e+01   7.8369677e+01   9.7972361e+01   7.2134194e+01   1.2987120e+02   1.4578677e+02   1.2893609e+02   2.7994935e+02   1.6697600e+01   3.7265484e+01   9.7515535e+01   5.5481935e+01   1.2547919e+02   1.4570774e+02   2.2344177e+02   2.7575161e+02   1.2023097e+01   5.0939032e+01   1.9578843e+02   1.1232548e+02   9.8701381e+01   1.6998968e+02   1.9562116e+01   3.8072258e+02   2.0880258e+01   5.1455161e+01   1.5802810e+02   1.0783032e+02   1.7381551e+02   6.6927742e+01   1.2649255e+02   1.2405387e+02   2.4947569e+02   8.0712581e+01   7.2796865e+01   4.1310323e+01   1.0633775e+02   3.4437871e+02   3.3747768e+01   1.3405452e+02   1.0735983e+02   9.6343548e+01   1.3174090e+02
   3.9743871e+01   1.5320565e+02   8.5575161e+01   1.1136237e+02   7.9817419e+01   1.6473364e+02   8.6259677e+01   1.7319181e+02   4.5535129e+02   4.3060606e+01   2.1399355e+01   1.7048374e+01   1.7957677e+02   7.9845148e+01   5.7396129e+01   1.4260960e+02   3.7744839e+01   1.4249445e+01   8.3778065e+01   1.3236034e+02   5.5964516e+01   1.0817284e+02   6.6835161e+01   1.4856738e+02   2.3016774e+02   8.9453032e+01   5.9607742e+01   9.9826865e+01   4.7559032e+01   1.0927754e+02   1.1972419e+02   2.5523497e+02   4.6546774e+01   1.8097226e+01   8.5837419e+01   1.2529365e+02   5.3710000e+01   1.0908804e+02   7.2839355e+01   1.1511350e+02   1.2753903e+02   1.0053655e+02   6.4538065e+01   1.2228663e+02   7.6871935e+01   1.6922154e+02   5.2475161e+01   1.4514166e+02   9.6098387e+01   1.1443181e+02   3.6599839e+02   4.2853677e+01   2.5038677e+02  -4.4286839e+00   7.6843226e+01   1.2860899e+02   4.2321935e+01   9.2685858e+01   6.3093226e+01   1.4020093e+02   2.5657419e+01   1.4278386e+02   4.6765806e+01   1.4617809e+02   4.7073226e+01   1.4086027e+02   5.5303871e+01   8.7741819e+01   5.6903226e+01   1.0577129e+02   2.3997742e+01   6.7135987e+01  -9.0309677e+00   3.3695381e+01   1.0549645e+02   1.6152254e+02   1.6680645e+02   9.2997742e+01   2.1873484e+02   3.5834710e+00   3.0198516e+02  -6.1052645e+00   4.0386774e+01   1.1923454e+02   6.2230323e+01   1.2760319e+02   6.8618065e+01   1.0530959e+02   1.0753677e+02   8.9560606e+01   4.8180968e+01   1.0942810e+02   5.0810968e+01   1.1023028e+02   3.8113548e+01   8.7438658e+01   6.6765806e+01   1.1300970e+02   1.2112387e+02   1.3123041e+02   4.5246129e+01   8.2683213e+01   5.1319677e+01   8.9906361e+01   5.2514194e+01   1.4187080e+02   1.2631677e+02   1.1620369e+02   2.7480935e+02   8.2088000e+00   2.9215484e+01   6.7109535e+01   5.7861935e+01   1.1242879e+02   1.1818774e+02   1.8702337e+02   2.8342161e+02   1.2599497e+01   6.9179032e+01   2.3094923e+02   8.4185484e+01   1.1362258e+02   1.8845968e+02   6.5145161e+00   3.3620258e+02   1.7721858e+01   5.8315161e+01   1.4856930e+02   9.4640323e+01   1.8902071e+02   6.0837742e+01   1.2659975e+02   1.1939387e+02   2.3974849e+02   7.7522581e+01   9.9522065e+01   2.9500323e+01   6.7622555e+01   3.0580871e+02   1.8733368e+01   1.2457452e+02   1.0544823e+02   6.7683548e+01   1.6912370e+02
   6.0603871e+01   1.3062685e+02   8.0345161e+01   1.1849077e+02   9.7147419e+01   1.8896724e+02   7.9639677e+01   1.8148141e+02   4.3699129e+02   1.2369406e+01   3.5349355e+01   1.4552374e+01   1.9753677e+02   6.4408348e+01   4.1876129e+01   1.3909120e+02   4.5744839e+01   4.2339445e+01   8.6898065e+01   1.3161074e+02   6.6624516e+01   1.1361004e+02   6.1925161e+01   1.5224018e+02   1.5211774e+02   1.3069703e+02   5.7127742e+01   8.1925265e+01   5.9089032e+01   1.1706514e+02   1.3863419e+02   2.0105217e+02   4.3696774e+01   2.3225226e+01   6.1117419e+01   1.2956125e+02   7.6470000e+01   1.1235724e+02   6.5789355e+01   1.3601750e+02   9.4779032e+01   8.7727355e+01   7.0068065e+01   1.2184423e+02   6.9781935e+01   1.5364874e+02   5.6425161e+01   1.3668566e+02   6.7568387e+01   1.1013421e+02   4.1485839e+02   4.2704877e+01   2.6743677e+02   5.6273161e+00   9.1653226e+01   1.2561419e+02   4.8411935e+01   1.1029866e+02   6.4713226e+01   1.4826133e+02   5.8557419e+01   1.3034186e+02   6.1855806e+01   1.3164089e+02   6.2313226e+01   1.5021107e+02   5.2973871e+01   9.5398219e+01   7.4863226e+01   8.7524490e+01   2.8047742e+01   6.5721987e+01   6.9690323e+00   4.2753806e+00   7.0256452e+01   1.6862174e+02   1.8075645e+02   9.1931742e+01   2.0116484e+02   7.2690710e+00   2.9055516e+02   1.4189135e+01   5.1956774e+01   1.1635894e+02   5.3040323e+01   1.0061839e+02   4.1188065e+01   8.4073987e+01   1.0968677e+02   8.7198606e+01   4.3890968e+01   1.0634130e+02   5.9340968e+01   1.0550788e+02   3.9113548e+01   6.1738658e+01   4.0955806e+01   7.0024503e+01   1.1003387e+02   1.6859761e+02   2.8536129e+01   6.9830013e+01   6.3129677e+01   1.0281156e+02   6.2274194e+01   1.2090000e+02   1.4678677e+02   1.3794609e+02   2.8661935e+02   2.0164000e+01   2.2215484e+01   1.6099535e+01   5.0861935e+01   9.5898787e+01   1.4951774e+02   2.0818697e+02   2.8580161e+02   1.2129097e+01   5.4699032e+01   2.1010763e+02   8.1905484e+01   1.0494498e+02   1.8455968e+02   1.5826516e+01   3.6649258e+02  -1.5113419e+00   4.9555161e+01   1.5327010e+02   1.0040032e+02   1.8512991e+02   6.4067742e+01   1.5306135e+02   1.2458387e+02   2.8104329e+02   7.0662581e+01   1.1579086e+02   5.5260323e+01   7.2651755e+01   3.1266871e+02   2.6714568e+01   1.2424452e+02   9.7714632e+01   7.6493548e+01   1.7056890e+02
   6.0073871e+01   1.4099925e+02   7.9915161e+01   1.4133517e+02   8.2667419e+01   1.7674564e+02   8.9349677e+01   1.9570461e+02   4.8351129e+02   2.4167806e+01   3.6969355e+01   3.0232774e+01   1.8162677e+02   7.9961148e+01   4.0926129e+01   1.5316720e+02   4.1844839e+01   4.4231445e+01   1.0864806e+02   1.2949074e+02   6.4294516e+01   9.9656439e+01   5.7685161e+01   1.5253938e+02   1.6278774e+02   1.4403343e+02   7.1417742e+01   9.0972065e+01   5.9369032e+01   8.9142735e+01   2.8505419e+02   1.1876857e+02   3.2796774e+01   2.8297226e+01   6.3547419e+01   1.1612685e+02   7.5280000e+01   1.0240244e+02   8.6129355e+01   9.7340297e+01   9.9109032e+01   1.0238095e+02   5.0488065e+01   1.3484063e+02   6.0491935e+01   1.4425194e+02   4.6615161e+01   1.3952046e+02   4.7098387e+01   1.2456181e+02   4.5814839e+02   4.6531677e+01   2.7895677e+02  -6.4442839e+00   7.8363226e+01   1.2567739e+02   4.1131935e+01   1.0145106e+02   6.4003226e+01   1.3469813e+02   3.1947419e+01   1.5023066e+02   4.8665806e+01   1.4931609e+02   4.8263226e+01   1.3857507e+02   5.4833871e+01   1.0929942e+02   4.3863226e+01   1.1495449e+02   2.2667742e+01   7.2482387e+01   9.6390323e+00   2.6391781e+01   8.8346452e+01   1.6489454e+02   2.2380645e+02   8.5057742e+01   1.9016484e+02   8.4390710e+00   2.7884516e+02   2.1593548e-01   4.1866774e+01   1.1368614e+02   5.8800323e+01   1.0063759e+02   5.4768065e+01   8.1087587e+01   9.9446774e+01   8.2117806e+01   3.0270968e+01   1.1362090e+02   5.5430968e+01   1.0672068e+02   2.5063548e+01   8.1482658e+01   6.2815806e+01   6.3895703e+01   1.0365387e+02   1.2167801e+02   3.6536129e+01   7.6530013e+01   3.5269677e+01   1.0076036e+02   5.5844194e+01   1.1427440e+02   1.6407677e+02   1.4451289e+02   3.0532935e+02  -3.8028000e+00   5.9354839e+00   1.2301935e+01   6.0861935e+01   1.2256879e+02   1.2018774e+02   2.0472337e+02   2.6185161e+02   1.7275097e+01   6.2029032e+01   1.8690123e+02   9.8185484e+01   9.7732581e+01   2.3888968e+02   2.7330116e+01   3.5068258e+02  -1.2906542e+01   8.1365161e+01   1.4425530e+02   8.8070323e+01   1.9663631e+02   7.3547742e+01   1.5139295e+02   2.7583871e+01   4.3476329e+02   7.7232581e+01   7.7735265e+01   3.9120323e+01   8.4852955e+01   3.4689871e+02   1.5116168e+01   1.0862452e+02   1.0853423e+02   5.2723548e+01   1.6613050e+02
   5.7123871e+01   1.3895525e+02   6.2345161e+01   8.0830774e+01   6.6387419e+01   1.5537804e+02   1.0477968e+02   1.9976021e+02   3.8525129e+02  -2.1813935e+00   2.6209355e+01   4.4735742e+00   1.8900677e+02   5.0130748e+01   5.0016129e+01   1.4563000e+02   3.3374839e+01   2.2649045e+01   9.0278065e+01   1.2803034e+02   3.8764516e+01   1.1183884e+02   4.9455161e+01   1.3461778e+02   1.9478774e+02   9.6333432e+01   4.9747742e+01   8.5565665e+01   7.7229032e+01   1.2219394e+02   1.4096419e+02   2.1595577e+02   5.6146774e+01   2.8929226e+01   6.9257419e+01   9.5150052e+01   6.4420000e+01   9.4131239e+01   7.6459355e+01   1.2754390e+02   1.1158903e+02   1.0281255e+02   5.3348065e+01   1.1503183e+02   6.2111935e+01   1.6550234e+02   5.3425161e+01   1.5016566e+02   7.0618387e+01   1.2494021e+02   3.9661839e+02   3.6504077e+01   2.5306677e+02  -3.0693084e+01   7.5793226e+01   1.2950299e+02   4.5361935e+01   9.1112658e+01   5.9053226e+01   1.4790413e+02   3.5367419e+01   1.4067706e+02   3.9525806e+01   1.1932729e+02   4.5793226e+01   1.3610267e+02   6.0303871e+01   9.3531819e+01   5.7243226e+01   1.1793409e+02   5.6427742e+01   9.3591587e+01   1.6209032e+01   6.5861806e+00   8.6966452e+01   1.8152494e+02   1.7046645e+02   9.3044942e+01   1.9054484e+02   5.1186710e+00   2.6855516e+02   2.4191355e+00   6.5056774e+01   1.2288094e+02   4.7330323e+01   1.1046519e+02   3.9768065e+01   6.9997587e+01   1.3287677e+02   6.8253406e+01   3.7560968e+01   1.0179770e+02   4.0240968e+01   1.1888588e+02   4.6163548e+01   9.3134658e+01   4.5955806e+01   7.6674503e+01   9.3273871e+01   1.1469841e+02   3.5536129e+01   9.7080013e+01   5.8789677e+01   1.3687876e+02   4.4604194e+01   1.3612360e+02   1.6669677e+02   1.6616329e+02   2.5580935e+02   1.0438800e+01   7.1654839e+00   2.4583535e+01   6.3771935e+01   9.8955987e+01   1.1265774e+02   1.7761577e+02   2.8532161e+02   2.2547497e+01   4.7129032e+01   2.0066323e+02   8.8945484e+01   9.1331781e+01   1.7950968e+02   8.8505161e+00   3.2377258e+02  -4.1337419e+00   6.1505161e+01   1.5222410e+02   9.1170323e+01   1.7486831e+02   7.2267742e+01   1.3149535e+02   7.3533871e+01   2.8289729e+02   9.6852581e+01   7.1025665e+01   4.8020323e+01   9.5520955e+01   3.2666871e+02  -1.6735432e+01   9.6384516e+01   1.0551343e+02   5.4683548e+01   1.7016370e+02
   5.5983871e+01   1.5028645e+02   8.6245161e+01   1.3696877e+02   1.0019742e+02   1.9448324e+02   8.2109677e+01   1.8128381e+02   4.2830129e+02   6.9046065e+00   1.1819355e+01   3.8004774e+01   2.2715677e+02   1.0236875e+02   5.8156129e+01   1.2888880e+02   3.0904839e+01   1.9736645e+01   8.8588065e+01   1.0978554e+02   7.5814516e+01   1.0949484e+02   6.8875161e+01   1.4902418e+02   2.1045774e+02   8.5549832e+01   5.9887742e+01   8.4854465e+01   4.3279032e+01   1.1609994e+02   1.0634419e+02   1.7315537e+02   1.9896774e+01   3.0792258e+00   7.0357419e+01   1.0482205e+02   5.3710000e+01   6.5128039e+01   6.4649355e+01   9.4868697e+01   9.9389032e+01   1.0906855e+02   5.5068065e+01   1.3742423e+02   6.8301935e+01   1.5709714e+02   7.1285161e+01   9.8966865e+01   6.4358387e+01   1.4370101e+02   3.7433839e+02   3.4476477e+01   2.4206677e+02  -2.3283084e+01   7.4413226e+01   1.3599339e+02   5.1651935e+01   1.1832946e+02   7.5863226e+01   1.3355933e+02   3.8557419e+01   1.3332186e+02   5.3045806e+01   1.2563569e+02   3.7693226e+01   1.3994067e+02   6.2163871e+01   1.1452302e+02   6.8053226e+01   1.0663929e+02   2.1477742e+01   8.2487587e+01   2.1109032e+01   7.1418065e-01   8.0396452e+01   1.4915054e+02   1.7632645e+02   1.2657614e+02   1.9644484e+02   1.7216671e+01   2.9265516e+02   3.7811355e+00   7.3476774e+01   1.2553734e+02   6.3900323e+01   1.0479959e+02   4.1718065e+01   7.1651587e+01   1.1506677e+02   9.4248206e+01   3.6560968e+01   9.1787703e+01   4.8860968e+01   1.1719628e+02   4.8353548e+01   7.9619458e+01   4.4815806e+01   7.2525703e+01   1.1146387e+02   1.3758321e+02   3.6586129e+01   9.1236013e+01   4.6269677e+01   8.9450361e+01   5.0274194e+01   1.0734000e+02   1.9974677e+02   1.3708929e+02   3.3632935e+02   5.6172000e+00   1.2215484e+01   1.5229535e+01   6.4481935e+01   7.9469187e+01   1.3365774e+02   1.8907577e+02   2.7732161e+02   1.0997497e+01   5.1699032e+01   2.3029763e+02   7.3135484e+01   1.0359658e+02   2.6855968e+02   1.7576516e+01   2.7577258e+02   3.8962581e+00   5.8555161e+01   1.5093010e+02   1.0893032e+02   2.2130751e+02   5.4877742e+01   1.4493655e+02   1.4548387e+02   2.8661129e+02   8.9472581e+01   8.5996065e+01   5.0360323e+01   1.0590375e+02   3.1961871e+02   9.5885677e+00   1.1052452e+02   6.3712232e+01   9.6533548e+01   1.1305570e+02
   6.1313871e+01   1.3148005e+02   7.0345161e+01   1.3229077e+02   6.0667419e+01   1.6417564e+02   6.5109677e+01   1.8817381e+02   4.5914129e+02   7.5974065e+00   1.3589355e+01   1.9913174e+01   2.2296677e+02   5.9513948e+01   5.2256129e+01   1.4702080e+02   4.8904839e+01   4.6296645e+01   7.9708065e+01   1.0393594e+02   5.7384516e+01   9.7869239e+01   5.3645161e+01   1.4376258e+02   1.9678774e+02   9.3833432e+01   5.7987742e+01   8.4906465e+01   4.9989032e+01   8.2133135e+01   9.0634194e+01   1.6160217e+02   3.9696774e+01  -2.5477419e-01   6.1357419e+01   1.0749205e+02   5.3000000e+01   9.9954839e+01   5.0409355e+01   8.9247897e+01   1.2010903e+02   9.5980955e+01   7.8298065e+01   1.3442583e+02   6.0971935e+01   1.4997354e+02   4.5995161e+01   1.0723006e+02   7.8618387e+01   1.5888021e+02   3.7414839e+02   6.3531677e+01   2.9727677e+02  -8.1798839e+00   1.0089323e+02   1.2073499e+02   5.1601935e+01   1.0537346e+02   4.5713226e+01   1.1421133e+02   2.2557419e+01   1.8437186e+02   5.9285806e+01   1.2446649e+02   4.7833226e+01   1.2970947e+02   5.3973871e+01   9.9318219e+01   5.1053226e+01   1.0313929e+02   3.9897742e+01   9.8823987e+01   2.3639032e+01   3.2801781e+01   5.8346452e+01   1.5681454e+02   2.2456645e+02   7.4146942e+01   1.7563484e+02   8.6914710e+00   2.6698516e+02   1.1784735e+01   5.2526774e+01   1.2674334e+02   4.2190323e+01   9.5256387e+01   4.3288065e+01   6.7385987e+01   9.4686774e+01   9.6118606e+01   3.8840968e+01   7.5935303e+01   4.8050968e+01   8.8551084e+01   2.3873548e+01   8.1867858e+01   4.7525806e+01   5.7168903e+01   1.0522387e+02   1.7598241e+02   1.4966129e+01   7.5775613e+01   5.4699677e+01   1.3906596e+02   5.8944194e+01   1.2726640e+02   1.7021677e+02   1.3359169e+02   3.3623935e+02   1.1914400e+01   2.8165484e+01   2.3093535e+01   3.7341935e+01   8.4830387e+01   1.2360774e+02   1.7135977e+02   2.5508161e+02   2.6346697e+01   1.2731903e+02   1.6367803e+02   8.5095484e+01   1.0592978e+02   2.4141968e+02  -7.4422839e+00   3.0625258e+02   4.4078581e+00   7.9365161e+01   1.3198530e+02   1.0469032e+02   2.4283671e+02   7.0267742e+01   1.4084535e+02   1.3201387e+02   2.4606889e+02   7.2712581e+01   7.0766865e+01   4.8590323e+01   9.6905355e+01   3.2961871e+02   2.4688568e+01   1.0181452e+02   8.7319032e+01   2.7633548e+01   7.7277703e+01
   5.9553871e+01   1.3333085e+02   8.3245161e+01   1.0696877e+02   9.3097419e+01   1.8686124e+02   9.1729677e+01   2.1337421e+02   4.5278129e+02   3.2946206e+01   2.2589355e+01   2.1233174e+01   2.6153677e+02   8.0834839e-01   5.0926129e+01   1.3303720e+02   2.8004839e+01   1.8128645e+01   9.0588065e+01   1.2681554e+02   5.7154516e+01   1.0469764e+02   6.4645161e+01   1.5212258e+02   2.3721774e+02   1.1340903e+02   5.7557742e+01   9.7990865e+01   5.0039032e+01   1.1721914e+02   1.2229419e+02   1.7835937e+02   2.7346774e+01   1.2333226e+01   6.5117419e+01   1.0729125e+02   6.4000000e+01   9.8264839e+01   4.5989355e+01   1.1569150e+02   8.6249032e+01   1.1264975e+02   7.5018065e+01   1.4753823e+02   7.1921935e+01   1.4852754e+02   4.9615161e+01   1.1737046e+02   6.8148387e+01   1.0850781e+02   3.5218839e+02   6.0008477e+01   2.6474677e+02   5.2125161e+00   8.2223226e+01   1.2379859e+02   6.2081935e+01   1.1487506e+02   5.0713226e+01   9.6001329e+01   3.0177419e+01   2.0447226e+02   5.6375806e+01   1.3245929e+02   4.0173226e+01   1.2660227e+02   6.4833871e+01   8.3259419e+01   6.2523226e+01   1.2322169e+02   3.0427742e+01   7.3431587e+01   1.4349032e+01   1.6924981e+01   6.3206452e+01   1.3852574e+02   2.0103645e+02   7.8499342e+01   1.7887484e+02  -1.8772903e-01   2.4451516e+02   7.1523355e+00   4.2816774e+01   1.4238014e+02   4.5330323e+01   9.7575187e+01   4.0908065e+01   6.2476387e+01   8.5346774e+01   4.7955806e+01   3.4040968e+01   8.8799303e+01   5.2770968e+01   1.1603348e+02   2.5683548e+01   6.3103058e+01   5.2575806e+01   8.8814903e+01   1.2303387e+02   1.5603761e+02   4.6776129e+01   1.0699081e+02   5.6559677e+01   1.0981716e+02   6.3174194e+01   1.3554800e+02   1.5697677e+02   1.6780089e+02   3.1137935e+02   7.9032000e+00   1.3645484e+01   1.7735135e+01   4.1201935e+01   1.2876159e+02   1.2065774e+02   1.7563577e+02   2.5908161e+02   2.0976697e+01   9.6609032e+01   2.0199483e+02   8.3945484e+01   1.1254178e+02   1.9960968e+02   2.5572516e+01   2.8391258e+02  -1.5149419e+00   6.4745161e+01   1.4743490e+02   9.1310323e+01   2.1175711e+02   7.0737742e+01   1.5676775e+02   1.0120387e+02   3.0201369e+02   8.7332581e+01   8.9407265e+01   5.1690323e+01   1.0631735e+02   3.3870871e+02   2.4913677e+00   9.8434516e+01   8.9449432e+01   1.0887355e+02   1.0130850e+02
   5.7263871e+01   1.1218405e+02   8.7385161e+01   1.1497757e+02   7.1627419e+01   1.5352884e+02   8.5969677e+01   2.0202501e+02   4.8120129e+02   3.5302606e+01   2.0159355e+01   1.5717574e+01   2.6696677e+02   1.0093948e+01   4.7736129e+01   1.3338240e+02   2.6274839e+01   3.1427045e+01   9.3528065e+01   1.4433034e+02   5.7574516e+01   1.0176404e+02   6.2785161e+01   1.5460138e+02   1.8535774e+02   1.1894783e+02   6.0847742e+01   8.2727665e+01   6.1089032e+01   1.2948514e+02   9.4914194e+01   2.1644977e+02   4.4896774e+01   8.1792258e+00   8.5597419e+01   1.1431285e+02   8.1810000e+01   8.6550039e+01   8.2369355e+01   1.0135110e+02   1.1043903e+02   9.0184555e+01   5.7588065e+01   1.4322263e+02   8.9211935e+01   1.4385434e+02   7.7755161e+01   1.0406926e+02   7.6938387e+01   1.0348461e+02   4.0042839e+02   6.5289277e+01   2.3732677e+02   1.4611613e-01   6.2843226e+01   1.2548899e+02   5.3841935e+01   1.0786426e+02   4.4763226e+01   1.2157733e+02   4.7137419e+01   2.2001546e+02   4.9145806e+01   1.3360769e+02   3.2643226e+01   1.5187467e+02   6.0253871e+01   5.9915819e+01   4.6903226e+01   1.2128129e+02   1.7707742e+01   9.1259187e+01   7.7790323e+00   1.8690581e+01   8.7156452e+01   1.4541974e+02   1.7289645e+02   1.1628054e+02   2.0073484e+02   2.0593471e+01   2.5393516e+02   1.0448735e+01   4.9816774e+01   1.1334014e+02   4.7850323e+01   9.6563587e+01   5.9148065e+01   6.3117187e+01   7.9876774e+01   8.9963406e+01   4.1610968e+01   9.6433703e+01   6.4100968e+01   1.0435708e+02   2.3973548e+01   6.2759858e+01   4.4005806e+01   6.7740503e+01   1.2646387e+02   1.5047321e+02   2.9056129e+01   7.8128413e+01   4.9369677e+01   1.1287236e+02   5.2944194e+01   1.3355640e+02   1.8397677e+02   1.5183089e+02   2.6770935e+02   2.3916800e+01   2.4835484e+01   1.5839935e+01   4.5011935e+01   1.1121679e+02   1.0818774e+02   1.6430337e+02   2.6351161e+02   2.3822968e+00   5.4699032e+01   2.1810763e+02   8.7045484e+01   1.0239378e+02   1.6817968e+02   3.1516916e+01   2.7606258e+02   5.8230581e+00   5.4885161e+01   1.3870370e+02   9.8500323e+01   1.9537191e+02   6.1737742e+01   1.1867775e+02   9.6533871e+01   3.7067729e+02   6.4002581e+01   8.4603665e+01   4.4880323e+01   1.0501215e+02   3.1861871e+02  -1.2861432e+01   9.3244516e+01   8.6664632e+01   8.9633548e+01   1.0412770e+02
   4.7553871e+01   1.1334085e+02   7.0385161e+01   1.0861757e+02   7.8437419e+01   1.8108404e+02   6.8299677e+01   2.0196861e+02   4.6646129e+02   2.1111806e+01   1.5209355e+01   3.1783574e+01   2.6472677e+02   1.4273148e+01   4.1686129e+01   1.4834640e+02   3.7794839e+01   2.9765445e+01   7.7648065e+01   7.6470735e+01   7.3864516e+01   9.6790839e+01   6.5215161e+01   1.6840698e+02   2.0945774e+02   7.9299832e+01   6.1557742e+01   9.2810865e+01   5.0039032e+01   1.3298914e+02   1.2910419e+02   1.8567457e+02   3.8296774e+01   2.5557226e+01   7.7067419e+01   1.3923525e+02   7.8950000e+01   8.2688839e+01   5.9599355e+01   1.1356270e+02   9.5539032e+01   9.4286555e+01   6.0778065e+01   1.4977743e+02   6.9021935e+01   1.3927954e+02   5.0945161e+01   1.0721406e+02   5.1198387e+01   1.0786381e+02   3.7852839e+02   4.7231277e+01   3.0385677e+02   4.5637161e+00   8.2033226e+01   1.4886379e+02   5.1171935e+01   1.0859786e+02   5.9863226e+01   1.3045933e+02   3.0037419e+01   2.0062346e+02   5.3475806e+01   1.2288129e+02   3.3073226e+01   1.4746027e+02   5.6873871e+01   1.0732622e+02   6.0093226e+01   1.1360609e+02   3.4377742e+01   9.1695587e+01   7.4890323e+00   1.2043781e+01   8.8256452e+01   1.4995174e+02   1.8537645e+02   1.0032214e+02   2.1320484e+02  -1.5941290e+00   2.4965516e+02   2.2931135e+01   5.5246774e+01   1.2295574e+02   5.1610323e+01   6.8352787e+01   6.0148065e+01   9.9747187e+01   8.9066774e+01   7.6898206e+01   2.8650968e+01   1.1337050e+02   6.6340968e+01   1.0341788e+02   3.6683548e+01   5.5553058e+01   5.0725806e+01   4.3672903e+01   1.1127387e+02   1.2925841e+02   4.5006129e+01   8.3802413e+01   5.3369677e+01   1.1783236e+02   6.7364194e+01   1.2611280e+02   3.8954677e+02   2.9385290e+01   2.9028935e+02   1.0160400e+01   7.1254839e+00   7.1567355e+00   5.1201935e+01   1.1310159e+02   1.1294774e+02   1.6430257e+02   2.7751161e+02   1.2832297e+01   4.7269032e+01   2.3251203e+02   1.0037548e+02   9.0177381e+01   1.6993968e+02  -1.4838839e+00   2.8830258e+02   1.5603858e+01   3.8655161e+01   7.2242103e+01   8.0500323e+01   1.8496191e+02   5.4267742e+01   1.5146535e+02   1.0467387e+02   2.4835609e+02   6.9382581e+01   8.4703265e+01   3.4120323e+01   1.0763295e+02   3.1337871e+02   7.9377677e+00   7.9384516e+01   8.7823432e+01   1.2087355e+02   1.0139850e+02
   4.3883871e+01   1.3848445e+02   6.3725161e+01   1.3668037e+02   8.3147419e+01   1.9380724e+02   8.7299677e+01   1.6905861e+02   4.2546129e+02   2.9241806e+01   3.5249355e+01   3.3800374e+01   2.5138677e+02  -3.2965161e-01   4.9826129e+01   1.3593520e+02   3.2374839e+01   2.8989045e+01   9.9338065e+01   1.3348554e+02   6.0764516e+01   1.3050884e+02   5.3835161e+01   1.8460738e+02   1.9154774e+02   1.6035263e+02   6.0507742e+01   8.9654865e+01   7.2369032e+01   1.7172274e+02   1.2744419e+02   2.1913737e+02   6.4846774e+01   2.9833226e+01   7.9497419e+01   1.3961085e+02   6.7470000e+01   1.0821724e+02   6.5269355e+01   1.1543910e+02   9.0159032e+01   9.7376955e+01   6.3018065e+01   1.4854823e+02   7.5021935e+01   1.7536954e+02   3.7135161e+01   1.2017886e+02   6.5518387e+01   1.3471821e+02   3.7061839e+02   7.1154077e+01   2.8048677e+02  -8.1466839e+00   8.5943226e+01   1.5517099e+02   5.3511935e+01   1.3184066e+02   6.7143226e+01   1.2049693e+02   4.1747419e+01   2.1602666e+02   5.3425806e+01   1.1888529e+02   4.9593226e+01   1.3546867e+02   5.9113871e+01   8.9147019e+01   6.0863226e+01   1.1288449e+02   3.6807742e+01   7.4311187e+01   2.0209032e+01   2.2836181e+01   6.2776452e+01   1.5041014e+02   1.9837645e+02   8.2142142e+01   1.9825484e+02   9.6918710e+00   2.6889516e+02   7.4419355e+00   3.0956774e+01   1.1932894e+02   3.2380323e+01   8.0271187e+01   4.5908065e+01   7.9796387e+01   8.9496774e+01   6.8533806e+01   3.6700968e+01   8.8056503e+01   5.6240968e+01   9.0085884e+01   2.8923548e+01   7.1513858e+01   5.0435806e+01   5.6886103e+01   1.0550387e+02   1.1334001e+02   3.6916129e+01   9.2499613e+01   4.5599677e+01   1.0536396e+02   5.2514194e+01   1.5902080e+02   3.1802677e+02  -6.9431097e+00   3.4008935e+02  -4.4436000e+00  -1.4045161e+00   1.9559135e+01   4.6961935e+01   1.1006079e+02   1.3032774e+02   2.0434217e+02   2.7070161e+02   1.0667097e+01   6.1939032e+01   2.2771843e+02   8.6565484e+01   1.2695218e+02   1.7083968e+02  -1.8358839e+00   3.2068258e+02   5.2534581e+00   4.3315161e+01   8.8339303e+01   7.3500323e+01   2.1490191e+02   6.9837742e+01   1.4454975e+02   1.1467387e+02   2.0998609e+02   8.5332581e+01   1.0256726e+02   4.6210323e+01   8.2615755e+01   2.9004871e+02   2.1424168e+01   6.5384516e+01   9.6663432e+01   6.9773548e+01   1.5357650e+02
   5.5453871e+01   1.2408885e+02   8.1155161e+01   1.1599597e+02   9.2007419e+01   1.7937844e+02   7.1589677e+01   1.7236541e+02   4.0172129e+02   1.3661006e+01   3.2059355e+01   4.8095574e+01   2.5329677e+02   2.2707548e+01   4.7546129e+01   1.7106760e+02   4.1054839e+01   3.5244645e+01   9.6028065e+01   1.1557034e+02   6.5534516e+01   1.3055724e+02   6.0685161e+01   1.7367938e+02   1.8978774e+02   1.1192343e+02   6.1467742e+01   5.4348065e+01   5.2609032e+01   1.2678354e+02   1.2948419e+02   2.3449417e+02   4.9496774e+01   2.0061226e+01   7.9877419e+01   1.4506045e+02   7.2570000e+01   8.8149239e+01   6.9179355e+01   1.2031630e+02   1.1024903e+02   1.0934975e+02   1.0225806e+02   1.4016903e+02   6.5491935e+01   1.6585194e+02   4.5095161e+01   1.3402206e+02   4.2408387e+01   1.2172701e+02   3.7099839e+02   5.5023677e+01   2.9638677e+02  -8.5286839e+00   6.2323226e+01   1.2015059e+02   5.7981935e+01   9.7013058e+01   6.3333226e+01   1.0823173e+02   3.9367419e+01   2.4478706e+02   5.8095806e+01   1.4865169e+02   3.0123226e+01   1.2583627e+02   5.8873871e+01   1.0964622e+02   5.2623226e+01   1.2454369e+02   4.0427742e+01   1.0021159e+02   1.6779032e+01   1.6920581e+01   7.7156452e+01   1.3402974e+02   1.6284645e+02   1.2127454e+02   2.0906484e+02   8.0170710e+00   2.5041516e+02  -1.8929665e+01   4.0286774e+01   1.3258254e+02   3.6760323e+01   8.4730787e+01   5.4618065e+01   8.2719587e+01   1.0511677e+02   7.5524206e+01   3.4420968e+01   1.0719890e+02   4.6860968e+01   8.5266284e+01   2.0683548e+01   6.4883058e+01   5.3765806e+01   9.6379703e+01   1.0069387e+02   1.1277481e+02   3.8156129e+01   1.0301041e+02   7.4079677e+01   1.3060556e+02   7.1894194e+01   1.3061040e+02   3.3431677e+02   1.9563690e+01   2.5837935e+02   6.8532000e+00   1.8025484e+01   6.6247355e+00   4.4721935e+01   1.2300999e+02   1.7027774e+02   1.7895617e+02   2.7389161e+02   2.9121897e+01   5.1989032e+01   2.4341443e+02   9.8095484e+01   1.1912978e+02   1.5436968e+02   9.8617161e+00   2.9791258e+02   3.9750581e+00   5.2985161e+01   1.3314570e+02   1.2388032e+02   2.0320151e+02   4.8307742e+01   1.6213215e+02   1.7439387e+02   2.5839849e+02   9.3092581e+01   9.4566465e+01   5.7170323e+01   1.2849895e+02   3.3508871e+02   8.3509677e+00   8.5624516e+01   5.2994232e+01   1.1111355e+02   1.0459930e+02
   5.2363871e+01   1.5204605e+02   7.7485161e+01   1.0766957e+02   9.0247419e+01   2.1175924e+02   7.4349677e+01   1.5976461e+02   3.7814129e+02  -1.3612594e+01   2.5679355e+01   2.5415974e+01   2.4781677e+02   9.2359484e+00   5.0306129e+01   1.3770680e+02   3.5794839e+01   1.3295445e+01   1.0995806e+02   1.1363594e+02   6.2624516e+01   1.4064004e+02   5.6785161e+01   1.4851138e+02   1.7650774e+02   1.4731583e+02   5.8367742e+01   9.3356065e+01   7.9659032e+01   1.2737954e+02   1.2267419e+02   2.6189897e+02   5.0896774e+01   5.1699226e+01   9.2837419e+01   1.4192365e+02   6.4470000e+01   8.4557239e+01   8.2699355e+01   1.0471470e+02   1.3624903e+02   1.0797975e+02   3.4958806e+02  -1.3617368e+01   6.4781935e+01   1.2156874e+02   5.7615161e+01   1.1454046e+02   4.8728387e+01   1.1927141e+02   3.7194839e+02   4.5617677e+01   2.3348677e+02  -2.0756684e+01   7.1653226e+01   1.3483419e+02   4.3131935e+01   7.8431058e+01   5.2333226e+01   1.4011173e+02   4.5417419e+01   1.9982306e+02   4.8335806e+01   1.4629249e+02   3.2213226e+01   1.2461907e+02   5.6063871e+01   1.0311102e+02   6.3673226e+01   1.1969969e+02   4.2477742e+01   7.8047587e+01   5.6790323e+00   1.9288581e+01   6.2346452e+01   1.2730454e+02   2.0241645e+02   1.0248894e+02   2.1197484e+02   1.1644271e+01   2.4508516e+02   5.2067355e+00   5.3716774e+01   1.1183814e+02   5.2850323e+01   1.1306359e+02   5.0378065e+01   9.2678787e+01   9.9536774e+01   9.3390606e+01   4.6650968e+01   1.0279050e+02   2.9240968e+01   1.0667588e+02   2.4013548e+01   6.1996658e+01   4.8005806e+01   6.2030503e+01   1.0869387e+02   1.3027481e+02   1.3676129e+01   9.2448813e+01   5.8599677e+01   1.4341396e+02   6.8794194e+01   1.5313840e+02   3.6164677e+02   1.4087290e+01   2.5675935e+02   1.0412800e+01   2.0125484e+01   2.6166735e+01   4.5531935e+01   1.2517519e+02   1.3508774e+02   1.8629137e+02   2.6966161e+02   2.2750297e+01   4.5029032e+01   2.4326123e+02   9.9515484e+01   1.2515618e+02   1.6293968e+02   6.5961161e+00   3.3249258e+02   1.5828658e+01   6.0985161e+01   1.2592570e+02   8.9070323e+01   2.0146631e+02   6.3787742e+01   1.4332375e+02   1.2367387e+02   3.1769609e+02   7.9332581e+01   1.0566726e+02   4.2690323e+01   1.3451735e+02   2.9394871e+02  -9.7783226e-01   7.4144516e+01   5.8392632e+01   9.7583548e+01   1.1897170e+02
   5.4363871e+01   1.5331605e+02   6.3865161e+01   1.2199917e+02   9.2577419e+01   1.8843284e+02   8.4539677e+01   1.6604941e+02   4.4656129e+02   2.8138065e+00   3.5059355e+01   3.7475574e+01   2.2481677e+02   1.8125948e+01   4.6306129e+01   1.4802680e+02   3.7164839e+01   4.0765845e+01   1.1402806e+02   1.3506034e+02   7.0154516e+01   1.1370764e+02   7.4405161e+01   1.4767178e+02   1.9507774e+02   1.2488023e+02   6.5747742e+01   9.2385665e+01   6.3179032e+01   1.1631794e+02   1.4763419e+02   2.3523217e+02   4.8046774e+01   8.2272258e+00   8.7217419e+01   1.4928325e+02   5.5380000e+01   9.7334439e+01   6.4789355e+01   9.9947497e+01   1.3729903e+02   9.9705755e+01   3.3591806e+02   9.0962323e+00   6.9681935e+01   1.4836674e+02   4.3135161e+01   9.7218865e+01   6.9838387e+01   1.2716261e+02   3.6685839e+02   7.1784877e+01   3.1759677e+02  -2.2015484e+01   7.8413226e+01   1.2657339e+02   4.1031935e+01   7.8789058e+01   4.6243226e+01   1.3045893e+02   3.9327419e+01   2.1336026e+02   4.8235806e+01   1.2230049e+02   3.3593226e+01   1.6388867e+02   4.6543871e+01   1.1349262e+02   6.0333226e+01   1.1592689e+02   2.7097742e+01   8.3797987e+01   1.1259032e+01   1.1602181e+01   5.8686452e+01   1.4869734e+02   1.8089645e+02   1.0506054e+02   2.0316484e+02  -1.6650929e+01   2.5646516e+02   1.9663355e+00   4.8716774e+01   1.3109814e+02   4.6090323e+01   1.1508439e+02   4.4338065e+01   6.1111987e+01   8.9636774e+01   6.3712606e+01   5.9370968e+01   9.2242903e+01   5.7000968e+01   1.0650508e+02   2.8973548e+01   5.3649858e+01   5.7675806e+01   7.4836903e+01   1.0093387e+02   1.8780561e+02   2.3246129e+01   9.2733213e+01   5.5129677e+01   1.4069156e+02   4.2984194e+01   1.4044320e+02   4.5274677e+02   6.8992903e+00   2.4685935e+02   7.2480000e-01   9.3154839e+00   3.8461535e+01   5.6721935e+01   1.1065999e+02   1.0379774e+02   2.2113457e+02   3.1656161e+02  -1.1861703e+01   2.9229032e+01   2.4019523e+02   1.0075548e+02   8.7916981e+01   1.7179968e+02  -2.4926839e+00   3.0501258e+02  -7.7329419e+00   5.5695161e+01   1.1944890e+02   2.9693032e+02   1.0535751e+02   6.8737742e+01   1.3711775e+02   1.2529387e+02   2.4027649e+02   8.1712581e+01   6.9906865e+01   4.9930323e+01   1.1422815e+02   2.8356871e+02   2.0282568e+01   9.9384516e+01   7.0133432e+01   1.1677355e+02   1.0381650e+02
   5.7033871e+01   1.3401245e+02   8.3055161e+01   1.2365397e+02   7.7007419e+01   2.0462844e+02   5.7689677e+01   1.4019741e+02   3.6862129e+02   6.9390065e+00   1.2729355e+01   2.4791974e+01   2.0843677e+02   1.2816348e+01   2.9356129e+01   1.6971280e+02   3.1424839e+01   3.8755045e+01   9.7278065e+01   9.6650335e+01   7.3624516e+01   1.2667004e+02   6.1975161e+01   1.4171618e+02   1.2997774e+02   1.6451823e+02   4.8277742e+01   7.1543265e+01   6.5089032e+01   1.2301514e+02   1.3872419e+02   2.4280497e+02   4.4596774e+01   1.4003226e+01   8.1357419e+01   1.1980205e+02   6.3140000e+01   7.2043639e+01   8.1699355e+01   1.0359470e+02   9.7009032e+01   1.0668895e+02   3.3163806e+02   2.2486323e+00   5.4781935e+01   1.5298874e+02   5.3475161e+01   9.7971665e+01   4.5358387e+01   1.2801101e+02   4.1761839e+02   6.1294077e+01   3.1269677e+02  -1.6573484e+01   7.6413226e+01   1.2521339e+02   3.1411935e+01   8.7138658e+01   4.9473226e+01   1.0896053e+02   3.8087419e+01   2.1269946e+02   6.3955806e+01   1.2437289e+02   3.5263226e+01   1.5894507e+02   5.0973871e+01   9.9518219e+01   5.1433226e+01   1.1658889e+02   3.3897742e+01   8.5393987e+01   9.7790323e+00   6.0005806e+00   1.1215645e+02   9.9269742e+01   1.5656645e+02   1.1081694e+02   1.9230484e+02   1.5077871e+01   2.4174516e+02   1.5239355e+00   3.1576774e+01   1.3579934e+02   6.2230323e+01   9.4603187e+01   4.3288065e+01   1.0986599e+02   8.2156774e+01   7.4261006e+01   3.7510968e+01   1.1418170e+02   5.3340968e+01   1.2612788e+02   2.7823548e+01   7.7311858e+01   4.8725806e+01   7.3072903e+01   1.0188387e+02   1.5524961e+02   3.7386129e+01   9.5882013e+01   5.8889677e+01   1.4853076e+02   5.0464194e+01   1.4879480e+02   3.8959677e+02   1.4571290e+01   2.6575935e+02   1.5172800e+01   1.4935484e+01   2.3251935e+01   5.7051935e+01   1.1263359e+02   1.0918774e+02   2.0079337e+02   3.0651161e+02   1.0132297e+01   3.6419032e+01   2.2543003e+02   8.4995484e+01   1.2440778e+02   2.0969968e+02   2.3853161e+00   3.4549258e+02  -3.2541342e+01   5.7885161e+01   1.4755370e+02   3.1564032e+02   5.7620710e+01   6.5167742e+01   1.3121335e+02   1.1605387e+02   2.4949569e+02   7.5092581e+01   9.0286465e+01   5.7360323e+01   9.1343755e+01   2.9085871e+02   1.9319368e+01   8.3814516e+01   8.1139032e+01   8.3583548e+01   1.2757170e+02
   5.5833871e+01   1.3767845e+02   6.7055161e+01   1.3745397e+02   9.2007419e+01   2.1404844e+02   7.7209677e+01   1.8006581e+02   4.4335129e+02   2.3020606e+01   2.5299355e+01   3.6356374e+01   2.6629677e+02   1.0667548e+01   4.3396129e+01   1.7072960e+02   4.3954839e+01   2.3532645e+01   9.7028065e+01   1.2374034e+02   5.9724516e+01   1.2087204e+02   6.2065161e+01   1.4756898e+02   1.8726774e+02   8.6935032e+01   7.2077742e+01   9.5349265e+01   4.3419032e+01   1.0051874e+02   1.0629419e+02   1.8934937e+02   2.0146774e+01   1.7659226e+01   7.3737419e+01   1.2926165e+02   3.5760000e+01   8.0994039e+01   3.5029355e+01   4.6528297e+01   9.5489032e+01   1.0453055e+02   3.3658806e+02   7.5226323e+00   6.1871935e+01   1.3847154e+02   4.6895161e+01   1.3111806e+02   6.3678387e+01   1.3480541e+02   3.4628839e+02   6.9480477e+01   3.0595677e+02  -9.1342839e+00   9.0413226e+01   1.0752339e+02   4.8941935e+01   8.3776258e+01   6.6903226e+01   1.1494613e+02   5.6367419e+01   2.0327706e+02   5.2475806e+01   1.4644129e+02   3.1403226e+01   1.6830387e+02   5.3593871e+01   1.0144862e+02   5.8953226e+01   1.0865729e+02   3.5517742e+01   8.4264387e+01   1.6679032e+01   3.4485806e+00   1.5768645e+02   8.3537342e+01   1.9780645e+02   1.0389774e+02   2.4278484e+02   1.3419471e+01   2.6022516e+02   2.7755535e+01   3.6626774e+01   1.2677534e+02   5.7850323e+01   7.1003587e+01   5.7428065e+01   1.1125479e+02   8.6256774e+01   6.8603006e+01   4.1180968e+01   1.0041810e+02   4.9810968e+01   1.0560028e+02   4.4013548e+01   5.4016658e+01   4.4675806e+01   6.5686903e+01   1.0674387e+02   1.8234081e+02   3.1386129e+01   9.1892013e+01   5.7839677e+01   1.2781476e+02   7.1654194e+01   1.4371960e+02   3.6145677e+02   1.2392490e+01   2.7732935e+02   2.5057200e+01   1.6125484e+01   2.1916735e+01   6.9051935e+01   1.3677359e+02   1.2184774e+02   1.9278057e+02   2.9408161e+02   3.5886697e+01   6.0799032e+01   1.8542963e+02   9.6425484e+01   1.3454338e+02   2.6560968e+02   1.1582516e+01   3.3296258e+02  -7.2089419e+00   6.8655161e+01   1.2789210e+02   3.2678032e+02   6.7159510e+01   4.2027742e+01   1.6272455e+02   1.1844387e+02   2.4744449e+02   8.3232581e+01   1.0292526e+02   5.5310323e+01   1.0731775e+02   2.9732871e+02   3.6461768e+01   1.1076452e+02   7.6603032e+01   9.3963548e+01   1.2017130e+02
   5.7933871e+01   1.5722045e+02   8.1105161e+01   1.1566997e+02   9.1477419e+01   1.6623084e+02   6.5349677e+01   1.9581461e+02   4.3199129e+02   1.6819406e+01   2.7729355e+01   4.0161974e+01   2.6067677e+02   3.8307148e+01   3.0826129e+01   1.3578520e+02   3.5424839e+01   1.3005045e+01   8.7088065e+01   1.2671554e+02   4.2964516e+01   8.7932839e+01   5.8065161e+01   1.6592898e+02   2.1973774e+02   1.1285743e+02   5.7747742e+01   7.0445665e+01   3.7089032e+01   1.1863514e+02   1.2934419e+02   1.8555537e+02   3.2296774e+01   2.5387226e+01   5.2027419e+01   1.2480845e+02   4.8760000e+01   4.3294039e+01   4.3789355e+01   7.1627497e+01   1.1577903e+02   1.0156735e+02   3.5534806e+02   1.1118323e+00   7.3831935e+01   1.3027474e+02   7.3235161e+01   1.1067086e+02   7.8468387e+01   1.4757221e+02   4.3890839e+02   4.4210877e+01   3.0648677e+02  -1.4386684e+01   8.5083226e+01   1.6870979e+02   3.8651935e+01   1.0350946e+02   5.5523226e+01   1.2594653e+02   2.9557419e+01   2.0209186e+02   5.2185806e+01   1.1979449e+02   3.4883226e+01   1.3069547e+02   4.9403871e+01   9.0403819e+01   5.2003226e+01   9.7783290e+01   4.4427742e+01   9.5741587e+01   4.2590323e+00   2.6822181e+01   9.8636452e+01   1.4512134e+02   2.0594645e+02   9.9966542e+01   2.2549484e+02  -6.6273290e+00   2.2193516e+02   3.1198735e+01   5.6246774e+01   1.2434574e+02   5.6850323e+01   8.8653587e+01   7.2958065e+01   1.2758239e+02   9.9686774e+01   7.1568606e+01   2.4320968e+01   1.2085690e+02   4.3860968e+01   1.1250628e+02   2.3113548e+01   7.6208658e+01   6.0575806e+01   5.3554903e+01   1.0155387e+02   1.4079601e+02   4.2676129e+01   7.2078813e+01   6.1369677e+01   1.0629236e+02   4.8704194e+01   1.3503560e+02   3.2812677e+02   6.9188903e+00   2.6113935e+02   3.5302400e+01   1.2365484e+01   2.5217535e+01   7.5151935e+01   1.3152559e+02   8.2847742e+01   1.9033057e+02   2.5856161e+02   1.9018297e+01   4.7229032e+01   1.2379523e+02   8.5425484e+01   1.0556338e+02   2.3988968e+02   2.1400116e+01   3.3915258e+02  -1.7124142e+01   5.9605161e+01   1.4680610e+02   3.0597032e+02   8.5924310e+01   8.1067742e+01   1.5703135e+02   1.0029387e+02   2.0994649e+02   8.1712581e+01   8.3946865e+01   1.2078032e+02   6.5030155e+01   3.2847871e+02   1.0729768e+01   9.8674516e+01   7.9950232e+01   8.9203548e+01   1.1535210e+02
   7.3933871e+01   1.4204045e+02   7.3245161e+01   1.1353877e+02   8.7627419e+01   1.7353884e+02   8.0399677e+01   1.9433061e+02   4.3662129e+02   6.7690065e+00   2.8679355e+01   2.0135974e+01   2.8724677e+02   9.6615484e+00   3.7736129e+01   1.1490240e+02   4.7634839e+01   1.8978245e+01   1.2008806e+02   9.3575535e+01   5.5724516e+01   1.0734204e+02   5.6115161e+01   1.6080498e+02   2.1221774e+02   1.1074903e+02   7.2507742e+01   9.0364865e+01   6.1129032e+01   1.1400194e+02   1.1086419e+02   2.3722377e+02   2.8696774e+01   4.8175226e+01   5.4067419e+01   1.4183525e+02   4.8280000e+01   7.0612439e+01   4.3839355e+01   6.8823497e+01   1.2962903e+02   1.1993935e+02   3.5863806e+02   4.2286323e+00   6.1491935e+01   1.5740194e+02   6.0855161e+01   1.1957126e+02   5.5098387e+01   1.0434181e+02   3.6818839e+02   8.0628477e+01   3.4011677e+02  -1.1287084e+01   8.0943226e+01   1.4590099e+02   4.3601935e+01   9.0583458e+01   6.9523226e+01   1.4292653e+02   2.4467419e+01   2.5882906e+02   5.0805806e+01   1.3781489e+02   4.0503226e+01   1.4638587e+02   6.5253871e+01   9.6135819e+01   7.8953226e+01   1.1076729e+02   3.7897742e+01   9.9743987e+01   1.2729032e+01   1.3244581e+01   9.6926452e+01   1.4091814e+02   2.3603645e+02   9.9839342e+01   2.4282484e+02  -1.9493729e+01   2.6489516e+02   2.3571935e+01   4.7476774e+01   1.1909734e+02   2.9760323e+01   1.0206079e+02   5.3998065e+01   1.0152919e+02   8.6536774e+01   5.2670606e+01   2.9130968e+01   1.1014210e+02   4.7100968e+01   1.0876708e+02   2.9873548e+01   7.0387858e+01   7.3575806e+01   8.0464903e+01   8.2603871e+01   1.2008201e+02   4.3486129e+01   7.7874013e+01   6.2079677e+01   1.2432556e+02   7.6794194e+01   1.7740840e+02   3.6059677e+02  -9.2987097e+00   1.9304935e+02   2.0319600e+01   7.5554839e+00   5.1602335e+01   7.3391935e+01   1.3718639e+02   1.0822774e+02   1.6540017e+02   2.8232161e+02  -9.5025032e+00   5.1369032e+01   1.6384403e+02   1.0642548e+02   1.4279338e+02   2.3579968e+02   2.3917316e+01   3.7144258e+02   8.6265806e-01   5.6605161e+01   1.3965610e+02   3.0864032e+02   8.2230710e+01   5.9547742e+01   1.3861295e+02   1.2024387e+02   2.2311049e+02   9.7382581e+01   1.2422326e+02   2.8336032e+02   2.2503755e+01   3.1151871e+02   2.0326568e+01   9.7764516e+01   1.0740303e+02   9.8253548e+01   1.2282810e+02
   6.4833871e+01   1.6804845e+02   9.0195161e+01   1.4503277e+02   7.2817419e+01   1.8610364e+02   8.3159677e+01   1.9624981e+02   4.2293129e+02   1.9864206e+01   2.0969355e+01   1.6702774e+01   3.0786677e+02   3.0101948e+01   4.7016129e+01   1.2211000e+02   3.1844839e+01   2.8141445e+01   7.6528065e+01   1.4106034e+02   4.6814516e+01   1.0314484e+02   5.5975161e+01   1.3848618e+02   2.2307774e+02   9.2970232e+01   6.2417742e+01   1.1017206e+02   5.6559032e+01   1.3098754e+02   1.1267419e+02   2.3579897e+02   3.8146774e+01   3.4369226e+01   8.3447419e+01   1.5434485e+02   4.4230000e+01   7.5556439e+01   5.0509355e+01   7.0239897e+01   1.2496903e+02   9.9882155e+01   3.4310806e+02   6.8510323e+00   7.1111935e+01   1.5154234e+02   5.1615161e+01   1.1859046e+02   5.3468387e+01   1.3052221e+02   3.4947839e+02   6.4365277e+01   3.4359677e+02  -9.4654839e+00   8.7173226e+01   1.1678259e+02   3.9751935e+01   9.8611458e+01   5.4573226e+01   1.4336253e+02   2.8987419e+01   1.5808746e+02   5.3285806e+01   1.3194649e+02   2.6123226e+01   1.6339627e+02   4.7023871e+01   9.3924219e+01   5.1433226e+01   1.1520889e+02   4.1947742e+01   8.9229987e+01   1.3349032e+01   7.1498065e-01   8.2776452e+01   1.5248014e+02   1.7575645e+02   1.4328174e+02   2.2344484e+02   3.1206671e+01   2.4332516e+02   1.7297535e+01   5.0006774e+01   1.0751494e+02   3.6140323e+01   1.1116039e+02   5.7098065e+01   1.1042119e+02   6.4206774e+01   4.3507006e+01   4.1460968e+01   1.0567570e+02   5.0340968e+01   1.1550788e+02   3.1063548e+01   4.1002658e+01   3.8725806e+01   9.1062903e+01   1.1212387e+02   1.4310041e+02   2.9156129e+01   1.0550041e+02   5.0839677e+01   1.1246476e+02   6.5794194e+01   1.5318840e+02   3.5340677e+02   3.3846490e+01   2.2647935e+02   1.1545200e+01   1.1265484e+01   1.0825535e+01   6.1431935e+01   1.2976319e+02   1.0527774e+02   1.5901617e+02   2.6566161e+02  -1.6970323e-01   5.0459032e+01   1.6606683e+02   1.0475548e+02   1.3392698e+02   2.4788968e+02   3.1850116e+01   3.6668258e+02   3.2434581e+00   5.9035161e+01   1.2785170e+02   2.9288032e+02   8.3401510e+01   6.4357742e+01   1.5012815e+02   9.5533871e+01   2.3598729e+02   1.0300258e+02   8.6963665e+01   2.4598032e+02   1.0874155e+01   3.1128871e+02   9.9149677e+00   1.1371452e+02   1.0417703e+02   1.1011355e+02   1.3029930e+02
   7.0313871e+01   1.2618005e+02   4.8055161e+01   1.3769397e+02   9.4387419e+01   1.6113804e+02   8.5349677e+01   1.9012461e+02   4.0941129e+02   1.7045806e+01   1.1969355e+01   3.0372774e+01   3.0400677e+02   1.4650748e+01   3.6306129e+01   1.5153680e+02   3.7484839e+01   2.9530245e+01   9.0278065e+01   1.2684034e+02   6.3864516e+01   9.9830839e+01   6.3545161e+01   1.4830058e+02   2.0130774e+02   1.2171183e+02   6.5747742e+01   7.4005665e+01   6.3129032e+01   1.2941194e+02   1.3505419e+02   2.2495857e+02   5.2496774e+01   1.5671226e+01   7.5407419e+01   1.4965805e+02   6.5040000e+01   9.2701639e+01   4.3319355e+01   7.5055097e+01   1.0886903e+02   1.1112015e+02   3.2377806e+02   4.2574323e+00   5.4251935e+01   1.5337114e+02   6.5095161e+01   1.2442206e+02   8.2408387e+01   1.3846701e+02   3.7075839e+02   4.3192877e+01   2.9469677e+02  -1.1233484e+01   9.7413226e+01   1.3510339e+02   4.3321935e+01   8.0895858e+01   6.2003226e+01   1.3319813e+02   1.9607419e+01   1.6669786e+02   5.2525806e+01   1.1757729e+02   2.9503226e+01   1.4355587e+02   5.9923871e+01   9.2702219e+01   6.1143226e+01   1.0195209e+02   4.2047742e+01   9.9171987e+01   1.9349032e+01   2.1949806e+00   1.1320645e+02   1.4390574e+02   2.0337645e+02   1.1341214e+02   2.5425484e+02   1.2118710e+00   2.3532516e+02   2.0037535e+01   3.6526774e+01   1.2397334e+02   5.0470323e+01   8.5493987e+01   5.5338065e+01   1.0271199e+02   1.0077677e+02   5.1681406e+01   3.2650968e+01   9.3150503e+01   3.5050968e+01   1.1526108e+02   3.6113548e+01   7.0078658e+01   5.0435806e+01   7.5606103e+01   9.1173871e+01   1.2315641e+02   2.5676129e+01   8.8398813e+01   4.3839677e+01   1.2864476e+02   5.6324194e+01   1.6199600e+02   3.9359677e+02   1.3012903e+00   2.2842935e+02   6.7792000e+00   2.3555484e+01   1.4802335e+01   7.4621935e+01   1.4075799e+02   9.5897742e+01   1.3619657e+02   2.5442161e+02   7.5894968e+00   7.0939032e+01   1.4513843e+02   9.3515484e+01   1.4591618e+02   2.2898968e+02   1.8742116e+01   3.4587258e+02  -9.9017419e+00   5.0075161e+01   1.1932850e+02   2.8121032e+02   4.4805110e+01   7.5547742e+01   1.3914295e+02   1.1863387e+02   2.2694929e+02   9.5952581e+01   9.1667665e+01   2.7264032e+02   1.5741355e+01   2.8561871e+02   2.7548568e+01   1.0067452e+02   8.2600232e+01   1.0006355e+02   1.0201330e+02
   5.8743871e+01   1.4244565e+02   8.5195161e+01   1.1558277e+02   9.3097419e+01   1.9401124e+02   7.9399677e+01   1.6369061e+02   4.5878129e+02   2.8306206e+01   4.4489355e+01   2.5391174e+01   2.4862677e+02   1.2751148e+01   5.0686129e+01   1.0329640e+02   4.2114839e+01   4.1109845e+01   9.9838065e+01   1.2507554e+02   5.3054516e+01   9.3175639e+01   5.4545161e+01   1.3736058e+02   1.6621774e+02   1.7632903e+02   5.3417742e+01   8.9272065e+01   6.3849032e+01   1.4235434e+02   4.1148419e+02   8.3604168e+01   5.6746774e+01   2.0431226e+01   8.6407419e+01   1.1391805e+02   6.0570000e+01   8.6389239e+01   5.4409355e+01   6.9877897e+01   1.1905903e+02   1.1464495e+02   3.4720806e+02  -5.6696774e-01   6.3441935e+01   1.4658594e+02   4.3705161e+01   1.5070326e+02   7.9358387e+01   8.4341006e+01   3.9166839e+02   7.2710077e+01   2.8432677e+02  -6.1388387e-01   8.7553226e+01   1.4880219e+02   3.4031935e+01   9.0399058e+01   5.4383226e+01   1.2837773e+02   1.8557419e+01   1.3849186e+02   5.0185806e+01   1.0881449e+02   3.0693226e+01   1.4950067e+02   5.4353871e+01   1.0319782e+02   6.4813226e+01   1.0537849e+02   3.8517742e+01   1.0078439e+02   3.5489032e+01   9.9437806e+00   7.0116452e+01   1.4292294e+02   1.9127645e+02   9.3810142e+01   2.5011484e+02  -7.8869290e+00   2.3246516e+02   9.4563355e+00   5.5196774e+01   1.3028974e+02   4.9520323e+01   8.7329987e+01   5.2428065e+01   9.9554787e+01   9.4496774e+01   6.2893806e+01   4.8420968e+01   1.1830890e+02   4.8580968e+01   1.2264868e+02   3.2013548e+01   6.0646658e+01   4.8625806e+01   7.4750903e+01   1.0355387e+02   1.0811601e+02   3.6156129e+01   8.7320413e+01   3.9559677e+01   1.1750716e+02   6.6604194e+01   1.6679360e+02   3.6845677e+02   4.3524903e+00   2.1961935e+02   2.6524000e+01   4.0254839e+00   1.9214735e+01   6.7961935e+01   1.5534079e+02   9.4377742e+01   1.5588817e+02   2.8399161e+02   8.3638968e+00   6.7369032e+01   1.6080403e+02   8.8375484e+01   1.1970738e+02   2.2188968e+02   2.0550116e+01   3.4863258e+02  -4.7425419e+00   7.0695161e+01   1.3576890e+02   3.0455032e+02   6.4267910e+01   5.4547742e+01   1.2877295e+02   1.3615387e+02   2.3197769e+02   9.3572581e+01   1.1857806e+02   2.2907032e+02   1.4936955e+01   3.2237871e+02   1.9987768e+01   1.0114452e+02   9.1702632e+01   9.1583548e+01   1.4145170e+02
   6.8313871e+01   1.2625005e+02   8.4295161e+01   1.1046477e+02   8.0907419e+01   1.8721644e+02   8.6779677e+01   1.7839021e+02   4.1030129e+02   3.8814606e+01   2.2019355e+01   1.8238774e+01   2.7843677e+02  -1.2536516e+00   4.2496129e+01   1.3533160e+02   4.1844839e+01   4.2131445e+01   1.0202806e+02   9.8840335e+01   5.2574516e+01   1.0635404e+02   4.4835161e+01   1.5279738e+02   2.7121774e+02   5.0459032e+01   4.8507742e+01   6.4234865e+01   6.4799032e+01   1.4927834e+02   4.9691419e+02   1.3959768e+01   3.7296774e+01   3.2087226e+01   8.1977419e+01   1.4589245e+02   6.9900000e+01   8.3792839e+01   6.1409355e+01   8.2937897e+01   9.6159032e+01   1.0380695e+02   3.9348806e+02   1.8780632e+01   5.9021935e+01   1.3764954e+02   5.8045161e+01   1.2417606e+02   6.7888387e+01   1.4494861e+02   3.6818839e+02   5.9778477e+01   3.2101677e+02   7.4009161e+00   9.5223226e+01   1.2361859e+02   4.7981935e+01   1.0585306e+02   5.6903226e+01   1.8350613e+02   3.7467419e+01   1.3364906e+02   4.9765806e+01   1.1508809e+02   5.8503226e+01   1.5027587e+02   5.5493871e+01   1.1162662e+02   5.1713226e+01   1.1565649e+02   3.8137742e+01   7.0104787e+01   7.1090323e+00   1.3174181e+01   8.7116452e+01   1.7551294e+02   1.5913645e+02   8.6381342e+01   2.2449484e+02  -4.0673290e+00   2.3908516e+02   1.0206735e+01   5.3386774e+01   1.0510454e+02   7.0610323e+01   1.1717279e+02   7.0528065e+01   1.2877679e+02   1.1663677e+02   9.1312606e+01   3.3800968e+01   8.3718503e+01   5.2580968e+01   1.5894868e+02   2.3013548e+01   6.8746658e+01   5.5005806e+01   9.8140503e+01   1.2184387e+02   1.4122281e+02   2.6626129e+01   7.9412813e+01   5.8889677e+01   1.2563076e+02   4.8754194e+01   1.4055160e+02   3.5802677e+02  -4.9031097e+00   2.5480935e+02   5.5688000e+00   1.2405484e+01   9.2143355e+00   7.6151935e+01   1.3125559e+02   1.0479774e+02   1.6524457e+02   2.5670161e+02   1.5027097e+01   5.5699032e+01   1.5649763e+02   1.0561548e+02   1.0975818e+02   2.2179968e+02   1.1557316e+01   3.6415258e+02   1.4255858e+01   7.1415161e+01   1.2857130e+02   3.0255032e+02   7.4577910e+01   5.3067742e+01   1.5313135e+02   1.1977387e+02   2.2514809e+02   7.8232581e+01   7.5035265e+01   2.5526032e+02   1.1271755e+01   2.9728871e+02  -9.3850323e+00   9.5524516e+01   9.9682232e+01   1.1049355e+02   9.0988903e+01
   7.1503871e+01   1.2675485e+02   7.6385161e+01   9.7477574e+01   8.2627419e+01   2.0779884e+02   8.5259677e+01   1.7284181e+02   3.8414129e+02   4.4387406e+01   3.7679355e+01   5.4225974e+01   2.8129677e+02   1.1657548e+01   6.7396129e+01   1.4909960e+02   3.5484839e+01   4.2850245e+01   8.8458065e+01   1.2123594e+02   5.2154516e+01   9.4527639e+01   6.9495161e+01   1.6221458e+02   2.8007774e+02   1.4700232e+01   6.1037742e+01   9.2852465e+01   7.3609032e+01   1.3300354e+02   5.4320419e+02   2.1926568e+01   4.0046774e+01   3.8067226e+01   7.7687419e+01   1.2547565e+02   8.5810000e+01   1.0142004e+02   4.2459355e+01   8.0503897e+01   1.1072903e+02   1.0654135e+02   4.3058806e+02   1.4263226e-01   5.1441935e+01   1.6068594e+02   5.6185161e+01   9.4134865e+01   5.7518387e+01   1.1098821e+02   3.8571839e+02   4.8416077e+01   2.7464677e+02  -1.1839484e+01   8.8463226e+01   1.4143939e+02   3.9131935e+01   9.1901058e+01   6.0053226e+01   1.6668413e+02   3.0417419e+01   1.7659306e+02   3.2145806e+01   1.1020769e+02   4.4313226e+01   1.4270107e+02   5.2643871e+01   9.6094619e+01   4.4193226e+01   1.1654809e+02   4.8757742e+01   1.0111519e+02   1.9690323e+00   1.9585381e+01   8.3586452e+01   1.9151534e+02   1.6432645e+02   1.0248614e+02   2.0035484e+02   5.5738710e+00   2.2246516e+02   1.1636335e+01   3.7626774e+01   1.1698534e+02   3.9710323e+01   1.1407479e+02   5.2528065e+01   9.0316787e+01   8.7116774e+01   8.4344206e+01   3.0650968e+01   7.6590503e+01   5.6960968e+01   1.0859828e+02   2.9543548e+01   6.0364258e+01   2.9765806e+01   4.3109703e+01   1.2022387e+02   1.4873241e+02   2.9436129e+01   7.6378013e+01   4.4889677e+01   1.1656076e+02   7.0944194e+01   1.4982640e+02   2.8993677e+02   1.3014090e+01   2.3656935e+02  -8.3520000e+00  -1.6451613e-01   2.1889935e+01   5.7621935e+01   1.3511799e+02   9.8087742e+01   1.8397137e+02   2.3880161e+02   1.3979097e+01   5.6649032e+01   1.6204163e+02   7.9565484e+01   1.0913218e+02   2.3188968e+02   2.7700116e+01   3.4020258e+02   2.1401858e+01   4.7265161e+01   1.5674330e+02   2.8355032e+02   9.9857910e+01   7.2977742e+01   1.4696855e+02   1.5248387e+02   2.2262129e+02   7.4282581e+01   9.2831265e+01   2.3621032e+02   2.4895755e+01   3.2123871e+02   6.8889677e+00   1.0548452e+02   1.1530543e+02   7.4253548e+01   1.4359810e+02
   4.5693871e+01   1.4633965e+02   6.5675161e+01   1.3356437e+02   8.6527419e+01   2.2686684e+02   7.1069677e+01   1.7093701e+02   4.0772129e+02   3.2021006e+01   3.0059355e+01   1.7685574e+01   2.6453677e+02   8.8583484e+00   5.2016129e+01   1.5347000e+02   1.9274839e+01   2.5037045e+01   9.5278065e+01   1.3288034e+02   5.6764516e+01   1.3125884e+02   7.0495161e+01   1.7589458e+02   3.0202774e+02   1.8654232e+01   5.7607742e+01   7.7456865e+01   6.1229032e+01   1.8456394e+02   5.0358419e+02   9.3361677e+00   5.7096774e+01   2.2203226e+01   9.6357419e+01   1.5460205e+02   6.3280000e+01   1.0413244e+02   7.9839355e+01   8.8083497e+01   1.3081903e+02   1.1312415e+02   4.0234806e+02   5.5918323e+00   5.4781935e+01   1.4160874e+02   5.4995161e+01   1.1766006e+02   7.3518387e+01   9.4128206e+01   2.7747839e+02   1.0112528e+02   3.1832677e+02  -2.4863884e+01   8.0943226e+01   1.2171099e+02   4.0321935e+01   7.6805858e+01   8.7143226e+01   1.4627693e+02   2.1467419e+01   1.4654906e+02   6.7185806e+01   1.3269449e+02   5.9793226e+01   1.2855267e+02   5.2973871e+01   1.0463822e+02   5.9953226e+01   1.3080729e+02   3.6947742e+01   6.8149987e+01   1.3539032e+01   3.3369781e+01   7.7926452e+01   1.8162814e+02   1.3975645e+02   1.0216174e+02   2.2230484e+02   2.3878710e+00   2.2884516e+02   2.7365935e+01   4.4766774e+01   1.0664414e+02   3.0950323e+01   1.2529559e+02   4.7188065e+01   9.1123987e+01   9.6206774e+01   6.9947006e+01   2.3700968e+01   7.6626503e+01   4.8290968e+01   1.4715188e+02   3.4973548e+01   6.0789858e+01   5.1815806e+01   8.4445703e+01   1.2122387e+02   1.5961241e+02   2.5586129e+01   8.4306013e+01   5.8169677e+01   8.8738361e+01   5.9414194e+01   1.5031880e+02   3.2712677e+02   2.6188890e+01   2.5204935e+02   1.8889600e+01   1.5505484e+01   1.0966335e+01   6.2431935e+01   1.3654319e+02   1.0551774e+02   1.7718697e+02   2.6766161e+02   2.7530297e+01   5.7229032e+01   1.3990523e+02   8.3515484e+01   9.1296181e+01   1.9503968e+02   5.9381161e+00   3.2891258e+02  -4.5949419e+00   5.6225161e+01   1.5816650e+02   3.0345032e+02   5.9025910e+01   5.5687742e+01   1.3811175e+02   1.1410387e+02   2.6355169e+02   8.0332581e+01   1.1129726e+02   2.3102032e+02   5.1209548e+00   2.8532871e+02   3.2761768e+01   9.8624516e+01   1.1114423e+02   9.6203548e+01   1.4189210e+02
   6.9073871e+01   1.2437925e+02   8.5195161e+01   1.3234277e+02   7.9337419e+01   1.9630204e+02   8.5399677e+01   1.9664061e+02   4.0114129e+02  -2.4525935e+00   2.4489355e+01   2.8041174e+01   2.6691677e+02   6.6794839e-01   6.0546129e+01   1.2864760e+02   4.4324839e+01   4.1193045e+01   1.1408806e+02   1.3587554e+02   4.7534516e+01   1.2018724e+02   5.1495161e+01   1.5350458e+02   3.0473774e+02   1.7007432e+01   7.2417742e+01   7.0802065e+01   6.9279032e+01   1.4891994e+02   4.9634419e+02   2.1055368e+01   3.6346774e+01   5.6632258e+00   6.2217419e+01   1.2494325e+02   7.6190000e+01   9.0949639e+01   6.4269355e+01   1.1603910e+02   1.1691903e+02   1.5047615e+02   3.9572806e+02   1.4691432e+01   5.7351935e+01   1.3473314e+02   4.4565161e+01   1.3144446e+02   5.4678387e+01   1.3963541e+02   3.9575839e+02   6.2612877e+01   2.8422677e+02  -1.6555884e+01   1.0441323e+02   1.5259339e+02   3.5891935e+01   1.1611026e+02   5.9473226e+01   1.8178053e+02   3.1227419e+01   1.6843826e+02   3.9525806e+01   1.2685729e+02   3.2313226e+01   1.2028107e+02   5.2923871e+01   1.2688222e+02   7.8673226e+01   1.1664969e+02   3.1897742e+01   9.0793987e+01   8.6790323e+00   3.0088581e+01   9.1066452e+01   1.9057694e+02   1.6060645e+02   1.2049374e+02   2.1478484e+02   3.7469471e+01   2.4384516e+02   1.2205935e+01   5.7436774e+01   9.6540542e+01   2.7850323e+01   1.0568359e+02   3.8148065e+01   8.9557187e+01   8.6586774e+01   8.7386606e+01   3.2940968e+01   8.9267303e+01   6.8100968e+01   1.4784708e+02   4.5543548e+01   4.5184258e+01   5.5725806e+01   8.7322903e+01   1.1060387e+02   1.3717201e+02   2.9536129e+01   9.1940013e+01   5.1789677e+01   1.2552876e+02   6.4174194e+01   1.5846800e+02   3.2954677e+02   3.3375290e+01   2.8413935e+02   2.6132400e+01   9.2654839e+00   2.6135535e+01   6.1481935e+01   1.4232919e+02   1.0618774e+02   1.9156337e+02   2.8418161e+02   1.9448697e+01   6.0369032e+01   1.7422403e+02   9.0515484e+01   1.3473618e+02   2.0926968e+02   1.0749716e+01   3.4663258e+02  -3.5325419e+00   4.8075161e+01   1.5400850e+02   2.7426032e+02   8.1461110e+01   7.1837742e+01   1.4762975e+02   1.5410387e+02   3.1007169e+02   8.2042581e+01   1.0278046e+02   2.1464032e+02   1.5901355e+01   3.2585871e+02   2.2559368e+01   1.1795452e+02   8.5497832e+01   6.9533548e+01   1.7321570e+02
   5.9983871e+01   1.4072645e+02   1.1791516e+02   1.4134517e+02   9.1957419e+01   1.8638244e+02   6.6159677e+01   2.0441981e+02   3.7920129e+02   4.8826065e+00   3.2059355e+01   4.1905574e+01   2.2991677e+02   1.2667948e+01   6.2066129e+01   1.2300600e+02   3.1484839e+01   4.8960245e+01   8.9208065e+01   1.3486594e+02   6.4384516e+01   1.3130924e+02   7.2355161e+01   1.6664578e+02   2.6173774e+02   3.0307432e+01   7.8887742e+01   9.2094465e+01   5.6319032e+01   1.2533674e+02   5.2267419e+02   1.4568968e+01   3.7896774e+01   8.9892258e+00   9.2027419e+01   1.3108845e+02   6.1900000e+01   8.6662839e+01   5.2839355e+01   9.5713497e+01   1.1005903e+02   1.2655495e+02   4.1358806e+02   1.1172632e+01   5.5631935e+01   1.3506074e+02   4.8325161e+01   1.0285366e+02   5.1148387e+01   1.2980781e+02   3.6823839e+02   6.4724477e+01   3.0522677e+02  -5.0758839e+00   9.0363226e+01   1.3200739e+02   3.9461935e+01   1.0787466e+02   5.8763226e+01   1.5473733e+02   4.1517419e+01   1.5375506e+02   6.5425806e+01   1.3821529e+02   4.4693226e+01   1.4924067e+02   6.8733871e+01   9.3667419e+01   7.4333226e+01   8.9136890e+01   5.4047742e+01   8.0971987e+01   2.9399032e+01   7.3409806e+00   8.6016452e+01   2.0503094e+02   1.8132645e+02   1.0193614e+02   2.0154484e+02   1.9198671e+01   2.6055516e+02   1.3919135e+01   3.5716774e+01   1.0194814e+02   3.2610323e+01   1.0692279e+02   4.2098065e+01   1.0829119e+02   9.5306774e+01   7.9829006e+01   3.0990968e+01   8.5043303e+01   4.2480968e+01   1.2813668e+02   3.4583548e+01   5.7631058e+01   6.7525806e+01   8.7238903e+01   1.0669387e+02   1.6705481e+02   4.5816129e+01   8.6067613e+01   5.6559677e+01   8.4247161e+01   5.1084194e+01   1.3655520e+02   2.9154677e+02   7.6952903e+00   2.5761935e+02   1.6014000e+01   1.1555484e+01   1.4992335e+01   5.9671935e+01   1.1457399e+02   1.2856774e+02   2.2267297e+02   2.8561161e+02   2.0804297e+01   6.6459032e+01   1.9482683e+02   1.0437548e+02   1.3495738e+02   2.1079968e+02   2.6487316e+01   3.5425258e+02   8.8978581e+00   6.0845161e+01   1.4108690e+02   3.0488032e+02   6.8051510e+01   7.1117742e+01   1.5015735e+02   1.4515387e+02   2.5535769e+02   7.6572581e+01   1.0783806e+02   2.2964032e+02  -8.2986452e+00   2.9204871e+02   1.1241677e+00   9.4334516e+01   7.9247432e+01   8.8683548e+01   1.5644370e+02
   4.8453871e+01   1.3997885e+02   1.0367516e+02   1.9810437e+02   8.8247419e+01   1.8129924e+02   7.3729677e+01   2.0429421e+02   3.7904129e+02   4.7540645e-01   3.0019355e+01   2.5498774e+01   2.6219677e+02   1.5085548e+01   6.9256129e+01   1.1771080e+02   3.1954839e+01   3.0232645e+01   1.0370806e+02   1.1413594e+02   6.5384516e+01   9.5039239e+01   5.7255161e+01   1.3847378e+02   2.6873774e+02   1.4467432e+01   6.1657742e+01   8.8942865e+01   5.0519032e+01   1.2471074e+02   4.7258419e+02   2.8161677e+00   3.6196774e+01   1.1625226e+01   6.3307419e+01   1.2224605e+02   5.6280000e+01   1.0383244e+02   6.8409355e+01   1.1804790e+02   1.3024903e+02   1.1174975e+02   3.8806806e+02  -1.1075768e+01   4.7111935e+01   1.2122234e+02   6.9755161e+01   1.3566926e+02   5.2148387e+01   1.4225781e+02   3.8237839e+02   5.4833277e+01   3.1364677e+02  -1.7009484e+01   9.8653226e+01   1.6562419e+02   3.3511935e+01   1.1063066e+02   6.8953226e+01   1.5878213e+02   3.6657419e+01   1.4257386e+02   5.8475806e+01   1.1948129e+02   3.6833226e+01   1.6924947e+02   6.9783871e+01   1.0620342e+02   5.2903226e+01   1.4333129e+02   4.4997742e+01   8.6225987e+01   2.7639032e+01   3.4101781e+01   9.5926452e+01   1.9075814e+02   1.5318645e+02   7.9667342e+01   2.2697484e+02   5.3542710e+00   2.6089516e+02   2.8919355e+00   3.8336774e+01   1.0287854e+02   5.2950323e+01   8.2205587e+01   7.8618065e+01   8.7889587e+01   1.1601677e+02   8.8552206e+01   2.9560968e+01   6.8627703e+01   5.2150968e+01   1.2531308e+02   3.5493548e+01   6.6078258e+01   4.9245806e+01   6.1931303e+01   1.1831387e+02   1.4317521e+02   3.5586129e+01   5.0076013e+01   4.8839677e+01   9.4724761e+01   4.4654194e+01   1.3949960e+02   3.2154677e+02   1.3395290e+01   3.5223935e+02   1.4064400e+01   3.0785484e+01   2.0843935e+01   5.9861935e+01   1.1650879e+02   1.4056774e+02   2.1195297e+02   2.7775161e+02   2.6730968e+00   6.2459032e+01   1.8776683e+02   1.0447548e+02   1.0813938e+02   2.1707968e+02   1.6604916e+01   3.4258258e+02   1.2791458e+01   6.2365161e+01   1.6124530e+02   2.6650032e+02   8.6651910e+01   6.1927742e+01   1.6242255e+02   1.3834387e+02   2.8233249e+02   8.1572581e+01   1.0872806e+02   2.0978032e+02  -4.7098452e+00   3.0837871e+02   3.9177677e+00   9.5904516e+01   7.7931832e+01   6.8203548e+01   1.4246210e+02
   6.4173871e+01   1.3553125e+02   1.0491516e+02   1.8952517e+02   7.2717419e+01   1.8244164e+02   7.2349677e+01   1.9802461e+02   4.5125129e+02   9.9586065e+00   5.8693548e+00   2.9670774e+01   2.5934677e+02   3.5535484e+00   5.1636129e+01   1.5707040e+02   2.7274839e+01   4.3817045e+01   8.5208065e+01   1.2680594e+02   5.7534516e+01   1.2804724e+02   5.7495161e+01   1.0688458e+02   3.2602774e+02   2.7454232e+01   6.2177742e+01   1.1005126e+02   5.4089032e+01   1.1832514e+02   4.8291419e+02  -1.5902323e+00   4.2146774e+01   1.9549226e+01   6.8407419e+01   1.1768805e+02   5.5900000e+01   8.3052839e+01   3.1509355e+01   1.0346990e+02   1.2048903e+02   1.0381055e+02   4.1839806e+02   1.8687832e+01   5.7441935e+01   1.4563594e+02   7.3945161e+01   1.2942406e+02   5.1988387e+01   1.1517061e+02   3.6185839e+02   6.3324877e+01   2.8127677e+02   1.3580116e+01   1.0755323e+02   1.5524219e+02   4.4361935e+01   8.7622658e+01   8.1193226e+01   1.7970293e+02   1.9707419e+01   1.4673986e+02   5.2765806e+01   1.2060809e+02   5.7883226e+01   1.3270547e+02   5.1303871e+01   8.6631819e+01   6.9243226e+01   1.3711409e+02   3.4237742e+01   1.0817679e+02   1.8299032e+01   2.4608981e+01   9.9776452e+01   1.6512014e+02   1.6199645e+02   1.1072254e+02   2.1363484e+02  -4.8852903e-01   2.5393516e+02   2.7387355e+00   4.3146774e+01   9.5733742e+01   4.7610323e+01   9.4822787e+01   5.9718065e+01   1.1450159e+02   9.7826774e+01   9.3247406e+01   1.7650968e+01   7.2960503e+01   6.4050968e+01   1.2932108e+02   2.6773548e+01   5.1825858e+01   4.7195806e+01   7.9095303e+01   1.0822387e+02   2.0379241e+02   3.8776129e+01   7.3820813e+01   4.2979677e+01   1.0976356e+02   4.0224194e+01   1.2471400e+02   3.2502677e+02  -1.7603110e+01   2.3670935e+02  -1.3413200e+01   2.3154839e+00  -7.8846452e-01   4.9051935e+01   1.3699359e+02   1.3294774e+02   2.0332257e+02   3.1151161e+02   1.0592297e+01   4.5799032e+01   1.5719963e+02   9.0515484e+01   1.1753618e+02   1.1674968e+02   1.0721316e+01   3.4601258e+02  -2.2062942e+01   7.4035161e+01   1.2784170e+02   3.0612032e+02   5.6572310e+01   7.3117742e+01   1.8242735e+02   1.3872387e+02   2.8482209e+02   8.9042581e+01   8.2980465e+01   2.0021032e+02   7.6757548e+00   3.0518871e+02   2.4072968e+01   9.4194516e+01   9.9168632e+01   9.2683548e+01   1.4655370e+02
   6.1553871e+01   1.3398085e+02   8.7195161e+01   1.8861277e+02   9.8907419e+01   2.0501644e+02   7.6109677e+01   1.9038381e+02   4.3962129e+02   2.2679006e+01   2.5399355e+01   4.1583742e+00   2.5691677e+02   9.7979484e+00   4.1636129e+01   1.3268040e+02   2.4424839e+01   2.4155045e+01   1.0314806e+02   1.2068074e+02   7.4814516e+01   9.0194839e+01   6.1065161e+01   1.3616898e+02   2.9164774e+02   2.9014632e+01   8.1227742e+01   7.7337265e+01   4.8749032e+01   1.2670234e+02   4.4982419e+02   1.8669677e+00   1.5696774e+01   1.2652258e+00   3.3547419e+01   1.1842685e+02   5.7420000e+01   7.6641239e+01   4.5219355e+01   1.0199310e+02   1.4967903e+02   7.9195355e+01   4.0710806e+02  -6.2689677e+00   5.8871935e+01   1.1300154e+02   6.5185161e+01   1.2374486e+02   7.1728387e+01   1.0453141e+02   3.2214839e+02   6.1121677e+01   2.8401677e+02   1.8309161e+00   9.2083226e+01   1.6447979e+02   4.8081935e+01   9.5895058e+01   6.4383226e+01   1.3885773e+02   2.6557419e+01   1.5024186e+02   5.8905806e+01   1.1877689e+02   4.2593226e+01   1.4569867e+02   6.7443871e+01   7.9860619e+01   7.3523226e+01   9.8011690e+01   4.7757742e+01   8.7385187e+01   1.8159032e+01   2.1380181e+01   9.1116452e+01   1.8395294e+02   1.6237645e+02   1.0121214e+02   2.0354484e+02   7.9867097e-01   3.3670516e+02   2.5117135e+01   6.0386774e+01   1.1358454e+02   3.3610323e+01   1.2532279e+02   4.7858065e+01   9.7210387e+01   1.1192677e+02   9.8589406e+01   3.3320968e+01   1.1104690e+02   4.8670968e+01   1.1855148e+02   2.1823548e+01   7.6791858e+01   6.9675806e+01   8.7916903e+01   1.2007387e+02   1.5660441e+02   3.6776129e+01   5.9650813e+01   5.3509677e+01   1.1211116e+02   6.2034194e+01   1.0244920e+02   1.7793677e+02  -1.7859097e+00   2.6718935e+02   7.1840000e-01   1.1025484e+01   1.0564735e+01   7.1581935e+01   1.3447119e+02   1.1903774e+02   1.8753537e+02   2.7656161e+02   4.6682968e+00   5.3319032e+01   1.7064803e+02   1.0085548e+02   1.1094898e+02   1.6888968e+02   3.0510116e+01   3.2844258e+02   2.5265806e-01   7.4695161e+01   1.3630890e+02   2.9907032e+02   5.0946310e+01   7.4457742e+01   1.5232015e+02   1.3896387e+02   2.6004289e+02   7.2232581e+01   1.0032526e+02   2.0750032e+02   5.3825548e+00   3.1199871e+02   3.1768168e+01   1.2733452e+02   9.1277432e+01   6.4873548e+01   1.5539850e+02
   7.2313871e+01   1.5188005e+02   1.1419516e+02   1.8311277e+02   8.9147419e+01   1.9998724e+02   6.4069677e+01   2.0663701e+02   4.5288129e+02   2.0358206e+01   1.7919355e+01   3.8566774e+01   2.4976677e+02   4.6994839e-01   3.9926129e+01   1.3048720e+02   5.0164839e+01   2.9305845e+01   9.7588065e+01   1.0487554e+02   5.3294516e+01   1.2667644e+02   4.6455161e+01   1.5700778e+02   3.2107774e+02   9.6102323e+00   6.6797742e+01   1.0339166e+02   4.1229032e+01   9.7303935e+01   4.6620419e+02  -1.1533432e+01   2.5396774e+01  -1.2260774e+01   5.0547419e+01   1.0883685e+02   4.9660000e+01   8.7602039e+01   6.8369355e+01   1.1028110e+02   1.7496903e+02   3.2452155e+01   3.4277806e+02  -1.9882568e+01   4.8921935e+01   1.3574754e+02   6.1615161e+01   1.5013046e+02   7.2518387e+01   1.2236821e+02   3.8128839e+02   5.5730477e+01   2.7632677e+02  -1.2443884e+01   1.0941323e+02   1.5119339e+02   3.2081935e+01   1.0612506e+02   6.1003226e+01   1.5417813e+02   2.5897419e+01   1.4152466e+02   4.3765806e+01   1.2298809e+02   5.2983226e+01   1.4595747e+02   5.0733871e+01   7.9437419e+01   6.5903226e+01   1.1390129e+02   3.7137742e+01   6.2894787e+01   1.8639032e+01   2.1061781e+01   7.9256452e+01   1.8081174e+02   1.2775645e+02   8.5931742e+01   1.9735484e+02  -1.4661290e+00   2.6851516e+02   2.4622335e+01   4.0006774e+01   1.1998494e+02   5.4420323e+01   1.0298799e+02   5.5148065e+01   9.5537187e+01   1.1744677e+02   1.0886781e+02   4.2840968e+01   1.0066530e+02   4.8960968e+01   9.7858284e+01   3.5633548e+01   8.7257058e+01   3.5765806e+01   8.1539703e+01   1.0155387e+02   1.2365601e+02   4.2966129e+01   7.5725613e+01   4.9459677e+01   1.1628516e+02   6.3654194e+01   1.2350960e+02   4.3035677e+02   1.0260490e+01   2.6280935e+02   1.0688800e+01   1.4265484e+01  -1.2364465e+01   6.8431935e+01   9.5773187e+01   1.3646774e+02   1.8499097e+02   2.7813161e+02   1.1692697e+01   4.3029032e+01   1.6442123e+02   7.4805484e+01   1.2489298e+02   2.2545968e+02   1.8264516e+01   3.1006258e+02   1.5243058e+01   6.4455161e+01   1.5483810e+02   3.0845032e+02   5.5915910e+01   5.6787742e+01   1.6088375e+02   1.1320387e+02   2.9191369e+02   7.5812581e+01   8.4898865e+01   2.0140032e+02  -1.4799445e+01   2.9408871e+02   6.2509677e+00   9.5334516e+01   6.9547432e+01   1.0549355e+02   1.2524890e+02
   6.3453871e+01   1.4782885e+02   9.1245161e+01   2.4332877e+02   9.6667419e+01   1.9419564e+02   7.2879677e+01   2.0969221e+02   4.3546129e+02   2.6651806e+01   1.9209355e+01   3.4223574e+01   2.5967677e+02   2.5147148e+01   5.5496129e+01   1.3786160e+02   3.1214839e+01   3.1871845e+01   7.3528065e+01   1.4837034e+02   7.0054516e+01   8.1435639e+01   5.9685161e+01   1.3994938e+02   2.7130774e+02   2.0871832e+01   6.4657742e+01   1.0709286e+02   3.0899032e+01   1.1480034e+02   5.1491419e+02   1.4379768e+01   3.3546774e+01   1.2437226e+01   4.4447419e+01   1.0851485e+02   4.7040000e+01   8.5571639e+01   4.6939355e+01   1.1418550e+02   2.1781903e+02   5.4024155e+01   3.2044806e+02   8.5383226e-01   6.1681935e+01   1.4277674e+02   5.0375161e+01   1.6930966e+02   6.3988387e+01   1.2742061e+02   3.8880839e+02   2.7748877e+01   3.1943677e+02  -2.6838710e-03   8.5513226e+01   1.4062539e+02   3.6941935e+01   1.0088626e+02   4.8333226e+01   1.4519173e+02   2.8087419e+01   1.4996946e+02   4.3145806e+01   1.4232769e+02   3.2883226e+01   1.0547547e+02   5.6253871e+01   8.1335819e+01   5.5053226e+01   1.2076929e+02   4.2047742e+01   4.9841987e+01   8.1090323e+00   4.4241806e+00   8.2926452e+01   1.6227814e+02   1.7541645e+02   8.7078942e+01   2.0044484e+02   2.4086671e+01   2.6679516e+02  -2.0050065e+01   4.0056774e+01   1.1612094e+02   4.0660323e+01   1.2803879e+02   6.8858065e+01   8.7010387e+01   9.7066774e+01   1.0377821e+02   4.0650968e+01   8.7650503e+01   4.9620968e+01   1.0747548e+02   3.0683548e+01   7.2083058e+01   6.6865806e+01   1.0457170e+02   1.1765387e+02   2.0022801e+02   3.7246129e+01   7.2893213e+01   3.6319677e+01   1.1391636e+02   4.0034194e+01   1.0505920e+02   3.8583677e+02  -6.5790968e-01   2.7208935e+02  -5.0536000e+00  -5.4451613e-01   1.7770335e+01   4.8291935e+01   1.0414439e+02   1.1384774e+02   2.0476057e+02   2.5837161e+02   2.0834968e+00   5.2509032e+01   1.5947283e+02   7.4855484e+01   1.3521898e+02   2.3345968e+02   3.1534516e+01   3.3172258e+02   2.5102581e+00   5.2885161e+01   1.4286370e+02   2.7521032e+02   7.5235110e+01   5.8977742e+01   1.3693855e+02   1.1815387e+02   2.6517769e+02   7.3142581e+01   6.8492465e+01   2.2912032e+02   2.0932955e+01   2.7623871e+02   3.5289677e+00   8.4954516e+01   8.8757832e+01   1.1920355e+02   1.1453210e+02
   3.4553871e+01   1.3871085e+02   9.8195161e+01   1.7535277e+02   6.4957419e+01   1.7787244e+02   8.3729677e+01   2.1520421e+02   4.4635129e+02   3.5990606e+01   2.2159355e+01   5.6987574e+01   2.5724677e+02   1.6581548e+01   6.5306129e+01   1.2131680e+02   4.4274839e+01   1.2087045e+01   1.0595806e+02   1.2795594e+02   5.0624516e+01   9.9600039e+01   5.0355161e+01   1.3945578e+02   3.1121774e+02  -9.0809677e+00   5.7557742e+01   9.0890865e+01   6.9039032e+01   1.1165914e+02   5.0234419e+02  -5.1446323e+00   5.3046774e+01   1.2677226e+01   6.2977419e+01   1.0874245e+02   4.7190000e+01   9.7649639e+01   4.4889355e+01   9.8449497e+01   2.2472903e+02   3.5951355e+01   3.2020806e+02   8.1630323e+00   5.3681935e+01   1.4898674e+02   5.2235161e+01   1.4464086e+02   5.3728387e+01   1.0187141e+02   4.3214839e+02   2.2321677e+01   2.6927677e+02  -7.8798839e+00   8.8983226e+01   1.5853779e+02   3.9031935e+01   1.0542906e+02   5.5243226e+01   1.3635893e+02   5.0987419e+01   1.5309746e+02   5.8575806e+01   1.1380329e+02   3.0403226e+01   1.0529387e+02   5.2113871e+01   1.2113702e+02   5.1243226e+01   1.2184409e+02   4.4287742e+01   7.4322787e+01   5.2990323e+00   7.0789806e+00   9.7496452e+01   1.5863254e+02   1.7332645e+02   9.5576142e+01   1.8659484e+02   2.0046710e+00   2.5979516e+02   8.2199355e+00   5.4866774e+01   1.1269614e+02   4.1760323e+01   1.1252079e+02   6.9668065e+01   1.2408559e+02   1.1073677e+02   8.0544606e+01   2.3700968e+01   9.3666503e+01   4.4530968e+01   9.2592684e+01   2.9873548e+01   5.9667858e+01   6.3915806e+01   9.4187703e+01   1.1393387e+02   1.3876561e+02   2.7346129e+01   8.6545213e+01   6.2169677e+01   9.6888361e+01   5.6174194e+01   1.1733800e+02   3.6597677e+02   4.8408903e+00   2.8132935e+02   1.2967200e+01   2.1505484e+01   1.9386335e+01   6.0101935e+01   1.3738959e+02   1.2456774e+02   2.1485297e+02   2.8194161e+02   1.8627897e+01   7.4989032e+01   1.8334443e+02   1.0090548e+02   1.0390498e+02   2.2198968e+02   1.5072116e+01   3.5087258e+02  -4.6417419e+00   6.5125161e+01   1.6883450e+02   3.0031032e+02   8.8847110e+01   8.1357742e+01   1.1338815e+02   1.3439387e+02   2.7706849e+02   8.8002581e+01   8.7303665e+01   1.9888032e+02   9.6921548e+00   3.4066871e+02   2.0184568e+01   1.0171452e+02   1.0241703e+02   7.4583548e+01   1.7452170e+02
   5.8743871e+01   1.3429565e+02   1.4662516e+02   1.8666837e+02   8.5197419e+01   1.5902324e+02   7.5019677e+01   1.9085101e+02   4.5256129e+02   3.5703806e+01   1.7399355e+01   4.1228374e+01   2.7929677e+02   1.8337548e+01   3.9776129e+01   1.6492920e+02   3.0214839e+01   3.6321845e+01   1.0314806e+02   1.1787074e+02   5.3574516e+01   9.5944039e+01   3.2975161e+01   1.5203618e+02   2.7788774e+02   1.2345432e+01   5.8317742e+01   1.0269006e+02   5.3799032e+01   1.1963834e+02   4.5572419e+02   4.5304968e+01   3.8746774e+01   1.1712258e+00   4.5877419e+01   1.0992045e+02   6.3950000e+01   9.3688839e+01   6.0319355e+01   1.1573510e+02   2.0967903e+02   3.3155355e+01   3.1644806e+02   5.9438323e+00   5.5731935e+01   1.3196274e+02   6.3895161e+01   1.4994806e+02   5.9148387e+01   1.0495781e+02   4.1233839e+02   4.9246477e+01   3.0101677e+02  -1.1159084e+01   8.3743226e+01   1.5795699e+02   3.7511935e+01   9.6550658e+01   8.3903226e+01   1.6296613e+02   1.4607419e+01   1.3828786e+02   3.0955806e+01   1.3054289e+02   3.1983226e+01   1.5097747e+02   5.4213871e+01   8.7919019e+01   6.6283226e+01   1.1526089e+02   3.5757742e+01   6.5535187e+01   6.3490323e+00   1.6464981e+01   9.2346452e+01   1.8566454e+02   1.7237645e+02   8.9652142e+01   2.2968484e+02   5.0374710e+00   2.9570516e+02   4.1017135e+01   4.6956774e+01   1.0989894e+02   5.9660323e+01   9.7188787e+01   7.9378065e+01   1.1354879e+02   1.2434677e+02   1.0393581e+02   4.2270968e+01   1.1328090e+02   6.2860968e+01   9.3176284e+01   3.4393548e+01   8.2166258e+01   6.6865806e+01   7.7571703e+01   1.1141387e+02   1.7858721e+02   2.2006129e+01   9.3882413e+01   4.8939677e+01   1.1552676e+02   5.5464194e+01   1.3339480e+02   3.2497677e+02   1.5120890e+01   3.3637935e+02  -5.3368000e+00   1.5745484e+01   1.9471355e+00   8.9911935e+01   1.3072479e+02   1.1903774e+02   2.1519537e+02   2.7213161e+02  -1.1357303e+01   7.0269032e+01   1.9676203e+02   9.5665484e+01   1.1893418e+02   2.3779968e+02   2.6417316e+01   3.5187258e+02   2.9378258e+01   6.6075161e+01   1.6032850e+02   2.9645032e+02   7.8585910e+01   6.4067742e+01   1.2968135e+02   1.1705387e+02   2.8298569e+02   8.3282581e+01   9.7921265e+01   2.0836032e+02   2.4883755e+01   3.5966871e+02   3.9764568e+01   1.4748452e+02   1.2271543e+02   5.2773548e+01   1.5103650e+02
   6.1413871e+01   1.2242205e+02   6.5155161e+01   1.2794597e+02   7.9057419e+01   1.6598444e+02   6.8589677e+01   1.9398541e+02   4.8625129e+02   2.6008606e+01   2.6819355e+01   3.6424774e+01   2.5153677e+02   5.2128348e+01   4.3306129e+01   1.2431680e+02   4.4534839e+01   2.0546245e+01   9.0398065e+01   1.3070074e+02   4.2764516e+01   1.0265884e+02   6.0975161e+01   1.5508618e+02   2.9092774e+02   2.5922323e+00   5.5507742e+01   9.8584865e+01   5.4849032e+01   1.0060434e+02   4.8115419e+02   8.0805677e+00   3.5446774e+01   9.5352258e+00   6.0927419e+01   1.1766645e+02   5.9610000e+01   8.5186039e+01   6.2319355e+01   1.1281510e+02   2.1415903e+02   4.3126955e+01   3.2020806e+02  -6.6469677e+00   7.2491935e+01   1.4071194e+02   5.5095161e+01   1.4303206e+02   5.5778387e+01   1.2996741e+02   3.3937839e+02   4.4173277e+01   2.8548677e+02  -6.6066839e+00   7.3323226e+01   1.3641059e+02   3.9031935e+01   7.6379058e+01   6.8143226e+01   1.3784693e+02   2.6517419e+01   1.5614506e+02   4.9145806e+01   1.4032769e+02   4.0213226e+01   1.5697907e+02   5.4113871e+01   8.6787019e+01   6.7953226e+01   9.6647290e+01   3.1947742e+01   8.5549987e+01   2.8919032e+01   2.3999381e+01   8.6496452e+01   1.8723254e+02   1.8246645e+02   7.9084942e+01   2.1401484e+02  -1.2418929e+01   2.7965516e+02   2.4301135e+01   4.9006774e+01   9.9404942e+01   2.7520323e+01   1.0023999e+02   5.0288065e+01   8.9965987e+01   9.3346774e+01   9.4655806e+01   4.1370968e+01   1.1616290e+02   4.1860968e+01   1.1280628e+02   3.5013548e+01   5.0166658e+01   4.9575806e+01   9.8384903e+01   1.0927387e+02   1.4146841e+02   3.9966129e+01   8.7635613e+01   3.7839677e+01   9.1604761e+01   4.8174194e+01   1.3074800e+02   3.2431677e+02   1.6313690e+01   2.9447935e+02   2.8252000e+00   1.7745484e+01   3.6871355e+00   6.3671935e+01   9.6963987e+01   1.1303774e+02   2.3182537e+02   2.8175161e+02   2.3683097e+01   6.1699032e+01   1.5678763e+02   1.0899548e+02   1.0515778e+02   2.5945968e+02  -5.4054839e+00   3.7487258e+02  -1.0841742e+01   7.3745161e+01   1.4319490e+02   3.2326032e+02   9.3871110e+01   6.5597742e+01   1.3764895e+02   1.2777387e+02   2.3255809e+02   7.8382581e+01   6.9743265e+01   1.9731032e+02   5.0977548e+00   3.6408871e+02   1.5650968e+01   1.3157452e+02   1.2369823e+02   7.1533548e+01   1.1767570e+02
   6.1693871e+01   1.1486965e+02   9.3295161e+01   1.6002477e+02   8.7437419e+01   1.6217404e+02   6.8159677e+01   1.8735981e+02   4.5693129e+02   2.6294206e+01   2.2019355e+01   3.8568774e+01   2.5353677e+02   1.9683484e+00   5.1356129e+01   1.3095280e+02   3.3324839e+01   1.2493045e+01   1.0064806e+02   1.2307074e+02   5.0674516e+01   1.0479604e+02   5.3305161e+01   1.4645978e+02   3.0130774e+02   1.5001832e+01   6.4607742e+01   8.9286865e+01   4.4899032e+01   1.1106034e+02   5.0196419e+02   2.2365768e+01   5.6446774e+01   4.1205226e+01   6.9927419e+01   1.1651645e+02   6.0280000e+01   9.2462439e+01   6.8409355e+01   1.0665790e+02   2.1067903e+02   3.9355355e+01   3.0025806e+02   3.5690323e+00   6.1921935e+01   1.6470754e+02   5.9135161e+01   1.3589886e+02   5.6048387e+01   1.0384581e+02   3.3509839e+02   6.0375677e+01   2.9759677e+02  -3.4365484e+01   1.0441323e+02   1.4969339e+02   3.7651935e+01   1.0586946e+02   7.0523226e+01   1.4313653e+02   4.1037419e+01   1.3041346e+02   5.5715806e+01   1.4056209e+02   3.6833226e+01   1.2896947e+02   4.4973871e+01   1.0103822e+02   5.8863226e+01   1.1766449e+02   4.0137742e+01   4.7514787e+01   1.7790323e+00   1.5360581e+01   1.0115645e+02   1.8071974e+02   1.9784645e+02   1.1561454e+02   2.1963484e+02   1.7751471e+01   2.9555516e+02   6.5491355e+00   2.7956774e+01   1.2051894e+02   3.2800323e+01   1.0938759e+02   5.0808065e+01   8.9074387e+01   9.7686774e+01   7.6538606e+01   4.8700968e+01   9.2666503e+01   5.8430968e+01   9.2050684e+01   4.6493548e+01   9.2438258e+01   4.8245806e+01   9.1161303e+01   1.0446387e+02   1.2918321e+02   5.5726129e+01   7.0084813e+01   6.0409677e+01   1.0293916e+02   7.4654194e+01   1.2395960e+02   2.8183677e+02  -6.4779097e+00   3.1232935e+02   1.4727200e+01   1.7695484e+01   3.2891135e+01   7.4721935e+01   1.0588999e+02   1.2741774e+02   2.0757497e+02   2.4594161e+02   8.9778968e+00   5.1939032e+01   1.6646843e+02   8.2665484e+01   1.0193418e+02   2.3393968e+02   1.9016116e+01   3.3691258e+02  -6.4749419e+00   7.3555161e+01   1.4645010e+02   3.1607032e+02   7.7016310e+01   6.1267742e+01   1.2847535e+02   1.5334387e+02   2.1574249e+02   8.0092581e+01   9.7316465e+01   2.1312032e+02   8.2629548e+00   3.1223871e+02   3.6888968e+01   1.4305452e+02   1.1715983e+02   5.9633548e+01   1.5457770e+02
   6.7073871e+01   1.4329925e+02   7.6535161e+01   2.0412557e+02   9.9337419e+01   1.7079204e+02   7.7259677e+01   1.6334181e+02   4.5293129e+02   1.1094206e+01   3.2493548e+00   2.0930374e+01   2.6476677e+02   1.0699484e+00   4.9066129e+01   1.2542600e+02   3.3694839e+01   2.4353445e+01   8.2148065e+01   8.3550735e+01   6.5054516e+01   1.0716564e+02   7.1025161e+01   1.4594218e+02   3.2492774e+02  -4.2177677e+00   7.2557742e+01   1.0093086e+02   5.8419032e+01   1.1969874e+02   5.1296419e+02   1.5775768e+01   4.9446774e+01   3.4665226e+01   7.5407419e+01   1.1050805e+02   7.7330000e+01   9.8908439e+01   6.4989355e+01   1.1108150e+02   1.8272903e+02   6.5831355e+01   3.2315806e+02   2.4407032e+01   7.4111935e+01   1.4073234e+02   4.7615161e+01   1.6891046e+02   5.7198387e+01   1.2622381e+02   3.5328839e+02   8.6920477e+01   3.0238677e+02  -3.9586839e+00   8.4223226e+01   1.7772859e+02   3.3081935e+01   1.1652506e+02   6.5573226e+01   1.5691253e+02   4.8087419e+01   1.5598946e+02   5.5095806e+01   1.4523169e+02   7.1693226e+01   1.5427067e+02   6.3063871e+01   1.0798102e+02   5.7863226e+01   1.3850449e+02   2.9377742e+01   5.0705587e+01   1.1109032e+01   2.1754181e+01   9.3446452e+01   1.8219654e+02   1.8980645e+02   9.1777742e+01   1.7187484e+02   1.4332271e+01   3.2489516e+02   1.3721935e+01   4.9196774e+01   8.3389742e+01   4.6710323e+01   1.2689479e+02   4.5288065e+01   5.9175987e+01   9.0636774e+01   8.1722606e+01   5.4560968e+01   9.3677703e+01   5.4150968e+01   1.1820308e+02   2.3733548e+01   8.7159058e+01   6.0435806e+01   7.2466103e+01   1.1322387e+02   1.4125241e+02   2.3296129e+01   9.5679213e+01   3.7129677e+01   1.0732156e+02   4.2604194e+01   1.3523360e+02   3.5959677e+02   2.9781290e+01   2.9685935e+02   2.5394800e+01   1.3154839e+00   4.5201535e+01   5.2671935e+01   1.1722399e+02   1.2503774e+02   1.8938537e+02   2.5666161e+02   1.2980297e+01   6.8229032e+01   1.6611523e+02   9.5375484e+01   1.1791738e+02   2.3398968e+02   3.1442116e+01   3.6915258e+02   8.8058581e+00   6.1795161e+01   1.8491090e+02   3.1783032e+02   5.5165510e+01   4.9027742e+01   1.0940455e+02   1.5515387e+02   2.3893769e+02   8.6662581e+01   9.1460865e+01   2.1355032e+02   8.8985548e+00   3.2799871e+02  -8.6118323e+00   1.1671452e+02   8.7747032e+01   5.9823548e+01   1.4461250e+02
   6.4793871e+01   1.3981165e+02   1.2815516e+02   1.9471597e+02   6.1007419e+01   1.6161844e+02   8.1879677e+01   1.9511221e+02   4.7320129e+02   5.5572606e+01   2.2729355e+01   1.4801974e+01   2.7724677e+02   1.6651548e+01   4.0066129e+01   1.3285600e+02   3.6114839e+01   2.5799845e+01   9.2338065e+01   1.0717554e+02   5.3344516e+01   9.4242439e+01   5.5115161e+01   1.5407498e+02   3.1097774e+02   3.3182323e+00   5.7987742e+01   8.2146465e+01   3.9089032e+01   1.2786514e+02   4.8910419e+02   2.8874568e+01   3.6596774e+01   1.0393226e+01   7.3977419e+01   1.1129245e+02   6.1330000e+01   1.1328844e+02   5.4939355e+01   1.0593550e+02   1.0558903e+02   9.1862555e+01   2.9944806e+02  -7.2661677e+00   3.1263194e+02   3.6120735e+01   5.5855161e+01   1.4235126e+02   5.1408387e+01   1.2547701e+02   3.9080839e+02   6.5818877e+01   2.9774677e+02  -7.4774839e+00   9.2363226e+01   1.5374739e+02   7.0841935e+01   8.9884258e+01   5.3193226e+01   1.4794293e+02   2.2657419e+01   1.3069386e+02   5.9145806e+01   1.1156769e+02   4.4933226e+01   1.0027147e+02   5.6443871e+01   1.0265062e+02   6.7433226e+01   1.3144889e+02   3.4327742e+01   5.6509587e+01   9.9690323e+00   1.7565381e+01   9.0066452e+01   1.6760694e+02   1.5765645e+02   1.0420974e+02   1.8663484e+02   2.6291471e+01   2.9155516e+02  -3.8908645e+00   5.3246774e+01   1.1239574e+02   5.8710323e+01   1.0688479e+02   4.2618065e+01   1.2000959e+02   1.2225677e+02   8.5963006e+01   3.9700968e+01   5.9866503e+01   4.1100968e+01   1.1010708e+02   3.6353548e+01   9.1919458e+01   5.5195806e+01   8.3505303e+01   1.0079387e+02   1.2843681e+02   2.9966129e+01   8.2715613e+01   6.0649677e+01   1.1215996e+02   6.1134194e+01   1.2099120e+02   3.0293677e+02  -6.5959097e+00   2.6428935e+02   2.3000400e+01   2.6954839e+00   2.7131135e+01   3.8481935e+01   1.4588919e+02   1.2170774e+02   2.0422177e+02   2.7070161e+02  -4.2429032e+00   4.4939032e+01   1.6059843e+02   9.2285484e+01   1.1630458e+02   2.2569968e+02   3.2245316e+01   3.8272258e+02  -3.4709742e+01   5.0175161e+01   1.6789050e+02   3.2445032e+02   9.8205910e+01   5.3357742e+01   1.3024815e+02   1.3277387e+02   2.5043809e+02   7.3472581e+01   9.0376065e+01   2.4388032e+02   8.7121548e+00   3.4866871e+02   1.4404568e+01   1.0033452e+02   1.2790743e+02   5.0013548e+01   1.6125730e+02
   4.9413871e+01   1.0952205e+02   1.2524516e+02   2.0418877e+02   1.0457742e+02   1.9994284e+02   6.9969677e+01   2.0844501e+02   5.0514129e+02   1.8647406e+01   2.6919355e+01   2.2986774e+01   2.8481677e+02   1.8665948e+01   6.1586129e+01   1.2432440e+02   2.3004839e+01   1.3158645e+01   9.0708065e+01   1.2517594e+02   4.9764516e+01   1.2352884e+02   4.5875161e+01   1.4505418e+02   2.8754774e+02   2.7726323e+00   6.8077742e+01   8.7099265e+01   6.7849032e+01   1.1232434e+02   5.4015419e+02   3.9310568e+01   5.2296774e+01   1.9737226e+01   6.9217419e+01   1.2500325e+02   7.6330000e+01   1.0998844e+02   8.4789355e+01   1.3644750e+02   9.8389032e+01   1.1305855e+02   3.2025806e+02   1.0589032e+01   3.5030194e+02   1.0877135e+01   7.5895161e+01   1.1050806e+02   5.0678387e+01   1.1132541e+02   3.7199839e+02   5.0133677e+01   2.7164677e+02  -1.8709484e+01   9.7843226e+01   1.5001899e+02   6.6601935e+01   9.8363458e+01   5.6433226e+01   1.6997373e+02   3.7327419e+01   1.3199026e+02   2.0995806e+01   9.9479690e+01   5.3313226e+01   1.1146107e+02   5.0303871e+01   9.8471819e+01   4.9473226e+01   1.3031569e+02   5.4857742e+01   5.7287187e+01   8.2590323e+00   1.0362181e+01   7.8016452e+01   1.5819094e+02   1.7894645e+02   1.3912654e+02   1.7601484e+02  -1.9589290e+00   2.9955516e+02   5.8491355e+00   5.2906774e+01   1.2133294e+02   6.0420323e+01   1.0231799e+02   3.8908065e+01   1.1625639e+02   1.1806677e+02   8.2818206e+01   3.5270968e+01   9.5130903e+01   4.6190968e+01   1.0778988e+02   4.6583548e+01   8.4571058e+01   6.5435806e+01   8.4876103e+01   1.0603387e+02   1.3510761e+02   4.2586129e+01   8.9616013e+01   5.6749677e+01   1.3904196e+02   4.1134194e+01   1.2374120e+02   3.6997677e+02   1.2470890e+01   3.0142935e+02   2.8169200e+01   1.6885484e+01  -1.1764065e+01   4.5721935e+01   1.1777999e+02   1.3099774e+02   1.7447857e+02   3.1689161e+02   1.3731897e+01   5.6609032e+01   1.4090483e+02   7.8995484e+01   1.2198778e+02   2.1283968e+02   1.5604116e+01   3.8363258e+02  -4.0254194e-01   6.8555161e+01   1.4380010e+02   3.1507032e+02   7.0096310e+01   5.7117742e+01   1.2213735e+02   1.2477387e+02   2.4626809e+02   7.8472581e+01   9.0736065e+01   2.2545032e+02   1.6566555e+01   3.4504871e+02   2.7594168e+01   1.1709452e+02   9.9566632e+01   5.0393548e+01   1.4317690e+02
   4.2453871e+01   1.3288885e+02   1.0724516e+02   1.7271877e+02   8.8907419e+01   1.6624644e+02   8.2969677e+01   2.0540501e+02   4.3804129e+02   1.6125406e+01   2.1299355e+01   1.0576374e+01   2.7929677e+02   8.8675484e+00   5.1446129e+01   1.2075560e+02   2.1424839e+01   1.7185045e+01   8.5958065e+01   8.4625935e+01   5.5484516e+01   1.0526124e+02   5.8875161e+01   1.3534418e+02   2.8126774e+02  -5.2049677e+00   5.1557742e+01   1.0861086e+02   6.1179032e+01   1.4118794e+02   5.2001419e+02   2.9351768e+01   5.9196774e+01   5.8852258e+00   5.9737419e+01   9.6101652e+01   6.9140000e+01   1.2794364e+02   6.5409355e+01   1.2542790e+02   1.0067903e+02   1.0368535e+02   3.2825806e+02  -1.0096774e-01   3.7530194e+02   1.1107135e+01   6.6755161e+01   1.4094926e+02   6.3778387e+01   1.3243741e+02   3.7352839e+02   5.3161277e+01   2.7427677e+02  -1.0389884e+01   8.1033226e+01   1.6932379e+02   5.7601935e+01   1.0704346e+02   8.0573226e+01   1.4537253e+02   3.3037419e+01   1.4129346e+02   6.3185806e+01   1.1077449e+02   1.7553226e+01   1.3032187e+02   4.1213871e+01   1.0200902e+02   4.0813226e+01   1.1171849e+02   3.2427742e+01   8.5511587e+01   1.7019032e+01   1.3191381e+01   8.4726452e+01   1.7546414e+02   1.8270645e+02   7.8105742e+01   1.7130484e+02   9.4787097e-01   3.3927516e+02   2.1515355e+00   4.4146774e+01   1.1274374e+02   6.9610323e+01   1.0996279e+02   5.7428065e+01   1.1282479e+02   9.5256774e+01   5.7923006e+01   1.5420968e+01   1.0461890e+02   3.8240968e+01   1.0109588e+02   3.5353548e+01   5.8379458e+01   4.8245806e+01   7.4491303e+01   1.1512387e+02   1.1543041e+02   3.0776129e+01   9.1700813e+01   2.4369677e+01   1.1034236e+02   3.3704194e+01   1.2023560e+02   2.8688677e+02  -6.6419097e+00   2.7499935e+02   5.0936000e+00   1.8785484e+01   3.7039355e+00   3.6911935e+01   9.9444787e+01   1.1246774e+02   1.9263097e+02   2.7818161e+02  -3.3613032e+00   4.6269032e+01   1.6964203e+02   8.7285484e+01   1.0784458e+02   2.3998968e+02   2.0912116e+01   3.6011258e+02   1.0579058e+01   5.7415161e+01   1.7145130e+02   3.2278032e+02   5.2769510e+01   6.0267742e+01   1.0674535e+02   1.2229387e+02   2.7194649e+02   6.7002581e+01   1.0612366e+02   2.2974032e+02   3.4633548e+00   3.2875871e+02   8.9736774e-01   1.0776452e+02   9.7083032e+01   9.0253548e+01   1.1341810e+02
   5.9883871e+01   1.4835445e+02   9.6385161e+01   1.9115757e+02   7.1197419e+01   1.8695324e+02   8.0349677e+01   1.9342461e+02   4.6083129e+02   3.1192206e+01   1.5869355e+01   1.9580774e+01   2.7967677e+02   1.9977148e+01   3.5736129e+01   1.6254240e+02   2.8274839e+01   4.1637045e+01   7.4708065e+01   1.4220594e+02   3.8054516e+01   1.1437564e+02   7.0255161e+01   1.5124378e+02   2.9207774e+02  -8.6397677e+00   5.6317742e+01   9.8370065e+01   5.9899032e+01   1.2572034e+02   3.6210419e+02   4.3464568e+01   4.7896774e+01   3.0239226e+01   6.7837419e+01   1.3083365e+02   7.3900000e+01   1.3809284e+02   7.1409355e+01   1.2403790e+02   1.1253903e+02   1.2425655e+02   3.1625806e+02   1.2429032e+01   3.4644194e+02   1.9895935e+01   7.1995161e+01   1.2553006e+02   6.2468387e+01   1.0317221e+02   3.7809839e+02   5.4365677e+01   3.0080677e+02  -1.4882284e+01   1.0541323e+02   1.6927339e+02   4.7941935e+01   1.0276626e+02   5.9863226e+01   1.3321933e+02   7.8974194e+00   1.4696466e+02   6.8995806e+01   1.4239969e+02   4.3883226e+01   1.4282547e+02   5.5593871e+01   9.5618619e+01   6.8433226e+01   1.3003889e+02   3.7097742e+01   5.4667987e+01   6.4890323e+00   4.1237806e+00   9.4926452e+01   1.5983814e+02   1.9289645e+02   1.2353054e+02   1.6363484e+02   1.1461471e+01   2.8636516e+02   6.1943355e+00   4.8526774e+01   1.1811334e+02   5.0190323e+01   1.0456639e+02   4.9958065e+01   1.2033239e+02   1.0139677e+02   8.3051806e+01   5.0750968e+01   8.3932503e+01   6.5050968e+01   1.0586108e+02   3.4063548e+01   6.0052658e+01   5.5955806e+01   7.2784503e+01   1.0993387e+02   1.4412561e+02   4.0966129e+01   1.0326561e+02   4.9169677e+01   1.0445836e+02   2.6984194e+01   1.2520320e+02   4.1612677e+02  -7.9311097e+00   2.9947935e+02   2.4805200e+01   2.1885484e+01   2.5975935e+01   5.0481935e+01   1.2035919e+02   1.1070774e+02   2.1834177e+02   2.9637161e+02   3.5803497e+01   4.6179032e+01   1.4587923e+02   9.2905484e+01   1.0196498e+02   2.5126968e+02   3.2149716e+01   3.5253258e+02  -4.0045419e+00   6.2265161e+01   1.3992330e+02   3.3931032e+02   6.3967110e+01   6.0067742e+01   1.2238135e+02   1.1601387e+02   2.1701889e+02   7.1852581e+01   1.2207566e+02   2.1431032e+02  -1.3352245e+01   3.2175871e+02   2.0797368e+01   1.0667452e+02   1.1783023e+02   9.2583548e+01   1.1594170e+02
   6.9933871e+01   1.5736045e+02   1.1800516e+02   1.7823797e+02   7.9717419e+01   1.9922164e+02   7.2209677e+01   1.7617581e+02   4.2009129e+02   1.5611406e+01   3.0019355e+01   3.4028774e+01   2.4562677e+02   1.7701148e+01   4.5116129e+01   1.5079200e+02   2.1694839e+01   4.8843445e+01   8.3958065e+01   1.1440594e+02   5.2864516e+01   1.2581084e+02   7.1785161e+01   1.5193138e+02   3.0921774e+02   7.1290323e+00   5.9467742e+01   7.8648065e+01   5.4799032e+01   1.5769834e+02   3.6505419e+02   2.5508568e+01   6.0046774e+01   2.9467226e+01   7.0787419e+01   1.3016765e+02   8.8470000e+01   1.1739724e+02   8.0599355e+01   1.3835270e+02   1.0410903e+02   1.0769095e+02   3.3106806e+02  -3.8457677e+00   3.4578194e+02   1.3278735e+01   7.1475161e+01   1.2629166e+02   6.4468387e+01   1.2474221e+02   3.9028839e+02   7.8910477e+01   2.7906677e+02   6.0169161e+00   1.0746323e+02   1.6644939e+02   5.2321935e+01   1.1593586e+02   5.5473226e+01   1.4086053e+02   3.7747419e+01   1.5195666e+02   6.1665806e+01   1.3194609e+02   3.5883226e+01   1.2018547e+02   6.6163871e+01   1.0301302e+02   5.4813226e+01   1.3636849e+02   4.6327742e+01   7.5349587e+01   1.9399032e+01   1.5280981e+01   9.6586452e+01   1.8542534e+02   1.8765645e+02   1.1218974e+02   1.9625484e+02   1.0191871e+01   3.0174516e+02   2.0723935e+01   5.2196774e+01   9.6579742e+01   4.0950323e+01   8.6495587e+01   4.4238065e+01   1.1225999e+02   1.1873677e+02   7.4814606e+01   4.2840968e+01   7.6715303e+01   5.5340968e+01   8.6917884e+01   3.8203548e+01   1.0762146e+02   4.8955806e+01   4.3104503e+01   1.1317387e+02   1.2886641e+02   4.8056129e+01   9.0028413e+01   3.6789677e+01   1.1677876e+02   3.5794194e+01   1.2849840e+02   3.7235677e+02   9.1904903e+00   2.5704935e+02   6.1496000e+00   9.3154839e+00  -8.3484645e+00   5.6581935e+01   1.1925119e+02   1.1132774e+02   1.6467217e+02   2.8423161e+02   2.3484697e+01   3.7129032e+01   1.3113323e+02   8.2135484e+01   1.0568658e+02   1.7560968e+02  -2.8374839e+00   3.3896258e+02  -1.7728942e+01   4.8315161e+01   1.4336930e+02   3.1117032e+02   4.5268310e+01   6.1067742e+01   1.1349135e+02   1.2001387e+02   2.1036889e+02   6.7612581e+01   8.1464865e+01   2.0921032e+02   5.6757548e+00   3.0613871e+02   4.9469677e+00   1.0286452e+02   1.0937503e+02   1.0187355e+02   9.4488503e+01
   8.4933871e+01   1.5301045e+02   1.4424516e+02   1.6080877e+02   7.0907419e+01   1.6916644e+02   6.0539677e+01   1.8629941e+02   4.1956129e+02   3.5603806e+01   2.0869355e+01   2.4900774e+01   2.4838677e+02   1.9103484e+00   5.5496129e+01   1.2410160e+02   4.3324839e+01   2.4853045e+01   7.7778065e+01   1.3784034e+02   6.0864516e+01   1.3331084e+02   5.4645161e+01   1.6982258e+02   2.9450774e+02   2.2158323e+00   5.4277742e+01   8.6113265e+01   7.2899032e+01   1.1106034e+02   3.8558419e+02   1.1056168e+01   4.6996774e+01   2.7461226e+01   7.9737419e+01   1.3483165e+02   6.5660000e+01   1.1732204e+02   6.1649355e+01   1.3972870e+02   8.7779032e+01   9.8427355e+01   3.5301806e+02  -1.3791768e+01   3.2025194e+02  -7.5788645e+00   5.6665161e+01   1.1937646e+02   6.2568387e+01   1.2216421e+02   3.5528839e+02   5.0040477e+01   3.2638677e+02  -6.3986839e+00   8.6323226e+01   1.5523059e+02   3.6601935e+01   9.4483458e+01   6.3523226e+01   9.4546529e+01   4.1367419e+01   1.2776706e+02   5.9335806e+01   1.3732249e+02   3.2693226e+01   1.2125067e+02   4.5543871e+01   7.3612619e+01   5.2093226e+01   1.1320609e+02   3.8947742e+01   7.6039987e+01   1.2159032e+01   2.2901806e+00   7.4156452e+01   1.5468974e+02   2.2165645e+02   1.0251974e+02   1.9339484e+02   2.3067097e-01   3.0551516e+02   1.4372335e+01   5.8766774e+01   1.2471414e+02   3.9610323e+01   1.0093279e+02   5.5098065e+01   1.0363119e+02   9.7066774e+01   9.3308206e+01   3.0700968e+01   9.5966503e+01   3.8290968e+01   1.0733188e+02   2.5303548e+01   8.9703458e+01   5.0385806e+01   7.4510103e+01   1.0379387e+02   1.1919681e+02   3.3006129e+01   7.3662413e+01   4.7789677e+01   1.1475876e+02   4.0414194e+01   1.0998880e+02   3.8854677e+02  -7.3947097e+00   3.1204935e+02   1.3419600e+01   1.1455484e+01   7.8603355e+00   5.8771935e+01   1.2130599e+02   1.3375774e+02   1.8277777e+02   2.5604161e+02   1.2649897e+01   3.6989032e+01   1.6818443e+02   8.8705484e+01   1.1673098e+02   2.1150968e+02  -1.1479484e+01   3.0668258e+02   1.3734581e+00   5.6315161e+01   1.4463930e+02   3.7036032e+02   8.0003110e+01   5.6877742e+01   1.3368655e+02   1.0410387e+02   2.0897169e+02   8.9042581e+01   6.2940465e+01   2.2155032e+02   8.0185548e+00   3.1808871e+02   2.7520968e+01   9.6764516e+01   9.6623032e+01   6.9303548e+01   1.6694410e+02
   6.6553871e+01   1.4120085e+02   1.1077516e+02   2.0915637e+02   8.8957419e+01   1.8672244e+02   7.6539677e+01   1.7120941e+02   4.2162129e+02   1.8019006e+01   3.0969355e+01   4.6852774e+01   2.1962677e+02   2.8541148e+01   5.4396129e+01   1.7551960e+02   2.0004839e+01   5.1558645e+01   9.4278065e+01   1.5146034e+02   7.5384516e+01   1.4452924e+02   7.8215161e+01   1.4570698e+02   2.8521774e+02   1.9289032e+01   7.4227742e+01   8.1327265e+01   4.9039032e+01   1.0586914e+02   3.3858419e+02   3.5626168e+01   4.8396774e+01   4.9492258e+00   5.4407419e+01   1.0314805e+02   7.1000000e+01   9.6654839e+01   7.9269355e+01   1.2178910e+02   1.0910903e+02   1.0444095e+02   3.2429806e+02   5.1658323e+00   3.2844194e+02  -4.2406452e-01   4.4705161e+01   1.2281326e+02   7.5888387e+01   1.5740861e+02   4.1261839e+02   4.1174077e+01   2.6443677e+02   1.0137316e+01   7.3603226e+01   1.4381819e+02   4.6081935e+01   9.5105058e+01   4.9953226e+01   9.9252129e+01   1.8847419e+01   1.3456866e+02   5.3235806e+01   1.4209049e+02   4.7793226e+01   1.2347267e+02   6.2923871e+01   8.0322219e+01   4.1953226e+01   1.1139729e+02   4.1807742e+01   7.8811187e+01   2.2990323e+00   1.1268981e+01   7.1876452e+01   1.6197214e+02   1.7927645e+02   9.9480142e+01   1.8120484e+02  -6.8441290e+00   2.4627516e+02   2.9111535e+01   6.0526774e+01   1.2819334e+02   4.5140323e+01   9.8680387e+01   5.4098065e+01   9.6041187e+01   8.0586774e+01   7.5056606e+01   3.3750968e+01   1.0829250e+02   3.5430968e+01   1.0704068e+02   2.9013548e+01   7.6926658e+01   4.0485806e+01   6.3782103e+01   1.2650387e+02   1.0776001e+02   2.4536129e+01   8.3960013e+01   3.6129677e+01   1.0321156e+02   4.2654194e+01   1.0899960e+02   3.7645677e+02   1.8624903e+00   2.8089935e+02   7.0516000e+00   1.0695484e+01   1.1591135e+01   6.1531935e+01   9.7945187e+01   1.3065774e+02   2.0131577e+02   3.1623161e+02   5.7346968e+00   6.1889032e+01   1.5415243e+02   7.7095484e+01   1.0708978e+02   2.3531968e+02   1.6425716e+01   2.8215258e+02  -1.5241419e+00   6.0265161e+01   1.4922330e+02   3.9507032e+02   1.0150631e+02   6.2357742e+01   1.5038815e+02   1.3205387e+02   2.7187569e+02   8.8952581e+01   1.0494766e+02   2.0412032e+02   1.1229548e+00   3.3247871e+02   1.7319768e+01   8.5714516e+01   6.9317032e+01   5.2683548e+01   1.5708370e+02
   5.8173871e+01   1.2387125e+02   9.0535161e+01   1.9453557e+02   9.1387419e+01   1.6133804e+02   5.2919677e+01   2.0280901e+02   4.6251129e+02   2.1907806e+01   2.7629355e+01   2.6259974e+01   2.4691677e+02   1.7787948e+01   4.6496129e+01   1.2982160e+02   4.0904839e+01   1.8676645e+01   8.4458065e+01   1.2530594e+02   5.7434516e+01   1.3672524e+02   7.7215161e+01   1.4416698e+02   3.0645774e+02   1.4779832e+01   6.5127742e+01   7.6665265e+01   6.5749032e+01   1.3634234e+02   3.3125419e+02   1.0732568e+01   4.1996774e+01   4.2411226e+01   6.8737419e+01   1.1657165e+02   8.3810000e+01   1.3044004e+02   6.1749355e+01   1.4439070e+02   1.2372903e+02   9.6221355e+01   3.2272806e+02   2.2014323e+00   3.3568194e+02   2.2367355e+00   5.3095161e+01   1.1114206e+02   7.8778387e+01   1.5654741e+02   4.5652839e+02   4.7901277e+01   2.9717677e+02  -3.4011884e+01   8.0133226e+01   1.2772579e+02   6.4131935e+01   1.1542106e+02   3.5283226e+01   1.3628573e+02   1.0517419e+01   1.3590506e+02   4.0805806e+01   1.7261489e+02   4.2693226e+01   1.3126067e+02   6.3213871e+01   9.9729019e+01   4.2813226e+01   1.2598849e+02   4.2857742e+01   8.3827187e+01   1.6589032e+01  -3.8242194e+00   9.1776452e+01   1.5286014e+02   1.8056645e+02   1.1599694e+02   1.6535484e+02  -1.0612903e-01   2.7146516e+02   1.6476335e+01   4.7576774e+01   1.1694934e+02   3.7900323e+01   1.0087959e+02   4.6808065e+01   9.4814387e+01   7.7736774e+01   8.2474606e+01   4.6990968e+01   8.3613303e+01   3.4150968e+01   9.4473084e+01   3.0583548e+01   6.6901058e+01   5.0575806e+01   6.6824903e+01   1.2607387e+02   1.4636441e+02   3.0536129e+01   7.5820013e+01   5.8939677e+01   1.5900676e+02   5.2794194e+01   1.3437840e+02   1.2059677e+02   1.2312903e+00   3.2375935e+02   3.5328000e+00   1.9835484e+01   1.7329935e+01   5.4241935e+01   7.9578387e+01   1.4779774e+02   2.2008457e+02   3.0732161e+02   1.7547497e+01   7.4029032e+01   1.5765123e+02   8.4375484e+01   1.1712738e+02   2.6260968e+02   2.4392516e+01   3.1301258e+02   1.5817058e+01   6.6315161e+01   1.5426930e+02   4.2031032e+02   7.7157110e+01   5.4837742e+01   1.5884975e+02   1.1758387e+02   2.6827329e+02   8.1712581e+01   7.6096865e+01   2.0336032e+02   4.1437548e+00   3.5275871e+02   1.6973677e+00   1.1405452e+02   9.3389832e+01   8.0773548e+01   1.3969650e+02
   6.7793871e+01   1.3829165e+02   9.5535161e+01   1.9346557e+02   7.8767419e+01   1.5010764e+02   7.5689677e+01   1.9375741e+02   4.1872129e+02   2.0721006e+01   1.7159355e+01   2.6957574e+01   2.5529677e+02   2.0827548e+01   4.8876129e+01   1.1682120e+02   3.9844839e+01   3.7861445e+01   8.3088065e+01   1.0772554e+02   6.2154516e+01   1.3729764e+02   6.4835161e+01   1.7796738e+02   3.0202774e+02   2.5374232e+01   5.0887742e+01   8.5904465e+01   6.3089032e+01   1.3670514e+02   4.0872419e+02   1.9394968e+01   4.6496774e+01   3.6501226e+01   6.6407419e+01   1.0427805e+02   5.2190000e+01   1.6186964e+02   6.8749355e+01   1.1092070e+02   1.2819903e+02   1.0500375e+02   3.7420806e+02   4.6530323e+00   3.2016194e+02  -9.3316645e+00   6.7135161e+01   1.1239886e+02   6.3728387e+01   1.1544141e+02   3.6652839e+02   5.1671277e+01   3.1011677e+02  -7.4670839e+00   8.6943226e+01   1.4632099e+02   4.6411935e+01   1.0697866e+02   4.2523226e+01   1.0437653e+02   1.8747419e+01   1.3133666e+02   4.7425806e+01   1.3760529e+02   4.6123226e+01   1.2364627e+02   4.6443871e+01   1.1112062e+02   5.8673226e+01   1.2962969e+02   4.4997742e+01   9.2885987e+01   2.2590323e+00   3.5272181e+01   6.4726452e+01   1.6044414e+02   1.6751645e+02   1.0471094e+02   1.9535484e+02   6.9738710e+00   2.9303516e+02   1.1130735e+01   4.7576774e+01   1.2513934e+02   4.0660323e+01   9.8188787e+01   3.2478065e+01   9.4680787e+01   9.7016774e+01   5.9312206e+01   4.9040968e+01   8.0119303e+01   5.0190968e+01   9.6329884e+01   2.1063548e+01   5.7182658e+01   3.0675806e+01   8.1086903e+01   1.0274387e+02   1.1070081e+02   6.0626129e+01   1.1055281e+02   4.5129677e+01   1.2221156e+02   4.6274194e+01   1.2094000e+02   3.9231677e+02   2.1369032e-01   3.3594935e+02   1.4077600e+01   5.5548387e-01   3.0623355e+00   6.7241935e+01   1.1924839e+02   1.5775774e+02   1.7405777e+02   2.7613161e+02   2.1132697e+01   6.8419032e+01   1.7725003e+02   9.6045484e+01   1.1519378e+02   2.3212968e+02   1.9540916e+01   2.8782258e+02  -1.9777419e+00   5.7695161e+01   1.5204890e+02   3.9874032e+02   8.0312710e+01   5.1787742e+01   1.3189375e+02   1.6558387e+02   2.5553329e+02   5.6472581e+01   8.7686065e+01   2.1026032e+02   2.3021755e+01   3.4666871e+02   2.7564568e+01   9.4054516e+01   7.7799832e+01   8.6633548e+01   9.9177703e+01
   4.6793871e+01   1.2940165e+02   1.0467516e+02   2.1359437e+02   6.9477419e+01   2.1599084e+02   8.1639677e+01   1.7671141e+02   3.9641129e+02   3.3565806e+01   3.0869355e+01   3.4290774e+01   2.3167677e+02   1.9714839e-01   4.2496129e+01   1.4690160e+02   3.9004839e+01   3.6878645e+01   1.0333806e+02   1.2635554e+02   5.9104516e+01   1.1012164e+02   5.7115161e+01   1.5610498e+02   2.4278774e+02   1.8063432e+01   5.7467742e+01   1.0646806e+02   6.0989032e+01   1.3439314e+02   4.4820419e+02   1.6806568e+01   6.3396774e+01   4.3949226e+01   5.9027419e+01   1.4205845e+02   8.3330000e+01   1.3404844e+02   6.5699355e+01   1.2468470e+02   1.1986903e+02   9.6810155e+01   3.5701806e+02   4.3182323e+00   3.1292194e+02  -2.2522465e+01   6.5755161e+01   1.2921926e+02   5.9048387e+01   1.4607581e+02   3.7994839e+02   4.6787677e+01   2.7132677e+02   4.0061161e+00   6.0943226e+01   1.4388099e+02   3.3511935e+01   9.8870658e+01   5.3193226e+01   1.1523293e+02   2.4557419e+01   1.2025186e+02   5.8045806e+01   1.4818569e+02   3.5073226e+01   1.1844027e+02   4.2063871e+01   1.2047102e+02   5.9523226e+01   1.2380169e+02   4.8327742e+01   1.0209959e+02   3.7290323e+00   1.9064581e+01   6.9876452e+01   1.3918214e+02   1.9165645e+02   1.0434974e+02   1.9544484e+02   1.4256671e+01   3.1432516e+02  -9.1924645e+00   6.0576774e+01   1.2218934e+02   4.9950323e+01   9.0345587e+01   3.4478065e+01   8.2610787e+01   7.6256774e+01   8.6063006e+01   4.8800968e+01   1.0537850e+02   5.9960968e+01   7.9078284e+01   2.4923548e+01   6.6873858e+01   5.3385806e+01   7.5080103e+01   1.0707387e+02   1.8064441e+02   3.8816129e+01   9.0197613e+01   5.2409677e+01   1.1890916e+02   5.6944194e+01   1.3708640e+02   4.4250677e+02  -1.4150968e-01   2.9908935e+02   1.3886400e+01   1.3455484e+01   1.8460335e+01   5.3671935e+01   9.9333987e+01   1.6027774e+02   1.7789617e+02   2.8904161e+02   5.2898968e+00   8.4369032e+01   1.5320403e+02   8.6855484e+01   1.0535898e+02   2.5898968e+02   1.4722116e+01   3.1144258e+02   2.0926581e+00   6.6455161e+01   1.2367810e+02   3.5959032e+02   8.0824710e+01   6.9977742e+01   1.6463855e+02   1.3158387e+02   2.6253329e+02   8.9092581e+01   7.2406465e+01   1.9445032e+02   9.4265548e+00   3.3737871e+02   7.1177677e+00   1.0205452e+02   7.4919832e+01   6.1633548e+01   1.7741770e+02
   5.8033871e+01   1.2983245e+02   1.0896516e+02   1.8939117e+02   8.9437419e+01   1.8234404e+02   4.9689677e+01   1.6287741e+02   4.4888129e+02   9.9382065e+00   3.1399355e+01   2.9438374e+01   2.3881677e+02   1.1535948e+01   4.6776129e+01   1.3622920e+02   4.2534839e+01   1.7016245e+01   8.2958065e+01   1.1892594e+02   6.9674516e+01   1.2327604e+02   5.2305161e+01   1.3000978e+02   2.6830774e+02  -1.0078168e+01   5.3557742e+01   5.2310865e+01   6.6319032e+01   1.3696674e+02   4.3925419e+02   2.5622568e+01   3.6396774e+01   1.7659226e+01   7.0027419e+01   1.3141845e+02   6.8660000e+01   1.1489204e+02   7.1989355e+01   1.3342150e+02   1.1896903e+02   7.8692155e+01   3.3815806e+02   1.0170323e+00   3.1859194e+02   6.2639355e+00   5.2895161e+01   1.1820806e+02   5.8308387e+01   1.0592501e+02   4.0656839e+02   4.4328077e+01   2.9295677e+02  -1.1414284e+01   6.3983226e+01   1.6511779e+02   3.8031935e+01   1.0783906e+02   5.1333226e+01   1.0705173e+02   2.4847419e+01   1.2627866e+02   6.1145806e+01   1.5102769e+02   5.9833226e+01   1.4640947e+02   4.5113871e+01   9.3987019e+01   4.2053226e+01   1.3566929e+02   4.6857742e+01   7.9217187e+01   1.4399032e+01   2.1490981e+01   7.9926452e+01   1.7480814e+02   1.6046645e+02   1.0474494e+02   1.7797484e+02   1.5364271e+01   2.8755516e+02   8.1891355e+00   5.6096774e+01   1.2702774e+02   8.0900323e+01   9.0629587e+01   5.4188065e+01   1.0718399e+02   1.3087677e+02   5.2173406e+01   4.6230968e+01   8.8154103e+01   5.3000968e+01   8.5825084e+01   4.4013548e+01   7.0116658e+01   4.9525806e+01   9.7298903e+01   1.0341387e+02   1.8226721e+02   4.5246129e+01   9.5783213e+01   5.7839677e+01   1.0933476e+02   4.5414194e+01   1.3234880e+02   3.6721677e+02   3.5516903e+00   2.8485935e+02   3.0734800e+01   7.9354839e+00   1.3001935e+01   4.8961935e+01   8.3810787e+01   1.4322774e+02   1.9131017e+02   2.9394161e+02   2.9757897e+01   6.3129032e+01   1.2471323e+02   9.8235484e+01   1.0177858e+02   2.5231968e+02  -2.5942839e+00   3.0263258e+02  -2.5925419e+00   4.7225161e+01   1.4283650e+02   3.8050032e+02   9.2811910e+01   4.7977742e+01   1.5419855e+02   1.1901387e+02   2.7277889e+02   8.7282581e+01   8.1981265e+01   2.2859032e+02  -5.9464516e-01   2.9466871e+02   2.1624568e+01   7.7244516e+01   8.1234632e+01   1.0549355e+02   1.3209890e+02
   5.7833871e+01   1.3208845e+02   1.0372516e+02   1.8429037e+02   6.8527419e+01   1.8639684e+02   8.6919677e+01   1.7351901e+02   4.3083129e+02   2.5232206e+01   2.2093548e+00   2.6963574e+01   2.3643677e+02   1.9336348e+01   3.9546129e+01   1.4642760e+02   3.4054839e+01   3.8904645e+01   8.4708065e+01   1.1228594e+02   7.3484516e+01   1.2844124e+02   4.7305161e+01   1.5012978e+02   3.1302774e+02   1.4774232e+01   5.1507742e+01   7.3144865e+01   5.3469032e+01   1.3090474e+02   4.6201419e+02   8.0817677e+00   4.7996774e+01   8.3312258e+00   6.8787419e+01   1.3246765e+02   8.5280000e+01   1.2884244e+02   5.2889355e+01   1.1532950e+02   1.0924903e+02   1.0765975e+02   3.1634806e+02  -5.9581677e+00   3.3359194e+02  -5.5960645e+00   4.4095161e+01   1.1595206e+02   8.6778387e+01   1.3085741e+02   5.1704839e+02   4.4489677e+01   2.6201677e+02   9.8009161e+00   7.9653226e+01   1.6690419e+02   4.9081935e+01   9.6005058e+01   6.1143226e+01   1.3635693e+02   4.7657419e+01   1.1136386e+02   4.3375806e+01   1.2654929e+02   3.9743226e+01   1.4101667e+02   4.6643871e+01   9.9484619e+01   2.8673226e+01   1.3283969e+02   4.7427742e+01   7.2881587e+01   2.0069032e+01   9.4173806e+00   9.8876452e+01   1.4329214e+02   1.8384645e+02   1.5054454e+02   2.0211484e+02   2.0153071e+01   2.7546516e+02   1.2563355e+00   4.8246774e+01   1.1846574e+02   5.1420323e+01   7.4277987e+01   5.0378065e+01   1.1462879e+02   8.8776774e+01   8.2641406e+01   3.6270968e+01   7.6950903e+01   5.9670968e+01   8.9141484e+01   2.3013548e+01   7.9266658e+01   4.9055806e+01   7.9236503e+01   1.0550387e+02   1.4658001e+02   3.7156129e+01   8.4050413e+01   6.6409677e+01   8.2649161e+01   5.9944194e+01   1.3442640e+02   3.9412677e+02   1.1868890e+01   2.9951935e+02   2.2902000e+01   2.0695484e+01   1.4071135e+01   7.6341935e+01   1.1333039e+02   1.3165774e+02   1.7814577e+02   2.6637161e+02   3.2343497e+01   4.7889032e+01   1.7751243e+02   8.4905484e+01   1.0075498e+02   2.5179968e+02   3.2257316e+01   2.9496258e+02   3.1710581e+00   5.4505161e+01   1.5868410e+02   3.6688032e+02   9.1381510e+01   6.0307742e+01   1.2855215e+02   1.0948387e+02   3.1311129e+02   9.0662581e+01   8.3090865e+01   2.1812032e+02   1.9052955e+01   3.3804871e+02  -9.3583226e-01   7.3244516e+01   7.7554632e+01   1.0230355e+02   1.4807410e+02
   6.1603871e+01   1.4473685e+02   9.6965161e+01   2.1173117e+02   8.9867419e+01   1.8621964e+02   6.2489677e+01   1.7128341e+02   3.7125129e+02  -5.9013935e+00   2.2589355e+01   4.0383174e+01   2.8181677e+02   2.1859484e+00   4.9256129e+01   1.5688080e+02   2.8324839e+01   3.3213045e+01   1.2058806e+02   1.1028554e+02   6.4344516e+01   1.2479244e+02   5.5215161e+01   1.3854698e+02   2.9530774e+02  -6.1381677e+00   5.9317742e+01   8.1040065e+01   3.9609032e+01   1.2601354e+02   4.3220419e+02   1.0086568e+01   4.5946774e+01   1.9952258e+00   6.8977419e+01   1.3302245e+02   6.6040000e+01   1.2176164e+02   6.9269355e+01   1.3873910e+02   1.1800903e+02   9.8818955e+01   3.5758806e+02   1.6932632e+01   3.4873194e+02   9.5227355e+00   4.7705161e+01   1.2933326e+02   8.9048387e+01   1.5614581e+02   4.2142839e+02   4.1039277e+01   3.0611677e+02  -1.8047084e+01   9.6893226e+01   1.6314499e+02   5.5361935e+01   1.0436266e+02   4.9903226e+01   1.1882613e+02   1.0927742e+02   6.5194258e+01   6.0715806e+01   1.2635209e+02   3.2213226e+01   1.2456907e+02   5.7163871e+01   1.0540302e+02   4.4383226e+01   1.3262289e+02   3.8857742e+01   7.1287187e+01   8.4490323e+00   1.6206981e+01   8.7776452e+01   1.4675014e+02   1.6965645e+02   9.9109742e+01   1.6544484e+02   6.1766710e+00   2.8889516e+02  -5.9680645e+00   3.6906774e+01   9.9662942e+01   4.9040323e+01   7.9898387e+01   4.2098065e+01   7.0961187e+01   1.0863677e+02   7.4332606e+01   4.4800968e+01   8.5508503e+01   4.5340968e+01   8.5007884e+01   3.7063548e+01   5.9762658e+01   3.5195806e+01   6.9865303e+01   1.1484387e+02   1.1488281e+02   4.6586129e+01   8.5766013e+01   7.1459677e+01   9.4575161e+01   4.2174194e+01   9.9938000e+01   3.3464677e+02   1.3487290e+01   2.4742935e+02  -4.7008000e+00   4.0254839e+00  -8.6352645e+00   6.4431935e+01   1.2481319e+02   1.0937774e+02   1.9901817e+02   2.8047161e+02   7.2154968e+00   4.6609032e+01   1.4489483e+02   8.4045484e+01   7.8203781e+01   1.7922968e+02   3.5329161e+00   3.0720258e+02   8.8118581e+00   3.8605161e+01   1.4124610e+02   3.5488032e+02   9.4671510e+01   6.3307742e+01   1.3864215e+02   7.3393871e+01   5.2461849e+02   6.6472581e+01   8.7746065e+01   1.9631032e+02  -2.7222452e+00   2.8985871e+02   1.4539368e+01   5.7814516e+01   5.9649032e+01   7.3343548e+01   9.8240903e+01
[truncated: 3,061,041 more chars]
