# Supplementary material for: Specific structural elements of the T-box riboswitch drive the two-step binding of the tRNA ligand
Source: eLife. 2018 Sep 25;7:e39518. doi: 10.7554/eLife.39518 (PMC6197855; doi:10.7554/eLife.39518)
Supplement: Figure 2—source data 2. [file elife-39518-fig2-data2.zip › Repeat1.txt]

   8.0000000e+00   8.0000000e+00   2.1000000e+01   2.1000000e+01   2.2000000e+01   2.2000000e+01   2.6000000e+01   2.6000000e+01   4.7000000e+01   4.7000000e+01   6.2000000e+01   6.2000000e+01   7.4000000e+01   7.4000000e+01   7.8000000e+01   7.8000000e+01   8.3000000e+01   8.3000000e+01   1.0500000e+02   1.0500000e+02   1.2600000e+02   1.2600000e+02   1.2700000e+02   1.2700000e+02   1.4100000e+02   1.4100000e+02   1.5100000e+02   1.5100000e+02   1.5200000e+02   1.5200000e+02   1.6800000e+02   1.6800000e+02   1.7800000e+02   1.7800000e+02   1.7900000e+02   1.7900000e+02   1.8900000e+02   1.8900000e+02   2.0600000e+02   2.0600000e+02   2.1500000e+02   2.1500000e+02   2.1800000e+02   2.1800000e+02   2.2000000e+02   2.2000000e+02   2.3200000e+02   2.3200000e+02   2.5400000e+02   2.5400000e+02   2.6300000e+02   2.6300000e+02   2.7600000e+02   2.7600000e+02   2.9100000e+02   2.9100000e+02   3.0600000e+02   3.0600000e+02   3.1300000e+02   3.1300000e+02   3.1400000e+02   3.1400000e+02   3.2500000e+02   3.2500000e+02   3.8700000e+02   3.8700000e+02   3.9000000e+02   3.9000000e+02   3.9700000e+02   3.9700000e+02   4.1300000e+02   4.1300000e+02   4.2200000e+02   4.2200000e+02   4.3000000e+02   4.3000000e+02   4.3300000e+02   4.3300000e+02   4.4000000e+02   4.4000000e+02   4.4300000e+02   4.4300000e+02   4.4900000e+02   4.4900000e+02   4.6300000e+02   4.6300000e+02   4.6500000e+02   4.6500000e+02   4.8900000e+02   4.8900000e+02   4.9000000e+02   4.9000000e+02   4.9100000e+02   4.9100000e+02   5.2100000e+02   5.2100000e+02   5.4000000e+02   5.4000000e+02   5.4800000e+02   5.4800000e+02   5.4900000e+02   5.4900000e+02   5.5400000e+02   5.5400000e+02   5.8000000e+02   5.8000000e+02   5.8500000e+02   5.8500000e+02   6.0600000e+02   6.0600000e+02   6.2000000e+02   6.2000000e+02   6.3400000e+02   6.3400000e+02   6.3700000e+02   6.3700000e+02   6.4200000e+02   6.4200000e+02   6.4500000e+02   6.4500000e+02   6.7100000e+02   6.7100000e+02   6.7800000e+02   6.7800000e+02   6.7900000e+02   6.7900000e+02   6.9100000e+02   6.9100000e+02   7.2100000e+02   7.2100000e+02   7.3900000e+02   7.3900000e+02   7.4000000e+02   7.4000000e+02   7.6400000e+02   7.6400000e+02   7.8600000e+02   7.8600000e+02   8.2600000e+02   8.2600000e+02   8.3000000e+02   8.3000000e+02   8.4000000e+02   8.4000000e+02
   2.3297774e+02  -2.7677897e+01   2.8195774e+02  -3.8524684e+01   3.2656839e+02  -6.2014826e+01   2.7595258e+02  -2.5752981e+01   2.4755387e+02  -2.9534310e+01   2.9689452e+02  -4.2355110e+01   2.4039323e+02  -3.0268877e+01   2.1612323e+02   7.0273368e+01   2.7414516e+02  -1.8985484e+01   2.1110935e+02  -1.9530039e+01   2.6572871e+02  -1.1285716e+01   1.5905355e+02  -2.3836219e+01   2.8401323e+02  -3.1235897e+01   2.3115742e+02   1.5092934e+02   3.0806839e+02  -1.4980632e+01   2.5664677e+02   1.3195032e+01   2.7859677e+02   6.8290323e-01   2.8226000e+02  -1.2848865e+01   3.3749258e+02  -1.3114568e+01   2.1826871e+02  -1.1671174e+01   1.6517516e+02  -2.0101755e+01   2.7956226e+02  -1.1594658e+01   2.3798387e+02   1.1959355e+01   2.5116000e+02   4.1184903e+00   3.0251097e+02  -1.3181200e+01   2.3429000e+02  -2.0956748e+01   2.4306742e+02  -1.6916039e+01   6.2173452e+02  -2.8001342e+01   8.6235161e+01   2.6397990e+02   2.2718000e+02   2.1004387e+00   2.4109484e+02   1.0542090e+01   1.9018935e+02   9.9629161e+00   2.7970258e+02  -3.1273303e+01   2.1425935e+02   1.2521764e+02   1.5775677e+02   3.8891394e+01   2.2342516e+02   1.4256050e+02   4.7581452e+02  -3.3938710e+01   2.8418355e+02  -8.7837161e+00   3.4351806e+02  -5.4998323e+00   3.8718258e+02  -1.5596865e+01   3.2059677e+02  -1.1192581e+01   2.0057774e+02   4.5521677e+00   3.1917065e+02   1.7215484e-01   3.0780613e+02  -3.3393200e+01   8.8242581e+01   1.1825511e+02   2.9520419e+02  -1.1129239e+01   1.8370645e+02   1.1074994e+02   2.0429097e+02   1.9658013e+01   1.7672677e+02   3.9825032e+00   2.5821355e+02   4.8096903e+00   2.8597871e+02  -5.7818452e+00   2.2807097e+02  -1.8979548e+01   3.4343742e+02  -1.8909510e+01   1.6979226e+02   1.5164565e+02   2.2676742e+02  -1.3132039e+01   3.6319065e+02   5.5229587e+01   1.8687226e+02   4.4605419e+00   2.7445613e+02   1.6999316e+01   4.5897387e+02  -2.4712426e+01   3.1820968e+02  -1.2115484e+01   2.5572484e+02   1.7974271e+01   4.5154548e+02   1.9076684e+01   6.1786129e+01   2.2001808e+02   2.3951290e+02  -1.5088774e+01   2.6391452e+02   1.2046516e+01   3.8234710e+02  -1.9037123e+01   2.5056226e+02  -1.5021755e+01   1.2031226e+02   1.5865341e+02   2.8415645e+02   3.6351355e+01   2.0215806e+02  -2.3803290e+01   1.4729903e+02  -9.1710194e+00   3.6632645e+02   4.3935613e+00
   2.3645774e+02  -3.9576297e+01   2.8223774e+02  -3.1887084e+01   3.1313839e+02  -4.7504258e+00   3.0134258e+02  -4.1114181e+01   2.6355387e+02  -7.5743097e+00   3.8770452e+02  -3.7199097e+00   3.2591323e+02  -1.4004774e+00   2.9184323e+02   1.1859577e+02   2.8805516e+02  -3.5282839e+00   2.1486935e+02  -9.5008387e+00   2.9015871e+02   1.6139884e+01   1.8153355e+02   8.1253806e+00   2.8011323e+02  -7.3538968e+00   1.9006742e+02   1.4078654e+02   2.7849839e+02  -3.6515032e+01   2.1792677e+02   5.8726323e+00   3.0221677e+02   1.7933032e+00   3.7235000e+02  -1.5676065e+01   3.0144258e+02  -3.9405677e+00   1.8031871e+02   1.2024826e+01   1.6174516e+02  -2.1537355e+01   2.0485226e+02  -1.2237858e+01   2.6384387e+02  -1.8109445e+01   2.8506000e+02   2.0736490e+01   2.5451097e+02   2.9568800e+01   2.8429000e+02  -1.4006748e+01   3.4044742e+02   2.7673561e+01   6.7559452e+02   1.4879858e+01   6.7475161e+01   2.9353070e+02   2.1928000e+02  -1.1267561e+01   2.3795484e+02   5.1033290e+01   2.0651935e+02   2.3376516e+01   2.6094258e+02  -1.6292503e+01   2.1339935e+02   9.3906439e+01   1.1866677e+02   5.1068594e+01   1.8752516e+02   1.9577250e+02   4.5343452e+02   2.8016903e+00   2.2351355e+02  -7.7001161e+00   3.7642806e+02   7.7273677e+00   3.5180258e+02   9.4353548e-01   3.6183677e+02  -4.7317806e+00   2.1919774e+02   7.2525677e+00   3.8493065e+02  -1.7848645e+01   3.4961613e+02  -2.6448000e+01   5.0002581e+01   8.2594310e+01   3.3606419e+02  -9.3080387e+00   1.8570645e+02   1.1944994e+02   1.6595097e+02   3.5195213e+01   2.5149677e+02   1.4760903e+01   2.4764355e+02   2.1225290e+01   2.7892871e+02  -7.2178452e+00   1.7207097e+02  -3.9499548e+01   3.1548742e+02  -8.9135097e+00   1.4665226e+02   1.4101685e+02   2.0913742e+02   2.1808361e+01   3.4343065e+02   3.8520387e+01   1.9982226e+02   7.4645419e+00   2.5749613e+02   2.4546116e+01   6.7253387e+02  -2.4172258e+00   3.7191968e+02   5.2577161e+00   2.2972484e+02   1.1054271e+01   4.2716548e+02   1.6887084e+01   5.5496129e+01   3.0786128e+02   2.4042290e+02  -3.6731574e+01   2.8381452e+02   1.5854516e+01   3.6310710e+02  -1.4827923e+01   2.0714226e+02  -1.8508155e+01   1.5764226e+02   1.2705701e+02   3.2087645e+02   1.9263755e+01   2.2968806e+02  -8.6156903e+00   1.6610903e+02  -1.5435819e+01   3.7117645e+02   4.7655613e+00
   2.6031774e+02  -2.3445097e+01   2.6618774e+02  -1.8503084e+01   3.1956839e+02  -3.3504826e+01   2.3824258e+02  -4.8546181e+01   2.3498387e+02  -5.7187097e+00   3.3537452e+02  -7.6235097e+00   2.6677323e+02  -7.9492774e+00   2.4289323e+02   8.5651768e+01   2.6072516e+02  -2.9431884e+01   2.0134935e+02  -1.1889239e+01   2.6557871e+02  -1.5893716e+01   2.0853355e+02  -1.1246194e+00   2.5958323e+02  -7.8514968e+00   2.2630742e+02   1.8107734e+02   3.1897839e+02  -2.7143432e+01   2.2883677e+02   1.8419832e+01   2.8907677e+02   6.3245032e+00   3.2726000e+02   2.9811355e+00   2.8268258e+02  -4.2497677e+00   1.5907871e+02   2.3534026e+01   2.2798516e+02  -1.5465548e+00   2.6170226e+02  -2.6065858e+01   2.8127387e+02  -1.7033845e+01   3.0320000e+02   3.4252903e+00   2.7085097e+02  -2.6984000e+00   2.6686000e+02   9.1576516e+00   3.1459742e+02   7.4156129e-01   6.1420452e+02  -2.5928942e+01   7.9805161e+01   2.3735430e+02   2.3151000e+02   6.1403871e-01   2.4205484e+02   1.7135290e+01   2.0023935e+02  -1.4510839e+00   2.5475258e+02  -5.1730323e-01   2.1554935e+02   1.1054444e+02   1.6847677e+02   2.2703794e+01   1.4533516e+02   2.3200770e+02   4.6424452e+02   8.5968903e+00   2.9328355e+02   1.0958284e+01   3.5732806e+02   1.3453677e+00   3.6109258e+02  -1.9469665e+01   3.5007677e+02   1.8689019e+01   2.4505774e+02  -1.3866232e+01   3.7593065e+02  -6.3186452e+00   3.4770613e+02  -3.1535200e+01   6.4902581e+01   1.2973231e+02   3.7730419e+02   2.0492761e+01   1.8051645e+02   1.1310514e+02   1.8500097e+02   3.3771213e+01   3.4887677e+02   8.2050323e-01   1.9921355e+02  -2.4203097e+00   2.4759871e+02   2.0998555e+01   1.9602097e+02  -2.6465548e+01   3.1110742e+02  -1.1233110e+01   1.7293226e+02   9.5154452e+01   2.5213742e+02  -1.8531639e+01   3.2719065e+02   3.4959587e+01   2.1139226e+02  -1.6031058e+01   2.6249613e+02   3.0561161e+00   5.4641387e+02  -8.2676258e+00   2.9301968e+02   2.0759716e+01   2.3701484e+02   2.3991071e+01   4.2407548e+02   3.0084284e+01   5.6066129e+01   2.2281568e+02   2.2009290e+02  -1.8105174e+01   3.5126452e+02  -2.9914839e+00   3.6300710e+02  -4.6299226e+00   2.5571226e+02  -2.2937548e+00   1.1221226e+02   1.3402141e+02   3.0210645e+02   4.4385355e+01   2.6658806e+02  -3.4377690e+01   1.5867903e+02   7.4485806e+00   3.4841645e+02   2.7263613e+00
   2.3974774e+02  -5.1269497e+01   1.9171774e+02  -1.5645484e+01   5.9256839e+02  -3.0484826e+01   2.5481258e+02  -3.2441781e+01   2.5955387e+02  -2.9544310e+01   3.0565452e+02  -2.5395910e+01   2.8996323e+02  -1.4424477e+01   2.3189323e+02   8.2151768e+01   2.7767516e+02  -1.0937884e+01   2.0472935e+02  -7.4496387e+00   2.8886871e+02  -3.3716916e+01   1.3896355e+02  -4.3989019e+01   2.8830323e+02  -1.9769097e+01   2.1491742e+02   1.4445854e+02   3.1040839e+02  -9.0278323e+00   2.5145677e+02   1.6040232e+01   2.5326677e+02   1.5693032e+00   3.1973000e+02  -7.8064645e+00   3.5830258e+02  -2.2439368e+01   2.6817871e+02  -1.1193974e+01   1.9660516e+02  -2.1896155e+01   2.7347226e+02  -3.9057458e+01   2.7070387e+02   1.3341755e+01   3.0558000e+02   5.2348903e+00   4.0704097e+02   8.8364000e+00   3.5386000e+02  -1.4092348e+01   2.3773742e+02   1.7610361e+01   6.1982452e+02  -3.1278542e+01   9.3525161e+01   2.5696670e+02   2.4099000e+02  -2.5144361e+01   2.4600484e+02   1.4859290e+01   2.5075935e+02  -4.2126839e+00   2.5332258e+02   2.1709677e-01   2.0173935e+02   1.3359924e+02   1.4947677e+02   5.4983794e+01   1.5428516e+02   2.4971170e+02   4.4729452e+02   1.2192890e+01   2.0670355e+02  -1.2735316e+01   3.6589806e+02   1.1799768e+01   2.8052258e+02  -2.4940645e+00   3.5769677e+02  -9.2058065e-01   2.3648774e+02   2.4893677e+00   2.8807065e+02  -1.8339845e+01   3.1046613e+02  -6.3660000e+00   9.0862581e+01   1.4489551e+02   4.0668419e+02   1.4236129e-01   1.4894645e+02   1.1030074e+02   3.0586097e+02   1.0622413e+01   2.4806677e+02   2.3315303e+01   2.0974355e+02  -6.5927097e+00   2.9192871e+02   1.1221548e+00   2.3793097e+02  -3.7438348e+01   4.0162742e+02   9.5529032e-01   1.7203226e+02   1.0574645e+02   2.7797742e+02  -4.5488387e+00   3.3581065e+02   1.9419987e+01   1.8772226e+02   9.9125419e+00   2.3868613e+02   1.0530916e+01   5.5372387e+02  -1.7472426e+01   2.5796968e+02  -4.3462839e+00   2.9825484e+02   4.3318710e+00   4.1773548e+02   3.5401484e+01   6.0206129e+01   1.8652448e+02   2.5809290e+02  -2.0475174e+01   2.7776452e+02   1.0885161e+00   3.5200710e+02  -1.6099226e+00   2.3271226e+02   1.8596245e+01   1.1945226e+02   1.5730221e+02   3.1839645e+02   2.8082155e+01   2.5110806e+02  -2.4569290e+01   1.6719903e+02  -1.0853019e+01   3.6832645e+02   1.2993561e+01
   2.6726774e+02  -2.7001097e+01   2.4728774e+02  -2.1611084e+01   6.3770839e+02  -2.3856026e+01   3.4605258e+02  -2.6790981e+01   2.4255387e+02  -1.2324310e+01   2.7246452e+02  -2.6450710e+01   3.2525323e+02  -3.0157677e+01   2.0741323e+02   9.4540168e+01   2.6243516e+02  -1.5188684e+01   2.1334935e+02   7.9607613e+00   2.9277871e+02  -2.8839716e+01   1.6053355e+02  -2.1144619e+01   2.9611323e+02  -2.1153897e+01   1.6939742e+02   1.4749014e+02   3.0963839e+02  -2.4296232e+01   2.2226677e+02   3.0665432e+01   3.0478677e+02   2.2587703e+01   3.5378000e+02  -2.9340465e+01   3.4521258e+02   5.9878323e+00   2.8579871e+02   2.0686426e+01   2.0494516e+02  -1.4083355e+01   2.5075226e+02  -1.9909858e+01   2.9641387e+02   7.8049548e+00   2.9868000e+02  -1.8593110e+01   3.6142097e+02  -3.8940000e+00   2.8962000e+02  -8.9531484e+00   2.7192742e+02  -1.1274839e+01   6.2644452e+02  -6.9981419e+00   8.5235161e+01   2.9077990e+02   2.1894000e+02   4.0396387e+00   2.2005484e+02   2.7315290e+01   2.4361935e+02   1.0738516e+01   1.9061258e+02  -2.1816103e+01   2.1363935e+02   1.0955724e+02   1.2904677e+02   3.4998194e+01   1.4366516e+02   3.2152130e+02   4.9958452e+02  -3.7003097e+00   2.5604355e+02  -4.9251613e-01   3.7608806e+02  -1.0295432e+01   3.4118258e+02  -3.4876865e+01   3.1302677e+02  -1.1776981e+01   2.7776774e+02   4.2696774e-01   2.5197065e+02  -2.2618452e+00   3.2665613e+02  -1.3751200e+01   8.4242581e+01   8.2185110e+01   3.8306419e+02   6.8819613e+00   1.7865645e+02   9.3013935e+01   1.7405097e+02   1.3167213e+01   1.9439677e+02   3.7038903e+01   2.2512355e+02  -2.1131097e+00   2.8464871e+02  -1.0245445e+01   2.1150097e+02  -1.6993948e+01   3.7105742e+02   1.7880890e+01   1.6231226e+02   1.4157405e+02   2.7060742e+02   1.5207613e+00   2.6072065e+02   5.6327187e+01   2.2353226e+02   9.5774194e-01   2.9159613e+02   6.8181161e+00   4.6347387e+02  -3.9424258e+00   3.7315968e+02   1.7728516e+01   2.8244484e+02   1.2926671e+01   4.0221548e+02   1.0163084e+01   5.8496129e+01   2.7290128e+02   2.9199290e+02  -3.4527174e+01   2.7031452e+02  -2.7515484e+01   3.2653710e+02  -9.0023226e+00   2.8595226e+02   7.7570452e+00   1.1798226e+02   1.5536981e+02   3.2363645e+02   4.2802955e+01   2.2929806e+02   6.5055097e+00   1.5110903e+02  -4.9058194e+00   4.0955645e+02   8.1251613e+00
   2.7031774e+02  -4.4665097e+01   2.0980774e+02  -2.3852684e+01   6.4670839e+02  -1.1576026e+01   3.0105258e+02  -2.2470981e+01   2.4522387e+02  -6.2479097e+00   2.5965452e+02  -3.1805910e+01   1.9205323e+02  -3.7261677e+01   2.6412323e+02   1.4048337e+02   3.0781516e+02  -2.1109084e+01   2.4781935e+02   1.7231613e+00   3.1053871e+02  -5.9051613e-01   1.3815355e+02  -1.0204219e+01   2.4477323e+02  -6.9966968e+00   2.2153742e+02   1.8850894e+02   2.7559839e+02  -3.6523032e+01   2.0583677e+02  -5.5001677e+00   3.1688677e+02  -4.4302968e+00   2.9640000e+02  -2.4080065e+01   2.9702258e+02   2.4463032e+01   2.8621871e+02   1.0702826e+01   2.1541516e+02   6.7390452e+00   2.7723226e+02  -4.0282581e+00   2.4108387e+02  -1.4148645e+01   2.9882000e+02  -1.8844310e+01   3.5932097e+02  -2.5360000e+00   2.4567000e+02  -3.2971484e+00   2.7421742e+02  -8.4080387e+00   6.1559452e+02  -3.5080142e+01   7.4375161e+01   2.6473870e+02   2.1023000e+02  -7.7335613e+00   1.8909484e+02   1.5132090e+01   2.1570935e+02  -1.7028684e+01   1.8889258e+02  -7.9085032e+00   2.3906935e+02   1.1456284e+02   1.1747677e+02   4.8303794e+01   2.2057516e+02   1.8378850e+02   4.5143452e+02   2.4101690e+01   2.4480355e+02  -1.1683316e+01   3.5580806e+02   3.5669677e+00   3.2790258e+02  -3.6644645e+00   3.5226677e+02   3.2381935e-01   2.3929774e+02   2.4045677e+00   2.5645065e+02  -1.5950245e+01   2.6694613e+02  -3.1744400e+01   8.4672581e+01   1.2754071e+02   3.4149419e+02   7.0675613e+00   1.8584645e+02   1.1391874e+02   1.6162097e+02   1.9211613e+01   2.2053677e+02   1.0237703e+01   2.1312355e+02   2.5136890e+01   2.8802871e+02  -6.8958452e+00   2.1764097e+02  -1.6675148e+01   4.0886742e+02  -9.0039097e+00   2.3146226e+02   1.1137205e+02   3.1713742e+02  -2.5716387e+00   2.7091065e+02   1.8941987e+01   1.9463226e+02   5.4997419e+00   3.0087613e+02   2.7885716e+01   3.9897387e+02   1.4407574e+01   3.5067968e+02  -9.9530839e+00   2.7363484e+02   2.8011471e+01   4.0959548e+02   1.8242684e+01   8.7686129e+01   2.3742608e+02   2.8470290e+02   5.2960258e+00   2.7881452e+02   2.3045161e+00   3.0458710e+02  -1.6726323e+01   1.6233226e+02  -5.3033548e+00   1.2479226e+02   1.2310501e+02   3.1368645e+02   3.4598955e+01   2.4148806e+02  -1.4329690e+01   1.7915903e+02   9.5018065e-01   3.9879645e+02   5.7959613e+00
   2.7216774e+02  -4.4533097e+01   2.3309774e+02  -2.4235884e+01   5.4442839e+02  -3.3013626e+01   2.8334258e+02  -3.5244181e+01   2.4160387e+02  -8.3883097e+00   2.5694452e+02  -1.1449110e+01   2.2386323e+02  -2.7616477e+01   2.1322323e+02   1.0050537e+02   2.7643516e+02  -1.4458684e+01   2.1253935e+02  -4.6944387e+00   2.9677871e+02  -1.3819716e+01   1.9972355e+02  -2.6709819e+01   3.0087323e+02  -2.1294697e+01   2.4091742e+02   1.7785854e+02   3.0825839e+02  -2.1995832e+01   2.4154677e+02   1.7313032e+01   2.4759677e+02   5.6829032e+00   2.9102000e+02  -1.5096645e+00   3.7316258e+02   1.4511832e+01   2.6436871e+02   1.7020826e+01   1.9860516e+02   9.3238452e+00   2.9085226e+02  -1.9278581e+00   2.8760387e+02  -9.2024516e-01   3.1573000e+02  -2.1471097e+00   4.5151097e+02  -4.5312000e+00   3.0362000e+02  -2.8503148e+01   2.6521742e+02  -3.3080387e+00   5.7782452e+02   3.0314581e+00   6.5525161e+01   2.5463670e+02   2.4285000e+02   7.9683871e-01   1.6252484e+02   3.3067690e+01   2.4775935e+02  -2.0542684e+01   1.6218258e+02  -8.7317032e+00   2.3273935e+02   1.2611924e+02   1.2318677e+02   5.0516994e+01   3.3762516e+02   9.2854503e+01   4.7124452e+02   8.0868903e+00   2.6975355e+02   2.6006839e+00   3.3432806e+02   9.2353677e+00   2.8642258e+02   8.2239355e+00   3.4350677e+02   1.5946194e+00   2.3557774e+02   8.8021677e+00   2.7774065e+02  -2.6703445e+01   2.9470613e+02  -3.2575200e+01   8.3572581e+01   1.1295871e+02   3.7701419e+02   1.3605961e+01   1.5903645e+02   1.5668354e+02   2.1629097e+02   1.3118013e+01   2.0110677e+02   2.2172103e+01   2.2845355e+02  -1.9479510e+01   2.8040871e+02   4.8037548e+00   2.1960097e+02  -1.4301948e+01   2.8210742e+02  -3.2931097e+00   1.7198226e+02   1.1537045e+02   2.6481742e+02   3.9839613e+00   3.5243065e+02   3.9320387e+01   1.9644226e+02  -9.1150581e+00   2.5392613e+02   3.2211716e+01   4.9141387e+02   4.3823742e+00   3.4315968e+02   7.8385161e+00   2.3949484e+02  -6.1073290e+00   4.5078548e+02   1.6227484e+01   7.1876129e+01   2.3321088e+02   2.3556290e+02  -7.0127742e+00   2.8346452e+02   9.1325161e+00   3.1691710e+02   2.5147277e+01   2.2456226e+02   1.2438245e+01   1.3088226e+02   1.4871781e+02   3.2834645e+02   4.3956155e+01   2.3920806e+02  -2.6237290e+01   1.7862903e+02   4.7525806e+00   4.8927645e+02   2.1507561e+01
   2.9412774e+02  -2.6429897e+01   2.1695774e+02  -3.1324684e+01   5.8608839e+02  -3.1586426e+01   3.1915258e+02  -3.6968981e+01   2.4546387e+02  -2.5317110e+01   2.8389452e+02  -2.8225110e+01   2.4305323e+02  -2.4167742e-01   2.2336323e+02   8.9644168e+01   2.9038516e+02  -1.6994684e+01   1.8248935e+02  -3.3340439e+01   2.4762871e+02  -1.4747716e+01   2.4643355e+02  -3.8206619e+01   2.8001323e+02  -1.8245897e+01   1.8191742e+02   1.3643854e+02   3.1911839e+02   9.2353677e+00   2.7530677e+02   3.4722323e+00   3.0007677e+02   1.1045032e+00   2.7721000e+02  -2.0014865e+01   3.7644258e+02  -2.2080568e+01   2.2993871e+02   9.4352258e+00   2.0394516e+02   1.4276645e+01   2.2423226e+02  -8.5482581e+00   2.6251387e+02   6.9469548e+00   2.7425000e+02  -5.7787097e+00   4.0118097e+02   9.8752000e+00   2.9834000e+02  -1.1030748e+01   2.6211742e+02  -4.4900387e+00   6.0735452e+02  -2.4709419e+00   3.3235161e+01   3.1183990e+02   2.1637000e+02  -5.2747613e+00   2.2262484e+02   3.2109690e+01   2.5390935e+02  -1.8034684e+01   1.9670258e+02  -1.2343303e+01   2.4206935e+02   1.1404284e+02   1.4547677e+02   5.3963794e+01   1.7557516e+02   1.7686850e+02   4.5529452e+02   2.6172890e+01   2.7056355e+02   4.2558839e+00   4.0047806e+02  -2.0106632e+01   3.4709258e+02  -2.3349665e+01   3.4102677e+02  -2.8769806e+00   2.8576774e+02  -9.5530323e+00   3.5459065e+02  -2.1521445e+01   3.1351613e+02   1.0440000e+01   1.0943258e+02   1.0202991e+02   3.7134419e+02   1.9199561e+01   1.8360645e+02   1.1299794e+02   2.5395097e+02   3.1255213e+01   2.6477677e+02  -5.3514968e+00   2.7636355e+02   7.2176903e+00   2.8630871e+02   1.4711755e+01   2.2364097e+02  -2.5245148e+01   4.0515742e+02   9.6289032e-01   1.7169226e+02   9.2873652e+01   2.6834742e+02   6.5915613e+00   3.2239065e+02   3.2873587e+01   2.1082226e+02   5.3945419e+00   2.3611613e+02   1.7926516e+01   4.9453387e+02  -9.9272258e+00   3.6086968e+02  -1.3338284e+01   2.9796484e+02   4.2015071e+01   3.7888548e+02   4.1839484e+01   7.7256129e+01   2.3140048e+02   3.1542290e+02   1.3598426e+01   2.7696452e+02   3.5525161e+00   3.0005710e+02  -1.1739226e+00   1.8256226e+02  -1.4681755e+01   1.2569226e+02   1.3751301e+02   3.4720645e+02   7.2877355e+01   1.9648806e+02   2.9560310e+01   1.8753903e+02   8.4978065e-01   4.1284645e+02   3.4291961e+01
   2.5940774e+02  -3.5272297e+01   2.1228774e+02  -2.1051084e+01   7.1675839e+02  -2.8420026e+01   2.9262258e+02  -4.2656581e+01   2.3712387e+02  -4.1369910e+01   3.1251452e+02  -3.4224710e+01   2.2958323e+02   5.9592258e-01   1.7646323e+02   1.1758617e+02   3.1438516e+02  -2.1964684e+01   2.0429935e+02  -2.9125239e+01   2.7305871e+02  -1.5872116e+01   1.6519355e+02  -1.9847419e+01   3.0863323e+02  -1.6255497e+01   2.1287742e+02   1.6591174e+02   3.1644839e+02  -2.6741032e+01   2.2145677e+02   1.7300232e+01   2.7117677e+02   1.9606503e+01   3.2169000e+02  -2.1053265e+01   3.2554258e+02   3.7914323e+00   2.4864871e+02   5.1784258e+00   2.0155516e+02  -1.4102155e+01   2.4947226e+02   1.0142542e+01   2.8479387e+02   3.5945548e+00   3.2996000e+02  -9.4755097e+00   3.6237097e+02   2.3980000e+01   2.8205000e+02  -2.5057548e+01   2.5454742e+02  -1.0924439e+01   5.9759452e+02  -1.1170142e+01   5.5185161e+01   3.0027390e+02   2.0032000e+02  -1.6800761e+01   2.2033484e+02   2.9722890e+01   2.0942935e+02  -5.1862839e+00   1.9894258e+02  -2.3825032e+00   2.1987935e+02   1.2705804e+02   1.9218677e+02   9.1516994e+01   2.2709516e+02   1.7636690e+02   5.2429452e+02   2.3602890e+01   3.3242355e+02   1.0927084e+01   3.3799806e+02  -2.8198232e+01   3.0914258e+02   9.2163355e+00   2.9755677e+02  -5.5893806e+00   2.4176774e+02  -9.6930323e+00   3.1555065e+02  -1.3918245e+01   2.7999613e+02  -1.7638400e+01   1.0409258e+02   1.0026711e+02   3.9582419e+02  -1.7278839e+01   1.8017645e+02   1.2741234e+02   2.5633097e+02  -1.5505187e+01   3.0877677e+02   2.4178503e+01   2.6683355e+02   1.7070090e+01   2.6421871e+02  -1.2851045e+01   2.3350097e+02  -2.5373948e+01   3.6115742e+02   2.1052890e+01   1.9788226e+02   1.1077845e+02   2.7155742e+02  -5.4052387e+00   2.7758065e+02   4.2308387e+01   2.2182226e+02  -9.0545806e-01   2.6687613e+02   1.8945716e+01   4.5366387e+02   4.9023742e+00   3.3915968e+02  -2.1881484e+01   2.6730484e+02   2.4617871e+01   3.3169548e+02   2.2324684e+01   7.9306129e+01   2.2309648e+02   3.3380290e+02  -1.5061974e+01   2.9511452e+02  -5.3994839e+00   3.0705710e+02  -1.2203923e+01   1.8471226e+02  -1.0283755e+01   1.0045226e+02   1.2620221e+02   2.6548645e+02   2.7604955e+01   2.2377806e+02  -1.0722890e+01   1.7105903e+02  -6.7818194e+00   3.9398645e+02   1.1510761e+01
   2.7469774e+02  -3.1635497e+01   2.6876774e+02  -1.2239484e+01   5.9799839e+02  -2.6109226e+01   2.6424258e+02  -3.6576181e+01   2.3531387e+02  -2.1455110e+01   2.8946452e+02  -8.2407097e+00   2.2020323e+02  -1.0363677e+01   2.1946323e+02   1.1114617e+02   2.8410516e+02   5.4077161e+00   2.2396935e+02  -9.0888387e+00   3.0091871e+02   2.7090839e+00   2.3305355e+02  -2.6466219e+01   2.5134323e+02  -1.3822968e+00   2.2677742e+02   2.0322974e+02   2.7673839e+02  -1.8614232e+01   2.1497677e+02   6.4386323e+00   2.5659677e+02  -4.0370968e+00   3.2183000e+02   9.5555355e+00   2.6659258e+02  -1.7062568e+01   2.1555871e+02  -1.4174374e+01   2.3503516e+02  -9.5405548e+00   2.9051226e+02  -6.0906581e+00   2.7646387e+02   1.2780955e+01   2.9182000e+02  -1.4664310e+01   3.3594097e+02   3.5744000e+00   2.6334000e+02   1.0529252e+01   2.4744742e+02  -2.6464387e+00   6.6173452e+02  -2.5391342e+01   4.2905161e+01   2.6577630e+02   2.3994000e+02  -2.6780361e+01   2.0447484e+02   8.8516903e+00   1.9804935e+02  -8.9958839e+00   1.6104258e+02  -9.9205032e+00   2.2768935e+02   1.3228324e+02   2.6771677e+02   6.6664594e+01   1.9347516e+02   1.5186650e+02   4.9358452e+02   2.0869690e+01   2.5913355e+02  -5.8971613e-01   3.4956806e+02  -1.8438323e+00   3.4847258e+02   1.1779935e+01   3.4216677e+02  -1.1538181e+01   2.1396774e+02   7.4809677e+00   3.2726065e+02  -6.1450452e+00   3.0699613e+02  -2.3608400e+01   1.0519258e+02   9.4899110e+01   3.1768419e+02   2.0402361e+01   1.6903645e+02   1.5226354e+02   2.5738097e+02   6.0208129e+00   2.5606677e+02   2.5725303e+01   3.0017355e+02   1.6782890e+01   2.4959871e+02   1.3318555e+01   2.2940097e+02  -1.9425948e+01   3.9281742e+02  -4.3799097e+00   1.5779226e+02   8.6455652e+01   2.9097742e+02  -1.5428839e+01   3.1353065e+02   4.1912387e+01   2.0063226e+02  -1.1360258e+01   3.0878613e+02   1.5162916e+01   4.7010387e+02  -1.3662826e+01   3.4801968e+02  -8.6402839e+00   2.4196484e+02   3.4455071e+01   3.3054548e+02  -5.6733161e+00   7.7016129e+01   2.1417968e+02   2.9709290e+02  -1.1075174e+01   2.8116452e+02   1.5516516e+01   3.4815710e+02   7.6480774e+00   2.0747226e+02  -1.8624555e+01   1.0221226e+02   1.7406141e+02   3.2106645e+02   4.3108555e+01   2.0463806e+02  -7.0016903e+00   1.1005903e+02  -1.0571819e+01   3.8646645e+02   1.8642361e+01
   3.0269774e+02  -1.5785497e+01   2.4109774e+02  -3.4115884e+01   5.1732839e+02  -3.1175626e+01   2.7243258e+02  -4.0711381e+01   2.4527387e+02   1.1028090e+01   3.1937452e+02   2.1276490e+01   1.8353323e+02  -1.1390077e+01   2.5222323e+02   1.1181537e+02   2.8100516e+02   8.5716129e-02   1.9467935e+02  -9.3563871e-01   2.8653871e+02  -3.0505161e+00   2.5815355e+02   1.2575781e+01   3.3615323e+02  -1.6357097e+01   2.3163742e+02   1.8289094e+02   2.9230839e+02  -2.6809832e+01   2.4483677e+02   3.2239832e+01   2.8421677e+02   2.3993303e+01   2.8397000e+02  -8.9456645e+00   3.3087258e+02  -2.7484968e+01   1.8531871e+02   6.6248258e+00   2.0860516e+02  -1.1336155e+01   2.8766226e+02  -1.8126581e+00   2.3251387e+02  -1.6943045e+01   3.0244000e+02  -1.6039097e+00   4.0228097e+02   2.1547200e+01   2.5010000e+02   8.5384516e+00   2.3663742e+02   1.9838361e+01   5.9925452e+02  -1.9922942e+01   4.9575161e+01   2.9943270e+02   2.4380000e+02  -5.5191613e+00   2.5409484e+02   1.1262090e+01   2.2432935e+02   3.3171613e-01   2.3528258e+02  -1.8529703e+01   2.2977935e+02   1.2821604e+02   1.9833677e+02   7.4734994e+01   2.3062516e+02   2.1513450e+02   5.1272452e+02   8.6849032e-01   2.4870355e+02  -1.2185316e+01   2.2280806e+02  -8.3230323e+00   2.9699258e+02  -5.1664516e-02   3.3402677e+02   1.6303019e+01   2.3405774e+02   1.3633768e+01   3.1226065e+02   1.2054955e+01   3.3761613e+02  -1.0108000e+01   9.3522581e+01   1.2635271e+02   3.8125419e+02   4.7467613e+00   1.9451645e+02   9.3935135e+01   2.5024097e+02   3.3592013e+01   2.1982677e+02   1.0484503e+01   2.8250355e+02   1.5386490e+01   2.5064871e+02   2.5944555e+01   2.1369097e+02  -3.3169148e+01   3.9310742e+02   8.0668903e+00   1.5155226e+02   1.3757485e+02   2.7334742e+02   4.0156129e-01   3.2243065e+02   3.2100387e+01   2.1096226e+02  -1.4516658e+01   2.5245613e+02   1.8479316e+01   5.0385387e+02  -5.6128258e+00   3.5905968e+02  -2.6853484e+01   2.4958484e+02  -9.6345290e+00   3.4140548e+02   2.2317884e+01   9.6586129e+01   2.3195408e+02   2.8794290e+02  -1.4153174e+01   3.2351452e+02  -6.1714839e+00   3.1353710e+02   4.5576774e+00   2.4171226e+02  -2.1983755e+01   1.2945226e+02   1.5664221e+02   3.1158645e+02   2.4816955e+01   2.5639806e+02  -9.4724903e+00   1.7191903e+02  -1.2180619e+01   4.2708645e+02   4.7532761e+01
   2.7231774e+02  -1.7255097e+01   2.3090774e+02  -2.2440684e+01   5.2527839e+02  -5.1811626e+01   3.5834258e+02  -2.5674181e+01   2.5746387e+02  -2.2037110e+01   2.9056452e+02  -2.2088710e+01   2.0815323e+02   4.5032258e-01   2.3460323e+02   3.4149677e+00   2.7624516e+02  -1.5673484e+01   2.2734935e+02  -8.1592387e+00   2.8205871e+02  -5.3621161e+00   1.9624355e+02  -3.7051419e+01   3.3568323e+02  -1.1229497e+01   2.2172742e+02   1.2058374e+02   3.0144839e+02  -1.5311032e+01   2.3421677e+02   9.4694323e+00   2.4545677e+02   6.6410323e-01   2.8316000e+02   4.5091355e+00   3.7664258e+02   7.0343226e-01   2.4055871e+02   1.7775626e+01   1.4465516e+02  -1.3790155e+01   2.2480226e+02   8.0261419e+00   1.5870387e+02   6.6317548e+00   2.9254000e+02  -2.9190968e-01   4.0604097e+02   1.9246400e+01   3.0262000e+02  -3.8043148e+01   2.3797742e+02   2.6311613e+00   6.0163452e+02  -4.2633342e+01   7.1425161e+01   2.9530470e+02   2.0609000e+02   2.9776387e+00   2.3800484e+02   5.2169290e+01   2.7132935e+02  -2.2882839e+00   2.3694258e+02  -5.5625032e+00   2.2935935e+02   1.4662964e+02   2.5723677e+02   5.3312994e+01   1.9533516e+02   1.8785770e+02   4.8434452e+02   4.6889032e-01   2.6647355e+02   1.5053084e+01   3.5289806e+02  -7.9202323e+00   2.8542258e+02  -2.0506065e+01   4.0116677e+02   5.0181935e-01   2.3205774e+02   1.6323768e+01   2.7817065e+02  -1.1357845e+01   2.7322613e+02  -1.3816800e+01   5.6902581e+01   1.3056231e+02   4.4668419e+02   4.8423613e+00   2.0594645e+02   1.2412074e+02   2.3067097e+02  -1.0172387e+01   1.9968677e+02   1.2955703e+01   2.6645355e+02   9.5304903e+00   2.7602871e+02   1.5415484e-01   2.1521097e+02  -7.9107484e+00   3.5410742e+02  -4.9031097e+00   1.5469226e+02   1.1623365e+02   2.6287742e+02   2.5591613e+00   3.8429065e+02   3.6011587e+01   2.2472226e+02   3.0332542e+01   2.6021613e+02   1.9088516e+01   4.9191387e+02  -1.7527626e+01   3.2248968e+02  -2.4078839e+00   2.7715484e+02   1.9449871e+01   4.0673548e+02   3.1231484e+01   4.4116129e+01   1.2158168e+02   3.3099290e+02  -3.7977174e+01   2.7361452e+02  -1.6294839e+00   3.3338710e+02   2.6549677e+01   2.0676226e+02  -4.2377548e+00   1.0074226e+02   1.4917901e+02   3.4458645e+02   2.4896955e+01   2.5377806e+02  -1.9262890e+01   1.6396903e+02   1.1653806e+00   4.6122645e+02   6.1315613e+00
   3.0493774e+02  -2.8964697e+01   2.4333774e+02  -2.6725084e+01   5.8294839e+02  -2.3855226e+01   3.4476258e+02  -3.6157781e+01   2.7079387e+02  -1.5343510e+01   2.6080452e+02   1.7220903e+00   2.0010323e+02   4.1443226e+00   2.8922323e+02  -2.2244632e+01   2.6634516e+02  -2.2361484e+01   1.8715935e+02  -4.3740387e+00   2.9791871e+02  -5.5809161e+00   2.4738355e+02  -3.1422619e+01   2.6677323e+02  -1.8136697e+01   2.0215742e+02   1.3090934e+02   3.2640839e+02  -3.6537832e+01   2.1659677e+02   8.5990323e+00   2.6407677e+02   9.1345032e+00   3.3335000e+02  -1.0416065e+01   3.1968258e+02  -3.1597677e+00   2.2107871e+02  -1.6705974e+01   1.6117516e+02  -6.0617548e+00   2.6175226e+02  -1.4649858e+01   2.4313387e+02  -1.6502645e+01   3.0873000e+02  -1.2971097e+00   3.9428097e+02  -1.5572800e+01   2.9048000e+02  -1.7351948e+01   3.1463742e+02  -2.0451639e+01   6.4687452e+02  -2.4425419e+00   6.2805161e+01   2.9776430e+02   2.3356000e+02  -1.2509961e+01   2.0686484e+02   3.8900490e+01   2.4966935e+02  -2.7954839e+00   2.7880258e+02  -2.9101303e+01   2.3977935e+02   1.0269604e+02   2.0971677e+02   4.9064594e+01   1.7428516e+02   1.9459170e+02   4.5681452e+02   1.3431290e+01   2.9866355e+02   1.3337884e+01   4.1651806e+02   1.8001677e+00   3.5171258e+02  -1.1809265e+01   3.5655677e+02  -6.0693806e+00   2.2748774e+02  -6.3606323e+00   2.6278065e+02   2.3543355e+01   3.0189613e+02  -1.6200400e+01   8.0862581e+01   1.5736551e+02   3.5330419e+02  -2.5687239e+01   1.9436645e+02   1.5389714e+02   2.2114097e+02   1.8920013e+01   1.8982677e+02   1.9834503e+01   2.8983355e+02   6.7100903e+00   2.5416871e+02   5.0529548e+00   2.6569097e+02  -2.1229148e+01   3.1424742e+02   3.4715690e+01   1.8007226e+02   1.0601325e+02   2.6339742e+02   8.8756129e-01   3.6734065e+02   4.0037587e+01   2.0510226e+02   1.5812142e+01   2.4711613e+02   2.2096516e+01   3.8647387e+02   1.8907574e+01   3.2834968e+02  -6.9266839e+00   2.9920484e+02   3.7205871e+01   3.3169548e+02   1.3854684e+01   4.4166129e+01   1.3019768e+02   2.7528290e+02  -1.9040374e+01   2.9331452e+02   4.4451613e-01   3.1529710e+02   1.4516877e+01   1.4290226e+02  -2.3888955e+01   1.0764226e+02   1.2976701e+02   3.0401645e+02   4.0425548e+00   1.9682806e+02  -8.6890323e-02   1.5315903e+02  -2.5489819e+01   1.9813645e+02   1.8487613e+00
   3.2045774e+02  -2.6396297e+01   2.2137774e+02  -2.7828284e+01   5.3523839e+02  -2.5808426e+01   3.2053258e+02   6.5406194e+00   2.9269387e+02  -1.1045510e+01   3.3832452e+02  -1.1669510e+01   2.0267323e+02  -2.0112774e+00   2.5503323e+02  -5.1694323e+00   2.8581516e+02  -1.1589084e+01   2.2029935e+02  -3.5052387e+00   3.0919871e+02  -1.8723316e+01   2.1119355e+02  -2.7007419e+01   2.6344323e+02  -2.7680297e+01   2.2563742e+02   1.5418094e+02   2.7049839e+02  -3.0115032e+01   1.9364677e+02   2.0955032e+01   2.6755677e+02   7.9961032e+00   3.3902000e+02   9.3203355e+00   2.8487258e+02  -1.4854968e+01   2.5669871e+02   3.3104426e+01   2.1798516e+02  -1.4326555e+01   2.6404226e+02  -2.2023058e+01   2.9360387e+02  -3.7302452e+00   2.8430000e+02  -4.4927097e+00   3.8361097e+02   9.7108000e+00   3.1424000e+02  -2.8402748e+01   2.4359742e+02   4.1815613e+00   6.4873452e+02  -3.4071342e+01   6.1955161e+01   2.9668230e+02   2.2123000e+02  -1.7993561e+01   2.4024484e+02   3.7130090e+01   2.2737935e+02   1.4757716e+01   2.0389258e+02  -3.3068503e+01   2.0587935e+02   1.4783804e+02   2.1994677e+02   5.7916194e+01   1.9733516e+02   2.0912770e+02   4.7291452e+02   1.3483290e+01   2.9918355e+02  -1.9437161e+00   3.6218806e+02  -6.8534323e+00   3.4442258e+02  -3.0036065e+01   3.4997677e+02  -1.5542981e+01   2.1510774e+02  -6.5102323e+00   3.0878065e+02  -4.9966452e+00   2.8827613e+02  -4.5408000e+00   6.6712581e+01   1.5049751e+02   3.0849419e+02  -1.1482439e+01   1.7251645e+02   1.3550514e+02   2.2519097e+02   2.6460129e+00   2.1239677e+02   2.1888903e+01   2.9736355e+02  -3.7230968e-01   2.6297871e+02   1.9818155e+01   2.1707097e+02  -1.8959548e+01   3.8719742e+02   5.9196903e+00   1.7627226e+02   9.0507252e+01   2.7971742e+02   3.3731961e+01   3.8477065e+02   3.4213187e+01   1.8901226e+02  -1.0906581e+00   2.5483613e+02   3.0989161e+00   5.0035387e+02  -2.8328258e+00   3.9039968e+02   1.8919316e+01   3.0701484e+02   4.7710710e+00   2.4754548e+02  -1.3363316e+01   6.2256129e+01   1.9617048e+02   2.7175290e+02  -2.6377974e+01   2.7511452e+02   1.1100516e+01   3.3329710e+02   1.9026877e+01   1.8490226e+02  -5.8689548e+00   1.2007226e+02   1.4220261e+02   3.0772645e+02   6.0757548e+00   2.6277806e+02  -1.4462890e+01   1.8986903e+02  -1.3236619e+01   3.7513645e+02   2.4498761e+01
   2.7555774e+02  -1.1614297e+01   2.2776774e+02  -3.7669484e+01   6.2380839e+02  -2.1654026e+01   3.1957258e+02  -2.5102581e+01   2.6503387e+02  -2.0552710e+01   3.5365452e+02  -8.4259097e+00   2.4286323e+02   1.5053523e+01   2.6889323e+02   4.6717677e+00   2.6248516e+02   7.9473161e+00   1.8786935e+02   1.2139161e+01   3.1877871e+02   2.4202839e+00   1.7829355e+02  -8.8954194e+00   3.3673323e+02  -1.3973497e+01   2.2396742e+02   1.5512454e+02   2.7778839e+02  -1.6608232e+01   2.0850677e+02  -1.9937677e+00   3.1388677e+02   3.9597032e+00   3.2892000e+02  -1.3871665e+01   2.8911258e+02   3.7058323e+00   2.3655871e+02   9.5256258e+00   2.4032516e+02  -5.5837548e+00   2.4170226e+02   1.9294142e+01   2.4960387e+02  -5.5402452e+00   2.7844000e+02   3.0760903e+00   3.4594097e+02  -2.0175600e+01   3.0538000e+02  -5.0739484e+00   2.4311742e+02  -2.0600387e+00   5.7030452e+02  -3.0366942e+01   8.5185161e+01   2.0168390e+02   1.6147000e+02  -1.5362761e+01   2.0819484e+02   3.8224090e+01   2.1942935e+02   1.0103716e+01   1.4908258e+02   2.2762968e+00   2.3016935e+02   1.7599484e+02   2.2699677e+02   4.3832194e+01   1.6890516e+02   1.9426210e+02   4.4258452e+02   3.6909690e+01   2.9494355e+02  -2.3145161e+00   3.7961806e+02   2.6621677e+00   3.3942258e+02   2.6223935e+01   2.7793677e+02  -6.2597806e+00   2.2505774e+02  -7.6462323e+00   2.5831065e+02  -2.4390452e+00   2.2570613e+02  -7.1052000e+00   5.2332581e+01   1.6854791e+02   3.7434419e+02  -2.1130439e+01   1.7555645e+02   1.0226194e+02   3.3200097e+02  -3.6587871e+00   2.2472677e+02   2.7612503e+01   2.6574355e+02   1.5727290e+01   3.2316871e+02   1.6229548e+00   2.7102097e+02  -1.5945548e+01   4.0019742e+02   1.3979690e+01   2.0907226e+02   9.4503252e+01   2.2039742e+02   9.2175613e+00   3.4296065e+02   5.2697987e+01   2.2439226e+02   1.2838942e+01   2.9135613e+02   1.1557316e+01   4.9135387e+02  -2.0422826e+01   3.7082968e+02  -1.7945084e+01   2.5249484e+02   3.6422671e+01   2.4292548e+02   2.1626284e+01   4.9166129e+01   2.3383768e+02   2.6432290e+02  -2.7353574e+01   3.1501452e+02  -7.9914839e+00   3.6781710e+02  -3.9472258e-01   2.3456226e+02  -1.2791755e+01   9.9832258e+01   1.3815181e+02   2.8848645e+02   8.1664955e+01   2.2787806e+02   1.5999110e+01   1.7453903e+02  -1.4680219e+01   4.2489645e+02   4.6796129e-01
   2.4740774e+02  -2.7932297e+01   2.1623774e+02  -2.5457084e+01   6.3204839e+02  -3.7783226e+01   2.8510258e+02  -1.9914981e+01   2.5307387e+02  -2.2025910e+01   3.4332452e+02  -1.2689510e+01   3.2158323e+02  -6.7140774e+00   2.4489323e+02   3.8717677e+00   3.1429516e+02   2.2802516e+01   2.0819935e+02   1.8982761e+01   3.2567871e+02   4.5782839e+00   2.3629355e+02  -7.3454194e+00   3.1030323e+02   5.9509032e+00   2.0930742e+02   1.2038734e+02   2.8092839e+02  -1.8329432e+01   2.1773677e+02   9.1678323e+00   2.4398677e+02   1.2021703e+01   3.2102000e+02  -9.6196645e+00   2.5511258e+02  -7.1416774e-01   2.1398871e+02  -1.0138774e+01   2.2294516e+02  -1.9623355e+01   2.6261226e+02  -3.0486581e+00   2.1375387e+02  -1.3482245e+01   2.5835000e+02  -5.2667097e+00   3.2047097e+02   1.4332000e+01   2.8081000e+02   2.8516516e+00   2.0244742e+02   3.8356129e-01   6.6297452e+02   1.6945806e-01   1.4933516e+02   2.3650190e+02   1.6599000e+02  -1.4004361e+01   2.1395484e+02   4.6233290e+01   2.4528935e+02   1.4794916e+01   2.1247258e+02  -1.4134903e+01   2.1906935e+02   9.9592839e+01   2.8066677e+02   6.0008594e+01   1.8147516e+02   2.0096650e+02   5.1515452e+02   5.4340903e+00   2.4975355e+02  -7.6993161e+00   3.3856806e+02  -5.3438323e+00   2.7195258e+02  -2.1048465e+01   3.6874677e+02  -4.2345806e+00   2.1391774e+02   6.8649677e+00   2.6702065e+02   1.4774155e+01   2.2332613e+02   6.8515200e+01   5.7092581e+01   1.2997711e+02   4.2844419e+02  -1.0128439e+01   1.8308645e+02   1.1298954e+02   2.5333097e+02   5.9248129e+00   2.6215677e+02   1.5618103e+01   3.1517355e+02  -1.6127110e+01   2.7716871e+02   1.8592955e+01   2.5074097e+02  -2.4793148e+01   3.9115742e+02   7.5128903e+00   1.7227226e+02   1.0501725e+02   2.7466742e+02  -9.6403871e-01   3.1481065e+02   2.5809987e+01   2.1868226e+02   4.2957419e+00   2.4683613e+02   6.8789161e+00   4.6303387e+02   4.4627742e+00   3.6063968e+02  -1.3939884e+01   2.8191484e+02   3.7639071e+01   2.6750548e+02   1.4229884e+01   1.1368613e+02   2.0253608e+02   2.5809290e+02  -9.9551742e+00   2.7561452e+02   1.6605161e+00   3.6529710e+02   1.5376877e+01   2.8728226e+02   1.5370645e+01   1.0817226e+02   1.6682461e+02   3.3996645e+02   4.7976555e+01   2.3472806e+02  -2.1688903e+00   1.4419903e+02  -7.4930194e+00   3.8736645e+02   1.9850361e+01
   2.8850774e+02  -7.4102968e+00   2.5961774e+02  -1.9927484e+01   6.4489839e+02  -3.4481226e+01   3.4091258e+02  -2.2659781e+01   2.7531387e+02   1.2484890e+01   3.2727452e+02   5.8344903e+00   3.2748323e+02  -1.7716077e+01   2.4289323e+02   1.1841768e+01   2.7800516e+02  -2.2942839e+00   2.0110935e+02  -1.8920039e+01   2.7367871e+02   9.2182839e+00   2.4381355e+02   1.9298065e-01   3.3439323e+02  -1.0762968e+00   2.7696742e+02   1.6788454e+02   3.4425839e+02  -2.6825832e+01   2.4102677e+02  -1.2653677e+00   2.9307677e+02   1.4854503e+01   2.9378000e+02   1.7495355e+00   3.2611258e+02  -1.3674168e+01   2.4469871e+02   7.1144258e+00   2.0546516e+02   3.3950452e+00   3.0690226e+02   4.4581419e+00   2.6789387e+02   1.4416555e+01   2.9911000e+02  -1.0907510e+01   3.2528097e+02   2.4427200e+01   2.2015000e+02   1.9344516e+00   2.2544742e+02  -8.2664387e+00   6.4968452e+02  -3.3717342e+01   5.7145161e+01   2.4825710e+02   1.4732000e+02  -9.8407613e+00   2.1000484e+02   1.2499290e+01   2.6128935e+02  -1.9295084e+01   2.7147258e+02   1.2295097e+01   1.6454935e+02   1.3567444e+02   2.3756677e+02   7.2986594e+01   1.8471516e+02   1.8575730e+02   4.8543452e+02   2.5811690e+01   2.4775355e+02  -9.6393161e+00   4.0385806e+02  -7.5170323e+00   2.5795258e+02   1.5971535e+01   3.8102677e+02   2.8833019e+01   2.1719774e+02   3.4625677e+00   2.8717065e+02  -1.1507845e+01   2.3151613e+02   4.4670000e+01   6.4192581e+01   1.3745911e+02   4.1163419e+02  -8.3036387e+00   1.6270645e+02   1.0028994e+02   2.6000097e+02   7.8612129e+00   2.6982677e+02   6.4845032e+00   1.9698355e+02  -1.6481910e+01   2.9378871e+02  -8.0266452e+00   2.2269097e+02  -3.7269148e+01   3.9419742e+02  -9.8303097e+00   2.0055226e+02   1.2165485e+02   2.7871742e+02   3.8451961e+01   2.3762065e+02   6.3845187e+01   2.1453226e+02   1.5817742e+01   3.1611613e+02   4.0146516e+01   5.2353387e+02   5.8127742e+00   3.9263968e+02  -1.4929884e+01   1.4868484e+02   1.7919747e+02   2.6859548e+02   1.4662684e+01   5.4166129e+01   2.5724768e+02   2.4718290e+02  -5.4623742e+00   3.0621452e+02  -1.5987484e+01   3.5362710e+02  -8.0695226e+00   2.2452226e+02   3.3631445e+01   1.2650226e+02   1.5758821e+02   3.5672645e+02   3.7875755e+01   2.2182806e+02  -3.8326890e+01   1.6724903e+02  -7.0470194e+00   4.1379645e+02   3.3645961e+01
   2.5778774e+02   1.6617303e+01   2.3771774e+02  -2.3415484e+01   5.4499839e+02  -7.4892258e+00   2.9643258e+02  -9.2513806e+00   2.9765387e+02  -1.7782310e+01   3.1999452e+02  -3.3531097e+00   2.4686323e+02   1.6453523e+01   2.2427323e+02  -7.2886323e+00   2.6048516e+02  -4.9426839e+00   1.8558935e+02  -1.2778439e+01   2.9010871e+02   1.3338839e+00   2.8715355e+02  -4.3242194e+00   3.1258323e+02  -1.7041497e+01   2.6777742e+02   1.5513974e+02   3.0554839e+02  -3.5299032e+01   2.4626677e+02   4.6555432e+01   3.1059677e+02  -3.3970968e+00   2.9011000e+02   8.5631355e+00   3.1030258e+02  -1.5649368e+01   2.4879871e+02   4.2164258e+00   1.6936516e+02   3.8530452e+00   2.9080226e+02   1.3986142e+01   2.2736387e+02   4.6895484e-01   2.6730000e+02  -7.1327097e+00   3.0890097e+02   2.5357600e+01   2.6924000e+02  -2.3227484e+00   3.2340742e+02   2.1867613e+00   5.4359452e+02  -3.0800142e+01   7.0375161e+01   2.6248870e+02   1.8970000e+02   1.8808839e+01   2.5671484e+02   2.7002490e+01   2.0766935e+02   9.9545161e+00   2.6128258e+02  -8.2797032e+00   2.0606935e+02   1.0696284e+02   2.4085677e+02   6.6953394e+01   1.5709516e+02   2.5825690e+02   4.6667452e+02  -5.0175097e+00   2.3913355e+02   8.6028387e-01   3.6051806e+02  -9.5798323e+00   3.2856258e+02   1.0852735e+01   3.6416677e+02   8.5118194e+00   2.2796774e+02   2.0309677e+00   2.6540065e+02   1.2713755e+01   2.4961613e+02   7.9032000e+01   9.7482581e+01   1.2760591e+02   3.5939419e+02  -1.3884439e+01   1.9189645e+02   1.0690474e+02   2.6386097e+02   4.1724129e+00   2.2377677e+02  -1.0501497e+01   2.2312355e+02   3.3376890e+01   2.8578871e+02   1.4853355e+01   1.8450097e+02  -3.0833948e+01   3.6653742e+02   9.7224903e+00   1.9641226e+02   7.7556052e+01   2.7718742e+02   2.7724361e+01   2.7967065e+02   6.9911187e+01   2.0353226e+02  -8.9222581e+00   2.3326613e+02   3.0394516e+01   5.2916387e+02  -7.3876258e+00   3.2396968e+02   6.5237161e+00   1.8834484e+02   1.7778467e+02   3.6102548e+02   9.1282839e+00   6.4686129e+01   1.4078608e+02   2.7947290e+02   8.1944258e+00   2.9261452e+02   1.3700516e+01   3.1096710e+02   1.2813277e+01   2.4818226e+02  -1.1741355e+01   1.1979226e+02   1.8869501e+02   3.0987645e+02   5.1003755e+01   2.0710806e+02   2.6850710e+01   1.8938903e+02   1.6081781e+01   4.0336645e+02   4.7860361e+01
   2.5864774e+02  -4.1161497e+01   2.3814774e+02  -2.6019884e+01   6.4056839e+02  -3.4184826e+01   2.9448258e+02  -1.2855381e+01   2.7784387e+02  -1.9750968e-01   3.1794452e+02   2.1200890e+01   2.5572323e+02  -5.9252774e+00   2.1960323e+02   1.3894968e+01   2.6862516e+02  -2.3253884e+01   2.0934935e+02  -5.0592387e+00   2.7691871e+02   1.0629084e+01   2.0034355e+02   1.4305806e+00   3.4215323e+02  -5.3170968e+00   2.1015742e+02   1.6312934e+02   3.5335839e+02   4.9616774e-01   2.3078677e+02   1.5553832e+01   2.7093677e+02   1.0395703e+01   3.3469000e+02   1.1526735e+01   2.7725258e+02   1.4614632e+01   2.3369871e+02   1.6424426e+01   2.2065516e+02   1.8419845e+01   2.6851226e+02  -1.9506581e+00   2.4708387e+02  -9.3886452e+00   2.6463000e+02  -4.3491097e+00   2.7766097e+02  -2.1932000e+00   2.5043000e+02   1.0612052e+01   2.5321742e+02   7.5619613e+00   6.0835452e+02  -2.8460942e+01   5.7955161e+01   2.8062230e+02   1.6790000e+02   1.0362839e+01   2.4905484e+02   2.7525290e+01   2.1809935e+02   1.3830116e+01   2.5328258e+02  -2.9489703e+01   2.0211935e+02   1.3104884e+02   2.1461677e+02   4.2052594e+01   1.9442516e+02   1.6998050e+02   4.5586452e+02   3.9872903e+00   2.9213355e+02   1.0430284e+01   3.7504806e+02  -1.8642232e+01   3.1928258e+02   1.2545135e+01   3.5774677e+02  -2.2354581e+01   2.1753774e+02   3.4853677e+00   2.6188065e+02  -1.4434645e+01   2.4418613e+02   8.6986400e+01   5.7432581e+01   1.1913991e+02   2.8606419e+02  -2.2788039e+01   2.0317645e+02   1.1576234e+02   2.8095097e+02  -8.9047871e+00   2.0444677e+02   4.1849032e+00   2.3826355e+02  -5.3043097e+00   2.3578871e+02  -5.5766452e+00   1.9107097e+02  -5.0259548e+01   4.0862742e+02  -5.5470968e-01   1.5384226e+02   1.1249165e+02   2.5045742e+02  -1.5572387e+00   3.7143065e+02   5.4090387e+01   1.9496226e+02   2.6903342e+01   2.7145613e+02   4.0289316e+01   5.5760387e+02  -2.2852826e+01   4.0167968e+02   5.0669161e+00   1.7668484e+02   1.8610747e+02   4.4445548e+02   1.8213884e+01   6.2686129e+01   1.1451608e+02   2.9251290e+02  -4.2468774e+01   2.6396452e+02   6.9425161e+00   3.4043710e+02   1.3795677e+01   2.3304226e+02  -1.1240155e+01   1.3826226e+02   1.6421741e+02   3.3120645e+02   3.5007355e+01   2.3925806e+02   1.5568710e+01   1.8429903e+02  -1.5461019e+01   3.7513645e+02   2.7018761e+01
   2.8916774e+02  -1.4793097e+01   2.3076774e+02  -3.4959484e+01   6.4265839e+02  -3.5732026e+01   3.1505258e+02  -3.0400981e+01   2.5207387e+02  -9.6559097e+00   3.5894452e+02  -4.1791097e+00   3.1196323e+02   6.3355226e+00   3.2517323e+02  -3.2106323e+00   2.6534516e+02  -2.1414839e+00   2.1543935e+02   1.1553561e+01   2.8615871e+02   5.4098839e+00   3.1829355e+02   1.9424581e+01   2.9758323e+02   3.2485032e+00   2.2149742e+02   1.4779214e+02   3.2002839e+02  -1.8507432e+01   2.2826677e+02   3.4275432e+01   2.7007677e+02   9.4145032e+00   3.4849000e+02  -4.0572645e+00   3.2492258e+02   2.5041032e+01   2.0841871e+02   3.5868258e+00   1.9027516e+02  -4.5797548e+00   2.7590226e+02   2.0938142e+01   2.7436387e+02   1.2789548e+00   2.6663000e+02   1.0020890e+01   3.3337097e+02   2.2490000e+01   2.4529000e+02  -9.0767484e+00   2.2135742e+02   8.8707613e+00   5.8178452e+02  -3.8425342e+01   3.8095161e+01   2.9559110e+02   1.9318000e+02  -4.1956129e-01   2.2952484e+02   5.4417690e+01   2.2828935e+02  -2.6550839e+00   2.8766258e+02  -2.1620103e+01   2.0730935e+02   1.0786364e+02   2.2656677e+02   4.7386594e+01   1.3257516e+02   2.0278850e+02   4.7167452e+02   1.0002490e+01   2.6247355e+02  -6.9569161e+00   3.8408806e+02  -1.0175432e+01   3.5047258e+02   2.3619935e+01   3.7569677e+02  -2.1220581e+01   2.0719774e+02   6.0725677e+00   3.1807065e+02   2.5901548e+00   2.6651613e+02   1.2053000e+02   6.3862581e+01   1.2515551e+02   3.6339419e+02   1.2795561e+01   1.9803645e+02   1.1837354e+02   1.6881097e+02   1.5016413e+01   2.3668677e+02   1.8415703e+01   2.3502355e+02  -5.6151097e+00   2.9559871e+02  -9.6914452e+00   2.1979097e+02  -3.9937148e+01   3.4253742e+02   5.0624903e+00   1.8917226e+02   1.0499525e+02   2.5581742e+02  -5.7760387e+00   3.5200065e+02   4.5504787e+01   1.9801226e+02   2.4469342e+01   2.4468613e+02   2.7000916e+01   4.8878387e+02  -2.2527226e+01   3.9305968e+02  -4.2434839e+00   1.6315484e+02   1.4660987e+02   4.3811548e+02   2.6291084e+01   2.4686129e+01   1.6303608e+02   2.3151290e+02  -1.3968774e+01   3.1161452e+02   1.4930516e+01   3.0119710e+02   4.3594877e+01   1.7556226e+02  -3.7917548e+00   1.0902226e+02   1.3360661e+02   3.0444645e+02   5.3058155e+01   2.4682806e+02  -1.9756890e+01   1.6696903e+02  -5.9846194e+00   4.0222645e+02   2.1421561e+01
   3.3445774e+02   5.9637032e+00   2.5376774e+02  -2.5749484e+01   6.3613839e+02  -8.8304258e+00   2.7115258e+02  -1.6268981e+01   2.3398387e+02   6.0129032e-01   3.5184452e+02  -7.3211097e+00   3.2715323e+02  -4.3496774e+00   2.7855323e+02   7.5689677e+00   2.5929516e+02   7.3925161e+00   2.0762935e+02   1.5798361e+01   3.0891871e+02  -1.6009161e+00   2.4986355e+02   1.9989806e+00   2.7182323e+02  -9.8306968e+00   2.0715742e+02   1.1207934e+02   3.2106839e+02  -1.8400632e+01   2.5316677e+02   1.3143432e+01   2.8136677e+02   2.6013032e+00   3.7907000e+02  -9.9736645e+00   3.5502258e+02  -7.7569677e+00   2.6450871e+02   5.7696258e+00   1.8965516e+02  -1.1630155e+01   2.1442226e+02   4.9965419e+00   2.5022387e+02   8.0701548e+00   2.4292000e+02   9.6769032e-01   3.8766097e+02   8.0568000e+00   3.4186000e+02  -1.8802348e+01   2.6116742e+02  -1.7794039e+01   6.0887452e+02  -8.1625419e+00   9.3185161e+01   2.6999390e+02   1.8085000e+02  -1.2103161e+01   2.1700484e+02   2.9799290e+01   2.6794935e+02  -1.3537884e+01   2.8313258e+02  -1.0497703e+01   1.8549935e+02   9.8468439e+01   2.4018677e+02   6.4536994e+01   1.3742516e+02   1.7159050e+02   4.7467452e+02   1.3052490e+01   2.2580355e+02  -1.0023316e+01   3.6818806e+02  -4.5234323e+00   3.3466258e+02  -2.7852645e+00   3.5059677e+02  -1.0312581e+01   2.3967774e+02   1.1044168e+01   2.4355065e+02   1.3081755e+01   2.4780613e+02   1.2055680e+02   5.4242581e+01   1.5511511e+02   3.7858419e+02   2.9430361e+01   2.0779645e+02   1.0416274e+02   1.7267097e+02   1.1187613e+01   2.2644677e+02   1.3664903e+01   2.4360355e+02  -1.3641510e+01   2.5754871e+02   2.6922555e+01   2.4298097e+02  -2.4702348e+01   3.6872742e+02   3.1497290e+01   1.5512226e+02   7.9579252e+01   2.6108742e+02  -8.5076387e+00   3.1872065e+02   4.1877187e+01   1.9191226e+02   1.9147342e+01   1.8440613e+02   3.0543316e+01   4.7985387e+02  -5.0028258e+00   3.6225968e+02  -1.6019484e+01   1.6763484e+02   1.7102147e+02   4.3578548e+02   4.0957484e+01   4.6356129e+01   3.0121248e+02   2.3718290e+02  -2.9992374e+01   3.2326452e+02  -2.7014839e+00   3.2610710e+02  -8.8279226e+00   2.1976226e+02   8.0122452e+00   1.1540226e+02   1.5695621e+02   3.0425645e+02   2.8593355e+01   2.3820806e+02  -1.5537290e+01   1.5462903e+02  -2.1947419e+01   3.8984645e+02   1.7131961e+01
   3.2174774e+02  -8.6894968e+00   2.6495774e+02  -2.2784684e+01   6.2604839e+02   4.0767742e+00   3.0981258e+02   8.2582194e+00   2.5879387e+02   1.0376490e+01   3.3518452e+02  -8.7083097e+00   2.3325323e+02   6.8723226e+00   3.1717323e+02  -1.5706323e+00   3.2353516e+02   1.0153316e+01   2.2753935e+02  -7.4644387e+00   3.6448871e+02   1.4523484e+01   1.9815355e+02   7.9578065e-01   3.1315323e+02  -1.2997097e+01   1.7196742e+02   1.4475454e+02   3.5997839e+02   1.0776568e+01   2.3159677e+02   2.7109032e+01   4.0631677e+02   3.0705303e+01   3.9516000e+02  -2.2410865e+01   3.4116258e+02   3.6418323e+00   2.3764871e+02   2.2628426e+01   1.9432516e+02   1.9236245e+01   2.3994226e+02   1.1524942e+01   2.7965387e+02   1.2905755e+01   3.2268000e+02   1.3776890e+01   4.3251097e+02   2.9558800e+01   3.2419000e+02   1.3381252e+01   2.6578742e+02  -2.3443639e+01   5.8311452e+02   1.7798258e+01   4.2805161e+01   3.0883430e+02   1.7390000e+02   5.0328387e+00   2.4528484e+02   5.1916890e+01   2.7299935e+02   6.3381161e+00   2.3723258e+02  -2.0305703e+01   1.9101935e+02   1.4016684e+02   2.5785677e+02   4.5263394e+01   1.4442516e+02   1.6093050e+02   4.4681452e+02   1.2661290e+01   2.5518355e+02  -6.1371613e-01   4.2808806e+02   1.7354568e+01   3.3071258e+02  -1.3692645e+00   3.7264677e+02  -2.8865806e+00   2.3334774e+02   6.1705677e+00   2.6540065e+02   8.0437548e+00   2.8641613e+02   8.6558000e+01   5.9952581e+01   1.4627831e+02   3.6915419e+02   4.9947613e+00   1.8451645e+02   1.0906514e+02   1.7686097e+02   2.7512413e+01   2.2372677e+02   2.2832503e+01   2.2921355e+02  -4.9203097e+00   2.8397871e+02  -5.8118452e+00   2.4493097e+02  -6.0483484e+00   2.7200742e+02   2.3944890e+01   1.8936226e+02   9.0170052e+01   2.5329742e+02   1.9215561e+01   3.0943065e+02   4.8290387e+01   1.9763226e+02  -1.0070258e+01   2.1545613e+02   1.8249316e+01   5.5178387e+02  -1.4137226e+01   3.8567968e+02  -2.1330839e+00   1.6082484e+02   1.7741627e+02   4.3035548e+02   1.6671884e+01   6.0876129e+01   2.1195088e+02   2.5404290e+02  -2.2721174e+01   3.2591452e+02  -3.4634839e+00   2.9943710e+02  -1.2404323e+01   1.7514226e+02  -1.3798155e+01   1.0093226e+02   1.7425381e+02   3.4110645e+02   2.5605355e+01   2.5053806e+02   7.0963097e+00   1.5205903e+02   6.1181806e+00   4.4546645e+02   7.3023613e+00
   2.6074774e+02  -1.6479497e+01   2.7428774e+02  -1.7581084e+01   5.2361839e+02  -2.8018826e+01   2.8767258e+02  -4.8780581e+01   2.6212387e+02   2.3000903e+00   3.5342452e+02  -1.5447510e+01   2.0620323e+02  -2.1583677e+01   2.9198323e+02   1.8444568e+01   3.0376516e+02   1.7454916e+01   2.2162935e+02   3.3198361e+01   3.1415871e+02   1.2219884e+01   2.0986355e+02  -2.0910194e+00   3.2039323e+02  -1.3336297e+01   1.8615742e+02   1.1342934e+02   3.8473839e+02  -1.9784232e+01   2.1759677e+02   2.0939032e+01   3.0259677e+02   1.4812903e+01   3.9102000e+02  -3.1966452e-01   3.6930258e+02   3.4906323e+00   2.3569871e+02   1.0314426e+01   1.9641516e+02   2.8790452e+00   2.2861226e+02   3.0291342e+01   2.7236387e+02   2.0058955e+01   3.2382000e+02  -1.8314310e+01   4.2309097e+02   7.0324000e+00   3.1953000e+02  -1.0105948e+01   2.3778742e+02   9.6963613e+00   6.3720452e+02  -1.3338942e+01   9.9665161e+01   2.5438550e+02   1.9304000e+02  -1.6983613e+00   2.3100484e+02   4.3489290e+01   2.6461935e+02   1.8488516e+01   2.3666258e+02  -2.6401032e+00   2.1692935e+02   1.2576404e+02   2.4609677e+02   3.8064194e+01   1.3990516e+02   1.7677210e+02   4.5501452e+02   7.6752903e+00   2.5094355e+02  -1.2654516e+01   4.4956806e+02  -1.4793832e+01   3.2704258e+02  -1.3215665e+01   3.3112677e+02   1.5395019e+01   2.4676774e+02  -4.2830323e+00   2.4488065e+02   9.3015355e+01   2.5851613e+02   7.5890000e+01   7.3952581e+01   1.5315831e+02   3.5887419e+02   4.1071613e+00   1.7660645e+02   9.6747935e+01   1.9490097e+02  -8.8307871e+00   1.8010677e+02   1.2821032e+00   1.8412355e+02   1.3496890e+01   2.7840871e+02   2.5375484e-01   1.8326097e+02  -1.3114748e+01   3.6562742e+02   9.0252903e+00   1.8693226e+02   1.1065445e+02   2.6024742e+02   7.9295613e+00   2.8819065e+02   4.0609587e+01   1.9577226e+02   1.4218542e+01   2.4007613e+02   1.3197161e+00   5.1878387e+02  -4.1772258e+00   3.5225968e+02   1.0880516e+01   1.5915484e+02   2.1397987e+02   4.1131548e+02   3.0485084e+01   6.0396129e+01   2.5527928e+02   2.3190290e+02  -1.2619974e+01   3.0246452e+02  -6.9374839e+00   4.0372710e+02  -2.8875226e+00   1.6780226e+02  -1.0070955e+01   1.0136226e+02   1.3545941e+02   3.1448645e+02   3.5304955e+01   2.4910806e+02  -3.8699290e+01   1.7548903e+02  -9.5662194e+00   4.3503645e+02   2.4176761e+01
   2.6883774e+02  -8.3566968e+00   3.2214774e+02  -1.6269884e+01   5.1018839e+02  -1.3274426e+01   3.4434258e+02  -1.5041806e+00   2.5122387e+02   1.6312090e+01   3.4389452e+02  -5.8351097e+00   1.7796323e+02   9.5855226e+00   2.7884323e+02   4.2057677e+00   2.7710516e+02   1.0827716e+01   2.0343935e+02   2.1335613e+00   2.7838871e+02  -4.1085161e+00   2.6143355e+02  -1.5836619e+01   3.4673323e+02  -3.3923497e+01   1.7739742e+02   1.2318014e+02   3.2497839e+02   7.7665677e+00   2.1269677e+02   4.0861032e+01   3.0983677e+02   1.8423703e+01   3.4316000e+02  -8.1508645e+00   3.4106258e+02  -2.0160168e+01   2.9564871e+02   1.2758426e+01   1.8536516e+02   1.1053045e+01   2.2885226e+02  -1.2057858e+01   2.2194387e+02   2.5192555e+01   3.4692000e+02   4.5476903e+00   3.8528097e+02   2.0717200e+01   2.7638000e+02  -7.9939484e+00   2.8849742e+02   2.7929561e+01   6.3097452e+02  -6.9305419e+00   1.2599516e+02   2.3827910e+02   1.9366000e+02   2.3020387e+00   2.2524484e+02   6.7430090e+01   2.6128935e+02   1.9894916e+01   2.0570258e+02  -8.1633032e+00   2.0620935e+02   8.9481639e+01   2.0366677e+02   6.8928594e+01   1.3576516e+02   2.0448330e+02   4.9034452e+02  -7.1511097e+00   2.7123355e+02  -4.6771613e-01   3.6732806e+02   2.0785368e+01   3.7661258e+02   1.0668735e+01   3.4197677e+02   4.5270194e+00   2.1172774e+02   9.5016774e-01   1.8502065e+02   2.0490415e+02   2.2908613e+02   4.2714400e+01   8.5812581e+01   1.4291951e+02   3.7053419e+02   9.1243613e+00   1.9998645e+02   1.1625754e+02   1.7676097e+02   1.8950413e+01   3.1187677e+02   2.4690503e+01   1.9288355e+02  -6.3439097e+00   2.5621871e+02  -1.5541045e+01   2.3831097e+02  -3.9708748e+01   4.7219742e+02  -1.6020310e+01   1.5536226e+02   1.0227005e+02   2.4929742e+02  -1.6304439e+01   2.9562065e+02   1.1205187e+01   1.8725226e+02   2.7101419e+00   3.3349613e+02   2.2946116e+01   4.5147387e+02  -1.8422426e+01   3.5863968e+02   1.6501161e+00   1.7320484e+02   1.3409587e+02   4.0926548e+02   4.6119084e+01   4.4066129e+01   2.5843568e+02   2.7428290e+02  -3.7870374e+01   2.9876452e+02  -1.4414839e+00   3.9129710e+02  -1.9233123e+01   1.7547226e+02   3.5054452e+00   1.2550226e+02   1.3533821e+02   2.9658645e+02   3.4546955e+01   2.1829806e+02   1.1195510e+01   1.7538903e+02   9.6817806e+00   4.0141645e+02   1.5536361e+01
   2.8455774e+02   1.0095703e+01   3.4614774e+02   1.0810116e+01   5.4470839e+02   8.2439742e+00   3.6705258e+02  -8.5609806e+00   3.0131387e+02  -1.4735110e+01   3.3184452e+02   1.7988903e+00   3.0710323e+02   1.1534323e+01   2.4422323e+02   3.3455368e+01   2.4634516e+02  -6.2148387e-01   2.2591935e+02  -5.9048387e+00   3.0843871e+02   5.7674839e+00   2.5177355e+02  -8.5838194e+00   3.2744323e+02   9.7032258e-03   2.0277742e+02   1.4400974e+02   2.9982839e+02   2.4818568e+01   2.1397677e+02   3.8038632e+01   3.6469677e+02   3.0314903e+01   3.8940000e+02  -5.0400645e+00   3.4354258e+02  -2.8567742e-02   2.8626871e+02   3.3788826e+01   1.9498516e+02  -1.5196555e+01   2.1370226e+02   2.0534142e+01   2.6227387e+02   7.4461548e+00   2.6696000e+02  -6.1455097e+00   3.7313097e+02   8.4992000e+00   3.2629000e+02  -3.5067484e+00   2.4235742e+02  -9.0923871e-01   5.4935452e+02  -7.9809419e+00   6.7575161e+01   3.0195270e+02   1.2990000e+02   1.3352839e+01   1.9900484e+02   4.9149290e+01   2.5694935e+02   1.1772116e+01   1.9351258e+02  -1.2278103e+01   1.9606935e+02   1.2372284e+02   2.1109677e+02   5.2914194e+01   1.5276516e+02   2.0412330e+02   4.7815452e+02   1.6724090e+01   2.5499355e+02  -7.0685161e+00   3.0408806e+02   7.8945677e+00   3.7923258e+02   6.6091355e+00   3.3916677e+02  -4.7781806e+00   2.2176774e+02  -1.2663032e+01   1.7545065e+02   1.7623975e+02   2.0865613e+02   8.5068800e+01   8.4002581e+01   1.1273431e+02   3.8196419e+02   4.9699613e+00   1.6446645e+02   8.7819135e+01   1.7833097e+02   2.4874813e+01   2.8996677e+02   2.3823303e+01   1.9102355e+02   6.4248903e+00   2.7930871e+02   1.0461755e+01   2.5836097e+02  -3.8592748e+01   3.5896742e+02  -1.1721910e+01   1.8960226e+02   1.1763085e+02   2.9155742e+02   8.5247613e+00   2.7072065e+02   2.9627187e+01   2.0177226e+02   1.8458542e+01   3.1164613e+02   3.7784116e+01   5.0103387e+02  -1.6077226e+01   3.0277968e+02   7.2589161e+00   1.7896484e+02   1.7225507e+02   4.0359548e+02   2.6962684e+01   8.2396129e+01   2.5922928e+02   2.7009290e+02  -3.1585174e+01   3.0906452e+02   3.1345161e+00   3.6634710e+02   1.3912877e+01   1.9837226e+02   2.0953445e+01   9.7122258e+01   1.9917861e+02   3.8887645e+02   3.1583755e+01   2.2053806e+02  -1.5603690e+01   1.5429903e+02  -6.2510194e+00   4.2927645e+02   4.5975613e+00
   3.4831774e+02  -3.8650968e+00   3.1280774e+02   1.8173161e+00   7.1065839e+02  -1.5792026e+01   3.8329258e+02  -1.3820181e+01   2.6222387e+02   2.7720903e+00   3.5208452e+02   5.0796903e+00   3.4563323e+02  -8.3980774e+00   3.0141323e+02   1.8301677e+00   2.8338516e+02   1.3605316e+01   1.9286935e+02   2.7891613e+00   3.0491871e+02  -6.3809161e+00   2.5796355e+02   8.4409806e+00   3.0801323e+02  -2.1345897e+01   2.6801742e+02   2.1017054e+02   2.8849839e+02  -1.5550323e+00   2.2230677e+02   3.5662232e+01   3.6126677e+02   4.9309303e+01   3.3202000e+02  -1.6396645e+00   2.4783258e+02   9.6823226e-01   2.8407871e+02   1.7684026e+01   2.7822516e+02  -3.4757548e+00   2.9709226e+02   1.4829419e+00   3.2413387e+02   2.3973548e+00   3.4216000e+02   2.0548490e+01   3.9118097e+02   1.1395200e+01   3.1400000e+02  -6.2335484e+00   3.4097742e+02   1.5251161e+01   5.5797452e+02   7.5294581e+00   6.7475161e+01   3.0943070e+02   2.0028000e+02   1.4532439e+01   2.5076484e+02   3.1288490e+01   2.5756935e+02   7.0525161e+00   1.6428258e+02   3.2502968e+00   2.4196935e+02   1.1609084e+02   2.0971677e+02   3.1164594e+01   1.1338516e+02   1.8860370e+02   4.9920452e+02   1.8000090e+01   2.3756355e+02   2.0135884e+01   3.8080806e+02  -2.9130323e+00   3.1471258e+02   1.0530735e+01   3.7964677e+02  -1.6776581e+01   2.0500774e+02   5.1977677e+00   1.5512065e+02   1.8419615e+02   2.1665613e+02   8.7948800e+01   6.7862581e+01   1.1745551e+02   3.2358419e+02   6.6403613e+00   2.0241645e+02   1.2987314e+02   1.4662097e+02   1.2461613e+01   1.9434677e+02   3.6762903e+01   2.1407355e+02   2.5960890e+01   2.5454871e+02   1.6062555e+01   2.1836097e+02  -3.0202748e+01   3.4062742e+02   1.7215290e+01   1.8979226e+02   9.9755652e+01   2.7913742e+02   8.3583613e+00   2.7429065e+02   5.5101587e+01   2.0215226e+02  -4.4818581e+00   2.5930613e+02   4.9713161e+00   3.9766387e+02  -1.9677626e+01   3.2291968e+02  -1.0772284e+01   1.3991484e+02   2.0404907e+02   3.9340548e+02   1.1777884e+01   4.3976129e+01   2.7040288e+02   2.7804290e+02  -3.9071174e+01   3.1376452e+02  -1.0091484e+01   3.8643710e+02   1.0015677e+01   2.2033226e+02   1.4486645e+01   1.0169226e+02   1.6710301e+02   3.1844645e+02   4.0938155e+01   2.7610806e+02  -4.2892903e+00   1.5643903e+02  -2.1992219e+01   4.0627645e+02  -4.8024387e+00
   3.1169774e+02  -2.5075497e+01   3.0247774e+02  -1.5886284e+01   6.7527839e+02  -2.2581626e+01   3.2353258e+02  -3.2693806e+00   2.3012387e+02  -9.2799097e+00   3.0980452e+02  -1.7057910e+01   2.5877323e+02   8.3072258e-01   3.3770323e+02  -2.1230323e+00   2.6800516e+02  -2.1142839e+00   2.0819935e+02   1.7462761e+01   3.7077871e+02   1.0500284e+01   2.4496355e+02   3.7709806e+00   3.0006323e+02   1.1340103e+01   2.7049742e+02   1.6754214e+02   3.0144839e+02   1.2598968e+01   2.2126677e+02   2.2695432e+01   3.4045677e+02   7.9241032e+00   2.9235000e+02  -2.2760645e+00   2.8549258e+02  -5.1945677e+00   2.1412871e+02   1.5470026e+01   2.2379516e+02  -3.3613548e+00   2.7899226e+02   2.1709419e+00   2.5717387e+02  -3.1958452e+00   3.1844000e+02   5.9260903e+00   3.2832097e+02   2.0184000e+01   2.8019000e+02   1.3941252e+01   3.3244742e+02   1.5033561e+01   6.4868452e+02   4.1226581e+00   6.6045161e+01   3.0964510e+02   1.8680000e+02  -1.7769161e+01   2.5533484e+02   5.6352890e+01   2.1285935e+02   1.1093161e+00   1.6185258e+02  -1.9745303e+01   2.3754935e+02   1.1106444e+02   2.5114677e+02   3.8280194e+01   1.2685516e+02   2.0171610e+02   5.0224452e+02   3.6946890e+01   2.4613355e+02   6.7302839e+00   3.6389806e+02   9.2497677e+00   2.6942258e+02   6.7739355e+00   4.1307677e+02  -2.3509806e+00   2.4800774e+02   1.7997768e+01   1.8088065e+02   1.7537535e+02   2.2489613e+02   7.6909600e+01   6.0092581e+01   1.3130711e+02   3.9206419e+02   7.8319613e+00   1.8946645e+02   1.5071914e+02   1.6748097e+02   1.9882813e+01   3.2296677e+02   2.8753303e+01   2.2517355e+02   1.4692890e+01   2.8835871e+02   7.1177548e+00   2.1464097e+02  -3.3385148e+01   3.4891742e+02  -1.4479097e+00   1.8565226e+02   1.0718685e+02   2.4392742e+02   4.3851613e+00   2.9686065e+02   3.6435987e+01   2.3229226e+02   7.2069419e+00   3.5683613e+02   2.6318916e+01   4.9016387e+02  -5.8876258e+00   3.4191968e+02  -1.6822284e+01   1.5239484e+02   2.0400067e+02   4.0921548e+02   2.7323084e+01   6.6826129e+01   2.7490488e+02   2.8151290e+02  -2.9258774e+01   2.9086452e+02  -9.5094839e+00   4.3929710e+02  -1.0503123e+01   1.7356226e+02  -1.9631755e+01   1.4721226e+02   1.5150141e+02   3.5568645e+02   5.7438955e+01   2.3696806e+02  -3.9248090e+01   1.4558903e+02   6.8578065e-01   3.7160645e+02  -2.4368839e+01
   2.4807774e+02  -8.5058968e+00   2.8714774e+02  -1.5609884e+01   5.9523839e+02  -2.7368426e+01   3.1453258e+02  -3.6119381e+01   2.7974387e+02  -2.3969510e+01   3.1861452e+02   4.9472903e+00   1.8329323e+02  -2.1270877e+01   2.7950323e+02   1.2772968e+01   2.6529516e+02   7.2025161e+00   2.0662935e+02   2.5108361e+01   3.6672871e+02   3.0054284e+01   2.9634355e+02  -1.7959419e+01   2.8387323e+02  -1.0084697e+01   2.5015742e+02   1.7302934e+02   2.6187839e+02   1.5245677e+00   2.6864677e+02   6.2385032e+01   2.9002677e+02   2.4958503e+01   3.2207000e+02   8.1063355e+00   3.7168258e+02   7.6302323e+00   2.2345871e+02   3.8003626e+01   1.7903516e+02   5.6994452e+00   2.4790226e+02   7.9814194e-01   2.2813387e+02  -7.1126452e+00   2.8144000e+02   2.3026090e+01   3.1313097e+02   2.1679200e+01   2.4253000e+02  -8.4759484e+00   3.0221742e+02   2.0921961e+01   6.2425452e+02   2.4570581e+00   6.6425161e+01   2.9061470e+02   1.9042000e+02   1.9041239e+01   2.5752484e+02   4.2127690e+01   2.0547935e+02  -4.9702839e+00   1.8489258e+02  -2.2118503e+01   1.6363935e+02   1.0426724e+02   2.3999677e+02   3.3602194e+01   1.2833516e+02   2.2178770e+02   5.0062452e+02   2.3456490e+01   2.5713355e+02  -1.5529716e+01   3.6589806e+02   1.6329768e+01   2.6533258e+02  -1.4468865e+01   3.6183677e+02  -4.6817806e+00   2.3796774e+02  -5.4890323e+00   2.3374065e+02   1.0305655e+02   2.3513613e+02   6.1000400e+01   6.0092581e+01   1.6873711e+02   3.9472419e+02   5.4291613e+00   1.7713645e+02   9.6805535e+01   1.7243097e+02   1.2068129e+00   2.8306677e+02   4.7425303e+01   2.3464355e+02  -1.8784710e+01   2.9430871e+02   2.0317548e+00   2.2598097e+02  -2.7912348e+01   3.8957742e+02  -6.4607097e+00   1.8093226e+02   1.1184445e+02   1.9818742e+02   1.0878436e+02   2.9843065e+02   5.4500387e+01   1.9568226e+02   2.7557419e+00   2.4116613e+02   2.9522516e+01   5.2166387e+02  -3.1347626e+01   3.4867968e+02   4.7369161e+00   1.6439484e+02   1.6451067e+02   4.2350548e+02  -1.2400116e+01   5.4356129e+01   2.7314248e+02   2.3851290e+02  -2.3768774e+01   3.0191452e+02  -1.1543484e+01   3.2019710e+02  -2.8251226e+00   1.8956226e+02   1.9378245e+01   1.1788226e+02   1.4104781e+02   3.2091645e+02   2.3120555e+01   2.5548806e+02  -4.9696903e+00   1.5458903e+02   6.2057806e+00   4.5636645e+02   3.7103613e+00
   3.3397774e+02  -1.0377897e+01   3.6761774e+02  -2.6527484e+01   6.3756839e+02  -2.4134826e+01   3.6015258e+02  -1.7298981e+01   3.0098387e+02   4.3129032e-01   3.6670452e+02   1.3150090e+01   2.9115323e+02  -5.6967742e-01   3.2960323e+02   1.0194968e+01   2.5148516e+02   4.8773161e+00   1.9005935e+02   1.1039613e+00   3.1205871e+02  -1.6621161e+00   1.6248355e+02  -5.5806194e+00   3.2073323e+02  -1.0263497e+01   2.0420742e+02   1.2303534e+02   2.9525839e+02  -1.6715832e+01   2.7626677e+02   3.9535432e+01   3.6393677e+02   8.5657032e+00   3.3049000e+02  -5.9972645e+00   3.7578258e+02  -1.2647768e+01   2.8912871e+02   2.2130026e+01   1.5603516e+02   2.1209445e+01   2.2623226e+02   1.3621742e+01   2.4122387e+02   2.3270155e+01   2.4149000e+02   1.6312090e+01   3.7413097e+02   1.2659200e+01   2.5443000e+02   7.9120516e+00   2.9211742e+02  -2.2890039e+01   6.1430452e+02  -2.1694194e-01   7.9095161e+01   2.8917110e+02   1.7475000e+02  -8.5151613e+00   2.1233484e+02   3.0412890e+01   2.4594935e+02   7.2721161e+00   1.6208258e+02  -1.3623703e+01   2.2401935e+02   1.5767684e+02   2.0709677e+02   4.1464194e+01   1.3242516e+02   1.6427050e+02   4.5491452e+02   2.9343290e+01   2.1947355e+02  -9.2269161e+00   3.9013806e+02   2.6305677e+00   3.6509258e+02  -1.4359665e+01   3.5807677e+02   1.0569019e+01   2.4748774e+02   1.4509368e+01   3.0112065e+02  -2.1573845e+01   2.1856613e+02   7.0606000e+01   8.7862581e+01   1.1713551e+02   3.8211419e+02   2.1957961e+01   1.5560645e+02   1.3571794e+02   1.9562097e+02  -6.0383871e+00   2.6934677e+02   2.7092903e+01   2.4717355e+02  -1.0167110e+01   2.5240871e+02   2.4237548e+00   2.0269097e+02  -1.0189148e+01   3.9910742e+02  -5.9331097e+00   1.9355226e+02   8.7314852e+01   2.2297742e+02   1.3943116e+02   2.9119065e+02   6.4029587e+01   2.0506226e+02   1.3285342e+01   2.7049613e+02   1.1456116e+01   5.2885387e+02  -1.0552826e+01   2.9325968e+02  -2.3994839e+00   1.7120484e+02   1.5796587e+02   4.5502548e+02   1.9848284e+01   6.6736129e+01   1.9753208e+02   2.3242290e+02  -2.0091574e+01   3.0266452e+02   2.1346516e+01   2.9058710e+02   2.3923677e+01   1.7695226e+02  -1.3042955e+01   1.2388226e+02   1.4627781e+02   3.2982645e+02   3.2077755e+01   2.2658806e+02   1.1432310e+01   1.6319903e+02   1.5569806e+00   4.6655645e+02   9.6551613e+00
   3.0669774e+02  -1.1345497e+01   2.4833774e+02  -5.4150839e+00   6.5404839e+02  -6.0732258e+00   3.3305258e+02  -4.4109806e+00   2.7246387e+02  -1.0807110e+01   2.4513452e+02   1.6840569e+02   3.6648323e+02  -1.9116077e+01   3.0227323e+02  -9.0863226e-01   2.8262516e+02  -6.4238839e+00   1.8348935e+02   8.9195613e+00   2.8048871e+02   5.3834839e+00   1.3810355e+02  -1.8820219e+01   3.1811323e+02  -2.9389677e-01   2.1410742e+02   1.4381334e+02   2.9411839e+02  -6.5346323e+00   2.3935677e+02   2.9728232e+01   3.4445677e+02   2.7654103e+01   3.4783000e+02   7.4255355e+00   3.2802258e+02  -2.2546968e+01   2.6683871e+02   1.6443226e+01   2.5203516e+02   1.5149445e+01   2.2870226e+02   7.2841419e+00   2.9660387e+02   1.0649755e+01   2.8939000e+02   1.8770090e+01   4.6304097e+02   4.5464000e+00   3.1362000e+02  -9.1631484e+00   2.5297742e+02   3.0241161e+01   6.1749452e+02   1.4778581e+00   8.6805161e+01   2.8645430e+02   1.7813000e+02   1.9544439e+01   2.5862484e+02   3.8849690e+01   2.6999935e+02   1.2438116e+01   2.0851258e+02   1.5218968e+00   1.9049935e+02   1.1854844e+02   2.0575677e+02   7.3291394e+01   1.5114516e+02   2.0773290e+02   4.8358452e+02   2.9669690e+01   2.6118355e+02   2.6262839e+00   3.3285806e+02  -1.3217032e+01   3.6014258e+02  -3.2036645e+00   3.3821677e+02   1.7778194e+00   2.1943774e+02   1.6133677e+00   3.2369065e+02  -2.8239445e+01   2.6065613e+02   3.3998800e+01   7.1952581e+01   1.3816831e+02   3.2677419e+02  -2.5648387e+00   1.6579645e+02   1.1818274e+02   2.5200097e+02   1.0841213e+01   2.6949677e+02   2.3130903e+01   2.1236355e+02  -1.4223097e+00   2.9378871e+02  -2.1664516e-01   2.4807097e+02  -1.5299548e+01   3.7424742e+02  -3.8943097e+00   1.7603226e+02   1.0042645e+02   2.2539742e+02   1.0518756e+02   3.5034065e+02   7.7057587e+01   2.1272226e+02   1.8625419e+00   2.7949613e+02   5.5456116e+01   4.9903387e+02  -5.5372258e+00   3.0253968e+02  -7.2918839e+00   1.4444484e+02   1.9034667e+02   4.1450548e+02   2.9849884e+01   5.6876129e+01   2.2951088e+02   2.4832290e+02   2.3564258e+00   3.0101452e+02  -1.2221484e+01   3.2534710e+02   7.9528774e+00   1.7161226e+02   6.0542452e+00   1.1612226e+02   1.2194861e+02   3.3110645e+02   1.7205355e+01   2.4258806e+02  -9.2276903e+00   1.3762903e+02  -2.3474194e+00   4.1946645e+02  -1.0237639e+01
   2.7116774e+02  -9.5930968e+00   2.2076774e+02  -1.2494839e+00   6.1661839e+02  -1.4698826e+01   3.0157258e+02  -8.2580645e-02   2.2660387e+02  -1.0983097e+00   2.5808452e+02   1.6378969e+02   2.8996323e+02  -6.0444774e+00   4.3827323e+02  -7.2086323e+00   3.0914516e+02  -1.2495484e+01   2.5710935e+02   8.7899613e+00   2.9219871e+02  -2.6433161e+00   2.9319355e+02  -1.3517419e+01   2.9568323e+02  -7.0694968e+00   2.4315742e+02   2.0553934e+02   3.0806839e+02  -1.0706323e+00   2.3273677e+02   2.3157832e+01   3.9802677e+02   8.8385032e+00   3.2745000e+02  -3.1840645e+00   1.8849258e+02   1.8425432e+01   2.1826871e+02   1.2758826e+01   2.3646516e+02  -8.7549548e+00   2.9304226e+02   3.8069419e+00   2.3646387e+02   4.9809548e+00   3.0725000e+02  -1.9487097e+00   4.2856097e+02   2.7254800e+01   2.7734000e+02   1.0792516e+00   3.4687742e+02  -1.2600839e+01   6.8706452e+02  -6.0377419e+00   6.6995161e+01   2.7708910e+02   1.7890000e+02  -1.5707161e+01   2.2119484e+02   3.3464090e+01   2.4670935e+02   9.2131613e-01   1.8061258e+02  -2.4206103e+01   1.8820935e+02   1.1716164e+02   1.9742677e+02   5.9857794e+01   1.2457516e+02   1.7089850e+02   4.7881452e+02   4.7631290e+01   2.2304355e+02  -1.4562516e+01   3.4708806e+02  -1.9754323e+00   3.2495258e+02  -4.7684645e+00   4.2474677e+02   3.9454194e+00   2.0962774e+02   1.3638168e+01   3.1288065e+02   1.6435355e+01   2.3465613e+02   8.8458800e+01   9.5002581e+01   1.3909431e+02   3.5682419e+02   1.8131161e+01   1.5751645e+02   1.4232514e+02   2.0086097e+02   2.3072413e+01   2.1439677e+02   2.1728903e+01   2.4674355e+02   1.8017290e+01   3.0497871e+02   9.3681548e+00   2.2217097e+02  -3.1277548e+01   3.5510742e+02   2.8246890e+01   1.9855226e+02   9.4194852e+01   2.4776742e+02   1.7007796e+02   2.5077065e+02   7.5453187e+01   2.1787226e+02  -1.7394581e+00   2.9640613e+02   1.8103316e+01   5.4453387e+02  -1.6367226e+01   3.3910968e+02   2.1625161e+00   1.6291484e+02   2.1720907e+02   4.6007548e+02   2.5294284e+01   7.5446129e+01   1.7369528e+02   2.9832290e+02  -2.7843574e+01   2.5966452e+02  -1.4463484e+01   3.2781710e+02  -1.1774723e+01   2.2980226e+02  -1.5840955e+01   1.1455226e+02   1.8773421e+02   3.0082645e+02   4.8917755e+01   2.6448806e+02  -1.2789690e+01   1.7500903e+02   4.4221806e+00   3.8855645e+02  -3.6748387e+00
   2.7869774e+02  -1.7055497e+01   2.9557774e+02  -3.2194284e+01   6.3042839e+02  -6.8036258e+00   3.4734258e+02  -4.2324181e+01   2.5765387e+02   2.3776903e+00   3.0208452e+02   1.9319690e+01   2.5310323e+02  -1.0145677e+01   3.6989323e+02  -6.9382323e+00   3.0891516e+02  -1.2870839e+00   2.1910935e+02  -1.4790039e+01   3.2905871e+02  -1.5021161e+00   2.3091355e+02   1.3654981e+01   2.4644323e+02  -1.5800297e+01   2.7815742e+02   2.1616934e+02   3.1387839e+02   2.4645677e+00   2.5907677e+02   2.0240632e+01   2.7336677e+02  -8.7586968e+00   3.0664000e+02  -1.3659265e+01   2.5630258e+02  -4.6936774e-01   2.1217871e+02   1.6660258e+00   2.0122516e+02   1.2542452e+00   3.1132226e+02   3.2945419e+00   2.2575387e+02   1.4027755e+01   2.7416000e+02   1.6278490e+01   2.9747097e+02   2.6842000e+01   2.4929000e+02  -1.5156748e+01   3.2863742e+02   1.4578361e+01   6.4925452e+02  -2.5112942e+01   7.7855161e+01   2.7327030e+02   1.9290000e+02  -1.0487161e+01   2.1266484e+02   2.5436490e+01   2.4247935e+02  -2.0220284e+01   1.8580258e+02  -3.0191303e+01   2.2325935e+02   1.2063764e+02   2.0933677e+02   5.3764994e+01   1.3314516e+02   1.8145290e+02   4.7062452e+02   3.2364903e+00   2.7494355e+02   2.9554839e+00   3.6647806e+02  -1.1196632e+01   3.6509258e+02  -1.5689665e+01   3.3897677e+02  -1.0572981e+01   2.1896774e+02  -2.7299032e+01   2.9431065e+02   6.0609548e+00   2.6527613e+02   7.2679200e+01   9.1192581e+01   1.0277911e+02   3.6163419e+02   1.0786361e+01   1.9213645e+02   1.0417554e+02   1.7986097e+02   2.5272413e+01   2.1958677e+02   2.5933703e+01   2.5783355e+02   1.4790090e+01   2.4445871e+02  -2.2370245e+01   2.1879097e+02  -1.0337148e+01   3.5067742e+02   1.4841290e+01   1.6346226e+02   1.0262205e+02   2.1397742e+02   1.5057116e+02   2.7600065e+02   4.7534787e+01   1.7191226e+02   1.4467342e+01   2.5140613e+02   3.6463316e+01   6.0828387e+02   7.3427742e+00   3.4901968e+02   1.1797161e+00   1.5249484e+02   1.7113267e+02   4.3745548e+02   1.4153884e+01   5.5826129e+01   2.6578488e+02   3.2709290e+02  -4.5651742e+00   3.3451452e+02  -2.4351484e+01   2.8738710e+02   2.2609677e+01   2.3161226e+02  -7.0857548e+00   1.1174226e+02   1.7857901e+02   3.1791645e+02   6.2930555e+01   2.4834806e+02  -9.6884903e+00   1.8343903e+02  -5.3922194e+00   3.9689645e+02   1.5947961e+01
   2.8169774e+02  -9.5549677e-01   3.1133774e+02  -1.4495084e+01   6.2870839e+02  -2.0136026e+01   3.0738258e+02  -2.3597381e+01   2.7479387e+02   6.8564903e+00   3.3789452e+02   2.4548903e+00   2.6291323e+02  -8.1704774e+00   3.3093323e+02   4.8485677e+00   2.7543516e+02  -1.5228684e+01   1.9272935e+02   1.6220361e+01   3.2991871e+02   1.7479084e+01   2.0257355e+02   5.2121806e+00   2.9139323e+02  -1.5536297e+01   2.1768742e+02   1.9142694e+02   3.4873839e+02  -1.1134232e+01   2.6197677e+02   1.1248632e+01   3.2369677e+02   1.7124903e+01   3.5326000e+02   9.6111355e+00   3.4235258e+02   1.8256632e+01   1.9702871e+02   1.5598026e+01   2.0198516e+02   2.4834452e+00   2.7956226e+02   1.5595342e+01   2.4379387e+02  -5.6554452e+00   2.9292000e+02   3.7247690e+01   3.8813097e+02   3.6159200e+01   2.5005000e+02   1.2732452e+01   3.0468742e+02   2.5104361e+01   5.8073452e+02   9.5086581e+00   1.2052516e+02   2.6571670e+02   1.6428000e+02  -2.3975613e+00   2.6543484e+02   4.2064890e+01   2.4509935e+02   2.1000116e+01   2.0518258e+02  -2.8601703e+01   1.9068935e+02   1.2653324e+02   2.5799677e+02   6.3732194e+01   1.5590516e+02   1.7177210e+02   5.1391452e+02   3.3393290e+01   2.1904355e+02  -2.1432516e+01   3.2747806e+02  -1.1316632e+01   3.4628258e+02   7.5251355e+00   3.8250677e+02   1.5944619e+01   2.1786774e+02   6.1689677e+00   3.0469065e+02  -2.3379445e+01   2.3970613e+02   8.3964800e+01   1.4109258e+02   9.3407110e+01   2.9706419e+02   4.8196129e-01   1.8365645e+02   9.5853935e+01   2.0095097e+02   1.7635213e+01   2.1363677e+02   2.0739703e+01   1.9879355e+02   6.8032903e+00   2.8178871e+02   2.1073355e+01   2.4188097e+02  -2.8084348e+01   3.7948742e+02   1.1564903e+00   1.3569226e+02   1.3360365e+02   1.7871742e+02   9.7871961e+01   2.7129065e+02   4.1621587e+01   1.5529226e+02  -7.8230581e+00   2.7011613e+02   3.3106516e+01   6.4535387e+02  -2.3372826e+01   3.7105968e+02  -3.5334839e+00   1.4634484e+02   1.6481467e+02   4.2945548e+02   1.2738839e+00   7.3356129e+01   2.7357248e+02   2.7804290e+02  -1.2601174e+01   2.8416452e+02   2.7976516e+01   2.9567710e+02   1.1376477e+01   2.2833226e+02   7.0664516e-01   1.3050226e+02   1.2645821e+02   2.8082645e+02   4.0517755e+01   2.3977806e+02  -1.4712890e+01   1.7753903e+02   7.8897806e+00   4.0827645e+02   5.0697561e+01
   2.7026774e+02   9.9589032e+00   2.7628774e+02  -1.8031084e+01   7.3661839e+02  -1.5248826e+01   2.7881258e+02  -3.6121781e+01   2.9460387e+02  -1.2983097e+00   3.1199452e+02  -9.9431097e+00   3.1363323e+02   2.5192258e-01   2.1974323e+02  -1.3062323e+00   2.8148516e+02   1.2373161e+00   1.9938935e+02   1.2407561e+01   2.6157871e+02  -3.9137161e+00   1.4596355e+02   1.7098065e-01   3.3715323e+02   3.5129032e+00   1.9372742e+02   1.3277374e+02   3.1392839e+02  -1.8499432e+01   2.1021677e+02   4.2249432e+01   3.0864677e+02   3.2798903e+01   3.9559000e+02   8.1747355e+00   3.4759258e+02   6.0774323e+00   2.6998871e+02   1.6761226e+01   2.1894516e+02   1.1366645e+01   2.3823226e+02   3.2817419e+00   2.5041387e+02  -9.4504516e-01   2.6930000e+02   2.0477290e+01   4.0442097e+02   1.7336000e+01   2.8019000e+02   7.5112516e+00   2.0968742e+02   8.6143613e+00   6.7301452e+02   1.3846258e+01   6.4855161e+01   2.5374030e+02   1.9828000e+02   5.6524387e+00   2.5333484e+02   1.8992890e+01   2.6623935e+02   1.2838916e+01   1.9628258e+02   1.1540297e+01   2.0401935e+02   1.1327684e+02   2.3466677e+02   5.1638594e+01   1.2509516e+02   1.6181690e+02   5.4353452e+02   2.6873690e+01   2.4309355e+02  -3.5651613e-01   2.9780806e+02   1.5869677e+00   2.8580258e+02   1.6363535e+01   3.8455677e+02   2.1550619e+01   2.4505774e+02   1.1993768e+01   3.2345065e+02   1.2349755e+01   2.6180613e+02   7.0666800e+01   1.4662258e+02   1.1077471e+02   3.5082419e+02   9.7511613e+00   1.5817645e+02   1.2717234e+02   2.7609097e+02   2.6004013e+01   3.2444677e+02   1.6204903e+01   2.9002355e+02   2.1934890e+01   2.6159871e+02   1.0408555e+01   2.4836097e+02  -1.9602748e+01   3.7077742e+02   1.2473290e+01   1.7436226e+02   8.9510052e+01   2.3902742e+02   1.3593716e+02   3.8696065e+02   4.6177987e+01   1.5510226e+02  -4.4778581e+00   2.7945613e+02   4.6269316e+01   5.4997387e+02  -1.4552426e+01   3.7782968e+02  -6.8850839e+00   1.4520484e+02   1.7414587e+02   4.9245548e+02   7.0438839e+00   8.8206129e+01   1.4957448e+02   2.5551290e+02  -3.5128774e+01   3.1301452e+02   1.0685161e+00   3.4615710e+02   9.9080774e+00   2.0195226e+02   2.3870452e+00   1.3164226e+02   1.1874701e+02   2.9348645e+02   3.3174955e+01   2.5753806e+02   2.0346310e+01   1.7834903e+02   2.8249806e+00   4.2622645e+02   3.0411561e+01
   2.4959774e+02  -6.1974968e+00   2.3190774e+02  -1.4140684e+01   5.8665839e+02  -1.0962026e+01   2.7853258e+02   6.6606194e+00   2.6836387e+02  -6.6691097e+00   3.2104452e+02  -1.2857110e+01   3.5101323e+02   7.8315226e+00   2.8208323e+02   5.8965677e+00   3.2757516e+02   1.6901161e+00   2.5815935e+02   2.9895961e+01   3.1443871e+02   4.0474839e+00   2.2567355e+02  -1.2355819e+01   3.1239323e+02  -1.8862968e+00   2.2310742e+02   2.1171334e+02   3.3311839e+02  -2.8694632e+01   2.0488677e+02   1.9145832e+01   3.3940677e+02   1.7628103e+01   3.8059000e+02  -3.9052645e+00   2.8497258e+02   6.2370323e+00   2.4660871e+02   3.1871626e+01   2.1422516e+02   1.5404245e+01   2.6032226e+02   7.1845419e+00   2.6555387e+02   2.1183755e+01   3.0177000e+02   3.6879690e+01   3.6785097e+02   2.4641600e+01   2.7172000e+02  -1.7331148e+01   2.1116742e+02  -1.3174039e+01   6.0739452e+02   1.1765858e+01   6.6575161e+01   3.0274270e+02   1.8556000e+02  -3.1899613e+00   2.2890484e+02   2.6417290e+01   2.5751935e+02   1.0106516e+01   1.8570258e+02  -1.5993303e+01   1.9158935e+02   1.1774124e+02   2.4561677e+02   6.2102594e+01   1.4862516e+02   1.5140450e+02   4.7443452e+02   1.5451690e+01   2.4713355e+02  -2.3059716e+01   4.2737806e+02   7.8813677e+00   3.3637258e+02   3.5579355e+00   3.9740677e+02  -8.4373806e+00   2.1762774e+02   7.7081677e+00   3.0059065e+02   5.8985548e+00   2.3713613e+02   8.9600400e+01   1.0795258e+02   9.2628310e+01   2.7263419e+02  -3.1836387e+00   1.8479645e+02   1.2343274e+02   2.9538097e+02   1.7790813e+01   2.9434677e+02   4.0042903e+01   2.8455355e+02   8.2724903e+00   2.6707871e+02   7.3015484e-01   2.1383097e+02  -7.4203484e+00   3.7805742e+02  -2.6299110e+01   1.1646226e+02   1.0886205e+02   2.0881742e+02   1.4319396e+02   3.2224065e+02   5.9785587e+01   1.7177226e+02   4.8085419e+00   2.3664613e+02   4.2364116e+01   5.3853387e+02   9.1727742e+00   2.9120968e+02   2.3234516e+01   1.8820484e+02   2.0765587e+02   4.1221548e+02   5.7083084e+01   6.5546129e+01   2.8771728e+02   2.7523290e+02  -2.1846374e+01   2.9621452e+02   2.1762516e+01   3.5448710e+02   8.4316774e+00   1.9718226e+02   1.2908645e+01   1.2060226e+02   1.2630021e+02   3.1039645e+02   6.6342155e+01   2.4596806e+02   4.5019097e+00   1.5719903e+02   2.7698065e-01   4.2955645e+02   2.6765161e+01
   3.0083774e+02  -2.0396697e+01   2.2671774e+02  -1.3875484e+01   5.0656839e+02  -6.2748258e+00   3.1486258e+02  -7.3457806e+00   1.9712387e+02  -7.0699097e+00   2.7456452e+02   6.1412903e+00   2.2386323e+02  -1.2756477e+01   3.0470323e+02  -1.3573032e+01   3.2662516e+02   1.1436116e+01   2.4767935e+02   6.8243613e+00   3.4843871e+02   6.4274839e+00   1.8110355e+02  -8.9802194e+00   2.4877323e+02   1.9633032e+00   2.4530742e+02   2.0536734e+02   3.0254839e+02  -1.1439032e+01   2.1478677e+02   5.9643832e+01   3.4193677e+02   2.2855703e+01   2.8416000e+02   1.7809135e+01   2.6787258e+02   7.3150323e+00   2.1583871e+02   3.6632258e+00   2.0541516e+02   7.0190452e+00   2.5613226e+02  -1.3620258e+01   2.8813387e+02   7.1773548e+00   2.9977000e+02   5.5096903e+00   3.6409097e+02   1.4222400e+01   2.8900000e+02  -2.6635484e+00   2.4192742e+02   9.1251613e+00   7.1378452e+02   2.7246581e+00   1.1252516e+02   2.6416670e+02   2.0242000e+02  -1.0187613e+00   2.7428484e+02   2.9886890e+01   2.3028935e+02  -1.2625084e+01   2.4094258e+02  -1.6692503e+01   1.9201935e+02   1.1361684e+02   2.0094677e+02   4.2766194e+01   1.3466516e+02   1.8614130e+02   4.8696452e+02   3.4169290e+01   2.9847355e+02  -8.2169161e+00   3.4951806e+02   9.7016774e-01   3.4495258e+02   1.6441535e+01   3.8297677e+02  -4.9029806e+00   2.6596774e+02  -1.3869032e+01   2.3293065e+02  -2.0548645e+01   3.0841613e+02   7.9558000e+01   5.4712581e+01   1.7159751e+02   3.7058419e+02  -4.8796387e+00   1.7722645e+02   1.2036834e+02   2.7595097e+02   6.6852129e+00   3.1230677e+02   1.8556103e+01   2.0274355e+02   7.9672903e+00   2.5292871e+02   2.0862155e+01   2.1436097e+02  -1.9932748e+01   3.7524742e+02   9.3556903e+00   1.1531226e+02   1.5862405e+02   2.3255742e+02   1.3777476e+02   2.9115065e+02   4.0652787e+01   1.9368226e+02  -3.7542581e+00   2.6087613e+02   3.0225716e+01   5.3547387e+02  -2.8142426e+01   3.0967968e+02   1.1806916e+01   1.8982484e+02   2.2690627e+02   3.9278548e+02   3.6637484e+01   5.0636129e+01   1.9448008e+02   3.0028290e+02  -2.7610374e+01   2.9006452e+02   9.5451613e-01   3.5319710e+02  -8.7051226e+00   1.7409226e+02  -1.6294155e+01   1.1336226e+02   1.7354941e+02   3.0677645e+02   5.6151755e+01   2.5058806e+02  -3.1007690e+01   1.8419903e+02  -9.6930194e+00   4.4536645e+02   1.1120361e+01
   2.7197774e+02  -2.7578968e+00   2.8380774e+02  -4.7726839e+00   5.7942839e+02   8.3263742e+00   2.7076258e+02  -2.0717781e+01   2.7022387e+02   2.9222090e+01   1.8023452e+02   4.3076903e+00   1.3377323e+02  -1.6449277e+01   2.9398323e+02  -3.1955432e+01   2.8414516e+02   5.3545161e+00   2.0853935e+02   1.2865561e+01   3.3610871e+02  -2.0876116e+01   1.5248355e+02  -1.6020619e+01   3.2053323e+02  -1.0627497e+01   2.5006742e+02   1.6950654e+02   3.2611839e+02  -3.5646323e+00   1.8130677e+02   3.6322232e+01   3.2931677e+02   1.0053032e+00   3.0535000e+02   7.3393548e-01   3.6387258e+02  -1.6174968e+01   2.1798871e+02   1.9161226e+01   2.0346516e+02  -1.5394955e+01   2.7428226e+02   2.3017742e+01   2.2694387e+02  -7.2744516e-01   2.5435000e+02   2.2433290e+01   4.0209097e+02   1.3612400e+01   2.8362000e+02  -3.7131484e+00   2.1683742e+02  -1.1627639e+01   6.5287452e+02  -1.3492542e+01   6.2995161e+01   2.8188910e+02   1.8480000e+02   1.3630839e+01   2.2452484e+02   6.3247690e+01   2.6523935e+02   1.8689161e+00   2.6508258e+02   5.2262968e+00   1.9416935e+02   1.2291484e+02   1.9966677e+02   6.1248594e+01   1.0495516e+02   1.8089810e+02   4.6267452e+02   2.2302490e+01   2.3485355e+02   1.8962684e+01   3.7404806e+02   2.0297768e+01   3.1737258e+02  -3.6320645e+00   3.4550677e+02   1.3954619e+01   2.1910774e+02  -3.7402323e+00   2.5421065e+02   4.2689548e+00   2.0008613e+02   8.8564400e+01   9.1862581e+01   1.3072551e+02   3.4934419e+02   2.0729561e+01   1.5122645e+02   1.2011834e+02   2.1733097e+02   3.1844813e+01   2.5406677e+02   2.8455303e+01   2.2160355e+02   1.2648490e+01   2.7797871e+02   1.8428155e+01   2.3688097e+02  -2.0544348e+01   3.9653742e+02  -1.4207510e+01   1.4079226e+02   1.3053565e+02   1.8481742e+02   1.5790396e+02   2.7243065e+02   5.2530387e+01   2.1758226e+02  -9.1862581e+00   2.5140613e+02   2.6843316e+01   6.1335387e+02   8.5671742e+00   3.0910968e+02  -3.6674839e+00   1.8549484e+02   1.7740267e+02   4.2254548e+02   1.2636684e+01   6.3116129e+01   2.4148168e+02   2.7423290e+02  -4.9163742e+00   2.9681452e+02   1.3614516e+01   2.9405710e+02   2.1266077e+01   2.0228226e+02  -7.9293548e+00   1.1526226e+02   1.7734741e+02   3.2372645e+02   5.9135755e+01   2.4044806e+02   2.4473510e+01   1.8358903e+02   8.9757806e+00   4.7003645e+02   2.8476761e+01
   2.3169774e+02  -1.4854968e+00   2.2037774e+02  -2.2368284e+01   5.8656839e+02  -1.7384826e+01   2.8743258e+02  -4.0431381e+01   2.8646387e+02   7.8328903e+00   3.3756452e+02   9.2912903e+00   2.1791323e+02  -5.4704774e+00   2.8084323e+02   1.0995768e+01   2.5238516e+02  -1.3244684e+01   1.6458935e+02   2.4381561e+01   2.6538871e+02   2.2021484e+01   2.0734355e+02  -1.0509419e+01   3.5273323e+02   6.1265032e+00   1.8949742e+02   1.4683214e+02   3.3778839e+02  -1.1648232e+01   2.3635677e+02   3.2918232e+01   2.5507677e+02   1.8854503e+01   3.4488000e+02   8.2815355e+00   3.9716258e+02   8.4018323e+00   2.3607871e+02   2.9994026e+01   1.7160516e+02  -1.4806155e+01   1.7537226e+02   2.2030542e+01   2.6355387e+02   7.2937548e+00   2.8982000e+02   1.4875690e+01   3.9347097e+02   1.9542000e+01   2.8210000e+02   1.4698452e+01   2.3530742e+02   4.6147613e+00   5.6663452e+02  -3.2783342e+01   6.1995161e+01   2.9301910e+02   1.6942000e+02   3.1912387e+00   2.4166484e+02   4.5586490e+01   2.2713935e+02  -1.7893084e+01   1.6494258e+02  -2.2572503e+01   2.0892935e+02   1.2969404e+02   2.1718677e+02   4.0276994e+01   1.4466516e+02   1.9901130e+02   4.8896452e+02   4.5149290e+01   2.2275355e+02  -2.9931613e-01   2.5718806e+02   2.3306568e+01   3.1309258e+02  -1.3669665e+01   3.7083677e+02  -6.3517806e+00   2.1629774e+02   5.1545677e+00   3.0650065e+02  -3.1674245e+01   2.3180613e+02   9.1926800e+01   8.9712581e+01   1.3798751e+02   3.0515419e+02   1.2784761e+01   2.0703645e+02   9.1123535e+01   1.8924097e+02   2.0522013e+01   2.2177677e+02   2.0568503e+01   2.9974355e+02   3.5437290e+01   2.8126871e+02   5.1149548e+00   2.2755097e+02  -3.4277948e+01   3.8853742e+02  -5.1875097e+00   1.4469226e+02   1.3860365e+02   2.4029742e+02   1.4309556e+02   2.5972065e+02   7.8457187e+01   2.2810226e+02   1.3782142e+01   2.5821613e+02   2.0918516e+01   6.2516387e+02   1.4812374e+01   3.6310968e+02   1.4582516e+01   1.8130484e+02   1.7920787e+02   4.1521548e+02   1.7173084e+01   3.6496129e+01   2.9933128e+02   2.8842290e+02  -3.8191574e+01   3.0666452e+02  -1.5073484e+01   2.5196710e+02   1.0701328e+02   2.2880226e+02   1.5329045e+01   9.9602258e+01   1.6536021e+02   3.2106645e+02   4.2438555e+01   2.3091806e+02  -5.5740903e+00   1.7510903e+02   1.4844181e+01   4.0341645e+02  -2.8636387e+00
   3.1150774e+02   4.5097032e+00   2.6147774e+02  -1.3506284e+01   6.4708839e+02  -2.1846426e+01   3.2395258e+02  -7.4929806e+00   2.5293387e+02   8.4652903e+00   3.3475452e+02  -4.8139097e+00   2.5253323e+02   6.2799226e+00   2.4931323e+02  -7.1918323e+00   2.4953516e+02   1.1843316e+01   1.7196935e+02  -1.2018839e+01   2.7905871e+02   2.4078839e+00   1.5591355e+02   1.1017498e+02   2.7892323e+02  -2.5878697e+01   1.9268742e+02   1.7228694e+02   3.1168839e+02  -1.1080232e+01   1.9697677e+02   3.1258632e+01   2.7578677e+02   3.5717703e+01   3.5483000e+02   4.7255355e+00   3.3744258e+02   2.5594323e+00   2.5064871e+02   2.6448426e+01   2.2179516e+02  -4.5813548e+00   2.4609226e+02   8.0829419e+00   3.0436387e+02   1.5928955e+01   2.6758000e+02   1.4614890e+01   4.0542097e+02   1.1016000e+01   2.7900000e+02  -4.2035484e+00   2.5440742e+02   1.7606761e+01   6.9916452e+02   8.0342581e+00   6.9235161e+01   2.9738990e+02   1.7480000e+02   2.8108387e+00   2.7381484e+02   2.2924490e+01   2.6380935e+02   7.9833161e+00   1.9847258e+02   1.8415097e+01   1.9177935e+02   1.0849604e+02   2.7452677e+02   5.5879794e+01   1.4585516e+02   1.9391610e+02   5.0653452e+02   3.8213690e+01   2.4037355e+02  -7.4789161e+00   3.6032806e+02   8.8653677e+00   2.9533258e+02   2.7941135e+01   3.8221677e+02   1.5547819e+01   2.2138774e+02   2.7367368e+01   2.9845065e+02   1.8297548e+00   2.4161613e+02   7.5332000e+01   5.3482581e+01   1.6198591e+02   3.0882419e+02   7.2511613e+00   2.2075645e+02   1.3816594e+02   2.1329097e+02   2.3838013e+01   2.9787677e+02   4.3100503e+01   2.6517355e+02   4.3028903e+00   2.8378871e+02   9.5833548e+00   2.2802097e+02  -2.4935548e+01   3.6610742e+02  -1.3053110e+01   1.7855226e+02   1.0517485e+02   2.2413742e+02   1.4049836e+02   3.1453065e+02   3.5592387e+01   1.8929226e+02   1.3266942e+01   2.5016613e+02   2.9082516e+01   6.9647387e+02   8.3575742e+00   3.7448968e+02  -8.9478839e+00   1.7125484e+02   1.6539187e+02   4.3102548e+02   4.4618284e+01   5.6496129e+01   2.1397128e+02   3.5904290e+02  -9.7011742e+00   3.5921452e+02   1.9725161e+00   2.1743710e+02   1.1510568e+02   2.0166226e+02   3.6002452e+00   9.3502258e+01   1.2994821e+02   3.0168645e+02   3.0228955e+01   2.2110806e+02   6.8070968e-01   1.7643903e+02  -1.3972219e+01   4.0684645e+02   3.1519613e+00
   2.8178774e+02  -5.4426968e+00   2.4361774e+02   1.6325161e+00   6.0727839e+02  -4.9516258e+00   2.6510258e+02  -1.8644981e+01   1.9846387e+02  -5.3171097e+00   3.2194452e+02   1.0350890e+01   2.1886323e+02   8.9335226e+00   3.0308323e+02  -1.9734323e+00   3.1000516e+02  -1.2144284e+01   2.4124935e+02   3.3887613e+00   3.0410871e+02   2.4643884e+01   1.7134355e+02   1.8466058e+02   2.6144323e+02  -1.3810297e+01   2.5487742e+02   2.1050174e+02   3.0792839e+02  -3.9694323e+00   1.8840677e+02   2.1134232e+01   2.4907677e+02   9.2374503e+01   2.6807000e+02   3.3476335e+01   2.5130258e+02   1.4310632e+01   2.7155871e+02   1.8255626e+01   2.2855516e+02   1.2637845e+01   2.6542226e+02  -2.6034581e+00   2.8803387e+02  -1.4094645e+01   2.9420000e+02   1.1575290e+01   3.3556097e+02   9.2248000e+00   2.9615000e+02   1.6284452e+01   3.0040742e+02   1.7836761e+01   5.9644452e+02   2.1831858e+01   7.9045161e+01   2.7536510e+02   1.8256000e+02   3.5700387e+00   2.4009484e+02   5.0382090e+01   2.7037935e+02  -6.0622839e+00   1.5275258e+02  -9.7873032e+00   2.2563935e+02   1.3697724e+02   2.3090677e+02   4.5899394e+01   1.2333516e+02   1.9628770e+02   4.6596452e+02   5.2229290e+01   2.2751355e+02   1.1029884e+01   3.7670806e+02  -9.3950323e+00   3.3637258e+02  -8.6820645e+00   3.0883677e+02   1.7838219e+01   2.2919774e+02  -1.0737432e+01   2.6926065e+02   2.3549548e+00   2.4032613e+02   8.4675200e+01   6.6862581e+01   1.3905551e+02   3.8644419e+02   1.4611561e+01   1.3803645e+02   1.1664354e+02   1.8629097e+02   2.5188013e+01   2.3725677e+02   1.8560103e+01   3.2264355e+02   1.5135290e+01   2.3616871e+02   1.0682955e+01   2.0702097e+02  -3.1255548e+01   4.2115742e+02  -8.3710968e-01   1.9360226e+02   1.1088085e+02   1.1529742e+02   1.4746556e+02   3.7405065e+02   4.9500787e+01   1.9820226e+02   1.7414194e-01   2.5007613e+02   4.1999716e+01   6.0316387e+02   1.6382374e+01   3.9891968e+02   6.3377161e+00   1.8191484e+02   1.7977907e+02   4.4554548e+02   1.7556684e+01   7.6396129e+01   2.5727928e+02   3.4785290e+02   1.1004026e+01   2.9681452e+02   3.4645161e+00   2.3581710e+02   1.5482528e+02   1.6299226e+02   7.2638452e+00   1.1307226e+02   1.3604261e+02   2.8172645e+02   6.4635755e+01   2.2496806e+02   1.8661910e+01   1.9277903e+02  -6.7094194e+00   4.2298645e+02   4.7607613e+00
   2.5116774e+02  -3.5630968e+00   3.3933774e+02   1.4949161e+00   4.7942839e+02   1.3046374e+01   2.8510258e+02  -1.7384981e+01   2.4279387e+02  -7.9635097e+00   2.5904452e+02  -3.7071097e+00   1.6667323e+02  -2.8512774e+00   3.4803323e+02  -1.7469432e+01   3.1343516e+02  -2.5608684e+01   2.1467935e+02  -3.4856387e+00   3.1129871e+02  -8.1713161e+00   1.6867355e+02   1.7211418e+02   2.5806323e+02   2.2010323e-01   2.6344742e+02   2.1105614e+02   2.7992839e+02   3.6505677e+00   2.4230677e+02   4.4442232e+01   2.2226677e+02   1.8842930e+02   2.9830000e+02  -1.7802065e+01   3.2597258e+02   1.6717032e+01   2.1355871e+02   4.1325626e+01   2.3165516e+02   1.7299845e+01   3.1785226e+02   2.5632142e+01   2.7703387e+02   1.0785355e+01   2.8477000e+02   1.3899690e+01   4.1390097e+02   1.2237600e+01   2.9091000e+02  -1.8106348e+01   2.7992742e+02   5.2351613e+00   6.2435452e+02   1.7739058e+01   5.0425161e+01   2.7627470e+02   1.7751000e+02   9.5440387e+00   2.8738484e+02   3.1118890e+01   2.3442935e+02   1.1437161e+00   1.8366258e+02  -9.2010323e-01   1.8735935e+02   1.0479964e+02   1.9547677e+02   4.7683794e+01   1.3409516e+02   2.1856690e+02   4.6824452e+02   1.5946890e+01   2.9261355e+02  -1.2681161e+00   3.1142806e+02  -7.9826323e+00   3.6652258e+02  -1.1374065e+01   3.4136677e+02   1.1425819e+01   2.2224774e+02   4.8685677e+00   2.8350065e+02   5.9575484e-01   2.4746613e+02   7.4914000e+01   8.2672581e+01   1.4403071e+02   3.7872419e+02   1.8519161e+01   1.7841645e+02   9.0033135e+01   2.4605097e+02   9.3172129e+00   1.6520677e+02   2.8564103e+01   3.1436355e+02   9.5076903e+00   2.7307871e+02  -5.5098452e+00   2.3931097e+02  -3.1218748e+01   3.7791742e+02  -1.8717910e+01   1.8727226e+02   1.1124725e+02   2.3045742e+02   1.1399276e+02   3.2034065e+02   4.2747587e+01   1.8544226e+02   5.7494194e-01   2.3097613e+02   1.8767716e+01   4.8053387e+02   8.8127742e+00   3.9005968e+02   4.7565161e+00   1.7263484e+02   9.9191471e+01   4.2364548e+02   2.5258684e+01   8.8066129e+01   1.9687568e+02   3.3928290e+02  -2.6450374e+01   2.7316452e+02  -2.2434839e+00   2.4129710e+02   2.0133688e+02   2.0918226e+02   4.8586452e+00   1.0788226e+02   1.3141781e+02   3.0958645e+02   2.7216955e+01   2.4253806e+02   2.1163097e+00   1.4419903e+02  -1.8230194e+00   4.1113645e+02   2.5138761e+01
   2.9083774e+02   1.5033032e+00   3.1899774e+02   1.2702116e+01   4.2423839e+02  -2.2348426e+01   3.7753258e+02  -1.0193806e+00   2.9141387e+02  -1.7563110e+01   2.7523452e+02   1.3276903e+00   1.7758323e+02  -3.3840774e+00   3.5312323e+02   1.1743368e+01   2.5638516e+02  -2.2044684e+01   2.2472935e+02   9.7603613e+00   2.9777871e+02  -1.5379716e+01   9.4293548e+01   1.4391458e+02   2.7487323e+02  -1.4546968e+00   1.8330742e+02   1.3698734e+02   3.5602839e+02   3.4725677e+00   2.5669677e+02   4.5671032e+01   2.4698677e+02   2.3517032e+00   3.2797000e+02   5.8743355e+00   4.3825258e+02  -1.0555368e+01   2.2345871e+02   3.3003626e+01   1.8365516e+02  -1.9860155e+01   2.1413226e+02   6.8797419e+00   2.3841387e+02   4.3549548e+00   2.8949000e+02   9.2820903e+00   3.8866097e+02   1.6166800e+01   2.9472000e+02  -3.5511484e+00   2.2992742e+02   1.3235161e+01   5.8435452e+02   6.9890581e+00   5.9995161e+01   2.8717910e+02   1.7875000e+02  -1.6516129e-01   2.6600484e+02   5.3789290e+01   2.4547935e+02   7.3997161e+00   1.7537258e+02   1.2130968e+00   1.9977935e+02   1.3904604e+02   2.2423677e+02   4.8762994e+01   1.4685516e+02   1.8226610e+02   4.2158452e+02   2.0159690e+01   2.3356355e+02  -1.4541161e+00   3.6256806e+02   1.4406168e+01   3.3337258e+02  -1.1252065e+01   3.9783677e+02   1.4248219e+01   2.2324774e+02  -2.2614323e+00   2.7688065e+02   1.9265355e+01   2.1889613e+02   1.0052960e+02   9.0902581e+01   1.5232231e+02   3.9287419e+02  -2.6628387e+00   1.8255645e+02   1.3889194e+02   1.4305097e+02   3.0557213e+01   2.6915677e+02   2.8198103e+01   3.0660355e+02   1.0268490e+01   2.4388871e+02   1.8485355e+01   2.5179097e+02  -3.4597148e+01   3.2238742e+02  -4.0855097e+00   1.7412226e+02   9.7059252e+01   2.0945742e+02   1.1746276e+02   3.4800065e+02   2.5674787e+01   2.2501226e+02   1.2839342e+01   2.6826613e+02   4.3404516e+01   5.2791387e+02  -4.3227626e+01   3.8620968e+02  -8.2154839e+00   1.5649484e+02   1.6691267e+02   4.2416548e+02   1.6407084e+01   6.6306129e+01   2.6918648e+02   3.5637290e+02  -1.3957574e+01   3.1901452e+02  -2.2361484e+01   2.3443710e+02   1.0965568e+02   2.2942226e+02  -7.9105548e+00   1.1031226e+02   1.3645341e+02   3.3315645e+02   4.2431355e+01   2.4996806e+02   1.1091910e+01   1.5091903e+02   1.2399381e+01   3.9451645e+02   3.0998361e+01
   2.9821774e+02  -2.8707097e+01   3.3747774e+02  -6.1562839e+00   4.5723839e+02  -1.7568426e+01   3.0424258e+02  -5.4961806e+00   2.9460387e+02   2.1231690e+01   2.9970452e+02  -1.4399097e+00   2.8720323e+02  -8.3036774e+00   2.3741323e+02  -1.1239832e+01   2.9014516e+02   3.9745161e+00   1.6924935e+02  -1.8421239e+01   3.0091871e+02   1.7799084e+01   1.1653355e+02   1.7580538e+02   2.8715323e+02  -5.5770968e+00   1.9449742e+02   1.2900214e+02   3.7192839e+02  -7.6594323e+00   2.2454677e+02   4.2243032e+01   2.4269677e+02   9.6949032e+00   3.0911000e+02  -9.8568645e+00   2.9497258e+02   1.6097032e+01   2.2374871e+02   1.4790426e+01   1.9317516e+02   2.8278245e+01   2.3866226e+02   1.1537342e+01   2.5217387e+02   1.8254155e+01   2.7635000e+02   4.1932903e+00   3.7604097e+02   1.4606400e+01   3.3762000e+02   1.1776852e+01   3.0773742e+02  -1.9609639e+01   6.8178452e+02   7.6246581e+00   4.9905161e+01   3.5036630e+02   1.6266000e+02   1.6732039e+01   2.0409484e+02   1.7782090e+01   2.3380935e+02   1.9383316e+01   1.7418258e+02  -4.6417032e+00   2.0806935e+02   1.2585284e+02   2.1547677e+02   6.0323794e+01   1.1000516e+02   1.9959410e+02   4.9305452e+02   3.4912090e+01   1.9642355e+02   6.3270839e+00   3.3056806e+02  -2.7038323e+00   2.8823258e+02   2.3591355e+00   3.4716677e+02  -1.5581806e+00   2.2838774e+02   1.4227368e+01   2.5150065e+02  -6.4142452e+00   2.8051613e+02   7.8320000e+01   6.2382581e+01   1.0512391e+02   3.9358419e+02  -1.3619639e+01   1.8936645e+02   8.7017135e+01   2.2990097e+02   1.9749213e+01   2.4115677e+02   9.2481032e+00   2.7555355e+02   1.3422490e+01   2.4602871e+02   1.9844155e+01   2.0017097e+02  -1.4657548e+01   3.4300742e+02  -6.3951097e+00   1.8098226e+02   9.8790452e+01   1.9702742e+02   1.4387716e+02   2.8715065e+02   3.7882787e+01   2.0787226e+02   2.7060542e+01   2.7911613e+02   2.8536516e+01   5.4085387e+02   1.1171742e+00   3.6272968e+02  -2.7270839e+00   1.8596484e+02   1.7940507e+02   4.4145548e+02   4.6643884e+01   4.2446129e+01   2.5580528e+02   2.9556290e+02   6.9097226e+01   2.9631452e+02  -2.5395484e+01   1.9143710e+02   1.7480568e+02   2.2280226e+02   1.4529045e+01   1.1798226e+02   1.5512981e+02   3.3691645e+02   2.6700555e+01   2.5258806e+02  -2.7690323e-02   1.7415903e+02  -8.3198194e+00   3.2170645e+02  -2.9468387e+00
   3.3750774e+02  -2.6040297e+01   2.7514774e+02  -3.1988387e-01   5.0685839e+02  -1.1008026e+01   3.0553258e+02  -1.8549381e+01   2.2803387e+02  -9.5927097e+00   3.3680452e+02   1.3452090e+01   3.3382323e+02  -4.6432774e+00   3.0708323e+02  -1.1034323e+00   2.5672516e+02   4.2181161e+00   2.6777935e+02   1.9506361e+01   2.9205871e+02   1.8987884e+01   1.2143355e+02   1.5236338e+02   2.7568323e+02  -3.8094968e+00   2.3801742e+02   1.8623054e+02   3.0002839e+02   6.5725677e+00   1.9183677e+02   9.2398323e+00   2.8902677e+02   1.0898503e+01   3.2969000e+02   1.8066735e+01   2.8816258e+02  -4.0681677e+00   2.5374871e+02   1.8870426e+01   2.1451516e+02   1.0811045e+01   2.9866226e+02   1.8827342e+01   2.9122387e+02   1.2460155e+01   2.9330000e+02   1.1267290e+01   3.5823097e+02   1.7361200e+01   2.9700000e+02  -1.4493548e+01   2.4263742e+02   1.2548361e+01   5.9859452e+02   2.3129858e+01   6.1955161e+01   2.3664230e+02   1.7009000e+02  -8.5723613e+00   2.3476484e+02   3.9518490e+01   2.5580935e+02  -1.5706684e+01   2.2051258e+02  -9.2981032e+00   2.0092935e+02   1.5852404e+02   2.6690677e+02   7.0299394e+01   1.2742516e+02   1.7767050e+02   4.4639452e+02   1.5548903e+00   2.3004355e+02  -6.7925161e+00   4.4528806e+02  -8.9314323e+00   2.8471258e+02   5.1207355e+00   3.9774677e+02   1.7395419e+01   2.3872774e+02  -1.4739832e+01   2.3378065e+02  -5.5166452e+00   2.2922613e+02   8.7423200e+01   8.4382581e+01   1.2398391e+02   3.2691419e+02   2.5753961e+01   1.5665645e+02   1.2263394e+02   2.5214097e+02   2.7800129e+00   2.6210677e+02   3.4622103e+01   2.2512355e+02   2.5266890e+01   2.8145871e+02  -2.8502452e+00   1.9774097e+02  -1.6273148e+01   3.8934742e+02   1.7657690e+01   2.0755226e+02   1.0543485e+02   1.9587742e+02   1.1459916e+02   2.8896065e+02   3.6357987e+01   1.7339226e+02   1.0589419e+00   3.4830613e+02   3.2231316e+01   6.5378387e+02   3.0827742e+00   3.1648968e+02  -6.1178839e+00   1.5458484e+02   1.9372547e+02   4.2664548e+02   1.3688684e+01   4.4306129e+01   3.7718648e+02   3.0294290e+02   1.4012683e+02   3.2336452e+02   1.7890516e+01   1.9596710e+02   1.3915328e+02   2.0414226e+02   7.3518452e+00   8.9262258e+01   1.4547741e+02   2.9377645e+02   4.0961755e+01   2.3144806e+02  -1.6616490e+01   1.5324903e+02  -1.7457019e+01   4.6003645e+02   2.0796761e+01
   2.4693774e+02  -1.7894697e+01   2.3257774e+02  -1.1294284e+01   4.2623839e+02  -4.2558426e+01   3.4753258e+02  -7.2893806e+00   2.4298387e+02  -1.2187097e+00   2.9170452e+02  -3.4199097e+00   2.1877323e+02  -5.8692774e+00   3.8031323e+02   7.0381677e+00   3.3072516e+02   1.4158116e+01   2.5577935e+02  -1.0393639e+01   3.2953871e+02  -2.1605161e+00   1.6573548e+01   1.8247218e+02   2.6677323e+02   5.7133032e+00   2.7839742e+02   1.8005014e+02   3.1787839e+02   8.1445677e+00   2.3411677e+02   1.5527432e+01   3.4059677e+02   3.3929032e+00   3.4954000e+02   1.8718735e+01   2.9125258e+02   3.2964632e+01   2.5460871e+02   1.1751626e+01   2.0246516e+02  -1.7949548e+00   3.3775226e+02   4.8001419e+00   1.9498387e+02  -6.5106452e+00   2.8254000e+02   8.8809032e-01   3.6299097e+02   2.5030400e+01   2.8405000e+02   9.4924516e+00   2.3654742e+02   7.4655613e+00   6.2282452e+02   2.1241458e+01   9.2335161e+01   3.2044190e+02   1.7880000e+02   2.9208387e+00   2.4781484e+02   5.5904490e+01   2.4432935e+02   1.1921716e+01   2.8870258e+02  -9.2333032e+00   2.1601935e+02   1.2378684e+02   2.0894677e+02   4.7036194e+01   1.3619516e+02   2.1534890e+02   4.8686452e+02   1.7217290e+01   2.4494355e+02   8.5454839e+00   3.5856806e+02  -5.8438323e+00   3.7561258e+02  -1.6581265e+01   3.6845677e+02  -1.3113806e+00   2.3872774e+02  -1.0309832e+01   2.7207065e+02  -1.4199845e+01   2.0827613e+02   1.2294920e+02   7.5052581e+01   1.3792031e+02   3.7777419e+02   1.0115161e+01   2.0270645e+02   9.8519935e+01   1.7386097e+02   1.1422413e+01   3.0758677e+02   2.1463703e+01   2.4331355e+02   1.1191690e+01   2.4450871e+02   1.5775755e+01   2.4302097e+02  -7.6055484e+00   3.4338742e+02   8.1844903e+00   2.0260226e+02   1.0687085e+02   2.1824742e+02   1.4280956e+02   3.4296065e+02   1.0227987e+01   2.0068226e+02   1.2395742e+01   2.6159613e+02   4.3128116e+01   6.4766387e+02   6.5123742e+00   4.2782968e+02   2.0214916e+01   1.8015484e+02   1.0967987e+02   4.2916548e+02   3.8297084e+01   5.6446129e+01   2.5530528e+02   1.9180290e+02   7.4918026e+01   3.0826452e+02   1.0948516e+01   1.9024710e+02   1.6276088e+02   1.7752226e+02  -1.5568555e+01   1.2255226e+02   1.4328421e+02   3.0901645e+02   2.9832555e+01   2.6453806e+02   8.2563097e+00   2.0172903e+02   5.8145806e+00   4.1960645e+02   2.7601161e+01
   2.8588774e+02   6.4193032e+00   2.3609774e+02   1.8041161e+00   4.1470839e+02  -2.1826026e+01   3.8853258e+02  -2.3279381e+01   2.6907387e+02  -1.3495910e+01   3.1746452e+02  -2.0190710e+01   1.7415323e+02  -1.0589677e+01   3.4022323e+02   1.1775368e+01   2.6791516e+02  -8.9670839e+00   2.9024935e+02  -1.0191239e+01   2.9786871e+02  -7.1691613e-01   5.5153548e+01   2.7362578e+02   3.0268323e+02  -6.3494968e+00   2.0349742e+02   1.9052214e+02   3.2521839e+02  -3.8726323e+00   2.6321677e+02   1.4059432e+01   3.0859677e+02   2.5802903e+01   3.1102000e+02  -3.3396645e+00   3.6711258e+02   9.7558323e+00   2.0269871e+02  -4.4755742e+00   1.7108516e+02   8.3854452e+00   3.2042226e+02   1.8236542e+01   2.3489387e+02   1.2586555e+01   2.8563000e+02   3.3608903e+00   4.2756097e+02   1.8104800e+01   2.9953000e+02   1.7874052e+01   2.3149742e+02   1.0769561e+01   6.6968452e+02   2.4732658e+01   7.8045161e+01   2.6958510e+02   1.5275000e+02   1.9548387e+00   2.3981484e+02   5.0164490e+01   2.5285935e+02   1.1289316e+01   2.3751258e+02  -3.4681032e+00   1.4925935e+02   1.2603764e+02   2.4856677e+02   3.3766594e+01   1.1962516e+02   1.7739450e+02   4.2958452e+02   3.5089690e+01   2.3590355e+02   1.1598684e+01   3.7104806e+02   4.9347768e+01   3.4909258e+02  -1.7896645e+00   4.1783677e+02  -1.1071781e+01   2.0891774e+02   1.4404968e+01   2.7555065e+02   1.7471755e+01   2.7470613e+02   4.0024800e+01   1.0719258e+02   8.0929110e+01   3.2744419e+02   2.7761561e+01   1.5684645e+02   8.7858735e+01   1.7348097e+02   2.7732813e+01   1.9372677e+02   2.6142503e+01   2.5045355e+02   1.5620490e+01   3.1050871e+02   1.0775755e+01   2.2426097e+02  -3.4294748e+01   2.9805742e+02   8.2408903e+00   2.2293226e+02   5.7864452e+01   2.1697742e+02   1.3302116e+02   3.2872065e+02   4.2027187e+01   1.7120226e+02  -4.0458581e+00   2.7259613e+02   3.3628116e+01   6.9691387e+02  -1.0927626e+01   3.2882968e+02   1.2754916e+01   1.8534484e+02   2.0045467e+02   2.9573548e+02   3.6441484e+01   1.1806613e+02   2.6270568e+02   2.8137290e+02   1.4828243e+02   2.7821452e+02   2.1852516e+01   2.6148710e+02   1.6696168e+02   1.5833226e+02  -6.6033548e+00   1.3869226e+02   1.4909301e+02   3.1963645e+02   3.8172955e+01   2.2996806e+02   1.7781910e+01   1.7834903e+02  -4.4150194e+00   4.2989645e+02   6.7379613e+00
   3.1993774e+02  -2.5494697e+01   2.3590774e+02  -1.6370684e+01   4.6004839e+02  -1.5313226e+01   3.3924258e+02  -1.6761806e+00   2.9836387e+02  -1.1689110e+01   3.4184452e+02   9.0888903e+00   2.1763323e+02  -1.0158077e+01   2.8098323e+02  -2.4543226e-01   2.6586516e+02  -1.5183084e+01   2.0824935e+02  -1.0731239e+01   2.8281871e+02   1.2577084e+01   3.4343548e+01   2.1867058e+02   2.7373323e+02   6.6503226e-02   1.9553742e+02   1.5015894e+02   3.0359839e+02  -1.7863032e+01   2.1040677e+02   1.5614232e+01   3.2345677e+02  -7.3858968e+00   3.4930000e+02   6.0679355e+00   3.7844258e+02   1.1519432e+01   2.6245871e+02  -6.6374194e-02   1.7089516e+02  -5.9393548e+00   2.4709226e+02   2.3829419e+00   2.6065387e+02   1.6657548e+00   2.9549000e+02   1.2282090e+01   4.2994097e+02   9.9144000e+00   2.9838000e+02  -3.5539484e+00   2.9268742e+02   3.6443613e+00   6.1587452e+02  -7.0625419e+00   8.7335161e+01   2.7508190e+02   1.6870000e+02   8.2488387e+00   2.3952484e+02   4.2807690e+01   2.5456935e+02  -6.7074839e+00   1.6666258e+02  -2.3660103e+01   2.3216935e+02   1.4083484e+02   2.2528677e+02   5.1968994e+01   1.2247516e+02   2.1030650e+02   4.7077452e+02   4.3884490e+01   2.4185355e+02  -1.7927316e+01   3.4494806e+02  -1.0524232e+01   3.5423258e+02   4.5091355e+00   3.4645677e+02  -5.2613806e+00   2.1048774e+02  -5.6206323e+00   3.0778065e+02   5.9433548e+00   2.5956613e+02   1.1475600e+02   9.5862581e+01   9.3025510e+01   3.4363419e+02   3.4416361e+01   1.7441645e+02   1.2340314e+02   1.9733097e+02   2.0064813e+01   2.0168677e+02   3.0595703e+01   2.5888355e+02  -3.2939097e+00   2.6083871e+02   9.3693548e+00   2.4240097e+02  -3.6415948e+01   1.5305742e+02   1.6510890e+01   1.7536226e+02   9.7390052e+01   1.7818742e+02   1.6470436e+02   2.8958065e+02   3.4068387e+01   2.1644226e+02  -2.4350581e+00   2.5773613e+02   3.0336916e+01   4.6503387e+02  -1.3817226e+01   3.6434968e+02   5.4833161e+00   1.7691484e+02   2.4422907e+02   3.7502548e+02   1.2148284e+01   7.6546129e+01   2.9174728e+02   2.3299290e+02   1.4862283e+02   3.1306452e+02   1.3214516e+01   2.2386710e+02   1.6959128e+02   2.3833226e+02   8.0966452e+00   1.1950226e+02   1.6505821e+02   3.2710645e+02   4.0575355e+01   2.3506806e+02  -1.8286090e+01   1.7581903e+02   1.2837381e+01   4.5017645e+02   1.3255561e+01
   3.0897774e+02  -3.1878968e+00   2.3895774e+02  -3.2374684e+01   4.3694839e+02  -1.3945226e+01   3.0029258e+02  -5.6501806e+00   2.7127387e+02  -3.9519097e+00   3.3189452e+02  -2.0510968e-01   2.4563323e+02   1.5791923e+01   3.3670323e+02   1.5196968e+01   2.8667516e+02   6.3921161e+00   2.0881935e+02   1.3223161e+01   2.7124871e+02   1.2552684e+01   1.5653355e+02   2.1293538e+02   2.5392323e+02  -3.5886968e+00   1.9587742e+02   1.6503174e+02   2.8763839e+02  -1.7866232e+01   2.0811677e+02   2.5847432e+01   3.4478677e+02   3.3627703e+01   3.6826000e+02   6.2711355e+00   2.9030258e+02  -9.0936774e-01   2.5298871e+02   1.4361226e+01   2.0636516e+02  -2.3469548e+00   2.7313226e+02   9.6397419e+00   2.8660387e+02  -1.2202452e+00   3.1696000e+02   1.3664490e+01   3.5542097e+02  -9.8400000e-01   2.7434000e+02  -1.1920748e+01   2.9178742e+02   1.5376361e+01   6.8673452e+02  -5.0113419e+00   6.8715161e+01   2.7733150e+02   1.5885000e+02   2.2616839e+01   2.5057484e+02   3.4403690e+01   2.1370935e+02  -1.3108684e+01   1.6675258e+02  -9.6673032e+00   2.5044935e+02   1.1622244e+02   2.3075677e+02   6.1241394e+01   1.2471516e+02   5.0730323e-01   4.4662452e+02   3.2586490e+01   2.7556355e+02  -5.4841161e+00   3.7113806e+02  -8.9994323e+00   2.9666258e+02  -1.2652645e+00   2.1278677e+02   1.3572219e+01   2.3219774e+02  -5.1174323e+00   2.9121065e+02   1.1548955e+01   2.7880613e+02   8.8786800e+01   1.3390258e+02   1.1455231e+02   3.7520419e+02   1.0270761e+01   1.5775645e+02   1.1354594e+02   1.8943097e+02   4.5556813e+01   2.2920677e+02   3.3014103e+01   2.2817355e+02   1.8022890e+01   3.0350871e+02   8.7657548e+00   2.5255097e+02  -2.7794839e-01   3.1281742e+02  -1.7749910e+01   1.9665226e+02   8.5636852e+01   2.2402742e+02   9.7187161e+01   3.1200065e+02   5.2554787e+01   2.5172226e+02   1.5552542e+01   2.8173613e+02   2.0656916e+01   5.1647387e+02   3.0075742e+00   3.6367968e+02  -2.4130839e+00   1.4649484e+02   2.0799267e+02   4.0716548e+02   3.9007084e+01   3.6306129e+01   2.9015648e+02   2.0075290e+02   1.3744203e+02   3.0256452e+02  -5.0454839e+00   2.1700710e+02   1.3162008e+02   2.6414226e+02  -1.1638155e+01   1.1083226e+02   1.8456181e+02   3.0187645e+02   5.1073755e+01   2.3058806e+02   1.5352310e+01   1.7400903e+02  -1.9678194e+00   4.0265645e+02  -4.5628387e+00
   2.1521774e+02  -1.3407097e+01   2.3028774e+02   5.0789161e+00   4.3723839e+02  -2.4058426e+01   2.6824258e+02  -4.4161806e+00   2.3350387e+02  -1.2170310e+01   2.7461452e+02  -1.8102710e+01   1.7739323e+02  -8.4188774e+00   3.5660323e+02   1.1514968e+01   3.0095516e+02  -3.7002839e+00   2.1105935e+02   3.1439613e+00   3.1848871e+02   5.8734839e+00   1.2586355e+02   1.9710898e+02   2.4715323e+02   2.7129032e+00   2.2639742e+02   1.7464014e+02   3.0887839e+02  -1.1665432e+01   2.5397677e+02   3.9508632e+01   3.7517677e+02   1.6286503e+01   3.3554000e+02   2.5487355e+00   2.8006258e+02  -2.3301677e+00   2.4060871e+02   1.9491626e+01   2.1179516e+02   1.0368645e+01   2.6251226e+02   1.1249342e+01   2.8103387e+02   2.1465355e+01   2.8335000e+02   1.3873290e+01   3.1004097e+02   1.8364000e+00   2.4738000e+02  -1.2333948e+01   3.1430742e+02   2.0547613e+00   6.3482452e+02  -9.4285419e+00   5.0375161e+01   2.7551870e+02   2.1009000e+02  -2.7223613e+00   2.5205484e+02   2.2045290e+01   2.2561935e+02   1.6128516e+01   2.2356258e+02  -1.6262103e+01   2.1806935e+02   1.3420284e+02   2.6890677e+02   5.0329394e+01   1.2814516e+02   5.8992903e+01   4.3148452e+02   1.5697690e+01   2.4528355e+02  -1.9391716e+01   3.8732806e+02   2.9953677e+00   3.2142258e+02   1.3463935e+01   3.8702677e+02  -1.7969806e+00   2.4524774e+02   1.4168568e+01   3.1302065e+02   1.9041548e+00   2.1799613e+02   1.0351160e+02   8.5482581e+01   9.0945910e+01   3.7601419e+02   1.8305961e+01   1.6327645e+02   1.3738434e+02   1.9781097e+02   1.6986413e+01   2.4487677e+02   4.9240503e+01   1.5350355e+02   1.4642649e+02   2.7754871e+02   5.0325548e+00   2.2264097e+02  -1.9505148e+01   4.3215742e+02  -5.4871097e+00   2.0007226e+02   8.3653252e+01   1.9350742e+02   1.3773876e+02   2.6705065e+02   5.9920787e+01   2.0010226e+02   5.6821419e+00   2.6645613e+02   4.8829316e+01   5.2766387e+02  -3.7387626e+01   3.2758968e+02  -7.3858839e+00   1.5953484e+02   2.1470947e+02   4.4364548e+02   7.7586839e+00   5.3636129e+01   3.0053008e+02   2.1699290e+02   1.0443283e+02   3.0381452e+02  -1.2745484e+01   2.6805710e+02   9.8626077e+01   1.5599226e+02   8.7738452e+00   1.1740226e+02   1.4208621e+02   3.0996645e+02   5.9426555e+01   2.4448806e+02  -8.5696903e+00   1.6048903e+02  -9.6962194e+00   3.9998645e+02   1.5030761e+01
   2.8802774e+02  -3.5851897e+01   2.5857774e+02  -1.1754284e+01   4.4508839e+02  -2.0596426e+01   2.8948258e+02  -3.5953806e+00   2.4698387e+02  -1.6298710e+01   3.0184452e+02   2.4288890e+01   1.6320323e+02  -3.4736774e+00   3.2722323e+02   2.5475368e+01   2.8762516e+02   5.2261161e+00   2.0519935e+02   1.3892761e+01   2.7581871e+02  -1.8712916e+01   1.5457355e+02   1.8676218e+02   2.7639323e+02  -1.9526297e+01   1.8658742e+02   1.9577494e+02   3.1568839e+02  -2.6970232e+01   2.8626677e+02   2.3255432e+01   3.4402677e+02   1.4498503e+01   3.6535000e+02  -6.9260645e+00   2.8802258e+02   1.5563032e+01   2.2531871e+02  -2.4525174e+01   2.0017516e+02   1.6488245e+01   3.0623226e+02   8.4617419e+00   2.9846387e+02   1.5590955e+01   2.4244000e+02   7.6660903e+00   3.9423097e+02  -1.5188000e+00   2.8043000e+02   1.2022052e+01   2.6140742e+02  -3.2832387e+00   6.5778452e+02  -6.0534194e-01   6.2285161e+01   3.1094590e+02   1.7880000e+02   2.5970839e+01   2.8805484e+02   2.8545290e+01   2.3947935e+02  -1.3640284e+01   2.1780258e+02  -2.9701303e+01   1.8820935e+02   1.1201164e+02   2.3185677e+02   5.6633394e+01   1.4947516e+02   1.7505650e+02   4.7353452e+02   3.8383690e+01   2.6618355e+02   1.8606284e+01   3.0423806e+02   6.6925677e+00   3.4114258e+02   2.5063355e+00   3.6459677e+02   1.9807419e+01   2.5848774e+02   1.2299368e+01   2.7597065e+02   1.4338155e+01   2.8394613e+02   7.0045600e+01   2.2432581e+01   3.9709910e+01   3.4849419e+02   2.3457561e+01   1.8146645e+02   9.7359135e+01   2.1667097e+02   1.7897613e+01   2.1487677e+02   2.0070503e+01   1.6345355e+02   1.4001049e+02   2.5578871e+02   2.4393355e+01   1.9217097e+02  -3.8067548e+01   3.5219742e+02   2.1869690e+01   2.0069226e+02   9.8213652e+01   1.9245742e+02   1.5419276e+02   3.1934065e+02   2.0257587e+01   2.0644226e+02   2.8514942e+01   3.0378613e+02   3.0032916e+01   6.7228387e+02  -9.5722581e-01   3.2791968e+02  -3.7922839e+00   1.5987484e+02   1.6211227e+02   4.3964548e+02  -3.5131613e-01   3.7636129e+01   3.1729008e+02   1.9642290e+02   1.0826843e+02   3.5941452e+02   1.8806516e+01   1.8115710e+02   1.4757808e+02   1.7152226e+02  -1.7128555e+01   1.0707226e+02   1.2871261e+02   2.9287645e+02   2.5033755e+01   2.4863806e+02  -4.6616903e+00   1.7938903e+02  -1.1978219e+01   4.3155645e+02   2.8795161e+01
   3.3031774e+02  -2.5650968e+00   2.4028774e+02  -8.1010839e+00   5.4351839e+02  -1.6370826e+01   2.6267258e+02  -2.6930581e+01   2.8293387e+02  -1.0314710e+01   2.2437452e+02  -8.3135097e+00   1.7058323e+02   4.6059226e+00   2.3631323e+02  -2.3631832e+01   2.4943516e+02   4.4713161e+00   1.9658935e+02  -2.9884387e+00   3.0148871e+02   1.5634839e+00   1.0524355e+02   1.4851858e+02   2.8763323e+02  -6.9054968e+00   2.2363742e+02   1.6724094e+02   3.1706839e+02  -2.5270632e+01   1.8316677e+02   1.6983432e+01   3.8455677e+02   1.5586103e+01   3.4907000e+02   1.0846335e+01   2.9111258e+02   6.2158323e+00   3.0245871e+02  -5.6963742e+00   2.2674516e+02   2.7426452e+00   2.7556226e+02  -5.4146581e+00   3.2146387e+02   1.7800955e+01   3.0016000e+02   1.9858490e+01   3.8780097e+02   5.4756000e+00   3.3881000e+02  -5.2183484e+00   2.9254742e+02  -1.3114439e+01   6.0478452e+02  -2.8935342e+01   6.0955161e+01   2.5124230e+02   1.8318000e+02   5.0438710e-02   2.6752484e+02   4.5187690e+01   2.5551935e+02   2.9365161e+00   2.5094258e+02  -5.5925032e+00   2.0149935e+02   1.2594844e+02   2.3618677e+02   3.8376994e+01   1.3947516e+02   1.8942650e+02   4.6629452e+02   2.9532890e+01   2.1423355e+02   1.7142284e+01   3.4156806e+02   2.0861677e+00   3.1723258e+02   1.4189135e+01   4.0736677e+02   1.0385819e+01   2.2196774e+02   1.5360968e+01   2.9040065e+02   7.4737548e+00   2.4794613e+02   8.8015600e+01   5.2258065e-01   1.9172710e+01   4.5563419e+02   2.7836361e+01   1.7155645e+02   1.2744194e+02   2.0538097e+02   2.0230813e+01   2.2044677e+02   4.8149032e+00   1.9098355e+02   1.3894809e+02   2.8183871e+02   7.6893548e+00   2.1336097e+02  -1.9472748e+01   1.9167742e+02   1.9611290e+01   1.9436226e+02   8.3300052e+01   2.2271742e+02   1.6277196e+02   4.0624065e+02   6.0585587e+01   1.8839226e+02   5.6689419e+00   2.4845613e+02   3.9179316e+01   4.8822387e+02  -1.2982426e+01   3.1220968e+02   3.6274516e+01   1.5415484e+02   1.6885987e+02   4.6731548e+02   1.1095084e+01   5.2206129e+01   2.5574448e+02   2.5085290e+02   1.1881403e+02   2.8656452e+02   7.7845161e+00   2.7867710e+02   1.6749648e+02   1.4328226e+02   9.8064516e-01   1.0955226e+02   1.6347421e+02   3.2734645e+02   4.1986155e+01   2.2482806e+02   1.7723110e+01   1.7491903e+02  -1.1000619e+01   3.9565645e+02   1.4757161e+01
   2.6926774e+02  -6.5810968e+00   2.2018774e+02  -2.7633084e+01   4.9632839e+02  -9.8356258e+00   2.9057258e+02  -1.3442581e+01   2.8874387e+02   4.1049032e-01   3.6251452e+02   2.3055290e+01   2.2858323e+02  -1.5184077e+01   2.8408323e+02   3.0786568e+01   2.5943516e+02   1.4001316e+01   1.8929935e+02   1.3074761e+01   2.9200871e+02   5.2218839e+00   9.0483548e+01   1.0288938e+02   3.0963323e+02   5.5245032e+00   2.1658742e+02   1.6832494e+02   3.5054839e+02  -9.5690323e+00   2.0211677e+02   2.3517432e+01   3.9021677e+02   6.3733032e+00   2.9145000e+02   1.4505935e+01   2.9754258e+02   3.7143226e-01   3.1455871e+02   9.5625806e-02   2.4874516e+02  -1.0167355e+01   2.9156226e+02  -2.0834658e+01   3.2375387e+02  -5.9522452e+00   3.3592000e+02   9.6176903e+00   3.5647097e+02   1.5502000e+01   2.8795000e+02  -3.5795484e+00   2.5306742e+02  -1.8060387e+00   6.6244452e+02   6.5018581e+00   4.0335161e+01   3.1479190e+02   1.4437000e+02   9.6752387e+00   2.5347484e+02   2.8881690e+01   2.7109935e+02   1.7490116e+01   2.4070258e+02  -1.7913303e+01   1.9006935e+02   1.4405284e+02   2.2847677e+02   6.3753794e+01   1.4238516e+02   2.0514370e+02   4.5681452e+02   2.0191290e+01   2.0166355e+02  -3.8521161e+00   3.9337806e+02  -1.6918632e+01   2.5828258e+02  -1.6574865e+01   3.3536677e+02   1.0715819e+01   2.2353774e+02  -6.2346323e+00   2.8212065e+02   2.9461548e+00   2.3880613e+02   9.0086800e+01  -5.9974194e+00   3.5074310e+01   3.9487419e+02  -3.0128387e+00   1.7870645e+02   1.0581994e+02   2.2609097e+02   2.0104013e+01   2.2125677e+02   1.6320103e+01   1.6688355e+02   1.5502609e+02   3.0988871e+02   1.6875355e+01   2.2793097e+02  -1.5158348e+01   4.9181742e+02  -5.3499097e+00   2.1307226e+02   7.8703252e+01   1.8008742e+02   1.5334236e+02   3.0753065e+02   1.2706239e+02   2.0601226e+02   3.3209342e+01   2.4064613e+02   2.8234116e+01   5.5503387e+02   3.1042774e+01   3.2801968e+02  -7.5202839e+00   1.7544484e+02   1.4972667e+02   4.1226548e+02   1.2459084e+01   6.7546129e+01   2.6617728e+02   2.4994290e+02   1.4145683e+02   2.6501452e+02  -1.4391484e+01   2.6929710e+02   1.4919688e+02   1.8995226e+02   1.6727045e+01   1.0912226e+02   1.8326861e+02   2.9915645e+02   1.5191355e+01   2.4068806e+02  -8.3569032e-01   1.5758903e+02  -1.8234219e+01   4.4084645e+02   1.4431961e+01
   2.4288774e+02  -1.3950697e+01   1.9142774e+02  -6.8122839e+00   4.5727839e+02  -4.2761626e+01   3.1186258e+02   3.2421935e-01   2.3046387e+02  -2.8407110e+01   4.2584452e+02   2.0468890e+01   2.3229323e+02  -1.3380877e+01   3.6560323e+02  -9.3550323e+00   2.7805516e+02  -8.3982839e+00   2.1586935e+02   5.1916129e-01   2.8829871e+02   4.1886839e+00   1.1662355e+02   1.3831818e+02   2.6177323e+02  -1.6696697e+01   2.3763742e+02   1.8869094e+02   3.2068839e+02  -1.0130232e+01   2.1316677e+02   3.1293432e+01   3.7540677e+02   2.0798103e+01   3.5226000e+02   8.7411355e+00   2.8749258e+02   1.3265432e+01   2.9793871e+02   3.3522581e-01   2.3451516e+02   3.3110452e+00   2.9737226e+02  -1.2594581e+00   2.6889387e+02   9.2465548e+00   3.2054000e+02   1.4178090e+01   3.5637097e+02   1.3750000e+01   2.4800000e+02   2.5566452e+01   3.1035742e+02  -3.4392387e+00   5.8906452e+02   5.6272258e+01   8.0995161e+01   2.8215910e+02   1.8675000e+02   7.2348387e+00   2.6409484e+02   3.4412090e+01   2.3247935e+02  -1.7320284e+01   2.0708258e+02   2.4629677e-01   2.0392935e+02   1.1904404e+02   2.3037677e+02   6.6171794e+01   1.2366516e+02   1.9416130e+02   4.8081452e+02   2.1131290e+01   2.4456355e+02   1.2525884e+01   3.8575806e+02   1.7500968e+01   3.1604258e+02   3.2234335e+01   3.3316677e+02  -1.1388181e+01   2.5476774e+02   1.5456968e+01   2.7055065e+02  -7.5082452e+00   2.2032613e+02   6.9035200e+01   1.7952581e+01   5.2968310e+01   4.2834419e+02   3.3929561e+01   1.8208645e+02   1.0435954e+02   1.7914097e+02   2.9760013e+01   2.9639677e+02   4.3878903e+01   1.6093355e+02   1.2207209e+02   3.0088871e+02   7.8353548e+00   2.4564097e+02  -1.9625148e+01   4.1115742e+02  -8.9710968e-01   1.9203226e+02   1.1233645e+02   2.1681742e+02   1.5555396e+02   1.9967065e+02   1.9378119e+02   2.1063226e+02   2.2197419e+00   2.3368613e+02   3.9830916e+01   5.5047387e+02  -9.0242581e-01   3.4610968e+02   1.5512516e+01   1.8125484e+02   2.2121187e+02   3.7288548e+02  -2.4405161e+00   5.0686129e+01   1.8876608e+02   2.7609290e+02   1.4155483e+02   2.9436452e+02   3.1560516e+01   1.6572710e+02   1.5053248e+02   1.7437226e+02  -1.7865548e+00   1.1464226e+02   1.4439701e+02   3.1977645e+02   3.9921755e+01   2.4153806e+02  -2.3523690e+01   1.6224903e+02   1.9729806e+00   4.4108645e+02   1.5072761e+01
   2.8402774e+02  -9.5318968e+00   3.1890774e+02  -1.2010684e+01   3.6361839e+02  -2.9648826e+01   3.9638258e+02  -3.8867381e+01   1.9946387e+02   2.1262890e+01   3.2451452e+02  -4.5247097e+00   2.7505323e+02   1.3383226e+00   4.0041323e+02   4.9101677e+00   2.8810516e+02  -5.3922839e+00   2.2596935e+02  -1.2478839e+01   3.3072871e+02   1.3364284e+01   1.2372355e+02   1.6809018e+02   2.7315323e+02  -1.8747097e+01   2.4753742e+02   2.0980894e+02   2.6016839e+02  -1.1528632e+01   2.5230677e+02   4.0262232e+01   3.3998677e+02   3.3961703e+01   3.2426000e+02  -2.5488645e+00   3.7325258e+02  -3.7353677e+00   2.1231871e+02   2.3134826e+01   2.3713516e+02   1.4141445e+01   3.4328226e+02   1.5927742e+01   2.8032387e+02   1.8802155e+01   3.3739000e+02   1.7500090e+01   3.6109097e+02   2.0562400e+01   2.9781000e+02   1.6721652e+01   3.1106742e+02   8.1739613e+00   6.0330452e+02   3.5563058e+01   8.1615161e+01   2.6129950e+02   1.9966000e+02  -1.3227961e+01   2.5362484e+02   3.2299690e+01   2.3647935e+02   1.0739716e+01   1.8413258e+02  -9.0577032e+00   2.4706935e+02   1.5968284e+02   2.0942677e+02   5.1997794e+01   1.2809516e+02   2.2428690e+02   4.4158452e+02   2.6496903e+00   2.8390355e+02  -1.4531316e+01   3.7594806e+02   1.3425768e+01   3.2247258e+02  -1.4950065e+01   3.6126677e+02  -1.0586181e+01   2.4548774e+02   2.4439368e+01   2.7588065e+02   1.2053548e+00   2.5189613e+02   8.5319600e+01  -6.4274194e+00   1.7108710e+01   4.0801419e+02  -7.5440387e+00   1.5941645e+02   1.7784314e+02   1.6157097e+02   7.3056129e+00   2.7072677e+02   2.2172503e+01   1.6750355e+02   1.2106649e+02   2.9540871e+02   2.0323755e+01   2.7250097e+02  -2.8683948e+01   1.7943742e+02   6.7304903e+00   1.7369226e+02   9.9523652e+01   1.9587742e+02   1.7817916e+02   2.1196065e+02   1.8255799e+02   2.0958226e+02   5.0737419e+00   3.1078613e+02   2.6382916e+01   6.3278387e+02  -2.5237226e+01   3.3120968e+02   2.6045161e+00   2.0534484e+02   2.1176467e+02   4.8954548e+02   3.8416684e+01   7.8586129e+01   2.4758408e+02   2.3128290e+02   1.1542963e+02   2.9016452e+02   3.4965161e+00   2.0191710e+02   1.4234728e+02   1.4728226e+02   1.8950645e+01   1.0450226e+02   1.3549821e+02   2.5501645e+02   2.0912555e+01   2.4491806e+02   5.6859097e+00   1.7853903e+02  -7.1402194e+00   4.0508645e+02   3.0102761e+01
   2.7369774e+02  -1.2754968e+00   2.9366774e+02  -1.9271484e+01   4.9032839e+02  -3.2556258e+00   3.0257258e+02  -1.1162581e+01   2.5184387e+02   1.4552490e+01   3.4789452e+02   1.1514890e+01   2.3458323e+02   1.4245923e+01   2.8984323e+02  -1.2484232e+01   2.7948516e+02   8.2573161e+00   1.9777935e+02  -1.7703639e+01   2.6477871e+02   1.4830284e+01   1.5029355e+02   1.8034458e+02   2.8096323e+02  -6.5618968e+00   2.1425742e+02   2.1094134e+02   2.9916839e+02   1.4161368e+01   2.7245677e+02   1.0790232e+01   3.2459677e+02   2.6952903e+01   2.9021000e+02   1.1745135e+01   3.5654258e+02   9.9814323e+00   2.0560871e+02   1.8191626e+01   2.2817516e+02  -7.9017548e+00   3.1361226e+02  -2.5586581e+00   2.6136387e+02   3.2038955e+01   2.9306000e+02   2.4666490e+01   3.7237097e+02   3.2330000e+01   2.2043000e+02   5.9532052e+01   3.0725742e+02   2.8948761e+01   5.9973452e+02  -1.4813419e+00   4.9045161e+01   3.1209510e+02   1.6580000e+02   6.0608387e+00   2.7852484e+02   4.1977690e+01   2.3356935e+02   3.9225161e+00   1.8870258e+02   4.5766968e+00   2.3968935e+02   1.1575324e+02   2.1128677e+02   4.8508994e+01   1.5209516e+02   2.0198690e+02   4.7491452e+02   1.8943290e+01   2.4509355e+02   2.1003484e+01   3.4985806e+02   8.0429677e+00   3.6776258e+02  -1.7953265e+01   3.4278677e+02  -7.1077806e+00   2.7667774e+02   2.3641677e+00   2.7250065e+02  -7.8542452e+00   3.1780613e+02   1.0909680e+02   1.4432581e+01   3.3919910e+01   3.3882419e+02  -7.3388387e+00   1.5179645e+02   1.3507274e+02   1.6405097e+02   2.7207213e+01   3.3534677e+02   3.0292903e+01   1.6969355e+02   1.5708129e+02   2.3340871e+02   1.2943755e+01   2.2226097e+02  -3.6514748e+01   3.0843742e+02  -4.1095097e+00   1.7274226e+02   9.8979652e+01   1.9234742e+02   1.4604156e+02   1.7977065e+02   1.8918319e+02   1.9568226e+02   1.9945742e+01   2.4207613e+02   3.5449716e+01   5.4860387e+02   4.7471742e+00   3.4377968e+02   8.0789161e+00   1.8796484e+02   1.0729507e+02   3.9316548e+02   3.2987084e+01   7.2636129e+01   2.8701008e+02   2.4475290e+02   1.0997203e+02   3.3026452e+02   3.7888516e+01   1.7400710e+02   1.5330008e+02   1.4118226e+02  -1.6371355e+01   1.0555226e+02   1.4926421e+02   2.6648645e+02   2.2804955e+01   2.6272806e+02  -2.0288903e+00   2.7443903e+02   2.0187781e+01   4.0779645e+02   2.9405961e+01
   2.9245774e+02  -1.6206297e+01   2.2985774e+02  -2.2166684e+01   5.3480839e+02  -1.0540258e+00   2.4662258e+02  -1.4116581e+01   2.8103387e+02   7.1672903e+00   3.3056452e+02   5.1611290e+01   2.6058323e+02   1.1255923e+01   3.0970323e+02  -1.4543032e+01   2.6067516e+02  -1.4778839e+00   2.2934935e+02   1.4630761e+01   3.1719871e+02   1.8266839e+00   6.2293548e+01   1.4824458e+02   3.1530323e+02   4.1709032e+00   2.0463742e+02   1.2486094e+02   3.6602839e+02  -1.5674323e+00   2.4640677e+02   2.5594232e+01   2.9412677e+02   3.1150503e+01   3.3316000e+02   1.1079135e+01   3.7744258e+02   7.8943226e-01   2.3069871e+02   2.1284426e+01   1.6322516e+02  -1.0705755e+01   1.9980226e+02   1.5026142e+01   1.9184387e+02  -3.3994452e+00   3.2763000e+02   9.2808903e+00   4.0704097e+02   1.3646400e+01   1.8791000e+02   1.0037365e+02   2.2887742e+02   2.5979161e+01   6.4387452e+02   1.4267458e+01   6.7475161e+01   2.6134070e+02   1.9132000e+02   1.1349239e+01   2.2071484e+02   3.8262490e+01   2.5032935e+02  -5.4582839e+00   1.6866258e+02   1.7609897e+01   2.6054935e+02   1.3427444e+02   2.2075677e+02   4.4141394e+01   1.3181516e+02   2.1536930e+02   4.3777452e+02  -4.8955097e+00   2.4047355e+02  -1.8669161e+00   4.1451806e+02  -8.9398323e+00   3.4566258e+02  -1.1235265e+01   3.4836677e+02  -7.3241806e+00   2.2534774e+02   8.6205677e+00   2.6326065e+02  -4.8350452e+00   3.1284613e+02   8.6393600e+01  -1.7707419e+01   2.8771110e+01   3.8787419e+02   1.3407161e+01   1.8255645e+02   1.6570194e+02   2.5943097e+02   1.0626813e+01   2.3487677e+02   1.6230503e+01   1.6240355e+02   1.3204449e+02   2.8197871e+02   7.9681548e+00   2.3140097e+02  -1.8055948e+01   1.3419742e+02   2.2639690e+01   1.8927226e+02   1.0055725e+02   1.7776742e+02   1.3031796e+02   2.2081065e+02   2.0775999e+02   1.8658226e+02   1.0383742e+01   2.5821613e+02   4.0638516e+01   6.5372387e+02  -3.1852426e+01   2.8577968e+02   9.8189161e+00   1.7406484e+02   1.0054707e+02   4.4240548e+02   5.4277884e+01   4.1016129e+01   2.8591968e+02   2.4723290e+02   1.1886363e+02   2.9821452e+02   1.4552516e+01   2.0219710e+02   1.8999488e+02   2.0899226e+02  -6.9361548e+00   1.1974226e+02   1.4379901e+02   3.7134645e+02   2.5566155e+01   2.7620806e+02   6.1827097e+00   1.8696903e+02  -1.3434619e+01   3.1460645e+02   2.2811161e+01
   2.5864774e+02  -1.6781497e+01   2.0442774e+02  -1.8042284e+01   5.2008839e+02  -2.9736426e+01   2.3872258e+02  -3.1014581e+01   2.8793387e+02  -4.6247097e+00   3.5508452e+02   2.7749690e+01   2.3510323e+02   1.2043226e+00   3.1865323e+02   1.2640968e+01   2.7762516e+02   1.2356116e+01   1.7867935e+02   9.1143613e+00   2.9567871e+02   1.2788284e+01   7.3053548e+01   1.3561378e+02   3.0492323e+02  -6.3786968e+00   2.1096742e+02   1.3549454e+02   3.0016839e+02   1.3613677e+00   2.2245677e+02   4.2890232e+01   2.6840677e+02   2.6308103e+01   3.3535000e+02  -1.0006065e+01   3.2154258e+02   1.9831432e+01   2.4250871e+02   1.4099626e+01   2.0955516e+02   1.1827845e+01   2.4599226e+02  -2.8090581e+00   2.8132387e+02   8.9221548e+00   2.7725000e+02   2.4791290e+01   3.7680097e+02   2.6445600e+01   2.5853000e+02   1.9434052e+01   2.4154742e+02  -1.2264439e+01   6.0882452e+02  -2.4878542e+01   6.3335161e+01   3.1233190e+02   1.8866000e+02  -3.4379613e+00   2.4747484e+02   4.3081690e+01   2.7813935e+02  -1.0543084e+01   1.4770258e+02   7.2866968e+00   2.7182935e+02   1.3880204e+02   2.1023677e+02   4.1642994e+01   1.4900516e+02   1.8366410e+02   5.1005452e+02   2.6462090e+01   2.1628355e+02   2.5878284e+01   3.3623806e+02   1.4172568e+01   3.0890258e+02  -4.0544645e+00   3.8621677e+02  -2.5772181e+01   2.5738774e+02  -1.0182632e+01   2.4897065e+02   8.2681548e+00   2.3737613e+02   9.3531200e+01   4.2425806e+00   5.3065110e+01   4.2387419e+02   3.3147161e+01   1.6670645e+02   1.5106994e+02   2.4395097e+02   2.1095213e+01   2.1715677e+02   3.2648103e+01   1.4602355e+02   1.6373489e+02   2.8702871e+02   6.9941548e+00   2.5888097e+02  -3.2594348e+01   2.9477742e+02   2.1033290e+01   1.8879226e+02   8.3595652e+01   1.5850742e+02   1.3879876e+02   2.7867065e+02   2.0418119e+02   1.9449226e+02   2.0610942e+01   2.7878613e+02   4.2842916e+01   6.2835387e+02   2.8671742e+00   3.5029968e+02   3.7316129e-02   1.6991484e+02   1.5778907e+02   4.5311548e+02   3.2811084e+01   5.1876129e+01   2.5658088e+02   2.1556290e+02   1.4854723e+02   3.0296452e+02   3.7225161e+00   2.3681710e+02   1.8422528e+02   1.8571226e+02   5.7362452e+00   1.1479226e+02   1.3224501e+02   2.9091645e+02   5.5900555e+01   2.6906806e+02   1.0513910e+01   1.8072903e+02  -2.5315419e+01   4.2046645e+02   4.0442361e+01
   2.3774774e+02  -1.5949677e-01   2.5247774e+02  -7.6462839e+00   3.9365839e+02  -2.7382026e+01   3.3715258e+02  -8.4589806e+00   2.9936387e+02  -6.2910968e-01   3.6575452e+02   6.5609032e-01   2.1939323e+02  -1.5728877e+01   3.2184323e+02   2.9057677e+00   2.3938516e+02  -1.9646839e+00   1.9143935e+02   2.9373561e+01   2.8010871e+02   9.8388387e-01   6.4773548e+01   1.1342618e+02   2.9058323e+02  -1.9149677e-01   2.3563742e+02   1.2785094e+02   3.6921839e+02  -3.8726323e+00   2.0526677e+02   1.5054323e+00   3.1102677e+02   1.6758503e+01   3.2002000e+02  -4.7296645e+00   2.7983258e+02  -1.2176774e-01   2.7393871e+02  -2.3504774e+01   2.4965516e+02  -4.3015484e-01   2.3632226e+02   5.6245419e+00   2.8922387e+02   3.7190155e+01   3.1030000e+02  -3.2827097e+00   4.1504097e+02   2.6816400e+01   2.6438000e+02  -7.6439484e+00   2.8992742e+02   1.7955161e+01   6.6078452e+02   2.5874658e+01   9.7095161e+01   2.6802110e+02   1.6994000e+02   1.7696387e+00   2.3862484e+02   3.6449690e+01   2.7890935e+02   1.7155316e+01   1.8047258e+02  -7.7149032e+00   2.1549935e+02   1.1554844e+02   2.4928677e+02   4.6518994e+01   1.8595516e+02   2.2917810e+02   4.9810452e+02   2.7088090e+01   2.3794355e+02  -8.0451613e-01   3.4813806e+02   2.0080568e+01   3.1042258e+02  -2.8860645e+00   3.7655677e+02   1.1710619e+01   2.2524774e+02   1.2478568e+01   3.2045065e+02   3.3097548e+00   2.2056613e+02   8.7496000e+01   5.9525806e+00   2.7068310e+01   3.9663419e+02   1.3263613e+00   1.8579645e+02   1.1763274e+02   2.7776097e+02   2.3730413e+01   2.6877677e+02   2.3658503e+01   1.6436355e+02   1.3798769e+02   2.6840871e+02   1.3673755e+01   2.1583097e+02  -2.2530348e+01   3.2453742e+02   1.2652490e+01   1.9460226e+02   6.9130852e+01   1.8155742e+02   1.2601476e+02   2.2353065e+02   1.6178239e+02   1.4215226e+02   9.2781419e+00   2.3592613e+02   3.0461716e+01   6.3791387e+02   1.1623742e+00   3.7320968e+02  -2.8655484e+01   1.8572484e+02   1.7699427e+02   3.4135548e+02   1.0279188e+02   8.4736129e+01   2.4785208e+02   2.1709290e+02   1.0327483e+02   2.8261452e+02   2.4505161e+00   2.3558710e+02   1.3727368e+02   1.5128226e+02   4.1106452e+00   1.1350226e+02   1.6686821e+02   3.3215645e+02   3.0121355e+01   2.4025806e+02  -1.6371290e+01   1.8905903e+02  -1.5551819e+01   3.0927645e+02   2.4767561e+01
   3.0802774e+02  -8.1618968e+00   2.7333774e+02  -1.1365084e+01   4.5580839e+02  -1.8834026e+01   4.0962258e+02  -2.4446581e+01   2.7907387e+02   1.8474090e+01   3.5123452e+02   3.2337690e+01   1.4725323e+02  -5.2767742e-01   3.2327323e+02   2.3561368e+01   3.2286516e+02   9.2691613e-01   2.3743935e+02  -7.7643871e-01   3.3296871e+02   3.1185084e+01   1.7372355e+02   2.4247018e+02   2.3630323e+02   2.7709032e+00   2.3572742e+02   2.1684374e+02   4.2697839e+02   3.0265677e+00   2.1864677e+02   1.4815032e+01   3.7336677e+02   2.9151303e+01   3.2921000e+02  -1.4148645e+00   2.6992258e+02   6.5310323e+00   3.0769871e+02   6.1244258e+00   2.3055516e+02  -2.5221548e+00   2.9251226e+02  -2.9106581e+00   2.8332387e+02   1.8562155e+01   2.9958000e+02   3.3348903e+00   3.1218097e+02   2.2335200e+01   2.7057000e+02   5.3808516e+00   2.4030742e+02   1.1304761e+01   6.4530452e+02  -1.3176942e+01   1.2157516e+02   2.6282270e+02   2.1394000e+02   2.3489639e+01   2.6362484e+02   5.0879690e+01   2.3332935e+02   2.1817161e+00   1.6289258e+02  -1.6498503e+01   2.4435935e+02   1.3489964e+02   2.3771677e+02   5.5014594e+01   1.8066516e+02   2.0675130e+02   4.5696452e+02   1.7519290e+01   2.2970355e+02   3.8046839e+00   4.1451806e+02  -3.8998323e+00   3.3685258e+02   1.8759535e+01   3.4455677e+02   1.8750619e+01   2.3553774e+02  -1.4624632e+01   3.2826065e+02   8.2049548e+00   2.4403613e+02   7.9708400e+01   1.6002581e+01   4.1934310e+01   3.8906419e+02   1.7881961e+01   1.6170645e+02   1.0831994e+02   1.8571097e+02   5.8044129e+00   2.7749677e+02   3.9150903e+01   1.6231355e+02   1.3486169e+02   2.8378871e+02   2.2533548e+00   2.3821097e+02  -4.4840748e+01   2.7691742e+02   6.5209032e-01   1.8217226e+02   9.8745252e+01   1.9560742e+02   1.3241076e+02   2.0558065e+02   2.3716839e+02   2.2206226e+02   2.2165342e+01   2.9073613e+02  -7.9230839e+00   5.8941387e+02  -1.0776258e+00   4.5744968e+02   2.7555316e+01   1.4353484e+02   1.8394947e+02   2.6164548e+02   1.7521868e+02   7.5546129e+01   2.3701728e+02   2.1213290e+02   1.2905163e+02   2.8556452e+02   2.1364516e+01   2.0581710e+02   1.2846528e+02   1.5742226e+02  -2.5960555e+01   1.5764226e+02   1.5033701e+02   3.1615645e+02   5.4501355e+01   2.3968806e+02  -1.0135690e+01   1.4938903e+02  -1.8082194e+00   3.6913645e+02   3.9218761e+01
   2.9812774e+02  -9.4698968e+00   3.0071774e+02   2.0145161e+00   4.4423839e+02  -2.9984258e+00   3.3043258e+02  -1.4913806e+00   3.0074387e+02  -4.7895097e+00   3.4465452e+02   1.2634090e+01   2.3348323e+02  -5.7160774e+00   3.6841323e+02  -2.0998323e+00   2.8395516e+02   8.5197161e+00   2.1172935e+02   6.8503613e+00   3.1072871e+02  -2.9857161e+00   8.3293548e+01   1.5518458e+02   2.8392323e+02   9.4913032e+00   2.9187742e+02   1.9178174e+02   2.8492839e+02   1.3505677e+00   2.4483677e+02   5.8999832e+01   3.7288677e+02   3.6197032e+00   3.1111000e+02  -3.0686452e-01   3.1211258e+02  -2.5141677e+00   2.9607871e+02  -7.5597419e-01   2.3274516e+02   1.5692645e+01   3.4585226e+02  -9.7078581e+00   2.4922387e+02   1.5580155e+01   2.9420000e+02  -1.9447097e+00   3.4885097e+02   6.2516000e+00   2.5415000e+02  -8.6355484e+00   1.9973742e+02  -2.1689639e+01   5.8992452e+02  -8.8654194e-01   6.0665161e+01   2.7164550e+02   1.8237000e+02  -1.6074761e+01   2.7624484e+02   3.9920090e+01   2.3556935e+02   5.7225161e+00   2.2470258e+02   6.5566968e+00   2.2492935e+02   1.3945404e+02   2.4437677e+02   4.7911794e+01   1.2952516e+02   1.7303250e+02   4.2824452e+02   1.0056890e+01   2.1294355e+02  -1.5994516e+01   3.5904806e+02  -1.1842232e+01   3.5180258e+02   2.9083535e+01   3.7226677e+02   2.1483819e+01   2.4272774e+02   1.9750168e+01   2.9950065e+02   6.2657548e+00   2.5513613e+02   9.4820400e+01   6.4325806e+00   5.4509910e+01   3.4968419e+02   7.5523613e+00   1.9975645e+02   1.5070594e+02   2.2838097e+02   1.1920813e+01   2.5282677e+02   2.2604503e+01   1.7955355e+02   1.4896249e+02   2.2745871e+02   1.8899755e+01   2.3026097e+02  -5.3047484e+00   2.6496742e+02   1.6608090e+01   1.3869226e+02   9.4363652e+01   2.0987742e+02   1.5421916e+02   1.8958065e+02   1.8049839e+02   2.2025226e+02   2.3640142e+01   2.8307613e+02   1.7449716e+01   5.2566387e+02   1.0202374e+01   3.8977968e+02  -1.0601084e+01   1.7368484e+02   1.9429747e+02   2.6559548e+02   1.9985268e+02   8.3396129e+01   2.5195928e+02   1.9966290e+02   1.2847923e+02   2.7716452e+02   1.3586516e+01   2.5219710e+02   1.0618488e+02   1.9095226e+02   7.2670452e+00   1.4950226e+02   1.0198821e+02   2.8658645e+02   4.7296955e+01   2.2277806e+02  -1.0542890e+01   1.5434903e+02  -3.1975019e+01   3.9217645e+02   2.4275561e+01
   2.7693774e+02  -3.7674697e+01   3.4976774e+02  -1.5339484e+01   5.4751839e+02  -2.5500826e+01   3.0010258e+02  -2.1114981e+01   2.9274387e+02  -5.8595097e+00   3.2884452e+02   1.8228890e+01   2.0425323e+02   1.7623226e+00   3.4136323e+02   4.7341677e+00   2.9334516e+02   3.7851613e-01   2.0153935e+02   1.8235561e+01   3.0329871e+02   1.7658684e+01   1.2391355e+02   1.5621498e+02   3.0744323e+02  -3.5802968e+00   2.2163742e+02   1.8631094e+02   3.2078839e+02  -1.6188232e+01   3.5464677e+02   9.8850323e+00   3.3540677e+02   1.3188103e+01   3.3211000e+02   1.1303135e+01   3.6249258e+02  -6.4445677e+00   2.6455871e+02  -3.1843742e+00   1.8294516e+02   5.2664516e-01   2.4661226e+02   9.3713419e+00   2.3660387e+02   1.7919755e+01   2.9644000e+02   8.3060903e+00   3.5194097e+02   1.6484400e+01   2.6010000e+02  -3.4015484e+00   2.4516742e+02   1.0395961e+01   7.1382452e+02  -2.3558542e+01   1.0990516e+02   2.5184630e+02   1.6494000e+02  -1.0640361e+01   2.7962484e+02   6.2549690e+01   2.2318935e+02   6.1329161e+00   1.7270258e+02  -1.0573303e+01   2.6606935e+02   1.3659284e+02   2.1856677e+02   5.1076594e+01   1.4038516e+02   1.6406370e+02   4.8134452e+02   1.5518890e+01   2.3823355e+02   1.7362284e+01   3.2442806e+02   3.4073677e+00   3.0137258e+02   7.4079355e+00   3.5278677e+02   2.8022194e+00   2.7738774e+02   1.9407368e+01   2.8283065e+02   1.1509355e+01   2.5837613e+02   1.0785120e+02   2.3672581e+01   2.7030710e+01   3.5520419e+02   5.7307613e+00   1.8284645e+02   1.3015874e+02   2.1209097e+02   1.8414013e+01   2.6630677e+02   1.7286103e+01   2.2093355e+02   1.7246209e+02   2.7926871e+02   8.5149548e+00   1.8617097e+02  -1.4247548e+01   2.1472742e+02   9.7672903e+00   2.0450226e+02   6.4768852e+01   2.2134742e+02   1.6256156e+02   1.9819065e+02   1.9284959e+02   2.0010226e+02  -7.5978581e+00   2.9711613e+02   3.1186516e+01   5.9653387e+02   1.9662774e+01   3.9677968e+02   8.7889161e+00   1.4934484e+02   1.9557467e+02   3.1578548e+02   1.5955748e+02   6.8786129e+01   3.0931808e+02   1.8747290e+02   1.3493443e+02   2.7781452e+02   1.9134516e+01   2.1358710e+02   1.3751368e+02   2.1718226e+02  -6.4135484e-01   1.3231226e+02   1.0927341e+02   2.9325645e+02   4.0523355e+01   2.3720806e+02  -1.7027290e+01   1.6991903e+02   1.1779381e+01   4.5117645e+02   4.0075561e+01
   2.6845774e+02  -2.8706297e+01   2.3780774e+02   1.3577316e+01   5.0775839e+02  -4.4100258e+00   3.1476258e+02  -1.6617781e+01   2.9755387e+02   3.9956903e+00   4.3484452e+02   1.5268890e+01   1.5682323e+02   4.2767226e+00   3.1370323e+02  -1.4293032e+01   2.7610516e+02  -2.5472284e+01   2.0719935e+02   8.1127613e+00   2.7391871e+02  -5.7509161e+00   6.7103548e+01   1.4870978e+02   4.4039323e+02  -1.1316297e+01   1.8996742e+02   1.2931454e+02   3.2982839e+02  -1.0431432e+01   2.1435677e+02   3.1108232e+01   3.3793677e+02   3.2175703e+01   3.1497000e+02   2.0574335e+01   3.0821258e+02  -2.4216774e-01   3.2598871e+02   7.7112258e+00   2.6408516e+02   2.4654452e+00   2.7566226e+02   2.2957342e+01   2.2122387e+02   2.7301548e+00   3.2044000e+02   5.6660903e+00   4.1947097e+02   3.8372000e+01   2.9110000e+02  -8.8154839e-01   2.7983742e+02   1.0482361e+01   3.6378452e+02  -1.2085342e+01   5.9475161e+01   3.0460070e+02   1.9970000e+02   2.1768839e+01   2.6657484e+02   3.1553690e+01   2.3828935e+02  -1.2785084e+01   1.4851258e+02  -8.6781032e+00   2.7816935e+02   1.4405484e+02   2.3790677e+02   7.4959394e+01   1.2242516e+02   1.8422050e+02   4.0901452e+02   2.9165290e+01   2.3928355e+02  -1.5191716e+01   4.0566806e+02  -6.0918323e+00   3.4180258e+02   1.2413535e+01   3.8631677e+02   5.1698194e+00   2.0915774e+02   9.6576774e-01   2.4636065e+02   1.5996955e+01   2.6465613e+02   5.9488800e+01   1.3902581e+01   2.6772310e+01   2.6315419e+02   1.1447613e+00   2.3865645e+02   8.2073935e+01   3.2905097e+02   1.4767213e+01   3.0858677e+02   6.2523703e+01   1.6802355e+02   1.3245489e+02   1.8850871e+02   6.5857548e+00   2.3640097e+02  -1.9885948e+01   5.9107419e+01   5.4068903e+00   1.8846226e+02   1.0267205e+02   1.9292742e+02   1.6631516e+02   2.3843065e+02   1.8311039e+02   2.0606226e+02   2.1015342e+01   2.8149613e+02   1.4966116e+01   5.5597387e+02  -5.1524258e+00   3.0839968e+02   1.2633932e+02   1.6277484e+02   1.7564027e+02   3.2154548e+02   1.8709668e+02   6.4116129e+01   3.0174168e+02   2.6037290e+02   1.1448243e+02   3.3321452e+02   4.5902516e+01   1.9434710e+02   1.8814288e+02   1.5290226e+02  -4.5489548e+00   1.5655226e+02   9.8144206e+01   2.7372645e+02   4.6085755e+01   2.5768806e+02   2.1843097e+00   1.7553903e+02  -2.5760219e+01   3.1079645e+02   2.8885961e+01
   2.7069774e+02  -1.2935497e+01   2.4933774e+02  -1.0965084e+01   4.0918839e+02  -1.0814426e+01   3.3253258e+02  -3.6369381e+01   2.9746387e+02   4.0928903e+00   3.7242452e+02  -2.9675097e+00   2.2148323e+02   1.4392258e-01   3.0793323e+02   5.3085677e+00   2.5267516e+02  -4.2178839e+00   2.0558935e+02  -5.3784387e+00   2.8234871e+02   1.0946839e+00   8.4623548e+01   1.1911818e+02   2.7373323e+02  -3.6034968e+00   2.0887742e+02   1.4690174e+02   3.2516839e+02  -2.0588632e+01   2.0378677e+02   3.4738323e+00   3.0564677e+02   3.1378903e+01   3.3335000e+02   1.4439355e+00   3.9583258e+02   6.4582323e+00   3.1702871e+02   2.6188026e+01   2.5936516e+02  -8.2469548e+00   2.4994226e+02  -9.1750581e+00   2.7517387e+02  -1.0015845e+01   3.0501000e+02   2.6470490e+01   3.9013097e+02   1.5719200e+01   3.4262000e+02   1.7996852e+01   3.1354742e+02   2.4255561e+01   3.4701452e+02   3.2786258e+01   4.7235161e+01   3.1442990e+02   2.0356000e+02   4.2700387e+00   2.4214484e+02   2.7358090e+01   2.5270935e+02   3.3013161e+00   1.5399258e+02  -7.6465032e+00   2.2068935e+02   1.5879324e+02   2.4247677e+02   5.7923794e+01   1.6528516e+02   1.8950170e+02   4.4029452e+02   5.9928903e+00   2.2556355e+02   1.6995884e+01   3.8694806e+02  -1.8404232e+01   3.1666258e+02  -3.2952645e+00   3.5521677e+02   2.4797819e+01   2.3629774e+02  -2.5305432e+01   3.2278065e+02  -1.9016645e+01   2.5227613e+02   7.7009200e+01  -2.9974194e+00   4.6644310e+01   3.2601419e+02   1.2015961e+01   1.7803645e+02   8.0303535e+01   3.1286097e+02   2.1582413e+01   2.0510677e+02   1.3713210e+02   1.9507355e+02   1.6305089e+02   2.9130871e+02   1.9271755e+01   2.3607097e+02  -1.5669548e+01   1.2700742e+02   5.4048903e+00   1.9079226e+02   1.1710565e+02   2.6145742e+02   7.8722761e+01   2.4648065e+02   2.2808639e+02   1.7715226e+02   2.4668142e+01   2.3226613e+02   1.9804516e+01   5.4291387e+02   1.4512374e+01   2.5929968e+02   1.3912732e+02   1.8334484e+02   1.2909467e+02   3.6059548e+02   1.7963268e+02   3.9546129e+01   3.1275728e+02   2.8085290e+02   1.4189403e+02   2.9886452e+02   1.4850516e+01   2.6400710e+02   1.5286008e+02   1.8523226e+02   1.2624645e+01   1.5936226e+02   1.1319941e+02   3.5568645e+02   3.9238955e+01   2.5534806e+02  -9.8490323e-02   1.6691903e+02  -3.3500619e+01   3.9041645e+02   1.6366361e+01
   3.1812774e+02  -4.8698968e+00   2.3423774e+02  -2.3270839e+00   4.8818839e+02   1.2725574e+01   3.2767258e+02  -2.0370581e+01   2.3641387e+02   1.2456890e+01   2.9175452e+02   2.2526090e+01   1.8591323e+02   1.8759523e+01   2.8136323e+02  -6.7058323e+00   3.2162516e+02   1.2116116e+01   2.2062935e+02  -5.6216387e+00   3.0748871e+02   7.0334839e+00   1.6305355e+02   1.8546378e+02   2.9525323e+02  -1.0135097e+01   2.4206742e+02   1.2533654e+02   2.9211839e+02   2.1053677e+00   2.0540677e+02   2.6254232e+01   3.8017677e+02   1.4176503e+01   3.3054000e+02   1.1328735e+01   3.0787258e+02   1.4785032e+01   2.9183871e+02   2.7963226e+01   2.0746516e+02   1.5375045e+01   2.3980226e+02   2.0446142e+01   3.1432387e+02   1.3802155e+01   3.1054000e+02  -9.2190968e-01   3.7147097e+02   3.2520000e+00   2.8505000e+02  -1.5397548e+01   3.2073742e+02  -4.4096387e+00   3.5163452e+02   6.4166581e+00   6.4955161e+01   2.8682230e+02   1.9270000e+02   2.9378839e+01   2.1886484e+02   4.0510490e+01   2.3099935e+02  -8.7188387e-01   1.7461258e+02  -1.7246103e+01   2.3882935e+02   1.3558204e+02   2.1766677e+02   5.5428594e+01   1.5433516e+02   2.3132770e+02   4.7239452e+02  -1.8551097e+00   2.6994355e+02   2.0255484e+01   3.6337806e+02  -3.7586323e+00   2.7690258e+02  -1.3044645e+00   3.7859677e+02   2.0027419e+01   2.5015774e+02   1.8065768e+01   2.5536065e+02  -1.7673045e+01   2.3927613e+02   5.6429200e+01  -9.0474194e+00   3.1698310e+01   3.7211419e+02   1.4567961e+01   2.0789645e+02   1.0853474e+02   2.5109097e+02  -2.5159871e+00   1.8168677e+02   1.7581570e+02   1.8107355e+02   1.0722089e+02   2.7316871e+02   2.9912955e+01   2.7140097e+02  -2.7495948e+01   1.0048742e+02   2.6196490e+01   1.7888226e+02   9.8768452e+01   2.4876742e+02   2.1317961e+01   2.1186065e+02   2.4147599e+02   1.6058226e+02   2.3463742e+01   2.6154613e+02   4.2512116e+01   4.9153387e+02   1.3127742e+00   2.4886968e+02   1.1353172e+02   1.5639484e+02   1.6268067e+02   3.3721548e+02   1.5655308e+02   3.6636129e+01   2.8770008e+02   1.8204290e+02   1.4460883e+02   2.6656452e+02   1.8584516e+01   2.4934710e+02   1.6641288e+02   1.8518226e+02  -1.2131355e+01   1.6274226e+02   1.1187901e+02   2.9863645e+02   3.3712955e+01   2.5582806e+02  -4.8568903e+00   1.9605903e+02   5.4581806e+00   3.5413645e+02   3.5698761e+01
   3.2083774e+02  -5.5666968e+00   2.3561774e+02  -7.4374839e+00   4.7651839e+02  -2.3250826e+01   2.8553258e+02  -2.4193806e+00   2.2665387e+02  -1.4323097e+00   3.0732452e+02  -9.1495097e+00   2.6634323e+02   1.2135123e+01   2.8565323e+02   1.3850968e+01   2.9157516e+02   9.6201161e+00   2.2158935e+02  -8.8438710e-02   2.9224871e+02  -2.5973161e+00   1.2229355e+02   1.6701458e+02   2.6439323e+02  -6.4762968e+00   2.9963742e+02   2.0502094e+02   3.0268839e+02  -2.9120232e+01   2.0716677e+02   2.4683432e+01   2.5745677e+02   3.8541032e+00   2.7678000e+02   2.6869535e+01   2.3564258e+02   1.2373432e+01   2.4560871e+02   1.2181626e+01   2.2413516e+02   1.5214452e+00   2.8918226e+02   9.4957419e+00   2.7660387e+02  -1.7560245e+01   3.2358000e+02   1.3274890e+01   3.4790097e+02  -6.4824000e+00   3.2200000e+02  -1.9353548e+01   2.9759742e+02  -1.0038439e+01   3.4054452e+02   2.0253858e+01   3.5095161e+01   3.1436110e+02   1.6990000e+02  -1.5127161e+01   2.2990484e+02   3.5197290e+01   2.5366935e+02   1.1654516e+01   2.5923258e+02  -3.9257032e+00   2.3477935e+02   1.3200604e+02   2.4614677e+02   6.3440194e+01   1.4309516e+02   1.9589690e+02   4.5991452e+02   5.8032903e+00   2.2304355e+02   3.1007484e+01   3.6794806e+02   9.0657677e+00   2.9556258e+02  -9.6972645e+00   3.5678677e+02   5.2922194e+00   2.4872774e+02  -6.0098323e+00   3.4778065e+02  -3.3976645e+01   2.3184613e+02   9.5783600e+01   1.6712581e+01   4.2587510e+01   3.4520419e+02   8.5307613e+00   2.1803645e+02   1.3043354e+02   2.4205097e+02   2.6057213e+01   2.2072677e+02   1.2298250e+02   1.7231355e+02   1.4292169e+02   2.8126871e+02   1.3049548e+00   1.9788097e+02  -1.2374348e+01   1.1686742e+02   1.3076090e+01   1.7079226e+02   7.1795652e+01   2.3334742e+02  -1.4498439e+01   2.5581065e+02   2.2471999e+02   2.1720226e+02   9.1741419e+00   2.0507613e+02   1.9649716e+01   6.2710387e+02   2.6837174e+01   2.4615968e+02   1.4459852e+02   1.5482484e+02   2.6770627e+02   2.5883548e+02   1.5425348e+02   5.9876129e+01   2.5094088e+02   2.2709290e+02   1.1566483e+02   2.7946452e+02  -7.7974839e+00   2.5605710e+02   1.1187608e+02   2.0918226e+02  -2.1001355e+01   1.3488226e+02   1.1810781e+02   2.8077645e+02   2.5711755e+01   2.7420806e+02  -1.6467290e+01   1.6067903e+02  -2.7901419e+01   3.7351645e+02   4.3478361e+01
   2.7474774e+02  -2.7449497e+01   2.3814774e+02  -8.9798839e+00   4.9513839e+02  -1.9500426e+01   2.6934258e+02  -2.6541806e+00   2.6231387e+02   2.9904890e+01   2.7961452e+02   2.9837290e+01   1.9729323e+02   4.3691226e+00   3.4046323e+02   1.2761677e+00   3.3005516e+02  -8.5582839e+00   2.3210935e+02   9.2599613e+00   2.8491871e+02   1.2409084e+01   1.0067355e+02   1.3336418e+02   2.5725323e+02  -1.5425097e+01   2.6777742e+02   1.5241974e+02   2.9635839e+02   5.7661677e+00   2.4283677e+02   2.4879832e+01   3.0150677e+02   2.1610103e+01   2.8445000e+02   3.5065935e+01   2.8644258e+02  -1.1500568e+01   2.3860871e+02   1.4791626e+01   1.9789516e+02  -2.9093548e+00   2.9575226e+02   8.3014194e-01   2.8975387e+02   1.0817755e+01   3.1020000e+02   2.1552903e+00   3.4418097e+02   2.4195200e+01   2.6057000e+02  -1.2991484e+00   3.0768742e+02  -2.5556387e+00   3.6139452e+02   9.4858581e+00   5.7425161e+01   2.6209470e+02   1.7404000e+02  -1.2268361e+01   2.6305484e+02   6.3552903e+00   2.3066935e+02   2.2545161e+00   2.0151258e+02  -2.8398103e+01   2.5420935e+02   1.0826164e+02   2.2823677e+02   4.1682994e+01   1.4200516e+02   2.0207410e+02   4.2796452e+02   6.9292903e+00   2.4604355e+02  -5.4025161e+00   4.1366806e+02  -6.5918323e+00   3.2471258e+02  -1.6219265e+01   3.5340677e+02   2.0462619e+01   2.0610774e+02   1.8439768e+01   2.9197065e+02  -9.0818452e+00   2.5884613e+02   1.0524360e+02  -6.6174194e+00   3.0553910e+01   3.6777419e+02  -3.3248387e+00   1.8522645e+02   1.4705834e+02   2.7467097e+02   1.9497613e+01   1.8468677e+02   1.7657570e+02   2.0983355e+02   1.3268009e+02   2.8721871e+02   1.2018955e+01   2.0993097e+02  -3.1008348e+01   1.2900742e+02   1.0334890e+01   1.7198226e+02   7.0280452e+01   2.6950742e+02   1.3978761e+01   1.9010065e+02   1.7683679e+02   1.8172226e+02  -4.5074581e+00   1.9173613e+02  -1.8130839e+00   5.0972387e+02   3.0475742e+00   2.1729968e+02   1.1000732e+02   1.4977484e+02   2.0749027e+02   2.7911548e+02   1.0144108e+02   4.8116129e+01   2.0545168e+02   2.3575290e+02   1.1836203e+02   2.9086452e+02  -5.3094839e+00   2.3781710e+02   1.4509528e+02   1.7633226e+02   5.4866452e+00   1.5893226e+02   1.2242381e+02   3.0525645e+02   4.2083355e+01   2.3806806e+02  -8.1609032e-01   1.7610903e+02   4.9041806e+00   3.4889645e+02   2.2067961e+01
   2.8712774e+02  -1.4629897e+01   2.1661774e+02  -6.8274839e+00   4.7594839e+02  -1.0255226e+01   2.9348258e+02  -1.2155381e+01   3.0565387e+02   1.2727690e+01   2.6599452e+02  -1.5643110e+01   1.5948323e+02  -6.9360774e+00   3.3917323e+02  -6.1406323e+00   3.0634516e+02   1.0198516e+01   2.2710935e+02  -9.5300387e+00   3.0010871e+02   2.4533884e+01   4.0383548e+01   8.2187381e+01   2.8915323e+02  -1.3547097e+01   2.2458742e+02   1.8792494e+02   2.6911839e+02  -4.6246323e+00   2.5340677e+02   1.6264232e+01   3.4188677e+02   1.9329703e+01   3.0749000e+02   2.3752735e+01   3.3640258e+02  -3.5473677e+00   2.0874871e+02  -5.0095742e+00   1.7874516e+02   5.3926452e+00   2.9699226e+02   6.2509419e+00   2.5160387e+02   1.1579755e+01   3.1425000e+02   1.7161290e+01   3.8909097e+02   1.2562400e+01   2.9781000e+02  -1.0278348e+01   3.1621742e+02  -1.6098039e+01   3.6073452e+02   1.8448658e+01   7.0095161e+01   3.0432110e+02   1.6342000e+02   1.7201239e+01   2.3628484e+02   2.2066890e+01   2.4499935e+02   1.6728116e+01   1.6451258e+02   3.8018968e+00   2.3906935e+02   6.4322839e+01   2.1723677e+02   6.5802994e+01   1.4414516e+02   2.3324290e+02   4.3891452e+02   2.9243290e+01   2.5932355e+02  -1.3944916e+01   3.3918806e+02   1.2126568e+01   4.0704258e+02   3.2334335e+01   3.4745677e+02   6.2286194e+00   2.6867774e+02  -7.7058323e+00   3.0169065e+02   5.7105548e+00   2.6441613e+02   7.9988000e+01  -2.0474194e+00   4.7948310e+01   4.0882419e+02  -1.3368839e+01   1.8470645e+02   1.5328994e+02   2.5443097e+02   2.1786813e+01   2.4053677e+02   1.4429770e+02   1.7240355e+02   1.5415449e+02   2.5835871e+02   1.0097755e+01   2.2417097e+02  -1.7817548e+01   1.5677742e+02   9.2632903e+00   2.0184226e+02   7.0651652e+01   2.6245742e+02   6.7527613e+00   2.3653065e+02   1.8274239e+02   2.5534226e+02   1.6072942e+01   2.5792613e+02   2.0851716e+01   4.2178387e+02  -2.2607226e+01   2.7025968e+02   1.4972052e+02   1.6182484e+02   1.4990627e+02   2.7054548e+02   1.5712668e+02   3.3256129e+01   1.6887048e+02   2.5570290e+02   1.4752603e+02   2.7316452e+02   2.3565161e+00   2.1838710e+02   1.2893968e+02   1.9918226e+02   1.2658645e+01   1.6169226e+02   1.2377301e+02   2.7748645e+02   3.5214955e+01   2.4463806e+02   2.6583097e+00   1.7148903e+02  -1.9006219e+01   4.4265645e+02   3.3617161e+01
   3.0393774e+02  -1.1544697e+01   2.2523774e+02   1.1582916e+01   4.2846839e+02  -1.5786826e+01   2.4810258e+02  -1.5904981e+01   3.2550387e+02   1.4609690e+01   2.9208452e+02   2.6979690e+01   2.2401323e+02  -3.3384774e+00   2.7241323e+02  -1.2989832e+01   2.5010516e+02  -1.0542284e+01   1.5615935e+02   2.5359613e+00   2.7277871e+02   3.0000284e+01   1.0886355e+02   1.1493898e+02   2.8063323e+02   2.0514503e+01   1.8996742e+02   1.5436454e+02   2.7987839e+02   1.2604568e+01   2.3197677e+02   1.1408632e+01   2.7278677e+02   9.6677032e+00   3.3649000e+02   2.1952735e+01   3.7849258e+02   1.3705432e+01   1.4826871e+02   2.0688258e+00   1.8365516e+02   1.9709845e+01   2.1985226e+02  -6.0078581e+00   2.0817387e+02  -3.1858452e+00   3.2777000e+02   2.0839690e+01   4.1604097e+02   2.1216400e+01   2.7200000e+02   5.4064516e+00   3.1159742e+02  -1.0638439e+01   4.0663452e+02   8.1566581e+00   5.5995161e+01   2.6987910e+02   1.8285000e+02   2.0646839e+01   3.0357484e+02   5.0733690e+01   2.4951935e+02   1.1986516e+01   1.6561258e+02  -1.2286103e+01   2.5187935e+02   1.3529804e+02   2.0694677e+02   7.1046194e+01   1.2700516e+02   2.1761410e+02   4.3105452e+02   3.7212090e+01   2.7442355e+02  -1.5482916e+01   3.4489806e+02   1.1479768e+01   3.5228258e+02  -2.5384865e+01   3.5902677e+02   1.0130194e+00   1.9619774e+02   2.2142568e+01   2.5707065e+02  -1.8759845e+01   2.8637613e+02   8.6941200e+01  -1.4274194e+00   4.4898710e+01   3.8591419e+02   1.6463961e+01   1.6917645e+02   1.1377234e+02   1.8519097e+02  -5.7239871e+00   1.9772677e+02   1.7715250e+02   1.8850355e+02   1.3010649e+02   2.8307871e+02   8.5401548e+00   2.2855097e+02  -1.0687948e+01   2.0210742e+02   1.8776890e+01   1.8331226e+02   1.0408405e+02   2.0524742e+02   1.8589561e+01   2.0239065e+02   1.8989359e+02   1.9382226e+02   2.3745419e+00   2.8430613e+02   9.1213161e+00   4.5366387e+02   3.1092374e+01   2.4396968e+02   1.0211372e+02   1.6687484e+02   1.9584227e+02   2.5740548e+02   1.6131788e+02   4.5926129e+01   3.1709688e+02   1.9728290e+02   1.2714963e+02   2.9401452e+02   1.9788516e+01   2.3300710e+02   1.2391008e+02   1.5461226e+02   1.4142452e+00   1.1536226e+02   1.2876941e+02   2.7729645e+02   4.0230155e+01   2.6906806e+02  -2.4486090e+01   1.7305903e+02  -8.5618194e+00   3.8398645e+02   4.0170761e+01
   2.3207774e+02   5.4341032e+00   3.4195774e+02  -2.6514684e+01   4.2904839e+02  -7.5032258e+00   2.9505258e+02  -2.6520981e+01   3.5012387e+02  -2.2789910e+01   3.1484452e+02   2.0968890e+01   3.2434323e+02  -6.5487742e-01   2.3112323e+02  -1.3686632e+01   2.7200516e+02   2.9135716e+01   2.6229935e+02  -1.9523871e-01   2.4224871e+02   4.9726839e+00   9.9293548e+01   1.2956458e+02   2.8201323e+02  -9.4558968e+00   1.7234742e+02   1.0505414e+02   2.5230839e+02  -1.6598323e+00   1.9988677e+02   2.1885832e+01   2.6040677e+02   1.8238103e+01   3.1359000e+02   2.5874735e+01   3.6578258e+02  -9.4776774e-01   1.6907871e+02  -5.5459742e+00   1.8427516e+02   5.6602452e+00   1.8528226e+02  -3.3225806e-01   2.1817387e+02  -9.4558452e+00   3.1958000e+02   2.8748903e+00   3.7732097e+02   9.5440000e+00   2.9972000e+02  -7.3311484e+00   2.9140742e+02   3.5967613e+00   3.5335452e+02   1.4129058e+01   1.0371516e+02   2.4420150e+02   2.2347000e+02  -5.7027613e+00   3.4528484e+02   4.7156890e+01   2.2775935e+02   1.2867316e+01   1.8437258e+02  -6.7869032e+00   2.0054935e+02   1.1045444e+02   2.6056677e+02   5.8336594e+01   1.1919516e+02   1.4766890e+02   4.2948452e+02   3.4477690e+01   2.4956355e+02  -6.6341161e+00   3.6756806e+02   6.9561677e+00   3.2142258e+02  -2.8816065e+01   3.5807677e+02   4.2901935e-01   2.0548774e+02   4.8936774e-01   2.5559065e+02  -1.7031445e+01   2.7384613e+02   7.4093600e+01  -6.1374194e+00   4.6655510e+01   3.6706419e+02   8.9719613e+00   1.7575645e+02   1.3829594e+02   1.8624097e+02  -1.0807987e+01   1.5706677e+02   1.5450530e+02   2.0940355e+02   1.3619449e+02   2.9159871e+02  -3.9014452e+00   2.4836097e+02  -4.1462748e+01   3.4219742e+02   1.8899690e+01   1.7455226e+02   1.0149485e+02   2.7013742e+02   2.6768361e+01   1.6639065e+02   1.8697359e+02   2.1191226e+02   8.1173419e+00   2.7392613e+02   1.6611716e+01   5.3360387e+02   1.8007174e+01   2.3601968e+02   7.8319716e+01   1.6487484e+02   1.7900227e+02   2.3235548e+02   1.6304188e+02   6.1496129e+01   4.0857128e+02   2.1590290e+02   1.2566003e+02   3.3586452e+02   2.1490516e+01   2.7200710e+02   1.0840077e+01   1.4642226e+02  -3.7905548e+00   9.6502258e+01   1.5070821e+02   2.8587645e+02   1.9593755e+01   2.4182806e+02  -2.7256890e+01   1.5796903e+02   1.6835381e+01   3.9960645e+02   3.4731161e+01
   3.5626774e+02  -2.1641097e+01   3.0199774e+02  -2.1467884e+01   4.3661839e+02  -1.5338826e+01   3.4143258e+02  -1.9701381e+01   3.0688387e+02   1.2492903e+00   2.8523452e+02  -3.1823097e+00   3.0905323e+02  -9.8616774e+00   3.4117323e+02   4.5093677e+00   2.2662516e+02   1.8576116e+01   2.3505935e+02  -3.0603871e-01   2.7834871e+02   1.7364684e+01   1.2867355e+02   1.7831418e+02   2.8173323e+02   3.4765032e+00   1.8082742e+02   1.5185574e+02   3.4854839e+02   5.4509677e+00   2.3954677e+02   2.0473032e+01   3.6598677e+02   3.5021703e+01   3.1711000e+02   1.5403135e+01   3.4211258e+02  -7.3841677e+00   1.7712871e+02  -7.7599742e+00   3.9874516e+02   5.0226452e+00   2.3904226e+02   2.5026942e+01   2.3232387e+02   4.9821548e+00   3.2392000e+02   4.3376903e+00   3.8594097e+02  -3.1456000e+00   2.8038000e+02  -1.1643948e+01   2.9611742e+02   1.1599961e+01   3.5925452e+02   3.4270581e+00   8.3525161e+01   2.8310670e+02   2.1566000e+02  -6.8379613e+00   3.0271484e+02   5.5472490e+01   2.2237935e+02   4.8771613e-01   1.4542258e+02  -1.3150903e+01   2.3530935e+02   1.3743364e+02   2.1637677e+02   5.2771794e+01   1.4700516e+02   1.4177410e+02   4.6415452e+02   2.1134090e+01   2.1499355e+02   1.7321484e+01   2.7923806e+02  -1.2357432e+01   3.4471258e+02  -2.0439265e+01   3.6745677e+02  -8.9138065e-01   2.0638774e+02  -5.4326323e+00   2.8131065e+02  -2.6039045e+01   2.2627613e+02   7.9749200e+01  -1.4377419e+01   3.5124710e+01   3.9701419e+02   3.6759613e+00   1.6422645e+02   1.2373834e+02   2.0548097e+02   3.1328129e+00   1.4572677e+02   1.4879250e+02   1.9460355e+02   1.5265849e+02   2.6069871e+02   1.3330555e+01   2.4979097e+02  -2.8577148e+01   4.2757742e+02  -8.0207097e+00   2.0374226e+02   1.1082965e+02   2.3708742e+02   3.2523613e+00   2.0372065e+02   1.8378719e+02   1.5796226e+02  -5.0866581e+00   2.7392613e+02   1.9761716e+01   5.1272387e+02  -3.1012426e+01   2.4015968e+02   4.7318516e+01   1.7134484e+02   2.1781467e+02   3.3711548e+02   3.8851084e+01   9.0446129e+01   1.5072528e+02   2.3551290e+02   8.6571226e+01   2.9346452e+02  -4.2174839e+00   2.9872710e+02  -1.4475226e+00   1.5209226e+02   2.1515845e+01   1.0536226e+02   1.6142941e+02   3.0496645e+02   5.3256555e+01   2.5329806e+02  -9.2744903e+00   1.7467903e+02  -6.4141935e-01   3.3332645e+02   3.6083561e+01
   2.9221774e+02   4.2429032e+00   2.0461774e+02  -2.0147484e+01   4.0561839e+02  -1.9198826e+01   3.6762258e+02  -3.8896581e+01   2.5474387e+02   1.4204903e+00   2.3184452e+02   9.5088903e+00   1.8367323e+02   3.1687226e+00   3.5236323e+02   3.3741677e+00   2.7591516e+02  -2.4887084e+01   1.8872935e+02   2.0203613e+00   2.8129871e+02   8.2786839e+00   1.4943355e+02   1.7522338e+02   2.4953323e+02  -7.7174968e+00   2.3353742e+02   1.1539894e+02   3.0544839e+02   1.7848968e+01   2.3507677e+02   1.9450632e+01   3.1883677e+02   1.5513703e+01   3.6940000e+02   2.9649935e+01   3.4530258e+02   1.5410632e+01   1.8293871e+02  -5.5647742e+00   2.5965516e+02  -1.2270155e+01   2.8223226e+02   1.3381742e+01   3.2527387e+02  -1.0238452e+00   3.1673000e+02   1.8912890e+01   3.9347097e+02   2.0162000e+01   3.0424000e+02   2.4472516e+00   3.4787742e+02  -5.5808387e+00   3.3620452e+02   4.5510581e+00   9.9525161e+01   3.0039670e+02   1.8880000e+02   6.3608387e+00   2.2938484e+02   5.2568890e+01   2.5423935e+02   6.2289161e+00   1.6885258e+02  -1.2075303e+01   2.0949935e+02   1.3516844e+02   2.2914677e+02   4.7610194e+01   1.3800516e+02   1.5544410e+02   5.2867452e+02   1.7022490e+01   2.1470355e+02  -1.4135316e+01   3.3599806e+02  -8.0823226e-01   2.9461258e+02  -2.0512645e+00   3.9326677e+02   3.6638194e+00   2.4357774e+02   1.3112168e+01   2.5959065e+02  -4.8214452e+00   2.8384613e+02   7.5293600e+01   2.9332581e+01   4.2157910e+01   3.6382419e+02   9.0911613e+00   1.7532645e+02   1.2738034e+02   1.8195097e+02   2.3295213e+01   1.8187677e+02   1.0261050e+02   1.6888355e+02   1.6038609e+02   2.6964871e+02  -8.3854452e+00   2.3488097e+02  -6.3843484e+00   2.6062742e+02  -1.0424710e+01   1.7574226e+02   9.7309652e+01   2.3771742e+02   2.6219613e+00   2.2939065e+02   2.0150359e+02   2.0387226e+02   8.5705419e+00   2.5740613e+02   3.4743316e+01   5.5391387e+02  -7.9876258e+00   2.5686968e+02   1.3036172e+02   1.6663484e+02   1.7762147e+02   3.9350548e+02   9.9998839e+00   1.0158613e+02   1.8950408e+02   1.8861290e+02   1.2722323e+02   3.4551452e+02   2.0268516e+01   3.1715710e+02   5.2680774e+00   1.8176226e+02  -5.4777548e+00   9.9212258e+01   1.3687141e+02   3.2872645e+02   3.9975755e+01   2.4420806e+02   3.6027097e+00   1.8481903e+02   7.3573806e+00   3.4927645e+02   1.5377561e+01
   2.5721774e+02   7.2829032e+00   2.4261774e+02   2.7625161e+00   4.7432839e+02  -2.4885626e+01   3.4729258e+02  -2.4030181e+01   2.5546387e+02  -8.4471097e+00   2.7104452e+02  -9.0710968e-01   1.6201323e+02   8.2915226e+00   3.0103323e+02   2.0005677e+00   3.2610516e+02  -1.3432284e+01   2.3824935e+02  -2.7012387e+00   2.8791871e+02   1.2029084e+01   1.9491355e+02   2.1248498e+02   2.5106323e+02  -9.0698968e+00   2.3610742e+02   1.7991334e+02   3.6173839e+02  -1.6042323e+00   2.1259677e+02   2.7059032e+01   2.7240677e+02  -4.3918968e+00   2.9802000e+02   6.1703355e+00   2.4725258e+02  -1.1753677e+00   1.8745871e+02   1.5123626e+01   2.3494516e+02   6.3166452e+00   2.6647226e+02   8.6425419e+00   2.5141387e+02   2.9249548e+00   2.9716000e+02   1.7388490e+01   4.0594097e+02   7.2144000e+00   2.6386000e+02   3.2076516e+00   3.2530742e+02  -2.0523871e-01   3.7801452e+02   1.3962581e+00   5.7185161e+01   2.8963390e+02   1.9766000e+02  -2.0067961e+01   2.1247484e+02   4.0021690e+01   2.7318935e+02   2.8291613e-01   1.9204258e+02  -2.9550503e+01   2.6016935e+02   1.0525484e+02   2.4485677e+02   9.7163394e+01   1.2247516e+02   1.6921650e+02   4.7258452e+02   4.3129690e+01   2.4004355e+02  -1.8022516e+01   3.6875806e+02   1.5190968e+01   2.6814258e+02   5.0663355e+00   3.7964677e+02   7.2234194e+00   2.2762774e+02   6.7181677e+00   3.0040065e+02  -2.3996245e+01   2.4461613e+02   6.5282000e+01  -1.6174194e+00   5.0723910e+01   4.0334419e+02  -5.4504387e+00   1.5270645e+02   8.6949935e+01   1.5962097e+02   1.2941613e+01   1.2858677e+02   1.0202370e+02   1.5898355e+02   1.7093809e+02   2.5673871e+02   5.0373548e+00   2.5469097e+02  -3.2879148e+01   2.3334742e+02   1.3327690e+01   1.9736226e+02   1.0534005e+02   2.3350742e+02  -5.2512387e+00   2.5315065e+02   1.7864279e+02   1.9129226e+02   5.4369419e+00   2.5378613e+02   1.1182916e+01   5.1185387e+02  -2.3622826e+01   2.4963968e+02   1.1590012e+02   1.5406484e+02   1.9510707e+02   3.5521548e+02   3.9353084e+01   8.0116129e+01   2.5993168e+02   2.0128290e+02   6.3399626e+01   2.6096452e+02   1.8732516e+01   3.6648710e+02  -8.3883226e+00   2.3037226e+02   8.1634452e+00   1.2426226e+02   1.5033741e+02   2.8301645e+02   5.2052555e+01   2.5429806e+02   1.9935510e+01   1.7505903e+02  -5.1518194e+00   4.3874645e+02   4.3309961e+01
   3.0645774e+02  -2.5416297e+01   2.1452774e+02   1.2389716e+01   4.4408839e+02  -1.2516426e+01   3.6334258e+02  -2.5541806e+00   2.5503387e+02   1.1487290e+01   2.3280452e+02  -7.8979097e+00   2.0229323e+02   1.7779123e+01   3.7550323e+02   1.8142968e+01   2.8538516e+02   8.1653161e+00   2.2824935e+02   9.4287613e+00   3.5048871e+02   3.4403484e+01   1.2505355e+02   1.3660378e+02   2.4068323e+02  -1.5819497e+01   2.2715742e+02   1.8905934e+02   2.9349839e+02  -1.3675032e+01   2.5602677e+02   2.0394632e+01   2.7840677e+02   1.9888103e+01   3.4207000e+02   1.8176335e+01   2.6673258e+02   4.4962323e+00   1.5264871e+02   4.0084258e+00   2.1851516e+02   1.5831045e+01   2.7475226e+02   1.1701419e+00   2.3198387e+02   3.8935484e-01   3.0973000e+02   2.5002890e+01   3.3328097e+02   1.8217200e+01   2.5734000e+02  -9.0407484e+00   3.4078742e+02   5.3663613e+00   3.4135452e+02   4.6190581e+00   3.1045161e+01   2.8434510e+02   1.6999000e+02  -2.6894361e+01   2.2314484e+02   5.9280903e+00   2.2180935e+02   4.8633161e+00   1.2299258e+02   4.1553497e+01   2.6049935e+02   1.2741844e+02   2.3990677e+02   2.8409394e+01   1.2571516e+02   1.7376730e+02   4.7781452e+02  -5.2487097e+00   2.4337355e+02  -8.8089161e+00   3.8137806e+02   1.7611368e+01   2.5876258e+02   1.4476735e+01   3.5274677e+02   9.7054194e+00   2.2619774e+02   2.5525677e+00   2.0155065e+02   5.1017548e+00   2.9646613e+02   1.1056400e+02  -3.7574194e+00   3.5615110e+01   3.6658419e+02   1.0390361e+01   1.8965645e+02   1.1404394e+02   1.9519097e+02  -3.7139871e+00   1.3487677e+02   1.6442050e+02   2.3812355e+02   1.5803689e+02   2.7311871e+02   1.2146955e+01   1.9431097e+02  -2.9758748e+01   3.3938742e+02  -8.0155097e+00   1.5841226e+02   8.2936052e+01   2.6092742e+02   7.7651613e+00   2.2686065e+02   2.3522599e+02   1.6201226e+02   1.9193419e+00   2.3273613e+02   4.1246916e+01   5.2766387e+02  -8.3876258e+00   2.2348968e+02   1.2727212e+02   1.8163484e+02   1.7256147e+02   3.4959548e+02   2.9282684e+01   3.8686129e+01   2.7405608e+02   2.0975290e+02   1.2634203e+02   2.8661452e+02  -8.6694839e+00   3.1681710e+02  -9.0847226e+00   2.3266226e+02   4.6402452e+00   1.2145226e+02   1.2690221e+02   3.0268645e+02   3.0868955e+01   2.1401806e+02  -3.3620903e+00   1.6367903e+02  -6.3814194e+00   4.0346645e+02   4.8082361e+01
   2.6707774e+02  -3.9455897e+01   2.0371774e+02  -1.8985484e+01   4.8413839e+02  -1.3860426e+01   2.6515258e+02  -2.6218981e+01   2.7479387e+02  -2.3350968e-01   3.0118452e+02   1.1491690e+01   2.3901323e+02   9.3615226e+00   3.6136323e+02   1.0944168e+01   2.9153516e+02  -1.5166839e+00   2.0281935e+02  -1.0966839e+01   3.2953871e+02  -9.3005161e+00   9.4913548e+01   1.5477498e+02   2.4211323e+02  -2.4213897e+01   2.7163742e+02   1.8326094e+02   3.5454839e+02  -1.6179032e+01   3.2130677e+02   1.8172232e+01   2.8331677e+02   2.7015303e+01   3.3211000e+02   7.2531355e+00   3.0625258e+02   9.2946323e+00   1.4774871e+02   4.0042581e-01   2.1065516e+02   1.2789845e+01   3.4766226e+02   1.6477342e+01   2.7736387e+02  -7.1010452e+00   2.5973000e+02   1.3328903e+00   3.0742097e+02   4.3760000e+00   2.6915000e+02  -6.9554839e-01   3.2168742e+02  -1.0865639e+01   3.4087452e+02  -1.2772542e+01   3.2955161e+01   2.9696230e+02   1.4518000e+02  -4.5295613e+00   2.4986484e+02   4.6790490e+01   2.5685935e+02  -1.3068387e-01   1.4775258e+02   9.0142697e+01   2.3758935e+02   6.8161239e+01   2.6371677e+02   6.4744594e+01   1.1462516e+02   1.8165450e+02   4.3320452e+02   1.5750090e+01   2.1518355e+02   5.4962839e+00   3.8680806e+02   2.2746968e+01   3.3395258e+02   1.1081535e+01   3.8769677e+02   1.4109419e+01   2.3867774e+02   1.9841677e+00   1.5621065e+02  -1.4271045e+01   2.8003613e+02   1.0254840e+02  -5.6174194e+00   4.2233910e+01   3.5125419e+02  -8.5323871e-01   1.9779645e+02   1.1429274e+02   2.7967097e+02   7.4776129e+00   1.3853677e+02   1.8484770e+02   1.8069355e+02   1.7401129e+02   2.4411871e+02   2.0276955e+01   2.0064097e+02  -2.5265148e+01   8.5577419e+01   8.7692903e+00   1.7307226e+02   1.0909325e+02   2.1992742e+02   2.5516129e-01   2.1196065e+02   2.2117799e+02   1.7872226e+02  -4.8874581e+00   2.4230613e+02   2.9141316e+01   4.9403387e+02  -3.7577226e+01   2.4348968e+02   1.5915212e+02   1.8201484e+02   1.7029107e+02   3.2631548e+02   2.0285084e+01   7.1206129e+01   2.3988448e+02   1.9713290e+02   1.1697163e+02   2.9251452e+02   9.4085161e+00   3.3743710e+02  -1.5843226e+00   2.7414226e+02   2.4091845e+01   1.4155226e+02   1.6438421e+02   3.0587645e+02   5.6423755e+01   2.2977806e+02  -1.8242890e+01   1.9872903e+02   3.5745806e+00   5.0841645e+02   6.4166361e+01
   2.7493774e+02  -1.7844697e+01   2.3780774e+02  -5.1826839e+00   4.0080839e+02  -1.5714026e+01   2.5153258e+02  -2.5509381e+01   2.4703387e+02   1.1317290e+01   2.7780452e+02   2.2262090e+01   2.3258323e+02   1.0165923e+01   3.4617323e+02   4.4393677e+00   3.0067516e+02   9.1821161e+00   2.0277935e+02   2.5163613e+00   3.2586871e+02  -3.0969161e+00   7.3813548e+01   1.3279298e+02   2.8158323e+02  -1.1814968e+00   2.6377742e+02   1.7550974e+02   2.6687839e+02   3.5314568e+01   3.1459677e+02   4.6709032e+01   2.9888677e+02   1.6109703e+01   2.7664000e+02   1.3790735e+01   3.4064258e+02   9.4434323e+00   1.4241871e+02   1.1206826e+01   2.0832516e+02   6.2162452e+00   3.0451226e+02   1.6739342e+01   2.4365387e+02   2.4057548e+00   2.9273000e+02   4.4028903e+00   3.0890097e+02   3.4217600e+01   3.0138000e+02   1.8436052e+01   2.2073742e+02   2.2103613e+00   3.4382452e+02   8.1458065e-02   4.8185161e+01   2.9235390e+02   2.0704000e+02   1.7801639e+01   2.2071484e+02   4.9412490e+01   2.2580935e+02   5.0733161e+00   1.1608258e+02   1.1743630e+02   2.0787935e+02   1.1320804e+02   2.4375677e+02   4.6871394e+01   1.2238516e+02   1.8784370e+02   4.1348452e+02   2.5707690e+01   2.1675355e+02   1.3750684e+01   3.5804806e+02   1.2957768e+01   3.0961258e+02   2.7987355e+00   3.6831677e+02   2.4179819e+01   2.4386774e+02  -1.7201032e+01   1.6650065e+02  -5.0442452e+00   2.8484613e+02   1.1678360e+02   9.4825806e+00   3.4645910e+01   3.5758419e+02  -1.7219639e+01   1.8584645e+02   1.4110874e+02   1.8400097e+02   1.4801213e+01   1.6849677e+02   1.6440090e+02   1.7731355e+02   1.3790169e+02   2.9292871e+02   1.5472155e+01   2.4621097e+02  -2.5340748e+01   2.6934742e+02   2.3076903e+00   1.8169226e+02   8.5783652e+01   2.2334742e+02  -1.8908439e+01   2.6753065e+02   2.1088239e+02   1.8939226e+02   1.1589419e+00   2.1883613e+02   3.0928916e+01   4.8272387e+02   4.1375742e+00   2.6729968e+02   1.0352732e+02   1.6282484e+02   1.6582627e+02   3.3531548e+02   1.5150839e+00   3.7826129e+01   2.9098488e+02   2.1466290e+02   1.2304923e+02   3.1506452e+02   2.4204516e+01   2.9277710e+02   5.8884774e+00   2.2552226e+02   1.7071445e+01   1.4698226e+02   1.4780981e+02   3.5025645e+02   5.3443355e+01   2.1196806e+02  -1.9248090e+01   1.7986903e+02   3.9433806e+00   3.6379645e+02   4.8065961e+01
   1.9597774e+02  -2.4147897e+01   2.4314774e+02  -1.1469884e+01   3.9423839e+02   1.9051574e+01   3.5643258e+02  -5.4713806e+00   3.2084387e+02   1.2272490e+01   2.2037452e+02  -4.4235097e+00   2.8263323e+02  -1.4748077e+01   3.3284323e+02  -1.9774232e+01   2.5524516e+02  -6.1348387e-01   1.6496935e+02   8.8311613e+00   2.4343871e+02   8.7774839e+00   1.7205355e+02   1.3812378e+02   3.0468323e+02  -6.2694968e+00   2.3477742e+02   1.3663974e+02   2.6106839e+02  -2.5410632e+01   2.7811677e+02   6.8337432e+01   3.1521677e+02   5.8533032e+00   3.0702000e+02  -1.2259665e+01   3.5730258e+02  -1.1409368e+01   1.7802871e+02   9.0180258e+00   1.7113516e+02  -1.4428555e+01   2.5909226e+02  -3.3370581e+00   2.3351387e+02  -2.3303045e+01   2.8106000e+02   9.6764903e+00   3.7204097e+02   2.1496400e+01   2.7743000e+02   1.6420516e+00   2.8344742e+02  -1.6666439e+01   3.8297452e+02   4.8594581e+00   7.5665161e+01   3.1944550e+02   1.9161000e+02  -9.6239613e+00   2.7114484e+02   3.3518090e+01   2.5828935e+02  -8.2850839e+00   1.2870258e+02   9.9566697e+01   2.1020935e+02   1.2416164e+02   2.1056677e+02   5.2096594e+01   1.4281516e+02   1.5734930e+02   4.7615452e+02   1.4744090e+01   2.4618355e+02   6.3462839e+00   3.6228806e+02   5.6585677e+00   3.0199258e+02   1.8598335e+01   3.7469677e+02   8.8094194e+00   2.6138774e+02  -4.9326323e+00   2.8302065e+02   1.4154839e-02   3.2422613e+02   7.5673200e+01  -2.3774194e+00   1.9784710e+01   3.6825419e+02   2.8976761e+01   1.8151645e+02   1.0440514e+02   2.1067097e+02  -6.7623871e+00   1.5149677e+02   1.5733090e+02   3.0640355e+02   5.3284490e+01   2.9326871e+02   2.8724955e+01   2.3045097e+02  -1.5169948e+01   3.5810742e+02   1.0056890e+01   1.8841226e+02   1.1253605e+02   2.6866742e+02   3.8859613e+00   1.9339065e+02   2.0342359e+02   1.8482226e+02  -4.2854581e+00   2.1583613e+02   1.8789161e+00   4.8422387e+02  -4.3042426e+01   3.0982968e+02   6.7034916e+01   1.7577484e+02   1.6784027e+02   3.7221548e+02   2.3943084e+01   6.0826129e+01   2.7095488e+02   1.8147290e+02   1.1765443e+02   3.1036452e+02   2.4730516e+01   2.9753710e+02   2.3557677e+01   1.6514226e+02   8.0418452e+00   1.6755226e+02   1.0402421e+02   3.0015645e+02   3.4881355e+01   2.4491806e+02  -2.7744090e+01   1.5034903e+02  -1.9075019e+01   4.7994645e+02   3.1733961e+01
   1.8831774e+02  -2.0205097e+01   2.5699774e+02  -7.4878839e+00   4.6518387e+01  -1.8040826e+01   3.4191258e+02  -1.6599781e+01   3.2584387e+02   2.8224903e+00   2.2470452e+02  -6.6799097e+00   2.4072323e+02   7.0847226e+00   3.3836323e+02   2.0416774e-01   2.8876516e+02   6.9349161e+00   2.1638935e+02   1.2567561e+01   3.3148871e+02   9.4934839e+00   1.3743355e+02   1.6537338e+02   3.0406323e+02  -3.2698968e+00   1.6768742e+02   1.7557694e+02   2.8811839e+02   1.8095368e+01   2.8364677e+02   3.0275032e+01   2.7655677e+02  -2.0138968e+00   3.1721000e+02   5.3051355e+00   3.8964258e+02  -9.1865677e+00   1.6545871e+02   9.9836258e+00   1.8817516e+02  -1.1717548e+00   2.4032226e+02   1.8745419e+00   2.2589387e+02   8.7365548e+00   3.1296000e+02   7.2644903e+00   4.1547097e+02   2.0072000e+01   2.6824000e+02   6.8972516e+00   2.6563742e+02   4.2783613e+00   3.3059452e+02   1.0049858e+01   5.0715161e+01   2.9177150e+02   2.0175000e+02   7.1348387e+00   2.8466484e+02   3.3296490e+01   3.9975935e+02  -1.2372684e+01   1.1408258e+02   1.4059630e+02   2.2039935e+02   1.1791644e+02   2.2299677e+02   6.0762194e+01   1.4257516e+02   1.8464850e+02   4.6534452e+02  -5.4911097e+00   2.4161355e+02   2.1091884e+01   3.5851806e+02   1.4250168e+01   3.1790258e+02   1.8895535e+01   3.3626677e+02   2.6643819e+01   2.3500774e+02   3.1277677e+00   2.7945065e+02  -7.0302452e+00   3.0475613e+02   2.0280800e+01  -3.8574194e+00   4.7233110e+01   3.0591419e+02   9.3439613e+00   1.7203645e+02   1.5987354e+02   3.3633097e+02   1.9948129e+00   2.3172677e+02   1.8119250e+02   2.9121355e+02   3.6409690e+01   2.6516871e+02   2.4592955e+01   2.5683097e+02  -1.6380348e+01   3.9462742e+02   1.7185290e+01   1.5688226e+02   9.4578452e+01   2.4376742e+02   2.1247961e+01   2.1034065e+02   1.9502759e+02   2.3006226e+02   1.1855342e+01   2.4873613e+02   3.2726916e+01   4.8928387e+02  -1.5672258e+00   2.4529968e+02   1.4295732e+02   1.7615484e+02   1.6185987e+02   4.1245548e+02   5.9913884e+01   8.6926129e+01   2.6086688e+02   2.1932290e+02   1.4505643e+02   3.0406452e+02   2.0734516e+01   3.1824710e+02  -9.1991226e+00   1.4785226e+02  -9.0449548e+00   1.7102226e+02   1.0907661e+02   2.9610645e+02   4.9105355e+01   2.2215806e+02  -1.7013290e+01   1.3843903e+02  -9.8221935e-01   3.4522645e+02   2.2215613e+00
   2.4988774e+02  -1.4370697e+01   2.7990774e+02  -3.7906839e+00   2.5758387e+01  -1.8380026e+01   3.3095258e+02   2.0870194e+00   3.1174387e+02   2.3470490e+01   2.1575452e+02   4.4660903e+00   2.1491323e+02   1.0869523e+01   3.1789323e+02   1.4751768e+01   2.6876516e+02   1.3949161e+00   2.1000935e+02   1.1779613e+00   2.7686871e+02   8.1530839e+00   1.4424355e+02   2.0006858e+02   2.8463323e+02  -1.3285497e+01   1.7453742e+02   1.1578894e+02   3.1006839e+02   1.4859368e+01   2.7173677e+02   3.2467832e+01   3.0840677e+02   1.3678103e+01   3.2788000e+02   1.9315355e+00   3.6502258e+02   1.3873032e+01   2.1860871e+02  -2.9883742e+00   1.9422516e+02   3.7242452e+00   2.1499226e+02  -4.8090581e+00   2.3122387e+02   1.1540155e+01   3.4739000e+02   1.0890090e+01   4.2775097e+02   2.9089600e+01   3.1795000e+02   6.8045161e-01   2.3644742e+02   1.6563561e+01   3.2549452e+02   2.4737858e+01   6.9425161e+01   2.5708470e+02   1.8413000e+02  -2.4055613e+00   2.9800484e+02   2.4509290e+01   5.3004935e+02  -1.5605884e+01   1.2008258e+02   8.1596297e+01   2.0239935e+02   1.3625644e+02   2.1337677e+02   6.2151794e+01   1.1814516e+02   1.7770290e+02   4.5420452e+02   5.5009032e-01   2.3499355e+02   8.6148387e-01   3.7061806e+02   5.8021677e+00   2.7695258e+02   2.4881535e+01   2.6816677e+02  -4.3781806e+00   2.1953774e+02   5.6053677e+00   2.9317065e+02   2.2542155e+01   3.0822613e+02  -2.2368000e+00   1.5382581e+01   3.3173910e+01   3.0825419e+02   1.8156761e+01   1.6546645e+02   1.5792914e+02   3.0576097e+02   2.8920413e+01   1.9977677e+02   2.2936850e+02   2.9807355e+02   2.0810890e+01   2.7173871e+02   1.8737355e+01   2.5602097e+02  -3.8075548e+01   5.1653742e+02   3.7224903e+00   1.6641226e+02   1.1943605e+02   2.4918742e+02   6.5443613e+00   1.9991065e+02   2.1909199e+02   2.1896226e+02   3.6334194e-01   2.7730613e+02   2.4721316e+01   4.7085387e+02  -2.3842826e+01   2.4948968e+02   1.3129212e+02   1.6949484e+02   1.3953267e+02   4.1388548e+02   2.2279484e+01   6.2826129e+01   1.8046488e+02   2.1437290e+02   1.0602243e+02   3.8486452e+02   1.0170516e+01   3.1872710e+02   4.4324774e+00   1.4356226e+02  -8.9417548e+00   1.3888226e+02   1.1969781e+02   2.9396645e+02   2.4326555e+01   2.3858806e+02  -8.9976903e+00   1.5319903e+02   5.3169806e+00   4.0351645e+02   3.4078361e+01
   2.6864774e+02  -8.6814968e+00   2.7318774e+02  -1.5973084e+01   4.5948387e+01  -2.4855226e+01   2.4134258e+02  -2.9174181e+01   3.4227387e+02   1.1280903e+00   2.3427452e+02  -2.0550968e-01   1.7525323e+02  -1.1576774e+00   2.8179323e+02  -1.4360232e+01   2.7905516e+02  -6.0482839e+00   2.3086935e+02   1.4459161e+01   2.7096871e+02   1.3005084e+01   1.3353355e+02   1.4644538e+02   2.9749323e+02  -2.2214297e+01   1.9353742e+02   1.2788894e+02   3.0854839e+02  -1.7689032e+01   2.2664677e+02   4.7795032e+01   3.3859677e+02   1.9072903e+01   3.7692000e+02   8.8083355e+00   3.4864258e+02  -1.9656774e-01   2.4202871e+02   1.2998026e+01   2.0551516e+02   2.1481045e+01   2.5285226e+02   3.0302142e+01   2.5289387e+02  -7.0434452e+00   3.2516000e+02   1.6008490e+01   4.0232097e+02   2.5644000e+01   2.6148000e+02  -8.8019484e+00   2.3249742e+02  -6.4504387e+00   3.4206452e+02  -3.1077419e+00   7.9995161e+01   2.7185910e+02   1.6680000e+02  -2.6891613e+00   2.7886484e+02   3.4610490e+01   4.3770935e+02   5.9713161e+00   8.3802581e+01   1.3510870e+02   2.0811935e+02   1.2456884e+02   2.1399677e+02   7.4342194e+01   1.1552516e+02   1.8539250e+02   4.4534452e+02   1.5308890e+01   2.1651355e+02   8.2898839e+00   3.7928806e+02   2.0108568e+01   2.9185258e+02   1.4499535e+01   4.0088677e+02   2.2624219e+01   2.2615774e+02   1.9405768e+01   2.9055065e+02   2.1717548e+00   2.7808613e+02  -3.7585600e+01   1.2902581e+01   3.2512310e+01   2.6987419e+02  -8.6328387e+00   2.0355645e+02   7.5501935e+01   2.8424097e+02   3.1120129e+00   1.8668677e+02   2.0399570e+02   3.1131355e+02   2.0231690e+01   2.7564871e+02  -1.6715445e+01   2.5893097e+02  -3.6788348e+01   4.0596742e+02  -3.1019097e+00   1.8293226e+02   1.0821445e+02   2.9097742e+02   1.8471161e+01   1.5153065e+02   1.7396239e+02   2.1825226e+02   1.9040142e+01   3.1292613e+02   4.0971716e+01   6.3516387e+02  -6.3676258e+00   2.6505968e+02   9.6566516e+01   1.7811484e+02   1.4022307e+02   4.1302548e+02   1.0628284e+01   6.3586129e+01   1.9411408e+02   2.6509290e+02   1.4491483e+02   3.1266452e+02   1.0296516e+01   2.8996710e+02   1.4163277e+01   1.6652226e+02  -2.7785548e+00   1.3650226e+02   7.8788206e+01   2.5153645e+02   4.0050955e+01   2.4034806e+02  -2.4948490e+01   2.0243903e+02  -3.2022194e+00   4.5946645e+02   4.1992361e+01
   2.4569774e+02  -3.0795497e+01   2.1790774e+02  -6.9806839e+00   4.0278387e+01  -1.5441626e+01   3.5434258e+02  -3.5404181e+01   2.8893387e+02  -1.9847097e+00   2.4161452e+02  -1.6272710e+01   2.0696323e+02   1.5405523e+01   3.1927323e+02   6.9713677e+00   2.4572516e+02   7.1811613e-01   2.2881935e+02  -1.1368387e+00   2.7219871e+02  -2.7133161e+00   8.8813548e+01   1.2174298e+02   2.7749323e+02   3.0957032e+00   1.8672742e+02   1.2614374e+02   3.0773839e+02  -4.7423226e-01   2.3711677e+02   3.0287432e+01   3.3850677e+02   1.0180103e+01   3.2830000e+02   2.3179355e+00   3.6044258e+02  -1.4090568e+01   2.7802871e+02  -1.1261974e+01   2.2222516e+02   4.7242452e+00   2.6032226e+02   3.2134542e+01   2.6855387e+02   2.0513755e+01   3.2101000e+02   6.5304903e+00   4.6270097e+02   5.8136000e+00   3.1434000e+02  -1.2030748e+01   2.6087742e+02   1.9799161e+01   3.8963452e+02   1.7756658e+01   6.1665161e+01   2.8161550e+02   1.7604000e+02  -2.0478361e+01   2.3647484e+02   1.6001690e+01   2.4456935e+02  -1.5387484e+01   9.3562581e+01   8.1807897e+01   2.3849935e+02   1.0556844e+02   2.1847677e+02   6.3223794e+01   1.0542516e+02   2.0120050e+02   4.6191452e+02  -3.9767097e+00   2.0694355e+02  -2.1464516e+01   3.7894806e+02   1.9615768e+01   2.7523258e+02  -1.0708645e+00   3.6626677e+02   7.7381935e-01   1.8405774e+02   4.8737677e+00   2.9555065e+02  -2.2682452e+00   2.8146613e+02  -1.3706000e+01   8.9525806e+00   4.1168310e+01   3.6677419e+02   1.0665161e+01   1.7865645e+02   7.6923935e+01   2.9909097e+02  -1.0505987e+01   1.6353677e+02   1.8388770e+02   2.8450355e+02   3.0616490e+01   2.6854871e+02  -7.6744516e-01   2.0674097e+02  -1.4613148e+01   3.7457742e+02  -1.8210710e+01   2.0212226e+02   1.2490925e+02   2.7271742e+02   1.4611961e+01   1.7539065e+02   1.7796359e+02   2.2053226e+02   2.0077419e+00   2.3973613e+02   2.0116916e+01   6.1028387e+02  -3.4247226e+01   2.1101968e+02   1.5126972e+02   1.6330484e+02   1.9193787e+02   3.7564548e+02   3.9388684e+01   6.5446129e+01   2.7763528e+02   2.2470290e+02   1.4343603e+02   2.9831452e+02   3.6994516e+01   3.1643710e+02   1.1995677e+01   1.4604226e+02   1.1049845e+01   1.1779226e+02   1.3319501e+02   2.9301645e+02   4.7112555e+01   2.4039806e+02   9.7175097e+00   1.8824903e+02  -2.7270194e+00   4.9151645e+02   1.6758361e+01
   2.6397774e+02  -5.7378968e+00   2.5371774e+02  -1.9315484e+01   4.4568387e+01  -6.9748258e+00   3.2034258e+02   3.6058194e+00   2.8279387e+02   7.4564903e+00   2.4142452e+02   2.9982490e+01   2.0029323e+02  -1.6060877e+01   2.8027323e+02  -9.9586323e+00   2.7895516e+02  -1.1180284e+01   2.2486935e+02   3.5591613e+00   2.9153871e+02   1.7029484e+01   1.5700355e+02   1.3899778e+02   2.7525323e+02  -1.9205097e+01   2.0977742e+02   1.9020974e+02   3.3278839e+02  -1.2768232e+01   2.1326677e+02   5.4385432e+01   3.2564677e+02   1.3158903e+01   3.1388000e+02   3.9015355e+00   2.6316258e+02  -5.4081677e+00   2.6821871e+02   2.3332826e+01   2.5608516e+02  -1.7045548e+00   2.5504226e+02  -3.0130581e+00   2.5698387e+02   1.4793548e+00   3.4358000e+02   2.5954890e+01   3.7756097e+02   3.1524800e+01   3.0462000e+02  -2.4103148e+01   2.7249742e+02  -4.3604387e+00   3.0301452e+02   2.4446258e+01   7.4425161e+01   3.0268470e+02   1.9742000e+02   1.7811239e+01   2.5519484e+02   5.1224090e+01   1.9970935e+02  -3.4586839e+00   1.1013258e+02   1.1615230e+02   2.6596935e+02   1.3298084e+02   2.6299677e+02   4.4562194e+01   1.3928516e+02   1.9339170e+02   4.7177452e+02  -1.7655097e+00   2.3370355e+02  -2.4653161e+00   4.1975806e+02  -1.2649032e+01   2.6233258e+02  -4.2788645e+00   3.8597677e+02   3.6670194e+00   2.2781774e+02  -8.4870323e+00   2.7455065e+02   1.4517548e+00   2.8699613e+02  -1.4958400e+01   1.7482581e+01   4.2245910e+01   2.8296419e+02  -1.9600387e+00   1.3865645e+02   1.4812394e+02   2.6205097e+02  -2.8727871e+00   2.4582677e+02   1.5326450e+02   2.8879355e+02   3.3503290e+01   2.4435871e+02   5.4477548e+00   2.3474097e+02  -5.8373148e+01   3.1524742e+02  -1.4084310e+01   1.7374226e+02   7.0519652e+01   2.7660742e+02   9.7707613e+00   1.8900065e+02   1.7644479e+02   2.2934226e+02  -3.2270581e+00   2.9802613e+02   3.6683716e+01   6.3766387e+02  -1.0687626e+01   2.0915968e+02   1.0722852e+02   1.7368484e+02   1.5100747e+02   3.4745548e+02   6.5938839e+00   3.9496129e+01   3.0799128e+02   2.2842290e+02   1.3151843e+02   3.0596452e+02   1.3082516e+01   3.5910710e+02  -1.7979226e+00   1.2518226e+02  -5.0413548e+00   1.0098226e+02   1.3848981e+02   2.9539645e+02   5.2062155e+01   2.6315806e+02  -2.0203290e+01   1.6962903e+02   4.1425806e+00   3.6484645e+02  -1.4678039e+01
   2.1974774e+02  -1.1289497e+01   2.4261774e+02  -4.5674839e+00   5.2708387e+01  -3.0726026e+01   3.1791258e+02  -2.5349781e+01   2.4536387e+02  -3.0691097e+00   2.1399452e+02   5.2316890e+01   1.6748323e+02  -1.0196077e+01   2.9317323e+02   1.9109368e+01   2.6995516e+02   1.9197161e+00   2.0315935e+02   3.9659613e+00   3.1496871e+02   7.6750839e+00   1.2377355e+02   2.1551618e+02   2.5615323e+02  -1.3957097e+01   2.2744742e+02   1.3584614e+02   2.8130839e+02  -1.8129832e+01   2.2830677e+02   8.1662232e+01   3.4807677e+02   2.3224503e+01   3.5064000e+02   7.4407355e+00   2.9402258e+02   1.9033032e+01   2.7107871e+02   1.9054026e+01   2.3170516e+02  -1.5641548e+00   2.6623226e+02  -4.6182581e+00   2.4575387e+02   1.1287755e+01   2.9868000e+02   1.8736890e+01   3.9280097e+02  -5.1144000e+00   2.6524000e+02  -6.3827484e+00   2.4440742e+02   1.4596761e+01   3.6616452e+02   5.1042581e+00   3.7905161e+01   3.0479630e+02   1.8456000e+02  -1.5919961e+01   2.8390484e+02   3.1307290e+01   2.2785935e+02   1.8949316e+01   5.9752581e+01   1.0418270e+02   2.2525935e+02   8.7627639e+01   2.0775677e+02   6.1601394e+01   1.2509516e+02   2.3238690e+02   4.9243452e+02  -4.3183097e+00   2.4013355e+02  -7.1697161e+00   3.5970806e+02   3.9484968e+01   2.3499258e+02  -6.2166452e-01   4.0759677e+02  -2.4825806e+00   2.6867774e+02   1.3154168e+01   3.2693065e+02  -1.9738645e+01   3.3661613e+02  -2.4738000e+01   1.5862581e+01   3.2045510e+01   2.5930419e+02   1.7832761e+01   1.8041645e+02   1.0401314e+02   2.2748097e+02   1.2992813e+01   2.2420677e+02   1.5532410e+02   3.1507355e+02   2.4930890e+01   2.8416871e+02  -4.3070452e+00   2.2160097e+02  -1.9181948e+01   3.9591742e+02   2.8032090e+01   1.8727226e+02   1.2076725e+02   2.7271742e+02  -1.1708039e+01   2.1310065e+02   1.8361679e+02   2.1282226e+02   1.0334542e+01   2.6487613e+02   1.9295716e+01   6.0153387e+02   3.7027742e+00   2.3982968e+02   1.6077492e+02   1.6506484e+02   1.5398707e+02   3.9873548e+02   3.7681484e+01   4.9636129e+01   2.4528008e+02   1.7104290e+02   1.1981883e+02   2.9486452e+02   2.9620516e+01   3.6853710e+02   2.7827677e+01   1.5790226e+02  -8.0389548e+00   1.2283226e+02   1.4088181e+02   2.8601645e+02   1.9482555e+01   2.4720806e+02   1.2072710e+01   1.8234903e+02   2.5049806e+00   3.4465645e+02   4.3647161e+01
   2.4959774e+02  -1.4374968e+00   2.1090774e+02  -2.1560684e+01   3.5468387e+01  -2.4868258e+00   3.2938258e+02  -2.6407381e+01   2.5193387e+02  -2.4709677e-02   2.2137452e+02   2.2206490e+01   1.5486323e+02   4.3335226e+00   2.9993323e+02   1.7088568e+01   2.8314516e+02   2.1584516e+01   2.3191935e+02   7.0851613e+00   3.5272871e+02  -1.1245716e+01   1.5234355e+02   2.1580058e+02   2.4958323e+02  -1.4761497e+01   1.9568742e+02   1.8623694e+02   2.8921839e+02   5.3373677e+00   2.3278677e+02   4.1633832e+01   3.5993677e+02   4.3605703e+01   3.1773000e+02   1.1263535e+01   2.7364258e+02   1.9713432e+01   2.5988871e+02   1.3329226e+01   2.4370516e+02   6.6658452e+00   2.7475226e+02  -1.3259858e+01   2.5313387e+02   5.6973548e+00   3.3663000e+02  -2.1489110e+01   3.7418097e+02   1.5995200e+01   2.7429000e+02   3.2232516e+00   2.9244742e+02   3.0373561e+01   3.6482452e+02  -2.3168542e+01   5.5525161e+01   2.6834670e+02   1.8885000e+02   2.7686839e+01   2.4066484e+02   3.9386490e+01   2.3756935e+02   1.1172516e+01   1.2437258e+02   1.4453310e+02   2.3339935e+02   5.7016439e+01   2.3475677e+02   5.5631394e+01   1.2652516e+02   1.7531250e+02   4.2520452e+02   1.6720090e+01   2.5390355e+02   1.1248684e+01   3.9151806e+02   1.6610168e+01   2.4218258e+02   5.8031355e+00   3.9836677e+02  -1.9324181e+01   2.3281774e+02   3.9729677e+00   2.2626065e+02  -7.2950452e+00   3.7708613e+02   1.9744000e+00   1.3825806e+00   1.5153910e+01   2.4768419e+02   1.4672361e+01   1.9760645e+02   1.3930794e+02   1.9319097e+02   1.7446013e+01   1.9349677e+02   1.8716090e+02   2.3279355e+02   8.6032903e+00   2.7930871e+02   2.4617548e+00   2.0612097e+02  -2.0613548e+01   3.8557742e+02  -7.4207097e+00   1.7541226e+02   9.3146052e+01   2.7239742e+02   2.2675613e+00   1.9391065e+02   1.9515199e+02   1.9234226e+02   1.7329419e+00   2.9059613e+02   2.0188116e+01   5.6566387e+02  -1.2867626e+01   2.3048968e+02   1.6990212e+02   1.6125484e+02   1.8876187e+02   4.2826548e+02   1.9509084e+01   7.4826129e+01   2.0616488e+02   1.7518290e+02   1.1281763e+02   3.0246452e+02   1.5162516e+01   3.3567710e+02   4.9764774e+00   1.2799226e+02  -5.3161548e+00   9.7072258e+01   1.5709261e+02   2.4296645e+02   4.8356555e+01   2.2629806e+02  -7.2044903e+00   1.8010903e+02  -1.1258194e+00   3.2946645e+02   2.9052361e+01
   2.3631774e+02  -1.5565097e+01   2.0414774e+02  -3.1589884e+01   5.0898387e+01  -4.7212258e+00   2.7105258e+02  -1.5640981e+01   2.5965387e+02   2.4476903e+00   3.1113452e+02   1.3355690e+01   2.5163323e+02  -1.7648077e+01   3.4817323e+02   2.6189368e+01   2.8114516e+02  -2.4054839e+00   2.2915935e+02  -4.2640387e+00   3.4638871e+02   1.3451484e+01   1.3662355e+02   1.9195818e+02   2.4025323e+02  -1.5685097e+01   2.2530742e+02   2.0981734e+02   2.5535839e+02  -4.8138323e+00   2.6150677e+02   3.5666232e+01   3.5536677e+02   1.2641303e+01   3.2740000e+02   1.2199935e+01   2.7111258e+02   1.0558323e+00   2.0002871e+02   2.4218026e+01   2.3936516e+02  -7.6469548e+00   3.2666226e+02   1.3497342e+01   2.4632387e+02  -2.1878452e+00   3.2535000e+02   1.4603290e+01   4.0218097e+02   3.9275200e+01   2.7381000e+02  -1.1834839e-01   2.6283742e+02   8.9323613e+00   3.5811452e+02   1.8708258e+01   7.0425161e+01   2.6205470e+02   1.7104000e+02   3.2021639e+01   2.6562484e+02   3.0529690e+01   2.6804935e+02   3.6941161e+00   1.0304258e+02   1.1766950e+02   2.1644935e+02   9.7282439e+01   2.8380677e+02   6.6137394e+01   1.3557516e+02   1.5649850e+02   4.3696452e+02   2.6979290e+01   1.9175355e+02   2.3706839e+00   4.4694806e+02   1.2035768e+01   2.3418258e+02   1.6113135e+01   3.3650677e+02   1.2484619e+01   2.4476774e+02   8.7269677e+00   2.9155065e+02   7.1917548e+00   3.3051613e+02   8.4000000e-01  -1.2374194e+00   3.3933510e+01   2.2877419e+02  -4.7248387e+00   1.9427645e+02   1.0828434e+02   2.4976097e+02  -1.4409587e+01   1.7072677e+02   1.6969250e+02   2.0650355e+02   1.6706490e+01   2.5259871e+02   1.9385548e+00   2.0617097e+02  -3.2277548e+01   3.4724742e+02   3.7856903e+00   1.9760226e+02   9.1040852e+01   2.9060742e+02   2.3550761e+01   2.3986065e+02   2.4323599e+02   1.7677226e+02   3.3085419e+00   2.4759613e+02   3.9908116e+01   7.7691387e+02   3.0423742e+00   2.5505968e+02   1.7498652e+02   1.6391484e+02   2.0478907e+02   4.4750548e+02   5.4259884e+01   6.5016129e+01   2.4018968e+02   2.2385290e+02   1.2292403e+02   3.2441452e+02   1.0556516e+01   2.1762710e+02   7.4204774e+00   1.7171226e+02   9.6662452e+00   1.1117226e+02   1.2743461e+02   2.7453645e+02   5.0970955e+01   2.5387806e+02  -2.5108903e+00   1.6343903e+02  -3.6221935e-01   4.3798645e+02   3.8280761e+01
   2.0340774e+02  -1.8272297e+01   2.5571774e+02  -7.5754839e+00   3.3238387e+01  -2.4084258e+00   2.2638258e+02  -1.6647381e+01   2.6841387e+02   3.8468903e+00   2.7875452e+02   1.7856090e+01   1.1663323e+02   8.8061923e+01   3.8884323e+02   5.6957677e+00   2.8653516e+02   1.0923316e+01   2.0953935e+02   2.9455561e+01   2.8272871e+02   2.4634284e+01   1.5134355e+02   2.0093058e+02   2.5834323e+02   4.8177032e+00   2.0963742e+02   2.1865094e+02   2.9582839e+02   7.0856774e-01   2.7321677e+02   1.0069432e+01   3.1945677e+02   2.4124103e+01   3.2521000e+02   9.4251355e+00   2.7897258e+02   2.7717032e+01   2.2202871e+02   1.6598026e+01   2.2894516e+02  -4.1033548e+00   3.1485226e+02   1.3062142e+01   2.4446387e+02   1.2909548e+00   2.9601000e+02   1.5380490e+01   3.5994097e+02  -7.3956000e+00   2.3043000e+02  -7.6979484e+00   3.2187742e+02   1.4069161e+01   3.5620452e+02  -8.4289419e+00   4.8805161e+01   2.6578430e+02   1.9675000e+02   1.2394839e+01   2.8981484e+02   3.3644490e+01   1.9847935e+02  -4.5502839e+00   1.2689258e+02   1.0271150e+02   2.3058935e+02   1.0100124e+02   2.7390677e+02   4.1839394e+01   1.1633516e+02   1.9298770e+02   4.7162452e+02   5.2964903e+00   2.5956355e+02   1.0565884e+01   4.4375806e+02   3.2620968e+01   2.4095258e+02   1.3815355e+00   3.5474677e+02   1.0125419e+01   2.2072774e+02  -3.9598323e+00   3.2464065e+02  -5.9544516e-01   3.9313613e+02   7.9704000e+00   4.5725806e+00   2.8328710e+01   3.2720419e+02   3.3780761e+01   1.8094645e+02   8.6780735e+01   2.5229097e+02   3.1338013e+01   2.0187677e+02   1.6825050e+02   2.5802355e+02   1.9394890e+01   2.6350871e+02   2.1585755e+01   2.2360097e+02  -1.4151948e+01   3.0762742e+02   1.7625290e+01   1.8431226e+02   9.2954052e+01   2.8697742e+02   2.8001161e+01   2.0691065e+02   2.1144199e+02   1.8272226e+02   8.6025419e+00   2.2611613e+02   2.4206516e+01   4.4772387e+02   6.8757419e-01   2.2182968e+02   1.0035492e+02   1.5615484e+02   1.8050987e+02   4.3731548e+02   1.3835084e+01   7.4256129e+01   2.3264048e+02   2.0528290e+02   1.2121963e+02   3.1641452e+02   7.1465161e+00   3.2372710e+02   1.3272477e+01   1.9204226e+02  -1.9201548e+00   1.0664226e+02   1.6827701e+02   3.1615645e+02   4.6981355e+01   2.2872806e+02  -9.6888903e+00   1.7858903e+02  -1.3674219e+01   4.3360645e+02   4.2151161e+01
   2.0331774e+02  -1.3165097e+01   2.8457774e+02  -1.2784284e+01   2.1468387e+01  -1.3226826e+01   3.0362258e+02  -7.4865806e+00   3.0227387e+02   1.9898090e+01   3.2165452e+02   5.1840903e+00   1.5610323e+02   9.7284323e+01   4.3322323e+02   6.2353677e+00   3.1395516e+02  -1.0030284e+01   1.8024935e+02   2.6558761e+01   3.0481871e+02   8.6270839e+00   1.3981355e+02   1.6613298e+02   3.2182323e+02  -7.3069677e-01   2.2896742e+02   1.9095454e+02   2.9021839e+02   3.8773677e+00   2.9973677e+02   1.9367832e+01   3.1731677e+02   9.2553032e+00   2.8026000e+02  -1.3838865e+01   3.4087258e+02  -4.1449677e+00   2.1026871e+02   1.4298826e+01   1.9755516e+02   4.4578452e+00   3.1709226e+02   5.7329419e+00   2.3541387e+02   8.5449548e+00   2.8725000e+02   2.0891290e+01   3.1209097e+02  -2.2427600e+01   2.6400000e+02   1.4906452e+01   3.5659742e+02   1.1191561e+01   2.8320452e+02  -1.5889419e+00   5.5145161e+01   2.6470710e+02   1.9566000e+02   1.2292039e+01   2.3033484e+02   6.3528903e+00   2.2566935e+02   7.4645161e+00   1.1828258e+02   1.7355030e+02   2.3196935e+02   1.1904084e+02   2.2985677e+02   3.2213394e+01   1.3290516e+02   1.4566210e+02   4.3467452e+02   3.1962490e+01   2.1842355e+02   2.5670839e+00   2.2623806e+02   1.1072568e+01   2.8585258e+02  -3.0204645e+00   3.7659677e+02  -8.2425806e+00   2.4319774e+02   1.1002568e+01   2.8345065e+02  -6.9702452e+00   3.1708613e+02  -2.1035600e+01   5.8125806e+00   1.6319510e+01   3.2615419e+02   2.3104761e+01   1.7689645e+02   6.4484735e+01   2.6409097e+02   3.4840129e+00   2.3620677e+02   1.8103410e+02   2.4964355e+02   6.0152903e+00   2.7583871e+02   2.5169355e+01   2.2145097e+02  -3.5449948e+01   3.0857742e+02  -7.0707097e+00   1.8612226e+02   7.3909252e+01   2.8276742e+02   6.9179613e+00   2.1996065e+02   2.2682799e+02   2.0077226e+02   1.9685419e+00   2.3064613e+02   1.9314116e+01   5.7397387e+02  -1.4724258e+00   2.2786968e+02   1.3878172e+02   1.9120484e+02   1.5679587e+02   4.1216548e+02   2.1747084e+01   7.5306129e+01   2.1660648e+02   1.9313290e+02   1.3357163e+02   3.1491452e+02   8.0165161e+00   2.8296710e+02   4.1532774e+00   2.3714226e+02   1.2191845e+01   9.0692258e+01   1.3241301e+02   2.8729645e+02   4.7710155e+01   2.5868806e+02  -2.9356903e+00   1.5062903e+02  -6.0574194e+00   4.8965645e+02   2.1187161e+01
   2.1483774e+02  -1.4186697e+01   3.1414774e+02  -4.0598839e+00   3.9618387e+01  -1.2298826e+01   2.8176258e+02   3.0722194e+00   2.7236387e+02   9.4308903e+00   3.0289452e+02   1.7354890e+01   1.2510323e+02   1.0976432e+02   3.8584323e+02  -1.1784232e+01   2.8981516e+02   2.9009161e+00   2.0253935e+02   3.0675561e+01   3.1015871e+02   5.3988387e-01   1.5481355e+02   1.7988298e+02   3.1153323e+02  -1.1577497e+01   2.5287742e+02   1.5547174e+02   3.3568839e+02  -3.0502323e+00   2.8788677e+02   3.9365832e+01   2.8007677e+02   1.5804503e+01   3.2888000e+02   8.4215355e+00   3.3678258e+02   9.8522323e+00   2.3202871e+02   1.3680258e+00   1.6722516e+02   2.7842452e+00   2.3994226e+02   5.7149419e+00   2.6255387e+02   2.1753755e+01   3.2192000e+02   1.4217690e+01   3.4847097e+02   2.9762000e+01   3.1181000e+02  -2.6588348e+01   2.1844742e+02   1.2773561e+01   3.2839452e+02   3.7958581e+00   4.0995161e+01   2.5926910e+02   2.0528000e+02   1.9612439e+01   1.9495484e+02   4.6563290e+01   2.3423935e+02  -1.1081084e+01   1.1408258e+02   1.1259630e+02   2.2587935e+02   1.2037804e+02   2.2533677e+02   4.4434994e+01   1.3376516e+02   2.0093330e+02   4.9005452e+02   4.0872090e+01   2.8218355e+02   7.9462839e+00   3.9623806e+02  -1.6097432e+01   3.5218258e+02  -8.3268645e+00   3.4978677e+02   1.7992219e+01   2.5100774e+02   2.0807768e+01   3.2783065e+02   2.0529355e+01   3.7408613e+02  -1.7115600e+01  -9.7419355e-02   4.4512310e+01   3.6153419e+02  -6.1556387e+00   1.7836645e+02   1.4174714e+02   1.9171097e+02   2.8234413e+01   2.5277677e+02   1.7050850e+02   2.2469355e+02  -4.9387097e+00   2.9902871e+02   4.5541548e+00   2.2774097e+02  -3.1483148e+01   3.9857742e+02   6.7292903e+00   1.9265226e+02   1.0147685e+02   2.6902742e+02  -1.0672839e+01   2.2534065e+02   1.9348759e+02   1.7925226e+02   9.3101419e+00   2.3564613e+02   3.2154116e+01   6.4385387e+02   8.7717419e-01   2.6325968e+02   1.2938052e+02   1.6853484e+02   1.9251947e+02   3.7145548e+02   1.1143884e+01   1.8054613e+02   1.3066728e+02   2.2047290e+02   1.4558443e+02   3.1101452e+02   5.4785161e+00   3.2719710e+02  -8.6512258e-01   2.4542226e+02  -1.3805548e+00   1.2631226e+02   1.5265341e+02   3.2063645e+02   6.4662955e+01   2.2368806e+02   4.0864310e+01   1.7272903e+02  -1.5854194e+00   3.9960645e+02   2.1871161e+01
   1.9935774e+02  -1.6468297e+01   2.5090774e+02  -8.1906839e+00   3.7948387e+01  -2.2495226e+01   2.9924258e+02  -1.8561806e+00   3.1717387e+02   3.0616090e+01   3.1989452e+02   2.6564890e+01   1.7982323e+02   9.3576723e+01   3.1774323e+02  -1.1716232e+01   2.6257516e+02   1.7840116e+01   1.8248935e+02   3.7569561e+01   2.8648871e+02   2.6634839e+00   1.6381355e+02   2.1932981e+01   3.1711323e+02   5.9261032e+00   2.2168742e+02   1.6977694e+02   3.0425839e+02  -9.8658323e+00   2.6164677e+02   1.9085032e+01   2.8893677e+02   1.5475703e+01   3.2297000e+02   2.9843355e+00   2.9087258e+02   3.9950323e+00   2.4260871e+02   1.1761626e+01   1.7370516e+02   1.4075845e+01   2.3070226e+02   1.4314142e+01   2.5632387e+02  -1.5077845e+01   2.6939000e+02  -3.1999097e+00   3.8904097e+02   5.2764000e+00   2.4986000e+02  -9.1023484e+00   2.5487742e+02  -6.1408387e+00   3.2782452e+02  -5.3485419e+00   6.6765161e+01   2.6844750e+02   1.9990000e+02   6.4228387e+00   2.7919484e+02   3.6544090e+01   2.4923935e+02   9.4789161e+00   1.1432258e+02   9.5007097e+01   1.9268935e+02   1.1999324e+02   2.2571677e+02   7.7024594e+01   1.4485516e+02   1.9037610e+02   4.8715452e+02   1.0914090e+01   2.0723355e+02   2.4122839e+00   3.6061806e+02  -4.7278323e+00   2.7561258e+02   8.9387355e+00   3.4002677e+02   7.5330194e+00   2.3886774e+02   6.1089677e+00   3.1517065e+02   3.1302155e+01   3.2884613e+02  -9.6464000e+00   8.2925806e+00   5.1501110e+01   3.4858419e+02   6.3103613e+00   1.7484645e+02   1.8079874e+02   1.6443097e+02   6.2268129e+00   2.2320677e+02   1.3340410e+02   2.3331355e+02   1.0801690e+01   3.2083871e+02  -1.2806452e+00   2.5245097e+02  -3.2889948e+01   3.5791742e+02   1.4022090e+01   1.8607226e+02   8.3383252e+01   2.5787742e+02  -1.5410839e+01   2.6858065e+02   1.0607839e+02   1.7606226e+02   5.4653419e+00   3.0683613e+02   1.9548916e+01   6.2385387e+02  -2.6212826e+01   2.5825968e+02   1.0354052e+02   1.6415484e+02   1.8095987e+02   3.9340548e+02   1.9057884e+01   2.9154613e+02   7.2072774e+00   2.1566290e+02   9.7009226e+01   2.9291452e+02  -6.2234839e+00   2.9348710e+02   5.4016774e+00   2.7133226e+02  -3.0233548e+00   1.2350226e+02   1.5411821e+02   3.2125645e+02   2.3523355e+01   2.1482806e+02   5.7803110e+01   1.6386903e+02  -2.0156619e+01   4.2894645e+02   2.0903961e+01
   2.2869774e+02  -3.1715497e+01   2.5504774e+02  -8.9018839e+00   2.5468387e+01  -1.7926826e+01   3.6648258e+02  -4.7053806e+00   2.9550387e+02   2.1539690e+01   3.0827452e+02   2.5444903e+00   2.0644323e+02   9.0547123e+01   2.3670323e+02   9.9169677e+00   2.8453516e+02  -4.0066839e+00   1.8377935e+02   4.9863613e+00   2.7129871e+02   5.0786839e+00   2.3453355e+02   6.3153806e+00   3.2377323e+02   4.4933032e+00   1.7330742e+02   1.8745734e+02   2.6325839e+02   1.1554168e+01   2.2502677e+02   9.7746323e+00   3.5731677e+02   1.5955303e+01   3.6249000e+02   1.7582735e+01   3.6497258e+02  -5.4529677e+00   2.5060871e+02   7.3116258e+00   2.2703516e+02   2.6479445e+01   2.6961226e+02  -2.6086581e+00   2.9170387e+02   1.3131755e+01   2.7068000e+02   4.1268903e+00   4.0913097e+02   1.8809200e+01   2.7886000e+02   2.9576516e+00   2.3130742e+02  -9.4452387e+00   3.6763452e+02  -1.1773342e+01   4.6715161e+01   2.9952150e+02   1.6399000e+02   2.8205639e+01   2.7457484e+02   3.0243690e+01   2.4094935e+02   1.9021161e+00   1.1628258e+02   1.0837030e+02   2.0354935e+02   1.3783444e+02   2.2280677e+02   5.9827394e+01   1.2547516e+02   1.9959650e+02   4.6658452e+02   1.8889690e+01   2.7232355e+02  -1.1074916e+01   3.3028806e+02  -4.7314323e+00   3.0371258e+02   9.3073548e-01   4.3802677e+02   1.7430194e+00   2.2543774e+02   3.5133677e+00   3.0321065e+02  -4.8410452e+00   3.0108613e+02  -1.6995600e+01   1.4825806e+00   5.5335910e+01   3.4858419e+02  -2.2739639e+01   1.9027645e+02   9.1034335e+01   1.7952097e+02   9.4896129e+00   1.4234677e+02   1.5354290e+02   2.0621355e+02   2.2299690e+01   2.7673871e+02   8.0973548e+00   2.4693097e+02  -1.6538348e+01   3.7334742e+02  -4.0230968e-01   1.5555226e+02   7.1824852e+01   2.6192742e+02   1.7951613e+00   3.6300065e+02   4.7044787e+01   2.2225226e+02   3.8530142e+01   2.9945613e+02   2.1529316e+01   5.1653387e+02   6.2774194e-02   2.4748968e+02   1.1697212e+02   1.7115484e+02   1.7311987e+02   4.2673548e+02   2.8011484e+01   2.8773613e+02   8.5620774e+00   2.0699290e+02   1.4751283e+02   2.7876452e+02   1.2558516e+01   3.0238710e+02  -3.1203226e+00   2.2899226e+02  -1.0536155e+01   9.7552258e+01   1.5605421e+02   2.8106645e+02   3.4878555e+01   2.3701806e+02   4.3837910e+01   1.6791903e+02  -1.1480619e+01   3.8303645e+02   1.6816761e+01
   2.3931774e+02  -8.3750968e+00   3.5852774e+02   1.2439716e+01   4.8658387e+01  -1.0882026e+01   3.5115258e+02  -9.9589806e+00   3.2746387e+02   8.1228903e+00   2.9089452e+02   3.6948903e+00   2.0915323e+02   9.3940323e+01   2.5546323e+02  -1.2353832e+01   2.8634516e+02   1.9658516e+01   1.5086935e+02   1.9959161e+01   2.8286871e+02   2.5433084e+01   2.6996355e+02   7.5809806e+00   3.3668323e+02  -4.3494968e+00   1.9710742e+02   1.4750334e+02   2.9606839e+02  -9.2606323e+00   2.3869677e+02   8.5410323e+00   3.4683677e+02   6.8937032e+00   3.2169000e+02   2.8466735e+01   2.7964258e+02   9.0434323e+00   2.6941871e+02   1.1376826e+01   2.6341516e+02  -9.5483871e-04   2.5947226e+02   9.9625419e+00   2.7098387e+02  -5.9706452e+00   2.8492000e+02  -2.2352310e+01   4.1451097e+02   1.4858800e+01   2.9000000e+02  -1.6173548e+01   2.4521742e+02   1.1961290e-02   3.4554452e+02  -3.0576142e+01   6.3095161e+01   2.9978110e+02   2.0213000e+02   1.8294439e+01   2.5571484e+02   3.1272490e+01   2.5794935e+02  -9.2788387e-01   1.1823258e+02   1.3659430e+02   2.1816935e+02   8.0904839e+01   2.4771677e+02   4.6934594e+01   9.8285161e+01   2.3515170e+02   4.5081452e+02   2.8391290e+01   2.4823355e+02   6.1228387e-01   3.7128806e+02   1.1518568e+01   3.4714258e+02   4.4063355e+00   3.4316677e+02   7.4318194e+00   2.4281774e+02  -7.7703226e-01   2.9312065e+02   6.0161548e+00   2.5813613e+02  -1.0559600e+01  -4.4774194e+00   3.0862710e+01   3.6968419e+02   1.2672361e+01   1.8922645e+02   1.0845834e+02   2.0748097e+02   2.7542813e+01   2.1601677e+02   1.6673930e+02   2.0879355e+02  -1.1367097e+00   2.6250871e+02   3.0045755e+01   2.3050097e+02  -2.6893948e+01   3.8757742e+02   1.4559290e+01   1.9236226e+02   1.3903005e+02   2.6445742e+02   5.3827613e+00   3.9562065e+02   4.1295187e+01   2.2739226e+02   2.6688942e+01   2.5116613e+02   1.7962516e+01   5.7297387e+02  -9.9524258e+00   2.6786968e+02   1.6063172e+02   1.4472484e+02   1.9361427e+02   4.2807548e+02   2.6234284e+01   2.6006613e+02   2.8756774e+00   2.2461290e+02   8.9443226e+01   2.9591452e+02   2.5236516e+01   2.9086710e+02   1.2421277e+01   2.4333226e+02   1.4936645e+01   9.4122258e+01   1.4822861e+02   2.6691645e+02   4.5680555e+01   2.6258806e+02   5.3892310e+01   1.4677903e+02   2.1605806e+00   4.2394645e+02   1.4063961e+01
   2.2131774e+02  -1.4125097e+01   3.2385774e+02   3.3533161e+00   5.3328387e+01  -5.1056258e+00   3.4472258e+02  -1.0774581e+01   2.8488387e+02   8.9592903e+00   2.8808452e+02  -9.5603097e+00   2.0677323e+02   1.1375072e+02   3.2184323e+02   3.6865768e+01   2.5686516e+02   1.3969161e+00   1.8653935e+02   9.8655613e+00   2.5886871e+02   2.4733084e+01   2.6662355e+02  -1.6821819e+01   3.6920323e+02  -1.4241097e+01   2.0858742e+02   1.6739494e+02   3.1559839e+02   9.7069677e+00   2.3164677e+02   3.9055032e+01   3.0231677e+02  -1.3546968e+00   3.6378000e+02   5.3395355e+00   3.2406258e+02  -9.2801677e+00   2.7255871e+02   9.2156258e+00   2.5498516e+02   7.4834452e+00   2.9075226e+02   7.0801419e+00   2.8336387e+02   9.5589548e+00   3.4811000e+02   2.2124903e+00   4.1999097e+02   1.2470400e+01   3.0081000e+02   1.0341652e+01   2.1802742e+02   1.1187161e+01   3.2397452e+02  -1.8054194e-01   5.3615161e+01   2.6863950e+02   1.8413000e+02   4.2924439e+01   2.9790484e+02   3.7427290e+01   2.7651935e+02   1.9256516e+01   1.2751258e+02   1.0781190e+02   2.5596935e+02   1.5174084e+02   2.3152677e+02   4.2179794e+01   8.4815161e+01   2.1588930e+02   4.7924452e+02   9.3068903e+00   2.3342355e+02  -1.0492916e+01   3.6599806e+02   2.2321768e+01   2.7633258e+02   1.0551135e+01   3.6736677e+02   8.3458194e+00   2.2643774e+02   5.9133677e+00   3.1317065e+02   1.4121548e+00   2.8084613e+02  -2.7236400e+01   2.9525806e+00   4.5838310e+01   4.0630419e+02  -2.2407239e+01   1.3989645e+02   1.3278474e+02   2.8095097e+02   3.2352129e+00   2.1696677e+02   1.8361330e+02   5.4833548e+01   5.6009032e-01   2.7669871e+02   2.7390555e+01   2.3950097e+02  -1.5183948e+01   3.5672742e+02   1.3357290e+01   1.8517226e+02   1.0950525e+02   2.8681742e+02  -1.1096039e+01   3.1215065e+02   4.7882787e+01   1.9291226e+02   2.5737342e+01   2.9873613e+02   1.0196916e+01   4.7885387e+02   1.0327174e+01   2.1263968e+02   1.3452012e+02   1.9063484e+02   2.3046147e+02   4.0021548e+02   5.1183084e+01   2.6597613e+02   1.8252877e+01   2.4313290e+02   1.0734163e+02   2.7886452e+02   2.4300516e+01   2.8181710e+02   1.0005277e+01   1.5947226e+02   7.4554452e+00   1.0836226e+02   1.5941941e+02   2.6448645e+02   4.0114955e+01   2.7248806e+02   7.1860310e+01   1.5486903e+02   1.9833806e+00   4.3141645e+02   1.1616361e+01
   1.9778774e+02  -9.2026968e+00   3.2942774e+02  -1.2092284e+01   2.9278387e+01  -6.4216258e+00   3.4615258e+02  -2.3318981e+01   3.1498387e+02   1.4451290e+01   3.1580452e+02   2.0652090e+01   1.5744323e+02   1.5312712e+02   4.4070323e+02   2.7446968e+01   2.8000516e+02  -1.3164284e+01   1.7667935e+02  -2.2556387e+00   2.6824871e+02   2.4742684e+01   2.1072355e+02   4.3201806e+00   3.7077323e+02   6.0133032e+00   2.2858742e+02   1.4565494e+02   3.2873839e+02  -7.2542323e+00   2.0926677e+02   5.5185432e+01   3.2602677e+02   2.4218503e+01   3.6864000e+02   1.4140735e+01   3.3835258e+02   6.6322581e-03   2.6283871e+02   9.5732258e+00   2.2732516e+02   1.0076245e+01   2.6823226e+02   1.1121742e+01   3.2984387e+02   2.6505548e+00   3.1887000e+02  -6.3983097e+00   3.9337097e+02   1.9310000e+01   2.7172000e+02  -7.6611484e+00   2.6378742e+02   1.4636129e-01   3.7292452e+02  -1.8526542e+01   9.9095161e+01   2.6576110e+02   2.0290000e+02   3.2712839e+01   2.7057484e+02   3.4993690e+01   2.5475935e+02  -4.3268387e-01   1.2742258e+02   5.2529097e+01   2.4182935e+02   1.3768204e+02   2.4623677e+02   5.8192994e+01   9.9335161e+01   1.8439770e+02   4.5686452e+02   1.3337290e+01   2.1218355e+02   8.3962839e+00   3.6432806e+02   1.2115368e+01   2.7028258e+02   5.1751355e+00   4.3307677e+02   1.3899019e+01   2.1157774e+02   7.6721677e+00   2.9097065e+02  -7.0518452e+00   2.8189613e+02  -1.7600400e+01   2.9525806e+00   1.1218310e+01   3.6530419e+02   3.0627613e+00   1.8965645e+02   1.0180394e+02   2.5538097e+02   1.7040813e+01   2.1287677e+02   1.9390050e+02   1.9553548e+01   1.9024903e+00   2.4564871e+02  -2.0365445e+01   2.4698097e+02  -2.9352348e+01   3.5334742e+02  -7.2223097e+00   1.8236226e+02   8.9020052e+01   2.6371742e+02   3.4919613e+00   3.0529065e+02   6.4241587e+01   2.3229226e+02   1.5866942e+01   2.7130613e+02   3.0631316e+01   4.9785387e+02  -3.2822826e+01   2.2296968e+02   9.8883716e+01   1.7420484e+02   1.6334587e+02   3.3245548e+02   3.0653884e+01   2.9744613e+02   4.4052774e+00   2.4256290e+02   1.1700723e+02   2.5536452e+02   4.8030516e+01   2.9315710e+02   1.9080774e+00   1.9980226e+02  -1.1390955e+01   9.8172258e+01   1.3509461e+02   2.5325645e+02   4.0723355e+01   1.9853806e+02   4.4876310e+01   1.5843903e+02  -1.0872219e+01   4.1451645e+02   6.4883613e+00
   2.6745774e+02  -6.1562968e+00   2.5071774e+02  -3.0754839e+00   4.9428387e+01  -2.2603626e+01   3.1357258e+02  -1.5572581e+01   3.0193387e+02   2.1529032e-01   2.8423452e+02   7.4676903e+00   1.6934323e+02   1.2031512e+02   4.0365323e+02   1.2709677e+00   2.6148516e+02   1.5407316e+01   1.8710935e+02   5.6299613e+00   3.2424871e+02   1.2792684e+01   2.0538355e+02   5.2673806e+00   2.6520323e+02   7.4089032e+00   2.1239742e+02   1.3390014e+02   3.1054839e+02  -2.5319032e+01   2.3426677e+02   5.1325432e+01   4.0193677e+02   1.7245703e+01   3.4711000e+02  -2.9968645e+00   2.8844258e+02   1.3909432e+01   2.8526871e+02   3.1818826e+01   2.2051516e+02   8.0010452e+00   2.6137226e+02   1.9105419e+00   2.6784387e+02   1.1280555e+01   3.1396000e+02   1.4754490e+01   3.7866097e+02   1.5676800e+01   3.0810000e+02   3.0708452e+01   2.9735742e+02   1.1170761e+01   3.6054452e+02  -1.2916142e+01   9.6475161e+01   3.1854070e+02   1.6532000e+02   2.1379239e+01   2.2424484e+02   3.5790090e+01   2.6390935e+02  -1.3454684e+01   1.5428258e+02  -1.1099703e+01   2.6482935e+02   9.8032039e+01   2.2685677e+02   5.0363394e+01   4.8235161e+01   2.5372570e+02   4.1343452e+02   3.3191690e+01   2.0847355e+02  -3.8269161e+00   3.3966806e+02  -1.3571832e+01   3.0047258e+02   8.3799355e+00   3.0664677e+02  -9.4565806e+00   2.3796774e+02  -4.0590323e+00   2.5993065e+02  -9.7086452e+00   2.4846613e+02  -3.1496000e+01   1.0292581e+01   3.6101110e+01   3.5453419e+02   5.2143613e+00   1.9746645e+02   9.6509135e+01   1.6509097e+02  -7.8598710e-01   1.7263677e+02   1.5658970e+02   1.0883548e+01   1.0166090e+01   2.8364871e+02   1.3045548e+00   2.1640097e+02  -4.1575948e+01   3.7724742e+02   6.2856903e+00   1.5693226e+02   7.9714452e+01   2.7350742e+02   8.0787613e+00   2.9910065e+02   6.1776787e+01   1.4782226e+02   2.3674542e+01   2.8030613e+02   1.8251316e+01   5.4372387e+02  -9.5524258e+00   2.2529968e+02   1.0279732e+02   1.9930484e+02   1.9519787e+02   3.1616548e+02   2.1617084e+01   2.9073613e+02   1.1042077e+01   1.8928290e+02   1.3740963e+02   3.1721452e+02   2.0582516e+01   3.1724710e+02   1.3650877e+01   2.2499226e+02   1.0353845e+01   1.1069226e+02   1.5866301e+02   2.9877645e+02   4.3601755e+01   2.4720806e+02   6.6212710e+01   2.0286903e+02  -7.8566194e+00   2.9913645e+02   1.3958761e+01
   2.6931774e+02  -1.1545097e+01   3.3814774e+02  -1.3209884e+01   4.7048387e+01   1.2246774e+01   3.3919258e+02   2.1378194e+00   2.7765387e+02   7.7276903e+00   2.6951452e+02   2.2925290e+01   1.7244323e+02   1.3102712e+02   3.3698323e+02   1.2124568e+01   3.0657516e+02   3.9901161e+00   1.8691935e+02   2.9545161e+01   3.0967871e+02  -2.1521716e+01   1.6357355e+02   4.4221806e+00   2.8958323e+02   5.8885032e+00   2.1172742e+02   1.6243374e+02   2.6511839e+02  -9.5946323e+00   2.7592677e+02   1.9802632e+01   3.5183677e+02   9.1537032e+00   3.1969000e+02  -9.6132645e+00   3.8116258e+02  -2.4181677e+00   2.5612871e+02   1.2870026e+01   1.9013516e+02   1.6714452e+00   2.6437226e+02   1.7290542e+01   2.7041387e+02  -6.2050452e+00   3.1835000e+02  -1.2356710e+01   4.0128097e+02   1.7537200e+01   3.9815000e+02   8.4445161e-01   3.4592742e+02   1.9425161e+01   3.6201452e+02  -2.3943742e+01   5.7855161e+01   3.4877030e+02   1.8190000e+02   3.9242839e+01   2.0800484e+02   5.0089290e+01   2.7070935e+02   8.5213161e+00   2.4499258e+02   8.1734968e+00   2.1806935e+02   1.0167284e+02   2.4790677e+02   6.6869394e+01   1.1638516e+02   1.9827370e+02   4.6391452e+02   4.7533290e+01   2.1261355e+02   1.2221884e+01   3.2356806e+02   1.0376168e+01   2.7237258e+02   1.0437935e+01   4.2664677e+02   2.4753419e+01   2.3353774e+02   7.0153677e+00   2.4050065e+02  -2.0142452e+00   2.9413613e+02  -3.0299600e+01  -6.9974194e+00   2.8204310e+01   3.2991419e+02  -1.6576039e+01   2.1070645e+02   1.3187994e+02   1.7424097e+02   8.3420129e+00   1.4410677e+02   1.4192210e+02   2.7743548e+01   2.4057290e+01   2.5745871e+02   2.6119755e+01   2.0783097e+02  -2.8550348e+01   3.6834742e+02   2.0476903e+00   1.7188226e+02   8.0478452e+01   2.8371742e+02  -3.7980387e+00   2.5548065e+02   5.6556387e+01   2.1872226e+02   1.3532542e+01   2.6397613e+02   4.9887716e+01   6.3110387e+02   2.5207174e+01   2.5001968e+02   1.3928972e+02   1.4020484e+02   1.9068587e+02   4.1888548e+02   1.9689484e+01   3.0754613e+02   1.9077277e+01   1.7580290e+02   8.3348026e+01   3.3306452e+02   3.8264516e+01   3.3281710e+02   1.0545277e+01   1.7061226e+02  -7.4357548e+00   1.0550226e+02   1.5017821e+02   3.0872645e+02   4.6955755e+01   2.6010806e+02   5.0280710e+01   2.1181903e+02  -3.7626194e+00   4.3813645e+02   2.9168761e+01
   2.1626774e+02  -1.2111097e+01   2.7471774e+02  -2.3525484e+01   4.0188387e+01  -2.8674426e+01   2.5215258e+02  -1.8489806e+00   2.4193387e+02  -2.4147097e+00   3.0789452e+02   1.1714890e+01   1.2291323e+02   1.0569952e+02   3.9165323e+02   4.7509677e+00   3.2748516e+02   2.1837316e+01   2.0672935e+02   1.7060361e+01   3.3196871e+02   1.3175084e+01   1.9277355e+02   1.4226181e+01   2.6082323e+02   4.2393032e+00   2.2106742e+02   1.3806654e+02   3.1821839e+02   1.1347368e+01   3.0402677e+02   2.9174632e+01   3.1240677e+02   1.1681032e+00   3.0359000e+02  -3.6526452e-01   3.7592258e+02   1.2910323e+00   2.0074871e+02   1.7440426e+01   1.5651516e+02   1.4791045e+01   1.9770226e+02   1.2054142e+01   2.3646387e+02  -6.5890452e+00   3.0035000e+02   2.1893290e+01   3.7194097e+02   2.2644400e+01   2.9395000e+02  -1.3869548e+01   3.2506742e+02   1.0093961e+01   3.6211452e+02  -9.1741935e-02   7.0575161e+01   3.2809270e+02   1.7575000e+02  -1.0975161e+01   2.5381484e+02   8.5244903e+00   2.5123935e+02  -6.9210839e+00   2.2851258e+02  -4.7981032e+00   1.8296935e+02   9.5150839e+01   2.4923677e+02   5.2242994e+01   1.1876516e+02   2.1936330e+02   4.7791452e+02   2.5843290e+01   2.1732355e+02  -6.4349161e+00   4.1685806e+02   8.5829677e+00   2.3123258e+02   1.7109135e+01   4.3483677e+02  -3.6617806e+00   2.1848774e+02   5.3093677e+00   3.2293065e+02   5.6813548e+00   2.9265613e+02  -3.4271200e+01  -9.0741935e-01   4.1617110e+01   3.3396419e+02   1.4809961e+01   1.8565645e+02   1.2593394e+02   1.8014097e+02   5.6300129e+00   2.3939677e+02   1.5181890e+02   3.1693548e+01  -1.7688710e+01   2.7311871e+02  -4.3730452e+00   2.4531097e+02  -2.7168748e+01   3.7096742e+02   5.2180903e+00   1.8469226e+02   8.6883652e+01   2.4955742e+02   1.3674761e+01   2.5205065e+02   3.3540787e+01   1.9068226e+02   3.5857419e+00   2.6402613e+02   3.2553716e+01   5.5041387e+02   1.6222374e+01   2.1772968e+02   1.3106292e+02   1.7430484e+02   1.2905787e+02   3.7292548e+02   3.5266284e+01   3.1211613e+02   1.1331677e+01   1.8585290e+02   1.2454403e+02   2.9461452e+02   3.6405161e+00   3.4934710e+02  -7.7771226e+00   1.6266226e+02   1.5810245e+01   1.0845226e+02   1.5441221e+02   3.1072645e+02   5.6455755e+01   2.7377806e+02   2.4997110e+01   1.6496903e+02   2.5653806e+00   4.2941645e+02   2.9296361e+01
   2.6183774e+02  -1.6896697e+01   2.4918774e+02  -1.5573084e+01   3.8278387e+01   2.8837419e-01   3.0715258e+02  -2.8388981e+01   2.6822387e+02   1.4532090e+01   2.6665452e+02   8.0640903e+00   1.4420323e+02   1.0332632e+02   3.7841323e+02   1.3240168e+01   2.6576516e+02   1.6924916e+01   2.0586935e+02  -1.9208387e+00   3.5196871e+02   9.0450839e+00   1.7686355e+02   6.7889806e+00   2.5711323e+02   7.1561032e+00   1.9201742e+02   1.2353054e+02   2.8311839e+02   8.3953677e+00   2.7645677e+02   4.1402323e+00   2.7859677e+02   1.0392903e+01   3.0607000e+02   2.8663355e+00   3.7744258e+02   7.7894323e+00   2.1112871e+02   2.3520026e+01   1.7736516e+02  -6.6469548e+00   2.3451226e+02   1.1869342e+01   2.2236387e+02   9.5389548e+00   3.0401000e+02   2.6550490e+01   3.5609097e+02   9.9124000e+00   2.6562000e+02  -6.5531484e+00   3.5311742e+02   2.7189961e+01   3.6501452e+02   2.3486258e+01   7.0525161e+01   2.4885670e+02   1.6109000e+02   1.3147639e+01   2.4781484e+02   4.8094490e+01   2.4242935e+02   4.1737161e+00   1.4537258e+02  -2.0469032e+00   1.8496935e+02   9.8890839e+01   2.3433677e+02   4.1954994e+01   1.3352516e+02   1.4952250e+02   4.1348452e+02   3.1707690e+01   2.3413355e+02  -1.1971613e-01   3.3447806e+02   1.8033368e+01   2.0799258e+02   2.8068335e+01   3.4569677e+02  -5.1105806e+00   3.1667774e+02  -1.4445832e+01   3.5907065e+02  -6.9198452e+00   3.5541613e+02  -1.3052000e+01   1.2432581e+01   4.8319910e+01   3.7268419e+02   2.1142361e+01   1.7708645e+02   1.1265954e+02   1.8648097e+02   1.8982813e+01   1.7072677e+02   1.7312250e+02   4.0023548e+01   1.9454890e+01   2.0921871e+02   1.2358955e+01   1.9655097e+02  -3.5937948e+01   3.2038742e+02   4.5544903e+00   1.8688226e+02   9.2178452e+01   3.5360742e+02  -3.9649239e+01   3.2277065e+02   3.5553187e+01   1.9725226e+02   5.7201419e+00   2.1673613e+02   3.7716916e+01   6.3091387e+02  -1.0967626e+01   2.0767968e+02   1.2396692e+02   1.5758484e+02   1.6724547e+02   4.0107548e+02   1.4014284e+01   2.9078613e+02  -3.6819226e+00   1.9994290e+02   1.1507683e+02   2.9186452e+02  -2.4239484e+01   3.5777710e+02  -1.0311523e+01   1.8895226e+02   3.0470452e+00   1.4798226e+02   1.5443981e+02   3.0468645e+02   3.2038955e+01   2.5268806e+02   1.2254310e+01   1.7358903e+02   6.9657806e+00   3.9246645e+02   3.7822361e+01
   2.3007774e+02  -1.2355897e+01   2.8499774e+02  -7.2978839e+00   4.8758387e+01  -1.3600258e+00   2.9038258e+02  -2.2767381e+01   2.6388387e+02  -1.3607097e+00   2.9513452e+02   4.5025690e+01   1.2877323e+02   9.0760723e+01   4.3641323e+02   1.0840168e+01   3.7048516e+02   1.4927316e+01   2.5505935e+02  -4.4760387e+00   3.1153871e+02   1.5859484e+01   2.2143355e+02   1.3223381e+01   2.7168323e+02   2.2305032e+00   1.6934742e+02   1.4082414e+02   3.3168839e+02  -8.0602323e+00   2.8573677e+02   1.4487832e+01   2.5064677e+02   2.3628903e+01   3.1569000e+02   1.2326735e+01   3.8540258e+02  -3.3773677e+00   1.9969871e+02   1.1284426e+01   1.6089516e+02   4.7206452e+00   2.1966226e+02   7.2973419e+00   1.9284387e+02   7.2305548e+00   3.1963000e+02   8.3008903e+00   3.3837097e+02   3.4280000e+01   2.7257000e+02  -1.7209148e+01   2.7687742e+02   2.8099161e+01   3.2363452e+02   8.9866581e+00   4.6285161e+01   3.0522590e+02   1.6523000e+02   1.9336439e+01   2.6547484e+02   5.2541690e+01   2.3870935e+02   4.5613161e+00   1.7366258e+02  -6.9301032e+00   1.9435935e+02   1.0532964e+02   2.3061677e+02   4.1012594e+01   1.2609516e+02   1.8420690e+02   4.5762452e+02   2.1706490e+01   2.2156355e+02   3.6588387e-01   4.5585806e+02   7.1329677e+00   2.4737258e+02   1.8057935e+01   3.3359677e+02   1.6817419e+01   2.7348774e+02   3.0993677e+00   3.2983065e+02   1.4419355e+01   3.6175613e+02  -7.2292000e+00   3.0925806e+00   5.1537110e+01   3.5539419e+02   1.4335561e+01   1.7846645e+02   1.2050914e+02   1.6376097e+02   2.2090413e+01   1.6477677e+02   1.9088850e+02   2.9743548e+01   1.6137290e+01   2.5469871e+02   2.1290555e+01   1.8555097e+02  -1.0767948e+01   2.8381742e+02   7.1000903e+00   1.7384226e+02   9.2221652e+01   2.7450742e+02   3.3587613e+00   3.4191065e+02   5.3351987e+01   1.7158226e+02   1.0533742e+01   2.7635613e+02   2.9657316e+01   5.5478387e+02   1.1227742e+00   2.6177968e+02   8.8968916e+01   1.5411484e+02   1.4262307e+02   4.5740548e+02   4.4417884e+01   2.7663613e+02  -4.4999226e+00   1.7699290e+02   1.1720283e+02   3.1396452e+02   8.9925161e+00   3.7105710e+02  -1.6139226e+00   1.8685226e+02  -1.3884955e+01   1.4655226e+02   1.3151421e+02   2.9325645e+02   5.5853355e+01   2.3077806e+02   1.4871097e+00   1.7200903e+02   4.5221806e+00   3.8365645e+02   6.5771613e+00
   1.9126774e+02  -6.3910968e+00   2.7414774e+02  -3.2988387e-01   2.8048387e+01  -1.6803226e+01   2.9762258e+02   4.1834194e+00   2.6436387e+02   8.5008903e+00   3.4932452e+02   2.3830490e+01   1.1748323e+02   8.5563923e+01   3.8041323e+02   2.8001677e+00   3.1614516e+02   1.8844516e+01   2.0596935e+02   4.5551161e+01   3.1486871e+02  -2.6969161e+00   1.6581355e+02   1.0029806e+00   2.4082323e+02   2.6549303e+01   2.1720742e+02   1.0551534e+02   3.1530839e+02  -1.0649832e+01   2.8716677e+02   1.8423432e+01   2.8321677e+02   2.5123303e+01   3.1354000e+02  -1.6412645e+00   3.5711258e+02  -6.0641677e+00   1.9050871e+02   9.3359626e+01   1.8203516e+02  -2.0205548e+00   2.2213226e+02   9.9997419e+00   1.7675387e+02  -3.0522452e+00   2.8435000e+02   3.6329032e-01   3.7909097e+02   4.5882400e+01   2.3510000e+02  -3.9215484e+00   2.6473742e+02   1.3590361e+01   3.9144452e+02  -1.9181419e+00   4.1955161e+01   2.4190230e+02   1.6804000e+02   2.2591639e+01   2.4681484e+02   2.8414490e+01   2.0799935e+02   1.1878116e+01   1.7856258e+02  -1.2422103e+01   1.7835935e+02   1.1065964e+02   2.2590677e+02   4.7009394e+01   1.2347516e+02   1.9122650e+02   4.0939452e+02  -1.2865110e+01   2.5337355e+02   7.6310839e+00   4.0613806e+02  -1.9229432e+01   2.9142258e+02   1.2013935e+01   3.3488677e+02   1.2184219e+01   2.9176774e+02   2.9269677e+00   2.6212065e+02   1.1926155e+01   3.3041613e+02  -1.6772000e+01  -2.8074194e+00   3.7299110e+01   3.6372419e+02   7.1916129e-01   1.6846645e+02   8.4829135e+01   2.6967097e+02  -3.8623871e+00   1.3687677e+02   1.6502050e+02   2.1313548e+01   2.0516903e+00   2.8492871e+02   9.7821548e+00   1.9860097e+02  -3.4011948e+01   3.1072742e+02   2.5172903e+00   1.8617226e+02   1.1366525e+02   2.7618742e+02   2.4443613e+00   3.7391065e+02   3.8891987e+01   1.9106226e+02   1.9835342e+01   2.5211613e+02   2.0926516e+01   4.7941387e+02  -2.0967626e+01   2.6905968e+02   1.1681652e+02   1.4091484e+02   1.5600907e+02   4.2954548e+02   1.5306684e+01   2.3668613e+02   1.9316077e+01   2.0947290e+02   1.0046443e+02   2.8346452e+02   9.9325161e+00   3.3915710e+02   9.1780774e+00   2.2323226e+02   2.2046452e+00   1.3950226e+02   1.4473821e+02   2.6763645e+02   5.9482955e+01   2.5244806e+02  -1.7676490e+01   1.4248903e+02   1.9023781e+01   3.8222645e+02   3.5515613e+00
   2.1521774e+02  -6.8709677e-01   2.3766774e+02   1.3398516e+01   5.1758387e+01  -2.1460026e+01   3.3243258e+02  -1.0551381e+01   2.8050387e+02   4.3096903e+00   3.0989452e+02   3.2074890e+01   1.4596323e+02   8.2715523e+01   3.2303323e+02   1.1860568e+01   3.2505516e+02   9.5117161e+00   2.0662935e+02   1.3498361e+01   3.0043871e+02   6.6974839e+00   2.7238355e+02  -5.0926194e+00   2.6506323e+02  -1.4999897e+01   2.0572742e+02   1.1677374e+02   2.8625839e+02   7.5741677e+00   2.7516677e+02   1.8673432e+01   2.6159677e+02   3.8612903e+01   3.2864000e+02   1.5250735e+01   3.7578258e+02   1.4252232e+01   1.8131871e+02   1.0585483e+02   1.3870516e+02   1.1495845e+01   2.1156226e+02   9.4653419e+00   2.1927387e+02   2.3406155e+01   2.9182000e+02   1.3865690e+01   3.3470097e+02   2.1936000e+00   2.4615000e+02   1.3284452e+01   2.5244742e+02   3.5333561e+01   3.4563452e+02  -4.8733419e+00   8.0855161e+01   3.0260030e+02   1.7009000e+02   2.1287639e+01   2.3819484e+02   3.1864090e+01   2.1723935e+02   6.4189161e+00   1.6551258e+02   5.2918968e+00   2.1935935e+02   1.4013964e+02   2.3204677e+02   4.9518194e+01   1.5200516e+02   1.6523410e+02   4.2215452e+02   1.4304090e+01   2.4618355e+02  -1.9703716e+01   3.8023806e+02   9.2225677e+00   2.5185258e+02   4.2695355e+00   3.5307677e+02   6.5890194e+00   2.3410774e+02  -5.0802323e+00   2.7102065e+02   2.0264155e+01   3.5275613e+02  -1.9269200e+01   7.2925806e+00   5.4681110e+01   3.5920419e+02   1.4460761e+01   1.7746645e+02   1.5101914e+02   2.9233097e+02   3.0034813e+01   2.1982677e+02   1.6972450e+02   3.4793548e+01   2.3163290e+01   3.5226871e+02   1.6054955e+01   2.2540097e+02  -2.9245948e+01   4.1010742e+02   1.8689032e-01   1.7436226e+02   1.1190005e+02   2.9376742e+02  -1.8282039e+01   3.4619065e+02   3.3869587e+01   1.5834226e+02   2.0122942e+01   2.3983613e+02   2.0908916e+01   4.9985387e+02   7.8371742e+00   2.1344968e+02   8.2695316e+01   1.7006484e+02   1.7715707e+02   4.4392548e+02   2.2496284e+01   2.0387613e+02  -3.0591226e+00   2.2128290e+02   1.1365963e+02   3.0801452e+02  -1.1031484e+01   3.6738710e+02  -9.8903226e+00   1.5885226e+02   1.4885045e+01   1.3898226e+02   1.6335981e+02   3.2368645e+02   5.4798955e+01   2.4425806e+02  -1.5931290e+01   1.8924903e+02  -1.1957019e+01   4.5836645e+02   1.2930361e+01
   2.6050774e+02   1.7539703e+01   2.4709774e+02   1.3834116e+01   5.5998387e+01  -2.6749226e+01   3.3776258e+02  -1.0217781e+01   2.8331387e+02   4.0848903e+00   2.8323452e+02   2.3977690e+01   1.7529323e+02   1.2603912e+02   2.8627323e+02  -6.5786323e+00   3.1262516e+02   1.4556116e+01   2.3053935e+02   1.7915561e+01   2.4486871e+02   6.0430839e+00   2.7119355e+02   3.4825806e+00   2.7834323e+02   3.4577032e+00   1.9401742e+02   1.2709054e+02   2.9125839e+02   3.4167742e-02   2.7516677e+02   3.3523432e+01   3.0455677e+02   2.5746103e+01   3.3797000e+02   1.6404335e+01   3.9392258e+02  -1.9589677e+00   1.6217871e+02   1.2766603e+02   1.7722516e+02   5.8942452e+00   1.9242226e+02  -4.7634581e+00   2.1089387e+02  -3.7334452e+00   2.9520000e+02   1.7545290e+01   2.9937097e+02   1.4000000e+00   2.4457000e+02   1.0790852e+01   2.5511742e+02   8.3599613e+00   2.8163452e+02   1.7586658e+01   7.0715161e+01   2.6527150e+02   1.6380000e+02   1.2980839e+01   2.5762484e+02   3.2789690e+01   2.0880935e+02   7.9033161e+00   2.7423258e+02  -1.0925703e+01   1.8135935e+02   1.3041964e+02   1.7685677e+02   5.2843394e+01   1.3571516e+02   2.0872730e+02   4.7715452e+02   1.2614090e+01   2.8537355e+02   1.3110839e+00   3.8080806e+02   9.9469677e+00   3.0766258e+02   9.6147355e+00   3.0678677e+02   8.3822194e+00   3.1900774e+02   1.0557768e+01   2.5293065e+02  -9.2886452e+00   3.0656613e+02  -5.6240000e+00  -4.1874194e+00   5.7689510e+01   3.1644419e+02   1.7551561e+01   1.8036645e+02   1.2835714e+02   2.7943097e+02   2.0786813e+01   2.2344677e+02   1.7595490e+02   2.1073548e+01   5.7808903e+00   3.0788871e+02   3.2535484e-01   2.5350097e+02  -8.0639484e+00   3.9300742e+02   2.6174890e+01   1.4998226e+02   7.0610452e+01   2.2997742e+02   3.0311613e+00   2.8848065e+02   5.5776387e+01   1.6925226e+02   2.3820142e+01   2.5502613e+02   2.5743716e+01   5.5253387e+02   2.4872774e+01   2.3505968e+02   1.0482652e+02   1.5544484e+02   1.6103667e+02   3.8840548e+02   4.8787884e+01   2.3649613e+02   1.7471277e+01   2.6947290e+02   1.3542443e+02   3.1081452e+02  -9.3554839e+00   3.1848710e+02   8.1216774e+00   1.8080226e+02  -1.7309548e+00   1.3840226e+02   1.8073621e+02   3.1658645e+02   2.9226955e+01   2.3248806e+02   8.3903097e+00   1.9977903e+02   1.8730581e+01   4.7970645e+02  -1.5368387e+00
   2.2255774e+02   8.0057032e+00   3.1476774e+02   1.4560516e+01   2.7568387e+01  -1.1144826e+01   3.6515258e+02   1.0631019e+01   3.1722387e+02   1.6752090e+01   2.1499452e+02   6.2689032e-01   1.6877323e+02   7.2700723e+01   2.9231323e+02   1.4658168e+01   2.9514516e+02   8.1451613e-01   1.8253935e+02   2.5425561e+01   3.0286871e+02  -1.2786916e+01   2.4524355e+02  -3.0614194e+00   2.8744323e+02  -9.2202968e+00   1.6196742e+02   1.3155454e+02   4.1311839e+02  -9.3846323e+00   2.8207677e+02   1.0020632e+01   3.1469677e+02   2.6034903e+01   3.3283000e+02   8.7255355e+00   3.7821258e+02   1.6197832e+01   1.7612871e+02   1.2484003e+02   1.5760516e+02   9.7438452e+00   2.0332226e+02   2.0454542e+01   2.0027387e+02   1.3306155e+01   2.7468000e+02   3.3656890e+01   3.5756097e+02   1.3414800e+01   2.8624000e+02   3.6472516e+00   2.4149742e+02  -3.6504387e+00   3.2744452e+02  -2.2281419e+00   6.0375161e+01   2.9971870e+02   1.6899000e+02   4.2756387e+00   2.7109484e+02   3.8572090e+01   2.3299935e+02  -2.7261884e+01   2.0275258e+02  -1.6307303e+01   2.1296935e+02   1.1808084e+02   1.7752677e+02   5.6879794e+01   1.5414516e+02   1.8753290e+02   4.6729452e+02   4.9728903e+00   3.2656355e+02  -1.3241161e+00   3.3632806e+02  -4.7346323e+00   2.9195258e+02   2.5921535e+01   3.3350677e+02  -3.7053806e+00   2.7591774e+02   4.3349677e+00   3.2240065e+02  -5.5662452e+00   2.9027613e+02  -4.0180800e+01  -1.0974194e+00   1.9922310e+01   3.5368419e+02   1.9522361e+01   1.7094645e+02   8.9580735e+01   3.3971097e+02  -7.6055871e+00   2.1668677e+02   1.2611570e+02   2.8503548e+01   1.7906490e+01   2.7745871e+02   1.0189755e+01   2.6074097e+02  -4.5073148e+01   3.6772742e+02   1.3097290e+01   1.7188226e+02   8.6048452e+01   1.9208742e+02   5.9523613e+00   2.7453065e+02   5.9222387e+01   1.8544226e+02  -1.0185058e+01   2.3040613e+02   4.7623316e+01   5.5766387e+02  -9.1762581e-01   2.5691968e+02   1.0226772e+02   1.5734484e+02   1.4874467e+02   3.7726548e+02   9.9690839e+00   2.9539613e+02   1.7329277e+01   1.9585290e+02   1.3645403e+02   2.9046452e+02   2.6972516e+01   2.9310710e+02   3.5320774e+00   1.6947226e+02  -7.3045548e+00   1.1483226e+02   1.5205181e+02   2.7963645e+02   4.4422955e+01   2.4653806e+02  -1.2633690e+01   1.5758903e+02  -1.6994219e+01   3.7908645e+02   2.8992761e+01
   1.9764774e+02   6.0985032e+00   3.3599774e+02  -8.3778839e+00   5.7568387e+01  -2.6544826e+01   3.0581258e+02   1.2098219e+01   3.0012387e+02  -2.3599910e+01   2.5637452e+02  -5.4935097e+00   1.9301323e+02   6.8951523e+01   2.7250323e+02  -6.2870323e+00   3.0105516e+02   5.2917161e+00   2.0638935e+02  -1.1342439e+01   2.9024871e+02  -1.8917316e+01   2.0262355e+02  -1.4271819e+01   3.1163323e+02  -1.4255497e+01   1.9115742e+02   7.1319342e+01   3.8197839e+02   5.5365677e+00   2.5526677e+02  -6.4945677e+00   3.9945677e+02   2.6394103e+01   3.7416000e+02   3.0029135e+01   3.6802258e+02   4.5930323e+00   2.0541871e+02   1.1097683e+02   1.8336516e+02   5.6830452e+00   2.2104226e+02   1.1186942e+01   2.4355387e+02   3.3637548e+00   3.0368000e+02   2.1196890e+01   3.9194097e+02   1.0954400e+01   2.6657000e+02   4.9908516e+00   2.7430742e+02  -1.5885239e+01   3.2863452e+02  -9.6533419e+00   4.8045161e+01   2.6294510e+02   1.7442000e+02  -7.7287613e+00   2.7776484e+02   4.3988490e+01   2.4832935e+02  -9.1828387e-01   2.2566258e+02  -1.5470103e+01   2.0492935e+02   1.0805404e+02   1.9137677e+02   2.4201794e+01   1.3871516e+02   2.0210730e+02   4.4905452e+02   1.5342090e+01   2.9909355e+02  -7.6965161e+00   3.7761806e+02   6.0121677e+00   2.4256258e+02   8.8227355e+00   3.9588677e+02  -1.8857806e+00   2.6391774e+02   1.5496774e-01   3.0455065e+02   7.8217548e+00   3.0880613e+02  -7.9432000e+00   6.4325806e+00   3.1839910e+01   3.7025419e+02   3.0067613e+00   1.9817645e+02   1.5397234e+02   2.9248097e+02   6.6428129e+00   1.9925677e+02   2.0370010e+02   2.7363548e+01   1.3607690e+01   2.7778871e+02   3.7773355e+01   3.5055097e+02  -3.3637948e+01   4.0948742e+02  -5.1435097e+00   1.8098226e+02   1.2013045e+02   2.3702742e+02   3.5727161e+01   3.2358065e+02   4.2778387e+01   2.2758226e+02   8.2037419e+00   2.5749613e+02   3.1306116e+01   4.0341387e+02   1.5982374e+01   3.2453968e+02   1.0975812e+02   1.6587484e+02   1.3530227e+02   4.3440548e+02   1.2727884e+01   3.3539613e+02   3.0892774e+00   2.5790290e+02   1.5097003e+02   2.5221452e+02   3.4325161e+00   2.9367710e+02   5.3864774e+00   1.7752226e+02   1.1201445e+01   1.3740226e+02   1.2086621e+02   2.7387645e+02   3.0737548e+00   2.6001806e+02  -1.4720903e+00   1.5334903e+02  -1.6125019e+01   3.5689645e+02   2.0979613e+00
   2.0478774e+02   2.5097303e+01   3.4557774e+02   1.7657161e+00   3.8758387e+01  -2.9900258e+00   3.7167258e+02  -1.7690581e+01   2.6827387e+02  -1.0051910e+01   3.3808452e+02  -8.6103097e+00   1.9125323e+02   9.8092323e+01   2.5360323e+02   4.1749677e+00   2.6862516e+02   1.0026116e+01   1.9972935e+02  -1.7596387e+00   3.3181871e+02  -1.4152916e+01   1.5505355e+02   7.9137806e+00   3.0130323e+02  -1.6809097e+01   1.7944742e+02   1.4806614e+02   3.1406839e+02   1.8489368e+01   2.8426677e+02   8.7954323e+00   4.0169677e+02   2.7164903e+01   3.6245000e+02   1.0355935e+01   3.2406258e+02   1.8199832e+01   1.8845871e+02   1.2628363e+02   1.9541516e+02   8.8690452e+00   2.5680226e+02  -2.1538581e+00   2.7917387e+02   2.0941548e+00   3.0182000e+02   9.2556903e+00   3.5309097e+02  -2.2776000e+00   2.8772000e+02   3.5788516e+00   2.4335742e+02   2.2300761e+01   3.1139452e+02  -1.0984142e+01   6.7855161e+01   2.9907030e+02   1.9556000e+02   3.7150039e+01   2.7686484e+02   4.9110490e+01   2.3875935e+02   4.2773161e+00   2.2789258e+02  -9.0785032e+00   2.2377935e+02   1.2226604e+02   1.8323677e+02   2.4232994e+01   1.2219516e+02   2.1656890e+02   4.2572452e+02   2.3918490e+01   2.3028355e+02   1.8098284e+01   3.7028806e+02   3.5985677e+00   2.7014258e+02   5.2633548e-01   3.7383677e+02   2.4358219e+01   2.9372774e+02   1.1501677e+00   2.9450065e+02   7.8557548e+00   2.6218613e+02  -1.4933600e+01   8.1925806e+00   4.9369110e+01   3.0058419e+02  -1.3279639e+01   1.5251645e+02   1.0781514e+02   2.3671097e+02   2.4484413e+01   2.2968677e+02   1.7574570e+02   3.0983548e+01   1.9318090e+01   2.4511871e+02  -1.0373045e+01   2.4517097e+02  -2.3877548e+01   4.1877742e+02  -1.9367097e+00   1.8874226e+02   1.1416965e+02   2.9513742e+02   1.0283613e+00   2.8481065e+02   3.0779987e+01   2.1820226e+02   2.9954142e+01   2.6183613e+02   4.3868916e+01   4.4778387e+02  -4.1872258e+00   2.9463968e+02   9.1820116e+01   1.4001484e+02   1.6185107e+02   4.4021548e+02   8.6030839e+00   2.9773613e+02   1.4482077e+01   2.5966290e+02   1.0667923e+02   3.0411452e+02   2.9305161e+00   3.3200710e+02   4.4700774e+00   1.6618226e+02   1.8186452e+00   9.8312258e+01   1.3089341e+02   2.9177645e+02   4.5781755e+01   2.4315806e+02  -9.7432903e+00   1.6286903e+02  -1.8656619e+01   3.7774645e+02  -2.9380039e+01
   2.3883774e+02  -5.4366968e+00   3.2504774e+02   6.8811613e-01   3.9758387e+01  -1.3830026e+01   3.5534258e+02  -2.2914181e+01   2.7817387e+02   4.6860903e+00   2.8861452e+02  -8.4270968e-01   2.0972323e+02   1.6661472e+02   2.6403323e+02  -1.4319432e+01   2.5229516e+02   2.0025161e+00   1.5358935e+02   2.5021561e+01   3.0272871e+02  -5.0557161e+00   2.0881355e+02   1.0232981e+01   2.9277323e+02  -5.7466968e+00   1.8487742e+02   1.8405174e+02   2.8344839e+02  -4.5310323e+00   2.4883677e+02   3.0159832e+01   3.7955677e+02   9.4161032e+00   3.2459000e+02  -1.6525265e+01   3.3092258e+02   1.0081032e+01   2.1493871e+02   1.6449523e+02   2.7984516e+02  -1.3153548e+00   2.6170226e+02   1.3074142e+01   3.0732387e+02   9.0321548e+00   2.8430000e+02   4.1772903e+00   4.2099097e+02  -1.1796000e+00   3.1976000e+02   1.9875652e+01   2.9711742e+02  -1.1520039e+01   3.2730452e+02  -1.2826942e+01   1.3971516e+02   2.2118150e+02   1.5204000e+02   1.8871639e+01   2.7128484e+02   6.1366890e+01   2.6080935e+02  -1.4726684e+01   1.8556258e+02  -9.9321032e+00   2.3682935e+02   1.5436204e+02   1.8356677e+02   6.5446594e+01   1.1785516e+02   1.6648610e+02   4.0258452e+02   1.3059690e+01   2.4385355e+02  -2.5573161e+00   3.8285806e+02   1.9542968e+01   2.9852258e+02   3.3959355e+00   3.7321677e+02   8.1678194e+00   2.9176774e+02   3.0636968e+01   2.4207065e+02   1.5670155e+01   3.2599613e+02  -8.7984000e+00  -1.6674194e+00   4.1347910e+01   2.9572419e+02   5.9191613e+00   1.7260645e+02   1.1497794e+02   2.5305097e+02   8.8972129e+00   2.0810677e+02   1.6808210e+02   4.3263548e+01  -1.4084310e+01   2.6650871e+02   1.6445755e+01   2.3779097e+02  -1.1997148e+01   4.2910742e+02   5.8568903e+00   1.5836226e+02   7.9180052e+01   2.8460742e+02   1.2920761e+01   2.6581065e+02   6.0109987e+01   2.3482226e+02   2.6524542e+01   3.0245613e+02   3.4619316e+01   4.5560387e+02   1.6377174e+01   3.3139968e+02   6.7169316e+01   1.6958484e+02   1.6167547e+02   3.6607548e+02   4.8864284e+01   2.7582613e+02   1.8664877e+01   2.1390290e+02   1.1906003e+02   3.0071452e+02   2.5952516e+01   3.0867710e+02  -2.8135226e+00   1.4795226e+02  -9.5829548e+00   1.3331226e+02   1.5147341e+02   2.7668645e+02   4.7558955e+01   2.3487806e+02  -3.8420890e+01   1.5405903e+02   2.8388181e+01   1.3551645e+02  -1.9016387e+00
   2.0702774e+02   4.4018103e+01   3.3347774e+02  -1.2646284e+01   3.8378387e+01   4.8503742e+00   2.9953258e+02  -1.4069381e+01   2.6579387e+02   8.2464903e+00   3.0189452e+02  -9.6151097e+00   2.5558323e+02   1.3570592e+02   3.0779323e+02  -1.4350232e+01   2.4976516e+02   4.5349161e+00   1.6781935e+02   1.6643161e+01   2.9486871e+02   6.7630839e+00   1.9143355e+02  -2.5946619e+01   2.7668323e+02  -1.0459497e+01   1.9158742e+02   1.4690494e+02   2.3640839e+02  -8.0078323e+00   2.3088677e+02   3.5685832e+01   3.1374677e+02   1.0970903e+01   3.2983000e+02   9.1555355e+00   2.9668258e+02  -1.0397677e+00   1.9745871e+02   1.2399363e+02   2.9103516e+02  -1.0705548e+00   2.7794226e+02   1.1344942e+01   2.7894387e+02   3.4425548e+00   2.3944000e+02   1.9336090e+01   4.0280097e+02   2.9795600e+01   3.5848000e+02  -1.2321948e+01   2.2997742e+02   8.0811613e+00   3.2178452e+02   9.7546581e+00   6.2805161e+01   3.1909430e+02   2.0785000e+02   1.6316839e+01   2.4666484e+02   2.7286490e+01   2.7132935e+02  -7.9482839e+00   2.3489258e+02  -2.3585032e+00   1.7373935e+02   1.1488924e+02   1.7614677e+02   7.3990194e+01   1.2514516e+02   1.7133290e+02   4.5358452e+02   6.3096903e+00   2.4266355e+02   1.5378839e+00   3.4899806e+02  -5.9882323e+00   2.9709258e+02  -1.5109665e+01   3.6083677e+02   1.9158219e+01   2.4591774e+02  -8.2150323e+00   2.4983065e+02  -2.0420645e+01   3.0670613e+02  -1.3585200e+01   2.1622581e+01   4.8194710e+01   3.2153419e+02   5.9043613e+00   1.9208645e+02   8.0229535e+01   2.7719097e+02  -4.9839871e+00   1.3782677e+02   1.4609450e+02   4.1883548e+01   1.0406090e+01   2.7102871e+02   7.4641548e+00   2.4064097e+02  -2.9851484e+00   4.8467742e+02   1.7081290e+01   1.8607226e+02   8.3153252e+01   3.0945742e+02   3.8042761e+01   2.7800065e+02   6.9514787e+01   2.2682226e+02   1.7404542e+01   3.0549613e+02   4.4466116e+01   4.2953387e+02  -9.9172258e+00   3.9010968e+02   1.7472516e+01   1.7268484e+02   1.7927747e+02   3.9207548e+02   2.1924284e+01   3.6230613e+02   1.3646477e+01   3.0218290e+02   1.0665763e+02   3.0026452e+02   1.2588516e+01   2.6167710e+02   1.5666477e+01   2.2842226e+02   4.1694452e+00   8.9122258e+01   1.2876861e+02   2.9796645e+02   1.5056555e+01   2.7115806e+02   1.4636710e+01   1.7277903e+02  -1.2299419e+01   3.2508645e+02   2.7932761e+01
   2.1683774e+02   1.0653303e+01   2.9180774e+02  -9.6026839e+00   3.9428387e+01  -9.7536258e+00   2.9995258e+02  -1.3812981e+01   3.0384387e+02   1.1492490e+01   3.3313452e+02  -9.7343097e+00   2.4358323e+02   1.6361592e+02   2.8489323e+02   6.6717677e+00   2.5857516e+02   7.9301161e+00   2.0377935e+02   1.5196361e+01   3.0534871e+02   1.1114684e+01   2.3934355e+02   3.9805806e+00   3.0325323e+02  -1.0865097e+01   2.3849742e+02   1.8591214e+02   2.4292839e+02  -2.0339432e+01   2.1783677e+02   2.2919832e+01   3.5974677e+02   2.5950903e+01   3.5169000e+02   6.3067355e+00   3.2664258e+02   1.0943432e+01   1.8160871e+02   1.6692163e+02   2.2503516e+02   1.4159445e+01   2.7261226e+02   1.6531342e+01   3.7813387e+02  -1.5112645e+01   2.2811000e+02   5.2424903e+00   4.1118097e+02   1.6745200e+01   3.2653000e+02  -1.6159484e+00   2.1606742e+02  -3.6560387e+00   3.5768452e+02   1.4692658e+01   9.1145161e+01   2.8658710e+02   1.7032000e+02   3.1649239e+01   2.4643484e+02   2.8014890e+01   2.7213935e+02  -1.1253084e+01   1.6470258e+02  -2.8973303e+01   1.9516935e+02   1.3222484e+02   1.8452677e+02   4.7039794e+01   1.0419516e+02   2.3781890e+02   4.0915452e+02   2.6104090e+01   2.4670355e+02   1.4446839e+00   3.8008806e+02   4.0445677e+00   2.4556258e+02  -6.6572645e+00   4.9836677e+02   8.5858194e+00   2.3957774e+02   1.0052168e+01   2.8174065e+02   8.8365548e+00   2.8118613e+02   6.6464000e+00   1.2292581e+01   3.4941110e+01   3.5325419e+02   3.7467613e+00   1.6255645e+02   1.2768194e+02   2.5505097e+02  -1.7427871e+00   1.4187677e+02   1.3267050e+02   4.1313548e+01   2.2616903e+00   2.7307871e+02   7.5801548e+00   2.5750097e+02  -2.5143948e+01   4.5810742e+02   2.4206890e+01   1.6360226e+02   9.1990852e+01   2.9439742e+02   1.3475613e+00   3.1005065e+02   1.2190787e+01   2.2249226e+02   8.3209419e+00   3.2411613e+02   5.3266516e+01   4.5722387e+02   2.8927574e+01   3.2982968e+02   3.4574916e+01   1.7325484e+02   1.7533187e+02   3.5959548e+02   2.5522684e+01   3.1058613e+02   1.7354077e+01   1.9123290e+02   1.0001363e+02   2.8661452e+02  -1.6694839e+00   2.8791710e+02   3.3377277e+01   1.9566226e+02  -1.3209755e+01   1.1398226e+02   1.2558981e+02   2.8315645e+02   3.2711355e+01   2.3610806e+02   1.8960710e+01   1.8448903e+02  -4.8062194e+00   4.1041645e+02   1.8766361e+01
   2.0416774e+02  -3.3309677e-01   2.1795774e+02  -1.5214684e+01   3.9238387e+01  -2.9458426e+01   2.4581258e+02  -1.7051781e+01   2.9412387e+02   2.3100903e+00   2.9446452e+02  -1.3880710e+01   1.9877323e+02   1.3730072e+02   2.4227323e+02  -7.4386323e+00   2.7053516e+02  -5.5668387e-01   2.3315935e+02   1.8565961e+01   2.8357871e+02   2.9286284e+01   2.5281355e+02  -1.2187019e+01   2.9015323e+02   7.8429032e+00   1.7758742e+02   2.0535494e+02   2.9421839e+02  -3.0263226e-01   2.2421677e+02   3.9029432e+01   3.5759677e+02   1.2602903e+01   3.4826000e+02   3.2011355e+00   2.6225258e+02   5.5246323e+00   1.6121871e+02   1.1579283e+02   2.3470516e+02  -2.4424155e+01   2.5504226e+02   7.1269419e+00   2.7060387e+02   2.5797548e+00   1.9182000e+02   8.8156903e+00   3.9794097e+02   2.4704400e+01   3.2167000e+02  -7.1871484e+00   2.3140742e+02   9.6367613e+00   3.1906452e+02  -3.8747742e+01   8.0665161e+01   2.9690550e+02   1.5442000e+02   5.7312387e+00   2.6200484e+02   1.9769290e+01   2.3718935e+02   4.2029161e+00   1.5037258e+02  -3.3069032e+00   2.1782935e+02   1.3479204e+02   1.9390677e+02   6.6759394e+01   1.1781516e+02   2.3862930e+02   4.8248452e+02   3.0857690e+01   2.3432355e+02   4.6750839e+00   3.0270806e+02  -1.2145032e+01   2.3371258e+02  -4.7092645e+00   4.8136677e+02   6.8058194e+00   2.6943774e+02   1.5993368e+01   3.1393065e+02   2.6135484e-01   3.9694613e+02  -1.6424400e+01  -9.2874194e+00   3.2667510e+01   3.7806419e+02   7.3319613e+00   1.5546645e+02   1.2510914e+02   3.1048097e+02   2.6828129e+00   1.1830677e+02   1.4246610e+02   3.0453548e+01  -5.8295097e+00   2.9035871e+02  -3.1322452e+00   2.3879097e+02  -4.2127148e+01   3.9472742e+02   3.4672903e+00   1.5950226e+02   1.0727885e+02   2.6197742e+02   5.0101161e+01   2.7781065e+02   4.1149987e+01   1.9363226e+02  -1.3940258e+01   3.0154613e+02  -5.7378839e+00   4.3928387e+02  -7.4472258e+00   3.5625968e+02   1.7560516e+01   1.6001484e+02   1.4891107e+02   3.5183548e+02   1.8523484e+01   2.6616613e+02  -1.5992323e+01   1.9428290e+02   8.8679626e+01   2.9726452e+02   9.7285161e+00   2.9429710e+02   1.0068774e+00   1.4299226e+02   9.6384516e-01   8.3262258e+01   1.3538741e+02   2.9077645e+02   4.6151755e+01   2.5915806e+02   1.7546710e+01   2.2624903e+02   4.4729806e+00   4.3813645e+02   1.9838761e+01
   2.1202774e+02   8.4181032e+00   2.1909774e+02  -3.0258839e+00   3.7618387e+01  -2.1568826e+01   2.6115258e+02  -1.1138981e+01   2.8255387e+02  -4.3843097e+00   2.9980452e+02  -1.2079097e+00   1.5748323e+02   1.4179392e+02   2.9970323e+02   4.0669677e+00   2.7200516e+02   2.4855716e+01   1.9438935e+02   2.0377561e+01   2.8210871e+02   9.5938839e+00   2.7924355e+02   3.2185806e+00   2.9073323e+02  -2.4483497e+01   2.6844742e+02   2.1870614e+02   2.6459839e+02  -1.8330323e+00   2.2092677e+02  -1.3417368e+01   3.7902677e+02   3.0548503e+01   3.4926000e+02   2.0551135e+01   1.6259258e+02   1.1174323e+00   1.7136871e+02   1.5384083e+02   2.4884516e+02  -1.6405355e+01   2.8451226e+02  -4.6606581e+00   2.5184387e+02  -1.8679445e+01   2.6863000e+02   3.6330890e+01   3.4461097e+02   1.5690800e+01   3.0719000e+02   1.3311252e+01   2.9497742e+02   1.5841161e+01   3.3087452e+02   7.6974581e+00   4.9425161e+01   3.2259470e+02   1.7090000e+02   3.7932839e+01   2.8766484e+02   4.5866490e+01   2.5551935e+02  -8.0634839e+00   2.2561258e+02  -8.9961032e+00   2.2001935e+02   1.5284684e+02   1.8937677e+02   5.8881794e+01   1.2204516e+02   1.8463090e+02   4.9753452e+02   2.5703690e+01   2.0970355e+02   1.8644684e+01   3.5708806e+02  -1.8115432e+01   3.1571258e+02   9.4007355e+00   4.3426677e+02  -2.8618065e-01   3.2376774e+02   1.9266968e+01   3.0159065e+02   4.0585548e+00   4.2222613e+02  -7.7680000e-01   1.8625806e+00   2.6395510e+01   3.5430419e+02  -1.2247239e+01   1.8251645e+02   1.4961514e+02   2.9467097e+02  -2.5912387e+01   1.3677677e+02   1.4469850e+02   4.0643548e+01   4.7852903e+00   2.2526871e+02   7.5549548e+00   2.0369097e+02  -2.6699148e+01   4.0043742e+02   6.3404903e+00   1.7469226e+02   7.5823652e+01   2.6329742e+02   2.3995561e+01   2.3972065e+02   2.3867187e+01   2.2610226e+02   4.0172142e+01   3.3811613e+02   2.9816516e+01   5.2285387e+02   3.4971742e+00   4.1029968e+02   2.9617316e+01   1.5839484e+02   1.3633067e+02   4.1326548e+02   3.4709084e+01   3.1458613e+02   1.8224077e+01   1.6347290e+02   1.0590443e+02   3.7536452e+02   2.0580516e+01   3.2862710e+02   1.5690477e+01   1.4866226e+02   1.6510245e+01   1.1002226e+02   1.8028661e+02   2.7334645e+02   2.4061548e+00   2.5544806e+02  -1.7916490e+01   1.7924903e+02  -1.0297019e+01   4.0170645e+02   7.7031613e+00
   1.4269774e+02   1.7584503e+01   2.2276774e+02  -9.2194839e+00   3.9858387e+01  -6.7480258e+00   2.5667258e+02  -8.2605806e+00   2.6593387e+02  -1.3847097e+00   2.8280452e+02  -1.8790968e-01   1.3286323e+02   1.1085352e+02   3.1712323e+02   2.2433677e+00   2.5462516e+02   1.7096116e+01   2.1148935e+02  -2.1304387e+00   2.9110871e+02  -3.2261161e+00   2.0343355e+02  -1.6386619e+01   2.8425323e+02   9.1249032e+00   2.3296742e+02   1.7292454e+02   2.9849839e+02   3.5949677e+00   2.2316677e+02   1.5163432e+01   3.0498677e+02   2.2331703e+01   3.4997000e+02  -9.8356645e+00   2.5621258e+02  -6.8021677e+00   1.8798871e+02   1.2479123e+02   2.2141516e+02   3.9904516e-01   2.7090226e+02  -2.8185806e-01   2.4489387e+02   7.4965548e+00   2.3858000e+02   2.6934890e+01   3.9151097e+02   2.3178800e+01   2.9029000e+02  -1.2146748e+01   2.9887742e+02   5.4791613e+00   3.7492452e+02  -9.4065419e+00   5.5235161e+01   3.0945990e+02   2.0328000e+02   9.9124387e+00   2.4533484e+02   3.9392890e+01   2.5413935e+02  -1.3813084e+01   1.6494258e+02   1.3427497e+01   2.1220935e+02   1.2819164e+02   1.9756677e+02   6.2516594e+01   1.1395516e+02   1.7070810e+02   4.7143452e+02   2.6831690e+01   2.2632355e+02  -2.8064916e+01   3.4570806e+02   2.3374968e+01   2.4537258e+02   1.3937935e+01   5.2616677e+02   5.5018194e+00   2.5448774e+02   1.4379368e+01   2.7093065e+02  -2.2298645e+01   3.4675613e+02  -2.9200000e-02  -1.6907419e+01   3.5137110e+01   3.5015419e+02  -2.9523871e-01   1.9451645e+02   9.8885135e+01   2.3129097e+02   8.4980129e+00   1.6025677e+02   1.3696010e+02   2.6363548e+01   2.4547690e+01   2.2845871e+02   1.5797548e+00   1.9650097e+02  -2.8413948e+01   3.9038742e+02   1.3854490e+01   1.7460226e+02   8.5690852e+01   2.3734742e+02   1.3281561e+01   2.6610065e+02   4.1706787e+01   2.1749226e+02  -5.0890581e+00   1.9049613e+02   3.2626116e+01   5.4610387e+02   3.5507174e+01   4.1572968e+02  -1.1777084e+01   1.4363484e+02   1.1251147e+02   3.6450548e+02   1.2899884e+01   2.7420613e+02   1.7454477e+01   1.6551290e+02   1.2869123e+02   3.4146452e+02   2.9092516e+01   3.8300710e+02   4.9100774e+00   1.7085226e+02  -5.6449548e+00   1.2893226e+02   1.2206381e+02   3.1691645e+02   1.4580555e+01   2.7801806e+02  -6.5320903e+00   1.7458903e+02  -2.6342194e+00   3.3227645e+02   1.9447561e+01
   1.4364774e+02   1.8888503e+01   2.7266774e+02  -1.4021484e+01   5.0048387e+01   1.9346774e+01   2.8781258e+02  -1.5891781e+01   2.4412387e+02   3.5270090e+01   2.9965452e+02   1.3324090e+01   1.7577323e+02   1.3085072e+02   3.1093323e+02  -8.4114323e+00   2.9191516e+02  -1.0117084e+01   1.9348935e+02   1.4969561e+01   1.7453871e+02  -6.9905161e+00   1.4943355e+02   2.3503381e+01   2.7449323e+02  -8.4742968e+00   2.4858742e+02   2.2838494e+02   2.3063839e+02  -4.8762323e+00   2.7459677e+02   4.9990323e+00   3.1331677e+02   2.1805303e+01   3.0492000e+02   5.7683355e+00   2.7083258e+02   1.5268232e+01   1.8631871e+02   1.2097483e+02   2.0679516e+02   3.6686452e+00   2.8137226e+02   5.7170542e+01   3.0555387e+02  -5.7862452e+00   3.0182000e+02  -2.1743097e+00   3.9013097e+02   3.6692000e+00   2.9457000e+02  -1.5019148e+01   2.9278742e+02  -1.4273639e+01   3.4797452e+02   2.4939458e+01   6.4235161e+01   2.6630990e+02   1.6828000e+02   1.4952439e+01   2.4471484e+02   2.3152490e+01   2.3961935e+02   8.1851613e-01   1.4456258e+02   1.4478968e+00   1.8039935e+02   1.0854644e+02   2.2218677e+02   6.2446994e+01   1.2209516e+02   2.2238690e+02   4.5467452e+02   1.6412490e+01   2.3299355e+02   1.7111484e+01   4.1642806e+02  -1.7092632e+01   2.4252258e+02   1.4205935e+01   3.2112677e+02   8.6250194e+00   2.3472774e+02   3.0101677e+00   2.4402065e+02   3.8541548e+00   3.9561613e+02   9.7320000e+00  -1.8074194e+00   3.5979110e+01   3.2877419e+02  -6.9648387e+00   1.7427645e+02   1.2498434e+02   2.6943097e+02   2.4636813e+01   1.7082677e+02   1.9854450e+02   1.5833548e+01   1.3530090e+01   2.4721871e+02   1.1028955e+01   1.9155097e+02  -5.6379484e+00   3.5377742e+02   6.1232903e+00   1.5665226e+02   6.7166852e+01   2.3508742e+02  -1.2007639e+01   2.6615065e+02   4.4082787e+01   2.0087226e+02   7.1005419e+00   2.4007613e+02   3.0279716e+01   5.3691387e+02  -1.1317626e+01   3.4715968e+02   3.8085161e+00   1.3115484e+02   1.6640987e+02   3.9483548e+02   2.1753484e+01   2.4249613e+02   1.6901277e+01   2.1232290e+02   1.0165643e+02   2.6876452e+02   1.5708516e+01   3.4215710e+02   3.1280774e+00   2.1476226e+02  -2.2257755e+01   1.1898226e+02   1.6985981e+02   3.0772645e+02   2.4885755e+01   2.7391806e+02  -3.8740903e+00   1.8372903e+02  -7.1754194e+00   3.4822645e+02  -1.0828439e+01
   1.5040774e+02   6.2077032e+00   2.1157774e+02  -1.6324284e+01   2.6858387e+01   5.5319742e+00   2.3872258e+02  -2.2914581e+01   2.4555387e+02   1.0105690e+01   3.1880452e+02  -1.1967910e+01   1.3172323e+02   1.2832472e+02   3.0612323e+02   6.8833677e+00   2.7062516e+02   9.9661161e+00   2.2738935e+02   2.2787561e+01   2.3138871e+02  -9.1585161e+00   1.6510355e+02  -1.1080219e+01   2.7582323e+02   3.2930323e-01   2.6234742e+02   2.0428414e+02   3.0930839e+02   1.7350168e+01   3.4250677e+02   1.8946232e+01   3.9931677e+02   6.3153032e+00   3.0278000e+02   3.0295355e+00   3.4264258e+02   7.6634323e+00   2.0950871e+02   1.1787963e+02   2.2603516e+02  -1.4110555e+01   2.5456226e+02   1.4616534e+02   2.8689387e+02  -1.7673445e+01   2.7968000e+02   2.7786890e+01   3.5580097e+02   3.2315600e+01   2.6624000e+02   2.4777252e+01   2.9563742e+02   7.8783613e+00   3.1830452e+02   5.8430581e+00   6.9525161e+01   2.8183670e+02   1.6680000e+02   8.3608387e+00   2.5257484e+02   1.8053690e+01   2.2194935e+02  -1.7178839e+00   1.3770258e+02  -2.1203303e+01   1.7644935e+02   1.1462244e+02   2.2133677e+02   5.2894994e+01   1.3033516e+02   2.0391770e+02   4.8281452e+02   3.8311290e+01   2.1637355e+02  -1.6891613e-01   4.0851806e+02   2.2160168e+01   2.1766258e+02  -7.5526452e-01   4.1645677e+02  -1.2341381e+01   2.4076774e+02  -1.8233032e+01   2.4055065e+02  -1.9182452e+00   3.0646613e+02  -2.8756000e+01  -1.8097419e+01   3.8562310e+01   2.8244419e+02  -7.9684387e+00   1.8513645e+02   1.0625554e+02   2.7767097e+02   2.3447613e+01   2.2872677e+02   2.0286250e+02   3.6743548e+01  -2.7127097e+00   2.6992871e+02  -6.7845161e-02   2.3007097e+02  -4.5909548e+01   4.4696742e+02  -1.3761910e+01   1.7850226e+02   9.6228852e+01   2.6718742e+02   4.3164361e+01   3.0443065e+02   6.3590387e+01   2.0277226e+02   2.1088542e+01   2.7421613e+02   2.7638516e+01   5.6210387e+02  -1.2142826e+01   3.2772968e+02   4.6552916e+01   1.3963484e+02   1.4516147e+02   4.5202548e+02   4.8368284e+01   2.6401613e+02   1.3559677e+01   1.9975290e+02   1.2743203e+02   3.1491452e+02   3.2116516e+01   3.5858710e+02   6.0536774e+00   2.6228226e+02  -1.9193548e+00   1.1393226e+02   1.4778381e+02   2.9334645e+02   5.8186155e+01   2.9115806e+02   8.6067097e+00   1.3358903e+02  -2.8842194e+00   3.5541645e+02   1.0926361e+01
   1.9955774e+02  -8.0542968e+00   3.1090774e+02  -6.8906839e+00   3.3658387e+01  -1.5152026e+01   3.7757258e+02  -2.0692581e+01   2.4336387e+02   4.8508903e+00   2.9099452e+02   2.7368903e+00   1.4001323e+02   7.8861523e+01   3.0274323e+02  -2.7366232e+01   2.9653516e+02   1.1083316e+01   2.2453935e+02   2.0655613e+00   3.5915871e+02  -7.7601161e+00   2.4134355e+02  -8.2694194e+00   2.4668323e+02  -9.8694968e+00   4.0639742e+02   1.8760142e+01   2.6263839e+02  -1.2586232e+01   2.7654677e+02  -1.5869677e+00   3.2821677e+02   1.7853303e+01   3.4635000e+02   1.7839355e+00   2.8378258e+02  -8.3377677e+00   1.6426871e+02   1.2107883e+02   2.3889516e+02   1.8106452e+00   2.2299226e+02   1.3831094e+02   2.6179387e+02   7.2845548e+00   3.1163000e+02   1.3470890e+01   3.0747097e+02  -1.1628000e+01   3.1805000e+02   4.3424516e+00   3.0397742e+02   2.0351161e+01   3.6768452e+02  -1.4873419e+00   8.7145161e+01   2.6890710e+02   1.7694000e+02   8.7396387e+00   2.6462484e+02   1.8899690e+01   2.3866935e+02   1.0234516e+01   1.9299258e+02  -9.1465032e+00   1.6025935e+02   1.2282764e+02   2.4414677e+02   6.6120194e+01   1.2657516e+02   1.9845850e+02   4.7824452e+02   1.4146890e+01   2.2390355e+02  -1.3301316e+01   3.2732806e+02  -1.3494632e+01   2.3356258e+02  -4.8872645e+00   3.1655677e+02   1.5130619e+01   2.3734774e+02   1.8130568e+01   2.7145065e+02   1.8989755e+01   3.1365613e+02   1.0998800e+01   1.2092581e+01   7.2387110e+01   3.2839419e+02   8.7855613e+00   1.7146645e+02   1.2377914e+02   2.3248097e+02   2.1402813e+01   2.3206677e+02   1.6121530e+02   4.0643548e+01  -1.5947097e+00   3.2054871e+02   9.7425548e+00   2.2621097e+02  -3.7450748e+01   4.2962742e+02   1.6252903e+00   1.8774226e+02   9.9439652e+01   2.7813742e+02   2.2438361e+01   3.5677065e+02   5.8973187e+01   1.8458226e+02   1.8593742e+01   2.5183613e+02   3.4908916e+01   5.6460387e+02  -3.3972826e+01   3.1929968e+02  -9.1026839e+00   1.4282484e+02   1.9423627e+02   4.4750548e+02   4.4729884e+01   2.5354613e+02   1.6637277e+01   2.3051290e+02   1.1573123e+02   3.1881452e+02   4.6545161e+00   3.6043710e+02   2.0475677e+01   2.2956226e+02  -6.9617548e+00   9.3172258e+01   1.7363461e+02   3.4763645e+02   1.6842955e+01   2.5025806e+02  -1.9551290e+01   1.5967903e+02  -1.4491419e+01   4.0641645e+02   1.9963613e+00
   1.7593774e+02   2.6505303e+01   3.3280774e+02  -5.7426839e+00   1.5280839e+02  -1.4025806e-02   3.1619258e+02  -2.1402181e+01   2.2484387e+02  -1.1997510e+01   3.2313452e+02  -3.0884310e+01   9.9253226e+01   1.0573232e+02   2.9955323e+02   9.0289677e+00   2.9372516e+02  -1.0171884e+01   1.9200935e+02   2.8617961e+01   2.8581871e+02   4.3708387e-01   2.6177355e+02   1.5706181e+01   2.2473323e+02   1.3986503e+01   3.7391742e+02  -1.4111458e+01   3.0492839e+02  -1.7294323e+00   2.4540677e+02   1.8094232e+01   3.6369677e+02   3.6444903e+01   2.8983000e+02   3.4165535e+01   3.5497258e+02   6.4370323e+00   1.8745871e+02   1.0626363e+02   2.0841516e+02   1.7790452e+00   2.2313226e+02   1.2443974e+02   2.6027387e+02  -4.3538452e+00   2.8073000e+02   2.8032890e+01   2.6723097e+02   1.4211200e+01   2.7848000e+02  -3.1119484e+00   3.2716742e+02   3.6925961e+01   2.9820452e+02  -2.3268942e+01   8.3855161e+01   2.4874030e+02   1.7099000e+02   2.5956387e+00   2.5957484e+02   2.8253690e+01   2.1570935e+02   7.1316129e-02   2.2108258e+02  -2.8237032e+00   1.9377935e+02   8.8806039e+01   2.1342677e+02   3.7627794e+01   1.2781516e+02   1.8125930e+02   4.5448452e+02   2.7237690e+01   2.3051355e+02  -3.2101161e+00   3.8385806e+02   3.7429677e+00   2.4404258e+02  -2.3195665e+01   4.2926677e+02   2.3543819e+01   2.5029774e+02  -2.6654323e+00   2.3526065e+02  -4.0504516e-01   3.2965613e+02  -9.7112000e+00  -9.9074194e+00   3.7677110e+01   3.1977419e+02   4.8051613e+00   1.7008645e+02   1.1631954e+02   2.9424097e+02   2.4272013e+01   1.9687677e+02   1.9494050e+02   2.7403548e+01   9.6544903e+00   2.8211871e+02   1.7476955e+01   2.2479097e+02  -1.5577148e+01   4.2086742e+02  -1.7623910e+01   1.7736226e+02   6.5510052e+01   2.3492742e+02   1.4105161e+01   3.3272065e+02   5.1567187e+01   2.2844226e+02   8.7949419e+00   2.7064613e+02   2.5684116e+01   5.2303387e+02   1.2232774e+01   3.4496968e+02   1.9553716e+01   1.5725484e+02   1.6332187e+02   4.3354548e+02   2.4416684e+01   2.7763613e+02   6.7500774e+00   1.9066290e+02   1.2043923e+02   2.9776452e+02   1.2388516e+01   3.5610710e+02   1.5542077e+01   2.2376226e+02   1.6312245e+01   1.0331226e+02   1.7511341e+02   2.7444645e+02   2.8128155e+01   2.8929806e+02   4.4155097e+00   1.7810903e+02   5.7041806e+00   4.3189645e+02   3.8477961e+01
   2.0193774e+02  -2.0004697e+01   2.7090774e+02   8.2931613e-01   3.5785839e+02  -4.6802581e-01   3.2219258e+02  -1.7542181e+01   2.5760387e+02  -5.0083097e+00   2.8537452e+02   1.5276490e+01   1.1934323e+02   7.9705123e+01   3.9222323e+02  -3.3463226e-01   2.9591516e+02   5.8429161e+00   2.2586935e+02  -8.8508387e+00   2.8572871e+02   8.4942839e+00   2.9619355e+02   3.5325806e+00   2.5068323e+02  -1.9469497e+01   3.2691742e+02   5.9785419e+00   2.5506839e+02   4.0693677e+00   3.3364677e+02   2.1850323e+00   2.8555677e+02   1.0261032e+00   3.2207000e+02   3.4633548e-01   3.3364258e+02   3.8634323e+00   1.5888871e+02   1.3630923e+02   1.9560516e+02  -8.1961548e+00   1.8099226e+02   1.0158094e+02   2.3284387e+02  -4.8944516e-01   3.0325000e+02   2.0421290e+01   3.6394097e+02   1.3384400e+01   2.5053000e+02   3.9840516e+00   2.9216742e+02  -8.1740387e+00   3.3554452e+02  -1.5636142e+01   7.5995161e+01   2.8717910e+02   1.8704000e+02   6.8316387e+00   2.6076484e+02   5.0438490e+01   2.3756935e+02  -1.4374839e+00   2.6799258e+02  -1.6046503e+01   1.7877935e+02   1.2900604e+02   2.3990677e+02   4.5699394e+01   1.5266516e+02   2.2684130e+02   4.0939452e+02   1.7794890e+01   2.4061355e+02  -5.7781161e+00   3.6147806e+02   1.0113368e+01   2.9071258e+02   3.2210735e+01   3.4016677e+02   1.3241819e+01   2.5867774e+02   1.5804168e+01   2.3483065e+02   1.2729355e+01   3.1237613e+02  -1.4468800e+01  -1.4237419e+01   1.5543510e+01   3.1158419e+02  -8.4896387e+00   1.7936645e+02   9.7097135e+01   2.2352097e+02   1.6589613e+01   1.5325677e+02   1.4033010e+02   4.2363548e+01  -1.6302310e+01   2.5973871e+02  -4.4264516e-01   2.4802097e+02  -3.8915548e+01   4.5162742e+02  -1.4134710e+01   1.8188226e+02   8.4148452e+01   2.2387742e+02   2.6291613e+00   3.5100065e+02   1.7864787e+01   1.6677226e+02   1.6588542e+01   2.5021613e+02   2.5038516e+01   5.5722387e+02   1.9975742e+00   3.2853968e+02   1.2058116e+01   1.4972484e+02   1.8959427e+02   4.3607548e+02   1.1934284e+01   2.7497613e+02   1.0532877e+01   1.6832290e+02   1.0370643e+02   3.0111452e+02   7.2051613e-01   3.1438710e+02   2.0696774e+00   1.7209226e+02   1.1675845e+01   1.0760226e+02   1.5391021e+02   3.1601645e+02   9.6125548e+00   2.2477806e+02   1.0727110e+01   1.7229903e+02   1.1448981e+01   4.0427645e+02   2.9447561e+01
   2.1307774e+02   1.0434103e+01   2.5742774e+02  -1.7142284e+01   3.6018839e+02   9.8655742e+00   3.0272258e+02  -1.2745806e+00   2.5817387e+02   2.2616090e+01   2.9265452e+02  -1.8925910e+01   1.4401323e+02   1.1492152e+02   2.9531323e+02  -5.3518323e+00   3.1362516e+02   1.3376116e+01   1.9777935e+02   3.5863613e+00   3.3648871e+02   1.0934839e+00   2.4934355e+02  -4.5294194e+00   2.5006323e+02   1.1770103e+01   2.8815742e+02   2.2219342e+01   3.3897839e+02  -1.6313432e+01   2.7559677e+02   2.3729032e+01   3.6083677e+02   3.6393703e+01   3.5211000e+02  -1.2486865e+01   3.9678258e+02   3.6432232e+01   1.6707871e+02   1.1632403e+02   1.5103516e+02   1.4194452e+00   1.5170226e+02   8.9014142e+01   1.8022387e+02   5.7701548e+00   2.8763000e+02   7.5308903e+00   3.6423097e+02  -1.2018800e+01   2.7476000e+02   4.2856516e+00   2.9735742e+02   3.8410761e+01   3.1730452e+02  -1.3456942e+01   5.3095161e+01   2.5254110e+02   1.9199000e+02   8.6756387e+00   2.4233484e+02   2.2532890e+01   2.5085935e+02   1.3449316e+01   2.7904258e+02  -3.0503226e-02   2.0625935e+02   1.0290764e+02   2.1809677e+02   5.7734194e+01   1.5528516e+02   1.9882170e+02   4.5634452e+02   3.6518890e+01   2.3618355e+02   9.0562839e+00   3.7408806e+02  -6.5654323e+00   2.7995258e+02   1.9121535e+01   3.7183677e+02  -7.1517806e+00   2.3681774e+02   3.8429677e+00   2.4697065e+02   1.4278155e+01   3.0556613e+02  -1.5874000e+01   4.0925806e+00   4.8557110e+01   3.6111419e+02   2.7379613e+00   1.8341645e+02   1.1144314e+02   2.0357097e+02   7.9956129e+00   1.4410677e+02   1.7882210e+02   1.9983548e+01   1.6348090e+01   3.0188871e+02   5.3253548e+00   2.2717097e+02  -2.9297548e+01   4.6505742e+02   5.5008903e+00   1.5946226e+02   9.7612052e+01   2.4708742e+02   1.7242361e+01   3.0805065e+02   1.5110787e+01   1.6163226e+02   5.5197419e+00   2.3164613e+02   4.3524116e+01   5.2853387e+02   2.9972774e+01   3.3253968e+02   2.9738116e+01   1.7139484e+02   1.4453067e+02   4.0740548e+02   3.7367884e+01   3.3911613e+02   4.3616774e+00   1.8766290e+02   1.1967923e+02   3.3141452e+02  -1.6534839e+00   3.2515710e+02  -5.8919226e+00   1.8304226e+02   1.3039845e+01   1.1064226e+02   1.4928701e+02   3.1139645e+02   1.8212155e+01   2.3048806e+02   4.8903097e+00   1.7319903e+02  -8.5230194e+00   2.8751645e+02  -5.4163871e-01
   2.5797774e+02   6.6021032e+00   2.5837774e+02  -6.2182839e+00   2.4404839e+02   1.7966774e+01   3.4010258e+02  -1.2314981e+01   2.6603387e+02  -1.3772710e+01   2.7018452e+02   4.6816903e+00   1.7463323e+02   1.1766192e+02   3.0436323e+02  -1.4595832e+01   2.8372516e+02  -1.6661884e+01   1.6572935e+02   1.2810361e+01   3.0677871e+02   1.2430284e+01   2.3229355e+02  -3.5054194e+00   2.8139323e+02   1.1637032e+00   2.8325742e+02   2.0851342e+01   3.3544839e+02  -3.0310323e+00   2.9430677e+02   1.7852232e+01   2.3493677e+02   2.6845703e+01   3.1245000e+02   7.9259355e+00   3.2211258e+02   1.2545832e+01   1.6193871e+02   1.2902523e+02   1.9836516e+02   2.1530452e+00   1.4856226e+02   8.2555342e+01   1.8584387e+02   4.2205548e+00   3.0158000e+02   5.4148903e+00   3.9513097e+02   1.8889200e+01   3.3119000e+02  -6.9487484e+00   3.1849742e+02   1.6529561e+01   3.7811452e+02   1.8182581e+00   9.2335161e+01   2.5782190e+02   1.5294000e+02   3.1509639e+01   2.3686484e+02   4.3830490e+01   2.6528935e+02  -3.0850839e+00   2.5137258e+02  -1.1336903e+01   2.0577935e+02   1.1646604e+02   2.0752677e+02   3.9389794e+01   1.3428516e+02   1.7103170e+02   4.5610452e+02   2.1580903e+00   1.9685355e+02  -8.8973161e+00   3.2956806e+02   6.9461677e+00   2.9923258e+02  -6.7108645e+00   3.1283677e+02   2.3821935e-01   2.3672774e+02  -2.0819832e+01   2.8583065e+02  -1.1300645e+01   2.7237613e+02  -4.6988000e+00  -5.4274194e+00   3.0978710e+01   3.3706419e+02  -1.0478039e+01   1.8332645e+02   1.4140034e+02   1.7105097e+02   5.7872129e+00   1.6739677e+02   1.8019890e+02   4.3603548e+01  -2.3515097e+00   2.6926871e+02   2.1249548e+00   2.3555097e+02  -2.4537948e+01   4.7772742e+02   1.8967290e+01   2.0917226e+02   7.7775252e+01   2.0587742e+02  -1.0780839e+01   2.7653065e+02   1.8922387e+01   1.9558226e+02   8.9537419e+00   2.5416613e+02   3.0382516e+01   3.0972387e+02   2.2216757e+02   3.5034968e+02  -1.2636684e+01   1.5111484e+02   2.0100307e+02   3.7173548e+02  -8.7851613e-01   2.9582613e+02   1.4394877e+01   2.3609290e+02   1.0671483e+02   2.9501452e+02  -1.4091484e+01   3.0572710e+02  -2.9047523e+01   1.6471226e+02  -3.4937548e+00   9.4742258e+01   1.4879901e+02   3.0877645e+02  -1.1528245e+01   2.1991806e+02  -1.2984090e+01   1.7662903e+02   3.7725806e+00   2.3813645e+02   9.6487613e+00
   2.2064774e+02   1.3398503e+01   2.2742774e+02  -1.6452284e+01   3.4970839e+02  -1.9602581e-01   3.4157258e+02  -2.6572581e+01   2.7498387e+02   3.4112903e+00   3.2099452e+02  -2.8093110e+01   1.6105323e+02   1.0345832e+02   3.6350323e+02  -7.8470323e+00   3.0772516e+02   9.7081161e+00   1.8277935e+02   1.2876361e+01   3.4243871e+02   7.7174839e+00   2.5796355e+02  -1.0839019e+01   2.9353323e+02  -1.3667497e+01   2.7625742e+02   1.0651342e+01   3.5492839e+02  -1.1869432e+01   2.6483677e+02   7.9698323e+00   3.2150677e+02   6.1101032e+00   3.4173000e+02   7.2935355e+00   3.5992258e+02   2.9510323e+00   1.5312871e+02   1.6749003e+02   1.7255516e+02   5.1178452e+00   1.9123226e+02   9.2711742e+01   2.1327387e+02  -3.2538452e+00   2.9435000e+02   5.7032903e+00   4.2847097e+02  -6.6880000e+00   2.9343000e+02   1.6920516e+00   3.4478742e+02   1.6946361e+01   3.1844452e+02  -6.6481419e+00   5.6905161e+01   2.9446630e+02   1.6418000e+02  -1.1895613e+00   2.1347484e+02   2.5751690e+01   2.4237935e+02   4.5077161e+00   1.6304258e+02  -2.2370503e+01   1.8901935e+02   1.1904684e+02   2.0656677e+02   5.1886594e+01   1.4947516e+02   1.4643650e+02   4.6124452e+02   2.5036890e+01   2.1237355e+02  -4.6891613e-01   3.2428806e+02   6.9856774e-01   2.6490258e+02   1.2565535e+01   3.0436677e+02   7.2458194e+00   2.3538774e+02   1.7673677e+00   3.0407065e+02  -1.1289845e+01   3.1394613e+02  -4.8344000e+00  -3.0974194e+00   4.3702310e+01   3.6168419e+02   1.3502361e+01   2.3141645e+02   9.7743135e+01   1.7171097e+02   1.1834413e+01   1.9925677e+02   1.7841010e+02   3.2833548e+01   7.7500903e+00   2.7397871e+02  -2.5318452e+00   2.2040097e+02  -2.2655948e+01   4.5419742e+02  -1.5030968e-01   1.7069226e+02   1.0423365e+02   2.4824742e+02  -9.8504387e+00   3.1167065e+02   2.4681187e+01   1.5620226e+02   9.5414194e-01   2.2907613e+02   1.2679716e+01   3.7728387e+02   2.3607277e+02   3.0905968e+02  -7.0934839e+00   1.5834484e+02   1.3052467e+02   3.4450548e+02   1.4919884e+01   3.0406613e+02   2.2595677e+01   1.7109290e+02   1.3510483e+02   3.0701452e+02  -4.7514839e+00   2.9634710e+02   3.1728774e+00   2.4985226e+02   3.7950452e+00   1.2098226e+02   1.5850981e+02   3.1891645e+02   3.0850555e+01   2.2963806e+02  -3.8116903e+00   1.5196903e+02  -3.4974619e+01   4.0517645e+02   2.6995561e+01
   2.6650774e+02   1.2449703e+01   2.2776774e+02  -2.1999484e+01   4.4265839e+02  -4.7820258e+00   2.9438258e+02  -1.4507381e+01   2.6350387e+02  -1.1280310e+01   2.7846452e+02  -2.2260710e+01   1.7434323e+02   9.7305123e+01   4.1350323e+02   4.4829677e+00   2.7886516e+02   7.7691613e-01   2.3048935e+02   2.0389561e+01   3.0143871e+02  -4.8125161e+00   2.6815355e+02  -1.3604219e+01   2.6915323e+02  -1.3187097e+01   2.8325742e+02   7.3813419e+00   3.1159839e+02  -1.4123032e+01   2.8640677e+02   1.2914232e+01   3.1893677e+02   1.9355703e+01   3.5354000e+02   2.2538735e+01   3.1725258e+02   1.4124632e+01   1.9417871e+02   1.5429603e+02   2.6541516e+02   4.1690452e+00   2.0485226e+02   1.1752214e+02   2.9075387e+02   2.2397755e+01   3.0739000e+02  -1.1569910e+01   4.4251097e+02  -1.5381200e+01   2.9057000e+02   1.6680852e+01   2.4621742e+02   1.0361961e+01   3.3397452e+02  -5.2705419e+00   4.9995161e+01   2.9497910e+02   1.4928000e+02  -2.4275613e+00   2.3062484e+02   2.8239690e+01   2.6970935e+02   7.2213161e+00   1.8366258e+02  -1.8540103e+01   2.4601935e+02   1.0734684e+02   2.1199677e+02   4.5072194e+01   1.3695516e+02   1.5681810e+02   4.7348452e+02   3.2527690e+01   2.4823355e+02   6.5122839e+00   3.4794806e+02  -1.1442323e+00   3.1885258e+02   1.5339535e+01   3.1521677e+02   1.2327819e+01   2.6496774e+02   9.0209677e+00   3.1778065e+02   3.9033548e+00   2.5599613e+02  -1.3058400e+01   4.1425806e+00   5.7593110e+01   4.0439419e+02   1.4935561e+01   1.5808645e+02   6.6799535e+01   2.3100097e+02  -9.4787871e+00   2.0830677e+02   1.7011610e+02   4.6313548e+01   1.1671690e+01   2.8635871e+02   5.3277548e+00   2.9269097e+02  -3.1679148e+01   4.4467742e+02   7.1812903e+00   1.9384226e+02   1.0019165e+02   2.2450742e+02  -2.8581239e+01   3.7743065e+02   4.3850387e+01   2.2325226e+02   9.7901419e+00   2.7987613e+02   2.1285716e+01   3.2147387e+02   2.0397757e+02   3.9834968e+02   2.5473316e+01   1.5930484e+02   1.8763787e+02   3.9221548e+02   2.0153084e+01   2.9758613e+02   1.5154077e+01   1.8113290e+02   1.5092163e+02   2.7461452e+02  -1.0059484e+01   2.9719710e+02  -9.2251226e+00   2.2699226e+02  -3.3761548e+00   1.2845226e+02   1.5120221e+02   2.9839645e+02   5.6872155e+01   2.1506806e+02  -9.0660903e+00   1.5815903e+02  -2.2298194e+00   4.2141645e+02  -1.2036387e+00
   2.5612774e+02   2.3470103e+01   2.0828774e+02   6.8389161e+00   4.1570839e+02  -2.7386026e+01   3.2176258e+02  -2.8797781e+01   2.8493387e+02  -1.9384710e+01   3.1423452e+02   8.2076903e+00   1.6777323e+02   8.1250723e+01   2.8398323e+02  -1.2725432e+01   2.9176516e+02   5.3649161e+00   2.5972935e+02  -4.4196387e+00   3.2762871e+02   2.2182284e+01   2.5462355e+02   2.2898181e+01   2.7863323e+02   1.1864503e+01   2.8734742e+02   1.0541419e+00   2.7321839e+02  -3.0926323e+00   2.5883677e+02   6.1698323e+00   2.8117677e+02   4.6666503e+01   3.2402000e+02   2.7090335e+01   3.1502258e+02  -9.8369677e+00   2.0431871e+02   1.8696483e+02   2.2517516e+02   8.4882452e+00   1.8813226e+02   1.0219974e+02   2.9846387e+02   2.4930955e+01   2.9663000e+02   2.7090890e+01   4.2113097e+02   2.0279200e+01   3.2405000e+02  -3.1375484e+00   3.1035742e+02   1.9560761e+01   3.5035452e+02  -3.5809419e+00   5.3905161e+01   2.9456630e+02   1.8656000e+02  -1.5999613e+00   2.5290484e+02   2.3067290e+01   2.8613935e+02   6.0569161e+00   2.3580258e+02  -6.5213032e+00   1.7420935e+02   1.4161164e+02   1.8075677e+02   2.4291394e+01   1.5366516e+02   1.7276130e+02   4.4215452e+02   1.8754090e+01   2.4532355e+02   4.6508387e-01   3.7951806e+02   2.6090168e+01   2.9980258e+02   7.5335355e+00   3.7174677e+02   1.4615419e+01   2.1600774e+02   7.2177677e+00   2.4545065e+02  -1.7310245e+01   3.6589613e+02   4.5796000e+00  -1.2517419e+01   5.1075910e+01   3.5968419e+02   3.5123613e+00   1.6365645e+02   1.2835394e+02   1.9129097e+02  -1.4519871e+00   2.1172677e+02   1.3565250e+02   3.0313548e+01   1.6231690e+01   2.6207871e+02  -1.1869845e+01   2.4974097e+02  -2.3623148e+01   4.6572742e+02   1.0787290e+01   1.5822226e+02   1.3242125e+02   2.2087742e+02   1.7919161e+01   3.3281065e+02   5.5699987e+01   2.0710226e+02   1.2982142e+01   2.8492613e+02   2.4731716e+01   3.5691387e+02   2.0058237e+02   4.1382968e+02   3.1449161e+00   1.2230484e+02   1.8987787e+02   4.0740548e+02   2.1697884e+01   2.7716613e+02   8.4576774e+00   1.9270290e+02   1.1503603e+02   2.8916452e+02  -1.1734839e+00   3.3934710e+02   1.4402877e+01   1.7423226e+02  -2.6205355e+01   1.0402226e+02   1.3795661e+02   3.2815645e+02   1.2831355e+01   2.3672806e+02  -5.4188903e+00   1.6700903e+02  -9.2678194e+00   3.9136645e+02  -3.9896387e+00
   1.9516774e+02   1.1296903e+01   2.2933774e+02  -9.0850839e+00   3.9523839e+02   1.2515742e+00   2.9395258e+02  -2.4002981e+01   3.0522387e+02   6.9520903e+00   2.6108452e+02  -1.8490310e+01   1.1415323e+02   9.5450323e+01   3.0579323e+02   1.1189768e+01   2.6710516e+02   1.6437716e+01   1.7700935e+02   2.4667961e+01   2.7810871e+02   6.1938839e+00   2.4119355e+02   2.4025806e+00   3.1411323e+02  -5.5038968e+00   2.9887742e+02   1.1081742e+01   2.9063839e+02  -6.1062323e+00   2.6273677e+02   4.9078323e+00   3.4817677e+02   1.7736503e+01   3.3611000e+02   2.8431355e+00   3.3011258e+02   2.4758323e+00   2.4517871e+02   1.6569603e+02   2.4351516e+02   1.3441045e+01   2.0499226e+02   1.2913094e+02   2.9275387e+02   9.0977548e+00   3.2573000e+02   9.3828903e+00   4.2523097e+02   1.6711200e+01   3.2357000e+02   5.2085161e-01   3.4430742e+02   6.8947613e+00   3.1549452e+02  -1.6272142e+01   5.8955161e+01   2.7726230e+02   1.7632000e+02  -4.5507613e+00   2.3805484e+02   3.8685290e+01   2.6994935e+02  -2.6078839e+00   2.2075258e+02  -6.5573032e+00   1.9820935e+02   1.4993164e+02   1.8137677e+02   5.7001794e+01   1.3762516e+02   1.7485450e+02   4.4605452e+02   1.2442090e+01   2.3723355e+02   1.7822284e+01   3.9342806e+02   8.7473677e+00   2.8214258e+02   2.0086335e+01   2.9874677e+02  -1.2544581e+01   2.2100774e+02   3.5397768e+01   2.4183065e+02   1.7599355e+01   2.8241613e+02  -2.3502000e+01  -2.9474194e+00   6.5500310e+01   3.2882419e+02   2.4321161e+01   1.4127645e+02   1.0052434e+02   1.8981097e+02   3.4576413e+01   1.7344677e+02   1.2052490e+02   2.2363548e+01   7.2769032e-01   2.1102871e+02   1.0573415e+02   2.4398097e+02  -2.8302348e+01   4.4781742e+02   8.8009032e-01   1.8036226e+02   1.1575005e+02   2.4655742e+02  -1.1352387e+00   3.0319065e+02   5.6359587e+01   2.0239226e+02   1.7118942e+01   2.2426613e+02   3.4634516e+01   3.6291387e+02   1.5122237e+02   3.8215968e+02   3.3385161e+00   1.3411484e+02   1.9055307e+02   3.8054548e+02   2.6946684e+01   3.0016613e+02  -5.3823226e+00   2.0266290e+02   1.1961923e+02   2.7316452e+02   2.1406516e+01   2.9858710e+02  -2.7146323e+01   1.4528226e+02  -6.7993548e+00   9.3362258e+01   1.5323941e+02   3.1396645e+02   2.1726555e+01   2.4196806e+02  -3.6480903e+00   1.5124903e+02  -4.1487019e+01   4.0422645e+02   1.9881561e+01
   2.5955774e+02   2.9235703e+01   2.4809774e+02  -1.4965884e+01   4.5570839e+02  -1.2536026e+01   2.7381258e+02   7.9821935e-01   3.1517387e+02  -1.2239097e+00   2.5713452e+02  -2.5543097e+00   1.5286323e+02   2.0063523e+01   2.5970323e+02   2.9769677e+00   2.7753516e+02  -1.5926684e+01   1.9110935e+02  -1.1700387e+00   2.9229871e+02  -1.7321316e+01   1.7872355e+02  -1.8309819e+01   3.2753323e+02  -5.3374968e+00   3.1825742e+02   3.2621342e+01   2.9373839e+02   4.7857677e+00   2.4478677e+02   2.1913832e+01   3.6002677e+02   3.5308503e+01   3.2869000e+02  -5.4732645e+00   3.1992258e+02  -7.9889677e+00   2.2407871e+02   1.3271403e+02   2.6960516e+02  -3.6461548e+00   2.0499226e+02   1.1323094e+02   2.7513387e+02   1.5507355e+01   3.6349000e+02  -6.1079097e+00   4.4304097e+02  -1.0936000e+00   3.1800000e+02   9.6764516e+00   3.1740742e+02   2.4856761e+01   3.1801452e+02   1.6246258e+01   6.4185161e+01   2.7665390e+02   1.8509000e+02   4.7976387e+00   2.5638484e+02   3.1078890e+01   3.1580935e+02   2.1773316e+01   2.1199258e+02  -2.7236503e+01   1.9487935e+02   1.3257804e+02   1.9999677e+02   4.9512194e+01   1.2857516e+02   1.3943850e+02   4.5224452e+02   1.3796890e+01   2.3875355e+02   6.2306839e+00   3.6875806e+02   2.8000968e+01   3.0052258e+02   8.5659355e+00   4.5345677e+02   8.1286194e+00   2.6062774e+02  -5.9618323e+00   3.1283065e+02  -1.8370645e+01   2.5137613e+02  -3.2348800e+01   2.6725806e+00   4.7330710e+01   3.2206419e+02   9.2919613e+00   1.6022645e+02   1.2186834e+02   1.6971097e+02  -2.2955871e+00   1.4301677e+02   1.5481930e+02   1.9403548e+01  -1.6085510e+01   1.5526871e+02   1.3362495e+02   2.5293097e+02  -1.3583484e+00   4.1624742e+02   9.7856903e+00   1.6679226e+02   8.9645652e+01   2.5708742e+02   1.1542361e+01   2.9700065e+02   8.2524787e+01   2.0901226e+02  -4.3106581e+00   2.6083613e+02   3.0088916e+01   3.3366387e+02   1.7581237e+02   3.6591968e+02   9.7377161e+00   1.7811484e+02   1.0856307e+02   3.5273548e+02   2.9601484e+01   2.5625613e+02   1.3560477e+01   2.5461290e+02   1.0185323e+02   3.0846452e+02   9.7325161e+00   2.9377710e+02   2.5048477e+01   1.5761226e+02  -1.7357548e+00   1.3098226e+02   1.3489981e+02   2.3329645e+02   3.8650155e+01   2.7191806e+02   1.6095910e+01   1.5705903e+02  -9.3818194e+00   4.6260645e+02   8.5511613e+00
   2.8569774e+02   3.0334503e+01   2.5623774e+02  -1.1237084e+01   5.2861839e+02  -1.6798826e+01   3.1515258e+02  -2.6598981e+01   2.9336387e+02   1.3180890e+01   2.8004452e+02  -1.0297110e+01   1.8553323e+02  -3.0830077e+01   3.1312323e+02   4.8033677e+00   2.4624516e+02  -4.6348387e-01   1.9958935e+02  -1.9384387e+00   2.6929871e+02   1.1708684e+01   2.3972355e+02   2.0001806e+00   2.8882323e+02  -5.9506968e+00   3.6082742e+02  -1.6342581e+00   3.2882839e+02  -8.8143226e-01   2.1845677e+02  -1.0297677e+00   3.5050677e+02   1.5600103e+01   3.0849000e+02  -2.0427265e+01   2.2221258e+02   7.3478323e+00   2.1369871e+02   1.2140443e+02   2.2455516e+02   1.4297845e+01   1.7075226e+02   9.6300142e+01   2.6622387e+02   1.0510155e+01   2.6163000e+02   3.2089032e-01   4.3451097e+02   1.5588800e+01   3.0743000e+02   5.2420516e+00   3.2030742e+02  -3.1425239e+01   3.6901452e+02  -2.1973742e+01   6.4095161e+01   2.7799110e+02   1.5932000e+02   4.9592387e+00   2.9000484e+02   3.0099290e+01   3.2342935e+02   9.2137161e+00   2.2137258e+02  -1.0126903e+01   2.4425935e+02   9.9627639e+01   2.0733677e+02   6.2544994e+01   1.3652516e+02   1.7466250e+02   4.5253452e+02   2.1153690e+01   2.0023355e+02   1.1622839e+00   3.1708806e+02   6.9945677e+00   3.1137258e+02   2.2279355e+00   4.1921677e+02   2.7777819e+01   2.5257774e+02   1.6321677e+00   3.4697065e+02   6.5815484e-01   3.6237613e+02   7.1512000e+00   6.2258065e-01   4.1304710e+01   3.1396419e+02   5.9399613e+00   1.7065645e+02   1.1589394e+02   1.8767097e+02   2.5317613e+01   1.9510677e+02   1.6951210e+02   2.9603548e+01   9.6684903e+00   1.8373871e+02   1.4587735e+02   2.0169097e+02  -3.2019148e+01   4.0215742e+02   1.4828903e+00   1.3003226e+02   1.3448645e+02   2.7334742e+02  -9.2284387e+00   2.2653065e+02   7.9442387e+01   1.8772226e+02   2.2102542e+01   2.5621613e+02   1.9888516e+01   3.1541387e+02   1.9221237e+02   3.4205968e+02  -1.2353484e+01   1.5311484e+02   2.0527307e+02   3.3759548e+02   3.9332684e+01   3.0254613e+02   2.7572774e+00   2.3775290e+02   1.6367203e+02   2.6416452e+02   3.1526516e+01   2.6858710e+02   7.6336774e+00   2.0328226e+02   2.7950645e+01   9.8022258e+01   1.3748661e+02   2.5439645e+02   4.3492155e+01   2.7210806e+02  -1.2629290e+01   1.6710903e+02   4.1541806e+00   4.1951645e+02   3.4138361e+01
   2.5959774e+02   1.3952503e+01   2.2114774e+02   7.0001161e+00   4.5170839e+02   2.2303974e+01   3.3948258e+02   1.0214619e+01   2.7646387e+02   2.3392890e+01   2.2970452e+02   3.6400903e+00   2.8525323e+02  -2.3377677e+01   3.2536323e+02   5.6241677e+00   2.4305516e+02   1.3211716e+01   1.7591935e+02   3.9951613e+00   3.0205871e+02   1.1277884e+01   1.7657355e+02   1.6721806e+00   2.8720323e+02  -2.2201097e+01   3.0796742e+02   1.1164542e+01   3.2125839e+02   5.9141677e+00   2.1573677e+02  -2.7221677e+00   3.1488677e+02   2.8729703e+01   3.0297000e+02  -6.0566452e-01   2.3478258e+02   1.7722323e+00   2.0945871e+02   1.5588363e+02   2.1165516e+02   1.0799845e+01   1.6585226e+02   9.9602142e+01   2.4284387e+02  -5.8094452e+00   2.6839000e+02   1.3100903e+00   4.2651097e+02   4.1880000e-01   3.3253000e+02  -1.4715948e+01   2.8425742e+02   3.4268761e+01   3.2535452e+02  -6.7209419e+00   4.6375161e+01   2.6854870e+02   1.8651000e+02  -6.5059613e+00   2.0166484e+02   4.2126490e+01   2.6732935e+02   9.7517161e+00   1.7761258e+02  -1.4396103e+01   1.9782935e+02   1.3143204e+02   2.0261677e+02   4.6872594e+01   1.0895516e+02   1.6362810e+02   4.2496452e+02   1.0979290e+01   2.2980355e+02   1.2036684e+01   3.5337806e+02   1.0761368e+01   3.2933258e+02   1.6741135e+01   3.6540677e+02   2.9932619e+01   2.5476774e+02   9.8369677e+00   3.3564065e+02   2.0994555e+01   2.9741613e+02  -7.0820000e+00   2.9258065e-01   5.9001110e+01   3.5515419e+02   3.2647613e+00   1.9832645e+02   1.0011034e+02   2.5938097e+02   1.9440813e+01   2.2368677e+02   1.4883570e+02   1.8073548e+01   2.5830890e+01   1.8002871e+02   1.4507415e+02   1.8888097e+02  -2.3424348e+01   4.8548742e+02   9.4364903e+00   1.4588226e+02   1.3393845e+02   2.6881742e+02   2.0339613e+00   2.9324065e+02   5.8155587e+01   1.8625226e+02   4.1701419e+00   2.6535613e+02   2.4107316e+01   3.4622387e+02   1.6174757e+02   3.1305968e+02   2.3206516e+01   1.5953484e+02   1.9418947e+02   3.2021548e+02   9.4430839e+00   3.0397613e+02   2.4528774e+00   1.9185290e+02   1.2196403e+02   2.6001452e+02   4.8585161e+00   2.7629710e+02  -5.8431226e+00   1.6980226e+02   5.3390452e+00   1.1150226e+02   1.5183821e+02   2.6020645e+02   2.6737355e+01   2.3858806e+02   1.2472310e+01   1.8962903e+02  -1.8217419e+01   4.3017645e+02   3.5805561e+01
   2.5326774e+02   1.5989032e+00   2.3209774e+02  -1.2495884e+01   5.2404839e+02   4.4326774e+01   2.7738258e+02   1.4892619e+01   2.8736387e+02  -4.8591097e+00   2.5970452e+02   1.6470090e+01   3.5372323e+02   1.1664723e+01   2.9703323e+02  -1.4894323e+00   2.5391516e+02  -9.0370839e+00   1.7062935e+02   7.1383613e+00   2.7919871e+02   2.0296684e+01   2.0819355e+02   3.2325806e+00   2.7344323e+02   3.4197032e+00   3.5220742e+02   1.8005342e+01   3.0159839e+02   2.2966968e+01   2.3492677e+02   1.8512632e+01   3.1169677e+02   2.3414903e+01   3.3635000e+02   1.0483935e+01   2.4683258e+02   9.4282323e+00   2.0545871e+02   1.6344363e+02   2.1489516e+02   2.6780645e+01   1.9247226e+02   9.3132542e+01   2.5398387e+02   1.9009355e+01   3.2625000e+02  -1.1287097e+00   4.0356097e+02   5.1148000e+00   3.7867000e+02   2.4028516e+00   2.7892742e+02   1.2265161e+01   3.3354452e+02   1.0433858e+01   3.0425161e+01   3.6896470e+02   1.4861000e+02   1.8056039e+01   2.0324484e+02   4.6140090e+01   2.6104935e+02   4.3941161e+00   2.0204258e+02  -2.9300503e+01   2.2016935e+02   1.2312484e+02   2.2618677e+02   4.0176994e+01   1.1576516e+02   1.7613330e+02   4.2820452e+02   2.0630090e+01   2.3875355e+02  -2.2493161e+00   3.6899806e+02   5.9317677e+00   2.5190258e+02  -3.3544645e+00   3.9459677e+02   1.4574194e+00   2.3876774e+02   4.3569677e+00   2.5921065e+02  -1.3841045e+01   2.4446613e+02  -1.2556000e+01  -2.8574194e+00   2.6923110e+01   3.7334419e+02   8.5695613e+00   1.8732645e+02   1.0356034e+02   2.4395097e+02   2.1245213e+01   1.4806677e+02   1.3617530e+02   2.1883548e+01   1.4436090e+01   1.6859871e+02   1.6589855e+02   2.2926097e+02  -3.1654748e+01   4.4224742e+02  -1.6743097e+00   1.1536226e+02   1.2395005e+02   2.5839742e+02   4.5475613e+00   3.2119065e+02   5.4199587e+01   1.8777226e+02   5.8185419e+00   2.7264613e+02   5.1054116e+01   3.3403387e+02   2.2053277e+02   3.3786968e+02  -1.7638284e+01   1.5258484e+02   2.1412547e+02   2.9402548e+02   2.2868284e+01   3.0901613e+02  -1.8503226e+00   2.0775290e+02   1.4174203e+02   2.9751452e+02   7.9585161e+00   3.0091710e+02   1.8527277e+01   1.4933226e+02  -4.0233548e+00   9.6982258e+01   1.4837981e+02   2.4534645e+02   1.0456155e+01   2.3882806e+02  -1.2966890e+01   1.8362903e+02   1.0882581e+01   4.2146645e+02   1.0452361e+01
   2.5783774e+02   1.1433032e+00   2.4804774e+02   4.6811613e-01   5.0446839e+02   5.7233174e+01   2.5476258e+02  -7.9577806e+00   2.7731387e+02   8.3748903e+00   2.8023452e+02  -3.9323097e+00   3.6405323e+02   3.6483226e+00   3.0012323e+02  -1.7926632e+01   2.4524516e+02  -6.2348387e-01   2.0515935e+02  -1.1154039e+01   2.7500871e+02   1.0441884e+01   1.3162355e+02   7.8180645e-02   2.8192323e+02  -1.3086968e+00   3.4544742e+02   7.3061419e+00   2.6949839e+02  -1.7050323e+00   2.1207677e+02   4.8606323e+00   3.2288677e+02   8.4297032e+00   3.1226000e+02   1.1271135e+01   2.5406258e+02  -4.9601677e+00   2.3431871e+02   2.7614826e+01   2.1732516e+02  -4.2737548e+00   2.3285226e+02   1.4324214e+02   2.7589387e+02   3.2116555e+01   3.5087000e+02   1.8516903e+00   4.0437097e+02   1.8290000e+01   2.8919000e+02   8.9125161e-01   2.8944742e+02   9.6135613e+00   3.5230452e+02  -6.9269419e+00   7.5575161e+01   2.5764270e+02   1.6851000e+02   2.3884039e+01   1.9786484e+02   3.4950490e+01   3.0018935e+02   5.6429161e+00   1.8280258e+02   1.9586968e+00   1.8806935e+02   1.1812284e+02   2.1080677e+02   4.5357394e+01   1.2795516e+02   1.8253810e+02   4.4962452e+02   1.7386490e+01   2.0194355e+02   2.4554839e+00   3.6108806e+02  -8.7654323e+00   2.8961258e+02   2.1398735e+01   4.3778677e+02  -1.1427781e+01   2.1819774e+02   1.8622568e+01   3.0636065e+02   1.2576955e+01   2.9584613e+02   7.2836000e+00   8.7625806e+00   3.6373510e+01   3.6349419e+02   2.1737561e+01   1.6327645e+02   1.2581434e+02   2.9509097e+02   2.1584013e+01   1.5449677e+02   1.8509090e+02   2.0313548e+01   1.4511690e+01   1.5426871e+02   1.4451495e+02   2.3469097e+02  -3.4129148e+01   4.0434742e+02  -3.6423097e+00   1.3412226e+02   1.1277925e+02   3.0313742e+02  -1.4981639e+01   2.7396065e+02   5.0887987e+01   2.3268226e+02  -1.2354258e+01   2.8521613e+02   1.1428516e+01   2.7647387e+02   1.7501757e+02   3.0896968e+02  -2.7946284e+01   1.4534484e+02   1.6694467e+02   3.4831548e+02   2.2425084e+01   2.8858613e+02   3.5214077e+01   2.6523290e+02   9.2853626e+01   3.0011452e+02   1.1600516e+01   2.9686710e+02  -5.2872258e-01   1.5714226e+02  -1.2788155e+01   1.1421226e+02   1.3372141e+02   2.7782645e+02   1.8047755e+01   2.6201806e+02   7.0779097e+00   1.9243903e+02  -5.3022194e+00   4.0355645e+02   3.6365161e+01
   3.0855774e+02   6.1257032e+00   2.6723774e+02   1.8312916e+01   4.9689839e+02   8.4118774e+01   2.9038258e+02  -2.2617381e+01   2.6717387e+02   1.8946090e+01   3.0723452e+02  -1.1042310e+01   3.6677323e+02   1.8380723e+01   2.6784323e+02   1.8576774e-01   2.8976516e+02  -5.2850839e+00   2.5062935e+02   1.0638361e+01   2.6138871e+02   8.8214839e+00   2.2334355e+02   1.6020581e+01   2.4368323e+02  -1.8694968e+00   3.6563742e+02   7.3109419e+00   2.7759839e+02  -8.4030323e+00   2.2440677e+02   3.0634232e+01   2.9364677e+02   1.0098903e+01   2.5402000e+02  -1.0779665e+01   2.9902258e+02   1.9583032e+01   1.9317871e+02   3.5260258e+00   2.1551516e+02  -7.8895484e-01   3.4699226e+02   1.1930094e+02   2.8255387e+02   3.0537548e+00   2.8311000e+02   1.3412490e+01   4.3051097e+02   2.5338800e+01   3.2657000e+02   1.5420852e+01   2.9811742e+02   2.6059961e+01   2.9425452e+02  -1.0902942e+01   1.0257516e+02   3.0062270e+02   1.5699000e+02   1.3615639e+01   2.6947484e+02   4.9981690e+01   3.5437935e+02   1.0637716e+01   2.1666258e+02  -4.0901032e+00   2.3725935e+02   1.4637764e+02   2.1780677e+02   5.9987394e+01   1.6609516e+02   1.7438690e+02   4.8767452e+02   2.0442490e+01   2.0523355e+02   1.3672284e+01   3.5818806e+02   3.5665677e+00   2.7571258e+02   1.9807355e+00   4.6155677e+02   1.5910619e+01   2.6015774e+02   3.7357677e+00   3.2321065e+02   7.5189548e+00   3.1122613e+02  -8.6668000e+00  -9.0741935e-01   6.1577110e+01   3.1939419e+02   1.0885561e+01   2.0084645e+02   1.7118874e+02   3.6724097e+02   1.2320129e+00   2.4463677e+02   2.0506970e+02   2.7313548e+01   5.7116903e+00   1.9759871e+02   1.3614855e+02   2.1540097e+02  -2.1115948e+01   3.7948742e+02   1.3586490e+01   1.5536226e+02   1.1489005e+02   2.3066742e+02  -7.0240387e+00   2.0015065e+02   4.9412787e+01   2.2529226e+02   2.2906942e+01   2.7964613e+02   3.8634116e+01   3.5066387e+02   2.0070237e+02   3.4515968e+02   1.9678516e+01   1.6044484e+02   1.8006667e+02   3.4392548e+02   2.0346284e+01   3.0578613e+02  -3.4519226e+00   2.1837290e+02   1.2889243e+02   3.5546452e+02   1.1772516e+01   2.9738710e+02   7.3296774e+00   1.6623226e+02  -2.6653548e+00   1.0079226e+02   1.1912501e+02   2.6901645e+02   8.4125548e+00   2.2315806e+02  -6.3332903e+00   1.6729903e+02  -2.2391019e+01   3.4879645e+02   1.7745961e+01
   2.9035774e+02   1.7821703e+01   2.7228774e+02  -1.7091084e+01   4.8270839e+02   4.2353974e+01   2.5167258e+02  -3.5810581e+01   2.4650387e+02   2.9309690e+01   2.5565452e+02  -1.3815910e+01   3.5701323e+02   3.5211523e+01   2.7360323e+02   4.1049677e+00   2.5814516e+02  -2.7554839e+00   1.9096935e+02   1.6361161e+01   2.9743871e+02  -5.9225161e+00   1.7491355e+02   1.2184981e+01   2.9525323e+02  -7.6550968e+00   4.2082742e+02  -7.3442581e+00   2.8559839e+02   3.6269677e+00   3.0559677e+02  -3.0509677e+00   2.7226677e+02   3.5693032e+00   2.9321000e+02   2.3125135e+01   2.9673258e+02  -5.7037677e+00   1.9418710e+01   4.7068258e+00   1.9455516e+02   1.1937845e+01   2.6447226e+02   1.4371254e+02   2.7984387e+02   7.5105548e+00   3.2273000e+02  -1.8467110e+01   4.4756097e+02   2.7848000e+00   2.9786000e+02   2.5776516e+00   3.2454742e+02   2.8556129e-01   3.3049452e+02  -2.1662142e+01   9.2665161e+01   2.8398550e+02   1.9009000e+02   1.0827639e+01   2.4457484e+02   4.2933690e+01   2.5523935e+02   7.1891613e-01   2.0361258e+02  -2.1236103e+01   2.3782935e+02   1.0833204e+02   2.1980677e+02   6.2357394e+01   1.2938516e+02   1.8956370e+02   4.8020452e+02   1.0280090e+01   2.3523355e+02  -5.7777161e+00   4.0770806e+02   2.6049677e+00   2.3061258e+02   8.2587355e+00   2.6693677e+02   1.6620219e+01   2.2715774e+02  -1.0244232e+01   3.2264065e+02   6.2245548e+00   3.5641613e+02  -2.0132000e+01  -2.2757419e+01   5.4745110e+01   3.6377419e+02   5.5751613e+00   1.5803645e+02   1.1561354e+02   3.4881097e+02   1.6664129e+00   2.0015677e+02   1.6100810e+02   3.4073548e+01   1.9500890e+01   1.6750871e+02   1.4007575e+02   2.2140097e+02  -2.7875948e+01   2.8705742e+02   2.8408903e+00   1.4207226e+02   1.3981325e+02   2.0160742e+02   7.3007613e+00   1.9229065e+02   4.2611587e+01   2.2244226e+02   8.4249419e+00   2.7316613e+02   2.4582516e+01   3.7747387e+02   1.7055757e+02   3.1186968e+02   1.4011716e+01   1.5134484e+02   1.3703467e+02   3.1502548e+02   1.6658284e+01   3.0706613e+02   1.3825677e+01   2.4180290e+02   1.1439803e+02   3.5286452e+02   2.2330516e+01   3.6572710e+02   3.6224774e+00   1.3742226e+02   1.3789445e+01   1.1021226e+02   1.7299141e+02   2.8282645e+02   6.4687755e+01   2.5382806e+02   2.3783110e+01   1.5877903e+02   6.1505806e+00   3.8636645e+02   2.8840361e+01
   2.6764774e+02  -1.1361497e+01   2.5966774e+02  -9.3148387e-01   4.5685839e+02   1.9231974e+01   2.5257258e+02  -2.6402581e+01   2.6936387e+02  -1.2039110e+01   2.8499452e+02   1.0216890e+01   3.5058323e+02  -1.4564077e+01   2.8960323e+02   1.8249677e+00   2.4262516e+02   1.4056116e+01   2.5134935e+02   1.6720761e+01   3.0177871e+02   9.7028387e-01   1.8957355e+02  -9.5178194e+00   2.8706323e+02   3.5701032e+00   3.7725742e+02   1.6711342e+01   3.2449839e+02   9.2749677e+00   2.6778677e+02   1.8883832e+01   3.0621677e+02   1.2233303e+01   3.3021000e+02   1.7451355e+00   3.3073258e+02   1.6662323e+00   1.0748710e+01   1.7120426e+01   1.5870516e+02   1.1358452e+00   2.4042226e+02   1.4401654e+02   2.8770387e+02   3.4791755e+01   3.5687000e+02   2.3371690e+01   3.8418097e+02  -9.5480000e-01   2.7629000e+02  -1.3456748e+01   2.9602742e+02   1.8087161e+01   3.1387452e+02  -3.2042542e+01   7.5045161e+01   2.7544510e+02   1.8509000e+02   8.1376387e+00   2.4047484e+02   2.4261690e+01   2.7223935e+02  -1.3641084e+01   1.6223258e+02  -4.0157032e+00   2.2725935e+02   1.0069764e+02   2.1814677e+02   3.2010194e+01   1.1704516e+02   2.0141090e+02   4.6439452e+02   2.4304890e+01   2.2585355e+02   2.1268387e-01   3.3547806e+02   8.0433677e+00   2.5699258e+02   9.3383355e+00   3.4031677e+02   3.8998194e+00   2.3634774e+02   1.5005677e+00   2.8312065e+02   2.0726155e+01   2.9241613e+02  -2.6162000e+01   4.3325806e+00   1.9627910e+01   3.0082419e+02   9.7011613e+00   1.9017645e+02   1.0852234e+02   2.5486097e+02  -1.0758710e-01   1.7610677e+02   1.8379210e+02   3.9313548e+01   1.1421690e+01   1.7154871e+02   1.4337255e+02   2.1193097e+02  -3.4688348e+01   2.6662742e+02   1.6235290e+01   1.2341226e+02   1.5320605e+02   2.1855742e+02   3.8347613e+00   2.7734065e+02   5.6287587e+01   1.8629226e+02   5.4069419e+00   2.2426613e+02   2.9774516e+01   3.4916387e+02   2.1945237e+02   2.8777968e+02  -1.3111084e+01   1.5601484e+02   1.5099107e+02   3.0402548e+02   1.8208284e+01   3.0416613e+02   1.2587677e+01   2.2323290e+02   1.0669363e+02   3.1951452e+02   3.1148516e+01   3.4553710e+02   2.2907677e+01   1.6218226e+02  -4.1513548e+00   1.2021226e+02   1.6076141e+02   2.8882645e+02   2.1067755e+01   2.6287806e+02   6.3891097e+00   1.6558903e+02   5.9857806e+00   3.5227645e+02  -3.8624387e+00
   2.6826774e+02   6.3890323e-01   2.2109774e+02  -9.8958839e+00   4.0737839e+02   5.3303742e+00   2.3138258e+02  -9.8973806e+00   3.0317387e+02   2.2826090e+01   2.8694452e+02  -1.7469110e+01   3.1886323e+02   1.0453523e+01   2.7831323e+02  -1.3941832e+01   2.4076516e+02  -1.2508387e-01   2.4010935e+02  -1.8000387e+00   3.3153871e+02   1.5159484e+01   2.9338355e+02  -1.0052619e+01   2.9363323e+02  -1.4095497e+01   3.3901742e+02  -6.3694581e+00   2.9744839e+02  -1.3321032e+01   2.9211677e+02  -8.6825677e+00   3.0293677e+02   3.5025703e+01   3.0016000e+02   1.3669135e+01   3.3254258e+02   5.5214323e+00   7.0287097e+00   5.5080258e+00   1.9041516e+02  -1.3920955e+01   2.4266226e+02   1.1930734e+02   2.9075387e+02   9.2077548e+00   3.0711000e+02   4.5424903e+00   4.3294097e+02   2.9434400e+01   2.7748000e+02   1.7280516e+00   3.5940742e+02   1.5916761e+01   3.4763452e+02   1.9926658e+01   6.0235161e+01   3.1605990e+02   1.6704000e+02   8.2916387e+00   2.3438484e+02   5.7458890e+01   2.8156935e+02   1.5652516e+01   1.6256258e+02  -1.4952103e+01   2.4739935e+02   9.7276439e+01   2.4514677e+02   3.9900194e+01   1.3890516e+02   1.9675210e+02   4.5443452e+02   7.4316903e+00   2.2018355e+02  -2.8371613e-01   3.6608806e+02   1.2354568e+01   2.3018258e+02  -1.2086865e+01   2.5774677e+02   1.0025419e+01   2.2215774e+02   1.3535768e+01   2.5483065e+02  -1.3440645e+01   3.1351613e+02  -4.6230000e+01  -6.5174194e+00   3.8405910e+01   4.1301419e+02   1.8585961e+01   2.3598645e+02   5.1187535e+01   2.7495097e+02   5.7652129e+00   1.2739677e+02   1.2053890e+02   4.0023548e+01   3.7848903e+00   1.5750871e+02   1.4158575e+02   2.1231097e+02  -2.7388748e+01   3.0962742e+02  -4.3047097e+00   1.3031226e+02   1.2718405e+02   2.4066742e+02  -2.6140387e+00   2.9115065e+02   5.3082787e+01   1.9701226e+02  -3.7806581e+00   2.1692613e+02   7.3217161e+00   3.7378387e+02   2.3729277e+02   3.0991968e+02   2.4647716e+01   1.5858484e+02   1.3959547e+02   3.2097548e+02   1.2992284e+01   3.2197613e+02   1.8492877e+01   2.4494290e+02   1.0876683e+02   3.1651452e+02   3.6738516e+01   3.2700710e+02   3.4800774e+00   1.3704226e+02  -3.0040155e+01   1.3345226e+02   1.3689221e+02   2.8387645e+02   2.5083755e+01   2.3906806e+02  -9.4160903e+00   1.6472903e+02  -1.5465419e+01   3.8627645e+02   1.4175613e+00
   2.1402774e+02  -6.0218968e+00   2.5757774e+02  -3.0104284e+01   4.1613839e+02   1.7009574e+01   2.1276258e+02  -1.4887781e+01   2.6603387e+02   1.0657290e+01   3.2465452e+02  -1.6335910e+01   3.0405323e+02   1.9878323e+01   2.8598323e+02   9.8245677e+00   3.1376516e+02  -1.0535084e+01   2.3896935e+02   2.2431161e+01   3.3691871e+02   6.1090839e+00   2.0957355e+02  -1.0207819e+01   2.1453323e+02   6.4225032e+00   3.0987742e+02  -8.7482581e+00   2.4935839e+02   6.1677419e-03   3.2626677e+02   1.2725432e+01   2.6869677e+02   1.7284903e+01   3.2483000e+02   4.5835535e+01   4.0549258e+02   1.8635432e+01   8.0787097e+00   2.1854026e+01   1.6827516e+02  -1.1109755e+01   2.0056226e+02   9.4725342e+01   2.3322387e+02   2.4860155e+01   3.1201000e+02   2.9440490e+01   4.0185097e+02   2.5681600e+01   2.8100000e+02   1.4026452e+01   3.7983742e+02   1.0762361e+01   3.2601452e+02  -8.8237419e+00   6.4375161e+01   3.0182870e+02   1.7313000e+02  -1.2905561e+01   2.5795484e+02   5.1523290e+01   2.4385935e+02   1.6669316e+01   1.9108258e+02  -2.3133703e+01   2.0906935e+02   1.1201284e+02   2.6394677e+02   5.7916194e+01   1.3785516e+02   1.7483610e+02   4.6348452e+02  -4.0523097e+00   2.1918355e+02  -4.5437161e+00   3.8204806e+02  -3.8222323e+00   2.8895258e+02   7.7815355e+00   3.5336677e+02   1.0275819e+01   2.3576774e+02   2.9216968e+01   2.4450065e+02  -1.5374245e+01   3.2632613e+02  -2.4104800e+01  -9.7574194e+00   6.4615110e+01   3.6587419e+02  -2.9328387e+00   2.7513645e+02   5.1395535e+01   3.0943097e+02   1.4666813e+01   1.6530677e+02   1.6341610e+02   4.5983548e+01   4.6980903e+00   1.7773871e+02   1.6625735e+02   2.4936097e+02  -1.5832748e+01   4.0334742e+02   3.1976903e+00   1.4931226e+02   1.1113405e+02   2.1250742e+02   9.1087613e+00   3.1967065e+02   6.5801187e+01   1.9068226e+02  -3.4258065e-02   2.7507613e+02   4.2709716e+01   4.1653387e+02   1.9400277e+02   3.7815968e+02   3.4685161e+00   1.5491484e+02   1.6179907e+02   3.8583548e+02   3.1803484e+01   2.1997613e+02   3.6132877e+01   2.3813290e+02   7.1261626e+01   3.6081452e+02   4.9644516e+01   3.5543710e+02   1.9115677e+01   2.0266226e+02  -1.7529755e+01   1.1345226e+02   1.4497221e+02   3.0439645e+02   3.4872155e+01   2.5753806e+02  -2.1463690e+01   1.6977903e+02  -8.1594194e+00   3.5503645e+02   2.1576761e+01
   2.2483774e+02  -1.4216697e+01   2.8476774e+02   5.4805161e+00   4.1470839e+02   4.2239742e+00   3.0200258e+02   1.8330194e+00   2.7912387e+02   1.0510090e+01   2.7356452e+02  -1.7828710e+01   2.7915323e+02  -2.6596774e+00   2.9117323e+02   1.5129368e+01   2.7691516e+02  -7.4470839e+00   1.9791935e+02   8.5251613e+00   3.0257871e+02  -6.4737161e+00   2.9038355e+02   1.5327381e+01   2.4158323e+02   4.8285032e+00   3.0001742e+02  -4.9594581e+00   2.4873839e+02  -1.5242323e+00   2.8378677e+02   2.7363832e+01   2.5226677e+02   1.2549303e+01   3.2435000e+02   2.9239355e+00   3.8492258e+02   1.0191032e+01   2.0838710e+01  -1.0356774e+01   1.7074516e+02   1.1602645e+01   1.6923226e+02   1.0280174e+02   2.2703387e+02  -4.5946452e+00   3.4654000e+02   1.4058090e+01   3.4123097e+02   8.4312000e+00   2.5124000e+02   1.5447252e+01   3.5225742e+02   2.4068761e+01   2.9239452e+02  -1.8424142e+01   4.9285161e+01   2.9026590e+02   1.6518000e+02   3.9204387e+00   2.0376484e+02   4.9998490e+01   2.4751935e+02   5.4265161e+00   1.8675258e+02  -2.4127303e+01   2.1092935e+02   1.3329404e+02   2.8314677e+02   3.6430194e+01   1.0690516e+02   2.2565210e+02   4.4505452e+02   1.9562090e+01   2.1775355e+02   5.6206839e+00   3.6766806e+02   2.9618168e+01   2.5123258e+02   2.5849135e+01   3.5383677e+02   8.9082194e+00   2.3819774e+02  -1.0167432e+01   2.4493065e+02  -3.5986452e+00   3.1841613e+02  -1.2522000e+01  -1.6517419e+01   4.9675910e+01   3.8644419e+02   8.3715613e+00   2.5913645e+02   5.8675535e+01   2.9029097e+02   4.7538013e+01   1.2020677e+02   1.3731410e+02   1.8213548e+01   3.0489690e+01   1.8269871e+02   1.6729055e+02   2.2017097e+02  -2.3927548e+01   4.8777742e+02  -3.6467097e+00   1.4193226e+02   1.1482445e+02   2.3166742e+02  -5.1040387e+00   3.4053065e+02   5.9802387e+01   2.0601226e+02   4.9293419e+00   2.3707613e+02   2.4329716e+01   4.0660387e+02   2.3735717e+02   2.9934968e+02   2.2533161e+00   1.6063484e+02   1.2353147e+02   3.8983548e+02  -7.9651613e-01   7.4786129e+01   2.4080774e+00   2.9442290e+02  -2.9381574e+01   3.0556452e+02   3.6264516e+01   3.1843710e+02   6.3156774e+00   2.0661226e+02  -9.4657548e+00   1.2136226e+02   1.1895941e+02   3.0725645e+02   3.7263355e+01   2.3601806e+02  -1.2122090e+01   1.8362903e+02  -2.4027419e+01   3.4413645e+02   8.2187613e+00
   2.4826774e+02   1.4478903e+01   2.4814774e+02   9.4601161e+00   4.4618839e+02   4.7955742e+00   3.0724258e+02  -4.9661806e+00   2.6660387e+02  -5.2483097e+00   2.8694452e+02   5.8089032e-01   2.9720323e+02  -2.7636774e+00   3.6260323e+02   1.0554968e+01   2.7938516e+02  -4.8846839e+00   2.4091935e+02   1.6895161e+01   3.1191871e+02   5.8290839e+00   1.8148355e+02  -4.9606194e+00   2.7463323e+02  -2.2454968e+00   2.9649742e+02   2.0172142e+01   2.6368839e+02   2.2797677e+00   2.6421677e+02   1.2789432e+01   3.0888677e+02   8.3597032e+00   3.4330000e+02  -4.4020645e+00   3.3406258e+02   1.3109832e+01   1.6128710e+01   3.1020026e+01   1.5851516e+02  -3.0389548e+00   1.6085226e+02   1.0423214e+02   2.2498387e+02  -5.6206452e+00   2.7587000e+02   9.3316903e+00   3.1042097e+02   2.8960000e+00   2.5405000e+02  -2.8675484e+00   4.2059742e+02   3.6156129e-01   3.7654452e+02   3.2385806e-01   4.6665161e+01   2.6857550e+02   1.4075000e+02   2.4848387e+00   2.0424484e+02   3.1060090e+01   2.2670935e+02  -6.9586839e+00   1.7056258e+02  -1.2592103e+01   1.2239935e+02   1.1218644e+02   2.3275677e+02   4.3081394e+01   1.4004516e+02   1.7814090e+02   4.6805452e+02   1.0962090e+01   2.4151355e+02   1.0339884e+01   3.3842806e+02   1.2373677e+00   2.7809258e+02  -1.2996645e+00   3.7136677e+02   8.1758194e+00   2.2081774e+02  -8.6370323e+00   2.6026065e+02   1.3504955e+01   2.9437613e+02  -1.7408800e+01  -1.9707419e+01   4.8651110e+01   3.5620419e+02  -2.3492387e+00   2.8865645e+02   1.0045394e+02   2.9724097e+02   9.7920129e+00   1.3725677e+02   1.4671010e+02   3.6453548e+01   6.2704903e+00   1.7988871e+02   1.5451535e+02   2.2317097e+02  -8.8775484e+00   4.4381742e+02  -1.7499097e+00   1.3227226e+02   1.2421725e+02   2.3345742e+02   3.4432761e+01   2.9634065e+02   5.9717587e+01   2.3810226e+02   1.2602142e+01   2.5464613e+02   1.8534116e+01   2.7991387e+02   1.6411237e+02   3.4244968e+02   1.9615316e+01   1.5887484e+02   1.2157227e+02   3.7969548e+02   1.7444684e+01   2.7563613e+02   3.8250077e+01   2.4990290e+02  -2.9579974e+01   2.9841452e+02   1.3986516e+01   3.8758710e+02   1.0923677e+01   2.1776226e+02   3.0262245e+01   1.0840226e+02   1.5013621e+02   2.9434645e+02   3.0196155e+01   2.2615806e+02   1.2946710e+01   1.7310903e+02   1.4294181e+01   4.0574645e+02   5.3379961e+01
   2.7255774e+02  -1.5424297e+01   2.8171774e+02  -4.6954839e+00   3.9204839e+02   2.1267742e+00   2.9700258e+02  -1.4816981e+01   2.4022387e+02   1.6382090e+01   2.5932452e+02  -2.1309510e+01   3.1129323e+02   1.0349123e+01   3.2250323e+02  -5.6670323e+00   2.6610516e+02  -4.3922839e+00   2.1367935e+02   1.6164361e+01   3.0029871e+02   1.4368684e+01   1.4572355e+02  -1.0809819e+01   2.3973323e+02  -3.8334968e+00   3.0196742e+02   1.8404542e+01   2.2968839e+02   4.5297677e+00   2.5869677e+02   2.1231032e+01   3.3321677e+02   2.2983303e+01   2.6297000e+02   2.2314335e+01   3.5164258e+02   2.4234323e+00   1.7368710e+01   7.4008258e+00   1.6446516e+02   5.3850452e+00   1.8166226e+02   8.6427342e+01   2.8498387e+02   8.7693548e+00   3.2411000e+02   2.1322490e+01   3.5694097e+02   7.3244000e+00   2.7105000e+02   2.2722452e+01   3.6063742e+02   5.2983613e+00   3.2030452e+02  -4.9369419e+00   2.7955161e+01   2.6116230e+02   1.5242000e+02   7.8412387e+00   2.2162484e+02   4.0859690e+01   2.1970935e+02   9.9131613e-01   1.9375258e+02  -1.0637303e+01  -6.2206452e+00   4.8186039e+01   2.1518677e+02   3.7626994e+01   2.1581516e+02   8.8789303e+01   4.1134452e+02   1.8878890e+01   2.0228355e+02   2.1148284e+01   3.3756806e+02  -7.4038323e+00   2.4966258e+02  -2.4552645e+00   3.1664677e+02   1.9833419e+01   2.2986774e+02  -3.8410323e+00   2.4874065e+02  -8.7134452e+00   2.5684613e+02  -1.8126400e+01  -2.8574194e+00   3.6013110e+01   3.6872419e+02  -1.7010839e+01   2.9727645e+02   9.3044335e+01   2.8733097e+02   6.8648129e+00   1.3791677e+02   8.6847303e+01   2.7173548e+01   1.7292890e+01   1.9359871e+02   1.3293855e+02   2.2040097e+02  -4.4659484e+00   4.7367742e+02   1.3571290e+01   1.1269226e+02   1.1887365e+02   2.5271742e+02  -6.3180387e+00   3.4267065e+02   5.5151187e+01   2.1225226e+02   2.4701419e+00   2.9335613e+02   8.4873161e+00   3.7503387e+02   1.9219277e+02   3.2096968e+02   1.5003716e+01   1.3991484e+02   1.1218907e+02   3.4226548e+02   2.4679084e+01   3.2144613e+02   3.4852774e+00   2.3090290e+02  -2.2399974e+01   3.0811452e+02   1.2010516e+01   3.6267710e+02   1.6764774e+00   2.2861226e+02  -5.8457548e+00   1.1493226e+02   1.5247381e+02   2.8334645e+02   6.5076155e+01   2.4015806e+02   1.7367097e+00   1.7419903e+02   2.6769806e+00   4.0713645e+02   5.8368761e+01
   2.6450774e+02  -9.7802968e+00   2.9457774e+02  -1.8584284e+01   3.3794839e+02   1.5547742e+00   2.8048258e+02   8.0246194e+00   2.7698387e+02   1.1401290e+01   2.8080452e+02  -1.0217910e+01   2.4305323e+02  -2.9671677e+01   3.9560323e+02   2.5849677e+00   2.9753516e+02  -1.5856684e+01   2.0072935e+02   1.2490361e+01   2.9281871e+02  -1.7742916e+01   1.5500355e+02  -9.5122194e+00   2.5901323e+02  -1.1755897e+01   2.3544742e+02   9.1061419e+00   2.9763839e+02  -1.1046232e+01   2.6435677e+02   1.8488232e+01   3.0531677e+02   2.2445303e+01   3.5354000e+02  -1.4981265e+01   3.4011258e+02  -1.2984168e+01   2.0178710e+01   5.2660258e+00   2.0074516e+02   9.3926452e+00   1.8480226e+02   7.7276142e+01   2.6136387e+02  -1.6821045e+01   3.2154000e+02   1.8718090e+01   3.4985097e+02  -2.2584000e+00   2.5395000e+02  -1.0719548e+01   3.9930742e+02   2.6114761e+01   3.0630452e+02   8.3058065e-02   5.3805161e+01   2.6638430e+02   1.6832000e+02   1.0329239e+01   2.3928484e+02   4.4636890e+01   2.2775935e+02   2.6773161e+00   1.9375258e+02  -1.4397303e+01   1.0119355e+01   2.5358839e+01   2.1752677e+02   3.9159794e+01   2.2509516e+02   8.6286903e+01   4.4286452e+02   6.7372903e+00   2.2332355e+02   2.4150839e+00   3.6656806e+02  -1.2533832e+01   2.7433258e+02  -9.8588645e+00   3.6440677e+02   1.7582619e+01   2.2772774e+02   2.8570168e+01   3.0021065e+02   5.1689548e+00   3.1489613e+02  -4.1004000e+00   3.3325806e+00   2.7997910e+01   4.2263419e+02   4.5263613e+00   3.0351645e+02   1.2640514e+02   2.9576097e+02   1.2530413e+01   1.6344677e+02   1.4032490e+02   3.2833548e+01   1.3940090e+01   1.8035871e+02   1.4728775e+02   2.2402097e+02  -4.3045548e+01   4.9267742e+02   9.1512903e+00   1.5336226e+02   1.5391005e+02   2.3702742e+02  -6.4283871e-01   3.5139065e+02   5.0503587e+01   1.7610226e+02  -2.1578581e+00   2.4173613e+02   3.9376916e+01   5.0191387e+02   2.1454237e+02   2.9320968e+02  -1.3205484e+01   1.5082484e+02   1.6540627e+02   3.5007548e+02   1.9714284e+01   3.1249613e+02   1.5871277e+01   3.0661290e+02  -5.5067742e+00   3.1491452e+02   1.9566516e+01   3.0305710e+02   1.1736077e+01   1.2814226e+02  -4.5181548e+00   1.0879226e+02   1.5753501e+02   2.8529645e+02   3.5680155e+01   2.2858806e+02  -3.3769032e-01   1.5667903e+02   6.8885806e+00   4.3832645e+02   2.9103561e+01
   2.5378774e+02   5.0773032e+00   2.2795774e+02  -9.9246839e+00   3.7365839e+02  -3.3020258e+00   2.8881258e+02  -1.6351781e+01   2.8050387e+02   8.8796903e+00   2.8904452e+02   2.7428903e+00   2.8501323e+02   1.0215226e+00   3.8484323e+02   9.5857677e+00   3.0053516e+02  -1.8566839e+00   2.6743935e+02   1.6963561e+01   3.4600871e+02  -3.9481161e+00   1.7129355e+02   5.7545806e+00   2.6701323e+02   5.4541032e+00   2.7491742e+02   6.0885419e+00   2.4259839e+02   4.3969677e+00   2.4030677e+02   2.7422323e+00   2.9002677e+02   1.5148503e+01   3.5459000e+02   7.5547355e+00   3.7606258e+02   3.1329832e+01   1.3988710e+01  -1.3287742e+00   1.9489516e+02   9.2906452e+00   1.7594226e+02   7.3024942e+01   2.4913387e+02   9.9673548e+00   2.6877000e+02   1.1229690e+01   3.1380097e+02  -7.8944000e+00   2.3010000e+02  -2.9291548e+01   3.3878742e+02   3.3376361e+01   2.9725452e+02   2.3370581e+00   3.8235161e+01   2.6167990e+02   1.5051000e+02   2.6374039e+01   2.4681484e+02   2.8554490e+01   2.3509935e+02   1.6660116e+01   1.8466258e+02  -1.7670103e+01   1.6639355e+01   5.5317239e+01   2.2609677e+02   4.6134194e+01   1.4852516e+02   2.0489250e+02   5.0377452e+02   2.0914490e+01   2.6218355e+02  -2.5037161e+00   3.7789806e+02  -2.3590232e+01   3.0266258e+02  -1.6265265e+01   3.4426677e+02   5.7238194e+00   2.5105774e+02   7.8037677e+00   3.0007065e+02   2.6990155e+01   3.1889613e+02   3.5296000e+00   6.5725806e+00   3.5638710e+01   3.7658419e+02   4.0830361e+01   2.2922645e+02   8.8638335e+01   2.2514097e+02   1.0650013e+01   1.6810677e+02   1.7748210e+02   3.3363548e+01   1.6087690e+01   2.1573871e+02   1.2040735e+02   2.7060097e+02  -2.1771948e+01   3.5177742e+02   7.5329032e-01   1.5327226e+02   1.2419725e+02   1.7576742e+02   2.9897961e+01   3.3691065e+02   2.4371987e+01   1.8234226e+02  -2.3670581e+00   2.3121613e+02   1.6028516e+01   4.2516387e+02   2.5999237e+02   3.0715968e+02  -3.0914839e+00   1.3163484e+02   1.6766147e+02   3.5092548e+02   2.2266284e+01   2.8935613e+02   3.0482477e+01   2.7809290e+02  -3.5265174e+01   3.0491452e+02   1.7316516e+01   2.9015710e+02   3.6680774e+00   1.5518226e+02   4.3186452e+00   1.2383226e+02   1.2699181e+02   2.7287645e+02   3.0533755e+01   2.4048806e+02  -3.7719690e+01   1.6977903e+02  -2.5894194e+00   4.0913645e+02   1.9488761e+01
   2.7183774e+02  -5.1666968e+00   2.4966774e+02  -6.2314839e+00   4.4108839e+02  -1.2126426e+01   2.9219258e+02  -3.1862181e+01   2.7469387e+02   3.8644903e+00   2.8142452e+02  -5.9275097e+00   2.7305323e+02  -8.5016774e+00   3.0989323e+02   5.6317677e+00   2.1562516e+02   2.1026116e+01   2.0829935e+02   1.6404761e+01   2.7981871e+02   4.3970839e+00   2.2834355e+02  -4.5194194e+00   2.4111323e+02  -3.7038968e+00   2.5030742e+02   3.9734194e-01   2.4125839e+02   6.7441677e+00   2.4854677e+02   1.2993032e+01   3.5655677e+02   1.1610323e-01   3.3345000e+02   1.1055935e+01   3.9006258e+02   3.8698323e+00   1.8178710e+01   1.1856026e+01   1.9708516e+02  -6.6945548e+00   1.6280226e+02   9.9126142e+01   2.0865387e+02   1.4255755e+01   2.9177000e+02   1.8819690e+01   2.7142097e+02   2.3596000e+01   2.3638000e+02  -1.0213948e+01   3.8154742e+02  -5.7544387e+00   3.0335452e+02  -4.2490942e+01   4.5765161e+01   2.3464750e+02   1.4090000e+02   1.1928387e+00   2.5090484e+02   3.7037290e+01   2.4109935e+02   8.8001161e+00   1.8323258e+02   1.9154297e+01   1.6309355e+01   5.7913639e+01   2.0975677e+02   6.6821394e+01   1.3685516e+02   1.7196610e+02   4.9943452e+02   2.9311690e+01   2.7799355e+02  -3.8185161e+00   3.4970806e+02   1.6714968e+01   3.7809258e+02   2.2080335e+01   2.6355677e+02   1.0080619e+01   2.2643774e+02  -1.3566632e+01   2.7231065e+02  -1.8369045e+01   2.9599613e+02   4.5516000e+00  -9.7574194e+00   4.7475110e+01   3.4715419e+02   4.9474761e+01   2.1360645e+02   4.6927935e+01   1.8514097e+02   8.4200129e+00   1.6582677e+02   1.7132450e+02   2.2933548e+01   1.8442090e+01   2.2188871e+02   1.3858535e+02   2.4117097e+02  -3.8027548e+01   4.3653742e+02   1.0542490e+01   1.5403226e+02   1.0118645e+02   2.1860742e+02  -3.3792387e+00   2.8129065e+02   7.4971587e+01   1.6501226e+02   1.4869342e+01   2.5621613e+02   4.9458516e+01   3.5197387e+02   2.4228757e+02   2.8925968e+02  -4.4194839e+00   1.7577484e+02   1.4189027e+02   3.4178548e+02   3.4807484e+01   2.9173613e+02   8.7720774e+00   3.2066290e+02  -2.0820774e+01   2.8651452e+02   4.4988516e+01   3.1138710e+02  -1.2703226e+00   2.1528226e+02   4.1306452e+00   1.2317226e+02   1.3866461e+02   2.7287645e+02   2.8583755e+01   2.5220806e+02   1.2102710e+01   1.6219903e+02  -4.1730194e+00   3.9455645e+02   2.8375161e+01
   3.0188774e+02   1.7039303e+01   2.4747774e+02   3.2737161e+00   3.7985839e+02  -7.6580258e+00   2.9900258e+02  -1.8976981e+01   2.4850387e+02   1.3489690e+01   2.9465452e+02  -4.6590968e-01   2.3705323e+02  -5.8116774e+00   3.2565323e+02   3.1809677e+00   2.7348516e+02  -1.2226839e+00   2.3843935e+02   8.0435613e+00   2.8172871e+02   2.2842839e+00   2.5462355e+02  -6.2181935e-01   2.8549323e+02  -6.3542968e+00   2.6277742e+02   2.7297419e+00   2.6440839e+02   3.4892168e+01   2.6664677e+02   1.8495032e+01   3.9131677e+02   2.5855303e+01   3.4678000e+02   6.5095355e+00   3.5292258e+02   1.4031032e+01   2.4218710e+01   9.0828258e+00   2.2213516e+02   8.1114452e+00   1.9051226e+02   9.2099342e+01   2.8179387e+02  -2.3554452e+00   2.6063000e+02   2.0590890e+01   2.9528097e+02  -9.5528000e+00   2.3715000e+02  -1.8705548e+01   3.4878742e+02   1.6196361e+01   3.0401452e+02  -2.8443742e+01   5.6995161e+01   2.5550910e+02   1.6985000e+02  -1.4453161e+01   2.5624484e+02   3.7950090e+01   2.0699935e+02   7.6811613e-01   1.7751258e+02  -2.2148103e+01   1.2593548e+00   5.4637639e+01   2.0175677e+02   7.2131394e+01   1.1790516e+02   2.1900210e+02   4.5462452e+02   2.3566490e+01   2.7780355e+02  -4.5133161e+00   3.3413806e+02   4.9105677e+00   3.9052258e+02  -9.6406452e-01   3.4650677e+02   1.3404619e+01   1.6705774e+02   7.7137677e+00   2.8126065e+02   1.9494955e+01   3.2056613e+02  -2.8840000e+00  -8.0741935e-01   3.1379110e+01   3.3177419e+02   1.7465161e+01   2.2260645e+02   6.6407935e+01   1.8567097e+02  -7.2823871e+00   1.5520677e+02   1.4936410e+02   1.9883548e+01  -2.8023910e+01   1.7078871e+02   1.2619335e+02   2.4317097e+02  -4.9907548e+01   4.9677742e+02   4.6332903e+00   1.4503226e+02   1.0924645e+02   2.3976742e+02  -1.2038710e-02   3.4172065e+02   4.2277187e+01   1.6639226e+02  -1.2191058e+01   2.7021613e+02   3.6388516e+01   3.2347387e+02   1.9481757e+02   3.1820968e+02  -1.7825484e+01   1.6711484e+02   1.9572307e+02   3.2835548e+02  -1.8781161e+00   2.9735613e+02   2.6842477e+01   3.0285290e+02  -1.7535974e+01   2.8641452e+02   3.7296516e+01   3.6272710e+02  -9.3775226e+00   2.3176226e+02   4.9022452e+00   1.1974226e+02   1.3984901e+02   2.9906645e+02   2.6628555e+01   2.2796806e+02   2.5619097e+00   1.4672903e+02  -3.0754194e+00   3.7965645e+02   1.4037161e+01
   2.8216774e+02   2.6669032e+00   2.6176774e+02  -3.5794839e+00   4.2742839e+02  -3.5136258e+00   3.0915258e+02   3.0210194e+00   2.9169387e+02  -9.0155097e+00   3.0804452e+02  -1.2471097e+00   2.7253323e+02   1.9869923e+01   3.3260323e+02  -1.2850323e+00   3.0248516e+02   1.0177316e+01   1.7877935e+02   1.9636129e-01   2.9181871e+02  -9.5291613e-01   2.0991355e+02   1.0814981e+01   2.7558323e+02  -2.3149677e-01   3.0982742e+02   9.2557419e+00   2.8597839e+02   1.0786568e+01   2.5550677e+02  -9.9376774e-01   4.0774677e+02   2.0450903e+01   3.6383000e+02   2.1955535e+01   3.8221258e+02  -7.6921677e+00   3.9887097e+00   2.0321226e+01   2.3294516e+02  -1.3613355e+01   2.0832226e+02   1.1429454e+02   2.5227387e+02  -6.9038452e+00   2.8968000e+02   1.8416890e+01   2.8890097e+02   1.0237600e+01   2.5572000e+02  -4.5711484e+00   2.7621742e+02   1.0051961e+01   3.3449452e+02  -5.2621419e+00   4.5145161e+01   2.8474710e+02   1.5475000e+02  -4.8251613e+00   2.6014484e+02   3.4258090e+01   2.0575935e+02   1.9731613e-01   1.5151258e+02  -3.8781032e+00   2.2739355e+01   4.2969239e+01   2.2561677e+02   5.6792594e+01   1.4662516e+02   1.9190450e+02   4.5820452e+02   1.9890090e+01   2.6209355e+02  -4.5465161e+00   3.8404806e+02  -1.1982232e+01   2.7633258e+02   4.9811355e+00   3.7107677e+02   1.0339019e+01   2.2310774e+02  -1.4060232e+01   3.0821065e+02   1.3718955e+01   3.0422613e+02  -2.7916800e+01  -5.3774194e+00   3.2694710e+01   3.7591419e+02  -1.3166039e+01   2.3908645e+02   6.2229535e+01   1.6686097e+02   1.0412413e+01   1.6515677e+02   1.7280810e+02   2.9023548e+01   1.1448903e+00   1.7488871e+02   1.0810535e+02   2.0488097e+02  -1.3364348e+01   4.6034742e+02  -9.3623097e+00   1.1946226e+02   1.4648205e+02   2.3066742e+02  -9.9740387e+00   3.5553065e+02   4.7502387e+01   1.4844226e+02   2.3849419e+00   2.6121613e+02   1.0158516e+01   3.9466387e+02   2.0368237e+02   3.3510968e+02   1.1722516e+01   1.6649484e+02   2.1668267e+02   2.9702548e+02   1.0628284e+01   3.2844613e+02  -7.7847226e+00   3.1828290e+02  -5.8037419e-01   3.0436452e+02   4.1460516e+01   3.4910710e+02  -1.9479226e+00   1.9204226e+02  -7.3015484e-01   9.8832258e+01   2.1371181e+02   3.2291645e+02   3.6100555e+01   2.2025806e+02   7.8487097e+00   1.5943903e+02  -2.3952219e+01   4.0951645e+02   4.6178361e+01
   3.1955774e+02  -5.5142968e+00   2.7904774e+02  -7.9618839e+00   4.2827839e+02   2.0418374e+01   2.9457258e+02  -3.3862581e+01   2.8007387e+02  -8.9959097e+00   3.1927452e+02   2.2844903e+00   1.9858323e+02   5.0259226e+00   2.9265323e+02   1.1100968e+01   2.9048516e+02   2.1377316e+01   2.0234935e+02   8.2207613e+00   2.3472871e+02   2.4004284e+01   2.1681355e+02  -5.2170194e+00   2.9463323e+02  -1.8035497e+01   2.8149742e+02  -1.8957858e+01   2.7397839e+02  -7.3434323e+00   2.4592677e+02  -3.5173677e+00   3.9578677e+02   4.4077032e+00   2.9188000e+02   1.0851535e+01   3.3030258e+02   2.5840632e+01   2.1368710e+01   1.3120826e+01   1.7827516e+02   2.8102452e+00   2.0113226e+02   1.2524974e+02   2.8494387e+02   9.2925548e+00   2.9144000e+02  -1.9139097e+00   2.8690097e+02   1.0257600e+01   2.4224000e+02   2.0772516e+00   2.8268742e+02   2.3774361e+01   3.0878452e+02  -2.1115342e+01   1.7425161e+01   2.8177470e+02   1.8366000e+02  -1.5847961e+01   2.6076484e+02   4.8488490e+01   1.8566935e+02   8.7145161e+00   1.5718258e+02  -9.9017032e+00   1.0879355e+01   4.6058039e+01   2.0723677e+02   5.8312994e+01   1.2319516e+02   1.7534890e+02   4.4620452e+02   1.2430090e+01   2.0566355e+02   1.8917884e+01   3.7280806e+02   1.0916968e+01   2.7347258e+02  -1.2200645e+00   3.4059677e+02   3.8774194e+00   2.3224774e+02   4.6208568e+01   3.1031065e+02   9.3609548e+00   3.3365613e+02   1.6888000e+00   1.1762581e+01   3.3413510e+01   2.8406419e+02   1.5801961e+01   2.2008645e+02   7.0459535e+01   1.8962097e+02   3.6816129e+00   2.6496677e+02   4.6063303e+01   3.5503548e+01   3.2964903e+00   2.0897871e+02   1.4275815e+02   2.0488097e+02  -2.0464348e+01   5.1910742e+02   2.0466890e+01   1.4160226e+02   1.4304085e+02   2.5281742e+02  -9.5360387e+00   3.3872065e+02   5.2087187e+01   2.0087226e+02  -7.2294581e+00   2.4835613e+02   3.0517316e+01   4.5635387e+02   2.4643717e+02   3.5520968e+02   1.6874516e+01   1.3715484e+02   1.8502987e+02   3.1497548e+02   1.6192284e+01   2.9978613e+02   2.2180774e+00   3.2161290e+02  -2.6086774e+01   3.2166452e+02   3.1726516e+01   2.7924710e+02   1.0070877e+01   1.6690226e+02   4.2810452e+00   9.8552258e+01   1.5744421e+02   3.0948645e+02   4.4174955e+01   2.3763806e+02  -1.7401690e+01   1.6805903e+02   1.0648181e+01   4.3384645e+02   1.7181961e+01
   2.6221774e+02   2.4529032e+00   2.4276774e+02  -4.5794839e+00   4.1189839e+02   5.7287742e+00   3.1086258e+02   6.4542194e+00   2.9288387e+02  -1.6630710e+01   3.0346452e+02  -4.0707097e+00   2.3929323e+02   1.4391226e+00   2.3665323e+02  -1.6279032e+01   2.2224516e+02   1.1256516e+01   2.0353935e+02   1.6545561e+01   2.7600871e+02   1.9171884e+01   2.5757355e+02   3.8121806e+00   2.7492323e+02  -2.8698697e+01   3.1587742e+02   5.7174194e-01   2.2944839e+02   2.0168968e+01   2.2678677e+02   2.5393832e+01   3.0855677e+02   8.6661032e+00   3.3588000e+02   2.6861535e+01   2.9149258e+02   2.0954323e+00   1.2938710e+01   1.0035226e+01   2.4255516e+02  -1.0921548e+00   1.8909226e+02   9.4212942e+01   2.6041387e+02  -2.9850452e+00   2.7725000e+02   1.4311290e+01   3.6970097e+02   3.2683600e+01   1.8643000e+02   1.6682052e+01   2.5944742e+02  -8.0864387e+00   3.1597452e+02   2.4689458e+01   1.0918516e+02   2.4262390e+02   1.9451000e+02  -5.3359613e+00   2.4914484e+02   4.3468090e+01   2.0594935e+02  -1.4677884e+01   1.6985258e+02  -1.4195303e+01  -1.1706452e+00   4.5312039e+01   2.1718677e+02   6.0656994e+01   1.0752516e+02   1.3869250e+02   4.3624452e+02   2.1986890e+01   2.1423355e+02  -4.7177161e+00   3.8394806e+02   2.5057677e+00   2.9109258e+02   3.7503355e+00   3.5931677e+02   2.0659819e+01   1.8976774e+02   2.5169677e+00   2.8393065e+02   1.6561355e+01   3.1237613e+02   2.5812000e+00  -2.7757419e+01   5.4055110e+01   2.8149419e+02   1.3967561e+01   2.3136645e+02   6.2367135e+01   1.8214097e+02   3.6190013e+01   2.3787677e+02   4.6420503e+01   3.9833548e+01   9.8500903e+00   1.7516871e+02   1.5360295e+02   2.6307097e+02  -2.5689548e+01   4.4391742e+02  -4.7579097e+00   1.3574226e+02   1.4659965e+02   2.5302742e+02  -4.0812839e+01   2.7800065e+02   3.4134787e+01   1.5910226e+02   3.0922142e+01   2.8283613e+02   1.5428916e+01   4.5010387e+02   2.4724717e+02   3.0291968e+02  -5.7522839e+00   1.5125484e+02   1.8871187e+02   2.9459548e+02  -1.0987316e+01   3.2654613e+02  -1.1252723e+01   3.2028290e+02  -1.1600374e+01   2.7461452e+02   3.6840516e+01   3.3153710e+02   1.7267677e+01   1.3485226e+02   2.7565045e+01   1.3269226e+02   1.4452301e+02   3.0253645e+02   2.1640955e+01   2.5153806e+02  -5.0836903e+00   1.7210903e+02  -2.9675819e+01   3.4717645e+02   3.8115561e+01
   2.7455774e+02  -1.4004297e+01   2.5614774e+02  -2.8989884e+01   3.9694839e+02   3.6447742e+00   3.1138258e+02  -1.3473806e+00   3.1065387e+02   8.3276903e+00   2.6146452e+02   5.4792903e+00   2.3315323e+02  -5.4996774e+00   2.0622323e+02   1.7353677e+00   2.1591516e+02   6.5729161e+00   2.0805935e+02   2.3423961e+01   2.6496871e+02   4.5350839e+00   2.6186355e+02  -3.5810194e+00   2.5696323e+02  -1.3161897e+01   3.2458742e+02   1.9024942e+01   2.7330839e+02  -1.6959832e+01   2.2592677e+02   1.1562632e+01   3.3002677e+02   1.5858503e+01   3.2307000e+02   1.1646335e+01   2.4902258e+02   2.2683032e+01   3.1938710e+01   1.8052258e+00   2.3898516e+02   1.2523445e+01   1.8980226e+02   7.7206142e+01   2.8079387e+02   2.2624555e+01   2.6563000e+02   5.9108903e+00   3.5447097e+02   9.8020000e+00   2.6162000e+02   6.1685161e-01   2.4192742e+02   5.7051613e+00   3.3997452e+02  -1.6230542e+01   1.6585516e+02   1.7552030e+02   1.9375000e+02   8.7248387e+00   2.7571484e+02   3.4862490e+01   2.2266935e+02   5.3245161e+00   1.5513258e+02  -2.1637703e+01   9.2093548e+00   6.7521639e+01   2.2080677e+02   8.7937394e+01   9.8575161e+01   1.9483850e+02   4.1062452e+02   8.4164903e+00   2.4451355e+02  -2.8501161e+00   3.4608806e+02   1.3814568e+01   2.8452258e+02   4.8895935e+01   3.6502677e+02   7.4430194e+00   2.2219774e+02  -3.5074323e+00   2.1307065e+02  -7.9598452e+00   3.1313613e+02  -5.9596000e+00   2.8125806e+00   3.4129510e+01   2.8420419e+02  -2.4492387e+00   2.2503645e+02   7.0213535e+01   1.9029097e+02   1.2298013e+01   1.9520677e+02   5.5941032e+00   7.9835484e+00  -1.8819097e+00   1.7916871e+02   1.6224295e+02   2.3540097e+02  -4.4045948e+01   4.5805742e+02   3.2108903e+00   1.3455226e+02   9.7034852e+01   2.5002742e+02  -6.6828387e+00   3.0653065e+02   5.8802387e+01   2.0815226e+02   3.7081419e+00   2.4440613e+02   2.9073316e+01   3.6410387e+02   2.6306717e+02   3.4105968e+02  -9.7534839e+00   1.6696484e+02   2.0021507e+02   3.2102548e+02   6.9882839e+00   2.9825613e+02   9.3904774e+00   3.0228290e+02   2.0609626e+01   3.0496452e+02   1.4112516e+01   3.2591710e+02  -6.7127226e+00   1.0223226e+02   1.1603465e+02   8.5452258e+01   1.4683221e+02   3.0648645e+02   4.2894955e+01   2.2587806e+02  -2.0310890e+01   1.5519903e+02  -6.8930194e+00   3.3660645e+02   1.8581161e+01
   3.0821774e+02  -4.3170968e+00   3.1318774e+02  -1.3693084e+01   4.3323839e+02  -1.2258426e+01   3.0005258e+02   9.3901935e-01   3.2246387e+02   1.5422890e+01   2.9823452e+02   1.3627690e+01   1.6229323e+02  -5.0208774e+00   2.4236323e+02  -1.3345832e+01   2.4014516e+02   1.6304516e+01   1.8777935e+02   1.7006361e+01   2.6686871e+02  -9.9691613e-01   1.5781355e+02   4.2229806e+00   2.8625323e+02   9.2049032e+00   2.9753742e+02  -1.0911058e+01   2.9573839e+02   1.7055768e+01   2.2216677e+02   1.5343226e-01   2.7802677e+02  -1.2214968e+00   3.0640000e+02   1.0409935e+01   2.6459258e+02   5.0974323e+00   6.8387097e+00  -1.8046774e+01   2.6451516e+02  -2.9489548e+00   1.7618226e+02   1.0215574e+02   2.8889387e+02  -9.9734452e+00   2.7092000e+02   5.4876903e+00   4.1247097e+02   7.8200000e-01   2.5448000e+02   9.8580516e+00   2.5544742e+02   1.3835613e+00   3.4482452e+02   4.1914581e+00   5.0615161e+01   2.6225950e+02   1.7794000e+02   1.0129639e+01   2.4314484e+02   2.4708090e+01   2.3247935e+02  -1.9902839e+00   1.4932258e+02  -2.1702903e+01   1.7393548e+00   8.7459239e+01   2.4375677e+02   6.0011394e+01   1.1057516e+02   2.0368850e+02   3.7129452e+02  -5.3710968e-01   2.2699355e+02  -1.0688516e+01   3.8513806e+02   9.8056774e-01   2.4437258e+02   1.9157935e+01   2.5864677e+02   2.4734194e+00   2.1429774e+02   6.5945677e+00   2.3140065e+02  -4.5662452e+00   3.4070613e+02  -1.7355200e+01   2.9482581e+01   2.9995910e+01   3.4611419e+02   1.1217961e+01   2.5394645e+02   5.9850735e+01   1.7524097e+02  -2.1357987e+01   2.2939677e+02  -1.1910968e+00   4.0363548e+01  -1.8432310e+01   2.0516871e+02   1.5944295e+02   2.3421097e+02  -1.8090748e+01   3.4019742e+02   1.8059690e+01   1.2379226e+02   1.2532565e+02   2.7150742e+02  -2.3341239e+01   3.3572065e+02   5.0087187e+01   1.5701226e+02   1.2793419e+00   2.4040613e+02   4.8633161e+00   4.0435387e+02   2.5003717e+02   3.1782968e+02   8.2549161e+00   1.3063484e+02   1.3760147e+02   3.0954548e+02  -9.4233161e+00   2.6597613e+02   1.4928774e+00   2.7842290e+02   5.1842581e-01   2.8456452e+02   1.7494516e+01   3.2838710e+02   6.8496774e+00   1.5542226e+02   1.3843945e+02   1.0479226e+02   1.2251501e+02   2.8910645e+02   3.3805355e+01   2.3601806e+02   1.5917910e+01   1.4491903e+02  -9.9806194e+00   3.6955645e+02  -2.8648387e+00
   3.2074774e+02   5.1505032e+00   3.3671774e+02  -7.0054839e+00   5.1156839e+02   7.9451742e+00   3.2800258e+02  -3.1156981e+01   3.1574387e+02  -1.0269510e+01   2.3061452e+02   1.8972903e+00   1.7196323e+02   7.8755226e+00   2.7184323e+02   1.0005768e+01   2.7229516e+02   3.9225161e+00   2.0262935e+02  -7.3816387e+00   3.0577871e+02   1.3202839e+00   1.6115355e+02  -2.7334219e+01   2.8811323e+02   3.5361032e+00   3.2963742e+02   1.3860942e+01   2.8421839e+02   5.8373677e+00   2.2616677e+02   1.1683432e+01   2.7678677e+02   3.8067703e+01   3.2278000e+02  -1.6204645e+00   2.5978258e+02   1.4772232e+01   9.5087097e+00   4.7396258e+00   2.1155516e+02   3.5778452e+00   1.8547226e+02   8.7362542e+01   2.3132387e+02   1.0582155e+01   2.9039000e+02   1.9690090e+01   3.8485097e+02   1.5181600e+01   2.6457000e+02  -2.4659148e+01   2.7216742e+02   1.2895961e+01   3.2478452e+02  -3.3015342e+01   3.4575161e+01   3.0549270e+02   1.5837000e+02   7.2252387e+00   2.1066484e+02   3.3256490e+01   2.5847935e+02  -5.5402839e+00   1.5870258e+02  -1.8163303e+01  -5.8806452e+00   6.1828839e+01   2.2852677e+02   7.2659794e+01   1.1085516e+02   1.5928610e+02   4.2239452e+02   8.9448903e+00   2.1242355e+02   3.1470839e+00   3.6280806e+02  -6.6303226e-01   2.5223258e+02   1.6389135e+01   3.1550677e+02   1.3264619e+01   2.1710774e+02   9.8976774e-01   2.5807065e+02   2.9201548e+00   3.2365613e+02  -1.9611200e+01   4.0292581e+01   3.1181110e+01   3.5549419e+02  -9.0024387e+00   1.8713645e+02   1.3114554e+02   1.6081097e+02   1.2656413e+01   3.0344677e+02   3.0604903e+01   3.4313548e+01  -2.0178310e+01   1.8640871e+02   1.2975375e+02   2.1155097e+02  -2.3617948e+01   3.9534742e+02   1.1776903e+00   1.2241226e+02   1.3647605e+02   2.3760742e+02  -3.6209239e+01   2.9867065e+02   3.8291187e+01   1.7410226e+02  -7.4278581e+00   2.1468613e+02   1.5160916e+01   2.7435387e+02   1.8312717e+02   3.3386968e+02  -7.9828387e-01   1.4753484e+02   1.0476947e+02   3.0188548e+02  -5.2405161e+00   2.9592613e+02   2.7668774e+00   2.4956290e+02  -3.1602774e+01   2.7626452e+02   5.4208516e+01   3.0805710e+02   3.8560774e+00   1.5956226e+02   1.1025825e+02   9.2642258e+01   1.6377701e+02   3.2472645e+02   4.1055755e+01   2.3253806e+02  -6.9936903e+00   1.8767903e+02  -2.0251419e+01   3.1641645e+02   9.1463613e+00
   2.9116774e+02   3.9969032e+00   3.1047774e+02  -3.3146284e+01   4.4175839e+02  -4.7100258e+00   3.0238258e+02  -1.8673806e+00   2.9765387e+02   1.3177690e+01   2.7356452e+02  -7.0187097e+00   2.2020323e+02  -8.4636774e+00   2.3393323e+02   6.8985677e+00   2.3924516e+02   5.6651613e-01   2.0600935e+02   3.3979613e+00   2.6777871e+02  -1.3069716e+01   1.5610355e+02  -1.1880219e+01   2.6620323e+02  -7.0510968e+00   3.2525742e+02   1.9301342e+01   2.8554839e+02  -4.1790323e+00   2.2888677e+02   2.6225832e+01   2.9426677e+02   1.9139303e+01   3.5159000e+02  -1.0735265e+01   2.6416258e+02   3.9018323e+00   1.7988710e+01  -2.4587742e+00   1.9755516e+02   1.4167845e+01   1.8570226e+02   9.6434142e+01   2.1436387e+02   6.2508955e+01   2.9763000e+02   2.3008903e+00   4.0685097e+02   1.2421600e+01   2.8110000e+02   2.2248452e+01   2.5492742e+02   2.1805161e+01   3.2520452e+02  -1.1138942e+01   4.4715161e+01   2.8530150e+02   1.7509000e+02   8.5476387e+00   2.7886484e+02   2.6900490e+01   2.3261935e+02   8.5685161e+00   1.5142258e+02  -3.9090323e-01   6.8935484e-01   5.3783239e+01   2.3728677e+02   5.6198994e+01   1.2447516e+02   1.7409650e+02   4.2591452e+02   1.5623290e+01   2.1623355e+02  -9.2771613e-01   3.4489806e+02  -1.6560232e+01   2.9804258e+02   1.6334335e+01   3.2745677e+02   1.5886194e+00   2.0700774e+02  -5.8223226e-01   3.1731065e+02   2.2370955e+01   3.3451613e+02   7.8100000e+00   6.8625806e+00   3.6955510e+01   2.8744419e+02   3.0201561e+01   2.2217645e+02   1.3529234e+02   1.5857097e+02  -1.7974387e+01   2.3030677e+02   4.6546103e+01   3.6693548e+01  -4.5187097e+00   1.6630871e+02   1.2746175e+02   2.0174097e+02  -2.9833148e+01   4.0905742e+02  -1.4109110e+01   1.1417226e+02   1.0747525e+02   2.8866742e+02   1.8015961e+01   3.4796065e+02   3.9447987e+01   2.0334226e+02  -4.9570581e+00   2.6516613e+02   4.4362516e+01   2.9822387e+02   2.0608757e+02   3.5815968e+02   6.5485161e+00   1.7177484e+02   2.0992027e+02   3.4388548e+02   3.4309484e+01   2.8420613e+02   2.2244774e+00   2.7528290e+02   1.0999626e+01   2.6896452e+02   3.9742516e+01   2.9900710e+02   1.3820077e+01   1.1904226e+02   9.9069845e+01   1.0750226e+02   1.5401821e+02   2.6796645e+02   4.5116555e+01   2.2463806e+02  -2.3261690e+01   1.4272903e+02  -5.0454194e+00   3.6194645e+02   3.3983961e+01
   2.9545774e+02  -1.9662968e+00   2.5242774e+02   1.2177161e+00   4.6885839e+02   3.0319742e+00   3.4038258e+02  -1.6047381e+01   3.2369387e+02  -6.0955097e+00   2.7599452e+02   1.7506890e+01   3.5253323e+02   1.9999226e+00   2.9136323e+02   9.9241677e+00   2.4472516e+02   3.7368116e+01   1.6410935e+02  -7.8700387e+00   2.4648871e+02  -8.6065161e+00   2.3077355e+02   2.6576181e+01   3.2458323e+02   2.1885032e+00   3.4887742e+02   3.1317419e+00   2.6011839e+02   1.4235368e+01   2.2607677e+02   1.6410632e+01   2.9250677e+02   1.2140103e+01   3.3440000e+02   1.0639935e+01   2.8168258e+02   8.9202323e+00   1.8748710e+01  -5.4795742e+00   1.9698516e+02   7.2634452e+00   2.0175226e+02   1.1049014e+02   1.2522387e+02   8.5170155e+01   3.3635000e+02   7.2532903e+00   4.5851097e+02   3.7688000e+00   2.9286000e+02   1.1027652e+01   2.2849742e+02   1.2489561e+01   2.7206452e+02  -3.1127742e+01   8.2425161e+01   2.5704470e+02   1.8909000e+02  -4.1823613e+00   2.4286484e+02   5.0070490e+01   2.6156935e+02  -4.7874839e+00   1.8323258e+02  -3.1935703e+01   9.6393548e+00   4.0917239e+01   2.3547677e+02   5.0293794e+01   1.3071516e+02   2.0374730e+02   4.8139452e+02   1.5704890e+01   2.0951355e+02   5.5698839e+00   3.5380806e+02  -1.3303226e-01   2.4814258e+02   1.2666335e+01   3.5445677e+02   2.6378619e+01   1.9924774e+02   1.1898568e+01   2.9064065e+02  -3.7354452e+00   3.3432613e+02  -1.8464800e+01  -1.1857419e+01   3.9783110e+01   3.4782419e+02  -7.6883871e-01   1.9570645e+02   1.1612994e+02   1.5776097e+02   2.9040413e+01   2.2049677e+02   2.0330903e+01   2.2023548e+01  -6.1051097e+00   1.3611871e+02   1.0406695e+02   2.0598097e+02  -2.9792348e+01   4.1357742e+02   1.2189290e+01   1.2260226e+02   1.0365085e+02   2.7713742e+02   8.7883613e+00   2.9443065e+02   6.2870387e+01   2.1087226e+02   1.8250542e+01   2.8521613e+02   2.3808516e+01   3.2397387e+02   2.0158757e+02   3.4986968e+02   1.3541716e+01   1.6801484e+02   1.4680107e+02   3.5802548e+02   3.5838284e+01   2.8858613e+02   1.7924077e+01   2.6356290e+02  -3.1962774e+01   2.3936452e+02   4.0810516e+01   2.4258710e+02   3.1936774e+00   1.1695226e+02   9.2187045e+01   1.4645226e+02   9.5662206e+01   2.5039645e+02   2.9902155e+01   2.2763806e+02  -5.6516903e+00   1.5419903e+02  -1.9963019e+01   2.8903645e+02   1.8436761e+01
   2.9693774e+02   1.5585303e+01   3.1737774e+02   3.6417161e+00   3.5404839e+02   1.1406774e+01   3.4915258e+02   8.6310194e+00   3.0898387e+02   4.5512903e+00   2.6932452e+02  -1.4769510e+01   2.4396323e+02   9.9255226e+00   3.1898323e+02  -4.3354323e+00   2.2995516e+02   1.6449716e+01   1.8734935e+02   1.8076129e-01   2.8562871e+02   1.5972284e+01   2.5724355e+02   9.2685806e+00   2.9839323e+02  -3.0562968e+00   3.7053742e+02   1.9398942e+01   2.3849839e+02   7.4449677e+00   2.2788677e+02   3.8858323e+00   2.9659677e+02   3.9722903e+01   3.2721000e+02   3.0215135e+01   2.9406258e+02  -3.1101677e+00   1.6608710e+01   2.4311626e+01   1.8894516e+02   7.5766452e+00   2.4628226e+02   1.4920774e+02   1.2217387e+02   1.2545415e+02   3.1382000e+02  -4.4743097e+00   4.2032097e+02   1.1064000e+01   2.8000000e+02  -1.3354839e-01   2.3435742e+02   2.0970761e+01   3.0044452e+02   5.1718581e+00   6.0095161e+01   2.9259110e+02   1.8990000e+02   2.1982839e+01   2.4138484e+02   3.1798890e+01   2.6213935e+02  -2.1263084e+01   1.3808258e+02  -9.0837032e+00   1.0589355e+01   7.3181239e+01   2.3709677e+02   7.9974194e+01   1.3828516e+02   1.5785170e+02   4.9377452e+02   1.0474490e+01   2.6537355e+02   1.2910839e+00   3.2466806e+02  -1.1091832e+01   2.4237258e+02   1.5837935e+01   3.1469677e+02   1.5949419e+01   1.8915774e+02   8.5767742e-02   2.6878065e+02  -7.6966452e+00   2.8099613e+02  -1.5868400e+01  -1.7667419e+01   2.3487910e+01   4.1839419e+02   5.2455613e+00   1.5417645e+02   1.2788234e+02   2.5029097e+02  -1.8319871e+00   2.3539677e+02  -1.7110968e+00   7.2135484e+00   2.3269690e+01   1.4888871e+02   1.4051535e+02   1.9698097e+02  -1.1302348e+01   4.6486742e+02  -5.3909677e-02   1.4093226e+02   1.4376445e+02   2.5792742e+02  -7.9448387e+00   2.9653065e+02   6.2512387e+01   2.1606226e+02  -1.1304658e+01   2.4207613e+02   5.9297161e+00   3.0078387e+02   1.6676277e+02   3.4139968e+02  -2.8306839e+00   1.4587484e+02   1.7376227e+02   3.4816548e+02   2.9777084e+01   3.0144613e+02   7.1852774e+00   2.8790290e+02  -1.3809974e+01   3.0516452e+02   3.0146516e+01   2.6529710e+02  -1.2431226e+00   1.4042226e+02   1.2458945e+02   1.4312226e+02   1.1278861e+02   2.4725645e+02   5.4873355e+01   2.7591806e+02   1.5590968e-01   1.4534903e+02  -4.6750194e+00   3.9789645e+02   3.1107961e+01
   2.7750774e+02   7.6097032e+00   2.7161774e+02   1.0962516e+01   4.6504839e+02   2.5767742e+00   3.4629258e+02  -4.4301806e+00   3.4941387e+02   1.6226890e+01   2.9899452e+02   6.0468903e+00   3.3377323e+02  -6.1692774e+00   2.7098323e+02   2.7024568e+01   2.0114516e+02   4.7145161e+00   2.0815935e+02  -6.6240387e+00   2.5291871e+02  -1.1450916e+01   2.6386355e+02   8.3489806e+00   2.8877323e+02  -1.4856697e+01   3.7068742e+02   2.9336942e+01   2.5492839e+02  -9.9694323e+00   2.9564677e+02   1.5555032e+01   2.9588677e+02   1.7679703e+01   3.3116000e+02   1.9991355e+00   2.8092258e+02  -1.2538968e+01   2.1458710e+01  -7.8863742e+00   2.0151516e+02  -1.1288955e+01   2.5156226e+02   1.4778534e+02   1.7841387e+02   1.4067495e+02   3.0301000e+02  -1.4195097e+00   3.7618097e+02   2.5685200e+01   2.8491000e+02  -8.4763484e+00   2.1916742e+02   1.6665961e+01   2.9187452e+02  -2.4852542e+01   4.1285161e+01   2.9386590e+02   1.8447000e+02  -8.9627613e+00   2.8862484e+02   2.3689690e+01   2.5799935e+02   1.1811613e-01   1.3799258e+02  -7.0265032e+00   1.6449355e+01   4.7332439e+01   2.3309677e+02   4.1344194e+01   1.4357516e+02   1.9537850e+02   4.5820452e+02   2.6320090e+01   2.6251355e+02   6.9498839e+00   3.2413806e+02  -5.6694323e+00   2.7380258e+02   1.8423535e+01   3.7150677e+02   2.9544619e+01   2.3615774e+02  -7.7423226e-01   2.9502065e+02   1.1104155e+01   3.4432613e+02  -2.4974800e+01  -8.6674194e+00   3.6097910e+01   3.7172419e+02   4.1691613e+00   1.6389645e+02   1.2395474e+02   2.3729097e+02  -2.4561987e+01   1.9577677e+02  -8.9314968e+00   2.0833548e+01  -1.2959910e+01   1.4135871e+02   1.2887775e+02   1.9750097e+02  -2.6153948e+01   4.4529742e+02   8.7516903e+00   1.4898226e+02   1.0021045e+02   2.6581742e+02  -1.3096039e+01   2.7677065e+02   5.0993187e+01   1.8472226e+02   1.5102542e+01   2.6521613e+02   3.4688516e+01   3.3222387e+02   1.6499757e+02   3.3072968e+02   2.2229161e+00   1.4777484e+02   1.4003027e+02   3.1388548e+02   3.1039484e+01   2.3611613e+02   2.3691677e+01   2.4304290e+02  -8.6111742e+00   3.0251452e+02   2.2558516e+01   2.7967710e+02   1.0556477e+01   1.4228226e+02   1.2183065e+02   1.0860226e+02   1.3817021e+02   2.9853645e+02   2.1100955e+01   2.2787806e+02   9.8591097e+00   1.5534903e+02   1.1564981e+01   4.3479645e+02   3.0965961e+01
   3.5255774e+02   2.8957032e+00   2.4652774e+02   7.2597161e+00   4.0046839e+02  -1.0216826e+01   3.2867258e+02  -1.2920581e+01   3.2569387e+02   1.8124490e+01   3.0527452e+02   4.4944903e+00   3.3529323e+02   1.2139123e+01   2.8412323e+02   2.8973368e+01   1.8872516e+02  -6.7718839e+00   1.9777935e+02   2.5966361e+01   2.7805871e+02   6.2978839e+00   2.5077355e+02   2.3561806e+00   2.6696323e+02   7.2681032e+00   3.6491742e+02  -3.3514581e+00   2.6844839e+02   6.0989677e+00   2.8083677e+02  -2.1210168e+01   3.0940677e+02   2.5458103e+01   3.0030000e+02   7.0879355e+00   3.0021258e+02   1.6347832e+01   1.9798710e+01   1.4396426e+01   2.3432516e+02   8.3262452e+00   2.3061226e+02   1.5008134e+02   2.0998387e+02   1.3485935e+02   2.6925000e+02   1.8671290e+01   4.3770097e+02   1.4243600e+01   3.0338000e+02  -1.8139484e+00   2.4878742e+02   6.9106361e+01   3.2797452e+02  -2.3550542e+01   5.6185161e+01   2.8386390e+02   1.3818000e+02  -1.1879561e+01   2.4705484e+02   3.4305290e+01   2.7042935e+02  -3.0628387e-01   1.9294258e+02  -3.9025032e+00   2.1589355e+01   5.5531239e+01   2.3547677e+02   4.5483794e+01   1.7833516e+02   2.1078770e+02   4.5801452e+02   1.9385290e+01   2.6280355e+02   1.7536684e+01   3.2942806e+02  -7.6626323e+00   2.6666258e+02   1.1134735e+01   4.6255677e+02   3.9706194e+00   2.2329774e+02  -1.9455432e+01   2.7026065e+02   1.0849548e+00   3.2184613e+02  -1.9366400e+01   1.0025806e+00   4.2614310e+01   2.9953419e+02   9.4743613e+00   1.6703645e+02   8.4993535e+01   2.2481097e+02   1.2626413e+01   2.0287677e+02   2.9080503e+01   7.5035484e+00  -1.4083510e+01   1.7345871e+02   1.2907975e+02   2.2145097e+02  -2.8879948e+01   4.5705742e+02   2.4380890e+01   1.8307226e+02   1.0091325e+02   2.6650742e+02  -2.0012387e+00   2.7729065e+02   5.1521587e+01   2.0072226e+02   1.4392542e+01   2.6159613e+02   3.1648116e+01   4.5172387e+02   1.4986757e+02   3.5525968e+02   1.2680516e+01   1.5591484e+02   1.6090907e+02   3.4683548e+02   1.1453484e+01   3.2068613e+02   3.5546077e+01   2.3875290e+02  -2.3497974e+01   2.8661452e+02   3.1580516e+01   3.0772710e+02   2.0224774e+00   1.5033226e+02   9.0566645e+01   9.5502258e+01   1.3944821e+02   2.6982645e+02   3.8017755e+01   2.2363806e+02  -2.1471690e+01   1.5300903e+02  -2.2387819e+01   3.7746645e+02   2.7072361e+01
   3.0207774e+02   1.8414103e+01   2.5214774e+02  -2.2809884e+01   4.5385839e+02   2.0281974e+01   2.7772258e+02  -1.6045806e+00   3.1736387e+02  -4.6891097e+00   3.0046452e+02   9.1692903e+00   3.2639323e+02  -1.9588774e+00   2.8789323e+02   5.5817677e+00   2.1048516e+02  -1.1802684e+01   1.7562935e+02   3.9783613e+00   2.6448871e+02   1.1383484e+01   2.2977355e+02   1.5561806e+00   2.9173323e+02   2.1965032e+00   3.9982742e+02   2.7815742e+01   2.9987839e+02  -5.1354323e+00   3.0288677e+02   1.4215832e+01   3.0164677e+02   2.3938903e+01   3.1621000e+02   1.0145135e+01   3.3835258e+02   6.6266323e+00   2.7698710e+01  -1.1665574e+01   2.0279516e+02   3.0848645e+01   2.5104226e+02   1.3673694e+02   1.7755387e+02   1.4169375e+02   2.8596000e+02   2.6854490e+01   4.3990097e+02   7.9276000e+00   3.3057000e+02   9.2508516e+00   1.3811742e+02   1.6285996e+02   3.1092452e+02   4.8134581e+00   3.7955161e+01   3.1756230e+02   1.7666000e+02   1.4142039e+01   2.8128484e+02   3.8086890e+01   2.8585935e+02   5.0293161e+00   1.7789258e+02  -7.4850323e-01  -1.7906452e+00   5.4211639e+01   2.3775677e+02   5.2971394e+01   1.3876516e+02   1.7743330e+02   4.6477452e+02  -9.2055097e+00   2.2218355e+02   1.6596284e+01   3.5328806e+02  -2.7471432e+01   3.1956258e+02   1.3662735e+01   4.2393677e+02   8.9702194e+00   2.3976774e+02  -2.0483032e+01   2.3126065e+02  -3.0465045e+01   2.5184613e+02  -2.7676400e+01  -1.1377419e+01   3.9364710e+01   3.7401419e+02  -1.1294039e+01   1.9255645e+02   1.0385194e+02   2.3776097e+02   1.1704129e+00   2.1125677e+02   7.4101032e+00   1.6643548e+01   1.8235290e+01   1.4378871e+02   1.3207335e+02   1.9002097e+02  -2.7935548e+01   3.8034742e+02   2.8476903e+00   1.5379226e+02   9.4875652e+01   2.4881742e+02   2.3139613e+00   2.9539065e+02   5.4413587e+01   2.2534226e+02  -6.1705806e-01   2.6554613e+02  -6.8578839e+00   2.8916387e+02   1.6844237e+02   3.5958968e+02   8.6241161e+00   1.6049484e+02   1.5949267e+02   3.4626548e+02  -3.6009161e+00   2.5601613e+02  -4.2032258e-01   3.0166290e+02  -2.1910774e+01   2.5486452e+02   3.2120516e+01   2.8686710e+02  -1.5588723e+01   1.4309226e+02   1.2471585e+02   1.1445226e+02   1.3679221e+02   2.7263645e+02   4.3502955e+01   2.7191806e+02  -1.5240903e+00   1.7015903e+02   7.4301806e+00   3.8060645e+02   6.5201161e+01
   2.8650774e+02  -7.3902968e+00   2.8571774e+02  -7.5954839e+00   4.9194839e+02  -4.7652258e+00   3.0657258e+02  -2.0482581e+01   2.7146387e+02   1.5272890e+01   2.6727452e+02  -3.3255097e+00   3.3115323e+02   2.0570323e+01   2.8308323e+02   1.5156568e+01   2.7324516e+02   1.4176516e+01   1.7219935e+02   6.2027613e+00   2.5591871e+02   2.9690839e+00   2.8419355e+02  -2.8474194e+00   2.8349323e+02   5.6657032e+00   3.8434742e+02   8.9041419e+00   2.6378839e+02   4.6617677e+00   2.7888677e+02   9.8958323e+00   3.2578677e+02   4.3147703e+01   2.9892000e+02   1.1478335e+01   3.4530258e+02   6.5006323e+00   1.4798710e+01   9.3164258e+00   1.8465516e+02   1.5869845e+01   2.3723226e+02   1.5770174e+02   2.0822387e+02   1.3815015e+02   2.9749000e+02   1.5982090e+01   4.1609097e+02   1.8112400e+01   3.1281000e+02   5.8116516e+00   1.9487742e+02   1.9327916e+02   3.3097452e+02   1.8969458e+01   4.8045161e+01   3.3832510e+02   1.9028000e+02  -1.1187561e+01   2.5471484e+02   2.8452490e+01   2.8342935e+02   3.9337161e+00   1.3847258e+02  -1.4924903e+01   2.5399355e+01   5.5416439e+01   2.5533677e+02   7.2514994e+01   1.3928516e+02   1.7649170e+02   4.4686452e+02   1.8847290e+01   2.2166355e+02   1.0447884e+01   4.3423806e+02   9.0025677e+00   2.7685258e+02   7.6995355e+00   3.3359677e+02   4.9574194e+00   1.9305774e+02  -4.0862323e+00   2.4683065e+02  -1.3706452e+00   3.9146613e+02   5.5840000e+00  -8.0974194e+00   2.6532310e+01   3.6406419e+02   1.3551961e+01   1.9441645e+02   9.7893135e+01   1.6271097e+02  -5.2555871e+00   2.2463677e+02   7.5697032e+00   1.4743548e+01   2.1857290e+01   1.7797871e+02   1.5156815e+02   1.8893097e+02  -3.7468348e+01   3.9781742e+02  -1.0929910e+01   1.5603226e+02   7.7126452e+01   2.5376742e+02  -5.5520387e+00   2.4234065e+02   6.1127587e+01   1.8291226e+02   7.8173419e+00   2.9097613e+02   1.4107716e+01   3.3060387e+02   2.0593717e+02   3.2010968e+02   5.0725161e+00   1.7953484e+02   2.0453947e+02   2.9811548e+02   1.5441084e+01   3.3116613e+02   3.5847677e+01   3.4490290e+02  -5.8999742e+00   5.1081452e+02   3.2594516e+01   2.7234710e+02   2.2332877e+01   9.6662258e+01   1.0519025e+02   1.1460226e+02   1.1992021e+02   2.6082645e+02   1.9927755e+01   2.2987806e+02   1.4599110e+01   1.6972903e+02  -1.2155419e+01   3.6746645e+02   3.3962361e+01
   3.0902774e+02   5.7081032e+00   3.3261774e+02  -1.9007484e+01   4.6304839e+02  -9.8322581e-01   3.1286258e+02  -1.0085781e+01   2.9331387e+02   8.9948903e+00   2.6627452e+02  -1.6255097e+00   4.3267323e+02   1.6588723e+01   3.1341323e+02   3.7301677e+00   1.9557516e+02  -2.0509884e+01   2.4043935e+02   9.1735613e+00   3.1777871e+02   1.1120284e+01   2.9391355e+02   2.1474981e+01   3.0101323e+02  -1.1025897e+01   4.1568742e+02  -6.9330581e+00   3.1625839e+02  -7.0158323e+00   2.6730677e+02  -6.9877677e+00   3.1731677e+02   1.4915303e+01   2.5873000e+02  -2.4464645e+00   3.3325258e+02  -1.2585368e+01   1.9368710e+01   9.5082581e-01   2.3041516e+02  -1.7790955e+01   2.4204226e+02   1.0750694e+02   1.9036387e+02   1.4642895e+02   3.0149000e+02   2.3209032e-01   4.0832097e+02   1.3404000e+01   2.6772000e+02  -3.9114839e-01   1.9292742e+02   2.1752516e+02   3.3868452e+02  -3.4127342e+01   4.6285161e+01   2.5441590e+02   1.8323000e+02  -9.8635613e+00   1.9938484e+02   3.7348890e+01   2.7318935e+02  -1.0147084e+01   1.6094258e+02  -1.7012503e+01   1.6829355e+01   6.3492039e+01   2.8523677e+02   6.0262994e+01   1.1647516e+02   2.5773650e+02   4.0834452e+02   8.8788903e+00   2.0890355e+02   1.8188684e+01   4.3099806e+02   1.0691768e+01   2.2376258e+02   1.4136735e+01   3.8674677e+02   2.0465419e+01   2.2729774e+02   1.7045677e+00   2.7797065e+02   2.0881548e+00   2.8794613e+02  -3.6144000e+00  -7.2374194e+00   2.4933510e+01   3.7544419e+02   1.3541561e+01   1.7717645e+02   1.2642234e+02   2.0033097e+02  -2.5051871e+00   1.8653677e+02   3.2377032e+00   1.4693548e+01  -7.0870968e-01   1.8511871e+02   1.6599695e+02   2.3860097e+02  -3.9061948e+01   3.8786742e+02   3.6346090e+01   1.4684226e+02   9.8521652e+01   2.6455742e+02  -1.9735239e+01   2.1705065e+02   7.2010787e+01   2.0496226e+02   2.7103342e+01   2.3973613e+02   4.2916916e+01   3.3560387e+02   2.2922717e+02   3.3225968e+02   1.0240516e+01   1.6620484e+02   1.8955587e+02   2.8735548e+02   2.6681884e+01   3.6101613e+02   2.0939677e+01   3.3970290e+02  -2.1763974e+01   2.3256452e+02   4.3204516e+01   2.8248710e+02   1.0431677e+01   9.5612258e+01   8.4374245e+01   1.1555226e+02   1.4799421e+02   2.6039645e+02   3.0392155e+01   2.6425806e+02  -1.0771290e+01   1.6434903e+02   3.6149806e+00   3.9165645e+02   3.6747161e+01
   2.6374774e+02   1.9430503e+01   2.5318774e+02   2.1069161e+00   4.3865839e+02  -8.1220258e+00   2.4010258e+02  -1.0974981e+01   2.8865387e+02   1.2769032e-01   2.7837452e+02   2.9764903e+00   2.3572323e+02  -1.0375277e+01   2.7536323e+02   1.1484168e+01   2.0686516e+02  -5.3630839e+00   1.7453935e+02   9.5355613e+00   3.1624871e+02   1.6242684e+01   2.3696355e+02  -9.8790194e+00   2.8268323e+02  -1.2459497e+01   3.9330742e+02   2.4857342e+01   2.6049839e+02  -1.9795032e+01   2.0111677e+02   5.5737432e+01   2.8855677e+02   3.0506103e+01   3.1283000e+02  -2.5446452e-01   3.4430258e+02  -7.7993677e+00   2.8838710e+01   4.1432258e+00   1.7360516e+02   2.3943845e+01   2.4137226e+02   1.0756054e+02   1.8832387e+02   1.4212215e+02   3.4754000e+02   1.8448090e+01   4.2537097e+02   1.4900000e+01   2.6719000e+02   3.5411252e+01   1.8030742e+02   2.1105476e+02   3.3716452e+02  -1.1855742e+01   6.5375161e+01   2.6359870e+02   1.7537000e+02  -2.6647613e+00   2.1766484e+02   2.7416490e+01   2.1561935e+02  -1.1301484e+01   1.7008258e+02   3.9762968e+00   1.1399355e+01   5.2926439e+01   2.4480677e+02   4.9307394e+01   1.2457516e+02   1.7189850e+02   4.4505452e+02   3.8942090e+01   2.3490355e+02   1.0438684e+01   3.9499806e+02  -8.9582323e+00   2.5385258e+02  -3.8404645e+00   4.1207677e+02  -8.9409806e+00   2.3391774e+02  -2.3445032e+01   2.9736065e+02  -1.1033045e+01   3.0327613e+02  -1.2600800e+01   8.8125806e+00   4.4609510e+01   3.2601419e+02  -9.3140387e+00   1.8108645e+02   9.6249535e+01   1.7419097e+02   1.1776013e+01   2.0215677e+02   6.7981032e+00   1.3313548e+01   1.9831690e+01   1.7892871e+02   1.5192215e+02   2.4245097e+02  -2.1519948e+01   3.7124742e+02   1.7815690e+01   1.8155226e+02   8.6894852e+01   2.9676742e+02   6.3179613e+00   2.4758065e+02   7.4478387e+01   1.7072226e+02  -2.4874581e+00   2.8040613e+02   3.7283316e+01   3.1678387e+02   1.5829277e+02   3.2029968e+02   3.7673161e+00   1.6020484e+02   1.5127587e+02   3.4069548e+02   1.7414684e+01   3.1373613e+02   9.8620774e+00   2.9170290e+02  -2.4113974e+01   2.8636452e+02   4.7100516e+01   2.4553710e+02   1.8287677e+01   1.0504226e+02   9.9849845e+01   9.0502258e+01   1.4027821e+02   2.6534645e+02   3.7186155e+01   2.4701806e+02  -4.3209032e-01   1.7605903e+02  -1.3371819e+01   3.6989645e+02   4.2247961e+01
   2.9064774e+02   7.4850323e-01   2.0395774e+02  -2.5244684e+01   4.7175839e+02   2.8039974e+01   2.6367258e+02  -6.1505806e+00   2.3369387e+02  -7.8055097e+00   2.9484452e+02  -2.4110968e-01   1.9444323e+02  -3.1542877e+01   2.9827323e+02  -6.5386323e+00   2.4681516e+02   1.0870916e+01   2.4200935e+02   8.0479613e+00   3.0953871e+02  -2.3705161e+00   2.3877355e+02   2.5936181e+01   2.9892323e+02  -4.5686968e+00   3.6877742e+02  -2.1802581e+00   2.4835839e+02   1.8126168e+01   2.1959677e+02   4.8019032e+01   2.9845677e+02   4.2194103e+01   2.9569000e+02   4.6467355e+00   3.6725258e+02   2.2646323e+00   7.9870968e-01  -1.2335742e+00   1.8198516e+02   2.9834452e+00   2.2775226e+02   1.2303014e+02   1.4013387e+02   9.1687355e+01   3.4235000e+02  -6.2267097e+00   3.8613097e+02   2.0392000e+00   1.5705000e+02   1.5008245e+02   1.9078742e+02   2.4555636e+02   3.1373452e+02  -4.6931342e+01   4.0285161e+01   2.9613590e+02   1.7861000e+02  -1.6339613e+00   2.5581484e+02   2.7174490e+01   2.4880935e+02  -6.0066839e+00   1.6728258e+02  -1.3297032e+00   8.0193548e+00   6.3006839e+01   2.3952677e+02   4.7589794e+01   1.1962516e+02   1.7796450e+02   4.5177452e+02   2.5554490e+01   2.0770355e+02   2.1284684e+01   4.0118806e+02  -9.7343226e-01   2.4356258e+02   1.3742735e+01   2.9121677e+02   2.5878194e+00   2.2819774e+02   4.8625677e+00   3.3978065e+02  -1.8906645e+01   3.1165613e+02  -1.7121200e+01   5.0925806e+00   5.0287110e+01   3.4658419e+02  -9.9596387e+00   1.3708645e+02   1.0471954e+02   2.7519097e+02   2.6460129e+00   2.3082677e+02   1.5554503e+01   1.5503548e+01  -5.7235097e+00   1.7611871e+02   1.5505695e+02   2.3407097e+02  -2.6369548e+01   3.9591742e+02   1.7842090e+01   1.8812226e+02   7.8129252e+01   2.9287742e+02  -2.2470839e+01   2.9719065e+02   5.3219587e+01   1.9229226e+02   6.6869419e+00   2.0697613e+02   2.0257716e+01   3.4172387e+02   2.0748757e+02   2.9177968e+02  -2.6001084e+01   1.5325484e+02   2.1140187e+02   2.9721548e+02   1.0133084e+01   2.9544613e+02   1.2135277e+01   2.5313290e+02  -9.6983742e+00   2.8261452e+02   5.2900516e+01   2.5505710e+02   9.2360774e+00   7.2562258e+01   6.5068245e+01   9.6742258e+01   1.2844901e+02   2.9034645e+02   2.8946155e+01   2.2591806e+02  -2.1740903e+00   1.7648903e+02  -2.1126219e+01   4.0527645e+02   3.6657561e+01
   2.4207774e+02  -4.1258968e+00   2.2290774e+02   3.4793161e+00   4.2537839e+02  -7.9696258e+00   2.3181258e+02  -1.2931781e+01   2.5122387e+02   3.4120903e+00   3.2951452e+02   1.7655290e+01   2.2867323e+02  -1.2571277e+01   3.3884323e+02   1.1215768e+01   2.1953516e+02   7.0933161e+00   2.3148935e+02   9.6995613e+00   3.2648871e+02   1.2943484e+01   2.9905355e+02   6.3037806e+00   2.5911323e+02  -8.0538968e+00   3.1315742e+02   3.5593419e+00   2.9397839e+02   1.9656774e-01   2.6211677e+02   2.7667432e+01   2.7888677e+02   2.6039703e+01   2.9264000e+02   5.4107355e+00   3.8964258e+02   1.3713432e+01   2.9458710e+01   9.0536258e+00   1.6032516e+02   4.5716245e+01   1.6766226e+02   7.6027342e+01   1.6755387e+02   7.8873755e+01   2.9982000e+02   1.3835690e+01   4.3704097e+02   1.3106400e+01   1.8300000e+02   1.6443645e+02   2.0578742e+02   1.9978636e+02   3.2725452e+02  -1.4429419e+00   5.8765161e+01   2.4193750e+02   1.6475000e+02   3.8144839e+01   2.3886484e+02   4.4340490e+01   3.0194935e+02  -3.7778839e+00   1.8708258e+02  -1.1433703e+01   1.1829355e+01   7.1462039e+01   2.4871677e+02   4.5474594e+01   1.3142516e+02   1.9683050e+02   4.2743452e+02   1.3591690e+01   2.0561355e+02  -2.6481161e+00   4.1770806e+02   2.7496774e-01   2.6290258e+02   7.9555355e+00   3.0045677e+02   1.8486194e+00   2.1600774e+02   1.0697768e+01   3.0845065e+02   1.7409755e+01   2.9646613e+02  -1.4006000e+01  -1.0427419e+01   5.2668710e+01   3.9101419e+02   1.1865961e+01   1.4584645e+02   1.3554874e+02   2.9519097e+02   5.6160129e+00   2.8082677e+02   2.5174503e+01   4.0235484e+00   7.2448903e+00   1.9635871e+02   1.4538775e+02   1.9002097e+02  -3.4175548e+01   4.4586742e+02  -2.3939097e+00   1.7555226e+02   7.9754852e+01   2.6424742e+02   1.4179561e+01   2.9491065e+02   4.4921987e+01   1.9596226e+02   1.3203342e+01   2.7559613e+02   1.6578116e+01   3.5541387e+02   2.0864237e+02   3.2844968e+02   1.0825316e+01   1.7001484e+02   1.9930107e+02   3.2931548e+02   1.1995084e+01   3.0392613e+02   2.9026877e+01   2.7799290e+02  -1.1671742e+00   2.9881452e+02   2.8754516e+01   2.8915710e+02   6.7980774e+00   8.9142258e+01   9.3081845e+01   9.5312258e+01   1.5285341e+02   2.5096645e+02   4.3576555e+01   2.2053806e+02  -1.3313690e+01   1.6229903e+02  -6.5101935e-01   3.6060645e+02   4.2661161e+01
   2.3674774e+02   9.2105032e+00   2.0709774e+02  -1.0255884e+01   4.9323839e+02  -1.8488426e+01   2.2605258e+02   1.8901935e-01   2.4522387e+02   2.3412090e+01   3.3604452e+02  -3.4871097e+00   2.5229323e+02  -1.7408774e+00   3.4603323e+02   8.2605677e+00   2.2005516e+02   1.3531716e+01   2.6267935e+02  -5.7956387e+00   3.4634871e+02   9.2146839e+00   2.5124355e+02  -2.6251419e+01   2.6044323e+02  -1.7160297e+01   3.2153742e+02   1.8358942e+01   3.1511839e+02   2.7315368e+01   2.4069677e+02   1.6241032e+01   2.8507677e+02   2.5924503e+01   3.5249000e+02  -7.6172645e+00   3.7511258e+02   7.3583226e-01   3.1458710e+01   5.7036258e+00   1.6151516e+02  -6.8089548e+00   1.8156226e+02   9.5295342e+01   1.3522387e+02   8.8700155e+01   3.5168000e+02   5.4568903e+00   4.2228097e+02   1.3147200e+01   2.1700000e+02   1.7328645e+02   1.8235742e+02   2.1470076e+02   3.9378452e+02  -1.1105342e+01   8.6235161e+01   2.7054990e+02   1.7280000e+02  -3.0916129e-01   2.5128484e+02   4.8436890e+01   2.4970935e+02   1.0681316e+01   1.7142258e+02  -1.8660903e+01   2.2779355e+01   6.3206039e+01   2.7866677e+02   6.4358594e+01   1.2542516e+02   1.9793050e+02   3.9253452e+02   9.6236903e+00   2.0037355e+02  -3.6989161e+00   4.0261806e+02   1.1582168e+01   2.8042258e+02   8.9393548e-01   3.0336677e+02  -7.2441806e+00   2.1615774e+02   1.2925768e+01   3.2464065e+02   5.4455484e-01   3.4089613e+02  -1.9660400e+01  -1.3774194e+00   2.8324710e+01   3.8225419e+02   4.5996761e+01   1.5046645e+02   8.7369135e+01   2.7886097e+02   1.8642413e+01   2.7130677e+02   2.2646103e+01   2.4035484e+00  -6.7255097e+00   1.9130871e+02   1.5293175e+02   2.4369097e+02  -2.2759148e+01   4.1100742e+02  -4.0751097e+00   1.7469226e+02   8.7773652e+01   2.8913742e+02  -1.2071639e+01   2.7967065e+02   6.7621187e+01   1.8777226e+02  -7.3714581e+00   2.4173613e+02   3.2426916e+01   3.3341387e+02   1.7215237e+02   3.2948968e+02   9.4121161e+00   1.4734484e+02   1.7973467e+02   3.2631548e+02  -7.5749161e+00   3.0030613e+02   1.2086477e+01   3.3090290e+02  -2.1059974e+01   2.7516452e+02   4.7346516e+01   3.2086710e+02  -7.6887226e+00   1.7904226e+02   8.2359845e+01   1.0860226e+02   1.3421021e+02   2.6696645e+02   2.6676555e+01   2.4763806e+02   1.7368310e+01   1.8662903e+02  -1.7217419e+01   4.1765645e+02   5.5807161e+01
   2.4597774e+02  -2.2627897e+01   2.2809774e+02  -7.9858839e+00   4.2927839e+02   1.7958374e+01   2.3729258e+02  -4.1801806e+00   2.7003387e+02   9.9972903e+00   3.1818452e+02   4.9416903e+00   2.8653323e+02   5.0399226e+00   2.8398323e+02  -3.6754323e+00   2.2848516e+02   1.6807316e+01   2.3281935e+02   2.2683161e+01   3.3367871e+02   2.3698284e+01   2.6443355e+02   1.1783381e+01   2.8277323e+02  -1.4376697e+01   3.2015742e+02   6.4293419e+00   3.3859839e+02  -1.8903032e+01   2.1235677e+02   3.3408232e+01   3.3202677e+02   2.6788503e+01   3.3002000e+02   1.0470335e+01   3.8035258e+02  -1.5933677e+00   2.1458710e+01  -2.3563742e+00   1.7151516e+02   1.0921045e+01   1.9456226e+02   8.3115342e+01   1.4760387e+02   9.9279755e+01   3.3477000e+02   8.6196903e+00   3.7118097e+02   1.1845200e+01   1.8738000e+02   1.8217605e+02   2.0230742e+02   2.0944476e+02   3.2116452e+02  -1.3485742e+01   4.2615161e+01   3.0408950e+02   1.8061000e+02   1.4156039e+01   2.2324484e+02   3.4640090e+01   2.6832935e+02   1.5217161e+00   2.0308258e+02  -1.5143703e+01   2.0969355e+01   6.2970839e+01   2.4614677e+02   6.4390194e+01   1.1990516e+02   1.9599210e+02   4.7453452e+02   2.3583690e+01   2.1680355e+02  -1.1683316e+01   3.9942806e+02   2.3687368e+01   3.0023258e+02  -1.5260865e+01   3.5369677e+02   9.7794194e+00   2.5691774e+02   2.3284968e+01   3.1412065e+02   1.6196155e+01   3.1422613e+02  -1.1868000e+00   1.3825806e+00   3.5433910e+01   2.9201419e+02   2.5835961e+01   1.8032645e+02   1.6755034e+02   3.0471097e+02   2.6474413e+01   2.9239677e+02   3.6338903e+01   2.5363548e+01   2.0867690e+01   1.7783871e+02   1.5848935e+02   2.2983097e+02  -1.4360348e+01   4.7219742e+02   9.7969032e-01   1.8712226e+02   8.2589252e+01   2.7824742e+02  -7.6204387e+00   2.7734065e+02   5.8667587e+01   1.8720226e+02  -1.1135858e+01   2.6664613e+02   2.1244116e+01   3.1972387e+02   2.0686757e+02   3.2234968e+02   5.4133161e+00   1.4206484e+02   1.8468707e+02   3.3931548e+02   2.0575084e+01   2.1030613e+02   2.9706477e+01   3.2961290e+02  -3.9106774e+01   3.1226452e+02   4.2878516e+01   3.5186710e+02   4.8312774e+00   1.4404226e+02   1.1082985e+02   1.1260226e+02   1.2642021e+02   2.9115645e+02   2.0601355e+01   2.7063806e+02   3.0868310e+01   1.8610903e+02  -2.2758194e+00   3.7322645e+02   1.1311561e+01
   2.5907774e+02  -8.4358968e+00   2.4899774e+02  -2.4227884e+01   4.4737839e+02  -8.8696258e+00   2.8195258e+02   1.9570194e+00   2.8431387e+02   2.2574890e+01   3.3842452e+02  -2.0297510e+01   2.9215323e+02   4.6903226e+00   2.3946323e+02  -1.7923832e+01   2.2629516e+02  -8.5874839e+00   2.0191935e+02  -7.2748387e+00   3.2662871e+02  -2.9277161e+00   2.8681355e+02   1.6422981e+01   2.9025323e+02   2.2694903e+01   3.1706742e+02   2.7165419e+00   3.2725839e+02   2.0434168e+01   2.1745677e+02   3.1140232e+01   2.6107677e+02   1.7844503e+01   3.1007000e+02   1.2446335e+01   3.5035258e+02   1.3666632e+01   1.7128710e+01   1.1650026e+01   1.5665516e+02   2.2249845e+01   1.9332226e+02   8.2544542e+01   1.4946387e+02   1.1670095e+02   3.2930000e+02   2.9287290e+01   3.1880097e+02   3.6135600e+01   1.7538000e+02   1.0318605e+02   1.8106742e+02   2.0566396e+02   3.1559452e+02  -1.4080142e+01   4.8955161e+01   2.6568230e+02   1.6604000e+02  -6.6283613e+00   2.4857484e+02   4.8703690e+01   2.5099935e+02  -9.3718839e+00   2.1604258e+02   5.9194968e+00   1.0309355e+01   7.1673639e+01   2.5852677e+02   3.8639794e+01   1.4319516e+02   2.1769890e+02   4.6053452e+02   1.4753690e+01   2.3361355e+02   1.7318839e+00   4.5580806e+02   8.5169677e+00   2.7518258e+02   1.0403135e+01   3.1759677e+02   1.5667419e+01   2.6476774e+02   1.1269677e+00   3.0636065e+02   1.7576955e+01   2.9989613e+02   5.4296000e+00  -1.4617419e+01   2.5573910e+01   3.8315419e+02   1.3594761e+01   1.7522645e+02   1.4880834e+02   3.5043097e+02   3.0196813e+01   2.9730677e+02   2.5996103e+01   1.5793548e+01   1.3013290e+01   1.9492871e+02   1.5445215e+02   2.3745097e+02  -2.7299484e+00   4.2881742e+02   1.7400090e+01   1.6965226e+02   9.0656852e+01   2.7181742e+02  -2.7056039e+01   2.3700065e+02   6.5084787e+01   2.3991226e+02   2.4787342e+01   2.6868613e+02   2.6320916e+01   3.8066387e+02   1.8530237e+02   3.2829968e+02   1.7417316e+01   1.5153484e+02   1.8620947e+02   3.5340548e+02   1.0547884e+01   2.8416613e+02   3.0037677e+01   3.1232290e+02  -8.6235742e+00   3.4521452e+02   5.8442516e+01   2.8910710e+02   2.0420774e+00   9.1852258e+01   1.0881505e+02   9.3022258e+01   1.4288661e+02   3.0477645e+02   3.7841755e+01   2.6734806e+02   3.8915097e+00   1.7510903e+02  -7.8258194e+00   3.6389645e+02   4.1207961e+01
   2.3297774e+02  -1.3867897e+01   3.0971774e+02   5.5845161e+00   3.8185839e+02  -2.0108026e+01   3.3567258e+02  -1.9580581e+01   2.3831387e+02   2.7444890e+01   3.2746452e+02   9.2892903e+00   2.6472323e+02   1.0114723e+01   3.1370323e+02   4.5169677e+00   2.1186516e+02   4.6169161e+00   2.1777935e+02   2.1126361e+01   3.2367871e+02  -5.9717161e+00   2.2057355e+02   2.5242181e+01   2.2801323e+02  -1.1705897e+01   2.8587742e+02   2.3021742e+01   3.3221839e+02   3.3773677e+00   2.4578677e+02   2.5833832e+01   2.7526677e+02   8.5193032e+00   3.5140000e+02   6.8499355e+00   3.6244258e+02   1.6129432e+01   3.3178710e+01  -1.4243974e+01   1.3765516e+02   1.4099845e+01   1.7290226e+02   1.1607814e+02   1.8179387e+02   7.4974555e+01   2.9654000e+02   3.1958090e+01   2.8075097e+02   3.0559600e+01   1.7567000e+02   1.5611285e+02   1.8563742e+02   1.8167836e+02   3.1178452e+02  -1.7255342e+01   5.8095161e+01   2.3714110e+02   1.6175000e+02   3.4748387e+00   2.3981484e+02   2.1834490e+01   2.3151935e+02  -1.0293484e+01   1.8423258e+02   9.3642968e+00   1.5493548e+00   5.8184439e+01   2.6566677e+02   6.7638594e+01   1.4252516e+02   2.0094250e+02   4.6396452e+02   2.4959290e+01   2.3318355e+02   5.0962839e+00   3.8447806e+02  -1.3466323e+00   2.7047258e+02   2.7639935e+01   2.9236677e+02   1.9115819e+01   2.7034774e+02   1.7300568e+01   2.6264065e+02  -5.3054452e+00   3.5756613e+02  -1.5084000e+01  -2.0997419e+01   4.0224310e+01   3.4149419e+02   4.9307561e+01   1.7975645e+02   9.5025935e+01   2.9624097e+02   2.5912013e+01   3.0396677e+02   2.0183303e+01   2.8363548e+01   2.5867690e+01   1.8102871e+02   1.4304415e+02   2.5221097e+02  -4.8580748e+01   4.3153742e+02   3.6942490e+01   1.9712226e+02   9.4739252e+01   2.6339742e+02  -7.1124387e+00   2.1586065e+02   6.1155987e+01   2.5472226e+02  -5.8745806e-01   2.9502613e+02   2.8163716e+01   3.6091387e+02   2.1138237e+02   3.1691968e+02   2.4937716e+01   1.7339484e+02   1.9146067e+02   3.2578548e+02   4.0327484e+01   3.2173613e+02   1.6372077e+01   3.5309290e+02  -1.2885174e+01   3.2231452e+02   6.2424516e+01   2.9629710e+02   7.0868774e+00   1.0028226e+02   8.2800645e+01   1.4212226e+02   1.1081861e+02   3.1629645e+02   4.0250155e+01   2.7625806e+02   3.2558710e+01   1.9215903e+02   7.6701806e+00   3.9022645e+02   4.8531561e+01
   2.4635774e+02  -7.2782968e+00   3.0523774e+02  -1.3727084e+01   4.5127839e+02  -3.0916258e+00   3.0543258e+02  -1.6631381e+01   2.6184387e+02   2.4802490e+01   3.2946452e+02   1.6279290e+01   2.5144323e+02  -1.6672877e+01   3.0370323e+02   2.4406968e+01   2.4034516e+02   7.2385161e+00   2.3829935e+02   1.9194761e+01   3.1677871e+02   1.0100284e+01   2.8219355e+02  -1.1637419e+01   2.6444323e+02   1.1899703e+01   3.0410742e+02   1.1233342e+01   3.2106839e+02  -1.1690632e+01   2.7659677e+02   2.7889032e+01   2.9826677e+02   1.1869303e+01   3.1592000e+02   8.1183355e+00   3.9564258e+02  -2.7665677e+00   2.5558710e+01  -1.2404374e+01   1.6522516e+02   1.2284245e+01   1.7366226e+02   9.2927342e+01   1.5689387e+02   9.9296555e+01   3.2601000e+02   6.9804903e+00   2.9113097e+02  -1.4980800e+01   1.5272000e+02   1.3094885e+02   2.5335742e+02   1.9869076e+02   3.0611452e+02  -2.0181742e+01   8.0145161e+01   2.3889710e+02   1.4247000e+02   1.7637239e+01   2.4114484e+02   3.4248090e+01   2.2932935e+02   2.1691716e+01   2.2389258e+02  -1.2898503e+01   1.1639355e+01   8.3477239e+01   2.5656677e+02   6.0366594e+01   1.5176516e+02   1.7263330e+02   4.3824452e+02   1.9876890e+01   2.4237355e+02   1.5561084e+01   3.8808806e+02  -7.4054323e+00   2.9466258e+02   3.3747355e+00   3.0826677e+02  -3.6861806e+00   2.4429774e+02   2.3244568e+01   2.5297065e+02   9.9881548e+00   3.2380613e+02   6.5668000e+00   1.2002581e+01  -4.6456903e+00   3.5987419e+02   2.5497161e+01   1.7055645e+02   1.5180194e+02   3.0057097e+02   9.0956129e+00   3.0634677e+02   1.9429032e+00   1.5263548e+01   1.7625690e+01   1.8254871e+02   1.5554255e+02   2.3202097e+02  -2.1155548e+01   3.7534742e+02   7.6776903e+00   1.6307226e+02   9.5993252e+01   3.7650742e+02   1.5678761e+01   2.3415065e+02   5.8502787e+01   2.2144226e+02   7.8494194e-01   2.5278613e+02   3.0782916e+01   3.9341387e+02   2.4116237e+02   3.5048968e+02   2.8682116e+01   1.6330484e+02   1.8345787e+02   3.2354548e+02   2.5216684e+01   3.0573613e+02   1.3792077e+01   3.0013290e+02  -1.5128374e+01   3.1506452e+02   2.7204516e+01   3.1338710e+02   1.4999677e+01   1.2885226e+02   9.4235045e+01   9.5262258e+01   1.2218741e+02   3.2310645e+02   4.0235355e+01   2.5710806e+02   1.5090710e+01   1.7462903e+02  -1.4117419e+01   3.8141645e+02   5.1086361e+01
   2.3812774e+02  -3.5198968e+00   2.9014774e+02   1.7201161e+00   3.9951839e+02  -2.2420826e+01   3.1153258e+02  -1.4409381e+01   2.3412387e+02   2.9540090e+01   3.1480452e+02  -9.4079097e+00   2.6486323e+02  -5.4664774e+00   3.5508323e+02   1.1726568e+01   1.9862516e+02   7.3861161e+00   2.0972935e+02   2.7530361e+01   3.2762871e+02   1.1522284e+01   2.8110355e+02   1.6119781e+01   2.6287323e+02   2.6953032e+00   2.8306742e+02  -6.8934581e+00   3.4102839e+02   6.9025677e+00   2.6259677e+02   4.4869032e+01   3.0407677e+02   1.4404503e+01   2.8826000e+02   1.2141135e+01   3.7892258e+02   4.7610323e+00   3.2988710e+01  -3.7877419e-01   1.6636516e+02   1.7473045e+01   1.6732226e+02   1.1614454e+02   1.7122387e+02   8.8250155e+01   3.4982000e+02  -3.2043097e+00   2.8818097e+02   9.5352000e+00   1.4867000e+02   1.0003285e+02   2.4202742e+02   2.4150716e+02   2.7201452e+02  -3.1313742e+01   3.9185161e+01   2.9779390e+02   1.8275000e+02  -4.4451613e+00   2.3400484e+02   3.3009290e+01   2.2666935e+02  -8.9554839e+00   2.5728258e+02   2.3802968e+00   1.7689355e+01   6.5653239e+01   3.0118677e+02   4.4986994e+01   1.4447516e+02   1.9249650e+02   4.6596452e+02   5.5939290e+01   2.3590355e+02   2.3168684e+01   4.2599806e+02   3.6617677e+00   2.6771258e+02   2.6670735e+01   2.5521677e+02   1.7978194e+00   2.5776774e+02   2.5166968e+01   2.7707065e+02   2.6590155e+01   3.0408613e+02  -1.5515600e+01  -7.2374194e+00   3.6893510e+01   3.1506419e+02   3.3941961e+01   1.9555645e+02   1.3485194e+02   2.8895097e+02   1.5025213e+01   2.8406677e+02   1.1055303e+01   1.7073548e+01   3.9390890e+01   1.6069871e+02   1.3043055e+02   2.2169097e+02  -2.8049148e+01   4.8643742e+02   1.5220490e+01   1.7136226e+02   8.3850052e+01   3.1671742e+02   2.1419613e+00   2.9491065e+02   6.0731987e+01   2.3363226e+02   1.3429742e+01   2.2745613e+02   6.0379316e+01   4.0228387e+02   2.6995277e+02   3.3377968e+02   3.3089161e+00   1.4930484e+02   1.4762787e+02   3.2121548e+02   1.1883084e+01   3.3687613e+02   1.6970877e+01   3.9237290e+02  -1.2167574e+01   3.1911452e+02   5.4230516e+01   2.9915710e+02   2.2708077e+01   1.2776226e+02   1.2418225e+02   9.7212258e+01   1.3327141e+02   3.0658645e+02   1.8556955e+01   2.6606806e+02  -1.6576090e+01   1.8615903e+02  -1.3319819e+01   3.4770645e+02   4.8833161e+01
   2.3735774e+02   1.4541703e+01   3.3066774e+02  -1.2231484e+01   4.1508839e+02  -1.2864258e+00   3.2857258e+02  -1.1202581e+01   1.9717387e+02   1.4596090e+01   3.1761452e+02  -1.3927097e+00   2.8125323e+02   2.4623226e+00   3.6417323e+02  -3.5206323e+00   2.3619516e+02   2.9105161e+00   2.4324935e+02   4.9487613e+00   3.3519871e+02   1.5726684e+01   3.0634355e+02   3.2340581e+01   2.2963323e+02  -1.5405497e+01   2.8787742e+02   7.9117419e+00   3.1911839e+02   1.3275368e+01   2.7821677e+02   2.2759432e+01   3.8064677e+02   1.8658903e+01   3.0816000e+02   1.6739135e+01   3.3687258e+02  -1.6874968e+01   2.0508710e+01   1.5239626e+01   1.8198516e+02  -2.2065548e+00   1.7394226e+02   7.7854942e+01   1.3889387e+02   9.9646555e+01   3.0582000e+02   1.7595690e+01   2.8599097e+02   1.1470400e+01   1.7091000e+02   1.1802365e+02   2.4706742e+02   2.4329396e+02   2.7363452e+02  -5.0633419e+00   5.4185161e+01   2.6078390e+02   1.6080000e+02  -1.3729161e+01   1.9190484e+02   3.9047290e+01   2.3885935e+02  -3.4506839e+00   1.9661258e+02  -1.8916103e+01   2.0879355e+01   6.0398039e+01   2.5694677e+02   4.1386194e+01   1.3471516e+02   2.0942730e+02   2.7181452e+02   3.6014129e+02   2.5518355e+02  -1.3373716e+01   3.7161806e+02  -1.0037832e+01   2.7356258e+02   1.4772735e+01   3.5040677e+02  -8.1973806e+00   2.4310774e+02  -4.9002323e+00   2.6250065e+02   3.9457548e+00   2.9789613e+02  -3.0980400e+01  -1.4097419e+01   3.7862310e+01   3.5063419e+02   4.1476361e+01   1.8903645e+02   9.4373535e+01   2.7133097e+02   3.4848129e+00   2.9687677e+02  -7.7949677e-01   1.1983548e+01   1.3988090e+01   1.7869871e+02   1.4566055e+02   2.3507097e+02  -3.0349548e+01   4.0762742e+02  -1.9947097e+00   1.6055226e+02   8.1814852e+01   2.6155742e+02  -1.4815239e+01   2.7205065e+02   7.2990787e+01   2.2015226e+02   1.5508142e+01   2.5264613e+02   1.8034116e+01   3.9085387e+02   2.0211717e+02   3.4663968e+02   1.9090116e+01   1.3258484e+02   1.7605547e+02   3.7050548e+02   3.2799884e+01   2.2706613e+02   2.6056774e+00   3.0090290e+02   5.7002581e-01   3.0611452e+02   4.5170516e+01   3.1362710e+02   5.1304774e+00   1.4414226e+02   1.0906185e+02   1.1717226e+02   1.1295461e+02   2.7334645e+02   4.5256155e+01   2.4106806e+02  -3.1460903e+00   1.9396903e+02  -1.7144619e+01   3.5703645e+02   2.0136761e+01
   2.4031774e+02   1.7014903e+01   2.5071774e+02   3.9451613e-01   4.7523839e+02  -1.9338426e+01   3.2367258e+02  -1.1090581e+01   2.4007387e+02   1.2114090e+01   3.1999452e+02  -7.4931097e+00   2.4944323e+02  -1.2852877e+01   4.0803323e+02   9.9205677e+00   2.0719516e+02   3.2705161e+00   2.6519935e+02   3.2142761e+01   3.2534871e+02   6.8446839e+00   1.7329355e+02  -1.4975419e+01   2.4353323e+02  -8.9974968e+00   3.0520742e+02  -1.1904658e+01   3.2425839e+02   4.2041677e+00   2.6978677e+02  -6.3761677e+00   3.8493677e+02   2.6935703e+01   3.2316000e+02   2.4309135e+01   3.6849258e+02  -1.1145677e+00   2.6178710e+01   2.2926026e+01   1.7289516e+02   1.3430645e+01   1.7670226e+02   8.7154142e+01   1.3784387e+02   6.7350555e+01   2.9835000e+02   2.8193290e+01   2.9804097e+02  -5.8736000e+00   1.6505000e+02   1.3339245e+02   1.7773742e+02   2.4426036e+02   3.2311452e+02   7.8382581e+00   3.5615161e+01   2.8288950e+02   1.6337000e+02  -1.7554761e+01   2.5386484e+02   2.0230490e+01   2.3928935e+02   8.8949161e+00   1.7332258e+02  -1.2382903e+01   1.7169355e+01   3.2604839e+01   2.1947677e+02   3.2243794e+01   1.5300516e+02   2.1015410e+02   2.5839452e+02   3.3778489e+02   2.7199355e+02   9.2314839e+00   3.1318806e+02   5.8656774e-01   2.6976258e+02   1.3596735e+01   3.6055677e+02  -1.1059381e+01   2.3072774e+02  -5.7598323e+00   3.1921065e+02   3.3168955e+01   2.6418613e+02   3.0064000e+00  -1.2807419e+01   3.0429110e+01   2.9125419e+02   4.6946761e+01   2.1094645e+02   1.2462074e+02   1.7819097e+02  -3.5398710e-01   2.3649677e+02   3.0100903e+01   1.1743548e+01  -1.4092710e+01   1.7126871e+02   1.8287495e+02   2.0164097e+02  -2.8155148e+01   4.4424742e+02  -2.7843097e+00   1.6798226e+02   9.9830452e+01   2.1387742e+02  -1.7730839e+01   2.9367065e+02   2.9791187e+01   2.1534226e+02  -1.5437058e+01   2.6264613e+02   2.0841161e+00   3.8078387e+02   2.7598277e+02   3.2625968e+02   1.7290516e+01   1.3030484e+02   1.7128787e+02   3.1188548e+02   2.0529484e+01   2.9597613e+02   1.6572877e+01   2.8337290e+02  -1.2575742e+00   3.3041452e+02   4.2676516e+01   3.2096710e+02   1.2873277e+01   9.5662258e+01   7.4080245e+01   8.9832258e+01   1.4543181e+02   2.9458645e+02   3.4796955e+01   2.6401806e+02  -1.6412090e+01   1.7558903e+02   5.8557806e+00   3.5060645e+02   7.0601161e+01
   2.9440774e+02  -3.6422968e+00   2.1328774e+02  -7.6510839e+00   3.4065839e+02  -7.6620258e+00   3.2553258e+02  -3.7193806e+00   2.2041387e+02   3.9689032e-01   3.3604452e+02   8.5128903e+00   2.3601323e+02   2.0561523e+01   3.9879323e+02   2.0799768e+01   2.2124516e+02  -3.9934839e+00   2.0253935e+02   2.4855613e+00   3.0653871e+02  -2.8905161e+00   2.9577355e+02  -1.4153819e+01   2.7011323e+02   4.5461032e+00   2.6396742e+02   9.1545419e+00   3.4754839e+02   2.1009677e+00   2.6178677e+02   2.1453832e+01   3.4259677e+02   1.4082903e+01   3.4697000e+02   1.5974335e+01   3.9583258e+02   4.9382323e+00  -8.7129032e-01  -1.8049974e+01   1.7908516e+02   1.5985445e+01   2.0104226e+02   1.0397694e+02   1.6555387e+02   6.5893755e+01   2.8968000e+02   1.6986890e+01   2.7894097e+02   2.3804400e+01   1.6067000e+02   1.4141285e+02   1.9040742e+02   2.4524676e+02   3.2592452e+02   1.2563458e+01   6.1185161e+01   2.5946390e+02   1.4528000e+02   1.7322439e+01   2.6176484e+02   5.4168490e+01   2.2670935e+02  -1.2858684e+01   2.0266258e+02   1.0029897e+01  -6.6406452e+00   4.8179639e+01   2.1752677e+02   5.9399794e+01   1.3433516e+02   1.7383770e+02   2.8777452e+02   2.8343449e+02   2.3594355e+02   1.3165484e+01   3.7513806e+02  -4.9794323e+00   2.6090258e+02   6.0755355e+00   3.1988677e+02  -4.1857806e+00   2.1591774e+02   8.0849677e+00   2.8540065e+02   9.9237548e+00   2.9261613e+02  -5.3680000e+00   6.7258065e-01   1.4450710e+01   3.3811419e+02   2.8047961e+01   2.1722645e+02  -1.6166452e-01   2.1067097e+02  -1.3092387e+01   2.3482677e+02   2.7564503e+01   1.0603548e+01   1.1528490e+01   1.7364871e+02   1.5268455e+02   2.1298097e+02  -3.4872348e+01   4.8315742e+02   1.3392890e+01   1.3779226e+02   7.6105652e+01   2.2087742e+02  -2.8660839e+01   2.8277065e+02   5.2083187e+01   1.8868226e+02  -1.8164258e+01   2.3402613e+02   2.9473716e+01   2.8797387e+02   2.2790757e+02   3.0648968e+02  -7.3178839e+00   1.4882484e+02   1.6575627e+02   2.9645548e+02   1.3573884e+01   3.2630613e+02   2.0956477e+01   2.5461290e+02   8.6132258e+00   3.1846452e+02   1.3482516e+01   2.8767710e+02  -1.1703523e+01   7.6282258e+01   9.1820645e+01   9.4602258e+01   1.4471021e+02   3.0453645e+02   2.6760955e+01   2.4544806e+02   5.9350968e-01   1.9929903e+02  -1.1471019e+01   3.5389645e+02   4.9197961e+01
   2.6293774e+02   8.8253032e+00   2.6261774e+02   1.3922516e+01   2.4275839e+02  -8.0700258e+00   3.6895258e+02  -1.7472981e+01   2.3674387e+02   1.2570490e+01   4.0361452e+02  -1.1892710e+01   1.6496323e+02   1.7955523e+01   3.1008323e+02  -1.0243432e+01   2.2395516e+02  -1.4502839e+00   2.3877935e+02   1.8066361e+01   3.1481871e+02   1.4167084e+01   3.0491355e+02  -7.7850194e+00   2.3630323e+02  -5.2790968e+00   2.9334742e+02  -4.4758581e+00   3.2473839e+02   5.6357677e+00   2.4773677e+02   2.1107832e+01   3.0302677e+02   2.9158503e+01   3.7140000e+02  -1.1700065e+01   3.7516258e+02   2.4021832e+01   2.6608710e+01   1.4611626e+01   1.9379516e+02   1.8378645e+01   2.2499226e+02   9.1580942e+01   2.4527387e+02   7.0706155e+01   3.0192000e+02   3.0867690e+01   2.6937097e+02   1.5610000e+01   1.5534000e+02   1.4668925e+02   1.7202742e+02   1.9210716e+02   3.2744452e+02  -3.9381419e+00   3.3715161e+01   3.2451150e+02   1.9313000e+02  -7.1755613e+00   2.5738484e+02   1.6808890e+01   2.1628935e+02  -2.1250839e+00   2.9961258e+02   1.2513897e+01   1.9119355e+01   2.1448839e+01   2.1280677e+02   4.7197394e+01   1.4923516e+02   2.0969570e+02   2.7920452e+02   3.0055009e+02   3.0051355e+02   2.6759884e+01   3.4680806e+02   9.0469677e+00   3.2247258e+02   1.8529935e+01   3.6031677e+02   8.8198194e+00   2.6867774e+02  -3.1755832e+01   3.3983065e+02  -9.3406452e+00   2.7503613e+02  -2.9101600e+01  -8.0474194e+00   3.4958310e+01   3.2015419e+02   1.8634761e+01   2.7132645e+02  -1.6589665e+01   1.7181097e+02   1.7296413e+01   2.0110677e+02   6.3121032e+00   1.7883548e+01   1.0416090e+01   1.6288871e+02   1.3601535e+02   2.3912097e+02  -2.5343548e+01   4.5162742e+02   2.6252903e+00   1.4207226e+02   8.6713252e+01   2.1981742e+02  -9.4160387e+00   2.8539065e+02   4.2213587e+01   1.9729226e+02  -4.7305806e-01   2.7735613e+02   9.1973161e+00   3.9835387e+02   2.6026717e+02   3.5820968e+02   1.8444516e+01   1.2211484e+02   2.0418307e+02   2.4692548e+02  -7.3137161e+00   2.1111613e+02   3.4516774e+00   2.6070290e+02  -8.6839742e+00   3.1576452e+02   4.0198516e+01   3.2572710e+02   1.5822477e+01   7.9332258e+01   1.0390665e+02   1.0350226e+02   1.2852821e+02   3.2663645e+02   1.9332955e+01   2.5248806e+02  -7.5396903e+00   1.5862903e+02   7.3025806e+00   3.7832645e+02   4.3293561e+01
   2.8202774e+02  -5.0818968e+00   2.2076774e+02  -1.1969484e+01   4.1823839e+02  -1.9248426e+01   3.3805258e+02  -1.3000981e+01   2.4007387e+02   5.6840903e+00   3.6499452e+02   4.8168903e+00   1.8986323e+02   4.2535226e+00   3.1874323e+02   1.4963768e+01   2.0119516e+02  -4.3394839e+00   1.8496935e+02   6.5611613e+00   2.8534871e+02   8.9946839e+00   3.4419355e+02  -5.2674194e+00   2.5406323e+02  -6.6498968e+00   2.6158742e+02   5.6349419e+00   3.2011839e+02   8.0553677e+00   2.3897677e+02   3.1886323e+00   2.9121677e+02   3.1813303e+01   2.9792000e+02   2.5848335e+01   3.5468258e+02   1.1802323e+00   1.3938710e+01  -4.7477419e-01   2.1703516e+02   4.0394452e+00   2.0066226e+02   9.6667342e+01   1.7775387e+02   1.1881775e+02   3.0111000e+02   2.4262490e+01   2.7637097e+02   8.5300000e+00   1.7438000e+02   1.4778605e+02   2.4163742e+02   1.9595836e+02   3.0420452e+02   2.8310581e+00   9.6995161e+01   1.8606910e+02   1.8137000e+02   1.6005239e+01   2.5386484e+02   3.5420490e+01   2.0280935e+02   2.6383316e+01   2.7013258e+02  -4.7977032e+00   2.0779355e+01   2.1076039e+01   2.0590677e+02   4.2559394e+01   1.3523516e+02   2.2123570e+02   2.9743452e+02   3.0423169e+02   2.4032355e+02   2.6195084e+01   3.5189806e+02   4.5589768e+01   3.1961258e+02   1.8468735e+01   6.2976774e+01   1.6367019e+01   2.2915774e+02   7.9357677e+00   2.3069065e+02   2.5250555e+01   2.8518613e+02  -4.2936000e+00   1.9952581e+01   4.6188310e+01   3.5606419e+02   7.4801961e+01   2.2798645e+02   2.5357535e+01   2.5681097e+02   1.9216413e+01   2.1120677e+02   4.0794103e+01   3.7023548e+01  -5.3051097e+00   1.7569871e+02   1.5990055e+02   2.5245097e+02  -1.5509948e+01   4.7500742e+02   1.3944890e+01   1.5265226e+02   7.7106852e+01   2.0771742e+02   5.4419613e+00   2.3643065e+02   6.0220387e+01   1.9958226e+02   1.6533742e+01   2.8878613e+02   1.4952916e+01   3.7328387e+02   2.2614277e+02   3.7458968e+02   1.1804116e+01   1.4225484e+02   2.1633187e+02   3.2069548e+02   3.0874684e+01   2.7854613e+02   1.7057277e+01   2.7766290e+02  -1.3090774e+01   3.3286452e+02   3.5180516e+01   3.1491710e+02   8.3572774e+00   1.0056226e+02   8.4738245e+01   1.5745226e+02   8.9352206e+01   2.9963645e+02   4.5112955e+01   2.4796806e+02   5.6819097e+00   1.7834903e+02  -2.4655019e+01   3.9598645e+02   4.6640761e+01
   2.7674774e+02  -1.4519497e+01   2.3333774e+02  -2.0650839e+00   3.7037839e+02  -6.6196258e+00   3.1105258e+02  -2.5940981e+01   2.4427387e+02   1.2488090e+01   3.5423452e+02  -6.6230968e-01   1.7486323e+02  -5.5464774e+00   3.1927323e+02  -2.2648632e+01   2.7443516e+02   4.7131613e-01   1.8400935e+02  -1.2220387e+00   2.8396871e+02   1.2865084e+01   3.2967355e+02   7.5141806e+00   2.5811323e+02  -5.3038968e+00   2.7144742e+02   1.2746142e+01   3.6302839e+02   8.3325677e+00   2.4307677e+02   1.2330632e+01   3.1350677e+02   2.6790103e+01   3.2421000e+02  -1.5494865e+01   3.6130258e+02   1.1890632e+01   2.7368710e+01  -9.7791742e+00   1.8351516e+02   3.2010452e+00   1.9056226e+02   1.0147534e+02   1.9803387e+02   1.2681535e+02   2.7730000e+02   3.3027290e+01   2.7309097e+02  -8.8776000e+00   1.8834000e+02   1.1804925e+02   2.0092742e+02   1.8655516e+02   2.9920452e+02   2.1561058e+01   6.6575161e+01   2.8674270e+02   1.8904000e+02   8.3916387e+00   2.6057484e+02   4.5123690e+01   2.1328935e+02   1.1264916e+01   1.6618258e+02   6.2882968e+00   1.7639355e+01   2.5237239e+01   2.2875677e+02   4.0351394e+01   1.3662516e+02   1.9817450e+02   3.2629452e+02   2.8902289e+02   2.9913355e+02   1.8540284e+01   3.7751806e+02   7.3501677e+00   3.0318258e+02   1.3531355e+00   7.0456774e+01  -2.5751381e+01   2.6300774e+02   5.3177677e+00   1.4040065e+02   2.3473755e+01   3.0241613e+02  -1.3242000e+01   5.0025806e+00   3.5104310e+01   3.1715419e+02   3.3724761e+01   2.6479645e+02  -8.0672645e+00   2.5171097e+02   1.1384413e+01   3.2587677e+02   2.7090503e+01   2.5603548e+01   6.9884903e+00   1.6802871e+02   1.3108415e+02   2.5945097e+02  -7.8799484e+00   1.8843742e+02   3.5390490e+01   1.5703226e+02   7.9046452e+01   2.4629742e+02  -1.1324439e+01   2.4143065e+02   6.2490387e+01   2.4491226e+02  -2.2326581e+00   2.9245613e+02   2.7493161e+00   4.1135387e+02   2.4478717e+02   3.8396968e+02   7.4337161e+00   1.4744484e+02   1.7225667e+02   3.6369548e+02   3.5484684e+01   3.0730613e+02   2.8906477e+01   2.1685290e+02   2.9402581e-01   3.5021452e+02   4.9242516e+01   3.1958710e+02  -3.6863226e+00   8.6372258e+01   6.8683445e+01   1.6517226e+02   1.1816461e+02   2.9463645e+02   3.7172955e+01   2.3363806e+02  -1.7551690e+01   1.6253903e+02  -7.1002194e+00   3.1422645e+02   5.0941561e+01
   3.0026774e+02   7.1289032e+00   2.5690774e+02  -1.7950684e+01   3.7594839e+02  -3.9295226e+01   3.1824258e+02   3.1938194e+00   2.3488387e+02   7.7192903e+00   3.7804452e+02  -2.1371097e+00   2.2810323e+02   4.2343226e+00   3.9284323e+02   1.2655768e+01   2.1153516e+02   3.6433161e+00   2.0405935e+02  -2.0660387e+00   3.1053871e+02   1.2169484e+01   3.3577355e+02  -1.0543819e+01   2.3563323e+02   3.9544503e+01   2.7163742e+02   2.8350942e+01   3.3935839e+02   6.0861677e+00   2.5950677e+02   8.2062323e+00   2.8850677e+02   2.2560103e+01   3.4264000e+02   1.3220735e+01   3.7430258e+02   4.6606323e+00   1.1648710e+01   2.4238426e+01   2.3474516e+02   2.0912645e+01   2.2409226e+02   1.0860294e+02   1.9841387e+02   1.4521495e+02   2.5949000e+02  -3.4079097e+00   3.3199097e+02   6.5604000e+00   1.6343000e+02   9.4282052e+01   1.8978742e+02   1.9687636e+02   3.2816452e+02   1.3574258e+01   4.9665161e+01   2.7990550e+02   1.7323000e+02  -9.4935613e+00   2.8328484e+02   3.9836890e+01   2.3428935e+02  -6.9450839e+00   1.8151258e+02  -3.2178103e+01   2.0399355e+01   1.2346439e+01   2.2499677e+02   5.9752194e+01   1.2909516e+02   2.0377690e+02   2.4539452e+02   3.2110489e+02   2.7942355e+02   1.9357084e+01   4.0985806e+02   2.1142968e+01   3.0680258e+02  -2.2076465e+01   2.6045677e+02   5.2386194e+00   2.4243774e+02   2.0963368e+01   2.0769065e+02   9.5055484e-01   3.0351613e+02  -1.9240000e+01  -8.2874194e+00   3.8877510e+01   3.8668419e+02   3.4122361e+01   2.9489645e+02   9.8547355e+00   2.7662097e+02   2.0251613e+01   2.5825677e+02   2.1930103e+01   3.9123548e+01   1.3626890e+01   2.7488871e+02   2.5865355e+01   1.9907097e+02   5.5704516e+00   4.5829742e+02   1.3471690e+01   1.9646226e+02   8.7462052e+01   2.8797742e+02  -2.8558839e+01   2.7915065e+02   5.5752787e+01   2.2277226e+02   6.2485419e+00   2.6830613e+02   7.2513161e+00   3.1078387e+02   1.7546277e+02   3.6205968e+02   1.0096516e+01   1.3201484e+02   1.6634107e+02   4.0250548e+02   3.7949884e+01   2.5973613e+02   5.3320774e+00   2.2942290e+02   2.1768426e+01   3.3536452e+02   3.6830516e+01   3.2481710e+02   4.3752774e+00   1.5495226e+02   1.0057705e+02   1.3745226e+02   1.0186221e+02   3.0234645e+02   8.7961548e+00   2.4639806e+02  -1.0192490e+01   1.7681903e+02  -1.3102619e+01   3.8574645e+02   2.1549961e+01
   2.9202774e+02  -2.0121897e+01   2.2052774e+02  -3.8028387e-01   3.9837839e+02   2.7203742e+00   3.0810258e+02   1.1245019e+01   2.4017387e+02   3.1060903e+00   3.3756452e+02  -1.2758710e+01   2.0182323e+02  -9.6632774e+00   3.5193323e+02   1.6308568e+01   1.9338516e+02   4.6153161e+00   2.3415935e+02   2.7955961e+01   2.9243871e+02   1.0474839e+00   2.3653355e+02  -1.1844619e+01   2.0320323e+02   5.9848903e+01   2.4796742e+02   3.1545419e+00   3.5030839e+02   1.6160168e+01   2.4550677e+02   2.9426232e+01   3.5040677e+02   1.3608103e+01   3.4073000e+02  -5.7646452e-01   3.5606258e+02   1.5259832e+01   3.7487097e+00  -9.1795742e+00   2.0903516e+02   6.0094452e+00   2.1023226e+02   1.0043174e+02   1.9017387e+02   1.4706415e+02   3.0106000e+02   1.0736490e+01   3.3185097e+02   2.6381600e+01   1.5095000e+02   1.1024045e+02   1.6463742e+02   1.7983836e+02   3.8173452e+02  -2.0913419e+00   5.3995161e+01   2.9027910e+02   1.8880000e+02  -5.4991613e+00   2.6795484e+02   2.5103290e+01   2.2251935e+02   5.9565161e+00   1.7866258e+02  -3.2330103e+01   1.9499355e+01   1.6038439e+01   2.0861677e+02   7.8582594e+01   1.4957516e+02   2.6713850e+02   2.8643452e+02   3.3211169e+02   2.5299355e+02   7.1148387e-01   3.5361806e+02   5.4521677e+00   3.5290258e+02  -5.1444645e+00   3.8588677e+02   6.2542194e+00   2.2905774e+02   7.4637677e+00   2.7226065e+02  -1.9175045e+01   3.1484613e+02  -2.8286400e+01  -7.5674194e+00   5.8769910e+01   3.6453419e+02   5.4704361e+01   2.9841645e+02   1.2383135e+01   2.8452097e+02   1.8096129e+00   3.1425677e+02   2.7400103e+01   2.1453548e+01  -3.9195097e+00   2.5569871e+02   2.5210555e+01   1.9612097e+02   5.5764516e+00   4.5153742e+02  -6.3175097e+00   1.7865226e+02   7.4886852e+01   3.0308742e+02  -1.2557639e+01   2.8458065e+02   5.6558387e+01   2.0529226e+02  -7.3530581e+00   2.7478613e+02   1.7329161e+00   3.5797387e+02   2.6543757e+02   3.1963968e+02   2.0601161e+00   1.4368484e+02   1.7055747e+02   3.4573548e+02   2.2731484e+01   2.6473613e+02   1.5882077e+01   2.4261290e+02  -5.6167742e+00   2.9786452e+02   3.3580516e+01   3.6729710e+02   8.3687742e-01   1.4533226e+02   1.1229665e+02   1.3793226e+02   1.4205381e+02   2.7820645e+02   3.2157355e+01   1.9920806e+02   7.7727097e+00   1.8134903e+02   2.6724981e+01   3.8451645e+02   5.7988361e+01
   2.3759774e+02   9.3325032e+00   2.3257774e+02  -6.2428387e-01   3.4994839e+02  -1.7025226e+01   3.1262258e+02  -2.0686581e+01   2.6674387e+02   4.3604903e+00   3.1175452e+02  -7.6939097e+00   1.7729323e+02   4.3491226e+00   3.8374323e+02   1.2243768e+01   2.3419516e+02   8.0205161e+00   2.0819935e+02   7.6027613e+00   3.0538871e+02  -1.6798516e+01   2.2362355e+02   3.5681806e+00   2.3063323e+02   7.2034503e+01   2.5144742e+02   1.4776142e+01   3.6259839e+02   3.9796968e+01   2.7588677e+02   5.7085832e+01   2.9717677e+02   1.8336503e+01   3.2649000e+02   1.5842735e+01   3.6844258e+02  -6.7805677e+00   1.6888710e+01  -2.3077419e-01   1.9941516e+02  -3.3609548e+00   2.0118226e+02   9.8775742e+01   1.8155387e+02   1.0870375e+02   3.0501000e+02  -5.1495097e+00   3.5832097e+02   9.0640000e+00   1.5491000e+02   1.0349365e+02   2.2654742e+02   1.8854556e+02   3.3706452e+02  -1.2517742e+01   7.3665161e+01   8.5275497e+01   1.9004000e+02  -1.2408361e+01   2.8362484e+02   2.5659690e+01   2.1094935e+02  -2.1077884e+01   1.5266258e+02  -1.4540103e+01   2.1259355e+01   2.8277639e+01   2.2909677e+02   3.6424194e+01   1.2971516e+02   2.3296730e+02   2.7062452e+02   3.1113649e+02   2.9380355e+02  -1.7653316e+01   3.4499806e+02  -1.2238232e+01   2.9909258e+02   4.9033548e-01   4.1359677e+02   2.9037419e+01   2.3119774e+02  -1.9327432e+01   2.7517065e+02  -1.8407845e+01   3.1422613e+02  -2.9236800e+01  -2.9074194e+00   3.6687110e+01   3.8644419e+02   1.4715613e+00   2.1379645e+02  -1.7127265e+01   2.5652097e+02   1.3899613e+01   2.9615677e+02   3.2758103e+01   2.3635484e+00   7.9476903e+00   2.6754871e+02   1.0642555e+01   2.2745097e+02  -2.5169948e+01   4.5057742e+02   9.7592903e+00   1.7531226e+02   9.7864052e+01   2.8260742e+02  -2.9649239e+01   3.3967065e+02   5.7871187e+01   2.2301226e+02   1.3849342e+01   2.5064613e+02   1.1194116e+01   3.0466387e+02   2.0870237e+02   3.8086968e+02   4.1117161e+00   1.7596484e+02   1.5944507e+02   3.7131548e+02   3.6735084e+01   3.1887613e+02   1.8880877e+01   2.4213290e+02  -1.6958374e+01   3.1581452e+02   2.4694516e+01   3.9853710e+02   5.3376774e+00   1.2342226e+02   1.0437945e+02   9.8072258e+01   1.6205261e+02   2.5225645e+02   3.4183355e+01   2.4553806e+02   2.0876310e+01   1.5681903e+02   1.0927381e+01   3.9908645e+02   5.5582761e+01
   2.8455774e+02  -2.1334297e+01   2.5290774e+02  -1.7200684e+01   4.3385839e+02  -3.5358026e+01   3.1900258e+02   5.6130194e+00   2.6284387e+02   3.1024903e+00   3.7080452e+02  -1.0027910e+01   1.3082323e+02   7.2067226e+00   2.8898323e+02   1.1684568e+01   2.2448516e+02   1.5317316e+01   2.4081935e+02   1.9031613e+00   3.0038871e+02   1.0511484e+01   2.7938355e+02   1.6297381e+01   1.9692323e+02   1.1845130e+02   2.7082742e+02   2.1565742e+01   3.2268839e+02  -1.1002323e+00   2.4245677e+02  -4.0897677e+00   3.9031677e+02   4.0075303e+01   3.3235000e+02   5.2339355e+00   3.7268258e+02  -4.9297677e+00   1.9648710e+01  -1.6071574e+01   2.0613516e+02   2.2101445e+01   2.0270226e+02   1.1979414e+02   1.7294387e+02   1.2192255e+02   2.6520000e+02   2.0035290e+01   3.0951097e+02  -6.3612000e+00   1.4353000e+02   1.4868405e+02   2.2359742e+02   1.8455156e+02   3.1859452e+02  -1.9710142e+01   6.7425161e+01   8.6344697e+01   1.6023000e+02   9.0264387e+00   2.2986484e+02   2.9200490e+01   2.2409935e+02   2.2101161e+00   1.7489258e+02  -2.3558503e+01   1.7449355e+01   5.8243871e-01   2.2604677e+02   5.3478194e+01   1.1323516e+02   2.1385570e+02   3.1601452e+02   2.9365529e+02   2.8799355e+02   2.1811484e+01   3.2047806e+02  -6.2266323e+00   2.8195258e+02   2.4815355e+00   4.5274677e+02  -8.9045806e+00   2.5410774e+02  -1.9060232e+01   2.9102065e+02  -1.1385845e+01   2.8770613e+02  -3.8252000e+00  -4.8074194e+00   3.7409110e+01   3.8311419e+02  -1.0720387e+00   2.8936645e+02   8.7771355e+00   2.2486097e+02  -1.1775871e+00   2.9515677e+02   2.1648103e+01   1.7793548e+01   1.2093290e+01   2.3735871e+02  -5.8422452e+00   2.6788097e+02  -1.6504348e+01   4.5248742e+02  -4.8735097e+00   1.7993226e+02   6.7874452e+01   2.6892742e+02  -2.4548387e+00   2.5667065e+02   6.0511187e+01   2.0339226e+02   1.3898942e+01   2.5154613e+02   3.6421161e+00   3.4741387e+02   2.2371237e+02   3.7605968e+02   4.5166516e+01   1.0996484e+02   1.7577507e+02   3.7888548e+02   4.3169484e+01   1.8554613e+02  -1.3502723e+01   2.4885290e+02  -3.1455974e+01   3.0316452e+02   3.3456516e+01   3.6096710e+02   2.7673277e+01   1.3509226e+02   1.0530585e+02   1.0345226e+02   1.5034221e+02   2.9453645e+02   4.0470955e+01   2.6520806e+02  -3.9797290e+01   1.6486903e+02  -6.3866194e+00   3.8670645e+02   5.7003161e+01
   3.3026774e+02  -3.3271097e+01   2.5985774e+02  -7.5666839e+00   3.7161839e+02  -1.0998826e+01   2.9419258e+02  -2.3492181e+01   2.3484387e+02  -2.6075097e+00   3.5284452e+02  -1.2071110e+01   1.9805323e+02  -1.0781677e+01   2.8922323e+02  -1.4004632e+01   2.2219516e+02   2.2170516e+01   2.0986935e+02   1.1659161e+01   2.7162871e+02   7.1422839e+00   2.7034355e+02  -1.0639419e+01   2.2553323e+02   9.1202503e+01   2.6768742e+02   2.4196942e+01   3.7782839e+02  -3.5114323e+00   2.5797677e+02   2.0048632e+01   3.5688677e+02   2.9799703e+01   3.3626000e+02   2.2871135e+01   3.3583258e+02   1.0018232e+01   2.2748710e+01   9.1104258e+00   1.8589516e+02   2.4860645e+01   2.1790226e+02   1.2143814e+02   1.7836387e+02   1.5948895e+02   3.0930000e+02   2.1272903e+00   3.5709097e+02   2.3782400e+01   1.4767000e+02   1.6026285e+02   1.4002742e+02   1.5813716e+02   3.5511452e+02  -3.7217419e+00   4.3095161e+01   9.2911097e+01   1.8799000e+02   8.3756387e+00   2.9486484e+02   2.9810490e+01   2.1885935e+02  -1.4206839e+00   2.5880258e+02  -3.0931303e+01  -3.5006452e+00   2.5638439e+01   2.3823677e+02   6.3122994e+01   1.2704516e+02   1.7042090e+02   2.8748452e+02   3.2112769e+02   2.5375355e+02  -1.3449316e+01   3.4594806e+02  -1.5454232e+01   3.3956258e+02  -2.1557265e+01   3.0855677e+02  -1.9329381e+01   2.1438774e+02  -8.4126323e+00   2.3040065e+02  -4.6762452e+00   2.9361613e+02  -1.9108000e+01  -5.1741935e-01   2.6775910e+01   3.2177419e+02   7.8851613e+00   2.5817645e+02   1.8423355e+00   2.8743097e+02   1.5906813e+01   3.1882677e+02   2.3034503e+01   1.7643548e+01   1.4195290e+01   2.5954871e+02   1.3712555e+01   2.4345097e+02  -3.3739948e+01   4.6277742e+02   4.8332903e+00   1.7250226e+02   7.4378852e+01   2.4450742e+02  -1.1761239e+01   2.4510065e+02   5.1096787e+01   1.8034226e+02  -1.3547058e+01   2.4092613e+02   3.0921716e+01   3.4922387e+02   1.9750757e+02   3.6467968e+02  -3.8830839e+00   1.6815484e+02   1.4606987e+02   3.2735548e+02   1.0341884e+01   2.1787613e+02   2.4960877e+01   2.9328290e+02  -1.0480374e+01   3.1141452e+02   3.5846516e+01   3.4700710e+02  -8.2599226e+00   8.8092258e+01   8.4735845e+01   9.7982258e+01   1.3977981e+02   2.6815645e+02   2.8051355e+01   2.7020806e+02  -3.0097290e+01   1.7115903e+02   2.6801806e+00   3.4465645e+02   3.3837161e+01
   3.7045774e+02   1.0033703e+01   2.3366774e+02  -1.9191484e+01   4.4242839e+02  -1.1333626e+01   3.7924258e+02  -4.0661806e+00   2.7860387e+02   1.1081690e+01   2.8365452e+02  -2.9159097e+00   2.1577323e+02  -8.7292774e+00   2.5698323e+02  -5.2354323e+00   2.0891516e+02   2.8562916e+01   2.0929935e+02   9.8947613e+00   2.8772871e+02  -2.7657161e+00   1.6829355e+02  -2.0454194e+00   2.2049323e+02   9.2175703e+01   2.8749742e+02   2.1321419e+00   3.2397839e+02   2.0176568e+01   2.5559677e+02   2.7949032e+01   2.8183677e+02   1.3323703e+01   3.0659000e+02   4.1394735e+01   3.0435258e+02  -8.3367742e-02   1.3218710e+01  -6.0371742e+00   2.1941516e+02   2.9229045e+01   1.9966226e+02   1.1598734e+02   2.2517387e+02   1.0983415e+02   2.9192000e+02   1.7377690e+01   3.3375097e+02   1.9079600e+01   1.6319000e+02   1.2111125e+02   1.4597742e+02   1.9585116e+02   3.4149452e+02  -2.3682142e+01   3.4235161e+01   8.0379897e+01   1.7828000e+02   5.5824387e+00   2.9966484e+02   1.3326490e+01   2.0304935e+02   3.5141161e+00   2.3770258e+02   3.8466968e+00  -2.7406452e+00   2.1477639e+01   2.8352677e+02   6.0969794e+01   1.4776516e+02   1.9361330e+02   3.2286452e+02   2.5662729e+02   2.7113355e+02   5.4002839e+00   3.3213806e+02   2.4600568e+01   2.6914258e+02  -2.4936645e+00   2.2416677e+02  -2.7181806e+00   2.2381774e+02   1.1592968e+01   3.0650065e+02  -1.1574245e+01   3.1332613e+02  -2.6164800e+01   1.4292581e+01   1.2551110e+01   3.7211419e+02   3.6679613e+00   2.3222645e+02   2.0833548e-01   2.4957097e+02  -7.6343871e+00   2.3896677e+02   6.6133032e+00   3.2135484e+00   1.2119690e+01   2.7559871e+02   6.7185548e+00   2.5464097e+02  -3.9105148e+01   3.9229742e+02  -3.4383097e+00   1.8993226e+02   8.1844452e+01   2.7960742e+02   7.9007613e+00   2.8691065e+02   5.7521987e+01   2.2001226e+02   1.2189342e+01   3.3926613e+02   3.0054516e+01   3.7735387e+02   1.6969717e+02   4.2958968e+02  -5.5958839e+00   1.4034484e+02   1.5472467e+02   3.5035548e+02   1.4551884e+01   2.6782613e+02  -5.6551226e+00   2.9828290e+02  -1.8550374e+01   3.2176452e+02   2.4368516e+01   3.8291710e+02   5.0572774e+00   9.9422258e+01   1.0858945e+02   9.7362258e+01   1.4796941e+02   2.8134645e+02   3.8956155e+01   2.5558806e+02   1.4922310e+01   1.8005903e+02  -1.6791819e+01   1.6794645e+02   5.5693961e+01
[truncated: 3,061,041 more chars]
