# Supplementary material for: Specific structural elements of the T-box riboswitch drive the two-step binding of the tRNA ligand
Source: eLife. 2018 Sep 25;7:e39518. doi: 10.7554/eLife.39518 (PMC6197855; doi:10.7554/eLife.39518)
Supplement: Figure 2—source data 2. [file elife-39518-fig2-data2.zip › Repeat2.txt]

   4.4000000e+01   4.4000000e+01   4.5000000e+01   4.5000000e+01   7.6000000e+01   7.6000000e+01   7.9000000e+01   7.9000000e+01   9.4000000e+01   9.4000000e+01   9.8000000e+01   9.8000000e+01   1.0900000e+02   1.0900000e+02   1.2200000e+02   1.2200000e+02   1.8900000e+02   1.8900000e+02   1.9600000e+02   1.9600000e+02   2.1600000e+02   2.1600000e+02   2.2400000e+02   2.2400000e+02   2.4400000e+02   2.4400000e+02   2.5500000e+02   2.5500000e+02   2.7300000e+02   2.7300000e+02   2.7600000e+02   2.7600000e+02   2.9300000e+02   2.9300000e+02   3.4200000e+02   3.4200000e+02   3.5100000e+02   3.5100000e+02   3.8500000e+02   3.8500000e+02   3.8800000e+02   3.8800000e+02   3.9800000e+02   3.9800000e+02   4.0300000e+02   4.0300000e+02   4.0800000e+02   4.0800000e+02   4.3300000e+02   4.3300000e+02   4.4600000e+02   4.4600000e+02   4.7700000e+02   4.7700000e+02   5.1700000e+02   5.1700000e+02   5.3600000e+02   5.3600000e+02   5.4800000e+02   5.4800000e+02   5.6300000e+02   5.6300000e+02   5.7200000e+02   5.7200000e+02   5.8000000e+02   5.8000000e+02   6.0000000e+02   6.0000000e+02   6.2500000e+02   6.2500000e+02   6.2800000e+02   6.2800000e+02   6.2900000e+02   6.2900000e+02   6.4600000e+02   6.4600000e+02   6.5800000e+02   6.5800000e+02   6.7800000e+02   6.7800000e+02   6.8800000e+02   6.8800000e+02   7.0200000e+02   7.0200000e+02   7.1600000e+02   7.1600000e+02   7.5500000e+02   7.5500000e+02   7.6800000e+02   7.6800000e+02   7.6900000e+02   7.6900000e+02   7.7000000e+02   7.7000000e+02   7.7300000e+02   7.7300000e+02   7.7700000e+02   7.7700000e+02   7.8900000e+02   7.8900000e+02   7.9100000e+02   7.9100000e+02   7.9900000e+02   7.9900000e+02   8.0900000e+02   8.0900000e+02   8.1000000e+02   8.1000000e+02   8.3200000e+02   8.3200000e+02   8.4100000e+02   8.4100000e+02   8.5200000e+02   8.5200000e+02   8.7300000e+02   8.7300000e+02   8.7800000e+02   8.7800000e+02   8.8600000e+02   8.8600000e+02   9.2800000e+02   9.2800000e+02   9.4900000e+02   9.4900000e+02   9.5700000e+02   9.5700000e+02   9.6200000e+02   9.6200000e+02   9.6400000e+02   9.6400000e+02   1.0020000e+03   1.0020000e+03   1.0110000e+03   1.0110000e+03   1.0250000e+03   1.0250000e+03   1.0260000e+03   1.0260000e+03   1.0450000e+03   1.0450000e+03   1.0470000e+03   1.0470000e+03   1.0480000e+03   1.0480000e+03   1.0670000e+03   1.0670000e+03   1.0740000e+03   1.0740000e+03   1.0800000e+03   1.0800000e+03   1.0840000e+03   1.0840000e+03   1.0910000e+03   1.0910000e+03   1.0970000e+03   1.0970000e+03
   3.8638387e+02  -2.0507097e+00   3.2015323e+02  -3.0176774e+01   4.1496774e+02   8.4189032e+01   3.9087839e+02   8.5521290e-01   2.6515161e+02  -5.6212903e-01   2.6315516e+02   1.7981135e+01   1.8343677e+02   8.4144129e+00   2.2430774e+02  -2.6596877e+01   6.1926581e+02   2.0380348e+01   4.4971774e+02   3.8796774e+00   3.6596258e+02  -3.9799097e+00   6.7812581e+01   3.1411226e+00   6.1571258e+02   5.8538800e+01   1.0600000e+01   4.1540710e+01   3.3488903e+02  -7.1562839e+00   3.5883290e+02  -1.9759871e+00   3.0374806e+02  -2.1037910e+01   1.8532129e+02  -2.4750581e+00   2.6209935e+02   1.7540761e+01   2.4070161e+02   2.0464065e+02   5.3667484e+02   3.1500852e+01   2.1027516e+02   7.0394439e+01   3.0480806e+02   8.0240194e+01   3.5180742e+02   2.6855729e+01   2.8557323e+02   3.9165755e+01   2.6878677e+02  -4.7552000e+00   4.6845032e+02   1.2164942e+01   3.9845677e+02   1.1243894e+02   2.2155226e+02   1.5036227e+02   4.1749065e+02   6.6413006e+01   2.1015968e+02   4.0072077e+02   3.5893742e+02   1.5164684e+01   5.4619288e+02   5.7160062e+01   2.5703194e+02   1.7070164e+02   2.4867452e+02  -2.4989768e+01   4.1125935e+02   1.6294735e+01   2.7075548e+02  -1.1925600e+01   4.8227871e+02   4.3555768e+01   4.8122935e+02   4.4839100e+00   3.0769258e+02   1.6781419e+00   2.7726968e+02  -9.0509290e+00   4.0710355e+02   2.7873329e+01   1.5537323e+02   2.1572387e+00   3.7446419e+02   1.5779316e+01   4.5963548e+02   1.5201742e+01   3.7031968e+02  -2.0239348e+01   3.3585288e+02   5.4127262e+01   3.6695226e+02   1.9503174e+01   3.4108774e+02   9.1316900e+00   2.3914484e+02   3.8216387e+00   3.6971288e+02   7.7484615e+00   4.0233032e+02   1.7621961e+01   2.5039774e+02   3.4893665e+01   1.5275032e+02   3.2467159e+02   2.9068032e+02   1.5686452e-01   4.2158355e+02   2.6048477e+01   2.7643065e+02   1.0475548e+01   3.0080161e+02   1.8803871e+00   3.2458355e+02   1.7885252e+01   4.0729742e+02   3.2462065e+00   8.5206452e+01   2.1020510e+02   3.8988258e+02   1.8311974e+01   3.3291000e+02   7.9423613e+00   2.1915774e+02  -3.3793935e+00   2.7500419e+02  -9.3980774e+00   1.9454387e+02   1.7942085e+02   3.7889226e+02   5.0818452e+00   7.2782581e+01   2.0481481e+02   1.8060839e+02   6.2393935e+00   3.9265484e+02  -8.3640000e+00   3.4931839e+02   1.5275819e+01   2.7922194e+02   1.9211923e+01   2.8361645e+02   2.2626194e+00   3.0655355e+02   4.4861935e-01   1.8998516e+02   3.6622215e+02   4.3323710e+02   3.0357806e+01   2.0636226e+02   4.3621342e+01   4.4260871e+02  -1.1672245e+01
   3.3652387e+02   3.6480903e+00   3.0445323e+02   2.4629226e+01   3.0248774e+02   5.2327432e+01   3.1449839e+02  -6.1343871e+00   3.6740161e+02   2.1257871e+01   4.5086516e+02   1.3374335e+01   3.3110677e+02   2.8880813e+01   2.6763774e+02   2.1036723e+01   6.1001581e+02   4.4560348e+01   3.9985774e+02   5.4368477e+01   4.5492258e+02   1.0183290e+01   1.8005258e+02   3.8731923e+01   7.3724258e+02   1.0548640e+02   4.1050000e+01   9.4104710e+01   4.4598903e+02   2.3525716e+01   4.0973290e+02   1.6482013e+01   3.2798806e+02  -7.0271097e+00   1.7608129e+02   2.8554142e+01   2.4856935e+02   2.1043161e+01   2.0725161e+02   1.7156665e+02   6.9587484e+02  -3.3365148e+01   1.9056516e+02   1.0554124e+02   3.0809806e+02   6.7546994e+01   3.9442742e+02   2.4636129e+01   3.3681323e+02   2.7726555e+01   2.6740677e+02   5.0652000e+00   4.7254032e+02   4.4887742e+01   3.8535677e+02   1.1096694e+02   2.1741226e+02   1.8146347e+02   4.0892065e+02   7.8338606e+01   1.6163968e+02   4.0850237e+02   3.6869742e+02   4.2193884e+01   5.5804288e+02   6.6022062e+01   2.2469194e+02   1.4261884e+02   2.6948452e+02  -1.4454568e+01   4.2263935e+02   1.0864335e+01   3.2523548e+02  -3.5740000e+00   4.6432871e+02   4.4231768e+01   4.7213935e+02   1.8021110e+01   3.4550258e+02  -8.8766581e+00   2.5559968e+02  -2.1267329e+01   3.8005355e+02   2.0797329e+01   1.3575323e+02   2.3346839e+01   3.6746419e+02  -6.6068387e-01   3.0013548e+02   3.9617419e+00   3.3202968e+02   3.3543850e+01   3.9328288e+02   9.0012862e+01   3.3161226e+02   5.9503742e+00   2.9846774e+02   1.1691290e+01   2.3557484e+02  -9.4727613e+00   4.0004288e+02   2.7902062e+01   3.6343032e+02   1.8163961e+01   1.8563774e+02   3.4504465e+01   1.6822032e+02   3.2400399e+02   3.5515032e+02  -2.5900735e+01   3.8372355e+02   3.4027277e+01   2.9819065e+02   1.4974748e+01   3.1347161e+02   1.3536787e+01   3.2073355e+02  -6.8567484e+00   3.5663742e+02   2.8059006e+01   1.8668645e+02   1.6912670e+02   4.2231258e+02   3.6007574e+01   3.2315000e+02   9.1316129e-01   2.5753774e+02  -1.2729794e+01   3.1291419e+02   1.8991226e+00   1.9149387e+02   2.1261485e+02   3.3956226e+02   2.0078245e+01   5.8072581e+01   1.5594161e+02   1.7912839e+02   3.4117794e+01   3.6760484e+02   2.3400000e+01   2.9560839e+02   8.1426194e+00   2.5522194e+02   1.9991923e+01   2.6280645e+02   3.6217419e+01   2.5426355e+02   5.9218194e+00   5.5465161e+01   3.4498375e+02   4.5809710e+02  -2.4409935e+00   2.6669226e+02   1.3744942e+01   4.8493871e+02   1.4091355e+01
   3.8157387e+02   3.1044090e+01   3.2925323e+02   2.7995226e+01   3.4267774e+02   1.0335223e+02   3.6482839e+02  -7.4407871e+00   3.6600161e+02   5.1198710e+00   4.3233516e+02   4.9506735e+01   4.5701677e+02   1.3478013e+01   2.8078774e+02   1.2647226e+00   5.8370581e+02   3.7285148e+01   4.4449774e+02   6.8867277e+01   4.3668258e+02   1.8324903e+00   2.3481258e+02   3.8111123e+01   6.7844258e+02   7.5190400e+01   1.9200000e+01   8.5752710e+01   4.0531903e+02   1.4209316e+01   3.8983290e+02   2.1544013e+01   2.7793806e+02   8.8768903e+00   1.9360129e+02  -2.7745806e-01   3.3741935e+02   2.6775161e+01   2.2865161e+02   2.1885465e+02   4.7327484e+02   3.2702852e+01   1.9356516e+02   1.2006124e+02   3.0766806e+02   1.1872139e+02   3.7094742e+02   1.3664529e+01   3.2557323e+02   3.2155755e+01   3.3706677e+02   4.4062400e+01   4.8473032e+02   3.7912542e+01   3.5883677e+02   1.2941854e+02   2.1917226e+02   1.3079267e+02   4.1678065e+02   6.2859806e+01   1.8792968e+02   4.9144917e+02   3.7784742e+02   3.4461884e+01   5.1623288e+02   3.3176862e+01   4.6551935e+01   3.1463004e+02   2.5200452e+02  -7.2616774e-01   4.0844935e+02   1.0379535e+01   3.1694548e+02   5.6692000e+00   5.1227871e+02   1.7435768e+01   4.5813935e+02   2.0661110e+01   2.7240258e+02  -3.0286581e+00   2.6331968e+02   1.5685071e+01   3.8076355e+02   1.7080529e+01   1.3171323e+02   2.8760039e+01   3.3803419e+02   4.5537161e+00   3.0257548e+02   3.5165419e+00   3.5659968e+02  -1.2421748e+01   3.8185288e+02   5.0497262e+01   3.1699226e+02   1.6359974e+01   2.2870774e+02  -1.7067910e+01   1.7205484e+02  -4.8116129e-01   4.2295288e+02   2.2779262e+01   3.2862032e+02   4.2518761e+01   3.1030774e+02   4.2908645e+00   1.2864032e+02   2.3428039e+02   4.3353032e+02   1.5888645e+00   3.6448355e+02  -1.5735226e+00   2.5752065e+02   1.3318348e+01   4.0257161e+02  -6.9712129e+00   2.9730355e+02   5.6376516e+00   3.5125742e+02   5.8294065e+00   1.2553645e+02   1.4401870e+02   4.8383258e+02  -1.4494026e+01   3.1363000e+02   1.4774761e+01   3.1262774e+02  -8.5169935e+00   2.5953419e+02  -2.0160477e+01   1.7901387e+02   1.9542325e+02   3.4842226e+02   8.0894452e+00   1.4074258e+02   1.9165801e+02   2.2822839e+02   1.0339794e+01   2.2484484e+02   7.6808000e+00   2.9546839e+02   2.1053819e+01   2.9322194e+02   1.6471923e+01   3.5223645e+02   1.4113019e+01   2.8064355e+02   7.2914194e+00   2.4605161e+01   2.3250255e+02   4.2928710e+02   1.9193806e+01   2.4031226e+02   9.0534194e-01   4.5612871e+02  -1.2513845e+01
   3.4438387e+02   4.4992903e+00   3.2580323e+02   1.9271226e+01   3.0591774e+02   8.5193032e+01   3.2963839e+02   3.7514413e+01   3.4590161e+02   1.3327871e+01   4.0821516e+02   1.7556335e+01   4.3282677e+02   3.7983213e+01   3.0887774e+02   1.3787523e+01   6.3358581e+02   3.4354748e+01   4.9671774e+02   2.6049677e+01   3.8930258e+02   3.6482890e+01   3.6962258e+02   3.3326323e+01   5.2044258e+02   1.0809040e+02   2.9300000e+01   8.4494710e+01   4.0750903e+02   1.2934116e+01   3.7850290e+02   4.5220413e+01   3.2955806e+02   5.1272903e+00   2.3537129e+02   2.3860942e+01   2.2393935e+02   2.2643561e+01   2.6550161e+02   1.6430665e+02   4.4614484e+02   1.7943252e+01   1.4356516e+02   9.8971239e+01   3.4237806e+02   1.1213459e+02   3.1032742e+02   2.7704129e+01   2.7219323e+02   4.2236155e+01   4.4445677e+02   2.2041200e+01   3.2688032e+02   3.0160542e+01   4.3249677e+02   1.0533574e+02   2.5569226e+02   1.7154107e+02   3.4544065e+02   6.3657006e+01   1.4639968e+02   4.3991157e+02   3.7874742e+02   5.6959884e+01   4.8419288e+02   7.5740062e+01   6.0841935e+01   2.4339684e+02   2.4519452e+02  -1.8751368e+01   4.1729935e+02  -1.8328465e+01   4.0047548e+02  -1.4203200e+01   4.4398871e+02   2.7708968e+01   4.4470935e+02   2.3115510e+01   2.6164258e+02   1.4212142e+01   2.8345968e+02   3.1738710e+00   3.4505355e+02   6.3173290e+00   1.9775323e+02  -9.7131613e+00   3.6727419e+02  -3.9354839e+00   3.7076548e+02   4.2501342e+01   3.7393968e+02   1.8951050e+01   4.2123288e+02   6.2536862e+01   2.7404226e+02   2.0125974e+01   3.7741774e+02  -6.5347100e+00   2.0733484e+02  -1.5443561e+01   4.0028288e+02   5.2732862e+01   3.8147032e+02   1.6100761e+01   2.8687774e+02   2.3025265e+01   1.6275032e+02   3.6787159e+02   4.7668032e+02   1.0656865e+01   3.9334355e+02   3.6117677e+01   2.6952065e+02   2.1683484e+00   3.4076161e+02   5.1543587e+01   3.1982355e+02   3.9406052e+01   4.0629742e+02   1.2186206e+01   2.4106645e+02   1.6111630e+02   4.6821258e+02   2.8475574e+01   3.1849000e+02   2.6815961e+01   3.2277774e+02   3.1410065e+00   3.0038419e+02   2.1141523e+01   2.3330387e+02   2.4537005e+02   4.0561226e+02   1.9704245e+01   7.5212581e+01   2.9028041e+02   2.2888839e+02   3.1096994e+01   2.3874484e+02   1.4278800e+01   3.4712839e+02   1.8061019e+01   3.5032194e+02   2.5713923e+01   3.6432645e+02   4.9558194e+00   3.0826355e+02   3.2741819e+01   7.9845161e+01   3.1360335e+02   4.8385710e+02   1.4738206e+01   2.7298226e+02   3.3911742e+01   3.9126871e+02   1.2964955e+01
   3.9276387e+02   9.2888903e+00   3.5235323e+02   1.0697226e+01   3.6039774e+02   6.8314632e+01   3.8296839e+02  -4.9419871e+00   3.2760161e+02   5.3418710e+00   3.9662516e+02   1.0363535e+01   4.5210677e+02   2.7630813e+01   2.8787774e+02   1.2417523e+01   5.9670581e+02   2.2055148e+01   4.8078774e+02   3.5254077e+01   4.2106258e+02   2.0662090e+01   3.2810258e+02   3.5979226e+00   4.3624258e+02   1.1822640e+02   3.2400000e+01   6.7246710e+01   4.4798903e+02   2.3465716e+01   3.8278290e+02   3.3480129e+00   3.1260806e+02  -2.4226710e+01   2.2198129e+02   1.7742142e+01   2.4577935e+02   3.1946361e+01   2.3900161e+02   2.5397665e+02   4.1220484e+02   6.6728452e+01   1.8008516e+02   1.0761964e+02   3.4651806e+02   1.0523339e+02   3.1132742e+02   4.7434129e+01   2.9253323e+02   2.8558955e+01   4.3049677e+02   4.5828000e+01   3.5950032e+02  -1.4639058e+01   3.6035677e+02   1.2029694e+02   2.2079226e+02   1.5247307e+02   4.3416065e+02   4.8079406e+01   2.0992968e+02   4.6125917e+02   4.3217742e+02   4.5585484e+01   5.0242288e+02   3.5041662e+01   5.6171935e+01   2.5244044e+02   2.6605452e+02  -1.7380168e+01   3.9425935e+02   3.2754735e+01   3.6123548e+02   1.4456000e+01   4.2660871e+02   7.6579368e+01   3.9084935e+02   7.1443100e+00   3.2254258e+02   3.1010142e+01   2.4640968e+02   1.3087871e+01   3.9215355e+02   3.1639329e+01   1.8190323e+02   2.1174839e+01   4.6817419e+02   1.9472516e+01   3.4076548e+02  -8.4865806e-01   3.5169968e+02   4.3002500e+00   4.2400288e+02   7.4935262e+01   2.6609226e+02   1.9521974e+01   3.4875774e+02  -9.0019100e+00   2.2838484e+02   8.8724387e+00   3.8500288e+02   5.4675262e+01   4.1205032e+02   3.2794361e+01   2.5068774e+02   3.4970465e+01   1.4948032e+02   3.4498319e+02   3.7772032e+02   1.2953665e+01   4.1824355e+02   1.7695677e+01   3.0190065e+02   2.8197948e+01   3.2433161e+02   3.4477987e+01   3.7630355e+02   5.2267652e+01   3.7625742e+02   3.3994065e+00   1.6682645e+02   1.5300550e+02   4.5341258e+02   2.8089574e+01   3.4758000e+02   3.1158761e+01   2.3934774e+02   1.9535406e+01   3.3095419e+02   1.3605923e+01   1.9211387e+02   2.3094525e+02   3.6632226e+02   2.0127445e+01   8.9972581e+01   2.5152961e+02   2.0160839e+02   1.7369394e+01   2.7546484e+02   4.4011200e+01   3.1803839e+02   3.2108219e+01   3.0018194e+02   2.4435123e+01   2.9870645e+02   1.8635419e+01   3.0926355e+02   1.0231819e+01   1.1889516e+02   4.2338935e+02   5.5533710e+02  -1.7501935e+00   2.9121226e+02   1.5353342e+01   2.4407871e+02   2.8500155e+01
   3.4014387e+02   2.0218490e+01   3.3550323e+02   1.3952258e+00   2.9444774e+02   6.0970632e+01   3.3987839e+02   3.5555213e+01   3.4650161e+02   4.4179871e+01   4.0686516e+02   1.0954335e+01   3.9915677e+02   2.4386813e+01   2.9668774e+02   3.7142723e+01   5.8376581e+02   2.4090348e+01   4.2828774e+02   6.1384077e+01   4.7496258e+02   2.6680090e+01   3.4695258e+02   2.3659923e+01   5.1451258e+02   7.4434800e+01   2.9500000e+01   6.7178710e+01   5.2764903e+02   2.8662916e+01   3.9364290e+02  -2.7107871e+00   3.4470806e+02   1.9152903e+00   2.4579129e+02  -2.2658065e-02   2.3314935e+02   1.7696761e+01   2.6215161e+02   1.3662465e+02   3.9874484e+02   3.3335252e+01   2.0751516e+02   1.1856524e+02   2.9109806e+02   8.8386994e+01   3.0309742e+02   3.4132529e+01   2.7353323e+02   2.4558955e+01   3.7140677e+02   3.7745200e+01   3.5578032e+02   4.5948542e+01   4.4326677e+02   1.0123414e+02   2.1260226e+02   1.7007827e+02   3.6187065e+02   5.5672606e+01   1.2992968e+02   3.9584917e+02   4.0731742e+02   1.5724284e+01   5.3342288e+02   3.9321662e+01   3.8121935e+01   2.7516444e+02   2.5448452e+02  -1.6494568e+01   4.0448935e+02   1.5076335e+01   3.4099548e+02  -9.2548000e+00   5.2922871e+02   3.1989768e+01   3.4679935e+02   3.9483100e+00   2.7945258e+02   2.9697342e+01   2.5831968e+02  -1.2054929e+01   3.6457355e+02   2.9275729e+01   2.3128323e+02  -1.8255613e+00   4.2413419e+02   2.8135716e+01   2.7813548e+02   4.6721742e+01   4.1588968e+02   2.6695050e+01   4.4371288e+02   7.2358462e+01   3.0380226e+02   2.6175174e+01   3.1265774e+02   8.4560900e+00   1.7181484e+02  -5.2219613e+00   4.6690288e+02   2.5553262e+01   3.4224032e+02   2.1619161e+01   2.6873774e+02   5.4616465e+01   1.6496032e+02   3.3021479e+02   4.6744032e+02   3.7726065e+01   3.5996355e+02   3.1408077e+01   2.4452065e+02   2.1408348e+01   4.2652161e+02   2.1112787e+01   3.3877355e+02   2.5130052e+01   3.8796742e+02   1.9826065e+00   1.4663645e+02   1.7295070e+02   4.5631258e+02   1.3997574e+01   3.1072000e+02   5.2197561e+01   2.3500774e+02   1.2312606e+01   2.7553419e+02   1.8895226e+00   1.7259387e+02   1.8479685e+02   3.7294226e+02   3.3507845e+01   8.1932581e+01   2.6827281e+02   2.5788839e+02  -1.7030065e+00   2.6465484e+02   1.4460000e+00   3.1717839e+02   3.9367019e+01   2.8208194e+02   3.3313123e+01   2.7913645e+02   2.2051019e+01   2.8674355e+02   3.1323419e+01   8.7935161e+01   3.7648615e+02   5.8161710e+02   1.1487406e+01   2.9021226e+02   2.7733419e+00   2.4022871e+02   1.0328155e+01
   3.7909387e+02   2.3482490e+01   3.4770323e+02  -3.0774194e-02   3.9105774e+02   5.2183226e-01   3.5206839e+02   2.3430013e+01   3.4355161e+02  -1.5841290e+00   4.2456516e+02   1.0718335e+01   3.7620677e+02   2.7462813e+01   2.5016774e+02   4.1094323e+01   6.1808581e+02   7.1474748e+01   5.2392774e+02   4.2942877e+01   4.4249258e+02   2.6757690e+01   3.6429258e+02   7.5272258e-01   4.7011258e+02   5.9856800e+01   4.1000000e+01   6.6608710e+01   4.8278903e+02   1.0171613e-01   3.7802290e+02   4.1778813e+01   3.7884806e+02   1.9234090e+01   2.2732129e+02   1.6644942e+01   2.3735935e+02   3.2149961e+01   2.2235161e+02   2.0445865e+02   4.2114484e+02   3.4413252e+01   1.5556516e+02   8.9011239e+01   3.8204806e+02   1.0077099e+02   2.8175742e+02   1.9749729e+01   2.9148323e+02   3.3122955e+01   3.8635677e+02   1.9599200e+01   3.1188032e+02   4.7930542e+01   3.8273677e+02   1.2631654e+02   1.9503226e+02   1.5829387e+02   4.0673065e+02   4.1373806e+01   1.4506968e+02   4.2225797e+02   3.8612742e+02   2.6749484e+01   4.4690288e+02   8.7673262e+01   5.0741935e+01   2.3753484e+02   2.1909452e+02  -1.0763368e+01   4.6458935e+02   4.3683350e+00   3.0023548e+02  -1.7664000e+01   4.3732871e+02   4.7671768e+01   3.8455935e+02   1.9457510e+01   3.1511258e+02   8.2245419e+00   2.7483968e+02  -2.4666529e+01   3.8938355e+02   2.7630929e+01   1.8228323e+02   3.0244439e+01   4.2665419e+02  -1.3685884e+01   3.2182548e+02   6.3416542e+01   3.6093968e+02   7.3210500e+00   3.7933288e+02   7.8178862e+01   2.8776226e+02   2.7358374e+01   3.4660774e+02   1.2690090e+01   2.4262484e+02   6.3323871e-01   4.1247288e+02   3.4287662e+01   4.0924032e+02   2.2929161e+01   3.4049774e+02   5.4825665e+01   1.6559032e+02   3.1385439e+02   4.1458032e+02   6.5748645e+00   4.4301355e+02   4.8664077e+01   2.6152065e+02   9.5683484e+00   3.5966161e+02   2.1511587e+01   3.0763355e+02   4.1241252e+01   4.3563742e+02   5.0290065e+00   1.3253645e+02   2.4569870e+02   3.8012258e+02   2.6332774e+01   3.2972000e+02   4.7387561e+01   2.0677774e+02   1.3381006e+01   2.9110419e+02   5.0453923e+01   1.8535387e+02   2.7306605e+02   3.6899226e+02   2.6913845e+01   9.9122581e+01   2.5231761e+02   2.4155839e+02   4.0083394e+01   3.0755484e+02   1.7240000e+00   2.7660839e+02   4.2619355e-02   2.2556194e+02   3.8974723e+01   2.4999645e+02   4.8432219e+01   2.6659355e+02   1.2505419e+01   1.1003516e+02   3.3652815e+02   4.9575710e+02   1.4116206e+01   3.1679226e+02   2.1356942e+01   2.4284871e+02   1.4648555e+01
   3.8181387e+02  -6.5109677e-02   3.3240323e+02   1.0893226e+01   3.5544774e+02   3.0420632e+01   3.5220839e+02   3.0848813e+01   3.5275161e+02   5.8798710e+00   3.7809516e+02   2.6665935e+01   2.2534677e+02   7.6816129e+00   2.4859774e+02   6.5599226e+00   6.1583581e+02   1.0344748e+01   4.3835774e+02   4.3858477e+01   4.5601258e+02   1.6056090e+01   3.4033258e+02   3.2579523e+01   4.8871258e+02   9.9368800e+01   1.3500000e+01   5.4458710e+01   4.7621903e+02   2.3017316e+01   3.8216290e+02   1.5397613e+01   2.7370806e+02   6.1252903e+00   2.0879129e+02   1.1273419e+00   2.4583935e+02   5.7315613e+00   2.4690161e+02   2.1129465e+02   4.4540484e+02   2.5132452e+01   1.5051516e+02   1.2212524e+02   3.3823806e+02   9.3705794e+01   3.7513742e+02   4.4849329e+01   3.4386323e+02   1.7592555e+01   3.9740677e+02   1.6665200e+01   3.8669032e+02   1.8905742e+01   3.4464677e+02   1.1765374e+02   2.4526226e+02   2.0632547e+02   3.8582065e+02   7.0286606e+01   1.6306968e+02   4.2995797e+02   3.6131742e+02   2.7594284e+01   4.9276288e+02   5.1194462e+01   5.6741935e+01   2.5615484e+02   2.3314452e+02  -3.3507368e+01   3.9115935e+02   3.1282735e+01   2.9232548e+02   1.4108800e+01   4.5965871e+02   3.5455368e+01   3.7827935e+02   7.1499100e+00   3.3359258e+02   2.3886142e+01   2.4731968e+02  -4.8949290e+00   4.2986355e+02   2.4052529e+01   1.3985323e+02   3.9688387e+00   4.8041419e+02   1.9403316e+01   4.7257548e+02   2.7036542e+01   3.4921968e+02   4.8286500e+00   2.7480288e+02   7.0441262e+01   3.1438226e+02   1.3228774e+01   2.7227774e+02   2.8736490e+01   2.6767484e+02   1.2009239e+01   3.8452288e+02   8.7803662e+01   3.8357032e+02   4.4172761e+01   3.1858774e+02   7.1298465e+01   1.6490032e+02   3.7300959e+02   3.8201032e+02   3.8370465e+01   4.5386355e+02   4.2226077e+01   2.1528065e+02   2.5937548e+01   3.4804161e+02   9.6711871e+00   3.3849355e+02   1.8912452e+01   3.7977742e+02   2.6167806e+01   1.2091645e+02   2.2996830e+02   4.1183258e+02   1.7505974e+01   3.6049000e+02   1.9695961e+01   1.7796774e+02  -3.0341935e+00   2.8534419e+02   8.3947226e+00   1.7230387e+02   2.2944005e+02   3.3718226e+02   2.6368645e+01   9.0692581e+01   1.9028201e+02   2.1888839e+02   1.7846994e+01   1.9141484e+02   1.7395200e+01   3.5079839e+02   5.1974194e+00   2.5613194e+02   2.7719123e+01   2.4561645e+02   3.1692619e+01   3.1507355e+02   2.9007019e+01   1.5612516e+02   3.2741095e+02   5.3813710e+02   1.1485806e+01   3.1026226e+02   2.3549342e+01   2.9560871e+02   1.0707755e+01
   3.5762387e+02   6.9600903e+00   3.6100323e+02  -7.9947742e+00   3.1596774e+02   2.2819032e+01   3.6372839e+02  -9.8827871e+00   3.5160161e+02   1.3718710e+00   4.1298516e+02   3.5247355e+00   3.5334677e+02   1.0101613e+01   2.7121774e+02   1.4650323e+01   6.6470581e+02   8.9351484e+00   5.2285774e+02   1.6598477e+01   4.3444258e+02   2.4401690e+01   2.3352258e+02   3.6164323e+01   4.9784258e+02   7.6298400e+01   3.0250000e+01   7.1418710e+01   3.9645903e+02   6.0081161e+00   4.2335290e+02   8.1024129e+00   4.0574806e+02  -3.9297910e+01   2.0941129e+02   1.1937742e+01   2.3109935e+02   8.3307613e+00   2.0695161e+02   1.2629065e+02   4.5994484e+02   2.6769252e+01   1.7632516e+02   1.1120044e+02   2.8128806e+02   1.1612179e+02   3.5913742e+02   3.2609329e+01   2.8976323e+02   1.6680555e+01   3.5806677e+02   2.7712400e+01   4.3516032e+02   3.6168142e+01   4.1726677e+02   1.1393414e+02   1.6669226e+02   1.5790107e+02   3.9639065e+02   5.1011006e+01   1.9596968e+02   3.6461597e+02   3.0560742e+02   2.9241084e+01   5.3795288e+02   7.4489262e+01   6.5651935e+01   2.3029204e+02   2.4895452e+02   1.2517832e+01   4.4944935e+02   4.5289540e+01   3.5004548e+02  -6.0288000e+00   4.6184871e+02   1.5810168e+01   3.9332935e+02   3.6559100e+00   3.1821258e+02   1.0496542e+01   2.6664968e+02  -1.8481329e+01   3.8067355e+02   1.2177729e+01   1.5318323e+02   7.8024387e+00   4.4508419e+02   2.4699716e+01   3.1163548e+02   3.2231742e+01   3.5683968e+02  -1.9709480e+00   3.1252288e+02   7.3903662e+01   2.3785226e+02   4.3401174e+01   2.9408774e+02   2.8041690e+01   2.2314484e+02   1.2191639e+01   4.3538288e+02   3.7074862e+01   3.4538032e+02   1.1847961e+01   3.6768774e+02   2.2800465e+01   1.5327032e+02   3.3498999e+02   4.5839032e+02   1.7500065e+01   3.8243355e+02   3.1750477e+01   2.4657065e+02   3.5574348e+01   4.0371161e+02   3.1747587e+01   3.1206355e+02   2.1406852e+01   3.4787742e+02   3.8099806e+01   1.4058645e+02   1.4291470e+02   4.2474258e+02   2.4283174e+01   2.9834000e+02   4.2667961e+01   2.4105774e+02   1.9348606e+01   3.3238419e+02   2.1391523e+01   1.8521387e+02   2.0902725e+02   3.1794226e+02   4.1337845e+01   8.4832581e+01   2.0394081e+02   2.4284839e+02   1.0410194e+01   3.1226484e+02   3.5347200e+01   3.2974839e+02   1.5601419e+01   1.3051194e+02   1.6628723e+01   2.5880645e+02   4.4437419e+01   3.0955355e+02   9.8786194e+00   9.4415161e+01   2.5534775e+02   5.3794710e+02   1.9601006e+01   2.6164226e+02   2.9089419e+00   2.6755871e+02   9.3817548e+00
   3.9924387e+02   1.2300490e+01   3.3995323e+02  -3.3107742e+00   3.5439774e+02   1.2694632e+01   3.6491839e+02   1.3502013e+01   3.5180161e+02   2.5055871e+01   3.6792516e+02  -2.7400465e+01   3.5372677e+02   8.4512129e+00   2.5325774e+02   1.2327123e+01   6.2320581e+02   1.4875148e+01   4.9599774e+02   1.1467277e+01   4.5135258e+02   3.4848890e+01   3.2181258e+02  -2.8488774e+00   4.3318258e+02   7.3671200e+01   3.0550000e+01   7.6994710e+01   3.9959903e+02   2.3716916e+01   3.7483290e+02   1.4224013e+01   3.0203806e+02   1.5288903e+00   2.1294129e+02   2.9275342e+01   2.2456935e+02   1.4333161e+01   2.3575161e+02   1.3233665e+02   5.4587484e+02   4.3694852e+01   1.5737516e+02   1.0010644e+02   3.1628806e+02   1.3403179e+02   3.0918742e+02   2.3215329e+01   3.1334323e+02   7.1341548e+00   3.9873677e+02   5.8798800e+01   3.9916032e+02   6.4758142e+01   3.7678677e+02   1.3446254e+02   2.3626226e+02   1.7133547e+02   3.9173065e+02   5.1383806e+01   1.5087968e+02   3.8103317e+02   3.8703742e+02   6.2766684e+01   4.5266288e+02   4.0642462e+01   5.3311935e+01   2.3661924e+02   2.5414452e+02  -1.3327368e+01   3.4415935e+02   4.0332735e+01   3.4942548e+02   1.6830800e+01   4.3032871e+02  -5.7823226e-01   4.5275935e+02   1.1811510e+01   2.8826258e+02   8.6625419e+00   2.4026968e+02   2.1490710e+00   3.9586355e+02   3.1252529e+01   2.1323323e+02   1.0528439e+01   4.7384419e+02   3.5968916e+01   3.4026548e+02   4.6191342e+01   3.5469968e+02  -2.9649748e+01   3.3961288e+02   6.6016462e+01   3.8238226e+02   2.2178774e+01   3.0427774e+02   5.4564900e+00   2.2433484e+02   4.0616439e+01   4.0409288e+02   3.2338062e+01   4.3671032e+02   9.5415613e+00   3.6725774e+02   2.8074865e+01   1.7311032e+02   3.4577279e+02   4.0572032e+02   2.0243665e+01   4.9639355e+02   3.4923677e+01   2.4047065e+02   1.0922348e+01   3.1909161e+02   2.2367187e+01   3.0973355e+02  -9.2674839e-01   3.9648742e+02   1.4591006e+01   1.7277645e+02   2.2623950e+02   4.6407258e+02   9.7567742e+00   3.6287000e+02   9.7855613e+00   2.3343774e+02  -7.8017935e+00   3.0924419e+02   7.9127226e+00   2.1530387e+02   2.1567005e+02   3.3437226e+02   7.4643445e+01   8.4972581e+01   1.8578961e+02   2.4403839e+02   3.0504994e+01   2.7179484e+02   3.0874800e+01   3.8860839e+02   1.6082619e+01   3.1675194e+02   2.5639523e+01   3.3799645e+02   5.4632219e+01   2.9898355e+02   3.0244219e+01   2.6470516e+02   1.3372455e+02   5.2118710e+02   4.5461806e+01   3.2150226e+02   4.2220142e+01   2.9317871e+02   8.8621548e+00
   3.6666387e+02   2.7476890e+01   3.5640323e+02   1.4023226e+01   3.5686774e+02   2.1217032e+01   3.2944839e+02   3.8149613e+01   3.8385161e+02   3.5291871e+01   3.1480516e+02   1.3319135e+01   3.6201677e+02   1.4888013e+01   2.7135774e+02   3.6391226e+00   5.8170581e+02   4.0325148e+01   3.8399774e+02   5.9497277e+01   3.8854258e+02   1.0303690e+01   3.5738258e+02   6.3115523e+01   5.1164258e+02   6.3134400e+01   3.7400000e+01   6.8046710e+01   5.1878903e+02   1.1611716e+01   3.5883290e+02   2.4694013e+01   3.2117806e+02   8.2776903e+00   2.3608129e+02  -3.8585806e-01   2.3993935e+02   1.6043561e+01   2.2610161e+02   1.9455865e+02   4.5754484e+02   8.4312516e+00   1.3085516e+02   1.0198804e+02   4.1409806e+02   8.1686994e+01   2.6913742e+02   2.2999329e+01   3.5834323e+02   2.1054155e+01   4.5592677e+02   3.9313600e+01   3.6978032e+02   2.4918542e+01   3.5068677e+02   1.1236054e+02   2.4379226e+02   1.7825307e+02   3.9482065e+02   5.0656606e+01   1.8344968e+02   3.9989757e+02   3.7226742e+02   5.3618284e+01   5.0009288e+02   2.4468062e+01   1.0522194e+02   2.2170644e+02   2.8095452e+02  -3.1042168e+01   4.2977935e+02   3.0433135e+01   3.2670548e+02   2.8078400e+01   4.5851871e+02   4.3306568e+01   4.1113935e+02   2.7281110e+01   2.9778258e+02   1.1990942e+01   2.7088968e+02  -1.3390529e+01   3.8048355e+02   4.6052929e+01   2.0075323e+02   7.0968387e+00   4.7970419e+02   6.0301161e+00   3.8313548e+02   1.9821742e+01   3.3854968e+02   2.4262250e+01   3.9657288e+02   5.5409662e+01   3.1099226e+02   4.7839974e+01   3.6237774e+02   3.0718490e+01   2.5105484e+02   1.9058839e+01   4.5747288e+02   6.0497662e+01   4.1814032e+02  -1.1452839e+01   3.2135774e+02   2.5886865e+01   1.6517032e+02   3.7809799e+02   3.5634032e+02   1.6044065e+01   4.4153355e+02   4.7162477e+01   2.5233065e+02   9.2635484e+00   3.3309161e+02   2.3107187e+01   3.3830355e+02   2.3167652e+01   3.8634742e+02   2.5922206e+01   1.4491645e+02   1.8242830e+02   3.9145258e+02   3.8856374e+01   3.4611000e+02   4.7963613e+00   1.8739774e+02   2.0691406e+01   3.1448419e+02   4.9203523e+01   1.7711387e+02   2.1610525e+02   3.3727226e+02   1.4451445e+01   9.0782581e+01   2.0960481e+02   2.2841839e+02   3.5174594e+01   2.2450484e+02   2.7558000e+01   3.1855839e+02   3.1496619e+01   2.5846194e+02   4.7327226e+00   3.3961645e+02   2.1402619e+01   3.1493355e+02   6.3821935e-01   4.5151516e+02   3.3209755e+01   6.0975710e+02   2.2616206e+01   2.7107226e+02   2.0454194e-01   2.9250871e+02   3.2957548e+00
   3.1171387e+02  -3.3171097e+00   3.7820323e+02   1.1979226e+01   4.2596774e+02   1.1019032e+01   3.7915839e+02   1.7552813e+01   3.7890161e+02   3.4387871e+01   4.5603516e+02   2.0370735e+01   1.8853677e+02  -4.2335871e+00   2.4601774e+02  -4.7136774e+00   6.2408581e+02  -1.3525161e-01   4.9664774e+02   1.7335277e+01   4.2282258e+02   3.5281290e+01   3.0919258e+02   1.4020723e+01   4.9778258e+02   8.2973200e+01   2.5150000e+01   7.2726710e+01   3.7712903e+02   2.9654516e+01   3.7635290e+02   1.4482413e+01   3.5731806e+02  -1.9283510e+01   1.9537129e+02   1.1060942e+01   2.5072935e+02   9.9203613e+00   2.2745161e+02   2.2575065e+02   4.0134484e+02   2.1527252e+01   1.8494516e+02   7.9470839e+01   3.2961806e+02   7.0305394e+01   2.9532742e+02  -3.5758710e+00   2.9595323e+02   2.2665355e+01   3.9454677e+02   2.5034000e+01   3.5745032e+02   1.1284942e+01   3.5364677e+02   9.7933742e+01   2.2765226e+02   1.5349427e+02   4.2159065e+02   6.6325006e+01   1.5868968e+02   4.3711837e+02   4.0412742e+02   3.9739484e+01   4.7247288e+02   3.2107662e+01   2.0760194e+02   9.0896039e+01   2.4271452e+02  -1.9122968e+01   3.9982935e+02   2.8399135e+01   3.3280548e+02  -4.6996000e+00   4.4908871e+02   2.1920968e+01   4.5308935e+02  -6.3148900e+00   2.5116258e+02   1.5430542e+01   2.5121968e+02   2.3230710e+00   3.1438355e+02   2.7960929e+01   1.4928323e+02   4.9244387e+00   2.5198419e+02   2.5197716e+01   2.9713548e+02   4.2701742e+01   3.7512968e+02  -2.5741480e+00   3.9642288e+02   1.0238166e+02   2.8123226e+02  -5.9292258e+00   3.5194774e+02   1.6692890e+01   2.3619484e+02   4.1476387e+00   3.9161288e+02   2.7046462e+01   3.0186032e+02   1.3229561e+01   3.2454774e+02   1.9681665e+01   1.6380032e+02   3.5225759e+02   4.1030032e+02   2.4727265e+01   4.0810355e+02   2.4216877e+01   2.1466065e+02   9.8714839e-01   3.4052161e+02   2.8462787e+01   3.3982355e+02   1.0960516e+00   3.4929742e+02   2.9406206e+01   1.2815645e+02   1.9090910e+02   4.4469258e+02   3.9877174e+01   3.5525000e+02   2.1395161e+01   2.0967774e+02  -6.4209935e+00   2.3319419e+02   6.0467226e+00   1.7668387e+02   1.8341965e+02   2.7999226e+02   2.0183845e+01   7.0072581e+01   2.1645161e+02   2.2684839e+02   1.3640194e+01   2.2988484e+02   6.0776000e+00   3.0784839e+02   5.3443419e+01   2.2461194e+02   1.2100723e+01   3.2332645e+02   2.8475819e+01   2.9302355e+02   2.2441019e+01   3.9017516e+02   2.7826955e+01   5.5480710e+02   8.4422065e+00   2.6374226e+02   2.4510942e+01   2.6469871e+02  -1.3579445e+01
   3.6838387e+02   2.1669290e+01   4.0640323e+02   2.8923226e+01   3.8477774e+02   2.0174232e+01   3.9944839e+02  -2.0387097e-02   3.4050161e+02   2.8859871e+01   3.5650516e+02   2.9223135e+01   2.5610677e+02   3.2980813e+01   2.7540774e+02  -1.2924877e+01   5.7795581e+02   1.3495148e+01   5.1842774e+02   2.8522877e+01   4.1682258e+02   1.6331290e+01   3.4219258e+02   2.0810723e+01   4.9378258e+02   6.1623200e+01   2.3700000e+01   1.0259271e+02   4.1631903e+02  -5.3068387e-01   3.7397290e+02  -4.4171871e+00   3.1427806e+02   1.5499690e+01   2.2156129e+02   4.5485742e+01   2.4146935e+02   4.6031161e+01   2.4070161e+02   1.7254065e+02   4.3454484e+02   3.5341252e+01   1.8870516e+02   1.2250004e+02   3.9380806e+02   3.5640194e+01   2.7728742e+02   3.7387329e+01   3.1419323e+02   2.4961548e+00   3.6326677e+02   2.4296400e+01   4.1259032e+02   3.3493742e+01   4.1830677e+02   1.2866094e+02   1.9788226e+02   1.2602587e+02   3.9654065e+02   8.1139006e+01   1.7363968e+02   3.8378237e+02   3.5350742e+02   4.4449084e+01   4.7485288e+02   3.1627262e+01   1.9827194e+02   1.8187244e+02   2.4862452e+02  -2.3025768e+01   4.3391935e+02   2.0621935e+01   3.0370548e+02  -2.9511600e+01   5.2679871e+02   4.4844168e+01   3.4994935e+02   2.3416310e+01   3.1159258e+02   2.4076142e+01   2.7288968e+02   1.1919471e+01   1.1115355e+02   2.5499329e+01   1.5394323e+02   1.7651639e+01   3.9346419e+02   3.3169316e+01   3.7344548e+02  -3.4305806e-01   4.0712968e+02   3.0155850e+01   5.0342288e+02   6.4341662e+01   4.2409226e+02   2.3641974e+01   3.8299774e+02   2.1498890e+01   1.7895484e+02   1.9966839e+01   3.9833288e+02   3.5558862e+01   4.0609032e+02   8.9411613e+00   3.1858774e+02   6.1984645e+00   1.6169032e+02   3.4063639e+02   3.9830032e+02   2.9647265e+01   4.6458355e+02   1.2418477e+01   3.1909065e+02   3.9202748e+01   3.3509161e+02   2.9757187e+01   2.7306355e+02   4.3906852e+01   3.3882742e+02   3.2293806e+01   1.5734645e+02   2.2514390e+02   4.2326258e+02   2.9501574e+01   3.4839000e+02   3.9893961e+01   2.1915774e+02   5.4306065e+00   3.4915419e+02   3.6199226e+00   2.4197387e+02   2.5424645e+02   3.2823226e+02   1.9844645e+01   8.6932581e+01   2.5415281e+02   2.5103839e+02   4.8604994e+01   2.6712484e+02   3.7098400e+01   3.7826839e+02   2.4239819e+01   2.8318194e+02   3.5465123e+01   3.3432645e+02   1.2785819e+01   3.1040355e+02   3.5140619e+01   3.4112516e+02   8.1809548e+00   5.3313710e+02   1.2985806e+01   3.2388226e+02   2.1739742e+01   3.0093871e+02  -7.2886452e+00
   3.4524387e+02   1.8950490e+01   3.7765323e+02   1.7923226e+01   2.4720774e+02   1.3969983e+02   4.8415839e+02   3.7622813e+01   3.0480161e+02   2.3165871e+01   3.1580516e+02   2.0829135e+01   3.3082677e+02   1.1953213e+01   2.7463774e+02   2.6566723e+01   6.6364581e+02   3.0199484e+00   5.2292774e+02   4.2312877e+01   3.7777258e+02   1.9455290e+01   2.4162258e+02   1.3996323e+01   4.5698258e+02   6.5567200e+01   2.0350000e+01   8.3910710e+01   3.6198903e+02   4.5385716e+01   3.8931290e+02   2.8825613e+01   3.5679806e+02   8.4780903e+00   2.2937129e+02   1.6960942e+01   2.2956935e+02   1.7933161e+01   2.1245161e+02   1.9150065e+02   4.3494484e+02   4.2909252e+01   1.4247516e+02   8.7298439e+01   3.7818806e+02   2.2297935e+00   2.4023742e+02   4.6501329e+01   2.8176323e+02   3.7470555e+01   3.2730677e+02   1.7532000e+00   4.2269032e+02   5.5957419e+00   4.0016677e+02   9.1402142e+01   2.2903226e+02   1.5119387e+02   3.8430065e+02   5.7408206e+01   1.3025968e+02   3.9349277e+02   3.6041742e+02   1.0186284e+01   4.9300288e+02   4.9225262e+01   4.6121935e+01   2.7766444e+02   2.4362452e+02  -1.9105768e+01   4.0420935e+02   2.3958735e+01   2.9880548e+02   2.3780400e+01   4.6103871e+02   9.1049677e+00   3.9694935e+02   5.4163100e+00   3.0935258e+02   1.3925342e+01   2.2336968e+02  -1.7638929e+01   3.6643355e+02   2.9936929e+01   1.7842323e+02   3.4532387e+00   3.5132419e+02  -3.0659484e+01   2.7638548e+02   4.2551742e+01   3.2983968e+02  -3.9950948e+01   4.4704288e+02   1.9612062e+01   2.8409226e+02  -9.3480258e+00   2.9075774e+02  -3.8881910e+01   2.0400484e+02  -6.6571613e+00   4.4642288e+02   1.9521662e+01   3.6214032e+02  -2.6492839e+01   1.7463774e+02   1.4962446e+02   1.3785032e+02   3.1059359e+02   3.8253032e+02  -6.8611355e+00   4.1758355e+02   1.3698477e+01   2.6852065e+02  -2.7165161e-01   3.1566161e+02  -1.6068413e+01   2.9173355e+02  -3.2916748e+01   3.9091742e+02  -1.7493394e+01   1.3729645e+02   1.1779790e+02   4.0350258e+02   5.4623742e+00   2.9325000e+02   2.2151613e+00   1.7786774e+02  -1.0596194e+01   2.8824419e+02  -1.2172774e+00   1.9744387e+02   2.1266885e+02   2.8704226e+02  -6.3401548e+00   7.1502581e+01   1.7933721e+02   2.0684839e+02   2.3620194e+01   2.4617484e+02   1.7634400e+01   3.3036839e+02   1.9318194e+00   2.5008194e+02   2.3873123e+01   2.8675645e+02   1.0921419e+01   2.5774355e+02  -2.2565806e+00   3.0074516e+02  -3.9286452e+00   5.0742710e+02  -7.7673935e+00   2.5164226e+02  -2.4310581e+00   2.9098871e+02  -3.3302645e+01
   3.5519387e+02   2.8874490e+01   3.8050323e+02   2.1945226e+01   2.1420774e+02   1.7576983e+02   3.9453839e+02   2.1222413e+01   3.7585161e+02   2.1081871e+01   2.9209516e+02   4.1425935e+01   3.6624677e+02   3.2829613e+01   2.5421774e+02   2.0440323e+01   5.8870581e+02   5.1515148e+01   4.7414774e+02   3.4785277e+01   4.5306258e+02   2.3192090e+01   2.4719258e+02   3.6450723e+01   4.7624258e+02   9.5026400e+01   3.7200000e+01   7.1662710e+01   4.1802903e+02   4.8125161e+00   3.7754290e+02   3.9627213e+01   3.7460806e+02   1.2243290e+01   1.8379129e+02   8.9373419e+00   2.2335935e+02   4.8219961e+01   2.0660161e+02   2.0821865e+02   4.5774484e+02   4.2215252e+01   1.2461516e+02   1.2705724e+02   3.9332806e+02   2.6828594e+01   2.3337742e+02   2.0050129e+01   3.5424323e+02   2.8102155e+01   3.0859677e+02   4.1480000e+01   3.6107032e+02   1.8375342e+01   3.7721677e+02   1.0828814e+02   2.2269226e+02   1.5594107e+02   4.2497065e+02   2.1394606e+01   1.6196968e+02   4.1080597e+02   3.7741742e+02   3.3256284e+01   4.5442288e+02   3.5931662e+01   5.1271935e+01   2.3859244e+02   2.6752452e+02  -2.8687768e+01   4.1120935e+02   1.7918735e+01   3.0094548e+02   1.1279200e+01   4.3989871e+02   5.8086168e+01   4.4298935e+02   1.7683110e+01   2.5802258e+02  -2.3982581e+00   2.7102968e+02   4.4982710e+00   3.7181355e+02   2.7506529e+01   2.4213323e+02   8.1164387e+00   3.6013419e+02   8.4957161e+00   3.3957548e+02  -1.0073458e+01   3.3007968e+02  -3.1160148e+01   2.8433288e+02   3.4678862e+01   3.7076226e+02   7.4383742e+00   3.0313774e+02  -2.6492310e+01   2.1262484e+02   2.8432387e+00   3.9090288e+02  -1.6067385e+00   3.8433032e+02  -9.2680387e+00   3.2554774e+02  -4.6383355e+00   1.2485032e+02   2.6947359e+02   4.4553032e+02   2.9588645e+00   3.8820355e+02   1.1098877e+01   2.9785065e+02   2.0019484e+00   2.6680161e+02  -1.6869613e+01   3.0101355e+02  -5.7491484e+00   3.8301742e+02   1.8998606e+01   1.3815645e+02   1.6105910e+02   4.1341258e+02   3.9995742e+00   3.4849000e+02   1.0359613e+00   1.9591774e+02  -2.5520194e+01   3.2376419e+02  -8.7788774e+00   1.9582387e+02   1.6303845e+02   2.9808226e+02  -4.1335484e-01   8.8642581e+01   2.0073601e+02   2.3812839e+02   1.3577935e+00   2.0098484e+02  -1.0560400e+01   3.5365839e+02   1.9686194e+00   2.4622194e+02   2.8519226e+00   2.5685645e+02   7.8334194e+00   2.7526355e+02  -2.4238181e+01   2.8493516e+02  -1.6663845e+01   5.0761710e+02  -1.7882594e+01   2.4050226e+02   4.2201419e+00   2.3431871e+02  -1.7859045e+01
   3.4519387e+02   1.8284490e+01   3.4345323e+02   1.8809226e+01   1.9424774e+02   1.7746663e+02   3.6201839e+02   3.6014013e+01   3.6120161e+02   4.2153871e+01   3.5045516e+02   2.1117135e+01   3.2882677e+02   2.8543213e+01   2.5935774e+02   4.3591226e+00   6.1239581e+02   3.0799948e+01   5.3249774e+02   5.7047277e+01   4.6149258e+02   1.8037690e+01   2.3333258e+02   2.3989523e+01   5.1478258e+02   7.9813200e+01   3.5050000e+01   7.6584710e+01   3.4421903e+02  -8.1268387e-01   3.9550290e+02   9.0041290e-01   3.3165806e+02  -1.0940710e+01   2.2760129e+02   1.4722542e+01   2.2556935e+02   2.3563161e+01   2.2685161e+02   1.8144865e+02   4.6087484e+02   3.3634852e+01   1.3394516e+02   1.2017084e+02   4.3480806e+02  -1.2998065e+00   2.4118742e+02   2.1275329e+01   3.1976323e+02   2.5900555e+01   4.6973677e+02   2.1928800e+01   3.0335032e+02   2.5182942e+01   3.5397677e+02   9.7667342e+01   2.4407226e+02   1.3552067e+02   4.1749065e+02   5.5563006e+01   1.5563968e+02   4.4255237e+02   4.6893742e+02   3.7554684e+01   4.5357288e+02   4.6239662e+01   5.8411935e+01   2.2345124e+02   2.5062452e+02  -1.1905768e+01   4.0901935e+02   2.7193935e+01   3.3632548e+02   7.5888000e+00   4.2765871e+02   4.2685368e+01   5.2098935e+02  -3.3668900e+00   3.5250258e+02   1.3903342e+01   2.6698968e+02   8.3014710e+00   4.0319355e+02   2.9566129e+01   1.6842323e+02   9.9632387e+00   3.4532419e+02   1.0630516e+01   3.1363548e+02   3.8217419e+00   2.3726968e+02  -1.4953480e+00   2.6052288e+02   5.1253662e+01   2.3209226e+02   4.0019742e+00   2.7270774e+02  -1.0917910e+01   2.5029484e+02   1.4499639e+01   3.3052288e+02   2.0793662e+01   3.4347032e+02   1.3330761e+01   3.6420774e+02   1.0738865e+01   1.3096032e+02   3.1588479e+02   3.7830032e+02  -1.1612735e+01   3.9753355e+02   1.7162477e+01   2.9604065e+02  -7.1325161e-01   3.2123161e+02  -6.8940129e+00   3.0025355e+02   3.2691652e+01   4.1358742e+02   5.5530065e+00   1.0258645e+02   2.2004470e+02   4.0336258e+02   7.5235742e+00   2.9663000e+02  -6.9652387e+00   2.1272774e+02  -7.4349935e+00   2.8834419e+02   1.1484723e+01   2.3106387e+02   1.7344925e+02   3.3518226e+02   1.0148645e+01   1.1293258e+02   1.9360281e+02   2.2508839e+02   2.1250994e+01   3.1588484e+02   9.5876000e+00   3.5784839e+02   3.7334194e+00   2.4332194e+02   1.7943923e+01   2.4094645e+02   6.0162194e+00   2.6283355e+02   3.7562194e+00   3.4427516e+02  -2.6410452e+00   5.3456710e+02   2.5491406e+01   2.6959226e+02   8.8529419e+00   2.7574871e+02   3.7265548e+00
   3.2190387e+02   2.4437690e+01   3.3835323e+02  -6.2327742e+00   1.6248774e+02   1.5333743e+02   3.1472839e+02   1.7572129e+00   3.2485161e+02   3.7811871e+01   4.6209516e+02   8.6559355e+00   3.8158677e+02  -1.0107587e+01   2.8897774e+02  -9.0104774e+00   5.9114581e+02   2.1439948e+01   4.0606774e+02   6.8871677e+01   4.8549258e+02  -1.7452310e+01   2.1557258e+02   1.2650323e+01   4.8711258e+02   3.7226800e+01   4.5900000e+01   5.6816710e+01   3.4412903e+02   8.3445161e+00   3.8631290e+02  -1.7934387e+01   3.9384806e+02  -1.0435910e+01   1.9556129e+02   8.2857419e+00   2.3604935e+02   2.8724761e+01   2.6420161e+02   1.6941065e+02   4.2400484e+02   5.4714452e+01   1.5008516e+02   1.0848964e+02   3.9561806e+02   4.8255394e+01   2.3290742e+02   4.3707729e+01   2.7757323e+02   5.1845755e+01   3.5473677e+02   2.8318800e+01   3.3835032e+02   2.5912942e+01   3.6764677e+02   1.2800374e+02   2.3788226e+02   1.7753587e+02   3.8792065e+02   3.8688606e+01   1.8049968e+02   5.1766357e+02   3.9574742e+02   2.6219884e+01   4.7500288e+02   5.1525262e+01   4.2791935e+01   2.4531084e+02   2.5329452e+02  -9.4493677e+00   3.8753935e+02   2.9722335e+01   3.2066548e+02  -6.4384000e+00   4.5327871e+02   5.7255768e+01   4.3679935e+02   9.2283100e+00   3.3064258e+02   9.6921419e+00   2.6645968e+02   2.4003871e+01   2.7467355e+02   1.4567729e+01   1.6766323e+02   1.8504039e+01   3.9055419e+02   1.6922116e+01   3.0194548e+02   2.3186942e+01   3.4597968e+02   1.3327850e+01   3.1190288e+02   5.9283262e+01   2.9142226e+02   6.3055742e+00   2.8651774e+02   5.4572900e+00   2.3924484e+02  -5.5763613e+00   3.9885288e+02   5.3417262e+01   3.5424032e+02   3.2139161e+01   3.5368774e+02  -9.9395355e+00   1.4680032e+02   3.3029759e+02   3.5620032e+02   1.5435265e+01   4.0901355e+02   1.9140774e+00   2.4390065e+02  -5.7320516e+00   3.0838161e+02   1.5563987e+01   3.2135355e+02   3.4093652e+01   4.2667742e+02   1.1795806e+01   2.1139645e+02   1.3124990e+02   4.2821258e+02   1.5765574e+01   3.0996000e+02   1.5018361e+01   2.1900774e+02  -1.7473935e+00   2.9634419e+02   4.2034723e+01   2.1806387e+02   1.7948925e+02   3.4332226e+02  -3.1725548e+00   8.1832581e+01   1.8747081e+02   2.1141839e+02   2.6114594e+01   1.8446484e+02   1.9431200e+01   2.8369839e+02   2.0095419e+01   3.1475194e+02   1.0319523e+01   2.3066645e+02   1.5458619e+01   2.8150355e+02   1.3222619e+01   4.2089516e+02   8.6093548e+00   5.1075710e+02   1.6486206e+01   2.5088226e+02   1.1299742e+01   2.8088871e+02   1.4645355e+01
   3.1109387e+02   4.1302490e+01   4.0310323e+02   1.0737226e+01   1.4767774e+02   1.2647223e+02   2.9330839e+02   1.2800813e+01   3.4740161e+02   1.9357871e+01   5.3468516e+02   1.8668735e+01   4.0591677e+02   1.6616013e+01   3.1592774e+02  -1.6477419e-02   7.0451581e+02   4.5060348e+01   3.9221774e+02   3.9839677e+01   3.9273258e+02   1.3968490e+01   2.9857258e+02   2.3870323e+01   4.7644258e+02   6.5350400e+01   2.3300000e+01   7.6174710e+01   4.5431903e+02   1.7339316e+01   4.3678290e+02   6.5980129e+00   3.8812806e+02   3.0216903e+00   1.9332129e+02   1.3694942e+01   2.1651935e+02   3.9557161e+01   2.2720161e+02   2.2237065e+02   4.3327484e+02   7.0428516e+00   1.3075516e+02   1.0808604e+02   3.9275806e+02  -1.2580645e-01   2.6971742e+02   3.4372929e+01   3.0553323e+02   2.6608955e+01   3.7778677e+02   5.0334800e+01   4.1840032e+02   2.1558942e+01   3.7054677e+02   9.3721742e+01   2.2412226e+02   1.8287667e+02   3.8801065e+02   7.4251406e+01   1.8644968e+02   4.8765757e+02   3.5398742e+02   3.2410684e+01   4.2542288e+02   2.7871662e+01   5.8461935e+01   2.3491724e+02   2.3348452e+02   1.1225432e+01   3.6429935e+02   3.6771535e+01   3.2851548e+02   1.5936000e+00   4.5332871e+02   1.4771768e+01   5.2079935e+02   2.3028310e+01   2.8721258e+02   2.0886542e+01   2.5450968e+02   6.1998710e+00   3.1257355e+02   3.3345729e+01   1.7133323e+02   9.8804387e+00   3.8708419e+02   3.6099716e+01   3.5676548e+02   3.4621342e+01   3.2774968e+02  -1.3493748e+01   2.8647288e+02   7.4937662e+01   2.7314226e+02   1.7387974e+01   3.0379774e+02  -1.4165110e+01   2.3567484e+02   1.1289239e+01   3.6000288e+02   3.8525262e+01   3.3276032e+02   1.8517561e+01   3.6192774e+02   2.3591265e+01   1.3590032e+02   3.2169959e+02   3.5896032e+02   1.5884465e+01   3.9153355e+02   3.5542477e+01   2.4300065e+02   1.9099948e+01   3.5071161e+02   2.1887587e+01   3.1968355e+02   1.6607252e+01   3.5548742e+02  -8.1789935e+00   1.5463645e+02   1.3498070e+02   3.6279258e+02   1.8049174e+01   3.5139000e+02   4.4753961e+01   2.2148774e+02  -3.4945794e+01   2.7848419e+02   3.8803523e+01   1.7663387e+02   1.2990365e+02   3.4251226e+02   7.7022452e+00   8.1742581e+01   1.9456801e+02   2.3284839e+02   2.5920194e+01   3.5312484e+02   5.6128400e+01   2.7993839e+02   2.0866219e+01   3.1222194e+02   1.2001923e+01   2.2532645e+02   2.5505819e+01   2.8745355e+02   8.5966194e+00   4.0703516e+02   6.1881548e+00   5.0980710e+02   2.9182206e+01   2.7731226e+02   1.8755342e+01   2.5179871e+02  -8.5474452e+00
   3.5109387e+02   2.1622490e+01   3.6075323e+02   3.1375226e+01   2.1567774e+02   1.8208223e+02   3.5201839e+02   2.2584013e+01   3.3150161e+02   1.1379871e+01   3.0545516e+02   1.4417135e+01   3.6439677e+02  -4.6323871e+00   2.5649774e+02   1.5977923e+01   5.9783581e+02   3.9647484e+00   3.5292774e+02   3.8832877e+01   4.9735258e+02  -2.7311097e+00   3.6186258e+02   2.8467123e+01   4.9431258e+02   8.9320800e+01   2.9300000e+01   8.2244710e+01   4.4636903e+02   1.4635316e+01   3.6978290e+02   3.4918013e+01   3.5065806e+02  -1.2707097e+00   1.8703129e+02   9.2481419e+00   2.4030935e+02   6.4939613e+00   2.0800161e+02   2.2155665e+02   4.1927484e+02   3.3492852e+01   1.5051516e+02   1.0817524e+02   3.6518806e+02   2.7599794e+01   2.4113742e+02   4.9569329e+01   2.7505323e+02   4.5197355e+01   3.7059677e+02   2.2910000e+01   3.8821032e+02   5.3164142e+01   3.7249677e+02   1.0370574e+02   2.2446226e+02   1.4365947e+02   3.9730065e+02   6.0268206e+01   2.0101968e+02   4.9721197e+02   3.9726742e+02   2.4428284e+01   4.3204288e+02   3.7242062e+01   5.3271935e+01   2.5690244e+02   2.4395452e+02   1.9783226e-01   3.1920935e+02   3.1948735e+01   3.3485548e+02   9.7564000e+00   4.7941871e+02   4.7444568e+01   4.3179935e+02  -5.2816900e+00   3.0721258e+02   1.8666542e+01   2.7155968e+02   3.1587097e-01   4.5919355e+02   1.0466129e+01   1.7828323e+02   3.0844439e+01   3.5732419e+02   2.0605161e+00   2.8876548e+02   1.1561342e+01   3.9283968e+02   8.4390500e+00   3.2276288e+02   8.2364462e+01   3.0895226e+02   2.5093174e+01   2.9941774e+02  -5.5747100e+00   2.2795484e+02   2.5168387e+00   3.6690288e+02   2.3173262e+01   3.0890032e+02   8.3363613e+00   3.6211774e+02   2.8576065e+01   1.8064032e+02   3.1433039e+02   4.0372032e+02   1.4923665e+01   3.7096355e+02  -8.5192258e-01   2.3395065e+02   4.1733948e+01   3.7071161e+02   2.2097587e+01   3.1087355e+02   1.3602052e+01   3.0429742e+02   9.1562065e+00   1.6148645e+02   2.0248270e+02   4.4374258e+02   4.5713174e+01   3.2063000e+02   3.6504761e+01   2.3434774e+02  -5.1645935e+00   2.6886419e+02   2.7953123e+01   1.9387387e+02   1.3790445e+02   3.4994226e+02   1.8537845e+01   8.1552581e+01   1.9244321e+02   2.3231839e+02   5.4425935e+00   2.7355484e+02   5.1640000e+00   2.8850839e+02   2.8090619e+01   2.1827194e+02   4.8897923e+01   2.5675645e+02   5.3221419e+01   3.0378355e+02   1.9580219e+01   3.4046516e+02   1.3043755e+01   5.5042710e+02   2.0032606e+01   2.7564226e+02  -1.3010581e+00   3.0060871e+02  -2.1782245e+01
   4.0438387e+02  -1.1250710e+01   3.3975323e+02   5.1052258e+00   2.1305774e+02   1.6134183e+02   3.4220839e+02   1.3558813e+01   3.5765161e+02   3.6378710e+00   2.5639516e+02   2.4171935e+01   3.4920677e+02   1.0532813e+01   2.6787774e+02   2.8777523e+01   6.5001581e+02   7.5403484e+00   4.7992774e+02   2.9032877e+01   4.4411258e+02   1.0818090e+01   2.9229258e+02   2.4372723e+01   5.3818258e+02   5.9141200e+01   4.8150000e+01   6.2686710e+01   5.3964903e+02  -4.3970839e+00   3.6197290e+02   2.0822813e+01   2.9203806e+02  -1.9771110e+01   1.6394129e+02   3.0453419e+00   2.2572935e+02   1.9920361e+01   2.4090161e+02   2.0727465e+02   4.7274484e+02   1.5085252e+01   1.6989516e+02   1.3681484e+02   3.0999806e+02   8.5849935e+00   2.5690742e+02   2.3117729e+01   2.9038323e+02   1.3970955e+01   3.6649677e+02   1.4948000e+01   3.4773032e+02   4.0225419e+00   3.3249677e+02   1.3900574e+02   2.0465226e+02   1.3671427e+02   4.1349065e+02   6.4783006e+01   1.7239968e+02   5.3069157e+02   3.7126742e+02   2.4748284e+01   4.5561288e+02   4.6356462e+01   1.5881935e+01   2.4913364e+02   2.4767452e+02  -3.5289768e+01   3.4182935e+02   1.6379135e+01   3.0970548e+02   1.3058400e+01   4.8751871e+02   1.5656568e+01   3.7894935e+02  -1.4193690e+01   2.9535258e+02   3.0515342e+01   2.8302968e+02   1.3538271e+01   4.2753355e+02   4.0388929e+01   1.8885323e+02   3.2138839e+01   3.2741419e+02  -5.9668387e-01   3.1582548e+02   1.1516542e+01   3.5797968e+02  -1.0532148e+01   3.7738288e+02   5.7134862e+01   2.5680226e+02   1.2125174e+01   3.8165774e+02  -4.0493910e+01   1.9257484e+02   1.8347239e+01   3.7361288e+02   3.0776462e+01   3.4795032e+02   2.7323613e+00   3.5873774e+02   4.3896465e+01   1.6375032e+02   2.9558159e+02   4.4596032e+02  -3.2155355e+00   4.2010355e+02   1.8066877e+01   2.3424065e+02   1.4090748e+01   3.3619161e+02   7.7691871e+00   3.0382355e+02   2.3976052e+01   4.0010742e+02   8.7314065e+00   1.3558645e+02   1.7121470e+02   4.5326258e+02   7.6215742e+00   3.1749000e+02   2.7795961e+01   1.9358774e+02  -7.8537935e+00   2.8100419e+02   2.4881923e+01   1.7573387e+02   1.6268565e+02   3.2970226e+02  -8.8929548e+00   1.0559258e+02   2.0966001e+02   2.5250839e+02   3.5017394e+01   3.0103484e+02   1.5356000e+00   2.3898839e+02   2.1862219e+01   3.0465194e+02  -3.9247742e-01   2.2847645e+02   2.2938194e+00   2.7055355e+02   7.0986194e+00   3.3698516e+02  -5.6278452e+00   4.9656710e+02   3.6291406e+01   2.7540226e+02   3.7681419e+00   2.1669871e+02   8.4005548e+00
   3.7438387e+02   2.4859290e+01   3.3575323e+02  -2.0274774e+01   1.9163774e+02   1.4419543e+02   3.2944839e+02   2.6239613e+01   3.5595161e+02   2.5773871e+01   3.0103516e+02  -6.2292645e+00   3.6363677e+02   2.9228413e+01   2.7816774e+02   2.1004323e+01   4.5951581e+02   1.8778035e+02   4.7571774e+02   5.7229677e+01   4.9387258e+02   2.9772903e+00   2.5557258e+02   4.6260323e+01   5.1511258e+02   6.1656800e+01   4.2550000e+01   8.9884710e+01   4.2550903e+02   1.4264116e+01   3.7431290e+02   1.0315613e+01   3.3722806e+02   5.7536903e+00   1.8065129e+02   3.2568542e+01   2.1909935e+02   2.5030761e+01   2.4250161e+02   1.8254665e+02   4.1947484e+02   2.7076852e+01   1.8985516e+02   1.0416804e+02   3.7399806e+02   1.9984994e+01   2.2904742e+02   2.6626529e+01   2.9772323e+02   6.4237548e+00   3.4740677e+02   2.6425200e+01   3.3597032e+02   2.6483342e+01   3.1668677e+02   9.3170542e+01   2.1322226e+02   1.7626867e+02   3.7725065e+02   9.2682206e+01   2.0130968e+02   4.7332877e+02   3.4988742e+02   9.1286839e+00   4.5552288e+02   4.0883662e+01   4.1841935e+01   3.1743684e+02   2.5681452e+02   3.5903226e-01   3.4439935e+02   1.7833535e+01   3.1313548e+02  -1.6986000e+01   4.4146871e+02   5.8060568e+01   4.8627935e+02   5.0991000e-01   3.1869258e+02  -2.7318581e+00   2.8540968e+02   9.2978710e+00   3.7486355e+02   2.4262529e+01   1.6799323e+02   3.8667639e+01   4.3922419e+02   5.0598516e+01   3.4301548e+02  -8.8486581e+00   3.6050968e+02   3.2505450e+01   4.1661288e+02   5.1906462e+01   3.6438226e+02   3.1848774e+01   3.7741774e+02  -3.5674710e+01   2.2219484e+02  -4.4423613e+00   3.6366288e+02   9.8472462e+01   2.9562032e+02   8.8787613e+00   3.6692774e+02   2.1951265e+01   1.3890032e+02   3.7208959e+02   4.2796032e+02   4.2224465e+01   4.4334355e+02   3.7737677e+01   2.5271065e+02   1.6183148e+01   3.3590161e+02   2.1642387e+01   3.2796355e+02   2.9614852e+01   3.3567742e+02   2.7495806e+01   1.4848645e+02   2.0395270e+02   4.1821258e+02  -1.1944258e+00   3.5725000e+02   1.5615161e+01   2.0767774e+02  -2.6120994e+01   3.2362419e+02   1.8232323e+01   1.7063387e+02   2.3319365e+02   3.2323226e+02   1.5674645e+01   9.3402581e+01   2.1882521e+02   2.5527839e+02   2.4157935e+00   2.8660484e+02   2.0930000e+01   3.6046839e+02  -4.4761806e+00   2.7956194e+02   2.0374723e+01   3.0323645e+02   2.5313019e+01   2.8207355e+02   1.4367019e+01   3.5070516e+02   2.2245548e+00   5.6680710e+02  -3.0477935e+00   2.7831226e+02   1.4965342e+01   2.6236871e+02  -1.3103045e+01
   3.4705387e+02   6.3756903e+00   3.1335323e+02   5.4672258e+00   2.2558774e+02   1.4804943e+02   3.6201839e+02   2.6064013e+01   3.6585161e+02   9.3187097e-01   3.5468516e+02   2.2658735e+01   3.1563677e+02  -9.7158710e-01   2.7163774e+02  -1.7523277e+01   4.8651581e+02   2.5719035e+02   3.7349774e+02   4.3767277e+01   4.3035258e+02  -6.8011097e+00   2.3076258e+02  -4.1348774e+00   5.0244258e+02   4.3530400e+01   1.7950000e+01   1.0305271e+02   4.2836903e+02   3.7075316e+01   3.8607290e+02   1.8948129e+00   2.7989806e+02  -2.3699910e+01   1.6237129e+02   1.7080942e+01   2.1667935e+02  -5.3056387e+00   2.2650161e+02   2.1557665e+02   4.4294484e+02   1.1269252e+01   1.4894516e+02   8.2820839e+01   3.9466806e+02   2.4721394e+01   2.1728742e+02   2.4273290e+00   2.8457323e+02   2.1575755e+01   3.6549677e+02  -5.8820000e+00   2.9421032e+02  -5.2758581e+00   2.7659677e+02   7.7907742e+01   2.4093226e+02   1.3643187e+02   3.8568065e+02   5.3537806e+01   2.0620968e+02   4.2426677e+02   3.4341742e+02   1.1686284e+01   4.0209288e+02   4.4638062e+01   3.8841935e+01   2.5072684e+02   2.3252452e+02  -2.7167768e+01   3.9115935e+02   1.7812735e+01   2.9528548e+02  -1.8938000e+01   4.2603871e+02   2.8904968e+01   4.9051935e+02  -3.5892900e+00   2.9307258e+02  -1.5962258e+01   2.8455968e+02  -5.0641290e+00   3.7948355e+02   4.8929290e+00   1.6375323e+02   9.9168387e+00   5.0903419e+02   3.3113716e+01   4.1269548e+02  -2.7733058e+01   3.5474968e+02   1.1246250e+01   3.7871288e+02   7.8698462e+01   3.4633226e+02   4.1102774e+01   4.2499774e+02   2.8988900e+00   2.1419484e+02  -1.4762361e+01   3.3195288e+02   7.2489262e+01   3.6609032e+02  -6.2388387e+00   3.3697774e+02   5.5372645e+00   1.6159032e+02   3.2438439e+02   3.4344032e+02   1.2456065e+01   3.8686355e+02   2.1776077e+01   2.3647065e+02  -1.8476516e+00   3.5519161e+02   2.4869187e+01   3.4630355e+02   1.3237652e+01   3.8367742e+02  -4.7641935e+00   1.5248645e+02   1.6091270e+02   4.1521258e+02   1.3765574e+01   3.2177000e+02  -6.2064387e+00   1.7515774e+02  -2.3293935e+00   3.3638419e+02   3.0071523e+01   1.7359387e+02   1.9714685e+02   3.4232226e+02   1.4717445e+01   9.3352581e+01   2.4935921e+02   2.3369839e+02   3.1472194e+01   3.0598484e+02   4.5196000e+00   3.3626839e+02   1.9889819e+01   2.6546194e+02   1.2072723e+01   2.3318645e+02   6.0170194e+00   2.7083355e+02   6.4562194e+00   4.3293516e+02  -1.2543845e+01   5.3671710e+02  -2.5680594e+01   3.0259226e+02   2.0162942e+01   2.3184871e+02  -1.4144516e-01
   4.3247387e+02  -1.9457910e+01   2.7250323e+02  -1.3314774e+01   1.8929774e+02   1.5762263e+02   3.5025839e+02   2.8484813e+01   3.4135161e+02   1.8241871e+01   4.2074516e+02   1.1663935e+01   3.6410677e+02  -4.8091871e+00   2.3711774e+02  -1.0281677e+01   4.5076581e+02   2.6655035e+02   3.0864774e+02   6.2025277e+01   4.1092258e+02  -5.8667097e+00   2.5557258e+02   2.3400323e+01   5.1364258e+02   8.7434400e+01   3.1200000e+01   7.2392710e+01   4.2893903e+02  -1.3490284e+01   3.5116290e+02   2.8547613e+01   2.7265806e+02  -1.8790710e+01   2.1032129e+02   2.9494194e-01   2.4635935e+02   1.6529961e+01   1.9900161e+02   1.2317665e+02   4.2260484e+02   3.7564516e+00   1.6456516e+02   9.7761239e+01   3.5804806e+02   2.5550994e+01   2.5166742e+02   1.2676929e+01   3.1534323e+02   1.6841548e+00   3.8764677e+02   1.9636000e+01   3.9593032e+02  -2.1033458e+01   2.9202677e+02   1.1219334e+02   2.1760226e+02   1.5929827e+02   3.7906065e+02   5.2347406e+01   1.8806968e+02   4.9162797e+02   3.4126742e+02   2.9582839e+00   4.3142288e+02   1.7861662e+01   3.5461935e+01   2.0994724e+02   2.4524452e+02  -3.5375368e+01   3.7705935e+02   4.0807350e+00   3.6889548e+02  -2.0396800e+01   4.2246871e+02   2.0100568e+01   4.3941935e+02   9.1587100e+00   2.1407258e+02   1.4117742e+01   2.8602968e+02  -2.7917290e+00   4.2053355e+02  -2.0107097e-01   1.3009323e+02  -1.3250361e+01   4.5789419e+02   1.2104916e+01   4.0119548e+02  -1.4873058e+01   3.1064968e+02  -3.7457480e+00   3.2971288e+02   6.3098462e+01   3.3342226e+02   6.9955742e+00   2.9679774e+02   5.7748900e+00   2.5114484e+02   3.3163871e-01   3.5257288e+02   6.6996615e+00   2.8557032e+02   1.0442761e+01   3.3216774e+02   7.3020645e+00   1.4001032e+02   3.0579079e+02   3.9734032e+02  -8.0593548e-01   3.5086355e+02   4.1136077e+01   2.1095065e+02   1.8423948e+01   3.6819161e+02   1.7919187e+01   3.5973355e+02   3.3123252e+01   3.5896742e+02  -2.1887394e+01   1.5029645e+02   1.3118790e+02   4.1179258e+02   1.2369174e+01   3.1844000e+02   7.1059961e+01   2.0181774e+02  -1.3322194e+01   2.6729419e+02  -2.8312774e+00   1.5240387e+02   1.6098205e+02   3.4889226e+02   1.0481845e+01   8.0552581e+01   1.6561321e+02   2.0717839e+02   6.7837935e+00   3.9107484e+02   3.5522400e+01   3.3031839e+02   2.6935819e+01   2.7927194e+02   1.0537923e+01   2.9132645e+02   1.4885819e+01   2.7259355e+02   5.0254194e+00   4.0908516e+02  -9.2558452e+00   5.7233710e+02  -3.8201935e+00   2.9379226e+02   2.1056942e+01   2.6384871e+02   1.0855484e-01
   3.9619387e+02   1.4634490e+01   3.5010323e+02  -7.7277419e-01   2.0105774e+02   1.3796183e+02   2.9615839e+02   6.4328129e+00   3.4375161e+02  -8.3001290e+00   4.0786516e+02   4.3284335e+01   3.7786677e+02  -7.2399871e+00   2.8573774e+02   1.4158723e+01   4.2908581e+02   2.5159475e+02   3.6964774e+02  -3.9247226e+00   4.2973258e+02   1.6298490e+01   2.0443258e+02   2.4591523e+01   4.9358258e+02   5.4109200e+01   3.3100000e+01   9.2490710e+01   3.5607903e+02   2.2148516e+01   3.5178290e+02  -1.5881987e+01   3.3393806e+02   1.9926890e+01   2.3222129e+02  -5.9870581e+00   2.4146935e+02   2.5401161e+01   1.7440161e+02   1.6059465e+02   4.9380484e+02   1.0200452e+01   1.7713516e+02   9.1325639e+01   3.4432806e+02   1.3838594e+01   2.6961742e+02  -4.9990710e+00   2.8810323e+02   2.7673355e+01   3.6749677e+02  -1.7082000e+01   3.5545032e+02   1.1874942e+01   3.5764677e+02   1.0180374e+02   1.9222226e+02   1.3818867e+02   3.6801065e+02   9.4801406e+01   1.6968968e+02   4.0090837e+02   2.9136742e+02   7.7602839e+00   4.6257288e+02   1.4419662e+01   5.1981935e+01   2.4043564e+02   2.2200452e+02  -3.5656168e+01   4.4101935e+02   2.1013935e+01   3.3085548e+02  -1.5593600e+01   4.6417871e+02   4.0713768e+01   3.5917935e+02  -1.1472090e+01   3.2359258e+02   6.6361419e+00   2.9088968e+02   1.4049471e+01   3.0919355e+02   1.1806129e+01   1.4971323e+02  -2.2999613e+00   4.0993419e+02  -4.8828387e-01   3.6601548e+02   2.6381342e+01   3.7007968e+02   1.5498500e+00   3.9200288e+02   7.6495262e+01   2.8618226e+02   1.0064774e+01   2.4727774e+02  -7.2635100e+00   2.1638484e+02   6.4024387e+00   3.8304288e+02   3.9302062e+01   3.6419032e+02   1.1623161e+01   3.3125774e+02   2.6474865e+01   1.4638032e+02   3.4128119e+02   4.8477032e+02   2.0596645e+00   3.7124355e+02   4.8125677e+01   2.7319065e+02  -8.4052516e+00   3.4223161e+02  -3.3401290e-01   3.1473355e+02  -2.2767484e+00   3.2601742e+02   1.5938606e+01   1.5710645e+02   1.8030310e+02   4.4983258e+02   2.2655974e+01   3.4815000e+02  -3.3668387e+00   2.5143774e+02  -2.2481794e+01   2.3115419e+02  -3.6000774e+00   2.0135387e+02   1.6468605e+02   3.2742226e+02   1.4859445e+01   6.1262581e+01   2.2173641e+02   2.2536839e+02   3.7708594e+01   2.6988484e+02   2.4407600e+01   2.7955839e+02   2.3466619e+01   2.5799194e+02  -6.8096774e+00   2.9128645e+02   3.2749019e+01   3.0807355e+02   1.3907019e+01   2.6822516e+02   1.0102955e+01   5.6752710e+02  -1.4535394e+01   2.8779226e+02   1.6676942e+01   1.9269871e+02  -1.4199445e+01
   3.0614387e+02   3.9884903e+00   3.4480323e+02  -3.7487742e+00   1.4839774e+02   1.3355463e+02   3.1096839e+02   9.8680129e+00   3.1260161e+02   1.8041871e+01   4.6186516e+02   2.3614335e+01   3.6605677e+02   5.3748129e+00   2.6021774e+02   9.6032258e-01   3.6114581e+02   2.7502995e+02   4.8542774e+02   4.4232877e+01   4.5596258e+02   1.1480090e+01   2.3438258e+02   1.6195523e+01   5.1378258e+02   9.4963200e+01   1.9000000e+01   4.0018710e+01   3.9555903e+02  -1.0389884e+01   3.9316290e+02   3.8807613e+01   3.4693806e+02   2.5068903e+00   1.9503129e+02   1.0178142e+01   2.1451935e+02   4.8171613e+00   1.6510161e+02   1.1643865e+02   4.3774484e+02  -2.3147484e+00   1.6127516e+02   1.3674444e+02   3.3390806e+02  -3.4178065e+00   2.4342742e+02   4.4286129e+01   2.5648323e+02  -1.2770452e+00   3.7478677e+02   1.4248000e+00   4.0750032e+02   5.4709419e+00   3.5945677e+02   8.8038942e+01   1.9012226e+02   1.3883667e+02   3.8330065e+02   5.5198206e+01   1.7063968e+02   3.9445237e+02   3.4198742e+02   9.2306839e+00   4.5457288e+02   2.6729662e+01   4.9501935e+01   2.9820404e+02   2.5619452e+02  -3.9921368e+01   3.1729935e+02   1.5911535e+01   3.3609548e+02  -2.9912800e+01   4.9479871e+02   2.4604168e+01   3.4127935e+02   6.5399100e+00   2.1859258e+02   1.2706142e+01   2.9159968e+02  -7.1473290e+00   3.7134355e+02  -4.7858710e+00   1.5566323e+02  -1.8245961e+01   3.6732419e+02  -6.6994839e+00   3.2219548e+02   1.9386942e+01   3.7264968e+02   1.6484250e+01   3.9033288e+02   4.9058862e+01   3.9271226e+02   3.1112374e+01   3.0265774e+02  -2.0123910e+01   2.2691484e+02  -6.2996129e-01   3.8476288e+02   2.9784462e+01   3.2243032e+02   4.5439613e+00   3.5187774e+02   1.5852645e+00   1.3759032e+02   2.6709439e+02   4.7349032e+02  -1.1707935e+01   3.8901355e+02   2.6174077e+01   2.3871065e+02   1.8973148e+01   3.4285161e+02   1.9656387e+01   3.2392355e+02   3.4558052e+01   3.3253742e+02   6.5170065e+00   1.6196645e+02   1.9301430e+02   4.4812258e+02  -6.2072258e+00   3.3449000e+02   1.5435961e+01   2.3615774e+02  -3.2093935e+00   2.7081419e+02   4.9371226e+00   3.2806387e+02   2.0216925e+02   3.2699226e+02   1.7563845e+01   7.7692581e+01   2.5856201e+02   2.7898839e+02   6.5558994e+01   3.3841484e+02   1.8975200e+01   3.0198839e+02   1.4012219e+01   3.3803194e+02   1.6127123e+01   3.3332645e+02   1.7575819e+01   2.4407355e+02   3.8117019e+01   2.9951516e+02   6.7897548e+00   5.2990710e+02  -1.0375794e+01   2.8479226e+02  -6.2230581e+00   2.6736871e+02   2.5369548e+00
   3.4752387e+02   2.9958090e+01   3.8625323e+02   2.0785226e+01   2.3377774e+02   1.4325423e+02   3.4339839e+02   3.4123613e+01   3.0890161e+02  -1.2712129e+01   2.9327516e+02  -1.8984645e+00   3.2501677e+02   2.2658013e+01   2.4249774e+02   4.2879226e+00   4.1708581e+02   2.4036475e+02   4.1721774e+02   4.4189677e+01   3.8754258e+02   3.4103690e+01   2.7167258e+02   1.3872323e+01   4.7304258e+02   4.8822400e+01   2.6950000e+01   5.1582710e+01   5.1155903e+02   1.2950116e+01   4.0950290e+02   4.5904129e+00   3.5927806e+02  -1.1250310e+01   1.9184129e+02  -9.1366581e+00   2.2014935e+02   2.0626761e+01   1.9950161e+02   1.4853665e+02   3.9307484e+02   1.0988852e+01   1.2375516e+02   1.1469604e+02   3.8242806e+02  -5.7294065e+00   2.4656742e+02   3.2514929e+01   2.7038323e+02   3.9009548e+00   3.6692677e+02   1.1533600e+01   4.2726032e+02   2.1560142e+01   3.5187677e+02   5.9835342e+01   2.3974226e+02   1.6667707e+02   3.7468065e+02   4.9317806e+01   1.3939968e+02   3.8428157e+02   3.4388742e+02   2.4028684e+01   4.5766288e+02   2.4672462e+01   5.2311935e+01   2.5697924e+02   2.3143452e+02  -2.8560568e+01   3.5710935e+02  -9.9326500e-01   3.3642548e+02  -3.8892000e+00   4.4360871e+02   1.4079368e+01   4.4413935e+02   4.0711100e+00   2.7207258e+02   2.7577419e+00   2.7793968e+02  -1.2624529e+01   3.3548355e+02   2.6222929e+01   1.5256323e+02   1.2952039e+01   4.7432419e+02  -5.1094839e+00   3.6019548e+02   2.0846942e+01   3.7812968e+02  -7.4341480e+00   4.2128288e+02   7.3482862e+01   3.6985226e+02  -7.7882581e-01   3.9289774e+02  -2.5331100e+00   1.9652484e+02  -2.2768761e+01   3.5276288e+02   4.8014462e+01   3.7386032e+02   2.1039561e+01   3.1582774e+02   2.1279265e+01   1.4875032e+02   3.1425159e+02   4.0658032e+02   1.8934865e+01   4.8762355e+02   1.1385277e+01   3.1052065e+02   3.2283484e+00   3.1419161e+02   2.6191871e+00   2.7487355e+02   3.8002052e+01   4.0448742e+02  -7.0089935e+00   1.3415645e+02   2.0232910e+02   3.8907258e+02   1.8236774e+01   3.5011000e+02   8.8063613e+00   1.8867774e+02  -3.1790994e+01   2.7924419e+02  -1.9772774e+00   1.8001387e+02   2.2734325e+02   3.1475226e+02   1.1213045e+01   9.6452581e+01   1.5134121e+02   2.4098839e+02   1.3458994e+01   2.3636484e+02   1.8492000e+00   3.5136839e+02   3.8218194e+00   2.7946194e+02   1.6052723e+01   3.3228645e+02   1.6899019e+01   2.6864355e+02  -1.3088581e+01   4.1270516e+02   6.1645548e+00   4.7766710e+02   8.2334065e+00   2.6521226e+02   9.4333419e+00   3.2688871e+02  -3.3146452e+00
   3.9914387e+02  -1.0361510e+01   2.9625323e+02  -3.1147742e+00   2.2491774e+02   1.5829303e+02   3.4753839e+02   1.0132413e+01   3.1760161e+02  -1.3558129e+01   2.8345516e+02  -1.6762865e+01   3.0424677e+02  -2.5038710e-01   2.9006774e+02   5.6723226e+00   4.0576581e+02   2.2821035e+02   5.0542774e+02   4.3632877e+01   4.4730258e+02   6.9828903e+00   3.2786258e+02   2.5337123e+01   4.9604258e+02   7.1642400e+01   3.0800000e+01   6.6324710e+01   3.5807903e+02  -7.3414839e+00   3.4302290e+02   1.0988129e+00   2.0989806e+02  -6.9099097e+00   1.5765129e+02  -9.0214581e+00   1.9998935e+02   1.8879561e+01   2.3305161e+02   1.7090265e+02   5.0427484e+02  -4.3714839e-01   1.4027516e+02   6.0424439e+01   3.5304806e+02   7.6099355e-01   2.7432742e+02   9.1541290e+00   3.0767323e+02  -8.0822452e+00   4.0787677e+02   2.8927600e+01   3.7678032e+02   8.2685419e+00   3.6726677e+02   8.8414142e+01   2.5174226e+02   1.6052707e+02   4.3549065e+02   3.9363006e+01   1.4568968e+02   3.7710837e+02   3.4807742e+02   2.1933484e+01   4.1319288e+02   4.4510062e+01   7.6461935e+01   2.0938724e+02   2.3586452e+02  -2.9434968e+01   3.7515935e+02   5.9027350e+00   3.7656548e+02  -2.1290400e+01   4.0646871e+02   4.4330568e+01   4.3360935e+02   9.0035100e+00   2.8073258e+02  -3.3550581e+00   2.4174968e+02  -2.5019329e+01   4.2853355e+02   2.3588929e+01   1.7485323e+02  -7.0211613e+00   4.8817419e+02   1.5542516e+01   4.2757548e+02   1.7456542e+01   3.1097968e+02   2.0747850e+01   3.0285288e+02   5.8717262e+01   2.9276226e+02   3.6248374e+01   3.5432774e+02   1.4032490e+01   2.2562484e+02   8.2332387e+00   3.6900288e+02   3.7955262e+01   3.1724032e+02   8.4791613e+00   4.0839774e+02   3.5353665e+01   1.3811032e+02   3.4563279e+02   3.4568032e+02   1.5756865e+01   4.4110355e+02   1.1486877e+01   2.4152065e+02   9.6483484e+00   3.0142161e+02   1.5740787e+01   3.1354355e+02   1.8098452e+01   3.2987742e+02   6.9598065e+00   2.0529645e+02   1.7911790e+02   3.3793258e+02  -1.0822026e+01   3.6406000e+02   4.3600361e+01   1.8977774e+02   1.6741006e+01   3.4043419e+02   3.7522581e-02   1.3301387e+02   1.7282325e+02   3.1237226e+02   1.0253445e+01   7.2932581e+01   1.7499281e+02   1.9831839e+02   6.5825935e+00   2.5631484e+02   5.4432000e+00   3.9031839e+02  -7.3941806e+00   2.1684194e+02   2.3442323e+01   3.0837645e+02   1.6431819e+01   2.6707355e+02   1.2377019e+01   4.5489516e+02  -8.0206452e+00   4.8090710e+02   5.6842065e+00   2.9412226e+02   2.2054194e-01   2.6669871e+02  -9.1694452e+00
   3.4333387e+02   1.2483290e+01   3.2605323e+02  -9.4877419e-01   1.6686774e+02   1.4265703e+02   2.9049839e+02   6.3735613e+01   3.8975161e+02  -4.8301290e+00   2.9674516e+02   1.0113935e+01   3.1386677e+02   7.4001290e-01   2.8706774e+02   8.4323226e+00   4.2183581e+02   2.2498475e+02   3.7606774e+02   5.9701677e+01   4.4582258e+02   7.7712903e+00   2.0281258e+02   3.3101123e+01   4.8844258e+02   1.0912040e+02   1.9300000e+01   6.4394710e+01   3.6726903e+02   1.6873316e+01   3.5807290e+02   5.3748129e+00   3.0189806e+02   1.7340090e+01   1.9317129e+02  -3.7130581e+00   1.9293935e+02   2.7543561e+01   2.5360161e+02   1.7660865e+02   5.6220484e+02   1.1388452e+01   1.4151516e+02   7.2565239e+01   4.2194806e+02  -8.3710065e+00   2.8142742e+02  -2.5638710e+00   2.7700323e+02   4.9413548e+00   4.0364677e+02   1.4560000e+00   2.8854032e+02   2.2557742e+01   3.0730677e+02   1.2026094e+02   2.0512226e+02   1.4320667e+02   4.0397065e+02   4.0214606e+01   1.4335968e+02   4.2591477e+02   3.6636742e+02   3.6330284e+01   4.4952288e+02   1.3133662e+01   4.3791935e+01   2.1885084e+02   2.4919452e+02  -4.1171368e+01   3.9205935e+02   3.6260735e+01   3.6866548e+02  -7.0484000e+00   3.9360871e+02   2.5739368e+01   4.3989935e+02  -1.8069690e+01   3.0407258e+02   5.0577419e+00   2.8159968e+02  -2.9732903e-01   3.2905355e+02   1.5267329e+01   1.5228323e+02  -1.4505561e+01   4.0336419e+02  -1.3722684e+01   3.3594548e+02   1.4346942e+01   3.1878968e+02   1.5530500e+00   2.8719288e+02   7.3020062e+01   3.2142226e+02   5.5255742e+00   2.3418774e+02   1.1697369e+02   2.2129484e+02  -2.2470361e+01   3.7352288e+02   8.4436615e+00   3.0562032e+02   1.2187613e+00   2.9735774e+02  -3.7631355e+00   1.3880032e+02   3.3499759e+02   4.0796032e+02   4.6844645e+00   3.7462355e+02   2.9895277e+01   2.2138065e+02  -1.8640452e+01   3.2057161e+02   2.8687871e+00   3.1258355e+02   7.6552516e+00   3.2377742e+02   8.1178065e+00   1.2606645e+02   1.3197630e+02   4.3455258e+02   1.1118374e+01   3.0858000e+02   6.6587613e+00   1.8853774e+02  -4.5879794e+01   2.6310419e+02   7.4139226e+00   1.5882387e+02   1.2575845e+02   2.9370226e+02   1.0417045e+01   6.0122581e+01   2.0705761e+02   2.2098839e+02   1.2489935e+00   3.4517484e+02   2.9334400e+01   3.1888839e+02   2.7850219e+01   1.9970194e+02  -1.0336477e+01   2.4480645e+02   1.9847419e+01   2.9978355e+02   6.1402194e+00   3.9546516e+02   9.9237548e+00   6.1942710e+02  -1.8917394e+01   2.4321226e+02   7.7233419e+00   2.2265871e+02  -9.1662452e+00
   3.0624387e+02   1.3600490e+01   3.3275323e+02   1.0652258e+00   2.0539774e+02   1.6152463e+02   3.3830839e+02   1.4870813e+01   3.4645161e+02   1.0233871e+01   3.2180516e+02   3.2819135e+01   2.3848677e+02  -3.3695871e+00   2.4416774e+02   1.8004323e+01   3.8808581e+02   2.7024475e+02   4.9264774e+02   5.8085277e+01   4.6149258e+02   2.0997690e+01   2.2843258e+02   9.7615226e+00   5.3371258e+02   5.9828800e+01   2.1100000e+01   6.2300710e+01   3.5540903e+02   1.4912116e+01   3.9388290e+02   3.3560013e+01   3.4036806e+02   7.3624903e+00   2.4332129e+02   3.7174942e+01   2.3004935e+02   3.5994761e+01   2.2230161e+02   1.6236265e+02   4.4787484e+02  -8.9951484e+00   1.6923516e+02   1.2315764e+02   3.9066806e+02  -9.8186065e+00   2.9952742e+02   4.0848129e+01   2.8086323e+02   2.9732555e+01   4.2235677e+02   3.1769200e+01   3.4554032e+02   2.6197742e+01   2.9540677e+02   8.2542942e+01   2.2755226e+02   1.4631227e+02   3.8087065e+02   6.6062606e+01   3.0796968e+02   3.1822597e+02   3.2150742e+02   2.2109084e+01   4.8690288e+02   2.6853262e+01   5.9931935e+01   1.9889964e+02   2.4076452e+02  -4.5826968e+01   3.7515935e+02  -8.5272650e+00   3.3223548e+02  -1.9034000e+01   4.3836871e+02   3.0538568e+01   4.5365935e+02  -9.5004900e+00   2.4783258e+02   7.4694194e-01   2.8136968e+02  -1.8898929e+01   4.5715355e+02   1.0969329e+01   1.3299323e+02   7.6076387e+00   3.1851419e+02   2.3965316e+01   2.5457548e+02   1.4356542e+01   3.9535968e+02  -8.4725480e+00   3.2409288e+02   6.7688062e+01   2.5123226e+02   1.4190774e+01   2.3851774e+02   1.0876729e+02   2.3519484e+02   6.4676387e+00   4.0728288e+02   2.9462862e+01   3.3052032e+02   2.4126761e+01   3.3863774e+02   1.7364465e+01   1.6232032e+02   3.1921599e+02   4.7730032e+02  -2.5327355e+00   3.8739355e+02   1.0683677e+01   2.1738065e+02   2.3895484e+00   4.0057161e+02  -2.4812129e+00   2.7796355e+02   3.9948516e+00   3.1644742e+02   2.7420645e-01   1.3158645e+02   1.8425470e+02   4.4621258e+02   1.9455742e+00   3.3211000e+02   2.1916361e+01   2.5829774e+02  -3.7405935e+00   2.5157419e+02  -1.1093677e+01   1.7711387e+02   1.7757525e+02   3.2066226e+02   2.2550245e+01   6.9642581e+01   2.5401601e+02   2.4465839e+02   2.8975394e+01   3.4246484e+02  -8.0188000e+00   3.1284839e+02  -9.0965806e+00   3.0037194e+02   1.6849923e+01   2.4747645e+02   5.1538194e+00   2.9331355e+02   7.1778194e+00   2.6589516e+02   1.0339355e+01   4.9685710e+02   2.4548206e+01   2.6283226e+02   2.6393742e+01   2.7207871e+02  -1.5789845e+01
   3.6381387e+02   2.8654890e+01   3.1150323e+02   1.7465226e+01   1.9310774e+02   1.7607783e+02   3.6730839e+02   4.6690813e+01   3.3670161e+02   3.4813871e+01   2.9468516e+02   2.8108735e+01   3.6891677e+02   2.7096013e+01   2.6144774e+02   2.8619226e+00   4.5295581e+02   2.6230515e+02   4.3935774e+02   5.4348477e+01   4.6920258e+02   9.9508903e+00   2.6443258e+02   4.4601523e+01   5.1138258e+02   9.4285200e+01   2.6100000e+01   7.7550710e+01   3.8355903e+02   3.3470116e+01   3.9459290e+02   7.5932129e+00   3.0527806e+02   3.6896903e+00   2.1922129e+02   1.3052942e+01   2.2472935e+02  -2.2096387e+00   1.8040161e+02   1.5901465e+02   4.1547484e+02   1.3526852e+01   1.5780516e+02   1.1121204e+02   3.6528806e+02  -1.0282065e+00   2.8723742e+02   1.9451329e+01   2.8724323e+02   3.6552155e+01   3.6940677e+02   4.3352000e+00   4.3216032e+02   9.0281419e+00   3.5887677e+02   8.8795342e+01   1.8912226e+02   1.6676667e+02   3.8511065e+02   5.3813406e+01   1.7996968e+02   3.8151597e+02   3.5026742e+02  -8.4317161e+00   4.6109288e+02   9.1580615e+00   5.1031935e+01   2.3061164e+02   2.3743452e+02  -1.9180568e+01   3.1005935e+02   4.2507350e+00   3.2456548e+02  -2.0130400e+01   4.9875871e+02   5.4773677e+00   3.5860935e+02  -1.4186490e+01   2.5850258e+02   1.3943342e+01   2.4640968e+02   9.8787097e-01   3.5495355e+02   3.9053290e+00   1.5056323e+02   1.5112039e+01   3.5189419e+02   1.5494916e+01   3.6551548e+02   2.8231342e+01   3.2883968e+02   6.4590500e+00   3.5776288e+02   5.3514462e+01   3.6395226e+02   3.2363174e+01   2.3332774e+02   1.3409249e+02   2.0752484e+02   7.8712387e+00   4.0209288e+02   3.2018062e+01   4.3600032e+02  -3.2641639e+01   3.2649774e+02   1.9805665e+01   1.4406032e+02   3.6041679e+02   4.3682032e+02   1.9175665e+01   4.3215355e+02   8.1028774e+00   2.1495065e+02   1.3393948e+01   3.3685161e+02   3.5476387e+01   3.1506355e+02   2.1976852e+01   3.4753742e+02   1.0507006e+01   1.2506645e+02   1.8101630e+02   3.7826258e+02   1.0761574e+01   3.3434000e+02  -1.4020387e+00   2.1129774e+02  -4.7130594e+01   3.3876419e+02  -1.1308877e+01   1.7444387e+02   2.0531885e+02   3.2313226e+02   1.9772645e+01   9.8162581e+01   2.0611441e+02   2.1827839e+02   2.2895794e+01   3.1822484e+02   2.3250400e+01   3.2246839e+02   1.6943819e+01   3.4751194e+02  -3.1112774e+00   2.6475645e+02   1.8771419e+01   3.2874355e+02   1.1823419e+01   3.2312516e+02   7.3809548e+00   4.8347710e+02   1.7048606e+01   2.7745226e+02   6.6441419e+00   2.1760871e+02   8.9077548e+00
   3.5914387e+02   2.2558490e+01   3.3160323e+02   2.7907226e+01   2.0124774e+02   1.9161663e+02   3.1068839e+02   8.1204129e+00   4.5875161e+02   1.6949871e+01   3.5145516e+02   1.4037135e+01   3.7401677e+02   2.8258013e+01   3.2021774e+02   2.0160323e+01   4.0851581e+02   2.3761035e+02   4.4549774e+02   5.8927277e+01   4.2996258e+02   5.4950090e+01   2.7200258e+02  -4.0774194e-03   5.9051258e+02   9.4554800e+01   4.5200000e+01   5.7422710e+01   3.6526903e+02   1.9743316e+01   3.8693290e+02   2.2546013e+01   3.7027806e+02  -1.0220310e+01   2.0489129e+02   2.9869342e+01   2.5088935e+02  -1.4124387e+00   1.9330161e+02   1.3498265e+02   4.1287484e+02   1.4874852e+01   1.5061516e+02   1.1473724e+02   3.7266806e+02   8.9013935e+00   2.5123742e+02   2.7001329e+01   2.6148323e+02   3.0282955e+01   4.2073677e+02   2.8988800e+01   3.5064032e+02   1.7739742e+01   3.4702677e+02   6.3793342e+01   1.8374226e+02   1.3605707e+02   3.5449065e+02   4.1453006e+01   1.7130968e+02   3.1534877e+02   3.3141742e+02  -2.0137161e+00   4.6533288e+02   2.1388862e+01   6.9081935e+01   1.7392764e+02   2.1067452e+02  -2.8749768e+01   3.0982935e+02   2.0459135e+01   3.0247548e+02  -3.0832000e+00   4.7232871e+02   1.9301768e+01   3.7008935e+02   7.3751100e+00   2.7778258e+02   7.5909419e+00   2.7959968e+02   8.1267097e-01   3.3581355e+02   3.9056529e+01   1.9756323e+02   6.1620387e+00   4.5893419e+02   7.0217161e+00   3.8001548e+02   7.2613419e+00   3.5921968e+02   1.5938650e+01   3.4204288e+02   8.5822062e+01   3.3242226e+02   1.2695574e+01   2.1699774e+02   1.5534889e+02   1.9252484e+02   3.7812387e+00   3.6757288e+02   3.3539662e+01   3.4357032e+02   2.1327613e+00   3.4287774e+02   1.1152645e+00   1.6501032e+02   3.2263079e+02   3.2906032e+02   2.9464645e+00   4.0258355e+02   1.4228477e+01   2.5695065e+02   1.7463948e+01   3.0085161e+02   7.0163871e+00   3.3201355e+02   1.4050852e+01   3.3748742e+02   4.4641006e+01   1.1934645e+02   1.9685390e+02   3.9179258e+02   1.2209174e+01   3.2649000e+02   2.4605961e+01   1.7620774e+02  -1.4843394e+01   3.2205419e+02   5.2179226e+00   1.7192387e+02   1.6809045e+02   3.1746226e+02   8.6062452e+00   7.5402581e+01   2.2321521e+02   2.1755839e+02   9.5339355e-01   2.6884484e+02   1.0200800e+01   3.5360839e+02   1.7732619e+01   2.4756194e+02   9.5047226e+00   2.4018645e+02   1.2647019e+01   3.0012355e+02   2.2113019e+01   4.4884516e+02   2.2843355e+01   5.2085710e+02   1.4398206e+01   2.9298226e+02   6.2617419e+00   2.3998871e+02  -6.1726452e+00
   3.3866387e+02   2.1906890e+01   3.4555323e+02  -1.6208774e+01   1.9539774e+02   1.8051463e+02   3.4506839e+02   3.8710013e+01   3.6055161e+02   1.3005871e+01   3.9445516e+02   3.1271355e+00   3.6334677e+02  -9.3838710e-01   2.5225774e+02   2.6647123e+01   4.2939581e+02   2.6543995e+02   3.6464774e+02   7.9045277e+01   3.8987258e+02   1.3676729e+02   2.5071258e+02   1.8599123e+01   4.9051258e+02   6.8554800e+01   3.5500000e+01   4.8498710e+01   3.6293903e+02   4.9797161e+00   4.0388290e+02   2.2330013e+01   3.9460806e+02   6.7832903e+00   1.7394129e+02  -6.3646581e+00   2.0262935e+02   7.4483613e+00   2.3910161e+02   1.3881865e+02   4.5714484e+02   1.5133252e+01   1.2389516e+02   8.0634839e+01   4.0242806e+02  -1.4139406e+01   2.3252742e+02   1.6778129e+01   3.0281323e+02   4.6865548e+00   3.7797677e+02  -4.0204000e+00   2.7616032e+02   1.4081419e+00   3.2830677e+02   9.4770942e+01   2.0417226e+02   1.9456267e+02   3.8616065e+02   5.8349406e+01   1.8220968e+02   3.7580677e+02   3.8122742e+02   2.3711484e+01   4.2600288e+02   1.2675262e+01   1.3531194e+02   1.6943924e+02   2.7419452e+02  -2.4691368e+01   3.1810935e+02   2.0367350e+00   3.6209548e+02   6.2872000e+00   3.8836871e+02   1.9208568e+01   5.8994935e+02  -1.8023690e+01   2.9835258e+02  -1.0054658e+01   2.6255968e+02  -3.7344129e+01   3.5938355e+02   1.3170929e+01   1.4909323e+02   1.1229639e+01   3.4793419e+02   2.5231716e+01   2.8669548e+02   1.2036942e+01   3.1135968e+02  -3.4042548e+01   2.9114288e+02   6.5944062e+01   2.4014226e+02   2.5127974e+01   2.1241774e+02   1.2223529e+02   2.3119484e+02   6.9276387e+00   3.6900288e+02   1.4752615e+00   2.9905032e+02  -3.8756387e+00   3.5001774e+02   1.3494065e+01   1.5869032e+02   3.0408639e+02   3.4868032e+02  -1.2433135e+01   3.9491355e+02   3.0462077e+01   2.1324065e+02   3.9607484e+00   3.2014161e+02  -9.9681290e-01   3.3277355e+02   4.9000516e+00   3.3063742e+02   3.4290065e+00   1.3706645e+02   1.7300630e+02   3.7350258e+02   1.2332374e+01   3.5006000e+02  -1.3963871e-01   2.0781774e+02  -1.8042194e+01   2.8362419e+02   1.2962323e+01   1.6616387e+02   1.7931125e+02   3.1708226e+02   7.6866452e+00   5.9312581e+01   2.5165241e+02   2.1236839e+02  -2.1514065e+00   3.4698484e+02  -5.0504000e+00   2.6146839e+02   1.2723819e+01   2.1975194e+02   3.6399523e+01   2.8704645e+02   1.6418219e+01   2.7255355e+02   4.0786194e+00   3.9093516e+02   6.2615484e-01   5.6028710e+02  -6.3761935e+00   2.6040226e+02   1.2008142e+01   2.3179871e+02  -1.5947445e+01
   3.6305387e+02   5.0525690e+01   3.4445323e+02   1.2579226e+01   2.5491774e+02   1.6989303e+02   4.0120839e+02   2.1068813e+01   3.3245161e+02   2.2103871e+01   4.2992516e+02  -1.1360465e+01   3.4748677e+02   1.1860413e+01   2.5887774e+02   1.5117523e+01   4.7708581e+02   2.2575475e+02   5.3235774e+02   4.6128477e+01   3.7815258e+02   2.0523489e+02   3.5481258e+02   1.2991123e+01   4.7484258e+02   8.1278400e+01   3.7450000e+01   6.6492710e+01   3.4640903e+02  -2.8878839e+00   3.5793290e+02   1.1246013e+01   3.7436806e+02   1.1742490e+01   1.9098129e+02   1.0272142e+01   2.4072935e+02   6.9303613e+00   2.3475161e+02   1.4146665e+02   4.4467484e+02   1.9860852e+01   1.4132516e+02   6.9810439e+01   3.7380806e+02   8.3401935e+00   3.0485742e+02   4.0521729e+01   3.0338323e+02   5.9095484e-01   3.2802677e+02   1.7025600e+01   3.1907032e+02  -2.1465806e-01   3.3887677e+02   6.1165342e+01   2.5103226e+02   1.3539387e+02   4.0254065e+02   4.6569006e+01   1.4792968e+02   3.3016917e+02   3.8117742e+02   8.7154839e+00   3.8452288e+02   5.3043662e+01   4.1171935e+01   2.0564044e+02   2.3881452e+02  -3.4480968e+01   3.5586935e+02   3.0065935e+01   4.0899548e+02  -3.4148000e+00   4.4151871e+02   1.5336568e+01   6.0260935e+02   1.8103510e+01   2.7892258e+02  -7.7402581e+00   3.2059968e+02   2.6326710e+00   3.8300355e+02   3.5801329e+01   1.4304323e+02   2.5183639e+01   3.0860419e+02   1.1668116e+01   3.1369548e+02   4.5626942e+01   3.3512968e+02  -2.7464148e+01   3.3242288e+02   4.4591662e+01   3.1876226e+02  -6.0716258e+00   2.5475774e+02   1.5080809e+02   2.4576484e+02   7.1420387e+00   3.5223288e+02   2.3386862e+01   3.5824032e+02   1.7529161e+01   2.3873774e+02   2.3926465e+01   1.6069032e+02   2.9708639e+02   3.7753032e+02   4.2588645e+00   3.7958355e+02  -2.8315226e+00   2.0838065e+02   4.8249548e+01   3.1814161e+02   3.9731871e+00   3.0863355e+02   1.3731252e+01   3.1967742e+02   2.6858065e+00   1.5120645e+02   1.7739510e+02   3.7255258e+02   2.2408374e+01   3.4911000e+02  -1.5163639e+01   2.8834774e+02  -3.6434594e+01   2.9772419e+02  -1.8315677e+01   1.6687387e+02   1.1796445e+02   3.4108226e+02   2.4866452e+00   7.2312581e+01   2.5951241e+02   2.3417839e+02   2.5433794e+01   3.3717484e+02   1.0734400e+01   3.5865839e+02  -8.1913806e+00   2.7565194e+02   5.0547523e+01   3.0056645e+02   6.0066194e+00   2.7121355e+02   1.8755819e+01   3.4998516e+02   1.5221548e+00   5.0942710e+02   6.9260645e-01   2.8255226e+02   2.3576142e+01   2.3650871e+02  -4.3374245e+01
   3.5524387e+02   9.9104903e+00   3.2195323e+02  -2.5720774e+01   2.2939774e+02   2.2360463e+02   3.4249839e+02   3.0145613e+01   3.3385161e+02   1.1941871e+01   4.2150516e+02   3.8543135e+01   3.5448677e+02   1.2010413e+01   2.6682774e+02  -1.0384774e+00   4.0558581e+02   2.6441475e+02   4.4214774e+02   2.6485277e+01   3.8392258e+02   1.9415329e+02   2.3990258e+02   7.7539226e+00   4.8231258e+02   7.3410800e+01   3.3400000e+01   9.1616710e+01   3.5412903e+02   3.0974516e+01   3.9635290e+02   3.6742413e+01   3.5170806e+02  -1.5024710e+01   1.6579129e+02   2.0473419e+00   2.2188935e+02   9.6975613e+00   1.9985161e+02   1.3855865e+02   4.4480484e+02  -1.4819548e+01   1.6880516e+02   9.1712039e+01   3.2961806e+02   2.3585394e+01   2.6490742e+02   1.4617729e+01   2.9119323e+02  -3.9538452e+00   3.3664677e+02   1.6526000e+01   3.6173032e+02   1.5902542e+01   3.8759677e+02   1.1892774e+02   2.2331226e+02   1.3975147e+02   3.5006065e+02   3.1907406e+01   1.7292968e+02   3.0378917e+02   3.0236742e+02  -3.9297161e+00   4.1352288e+02   3.2773662e+01   2.0241194e+02   9.4691239e+01   2.2224452e+02  -3.3295368e+01   4.2810935e+02  -1.3243265e+01   2.9023548e+02   1.0806000e+01   4.6427871e+02   3.8275768e+01   4.4141935e+02   1.4618710e+01   2.7369258e+02   3.0181419e+00   2.4998968e+02  -3.9718529e+01   3.3481355e+02   2.6376529e+01   1.2747323e+02   2.8592387e+00   4.3879419e+02   8.2291613e-01   3.4076548e+02  -1.3598658e+01   3.2783968e+02  -3.2410948e+01   3.9519288e+02   4.0860062e+01   3.0042226e+02  -8.5544258e+00   2.1899774e+02   1.3685889e+02   2.5243484e+02  -1.1581561e+01   3.3471288e+02   6.2684615e+00   3.0281032e+02  -3.6438710e-02   3.4520774e+02   1.5358865e+01   1.5617032e+02   3.2123799e+02   3.7710032e+02  -6.0867355e+00   3.7105355e+02  -2.0669123e+01   2.2009065e+02   2.9827484e+00   2.9266161e+02  -2.9384129e+00   2.7944355e+02  -5.1735484e+00   3.4858742e+02  -7.3869935e+00   1.1225645e+02   1.7746110e+02   3.7121258e+02  -1.8144258e+00   3.1206000e+02   7.9503613e+00   1.8272774e+02  -1.4794994e+01   2.7495419e+02   8.1759226e+00   1.7401387e+02   1.6997325e+02   2.8794226e+02   6.4978452e+00   5.4932581e+01   2.2304281e+02   1.8908839e+02  -2.3390065e+00   2.9160484e+02   1.1760000e+01   2.9322839e+02   5.6301935e-01   1.9732194e+02   1.7185392e+02   3.1656645e+02   8.1066194e+00   2.8345355e+02   2.1486619e+01   2.8079516e+02   1.1907355e+01   5.2556710e+02  -4.3185935e+00   2.4326226e+02  -9.5706581e+00   2.3769871e+02  -3.6094452e+00
   3.8195387e+02   8.8236903e+00   3.3540323e+02   2.0532258e+00   2.2786774e+02   1.9000703e+02   3.2587839e+02   3.1245213e+01   3.8645161e+02   2.1033871e+01   5.0380516e+02   4.1319135e+01   3.0648677e+02   2.2520413e+01   2.7930774e+02  -3.0368774e+00   4.7789581e+02   2.2455995e+02   4.8721774e+02   1.9739677e+01   3.8568258e+02   1.5944249e+02   2.5638258e+02   2.5625523e+01   4.9544258e+02   4.6960400e+01   1.2050000e+01   9.3724710e+01   3.6964903e+02   1.0922916e+01   4.1026290e+02  -7.9403871e+00   3.7946806e+02  -7.4755097e+00   1.9146129e+02   2.3423742e+01   2.1420935e+02   2.3521961e+01   1.8315161e+02   1.5139465e+02   4.4267484e+02   2.0750852e+01   2.2451516e+02   2.7752387e+00   3.1937806e+02   3.1454594e+01   2.4428742e+02   2.1773290e+00   3.1334323e+02  -7.8258452e+00   2.7411677e+02   7.2768400e+01   3.1931032e+02   1.5096142e+01   3.6111677e+02   1.0947614e+02   1.8479226e+02   1.2030307e+02   3.9449065e+02   6.1493006e+01   1.8806968e+02   3.2009797e+02   3.4203742e+02  -1.9583316e+01   4.3314288e+02   4.5394062e+01   2.1546194e+02   6.5457239e+01   2.4438452e+02  -4.3736568e+01   3.7691935e+02  -1.2048065e+01   2.8413548e+02  -1.5946000e+01   4.6403871e+02   4.7104968e+01   4.0227935e+02  -1.4400900e+00   2.3583258e+02  -1.0953058e+01   2.4464968e+02   4.8486710e+00   3.5738355e+02   3.1660929e+01   1.5552323e+02   8.2352387e+00   4.2136419e+02  -1.0352684e+01   3.0507548e+02   1.7126542e+01   3.2816968e+02  -1.3577348e+01   3.9980288e+02   4.9731262e+01   3.0438226e+02  -1.8541226e+01   2.1799774e+02   1.6188889e+02   2.1319484e+02  -1.0392361e+01   3.3861288e+02   3.1464615e+00   3.0781032e+02  -2.3364387e+00   4.1139774e+02  -1.0646335e+01   1.5232032e+02   2.8443599e+02   3.6268032e+02  -3.2363135e+01   3.7110355e+02  -8.7731226e+00   2.2100065e+02  -1.9005161e-01   2.7809161e+02   3.9371871e+00   2.8558355e+02   1.3765252e+01   3.0558742e+02  -3.8569935e+00   1.5153645e+02   1.5679870e+02   4.2460258e+02   6.4443742e+00   3.2025000e+02   8.3451613e+00   2.0458774e+02  -2.4013794e+01   2.7234419e+02   4.6747226e+00   1.9749387e+02   1.8109485e+02   3.1794226e+02   2.1997845e+01   6.6592581e+01   2.7688001e+02   2.3441839e+02   1.0464594e+01   2.1555484e+02  -4.7260000e+00   3.2698839e+02   2.3342219e+01   2.2094194e+02   1.5606432e+02   3.0899645e+02   1.6232219e+01   2.6221355e+02   7.5258194e+00   3.0912516e+02  -2.3359045e+01   5.2252710e+02  -2.0595394e+01   2.6855226e+02   1.1166142e+01   2.2536871e+02  -3.8863045e+01
   3.5843387e+02  -1.5470968e-01   3.6165323e+02   8.7532258e+00   2.3624774e+02   1.8300663e+02   3.7377839e+02  -1.3156787e+01   3.2530161e+02   3.4225871e+01   4.4415516e+02   1.0561135e+01   2.5491677e+02   4.0456013e+01   2.3854774e+02   1.0453923e+01   3.8783581e+02   2.8726475e+02   3.7756774e+02   2.6861677e+01   3.5649258e+02   1.6524769e+02   2.9862258e+02   9.3863226e+00   5.1511258e+02   6.8186800e+01   3.3150000e+01   6.7436710e+01   3.7883903e+02  -1.0292284e+01   4.3459290e+02   5.1132129e+00   3.6946806e+02   5.9344903e+00   2.2013129e+02   2.2170142e+01   2.0962935e+02   1.5208361e+01   2.1165161e+02   1.8226465e+02   4.2927484e+02   4.2285161e-01   1.8413516e+02   1.1815639e+01   4.1799806e+02  -7.9550065e+00   2.6128742e+02   2.0907329e+01   2.8267323e+02   1.0577548e+00   2.1754677e+02   2.1286400e+02   3.6654032e+02   4.1847742e+01   3.0321677e+02   9.7778142e+01   1.8212226e+02   1.6309667e+02   4.0344065e+02   5.3727006e+01   1.8687968e+02   3.7353317e+02   3.7426742e+02   3.8382839e+00   3.8938288e+02   1.6944862e+01   5.9271935e+01   7.7992439e+01   2.4324452e+02  -3.5075368e+01   3.6053935e+02   4.6423350e+00   4.0842548e+02  -2.2692000e+00   4.0494871e+02   2.7212168e+01   4.8836935e+02   2.1482710e+01   2.8654258e+02   2.5650142e+01   2.2802968e+02  -4.1351729e+01   3.9415355e+02   1.2289329e+01   1.3871323e+02  -4.4199613e+00   4.0793419e+02  -1.0418284e+01   3.4157548e+02   3.3016542e+01   3.3516968e+02  -1.4137348e+01   3.8590288e+02   6.9843262e+01   3.2214226e+02   1.6137974e+01   2.6151774e+02   9.6457290e+01   2.4248484e+02  -5.9255613e+00   3.4690288e+02  -1.1367385e+00   3.2971032e+02  -1.9758439e+01   3.8349774e+02   2.5356645e+00   1.4801032e+02   3.1431079e+02   3.6949032e+02  -1.3097935e+01   3.9782355e+02   2.8089277e+01   2.3485065e+02  -4.2980516e+00   3.3938161e+02   7.7039871e+00   2.9020355e+02   1.0775652e+01   3.6601742e+02   2.4458606e+01   1.0591645e+02   1.9677830e+02   4.1645258e+02   1.4263742e+00   3.0387000e+02  -8.4944387e+00   2.0253774e+02  -9.8497935e+00   2.8038419e+02  -3.4984774e+00   1.4535387e+02   1.7107605e+02   3.2994226e+02  -2.1521548e+00   6.4072581e+01   1.9127161e+02   2.2922839e+02   3.0349794e+01   3.5684484e+02   2.7450800e+01   3.5984839e+02  -1.5265806e+00   1.7542194e+02   1.4303592e+02   3.2180645e+02   4.5207419e+01   2.8488355e+02   1.3802219e+01   3.7474516e+02  -1.1228645e+01   4.8333710e+02   7.8198065e+00   2.8374226e+02   1.2100942e+01   2.2731871e+02  -3.4904516e-01
   3.4814387e+02   1.7184903e+00   3.0525323e+02   1.2065226e+01   2.5744774e+02   1.4988063e+02   3.8601839e+02  -2.8059871e+00   3.9140161e+02   2.0787871e+01   3.4198516e+02   2.7384735e+01   3.0196677e+02   2.6920129e+00   2.8092774e+02   2.7593523e+01   4.3058581e+02   2.6566475e+02   4.0435774e+02   2.9798477e+01   3.7144258e+02   1.7658169e+02   2.5629258e+02   9.1027226e+00   5.4611258e+02   6.1236800e+01   2.9100000e+01   6.8210710e+01   3.8688903e+02   1.4393716e+01   3.9793290e+02   1.7326013e+01   3.3912806e+02  -5.5883097e+00   2.4156129e+02   6.1257419e+00   2.3246935e+02   1.3011161e+01   1.9360161e+02   1.5485865e+02   4.4014484e+02  -8.2467484e+00   2.1613516e+02   1.6635639e+01   3.3147806e+02   1.0386594e+01   2.6175742e+02   4.2969729e+01   2.8253323e+02  -1.0741045e+01   2.1606677e+02   2.1917240e+02   3.4416032e+02   2.1728142e+01   3.1559677e+02   8.1737742e+01   1.9565226e+02   1.5391427e+02   3.9673065e+02   5.7933806e+01   2.0082968e+02   3.4541717e+02   3.7398742e+02   1.0530684e+01   3.9495288e+02   3.4829262e+01   1.2150194e+02   1.4697404e+02   2.5243452e+02  -2.0480568e+01   2.8263935e+02   1.5824335e+01   3.2332548e+02  -9.8912000e+00   4.4584871e+02   2.8180168e+01   4.3851935e+02   7.1071000e-01   3.3026258e+02  -5.9874581e+00   2.5079968e+02  -3.1593329e+01   4.1948355e+02   2.6552929e+01   1.4642323e+02  -1.2267613e+00   4.0870419e+02  -1.1909884e+01   3.4069548e+02  -7.2830581e+00   3.7659968e+02  -1.7931748e+01   2.9595288e+02   7.4369262e+01   3.2657226e+02   1.6353574e+01   1.3337774e+02   1.1893849e+02   2.1010484e+02   6.1848387e+00   3.9761288e+02   1.5666462e+01   2.6738032e+02  -1.3912039e+01   3.3273774e+02  -1.1635355e+00   1.4222032e+02   2.9266399e+02   3.7449032e+02   1.8820645e+00   3.5662355e+02   3.5195277e+01   2.4733065e+02   4.3735484e+00   3.3709161e+02  -7.2628129e+00   2.9139355e+02   3.9204516e+00   2.8363742e+02   9.3429006e+01   1.8115645e+02   1.0847910e+02   3.7950258e+02   1.2192374e+01   3.1939000e+02  -1.0396039e+01   1.9058774e+02  -3.2893794e+01   2.7881419e+02  -7.6528774e+00   1.8592387e+02   1.6987045e+02   3.0046226e+02   1.2116245e+01   5.6312581e+01   1.0570241e+02   2.0784839e+02   6.3001935e+00   2.7484484e+02  -3.2792000e+00   2.4879839e+02   7.5974194e+00   1.7022194e+02   1.5845192e+02   3.2728645e+02   2.3919019e+01   2.6345355e+02  -1.3003381e+01   3.9970516e+02   2.8494555e+01   5.4890710e+02  -8.2357935e+00   2.6202226e+02   2.2308542e+01   2.2284871e+02   1.1008555e+01
   3.8381387e+02   4.0534890e+01   3.5730323e+02   1.9451226e+01   1.7667774e+02   1.4987223e+02   3.1006839e+02   1.1940013e+01   3.6565161e+02   1.6547871e+01   2.9921516e+02   1.2566335e+01   3.6934677e+02   2.3541613e+01   2.4644774e+02   7.2821923e+01   3.8614581e+02   2.8633995e+02   3.7135774e+02   3.1438477e+01   3.6601258e+02   1.9434609e+02   2.0486258e+02   8.8871226e+00   4.7044258e+02   7.5430400e+01   2.9100000e+01   8.1860710e+01   3.7102903e+02   3.8712516e+01   4.0421290e+02   1.6113613e+01   3.0231806e+02   3.0764903e+00   2.4003129e+02   8.9181419e+00   2.3825935e+02   3.5027961e+01   2.3800161e+02   1.2540665e+02   4.4400484e+02   7.1144516e+00   2.2499516e+02  -3.0316129e-01   3.3166806e+02   3.0413935e+00   2.8247742e+02   1.2692129e+01   2.7776323e+02   1.3500555e+01   2.7835677e+02   2.2456920e+02   3.4935032e+02   7.7929419e+00   3.7445677e+02   1.0307894e+02   1.8546226e+02   1.2991947e+02   3.5949065e+02   2.6293006e+01   2.0520968e+02   2.8868677e+02   3.6088742e+02   3.0098684e+01   4.3995288e+02   2.7229262e+01   4.1031935e+01   1.6717164e+02   2.4419452e+02  -7.0911368e+01   2.8301935e+02   1.3273935e+01   3.3861548e+02  -1.8404400e+01   4.5660871e+02   3.6939368e+01   3.6932935e+02   2.4591000e-01   2.8421258e+02  -6.3345806e-01   2.7536968e+02  -5.7989290e+00   4.0591355e+02   2.7588529e+01   1.4075323e+02  -9.1031613e+00   3.3451419e+02  -6.6446839e+00   3.8932548e+02  -1.5534581e+00   3.0454968e+02  -9.3577480e+00   3.0076288e+02   3.8264462e+01   2.6838226e+02   8.6787742e+00   1.3732774e+02   1.1120249e+02   2.4376484e+02  -2.4267961e+01   3.5185288e+02   8.9726154e-01   3.4205032e+02   2.5843613e+00   3.2263774e+02   1.8114465e+01   1.4701032e+02   2.8886079e+02   3.9210032e+02  -1.3576735e+01   4.0301355e+02   2.2004077e+01   3.0381065e+02   7.2351484e+00   2.8923161e+02  -1.7814013e+01   2.7668355e+02  -2.0927484e+00   2.7734742e+02   1.1364221e+02   1.2634645e+02   1.4238390e+02   3.7526258e+02  -1.1948426e+01   2.9163000e+02   4.5634761e+01   1.8800774e+02  -2.9267394e+01   2.7538419e+02   6.8615226e+00   1.5011387e+02   1.9483525e+02   2.7366226e+02   2.8590245e+01   6.4022581e+01   1.7679561e+02   2.1855839e+02   9.8233935e+00   1.8141484e+02  -1.1654800e+01   3.4317839e+02  -1.9529806e+00   2.0713194e+02   1.3040912e+02   3.0042645e+02   2.3257819e+01   2.7350355e+02   1.3826194e+00   3.6446516e+02   5.7437548e+00   5.4118710e+02   5.3418065e+00   2.3493226e+02   2.0765742e+01   2.0765871e+02  -2.0346245e+01
   3.5666387e+02   3.4226890e+01   4.1540323e+02   4.5032258e+00   1.9858774e+02   1.8606943e+02   3.5587839e+02   3.3225213e+01   3.2945161e+02   1.5743871e+01   3.0674516e+02   2.2723935e+01   3.4315677e+02   4.4016813e+01   2.1125774e+02   1.1520712e+02   3.8651581e+02   2.7150035e+02   5.5606774e+02   7.7581677e+01   3.7154258e+02   1.7704369e+02   2.7148258e+02   3.0227523e+01   4.9384258e+02   8.3618400e+01   3.4950000e+01   6.8942710e+01   3.8526903e+02   1.5053316e+01   4.1102290e+02   3.0188813e+01   3.8065806e+02   1.8039290e+01   2.3494129e+02   1.0985342e+01   2.3146935e+02   2.8311613e+00   1.9915161e+02   1.5696465e+02   4.3987484e+02   2.8244852e+01   2.0747516e+02   1.7568439e+01   3.6294806e+02   1.1588994e+01   2.4985742e+02   1.1061729e+01   2.8976323e+02   9.2605548e+00   2.2092677e+02   2.5307360e+02   3.4673032e+02   7.0525419e+00   3.8849677e+02   8.9855742e+01   2.0493226e+02   1.5512187e+02   3.8639065e+02   5.0141006e+01   1.8801968e+02   3.5287197e+02   3.1812742e+02   8.6694839e+00   4.5366288e+02   2.2942462e+01   1.1417194e+02   1.4499044e+02   2.3262452e+02  -1.9705768e+01   3.4815935e+02  -5.1772650e+00   3.3189548e+02  -2.9168000e+00   4.3303871e+02   1.8734968e+01   3.7132935e+02  -1.1964090e+01   3.0954258e+02  -5.1985806e-01   2.4893968e+02  -2.0494529e+01   3.2005355e+02   2.2317329e+01   1.8509323e+02   3.7296387e+00   3.4779419e+02  -1.4797084e+01   4.2319548e+02   4.8926942e+01   3.4254968e+02  -3.8297748e+01   3.4138288e+02   3.3254862e+01   2.2233226e+02   1.7427742e+00   1.4789774e+02   1.0911689e+02   2.1838484e+02  -1.3047561e+01   3.5633288e+02   1.3678862e+01   3.1624032e+02  -4.7540839e+01   3.6173774e+02  -5.5835355e+00   1.4522032e+02   2.8911399e+02   3.1710032e+02   1.0932645e+00   4.0367355e+02   1.2811277e+01   2.3604065e+02   2.2036748e+01   3.1438161e+02   1.2793987e+01   3.1411355e+02  -3.6071484e+00   2.5682742e+02   1.6033381e+02   1.3410645e+02   1.8871310e+02   4.4131258e+02  -1.6124258e+00   3.0249000e+02  -2.8540387e+00   1.9339774e+02   6.9714065e+00   3.0581419e+02   1.3712258e-01   1.6744387e+02   1.6753885e+02   3.0585226e+02  -1.7264955e+01   8.4312581e+01   1.4565241e+02   1.9965839e+02   1.9955394e+01   3.0617484e+02   1.6554400e+01   3.1560839e+02   1.0352619e+01   1.9208194e+02   1.5451312e+02   2.8870645e+02   4.4715419e+01   2.8145355e+02  -1.3533806e+00   3.0798516e+02   1.1621548e+00   4.5599710e+02  -3.5629935e+00   2.6769226e+02   5.5749419e+00   2.3379871e+02  -6.7774452e+00
   4.5143387e+02   5.7452903e+00   3.3550323e+02   3.4945226e+01   2.3505774e+02   1.5400183e+02   3.6939839e+02   8.3336129e+00   3.7525161e+02   1.1829871e+01   2.8486516e+02  -6.9566452e-01   3.0015677e+02   2.0406813e+01   1.7963774e+02   1.2040672e+02   4.0333581e+02   2.9890475e+02   4.6014774e+02   5.7475277e+01   3.3530258e+02   1.8123289e+02   2.7852258e+02   4.4524323e+01   5.3444258e+02   8.3170400e+01   3.1000000e+01   8.4008710e+01   3.4569903e+02   2.4408916e+01   3.7983290e+02   1.3040129e+00   2.7060806e+02   1.1323290e+01   1.9789129e+02   2.4569342e+01   1.8998935e+02   4.7295613e+00   2.1255161e+02   2.0264265e+02   3.9700484e+02   1.5074452e+01   2.0661516e+02   9.2572387e+00   3.6209806e+02   2.3416994e+01   2.2623742e+02   9.8113290e+00   2.7376323e+02   2.8920555e+01   2.4468677e+02   2.3593280e+02   4.0559032e+02   2.6723742e+01   3.4830677e+02   1.0769094e+02   2.3060226e+02   1.5154827e+02   3.8473065e+02   6.4133806e+01   1.8068968e+02   4.1735837e+02   3.9136742e+02   4.0850284e+01   4.1890288e+02   2.9203262e+01   3.6081935e+01   7.8617639e+01   2.2100452e+02  -2.7196168e+01   2.7167935e+02   1.7081135e+01   3.4761548e+02   1.4735600e+01   4.6294871e+02   1.7862168e+01   4.5975935e+02   5.5815100e+00   3.0069258e+02  -9.8118581e+00   2.4388968e+02  -2.1280529e+01   3.5143355e+02   2.2276929e+01   1.6828323e+02  -1.9445561e+01   4.1455419e+02  -1.1517884e+01   3.2132548e+02   2.8136542e+01   3.4107968e+02  -7.7501480e+00   3.2714288e+02   5.4254062e+01   2.9966226e+02   2.1886374e+01   1.5432774e+02   9.8982490e+01   1.3810484e+02  -1.7575161e+01   3.4400288e+02   9.2852615e+00   3.6086032e+02   2.5595613e+00   3.5439774e+02  -3.5163355e+00   1.3822032e+02   2.7809399e+02   4.1987032e+02   5.2516645e+00   3.8482355e+02  -1.9060723e+01   2.4176065e+02  -8.0085161e-01   3.2257161e+02  -1.8621213e+01   2.9320355e+02  -2.7434839e-01   2.3653742e+02   1.4523701e+02   1.3210645e+02   1.5307310e+02   3.9974258e+02   6.1431742e+00   2.8706000e+02   1.5203613e+00   2.0281774e+02  -3.8262194e+01   2.8705419e+02  -2.0362077e+01   1.5197387e+02   1.6120645e+02   2.6866226e+02  -8.1975484e-01   6.1972581e+01   1.8119961e+02   2.1860839e+02   1.4919394e+01   2.2450484e+02  -2.4872000e+01   3.1331839e+02   1.7195819e+01   1.6903194e+02   1.3673712e+02   3.4289645e+02   7.0002194e+00   2.6474355e+02  -2.0106581e+01   3.4146516e+02  -1.5186245e+01   4.6923710e+02  -2.9282194e+01   2.6440226e+02   1.3581419e+00   2.7765871e+02  -3.0962452e+00
   4.0485387e+02  -3.0983097e+00   3.2570323e+02   6.1292258e+00   2.0544774e+02   1.7018063e+02   3.4987839e+02   3.0895213e+01   3.8380161e+02   6.0958710e+00   3.0062516e+02   1.5633535e+01   2.6953677e+02   8.9964129e+00   2.1035774e+02   1.1856912e+02   4.1376581e+02   2.2026035e+02   4.5978774e+02   3.9784077e+01   3.1920258e+02   1.9281089e+02   3.1171258e+02   1.8289123e+01   5.1044258e+02   9.6560400e+01   1.6700000e+01   5.8052710e+01   3.6526903e+02   4.4273316e+01   4.2540290e+02   2.6848413e+01   3.0536806e+02   1.1624903e+00   2.1137129e+02   2.4009419e+00   2.3214935e+02   1.0406761e+01   2.1870161e+02   1.4735065e+02   4.8254484e+02   3.2431252e+01   2.0356516e+02   5.2112387e+00   3.9023806e+02  -2.8342065e+00   2.7352742e+02   2.2548129e+01   3.0105323e+02   2.0547355e+01   2.1654677e+02   2.2961400e+02   3.0897032e+02   2.2883342e+01   3.6778677e+02   1.1170254e+02   2.0507226e+02   1.3549067e+02   4.1378065e+02   5.1949806e+01   1.6206968e+02   3.2194797e+02   3.7826742e+02   3.8898284e+01   4.5914288e+02   1.4024062e+01   3.0881935e+01   2.4569364e+02   2.4171452e+02   2.8070323e+00   3.6253935e+02  -3.6176650e+00   3.2361548e+02  -6.7244000e+00   4.3036871e+02   2.1848568e+01   4.6022935e+02   4.6839100e+00   3.1745258e+02  -1.6326581e+00   2.7002968e+02  -8.3217290e+00   4.1434355e+02   1.9674129e+01   1.7304323e+02  -1.2786361e+01   4.1198419e+02  -9.7922839e+00   3.5113548e+02  -1.7118258e+01   3.6497968e+02  -3.8432148e+01   3.8633288e+02   5.2228862e+01   2.2757226e+02  -5.8642581e-01   1.5646774e+02   1.1643129e+02   2.1110484e+02  -2.2795161e+01   3.6457288e+02   6.2096615e+00   2.5705032e+02  -6.8456387e+00   3.0182774e+02   2.5926452e-01   1.3196032e+02   3.0169479e+02   3.6149032e+02  -1.1077935e+01   3.9058355e+02   9.4284774e+00   2.1157065e+02   4.0443484e+00   3.2309161e+02  -1.2042813e+01   3.2882355e+02   7.3060516e+00   2.9858742e+02   1.3813301e+02   1.5434645e+02   1.3067390e+02   3.9983258e+02  -1.2440258e+00   3.2872000e+02   1.2427561e+01   1.8177774e+02  -7.1899355e-01   2.8800419e+02  -6.2980774e+00   1.5325387e+02   1.6544405e+02   3.0342226e+02  -9.2205548e+00   8.0402581e+01   2.9934521e+02   2.2008839e+02  -3.6790065e+00   1.3874484e+02  -1.1391200e+01   3.0003839e+02   2.5258219e+01   1.9132194e+02   1.5143392e+02   2.4866645e+02   1.3301862e+02   2.5345355e+02  -1.2203381e+01   4.0412516e+02   9.4209548e+00   5.0937710e+02   4.2166065e+00   2.6859226e+02   2.4972942e+01   2.3441871e+02   5.0829548e+00
   3.7885387e+02   1.4451690e+01   3.5025323e+02  -1.1734774e+01   2.0991774e+02   1.6087303e+02   3.1906839e+02   1.1450013e+01   3.7790161e+02   2.7678710e+00   4.0015516e+02   1.9611135e+01   2.6601677e+02   2.1848013e+01   2.4106774e+02   1.6740232e+02   4.0189581e+02   2.6663995e+02   4.6714774e+02   3.2845277e+01   3.1963258e+02   1.6500649e+02   2.7495258e+02   1.9999923e+01   5.0524258e+02   8.9446400e+01   3.6950000e+01   9.3482710e+01   3.9474903e+02   6.4349161e+00   3.8731290e+02   3.4845613e+01   4.2170806e+02  -1.2624710e+01   2.2917129e+02   1.4926942e+01   1.8925935e+02   3.1517961e+01   2.0330161e+02   1.3963265e+02   3.6640484e+02  -1.1475484e+00   2.4637516e+02   2.5786439e+01   3.4175806e+02  -3.5258065e+00   2.9228742e+02   8.6173290e+00   3.0153323e+02   1.1508955e+01   2.1845677e+02   1.8646120e+02   3.1550032e+02   2.0550942e+01   3.6521677e+02   1.1286814e+02   1.5726226e+02   1.5331547e+02   4.0435065e+02   5.6894206e+01   2.0439968e+02   2.7446157e+02   3.8031742e+02   7.5442839e+00   4.8761288e+02   3.8036462e+01   4.8551935e+01   2.3876004e+02   2.4743452e+02  -2.3550568e+01   3.9591935e+02   1.8811935e+01   2.7294548e+02   1.5569200e+01   4.7179871e+02   3.0204168e+01   4.2965935e+02   1.3195100e+00   2.4707258e+02   1.7187742e+01   2.4702968e+02   5.1282710e+00   4.1195355e+02   7.4853290e+00   1.4799323e+02   2.2077639e+01   3.6770419e+02  -5.9883871e-02   2.7844548e+02   3.0069419e+00   3.3188968e+02  -1.4734948e+01   3.6614288e+02   3.5654062e+01   1.8438226e+02   1.9918774e+01   1.3108774e+02   1.1255169e+02   2.4033484e+02  -2.3233561e+01   3.6538288e+02   1.0094862e+01   2.8024032e+02  -1.6850839e+01   2.8606774e+02   3.3380065e+01   1.5259032e+02   2.8199439e+02   4.0763032e+02   8.0408645e+00   3.6086355e+02   8.4760774e+00   2.5538065e+02   1.5895484e+00   3.4071161e+02   1.7977587e+01   2.8820355e+02  -1.5343484e+00   2.2939742e+02   1.3185821e+02   1.5958645e+02   1.6582470e+02   3.7650258e+02   1.2812374e+01   3.1396000e+02  -6.3163871e-01   1.8805774e+02  -3.1411394e+01   2.7757419e+02   1.2016323e+01   1.7425387e+02   1.2599405e+02   2.7685226e+02  -5.6149548e+00   6.1502581e+01   2.4585721e+02   2.4327839e+02   2.2655794e+01   2.4626484e+02  -1.6802800e+01   3.0993839e+02  -4.7737806e+00   1.6451194e+02   1.3443872e+02   2.2261645e+02   1.3243262e+02   2.8469355e+02   1.5777419e+01   3.1427516e+02   2.6589548e+00   5.0885710e+02   2.4738206e+01   2.4759226e+02  -2.5370581e+00   2.5826871e+02  -2.9250452e+00
   3.6066387e+02   2.8476890e+01   3.5650323e+02   5.2152258e+00   2.1334774e+02   1.8940863e+02   3.3963839e+02   1.8954413e+01   3.2220161e+02   1.6523871e+01   4.3398516e+02  -9.5264516e-02   2.1477677e+02  -6.5227871e+00   1.9787774e+02   1.3723752e+02   4.2033581e+02   2.3773475e+02   4.0992774e+02   5.8272877e+01   3.3511258e+02   1.4662809e+02   3.7805258e+02   5.0819226e+00   4.7638258e+02   6.4015200e+01   1.7000000e+01   7.4828710e+01   3.9812903e+02   1.6114516e+01   4.0578290e+02   5.8380129e+00   3.8322806e+02   1.5073690e+01   2.4227129e+02  -5.3610581e+00   2.1430935e+02   1.1623961e+01   1.9775161e+02   1.7587665e+02   4.5214484e+02   2.0263252e+01   2.3780516e+02   2.0332039e+01   3.5756806e+02  -4.4106065e+00   2.7661742e+02   4.6440929e+01   2.7281323e+02   6.9965548e+00   1.7549677e+02   2.2755800e+02   3.1393032e+02   3.1726542e+01   3.7235677e+02   1.0533694e+02   2.0598226e+02   1.4870787e+02   3.8125065e+02   3.8502206e+01   1.6635968e+02   3.4793477e+02   3.0336742e+02   3.4850284e+01   4.0933288e+02   1.9488862e+01   3.2691935e+01   2.9054884e+02   2.3429452e+02  -2.8639368e+01   4.5939935e+02   1.3013535e+01   2.4461548e+02  -1.0744000e+00   4.5560871e+02   2.3119368e+01   3.6865935e+02  -7.0304900e+00   2.7759258e+02  -5.8238581e+00   2.7355968e+02  -6.5141290e+00   3.0305355e+02   3.0767329e+01   1.7456323e+02   8.4320387e+00   4.3665419e+02   1.2284116e+01   3.6632548e+02   1.9856542e+01   2.6140968e+02  -1.6666548e+01   4.5161288e+02   5.1626462e+01   3.1928226e+02  -9.9232258e+00   1.3056774e+02   1.2831329e+02   2.2938484e+02   6.0724387e+00   3.5342288e+02   2.5441662e+01   2.8214032e+02   3.4271613e+00   3.3830774e+02   8.2408645e+00   1.4964032e+02   3.1913039e+02   3.9130032e+02   4.5872645e+00   3.8086355e+02   1.7876077e+01   2.5338065e+02  -1.5820452e+01   3.3166161e+02  -2.4884129e+00   2.7830355e+02   1.8537652e+01   2.4129742e+02   1.4709621e+02   1.1939645e+02   1.6531990e+02   3.9241258e+02   1.0957419e-01   3.2149000e+02   1.3285961e+01   1.7167774e+02   3.3790065e+00   3.0972419e+02   8.3043226e+00   1.5459387e+02   1.9737685e+02   2.9361226e+02  -1.2625755e+01   6.6502581e+01   6.4597213e+01   2.1398839e+02  -8.1410065e+00   2.9688484e+02  -2.8024000e+00   3.1241839e+02   2.1987819e+01   1.6618194e+02   1.1725512e+02   2.4080645e+02   1.4283742e+02   3.0050355e+02   3.8272619e+01   3.5960516e+02  -4.9674452e+00   5.2975710e+02  -8.2237935e+00   2.2745226e+02   6.8841419e+00   3.2507871e+02   1.8801548e+00
   4.4719387e+02   3.9224490e+01   3.5665323e+02   1.1053226e+01   2.0434774e+02   1.7684863e+02   4.2758839e+02   2.9628413e+01   3.4920161e+02   2.0813871e+01   4.4398516e+02   3.9634735e+01   3.0829677e+02   6.6156129e+00   1.7840774e+02   1.1750512e+02   4.5345581e+02   2.9308515e+02   4.6528774e+02   7.1994077e+01   3.4573258e+02   1.5168849e+02   3.9510258e+02   2.3197923e+01   4.5931258e+02   9.2580800e+01   2.8150000e+01   8.4186710e+01   3.7817903e+02   9.6205161e+00   3.9850290e+02   3.4704129e+00   3.7370806e+02  -4.8747097e+00   2.3389129e+02   1.0639342e+01   1.9998935e+02   2.9089561e+01   2.7340161e+02   1.5127465e+02   4.3787484e+02   3.7534852e+01   1.9380516e+02   4.9020387e+00   3.8156806e+02  -2.0660606e+01   2.2828742e+02   3.4973290e+00   3.0910323e+02  -1.4336645e+01   1.6811677e+02   1.9671840e+02   3.6493032e+02   1.6026542e+01   3.1978677e+02   1.5440254e+02   2.3579226e+02   1.4927307e+02   3.8663065e+02   6.6841806e+01   1.9973968e+02   3.7683437e+02   3.4069742e+02   4.8638839e+00   4.4014288e+02   2.5834062e+01   4.2651935e+01   2.1785204e+02   2.4481452e+02  -1.1530968e+01   2.8544935e+02   1.6219535e+01   2.9180548e+02  -2.1179600e+01   3.6936871e+02   1.9398568e+01   4.6370935e+02  -2.7444490e+01   2.1930258e+02  -6.1106581e+00   2.1331968e+02  -2.3174929e+01   3.5481355e+02   2.9396529e+01   1.3337323e+02   5.5817239e+01   4.4270419e+02  -9.2498839e+00   3.1788548e+02   1.8851742e+01   3.2697968e+02  -1.9242148e+01   4.3123288e+02   6.1066862e+01   1.9404226e+02   1.7715974e+01   1.3146774e+02   1.0043129e+02   1.9429484e+02  -2.3310361e+01   3.8604288e+02   5.3352062e+01   2.8886032e+02   1.0749561e+01   3.4335774e+02  -5.1131355e+00   1.6243032e+02   2.6841719e+02   4.0282032e+02  -1.2674335e+01   4.2053355e+02  -7.4875226e+00   2.5104065e+02   9.0767484e+00   3.0804161e+02   1.1831187e+01   2.7639355e+02  -8.5895484e+00   2.6682742e+02   1.5510381e+02   1.7406645e+02   1.8394630e+02   3.8288258e+02   1.3301974e+01   3.3044000e+02   1.2379961e+01   1.9124774e+02  -2.9996594e+01   2.3534419e+02  -1.0275277e+01   1.8678387e+02   2.0061165e+02   2.9861226e+02   1.5784245e+01   7.6502581e+01   2.2417213e+01   2.4793839e+02   9.4229935e+00   3.2022484e+02   8.1040000e-01   3.2698839e+02   1.9442219e+01   1.7789194e+02   1.6431832e+02   2.1066645e+02   1.4733862e+02   2.8869355e+02  -1.1022581e+01   3.4265516e+02  -9.1314452e+00   4.1885710e+02  -2.1441794e+01   2.6321226e+02   5.3133419e+00   2.9665871e+02  -5.3762452e+00
   3.7309387e+02  -8.2775097e+00   3.7940323e+02   1.2332258e+00   2.2272774e+02   2.1027823e+02   3.0777839e+02   2.6973213e+01   3.6385161e+02   1.1291871e+01   3.6121516e+02  -2.4536645e+00   3.5701677e+02   2.7288013e+01   2.3773774e+02   1.3604872e+02   4.5276581e+02   2.6782035e+02   3.6099774e+02   4.9407277e+01   3.4896258e+02   2.0147009e+02   3.6629258e+02   4.6427226e+00   5.3338258e+02   1.0252520e+02   2.6950000e+01   8.1532710e+01   3.4326903e+02  -8.3466839e+00   4.3383290e+02   3.5934013e+01   3.0246806e+02  -1.8315510e+01   1.8703129e+02  -8.1858065e-02   2.2367935e+02   2.2824361e+01   1.9760161e+02   1.5603865e+02   4.0680484e+02   2.5490452e+01   2.2256516e+02   3.2212387e+00   3.1385806e+02  -4.8638065e+00   2.5685742e+02   3.0931729e+01   3.1295323e+02   9.3053548e+00   1.8487677e+02   2.2928760e+02   3.4935032e+02   1.7932942e+01   3.4873677e+02   1.0079654e+02   2.1022226e+02   1.3222867e+02   3.9906065e+02   1.1987406e+01   1.7858968e+02   3.5266637e+02   3.4103742e+02  -1.9073316e+01   4.2119288e+02   2.0160062e+01   7.0981935e+01   1.9929564e+02   2.3362452e+02  -3.0735768e+01   3.7048935e+02   2.2746335e+01   3.0380548e+02  -1.9759600e+01   4.4103871e+02   6.3749677e+00   4.1208935e+02  -2.0348900e+00   3.1792258e+02  -1.4910258e+01   2.5688968e+02  -1.9130529e+01   4.1724355e+02   1.9682129e+01   7.5803226e+01   8.7562839e+01   4.7689419e+02  -1.9085084e+01   2.4788548e+02   7.8917419e+00   2.8526968e+02  -8.6253480e+00   3.7933288e+02   3.3408862e+01   2.8152226e+02   2.1767574e+01   1.6137774e+02   8.4848490e+01   2.4933484e+02  -5.5735613e+00   3.3661288e+02   2.8016462e+01   2.8743032e+02   9.5396129e-01   3.3768774e+02   2.0720465e+01   1.1732032e+02   3.0123599e+02   3.7639032e+02   5.4006452e-01   3.8196355e+02  -2.5919226e+00   2.3752065e+02   1.5158348e+01   3.1433161e+02  -5.6720129e+00   2.8816355e+02  -9.9611484e+00   2.9196742e+02   1.5442261e+02   1.4368645e+02   1.4975670e+02   3.9398258e+02  -1.2306026e+01   2.8911000e+02   3.4463613e+00   1.7420774e+02  -2.8353394e+01   2.3462419e+02   7.2322581e-02   1.9606387e+02   1.8077925e+02   3.3404226e+02   1.4139845e+01   6.9552581e+01  -1.1266787e+01   2.1693839e+02   2.1672994e+01   3.3755484e+02  -4.1060000e+00   3.3746839e+02   8.1738194e+00   1.9499194e+02   1.4295032e+02   2.0399645e+02   1.5149222e+02   2.9317355e+02   5.7590194e+00   2.5274516e+02   9.1135484e-01   5.4013710e+02  -2.3441935e+00   2.7950226e+02  -2.4698581e+00   1.9698871e+02  -1.3782645e+01
   3.1205387e+02   3.6056903e+00   3.5420323e+02   1.2349226e+01   2.0167774e+02   1.5977223e+02   2.9101839e+02   2.3984013e+01   3.6955161e+02   3.1858710e+00   4.2921516e+02   2.8046335e+01   3.5548677e+02   4.9304129e+00   2.2130774e+02   1.1188312e+02   4.3314581e+02   2.5551995e+02   4.7692774e+02   3.5702877e+01   3.1368258e+02   2.1196249e+02   2.8900258e+02   1.7295923e+01   5.2291258e+02   2.6832800e+01   3.9700000e+01   8.6812710e+01   3.5293903e+02   1.9299716e+01   4.0231290e+02   3.0785613e+01   2.6765806e+02   8.5092903e+00   1.7846129e+02   2.0553742e+01   2.0635935e+02   1.4369961e+01   2.0120161e+02   1.9050065e+02   4.1320484e+02   1.6308452e+01   2.6266516e+02   1.4103239e+01   3.2580806e+02  -5.1098065e+00   2.5332742e+02   3.3041290e+00   2.9119323e+02   2.9961548e+00   1.5035677e+02   1.8194920e+02   3.4259032e+02   2.2713742e+01   3.6649677e+02   1.3428574e+02   2.1493226e+02   1.3828187e+02   3.9963065e+02   4.8701806e+01   2.0025968e+02   3.4184277e+02   3.2517742e+02   1.4955484e+01   4.7447288e+02   1.0227662e+01   3.3881935e+01   2.8488364e+02   2.1729452e+02  -2.4669368e+01   3.9377935e+02   1.4983135e+01   3.3842548e+02  -1.5959200e+01   4.6051871e+02   1.9816568e+01   4.7546935e+02   1.7084710e+01   2.7807258e+02   1.0047742e+01   2.6731968e+02  -3.8684929e+01   3.9834355e+02  -4.4758710e+00   9.3523226e+01   8.6915239e+01   4.2046419e+02  -1.4610684e+01   3.0719548e+02  -2.0733058e+01   3.0626968e+02  -7.6853480e+00   4.2680288e+02   4.8141262e+01   3.2242226e+02   2.7685574e+01   2.3479774e+02   1.1787489e+02   2.3000484e+02  -2.0497161e+01   3.5790288e+02   1.2313262e+01   2.7719032e+02  -2.4646839e+01   3.2773774e+02   4.1364645e+00   1.2122032e+02   2.8798399e+02   3.8239032e+02  -2.5989935e+01   4.0034355e+02  -5.3523226e+00   1.8995065e+02  -2.1276052e+01   3.0528161e+02  -1.6378013e+01   3.2496355e+02   9.4748516e+00   2.4606742e+02   1.3590461e+02   1.1520645e+02   1.7427510e+02   4.1612258e+02  -7.4572258e+00   3.1234000e+02   2.3117961e+01   1.8020774e+02  -6.8733935e+00   2.8172419e+02  -2.7125677e+01   1.9249387e+02   1.5987485e+02   2.8794226e+02  -6.3121548e+00   5.9592581e+01   1.2000129e+00   2.2293839e+02   8.6129935e+00   2.3526484e+02  -8.8728000e+00   3.0546839e+02  -4.5561806e+00   1.9275194e+02   1.3898952e+02   2.2937645e+02   1.3384182e+02   2.6388355e+02  -8.7077806e+00   2.8827516e+02   3.4089548e+00   5.6704710e+02  -4.7269935e+00   2.5436226e+02   1.3541342e+01   1.9226871e+02  -4.5450452e+00
   3.1300387e+02   1.5296903e+00   3.5270323e+02   1.7119226e+01   2.0286774e+02   2.2953703e+02   4.2234839e+02   3.4567613e+01   3.2390161e+02   6.4378710e+00   4.1062516e+02   3.1123535e+01   3.2443677e+02  -1.4865587e+01   2.0578774e+02   1.3479472e+02   3.9301581e+02   2.7660035e+02   4.2142774e+02   4.7282877e+01   3.4273258e+02   1.7777849e+02   4.1129258e+02   1.7512723e+01   4.5664258e+02   5.6134400e+01   8.7000000e+00   1.0109271e+02   5.3231903e+02   3.1289316e+01   4.1154290e+02   5.7237213e+01   2.9693806e+02   1.3568903e+00   1.8403129e+02   4.7281419e+00   1.9988935e+02   7.3075613e+00   2.5435161e+02   1.0744865e+02   4.1974484e+02   3.1852516e+00   2.2437516e+02  -5.7835613e+00   3.3980806e+02   1.7490194e+01   2.3185742e+02   2.8317290e+00   2.8014323e+02   2.7880155e+01   1.9097677e+02   2.0893960e+02   3.3012032e+02   2.5811342e+01   4.0245677e+02   1.1226894e+02   1.9846226e+02   1.3301947e+02   3.5039065e+02   4.0311006e+01   1.9606968e+02   3.3817797e+02   3.4755742e+02   1.1150839e+00   4.5533288e+02   4.2288862e+01   3.6601935e+01   2.4104604e+02   2.3852452e+02  -4.8177768e+01   4.1920935e+02   8.2787350e+00   3.3228548e+02  -1.8518000e+01   4.5375871e+02   4.6457368e+01   4.0065935e+02  -9.4004900e+00   2.6364258e+02   1.2052142e+01   2.2088968e+02  -7.1105290e+00   3.4510355e+02   5.2633290e+00   1.4099323e+02   7.6017639e+01   3.8684419e+02   6.7788916e+01   3.2669548e+02  -9.2930581e+00   3.3712968e+02  -2.9104148e+01   4.0833288e+02   4.8568862e+01   2.8080226e+02  -1.6548258e+00   2.7503774e+02   1.4927569e+02   2.3300484e+02  -1.6217161e+01   3.4861288e+02   4.0726462e+01   2.7962032e+02  -2.4212387e+00   3.6906774e+02   1.4070065e+01   1.4059032e+02   3.2769439e+02   3.8568032e+02  -3.1531355e+00   3.8029355e+02   9.3016774e+00   2.1176065e+02  -1.4830852e+01   2.7852161e+02   9.8027871e+00   3.5573355e+02   1.6293252e+01   2.4844742e+02   1.8290421e+02   1.1125645e+02   1.6197110e+02   4.2279258e+02   2.4349174e+01   3.0830000e+02  -2.7883871e-01   1.9534774e+02  -2.1994594e+01   3.1605419e+02   5.0792258e-01   2.1873387e+02   1.4715565e+02   2.9070226e+02   3.9470452e+00   5.5212581e+01   1.9804129e+00   2.3531839e+02   6.2425935e+00   1.6326484e+02   1.3127200e+01   2.3322839e+02   2.0223019e+01   1.6532194e+02   1.5213392e+02   1.6823645e+02   1.3783302e+02   2.7350355e+02   8.0026194e+00   3.4198516e+02   8.3921548e+00   5.4899710e+02  -7.2829935e+00   2.3121226e+02   1.9113342e+01   2.1879871e+02  -2.9574452e+00
   3.3605387e+02   3.2556903e+00   3.2830323e+02  -5.2877419e-01   1.9934774e+02   1.8662863e+02   3.5791839e+02   2.7682013e+01   3.3365161e+02   9.7078710e+00   3.1115516e+02  -3.9788645e+00   2.5991677e+02   2.7296013e+01   1.8373774e+02   1.5374872e+02   4.7976581e+02   2.7410035e+02   4.5635774e+02   6.3918477e+01   3.5768258e+02   1.5049249e+02   3.9790258e+02   4.0139226e+00   4.7438258e+02   7.3175200e+01   2.1350000e+01   8.1530710e+01   5.2507903e+02   1.4628516e+01   3.7393290e+02   4.0866013e+01   3.7289806e+02  -1.3479910e+01   1.7456129e+02   2.1245742e+01   2.0935935e+02   4.6279961e+01   2.2660161e+02   1.8411865e+02   4.6554484e+02   4.2612516e+00   2.1108516e+02   3.2279639e+01   3.8218806e+02  -5.2020645e-01   2.4247742e+02   1.5032129e+01   2.7619323e+02   1.2346155e+01   1.8954677e+02   2.1277400e+02   3.0473032e+02   2.2652542e+01   3.6502677e+02   1.4178334e+02   2.2646226e+02   1.8092947e+02   4.1487065e+02   7.9432606e+01   1.9958968e+02   3.5146637e+02   3.5198742e+02   1.9290684e+01   3.5490288e+02   3.3743262e+01   1.8461935e+01   2.2954724e+02   2.2938452e+02  -3.5446568e+01   4.1344935e+02   8.6495350e+00   3.7875548e+02  -1.9135600e+01   4.2060871e+02   1.0299368e+01   4.5717935e+02   8.8379100e+00   2.9488258e+02  -2.5870581e+00   2.2126968e+02  -1.7109290e+00   2.7267355e+02   8.3967729e+01   8.3093226e+01   1.1307964e+02   3.2279419e+02   1.5753292e+02   3.5613548e+02  -1.3828258e+01   3.5012968e+02  -1.1664148e+01   4.3323288e+02   5.8766862e+01   3.7666226e+02   1.1586374e+01   3.0518774e+02   1.5124369e+02   2.3624484e+02  -2.0236361e+01   3.4352288e+02   1.6993662e+01   2.7543032e+02  -9.8603871e-01   3.1630774e+02   1.3380865e+01   1.3617032e+02   3.3041799e+02   3.9144032e+02   7.6660645e+00   4.1291355e+02   2.2362077e+01   2.1024065e+02   1.9720748e+01   3.2433161e+02  -2.2622013e+01   2.8001355e+02   2.4260852e+01   3.6725742e+02   1.6499406e+01   1.3777645e+02   1.4175950e+02   3.7655258e+02  -3.5216258e+00   2.8125000e+02   1.0655161e+01   1.7415774e+02  -1.4539394e+01   2.9710419e+02  -1.4026077e+01   1.4735387e+02   1.6243605e+02   2.9075226e+02   9.6030452e+00   5.5312581e+01  -1.3267587e+01   2.2488839e+02   2.8469935e+00   2.5798484e+02  -2.9704000e+00   2.7365839e+02   1.2278619e+01   1.6451194e+02   1.3981872e+02   1.8713645e+02   1.6413102e+02   2.8364355e+02  -3.2885806e+00   3.4636516e+02   6.2317548e+00   5.0928710e+02  -1.3461935e+00   2.1083226e+02   5.0237419e+00   2.3050871e+02  -9.3242452e+00
   3.6124387e+02   2.0000490e+01   3.0375323e+02  -1.6477419e-01   2.2124774e+02   1.8015663e+02   3.2777839e+02   4.0323213e+01   3.8255161e+02   3.0495871e+01   2.5162516e+02   1.6613535e+01   3.0767677e+02   8.0952129e+00   2.0630774e+02   1.1984312e+02   4.1914581e+02   2.6282995e+02   4.7099774e+02   2.8387277e+01   3.5473258e+02   1.5815849e+02   3.7843258e+02   1.3571523e+01   5.7824258e+02   6.4406400e+01   3.5500000e+01   7.6198710e+01   5.3712903e+02   1.6284516e+01   4.0878290e+02   6.3028013e+01   3.3960806e+02   1.2423290e+01   1.8446129e+02   1.8453742e+01   2.3325935e+02   3.8577961e+01   2.4460161e+02   1.1567865e+02   4.5874484e+02   2.3865252e+01   2.2566516e+02   3.4063239e+01   3.6990806e+02  -1.1347806e+01   2.2209742e+02   1.4142529e+01   2.7362323e+02   1.8021755e+01   1.9706677e+02   2.6812240e+02   3.0121032e+02   3.3264142e+01   3.5449677e+02   7.7865742e+01   1.8898226e+02   1.6896787e+02   4.0182065e+02   3.5526606e+01   2.5887968e+02   4.6239317e+02   3.6288742e+02   2.0468684e+01   4.0447288e+02   3.5967662e+01   3.7311935e+01   2.6198924e+02   2.4071452e+02  -3.9732968e+01   3.8044935e+02  -2.6050465e+01   3.8366548e+02  -2.4198400e+01   4.4103871e+02   2.4044968e+01   3.8665935e+02   5.4295100e+00   2.8773258e+02   3.3149419e+00   2.4255968e+02   5.7758710e+00   2.9643355e+02   1.3453693e+02   9.0943226e+01   8.9401639e+01   2.5308419e+02   1.7958972e+02   3.7426548e+02   2.1971342e+01   3.4250968e+02  -1.2964548e+01   3.7290288e+02   6.3453262e+01   2.6028226e+02   1.7086774e+01   2.5594774e+02   1.4828289e+02   2.5752484e+02  -1.2648761e+01   4.1057288e+02   2.1389662e+01   2.7843032e+02  -2.2606039e+01   3.2978774e+02  -2.2175355e+00   1.4743032e+02   2.9888719e+02   4.2872032e+02   3.6836645e+00   3.7543355e+02  -4.6895226e+00   2.2257065e+02  -7.5956516e+00   3.0342161e+02   1.0620787e+01   3.3911355e+02   9.9628516e+00   3.4515742e+02  -1.5872594e+01   1.0082645e+02   1.4147550e+02   4.1579258e+02  -1.5660826e+01   2.9768000e+02   3.4307613e+00   1.8000774e+02  -3.4287394e+01   2.6853419e+02   1.7449523e+01   1.4306387e+02   1.8734925e+02   3.3894226e+02   1.1127845e+01   5.7312581e+01  -1.2477587e+01   2.3369839e+02   1.3182194e+01   2.6565484e+02  -1.0684000e+01   2.6860839e+02   1.1342619e+01   1.5975194e+02   1.4423952e+02   2.2866645e+02   1.3899862e+02   2.8526355e+02  -1.6798181e+01   3.2179516e+02   6.0073548e+00   4.6766710e+02  -4.3465935e+00   2.6750226e+02  -4.4098581e+00   2.2793871e+02  -1.6588645e+01
   3.4795387e+02   1.7453690e+01   3.2950323e+02   5.3752258e+00   1.9586774e+02   1.2504703e+02   3.4034839e+02   8.7476129e+00   3.7710161e+02   2.3681871e+01   2.9568516e+02   1.7378735e+01   3.3915677e+02   4.9568129e+00   2.0306774e+02   1.4591232e+02   4.2920581e+02   2.9114515e+02   5.1649774e+02   7.3747277e+01   3.3101258e+02   2.0709609e+02   3.2438258e+02   2.7185523e+01   5.3304258e+02   8.1282400e+01   2.1150000e+01   1.1029671e+02   3.7493903e+02   1.6119716e+01   3.9826290e+02   1.3439613e+01   3.5036806e+02   2.3724903e+00   2.2151129e+02   4.8697419e+00   2.1914935e+02   5.7067613e+00   1.9740161e+02   1.9480465e+02   4.3547484e+02  -1.8733148e+01   2.5104516e+02   2.2132839e+01   3.1799806e+02   5.0849935e+00   2.3223742e+02   2.7181329e+01   2.5957323e+02   6.2857548e+00   1.6868677e+02   1.9763280e+02   3.5616032e+02   2.2348142e+01   3.1368677e+02   9.7750542e+01   2.0103226e+02   1.6243387e+02   4.3063065e+02   8.1081806e+01   2.3525968e+02   3.9071277e+02   2.8103742e+02  -7.0331613e-01   4.5880288e+02   1.9011262e+01   4.6171935e+01   6.6090439e+01   2.3100452e+02  -1.9666168e+01   3.2110935e+02   2.5316735e+01   3.3499548e+02   1.1075200e+01   4.4551871e+02  -3.9334323e+00   5.1027935e+02   2.9199100e+00   2.0264258e+02  -1.8347858e+01   2.7445968e+02  -2.1561290e+00   2.5443355e+02   1.2946693e+02   9.3043226e+01   1.0352364e+02   3.0460419e+02   1.5493812e+02   3.6644548e+02   2.0656942e+01   3.6154968e+02  -1.5577748e+01   3.3047288e+02   5.4987662e+01   3.4442226e+02   2.5685574e+01   2.1594774e+02   1.1200289e+02   2.2695484e+02  -1.6923161e+01   3.6757288e+02   1.1919662e+01   2.8819032e+02   1.0853161e+01   3.1978774e+02  -1.3657535e+01   1.3985032e+02   2.8680359e+02   4.0220032e+02  -2.1244735e+01   4.1967355e+02  -3.1387226e+00   2.5238065e+02  -6.6004516e+00   3.1995161e+02   4.3983871e+00   2.7311355e+02   3.9028516e+00   3.8220742e+02   4.8734065e+00   1.1748645e+02   1.5919270e+02   4.3579258e+02   7.8291742e+00   3.3663000e+02   2.0034761e+01   1.9729774e+02  -4.5290594e+01   2.5491419e+02   2.4879123e+01   1.3825387e+02   1.7987405e+02   3.4999226e+02   1.3343845e+01   6.7072581e+01   7.4616129e+00   2.2579839e+02   4.3419355e-01   2.4479484e+02   5.6548000e+00   3.1898839e+02  -3.7277806e+00   1.7151194e+02   1.4882872e+02   2.0580645e+02   1.5572742e+02   2.6431355e+02   5.1178194e+00   1.7989516e+02   1.4802935e+02   4.7385710e+02  -1.3231794e+01   2.6388226e+02   1.3997419e+00   1.8265871e+02  -1.1206245e+01
   3.4833387e+02  -1.0386710e+01   4.3150323e+02   2.5365226e+01   2.1586774e+02   1.7220703e+02   3.6239839e+02   1.9413613e+01   3.1980161e+02   1.0515871e+01   3.9962516e+02  -2.6464645e+00   3.0582677e+02   4.5903213e+01   2.0659774e+02   1.0834992e+02   4.2283581e+02   2.0878475e+02   4.5599774e+02   2.8807277e+01   3.5525258e+02   1.4920689e+02   3.9857258e+02   2.2680323e+01   5.0804258e+02   1.1128240e+02   2.1900000e+01   8.7436710e+01   4.2159903e+02   2.7856916e+01   4.0878290e+02   2.6798013e+01   3.6484806e+02   5.0740903e+00   2.5022129e+02   1.1672942e+01   2.3193935e+02   1.6583561e+01   2.0690161e+02   8.4994645e+01   3.9074484e+02  -1.1494748e+01   2.1556516e+02  -1.0268761e+01   3.8932806e+02  -6.3314065e+00   2.4494742e+02   1.2504529e+01   2.6319323e+02   4.7661548e+00   1.5373677e+02   2.3220880e+02   3.9683032e+02   3.0564542e+01   3.1630677e+02   1.0930094e+02   2.0865226e+02   1.5159427e+02   4.2030065e+02   7.3428206e+01   1.8168968e+02   3.4718837e+02   1.9555742e+02   6.9755084e+01   4.4400288e+02   1.8385262e+01   2.4081935e+01   1.3347764e+02   2.3671452e+02  -2.7692968e+01   3.3882935e+02  -1.0670865e+01   3.3747548e+02  -2.9332000e+00   4.4179871e+02   1.1694168e+01   5.1503935e+02  -1.3890890e+01   2.8273258e+02   1.0524942e+01   2.4593968e+02  -9.4945290e+00   2.8157355e+02   1.0277573e+02   9.2233226e+01   7.2588439e+01   3.4170419e+02   1.2121012e+02   3.7126548e+02   1.4613419e+00   3.0274968e+02  -1.3213748e+01   3.6419288e+02   7.5290062e+01   3.0899226e+02   1.5429974e+01   2.5622774e+02   1.4878049e+02   2.1181484e+02   9.5780387e+00   3.3895288e+02   1.5879262e+01   2.2381032e+02   4.9193561e+01   3.0344774e+02   7.5596645e+00   1.2490032e+02   3.3489959e+02   3.9049032e+02  -9.1793548e-01   4.3986355e+02  -1.8939226e+00   2.2262065e+02  -7.5996516e+00   3.2400161e+02   1.5543871e+00   2.9439355e+02  -1.7079548e+01   3.4796742e+02  -1.0677394e+01   1.5687645e+02   1.0670150e+02   3.8302258e+02   2.9107742e+00   3.1611000e+02  -2.5563639e+01   1.9162774e+02  -2.4936994e+01   2.8276419e+02   5.9311226e+00   1.7944387e+02   1.3700885e+02   3.9213226e+02   3.5352645e+01   8.0882581e+01  -5.0318710e-01   2.0265839e+02   4.9053935e+00   2.8665484e+02  -8.5040000e+00   3.0550839e+02  -9.4193806e+00   2.4089194e+02   1.2455832e+02   2.2437645e+02   1.5400182e+02   2.9693355e+02  -1.6178065e-01   7.5125161e+01   1.8917095e+02   5.3404710e+02   1.7230065e+00   2.2231226e+02   1.8535342e+01   1.8450871e+02   2.7457548e+00
   3.5666387e+02   1.5796890e+01   3.8415323e+02   7.2532258e+00   2.2458774e+02   1.8212943e+02   3.8996839e+02   1.7878013e+01   3.7390161e+02   6.4378710e+00   3.3962516e+02   4.1043535e+01   2.7277677e+02   2.1167213e+01   2.0311774e+02   1.0619832e+02   3.9814581e+02   2.6918995e+02   4.0878774e+02   4.9154077e+01   3.6649258e+02   1.3721769e+02   2.8924258e+02   1.1666723e+01   4.9531258e+02   6.2170800e+01   2.5150000e+01   8.2776710e+01   2.1078903e+02   6.0617161e+00   3.8673290e+02   3.4222013e+01   3.4612806e+02  -1.1808310e+01   2.3994129e+02   9.3953419e+00   1.9967935e+02   3.4474361e+01   1.8840161e+02   1.7562465e+02   4.3087484e+02   1.4694852e+01   2.0380516e+02   2.6220387e+00   3.8304806e+02   1.8500994e+01   3.0080742e+02   3.4365729e+01   3.0572323e+02  -7.4462452e+00   1.7097677e+02   1.9582960e+02   3.9654032e+02   8.9177419e+00   3.2630677e+02   1.0269094e+02   2.1950226e+02   1.6843627e+02   3.9335065e+02   5.3874206e+01   1.6554968e+02   3.8742957e+02   2.6503742e+02   2.0343668e+02   4.1800288e+02   9.6952615e+00   8.1881935e+01   1.9838364e+02   2.4276452e+02  -2.5276968e+01   3.4267935e+02  -2.8865000e-02   3.4709548e+02  -3.9552800e+01   4.0394871e+02   2.6822168e+01   5.4441935e+02  -9.7112900e+00   2.8783258e+02   9.7369419e+00   2.3740968e+02  -1.4622129e+01   2.8291355e+02   8.3758529e+01   5.9803226e+01   1.2656284e+02   2.6665419e+02   1.3383412e+02   3.6463548e+02   3.1551742e+01   3.1359968e+02   1.5488250e+01   3.9628288e+02   2.7582862e+01   3.2528226e+02   1.6456774e+01   2.2108774e+02   1.5697169e+02   2.0010484e+02   9.6548387e+00   3.1895288e+02   1.2669262e+01   1.9571032e+02   8.9771561e+01   2.8292774e+02  -5.0387355e+00   1.3511032e+02   2.8755279e+02   3.5720032e+02   3.4052645e+00   3.9320355e+02   1.1748877e+01   2.7328065e+02  -1.5942452e+01   3.3466161e+02  -1.5158413e+01   3.0435355e+02  -1.4256348e+01   3.3396742e+02   3.2126065e+00   1.5006645e+02   1.9401630e+02   3.9879258e+02  -1.0300826e+01   3.1282000e+02   8.1695613e+00   1.8939774e+02  -3.0228594e+01   2.7724419e+02  -1.6437277e+01   1.7711387e+02   1.7876525e+02   4.0494226e+02   3.8277845e+01   7.9692581e+01   1.6083201e+02   2.2046839e+02   6.7059355e-01   2.5607484e+02   4.5624000e+00   2.8641839e+02   1.5537819e+01   2.0065194e+02   1.3806752e+02   2.1985645e+02   1.4403342e+02   2.8602355e+02   1.5051019e+01   9.1935161e+01   2.1297615e+02   5.1009710e+02   1.3490065e+00   3.1245226e+02   2.9514142e+01   2.0879871e+02   1.3225548e+00
   3.6852387e+02  -2.6719097e+00   3.3250323e+02  -3.6477419e-01   2.2844774e+02   2.2453063e+02   3.5368839e+02   1.8350413e+01   3.6125161e+02   5.0498710e+00   2.6545516e+02   4.0271355e+00   2.5029677e+02   1.6915613e+01   1.9797774e+02   1.2460952e+02   4.3220581e+02   2.2659515e+02   4.3928774e+02   6.1924077e+01   3.7354258e+02   2.0774369e+02   2.9443258e+02   1.9631523e+01   5.5998258e+02   1.0226720e+02   2.2050000e+01   8.3224710e+01   3.8893903e+02   9.2297161e+00   3.8012290e+02   1.8230813e+01   3.6074806e+02  -7.2179097e+00   1.9875129e+02   1.1840542e+01   2.1467935e+02   2.4854361e+01   2.2050161e+02   1.6850665e+02   4.3427484e+02  -1.8371484e+00   2.3766516e+02   7.1532387e+00   3.7599806e+02   1.8594994e+01   2.4647742e+02   3.6192129e+01   2.8495323e+02   1.0405355e+01   1.5687677e+02   1.9966760e+02   3.7335032e+02   3.8772942e+01   3.0421677e+02   8.4938142e+01   2.1303226e+02   1.5595387e+02   3.6116065e+02   5.9499406e+01   1.8044968e+02   3.8528757e+02   3.1631742e+02   1.3223428e+02   4.1419288e+02   1.7340062e+01   1.3108194e+02   9.7207639e+01   2.7186452e+02  -4.4454968e+01   3.9182935e+02   8.2791350e+00   4.0656548e+02  -1.9220400e+01   4.3584871e+02   2.4030168e+01   5.2851935e+02  -1.0629290e+01   2.8821258e+02  -1.5334581e+00   2.4969968e+02  -1.7125329e+01   3.0491355e+02   1.5761853e+02   9.3753226e+01   7.9326839e+01   2.7641419e+02   1.2638332e+02   3.0651548e+02   5.2013419e+00   3.3035968e+02  -4.1612548e+01   3.8942288e+02   6.7171662e+01   2.6047226e+02   2.1881574e+01   2.4356774e+02   1.5560329e+02   2.1786484e+02   7.6640387e+00   3.7171288e+02  -3.7415385e+00   2.7471032e+02   6.8971561e+01   3.5197774e+02   2.0577265e+01   1.5153032e+02   2.6349919e+02   3.8172032e+02   1.3936645e+00   3.7467355e+02   2.9271277e+01   2.1590065e+02   5.3679484e+00   3.2004161e+02  -7.3188129e+00   2.7358355e+02  -4.2247484e+00   2.4172742e+02  -5.7481935e+00   1.1644645e+02   1.3784590e+02   3.8060258e+02   6.6743742e+00   2.8820000e+02   2.1569161e+01   1.8853774e+02  -2.1639794e+01   2.8157419e+02   1.3176323e+01   1.5535387e+02   1.7122605e+02   4.1675226e+02   1.8243045e+01   6.6592581e+01   1.8769001e+02   1.8465839e+02   1.7445394e+01   2.9136484e+02   2.3069200e+01   2.6660839e+02   1.0552619e+01   1.5799194e+02   1.5705032e+02   2.3894645e+02   1.5207622e+02   2.4750355e+02  -8.6773806e+00   1.0036516e+02   1.8463175e+02   4.9013710e+02  -2.6241935e+00   2.5612226e+02   9.1205419e+00   2.7074871e+02  -1.6583445e+01
   3.4981387e+02   2.5684890e+01   3.1705323e+02   1.9171226e+01   1.9596774e+02   1.4498903e+02   3.0006839e+02   1.9880013e+01   3.7825161e+02   9.7898710e+00   4.1739516e+02   1.9521935e+01   3.1277677e+02   4.2072129e+00   2.0844774e+02   1.3934192e+02   4.1983581e+02   2.7289475e+02   5.0314774e+02   5.4895277e+01   3.7049258e+02   1.4708769e+02   3.3714258e+02   2.5684723e+01   5.0778258e+02   1.2104320e+02   3.1900000e+01   5.5436710e+01   3.6974903e+02   8.2949161e+00   3.7093290e+02   2.2246013e+01   3.2074806e+02   1.1642090e+01   2.5065129e+02   2.5108542e+01   2.4556935e+02   1.4073161e+01   1.9950161e+02   2.0258665e+02   4.4100484e+02  -2.1645548e+01   2.0780516e+02   3.1972039e+01   3.6661806e+02  -1.8946065e+00   2.8266742e+02   2.4816929e+01   2.9976323e+02   3.0650555e+01   1.8830677e+02   2.1934320e+02   4.2050032e+02   1.4390942e+01   3.4283677e+02   1.1160854e+02   2.3469226e+02   1.3831107e+02   3.9835065e+02   5.0424206e+01   2.1896968e+02   3.2101597e+02   2.4217742e+02   1.5974548e+02   4.4671288e+02   3.5168462e+01   2.4879194e+02   1.0593084e+02   2.7062452e+02  -4.1025768e+01   3.9163935e+02   1.4914335e+01   3.7832548e+02  -7.1512000e+00   4.4998871e+02   4.1898968e+01   3.6722935e+02  -3.1826090e+01   2.8178258e+02   3.7094194e-01   2.6650968e+02   2.0498710e+00   1.6815355e+02   1.1246933e+02   6.0473226e+01   9.6029239e+01   3.2289419e+02   1.7490492e+02   3.8944548e+02  -7.8130581e+00   3.4721968e+02  -2.9241348e+01   3.6547288e+02   4.8947662e+01   2.4957226e+02  -1.3246426e+01   2.4584774e+02   1.1694089e+02   2.3800484e+02   1.0002839e+01   3.5423288e+02   1.1186862e+01   2.5328032e+02   7.4405961e+01   3.1558774e+02   1.9018465e+01   1.4106032e+02   2.8512679e+02   3.7325032e+02  -4.3487355e+00   3.4586355e+02  -1.4463923e+01   2.7109065e+02  -6.4272516e+00   3.1785161e+02  -6.6736129e+00   2.5930355e+02  -2.7023484e+00   3.1387742e+02   1.4479806e+01   1.2325645e+02   1.8116110e+02   3.8960258e+02   5.4343742e+00   3.4420000e+02   1.4659161e+01   1.9743774e+02  -4.6817935e+00   2.6295419e+02  -8.7640774e+00   1.8378387e+02   1.2871165e+02   3.6599226e+02   4.5203845e+01   7.1072581e+01   1.4799161e+02   2.1617839e+02   1.3773794e+01   3.1612484e+02  -5.3916000e+00   3.0207839e+02   1.2195019e+01   1.5580194e+02   1.5494552e+02   1.6770645e+02   1.4592542e+02   2.9250355e+02   5.9126194e+00   1.3893516e+02   1.9435615e+02   4.6471710e+02  -6.2605935e+00   2.7259226e+02   1.5752942e+01   2.9522871e+02  -2.1401845e+01
   3.3224387e+02   4.9004903e+00   3.3655323e+02   2.1211226e+01   1.9444774e+02   1.6435063e+02   3.4734839e+02   3.3757613e+01   2.3730161e+02   3.2015871e+01   4.7350516e+02   1.6743135e+01   2.7648677e+02   1.0200413e+01   2.1030774e+02   1.0562312e+02   3.8895581e+02   2.8786515e+02   4.3399774e+02   6.8567277e+01   3.1977258e+02   1.8371529e+02   3.4619258e+02   8.1107226e+00   5.2251258e+02   7.1594800e+01   4.7100000e+01   7.2670710e+01   3.8926903e+02   2.4303316e+01   4.3364290e+02   2.8949213e+01   4.1489806e+02  -4.4999097e+00   2.7656129e+02   1.0805742e+01   1.7330935e+02   5.8396129e-01   1.9830161e+02   1.1468265e+02   4.6260484e+02   1.8156452e+01   2.5166516e+02  -8.8267613e+00   3.6118806e+02   6.3497935e+00   2.4504742e+02   8.3465290e+00   2.2657323e+02   1.5695755e+01   1.7211677e+02   2.1716840e+02   4.0388032e+02   3.7950542e+01   3.8892677e+02   1.0439134e+02   2.0088226e+02   1.3549587e+02   3.5901065e+02   3.6051406e+01   1.9935968e+02   3.3672477e+02   2.4031742e+02   1.4060428e+02   4.5428288e+02   3.6512862e+01   1.9555194e+02   1.0133004e+02   2.3090452e+02  -2.1088168e+01   3.6196935e+02   1.3847794e+02   3.2380548e+02  -4.2696000e+00   4.7955871e+02   3.2773368e+01   3.6513935e+02  -4.0888900e+00   2.5059258e+02  -5.1338581e+00   2.4369968e+02  -5.3153290e+00   2.8962355e+02   1.2742173e+02   6.6993226e+01   7.0557639e+01   2.6817419e+02   1.3733252e+02   3.9869548e+02   1.9826942e+01   3.2716968e+02  -3.1687348e+01   4.1080288e+02   5.0801262e+01   3.4942226e+02   1.4005574e+01   2.3256774e+02   1.8686329e+02   2.3748484e+02  -3.9055613e+00   3.4266288e+02   3.4424615e+00   2.7238032e+02   9.2927961e+01   2.5954774e+02   1.1591665e+01   1.1775032e+02   3.0868159e+02   4.5582032e+02   3.6556645e+00   3.8782355e+02  -8.1107226e+00   2.3504065e+02  -1.9163252e+01   3.1961161e+02   1.4135587e+01   2.7906355e+02   1.1426852e+01   3.8439742e+02  -1.1491794e+01   1.5206645e+02   1.0261630e+02   3.8560258e+02   4.6437419e-01   2.9768000e+02   2.2380761e+01   1.7520774e+02  -3.2813394e+01   2.8262419e+02  -1.8677677e+01   2.0863387e+02   1.8805365e+02   3.7756226e+02   3.5608245e+01   7.6592581e+01   1.9593001e+02   2.2784839e+02  -8.6798065e+00   2.3569484e+02   8.5728000e+00   3.2384839e+02   1.4503419e+01   1.8775194e+02   1.5942952e+02   1.8899645e+02   1.4236222e+02   2.5069355e+02  -2.4602581e+01   2.1665516e+02   1.1579855e+02   4.5642710e+02  -7.1173935e+00   2.4207226e+02   2.4524542e+01   2.4098871e+02  -5.9626452e+00
   3.5543387e+02   2.9452903e+00   4.0230323e+02   1.3851226e+01   1.9396774e+02   2.0143903e+02   3.2577839e+02   1.1683213e+01   3.3025161e+02   2.3798710e+00   4.4215516e+02   4.1841135e+01   3.1177677e+02  -1.1192787e+01   1.9182774e+02   1.3038152e+02   4.2151581e+02   2.4120035e+02   3.9414774e+02   7.0825277e+01   3.6177258e+02   1.4782529e+02   3.7243258e+02   4.2581523e+01   5.5004258e+02   4.0322400e+01   3.7550000e+01   8.9984710e+01   3.8940903e+02   1.6052116e+01   3.8626290e+02   1.8119613e+01   4.0251806e+02   2.6290490e+01   2.2170129e+02   1.3345419e+00   2.0330935e+02   1.5613961e+01   2.0400161e+02   1.5747665e+02   3.7174484e+02  -5.7474839e-01   2.0370516e+02  -1.9399613e+00   3.6709806e+02   6.5869935e+00   2.4899742e+02   1.5420529e+01   2.5305323e+02   7.3373548e+00   2.0626677e+02   2.4624640e+02   3.6002032e+02   1.4749342e+01   3.7868677e+02   9.9260542e+01   2.3260226e+02   1.6552827e+02   3.6954065e+02   3.6679006e+01   1.6920968e+02   2.8989677e+02   2.7560742e+02   1.2949108e+02   4.1628288e+02   1.8832862e+01   1.8908194e+02   5.0947639e+01   2.2643452e+02  -4.3870568e+01   3.2639935e+02   1.0013354e+02   3.6180548e+02  -1.7689600e+01   4.3913871e+02   4.5769677e+00   4.1279935e+02   7.3883100e+00   2.7897258e+02   5.7857419e+00   2.2993968e+02   1.4265471e+01   3.6772355e+02   8.9073729e+01   9.8183226e+01   9.8012439e+01   3.5260419e+02   1.5171812e+02   3.4182548e+02   3.2816542e+01   3.4493968e+02  -3.7208948e+01   3.9280288e+02   4.5711262e+01   2.5228226e+02   8.9667742e+00   3.0018774e+02   1.7783369e+02   2.2267484e+02  -2.2290761e+01   3.6138288e+02   1.2894862e+01   2.6666032e+02   8.2005561e+01   1.6139774e+02   2.1683665e+01   1.4538032e+02   3.2510119e+02   3.5296032e+02   7.8844645e+00   4.0272355e+02   3.1317277e+01   2.1743065e+02  -8.9444516e+00   2.5742161e+02  -3.2692129e+00   2.7644355e+02  -2.7835484e+00   3.4815742e+02   1.2674065e+00   1.1944645e+02   2.0936590e+02   3.8126258e+02   2.0191574e+01   2.9325000e+02   5.5025161e+01   1.8515774e+02  -1.2559394e+01   2.9972419e+02   9.6743226e+00   1.8378387e+02   1.9361165e+02   3.9689226e+02   4.7971845e+01   7.2882581e+01   1.8884681e+02   1.9993839e+02  -3.9670065e+00   1.8584484e+02  -2.1992000e+00   2.9379839e+02   5.7574194e+00   2.0518194e+02   1.6337512e+02   1.9323645e+02   1.3007302e+02   3.0283355e+02  -3.8637806e+00   2.2922516e+02   1.1970295e+02   5.1947710e+02   5.3086065e+00   2.4126226e+02   2.1829342e+01   2.6488871e+02  -2.2874645e+01
   3.7824387e+02   2.2450490e+01   3.5100323e+02   3.8705226e+01   2.2158774e+02   1.9084943e+02   3.8763839e+02   2.3944129e+00   3.3285161e+02   1.7771871e+01   3.9533516e+02   2.2636735e+01   2.5467677e+02   2.4525213e+01   2.0873774e+02   1.5636872e+02   4.1826581e+02   2.8633035e+02   4.2428774e+02   5.5274077e+01   3.3687258e+02   1.3439729e+02   2.3657258e+02   1.1020323e+01   4.5144258e+02   6.4080400e+01   5.4500000e+00   9.1302710e+01   3.5088903e+02   1.6993716e+01   3.6712290e+02  -7.6791871e+00   3.5879806e+02  -1.0491910e+01   2.3122129e+02   1.4902942e+01   2.1667935e+02   1.5114361e+01   2.2520161e+02   1.5633065e+02   4.3134484e+02  -2.8542748e+01   1.7918516e+02  -6.7383613e+00   3.3328806e+02  -1.9882065e+00   2.2918742e+02   4.7532903e-01   2.8400323e+02   1.1521355e+01   2.1721677e+02   1.9837040e+02   3.8964032e+02   1.0239742e+01   3.4054677e+02   1.0331174e+02   2.5622226e+02   1.8811867e+02   3.9825065e+02   4.2622206e+01   2.5568968e+02   3.1230837e+02   2.5755742e+02   1.5936508e+02   4.2276288e+02   4.6654462e+01   1.7488194e+02   8.8653639e+01   2.9743452e+02  -3.1460568e+01   2.7905935e+02   8.3680740e+01   3.4599548e+02  -2.5424800e+01   4.2370871e+02   2.1913677e+00   4.0370935e+02   1.9255510e+01   2.5435258e+02   1.9453419e+00   2.2117968e+02  -1.7033729e+01   3.2734355e+02   1.0697413e+02   7.1133226e+01   9.8326439e+01   3.1041419e+02   1.5123332e+02   4.0832548e+02  -2.0003458e+01   3.3526968e+02  -2.3475348e+01   3.7780288e+02   5.5251262e+01   3.1342226e+02   1.7885574e+01   2.3013774e+02   1.6338769e+02   2.2233484e+02  -6.7935613e+00   3.6909288e+02   1.2378062e+01   3.0481032e+02   3.4613561e+01   2.6411774e+02   2.7936065e+01   1.1175032e+02   2.9295159e+02   4.0068032e+02  -1.2693135e+01   3.5220355e+02   2.0168877e+01   2.1071065e+02  -1.2936852e+01   3.2100161e+02  -1.5355613e+01   2.8230355e+02   2.0647652e+01   3.0944742e+02  -1.5445794e+01   1.4534645e+02   1.3562390e+02   2.0893258e+02   2.1797419e-01   3.1977000e+02   1.5735613e+00   1.8053774e+02  -3.0949794e+01   2.8276419e+02  -1.8778877e+01   1.9568387e+02   1.5061965e+02   3.9223226e+02   3.6864645e+01   7.8832581e+01   2.1775081e+02   2.2708839e+02   3.9509935e+00   3.3498484e+02   5.3396000e+00   2.5593839e+02  -5.5437806e+00   2.1056194e+02   1.2498472e+02   1.8913645e+02   1.5644102e+02   2.5426355e+02   9.7181935e-01   2.7684516e+02   1.5870335e+02   5.0133710e+02   2.4798065e+00   2.5812226e+02  -4.3294581e+00   2.7407871e+02  -1.3609845e+01
   3.4890387e+02   4.3517690e+01   3.9095323e+02  -2.9077419e-01   2.0701774e+02   2.0158503e+02   3.5920839e+02   2.5238813e+01   3.3575161e+02   2.0939871e+01   2.8403516e+02  -6.5092645e+00   2.9291677e+02   1.1260129e+00   2.1259774e+02   1.2143992e+02   4.0464581e+02   2.3835995e+02   5.2742774e+02   6.2022877e+01   3.2396258e+02   1.0990009e+02   2.7133258e+02   2.3709523e+01   3.9838258e+02   2.0132520e+02   1.6500000e+01   8.6268710e+01   3.7207903e+02   6.9585161e+00   3.6754290e+02   2.9667213e+01   3.4898806e+02   2.8432890e+01   2.8084129e+02   1.5983342e+01   2.3314935e+02   1.8116761e+01   1.9605161e+02   1.7696265e+02   4.4307484e+02   3.4918852e+01   2.2389516e+02   1.5014839e+01   3.1785806e+02   4.7161935e+00   2.7752742e+02   2.2138129e+01   2.6472323e+02   2.7113755e+01   2.0449677e+02   1.6704800e+02   3.7569032e+02   1.7305742e+01   3.2549677e+02   9.4655742e+01   2.7436226e+02   1.3066747e+02   3.5854065e+02   4.7419006e+01   1.7973968e+02   4.5272437e+02   2.5864742e+02   1.5756788e+02   4.4914288e+02   3.0634062e+01   1.9336194e+02   8.7175239e+01   2.5600452e+02  -1.9561677e+00   2.8972935e+02   1.0496714e+02   3.5342548e+02  -2.3992000e+00   4.6275871e+02   2.6927368e+01   4.3822935e+02   1.1391000e-01   3.3678258e+02   1.8540942e+01   2.2102968e+02  -3.0717290e+00   2.1843355e+02   1.7749693e+02   7.5713226e+01   7.9000039e+01   3.4993419e+02   1.4779172e+02   3.3144548e+02  -5.6730581e+00   3.2088968e+02  -1.6094948e+01   3.9857288e+02   4.5109662e+01   3.5061226e+02  -9.2396258e+00   2.2975774e+02   1.2132809e+02   2.1405484e+02  -2.8911613e+00   3.7495288e+02   1.1049262e+01   3.4971032e+02  -3.7738439e+01   3.4135774e+02   2.0806865e+01   1.5306032e+02   2.8574679e+02   3.6891032e+02  -4.4315355e+00   4.1005355e+02   6.3508774e+00   2.4628065e+02   4.8375484e+00   2.9780161e+02  -2.0929613e+01   2.7925355e+02   1.5271652e+01   3.2148742e+02  -2.3368994e+01   1.6153645e+02   1.3818870e+02   2.8602258e+02  -1.5709226e+01   3.0163000e+02  -1.6505239e+01   1.9677774e+02  -2.2058994e+01   2.9595419e+02   4.5959226e+00   1.6154387e+02   1.3573085e+02   4.0380226e+02   2.0609045e+01   4.5162581e+01   2.3097441e+02   2.2855839e+02   1.1693394e+01   3.3207484e+02   2.8124000e+00   2.6793839e+02  -4.9337806e+00   1.6775194e+02   1.6188952e+02   1.8842645e+02   1.3516782e+02   2.8759355e+02  -5.0745806e+00   2.0793516e+02   1.6473615e+02   5.5333710e+02  -5.0601935e+00   2.6279226e+02   1.7816942e+01   2.9517871e+02  -8.7278452e+00
   4.2743387e+02   1.5375290e+01   3.2215323e+02   7.3632258e+00   1.8763774e+02   1.3699543e+02   2.7891839e+02   2.4762013e+01   4.0720161e+02   1.2623871e+01   2.8762516e+02  -1.8976465e+01   3.6682677e+02   5.7832129e+00   2.2097774e+02   1.4128952e+02   4.2658581e+02   2.1466475e+02   3.4178774e+02   5.2444077e+01   3.4935258e+02   1.6596889e+02   2.3257258e+02   2.8603226e+00   3.8238258e+02   1.3800520e+02   2.3900000e+01   9.8326710e+01   3.5364903e+02   2.3392916e+01   3.7550290e+02   6.9041290e-01   2.7312806e+02  -4.3083097e+00   1.6951129e+02   3.7497419e+00   2.1183935e+02  -1.5598439e+01   2.0095161e+02   1.9242065e+02   5.8380484e+02   3.8000452e+01   2.0256516e+02  -1.0887613e+00   3.3442806e+02   1.1730594e+01   3.1766742e+02   3.5826929e+01   2.5000323e+02   2.6721355e+01   1.8730677e+02   1.9761320e+02   4.0693032e+02   2.2046542e+01   3.5426677e+02   8.3784142e+01   2.6803226e+02   1.6817387e+02   3.7811065e+02   2.9613406e+01   2.0677968e+02   4.9532117e+02   2.5455742e+02   1.5770508e+02   4.9095288e+02   1.6049262e+01   1.8565194e+02   9.8032039e+01   2.1567452e+02  -1.2249768e+01   2.5310935e+02   7.1806740e+01   3.2666548e+02  -7.9684000e+00   4.7275871e+02   3.5597368e+01   4.6913935e+02   6.2111100e+00   2.8250258e+02   7.9733419e+00   2.4340968e+02  -4.2102129e+01   3.9915355e+02   5.2889329e+01   7.9803226e+01   9.1152839e+01   2.6717419e+02   1.4155252e+02   2.5382548e+02   2.5226542e+01   3.2226968e+02   2.3794650e+01   3.2304288e+02   6.8202062e+01   3.1542226e+02   2.2575574e+01   2.1184774e+02   1.4781089e+02   2.4114484e+02   1.7516387e+00   3.5852288e+02   1.7453662e+01   2.9457032e+02  -8.1372387e+00   3.2111774e+02  -4.1939355e+00   1.6222032e+02   2.7696399e+02   4.0591032e+02  -8.2515355e+00   3.8501355e+02   1.7494077e+01   2.8324065e+02  -1.6069252e+01   3.2857161e+02  -8.2912129e+00   2.7463355e+02  -2.8748387e-02   3.6539742e+02  -1.7211794e+01   1.5644645e+02   1.4659590e+02   3.8731258e+02   1.1087574e+01   3.1287000e+02   2.7265561e+01   2.0686774e+02  -2.2676194e+01   2.5548419e+02  -1.4076477e+01   1.8225387e+02   1.5459405e+02   3.7518226e+02   3.3088645e+01   9.3452581e+01   2.3196121e+02   2.1069839e+02   2.7452194e+01   2.9069484e+02   1.6412800e+01   2.9912839e+02  -3.3789806e+00   2.9213194e+02   1.6509123e+01   1.6870645e+02   1.5803542e+02   2.7498355e+02  -2.6025781e+01   2.1265516e+02   1.2502855e+02   4.5352710e+02  -2.7505394e+01   2.8269226e+02   8.8049419e+00   2.1141871e+02   1.7329548e+00
   3.5966387e+02   1.5168903e+00   3.2670323e+02   1.0699226e+01   1.9482774e+02   1.6308023e+02   3.3010839e+02   2.3946813e+01   3.7090161e+02   3.0827871e+01   3.1792516e+02  -1.1810465e+01   2.7758677e+02  -1.6475871e+00   2.2030774e+02   1.3934312e+02   4.3639581e+02   2.1619995e+02   3.9506774e+02   2.9681677e+01   3.3935258e+02   1.8490889e+02   3.1057258e+02   6.0503226e+00   4.8338258e+02   1.5685520e+02   4.6750000e+01   1.1484871e+02   4.0774903e+02   2.6849161e+00   4.5212290e+02   1.9900813e+01   2.7193806e+02   3.4568903e+00   2.0617129e+02   1.1469419e+00   2.3204935e+02   1.7784761e+01   1.9390161e+02   1.7723465e+02   3.9794484e+02  -3.5307484e+00   2.5732516e+02   1.0770439e+01   3.5466806e+02  -1.2078606e+01   2.7023742e+02   2.4101329e+01   2.6995323e+02   2.3935355e+01   1.9383677e+02   2.1376080e+02   4.6135032e+02   1.3312942e+01   3.9921677e+02   8.7528142e+01   2.2646226e+02   1.5801947e+02   3.7097065e+02   5.6324606e+01   1.5830968e+02   3.8481877e+02   2.6793742e+02   1.1429468e+02   4.8638288e+02   3.8514862e+01   1.7760194e+02   1.1138604e+02   2.6614452e+02  -2.1617368e+01   3.0901935e+02   1.1819394e+02   3.4085548e+02  -5.9636000e+00   4.6208871e+02   3.8410968e+01   4.9303935e+02  -7.6008900e+00   3.0797258e+02   2.8857419e+00   2.6440968e+02  -1.2121290e+00   3.2176355e+02  -4.6294710e+00   8.2423226e+01   6.9183239e+01   3.6322419e+02   1.3596852e+02   3.1863548e+02   3.0421742e+01   3.2997968e+02   8.8978500e+00   3.1385288e+02   4.3267262e+01   3.0895226e+02   3.2623174e+01   2.5541774e+02   1.4503529e+02   2.3767484e+02  -2.6076129e-01   3.7366288e+02   2.7632462e+01   2.8562032e+02   1.4876129e-01   3.0030774e+02   1.4900865e+01   1.4443032e+02   2.8212719e+02   3.7649032e+02  -1.0379355e+00   3.8815355e+02  -6.4171226e+00   2.1190065e+02   1.2447948e+01   3.3276161e+02  -8.6764129e+00   3.1311355e+02  -1.0577148e+01   3.4372742e+02   1.7521806e+01   1.5744645e+02   1.6004590e+02   3.9755258e+02  -7.2516258e+00   2.8706000e+02   3.1760361e+01   1.7515774e+02  -2.7089394e+01   2.8515419e+02   4.2699226e+00   1.7682387e+02   1.5764845e+02   3.9023226e+02   2.7174645e+01   5.8642581e+01   2.5455601e+02   2.0546839e+02   1.9540594e+01   1.8774484e+02  -2.6161200e+01   2.4441839e+02   6.3427819e+01   2.8122194e+02   3.6191923e+01   1.6609645e+02   1.3485422e+02   2.5274355e+02   1.6663419e+01   2.3579516e+02   1.3350735e+02   4.3418710e+02  -7.1819355e-01   2.8007226e+02   2.3204542e+01   1.8431871e+02  -9.3890452e+00
   3.4057387e+02   4.5134090e+01   3.6655323e+02   2.0761226e+01   1.8901774e+02   2.0068503e+02   3.5691839e+02   2.5220129e+00   3.1615161e+02   3.4607871e+01   3.0762516e+02   4.5773535e+01   3.0243677e+02   2.4124413e+01   1.8773774e+02   1.2313872e+02   4.4101581e+02   2.4820035e+02   5.1592774e+02   6.6792877e+01   3.4306258e+02   1.3766209e+02   3.5248258e+02  -8.7247742e-01   4.3844258e+02   1.6565040e+02   3.4250000e+01   5.4198710e+01   3.7440903e+02   1.6632116e+01   3.9397290e+02   2.7122813e+01   3.6993806e+02   3.4768903e+00   1.9189129e+02   1.6239342e+01   2.2551935e+02   2.2047161e+01   1.6750161e+02   1.5279665e+02   3.2247484e+02   1.3036852e+01   2.3232516e+02  -4.0395613e+00   3.9037806e+02   1.4584594e+01   3.0471742e+02   4.3052929e+01   2.4157323e+02   2.5445755e+01   2.1106677e+02   2.0395240e+02   3.8531032e+02   6.5361419e+00   3.5726677e+02   8.2734142e+01   2.6298226e+02   1.9352787e+02   4.0644065e+02   4.8257006e+01   1.8120968e+02   2.8036677e+02   2.8226742e+02   1.3181828e+02   4.5304288e+02   1.1852062e+01   1.6112194e+02   9.4704439e+01   1.9443452e+02  -9.2605677e+00   2.7263935e+02   9.6574340e+01   2.7789548e+02   1.0793200e+01   4.6970871e+02   4.8841368e+01   4.4275935e+02  -1.2868490e+01   2.5569258e+02   8.8381419e+00   2.2774968e+02  -2.4693290e+00   3.1129355e+02   2.1018129e+01   9.0803226e+01   8.7362839e+01   2.7893419e+02   1.5833172e+02   3.2563548e+02  -4.4582581e+00   3.6516968e+02  -1.9297348e+01   3.6457288e+02   3.6879662e+01   3.3742226e+02   2.5965574e+01   2.5718774e+02   1.4027369e+02   2.3529484e+02  -1.2603613e+00   3.5023288e+02   1.0786862e+01   3.4343032e+02   8.9039613e+00   2.9854774e+02   6.1416645e+00   1.4248032e+02   2.8149319e+02   3.9549032e+02  -3.4987935e+01   4.1034355e+02  -5.1523226e+00   1.9566065e+02  -2.6352852e+01   2.8428161e+02  -1.4798013e+01   2.6577355e+02  -1.4839948e+01   3.3034742e+02   7.6452206e+01   1.1672645e+02   1.7620350e+02   4.3460258e+02  -6.0256258e+00   2.9453000e+02  -1.2647239e+01   1.9710774e+02  -3.2375394e+01   2.3162419e+02  -2.1767742e-01   1.7778387e+02   1.7052165e+02   3.9208226e+02   4.8876645e+01   9.0162581e+01   1.9980441e+02   1.9079839e+02   1.1764194e+01   2.2217484e+02   1.5604400e+01   2.1174839e+02   1.2651142e+02   2.2665194e+02  -2.5824774e+00   1.8975645e+02   1.3244142e+02   2.6040355e+02  -2.3793806e+00   9.0515161e+01   1.9227975e+02   4.1633710e+02  -4.2240194e+01   2.7474226e+02   5.3909419e+00   2.2079871e+02   7.0725548e+00
   3.8562387e+02   3.4910090e+01   3.4800323e+02  -9.6047742e+00   1.9772774e+02   1.5251823e+02   3.9725839e+02   4.7574813e+01   3.5180161e+02   2.6905871e+01   2.6933516e+02   4.8306735e+01   2.4486677e+02  -1.4789987e+01   2.0897774e+02   1.2758952e+02   4.3108581e+02   2.6187475e+02   5.2214774e+02   6.5585277e+01   3.4720258e+02   1.7257089e+02   3.0352258e+02   6.8043226e+00   4.4051258e+02   1.4775480e+02   3.7650000e+01   7.3376710e+01   3.5678903e+02   1.2761716e+01   4.1726290e+02   4.7499613e+01   3.8470806e+02   2.8245290e+01   2.1160129e+02  -1.2874581e+00   2.1341935e+02  -2.1834839e+01   2.1135161e+02   2.3448865e+02   4.2214484e+02   1.7733252e+01   1.9542516e+02   8.5324387e+00   4.0018806e+02  -2.6302065e+00   2.5199742e+02   1.0370529e+01   2.6186323e+02   2.5532555e+01   1.5111677e+02   2.0674840e+02   4.0597032e+02  -1.8366581e+00   3.1902677e+02   9.0793342e+01   2.5784226e+02   1.7684907e+02   3.9787065e+02   2.2752606e+01   1.7673968e+02   3.1991437e+02   2.7774742e+02   1.5946988e+02   4.0828288e+02   2.5332862e+01   1.6684194e+02   9.3056839e+01   2.2600452e+02  -2.9836168e+01   2.2177935e+02   9.5263140e+01   3.3961548e+02   5.8056000e+00   4.0179871e+02   2.7274168e+01   4.1855935e+02   7.3975100e+00   2.8826258e+02   6.7525419e+00   1.9650968e+02   2.4598710e+00   4.0381355e+02   2.2236529e+01   9.1853226e+01   8.7568839e+01   2.6408419e+02   1.3670972e+02   3.3219548e+02   4.7069419e+00   3.6669968e+02  -1.1229748e+01   3.7119288e+02   2.6870062e+01   3.3757226e+02   2.5473574e+01   2.5151774e+02   1.6258729e+02   2.3276484e+02  -2.1867961e+01   3.7214288e+02   1.2324062e+01   2.7971032e+02  -1.7328439e+01   2.7378774e+02   4.3022465e+01   1.4811032e+02   2.6519279e+02   3.8896032e+02  -2.5655355e+00   4.1282355e+02  -7.8207226e+00   1.7652065e+02   4.0883484e+00   2.9957161e+02  -9.8312129e+00   2.9230355e+02   1.1277652e+01   3.4610742e+02   4.0281406e+01   1.3801645e+02   1.4193030e+02   3.8998258e+02   1.1353974e+01   3.0225000e+02  -6.0483871e-01   1.7753774e+02  -1.7239794e+01   2.9724419e+02  -9.8472774e+00   2.1035387e+02   1.7729605e+02   4.3461226e+02   4.6664245e+01   5.8122581e+01   2.9040761e+02   2.0808839e+02   2.4380994e+01   3.2531484e+02   1.4443200e+01   2.6779839e+02   9.3987419e+01   2.4432194e+02   3.4863923e+01   1.7175645e+02   1.2955142e+02   2.2917355e+02  -2.1709806e+00   1.7584516e+02   2.2016335e+02   3.4775710e+02  -4.5637935e+00   2.6321226e+02   1.7973342e+01   2.5131871e+02  -6.3190452e+00
   3.5571387e+02   9.9728903e+00   3.5325323e+02   4.2025226e+01   2.3539774e+02   2.0764463e+02   4.1210839e+02   3.0816813e+01   3.7690161e+02   6.8978710e+00   2.4174516e+02   2.1633935e+01   3.1501677e+02   2.1218013e+01   2.1478774e+02   1.4797472e+02   3.8101581e+02   3.0638035e+02   4.9692774e+02   5.9962877e+01   3.7144258e+02   1.7924169e+02   3.5843258e+02   2.6601523e+01   5.0691258e+02   1.9777280e+02   1.8000000e+01   6.9248710e+01   4.0221903e+02   4.1357316e+01   4.0088290e+02   9.9000129e+00   3.4603806e+02   7.0088903e+00   1.7475129e+02  -1.3479458e+01   2.2867935e+02  -4.7563871e-01   2.3045161e+02   1.9721065e+02   4.3700484e+02   3.3204452e+01   2.1113516e+02   5.3256387e+00   3.6213806e+02   9.6537935e+00   2.3547742e+02   5.3121290e+00   2.7367323e+02  -6.6922452e+00   1.7797677e+02   2.0869960e+02   4.0383032e+02   1.5004542e+01   3.0297677e+02   1.0126734e+02   2.5807226e+02   1.4592067e+02   3.9487065e+02   5.0512606e+01   2.3125968e+02   2.6293277e+02   2.8488742e+02   7.4328684e+01   4.6980288e+02  -5.9187385e+00   2.1074194e+02   7.8684839e+01   2.3076452e+02  -5.0356968e+01   2.4505935e+02   1.2435074e+02   3.0723548e+02   1.4586000e+01   4.2451871e+02   2.0176568e+01   3.7722935e+02   9.0839100e+00   3.1211258e+02   2.9445419e+00   2.5164968e+02  -2.0661329e+01   3.4962355e+02   4.6617290e+00   7.1903226e+01   1.0668484e+02   3.0636419e+02   1.7113732e+02   4.0994548e+02   1.9866942e+01   3.4778968e+02   6.9030500e+00   2.9771288e+02   5.8708462e+01   2.7223226e+02   2.5607742e+00   2.7108774e+02   1.2802169e+02   1.9005484e+02  -2.4681161e+01   3.4400288e+02  -1.6614738e+01   3.6614032e+02   5.0871613e+00   2.2873774e+02   1.6916465e+01   1.4048032e+02   2.5796319e+02   4.0587032e+02  -3.9583355e+00   3.9415355e+02   4.7628774e+00   2.0085065e+02  -7.7680516e+00   3.1571161e+02   2.4497587e+01   2.9116355e+02   5.2288516e+00   3.4358742e+02   7.5203006e+01   8.8446452e+01   1.7856590e+02   3.9579258e+02   1.3409174e+01   3.2968000e+02   3.6807613e+00   1.7643774e+02  -2.3241794e+01   2.5053419e+02   3.1795226e+00   1.6349387e+02   1.7219485e+02   4.0923226e+02   2.9364645e+01   5.4692581e+01   2.4835201e+02   2.1279839e+02  -6.0458065e+00   3.0017484e+02   3.4144000e+00   1.7355839e+02   9.1996619e+01   2.7675194e+02  -1.0020477e+01   1.7170645e+02   1.2850542e+02   2.8112355e+02   1.8013019e+01   1.0860516e+02   1.3902255e+02   4.9656710e+02  -6.9485935e+00   2.3107226e+02  -7.3545806e-01   2.6274871e+02   1.5296555e+01
   4.0262387e+02   1.5030090e+01   2.3035323e+02   2.2007226e+01   1.8834774e+02   1.5731863e+02   3.0477839e+02   3.8263213e+01   4.1430161e+02   3.0105871e+01   3.2221516e+02   3.5546335e+01   3.2420677e+02   7.1528129e+00   2.0373774e+02   1.8728872e+02   4.5439581e+02   2.1118995e+02   5.2549774e+02   3.8527277e+01   3.2987258e+02   1.7561729e+02   3.3786258e+02   2.8157123e+01   5.2851258e+02   1.8131480e+02   2.1150000e+01   7.7296710e+01   4.5421903e+02   1.0677316e+01   3.6950290e+02   1.6980413e+01   3.6570806e+02   1.4955290e+01   2.1265129e+02   2.7818542e+01   2.2256935e+02   9.0731613e+00   1.9120161e+02   1.7265065e+02   4.4667484e+02   1.9970852e+01   2.4108516e+02   1.5309639e+01   4.2390806e+02   3.1921935e+00   2.6837742e+02   1.6480129e+01   2.8453323e+02   2.3578955e+01   1.7387677e+02   2.4178760e+02   3.7035032e+02   2.6352942e+01   3.3126677e+02   8.4484142e+01   2.3426226e+02   1.5177547e+02   3.5382065e+02   4.6846606e+01   1.7973968e+02   3.2119437e+02   4.2179742e+02   3.8458839e+00   4.6666288e+02   2.5952462e+01   1.7960194e+02   8.7516039e+01   2.4138452e+02  -4.8876568e+01   2.4220935e+02   7.4768740e+01   3.4142548e+02  -2.6479200e+01   4.6365871e+02   8.2353677e+00   4.6441935e+02  -2.1931290e+01   3.1745258e+02   1.7073419e+00   2.5421968e+02  -6.6769290e+00   3.6653355e+02   2.1189290e+00   7.4333226e+01   1.0673044e+02   3.3636419e+02   1.2939732e+02   3.7688548e+02   2.2381742e+01   3.4945968e+02  -4.4190548e+01   2.9585288e+02   8.1187262e+01   3.1452226e+02   1.1317574e+01   2.5599774e+02   1.6441889e+02   1.9738484e+02  -2.3507561e+01   3.5171288e+02   2.3098462e+01   3.0762032e+02  -1.5131239e+01   2.8911774e+02   1.0136065e+01   1.4759032e+02   3.4176439e+02   4.1082032e+02  -1.2744335e+01   4.0886355e+02   6.4460774e+00   2.1943065e+02  -1.2544516e+00   3.1900161e+02   2.4374387e+01   2.3968355e+02  -4.1827484e+00   3.3720742e+02   4.4183406e+01   1.4401645e+02   1.8492030e+02   4.0998258e+02   9.9439742e+00   3.1658000e+02   1.0678761e+01   1.9891774e+02  -1.0950194e+01   2.8429419e+02  -1.0521277e+01   2.0049387e+02   1.9189485e+02   4.0375226e+02   4.8853045e+01   5.3212581e+01   2.4542041e+02   2.0231839e+02   4.8825935e+00   2.4484484e+02   1.5080800e+01   2.2150839e+02   1.0330062e+02   2.7370194e+02  -1.4726477e+01   1.9613645e+02   1.4231102e+02   2.6778355e+02   9.7002194e+00   5.2125161e+01   1.6249095e+02   4.6385710e+02   2.1958206e+01   2.6207226e+02   3.0264542e+01   2.7845871e+02  -1.3770245e+01
   3.7519387e+02   1.4654490e+01   3.1860323e+02   3.9972258e+00   1.8653774e+02   1.2750343e+02   3.3387839e+02   2.8505213e+01   3.5640161e+02   2.5737871e+01   2.9862516e+02   2.5673535e+01   3.3515677e+02  -6.7731871e+00   2.1540774e+02   1.1268512e+02   3.7833581e+02   3.1977475e+02   4.6856774e+02   7.0231677e+01   2.9901258e+02   1.5175609e+02   2.3686258e+02   7.4671226e+00   4.5064258e+02   1.8174440e+02   2.6950000e+01   8.8732710e+01   3.4855903e+02  -5.9598839e+00   3.9683290e+02   2.8134013e+01   3.8665806e+02  -2.5100710e+01   2.2265129e+02   9.5385419e+00   2.0651935e+02   3.1371613e+00   2.0840161e+02   1.7087465e+02   3.7480484e+02   8.3204516e+00   2.6423516e+02   9.3576387e+00   2.8313806e+02  -6.0762065e+00   2.8209742e+02   9.2425290e+00   2.3614323e+02   2.1450155e+01   2.1554677e+02   2.0811400e+02   4.1850032e+02   3.1609419e+00   3.7345677e+02   1.1201894e+02   2.2641226e+02   1.1902347e+02   4.3463065e+02   2.9041806e+01   2.1935968e+02   2.6445477e+02   3.2784742e+02  -3.0811613e-01   4.4376288e+02   2.3784462e+01   1.8117194e+02   1.2134044e+02   2.4671452e+02  -4.1062968e+01   2.7239935e+02   8.8123540e+01   3.4642548e+02  -1.3599200e+01   4.6075871e+02   2.6937368e+01   4.3279935e+02  -5.2616900e+00   3.0121258e+02   7.5765419e+00   2.6345968e+02  -1.0756129e+01   3.1924355e+02   1.9212903e-01   7.0753226e+01   5.1686839e+01   3.0293419e+02   1.6512172e+02   3.7238548e+02  -1.2318258e+01   3.2602968e+02  -2.2596148e+01   3.3014288e+02   5.8394062e+01   3.6923226e+02   1.8420774e+01   2.7779774e+02   1.2534489e+02   2.4429484e+02  -7.7903613e+00   3.8828288e+02  -1.2737138e+01   3.3938032e+02   5.6796129e-01   3.3544774e+02  -6.0003355e+00   1.2338032e+02   3.0044119e+02   3.3430032e+02  -1.4472735e+01   3.9629355e+02  -7.3832258e-01   2.3128065e+02  -1.3424516e+00   3.1771161e+02   4.3875871e+00   2.5054355e+02   2.1288452e+01   3.2001742e+02   6.8278606e+01   1.2025645e+02   1.4782110e+02   3.7241258e+02  -1.1504258e+00   3.0834000e+02   2.4717961e+01   1.6643774e+02  -2.7441794e+01   2.7495419e+02  -9.7240774e+00   2.0763387e+02   1.3532365e+02   4.3075226e+02   3.6933045e+01   7.4352581e+01   2.0706921e+02   1.8831839e+02   2.0672594e+01   3.2407484e+02   1.5352400e+01   3.7341839e+02   1.4281782e+02   2.4203194e+02   5.5671226e+00   1.9361645e+02   1.2223262e+02   2.5112355e+02   3.1230194e+00   2.4889516e+02   1.4864935e+02   5.2561710e+02   2.4487406e+01   2.5998226e+02   1.3851742e+01   2.4822871e+02  -8.5418452e+00
   3.2776387e+02  -2.7911097e+00   3.2965323e+02   3.4763226e+01   1.8505774e+02   1.7505183e+02   2.8920839e+02   1.9558813e+01   3.2345161e+02  -7.2761290e+00   2.9839516e+02   3.7519355e+00   3.3153677e+02   1.6946413e+01   2.5382774e+02   1.2090152e+02   4.1976581e+02   2.7003035e+02   4.7635774e+02   3.5538477e+01   3.4663258e+02   1.6984649e+02   2.2662258e+02   3.4096323e+01   5.5004258e+02   1.6152240e+02   3.1500000e+01   8.6468710e+01   3.6045903e+02   1.2088116e+01   3.7678290e+02   1.8828013e+01   3.3003806e+02   2.8478890e+01   1.9884129e+02   1.1783342e+01   2.2467935e+02   1.9534361e+01   1.9845161e+02   1.5142065e+02   3.0974484e+02   1.6585252e+01   2.5675516e+02   1.4006039e+01   3.5585806e+02  -2.3323806e+01   2.8985742e+02   5.7172903e-01   2.9614323e+02   1.0410155e+01   1.6078677e+02   2.5278480e+02   3.3250032e+02   2.9280942e+01   4.1026677e+02   7.4494142e+01   2.3041226e+02   1.5746347e+02   3.6635065e+02   3.7224206e+01   1.5773968e+02   2.2857437e+02   3.0979742e+02   1.3335884e+01   4.3885288e+02   5.3267262e+01   2.1688194e+02   6.8583639e+01   2.5271452e+02  -2.3312968e+01   2.7401935e+02   9.9653940e+01   3.0642548e+02  -1.7449200e+01   4.6817871e+02   5.5773768e+01   3.7189935e+02  -6.2496900e+00   2.7402258e+02   1.6517419e+00   2.5288968e+02  -1.4670529e+01   3.7562355e+02   2.9871729e+01   9.2803226e+01   9.4162839e+01   2.4341419e+02   1.8759332e+02   4.1063548e+02   8.5617419e+00   3.6245968e+02  -3.0940548e+01   3.5561288e+02   4.2736462e+01   3.4885226e+02  -1.0428826e+01   2.5299774e+02   1.3113889e+02   2.3776484e+02   7.7820387e+00   3.4014288e+02   2.7340615e+00   3.6514032e+02   3.6471613e+00   2.8797774e+02   2.0177265e+01   1.5432032e+02   3.0590599e+02   3.8220032e+02  -3.0544735e+01   3.7329355e+02  -2.4683226e+00   2.3004065e+02   2.1946748e+01   3.3838161e+02  -5.8360129e+00   2.7849355e+02   1.9282452e+01   3.7029742e+02   7.7306206e+01   1.4239645e+02   1.6581990e+02   4.3769258e+02   8.9171742e+00   3.2558000e+02   1.0058761e+01   1.8900774e+02  -1.5767394e+01   2.7543419e+02  -6.6224774e+00   2.3754387e+02   1.8670085e+02   3.8137226e+02   3.0923445e+01   9.8692581e+01   2.3859201e+02   2.1408839e+02   1.9900994e+01   3.4146484e+02  -1.3688000e+00   2.2017839e+02   9.9077019e+01   2.2194194e+02   1.2884323e+01   1.9637645e+02   1.4505182e+02   2.5988355e+02   1.0922194e+00   1.5308516e+02   1.3160415e+02   4.4333710e+02  -2.7020194e+01   2.6355226e+02   1.1856142e+01   2.4712871e+02   5.8761548e+00
   3.2195387e+02   2.8953690e+01   4.5650323e+02   3.3465226e+01   2.2520774e+02   1.6931983e+02   3.6434839e+02   2.2687613e+01   3.2590161e+02   2.1527871e+01   4.3239516e+02   1.8321935e+01   3.3329677e+02   2.8085613e+01   1.9968774e+02   1.2266272e+02   4.4676581e+02   2.3749035e+02   4.4985774e+02   3.4228477e+01   4.2615258e+02   2.3064890e+01   2.6286258e+02   2.2971226e+00   4.7784258e+02   1.5136840e+02   2.3600000e+01   1.0580071e+02   3.4312903e+02  -9.5548387e-01   4.1316290e+02   2.8487613e+01   3.7317806e+02   1.2637690e+01   2.2146129e+02   2.2783742e+01   2.0283935e+02   3.3331561e+01   1.8080161e+02   1.8468265e+02   3.0594484e+02   4.8892516e+00   1.9299516e+02   5.7768387e+00   3.5790806e+02  -1.2978065e+00   2.9594742e+02   1.8894529e+01   2.9195323e+02   2.0885355e+01   1.1173677e+02   2.4932880e+02   2.8526032e+02  -1.3269858e+01   4.1468677e+02   6.1910542e+01   2.5303226e+02   1.8056387e+02   3.6292065e+02   6.5018606e+01   1.9782968e+02   2.5927717e+02   3.4936742e+02   2.7970284e+01   4.2523288e+02   1.3596862e+01   1.9984194e+02   8.9746839e+01   2.0624452e+02  -2.2875368e+01   3.0367935e+02   1.2604114e+02   3.2118548e+02   1.9180000e+01   4.6741871e+02   4.1694568e+01   3.7865935e+02  -1.3550490e+01   3.0192258e+02   1.2989742e+01   2.2950968e+02  -5.4201290e+00   3.5848355e+02   4.3002929e+01   9.6373226e+01   1.1039724e+02   2.9055419e+02   1.7878212e+02   3.7494548e+02   1.1036942e+01   2.9816968e+02   1.0202650e+01   3.0357288e+02   4.5569662e+01   3.7299226e+02  -4.6900258e+00   2.2294774e+02   1.7177289e+02   2.2519484e+02  -1.9062361e+01   3.9314288e+02   1.6404062e+01   3.4443032e+02   1.6543961e+01   2.9463774e+02   1.0354465e+01   1.4917032e+02   2.9584799e+02   3.8653032e+02   6.2988645e+00   3.9086355e+02   1.0266077e+01   2.1985065e+02  -1.4238052e+01   3.0157161e+02   2.7108787e+01   2.7039355e+02   1.2030452e+01   3.3729742e+02   7.5656206e+01   1.6215645e+02   1.9013910e+02   3.7731258e+02   2.1227574e+01   3.1863000e+02  -1.1245239e+01   1.9143774e+02  -8.7717935e+00   2.7634419e+02  -6.9352774e+00   2.3825387e+02   1.7430405e+02   3.8451226e+02   3.9052245e+01   8.7212581e+01   1.5299041e+02   2.0593839e+02   6.4299355e-01   2.7136484e+02  -1.2140800e+01   2.1669839e+02   1.2821542e+02   2.5218194e+02   2.6035123e+01   2.3123645e+02   1.1579302e+02   2.7640355e+02   1.5720619e+01   1.9127516e+02   1.5635895e+02   5.1533710e+02  -1.5901935e+00   2.5388226e+02   7.8697419e+00   2.0422871e+02  -8.4518452e+00
   3.4909387e+02   3.0022490e+01   3.5435323e+02  -1.2512774e+01   2.1858774e+02   1.7565943e+02   3.4882839e+02   2.5449213e+01   3.1710161e+02   2.1881871e+01   4.5280516e+02   2.4689135e+01   3.1629677e+02   1.4305613e+01   2.2730774e+02   1.0002312e+02   3.8370581e+02   2.9653515e+02   4.6699774e+02   6.6137277e+01   3.6873258e+02   1.1128490e+01   2.6514258e+02   2.9874723e+01   4.8644258e+02   1.5075040e+02   1.5500000e+01   7.7798710e+01   3.6750903e+02   1.3714116e+01   3.7516290e+02   2.3876129e+00   3.6317806e+02  -5.6230968e-01   2.2060129e+02   1.6182542e+01   1.8867935e+02  -1.4356387e+00   2.3370161e+02   1.8945065e+02   3.5334484e+02  -3.2748387e-02   1.9327516e+02   2.5804439e+01   3.8342806e+02   1.9040594e+01   2.7194742e+02   2.7154529e+01   3.2224323e+02   2.4182155e+01   1.8464677e+02   2.0401600e+02   3.4440032e+02   1.0188942e+01   3.8259677e+02   8.4707742e+01   2.5988226e+02   1.6796587e+02   4.0249065e+02   6.9953006e+01   2.2263968e+02   4.4800237e+02   3.1545742e+02   5.0230839e+00   3.8123288e+02   2.2786862e+01   1.6765194e+02   8.0712039e+01   2.3648452e+02  -3.5864568e+01   2.9210935e+02   9.8166740e+01   3.6432548e+02  -1.8412000e+00   4.2051871e+02   2.4586568e+01   4.9284935e+02  -1.7255690e+01   3.0121258e+02  -3.3334581e+00   1.9159968e+02  -1.4767329e+01   3.5286355e+02   6.6425290e+00   1.0661323e+02   1.0062804e+02   2.9208419e+02   1.4169972e+02   3.5419548e+02   5.6369419e+00   3.5369968e+02  -5.5697480e+00   3.2238288e+02   4.1444862e+01   3.5218226e+02   1.4974774e+01   2.3037774e+02   1.7946849e+02   2.1705484e+02  -1.6651161e+01   3.6152288e+02   1.1983662e+01   3.2866032e+02  -2.7644387e+00   1.8925774e+02   9.5948645e+00   1.5348032e+02   2.7924319e+02   4.4520032e+02   5.9352645e+00   3.7724355e+02   1.0455677e+01   2.3900065e+02   1.3709948e+01   3.7347161e+02  -1.4263213e+01   3.0506355e+02   1.1066852e+01   3.5482742e+02   5.3493806e+01   1.8296645e+02   1.4509430e+02   4.2041258e+02  -1.3890426e+01   2.8244000e+02  -1.0400039e+01   1.8210774e+02  -1.8695394e+01   2.7162419e+02  -3.2276774e+00   1.7082387e+02   1.5845845e+02   4.0770226e+02   1.2727045e+01   8.6312581e+01   1.7230241e+02   2.3455839e+02   6.0733935e+00   1.8441484e+02   7.6520000e-01   2.4636839e+02   1.2751182e+02   2.2156194e+02  -2.1085277e+01   2.4266645e+02   1.3853862e+02   1.8083355e+02  -3.3963781e+01   2.5289516e+02   1.3009935e+02   5.0475710e+02  -1.2273794e+01   3.0117226e+02   3.5165419e+00   2.6745871e+02  -4.7502452e+00
   4.1900387e+02   1.0669690e+01   3.2850323e+02   3.2305226e+01   2.3248774e+02   2.0240743e+02   4.1553839e+02   1.7352413e+01   2.8945161e+02   1.7043871e+01   3.6915516e+02  -2.0886452e-01   2.8501677e+02   3.2908013e+01   1.9382774e+02   9.2991523e+01   4.4770581e+02   3.4166515e+02   4.5185774e+02   1.9848477e+01   4.4277258e+02   9.4952903e+00   2.4648258e+02   2.7037523e+01   4.4491258e+02   1.6400280e+02   1.2300000e+01   8.0804710e+01   4.1698903e+02   2.9365716e+01   3.6521290e+02   7.4736129e+00   3.3712806e+02  -1.1898310e+01   2.3041129e+02   2.5537742e+01   2.2956935e+02  -4.5968387e+00   2.3775161e+02   1.6562665e+02   3.3340484e+02   9.5624516e+00   2.1475516e+02   2.5656039e+01   3.8942806e+02  -2.1479406e+01   2.7494742e+02   2.4434529e+01   2.6814323e+02   7.7901548e+00   1.3964677e+02   1.7785600e+02   2.9554032e+02   1.2427742e+01   3.3997677e+02   7.5357342e+01   2.4798226e+02   1.4648787e+02   4.3397065e+02   5.9194606e+01   2.6015968e+02   4.4352077e+02   4.5084742e+02   8.5718839e+00   3.7990288e+02   2.8843262e+01   1.7917194e+02   7.6310439e+01   2.6219452e+02  -2.3021368e+01   2.5272935e+02   9.5697140e+01   3.1351548e+02  -3.5446400e+01   4.5665871e+02   4.1505368e+01   5.0984935e+02  -5.6156900e+00   2.5297258e+02  -1.9944258e+01   2.3683968e+02   2.2373471e+01   3.9072355e+02  -2.1246271e+01   7.6993226e+01   9.4857639e+01   3.2060419e+02   1.6103812e+02   3.3194548e+02   9.1669419e+00   3.2974968e+02  -2.0223748e+01   3.5204288e+02   4.2162062e+01   3.4390226e+02   2.9717419e-01   2.5189774e+02   1.4069689e+02   2.5510484e+02  -2.8075161e+01   3.2914288e+02   1.0234062e+01   3.5752032e+02  -1.5463239e+01   3.4773774e+02  -8.1335355e+00   1.5811032e+02   2.9955279e+02   3.7158032e+02   9.1148645e+00   4.1562355e+02  -1.8004723e+01   1.9228065e+02   2.0447548e+01   3.3585161e+02  -4.1636129e+00   2.9654355e+02   9.9384516e+00   3.2287742e+02   6.4859806e+01   1.4368645e+02   1.6018670e+02   4.1145258e+02   2.6776374e+01   3.4839000e+02   2.5093961e+01   1.8515774e+02  -1.3799394e+01   2.6667419e+02  -1.3061677e+01   3.0678387e+02  -2.5458355e+01   3.8870226e+02   1.5247045e+01   5.5262581e+01   2.0916641e+02   2.0241839e+02   3.0454594e+01   2.7236484e+02  -2.7120800e+01   2.1765839e+02   1.1737862e+02   2.2665194e+02   5.0752258e-01   1.8375645e+02   1.6349142e+02   2.0564355e+02  -3.8985806e+00   2.8451516e+02   1.0079975e+02   4.7971710e+02  -3.1059355e-01   2.4064226e+02  -2.4110581e+00   3.0017871e+02  -1.0277845e+01
   3.2762387e+02   1.8030090e+01   3.2525323e+02   1.6765226e+01   1.9710774e+02   1.7589783e+02   3.6553839e+02   1.7502413e+01   3.3150161e+02   7.1298710e+00   4.0027516e+02   3.4361535e+01   3.1772677e+02   3.0012129e+00   2.4254774e+02   1.3961392e+02   4.4239581e+02   2.7377995e+02   2.9735774e+02   5.3068477e+01   4.5773258e+02   2.1008490e+01   2.2186258e+02   5.4371226e+00   5.0824258e+02   1.6306640e+02   2.4150000e+01   9.5506710e+01   4.0098903e+02  -3.0642839e+00   3.8383290e+02   2.2794013e+01   3.2374806e+02   7.1720903e+00   1.9675129e+02   9.7605419e+00   2.9346935e+02   1.3971161e+01   1.9455161e+02   1.6173265e+02   4.0087484e+02   1.1164852e+01   2.0423516e+02   1.2687639e+01   3.9761806e+02   1.3353935e+00   2.4456742e+02   9.5349290e+00   2.5267323e+02   2.7987755e+01   1.9549677e+02   1.7591800e+02   3.0364032e+02   1.4309742e+01   3.0459677e+02   1.1790774e+02   1.9584226e+02   1.4389907e+02   3.9773065e+02   2.9903806e+01   2.0920968e+02   4.3526677e+02   3.4322742e+02   2.6611484e+01   4.0109288e+02   2.4718062e+01   1.8584194e+02   7.6346839e+01   2.5348452e+02  -3.0944568e+01   2.8339935e+02   1.2295354e+02   2.8966548e+02  -2.8918400e+01   4.1889871e+02   1.1956168e+01   3.6655935e+02   5.5751000e-01   3.3302258e+02  -1.3638258e+01   2.3336968e+02  -2.4108929e+01   3.9757355e+02   2.0635729e+01   5.9803226e+01   7.7372839e+01   2.9646419e+02   1.3501932e+02   3.1932548e+02   5.2365419e+00   3.5569968e+02  -5.2597480e+00   2.9209288e+02   4.7158062e+01   3.4680226e+02   1.4735174e+01   2.1951774e+02   1.4876729e+02   2.4700484e+02   7.0428387e+00   3.7590288e+02  -2.7867385e+00   3.4490032e+02  -2.2536387e+00   3.0444774e+02   2.5696645e+00   1.5043032e+02   2.6758719e+02   4.1406032e+02   2.7664645e+00   3.6234355e+02   6.0276774e+00   2.5485065e+02  -9.6580516e+00   3.3152161e+02   7.6627871e+00   2.8635355e+02  -4.6263484e+00   3.5615742e+02   6.2577406e+01   1.6996645e+02   1.2684430e+02   4.3202258e+02   8.0774194e-02   3.0791000e+02  -1.0767639e+01   2.0653774e+02  -9.0297935e+00   3.0519419e+02   1.1516723e+01   2.7340387e+02  -2.4557955e+01   4.1208226e+02   1.6426645e+01   6.4592581e+01   2.1004001e+02   1.9993839e+02   5.1729935e+00   1.6303484e+02  -3.8044000e+00   2.1841839e+02   1.2350782e+02   2.3518194e+02   3.7355123e+01   1.8166645e+02   1.2475862e+02   1.9345355e+02  -1.0783381e+01   2.2622516e+02   1.0575295e+02   4.6771710e+02   1.1449406e+01   2.6164226e+02   1.7908942e+01   2.4588871e+02  -3.8164645e+01
   3.5314387e+02  -8.0615097e+00   3.0230323e+02   1.8251226e+01   1.9267774e+02   1.6601223e+02   3.0739839e+02   4.1003613e+01   3.6775161e+02   2.6429871e+01   3.6080516e+02   1.5759135e+01   3.1853677e+02   2.0606413e+01   2.3959774e+02   1.3817992e+02   4.5964581e+02   2.5983995e+02   4.1785774e+02   2.7928477e+01   4.0635258e+02   2.5878890e+01   2.5138258e+02   1.5025523e+01   3.9704258e+02   1.6356240e+02   1.5750000e+01   7.6178710e+01   3.8393903e+02   7.4397161e+00   3.9231290e+02   2.6205613e+01   3.4151806e+02   5.7504903e+00   1.9841129e+02   2.0477742e+01   2.2693935e+02   1.6033561e+01   1.9735161e+02   1.6600865e+02   3.4367484e+02   1.1270852e+01   2.3094516e+02   9.6008387e+00   3.5871806e+02   1.2073935e+00   2.8004742e+02   3.2886529e+01   2.7095323e+02   1.7045355e+01   1.8121677e+02   2.1348040e+02   3.8031032e+02  -1.1163858e+01   3.1359677e+02   1.0775774e+02   2.1469226e+02   1.3606107e+02   4.0944065e+02   2.5347006e+01   2.3139968e+02   3.2016157e+02   3.5679742e+02   2.7145884e+01   4.4290288e+02   3.9853262e+01   1.5955194e+02   1.1240004e+02   2.4848452e+02  -3.1874568e+01   3.2453935e+02   1.0985234e+02   3.6656548e+02  -1.7020400e+01   5.1889871e+02   3.8096168e+01   4.7075935e+02  -4.3484900e+00   2.8116258e+02   1.3840542e+01   2.7379968e+02  -4.4333290e+00   4.0748355e+02   3.7029290e+00   1.0409323e+02   8.3019639e+01   3.2032419e+02   1.9592052e+02   3.4519548e+02   4.2969419e+00   4.0045968e+02  -2.1930548e+01   3.8895288e+02   4.8259262e+01   3.3328226e+02   2.1967742e+00   2.3232774e+02   1.3602249e+02   1.9143484e+02  -9.1315613e+00   3.7042288e+02   2.0081662e+01   3.3205032e+02   6.3843613e+00   2.9463774e+02   1.0594465e+01   1.1385032e+02   2.8109359e+02   3.6563032e+02  -1.4979135e+01   3.9401355e+02   2.6494077e+01   2.3871065e+02  -1.7076852e+01   3.3152161e+02   6.5227871e+00   2.8496355e+02   7.2448516e+00   3.4915742e+02   7.7227406e+01   1.3277645e+02   2.0877950e+02   3.8583258e+02   1.5685974e+01   3.1553000e+02   4.5052761e+01   1.8458774e+02  -1.5137935e+00   3.1248419e+02  -9.1647742e-01   3.2716387e+02   1.0861245e+01   2.6256226e+02  -5.0917548e+00   6.4742581e+01   2.4025801e+02   2.1593839e+02   2.3032994e+01   2.6931484e+02   3.8332000e+00   2.5036839e+02   1.5638182e+02   2.5665194e+02   3.0017523e+01   2.0718645e+02   1.0361702e+02   1.8578355e+02  -1.3699781e+01   9.9845161e+01   2.2786335e+02   5.2333710e+02  -2.1901935e+00   2.7098226e+02  -6.7882581e+00   1.5669871e+02   3.8705548e+00
   3.2547387e+02  -9.3790968e-01   3.5620323e+02   1.7889226e+01   1.9520774e+02   1.4957983e+02   2.9363839e+02   4.7244129e+00   3.3730161e+02   3.7065871e+01   3.9015516e+02   9.5811355e+00   3.7015677e+02   1.7856813e+01   2.3744774e+02   1.4988192e+02   4.4345581e+02   2.6775515e+02   4.3442774e+02   4.8392877e+01   4.4711258e+02   2.8148090e+01   2.3329258e+02   2.0802723e+01   3.9278258e+02   1.6637320e+02   3.0450000e+01   9.4602710e+01   4.2526903e+02   3.7043316e+01   3.9012290e+02  -3.3791871e+00   3.9855806e+02  -2.0027097e+00   2.3860129e+02   9.3125419e+00   2.5177935e+02   1.1946361e+01   2.1755161e+02   1.2404265e+02   2.7927484e+02  -6.6371484e+00   2.6932516e+02   2.4860439e+01   3.3918806e+02  -1.2800206e+01   2.6266742e+02  -2.0307097e-01   3.1838323e+02   9.7309548e+00   1.4149677e+02   2.0480800e+02   3.5378032e+02   2.5918542e+01   3.6254677e+02   1.0741174e+02   1.9331226e+02   1.5234147e+02   3.6825065e+02   4.3502206e+01   2.1535968e+02   3.7920477e+02   3.6669742e+02  -2.7461161e+00   4.4228288e+02   2.2282862e+01   1.6936194e+02   8.5995239e+01   2.4871452e+02  -2.4842968e+01   3.1625935e+02   1.3661474e+02   3.0380548e+02  -5.6196000e+00   4.8584871e+02  -9.4898323e+00   4.9113935e+02  -6.3588900e+00   2.1473258e+02  -1.6695058e+01   2.2912968e+02  -1.0149729e+01   3.3634355e+02  -2.7458710e+00   9.6853226e+01   9.2878839e+01   2.6236419e+02   1.6541732e+02   2.8994548e+02   1.4026942e+01   3.3869968e+02   1.2002500e+00   3.0338288e+02   5.8864862e+01   3.2257226e+02  -3.7564258e+00   2.4660774e+02   1.6193009e+02   2.0705484e+02  -1.1761161e+01   3.3528288e+02   2.7082862e+01   3.1633032e+02  -6.0180387e+00   2.3149774e+02   7.0756645e+00   1.5806032e+02   2.5845679e+02   3.7268032e+02  -7.6431355e+00   3.5291355e+02  -1.0317923e+01   2.1547065e+02   1.8492348e+01   3.4961161e+02  -9.6844129e+00   2.7006355e+02  -2.7031484e+00   3.0510742e+02   5.7661406e+01   1.3763645e+02   1.7815070e+02   4.0817258e+02  -1.1201226e+01   3.0034000e+02   9.3796129e-01   1.8453774e+02  -2.4839794e+01   2.7786419e+02   8.1831226e+00   3.5144387e+02  -8.2211550e+00   2.8289226e+02   1.3761845e+01   6.0642581e+01   2.0963601e+02   2.3727839e+02  -5.7420645e-01   3.4231484e+02   1.5183200e+01   2.1493839e+02   1.1192622e+02   2.7313194e+02   2.0269123e+01   1.8342645e+02   1.4442782e+02   2.0840355e+02   1.8640619e+01   4.9745161e+01   1.7273135e+02   4.3499710e+02  -5.9729935e+00   2.7636226e+02   6.7813419e+00   2.5212871e+02  -7.1938452e+00
   3.6019387e+02   3.1134490e+01   3.8200323e+02  -2.0747742e+00   1.9567774e+02   1.3720223e+02   3.2415839e+02   2.8042813e+01   2.1485161e+02   9.5161871e+01   4.2703516e+02  -1.7192645e+00   3.4839677e+02   1.0877613e+01   2.3549774e+02   1.1598792e+02   4.1970581e+02   2.4521515e+02   4.2656774e+02   3.7801677e+01   4.7887258e+02   5.6267290e+01   2.5071258e+02   1.8749123e+01   3.8238258e+02   1.8740520e+02   2.7000000e+01   1.1337871e+02   3.8807903e+02   1.0778516e+01   4.2559290e+02  -7.4067871e+00   3.5127806e+02   9.5396903e+00   2.4960129e+02   2.4862542e+01   2.8167935e+02   5.7043613e+00   1.9470161e+02   1.2152065e+02   3.3054484e+02   1.0261252e+01   2.7270516e+02  -1.6699961e+01   3.2290806e+02  -1.7778065e+00   2.2323742e+02   1.2811329e+01   2.7276323e+02   1.4230555e+01   2.4078677e+02   2.2381480e+02   3.5159032e+02   3.3737419e+00   3.4426677e+02   9.0114142e+01   2.2217226e+02   1.1946267e+02   3.6744065e+02   1.4377006e+01   1.5015968e+02   3.5413077e+02   3.1679742e+02  -1.3324116e+01   4.2409288e+02   3.9068062e+01   1.9788194e+02   7.5433639e+01   2.4171452e+02  -1.8192968e+01   3.4629935e+02   7.9591540e+01   2.7447548e+02  -7.8932000e+00   5.5822871e+02   4.5329768e+01   3.6289935e+02  -1.3569690e+01   2.7011258e+02  -2.7545806e-01   2.5998968e+02  -4.5185290e+00   2.6995355e+02   1.3605329e+01   9.0373226e+01   9.8257239e+01   3.1260419e+02   1.7491812e+02   3.0944548e+02   2.2466942e+01   3.1078968e+02  -9.7569480e+00   3.2504288e+02   3.7562062e+01   3.0714226e+02   2.0287974e+01   2.5765774e+02   1.6647609e+02   2.2972484e+02  -9.6647613e+00   3.6480288e+02   2.3571262e+01   3.5471032e+02   1.2531561e+01   2.9358774e+02   1.1108465e+01   1.5364032e+02   3.2202039e+02   3.7077032e+02   1.9939665e+01   3.6896355e+02   3.5380774e+00   1.9281065e+02  -2.7594852e+01   2.7019161e+02  -1.6208129e+00   2.9154355e+02  -2.1415484e+00   3.4820742e+02   5.7303406e+01   1.8372645e+02   1.2741350e+02   4.0112258e+02   2.1932774e+01   2.9949000e+02  -3.8040387e+00   1.8181774e+02  -2.6862194e+01   2.7372419e+02   1.9754323e+01   3.4625387e+02  -3.9955955e+01   2.6761226e+02   2.3644245e+01   6.4212581e+01   2.5569041e+02   2.2360839e+02  -3.2406065e+00   2.9436484e+02  -1.1080800e+01   2.6241839e+02   1.3193782e+02   2.2789194e+02  -4.4916774e+00   2.1461645e+02   1.4669262e+02   2.1793355e+02   3.5382194e+00   1.8341516e+02   1.4350775e+02   4.7442710e+02  -4.9873935e+00   2.1383226e+02   2.2403742e+01   2.2055871e+02  -7.9482452e+00
   3.1095387e+02   1.4263690e+01   4.1625323e+02   1.3585226e+01   2.0753774e+02   1.4040343e+02   3.0563839e+02   5.4344129e+00   1.9780161e+02   1.1582587e+02   3.3462516e+02   1.8553535e+01   3.0439677e+02  -1.5742387e+01   2.6368774e+02   2.5732723e+01   3.9101581e+02   2.6245035e+02   4.7206774e+02   4.2301677e+01   4.7135258e+02   1.7968890e+01   3.6819258e+02  -1.0392774e+00   3.5244258e+02   1.7647040e+02   2.9900000e+01   9.1946710e+01   3.5112903e+02   2.5214516e+01   4.1478290e+02   1.2738013e+01   4.3303806e+02  -1.2531110e+01   2.1632129e+02  -1.4505806e-01   2.4546935e+02   1.6081161e+01   2.3330161e+02   7.1932645e+01   3.5200484e+02   3.3344452e+01   2.3161516e+02  -5.0327613e+00   3.3947806e+02  -1.5443406e+01   2.2875742e+02   6.2697290e+00   2.7953323e+02  -6.8310452e+00   2.0287677e+02   2.0870760e+02   3.9145032e+02   4.8904942e+01   3.3921677e+02   1.1432814e+02   2.0098226e+02   1.1900787e+02   3.8268065e+02   3.7057806e+01   1.9087968e+02   3.4987317e+02   3.5374742e+02   2.7339884e+01   4.0714288e+02   2.2994062e+01   2.3846194e+02   2.7707239e+01   2.0652452e+02  -5.1467768e+01   3.9853935e+02   2.4172335e+01   2.9747548e+02   1.1126800e+01   4.6103871e+02   3.5014968e+01   5.4936935e+02  -1.0537290e+01   2.6330258e+02   6.6093419e+00   2.3759968e+02   6.2726710e+00   2.9929355e+02   5.8381290e+00   1.0290323e+02   1.0954484e+02   2.7160419e+02   1.5200812e+02   3.7801548e+02  -1.5768658e+01   3.8488968e+02  -2.2149480e+00   2.9842288e+02   4.3881662e+01   2.6318226e+02   1.6994774e+01   2.4375774e+02   1.5668809e+02   1.8452484e+02   3.7612387e+00   3.5442288e+02   9.7416615e+00   2.9781032e+02  -2.4826439e+01   3.1573774e+02   3.6664645e+00   1.2843032e+02   2.5234719e+02   3.4587032e+02   1.6516645e+00   3.9834355e+02  -1.2192323e+01   2.0609065e+02   7.2927484e+00   2.9585161e+02  -5.6236129e+00   2.8458355e+02  -2.0394748e+01   3.6691742e+02   2.6096606e+01   1.1787645e+02   1.7530150e+02   3.4336258e+02   2.5135742e+00   3.0601000e+02   1.6864361e+01   2.3772774e+02  -2.0764994e+01   2.8881419e+02   9.1671226e+00   2.8987387e+02  -3.1345555e+01   2.8223226e+02  -1.6095355e+01   4.9742581e+01   1.8831801e+02   2.1812839e+02   1.7957794e+01   1.8950484e+02  -3.9720000e+00   2.2950839e+02   1.2290062e+02   2.1737194e+02   1.5349923e+01   1.9013645e+02   1.4184102e+02   2.3874355e+02   2.0234194e+00   1.6112516e+02   2.2405095e+02   4.6633710e+02  -4.3401935e+00   2.6145226e+02   3.6441419e+00   2.5484871e+02  -2.2361445e+01
   3.0371387e+02   6.9928903e+00   3.4045323e+02   6.9922581e-01   2.2291774e+02   1.3583303e+02   3.1491839e+02   8.9320129e+00   1.9485161e+02   6.7261871e+01   4.2333516e+02   2.2756735e+01   3.2120677e+02   3.0152813e+01   2.6759774e+02   2.9989923e+01   3.5314581e+02   2.9072995e+02   4.7514774e+02   4.7845277e+01   4.3387258e+02   1.2247290e+01   2.5300258e+02   2.0085923e+01   3.1278258e+02   1.4050320e+02   2.9150000e+01   7.5806710e+01   3.4588903e+02   1.6203716e+01   4.2112290e+02   3.9760813e+01   3.3598806e+02   1.5192890e+01   2.1546129e+02   2.9353742e+01   2.1909935e+02   3.0290761e+01   1.9635161e+02   1.4223865e+02   3.0760484e+02   5.2096452e+01   1.8737516e+02   2.1036439e+01   3.7442806e+02   1.6000594e+01   2.3842742e+02   1.1406129e+01   2.6438323e+02   1.7710955e+01   2.3468677e+02   2.4801280e+02   3.8735032e+02  -2.3470581e+00   3.5092677e+02   1.1143134e+02   2.2093226e+02   1.7708187e+02   3.7844065e+02   1.7497006e+01   2.1982968e+02   3.6946717e+02   3.5269742e+02  -4.0961161e+00   4.3114288e+02   1.6504062e+01   1.7060194e+02   9.8516039e+01   2.3776452e+02  -2.2066968e+01   3.9834935e+02   1.2277535e+01   3.2904548e+02   2.6512000e+00   4.3365871e+02   1.4445368e+01   4.4294935e+02  -1.4363690e+01   2.7050258e+02  -2.6866581e+00   2.1421968e+02  -1.3576929e+01   3.5019355e+02   8.1861290e+00   6.7043226e+01   1.0836364e+02   2.5746419e+02   1.3280932e+02   3.7632548e+02   9.1765419e+00   3.1545968e+02  -2.8905480e+00   3.8542288e+02   7.9541662e+01   3.2714226e+02  -5.6420258e+00   2.2737774e+02   1.6184849e+02   2.1833484e+02   5.2864387e+00   3.6890288e+02   4.2053262e+01   2.6076032e+02   8.9975613e+00   2.8797774e+02  -2.3927355e+00   1.4159032e+02   2.5482439e+02   3.7296032e+02  -9.5155355e+00   4.1043355e+02  -1.3629523e+01   1.9019065e+02  -3.3055252e+01   3.3247161e+02   1.6536787e+01   2.8630355e+02  -8.9123484e+00   3.3701742e+02  -1.2181394e+01   1.5496645e+02   1.3995430e+02   3.9155258e+02   7.0383742e+00   3.0839000e+02   1.4193961e+01   2.1177774e+02  -6.6889935e+00   2.7972419e+02   3.2243226e+00   3.1044387e+02  -2.8991155e+01   3.3661226e+02   9.3142452e+00   3.0692581e+01   2.0156201e+02   1.7798839e+02  -4.0710065e+00   3.2984484e+02   7.2308000e+00   1.8193839e+02   1.0137622e+02   2.2042194e+02  -4.4240774e+00   1.9228645e+02   1.2852902e+02   1.9355355e+02   1.0398619e+01   3.6745161e+01   2.2896135e+02   4.6485710e+02  -2.0321794e+01   2.5417226e+02  -2.5345806e-01   2.0774871e+02  -8.8334452e+00
   3.5685387e+02   3.3516903e+00   3.9960323e+02   5.1172258e+00   2.7701774e+02   1.8136503e+02   3.8125839e+02   2.0624813e+01   2.0025161e+02   9.3879871e+01   3.0874516e+02   3.0803935e+01   3.2858677e+02   2.4562413e+01   2.3192774e+02   9.8352258e-01   3.7964581e+02   2.9891995e+02   3.8164774e+02   4.8825277e+01   4.1373258e+02   2.9098490e+01   3.5333258e+02   1.9389523e+01   3.1998258e+02   1.1886720e+02   5.0500000e+00   7.9684710e+01   4.4193903e+02   2.4849716e+01   4.1040290e+02  -3.7615871e+00   2.9784806e+02   2.9904090e+01   2.0979129e+02   7.3773419e+00   2.0893935e+02   2.2263561e+01   2.2425161e+02   1.7975665e+02   3.3600484e+02   4.0154452e+01   1.7447516e+02   1.3018439e+01   3.9875806e+02   3.4814194e+01   1.9656742e+02   3.2184929e+01   2.7814323e+02  -4.5298452e+00   2.8345677e+02   2.0526120e+02   3.1888032e+02   1.1330542e+01   3.3735677e+02   1.1518694e+02   2.1312226e+02   1.4746667e+02   4.0178065e+02   1.8479806e+01   1.6677968e+02   3.5923117e+02   3.6231742e+02   3.1364284e+01   3.9819288e+02   3.9380062e+01   1.6127194e+02   8.2362439e+01   2.1300452e+02  -4.9706168e+01   3.5563935e+02   9.2243350e+00   4.1818548e+02  -1.9860000e+01   4.2941871e+02   2.9974568e+01   4.8141935e+02  -1.0911290e+01   2.9173258e+02  -9.0450581e+00   1.9893968e+02  -6.4529032e-02   3.6200355e+02  -5.9486710e+00   1.0528323e+02   7.7064439e+01   2.9603419e+02   1.8876372e+02   3.6007548e+02  -1.1023458e+01   3.0550968e+02  -2.0045480e+00   3.1485288e+02   4.5857262e+01   3.5614226e+02  -1.0582026e+01   2.5475774e+02   1.3099809e+02   2.0324484e+02  -2.8363613e+00   3.9123288e+02   2.0226862e+01   3.2752032e+02  -1.3203239e+01   3.0154774e+02   1.1901665e+01   1.4827032e+02   2.6775999e+02   3.8420032e+02   2.9435265e+01   4.2058355e+02  -9.0615226e+00   2.1557065e+02   6.3943484e+00   3.7304161e+02  -1.9608813e+01   2.9139355e+02   1.8970452e+01   3.4548742e+02   8.8110065e+00   1.4415645e+02   1.6914910e+02   3.7617258e+02   3.4087742e+00   2.9782000e+02   2.7519561e+01   2.3386774e+02  -6.8861935e+00   2.6548419e+02  -1.2064774e+00   4.3944387e+02  -1.0931155e+01   3.0427226e+02   2.9514452e+00   3.9552581e+01   1.5151321e+02   1.9612839e+02   3.5667794e+01   2.3931484e+02   4.9432000e+00   2.3855839e+02   1.1660662e+02   2.4789194e+02   5.3383226e+00   1.6418645e+02   1.6586702e+02   1.9978355e+02  -1.2289781e+01   1.9898516e+02   1.5502215e+02   5.3652710e+02  -1.0525394e+01   2.5631226e+02  -5.8046581e+00   2.4960871e+02   1.0537755e+01
   3.5895387e+02  -3.8163097e+00   3.5260323e+02   4.1377226e+01   2.5029774e+02   1.9769263e+02   3.7139839e+02   7.9836129e+00   1.8185161e+02   1.1140187e+02   3.4003516e+02   3.0890735e+01   2.6901677e+02   1.0038013e+01   2.4354774e+02   8.2939226e+00   4.3795581e+02   2.8619515e+02   5.2806774e+02   6.0541677e+01   4.2777258e+02   2.8505290e+01   3.6619258e+02   2.9080723e+01   3.3918258e+02   1.7166120e+02   3.5700000e+01   1.0698271e+02   4.2798903e+02   7.4857161e+00   3.8359290e+02   1.0143213e+01   3.5922806e+02   1.7183690e+01   2.2037129e+02   3.5820942e+01   2.2498935e+02   2.3399561e+01   2.6270161e+02   1.2978065e+02   3.7300484e+02   1.5194452e+01   2.1842516e+02  -5.0175613e+00   4.0380806e+02   3.5601935e+00   2.6023742e+02   4.3713290e+00   3.2624323e+02   3.3952155e+01   1.9454677e+02   1.8527400e+02   3.9007032e+02   2.4965342e+01   3.5164677e+02   1.3366374e+02   2.2355226e+02   1.5492227e+02   4.4682065e+02   2.1116606e+01   1.8958968e+02   2.9778637e+02   3.4026742e+02   2.2558284e+01   4.2385288e+02   1.6997262e+01   1.9512194e+02   1.3155444e+02   2.3009452e+02  -2.6883368e+01   3.0096935e+02   2.2597935e+01   3.8542548e+02  -3.1719200e+01   4.2751871e+02   2.7465677e+00   4.1579935e+02   1.5618310e+01   2.6673258e+02  -8.2850581e+00   2.3521968e+02  -3.4536929e+01   3.1372355e+02   4.8237290e+00   7.1283226e+01   9.6974439e+01   3.3170419e+02   1.5882012e+02   3.9607548e+02  -2.4523458e+01   3.2802968e+02  -1.3376148e+01   3.0395288e+02   5.4869262e+01   2.6738226e+02  -7.5312258e+00   2.2765774e+02   1.1825609e+02   2.0357484e+02  -1.1952761e+01   3.7361288e+02   1.1346462e+01   3.4857032e+02  -6.5972387e+00   2.7973774e+02   4.0356465e+01   1.4790032e+02   2.9984959e+02   4.0053032e+02  -2.2921135e+01   4.0077355e+02   1.6903277e+01   2.4000065e+02   5.2994839e-01   3.1785161e+02   4.3763871e+00   2.7825355e+02   4.8316516e+00   3.3472742e+02  -5.1881935e+00   1.7415645e+02   1.1655910e+02   4.1345258e+02  -3.3836258e+00   3.4906000e+02   2.1460361e+01   2.6805774e+02   1.7618606e+01   2.3895419e+02   1.3195923e+01   3.3606387e+02  -4.4800755e+01   3.0080226e+02   3.8990452e+00   1.0421258e+02   1.5439041e+02   2.3336839e+02   9.1185935e+00   1.9374484e+02   1.0588800e+01   2.1207839e+02   1.3491502e+02   2.4089194e+02   1.6898323e+01   1.5475645e+02   1.3534142e+02   2.2821355e+02   9.5581935e-01   3.7655161e+01   1.9645855e+02   5.4904710e+02  -1.9286994e+01   2.5798226e+02   8.8217419e+00   2.0793871e+02  -1.4228645e+01
   3.7333387e+02   6.3232903e+00   3.0815323e+02   1.4533226e+01   3.2467774e+02   5.9072232e+01   4.1434839e+02   2.7447613e+01   1.9720161e+02   9.0923871e+01   3.9521516e+02   3.9646335e+01   3.4658677e+02   2.9824129e+00   3.1321774e+02   2.0032258e-01   4.4745581e+02   2.8881515e+02   5.8171774e+02   5.7609677e+01   4.1196258e+02   8.9600903e+00   3.7933258e+02   2.9979523e+01   3.7898258e+02   1.5307720e+02   1.8550000e+01   1.0015471e+02   4.9569903e+02   8.4089161e+00   3.9302290e+02   4.3388813e+01   3.2551806e+02   1.8690490e+01   2.4370129e+02   5.3845419e+00   2.5193935e+02   1.4563561e+01   1.9365161e+02   1.6395465e+02   3.0287484e+02   1.9534852e+01   2.2151516e+02   7.6352387e+00   3.3351806e+02   2.9943394e+01   2.6809742e+02   2.3792529e+01   2.7638323e+02   2.3560955e+01   1.9587677e+02   2.3297760e+02   4.1845032e+02   1.0694942e+01   3.2202677e+02   8.3323342e+01   2.0412226e+02   1.5375667e+02   3.8178065e+02   2.3459806e+01   1.7768968e+02   2.9235837e+02   3.5150742e+02  -5.3409161e+00   4.2538288e+02   3.6294862e+01   1.6755194e+02   6.4950039e+01   2.5367452e+02  -4.3859768e+01   2.5863935e+02  -6.5856650e+00   4.1256548e+02  -1.9370400e+01   4.8898871e+02   3.2158968e+01   4.2584935e+02  -1.0755690e+01   3.1450258e+02   3.3341935e-02   2.4540968e+02  -1.8022129e+01   3.0715355e+02   8.5893290e+00   5.1903226e+01   6.8624839e+01   2.5508419e+02   1.8180972e+02   3.6769548e+02   2.7426942e+01   3.0954968e+02   2.3922500e+00   3.6857288e+02   5.3609662e+01   3.3633226e+02   3.9527742e+00   2.4408774e+02   1.5761169e+02   2.2410484e+02   2.0248387e+00   3.8238288e+02   1.9024862e+01   3.2343032e+02   6.9843961e+01   3.2054774e+02   5.7116645e+00   1.2343032e+02   2.9790719e+02   3.8030032e+02   5.9872645e+00   3.7658355e+02   3.3268477e+01   2.1371065e+02   5.4431484e+00   3.2195161e+02  -1.0901613e+01   3.0130355e+02   6.9376516e+00   3.1715742e+02  -8.7825935e+00   2.1091645e+02   1.1161830e+02   3.9831258e+02  -1.6362426e+01   3.3339000e+02   3.2713961e+01   2.2129774e+02  -1.9310594e+01   2.8005419e+02   2.8179226e+00   3.8073387e+02  -1.4144355e+01   2.9975226e+02   1.3553045e+01   9.4692581e+01   2.0996201e+02   2.3569839e+02  -1.9778065e+00   2.5079484e+02  -6.3052000e+00   2.3012839e+02   1.4114102e+02   1.9627194e+02   1.2277923e+01   1.9423645e+02   1.4003302e+02   2.0907355e+02  -1.6362981e+01   2.1808516e+02   1.4502415e+02   5.0299710e+02  -1.6529935e+00   2.9002226e+02   2.2585419e+00   2.8831871e+02  -4.3290452e+00
   4.0252387e+02   5.7480903e+00   3.2575323e+02   1.5075226e+01   3.9686774e+02   1.3917032e+01   3.6834839e+02   1.5367613e+01   1.8240161e+02   9.3707871e+01   3.4650516e+02   5.7831355e+00   2.7134677e+02   2.9951613e+01   2.8573774e+02   1.3058723e+01   4.7226581e+02   2.9839035e+02   4.9292774e+02   6.1062877e+01   4.3473258e+02   4.5708490e+01   3.4190258e+02   4.4683923e+01   4.0378258e+02   1.4549320e+02   2.6050000e+01   7.8554710e+01   3.8245903e+02   1.2228116e+01   4.0735290e+02   2.5762413e+01   2.5351806e+02   2.1600490e+01   2.2708129e+02   3.7664142e+01   2.3414935e+02   2.1196761e+01   2.3520161e+02   1.6648065e+02   3.8114484e+02   9.1432516e+00   2.0523516e+02   9.8763871e-01   3.1647806e+02   1.4546594e+01   2.1194742e+02   3.2424529e+01   2.7676323e+02   5.5805548e+00   2.2064677e+02   1.9718600e+02   4.1602032e+02   1.1169342e+01   3.3821677e+02   7.5738142e+01   2.2869226e+02   1.2427107e+02   3.4630065e+02   3.4398206e+01   1.9482968e+02   3.5413717e+02   3.3907742e+02   3.6373484e+01   4.3638288e+02   6.0348615e+00   1.6603194e+02   9.7071639e+01   2.6033452e+02  -6.8225677e+00   2.7563935e+02   1.4054335e+01   3.4080548e+02  -1.5629600e+01   4.1375871e+02   9.8736774e-01   3.8265935e+02  -1.7490490e+01   2.9811258e+02   3.9645419e+00   2.4664968e+02  -2.1361329e+01   3.2624355e+02   1.0212903e-01   8.0373226e+01   8.5057239e+01   2.5032419e+02   1.6719052e+02   3.2282548e+02   8.6541935e-02   3.8464968e+02   1.7664250e+01   3.3638288e+02   5.1034862e+01   2.2047226e+02   1.6981574e+01   2.6270774e+02   7.9452090e+01   2.1214484e+02  -1.3598361e+01   3.3057288e+02   1.3839662e+01   2.3409032e+02   1.0184116e+02   3.2935774e+02   3.1766865e+01   1.1732032e+02   3.0807599e+02   3.6610032e+02   7.3264516e-02   3.6934355e+02  -1.5492323e+01   1.6938065e+02  -1.0104516e+00   3.6238161e+02  -9.9960129e+00   2.7663355e+02  -1.8038748e+01   3.3325742e+02  -9.1105935e+00   1.6982645e+02   1.7728550e+02   3.7807258e+02   5.3067742e+00   2.9287000e+02   2.8105561e+01   2.5239774e+02  -1.7178594e+01   2.6400419e+02  -7.3280774e+00   3.8230387e+02  -2.1459955e+01   2.9642226e+02   4.1199445e+01   5.8452581e+01   2.3729121e+02   2.1346839e+02   4.1405935e+00   2.7365484e+02  -1.6654000e+01   2.4179839e+02   8.6397419e+01   2.4918194e+02   3.2425123e+01   1.7266645e+02   1.3223862e+02   2.1236355e+02  -2.9296181e+01   2.5831516e+02   1.0580575e+02   4.6823710e+02  -1.0621935e+00   2.4279226e+02   2.9226942e+01   2.2784871e+02  -1.1144516e-01
   3.2895387e+02   8.4936903e+00   3.5970323e+02  -2.3407742e+00   3.7867774e+02   1.0182232e+01   3.5410839e+02   6.7968129e+00   1.8075161e+02   9.2289871e+01   3.4615516e+02   2.2161135e+01   2.8839677e+02  -1.6023871e+00   2.7906774e+02   3.6232258e-01   4.1601581e+02   2.6095035e+02   4.8378774e+02   8.2864077e+01   4.1515258e+02   4.4648903e+00   3.4752258e+02   5.0043226e+00   3.7571258e+02   1.6126880e+02   3.6800000e+01   8.6144710e+01   3.3364903e+02   1.4942916e+01   3.7031290e+02   2.5965613e+01   3.1741806e+02   1.6908490e+01   2.2089129e+02   3.7793419e+00   2.1941935e+02   1.5851613e+00   1.8740161e+02   1.9975465e+02   3.7500484e+02   7.6445161e-01   2.5013516e+02  -2.0343613e+00   3.5437806e+02  -8.1554065e+00   2.4071742e+02   5.7929290e+00   2.8029323e+02   1.4381548e+00   1.6321677e+02   1.7940040e+02   3.8264032e+02   1.8749742e+01   3.9273677e+02   7.8666542e+01   1.8817226e+02   1.5023267e+02   3.9768065e+02   6.6178065e+00   1.7725968e+02   3.1235277e+02   3.3484742e+02   1.5801884e+01   4.4785288e+02   3.4647262e+01   1.6579194e+02   1.1214084e+02   2.4524452e+02  -1.2375368e+01   3.4472935e+02   4.5857140e+01   3.4499548e+02  -9.1948000e+00   4.3898871e+02   2.1828968e+01   3.6946935e+02  -2.4529000e-01   3.1559258e+02  -1.1863858e+01   2.6593968e+02  -8.3345290e+00   3.0957355e+02   6.9157290e+00   8.9853226e+01   9.1058839e+01   2.5951419e+02   1.5983532e+02   3.8982548e+02   1.7726542e+01   3.6112968e+02  -5.2141480e+00   3.3600288e+02   7.1305262e+01   2.9199226e+02   2.3599742e+00   3.0589774e+02  -9.4331100e+00   2.3414484e+02  -4.2083613e+00   3.7366288e+02   3.9052462e+01   2.2409032e+02   1.4460116e+02   2.9187774e+02   2.7435265e+01   1.5522032e+02   2.8994399e+02   3.6625032e+02  -1.4888735e+01   4.0024355e+02  -3.9143226e+00   1.9362065e+02   5.9603484e+00   3.2804161e+02  -9.6788129e+00   3.1544355e+02   1.3946452e+01   3.1620742e+02  -2.4556594e+01   1.2968645e+02   1.5859670e+02   3.8821258e+02  -3.6944258e+00   2.9301000e+02   6.3994361e+01   2.2720774e+02   7.6606452e-02   2.6834419e+02  -4.5352774e+00   3.8201387e+02   8.3332450e+00   3.2466226e+02   3.0080245e+01   9.8782581e+01   2.7430481e+02   2.0917839e+02   6.1037935e+00   2.9036484e+02   7.7692000e+00   2.5103839e+02   1.0117822e+02   2.3546194e+02   1.8992723e+01   1.5209645e+02   1.3597422e+02   2.0578355e+02  -2.7197806e+00   2.4131516e+02   1.2621575e+02   4.4271710e+02  -9.3505935e+00   2.7321226e+02   5.8433419e+00   2.8341871e+02   2.1629548e+00
   3.9847387e+02   3.4932090e+01   3.1135323e+02   3.7027226e+01   3.0796774e+02   1.0599032e+01   3.0906839e+02  -2.2199871e+00   2.4175161e+02   7.9509871e+01   3.1933516e+02   1.5426735e+01   3.8472677e+02   1.2261213e+01   3.0111774e+02   1.5878323e+01   4.5558581e+02   2.9441475e+02   5.7506774e+02   5.0991677e+01   4.7420258e+02   2.0120890e+01   2.5100258e+02   2.3385923e+01   4.1004258e+02   1.7399240e+02   1.9750000e+01   9.2608710e+01   3.5198903e+02   2.5257161e+00   3.8854290e+02   2.0697213e+01   3.9022806e+02   2.7613690e+01   2.1565129e+02   2.4528542e+01   2.0877935e+02   1.5596361e+01   1.8455161e+02   1.7428265e+02   3.2660484e+02   2.5636452e+01   2.5889516e+02   1.0264839e+01   3.4742806e+02  -1.6940645e-01   2.5066742e+02  -1.6730710e+00   3.0772323e+02   4.9137548e+00   1.6492677e+02   2.1688360e+02   3.4454032e+02  -4.9622581e+00   3.7616677e+02   1.1675214e+02   2.0550226e+02   1.4236627e+02   3.5754065e+02   3.5359006e+01   1.7330968e+02   3.7256877e+02   3.1250742e+02   1.5779084e+01   4.8709288e+02   1.9648062e+01   1.8579194e+02   4.8070839e+01   2.4833452e+02  -2.2152568e+01   3.2353935e+02  -3.0117665e+01   3.3961548e+02  -1.3724400e+01   4.5336871e+02   2.2718568e+01   4.6513935e+02  -1.5658890e+01   2.7802258e+02  -5.6682581e+00   2.3488968e+02   3.9094710e+00   3.4105355e+02  -1.3126710e+00   8.0803226e+01   7.2742839e+01   2.4379419e+02   1.5161292e+02   3.8519548e+02   8.2769419e+00   3.9035968e+02  -1.1842548e+01   3.6871288e+02   4.8498462e+01   3.5109226e+02   1.5101974e+01   2.8827774e+02  -2.9643510e+01   2.1133484e+02  -8.7235613e+00   3.5695288e+02   4.0389262e+01   2.6824032e+02   1.0106916e+02   3.1082774e+02   7.2492645e+00   1.6122032e+02   3.0799399e+02   4.1630032e+02   1.0587265e+01   3.9477355e+02   1.0003277e+01   2.1085065e+02  -3.1848052e+01   3.0476161e+02   9.1835871e+00   2.8820355e+02  -7.7434839e-01   3.2587742e+02  -2.3240194e+01   1.4382645e+02   1.5627550e+02   3.8993258e+02   2.2217974e+01   3.3696000e+02   4.1478361e+01   2.4748774e+02  -1.6165794e+01   2.4976419e+02  -4.1898877e+01   3.2716387e+02   8.2412450e+00   2.9932226e+02   2.8867445e+01   6.5692581e+01   2.3499201e+02   2.0379839e+02   3.9541935e+00   2.4807484e+02   1.0292400e+01   2.7307839e+02   1.1213502e+02   2.3884194e+02  -1.4847677e+01   1.8647645e+02   1.2742382e+02   2.4340355e+02   3.5006194e+00   2.0984516e+02   1.0815335e+02   5.0061710e+02   1.3867406e+01   1.9955226e+02  -3.3138581e+00   2.4765871e+02  -9.0762452e+00
   3.5209387e+02  -2.6475097e+00   2.9875323e+02  -2.1647742e+00   3.0182774e+02   2.4900232e+01   3.2325839e+02   3.1264813e+01   2.3110161e+02   9.5211871e+01   3.9368516e+02   4.7873548e-01   3.3263677e+02   2.9618413e+01   3.2501774e+02  -8.3677419e-02   4.2889581e+02   2.0335995e+02   4.1235774e+02   3.2078477e+01   4.2949258e+02   4.1267690e+01   3.2486258e+02   1.7237123e+01   4.1838258e+02   2.0252520e+02  -1.7500000e+00   8.6478710e+01   3.7521903e+02   1.3327316e+01   3.6712290e+02   1.9080813e+01   4.1808806e+02   2.8548903e+00   2.2456129e+02   3.7757419e+00   2.0967935e+02   2.0204361e+01   2.3305161e+02   1.3415265e+02   3.5734484e+02   4.3172516e+00   2.3589516e+02   6.0548387e+00   3.4632806e+02  -1.1031406e+01   2.2871742e+02   1.7042929e+01   2.2995323e+02  -1.9294645e+01   1.9173677e+02   1.5397880e+02   3.7354032e+02   1.2187742e+01   3.1892677e+02   1.0895134e+02   2.2303226e+02   1.0086387e+02   4.3197065e+02   2.3304606e+01   1.8049968e+02   3.2137357e+02   3.8650742e+02   5.3390839e+00   4.6409288e+02   1.0818062e+01   1.9665194e+02   7.7812039e+01   2.5924452e+02  -2.7255368e+01   3.3463935e+02   2.9474335e+01   3.0785548e+02   8.5864000e+00   4.2794871e+02   2.5612168e+01   4.2455935e+02  -1.8172490e+01   2.0659258e+02   3.1961419e+00   2.3183968e+02   2.9234710e+00   3.4476355e+02   1.1580529e+01   6.9803226e+01   7.1572839e+01   2.6513419e+02   1.5152572e+02   4.0276548e+02  -2.3086581e+00   3.6145968e+02   6.0494500e+00   3.8185288e+02   7.3827262e+01   2.6090226e+02   6.1771742e+00   3.1703774e+02  -1.4414310e+01   2.0972484e+02   6.5952387e+00   3.4519288e+02  -1.5899938e+01   2.1809032e+02   1.2398116e+02   3.2820774e+02   7.0988645e+00   1.2006032e+02   3.0575679e+02   4.0491032e+02  -1.4121535e+01   3.9086355e+02   1.8646077e+01   2.1519065e+02  -9.4352516e+00   3.1904161e+02   1.5471187e+01   3.3573355e+02   3.6183252e+01   3.3401742e+02  -1.5371394e+01   1.4248645e+02   1.4095270e+02   4.0602258e+02   1.2640774e+01   2.9834000e+02   2.2857961e+01   2.1662774e+02  -6.7869935e+00   2.6500419e+02  -5.9807742e-01   3.6040387e+02   2.9204500e-01   2.9294226e+02   2.2237845e+01   5.2882581e+01   2.0825681e+02   1.9412839e+02   3.1637794e+01   2.5217484e+02  -1.9856000e+00   2.4988839e+02   1.2837022e+02   2.1994194e+02   3.2814323e+01   1.9328645e+02   1.4220902e+02   2.2678355e+02  -1.5879781e+01   2.5689516e+02   1.3310935e+02   5.1937710e+02   1.3666065e+00   2.6717226e+02   1.2365419e+00   3.1236871e+02   6.2269548e+00
   3.2352387e+02   2.9638090e+01   3.0960323e+02   1.2067226e+01   3.1658774e+02   3.8869432e+01   3.4287839e+02   9.8852129e+00   1.5165161e+02   1.1071787e+02   4.8145516e+02   1.0867135e+01   3.3353677e+02   1.8216413e+01   2.5597774e+02   2.0919523e+01   4.1814581e+02   2.1558995e+02   5.3906774e+02   4.4231677e+01   4.5411258e+02   1.4380903e+00   3.6214258e+02   9.9247226e+00   3.2584258e+02   1.6639840e+02   1.4650000e+01   1.0766671e+02   3.5740903e+02   3.6182116e+01   3.7078290e+02   2.9068013e+01   3.5827806e+02   2.6896903e+00   2.1517129e+02   5.7569419e+00   2.3804935e+02  -1.9052387e+00   1.9285161e+02   1.7216865e+02   3.2527484e+02  -3.8714839e-01   2.1289516e+02   1.4944839e+01   3.8032806e+02   2.1288594e+01   2.9861742e+02   1.2109290e+00   2.5643323e+02  -1.9603045e+01   2.0254677e+02   1.7906400e+02   4.2535032e+02   1.5042942e+01   3.6159677e+02   1.2310774e+02   2.1807226e+02   1.7645067e+02   3.8744065e+02   4.6777006e+01   1.7730968e+02   3.0238877e+02   3.0703742e+02   2.5456684e+01   4.8166288e+02   2.8602462e+01   1.6712194e+02   9.1894439e+01   2.0381452e+02  -3.5590968e+01   3.5610935e+02   2.2236735e+01   3.6547548e+02  -1.4503200e+01   4.3084871e+02   1.5860168e+01   4.5389935e+02  -2.4696900e+00   2.6102258e+02  -8.0182581e+00   2.7798968e+02  -2.3578529e+01   3.1510355e+02   1.4853329e+01   6.7613226e+01   9.2218039e+01   2.7136419e+02   1.7083732e+02   4.2763548e+02  -1.4048258e+01   3.3150968e+02   4.8654500e+00   3.9933288e+02   3.9618862e+01   4.1038226e+02  -8.7122581e-01   3.2008774e+02  -2.9848310e+01   2.0610484e+02  -2.9651613e+00   3.1314288e+02   1.2340615e+00   2.2681032e+02   8.6283561e+01   3.3216774e+02   1.8642065e+01   1.5864032e+02   3.3562039e+02   3.1468032e+02   2.9468645e+00   3.7382355e+02  -3.2307226e+00   2.1095065e+02  -6.3860516e+00   2.9423161e+02   1.4695987e+01   2.7820355e+02   8.5456516e+00   3.2506742e+02  -2.6605394e+01   2.1787645e+02   1.1949150e+02   3.9107258e+02   1.8506774e+01   2.8420000e+02   6.5091613e+00   2.0886774e+02  -3.2696194e+01   2.6600419e+02  -4.4880774e+00   3.9278387e+02  -3.4198355e+01   3.2556226e+02   1.0058245e+01   8.8692581e+01   2.1149201e+02   1.7955839e+02   3.2473394e+01   1.6893484e+02  -1.7276400e+01   2.6298839e+02   1.0227222e+02   2.8542194e+02   1.1715923e+01   2.0223645e+02   1.3592302e+02   2.3459355e+02   1.2545419e+01   2.5141516e+02   1.0963775e+02   3.5028710e+02  -2.7726194e+01   2.5026226e+02   4.9193419e+00   1.9145871e+02  -1.3480245e+01
   2.8876387e+02   3.1278890e+01   3.7265323e+02   1.2322581e-01   3.0777774e+02   1.1904232e+01   3.2244839e+02   2.4609613e+01   2.0330161e+02   8.1585871e+01   4.7968516e+02   1.6888735e+01   3.3286677e+02   4.8400129e+00   3.1916774e+02   3.1384323e+01   4.4589581e+02   2.1318995e+02   4.8121774e+02   7.2719677e+01   3.8735258e+02   1.4068890e+01   3.7314258e+02   2.9854723e+01   3.7451258e+02   1.6496480e+02   2.8200000e+01   5.7132710e+01   3.8526903e+02   1.2673316e+01   4.1326290e+02   2.4579613e+01   4.3274806e+02   2.8732090e+01   2.7508129e+02  -1.1258581e+00   2.4541935e+02  -1.4284839e+01   2.5580161e+02   1.3808265e+02   3.4480484e+02  -8.0195484e+00   2.1394516e+02   2.9083871e-01   3.5032806e+02   4.6885935e+00   2.7547742e+02   3.9342129e+01   2.8205323e+02   7.0173548e+00   2.3530677e+02   2.5839320e+02   3.5731032e+02   4.0561419e+00   3.3354677e+02   9.3681742e+01   2.3536226e+02   1.8364747e+02   4.2087065e+02   2.8192606e+01   1.8096968e+02   3.3019597e+02   3.3374742e+02   4.9129884e+01   4.3876288e+02   1.7754462e+01   1.5308194e+02   9.1687639e+01   2.4229452e+02  -4.2809368e+01   2.6948935e+02  -2.0223665e+01   3.5361548e+02  -1.5264400e+01   4.3203871e+02   2.9044968e+01   4.8098935e+02  -1.0736890e+01   2.1635258e+02   2.0365342e+01   2.8117968e+02  -1.7793729e+01   3.9086355e+02   1.1932529e+01   7.3333226e+01   1.0886044e+02   2.7636419e+02   1.1695732e+02   4.1226548e+02  -1.0686581e+00   3.5078968e+02   1.5130500e+00   3.6128288e+02   4.2522862e+01   3.2376226e+02  -9.9162581e-01   3.5151774e+02   1.0537290e+01   2.1495484e+02   7.2268387e+00   3.5623288e+02   3.8306862e+01   2.0505032e+02   1.4154436e+02   2.7878774e+02   9.9124645e+00   1.2532032e+02   3.0275599e+02   4.3134032e+02   2.0004065e+01   3.7086355e+02  -2.6139226e+00   1.9262065e+02   1.6750348e+01   3.0904161e+02   1.0361187e+01   2.8235355e+02   1.0933652e+01   3.2358742e+02  -6.3369935e+00   1.2772645e+02   1.5408350e+02   4.2788258e+02   7.3719742e+00   2.9068000e+02   1.5940761e+01   2.3020774e+02  -2.4023394e+01   2.7234419e+02   2.1574723e+01   4.1835387e+02  -1.7673955e+01   3.2442226e+02   2.5909445e+01   5.2312581e+01   2.0873241e+02   2.1346839e+02   1.9990594e+01   2.4774484e+02   9.3188000e+00   2.6426839e+02   8.9929819e+01   2.7184194e+02   2.0892323e+01   2.3009645e+02   1.7478422e+02   2.4269355e+02   8.0374194e+00   2.4117516e+02   1.0664695e+02   4.3242710e+02   1.0802606e+01   2.4464226e+02   1.9508942e+01   2.7612871e+02  -1.2063845e+01
   2.9819387e+02   1.8094490e+01   3.5860323e+02   1.7047226e+01   3.3182774e+02   1.5030232e+01   3.5230839e+02   2.4320813e+01   2.0530161e+02   6.8625871e+01   4.0221516e+02   4.2036335e+01   2.5910677e+02   1.7260813e+01   2.9625774e+02   3.3457123e+01   3.8770581e+02   2.6702515e+02   3.9085774e+02   6.4298477e+01   3.8515258e+02   8.7648903e+00   3.7671258e+02   1.5709123e+01   4.1991258e+02   1.7473280e+02   2.6800000e+01   6.9944710e+01   3.6798903e+02   4.5757161e+00   4.1712290e+02  -1.8291871e+00   3.4841806e+02  -1.4215097e+00   1.9870129e+02   1.8744542e+01   2.0430935e+02   1.0263961e+01   1.7860161e+02   1.5180865e+02   3.4554484e+02   2.7121252e+01   1.8466516e+02  -1.3176761e+01   3.4971806e+02  -1.6826065e+00   2.5142742e+02   5.0612903e-01   2.6014323e+02  -1.9279845e+01   2.6083677e+02   2.0188080e+02   2.9764032e+02   1.0929742e+01   3.7916677e+02   1.1246214e+02   2.1879226e+02   1.7601307e+02   4.1911065e+02   3.3953406e+01   1.3325968e+02   3.4906277e+02   3.8617742e+02   2.9745484e+01   4.0985288e+02   1.6967262e+01   1.7855194e+02   1.3826004e+02   1.9705452e+02  -2.7900168e+01   2.7829935e+02  -1.4984650e+00   3.4694548e+02   2.4409200e+01   4.2646871e+02   1.3730568e+01   4.2822935e+02   1.5243910e+01   2.8911258e+02   1.6454194e-01   2.6945968e+02  -9.5161290e+00   3.5395355e+02   7.4532903e-01   9.3473226e+01   8.0149239e+01   2.5432419e+02   1.7677052e+02   3.9288548e+02   7.1017419e+00   3.4374968e+02  -1.3748000e-02   2.8266288e+02   1.7002462e+01   2.3818226e+02  -8.1452258e+00   3.6141774e+02  -3.4447100e+00   1.9033484e+02  -6.7035613e+00   3.4452288e+02   2.0573662e+01   1.9124032e+02   1.2807916e+02   2.9630774e+02  -1.2439135e+01   1.4527032e+02   2.4899999e+02   3.7382032e+02   2.1075665e+01   3.8820355e+02  -7.1911226e+00   2.1819065e+02  -2.6725252e+01   3.1395161e+02   7.8783871e+00   3.3716355e+02   2.6828852e+01   3.3372742e+02   8.8518065e+00   1.0144645e+02   1.6023590e+02   4.1860258e+02   1.5114374e+01   3.2263000e+02  -2.3465239e+01   2.3462774e+02  -1.0276994e+01   2.6686419e+02   5.5831226e+00   3.6644387e+02  -9.1155000e-02   3.2118226e+02   1.7738645e+01   2.4312581e+01   2.2230241e+02   2.0879839e+02  -5.0158065e+00   3.0736484e+02  -8.9708000e+00   1.9974839e+02   1.3381142e+02   2.3051194e+02   1.5678723e+01   2.3437645e+02   1.3744182e+02   2.3759355e+02  -1.0224581e+01   1.1403516e+02   1.8543815e+02   4.2690710e+02  -5.0457935e+00   2.7726226e+02   6.2793419e+00   2.3412871e+02  -9.4638452e+00
   3.8033387e+02   6.0032903e+00   3.4455323e+02   2.7221226e+01   3.7158774e+02   4.4749432e+01   3.9068839e+02   6.8204129e+00   2.3625161e+02   5.1449871e+01   4.2521516e+02   1.6836335e+01   2.7482677e+02   3.8573213e+01   2.4911774e+02   2.4468323e+01   4.7164581e+02   1.4318995e+02   5.4092774e+02   4.7442877e+01   3.8201258e+02   2.7446090e+01   3.6814258e+02   2.0634723e+01   3.3878258e+02   1.5349320e+02   4.5450000e+01   8.6852710e+01   3.3336903e+02   2.5585316e+01   4.0731290e+02   3.4675613e+01   3.9517806e+02   1.3307690e+01   2.3717129e+02   5.3369419e+00   2.0693935e+02   1.7473561e+01   2.6795161e+02   1.4056065e+02   3.0840484e+02   4.2924516e+00   2.2327516e+02  -1.1255613e+00   3.2128806e+02   6.8217935e+00   2.6809742e+02   9.8252903e-01   2.8343323e+02   1.9616955e+01   2.1573677e+02   2.0333880e+02   3.2254032e+02   5.7477419e+00   3.5740677e+02   8.1682942e+01   1.9788226e+02   1.6383587e+02   3.8354065e+02   6.2419006e+01   1.4687968e+02   3.0992317e+02   3.8031742e+02  -8.3557161e+00   4.4442288e+02   9.2166154e-01   2.1241194e+02   7.6841239e+01   1.7433452e+02  -4.3182568e+01   3.3153935e+02   3.0123350e+00   3.5604548e+02  -2.2798800e+01   3.9679871e+02   2.2824168e+01   3.7932935e+02   1.4725910e+01   2.7545258e+02   2.3727342e+01   3.1855968e+02  -1.9304129e+01   3.7657355e+02  -2.8242710e+00   9.3283226e+01   7.5784439e+01   2.7603419e+02   1.4784372e+02   3.8488548e+02   2.1801742e+01   3.4188968e+02   1.1465050e+01   3.2495288e+02   6.6239262e+01   3.2147226e+02   6.5715742e+00   3.3370774e+02   2.7342090e+01   2.1205484e+02  -7.8211613e+00   3.7280288e+02  -2.6387385e+00   2.3681032e+02   1.2977356e+02   2.9354774e+02  -3.8218335e+01   1.5464032e+02   3.0109039e+02   4.2277032e+02   3.5396645e+00   4.1567355e+02  -1.8187226e+00   2.2281065e+02   8.6514839e-01   3.0519161e+02   8.1491871e+00   3.0463355e+02   1.0101252e+01   3.4196742e+02   7.8026065e+00   1.3268645e+02   1.8802670e+02   4.1845258e+02   2.8026374e+01   2.9934000e+02   1.6297961e+01   1.8224774e+02  -2.7846594e+01   2.7076419e+02   1.7841123e+01   3.3097387e+02  -3.1923555e+01   3.2799226e+02   6.7638452e+00   4.9782581e+01   2.2093481e+02   1.8998839e+02   1.4488994e+01   1.9626484e+02  -5.8428000e+00   2.4598839e+02   1.0720222e+02   2.5094194e+02   2.7374323e+01   1.9089645e+02   1.6383022e+02   2.2217355e+02   8.1990194e+00   2.0265516e+02   1.3353855e+02   3.7623710e+02   1.9437806e+01   2.6502226e+02   6.3085419e+00   3.0145871e+02  -2.2470245e+01
   3.8509387e+02   1.7812490e+01   3.3425323e+02   4.6452258e+00   3.1572774e+02   1.1748232e+01   3.4491839e+02   1.4722013e+01   1.9310161e+02   1.0335187e+02   4.5092516e+02   2.2839535e+01   3.5386677e+02   1.6160013e+01   2.6330774e+02  -4.9568774e+00   5.9083581e+02   3.1774748e+01   4.5642774e+02   7.8052877e+01   3.7720258e+02   2.8930890e+01   3.7971258e+02   3.4849123e+01   3.6551258e+02   1.2335480e+02   3.8600000e+01   1.1370071e+02   3.6407903e+02   3.3838516e+01   4.2612290e+02   3.4600813e+01   4.0546806e+02   7.4844903e+00   1.9541129e+02   1.0487742e+01   2.3172935e+02   1.9860361e+01   1.9590161e+02   1.6292465e+02   3.2914484e+02   3.8973252e+01   1.7532516e+02  -3.7956129e-01   3.8756806e+02  -7.6060645e-01   2.4847742e+02   6.6921290e+00   3.0243323e+02   2.3436955e+01   2.1678677e+02   2.5087480e+02   3.1597032e+02   3.0983342e+01   2.9097677e+02   9.1327342e+01   2.1765226e+02   2.0110427e+02   4.1649065e+02   6.5930065e+00   1.7406968e+02   3.8188797e+02   3.6084742e+02  -3.7081161e+00   4.4985288e+02   2.1917262e+01   1.7660194e+02   8.6846039e+01   2.2952452e+02  -5.0457768e+01   3.4548935e+02   6.9633500e-01   3.4223548e+02  -2.6940000e+00   4.5146871e+02   1.4870568e+01   4.1146935e+02  -1.0035290e+01   2.8464258e+02  -9.2878581e+00   2.9293968e+02  -6.9245290e+00   4.2386355e+02   6.7225290e+00   9.0993226e+01   8.1067639e+01   2.2284419e+02   1.7366892e+02   3.4144548e+02   5.2694194e-01   3.4593968e+02   4.2410500e+00   3.4780288e+02   6.4981262e+01   3.1757226e+02  -2.7864258e+00   3.0708774e+02  -1.8668310e+01   2.0872484e+02  -1.2747613e+00   3.6871288e+02   1.1028462e+01   2.0938032e+02   8.5677961e+01   2.9287774e+02  -1.7024735e+01   1.2880032e+02   3.1905759e+02   3.9053032e+02  -1.7541135e+01   3.7982355e+02   1.9629277e+01   2.0738065e+02   2.5695484e+00   3.1461161e+02   1.9915587e+01   2.8058355e+02   1.3695252e+01   3.1601742e+02  -3.5913935e+00   1.3696645e+02   1.8239430e+02   4.3183258e+02  -1.9440258e+00   2.9096000e+02  -1.0816387e+00   2.0115774e+02  -3.2129394e+01   2.5148419e+02  -1.3226477e+01   2.7935387e+02   7.7604500e-01   3.5532226e+02   1.3247445e+01   8.2552581e+01   2.5045321e+02   2.1727839e+02   2.0545794e+01   3.2507484e+02  -3.7276000e+00   2.1765839e+02   1.1846862e+02   2.9437194e+02  -9.5700774e+00   2.4080645e+02   1.3821742e+02   2.1707355e+02   2.0517019e+01   1.0174516e+02   1.5395135e+02   3.7194710e+02   2.1100645e-01   2.8088226e+02   4.2709742e+01   2.5203871e+02  -2.8966452e+00
   3.5838387e+02   1.4139290e+01   2.9300323e+02   1.2345226e+01   3.7296774e+02   1.2359032e+01   3.7591839e+02   2.8672013e+01   1.8700161e+02   1.0153987e+02   3.3874516e+02   1.5993935e+01   3.1610677e+02   8.0308129e+00   2.9344774e+02  -1.3028077e+01   6.1370581e+02   1.1695148e+01   4.8342774e+02   5.7892877e+01   4.2754258e+02   3.1853690e+01   3.2510258e+02   1.5217923e+01   4.1724258e+02   1.4554640e+02   2.0950000e+01   1.0251271e+02   3.5074903e+02   2.0574916e+01   3.6950290e+02   2.1220413e+01   3.1584806e+02   8.1840903e+00   2.2851129e+02   2.0459742e+01   2.7862935e+02   1.0318361e+01   1.9850161e+02   1.4021665e+02   2.6160484e+02   1.4706452e+01   2.0032516e+02   2.8380439e+01   4.2809806e+02  -2.1863006e+01   2.5171742e+02   1.8392929e+01   3.2724323e+02  -6.6978452e+00   2.3735677e+02   2.4689920e+02   3.3835032e+02   1.8242942e+01   2.7430677e+02   8.5140942e+01   2.0750226e+02   1.8591627e+02   3.9011065e+02   2.0133406e+01   2.1282968e+02   3.4797717e+02   3.4831742e+02   6.1542839e+00   4.8904288e+02   1.0012062e+01   1.5988194e+02   7.5613639e+01   2.2371452e+02  -4.1182968e+01   4.0386935e+02  -1.0824065e+01   3.6366548e+02   7.3516000e+00   4.4170871e+02   3.9181368e+01   4.3303935e+02  -2.7330890e+01   2.9950258e+02   7.0933419e+00   2.9374968e+02  -2.1932903e-01   3.3838355e+02   1.4800929e+01   9.5043226e+01   9.0933639e+01   2.6146419e+02   1.4452932e+02   4.4238548e+02   6.3917419e+00   3.0893968e+02   3.4631050e+01   4.0266288e+02   6.8352462e+01   2.8671226e+02   3.8323742e+00   2.9594774e+02  -3.9487110e+01   2.2824484e+02  -1.9836361e+01   3.6747288e+02   3.0077662e+01   2.1852032e+02   1.0794676e+02   3.2492774e+02   1.8031265e+01   1.2611032e+02   3.0164279e+02   3.5501032e+02  -4.4695355e+00   3.9882355e+02   4.5792774e+00   2.2195065e+02  -1.6116052e+01   3.2938161e+02  -5.4960129e+00   2.8063355e+02  -6.0287484e+00   3.2067742e+02   1.2258065e+00   1.2420645e+02   1.8303510e+02   4.2174258e+02  -2.3682581e-01   3.2177000e+02   2.0503561e+01   2.1705774e+02  -1.9921394e+01   2.9172419e+02   1.1164323e+01   3.1197387e+02  -4.0635550e+00   3.3237226e+02   2.0703445e+01   6.9742581e+01   2.9757801e+02   2.0793839e+02   1.5772994e+01   3.4503484e+02   1.9535600e+01   2.5260839e+02   1.4896262e+02   3.1384194e+02   2.6772323e+01   2.0475645e+02   1.3191142e+02   2.0640355e+02  -9.9193806e+00   1.5493516e+02   2.2431615e+02   3.7647710e+02   2.9418606e+01   2.6502226e+02   3.2788542e+01   2.6850871e+02  -1.0974245e+01
   3.4600387e+02   8.6496903e+00   2.5160323e+02   1.3370723e+02   3.8763774e+02   3.1655432e+01   4.0653839e+02   2.9742413e+01   2.2145161e+02   7.6383871e+01   2.7768516e+02   1.9048735e+01   2.4620677e+02   1.0912813e+01   2.6459774e+02   1.9229923e+01   6.3251581e+02   3.0190348e+01   4.6342774e+02   5.5212877e+01   4.5782258e+02   2.6571290e+01   2.4476258e+02   4.0751226e+00   3.6671258e+02   1.9385880e+02   3.9850000e+01   1.0665071e+02   4.3521903e+02   2.7107316e+01   4.0869290e+02   3.1325213e+01   2.9193806e+02   4.1368903e+00   2.0979129e+02   1.8287342e+01   2.2130935e+02  -8.0460387e+00   2.2320161e+02   1.5409065e+02   3.7880484e+02   4.0660452e+01   2.4842516e+02   2.1242439e+01   3.0166806e+02   7.5813935e+00   2.1713742e+02   7.7293290e+00   2.6938323e+02   7.7909548e+00   1.5326677e+02   1.9838640e+02   3.3588032e+02   2.0105419e+00   3.3887677e+02   9.4355342e+01   2.2198226e+02   1.5075787e+02   3.8987065e+02   1.2012606e+01   2.0020968e+02   3.4374677e+02   4.0179742e+02   1.0205884e+01   4.4542288e+02   5.3461662e+01   1.8912194e+02   1.0965444e+02   2.6876452e+02  -2.5686968e+01   3.5325935e+02   1.4744735e+01   3.7961548e+02   1.2560000e-01   4.6846871e+02   4.8750568e+01   4.4760935e+02   9.3351000e-01   2.4269258e+02  -1.0461858e+01   1.9493968e+02  -3.1452903e-01   3.5348355e+02   5.3529290e+00   8.6563226e+01   7.7612039e+01   2.3893419e+02   1.6338172e+02   3.2844548e+02  -3.3030581e+00   3.4326968e+02   1.1465200e-01   3.6909288e+02   7.1658062e+01   3.1757226e+02   5.2135742e+00   3.8075774e+02  -2.7371910e+01   2.0914484e+02   6.8816387e+00   3.8223288e+02   2.0176862e+01   4.1024032e+02   2.1089161e+01   3.0273774e+02   9.8064645e+00   1.4585032e+02   2.6643359e+02   3.9563032e+02  -1.4949135e+01   3.8948355e+02   1.4264774e+00   1.8985065e+02  -1.4648052e+01   3.3233161e+02  -3.1620129e+00   3.1196355e+02  -7.2514839e-01   3.4629742e+02   4.1620645e-01   1.4134645e+02   1.6271390e+02   4.3250258e+02   3.4662374e+01   2.7334000e+02   1.3997961e+01   2.5191774e+02  -3.8190194e+01   2.7253419e+02   1.3229523e+01   3.6863387e+02  -1.5456355e+01   2.0489226e+02  -2.7288155e+01   5.7882581e+01   2.4061681e+02   2.2379839e+02  -1.6458065e+00   1.2212484e+02   3.7848400e+01   2.2131839e+02   9.0315819e+01   3.3242194e+02  -6.1407742e-01   2.2885645e+02   1.4107342e+02   2.2483355e+02   1.6376219e+01   6.7225161e+01   1.9652295e+02   3.6352710e+02   2.1174606e+01   2.5831226e+02   1.9795342e+01   1.9455871e+02  -7.5382452e+00
   3.2414387e+02  -1.3031510e+01   2.5190323e+02   1.3713323e+02   3.7934774e+02   7.4586323e+00   3.7415839e+02   7.4728129e+00   1.9730161e+02   7.6415871e+01   3.7762516e+02   4.7035355e+00   2.5210677e+02   5.3908129e+00   3.1097774e+02   9.0395226e+00   5.9426581e+02   2.9570348e+01   4.5849774e+02   2.4967277e+01   4.1630258e+02   3.4228903e+00   2.2333258e+02   2.1509523e+01   3.6818258e+02   1.8934120e+02   3.3100000e+01   8.9440710e+01   4.3759903e+02   1.8626916e+01   4.1331290e+02   3.1815613e+01   3.2555806e+02  -1.2742710e+01   2.3256129e+02  -1.8242581e+00   2.5772935e+02  -1.4479639e+01   2.4805161e+02   1.2605265e+02   4.2500484e+02   1.9904452e+01   2.4127516e+02  -1.1565561e+01   2.7890806e+02  -2.3078065e+00   2.6194742e+02   1.6904529e+01   2.7981323e+02   6.3365548e+00   1.9578677e+02   1.7908480e+02   3.5854032e+02   3.0767742e+01   3.3192677e+02   1.0514134e+02   2.1536226e+02   1.4614747e+02   4.0978065e+02   9.2198065e+00   2.4011968e+02   3.4636397e+02   3.4441742e+02   1.8516284e+01   4.7533288e+02   3.3828862e+01   1.7255194e+02   1.0289004e+02   2.2709452e+02  -2.5543368e+01   3.3653935e+02   2.2412335e+01   3.3961548e+02  -9.6244000e+00   4.1351871e+02   2.0386568e+01   7.1617935e+02  -7.0320900e+00   2.5440258e+02   7.3213419e+00   2.9140968e+02  -3.4892129e+01   3.0524355e+02  -1.1827871e+01   8.1613226e+01   9.6908039e+01   2.4593419e+02   1.7325172e+02   3.0544548e+02   7.9769419e+00   3.2074968e+02   1.3726250e+01   2.8504288e+02   6.0332062e+01   3.7557226e+02  -5.2364258e+00   3.0827774e+02  -1.2953510e+01   2.2919484e+02  -2.3612903e-03   3.5200288e+02   1.4975262e+01   3.7990032e+02   9.7463613e+00   2.8449774e+02   2.3405665e+01   1.4743032e+02   3.0435719e+02   3.7444032e+02   1.0976065e+01   3.8624355e+02   1.4635677e+01   2.0995065e+02   2.2394839e-01   3.1728161e+02  -5.7180129e+00   3.3196355e+02  -6.4151484e+00   3.2739742e+02   1.2358206e+01   1.3191645e+02   1.8398830e+02   3.9012258e+02   1.8242774e+01   3.2387000e+02   3.8556129e-01   2.2120774e+02   1.5696606e+01   2.7510419e+02   9.7339226e+00   3.2140387e+02  -1.3157955e+01   3.4637226e+02  -3.6065548e+00   9.1642581e+01   2.5430601e+02   2.1236839e+02   1.6268594e+01   2.5150484e+02   1.2068000e+01   2.3936839e+02   1.1278182e+02   3.1080194e+02   5.7965523e+01   2.2494645e+02   1.5553622e+02   2.1912355e+02  -5.8869806e+00   1.6327516e+02   2.0502895e+02   4.7304710e+02  -1.8066994e+01   2.6207226e+02   1.9404542e+01   2.7684871e+02  -2.5031445e+01
   4.0766387e+02  -3.8031097e+00   2.1210323e+02   1.4411723e+02   2.7582774e+02   2.9460232e+01   3.0358839e+02   1.9928413e+01   2.3945161e+02   1.1544387e+02   2.8286516e+02   2.5524335e+01   3.0920677e+02   3.5281290e-01   3.6411774e+02   6.2183226e+00   5.8176581e+02   4.0570348e+01   4.9842774e+02   1.3272877e+01   4.9111258e+02   1.7768090e+01   3.8686258e+02   1.0897123e+01   3.6591258e+02   1.6392280e+02   3.0650000e+01   1.0368671e+02   4.8336903e+02   3.7055316e+01   3.7716290e+02   3.4327613e+01   3.8346806e+02   1.1244490e+01   2.5965129e+02   2.0248542e+01   1.9877935e+02   1.8976361e+01   2.1045161e+02   1.3091065e+02   3.3327484e+02   2.5772852e+01   2.5223516e+02   8.1776387e+00   3.1042806e+02   3.1880594e+01   2.4699742e+02   3.5340529e+01   2.2800323e+02   1.2961355e+01   2.3816677e+02   1.7616440e+02   3.0564032e+02   6.6959742e+01   3.7564677e+02   1.1860374e+02   2.0236226e+02   1.4542747e+02   4.1230065e+02   5.0018206e+01   1.8873968e+02   3.6628437e+02   3.0698742e+02   7.0068387e-01   4.7109288e+02   2.2358062e+01   1.9303194e+02   8.8151639e+01   2.5667452e+02  -4.5049768e+01   3.7620935e+02   2.1818735e+01   2.2889548e+02   1.5233200e+01   4.5841871e+02   2.6744568e+01   6.6441935e+02  -2.8791290e+01   2.6645258e+02  -1.6312658e+01   2.8379968e+02  -2.5233290e+00   3.3943355e+02   1.8476929e+01   8.0473226e+01   6.4769239e+01   2.6674419e+02   1.7163692e+02   3.4476548e+02   4.2331342e+01   3.2254968e+02  -4.5577480e+00   2.9785288e+02   7.1977262e+01   2.0538226e+02   1.9858774e+01   3.7451774e+02   1.5987290e+01   2.5467484e+02   8.1892387e+00   3.6890288e+02   3.4813262e+01   2.7095032e+02   2.9422361e+01   1.9511774e+02   1.0886065e+01   1.6953032e+02   3.2958919e+02   3.9244032e+02   3.1726065e+01   3.9753355e+02   2.5062477e+01   1.7919065e+02   2.9647484e+00   3.3247161e+02   1.6296787e+01   3.3768355e+02   9.1272516e+00   3.3063742e+02   2.9289006e+01   1.2129645e+02   1.5664790e+02   4.1045258e+02   3.7096374e+01   3.1282000e+02   4.5095613e+00   2.5115774e+02   1.3640606e+01   2.8391419e+02   2.2559123e+01   2.8011387e+02  -1.3894755e+01   3.1251226e+02   1.2772245e+01   7.6262581e+01   2.7853641e+02   2.2503839e+02   1.7684994e+01   2.5574484e+02   2.3868800e+01   2.7179839e+02   9.1377419e+01   2.6294194e+02   5.8274323e+01   2.0880645e+02   1.6382742e+02   2.3274355e+02   1.5163419e+01   1.0146516e+02   2.4378375e+02   5.9413710e+02   9.8658065e+00   2.8983226e+02   1.6373742e+01   2.8584871e+02  -1.0314452e+00
   3.8057387e+02   1.0654090e+01   2.7180323e+02   1.4659123e+02   3.1901774e+02   2.1005032e+01   3.0387839e+02   2.7815213e+01   2.0140161e+02   1.1348787e+02   2.7815516e+02   2.4131135e+01   3.3891677e+02   4.4460129e+00   3.3535774e+02  -1.9240877e+01   6.5558581e+02  -4.4652516e+00   5.2228774e+02   3.5284077e+01   4.1058258e+02   1.2880490e+01   3.6024258e+02   2.8367226e+00   3.6384258e+02   1.6261840e+02   1.8050000e+01   5.6444710e+01   3.8807903e+02   2.5885161e+00   3.6345290e+02   2.2844413e+01   2.6289806e+02   2.8320090e+01   2.1427129e+02   1.8789419e+00   2.4777935e+02   3.3786361e+01   1.9085161e+02   1.0422865e+02   4.3047484e+02   6.1268516e+00   2.2370516e+02   8.4100387e+00   3.5671806e+02  -2.2672606e+01   2.7666742e+02   7.5869290e+00   3.0819323e+02   1.0396155e+01   2.3330677e+02   2.0298320e+02   3.3997032e+02   5.0253342e+01   4.1040677e+02   9.3672942e+01   2.0674226e+02   1.5969707e+02   3.9701065e+02   8.9614065e+00   2.0820968e+02   3.5687677e+02   3.0917742e+02   1.7145484e+01   4.9795288e+02   1.9969262e+01   1.7984194e+02   7.8826839e+01   2.4938452e+02  -4.2846568e+01   3.5963935e+02   4.7143350e+00   3.1366548e+02   1.2616000e+00   4.6517871e+02   5.5253768e+01   3.9322935e+02  -5.7660900e+00   2.5554258e+02   7.7001419e+00   2.9383968e+02  -1.5665290e+00   3.3253355e+02  -1.8210710e+00   6.0993226e+01   8.8467639e+01   2.9822419e+02   1.3144852e+02   3.3582548e+02   3.2546542e+01   3.5026968e+02   1.7514650e+01   3.1004288e+02   6.5912062e+01   2.4242226e+02   3.4035574e+01   3.4346774e+02   9.4129000e-01   2.1700484e+02   2.7732839e+01   3.2880288e+02   1.7261262e+01   3.3666032e+02   1.2115561e+01   2.2882774e+02  -6.5707355e+00   1.2648032e+02   3.3992319e+02   3.8963032e+02   1.6708645e+00   3.8739355e+02   2.2923677e+01   2.1690065e+02  -1.4382052e+01   2.9904161e+02  -1.0258813e+01   3.0744355e+02  -1.2453548e+01   3.2534742e+02  -1.2247794e+01   1.2291645e+02   1.9260830e+02   4.4874258e+02   1.2313174e+01   3.5739000e+02   2.4223961e+01   2.4434774e+02  -9.8145935e+00   2.1857419e+02   1.1786323e+01   2.4501387e+02  -1.8666755e+01   3.4061226e+02   1.1442452e+00   7.9122581e+01   2.8210761e+02   2.3341839e+02   7.8745935e+00   1.8717484e+02  -1.0925600e+01   2.6893839e+02   1.4517622e+02   2.2003194e+02  -5.8287742e-01   1.7561645e+02   1.4552262e+02   2.4136355e+02  -5.8561806e+00   4.2705161e+01   2.4029455e+02   4.4628710e+02   1.0073806e+01   2.3636226e+02   2.6121342e+01   2.3426871e+02  -2.5575045e+01
   3.6305387e+02   2.7095690e+01   2.3575323e+02   1.8672523e+02   2.9129774e+02   2.8272632e+01   2.9863839e+02  -5.5587097e-02   2.0000161e+02   1.2514987e+02   4.7039516e+02   4.8751935e+01   3.6158677e+02   1.5202413e+01   3.1316774e+02   1.0394323e+01   6.1801581e+02   3.5100348e+01   5.5714774e+02   3.8425277e+01   4.4220258e+02   3.4630890e+01   2.4971258e+02   6.6791226e+00   4.2731258e+02   2.0174080e+02   2.7800000e+01   8.9664710e+01   4.4959903e+02   7.3369161e+00   4.0345290e+02  -7.3055871e+00   2.8060806e+02   1.7193290e+01   2.2627129e+02   9.7289419e+00   2.1983935e+02   1.5291561e+01   2.1005161e+02   1.7409265e+02   4.5960484e+02   2.0866452e+01   2.1499516e+02   5.7768387e+00   4.2413806e+02  -3.1662065e+00   2.5142742e+02   1.5696129e+01   2.8991323e+02   2.3578555e+01   2.3349677e+02   2.1915800e+02   3.8597032e+02   9.5343342e+01   3.9445677e+02   9.0288942e+01   2.1688226e+02   1.5678587e+02   3.8168065e+02   1.9327806e+01   1.9677968e+02   3.6383117e+02   3.1784742e+02   4.3921884e+01   4.6352288e+02   1.1913662e+01   1.5336194e+02   6.7515239e+01   2.0457452e+02  -6.6791768e+01   2.8634935e+02  -2.2324650e+00   3.0980548e+02  -1.5669600e+01   4.2941871e+02   3.4924568e+01   4.3070935e+02  -1.8094490e+01   2.8483258e+02  -1.3783058e+01   2.7974968e+02  -1.0093290e+00   3.6615355e+02   8.6932903e-01   9.3233226e+01   9.9078439e+01   2.7584419e+02   1.7309892e+02   3.0413548e+02   3.4141742e+01   3.7312968e+02   1.2585850e+01   3.0976288e+02   7.7694462e+01   3.5152226e+02   1.0117574e+01   3.6489774e+02  -9.0031100e+00   2.2533484e+02   1.4926439e+01   3.9323288e+02  -6.0831385e+00   2.9214032e+02   1.1437161e+01   2.8835774e+02   1.8856865e+01   1.5532032e+02   2.9540599e+02   5.2358032e+02   1.2664865e+01   3.5496355e+02   4.2038077e+01   2.6581065e+02  -2.1548516e+00   3.5342161e+02  -1.3329213e+01   3.2296355e+02  -7.0351484e+00   2.9872742e+02   1.5018065e+00   2.2696645e+02   8.6284297e+01   4.8717258e+02   2.3238774e+01   2.9130000e+02   2.6801161e+01   2.6339774e+02   4.4714065e+00   2.5415419e+02   3.1409923e+01   3.1016387e+02   1.8221250e+01   3.2289226e+02   2.9701845e+01   6.6452581e+01   2.3241121e+02   2.4231839e+02   2.0022594e+01   3.1441484e+02  -2.7748000e+00   2.1855839e+02   9.6156619e+01   2.4156194e+02  -6.6852774e+00   2.5675645e+02   2.2461419e+01   2.4559355e+02   2.2354194e+00   1.5008516e+02   1.8393415e+02   4.5518710e+02   9.4118065e+00   2.5645226e+02   1.4374142e+01   2.4436871e+02   9.1869548e+00
   3.6466387e+02   1.6256890e+01   2.4720323e+02   1.4135923e+02   3.0634774e+02   6.6386323e+00   3.4153839e+02   2.1462413e+01   2.1805161e+02   7.5155871e+01   4.6133516e+02  -1.2832645e+00   3.0953677e+02   3.7706413e+01   2.7444774e+02   1.9391923e+01   6.2620581e+02   1.0945148e+01   5.5171774e+02   4.6289677e+01   4.5177258e+02   1.1965290e+01   2.4343258e+02   1.6711523e+01   4.5491258e+02   1.8593280e+02   1.8650000e+01   4.3846710e+01   4.2907903e+02   5.4485161e+00   4.0445290e+02   2.2904413e+01   3.4541806e+02  -1.3711510e+01   2.3317129e+02   1.6569419e+00   2.4062935e+02   2.6283613e+00   2.1475161e+02   1.4401665e+02   4.4800484e+02   1.1264452e+01   2.0561516e+02  -8.0276129e-01   3.5923806e+02  -1.3494206e+01   2.3313742e+02   4.1093290e+00   2.7548323e+02  -5.3670452e+00   2.2859677e+02   2.4365000e+02   4.2407032e+02   7.6575342e+01   3.4035677e+02   1.1927694e+02   2.0169226e+02   1.4300107e+02   4.4001065e+02   4.3141406e+01   1.8254968e+02   3.5011957e+02   3.7593742e+02   3.5646839e+00   4.3666288e+02   1.2732462e+01   1.6517194e+02   8.4190439e+01   1.9105452e+02  -1.6900168e+01   3.2782935e+02  -1.8310865e+01   3.5980548e+02  -2.0429600e+01   3.8032871e+02   3.6231768e+01   4.1260935e+02  -1.1696490e+01   2.7769258e+02   2.7381419e+00   2.2198968e+02  -2.8818529e+01   3.3805355e+02   1.0017329e+01   7.9663226e+01   7.3214039e+01   2.7732419e+02   1.4655052e+02   3.1694548e+02   1.9236942e+01   3.8074968e+02  -4.5937480e+00   3.6847288e+02   6.8517662e+01   2.4247226e+02   5.8915742e+00   3.6484774e+02   1.2760890e+01   2.2448484e+02   3.3244387e+00   4.1242288e+02   3.2331662e+01   2.8928032e+02   1.5335961e+01   2.9682774e+02   4.8419265e+01   1.4843032e+02   2.9669719e+02   4.8768032e+02  -4.2231355e+00   2.9434355e+02   8.3676774e+00   2.2843065e+02   1.2645548e+01   3.6500161e+02   1.2794387e+01   3.1630355e+02   9.7876516e+00   3.0325742e+02   1.4759406e+01   1.1534645e+02   1.9464390e+02   4.5569258e+02   3.2427174e+01   2.5101000e+02   1.5544361e+01   2.9577774e+02   9.4510065e+00   2.6119419e+02   2.4667226e+00   3.2449387e+02  -8.0251550e+00   3.4270226e+02   3.0587045e+01   6.4932581e+01   2.7515281e+02   2.6769839e+02   2.4612194e+01   2.9936484e+02  -5.7608000e+00   2.1788839e+02   1.0340022e+02   3.0813194e+02   1.7091226e+00   3.0166645e+02   2.4678619e+01   2.9012355e+02   1.6723019e+01   8.3705161e+01   1.8048455e+02   4.5142710e+02   1.1712606e+01   2.4798226e+02   3.4531742e+01   2.7412871e+02  -7.2838452e+00
   3.0771387e+02   1.8192890e+01   2.5270323e+02   1.7416923e+02   3.0215774e+02   4.5303832e+01   3.4634839e+02   3.0607613e+01   2.1655161e+02   8.4375871e+01   4.6986516e+02   1.2034335e+01   2.8943677e+02   2.1884413e+01   2.8316774e+02   7.6543226e+00   5.7945581e+02   6.9875148e+01   4.6706774e+02   3.0561677e+01   4.2125258e+02   2.1256890e+01   3.0262258e+02   3.3256323e+01   3.2691258e+02   1.6824280e+02   7.2500000e+00   7.0108710e+01   4.5740903e+02   1.1852116e+01   4.1650290e+02   5.1041290e-01   3.9979806e+02  -8.2019097e+00   2.2917129e+02   4.9694194e-01   2.2167935e+02   2.5564361e+01   1.8640161e+02   1.6963465e+02   3.7580484e+02   6.7704516e+00   2.1047516e+02  -9.2915613e+00   3.6066806e+02   2.1481394e+01   1.9337742e+02   2.3901290e+00   2.6448323e+02   1.3372955e+01   1.9616677e+02   2.1495440e+02   2.9007032e+02   7.3775342e+01   3.5968677e+02   1.2354054e+02   2.1260226e+02   1.3507827e+02   3.9706065e+02   1.8527406e+01   1.9630968e+02   3.9648877e+02   3.4312742e+02   1.1809484e+01   4.7342288e+02   2.9451662e+01   1.8665194e+02   7.5422039e+01   2.1238452e+02  -8.4165677e+00   3.4653935e+02  -1.9187665e+01   2.9885548e+02  -6.4636000e+00   3.4536871e+02   3.6748568e+01   4.9384935e+02  -1.2525690e+01   2.9635258e+02  -3.1846581e+00   2.5712968e+02  -3.2497290e+00   3.6681355e+02   1.2526529e+01   1.1052323e+02   7.6505239e+01   2.7389419e+02   1.2039492e+02   3.1007548e+02   2.0856542e+01   4.2078968e+02  -4.5569480e+00   3.6423288e+02   7.3426862e+01   2.3857226e+02  -3.3664258e+00   3.6151774e+02   6.8729000e-01   2.3924484e+02  -1.4716361e+01   4.2266288e+02   3.5852462e+01   2.8571032e+02  -9.8584387e+00   2.5625774e+02   3.1664865e+01   1.4017032e+02   2.6824799e+02   4.4720032e+02   1.1395265e+01   3.3424355e+02  -7.3943226e+00   2.2381065e+02   1.2445148e+01   3.5180161e+02   8.5603871e+00   3.2758355e+02   2.5265252e+01   3.0906742e+02  -4.0853935e+00   1.2868645e+02   1.9262670e+02   4.7441258e+02   2.1309574e+01   3.1039000e+02   2.3363961e+01   2.9162774e+02  -2.0556994e+01   2.3538419e+02   1.7341523e+01   3.3649387e+02  -2.0555155e+01   3.7504226e+02  -2.2801548e+00   7.6642581e+01   1.5707601e+02   2.2417839e+02   1.4663794e+01   2.7874484e+02  -1.0612000e+00   2.2784839e+02   1.3651342e+02   2.1546194e+02   6.8327226e+00   3.0899645e+02   1.9232219e+01   2.7531355e+02   1.7427819e+01   2.6365161e+01   2.0536175e+02   4.9542710e+02   9.2606452e-02   2.2755226e+02   1.2976142e+01   2.3988871e+02   1.6535484e-01
   2.9209387e+02   4.1112490e+01   2.5945323e+02   1.5562923e+02   3.4105774e+02   1.4861832e+01   3.3330839e+02   9.6908129e+00   2.2170161e+02   9.5213871e+01   3.5739516e+02  -9.0806452e-01   3.2963677e+02  -4.9515871e+00   2.8540774e+02   9.9512258e-01   5.6395581e+02   5.8305148e+01   5.3221774e+02   7.6489677e+01   4.0654258e+02  -1.6086310e+01   2.9119258e+02   1.4410723e+01   3.6738258e+02   1.9700520e+02   2.1500000e+01   1.0511871e+02   3.9069903e+02   4.9989161e+00   3.8078290e+02   2.4128013e+01   3.7960806e+02   2.2363290e+01   2.1127129e+02   1.6308942e+01   2.3593935e+02   1.0053561e+01   2.0610161e+02   1.4925865e+02   4.6687484e+02   1.2684852e+01   2.0856516e+02   2.8431239e+01   4.1709806e+02   1.4496994e+01   2.0637742e+02   2.3490129e+01   2.8100323e+02   2.2571355e+01   2.0335677e+02   2.3247920e+02   3.0402032e+02   5.2369342e+01   3.9511677e+02   1.1004614e+02   2.1312226e+02   1.2923667e+02   4.0401065e+02   3.1921406e+01   1.6725968e+02   3.7891277e+02   3.6879742e+02   3.6515884e+01   4.7152288e+02   2.1373662e+01   1.6650194e+02   9.4894039e+01   2.7143452e+02  -2.8710568e+01   2.6539935e+02   7.1035350e+00   3.3909548e+02  -3.0012800e+01   4.2241871e+02   2.2244568e+01   7.1479935e+02  -1.2201690e+01   3.1621258e+02   6.9465419e+00   2.2126968e+02   2.2390710e+00   3.7176355e+02   6.7005290e+00   7.7943226e+01   1.0873164e+02   2.5951419e+02   1.4240532e+02   2.9451548e+02   2.6601342e+01   3.8383968e+02  -2.9409480e+00   3.8914288e+02   8.1244062e+01   1.7418226e+02   7.7847742e+00   3.3499774e+02   1.3808890e+01   2.4562484e+02   1.0493239e+01   4.1519288e+02   2.1500062e+01   2.9590032e+02   2.8963613e+00   2.9282774e+02   2.6499265e+01   1.3159032e+02   2.7299439e+02   4.2244032e+02   2.6856065e+01   3.4467355e+02   2.0061277e+01   2.5533065e+02  -8.4564516e+00   3.7361161e+02   3.4675587e+01   2.9735355e+02   2.9583652e+01   3.1444742e+02  -3.5755794e+01   1.2844645e+02   1.6159590e+02   4.4988258e+02   4.0751974e+01   3.4282000e+02   2.5439561e+01   3.1177774e+02  -6.8899355e-01   2.8876419e+02  -7.1188774e+00   3.9311387e+02   7.2052450e+00   3.4666226e+02   1.4180245e+01   9.5552581e+01   2.4584321e+02   2.5074839e+02   2.0348194e+01   2.8417484e+02   2.2264400e+01   2.0922839e+02   1.0728302e+02   2.6280194e+02   7.3355226e+00   3.0747645e+02   2.6643819e+01   2.2674355e+02   1.4023419e+01   5.3895161e+01   1.6372935e+02   4.3013710e+02   7.6058065e+00   2.7240226e+02   4.8581419e+00   2.0517871e+02  -1.9717845e+01
   3.7328387e+02   1.1237290e+01   2.5700323e+02   1.6687523e+02   3.1301774e+02  -8.5649677e+00   3.4177839e+02   3.1493213e+01   2.0210161e+02   9.2181871e+01   2.7633516e+02   1.1686735e+01   3.3877677e+02  -2.1627871e+00   3.0273774e+02   1.1038723e+01   6.0951581e+02   2.5220348e+01   4.8199774e+02   4.8937277e+01   4.3135258e+02  -8.5511097e+00   4.0429258e+02  -7.5372774e+00   3.3884258e+02   1.8428840e+02   3.7500000e+00   9.7888710e+01   4.3612903e+02   1.8694516e+01   3.6269290e+02   2.6765213e+01   3.1784806e+02  -9.7859097e+00   1.8108129e+02   2.5294142e+01   2.1746935e+02   8.0511613e+00   2.0180161e+02   1.6485265e+02   4.3794484e+02   1.7269252e+01   2.0947516e+02   5.9843871e-01   3.9513806e+02   1.3633794e+01   2.7266742e+02   1.4236929e+01   2.7224323e+02   8.3721548e+00   1.8316677e+02   1.8285440e+02   3.2288032e+02   2.2150542e+01   4.1083677e+02   1.0040854e+02   2.1031226e+02   1.5217147e+02   4.1620065e+02   2.6326206e+01   1.7625968e+02   3.3685277e+02   3.2107742e+02   2.8333484e+01   4.2542288e+02   3.6251662e+01   2.5808194e+02   4.6427639e+01   2.7305452e+02  -4.5170168e+01   3.3001935e+02   7.7039350e+00   3.4975548e+02   1.5644000e+00   4.4098871e+02   4.1998968e+01   6.0308935e+02   5.0151100e+00   3.0235258e+02   1.9245342e+01   2.3531968e+02  -1.4314929e+01   3.5743355e+02   1.2606929e+01   1.0385323e+02   8.0318839e+01   2.4122419e+02   1.2791852e+02   3.1601548e+02  -2.5586581e+00   3.8735968e+02  -5.2625480e+00   3.8566288e+02   6.6572462e+01   3.0371226e+02   1.9372374e+01   3.7218774e+02  -2.6863100e+00   2.5281484e+02   1.3728039e+01   3.9933288e+02   3.0238862e+01   2.4414032e+02   1.6567161e+01   3.3411774e+02   2.0726065e+01   1.3611032e+02   2.9526279e+02   3.3539032e+02   1.8340065e+01   3.5348355e+02   2.6496477e+01   2.6176065e+02  -1.1920852e+01   3.8333161e+02   8.8979871e+00   3.3406355e+02   7.5568516e+00   3.1253742e+02   9.2070065e+00   1.6387645e+02   1.2533150e+02   4.6855258e+02   2.3158374e+01   3.0968000e+02   6.5520761e+01   2.7810774e+02  -5.6653935e+00   2.4291419e+02   1.8069123e+01   3.2721387e+02  -2.3092755e+01   3.5875226e+02   1.8693045e+01   9.0692581e+01   2.4818201e+02   2.0374839e+02   2.5058194e+01   2.7107484e+02   1.7692400e+01   2.1803839e+02   1.4243822e+02   2.9037194e+02   6.2699226e+00   2.3051645e+02   3.8506194e+00   2.2578355e+02   2.3870219e+01   6.0845161e+01   1.9079335e+02   4.5904710e+02  -1.2896994e+01   2.5174226e+02   8.8009419e+00   2.8279871e+02  -1.2507445e+01
   3.9824387e+02  -2.4189510e+01   2.7935323e+02   1.7468723e+02   4.2620774e+02   8.4798323e+00   4.3539839e+02   2.2763613e+01   1.8790161e+02   5.5917871e+01   2.3892516e+02   4.9195355e+00   3.0234677e+02   3.0941613e+01   2.7654774e+02   1.8653923e+01   6.4426581e+02   3.4880348e+01   5.3692774e+02   6.1042877e+01   4.6039258e+02   2.2275690e+01   3.3790258e+02  -4.6160774e+00   4.1964258e+02   1.1955440e+02   2.7450000e+01   8.8342710e+01   4.0750903e+02   2.0894116e+01   3.7616290e+02   4.1597613e+01   2.8122806e+02   5.7369032e-01   2.2813129e+02   3.0440142e+01   2.2341935e+02   2.1475161e+01   2.0940161e+02   1.6529465e+02   3.7200484e+02  -1.5855548e+01   2.3180516e+02   1.8620387e+00   3.3928806e+02   6.3571794e+01   2.9509742e+02   2.6732529e+01   3.1362323e+02  -1.6608245e+01   2.4778677e+02   1.8915480e+02   3.4202032e+02   3.1619342e+01   3.8026677e+02   1.2337414e+02   2.1017226e+02   1.4223267e+02   4.2278065e+02   1.1279806e+01   1.8396968e+02   3.4804597e+02   3.6745742e+02   8.9293084e+01   4.1209288e+02   3.0280615e+00   2.0522194e+02   6.5366439e+01   2.6609452e+02  -2.6763368e+01   3.4967935e+02   5.3211350e+00   2.7885548e+02   1.0046400e+01   4.2832871e+02   1.9961768e+01   5.0655935e+02  -1.6824900e+00   2.6173258e+02   1.3584942e+01   2.4236968e+02  -1.5688929e+01   3.6300355e+02   2.4501329e+01   9.4853226e+01   4.5948839e+01   2.0432419e+02   1.4934052e+02   3.7032548e+02   1.5906542e+01   4.0388968e+02   1.2265050e+01   3.5400288e+02   7.0155262e+01   3.3280226e+02   1.8095174e+01   3.3865774e+02   8.7560900e+00   2.3900484e+02   3.9728387e+00   3.9038288e+02   4.1954862e+01   2.9128032e+02  -1.7394039e+01   2.9382774e+02   2.7849265e+01   1.2911032e+02   2.8740279e+02   3.7520032e+02   7.3052645e+00   3.4734355e+02   1.9697677e+01   2.1947065e+02   1.6172348e+01   3.6542161e+02   1.9570787e+01   3.1335355e+02   2.0873652e+01   3.3025742e+02   4.4594065e+00   1.3620645e+02   1.5364510e+02   5.1526258e+02  -5.1984258e+00   2.9972000e+02   1.0317561e+01   3.0691774e+02  -7.3019355e-01   2.6329419e+02  -9.0812774e+00   3.9544387e+02  -4.2601155e+01   3.2923226e+02   2.8864645e+01   7.4162581e+01   1.6884441e+02   2.3827839e+02   1.1535794e+01   2.1484484e+02   2.3330800e+01   2.2907839e+02   1.2131502e+02   2.5342194e+02   1.7605923e+01   2.4028645e+02   3.3539019e+01   2.2888355e+02   2.1432219e+01   1.0515161e+01   1.8452975e+02   4.5671710e+02  -2.3760594e+01   2.7698226e+02   2.2161742e+01   2.9607871e+02  -1.5039845e+01
   3.1676387e+02  -1.2861110e+01   2.2615323e+02   1.6104323e+02   4.1301774e+02   1.9155032e+01   4.1006839e+02   1.3410013e+01   2.0265161e+02   3.9737871e+01   3.0450516e+02   1.4023135e+01   3.0267677e+02   7.2521290e-01   2.7230774e+02   3.5373123e+01   6.4183581e+02   3.7014748e+01   5.0942774e+02   2.7242877e+01   4.3163258e+02   2.2096490e+01   2.2710258e+02   2.8017923e+01   5.0971258e+02   6.3088800e+01   2.2250000e+01   5.7408710e+01   3.8159903e+02   1.6726916e+01   4.1716290e+02   5.5076129e+00   3.1698806e+02  -1.0057110e+01   2.1065129e+02   1.0268542e+01   2.0498935e+02   1.1419561e+01   2.2360161e+02   1.4900865e+02   4.4167484e+02  -1.9169148e+01   2.1913516e+02   1.1305639e+01   3.3247806e+02  -1.4163406e+01   2.8313742e+02  -7.9306710e+00   2.9129323e+02   7.0381548e+00   2.6059677e+02   2.5090000e+02   3.1973032e+02   1.1682542e+01   3.4330677e+02   1.0571094e+02   2.1803226e+02   1.3464387e+02   4.0482065e+02   1.3096606e+01   1.9106968e+02   3.1138797e+02   3.6841742e+02   4.7066284e+01   3.9471288e+02   3.2328462e+01   1.4350194e+02   4.5734039e+01   2.5081452e+02  -2.3110968e+01   3.6510935e+02  -1.4773265e+01   2.9985548e+02  -2.2393600e+01   4.3655871e+02   2.3163368e+01   5.3894935e+02   3.8163100e+00   2.5421258e+02   5.5265419e+00   2.2274968e+02  -2.9779329e+01   3.2648355e+02   1.7942929e+01   1.3466323e+02   8.1940387e+00   2.1427419e+02   1.4154452e+02   3.7844548e+02   8.0669419e+00   3.6269968e+02   1.1900250e+01   3.4280288e+02   5.2951262e+01   2.7466226e+02   3.8646374e+01   3.9603774e+02  -6.7843100e+00   1.9757484e+02   8.8572387e+00   3.6347288e+02   5.2827662e+01   3.0343032e+02  -7.4660387e+00   3.3658774e+02   2.3568465e+01   1.6101032e+02   3.0890079e+02   3.5068032e+02   1.6216865e+01   3.7005355e+02   1.2830877e+01   2.1338065e+02   2.9139548e+01   3.5419161e+02   2.7519187e+01   2.8011355e+02   1.6152852e+01   2.8806742e+02   7.5446065e+00   1.6010645e+02   1.1078310e+02   5.0174258e+02   2.5531742e+00   3.2130000e+02   2.5211161e+01   2.6200774e+02  -1.1377394e+01   3.1362419e+02   3.2232258e-01   3.5687387e+02  -2.7555550e+00   3.0270226e+02   2.1270452e+00   6.2972581e+01   2.3230961e+02   2.2636839e+02   4.0298594e+01   1.7384484e+02   2.2520800e+01   1.9598839e+02   1.3134222e+02   2.6099194e+02   1.2530323e+01   2.2894645e+02   1.6496219e+01   2.2426355e+02   1.8081819e+01   1.9593516e+02   1.2484615e+02   4.8442710e+02   1.5782606e+01   2.1245226e+02   1.2994142e+01   2.6869871e+02  -1.9949445e+01
   3.7700387e+02   9.9796903e+00   2.7305323e+02   1.4599123e+02   4.1005774e+02   1.0001832e+01   3.5768839e+02   1.3320413e+01   2.0420161e+02   1.1116387e+02   2.7980516e+02   3.0119135e+01   3.2853677e+02   3.1426413e+01   3.0340774e+02   2.3885123e+01   6.1389581e+02   2.7369948e+01   4.0506774e+02   6.7381677e+01   4.2220258e+02   1.3760890e+01   2.5886258e+02   3.5757123e+01   4.9771258e+02   9.0648800e+01   3.0100000e+01   7.9730710e+01   3.8702903e+02   1.7482516e+01   3.4669290e+02   1.4045213e+01   3.0274806e+02   1.9372090e+01   1.9498129e+02   1.7332142e+01   2.5167935e+02   1.5374361e+01   1.5665161e+02   1.6611465e+02   4.7754484e+02   1.8361252e+01   2.4589516e+02   7.7348387e+00   2.9456806e+02   1.6293935e+00   3.0913742e+02   1.3129329e+01   2.8748323e+02   7.0529548e+00   1.6859677e+02   1.9997000e+02   3.6988032e+02   6.7820542e+01   3.9411677e+02   9.4506142e+01   1.6460226e+02   1.2311827e+02   3.9716065e+02   3.3659406e+01   1.7954968e+02   3.4039957e+02   3.6841742e+02   4.6976284e+01   5.0195288e+02   5.2269262e+01   1.8822194e+02   8.7966439e+01   2.5124452e+02  -3.6235368e+01   3.9991935e+02  -2.6980650e+00   3.2013548e+02  -1.7206000e+01   5.2203871e+02   2.1564968e+01   4.5884935e+02   1.1554310e+01   3.0673258e+02  -1.0150581e+00   2.8150968e+02  -2.1010129e+01   3.1205355e+02   7.1473290e+00   1.2099323e+02   1.0097639e+01   2.7460419e+02   1.2890812e+02   3.4507548e+02   2.3366542e+01   3.9088968e+02   1.8075050e+01   4.3761288e+02   4.3606462e+01   2.4390226e+02   1.1637174e+01   3.7379774e+02  -1.5385110e+01   2.0591484e+02  -1.0859961e+01   4.1576288e+02   2.6454462e+01   3.6371032e+02   6.6215613e+00   3.9001774e+02   3.4824065e+01   1.4159032e+02   3.2119439e+02   4.0120032e+02   5.0526452e-01   4.3258355e+02   1.7688477e+01   1.9814065e+02   2.5408748e+01   3.3961161e+02   1.6585587e+01   3.3130355e+02   5.2976516e+00   3.7615742e+02   2.4574065e+00   1.2653645e+02   2.3393870e+02   4.5221258e+02  -4.4258065e-03   3.1325000e+02   2.0325161e+01   2.9786774e+02  -3.8619355e-01   2.9653419e+02   7.6395226e+00   3.6297387e+02  -1.4293555e+01   3.4223226e+02   4.1624645e+01   7.5742581e+01   2.3085801e+02   2.4031839e+02   1.2652594e+01   3.4122484e+02   1.6370400e+01   2.3522839e+02   1.4540302e+02   2.6656194e+02   1.9694723e+01   2.6137645e+02   2.5471819e+01   2.0798355e+02   4.8142194e+00   3.1465161e+01   1.9271375e+02   4.2071710e+02  -3.1450594e+01   2.3898226e+02   7.0117419e+00   2.8412871e+02   3.4361548e+00
   3.3485387e+02   1.2501690e+01   2.7340323e+02   2.1836323e+02   3.7724774e+02   5.6766323e+00   3.5772839e+02   2.4572129e+00   2.2945161e+02   8.4393871e+01   2.8327516e+02  -1.5846452e-01   3.1986677e+02   2.9780013e+01   2.9978774e+02   1.3174723e+01   5.6776581e+02   5.7000348e+01   5.1128774e+02   4.2594077e+01   4.4225258e+02   1.7196890e+01   2.4371258e+02   2.5159123e+01   5.1138258e+02   8.8885200e+01   1.6800000e+01   8.3344710e+01   3.9631903e+02   2.0219316e+01   3.6845290e+02   8.1144129e+00   2.6141806e+02   4.5384903e+00   2.0784129e+02   6.3933419e+00   2.2877935e+02   2.5786361e+01   1.8335161e+02   1.3702865e+02   4.8014484e+02   2.0493252e+01   2.4308516e+02  -5.6036129e-01   3.6299806e+02   3.2254994e+01   3.0294742e+02  -2.3754710e+00   3.0043323e+02   1.5406955e+01   1.9673677e+02   2.2328880e+02   2.5964032e+02   1.1234974e+02   3.9592677e+02   8.8121342e+01   2.1426226e+02   1.3056547e+02   4.1163065e+02   8.3118065e+00   1.5535968e+02   3.3219477e+02   3.0974742e+02   4.1719884e+01   4.4100288e+02   9.1452615e+00   2.9141194e+02   2.4141239e+01   2.4490452e+02  -4.0258168e+01   4.1048935e+02  -5.3036650e+00   3.5704548e+02  -1.8788000e+00   4.7994871e+02   3.1172168e+01   3.7022935e+02   2.9553910e+01   3.1135258e+02   1.4665342e+01   2.3921968e+02  -4.1969290e+00   3.4357355e+02   2.1715729e+01   1.3656323e+02   1.0322039e+01   2.8803419e+02   1.1836372e+02   3.8994548e+02   1.3086942e+01   4.0031968e+02   1.2840650e+01   3.3952288e+02   7.0883662e+01   2.4080226e+02   1.5355174e+01   3.6108774e+02  -2.1783100e+00   2.1895484e+02  -9.0431613e+00   3.6238288e+02   3.2624862e+01   4.1866032e+02   2.2255613e+00   3.5001774e+02   3.3924065e+01   1.4175032e+02   3.3918159e+02   3.2910032e+02   2.9133265e+01   4.5672355e+02   4.4272774e+00   2.2771065e+02  -8.6685161e-01   3.3814161e+02   5.0331871e+00   3.1858355e+02  -2.3947484e+00   3.3172742e+02   8.8618065e+00   1.4539645e+02   2.0061990e+02   4.4779258e+02  -6.5608258e+00   3.2972000e+02   2.8157561e+01   2.6853774e+02  -6.7497935e+00   2.9562419e+02   1.8432323e+01   3.5916387e+02  -1.2875500e-01   3.4932226e+02   2.0537445e+01   6.8972581e+01   1.8739961e+02   2.3341839e+02   2.5734594e+01   3.2098484e+02   9.5096000e+00   2.3507839e+02   9.9605019e+01   2.8327194e+02   2.0937923e+01   2.7442645e+02   2.4577819e+01   2.0888355e+02   1.1172219e+01   1.8960516e+02   1.4082255e+02   3.9542710e+02  -3.5427394e+01   2.4812226e+02   1.1900542e+01   2.2498871e+02   2.4547355e+01
   4.0633387e+02  -7.3167097e+00   2.9520323e+02   1.3586923e+02   3.1524774e+02   1.6736632e+01   2.5991839e+02   1.8902013e+01   1.7825161e+02   1.0958987e+02   3.2603516e+02   2.7950735e+01   3.3896677e+02   2.0252013e+01   2.8830774e+02   2.2903123e+01   5.8570581e+02   1.9005148e+01   3.7135774e+02   5.5358477e+01   3.8620258e+02   1.3730890e+01   3.0205258e+02   4.0619226e+00   5.3271258e+02   7.7048800e+01   3.3300000e+01   1.1282471e+02   3.6317903e+02   2.8250516e+01   3.9016290e+02   1.3427613e+01   2.6170806e+02   1.9135290e+01   2.0460129e+02   7.7025419e+00   2.3183935e+02   1.8901561e+01   1.8660161e+02   1.1986865e+02   5.2080484e+02   1.4570452e+01   2.2047516e+02   6.2884387e+00   3.3132806e+02  -1.5514065e+00   3.0156742e+02  -8.5050710e+00   2.6310323e+02   4.2433548e+00   2.2502677e+02   2.1616560e+02   2.2907032e+02   1.1127534e+02   4.0311677e+02   9.4976142e+01   2.0969226e+02   1.4331107e+02   3.9839065e+02   3.8801006e+01   1.8273968e+02   3.3776437e+02   2.7255742e+02   2.2695084e+01   4.2214288e+02   2.7984062e+01   1.5231194e+02   7.3509239e+01   2.0914452e+02  -6.0487368e+01   4.1934935e+02  -1.3492465e+01   2.5404548e+02  -2.3348800e+01   4.9536871e+02   2.1408568e+01   6.2732935e+02  -6.6840900e+00   2.9154258e+02   1.3200142e+01   2.3926968e+02  -5.9109290e+00   3.1581355e+02   9.4665290e+00   1.4461323e+02   5.2580387e+00   2.9689419e+02   1.9779492e+02   4.7376548e+02   1.9191342e+01   3.8626968e+02   1.6824650e+01   3.5580288e+02   6.9821262e+01   2.3771226e+02   1.7792374e+01   3.9618774e+02  -1.5746310e+01   2.1624484e+02   1.9653639e+01   3.3671288e+02   1.5348462e+01   4.1800032e+02   1.3608361e+01   2.9358774e+02   8.1984645e+00   1.6459032e+02   4.3424439e+02   3.1482032e+02   2.2605665e+01   4.8567355e+02   1.2011277e+01   2.5304065e+02  -1.6893252e+01   2.9571161e+02  -2.1824129e+00   3.0649355e+02   5.4724516e+00   3.5110742e+02   1.3551406e+01   1.6548645e+02   1.6854270e+02   4.1236258e+02   2.4513574e+01   3.5234000e+02   1.7347961e+01   2.1239774e+02  -1.5688594e+01   3.0624419e+02  -3.2772774e+00   3.3835387e+02  -1.3793955e+01   2.8904226e+02  -1.5350155e+01   8.3402581e+01   2.5996521e+02   2.2150839e+02   2.2687394e+01   2.9255484e+02   1.8784000e+01   2.8588839e+02   1.4258022e+02   2.3851194e+02   1.3128723e+01   2.4804645e+02   2.9728219e+01   2.5488355e+02   1.6772219e+01   2.2427516e+02   2.1395895e+02   4.1642710e+02  -1.3727394e+01   2.9393226e+02   1.6045742e+01   3.0493871e+02  -4.1786452e+00
   3.9924387e+02   2.6870490e+01   2.3910323e+02   1.5035723e+02   2.8710774e+02   2.3747832e+01   3.1382839e+02   8.7292129e+00   2.2585161e+02   8.1731871e+01   4.8433516e+02   3.2286735e+01   3.3891677e+02   6.8260129e+00   2.9087774e+02   6.6975226e+00   6.0139581e+02   5.9929948e+01   5.8392774e+02   4.9072877e+01   3.9039258e+02   3.2585690e+01   2.3181258e+02   1.7541123e+01   4.7951258e+02   9.6434800e+01   2.6400000e+01   1.3147671e+02   3.6802903e+02   9.9525161e+00   3.8840290e+02   3.8188413e+01   3.6703806e+02   8.2788903e+00   1.8256129e+02   1.2175742e+01   2.4972935e+02   5.9503613e+00   1.5040161e+02   1.1896465e+02   4.0767484e+02  -1.5509148e+01   2.0237516e+02   4.4564387e+00   3.8066806e+02   8.1713935e+00   2.6242742e+02  -5.7038710e+00   2.8210323e+02  -6.4166452e+00   2.4864677e+02   1.9289600e+02   2.4516032e+02   1.5074814e+02   3.8178677e+02   8.5012542e+01   2.1841226e+02   1.3404347e+02   4.2535065e+02   9.8842065e+00   1.6735968e+02   3.4504477e+02   3.1855742e+02   4.8585084e+01   4.5847288e+02   2.2766154e-01   1.6198194e+02   7.7305639e+01   2.2067452e+02  -3.9699768e+01   4.0234935e+02   1.1975350e+00   2.9004548e+02  -1.1468800e+01   4.4198871e+02   2.5208968e+01   4.0565935e+02  -1.5570490e+01   2.6916258e+02  -8.6694581e+00   2.2188968e+02  -2.2000529e+01   3.2557355e+02  -7.4270968e-02   1.3047323e+02  -2.2807613e+00   3.4427419e+02   1.8000452e+02   4.8076548e+02   1.4011342e+01   3.4793968e+02   1.8410500e+00   3.2709288e+02   7.0778062e+01   3.4914226e+02   2.4307974e+01   3.7399774e+02   3.4598890e+01   2.1695484e+02   3.0596839e+01   3.1776288e+02   2.9524462e+01   4.4343032e+02   2.5003961e+01   3.4092774e+02   8.7912645e+00   1.6332032e+02   3.8182599e+02   3.0220032e+02   2.5235265e+01   4.1148355e+02   3.6946477e+01   2.4424065e+02  -7.6192516e+00   2.8885161e+02   1.1763871e+00   3.7539355e+02   2.3720452e+01   3.5767742e+02   8.7858065e+00   1.7082645e+02   1.7411550e+02   3.8231258e+02  -2.6372426e+01   3.6972000e+02   1.3875613e+00   2.1410774e+02   4.9846065e+00   3.2662419e+02   2.1092323e+01   2.9654387e+02   2.1740850e+01   3.2280226e+02   1.0039045e+01   7.4972581e+01   2.7953961e+02   1.9227839e+02   3.7065794e+01   3.0217484e+02   2.0394400e+01   2.8336839e+02   1.3045182e+02   2.4332194e+02   2.9743923e+01   2.5332645e+02   2.1215819e+01   2.5102355e+02  -4.9189806e+00   2.7870516e+02   1.8750455e+02   4.4247710e+02  -9.3813935e+00   3.1264226e+02   2.7308942e+01   2.7145871e+02   1.1119755e+01
   3.5276387e+02   1.5538890e+01   2.8765323e+02   1.7887323e+02   3.6958774e+02   1.5199432e+01   3.3839839e+02   2.3333613e+01   1.7080161e+02   9.2685871e+01   3.8698516e+02   4.5484735e+01   3.0067677e+02   4.3652129e+00   2.9878774e+02  -3.3652774e+00   5.8758581e+02  -8.3525161e-01   5.2014774e+02   6.7455277e+01   4.0654258e+02   4.1343690e+01   2.3781258e+02   2.3111123e+01   5.0998258e+02   6.4067200e+01   1.2450000e+01   7.7592710e+01   5.1145903e+02   3.0148116e+01   3.7231290e+02   2.2615613e+01   3.8746806e+02  -7.0755097e+00   2.5265129e+02   2.5808542e+01   2.1493935e+02   1.0435613e+00   1.3385161e+02   1.6288865e+02   3.7900484e+02   9.9844516e+00   1.9713516e+02   4.2056387e+00   3.6918806e+02   2.6419794e+01   2.9585742e+02   3.5381729e+01   2.9934323e+02   1.3344155e+01   2.2840677e+02   2.3656520e+02   2.1854032e+02   1.3515774e+02   3.3535677e+02   6.1536942e+01   1.7850226e+02   1.3295627e+02   3.9616065e+02   3.3219406e+01   1.5854968e+02   3.3774957e+02   3.1426742e+02   4.5878284e+01   4.1400288e+02   1.6205262e+01   1.7331194e+02   4.1259239e+01   2.2595452e+02  -4.8642168e+01   4.0658935e+02  -1.3801665e+01   3.4828548e+02  -4.9880000e+00   3.8227871e+02   7.8357677e+00   5.5351935e+02  -9.0192900e+00   3.0678258e+02   1.7009419e+00   2.3140968e+02  -9.0921290e+00   3.5415355e+02   1.9349329e+01   1.7285323e+02   7.8988387e+00   3.2265419e+02   2.2187412e+02   3.5013548e+02   3.5651742e+01   3.1897968e+02   4.6777850e+01   3.3980288e+02   6.7671262e+01   4.0109226e+02   4.6871974e+01   3.6332774e+02   6.0224900e+00   2.4091484e+02   1.2060039e+01   3.5161288e+02   3.9866462e+01   3.6981032e+02   4.0463561e+01   3.6582774e+02  -1.6720735e+01   1.3559032e+02   3.8046439e+02   2.9501032e+02   2.6190465e+01   4.2286355e+02   3.9896077e+01   2.2104065e+02  -7.4232516e+00   3.3357161e+02   3.1068787e+01   3.6068355e+02   2.6427252e+01   3.2796742e+02   5.1626065e+00   1.2958645e+02   1.5593470e+02   3.7079258e+02   3.2079174e+01   3.6515000e+02   2.0553161e+01   1.9415774e+02  -1.6093935e+00   2.9724419e+02   2.6827226e+00   2.9478387e+02   6.4516450e+00   3.7361226e+02   1.5024245e+01   7.5312581e+01   2.6270241e+02   1.8893839e+02   6.7299355e-01   2.7626484e+02   3.5172000e+00   2.8679839e+02   1.0746742e+02   2.7642194e+02   4.1245923e+01   2.3404645e+02   3.5808219e+01   2.5907355e+02   7.9670194e+00   2.8055516e+02   2.2749655e+02   5.0566710e+02   2.7223406e+01   2.7621226e+02   2.3603342e+01   1.9617871e+02   5.3522155e+01
   3.4414387e+02   1.9708490e+01   3.2300323e+02   1.9604523e+02   3.1777774e+02  -2.7557677e+00   2.9168839e+02   2.6904129e+00   1.8325161e+02   1.1223987e+02   4.0098516e+02   1.6484735e+01   2.9320677e+02   1.9128129e+00   2.5916774e+02   4.6144323e+01   5.7295581e+02   3.5455148e+01   4.4206774e+02   3.9061677e+01   3.9525258e+02   1.7436890e+01   2.5448258e+02   3.2347523e+01   5.0624258e+02   1.2729640e+02   3.0650000e+01   1.0468671e+02   3.8036903e+02   2.5345316e+01   4.2364290e+02   6.5319213e+01   4.5531806e+02   5.4064903e+00   2.6198129e+02   2.7321419e+00   2.2367935e+02   7.6436129e-01   1.4775161e+02   1.7587665e+02   4.5474484e+02   3.7852516e+00   2.2304516e+02   7.6528387e+00   3.8442806e+02   1.8490594e+01   2.0766742e+02   5.3869290e+00   2.6095323e+02   2.9985355e+01   2.6287677e+02   2.4604760e+02   2.0050032e+02   1.6803094e+02   3.5135677e+02   1.1163694e+02   2.2412226e+02   1.3887667e+02   4.3968065e+02   5.9407806e+01   1.7363968e+02   3.1635237e+02   3.4526742e+02   4.2968284e+01   4.5304288e+02   2.7942062e+01   2.1608194e+02   3.3977639e+01   2.5590452e+02  -7.5681677e+00   3.0244935e+02  -7.3304650e+00   2.2751548e+02  -9.7064000e+00   3.8484871e+02   2.8160168e+01   4.2127935e+02  -1.4050090e+01   3.3659258e+02   1.9406142e+01   2.1093968e+02   5.7854710e+00   3.9215355e+02  -1.0120671e+01   1.6713323e+02  -4.2635613e+00   3.1636419e+02   2.0213732e+02   3.9794548e+02   1.7446942e+01   3.0393968e+02   7.2610500e+00   3.2219288e+02   4.4600062e+01   2.4318226e+02   3.3884774e+01   2.9703774e+02   8.7556900e+00   2.6919484e+02  -2.6323613e+00   3.7966288e+02   9.6724615e+00   3.0362032e+02   5.4687613e+00   3.3025774e+02   7.2648645e+00   1.7880032e+02   3.2884759e+02   2.7682032e+02  -1.0924335e+01   3.7372355e+02   4.6117277e+01   2.1043065e+02  -2.1044516e+00   3.4871161e+02   1.9857587e+01   3.4087355e+02   4.1672052e+01   3.4439742e+02   1.2188206e+01   1.7663645e+02   1.4346070e+02   3.9564258e+02   3.2311742e+00   3.1034000e+02   1.6797961e+01   2.0543774e+02  -1.8321794e+01   3.0553419e+02   6.0595226e+00   3.0501387e+02   1.7232450e+00   4.1161226e+02   4.5844245e+01   4.1312581e+01   2.1709241e+02   1.8074839e+02   1.6328194e+01   3.3131484e+02   4.8232000e+00   2.5484839e+02   1.3221342e+02   2.2303194e+02   2.5847123e+01   2.1837645e+02   9.1518194e+00   2.1826355e+02   5.8018194e+00   2.5727516e+02   1.8212895e+02   5.4418710e+02  -6.6681935e+00   2.6931226e+02   1.0345342e+01   1.9026871e+02   7.5424955e+01
   3.2752387e+02   3.6080903e+00   3.0870323e+02   2.0898923e+02   3.4891774e+02  -4.9569677e+00   3.3415839e+02   3.0342813e+01   1.9890161e+02   7.0037871e+01   2.9992516e+02   1.2449535e+01   2.2777677e+02   5.9572129e+00   2.8982774e+02  -6.8384774e+00   5.7270581e+02   1.7795148e+01   5.5506774e+02   5.2521677e+01   4.4754258e+02   3.3493690e+01   2.3543258e+02   2.6631523e+01   4.8571258e+02   8.4538800e+01   2.8600000e+01   9.1700710e+01   3.7421903e+02   2.4127316e+01   4.1412290e+02   3.8080813e+01   3.5651806e+02  -7.4095097e+00   2.3865129e+02   1.5598542e+01   2.4509935e+02  -9.3092387e+00   1.5680161e+02   1.4120265e+02   5.2767484e+02   3.7220852e+01   2.8870516e+02   1.3980039e+01   3.5256806e+02   1.4279394e+01   2.6385742e+02   7.1317290e+00   2.7367323e+02   2.6377548e+00   2.3306677e+02   1.8710240e+02   1.5407032e+02   1.2022534e+02   3.4378677e+02   1.1548254e+02   2.3841226e+02   1.5787347e+02   4.3201065e+02   3.4831406e+01   1.4835968e+02   3.1313477e+02   3.2126742e+02   3.2748284e+01   4.1352288e+02   3.6293662e+01   2.0008194e+02   8.2207639e+01   2.3114452e+02  -5.1057368e+01   3.0253935e+02  -8.8176650e+00   3.6085548e+02  -3.6136000e+00   4.4836871e+02   1.5738568e+01   4.1684935e+02  -2.3695690e+01   3.0578258e+02   8.5909419e+00   2.6226968e+02  -1.1700929e+01   3.5610355e+02   7.4333290e+00   1.6552323e+02   3.3775239e+01   2.7484419e+02   1.6174892e+02   2.9588548e+02   2.8861742e+01   3.1440968e+02  -8.5765480e+00   2.7452288e+02   7.0703662e+01   3.2128226e+02   1.0396774e+01   3.3375774e+02   1.3388090e+01   2.7272484e+02  -6.0647613e+00   3.8880288e+02   2.8412615e+00   2.6800032e+02  -1.0616387e+00   3.5330774e+02   6.4708645e+00   1.6101032e+02   3.0527079e+02   3.2225032e+02   2.9391265e+01   4.0201355e+02   5.1994077e+01   2.0733065e+02   1.6813548e+01   3.1542161e+02  -4.2921290e-01   3.4058355e+02  -2.0647484e+00   3.1767742e+02   2.6558065e+00   1.1591645e+02   1.3869830e+02   4.2350258e+02   3.8622374e+01   3.1830000e+02  -6.4883871e-01   2.9100774e+02  -1.3837394e+01   2.6548419e+02  -1.8776477e+01   3.0430387e+02  -2.9029955e+01   3.4623226e+02   2.8304645e+01   6.7452581e+01   2.9738121e+02   2.5036839e+02   2.8518594e+01   2.4136484e+02   2.4929200e+01   2.1650839e+02   1.4175062e+02   2.1908194e+02   2.6973123e+01   2.7223645e+02   2.3223019e+01   2.2736355e+02   9.7838194e+00   1.8751516e+02   1.2289975e+02   5.4418710e+02   1.7618065e+00   2.5279226e+02   1.3369419e+00   2.3169871e+02   9.2680555e+01
   3.4062387e+02   2.4370090e+01   3.5785323e+02   2.2305723e+02   3.4439774e+02   4.4114632e+01   3.6744839e+02   3.8489613e+01   2.1590161e+02   9.5427871e+01   4.0527516e+02   4.0021535e+01   2.8605677e+02   8.8248129e+00   2.5468774e+02   2.4592723e+01   6.4051581e+02   5.4240348e+01   5.6735774e+02   6.8178477e+01   4.3873258e+02   2.8438490e+01   3.1600258e+02   1.7615923e+01   4.1804258e+02   6.9482400e+01   3.4000000e+01   8.4018710e+01   3.6626903e+02   1.3953316e+01   3.7893290e+02   1.0186013e+01   3.6836806e+02  -2.2075097e+00   2.3070129e+02   1.6424542e+01   2.6098935e+02   2.6939561e+01   1.5140161e+02   1.3318465e+02   4.6147484e+02   2.6916852e+01   2.3004516e+02   3.2572839e+01   3.8399806e+02  -1.8150065e+00   2.6056742e+02   5.3449290e+00   2.7667323e+02   4.9677548e+00   2.1306677e+02   2.4941240e+02   2.2450032e+02   1.1783094e+02   3.3540677e+02   9.9962942e+01   1.8622226e+02   1.3095867e+02   3.6668065e+02   4.8197806e+01   1.6573968e+02   3.2341437e+02   4.0169742e+02   3.9313884e+01   4.4600288e+02   4.2455262e+01   1.8250194e+02   7.7854039e+01   2.3171452e+02  -3.3202968e+01   3.6239935e+02  -3.8864650e+00   3.3047548e+02  -2.7893200e+01   4.2603871e+02   3.9194968e+01   3.4660935e+02   4.0135100e+00   2.9802258e+02   6.0717419e+00   2.1431968e+02  -1.5724929e+01   3.1862355e+02  -4.9982710e+00   1.6113323e+02   1.5266439e+01   3.0670419e+02   1.8920012e+02   3.5738548e+02   1.5941742e+01   3.3288968e+02  -2.2094948e+01   2.5733288e+02   6.5318862e+01   1.9966226e+02  -1.9353626e+01   3.1584774e+02   5.7308900e+00   2.2367484e+02   2.1992387e+00   3.9280288e+02   4.5431262e+01   2.6595032e+02   1.5252361e+01   3.3530774e+02   7.1008645e+00   1.4322032e+02   2.6379399e+02   2.8782032e+02   9.0556645e+00   3.9382355e+02   3.7739277e+01   2.2614065e+02  -6.1712516e+00   3.5519161e+02  -3.4040813e+01   3.0877355e+02  -3.5599484e+00   3.2125742e+02  -1.1580594e+01   1.1587645e+02   1.4822150e+02   4.4483258e+02   6.9159742e+00   3.1320000e+02   2.0479161e+01   2.6129774e+02   1.5059406e+01   2.4486419e+02  -6.6968774e+00   2.8944387e+02  -1.2611550e+00   3.4346226e+02   2.1866245e+01   7.0882581e+01   1.9443681e+02   2.2998839e+02  -9.5100645e-01   2.2003484e+02   2.1675600e+01   2.3050839e+02   1.5444062e+02   3.1956194e+02   1.7364723e+01   2.8366645e+02   1.2788619e+01   2.7598355e+02   1.0424219e+01   1.4598516e+02   1.7217215e+02   5.5223710e+02  -5.6921935e+00   2.4526226e+02   2.5319342e+01   1.7212871e+02   5.0016155e+01
   3.6162387e+02   1.6170090e+01   4.0360323e+02   1.8464723e+02   3.5424774e+02   2.7516632e+01   3.4120839e+02   3.9868813e+01   2.0865161e+02   6.6657871e+01   3.7456516e+02   3.7778335e+01   3.3967677e+02   2.3145213e+01   2.6968774e+02  -3.7277419e-02   6.3420581e+02   1.4935148e+01   4.4621774e+02   4.0299677e+01   4.5687258e+02  -1.4972710e+01   3.8081258e+02   3.8811123e+01   4.6964258e+02   8.6354400e+01   2.6350000e+01   7.5130710e+01   3.6564903e+02   2.9052916e+01   4.0464290e+02   3.8549213e+01   3.6736806e+02   1.1722490e+01   2.6056129e+02   1.0275742e+01   2.4667935e+02   1.6824361e+01   1.8140161e+02   1.1473465e+02   4.0294484e+02   8.4692516e+00   2.0408516e+02   1.9889639e+01   3.9885806e+02   1.6716194e+01   2.6266742e+02   4.1136929e+01   3.4272323e+02   1.4023755e+01   2.0026677e+02   2.2495640e+02   2.3321032e+02   1.4618414e+02   2.9249677e+02   9.2685742e+01   2.5226226e+02   1.5457547e+02   4.1297065e+02   3.1634606e+01   1.9282968e+02   3.1624717e+02   3.5103742e+02   4.4126684e+01   4.6042288e+02   3.7161662e+01   1.4703194e+02   9.2021639e+01   2.6071452e+02  -4.4612968e+01   3.3344935e+02  -1.1380465e+01   2.8766548e+02   3.4160000e-01   4.3803871e+02   2.0094968e+01   3.8522935e+02   8.1139100e+00   3.2469258e+02  -1.2161858e+01   2.1459968e+02   6.8267097e-01   3.6576355e+02   8.0905290e+00   1.4209323e+02   2.5309639e+01   2.6589419e+02   1.5870492e+02   3.4857548e+02   8.3365419e+00   4.0550968e+02  -1.2714548e+01   2.9438288e+02   6.7494862e+01   3.0314226e+02   1.6707974e+01   3.8789774e+02  -2.3753110e+01   2.4457484e+02   6.1472387e+00   4.6495288e+02   7.1292615e+00   2.8319032e+02   3.2153161e+01   3.3254774e+02   1.8801665e+01   1.3859032e+02   2.4064439e+02   4.2206032e+02  -2.6835355e+00   3.5243355e+02  -1.3279523e+01   2.1647065e+02   5.1234839e-01   4.0352161e+02   1.1572787e+01   3.2111355e+02   3.9592852e+01   3.2396742e+02  -3.8473935e+00   1.2915645e+02   1.8244910e+02   5.0093258e+02  -1.4472026e+01   3.1415000e+02   1.0303161e+01   3.4167774e+02  -9.6509935e+00   2.7134419e+02   1.9894723e+01   3.6978387e+02  -7.4983550e+00   3.2461226e+02   5.3742452e+00   5.5592581e+01   1.4761001e+02   2.7217839e+02   2.8203794e+01   2.2050484e+02   2.2498000e+01   2.3179839e+02   1.3881742e+02   2.8289194e+02   5.3832258e-01   3.3280645e+02   3.1857419e+01   2.4736355e+02  -2.8618065e-01   1.2389516e+02   2.1102935e+02   5.2861710e+02   1.1057406e+01   2.6631226e+02   1.3685342e+01   1.9912871e+02   7.6666155e+01
   3.4147387e+02   1.1302090e+01   2.5250323e+02   1.8763523e+02   3.4729774e+02  -3.1673677e+00   3.4810839e+02   2.7466813e+01   2.1060161e+02   7.7901871e+01   3.8209516e+02   1.2995935e+01   3.5810677e+02  -2.7991871e+00   2.8611774e+02   2.5798323e+01   5.7483581e+02   1.1874748e+01   4.6271774e+02   3.2339677e+01   4.3877258e+02   3.0665290e+01   4.1981258e+02   2.0411123e+01   4.4858258e+02   6.7509200e+01   6.0500000e+00   6.2404710e+01   4.1036903e+02   1.6515316e+01   3.9631290e+02   1.3985613e+01   3.6079806e+02   1.2980903e+00   2.5184129e+02  -3.1665806e-01   2.3846935e+02   4.4801161e+01   1.8530161e+02   7.5922645e+01   4.3714484e+02   3.2533252e+01   2.1166516e+02  -1.6336761e+01   3.7875806e+02   1.0341935e+00   2.7804742e+02   1.4946529e+01   3.1634323e+02  -1.6758452e+00   2.3630677e+02   2.6517320e+02   2.0793032e+02   1.0610654e+02   3.3540677e+02   7.6202942e+01   2.2731226e+02   1.1690147e+02   3.9035065e+02   2.0734206e+01   1.5277968e+02   3.1521117e+02   3.5664742e+02   4.3057884e+01   4.6490288e+02   2.3333262e+01   1.6965194e+02   1.1393204e+02   2.5400452e+02  -9.4161677e+00   3.3534935e+02  -4.3424650e+00   3.7247548e+02  -1.7873200e+01   4.2903871e+02   1.7474968e+01   5.5317935e+02  -1.5120900e+00   2.7950258e+02   9.2633419e+00   2.4321968e+02  -6.9869290e+00   3.2953355e+02   2.6489290e+00   1.5280323e+02   1.1502839e+01   3.0384419e+02   1.6223892e+02   4.0251548e+02   1.1581342e+01   4.3302968e+02  -1.7066148e+01   3.5166288e+02   5.4482462e+01   2.7409226e+02   2.9221974e+01   3.9884774e+02  -3.9679110e+01   1.9733484e+02   1.5496439e+01   3.8961288e+02   2.8256462e+01   3.0624032e+02   4.2259161e+01   3.5573774e+02   2.5036465e+01   1.2427032e+02   2.5515999e+02   3.8220032e+02   1.6025265e+01   3.9910355e+02   1.9868774e+00   2.0876065e+02   6.9891484e+00   3.6928161e+02   1.8741987e+01   3.0001355e+02   3.5610852e+01   3.0258742e+02   2.8763006e+01   1.4568645e+02   2.0617670e+02   4.8298258e+02   3.1293974e+01   3.1049000e+02   3.6695961e+01   3.2510774e+02  -1.3253935e+00   2.5086419e+02   4.6153123e+01   4.1411387e+02   2.1452450e+00   3.4208226e+02   1.6406645e+01   6.2212581e+01   2.1466041e+02   2.7741839e+02   2.7974594e+01   1.6679484e+02   1.9364800e+01   2.2584839e+02   1.1124342e+02   2.8670194e+02   3.3043523e+01   3.3861645e+02   1.8252619e+01   2.3517355e+02   1.9929019e+01   1.7936516e+02   1.3650175e+02   5.3875710e+02  -9.3737935e+00   2.4569226e+02   3.2349419e+00   1.7388871e+02   8.9825355e+01
   3.4152387e+02   2.2388090e+01   4.1710323e+02   1.1167226e+01   4.1972774e+02   9.9982323e+00   4.1487839e+02   1.9405213e+01   2.0355161e+02   9.6865871e+01   2.8292516e+02   4.8109535e+01   2.1658677e+02   2.9192413e+01   2.7073774e+02  -1.0212774e+00   6.4408581e+02   1.1144748e+01   6.1121774e+02   1.0889677e+01   4.0235258e+02   4.1298890e+01   3.6214258e+02   4.4874723e+01   4.9818258e+02   6.7811200e+01   1.1200000e+01   6.8342710e+01   4.2445903e+02   2.3348116e+01   3.9159290e+02   2.6643213e+01   2.5955806e+02   1.9307290e+01   2.3156129e+02   1.9305742e+01   2.2146935e+02   1.7941161e+01   1.6695161e+02   1.1494065e+02   3.9694484e+02   5.5409252e+01   2.6108516e+02  -1.3860361e+01   3.3494806e+02   1.0398994e+01   2.4142742e+02   9.2612903e-01   3.2191323e+02  -1.3841445e+01   2.6487677e+02   1.7669760e+02   2.3202032e+02   1.6227934e+02   3.3478677e+02   8.9252542e+01   1.9450226e+02   1.4033627e+02   3.7782065e+02   2.5396606e+01   1.6968968e+02   2.7214837e+02   3.3893742e+02   5.0004684e+01   4.4066288e+02   3.6172462e+01   2.0184194e+02   7.1396839e+01   2.4852452e+02  -4.4637768e+01   2.6615935e+02  -4.6672650e+00   3.1551548e+02  -5.0264000e+00   4.7065871e+02   5.3677419e-03   4.7651935e+02  -1.3469290e+01   2.4569258e+02  -2.2718581e+00   2.4850968e+02  -1.4130129e+01   3.5186355e+02   7.2025290e+00   1.0794323e+02  -1.6478361e+01   2.8393419e+02   1.4173172e+02   4.2201548e+02   2.7211342e+01   3.9097968e+02  -7.3121480e+00   3.7623288e+02   4.7616862e+01   2.8461226e+02   3.6040374e+01   3.0727774e+02  -9.9735100e+00   2.0848484e+02   1.7274439e+01   3.7676288e+02   4.2664462e+01   3.3200032e+02   2.3008361e+01   3.2178774e+02   3.0424645e+00   1.3411032e+02   3.8310279e+02   3.5977032e+02  -4.5103355e+00   4.0972355e+02  -1.3952723e+01   2.4852065e+02   2.0378348e+01   3.7195161e+02  -6.7116129e+00   3.6387355e+02   4.2982052e+01   3.1239742e+02   4.0282065e+00   1.9710645e+02   1.5734310e+02   4.7569258e+02   6.7174194e-02   3.2582000e+02   3.0419561e+01   2.6886774e+02  -4.3961935e+00   3.0186419e+02   4.0833123e+01   5.0378387e+02  -1.6078355e+01   3.4023226e+02   6.4464516e-01   5.7162581e+01   2.5082441e+02   2.4546839e+02   2.0340594e+01   3.0703484e+02   6.6256000e+00   2.3907839e+02   1.6970502e+02   2.7461194e+02  -1.0892774e+00   3.2837645e+02   2.2831819e+01   2.1898355e+02   2.5542194e+00   2.2993516e+02   1.0116615e+02   5.2556710e+02   4.8714065e+00   2.5193226e+02   1.0405742e+01   1.6803871e+02   9.8723355e+01
   3.2828387e+02   2.9772903e+00   3.8880323e+02   3.2812258e+00   3.7229774e+02   3.9552632e+01   3.6420839e+02   2.5368813e+01   2.1775161e+02   4.7779871e+01   2.5203516e+02   1.0690735e+01   2.5763677e+02  -1.8621587e+01   2.6692774e+02   1.4283523e+01   6.0951581e+02   1.4280348e+01   4.8485774e+02   3.0568477e+01   3.9768258e+02   1.0432490e+01   3.6295258e+02  -8.1400774e+00   4.9211258e+02   9.7496800e+01   3.1950000e+01   6.4782710e+01   3.4340903e+02   1.6022116e+01   4.0869290e+02   1.4805213e+01   3.4893806e+02  -1.6033110e+01   2.1970129e+02   8.6845419e+00   2.4883935e+02   2.8071561e+01   1.7075161e+02   1.0348665e+02   4.2140484e+02   2.0922452e+01   2.4251516e+02  -2.4747613e+00   3.1042806e+02  -9.0694065e+00   2.4728742e+02   2.4027329e+01   3.1953323e+02  -4.1104516e-01   1.9316677e+02   1.7467440e+02   2.0459032e+02   1.2818374e+02   3.5526677e+02   1.0747414e+02   1.9136226e+02   1.5944747e+02   3.9482065e+02   4.6996606e+01   1.9896968e+02   3.3522597e+02   3.4855742e+02   2.7805084e+01   4.5619288e+02   4.0740062e+01   1.9693194e+02   6.5699639e+01   2.6671452e+02  -1.4042968e+01   3.5667935e+02   6.6113500e-01   3.5609548e+02  -1.2082800e+01   4.6208871e+02   1.5410968e+01   4.5332935e+02   3.8059100e+00   2.7416258e+02  -2.6394581e+00   2.6131968e+02  -8.7249290e+00   3.1062355e+02   1.8881729e+01   1.2280323e+02  -1.0717161e+01   2.5008419e+02   2.0820972e+02   5.3757548e+02   5.9665419e+00   3.6659968e+02  -1.5791748e+01   4.6380288e+02   5.0421262e+01   3.5566226e+02   1.3506374e+01   3.4622774e+02   9.1049000e-01   2.1924484e+02   8.0736387e+00   3.6904288e+02   3.5852062e+01   3.4528032e+02  -8.1940387e+00   3.4616774e+02   3.4472065e+01   1.4917032e+02   3.3005799e+02   3.4253032e+02   9.9188645e+00   4.7777355e+02   2.5453277e+01   2.4624065e+02   1.0320748e+01   3.1980161e+02  -1.5396129e+00   3.0687355e+02   2.5442052e+01   3.4948742e+02   1.0441006e+01   1.4963645e+02   1.8867070e+02   4.2121258e+02   1.6995574e+01   3.3853000e+02   1.4452761e+01   2.3281774e+02  -1.4562194e+01   3.0162419e+02   3.4572323e+01   4.5954387e+02   1.0700845e+01   2.9218226e+02   3.4828645e+01   7.2502581e+01   2.0597721e+02   2.1474839e+02   9.9881935e+00   1.5726484e+02   2.6127200e+01   2.5303839e+02   1.4006822e+02   2.3937194e+02   4.2299923e+01   2.9985645e+02   2.9633419e+01   2.1031355e+02   9.1478194e+00   2.4993516e+02   1.2109615e+02   4.7318710e+02  -1.0028194e+01   2.5855226e+02   2.6116142e+01   1.9960871e+02   7.7247755e+01
   3.4328387e+02   3.0297290e+01   3.9515323e+02   1.7823226e+01   3.1324774e+02   1.8656632e+01   3.0915839e+02   2.7772813e+01   2.0905161e+02   9.3025871e+01   2.6603516e+02   4.6220735e+01   4.3501677e+02   2.5188013e+01   3.2501774e+02   2.5632258e-01   6.3720581e+02   1.3565148e+01   4.2928774e+02   3.7374077e+01   4.4920258e+02  -1.5169110e+01   3.5829258e+02   1.0332723e+01   5.1818258e+02   7.8411200e+01   3.4650000e+01   8.3566710e+01   3.6993903e+02   3.2797161e+00   3.8216290e+02   2.6347613e+01   3.3384806e+02  -4.3059097e+00   2.3084129e+02   2.3033342e+01   2.6562935e+02   1.8568361e+01   1.4345161e+02   1.1137065e+02   3.8500484e+02   7.7044516e+00   2.1718516e+02   1.5271639e+01   2.8794806e+02   7.5389935e+00   2.3723742e+02   2.1741329e+01   2.3595323e+02   7.7953548e+00   2.5097677e+02   2.5647960e+02   1.8340032e+02   1.4963894e+02   3.8211677e+02   1.0155614e+02   2.0460226e+02   1.4748827e+02   3.8087065e+02   1.8822606e+01   1.8115968e+02   2.9904077e+02   3.2903742e+02   3.2216684e+01   4.6119288e+02   4.3860062e+01   1.9731194e+02   6.1379239e+01   2.5829452e+02  -4.4949368e+01   2.5853935e+02  -4.1476650e+00   3.7604548e+02  -8.6788000e+00   4.8236871e+02   2.5828568e+01   3.7241935e+02  -1.2241290e+01   3.2097258e+02   1.9655742e+01   2.7217968e+02  -2.4537290e+00   3.5834355e+02   1.0964129e+01   1.1156323e+02   2.0612039e+01   3.4993419e+02   1.3912172e+02   4.0788548e+02   1.9841742e+01   3.4850968e+02  -4.4914548e+01   4.3919288e+02   9.0670062e+01   3.1680226e+02   1.2895174e+01   3.3399774e+02  -1.4011110e+01   1.9572484e+02  -4.6147613e+00   3.4700288e+02   2.6715262e+01   3.6366032e+02   1.5255613e+00   3.2849774e+02   2.7835665e+01   1.2227032e+02   3.5757999e+02   3.6953032e+02   4.4688645e+00   4.4905355e+02   2.1040877e+01   2.9295065e+02   2.6339484e+00   2.8028161e+02  -3.4098013e+01   3.0249355e+02   1.9222452e+01   3.8177742e+02   1.4957806e+01   1.3472645e+02   2.2714350e+02   3.9831258e+02   2.0927574e+01   3.5034000e+02   2.1357961e+01   2.2777774e+02  -2.2108994e+01   3.1181419e+02   4.0087123e+01   5.2735387e+02   1.6560450e+00   3.7861226e+02   3.8424516e-01   8.1782581e+01   2.3304481e+02   2.1774839e+02   4.3181935e+00   2.5622484e+02   9.7404000e+00   2.3222839e+02   1.4321302e+02   3.5361194e+02   1.2070723e+01   3.0332645e+02   3.2785819e+01   2.3064355e+02   1.6761419e+01   3.2893516e+02   1.0816155e+01   4.9418710e+02   1.6141806e+01   2.6998226e+02   1.4861742e+01   1.5469871e+02   8.3740555e+01
   3.7309387e+02   2.5292490e+01   4.1380323e+02   3.2481226e+01   3.5258774e+02   1.7509432e+01   3.1530839e+02   1.9800813e+01   2.2390161e+02   1.2183787e+02   2.8745516e+02   3.6157135e+01   3.8058677e+02   9.9724129e+00   3.2035774e+02   3.6149123e+01   5.8889581e+02   2.2369948e+01   4.0264774e+02   7.0645277e+01   4.7577258e+02   3.0325290e+01   3.8295258e+02   2.4399923e+01   5.2011258e+02   4.5786800e+01   2.2100000e+01   8.9570710e+01   3.4017903e+02   4.0516129e-02   3.6112290e+02   2.3840813e+01   3.2379806e+02   1.6638090e+01   2.9470129e+02   2.7774542e+01   2.3135935e+02   3.5199613e+00   1.5115161e+02   9.2104645e+01   4.5974484e+02   8.6552516e+00   2.4904516e+02   1.2812839e+01   3.2180806e+02   3.6210194e+01   2.0271742e+02   1.7312929e+01   2.4629323e+02  -1.3651845e+01   2.8702677e+02   2.6887560e+02   1.8373032e+02   1.9723254e+02   3.7621677e+02   1.1631814e+02   1.8317226e+02   1.3315267e+02   4.2325065e+02   2.6342206e+01   2.0387968e+02   3.8431317e+02   3.6707742e+02   3.7553484e+01   4.1519288e+02   1.9540062e+01   1.7546194e+02   9.8507239e+01   2.5595452e+02  -2.9902168e+01   2.7472935e+02  -3.4928650e+00   3.3628548e+02  -3.5498000e+01   4.6127871e+02   4.9457677e+00   3.8213935e+02  -1.0158890e+01   2.8664258e+02  -1.3877858e+01   2.6831968e+02  -1.4044929e+01   2.9715355e+02   2.5293290e+00   1.0904323e+02  -1.2856361e+01   3.8274419e+02   2.1692692e+02   5.2832548e+02   3.9576542e+01   3.6769968e+02   3.4550250e+01   4.4714288e+02   8.1654062e+01   3.0295226e+02   3.6623174e+01   3.3751774e+02   2.5467290e+01   2.3495484e+02   2.9106839e+01   3.1233288e+02   4.0538862e+01   3.2638032e+02   1.1779613e+00   3.4811774e+02   2.3416065e+01   1.5627032e+02   3.5895999e+02   2.4291032e+02   2.0738465e+01   4.3782355e+02   4.4699277e+01   2.8414065e+02   5.0987484e+00   3.0204161e+02   3.3401187e+01   3.1887355e+02   8.8220516e+00   3.4020742e+02   2.8903406e+01   1.5320645e+02   1.9457510e+02   3.3398258e+02   1.8883974e+01   3.5368000e+02   8.0907613e+00   1.8791774e+02   2.9806452e-02   3.1076419e+02   1.0451123e+01   3.8554387e+02   4.0008450e+00   3.6399226e+02   9.1238452e+00   7.6312581e+01   2.5681241e+02   2.0350839e+02   2.4027394e+01   2.6546484e+02   2.6901200e+01   2.7107839e+02   1.7029502e+02   2.7108194e+02   2.1623123e+01   2.5423645e+02   2.7003019e+01   2.2893355e+02  -7.8117806e+00   4.9451516e+02   1.9339755e+01   4.9242710e+02  -3.8573935e+00   2.7240226e+02   6.9581419e+00   1.4631871e+02   6.7320955e+01
   3.6824387e+02   9.4404903e+00   4.1445323e+02   3.6879226e+01   3.4344774e+02   2.6206323e+00   3.2625839e+02   6.1648129e+00   2.1390161e+02   9.5187871e+01   3.0833516e+02   3.9776735e+01   3.7639677e+02   5.8776129e+00   2.8406774e+02   2.1023226e+00   6.0826581e+02  -2.1239652e+01   5.3821774e+02   3.5159677e+01   4.1315258e+02   1.3954890e+01   3.2648258e+02   7.1075226e+00   4.7471258e+02   8.6148800e+01   1.7950000e+01   7.6502710e+01   3.4988903e+02   1.7453716e+01   3.8083290e+02   3.8840129e+00   3.4174806e+02  -1.0077910e+01   2.7589129e+02   1.3479342e+01   2.1541935e+02   1.7165161e+01   1.8325161e+02   1.1288665e+02   4.2920484e+02   4.2984516e+00   2.2080516e+02   1.7203871e-01   3.5328806e+02   1.0641794e+01   2.5204742e+02   2.7316529e+01   2.8019323e+02  -7.4384516e-01   3.1140677e+02   3.0673520e+02   1.7550032e+02   1.7865094e+02   4.1002677e+02   8.5043342e+01   2.2003226e+02   1.2039387e+02   3.7835065e+02   2.5594206e+01   1.5696968e+02   3.6911597e+02   3.0803742e+02   4.0376684e+01   4.8038288e+02   2.8664862e+01   1.9222194e+02   8.8746439e+01   2.5538452e+02  -2.9286568e+01   3.3905935e+02   2.2260735e+01   3.2447548e+02  -4.2732000e+00   4.6722871e+02   3.1329768e+01   4.1975935e+02   1.0591510e+01   2.5202258e+02   1.3031742e+01   2.5036968e+02  -7.6089290e+00   2.5205355e+02   1.9567329e+01   1.2204323e+02   2.9153639e+01   3.1936419e+02   2.5089732e+02   4.3244548e+02   8.9369419e+00   3.6021968e+02   1.6758650e+01   3.8166288e+02   5.0752462e+01   3.7314226e+02   4.9677974e+01   3.9994774e+02   2.0092890e+01   2.0133484e+02   5.9864387e+00   3.1676288e+02   7.8444615e+00   3.1838032e+02  -1.2752039e+01   3.5063774e+02   1.0494465e+01   1.6827032e+02   4.0284999e+02   2.7801032e+02  -1.2259535e+01   3.8958355e+02   3.0228477e+01   2.7481065e+02  -5.1548516e+00   3.2633161e+02  -4.5420129e+00   3.3858355e+02   2.3955252e+01   3.3739742e+02   2.4978206e+01   1.8944645e+02   1.7248590e+02   3.5064258e+02   1.5021174e+01   3.3291000e+02   3.9422361e+01   1.9605774e+02  -2.4431394e+01   2.9195419e+02   4.9815923e+01   3.0682387e+02  -2.8751555e+01   3.6375226e+02   3.3304516e-01   7.2162581e+01   2.1643441e+02   2.0760839e+02   3.6609394e+01   2.9803484e+02  -9.1744000e+00   2.8879839e+02   1.6701742e+02   2.1727194e+02   2.3737923e+01   2.4394645e+02   9.4862194e+00   2.2940355e+02   1.8430619e+01   5.3946516e+02  -7.7362452e+00   4.7080710e+02   1.9722065e+00   2.7950226e+02   2.6200142e+01   1.8407871e+02   4.7630155e+01
   3.2914387e+02   2.2338490e+01   4.1250323e+02   1.4785226e+01   2.8929774e+02   3.0902632e+01   2.6753839e+02   2.9532413e+01   2.1125161e+02   9.8049871e+01   3.2156516e+02   4.4368335e+01   2.7458677e+02   2.1312413e+01   2.7682774e+02   2.4681523e+01   6.3964581e+02   3.9189948e+01   5.7178774e+02   1.2614077e+01   5.1268258e+02   2.8522490e+01   2.6176258e+02   2.5145123e+01   5.8444258e+02   9.9370400e+01   2.8100000e+01   7.4190710e+01   4.2888903e+02   3.1223716e+01   4.6031290e+02   2.9385613e+01   3.4784806e+02   1.2284090e+01   2.6432129e+02   1.0734942e+01   2.0646935e+02   1.7671161e+01   1.6940161e+02   1.2919465e+02   4.7067484e+02   9.3808516e+00   2.0732516e+02   5.0604387e+00   3.8023806e+02   1.8757935e+00   2.4090742e+02   2.9297729e+01   2.4962323e+02  -9.7682452e+00   2.6268677e+02   3.3306280e+02   1.8131032e+02   1.5009614e+02   3.8840677e+02   9.9672942e+01   2.2446226e+02   4.2419471e+01   3.9320065e+02   2.8166206e+01   1.6839968e+02   3.7834157e+02   3.7384742e+02   2.8731884e+01   4.4633288e+02   1.6668862e+01   1.5650194e+02   6.1414039e+01   2.4190452e+02  -3.8678168e+01   3.2191935e+02   3.8731935e+01   2.6970548e+02  -9.4616000e+00   4.2870871e+02   2.8221368e+01   4.1684935e+02  -8.8456900e+00   2.4497258e+02   1.4265742e+01   2.2631968e+02   1.0935071e+01   3.0053355e+02   3.5889290e+00   1.1404323e+02   5.7936387e+00   3.0293419e+02   1.6431172e+02   3.4426548e+02   3.4991342e+01   3.1640968e+02  -4.9665480e+00   3.4366288e+02   9.0262462e+01   3.3133226e+02   3.1452774e+01   3.8284774e+02   1.3030890e+01   2.6014484e+02   5.8516387e+00   3.5523288e+02   1.5716862e+01   3.2862032e+02   3.0428761e+01   3.1601774e+02   2.8554065e+01   1.4232032e+02   3.7139599e+02   2.7149032e+02   1.4212065e+01   4.4896355e+02   3.6668077e+01   3.3719065e+02  -1.0625252e+01   3.1090161e+02  -4.1676129e+00   4.3858355e+02   1.6385252e+01   3.5348742e+02   1.1121006e+01   1.4387645e+02   1.7522150e+02   3.6979258e+02   1.3679174e+01   3.1487000e+02   2.4625561e+01   2.1929774e+02  -1.0050594e+01   2.6719419e+02   5.0466723e+01   2.9125387e+02   4.9240450e+00   3.7494226e+02   9.4378452e+00   8.4502581e+01   2.7215721e+02   2.1346839e+02   1.8470594e+01   2.3255484e+02   2.1674000e+01   2.4326839e+02   1.6213982e+02   2.5522194e+02   1.5791923e+01   2.8151645e+02   2.0480619e+01   2.4474355e+02   2.8113419e+01   4.8003516e+02   3.1968155e+01   4.3675710e+02  -9.7837935e+00   2.9131226e+02   1.8395342e+01   2.0474871e+02   6.3836555e+01
   3.1495387e+02  -3.3863097e+00   3.6730323e+02   3.0751226e+01   3.3948774e+02   4.3557432e+01   3.4653839e+02   2.4024129e+00   2.0160161e+02   1.1932187e+02   3.3203516e+02   1.9940735e+01   3.4648677e+02   2.5320413e+01   2.6168774e+02   1.6602723e+01   5.6820581e+02   2.6585148e+01   4.3099774e+02   5.8807277e+01   4.4287258e+02   1.5487290e+01   2.6619258e+02   4.7007226e+00   5.2738258e+02   8.8535200e+01   3.6250000e+01   7.7588710e+01   3.7569903e+02   2.9388916e+01   4.2588290e+02   1.4140013e+01   3.7951806e+02  -1.3909510e+01   2.1870129e+02   5.1445419e+00   2.2972935e+02   2.0280361e+01   2.2090161e+02   1.7342465e+02   4.0967484e+02  -2.9391484e+00   1.8161516e+02   2.1877239e+01   3.6194806e+02   3.6378994e+01   2.5066742e+02   1.7326929e+01   2.7391323e+02   2.3855484e-01   2.0221677e+02   1.9776040e+02   1.6673032e+02   1.0716254e+02   3.8830677e+02   8.5730942e+01   2.9536226e+02   3.2697471e+01   3.9035065e+02   3.0354206e+01   2.1420968e+02   2.8924677e+02   3.6322742e+02   3.3911484e+01   4.1895288e+02   3.5792615e+00   1.7750194e+02   5.1304039e+01   2.1495452e+02  -4.3192168e+01   4.1077935e+02   4.6383140e+01   3.8180548e+02   4.8040000e-01   3.8536871e+02   5.0778568e+01   4.2070935e+02  -2.8644900e+00   2.8511258e+02   7.6454194e-01   2.1907968e+02  -1.1395729e+01   3.4276355e+02   5.9305290e+00   1.2871323e+02   2.0760039e+01   2.8365419e+02   2.1085412e+02   2.5732548e+02  -1.6363458e+01   3.0145968e+02   1.1989450e+01   3.5604288e+02   5.6652062e+01   2.9147226e+02  -1.4978426e+01   3.3241774e+02  -1.3264710e+01   2.5010484e+02   1.4984839e+01   3.5585288e+02   5.8437262e+01   3.5886032e+02   2.4959561e+01   3.6873774e+02   7.1464645e+00   1.6038032e+02   3.4679119e+02   2.8287032e+02   1.3451665e+01   3.0767355e+02   1.8821277e+01   1.9166065e+02   1.4447148e+01   3.4795161e+02   7.4883871e+00   3.5139355e+02   1.0880452e+01   3.3291742e+02   1.1576606e+01   1.1415645e+02   1.5930910e+02   4.2421258e+02   2.2755574e+01   3.2601000e+02   1.4354361e+01   2.5653774e+02   9.0602065e+00   2.7472419e+02   3.7104323e+01   3.0116387e+02   3.6181250e+01   3.8994226e+02   3.7617845e+01   5.3452581e+01   1.7150121e+02   2.0355839e+02   1.8313394e+01   3.3869484e+02   4.5728000e+00   2.1936839e+02   1.2409182e+02   2.5780194e+02   2.9925523e+01   2.6089645e+02   1.2040219e+01   2.5288355e+02   1.8172219e+01   4.8617516e+02  -4.3730452e+00   5.6104710e+02  -2.4869935e+00   3.1188226e+02   2.0279742e+01   1.6517871e+02   6.8192155e+01
   3.2571387e+02  -3.3871097e+00   4.4795323e+02   1.3449226e+01   3.2082774e+02   8.4802323e+00   3.5782839e+02   1.5399213e+01   1.5500161e+02   6.4899871e+01   3.7933516e+02   3.8216735e+01   3.2158677e+02  -1.0497587e+01   2.6887774e+02   1.3317523e+01   5.5589581e+02   2.0699948e+01   4.2964774e+02   8.4152774e+00   4.1411258e+02  -4.5190968e-01   2.6267258e+02   1.5932323e+01   4.9251258e+02   1.0166480e+02   2.0650000e+01   7.9086710e+01   3.4793903e+02   1.6469716e+01   4.0621290e+02   2.5523613e+01   3.6651806e+02   5.3204903e+00   2.5422129e+02   1.4062942e+01   1.8635935e+02   2.1199613e+00   1.7685161e+02   1.7499865e+02   4.2327484e+02   1.1102852e+01   1.9556516e+02   1.5241239e+01   3.6051806e+02   2.8733935e+00   2.2285742e+02  -6.1082710e+00   2.4581323e+02   2.2866555e+01   2.4849677e+02   2.2933800e+02   1.7359032e+02   2.0666374e+02   3.7983677e+02   1.2983854e+02   3.0803226e+02   1.9543871e+01   4.1668065e+02   2.5057806e+01   1.8635968e+02   2.9752477e+02   3.6241742e+02   3.5266284e+01   4.0366288e+02   1.6372462e+01   1.9560194e+02   8.1666039e+01   1.7681452e+02  -5.2620968e+01   2.9067935e+02   6.8011350e+00   3.6513548e+02  -5.3760000e+00   3.9522871e+02   2.8659768e+01   4.2384935e+02   4.5543100e+00   2.6797258e+02  -1.0764258e+01   2.1736968e+02  -7.5389290e+00   3.0176355e+02   1.5405290e+00   1.4942323e+02   1.4533239e+01   3.1770419e+02   1.6818012e+02   3.6326548e+02   2.8471342e+01   3.3250968e+02   2.3505450e+01   3.9457288e+02   7.1909662e+01   2.8004226e+02   2.1745974e+01   2.6237774e+02  -2.4215100e+00   2.3629484e+02   7.0963871e-01   3.6280288e+02   2.0501262e+01   3.1524032e+02   2.0829161e+01   3.0306774e+02   1.6440065e+01   1.5585032e+02   3.0821359e+02   2.7001032e+02  -2.1395355e+00   3.3877355e+02   6.7327742e-01   2.2585065e+02  -8.3380516e+00   3.0338161e+02   8.6398710e-01   3.4477355e+02   3.6510052e+01   3.5539742e+02  -6.5017935e+00   1.9629645e+02   1.1845790e+02   3.9093258e+02  -8.0120258e+00   3.1358000e+02   2.6258761e+01   2.2491774e+02  -2.6740194e+01   2.7481419e+02   3.3427123e+01   2.9416387e+02  -2.7258755e+01   3.1656226e+02   1.1068245e+01   6.9692581e+01   2.5134201e+02   1.9869839e+02  -3.8678065e+00   3.6407484e+02   1.6442400e+01   2.1388839e+02   1.4558022e+02   2.8289194e+02   2.6868323e+01   2.0685645e+02  -2.9265806e+00   2.4159355e+02   2.7075419e+01   4.2751516e+02   3.4549755e+01   5.2747710e+02  -1.9181394e+01   2.6459226e+02   2.4012942e+01   1.7555871e+02   7.0651755e+01
   3.4005387e+02   1.8456903e+00   4.4440323e+02   7.3322581e-01   3.3229774e+02   3.3802632e+01   3.4120839e+02   7.4888129e+00   2.0580161e+02   9.4385871e+01   4.3221516e+02   2.9166335e+01   3.1158677e+02   2.6324129e+00   2.4563774e+02   8.9367226e+00   5.7764581e+02   4.1399948e+01   5.0064774e+02   6.1875277e+01   3.9768258e+02   3.0382490e+01   2.6100258e+02   1.1305923e+01   4.3184258e+02   9.1778400e+01   3.0700000e+01   9.2882710e+01   3.5821903e+02   3.0167316e+01   4.0273290e+02   9.8520129e+00   3.0922806e+02   1.9473690e+01   2.0803129e+02   2.8908142e+01   2.0788935e+02   1.4347561e+01   2.0245161e+02   1.0050065e+02   4.5360484e+02   1.8146452e+01   1.8951516e+02  -8.5647613e+00   3.7137806e+02   2.0344594e+01   2.1018742e+02   9.5253290e+00   2.8981323e+02  -1.4133445e+01   2.3664677e+02   2.2904600e+02   1.6764032e+02   1.2622974e+02   3.7273677e+02   9.2496542e+01   2.1312226e+02   1.5376671e+01   4.2854065e+02   4.4009006e+01   1.4982968e+02   2.8263717e+02   3.4331742e+02   3.0264284e+01   4.6095288e+02   1.9792615e+00   1.8984194e+02   8.9076839e+01   2.3138452e+02  -2.7456568e+01   2.7901935e+02   2.2113935e+01   3.9566548e+02  -2.2018400e+01   3.8275871e+02   7.7073677e+00   3.9065935e+02  -1.7890490e+01   2.5921258e+02   8.5965419e+00   2.2317968e+02  -1.9623729e+01   3.1648355e+02   1.1172929e+01   1.2452323e+02   1.6385239e+01   2.6065419e+02   1.8450412e+02   3.3832548e+02   3.1966542e+01   3.5007968e+02   2.5698500e+00   3.7485288e+02   4.5197262e+01   2.9299226e+02   9.6099742e+00   3.6113774e+02   3.2976900e+00   2.3367484e+02   8.8292387e+00   4.2900288e+02   3.1535262e+01   3.1719032e+02  -5.9468387e+00   3.1978774e+02   1.2962465e+01   1.1975032e+02   3.0288159e+02   8.0390323e+01  -1.0689935e+01   3.6105355e+02   1.5030877e+01   2.6047065e+02   8.2348387e-02   3.3409161e+02   2.1787187e+01   3.1877355e+02   2.6830052e+01   3.5634742e+02   2.6082206e+01   1.3572645e+02   1.7816350e+02   1.0826258e+02   3.0701574e+01   3.2168000e+02   2.4460761e+01   2.6896774e+02  -5.2641935e+00   2.4919419e+02   3.1906723e+01   3.7821387e+02  -2.6412755e+01   3.4499226e+02   2.1793845e+01   5.3122581e+01   2.3423761e+02   2.3450839e+02   3.3217394e+01   1.8774484e+02   1.1358800e+01   2.1269839e+02   1.2610542e+02   2.4475194e+02   3.7539523e+01   2.6261645e+02   1.5992619e+01   2.3898355e+02   1.5814219e+01   3.5127516e+02  -8.9710452e+00   5.2204710e+02   2.7913006e+01   2.6136226e+02   1.2713419e+00   1.7393871e+02   7.5201355e+01
   3.5985387e+02   9.2616903e+00   4.3970323e+02   3.3209226e+01   3.6205774e+02   2.1611832e+01   3.3325839e+02   4.0314813e+01   1.9320161e+02   9.3243871e+01   3.1221516e+02   4.3116335e+01   3.0258677e+02   2.9072413e+01   2.6773774e+02   1.7598723e+01   6.1389581e+02  -3.8005161e-01   5.4142774e+02   1.5182877e+01   3.5758258e+02   9.4504903e+00   2.3748258e+02  -1.0432477e+01   4.7084258e+02   8.8598400e+01   8.9500000e+00   9.0872710e+01   3.1312903e+02   2.7154516e+01   4.2593290e+02   1.7036013e+01   3.6474806e+02   1.8512090e+01   2.1584129e+02   1.4513342e+01   2.0656935e+02   1.0563161e+01   1.9735161e+02   1.5660865e+02   4.6034484e+02   1.4807252e+01   1.8147516e+02   1.7698439e+01   3.3904806e+02   4.8309935e+00   2.5680742e+02   8.1257290e+00   2.5934323e+02   4.7341548e+00   2.3083677e+02   1.7918080e+02   1.5812032e+02   1.6042134e+02   2.6683677e+02   7.3308542e+01   2.5793226e+02   1.6791871e+01   4.2206065e+02   1.1437406e+01   1.8939968e+02   3.5314157e+02   3.2164742e+02   6.0477884e+01   4.3419288e+02   1.8070062e+01   1.6479194e+02   1.0284084e+02   2.6295452e+02  -2.1322168e+01   3.3663935e+02   5.1743350e+00   2.8532548e+02  -2.1761200e+01   3.4141871e+02   1.4687457e+02   3.7798935e+02  -1.4686890e+01   2.8269258e+02   5.5281419e+00   2.4936968e+02  -6.1489290e+00   3.8038355e+02   4.4409290e+00   1.1633323e+02   5.6043871e-01   2.4427419e+02   1.4881452e+02   3.7457548e+02   5.6654194e-01   3.6293968e+02  -1.5878948e+01   3.6323288e+02   6.6986862e+01   3.2338226e+02   3.9088774e+01   3.4656774e+02  -6.4967100e+00   2.1524484e+02   3.2583639e+01   4.2200288e+02   4.1665262e+01   2.4909032e+02   1.1211161e+01   3.4849774e+02   3.3566452e-01   1.3917032e+02   3.0417799e+02   4.0739032e+02   2.8490065e+01   3.8867355e+02   2.9631277e+01   2.7338065e+02   1.1995484e+00   3.6452161e+02  -1.6547213e+01   3.0644355e+02   3.6766452e+01   2.9948742e+02   1.8441006e+01   1.3520645e+02   1.4453510e+02   4.5726258e+02   4.6315742e+00   3.0025000e+02   1.4325161e+01   3.0034774e+02   1.1365406e+01   2.5624419e+02   4.9242723e+01   4.1625387e+02   4.2140450e+00   3.1261226e+02   3.5094245e+01   6.7452581e+01   2.9652121e+02   2.3946839e+02   1.0390594e+01   2.5993484e+02   1.7236000e+00   1.9969839e+02   1.3595542e+02   2.8875194e+02   5.5395226e+00   2.8670645e+02   2.1925419e+01   2.4774355e+02  -6.1265806e+00   2.8870516e+02   1.4645548e+00   4.6356710e+02   1.3171406e+01   2.5793226e+02   3.9115742e+01   2.1603871e+02   8.7123355e+01
   4.5885387e+02   1.4816903e+00   4.4935323e+02   2.5537226e+01   3.6744774e+02   1.8410632e+01   3.5425839e+02   4.5544813e+01   2.1810161e+02   8.1701871e+01   2.9809516e+02   2.8835935e+01   3.3067677e+02  -6.9347871e+00   2.9516774e+02   2.6114323e+01   5.8626581e+02   5.5330348e+01   5.5799774e+02   2.0427277e+01   4.1796258e+02   1.2950090e+01   2.7976258e+02   9.4651226e+00   3.8211258e+02   6.2156800e+01   2.9900000e+01   9.4046710e+01   3.5388903e+02   1.7133716e+01   4.1302290e+02   1.5488129e+00   2.6084806e+02   8.2409032e-01   2.2508129e+02   1.1494142e+01   2.2862935e+02   1.3638361e+01   1.8840161e+02   1.6092465e+02   4.2787484e+02   5.9348516e+00   2.2347516e+02   1.0818439e+01   3.5894806e+02   2.9989935e+00   2.1875742e+02  -9.1202710e+00   2.7195323e+02   4.1053548e+00   1.9868677e+02   2.4808280e+02   2.2145032e+02   1.1583494e+02   3.7054677e+02   1.0705174e+02   2.9846226e+02   1.2599471e+01   4.2825065e+02   4.1552206e+01   1.8625968e+02   3.0024277e+02   3.5441742e+02   5.3046284e+01   4.4847288e+02   3.9927662e+01   1.7941194e+02   6.2621239e+01   2.8224452e+02  -1.4525368e+01   3.5339935e+02   3.6163535e+01   3.5442548e+02  -6.7192000e+00   3.0908871e+02   1.6498097e+02   4.1370935e+02  -3.7344900e+00   2.9073258e+02   1.5414942e+01   2.6759968e+02  -1.7987329e+01   3.4972355e+02   5.3737290e+00   1.2099323e+02   8.0976387e+00   2.3322419e+02   1.5783852e+02   2.8482548e+02   4.4365419e+00   3.2040968e+02   2.4753450e+01   3.8109288e+02   8.6938062e+01   2.6795226e+02   1.1183174e+01   3.2218774e+02  -3.2563100e+00   2.1957484e+02   1.0767239e+01   4.1109288e+02   5.9680615e+00   2.5952032e+02  -1.1932387e+00   2.8382774e+02   3.1939265e+01   1.3511032e+02   2.8687279e+02   3.8377032e+02  -3.0003355e+00   3.5039355e+02   5.5036774e+00   2.1047065e+02   1.8923484e+00   3.4957161e+02   1.1598787e+01   2.9435355e+02   1.3443652e+01   3.0482742e+02   9.8738065e+00   1.5915645e+02   1.5313910e+02   4.6621258e+02   2.1635574e+01   2.8506000e+02   3.3010361e+01   2.9281774e+02  -2.1742194e+01   2.5900419e+02   4.4451923e+01   3.8921387e+02  -2.9432755e+01   3.1056226e+02   2.7928245e+01   6.9122581e+01   1.8010761e+02   2.5688839e+02   1.7186994e+01   2.5936484e+02  -2.1320800e+01   2.1803839e+02   1.2515822e+02   2.7622194e+02   1.4881923e+01   2.9351645e+02   1.2090619e+01   2.3512355e+02   1.6783019e+01   3.0136516e+02   2.5017548e+00   4.7333710e+02  -1.0420194e+01   2.7150226e+02   1.9030142e+01   1.6350871e+02   8.5135755e+01
   4.5914387e+02  -1.3061510e+01   4.7205323e+02   5.3212258e+00   4.1501774e+02   2.0275032e+01   4.4601839e+02   2.7964013e+01   1.7195161e+02   7.1993871e+01   3.0239516e+02   4.6311935e+01   2.8305677e+02   1.3014813e+01   2.4944774e+02   3.2681923e+01   7.8651581e+02   4.2370348e+01   5.3164774e+02   3.6685277e+01   4.5811258e+02   5.0928090e+01   3.6857258e+02   2.6700323e+01   4.9358258e+02   8.4379200e+01   2.7350000e+01   1.1985071e+02   4.2483903e+02   3.6647716e+01   3.7726290e+02  -8.5903871e+00   3.8484806e+02   1.6134090e+01   2.4303129e+02   7.7681419e+00   2.5667935e+02   3.4943613e+00   1.9660161e+02   1.6471865e+02   4.3094484e+02   1.0889252e+01   1.8880516e+02   1.8352039e+01   3.6980806e+02   1.1040194e+01   2.2552742e+02   3.9528129e+01   3.1734323e+02   1.5764155e+01   2.3735677e+02   2.5722920e+02   2.1593032e+02   1.5622654e+02   3.4130677e+02   1.1349094e+02   3.1755226e+02   1.9452271e+01   4.1844065e+02   4.8767006e+01   2.3425968e+02   2.9112277e+02   3.2979742e+02   3.6445884e+01   4.8195288e+02   3.2299262e+01   1.7474194e+02   1.0947484e+02   2.6324452e+02  -1.5055368e+01   3.1839935e+02   2.5203535e+01   3.7428548e+02   5.2220000e+00   3.1970871e+02   1.7765137e+02   4.0932935e+02   1.3135910e+01   2.6202258e+02   3.1417419e+00   2.1574968e+02   6.0206710e+00   4.4743355e+02   6.9869290e+00   1.2723323e+02   1.2258439e+01   2.7574419e+02   1.6786692e+02   3.3788548e+02   8.0617419e+00   3.7750968e+02  -2.0574548e+01   3.5114288e+02   7.8434062e+01   2.5518226e+02   2.3304774e+01   2.8932774e+02   1.1512490e+01   1.9519484e+02  -6.4723613e+00   3.8904288e+02  -1.0647938e+01   2.9038032e+02  -1.0562039e+01   3.3997774e+02   2.8447265e+01   1.2275032e+02   3.0412159e+02   4.0706032e+02   1.6846465e+01   3.7986355e+02   2.4360774e+00   2.5428065e+02   4.5775484e+00   4.1152161e+02   3.8072787e+01   3.0835355e+02  -3.2963484e+00   3.0020742e+02   2.1913406e+01   1.4210645e+02   1.8517310e+02   3.7745258e+02   4.3016374e+01   3.5953000e+02   1.8002761e+01   2.6848774e+02  -4.6579355e-01   2.6524419e+02   4.1862723e+01   3.4211387e+02  -2.1954755e+01   3.3637226e+02   1.0934452e+00   7.0692581e+01   1.8359201e+02   2.5217839e+02   3.8937935e+00   3.4646484e+02   1.3371200e+01   2.2712839e+02   1.2309102e+02   2.9437194e+02   2.2279923e+01   2.7047645e+02   1.8503819e+01   2.3612355e+02   1.0563019e+01   2.6893516e+02   1.5526155e+01   4.8566710e+02  -1.4596594e+01   2.6612226e+02   1.9460542e+01   1.8703871e+02   7.9583355e+01
   3.6424387e+02  -8.0950968e-01   4.1175323e+02   4.1695226e+01   3.5929774e+02   2.9302632e+01   4.0634839e+02   1.0947613e+01   1.6705161e+02   9.9385871e+01   3.0921516e+02   5.0356335e+01   2.9972677e+02   2.0441213e+01   2.5773774e+02  -3.4612774e+00   5.9214581e+02   3.2419948e+01   4.6492774e+02   4.5952877e+01   4.5715258e+02   3.6864890e+01   3.3529258e+02   2.9122723e+01   4.5831258e+02   6.7330800e+01   2.1300000e+01   9.2984710e+01   3.7621903e+02   1.6017316e+01   3.9107290e+02   5.8248129e+00   3.4884806e+02  -9.3159097e+00   1.7994129e+02   1.7005342e+01   2.2441935e+02  -1.3074839e+01   1.8460161e+02   1.4492865e+02   4.3560484e+02  -1.1483548e+01   1.9461516e+02   1.9597239e+01   3.5961806e+02  -4.0546065e+00   2.5104742e+02  -8.2234710e+00   3.1919323e+02   8.1361548e+00   2.5687677e+02   2.2866760e+02   1.7926032e+02   1.3669014e+02   3.2649677e+02   1.1505574e+02   3.4250226e+02   4.7862710e+00   6.2516065e+02   7.7094065e+00   1.5787968e+02   2.9975317e+02   3.5145742e+02   4.9283084e+01   4.4661288e+02   2.6316462e+01   1.8198194e+02   5.2985639e+01   2.5900452e+02  -4.7956168e+01   2.7239935e+02   6.3883540e+01   2.2332548e+02  -1.9841200e+01   3.6089871e+02   1.6111617e+02   4.0760935e+02  -3.2766490e+01   2.6169258e+02   1.2688142e+01   2.1526968e+02  -6.6092903e-01   3.6643355e+02  -5.3930710e+00   1.4009323e+02  -1.3803613e+00   2.9032419e+02   1.5980052e+02   3.7813548e+02   2.0721742e+01   3.9131968e+02  -1.0299348e+01   3.5200288e+02   7.6595262e+01   3.5885226e+02   3.2011174e+01   3.0099774e+02  -1.1041110e+01   2.2381484e+02  -6.7619613e+00   4.4647288e+02   5.0417662e+01   3.2838032e+02  -7.5520387e+00   3.2839774e+02   1.5703665e+01   1.4490032e+02   2.9418959e+02   4.3249032e+02  -1.9327935e+01   3.9515355e+02   2.2682877e+01   2.5528065e+02   5.5475484e+00   3.4104161e+02   1.2611187e+01   3.2963355e+02   2.5811252e+01   3.5458742e+02   6.3730065e+00   1.4948645e+02   1.8182270e+02   4.6145258e+02   2.8496374e+01   3.7196000e+02   9.9183613e+00   2.9915774e+02  -1.4779394e+01   3.1124419e+02   2.2182723e+01   4.0644387e+02   9.9488450e+00   3.5146226e+02   2.1276245e+01   7.2882581e+01   2.8113681e+02   2.6122839e+02   3.3169794e+01   2.3288484e+02   3.6760000e-01   1.8555839e+02   1.3884662e+02   3.1284194e+02   2.0852323e+01   3.0080645e+02   4.1277419e+01   2.3826355e+02   1.5821819e+01   3.1712516e+02   5.8609548e+00   4.4318710e+02   1.2701806e+01   2.6655226e+02   5.6161419e+00   2.1136871e+02   7.0496955e+01
   3.7043387e+02   3.2652903e+00   3.8900323e+02   2.4615226e+01   3.2029774e+02   2.2042632e+01   3.6710839e+02   3.2086813e+01   2.0420161e+02   7.5413871e+01   2.8880516e+02   2.4869135e+01   3.2024677e+02   6.8996129e+00   2.8892774e+02   9.3835226e+00   5.9501581e+02   4.2820348e+01   4.1935774e+02   3.4948477e+01   4.6511258e+02   1.5558090e+01   2.2348258e+02   8.8775226e+00   4.7464258e+02   9.1494400e+01   2.3950000e+01   6.6022710e+01   4.1269903e+02   7.4789161e+00   3.9021290e+02   9.8936129e+00   3.6489806e+02   1.3540090e+01   1.5622129e+02   2.0762942e+01   2.0951935e+02   3.3167161e+01   1.4695161e+02   1.0359065e+02   3.9580484e+02  -3.0359548e+01   2.2099516e+02   1.0056839e+01   3.3404806e+02  -4.6690065e+00   2.2304742e+02   1.5066529e+01   2.8934323e+02  -1.2358452e+00   2.3745677e+02   2.2865120e+02   1.6650032e+02   1.2394094e+02   3.9283677e+02   9.0228542e+01   3.1303226e+02  -1.5096129e+01   4.1239065e+02   4.0061006e+01   2.9044968e+02   5.2475742e+00   3.9017742e+02   3.7905484e+01   5.0100288e+02   3.8345262e+01   1.4860194e+02   8.3656039e+01   2.5000452e+02  -2.5946168e+01   2.8358935e+02   2.8483350e+00   2.3204548e+02  -4.6888000e+00   3.1494871e+02   1.8679217e+02   3.8003935e+02  -4.1330890e+01   3.1583258e+02   1.5116942e+01   2.4826968e+02  -8.6809290e+00   3.2162355e+02  -6.1827097e-01   9.5943226e+01   1.5811639e+01   2.8155419e+02   1.6845212e+02   3.5713548e+02  -1.6728258e+01   3.7221968e+02   7.5865000e-01   3.6680288e+02   5.7131262e+01   3.8776226e+02   2.5083742e+00   2.8313774e+02  -2.2992310e+01   1.9438484e+02   6.6324387e+00   4.3923288e+02   1.5286862e+01   2.8838032e+02   2.0457961e+01   3.4030774e+02   5.8008645e+00   1.2538032e+02   2.9875119e+02   4.1587032e+02   3.7951665e+01   4.9762355e+02   3.9205277e+01   1.5704065e+02   5.9674839e-01   3.6357161e+02  -1.3812129e+00   3.2639355e+02   2.6410452e+01   3.7382742e+02   5.6438065e+00   1.7191645e+02   1.6073830e+02   4.8960258e+02   2.3624374e+01   3.4615000e+02  -3.9683871e-01   2.9534774e+02   6.6754065e+00   2.8067419e+02   6.1338323e+01   3.4849387e+02  -3.4651550e+00   3.4870226e+02   4.7307045e+01   6.9882581e+01   2.1965681e+02   1.9893839e+02   2.1532994e+01   4.0012484e+02  -4.0616000e+00   2.1136839e+02   1.2807182e+02   3.0832194e+02   9.1639226e+00   2.9118645e+02   2.6087019e+01   2.1755355e+02  -2.0913806e+00   3.9403516e+02   2.2328155e+01   4.4013710e+02   2.1755806e+01   2.7412226e+02   1.1340542e+01   2.3098871e+02   9.5737355e+01
   4.0481387e+02   2.4854890e+01   3.8460323e+02  -1.8682774e+01   3.3539774e+02   9.6446323e+00   3.9120839e+02   2.8688129e+00   2.3545161e+02   1.0346387e+02   2.1927516e+02   5.5841535e+01   2.8682677e+02   1.0183213e+01   3.1997774e+02   3.8369523e+01   5.2083581e+02   5.6754748e+01   4.8335774e+02   4.2478477e+01   4.3211258e+02   2.9818090e+01   2.8067258e+02   1.7442323e+01   5.2851258e+02   9.7384800e+01   1.7700000e+01   1.0407271e+02   3.6588903e+02   3.1313716e+01   3.6321290e+02   2.5483613e+01   3.0027806e+02   1.0429690e+01   2.3551129e+02   2.5279742e+01   2.6162935e+02  -2.6916387e+00   1.6685161e+02   1.2779865e+02   4.1607484e+02   2.9748852e+01   2.3808516e+02   1.7069639e+01   2.6737806e+02   7.5645935e+00   2.4380742e+02   2.6305729e+01   2.8248323e+02   1.1452955e+01   2.1811677e+02   2.3271840e+02   2.5897032e+02   2.0207334e+02   2.9097677e+02   1.0451734e+02   3.2169226e+02   4.9710710e+00   4.2487065e+02   4.9972606e+01   2.5949968e+02  -1.6566426e+01   3.4088742e+02   4.6938684e+01   4.5147288e+02   3.0017662e+01   1.7441194e+02   8.5311239e+01   2.5586452e+02  -3.6414968e+01   2.6301935e+02   2.4063935e+01   3.5185548e+02  -1.8603600e+01   3.2713871e+02   1.6943697e+02   3.7960935e+02  -3.4864900e+00   2.7569258e+02   1.2278142e+01   2.2317968e+02  -6.4837290e+00   3.8072355e+02  -1.0206271e+01   1.0575323e+02   8.4568387e+00   2.4736419e+02   1.4237732e+02   3.1688548e+02   7.4917419e+00   3.7897968e+02  -6.8321480e+00   3.1614288e+02   7.2184062e+01   3.3718226e+02   3.5834774e+01   3.4189774e+02   1.0546890e+01   2.4310484e+02  -7.3551613e+00   4.2557288e+02   5.4759662e+01   2.7305032e+02   1.8254361e+01   3.0525774e+02   2.6934865e+01   1.2196032e+02   2.9344479e+02   3.8910032e+02   1.7903265e+01   4.5267355e+02   7.2212774e+00   1.4243065e+02   5.7554839e-01   3.4409161e+02   1.4277187e+01   3.1054355e+02   3.3528452e+01   3.3187742e+02   3.1398065e+00   1.5568645e+02   1.6003670e+02   4.7579258e+02   2.3109174e+01   3.1039000e+02  -4.0160387e+00   2.7796774e+02  -1.3934194e+01   2.9362419e+02   4.4972323e+01   3.9082387e+02  -8.5155500e-01   3.7080226e+02   1.1869045e+01   8.0162581e+01   2.0522441e+02   2.5517839e+02   3.4753794e+01   2.6865484e+02   7.7460000e+00   2.3093839e+02   8.7216219e+01   2.9065194e+02   1.6297523e+01   2.7942645e+02   1.6747819e+01   2.3683355e+02   3.2366219e+01   3.3298516e+02   5.5921548e+00   4.6085710e+02   1.7388206e+01   2.6655226e+02   1.4566142e+01   1.7812871e+02   7.1396155e+01
   4.0352387e+02   1.4578090e+01   3.9610323e+02   1.7397226e+01   3.5167774e+02   3.2582232e+01   3.3544839e+02   1.4189613e+01   2.0460161e+02   9.1181871e+01   3.1121516e+02   4.2366335e+01   2.8358677e+02   7.1124129e+00   2.9940774e+02   3.9875123e+01   6.2164581e+02   3.5439948e+01   5.3306774e+02   6.2421677e+01   4.2977258e+02  -3.6547097e+00   2.6257258e+02   6.7503226e+00   5.3631258e+02   7.9020800e+01   3.3150000e+01   8.2136710e+01   3.4031903e+02   2.1889316e+01   3.6573290e+02   3.3712013e+01   3.1136806e+02  -8.6075097e+00   2.7179129e+02   1.2997342e+01   2.0777935e+02   2.3063613e+00   1.8245161e+02   1.4775065e+02   3.7814484e+02  -1.6167484e+00   2.4851516e+02  -9.7647613e+00   3.4651806e+02   2.4733935e+00   2.4090742e+02  -1.4362271e+01   2.8567323e+02  -1.0082245e+01   2.2806677e+02   2.1064240e+02   1.7416032e+02   2.0528814e+02   3.2540677e+02   1.1686294e+02   2.8707226e+02   1.7740671e+01   3.6392065e+02   6.8418606e+01   3.2582968e+02  -1.6152826e+01   4.1960742e+02   4.3110839e+00   4.7452288e+02   2.9943662e+01   1.3450194e+02   1.3726404e+02   2.5471452e+02  -4.0802968e+01   2.5072935e+02   3.5617135e+01   3.0299548e+02  -6.6948000e+00   3.0775871e+02   1.3836737e+02   5.0684935e+02   1.1764310e+01   2.7354258e+02  -4.0698581e+00   2.5336968e+02  -2.2988929e+01   3.3629355e+02   2.2588129e+01   1.1028323e+02   8.0443871e-01   3.3384419e+02   2.0121892e+02   3.8919548e+02   2.4956942e+01   3.6274968e+02   6.3262500e+00   4.0895288e+02   4.9809262e+01   3.2776226e+02   4.8348374e+01   4.0351774e+02  -7.0527100e+00   2.2610484e+02   1.9144839e+01   3.8628288e+02   2.7952862e+01   3.3371032e+02   2.0921561e+01   3.3130774e+02   2.1660865e+01   1.6564032e+02   3.0600039e+02   3.4891032e+02   6.7884645e+00   5.0567355e+02   2.8371277e+01   1.3300065e+02   2.0899948e+01   3.0685161e+02   3.5206387e+01   3.0787355e+02   3.2412052e+01   4.0406742e+02  -2.9253935e+00   1.6096645e+02   1.8737430e+02   4.2364258e+02  -1.0148826e+01   3.3972000e+02   1.3787561e+01   2.3115774e+02  -1.5759394e+01   2.7719419e+02   1.3186723e+01   3.7954387e+02  -1.8709155e+01   3.4127226e+02   3.6511445e+01   8.2782581e+01   2.1234481e+02   2.4150839e+02   2.3517394e+01   2.4217484e+02   4.9544000e+00   3.2488839e+02   1.2756022e+02   2.3075194e+02   5.9495226e+00   2.7661645e+02   4.7402619e+01   2.7055355e+02   1.0568619e+01   5.1979516e+02  -8.0226452e+00   3.7647710e+02   3.8948606e+01   2.8493226e+02   1.4665742e+01   2.2488871e+02   9.3035355e+01
   3.5105387e+02   3.3435690e+01   3.8540323e+02   3.2653226e+01   3.4553774e+02   2.3023432e+01   3.4577839e+02   4.4553213e+01   1.8220161e+02   7.6573871e+01   3.6880516e+02  -1.5308645e+00   3.1239677e+02  -1.5712387e+01   3.0916774e+02   2.9574323e+01   5.2214581e+02   1.1089948e+01   4.0706774e+02   5.3431677e+01   4.2035258e+02   2.4618890e+01   3.7152258e+02   4.6543226e+00   4.9098258e+02   8.0787200e+01   1.7050000e+01   9.0224710e+01   4.5112903e+02   1.7974516e+01   3.7216290e+02   2.3107613e+01   3.5031806e+02   2.8064903e+00   2.4979129e+02   1.9327342e+01   2.4883935e+02  -2.8438710e-02   1.6270161e+02   9.4280645e+01   3.7140484e+02   1.8122452e+01   2.5732516e+02   2.5300439e+01   3.0785806e+02  -1.5913806e+01   2.3556742e+02   6.9649290e+00   3.0786323e+02  -1.5237445e+01   1.9335677e+02   2.1546920e+02   1.9112032e+02   1.4031134e+02   3.7978677e+02   8.9602542e+01   3.0141226e+02   3.3313471e+01   4.2487065e+02   3.2212606e+01   4.9130968e+02   1.6078774e+01   3.3336742e+02   6.8702839e+00   4.7823288e+02   2.2168615e+00   1.7860194e+02   1.0392604e+02   2.2514452e+02  -2.1147368e+01   2.5120935e+02   1.3718735e+01   2.8537548e+02   5.0048000e+00   3.8732871e+02   1.4200177e+02   5.2122935e+02   5.9039100e+00   2.3211258e+02   2.3864542e+01   2.2031968e+02  -2.9114929e+01   3.5429355e+02   7.6281290e+00   1.3542323e+02   7.7932387e+00   3.5589419e+02   2.2250492e+02   4.6426548e+02   1.8141342e+01   3.9397968e+02  -1.2602148e+01   3.5804288e+02   6.1682062e+01   3.0580226e+02   2.8305174e+01   4.6041774e+02   2.2545290e+01   1.9867484e+02   2.0529239e+01   3.6890288e+02   3.2813262e+01   3.7909032e+02   8.4721161e+01   2.9068774e+02   1.8860465e+01   1.6364032e+02   3.8006039e+02   3.3291032e+02   1.9258465e+01   5.0096355e+02   2.3508077e+01   1.2685065e+02   1.4581948e+01   2.8376161e+02   9.3435871e+00   3.2868355e+02  -1.4062748e+01   3.9429742e+02   3.7286206e+01   1.8591645e+02   1.5714830e+02   4.1145258e+02   2.5637419e-01   3.5020000e+02   1.9089161e+01   1.9629774e+02  -1.9880594e+01   2.9900419e+02   3.7111923e+01   3.2325387e+02   8.4140450e+00   3.4037226e+02   4.6873445e+01   9.0552581e+01   2.3200321e+02   2.2922839e+02   9.3497935e+00   3.6855484e+02  -2.4966000e+01   2.9850839e+02   1.2057062e+02   2.5956194e+02   1.9747226e+00   2.7013645e+02   9.4910194e+00   2.4678355e+02   5.0402194e+00   4.6227516e+02  -8.1045161e-02   4.0461710e+02   4.9774065e+00   2.5136226e+02   3.7641342e+01   2.4893871e+02   5.9971355e+01
   3.5385387e+02   9.3169032e-01   3.7685323e+02   1.6087226e+01   3.3558774e+02   3.5729432e+01   3.8739839e+02   1.0336129e+00   2.1505161e+02   8.7145871e+01   4.3521516e+02   2.4506335e+01   3.0882677e+02   1.4193213e+01   2.7030774e+02   2.8231226e+00   5.8826581e+02   2.9360348e+01   5.9928774e+02   3.4844077e+01   4.7587258e+02   1.1277290e+01   3.5829258e+02  -5.7277419e-02   5.1018258e+02   5.6311200e+01   2.4650000e+01   7.8866710e+01   3.9355903e+02   1.5290116e+01   4.1431290e+02   1.1065613e+01   3.4574806e+02   2.2602090e+01   1.9094129e+02   1.7225342e+01   2.3135935e+02  -7.5300387e+00   1.2165161e+02   1.1341465e+02   3.9834484e+02   3.6767252e+01   2.3470516e+02  -8.3199613e+00   3.3494806e+02   8.8789935e+00   2.3932742e+02  -3.1958710e+00   2.6600323e+02  -9.8864516e-01   2.3068677e+02   2.0471280e+02   1.8531032e+02   1.1710614e+02   3.5368677e+02   1.1607054e+02   3.0460226e+02   3.3768271e+01   3.7911065e+02   2.8253406e+01   4.3954968e+02   2.4595742e+00   3.2541742e+02   1.5276284e+01   4.4090288e+02   3.4343262e+01   1.8408194e+02   8.7107639e+01   2.7962452e+02  -1.9125768e+01   2.7453935e+02  -6.0476650e+00   3.0899548e+02  -1.0034800e+01   3.5832871e+02   1.1575177e+02   5.0122935e+02   1.5023910e+01   2.5111258e+02  -7.3254581e+00   2.4159968e+02  -1.7667329e+01   3.6867355e+02  -1.6622271e+01   1.3461323e+02  -1.8611961e+01   3.2332419e+02   2.0339052e+02   4.8938548e+02   3.8191742e+01   3.3435968e+02   7.7374500e+00   4.1947288e+02   6.4627662e+01   3.3723226e+02   5.2107742e+00   3.6394774e+02   4.5289000e-01   1.6405484e+02   2.3678839e+01   3.8066288e+02   2.6302462e+01   3.8457032e+02   1.3472761e+01   3.5058774e+02   1.8928465e+01   1.5096032e+02   3.7944479e+02   2.4106032e+02   1.0886465e+01   4.6996355e+02   2.0318077e+01   2.3909065e+02   1.0222748e+01   2.7785161e+02   6.4363871e+00   3.3482355e+02  -2.0739484e+00   3.6715742e+02   5.5974065e+00   1.5644645e+02   1.7621590e+02   4.0417258e+02   4.5928774e+01   3.1672000e+02   4.9817561e+01   2.0224774e+02  -1.8306594e+01   3.3291419e+02   2.9589123e+01   4.2749387e+02   2.2734850e+01   3.1227226e+02   3.7501445e+01   6.5312581e+01   2.8712241e+02   2.3550839e+02   4.6573935e+00   2.5393484e+02  -3.4126400e+01   2.9079839e+02   1.5185742e+02   2.7442194e+02  -4.7840774e+00   2.8456645e+02   1.7286619e+01   2.4307355e+02   3.3701935e-01   4.2536516e+02   1.9441755e+01   3.6375710e+02   1.0620645e-01   3.1907226e+02   3.7945419e+00   1.9803871e+02   5.6563355e+01
   3.6076387e+02   2.0038890e+01   3.5180323e+02   2.9391226e+01   3.2796774e+02   2.9619032e+01   3.0810839e+02   4.4566813e+01   2.2130161e+02   1.0739587e+02   4.9550516e+02   1.7743135e+01   3.4496677e+02   1.2152013e+01   2.9792774e+02   1.7563523e+01   5.7108581e+02   4.8424748e+01   5.2528774e+02   7.2124077e+01   5.5277258e+02   8.1252903e+00   3.1886258e+02   1.9247123e+01   5.3904258e+02   1.3220240e+02   3.6450000e+01   7.3772710e+01   3.8917903e+02   3.6450516e+01   3.6845290e+02   2.9594413e+01   3.9265806e+02   2.3419290e+01   2.0275129e+02   4.8505419e+00   2.0630935e+02   5.0539613e+00   2.0015161e+02   1.5938465e+02   5.1447484e+02   1.1476852e+01   2.1680516e+02  -3.2679613e+00   3.2466806e+02  -5.7286065e+00   2.2394742e+02   3.7045290e+00   2.3081323e+02   1.7256555e+01   1.8640677e+02   1.9835520e+02   2.2197032e+02   1.6274334e+02   3.3849677e+02   9.0095742e+01   2.9298226e+02   3.2887871e+01   4.1816065e+02   8.6994065e+00   5.3477968e+02   2.9841174e+01   3.6855742e+02  -6.8449161e+00   4.0695288e+02   1.1769262e+01   2.1884194e+02   7.0516839e+01   2.5914452e+02  -5.2397368e+01   3.3125935e+02   2.2647350e+00   3.2628548e+02   1.1200000e-01   2.8503871e+02   1.4057497e+02   4.1355935e+02  -4.6224900e+00   2.3211258e+02   1.5434542e+01   2.3512968e+02  -6.9197290e+00   3.3776355e+02   9.7105290e+00   1.4447323e+02  -8.6407613e+00   3.9008419e+02   2.1571972e+02   5.2151548e+02  -1.7748658e+01   4.3559968e+02   7.7782500e+00   5.2519288e+02   6.3650062e+01   2.8852226e+02   1.5375742e+00   3.5503774e+02   1.6635690e+01   2.1233484e+02  -4.1835613e+00   3.3890288e+02   2.1073262e+01   4.5628032e+02  -1.0554039e+01   3.5658774e+02   1.5928465e+01   1.6175032e+02   3.7916159e+02   2.6844032e+02   2.9036065e+01   4.5558355e+02   3.4948477e+01   2.2828065e+02   1.3275484e+00   2.7366161e+02   1.2415871e+00   3.4816355e+02   2.4188852e+01   3.8501742e+02  -8.9713935e+00   1.9463645e+02   1.4726070e+02   4.2631258e+02   3.0017574e+01   4.1587000e+02   2.6495561e+01   1.9915774e+02  -1.6819394e+01   3.0095419e+02   1.0575923e+01   4.1159387e+02   2.4486850e+01   3.4037226e+02   3.0113445e+01   4.7972581e+01   2.3793961e+02   2.3427839e+02   4.1135794e+01   3.3569484e+02  -1.2997200e+01   2.9907839e+02   1.5714502e+02   2.7151194e+02  -8.4612774e+00   3.2499645e+02   1.9142219e+01   2.3902355e+02   2.0410194e+00   3.9403516e+02   1.3281548e+00   4.2671710e+02  -9.7405935e+00   2.8207226e+02   2.3044542e+01   2.1945871e+02   5.8949755e+01
   3.3795387e+02  -7.9630968e-01   3.3970323e+02  -1.3407742e+00   2.8605774e+02  -2.8781677e+00   3.0953839e+02   1.2592413e+01   1.9265161e+02   9.2537871e+01   4.2956516e+02   2.9848335e+01   3.3220677e+02   3.0322813e+01   3.3097774e+02   8.5395226e+00   6.1139581e+02   2.8199948e+01   5.2914774e+02   5.9315277e+01   4.4849258e+02   2.5037690e+01   3.3062258e+02   3.1926323e+01   5.3344258e+02   7.6320400e+01   2.2050000e+01   7.5274710e+01   4.8731903e+02   3.0029316e+01   4.0502290e+02   2.5478813e+01   3.7855806e+02   2.8407290e+01   1.8270129e+02  -2.9254581e+00   2.4246935e+02   2.0001161e+01   2.1105161e+02   2.8912645e+01   3.5007484e+02   3.3098852e+01   2.5351516e+02   1.6365239e+01   3.1471806e+02   4.6873935e+00   2.4175742e+02  -1.1770271e+01   2.7891323e+02   6.4585548e+00   2.2111677e+02   2.3481840e+02   2.2069032e+02   1.0775574e+02   3.5607677e+02   7.7829342e+01   2.7988226e+02   1.2175871e+01   3.4830065e+02   5.9082065e+00   4.5977968e+02   6.9411742e+00   2.9274742e+02   1.7889884e+01   4.3438288e+02   9.0048615e+00   1.9603194e+02   7.6531639e+01   2.2019452e+02  -3.2421368e+01   4.1063935e+02   2.5254335e+01   3.3713548e+02  -1.2616000e+01   3.2646871e+02   1.9887057e+02   3.9955935e+02   7.7751000e-01   2.4911258e+02   9.5045419e+00   2.7217968e+02  -1.8923729e+01   3.6234355e+02   2.2794129e+01   1.2128323e+02   1.7454439e+01   3.9765419e+02   2.2511412e+02   4.8657548e+02   3.9916542e+01   3.4897968e+02   3.0807850e+01   4.3952288e+02   7.5783662e+01   2.3418226e+02   1.9224774e+01   3.2332774e+02   1.3462490e+01   2.2191484e+02   1.1580039e+01   3.3895288e+02   3.6549262e+01   3.7757032e+02   8.7927613e+00   3.3639774e+02   1.4923665e+01   1.4801032e+02   3.8562079e+02   2.3096032e+02  -9.3055355e+00   4.3039355e+02   2.4103677e+01   2.7004065e+02   1.7846748e+01   3.1690161e+02   2.6732387e+01   3.6096355e+02   8.6448516e+00   3.5844742e+02  -5.5157935e+00   1.2777645e+02   2.1979950e+02   3.9426258e+02   4.4157419e-01   3.0334000e+02   8.5979613e+00   1.9505774e+02   5.1286065e+00   3.2572419e+02   2.2354323e+01   4.1487387e+02  -1.7015555e+01   3.4875226e+02   2.4963045e+01   8.3932581e+01   2.1863281e+02   2.0665839e+02   2.0153935e+00   3.9331484e+02   4.5053200e+01   2.9522839e+02   1.6312302e+02   2.8227194e+02   4.5247923e+01   3.0394645e+02   1.7026219e+01   2.7474355e+02   4.1834194e+00   5.5922516e+02  -1.1987045e+01   5.5128710e+02   1.8343806e+01   3.0931226e+02   5.5753419e+00   1.2707871e+02   7.9000155e+01
   3.6095387e+02   1.3263690e+01   3.8880323e+02   2.3281226e+01   3.2972774e+02   5.9082323e+00   3.7772839e+02   1.5717213e+01   1.8865161e+02   1.0485787e+02   4.1539516e+02   2.4151935e+01   3.2839677e+02   3.4097613e+01   2.6382774e+02  -1.0038477e+01   6.1989581e+02   3.1079948e+01   5.6456774e+02   5.0901677e+01   4.3015258e+02   4.0644890e+01   2.9133258e+02   3.6019523e+01   5.4598258e+02   7.6647200e+01   1.9450000e+01   8.0982710e+01   2.8602903e+02   1.7512516e+01   3.9226290e+02   4.2596129e+00   2.9270806e+02  -2.7247097e+00   2.0294129e+02   3.4053419e+00   2.0662935e+02   3.2128361e+01   1.4380161e+02   1.0564265e+02   3.7120484e+02  -1.0061548e+01   1.9270516e+02   2.4610039e+01   3.4180806e+02   5.1801935e+00   2.4480742e+02   2.7365729e+01   2.8819323e+02   2.6661548e+00   2.4278677e+02   2.5336480e+02   2.3735032e+02   1.8770294e+02   3.1859677e+02   9.3877742e+01   3.0246226e+02   3.1369471e+01   3.6554065e+02   3.9999006e+01   4.4258968e+02   2.1976374e+01   3.2341742e+02   1.0386284e+01   4.8061288e+02   2.4596462e+01   1.7555194e+02   1.4555004e+02   2.4962452e+02  -5.1345768e+01   3.7991935e+02   4.3141935e+01   3.1366548e+02  -3.5840000e-01   3.8032871e+02   1.8552177e+02   4.9779935e+02  -9.8916900e+00   2.9330258e+02   1.0059342e+01   2.5964968e+02  -1.7021329e+01   3.4248355e+02   7.0929290e+00   1.2456323e+02   1.4382039e+01   3.9670419e+02   2.2448012e+02   4.6732548e+02   2.9206542e+01   3.2464968e+02   2.2425200e-01   4.9395288e+02   8.4859262e+01   4.1923226e+02   2.5030774e+01   3.9113774e+02   1.4507690e+01   2.1295484e+02   2.6768387e+00   3.5638288e+02   3.0584862e+01   4.2409032e+02   1.8071161e+01   3.5025774e+02   4.2474865e+01   1.6822032e+02   3.5822399e+02   2.6363032e+02   2.5750865e+01   4.0482355e+02   2.0819277e+01   2.8533065e+02  -5.4264516e+00   3.1414161e+02   3.2913187e+01   3.6220355e+02   1.7205652e+01   3.6310742e+02   3.1211406e+01   1.9015645e+02   1.7184910e+02   3.5464258e+02   2.5421174e+01   3.1968000e+02   2.1100761e+01   2.1291774e+02  -1.0350194e+01   3.3686419e+02   2.1033123e+01   2.9854387e+02  -9.7091550e+00   3.3418226e+02   1.1228645e+01   8.0782581e+01   2.3921481e+02   1.9731839e+02   2.4242594e+01   3.2846484e+02   1.0241200e+01   2.3588839e+02   1.5720022e+02   2.6103194e+02   1.7427123e+01   2.6980645e+02   3.4467419e+01   2.3883355e+02   3.3916219e+01   4.7951516e+02   1.4389755e+01   4.4561710e+02  -6.8259355e-01   3.0859226e+02   1.2012942e+01   1.9679871e+02   9.0992555e+01
   2.7771387e+02   3.4352890e+01   4.2745323e+02   2.7239226e+01   3.1144774e+02   4.5560632e+01   2.7658839e+02   2.5228413e+01   2.0500161e+02   6.8649871e+01   4.4745516e+02   3.2971355e+00   3.4629677e+02   1.1335613e+01   2.3806774e+02   1.8212323e+01   5.9276581e+02   1.7190348e+01   5.4228774e+02   6.5404077e+01   4.3582258e+02   2.7051290e+01   4.0710258e+02   2.3237923e+01   4.7618258e+02   8.9971200e+01   2.3050000e+01   7.6794710e+01   3.4445903e+02   4.5318116e+01   4.2212290e+02   2.6300813e+01   3.5789806e+02   1.8100090e+01   2.6432129e+02   2.0304942e+01   2.2183935e+02   1.8021561e+01   1.7400161e+02   7.7376645e+01   3.4247484e+02   8.6368516e+00   1.9723516e+02   7.5776387e+00   3.4837806e+02   2.6704594e+01   2.7909742e+02   1.0342529e+01   3.1224323e+02  -1.7378452e+00   2.2026677e+02   2.1564640e+02   2.3688032e+02   1.3450054e+02   3.5678677e+02   1.0611254e+02   2.6969226e+02   4.5091071e+01   3.6425065e+02   2.3822206e+01   3.6773968e+02   3.0154374e+01   3.4517742e+02   2.8115484e+01   4.1771288e+02   2.6298462e+01   1.8541194e+02   7.3901239e+01   2.3843452e+02  -3.9070568e+01   3.6044935e+02   1.4029535e+01   3.3199548e+02  -1.5684800e+01   4.9065871e+02   3.2125368e+01   4.4279935e+02   1.4458310e+01   2.9016258e+02  -2.9194581e+00   1.8364968e+02  -2.4651329e+01   2.6172355e+02  -1.2966271e+01   9.8183226e+01   4.3924387e+00   3.5032419e+02   1.8157052e+02   4.9282548e+02  -2.6345806e-01   3.1859968e+02   3.3998250e+01   4.5052288e+02   8.7523662e+01   3.0357226e+02   8.4835742e+00   3.3132774e+02   1.0822490e+01   2.1910484e+02   1.0614839e+01   3.6209288e+02   2.1028062e+01   3.7357032e+02   3.5927613e+00   3.0516774e+02   8.2320645e+00   1.3527032e+02   3.2085999e+02   2.6715032e+02  -5.2907355e+00   4.3458355e+02   4.9388477e+01   2.7119065e+02   1.1464748e+01   3.2176161e+02   4.7335871e+00   3.1258355e+02   1.8465252e+01   3.5472742e+02   2.1218065e+00   1.3229645e+02   1.9043790e+02   3.5688258e+02   1.3901974e+01   3.1396000e+02   5.6368361e+01   2.0843774e+02  -9.9017935e+00   3.2172419e+02   1.0864323e+01   3.1073387e+02  -9.5443550e+00   3.3427226e+02   4.4601445e+01   7.9552581e+01   2.2198321e+02   2.0131839e+02   1.5632594e+01   3.4760484e+02  -7.0000000e+00   2.6831839e+02   1.1217582e+02   2.9303194e+02   3.8627123e+01   2.9118645e+02   4.4427019e+01   2.8812355e+02   1.4353019e+01   4.8274516e+02   1.5801355e+01   4.1361710e+02  -1.8932594e+01   2.4564226e+02   4.6998942e+01   1.3136871e+02   7.1756955e+01
   2.9624387e+02   4.3820490e+01   4.5200323e+02   3.8225226e+01   3.0567774e+02   1.9832232e+01   2.9996839e+02   4.5028013e+01   2.0565161e+02   1.0744787e+02   5.4056516e+02   1.2018335e+01   3.3115677e+02   1.5596813e+01   3.0730774e+02   2.5913123e+01   5.5845581e+02   3.4351484e+00   3.9799774e+02   2.5807277e+01   4.2835258e+02   2.1648890e+01   2.4752258e+02   9.7143226e+00   7.3311258e+02   9.3076800e+01   3.7100000e+01   8.5070710e+01   4.0288903e+02   1.5593716e+01   4.3754290e+02   3.7537213e+01   4.1303806e+02   9.4988903e+00   2.1241129e+02   1.3077742e+01   2.2651935e+02   2.5227161e+01   1.4355161e+02   8.6512645e+01   4.0020484e+02   2.1418452e+01   1.9037516e+02   2.0796439e+01   3.9247806e+02   7.9865935e+00   2.7756742e+02   2.7449290e+00   2.6572323e+02   3.7893755e+01   2.3983677e+02   2.3041080e+02   2.6173032e+02   1.1523254e+02   2.8802677e+02   1.0351334e+02   3.0665226e+02   1.4984271e+01   3.5197065e+02   2.0374606e+01   4.5273968e+02   3.9743742e+00   3.8507742e+02   1.6263484e+01   4.0409288e+02   2.7718062e+01   1.8108194e+02   7.2247639e+01   2.1514452e+02  -2.8687368e+01   3.0872935e+02   2.9597135e+01   2.5809548e+02  -2.5582800e+01   4.7260871e+02  -1.0670632e+01   4.8055935e+02  -1.4652490e+01   2.5859258e+02  -2.5438581e+00   2.2917968e+02  -7.2937290e+00   3.1953355e+02   1.1408929e+01   1.1704323e+02  -1.5256361e+01   3.4798419e+02   2.2775772e+02   4.3201548e+02   2.7851342e+01   3.2797968e+02  -1.5562148e+01   3.8642288e+02   5.2081662e+01   3.4090226e+02   1.8157174e+01   3.5379774e+02   1.6304890e+01   2.5043484e+02   7.0084387e+00   3.7128288e+02   4.2102862e+01   3.9086032e+02   1.6639561e+01   3.4673774e+02   2.9136465e+01   1.2527032e+02   3.1501999e+02   2.9349032e+02  -4.5879355e+00   3.7782355e+02   2.4309277e+01   2.7324065e+02   3.4970748e+01   3.0823161e+02   2.6005987e+01   3.4377355e+02  -4.6999484e+00   3.2425742e+02   1.0029406e+01   1.6663645e+02   1.9197070e+02   3.5393258e+02   5.0707974e+01   3.3472000e+02   1.9847561e+01   2.5105774e+02  -2.4641394e+01   2.8015419e+02   3.2379923e+01   3.3901387e+02   8.6732450e+00   3.3818226e+02   2.3338645e+01   8.7452581e+01   2.6592121e+02   1.8298839e+02   4.9238994e+01   2.7160484e+02  -8.5900000e+00   2.5674839e+02   1.2520142e+02   2.5851194e+02   2.5818723e+01   2.6437645e+02   2.9471819e+01   4.3393355e+02   1.8498219e+01   5.1012516e+02   2.0409548e+00   4.0733710e+02   3.4798065e+00   3.2417226e+02   2.9676542e+01   1.9317871e+02   6.5812155e+01
   3.0052387e+02  -3.1819097e+00   4.1465323e+02   2.8513226e+01   3.3458774e+02   2.6469432e+01   3.0668839e+02   6.8041290e-01   2.1320161e+02   1.0729387e+02   3.9527516e+02   5.4715355e+00   3.5572677e+02   1.3291213e+01   2.7668774e+02  -6.7372774e+00   5.3439581e+02   4.7479948e+01   4.8899774e+02   4.5807277e+01   4.3415258e+02   2.3248903e+00   3.3867258e+02  -1.9576774e+00   6.7571258e+02   6.6408800e+01   2.2250000e+01   7.8958710e+01   4.0126903e+02   2.8533316e+01   4.7088290e+02  -1.3369987e+01   4.1174806e+02   3.7520903e+00   1.7870129e+02   6.9645419e+00   1.7288935e+02   8.0475613e+00   1.4175161e+02   1.1600665e+02   3.9760484e+02   2.6226452e+01   1.8456516e+02   1.1691239e+01   3.9661806e+02   1.8953935e+00   2.8623742e+02   3.6291329e+01   2.6791323e+02   1.1718555e+01   2.3935677e+02   2.4254920e+02   2.2231032e+02   1.0376614e+02   3.6392677e+02   9.4351342e+01   3.0103226e+02   5.1538710e+00   3.8592065e+02   4.8938606e+01   4.3649968e+02   2.2613574e+01   3.4317742e+02  -2.1945161e+00   3.9785288e+02   2.3267262e+01   1.5612194e+02   8.2534439e+01   1.9957452e+02  -1.4581768e+01   3.0020935e+02   2.8748735e+01   3.4213548e+02   4.2640000e+00   4.3936871e+02   4.0038568e+01   5.2341935e+02   3.9687100e+00   2.4111258e+02   8.9045419e+00   2.2398968e+02  -1.4928529e+01   3.6319355e+02   6.2916129e+01   1.2423323e+02   2.5984387e+00   2.7336419e+02   1.7310732e+02   3.2338548e+02   9.2217419e+00   3.3959968e+02  -8.5917480e+00   3.4323288e+02   5.3866862e+01   2.9938226e+02   3.3768774e+01   3.4418774e+02   2.7363690e+01   2.7333484e+02   2.4416439e+01   4.0404288e+02   2.6582062e+01   2.7581032e+02   5.5535613e+00   3.2468774e+02   1.4810465e+01   1.4064032e+02   3.6306039e+02   3.3763032e+02   3.0690865e+01   3.9167355e+02   3.2961277e+01   2.4338065e+02  -2.1704516e+00   3.2671161e+02  -1.0024129e+00   3.8682355e+02   7.8060516e+00   3.3582742e+02   2.1633806e+01   1.3825645e+02   1.5891110e+02   3.8893258e+02   4.1957974e+01   3.5363000e+02   2.1814761e+01   2.3815774e+02   1.4910606e+01   2.7353419e+02   9.9595226e+00   3.3511387e+02   1.6052450e+00   3.4432226e+02   1.5557445e+01   7.5352581e+01   2.7660921e+02   2.2627839e+02   2.5155794e+01   2.6317484e+02   4.9444000e+00   2.4817839e+02   1.1845702e+02   2.8146194e+02   1.5842723e+01   2.6847645e+02   2.1438194e+00   3.1574355e+02   2.9243419e+01   4.5884516e+02   5.7335484e-01   4.4509710e+02   2.4990065e+00   2.4812226e+02   3.5520542e+01   2.1826871e+02   5.2854955e+01
   3.4443387e+02   1.4395290e+01   4.6965323e+02   6.3632258e+00   3.5729774e+02   4.2942632e+01   3.2706839e+02  -1.5709987e+01   2.1280161e+02   9.9075871e+01   2.8303516e+02   3.7040735e+01   3.4382677e+02   1.1393213e+01   2.8411774e+02   8.5283226e+00   5.5339581e+02   4.8209948e+01   5.3385774e+02   4.5788477e+01   3.8315258e+02   3.2694890e+01   2.3995258e+02   4.5599226e+00   6.6998258e+02   8.0267200e+01   1.3450000e+01   9.4962710e+01   4.0169903e+02   2.7398916e+01   3.9840290e+02   1.9668413e+01   3.6793806e+02   8.7768903e+00   1.9770129e+02   9.0645419e+00   1.8056935e+02  -2.5683871e-01   1.7990161e+02   1.0605465e+02   5.1460484e+02   1.0196452e+01   1.6785516e+02  -5.9196129e-01   3.6780806e+02  -3.9398065e+00   2.3513742e+02   1.6569329e+01   2.4591323e+02  -1.7114452e+00   2.7759677e+02   1.7068000e+02   1.7569032e+02   1.0539574e+02   3.8716677e+02   7.9872142e+01   3.1679226e+02   2.8033071e+01   3.8163065e+02   5.3711806e+01   4.6996968e+02   1.7935974e+01   3.5179742e+02   1.1925884e+01   3.8633288e+02   3.4088862e+01   1.7017194e+02   9.2320439e+01   2.2629452e+02  -4.0289368e+01   3.1272935e+02   6.3517140e+01   3.6861548e+02  -4.2344000e+00   3.6855871e+02   1.9413368e+01   4.0813935e+02   6.1911100e+00   2.4635258e+02   1.3775342e+01   2.3555968e+02  -3.9041290e+00   3.5315355e+02  -4.0906710e+00   1.1590323e+02   4.3148387e+00   2.5117419e+02   2.0731252e+02   2.9926548e+02  -3.1586581e+00   3.6326968e+02   5.7046500e+00   2.8019288e+02   6.0060062e+01   2.7666226e+02   3.0056374e+01   3.6584774e+02  -2.1791100e+00   2.5010484e+02   1.9944839e+01   3.9271288e+02   2.6818462e+01   3.1314032e+02   5.8071613e+00   2.8235774e+02   2.6196865e+01   1.6532032e+02   3.3960599e+02   3.6625032e+02  -1.6838735e+01   3.6382355e+02   2.0719277e+01   2.5547065e+02   5.9123484e+00   3.0719161e+02   1.7089187e+01   3.5973355e+02   1.6363252e+01   3.4572742e+02   1.5171806e+01   1.1377645e+02   1.4724950e+02   4.3569258e+02   2.1671742e+00   3.6320000e+02   2.6239161e+01   2.7305774e+02  -1.8881394e+01   2.6748419e+02   1.6913523e+01   3.4378387e+02  -1.8378355e+01   3.5185226e+02   8.7150452e+00   7.4122581e+01   2.7655761e+02   2.2027839e+02   3.1785794e+01   2.8912484e+02  -1.6616000e+00   2.0012839e+02   1.2949102e+02   2.0989194e+02   2.4998323e+01   2.8313645e+02   2.0971019e+01   3.2550355e+02   1.4626194e+00   4.0484516e+02   7.6533548e+00   4.3904710e+02   1.6173006e+01   2.2745226e+02   4.3554142e+01   1.9126871e+02   9.3484955e+01
   3.5300387e+02   1.9809690e+01   4.1155323e+02   5.7112258e+00   3.9267774e+02   2.7062232e+01   3.7677839e+02  -1.1678710e-01   1.7645161e+02   1.6003387e+02   3.4750516e+02  -1.0568645e+00   3.3834677e+02   1.3301613e+01   2.3925774e+02   1.9167123e+01   6.2389581e+02  -1.3700516e+00   6.0156774e+02   4.6441677e+01   4.3139258e+02   2.6875690e+01   2.7548258e+02   1.7047523e+01   5.0298258e+02   6.8027200e+01   3.2500000e+01   1.0918871e+02   3.2650903e+02  -5.8838710e-03   3.8588290e+02   2.5050013e+01   3.7865806e+02  -1.2510710e+01   1.9570129e+02   5.8314542e+01   1.9835935e+02   2.3059961e+01   1.6805161e+02   9.5652645e+01   4.0180484e+02  -8.3795484e+00   2.0513516e+02   8.2356387e+00   3.6137806e+02   2.0524594e+01   2.1556742e+02   1.0324929e+01   2.5705323e+02  -1.4412645e+01   3.2066774e+01   1.0651240e+02   1.7521032e+02   9.0824142e+01   3.3802677e+02   8.2513342e+01   2.9546226e+02   3.8549471e+01   4.0301065e+02   1.4911406e+01   3.6873968e+02   3.3794374e+01   3.2103742e+02   1.5236684e+01   4.0119288e+02   2.3470062e+01   1.4122194e+02   9.4246439e+01   2.3433452e+02  -3.2882568e+01   3.3715935e+02   1.9082735e+01   3.1118548e+02  -8.2600000e+00   3.9579871e+02   1.4374168e+01   5.0479935e+02   5.8383100e+00   2.6716258e+02   1.0390542e+01   2.3869968e+02   9.4467097e-01   3.2476355e+02   1.1560529e+01   1.2985323e+02   8.5883871e-01   2.7246419e+02   1.8136932e+02   2.7582548e+02   3.4216542e+01   3.1431968e+02   9.1065000e-01   2.9428288e+02   7.2262862e+01   2.7004226e+02   2.8205974e+01   3.5708774e+02  -4.2831000e-01   2.1338484e+02   2.7922439e+01   3.9271288e+02   2.5818462e+01   3.3228032e+02   3.3085961e+01   3.7387774e+02   1.2585265e+01   1.4748032e+02   3.2161319e+02   3.9610032e+02   1.2673265e+01   3.5582355e+02   2.5639277e+01   2.5024065e+02   1.0900748e+01   3.6319161e+02   3.8391871e+00   3.4901355e+02   6.4108516e+00   3.7815742e+02  -4.9025935e+00   1.3929645e+02   1.3839790e+02   4.3288258e+02  -6.5080258e+00   3.4201000e+02   3.7943613e+00   2.8553774e+02  -1.3209794e+01   2.5167419e+02  -7.1516774e+00   3.5168387e+02  -8.5803550e+00   3.3770226e+02   2.0657045e+01   7.6402581e+01   2.7675521e+02   2.2917839e+02   1.5213794e+01   2.3793484e+02  -1.6756400e+01   2.4831839e+02   1.2311582e+02   2.2684194e+02   2.3262323e+01   2.8775645e+02   7.9314194e+00   2.8474355e+02   1.7533419e+01   4.6065516e+02   1.6428555e+01   4.6113710e+02  -8.5441935e+00   1.9731226e+02   4.6865342e+01   2.3284871e+02   6.0298555e+01
   3.4838387e+02   2.2609290e+01   4.4670323e+02  -7.4007742e+00   3.6139774e+02   3.7374632e+01   3.8858839e+02   2.6658413e+01   1.8970161e+02   9.7623871e+01   4.3821516e+02   2.3206335e+01   3.3448677e+02   4.0470413e+01   2.7978774e+02   3.3444723e+01   6.1726581e+02   4.8503484e+00   5.0778774e+02   3.9374077e+01   4.0368258e+02   1.4572490e+01   2.3914258e+02   8.5747226e+00   4.3871258e+02   7.7428800e+01   1.7800000e+01   8.3364710e+01   3.3512903e+02   1.6494516e+01   4.1635290e+02   2.8902413e+01   3.0355806e+02  -2.2709677e-02   1.7470129e+02   4.7144542e+01   2.0020935e+02  -9.4080387e+00   1.4125161e+02   1.3129665e+02   3.7574484e+02   6.3052516e+00   1.9808516e+02   3.3196387e+00   3.4375806e+02   5.6941935e+00   1.9766742e+02   5.7569290e+00   2.6038323e+02  -1.5159045e+01   2.2496774e+01   8.1328000e+01   1.9278032e+02   1.4988854e+02   3.1516677e+02   1.0077214e+02   3.6474226e+02   2.5527071e+01   4.1397065e+02   4.4224606e+01   4.1782968e+02   5.6247174e+01   3.4136742e+02  -1.4909716e+01   4.2480288e+02   3.1011262e+01   2.1388194e+02   6.3393639e+01   2.2624452e+02  -5.0905368e+01   2.6091935e+02   1.1801935e+01   3.7799548e+02  -1.2554800e+01   3.9970871e+02  -2.5586323e+00   5.4965935e+02  -4.7504900e+00   2.7464258e+02   1.4621419e+00   2.1202968e+02   7.8270968e-02   3.6176355e+02   6.2205290e+00   1.1518323e+02   1.9702439e+01   3.3374419e+02   1.9989692e+02   2.9369548e+02  -3.9030581e+00   3.0507968e+02  -1.9640148e+01   3.2433288e+02   7.6478862e+01   2.5971226e+02   9.3223742e+00   2.9379774e+02   4.1584890e+01   2.4705484e+02   2.4138839e+01   3.8333288e+02   2.0898862e+01   3.5381032e+02   1.3503561e+01   3.2606774e+02   4.0320065e+01   1.4917032e+02   3.1831799e+02   4.3101032e+02   1.4504645e+00   3.5077355e+02   3.3093277e+01   2.1719065e+02  -1.0925252e+01   3.0847161e+02   2.1646787e+01   3.7901355e+02   4.8608516e+00   3.5906742e+02   2.7154606e+01   1.3687645e+02   1.6097150e+02   4.1869258e+02   5.6271742e+00   3.1391000e+02   3.2132361e+01   2.5862774e+02   2.8030065e+00   2.4395419e+02   2.3565923e+01   3.6806387e+02   2.8292450e+00   3.7908226e+02   7.4466452e+00   7.8352581e+01   2.6945921e+02   2.4827839e+02   6.2557935e+00   3.0779484e+02   2.3480000e-01   2.3779839e+02   1.1728742e+02   2.4627194e+02   4.6227923e+01   3.1489645e+02   2.8720219e+01   3.2464355e+02  -3.8985806e+00   4.4979516e+02  -6.5626452e+00   4.2175710e+02  -3.4837935e+00   2.2836226e+02   3.8341342e+01   1.4855871e+02   7.4041755e+01
   3.5433387e+02   3.0843290e+01   4.0230323e+02   3.5051226e+01   3.7601774e+02   1.2635032e+01   3.8139839e+02   3.3612903e-02   1.8895161e+02   1.0703387e+02   4.0239516e+02   2.7961935e+01   3.3410677e+02   2.9170813e+01   2.8792774e+02  -1.1306477e+01   6.4564581e+02   2.4209948e+01   6.1678774e+02   7.8014077e+01   4.0754258e+02   2.1503690e+01   3.7590258e+02   5.7739226e+00   4.6851258e+02   3.0644800e+01   3.6450000e+01   8.0372710e+01   4.0369903e+02   6.9589161e+00   4.0131290e+02   2.1775613e+01   2.5212806e+02   4.5616903e+00   2.0989129e+02   6.2229342e+01   1.8835935e+02  -1.5720039e+01   1.4775161e+02   1.3482665e+02   4.9354484e+02   4.8125161e-01   2.0137516e+02  -2.2735613e+00   3.5728806e+02   1.8321794e+01   2.1652742e+02   2.0868129e+01   2.7829323e+02   1.7938155e+01   3.4546774e+01   7.0794000e+01   1.8616032e+02   1.7632814e+02   3.7592677e+02   7.3431342e+01   3.0298226e+02   2.4678710e+00   3.9301065e+02   1.5421406e+01   5.2830968e+02   2.3548774e+01   3.5507742e+02  -4.3365161e+00   4.4952288e+02   1.7363662e+01   2.3169194e+02   3.5488839e+01   2.2743452e+02  -3.5000568e+01   2.5844935e+02   8.5695350e+00   3.9809548e+02   6.0272000e+00   4.4813871e+02  -1.1193032e+01   7.0527935e+02   1.3129910e+01   2.7454258e+02  -1.2629858e+01   2.4517968e+02  -1.2243729e+01   3.5691355e+02  -6.4914710e+00   1.1266323e+02   2.4194039e+01   3.5046419e+02   2.4155932e+02   3.1994548e+02   4.6816942e+01   3.3578968e+02  -2.3376948e+01   3.1800288e+02   5.1555262e+01   2.4114226e+02   3.4517974e+01   2.7679774e+02   1.5234890e+01   2.5224484e+02   2.6913639e+01   3.8628288e+02   2.7422862e+01   2.9271032e+02   1.4491561e+01   3.2049774e+02   6.7656645e+00   1.3169032e+02   3.6819639e+02   3.8901032e+02   1.8860465e+01   3.7410355e+02   3.3176877e+01   2.4790065e+02  -9.6720516e+00   3.5209161e+02  -2.1228129e+00   3.2868355e+02   3.0987252e+01   3.1229742e+02   1.6656206e+01   1.1839645e+02   1.4506990e+02   3.6955258e+02  -9.7316258e+00   3.0891000e+02   3.1962361e+01   2.4305774e+02   9.6186065e+00   2.6610419e+02   1.0313923e+01   3.5382387e+02  -3.4115550e+00   3.2489226e+02   2.5591845e+01   6.9592581e+01   2.7692001e+02   2.1412839e+02   2.8707794e+01   2.0293484e+02  -1.0096400e+01   2.9736839e+02  -1.5958181e+01   2.1684194e+02   5.8012323e+01   3.1023645e+02   2.8373019e+01   2.7236355e+02   1.7803819e+01   3.9031516e+02   1.7005755e+01   4.3071710e+02   4.9394065e+00   2.1359226e+02   1.7142942e+01   1.6393871e+02   6.0051355e+01
   3.5752387e+02  -4.3619097e+00   4.2410323e+02   8.2572258e+00   3.1758774e+02   1.8449432e+01   3.3068839e+02   2.1520413e+01   1.7400161e+02   9.3329871e+01   2.8645516e+02   1.3117135e+01   3.3505677e+02   1.3944813e+01   2.8049774e+02   5.0979226e+00   5.4908581e+02  -4.2552516e+00   4.4542774e+02   4.0652877e+01   4.1315258e+02   1.8864890e+01   2.6486258e+02   2.6417123e+01   4.7664258e+02   7.7394400e+01   1.6800000e+01   8.4794710e+01   3.3836903e+02   3.0853161e+00   4.1450290e+02   1.0570413e+01   2.8055806e+02  -2.8527097e+00   1.5275129e+02   5.9370542e+01   2.1477935e+02   1.5363613e+00   1.8910161e+02   9.4718645e+01   5.1900484e+02  -1.6485548e+01   2.3061516e+02   1.5197239e+01   3.6413806e+02  -1.6796206e+01   2.2294742e+02   1.0974529e+01   2.6538323e+02  -1.3179045e+01   3.9646774e+01   1.0361600e+02   1.9364032e+02   1.4910974e+02   3.5483677e+02   1.1064854e+02   3.2588226e+02   2.8065871e+01   4.1682065e+02   3.0236606e+01   4.5820968e+02   7.7267742e+00   3.6364742e+02   1.2737884e+01   4.3266288e+02   1.1482462e+01   2.2227194e+02   2.0052439e+01   2.3081452e+02  -4.3940968e+01   2.5677935e+02   4.8431350e+00   3.6128548e+02   1.3882000e+01   4.3451871e+02   9.5665677e+00   6.9055935e+02   1.4637510e+01   2.7307258e+02   8.8777419e+00   2.1826968e+02   1.0429071e+01   3.0243355e+02   7.5869290e+00   1.0571323e+02  -6.1099613e+00   2.7289419e+02   1.8781492e+02   2.9163548e+02   4.9511742e+01   3.6788968e+02  -3.8949480e+00   3.0776288e+02   5.2514462e+01   2.2976226e+02   1.5118837e+02   3.0779774e+02   1.1944890e+01   2.7567484e+02   1.4849239e+01   3.9585288e+02   2.4047262e+01   2.4909032e+02   1.2791161e+01   3.1306774e+02   3.4220065e+01   1.3711032e+02   3.3065279e+02   4.5339032e+02   1.2810065e+01   3.8396355e+02   8.1980774e+00   2.6581065e+02   2.9655148e+01   3.9595161e+02   3.8748387e+01   3.4963355e+02   1.0361252e+01   3.1053742e+02   1.2227006e+01   1.1553645e+02   2.0248870e+02   4.3607258e+02   1.7136774e+01   3.4258000e+02   5.7887613e+00   2.8591774e+02  -1.9501935e+00   2.5695419e+02   1.6285923e+01   3.6749387e+02  -6.4151550e+00   3.2794226e+02   2.7007845e+01   6.5742581e+01   2.8546801e+02   2.2798839e+02   3.9738994e+01   3.4631484e+02   1.5573200e+01   3.1512839e+02   2.0911019e+01   2.0542194e+02   1.1065923e+01   3.1389645e+02   4.0700219e+01   3.0507355e+02   1.7097019e+01   3.4241516e+02   2.5477548e+00   5.2242710e+02   1.5602606e+01   2.3831226e+02   3.8685342e+01   1.9369871e+02   8.1820555e+01
   4.4200387e+02   3.4829690e+01   4.0030323e+02   2.7161226e+01   4.5301774e+02   2.0955032e+01   4.3706839e+02   2.6300013e+01   2.0575161e+02   9.2339871e+01   2.8945516e+02   4.8167135e+01   2.6153677e+02   5.2596413e+01   2.8201774e+02  -6.8367742e-01   6.7120581e+02   2.3785148e+01   5.1764774e+02   7.8735277e+01   4.6349258e+02   9.4976903e+00   3.4271258e+02   3.9189123e+01   5.2631258e+02   8.1690800e+01   3.9000000e+01   1.1136871e+02   4.6450903e+02   4.3234116e+01   4.0840290e+02   2.3828413e+01   2.9355806e+02   4.8672903e+00   2.0046129e+02   6.0363742e+01   1.9956935e+02   2.4913161e+01   2.3440161e+02   1.3664465e+02   4.5640484e+02  -3.6075484e+00   2.2227516e+02   2.1144439e+01   3.3766806e+02  -1.5786065e+00   2.3194742e+02   9.7845290e+00   2.5367323e+02   1.1877548e+00   3.5066774e+01   1.1098240e+02   2.0193032e+02   1.1372654e+02   3.8345677e+02   9.4018942e+01   3.0584226e+02  -5.0409290e+00   3.9273065e+02   2.5493806e+01   4.5239968e+02  -5.2384258e+00   3.8007742e+02  -1.0676516e+01   4.5295288e+02   1.9999262e+01   2.0708194e+02   6.1977639e+01   2.4014452e+02  -3.5877368e+01   2.8677935e+02   4.4431350e+00   3.2923548e+02   1.5396000e+01   4.1055871e+02   4.0383368e+01   5.1522935e+02  -1.4186090e+01   2.5297258e+02   3.6757419e+00   2.2559968e+02   1.5042671e+01   3.6153355e+02  -1.6721071e+01   1.2480323e+02  -1.7161290e-02   2.3446419e+02   1.3630932e+02   2.6438548e+02   2.0381742e+01   3.7769968e+02   2.1220250e+01   3.0214288e+02   4.9204062e+01   1.5009226e+02   1.4128197e+02   3.1999774e+02  -3.6601110e+01   2.5695484e+02   1.0106839e+01   3.9971288e+02   3.2828462e+01   2.6638032e+02   1.3217961e+01   3.3530774e+02   1.2530865e+01   1.4917032e+02   3.2195799e+02   4.8406032e+02   2.6864645e+00   3.0815355e+02   3.2212877e+01   1.9966065e+02   6.2871484e+00   3.7042161e+02   2.6260787e+01   3.1692355e+02   1.8688052e+01   3.3444742e+02  -1.9065794e+01   1.3348645e+02   1.5224270e+02   4.8702258e+02   1.5680774e+01   3.2077000e+02   5.9135613e+00   2.9834774e+02  -5.9045935e+00   2.4900419e+02  -1.0938077e+01   3.5692387e+02  -2.0395550e+00   2.6999226e+02  -8.0161548e+00   5.6162581e+01   2.5671441e+02   2.5560839e+02  -1.2000606e+01   3.1003484e+02   7.9056000e+00   3.0631839e+02  -1.5484181e+01   2.5051194e+02   3.7838723e+01   3.0937645e+02   1.6011819e+01   3.0626355e+02   1.9018194e+00   2.9089516e+02  -4.1806452e+00   5.2180710e+02  -4.7277935e+00   2.1512226e+02   5.9250542e+01   1.9412871e+02   4.8636155e+01
   4.0919387e+02   2.6449032e-01   3.6850323e+02   2.4552258e+00   4.4529774e+02   2.5572632e+01   4.8201839e+02   2.4464013e+01   1.8155161e+02   7.9725871e+01   3.4115516e+02   2.8861135e+01   3.0091677e+02   4.0826013e+01   2.8487774e+02   1.6575226e+00   6.1208581e+02   9.7047484e+00   3.8964774e+02   3.6825277e+01   5.5296258e+02   6.1500903e+00   3.9605258e+02   3.1161923e+01   5.4378258e+02   8.5623200e+01   3.4950000e+01   7.0192710e+01   3.1321903e+02   2.5907316e+01   4.1916290e+02   1.2727613e+01   3.4631806e+02  -1.4823510e+01   1.7308129e+02   1.9934142e+01   2.2320935e+02   1.0021961e+01   2.4330161e+02   1.7638265e+02   4.6527484e+02   1.9428516e+00   1.9947516e+02   4.2084387e+00   3.8813806e+02   3.4737935e+00   2.5109742e+02   1.3012529e+01   3.1067323e+02  -4.8022452e+00   1.7356774e+01   9.5449200e+01   1.4959032e+02   1.5020374e+02   3.3235677e+02   1.0044694e+02   3.2650226e+02   3.0686271e+01   4.0720065e+02   2.7286206e+01   4.8163968e+02  -2.2667626e+01   3.7693742e+02  -1.4325316e+01   4.1123288e+02   4.7006862e+01   1.6779194e+02   9.7310839e+01   2.5767452e+02  -3.0319768e+01   3.0786935e+02   1.2665935e+01   3.1089548e+02  -1.3706800e+01   4.1694871e+02   1.4872168e+01   4.3113935e+02   9.9711100e+00   3.2535258e+02   7.7353419e+00   2.1464968e+02  -1.6801329e+01   3.1129355e+02   2.4538129e+01   1.1261323e+02   5.0980387e+00   2.5174419e+02   1.1873692e+02   2.5882548e+02   2.8956542e+01   3.8307968e+02   2.1269850e+01   3.4538288e+02   7.1654862e+01   2.4980226e+02   1.4868517e+02   2.9660774e+02  -9.9299100e+00   2.5991484e+02  -4.1996129e-01   4.0742288e+02   2.4121662e+01   3.1466032e+02   1.4925561e+01   3.1958774e+02   1.6458465e+01   1.6196032e+02   2.7224479e+02   5.2510032e+02   7.1132645e+00   3.2177355e+02  -1.3776723e+01   1.8747065e+02   1.7782348e+01   3.7680161e+02  -4.1996129e+00   3.1154355e+02   2.1118452e+01   3.1629742e+02   3.4362065e+00   1.6853645e+02   1.1795870e+02   4.8593258e+02   4.3797419e-01   3.2049000e+02   5.0035961e+01   2.6639774e+02   2.2941406e+01   2.6672419e+02   7.4432258e-01   3.6392387e+02  -3.0219555e+01   3.0942226e+02   1.2489445e+01   7.5452581e+01   2.2055121e+02   2.1836839e+02   8.1285935e+00   2.7417484e+02   2.2964400e+01   2.9660839e+02  -7.0873806e+00   2.9651194e+02   9.1587226e+00   2.8032645e+02   3.0955819e+01   2.9521355e+02   5.2658194e+00   2.8936516e+02  -1.4678245e+01   5.3928710e+02   1.0493806e+01   2.3955226e+02   3.6446142e+01   1.7145871e+02   8.9689755e+01
   3.6062387e+02   4.8600903e+00   3.9265323e+02   2.9073226e+01   3.8424774e+02   5.6026632e+01   3.9544839e+02   2.2299613e+01   1.7800161e+02   9.4309871e+01   4.3550516e+02   1.6253135e+01   3.1624677e+02   1.9689613e+01   2.8673774e+02   7.4587226e+00   5.7658581e+02   1.3294748e+01   3.9664774e+02   1.7335277e+01   4.1120258e+02   2.8830890e+01   3.6414258e+02   3.1284723e+01   4.9311258e+02   6.9816800e+01   2.7100000e+01   7.6270710e+01   4.3550903e+02   1.6224116e+01   4.1335290e+02   1.7332413e+01   3.3289806e+02   1.1770090e+01   2.0103129e+02   8.2318142e+01   2.3356935e+02   2.6973161e+01   2.1425161e+02   1.3415665e+02   4.4574484e+02   1.1175252e+01   2.2337516e+02  -1.9033561e+01   3.6518806e+02   1.2169794e+01   2.9152742e+02   9.0581290e+00   2.6900323e+02  -1.0178645e+01   1.6456774e+01   1.2019120e+02   1.5435032e+02   1.5896294e+02   3.2235677e+02   9.5766942e+01   3.4712226e+02   1.3656671e+01   4.0254065e+02   2.3089006e+01   4.9930968e+02  -2.1081226e+01   3.7560742e+02   7.0710839e+00   4.3933288e+02   3.2418862e+01   1.5446194e+02   9.9667239e+01   2.2224452e+02  -1.0205368e+01   3.1363935e+02   6.5343350e+00   3.4537548e+02   1.0977480e+02   4.4165871e+02   4.7053677e+00   4.1813935e+02   8.8611100e+00   2.8111258e+02   2.0704542e+01   3.2674968e+02  -7.1993290e+00   3.8143355e+02   1.9406929e+01   1.1518323e+02   2.3322439e+01   2.7165419e+02   1.5429412e+02   2.7882548e+02   2.4976542e+01   3.8278968e+02   2.4830500e+00   4.0914288e+02   8.4884062e+01   2.6342226e+02   1.6697557e+02   2.5489774e+02  -1.4931100e+00   2.5024484e+02   1.5313639e+01   4.1161288e+02   2.5876462e+01   3.3538032e+02   6.3079613e+00   3.2987774e+02   3.1775265e+01   1.4575032e+02   3.3538159e+02   4.4544032e+02   2.0586065e+01   3.3743355e+02  -2.5599523e+01   2.7400065e+02   2.0099948e+01   4.0590161e+02   4.0423871e+00   3.2830355e+02   1.8637652e+01   3.5106742e+02   1.3694606e+01   2.1568645e+02   1.5476697e+01   4.3445258e+02  -4.4436258e+00   3.4034000e+02   2.0207961e+01   2.9710774e+02   1.3846065e+00   2.7891419e+02   2.3579123e+01   3.9216387e+02  -2.8858755e+01   3.3337226e+02   3.0813445e+01   7.2932581e+01   3.3832281e+02   2.5798839e+02   2.9768994e+01   2.8603484e+02   8.5456000e+00   3.0688839e+02   4.3900219e+01   2.3908194e+02   1.1283123e+01   2.5509645e+02   7.9742194e+00   2.9388355e+02   1.9612219e+01   2.4903516e+02   8.9281548e+00   4.4790710e+02   1.7374206e+01   2.3155226e+02   5.9896142e+01   2.0803871e+02   7.0283355e+01
   3.7790387e+02   1.3376903e+00   4.3695323e+02   1.2079226e+01   3.5196774e+02   1.1559032e+01   3.8610839e+02  -4.6731871e+00   1.8360161e+02   8.9411871e+01   3.8286516e+02   1.4344335e+01   2.8239677e+02   1.6257613e+01   3.0297774e+02   1.4019523e+01   5.5670581e+02   2.4075148e+01   4.7671774e+02   2.9579677e+01   4.1173258e+02   1.9218490e+01   2.5205258e+02   1.6211923e+01   4.8891258e+02   5.7812800e+01   3.5400000e+01   8.9406710e+01   4.7736903e+02  -7.1246839e+00   4.0483290e+02   1.8240129e+00   3.3993806e+02  -6.2231097e+00   1.7894129e+02   5.6995342e+01   2.2577935e+02   2.1596361e+01   2.1375161e+02   1.7119665e+02   4.1934484e+02  -3.5642748e+01   2.1504516e+02   8.9628387e+00   3.9618806e+02  -5.3602065e+00   2.7137742e+02   1.6150129e+01   3.1838323e+02  -9.5090452e+00   1.3116774e+01   1.0192840e+02   1.8769032e+02   1.1062574e+02   3.3397677e+02   6.7597342e+01   3.1326226e+02   1.2075471e+01   4.3092065e+02   3.1338606e+01   4.7939968e+02   2.4181574e+01   3.1003742e+02   2.5836684e+01   4.4647288e+02   1.1517662e+01   1.5246194e+02   8.5397239e+01   2.3929452e+02  -1.9709368e+01   3.1120935e+02   1.6208735e+01   2.5570548e+02   1.2994840e+02   4.5946871e+02   2.0950568e+01   3.9075935e+02   4.1015100e+00   2.9273258e+02  -4.0850581e+00   3.4550968e+02  -2.2510129e+01   3.9548355e+02  -1.9707097e-01   1.2228323e+02   1.9444387e+00   2.9484419e+02   1.5662892e+02   3.0276548e+02  -3.1886581e+00   3.7240968e+02   3.0734500e+00   3.6547288e+02   9.0897662e+01   2.5999226e+02   1.3172997e+02   3.0418774e+02  -2.6056310e+01   2.5648484e+02   2.2764439e+01   4.0971288e+02   3.7938462e+01   3.1519032e+02   2.5453161e+01   3.3287774e+02   7.6352645e+00   1.1759032e+02   2.6905439e+02   4.5696032e+02   1.3424465e+01   3.6958355e+02   4.7678477e+01   2.7328065e+02   8.1075484e+00   3.9595161e+02   2.7268387e+01   3.3311355e+02   2.5912852e+01   3.1606742e+02  -7.8853935e+00   2.5872645e+02  -2.6726503e+01   4.5969258e+02   4.3971742e+00   3.0744000e+02   3.0459961e+01   2.5015774e+02  -1.8469394e+01   2.5529419e+02   1.3848723e+01   4.0101387e+02  -3.5046755e+01   3.1918226e+02   3.4568645e+01   7.7162581e+01   3.0026441e+02   2.4746839e+02   1.4205935e+00   3.3093484e+02   1.4803600e+01   2.9746839e+02   1.3381935e-01   2.3456194e+02   3.2304723e+01   2.8004645e+02   3.4408219e+01   2.8174355e+02   2.1103419e+01   3.8798516e+02   9.8121548e+00   5.6833710e+02  -4.3601935e+00   2.1774226e+02   2.9090942e+01   1.4860871e+02   7.5087755e+01
   4.0319387e+02   2.1314490e+01   4.1550323e+02   4.2952258e+00   3.1544774e+02   1.2960632e+01   3.1520839e+02   2.4858813e+01   2.5135161e+02   9.3141871e+01   3.2086516e+02   6.1014335e+01   3.2234677e+02   1.9871613e+01   3.1401774e+02   1.5036323e+01   6.0239581e+02   1.5039948e+01   3.8842774e+02   1.8212877e+01   3.9673258e+02   3.9558490e+01   2.7600258e+02   1.9525923e+01   5.1544258e+02   7.2904000e+00   4.9550000e+01   8.3624710e+01   6.2236903e+02   2.1745316e+01   4.1216290e+02   1.6137613e+01   3.8398806e+02   1.4352890e+01   1.8132129e+02   2.5944942e+01   2.2167935e+02  -3.4356387e+00   2.1710161e+02   1.5407865e+02   4.4027484e+02  -1.2571484e+00   2.0775516e+02  -5.8839613e+00   4.2204806e+02   1.6190994e+01   2.3475742e+02   8.2197290e+00   2.7924323e+02   1.4142155e+01   1.5356774e+01   1.0817920e+02   1.6812032e+02   1.2453134e+02   3.5530677e+02   9.3610942e+01   3.3212226e+02   1.5286671e+01   3.6159065e+02   2.7465006e+01   3.9787968e+02   6.0331742e+00   3.5507742e+02   3.4753484e+01   4.8323288e+02   3.6766862e+01   1.5979194e+02   6.2340839e+01   2.4624452e+02   4.4046323e+00   3.0577935e+02   2.0263135e+01   2.1780548e+02   1.3426040e+02   4.7065871e+02   6.3575368e+01   3.6317935e+02  -3.4172090e+01   2.9469258e+02   2.0568142e+01   2.3479968e+02  -8.7933290e+00   3.8400355e+02   2.1151329e+01   1.2847323e+02  -9.8407613e+00   2.3070419e+02   1.0938012e+02   2.5126548e+02   2.4431342e+01   3.7935968e+02  -4.1342548e+01   3.8295288e+02   7.9269262e+01   2.1376226e+02   1.3066837e+02   3.1613774e+02  -1.5682310e+01   2.2710484e+02   8.5448387e+00   4.0461288e+02   3.3766462e+01   3.0866032e+02   1.0215561e+01   2.9668774e+02   9.8104645e+00   1.1006032e+02   3.0176679e+02   5.3349032e+02   4.1120645e+00   3.2062355e+02   1.3075277e+01   2.4747065e+02  -1.4476516e+00   3.5819161e+02   2.8669187e+01   3.4287355e+02   1.3042052e+01   3.4996742e+02   2.1626065e+00   2.3487645e+02   8.8514968e+00   4.3169258e+02   7.2717419e-01   3.1234000e+02   2.2207961e+01   2.3596774e+02   8.7058065e+00   2.5829419e+02   1.2178723e+01   3.2635387e+02  -1.2363955e+01   3.2189226e+02   2.8681845e+01   5.7352581e+01   3.3718921e+02   2.2927839e+02   2.4105794e+01   1.9160484e+02  -3.6200000e+00   3.0436839e+02   1.4341819e+01   2.6361194e+02   1.7600723e+01   2.5413645e+02   2.6431019e+01   2.8050355e+02   1.6302619e+01   3.6160516e+02   3.1162555e+01   5.7385710e+02   2.0108206e+01   2.7469226e+02   1.5964942e+01   1.8484871e+02   8.5188555e+01
   4.1247387e+02   3.2712090e+01   3.8920323e+02   2.6849226e+01   3.4329774e+02   2.8492632e+01   2.9787839e+02   1.0955213e+01   2.4400161e+02   9.4479871e+01   4.2174516e+02   2.4353935e+01   3.7672677e+02   1.0912129e+00   3.1797774e+02   1.6099523e+01   6.1764581e+02   2.9949948e+01   4.7428774e+02   1.0484077e+01   4.4092258e+02   2.0303290e+01   2.5595258e+02   3.7229923e+01   5.1398258e+02   4.1007200e+01   3.0900000e+01   1.1561671e+02   3.8436903e+02   4.9353161e+00   3.9807290e+02   1.7934813e+01   2.9189806e+02   1.0810090e+01   2.0941129e+02   6.3317742e+01   2.9356935e+02  -4.7668387e+00   2.0025161e+02   1.3717665e+02   4.3527484e+02   1.8082852e+01   2.0875516e+02   1.4086039e+01   3.9280806e+02  -1.0229806e+01   2.3109742e+02   1.9272529e+01   2.9914323e+02  -6.3998452e+00   1.6406774e+01   7.7475200e+01   1.6764032e+02   1.4508974e+02   3.8216677e+02   7.5222142e+01   3.3526226e+02   2.0265471e+01   5.5392065e+02   3.2978606e+01   4.6006968e+02   1.7337974e+01   3.1750742e+02   1.6049084e+01   4.3490288e+02   2.6153262e+01   1.5898194e+02   8.0255639e+01   2.2976452e+02  -6.4186968e+01   2.6372935e+02   9.2371350e+00   3.1318548e+02   1.3130000e+02   4.3036871e+02   2.4988568e+01   4.4584935e+02  -1.9256900e+00   3.1016258e+02  -7.2894581e+00   2.2345968e+02  -1.7406129e+01   3.8667355e+02   1.4847729e+01   1.1990323e+02   3.5648387e+00   2.4089419e+02   1.2327492e+02   3.3232548e+02   4.2826542e+01   3.8102968e+02   5.5238500e+00   2.7347288e+02   5.7257662e+01   1.9742226e+02   1.1858557e+02   3.3184774e+02   1.2160890e+01   2.4391484e+02   5.4800387e+00   4.1952288e+02   1.6243662e+01   3.3714032e+02   1.7267161e+01   3.0335774e+02   1.3996865e+01   1.1843032e+02   3.1041719e+02   3.9715032e+02   1.6644926e+02   3.5724355e+02   1.7005677e+01   2.5609065e+02   1.7672748e+01   3.6061161e+02   3.6655871e+00   2.7868355e+02   1.6607252e+01   3.4120742e+02   4.7734065e+00   2.4058645e+02  -1.3705303e+01   4.0179258e+02   3.6839174e+01   3.4272000e+02   2.3207561e+01   2.8715774e+02  -2.7193935e+00   2.3548419e+02   1.7143523e+01   4.0806387e+02   2.1249250e+01   3.0804226e+02   1.3509845e+01   7.4972581e+01   2.6082961e+02   2.3446839e+02   1.6410594e+01   2.1560484e+02   5.8000000e+00   2.9317839e+02   2.0667019e+01   3.0375194e+02   2.6439523e+01   2.6042645e+02   1.7787819e+01   2.3683355e+02   1.4316219e+01   3.2679516e+02  -4.0526452e+00   5.4485710e+02   2.7820645e-01   2.5488226e+02   1.2549742e+01   2.0441871e+02   4.9762955e+01
   3.7495387e+02   4.2936903e+00   3.6270323e+02  -1.0530774e+01   3.3072774e+02   5.8282323e+00   3.1834839e+02   1.3607613e+01   2.2590161e+02   1.0697787e+02   4.2356516e+02   8.8583355e+00   3.4753677e+02   3.3516413e+01   3.0030774e+02   6.1331226e+00   6.2445581e+02   4.3215148e+01   5.5714774e+02   6.3215277e+01   4.4220258e+02   1.2508903e+00   2.5505258e+02   3.4631923e+01   5.0524258e+02   4.0906400e+01   1.7350000e+01   1.1155071e+02   4.4836903e+02   9.4753161e+00   4.1421290e+02   3.2313613e+01   3.9236806e+02  -8.5575097e+00   2.1484129e+02   5.0403342e+01   2.5967935e+02   1.0254361e+01   1.9540161e+02   1.4421465e+02   4.3260484e+02  -3.5443548e+01   1.8923516e+02   8.3576387e+00   3.7742806e+02  -1.0859406e+01   2.4652742e+02   8.4812903e-01   2.7048323e+02  -7.6270452e+00   1.7876774e+01   9.0267600e+01   2.3102032e+02   1.2449934e+02   3.4187677e+02   6.0345342e+01   2.9798226e+02   6.1078710e+00   3.4354065e+02   2.0669006e+01   4.0901968e+02  -2.3768026e+01   3.3017742e+02  -1.9645161e+00   4.0604288e+02   3.4422062e+01   1.6179194e+02   8.2600839e+01   2.2662452e+02  -5.7885768e+01   2.8063935e+02   8.4643350e+00   2.2351548e+02   1.1485360e+02   4.4222871e+02   2.1229768e+01   3.5160935e+02   2.9035100e+00   3.0378258e+02  -7.2905806e-01   2.0959968e+02  -1.0347329e+01   3.5329355e+02   8.7081290e+00   9.9183226e+01   4.9324387e+00   2.4865419e+02   1.0917412e+02   3.8557548e+02   2.5126542e+01   3.5721968e+02  -1.0231348e+01   4.0395288e+02   4.2399262e+01   2.2347226e+02   1.9684157e+02   4.2322774e+02  -2.5009510e+01   2.0686484e+02   7.2040387e+00   4.0366288e+02   1.7322462e+01   3.0452032e+02   2.3636761e+01   4.0282774e+02   7.4192645e+00   1.3006032e+02   2.9611679e+02   3.6853032e+02   1.7644886e+02   4.2024355e+02   2.9585677e+01   2.5043065e+02   9.9855484e+00   3.5500161e+02   4.5443871e+00   3.5935355e+02   5.1536516e+00   3.7763742e+02   2.0139006e+01   2.5763645e+02   1.1690697e+01   4.8745258e+02   1.3796374e+01   3.3853000e+02   2.2972761e+01   2.9881774e+02  -1.1982194e+01   3.0167419e+02   2.4138323e+01   4.2806387e+02  -1.3160755e+01   3.3594226e+02   6.8478452e+00   5.4122581e+01   1.8268761e+02   2.5255839e+02   1.0913394e+01   2.1722484e+02   2.7604000e+00   3.2803839e+02   1.2878219e+01   3.1470194e+02   3.1273523e+01   4.1013645e+02   3.1951019e+01   2.2407355e+02  -4.9029806e+00   2.9989516e+02   5.5693548e+00   5.9318710e+02   7.0318065e+00   2.7221226e+02   1.3113342e+01   1.7460871e+02   8.3057755e+01
   4.2247387e+02   2.5252090e+01   3.9030323e+02   1.3111226e+01   3.3872774e+02   1.5098232e+01   3.4768839e+02   1.9500413e+01   2.5100161e+02   1.0946987e+02   4.1962516e+02   1.9113535e+01   3.1520677e+02   3.0342813e+01   3.0159774e+02   2.9799226e+00   6.7189581e+02   1.6289948e+01   5.6606774e+02   2.8501677e+01   4.3187258e+02   1.4747290e+01   2.4967258e+02   3.3402323e+01   5.0178258e+02   1.0453200e+01   2.8700000e+01   9.0492710e+01   4.0964903e+02  -1.0617084e+01   3.8045290e+02   7.1544129e+00   3.7451806e+02   7.3404903e+00   2.5998129e+02  -1.0297858e+01   2.5572935e+02  -1.3369639e+01   1.6680161e+02   1.6180265e+02   4.3894484e+02  -5.6107484e+00   2.1337516e+02   4.5764387e+00   3.8847806e+02   2.4736594e+01   2.9509742e+02  -2.6974710e+00   2.7586323e+02   2.3222555e+01   1.7736774e+01   1.0774880e+02   2.3621032e+02   1.4494414e+02   3.4759677e+02   8.1657742e+01   2.8498226e+02   2.0287871e+01   3.1182065e+02   2.6486606e+01   3.8354968e+02  -2.0250426e+01   3.3103742e+02  -9.7033161e+00   4.4590288e+02   5.3853262e+01   1.7084194e+02   8.4876839e+01   2.5690452e+02  -2.3788168e+01   3.7786935e+02   2.0825935e+01   2.9061548e+02   1.2667560e+02   4.4455871e+02  -4.8066323e+00   4.3217935e+02  -1.6692090e+01   3.1392258e+02   7.1797419e+00   2.2069968e+02  -1.4955329e+01   3.0776355e+02   1.5730529e+01   1.1961323e+02   2.2080387e+00   2.4432419e+02   1.7338052e+02   3.7344548e+02   2.4406942e+01   3.6121968e+02   1.0778650e+01   4.3247288e+02   3.6307662e+01   1.5033226e+02   1.4140277e+02   3.8813774e+02  -2.4962310e+01   2.5781484e+02   1.1228039e+01   3.7619288e+02   1.3900062e+01   4.0305032e+02   2.9514361e+01   3.1197774e+02   1.9157265e+01   1.4438032e+02   2.8939119e+02   3.0553032e+02   1.9453886e+02   3.8329355e+02  -1.4368323e+01   2.5571065e+02  -7.0568516e+00   3.4980161e+02  -7.0896129e+00   3.3654355e+02   8.8284516e+00   3.6796742e+02  -1.1937394e+01   2.5210645e+02   1.7513097e+01   4.2836258e+02   1.7713574e+01   3.1701000e+02   3.9314361e+01   2.6996774e+02   9.2758065e+00   2.9253419e+02   2.2579523e+01   5.3149387e+02  -2.3535155e+01   3.1808226e+02   4.3366645e+01   5.6162581e+01   3.3109441e+02   2.4046839e+02   4.4790594e+01   2.5507484e+02  -3.4576000e+00   3.2579839e+02   1.6297419e+01   2.7565194e+02   1.6927523e+01   3.5899645e+02   1.9852219e+01   2.2759355e+02   1.1815419e+01   3.7012516e+02   1.0520955e+01   5.6133710e+02   2.6159806e+01   2.3021226e+02   8.1433419e+00   1.6374871e+02   9.2596555e+01
   4.1981387e+02   1.8224890e+01   3.7075323e+02  -1.0374774e+01   3.7301774e+02   5.4950323e+00   3.4039839e+02   9.4636129e+00   2.2225161e+02   9.7969871e+01   4.3292516e+02   1.0279535e+01   3.1572677e+02   4.2641213e+01   3.1482774e+02   2.8351523e+01   6.0026581e+02   7.5903484e+00   4.6642774e+02   1.4332877e+01   4.6282258e+02   4.7012903e+00   2.7705258e+02   1.1021923e+01   4.5764258e+02   3.1254400e+01   1.0350000e+01   8.1160710e+01   4.1407903e+02   2.7985161e+00   4.1083290e+02   3.4674013e+01   3.5531806e+02   2.8646490e+01   1.9265129e+02   1.6418542e+01   2.6577935e+02   4.5063613e+00   1.8145161e+02   1.1883065e+02   4.5674484e+02   2.2365252e+01   2.2423516e+02   8.8476387e+00   3.9604806e+02   5.3209935e+00   2.7342742e+02   1.4366129e+01   3.1314323e+02  -1.3659845e+01   3.0976774e+01   1.1949960e+02   2.2807032e+02   1.4016534e+02   3.8221677e+02   6.1738142e+01   3.1441226e+02   1.2463471e+01   3.5678065e+02   4.4598065e+00   5.2020968e+02   7.1677419e-01   3.4003742e+02   2.0006684e+01   4.1380288e+02   3.8891262e+01   1.6808194e+02   7.6627639e+01   2.6652452e+02  -4.2987768e+01   4.1691935e+02   3.1981935e+01   3.0423548e+02   9.5296000e+01   4.3103871e+02   3.8084968e+01   4.4894935e+02  -1.0603690e+01   2.1788258e+02   1.2242942e+01   2.1098968e+02   3.3514710e+00   3.1010355e+02   5.3533290e+00   1.4085323e+02   1.2458839e+01   2.9136419e+02   1.3156732e+02   3.4776548e+02   1.1091342e+01   3.6450968e+02  -1.3394548e+01   4.3166288e+02   4.5462462e+01   2.3899226e+02   1.4473997e+02   3.7632774e+02  -2.9675100e+00   1.9719484e+02  -3.2123613e+00   3.9528288e+02   1.1282862e+01   3.0614032e+02   3.1317161e+01   3.4544774e+02   2.7769665e+01   1.4075032e+02   2.8557159e+02   3.3896032e+02   2.2081446e+02   4.1734355e+02   2.4767677e+01   2.2043065e+02   1.1145548e+01   3.5323161e+02   9.9759871e+00   1.9268355e+02   3.5957252e+01   3.6820742e+02  -1.4006594e+01   2.7182645e+02   9.4154968e+00   4.5979258e+02   2.2959174e+01   2.7730000e+02   1.3581161e+01   2.6134774e+02  -1.0944594e+01   2.7010419e+02  -5.7607742e-01   5.2125387e+02  -2.9559550e+00   3.0023226e+02   3.1184645e+01   8.1642581e+01   3.3381601e+02   2.2746839e+02   1.6680594e+01   2.1441484e+02   1.9175200e+01   2.9374839e+02  -8.3285806e+00   2.8765194e+02   2.3677523e+01   3.5713645e+02   1.3291019e+01   2.0145355e+02   3.9566194e+00   3.1379516e+02   2.9177355e+01   5.2742710e+02   1.0102606e+01   2.3879226e+02   1.5406942e+01   1.2384871e+02   8.3168555e+01
   3.7457387e+02   4.7440903e+00   3.7500323e+02  -8.6477419e-01   3.1591774e+02   1.5583032e+01   3.3210839e+02  -1.8231871e+00   2.3325161e+02   1.1428987e+02   5.1339516e+02   1.2081935e+01   3.3720677e+02   3.0342813e+01   3.0711774e+02   2.0828323e+01   5.8220581e+02   4.5345148e+01   5.6785774e+02   4.5638477e+01   4.9520258e+02   8.5808903e+00   2.6138258e+02   2.1745523e+01   5.1624258e+02   2.2566400e+01   2.4700000e+01   7.8662710e+01   4.1736903e+02   3.7253161e+00   4.3112290e+02   3.6050813e+01   3.3189806e+02   2.3470090e+01   1.8808129e+02   4.0414194e-01   2.2588935e+02   1.1277561e+01   1.9400161e+02   1.9392665e+02   3.9907484e+02  -3.0211484e+00   2.3999516e+02  -5.6531613e+00   3.2213806e+02   9.0437935e+00   2.6361742e+02  -2.3690710e+00   2.4838323e+02   4.3709548e+00   1.3306774e+01   1.0610320e+02   1.7231032e+02   1.4676614e+02   3.1597677e+02   1.2465734e+02   2.9841226e+02   1.3743471e+01   4.3806065e+02   1.6817406e+01   6.1877968e+02   1.4791174e+01   3.5041742e+02   1.0466284e+01   4.3961288e+02   1.6826462e+01   1.7184194e+02   1.0437684e+02   2.0662452e+02  -4.5525768e+01   3.6182935e+02   2.5969135e+01   3.0380548e+02   1.0967040e+02   4.4227871e+02   2.4605768e+01   5.1379935e+02   1.0183100e+00   3.0616258e+02   1.2510542e+01   2.4893968e+02  -1.8114529e+01   3.7686355e+02   1.8962529e+01   1.0333323e+02  -1.1729561e+01   2.2103419e+02   1.5662372e+02   2.8038548e+02   1.5231742e+01   3.5550968e+02  -5.3345480e+00   3.7657288e+02   6.2349662e+01   2.4118226e+02   1.5485477e+02   3.0451774e+02  -9.4127100e+00   1.9581484e+02   1.5138039e+01   3.8147288e+02   2.3767662e+01   3.1295032e+02   2.8912361e+01   3.0130774e+02   2.7390865e+01   1.5075032e+02   3.1283159e+02   3.4696032e+02   1.8065446e+02   3.8815355e+02   4.2482877e+01   2.1757065e+02  -8.7656516e+00   3.5376161e+02  -3.5964129e+00   3.3639355e+02   2.1270452e+01   4.0182742e+02  -8.3619355e-01   2.7201645e+02   3.0880297e+01   4.8621258e+02   1.8125574e+01   3.2339000e+02   2.4423961e+01   3.0224774e+02   3.1734065e+00   2.9634419e+02   1.1794723e+01   4.9325387e+02  -3.6159550e+00   3.4618226e+02   1.8358645e+01   6.9312581e+01   2.9070241e+02   2.2969839e+02  -6.7778065e+00   1.7407484e+02  -2.3687600e+01   3.4198839e+02   1.9862219e+01   2.8399194e+02   3.6590323e+01   3.3332645e+02   1.2335819e+01   2.3059355e+02   2.9335419e+01   2.7160516e+02   1.8362555e+01   5.1599710e+02  -5.2629935e+00   2.9583226e+02   1.2033742e+01   1.9393871e+02   9.4411355e+01
   3.8557387e+02   6.6340903e+00   3.8050323e+02   1.1045226e+01   2.5644774e+02   3.6440632e+01   3.0825839e+02   3.7464813e+01   2.6540161e+02   8.1967871e+01   4.6521516e+02   1.6046335e+01   3.7367677e+02   5.4475213e+01   2.9121774e+02   4.1770323e+01   6.4283581e+02   2.5804748e+01   4.8456774e+02   6.0591677e+01   5.3206258e+02   2.3682090e+01   2.7267258e+02   3.3372323e+01   5.9684258e+02   5.2848400e+01   2.8300000e+01   5.7874710e+01   4.5731903e+02   2.8909316e+01   4.1412290e+02   3.0790813e+01   3.6717806e+02  -1.0223097e+00   2.0994129e+02   1.6845342e+01   2.2783935e+02   1.0011561e+01   2.0285161e+02   1.4101865e+02   3.5034484e+02   5.0072516e+00   2.4356516e+02   1.6971239e+01   3.0147806e+02  -1.1634065e+00   2.0537742e+02   2.6860129e+01   3.1957323e+02  -1.0342452e+00   1.9266774e+01   9.3916400e+01   2.2235032e+02   1.9828294e+02   3.3187677e+02   6.3385342e+01   2.5798226e+02   2.3027871e+01   4.1211065e+02   3.5323406e+01   7.0049968e+02  -1.1656426e+01   3.6564742e+02   2.0247884e+01   4.5561288e+02   1.3646462e+01   1.5536194e+02   6.4405239e+01   2.3543452e+02  -1.8350568e+01   2.8686935e+02   5.7259350e+00   2.8185548e+02   1.1956640e+02   4.2608871e+02   2.7760968e+01   3.5651935e+02  -1.7489290e+01   2.6607258e+02   1.4857742e+01   2.4669968e+02  -2.1175329e+01   3.5434355e+02  -1.7805871e+01   1.0466323e+02  -1.1259613e+00   3.3022419e+02   1.9741852e+02   2.9013548e+02   2.1201742e+01   3.8812968e+02   1.8915850e+01   3.6490288e+02   8.2563262e+01   2.1609226e+02   1.4367197e+02   3.1708774e+02  -8.9883100e+00   2.1386484e+02   4.4140387e+00   4.3576288e+02   2.7894462e+01   3.1914032e+02   8.4671613e+00   2.4111774e+02   2.0826065e+01   1.6322032e+02   3.6951399e+02   3.6296032e+02   1.9894446e+02   4.3591355e+02   6.7620774e+00   2.1471065e+02   1.9463148e+01   3.3876161e+02   3.1083587e+01   3.2316355e+02  -9.0511484e+00   3.9296742e+02   2.9112606e+01   2.6182645e+02   1.2075497e+01   4.5274258e+02   1.8573174e+01   3.4758000e+02   7.6787613e+00   2.6900774e+02   4.2526065e+00   3.1200419e+02   2.1311923e+01   5.1935387e+02   1.9486050e+01   3.4951226e+02   4.3142245e+01   7.2402581e+01   2.0726521e+02   2.2308839e+02   3.8080994e+01   2.0917484e+02   2.4044000e+00   3.1350839e+02   5.0750619e+01   3.3732194e+02   2.4273923e+01   3.5275645e+02   3.8691419e+01   2.4074355e+02   1.1523419e+01   2.9412516e+02  -6.2904516e-01   4.3356710e+02   7.6614065e+00   2.5712226e+02   5.8320542e+01   1.8955871e+02   7.4911755e+01
   3.8590387e+02   1.7507690e+01   3.4720323e+02   4.6592258e+00   3.2815774e+02   2.1513832e+01   3.0201839e+02   1.8054013e+01   2.1370161e+02   1.0610387e+02   3.3345516e+02   2.9827135e+01   3.8463677e+02   2.7358413e+01   3.1730774e+02   1.5153123e+01   5.7220581e+02   5.3015148e+01   4.5392774e+02   4.9402877e+01   5.2354258e+02  -4.4630968e-01   2.6586258e+02   3.0767123e+01   5.6091258e+02   3.0992800e+01   3.5550000e+01   1.1729471e+02   4.8359903e+02   1.9136916e+01   4.0669290e+02   2.4105213e+01   3.1122806e+02   2.2793690e+01   2.5151129e+02   9.9974194e-01   2.1998935e+02   1.3849561e+01   2.2450161e+02   1.3098665e+02   4.3634484e+02   1.8727252e+01   2.2523516e+02  -1.5612361e+01   3.2532806e+02  -2.2501406e+01   2.2994742e+02   2.9224529e+01   3.0148323e+02   8.6529548e+00   7.9767742e+00   9.4389600e+01   2.0488032e+02   1.5292054e+02   2.8530677e+02   7.5260942e+01   2.7979226e+02   4.8373071e+01   4.0559065e+02   1.5945006e+01   5.5411968e+02   1.9053974e+01   4.2722742e+02   4.9414839e+00   4.4171288e+02   2.3138462e+01   1.7322194e+02   6.4076439e+01   2.1533452e+02  -3.8272568e+01   2.9805935e+02   1.3730735e+01   2.7318548e+02   1.0874000e+02   4.2627871e+02   1.6275768e+01   4.4184935e+02  -5.7956900e+00   3.0116258e+02   2.5910542e+01   2.8036968e+02   7.9410710e+00   3.8319355e+02   9.3612903e-01   9.6233226e+01  -7.0715613e+00   2.6770419e+02   1.5118012e+02   2.8557548e+02   3.6066542e+01   3.9035968e+02   1.4207450e+01   4.1761288e+02   7.5966462e+01   2.7857226e+02   1.7895357e+02   3.2541774e+02  -1.1847100e+00   1.8362484e+02   1.2643239e+01   3.9119288e+02   3.8700062e+01   2.6509032e+02   9.7011613e+00   2.2782774e+02   1.8839265e+01   1.4069032e+02   2.9263639e+02   3.5853032e+02   2.1701886e+02   4.0772355e+02  -2.2272258e-01   2.1066065e+02   9.7871484e+00   3.7023161e+02  -4.0040129e+00   3.1625355e+02  -4.9683484e+00   3.6977742e+02   1.6727806e+01   2.7529645e+02   1.4187897e+01   4.5050258e+02   1.7562374e+01   3.1634000e+02   2.9227961e+01   2.8853774e+02  -2.5779794e+01   2.9300419e+02  -6.0780774e+00   5.3373387e+02   2.6656450e+00   3.2018226e+02   2.0348645e+01   8.2402581e+01   3.1299521e+02   2.2055839e+02   2.0953394e+01   2.9841484e+02   3.4935200e+01   2.7841839e+02   2.6037819e+01   3.3565194e+02   1.2317523e+01   2.9789645e+02   1.3740219e+01   2.1769355e+02   1.1327419e+01   2.7079516e+02   5.1373548e+00   4.1628710e+02  -7.0461935e+00   2.4145226e+02   1.0567414e+02   1.7593871e+02   9.8001355e+01
   3.1585387e+02   8.9216903e+00   3.5320323e+02  -3.8707742e+00   3.3486774e+02   4.7370323e+00   3.3177839e+02   1.5863213e+01   1.8120161e+02   8.9003871e+01   3.3568516e+02   2.0648735e+01   3.3529677e+02   2.3025613e+01   2.6882774e+02   6.8415226e+00   6.1295581e+02   1.6945148e+01   4.5692774e+02   3.0092877e+01   4.6715258e+02   1.0494890e+01   2.4048258e+02   4.6177523e+01   5.5451258e+02   1.2364800e+01   3.5800000e+01   5.0724710e+01   4.6707903e+02   2.2748516e+01   4.3273290e+02   2.7492013e+01   3.0727806e+02  -4.1803097e+00   2.4913129e+02   2.5760142e+01   2.0867935e+02   1.5654361e+01   1.8390161e+02   1.7858465e+02   4.6014484e+02   3.7223252e+01   2.4889516e+02  -1.3025161e+01   3.2971806e+02   1.3337394e+01   2.2256742e+02   3.6194929e+01   2.8429323e+02   1.9168155e+01   5.1667742e+00   7.9944400e+01   1.6216032e+02   1.3186814e+02   3.1326677e+02   5.9114142e+01   2.9750226e+02   3.9956271e+01   4.3016065e+02   7.3994065e+00   5.1939968e+02  -9.2184258e+00   3.3712742e+02   4.4909484e+01   4.2190288e+02   5.2932615e+00   1.6650194e+02   8.2844039e+01   2.1629452e+02  -3.7009368e+01   3.6172935e+02   1.6357135e+01   3.0475548e+02   1.3992440e+02   4.2965871e+02   2.3235368e+01   4.4755935e+02  -6.2024900e+00   2.8416258e+02  -2.9945806e-01   2.0579968e+02   8.1667097e-01   3.5919355e+02   1.2516129e+01   1.0923323e+02  -1.0011561e+01   2.3441419e+02   1.5150332e+02   3.2119548e+02  -1.5330581e+00   3.7488968e+02   1.8395050e+01   3.5385288e+02   6.2357262e+01   2.6514226e+02   1.8693797e+02   3.3503774e+02   2.2356900e+00   2.2119484e+02   2.5487639e+01   3.8119288e+02   3.2740062e+01   3.5576032e+02   3.0157561e+01   2.1173774e+02   2.7516465e+01   1.3638032e+02   3.3482119e+02   3.5515032e+02   2.1042926e+02   4.3224355e+02   3.2665677e+01   2.4114065e+02   1.0108748e+01   3.4100161e+02   2.9004387e+01   3.6139355e+02   2.9700452e+01   3.9677742e+02   1.4517806e+01   3.0829645e+02   1.5637897e+01   4.4588258e+02   1.1619742e+00   3.2215000e+02   2.8043161e+01   2.7891774e+02  -9.0101935e+00   3.0729419e+02   2.7068723e+01   4.8178387e+02  -3.2283550e+00   3.2632226e+02   3.5757445e+01   7.8742581e+01   3.0299801e+02   1.8112839e+02   7.7277935e+00   3.1231484e+02   1.9913200e+01   3.2665839e+02   2.7938619e+01   2.9603194e+02   2.9437123e+01   3.3947645e+02   4.3843819e+01   2.5188355e+02   5.5922194e+00   3.0731516e+02   1.4265755e+01   4.3985710e+02  -8.0817935e+00   2.3702226e+02   1.2259854e+02   2.3269871e+02   7.4360555e+01
   3.2357387e+02  -9.3590968e-01   3.7665323e+02   3.0903226e+01   2.9329774e+02   3.2252632e+01   3.2320839e+02   2.8688813e+01   1.9000161e+02   6.1699871e+01   4.2686516e+02   2.2343355e+00   3.4905677e+02   1.5204813e+01   2.9830774e+02  -3.6136877e+01   6.0489581e+02   1.0029948e+01   5.6071774e+02   6.4296774e+00   4.6025258e+02   9.5668903e+00   2.6319258e+02   7.5507226e+00   5.6018258e+02   2.0181200e+01   1.3550000e+01   9.3104710e+01   3.7055903e+02   2.9901161e+00   3.8078290e+02  -3.4419871e+00   3.7417806e+02  -1.2632310e+01   2.1365129e+02   1.3598542e+01   2.1893935e+02  -1.0064387e+00   2.0390161e+02   1.4838465e+02   4.1314484e+02   3.4513252e+01   2.4566516e+02   1.5132387e+00   3.4742806e+02   1.1110594e+01   2.6452742e+02   3.5128129e+01   2.7676323e+02  -1.2944516e-01   1.2836774e+01   1.1510080e+02   2.0254032e+02   1.1405774e+02   3.0140677e+02   1.1068294e+02   2.7898226e+02   2.0917871e+01   4.2625065e+02   4.6432206e+01   5.5877968e+02   1.7441174e+01   3.6231742e+02   2.5704284e+01   4.5900288e+02   2.6375262e+01   1.6908194e+02   6.4687639e+01   2.6176452e+02  -1.1646968e+01   3.1753935e+02   3.4652335e+01   3.1189548e+02   1.3307320e+02   4.4913871e+02   1.2866968e+01   4.1379935e+02  -6.6416900e+00   2.8735258e+02  -2.6465806e-01   2.4779968e+02  -1.0163329e+01   3.2467355e+02   1.6087729e+01   1.1318323e+02   1.1722439e+01   2.3327419e+02   1.6907452e+02   2.7182548e+02   1.0846542e+01   4.1045968e+02  -5.6405480e+00   3.6709288e+02   5.9628062e+01   2.2738226e+02   1.4457877e+02   3.6570774e+02  -1.5407910e+01   2.4372484e+02  -6.3147613e+00   3.8852288e+02   3.1103662e+01   3.8595032e+02   2.7423613e+00   2.1697774e+02   2.5097265e+01   9.7270323e+01   3.3825999e+02   3.4020032e+02   1.8795526e+02   3.9301355e+02   6.2840774e+00   2.6657065e+02  -1.9756516e+00   3.1928161e+02   4.9319871e+00   3.1839355e+02   5.9950452e+01   3.8091742e+02   2.5836606e+01   2.4639645e+02   2.7829897e+01   3.8236258e+02   2.0533574e+01   3.3934000e+02   3.7907961e+01   2.7910774e+02   8.7346065e+00   2.6238419e+02   4.8515226e+00   4.2406387e+02  -1.2700755e+01   3.6475226e+02   2.1683045e+01   4.2882581e+01   2.9348681e+02   2.3708839e+02   2.4390994e+01   2.3493484e+02   2.3823600e+01   3.0084839e+02   6.0534194e+00   2.7508194e+02   2.0443123e+01   3.4394645e+02   3.3016219e+01   2.5040355e+02   1.8750619e+01   3.2084516e+02   8.3354839e-02   4.2023710e+02  -2.0821935e+00   1.7731226e+02   9.4615342e+01   2.2579871e+02   8.6532555e+01
   3.2543387e+02  -1.8947097e+00   3.4605323e+02   2.3651226e+01   3.3977774e+02   3.3344232e+01   3.3630839e+02  -1.3639187e+01   1.9915161e+02   7.4917871e+01   4.3433516e+02   8.4667355e+00   3.4643677e+02   2.7944413e+01   2.6554774e+02   3.1393923e+01   5.7739581e+02   2.0729948e+01   5.4042774e+02   5.5482877e+01   4.5439258e+02   3.0465690e+01   2.5376258e+02  -1.2214877e+01   5.2724258e+02   4.7086400e+01   1.0600000e+01   6.8640710e+01   3.6074903e+02   6.3449161e+00   3.8459290e+02   5.4113213e+01   2.9165806e+02  -5.0307097e+00   1.7484129e+02  -1.8156658e+01   1.9467935e+02   2.7664361e+01   1.7645161e+02   1.6863065e+02   4.5394484e+02   2.4849252e+01   2.2266516e+02   2.0543239e+01   3.1599806e+02  -1.8755006e+01   2.9337742e+02   9.9601290e+00   2.5767323e+02  -2.1792245e+01   3.3976774e+01   7.8359600e+01   1.8693032e+02   1.2849654e+02   3.1911677e+02   9.9266142e+01   3.2379226e+02  -4.9069290e+00   3.2316065e+02   8.9594065e+00   5.0535968e+02  -9.8952258e+00   3.3745742e+02   1.5073084e+01   4.4671288e+02   4.0548462e+01   1.7479194e+02   7.0610839e+01   2.5338452e+02  -2.3786568e+01   3.0482935e+02   2.3619135e+01   3.0975548e+02   1.0447440e+02   4.0032871e+02   2.3017677e+00   4.4484935e+02  -1.1655690e+01   3.0083258e+02  -7.4430581e+00   2.8650968e+02   1.7119871e+01   3.6034355e+02  -1.8195871e+01   1.3471323e+02  -1.0189961e+01   2.8574419e+02   2.0258692e+02   6.5376548e+02   1.9541342e+01   3.9459968e+02   3.0398250e+01   4.4238288e+02   4.9134862e+01   1.9623226e+02   1.4854077e+02   4.4208774e+02  -1.0178310e+01   2.3324484e+02  -2.1856361e+01   3.4361288e+02   4.2226462e+01   4.2276032e+02   2.9317561e+01   1.8839774e+02   8.1936645e+00   1.4275032e+02   3.4368159e+02   2.9139032e+02   1.8367006e+02   4.5048355e+02   3.0686477e+01   2.8390065e+02   4.0679484e+00   3.1904161e+02   1.4901187e+01   3.3258355e+02   1.4195252e+01   4.0110742e+02   1.5121406e+01   2.8715645e+02   2.5089097e+01   3.7902258e+02   1.8907742e+00   3.2896000e+02   2.8548361e+01   2.0410774e+02  -1.2455394e+01   3.0786419e+02  -8.4568774e+00   3.8611387e+02   4.6005250e+01   3.0923226e+02  -1.4155355e+01   8.1352581e+01   2.1464921e+02   2.5365839e+02   2.2775394e+01   1.9741484e+02   1.0675200e+01   3.3731839e+02   2.7895819e+01   2.4442194e+02   2.1425923e+01   3.3251645e+02   1.2830619e+01   2.2421355e+02   2.2581935e-01   4.1003516e+02   2.5138155e+01   4.4775710e+02  -6.7537935e+00   2.4926226e+02   1.0637934e+02   2.0207871e+02   1.0634015e+02
   3.4328387e+02   3.6397290e+01   4.0045323e+02   5.2992258e+00   3.0044774e+02   1.0820632e+01   1.7953839e+02   3.2195241e+02   2.1845161e+02   7.7023871e+01   4.1368516e+02   1.1468735e+01   3.1229677e+02   2.0575613e+01   2.8282774e+02  -1.8484774e+00   5.6126581e+02   4.9210348e+01   4.8985774e+02   5.7668477e+01   4.1225258e+02   6.0268903e+00   2.3681258e+02   2.4191123e+01   4.9798258e+02   2.2087200e+01   1.1700000e+01   8.1452710e+01   3.7469903e+02   2.8328916e+01   3.9835290e+02  -1.3327587e+01   3.6870806e+02   1.3525290e+01   1.6417129e+02   1.2076942e+01   2.0388935e+02   4.1975613e+00   1.6785161e+02   1.5956865e+02   4.3080484e+02   8.8404516e+00   2.6218516e+02   7.6163871e-01   2.6818806e+02   1.0359794e+01   2.7252742e+02   7.3881290e+00   2.9872323e+02   9.4937548e+00   9.1167742e+00   8.5488400e+01   2.0021032e+02   9.3054142e+01   3.0649677e+02   8.2755742e+01   2.8398226e+02  -3.5321290e+00   2.7059065e+02   8.6450065e+00   4.4796968e+02   2.2115974e+01   3.1603742e+02  -2.0163316e+01   4.9547288e+02   1.6407662e+01   1.7655194e+02   6.3090039e+01   2.4195452e+02  -2.7972168e+01   2.5967935e+02  -1.6688650e+00   2.7432548e+02   1.2264880e+02   3.9813871e+02   2.8096968e+01   6.0313935e+02   4.6811100e+00   2.6930258e+02   7.9393419e+00   2.6555968e+02  -3.2541290e+00   2.9219355e+02   2.5926129e+01   1.3071323e+02   1.0980039e+01   3.4584419e+02   2.0563892e+02   5.3951548e+02   3.4371342e+01   3.7459968e+02  -2.5201748e+01   4.6047288e+02   4.1297662e+01   2.2680226e+02   1.3633517e+02   3.2856774e+02  -1.9906710e+01   2.2372484e+02   2.2852387e+00   3.1971288e+02   1.7418462e+01   4.1543032e+02   2.9383961e+01   2.2620774e+02   2.4208865e+01   1.3353032e+02   3.8972919e+02   2.8434032e+02   1.5271406e+02   4.6824355e+02   1.8645677e+01   2.6428065e+02   2.8307548e+01   2.8671161e+02   1.1677587e+01   3.2382355e+02   2.6896052e+01   3.4982742e+02   1.0943806e+01   3.0448645e+02   2.4282697e+01   4.1469258e+02   9.6171742e+00   3.4344000e+02   3.2289961e+01   2.1567774e+02   7.0490065e+00   3.0286419e+02   1.4273123e+01   4.1973387e+02   3.0025650e+01   3.6175226e+02   1.8643045e+01   6.2022581e+01   2.4147561e+02   1.7379839e+02   2.5884194e+01   2.6812484e+02   3.1308400e+01   3.7269839e+02   2.1875419e+01   2.2742194e+02   4.8065923e+01   2.8237645e+02   2.0981819e+01   2.6902355e+02   3.9810194e+00   5.1051516e+02  -3.7024516e-01   3.9313710e+02  -1.7741935e+00   2.4798226e+02   1.3905174e+02   1.7912871e+02   7.3266155e+01
   3.0057387e+02   3.6384090e+01   4.1245323e+02   1.5589226e+01   2.4586774e+02   3.1667032e+01   1.6444839e+02   2.3938961e+02   2.2800161e+02   6.5109871e+01   3.8309516e+02   1.0095935e+01   4.0696677e+02   2.1520129e+00   2.8068774e+02   3.2082723e+01   5.2683581e+02   4.8464748e+01   4.6885774e+02   8.1208477e+01   3.7835258e+02   4.1648890e+01   2.5914258e+02   2.4354723e+01   4.4271258e+02   9.8488000e+00   4.2250000e+01   8.8758710e+01   4.2312903e+02   3.1404516e+01   3.9397290e+02   1.9932813e+01   3.6151806e+02   7.4804903e+00   2.1141129e+02   1.5727742e+01   2.3767935e+02   1.9544361e+01   1.9295161e+02   1.6791065e+02   4.7547484e+02   1.2196852e+01   2.3547516e+02   5.5684387e+00   3.8961806e+02   2.4645394e+01   2.9009742e+02   2.0552529e+01   2.3338323e+02   1.0340955e+01   9.2667742e+00   6.7336400e+01   1.6016032e+02   1.3354814e+02   3.2121677e+02   1.0480814e+02   3.0331226e+02  -2.0785290e+00   2.3649065e+02   3.3473006e+01   4.5368968e+02   2.4188374e+01   3.3445742e+02   9.3130839e+00   4.9819288e+02   6.3240062e+01   2.3446194e+02   4.5127239e+01   2.4048452e+02  -2.6134568e+01   3.0444935e+02   1.4409535e+01   2.9023548e+02   1.2689600e+02   4.3270871e+02   3.0661368e+01   4.1189935e+02  -1.6969690e+01   2.9035258e+02   3.0153419e+00   3.2755968e+02   8.1158710e+00   3.5519355e+02   2.1126129e+01   9.1563226e+01   1.1162039e+01   3.7817419e+02   1.3329252e+02   4.6932548e+02   1.9796542e+01   3.8759968e+02   1.0428250e+01   3.4719288e+02   5.9980062e+01   2.6771226e+02   1.5458237e+02   3.4046774e+02   8.0129000e-01   2.1719484e+02   3.5907639e+01   3.6676288e+02   1.6894462e+01   4.3457032e+02  -8.7172387e+00   2.3725774e+02   1.5084865e+01   1.6717032e+02   3.4177799e+02   2.8349032e+02   1.4249206e+02   4.9458355e+02   4.2968477e+01   2.2914065e+02  -1.6981252e+01   2.9185161e+02   1.8863871e+00   3.1330355e+02   1.7977652e+01   4.2182742e+02  -7.3961935e+00   2.4753645e+02   3.9786968e+00   3.6964258e+02   2.4361174e+01   3.1577000e+02   2.6933561e+01   2.0191774e+02  -2.6101935e+00   2.8053419e+02   4.8295226e+00   4.1111387e+02   2.4905250e+01   3.5085226e+02   2.7655045e+01   6.0312581e+01   1.8523241e+02   2.2827839e+02   2.8955794e+01   2.1155484e+02  -5.4600000e-01   3.1465839e+02  -5.5713806e+00   2.9761194e+02   7.0880723e+01   2.6980645e+02   2.2467419e+01   2.3740355e+02   2.6750619e+01   4.3189516e+02   9.8193548e+00   3.7404710e+02   5.1430065e+00   2.3421226e+02   1.0572334e+02   2.4998871e+02   7.7837355e+01
   3.1181387e+02   3.1434890e+01   4.4430323e+02  -2.2087742e+00   2.5348774e+02   2.7247432e+01   1.5501839e+02   3.1695401e+02   2.0215161e+02   1.0302787e+02   3.7727516e+02   5.0315355e+00   3.3748677e+02   1.7280413e+01   3.0821774e+02   7.6903226e+00   5.4701581e+02   1.2660348e+01   5.1692774e+02   4.3142877e+01   3.8868258e+02   1.1722490e+01   3.1619258e+02  -9.8292774e+00   4.8951258e+02   2.6104800e+01   2.9200000e+01   9.1902710e+01   5.8307903e+02   4.8658516e+01   4.0240290e+02   2.2918413e+01   3.8960806e+02   3.7329032e-01   2.3427129e+02   1.0898942e+01   2.4130935e+02   2.0993961e+01   2.0715161e+02   1.4412465e+02   4.2447484e+02  -5.2314839e-01   2.1051516e+02  -4.2447613e+00   3.4180806e+02  -2.1439806e+01   2.7880742e+02   1.2365729e+01   2.4514323e+02   1.4780155e+01   2.8736774e+01   7.8488800e+01   2.1440032e+02   1.1406894e+02   3.2549677e+02   7.8465742e+01   2.9598226e+02   6.0787097e-01   2.9259065e+02   2.7795006e+01   4.9577968e+02  -7.5588258e+00   3.1222742e+02  -1.9851613e-01   4.6590288e+02   3.0013262e+01   1.9769194e+02   9.4968839e+01   2.3633452e+02  -3.1425677e+00   3.5810935e+02  -1.1073265e+01   3.0461548e+02   1.1341560e+02   4.2732871e+02   4.1331768e+01   3.5460935e+02  -2.3106490e+01   2.9835258e+02   6.0853419e+00   2.8407968e+02  -4.0657290e+00   3.0900355e+02   8.7132903e-01   1.3018323e+02   1.2072439e+01   3.6979419e+02   1.7929292e+02   4.1351548e+02   3.2451342e+01   3.6569968e+02   8.8502500e+00   3.7123288e+02   6.9626862e+01   2.3095226e+02   1.7586317e+02   3.2294774e+02   8.5828900e+00   2.2705484e+02   9.8288387e+00   4.0528288e+02   1.5292862e+01   4.6971032e+02   3.4521561e+01   2.1711774e+02   1.1176065e+01   1.5948032e+02   3.4539319e+02   3.0391032e+02   1.6842846e+02   4.9948355e+02   2.4866477e+01   2.7728065e+02  -1.5072452e+01   2.6623161e+02  -1.2014013e+01   3.0430355e+02   1.4177652e+01   3.4777742e+02   1.3197806e+01   2.6453645e+02   1.3428697e+01   3.9274258e+02   3.9703174e+01   3.5615000e+02   2.8373161e+01   2.4000774e+02  -5.7073935e+00   3.2815419e+02  -9.9800774e+00   3.9825387e+02   2.3314050e+01   3.2423226e+02  -8.3535484e-01   6.9502581e+01   2.4792721e+02   2.2684839e+02  -3.7898065e+00   3.5017484e+02   1.9264400e+01   3.6755839e+02   2.9576619e+01   2.8189194e+02   2.3898323e+01   3.0604645e+02   2.8082194e+00   2.3750355e+02   5.3126194e+00   4.6551516e+02   1.2039755e+01   3.8733710e+02   1.1409806e+01   2.2817226e+02   1.4239654e+02   1.9717871e+02   9.4252155e+01
   3.5047387e+02   1.1862090e+01   4.2740323e+02   1.3093226e+01   3.3182774e+02   2.7690232e+01   1.6987839e+02   3.1624521e+02   1.9375161e+02   8.6649871e+01   3.7015516e+02   1.5071135e+01   3.5634677e+02   1.2151613e+01   2.7235774e+02   3.0659123e+01   5.8495581e+02   4.2245148e+01   5.4035774e+02   4.8338477e+01   4.3111258e+02   7.9480903e+00   2.8362258e+02   2.3776323e+01   5.1291258e+02   2.1432800e+01   2.0150000e+01   7.1976710e+01   3.5874903e+02   1.2414916e+01   4.2607290e+02   6.3554813e+01   4.0998806e+02   1.8652890e+01   2.0398129e+02   2.4942142e+01   2.3156935e+02   5.5631613e+00   2.0220161e+02   1.8027065e+02   4.5587484e+02   3.5294852e+01   2.1013516e+02   1.9355639e+01   3.3590806e+02  -2.0107806e+01   2.8237742e+02   3.2320129e+01   2.4800323e+02   1.5981355e+01   1.1066774e+01   4.0052400e+01   1.8573032e+02   1.2702254e+02   3.2911677e+02   8.4226142e+01   2.8498226e+02   9.1478710e+00   3.7220065e+02   4.9136206e+01   4.6144968e+02  -2.3424258e+00   3.2445742e+02   3.2923084e+01   4.6847288e+02   1.9087662e+01   1.8322194e+02   9.0506439e+01   2.4414452e+02  -2.1337368e+01   3.7586935e+02   1.5845935e+01   3.3437548e+02   1.1865480e+02   4.3713871e+02   1.1116968e+01   3.3851935e+02   8.9507100e+00   2.3845258e+02   1.6734194e-01   3.0212968e+02  -4.1797290e+00   3.5329355e+02  -9.6318710e+00   1.0318323e+02   2.8332439e+01   2.9708419e+02   1.9810972e+02   4.0126548e+02   1.9561342e+01   3.9031968e+02   3.1830650e+01   3.9804288e+02   9.3632062e+01   1.9533226e+02   1.5090277e+02   3.6646774e+02  -9.0887100e+00   2.1424484e+02  -7.4763613e+00   3.4357288e+02   6.0396615e+00   3.5071032e+02   8.4215613e+00   2.9616774e+02   2.1612065e+01   1.5227032e+02   3.7591999e+02   3.3896032e+02   1.2143446e+02   4.7372355e+02   2.8207277e+01   2.4228065e+02   6.0175484e+00   2.6333161e+02   1.3877987e+01   3.1949355e+02   2.9432452e+01   3.9034742e+02   4.7422065e+00   2.8163645e+02   2.8706968e+00   3.9969258e+02   3.0147174e+01   3.4372000e+02   1.9317561e+01   2.2615774e+02  -1.0359394e+01   3.3815419e+02   1.1789923e+01   4.3154387e+02  -9.3991550e+00   3.5194226e+02  -4.1021548e+00   5.9312581e+01   2.9336241e+02   2.1255839e+02   4.7253394e+01   3.6950484e+02  -2.1182000e+01   4.2650839e+02   2.4380619e+01   2.5232194e+02   1.3073923e+01   3.3280645e+02   3.2327419e+01   2.6626355e+02   1.1291819e+01   4.0684516e+02   4.1633548e+00   4.6709710e+02   1.6549006e+01   2.2764226e+02   1.2734894e+02   2.1522871e+02   7.8428155e+01
   3.5905387e+02   4.5656903e+00   4.4555323e+02  -1.6858774e+01   3.3710774e+02   1.1077832e+01   1.4949839e+02   2.8035561e+02   2.2405161e+02   6.7625871e+01   4.0003516e+02   1.8380735e+01   3.5143677e+02   5.4944129e+00   3.0197774e+02   1.8529523e+01   5.1176581e+02   3.0480348e+01   3.4356774e+02   3.7441677e+01   4.4911258e+02   2.4988090e+01   2.7233258e+02   1.6919523e+01   4.9118258e+02   4.0371200e+01   2.2850000e+01   8.2860710e+01   3.9393903e+02  -7.5502839e+00   4.3183290e+02   2.5044013e+01   4.2593806e+02  -1.4863110e+01   1.7608129e+02   8.8441419e+00   2.1704935e+02   1.9347613e+00   2.0700161e+02   1.6818665e+02   4.3207484e+02   1.9668852e+01   2.2847516e+02  -1.1615613e+00   3.4271806e+02   2.1207394e+01   2.9199742e+02   3.2550529e+01   2.4291323e+02  -1.7114452e+00   1.1976774e+01   3.8929600e+01   2.0216032e+02   1.4461814e+02   3.5349677e+02   8.7225742e+01   3.2598226e+02   1.6157871e+01   4.0911065e+02   3.0613406e+01   5.2920968e+02   3.4616774e+01   3.1788742e+02  -5.9313161e+00   3.9804288e+02   1.7822062e+01   1.8127194e+02   4.4622439e+01   2.5267452e+02  -2.7499768e+01   3.5639935e+02  -7.4564650e+00   3.4994548e+02   7.7169200e+01   4.3989871e+02   4.7136168e+01   3.9794935e+02  -1.1423690e+01   2.5878258e+02   7.4909419e+00   2.8526968e+02   2.0119071e+01   3.3105355e+02   5.8673290e+00   9.9943226e+01   8.2516387e+00   2.9822419e+02   1.4625852e+02   4.2163548e+02   6.2681742e+01   2.8954968e+02   3.3562250e+01   4.0290288e+02   4.9433262e+01   2.5709226e+02   1.5353197e+02   3.7937774e+02   1.7408490e+01   1.9295484e+02   6.1268387e+00   3.5080288e+02   2.9261262e+01   4.1566032e+02   5.7955613e+00   2.0516774e+02   3.6120645e+00   1.4401032e+02   3.5131079e+02   4.3372032e+02   2.2623665e+01   4.8386355e+02   2.9446077e+01   2.3319065e+02   5.0474839e-01   3.0457161e+02  -2.9912129e+00   3.4968355e+02   2.6257252e+01   3.9458742e+02   1.3173006e+01   2.6210645e+02   1.0903097e+01   4.1426258e+02   3.9315742e+00   3.2482000e+02   1.9549561e+01   2.3829774e+02  -1.7520594e+01   2.9619419e+02   2.2096723e+01   4.2182387e+02   2.3808450e+01   3.3766226e+02   3.5900245e+01   6.7402581e+01   2.4647521e+02   2.2869839e+02   1.5352194e+01   3.3660484e+02   5.6400000e+00   3.3560839e+02   2.4892619e+01   2.4970194e+02   3.0763523e+01   2.5937645e+02   3.3351819e+01   2.4493355e+02   4.3382194e+00   4.2841516e+02   3.4817755e+01   3.5494710e+02  -3.3789935e+00   2.3431226e+02   9.9335342e+01   1.8984871e+02   7.0508555e+01
   3.4800387e+02   1.1679690e+01   3.9075323e+02   2.1575226e+01   3.2315774e+02   9.8638323e+00   2.0206839e+02   3.1000001e+02   2.0595161e+02   9.4073871e+01   3.1656516e+02   3.4183355e+00   3.4015677e+02   4.0636813e+01   3.0935774e+02  -9.0208774e+00   5.7595581e+02   3.9785148e+01   4.3771774e+02   3.1699677e+01   4.6173258e+02   3.3828490e+01   2.5048258e+02   1.5047523e+01   5.7131258e+02   2.2360800e+01   1.8900000e+01   6.6276710e+01   3.5583903e+02   8.6477161e+00   4.1354290e+02   2.1457213e+01   2.9951806e+02   1.3440490e+01   2.7379129e+02   3.8737342e+01   2.2241935e+02   2.4451613e+00   1.8025161e+02   1.6042665e+02   4.1520484e+02   1.5484516e+00   2.5199516e+02   7.7668387e+00   3.0228806e+02   2.2491794e+01   2.5028742e+02   2.9167329e+01   2.5567323e+02  -1.3162245e+01   1.5546774e+01   5.1314000e+01   2.2040032e+02   1.1653894e+02   3.8111677e+02   9.2596142e+01   2.7084226e+02  -3.6709290e+00   3.5382065e+02   4.0126606e+01   5.0682968e+02   1.4457174e+01   2.9622742e+02  -3.2485161e+00   4.7833288e+02   2.8018862e+01   1.7412194e+02   7.0904439e+01   2.5986452e+02  -2.4164968e+01   3.9029935e+02  -2.0408465e+01   3.1228548e+02   9.9132000e+01   4.2308871e+02   2.8810968e+01   4.7322935e+02   8.9839100e+00   2.7940258e+02  -7.0186581e+00   2.7412968e+02   3.9027097e-01   3.7276355e+02   6.9105290e+00   1.1361323e+02  -7.4196129e-01   2.5617419e+02   1.8948252e+02   4.1744548e+02   1.1369419e+00   3.8959968e+02   3.2748250e+01   4.7733288e+02   4.6998862e+01   2.8480226e+02   1.9974517e+02   4.0203774e+02   9.9256900e+00   2.2800484e+02   1.3728387e+00   2.9476288e+02   5.0604462e+01   4.0862032e+02   4.8387613e+00   2.3378774e+02   2.8272465e+01   1.4396032e+02   3.7505479e+02   3.4791032e+02   4.5284645e+00   4.5367355e+02   3.3861277e+01   2.4504065e+02   2.2267484e+00   2.8219161e+02   6.0918710e-01   3.2977355e+02   1.2040052e+01   3.9782742e+02   2.1243806e+01   2.6782645e+02   1.5115497e+01   4.2593258e+02   2.6567974e+01   3.2568000e+02   3.1407613e+00   1.9886774e+02  -1.4276194e+01   3.0048419e+02   3.7535226e+00   4.1573387e+02   1.8055650e+01   3.6556226e+02  -1.2331755e+01   7.0742581e+01   1.7282801e+02   2.1479839e+02   2.9504194e+01   3.0555484e+02   4.1240000e+00   3.8517839e+02   9.4470194e+00   2.4380194e+02   2.5375523e+01   2.3456645e+02   3.5336619e+01   2.7612355e+02   8.0330194e+00   4.1184516e+02   6.4233548e+00   4.5347710e+02   1.5486065e+00   2.3374226e+02   1.1833094e+02   2.3460871e+02   8.1067755e+01
[truncated: 3,348,478 more chars]
