# Supplementary material for: Specific structural elements of the T-box riboswitch drive the two-step binding of the tRNA ligand
Source: eLife. 2018 Sep 25;7:e39518. doi: 10.7554/eLife.39518 (PMC6197855; doi:10.7554/eLife.39518)
Supplement: Figure 2—source data 2. [file elife-39518-fig2-data2.zip › Repeat3.txt]

   2.4000000e+01   2.4000000e+01   5.0000000e+01   5.0000000e+01   5.2000000e+01   5.2000000e+01   6.8000000e+01   6.8000000e+01   7.6000000e+01   7.6000000e+01   7.8000000e+01   7.8000000e+01   8.0000000e+01   8.0000000e+01   1.3100000e+02   1.3100000e+02   1.3700000e+02   1.3700000e+02   1.5900000e+02   1.5900000e+02   2.2100000e+02   2.2100000e+02   2.2800000e+02   2.2800000e+02   2.3100000e+02   2.3100000e+02   2.3900000e+02   2.3900000e+02   2.4100000e+02   2.4100000e+02   2.4900000e+02   2.4900000e+02   2.5800000e+02   2.5800000e+02   2.7200000e+02   2.7200000e+02   2.8700000e+02   2.8700000e+02   2.9000000e+02   2.9000000e+02   3.0000000e+02   3.0000000e+02   3.0500000e+02   3.0500000e+02   3.2200000e+02   3.2200000e+02   3.2400000e+02   3.2400000e+02   3.2800000e+02   3.2800000e+02   3.3000000e+02   3.3000000e+02   3.3700000e+02   3.3700000e+02   3.4400000e+02   3.4400000e+02   3.4700000e+02   3.4700000e+02   3.6200000e+02   3.6200000e+02   3.8600000e+02   3.8600000e+02   3.8800000e+02   3.8800000e+02   3.9400000e+02   3.9400000e+02   4.0800000e+02   4.0800000e+02   4.1600000e+02   4.1600000e+02   4.6400000e+02   4.6400000e+02   4.8000000e+02   4.8000000e+02   4.8100000e+02   4.8100000e+02   4.8800000e+02   4.8800000e+02   5.0100000e+02   5.0100000e+02   5.0300000e+02   5.0300000e+02   5.0600000e+02   5.0600000e+02   5.0700000e+02   5.0700000e+02   5.3500000e+02   5.3500000e+02   5.3900000e+02   5.3900000e+02   5.4000000e+02   5.4000000e+02   5.4900000e+02   5.4900000e+02   5.5100000e+02   5.5100000e+02   5.7300000e+02   5.7300000e+02   5.7900000e+02   5.7900000e+02   5.8700000e+02   5.8700000e+02   5.9500000e+02   5.9500000e+02   5.9600000e+02   5.9600000e+02   6.0000000e+02   6.0000000e+02   6.0600000e+02   6.0600000e+02   6.1400000e+02   6.1400000e+02   6.2300000e+02   6.2300000e+02   6.2900000e+02   6.2900000e+02   6.3200000e+02   6.3200000e+02   6.3300000e+02   6.3300000e+02   6.3700000e+02   6.3700000e+02   6.4400000e+02   6.4400000e+02   6.4600000e+02   6.4600000e+02   6.4800000e+02   6.4800000e+02   6.5100000e+02   6.5100000e+02   6.5300000e+02   6.5300000e+02   6.6300000e+02   6.6300000e+02   6.6500000e+02   6.6500000e+02   6.6700000e+02   6.6700000e+02   6.7000000e+02   6.7000000e+02   6.7100000e+02   6.7100000e+02   6.7500000e+02   6.7500000e+02   6.8300000e+02   6.8300000e+02
   2.7707806e+02  -8.4936645e+00   2.4485355e+02   1.0975226e+00   3.7262871e+02   1.0361316e+01   5.0542710e+02  -6.3870710e+00   2.9594548e+02   3.1769419e+00   2.3329387e+02  -5.5738065e-01   1.3053677e+02   1.3197964e+02   4.7345226e+02  -1.2934568e+01   3.9807129e+02  -2.7052800e+01   2.8990968e+02   2.4378710e+00   5.9988194e+02   1.6665419e+00   2.6073710e+02   8.7774839e+00   3.7481581e+02   8.5147355e+00   2.5828097e+02   5.1778452e+00   2.7678581e+02   2.7485200e+01   2.6059871e+02  -7.3660645e-01   3.9348065e+02   1.5185742e+01   2.8752871e+02  -1.8103265e+01   2.5322226e+02  -6.6729419e+00   5.2516710e+02   6.5072774e+00   2.4915871e+02  -8.7210839e+00   1.9246742e+02  -1.5490619e+01   2.6546032e+02   1.7098013e+01   4.8502710e+02   1.9267097e-01   3.7884000e+02  -8.2397419e-01   3.3558387e+02   1.0846516e+01   6.9859355e+02  -7.6393548e-01   3.3730548e+02  -1.2315729e+01   1.0526903e+02   1.1949912e+02   1.9066419e+02   1.4100090e+01   2.6678742e+02   2.1572813e+01   4.3649355e+02   7.7256774e+00   3.9154419e+02   1.2910981e+01   2.1505581e+02  -1.5870916e+01   2.1555742e+02  -6.7952387e+00   5.1797742e+02   2.0468903e+01   3.2480161e+02   2.4049742e+01   4.2855000e+02   2.7955677e+01   1.7626129e+02   1.9981845e+02   4.5912935e+02  -1.5947123e+01   2.3281032e+02   3.1164852e+01   5.5066613e+02  -5.5700645e+00   3.3524613e+02  -3.4840000e-01   2.5200871e+02   9.0151097e+00   2.6733129e+02   4.3834968e+00   3.4693226e+02   1.0999355e+00   2.4107387e+02   4.8598968e+00   5.5330645e+01   1.6391194e+02   2.1585871e+02   1.0248516e+00   3.4386258e+02  -2.5814490e+01   3.0103323e+02   9.1669677e-01   2.7649387e+02   7.6244039e+01   3.0268355e+02   9.7840258e+00   6.9469355e+01   2.4076471e+02   3.0511871e+02   2.9391471e+01   2.9689290e+02  -6.9472387e+00   3.0163935e+02   3.2259819e+01   3.9989484e+02  -8.0319097e+00   2.7369065e+02  -1.3693961e+01   2.2719452e+02   8.3689548e+00   4.0098097e+02   1.2875394e+01   5.3329290e+02   2.8826968e+00   2.6624742e+02  -2.4826968e+00   3.4955806e+02   1.5448258e+01   1.6026903e+02   1.1421686e+02   2.5430161e+02  -6.0280000e+00   3.3914871e+02   6.1661677e+00   3.2550194e+02   4.9482323e+00   2.5766806e+02  -8.0879613e+00   2.6698258e+02   5.7410710e+00   1.7932839e+02   1.3797212e+02   2.3292194e+02   2.1226968e+00   1.9758258e+02  -1.8103703e+01
   3.1236806e+02   6.4931355e+00   2.5766355e+02   6.5272258e-01   3.3710871e+02   1.5829161e+00   4.5114710e+02  -9.1346710e+00   2.4756548e+02  -8.8126581e+00   2.2581387e+02  -1.1298981e+01   1.2610677e+02   1.1437404e+02   4.4864226e+02   5.7023226e-01   4.5460129e+02  -1.4252000e+00   3.0414968e+02  -1.9031329e+01   6.3060194e+02   2.0538942e+01   3.6878710e+02   2.2993484e+01   3.3981581e+02   6.6447355e+00   2.6771097e+02   2.1233445e+01   2.9311581e+02   2.9788800e+01   2.4578871e+02   1.8358194e+01   3.8529065e+02   2.8800942e+01   3.1518871e+02   1.5633935e+01   2.3136226e+02   2.8835858e+01   5.0497710e+02   4.1247742e-01   3.2496871e+02   1.9314116e+01   2.1879742e+02  -1.5407019e+01   2.9741032e+02   2.5922013e+01   5.3006710e+02   2.2779471e+01   4.2984000e+02   6.5760258e+00   3.0444387e+02   1.5277161e+00   6.8811355e+02   1.5124465e+01   4.2130548e+02   1.3584271e+01   1.3807903e+02   1.8658432e+02   1.7499419e+02   2.0493690e+01   2.6259742e+02   1.8858013e+01   3.9025355e+02   6.8948774e+00   3.9749419e+02  -3.4250194e+00   3.1329581e+02  -3.4401161e+00   2.8651742e+02  -6.0420387e+00   5.0691742e+02   5.0033703e+01   4.8028161e+02   2.4371342e+01   3.6726000e+02   1.3048877e+01   1.9169129e+02   1.8206405e+02   2.8912935e+02  -6.7271226e+00   2.4467032e+02   1.3306052e+01   6.7013613e+02   1.6682335e+01   3.3276613e+02   3.7900000e+01   2.4234871e+02   1.1687910e+01   3.2499129e+02   1.2506968e+00   3.2036226e+02   8.8055355e+00   2.5202387e+02  -3.3461032e+00   5.4520645e+01   1.5673674e+02   2.1314871e+02   3.7571652e+01   3.4410258e+02   3.4063097e+00   2.8750323e+02   2.2379097e+01   3.0534387e+02   1.0069604e+02   2.2064355e+02   8.1572258e+00   8.6229355e+01   2.6533391e+02   3.2349871e+02   1.0971071e+01   2.9113290e+02   3.4993561e+01   3.5672935e+02   2.6522619e+01   4.7118484e+02   2.9304890e+01   2.9907065e+02   2.0845639e+01   2.8067452e+02   3.9520555e+01   3.4065097e+02   4.7981794e+01   4.3405290e+02   4.2781897e+01   2.9048742e+02   1.0538103e+01   3.4203806e+02   1.7329858e+01   2.1512903e+02   1.2186806e+02   2.4921161e+02   7.0392000e+00   3.4261871e+02   1.4838568e+01   3.4593194e+02   2.0973832e+01   2.8385806e+02   3.0816839e+01   2.9375258e+02   2.4829471e+01   1.6455839e+02   1.8543372e+02   2.7792194e+02   1.8142697e+01   1.4944258e+02   1.9417497e+01
   2.8393806e+02  -1.1812465e+01   2.4918355e+02   1.0521123e+01   3.6295871e+02   1.8949161e+00   5.8614710e+02  -2.3554671e+01   2.8628548e+02  -3.8025806e-01   2.2076387e+02   1.5725019e+01   1.3438677e+02   1.2843164e+02   4.7183226e+02  -2.6149677e+00   4.2993129e+02  -1.6171600e+01   2.9033968e+02   5.4347097e-01   5.9984194e+02   1.0909742e+01   3.3307710e+02   2.1280284e+01   3.0600581e+02   2.7969535e+01   2.9204097e+02   4.7570452e+00   2.5987581e+02   3.6258000e+01   2.2997871e+02   1.0192994e+01   4.1248065e+02   2.0005742e+01   3.2628871e+02  -5.6840645e+00   2.7355226e+02   1.6006581e+00   5.0492710e+02   2.8964774e+00   2.3781871e+02   3.0961161e+00   1.9722742e+02   1.3038581e+01   3.3041032e+02  -5.5779871e+00   5.2921710e+02   3.0567471e+01   3.8475000e+02   1.2563226e+01   3.0048387e+02   5.1245161e+00   7.4540355e+02   1.0541265e+01   4.1758548e+02   2.5451871e+01   1.8398903e+02   1.3529152e+02   2.1547419e+02   1.1685290e+01   2.2931742e+02   2.1570413e+01   3.8806355e+02   6.9800774e+00   3.5539419e+02   2.2729806e+00   2.4676581e+02   7.6922839e+00   2.2084742e+02   2.9871561e+01   5.5581742e+02   6.6281703e+01   3.6704161e+02   6.4620542e+01   4.3750000e+02   1.8429677e+01   1.9302129e+02   1.6414765e+02   2.4545935e+02  -6.2335226e+00   2.6191032e+02   3.2496852e+01   7.1837613e+02   2.9493135e+01   3.5253613e+02   1.6558400e+01   1.9629871e+02   1.4421910e+01   2.7418129e+02   2.9695497e+01   3.2879226e+02   9.8911355e+00   3.1083387e+02   1.4759097e+01   5.8950645e+01   1.9648234e+02   2.2466871e+02   4.4200516e+00   3.1734258e+02   2.0307110e+01   3.0407323e+02   1.2623497e+01   2.5253387e+02   8.7300839e+01   2.6007355e+02   1.0282826e+01   7.2089355e+01   2.6860511e+02   2.9673871e+02   3.6441871e+01   3.1503290e+02   7.3215613e+00   2.9344935e+02  -3.4149806e+00   3.9389484e+02   1.0398090e+01   2.6764065e+02  -3.8699613e+00   2.9452452e+02   3.6742555e+01   3.2441097e+02   3.9509935e+00   4.8710290e+02   6.7278968e+00   2.6390742e+02   4.9945032e+00   3.6217806e+02   9.1486581e+00   1.7531903e+02   1.1891286e+02   2.4125161e+02   2.3206000e+01   3.8580871e+02  -9.0866323e+00   3.2816194e+02  -3.6456774e-01   2.6051806e+02  -4.1759613e+00   2.9198258e+02   2.4021071e+01   1.7846839e+02   1.3056092e+02   2.9163194e+02  -1.5154103e+01   1.0073258e+02   1.1984297e+01
   3.0298806e+02   1.9243535e+01   2.6961355e+02  -8.9232774e+00   3.5514871e+02   1.4949716e+01   6.0519710e+02  -1.0558671e+01   2.8023548e+02   5.1937419e+00   2.0867387e+02   1.0222194e+00   1.2129677e+02   1.2099884e+02   4.8303226e+02  -5.2709677e+00   4.3684129e+02  -8.6440000e-01   3.7076968e+02   9.7790710e+00   5.6807194e+02   3.6813419e+00   3.4735710e+02   6.3778839e+00   3.2838581e+02   1.9899135e+01   2.7628097e+02   2.6067845e+01   2.4121581e+02   2.0940800e+01   2.8916871e+02   2.2507794e+01   4.1919065e+02   1.8489419e+00   3.0375871e+02   1.6833548e-01   2.3631226e+02   1.4299858e+01   4.8478710e+02   2.4647677e+01   2.5191871e+02   1.1828116e+01   1.9818742e+02   5.7617806e+00   2.8274032e+02   2.5756129e+00   4.3645710e+02   9.5582710e+00   4.1670000e+02   1.3477226e+01   3.1634387e+02   1.1005716e+01   7.7649355e+02   1.0814065e+01   3.6411548e+02  -1.1990529e+01   1.2960903e+02   1.1788192e+02   2.2532419e+02   1.1377290e+01   3.0721742e+02   1.1998413e+01   4.5668355e+02   1.3530477e+01   4.7173419e+02   2.8495781e+01   2.4081581e+02   1.8498284e+01   2.5698742e+02   1.6940361e+01   4.2660742e+02   3.7358503e+01   3.4970161e+02   3.9867742e+01   4.3131000e+02   1.0264877e+01   1.7612129e+02   1.4825965e+02   3.5398935e+02   1.8940774e+00   2.4886032e+02   1.7640852e+01   5.6708613e+02   1.8596335e+01   3.2967613e+02   7.1720000e-01   2.1948871e+02  -1.0483290e+01   2.6409129e+02   1.6032697e+01   3.7136226e+02   5.8655355e+00   2.2759387e+02   2.9228297e+01   4.9380645e+01   1.4686794e+02   2.6433871e+02   1.9476452e+01   3.1524258e+02  -3.9048903e+00   3.5212323e+02   8.5394968e+00   2.8363387e+02   9.1242839e+01   2.8521355e+02  -6.1083742e+00   8.3279355e+01   2.4861991e+02   3.3635871e+02   3.3892271e+01   2.6817290e+02   1.1880361e+01   3.2396935e+02   2.7043419e+01   4.0394484e+02  -1.1405910e+01   2.7712065e+02  -1.0918361e+01   2.0843452e+02   1.5439755e+01   3.2117097e+02   1.6970194e+01   4.0934290e+02   1.6088697e+01   2.5543742e+02   2.0482103e+01   3.5664806e+02  -7.4589419e+00   2.0531903e+02   1.5927286e+02   2.3325161e+02  -1.8740000e+00   3.7618871e+02  -1.8797032e+01   3.0845194e+02   5.7822323e+00   3.1413806e+02   1.8724439e+01   3.3565258e+02   2.8174710e+00   1.7598839e+02   1.8580932e+02   2.6687194e+02   1.0026697e+01   1.8906258e+02   2.2478968e+00
   2.9779806e+02   1.1468735e+01   2.6880355e+02  -1.1098477e+01   3.2343871e+02  -2.6323484e+01   6.2376710e+02  -2.2754271e+01   2.9228548e+02   1.9089742e+01   2.0010387e+02  -3.2921806e+00   1.1610677e+02   1.2189404e+02   4.9407226e+02   3.0358323e+00   4.0693129e+02   1.9668400e+01   3.2476968e+02  -8.9209290e+00   5.2007194e+02   5.2413419e+00   2.5159710e+02   3.2508684e+01   3.4572581e+02   7.5119355e+00   2.8609097e+02   2.5663045e+01   2.7811581e+02  -9.2012000e+00   2.7478871e+02   2.3181935e+00   2.8819065e+02   1.4228942e+01   2.7075871e+02   8.3283355e+00   2.6565226e+02   1.6712658e+01   5.4397710e+02   2.2192477e+01   2.5448871e+02   2.7572516e+01   2.1898742e+02   1.5197781e+01   2.5579032e+02   1.7011613e+01   4.6611710e+02   5.9454710e+00   3.5046000e+02   6.6364258e+00   3.0263387e+02   4.1925161e+00   6.7978355e+02   3.1310865e+01   3.2606548e+02   6.2034710e+00   1.1603903e+02   1.6648752e+02   2.3161419e+02   2.3114090e+01   2.9192742e+02   1.5181613e+01   4.9025355e+02   3.1654877e+01   5.9087419e+02   2.6394581e+01   1.8581581e+02   2.1948284e+01   2.3274742e+02   1.2159561e+01   4.1060742e+02   2.7688503e+01   3.7504161e+02   4.0270542e+01   4.1569000e+02   2.6944477e+01   1.4769129e+02   1.3106405e+02   3.4022935e+02   1.3994877e+01   2.2024032e+02  -6.8954839e-01   6.0708613e+02   9.1633548e-01   3.1643613e+02   1.6016400e+01   2.4276871e+02   3.1754310e+01   2.9061129e+02  -6.1890323e-01   3.0350226e+02   3.0154335e+01   2.1754387e+02   3.1882297e+01   5.0860645e+01   1.7436954e+02   2.2366871e+02   3.9700516e+00   3.6648258e+02   2.7375910e+01   2.9388323e+02   2.3868697e+01   2.9739387e+02   9.8472039e+01   3.3340355e+02  -6.8635742e+00   7.5899355e+01   2.2425031e+02   3.2692871e+02   1.3926671e+01   2.7703290e+02   2.5515613e+00   3.8953935e+02  -8.0121806e+00   3.8922484e+02   6.3169032e-01   2.6198065e+02   1.7532839e+01   2.0329452e+02   9.5095484e-01   2.7289097e+02   1.3072594e+01   4.4372290e+02   3.0478297e+01   2.7281742e+02   9.1817032e+00   3.6207806e+02   2.2536658e+01   1.9336903e+02   1.3199886e+02   2.5673161e+02   3.8176000e+00   3.3918871e+02   2.3872968e+01   3.3497194e+02   1.6620632e+01   2.7061806e+02   1.4306039e+01   2.8179258e+02   2.6216271e+01   1.4217839e+02   1.5055412e+02   3.0830194e+02   7.7122968e+00   2.1020258e+02   1.2506697e+01
   2.9950806e+02  -7.3380645e+00   2.6199355e+02  -1.1236774e+00   3.4486871e+02  -6.3278839e+00   6.1199710e+02  -1.4382671e+01   2.7442548e+02  -5.9114581e+00   2.0419387e+02   1.5960619e+01   1.4196677e+02   1.1967524e+02   5.1098226e+02   1.3063032e+01   4.0707129e+02   5.8472000e+00   2.9471968e+02  -1.1806929e+01   6.1774194e+02  -5.2922581e+00   2.3611710e+02   9.5170839e+00   3.4138581e+02  -1.5330865e+01   2.9885097e+02   3.3122452e+00   2.9940581e+02   1.8145600e+01   2.4049871e+02   2.2211394e+01   4.2381065e+02   2.7193419e+00   3.0013871e+02   4.7379355e+00   2.4684226e+02   2.2457458e+01   5.2883710e+02   1.5593677e+01   2.5472871e+02   2.2633161e+00   1.9860742e+02  -9.9818194e+00   3.1317032e+02   9.8012129e+00   3.9754710e+02   2.5911071e+01   4.3237000e+02   1.8803626e+01   3.5963387e+02  -1.1177484e+01   6.6883355e+02   1.7086865e+01   4.2049548e+02   1.5269071e+01   6.6799032e+01   1.4214672e+02   2.8728419e+02   1.3990490e+01   2.1140742e+02   8.1432129e+00   5.1844355e+02   1.5779677e+01   5.1858419e+02   1.0557781e+01   2.4133581e+02   1.1216684e+01   2.3098742e+02   5.9703613e+00   4.7018742e+02   4.0182103e+01   4.1808161e+02   1.8207342e+01   4.2026000e+02   7.4788774e+00   1.8612129e+02   1.2041965e+02   2.8022935e+02   1.5224877e+01   2.1362032e+02   2.7220052e+01   6.6708613e+02   1.1736335e+01   3.0391613e+02   2.8348000e+01   2.3410871e+02   1.5397110e+01   2.9861129e+02   6.0310968e+00   2.6612226e+02   1.1714735e+01   2.4469387e+02   2.0520297e+01   5.1140645e+01   1.6672714e+02   2.1904871e+02   9.5965161e-01   3.2577258e+02   1.8012710e+01   3.1860323e+02   2.2651097e+01   2.4296387e+02   8.9636439e+01   3.0297355e+02  -4.4291742e+00   6.9279355e+01   2.7968991e+02   3.0397871e+02   1.8812671e+01   2.5122290e+02  -7.1436387e+00   3.2115935e+02   3.1838219e+01   3.6575484e+02   4.0929290e+01   3.2655065e+02   7.0772387e+00   1.8390452e+02   6.6421548e+00   3.0660097e+02   1.0945794e+01   5.6477290e+02   7.1742968e+00   2.3376742e+02   5.1157032e+00   3.5150806e+02   2.2002258e+01   1.8693903e+02   1.1208326e+02   2.2106161e+02  -4.9488000e+00   3.2566871e+02   1.1674568e+01   3.9688194e+02   1.7047832e+01   2.8480806e+02   1.0550839e+01   3.1475258e+02   2.5149471e+01   1.8832839e+02   1.3801212e+02   2.8116194e+02   3.9734968e+00   1.4349258e+02   5.0834968e+00
   2.9922806e+02  -6.8456645e+00   2.5742355e+02   2.2419226e+00   3.4105871e+02   8.9269161e+00   5.2371710e+02  -2.9402710e+00   2.8832548e+02   6.4654194e-01   2.1662387e+02   1.3246219e+01   1.1672677e+02   1.1398444e+02   5.2722226e+02   5.2338323e+00   4.3841129e+02   9.8700000e+00   3.1671968e+02  -6.0692903e-01   4.2493194e+02   1.8662542e+01   2.8364710e+02   4.0946839e+00   3.2629581e+02   2.1116335e+01   2.3785097e+02  -3.7577548e+00   3.0349581e+02   1.7058400e+01   2.4702871e+02   2.1538994e+01   4.0796065e+02   1.3507342e+01   2.8675871e+02   1.7183355e+00   2.4022226e+02   2.1407058e+01   5.0235710e+02   1.1002077e+01   2.5062871e+02   2.5691316e+01   2.3775742e+02  -1.2683819e+01   3.3541032e+02   7.8320129e+00   5.1545710e+02   3.8668271e+01   3.6965000e+02   8.6212258e+00   3.2896387e+02   1.6656116e+01   6.2706355e+02   1.0908465e+01   3.7816548e+02   1.9605471e+01   5.3509032e+01   1.2677992e+02   1.7694419e+02   2.9007690e+01   2.4559742e+02  -1.6198710e-01   4.3506355e+02   1.9500077e+01   5.6544419e+02   4.0378981e+01   2.3472581e+02  -8.4845161e+00   2.3055742e+02   9.5476129e-01   3.7681742e+02   2.8871703e+01   3.2466161e+02  -1.1790581e+00   4.0522000e+02   2.2732077e+01   1.8245129e+02   1.5809325e+02   3.3293935e+02  -7.8019226e+00   2.2686032e+02  -1.5091484e+00   6.4870613e+02   7.5867355e+00   3.4286613e+02   9.7120000e+00   2.6024871e+02   7.0659097e+00   2.8847129e+02   1.0082297e+01   3.1360226e+02   2.3536335e+01   2.6435387e+02   1.4137497e+01   5.7950645e+01   1.2770234e+02   2.0818871e+02   1.1308452e+01   3.1005258e+02   1.1560310e+01   3.6022323e+02   1.1814968e+00   2.3053387e+02   5.6200839e+01   2.6373355e+02   1.6610026e+01   6.5179355e+01   2.5701791e+02   3.7844871e+02   1.3615071e+01   2.6713290e+02   2.7393561e+01   3.0530935e+02   9.2962194e+00   3.5218484e+02   2.8254890e+01   2.7188065e+02   2.2608387e+00   2.1776452e+02  -1.1966645e+01   3.1460097e+02   1.1115794e+01   4.8672290e+02   9.3782968e+00   2.5290742e+02  -6.2254968e+00   3.8893806e+02   1.4817858e+01   1.6978903e+02   9.4595265e+01   2.5035161e+02  -8.3820000e+00   3.4256871e+02   1.7512568e+01   3.4869194e+02   4.4230323e+00   2.2613806e+02   6.3844387e+00   2.6746258e+02   2.7742671e+01   1.2951839e+02   1.2299692e+02   2.3520194e+02   8.8902968e+00   2.0830258e+02  -7.7213032e+00
   2.7527806e+02   8.6003355e+00   2.6837355e+02   2.1175923e+01   3.2167871e+02   1.0817316e+01   5.2866710e+02  -1.5526271e+01   2.9199548e+02  -5.0770581e+00   2.1534387e+02   2.3986194e+00   1.4962677e+02   9.8062439e+01   4.8336226e+02   1.6602632e+01   3.6926129e+02   6.6320000e+00   3.3518968e+02   4.2954710e+00   2.8603194e+02   4.9645419e+00   3.0707710e+02   1.8410284e+01   3.9367581e+02  -7.8940645e+00   2.6442097e+02   1.2496645e+01   2.8168581e+02   9.2332000e+00   2.3964871e+02   2.5559394e+01   3.9719065e+02   4.6489419e+00   2.9085871e+02   1.4910335e+01   2.3388226e+02   3.7242581e+00   5.2025710e+02  -8.2399226e+00   2.4553871e+02   4.2048516e+01   2.3770742e+02  -1.1098194e+00   3.1503032e+02   1.3942413e+01   4.6706710e+02   2.8769471e+01   3.4103000e+02   2.8870826e+01   3.1163387e+02   1.4472516e+01   6.3754355e+02   3.0210065e+01   3.7249548e+02   2.7579071e+01   9.3989032e+01   1.9006152e+02   1.9723419e+02   2.6104490e+01   2.6250742e+02   1.2815213e+01   4.6830355e+02   5.8408774e+00   5.4458419e+02   2.6667781e+01   2.9481581e+02  -4.2517161e+00   2.1560742e+02  -2.2419239e+01   3.9197742e+02   3.2758903e+01   3.2751161e+02   3.7072942e+01   4.1022000e+02   2.0852077e+01   1.8893129e+02   1.5580485e+02   3.8031935e+02  -2.0502323e+01   2.8238032e+02   1.5339252e+01   7.1818613e+02   2.2838335e+01   3.2905613e+02   2.0626800e+01   2.4619871e+02   2.1099910e+01   3.2204129e+02   2.9166968e+00   3.6750226e+02   2.5694335e+01   2.2307387e+02  -6.8901032e+00   4.7050645e+01   1.6314434e+02   2.5004871e+02   9.6516129e-03   3.2353258e+02   1.3521910e+01   3.8798323e+02  -1.6093032e+00   2.4168387e+02   6.1928839e+01   2.5007355e+02   1.9802826e+01   7.9469355e+01   2.0339471e+02   3.4583871e+02   3.2463871e+01   2.9003290e+02   9.9415613e+00   2.6163935e+02   1.6129819e+01   3.6889484e+02   2.4398090e+01   2.6855065e+02   7.7172387e+00   2.0681452e+02   4.7239355e+01   2.9970097e+02   4.2927794e+01   5.2391290e+02   8.5930968e+00   2.1614742e+02   1.4245303e+01   4.7974806e+02   2.6843058e+01   2.0412903e+02   1.4632806e+02   2.6654161e+02  -1.0072000e+00   4.0823871e+02   1.9778968e+01   3.1512194e+02   3.5778632e+01   2.6875806e+02   4.0648387e+00   3.1422258e+02   3.6001871e+01   1.6413839e+02   1.5922732e+02   7.8541935e+01   1.0283097e+01   2.2258258e+02   8.0862968e+00
   3.2360806e+02  -1.3160645e+00   2.4875355e+02   1.9315523e+01   3.4095871e+02  -8.5350839e+00   5.8771710e+02  -6.6802710e+00   2.9466548e+02   1.2849342e+01   2.3438387e+02   2.9654194e+00   1.2496677e+02   1.4603524e+02   4.4917226e+02   8.6783226e-01   3.4826129e+02   9.8200000e-01   3.2166968e+02  -1.5962929e+01   3.1736194e+02   9.5481419e+00   3.3121710e+02   4.1890839e+00   3.2562581e+02   1.8069935e+01   2.8094097e+02  -2.3784955e+01   2.4873581e+02   1.0729200e+01   2.7364871e+02   8.6493935e+00   3.6491065e+02  -1.0486581e+00   3.0042871e+02   1.2624735e+01   2.0950226e+02   3.2946581e+00   4.2725710e+02  -5.2299226e+00   2.6034871e+02   1.2193716e+01   2.1879742e+02  -1.3267019e+01   2.9174032e+02   2.3515613e+01   4.7716710e+02   8.3014710e+00   3.8608000e+02   4.3646826e+01   2.8082387e+02   2.4417316e+01   7.2330355e+02   2.4309265e+01   4.3897548e+02   1.9120671e+01   7.2889032e+01   2.2974952e+02   2.0532419e+02   2.0357290e+01   2.8507742e+02   4.3896129e+00   4.3078355e+02   3.2792477e+01   5.7106419e+02   7.2593806e+00   2.4272581e+02  -1.7704516e+01   2.7708742e+02  -4.8176387e+00   5.2575742e+02   4.9476503e+01   2.9742161e+02   1.9240142e+01   5.2084000e+02   4.7962477e+01   1.6593129e+02   1.6226485e+02   4.0460935e+02  -1.3875523e+01   2.4676032e+02  -6.1411484e+00   6.2480613e+02   1.1118735e+01   3.1972613e+02   8.0432000e+00   2.6829871e+02   1.3471910e+01   2.8123129e+02   1.3421497e+01   3.5664226e+02  -4.7168645e+00   2.4664387e+02   3.9342968e+00   4.8810645e+01   1.2238354e+02   2.7547871e+02  -1.5047484e+00   3.4324258e+02   1.8755110e+01   2.8626323e+02  -3.6617032e+00   2.9496387e+02   8.2476439e+01   2.5516355e+02   3.5865626e+01   5.8749355e+01   2.3700231e+02   3.5778871e+02   2.4937871e+01   3.0251290e+02   7.7531613e+00   2.6991935e+02   1.7417419e+01   3.7556484e+02   1.7524490e+01   2.8079065e+02   1.3648039e+01   2.3233452e+02   2.1337755e+01   2.9636097e+02   5.7334994e+01   4.7615290e+02   3.7263897e+01   2.6690742e+02   4.2345032e+00   4.2698806e+02   1.6063858e+01   2.0050903e+02   1.5742766e+02   2.9973161e+02   1.1567600e+01   3.8342871e+02   1.1937677e+00   3.1393194e+02   3.4873832e+01   2.5242806e+02  -4.0087613e+00   3.0084258e+02   4.9842271e+01   1.4732839e+02   1.5572212e+02   4.7921935e+01   6.4926968e+00   2.3073258e+02   1.8534297e+01
   3.0122806e+02   9.9433548e-01   2.4733355e+02  -2.4720877e+01   3.6210871e+02   4.5829161e+00   5.8080710e+02  -4.0774710e+00   2.8013548e+02  -7.4182581e+00   1.8843387e+02  -3.4485806e+00   1.1824677e+02   1.3115284e+02   4.7617226e+02   5.1278323e+00   3.8841129e+02  -4.2800000e+00   3.4980968e+02   3.5058710e+00   3.5193194e+02   2.3402542e+01   2.9530710e+02  -1.3681161e+00   3.4824581e+02   2.4930335e+01   2.7861097e+02   2.2261445e+01   2.9863581e+02   3.5372000e+00   2.5778871e+02   1.2968194e+01   4.3562065e+02   1.9054542e+01   3.3875871e+02   1.3838335e+01   2.6103226e+02   2.3032258e+01   4.7383710e+02   2.0713677e+01   2.5596871e+02   2.5694116e+01   2.2894742e+02   5.0098065e-01   3.1208032e+02   2.1078413e+01   4.5773710e+02   1.3375871e+01   3.8827000e+02   1.6331626e+01   2.9677387e+02   1.3141316e+01   7.0721355e+02   1.7636465e+01   3.7197548e+02   1.4000671e+01   8.9129032e+01   2.0807032e+02   2.2818419e+02   4.0148490e+01   3.0064742e+02   3.3401290e-01   4.2554355e+02   2.1501677e+01   5.7520419e+02   2.7648181e+01   2.3567581e+02   1.6579484e+01   3.1308742e+02  -4.8876387e+00   6.6118742e+02   3.3821032e+00   3.0104161e+02   1.2950542e+01   5.0712000e+02   1.6910077e+01   2.0016129e+02   1.4543645e+02   4.0645935e+02  -3.7023523e+01   2.3762032e+02  -2.6994839e-01   5.4699613e+02   2.8913535e+01   3.5353613e+02   2.1484000e+00   2.9838871e+02   2.5874710e+01   2.5242129e+02  -3.7370323e-01   3.4450226e+02   2.4064335e+01   2.4121387e+02   3.7178697e+01   4.4430645e+01   1.3664394e+02   1.3895871e+02   2.3986852e+01   2.4063258e+02  -1.6746090e+01   2.7226323e+02   1.8078297e+01   2.4715387e+02   1.2830124e+02   2.6168355e+02   1.9114026e+01   6.3559355e+01   2.1828751e+02   3.4411871e+02   5.5114710e+00   2.7103290e+02   2.5515613e+00   2.5715935e+02   2.8338219e+01   4.3294484e+02  -1.4859097e+00   2.8360065e+02   3.0423239e+01   2.5710452e+02   5.4615484e-01   2.4351097e+02   2.1042994e+01   3.5396290e+02   1.7709097e+01   2.6981742e+02   9.6617032e+00   3.7931806e+02  -1.8425419e+00   2.0102903e+02   1.2452606e+02   2.2892161e+02   8.3324000e+00   3.8347871e+02   4.2976774e-01   3.2002194e+02   7.3366323e+00   2.7123806e+02   7.8664387e+00   3.1555258e+02   2.3665471e+01   1.5451839e+02   1.6037692e+02   4.5681935e+01   1.5431897e+01   1.7120258e+02   9.8166968e+00
   3.0555806e+02   3.0077935e+01   2.4728355e+02   5.4831226e+00   3.7291871e+02  -3.1918839e+00   5.6957710e+02   6.4309290e+00   3.1428548e+02   3.8997419e+00   2.1662387e+02   7.5862194e+00   1.1810677e+02   1.1039404e+02   4.6855226e+02  -9.6425677e+00   3.8607129e+02  -1.1612800e+01   3.4585968e+02   5.7218710e+00   3.3246194e+02   1.0680142e+01   2.3007710e+02  -9.1897161e+00   3.1714581e+02   1.2318335e+01   2.8723097e+02   5.9518452e+00   2.7992581e+02   1.6324000e+01   2.6078871e+02  -2.4618065e+00   3.7381065e+02   1.3569342e+01   2.9199871e+02   2.9679135e+01   2.4488226e+02   2.3414258e+01   5.3397710e+02   8.6624774e+00   2.4248871e+02   4.0772516e+01   1.9165742e+02   5.5241806e+00   2.7003032e+02   1.0442413e+01   5.2011710e+02   4.5335471e+01   3.8022000e+02   1.0255626e+01   3.1363387e+02   1.9312516e+01   6.8149355e+02  -5.0659355e+00   3.3592548e+02   3.0074671e+01   7.0509032e+01   2.0427992e+02   2.8637419e+02   1.6393290e+01   2.4211742e+02   3.3686413e+01   4.1654355e+02   1.7361677e+01   6.0301419e+02   6.2733806e+00   3.4062581e+02   9.8034839e+00   3.5084742e+02   1.1711561e+01   5.5760742e+02   5.0038503e+01   3.4318161e+02   3.0059342e+01   4.5555000e+02   1.2985677e+01   3.0821129e+02   1.9855245e+02   3.5169935e+02   8.7872774e+00   2.0757032e+02  -6.2594839e-01   6.0199613e+02   8.9935355e+00   2.9872613e+02   8.1532000e+00   2.5238871e+02   7.2247097e+00   2.7747129e+02   1.0342297e+01   2.9722226e+02   2.1226735e+01   2.4354387e+02   8.5229677e-01   4.4710645e+01   1.3733154e+02   1.9509871e+02   5.2556516e+00   2.0810258e+02   9.0463097e+00   2.8584323e+02   1.3891897e+01   2.6201387e+02   1.0806244e+02   2.8049355e+02   1.1419226e+01   7.3319355e+01   2.5169671e+02   3.4002871e+02   5.8386710e+00   2.5598290e+02   1.9185561e+01   2.9030935e+02   1.9646219e+01   4.2346484e+02   2.8502490e+01   2.4760065e+02   1.7353239e+01   2.6200452e+02   7.0141548e+00   2.8627097e+02   9.5221935e+00   3.7667290e+02   3.1822968e+00   3.1043742e+02   1.5512103e+01   3.4593806e+02   8.5878581e+00   1.7531903e+02   1.4644286e+02   2.6240161e+02  -3.2560000e+00   3.3371871e+02   9.2705677e+00   3.4378194e+02   6.2583226e-01   3.2370806e+02   8.1988387e+00   3.2617258e+02   1.1195871e+01   1.5093839e+02   1.4590332e+02   4.9971935e+01   1.2328697e+01   1.8015258e+02  -8.1293032e+00
   3.0746806e+02   2.3925135e+01   2.4142355e+02   7.7519226e+00   3.3324871e+02   1.3221716e+01   5.9514710e+02  -6.6546710e+00   3.3475548e+02   5.3121419e+00   2.4672387e+02   1.5698219e+01   1.3605677e+02   1.3010804e+02   4.7488226e+02  -1.5768968e+01   4.1160129e+02  -2.9852000e+00   3.0647968e+02   5.6322710e+00   3.4879194e+02   2.0463742e+01   3.4483710e+02   4.4794839e+00   3.5410581e+02   6.0815355e+00   2.9780097e+02   1.6106245e+01   2.4840581e+02   2.5225600e+01   2.3540871e+02   2.6998594e+01   4.1486065e+02   2.0525342e+01   3.1804871e+02   2.2025135e+01   2.2665226e+02  -1.3173419e+00   5.5183710e+02   5.6136774e+00   2.6767871e+02   1.5467316e+01   2.0684742e+02  -9.4510194e+00   2.7479032e+02   2.7451613e+01   4.4021710e+02   1.8107471e+01   4.1427000e+02   1.6391626e+01   3.3720387e+02   3.8806916e+01   6.8126355e+02   4.1382465e+01   3.0554548e+02   5.0507097e-01   6.8419032e+01   1.7601712e+02   2.8261419e+02   1.5884090e+01   2.8616742e+02   2.9252413e+01   4.9440355e+02   9.9428774e+00   5.1277419e+02   2.2062581e+01   2.0991581e+02  -2.9297161e+00   2.8146742e+02   1.0121961e+01   4.4902742e+02   3.7404903e+01   3.1056161e+02   1.0758942e+01   5.0922000e+02   3.0462077e+01   1.8259129e+02   1.6874205e+02   3.4260935e+02  -6.7655226e+00   2.1057032e+02   2.2844052e+01   5.7780613e+02   1.2168735e+01   3.0972613e+02  -2.0536800e+01   2.2019871e+02  -1.1009032e-01   2.9271129e+02  -1.4069032e+00   2.9507226e+02   9.3987355e+00   2.2764387e+02   4.1429677e-01   3.7570645e+01   1.5300274e+02   2.2037871e+02   2.2903252e+01   2.3272258e+02  -1.6329032e-01   2.9545323e+02   1.7430968e+00   2.9030387e+02   1.4332924e+02   2.7549355e+02   1.4479226e+01   9.2419355e+01   2.7897871e+02   3.3273871e+02   1.6371871e+01   2.7817290e+02   2.0320361e+01   3.3053935e+02   1.8567819e+01   3.7879484e+02  -4.2039097e+00   2.8493065e+02   1.4126839e+01   2.2314452e+02   1.5552955e+01   3.1479097e+02   2.3620594e+01   3.2643290e+02   5.9114968e+00   2.8829742e+02   4.9433032e+00   3.1817806e+02   2.7238658e+01   1.8155903e+02   1.0674366e+02   2.6849161e+02   7.6868000e+00   2.8899871e+02  -2.2018323e+00   3.3202194e+02   3.1666632e+01   3.4842806e+02   1.3411239e+01   3.3022258e+02   2.7531871e+01   1.7203839e+02   1.4135532e+02   3.1441935e+01  -1.5289032e+00   1.8644258e+02   8.4074968e+00
   2.6160806e+02   4.3139355e+00   2.2709355e+02  -1.4811677e+01   3.8910871e+02   2.2329161e+00   4.5766710e+02  -2.3086271e+01   3.0452548e+02  -1.0509458e+01   1.9586387e+02   1.3477019e+01   1.3734677e+02   1.1452484e+02   4.9322226e+02   3.1938323e+00   4.3884129e+02  -2.6444000e+00   3.4118968e+02  -2.3345290e+00   3.1198194e+02  -2.0614581e+00   3.0121710e+02  -7.0916129e-02   3.6010581e+02   2.9791535e+01   2.8432097e+02   2.3374645e+01   2.5202581e+02   3.5266000e+01   2.1935871e+02   1.3522594e+01   4.3972065e+02   1.5636542e+01   3.2066871e+02  -2.5244645e+00   2.3717226e+02  -1.5789419e+00   5.3359710e+02   2.1452877e+01   2.4529871e+02   2.0877716e+01   2.1075742e+02   2.2861806e+00   2.7769032e+02  -6.9038710e-01   5.0783710e+02   7.6078710e+00   4.2060000e+02   1.3975226e+01   3.4258387e+02   4.5716516e+01   6.9402355e+02   3.0741665e+01   3.4797548e+02   9.2067097e-01   1.5226903e+02   1.7568912e+02   2.2061419e+02   2.5134090e+01   2.5397742e+02   1.2176129e+00   4.7964355e+02   1.2933677e+01   2.6735419e+02  -5.2038194e+00   2.9691581e+02   1.1870284e+01   3.0703742e+02   1.8936361e+01   4.0081742e+02   3.0731703e+01   3.1642161e+02   2.1720142e+01   4.0264000e+02   2.8078477e+01   1.6659129e+02   1.4979205e+02   3.0460935e+02   1.3794477e+01   2.5396032e+02   2.0092852e+01   6.5123613e+02   2.4433548e-01   3.4086613e+02   1.0632000e+01   2.1781871e+02   2.4130310e+01   2.8752129e+02   3.5782968e+00   2.6260226e+02   1.6566335e+01   1.9531387e+02   6.8506968e+00   5.0430645e+01   1.5078394e+02   1.9271871e+02  -5.7439484e+00   2.2505258e+02   2.5780310e+01   2.6769323e+02   1.4533897e+01   2.6658387e+02   9.3366839e+01   2.1307355e+02  -4.5671742e+00   5.7899355e+01   2.6598031e+02   2.9359871e+02   2.0693071e+01   2.7979290e+02   2.1090761e+01   3.0868935e+02  -4.8741806e+00   4.1903484e+02   2.6436890e+01   3.3888065e+02  -9.9491613e+00   2.2133452e+02   8.9377548e+00   3.2141097e+02   7.0409935e+00   3.3605290e+02   9.9518968e+00   2.4276742e+02   2.5495703e+01   2.9031806e+02   1.2277458e+01   1.6212903e+02   1.3025806e+02   2.6082161e+02  -5.4960000e-01   3.3018871e+02   2.7429677e+00   3.1431194e+02   2.1893432e+01   3.0575806e+02   1.6848387e+00   2.8722258e+02   1.4211871e+01   1.8465839e+02   1.5044572e+02   2.4406194e+02   1.9271497e+01   2.1430258e+02  -2.9130323e-01
   2.9931806e+02  -8.5128645e+00   2.6952355e+02   7.5539226e+00   3.3952871e+02  -2.8006839e+00   5.3395710e+02  -1.6139471e+01   2.9123548e+02   3.1223742e+01   2.1367387e+02   4.0122194e+00   1.3329677e+02   1.2560884e+02   4.6998226e+02  -8.6967742e-02   4.4388129e+02   5.6624000e+00   3.1571968e+02   8.1830710e+00   3.0112194e+02   1.0707342e+01   3.4740710e+02   6.3738839e+00   2.9705581e+02   1.1305535e+01   2.7099097e+02   2.3251045e+01   2.9849581e+02   2.1698400e+01   2.2878871e+02   1.8148194e+01   4.2210065e+02   1.9276142e+01   2.7952871e+02  -9.2332645e+00   1.8322226e+02  -2.1729419e+00   5.0554710e+02   1.3076877e+01   2.4915871e+02   1.7238916e+01   2.2713742e+02  -1.9342194e+00   2.8250032e+02   3.0354813e+01   4.6116710e+02   3.5431471e+01   3.8108000e+02   1.8856826e+01   3.3572387e+02   4.9165316e+01   6.9097355e+02   2.7655665e+01   4.0263548e+02   5.6478710e+00   1.1250903e+02   1.6362992e+02   2.3113419e+02   3.4962490e+01   1.8759742e+02   5.4780129e+00   4.7444355e+02   3.0589677e+01   2.2387419e+02  -5.3454194e+00   2.8652581e+02   2.2321484e+01   2.8608742e+02  -7.2476387e+00   4.8812742e+02   2.1276903e+01   3.0589161e+02   1.8025419e+00   4.8974000e+02   2.2504774e+00   2.4197129e+02   1.6004165e+02   2.8783935e+02  -5.9139226e+00   2.0857032e+02   1.7624052e+01   6.5718613e+02   2.0868335e+01   3.1472613e+02   3.3432000e+00   2.4776871e+02  -5.0256903e+00   2.8038129e+02   9.5294968e+00   2.9431226e+02  -1.8304645e+00   2.4997387e+02   3.6678968e+00   6.2100645e+01   1.7361034e+02   1.9890871e+02   1.1408516e+00   2.4782258e+02   4.8870968e-01   3.0722323e+02   6.8014968e+00   2.8239387e+02   7.7382039e+01   2.2664355e+02   7.4872258e+00   6.7229355e+01   2.4532391e+02   3.0692871e+02   4.1466710e+00   2.6884290e+02   1.4106761e+01   3.0377935e+02  -2.1513806e+00   4.0479484e+02   2.2096090e+01   2.7226065e+02   1.5380439e+01   2.9638452e+02   3.4537548e+00   3.1103097e+02   7.9213935e+00   3.8338290e+02   5.7854968e+00   2.9790742e+02   1.0944503e+01   3.4564806e+02  -1.5428942e+01   2.0883903e+02   9.8851265e+01   2.1759161e+02  -1.3141200e+01   3.4452871e+02   2.6595768e+01   3.3769194e+02  -8.6469677e+00   2.6089806e+02  -1.4496361e+01   3.1260258e+02   6.4714710e+00   1.6974839e+02   1.2277852e+02   2.7801194e+02  -2.6345032e+00   2.0111258e+02   1.4853897e+01
   2.8527806e+02  -8.3896645e+00   2.4194355e+02   2.3140323e+01   3.5871871e+02   6.9941161e+00   5.2895710e+02   3.8305290e+00   2.6575548e+02   6.8821419e+00   2.2015387e+02  -5.6561806e+00   1.2081677e+02   1.2375724e+02   4.8945226e+02  -1.7845677e+00   4.5255129e+02   6.8788000e+00   3.4704968e+02   4.5366710e+00   3.2227194e+02   3.4735342e+01   2.1311710e+02   3.0708387e-01   3.5072581e+02   1.0011935e+01   2.9952097e+02  -8.6913548e+00   2.8949581e+02   1.1988400e+01   2.7478871e+02   5.0881935e+00   3.8648065e+02   9.2257419e+00   3.3875871e+02   1.0178335e+01   2.3660226e+02   1.9126658e+01   5.5949710e+02   1.0950877e+01   2.3143871e+02   2.3266516e+01   2.0765742e+02   4.8141806e+00   2.7684032e+02   2.6857613e+01   4.7154710e+02   2.7991071e+01   3.9508000e+02   8.0168258e+00   3.4172387e+02   4.2305316e+01   7.6340355e+02   4.6141265e+01   4.3263548e+02   1.7297871e+01   1.7141903e+02   2.1610712e+02   2.1790419e+02   2.0490890e+01   2.0511742e+02  -1.4935871e+00   4.6673355e+02   9.3964774e+00   2.7315419e+02   2.5422181e+01   2.7691581e+02   1.5140284e+01   3.1632742e+02   2.2093161e+01   5.0691742e+02   2.3093703e+01   3.8799161e+02   4.5424542e+01   4.9826000e+02   1.2958877e+01   2.4912129e+02   1.1022965e+02   3.1679935e+02  -5.1807226e+00   1.7243032e+02   7.9952516e+00   6.3970613e+02   3.4967355e+00   3.6057613e+02   1.0155200e+01   2.7410871e+02   2.1147110e+01   2.8123129e+02   2.9914968e+00   2.3760226e+02   3.9616335e+01   3.0892387e+02  -2.2381032e+00   6.1520645e+01   1.5574674e+02   1.9785871e+02  -2.3451484e+00   2.3610258e+02   1.3186310e+01   2.8955323e+02   1.8165097e+01   3.1382387e+02   1.0167764e+02   2.6711355e+02   2.4896258e+00   7.7659355e+01   2.5786951e+02   3.0549871e+02   2.7411071e+01   2.8422290e+02   3.2563613e+00   3.0044935e+02  -6.2649806e+00   4.0727484e+02  -1.0432310e+01   2.8921065e+02   2.0634439e+01   2.7267452e+02   2.0350555e+01   2.8422097e+02   1.0306194e+01   4.6138290e+02   4.0255497e+01   2.7924742e+02   1.5437303e+01   3.4226806e+02   2.0981458e+01   1.8693903e+02   1.3951326e+02   2.0506161e+02  -1.9618800e+01   3.7123871e+02   2.3118968e+01   3.3235194e+02   6.4902323e+00   2.5628806e+02   5.4024387e+00   3.2103258e+02   1.5987071e+01   1.7084839e+02   1.2941052e+02   2.4639194e+02   8.3750968e+00   1.8563258e+02   1.3762297e+01
   2.9184806e+02  -6.8652645e+00   2.3242355e+02  -9.5680774e+00   3.6691871e+02   7.6681161e+00   5.0852710e+02  -2.4295071e+01   2.9080548e+02  -3.5518581e+00   2.5753387e+02   9.0234194e+00   1.1038677e+02   1.2011164e+02   5.3731226e+02   6.0066323e+00   4.4207129e+02  -7.4228000e+00   3.1833968e+02   1.0493471e+01   2.9869194e+02  -1.0768258e+01   3.2035710e+02   2.2967884e+01   3.2148581e+02   1.5731135e+01   2.6471097e+02   1.5943445e+01   3.1592581e+02   8.3940000e+00   2.0568871e+02   3.6616194e+01   4.0581065e+02   2.1249342e+01   3.2885871e+02   2.9110335e+01   2.6545226e+02   1.9686581e+00   4.6044710e+02  -7.8351226e+00   2.4310871e+02   2.4762916e+01   2.1479742e+02  -1.7070194e+00   3.2146032e+02   2.6328013e+01   4.5606710e+02   1.6319471e+01   3.9846000e+02   1.2642581e-01   3.5572387e+02   2.4045316e+01   6.9573355e+02   2.9034865e+01   3.9573548e+02  -8.1301290e+00   1.4164903e+02   2.8343872e+02   3.0799419e+02   2.0333690e+01   2.3331742e+02   7.7204129e+00   4.8230355e+02   1.0860877e+01   2.3644419e+02   1.5938981e+01   3.1762581e+02   8.0734839e+00   2.8379742e+02   2.5561290e-02   4.4349742e+02   3.6007303e+01   2.7713161e+02   5.8633419e+00   4.7993000e+02   3.2805277e+01   2.2045129e+02   1.6028325e+02   3.1974935e+02  -1.4746723e+01   1.8300032e+02   5.7696516e+00   6.3004613e+02   5.1795355e+00   3.4281613e+02  -4.7640000e+00   2.6281871e+02  -8.2296903e+00   2.7004129e+02   1.9126697e+01   2.6574226e+02  -6.0148645e+00   3.1021387e+02   2.0658697e+01   5.3950645e+01   1.4293234e+02   2.1633871e+02   1.2986452e+01   2.7201258e+02   1.6313510e+01   3.0226323e+02   2.6868297e+01   2.1501387e+02   1.0539244e+02   2.4407355e+02   1.2372826e+01   7.2989355e+01   2.8182311e+02   3.5787871e+02   2.1840671e+01   2.8584290e+02   2.5366761e+01   3.5410935e+02   3.0122194e+00   3.4684484e+02   7.6820903e+00   2.9383065e+02   8.8848387e+00   1.9381452e+02   3.9279355e+01   2.8817097e+02   2.5370194e+01   4.7710290e+02   1.0767897e+01   2.8757742e+02   1.5580903e+01   4.0317806e+02   1.6286581e+00   1.8688903e+02   1.3436726e+02   2.1201161e+02   1.3155200e+01   3.2847871e+02   4.3997677e+00   3.1483194e+02   1.8561832e+01   2.2918806e+02   1.1470439e+01   3.3527258e+02   2.8937871e+01   1.5284839e+02   1.2347052e+02   2.9877194e+02   1.7474697e+01   1.6634258e+02  -6.6045032e+00
   2.9912806e+02   5.0723355e+00   2.6956355e+02   1.1790723e+01   3.3800871e+02   1.7890916e+01   5.9266710e+02  -7.2662710e+00   2.8309548e+02   9.7249419e+00   2.2181387e+02   4.4010194e+00   1.5757677e+02   1.0938644e+02   5.3560226e+02  -1.6526568e+01   4.0203129e+02  -2.2939600e+01   3.1342968e+02  -1.1343729e+01   3.0131194e+02  -3.1678581e+00   2.7673710e+02   9.4074839e+00   3.3729581e+02   2.4756335e+01   2.8218097e+02   3.4075845e+01   2.7230581e+02   4.7936000e+00   2.2640871e+02  -1.0191406e+01   3.7439065e+02   1.0672942e+01   3.1890871e+02  -9.1936645e+00   2.6541226e+02   2.6161858e+01   5.1892710e+02   1.3864774e+00   2.3519871e+02   1.4355716e+01   1.9013742e+02   1.9357806e+00   2.6460032e+02   9.1168129e+00   4.7006710e+02   3.1339471e+01   4.0822000e+02   8.2562581e-01   3.5548387e+02   5.3204516e+01   7.8630355e+02   1.6889265e+01   3.6258548e+02   2.2851871e+01   1.5012903e+02   1.9138032e+02   2.9385419e+02   4.5148903e+00   2.3135742e+02   1.4787213e+01   4.7068355e+02   4.2940477e+01   2.3844419e+02   8.6898065e-01   3.2495581e+02   9.4370839e+00   3.0651742e+02  -6.9820387e+00   4.3812742e+02   1.5436903e+01   2.8823161e+02   4.3595342e+01   4.2631000e+02   3.3524877e+01   1.8259129e+02   1.4765205e+02   3.3726935e+02  -1.4832258e-01   1.8896032e+02   2.5862852e+01   6.1913613e+02   8.6223355e+00   3.6457613e+02  -1.8404800e+01   2.5672871e+02   2.3017510e+01   2.9309129e+02  -3.3730323e-01   2.8512226e+02   1.0234735e+01   2.6559387e+02  -9.4817032e+00   4.9000645e+01   1.3879834e+02   1.9147871e+02   1.1652516e+00   3.8686258e+02   3.6550968e-01   3.2260323e+02   1.5901097e+01   2.6158387e+02   8.0666839e+01   2.3849355e+02   9.3492258e+00   8.2129355e+01   2.4266191e+02   3.0383871e+02   2.0163871e+01   3.3665290e+02   1.0831961e+01   2.8372935e+02   1.6642619e+01   3.8441484e+02   1.6346490e+01   3.1188065e+02   2.4920839e+01   2.1900452e+02   2.9341548e+00   2.9032097e+02   4.9528194e+01   4.4753290e+02   3.6033497e+01   2.7686742e+02   1.6337703e+01   3.5284806e+02   1.7325058e+01   1.6564903e+02   1.1497646e+02   2.6982161e+02   1.5304000e+00   3.6937871e+02   1.5557768e+01   3.3607194e+02   1.8482632e+01   2.1489806e+02   4.5236387e+00   3.1622258e+02   6.9418710e+00   1.3565839e+02   1.4179572e+02   3.0363194e+02  -2.1494103e+01   1.9387258e+02  -3.3769032e+00
   2.9141806e+02  -1.8308645e+00   2.4671355e+02  -9.4712774e+00   3.3686871e+02   1.6552116e+01   5.3123710e+02  -4.5918710e+00   3.0480548e+02   2.7468142e+01   2.1434387e+02  -1.0951381e+01   1.0981677e+02   1.2082724e+02   5.2988226e+02  -3.0689677e+00   3.8322129e+02  -2.3144800e+01   2.8618968e+02  -1.6644529e+01   3.0027194e+02   4.0653419e+00   2.6340710e+02   1.2093884e+01   3.5795581e+02   4.6735355e+00   2.7147097e+02   1.1312645e+01   2.8640581e+02   3.8285600e+01   2.5778871e+02   8.5381935e+00   4.0105065e+02   3.3010142e+01   2.7728871e+02   9.0459355e+00   2.4122226e+02   1.6757058e+01   4.9968710e+02   1.7925677e+01   2.5581871e+02   3.5516116e+01   2.1284742e+02  -6.9101935e-01   2.9498032e+02   1.0306413e+01   4.7335710e+02   2.5696271e+01   4.2008000e+02   2.9736826e+01   3.3829387e+02   3.8059716e+01   6.8978355e+02   3.0800865e+01   3.9011548e+02   1.5219471e+01   1.3484903e+02   2.3908272e+02   2.1709419e+02   2.4225690e+01   2.1431742e+02   2.5810413e+01   4.4787355e+02   2.7855277e+01   2.1539419e+02   3.1572981e+01   3.1848581e+02   1.7384684e+01   2.9617742e+02   1.0085161e+01   4.3475742e+02   2.0176503e+01   2.8889161e+02   1.4162542e+01   5.3017000e+02   5.6860774e+00   1.8245129e+02   1.2518325e+02   3.1141935e+02   2.6796774e+00   2.0815032e+02   4.5676516e+00   5.7428613e+02   1.1400335e+01   3.5167613e+02   3.1007200e+01   2.6234871e+02   3.0997910e+01   2.8990129e+02   4.2478968e+00   2.0460226e+02   1.8486335e+01   2.7478387e+02   6.5930968e+00   5.3760645e+01   1.4046754e+02   1.7866871e+02   1.6700516e+00   3.8043258e+02   6.7399097e+00   3.4293323e+02   2.0424697e+01   2.8868387e+02   1.3164884e+02   3.0726355e+02  -5.4423742e+00   8.6659355e+01   2.4953951e+02   3.3678871e+02   1.1617871e+01   3.1227290e+02  -9.1276387e+00   2.7710935e+02   3.2222219e+01   3.7703484e+02   2.8796890e+01   3.6664065e+02  -2.5999613e+00   2.7205452e+02   2.0450155e+01   2.7970097e+02   2.6427794e+01   4.4596290e+02   2.1019097e+01   2.6976742e+02  -3.2342968e+00   3.6841806e+02   2.8749458e+01   1.9017903e+02   1.0801406e+02   2.7987161e+02   1.0926400e+01   4.2714871e+02   8.6961677e+00   2.8497194e+02  -7.2393677e+00   1.3189806e+02   1.0082364e+02   2.7960258e+02   6.1114710e+00   1.5517839e+02   1.2861412e+02   2.6468194e+02  -5.9981032e+00   1.6887258e+02   7.2430968e+00
   2.7179806e+02  -2.4512645e+00   2.6771355e+02  -5.9212774e+00   2.7286871e+02   1.2192116e+01   5.9276710e+02  -3.4944271e+01   2.6518548e+02   5.6877419e+00   2.1143387e+02  -5.7185806e+00   1.2157677e+02   1.1907644e+02   5.1650226e+02   4.9014323e+00   4.0217129e+02  -4.4708000e+00   2.7733968e+02   1.6347097e-01   3.0984194e+02   1.3579742e+01   3.4940710e+02   1.9783884e+01   3.7434581e+02   9.0723355e+00   2.8756097e+02   1.9075445e+01   2.6768581e+02   1.6733200e+01   2.3506871e+02   2.0645794e+01   4.0200065e+02   3.7941419e+00   3.0447871e+02   9.4907355e+00   2.2465226e+02  -2.9734194e-01   5.3992710e+02   1.2864774e+00   2.1172871e+02   2.4653316e+01   2.2037742e+02   2.2765806e+00   2.9231032e+02  -1.0049987e+01   4.6383710e+02   1.3837871e+01   4.1918000e+02   1.0888258e+00   3.1387387e+02   3.9723316e+01   7.0321355e+02   1.5956465e+01   3.9197548e+02   1.1690671e+01   1.2426903e+02   2.1668912e+02   2.3318419e+02   1.4988490e+01   2.4845742e+02   2.8559213e+01   4.7097355e+02   7.1572774e+00   2.5268419e+02   8.3997806e+00   3.2562581e+02   1.5523484e+01   2.3246742e+02  -8.6280387e+00   4.5018742e+02   2.4522103e+01   3.2280161e+02   4.0589742e+01   4.6593000e+02   1.6065277e+01   1.8283129e+02   1.3344285e+02   2.9703935e+02  -1.6929923e+01   1.7938032e+02   3.0199252e+01   5.7566613e+02   1.9009935e+01   2.8619613e+02  -2.3244000e+00   2.3976871e+02   8.6143097e+00   2.8418129e+02   1.8515497e+01   2.9874226e+02   1.5485135e+01   2.6673387e+02   9.1870968e+00   3.8190645e+01   1.3804314e+02   2.0114871e+02   1.5921652e+01   3.8034258e+02  -6.4289032e-01   3.3112323e+02   3.0369497e+01   2.7277387e+02   9.1011639e+01   3.0316355e+02   2.1835626e+01   9.1319355e+01   2.5911671e+02   3.4859871e+02   2.6623071e+01   3.5760290e+02   9.9159613e+00   2.8701935e+02   1.2479419e+01   3.6618484e+02  -4.8510968e-01   3.4650065e+02   2.5812387e+00   2.3924452e+02   6.6949548e+00   3.0855097e+02   1.1879794e+01   4.2596290e+02   4.8990968e+00   2.6200742e+02   2.1476503e+01   3.8350806e+02   3.2522581e+00   1.7969903e+02   8.5802465e+01   2.4611161e+02   9.1972000e+00   3.7890871e+02   2.1845368e+01   3.2273194e+02   1.1929832e+01   1.1837806e+02   1.5576524e+02   2.8889258e+02   1.2368271e+01   1.7870839e+02   1.2002172e+02   2.5754194e+02  -8.2769032e+00   9.0532581e+01   1.0560297e+01
   2.9917806e+02   2.4483355e+00   2.5247355e+02  -1.3932077e+01   3.5371871e+02   1.3114116e+01   5.9999710e+02  -1.2232671e+01   2.7571548e+02  -4.8465806e-01   2.2776387e+02   4.2150194e+00   1.3396677e+02   1.3346524e+02   5.2550226e+02   3.9014323e+00   3.8693129e+02  -5.7816000e+00   3.3038968e+02  -6.4705290e+00   2.8165194e+02   1.1554942e+01   3.4111710e+02  -1.0329161e+00   3.2010581e+02   1.6941535e+01   2.5661097e+02  -4.4485548e+00   2.9344581e+02   1.0722400e+01   1.9035871e+02  -5.4974065e+00   4.2134065e+02   1.2196942e+01   3.0471871e+02   2.9015355e+00   2.4484226e+02   1.7847458e+01   4.8249710e+02  -1.9599123e+01   2.5219871e+02   1.6035716e+01   2.0437742e+02  -3.1534194e+00   3.2646032e+02  -6.7819871e+00   5.2835710e+02  -1.1603729e+01   4.0575000e+02   3.7332258e+00   3.0239387e+02   4.4351716e+01   6.7192355e+02   2.3079665e+01   4.5006548e+02   1.7613471e+01   1.3693903e+02   2.1300552e+02   1.6052419e+02   1.0181290e+01   2.4092742e+02   1.6681613e+01   4.3144355e+02   3.3269677e+01   2.2196419e+02  -1.8126194e+00   3.2343581e+02  -5.1113161e+00   2.0860742e+02   7.6607613e+00   4.3949742e+02   2.2857303e+01   3.2861161e+02   2.1274942e+01   3.9250000e+02   1.9229677e+01   1.8507129e+02   1.3388365e+02   3.5283935e+02  -5.3539226e+00   1.8591032e+02   2.6626852e+01   6.3494613e+02  -1.1692465e+01   3.5343613e+02   6.3864000e+00   2.8724871e+02   5.0559097e+00   2.5342129e+02   1.8596297e+01   3.3422226e+02   2.9456735e+01   2.8816387e+02   1.8762697e+01   5.9050645e+01   1.3537434e+02   2.1509871e+02   5.1856516e+00   4.0139258e+02  -5.7968903e+00   3.0312323e+02   1.4749497e+01   2.1906387e+02   7.6028439e+01   3.1178355e+02   8.9160258e+00   7.9699355e+01   2.5156631e+02   3.1235871e+02   2.5522271e+01   3.4370290e+02   1.0117961e+01   3.2920935e+02   2.2624219e+01   3.3260484e+02   3.4681290e+01   3.9026065e+02   2.7270439e+01   2.2490452e+02   2.5021548e+00   3.0489097e+02   2.0362594e+01   4.3815290e+02   8.4538968e+00   2.1471742e+02   8.2597032e+00   3.0403806e+02   5.2659858e+01   1.8926903e+02   1.0884686e+02   1.8387161e+02   5.9364000e+00   3.4866871e+02   1.1404568e+01   3.5497194e+02   1.6160632e+01   1.0075806e+02   1.9855484e+02   3.0279258e+02   2.2536271e+01   1.5574839e+02   1.0846852e+02   2.8392194e+02   2.9852697e+01   1.2025258e+02   4.9926968e+00
   2.9136806e+02   1.5593135e+01   2.5090355e+02   1.7993523e+01   2.8233871e+02  -2.9454839e+00   5.7438710e+02  -1.0043871e+01   2.9466548e+02   1.0139342e+01   2.6786387e+02   2.7247019e+01   1.4619677e+02   9.7766839e+01   5.0722226e+02  -1.0161677e+00   3.8293129e+02   2.1584000e+00   3.2442968e+02  -5.9437290e+00   3.0584194e+02   6.2797419e+00   3.1073710e+02   2.0017484e+01   2.8162581e+02   1.9109935e+01   2.6175097e+02   7.5202452e+00   2.6221581e+02  -2.0209200e+01   1.8278871e+02   6.0181935e+00   4.0119065e+02   6.1389419e+00   2.8990871e+02   4.9363355e+00   2.3017226e+02   7.8810581e+00   4.9949710e+02   9.0877419e-02   2.4305871e+02   1.4626916e+01   2.4503742e+02   2.7837806e+00   3.6979032e+02   1.2271613e+01   5.0321710e+02   4.3787471e+01   3.6332000e+02   2.3177626e+01   3.3177387e+02   2.7911316e+01   6.4749355e+02   2.2654065e+01   4.7054548e+02   1.6165071e+01   1.2784903e+02   1.7454272e+02   2.4437419e+02   2.1093290e+01   2.5335742e+02   6.7372129e+00   4.6802355e+02   1.0053277e+01   2.1135419e+02   3.9136181e+01   3.5595581e+02   1.1197084e+01   2.6779742e+02  -1.0644439e+01   3.9491742e+02   3.8893703e+01   3.1842161e+02   1.8750142e+01   4.5884000e+02   1.0492477e+01   1.7564129e+02   1.1439805e+02   2.8607935e+02  -1.4633123e+01   1.9762032e+02   1.1220052e+01   5.6542613e+02   8.4891355e+00   3.4043613e+02   1.5856400e+01   2.6081871e+02  -5.0196903e+00   2.8104129e+02   2.6096697e+01   3.2341226e+02   8.4115355e+00   2.5907387e+02  -1.3250103e+01   3.4140645e+01   1.4636714e+02   1.8780871e+02   1.1558852e+01   3.5305258e+02   1.4400310e+01   3.1760323e+02   2.7871097e+01   2.1601387e+02   5.5842439e+01   2.9035355e+02   2.1440426e+01   7.4039355e+01   2.5273911e+02   3.5149871e+02   7.2010710e+00   3.2455290e+02   1.6799961e+01   3.5487935e+02   2.6290619e+01   3.6508484e+02   1.0652890e+01   3.5412065e+02  -5.7483613e+00   2.2262452e+02  -1.3545445e+01   2.9732097e+02   2.0308194e+01   4.1924290e+02   2.2626697e+01   2.2619742e+02   7.0613032e+00   2.8774806e+02   1.2634306e+02   1.9726903e+02   1.0887686e+02   2.2192161e+02   1.0824000e+00   3.2514871e+02   8.4261677e+00   3.7169194e+02   1.9013032e+01   1.5856806e+02   1.1336004e+02   2.9022258e+02   5.3018710e+00   1.4903839e+02   1.3539532e+02   2.5192194e+02   1.6982697e+01   1.2011258e+02  -2.0961032e+00
   2.9741806e+02   2.2919135e+01   2.8109355e+02   1.1083226e+00   3.7443871e+02   4.3565161e+00   5.3185710e+02  -1.2971471e+01   3.0413548e+02   3.1417419e+00   2.2143387e+02  -1.2518581e+01   1.1538677e+02   1.3328164e+02   5.1817226e+02  -1.1321677e+00   3.5807129e+02   1.9677200e+01   2.3214968e+02  -6.7513290e+00   2.8503194e+02  -8.3354581e+00   3.4530710e+02   4.9218839e+00   2.9405581e+02   3.4545535e+01   2.8980097e+02  -2.8737548e+00   2.9621581e+02   7.3080000e-01   2.2959871e+02   2.6133394e+01   4.0148065e+02  -5.3042581e+00   2.6937871e+02  -3.0412645e+00   2.4365226e+02   7.4226581e+00   5.4473710e+02  -7.1983226e+00   2.4805871e+02   2.3136916e+01   2.0203742e+02   1.9337806e+00   3.7479032e+02   2.5641613e+01   5.1864710e+02   3.6363071e+01   3.3246000e+02   2.1456426e+01   3.0282387e+02   5.2177316e+01   6.9335355e+02   1.7465265e+01   4.1363548e+02   1.7147871e+01   1.0974903e+02   1.8037072e+02   2.6594419e+02   2.5407690e+01   2.3311742e+02   7.8641290e-01   4.7449355e+02   2.0155677e+01   2.9996419e+02  -4.1026194e+00   3.3076581e+02  -1.5647716e+01   2.4289742e+02   4.8275613e+00   4.4423742e+02   1.0628103e+01   2.6623161e+02   1.5265342e+01   4.8355000e+02   1.0845677e+01   2.1007129e+02   1.5059365e+02   2.8793935e+02  -7.7319226e+00   2.0481032e+02   1.2544852e+01   5.8832613e+02  -7.7728645e+00   3.3272613e+02   5.0932000e+00   2.8415871e+02   3.2153110e+01   2.9676129e+02   4.9390968e+00   3.2926226e+02   1.5233535e+01   2.6111387e+02   1.5546697e+01   5.3900645e+01   1.4031634e+02   2.5595871e+02   2.6726852e+01   3.6124258e+02   5.7451097e+00   3.1807323e+02   1.1743497e+01   2.0372387e+02   8.5255639e+01   2.4987355e+02   3.5098826e+01   7.4319355e+01   2.4590671e+02   3.2821871e+02   1.8543471e+01   3.3241290e+02   2.2211161e+01   3.0734935e+02   1.7943019e+01   3.0208484e+02   4.1228903e+00   3.4693065e+02  -8.0731613e+00   2.3329452e+02  -9.1190452e+00   3.1413097e+02   2.2673394e+01   4.2500290e+02   2.1215897e+01   2.3895742e+02   8.9905032e+00   2.9760806e+02   1.4983426e+02   1.7178903e+02   8.2245265e+01   2.0654161e+02   5.9828000e+00   3.5375871e+02   1.6617368e+01   3.7007194e+02   3.0426323e+00   1.5813806e+02   1.1220444e+02   3.0979258e+02   5.5962710e+00   1.6708839e+02   1.3966132e+02   2.7401194e+02   4.8754968e+00   2.0144258e+02   1.2207497e+01
   3.0431806e+02   3.2277135e+01   3.0452355e+02   6.5639226e+00   2.6262871e+02   9.4413161e+00   5.7457710e+02   3.5609290e+00   3.0794548e+02   1.9266942e+01   2.1162387e+02   1.5062194e+00   1.2410677e+02   1.3691404e+02   5.0417226e+02   4.0778323e+00   3.9017129e+02   3.5792000e+00   3.3195968e+02  -2.4256129e+01   3.1131194e+02   1.4462142e+01   3.2664710e+02   2.5894684e+01   3.0805581e+02  -4.0044645e+00   2.8104097e+02   2.9357045e+01   2.7502581e+02   2.6286000e+01   2.6521871e+02   1.2373794e+01   4.0186065e+02   4.2375342e+01   3.1909871e+02   1.1171135e+01   2.4188226e+02   1.5234258e+01   5.4540710e+02  -6.1119226e+00   2.4753871e+02   1.9978516e+01   2.2246742e+02   1.4439381e+01   3.7793032e+02   1.4530413e+01   4.5945710e+02   3.4378271e+01   3.4746000e+02   2.5396426e+01   2.5506387e+02   3.1098116e+01   6.3230355e+02   3.8589265e+01   3.9882548e+02   1.4042671e+01   6.2179032e+01   1.8132632e+02   2.2566419e+02   2.8730090e+01   2.2926742e+02   2.3234413e+01   4.7197355e+02   1.1672774e+00   3.2196419e+02   1.6237381e+01   2.5229581e+02   6.8698839e+00   2.9684742e+02   1.9891561e+01   4.1575742e+02   4.0906503e+01   2.8328161e+02   2.0711342e+01   4.8179000e+02   2.6796477e+01   2.3002129e+02   1.6528765e+02   3.3941935e+02   5.3896774e+00   1.9938032e+02  -1.0160748e+01   6.0689613e+02  -2.3984645e+00   2.7362613e+02  -1.6488000e+00   2.7110871e+02   8.1710968e-01   2.6804129e+02  -9.8133032e+00   3.0241226e+02   1.8431535e+01   2.4545387e+02   2.2889497e+01   4.8290645e+01   1.3666514e+02   2.9609871e+02   2.0225652e+01   3.2415258e+02   5.7123097e+00   2.9769323e+02   2.9893897e+01   2.3715387e+02   5.7771239e+01   2.1797355e+02   2.2560826e+01   8.4179355e+01   2.5473791e+02   3.2668871e+02   1.4905871e+01   3.3360290e+02  -2.2140387e+00   2.6268935e+02   5.5658194e+00   2.9103484e+02  -1.3183110e+01   3.1502065e+02  -3.6603613e+00   2.4229452e+02  -1.5789045e+01   2.9655097e+02   1.1699794e+01   4.2515290e+02   1.1393897e+01   2.5929742e+02   2.4263303e+01   2.8879806e+02   1.5458906e+02   1.5859903e+02   1.1835046e+02   2.2063161e+02  -1.7244000e+00   3.7399871e+02  -2.3818323e+00   3.5469194e+02   2.6803032e+01   1.5904806e+02   1.1318164e+02   2.7003258e+02   6.1570710e+00   1.4360839e+02   1.3686972e+02   2.4130194e+02   2.6422968e+00   2.1139258e+02  -2.4885032e+00
   3.3446806e+02  -1.6854865e+01   2.3985355e+02   2.6687523e+01   3.5219871e+02   1.6135716e+01   5.4433710e+02  -9.5898710e+00   2.7213548e+02   4.5617419e+00   2.5419387e+02   2.7206194e+00   1.3505677e+02   1.0727804e+02   5.0169226e+02   9.1862323e+00   4.2050129e+02  -5.6972000e+00   2.8871968e+02  -1.8469290e+00   3.1646194e+02   2.3580142e+01   3.3783710e+02   1.4849484e+01   3.0138581e+02   1.7009135e+01   2.6556097e+02  -9.6445548e+00   3.0544581e+02   4.8524000e+00   2.5564871e+02   1.0239394e+01   4.3477065e+02   1.8072542e+01   3.1218871e+02   1.1823935e+01   2.3912226e+02   6.7350581e+00   5.7487710e+02   1.6150477e+01   2.6615871e+02   3.3588916e+01   2.1851742e+02   3.9453806e+00   2.9503032e+02   3.4682413e+01   4.3759710e+02   2.5570710e+00   4.0546000e+02   2.2616426e+01   2.9929387e+02   4.5409716e+01   6.9306355e+02   2.1058465e+01   4.2173548e+02   2.3098710e+00   1.0231903e+02   1.6520512e+02   2.5418419e+02  -7.4515097e+00   2.4450742e+02  -9.6947871e+00   4.7011355e+02   2.2316077e+01   2.8339419e+02   9.9429806e+00   2.4376581e+02   2.4022284e+01   2.4494742e+02  -9.7164387e+00   4.2886742e+02   1.9127703e+01   2.5885161e+02   3.1275742e+01   4.7798000e+02   2.7291277e+01   1.6921129e+02   1.5815245e+02   3.5998935e+02  -1.5635923e+01   1.8396032e+02   3.0402852e+01   6.0694613e+02   2.1267535e+01   3.6015613e+02   1.7708800e+01   2.5015871e+02   2.1631097e+00   2.7076129e+02  -3.0903226e-02   2.7464226e+02   2.0603135e+01   2.7064387e+02   1.0824297e+01   3.7000645e+01   1.3732834e+02   2.1552871e+02   2.0291252e+01   3.5286258e+02   1.0135510e+01   3.5117323e+02   7.6549677e-01   1.8206387e+02   5.5408439e+01   2.6940355e+02   7.3464258e+00   6.2179355e+01   2.5068791e+02   3.4311871e+02   2.3514710e+00   3.4032290e+02   2.2148361e+01   2.6758935e+02   1.2843819e+01   2.9922484e+02   1.6401690e+01   2.5283065e+02   1.2024839e+01   2.6629452e+02   7.2909548e+00   3.0827097e+02  -4.6178065e+00   5.1200290e+02  -7.1241032e+00   2.0000742e+02   1.7196503e+01   2.9655806e+02   1.6363826e+02   1.7226903e+02   1.0120686e+02   2.1597161e+02   1.4584000e+00   3.6633871e+02  -8.6903226e-01   3.3493194e+02   1.9853832e+01   1.2832806e+02   7.0069239e+01   2.6455258e+02   5.8854710e+00   1.4260839e+02   1.5666972e+02   2.3358194e+02  -4.8401032e+00   2.0792258e+02   1.7890968e+00
   2.6631806e+02  -2.5428645e+00   2.5552355e+02   1.2439226e+00   3.1667871e+02  -2.7782684e+01   3.6295710e+02  -1.2649471e+01   2.7147548e+02   5.0845419e+00   2.2600387e+02   1.5975819e+01   1.3829677e+02   1.1158884e+02   4.7807226e+02  -3.4041677e+00   3.5498129e+02   1.7734400e+01   3.2466968e+02  -1.4582929e+01   3.0779194e+02   9.7937419e+00   2.8230710e+02   2.3441884e+01   3.0848581e+02   3.7061135e+01   2.7704097e+02   2.0570452e+00   2.7025581e+02   4.6176000e+00   2.4235871e+02   3.2392594e+01   4.1929065e+02   1.0930942e+01   2.8513871e+02   6.0879355e+00   2.3150226e+02  -8.3153419e+00   5.4573710e+02   1.4051677e+01   2.6172871e+02   2.9043316e+01   2.3779742e+02   3.3129806e+00   3.1503032e+02   1.7182413e+01   4.5502710e+02   2.9726710e+00   4.3070000e+02   3.7737226e+01   3.4391387e+02   6.0650116e+01   7.5554355e+02   1.5400645e+00   4.0830548e+02   3.9334271e+01   5.0699032e+01   1.6471472e+02   2.9242419e+02   3.9009290e+01   2.3140742e+02   1.0213213e+01   5.0816355e+02   7.9207742e-01   2.7882419e+02  -7.5514194e+00   2.4724581e+02   1.4893884e+01   2.2684742e+02   2.4915613e+00   4.4565742e+02   2.2514503e+01   2.8099161e+02   7.9345419e+00   4.2793000e+02   1.9725277e+01   1.8712129e+02   1.4237965e+02   3.3841935e+02  -9.7203226e+00   1.9291032e+02  -5.0314839e-01   5.5751613e+02  -1.7828065e+01   3.8591613e+02  -8.0620000e+00   2.1819871e+02  -1.4000090e+01   2.6999129e+02   2.2980697e+01   3.0245226e+02   1.3658335e+01   2.5345387e+02   1.7439497e+01   4.2480645e+01   1.2988994e+02   2.1561871e+02   3.4740516e+00   3.4163258e+02   1.5603910e+01   3.6679323e+02   3.4158968e+00   1.8591387e+02   5.6820439e+01   2.4249355e+02   2.1079226e+01   5.8699355e+01   2.2853631e+02   3.4759871e+02   1.6183071e+01   3.4770290e+02   6.8479613e+00   2.6601935e+02   1.4349419e+01   2.9432484e+02   1.9836903e+00   2.6931065e+02   1.8064387e+00   2.7671452e+02   7.1673548e+00   2.9603097e+02   1.9031394e+01   5.0496290e+02  -1.9409032e+00   2.1671742e+02  -7.0402968e+00   3.1441806e+02   1.5058946e+02   1.4088903e+02   9.4477265e+01   1.9525161e+02  -1.3504000e+01   4.1104871e+02   5.7941677e+00   3.3512194e+02   5.6486323e+00   1.4313806e+02   7.3594439e+01   2.3946258e+02   1.8272671e+01   1.6865839e+02   1.2191572e+02   2.4601194e+02   1.3785497e+01   1.7968258e+02   5.8582968e+00
   3.1241806e+02   2.9769135e+01   2.2966355e+02   7.4627226e+00   3.5114871e+02  -9.0702839e+00   3.4523710e+02  -8.0918710e+00   2.7961548e+02  -2.5166581e+00   2.2238387e+02  -9.2645806e+00   1.0267677e+02   1.0367844e+02   4.7517226e+02  -9.8216774e-01   3.6274129e+02   1.0013600e+01   3.2204968e+02  -9.3733290e+00   2.9879194e+02  -4.4362581e+00   2.6621710e+02   3.4339084e+01   3.4676581e+02   2.1387355e+00   2.6309097e+02   2.1743045e+01   2.6459581e+02   3.3604000e+00   2.3721871e+02   7.5637935e+00   3.6729065e+02  -1.6690581e+00   2.9885871e+02  -1.0629665e+01   2.5360226e+02   3.5766581e+00   5.1387710e+02  -2.0595226e+00   2.7553871e+02   4.1318516e+01   2.1998742e+02   2.2117781e+01   2.8950032e+02   3.6124813e+01   4.3521710e+02   1.1037471e+01   3.8279000e+02   8.5300258e+00   3.4953387e+02   2.1300516e+01   7.5826355e+02   1.1222465e+01   3.9392548e+02   1.3294671e+01   5.5939032e+01   1.2148552e+02   2.7523419e+02   3.2284490e+01   2.3511742e+02   1.9676413e+01   4.9535355e+02   2.3206877e+01   2.3558419e+02   2.1097781e+01   1.4591581e+02   1.6843028e+02   2.0608742e+02  -3.3276387e+00   3.8481742e+02   3.9651703e+01   3.1070161e+02  -3.2922581e+00   3.9560000e+02   9.2116774e+00   1.9993129e+02   1.3678485e+02   3.0431935e+02   7.1476774e+00   2.0343032e+02   1.3895252e+01   5.4670613e+02  -3.4832645e+00   3.5457613e+02   1.3205200e+01   1.9491871e+02   1.6822310e+01   2.4414129e+02   1.3478697e+01   2.9755226e+02   1.7910335e+01   2.9316387e+02   8.3626968e+00   4.3190645e+01   1.3641314e+02   2.0614871e+02   1.5801652e+01   3.5805258e+02   8.1903097e+00   3.3998323e+02  -2.1093032e+00   2.3287387e+02   6.2493639e+01   2.3821355e+02  -9.2483742e+00   1.6265935e+02   2.0092951e+02   3.0711871e+02   7.5614710e+00   3.5817290e+02   4.9203613e+00   2.3206935e+02   1.9395419e+01   3.5208484e+02   2.3452890e+01   2.6874065e+02   1.7942039e+01   1.8267452e+02  -3.4944516e-01   2.8270097e+02   2.2617794e+01   4.7158290e+02   3.2494968e+00   2.3105742e+02   4.0025032e+00   2.7974806e+02   1.5107306e+02   1.7736903e+02   8.7798865e+01   2.0216161e+02   7.6632000e+00   3.3328871e+02   6.8749677e+00   3.2935194e+02   3.6902323e+00   1.5861806e+02   4.9456039e+01   2.7713258e+02   2.3829071e+01   1.6627839e+02   1.4539612e+02   2.1763194e+02   3.4589677e-01   1.8539258e+02   1.7061497e+01
   2.8369806e+02   1.3396735e+01   2.5942355e+02  -1.5778077e+01   3.4405871e+02  -4.9730839e+00   3.5476710e+02   2.5257290e+00   3.2799548e+02   5.2329419e+00   2.2891387e+02  -1.5469806e+00   9.8966774e+01   1.5050524e+02   5.2588226e+02  -2.8889677e+00   3.9388129e+02  -1.5427600e+01   3.4052968e+02   3.0082710e+00   2.9474194e+02   8.1277419e+00   2.7564710e+02   2.8304684e+01   3.1929581e+02   2.0386335e+01   2.3852097e+02   8.5186452e+00   2.7378581e+02   1.2525200e+01   2.2921871e+02   2.3037935e+00   4.2596065e+02  -1.3452658e+01   3.0156871e+02  -8.4646452e-01   2.6484226e+02  -1.7652542e+01   5.0535710e+02   5.9520774e+00   3.1605871e+02   6.0269161e+00   2.4065742e+02  -3.5358194e+00   2.9631032e+02   4.9001290e-01   4.8587710e+02   1.3884671e+01   3.5265000e+02   9.2212258e+00   3.2372387e+02   3.3985316e+01   8.4478355e+02   9.5408645e+00   4.0630548e+02   4.4024271e+01   1.5988903e+02   1.7340952e+02   3.1009419e+02   1.7735690e+01   2.6531742e+02   1.4500413e+01   4.5373355e+02   3.4536477e+01   2.3777419e+02   2.3542581e+01   1.2972581e+02   1.8491548e+02   2.0936742e+02  -1.0440039e+01   4.6370742e+02   4.0130503e+01   3.9280161e+02   1.2949742e+01   4.2117000e+02   2.8266077e+01   1.6359129e+02   1.4683205e+02   3.0879935e+02  -7.0607226e+00   2.0919032e+02  -3.5655484e+00   5.8570613e+02  -4.6032645e+00   3.4762613e+02   2.6521200e+01   2.7096871e+02   9.8783097e+00   2.7990129e+02   1.4337897e+01   2.7179226e+02  -9.2886452e-01   2.5264387e+02   5.5542968e+00   6.0100645e+01   1.6810034e+02   1.9609871e+02   1.9035652e+01   4.0772258e+02   1.4126710e+01   2.7998323e+02   6.9806968e+00   2.5372387e+02   5.9485639e+01   3.6192355e+02  -3.5251742e+00   1.7789935e+02   1.7600031e+02   3.4159871e+02   1.3283071e+01   3.0232290e+02  -6.4716387e+00   2.7701935e+02   2.5229419e+01   3.7651484e+02   1.1548490e+01   2.4107065e+02  -1.2744361e+01   2.7176452e+02  -1.1766645e+01   2.7946097e+02   3.5396994e+01   3.8967290e+02   6.8022968e+00   2.4114742e+02  -5.5646968e+00   2.5636806e+02   9.9133458e+01   1.7136903e+02   1.1122886e+02   2.1225161e+02  -7.0040000e+00   2.9185871e+02   1.3379368e+01   3.1907194e+02  -1.7367742e-02   2.3489806e+02   5.0113639e+01   3.1608258e+02  -6.9569290e+00   1.7093839e+02   1.7383332e+02   2.6954194e+02   1.8813097e+01   2.2744258e+02   2.4987497e+01
   3.0803806e+02   1.7979535e+01   2.6447355e+02   1.3867923e+01   3.5771871e+02  -7.8588387e-01   3.9899710e+02   9.7473290e+00   2.3256548e+02   8.1973419e+00   2.4138387e+02   3.0754194e+00   1.3176677e+02   1.2588124e+02   4.9103226e+02  -1.0720968e+01   4.2017129e+02  -7.5308000e+00   3.9818968e+02  -2.8945290e+00   2.9765194e+02   1.3984942e+01   3.1483710e+02  -8.8051613e-01   3.1434581e+02   2.3642335e+01   2.7604097e+02   9.6570452e+00   2.9002581e+02  -7.2400000e-01   2.4921871e+02   1.7753794e+01   4.1853065e+02   2.4941742e+01   2.9471871e+02   1.3271535e+01   2.2155226e+02   8.7606581e+00   5.1463710e+02   3.1196774e+00   2.6024871e+02   4.0301716e+01   2.1622742e+02  -7.2914194e+00   3.2855032e+02   2.1480813e+01   4.3183710e+02   3.0167871e+01   3.9303000e+02  -2.5791742e+00   3.0825387e+02   3.9742916e+01   7.4511355e+02   1.4944465e+01   3.9397548e+02   5.4806710e+00   9.8989032e+01   1.4961152e+02   2.4518419e+02   2.6118490e+01   2.5040742e+02   2.3923213e+01   5.1311355e+02   1.8826077e+01   2.6392419e+02   1.5880581e+01   1.9433581e+02   1.9207668e+02   2.2055742e+02   1.3324761e+01   3.9691742e+02   1.8203703e+01   3.2480161e+02   2.7149742e+01   3.9045000e+02  -3.8963226e+00   2.6307129e+02   1.4692365e+02   3.7383935e+02   9.6860774e+00   2.5567032e+02   1.8996052e+01   5.7356613e+02   6.4793548e-01   3.6200613e+02  -4.2492000e+00   2.4829871e+02  -1.1680903e+00   2.5199129e+02   7.0006968e+00   2.7583226e+02   1.2597935e+01   2.7359387e+02   1.3738297e+01   4.7000645e+01   1.4214834e+02   1.9271871e+02  -1.8839484e+00   4.2186258e+02   2.9515510e+01   2.5931323e+02   1.6494297e+01   3.1091387e+02   9.9010439e+01   2.6611355e+02   2.6709626e+01   7.6799355e+01   2.4079831e+02   3.2083871e+02   5.7538710e+00   2.5398290e+02   1.4205561e+01   2.5491935e+02  -6.1925806e+00   4.1560484e+02   1.8181290e+01   2.7412065e+02   3.3216387e+00   2.0995452e+02  -5.2018452e+00   3.0322097e+02   2.2836194e+01   3.4643290e+02   1.1501497e+01   3.0924742e+02   1.1037303e+01   2.6026806e+02   9.2401458e+01   1.5655903e+02   1.1484366e+02   2.1011161e+02  -4.3528000e+00   2.6161871e+02   6.4856774e-01   3.3026194e+02   3.8074323e+00   2.6461806e+02   6.1636039e+01   2.9417258e+02   1.3795871e+01   1.6846839e+02   1.2988092e+02   2.6373194e+02   1.8607897e+01   1.8234258e+02   3.7854968e+00
   3.0850806e+02  -1.0868065e+01   2.6675355e+02   9.1555226e+00   3.3705871e+02   2.7446916e+01   3.6390710e+02  -1.1585471e+01   3.1009548e+02   3.9949419e+00   2.2672387e+02   2.1982194e+00   1.1334677e+02   1.4177484e+02   4.9707226e+02   4.4558323e+00   3.3765129e+02   1.8740800e+01   3.3214968e+02  -2.9913290e+00   3.0069194e+02   3.4617419e+00   3.0740710e+02  -1.5661161e+00   3.1986581e+02   4.1507355e+00   2.4618097e+02   1.7715845e+01   2.6287581e+02   6.8800000e-01   2.5092871e+02  -1.3830065e+00   3.6472065e+02   7.5865419e+00   2.9709871e+02   1.1701135e+01   2.2807226e+02   1.1669058e+01   5.5044710e+02   2.0774877e+01   2.7034871e+02   1.2633716e+01   2.2346742e+02  -8.2106194e+00   2.8089032e+02   1.8293613e+01   4.2606710e+02   3.7719471e+01   3.7679000e+02   1.0480026e+01   3.0001387e+02   5.3502116e+01   5.1787355e+02  -5.4463355e+00   3.5911548e+02   3.8394710e+00   6.0509032e+01   2.1621992e+02   2.0571419e+02   1.1896090e+01   2.8054742e+02   1.2852013e+01   4.9935355e+02   3.0166877e+01   2.5944419e+02   9.4789806e+00   1.7229581e+02   1.4407988e+02   2.1570742e+02  -1.2047239e+01   3.8965742e+02   1.1684503e+01   2.0832161e+02   2.7848142e+01   4.5050000e+02   2.8349677e+01   2.0864129e+02   1.6489805e+02   3.3622935e+02  -2.7545123e+01   2.2748032e+02  -6.0287484e+00   5.3728613e+02   1.2310335e+01   3.9357613e+02  -2.4014800e+01   2.5038871e+02   2.1714710e+01   2.4847129e+02   9.1822968e+00   2.9436226e+02   1.3785535e+01   2.2035387e+02   6.7074968e+00   4.3670645e+01   1.6475474e+02   1.8276871e+02   2.7052052e+01   4.0896258e+02   1.3977510e+01   2.7984323e+02   1.8189677e-01   3.2520387e+02   1.0538724e+02   2.3740355e+02  -1.1943574e+01   4.8509355e+01   2.6487151e+02   2.9930871e+02   2.1236271e+01   2.3970290e+02   1.3397961e+01   2.6577935e+02   1.1938619e+01   4.2541484e+02   2.4306490e+01   2.8788065e+02   1.7080839e+01   1.7600452e+02   1.9944155e+01   3.1279097e+02  -1.3094065e+00   3.1500290e+02  -7.5041032e+00   2.5062742e+02  -9.6530968e+00   2.5874806e+02   9.0043058e+01   1.2431903e+02   6.9422865e+01   2.4025161e+02  -4.2440000e+00   2.3933871e+02   1.1290968e+01   3.4126194e+02  -4.5525677e+00   2.4770806e+02   6.6848839e+01   3.1698258e+02   3.2741071e+01   1.4260839e+02   1.4623972e+02   2.5597194e+02   1.1608697e+01   1.7649258e+02   1.7683497e+01
   2.6603806e+02   1.5289535e+01   2.9171355e+02   1.6387226e+00   2.3429871e+02   2.4617716e+01   3.8157710e+02   1.0430929e+01   2.8156548e+02  -6.2426581e+00   2.0881387e+02   3.7810194e+00   1.2676677e+02   1.4375124e+02   4.9045226e+02   1.1354323e+00   3.6893129e+02   9.4684000e+00   2.7299968e+02  -8.7932903e-01   2.9727194e+02   1.0205342e+01   2.4602710e+02   1.6242839e+00   2.9981581e+02  -5.7652645e+00   2.7494097e+02   1.3225045e+01   2.4978581e+02   1.0355200e+01   1.9145871e+02   2.5145935e+00   4.0648065e+02   6.3357419e+00   2.9561871e+02  -3.7104645e+00   2.0760226e+02   5.4665806e-01   5.2559710e+02  -2.1337123e+01   3.3372871e+02   3.6473316e+01   2.1927742e+02  -5.3541935e-01   3.5860032e+02  -7.3318710e-01   4.3254710e+02   2.9251071e+01   3.4127000e+02  -2.6783742e+00   2.9125387e+02   4.8629161e+00   5.7840355e+02   2.7801265e+01   3.7425548e+02   1.8778271e+01   1.3836903e+02   1.5804112e+02   2.6028419e+02   2.3904903e+00   2.6835742e+02   1.6487213e+01   4.3373355e+02  -1.0203523e+01   2.4192419e+02   8.6405806e+00   1.4195581e+02   2.0450708e+02   2.7427742e+02  -8.0628387e+00   3.9428742e+02   1.4624103e+01   2.3851161e+02  -6.8070581e+00   5.3626000e+02   2.0488877e+01   1.8474129e+02   1.3748005e+02   3.1769935e+02   1.3672774e+00   1.9729032e+02  -1.2753548e+01   6.3032613e+02   7.8271355e+00   3.5348613e+02  -1.3087600e+01   2.4924871e+02  -5.0540903e+00   2.7866129e+02   2.6767097e+01   2.8783226e+02   2.2357935e+01   2.3954387e+02   1.4122297e+01   4.6950645e+01   1.3387234e+02   2.3571871e+02   2.4605161e-01   4.3610258e+02   1.2666310e+01   2.5122323e+02   2.8014968e+00   3.0396387e+02   1.1442644e+02   2.1607355e+02  -2.3717174e+01   6.6039355e+01   2.6522911e+02   3.0559871e+02  -1.8869290e+00   2.5394290e+02  -9.2212387e+00   2.7830935e+02   2.5266219e+01   4.4322484e+02   1.9831690e+01   2.5374065e+02   1.0762039e+01   2.1486452e+02   8.1653548e+00   3.1451097e+02   2.1122994e+01   2.9558290e+02  -8.1905032e+00   2.4357742e+02   2.5190903e+01   2.0517806e+02   9.5708658e+01   1.5407903e+02   1.0399206e+02   1.9811161e+02   1.2847200e+01   2.7166871e+02  -4.1554323e+00   2.6616194e+02   3.8854323e+00   1.7251806e+02   1.3276404e+02   2.9913258e+02   1.6549071e+01   1.4351839e+02   1.6273692e+02   3.3868194e+02  -3.4881032e+00   2.1315258e+02   1.5940697e+01
   2.7417806e+02  -3.8816645e+00   2.6490355e+02  -4.3564774e+00   3.5810871e+02   2.1612916e+01   3.7480710e+02  -2.6597471e+01   2.8499548e+02  -1.5517058e+01   2.3795387e+02  -1.5460181e+01   1.3200677e+02   1.2305204e+02   4.8355226e+02  -5.5256774e-01   4.1107129e+02   2.6672000e+00   3.0380968e+02   2.5615871e+01   3.0660194e+02   1.2598942e+01   2.4887710e+02   1.4962839e+00   3.2238581e+02   6.1913548e-01   2.5290097e+02   8.4824516e-01   2.4544581e+02  -3.6776000e+00   2.1387871e+02   5.1509935e+00   3.8591065e+02   9.6013419e+00   3.0142871e+02   2.8014735e+01   2.5393226e+02   6.7402581e+00   5.3016710e+02   6.1072774e+00   2.9872871e+02   1.6173316e+01   2.0241742e+02   1.3713381e+01   3.1379032e+02   1.7181613e+01   4.4616710e+02   2.1541471e+01   3.5803000e+02   1.0270826e+01   2.8896387e+02   1.1286116e+01   7.2226355e+02   1.3152465e+01   4.0997548e+02   3.4920671e+01   8.0129032e+01   1.7341032e+02   2.8923419e+02   2.7784490e+01   2.6597742e+02   2.4677613e+01   4.3830355e+02   2.4290877e+01   2.3330419e+02   6.5201806e+00   1.3019581e+02   1.9848788e+02   2.3279742e+02  -6.5044387e+00   4.2065742e+02   1.2254503e+01   2.4799161e+02   1.3864542e+01   5.2169000e+02   1.2034477e+01   1.9597129e+02   1.2667165e+02   3.1555935e+02  -1.8411523e+01   1.7357032e+02   7.1405161e-01   6.0918613e+02  -8.4416645e+00   3.5419613e+02  -6.5244000e+00   2.5257871e+02   7.5395097e+00   2.5923129e+02  -3.6285032e+00   2.6831226e+02   2.0249535e+01   2.3526387e+02   1.0614697e+01   5.6480645e+01   1.5314994e+02   2.2261871e+02   4.1394052e+01   4.2310258e+02   1.5986310e+01   2.8717323e+02   2.2165497e+01   3.0272387e+02   7.8145639e+01   2.5045355e+02  -1.1227574e+01   6.9989355e+01   2.2791311e+02   3.1773871e+02  -2.8081290e+00   2.8989290e+02  -5.6172387e+00   2.7596935e+02  -1.1665806e+00   4.1198484e+02  -4.4291097e+00   2.7555065e+02   1.0587239e+01   2.3133452e+02  -1.8242245e+01   3.6932097e+02   3.8781935e+00   3.3038290e+02   1.5975497e+01   2.9986742e+02   2.7377032e+00   2.5779806e+02   8.7599058e+01   1.4550903e+02   1.0005766e+02   2.0063161e+02  -4.6944000e+00   2.9290871e+02   4.1953677e+00   2.9078194e+02  -1.0341677e+00   1.6932806e+02   9.2259239e+01   2.9494258e+02  -2.9257290e+00   1.4970839e+02   1.5591172e+02   2.9439194e+02  -1.4654903e+01   1.9863258e+02  -1.8977032e+00
   2.7855806e+02   1.2617935e+01   2.6428355e+02  -2.8368774e+00   3.1905871e+02   4.7369161e+00   3.3676710e+02  -8.0342710e+00   2.9980548e+02  -7.8418581e+00   2.1686387e+02   3.7970194e+00   1.4276677e+02   1.1257124e+02   5.1031226e+02   3.7766323e+00   4.3731129e+02   1.1428000e+01   2.8714968e+02  -7.2013290e+00   3.1407194e+02   1.0911342e+01   2.6230710e+02   1.1271884e+01   3.3472581e+02   1.2631935e+01   2.6480097e+02   1.0862452e+00   2.7478581e+02   1.1025200e+01   2.5102871e+02   6.7989935e+00   4.1162065e+02   8.6445419e+00   2.9575871e+02  -9.1516645e+00   2.2050226e+02   4.5646581e+00   4.9935710e+02   1.0532077e+01   2.8219871e+02   2.6545716e+01   2.1375742e+02  -3.8381935e-01   3.1217032e+02   2.2361213e+01   4.4764710e+02  -3.3692903e-01   3.4556000e+02   2.0078426e+01   2.6434387e+02   1.0735716e+01   6.0345355e+02   9.5572645e+00   3.6211548e+02   2.5749471e+01   6.0269032e+01   1.1051912e+02   2.3347419e+02   1.0435290e+01   2.5997742e+02   8.1176129e+00   3.8325355e+02   3.1694877e+01   2.5777419e+02   1.5942581e+01   1.4829581e+02   1.4718988e+02   2.7179742e+02   1.2085561e+01   4.3375742e+02   5.1576503e+01   2.3599161e+02   8.6845419e+00   5.9041000e+02   2.3486877e+01   2.1421129e+02   1.7674245e+02   3.4245935e+02   1.1196477e+01   1.9829032e+02   1.4464516e+00   5.8889613e+02   3.6115355e+00   3.3410613e+02   6.0280000e-01   1.9962871e+02  -5.5144903e+00   2.7252129e+02   1.2878297e+01   2.9874226e+02  -5.2748645e+00   2.2307387e+02   1.2819897e+01   3.8330645e+01   1.6418194e+02   2.0128871e+02   1.7570452e+01   3.7877258e+02  -4.7072903e+00   2.6793323e+02   7.7046968e+00   2.3677387e+02   1.0846164e+02   2.9021355e+02   2.2401626e+01   7.4089355e+01   2.6730511e+02   3.3344871e+02   3.6405071e+01   2.4155290e+02   1.9439961e+01   2.9158935e+02   8.0138194e+00   4.6570484e+02  -5.7267097e+00   2.8293065e+02   2.0968387e+00   2.0110452e+02   3.5561548e+00   3.3284097e+02   2.2556594e+01   4.0653290e+02   2.3123497e+01   2.5933742e+02   2.5501032e+00   2.5241806e+02   1.0240946e+02   1.4807903e+02   1.1904206e+02   2.3201161e+02   2.3465200e+01   2.8980871e+02   1.6303368e+01   3.2402194e+02   5.0666323e+00   2.5180806e+02   6.9660839e+01   3.1417258e+02   3.2155871e+01   1.5865839e+02   1.6242572e+02   2.7825194e+02  -1.0837032e+00   1.9030258e+02  -2.9913032e+00
   3.0041806e+02   1.9209135e+01   2.2352355e+02   1.2523923e+01   3.1691871e+02   3.1981161e+00   3.6542710e+02  -1.5617071e+01   2.9561548e+02   5.3033419e+00   1.7243387e+02   1.1731419e+01   1.3086677e+02   1.0085324e+02   4.9336226e+02   1.6092632e+01   4.1679129e+02   4.0696000e+00   2.7957968e+02   1.4454271e+01   2.9517194e+02   8.2333419e+00   2.9111710e+02  -1.6529161e+00   3.1457581e+02   7.4339355e+00   2.9542097e+02   9.1066452e+00   2.8340581e+02   9.7156000e+00   1.8625871e+02   9.0205935e+00   3.8510065e+02   2.4286142e+01   2.9061871e+02   1.2195355e+00   2.7369226e+02  -7.9054194e-01   5.3206710e+02   1.6295277e+01   3.4072871e+02   2.4433316e+01   1.9579742e+02   2.9806452e-03   3.3750032e+02  -1.4251871e+00   4.2102710e+02   2.4742671e+01   3.6022000e+02   5.0956258e+00   3.0172387e+02   6.5053161e+00   7.4997355e+02   2.2795665e+01   3.7168548e+02  -1.3306129e+01   4.3889032e+01   1.6268952e+02   2.1780419e+02   6.6488903e+00   2.2235742e+02  -7.2127871e+00   4.4406355e+02   2.9640077e+01   1.9725419e+02  -1.0305819e+01   1.5981581e+02   1.4769828e+02   2.1498742e+02   1.1960361e+01   4.5644742e+02   3.4071303e+01   2.3008161e+02   3.7437342e+01   5.3869000e+02   2.3244477e+01   1.9636129e+02   1.4783045e+02   2.9779935e+02   1.4049277e+01   1.8000032e+02   1.6479652e+01   5.4966613e+02  -6.1500645e+00   3.2934613e+02   7.8936000e+00   2.0872871e+02  -2.0424903e+00   2.6942129e+02   1.2026297e+01   2.8088226e+02  -4.5660645e+00   2.7559387e+02   1.2618297e+01   4.6810645e+01   1.4697354e+02   1.8495871e+02   9.4968516e+00   3.7948258e+02   1.7475910e+01   2.9360323e+02   1.7221097e+01   2.4711387e+02   6.2594439e+01   2.2354355e+02   1.3165226e+01   6.7659355e+01   2.5433951e+02   2.9387871e+02   2.0190671e+01   3.0832290e+02   1.1948361e+01   3.0210935e+02   1.0602219e+01   3.3784484e+02   2.1972090e+01   2.4174065e+02   1.0202039e+01   2.3629452e+02   1.0209548e+00   3.3027097e+02   7.7221935e+00   4.8886290e+02   1.6207097e+01   2.2662742e+02  -1.2543097e+01   2.8669806e+02   1.1294706e+02   1.5293903e+02   9.2513265e+01   2.3059161e+02  -1.5561200e+01   3.1033871e+02   1.0230968e+01   3.5840194e+02   4.2662323e+00   2.1228806e+02   4.8202439e+01   2.8965258e+02   7.8774710e+00   1.6317839e+02   1.2316412e+02   2.6301194e+02  -1.1445032e+00   1.7601258e+02  -3.5181032e+00
   3.0698806e+02  -6.6564645e+00   2.6318355e+02   4.9112258e-01   2.9114871e+02   1.4879716e+01   3.7442710e+02  -1.4427071e+01   3.3880548e+02   8.4181419e+00   2.3476387e+02   7.8950194e+00   1.4038677e+02   1.0495164e+02   4.9060226e+02  -1.4216568e+01   4.7984129e+02   1.2695600e+01   2.8109968e+02  -2.0137329e+01   3.0241194e+02  -2.8758581e+00   2.9216710e+02  -8.9669161e+00   2.9676581e+02   1.7948735e+01   2.6332097e+02  -1.7375355e+01   3.0383581e+02   1.5651200e+01   1.7083871e+02  -3.7858065e+00   3.6581065e+02   7.8293419e+00   2.8937871e+02  -7.5912645e+00   2.0850226e+02   1.4664658e+01   5.3944710e+02   1.8514877e+01   2.4781871e+02   3.1961161e+00   2.1551742e+02  -2.1194619e+01   2.7412032e+02   1.9355213e+01   4.3478710e+02  -4.8781290e+00   3.6246000e+02   3.2676426e+01   2.9025387e+02   9.9029161e+00   7.3549355e+02   1.1184065e+01   3.5558548e+02   1.8221871e+01   5.0509032e+01   1.4758992e+02   2.8080419e+02   1.4268890e+01   2.0788742e+02   1.6094813e+01   5.6973355e+02   2.2964774e+00   2.5854419e+02   6.9309806e+00   1.5714581e+02   1.2691188e+02   2.2622742e+02   1.0871161e+01   4.0039742e+02   5.1085303e+01   2.1175161e+02  -3.6162581e+00   5.3650000e+02   2.2369677e+01   2.0336129e+02   1.5208045e+02   3.7560935e+02   2.8244774e+00   2.1629032e+02   9.1964516e+00   6.0613613e+02   1.8232335e+01   3.0224613e+02  -6.3284000e+00   2.2996871e+02  -9.0816903e+00   2.8076129e+02  -1.1400903e+01   2.5822226e+02   2.9866735e+01   2.8592387e+02   5.0318968e+00   4.3240645e+01   1.4644914e+02   2.1418871e+02   2.6158452e+01   3.6772258e+02   1.7516710e+01   2.5022323e+02   2.7501497e+01   2.0453387e+02   7.0040839e+01   2.2121355e+02   1.8351626e+01   9.4279355e+01   2.2958991e+02   2.9835871e+02   1.0792271e+01   3.1646290e+02   1.1537161e+01   2.8482935e+02   2.2934619e+01   3.0356484e+02  -6.9955097e+00   2.5350065e+02   8.3512387e+00   2.1429452e+02  -1.3599045e+01   3.4551097e+02   1.6112994e+01   4.7538290e+02  -2.0945032e+00   2.4252742e+02   6.6049032e+00   2.6703806e+02   1.2732986e+02   1.6188903e+02   1.1908726e+02   2.0582161e+02   2.4204000e+00   3.4761871e+02   1.3538568e+01   3.4050194e+02  -1.4161768e+01   2.0870806e+02   5.0058839e+01   2.9755258e+02  -1.0994529e+01   2.6560839e+02  -1.4602839e+00   2.6582194e+02   1.8960697e+01   1.7939258e+02   6.5014968e+00
   2.5869806e+02   9.3967355e+00   2.5442355e+02  -6.1807742e-01   2.4471871e+02  -1.2315884e+01   3.6009710e+02  -1.2520671e+01   2.9761548e+02  -7.3866581e+00   2.4862387e+02  -3.0237806e+00   1.3472677e+02   9.3874439e+01   4.5869226e+02   3.4766232e+01   3.9750129e+02   5.6628000e+00   2.9542968e+02  -1.6737290e+00   3.4041194e+02  -2.6258581e+00   3.2702710e+02   1.1574284e+01   3.0595581e+02   1.4543535e+01   2.7742097e+02   5.5966452e+00   3.1383581e+02   5.0912000e+00   2.2506871e+02  -1.0274206e+01   3.7539065e+02  -4.5070581e+00   2.7785871e+02   1.6710335e+01   2.2969226e+02   1.2679458e+01   5.4844710e+02   1.0074877e+01   2.9310871e+02   1.9142916e+01   2.0508742e+02  -5.9021935e-01   2.4974032e+02   2.0975613e+01   4.7145710e+02   1.3708271e+01   3.5037000e+02   2.2136258e+00   3.4239387e+02  -1.2888284e+01   6.9259355e+02   1.1236065e+01   3.4563548e+02  -2.1221290e+00   5.0799032e+01   1.6342672e+02   2.5252419e+02   2.2061290e+01   1.9773742e+02  -7.9531871e+00   7.0835355e+02  -2.1731226e+00   2.7582419e+02   3.1185806e+00   1.5210581e+02   1.3293508e+02   2.2441742e+02   2.2165961e+01   4.5623742e+02   3.6618103e+01   3.0542161e+02   3.0460142e+01   4.7988000e+02   2.8039277e+01   1.7388129e+02   1.5353885e+02   2.8969935e+02  -8.6327226e+00   2.2429032e+02   5.8464516e+00   7.7018613e+02   1.2678335e+01   3.7800613e+02  -5.3892000e+00   2.2529871e+02   1.8391910e+01   3.0990129e+02  -1.4352103e+01   2.1255226e+02   2.4520335e+01   2.5264387e+02   1.5542968e+00   5.4190645e+01   1.6367314e+02   2.2737871e+02   5.6232516e+00   3.4858258e+02  -3.9120903e+00   3.4550323e+02   3.6390968e+00   1.8477387e+02   3.8391639e+01   2.6040355e+02  -4.7835742e+00   7.1609355e+01   2.5307351e+02   3.5325871e+02   4.0027097e-01   3.4508290e+02  -8.9243871e-01   2.5358935e+02   7.6738194e+00   2.8441484e+02  -1.2323510e+01   2.6017065e+02   4.0076387e+00   2.4876452e+02   4.5533548e+00   3.3365097e+02   1.2541794e+01   5.1172290e+02   3.6188297e+01   2.3048742e+02   9.3381032e+00   2.8984806e+02   1.7074506e+02   1.3588903e+02   1.0392726e+02   2.3101161e+02  -1.9594800e+01   3.6361871e+02   3.3485677e+00   2.9788194e+02   1.1627832e+01   2.1632806e+02   4.5549239e+01   2.7136258e+02  -2.2793290e+00   2.3246839e+02  -2.1890839e+00   2.6577194e+02   9.0646968e+00   1.6134258e+02   6.6554968e+00
   2.8222806e+02   3.7433548e-01   2.7066355e+02   3.1512723e+01   2.9148871e+02   3.3725161e+00   3.1333710e+02  -1.3539871e+01   2.6666548e+02   4.8993419e+00   2.1429387e+02  -5.0373806e+00   1.1072677e+02   1.1337444e+02   4.7283226e+02   1.4685032e+01   3.8612129e+02  -5.7568000e+00   2.9438968e+02  -5.7805290e+00   3.0688194e+02   8.0065419e+00   2.1945710e+02   9.2798839e+00   2.8562581e+02   2.9509935e+01   2.7666097e+02   1.3327445e+01   2.9206581e+02   2.4682800e+01   2.3778871e+02   1.6998194e+01   3.9943065e+02  -5.5302581e+00   3.1552871e+02   3.8467355e+00   2.3741226e+02   2.6731858e+01   4.8816710e+02  -6.9127226e+00   3.2048871e+02   3.2432516e+01   2.1870742e+02   7.7001806e+00   2.4712032e+02  -3.0047871e+00   4.3249710e+02   4.2050710e+00   3.5894000e+02   1.2098026e+01   3.1906387e+02   5.4811613e-01   7.0654355e+02   1.5500065e+01   3.6706548e+02   1.6493471e+01   6.3749032e+01   1.3758072e+02   2.2404419e+02   1.8339690e+01   1.5711742e+02   2.2386413e+01   7.2559355e+02  -8.7423226e+00   2.2425419e+02   5.9141806e+00   1.2681581e+02   1.3971828e+02   2.0298742e+02   5.2103613e+00   4.3475742e+02   2.4596503e+01   2.8808161e+02   1.1517342e+01   3.8988000e+02   1.9592774e+00   2.1516129e+02   1.3156645e+02   2.8031935e+02   8.4076774e+00   1.9519032e+02   1.7644452e+01   7.5418613e+02   1.5283355e+00   3.3467613e+02   2.9797200e+01   2.0996871e+02   1.0808310e+01   2.5309129e+02   2.4826968e+00   2.6017226e+02   6.0907355e+00   2.3931387e+02   1.3950697e+01   2.9570645e+01   1.4707274e+02   1.9704871e+02  -6.9903484e+00   3.3820258e+02  -3.2716903e+00   3.1565323e+02   1.1697097e+01   1.9925387e+02   4.0843239e+01   2.6054355e+02  -8.9477419e-01   6.6089355e+01   2.2089511e+02   2.9349871e+02   2.0941071e+01   2.9551290e+02   7.7331613e+00   2.2772935e+02   1.2692619e+01   3.3360484e+02   3.5981290e+01   2.5826065e+02  -4.9956129e-01   2.9238452e+02   2.7533755e+01   3.0951097e+02   3.5572994e+01   4.3377290e+02   2.7034297e+01   2.1400742e+02   8.9365032e+00   3.3893806e+02   1.0129786e+02   1.6636903e+02   1.3115886e+02   2.2606161e+02  -9.6788000e+00   3.6823871e+02   2.0118968e+01   2.8159194e+02  -1.1589677e+00   2.5623806e+02   6.3306439e+01   3.1189258e+02  -1.3817290e+00   2.5155839e+02   2.4737161e+00   1.6697194e+02  -1.0791303e+01   1.9758258e+02  -1.0333703e+01
   3.2560806e+02   4.9539355e+00   2.6294355e+02   1.4180323e+01   2.7791871e+02  -1.0491884e+01   3.4580710e+02  -1.2667471e+01   2.9494548e+02   1.0166942e+01   2.1786387e+02   1.0527019e+01   1.7296677e+02   1.0448524e+02   4.3598226e+02   3.8730323e+00   4.0055129e+02  -1.6531200e+01   3.1161968e+02   1.2271071e+01   2.9541194e+02   2.9834142e+01   3.1640710e+02   1.5183884e+01   3.5914581e+02   2.4198335e+01   3.0828097e+02   8.1778452e+00   2.5387581e+02   1.0888000e+01   2.2554871e+02   2.5977394e+01   4.0619065e+02  -9.6810581e+00   2.8052871e+02   9.2167355e+00   2.5826226e+02   2.2923858e+01   4.9206710e+02   1.8752774e+00   2.9086871e+02   3.0282116e+01   2.0489742e+02   6.8449806e+00   2.6441032e+02   1.7702013e+01   4.1778710e+02   1.0521871e+01   3.4351000e+02   1.3192426e+01   3.4548387e+02   2.5574516e+01   7.1945355e+02   2.0037265e+01   4.3163548e+02   1.7707871e+01   1.1845903e+02   1.6529392e+02   2.3128419e+02   2.0470490e+01   2.0921742e+02   1.7984129e+00   4.6302355e+02   4.0453277e+01   2.1354419e+02   1.6620981e+01   1.2419581e+02   1.6425788e+02   2.1474742e+02  -3.1104387e+00   5.2407742e+02   6.1909032e+00   3.1375161e+02   2.2033742e+01   4.6317000e+02   2.3766077e+01   2.3821129e+02   1.2877245e+02   3.1688935e+02  -6.9979226e+00   2.0129032e+02   4.3064516e+00   6.0785613e+02  -7.5652645e+00   2.9600613e+02   4.6080000e-01   2.2234871e+02   3.0247910e+01   2.4204129e+02   2.2216697e+01   2.6188226e+02   8.0939355e+00   3.0397387e+02   9.2578968e+00   7.3290645e+01   1.0585514e+02   1.9637871e+02   5.7732516e+00   3.8058258e+02   5.4379097e+00   2.8874323e+02  -6.5801032e+00   2.0853387e+02   8.0720839e+01   1.8002355e+02   1.3568258e+00   5.1609355e+01   2.2129351e+02   2.9325871e+02   1.1720271e+01   2.7108290e+02   6.2175613e+00   3.0101935e+02  -1.3740581e+01   3.0179484e+02   1.4666609e+02   2.7702065e+02  -3.9603613e+00   2.9767452e+02  -4.6994452e+00   3.4103097e+02   1.2571394e+01   4.2148290e+02   4.0174968e+00   2.4976742e+02  -1.3974297e+01   2.7260806e+02   1.1450426e+02   1.5231903e+02   1.0642286e+02   2.2254161e+02  -7.0672000e+00   3.5823871e+02  -2.1501032e+01   2.9888194e+02   9.0778323e+00   2.6442806e+02   5.8841239e+01   2.6436258e+02   1.7610671e+01   2.8293839e+02  -7.6566839e+00   2.1773194e+02   1.6147897e+01   2.1249258e+02  -1.6246503e+01
   2.8184806e+02   5.3547355e+00   2.5675355e+02   1.7655226e+00   2.8119871e+02   3.4357161e+00   3.6219710e+02  -6.7386710e+00   3.1075548e+02   7.5214194e-01   2.2234387e+02  -1.9491381e+01   1.2019677e+02   1.4651684e+02   4.2369226e+02  -6.4837677e+00   3.4131129e+02   1.9180000e+00   3.0504968e+02  -1.9293329e+01   3.0812194e+02   1.9337342e+01   3.2502710e+02   1.6834284e+01   3.4324581e+02   1.6520335e+01   2.9052097e+02   9.3586452e+00   2.8011581e+02   1.9288000e+00   2.5759871e+02  -1.2566065e+00   3.8981065e+02   1.1049342e+01   2.7156871e+02   7.9335355e+00   2.2403226e+02   5.4722581e+00   5.1187710e+02  -5.8495226e+00   2.9196871e+02   3.4624116e+01   1.9937742e+02   5.9065806e+00   2.9398032e+02   1.5576413e+01   5.0435710e+02   5.0646271e+01   3.8808000e+02   5.7668258e+00   3.4220387e+02   2.0506916e+01   7.1906355e+02   4.0284645e+00   4.1020548e+02  -9.5772903e-01   6.3939032e+01   1.8070552e+02   2.0471419e+02   1.6356090e+01   2.5902742e+02   2.3573613e+01   4.3987355e+02   2.7852774e+00   2.7035419e+02   4.2661806e+00   1.3495581e+02   1.3315708e+02   2.7474742e+02  -1.2250439e+01   6.4275742e+02   2.6856503e+01   3.3170161e+02   3.6977742e+01   4.2545000e+02   1.2733677e+01   1.8540129e+02   1.4956725e+02   2.9688935e+02  -5.6379226e+00   2.7796032e+02   7.2128516e+00   5.4851613e+02  -2.0806452e-01   2.9586613e+02   2.4182000e+01   2.3562871e+02   2.4565510e+01   2.2980129e+02  -5.2741032e+00   2.8741226e+02   2.2915355e+00   2.1959387e+02   1.3098297e+01   3.8190645e+01   1.4595314e+02   1.8814871e+02  -2.0883484e+00   3.8282258e+02  -2.3411290e+01   2.5112323e+02  -2.4205032e+00   2.4153387e+02   9.0370839e+01   2.5383355e+02   9.6920258e+00   5.9659355e+01   2.5178951e+02   3.1254871e+02   4.9370710e+00   2.8779290e+02  -1.2192387e+00   3.1182935e+02   1.6584619e+01   2.8327484e+02   1.6590769e+02   2.6779065e+02   8.6880387e+00   2.6062452e+02   4.5455484e-01   1.8584097e+02  -4.7734065e+00   3.8315290e+02   1.1943897e+01   2.5505742e+02   2.0702503e+01   2.9684806e+02   9.5995058e+01   1.4836903e+02   1.3459886e+02   2.1125161e+02  -2.9734000e+01   2.8671871e+02  -2.0209432e+01   3.0335194e+02   1.1670232e+01   2.4323806e+02   4.3446439e+01   2.9355258e+02   1.2895471e+01   2.3674839e+02  -1.0514839e+00   2.6092194e+02  -4.9273032e+00   9.2922581e+01  -6.2509032e+00
   2.8298806e+02   3.1353548e-01   2.3399355e+02   4.4963226e+00   3.1305871e+02  -4.3530839e+00   3.9833710e+02  -2.0819871e+01   2.7661548e+02  -4.6566581e+00   2.1272387e+02   2.2658219e+01   1.3253677e+02   9.9629639e+01   4.9822226e+02  -6.8261677e+00   4.3279129e+02  -4.8304000e+00   2.9304968e+02   8.6166710e+00   3.3688194e+02   9.7065419e+00   2.2597710e+02   1.6988284e+01   3.3329581e+02   1.0126335e+01   2.7494097e+02   8.0350452e+00   2.8035581e+02   2.5289600e+01   2.6664871e+02   3.8019394e+01   4.1048065e+02   1.3057419e+00   2.9509871e+02   1.4381135e+01   2.4112226e+02   8.5250581e+00   5.1873710e+02  -1.5638323e+01   2.9915871e+02   2.9328916e+01   2.1946742e+02  -5.1306194e+00   3.1093032e+02   1.1840413e+01   4.9202710e+02   1.7202671e+01   3.3903000e+02   2.2980826e+01   3.2858387e+02   1.9976516e+01   6.9221355e+02   3.1796465e+01   4.0697548e+02   1.3440671e+01   6.4039032e+01   1.5431752e+02   2.1561419e+02   2.7914090e+01   2.3454742e+02   2.3242013e+01   4.4264355e+02   5.1367742e-01   2.6130419e+02   9.2301806e+00   1.6338581e+02   1.4407268e+02   3.0474742e+02   1.4969561e+01   6.0881742e+02   3.6571703e+01   2.9537161e+02   2.3124142e+01   4.0264000e+02   1.3268477e+01   2.3436129e+02   1.9089045e+02   3.0845935e+02   6.0064774e+00   2.6138032e+02   1.5159252e+01   5.5089613e+02   7.2715355e+00   2.5824613e+02   6.3916000e+00   2.7243871e+02  -3.7929032e-01   2.9609129e+02   9.3726968e+00   3.2874226e+02   2.6795135e+01   2.6069387e+02   1.1770297e+01   4.5190645e+01   1.2953314e+02   2.8647871e+02  -5.2474839e-01   3.9029258e+02  -1.2858890e+01   2.7526323e+02   5.2582968e+00   2.9744387e+02   1.1479804e+02   2.4511355e+02   2.6696258e+00   6.0089355e+01   2.5956511e+02   2.6611871e+02   1.1814710e+00   2.8998290e+02   1.6895561e+01   2.9482935e+02  -1.0245381e+01   2.9079484e+02   1.3421609e+02   2.6236065e+02  -2.3575613e+00   2.6929452e+02   1.5140955e+01   2.3289097e+02   1.4172594e+01   4.3543290e+02   9.3814968e+00   2.3848742e+02  -2.1896774e-02   2.6017806e+02   9.9638658e+01   1.4778903e+02   9.5685265e+01   2.1125161e+02  -1.1204000e+01   2.8494871e+02   4.9321677e+00   3.0521194e+02  -3.3785677e+00   2.0537806e+02   5.3755239e+01   2.9913258e+02   3.4879071e+01   2.3198839e+02   8.2293161e+00   2.7111194e+02  -9.1225032e+00   1.8620258e+02   8.9066968e+00
   2.9084806e+02   1.9747355e+00   2.2937355e+02   1.4625923e+01   2.7719871e+02  -3.2942839e+00   3.1057710e+02   4.2009290e+00   3.1071548e+02   1.3285342e+01   2.2172387e+02  -1.8217806e+00   1.2419677e+02   1.2071684e+02   4.8741226e+02  -6.1013677e+00   4.3636129e+02  -1.7116000e+01   3.0238968e+02   1.3769471e+01   3.1498194e+02   1.3888542e+01   2.4749710e+02   1.2456684e+01   3.5505581e+02   7.6655355e+00   3.1452097e+02   7.5786452e+00   3.2787581e+02   2.3058000e+01   2.5821871e+02   5.6437935e+00   3.5110065e+02   3.0106142e+01   3.2047871e+02   1.7450735e+01   2.4374226e+02   2.8035458e+01   5.1102710e+02   2.0218477e+01   2.9677871e+02   2.1659316e+01   2.1970742e+02   1.9710181e+01   3.2412032e+02   1.0545213e+01   4.4916710e+02   3.0441471e+01   3.8399000e+02   1.2144026e+01   3.5253387e+02   8.3005161e+00   7.1487355e+02   4.5643665e+01   4.6268548e+02   7.1238710e+00   1.2122903e+02   1.9402232e+02   2.1137419e+02   4.0113290e+01   2.2631742e+02   1.4520413e+01   4.4873355e+02  -9.4035226e+00   2.4215419e+02   1.2242181e+01   1.9919581e+02   1.3377788e+02   2.7603742e+02   6.4636129e-01   5.4002742e+02  -3.7650968e+00   2.3547161e+02   2.2536142e+01   4.8017000e+02   1.2976077e+01   2.0888129e+02   1.6901885e+02   3.9050935e+02  -1.1697523e+01   2.1396032e+02   5.8128516e+00   5.5708613e+02   1.0586335e+01   3.3396613e+02   1.0374000e+01   3.1234871e+02  -1.7192090e+01   2.9433129e+02   1.2183497e+01   3.0812226e+02  -3.6952645e+00   2.8045387e+02   1.1569497e+01   5.3000645e+01   1.3619834e+02   1.1371871e+02  -5.1839484e+00   3.5215258e+02   1.8042310e+01   3.1079323e+02  -2.2624103e+01   2.4277387e+02   6.3701639e+01   3.0621355e+02   1.0981626e+01   7.8469355e+01   2.5395471e+02   3.2054871e+02   1.3627071e+01   3.2389290e+02  -1.8957239e+01   2.6496935e+02   1.0523419e+01   2.5337484e+02   1.0906969e+02   2.5750065e+02   2.7791239e+01   3.5252452e+02  -2.2987445e+01   3.4494097e+02   2.0828594e+01   4.9415290e+02   3.5683897e+01   2.3938742e+02   1.3576103e+01   2.8245806e+02   1.1800626e+02   1.3574903e+02   9.0318465e+01   1.9159161e+02   4.4088000e+00   4.2123871e+02   1.1168968e+01   3.4697194e+02   2.3230632e+01   1.7451806e+02   2.8994039e+01   2.6584258e+02   1.6592271e+01   2.4932839e+02   2.2792116e+01   2.2639194e+02   5.4950968e+00   1.8092258e+02  -4.0009032e+00
   2.9412806e+02   3.7623355e+00   2.6380355e+02  -2.4584774e+00   2.8067871e+02   8.9073161e+00   4.0361710e+02  -7.1422710e+00   2.9466548e+02   9.7993419e+00   2.2319387e+02  -1.1793806e+00   1.2710677e+02   1.3244404e+02   5.0398226e+02  -2.1869677e+00   3.9865129e+02  -1.0492000e+00   3.0338968e+02   1.8979471e+01   3.2055194e+02   6.0629419e+00   3.4992710e+02   3.6422839e+00   3.2505581e+02   1.1655355e+00   2.3356097e+02   2.3005445e+01   2.9035581e+02   8.4396000e+00   2.1583871e+02   1.3654194e+01   3.2086065e+02   1.4009534e+02   2.8309871e+02   5.4411355e+00   2.2874226e+02   1.4235458e+01   8.7737097e+01   2.8816774e+00   2.5900871e+02   2.4780916e+01   2.2879742e+02   4.2229806e+00   2.8360032e+02   2.1216813e+01   4.9706710e+02   2.4849471e+01   3.5489000e+02  -1.3577974e+01   3.3329387e+02   1.7079716e+01   6.5297355e+02   1.9595665e+01   4.1278548e+02   3.2595871e+01   8.3079032e+01   1.4241432e+02   2.1932419e+02   3.0997290e+01   2.4564742e+02   1.8840129e+00   4.6073355e+02   2.2066477e+01   2.9663419e+02  -2.4562194e+00   1.7248581e+02   1.8930468e+02   2.0917742e+02   7.1451613e+00   4.8791742e+02   2.5763703e+01   2.5056161e+02   2.5418942e+01   4.7022000e+02  -1.5797923e+01   1.8664129e+02   1.4718805e+02   2.8941935e+02  -2.9903226e+00   1.9110032e+02   1.1261652e+01   6.3523613e+02   1.4044335e+01   3.7562613e+02  -4.1988000e+00   2.4796871e+02  -1.0041690e+01   3.0304129e+02  -1.5633032e+00   2.7245226e+02   6.7283355e+00   2.8350387e+02  -2.9450323e-01   5.2430645e+01   1.3528394e+02   1.9366871e+02   1.9990052e+01   3.1896258e+02   4.6975097e+00   2.9569323e+02   2.0138968e+00   1.9591387e+02   4.3210439e+01   2.7564355e+02  -6.1927742e+00   4.3939355e+01   2.7890711e+02   3.3163871e+02   2.3459871e+01   3.1370290e+02   4.8579613e+00   2.9030935e+02  -7.2137806e+00   2.2870484e+02   1.1218329e+02   3.1479065e+02   4.5480387e+00   3.5043452e+02   9.2297548e+00   3.7260097e+02  -2.5242065e+00   4.1777290e+02   2.0604297e+01   2.3362742e+02   8.7969032e+00   3.0455806e+02   1.4551826e+02   1.5945903e+02   9.4751665e+01   2.2044161e+02  -1.4039200e+01   3.7890871e+02   7.1753677e+00   2.7607194e+02   1.2522632e+01   1.5528806e+02   8.5192439e+01   2.6370258e+02   1.5813471e+01   2.5651839e+02   1.3886916e+01   2.0082194e+02   2.4450697e+01   1.8411258e+02  -1.9261032e+00
   2.9460806e+02  -5.1606452e-01   2.5261355e+02  -1.2803277e+01   2.9805871e+02   8.9469161e+00   3.6976710e+02  -1.7914271e+01   2.6304548e+02  -6.8110581e+00   2.4753387e+02  -2.9365806e+00   1.1229677e+02   1.3985884e+02   4.6341226e+02   3.1986323e+00   4.2755129e+02   4.2088000e+00   3.0609968e+02  -1.8807329e+01   3.0574194e+02   1.2477742e+01   3.0773710e+02  -9.7425161e+00   3.0538581e+02   3.1789135e+01   2.9661097e+02  -3.1285548e+00   2.7149581e+02   4.3784000e+00   2.2316871e+02   1.7977794e+01   3.4267065e+02   1.1830054e+02   3.0290871e+02   6.6163355e+00   2.3388226e+02   1.4154258e+01   6.4117097e+01   1.8712774e+00   3.2829871e+02   2.2757716e+01   2.1232742e+02   1.3505806e+00   3.0674032e+02   2.1275613e+01   5.2706710e+02   3.8969471e+01   3.3708000e+02  -3.4317419e-01   2.8001387e+02   9.5321161e+00   7.2426355e+02   1.7892465e+01   4.0416548e+02   2.5615471e+01   6.0649032e+01   1.4658872e+02   2.9785419e+02   2.9814890e+01   2.6535742e+02   1.5497213e+01   4.4773355e+02   2.1826477e+01   2.6411419e+02   2.8485381e+01   1.5067581e+02   2.0213948e+02   2.3322742e+02   1.0411161e+01   5.0475742e+02   4.2576503e+01   2.5761161e+02   4.4664942e+01   4.9017000e+02   2.1836077e+01   1.3874129e+02   1.6859005e+02   2.7850935e+02  -3.0447523e+01   2.2867032e+02   1.7206052e+01   6.8461613e+02   1.2763935e+01   3.3753613e+02  -2.8616000e+00   2.3562871e+02   1.4515510e+01   2.7299129e+02  -5.2093032e+00   2.6960226e+02  -9.0936645e+00   2.7483387e+02  -5.3209032e+00   5.2860645e+01   1.2958954e+02   2.4690871e+02  -1.5491484e+00   3.5039258e+02  -5.2689032e-01   3.4303323e+02   1.1886697e+01   1.7687387e+02   4.4063639e+01   2.8164355e+02  -2.5482774e+01   6.6039355e+01   2.3513911e+02   3.3025871e+02   2.7096774e-04   3.1413290e+02  -4.7564387e+00   2.3049935e+02   8.1410194e+00   2.4260484e+02   1.5855129e+02   2.7574065e+02  -1.5679613e+00   2.8048452e+02   1.2155755e+01   3.4241097e+02   1.7170994e+01   4.0291290e+02   2.6743097e+01   1.9395742e+02   4.2105032e+00   2.9145806e+02   1.3166626e+02   1.6388903e+02   1.0130726e+02   2.2768161e+02  -1.8378400e+01   3.6180871e+02   2.1493368e+01   3.1731194e+02   9.3343226e-01   1.9913806e+02   9.5544439e+01   2.9022258e+02   7.6418710e+00   2.2884839e+02   7.0505161e+00   2.2320194e+02   2.5602968e+00   1.6753258e+02   9.1602968e+00
   2.5884806e+02   2.3847355e+00   2.8413355e+02   1.0435123e+01   2.9367871e+02   2.3487316e+01   3.4314710e+02  -8.4946710e+00   2.6713548e+02  -6.6082581e+00   2.2676387e+02  -7.4649806e+00   1.3681677e+02   1.2651724e+02   4.8555226e+02  -3.7125677e+00   4.3617129e+02  -1.2760800e+01   2.9785968e+02   1.3131871e+01   3.0888194e+02   8.7065419e+00   2.6687710e+02   9.9562839e+00   3.6486581e+02  -6.0192645e+00   2.7756097e+02   1.1205445e+01   2.9106581e+02   2.0102800e+01   2.4673871e+02   1.2472194e+01   3.5919065e+02   8.8738942e+01   3.2775871e+02  -5.3716645e+00   2.4779226e+02  -9.4285419e+00   8.3687097e+01   1.4595677e+01   2.9477871e+02  -3.2206839e+00   2.1698742e+02   4.2577806e+00   3.0398032e+02   2.9346413e+01   4.4630710e+02   2.5200271e+01   3.4413000e+02   9.2828258e+00   3.0691387e+02   6.4201161e+00   6.9668355e+02   5.9088645e+00   4.0439548e+02  -5.8729290e+00   6.0129032e+01   3.3530323e+01   2.5228419e+02   1.5360490e+01   2.6907742e+02   2.5579613e+01   4.0168355e+02   5.8904774e+00   2.2835419e+02   1.7346181e+01   1.6095581e+02   8.8747084e+01   2.1094742e+02  -6.2864387e+00   5.2502742e+02   3.3744903e+01   2.6851161e+02   2.1982942e+01   4.6960000e+02   1.0391677e+01   1.6950129e+02   1.3459925e+02   2.1693935e+02  -5.5219226e+00   1.8124032e+02   1.0045161e-01   5.9208613e+02   7.0263355e+00   3.7543613e+02  -1.0336000e+00   2.6010871e+02   2.1267110e+01   2.9818129e+02  -7.1245032e+00   2.6074226e+02   1.4905135e+01   2.8797387e+02   7.2478968e+00   4.3950645e+01   1.3682234e+02   1.7633871e+02   1.3616452e+01   3.7986258e+02   4.4455097e+00   2.9665323e+02  -5.1129032e+00   1.9677387e+02   6.2621639e+01   2.8387355e+02  -9.3811742e+00   5.5849355e+01   2.2757431e+02   3.2478871e+02   1.7057871e+01   3.0565290e+02   6.5419613e+00   2.6082935e+02  -4.0453806e+00   2.7294484e+02   1.4859409e+02   3.3721065e+02  -7.2556129e-01   2.2257452e+02   1.5458555e+01   3.2322097e+02   5.0961935e+00   3.9815290e+02   1.0603897e+01   2.7400742e+02  -3.1034968e+00   3.2360806e+02   1.2466426e+02   1.6355903e+02   8.2713665e+01   2.2582161e+02  -1.2089600e+01   3.1837871e+02  -4.0822323e+00   3.6340194e+02  -9.4376774e-01   1.6199806e+02   1.1408564e+02   2.9017258e+02   2.6405871e+01   2.4060839e+02  -1.5502839e+00   2.4063194e+02  -9.4541032e+00   1.3625258e+02   8.1926968e+00
   2.7946806e+02   1.0545135e+01   2.3933355e+02  -9.5008774e+00   3.0467871e+02   2.2273161e+00   3.7033710e+02  -2.1429871e+01   2.8880548e+02  -1.0391858e+01   2.1053387e+02   4.7334194e+00   1.0834677e+02   1.4417484e+02   4.8379226e+02  -1.3431768e+01   3.9188129e+02  -1.7797600e+01   3.1690968e+02  -1.0812129e+01   2.9874194e+02   2.4377742e+01   2.9416710e+02   2.0393084e+01   3.2762581e+02   2.2429935e+01   2.5280097e+02  -9.7237548e+00   2.6925581e+02   7.3676000e+00   2.5059871e+02   3.0873394e+01   3.3872065e+02   1.2237654e+02   2.9952871e+02  -5.9326452e-01   2.3669226e+02   1.1359458e+01   5.4687097e+01  -8.7543226e+00   3.4324871e+02   1.9321716e+01   2.1727742e+02   6.9045806e+00   2.8493032e+02   1.3060413e+01   4.3297710e+02   1.6116671e+01   3.4837000e+02   5.1836258e+00   3.3101387e+02   1.5212116e+01   7.8497355e+02   2.2035665e+01   4.0854548e+02  -4.7749290e+00   4.1799032e+01   5.9806723e+01   2.0013419e+02   1.3482490e+01   2.8097742e+02   8.8576129e+00   3.7768355e+02   1.7230477e+01   2.9196419e+02   1.4017381e+01   1.3762581e+02   2.2013348e+02   2.2036742e+02   9.0339961e+01   5.2407742e+02   2.0820903e+01   2.5375161e+02   1.0353742e+01   3.9003000e+02   2.0037277e+01   2.4359129e+02   1.4963205e+02   3.0160935e+02  -1.9655226e+00   2.5881032e+02   1.3794852e+01   5.8104613e+02   2.4719535e+01   3.4281613e+02  -1.2284000e+01   2.4305871e+02   1.0681110e+01   2.5452129e+02   1.1988297e+01   3.0198226e+02  -1.3040645e+00   2.4959387e+02  -4.6817032e+00   5.1000645e+01   1.5482834e+02   2.5118871e+02  -1.1801548e+01   3.8053258e+02   1.7961910e+01   2.5041323e+02   2.2062968e+00   2.4458387e+02   5.7696839e+01   2.6387355e+02   6.7488258e+00   8.4469355e+01   2.3475471e+02   2.8354871e+02  -9.3292903e-01   2.6979290e+02  -1.0009239e+01   3.0206935e+02  -2.6845806e+00   3.0918484e+02   1.5483489e+02   2.6788065e+02   6.9208387e+00   2.3614452e+02   7.8429548e+00   3.1808097e+02   1.4837394e+01   4.0829290e+02   5.4126968e+00   2.5881742e+02   1.6591703e+01   2.7331806e+02   1.0935746e+02   1.6636903e+02   9.8628865e+01   2.4459161e+02  -3.9212000e+00   3.0356871e+02   9.2025677e+00   2.9269194e+02   1.1333032e+01   1.3847806e+02   1.2510724e+02   3.3179258e+02   1.9976271e+01   2.4513839e+02   3.0373161e+00   2.6154194e+02   2.1973097e+01   1.2849258e+02   9.6634968e+00
   2.7941806e+02   6.3191355e+00   2.6413355e+02   3.5895123e+01   3.0210871e+02  -1.2667084e+01   3.5866710e+02  -3.0116271e+01   2.8485548e+02  -6.6458581e+00   2.3453387e+02  -3.3265806e+00   1.3591677e+02   1.3401924e+02   4.9226226e+02   9.3706323e+00   3.9474129e+02   3.1236000e+00   3.0142968e+02   9.2762710e+00   3.1403194e+02  -9.3754581e+00   3.2178710e+02   3.8034839e+00   3.1295581e+02   1.3223535e+01   2.5837097e+02  -4.9793548e+00   2.7278581e+02   2.1415200e+01   2.2092871e+02  -1.0463006e+01   3.3486065e+02   1.3521534e+02   2.8566871e+02   1.4995535e+01   2.2760226e+02   9.5166581e+00   3.3925710e+02   3.1900774e+00   2.8810871e+02   2.6262916e+01   2.2508742e+02   8.2797806e+00   2.8384032e+02   3.7487613e+01   4.4416710e+02   3.2321471e+01   3.4308000e+02   1.9276826e+01   3.2606387e+02   2.1368116e+01   7.7459355e+02   1.8826065e+01   3.5882548e+02   1.3622671e+01   6.4889032e+01   5.2679523e+01   2.5785419e+02   1.9674890e+01   2.5578742e+02   3.8352813e+01   4.4797355e+02   1.7657277e+01   2.6958419e+02   5.2377806e+00   1.9405581e+02   1.2704908e+02   2.3022742e+02   1.3460116e+02   6.3902742e+02   3.3894903e+01   2.6985161e+02   4.1657419e+00   5.0836000e+02   3.6240877e+01   2.1174129e+02   1.4565005e+02   2.8045935e+02   4.3964774e+00   2.5648032e+02  -8.7787484e+00   6.0651613e+02  -3.8480645e+00   3.2672613e+02  -1.3086800e+01   2.2757871e+02  -8.2704903e+00   2.4095129e+02   1.0733897e+01   3.1898226e+02   1.9295935e+01   2.1345387e+02   6.5894968e+00   5.6140645e+01   1.1246714e+02   2.0071871e+02   1.1336052e+01   4.2753258e+02   1.1301910e+01   3.0060323e+02   2.4761097e+01   2.1958387e+02   7.0646839e+01   2.5478355e+02   9.5160258e+00   6.5419355e+01   2.5570871e+02   3.1802871e+02   3.0688671e+01   2.9336290e+02   1.4335161e+01   3.0210935e+02   3.4622194e+00   2.7765484e+02   1.5145729e+02   2.8360065e+02   1.6513239e+01   2.9276452e+02   1.1793355e+01   3.1303097e+02   3.0013935e+00   4.2567290e+02   6.4022968e+00   2.3533742e+02   1.9900103e+01   2.6950806e+02   1.0589226e+02   1.5240903e+02   9.2655665e+01   2.1387161e+02  -1.4753600e+01   3.5380871e+02   3.1833677e+00   3.4683194e+02   1.4331832e+01   1.1475806e+02   1.5057484e+02   2.7979258e+02   8.3762710e+00   2.5613839e+02  -5.0826839e+00   2.4858194e+02  -8.0401032e+00   1.8773258e+02   1.6684297e+01
   2.8346806e+02   5.6551355e+00   2.7861355e+02   1.3356723e+01   2.6914871e+02  -4.0802839e+00   4.0338710e+02  -1.7273871e+01   2.8609548e+02  -1.5555058e+01   2.3110387e+02   1.2377819e+01   1.3929677e+02   1.1036884e+02   4.8345226e+02   2.8854323e+00   4.2693129e+02  -6.5016000e+00   2.4699968e+02  -8.4593290e+00   3.2127194e+02   6.1534194e-01   3.2640710e+02   2.1623884e+01   3.2505581e+02   1.9215535e+01   2.9232097e+02   3.1146452e+00   2.9463581e+02   8.5772000e+00   2.6668871e+02   3.0619355e-01   3.5943065e+02   1.2376974e+02   2.8609871e+02   1.3671135e+01   2.5360226e+02   1.1386658e+01   5.4392710e+02   1.5106477e+01   3.0634871e+02   3.2893716e+01   2.2584742e+02  -1.0871019e+01   2.6379032e+02   3.3091613e+01   4.4449710e+02   1.8005071e+01   3.1122000e+02   1.5535626e+01   3.0753387e+02   1.2660516e+01   7.2778355e+02   2.5230865e+01   4.1192548e+02   1.8574671e+01   6.7749032e+01   5.0590723e+01   1.9871419e+02   1.4696090e+01   2.1059742e+02   1.5068013e+01   4.4521355e+02   2.0548077e+01   2.6282419e+02   2.4728581e+01   2.6867581e+02   4.9889484e+01   2.1427742e+02   1.4020716e+02   4.8428742e+02   2.1584103e+01   3.2485161e+02   1.9574194e-01   5.0503000e+02   1.2317277e+01   1.6945129e+02   1.2951325e+02   2.9112935e+02  -6.9871226e+00   2.1162032e+02   1.1100052e+01   5.9813613e+02   6.9723355e+00   3.3148613e+02   2.0292400e+01   2.7724871e+02   1.1945910e+01   2.4928129e+02   4.1174968e+00   3.4222226e+02   1.4866735e+01   2.4059387e+02  -1.1051703e+01   8.8860645e+01   1.0494954e+02   2.1123871e+02  -1.3155484e+00   3.8196258e+02  -1.0524903e+00   2.9712323e+02   1.1989497e+01   1.6891387e+02   7.8990439e+01   2.4135355e+02   5.2604258e+00   7.2039355e+01   2.8351911e+02   3.5144871e+02   1.9825071e+01   2.8398290e+02   9.6155613e+00   2.5810935e+02   1.8552219e+01   2.7032484e+02   1.0885369e+02   2.7764065e+02  -2.8599613e+00   2.0938452e+02   8.3237548e+00   3.3560097e+02   1.2525794e+01   4.5738290e+02   1.2435497e+01   2.5281742e+02   1.7881703e+01   2.9103806e+02   1.0726986e+02   1.5359903e+02   8.2600465e+01   2.0925161e+02   1.0960000e+00   3.8656871e+02   1.1652568e+01   4.4278194e+02   3.9458323e+00   1.5599806e+02   8.7665639e+01   2.9413258e+02   2.4569071e+01   2.6222839e+02   1.7430116e+01   2.2901194e+02   1.3055497e+01   1.4201258e+02   4.5318968e+00
   3.1355806e+02   1.4437935e+01   2.3828355e+02  -9.8468774e+00   2.4995871e+02   5.1249161e+00   3.4357710e+02  -1.2529071e+01   2.7732548e+02   2.3654194e-01   1.8500387e+02   7.1158194e+00   1.0143677e+02   1.1344764e+02   4.9736226e+02   1.9812632e+01   3.8331129e+02   1.7800000e-01   2.3380968e+02   1.1405871e+01   3.0436194e+02   1.3548142e+01   2.6183710e+02   2.0979484e+01   3.1372581e+02   1.6591935e+01   2.6537097e+02   1.0270645e+01   2.8306581e+02   1.4122800e+01   2.5168871e+02   2.0761935e+00   3.4329065e+02   1.3458094e+02   2.9575871e+02   1.1378335e+01   2.5274226e+02   2.0405458e+01   5.2202710e+02   6.0984774e+00   2.8686871e+02   4.1932116e+01   2.1846742e+02  -9.7106194e+00   2.9969032e+02   1.7359613e+01   4.3226710e+02   4.0743471e+01   3.2651000e+02   3.9222426e+01   3.4829387e+02  -5.3602839e+00   6.8768355e+02   2.3008865e+01   4.2397548e+02   2.3750671e+01   6.2459032e+01   6.5773923e+01   2.4771419e+02   1.7446090e+01   2.2778742e+02   2.8972813e+01   4.2306355e+02   1.5320077e+01   2.4582419e+02   2.3188581e+01   2.8272581e+02   3.0145484e+01   2.2070742e+02   1.4731276e+02   4.4149742e+02   4.1167303e+01   3.6623161e+02   2.4355342e+01   4.5307000e+02  -1.4385923e+01   1.8650129e+02   1.3776925e+02   3.0722935e+02  -3.6551226e+00   2.0834032e+02   1.3782452e+01   5.5680613e+02   4.8487355e+00   3.6057613e+02  -1.1994800e+01   2.3024871e+02   4.8059097e+00   2.6428129e+02   6.0174968e+00   3.2483226e+02   1.8257935e+01   2.3388387e+02   2.1385097e+01   3.0380645e+01   1.2862794e+02   2.4580871e+02   1.8868852e+01   3.6539258e+02  -5.1068903e+00   3.4517323e+02   1.2575497e+01   1.9353387e+02   6.1730839e+01   2.2616355e+02   1.9905626e+01   6.1899355e+01   2.5142031e+02   3.7511871e+02  -1.2308529e+01   3.2136290e+02   1.2865161e+01   2.2949935e+02   8.9101935e-01   2.3918484e+02   1.3020489e+02   3.1169065e+02  -2.0013961e+01   2.1224452e+02   3.7564955e+01   3.4065097e+02   9.7017935e+00   4.2958290e+02  -1.7630503e+01   2.0576742e+02  -2.9742968e+00   2.7722806e+02   1.1565466e+02   1.5178903e+02   1.2812526e+02   2.0768161e+02   2.6516000e+00   4.3814871e+02  -7.4738323e+00   4.4002194e+02   2.1663226e-01   2.4232806e+02   6.9279239e+01   2.4689258e+02   2.2298271e+01   2.3736839e+02  -6.1510839e+00   2.1458194e+02   1.1299897e+01   1.9525258e+02   1.4726968e+00
   2.9007806e+02  -1.1533665e+01   2.5475355e+02   1.6835523e+01   2.2205871e+02   1.6066916e+01   3.6123710e+02  -1.1941871e+01   3.0499548e+02   7.4294194e-01   2.1562387e+02   1.1186219e+01   1.3348677e+02   8.8693639e+01   4.7107226e+02  -9.3416774e-01   3.9836129e+02   2.6400000e-01   3.2038968e+02   1.2429471e+01   3.3998194e+02   1.5738542e+01   3.6383710e+02   2.6059484e+01   3.4281581e+02   4.8347355e+00   2.9409097e+02   2.9973045e+01   3.2044581e+02  -2.4760000e-01   2.7592871e+02   2.3516994e+01   3.2848065e+02   1.4195574e+02   3.4423871e+02   1.1309935e+01   2.2793226e+02  -4.6097419e+00   5.0435710e+02   3.2220774e+00   3.1396871e+02   4.7094116e+01   2.2551742e+02   8.2453806e+00   3.0874032e+02  -5.7443871e+00   4.5649710e+02  -3.8049290e+00   3.0341000e+02   1.4730426e+01   3.0939387e+02   1.3651716e+01   6.9683355e+02   3.9466865e+01   4.5187548e+02  -2.5313290e+00   5.3269032e+01   3.6659123e+01   2.1566419e+02   1.6100090e+01   2.4050742e+02   5.7152129e+00   4.0816355e+02   1.2842077e+01   2.8239419e+02   4.9229806e+00   2.7633581e+02   2.7966839e+00   1.9908742e+02   1.1833236e+02   5.7244742e+02   5.1691303e+01   3.0342161e+02   9.7101419e+00   5.3645000e+02   1.5663677e+01   2.1693129e+02   1.3628485e+02   3.9183935e+02  -6.3239226e+00   2.4757032e+02  -1.4545948e+01   5.4342613e+02  -2.2086452e-01   3.1853613e+02   1.0328400e+01   3.8324871e+02   6.1359097e+00   2.6747129e+02  -5.7770323e-01   3.1274226e+02   5.4551355e+00   2.2326387e+02   2.8546968e+00   3.4710645e+01   1.3118154e+02   2.9647871e+02   1.7955252e+01   3.8343258e+02   1.2259910e+01   3.3941323e+02   2.4516297e+01   1.7639387e+02   5.7912039e+01   2.0497355e+02  -2.1191742e+00   4.5419355e+01   2.1892871e+02   2.9159871e+02   1.6663071e+01   2.4584290e+02   4.7567613e+00   2.8487935e+02   1.8030619e+01   2.5198484e+02   1.7013089e+02   2.5693065e+02   1.3836839e+01   2.1333452e+02  -1.9022452e+00   3.4094097e+02   1.2678594e+01   4.1596290e+02   1.6889097e+01   2.5829742e+02   1.7303303e+01   2.9669806e+02   1.4214706e+02   1.8097903e+02   1.3094006e+02   2.4335161e+02  -1.7320000e+00   3.1656871e+02   3.5925677e+00   4.2593194e+02   2.0433832e+01   2.3618806e+02   3.3010439e+01   3.0351258e+02   1.3098671e+01   2.4213839e+02   1.1517316e+01   1.9406194e+02  -6.7850323e-01   1.7082258e+02  -1.3429032e+00
   3.0574806e+02  -9.8872645e+00   2.6494355e+02   2.2160323e+01   2.5500871e+02   1.7530916e+01   3.9776710e+02   4.9857290e+00   3.1994548e+02   2.0256942e+01   2.0872387e+02   1.8498219e+01   1.1329677e+02   1.3496884e+02   4.7774226e+02  -1.1277768e+01   3.9436129e+02   1.5340000e+00   2.8118968e+02  -1.9244529e+01   3.0503194e+02   2.9154542e+01   2.9187710e+02   1.8096284e+01   3.1543581e+02   3.4695135e+01   2.6952097e+02  -1.1911355e+01   2.9973581e+02   2.0979200e+01   2.3402871e+02   1.7628994e+01   3.2772065e+02   1.1992654e+02   3.4228871e+02  -1.2540645e+00   2.3969226e+02  -6.0705419e+00   5.6135710e+02   1.5712077e+01   2.9005871e+02   1.7626916e+01   2.0008742e+02  -3.3902194e+00   3.3327032e+02   4.4332129e+00   4.9497710e+02   2.3346671e+01   3.6551000e+02   2.7152426e+01   2.5206387e+02   2.3618116e+01   7.0726355e+02  -1.2175355e+00   4.3035548e+02   1.9100271e+01   6.3939032e+01   4.9135523e+01   1.8790419e+02   2.9850890e+01   2.6769742e+02   3.2450013e+01   4.4916355e+02   2.6752077e+01   2.8249419e+02   9.8249806e+00   2.8529581e+02   1.5799884e+01   1.8689742e+02   8.7167561e+01   4.5818742e+02   3.4092103e+01   2.5256161e+02   3.7789419e+00   5.6955000e+02   3.1056774e+00   2.3721129e+02   1.4018245e+02   3.9231935e+02  -5.4623226e+00   2.3467032e+02  -6.6039484e+00   5.2318613e+02  -2.0411665e+01   3.3000613e+02  -1.2829200e+01   2.7929871e+02   2.7819097e+00   2.7161129e+02   7.2310968e+00   3.3779226e+02   3.1711355e+00   2.2735387e+02   2.0974968e+00   3.2290645e+01   1.3628514e+02   1.0661871e+02   1.0033405e+02   3.9729258e+02   2.0051110e+01   2.8436323e+02   2.3440297e+01   2.3534387e+02   1.0429604e+02   2.1378355e+02   2.4796026e+01   1.2246935e+02   2.1181471e+02   3.1435871e+02   8.8922710e+00   2.2784290e+02  -3.8932387e+00   3.4710935e+02   1.2002219e+01   3.5032484e+02   1.5174369e+02   2.6655065e+02  -9.4527613e+00   1.8081452e+02   8.1293548e+00   3.2774097e+02   1.2114594e+01   3.7919290e+02  -7.7893032e+00   2.9819742e+02  -2.6869677e-01   2.6745806e+02   1.3420626e+02   1.7874903e+02   1.2096846e+02   2.1611161e+02  -2.6928000e+00   3.0175871e+02   1.0397368e+01   3.3321194e+02   1.5571432e+01   2.2432806e+02   3.9149239e+01   2.9803258e+02   1.3470710e+00   2.4527839e+02   7.9761161e+00   2.7439194e+02  -6.5749032e+00   1.1434258e+02   2.9854968e+00
   2.8784806e+02   5.8747355e+00   2.7061355e+02   1.0416723e+01   2.8714871e+02   2.0669716e+01   3.6038710e+02  -9.7838710e+00   2.9785548e+02   2.4834142e+01   2.3943387e+02  -3.4785806e+00   1.2948677e+02   1.0806364e+02   4.6826226e+02   1.4050632e+01   3.8365129e+02  -1.8469200e+01   2.7652968e+02  -1.2491729e+01   2.9722194e+02   3.0399342e+01   3.4154710e+02   1.4412684e+01   2.8129581e+02  -4.7136645e+00   2.4790097e+02   2.0668245e+01   3.1378581e+02   3.9755200e+01   2.4725871e+02   2.7520594e+01   2.9086065e+02   1.3358534e+02   2.9380871e+02   3.5843355e+00   2.3236226e+02   1.6275858e+01   5.7121710e+02   1.6063277e+01   2.9148871e+02   3.5272516e+01   2.0903742e+02   1.0613781e+01   3.1193032e+02   3.2620413e+01   5.0364710e+02   1.5893071e+01   3.6703000e+02   3.3500826e+01   3.0606387e+02  -3.3618839e+00   7.9502355e+02   2.4471665e+01   4.5335548e+02   2.7450271e+01   7.4229032e+01   4.0932323e+01   2.0223419e+02   1.1654490e+01   2.4807742e+02   8.7296129e+00   4.3364355e+02   2.3753677e+01   2.4811419e+02   2.1905381e+01   2.6500581e+02  -1.2969161e+00   1.6955742e+02   9.7454761e+01   4.2286742e+02   3.0707703e+01   2.4089161e+02  -3.3774581e+00   5.4684000e+02   1.1162477e+01   1.8669129e+02   1.5970405e+02   2.8307935e+02  -4.7723123e+01   1.9019032e+02   2.2954452e+01   6.6337613e+02  -9.0068645e+00   3.2719613e+02  -1.0324400e+01   2.4219871e+02  -9.3900903e+00   2.9838129e+02  -1.0005032e+00   3.4464226e+02   1.3523135e+01   2.1164387e+02   9.4042968e+00   4.7480645e+01   1.4801994e+02   1.2823871e+02   1.2803445e+02   4.3672258e+02   1.0946710e+01   2.9412323e+02   2.3659497e+01   2.5349387e+02   8.3654039e+01   2.3426355e+02   1.5497626e+01   6.5089355e+01   2.5721511e+02   2.9340871e+02   9.7582710e+00   2.3613290e+02  -4.6643871e-01   3.1815935e+02  -1.4971781e+01   3.1013484e+02   1.8852889e+02   2.4912065e+02   6.9916387e+00   2.0767452e+02   1.6650555e+01   2.9032097e+02   1.2528194e+01   3.4367290e+02  -7.2277032e+00   2.8581742e+02  -2.3518297e+01   2.2993806e+02   1.1667786e+02   1.4093903e+02   7.5523265e+01   2.3992161e+02  -1.7307600e+01   2.9218871e+02  -5.4070323e+00   3.5426194e+02   1.1597432e+01   2.6080806e+02   4.0510839e+01   3.2489258e+02   3.4148271e+01   2.2427839e+02  -1.8638839e+00   2.6239194e+02  -2.8490323e-01   1.1396258e+02   8.7358968e+00
   2.9155806e+02  -1.8206452e-01   2.8180355e+02   8.6715226e+00   3.1148871e+02   3.9125161e+00   4.4547710e+02   1.7889290e+00   3.1513548e+02  -1.3598258e+01   2.1600387e+02   5.0158194e+00   1.3329677e+02   1.0056884e+02   4.4679226e+02  -8.5617677e+00   3.7298129e+02  -1.3995600e+01   2.8542968e+02   2.4162710e+00   3.1331194e+02   1.8592142e+01   2.6926710e+02   9.1450839e+00   3.6172581e+02   1.4471935e+01   2.8261097e+02   2.4701445e+01   3.0283581e+02   1.6812000e+00   2.2149871e+02   1.0113935e+00   3.2705065e+02   1.2469014e+02   2.7299871e+02   1.6099135e+01   2.7417226e+02   1.6121058e+01   5.3111710e+02   6.7012774e+00   2.5186871e+02   4.4302116e+01   2.0318742e+02  -1.6782194e+00   2.7517032e+02   2.9181213e+01   4.8749710e+02   5.3665071e+01   3.6013000e+02   8.5328258e+00   3.0548387e+02   1.7584516e+01   7.8968355e+02   3.7138865e+01   3.4520548e+02   2.1912271e+01   2.6145903e+02   5.2093923e+01   2.4623419e+02   3.8984490e+01   2.7583742e+02   1.3178813e+01   4.5773355e+02   3.4736477e+01   3.2468419e+02   1.4209781e+01   2.5467581e+02   5.1094839e+00   2.0384742e+02   1.3100156e+02   4.0360742e+02   3.8778503e+01   2.9023161e+02   2.3765342e+01   5.2317000e+02   1.9106077e+01   1.9997129e+02   1.6264165e+02   3.0074935e+02  -1.3136723e+01   2.0638032e+02   9.6092516e+00   6.4518613e+02   2.1083355e+00   3.2667613e+02   8.8172000e+00   2.6276871e+02   6.0143097e+00   2.6199129e+02   1.8480697e+01   2.7122226e+02   1.5867355e+00   2.4231387e+02   1.5706968e+00   4.7810645e+01   1.6280354e+02   2.0128871e+02   1.1148045e+02   3.9377258e+02   1.7242710e+01   3.0131323e+02   2.2174297e+01   2.7511387e+02   1.1425444e+02   1.9649355e+02  -6.1007742e+00   5.1559355e+01   2.7919751e+02   3.1683871e+02   1.5403871e+01   2.9403290e+02   2.4431561e+01   3.6568935e+02   4.7058194e+00   2.9065484e+02   1.3979729e+02   2.6417065e+02   7.3763871e-01   2.4005452e+02   3.9530155e+01   3.4832097e+02   7.9381935e+00   4.1881290e+02   1.7331097e+01   2.4043742e+02  -2.2797897e+01   2.5445806e+02   1.3014626e+02   1.5350903e+02   6.9417665e+01   2.1187161e+02  -1.2253600e+01   3.4128871e+02  -8.0550323e+00   3.4959194e+02  -1.8889677e+00   2.2742806e+02   4.3281239e+01   3.1551258e+02   8.3786710e+00   2.5684839e+02  -2.8994839e+00   2.5106194e+02   3.9014968e+00   1.5777258e+02  -5.8189032e+00
   2.3236806e+02  -3.7768645e+00   2.6142355e+02   1.3631923e+01   2.8952871e+02   8.6693161e+00   4.2838710e+02  -8.2738710e+00   2.8423548e+02   1.0303742e+01   2.1581387e+02  -6.8980645e-02   1.0738677e+02   1.1716164e+02   5.1622226e+02   5.1138323e+00   4.1369129e+02  -1.2822400e+01   2.7195968e+02  -5.0261290e+00   3.4017194e+02   1.2873342e+01   2.6492710e+02  -1.1267716e+01   3.0286581e+02   8.5107355e+00   2.6285097e+02   3.6092245e+01   3.1678581e+02   2.2945200e+01   2.6925871e+02   2.2530594e+01   3.0805065e+02   1.3436014e+02   2.9985871e+02  -3.5196645e+00   2.3179226e+02   2.9511458e+01   5.0749710e+02  -3.8391226e+00   2.8681871e+02   4.2366116e+01   2.0170742e+02   9.7201806e+00   3.0922032e+02   1.9547213e+01   5.0040710e+02   1.2102271e+01   3.4079000e+02   7.0002581e-01   3.4806387e+02   9.6081161e+00   8.3364355e+02  -1.3287935e+01   3.8611548e+02   1.9159471e+01   2.6993903e+02   9.1085523e+01   2.9604419e+02   2.9429690e+01   2.6611742e+02   3.7164129e+00   5.2725355e+02   1.5884877e+01   2.7115419e+02   1.9721806e+00   2.3472581e+02   3.3515484e+01   1.7365742e+02   9.7366761e+01   4.2365742e+02   3.1544503e+01   3.0737161e+02   9.7841419e+00   4.0345000e+02   1.0113677e+01   2.2612129e+02   1.4540965e+02   2.9798935e+02   1.6374077e+01   2.0872032e+02   3.7120516e+00   5.2594613e+02  -1.0124645e+00   3.0524613e+02  -7.0384000e+00   2.9162871e+02   1.0855097e+00   2.4523129e+02  -3.7485032e+00   3.1007226e+02   1.1478735e+01   2.4221387e+02  -1.2801303e+01   4.1520645e+01   1.4482674e+02   1.5228871e+02   1.4792045e+02   3.3263258e+02   8.7039097e+00   3.4612323e+02   2.9739497e+01   2.2872387e+02   4.7065639e+01   1.8907355e+02   5.9228258e+00   6.0369355e+01   2.4545271e+02   3.0030871e+02   1.5296271e+01   3.5227290e+02   1.9123613e+00   2.7949935e+02   1.6010194e+00   2.7237484e+02   1.0477969e+02   2.7193065e+02   5.0168387e+00   2.1095452e+02   4.7681548e+00   3.2522097e+02   1.5166194e+01   4.1005290e+02   3.9411897e+01   2.6843742e+02   4.5321032e+00   2.8598806e+02   1.3972386e+02   1.4997903e+02   9.1890065e+01   2.1730161e+02   1.8320000e+00   3.8552871e+02   4.1257677e+00   3.0221194e+02   1.8661432e+01   2.0442806e+02   5.3601239e+01   2.5341258e+02   8.9666710e+00   2.6432839e+02   4.4521161e+00   2.0068194e+02   1.1511897e+01   1.9577258e+02  -2.3389032e+00
   2.9460806e+02  -1.6660645e+00   2.6747355e+02   1.2479226e+00   2.3562871e+02   1.0651316e+01   3.7314710e+02  -4.6467097e-01   2.5966548e+02   1.7989342e+01   2.1786387e+02   3.1677019e+01   1.1296677e+02   1.5147524e+02   4.8917226e+02  -1.2532168e+01   4.1474129e+02  -2.2006400e+01   3.0638968e+02  -2.3105290e+00   3.1312194e+02   2.5607342e+01   2.2311710e+02   3.2837084e+01   1.9610581e+02   1.1101535e+01   2.5266097e+02   8.0074452e+00   3.0763581e+02  -3.7528000e+00   1.8987871e+02   5.0099355e-01   3.3129065e+02   1.1240094e+02   3.0228871e+02  -6.7406452e-01   2.1393226e+02   8.2802581e+00   5.6759710e+02   5.5428774e+00   2.6315871e+02   2.3348916e+01   2.1784742e+02   1.3338981e+01   3.4122032e+02   5.5721290e-01   4.6026710e+02   5.5034710e+00   3.2827000e+02   2.1931626e+01   3.2715387e+02   1.8470916e+01   7.3497355e+02   1.6945665e+01   3.8830548e+02   2.5654271e+01   3.0450903e+02   5.7219923e+01   2.7371419e+02   8.8860903e+00   2.3835742e+02   1.2417213e+01   4.9340355e+02   4.2972877e+01   2.7254419e+02   8.3309806e+00   2.2138581e+02   1.0912684e+01   1.8155742e+02   1.1263476e+02   5.5870742e+02   2.4050503e+01   2.6051161e+02   7.4329419e+00   3.9522000e+02   3.9620774e+00   2.2031129e+02   1.4791445e+02   3.4717935e+02   7.1887742e-01   2.3334032e+02  -7.8754839e-01   5.8956613e+02   8.1779355e+00   3.2300613e+02   2.3440800e+01   2.4362871e+02   5.3555097e+00   2.6399129e+02   1.4840697e+01   2.9279226e+02   3.5811355e+00   2.3916387e+02   6.2026968e+00   5.3520645e+01   1.3762674e+02   1.6347871e+02   1.1807525e+02   3.5743258e+02   1.0999910e+01   3.0998323e+02   1.5440697e+01   2.0230387e+02   6.9369239e+01   2.4859355e+02  -3.3187742e+00   1.0093935e+02   2.0934711e+02   3.3040871e+02   7.1282710e+00   2.8765290e+02   1.0651961e+01   2.8649935e+02   5.9510194e+00   2.3794484e+02   1.2377409e+02   2.6393065e+02  -4.5331613e+00   2.3967452e+02  -6.5794452e+00   3.1841097e+02   7.5209935e+00   4.3910290e+02  -6.5821032e+00   2.7529742e+02   5.1333032e+00   2.9817806e+02   1.4116866e+02   1.6012903e+02   1.0212806e+02   2.4197161e+02  -9.2816000e+00   3.7837871e+02   9.5477677e+00   2.8507194e+02   1.1612632e+01   2.1461806e+02   4.7206039e+01   2.7617258e+02   1.4195871e+01   2.1836839e+02   7.5089161e+00   2.0439194e+02   1.1635097e+01   9.6392581e+01   2.8149677e-01
   2.7022806e+02   2.3864335e+01   2.7780355e+02   5.3715226e+00   2.8691871e+02   1.4258116e+01   3.6357710e+02  -1.0229071e+01   3.2252548e+02   1.2720542e+01   2.3386387e+02   1.9777019e+01   1.2034677e+02   1.1274484e+02   4.6979226e+02   3.7882323e+00   4.4979129e+02   3.8096000e+00   2.8380968e+02   2.0258710e+00   2.8907194e+02   1.0341342e+01   3.3530710e+02   1.1101884e+01   2.2800581e+02   1.7499535e+01   2.6504097e+02   6.5870452e+00   2.8378581e+02  -5.6948000e+00   1.8211871e+02   1.3071794e+01   3.4743065e+02   1.1705974e+02   3.0671871e+02   1.4311535e+01   2.3450226e+02   8.2946581e+00   5.3863710e+02   1.3149677e+01   2.7110871e+02   2.7002916e+01   2.3818742e+02   1.7041781e+01   3.4412032e+02   2.3565213e+01   4.8492710e+02   3.3390671e+01   3.2860000e+02   2.4335226e+01   3.4501387e+02   1.2092116e+01   5.3987355e+02   2.0403665e+01   4.0220548e+02   4.8222710e+00   3.8612903e+02   7.8410323e+01   2.1080419e+02   2.6288903e+00   2.1840742e+02   1.7253213e+01   4.2483355e+02   2.6984774e+00   2.4377419e+02   5.0625806e+00   2.5010581e+02  -6.1449161e+00   1.6313742e+02   1.2272836e+02   5.2481742e+02   3.8081703e+01   2.4932161e+02   2.5948142e+01   4.2093000e+02   9.3352774e+00   1.6721129e+02   1.1716245e+02   3.4993935e+02   1.9280774e+00   3.0276032e+02  -1.5101148e+01   5.4242613e+02  -7.9108645e+00   3.6786613e+02  -8.0480000e+00   2.4867871e+02   1.6801510e+01   2.7761129e+02  -7.3889032e+00   2.7017226e+02   5.7207355e+00   2.4602387e+02   1.2273897e+01   6.0710645e+01   1.1372154e+02   1.7714871e+02   1.2451652e+01   4.0229258e+02   2.0181110e+01   2.8545323e+02   2.8023097e+01   2.3906387e+02   9.9898439e+01   2.9268355e+02  -1.6365974e+01   6.2469355e+01   2.3080471e+02   3.3021871e+02  -2.1465290e+00   2.3794290e+02  -7.9912387e+00   2.8225935e+02   8.5702194e+00   2.7322484e+02   1.3476169e+02   2.5607065e+02   9.0056387e+00   2.1895452e+02  -2.5184516e-01   2.7398097e+02  -4.9246065e+00   3.7615290e+02  -4.5861032e+00   3.0348742e+02  -3.6518968e+00   2.8122806e+02   1.2857466e+02   1.8969903e+02   1.1157246e+02   2.0630161e+02   6.3820000e+00   2.8718871e+02   8.8029677e+00   2.9669194e+02   9.3030323e+00   2.1413806e+02   5.7484439e+01   2.8760258e+02   1.2751471e+01   2.2346839e+02   8.3909161e+00   2.4006194e+02   7.8814968e+00   1.6115258e+02   9.2406968e+00
   3.1684806e+02   1.0224735e+01   2.5180355e+02   1.8691523e+01   2.3843871e+02  -3.7634839e+00   3.4552710e+02   2.4929032e-02   2.9285548e+02   5.4741419e+00   2.1967387e+02   4.2922194e+00   1.3834677e+02   1.3082484e+02   4.7179226e+02   2.4768232e+01   4.4193129e+02   2.6108400e+01   3.0147968e+02  -2.0577290e+00   2.9784194e+02   1.4449742e+01   3.9859710e+02   1.9486839e+00   2.0362581e+02   1.2399935e+01   2.6280097e+02   1.7436245e+01   3.0587581e+02   1.3008000e+01   2.5225871e+02   9.7405935e+00   3.2677065e+02   1.2019254e+02   3.1404871e+02   2.4345135e+01   2.4145226e+02   1.9408658e+01   5.2383710e+02   1.2523677e+01   3.0000871e+02   1.4880916e+01   2.0970742e+02  -1.5398194e+00   3.2584032e+02   1.8317613e+01   4.4987710e+02   3.3384671e+01   3.2684000e+02  -2.1439742e+00   2.9410387e+02   1.7164916e+01   6.4592355e+02   3.2259665e+01   4.1044548e+02   1.5593071e+01   3.0884903e+02   3.0922723e+01   2.0637419e+02   3.8932903e+00   2.7235742e+02   2.4217213e+01   4.0944355e+02   3.0309677e+01   2.6882419e+02  -2.7514194e+00   2.5772581e+02   1.3145484e+01   1.6317742e+02   1.2963516e+02   4.1918742e+02   2.0952103e+01   2.6308161e+02   1.3657342e+01   5.9055000e+02   2.7425677e+01   1.8269129e+02   1.4221405e+02   3.5898935e+02   3.4940774e+00   2.0919032e+02   7.1444516e+00   5.6232613e+02  -1.0728645e+00   3.1924613e+02   3.6791600e+01   2.4534871e+02   1.1357910e+01   2.8247129e+02   1.4702297e+01   2.9979226e+02   2.5411355e+00   2.7402387e+02   1.0223897e+01   5.1670645e+01   1.3868474e+02   2.2118871e+02   4.1184516e+00   4.0115258e+02   3.9823097e+00   2.6560323e+02   7.9410968e+00   2.7906387e+02   9.3178439e+01   2.6149355e+02  -8.1107742e+00   5.2419355e+01   2.1155871e+02   2.9383871e+02  -4.8461290e+00   2.3779290e+02  -1.1069239e+01   2.8225935e+02  -3.2978065e-01   3.2341484e+02   1.7198649e+02   2.5583065e+02   1.4504839e+01   1.9876452e+02   1.7073355e+01   2.8670097e+02   2.3487794e+01   3.3986290e+02  -8.9229032e+00   2.3243742e+02   1.3462103e+01   3.0164806e+02   5.4231058e+01   1.5550903e+02   1.1473766e+02   2.1940161e+02  -3.3860000e+00   3.4709871e+02   2.8200168e+01   2.9369194e+02  -5.9369677e+00   2.4537806e+02   8.4745239e+01   3.1670258e+02   2.7953471e+01   2.4746839e+02  -1.6790839e+00   2.6111194e+02   1.6677497e+01   1.4768258e+02   1.3608297e+01
   3.1384806e+02   2.1347355e+00   2.3675355e+02   1.2365523e+01   1.8771871e+02   1.7741161e+00   3.8152710e+02  -1.6150710e+00   2.9232548e+02   1.0986542e+01   2.6638387e+02   1.8025419e+01   1.2010677e+02   1.4057404e+02   4.5041226e+02  -1.5661368e+01   4.2045129e+02   3.5368000e+00   3.9047968e+02  -9.8772903e-01   3.0788194e+02   1.4686542e+01   3.3297710e+02   2.3578284e+01   2.2400581e+02   9.6795355e+00   2.5471097e+02   1.4134452e+00   3.0383581e+02  -7.8788000e+00   2.5364871e+02   1.9819394e+01   2.8581065e+02   1.5155934e+02   3.0656871e+02  -1.0016465e+01   2.1826226e+02   2.6163858e+01   5.6468710e+02   1.1255677e+01   2.8372871e+02   5.3043316e+01   2.1294742e+02  -3.1790194e+00   3.6108032e+02   2.9158413e+01   5.3121710e+02   3.9927471e+01   3.3865000e+02   2.3301226e+01   3.1348387e+02   1.0044516e+01   7.0478355e+02   1.7450865e+01   4.1068548e+02   2.3813871e+01   2.3036903e+02   6.1961123e+01   1.8666419e+02   3.9230090e+01   2.9497742e+02   1.6077613e+01   4.0287355e+02   3.1752774e+00   2.6968419e+02   2.6039781e+01   2.4524581e+02  -7.6661161e+00   1.9108742e+02   1.1883236e+02   5.6860742e+02   1.9528503e+01   2.4628161e+02   2.0241342e+01   5.1331000e+02   2.5894877e+01   1.6074129e+02   1.4130005e+02   3.7964935e+02  -1.1208723e+01   2.3781032e+02  -3.7151484e+00   6.1918613e+02   5.4283355e+00   3.4957613e+02   2.8225200e+01   2.5429871e+02   1.3451910e+01   2.6466129e+02   1.3670968e+00   3.2602226e+02   9.8727355e+00   2.4173387e+02   1.9857097e+01   4.2710645e+01   1.3487154e+02   2.0466871e+02   9.2500516e+00   4.1534258e+02   1.3747110e+01   2.6250323e+02   1.5690968e+00   2.9120387e+02   9.5677239e+01   2.3507355e+02   1.0142826e+01   8.8179355e+01   2.6445791e+02   2.7902871e+02  -1.2413290e+00   2.7474290e+02   1.3634761e+01   3.0601935e+02   1.7719419e+01   3.1756484e+02   1.7836449e+02   2.5879065e+02   1.5688039e+01   2.0938452e+02   1.4463755e+01   2.6289097e+02  -3.7406452e-02   3.8481290e+02  -5.5189032e+00   2.5405742e+02   2.3025032e+00   2.9850806e+02   4.2422581e+00   1.5212903e+02   9.2008065e+01   2.0525161e+02  -1.2914000e+01   2.7347871e+02   6.7497677e+00   3.0978194e+02   1.4345832e+01   2.7132806e+02   2.0819239e+01   3.2394258e+02   1.4604271e+01   2.4613839e+02   9.5731613e-01   2.6073194e+02  -8.1021032e+00   1.3549258e+02   1.3673497e+01
   3.0150806e+02   1.0591935e+01   2.7218355e+02  -1.5748877e+01   2.3981871e+02   2.6076116e+01   3.8623710e+02  -1.0421871e+01   3.1985548e+02   3.3141419e+00   2.1257387e+02   4.3021935e-01   1.2805677e+02   1.1026804e+02   4.7945226e+02   1.3205432e+01   3.8179129e+02   2.8729600e+01   4.5842968e+02  -3.1093729e+01   2.9998194e+02   7.3685419e+00   3.3840710e+02   1.8043884e+01   1.9857581e+02   5.5639355e+00   2.6075097e+02   3.5502452e+00   2.9449581e+02   9.0684000e+00   2.1483871e+02  -1.5958065e+00   3.1115065e+02   1.0073214e+02   3.0413871e+02   1.4897935e+01   2.7484226e+02  -3.6254194e-01   4.9959710e+02   9.7428774e+00   2.9172871e+02   2.5213316e+01   2.1379742e+02   1.0902981e+01   3.5174032e+02   3.5295613e+01   4.8378710e+02   1.2961871e+01   3.7451000e+02   3.3712426e+01   3.2425387e+02   1.2992916e+01   6.7706355e+02   3.7428465e+01   3.9601548e+02   3.7177471e+01   2.8093903e+02   5.6535523e+01   2.1518419e+02   1.1328490e+01   2.5069742e+02   3.0810013e+01   4.5021355e+02   1.6958077e+01   2.5558419e+02   4.8117781e+01   2.9762581e+02   1.6523484e+01   1.8460742e+02   1.1601076e+02   4.1744742e+02   2.2771303e+01   2.4032161e+02   1.4528142e+01   5.1384000e+02   1.7282477e+01   2.1240129e+02   1.2592725e+02   2.8803935e+02   1.2360077e+01   2.1815032e+02  -1.1923484e+00   6.4504613e+02  -1.3830465e+01   3.7391613e+02  -1.1520000e+00   2.3529871e+02   5.2519097e+00   2.8838129e+02  -3.0050323e-01   2.3045226e+02   2.6088335e+01   2.9216387e+02   2.6326968e+00   5.2190645e+01   1.4230314e+02   2.1885871e+02   1.1485161e-01   3.7477258e+02   1.4382710e+01   2.9955323e+02   2.9350968e+00   2.8520387e+02   9.7927239e+01   1.8364355e+02   7.6977226e+01   6.0369355e+01   2.4425271e+02   2.9730871e+02   5.3462710e+00   2.7436290e+02   3.0955161e+01   2.5820935e+02   1.7494219e+01   2.5656484e+02   1.3609449e+02   2.6802065e+02   1.2859639e+01   1.8700452e+02   2.0824155e+01   2.9813097e+02   1.8633935e+00   4.7272290e+02   7.9682968e+00   2.4886742e+02   3.8677032e+00   3.6207806e+02  -1.7033419e+00   1.4588903e+02   9.0027265e+01   2.1687161e+02   1.0486400e+01   3.4871871e+02   1.1830568e+01   3.0816194e+02   9.5754323e+00   2.0418806e+02   3.6090439e+01   3.2689258e+02   1.7328271e+01   2.3313839e+02  -1.0268387e-01   2.7287194e+02   2.6446697e+01   1.9677258e+02   5.6310968e+00
   2.9846806e+02  -5.5848645e+00   2.4904355e+02   7.4323226e+00   2.6195871e+02   2.9974916e+01   3.5580710e+02   1.5962529e+01   3.2785548e+02   1.4341419e+00   2.3967387e+02   1.4882219e+01   1.4429677e+02   9.7878839e+01   4.3669226e+02   7.7662323e+00   3.4703129e+02   1.3650400e+01   3.0452968e+02  -8.3017290e+00   3.0546194e+02   3.4120142e+01   2.7030710e+02   2.7731884e+01   1.6543581e+02   1.5215135e+01   2.9318097e+02   9.6258452e+00   2.8559581e+02   2.2300400e+01   2.7373871e+02   1.0362194e+01   3.5053065e+02   1.0453174e+02   2.9652871e+02   2.0216735e+01   2.3745226e+02   5.4386581e+00   5.5878710e+02   2.6107677e+01   2.8977871e+02   3.1509316e+01   2.0451742e+02   8.2553806e+00   3.1231032e+02   3.0350013e+01   4.9873710e+02   2.1285871e+01   3.5584000e+02   7.0660258e+00   3.3215387e+02   6.3609161e+00   7.6435355e+02   2.5595265e+01   3.3573548e+02   6.2398710e+00   2.5326903e+02   4.8129123e+01   1.8713419e+02   1.0192490e+01   2.4788742e+02   3.4034813e+01   4.3530355e+02   1.7860877e+01   2.9215419e+02   1.0572181e+01   3.1552581e+02   2.6614839e+00   1.9855742e+02   1.3989476e+02   4.9160742e+02   3.3628503e+01   3.0185161e+02   2.9505742e+01   3.9584000e+02   1.7862477e+01   1.3816129e+02   1.3591645e+02   2.8441935e+02  -8.8803226e+00   2.0053032e+02   1.8747252e+01   4.9175613e+02  -2.4897265e+01   3.0534613e+02  -9.1864000e+00   2.4734871e+02   1.7527910e+01   2.4628129e+02   3.7374968e+00   2.5869226e+02  -8.7408645e+00   3.2797387e+02   2.6617897e+01   6.2380645e+01   1.2048794e+02   2.5333871e+02   7.6964516e+00   3.2929258e+02   6.8711097e+00   3.6022323e+02   2.1751497e+01   2.0268387e+02   5.8808839e+01   2.0983355e+02   7.9922026e+01   7.7609355e+01   2.5335351e+02   3.0421871e+02   3.7273471e+01   3.0217290e+02   9.3503613e+00   2.6734935e+02   3.2623019e+01   2.0589484e+02   1.3495809e+02   2.3683065e+02   1.9974839e+01   2.7462452e+02   3.5245548e+00   3.0441097e+02   1.3550994e+01   4.5777290e+02   2.3834297e+01   2.1405742e+02   7.9250323e-01   3.2950806e+02   4.7225806e-01   1.5869903e+02   7.4292465e+01   2.1878161e+02   7.0936000e+00   3.9494871e+02   7.0216774e-01   3.3802194e+02  -1.2813368e+01   1.8208806e+02   4.2908439e+01   2.6155258e+02  -1.2545290e+00   2.3503839e+02   1.1085316e+01   2.3406194e+02  -2.2068503e+01   1.5149258e+02   9.0634968e+00
   2.3112806e+02  -1.4876645e+00   2.9380355e+02   2.2315226e+00   2.7695871e+02  -1.5945084e+01   3.6457710e+02  -1.6449071e+01   3.3556548e+02   1.7677342e+01   1.9934387e+02   8.1586194e+00   1.2315677e+02   1.0180004e+02   4.8283226e+02   8.1750323e+00   3.9484129e+02   1.9875600e+01   2.7642968e+02   9.3762710e+00   3.1788194e+02  -1.0533458e+01   3.4040710e+02  -5.3561161e+00   1.9114581e+02  -9.0716645e+00   2.6213097e+02  -5.1301548e+00   2.7802581e+02   1.5856000e+01   2.5549871e+02   1.0671394e+01   3.2229065e+02   1.1026094e+02   3.0085871e+02   1.4020335e+01   2.3765226e+02   9.7626581e+00   4.0440710e+02  -1.2681923e+01   2.9829871e+02   1.4537716e+01   2.2013742e+02   7.3457806e+00   2.9498032e+02   1.2116413e+01   4.7206710e+02   2.3089471e+01   3.8360000e+02  -5.4447742e+00   3.4310387e+02   1.9294916e+01   7.8097355e+02   1.4265665e+01   3.6878548e+02   1.8355871e+01   3.4379903e+02   4.2836723e+01   2.8342419e+02   1.6792903e+00   2.4954742e+02   3.1282013e+01   4.5473355e+02   1.4266477e+01   2.3492419e+02   1.3530581e+01   2.5448581e+02   2.0454684e+01   2.1098742e+02   1.3224036e+02   4.1228742e+02   8.0841032e+00   3.1585161e+02   1.1105742e+01   3.6269000e+02  -2.9655226e+00   2.0964129e+02   1.4148805e+02   3.1826935e+02  -2.6783226e+00   2.4415032e+02   2.9765161e-01   5.7375613e+02   2.3027355e+00   3.2610613e+02  -5.6172000e+00   2.2353871e+02   5.9627097e+00   2.7090129e+02   6.3878968e+00   2.9912226e+02   2.3504735e+01   2.2707387e+02  -2.3880103e+01   6.8670645e+01   1.5937474e+02   1.9052871e+02   1.0811252e+01   3.7843258e+02  -6.7200903e+00   3.3288323e+02   4.2286968e+00   1.7849387e+02   4.3504039e+01   9.6353548e+01   1.2972043e+02   8.7559355e+01   2.1817751e+02   2.9678871e+02   1.0727871e+01   2.9136290e+02  -2.2264839e+01   2.3720935e+02   1.2704219e+01   2.2298484e+02   1.4650089e+02   2.5069065e+02  -1.6943961e+01   2.4105452e+02  -1.2019845e+01   3.3374097e+02  -4.5554065e+00   4.3243290e+02   2.1414968e+00   2.5048742e+02   1.5738103e+01   3.4688806e+02   9.0418581e+00   1.4736903e+02   1.2281886e+02   2.4459161e+02   7.5088000e+00   3.7228871e+02  -5.3950323e+00   2.7031194e+02   1.4933432e+01   2.2256806e+02   7.3570039e+01   2.5703258e+02   1.0297071e+01   2.4927839e+02   7.6061161e+00   2.0954194e+02   1.9803097e+01   1.7673258e+02   1.0854297e+01
   3.1360806e+02   1.3343935e+01   2.6494355e+02   9.5903226e+00   2.5767871e+02  -1.1012684e+01   4.0690710e+02  -1.3455471e+01   2.9228548e+02   8.9497419e+00   2.1176387e+02   9.4950194e+00   1.4396677e+02   9.4045239e+01   4.2069226e+02  -1.1243768e+01   3.5555129e+02   1.8158800e+01   2.7480968e+02   1.0758710e+00   3.2498194e+02   1.6708542e+01   3.6930710e+02   2.9018839e+00   1.7934581e+02   2.2582335e+01   2.5304097e+02   2.7370452e+00   3.3116581e+02   1.3480000e-01   2.9325871e+02   2.2940594e+01   2.9943065e+02   1.2213974e+02   2.9642871e+02   9.9847355e+00   2.4969226e+02   2.0609458e+01   3.8637097e+01  -4.0403226e+00   2.8505871e+02   1.9936916e+01   2.1718742e+02   1.4671781e+01   2.9850032e+02   4.9748129e+00   4.9926710e+02   2.4673471e+01   3.9699000e+02   8.2402581e-01   3.2296387e+02   1.0186116e+01   6.7578355e+02   3.0490865e+01   4.0120548e+02   6.4322710e+00   3.3564903e+02   7.9068723e+01   2.1580419e+02   1.5948890e+01   2.6273742e+02   1.1226813e+01   4.4954355e+02   1.4151677e+01   2.5182419e+02   2.4088581e+01   2.5029581e+02   1.5789884e+01   2.1422742e+02   1.2159116e+02   5.3944742e+02  -2.9886968e+00   2.6918161e+02   3.2739342e+01   4.6003000e+02  -8.9427226e+00   1.7616129e+02   1.3268645e+02   3.1236935e+02  -4.4463226e+00   2.6434032e+02  -3.9775484e+00   6.1132613e+02   1.0867135e+01   3.2600613e+02  -1.5369200e+01   2.3091871e+02   3.1323097e+00   2.4680129e+02   9.0758968e+00   3.0007226e+02  -7.4312645e+00   2.2273387e+02   3.3270968e+00   4.1670645e+01   1.3557474e+02   2.0104871e+02   1.0969652e+01   3.9948258e+02   3.4459097e+00   2.7574323e+02   1.3219897e+01   2.1734387e+02   6.7206039e+01   5.2683548e+01   1.1449403e+02   7.0659355e+01   2.2895951e+02   3.0721871e+02   2.0983471e+01   2.5784290e+02   1.1986761e+01   2.4139935e+02  -1.1350981e+01   2.6894484e+02   1.6296409e+02   2.5174065e+02  -1.7479613e+00   3.1081452e+02   2.0779355e+01   3.2513097e+02   7.2733935e+00   3.9386290e+02   2.3327097e+01   2.8033742e+02   8.7701032e+00   3.4084806e+02  -9.0049419e+00   1.7855903e+02   1.1322366e+02   2.2082161e+02  -2.2639600e+01   3.6447871e+02  -1.3100232e+01   3.2650194e+02   1.0388232e+01   2.2394806e+02   6.7889639e+01   3.0384258e+02  -1.2637729e+01   2.5160839e+02   1.1849716e+01   1.9477194e+02   7.8346968e+00   1.8234258e+02   7.8549677e-01
   2.9403806e+02  -1.0760465e+01   3.3294355e+02   1.5960323e+01   2.5686871e+02  -9.9788387e-01   3.6676710e+02  -2.3574271e+01   2.9494548e+02   1.3069419e+00   2.2395387e+02   1.3798194e+00   1.1781677e+02   1.2637724e+02   4.5679226e+02   3.7282323e+00   4.4479129e+02   1.2499600e+01   2.8771968e+02   4.2330710e+00   2.9369194e+02   2.2731742e+01   2.9230710e+02  -2.0781161e+00   2.2076581e+02   4.0787355e+00   2.4952097e+02   6.3086452e+00   2.5659581e+02   1.7050400e+01   2.1573871e+02   1.7812194e+01   3.5196065e+02   1.1355734e+02   2.7785871e+02   1.8140335e+01   2.3336226e+02   2.5815858e+01   5.1911710e+02   1.4212774e+00   2.9929871e+02   2.3077716e+01   2.2427742e+02   1.2064581e+01   3.0236032e+02   1.6526013e+01   5.5516710e+02   1.3911471e+01   3.3227000e+02   4.0041626e+01   3.2406387e+02   1.7528116e+01   6.9454355e+02   9.5600645e+00   3.9578548e+02   1.7625871e+01   2.9355903e+02   7.1715923e+01   2.3713419e+02   3.6712490e+01   2.3769742e+02  -7.0099871e+00   4.3464355e+02   2.0583677e+01   2.7077419e+02   2.0282581e+01   2.8619581e+02  -3.2221161e+00   2.3884742e+02   1.1910156e+02   6.2965742e+02   2.1854503e+01   2.6389161e+02   1.2402542e+01   5.3550000e+02   1.1549677e+01   2.6750129e+02   1.1837925e+02   4.1583935e+02  -2.0533923e+01   2.8496032e+02   1.2942852e+01   5.2866613e+02  -2.3006452e-01   3.4267613e+02  -3.7028000e+00   2.4834871e+02   8.5879097e+00   2.5566129e+02  -1.7292903e+01   2.6893226e+02   1.9599355e+00   2.1083387e+02   5.0890968e+00   4.8100645e+01   1.1321034e+02   1.9576871e+02  -5.4179484e+00   4.2434258e+02   9.3671097e+00   2.8660323e+02   2.5451097e+01   2.9225387e+02   7.8553239e+01   5.5873548e+01   1.1966883e+02   6.4419355e+01   2.2964871e+02   3.0768871e+02   3.3655871e+01   2.5994290e+02   1.7058761e+01   2.8853935e+02   2.8397819e+01   2.8489484e+02   2.0206809e+02   2.7664065e+02   1.2640039e+01   2.9310452e+02   2.2196155e+01   3.0094097e+02   7.9185935e+00   3.7405290e+02   1.2861897e+01   2.5957742e+02  -2.3690968e+00   2.9879806e+02  -1.4540942e+01   1.5683903e+02   1.1449126e+02   2.1030161e+02  -1.4848000e+01   2.9756871e+02   1.4442568e+01   3.4688194e+02  -1.7572168e+01   2.5280806e+02   2.9250839e+01   3.0270258e+02   3.5883471e+01   2.4036839e+02   2.3608916e+01   2.5592194e+02   2.8026968e+00   1.9368258e+02  -1.6917032e+00
   2.6460806e+02   2.1503935e+01   3.2052355e+02   4.6239226e+00   2.7719871e+02   1.0655716e+01   3.8604710e+02   2.4533290e+00   3.4323548e+02   3.5443742e+01   2.1186387e+02   1.1347019e+01   1.3600677e+02   1.1006204e+02   4.6079226e+02   3.6788232e+01   3.7998129e+02  -7.8856000e+00   2.7733968e+02  -1.0456529e+01   3.4503194e+02   2.6384542e+01   2.8621710e+02   7.4090839e+00   2.1829581e+02   1.2796335e+01   2.6713097e+02   1.6659845e+01   2.6778581e+02  -8.7948000e+00   2.0430871e+02   9.7665935e+00   3.2953065e+02   1.3164174e+02   3.1223871e+02   1.7719935e+01   2.7741226e+02   1.5391858e+01   5.2144710e+02   2.3284877e+01   2.8481871e+02   3.7426116e+01   2.2084742e+02   9.7189806e+00   3.0312032e+02   1.7415213e+01   5.0368710e+02   3.4649871e+01   2.8822000e+02  -5.1943742e+00   2.9768387e+02   7.3485161e+00   7.1540355e+02   5.1712645e+00   4.1539548e+02   6.6270710e+00   3.0660903e+02   5.2341923e+01   1.9332419e+02   2.7177290e+01   2.6064742e+02  -6.0598710e-01   4.2921355e+02   3.6778077e+01   2.7039419e+02   8.7929806e+00   3.7614581e+02   5.5318839e+00   2.0794742e+02   1.3343356e+02   5.0123742e+02  -1.1918968e+00   2.3147161e+02   4.6161419e+00   4.8303000e+02  -8.7272258e-01   1.5155129e+02   1.2018525e+02   2.9626935e+02  -2.0583226e+00   1.9691032e+02   1.2276852e+01   6.1308613e+02   1.5486335e+01   3.8062613e+02  -2.2688800e+01   2.2905871e+02   8.9911097e+00   2.5085129e+02   6.0418968e+00   2.7007226e+02   3.2348735e+01   2.2864387e+02  -5.5703226e-02   3.6190645e+01   1.2325314e+02   2.4090871e+02   2.6780852e+01   4.0577258e+02   1.1372710e+01   2.6745323e+02  -3.7269032e+00   2.5787387e+02   8.2773639e+01   1.4259355e+02   9.3541226e+01   6.4279355e+01   2.3960991e+02   2.9749871e+02   1.9107097e-01   2.5746290e+02   2.2927161e+01   3.8610935e+02   1.0402219e+01   3.1075484e+02   1.7670929e+02   3.2069065e+02  -6.4396129e-01   3.0100452e+02   1.0804155e+01   3.0594097e+02   2.2238594e+01   5.0991290e+02  -2.5246903e+01   2.3800742e+02   7.2565032e+00   2.9360806e+02   1.1634258e+01   1.3783903e+02   1.0320126e+02   1.9925161e+02   9.5160000e+00   2.8404871e+02  -1.0905832e+01   3.2978194e+02  -2.9241677e+00   2.0632806e+02   5.4109239e+01   3.1117258e+02   1.0435871e+01   2.6108839e+02  -7.6868387e-01   2.5087194e+02   2.9206697e+01   1.4263258e+02   3.7722968e+00
   2.8246806e+02   1.4951355e+00   2.7856355e+02  -7.8927742e-01   2.7881871e+02   2.6261161e+00   4.1271710e+02  -2.3110271e+01   3.0561548e+02   1.0593342e+01   2.6476387e+02   1.1155019e+01   1.1229677e+02   1.1224884e+02   4.6283226e+02   1.3450323e+00   3.8207129e+02  -1.4328000e+00   2.7142968e+02  -2.0837290e+00   3.1627194e+02   2.2545342e+01   3.1259710e+02   1.1588684e+01   3.2472581e+02   2.6761935e+01   2.9575097e+02  -1.3249755e+01   2.3363581e+02   1.5077200e+01   2.6687871e+02   3.0509935e+00   3.1891065e+02   1.2653134e+02   3.0575871e+02   2.9083355e+00   2.4798226e+02   4.5962581e+00   4.9659710e+02   1.6372877e+01   3.0029871e+02   2.0757716e+01   2.1537742e+02  -6.1334194e+00   3.2427032e+02   1.9063213e+01   4.7202710e+02   2.8267097e-01   3.9156000e+02   3.8678426e+01   3.0939387e+02   9.9417161e+00   5.6192355e+02   5.9796645e+00   3.6039548e+02   9.6970710e+00   2.6260903e+02   6.4621923e+01   2.0499419e+02   2.8433690e+01   3.0511742e+02   4.8364129e+00   4.2135355e+02   3.4936877e+01   2.8358419e+02   2.0397781e+01   3.7062581e+02   2.6113484e+01   2.0536742e+02   1.3577996e+02   4.9765742e+02  -1.1154968e+00   2.7156161e+02   5.4589419e+00   5.1236000e+02   1.5020877e+01   1.7197129e+02   1.3083165e+02   2.9507935e+02  -6.4931226e+00   2.3034032e+02  -6.8775484e+00   6.7528613e+02   1.1990335e+01   3.3615613e+02   9.3888000e+00   3.0272871e+02   6.0075097e+00   2.6714129e+02  -6.7413032e+00   2.6826226e+02  -2.0264645e+00   2.1559387e+02  -5.6717032e+00   4.0380645e+01   1.6548794e+02   2.4042871e+02   1.2869252e+01   4.0882258e+02   2.7128710e+01   2.7041323e+02   9.3162968e+00   2.2001387e+02   6.4662439e+01   6.6073548e+01   1.0519283e+02   7.1559355e+01   2.4950751e+02   2.9083871e+02   1.2913871e+01   2.7374290e+02  -5.3752387e+00   4.9725935e+02  -1.4869781e+01   2.7627484e+02   1.4513769e+02   2.4741065e+02   1.5698439e+01   2.6300452e+02  -2.0584516e-01   3.1998097e+02   1.5395394e+01   4.4153290e+02   5.3734968e+00   2.2919742e+02   1.9531303e+01   3.0293806e+02   2.1407858e+01   1.3831903e+02   9.5922865e+01   2.1082161e+02   1.4490400e+01   3.2366871e+02   1.5644568e+01   3.4126194e+02  -1.3032568e+01   2.2547806e+02   6.7337239e+01   2.8479258e+02  -5.4372903e-01   2.5732839e+02   9.9621161e+00   2.3639194e+02  -1.9649032e+00   1.7177258e+02   1.3921097e+01
   2.8217806e+02  -7.5216645e+00   2.7252355e+02  -5.8607742e-01   2.5771871e+02   6.6441161e+00   3.6133710e+02  -5.0498710e+00   2.9052548e+02   7.9005419e+00   2.3091387e+02   8.7230194e+00   1.3210677e+02   1.3966404e+02   4.4788226e+02   6.1032258e-02   3.7798129e+02   2.0084400e+01   2.9871968e+02  -1.2669290e+00   3.1346194e+02   1.2290142e+01   2.7307710e+02   2.8402839e+00   3.5857581e+02   4.7239355e+00   2.3642097e+02   7.9766452e+00   3.0625581e+02   7.7876000e+00   2.4830871e+02   1.6636594e+01   3.1191065e+02   1.1557134e+02   2.9447871e+02   3.5950735e+01   2.3974226e+02   4.2154581e+00   5.7768710e+02   1.5545677e+01   2.9010871e+02   1.7672916e+01   2.2346742e+02  -4.9061935e-01   3.1698032e+02   2.6976413e+01   4.4530710e+02   1.7230271e+01   3.6222000e+02   6.1256258e+00   3.0710387e+02   1.0554916e+01   7.2054355e+02   2.6190065e+01   4.0049548e+02   4.0719071e+01   2.5726903e+02   8.6759123e+01   2.2085419e+02   1.9014890e+01   2.4702742e+02   5.8636129e+00   4.0559355e+02   2.2807677e+01   2.5282419e+02  -2.5214194e+00   3.4548581e+02  -1.2585316e+01   2.0470742e+02   1.0645276e+02   4.1844742e+02   2.1271303e+01   2.4689161e+02   1.5225419e+00   5.1231000e+02   1.9114877e+01   1.7164129e+02   1.3976805e+02   2.6169935e+02   8.0372774e+00   2.0657032e+02   5.0240516e+00   5.9756613e+02   2.8279355e+00   3.4248613e+02   5.0324000e+00   2.3753871e+02   1.4072710e+01   2.9047129e+02   5.3422968e+00   2.5993226e+02  -1.3080065e+01   2.5345387e+02   8.5394968e+00   4.2900645e+01   1.2657634e+02   1.9704871e+02   1.3579652e+01   3.6139258e+02   7.4531097e+00   3.3598323e+02   3.2740697e+01   2.0158387e+02   5.7136839e+01   6.4113548e+01   1.0634963e+02   1.0231935e+02   2.5585671e+02   3.0763871e+02   2.0498710e+00   3.0336290e+02  -4.1483871e-01   3.2172935e+02   2.4626194e+00   2.5232484e+02   1.1396369e+02   2.4545065e+02   9.2352387e+00   2.6600452e+02  -9.0158452e+00   3.0779097e+02   4.8505935e+00   4.5991290e+02  -1.6269032e+00   2.2271742e+02   1.6479703e+01   3.7760806e+02   1.0964258e+01   1.5136903e+02   1.1735886e+02   1.9221161e+02  -9.3508000e+00   3.6671871e+02  -1.8139432e+01   3.0888194e+02  -1.4672168e+01   2.0689806e+02   4.2493639e+01   2.6898258e+02   3.1581071e+01   2.5327839e+02   1.7196116e+01   2.3301194e+02  -3.3145032e+00   1.6453258e+02   7.4502968e+00
   2.7422806e+02   5.4943355e+00   3.0142355e+02  -1.6808077e+01   3.1038871e+02   3.7205161e+00   3.4071710e+02  -5.2102710e+00   3.1080548e+02   5.0381419e+00   2.4367387e+02  -9.0577806e+00   1.3257677e+02   9.1236439e+01   4.7669226e+02   2.3706232e+01   4.2445129e+02  -9.9732000e+00   3.3157968e+02  -6.5657290e+00   3.2541194e+02   2.5144142e+01   1.9545710e+02   5.6698839e+00   3.9314581e+02  -1.9016645e+00   2.7990097e+02   2.2158245e+01   3.2178581e+02   8.2652000e+00   2.6183871e+02   3.0644194e+01   3.3129065e+02   9.4590942e+01   2.9733871e+02   7.4919355e+00   2.4641226e+02   2.2018581e+00   5.5059710e+02   9.3328774e+00   2.6438871e+02   8.7805161e+00   2.6327742e+02  -1.3954194e+00   2.7331032e+02   2.1710013e+01   4.3426710e+02   3.2113471e+01   3.6322000e+02   1.6565626e+01   3.3163387e+02   2.3732516e+01   7.3178355e+02   1.9480865e+01   3.4768548e+02   6.7538710e+00   2.9412903e+02   2.6100323e+01   2.0661419e+02   2.7584090e+01   2.9021742e+02   2.0598413e+01   4.6821355e+02   2.3848077e+01   2.8773419e+02   7.9257806e+00   2.5614581e+02   1.3651884e+01   1.7708742e+02   1.2918236e+02   4.3475742e+02   7.1265032e+00   2.0442161e+02   1.2920142e+01   4.5245000e+02   3.2663677e+01   1.7193129e+02   1.5159485e+02   3.6512935e+02  -3.2871226e+00   1.7210032e+02   4.0161652e+01   6.5056613e+02   1.1347935e+01   3.8438613e+02  -1.3899600e+01   2.4038871e+02   1.2084710e+01   2.5661129e+02  -1.2798903e+01   2.7831226e+02   4.3595355e+00   2.5326387e+02   7.8469677e-01   3.2710645e+01   1.3791154e+02   2.0252871e+02   3.7331252e+01   3.4872258e+02   1.4556710e+01   3.5322323e+02  -6.7885032e+00   1.7811387e+02   4.2254439e+01   6.8783548e+01   7.6066026e+01   7.2039355e+01   2.2855911e+02   3.5644871e+02   1.5335071e+01   3.1060290e+02  -4.8940387e+00   2.1544935e+02   4.6750194e+00   2.2379484e+02   1.1643609e+02   2.4993065e+02   1.6016839e+01   2.8400452e+02   1.1641548e+00   3.0603097e+02   7.6613935e+00   4.1719290e+02   1.9790697e+01   2.0571742e+02  -9.1102968e+00   3.4584806e+02   4.1250581e+00   1.6740903e+02   1.0683566e+02   2.3011161e+02  -3.8280000e-01   3.5842871e+02   9.1037677e+00   3.0964194e+02  -1.1642968e+01   2.0842806e+02   5.0421239e+01   2.9470258e+02   2.3563471e+01   2.5317839e+02   2.5841161e+00   2.2025194e+02  -5.5837032e+00   1.5292258e+02  -6.3809032e+00
   3.0427806e+02  -8.3396645e+00   2.8333355e+02   7.1191226e+00   2.7838871e+02   1.6040516e+01   3.8438710e+02  -1.2513871e+01   3.0790548e+02   7.7901419e+00   2.2234387e+02   6.4861935e-01   1.1434677e+02   1.0955484e+02   4.7245226e+02   7.5754323e+00   3.9912129e+02  -7.4668000e+00   2.8285968e+02  -1.0481290e+00   2.9188194e+02   1.6926542e+01   2.9164710e+02   1.6834684e+01   3.0105581e+02   8.0855355e+00   2.4285097e+02   1.1692245e+01   2.8554581e+02   1.6634400e+01   2.1606871e+02   2.3975794e+01   3.5396065e+02   1.0430734e+02   3.0390871e+02  -7.2736645e+00   2.4860226e+02   7.6466581e+00   5.2206710e+02   2.2855277e+01   2.9896871e+02   2.8294116e+01   2.2751742e+02   1.8615381e+01   3.0598032e+02   2.1526413e+01   4.6164710e+02   3.1733071e+01   3.0232000e+02   1.4437626e+01   3.5915387e+02   1.2340916e+01   7.0164355e+02   5.0702065e+01   3.6363548e+02   3.0527871e+01   3.5269903e+02   6.7504723e+01   3.1375419e+02   1.1352890e+01   2.2364742e+02   1.9024013e+01   5.1154355e+02   1.7331677e+01   2.6120419e+02   1.6718181e+01   2.4781581e+02  -2.8717161e+00   1.7679742e+02   1.1920556e+02   4.5681742e+02   2.1521703e+01   2.6951161e+02   2.0662942e+01   5.0950000e+02   3.3289677e+01   1.7350129e+02   1.3956925e+02   3.2983935e+02  -1.2893923e+01   2.3181032e+02  -9.4514839e-01   5.8437613e+02   3.7331355e+00   3.3662613e+02   2.0021200e+01   2.3886871e+02   7.0163097e+00   2.3304129e+02   2.0846697e+01   2.7822226e+02   3.8867355e+00   2.4650387e+02   9.1854968e+00   5.5950645e+01   1.3234234e+02   1.9909871e+02   2.4845652e+01   3.8058258e+02   1.3817910e+01   3.2760323e+02   2.9810968e+00   1.8087387e+02   4.1503639e+01   7.5973548e+01   1.1511083e+02   4.9419355e+01   2.5679871e+02   3.3111871e+02   1.2741471e+01   2.9036290e+02   1.6765161e+01   2.0825935e+02   1.5970219e+01   2.6289484e+02   1.4277809e+02   2.5026065e+02   1.9040439e+01   2.8505452e+02  -8.0198452e+00   2.8027097e+02   4.0812194e+01   3.8891290e+02   1.9773097e+01   2.5705742e+02  -1.6474968e+00   3.4145806e+02   2.4426258e+01   1.6164903e+02   1.3962646e+02   2.2568161e+02   3.1116000e+00   3.6471871e+02   1.6405677e+00   2.8821194e+02   2.8641432e+01   2.4018806e+02   3.3020439e+01   2.9455258e+02   1.2245471e+01   2.1827839e+02   7.4261161e+00   2.3768194e+02  -2.3081032e+00   1.7782258e+02   2.0437097e+01
   2.7612806e+02   1.3862335e+01   2.6899355e+02   1.2266323e+01   2.7186871e+02  -2.0578839e+00   3.5519710e+02  -1.6458671e+01   3.1532548e+02  -1.7534581e+00   2.5195387e+02   8.9819355e-02   1.1038677e+02   1.1830164e+02   4.9217226e+02   6.5783226e-01   4.2007129e+02  -1.0432800e+01   2.8128968e+02   8.7974710e+00   2.7984194e+02   3.1649742e+01   3.1740710e+02   2.1538839e+00   3.3214581e+02   4.6883355e+00   2.5513097e+02   9.5198452e+00   3.1263581e+02   1.4997200e+01   2.8883871e+02   1.2624194e+01   3.2129065e+02   1.0963094e+02   2.9375871e+02   7.8683355e+00   2.4931226e+02  -3.6001419e+00   4.9730710e+02  -3.7339226e+00   2.6910871e+02   1.6972916e+01   1.9075742e+02   1.2161806e+00   3.2322032e+02   1.3667213e+01   4.7902710e+02   3.9912671e+01   3.3546000e+02   3.7406426e+01   3.1244387e+02   1.1787716e+01   6.8573355e+02   1.8594865e+01   3.8044548e+02   8.4230710e+00   3.3631903e+02   7.2815123e+01   2.2837419e+02   1.8943290e+01   2.2869742e+02   2.3900013e+01   4.3125355e+02   1.4904877e+01   2.5473419e+02  -4.7142194e+00   2.0629581e+02   1.4169884e+01   1.9198742e+02   7.8990361e+01   4.9060742e+02   2.8185032e+00   3.0947161e+02   1.2086142e+01   4.4093000e+02   1.0115277e+01   1.5569129e+02   1.1361405e+02   3.1364935e+02  -1.6928723e+01   2.0048032e+02   9.4125161e-01   6.8275613e+02   1.5827355e+00   3.5167613e+02   2.9720000e-01   2.2591871e+02  -2.2769032e-01   2.2771129e+02  -1.3826903e+01   2.8217226e+02   7.3307355e+00   2.2683387e+02   1.8090968e+00   6.3710645e+01   1.3019154e+02   2.2433871e+02   1.3446452e+01   3.6739258e+02   3.5163110e+01   3.1269323e+02   1.7453897e+01   2.2572387e+02   8.2255639e+01   8.8163548e+01   1.2361563e+02   2.9699355e+01   2.3499631e+02   3.2673871e+02  -2.8812903e-01   2.2560290e+02   2.2235961e+01   2.2110935e+02  -4.3977806e+00   2.9627484e+02   1.7244769e+02   2.9279065e+02  -8.2619613e+00   2.6686452e+02   1.2145355e+01   3.1222097e+02   8.8261935e+00   4.2243290e+02  -5.7185032e+00   2.4586742e+02  -1.8022968e+00   3.3260806e+02  -8.3457419e+00   1.9331903e+02   1.3904286e+02   1.9935161e+02   9.9380000e+00   3.5075871e+02   7.4773677e+00   3.6569194e+02   1.0583032e+01   2.2375806e+02   6.8434839e+01   3.0541258e+02   1.4286671e+01   2.0836839e+02   7.0689161e+00   1.9668194e+02   5.2118968e+00   1.6773258e+02   1.6434297e+01
   2.8327806e+02   5.6703355e+00   2.9504355e+02   1.9423226e+00   2.8414871e+02  -1.5610284e+01   3.4142710e+02  -1.8927071e+01   3.3132548e+02   1.4346542e+01   2.5376387e+02   7.5650194e+00   1.5010677e+02   1.0464404e+02   5.0288226e+02  -2.3389677e+00   4.3245129e+02  -8.6132000e+00   3.0771968e+02   1.3063071e+01   2.8355194e+02   1.4429419e+00   3.2164710e+02   1.8574684e+01   2.9243581e+02  -1.8984865e+01   2.8352097e+02   2.3058645e+01   2.7944581e+02   2.8362400e+01   2.6325871e+02  -1.4609406e+01   3.0324065e+02   1.4764494e+02   2.8842871e+02   1.9774735e+01   2.1974226e+02   2.0235458e+01   5.2878710e+02   2.1367677e+01   2.9510871e+02   2.3512916e+01   2.0551742e+02  -4.7246194e+00   3.6003032e+02  -4.1758710e-01   4.8068710e+02   5.3449871e+01   2.9984000e+02   1.6596026e+01   3.3144387e+02   8.6977161e+00   6.7145355e+02   2.3927265e+01   3.8311548e+02   4.3779471e+01   3.1979903e+02   9.6376723e+01   2.7580419e+02   2.2198890e+01   2.4640742e+02  -2.3767871e+00   4.3692355e+02   2.0111277e+01   3.1535419e+02   2.5196181e+01   2.8014581e+02   1.0921884e+01   2.4932742e+02   1.0740316e+02   4.6333742e+02   1.9100103e+01   3.1347161e+02   1.3106142e+01   4.7369000e+02   1.1014477e+01   1.7859129e+02   1.4859205e+02   3.6669935e+02  -1.1122723e+01   2.2034032e+02   1.6542452e+01   6.6975613e+02   2.0927355e+00   3.2362613e+02   7.7120000e-01   2.1548871e+02   2.8867097e+00   2.2223129e+02   5.9914968e+00   3.5279226e+02   8.2113548e-01   2.5569387e+02   7.0202968e+00   5.9240645e+01   1.3745914e+02   1.9023871e+02   1.7444516e+00   3.9220258e+02   1.2128310e+01   2.3893323e+02   1.4594697e+01   2.2834387e+02   9.4566039e+01   6.1493548e+01   9.7839226e+01   4.7799355e+01   2.2554831e+02   3.3506871e+02   1.0275471e+01   2.4160290e+02   9.4359613e+00   2.5825935e+02  -1.0749781e+01   3.2713484e+02   1.7720889e+02   3.0017065e+02  -7.3323613e+00   2.8343452e+02   1.5439755e+01   2.9460097e+02   6.6657935e+00   3.3367290e+02  -4.1877032e+00   2.2319742e+02   1.1130323e-01   2.8303806e+02  -4.5701419e+00   1.6021903e+02   9.5120865e+01   2.2525161e+02   2.7386000e+01   2.8275871e+02   3.3537368e+01   3.0850194e+02  -1.7171768e+01   2.4318806e+02   5.8970439e+01   2.7698258e+02   6.8910710e+00   2.2632839e+02   4.9721161e+00   2.8063194e+02   1.7255897e+01   1.2234258e+02   2.9445497e+01
   1.9565806e+02  -6.2700645e+00   2.8775355e+02   1.6195523e+01   2.8443871e+02   2.7076516e+01   3.7119710e+02  -7.8386710e+00   2.8880548e+02   1.5038142e+01   2.0619387e+02   7.5106194e+00   1.3924677e+02   1.1004284e+02   5.0007226e+02   2.1795832e+01   3.7212129e+02   1.0833200e+01   2.8585968e+02   3.4318710e+00   3.0446194e+02   1.4901419e+00   2.8316710e+02  -6.3969161e+00   3.3548581e+02   2.7231135e+01   2.8418097e+02   2.4675845e+01   2.6768581e+02   3.0303200e+01   2.5578871e+02   1.6318194e+01   3.3943065e+02   8.9369742e+01   2.6171871e+02   1.7341535e+01   2.6650226e+02   2.2404658e+01   5.0983710e+02   1.7833677e+01   2.7091871e+02   2.5448116e+01   2.3422742e+02  -1.6414194e+00   3.7103032e+02   2.3272413e+01   5.0668710e+02   3.5459871e+01   2.7403000e+02  -2.3391742e+00   3.2406387e+02   1.9528116e+01   7.6940355e+02   2.7331265e+01   4.0416548e+02   1.0454710e+00   3.3384903e+02   6.3352723e+01   2.0837419e+02   1.3923290e+01   2.6483742e+02   2.1818813e+01   4.1006355e+02   5.9300774e+00   2.6682419e+02   1.7408581e+01   2.8195581e+02  -2.1729161e+00   2.8474742e+02   1.0949561e+01   5.9186742e+02   2.1237703e+01   3.2689161e+02   8.7925419e+00   3.9126000e+02   7.5588774e+00   2.3469129e+02   1.6891405e+02   3.3555935e+02  -1.7921523e+01   2.5524032e+02  -8.1995484e+00   5.5866613e+02   2.4319935e+01   3.7015613e+02   1.4288800e+01   2.1581871e+02   2.6190310e+01   2.2228129e+02   3.6074968e+00   3.3522226e+02  -4.1532645e+00   2.0583387e+02   5.3909677e-01   5.8810645e+01   1.3177354e+02   2.5647871e+02   7.9652516e+00   4.0620258e+02   2.6783097e+00   2.9512323e+02   1.5529497e+01   2.4549387e+02   1.1424404e+02   4.9923548e+01   8.3144826e+01   6.3939355e+01   2.3935711e+02   2.9273871e+02   1.7621871e+01   2.1827290e+02  -5.7476387e+00   3.3206935e+02  -2.9345806e+00   2.9922484e+02   1.7235169e+02   2.6760065e+02   5.6032387e+00   3.1152452e+02   1.2192555e+01   3.2941097e+02   2.0400994e+01   2.9843290e+02   2.2821497e+01   2.3662742e+02   1.6886903e+01   2.4484806e+02   1.5055058e+01   1.7278903e+02   8.9495265e+01   2.2211161e+02  -8.9828000e+00   2.9818871e+02   1.7152968e+01   3.0793194e+02   1.2303832e+01   2.5808806e+02   3.5588439e+01   2.9632258e+02   6.0538710e+00   2.2784839e+02   6.1051613e-01   3.0268194e+02  -4.6081032e+00   1.5611258e+02   1.7363897e+01
   3.1217806e+02  -1.4971665e+01   3.1090355e+02   5.6735226e+00   2.7543871e+02  -4.6734839e+00   3.8380710e+02  -2.6467471e+01   3.2790548e+02  -2.3985806e-01   2.2157387e+02  -4.7978065e-01   1.1472677e+02   1.5076444e+02   4.5945226e+02   1.1135432e+01   4.1274129e+02   5.0136000e+00   2.8157968e+02  -2.0357290e+00   3.1746194e+02   1.2350142e+01   3.0559710e+02  -4.1316129e-02   3.3476581e+02   9.6287355e+00   2.6113097e+02   7.7998452e+00   2.7297581e+02   6.1200000e+00   2.6602871e+02   7.1689935e+00   3.3567065e+02   1.1996054e+02   2.9085871e+02   2.0503355e+00   2.4698226e+02   2.5776258e+01   5.1735710e+02  -1.0627923e+01   2.9610871e+02   4.2052916e+01   1.8775742e+02   8.8618065e-01   3.4979032e+02   1.8161613e+01   5.7683710e+02   2.8227871e+01   3.0889000e+02  -7.4797419e-01   2.9544387e+02   3.3527716e+01   7.1102355e+02   3.8811665e+01   3.9035548e+02   1.7300271e+01   3.1226903e+02   7.1789123e+01   1.9509419e+02   1.3035690e+01   2.5383742e+02   8.8388129e+00   4.3559355e+02   3.6127677e+01   2.4935419e+02   1.9806181e+01   3.3252581e+02   1.9111484e+01   3.3913742e+02  -1.4441639e+01   5.7960742e+02   2.8428503e+01   3.0570161e+02   1.4817742e+01   4.4631000e+02   1.2684877e+01   2.3016129e+02   1.3284645e+02   3.8017935e+02  -4.1611226e+00   3.2938032e+02   2.4769252e+01   6.6713613e+02  -1.1837665e+01   3.1191613e+02   4.4280000e+00   2.3753871e+02  -3.1572903e+00   2.2861129e+02   2.0671097e+01   3.4412226e+02   4.4747355e+00   2.2426387e+02   9.0146968e+00   5.3380645e+01   1.3482794e+02   2.7437871e+02   1.7063252e+01   3.7215258e+02   1.1782310e+01   3.1131323e+02  -6.0957032e+00   2.2530387e+02   1.1361924e+02   5.1923548e+01   8.4604826e+01   7.4559355e+01   2.3821751e+02   2.7825871e+02   1.8590271e+01   2.7674290e+02  -3.2852387e+00   2.9063935e+02   9.2298194e+00   2.7575484e+02   1.3593929e+02   2.6364065e+02  -2.2029961e+01   3.2690452e+02  -3.5578452e+00   2.9217097e+02   3.0050194e+01   4.7748290e+02   1.6927497e+01   2.2271742e+02   1.4859703e+01   3.3417806e+02   7.0986581e+00   1.4640903e+02   1.1265566e+02   1.9887161e+02   1.4256400e+01   2.9966871e+02  -7.5854323e+00   3.2993194e+02   1.1643832e+01   2.2218806e+02   4.6270439e+01   2.8460258e+02   2.9421471e+01   2.6574839e+02   1.2908516e+01   2.3887194e+02   9.3066968e+00   1.6263258e+02   1.3082297e+01
   3.0484806e+02  -1.4335265e+01   3.5609355e+02   1.2728323e+01   2.6476871e+02   7.6101161e+00   4.1452710e+02   3.6492903e-01   3.3066548e+02   6.0193419e+00   2.4567387e+02   5.8722194e+00   1.2357677e+02   1.1819644e+02   5.0912226e+02   7.3518323e+00   4.6426129e+02   2.6520000e+00   2.7638968e+02   1.5379471e+01   2.9812194e+02   3.5707342e+01   3.4721710e+02   5.9590839e+00   3.6010581e+02   1.1641535e+01   2.8152097e+02  -5.2513548e+00   2.7578581e+02   4.2135200e+01   2.6068871e+02  -2.9338065e+00   3.3391065e+02   9.2241342e+01   2.9223871e+02   2.0939935e+01   2.5165226e+02  -5.5973419e+00   5.2049710e+02   1.1360877e+01   2.8591871e+02   4.7388116e+01   2.1170742e+02   1.5540181e+01   3.5246032e+02   2.0898013e+01   5.3311710e+02   2.3155471e+01   3.5265000e+02   2.6601226e+01   3.0929387e+02   1.9899716e+01   6.8611355e+02   1.8044645e+00   4.0044548e+02   2.2930710e+00   2.8031903e+02   4.1255123e+01   2.0447419e+02   2.2135290e+01   3.0464742e+02   1.5964013e+01   4.4273355e+02   2.3696477e+01   2.4630419e+02   1.6150181e+01   3.0972581e+02   1.7085484e+01   2.8670742e+02   2.8322761e+01   4.2291742e+02   3.1653703e+01   2.9456161e+02   2.0568942e+01   4.1836000e+02  -7.5591226e+00   2.2202129e+02   1.4468765e+02   3.9350935e+02   6.2524774e+00   2.9729032e+02   2.2576452e+01   5.4608613e+02   1.2566335e+01   2.9981613e+02  -8.5540000e+00   2.1467871e+02   2.3281510e+01   2.1152129e+02   7.2782968e+00   3.2079226e+02  -3.1388645e+00   2.2378387e+02  -1.1466903e+01   4.4290645e+01   1.8070514e+02   2.4847871e+02   1.3555252e+01   3.8510258e+02   2.6976310e+01   2.8384323e+02   1.5291897e+01   2.6963387e+02   4.5882839e+01   7.4403548e+01   9.0376426e+01   5.9469355e+01   2.3956471e+02   2.8811871e+02   4.5614710e+00   3.1432290e+02   6.0883613e+00   2.7363935e+02   5.1198194e+00   2.3441484e+02   1.2062649e+02   2.6945065e+02  -1.1114761e+01   2.8495452e+02   5.6581548e+00   3.0708097e+02   1.9097394e+01   4.3381290e+02   4.5610968e+00   2.3700742e+02   7.3865032e+00   3.9626806e+02   1.9421458e+01   1.2121903e+02   1.0924086e+02   2.1935161e+02   6.2880000e+00   3.1394871e+02   3.8521677e+00   3.1454194e+02  -3.0349677e+00   2.2170806e+02   3.4358839e+01   2.9651258e+02  -1.2913290e+00   2.3641839e+02   1.0304916e+01   2.4482194e+02   2.3550697e+01   1.1153258e+02   1.5502968e+00
   2.1988806e+02   1.1308154e+02   3.0928355e+02   2.4373123e+01   2.7543871e+02   3.6565161e+00   3.5566710e+02  -9.6462710e+00   3.2690548e+02  -4.9698581e+00   2.9867387e+02   2.4252219e+01   1.2496677e+02   1.2470524e+02   4.6736226e+02  -7.9773677e+00   4.2603129e+02  -2.7596000e+00   2.8347968e+02   4.5722710e+00   3.1765194e+02   2.0624942e+01   2.6711710e+02   3.6747084e+01   2.7119581e+02   1.9443355e+00   2.5385097e+02   6.4822452e+00   2.3683581e+02   1.4531200e+01   2.7092871e+02   2.6726994e+01   3.2558065e+02   1.0666774e+02   3.1880871e+02  -4.0856645e+00   2.3817226e+02  -1.5468942e+01   5.1173710e+02  -1.1798323e+01   2.9172871e+02   4.1833316e+01   2.1756742e+02  -6.0186194e+00   3.0412032e+02   5.2952129e+00   4.9006710e+02   1.5094710e+00   3.2370000e+02   4.4067226e+01   2.9782387e+02   1.7007316e+01   6.7778355e+02   2.7660865e+01   3.5801548e+02   7.5974710e+00   3.1574903e+02   5.1560723e+01   2.5828419e+02   1.3220490e+01   2.5202742e+02   8.0336129e+00   4.0835355e+02   1.7116877e+01   2.5292419e+02   1.3710581e+01   2.7100581e+02   9.2730839e+00   3.2617742e+02   9.6851613e+00   5.3223742e+02   3.2958103e+01   2.6556161e+02   2.4408942e+01   4.6731000e+02   1.4334877e+01   3.0064129e+02   1.2582805e+02   3.2831935e+02   3.2767742e-01   2.8062032e+02   4.2900516e+00   6.0551613e+02  -1.2578065e+01   3.2924613e+02  -1.0584000e+00   2.2662871e+02  -5.0944903e+00   2.1780129e+02   1.3345897e+01   3.4560226e+02  -7.9836645e+00   2.0707387e+02  -7.7501032e+00   4.8860645e+01   1.3514954e+02   2.4523871e+02   8.3944516e+00   3.1077258e+02  -4.0772903e+00   3.3888323e+02   1.6028697e+01   2.0339387e+02   5.9322039e+01   4.1163548e+01   1.0508563e+02   6.2609355e+01   2.5193351e+02   3.6402871e+02  -9.2313290e+00   3.4508290e+02   1.6007561e+01   2.4534935e+02   1.5663019e+01   2.1765484e+02   1.1925729e+02   2.7945065e+02  -3.4847613e+00   2.8757452e+02   1.2398555e+01   2.9336097e+02   2.4384994e+01   4.3315290e+02   3.6138968e+00   2.3590742e+02  -1.7525497e+01   4.2517806e+02   3.5886581e+00   1.3602903e+02   8.7536065e+01   2.3740161e+02  -4.5360000e+00   3.5604871e+02  -8.8058323e+00   3.1959194e+02   1.8010323e+00   1.7856806e+02   2.7760039e+01   2.7189258e+02   7.7282710e+00   2.2046839e+02   6.8091613e-01   1.9201194e+02   2.3245497e+01   8.4012581e+01   8.9818968e+00
   1.7093806e+02   1.9632754e+02   2.9828355e+02   6.3531226e+00   2.9167871e+02   4.8647316e+01   3.7133710e+02  -1.8899871e+01   2.9723548e+02   2.1374194e-01   2.6505387e+02   1.3041819e+01   1.1848677e+02   1.2051364e+02   4.8250226e+02  -1.0848568e+01   4.0798129e+02  -9.5556000e+00   2.8438968e+02   7.9294710e+00   3.2722194e+02   6.2893419e+00   2.6226710e+02   2.1375084e+01   3.6072581e+02   2.0161935e+01   2.6780097e+02   1.0466245e+01   2.6216581e+02  -1.0652000e+00   2.5349871e+02   2.2171394e+01   3.2729065e+02   1.0920094e+02   3.0323871e+02   2.2349935e+01   2.4355226e+02   2.1006581e+00   5.0868710e+02   6.0156774e+00   2.9119871e+02   2.5255716e+01   2.1351742e+02  -1.3646194e+00   3.1508032e+02   6.0384129e+00   4.8397710e+02   2.0796671e+01   2.8641000e+02   4.1404258e+00   3.3734387e+02   2.2655716e+01   7.2487355e+02   2.2753665e+01   3.3339548e+02   2.0947071e+01   3.1064903e+02   1.2068723e+01   2.4856419e+02   2.8608090e+01   2.6935742e+02   1.6367213e+01   4.3502355e+02   2.2793277e+01   2.6554419e+02   1.8990981e+01   2.7557581e+02  -1.3332516e+01   2.7274742e+02   1.0439561e+01   5.3081742e+02   1.8071703e+01   2.4537161e+02   3.6644142e+01   3.6950000e+02   2.1096774e+00   2.9012129e+02   1.3466965e+02   3.2203935e+02   6.6800774e+00   2.7881032e+02   8.8148516e+00   6.3523613e+02   1.2954335e+01   3.7234613e+02   2.2636000e+00   2.0067871e+02  -2.0184903e+00   2.4466129e+02   5.3470968e+00   3.4860226e+02   1.1776335e+01   1.9750387e+02   3.4549677e-01   4.0620645e+01   1.4661874e+02   2.5476871e+02   1.6292052e+01   3.0172258e+02   1.2670968e-01   3.1626323e+02   1.6508297e+01   1.8082387e+02   6.8367639e+01   1.3711355e+02   7.2839626e+01   7.4129355e+01   2.2096191e+02   3.2735871e+02   1.8522710e+00   3.1508290e+02   1.7887561e+01   2.3891935e+02  -7.3925806e+00   2.1579484e+02   1.0764609e+02   2.4936065e+02   1.2682439e+01   2.0095452e+02   1.7418155e+01   3.1451097e+02  -3.3070065e+00   4.7367290e+02   3.9422968e+00   2.5510742e+02  -1.8921497e+01   3.8950806e+02   2.2392258e+01   1.6821903e+02   9.9860865e+01   2.0335161e+02   7.1880000e+00   3.5194871e+02   1.5422168e+01   2.5602194e+02   1.4076632e+01   2.0394806e+02   5.5439639e+01   2.7113258e+02   2.2879071e+01   2.3422839e+02  -3.7598839e+00   2.1511194e+02   6.8274968e+00   8.5252581e+01   8.4626968e+00
   1.6350806e+02   1.8578194e+02   2.9928355e+02   1.0893123e+01   2.7633871e+02   8.8745161e+00   3.6495710e+02  -3.0339471e+01   3.2694548e+02   2.6694194e-01   2.9153387e+02   1.1303419e+01   1.0896677e+02   1.3884524e+02   5.0503226e+02  -1.6030968e+01   3.4617129e+02   3.1492000e+00   2.7923968e+02   8.6714710e+00   3.1927194e+02   1.1115342e+01   3.0878710e+02   2.9843484e+01   3.3781581e+02   4.3847355e+00   2.5828097e+02   4.0127845e+01   2.7444581e+02   1.5382400e+01   2.3421871e+02   1.9473794e+01   3.3181065e+02   1.0568934e+02   2.8642871e+02   4.7847355e+00   2.5231226e+02   2.6249858e+01   4.8454710e+02  -3.3831226e+00   2.6662871e+02   2.8451316e+01   2.0179742e+02   1.3829806e+00   3.0479032e+02   2.8901613e+01   5.0926710e+02   1.6493471e+01   2.5351000e+02   3.6112426e+01   3.2244387e+02   1.9607716e+01   6.6568355e+02   2.1148865e+01   3.2901548e+02   6.2474710e+00   2.5988903e+02   4.0699523e+01   2.9785419e+02   2.2434890e+01   2.5478742e+02   1.5572813e+01   4.8949355e+02   1.4955677e+01   2.9735419e+02  -9.3381935e-01   2.7757581e+02   3.3557484e+01   2.6174742e+02   1.3979561e+01   4.7365742e+02   2.1274503e+01   2.6532161e+02   9.6681419e+00   4.2069000e+02   1.1787448e+02   2.2812129e+02   1.3357965e+02   2.7503935e+02  -1.6509923e+01   2.0596032e+02   8.5028516e+00   4.7804613e+02  -6.2304645e+00   3.7496613e+02   1.8854000e+01   2.6881871e+02  -6.0896903e+00   2.4847129e+02   5.2822968e+00   3.2731226e+02   1.0819535e+01   2.1816387e+02   9.5926968e+00   5.5430645e+01   1.3471394e+02   1.9666871e+02   1.4560052e+01   3.0677258e+02   4.5327097e+00   3.2803323e+02   7.3766968e+00   1.8234387e+02   5.2246039e+01   6.7593548e+01   1.1049123e+02   5.9659355e+01   2.0716951e+02   3.5911871e+02  -4.0852903e-01   2.6374290e+02  -1.8152387e+00   2.4810935e+02  -1.6977806e+00   2.6003484e+02   1.4472689e+02   2.4421065e+02  -1.9955561e+01   2.1881452e+02  -1.3100645e+01   2.9351097e+02   3.0802994e+01   5.3124290e+02   1.0856697e+01   2.2843742e+02   2.5072103e+01   4.2031806e+02   2.1597458e+01   1.8774903e+02   1.2620846e+02   2.3587161e+02  -2.1983600e+01   3.6428871e+02  -8.5032258e-02   2.5426194e+02   4.4974323e+00   2.2313806e+02   2.2764439e+01   2.7755258e+02   2.5555471e+01   2.0508839e+02   1.2051316e+01   2.0358194e+02   1.0889897e+01   7.5062581e+01   1.1557897e+01
   1.6798806e+02   2.0499354e+02   2.8852355e+02  -2.5860774e+00   2.3891871e+02   5.6781161e+00   3.2380710e+02  -1.8574710e+00   3.3604548e+02   1.1208942e+01   2.3415387e+02   3.3653819e+01   1.1134677e+02   1.3074484e+02   4.7374226e+02  -1.9147768e+01   3.5165129e+02  -8.7692000e+00   2.9199968e+02  -2.9932903e-01   3.3350194e+02   1.4069419e+00   3.4197710e+02  -8.1171613e-01   2.9929581e+02   1.2076335e+01   2.6004097e+02   1.8417045e+01   1.9959581e+02   1.4561040e+02   2.2549871e+02   1.5221394e+01   3.2353065e+02   1.1135174e+02   3.1018871e+02   2.4883935e+01   2.6450226e+02   7.8946581e+00   5.0354710e+02   1.4426877e+01   2.8215871e+02   3.1738916e+01   2.2394742e+02   2.1309806e+00   3.3303032e+02   2.0982413e+01   5.1535710e+02   1.8436271e+01   2.8956000e+02   1.2028426e+01   3.8291387e+02   4.2490116e+01   6.8330355e+02   1.4839265e+01   4.1168548e+02   2.5783871e+01   3.1845903e+02   7.4533923e+01   2.4228419e+02   1.8210490e+01   2.2269742e+02   9.8600129e+00   5.1706355e+02   3.3080077e+01   2.3977419e+02   1.6225806e+00   2.9729581e+02   3.1599884e+01   2.6751742e+02   2.2567961e+01   3.7818742e+02   7.2321032e+00   2.6456161e+02   5.9689419e+00   3.8107000e+02   1.0747408e+02   1.9869129e+02   1.3774405e+02   3.1845935e+02  -2.5535226e+00   2.2162032e+02   1.7390052e+01   5.8623613e+02   1.1684335e+01   3.5176613e+02  -5.7000000e-01   2.3919871e+02   1.9279910e+01   2.7261129e+02   9.2010968e+00   3.0722226e+02   2.2466735e+01   2.0883387e+02  -2.6609032e+00   5.3140645e+01   1.3713714e+02   2.0457871e+02   1.9167252e+01   3.1853258e+02   1.3261910e+01   3.3003323e+02   1.5026697e+01   1.9744387e+02   6.3038039e+01   6.9023548e+01   9.6856826e+01   4.8369355e+01   2.1088271e+02   3.3697871e+02   2.1932671e+01   2.7098290e+02   1.7465561e+01   2.4791935e+02   1.0747419e+01   2.4284484e+02   1.3100209e+02   2.3979065e+02  -7.7419613e+00   2.3167452e+02  -3.6494452e+00   3.0298097e+02   6.3753935e+00   4.8038290e+02   1.3115497e+01   2.4833742e+02  -8.9989677e-01   4.2655806e+02   4.4282581e+00   2.0164903e+02   1.2409646e+02   2.0844161e+02  -7.0792000e+00   3.5437871e+02   1.6087768e+01   2.9397194e+02   1.8520632e+01   2.2075806e+02   7.1954839e+01   2.7403258e+02   2.2317071e+01   2.4384839e+02   3.4570516e+01   1.9916194e+02  -1.4516503e+01   1.3396258e+02   1.8605897e+01
   1.6803806e+02   1.7260954e+02   3.1028355e+02  -5.2268774e+00   2.8671871e+02   7.7041161e+00   3.8947710e+02  -2.2631071e+01   3.1918548e+02  -9.8222581e+00   2.7553387e+02   8.6334194e+00   1.2215677e+02   1.1822004e+02   4.6055226e+02   1.3997432e+01   3.8641129e+02  -1.0590000e+01   3.2147968e+02   3.4227097e-01   2.7946194e+02   1.6440142e+01   2.4087710e+02   8.1762839e+00   2.6419581e+02   2.1314335e+01   2.8304097e+02   1.6957045e+01   2.1459581e+02   1.3926040e+02   2.1273871e+02   1.1712194e+01   3.2648065e+02   1.1816574e+02   2.9637871e+02   1.1988735e+01   2.4550226e+02   2.9794658e+01   4.8692710e+02   1.2236477e+01   2.8329871e+02   3.3737716e+01   2.1675742e+02  -3.8638194e+00   3.1693032e+02   2.8360413e+01   5.0711710e+02   2.4565471e+01   2.7751000e+02   2.3332426e+01   3.4191387e+02   1.0910116e+01   6.5868355e+02   2.9948865e+01   4.4254548e+02   9.6950710e+00   3.0984903e+02   3.4932723e+01   2.2585419e+02   3.3384890e+01   2.2607742e+02   3.2869613e+01   4.5444355e+02   8.6696774e+00   2.2992419e+02   2.0930581e+01   3.0152581e+02   1.2311484e+01   2.1170742e+02   6.4127613e+00   3.9686742e+02   1.2947703e+01   2.7428161e+02   2.1091342e+01   3.9641000e+02   1.5981688e+02   1.6307129e+02   1.5430365e+02   2.6836935e+02  -1.1876323e+01   2.2724032e+02   2.6504516e+00   5.7608613e+02   6.6863355e+00   3.6124613e+02  -1.2138400e+01   2.3000871e+02   1.6345110e+01   2.7333129e+02   9.7134968e+00   2.4979226e+02   2.1161135e+01   2.2735387e+02   1.0097497e+01   4.2050645e+01   1.3140434e+02   1.8371871e+02   1.2786052e+01   3.7629258e+02   6.9211097e+00   2.9426323e+02   1.4078297e+01   2.4863387e+02   1.4485284e+02   8.2923548e+01   1.1431483e+02   6.0089355e+01   2.3937511e+02   3.4683871e+02  -1.4261290e+00   2.4889290e+02  -1.5007239e+01   2.9263935e+02   1.4499819e+01   2.9889484e+02   1.7089809e+02   2.5469065e+02  -4.3139613e+00   1.9152452e+02   1.1652555e+01   3.0265097e+02   9.3517935e+00   3.5610290e+02   2.3677897e+01   2.8433742e+02   2.4260103e+01   3.6031806e+02   7.7274581e+00   1.8097903e+02   1.3084006e+02   2.5901161e+02  -1.4364800e+01   2.9361871e+02   7.8085677e+00   3.0250194e+02   9.8782323e+00   2.3470806e+02   6.6508839e+01   2.9475258e+02  -1.1340529e+01   2.4565839e+02   1.4465716e+01   3.0992194e+02  -1.4467303e+01   1.7715258e+02   6.7706968e+00
   2.6879806e+02   7.9168735e+01   3.1161355e+02   1.1286723e+01   2.7986871e+02   1.2972116e+01   3.7928710e+02  -1.2195871e+01   3.3085548e+02   8.1414194e-01   2.4705387e+02  -8.4281806e+00   1.1943677e+02   1.2433764e+02   5.0279226e+02   2.7182323e+00   3.0860129e+02   7.3948000e+00   2.5528968e+02  -7.1725290e+00   2.9631194e+02  -2.6178581e+00   3.2449710e+02   1.0206684e+01   3.0310581e+02   2.4581535e+01   2.4994097e+02   2.0085045e+01   1.9544581e+02   1.4089240e+02   2.5092871e+02   1.7086994e+01   3.1991065e+02   1.0931134e+02   2.7847871e+02   1.9380735e+01   2.5284226e+02   8.8774581e+00   5.1359710e+02  -7.5171226e+00   2.9800871e+02   3.9610916e+01   2.2732742e+02  -2.6094194e+00   3.7855032e+02   1.2480813e+01   5.1626710e+02   1.2553471e+01   2.9051000e+02   1.8912426e+01   3.3020387e+02   3.0746916e+01   6.6397355e+02   4.1456645e+00   4.2573548e+02   1.8469871e+01   2.8441903e+02   5.7447123e+01   2.0052419e+02   2.8221290e+01   2.2250742e+02   1.7535213e+01   4.6702355e+02   2.5473277e+01   2.8787419e+02   1.3724581e+01   2.9057581e+02   1.0377484e+01   2.2179742e+02   1.4375561e+01   3.7428742e+02   3.2594103e+01   2.6980161e+02  -4.0025806e-01   4.1593000e+02   1.4115528e+02   1.6916129e+02   1.4334645e+02   3.4117935e+02  -1.8421123e+01   2.3281032e+02   8.2485161e-01   6.4237613e+02   4.7131355e+00   3.5691613e+02  -5.3120000e+00   2.8300871e+02  -8.0848903e+00   2.4361129e+02  -4.3789032e+00   2.5017226e+02  -6.5792645e+00   2.3031387e+02  -8.9930323e-01   6.8330645e+01   1.7144194e+02   1.8961871e+02   1.4074052e+01   4.0686258e+02   1.0625510e+01   2.6012323e+02   5.0494968e+00   2.7077387e+02   9.7651639e+01   5.3073548e+01   1.4570283e+02   5.1279355e+01   2.4212991e+02   3.1106871e+02   8.5354710e+00   2.4617290e+02   8.8803613e+00   3.3177935e+02   1.0608619e+01   2.9084484e+02   1.7788209e+02   2.7769065e+02   7.7060387e+00   1.8790452e+02  -5.6278452e+00   3.0517097e+02   1.4060194e+01   3.7234290e+02  -2.8113032e+00   2.5200742e+02  -3.5334968e+00   3.9584806e+02   2.0745058e+01   1.6007903e+02   1.0742206e+02   2.2087161e+02   2.8764000e+00   3.4894871e+02   1.2522168e+01   3.0021194e+02   4.2514323e+00   2.4999806e+02   4.7955639e+01   3.1703258e+02   1.8257071e+01   2.3241839e+02  -9.4508387e-01   2.3930194e+02   7.4622968e+00   2.4182258e+02   2.3547097e+01
   2.8046806e+02   2.2751355e+00   3.0233355e+02   2.4091226e+00   2.8086871e+02   2.7921161e+00   4.0119710e+02   9.0132903e-01   3.1580548e+02  -1.3551858e+01   2.0238387e+02   4.1054194e+00   1.2186677e+02   1.2138324e+02   4.9031226e+02  -1.4733677e+00   3.5898129e+02   8.4144000e+00   2.9923968e+02  -8.2852903e-01   2.8027194e+02   2.1755342e+01   2.7178710e+02   1.8703484e+01   3.1038581e+02   3.5239135e+01   3.0118097e+02   1.4935845e+01   1.9387581e+02   1.0953800e+02   2.6340871e+02   1.7808594e+01   3.2905065e+02   1.3753014e+02   2.9347871e+02   1.1420735e+01   2.5293226e+02   1.0010258e+01   5.5006710e+02   4.6152774e+00   2.9667871e+02   4.4437316e+01   2.2870742e+02   3.0901806e+00   3.4289032e+02  -3.9963871e+00   5.4016710e+02   2.3541471e+01   2.2951000e+02   1.4124258e+00   3.1329387e+02   1.5479716e+01   6.5916355e+02   1.4010465e+01   3.6811548e+02  -1.2105290e+00   3.1617903e+02   6.3386323e+01   2.8204419e+02   2.5219690e+01   2.4802742e+02   1.0493613e+01   4.6940355e+02   3.3182877e+01   2.9615419e+02   1.5062181e+01   2.5791581e+02   3.0802839e+00   2.2817742e+02   1.0575161e+01   4.3675742e+02   1.3076503e+01   2.7613161e+02  -1.2246658e+01   3.7303000e+02   1.2239728e+02   1.9921129e+02   1.1837245e+02   2.7979935e+02  -7.7907226e+00   2.4015032e+02   1.2857652e+01   5.8670613e+02   2.9456735e+01   3.8681613e+02   3.2460000e+00   2.7672871e+02   1.7657510e+01   2.4485129e+02  -7.4281032e+00   2.8545226e+02   8.2083355e+00   2.1454387e+02  -3.1177032e+00   7.6760645e+01   1.9052754e+02   2.4123871e+02  -9.2455484e+00   4.2653258e+02   1.9190968e-01   2.4293323e+02   2.2754697e+01   3.0101387e+02   1.5985244e+02   7.4683548e+01   8.9594026e+01   6.4129355e+01   2.8686191e+02   2.9606871e+02  -1.2934529e+01   2.7594290e+02   4.1087613e+00   3.9353935e+02  -2.2821806e+00   2.8846484e+02   1.7602249e+02   2.6250065e+02  -4.7487613e+00   1.8071452e+02  -1.8432645e+01   3.1917097e+02   5.5601935e+00   3.6091290e+02  -4.4169032e+00   2.2729742e+02  -8.8366968e+00   3.6093806e+02   2.1347858e+01   1.6250903e+02   1.1622766e+02   2.0911161e+02  -3.1328000e+00   2.6433871e+02   7.6100968e+01   2.8473194e+02   9.4498323e+00   2.1042806e+02   6.1071239e+01   3.0003258e+02   1.6170710e+00   2.4513839e+02   8.7073161e+00   2.4697194e+02   1.6518697e+01   1.9344258e+02   1.9807497e+01
   2.6698806e+02   2.0235355e+00   2.6752355e+02  -1.8560774e+00   1.9505871e+02  -2.6230839e+00   3.8080710e+02  -4.9874710e+00   2.6590548e+02   2.3770142e+01   2.5076387e+02   2.2655019e+01   1.1138677e+02   1.1941164e+02   4.1979226e+02  -8.3617677e+00   3.0136129e+02   1.6544000e+01   2.6271968e+02   5.9030710e+00   2.7741194e+02   2.5934142e+01   3.0192710e+02   2.3152284e+01   3.4981581e+02   2.4844735e+01   2.7756097e+02   4.6354452e+00   1.9159581e+02   1.4568040e+02   2.3016871e+02   1.1697794e+01   3.4567065e+02   1.0563054e+02   2.9528871e+02   1.3885935e+01   2.5898226e+02  -1.5753742e+01   4.9959710e+02   2.6082877e+01   2.7334871e+02   2.3873716e+01   2.1460742e+02  -1.3551819e+01   3.1360032e+02   1.2626813e+01   5.0849710e+02   1.4935071e+01   2.9265000e+02   1.6781226e+01   2.7658387e+02  -2.2934839e+00   7.0606355e+02   2.4638465e+01   3.9430548e+02   6.9842710e+00   2.9026903e+02   4.0789123e+01   2.8480419e+02   1.7288890e+01   2.5888742e+02  -9.0851871e+00   4.4825355e+02   1.0064877e+01   2.7930419e+02   1.8600181e+01   2.3591581e+02   1.4602839e+00   2.2189742e+02   9.9375613e+00   3.8297742e+02   3.1008903e+01   2.7728161e+02   8.1913419e+00   3.9203000e+02   1.3264728e+02   1.6974129e+02   1.2763005e+02   3.5350935e+02   6.1624774e+00   1.9653032e+02   3.3472516e+00   5.9718613e+02   9.4783355e+00   3.1643613e+02   1.1396400e+01   2.5229871e+02   1.7519097e+00   2.4661129e+02  -1.9148903e+01   2.9302226e+02   1.1327355e+00   2.1235387e+02  -6.7925032e+00   5.6900645e+01   1.2021634e+02   2.0414871e+02   4.3416516e+00   3.8567258e+02   1.5650710e+01   2.4365323e+02   1.3597097e+01   2.6882387e+02   1.1080764e+02   1.1668355e+02   1.2218403e+02   7.4419355e+01   2.8284871e+02   3.0235871e+02  -7.2977290e+00   2.7132290e+02   1.9098361e+01   3.2615935e+02   4.6782194e+00   3.0775484e+02   1.8256929e+02   2.6783065e+02   1.7684839e+01   2.2224452e+02   2.3384955e+01   3.0636097e+02   2.9149935e+00   3.6819290e+02   1.9050697e+01   2.3924742e+02  -1.0132697e+01   2.8460806e+02  -2.1574194e-01   1.4402903e+02   1.2703606e+02   2.5611161e+02   4.3472000e+00   2.1666871e+02   1.1120457e+02   3.2073194e+02  -6.7016774e-01   2.3299806e+02   5.5735639e+01   3.0694258e+02   1.0304271e+01   2.4713839e+02   2.6877316e+01   2.9025194e+02   8.1562968e+00   1.7387258e+02  -1.0206903e+01
   2.7207806e+02   3.3763355e+00   3.1718355e+02   8.0811226e+00   2.4276871e+02   2.3890116e+01   3.8671710e+02  -1.0740271e+01   2.8690548e+02  -1.7198581e+00   2.5629387e+02   1.2122619e+01   1.1029677e+02   1.3387884e+02   4.4631226e+02  -1.2193368e+01   4.3084129e+02   1.1805600e+01   2.8552968e+02  -1.1351729e+01   2.9550194e+02   4.8769419e+00   2.5816710e+02   6.5308387e-01   3.1362581e+02   1.1219935e+01   3.0228097e+02   1.0177845e+01   2.0911581e+02   1.5341880e+02   2.4425871e+02   9.8105935e+00   3.7034065e+02   1.0494694e+02   2.9666871e+02   9.6553548e-01   2.4631226e+02   1.4449858e+01   5.2811710e+02   1.8991277e+01   2.6153871e+02   2.6058516e+01   2.3903742e+02   7.9737806e+00   3.1912032e+02   3.8235213e+01   5.3278710e+02   4.1371871e+01   3.3008000e+02   1.3696826e+01   3.1887387e+02   1.9273316e+01   7.6611355e+02   2.0884465e+01   4.6306548e+02   2.5623471e+01   3.1403903e+02   9.8027523e+01   2.7890419e+02   1.9140890e+01   2.9645742e+02   1.2959213e+01   4.4835355e+02   4.4576877e+01   2.5511419e+02   3.8445381e+01   2.5938581e+02   1.0152684e+01   2.3065742e+02   3.4756761e+01   5.3191742e+02   1.9883703e+01   3.3242161e+02   2.5390142e+01   3.5417000e+02   1.2505608e+02   1.7045129e+02   1.2452325e+02   3.6055935e+02   1.3508477e+01   2.5900032e+02  -6.8903484e+00   5.8018613e+02   8.1183355e+00   3.5219613e+02   2.4485600e+01   2.0567871e+02   2.4431510e+01   2.3709129e+02   2.6232697e+01   2.3255226e+02   2.3350335e+01   2.4245387e+02  -1.0630503e+01   1.5757065e+02   4.3022735e+01   2.3547871e+02  -3.6847484e+00   3.5686258e+02  -1.8449032e-01   2.7703323e+02  -2.8333032e+00   2.4249387e+02   9.7534039e+01   5.9973548e+01   1.3910083e+02   6.8989355e+01   2.3995311e+02   3.1368871e+02   1.3258710e+00   2.4841290e+02   9.4611613e+00   2.5396935e+02   1.2163419e+01   2.6213484e+02   1.5002889e+02   2.6264065e+02   2.8620039e+01   1.8548452e+02   1.5945755e+01   3.1879097e+02  -1.4594065e+00   3.8934290e+02   1.6386968e+00   2.0324742e+02  -1.0722697e+01   2.7331806e+02   1.5207458e+01   1.5812903e+02   1.1566806e+02   1.8254161e+02  -8.0572000e+00   2.3785871e+02   1.0597937e+02   2.9397194e+02   1.0906323e+00   1.9037806e+02   4.7725239e+01   3.0584258e+02   8.8222710e+00   2.3065839e+02   5.1457161e+00   2.5711194e+02  -7.5825032e+00   1.8063258e+02  -6.4770323e-01
   2.8184806e+02   6.1647355e+00   3.0590355e+02  -1.5464774e+00   3.1033871e+02   6.1045161e+00   3.0228710e+02  -1.7755871e+01   1.8375548e+02   4.0121419e+00   2.8395387e+02   8.7698194e+00   9.8346774e+01   1.4055484e+02   4.7664226e+02  -1.4289768e+01   4.4198129e+02   1.3294400e+01   3.1366968e+02   6.4470710e+00   2.7441194e+02   1.9174142e+01   3.4473710e+02   1.0397484e+01   3.2214581e+02  -4.1316645e+00   2.5756097e+02   1.8054452e+00   2.1225581e+02   1.6621760e+02   2.5987871e+02   4.9909935e+00   3.2167065e+02   1.3069054e+02   2.9204871e+02   3.3725135e+01   2.6226226e+02   9.5538581e+00   5.3711710e+02   2.0361277e+01   2.9696871e+02   5.6024116e+01   2.0698742e+02   1.2867781e+01   3.0184032e+02   3.9097613e+01   5.3926710e+02   3.3043471e+01   3.3756000e+02  -6.1157419e-01   3.1729387e+02   1.1639716e+01   6.5806355e+02   3.9758465e+01   4.4854548e+02   1.5785071e+01   1.9236903e+02   5.8101123e+01   2.3309419e+02   2.1615690e+01   2.5169742e+02   2.4200013e+01   3.5316355e+02   3.4320774e+00   2.3882419e+02   1.1128581e+01   2.0133581e+02   1.0036684e+01   2.4360742e+02  -6.6592387e+00   4.5060742e+02   2.4885032e+00   2.4799161e+02   4.1914542e+01   3.6484000e+02   1.2963248e+02   1.7878129e+02   1.3795685e+02   3.2874935e+02   6.1032774e+00   2.4567032e+02   1.9176052e+01   6.0308613e+02   2.1956335e+01   3.5472613e+02  -1.3526800e+01   2.3957871e+02  -3.0404903e+00   2.6138129e+02   3.0049497e+01   2.2888226e+02  -8.2660645e+00   2.2364387e+02   3.8742968e+00   1.5138065e+02   5.5417935e+01   2.7037871e+02   1.0093252e+01   3.7386258e+02   1.2875510e+01   3.1255323e+02   2.0855097e+01   2.1277387e+02   5.5001639e+01   7.9263548e+01   1.6479763e+02   6.5229355e+01   2.7296391e+02   3.3983871e+02   1.7513871e+01   2.2617290e+02   1.9240361e+01   2.6258935e+02  -3.7618065e-01   2.1818484e+02   1.2388489e+02   2.7774065e+02   6.1320387e+00   1.7348452e+02   1.7145755e+01   3.0084097e+02  -5.7834065e+00   4.3596290e+02  -8.0090323e-01   1.9400742e+02   6.6765032e+00   3.7041806e+02   2.9059458e+01   1.4650903e+02   9.7647665e+01   2.2187161e+02  -4.7236000e+00   2.6609871e+02   1.5387017e+02   2.9126194e+02   1.6017432e+01   2.0847806e+02   4.8037239e+01   2.5032258e+02  -3.4061290e+00   2.4770839e+02   1.5111716e+01   2.0516194e+02   4.1534968e+00   1.6930258e+02  -8.8130323e-01
   2.7769806e+02  -1.2543265e+01   2.8599355e+02   2.5263226e+00   2.8638871e+02   1.0210516e+01   2.9490710e+02  -2.5395471e+01   2.3280548e+02   4.3681419e+00   2.6210387e+02   1.2367819e+01   1.2381677e+02   1.1374724e+02   4.5845226e+02   8.8354323e+00   4.3726129e+02   1.2862000e+01   2.6299968e+02   1.5210671e+01   2.9512194e+02   5.6673419e+00   2.7649710e+02  -2.8633161e+00   3.4853581e+02  -9.5286452e-01   2.7509097e+02   4.0883045e+01   2.3002581e+02   1.6622600e+02   2.6187871e+02   1.4210994e+01   3.4115065e+02   9.8992142e+01   2.6533871e+02   1.6761935e+01   2.4084226e+02   1.7937458e+01   5.0697710e+02   9.1124774e+00   2.8296871e+02   3.1054116e+01   2.0856742e+02   1.6081381e+01   3.0646032e+02   4.3198013e+01   5.3940710e+02   1.8222271e+01   3.7032000e+02   3.1857626e+01   3.1472387e+02   1.2753161e+00   7.5911355e+02   2.4444645e+00   3.4249548e+02   1.2409071e+01   3.1112903e+02   4.6640323e+01   2.1047419e+02   9.6552903e+00   2.9869742e+02   1.8540013e+01   3.8121355e+02   3.4338077e+01   2.7777419e+02   1.9862581e+01   2.3200581e+02   6.4930839e+00   2.7589742e+02  -1.5912439e+01   4.4523742e+02   2.6448103e+01   2.4499161e+02  -3.4154581e+00   4.1184000e+02   1.2572248e+02   1.5859129e+02   1.1990205e+02   3.5026935e+02  -4.2238323e+01   1.9072032e+02  -1.0379484e+00   6.3604613e+02   1.6179535e+01   3.6157613e+02  -7.5948000e+00   2.1957871e+02   5.1295097e+00   2.7795129e+02   4.8738968e+00   3.1031226e+02   6.4953548e-01   2.1345387e+02   5.4994968e+00   1.3476065e+02   6.8797535e+01   2.0723871e+02   1.7814452e+01   3.7882258e+02  -6.5212903e+00   3.0055323e+02   1.0765097e+01   1.8230387e+02   5.0349239e+01   1.8102355e+02   1.1746683e+02   6.9369355e+01   2.4758271e+02   3.3292871e+02   2.4356671e+01   2.6741290e+02  -1.4108839e+01   2.3810935e+02   2.5342219e+01   2.2070484e+02   1.3468329e+02   2.8631065e+02   1.0164387e+00   1.9933452e+02  -5.3022452e+00   2.8936097e+02   1.3414994e+01   4.1486290e+02   5.6470968e+00   2.2252742e+02   1.4254903e+01   3.4860806e+02   7.4242581e+00   1.3774903e+02   1.1077846e+02   1.9049161e+02  -1.0543200e+01   2.7914871e+02   1.4348617e+02   3.1026194e+02  -1.2122568e+01   1.7918806e+02   5.8000439e+01   2.5484258e+02   2.4662271e+01   2.2913839e+02   2.3697316e+01   2.4835194e+02   1.3028297e+01   1.7649258e+02   6.9734968e+00
   2.7979806e+02  -2.6571265e+01   2.6633355e+02   3.4291226e+00   2.6033871e+02  -2.6554839e+00   3.7476710e+02  -1.1124271e+01   3.0471548e+02   4.9953419e+00   2.4981387e+02   1.7731019e+01   1.0986677e+02   1.1091324e+02   4.5660226e+02  -1.9536568e+01   4.2431129e+02  -4.3200000e-01   2.9147968e+02   1.5122271e+01   3.0722194e+02   7.1693419e+00   3.2645710e+02   8.9998839e+00   3.3400581e+02  -8.4604645e+00   2.9480097e+02   1.0686245e+01   2.1649581e+02   1.4282840e+02   2.6025871e+02   1.5680594e+01   3.0286065e+02   1.3662534e+02   3.2590871e+02   2.3536335e+01   2.4903226e+02   1.8562258e+01   4.8444710e+02   1.1914877e+01   3.0891871e+02   2.3648116e+01   2.1151742e+02  -9.9646194e+00   2.8374032e+02   2.1685613e+01   4.6092710e+02   2.9790671e+01   3.9365000e+02   1.7181226e+01   3.2915387e+02   1.0450916e+01   7.2687355e+02   3.5113665e+01   3.5373548e+02   1.1889871e+01   3.2722903e+02   1.1072323e+01   2.4504419e+02   2.3699690e+01   2.7573742e+02   1.5896813e+01   3.9825355e+02   2.0634877e+01   2.8363419e+02   9.3537806e+00   2.7081581e+02   1.0958284e+01   2.5108742e+02   1.6792361e+01   4.9339742e+02   3.5695303e+01   2.3656161e+02   5.4889419e+00   3.7207000e+02   1.3109408e+02   1.7316129e+02   1.3311645e+02   2.8283935e+02  -1.8753923e+01   2.0976032e+02   1.0198852e+01   6.4808613e+02   3.2163355e+00   3.7824613e+02   2.0216000e+00   2.5048871e+02  -8.6732903e+00   2.3128129e+02   1.4177497e+01   2.9779226e+02   3.5611355e+00   2.1021387e+02   2.3948697e+01   6.5950645e+01   1.6739234e+02   2.9533871e+02   1.1096452e+01   3.5072258e+02   1.8686710e+01   3.5512323e+02   2.0399497e+01   1.8777387e+02   3.3191639e+01   9.6113548e+01   1.3449963e+02   8.7279355e+01   2.5543991e+02   3.3592871e+02   1.6667097e-01   3.1979290e+02   1.9180761e+01   2.3730935e+02  -2.3780645e-02   2.1546484e+02   1.1805249e+02   2.9141065e+02   5.7484387e+00   2.1233452e+02   2.3177548e+00   3.2108097e+02   1.8167394e+01   3.9700290e+02   6.1258968e+00   2.0105742e+02   5.1125032e+00   3.2564806e+02   3.5311058e+01   1.3283903e+02   8.9221265e+01   2.2297161e+02  -2.0331600e+01   3.0114871e+02   1.3020617e+02   3.3707194e+02   6.8326323e+00   2.0175806e+02   4.9284839e+01   2.6041258e+02   2.8646671e+01   2.1927839e+02   1.7626116e+01   2.4906194e+02   1.4971497e+01   1.7134258e+02   1.2615497e+01
   2.8550806e+02   3.0219355e+00   2.9780355e+02   1.4581523e+01   3.0529871e+02  -1.1012284e+01   3.2942710e+02  -1.0967071e+01   2.8742548e+02  -6.3314581e+00   2.6257387e+02   5.8602194e+00   1.3062677e+02   1.4054244e+02   4.8726226e+02  -5.7093677e+00   4.6088129e+02  -1.1787600e+01   2.9733968e+02  -1.9396529e+01   2.9684194e+02   1.4769742e+01   3.3297710e+02   1.5908284e+01   3.0505581e+02   2.3355355e+00   2.8509097e+02   2.8033045e+01   2.1563581e+02   1.4827720e+02   2.4221871e+02  -6.9262065e+00   3.0900065e+02   1.0842414e+02   2.9813871e+02   4.5179355e+00   2.3517226e+02   8.2410581e+00   5.2568710e+02   2.2045677e+01   2.9800871e+02   4.3280916e+01   2.2794742e+02   4.0009806e+00   2.5441032e+02   1.6842013e+01   4.8468710e+02   2.5129871e+01   3.2379000e+02  -1.7997419e-01   3.5320387e+02   2.5096916e+01   6.8992355e+02   2.9599665e+01   3.3768548e+02   1.5538710e+00   2.7598903e+02   4.0411523e+01   2.6780419e+02   1.3738890e+01   2.4659742e+02  -4.8119871e+00   4.4744355e+02   1.5559677e+01   4.7773419e+02   1.1485781e+01   2.6767581e+02  -4.2205161e+00   2.6870742e+02  -5.4272387e+00   4.0975742e+02   3.1016503e+01   2.7537161e+02   3.9244142e+01   3.5145000e+02   1.4570368e+02   1.4650129e+02   1.2705925e+02   3.0907935e+02  -3.4731226e+00   1.9910032e+02   5.8616516e+00   5.8166613e+02   3.2049935e+01   3.6253613e+02   1.4684000e+00   1.8929871e+02  -1.0728090e+01   2.5704129e+02   1.2926697e+01   2.4231226e+02  -7.9104645e+00   2.1321387e+02  -4.8130323e-01   6.6900645e+01   1.5041634e+02   2.4937871e+02   1.8293252e+01   3.3177258e+02  -2.4172903e+00   3.7169323e+02   2.0263897e+01   1.6982387e+02   4.0727639e+01   7.6873548e+01   1.0617883e+02   5.1279355e+01   2.7817991e+02   3.3830871e+02   1.3062710e+00   3.1527290e+02   2.7442361e+01   2.4615935e+02   1.2988219e+01   2.2389484e+02   1.1870809e+02   2.7998065e+02   1.2612839e+01   2.1095452e+02   8.2381548e+00   3.3622097e+02   2.4761935e+00   4.4543290e+02   3.6814968e+00   1.8052742e+02  -9.5750968e+00   3.3103806e+02  -1.1701419e+00   1.7369903e+02   1.0014246e+02   2.2873161e+02   6.2760000e-01   3.1652871e+02   1.1506577e+02   2.9745194e+02  -4.5677677e+00   1.9970806e+02   3.3778839e+01   2.4084258e+02  -4.3177290e+00   2.3665839e+02   2.8385716e+01   1.9735194e+02   1.1678297e+01   1.7534258e+02   6.0654968e+00
   2.7846806e+02   2.0625135e+01   2.9890355e+02   1.5633523e+01   2.8581871e+02   5.6361161e+00   3.6452710e+02  -1.1585071e+01   3.1542548e+02   1.8908542e+01   2.6124387e+02   3.7266194e+00   1.4138677e+02   1.1249164e+02   4.7241226e+02  -5.7613677e+00   4.0165129e+02   8.6608000e+00   2.9442968e+02   7.1762710e+00   2.9503194e+02   1.0574542e+01   3.5007710e+02   1.2060284e+01   3.5705581e+02   1.6265535e+01   2.8352097e+02   3.3398645e+01   2.5259581e+02   1.5022040e+02   2.6264871e+02   6.6293935e+00   3.3691065e+02   1.3209134e+02   2.8099871e+02   1.8459135e+01   2.4445226e+02   1.3548658e+01   5.5449710e+02   6.4508774e+00   3.2038871e+02   3.2110516e+01   1.9894742e+02  -4.0090194e+00   2.7927032e+02   1.1233213e+01   4.7059710e+02   4.5967071e+01   3.8518000e+02   1.7688258e+00   3.0596387e+02   5.3061161e+00   6.5302355e+02   1.5121665e+01   3.4220548e+02  -9.0477290e+00   3.2979903e+02   4.3916723e+01   2.4709419e+02   1.4305690e+01   2.6107742e+02   1.3549613e+01   4.7097355e+02   1.9247277e+01   2.8682419e+02   1.1188581e+01   2.9543581e+02  -1.3413161e+00   2.9398742e+02  -1.1196387e+00   4.6907742e+02   1.8640903e+01   2.7251161e+02   2.0142942e+01   3.5422000e+02   1.7076208e+02   2.7069129e+02   1.4712405e+02   3.0183935e+02   1.1396077e+01   2.1015032e+02   5.2576516e+00   6.1928613e+02   1.4370335e+01   3.4319613e+02  -9.7944000e+00   2.8719871e+02   2.8990968e-01   2.5938129e+02  -1.9805032e+00   2.5679226e+02   1.3171135e+01   2.1735387e+02  -7.4325032e+00   3.9760645e+01   1.5629754e+02   2.4347871e+02   1.5055252e+01   3.7667258e+02   2.5890710e+01   3.3307323e+02   2.2534968e+00   1.9963387e+02   6.5772839e+01   1.0792355e+02   1.1531483e+02   5.8229355e+01   2.7257391e+02   3.1768871e+02   2.5575871e+01   3.0303290e+02   1.7941561e+01   2.4415935e+02   1.1568219e+01   2.4337484e+02   1.1214969e+02   2.4736065e+02   1.3082439e+01   1.9076452e+02  -6.5766452e+00   2.8970097e+02   6.6277935e+00   4.8710290e+02  -1.7562103e+01   2.0143742e+02  -1.7867897e+01   3.2112806e+02  -8.7073419e+00   1.5045903e+02   1.1343166e+02   2.2892161e+02  -8.2376000e+00   2.1771871e+02   1.1526057e+02   3.1340194e+02   6.9162323e+00   1.9742806e+02   5.8541239e+01   2.5955258e+02   1.1565471e+01   2.2927839e+02   2.7256116e+01   2.1939194e+02   1.8295097e+01   1.7553258e+02   2.5702968e+00
   2.8760806e+02   6.5139355e+00   3.1323355e+02   1.6057123e+01   2.6710871e+02  -3.8670839e+00   4.0847710e+02   6.4689290e+00   3.3028548e+02   1.7049742e+01   2.3319387e+02   8.3061935e-01   1.1029677e+02   1.1678884e+02   4.6674226e+02  -1.4067768e+01   4.7622129e+02  -3.6848000e+00   2.8599968e+02  -2.7629329e+01   2.8969194e+02   3.4817419e+00   2.7811710e+02   2.8777084e+01   3.5353581e+02   2.1127135e+01   2.9737097e+02  -8.9935484e-01   2.2992581e+02   1.4965400e+02   1.7202871e+02   1.1589935e+00   3.3229065e+02   1.2756094e+02   3.0709871e+02  -3.2888645e+00   2.4960226e+02  -2.5733419e+00   4.8883710e+02  -7.7632258e-01   2.9272871e+02   4.4603316e+01   2.1679742e+02   2.1802981e+01   2.7284032e+02   1.9507613e+01   4.8245710e+02   3.0588271e+01   3.2108000e+02   3.5068258e+00   3.3210387e+02   6.6449161e+00   6.7668355e+02   5.6558865e+01   3.3701548e+02   2.1517471e+01   3.3374903e+02   4.9310723e+01   1.9209419e+02   2.2935690e+01   2.6845742e+02   4.7192129e+00   5.0192355e+02  -6.2287226e+00   2.5858419e+02   3.6827781e+01   3.0838581e+02   3.3326839e+00   2.9427742e+02   3.1471613e+00   4.0486742e+02  -4.3722968e+00   2.6337161e+02   1.1874142e+01   4.1850000e+02   1.3894968e+02   2.3731129e+02   1.5060445e+02   3.3203935e+02   1.2007742e-01   2.1872032e+02  -7.2779484e+00   6.5108613e+02  -5.0236645e+00   3.3610613e+02   5.8228000e+00   2.5405871e+02   9.6111097e+00   2.4457129e+02  -4.1757032e+00   2.2960226e+02   1.2206335e+01   2.6635387e+02   6.5474968e+00   6.4950645e+01   1.4571234e+02   2.0380871e+02   1.6708852e+01   3.8482258e+02   1.8188710e+01   3.2465323e+02   2.5970968e+00   1.7234387e+02   5.5856039e+01   5.6873548e+01   1.3425883e+02   5.7939355e+01   1.9135711e+02   3.3035871e+02   1.6422271e+01   2.8451290e+02   5.2316129e-01   2.8287935e+02   6.9006194e+00   2.4422484e+02   1.4161169e+02   2.9202065e+02   7.6996387e+00   2.7071452e+02   2.2735484e-01   3.1870097e+02   6.7877935e+00   4.5438290e+02   9.3454968e+00   2.2943742e+02  -3.7278968e+00   3.3126806e+02   1.5911458e+01   1.8764903e+02   1.2516646e+02   2.1678161e+02  -1.2664000e+00   2.7547871e+02   1.3682977e+02   2.3488194e+02  -3.0921677e+00   1.9275806e+02   7.8624839e+01   2.7770258e+02   2.8834710e+00   2.2627839e+02   9.5461161e+00   1.9120194e+02   3.6410297e+01   2.3173258e+02   3.1242968e+00
   3.0674806e+02  -1.1572645e+00   2.9971355e+02  -5.8112774e+00   2.7076871e+02   5.7501161e+00   3.7652710e+02  -7.2150710e+00   3.1432548e+02   1.0566542e+01   2.1491387e+02   1.5813019e+01   1.1910677e+02   9.9984039e+01   4.7131226e+02   1.6166323e+00   3.8855129e+02   2.5688000e+00   3.0566968e+02   2.4670710e+00   2.5436194e+02   9.8281419e+00   3.4445710e+02  -1.8201161e+00   3.7819581e+02   1.5194335e+01   2.5356097e+02  -4.2045548e+00   2.1987581e+02   1.5612800e+02   2.3973871e+02  -3.2578065e+00   2.6086065e+02   1.4836534e+02   2.7566871e+02   1.5175535e+01   2.5903226e+02  -8.3277419e+00   5.0225710e+02   8.7200774e+00   2.8267871e+02   2.8167316e+01   2.1146742e+02   1.5593806e+00   3.1341032e+02   1.6552013e+01   4.7883710e+02   1.4637871e+01   3.7132000e+02   1.3017626e+01   3.7820387e+02   1.8576916e+01   8.1854355e+02   1.1600645e+00   4.6197548e+02   1.7570671e+01   3.4455903e+02   5.4825923e+01   2.4428419e+02   2.7810490e+01   1.9226742e+02   1.9484413e+01   5.0430355e+02   3.8390877e+01   2.5001419e+02   2.5613381e+01   2.6943581e+02   1.6118684e+01   2.8974742e+02   7.8395613e+00   3.6670742e+02   3.4040503e+01   2.5699161e+02   2.8194542e+01   3.0003000e+02   1.2919728e+02   2.2316129e+02   1.5345645e+02   3.4550935e+02  -4.5577523e+01   2.0400032e+02   2.8659652e+01   6.1851613e+02   4.7219355e+00   3.2534613e+02   2.5443600e+01   2.7615871e+02  -1.5056890e+01   2.3866129e+02   1.1207097e+01   2.8322226e+02  -1.6132645e+00   2.4273387e+02  -6.5290323e-01   5.0140645e+01   1.6504714e+02   1.9266871e+02  -9.7994839e-01   4.0758258e+02   1.4517910e+01   3.1950323e+02   8.4390968e+00   1.6534387e+02   4.6036039e+01   7.7073548e+01   9.8352826e+01   5.3369355e+01   2.0920271e+02   3.2797871e+02   1.4842671e+01   2.9427290e+02   3.2623613e+00   2.7963935e+02   2.2159819e+01   2.9460484e+02   8.8151290e+01   2.8517065e+02  -1.5562361e+01   2.8410452e+02   1.4156155e+01   3.2060097e+02  -8.7442065e+00   4.6653290e+02   1.8463497e+01   2.5814742e+02  -1.6924697e+01   2.7569806e+02   1.4737058e+01   1.7726903e+02   1.2223686e+02   1.9921161e+02   5.0392000e+00   3.2785871e+02   1.0511937e+02   2.5202194e+02   2.4586632e+01   2.2604806e+02   5.7631639e+01   2.8384258e+02  -2.2772903e-01   2.3479839e+02   1.2624516e+01   1.7730194e+02   8.6092297e+01   1.6092258e+02   2.8549097e+01
   2.9236806e+02   6.0431355e+00   2.5428355e+02  -1.3316877e+01   2.6181871e+02   1.4126116e+01   4.0595710e+02  -5.4294710e+00   3.6309548e+02   6.6149419e+00   2.0105387e+02   5.4918194e+00   1.2872677e+02   1.2031444e+02   4.8755226e+02  -1.3492568e+01   3.3874129e+02   7.9836000e+00   2.8309968e+02  -5.2073290e+00   2.6998194e+02   2.5438542e+01   3.9583710e+02   2.1359484e+01   3.2429581e+02   9.7463355e+00   2.7890097e+02   2.3618245e+01   1.9825581e+02   1.6452760e+02   2.5806871e+02   3.7057935e+00   2.9681065e+02   1.1729934e+02   3.0023871e+02   5.9699355e+00   2.8136226e+02   2.2215858e+01   5.4854710e+02   2.2926877e+01   3.1024871e+02   3.8111716e+01   1.9818742e+02   5.5717806e+00   3.2465032e+02   1.3792813e+01   4.5678710e+02   1.4451871e+01   3.5894000e+02   1.4678026e+01   3.4125387e+02   2.1962916e+01   6.8830355e+02   2.6149265e+01   4.6211548e+02   1.5599471e+01   3.5655903e+02   4.7345923e+01   1.9713419e+02   1.5962490e+01   2.2635742e+02  -1.2927871e+00   4.8302355e+02   4.0573277e+01   2.5949419e+02  -6.2501935e-01   2.3448581e+02  -9.9453161e+00   3.1189742e+02   1.7375613e+00   4.4397742e+02   2.0278903e+01   2.6394161e+02   1.3488542e+01   4.0545000e+02   1.3399368e+02   1.7021129e+02   1.2611245e+02   3.4426935e+02  -1.4098323e+01   1.7224032e+02   5.0451613e-02   6.2732613e+02  -5.5286452e-01   3.6981613e+02   1.8266000e+01   2.4576871e+02  -6.1056903e+00   2.5457129e+02   1.3934297e+01   2.7193226e+02   1.0149935e+01   3.0097387e+02   1.9678968e+00   6.0430645e+01   1.7374394e+02   1.9142871e+02   4.3092516e+00   3.8020258e+02   2.5228310e+01   2.9436323e+02   3.1602968e+00   2.0444387e+02   6.1388039e+01   5.7213548e+01   8.9131626e+01   5.7229355e+01   2.4760391e+02   3.2421871e+02   1.5003471e+01   2.5160290e+02   1.2059613e+00   3.6315935e+02  -4.4717806e+00   2.8437484e+02   1.6515969e+02   2.4902065e+02  -2.3620361e+01   2.7338452e+02   1.4243755e+01   3.0717097e+02   8.0901935e+00   4.5619290e+02   2.9106968e+00   2.9548742e+02   2.6328103e+01   3.6536806e+02   1.2703458e+01   1.6702903e+02   1.5010606e+02   2.3516161e+02   6.9232000e+00   2.7118871e+02   9.1552968e+01   2.8040194e+02  -2.9737677e+00   2.2332806e+02   5.2749239e+01   2.9117258e+02   5.6587097e-01   2.7227839e+02  -5.0838839e+00   1.6573194e+02   1.1420790e+02   1.9325258e+02   1.9822697e+01
   2.8541806e+02   3.7891355e+00   2.4933355e+02  -7.2608774e+00   3.2038871e+02   2.5405161e+00   3.4904710e+02  -1.7536671e+01   3.1275548e+02   1.2932142e+01   2.5010387e+02  -1.8902181e+01   1.0891677e+02   1.3417924e+02   4.9760226e+02   1.3223432e+01   3.5269129e+02   1.9337600e+01   2.9185968e+02   1.1521871e+01   3.3398194e+02   2.1128542e+01   2.4049710e+02   2.8396684e+01   3.1938581e+02   3.9049135e+01   2.5252097e+02   6.5886452e+00   2.1125581e+02   1.3900760e+02   2.4925871e+02   3.0790594e+01   3.3510065e+02   1.4061614e+02   2.9742871e+02   2.2194735e+01   2.6660226e+02   1.2206658e+01   5.1892710e+02   3.3676477e+01   2.4281871e+02   4.1166116e+01   2.1175742e+02   1.0106181e+01   3.0650032e+02  -1.7551871e+00   4.7749710e+02   1.8415071e+01   2.9413000e+02   2.7862826e+01   3.5648387e+02   3.0024516e+01   7.5802355e+02  -1.1883355e+00   4.2154548e+02   6.2250710e+00   2.4422903e+02   4.2612323e+01   2.9971419e+02   2.2236090e+01   2.2545742e+02  -3.0307871e+00   5.0268355e+02   1.7380477e+01   2.7377419e+02  -1.4741935e-01   2.8681581e+02   4.8182839e+00   3.2365742e+02   8.7467613e+00   5.2512742e+02   1.7216903e+01   2.5285161e+02   1.4475742e+01   3.3960000e+02   1.1860168e+02   2.4055129e+02   1.2877525e+02   3.5217935e+02  -2.2771123e+01   2.4372032e+02   8.8620516e+00   6.1580613e+02   2.8268735e+01   3.7134613e+02  -7.6564000e+00   2.5086871e+02   6.1063097e+00   2.6952129e+02   6.8282968e+00   2.6269226e+02   8.4191355e+00   2.6731387e+02   1.6570697e+01   5.9950645e+01   1.4716234e+02   1.5666871e+02  -5.1994839e-01   4.2224258e+02   2.7055110e+01   2.4784323e+02   1.3361897e+01   2.1811387e+02   7.9524439e+01   6.5923548e+01   8.0484826e+01   6.3849355e+01   2.7269431e+02   3.3621871e+02   8.4734710e+00   2.3417290e+02  -5.4996387e+00   2.7091935e+02   1.0477419e+01   2.7622484e+02   1.6614169e+02   2.5269065e+02  -3.7739613e+00   2.2538452e+02   6.9437548e+00   3.1574097e+02   2.3644594e+01   3.2338290e+02  -1.1364503e+01   2.3595742e+02   7.4205032e+00   2.7384806e+02   5.5950581e+00   1.8521903e+02   1.1722086e+02   2.0582161e+02  -9.4396000e+00   2.2852871e+02   8.5395768e+01   2.6669194e+02   2.1413032e+01   2.3523806e+02   5.1136439e+01   2.9436258e+02   1.3310671e+01   2.5951839e+02   4.0746916e+01   1.8187194e+02   1.3329670e+02   2.0992258e+02   1.0099097e+01
   3.1512806e+02  -9.0676645e+00   2.6013355e+02   2.7645123e+01   3.2395871e+02   2.2344916e+01   3.7804710e+02   1.9183329e+01   3.2847548e+02  -4.7054581e+00   2.2619387e+02  -6.2793806e+00   1.1867677e+02   1.1311844e+02   5.1079226e+02   1.1318232e+01   4.1922129e+02   4.1152000e+00   3.0376968e+02   6.8990710e+00   2.9665194e+02   2.3874942e+01   2.1949710e+02  -1.7733161e+00   3.0500581e+02   2.1429535e+01   2.7294097e+02   1.0285045e+01   1.2240581e+02   1.6106560e+02   2.6102871e+02   3.0618994e+01   3.1934065e+02   1.4202694e+02   3.1928871e+02  -1.1604065e+01   2.4441226e+02   1.9071858e+01   5.2806710e+02   1.6045277e+01   2.7615871e+02   2.9308916e+01   2.1651742e+02   2.0825381e+01   3.0698032e+02   4.2686413e+01   4.9930710e+02   2.1902710e+00   3.3056000e+02   6.3684258e+00   3.2772387e+02   1.5905316e+01   6.3649355e+02   1.1484065e+01   4.2449548e+02   1.7990710e+00   3.3645903e+02   2.9539226e+00   2.9690419e+02   3.3410890e+01   2.3421742e+02   3.0028413e+01   4.9254355e+02   1.4381677e+01   3.0673419e+02   2.3695781e+01   2.4462581e+02   3.6333484e+01   2.9784742e+02   1.2481561e+01   4.0612742e+02   2.2046903e+01   2.3618161e+02   1.5089342e+01   3.7469000e+02   1.2426448e+02   1.7512129e+02   1.3795965e+02   3.2441935e+02   4.9196774e+00   2.0086032e+02   9.8108516e+00   5.8608613e+02   1.5216335e+01   3.6481613e+02   4.0056000e+01   2.2400871e+02  -3.7448903e+00   2.8066129e+02   8.9370968e+00   3.2779226e+02   1.0781135e+01   2.5692387e+02  -4.7381032e+00   4.2570645e+01   1.2931274e+02   1.8147871e+02   2.1345252e+01   3.9148258e+02   4.1859097e+00   2.8936323e+02  -4.7970323e-01   2.1501387e+02   8.4822439e+01   1.2559355e+02   8.8571226e+01   5.9369355e+01   2.2633271e+02   3.1783871e+02   8.9438710e+00   2.6613290e+02  -6.4864387e+00   2.9225935e+02  -2.8997806e+00   2.8413484e+02   1.4836889e+02   2.5598065e+02   6.6328387e+00   2.8857452e+02   1.5748555e+01   2.9941097e+02  -1.6619006e+01   3.5167290e+02   2.5322297e+01   2.3814742e+02   4.1453032e+00   2.9922806e+02   2.0084658e+01   1.7069903e+02   1.1466246e+02   2.0140161e+02  -8.4160000e+00   2.3690871e+02   1.3039537e+02   2.6888194e+02   3.2878323e+00   2.0213806e+02   7.1734439e+01   3.0365258e+02  -2.5325290e+00   2.2860839e+02   1.8789716e+01   1.7654194e+02   8.6343097e+01   2.1915258e+02  -1.1829303e+01
   2.7517806e+02  -2.8111665e+01   2.6285355e+02   9.1875226e+00   3.0967871e+02  -8.3226839e+00   3.9380710e+02   4.7825290e+00   3.1599548e+02   1.6729419e+00   2.3657387e+02   7.0302194e+00   1.5162677e+02   1.1490244e+02   4.3755226e+02   4.5743226e-01   3.3555129e+02   3.1888000e+00   2.6195968e+02   1.0813871e+01   2.9207194e+02   3.0513419e+00   2.8916710e+02   1.2273084e+01   3.2895581e+02   2.5043535e+01   2.6994097e+02   2.7625045e+01   2.2425581e+02   1.2953760e+02   2.2683871e+02   2.9544194e+01   3.0424065e+02   1.2689494e+02   3.0223871e+02   3.7909935e+01   2.4760226e+02  -2.7334194e-01   4.9640710e+02  -9.0419226e+00   2.9186871e+02   1.0862116e+01   2.3346742e+02   6.7093806e+00   2.9608032e+02   7.2184129e+00   4.7045710e+02   6.9282710e+00   1.9265000e+02  -3.4087742e+00   2.9915387e+02   6.2309161e+00   6.9940355e+02   1.7171265e+01   3.6830548e+02   2.3824271e+01   3.1122903e+02   3.2632323e+01   2.3771419e+02   1.2476090e+01   2.2478742e+02   1.8642813e+01   4.7159355e+02   1.6776774e+00   2.8235419e+02  -2.6438194e+00   2.6248581e+02   1.4054684e+01   2.8608742e+02   1.1323613e+00   4.6628742e+02   2.8494103e+01   2.6375161e+02   2.0337419e+00   3.8312000e+02   1.3769008e+02   1.9469129e+02   1.4901405e+02   2.9798935e+02   1.5994077e+01   1.8819032e+02   1.1874452e+01   6.3394613e+02   2.6767535e+01   3.1300613e+02   7.0108000e+00   2.4100871e+02   3.0851097e+00   2.5338129e+02   1.2269497e+01   3.0541226e+02   1.7381535e+01   3.0059387e+02  -5.3317032e+00   6.6330645e+01   2.1032194e+02   2.2233871e+02   2.2836452e+01   3.8701258e+02   8.5935097e+00   2.6588323e+02   1.6818697e+01   2.5296387e+02   9.6836439e+01   4.8023548e+01   1.1348683e+02   5.8989355e+01   2.3436311e+02   2.7502871e+02   6.5086710e+00   2.3479290e+02  -6.8923871e-01   3.4734935e+02  -6.9669806e+00   3.0113484e+02   1.2638889e+02   2.5407065e+02   1.1025639e+01   2.7424452e+02   1.7134955e+01   2.9903097e+02  -1.8286065e+00   3.7310290e+02   8.6078968e+00   2.2600742e+02   1.3076503e+01   2.7317806e+02  -1.4413419e+00   1.5983903e+02   1.0048126e+02   2.2540161e+02  -8.7160000e+00   2.4123871e+02   9.6898968e+01   2.7854194e+02   7.5550323e+00   2.2942806e+02   9.2211239e+01   2.9689258e+02   7.2827097e-01   2.3622839e+02   2.1801161e+00   2.0973194e+02   1.0078790e+02   1.9139258e+02  -2.9885032e+00
   2.8007806e+02   1.1163355e+00   2.8613355e+02  -4.5348774e+00   2.8981871e+02   3.7961161e+00   3.5976710e+02   5.7957290e+00   3.1223548e+02  -2.2162581e+00   2.3905387e+02   1.7181935e-01   1.1619677e+02   9.7216839e+01   4.6893226e+02  -3.1929677e+00   4.2460129e+02  -1.6265200e+01   2.9304968e+02   9.7566710e+00   3.0993194e+02   4.2925419e+00   3.2330710e+02   2.0771884e+01   3.2153581e+02  -8.5028645e+00   3.0032097e+02   1.5714645e+01   2.4625581e+02   1.6682760e+02   2.0430871e+02   2.1565935e+00   3.2248065e+02   1.2334574e+02   2.8837871e+02   6.0187355e+00   2.6193226e+02   1.6720258e+01   5.0459710e+02  -4.6071226e+00   2.5167871e+02   4.7037316e+01   2.1708742e+02   3.1597806e+00   3.3427032e+02   1.8783213e+01   4.8878710e+02   1.8941871e+01   3.0975000e+02   1.6703226e+01   3.3768387e+02   1.5868516e+01   7.9087355e+02   7.5366452e-01   4.4678548e+02   2.0015871e+01   3.8822903e+02   4.3762323e+01   1.7985419e+02   3.4494890e+01   2.7616742e+02   2.2632413e+01   4.4983355e+02   1.5698477e+01   2.5687419e+02   1.7394581e+01   2.7948581e+02   1.2744684e+01   2.6451742e+02   1.4237961e+01   4.7328742e+02   1.9364103e+01   2.9956161e+02  -1.0401058e+01   3.1593000e+02   9.1155277e+01   1.7478129e+02   1.2951685e+02   2.6822935e+02  -9.6751226e+00   2.2000032e+02   1.6139652e+01   6.1023613e+02  -3.7156645e+00   3.4396613e+02   2.5340000e+00   2.6257871e+02   6.1695097e+00   2.2323129e+02   7.2514968e+00   2.4326226e+02   1.1873535e+01   3.0288387e+02   5.8509677e-01   5.1380645e+01   1.7213794e+02   2.1385871e+02   1.3994852e+01   4.1791258e+02   6.1215097e+00   2.7969323e+02   9.6738968e+00   2.5377387e+02   1.0658164e+02   6.8643548e+01   1.0469723e+02   7.4369355e+01   3.0704271e+02   2.7663871e+02  -9.0012903e-01   2.5879290e+02   2.1820761e+01   2.9158935e+02   8.6838194e+00   3.3422484e+02   1.7098169e+02   2.8288065e+02   9.3808387e+00   2.4795452e+02   5.3781548e+00   3.0703097e+02   6.3413935e+00   3.9005290e+02   8.2189677e-01   2.6795742e+02   6.7605032e+00   2.7164806e+02   9.6310581e+00   1.1497903e+02   8.1460065e+01   2.1916161e+02  -4.3668000e+00   2.7266871e+02   6.5434568e+01   3.0764194e+02  -2.6229677e+00   2.3513806e+02   6.7614439e+01   3.6665258e+02   3.2237471e+01   2.6260839e+02   1.9589716e+01   1.9387194e+02   1.7276670e+02   1.1606258e+02  -3.6221032e+00
   3.1365806e+02   5.6199355e+00   2.8561355e+02   3.1076723e+01   2.9391871e+02   1.4938116e+01   3.9652710e+02  -1.7575071e+01   3.1128548e+02  -3.1140258e+01   2.3215387e+02   4.0038194e+00   1.2643677e+02   1.1272764e+02   4.5622226e+02   1.1538323e+00   3.7369129e+02   9.0876000e+00   2.9304968e+02  -3.6233290e+00   2.9550194e+02   8.4869419e+00   2.5926710e+02   5.6650839e+00   5.1253581e+02   1.6637135e+01   2.8837097e+02   3.7706452e+00   2.3968581e+02   1.4754320e+02   2.2073871e+02  -6.5478065e+00   3.2958065e+02   1.2086774e+02   3.0290871e+02  -3.3366452e-01   2.4603226e+02   9.5222581e+00   5.0978710e+02   1.4357677e+01   2.4096871e+02   1.5704116e+01   2.2022742e+02   3.8585806e+00   3.3560032e+02  -4.5131871e+00   4.7530710e+02   3.4020271e+01   3.0565000e+02   1.4171226e+01   2.9453387e+02   3.0980516e+01   7.1535355e+02   1.7845265e+01   4.1792548e+02   1.5146710e+00   3.5088903e+02   4.8459523e+01   1.8347419e+02   1.9155290e+01   3.0254742e+02   1.1942013e+01   4.4378355e+02   1.4802477e+01   2.5977419e+02   7.4925806e+00   2.8643581e+02   1.3608684e+01   2.5908742e+02  -4.2776387e+00   4.6181742e+02   4.8961703e+01   2.8980161e+02   2.1949742e+01   3.5798000e+02   1.1341128e+02   1.6407129e+02   1.1994365e+02   2.8317935e+02   2.1788774e+00   1.9567032e+02  -4.8394839e-01   6.2989613e+02   1.7951535e+01   3.5086613e+02  -4.8280000e+00   2.7696871e+02   5.8283097e+00   2.2971129e+02   1.4583097e+01   2.6693226e+02  -2.2500065e+01   2.9435387e+02   4.3574968e+00   5.2760645e+01   1.4535754e+02   2.9118871e+02   2.8328452e+01   3.8139258e+02   4.8031097e+00   2.6684323e+02   8.7018968e+00   2.3344387e+02   9.7918039e+01   9.7453548e+01   8.8632426e+01   6.9939355e+01   2.6101711e+02   3.1097871e+02   1.6202671e+01   2.6403290e+02  -1.0938439e+01   3.2696935e+02   1.1093419e+01   2.8341484e+02   1.2813649e+02   3.1379065e+02   7.8180387e+00   2.9586452e+02  -1.1554645e+01   3.0103097e+02  -3.7486065e+00   3.8924290e+02  -3.6333032e+00   2.6386742e+02   2.0047703e+01   2.8369806e+02   1.9287058e+01   1.5493903e+02   1.0911326e+02   2.0278161e+02   3.6636000e+00   2.2347871e+02   9.1179768e+01   3.0635194e+02  -3.8097677e+00   1.5408806e+02   7.4958439e+01   3.1913258e+02   2.4519071e+01   2.5041839e+02  -4.6250839e+00   2.0130194e+02   1.2117230e+02   1.3039258e+02   1.0321497e+01
   2.8788806e+02   2.0021535e+01   2.6156355e+02  -4.3292774e+00   3.5524871e+02  -1.6538284e+01   3.8685710e+02   1.1858529e+01   3.3380548e+02  -1.4218581e+00   2.2315387e+02  -4.1361806e+00   1.4867677e+02   1.2409844e+02   4.7393226e+02  -5.8829677e+00   3.9074129e+02   2.7736000e+00   2.8466968e+02  -7.2329290e+00   3.2141194e+02   9.5141419e+00   2.4792710e+02  -6.9577161e+00   3.7810581e+02   6.4415355e+00   2.6737097e+02  -6.8893548e+00   1.9659581e+02   1.3194040e+02   2.1025871e+02   2.5290594e+01   3.4805065e+02   1.0573014e+02   2.8318871e+02   9.3935484e-02   2.3769226e+02   1.6709458e+01   4.8521710e+02   1.8473277e+01   2.5524871e+02   2.7361716e+01   1.9837742e+02  -2.2913419e+01   3.3312032e+02  -1.2364787e+01   4.9692710e+02   6.1506710e+00   3.2808000e+02   1.3236826e+01   3.0058387e+02   1.9306516e+01   8.0616355e+02  -1.9895355e+00   4.0116548e+02   1.3385471e+01   3.3784903e+02   3.4172723e+01   1.9480419e+02   2.6868890e+01   2.5088742e+02  -1.0255187e+01   4.3354355e+02   6.1916774e+00   2.6635419e+02  -2.6263819e+01   2.6372581e+02   3.6154839e+00   2.2794742e+02  -2.0976439e+01   5.1581742e+02   4.0271703e+01   3.1270161e+02   2.4877742e+01   3.6036000e+02   1.2865088e+02   1.7436129e+02   1.4136045e+02   2.7245935e+02  -1.3153523e+01   2.3043032e+02   1.5595252e+01   5.9742613e+02   2.2191355e+00   3.4505613e+02  -4.6320000e-01   2.5805871e+02   6.2411097e+00   2.1747129e+02   2.4222968e+00   2.5607226e+02  -1.8212645e+00   3.0935387e+02   4.6874968e+00   6.8050645e+01   1.2980434e+02   3.3566871e+02  -3.3699484e+00   4.0396258e+02   2.5467510e+01   2.8941323e+02   3.0936297e+01   2.1258387e+02   8.6116839e+01   6.5493548e+01   1.1180923e+02   5.2039355e+01   2.7591911e+02   2.7816871e+02   1.4737471e+01   2.7298290e+02   2.1555613e+00   2.9601935e+02   1.2759419e+01   2.9775484e+02   1.4703929e+02   2.6645065e+02   2.5052387e+00   2.7757452e+02   2.4478555e+01   3.1951097e+02   2.6192994e+01   4.0367290e+02   1.1782297e+01   2.6295742e+02  -1.6359497e+01   3.2522806e+02   1.5104658e+01   1.3855903e+02   1.2876366e+02   2.4959161e+02   2.7288000e+00   2.4090871e+02   1.0426537e+02   3.0040194e+02   1.5762323e+00   1.2985806e+02   3.6366839e+01   2.8870258e+02  -4.9065290e+00   2.5198839e+02   2.3769316e+01   2.0406194e+02   1.1652150e+02   1.6934258e+02   2.2395497e+01
   2.7255806e+02   4.4379355e+00   2.5413355e+02  -3.8348774e+00   2.7771871e+02   9.6141161e+00   4.1519710e+02   8.2113290e+00   3.6056548e+02   1.4247342e+01   2.0738387e+02   1.2275419e+01   1.1729677e+02   1.2364884e+02   4.7560226e+02   6.1734323e+00   4.1803129e+02   1.4504000e+00   2.8990968e+02   1.8867871e+01   2.9455194e+02   2.5802942e+01   2.2383710e+02  -8.6905161e+00   3.5176581e+02   1.6028735e+01   2.6790097e+02   2.3928245e+01   1.8868581e+02   1.6624320e+02   2.2045871e+02  -3.2354065e+00   3.3567065e+02   1.2986054e+02   3.0904871e+02   2.5835135e+01   2.6055226e+02   2.0500658e+01   5.4035710e+02  -3.3679226e+00   2.9253871e+02   2.0288516e+01   2.0865742e+02   6.7341806e+00   3.0641032e+02   3.2532013e+01   5.2006710e+02   2.4679471e+01   3.8884000e+02   8.4760258e+00   2.9996387e+02   2.0126116e+01   8.7316355e+02   1.8220465e+01   4.0411548e+02   3.0099471e+01   3.5122903e+02   4.6862323e+01   2.3718419e+02   1.5948490e+01   3.1726742e+02   6.7244129e+00   4.3121355e+02   2.4188077e+01   2.7239419e+02   7.7229806e+00   2.4257581e+02   1.5117484e+01   2.6665742e+02   3.1396761e+01   4.6765742e+02   3.6654503e+01   3.1204161e+02  -7.9294581e+00   3.2412000e+02   8.0600077e+01   1.8655129e+02   1.2947525e+02   3.4922935e+02   4.2748774e+00   2.0381032e+02   9.5485161e-01   5.7970613e+02   2.6106735e+01   3.6110613e+02   7.1128000e+00   2.5457871e+02  -3.4304903e+00   2.2142129e+02   3.1562968e+00   1.8217226e+02   1.1280735e+01   2.6507387e+02   4.6998968e+00   5.8190645e+01   1.7368314e+02   2.9899871e+02   4.2336516e+00   3.9377258e+02  -1.0972903e+00   3.1536323e+02   9.3402968e+00   2.0187387e+02   8.9873639e+01   7.0593548e+01   7.4111226e+01   6.6749355e+01   2.3503231e+02   2.8840871e+02   1.0868271e+01   2.8713290e+02   4.0735613e+00   2.8839935e+02  -7.7809806e+00   2.4894484e+02   1.6065409e+02   2.9174065e+02  -2.2779613e+00   2.9848452e+02   4.6657548e+00   3.0717097e+02   4.6601935e+00   4.1819290e+02   1.4620697e+01   2.4995742e+02   1.8010503e+01   2.9207806e+02   1.9756658e+01   1.5331903e+02   1.0458286e+02   1.8559161e+02  -6.9212000e+00   2.7918871e+02   8.9722968e+01   3.8045194e+02   7.6022323e+00   1.9866806e+02   4.7772039e+01   2.6432258e+02   8.3338710e+00   2.5293839e+02   1.3933316e+01   1.8254194e+02   1.2257310e+02   1.4915258e+02   2.3390697e+01
   2.8850806e+02   1.7821935e+01   2.4737355e+02  -1.7640774e+00   2.8824871e+02  -1.0782839e+00   4.0366710e+02  -3.4676271e+01   3.2037548e+02  -3.2574581e+00   2.1553387e+02   1.1473419e+01   1.0686677e+02   1.2296324e+02   4.7631226e+02   1.7926632e+01   4.3998129e+02  -8.5456000e+00   2.9266968e+02  -1.1129290e+00   2.9746194e+02   1.3801419e+00   2.5373710e+02   1.8674839e+00   3.0538581e+02  -5.5086452e-01   2.9309097e+02   3.9304516e-01   2.0625581e+02   1.3826760e+02   2.3664871e+02   3.8419394e+01   3.6881065e+02   1.3215934e+02   2.7856871e+02  -8.1646452e-01   2.5912226e+02  -3.9149419e+00   4.9663710e+02  -1.9203226e+00   2.9024871e+02   3.7661716e+01   2.0118742e+02   1.0911781e+01   2.9222032e+02   6.0972129e+00   4.2978710e+02   2.4131871e+01   3.7918000e+02   1.2818826e+01   3.3148387e+02   2.3314516e+01   7.8168355e+02   1.1348865e+01   3.6311548e+02   2.6429471e+01   2.6893903e+02   3.4165523e+01   3.4994419e+02   5.3927690e+01   2.7050742e+02   1.9085213e+01   4.5787355e+02   1.5675277e+01   2.5892419e+02   2.9140581e+01   2.6095581e+02   9.8870839e+00   2.1665742e+02  -2.6432387e+00   4.1033742e+02   4.1340103e+01   3.4989161e+02   8.0925419e+00   3.4169000e+02   1.1914448e+02   1.4569129e+02   1.0798405e+02   3.2236935e+02  -1.6346323e+01   2.0281032e+02   2.8034852e+01   6.4094613e+02   9.0175355e+00   3.0567613e+02   1.4877200e+01   2.5805871e+02  -3.8890323e-02   7.4091290e+01  -7.2473032e+00   2.0055226e+02  -7.7096645e+00   2.6821387e+02   6.1686968e+00   3.9100645e+01   1.8374034e+02   2.2499871e+02   1.6673652e+01   3.7991258e+02   1.8491510e+01   3.1284323e+02  -3.7881032e+00   2.3111387e+02   8.2874439e+01   7.1263548e+01   1.0919763e+02   4.5989355e+01   2.3731311e+02   3.3144871e+02   2.5905071e+01   3.2255290e+02  -7.9500387e+00   2.7996935e+02  -3.9165806e+00   2.9251484e+02   1.1607849e+02   2.5283065e+02   3.3124839e+01   2.4652452e+02  -3.6744516e-01   2.8503097e+02   2.7531394e+01   3.9377290e+02   1.6814297e+01   3.0357742e+02   3.1110903e+01   3.4445806e+02   2.5236258e+01   1.4136903e+02   9.1818865e+01   2.2473161e+02  -8.9024000e+00   3.0771871e+02   9.4920568e+01   3.4559194e+02   6.2410323e+00   1.7399806e+02   5.2265639e+01   2.7036258e+02   2.6040671e+01   2.6674839e+02   2.3168516e+01   2.1930194e+02   8.8492297e+01   2.0458258e+02   1.9296297e+01
   2.7465806e+02   2.0929935e+01   2.7394355e+02  -1.7496774e+00   2.7095871e+02   6.7749161e+00   2.8333710e+02   1.0795013e+02   3.1613548e+02  -2.4382581e+00   2.1438387e+02   1.0615419e+01   1.3962677e+02   1.2153244e+02   4.5374226e+02   3.6922323e+00   3.8041129e+02   9.0800000e+00   2.5123968e+02   9.6314710e+00   3.2312194e+02   5.8573419e+00   2.4964710e+02   4.9664684e+01   3.2376581e+02   2.2838735e+01   2.8918097e+02   1.8555845e+01   2.4297581e+02   1.2076000e+02   2.3816871e+02   1.0157794e+01   3.4229065e+02   9.8660942e+01   3.0999871e+02   1.2429135e+01   2.8103226e+02   2.3382258e+01   5.4492710e+02   7.0764774e+00   3.1429871e+02   2.0407716e+01   2.2222742e+02   7.9885806e+00   2.7160032e+02   1.0126813e+01   4.8883710e+02   1.5217871e+01   3.6232000e+02   1.1637626e+01   2.9815387e+02   1.0310916e+01   8.2664355e+02   3.3720645e+00   3.6663548e+02   2.3878710e+00   2.3179903e+02   6.4136723e+01   3.1328419e+02   2.7910490e+01   2.6188742e+02   5.5348129e+00   4.7287355e+02   2.5855277e+01   2.9377419e+02   3.2542581e+01   2.7819581e+02   8.4788387e-01   2.3827742e+02  -6.3328387e+00   4.4433742e+02   3.8100103e+01   3.4247161e+02   1.7586142e+01   3.3998000e+02   1.2366128e+02   1.8574129e+02   1.3335005e+02   2.8688935e+02   1.9692077e+01   2.3634032e+02   3.5352452e+01   5.2851613e+02   4.8219355e+00   3.4815613e+02   1.5768800e+01   2.6181871e+02   1.9750310e+01   4.1041290e+01  -1.1413303e+01   2.4074226e+02  -9.5448645e+00   2.7073387e+02   8.3870968e+00   5.2520645e+01   1.5723674e+02   2.8242871e+02  -4.7807484e+00   3.3382258e+02   1.4128710e+01   3.0979323e+02   2.5896774e-02   1.6844387e+02   5.1408039e+01   6.0643548e+01   1.0266723e+02   4.2469355e+01   1.3268471e+02   3.1283871e+02   2.2633871e+01   3.2241290e+02   7.5811613e+00   2.4091935e+02  -4.0258065e-01   2.3489484e+02   9.8168090e+01   3.0145065e+02  -8.9147613e+00   1.9871452e+02  -7.3264516e-01   2.6722097e+02   2.9766194e+01   4.2281290e+02   1.9111097e+01   2.3838742e+02   3.7461032e+00   3.6836806e+02  -3.5865419e+00   1.4269903e+02   8.4762465e+01   2.2492161e+02  -1.0917600e+01   2.7985871e+02   1.5738937e+02   3.1250194e+02  -5.4176774e-01   1.7261806e+02   4.9186039e+01   2.4236258e+02   2.8280671e+01   2.0913839e+02   5.3731613e-01   1.9068194e+02   8.5921897e+01   1.3796258e+02   9.5589677e-01
   3.1003806e+02   4.5295355e+00   2.6523355e+02  -1.0382877e+01   2.3710871e+02   4.1529161e+00   2.4066710e+02   1.0165373e+02   3.3147548e+02  -1.3615458e+01   2.2595387e+02   4.4098194e+00   1.3134677e+02   1.2186484e+02   4.5707226e+02   1.8458323e+00   3.9593129e+02  -6.3116000e+00   2.8438968e+02   5.8294710e+00   3.0750194e+02   1.5626942e+01   2.9668710e+02   2.1191484e+01   3.7834581e+02   1.9282335e+01   2.7109097e+02  -3.7069548e+00   2.3278581e+02   1.3361520e+02   1.7387871e+02   3.8709935e+00   3.5110065e+02   1.5124614e+02   3.1609871e+02   3.0941135e+01   2.4345226e+02   2.0388658e+01   5.0587710e+02   1.3010477e+01   2.9558871e+02   3.9754516e+01   2.2232742e+02   2.7905806e+00   2.7069032e+02   3.1589613e+01   4.7892710e+02   1.4250671e+01   3.2403000e+02   8.9908258e+00   3.0882387e+02   1.1227316e+01   7.2059355e+02   2.4526065e+01   3.1216548e+02   2.9645471e+01   2.3274903e+02   4.4910723e+01   3.2504419e+02   1.1589690e+01   2.5945742e+02   3.4159213e+01   3.9292355e+02   1.6401277e+01   2.9925419e+02   2.3244181e+01   3.2695581e+02   2.0277084e+01   2.3141742e+02  -2.2040387e+00   3.7349742e+02   2.2607303e+01   2.9418161e+02   4.0693419e+00   3.3250000e+02   9.6309677e+01   1.7793129e+02   1.3073485e+02   3.1583935e+02  -2.6153923e+01   2.7576032e+02   2.2818852e+01   5.9213613e+02  -1.3357665e+01   3.3957613e+02  -8.3480000e-01   2.1548871e+02   3.6670968e-01   5.3471290e+01   4.3522968e+00   3.1598226e+02   8.4859355e+00   2.5607387e+02   7.3298968e+00   5.2860645e+01   1.6258954e+02   3.3161871e+02   8.2840516e+00   3.2505258e+02   1.0120310e+01   3.5931323e+02   3.2042968e+00   2.3082387e+02   5.3317639e+01   1.3487355e+02   9.4068826e+01   2.3989355e+01   1.1102311e+02   3.2125871e+02  -9.0397290e+00   3.4260290e+02   2.6305961e+01   2.7668935e+02   2.0685819e+01   2.5432484e+02   1.3899369e+02   3.0079065e+02  -1.2711961e+01   2.7414452e+02  -1.5627045e+01   3.2813097e+02   5.3633935e+00   4.5110290e+02   2.5227897e+01   2.1424742e+02   4.4730323e-01   3.7288806e+02   2.3861858e+01   1.5331903e+02   1.2372286e+02   2.2701161e+02   2.1435200e+01   2.9404871e+02   1.2401417e+02   3.2688194e+02   1.0687832e+01   1.9228806e+02   2.9472439e+01   2.3927258e+02  -4.5221290e+00   2.0898839e+02  -7.0706839e+00   1.8049194e+02   1.0150710e+02   1.9039258e+02  -3.3385032e+00
   3.1531806e+02  -3.0328645e+00   2.8866355e+02   9.5027226e+00   2.4238871e+02   4.4905161e+00   2.7190710e+02   1.0024453e+02   3.1890548e+02   1.9060142e+01   2.0919387e+02   6.1806194e+00   1.0705677e+02   1.3870804e+02   4.7017226e+02  -9.3921677e+00   3.8093129e+02   3.9384000e+00   2.9547968e+02   8.4722710e+00   3.0879194e+02   7.7637419e+00   2.6868710e+02   1.4381484e+01   3.6157581e+02   1.0939355e+00   2.6109097e+02   1.5573045e+01   1.8454581e+02   1.7976440e+02   2.6602871e+02   1.6688994e+01   2.9496065e+02   1.4087734e+02   3.1771871e+02   9.1415355e+00   2.2203226e+02   1.0152258e+01   5.2154710e+02  -1.7153123e+01   2.6548871e+02   4.0502516e+01   2.1394742e+02   3.3109806e+00   2.8360032e+02   5.7868129e+00   4.7411710e+02   2.5015471e+01   3.1565000e+02   6.9412258e+00   3.1229387e+02   8.8497161e+00   7.7683355e+02   5.4686865e+01   3.4030548e+02   1.5204271e+01   2.3464903e+02   3.9808723e+01   3.4137419e+02   2.9333290e+01   2.6916742e+02   1.8092413e+01   2.7844355e+02   1.3219677e+01   3.1049419e+02   4.0394981e+01   3.2029581e+02   2.1809884e+01   2.4532742e+02   1.5253161e+01   5.4186742e+02   3.1137703e+01   2.7432161e+02   1.6848142e+01   3.1893000e+02   1.0811528e+02   2.1264129e+02   1.3243805e+02   3.2703935e+02   4.7600774e+00   2.2191032e+02   1.3126852e+01   5.2208613e+02   1.8576335e+01   3.4872613e+02   6.4332000e+00   1.9934871e+02  -5.4420903e+00   5.8281290e+01   1.6537497e+01   3.3031226e+02  -3.0904645e+00   2.4997387e+02  -8.0421032e+00   5.5430645e+01   1.6385394e+02   3.0809871e+02   4.2156516e+00   3.6820258e+02   9.8083097e+00   2.9531323e+02   1.2804297e+01   2.1730387e+02   6.4879239e+01   2.0064355e+02   8.2897226e+01   4.5939355e+01   1.1331711e+02   3.3463871e+02  -3.5012903e-01   3.3813290e+02   8.5235613e+00   2.5515935e+02   2.1838219e+01   2.2979484e+02   1.2466609e+02   2.7621065e+02  -1.0465561e+01   2.1971452e+02  -3.2226452e+00   3.0379097e+02   1.6260594e+01   4.0919290e+02  -5.3793032e+00   1.9090742e+02   1.6124503e+01   3.4503806e+02   1.1949858e+01   1.5869903e+02   1.0077246e+02   2.0901161e+02  -4.3648000e+00   2.8661871e+02   1.2536857e+02   3.2650194e+02  -1.4701768e+01   1.3356806e+02   9.2360039e+01   2.7017258e+02   4.8587097e-01   2.3203839e+02  -6.7746839e+00   1.7444194e+02   9.7181097e+01   1.8225258e+02   1.1412697e+01
   2.8912806e+02  -1.0776645e+00   3.2071355e+02   6.2187226e+00   2.9967871e+02   4.2873161e+00   2.6909710e+02   9.0809329e+01   2.9223548e+02   9.0374194e-01   2.2395387e+02  -1.5018065e-01   1.3581677e+02   1.3374724e+02   4.5250226e+02   2.0641432e+01   4.4774129e+02  -7.4064000e+00   2.9566968e+02  -8.8329290e+00   2.8441194e+02   1.2564142e+01   3.4616710e+02   2.5333084e+01   3.6157581e+02   2.3053935e+01   2.6585097e+02  -4.3777548e+00   2.1402581e+02   1.3392600e+02   2.7445871e+02  -1.4505406e+01   3.3496065e+02   1.0743734e+02   3.1409871e+02   1.1511355e+00   2.4165226e+02   1.4102658e+01   5.2668710e+02  -8.4432258e-01   3.2691871e+02   1.5778116e+01   1.9541742e+02   1.0223381e+01   3.0641032e+02   4.5822013e+01   4.7316710e+02  -4.1885290e+00   3.2289000e+02   2.0272026e+01   3.3491387e+02   1.6601161e+00   7.6559355e+02   2.2686065e+01   3.5925548e+02   2.1068271e+01   3.5350903e+02   1.8969923e+01   3.1109419e+02   4.5795690e+01   2.2992742e+02  -2.4838710e-01   3.2364355e+02   2.0133677e+01   2.7020419e+02   3.7238181e+01   2.9129581e+02   8.5998839e+00   6.4227419e+01   3.1711613e+00   4.9507742e+02   3.3350903e+01   2.9551161e+02   1.0342942e+01   2.7612000e+02   1.0663008e+02   1.6440129e+02   1.5815725e+02   3.4445935e+02  -1.2963523e+01   2.4286032e+02   2.7260852e+01   5.7347613e+02   2.1135135e+01   3.1324613e+02  -1.0158400e+01   2.4781871e+02   8.6303097e+00   4.4661290e+01  -8.4290323e-01   3.4360226e+02   3.4163355e+00   2.3878387e+02  -9.4369032e+00   5.5480645e+01   1.8813994e+02   3.2766871e+02   3.0840052e+01   3.8815258e+02   2.0212310e+01   3.2926323e+02   1.6798297e+01   2.0715387e+02   6.3981239e+01   1.5778355e+02   1.1437603e+02   3.9229355e+01   1.7861391e+02   3.5330871e+02   1.5776271e+01   3.2355290e+02   1.0299961e+01   2.4325935e+02   1.2930219e+01   2.4284484e+02   1.5924209e+02   3.0612065e+02   1.3521639e+01   1.8348452e+02   1.5055755e+01   3.1451097e+02   2.1552994e+01   4.2491290e+02   8.6530968e+00   2.1681742e+02   2.1191703e+01   3.4860806e+02   2.8234258e+01   1.9317903e+02   1.2377406e+02   2.0078161e+02  -4.1364000e+00   3.1690871e+02   1.3022537e+02   3.3454194e+02   1.3605032e+01   2.5128806e+02   4.2132439e+01   2.5617258e+02   1.6835871e+01   2.3098839e+02   1.8119316e+01   1.4506194e+02   9.3051497e+01   1.4677258e+02   3.0610968e+00
   2.8650806e+02   1.6941935e+01   2.9509355e+02  -1.3416774e+00   2.8110871e+02   7.3429161e+00   2.2880710e+02   8.5842529e+01   2.7613548e+02   6.3317419e+00   2.6586387e+02   6.6870194e+00   1.3805677e+02   1.1365804e+02   4.5655226e+02   7.7974323e+00   4.0312129e+02   4.7332000e+00   3.0842968e+02  -4.4737290e+00   2.7841194e+02   1.4574142e+01   2.5335710e+02   8.6578839e+00   3.1281581e+02   2.7614735e+01   2.4871097e+02   5.9934452e+00   1.9416581e+02   1.4694480e+02   2.3668871e+02  -2.1038065e+00   3.7905065e+02   1.1296014e+02   2.9671871e+02   7.4415355e+00   2.3384226e+02  -9.8425419e+00   5.3968710e+02   1.2535677e+01   2.7053871e+02   3.4808516e+01   2.2641742e+02   3.1233806e+00   2.8779032e+02   2.0691613e+01   4.0259710e+02   2.0737071e+01   3.8099000e+02   1.6054026e+01   3.4758387e+02   2.8456516e+01   7.3954355e+02   1.0150065e+01   3.5687548e+02   9.5486710e+00   2.8450903e+02   6.0959923e+01   3.5556419e+02   1.2628090e+01   2.0497742e+02   1.4227613e+01   3.0864355e+02   2.3473677e+01   2.0163419e+02   1.7237806e+00   2.7705581e+02   2.1889084e+01   4.8947419e+01  -4.7564387e+00   5.1018742e+02   1.4672103e+01   2.6285161e+02   4.2055742e+01   3.2107000e+02   1.7174408e+02   2.8193129e+02   1.1951485e+02   2.8560935e+02   9.5794477e+01   2.0129032e+02   9.3964516e+00   5.4018613e+02   4.0383355e+00   3.3396613e+02   1.7094000e+01   2.2048871e+02  -1.8432903e+00   2.1801290e+01  -3.0641032e+00   2.9622226e+02   2.2567355e+00   2.6811387e+02   1.1176697e+01   5.2900645e+01   1.7291634e+02   3.3633871e+02   1.6056452e+01   3.4110258e+02   2.2166310e+01   3.8903323e+02   1.1116697e+01   1.6163387e+02   4.5712839e+01   6.6833548e+01   1.1860203e+02   4.8899355e+01   2.8417031e+02   3.1702871e+02   1.1148671e+01   3.1213290e+02   2.9833561e+01   2.5553935e+02   1.7847819e+01   2.3865484e+02   1.3928729e+02   2.8045065e+02  -6.0447613e+00   1.8957452e+02   5.1855484e-01   3.2017097e+02   2.2140194e+01   4.7238290e+02   2.4425497e+01   2.3643742e+02   1.4572103e+01   3.6203806e+02   1.2829858e+01   1.6259903e+02   1.1746046e+02   2.3478161e+02   2.7636000e+00   2.9023871e+02   1.4897897e+02   2.8340194e+02  -6.2537677e+00   2.4742806e+02   4.6441239e+01   2.8303258e+02   1.7307071e+01   2.2617839e+02   2.0834116e+01   2.0316194e+02   1.0035350e+02   1.4387258e+02   1.6583097e+01
   2.8231806e+02   1.7227135e+01   2.9790355e+02  -1.7476477e+01   2.6238871e+02  -2.5439484e+01   2.7209710e+02   1.0165933e+02   3.2404548e+02   1.5168942e+01   2.0405387e+02  -5.2681806e+00   1.2100677e+02   1.3526204e+02   4.6136226e+02   9.9326323e+00   3.3588129e+02   3.0224000e+00   2.9071968e+02   9.4230710e+00   2.8155194e+02   1.5842942e+01   2.8426710e+02   6.5150839e+00   3.0900581e+02   1.1019535e+01   2.6718097e+02   8.4658452e+00   1.8202581e+02   1.5682600e+02   2.6011871e+02   5.3517935e+00   3.0543065e+02   1.1098974e+02   2.8947871e+02   3.2607355e+00   2.4579226e+02   7.8214581e+00   4.6983710e+02   6.6173677e+01   2.8686871e+02   2.5172116e+01   1.9370742e+02   1.4601806e+00   2.9860032e+02  -8.3131871e+00   4.4954710e+02   2.0221071e+01   3.1941000e+02   9.0304258e+00   3.1668387e+02   3.7448516e+01   7.6664355e+02   3.4312065e+01   4.1358548e+02   2.8241871e+01   3.0136903e+02   3.6811123e+01   3.1380419e+02   5.0088903e+00   1.9535742e+02  -8.0927871e+00   2.8602355e+02   1.2563277e+01   2.7225419e+02  -3.3058194e+00   2.3919581e+02   2.7967884e+01   2.6947419e+01   4.3435613e+00   4.0491742e+02   1.5773703e+01   2.3975161e+02   1.2193742e+01   3.9345000e+02   1.3610368e+02   1.8969129e+02   1.4574405e+02   2.0331935e+02   1.3851768e+02   2.2438032e+02   1.7789252e+01   5.6389613e+02  -7.2484645e+00   3.4467613e+02   1.9997200e+01   2.4829871e+02   1.1641910e+01   4.3331290e+01   2.7334968e+00   2.7369226e+02  -3.8908645e+00   2.6373387e+02  -2.4290323e-01   5.1760645e+01   1.4086754e+02   3.0314871e+02   1.9516516e+00   2.1791258e+02   2.1641510e+01   3.4022323e+02  -1.1548503e+01   1.7439387e+02   4.9222039e+01   8.1213548e+01   1.2540163e+02   5.3089355e+01   2.5069511e+02   3.0359871e+02   2.8133071e+01   2.9951290e+02   3.9943161e+01   2.1972935e+02   1.4192619e+01   2.8094484e+02   6.8094090e+01   2.5936065e+02  -1.0547561e+01   1.9333452e+02   3.1077755e+01   2.7674097e+02   8.3845935e+00   4.5677290e+02   4.0542968e+00   2.4457742e+02   1.3680903e+01   3.5107806e+02  -2.1033419e+00   1.7869903e+02   1.4250246e+02   2.2773161e+02   1.9377600e+01   3.6114871e+02   1.2192617e+02   2.8935194e+02  -3.1097677e+00   2.2442806e+02   3.1471239e+01   2.4113258e+02   4.6590710e+00   2.8970839e+02   1.4371716e+01   1.5430194e+02   8.3502297e+01   1.7068258e+02   2.8628297e+01
   2.5965806e+02  -3.3900645e+00   2.8913355e+02   6.1751226e+00   3.0029871e+02   1.7717716e+01   2.9014710e+02   8.3175329e+01   3.1166548e+02   2.1109342e+01   2.3891387e+02   1.0993019e+01   1.1448677e+02   1.3240364e+02   4.7364226e+02  -1.2049768e+01   3.3398129e+02   3.6944000e+00   2.7833968e+02   2.3173471e+01   2.4355194e+02   3.7429419e+00   3.1483710e+02   1.9789484e+01   3.5691581e+02   8.0467355e+00   2.6209097e+02   1.7203045e+01   2.0206581e+02   1.1631280e+02   2.5011871e+02   1.8631794e+01   3.0310065e+02   1.2265614e+02   2.9704871e+02  -2.2548645e+00   2.5836226e+02   1.9158581e+00   4.5578710e+02   8.7157677e+01   2.8943871e+02   1.1206516e+01   2.1275742e+02  -8.6838194e+00   3.2498032e+02  -1.0233587e+01   4.3554710e+02  -1.7089290e+00   3.5579000e+02  -5.4997419e-01   3.7396387e+02   1.3206116e+01   7.1092355e+02   2.3299665e+01   4.0573548e+02   1.5489871e+01   3.3784903e+02   2.3412723e+01   2.6375419e+02   3.9442890e+01   1.6564742e+02   3.1044013e+01   2.9744355e+02   1.2649677e+01   2.5720419e+02   1.4608181e+01   2.7129581e+02   2.2969884e+01   4.0177419e+01  -3.8483871e-01   3.7060742e+02   1.8208503e+01   2.3475161e+02   1.3493742e+01   5.0412000e+02   6.7100077e+01   2.1993129e+02   1.1971485e+02   1.9198935e+02   1.3789408e+02   2.0962032e+02   1.5540052e+01   6.7204613e+02   2.3819535e+01   3.4353613e+02   1.8518400e+01   2.6124871e+02   1.2759097e+00   6.0471290e+01   1.6552297e+01   2.7045226e+02   2.2698335e+01   2.5731387e+02  -4.5793032e+00   4.4710645e+01   1.4233154e+02   2.8480871e+02   2.2228852e+01   2.3572258e+02   5.2667097e+00   2.9665323e+02   5.5470968e+00   2.2358387e+02   7.3706839e+01   8.4873548e+01   1.1644883e+02   5.8039355e+01   2.4053911e+02   3.2159871e+02   3.7973071e+01   2.6598290e+02  -4.6644387e+00   2.3372935e+02   9.7826194e+00   2.7970484e+02   1.6053329e+02   2.9060065e+02  -4.0867613e+00   2.0400452e+02   2.3364155e+01   2.9655097e+02   4.0797935e+00   4.9315290e+02   8.5238968e+00   2.2957742e+02  -3.9690968e+00   2.7060806e+02   1.9804258e+01   1.6478903e+02   1.2847526e+02   1.9278161e+02   5.5536000e+00   2.8347871e+02   1.0894977e+02   2.8569194e+02   1.0893032e+01   2.0770806e+02   5.1288839e+01   2.6046258e+02   1.7882671e+01   2.3441839e+02   7.4149161e+00   2.0920194e+02   8.8870297e+01   1.8239258e+02   6.6414968e+00
   2.8988806e+02   1.3331535e+01   2.7794355e+02   6.0703226e+00   2.8362871e+02   1.8613161e+00   2.8828710e+02   1.0484413e+02   2.8737548e+02  -4.1374581e+00   1.7791387e+02  -1.4316981e+01   1.4638677e+02   1.2680164e+02   4.8212226e+02  -2.1581677e+00   4.3088129e+02   5.2824000e+00   2.8738968e+02  -3.7905290e+00   2.9122194e+02   1.1169342e+01   3.6459710e+02   1.2708684e+01   3.5276581e+02   1.8278735e+01   3.0047097e+02   5.4626452e+00   1.8663581e+02   1.7059720e+02   2.7049871e+02   2.6861394e+01   2.7710065e+02   1.0978614e+02   2.9747871e+02   2.2900735e+01   2.4712226e+02   1.5815058e+01   3.1863710e+02   1.5783968e+02   2.8315871e+02   2.1708916e+01   2.1551742e+02  -7.9046194e+00   2.9503032e+02   2.6424129e+00   4.7664710e+02   3.8773071e+01   3.5956000e+02   6.6684258e+00   3.3315387e+02   2.0909161e+00   6.9964355e+02   1.5532065e+01   4.1197548e+02   2.0470671e+01   3.1950903e+02   3.8929923e+01   2.1847419e+02   3.7165290e+01   1.9740742e+02   6.3132129e+00   2.9249355e+02   7.8556774e+00   2.6020419e+02   3.3658181e+01   2.6681581e+02   1.3418284e+01   3.8137419e+01   1.8298361e+01   3.8228742e+02   3.2534103e+01   3.2194161e+02   2.1808542e+01   5.0612000e+02  -3.7699226e+00   2.4678129e+02   1.1146685e+02   1.9445935e+02   1.1350648e+02   1.7705032e+02  -1.3743484e+00   5.9832613e+02  -5.7128645e+00   2.8700613e+02   7.2808000e+00   3.1934871e+02   1.0767910e+01   5.7661290e+01  -8.8429032e+00   2.6341226e+02   4.6415355e+00   2.8102387e+02  -8.3361032e+00   3.6100645e+01   1.5693034e+02   2.4880871e+02   4.1988516e+00   2.5267258e+02   5.9607097e+00   2.9022323e+02   1.0021497e+01   2.4520387e+02   1.1569724e+02   9.2833548e+01   1.2871203e+02   7.5559355e+01   2.4208751e+02   3.0292871e+02   2.1366710e+00   2.4379290e+02   2.0640761e+01   2.5701935e+02  -7.5005806e+00   2.7598484e+02   1.8054089e+02   2.6969065e+02   3.3960387e+00   1.7605452e+02  -1.2059845e+01   3.1389097e+02   1.2032594e+01   4.3324290e+02   1.2696697e+01   2.4990742e+02   1.2164503e+01   2.9598806e+02   7.2038581e+00   1.8159903e+02   1.0594046e+02   2.0640161e+02  -7.1060000e+00   2.5999871e+02   9.2878168e+01   2.8297194e+02  -2.2219368e+01   2.3204806e+02   5.9721639e+01   2.8746258e+02   1.7102671e+01   2.1755839e+02   9.8637161e+00   1.8330194e+02   1.1628230e+02   1.4987258e+02   1.1433097e+01
   2.4893806e+02   4.2275355e+00   2.6685355e+02  -2.2324774e+00   2.0510871e+02  -1.4708387e-01   2.8057710e+02   1.2779093e+02   3.0780548e+02   1.4138142e+01   2.1691387e+02  -8.1069806e+00   1.2910677e+02   1.1432404e+02   4.9822226e+02  -9.7761677e+00   3.5074129e+02   2.5436000e+00   2.8557968e+02   2.0074271e+01   2.9903194e+02   3.9745419e+00   3.4487710e+02   2.1006284e+01   3.3805581e+02   1.8455535e+01   2.7375097e+02  -6.4397548e+00   1.7763581e+02   1.3536720e+02   2.8673871e+02   8.9821935e+00   3.1705065e+02   1.2406014e+02   3.1837871e+02   9.5187355e+00   2.1565226e+02   1.6902658e+01   3.2406710e+02   1.9221528e+02   3.0229871e+02   2.8407716e+01   2.0503742e+02  -4.1162194e+00   3.2974032e+02   3.3055613e+01   4.8102710e+02  -1.1487329e+01   3.5175000e+02   1.6673226e+01   3.2320387e+02   2.2646916e+01   6.8021355e+02   1.3516465e+01   4.0930548e+02   3.2924271e+01   3.6507903e+02   4.1234323e+01   2.2447419e+02   2.1535290e+01   1.8131742e+02   2.4170413e+01   2.2511355e+02   1.2866077e+01   2.5601419e+02   4.3733806e+00   2.5819581e+02  -1.0892116e+01   3.3607419e+01  -1.5049239e+01   5.1675742e+02   5.2826503e+01   2.8104161e+02   1.7120542e+01   5.2869000e+02   1.7334477e+01   2.6416129e+02   1.1064645e+02   1.9331935e+02   1.5131768e+02   1.7600032e+02   9.1796516e+00   6.0275613e+02   2.7122735e+01   3.5024613e+02   9.9816000e+00   2.6119871e+02   2.9899097e+00   5.0991290e+01  -4.9930323e-01   3.2160226e+02   7.5563355e+00   2.3978387e+02  -3.9469032e+00   5.5570645e+01   1.4537274e+02   2.4980871e+02   1.2068852e+01   2.5105258e+02   9.5103097e+00   2.7150323e+02   1.8609097e+01   2.4615387e+02   1.3976124e+02   6.0213548e+01   1.4194163e+02   6.1989355e+01   2.0884311e+02   3.1383871e+02   1.0783871e+01   2.5432290e+02   3.3683613e+00   2.7796935e+02   4.8234194e+00   2.9322484e+02   1.5388169e+02   2.4769065e+02   5.5760387e+00   1.9633452e+02   3.1457755e+01   2.9465097e+02   2.3091794e+01   4.5400290e+02   2.2589677e-01   2.4076742e+02   2.7085703e+01   3.1931806e+02  -2.3254194e-01   1.6974903e+02   1.3730846e+02   2.1749161e+02   5.0568000e+00   2.6090871e+02   9.4515368e+01   2.7278194e+02   1.5165832e+01   2.2623806e+02   5.3326439e+01   3.1175258e+02   1.6389471e+01   2.2970839e+02   1.7841716e+01   1.6901194e+02   1.2475550e+02   2.2944258e+02   9.1574968e+00
   2.3784806e+02  -9.2652645e+00   2.6175355e+02   6.5552258e-01   2.1486871e+02  -4.7778839e+00   2.7138710e+02   9.0006129e+01   3.3642548e+02  -5.3014581e+00   2.2434387e+02  -1.7991381e+01   1.0400677e+02   1.2033204e+02   4.6517226e+02  -8.2167742e-02   4.2693129e+02  -3.3116000e+00   2.6442968e+02  -1.6383729e+01   2.8617194e+02   1.9233342e+01   3.2726710e+02   2.4125084e+01   3.1829581e+02   5.4163355e+00   2.6604097e+02   1.8937045e+01   2.1292581e+02   9.3254000e+01   2.6097871e+02   1.8129935e+00   3.2129065e+02   1.1196094e+02   3.1190871e+02   1.6606335e+01   2.3188226e+02   7.3642581e+00   3.5797710e+02   1.5536248e+02   2.8586871e+02   5.6112116e+01   2.1841742e+02   1.6913381e+01   3.1784032e+02   1.7007613e+01   4.8192710e+02   3.2820671e+01   3.5713000e+02   1.4582826e+01   3.0606387e+02   4.0298116e+01   7.7935355e+02   5.8252645e+00   4.5163548e+02   1.0777871e+01   3.0855903e+02   7.2755923e+01   2.8218419e+02   1.3918490e+01   2.2754742e+02   2.6992013e+01   2.9297355e+02   3.1817277e+01   2.6535419e+02   1.1006181e+01   3.6043581e+02   1.9688684e+01   4.5607419e+01  -2.5792387e+00   6.3054742e+02   3.6143303e+01   2.5223161e+02   2.2905342e+01   5.1050000e+02   1.5979677e+01   2.7088129e+02   1.2224885e+02   2.5693935e+02   1.4022808e+02   1.8400032e+02   2.0349652e+01   5.9337613e+02   1.9823135e+01   3.2457613e+02   8.6552000e+00   2.5124871e+02   3.2125910e+01   4.8711290e+01   2.2130968e+00   2.9283226e+02  -8.0420645e+00   2.7254387e+02  -1.4517703e+01   4.2900645e+01   1.7452634e+02   1.7728871e+02  -7.5095484e+00   2.2710258e+02   9.9063097e+00   2.8084323e+02   1.3621897e+01   2.1777387e+02   6.0031639e+01   1.1364355e+02   6.8237226e+01   9.4039355e+01   2.3860911e+02   2.7702871e+02   1.2638671e+01   2.8146290e+02  -1.7422839e+01   2.7649935e+02  -4.2989806e+00   2.6451484e+02   1.5540849e+02   2.5960065e+02   1.0393239e+01   1.9505452e+02  -1.0719845e+01   2.8746097e+02   3.0336994e+01   4.6200290e+02   6.6358968e+00   2.4090742e+02   1.6404503e+01   2.6760806e+02   2.5194258e+01   1.4917903e+02   1.0410406e+02   2.0835161e+02   2.4480000e+00   2.3842871e+02   1.2089377e+02   3.7445194e+02   1.9882232e+01   2.5099806e+02   7.2775639e+01   2.7513258e+02   2.8709071e+01   2.6308839e+02  -9.6868387e-01   1.7373194e+02   1.2927790e+02   2.7844258e+02   3.6674968e+00
   2.7869806e+02   5.1367355e+00   2.7942355e+02   1.2331923e+01   2.0686871e+02  -2.4278839e+00   3.0652710e+02   1.1000493e+02   3.3166548e+02   6.6493419e+00   2.2710387e+02   2.3977819e+01   1.1100677e+02   1.0301204e+02   4.6279226e+02  -8.4217677e+00   3.4903129e+02  -6.2696000e+00   2.9261968e+02   2.4110710e+00   2.6560194e+02   2.5028942e+01   3.1707710e+02   1.3700284e+01   3.5614581e+02   2.6108335e+01   2.6685097e+02   7.0622452e+00   2.3768581e+02   5.3703200e+01   2.6787871e+02   5.7809935e+00   3.3839065e+02   1.0921294e+02   2.9209871e+02   1.6291135e+01   2.5741226e+02   1.4801858e+01   3.4625710e+02   1.4306008e+02   2.7962871e+02   3.1411316e+01   2.2775742e+02  -7.9838194e+00   2.7165032e+02   1.2272813e+01   4.9816710e+02   2.3861471e+01   3.0637000e+02   6.2636258e+00   2.8977387e+02  -4.8868387e-01   6.6392355e+02   4.5249665e+01   3.8349548e+02   1.6559071e+01   3.0341903e+02   3.4027123e+01   2.7347419e+02   1.7855290e+01   1.9216742e+02   1.7252413e+01   2.9459355e+02   1.8457677e+01   2.6730419e+02   3.6560181e+01   3.3538581e+02   6.2726839e+00   4.5657419e+01  -1.4533239e+01   6.1818742e+02   3.3342103e+01   2.6032161e+02   3.3981419e+00   6.6917000e+02   4.5660774e+00   2.4921129e+02   1.4632245e+02   1.9945935e+02   1.3420648e+02   2.1629032e+02   1.6196452e+01   5.9351613e+02   1.4621935e+01   3.2524613e+02  -3.8284000e+00   2.5191871e+02   1.1732310e+01   4.2091290e+01   1.7792697e+01   2.9188226e+02  -3.5360645e+00   2.5940387e+02   2.0349677e-01   5.8100645e+01   1.7807034e+02   2.2799871e+02   2.0193652e+01   2.5843258e+02   5.3499097e+00   2.6988323e+02   9.6886968e+00   2.4696387e+02   1.2145644e+02   8.7163548e+01   9.0455626e+01   6.1279355e+01   2.7065991e+02   2.9921871e+02   3.0863471e+01   2.9198290e+02   6.1655613e+00   2.6963935e+02   5.6798194e+00   3.0722484e+02   1.8980169e+02   2.8502065e+02  -8.8803613e+00   1.8762452e+02  -3.3254452e+00   3.2689097e+02   2.5602594e+01   3.6205290e+02   2.4921897e+01   2.5695742e+02  -4.8794968e+00   2.6579806e+02   7.1490581e+00   1.5493903e+02   1.1892326e+02   2.3411161e+02   9.1572000e+00   2.2842871e+02   1.1511377e+02   2.5954194e+02   1.4555032e+01   2.7604806e+02   4.2871639e+01   3.1465258e+02   1.3017471e+01   2.6870839e+02  -9.9882839e+00   2.0811194e+02   1.3581750e+02   2.1011258e+02   1.5233897e+01
   2.7388806e+02   1.7141535e+01   2.4337355e+02   1.4075923e+01   2.3314871e+02  -6.6302839e+00   2.6533710e+02   1.1182013e+02   3.1923548e+02   1.6933742e+01   2.3591387e+02   1.8083019e+01   1.1091677e+02   1.1830924e+02   4.9260226e+02  -1.8996568e+01   4.3650129e+02  -3.3172000e+00   2.6171968e+02  -8.7692903e-01   3.1003194e+02   1.2854542e+01   2.1545710e+02   1.8599884e+01   3.6748581e+02   4.6391135e+01   2.6952097e+02   3.0886452e+00   2.7225581e+02   2.8797600e+01   2.5230871e+02   1.2646594e+01   3.6124065e+02   1.1914494e+02   3.0456871e+02   2.5623535e+01   2.6184226e+02   2.3057458e+01   3.6987710e+02   1.3974048e+02   3.6815871e+02   4.0328916e+01   2.2475742e+02   8.6861806e+00   2.7979032e+02   2.5216129e+00   4.9364710e+02   1.1023071e+01   3.2632000e+02   1.0477626e+01   2.8568387e+02   1.2185161e+00   6.3197355e+02   1.2756645e+00   3.4839548e+02   9.3170710e+00   2.8141903e+02   4.9117123e+01   2.9994419e+02   7.3576903e+00   2.0259742e+02   3.2280129e+00   2.6549355e+02   1.2785677e+01   2.5515419e+02   1.6862181e+01   2.7819581e+02  -1.1582116e+01   2.1797419e+01  -2.0544387e+00   5.0649742e+02   2.3127303e+01   2.5789161e+02   6.4525419e+00   4.7422000e+02   2.2352077e+01   2.2455129e+02   1.3872525e+02   2.4088935e+02   1.1970208e+02   1.9462032e+02   1.0650052e+01   6.4728613e+02   1.4230335e+01   3.6700613e+02   6.4908000e+00   2.3000871e+02   6.8251097e+00   3.5801290e+01   1.9195897e+01   2.3541226e+02  -2.3984645e+00   2.8602387e+02  -4.3561032e+00   4.4380645e+01   1.6483794e+02   2.4266871e+02   5.9800516e+00   2.3543258e+02   4.9499097e+00   2.7222323e+02  -1.0498503e+01   2.4506387e+02   1.1070844e+02   1.2511355e+02   1.0703963e+02   9.1799355e+01   2.6545831e+02   2.9549871e+02   6.5410710e+00   2.7555290e+02  -2.7100387e+00   3.2587935e+02  -1.0439381e+01   3.2446484e+02   1.3871249e+02   2.4831065e+02   2.0564387e+00   2.2719452e+02   4.1289548e+00   3.1146097e+02   1.4416994e+01   3.5867290e+02   1.3042297e+01   2.1881742e+02   1.1121703e+01   2.8164806e+02   8.0710581e+00   1.5093903e+02   1.0715326e+02   2.1111161e+02   5.2772000e+00   2.1914871e+02   9.0716168e+01   2.4897194e+02  -8.0793677e+00   2.4380806e+02   6.1590839e+01   3.4094258e+02   1.3204271e+01   2.3484839e+02   1.3530516e+01   2.2106194e+02   1.5649150e+02   1.6206258e+02   8.2678968e+00
   2.5631806e+02   5.8713548e-01   2.5933355e+02   1.4369123e+01   2.7510871e+02  -6.3670839e+00   2.6347710e+02   8.9778929e+01   3.2966548e+02   7.7193419e+00   2.1348387e+02  -5.7825806e+00   1.4143677e+02   1.0248764e+02   4.8626226e+02   1.0560632e+01   3.7626129e+02  -4.0180000e+00   2.9157968e+02  -2.4557290e+00   3.1860194e+02   9.4089419e+00   2.1064710e+02   2.5174684e+01   3.5848581e+02   1.0011135e+01   2.2352097e+02   1.8098645e+01   2.8697581e+02   1.3470000e+01   2.3411871e+02   2.1101794e+01   3.4143065e+02   1.2172974e+02   2.8799871e+02   1.2759135e+01   2.3379226e+02   2.9781458e+01   2.9216710e+02   1.5991728e+02   2.8434871e+02   2.5273716e+01   2.2251742e+02   7.0553806e+00   3.2565032e+02   2.9332813e+01   4.8964710e+02   3.8063071e+01   3.4894000e+02  -3.5719742e+00   2.8477387e+02   2.0101316e+01   7.6026355e+02   1.5542465e+01   4.2025548e+02   3.1908271e+01   2.5360903e+02   5.6151923e+01   3.0466419e+02   2.8270090e+01   2.0188742e+02   2.7714813e+01   3.0659355e+02   3.1687677e+01   2.6582419e+02  -1.4614194e+00   3.4872581e+02   7.9654839e+00   4.5987419e+01   2.1770361e+01   5.2965742e+02   2.1794503e+01   2.7361161e+02  -3.4250581e+00   5.0069000e+02  -1.5755226e+00   2.3007129e+02   1.1023365e+02   1.9217935e+02   9.9648877e+01   1.7315032e+02  -1.9022348e+01   6.5780613e+02  -7.7112645e+00   3.4634613e+02   2.8136000e+00   2.3481871e+02  -2.6096903e+00   3.3421290e+01   1.9096297e+01   2.5879226e+02   1.5811355e+00   2.5297387e+02  -1.2821032e+00   6.0050645e+01   1.4910434e+02   2.3152871e+02  -2.5587484e+00   2.2410258e+02   9.6663097e+00   2.8284323e+02   1.2651897e+01   2.4811387e+02   7.8744439e+01   1.6935355e+02   7.8970426e+01   7.5039355e+01   2.3493911e+02   3.0149871e+02   1.1771071e+01   2.6041290e+02  -3.0688387e+00   3.0744935e+02   3.9035019e+01   3.9756484e+02  -7.3255097e+00   2.3936065e+02  -7.0375613e+00   2.8414452e+02  -2.0470452e+00   3.1317097e+02  -7.2998065e+00   4.0667290e+02   1.2922297e+01   2.3833742e+02   7.8501032e+00   2.5964806e+02   2.5910581e+00   1.3297903e+02   1.0959006e+02   2.0397161e+02   1.2948400e+01   2.5171871e+02   7.7110568e+01   3.0983194e+02   2.6101832e+01   2.7366806e+02   4.3962039e+01   3.2070258e+02  -9.7465290e+00   2.3627839e+02   1.3266116e+01   2.0354194e+02   1.3332310e+02   1.7901258e+02  -3.1381032e+00
   2.5060806e+02   2.7639355e+00   2.4818355e+02  -7.6388774e+00   2.5800871e+02   3.9609161e+00   2.6504710e+02   1.0489333e+02   3.0956548e+02   6.9473419e+00   2.2648387e+02   6.5074194e+00   1.1067677e+02   9.9418439e+01   4.8507226e+02   1.8583226e-01   3.9131129e+02   1.9398000e+01   2.6014968e+02   7.3386710e+00   3.0155194e+02   4.3294194e-01   1.9940710e+02   1.4973884e+01   2.8591581e+02  -6.2732645e+00   3.2242097e+02   1.1376645e+01   2.5849581e+02   1.5278400e+01   2.3835871e+02   1.3325935e+00   3.3553065e+02   8.9871742e+01   2.8604871e+02   2.3395135e+01   2.2679226e+02   8.6145806e-01   3.3992710e+02   1.4537648e+02   2.9353871e+02   2.3638516e+01   2.0137742e+02   2.2765806e+00   3.1993032e+02   1.4690413e+01   4.5630710e+02   2.0490271e+01   3.2384000e+02   3.2436026e+01   3.2053387e+02   1.3190516e+01   7.8773355e+02   2.0004865e+01   4.4382548e+02   2.5112671e+01   2.9522903e+02   3.6962323e+01   3.0556419e+02   1.6768090e+01   2.2202742e+02   9.3436129e+00   2.9202355e+02   3.7327742e-01   2.8720419e+02  -8.8918194e+00   2.9272581e+02   2.7754839e+00   4.1747419e+01  -8.2204387e+00   6.1528742e+02   3.6424103e+01   2.9275161e+02   2.3423742e+01   4.5150000e+02   6.4596774e+00   1.8888129e+02   1.1771885e+02   1.8203935e+02   1.3750008e+02   1.9010032e+02   1.8481652e+01   6.4566613e+02   1.0689935e+01   3.3024613e+02   1.1101600e+01   2.4310871e+02   9.2971097e+00   5.7041290e+01   1.8736697e+01   2.1964226e+02   1.3333135e+01   2.6831387e+02  -9.4193032e+00   4.8950645e+01   1.5080234e+02   2.0199871e+02  -7.2963484e+00   2.3258258e+02   8.8479097e+00   2.7265323e+02   2.5897097e+01   2.2996387e+02   7.2006439e+01   5.4113548e+01   9.5239626e+01   1.0603935e+02   2.5831911e+02   3.0211871e+02   1.2061471e+01   2.5898290e+02   3.2755613e+00   2.8806935e+02   9.9654194e+00   3.5927484e+02   2.6877690e+01   2.7369065e+02   8.7360387e+00   2.5843452e+02   1.5869755e+01   2.7794097e+02   2.6685935e+00   4.4262290e+02  -1.5383703e+01   2.0605742e+02   1.0332503e+01   3.0741806e+02   4.8194581e+00   1.4702903e+02   1.0670606e+02   2.0140161e+02   9.4840000e+00   2.3542871e+02   1.3570377e+02   3.4207194e+02   1.7812632e+01   2.4108806e+02   3.9238439e+01   3.1022258e+02   6.1187097e-01   2.3646839e+02   1.7200916e+01   2.1087194e+02   1.4707670e+02   1.7639258e+02   8.2114968e+00
   2.9307806e+02  -1.9733665e+01   3.2152355e+02  -1.0986077e+01   2.8710871e+02   1.6242916e+01   2.8747710e+02   9.7098929e+01   2.8947548e+02   4.6945419e+00   2.4024387e+02   7.0766194e+00   1.2238677e+02   1.2053164e+02   4.7822226e+02  -1.4886168e+01   3.6122129e+02   1.1565200e+01   2.6228968e+02  -4.7825290e+00   2.9541194e+02   2.3074142e+01   1.8540710e+02   7.8538839e+00   3.7853581e+02   1.0697135e+01   2.5842097e+02   1.5976645e+01   2.2140581e+02   1.1625600e+01   2.6078871e+02   1.1868194e+01   3.2019065e+02   9.9958942e+01   2.8509871e+02   1.9231135e+01   2.1979226e+02   1.5281458e+01   3.0016710e+02   1.5927728e+02   3.0129871e+02   3.2157716e+01   2.1198742e+02  -3.6222194e+00   3.0212032e+02   3.8495213e+01   5.1711710e+02   2.5725471e+01   3.5160000e+02   1.6165226e+01   2.9148387e+02   2.0704516e+01   8.0868355e+02   7.9488645e+00   4.2073548e+02   9.9598710e+00   3.1022903e+02   5.7432323e+01   2.8680419e+02   3.4408890e+01   2.5573742e+02   1.2926813e+01   2.3502355e+02   1.2263277e+01   2.4601419e+02   2.6123381e+01   3.3038581e+02   5.2268387e-01   4.4177419e+01  -9.2248387e+00   5.4439742e+02   2.6035303e+01   2.8470161e+02   2.3737742e+01   4.6974000e+02   7.5204774e+00   1.4826129e+02   1.4753845e+02   2.0822935e+02   1.1007488e+02   2.6276032e+02   1.5858852e+01   6.2756613e+02   3.0707935e+01   3.4210613e+02   7.1528000e+00   2.6281871e+02   1.6530310e+01   5.6711290e+01   2.6473097e+01   2.0293226e+02   7.3399355e+00   2.9707387e+02  -6.9501032e+00   4.5100645e+01   1.5864034e+02   2.4471871e+02   1.1336052e+01   1.9763258e+02   1.3139097e+00   3.1507323e+02   1.4223497e+01   2.5653387e+02   8.8030839e+01   5.9543548e+01   1.1699523e+02   7.7469355e+01   2.6450471e+02   3.1863871e+02   8.6898710e+00   3.4370290e+02   2.5479613e+00   2.6482935e+02   2.5584619e+01   3.4027484e+02   1.5927690e+01   2.8574065e+02   2.9620387e+00   1.8262452e+02  -2.2554452e+00   3.3779097e+02   6.5005935e+00   4.0967290e+02   1.3822297e+01   2.0114742e+02   1.6345303e+01   3.4355806e+02   3.8782581e+00   1.4817903e+02   8.2084065e+01   1.8897161e+02   8.7184000e+00   2.5552871e+02   1.1394577e+02   2.8350194e+02   2.0182323e+00   1.7637806e+02   3.5695239e+01   2.7694258e+02   1.3324271e+01   2.4355839e+02   9.5437161e+00   2.1116194e+02   7.7093497e+01   1.1663258e+02  -1.1387703e+01
   3.0812806e+02   1.4682335e+01   2.9475355e+02   3.4855226e+00   3.0824871e+02   1.1701716e+01   2.6414710e+02   1.0825533e+02   3.2318548e+02  -2.7122581e+00   2.2657387e+02   2.3602194e+00   1.4119677e+02   1.1478684e+02   4.3641226e+02   1.5358632e+01   3.6055129e+02   1.4618800e+01   2.9352968e+02  -8.5217290e+00   2.9003194e+02   1.0884542e+01   2.8987710e+02   2.0646284e+01   3.4114581e+02   6.4483355e+00   2.8528097e+02   1.5917845e+01   2.7930581e+02   2.1473600e+01   2.2240871e+02   1.0468594e+01   2.9305065e+02   1.1932014e+02   3.0190871e+02   1.6266335e+01   2.1498226e+02   3.3046258e+01   3.2649710e+02   1.7745088e+02   3.0158871e+02   1.9374516e+01   2.1865742e+02   4.7941806e+00   2.7003032e+02   1.2302413e+01   2.8654710e+02   2.5831071e+01   3.7351000e+02   2.1702426e+01   3.0739387e+02   1.7671716e+01   7.5949355e+02   3.8934065e+01   3.7544548e+02   3.2930710e+00   2.4750903e+02   4.5449923e+01   2.8385419e+02   1.3884890e+01   2.9288742e+02   3.1948129e+00   2.9111355e+02   3.0160774e+00   2.5135419e+02   1.1166181e+01   3.3272581e+02   1.0815484e+01   3.0417419e+01   4.4596129e-01   4.4312742e+02   2.3616903e+01   2.6408161e+02   5.3007342e+01   4.8341000e+02   1.6186877e+01   1.9936129e+02   1.4059045e+02   1.4003935e+02   1.2848008e+02   2.2224032e+02  -1.8995484e+00   6.0923613e+02   1.7043355e+00   2.9819613e+02   7.9556000e+00   2.4934871e+02   1.5607910e+01   4.9381290e+01   1.3249497e+01   2.0136226e+02   2.0355355e+00   2.9250387e+02  -5.4945032e+00   5.2710645e+01   1.7931154e+02   2.3566871e+02   1.4900516e+00   1.9215258e+02  -1.6677690e+01   3.0826323e+02   2.4668297e+01   2.4968387e+02   8.6338839e+01   5.9403548e+01   1.0624643e+02   1.9841935e+02   1.9954871e+02   3.3259871e+02   1.4473071e+01   3.1446290e+02   1.6971613e+00   2.6730935e+02   5.7162194e+00   3.3184484e+02  -9.6879097e+00   2.7602065e+02   1.6269639e+01   1.7943452e+02  -1.7670245e+01   3.1332097e+02   1.3218194e+01   4.0000290e+02   1.3125897e+01   2.3329742e+02  -4.0766968e+00   3.1779806e+02   1.7319058e+01   1.4912903e+02   8.0338065e+01   1.9478161e+02   2.1013600e+01   2.8147871e+02   7.7679768e+01   3.1745194e+02   1.9722323e+00   1.7147806e+02   6.5707239e+01   2.8408258e+02   1.3893071e+01   2.2398839e+02   9.1593161e+00   1.8444194e+02   1.2276110e+02   9.1682581e+01  -4.9617032e+00
   2.6917806e+02  -9.9116645e+00   2.8294355e+02  -1.8139677e+01   2.8481871e+02   1.0006116e+01   2.6985710e+02   8.5268529e+01   2.7837548e+02   3.2342542e+01   2.3443387e+02   8.3914194e+00   1.1948677e+02   1.4238364e+02   4.6593226e+02  -7.3829677e+00   3.4607129e+02   1.2967200e+01   2.6914968e+02  -1.3181329e+01   2.7836194e+02   1.6198142e+01   3.2259710e+02   8.6386839e+00   3.0700581e+02   2.3849535e+01   2.8480097e+02  -9.5137548e+00   2.6959581e+02   7.6304000e+00   2.1387871e+02   5.2409935e+00   3.1229065e+02   1.2373094e+02   2.4194871e+02   2.5063135e+01   2.5393226e+02   1.3080258e+01   3.3211710e+02   1.7105128e+02   2.8929871e+02   3.2117716e+01   2.0794742e+02  -4.8901935e-01   2.8550032e+02   1.6348129e+00   2.9573710e+02   3.8158710e+00   3.6194000e+02   1.9338026e+01   2.9287387e+02   1.0353316e+01   8.2468355e+02   2.4428865e+01   3.7554548e+02   3.1525071e+01   3.0193903e+02   4.3185523e+01   2.3171419e+02   2.6726090e+01   3.1235742e+02   2.7307213e+01   2.7273355e+02   2.9106477e+01   2.8144419e+02   3.8618981e+01   3.2038581e+02   3.5702684e+01   5.5557419e+01   1.0904761e+01   5.7460742e+02   1.7938503e+01   3.2185161e+02   1.6285742e+01   4.7712000e+02   1.5930077e+01   1.3650129e+02   1.4285925e+02   2.0574935e+02   1.2932328e+02   1.9796032e+02   5.9028516e+00   5.0018613e+02   2.7138335e+01   3.6229613e+02   4.7276000e+00   2.5810871e+02   7.6710968e-01   5.4181290e+01  -8.4450323e-01   1.8450226e+02  -6.4756645e+00   3.0407387e+02   1.4199897e+01   5.1760645e+01   1.4995754e+02   2.0990871e+02  -7.5491484e+00   2.3639258e+02   7.2131097e+00   2.8660323e+02   4.5109677e-01   2.0306387e+02   7.8878439e+01   5.9213548e+01   1.1193163e+02   1.9812935e+02   2.0352191e+02   3.5130871e+02   2.6316271e+01   3.1327290e+02   1.5412361e+01   3.4349935e+02   1.5671019e+01   3.2160484e+02  -6.7870968e-01   2.9783065e+02   4.6994839e+01   2.2695452e+02   2.2481548e+00   3.5246097e+02  -5.6330065e+00   4.0058290e+02   1.3219497e+01   2.3181742e+02  -4.4882968e+00   3.2245806e+02   8.0862581e+00   1.5017903e+02   1.0983406e+02   2.2949161e+02  -1.6663200e+01   2.6471871e+02   1.2326057e+02   3.4545194e+02  -1.4077677e+00   1.8385806e+02   4.2286839e+01   2.9327258e+02   2.6107871e+01   2.4636839e+02   1.1698916e+01   2.2530194e+02   8.8632297e+01   1.0006258e+02   1.9417897e+01
   2.8103806e+02   1.0895355e+00   2.9037355e+02   1.4745923e+01   2.6357871e+02   6.3253161e+00   2.7880710e+02   9.6842529e+01   2.7485548e+02  -7.2758581e+00   2.2224387e+02   2.3666194e+00   1.1529677e+02   1.3519884e+02   4.4012226e+02  -2.7481677e+00   3.6036129e+02  -1.2846000e+01   2.8947968e+02  -7.0477290e+00   3.0741194e+02   1.6584142e+01   2.6945710e+02   5.9898839e+00   3.6438581e+02   7.9191355e+00   2.5994097e+02   1.2755045e+01   2.3611581e+02  -8.4120000e-01   2.3030871e+02  -7.4534065e+00   3.4272065e+02   1.1239654e+02   2.8618871e+02   8.3339355e+00   2.7222226e+02   2.1370581e+00   3.0435710e+02   1.8946208e+02   2.8443871e+02   8.0265161e+00   2.1198742e+02   1.5467781e+01   2.8531032e+02   2.7560013e+01   2.9706710e+02   1.6899471e+01   3.5170000e+02   1.6537226e+01   3.1434387e+02   1.1015716e+01   7.1887355e+02   2.8036645e+00   3.7835548e+02   2.1602710e+00   3.3426903e+02   3.7459123e+01   2.4023419e+02   3.5944490e+01   3.0697742e+02   7.3976129e+00   2.3283355e+02   1.4158477e+01   3.1601419e+02   1.1953381e+01   2.9624581e+02   9.4938839e+00   3.3277419e+01  -1.3542839e+01   4.8070742e+02   9.8205032e+00   2.7837161e+02   1.8294142e+01   5.3969000e+02   1.1354477e+01   1.4874129e+02   1.4374005e+02   2.1150935e+02   1.3552248e+02   2.0053032e+02   8.3725161e-01   5.8866613e+02  -9.4600645e+00   3.0667613e+02   1.0797200e+01   2.8329871e+02  -6.2080903e+00   5.2381290e+01   2.1094968e+00   2.2979226e+02  -1.0668865e+01   3.3959387e+02   2.6168297e+01   4.2570645e+01   1.5046274e+02   1.9637871e+02   1.0913252e+01   2.0020258e+02   7.7283097e+00   2.8036323e+02   7.3302968e+00   2.1620387e+02   7.2067239e+01   1.0783355e+02   1.1408203e+02   6.9849355e+01   2.4445431e+02   3.1549871e+02   1.4701071e+01   3.5513290e+02   4.3535613e+00   2.8044935e+02   7.3850194e+00   3.5051484e+02   6.6284903e+00   2.5069065e+02   1.5246039e+01   2.0252452e+02   1.6822555e+01   3.2617097e+02   1.8000194e+01   4.2115290e+02   1.3243897e+01   2.2781742e+02  -7.2582968e+00   3.6422806e+02   3.1465806e-01   1.5336903e+02   9.1478865e+01   2.1821161e+02   2.3329200e+01   2.8899871e+02   1.3422817e+02   3.1331194e+02   1.1163432e+01   1.6018806e+02   6.2370439e+01   2.9703258e+02   3.7570710e+00   2.2465839e+02   4.1457161e+00   1.7001194e+02   1.0396550e+02   1.6834258e+02   4.7549677e-01
   2.6955806e+02   8.8179355e+00   2.9771355e+02  -3.8412774e+00   2.9995871e+02   1.8414916e+01   2.7599710e+02   8.2917329e+01   3.1461548e+02   7.8334194e-01   2.7853387e+02  -3.1366581e+01   1.4691677e+02   1.0232924e+02   4.4864226e+02  -6.4797677e+00   4.0879129e+02  -1.6240400e+01   2.8142968e+02   1.1662710e+00   2.9674194e+02   1.6777742e+01   2.5297710e+02   2.8018284e+01   3.2086581e+02   3.0350735e+01   2.8580097e+02  -1.0403755e+01   2.7040581e+02   1.9456000e+00   2.6435871e+02   3.5112594e+01   3.2843065e+02   1.0272974e+02   2.8223871e+02   8.3199355e+00   2.6684226e+02   5.4274581e+00   3.9330710e+02   1.2553608e+02   2.7924871e+02   3.9111716e+01   2.2089742e+02  -1.6650194e+00   2.8427032e+02   3.4263213e+01   3.1587710e+02   1.1724671e+01   3.4503000e+02   1.2790826e+01   3.1077387e+02   1.9781316e+01   6.7206355e+02   1.4788465e+01   3.8768548e+02   1.7933871e+01   3.1084903e+02   2.3712723e+01   3.5223419e+02   1.6934490e+01   2.5711742e+02   9.1064129e+00   2.5878355e+02   1.7024774e+00   2.7215419e+02   1.1412181e+01   2.5105581e+02   5.1590839e+00   3.7227419e+01  -6.8588387e+00   5.7507742e+02   3.0060903e+01   3.6866161e+02   2.9209419e+00   4.4493000e+02   2.3505277e+01   1.9159129e+02   1.3059205e+02   1.1122935e+02   1.3135488e+02   2.1538032e+02  -1.2540748e+01   5.7632613e+02  -4.1428645e+00   3.4872613e+02   1.1153200e+01   2.4138871e+02   3.6484710e+01   4.8571290e+01   1.4504297e+01   2.2874226e+02   1.0175135e+01   2.8850387e+02   1.5635497e+01   5.0190645e+01   1.5013314e+02   2.4266871e+02  -1.1199484e+00   2.1805258e+02  -6.5096903e+00   3.5388323e+02   2.1498697e+01   1.7920387e+02   4.0977239e+01   8.3073548e+01   9.9492826e+01   5.2849355e+01   2.5119431e+02   3.6683871e+02   1.4023871e+01   3.5522290e+02   8.6636129e-01   2.5953935e+02   1.8577819e+01   3.1889484e+02   3.4208090e+01   2.7264065e+02   1.3820039e+01   1.9586452e+02   1.9785355e+01   3.1132097e+02   4.7581935e+00   4.7024290e+02   2.6696774e-02   2.1895742e+02   2.2880503e+01   3.5384806e+02  -2.5149419e+00   1.7121903e+02   1.0396086e+02   2.4135161e+02  -6.5220000e+00   3.0666871e+02   1.1824457e+02   3.2469194e+02   1.5330323e+00   1.6480806e+02   2.3290839e+01   2.5546258e+02   1.4322671e+01   2.2736839e+02   1.0788916e+01   1.5301194e+02   1.0046550e+02   1.5906258e+02   1.9697897e+01
   2.9131806e+02  -7.8728645e+00   2.7585355e+02   1.5387523e+01   2.8029871e+02   1.7077716e+01   2.7057710e+02   1.0912093e+02   2.8490548e+02   1.0160142e+01   2.4900387e+02  -1.0814181e+01   1.0429677e+02   1.2149884e+02   4.4493226e+02   1.4207032e+01   3.7369129e+02   3.6137600e+01   2.6585968e+02  -9.4481290e+00   2.9727194e+02   1.5015342e+01   2.2573710e+02   1.7917484e+01   3.2834581e+02   1.1802335e+01   2.5194097e+02   1.4345045e+01   2.4473581e+02   3.1239200e+01   2.4664871e+02   8.5293935e+00   3.5110065e+02   1.1638614e+02   3.0952871e+02   1.1936735e+01   2.5384226e+02   1.7607458e+01   3.0763710e+02   2.0576968e+02   2.7762871e+02   4.9113161e+00   2.6518742e+02   6.1217806e+00   2.6769032e+02   7.8296129e+00   3.4230710e+02   1.7130271e+01   3.5237000e+02   2.6243626e+01   3.1525387e+02   1.7802916e+01   8.2745355e+02   1.1737265e+01   3.3254548e+02   5.4450710e+00   2.5974903e+02   5.9940723e+01   3.1547419e+02   1.9545290e+01   2.8364742e+02   2.9844013e+01   3.4273355e+02   1.3456477e+01   2.9192419e+02   5.1205806e+00   2.7186581e+02   3.0142839e+00   3.8987419e+01  -3.9596387e+00   4.4770742e+02   1.1980503e+01   3.6351161e+02   1.6812942e+01   3.4384000e+02  -2.1675226e+00   1.7026129e+02   1.4515845e+02   2.4822935e+02   1.4282488e+02   2.4091032e+02  -8.1531484e+00   6.0951613e+02  -4.1806452e-01   3.6848613e+02   4.6124000e+00   2.2881871e+02   2.9603097e+00   4.1801290e+01   2.3589677e-01   2.5264226e+02   6.3131355e+00   2.6635387e+02   4.4574968e+00   5.5480645e+01   1.2756994e+02   2.4799871e+02   2.5973652e+01   1.9796258e+02   1.3757510e+01   3.2612323e+02  -6.8505032e+00   1.8811387e+02   4.8074439e+01   3.7833548e+01   8.7732026e+01   7.2749355e+01   2.8784231e+02   3.2178871e+02   2.1297871e+01   3.2236290e+02  -7.3148387e+00   2.6410935e+02   1.5522194e+00   3.1065484e+02   9.9572903e+00   2.4774065e+02   1.8482039e+01   1.6633452e+02   6.6775484e-01   3.1694097e+02   2.4978594e+01   4.6438290e+02   2.1925497e+01   2.2805742e+02  -5.0874968e+00   3.4631806e+02   3.1774581e+00   1.4240903e+02   9.8305665e+01   1.9973161e+02  -2.7124000e+00   3.0304871e+02   1.2376417e+02   3.3254194e+02  -1.3424968e+01   2.0304806e+02   2.8471639e+01   2.4975258e+02   1.8539471e+01   2.4608839e+02   5.1013161e+00   1.7311194e+02   9.1327497e+01   5.0012581e+01   5.4718968e+00
   2.8041806e+02  -2.1860865e+01   2.9956355e+02   1.7390723e+01   2.3714871e+02   1.8669716e+01   2.5061710e+02   9.4337729e+01   3.0675548e+02   4.9321419e+00   2.0867387e+02   1.5642219e+01   1.4686677e+02   9.4433239e+01   4.4174226e+02  -2.6377677e+00   3.6984129e+02  -3.1440000e-01   2.8580968e+02  -7.2841290e+00   2.9122194e+02   2.1549342e+01   3.1445710e+02   6.5798839e+00   3.2281581e+02   2.2294735e+01   2.5004097e+02  -1.0229548e+00   2.6144581e+02   2.0852400e+01   2.3854871e+02   1.6267394e+01   3.0281065e+02   9.7159342e+01   2.6818871e+02   2.1103935e+01   2.4788226e+02   1.4274258e+01   3.0087710e+02   1.5126048e+02   2.7577871e+02   2.4869316e+01   2.3656742e+02  -3.3486194e+00   2.5060032e+02   3.6666813e+01   3.1916710e+02   1.2601471e+01   3.1060000e+02   3.3052258e+00   3.1063387e+02   3.4122516e+01   8.1378355e+02   8.8808645e+00   3.3273548e+02   4.5709871e+01   2.6607903e+02   4.0294323e+01   2.5232419e+02   2.5077290e+01   2.9183742e+02   2.6948813e+01   3.0683355e+02   1.9138477e+01   3.1196419e+02   1.5987381e+01   3.0981581e+02   9.4082839e+00   2.8517419e+01   1.7497961e+01   5.3402742e+02  -3.2350968e+00   3.2089161e+02   1.3412542e+01   4.4374000e+02   3.2704774e+00   1.5669129e+02   1.4758405e+02   1.8303935e+02   1.4442008e+02   2.2810032e+02   3.4416516e+00   5.9104613e+02  -2.3420465e+01   3.4486613e+02   1.3552000e+01   2.2667871e+02  -7.5284903e+00   5.7231290e+01   7.4314968e+00   2.2736226e+02   2.0855535e+01   2.5464387e+02   6.7742968e+00   3.7000645e+01   1.5947834e+02   1.9509871e+02   1.9975652e+01   1.9691258e+02   1.9701510e+01   2.9869323e+02  -1.8610323e-01   2.0168387e+02   4.7648839e+01   6.1543548e+01   9.5645226e+01   7.3179355e+01   2.5184791e+02   3.2744871e+02   2.4175071e+01   3.5374290e+02   4.9847613e+00   2.2491935e+02   3.0487419e+01   3.2832484e+02   8.8369032e-01   2.7069065e+02  -2.5439613e+00   2.0252452e+02   3.2025548e+00   3.0989097e+02  -1.6474065e+00   4.2977290e+02   1.9342968e+00   2.0129742e+02  -5.3266968e+00   3.3088806e+02   1.4131858e+01   1.6478903e+02   1.0851526e+02   2.2297161e+02  -5.1600000e-02   3.3185871e+02   1.0898937e+02   3.3226194e+02   1.4257432e+01   1.6847806e+02   4.6667239e+01   2.6708258e+02   2.5013071e+01   2.1889839e+02   9.3265161e+00   1.8692194e+02   9.5222697e+01   7.5872581e+01   5.3530968e+00
   2.7322806e+02   1.3474335e+01   3.6213355e+02  -9.9487742e-01   2.9157871e+02   5.6553161e+00   2.8799710e+02   9.5007329e+01   3.1799548e+02   1.9792942e+01   2.4786387e+02   2.8870194e+00   1.1710677e+02   1.0900404e+02   4.6341226e+02   7.9186323e+00   3.9345129e+02  -5.2032000e+00   2.8228968e+02   3.4774710e+00   3.3074194e+02   2.4527742e+01   2.7121710e+02   2.0849084e+01   3.3976581e+02  -7.3512645e+00   2.8304097e+02   2.0197045e+01   2.6116581e+02   1.0874800e+01   2.3192871e+02   1.3276994e+01   3.0381065e+02   1.2573934e+02   2.9771871e+02  -1.1968465e+01   2.5136226e+02   1.7095858e+01   2.7240710e+02   1.8315808e+02   3.0224871e+02   2.8511716e+01   2.5408742e+02   1.1719781e+01   2.6684032e+02   2.9367613e+01   3.2006710e+02   2.9094710e+00   3.2960000e+02   1.7975226e+01   3.0982387e+02   8.9073161e+00   8.0345355e+02   1.6747265e+01   3.7130548e+02   3.0142710e+00   3.1450903e+02   2.6989923e+01   3.0485419e+02   1.1014890e+01   2.5069742e+02   1.2050013e+01   3.2121355e+02   2.1848077e+01   2.8673419e+02  -1.1084219e+01   2.4243581e+02  -4.1513161e+00   4.7607419e+01  -2.1692387e+00   4.6991742e+02   3.7783703e+01   2.9561161e+02   6.8149419e+00   3.9898000e+02   8.5112774e+00   1.7402129e+02   1.5842765e+02   2.1312935e+02   1.3673288e+02   2.4872032e+02   5.7020516e+00   6.2089613e+02   5.9115355e+00   3.0938613e+02   1.9910400e+01   2.4115871e+02   1.1833110e+01   4.6091290e+01   7.0426968e+00   2.3869226e+02   6.3391355e+00   4.9821387e+02  -1.3091303e+01   5.2900645e+01   1.3639634e+02   2.5128871e+02   6.3804516e+00   1.9820258e+02  -2.5416903e+00   3.2031323e+02  -7.7657032e+00   1.9653387e+02   6.6830839e+01   6.6733548e+01   1.0337003e+02   5.9179355e+01   2.4901791e+02   3.1087871e+02   1.3500671e+01   3.5879290e+02  -1.3089239e+01   2.3739935e+02   1.6890194e+00   3.2927484e+02   6.4676903e+00   2.4826065e+02  -4.6595613e+00   2.0171452e+02  -5.9264516e-01   3.0798097e+02   1.4165394e+01   4.8658290e+02   1.0149497e+01   1.9705742e+02   1.1152503e+01   3.2660806e+02   1.1474258e+01   1.6421903e+02   8.3710865e+01   2.0168161e+02  -8.5884000e+00   3.0066871e+02   1.0667457e+02   3.2112194e+02   2.1486323e+00   2.4628806e+02   2.2962439e+01   2.9355258e+02   1.2465471e+01   2.3770839e+02   2.3017161e+00   1.3449194e+02   1.0003710e+02   1.4115258e+02   3.0696774e-02
   2.6207806e+02   1.4663355e+00   3.0513355e+02  -4.1448774e+00   3.0538871e+02   1.2051613e-01   2.8466710e+02   9.0653729e+01   3.0547548e+02   2.8945419e+00   2.3053387e+02   2.8934194e+00   1.3443677e+02   9.8757639e+01   4.3388226e+02   3.3210323e+00   3.3850129e+02  -1.5672000e+00   2.9223968e+02  -1.9458529e+01   3.2207194e+02  -1.0828658e+01   2.3973710e+02   2.5317484e+01   3.7553581e+02   1.2367135e+01   2.7452097e+02   1.4118645e+01   2.5287581e+02   1.7158000e+01   2.2049871e+02  -5.8586065e+00   3.3148065e+02   1.2057574e+02   2.6809871e+02   3.7811355e+00   2.5022226e+02   5.5670581e+00   2.8368710e+02   1.6787568e+02   2.9743871e+02   2.9796516e+01   2.3251742e+02   2.5538065e-01   2.6827032e+02   2.3583213e+01   3.1630710e+02   2.6930271e+01   3.2637000e+02   3.0183626e+01   2.9320387e+02   9.8969161e+00   7.1968355e+02   2.2588645e+00   3.8320548e+02   1.6722710e+00   2.7684903e+02   1.7432723e+01   3.1037419e+02   1.9003290e+01   2.5254742e+02   5.4720129e+00   3.0116355e+02   1.9742077e+01   2.9101419e+02   1.4423381e+01   2.3519581e+02   5.4778839e+00   1.9987419e+01   1.5280361e+01   6.1675742e+02   9.5665032e+00   2.5442161e+02  -3.1985806e-01   4.8869000e+02   1.1104477e+01   2.2926129e+02   1.4186845e+02   2.6964935e+02   1.7730128e+02   2.5767032e+02   1.0216052e+01   6.7642613e+02  -2.2508645e+00   3.5334613e+02  -9.4164000e+00   2.2815871e+02   1.5303110e+01   5.1231290e+01   1.3151497e+01   3.4683226e+02   2.3979355e+00   2.6426387e+02   5.0946968e+00   4.9480645e+01   1.5451994e+02   2.2414871e+02   1.6981652e+01   2.1439258e+02  -1.6968903e+00   2.9455323e+02  -2.3490323e-01   2.2411387e+02   8.1524439e+01   7.1493548e+01   1.0146923e+02   7.6179355e+01   2.3389791e+02   3.3292871e+02   2.3066710e+00   2.9874290e+02   2.1447613e+00   2.0377935e+02  -5.3138065e-01   3.1970484e+02  -2.4906710e+01   2.4574065e+02   8.1120387e+00   1.7633452e+02   1.8537755e+01   3.1632097e+02   6.1681935e+00   4.6858290e+02   1.1969497e+01   2.1576742e+02   1.3745703e+01   3.6036806e+02   8.6234581e+00   1.8031903e+02   1.1432286e+02   2.0301161e+02   1.0405200e+01   2.5814871e+02   1.3792617e+02   2.8612194e+02   6.7586323e+00   2.0247806e+02   7.2797239e+01   2.8836258e+02   2.5930671e+01   2.6822839e+02   1.4701161e+00   1.4739194e+02   1.0724510e+02   1.6315258e+02   1.2700697e+01
   2.6741806e+02   3.6591355e+00   2.8904355e+02   1.2802323e+01   2.2362871e+02  -3.7686839e+00   2.6299710e+02   1.4153733e+02   2.4499548e+02   1.9582942e+01   2.2748387e+02   5.0974194e+00   1.3700677e+02   1.1612204e+02   4.7898226e+02   1.4830323e+00   3.6788129e+02   1.2240000e-01   2.8938968e+02  -6.8505290e+00   3.1355194e+02   7.7129419e+00   3.0187710e+02   3.9162839e+00   3.5110581e+02   1.3461535e+01   2.5956097e+02   5.1254452e+00   2.6306581e+02   6.8128000e+00   2.3406871e+02   4.2957935e+00   3.2581065e+02   1.3440934e+02   2.8247871e+02   2.0250735e+01   2.5731226e+02   1.3709858e+01   3.4068710e+02   1.4888568e+02   3.3558871e+02   2.3034516e+01   2.4498742e+02   1.4477806e+00   2.9050032e+02   1.9334813e+01   3.4030710e+02   2.9530271e+01   3.5294000e+02   1.9818026e+01   3.5220387e+02   2.4706916e+01   7.9606355e+02   1.1084645e+00   4.0992548e+02   3.5774671e+01   2.7374903e+02   5.9540723e+01   3.6099419e+02   4.4383690e+01   2.1454742e+02   1.0132013e+01   3.2421355e+02   2.7038077e+01   2.5377419e+02   7.4525806e+00   2.2257581e+02  -8.2325161e+00   3.6707419e+01   4.1276129e-01   5.0091742e+02   2.9573703e+01   2.2766161e+02   3.0609419e+00   4.0807000e+02   3.0364077e+01   1.9878129e+02   1.6349685e+02   2.2736935e+02   1.3845368e+02   3.0691032e+02   1.2896852e+01   6.9466613e+02   1.8009935e+01   3.1881613e+02   1.3960000e+00   2.3924871e+02   1.5315910e+01   6.6611290e+01  -7.7889032e+00   3.6755226e+02   2.3410335e+01   2.5673387e+02   4.1657097e+01   3.7000645e+01   1.3294834e+02   2.2147871e+02   1.3715252e+01   2.1286258e+02  -2.1944903e+00   3.3141323e+02   1.3156297e+01   2.1872387e+02   8.3335639e+01   8.2923548e+01   1.0607483e+02   6.6939355e+01   2.4987711e+02   3.0363871e+02   6.5098710e+00   3.0103290e+02  -3.8984387e+00   2.3082935e+02   3.0494619e+01   3.5527484e+02   5.3876903e+00   2.6855065e+02  -3.9427613e+00   1.7529452e+02   2.5209548e+00   2.4103097e+02   9.8113935e+00   4.1215290e+02   3.0863897e+01   2.1943742e+02   2.9222103e+01   3.1622806e+02   7.5346581e+00   1.5750903e+02   9.7907665e+01   2.3716161e+02   1.9532000e+00   2.8618871e+02   1.3254297e+02   3.1716194e+02   1.1354323e+00   9.2188065e+01   1.6543044e+02   3.2884258e+02   1.1792271e+01   2.8365839e+02   1.6625716e+01   1.5149194e+02   6.5637097e+01   1.9425258e+02  -4.0273032e+00
   2.9698806e+02   3.1435355e+00   3.0785355e+02   1.6637523e+01   2.8110871e+02   1.9772916e+01   2.7257710e+02   1.0210093e+02   2.6871548e+02   3.3645342e+01   2.3053387e+02  -1.5056581e+01   1.3176677e+02   1.0059124e+02   4.5674226e+02   2.4922323e+00   4.4336129e+02  -1.6766000e+01   2.6123968e+02  -5.0285290e+00   2.8965194e+02   2.7054942e+01   2.0526710e+02   1.7455084e+01   3.0505581e+02   6.6655355e+00   2.5537097e+02  -3.7793548e+00   2.5749581e+02   1.6928400e+01   2.1716871e+02   1.3697794e+01   3.1239065e+02   1.2163294e+02   2.9313871e+02   1.4107935e+01   2.6150226e+02  -4.5753419e+00   3.0911710e+02   1.8351128e+02   2.9453871e+02   2.2988516e+01   2.1675742e+02   1.2361806e+00   2.7936032e+02  -2.2539871e+00   2.7926710e+02   3.0653471e+01   3.4460000e+02   7.6252258e+00   3.4010387e+02   1.3574916e+01   7.5368355e+02   1.3728865e+01   3.9654548e+02   1.7705071e+01   3.7860903e+02   5.8241923e+01   3.3271419e+02   4.4736090e+01   2.6264742e+02  -1.3859871e+00   3.0949355e+02  -4.2143226e+00   2.7611419e+02   1.5905381e+01   2.9100581e+02   3.0533084e+01   4.6747419e+01   9.9495613e+00   4.6302742e+02   2.3444903e+01   2.8856161e+02   5.1894194e-01   4.7117000e+02   3.4126077e+01   1.6521129e+02   1.6023245e+02   2.3307935e+02   1.6056688e+02   2.6029032e+02   2.5586452e+01   6.1313613e+02  -4.9876645e+00   3.2881613e+02   1.1166000e+01   2.6976871e+02   1.1544310e+01   5.1181290e+01   8.5354968e+00   3.0760226e+02  -2.7036645e+00   2.3735387e+02   3.2974968e+00   4.4140645e+01   1.3975714e+02   2.4137871e+02   1.0173252e+01   2.4558258e+02   1.7579097e+00   3.1993323e+02   9.7846968e+00   2.2563387e+02   7.6262839e+01   8.2973548e+01   7.0450826e+01   5.9419355e+01   2.0709871e+02   2.6683871e+02   1.2213871e+01   2.9965290e+02   1.6019613e+00   2.2258935e+02   6.4838194e+00   3.1427484e+02   1.4767690e+01   2.5736065e+02  -1.1007561e+01   2.4495452e+02   5.1815484e-01   3.3970097e+02   5.9677935e+00   4.5381290e+02   1.7671097e+01   2.3824742e+02   3.3773032e+00   3.2484806e+02   9.7550581e+00   1.7240903e+02   1.2600566e+02   2.0421161e+02  -4.9808000e+00   3.0152871e+02   1.7874577e+02   1.9750194e+02  -4.1517677e+00   2.4175806e+02   5.9324839e+01   2.6708258e+02   3.4430710e+00   2.4260839e+02   8.5697161e+00   1.4768194e+02   9.0221897e+01   1.6134258e+02   6.0549677e-01
   2.7084806e+02   4.1947355e+00   3.0975355e+02  -7.1447742e-01   2.7462871e+02   2.0051316e+01   2.7728710e+02   9.7864129e+01   3.0775548e+02   1.3712142e+01   2.2081387e+02  -1.7898065e-01   1.3548677e+02   1.1767364e+02   4.2060226e+02  -8.7065677e+00   4.5117129e+02   1.2699200e+01   2.8261968e+02   6.9107097e-01   2.9736194e+02   1.4198142e+01   2.2407710e+02   2.3240284e+01   3.4910581e+02   1.2621535e+01   2.5642097e+02  -8.1533548e+00   2.6325581e+02   5.7576000e+00   1.7625871e+02   3.4905935e+00   3.4519065e+02   1.1319894e+02   3.0904871e+02   7.0751355e+00   2.5288226e+02   2.5444258e+01   3.7192710e+02   1.3205648e+02   2.8819871e+02   2.5875716e+01   2.1789742e+02   5.2849806e+00   2.8527032e+02   1.7373213e+01   3.1030710e+02   1.1840271e+01   3.4518000e+02   5.1588258e+00   3.4096387e+02   2.9226116e+01   7.9787355e+02   1.1383665e+01   4.3973548e+02   2.2349871e+01   3.0617903e+02   4.9896323e+01   2.0285419e+02   3.6984890e+01   2.5216742e+02   9.7824129e+00   2.8606355e+02   2.4200774e+00   2.5049419e+02   3.5764981e+01   3.0957581e+02   2.5047484e+01   2.4327419e+01   5.9331613e+00   3.4228742e+02   2.7054103e+01   2.6575161e+02   2.3393742e+01   6.0222000e+02   5.1620774e+00   2.4916129e+02   1.2789645e+02   2.0145935e+02   1.8499648e+02   2.2191032e+02   2.0036852e+01   6.0218613e+02  -4.9216645e+00   3.5948613e+02   1.2092400e+01   2.7300871e+02   5.5751097e+00   4.8801290e+01  -8.7441032e+00   2.7626226e+02  -2.7664645e+00   2.3007387e+02  -6.8301032e+00   4.2140645e+01   1.3810714e+02   2.1533871e+02   1.4446452e+01   2.3382258e+02   7.0387097e+00   3.0341323e+02  -2.7537032e+00   1.7101387e+02   6.4872439e+01   7.7073548e+01   1.0840283e+02   5.5659355e+01   2.1996951e+02   3.1144871e+02   1.1025071e+01   3.1027290e+02   1.8892361e+01   2.4387935e+02   1.1590619e+01   3.6570484e+02   9.0832903e+00   2.5583065e+02   6.3548387e+00   2.3695452e+02   2.1878155e+01   3.0627097e+02   1.2782194e+01   4.4848290e+02   2.4387497e+01   2.4371742e+02   4.6097032e+00   3.3726806e+02  -1.0485419e+00   1.7159903e+02   9.5260465e+01   2.0454161e+02   1.3328000e+00   2.6237871e+02   1.7573777e+02   2.8945194e+02  -1.6647768e+01   2.6508806e+02   3.7268439e+01   3.0394258e+02   3.7254271e+01   2.4393839e+02  -1.1966839e+00   1.3939194e+02   1.1350510e+02   1.6620258e+02   3.7466968e+00
   2.5227806e+02  -4.2296645e+00   3.0090355e+02   1.1523523e+01   3.0586871e+02   1.1702116e+01   2.7466710e+02   6.6793729e+01   3.1099548e+02   1.9229419e+00   2.2567387e+02  -6.6677806e+00   1.3153677e+02   1.1893964e+02   4.6345226e+02  -2.5145677e+00   3.5088129e+02  -1.6277600e+01   3.0390968e+02   9.6078710e+00   2.7607194e+02   6.4713419e+00   2.6202710e+02   2.2942839e+00   3.2776581e+02   2.3608735e+01   2.6023097e+02  -2.0781548e+00   2.9654581e+02   1.3664400e+01   2.7164871e+02   1.2429394e+01   3.2553065e+02   1.1796174e+02   2.7742871e+02   1.7504735e+01   2.3131226e+02   2.4098581e+00   2.6940710e+02   1.5949808e+02   2.6048871e+02   3.2662516e+01   2.2360742e+02  -6.9818194e+00   2.4265032e+02   1.2972813e+01   2.9773710e+02   8.0358710e+00   3.1941000e+02   1.0260426e+01   3.0863387e+02  -2.9974839e+00   7.5621355e+02  -1.8353548e-01   3.6435548e+02   4.1180271e+01   3.3879903e+02   2.3576723e+01   2.9866419e+02   1.4650090e+01   2.3588742e+02   1.7274813e+01   2.5511355e+02  -1.0343923e+01   2.6115419e+02  -6.1378194e+00   2.2081581e+02   2.6282839e+00   3.1327419e+01   6.7531613e+00   4.1591742e+02   4.7953703e+01   3.2732161e+02   1.4088142e+01   5.0593000e+02   2.2452774e+00   2.0912129e+02   1.6366965e+02   2.3745935e+02   1.6559648e+02   2.3538032e+02   1.5669252e+01   6.2156613e+02   1.8997935e+01   3.5676613e+02   9.6000000e+00   2.8029871e+02   7.5190968e-01   6.2661290e+01   3.0470968e+00   3.0360226e+02   8.5633548e-01   2.7897387e+02   3.6878968e+00   4.4480645e+01   1.4525994e+02   1.8057871e+02   1.7797252e+01   2.4343258e+02  -3.3500903e+00   2.9303323e+02   2.1416697e+01   2.1963387e+02   6.8312839e+01   7.5163548e+01   9.9365626e+01   1.3912935e+02   1.8672191e+02   3.2178871e+02   2.9917871e+01   2.3727290e+02   1.0623613e+00   2.5520935e+02   2.9214219e+01   3.9322484e+02   3.3691690e+01   2.3174065e+02   1.3820387e+00   2.5510452e+02  -1.1243845e+01   3.1851097e+02   2.3272994e+01   3.8715290e+02  -8.9610323e-01   2.5300742e+02   8.0565032e+00   3.2093806e+02   1.0687858e+01   1.9088903e+02   1.0619726e+02   2.2244161e+02  -3.5792000e+00   2.4790871e+02   1.2827537e+02   2.1488194e+02  -1.9621677e+00   2.3856806e+02   4.3870039e+01   2.8375258e+02   2.0539471e+01   2.3636839e+02   1.5548916e+01   1.8877194e+02   1.1393470e+02   1.4425258e+02  -5.3073032e+00
   2.6779806e+02   7.8187355e+00   2.9671355e+02   3.9087226e+00   2.7748871e+02   5.4425161e+00   2.5480710e+02   9.8612529e+01   2.7637548e+02   1.0222542e+01   2.1695387e+02   8.9398194e+00   1.1491677e+02   1.2403924e+02   4.3360226e+02   1.4963432e+01   4.3807129e+02  -1.1102800e+01   2.6023968e+02   2.6721471e+01   2.8322194e+02  -1.2810658e+01   1.7521710e+02   8.3890839e+00   3.4076581e+02  -1.0571265e+01   2.9904097e+02   1.5767045e+01   2.7663581e+02   1.5347200e+01   2.3749871e+02   2.0111394e+01   2.8310065e+02   1.3973614e+02   2.8261871e+02   4.7953548e-01   2.4726226e+02   7.1838581e+00   4.2083710e+02   8.4953677e+01   2.7929871e+02   3.3637716e+01   2.1589742e+02  -1.5505019e+01   3.0917032e+02   6.7912129e+00   3.4421710e+02   3.2077471e+01   3.4518000e+02   2.4388826e+01   3.2563387e+02   4.2642516e+01   7.2054355e+02  -7.6199355e+00   4.0525548e+02   3.6008271e+01   2.9864903e+02   4.8308723e+01   3.8813419e+02   2.4352490e+01   2.1911742e+02   3.4096413e+01   2.9059355e+02   3.0677677e+01   1.7730419e+02   1.8290018e+02   2.6267581e+02   1.3279484e+01   5.0177419e+01   4.9051613e+00   5.3586742e+02   3.7297703e+01   2.2723161e+02   1.7425342e+01   4.9869000e+02   3.4064477e+01   1.6959129e+02   1.4683205e+02   1.9331935e+02   1.0874768e+02   1.9119032e+02   8.2044516e+00   6.0385613e+02  -1.6535265e+01   3.5315613e+02   5.5880000e-01   2.6081871e+02  -1.3019690e+01   5.5951290e+01  -2.5161032e+00   3.0769226e+02   5.9091355e+00   2.6907387e+02  -1.0901032e+00   4.4190645e+01   1.3490314e+02   1.7671871e+02  -6.1239484e+00   2.5291258e+02   1.4701510e+01   2.8212323e+02   2.0189497e+01   1.9825387e+02   9.3073239e+01   9.9873548e+01   1.4062883e+02   6.0469355e+01   2.2377471e+02   3.3197871e+02  -1.0567329e+01   2.7684290e+02   3.2767613e+00   1.9939935e+02   5.7290194e+00   3.9818484e+02   5.4848903e+00   2.3260065e+02   2.2073239e+01   2.8700452e+02   1.2541548e+00   3.3584097e+02   2.8086594e+01   4.2810290e+02   1.9877897e+01   2.4548742e+02   5.2781032e+00   2.9541806e+02   1.0539458e+01   1.7864903e+02   1.0345646e+02   1.0478161e+02  -1.7686400e+01   2.4452871e+02   1.4749577e+02   2.2950194e+02   1.9582323e+00   2.2666806e+02   7.0722039e+01   3.0227258e+02   1.4957871e+01   2.3379839e+02   5.8945161e+00   1.5077194e+02   1.2054470e+02   1.8211258e+02   9.3738968e+00
   2.4646806e+02   1.9715135e+01   3.1528355e+02  -5.3468774e+00   2.2805871e+02   4.9691613e-01   2.6999710e+02   8.2117329e+01   3.1218548e+02   2.4977419e+00   2.0134387e+02   2.4138619e+01   1.3124677e+02   1.2734284e+02   4.7564226e+02  -2.0976774e-01   4.1031129e+02  -1.0172000e+01   2.6709968e+02   2.4832671e+01   3.0988194e+02   3.0626542e+01   3.0035710e+02   1.3947884e+01   3.3914581e+02   1.5128335e+01   2.6623097e+02   8.0118452e+00   2.6202581e+02   1.4276000e+01   2.1925871e+02   1.3620594e+01   3.1867065e+02   1.5041054e+02   2.8352871e+02  -2.2453265e+01   2.1355226e+02   1.0880658e+01   3.1559710e+02   1.3180288e+02   3.0110871e+02   4.6312916e+01   2.2470742e+02   1.1701806e+00   2.8231032e+02   1.3990013e+01   3.2911710e+02   1.2525471e+01   3.4699000e+02   3.4434026e+01   3.6225387e+02   4.8712916e+01   6.4030355e+02   2.4709265e+01   4.1401548e+02   1.4737471e+01   3.5298903e+02   4.8251523e+01   2.9128419e+02   2.7620490e+01   2.4188742e+02   1.2604813e+01   2.5821355e+02   4.1028077e+01   1.2049419e+02   1.5573498e+02   2.9167581e+02   1.6289484e+01   4.8037419e+01   3.2763613e+00   4.6870742e+02   1.5200503e+01   2.3237161e+02   1.5734142e+01   4.9326000e+02   5.2588774e+00   1.9036129e+02   1.1474045e+02   2.7650935e+02   1.4152248e+02   2.3200032e+02   2.3659652e+01   5.4770613e+02  -2.5632645e+00   3.2838613e+02  -8.4196000e+00   2.8948871e+02   3.5867097e+00   4.5711290e+01  -5.4069032e+00   3.2193226e+02   1.7579935e+01   2.4311387e+02   1.0886697e+01   4.0950645e+01   1.2382234e+02   1.9461871e+02   5.4440516e+00   2.2143258e+02   2.2739910e+01   3.0984323e+02   1.2618968e+00   1.9439387e+02   1.2181204e+02   6.4113548e+01   1.4605963e+02   5.9939355e+01   2.1748711e+02   2.5111871e+02   5.6114710e+00   2.2955290e+02  -7.0800387e+00   3.4982935e+02   9.9746194e+00   3.7560484e+02   5.6212903e+00   3.1231065e+02   1.9696439e+01   2.8081452e+02   1.8839355e+01   3.2646097e+02   6.2169935e+00   3.7753290e+02   1.9013497e+01   2.6643742e+02   2.1312103e+01   2.7688806e+02   1.4071858e+01   1.8812903e+02   1.3683806e+02  -1.8508387e+01  -1.6320000e-01   2.2871871e+02   1.2767057e+02   2.1354194e+02  -8.0949677e+00   1.8589806e+02   5.9463639e+01   2.7941258e+02   2.4696671e+01   2.4498839e+02   1.5909316e+01   1.8039194e+02   1.1594510e+02   1.6949258e+02   1.8763497e+01
   2.6422806e+02   7.7243355e+00   3.1542355e+02   4.9319226e+00   2.8362871e+02   8.3813161e+00   2.6714710e+02   1.1782533e+02   3.5242548e+02  -1.2721458e+01   2.2715387e+02   5.0238194e+00   1.3453677e+02   1.3065964e+02   4.6083226e+02  -4.0649677e+00   4.0026129e+02   1.0922000e+01   2.5604968e+02  -4.5633290e+00   3.5246194e+02   4.9801419e+00   3.1883710e+02   2.3799484e+01   3.0343581e+02   5.9851355e+00   2.4290097e+02   3.3928245e+01   3.2768581e+02   6.2632000e+00   2.1602871e+02   1.4738994e+01   3.1367065e+02   1.2043054e+02   3.0080871e+02   2.0064335e+01   2.3750226e+02   1.4154658e+01   2.8906710e+02   1.8397528e+02   2.8886871e+02   2.4292116e+01   2.2651742e+02   2.0455381e+01   2.9541032e+02  -5.3879871e+00   3.1435710e+02   1.1416271e+01   3.5241000e+02   4.3042581e-01   3.3396387e+02   6.2161161e+00   7.1354355e+02   9.5600645e+00   4.0630548e+02  -6.2157290e+00   2.8307903e+02   2.9124323e+01   3.5294419e+02  -1.1223097e+00   2.3792742e+02   1.7351613e+01   2.6606355e+02   1.4830077e+01   1.2411419e+02   2.1987538e+02   2.4862581e+02  -3.4065161e+00   4.1657419e+01   2.7367613e+00   4.0865742e+02   3.3634503e+01   2.9351161e+02   4.2229419e+00   4.9079000e+02   8.0764774e+00   1.8759129e+02   1.7011205e+02   1.8079935e+02   1.5997928e+02   2.2557032e+02   1.3074052e+01   5.7075613e+02   1.4252735e+01   3.3681613e+02   2.5260000e+00   2.7224871e+02  -7.7440903e+00   5.2331290e+01   1.8543497e+01   3.0488226e+02   2.3133935e+01   2.8031387e+02   2.5306968e+00   4.2900645e+01   1.2485634e+02   1.8190871e+02   6.8408516e+00   2.2329258e+02   2.2071110e+01   2.5693323e+02   3.2154697e+01   1.9725387e+02   6.1293239e+01   8.3263548e+01   1.3723763e+02   7.4559355e+01   2.3592751e+02   2.6935871e+02   1.5872271e+01   2.6665290e+02  -2.6680387e+00   3.5372935e+02   2.2712619e+01   3.6118484e+02   1.9634890e+01   2.4960065e+02  -9.4267613e+00   2.4867452e+02   1.3650555e+01   3.4984097e+02   1.2536594e+01   4.1962290e+02   1.3506297e+01   2.4010742e+02  -2.0149677e-01   2.8269806e+02  -2.6329419e+00   1.7669903e+02   1.1980246e+02  -6.0783871e+00   2.4752400e+01   2.6204871e+02   1.4009417e+02   2.4607194e+02  -1.2457368e+01   2.1913806e+02   5.2944439e+01   3.0727258e+02   2.7517871e+01   2.2889839e+02  -1.6634839e+00   1.7677194e+02   9.6564697e+01   1.8153258e+02   3.6602968e+00
   2.7165806e+02  -3.4400645e+00   2.6875355e+02   1.5095523e+01   2.6671871e+02   2.9644116e+01   2.9385710e+02   1.1420853e+02   2.9223548e+02  -8.0962581e+00   2.1753387e+02   6.0334194e+00   1.0553677e+02   1.1525964e+02   4.4403226e+02  -2.3409677e+00   4.1922129e+02   1.9545200e+01   2.9461968e+02  -2.2189290e+00   3.0488194e+02   1.0456542e+01   2.5030710e+02  -3.6181161e+00   3.3305581e+02   1.1335535e+01   2.5675097e+02   2.0390245e+01   2.4392581e+02  -1.6560000e+00   2.4235871e+02   1.6062594e+01   3.0019065e+02   1.3036894e+02   3.0299871e+02   1.1559135e+01   2.4193226e+02   3.5510258e+01   2.6183710e+02   1.6362368e+02   2.8186871e+02   3.9852116e+01   2.5903742e+02   2.3737806e+00   3.1574032e+02   1.8125613e+01   3.0183710e+02   3.4087871e+01   3.6956000e+02   3.2084258e+00   3.2044387e+02   1.2197716e+01   7.4440355e+02   1.0761265e+01   4.1344548e+02  -3.2169290e+00   1.5393903e+02   3.2265523e+01   2.1790419e+02   2.8160890e+01   2.4154742e+02   9.0620129e+00   2.4016355e+02   2.6232077e+01   1.2020419e+02   1.5927818e+02   2.5062581e+02   4.2434839e+00   4.3607419e+01  -6.4692387e+00   4.2775742e+02   3.0946503e+01   3.0799161e+02   2.3734542e+01   4.2555000e+02   2.0625677e+01   1.8293129e+02   1.6614485e+02   2.6641935e+02   1.2460968e+02   2.5538032e+02   3.5259252e+01   5.9794613e+02   1.6937535e+01   3.6596613e+02  -3.4660000e+00   2.5329871e+02   2.9190968e-01   5.0951290e+01   8.1738968e+00   3.0550226e+02  -3.4356645e+00   2.6597387e+02   5.3878968e+00   4.2670645e+01   1.2987474e+02   2.0399871e+02   2.3303652e+01   2.2829258e+02  -6.1889032e-01   2.6522323e+02   1.0251497e+01   2.3872387e+02   6.4165639e+01   6.9923548e+01   1.2892483e+02   5.6229355e+01   2.7073391e+02   3.0592871e+02   6.5666710e+00   2.5327290e+02   6.7823613e+00   3.5172935e+02   7.3026194e+00   3.7613484e+02   1.6338890e+01   2.4026065e+02   5.5043871e-01   2.8776452e+02   1.8093355e+01   3.1565097e+02   1.4461794e+01   3.9162290e+02   7.4062968e+00   2.2948742e+02  -2.1618968e+00   2.7707806e+02   2.1466581e+00   1.4707903e+02   1.1574206e+02  -1.2178387e+01   1.8604000e+00   2.2623871e+02   1.3671897e+02   1.9202194e+02   5.8166323e+00   2.0985806e+02   5.9446839e+01   3.2394258e+02   2.4224271e+01   2.5165839e+02   1.8135716e+01   1.9492194e+02   1.2135270e+02   1.8639258e+02   2.9701497e+01
   2.8655806e+02  -1.1206452e-01   3.0690355e+02   1.4283523e+01   2.6629871e+02   7.2477161e+00   2.5385710e+02   9.1978529e+01   2.8013548e+02  -6.3682581e+00   2.1786387e+02  -8.3729806e+00   1.4415677e+02   8.0500039e+01   4.3660226e+02  -8.3265677e+00   3.3945129e+02   1.4446800e+01   2.9985968e+02  -7.5481290e+00   2.9093194e+02  -4.8074581e+00   3.3883710e+02  -3.1305161e+00   2.9810581e+02   2.3751535e+01   2.5975097e+02   1.1490245e+01   3.1935581e+02   3.2196000e+00   2.6273871e+02   3.7621935e+00   3.1981065e+02   1.3650934e+02   2.8875871e+02  -1.0441665e+01   2.5474226e+02   5.5854581e+00   3.4878710e+02   1.3880768e+02   2.7910871e+02   2.4032916e+01   2.2937742e+02   5.9865806e+00   2.9922032e+02   1.2727213e+01   4.0440710e+02   2.7022271e+01   2.9541000e+02   1.8900426e+01   2.9482387e+02   2.8297316e+01   7.3778355e+02   3.7380865e+01   4.2906548e+02   1.7583471e+01   3.5274903e+02   5.0930723e+01   1.7880419e+02   8.9088903e+00   2.7264742e+02   2.7294013e+01   2.8473355e+02   3.4096477e+01   1.1373419e+02   2.1875578e+02   2.5414581e+02   1.7671884e+01   3.2707419e+01   3.5427613e+00   5.0470742e+02   3.3950503e+01   2.5813161e+02   1.8053342e+01   5.0664000e+02   8.2884774e+00   1.8831129e+02   1.5390445e+02   1.9074935e+02   9.7183277e+01   2.0110032e+02   5.6516516e+00   6.5351613e+02  -6.4580645e+00   3.4453613e+02  -1.3421600e+01   2.3543871e+02   9.5307097e+00   5.3381290e+01   7.5494968e+00   2.3288226e+02   3.2183935e+01   2.6997387e+02  -2.4521032e+00   4.6050645e+01   1.3751434e+02   1.7295871e+02   8.8868516e+00   2.0667258e+02   3.3007097e+00   2.3188323e+02   4.5828697e+01   2.2168387e+02   1.4066884e+02   1.0207355e+02   7.9642826e+01   6.2559355e+01   2.5841751e+02   2.7197871e+02   1.2512671e+01   2.6546290e+02  -1.5282839e+01   3.2430935e+02   4.8262194e+00   3.5013484e+02  -1.1011097e+00   2.6574065e+02   8.5120387e+00   2.9790452e+02   4.7121548e+00   3.0279097e+02   8.2059355e-01   3.8643290e+02  -7.8385032e+00   2.3743742e+02  -4.7478968e+00   2.5360806e+02   8.7342581e+00   1.4507903e+02   1.1747206e+02  -2.4458387e+01  -5.5872000e+00   2.2880871e+02   1.4242337e+02   2.1350194e+02   2.1338232e+01   2.1013806e+02   7.3564439e+01   2.9179258e+02   2.0516271e+01   2.1393839e+02   5.5333161e+00   1.9482194e+02   1.4283070e+02   2.0053258e+02  -8.9997032e+00
   3.0303806e+02   3.5695355e+00   3.1552355e+02   5.4439226e+00   2.7681871e+02   1.9646116e+01   2.7828710e+02   1.0178413e+02   2.7485548e+02  -8.3758581e+00   2.1772387e+02   4.3482194e+00   1.1853677e+02   7.1509639e+01   4.6036226e+02  -7.6473677e+00   4.0369129e+02  -2.2742400e+01   2.6471968e+02  -1.5306929e+01   2.9750194e+02   2.1666942e+01   3.4835710e+02   5.4378839e+00   3.0167581e+02   5.6059355e+00   2.6132097e+02   4.0246452e+00   2.6040581e+02   1.1315600e+01   2.4968871e+02   1.2526194e+01   3.0691065e+02   1.3811134e+02   3.0218871e+02   5.7239355e+00   2.5412226e+02   1.7250581e+00   3.7744710e+02   1.6618488e+02   2.8591871e+02   4.4768116e+01   2.2075742e+02   8.7261806e+00   2.9450032e+02   8.4448129e+00   3.3616710e+02   2.2341471e+01   3.4960000e+02   1.8945226e+01   3.5182387e+02   6.7873161e+00   6.9168355e+02   2.3688865e+01   3.7658548e+02   3.7871871e+01   3.3788903e+02   5.1459523e+01   1.6104419e+02   3.4899690e+01   2.6002742e+02   1.1443613e+01   2.5921355e+02   2.3758077e+01   1.3906419e+02   2.3138938e+02   2.9067581e+02   2.9229484e+01   2.6367419e+01   7.8099613e+00   3.5949742e+02   1.6467303e+01   3.1370161e+02   2.9657742e+01   5.1903000e+02   1.0337277e+01   1.6602129e+02   1.2016765e+02   3.0836935e+02   1.0113677e+01   2.0872032e+02   8.5220516e+00   6.4385613e+02  -1.3052645e+00   2.9396613e+02   1.4294000e+01   2.4419871e+02  -4.6009032e-01   4.9851290e+01   1.6501897e+01   1.6379226e+02   1.4223114e+02   2.8216387e+02  -8.6173032e+00   4.0100645e+01   1.5037034e+02   2.1776871e+02   7.2520516e+00   2.2029258e+02   7.6911097e+00   2.5865323e+02   2.4117097e+01   2.4649387e+02   8.9024039e+01   5.9403548e+01   1.0348643e+02   6.2559355e+01   2.6307751e+02   2.6949871e+02   1.8381071e+01   2.6889290e+02  -3.0372387e+00   3.8701935e+02   2.2239419e+01   4.4141484e+02   1.0596490e+01   2.4526065e+02  -1.1699561e+01   2.1500452e+02   8.5841548e+00   2.8703097e+02   9.6013935e+00   4.0081290e+02  -3.9389032e+00   2.2310742e+02  -3.5691497e+01   2.3631806e+02   9.0274581e+00   1.3559903e+02   9.0900465e+01  -3.3838387e+01  -2.8976800e+01   1.6075871e+02   1.3062737e+02   2.6378194e+02  -1.4454168e+01   2.3975806e+02   6.9624839e+01   3.1789258e+02   2.5428271e+01   2.4941839e+02   3.2164916e+01   2.0997194e+02   1.2599870e+02   1.5934258e+02   1.3295497e+01
   2.6912806e+02   3.1823355e+00   2.9247355e+02  -7.0420774e+00   3.0891871e+02  -1.9218839e+00   2.7052710e+02   1.1331493e+02   2.4409548e+02   1.0424942e+01   2.0867387e+02   7.4122194e+00   1.4586677e+02   9.1793239e+01   4.6103226e+02  -9.6109677e+00   3.7336129e+02   8.4540000e+00   2.4985968e+02   1.4641871e+01   2.8569194e+02   1.8081742e+01   2.0502710e+02   7.1942839e+00   3.3876581e+02   2.9208735e+01   2.8032097e+02  -1.9653548e+00   2.6206581e+02   8.1328000e+00   2.7335871e+02   1.4672594e+01   3.2900065e+02   1.2372414e+02   2.8899871e+02  -8.4086452e-01   2.6131226e+02   1.0059858e+01   2.6873710e+02   1.5064168e+02   2.8048871e+02   4.1492516e+01   2.3751742e+02  -1.0446194e+00   2.8217032e+02   1.1051213e+01   3.8540710e+02   9.4522710e+00   3.2275000e+02  -1.9286774e+01   2.9225387e+02   2.5452916e+01   6.7430355e+02   1.2319265e+01   3.9335548e+02   2.2860271e+01   3.4526903e+02   5.7719123e+01   1.9894419e+02   3.0727690e+01   2.1992742e+02   2.3601613e+01   2.9240355e+02   1.4912877e+01   1.2958419e+02   1.9567778e+02   2.9224581e+02   1.2673884e+01   3.3087419e+01   1.1472361e+01   2.1697742e+02   2.9868903e+01   3.2732161e+02   3.7378142e+01   5.2964000e+02   1.3538477e+01   1.4121129e+02   1.2096245e+02   3.0917935e+02  -2.2411226e+00   2.1705032e+02   7.9456516e+00   6.8780613e+02   2.5587355e+00   2.8196613e+02   7.7740000e+00   2.4153871e+02  -2.7172903e+00   4.6181290e+01   4.0754968e+00   2.0383226e+02   1.1050794e+02   2.8050387e+02  -9.0545032e+00   3.4860645e+01   1.2430954e+02   3.1547871e+02  -4.3747484e+00   2.2767258e+02   1.5190710e+01   2.4398323e+02   1.3910697e+01   2.2815387e+02   9.9441239e+01   7.9353548e+01   1.0393043e+02   6.6659355e+01   2.5246951e+02   2.5906871e+02   2.0754710e+00   2.6655290e+02   6.6299613e+00   3.4620935e+02   1.3314219e+01   3.9513484e+02  -4.3211097e+00   2.5431065e+02   1.5046439e+01   2.3562452e+02   4.1745548e+00   2.9622097e+02   9.1619355e-01   4.0638290e+02  -1.5345032e+00   2.6267742e+02  -3.7670968e+00   2.6479806e+02   2.3690581e+00   1.5507903e+02   9.4012065e+01  -1.9938387e+01   4.8120000e-01   2.1190871e+02   1.5862537e+02   2.8478194e+02   1.4395832e+01   2.3085806e+02   7.2246839e+01   2.9141258e+02   2.9636671e+01   2.3374839e+02  -5.1514839e+00   2.1473194e+02   1.3261790e+02   2.0477258e+02  -3.0589032e+00
   2.7631806e+02   2.8471355e+00   3.1113355e+02  -1.3448774e+00   2.9910871e+02   9.4329161e+00   2.8076710e+02   9.4445729e+01   2.5709548e+02   1.0474942e+01   2.3105387e+02  -6.1481806e+00   1.7400677e+02   7.2352039e+01   4.8612226e+02  -9.9481677e+00   3.7641129e+02   1.3250000e+01   2.5909968e+02  -7.9573290e+00   3.2036194e+02   2.9308142e+01   2.9673710e+02   2.4617484e+01   3.0900581e+02   2.2919535e+01   3.2023097e+02   1.0221845e+01   2.9197581e+02   2.3550000e+01   2.9606871e+02   1.4525794e+01   2.6786065e+02   1.3876534e+02   2.8547871e+02   1.8670735e+01   2.7012226e+02   2.9595058e+01   3.1321710e+02   1.6751328e+02   3.0791871e+02   3.6868116e+01   2.2694742e+02   6.2309806e+00   2.6589032e+02   2.6733613e+01   3.2821710e+02   2.1067471e+01   3.1475000e+02   2.8973226e+01   3.0163387e+02   2.8272516e+01   7.0926355e+02   5.0524645e+00   4.0730548e+02   1.8464271e+01   3.0393903e+02   2.5695523e+01   2.1894419e+02   2.9407690e+01   1.9716742e+02   4.8662413e+01   3.0102355e+02   1.1033277e+01   1.1535419e+02   1.9524618e+02   2.6972581e+02  -1.0814516e+01   2.8987419e+01   2.0180361e+01   4.2591742e+02   4.3943703e+01   2.7637161e+02   9.3541419e+00   5.3164000e+02   9.7084774e+00   1.5140129e+02   1.6161725e+02   3.5017935e+02  -2.5141123e+01   1.7524032e+02   3.1004516e+00   5.2094613e+02   2.5427535e+01   3.6276613e+02  -5.0000000e-01   2.6010871e+02   7.2271097e+00   6.0231290e+01  -7.1885032e+00   2.1726226e+02   1.0428354e+02   2.7654387e+02   4.6422968e+00   3.4190645e+01   1.3165314e+02   3.1233871e+02   2.4356452e+01   2.4005258e+02   4.3503097e+00   3.5198323e+02   1.8410697e+01   2.3434387e+02   8.8136039e+01   6.9733548e+01   9.6660026e+01   5.4229355e+01   2.8627391e+02   2.6987871e+02   2.9540671e+01   2.7703290e+02   1.3361561e+01   3.5896935e+02   3.9134194e+00   3.8141484e+02   6.1064903e+00   2.5069065e+02   3.9160387e+00   2.1700452e+02  -1.1195845e+01   3.2422097e+02   4.7761935e+00   4.5824290e+02  -3.7733032e+00   2.3514742e+02  -5.4646968e+00   2.8679806e+02   2.2659058e+01   1.5212903e+02   1.0386806e+02  -4.2748387e+01   1.0446000e+01   2.1756871e+02   1.6451257e+02   2.8145194e+02   9.4722323e+00   2.3799806e+02   5.8245639e+01   3.2284258e+02   1.1792271e+01   2.3889839e+02   7.2651613e-01   2.2144194e+02   1.2970110e+02   1.9039258e+02   2.9514968e+00
   2.7769806e+02  -4.2132645e+00   3.0109355e+02  -4.7316774e+00   3.2005871e+02  -5.1530839e+00   2.6904710e+02   9.5953329e+01   2.3647548e+02   6.4545419e+00   2.1410387e+02   4.0178194e+00   2.0891677e+02   1.5592387e+00   4.7822226e+02   9.8738323e+00   3.8088129e+02   1.6372400e+01   2.8661968e+02   8.4210710e+00   3.2712194e+02   3.4537342e+01   3.0821710e+02   1.5079084e+01   3.0376581e+02   1.7008735e+01   3.1675097e+02   2.7500245e+01   2.8654581e+02   1.7464400e+01   2.5421871e+02   8.6837935e+00   3.4700065e+02   1.2476414e+02   3.0756871e+02   3.0193535e+01   2.5322226e+02   1.2087058e+01   2.3192710e+02   1.8592648e+02   3.3553871e+02   2.8138516e+01   2.1670742e+02   1.7760181e+01   3.2831032e+02   2.5210013e+01   3.5502710e+02   1.7502671e+01   2.3327000e+02  -2.5083742e+00   2.9977387e+02   2.4471316e+01   7.5749355e+02   3.4854065e+01   4.1711548e+02   3.1094710e+00   3.5241903e+02   5.7767123e+01   2.3847419e+02   3.1185290e+01   2.4526742e+02   1.7624413e+01   2.7283355e+02   2.1238477e+01   1.1944419e+02   2.1795898e+02   3.0900581e+02   4.7308387e-01   3.0897419e+01   1.3927561e+01   4.3418742e+02   2.4962103e+01   3.2556161e+02   1.7468942e+01   4.8169000e+02   3.1754477e+01   2.2055129e+02   1.6266525e+02   2.9726935e+02  -1.3338323e+01   1.8543032e+02   9.2852516e+00   6.5566613e+02   8.1799355e+00   3.1505613e+02   1.5366800e+01   3.0972871e+02  -5.1224903e+00   3.8801290e+01   1.2285897e+01   2.0479226e+02   1.0071114e+02   2.6754387e+02   1.2222968e+00   5.3520645e+01   1.4048674e+02   3.0547871e+02   1.7285252e+01   2.1229258e+02  -3.2388903e+00   2.5560323e+02   7.3610968e+00   2.2634387e+02   9.6256039e+01   6.8163548e+01   8.2635626e+01   7.5129355e+01   2.8022191e+02   2.8821871e+02   1.1213471e+01   2.7594290e+02   2.0688761e+01   3.2963935e+02   3.5879819e+01   3.8875484e+02   4.3292903e+00   2.8917065e+02   6.1176387e+00   2.4586452e+02  -1.7464516e-01   3.2879097e+02   4.4105935e+00   4.2315290e+02   4.5038968e+00   2.4557742e+02   6.2709032e+00   2.4479806e+02   2.1919058e+01   1.4955903e+02   9.3503665e+01  -2.0268387e+01   6.0276000e+00   2.3933871e+02   1.2196097e+02   3.2740194e+02   1.1456232e+01   2.1370806e+02   6.6238839e+01   3.1517258e+02   3.2305871e+01   2.3613839e+02  -1.1572684e+01   1.7487194e+02   1.1890670e+02   1.9425258e+02   2.8826968e+00
   2.7960806e+02  -3.9360645e+00   3.1985355e+02   1.6437523e+01   2.8191871e+02  -3.7218839e+00   2.8933710e+02   9.8380129e+01   2.5832548e+02  -1.6763458e+01   2.0553387e+02  -3.2965806e+00   2.2291677e+02  -2.1600761e+01   5.0112226e+02   2.0918323e+00   4.1207129e+02  -1.2280000e-01   2.6304968e+02   1.1826671e+01   2.7884194e+02   9.5897419e+00   2.8921710e+02   8.5490839e+00   3.5867581e+02   2.6185935e+01   2.9037097e+02   1.3206452e+00   2.5759581e+02   1.5440400e+01   2.4687871e+02   4.8909935e+00   3.3524065e+02   1.1899494e+02   3.1737871e+02   1.8458735e+01   2.5888226e+02   1.5154258e+01   2.9297710e+02   1.8985248e+02   2.8377871e+02   1.7659316e+01   2.3784742e+02  -4.5101935e-01   3.0708032e+02   1.4841290e-01   3.2735710e+02   2.9756271e+01   3.5108000e+02  -2.7317419e-01   2.8368387e+02  -1.9148387e-01   7.6949355e+02   4.0134065e+01   4.0968548e+02   2.5753871e+01   3.5322903e+02   4.1042323e+01   2.8252419e+02   3.8321290e+01   2.2697742e+02   1.9177613e+01   2.5997355e+02   1.0697277e+01   9.9584194e+01   2.1526778e+02   3.2848581e+02   2.2946839e+00   3.6087419e+01  -1.2627639e+01   3.5602742e+02   3.1474903e+01   3.0437161e+02   6.0241419e+00   4.8555000e+02   4.1156774e+00   1.8478129e+02   1.4775685e+02   2.8755935e+02  -2.4115226e+00   1.9129032e+02   2.8056452e+01   6.3142613e+02   6.6391355e+00   3.2334613e+02  -2.1296400e+01   2.6300871e+02   9.4151097e+00   5.1331290e+01   8.0534968e+00   1.8922226e+02   9.0146735e+01   3.0240387e+02   6.2434968e+00   5.0710645e+01   1.4295154e+02   2.7180871e+02   5.4988516e+00   2.1605258e+02   2.0170310e+01   2.9274323e+02  -4.0901032e+00   2.1230387e+02   7.0089239e+01   7.6403548e+01   8.3556426e+01   5.0419355e+01   2.3762871e+02   2.8678871e+02  -1.1472129e+01   2.8136290e+02   1.1551613e+00   2.4577935e+02   1.7108619e+01   3.5298484e+02  -1.2809110e+01   2.6693065e+02  -8.3831613e+00   2.8119452e+02   1.3148955e+01   3.0460097e+02   2.0005794e+01   4.4905290e+02  -1.0228103e+01   2.1667742e+02  -7.1370968e+00   2.5203806e+02  -8.3301419e+00   1.6017903e+02   8.3264065e+01  -2.8368387e+01  -2.2894400e+01   2.3128871e+02   1.3984497e+02   2.6121194e+02   2.1801432e+01   1.7304806e+02   8.1111639e+01   2.8451258e+02   2.9048671e+01   2.3903839e+02   1.1195316e+01   1.9549194e+02   9.6017097e+01   2.0134258e+02   1.0985497e+01
   2.5765806e+02  -1.1470065e+01   2.9499355e+02  -1.5573677e+01   2.7257871e+02   1.2605316e+01   2.9790710e+02   8.9074529e+01   3.0380548e+02  -1.2185806e-01   2.1948387e+02  -1.3312581e+01   2.1857677e+02   2.9764387e+00   4.3445226e+02  -7.4345677e+00   3.6588129e+02  -1.1857600e+01   2.2876968e+02   1.7659071e+01   2.7860194e+02   1.8318942e+01   2.1054710e+02   2.9132684e+01   3.4429581e+02   2.4766335e+01   2.8799097e+02   2.3851045e+01   2.6168581e+02   1.5263200e+01   1.7583871e+02   9.5419355e-01   3.1734065e+02   1.3699694e+02   3.4123871e+02   2.3119935e+01   2.3541226e+02   3.5118581e+00   2.7949710e+02   1.9878088e+02   2.8048871e+02   1.2302516e+01   2.4365742e+02   3.7441806e+00   2.8865032e+02   2.8292813e+01   3.2083710e+02   3.1878710e+00   3.3489000e+02  -7.8279742e+00   2.8572387e+02   3.6685316e+01   6.6887355e+02   2.7893665e+01   4.0254548e+02   2.0125071e+01   3.3460903e+02   5.5291923e+01   2.1861419e+02   1.9534090e+01   2.1073742e+02   1.3526813e+01   2.3540355e+02  -4.8571226e+00   1.3325419e+02   1.7847418e+02   3.1367581e+02  -1.6105161e+00   2.7327419e+01  -5.1168387e+00   3.6654742e+02   2.7113303e+01   2.8104161e+02   4.3105419e+00   4.1279000e+02   1.6126477e+01   1.5874129e+02   1.5532005e+02   3.0793935e+02   2.1238077e+01   2.2467032e+02   1.2436052e+01   6.1232613e+02   5.9771355e+00   3.4819613e+02  -1.9544000e+00   2.6548871e+02  -3.4932903e+00   6.1521290e+01  -1.3761703e+01   1.7141226e+02   9.4241535e+01   3.1569387e+02   3.7002968e+00   3.1000645e+01   1.3580834e+02   2.1728871e+02  -1.3954839e-01   1.8210258e+02  -9.3936903e+00   2.8107323e+02   1.0273497e+01   2.1068387e+02   7.7028839e+01   6.0643548e+01   8.7667226e+01   5.0279355e+01   2.7401991e+02   2.8949871e+02  -1.5989290e+00   3.2603290e+02   1.4415613e+00   2.9258935e+02  -7.3061806e+00   3.5660484e+02   1.4312903e+00   2.3726065e+02   1.5650439e+01   2.7995452e+02  -6.2318452e+00   3.2298097e+02   4.3453935e+00   4.2291290e+02   1.0763097e+01   2.3129742e+02   8.8433032e+00   3.1607806e+02   4.3166581e+00   1.5755903e+02   7.3663665e+01  -3.1268387e+01  -8.5724000e+00   2.4475871e+02   1.3495737e+02   2.4902194e+02   1.6876632e+01   2.0275806e+02   3.8344839e+01   2.8008258e+02   1.6403071e+01   2.4089839e+02   9.8965161e+00   1.6549194e+02   1.2703710e+02   1.6973258e+02   4.1429677e-01
   2.8065806e+02  -1.6400645e+00   2.9985355e+02   2.2275226e+00   3.0238871e+02   2.6051613e-01   2.7742710e+02   9.1382929e+01   2.3609548e+02   1.0824942e+01   2.2786387e+02   6.7770194e+00   2.4224677e+02  -9.2471613e+00   4.3583226e+02  -9.2149677e+00   3.4069129e+02  -7.2724000e+00   2.6018968e+02   8.6254710e+00   3.0041194e+02  -3.9458581e+00   3.0873710e+02   2.9137484e+01   3.7824581e+02   8.1903355e+00   3.0032097e+02  -2.6653548e+00   2.8406581e+02   2.2942800e+01   1.9573871e+02  -3.7778065e+00   3.1191065e+02   1.2547134e+02   2.9942871e+02   1.3134735e+01   2.3084226e+02   2.5877458e+01   4.0011710e+02   1.0104128e+02   2.9915871e+02   2.4238916e+01   2.2227742e+02   9.7445806e+00   2.6908032e+02   6.0484129e+00   3.3030710e+02   2.6190271e+01   2.8156000e+02   1.7958426e+01   3.0606387e+02   1.2728116e+01   6.8254355e+02   2.7600645e+00   3.3397548e+02  -2.4793290e+00   3.1669903e+02   2.3774723e+01   2.6704419e+02   3.5709690e+01   1.9459742e+02   1.1198013e+01   2.9773355e+02   2.7296477e+01   1.0906419e+02   1.5764938e+02   3.0795581e+02  -8.5329161e+00   4.4747419e+01   7.1095613e+00   3.5781742e+02   4.5391703e+01   2.8394161e+02   2.6848542e+01   4.5141000e+02   1.9036877e+01   1.7040129e+02   1.0624725e+02   2.2841935e+02  -1.1103226e+00   2.5715032e+02   1.3737652e+01   5.6794613e+02   9.0753548e-01   3.6029613e+02  -1.4424000e+00   2.2705871e+02   1.9911110e+01   4.1611290e+01  -5.8889032e+00   2.1083226e+02   8.7137935e+01   2.9340387e+02   2.5533497e+01   5.9810645e+01   1.5669354e+02   2.1566871e+02   2.2800516e+00   2.1229258e+02  -5.8588903e+00   3.1888323e+02   1.5198697e+01   2.1534387e+02   8.1556039e+01   5.9873548e+01   8.6448826e+01   7.5369355e+01   2.1472271e+02   2.9854871e+02   9.6707097e-01   3.4708290e+02  -1.1622439e+01   2.8658935e+02  -8.6361806e+00   3.5127484e+02   1.1327690e+01   2.5950065e+02   5.9212387e+00   2.9838452e+02   1.5053755e+01   2.9894097e+02   1.8418594e+01   4.3910290e+02   6.5178968e+00   2.0471742e+02   1.0209703e+01   3.5631806e+02   4.5327458e+01   1.3831903e+02   1.0701286e+02  -1.7988387e+01   1.0135200e+01   2.6256871e+02   9.3962568e+01   2.7331194e+02   1.4693432e+01   2.0504806e+02   5.8781639e+01   2.9941258e+02   1.6426671e+01   2.3617839e+02   2.0704116e+01   1.9139194e+02   1.1277510e+02   1.8444258e+02   4.0287497e+01
   2.8365806e+02   3.0993548e-01   3.2266355e+02   1.0542723e+01   2.8905871e+02   6.7569161e+00   3.4790710e+02  -1.0785471e+01   2.6047548e+02   4.3445419e+00   2.2557387e+02   7.6702194e+00   2.1181677e+02   8.5723871e-01   5.1393226e+02  -5.9829677e+00   4.0960129e+02   1.2694800e+01   2.5604968e+02  -8.3333290e+00   3.2479194e+02   3.7813742e+01   2.4173710e+02  -8.6525161e+00   2.7491581e+02   2.1316735e+01   2.8909097e+02   9.1430452e+00   2.6730581e+02   1.1623600e+01   2.3364871e+02  -3.3406065e+00   2.6086065e+02   1.4632534e+02   2.9623871e+02   2.7859935e+01   2.5422226e+02  -2.8029419e+00   2.5611710e+02   1.4146128e+02   2.8967871e+02   2.9607316e+01   2.4779742e+02  -3.8170194e+00   2.8984032e+02   1.6957613e+01   3.1478710e+02   1.7481871e+01   3.8256000e+02   1.7878426e+01   3.0387387e+02   1.8333316e+01   8.3002355e+02   1.4961665e+01   3.8858548e+02   3.3821871e+01   3.1431903e+02   4.5345123e+01   3.0728419e+02   1.3960490e+01   2.4259742e+02   1.5128013e+01   2.2187355e+02   2.3655277e+01   1.3273419e+02   1.8513578e+02   3.1829581e+02   1.0729884e+01   4.5947419e+01   5.3935613e+00   4.0307742e+02   3.8980903e+01   2.8404161e+02   9.7405419e+00   3.8822000e+02   2.7332077e+01   1.8936129e+02   1.6430045e+02   2.5679935e+02  -1.1290723e+01   2.0386032e+02   1.3520852e+01   5.8423613e+02   1.6124335e+01   3.0405613e+02   2.4368000e+00   2.4281871e+02  -3.5796903e+00   4.3711290e+01   1.3230968e+00   1.6822226e+02   1.0263674e+02   2.7488387e+02   1.2725097e+01   4.2670645e+01   1.4402474e+02   2.4828871e+02   3.3910452e+01   2.0315258e+02   8.7223097e+00   3.0550323e+02   1.4559097e+01   2.1796387e+02   5.5876439e+01   5.3543548e+01   1.0423523e+02   7.3279355e+01   2.4531991e+02   3.3673871e+02   4.7811871e+01   3.2941290e+02  -1.2498839e+01   2.6872935e+02   2.7842619e+01   3.4579484e+02   2.1336090e+01   2.7350065e+02  -1.2628761e+01   2.6400452e+02   2.6564155e+01   3.6346097e+02   2.6876994e+01   4.4010290e+02   3.8867897e+01   2.2676742e+02   9.5857032e+00   3.6379806e+02  -5.6509419e+00   1.7493903e+02   8.4663265e+01  -3.0748387e+01   2.1060000e+00   3.5209871e+02   1.3441017e+02   3.1454194e+02  -7.9349677e+00   1.7756806e+02   4.6550039e+01   2.9189258e+02   5.4082710e+00   2.3174839e+02   8.9685161e+00   1.8987194e+02   1.1032670e+02   2.0196258e+02   7.1505897e+01
   2.9141806e+02  -3.8308645e+00   3.0823355e+02   2.2671226e+00   2.9024871e+02  -1.7288284e+01   3.5728710e+02  -1.2458710e+00   2.5437548e+02   1.0262542e+01   2.1862387e+02   1.2086219e+01   2.1462677e+02   1.5824387e+00   4.7845226e+02  -7.0945677e+00   3.7303129e+02  -1.0479600e+01   2.6647968e+02   1.9982271e+01   2.9260194e+02   1.1058942e+01   3.3016710e+02   3.6130839e+00   4.0129581e+02  -4.9836645e+00   2.7123097e+02   1.2818452e+00   2.7783581e+02   2.9201200e+01   2.5235871e+02   6.7825935e+00   2.8429065e+02   1.6392094e+02   3.0171871e+02   2.4215355e+00   2.6203226e+02   1.5192258e+01   3.1459710e+02   1.7178288e+02   3.2243871e+02   3.9276516e+01   2.2384742e+02   1.2288981e+01   3.3550032e+02   1.8874813e+01   3.7783710e+02   3.1247871e+01   3.3608000e+02   4.0268258e+00   3.0372387e+02   2.4965316e+01   6.9016355e+02   8.8104645e+00   4.1478548e+02   2.3765871e+01   3.7374903e+02   5.6730723e+01   1.9866419e+02   2.5600090e+01   2.4388742e+02   2.9114813e+01   2.1516355e+02   8.5720774e+00   1.6282419e+02   1.5667858e+02   2.8719581e+02   8.5478839e+00   3.9227419e+01  -7.0188387e+00   3.6202742e+02   3.0054903e+01   2.8785161e+02   6.7657419e+00   4.5688000e+02   8.6492774e+00   1.6050129e+02   1.2660925e+02   2.5907935e+02  -1.4473123e+01   2.1376032e+02   2.6588852e+01   6.4404613e+02  -9.3204645e+00   3.3924613e+02  -5.4784000e+00   2.6510871e+02   2.4637110e+01   5.3901290e+01   7.2278968e+00   2.0279226e+02   1.2511114e+02   3.0073387e+02  -1.7772903e+01   4.6570645e+01   1.3961274e+02   2.3233871e+02   1.4616452e+01   2.0524258e+02   4.8451097e+00   3.0079323e+02   1.4645897e+01   1.9311387e+02   7.7054439e+01   7.7543548e+01   1.0669523e+02   5.2369355e+01   2.4704271e+02   3.0959871e+02   3.0413071e+01   3.2127290e+02   1.1772361e+01   2.4734935e+02   7.1730194e+00   3.6789484e+02  -7.3819097e+00   2.6988065e+02   2.0710839e+01   2.8443452e+02   1.5079755e+01   2.0522097e+02   1.9916194e+01   4.1767290e+02   1.9992297e+01   2.1586742e+02   2.1770323e-01   2.9974806e+02   2.0573058e+01   1.3831903e+02   1.0368286e+02  -3.5598387e+01  -4.0760000e+00   3.4609871e+02   1.1366017e+02   2.8207194e+02   1.6182632e+01   1.9847806e+02   5.5457239e+01   2.6851258e+02   2.5658671e+01   1.9884839e+02   1.8500516e+01   1.9577194e+02   9.7754697e+01   1.7530258e+02   7.1828697e+01
   2.7555806e+02  -2.7520645e+00   2.9437355e+02   5.9459226e+00   2.1681871e+02   5.5361161e+00   3.6757710e+02   8.7909290e+00   2.5742548e+02  -3.6914581e+00   2.2057387e+02   2.4980219e+01   1.9857677e+02  -1.1835613e+00   4.6917226e+02   1.0977832e+01   3.2388129e+02   2.7552400e+01   2.6709968e+02  -1.1673290e+00   3.0303194e+02   1.3654542e+01   2.6940710e+02   1.5943884e+01   3.4538581e+02   1.8249135e+01   3.3775097e+02   9.1002452e+00   2.6206581e+02   5.9428000e+00   2.6649871e+02   2.7913935e+00   3.5548065e+02   1.2794574e+02   3.1680871e+02   4.5043355e+00   2.4774226e+02   1.5995458e+01   3.0144710e+02   1.7221488e+02   3.2005871e+02   3.3656916e+01   2.2437742e+02   3.6665806e+00   3.0289032e+02   1.7773613e+01   3.2649710e+02   1.6350710e+00   3.6794000e+02  -2.9519742e+00   2.9529387e+02   3.5399716e+01   7.8526355e+02   3.2162465e+01   4.2335548e+02  -2.4397290e+00   3.4293903e+02   5.3715523e+01   2.0471419e+02   2.9076090e+01   2.4892742e+02   1.4091613e+01   2.2264355e+02   1.5113677e+01   1.1111419e+02   1.7696538e+02   2.6076581e+02   4.8522839e+00   3.5177419e+01  -4.6548387e+00   3.7602742e+02   1.7034903e+01   2.9780161e+02   1.8259742e+01   4.8112000e+02  -3.8992258e-01   1.5864129e+02   1.2418805e+02   2.3645935e+02  -1.9935226e+00   2.7281032e+02   1.1344852e+01   6.0018613e+02  -1.4816645e+00   3.7991613e+02  -3.8220000e+00   2.3057871e+02   1.3159510e+01   3.4611290e+01   4.0010968e+00   1.9517226e+02   1.0577074e+02   2.7097387e+02   1.0557897e+01   4.7760645e+01   1.6304754e+02   2.3357871e+02   4.7072516e+00   2.1196258e+02  -1.4502490e+01   3.5060323e+02   1.5210968e+00   1.7230387e+02   5.7579239e+01   8.6733548e+01   1.2734003e+02   7.5989355e+01   2.6253311e+02   3.4268871e+02   1.3435871e+01   3.3032290e+02  -2.0016387e+00   2.5734935e+02   3.3230194e+00   3.4041484e+02   1.1916490e+01   2.6379065e+02   1.9008039e+01   2.1148452e+02  -1.1464245e+01   2.0203097e+02  -9.6386065e+00   4.7524290e+02   6.3866968e+00   2.2081742e+02   6.0117032e+00   3.3064806e+02   7.0510581e+00   1.3283903e+02   1.0707126e+02  -1.1888387e+01   5.7872000e+00   2.7690871e+02   1.6485537e+02   3.0697194e+02   4.5706323e+00   1.9756806e+02   4.9760039e+01   2.4989258e+02   2.4958271e+01   2.3570839e+02   3.6017161e+00   1.5282194e+02   1.0415070e+02   1.2473258e+02   6.5914297e+01
   2.8188806e+02  -4.5846452e-01   3.1661355e+02   7.6722581e-02   2.5781871e+02   1.6876116e+01   4.5097097e+01  -2.7030671e+01   2.5594548e+02   3.0469419e+00   2.2638387e+02  -2.7245806e+00   1.9676677e+02  -1.0178761e+01   4.7012226e+02   2.2801832e+01   3.1779129e+02   1.2849600e+01   2.6095968e+02  -7.6261290e+00   2.8174194e+02   9.9777419e+00   3.0802710e+02   1.1954284e+01   3.0124581e+02   1.0020335e+01   2.9028097e+02   1.2707845e+01   2.5363581e+02   1.2187200e+01   2.2659871e+02   2.9373394e+01   3.0581065e+02   1.4981934e+02   2.6590871e+02   4.1963355e+00   2.3507226e+02   6.0090581e+00   2.9335710e+02   1.4591208e+02   2.8443871e+02   4.4126516e+01   2.3570742e+02  -1.2039819e+01   2.6169032e+02   1.7069613e+01   3.0092710e+02   1.4920671e+01   3.5884000e+02   1.2826026e+01   3.0839387e+02   1.5161716e+01   6.9730355e+02  -3.0907355e+00   4.2658548e+02   3.1251871e+01   2.4345903e+02   4.4723923e+01   1.9137419e+02   1.7993290e+01   2.0545742e+02   1.6189213e+01   2.5073355e+02   1.2106477e+01   1.0663419e+02   1.4674378e+02   2.4095581e+02  -3.7291613e-01   3.0797419e+01   4.9855613e+00   3.7291742e+02   1.4443703e+01   2.9080161e+02   2.3629742e+01   4.4522000e+02   1.9672077e+01   1.7564129e+02   1.5458805e+02   3.1760935e+02  -4.4855226e+00   3.0091032e+02   2.4616852e+01   5.4785613e+02   1.1844735e+01   3.4229613e+02  -9.5724000e+00   2.2543871e+02   2.0907097e+00   2.6851290e+01   2.2918968e+00   1.4883226e+02   1.7161794e+02   2.6116387e+02   6.7726968e+00   4.3140645e+01   1.4064714e+02   2.3452871e+02   2.1771252e+01   1.9843258e+02   2.4899097e+00   3.1436323e+02   7.8502968e+00   1.7077387e+02   2.9651639e+01   6.2303548e+01   1.0691443e+02   8.9989355e+01   2.7484311e+02   3.2549871e+02   1.8661071e+01   3.2317290e+02   1.1050361e+01   2.2672935e+02   1.2526194e+00   2.8208484e+02   1.6622890e+01   2.4526065e+02   3.0150439e+01   2.0519452e+02  -7.0110452e+00   1.6689097e+02   2.3882594e+01   5.2010290e+02  -2.0210323e-01   2.0043742e+02  -6.9778968e+00   3.6917806e+02   2.2586581e+00   1.6317903e+02   1.0926406e+02  -3.7128387e+01  -1.3003600e+01   3.1175871e+02   1.4563737e+02   2.8978194e+02  -5.7416774e-01   1.7232806e+02   5.2499239e+01   2.5203258e+02   2.9267071e+01   1.9713839e+02   1.6497316e+01   1.5673194e+02   1.1340790e+02   1.3087258e+02   6.4573097e+01
   2.8274806e+02   1.2092735e+01   3.2075355e+02   1.1605523e+01   2.2362871e+02  -3.0986839e+00   3.0957097e+01  -9.2394710e+00   2.8556548e+02   1.5487342e+01   2.1353387e+02   5.9234194e+00   2.1419677e+02   1.3268387e+00   4.4593226e+02  -7.0229677e+00   3.3769129e+02   1.7877600e+01   2.7599968e+02   3.5506710e+00   2.7493194e+02  -7.4580645e-03   2.4407710e+02   5.4002839e+00   3.8248581e+02   1.1191135e+01   3.1632097e+02   8.3846452e+00   2.5311581e+02  -4.8120000e-01   2.1359871e+02   7.3133935e+00   3.1005065e+02   1.2167014e+02   2.9004871e+02   1.5645135e+01   2.7155226e+02   6.7606581e+00   3.3763710e+02   1.4565968e+02   2.9105871e+02   4.4696916e+01   2.0932742e+02   2.2920581e+01   2.5365032e+02   6.4728129e+00   3.2878710e+02   1.7071871e+01   3.3770000e+02   3.0037226e+01   2.7768387e+02   2.8048516e+01   6.7921355e+02   1.5646465e+01   4.0554548e+02   1.6555071e+01   2.0745903e+02   2.8513923e+01   1.5732419e+02   5.4872903e+00   1.9969742e+02   3.5100129e+00   2.7583355e+02   3.8084774e+00   1.0192419e+02   1.4312058e+02   2.4714581e+02   1.8181884e+01   2.3847419e+01   1.0301561e+01   3.9023742e+02   1.6108103e+01   2.3999161e+02   8.5545419e+00   3.9260000e+02   1.1691677e+01   1.8221129e+02   1.4320245e+02   4.0964935e+02  -7.4872258e-01   3.1153032e+02   2.0387252e+01   5.6504613e+02   1.5379535e+01   2.7957613e+02   1.7252000e+00   2.3472871e+02   2.1207510e+01   5.5711290e+01   1.5413097e+01   1.7017226e+02   1.2243074e+02   2.4702387e+02   2.0038968e+00   4.8520645e+01   1.3893674e+02   2.1257871e+02   9.5725161e-01   2.1501258e+02   4.2253510e+01   3.1274323e+02  -1.5501032e+00   1.6077387e+02   5.5111639e+01   8.8213548e+01   9.1841626e+01   7.2749355e+01   2.5969231e+02   3.5040871e+02  -9.1729032e-02   3.4479290e+02   2.2790761e+01   2.2225935e+02   8.1802194e+00   3.4403484e+02   1.8046890e+01   2.6079065e+02   2.7868039e+01   2.0124452e+02  -4.1750452e+00   3.1936097e+02   1.2784994e+01   5.2610290e+02  -4.6321032e+00   1.9495742e+02   2.0305032e+00   3.7807806e+02   1.5306658e+01   1.5945903e+02   1.0456166e+02  -2.4268387e+01  -5.9424000e+00   2.9023871e+02   1.7055897e+02   2.7616194e+02  -7.6745677e+00   1.8899806e+02   6.6445639e+01   2.7236258e+02   2.3120671e+01   2.4646839e+02  -1.0190839e+00   1.6354194e+02   1.2252310e+02   1.3730258e+02   5.4488697e+01
   2.7288806e+02  -1.0588465e+01   2.8737355e+02   1.5745923e+01   2.3848871e+02  -3.6274839e+00   2.3599710e+02  -1.1072671e+01   2.5742548e+02  -1.1641458e+01   2.1934387e+02   6.6986194e+00   1.9196677e+02   7.0152387e+00   4.2998226e+02   4.0303226e-01   4.7403129e+02  -4.5960000e-01   2.6852968e+02   5.6682710e+00   2.7765194e+02   1.1774942e+01   2.0607710e+02   2.4010284e+01   3.1100581e+02   2.1529535e+01   2.7118097e+02   1.7665845e+01   3.1163581e+02   6.7872000e+00   2.5764871e+02   9.3093935e+00   3.3953065e+02   1.2131174e+02   3.0656871e+02   2.2653535e+01   2.6593226e+02   2.1202581e+00   3.1702710e+02   1.3944848e+02   2.5491871e+02   2.5728116e+01   1.9684742e+02  -6.7010194e+00   2.8669032e+02   1.3919613e+01   1.7768710e+02   1.5372987e+02   3.6303000e+02   1.6390826e+01   2.9963387e+02   5.9722516e+01   7.0835355e+02   3.3152645e+00   3.6606548e+02   1.9383471e+01   2.2426903e+02   2.5399123e+01   2.1204419e+02   2.2919690e+01   2.1054742e+02   7.4520129e+00   2.2554355e+02   2.2171677e+01   1.0615419e+02   1.8593218e+02   2.6338581e+02  -8.4973161e+00   3.3707419e+01  -9.4872387e+00   2.1633742e+02   8.0701032e+00   2.8166161e+02  -2.7790581e+00   4.2812000e+02  -5.6699226e+00   1.7897129e+02   1.5189165e+02   3.3879935e+02  -2.3320723e+01   2.9838032e+02  -6.3707484e+00   5.9232613e+02  -7.5628645e+00   3.4305613e+02   7.8368000e+00   2.2681871e+02  -5.8296903e+00   5.0471290e+01  -1.2677032e+00   2.4188226e+02   1.2393394e+02   2.2750387e+02   7.9454968e+00   2.1140645e+01   1.4902714e+02   1.2580871e+02   1.3346885e+02   2.1058258e+02   2.7517910e+01   3.1465323e+02   3.2397097e+01   1.5844387e+02   9.2728039e+01   1.1464355e+02   1.3615723e+02   6.4509355e+01   2.5512151e+02   3.5587871e+02   1.2000671e+01   3.3908290e+02   2.1347561e+01   2.2168935e+02   2.6058194e+00   3.1560484e+02   1.6991290e+01   2.9707065e+02   1.7345639e+01   1.9929452e+02  -8.5890452e+00   3.1689097e+02   1.1742594e+01   4.9367290e+02   1.1292297e+01   2.4862742e+02   6.4569032e+00   3.7379806e+02   2.4649058e+01   1.5631903e+02   1.0762286e+02  -2.1888387e+01   2.8272000e+00   2.9894871e+02   1.7176217e+02   2.7088194e+02   8.0778323e+00   1.9432806e+02   5.7309239e+01   2.8979258e+02   1.4436271e+01   2.3474839e+02   1.6338516e+01   1.5201194e+02   1.1211550e+02   1.4034258e+02   5.7385497e+01
   2.6888806e+02  -1.5698465e+01   2.9790355e+02  -1.8806477e+01   2.2614871e+02  -2.9702839e+00   3.7414710e+02  -1.3644671e+01   2.1847548e+02   8.5145419e+00   2.1686387e+02  -4.2429806e+00   1.9796677e+02  -8.9947613e+00   5.1250226e+02   7.8014323e+00   3.4141129e+02  -6.7600000e+00   2.6338968e+02  -2.3300529e+01   3.0007194e+02   2.1081342e+01   3.1245710e+02   2.9359884e+01   3.3176581e+02   1.6198735e+01   2.8818097e+02  -8.0741548e+00   3.0287581e+02   2.6348000e+01   2.4254871e+02   3.3773935e+00   3.1172065e+02   1.1725654e+02   3.2504871e+02   3.8795135e+01   2.3060226e+02   1.2606658e+01   2.8668710e+02   1.4463568e+02   2.9891871e+02   3.5448116e+01   2.1494742e+02  -2.4290194e+00   3.0550032e+02   1.3754813e+01   1.5154710e+02   1.7487107e+02   3.3318000e+02   1.7538826e+01   2.9815387e+02   4.2460916e+01   6.9868355e+02   8.2288645e+00   4.1325548e+02   5.5582710e+00   2.8493903e+02   4.1025523e+01   2.0875419e+02   3.1512890e+01   2.2645742e+02   3.7992129e+00   2.4573355e+02  -4.4035226e+00   1.4544419e+02   2.0035898e+02   2.6343581e+02   2.5068684e+01   4.6657419e+01   7.2867613e+00   1.9465742e+02   3.1444503e+01   3.0037161e+02   2.7054142e+01   4.1917000e+02   3.2806077e+01   1.6159129e+02   1.2252205e+02   4.3545935e+02   5.6064774e+00   2.8296032e+02   5.5328516e+00   5.6480613e+02   1.0878735e+01   3.6234613e+02   1.4253600e+01   2.2396871e+02   9.2830968e-01   5.5521290e+01   2.2998297e+01   2.3422226e+02   1.5507674e+02   2.5811387e+02  -3.1733032e+00   5.3520645e+01   1.5834674e+02   1.6442871e+02   1.2956925e+02   1.9863258e+02   8.0439097e+00   3.3045323e+02   8.9930968e+00   1.6182387e+02   6.1607639e+01   7.8163548e+01   1.1488563e+02   7.8799355e+01   2.5130831e+02   3.4535871e+02  -9.3077290e+00   3.5232290e+02   1.0908361e+01   2.2853935e+02   1.1727819e+01   3.2189484e+02   2.5398090e+01   2.8650065e+02   2.2191239e+01   1.7976452e+02   1.7733355e+01   2.6698097e+02   2.7305394e+01   4.3719290e+02  -1.8093032e+00   2.2571742e+02   1.3759703e+01   3.5536806e+02   1.6934581e+00   1.6755903e+02   1.1091366e+02  -3.5508387e+01  -1.7032000e+00   3.1914871e+02   1.3238617e+02   2.9397194e+02   5.8006323e+00   2.3280806e+02   4.6900839e+01   2.8413258e+02   1.2889071e+01   2.3532839e+02   1.8492116e+01   1.5901194e+02   8.2075497e+01   1.4739258e+02   5.9341497e+01
   3.2065806e+02   8.2499355e+00   3.4423355e+02   6.7671226e+00   2.6471871e+02   9.6541161e+00   3.9090710e+02  -4.8854710e+00   2.4994548e+02  -4.7630581e+00   2.2629387e+02   9.6126194e+00   2.0486677e+02  -1.5356761e+01   4.7279226e+02   6.8232258e-02   3.8155129e+02  -3.2012000e+00   2.7938968e+02   3.9470968e-02   3.2531194e+02   1.1392142e+01   2.9187710e+02   8.3862839e+00   3.3095581e+02   1.6403535e+01   3.2404097e+02   1.8577045e+01   3.1197581e+02   2.0050000e+01   2.6649871e+02   9.9813935e+00   3.5096065e+02   1.3749734e+02   2.9356871e+02   1.3073535e+01   2.3074226e+02   2.1745458e+01   3.2968710e+02   1.4305568e+02   3.1767871e+02   4.5087316e+01   2.2065742e+02   2.3941806e+00   2.8017032e+02   1.4251213e+01   1.8211710e+02   1.5514547e+02   3.5727000e+02   1.9711626e+01   3.0953387e+02   5.6020516e+01   7.4602355e+02   3.1116645e+00   3.9439548e+02   1.9637071e+01   3.1664903e+02   4.6968723e+01   2.8928419e+02   1.4640490e+01   2.1073742e+02   9.0681290e-01   2.3587355e+02   1.5915277e+01   1.1358419e+02   2.1338778e+02   2.5419581e+02   2.2237884e+01   3.1467419e+01   9.6919613e+00   3.7375742e+02   2.4166503e+01   3.4875161e+02   2.2513742e+01   4.2188000e+02   1.9259277e+01   1.8336129e+02   1.4911045e+02   4.0003935e+02  -1.6269923e+01   2.6872032e+02   5.0520516e+00   5.5304613e+02   2.2959535e+01   3.5457613e+02   1.8345200e+01   2.1972871e+02   1.5737510e+01   4.3331290e+01   1.6934968e+00   2.2364226e+02   1.1263314e+02   2.7326387e+02   1.3574697e+01   4.0000645e+01   1.3451834e+02   1.5752871e+02   1.3602125e+02   2.1786258e+02   1.5055097e+00   3.0912323e+02   2.0029497e+01   1.8015387e+02   5.8281239e+01   7.3163548e+01   1.2590563e+02   1.4555935e+02   2.2224751e+02   3.1621871e+02   1.6934710e+00   3.0432290e+02   1.1508361e+01   2.6801935e+02   1.3469419e+01   3.2603484e+02   9.0668903e+00   2.4412065e+02   3.0341639e+01   2.7252452e+02  -1.2447445e+01   2.8451097e+02   2.2802994e+01   3.8477290e+02   2.5534297e+01   2.0657742e+02   4.7709032e+00   3.4831806e+02   6.0674581e+00   1.4497903e+02   1.2015006e+02  -2.5408387e+01   7.8188000e+00   2.4652871e+02   2.0405577e+02   2.1521194e+02   1.6961432e+01   2.2537806e+02   5.7685239e+01   2.9508258e+02   1.6253071e+01   2.3903839e+02  -8.5746839e+00   1.7625194e+02   8.7796297e+01   6.4582581e+01   4.9686297e+01
   2.8931806e+02  -5.7286452e-01   3.2242355e+02  -3.1080774e+00   2.7910871e+02   7.3129161e+00   3.7995710e+02   1.0600529e+01   2.3099548e+02   1.8992942e+01   2.1415387e+02   1.0203819e+01   2.3024677e+02   4.1928387e+00   4.0674226e+02  -1.4737768e+01   3.6512129e+02  -9.1268000e+00   2.4604968e+02  -1.6483329e+01   2.9765194e+02   1.3504942e+01   3.1378710e+02   1.5533484e+01   3.2934581e+02   9.8723355e+00   3.0556097e+02   1.8395445e+01   2.4983581e+02   2.6412000e+00   2.6392871e+02   6.7669935e+00   3.1315065e+02   1.7476214e+02   2.7975871e+02   2.5658335e+01   2.1960226e+02   3.1566581e+00   3.1421710e+02   1.4148328e+02   2.8419871e+02   3.2855716e+01   1.9475742e+02   7.5618065e-01   3.1555032e+02   2.8330813e+01   1.6406710e+02   1.3634947e+02   3.0499000e+02   8.7040258e+00   2.8948387e+02   5.4294516e+01   7.7268355e+02   2.3828865e+01   4.1244548e+02   2.4193071e+01   3.2903903e+02   4.0497523e+01   2.9285419e+02   3.1874890e+01   2.1354742e+02  -8.0279871e+00   2.3973355e+02   1.1266477e+01   9.7444194e+01   2.1595898e+02   2.7638581e+02  -1.5731613e-01   2.9847419e+01   1.0821561e+01   3.9944742e+02   2.0321303e+01   2.8408161e+02   2.5734194e-01   4.4622000e+02   1.1072077e+01   1.6731129e+02   1.2820445e+02   3.8369935e+02  -1.3582723e+01   2.8819032e+02  -3.0755484e+00   6.0713613e+02   3.7392335e+01   3.4257613e+02   2.6215200e+01   2.3457871e+02   2.0409510e+01   3.0331290e+01   1.1203497e+01   2.0312226e+02   1.2722474e+02   2.3621387e+02  -3.8513032e+00   5.9620645e+01   1.6875874e+02   1.7095871e+02   9.5666852e+01   2.4243258e+02  -1.0270090e+01   3.1750323e+02   1.7269097e+01   1.7496387e+02   7.0366439e+01   6.8873548e+01   8.7438826e+01   1.4641935e+02   1.9756871e+02   3.1944871e+02   4.0050710e+00   3.1755290e+02   8.1199613e+00   2.6377935e+02   1.7188619e+01   3.4418484e+02   1.1844890e+01   2.1474065e+02  -1.3787961e+01   3.4986452e+02   1.2845355e+01   3.0822097e+02   1.8866194e+01   4.8415290e+02   1.2343897e+01   1.9676742e+02  -1.5114297e+01   3.2307806e+02   4.7966581e+00   1.7359903e+02   1.2315046e+02  -2.7938387e+01  -1.0288000e+00   2.5166871e+02   1.7644457e+02   2.1931194e+02  -1.3165677e+00   2.1475806e+02   4.7574839e+01   2.7208258e+02  -1.4769290e+00   2.4327839e+02  -3.4338839e+00   1.6758194e+02   8.6249897e+01   1.0473258e+02   6.5284297e+01
   2.6727806e+02  -3.8996645e+00   3.0723355e+02   3.8771226e+00   2.8729871e+02   2.9707716e+01   2.8314710e+02  -1.3884671e+01   2.5523548e+02   3.0037419e+00   2.4357387e+02  -9.5978065e-01   2.2472677e+02  -4.5555613e+00   4.4703226e+02   1.8890323e+00   3.7803129e+02   9.2704000e+00   2.3009968e+02   1.2726710e+00   2.9469194e+02   8.1317419e+00   3.0368710e+02   1.4011484e+01   3.4148581e+02   3.8321135e+01   2.9032097e+02   3.0754645e+01   3.1368581e+02   3.3193200e+01   2.8873871e+02   5.5921935e+00   3.1815065e+02   1.3293214e+02   3.0975871e+02  -4.6516645e+00   2.3065226e+02   1.5172658e+01   2.8792710e+02   1.6201648e+02   2.9048871e+02   4.3502516e+01   2.1065742e+02   2.8141806e+00   3.0908032e+02   9.1284129e+00   1.4321710e+02   1.6405747e+02   3.5265000e+02  -3.2487742e+00   3.2539387e+02   5.8371716e+01   8.2487355e+02   1.0893665e+01   4.1744548e+02   3.2933071e+01   3.4669903e+02   4.8754723e+01   2.8880419e+02   2.5728890e+01   2.1631742e+02   2.8940413e+01   2.3549355e+02   9.7556774e+00   1.1558419e+02   1.7979778e+02   2.6262581e+02   9.2334839e+00   1.3855742e+02   2.1834761e+01   4.7054742e+02   2.1523303e+01   2.7775161e+02  -6.7562581e+00   4.5474000e+02  -1.1469523e+01   2.0145129e+02   1.6900325e+02   4.1617935e+02  -8.1311226e+00   2.6915032e+02   3.3976516e+00   5.4828613e+02  -1.3139665e+01   3.0467613e+02   4.7720000e-01   2.5986871e+02   2.4476310e+01   2.5991290e+01  -3.6893032e+00   1.8355226e+02   1.2765034e+02   2.6169387e+02   9.8802968e+00   4.0140645e+01   1.3212714e+02   1.5542871e+02   7.6479252e+01   2.6448258e+02   1.0625910e+01   2.9465323e+02   1.5137097e+01   2.3925387e+02   5.0313239e+01   1.3759355e+02   7.3701226e+01   7.0419355e+01   1.2254871e+02   3.2606871e+02   5.4254710e+00   2.5503290e+02   5.2115613e+00   2.3191935e+02   5.7874194e+00   3.6684484e+02   1.2222090e+01   2.4626065e+02   9.5004387e+00   2.6657452e+02  -1.0301445e+01   2.8708097e+02   3.5177394e+01   4.1548290e+02   1.4267497e+01   2.4352742e+02  -6.3750968e+00   3.3884806e+02   9.0150581e+00   1.7378903e+02   1.5475526e+02  -2.5558387e+01   2.0208000e+00   2.6223871e+02   1.6093897e+02   2.4812194e+02   2.8188632e+01   2.2342806e+02   4.1931239e+01   2.8198258e+02   2.4871071e+01   1.9798839e+02   1.2999316e+01   1.2577194e+02   8.3164697e+01   1.1030258e+02   6.8408697e+01
   2.6655806e+02  -1.6082065e+01   2.8861355e+02   3.2167226e+00   2.8114871e+02   7.5297161e+00   3.1433710e+02  -3.6099871e+01   2.5261548e+02   1.5743342e+01   2.3286387e+02   1.3701935e-01   2.1581677e+02  -4.7527613e+00   4.4560226e+02  -1.3846568e+01   3.9698129e+02   1.1414400e+01   2.8004968e+02   2.4166710e+00   3.2936194e+02  -3.2618581e+00   2.6978710e+02   2.0343484e+01   3.1719581e+02   2.0794335e+01   2.8975097e+02  -8.4897548e+00   2.7149581e+02   1.2518400e+01   2.6859871e+02  -1.5666065e+00   3.1391065e+02   9.5551342e+01   2.6152871e+02   2.5066735e+01   2.4431226e+02  -8.7301419e+00   3.8849710e+02   1.1225088e+02   2.5077871e+02   1.2081932e+02   2.3475742e+02   2.6961806e+00   2.8393032e+02   1.6620413e+01   1.6011710e+02   1.5832547e+02   2.9803000e+02   2.2070826e+01   3.1320387e+02   3.2586916e+01   7.3240355e+02   3.7531265e+01   3.8516548e+02   1.1285471e+01   3.7941903e+02   2.6417123e+01   1.8104419e+02   2.8679690e+01   1.8440742e+02   2.3393213e+01   2.0330355e+02   5.2040877e+01   1.0701419e+02   2.0243338e+02   3.2629581e+02   2.1398839e+00   2.9255742e+02   1.5994761e+01   4.4554742e+02   1.9793303e+01   2.9056161e+02   1.7358942e+01   4.5031000e+02  -5.8751226e+00   2.1540129e+02   1.7640725e+02   3.5798935e+02  -1.8285923e+01   2.5772032e+02   3.2362052e+01   5.4256613e+02   1.4937935e+01   3.0248613e+02   6.5124000e+00   2.8091871e+02  -2.2076903e+00   4.7141290e+01   1.5998697e+01   2.0617226e+02   1.3265074e+02   2.6159387e+02   1.3028297e+01   5.1520645e+01   1.3693674e+02   9.5528710e+01   7.6561252e+01   2.4296258e+02   1.7927510e+01   2.7979323e+02  -2.3341032e+00   2.5077387e+02   8.4721639e+01   7.7353548e+01   1.1190043e+02   1.2712935e+02   1.8677191e+02   3.6306871e+02   5.0854710e+00   2.7941290e+02   1.3601161e+01   2.5730935e+02  -3.6237806e+00   3.5532484e+02   8.7236903e+00   2.5560065e+02   3.9932387e+00   2.1048452e+02   1.7805755e+01   2.9079097e+02   1.2780594e+01   4.0358290e+02   4.9949677e-01   2.6852742e+02  -8.4250968e+00   3.0807806e+02  -1.2833419e+00   1.4202903e+02   1.2638606e+02  -1.8888387e+01  -1.8132800e+01   2.5580871e+02   1.5135337e+02   2.8388194e+02   1.2557832e+01   1.4499806e+02   1.1144564e+02   3.0232258e+02   1.6053871e+01   1.9927839e+02  -1.0388387e-01   1.6606194e+02   1.0985150e+02   1.0506258e+02   5.5157897e+01
   2.6150806e+02   8.3719355e+00   3.5942355e+02   1.5551923e+01   2.7052871e+02   7.5693161e+00   3.3019710e+02  -7.5586710e+00   2.4594548e+02   3.0869419e+00   2.3353387e+02   2.8034194e+00   2.0667677e+02   3.6984387e+00   4.1831226e+02  -1.4333677e+00   3.6760129e+02   1.0764800e+01   2.7709968e+02  -7.6773290e+00   2.8179194e+02   2.1063742e+01   1.7116710e+02   4.9030839e+00   3.2119581e+02   1.4854335e+01   2.8585097e+02   2.2542245e+01   2.8835581e+02  -8.4904000e+00   1.7611871e+02   8.7417935e+00   3.3900065e+02   1.0902414e+02   2.8794871e+02   1.6333135e+01   2.3755226e+02  -1.9493419e+00   3.2297710e+02   1.5773248e+02   2.5043871e+02   1.1113652e+02   2.0703742e+02  -1.1516219e+01   2.7541032e+02   1.2012013e+01   1.3140710e+02   1.7491227e+02   3.4651000e+02   1.0472426e+01   3.1444387e+02   5.7587716e+01   8.5364355e+02   1.4692065e+01   3.6258548e+02   8.9918710e+00   3.9769903e+02   3.0144723e+01   2.2023419e+02   1.8164490e+01   2.1897742e+02   7.0576129e+00   2.0992355e+02   1.1246128e+02   1.3130419e+02   2.1439018e+02   3.0562581e+02   8.7934839e+00   3.2884742e+02   1.6115613e+00   4.0744742e+02   2.7991303e+01   2.2723161e+02   9.2353419e+00   5.3326000e+02   2.8868877e+01   1.5664129e+02   1.7505805e+02   3.8741935e+02  -3.7210323e+01   2.4867032e+02   2.3656052e+01   5.8366613e+02  -1.8110065e+01   3.6557613e+02  -1.5914800e+01   2.7091871e+02  -1.5476903e+00   2.3471290e+01   3.0822968e+00   1.7069226e+02   1.2129914e+02   2.5054387e+02  -1.0807703e+01   3.8330645e+01   1.3560194e+02   9.2808710e+01   1.0258885e+02   2.1105258e+02   1.7810310e+01   2.9703323e+02   2.0706697e+01   2.5272387e+02   9.5755639e+01   1.7587355e+02   1.2201883e+02   1.3450935e+02   1.9818151e+02   3.0383871e+02   4.7738710e+00   2.7655290e+02   5.5899613e+00   2.5520935e+02   4.0421935e-01   3.5632484e+02   1.3353690e+01   2.5507065e+02   1.1795639e+01   1.7167452e+02  -5.6594452e+00   2.9322097e+02   2.4876194e+01   4.0015290e+02   2.1138968e+00   2.5362742e+02  -7.2330968e+00   3.1812806e+02   3.1192658e+01   1.9421903e+02   1.4945086e+02  -1.5938387e+01  -4.5088000e+00   3.0166871e+02   6.1024568e+01   3.1750194e+02   4.2982323e+00   2.3356806e+02   5.1790039e+01   2.8855258e+02   1.7754710e+00   2.4217839e+02   5.7041161e+00   1.4692194e+02   1.0185270e+02   1.0277258e+02   5.5911097e+01
   2.8727806e+02  -8.4996645e+00   2.9633355e+02   6.2191226e+00   2.7376871e+02   1.4601161e+00   3.6047710e+02  -1.9031071e+01   2.5571548e+02   8.0153419e+00   2.0648387e+02   1.6777419e+01   2.1776677e+02  -1.7858761e+01   4.6136226e+02  -1.1157368e+01   3.2403129e+02   2.4590400e+01   3.5414968e+02  -1.1461329e+01   2.8784194e+02   1.6389742e+01   2.9016710e+02   1.8093084e+01   3.6700581e+02   2.5695355e+00   2.9909097e+02  -7.3269548e+00   2.6883581e+02   1.7071200e+01   2.2097871e+02   1.5772994e+01   3.5396065e+02   9.5067342e+01   3.0571871e+02  -1.1784645e+00   2.4369226e+02   6.6094581e+00   3.5440710e+02   1.1374808e+02   2.4453871e+02   8.4648516e+01   2.2179742e+02   8.0729806e+00   2.8103032e+02   2.3182413e+01   1.3940710e+02   1.6403227e+02   3.6151000e+02   2.1182426e+01   3.0263387e+02   6.4722516e+01   8.7126355e+02   1.2042465e+01   3.5649548e+02   1.6619071e+01   2.6255903e+02   5.1715923e+01   2.2042419e+02   4.0492903e+00   2.3497742e+02   1.2207613e+01   2.1154355e+02   1.2429168e+02   1.3463419e+02   2.1841378e+02   2.7176581e+02   2.2072284e+01   3.5455742e+02   1.7514761e+01   3.7854742e+02   1.3463303e+01   2.5489161e+02   1.7792542e+01   4.9622000e+02   1.7072077e+01   1.6355129e+02   1.4398525e+02   3.0988935e+02  -2.3817923e+01   3.0672032e+02   3.1020516e+00   6.3499613e+02   8.8335355e+00   3.5805613e+02   3.0168000e+00   2.7624871e+02  -8.2140903e+00   5.8611290e+01  -8.1089032e+00   1.7998226e+02   1.7069594e+02   2.2673387e+02  -1.2752903e+01   3.9290645e+01   1.1719514e+02   1.4723871e+02   1.0189445e+02   2.4496258e+02   1.3375097e+00   2.9355323e+02   1.2795097e+01   2.2663387e+02   3.7752839e+01   2.0673355e+02   1.1517003e+02   7.5939355e+01   2.0729711e+02   2.9187871e+02   1.7500671e+01   2.6217290e+02   8.0703613e+00   2.4644935e+02   2.0155019e+01   4.0541484e+02   1.4716490e+01   2.5983065e+02   2.5514839e+01   2.1338452e+02   4.2375484e-01   2.7208097e+02   2.4037394e+01   3.7396290e+02   9.9190968e+00   2.3419742e+02  -5.6786968e+00   3.1326806e+02   2.0681458e+01   1.5926903e+02   1.4624686e+02  -3.5028387e+01   1.6398400e+01   2.9852871e+02   1.4845768e+01   3.0683194e+02   9.0618323e+00   2.3775806e+02   7.3884839e+01   2.8651258e+02   1.0078671e+01   2.3360839e+02   2.2719716e+01   1.7420194e+02   1.0486030e+02   1.4277258e+02   5.0711097e+01
   2.5012806e+02   1.0372335e+01   2.9885355e+02   4.9675226e+00   2.8110871e+02   1.8342916e+01   3.4566710e+02  -7.7462710e+00   2.0823548e+02   2.3523742e+01   2.1381387e+02   1.2951019e+01   1.8829677e+02  -2.2611613e+00   4.3479226e+02  -1.9981768e+01   4.0279129e+02  -1.9190400e+01   3.0423968e+02   9.6147097e-01   2.8398194e+02   2.0598542e+01   2.8292710e+02  -2.7577161e+00   3.1695581e+02   4.8635355e+00   2.6361097e+02   1.2801445e+01   3.0397581e+02  -1.3100000e+00   2.1102871e+02  -6.5810065e+00   3.0191065e+02   1.1361134e+02   2.9942871e+02   2.3654735e+01   2.4236226e+02   2.5285858e+01   3.0230710e+02   1.9271608e+02   2.3991871e+02   8.4878116e+01   1.9208742e+02   5.8159781e+01   2.6855032e+02   2.8800813e+01   1.3568710e+02   1.8470987e+02   3.1322000e+02   8.6656258e+00   2.8925387e+02   5.8452916e+01   7.3421355e+02   1.6286465e+01   3.6244548e+02   2.4333071e+01   3.9226903e+02   6.4299123e+01   1.9432419e+02   3.0477290e+01   2.1631742e+02   1.4320413e+01   1.9864355e+02   1.4260368e+02   1.4235419e+02   2.2955618e+02   2.9186581e+02   1.5324284e+01   3.8765742e+02   1.4676129e-01   4.1902742e+02   2.9649032e+00   2.9623161e+02   1.0385342e+01   5.4774000e+02   1.6230477e+01   2.1136129e+02   1.7192045e+02   3.7131935e+02  -1.1402323e+01   2.6267032e+02   3.3396052e+01   5.9104613e+02   5.9535484e-02   3.4667613e+02   7.3720000e-01   2.6815871e+02   1.3003110e+01   6.1611290e+01  -5.5389032e+00   1.6245226e+02   1.3766834e+02   2.8859387e+02   2.1148297e+01   5.3520645e+01   1.1319674e+02   1.3995871e+02   8.4286852e+01   2.7324258e+02  -1.3074890e+01   2.9322323e+02   2.9491497e+01   2.4463387e+02   8.6022839e+01   1.4402355e+02   1.0266683e+02   1.4827935e+02   1.8979991e+02   2.8278871e+02   2.9557871e+01   2.5608290e+02   2.3937561e+01   2.6787935e+02   2.3770619e+01   3.7908484e+02   3.2482890e+01   2.6398065e+02   9.3728387e+00   2.2257452e+02  -4.5014452e+00   2.8198097e+02   1.2815394e+01   3.9805290e+02  -3.4381032e+00   2.4457742e+02   3.2160903e+01   3.2655806e+02   3.0482581e+00   1.8755903e+02   1.1346366e+02  -1.9598387e+01  -1.3696000e+01   3.0328871e+02   3.1224968e+01   3.8664194e+02   1.2147032e+01   2.2047806e+02   6.1697239e+01   2.8160258e+02   6.8514710e+00   2.4032839e+02  -1.9147884e+01   2.1458194e+02   9.4819897e+01   1.0058258e+02   7.6046297e+01
   2.6084806e+02  -3.8652645e+00   3.5813355e+02  -1.0964877e+01   2.8086871e+02  -1.0788387e-01   3.5042710e+02  -1.9937071e+01   2.2904548e+02   5.6289419e+00   2.3829387e+02  -7.9573806e+00   2.1110677e+02   1.0294039e+01   4.2383226e+02   4.4650323e+00   3.7288129e+02   2.5152400e+01   2.4823968e+02   1.7821471e+01   3.1627194e+02   2.0545342e+01   3.6149710e+02   1.5056684e+01   3.3734581e+02   1.3372335e+01   3.0328097e+02  -5.4221548e+00   2.6059581e+02   1.5970400e+01   2.4040871e+02  -2.1406452e-02   3.1100065e+02   1.5316414e+02   2.7223871e+02   2.2069935e+01   2.5622226e+02   1.3747058e+01   2.8306710e+02   1.8245528e+02   2.6362871e+02   9.5501316e+01   1.5551742e+02   8.3225381e+01   2.9022032e+02   2.0307213e+01   1.7211710e+02   1.5560547e+02   3.3713000e+02   1.7272826e+01   3.0320387e+02   5.4096916e+01   6.9245355e+02   1.4817265e+01   3.9520548e+02   1.2622271e+01   4.4607903e+02   3.4514323e+01   2.7080419e+02   2.3308890e+01   2.0511742e+02   1.4696413e+01   1.9964355e+02   1.4105368e+02   1.1892419e+02   1.9548058e+02   2.9386581e+02  -1.6075716e+01   3.6708742e+02  -2.6776387e+00   4.1544742e+02   2.3251303e+01   2.4999161e+02   1.7134542e+01   5.5393000e+02   3.0545277e+01   1.6669129e+02   1.9697405e+02   4.1436935e+02   1.4013677e+01   2.7329032e+02  -8.3354839e-01   5.4694613e+02   1.8157535e+01   3.3796613e+02   1.2154000e+01   3.0557871e+02  -9.5104903e+00   5.1331290e+01  -9.2865032e+00   1.9160226e+02   1.3533634e+02   2.6464387e+02  -7.8570323e-01   5.2710645e+01   1.2584154e+02   1.4695871e+02   8.5916852e+01   2.3663258e+02   9.7639097e+00   2.7279323e+02   2.8458968e+00   2.5158387e+02   9.5326839e+01   1.1211355e+02   1.1407963e+02   1.7593935e+02   1.8139711e+02   3.0759871e+02   8.6307097e-01   2.8055290e+02   2.1929961e+01   2.4672935e+02   2.0792619e+01   3.7508484e+02  -1.5437110e+01   2.4541065e+02   9.2384387e+00   2.7848452e+02  -1.0634245e+01   2.9798097e+02   2.5825394e+01   3.7053290e+02   1.3863497e+01   2.2295742e+02   3.4605032e+00   2.9022806e+02  -8.0534194e-01   1.8459903e+02   1.1779046e+02  -2.1218387e+01  -3.4164000e+00   3.3499871e+02   2.2308168e+01   3.4659194e+02  -1.4548968e+01   2.3004806e+02   6.6021639e+01   3.0232258e+02   2.7483871e+01   2.4346839e+02   1.6600916e+01   1.8806194e+02   6.9711497e+01   1.6206258e+02   8.2737897e+01
   3.0222806e+02   2.2444335e+01   3.0813355e+02  -4.1948774e+00   2.9357871e+02   9.4453161e+00   3.3233710e+02  -1.0098710e+00   3.6794548e+02  -2.2030581e+00   2.2481387e+02  -6.9289806e+00   2.2724677e+02   2.2428387e+00   4.2588226e+02   2.3410323e+00   3.8165129e+02   4.6408000e+00   3.2109968e+02   9.7026710e+00   3.3250194e+02   1.0866942e+01   2.8583710e+02   1.7819484e+01   3.4857581e+02   2.7233935e+01   3.0890097e+02   5.5824516e-01   2.7463581e+02  -5.5828000e+00   1.9692871e+02   2.7469935e+00   3.3677065e+02   1.6625254e+02   3.1023871e+02   2.0599935e+01   2.5312226e+02   1.2335058e+01   3.4263710e+02   1.3139968e+02   2.4343871e+02   1.0264652e+02   1.6922742e+02   8.5418581e+01   2.5479032e+02   3.4571613e+01   1.5573710e+02   2.0258587e+02   3.7370000e+02   1.5207226e+01   3.0277387e+02   3.6041316e+01   8.6602355e+02   1.8701665e+01   3.9997548e+02   1.9190671e+01   4.6564903e+02   5.9138723e+01   2.4342419e+02   1.9259290e+01   2.1697742e+02   2.5317613e+01   1.9764355e+02   1.2302368e+02   1.3377419e+02   2.2415258e+02   2.8843581e+02   2.5738684e+01   3.0427742e+02   6.7771613e+00   3.7828742e+02   3.5904103e+01   2.8370161e+02   1.5097742e+01   5.1393000e+02   2.2705277e+01   1.6178129e+02   1.6559685e+02   2.7774935e+02  -4.1196723e+01   2.6162032e+02  -2.5199484e+00   5.7351613e+02  -1.7248065e+01   3.5681613e+02  -9.6440000e+00   2.6996871e+02   8.5783097e+00   6.1661290e+01   7.7096774e-02   1.7122226e+02   1.1982674e+02   2.7164387e+02   4.5542968e+00   4.1430645e+01   1.3655394e+02   1.3476871e+02   8.9232052e+01   2.5967258e+02  -9.0292903e+00   2.9722323e+02  -3.4485032e+00   2.0768387e+02   8.0168839e+01   1.9221355e+02   9.6191626e+01   5.0749355e+01   1.6993231e+02   3.1392871e+02  -5.7933290e+00   2.8813290e+02   4.7535613e+00   3.0601935e+02   9.9594194e+00   3.8113484e+02  -2.1111097e+00   2.4521065e+02   6.9244387e+00   2.9686452e+02   1.0895355e+01   2.8789097e+02   2.3392594e+01   3.8438290e+02   1.5985497e+01   2.2314742e+02  -4.9846968e+00   3.1022806e+02   7.3046581e+00   1.7726903e+02   1.2532686e+02  -2.4988387e+01  -1.1074800e+01   3.0128871e+02   2.7434968e+01   3.0131194e+02   1.4263432e+01   2.4342806e+02   4.3191239e+01   2.9765258e+02   2.8427471e+01   2.2565839e+02   1.9165716e+01   1.9506194e+02   8.9341497e+01   1.2530258e+02   6.8538697e+01
   2.7017806e+02  -1.1421665e+01   3.0604355e+02  -5.5576774e+00   2.8671871e+02  -7.6758839e+00   3.1861710e+02  -1.3872271e+01   2.5452548e+02   2.1160542e+01   2.3181387e+02  -3.2489806e+00   2.0615677e+02   4.7800387e+00   4.5236226e+02   1.5322632e+01   4.5669129e+02   1.4307600e+01   2.6099968e+02   2.1806710e+00   3.5388194e+02   3.8665419e+00   2.3002710e+02   1.0664284e+01   3.0610581e+02   2.5391535e+01   2.9613097e+02   2.2239845e+01   2.7059581e+02  -8.8796000e+00   2.4130871e+02   1.7806594e+01   2.8881065e+02   1.3122934e+02   2.8999871e+02   1.1739135e+01   2.1093226e+02   1.9002581e+00   2.6954710e+02   1.8876688e+02   2.2724871e+02   1.0165172e+02   1.6237742e+02   7.5916581e+01   2.5222032e+02   6.3972129e+00   1.7330710e+02   1.6365027e+02   3.3237000e+02   1.1753626e+01   3.1768387e+02   3.7038516e+01   8.1921355e+02   5.7056465e+01   3.3873548e+02   2.7899871e+01   3.1036903e+02   2.3231123e+01   3.2204419e+02   3.2539690e+01   2.1211742e+02   1.1136413e+01   1.9921355e+02   1.5260808e+02   1.0835419e+02   1.8946618e+02   2.8381581e+02   9.6782839e+00   3.1741742e+02   1.2385961e+01   3.4818742e+02   2.8312103e+01   2.2718161e+02  -2.0906581e+00   4.8364000e+02   1.3888477e+01   1.8197129e+02   1.6175165e+02   3.0203935e+02  -1.6329923e+01   2.2724032e+02   3.0460452e+01   5.5751613e+02  -1.1398065e+01   3.2729613e+02   1.5477600e+01   2.7657871e+02  -4.0504903e+00   5.7281290e+01  -1.7902503e+01   1.8988226e+02   1.6138394e+02   2.4221387e+02   2.9086968e+00   4.3900645e+01   1.4658634e+02   1.6104871e+02   8.8789652e+01   2.5524258e+02   8.7551097e+00   2.6041323e+02   8.9262968e+00   2.2253387e+02   9.6130839e+01   1.3759355e+02   1.2094123e+02   1.2155935e+02   1.9845751e+02   2.9892871e+02   2.7506671e+01   2.8008290e+02   1.2447561e+01   2.7353935e+02  -8.0121806e+00   4.2270484e+02   2.1043290e+01   2.5698065e+02   1.8932839e+01   2.6229452e+02   1.4320955e+01   3.1655097e+02   2.9769794e+01   3.2110290e+02   3.1627897e+01   2.5424742e+02   1.5387303e+01   2.5026806e+02   5.1458065e-02   1.4017903e+02   1.0663406e+02  -3.4788387e+01  -1.9620800e+01   3.2294871e+02  -9.5878323e+00   2.4773194e+02   2.3879832e+01   2.1385806e+02   5.4986839e+01   3.1589258e+02   7.9182710e+00   2.6284839e+02  -2.9094839e+00   1.7916194e+02   1.3670350e+02   1.6106258e+02   7.3437897e+01
   2.6684806e+02  -1.3205265e+01   3.2599355e+02  -1.2483677e+01   2.4495871e+02   1.0284916e+01   3.7938710e+02   3.0761290e+00   2.7237548e+02  -1.4174581e+00   2.2824387e+02   1.0606619e+01   2.2343677e+02   1.1176387e+00   4.6422226e+02   4.0438323e+00   4.3569129e+02   2.3657600e+01   2.7342968e+02  -1.2103729e+01   3.3188194e+02   9.1965419e+00   1.9335710e+02   5.6478839e+00   3.2886581e+02   2.8910735e+01   2.7532097e+02   1.6334645e+01   2.6749581e+02   1.1028400e+01   2.3821871e+02   5.2037935e+00   3.0181065e+02   1.3994934e+02   2.8104871e+02   7.7951355e+00   2.4436226e+02   8.5558581e+00   3.0325710e+02   1.6807008e+02   2.4886871e+02   1.0178212e+02   1.2256742e+02   7.7581381e+01   2.4636032e+02   1.3956013e+01   1.7887710e+02   1.6835467e+02   3.4422000e+02   6.4256258e+00   3.4344387e+02   3.6407716e+01   7.6540355e+02   2.5131265e+01   3.7563548e+02   7.3778710e+00   3.0569903e+02   5.6654723e+01   4.3609419e+02   1.9225690e+01   1.6640742e+02   1.8793213e+01   2.3868355e+02   1.4459048e+02   1.2773419e+02   2.1048578e+02   3.0186581e+02   1.6142839e+00   3.4541742e+02  -3.5640387e+00   3.7270742e+02   2.5980503e+01   2.8647161e+02   2.2356142e+01   5.0807000e+02   9.4040774e+00   1.7016129e+02   1.3245645e+02   3.1626935e+02  -9.7083226e+00   2.4615032e+02  -1.3823484e+00   5.9818613e+02  -1.8166452e-01   3.2662613e+02   3.0681200e+01   2.3991871e+02  -4.4476903e+00   5.2901290e+01   2.6017897e+01   1.7245226e+02   8.8348335e+01   2.7464387e+02  -1.0657032e+00   4.1520645e+01   1.2558674e+02   1.9704871e+02   7.0719652e+01   2.4153258e+02   3.0819097e+00   2.5122323e+02   1.2041497e+01   2.3268387e+02   1.0678884e+02   5.6923548e+01   7.9114826e+01   1.0836935e+02   2.4327271e+02   2.8944871e+02   1.4405071e+01   2.7627290e+02   4.4223613e+00   3.1515935e+02   8.1782194e+00   3.7684484e+02  -2.2379097e+00   2.6912065e+02   2.7771639e+01   1.8786452e+02  -6.5346452e+00   2.7094097e+02   8.1285935e+00   3.4586290e+02  -1.1212903e+01   2.3252742e+02   6.9849032e+00   2.2293806e+02   5.0978581e+00   1.5112903e+02   1.0513806e+02  -2.6988387e+01  -9.1448000e+00   3.0961871e+02  -1.0331432e+01   2.6864194e+02   6.6370323e+00   2.7375806e+02   7.7434839e+01   2.9675258e+02   2.1689471e+01   2.1113839e+02   1.7187316e+01   2.7949194e+02   1.1070968e+00   8.9772581e+01   6.3051097e+01
   2.5217806e+02   2.8283355e+00   3.2413355e+02  -2.3848774e+00   2.6514871e+02   8.8597161e+00   4.0566710e+02  -1.6026271e+01   2.3737548e+02  -3.3774581e+00   2.1057387e+02  -4.9797806e+00   2.1243677e+02   1.8037639e+01   4.4222226e+02   1.3423832e+01   3.8860129e+02   6.3748000e+00   2.4595968e+02   3.8138710e+00   3.1479194e+02   2.1713742e+01   2.1983710e+02   1.8339484e+01   3.3419581e+02  -9.4566452e-01   2.9118097e+02   9.9758452e+00   2.6944581e+02   1.1162400e+01   2.0054871e+02   9.3573935e+00   3.7553065e+02   1.3038174e+02   2.9385871e+02   2.0910335e+01   2.6693226e+02   2.1230258e+01   2.7344710e+02   1.6874488e+02   2.8286871e+02   8.3062116e+01   1.6775742e+02   9.2196181e+01   2.1046032e+02   8.5980129e+00   1.1787710e+02   1.3975467e+02   3.4546000e+02   1.0606426e+01   3.5401387e+02   3.8422116e+01   7.9554355e+02   5.3430065e+01   3.6587548e+02   6.7786710e+00   3.1722903e+02   2.7302323e+01   3.3185419e+02   1.1804890e+01   1.9492742e+02   1.1941613e+01   2.1954355e+02   1.7465168e+02   1.3268419e+02   1.7318978e+02   2.7129581e+02   1.0299884e+01   3.0246742e+02   1.8961961e+01   3.5002742e+02   1.3534903e+01   2.8785161e+02   4.4815742e+01   5.6522000e+02   1.0742077e+01   1.9278129e+02   1.6307685e+02   3.9664935e+02  -2.4287226e+00   2.3862032e+02   1.4600516e+00   5.8366613e+02   1.0599935e+01   3.5791613e+02   3.6480000e+00   2.7976871e+02  -4.9256903e+00   3.8711290e+01   1.2293097e+01   1.9883226e+02   8.7237935e+01   2.5435387e+02   2.5037497e+01   4.2900645e+01   1.3238634e+02   1.1580871e+02   1.5840885e+02   2.2753258e+02   6.3019097e+00   2.9503323e+02   1.0256697e+01   2.5553387e+02   1.0611084e+02   8.3073548e+01   1.0854283e+02   8.1699355e+01   2.6154631e+02   2.7716871e+02  -1.9925290e+00   2.6841290e+02   8.2911613e+00   3.5849935e+02   1.9421019e+01   4.4565484e+02   2.1257290e+01   2.9621065e+02   9.9844387e+00   2.2495452e+02   2.9781548e+00   3.1222097e+02   1.4686194e+01   3.4434290e+02  -2.5713032e+00   2.0700742e+02  -1.1234968e+00   2.5079806e+02   7.7690581e+00   1.4626903e+02   1.3833686e+02  -3.0748387e+01   1.7056000e+01   2.8271871e+02  -3.6494323e+00   3.2407194e+02   5.8726323e+00   2.4680806e+02   7.0920839e+01   3.0251258e+02  -6.7213290e+00   2.5136839e+02   1.5678916e+01   2.8216194e+02   1.2653497e+01   1.6573258e+02   5.3834297e+01
   2.8241806e+02  -1.2108645e+00   3.1004355e+02   1.1122323e+01   2.7181871e+02   8.6661161e+00   4.3938710e+02  -1.6483871e+01   2.5232548e+02   7.1865419e+00   2.1843387e+02  -1.5418581e+01   2.0948677e+02  -1.7663613e+00   4.2755226e+02  -2.2625677e+00   4.2226129e+02  -7.3180000e+00   2.7985968e+02   9.9618710e+00   3.1874194e+02   1.9397742e+01   3.0740710e+02   1.9003884e+01   3.5005581e+02  -8.0244645e+00   3.1118097e+02   3.1858452e+00   2.9044581e+02   4.8124000e+00   2.0225871e+02   6.9805935e+00   2.9134065e+02   1.1135694e+02   2.7590871e+02  -1.1943665e+01   2.5245226e+02   7.6686581e+00   2.8921710e+02   1.6696328e+02   2.5672871e+02   7.9633316e+01   1.6189742e+02   9.3764981e+01   2.5798032e+02   3.6836413e+01   1.3764710e+02   1.9636307e+02   3.1132000e+02   1.2677626e+01   3.1077387e+02   4.7021316e+01   7.5883355e+02   1.4846865e+01   3.4635548e+02   2.3670271e+01   2.9255903e+02   3.8845923e+01   3.0066419e+02  -1.4099097e+00   1.7788742e+02   8.4448129e+00   2.6049355e+02   1.4484568e+02   1.0263419e+02   1.7273378e+02   3.0057581e+02   9.8174839e+00   3.1136742e+02   1.2999613e+00   3.3733742e+02   2.4340103e+01   2.6289161e+02   5.4812542e+01   5.6493000e+02   2.5815277e+01   1.6578129e+02   1.5361685e+02   2.9893935e+02   1.2528077e+01   2.2886032e+02   2.7430852e+01   6.2085613e+02  -3.2526452e-01   3.1672613e+02   1.8532000e+00   2.4005871e+02   2.5781110e+01   6.2761290e+01  -1.4809032e+00   1.7093226e+02   1.3446994e+02   2.7750387e+02   1.0275497e+01   4.5000645e+01   1.6759834e+02   1.5523871e+02   1.1149445e+02   2.1972258e+02   5.1167097e+00   2.2436323e+02   1.0910297e+01   2.3801387e+02   1.0051244e+02   4.0303548e+01   6.3964426e+01   5.5039355e+01   2.5229911e+02   2.6087871e+02   1.0310671e+01   2.7479290e+02  -1.5592387e+00   2.8620935e+02  -7.8357806e+00   4.3408484e+02   1.5752890e+01   3.1917065e+02   1.0007639e+01   2.9705452e+02   8.0201548e+00   2.7722097e+02   3.1006194e+01   3.4905290e+02   1.9101897e+01   2.0271742e+02   1.1029703e+01   2.1836806e+02   6.9434581e+00   1.5155903e+02   1.3143366e+02  -1.6788387e+01  -8.1508000e+00   2.7485871e+02   8.9793677e+00   3.2069194e+02   2.8530323e+00   2.1699806e+02   6.4735639e+01   3.0141258e+02   2.2746671e+01   2.2470839e+02   2.7217161e+00   2.8354194e+02   6.5430968e+00   1.5634258e+02   6.1195497e+01
   3.1469806e+02   1.7767355e+00   3.4847355e+02   1.4807923e+01   2.1891871e+02  -1.9118839e+00   3.4419710e+02  -1.7298671e+01   2.3747548e+02   1.8954542e+01   2.1581387e+02   1.7981019e+01   2.1357677e+02  -5.3335613e+00   4.4564226e+02  -2.1239768e+01   3.6579129e+02  -9.7504000e+00   2.6414968e+02  -8.8813290e+00   3.1850194e+02   1.1416942e+01   2.1716710e+02  -1.9669161e+00   3.7367581e+02   2.7059355e+00   2.9818097e+02   3.7458452e+00   2.6887581e+02  -6.0820000e+00   2.2092871e+02   8.0569935e+00   3.2596065e+02   1.1077734e+02   2.9156871e+02  -5.9564645e+00   2.4736226e+02   6.6458581e+00   3.1702710e+02   1.7144848e+02   2.3005871e+02   1.2185692e+02   1.4989742e+02   8.1724981e+01   2.5336032e+02   1.8260129e+00   1.9130710e+02   1.6217027e+02   3.1256000e+02   1.5618426e+01   3.2706387e+02   3.2578116e+01   7.7249355e+02   1.4084065e+01   3.7382548e+02   7.2826710e+00   4.9417903e+02   1.4236323e+01   2.1209419e+02   1.8815690e+01   2.1611742e+02   2.0096413e+01   2.2583355e+02   1.4633848e+02   1.1158419e+02   2.2220778e+02   2.8210581e+02   5.9550839e+00   2.8722742e+02  -1.4098839e+01   3.4328742e+02   1.0124103e+01   1.5804161e+02   1.3268054e+02   4.7717000e+02   1.2736077e+01   1.5502129e+02   1.2418765e+02   3.3955935e+02  -6.3315226e+00   1.8938032e+02   2.4349252e+01   6.1618613e+02  -3.2816645e+00   3.2691613e+02  -7.3420000e+00   2.2791871e+02   8.3723097e+00   1.9421290e+01  -1.3823703e+01   2.1355226e+02   1.0516034e+02   2.5511387e+02  -9.4533032e+00   4.2100645e+01   1.2507034e+02   2.1471871e+02   1.2873605e+02   2.3229258e+02   6.7311097e+00   2.4793323e+02   1.1544697e+01   2.5011387e+02   9.3204439e+01   6.0923548e+01   8.8174826e+01   7.1319355e+01   2.6552671e+02   2.8206871e+02   9.9054710e+00   2.7646290e+02   2.3977161e+01   2.8758935e+02   6.6738194e+00   4.3322484e+02   2.5169032e-01   2.7436065e+02  -1.9217561e+01   2.4395452e+02   2.0458155e+01   2.4022097e+02   5.2536194e+01   3.6329290e+02   8.2526968e+00   1.3805742e+02  -7.4574968e+00   2.4826806e+02   1.5931458e+01   1.4593903e+02   1.0645326e+02  -2.8128387e+01  -3.5723600e+01   2.6961871e+02   7.2985677e+00   3.5526194e+02  -9.0525677e+00   2.4904806e+02   5.9881639e+01   3.1227258e+02   1.1537871e+01   2.3746839e+02   1.1220916e+01   2.7235194e+02   4.1982968e+00   1.8292258e+02   6.6599097e+01
   2.8531806e+02   8.4171355e+00   3.0980355e+02   1.6381523e+01   2.5148871e+02   1.4825161e+00   3.2047710e+02  -1.3871071e+01   2.5285548e+02   5.2441419e+00   2.1686387e+02  -3.6729806e+00   2.2048677e+02  -1.4936361e+01   3.9741226e+02   8.7186323e+00   3.8998129e+02   1.7164400e+01   2.8995968e+02   5.3387097e-01   3.3288194e+02   3.4266542e+01   3.6211710e+02   3.9527084e+01   3.3648581e+02   2.6251135e+01   3.0442097e+02   5.7666452e+00   2.5878581e+02   2.5685200e+01   2.8297871e+02  -6.5670065e+00   3.2567065e+02   1.3566054e+02   3.0171871e+02   2.4041535e+01   2.4750226e+02  -2.7953419e+00   2.7249710e+02   1.6249088e+02   2.1929871e+02   1.1090772e+02   1.4037742e+02   8.1626581e+01   2.4955032e+02   8.5108129e+00   1.7383710e+02   1.6360787e+02   2.8299000e+02   1.7084026e+01   3.0925387e+02   3.6612916e+01   7.7478355e+02   8.5086452e-01   3.2982548e+02   3.4226710e+00   3.5712903e+02   4.1110323e+01   2.0690419e+02   3.6560890e+01   1.9802742e+02  -5.2163871e+00   2.1749355e+02   1.3881568e+02   1.1439419e+02   2.0832298e+02   2.8605581e+02   1.6449084e+01   3.0422742e+02  -1.2988839e+01   3.2760742e+02   2.9808503e+01   2.1113161e+02   1.5719334e+02   4.8793000e+02   1.6115277e+01   1.4197129e+02   1.5818165e+02   3.6693935e+02  -1.9191923e+01   1.6805032e+02   3.3965652e+01   6.1956613e+02   5.4979355e+00   3.5948613e+02   8.2424000e+00   2.2996871e+02   5.7283097e+00   3.4091290e+01  -1.2907303e+01   2.0045226e+02   1.1696834e+02   2.4721387e+02   6.3686968e+00   4.5380645e+01   1.1927794e+02   1.4395871e+02   1.4496685e+02   2.3653258e+02   1.5581910e+01   2.5593323e+02   3.1144697e+01   2.1663387e+02   8.7932839e+01   7.5213548e+01   1.0384163e+02   1.0317935e+02   2.6940791e+02   2.6754871e+02   1.5537071e+01   3.0279290e+02   1.4960761e+01   3.0368935e+02   2.2575819e+01   4.4627484e+02   1.2447690e+01   3.0098065e+02  -1.7161290e-02   1.8938452e+02   1.2303755e+01   2.7708097e+02   1.9067394e+01   4.1262290e+02   2.2256297e+01   2.2705742e+02   3.4272503e+01   2.7474806e+02  -3.9069419e+00   1.5717903e+02   9.5504065e+01  -1.7508387e+01   1.2666800e+01   2.7823871e+02   1.0368968e+01   4.0931194e+02  -1.3265677e+00   2.4285806e+02   5.8906839e+01   3.1579258e+02   1.2496271e+01   2.1860839e+02   1.7019716e+01   2.6958194e+02   3.6759897e+01   1.8915258e+02   5.6720697e+01
   2.9407806e+02  -1.1523665e+01   2.8004355e+02  -7.5767742e-01   2.7886871e+02   2.4902116e+01   3.7538710e+02   1.3961290e+00   3.0423548e+02   2.4233742e+01   2.2695387e+02  -3.0501806e+00   2.0815677e+02  -1.4419961e+01   4.6117226e+02  -9.8621677e+00   4.1422129e+02   8.6152000e+00   2.4695968e+02  -5.4561290e+00   3.2179194e+02   1.1483742e+01   2.4040710e+02   1.2263884e+01   2.7924581e+02   2.0640335e+01   3.1423097e+02   2.0318452e+00   2.8197581e+02   2.0300000e+01   2.4692871e+02   1.7936994e+01   3.5615065e+02   1.1122214e+02   3.1318871e+02   2.2033935e+01   2.2165226e+02   1.2322658e+01   3.1816710e+02   1.5897728e+02   2.6458871e+02   9.4234516e+01   1.5608742e+02   8.8279781e+01   2.6084032e+02   1.2897613e+01   1.6626710e+02   1.5683347e+02   3.0051000e+02   1.1252426e+01   3.3534387e+02   4.0815716e+01   8.1373355e+02   1.1924865e+01   3.7678548e+02   4.6158710e+00   4.9060903e+02   3.2861923e+01   2.0456419e+02   1.4748090e+01   1.9226742e+02   1.4244413e+01   2.2930355e+02   1.4949088e+02   1.2020419e+02   2.0480818e+02   2.9372581e+02   4.3654839e+00   3.2289742e+02   1.4477561e+01   3.7481742e+02   2.0081703e+01   1.9951161e+02   1.3960294e+02   5.1631000e+02   2.4274877e+01   1.4521129e+02   1.2578245e+02   3.3222935e+02  -6.7051226e+00   1.6805032e+02   1.1485652e+01   6.2189613e+02  -1.0498465e+01   3.4691613e+02   9.0980000e+00   2.4643871e+02  -2.4892903e+00   3.4611290e+01   2.2341097e+01   2.0902226e+02   1.8547274e+02   2.6073387e+02   9.3770968e+00   6.9670645e+01   1.0805474e+02   1.6452871e+02   1.1275125e+02   2.3101258e+02   9.7835097e+00   2.5850323e+02  -1.0730903e+01   2.7630387e+02   1.1448924e+02   6.0593548e+01   1.0120123e+02   6.9849355e+01   2.6092431e+02   2.7863871e+02   1.2979871e+01   2.2265290e+02   1.8331961e+01   2.7096935e+02   3.5234194e+00   4.0165484e+02  -3.8927097e+00   2.7964065e+02   7.5000387e+00   2.0048452e+02   7.8457548e+00   2.8979097e+02   1.8670594e+01   3.9005290e+02   1.2531897e+01   2.4286742e+02   1.2477032e+00   2.5855806e+02   5.4382581e+00   1.3507903e+02   1.0666206e+02  -2.7598387e+01  -9.4360000e+00   2.6742871e+02   7.4237677e+00   3.0078194e+02   5.8758323e+00   2.7994806e+02   5.7789639e+01   3.0708258e+02   2.1573071e+01   2.1455839e+02   1.3053716e+01   2.6044194e+02   1.4731097e+01   1.7573258e+02   6.8124297e+01
   2.7431806e+02  -6.4628645e+00   3.1633355e+02  -1.0760877e+01   3.0929871e+02   3.7771613e-01   3.6395710e+02  -2.7639471e+01   2.8280548e+02  -1.0531858e+01   2.5048387e+02  -4.5525806e+00   2.2300677e+02   1.1520387e+00   4.2869226e+02  -6.6937677e+00   3.5241129e+02   1.9840000e+01   2.5361968e+02  -5.7489290e+00   3.1374194e+02   2.1777419e+00   2.3602710e+02   5.9542839e+00   3.0786581e+02   2.2730735e+01   2.9047097e+02   5.9326452e+00   2.5563581e+02   1.6972000e+00   2.3602871e+02  -5.1010065e+00   2.9548065e+02   1.0826574e+02   2.9228871e+02  -2.8740645e+00   2.2965226e+02   7.9726581e+00   3.1259710e+02   1.5170288e+02   2.4924871e+02   1.0013172e+02   1.6760742e+02   7.4548181e+01   2.6274032e+02   2.2656129e+00   1.7087710e+02   1.8232467e+02   3.3056000e+02   1.8138426e+01   3.4672387e+02   6.9095316e+01   8.0145355e+02   2.4772645e+00   4.4225548e+02   2.4908271e+01   5.2584903e+02   5.3752723e+01   3.2171419e+02   3.6996090e+01   1.5850742e+02   1.6275213e+01   2.0978355e+02   1.3947248e+02   1.0944419e+02   1.7037898e+02   2.5224581e+02   1.1443884e+01   3.1436742e+02   1.2299961e+01   3.3339742e+02   2.1915303e+01   1.9466161e+02   1.5556094e+02   4.7569000e+02  -8.4755226e+00   1.6783129e+02   1.3516285e+02   3.6388935e+02  -1.3047923e+01   1.9400032e+02   1.9509652e+01   6.2970613e+02  -5.7432645e+00   3.2786613e+02   9.2420000e+00   2.3938871e+02   1.2454710e+01   4.1141290e+01   1.5786968e+00   2.3041226e+02   1.3942154e+02   2.7583387e+02   1.2169097e+01   1.2776065e+02   5.2217535e+01   1.5123871e+02   1.2471445e+02   2.3934258e+02   1.0497110e+01   2.7526323e+02   1.8978297e+01   2.6058387e+02   1.3512684e+02   7.4783548e+01   7.8966026e+01   9.6229355e+01   2.3358391e+02   2.8506871e+02   8.2354710e+00   2.7074290e+02   6.9547613e+00   2.7625935e+02   2.4620219e+01   3.9708484e+02  -5.9071097e+00   3.0507065e+02   1.4755639e+01   2.0200452e+02  -1.4085845e+01   2.9051097e+02   2.0322994e+01   4.2153290e+02   1.0823497e+01   2.2162742e+02   1.2756903e+01   2.5441806e+02   1.4199458e+01   1.4617903e+02   8.7154065e+01  -2.6838387e+01  -3.3968000e+00   2.8375871e+02   1.2407368e+01   3.2397194e+02   2.3400632e+01   2.3632806e+02   7.0569239e+01   3.2322258e+02   4.0018710e+00   2.2036839e+02   2.6208916e+01   2.8877194e+02   2.5546968e+00   1.2658258e+02   7.2726297e+01
   3.0331806e+02  -6.8828645e+00   2.9837355e+02  -8.9407742e-01   2.8210871e+02  -8.5870839e+00   3.6690710e+02  -5.0154710e+00   2.5680548e+02   4.6881419e+00   2.0338387e+02   1.3554194e+00   2.0272677e+02   1.5344387e+00   4.2431226e+02  -1.4813368e+01   3.2860129e+02   9.7948000e+00   2.3066968e+02   1.4170710e+00   3.4669194e+02   5.2017419e+00   3.1168710e+02   1.5701484e+01   3.3710581e+02  -6.0846452e-01   2.7818097e+02  -1.0464155e+01   2.4863581e+02   1.4537200e+01   2.0792871e+02   1.6436994e+01   3.4015065e+02   9.7932142e+01   2.8361871e+02   9.2995355e+00   2.3379226e+02   1.8351458e+01   2.5659710e+02   1.7371288e+02   2.3634871e+02   1.2821372e+02   1.4579742e+02   9.3382981e+01   2.6017032e+02   6.5212129e+00   1.4587710e+02   1.4170467e+02   3.0751000e+02   2.4452426e+01   3.8520387e+02   5.8156916e+01   7.0997355e+02   2.4156645e+00   4.1044548e+02   1.6543071e+01   4.0850903e+02   5.4189923e+01   3.3580419e+02   2.2158890e+01   1.9150742e+02   5.8252129e+00   2.0292355e+02   1.2831128e+02   1.0506419e+02   1.8210938e+02   2.9352581e+02   1.0661484e+01   3.0484742e+02  -5.6984387e+00   3.1723742e+02   4.4478103e+01   2.3356161e+02   2.1139894e+02   4.8131000e+02   3.7164877e+01   1.5650129e+02   1.7430925e+02   3.4922935e+02  -6.7751226e+00   2.0843032e+02  -2.4984748e+01   5.7689613e+02   1.4191535e+01   3.7091613e+02  -4.8220000e+00   2.5091871e+02  -2.6576903e+00   5.9231290e+01   5.0814968e+00   2.6426226e+02   1.2067354e+02   2.4907387e+02   4.6498968e+00   1.3267065e+02   6.3534735e+01   1.7299871e+02   1.1759365e+02   1.8639258e+02   1.5023110e+01   2.6722323e+02   1.9621497e+01   2.6015387e+02   6.0831239e+01   7.0683548e+01   1.2072403e+02   9.2899355e+01   2.4894031e+02   2.8349871e+02  -2.3168929e+01   2.8313290e+02   1.9823561e+01   3.3044935e+02  -1.2349806e+00   4.0413484e+02   8.6288903e+00   2.5507065e+02  -2.4436129e-01   1.9433452e+02  -1.0002245e+01   2.8736097e+02   9.5749935e+00   3.8119290e+02   1.1630697e+01   3.1300742e+02  -7.2234968e+00   2.5412806e+02  -4.9734194e-01   1.3293903e+02   1.2697326e+02  -2.7888387e+01  -1.4262800e+01   3.0766871e+02   1.0114568e+01   3.7983194e+02   2.6918323e+00   1.9670806e+02   7.1408839e+01   3.3170258e+02  -6.7652903e-01   2.4874839e+02   2.2185161e+00   2.7806194e+02  -3.3485032e+00   1.4139258e+02   6.0491497e+01
   3.0255806e+02   1.4467935e+01   3.0980355e+02   4.0015226e+00   3.0210871e+02   2.1042916e+01   3.6823710e+02  -2.1411871e+01   2.7171548e+02   2.8445342e+01   2.2619387e+02  -4.6938065e-01   2.1591677e+02   1.7189239e+01   4.2831226e+02  -1.0853368e+01   3.2469129e+02   1.9007600e+01   2.4980968e+02  -4.2541290e+00   2.8817194e+02  -1.0736658e+01   2.7502710e+02   1.3024284e+01   3.1505581e+02  -4.1446452e-01   3.0390097e+02   1.4998245e+01   2.7535581e+02   9.8296000e+00   2.4168871e+02   9.1161935e+00   2.8039065e+02   1.0576294e+02   3.0228871e+02   9.5659355e+00   2.2522226e+02   8.8470581e+00   3.1602710e+02   1.0790848e+02   2.6534871e+02   9.7553716e+01   1.3998742e+02   8.6087781e+01   2.7546032e+02  -1.5619871e+00   1.4526710e+02   1.5551347e+02   3.3556000e+02  -1.3615742e+00   3.4287387e+02   6.4833316e+01   7.5111355e+02   8.9844645e+00   4.7339548e+02   2.9177071e+01   4.3688903e+02   3.1249523e+01   2.2756419e+02   1.3008090e+01   1.8040742e+02  -6.6678710e-01   2.2083355e+02   1.3654848e+02   1.1787419e+02   1.2342458e+02   2.5133581e+02   5.6668387e-01   2.7774742e+02  -8.8204387e+00   3.4112742e+02   3.0196903e+01   1.9037161e+02   1.5328414e+02   5.0312000e+02   5.2800774e+00   1.9226129e+02   1.2763845e+02   3.2445935e+02  -2.7513523e+01   1.7186032e+02  -8.5791484e+00   6.7132613e+02   1.0927135e+01   3.5019613e+02   1.4455600e+01   2.4210871e+02   8.7109677e-02   3.2851290e+01  -6.9981032e+00   2.2264226e+02   1.1500314e+02   2.4640387e+02  -1.0376503e+01   1.1152065e+02   1.0317674e+02   1.7618871e+02   1.2533845e+02   1.5924258e+02   1.1235110e+01   2.7526323e+02  -2.5931703e+01   2.4330387e+02   1.0627924e+02   1.1783355e+02   7.0662026e+01   1.0979935e+02   2.2558831e+02   2.8954871e+02   5.2070710e+00   2.5665290e+02   1.6561961e+01   3.0382935e+02   3.5944619e+01   3.7027484e+02   2.7176903e+00   2.5102065e+02  -3.5036129e-01   1.9676452e+02   7.9433548e+00   2.6579097e+02   3.8160594e+01   3.9967290e+02  -1.6177032e+00   2.4419742e+02   1.4431303e+01   2.8598806e+02  -4.4661419e+00   1.4755903e+02   1.0304366e+02  -2.4748387e+01   4.0560000e+00   2.9533871e+02  -2.3790323e+00   3.8273194e+02   1.5509832e+01   2.5456806e+02   4.1630039e+01   3.0646258e+02  -7.7973290e+00   2.0951839e+02  -5.7330839e+00   2.5235194e+02   4.1882968e+00   1.5939258e+02   7.1761497e+01
   3.0974806e+02   2.8927355e+00   3.2818355e+02  -5.8988774e+00   2.8795871e+02  -8.4850839e+00   3.1052710e+02  -9.3150710e+00   2.5461548e+02  -1.0326658e+01   2.3448387e+02  -1.0422581e+01   2.3481677e+02   1.0397239e+01   4.3650226e+02   1.7814323e+00   3.2731129e+02  -3.1912000e+01   2.3514968e+02  -3.7013290e+00   3.2793194e+02   9.5625419e+00   3.1526710e+02   4.0655084e+01   3.5081581e+02   1.2764735e+01   3.0852097e+02  -7.8913548e+00   2.6059581e+02   5.9204000e+00   2.9454871e+02   3.3357394e+01   3.1386065e+02   1.2674534e+02   3.1794871e+02   1.0073135e+01   2.4936226e+02   1.5395858e+01   2.5806710e+02   1.9735528e+02   2.5834871e+02   9.0023716e+01   1.5003742e+02   9.7043781e+01   1.5779032e+02   1.5695161e+02   1.4568710e+02   1.7005987e+02   3.1837000e+02   1.6633626e+01   3.3610387e+02   5.0754916e+01   8.3687355e+02  -3.0163355e+00   4.4282548e+02   1.1052671e+01   3.1684903e+02   4.2182723e+01   2.3071419e+02   2.1846090e+01   1.8711742e+02   3.4516413e+01   2.2925355e+02   1.0901488e+02   9.9684194e+01   1.4520978e+02   2.7224581e+02   1.0983884e+01   2.8979742e+02   2.3555613e+00   3.6012742e+02   3.6836903e+01   2.1237161e+02   1.5219414e+02   4.5374000e+02   1.5800477e+01   1.4136129e+02   1.3504045e+02   2.5483935e+02   2.4860774e+00   1.7219032e+02   5.2944516e+00   6.8099613e+02   1.5383535e+01   3.2981613e+02  -6.4340000e+00   2.1576871e+02  -5.9956903e+00   3.8281290e+01   5.6674968e+00   1.6760226e+02   1.4497634e+02   2.7102387e+02  -1.3246103e+01   5.9670645e+01   1.5528474e+02   2.0442871e+02   1.1569925e+02   1.7296258e+02   1.7097510e+01   2.7612323e+02   1.3909497e+01   2.4272387e+02   9.9655639e+01   6.3733548e+01   8.9950026e+01   1.1974935e+02   2.1436231e+02   2.8616871e+02   1.2907471e+01   2.7660290e+02   1.9245961e+01   3.5082935e+02  -1.2055381e+01   3.8713484e+02   4.9458890e+01   2.5960065e+02   3.1532387e+00   2.0324452e+02   1.4474955e+01   3.0560097e+02   4.2405794e+01   4.5948290e+02   1.1937497e+01   2.3548742e+02   1.2508103e+01   3.0241806e+02  -3.3605419e+00   1.5255903e+02   1.1373366e+02  -1.4128387e+01  -1.4363600e+01   2.8866871e+02   2.1545677e+00   3.4788194e+02   8.8178323e+00   2.4556806e+02   2.8350039e+01   3.1632258e+02   4.6438710e+00   2.3851839e+02   1.2846916e+01   2.3877194e+02   1.4224697e+01   1.2996258e+02   7.9305897e+01
   2.5912806e+02  -4.7276645e+00   3.0994355e+02   1.7420323e+01   2.9162871e+02  -2.6886839e+00   3.7866710e+02  -1.5956271e+01   2.1885548e+02  -1.4085858e+01   2.1491387e+02   1.5730194e+00   2.1753677e+02  -1.2510361e+01   4.0574226e+02  -2.0237768e+01   3.3074129e+02  -2.3264000e+00   2.6038968e+02   4.1947097e-01   3.2865194e+02   1.9934942e+01   3.2583710e+02   9.7194839e+00   3.3167581e+02   3.0255935e+01   3.1318097e+02   8.8758452e+00   2.6240581e+02   6.7256000e+00   2.5106871e+02   8.4157935e+00   3.0396065e+02   1.3396734e+02   2.9733871e+02   2.8821935e+01   2.5679226e+02   7.2314581e+00   2.6792710e+02   1.7418648e+02   2.6434871e+02   1.0335372e+02   1.1494742e+02   7.8230981e+01   9.1030323e+01   1.6896241e+02   1.5306710e+02   1.8074947e+02   3.2232000e+02   4.5576258e+00   3.2672387e+02   5.5835316e+01   7.6721355e+02   1.3796465e+01   4.2054548e+02   1.9975071e+01   3.2231903e+02   4.1175123e+01   2.2647419e+02   2.9855290e+01   1.8664742e+02   2.0744013e+01   2.4254355e+02   1.3181168e+02   1.0349419e+02   1.8023498e+02   2.8286581e+02  -1.1915716e+01   3.0617742e+02  -1.4614839e+01   3.4565742e+02   4.9304503e+01   2.2494161e+02   1.7641854e+02   4.1855000e+02   4.4756774e+00   1.8950129e+02   1.4942925e+02   3.0469935e+02  -1.7452723e+01   2.2076032e+02   2.5588516e+00   5.8175613e+02   1.2992735e+01   3.5129613e+02  -1.1292400e+01   2.4910871e+02   1.0071097e+00   4.6281290e+01   2.4574968e+00   1.7517226e+02   1.0242074e+02   2.6202387e+02   6.3238968e+00   3.0810645e+01   1.4692354e+02   1.7733871e+02   1.3082645e+02   2.2501258e+02   1.5783510e+01   2.9450323e+02  -4.4709032e+00   2.8377387e+02   1.0804164e+02   8.4403548e+01   1.2214643e+02   8.7939355e+01   2.1971711e+02   2.9816871e+02   1.2567471e+01   2.6379290e+02   4.4707613e+00   3.3387935e+02  -5.5093806e+00   3.9951484e+02   1.1088490e+01   2.8455065e+02   1.3057239e+01   2.4057452e+02   2.2968555e+01   2.7665097e+02   6.2431794e+01   4.3662290e+02   2.2196297e+01   2.5543742e+02   2.0812103e+01   3.3469806e+02   1.3727058e+01   1.4707903e+02   1.1022206e+02  -1.9598387e+01   1.0074000e+01   3.1047871e+02   2.2839768e+01   4.5307194e+02   2.8826323e+00   2.1032806e+02   6.9409239e+01   2.9846258e+02  -3.0673290e+00   2.2260839e+02   1.2509716e+01   2.4206194e+02   1.9341497e+01   1.5915258e+02   6.8020697e+01
   2.9684806e+02   2.5847355e+00   3.3785355e+02   7.6175226e+00   2.9305871e+02  -7.6530839e+00   3.2266710e+02  -1.3336271e+01   2.4009548e+02   1.6494194e-01   2.1205387e+02  -1.8181806e+00   1.7500677e+02   6.9420387e+00   4.6212226e+02   1.7211832e+01   4.0684129e+02  -1.0084400e+01   2.6995968e+02   3.0838710e+00   2.4417194e+02   1.1807334e+02   3.4697710e+02   2.2358284e+01   3.2091581e+02   2.3346735e+01   3.0171097e+02   1.9893445e+01   2.7906581e+02  -2.7472000e+00   2.4483871e+02   1.2484194e+01   3.2739065e+02   1.3266294e+02   3.0423871e+02   9.5099355e+00   2.6145226e+02   1.1386581e+00   3.0030710e+02   1.6287608e+02   2.5372871e+02   9.7393316e+01   1.4927742e+02   8.3254581e+01   9.2270323e+01   2.0209321e+02   1.6297710e+02   1.5919667e+02   2.8399000e+02   2.9474026e+01   3.4891387e+02   5.0590116e+01   7.4597355e+02   1.6356645e+00   4.5673548e+02  -5.7801290e+00   3.4360903e+02   4.6471923e+01   2.3875419e+02   4.7328903e+00   1.8902742e+02   2.1363613e+01   2.5216355e+02   1.6189208e+02   1.1354419e+02   1.9234098e+02   2.9391581e+02   5.4902839e+00   3.2179742e+02   1.7945561e+01   3.7023742e+02   2.3758103e+01   2.2761161e+02   1.6306494e+02   4.0722000e+02   2.7242077e+01   1.5636129e+02   1.4180045e+02   3.0893935e+02  -2.6361923e+01   2.2538032e+02  -1.2340748e+01   3.8332613e+02  -2.7286452e-01   3.3248613e+02  -2.7600000e-02   2.3953871e+02  -8.7290323e-02   3.6041290e+01  -3.0330323e-01   1.6517226e+02   1.6345074e+02   2.6102387e+02   1.3643897e+01   4.2710645e+01   1.4725154e+02   1.9042871e+02   9.5489252e+01   2.3177258e+02  -1.0177290e+01   2.9265323e+02   1.8447097e+01   2.7439387e+02   1.0841204e+02   6.9073548e+01   1.0295283e+02   6.8559355e+01   2.3179751e+02   2.8344871e+02   2.1405071e+01   2.9598290e+02   1.0695561e+01   2.8868935e+02   1.5858194e+00   3.9570484e+02   8.4432903e+00   3.1379065e+02   4.2880387e+00   2.6381452e+02  -5.5606452e+00   2.5079097e+02   3.3650594e+01   4.4053290e+02   8.1134968e+00   2.4076742e+02  -1.3444297e+01   2.8917806e+02   5.3686581e+00   1.5721903e+02   8.2550865e+01  -2.4888387e+01  -1.9172800e+01   3.0371871e+02   1.4305677e+00   4.4259194e+02   7.7103226e-01   1.8185806e+02   6.7166839e+01   2.8175258e+02   3.1699471e+01   2.3822839e+02   8.3501161e+00   2.4225194e+02   1.9416297e+01   1.3844258e+02   5.0207497e+01
   2.5731806e+02   1.3087135e+01   3.2352355e+02  -8.8160774e+00   2.9476871e+02   1.3350116e+01   3.8585710e+02  -2.7251471e+01   2.3713548e+02  -9.7382581e+00   2.0072387e+02  -7.1017806e+00   2.0796677e+02  -7.4547613e+00   4.5241226e+02   1.8648632e+01   4.0960129e+02  -1.4595200e+01   2.8095968e+02   9.1538710e+00   2.5336194e+02   1.4776814e+02   3.1526710e+02   2.7895084e+01   3.6543581e+02   1.3215135e+01   3.0956097e+02   3.2355445e+01   2.5244581e+02   6.4724000e+00   2.3883871e+02   1.1674194e+01   3.2839065e+02   1.4192294e+02   2.7623871e+02  -5.9006452e-01   2.6541226e+02   1.3921858e+01   2.9354710e+02   1.6256688e+02   2.0367871e+02   9.9967316e+01   1.4813742e+02   1.3376578e+02   9.1980323e+01   2.0359641e+02   2.1087710e+02   1.5374467e+02   3.0775000e+02   1.3813226e+01   3.6053387e+02   5.8800516e+01   6.9749355e+02   1.8894065e+01   4.3992548e+02   3.8134671e+01   3.6250903e+02   4.4149923e+01   2.5871419e+02   2.7606090e+01   1.7169742e+02   2.8460013e+01   2.0178355e+02   1.7002248e+02   1.7144419e+02   1.8279898e+02   2.9814581e+02  -5.4681161e+00   3.3660742e+02   1.7990761e+01   3.5481742e+02   2.0311703e+01   2.3770161e+02   1.5987774e+02   4.8269000e+02   1.8244477e+01   1.2145129e+02   1.3382325e+02   3.0031935e+02  -3.6223226e+00   2.0586032e+02  -1.3539148e+01   1.7166613e+02   2.2299355e+00   3.7953613e+02   2.4158400e+01   2.3443871e+02   4.0709677e-02   5.1711290e+01   1.3683097e+01   1.3307226e+02   6.7598735e+01   2.7326387e+02   1.8234697e+01   4.7240645e+01   1.4031914e+02   1.4871871e+02   1.4968605e+02   2.2482258e+02  -8.2912903e+00   2.7726323e+02   5.6782968e+00   2.8068387e+02   9.7568839e+01   1.7287355e+02   7.3878826e+01   4.5469355e+01   2.1278471e+02   3.0873871e+02  -7.8481290e+00   3.1594290e+02  -2.1312387e+00   2.6763935e+02   2.2198194e+00   3.6294484e+02   3.1154090e+01   2.7607065e+02  -1.3114361e+01   2.6824452e+02   1.1084955e+01   2.9060097e+02   1.5175794e+01   3.9062290e+02  -7.9337032e+00   2.5410742e+02   2.9185032e+00   3.1122806e+02   2.0034658e+01   1.6274903e+02   9.8248465e+01  -2.7648387e+01  -2.5720000e+00   3.4199871e+02   1.1608168e+01   3.7412194e+02  -1.1991368e+01   1.9966806e+02   6.9782039e+01   2.8970258e+02   2.1393471e+01   2.2889839e+02   3.7665161e+00   2.5182194e+02   2.0320697e+01   1.3630258e+02   6.3278697e+01
   2.8050806e+02   6.7019355e+00   3.0290355e+02  -4.1164774e+00   2.6667871e+02   1.1217316e+01   3.8714710e+02   2.1253290e+00   2.3637548e+02   2.4852542e+01   2.2734387e+02  -1.8138065e-01   1.9915677e+02   2.2010039e+01   4.6617226e+02  -1.2262168e+01   3.6845129e+02  -1.5063200e+01   2.5052968e+02   2.6882710e+00   2.0484194e+02   1.0892974e+02   3.5030710e+02   1.0331884e+01   3.7929581e+02   2.5536335e+01   3.0204097e+02   9.6770452e+00   2.5840581e+02   1.0525600e+01   1.9845871e+02   1.0334594e+01   3.4177065e+02   1.3870254e+02   2.9166871e+02   2.4085535e+01   2.4303226e+02  -9.8577419e+00   2.7854710e+02   1.7976688e+02   2.4124871e+02   1.0339172e+02   1.6922742e+02   1.1465858e+02   6.5410323e+01   2.1362201e+02   1.6645710e+02   1.6886827e+02   3.3218000e+02   8.4288258e+00   3.5977387e+02   3.7761316e+01   7.2030355e+02  -7.3607355e+00   4.5897548e+02  -2.3932903e-01   3.2598903e+02   4.2931523e+01   2.9085419e+02   3.7548903e+00   1.8150742e+02   3.1052129e+00   2.3968355e+02   1.1261048e+02   1.0963419e+02   1.9774378e+02   2.7838581e+02   3.9726839e+00   3.1303742e+02   6.9763613e+00   3.7344742e+02   5.8713032e+00   2.1189161e+02   1.4956254e+02   5.2293000e+02   2.0075277e+01   1.2969129e+02   1.1445405e+02   2.7531935e+02  -2.9772323e+01   2.2053032e+02   1.0667252e+01   3.7737613e+02   5.2531355e+00   3.5519613e+02  -8.7044000e+00   2.8396871e+02  -2.4161690e+01   1.7485129e+02   2.7418968e+00   1.6460226e+02   1.4659634e+02   2.7621387e+02   7.9986968e+00   9.4330645e+01   5.6601935e+01   1.5652871e+02   7.5201252e+01   2.3315258e+02  -6.0976903e+00   2.8236323e+02   1.1880297e+01   2.7096387e+02   1.0344644e+02   1.6054355e+02   1.0191523e+02   6.7419355e+01   2.3116871e+02   3.0597871e+02  -5.9173290e+00   2.9079290e+02   2.8310761e+01   2.6682935e+02   1.9094619e+01   3.6898484e+02   1.0670890e+01   2.5350065e+02   1.0211239e+01   2.6276452e+02   1.0143355e+01   2.8974097e+02   1.5624594e+01   3.9972290e+02   2.4668297e+01   2.1814742e+02  -1.3946968e+00   3.0041806e+02   1.5609458e+01   1.5378903e+02   1.0096526e+02  -2.5458387e+01  -9.4172000e+00   3.5018871e+02  -4.0070323e+00   3.4212194e+02   1.0468632e+01   2.1266806e+02   6.0132039e+01   2.5060258e+02   1.5214710e+00   2.1084839e+02   1.7805161e+00   2.4949194e+02  -2.8729032e+00   1.6811258e+02   4.5163897e+01
   2.6588806e+02  -1.3648465e+01   3.4009355e+02  -6.0416774e+00   2.7405871e+02  -6.4730839e+00   3.9647710e+02  -4.6210710e+00   2.1818548e+02   1.6587742e+01   2.5834387e+02   6.6686194e+00   2.0353677e+02   4.3696387e+00   4.7574226e+02   3.6922323e+00   3.5117129e+02  -6.3908000e+00   2.4680968e+02  -1.2784129e+01   2.1584194e+02   1.3719974e+02   3.0559710e+02   8.8586839e+00   3.2372581e+02   3.1935484e-02   2.9842097e+02  -3.4633548e+00   2.9349581e+02   3.6184000e+00   1.9192871e+02   6.1469935e+00   3.0134065e+02   1.2331694e+02   2.7718871e+02   3.3003935e+01   2.4874226e+02  -1.7174542e+01   2.9687710e+02   1.5801048e+02   2.3986871e+02   8.3022116e+01   1.2284742e+02   1.2212898e+02   9.1220323e+01   1.9574721e+02   1.6097710e+02   1.5997667e+02   3.5218000e+02   1.7218826e+01   3.2339387e+02   3.9961716e+01   7.5645355e+02   1.9127265e+01   4.2078548e+02   2.3095871e+01   3.4179903e+02   4.1476723e+01   3.1223419e+02  -2.4355097e+00   1.7164742e+02   2.0414013e+01   2.1949355e+02   1.4112568e+02   1.2720419e+02   2.0052818e+02   2.8648581e+02   2.3604684e+01   3.0341742e+02   2.9265961e+01   3.6039742e+02   3.3545303e+01   2.0347161e+02   1.7223614e+02   4.4179000e+02  -5.9535226e+00   1.7240129e+02   1.3208725e+02   3.2036935e+02   2.7913677e+01   2.0015032e+02   1.9967652e+01   3.9518613e+02  -1.5891665e+01   3.4543613e+02   1.8696400e+01   2.5815871e+02   1.6903110e+01   3.9561129e+02   1.6411097e+01   2.4169226e+02   8.8809135e+01   2.8850387e+02   1.0154968e+00   9.5480645e+01   7.2179935e+01   2.3352871e+02  -7.2487484e+00   2.2167258e+02   1.0910710e+01   3.2212323e+02   3.0394968e+00   2.3958387e+02   3.1096839e+01   1.9449355e+02   1.1076923e+02   7.3509355e+01   2.4982151e+02   3.4263871e+02   2.8479871e+01   3.5455290e+02  -1.0180039e+01   2.4106935e+02   1.1585419e+01   3.1146484e+02   1.0752490e+01   2.6783065e+02  -1.3455161e+01   1.8781452e+02  -9.9506452e+00   2.4236097e+02   2.5604994e+01   4.3291290e+02   2.5773097e+01   2.1786742e+02   1.0157703e+01   3.2517806e+02   1.2628658e+01   1.4797903e+02   8.6580065e+01  -3.2508387e+01  -1.6632000e+00   3.3833871e+02   9.2809677e+00   3.1188194e+02  -2.4921677e+00   1.5294806e+02   3.6759639e+01   2.3403258e+02  -3.2029290e+00   2.4474839e+02   8.7385161e+00   2.6454194e+02   2.0113097e+01   1.0730258e+02   6.7508697e+01
   2.6446806e+02   1.3705135e+01   3.2761355e+02  -6.1327742e-01   2.6505871e+02   1.0069161e+00   3.6671710e+02   6.9997290e+00   2.2632548e+02  -7.0134581e+00   2.0091387e+02  -7.0169806e+00   2.3315677e+02  -1.1569961e+01   4.3083226e+02  -1.3349677e+00   3.6079129e+02  -8.3040000e-01   2.6842968e+02  -1.9513729e+01   2.1055194e+02   1.3690294e+02   2.7297710e+02   1.5518284e+01   3.2029581e+02   1.5686335e+01   2.8623097e+02  -9.3981548e+00   2.7530581e+02  -1.3964000e+00   2.3106871e+02   2.2057935e+00   2.9486065e+02   1.4212534e+02   2.9913871e+02   1.2007935e+01   2.7293226e+02   1.1170258e+01   2.6178710e+02   1.5262768e+02   2.6153871e+02   1.0647852e+02   1.5056742e+02   1.1129138e+02   8.1120323e+01   1.7017521e+02   1.5202710e+02   1.7597267e+02   2.7870000e+02   1.9427226e+01   3.1029387e+02   4.9439716e+01   7.8892355e+02   3.1249665e+01   4.2387548e+02   8.1386710e+00   3.0974903e+02   5.7660723e+01   2.3680419e+02   2.4588903e+00   1.9659742e+02   1.8088013e+01   2.0121355e+02   1.0863808e+02   1.0544419e+02   2.2669898e+02   2.6581581e+02  -1.8591716e+01   3.1694742e+02   2.2853561e+01   3.7370742e+02   3.4480503e+01   2.4266161e+02   1.4538094e+02   4.9603000e+02  -5.2927226e+00   1.6697129e+02   1.3966165e+02   2.8083935e+02  -7.9739226e+00   2.1519032e+02   2.0094452e+01   3.9170613e+02   4.5767355e+00   3.5381613e+02   3.8360000e+00   2.3386871e+02   1.1086310e+01   3.7404129e+02   9.2366968e+00   1.9898226e+02   1.2712594e+02   2.7602387e+02   8.7389677e-01   4.8670645e+01   1.6497474e+02   2.2790871e+02   8.3908516e+00   1.9896258e+02   2.5967510e+01   3.4684323e+02   1.5201897e+01   2.1301387e+02   6.4272439e+01   1.9483355e+02   8.4552026e+01   6.9609355e+01   2.5499351e+02   3.1144871e+02   7.3150710e+00   3.2051290e+02   4.0231613e+00   2.3668935e+02   5.9758194e+00   3.2032484e+02   3.0563690e+01   2.6369065e+02  -3.3961290e-02   1.9110452e+02   1.6636155e+01   2.6570097e+02   1.8407794e+01   4.4624290e+02  -9.3833032e+00   2.2557742e+02   2.2580903e+01   3.1545806e+02   2.4886258e+01   1.4169903e+02   9.8702465e+01  -2.5888387e+01  -1.4282800e+01   3.7047871e+02   2.2799768e+01   2.9797194e+02   9.1063226e-01   1.8218806e+02   4.0470439e+01   2.7636258e+02   1.1130671e+01   2.3141839e+02   9.9449161e+00   2.4235194e+02   1.6838297e+01   1.8196258e+02   7.4915897e+01
   2.9665806e+02   1.2699935e+01   2.8566355e+02   8.9327226e+00   2.4714871e+02   7.7971613e-01   4.0338710e+02  -1.2463871e+01   2.8537548e+02   1.1225419e+00   2.0281387e+02   8.3101935e-01   2.0910677e+02   1.3924039e+01   4.3522226e+02   3.5938323e+00   3.1184129e+02   8.4656000e+00   2.7157968e+02   5.5242710e+00   2.2027194e+02   1.0755534e+02   1.9983710e+02   1.8749484e+01   3.2881581e+02   1.6764735e+01   3.1504097e+02   1.8967045e+01   2.6311581e+02   5.4858800e+01   2.3621871e+02   4.5363794e+01   3.0948065e+02   1.3762574e+02   2.7085871e+02   1.1610335e+01   2.4741226e+02   1.6361858e+01   3.9021710e+02   1.4945328e+02   2.5467871e+02   8.4127316e+01   1.5279742e+02   1.0892298e+02   7.8980323e+01   2.0168641e+02   1.8830710e+02   1.6193027e+02   3.4937000e+02   4.7236258e+00   2.9172387e+02   4.9405316e+01   7.1068355e+02  -1.5301135e+01   4.4187548e+02   2.7788671e+01   2.8955903e+02   4.8755923e+01   2.1594419e+02   2.0457690e+01   1.7497742e+02   7.1076129e+00   2.3449355e+02   1.1621568e+02   1.2549419e+02   2.0385498e+02   2.8605581e+02   1.3599084e+01   3.0284742e+02   2.8121561e+01   3.6228742e+02   1.7084103e+01   2.5489161e+02   1.7683254e+02   5.3136000e+02   2.4070877e+01   1.7121129e+02   1.4913245e+02   3.2236935e+02  -1.1056323e+01   1.6548032e+02   1.3551252e+01   4.0023613e+02  -2.0556645e+00   3.8753613e+02  -8.1516000e+00   2.6091871e+02   6.3230968e-01   3.7595129e+02   9.0838968e+00   1.9736226e+02   1.1530554e+02   2.5788387e+02   5.2750968e+00   3.2430645e+01   1.4141394e+02   2.0737871e+02   8.2232516e+00   1.9991258e+02   1.7561510e+01   3.2988323e+02  -1.5130323e-01   2.4215387e+02   8.0991239e+01   2.1326355e+02   6.9177626e+01   6.3419355e+01   2.6672871e+02   3.3440871e+02  -1.2817290e+00   3.1227290e+02   1.6682361e+01   3.2572935e+02   4.0426194e+00   2.7675484e+02   1.5292903e+00   2.8079065e+02   3.0168039e+01   1.9471452e+02   1.0157355e+01   2.6436097e+02   1.8184994e+01   4.4334290e+02   2.9368697e+01   2.3429742e+02   4.3133032e+00   2.9222806e+02   4.6946581e+00   1.4655903e+02   1.1450366e+02  -1.5508387e+01  -1.0923200e+01   3.7461871e+02   1.2708568e+01   3.0631194e+02  -4.9965677e+00   1.7842806e+02   3.0061239e+01   2.6655258e+02   3.8395471e+01   2.1146839e+02   6.2509161e+00   2.0373194e+02  -3.1210323e-01   1.6630258e+02   5.9588697e+01
   2.8160806e+02   3.9539355e+00   2.4828355e+02   2.2531226e+00   3.0010871e+02  -2.6837084e+01   3.7028710e+02  -1.8855871e+01   2.8890548e+02  -4.5898581e+00   2.1181387e+02   1.5491019e+01   2.2172677e+02   3.9644387e+00   4.6393226e+02  -7.5529677e+00   3.1674129e+02   2.3833600e+01   2.3033968e+02  -1.5986529e+01   1.9479194e+02   1.3993374e+02   3.0959710e+02   1.3208684e+01   3.4343581e+02   1.3545135e+01   2.8985097e+02   1.8462245e+01   2.6963581e+02   2.1817200e+01   2.1873871e+02   3.5221935e+00   3.0767065e+02   1.3481054e+02   3.0923871e+02   4.1599355e+00   2.5907226e+02   3.7709058e+01   2.9468710e+02   1.6171568e+02   2.6348871e+02   6.3232516e+01   1.4584742e+02   1.1794898e+02   9.9840323e+01   2.0248761e+02   2.0345710e+02   1.6433827e+02   2.8046000e+02   1.4376426e+01   3.3758387e+02   4.7346516e+01   7.0411355e+02   1.9344645e+00   4.3354548e+02   2.1985071e+01   3.2598903e+02   6.0551523e+01   2.3761419e+02   5.5204090e+01   1.8826742e+02   1.0474413e+01   2.2425355e+02   1.4617488e+02   1.1892419e+02   1.8105058e+02   3.2624581e+02   2.2338839e+00   3.1941742e+02   3.0655961e+01   3.5186742e+02   2.7017703e+01   2.3175161e+02   1.7287374e+02   5.4260000e+02   1.4931677e+01   1.5826129e+02   1.3645845e+02   2.6074935e+02  -1.4167226e+00   1.9453032e+02   1.8472516e+00   3.8732613e+02   8.9771355e+00   3.9534613e+02   1.0423600e+01   2.7124871e+02  -1.9044090e+01   3.7961129e+02   2.0501097e+01   1.9417226e+02   6.0510735e+01   2.8940387e+02  -6.0065032e+00   4.7710645e+01   1.5085154e+02   1.6509871e+02  -2.5843484e+00   2.0291258e+02   1.0841510e+01   3.2565323e+02   2.0617097e+01   2.0753387e+02   8.9420839e+01   1.9559355e+02   1.0354123e+02   5.4939355e+01   2.4221711e+02   3.0163871e+02  -3.8012903e-01   3.2670290e+02   2.6147961e+01   2.6020935e+02  -1.3525781e+01   3.2208484e+02   1.6422890e+01   2.5402065e+02   4.9796387e+00   2.2029452e+02  -8.6990452e+00   2.7879097e+02   2.3740594e+01   4.8067290e+02  -3.7770323e-01   2.4490742e+02   2.0414503e+01   3.6431806e+02   1.6167458e+01   1.5055903e+02   1.0170366e+02   2.6349161e+02  -1.8103200e+01   4.1071871e+02  -1.7943226e-01   3.5140194e+02  -1.9837677e+00   1.4556806e+02   4.3500039e+01   2.5008258e+02   1.9930710e+00   2.5251839e+02   3.9169161e+00   2.5335194e+02  -1.1891703e+01   1.3006258e+02   5.7067897e+01
[truncated: 3,108,211 more chars]
