# Supplementary material for: Specific structural elements of the T-box riboswitch drive the two-step binding of the tRNA ligand
Source: eLife. 2018 Sep 25;7:e39518. doi: 10.7554/eLife.39518 (PMC6197855; doi:10.7554/eLife.39518)
Supplement: Figure 2—source data 3. [file elife-39518-fig2-data3.zip › Repeat1.txt]

   3.0000000e+00   3.0000000e+00   7.0000000e+00   7.0000000e+00   9.0000000e+00   9.0000000e+00   1.0000000e+01   1.0000000e+01   1.1000000e+01   1.1000000e+01   1.3000000e+01   1.3000000e+01   1.8000000e+01   1.8000000e+01   2.2000000e+01   2.2000000e+01   2.3000000e+01   2.3000000e+01   2.4000000e+01   2.4000000e+01   2.5000000e+01   2.5000000e+01   2.6000000e+01   2.6000000e+01   2.7000000e+01   2.7000000e+01   2.8000000e+01   2.8000000e+01   2.9000000e+01   2.9000000e+01   3.0000000e+01   3.0000000e+01   3.2000000e+01   3.2000000e+01   4.6000000e+01   4.6000000e+01   4.8000000e+01   4.8000000e+01   5.2000000e+01   5.2000000e+01   5.7000000e+01   5.7000000e+01   5.9000000e+01   5.9000000e+01   6.1000000e+01   6.1000000e+01   6.2000000e+01   6.2000000e+01   6.3000000e+01   6.3000000e+01   6.5000000e+01   6.5000000e+01   6.6000000e+01   6.6000000e+01   6.9000000e+01   6.9000000e+01   7.1000000e+01   7.1000000e+01   7.3000000e+01   7.3000000e+01   7.4000000e+01   7.4000000e+01   7.6000000e+01   7.6000000e+01   7.7000000e+01   7.7000000e+01   8.2000000e+01   8.2000000e+01   8.3000000e+01   8.3000000e+01   8.4000000e+01   8.4000000e+01   8.6000000e+01   8.6000000e+01   9.1000000e+01   9.1000000e+01   9.2000000e+01   9.2000000e+01   9.6000000e+01   9.6000000e+01   1.0100000e+02   1.0100000e+02   1.0200000e+02   1.0200000e+02   1.0600000e+02   1.0600000e+02   1.1200000e+02   1.1200000e+02   1.1300000e+02   1.1300000e+02   1.1400000e+02   1.1400000e+02   1.1700000e+02   1.1700000e+02   1.1900000e+02   1.1900000e+02   1.2000000e+02   1.2000000e+02   1.2400000e+02   1.2400000e+02   1.2500000e+02   1.2500000e+02   1.2700000e+02   1.2700000e+02   1.2900000e+02   1.2900000e+02   1.3000000e+02   1.3000000e+02   1.3300000e+02   1.3300000e+02   1.3400000e+02   1.3400000e+02   1.3500000e+02   1.3500000e+02   1.3600000e+02   1.3600000e+02   1.3700000e+02   1.3700000e+02   1.3800000e+02   1.3800000e+02
   2.2922839e+02  -7.9066581e+00   2.6746355e+02  -1.1942245e+01   2.0647677e+02  -2.1599110e+01   3.0942645e+02  -1.1539277e+01   2.4750905e+02  -2.2239074e+01   2.6205323e+02  -2.4790710e+01   2.0434871e+02  -7.8811226e+00   2.9884905e+02   1.1033726e+01   2.8310065e+02  -1.2538374e+01   2.1600323e+02  -5.2934839e+00   2.5017905e+02  -1.2626740e+00   1.7310065e+02   8.5326142e+01   2.1510613e+02   6.1505806e-01   1.8060903e+02   1.0846128e+02   3.4349226e+02  -2.9774452e+00   2.6680258e+02  -1.7255174e+01   2.0897935e+02   1.8063265e+01   2.7678484e+02  -2.5706981e+01   2.4055905e+02   1.0036926e+01   2.2494065e+02   6.3763458e+01   2.5220581e+02  -6.3225935e+00   2.5286548e+02  -2.2335045e+01   2.1598905e+02  -1.6097474e+01   1.3412905e+02  -7.1686740e+00   2.4478452e+02  -2.2795665e+01   3.7604677e+02   1.9198516e+01   2.2784905e+02  -6.8062740e+00   2.8550000e+01   9.9434710e+01   3.5731905e+02   3.1661260e+00   2.8822129e+02  -1.7635768e+01   2.3627839e+02  -1.7129161e+00   2.3567355e+02   9.7554181e+01   3.0276452e+02  -2.1760000e+00   2.3669905e+02   7.1957260e+00   2.4232516e+02   2.2652697e+01   1.3008905e+02   1.4110453e+02   3.3221677e+02  -3.8447613e+00   3.3684905e+02  -8.3862740e+00   2.8202839e+02  -1.6557110e+01   1.6745935e+02   7.5687123e+01   3.9465905e+02   3.5658926e+01   3.8136905e+02   1.4292126e+01   2.2984905e+02  -5.8496274e+01   2.3903581e+02   1.7474581e+00   4.4494677e+02  -1.8160258e+01   2.6661065e+02   5.0682452e+00   5.2757968e+02   2.7458839e+00   2.0135742e+02  -5.2008516e+00   2.7418677e+02  -3.4336516e+00   1.7510677e+02  -2.1186284e+01   3.1046097e+02   3.4418323e+00   3.2650905e+02   1.7680926e+01   2.4542935e+02  -2.8621768e+01   2.7541905e+02  -3.6618740e+00   2.5438581e+02  -2.2708284e+01   1.9994355e+02  -2.1670968e+00   2.3193905e+02  -2.2463474e+01   6.1883226e+01   6.9726761e+01   2.6408613e+02  -1.3097935e+00   2.2802000e+02  -5.6056761e+01
   1.8332839e+02  -8.6146581e+00   2.6265355e+02  -4.1744516e-01   2.3738677e+02  -5.9719097e+00   2.6956645e+02  -7.4404774e+00   2.0950905e+02  -9.5907397e-01   2.4124323e+02  -1.9759097e+00   2.1972871e+02  -1.1541523e+01   2.6103905e+02   1.7778526e+01   2.4653065e+02   1.5437226e+01   2.0785323e+02   1.4218516e+01   2.6831905e+02   1.1461260e+00   1.7705065e+02   8.1200142e+01   2.6724613e+02  -3.1614194e-01   1.9712903e+02   1.1956968e+02   2.9801226e+02  -1.5299045e+01   2.4561258e+02  -1.5099742e+00   2.3673935e+02   4.2724645e+00   2.7764484e+02  -1.3457806e+00   2.4674905e+02   1.8871726e+01   2.0394065e+02   1.0330346e+02   2.4586581e+02   6.1346065e+00   2.5653548e+02  -3.5478645e+01   2.5569905e+02   2.2965726e+01   1.2189905e+02   2.9097260e+00   2.4150452e+02  -9.9232645e+00   3.3356677e+02   8.7691613e-01   2.3703905e+02  -6.4014740e+00   2.1170000e+01   9.8315110e+01   3.4127905e+02   1.2689326e+01   3.1365129e+02   3.7998323e+00   2.4699839e+02  -6.8605161e+00   1.7672355e+02   1.1527018e+02   3.2785452e+02  -2.0473200e+01   2.4860905e+02   6.7229260e+00   2.4656516e+02  -7.3065032e+00   1.1865905e+02   1.5354893e+02   3.2840677e+02   6.8900387e+00   3.9165905e+02   2.0889260e+00   3.2369839e+02   3.4929032e-01   1.6869935e+02   4.2397923e+01   4.0650905e+02   1.2420926e+01   4.1065905e+02   1.3568926e+01   2.5993905e+02  -3.5903474e+01   2.0208581e+02  -6.4465419e+00   3.7475677e+02  -4.1150581e+00   3.1951065e+02  -1.2873755e+01   4.0376968e+02   1.4690684e+01   2.3544742e+02   8.4519484e+00   2.9260677e+02  -5.9472516e+00   1.9444677e+02  -2.2923484e+01   3.3355097e+02  -9.8853677e+00   3.4589905e+02   5.2029726e+01   2.3237935e+02  -2.3577768e+01   3.3117905e+02   2.0173260e+00   2.7376581e+02   2.7131613e-01   1.4742355e+02  -2.8115497e+01   2.3336905e+02  -2.4967874e+01   6.7033226e+01   8.5984761e+01   2.3575613e+02  -1.7043394e+01   1.7378000e+02  -1.9427561e+01
   1.7517839e+02   1.1773419e+00   2.6651355e+02   8.5637548e+00   2.2695677e+02   3.0524903e+00   2.9318645e+02  -5.4800774e+00   2.3079905e+02  -1.5802274e+01   2.7791323e+02  -6.6695097e+00   2.1320871e+02  -1.6439923e+01   2.9360905e+02   3.1229260e+00   2.3053065e+02  -1.2232774e+01   2.2543323e+02   2.2902116e+01   3.0598905e+02  -9.8174740e+00   1.8076065e+02   1.1009334e+02   2.2991613e+02   1.0960258e+01   1.7983903e+02   1.3756288e+02   2.9168226e+02  -4.0726452e+00   2.4770258e+02   1.7928258e+00   2.2045935e+02  -4.8551355e+00   2.6897484e+02  -2.9321806e+00   2.8046905e+02   3.3641260e+00   2.0880065e+02   1.2053466e+02   2.2900581e+02   1.0053406e+01   3.0758548e+02  -7.4726452e+00   1.8127905e+02   7.7932603e-01   1.4346905e+02  -3.1915874e+01   2.2516452e+02  -2.1326065e+01   3.7385677e+02   1.2893716e+01   2.4946905e+02  -3.8258740e+00   4.5790000e+01   8.3965510e+01   3.4493905e+02   1.4346526e+01   2.9436129e+02   3.4430323e+00   2.6308839e+02   4.7622839e+00   1.4053355e+02   1.0325538e+02   3.1447452e+02   1.3887200e+01   2.5622905e+02  -2.6886674e+01   2.5742516e+02   8.2146968e+00   8.1699055e+01   1.5797573e+02   3.6216677e+02  -4.2407613e+00   3.2936905e+02   1.8321260e+00   2.9993839e+02  -2.2989910e+01   1.6411935e+02   6.2904323e+01   4.3079905e+02   9.4777260e+00   4.0284905e+02   1.1953726e+01   2.5846905e+02  -4.8495874e+01   2.2436581e+02  -2.5268942e+01   3.5752677e+02  -1.6866581e+00   3.4342065e+02   4.9734452e+00   3.3728968e+02   9.6290839e+00   2.7530742e+02  -7.1668516e+00   3.2708677e+02  -1.0045652e+01   2.1187677e+02   1.1822116e+01   3.9436097e+02   8.1998323e+00   3.2984905e+02   2.3653726e+01   2.2375935e+02  -4.4581677e+00   3.3531905e+02   5.1661260e+00   2.5995581e+02  -1.0538839e+00   1.4994355e+02   2.2129032e+00   2.5650905e+02  -2.4429074e+01   6.6123226e+01   8.8287561e+01   2.4032613e+02  -1.3358994e+01   1.9592000e+02  -7.6787613e+00
   1.7827839e+02  -1.8806581e+00   2.6456355e+02  -1.0670245e+01   2.4433677e+02  -9.9579097e+00   2.6303645e+02   6.3619226e+00   2.2517905e+02  -5.1226740e+00   2.5172323e+02  -8.1043097e+00   2.1429871e+02  -1.5957123e+01   2.7765905e+02   6.5889260e+00   2.6953065e+02  -8.2127742e+00   2.2571323e+02  -1.3980284e+01   2.8669905e+02   9.7657260e+00   1.5638065e+02   8.0283742e+01   2.4410613e+02  -1.8949419e+00   1.9860903e+02   1.1216128e+02   2.7815226e+02  -9.0902452e+00   2.7304258e+02  -1.6134374e+01   2.0459935e+02  -9.8263355e+00   3.0169484e+02   5.9202194e+00   2.7784905e+02   6.5237260e+00   2.1118065e+02   1.0667426e+02   2.4320581e+02   4.0174065e+00   3.4415548e+02  -1.2918245e+01   1.9455905e+02  -6.2430740e+00   1.8341905e+02  -9.8718740e+00   2.7802452e+02  -1.4364865e+01   3.3127677e+02   4.6801161e+00   2.6912905e+02   2.6013260e+00   5.7360000e+01   1.0341991e+02   3.9865905e+02   1.3098926e+01   3.3327129e+02   7.3302323e+00   2.5399839e+02  -1.4370516e+01   1.4191355e+02   1.3205498e+02   3.2566452e+02  -7.1080000e+00   2.6417905e+02   7.1873260e+00   2.3351516e+02  -8.0225032e+00   5.5939055e+01   1.3589653e+02   2.9126677e+02  -5.3387613e+00   3.9027905e+02  -5.6606740e+00   3.0040839e+02   1.1262490e+01   1.8316935e+02   6.7430323e+01   3.7460905e+02   8.5429260e+00   4.0203905e+02   3.3018526e+01   2.7555905e+02  -2.7193074e+01   2.4469581e+02  -4.4653419e+00   3.6833677e+02  -1.1311458e+01   3.0718065e+02   2.3392645e+01   3.2757968e+02  -9.6841161e+00   2.2473742e+02   1.2828748e+01   3.2408677e+02   1.0384348e+01   2.3548677e+02   9.3633161e+00   3.6612097e+02  -2.3009677e+00   3.1889905e+02   2.4719726e+01   2.4133935e+02  -8.5345677e+00   3.1584905e+02   1.5837260e+00   3.1286581e+02   8.9533161e+00   2.0461355e+02   4.0793032e+00   2.4579905e+02  -1.4672274e+01   8.8843226e+01   8.9859961e+01   3.2570613e+02   1.4060645e-01   2.1254000e+02  -2.0583613e+00
   2.2579839e+02  -6.8222581e+00   2.8270355e+02  -6.4144516e-01   2.0995677e+02  -8.8775097e+00   2.8018645e+02  -1.0100077e+01   2.7027905e+02   3.5093260e+00   2.3024323e+02  -1.0575910e+01   2.2282871e+02  -8.5995226e+00   2.6798905e+02   2.3652526e+01   2.6710065e+02  -1.9683742e+00   2.3052323e+02  -2.4315084e+01   3.1679905e+02  -6.1122740e+00   1.3948065e+02   6.9965742e+01   2.7781613e+02   1.0558258e+01   2.4355903e+02   1.2065528e+02   3.2868226e+02   7.6773548e+00   2.6432258e+02  -1.6056774e+01   1.7088935e+02   7.9204645e+00   2.9093484e+02  -3.7389806e+00   2.4674905e+02   9.1517260e+00   1.8318065e+02   9.7534258e+01   2.0677581e+02  -1.4638194e+01   2.5810548e+02  -2.9704245e+01   2.2974905e+02  -3.8827397e-01   1.4841905e+02  -1.5018740e+00   2.8383452e+02  -8.7296645e+00   3.3299677e+02  -2.4974839e+00   2.6136905e+02  -5.0578740e+00   2.6120000e+01   9.8109110e+01   4.0346905e+02   8.5741260e+00   3.8827129e+02   5.0702323e+00   2.5585839e+02  -1.2139316e+01   2.0653355e+02   1.2602538e+02   2.8723452e+02   2.2564000e+00   2.3427905e+02  -1.1270674e+01   2.4561516e+02   1.2629497e+01   7.8089055e+01   1.4045453e+02   2.8216677e+02   2.1992387e+00   3.3146905e+02   7.8041260e+00   2.2945839e+02  -6.8150968e-01   1.7992935e+02   5.9729523e+01   3.9812905e+02   2.0811326e+01   3.4569905e+02   1.2195726e+01   2.1217905e+02  -5.3552674e+01   2.3636581e+02   1.3581058e+01   4.0423677e+02   2.9526542e+01   3.1361065e+02   6.4082452e+00   5.4795968e+02   1.7925484e+01   2.4621742e+02   2.2880348e+01   3.2718677e+02   1.3763484e+00   2.0877677e+02  -4.4598839e+00   3.8484097e+02   4.2014323e+00   2.8479905e+02   4.4877726e+01   2.2180935e+02  -8.1621677e+00   3.2755905e+02   2.8686926e+01   2.8367581e+02   2.4568516e+01   1.9380355e+02   9.6041032e+00   2.6541905e+02  -1.0001874e+01   7.7843226e+01   7.4929961e+01   2.7456613e+02  -1.5618194e+01   2.3835000e+02  -1.1743161e+01
   1.8394839e+02   5.3357419e+00   2.6075355e+02   1.6114555e+01   2.5257677e+02  -1.0947110e+01   2.7061645e+02  -3.6744774e+00   2.5160905e+02  -1.1567074e+01   2.3524323e+02   5.9340903e+00   2.7186871e+02   1.2337277e+01   2.6017905e+02   1.9747326e+01   2.5415065e+02  -2.2237419e-01   2.0543323e+02   4.6921161e+00   2.7184905e+02  -2.9186274e+01   2.3000065e+02   4.9394142e+01   2.4214613e+02  -1.5688142e+01   1.7331903e+02   1.1918448e+02   3.0463226e+02   3.6513548e+00   2.4766258e+02  -6.2039742e+00   2.2264935e+02  -1.1370335e+01   2.4897484e+02  -1.0572181e+01   2.5536905e+02   3.7212603e-01   1.9856065e+02   1.1263386e+02   2.5243581e+02  -2.2009935e+00   2.6501548e+02  -3.4637045e+01   2.2546905e+02   1.5241260e+00   1.2679905e+02  -8.8222740e+00   2.0350452e+02   8.4067355e+00   3.4123677e+02   7.1233161e+00   1.8122905e+02  -3.7466740e+00   3.3070000e+01   9.7453110e+01   3.5769905e+02  -5.6742740e+00   3.3127129e+02  -9.1297677e+00   2.7818839e+02   1.2364284e+01   1.7091355e+02   1.1559498e+02   3.4785452e+02  -1.6973200e+01   2.1712905e+02   7.7213260e+00   2.6461516e+02  -2.7005032e+00   6.1899055e+01   1.2979973e+02   3.2997677e+02  -1.3145561e+01   3.2227905e+02   3.7293260e+00   2.6526839e+02   9.5436903e+00   1.8831935e+02   5.1488323e+01   3.9203905e+02   1.7198526e+01   3.6422905e+02   9.5233260e+00   2.1303905e+02  -4.3001474e+01   2.1841581e+02  -6.3229419e+00   4.0871677e+02  -3.8318581e+00   3.0499065e+02   1.2527845e+01   7.0933968e+02   2.0435084e+01   2.2640742e+02   6.8851484e+00   2.9770677e+02  -1.5885252e+01   2.2482677e+02  -4.2138839e+00   3.7179097e+02   1.3865432e+01   3.1127905e+02   1.8229326e+01   2.6961935e+02  -2.2456968e+01   3.0427905e+02   6.5493260e+00   2.9471581e+02   1.3925316e+01   1.9508355e+02  -8.4482968e+00   2.2803905e+02  -2.1301474e+01   7.2123226e+01   5.1337561e+01   2.9532613e+02   3.9110065e+00   2.1792000e+02  -1.3578761e+01
   2.4136839e+02   4.2621419e+00   2.6737355e+02  -9.8504516e-01   2.3538677e+02   6.5680903e+00   2.7170645e+02  -3.0416774e+00   2.4827905e+02  -1.8630674e+01   2.5219323e+02  -4.2819097e+00   2.3082871e+02  -1.5569523e+01   2.6684905e+02   1.4743726e+01   2.4686065e+02  -2.2991742e+00   2.5138323e+02   1.5611613e-01   2.7217905e+02   1.1357326e+01   2.0567065e+02   1.6029054e+02   2.4876613e+02   9.2122581e+00   2.2088903e+02   1.0575888e+02   2.6787226e+02   4.1121548e+00   2.4242258e+02  -9.5847742e+00   2.3202935e+02   1.9292645e+00   2.6931484e+02  -1.0249381e+01   2.9450905e+02   1.3530926e+01   2.5847065e+02   1.1113106e+02   2.4353581e+02  -7.8689935e+00   3.1305548e+02  -1.1480245e+01   1.8365905e+02  -1.6461074e+01   1.5236905e+02  -2.2717874e+01   2.5973452e+02  -1.0661665e+01   3.7375677e+02   2.8517161e+00   2.3317905e+02  -1.3332674e+01   5.4030000e+01   1.0925631e+02   3.7803905e+02   2.2228526e+01   3.4027129e+02   1.7480232e+01   2.5932839e+02  -6.0769161e+00   1.8905355e+02   9.5233781e+01   3.0723452e+02  -6.3600000e-02   2.4784905e+02  -4.3162740e+00   2.5532516e+02  -6.0973032e+00   8.3749055e+01   1.2891173e+02   2.5326677e+02   1.1812387e+00   3.5898905e+02   1.0652526e+01   2.7893839e+02  -1.9399910e+01   1.7892935e+02   7.3999523e+01   3.6579905e+02   2.5877260e+00   3.8684905e+02   2.4713726e+01   2.3869905e+02  -4.5294274e+01   2.1112581e+02   2.8170258e+01   4.2980677e+02   3.6709419e+00   3.1208065e+02   1.3406452e+00   6.1671968e+02   1.2374684e+01   2.3844742e+02  -6.5980516e+00   3.3141677e+02   2.3279484e+00   1.8782677e+02   1.0216116e+01   3.8208097e+02   4.7522323e+00   3.1027905e+02   2.4169326e+01   2.3475935e+02  -1.8581677e+00   3.3298905e+02   7.3252603e-01   2.6757581e+02   6.8065161e+00   2.0246355e+02  -1.3798697e+01   2.3141905e+02  -1.9231874e+01   7.4553226e+01   7.4713161e+01   2.7180613e+02  -1.1117394e+01   2.2083000e+02   4.5184387e+00
   1.9422839e+02  -2.6266581e+00   2.3689355e+02  -5.4066452e+00   2.1557677e+02   2.8628903e+00   2.6756645e+02   2.7695226e+00   2.5089905e+02  -3.7002740e+00   2.3005323e+02   1.0439290e+01   2.4186871e+02  -8.8827226e+00   3.0469905e+02   2.0945726e+01   2.5663065e+02   1.5729226e+01   2.1033323e+02   4.4011613e-01   2.8369905e+02   1.1155726e+01   1.5276065e+02   8.6193342e+01   2.3234613e+02  -5.8041419e+00   2.5193903e+02   1.3008488e+02   3.2206226e+02   1.8876955e+01   2.6380258e+02   1.4744826e+01   2.2278935e+02   4.5784645e+00   3.0640484e+02  -1.3686581e+01   2.6184905e+02   5.3737260e+00   2.3551065e+02   1.0062786e+02   2.2658581e+02  -5.4129935e+00   2.6843548e+02  -1.1770645e+01   2.1455905e+02  -8.2730740e+00   1.9355905e+02  -3.0130740e+00   2.3840452e+02  -2.8652645e+00   3.1894677e+02  -7.6634839e+00   2.3574905e+02  -1.1248274e+01   5.5270000e+01   8.8347110e+01   3.7650905e+02   1.2440926e+01   3.4860129e+02  -5.4661677e+00   2.4856839e+02  -2.1506116e+01   1.8529355e+02   1.6258458e+02   2.8842452e+02   1.3161200e+01   2.4246905e+02   9.1141260e+00   2.3351516e+02   5.1674968e+00   6.8279055e+01   1.2409933e+02   3.2049677e+02  -4.8671613e+00   3.7569905e+02   1.0125726e+01   2.2669839e+02  -4.1807097e+00   2.0454935e+02   7.4479923e+01   3.3374905e+02   1.5671726e+01   3.9008905e+02   1.3404526e+01   2.1503905e+02  -3.6071474e+01   2.4265581e+02   1.9117858e+01   4.0514677e+02   7.2137419e+00   2.9451065e+02  -8.4037548e+00   5.4619968e+02   1.9676284e+01   2.4525742e+02   1.2567148e+01   2.6637677e+02  -2.6588516e+00   2.1553677e+02  -1.2850684e+01   3.8674097e+02   6.1494323e+00   3.1469905e+02   4.4005726e+01   2.3475935e+02  -6.3381677e+00   3.1493905e+02   6.6065260e+00   2.8133581e+02   8.3757161e+00   2.1580355e+02   1.5604103e+01   2.1174905e+02  -1.9618274e+01   7.7273226e+01   5.1875561e+01   2.9070613e+02  -1.1479394e+01   2.2230000e+02  -2.3169161e+01
   1.9003839e+02   4.7485419e+00   2.3203355e+02   1.4792155e+01   2.4238677e+02  -1.3711910e+01   2.4980645e+02  -1.5296774e+00   2.4950905e+02  -1.2539074e+01   2.3643323e+02   2.5988903e+00   2.2010871e+02  -1.1381923e+01   2.7622905e+02   2.6943326e+01   2.5591065e+02  -1.5173174e+01   2.1314323e+02  -1.4204684e+01   2.3689905e+02  -1.6702740e+00   1.6091065e+02   8.2441342e+01   2.7672613e+02  -5.5945419e+00   1.5717903e+02   9.7665677e+01   2.9620226e+02  -6.8642452e+00   3.0589258e+02   1.2876258e+00   1.9983935e+02   2.1244645e+00   2.8569484e+02  -2.3649781e+01   2.3774905e+02   1.5261726e+01   1.8180065e+02   1.1121466e+02   2.4334581e+02  -1.1473794e+01   2.4710548e+02  -1.2104245e+01   2.2522905e+02  -1.7976674e+01   1.5765905e+02  -1.9761074e+01   2.5516452e+02  -1.2916065e+01   3.1975677e+02   6.1317161e+00   2.0084905e+02   8.5437260e+00   4.5690000e+01   8.1063510e+01   3.9998905e+02   2.7182526e+01   2.7803129e+02   6.8494323e+00   2.4504839e+02   1.1554839e+00   1.7267355e+02   1.0849418e+02   3.1538452e+02  -4.9056000e+00   2.6098905e+02   2.3162526e+01   2.5732516e+02  -8.2073032e+00   6.7179055e+01   1.0756733e+02   3.8859677e+02  -7.7351613e+00   3.4193905e+02   1.2736526e+01   2.7321839e+02  -6.1323097e+00   2.1469935e+02   7.6807923e+01   3.5565905e+02   4.9689260e+00   3.5279905e+02   9.1977260e+00   2.1084905e+02  -3.3926274e+01   2.0479581e+02   2.3336658e+01   4.1380677e+02  -7.5690581e+00   3.3299065e+02   1.6178452e+00   5.4295968e+02   7.9354839e+00   2.4964742e+02  -1.6684052e+01   2.8037677e+02  -1.4538852e+01   1.9429677e+02  -1.1631484e+01   3.9912097e+02   1.9819032e+01   3.0069905e+02   5.5175726e+01   2.0371935e+02   4.6250323e+00   3.1808905e+02   1.6494526e+01   2.8171581e+02   1.1345316e+01   2.1222355e+02   7.4705032e+00   2.1960905e+02  -2.1717074e+01   8.7603226e+01   2.9719161e+01   2.8908613e+02  -7.0697935e+00   2.0778000e+02  -2.1247561e+01
   2.1122839e+02  -1.5036658e+01   2.2022355e+02   4.7369548e+00   1.8485677e+02  -8.6950968e-01   2.6008645e+02  -1.9022077e+01   2.7603905e+02  -1.1611474e+01   2.4296323e+02   2.5064903e+00   2.2720871e+02  -5.2299226e+00   2.4627905e+02  -1.0000674e+01   2.6463065e+02  -6.4807742e+00   2.3123323e+02  -5.3218839e+00   3.4274905e+02   1.0517260e+00   1.8991065e+02   7.7461342e+01   2.4114613e+02  -1.7708142e+01   1.7745903e+02   1.0218328e+02   3.2025226e+02  -1.1028245e+01   2.4532258e+02  -1.9586774e+01   2.3916935e+02  -5.4519355e+00   2.4897484e+02   2.9617819e+01   2.5712905e+02   3.8471326e+01   1.9770065e+02   9.2752658e+01   2.2415581e+02   5.4014065e+00   2.6443548e+02  -2.0540645e+01   2.3346905e+02  -1.6975874e+01   1.1246905e+02  -8.7158740e+00   2.1797452e+02  -5.0408645e+00   3.4108677e+02   2.6615316e+01   2.0250905e+02  -2.8309074e+01   3.0740000e+01   9.5449510e+01   4.3527905e+02   3.2193260e+00   3.3117129e+02   1.0688232e+01   2.6937839e+02  -1.3930916e+01   1.8719355e+02   1.1224258e+02   3.2733452e+02   4.7584000e+00   2.5460905e+02  -6.1370740e+00   2.6342516e+02   1.8246968e+00   6.3089055e+01   1.3227453e+02   3.2868677e+02  -7.9423613e+00   3.5074905e+02   2.3311726e+01   2.7378839e+02   2.3392090e+01   1.5878935e+02   7.8570723e+01   3.7136905e+02   1.7902126e+01   3.9555905e+02   3.6206926e+01   2.2965905e+02  -2.9091074e+01   2.0993581e+02  -5.5445419e+00   4.0366677e+02  -6.4778581e+00   2.7227065e+02   1.2805445e+01   4.8133968e+02   3.9508387e-01   2.5964742e+02  -8.9640516e+00   2.8694677e+02   1.0745548e+01   2.0758677e+02  -7.6946839e+00   4.0598097e+02   8.9902323e+00   2.8531905e+02   7.4546126e+01   2.2271935e+02   1.6385032e+01   3.0855905e+02  -1.1123074e+01   2.9057581e+02   1.8265161e+00   1.8199355e+02   2.8903226e-02   2.0355905e+02  -2.0673074e+01   7.5413226e+01   6.4934361e+01   2.7194613e+02  -6.4085935e+00   2.3164000e+02  -1.9726361e+01
   1.8522839e+02  -2.0906658e+01   2.3465355e+02  -1.3987445e+01   2.2495677e+02   1.9224903e+00   2.8365645e+02  -1.2857677e+01   2.5646905e+02  -1.1575874e+01   2.5943323e+02  -1.4311097e+00   2.3044871e+02  -2.1819123e+01   2.5527905e+02  -2.6706740e+00   2.6205065e+02   8.2456258e+00   2.2314323e+02  -1.7154684e+01   3.2074905e+02   9.7617260e+00   1.6681065e+02   1.0768934e+02   2.9343613e+02  -2.4601342e+01   1.9203903e+02   1.4249688e+02   2.7672226e+02  -2.7358452e+00   2.7551258e+02  -4.3819742e+00   2.2916935e+02  -7.4119355e+00   1.8326484e+02   1.0835462e+02   2.7822905e+02   2.1783326e+01   2.2132065e+02   1.0334306e+02   1.9696581e+02  -7.3833935e+00   3.3539548e+02  -1.3027445e+01   2.0641905e+02   1.2881260e+00   1.4465905e+02  -1.2291074e+01   2.3526452e+02  -1.6564065e+01   3.4327677e+02   1.4200116e+01   2.3784905e+02  -1.8746274e+01   4.5980000e+01   1.0652031e+02   4.0917905e+02   2.7067326e+01   2.9117129e+02   2.4178232e+01   2.6408839e+02  -3.5077161e+00   1.6648355e+02   1.3741938e+02   2.7780452e+02   2.1508000e+00   2.1498905e+02   4.0825260e+00   2.7242516e+02  -4.8953032e+00   8.0989055e+01   1.4565253e+02   2.5992677e+02   1.2598439e+01   3.9593905e+02   4.2165260e+00   2.8202839e+02   7.8228903e+00   1.3373935e+02   1.0809472e+02   3.7369905e+02   2.1995726e+01   3.7798905e+02   2.1462526e+01   2.3131905e+02  -2.5463874e+01   2.4674581e+02  -3.3993419e+00   4.5090677e+02   7.5529419e+00   3.0937065e+02   3.4647445e+01   5.6566968e+02   1.2168684e+01   2.3968742e+02  -8.0772516e+00   2.7751677e+02   5.6899484e+00   1.9648677e+02  -4.2668387e-01   3.7812097e+02   6.5990323e+00   2.9998905e+02   3.7562526e+01   2.1495935e+02  -2.0134168e+01   3.2179905e+02   2.2577726e+01   2.6757581e+02   1.2956516e+01   1.9527355e+02   5.3650323e-01   2.2684905e+02  -2.8262740e+00   7.6553226e+01   7.3313161e+01   2.7518613e+02  -7.2377935e+00   2.0249000e+02   2.6556387e+00
   2.1175839e+02   1.2680942e+01   2.1722355e+02   6.4569548e+00   2.2895677e+02   9.4624903e+00   2.6351645e+02  -8.7664774e+00   2.5712905e+02  -1.3908674e+01   2.4700323e+02  -1.4396710e+01   2.1667871e+02  -1.9717523e+01   2.9589905e+02   2.6029726e+01   2.5929065e+02   1.5896426e+01   2.0557323e+02  -1.2749084e+01   2.7060905e+02   2.6329260e+00   1.9786065e+02   6.0915342e+01   2.5643613e+02  -1.6501342e+01   1.6341903e+02   1.1330648e+02   3.4587226e+02  -5.0778452e+00   2.6751258e+02  -7.1219742e+00   2.1040935e+02  -1.7101135e+01   1.9297484e+02   1.5838782e+02   2.8603905e+02   1.9438526e+01   2.5637065e+02   1.1153906e+02   2.6186581e+02   6.0946065e+00   3.4039548e+02   6.1925548e+00   1.9227905e+02   1.2279326e+01   1.6912905e+02  -7.6386740e+00   3.0202452e+02  -2.6184865e+01   3.2204677e+02   1.4568516e+01   2.1369905e+02  -1.7104274e+01   2.5410000e+01   9.8785910e+01   3.3265905e+02   1.8568926e+01   3.3541129e+02   8.8290323e+00   2.3094839e+02  -8.8565161e+00   1.6734355e+02   1.3302058e+02   2.5438452e+02  -1.7025600e+01   2.4965905e+02   1.2588926e+01   2.6237516e+02   1.4858697e+01   6.3279055e+01   1.4116933e+02   2.9449677e+02   8.8283871e-01   3.4169905e+02  -1.3534274e+01   2.7521839e+02  -5.6823097e+00   1.5945935e+02   7.3037123e+01   3.3374905e+02   1.5961726e+01   4.0236905e+02   1.7562126e+01   2.6341905e+02  -3.2461874e+01   2.3969581e+02   9.0746581e+00   4.1118677e+02   2.0970542e+01   3.0675065e+02  -3.8295484e-01   5.9066968e+02   1.8408684e+01   2.2406742e+02  -1.8547652e+01   2.5513677e+02   3.7103484e+00   1.9734677e+02  -1.0255484e+01   3.8146097e+02   3.7118323e+00   2.8812905e+02   1.5991326e+01   2.0533935e+02   6.3954323e+00   3.2522905e+02   1.4113326e+01   2.5986581e+02  -4.4266839e+00   2.1161355e+02  -6.8069677e-01   2.4679905e+02  -9.8922740e+00   6.8083226e+01   6.6750761e+01   2.7122613e+02  -2.8400994e+01   1.8897000e+02  -8.5027613e+00
   2.1194839e+02  -1.1284258e+01   2.1646355e+02  -1.0582245e+01   2.1371677e+02   7.5816903e+00   3.0170645e+02  -1.6541677e+01   2.6279905e+02  -1.1412274e+01   2.2943323e+02  -2.3211097e+00   1.2191871e+02  -1.5806723e+01   3.2093905e+02   1.2076526e+01   2.8534065e+02  -8.1875742e+00   2.2262323e+02   3.6069161e+00   2.7293905e+02  -6.3634740e+00   1.6729065e+02   5.6030942e+01   2.2919613e+02  -1.4621419e+00   1.7907903e+02   1.3029368e+02   2.8134226e+02   3.2745548e+00   3.1223258e+02  -9.6995742e+00   2.2145935e+02   2.0648645e+00   1.9526484e+02   1.3334462e+02   2.5341905e+02   2.3768126e+01   2.4761065e+02   1.1289986e+02   2.1858581e+02  -1.5632994e+01   3.0262548e+02  -2.0355845e+01   2.1912905e+02   3.9813260e+00   1.8131905e+02  -1.7538740e+00   2.7512452e+02  -1.4222865e+01   2.9494677e+02  -4.3634839e+00   2.3908905e+02  -1.2515474e+01   7.9800000e+00   6.6320310e+01   3.6417905e+02   5.7173260e+00   3.6055129e+02  -1.6182168e+01   2.8289839e+02  -2.2025161e+00   1.9691355e+02   1.0541498e+02   2.7747452e+02   4.4572000e+00   2.3265905e+02   2.4998926e+01   2.6366516e+02   2.8665497e+01   6.2089055e+01   1.3154453e+02   3.6749677e+02   8.7128387e+00   3.2265905e+02   1.4689260e+00   2.2269839e+02  -1.3190710e+01   1.5407935e+02   7.6947523e+01   3.6722905e+02  -1.9667397e-01   3.5903905e+02  -2.7814740e+00   2.0031905e+02  -4.1743874e+01   2.1393581e+02  -1.0914542e+01   4.1571677e+02  -2.7218581e+00   3.1842065e+02   7.7834452e+00   6.2476968e+02   1.5870684e+01   2.0654742e+02  -1.9186052e+01   2.6813677e+02  -1.9089652e+01   2.5115677e+02   7.4897161e+00   3.7336097e+02  -1.1070168e+01   3.1565905e+02   4.3738926e+01   2.0775935e+02  -5.2281677e+00   3.0541905e+02   8.7481260e+00   3.0386581e+02  -1.5476684e+01   1.8622355e+02   2.3105032e+00   2.5617905e+02  -1.2172674e+01   7.7693226e+01   3.8651961e+01   2.6294613e+02   1.1311406e+01   2.3321000e+02  -2.1571961e+01
   2.3603839e+02  -2.3781458e+01   2.1899355e+02   2.4553548e+00   2.1614677e+02   1.8172903e+00   2.8365645e+02  -2.6676774e+00   2.4779905e+02  -1.6452274e+01   2.3977323e+02   7.0416903e+00   2.1825871e+02  -7.7539226e+00   3.0550905e+02   2.7880926e+01   2.5763065e+02  -1.3590774e+01   2.2181323e+02   2.1017161e+00   2.8293905e+02   1.6596526e+01   1.8472065e+02   3.9206542e+01   2.5824613e+02   7.8838581e+00   1.8364903e+02   1.1468808e+02   3.2011226e+02  -2.3967045e+01   2.8027258e+02  -7.0027742e+00   2.1250935e+02  -5.0791355e+00   2.2602484e+02   1.6278382e+02   2.2293905e+02   2.8586526e+01   2.1108065e+02   9.9872258e+01   2.2800581e+02   9.5134065e+00   2.3043548e+02   4.5935484e-01   2.0579905e+02  -6.8522740e+00   1.6784905e+02  -2.2766274e+01   2.6454452e+02   1.6635355e+00   2.7251677e+02   2.0009161e+00   2.4760905e+02   8.2829260e+00   2.9880000e+01   7.8568310e+01   3.5122905e+02   1.3893326e+01   3.7236129e+02   9.7730323e+00   2.6794839e+02   1.4843484e+01   1.7153355e+02   1.1582538e+02   2.9590452e+02   2.3562800e+01   2.6522905e+02   7.4433260e+00   2.5328516e+02   1.8355897e+01   7.2699055e+01   1.5527573e+02   3.3530677e+02  -8.5219613e+00   3.4793905e+02   1.0826526e+01   2.6302839e+02   2.2928903e+00   9.4219355e+01   1.8701632e+02   3.1769905e+02  -8.0942740e+00   3.6455905e+02   1.2586926e+01   2.2227905e+02  -3.9890674e+01   2.1398581e+02   1.7791458e+01   3.8737677e+02   1.0065342e+01   3.0137065e+02   4.9074452e+00   6.0947968e+02   1.5713884e+01   2.3449742e+02  -7.9520516e+00   2.7784677e+02   1.9473548e+01   1.9448677e+02  -7.2666839e+00   3.6908097e+02  -1.1297768e+01   3.2574905e+02   3.9501726e+01   2.0880935e+02  -1.3452168e+01   3.3850905e+02  -2.3290740e+00   2.6233581e+02   1.9457161e+00   2.9603355e+02  -4.5242968e+00   2.2760905e+02  -6.8870740e+00   5.9313226e+01   6.3122361e+01   2.5941613e+02  -9.4561935e+00   2.1464000e+02  -9.4163613e+00
   2.1932839e+02  -9.5446581e+00   1.8141355e+02  -5.4882452e+00   2.1128677e+02  -1.3413910e+01   3.1275645e+02  -1.4945677e+01   2.6112905e+02   1.1431326e+01   2.2238323e+02  -4.2271097e+00   2.1082871e+02  -1.1019523e+01   2.8384905e+02   1.0763726e+01   2.7648065e+02   9.4712258e+00   2.3385323e+02   1.0468516e+01   3.0479905e+02   6.0877260e+00   1.8819065e+02   5.7828942e+01   2.4943613e+02  -2.7411342e+01   1.5003903e+02   1.0885688e+02   3.0087226e+02  -2.7178452e+00   2.9547258e+02  -1.6598774e+01   2.1935935e+02   9.2828645e+00   1.8759484e+02   1.1957822e+02   2.3974905e+02   2.3331726e+01   2.3204065e+02   7.9765458e+01   2.5086581e+02  -3.5539355e-01   2.6853548e+02  -2.9778645e+01   2.1879905e+02   4.1077260e+00   1.6622905e+02  -2.4256674e+01   1.9064452e+02   7.5055535e+01   3.3008677e+02  -1.5744684e+01   2.6041905e+02  -7.5518740e+00   1.5030000e+01   9.0896310e+01   3.7503905e+02   2.2798526e+01   3.4188129e+02   1.2114323e+00   2.8818839e+02  -1.8657161e+00   1.7386355e+02   9.4168981e+01   2.6033452e+02   9.5984000e+00   2.6008905e+02  -1.3525474e+01   2.8647516e+02  -1.3109303e+01   6.5699055e+01   1.3883573e+02   2.8226677e+02  -4.2787613e+00   3.3898905e+02  -6.3674740e+00   2.5688839e+02  -2.4459097e+00   2.1531935e+02   9.2188323e+01   3.5593905e+02  -4.9634740e+00   3.6708905e+02  -6.1354740e+00   2.2955905e+02  -4.8993074e+01   2.4898581e+02  -6.6685419e+00   3.7218677e+02   3.1405419e+00   2.8232065e+02   6.8114452e+00   6.9642968e+02   2.4707884e+01   2.3416742e+02   6.8843484e+00   2.8546677e+02  -2.9960516e+00   2.0710677e+02  -5.5628387e-01   3.8374097e+02   1.2394323e+00   2.9289905e+02   5.1039726e+01   2.4075935e+02  -1.2578168e+01   3.0631905e+02   4.8661260e+00   2.7057581e+02  -1.6523484e+01   2.1975355e+02   6.7181032e+00   2.6546905e+02  -2.1005874e+01   7.3743226e+01   5.0107961e+01   2.7999613e+02  -3.0525935e+00   2.3240000e+02  -2.3217161e+01
   2.0175839e+02   7.3409419e+00   2.4222355e+02  -2.5430452e+00   2.2976677e+02   8.1576903e+00   2.7756645e+02  -1.3130477e+01   2.7079905e+02  -7.7222740e+00   2.6310323e+02  -8.7247097e+00   2.3782871e+02   5.1104774e+00   2.7355905e+02  -4.8930740e+00   2.7129065e+02   1.6696426e+01   2.2438323e+02   1.5036116e+01   3.2941905e+02   1.3981260e+00   1.6724065e+02   7.3504942e+01   2.7034613e+02  -4.3241419e+00   1.5836903e+02   9.1000477e+01   3.0872226e+02  -3.1558452e+00   2.6056258e+02  -2.3465974e+01   1.9335935e+02   1.1162865e+01   1.8426484e+02   1.1174462e+02   2.5379905e+02   1.7687726e+01   1.9670065e+02   1.0954266e+02   2.4920581e+02  -8.0325935e+00   2.7362548e+02  -4.5658452e+00   2.3060905e+02   3.6829260e+00   1.3360905e+02  -9.3670740e+00   1.5583452e+02   7.6740335e+01   3.4247677e+02  -1.4558839e+00   1.9384905e+02  -1.8466274e+01   2.5220000e+01   1.4151111e+02   3.9074905e+02   5.2517260e+00   3.4536129e+02   7.0330323e+00   2.5318839e+02  -6.9257161e+00   1.8905355e+02   1.1676378e+02   2.9476452e+02   1.2400000e-01   2.5431905e+02   1.7746126e+01   2.7618516e+02  -7.8661032e+00   7.9699055e+01   1.5313573e+02   3.3011677e+02   8.5532387e+00   3.4293905e+02   9.5565260e+00   2.7740839e+02   8.8624903e+00   1.4435935e+02   8.8575123e+01   3.4822905e+02   2.1753326e+01   3.6841905e+02   2.5138126e+01   2.1150905e+02  -4.6169074e+01   2.1617581e+02  -2.8374194e-01   4.3361677e+02   6.3161419e+00   3.2503065e+02   9.2046452e+00   5.5661968e+02   4.0826839e+00   2.1540742e+02  -1.1754852e+01   2.6875677e+02   1.3407484e+00   2.0553677e+02  -1.1150684e+01   3.7946097e+02  -7.9816774e-01   3.2503905e+02  -4.1114740e+00   2.1028935e+02  -2.2660568e+01   3.0898905e+02   2.0222526e+01   2.6909581e+02  -1.3550839e+00   2.2432355e+02   1.2212503e+01   2.5379905e+02  -2.5932274e+01   6.0173226e+01   7.9953561e+01   2.6808613e+02  -1.9719794e+01   2.2330000e+02  -7.1091613e+00
   2.0798839e+02  -8.9674581e+00   2.1632355e+02  -1.1621045e+01   2.0952677e+02   1.5116890e+01   2.5742645e+02   1.7707226e+00   2.1960905e+02  -4.1970740e+00   2.3005323e+02  -3.9907097e+00   2.2991871e+02   3.6073277e+01   2.9255905e+02   7.2069260e+00   2.2815065e+02   3.7176258e+00   2.1604323e+02  -5.4866839e+00   2.8322905e+02  -9.9566740e+00   1.9515065e+02   8.6462142e+01   2.4400613e+02  -1.9126942e+01   1.5779903e+02   9.0906077e+01   2.6877226e+02   9.0154839e-02   2.3932258e+02  -6.9567742e+00   2.1121935e+02   1.6934065e+01   1.7897484e+02   1.5511782e+02   2.1922905e+02   2.2163326e+01   1.6832065e+02   8.9813058e+01   2.5867581e+02   2.9980645e-01   2.9772548e+02  -3.9384516e-01   2.2998905e+02  -3.5747397e-01   1.6679905e+02  -1.1622740e+00   1.5597452e+02   7.3309135e+01   3.5247677e+02   9.9841161e+00   2.5155905e+02   6.9260315e-03   2.9460000e+01   9.1271910e+01   3.9312905e+02  -8.8867397e-01   3.7084129e+02   1.6546323e+00   2.6266839e+02   1.4035884e+01   2.0324355e+02   4.9578581e+01   2.6590452e+02  -9.2272000e+00   2.2908905e+02   2.5904526e+01   2.5132516e+02   1.0222697e+01   6.8939055e+01   1.3852653e+02   2.7807677e+02  -1.3473561e+01   3.4117905e+02   5.7473260e+00   2.7231839e+02  -9.4003097e+00   1.8559935e+02   5.9465923e+01   3.4550905e+02   3.9209260e+00   3.7274905e+02   8.5517260e+00   2.1927905e+02  -5.4120674e+01   2.4255581e+02  -2.4684142e+01   4.1409677e+02  -3.7822581e+00   3.2718065e+02  -5.3735484e-01   7.0047968e+02   2.3143884e+01   2.5159742e+02  -2.4100516e+00   2.6708677e+02  -4.0956516e+00   2.1191677e+02  -1.4421084e+01   3.9236097e+02  -1.1400168e+01   2.9531905e+02   2.9126126e+01   2.2785935e+02  -1.7596168e+01   2.7017905e+02   1.7327326e+01   3.4086581e+02  -6.6666839e+00   1.8218355e+02  -1.0276297e+01   2.2846905e+02  -3.7145874e+01   5.1933226e+01   9.9092761e+01   2.8032613e+02  -7.2289935e+00   2.2783000e+02  -1.5041561e+01
   2.0627839e+02   1.7893419e+00   2.1170355e+02   5.7985548e+00   2.4143677e+02  -8.8259097e+00   2.7227645e+02   1.8627226e+00   2.4936905e+02   3.7521260e+00   2.2138323e+02  -4.9571097e+00   2.3053871e+02   3.5936774e+00   2.4665905e+02   3.6638926e+01   2.3086065e+02   1.6408258e+00   2.4104323e+02  -1.5536684e+01   2.6984905e+02  -3.7362740e+00   1.7943065e+02   8.2009742e+01   2.5481613e+02  -4.8917419e+00   1.7674903e+02   1.3491008e+02   2.8534226e+02  -2.5154452e+00   3.8404258e+02  -1.6874374e+01   1.9388935e+02   2.0804645e+00   1.7583484e+02   1.3860902e+02   3.3331905e+02   4.8516126e+01   1.7185065e+02   1.1177066e+02   2.4939581e+02   1.9142206e+01   2.8962548e+02  -1.6225845e+01   2.1460905e+02  -1.3317074e+01   1.5879905e+02  -1.7812274e+01   1.8402452e+02   7.4255135e+01   3.2899677e+02  -4.9474839e+00   2.4217905e+02  -6.2826740e+00   2.1930000e+01   1.0039431e+02   3.3041905e+02   1.4581260e+00   3.7722129e+02   1.1624232e+01   2.7618839e+02  -1.3905716e+01   1.8491355e+02   7.9804981e+01   2.5819452e+02  -1.2850400e+01   2.5136905e+02   7.3621260e+00   2.6761516e+02   1.2009497e+01   4.3989055e+01   1.5095253e+02   2.4030677e+02   1.6480387e+00   3.1089905e+02   1.0739726e+01   2.6240839e+02  -1.2847510e+01   2.0331935e+02   5.6768323e+01   3.6236905e+02   1.2192126e+01   3.8689905e+02   1.9519726e+01   2.0869905e+02  -4.3654274e+01   2.5322581e+02  -1.4057742e+01   4.0152677e+02  -7.6866581e+00   3.3637065e+02  -1.2082555e+01   6.5238968e+02   2.3181084e+01   2.2592742e+02   5.6435484e+00   2.6660677e+02  -3.8672516e+00   2.1948677e+02   6.3033161e+00   3.8636097e+02  -1.7870168e+01   3.0479905e+02   3.8847726e+01   2.5875935e+02  -2.7308168e+01   3.0636905e+02   2.4212603e-01   2.7643581e+02  -9.8022839e+00   2.0075355e+02  -3.7118968e+00   2.0284905e+02  -1.2906274e+01   7.2933226e+01   5.3462761e+01   2.6546613e+02  -1.0460194e+01   2.0926000e+02  -1.2415961e+01
   1.9336839e+02   1.3102142e+01   2.7165355e+02   6.3825548e+00   2.5843677e+02  -2.7059097e+00   2.9961645e+02  -8.8444774e+00   2.5360905e+02   8.4629260e+00   2.6157323e+02  -4.7923097e+00   2.3529871e+02   3.8328774e+00   2.5727905e+02  -4.1106740e+00   2.4248065e+02   5.2412258e+00   1.8933323e+02  -1.2779884e+01   2.3565905e+02  -9.0010740e+00   1.9815065e+02   6.4222142e+01   2.7776613e+02  -2.7207742e+01   1.4474903e+02   1.2456008e+02   2.9901226e+02  -2.3039045e+01   2.7175258e+02  -1.6361174e+01   1.9592935e+02  -3.9427355e+00   1.8997484e+02   1.2409782e+02   2.7531905e+02  -8.8438740e+00   2.3651065e+02   8.9927858e+01   2.4786581e+02  -3.3053935e+00   2.7320548e+02  -2.2192245e+01   2.2789905e+02   3.6597260e+00   1.7308905e+02  -1.5665474e+01   2.1726452e+02   7.2255935e+01   3.3223677e+02  -2.4668387e-01   2.6017905e+02   3.1732603e-01   3.8550000e+01   1.2654471e+02   3.4493905e+02   4.3965260e+00   3.4755129e+02   1.2327832e+01   2.5666839e+02  -4.5841161e+00   1.5843355e+02   1.0635338e+02   3.0657452e+02  -4.0608000e+00   2.6055905e+02   1.5046926e+01   2.7290516e+02   1.6826297e+01   6.9939055e+01   1.4334653e+02   2.6554677e+02  -2.4711613e+00   3.7989905e+02   9.6497260e+00   2.7421839e+02   7.8769032e-01   1.8588935e+02   7.1162723e+01   3.7803905e+02  -4.4414740e+00   3.9660905e+02   1.4592926e+01   2.3903905e+02  -3.5801474e+01   2.4122581e+02  -1.5857742e+01   4.3780677e+02   4.1309419e+00   2.8032065e+02   1.2921445e+01   6.7657968e+02   2.6295884e+01   2.3411742e+02  -1.2301652e+01   2.6432677e+02  -5.8348516e+00   2.2053677e+02   1.0793161e+00   3.5151097e+02   1.1007832e+01   3.3112905e+02   4.2361326e+01   2.2028935e+02  -1.0750568e+01   3.1341905e+02   5.2981260e+00   2.7571581e+02  -1.4034684e+01   2.1518355e+02   3.3237032e+00   2.1417905e+02  -2.4902674e+01   7.2083226e+01   4.1530761e+01   2.7927613e+02  -1.1334994e+01   2.0973000e+02  -1.7335613e+00
   1.8265839e+02   1.8728942e+01   2.5960355e+02   5.4965548e+00   2.4728677e+02   9.6160903e+00   3.1589645e+02  -1.1956877e+01   2.2836905e+02   4.9621260e+00   2.6548323e+02  -1.2551097e+00   2.3258871e+02   1.4049677e+01   2.7784905e+02  -1.4666274e+01   2.5567065e+02   3.7560258e+00   1.9781323e+02  -4.9782839e+00   2.1184905e+02  -1.7476274e+01   2.3091065e+02   8.7271342e+01   2.7148613e+02  -1.5085342e+01   1.7888903e+02   8.8448877e+01   3.0363226e+02  -9.5086452e+00   2.2256258e+02  -1.3285974e+01   1.8730935e+02   4.4568645e+00   1.8259484e+02   1.2987822e+02   2.4841905e+02   2.9498126e+01   1.8770065e+02   9.8742658e+01   2.2348581e+02  -1.9249935e+00   2.9196548e+02  -4.6930452e+00   2.0622905e+02   2.0133260e+00   1.7493905e+02  -2.2193474e+01   1.8526452e+02   7.4675935e+01   3.4075677e+02   1.1617161e+00   2.2993905e+02  -1.0503474e+01   3.0740000e+01   8.8209510e+01   4.0679905e+02   1.2827726e+01   3.6341129e+02  -8.6509677e+00   2.6666839e+02  -1.3341161e+00   1.8981355e+02   9.3032981e+01   2.4033452e+02   1.6908400e+01   2.2589905e+02   1.8779726e+01   2.4456516e+02   4.3834968e+00   6.5699055e+01   1.3616573e+02   3.1826677e+02   2.9312387e+00   3.4155905e+02  -2.3093074e+01   2.7259839e+02  -1.7182710e+01   2.0150935e+02   5.3053123e+01   3.3731905e+02   8.1061260e+00   3.3255905e+02   1.5286926e+01   2.2760905e+02  -4.9647074e+01   2.4222581e+02   1.2022581e+00   4.9399677e+02   1.1155742e+01   3.0042065e+02   1.4223445e+01   7.8419968e+02   2.8686284e+01   2.5630742e+02   3.9731484e+00   3.0865677e+02   2.8338748e+01   2.1415677e+02   5.4997161e+00   3.5589097e+02  -6.6725677e+00   2.7208905e+02   1.5704526e+01   1.9142935e+02  -5.9217677e+00   3.1789905e+02   2.7659726e+01   2.6886581e+02  -1.5866684e+01   2.1442355e+02   2.0814503e+01   2.5074905e+02  -4.7382740e+00   6.3173226e+01   5.2713561e+01   2.8341613e+02  -2.1086194e+01   2.1511000e+02  -1.4263961e+01
   1.9898839e+02   2.0702542e+01   2.2346355e+02  -3.9522452e+00   2.1766677e+02  -6.2043097e+00   3.1394645e+02  -2.1090877e+01   2.5098905e+02   2.2425260e+00   2.3315323e+02  -2.4287097e+00   2.4386871e+02   2.4727742e-01   2.7565905e+02   1.7318926e+01   2.7134065e+02   1.8072426e+01   2.2471323e+02   1.0529716e+01   2.4812905e+02   2.2413260e+00   2.1186065e+02   1.1027534e+02   2.7857613e+02  -4.1725419e+00   2.0726903e+02   9.8178477e+01   3.0834226e+02  -1.9354452e+00   2.4042258e+02  -5.5247742e+00   2.3621935e+02   1.9974065e+01   2.1497484e+02   1.1881782e+02   2.5646905e+02   5.3341260e+00   1.9204065e+02   8.3585458e+01   2.3567581e+02   2.5198065e+00   3.2496548e+02  -1.1193045e+01   1.8584905e+02  -1.3636274e+01   1.7474905e+02  -5.5082740e+00   2.2764452e+02   7.8765535e+01   3.2142677e+02  -8.8618839e+00   2.5493905e+02  -6.9347397e-01   3.1980000e+01   1.1454031e+02   3.7122905e+02   1.6393326e+01   3.7060129e+02  -1.7226168e+01   2.5680839e+02  -9.9753161e+00   1.6577355e+02   6.2618065e-01   2.6357452e+02  -1.8508000e+00   2.0069905e+02   2.8357260e+00   2.5609516e+02  -3.5389032e+00   4.3039055e+01   1.3373853e+02   2.6787677e+02  -2.3675613e+00   3.2774905e+02   2.7717260e+00   2.6678839e+02  -4.5279097e+00   1.5254935e+02   8.0209923e+01   3.3622905e+02   1.3573326e+01   3.9774905e+02   1.1221726e+01   2.6027905e+02  -4.4450674e+01   2.6293581e+02   8.9254581e+00   4.4209677e+02  -4.3622581e+00   3.0927065e+02   1.2805445e+01   8.1919968e+02   3.8316284e+01   2.2964742e+02  -6.6540516e+00   2.8679677e+02   3.8475484e+00   2.0820677e+02   1.0825716e+01   3.5003097e+02  -4.0137677e+00   2.8650905e+02   5.7640926e+01   2.3675935e+02  -8.7816774e-01   3.1246905e+02  -1.6525874e+01   2.6076581e+02   1.0931316e+01   1.7946355e+02   1.7661303e+01   2.5112905e+02  -6.2886740e+00   6.7653226e+01   3.2125161e+01   2.3327613e+02  -1.1934994e+01   1.8745000e+02  -1.7101161e+01
   2.0503839e+02   1.0548542e+01   2.2170355e+02   7.1485548e+00   2.3938677e+02  -1.5891910e+01   3.0932645e+02   9.4687226e+00   2.3850905e+02  -1.5759074e+01   2.2710323e+02   9.1052903e+00   2.3139871e+02   4.4144877e+01   2.7150905e+02   1.9980926e+01   2.7958065e+02   4.0332258e+00   2.1062323e+02   8.0869161e+00   3.0436905e+02  -1.3027874e+01   2.1510065e+02   8.8066142e+01   2.6234613e+02  -3.4441419e+00   1.6222903e+02   1.7688168e+02   2.9530226e+02  -1.1652245e+01   2.7723258e+02  -7.7095742e+00   1.9611935e+02  -5.4379355e+00   1.4664484e+02   1.3299422e+02   2.5122905e+02   3.7332603e-01   2.0951065e+02   1.1713786e+02   2.3043581e+02  -3.8709935e+00   3.0781548e+02  -1.9871045e+01   2.0041905e+02   1.7388126e+01   1.8512905e+02  -1.4818674e+01   2.0497452e+02   1.0514914e+02   3.3285677e+02  -2.0156284e+01   2.7574905e+02   8.5017260e+00   4.4120000e+01   9.4289110e+01   4.2079905e+02   1.3427726e+01   3.9203129e+02  -2.3470568e+01   2.8661839e+02  -1.7500116e+01   1.2934355e+02  -7.9894194e+00   2.0771452e+02  -4.3820000e+00   2.3936905e+02   4.0821260e+00   2.6813516e+02   9.2078968e+00   7.4749055e+01   1.4806173e+02   2.3868677e+02   6.9176387e+00   3.4231905e+02  -1.9533874e+01   2.5440839e+02   1.1324903e+00   1.9240935e+02   9.2311123e+01   3.7122905e+02   3.1533326e+01   3.9965905e+02   1.6878926e+01   2.1122905e+02  -2.7526674e+01   2.5008581e+02   1.0433458e+01   4.6099677e+02  -6.4258065e-02   3.2303065e+02  -3.0153548e+00   7.2952968e+02   5.9883871e-02   1.9797742e+02   5.3995484e+00   2.9808677e+02  -3.4565161e-01   2.0087677e+02  -6.9178839e+00   3.4160097e+02   1.3420632e+01   3.0169905e+02   4.2855726e+01   2.0537935e+02   1.8222323e+00   3.1727905e+02  -7.2506740e+00   2.7714581e+02  -7.7190839e+00   1.8546355e+02  -7.8186968e+00   2.1793905e+02  -2.0633474e+01   8.8553226e+01   4.6683161e+01   2.6808613e+02  -1.9439794e+01   2.0430000e+02  -1.0489161e+01
   2.2956839e+02  -2.0313858e+01   1.9746355e+02   1.3677548e+00   2.2438677e+02  -1.2271910e+01   2.7180645e+02  -2.2809677e+01   2.2855905e+02   1.4606926e+01   2.5253323e+02  -3.3091097e+00   2.2277871e+02   1.2694477e+01   2.9060905e+02   4.1729260e+00   2.8310065e+02  -3.9583742e+00   1.9876323e+02   9.7057161e+00   2.6065905e+02   2.1389260e+00   1.5995065e+02   7.0808142e+01   2.6348613e+02  -1.9775342e+01   1.2517903e+02   1.2351568e+02   3.0877226e+02   5.1301548e+00   2.6242258e+02   5.7152258e+00   2.3054935e+02   6.5776645e+00   1.7250484e+02   1.2511542e+02   3.2165905e+02   2.8289260e+00   2.6594065e+02   1.7057346e+02   2.3172581e+02   2.0505806e+01   3.7724548e+02  -2.0285445e+01   2.0917905e+02   8.3073260e+00   1.9060905e+02  -7.8270740e+00   2.4083452e+02   1.1037034e+02   3.5151677e+02   1.9400916e+01   2.7122905e+02  -6.0366740e+00   4.5840000e+01   1.1976151e+02   4.0993905e+02   1.8386526e+01   3.8236129e+02   1.3543032e+01   2.5399839e+02  -4.6105161e+00   1.8843355e+02  -2.8566194e+00   2.3876452e+02   9.9840000e+00   1.6412905e+02   5.8113260e+00   2.6332516e+02   5.4026968e+00   8.5229055e+01   1.3674333e+02   2.9783677e+02  -3.6243613e+00   3.2941905e+02  -6.6918740e+00   2.3959839e+02   9.9372903e+00   2.1673935e+02   1.0197472e+02   3.3450905e+02   2.6420926e+01   3.5208905e+02   8.3945260e+00   1.6989905e+02  -3.0410274e+01   2.7750581e+02   2.2898581e+00   4.3318677e+02   9.9305419e+00   3.4375065e+02   2.5427045e+01   6.2900968e+02   1.7531484e+01   1.9406742e+02   4.1923484e+00   3.0508677e+02   7.1443484e+00   1.7834677e+02   2.4974516e+01   3.8417097e+02  -1.1414968e+01   3.1046905e+02   7.4964126e+01   2.3318935e+02  -7.2125677e+00   3.5098905e+02   2.7582526e+01   2.9909581e+02   2.1904916e+01   1.8537355e+02  -1.4814968e+00   2.3841905e+02  -4.9418740e+00   8.5743226e+01   8.4817961e+01   2.0508613e+02  -1.7009794e+01   2.1011000e+02  -2.1939613e+00
   2.0303839e+02  -7.1914581e+00   2.0670355e+02  -8.5614452e+00   2.1895677e+02  -4.8375097e+00   2.8323645e+02  -2.4774077e+01   2.3931905e+02  -1.9963874e+01   2.5634323e+02   3.8160903e+00   2.4077871e+02  -2.2255226e+00   2.9360905e+02   1.1022926e+01   2.8796065e+02   5.6028258e+00   2.2723323e+02   2.7581161e+00   2.8374905e+02   1.5911726e+01   1.4486065e+02   8.4345342e+01   2.3543613e+02  -9.7713419e+00   2.3069903e+02   1.1078408e+02   2.7225226e+02   1.4317548e+00   2.8489258e+02  -1.1082374e+01   2.7459935e+02  -9.8563355e+00   2.0555484e+02   1.3052142e+02   3.1698905e+02   1.0962526e+01   2.6485065e+02   1.6614066e+02   2.2258581e+02   1.9287006e+01   3.4839548e+02  -4.7547445e+01   2.0384905e+02   1.1973726e+01   1.8679905e+02  -1.8712274e+01   1.9845452e+02   1.1267074e+02   3.7647677e+02   1.2114116e+01   2.9527905e+02  -1.3530674e+01   3.5740000e+01   9.8859510e+01   4.4574905e+02  -1.4282740e+00   3.9784129e+02   6.4463226e-01   2.6194839e+02   1.1183484e+01   2.4758355e+02   1.2221381e+01   2.4533452e+02   6.9840000e-01   2.4793905e+02   1.1966526e+01   2.6004516e+02   1.2385097e+01   5.1369055e+01   1.3493213e+02   2.5121677e+02   1.2965239e+01   4.1360905e+02   5.9529260e+00   2.7702839e+02   2.5628903e+00   1.8454935e+02   1.2707992e+02   3.9355905e+02   9.6969260e+00   3.8627905e+02   2.3949326e+01   2.0646905e+02  -4.4905874e+01   2.2041581e+02   2.3897058e+01   3.5699677e+02   3.5957419e+00   3.9418065e+02  -3.6573548e+00   5.4414968e+02   2.9370284e+01   2.1535742e+02  -1.0750852e+01   2.8165677e+02   1.2588748e+01   1.6453677e+02   4.6931613e-01   3.6170097e+02   7.1526323e+00   2.9874905e+02   6.1141726e+01   2.1642935e+02  -1.1517677e+00   3.4712905e+02   1.4081326e+01   2.4509581e+02   3.4916129e-02   2.0646355e+02  -4.5869677e-01   2.6679905e+02  -5.2522740e+00   6.6843226e+01   1.0994996e+02   3.1013613e+02  -1.8513794e+01   1.9430000e+02   2.2108387e+00
   2.0575839e+02  -5.3590581e+00   2.0965355e+02   1.1342555e+01   2.2428677e+02  -3.7839097e+00   2.9356645e+02  -1.3510477e+01   2.2365905e+02  -5.7107397e-01   2.3086323e+02  -1.0195510e+01   2.2139871e+02   1.5648774e+00   2.6765905e+02   1.2008926e+01   2.7091065e+02  -1.7317419e-01   2.1743323e+02   3.2121161e+00   2.8212905e+02  -7.3386740e+00   1.4653065e+02   8.1311742e+01   2.0876613e+02  -1.1017742e+01   2.0812903e+02   6.6069677e+01   2.7106226e+02   2.5269548e+00   2.9304258e+02  -1.1164374e+01   2.0969935e+02   7.9056645e+00   2.0588484e+02   1.2263502e+02   3.2912905e+02   3.3132603e-01   2.7580065e+02   1.2421466e+02   2.6720581e+02   1.5187406e+01   3.2072548e+02  -2.4373845e+01   2.1003905e+02  -2.6811474e+01   1.4950905e+02  -1.5259074e+01   2.0021452e+02   6.3529935e+01   3.3713677e+02   1.0361316e+01   2.4146905e+02  -6.4658740e+00   4.0460000e+01   7.1291910e+01   3.6741905e+02  -1.0218740e+00   3.6731129e+02   4.9870323e+00   2.7061839e+02   3.5898839e+00   2.4891355e+02   4.8749806e+00   2.9276452e+02   5.6640000e+00   2.3508905e+02   1.3994526e+01   3.1794516e+02   1.1273097e+01   7.8089055e+01   1.3588453e+02   2.8978677e+02   2.2596387e+00   3.3469905e+02   1.8455726e+01   2.6935839e+02   1.0216490e+01   1.5659935e+02   6.3175923e+01   4.2555905e+02   6.2369260e+00   3.7055905e+02   2.3106926e+01   2.1493905e+02  -2.1063474e+01   2.0517581e+02   1.1356258e+01   3.4437677e+02   4.9353419e+00   2.0156065e+02  -1.4877548e+00   6.3238968e+02   9.8108387e-01   2.5954742e+02   2.2143948e+01   2.6622677e+02   9.9731484e+00   2.2725677e+02   1.2261716e+01   4.3093097e+02  -3.6257677e+00   3.0136905e+02   1.0821213e+02   2.5728935e+02  -2.0520568e+01   3.1155905e+02   1.3066926e+01   2.9090581e+02   1.4701161e+00   2.5570355e+02   4.7921032e+00   2.6584905e+02  -1.6516274e+01   5.5173226e+01   8.6693561e+01   3.1170613e+02   6.5060645e-01   2.5930000e+02   1.3908387e+00
   1.9984839e+02  -7.6258065e-02   2.3532355e+02   5.7689548e+00   2.4457677e+02  -7.7871097e+00   3.1232645e+02  -4.0512774e+00   2.4341905e+02  -1.3381874e+01   2.4219323e+02   2.7580903e+00   2.3653871e+02   1.1923677e+01   3.0684905e+02   2.3823726e+01   2.4020065e+02   1.7536258e+00   2.0885323e+02  -2.3914839e+00   2.8131905e+02  -5.6538740e+00   1.5415065e+02   8.7652142e+01   2.3614613e+02  -4.9814194e-01   1.5631903e+02   9.2254477e+01   2.9325226e+02  -9.9182452e+00   2.6880258e+02  -8.5551742e+00   2.7007935e+02   1.0505265e+01   2.0940484e+02   1.2364342e+02   2.9741905e+02   1.0298126e+01   2.1594065e+02   1.3162346e+02   2.8577581e+02  -1.0081935e+00   2.8210548e+02  -3.4342452e+00   2.1012905e+02  -9.1986740e+00   1.5522905e+02  -1.1946674e+01   1.8554452e+02   6.8463535e+01   3.2442677e+02   1.3138116e+01   2.2379905e+02   8.7977260e+00   3.3650000e+01   1.1135671e+02   3.5246905e+02   8.0841260e+00   3.6398129e+02  -1.0556568e+01   2.6175839e+02  -1.1081316e+01   2.4119355e+02   9.0625806e+00   2.7461452e+02   8.6460000e+00   2.4322905e+02   1.2343326e+01   2.7637516e+02  -2.4013032e+00   6.2369055e+01   1.2481213e+02   2.7983677e+02  -5.8943613e+00   3.4950905e+02   1.9360926e+01   2.5702839e+02  -3.7971097e+00   1.6297935e+02   8.1855523e+01   3.6779905e+02   2.4707726e+01   4.3936905e+02   2.2792126e+01   2.3436905e+02  -3.2137874e+01   2.4217581e+02   3.3062581e+00   4.4533677e+02  -6.9014581e+00   2.8618065e+02   1.4072645e+01   8.1209968e+02   1.9504284e+01   2.6525742e+02  -4.1228516e+00   2.9056677e+02   7.5459484e+00   2.2253677e+02  -2.3750684e+01   3.9260097e+02  -3.2293677e+00   3.2198905e+02   7.6662526e+01   2.5233935e+02   1.3585432e+01   2.7593905e+02  -1.1893474e+01   3.2047581e+02   5.4345161e+00   1.9299355e+02  -7.3810968e+00   2.0327905e+02  -4.3650674e+01   6.2123226e+01   4.3567561e+01   2.8465613e+02   1.8146065e+00   2.2954000e+02  -8.2283613e+00
   2.6513839e+02  -7.2994581e+00   1.9399355e+02  -1.2546452e+00   2.3404677e+02  -2.0847097e+00   2.5223645e+02  -1.3864077e+01   2.3284905e+02  -2.5396274e+01   2.3219323e+02  -2.4161910e+01   1.8515871e+02   9.1340774e+00   2.6541905e+02   1.2518126e+01   2.5286065e+02   4.6082581e-01   2.1852323e+02  -1.1405084e+01   2.8436905e+02   8.5321260e+00   1.6948065e+02   8.0755742e+01   2.4667613e+02  -6.7205419e+00   1.3407903e+02   9.9033677e+01   3.0939226e+02  -1.1589445e+01   2.2989258e+02  -3.1123742e+00   2.2035935e+02   1.4242865e+01   2.0131484e+02   1.0905062e+02   3.0331905e+02   2.3346126e+01   2.2232065e+02   8.6643058e+01   2.4934581e+02  -7.1437935e+00   2.9358548e+02  -1.9782645e+01   1.9831905e+02   9.1261260e+00   1.8255905e+02  -4.2423074e+01   1.7407452e+02   5.7471135e+01   3.1699677e+02   1.4872516e+01   2.5346905e+02   1.1094126e+01   3.4980000e+01   1.2806031e+02   3.4117905e+02   1.9747326e+01   3.1469129e+02  -5.3733677e+00   2.6318839e+02   2.8942839e+00   2.4791355e+02  -1.2135019e+01   3.0276452e+02  -4.6560000e+00   2.3236905e+02   6.5421260e+00   2.4990516e+02  -5.6137032e+00   6.1279055e+01   1.5437933e+02   2.6516677e+02  -3.8607613e+00   3.7108905e+02   4.4204526e+01   2.5359839e+02  -5.8027097e+00   1.1802935e+02   1.1254152e+02   3.7441905e+02   3.6418126e+01   4.1617905e+02   1.8937326e+01   2.4327905e+02  -3.4800674e+01   2.7627581e+02  -1.4281742e+01   4.5190677e+02   2.0929419e+00   3.6746065e+02   1.5670245e+01   7.8109968e+02   9.3428387e-01   1.9478742e+02  -1.1345252e+01   3.0375677e+02   9.0107484e+00   2.3582677e+02   1.3716116e+01   3.5803097e+02  -1.4703768e+01   2.8603905e+02   6.3398526e+01   1.9818935e+02   1.0777432e+01   3.1089905e+02   1.2599726e+01   3.5357581e+02   1.4026516e+01   2.0189355e+02   1.6906903e+01   2.0260905e+02  -2.3647074e+01   8.3793226e+01   9.0023961e+01   2.6813613e+02  -7.8637935e+00   2.1635000e+02  -1.4503161e+01
   1.7594839e+02  -6.8342581e+00   1.6818355e+02   9.5015484e-01   2.0619677e+02  -8.0067097e+00   2.5594645e+02  -1.7500877e+01   2.4546905e+02  -4.5458740e+00   2.2010323e+02  -4.6647097e+00   2.2339871e+02   1.0974877e+01   2.4398905e+02  -6.2374740e+00   2.3815065e+02   8.5376258e+00   1.8943323e+02  -3.1178839e+00   2.4250905e+02  -1.7649074e+01   1.7710065e+02   9.6816142e+01   2.3410613e+02  -1.0804942e+01   2.7398903e+02  -1.1091226e+00   2.9815226e+02  -6.3502452e+00   2.8489258e+02  -2.2237419e-01   2.0064935e+02  -1.7220335e+01   1.9040484e+02   1.1935342e+02   2.4984905e+02   2.5483726e+01   1.9328065e+02   8.7106258e+01   2.3129581e+02   2.5020645e-01   2.7396548e+02  -2.7023045e+01   1.8936905e+02   1.2032126e+01   1.3669905e+02  -2.6424274e+01   1.2926452e+02   7.8585935e+01   3.6294677e+02   1.4651613e-01   2.4327905e+02  -1.3306740e+00   2.9310000e+01   1.0789391e+02   4.0489905e+02   1.8029726e+01   4.1079129e+02   2.1286323e+00   2.8232839e+02  -1.1016916e+01   2.5615355e+02   4.2957806e+00   2.7409452e+02   1.9537600e+01   2.5379905e+02   1.4207726e+01   2.8032516e+02   8.1426968e+00   7.7039055e+01   1.4930853e+02   2.7278677e+02   8.5963871e-01   3.7908905e+02  -5.0454740e+00   2.7526839e+02   8.5536903e+00   2.0997935e+02   1.1190552e+02   3.0660905e+02   1.7462926e+01   3.9803905e+02   8.5785260e+00   2.3665905e+02  -2.8991074e+01   2.4336581e+02  -3.9789419e+00   3.9237677e+02  -6.5246581e+00   3.2637065e+02  -1.3472555e+01   6.0466968e+02   9.5868387e-01   2.2149742e+02   3.1879484e+00   2.5627677e+02  -2.2808516e+00   2.4229677e+02  -9.9148387e-01   3.1822097e+02   1.3911032e+01   3.9250905e+02   5.1490926e+01   2.0533935e+02  -1.4124568e+01   3.0774905e+02   2.3371726e+01   3.2938581e+02   7.2917161e+00   2.4332355e+02   6.9250323e-01   2.3622905e+02  -1.2576674e+01   5.3553226e+01   8.2723161e+01   2.6227613e+02  -1.3204994e+01   2.0297000e+02  -2.2927613e+00
   1.7808839e+02  -7.1954581e+00   1.9484355e+02  -9.4226452e+00   2.3514677e+02  -3.2727097e+00   3.0399645e+02  -1.4674877e+01   2.5798905e+02  -4.5974740e+00   2.1357323e+02   7.5176903e+00   2.1467871e+02   1.7532477e+01   2.6927905e+02   7.8793260e+00   2.4053065e+02  -5.6527742e+00   2.1938323e+02  -1.6133884e+01   2.8246905e+02  -1.2465874e+01   1.6615065e+02   1.0721214e+02   2.3724613e+02   4.6038581e+00   2.8255903e+02  -2.0074723e+01   3.0858226e+02   6.2535484e-01   2.0204258e+02  -2.5554374e+01   2.2464935e+02  -3.2903355e+00   1.8897484e+02   1.2674782e+02   2.5631905e+02   3.8661260e+00   1.5094065e+02   1.2973346e+02   2.2881581e+02  -2.4013935e+00   2.9929548e+02  -9.0494452e+00   2.2669905e+02  -1.1474274e+01   1.5322905e+02  -2.1026674e+01   2.0526452e+02   6.2455935e+01   3.2589677e+02   1.0300516e+01   2.5060905e+02  -6.5770740e+00   2.4070000e+01   8.1843110e+01   4.1612905e+02  -9.4886740e+00   2.9022129e+02  -3.4157677e+00   2.7347839e+02   5.3110839e+00   2.2119355e+02   1.4142581e+01   2.3357452e+02   2.5019200e+01   2.5731905e+02   2.6166126e+01   2.7894516e+02  -2.7469032e+00   6.1799055e+01   1.2790773e+02   2.9849677e+02  -3.3871613e+00   3.0636905e+02  -3.0878740e+00   2.5835839e+02   1.3364903e+00   2.3735935e+02   9.9325123e+01   2.9689905e+02   2.3189726e+01   3.1303905e+02   2.1518526e+01   1.8650905e+02  -4.3689074e+01   2.1246581e+02  -1.0316942e+01   4.0633677e+02  -9.5414581e+00   3.4713065e+02   1.3776645e+01   6.9200968e+02   4.6814839e+00   2.5859742e+02  -8.0200516e+00   2.6151677e+02  -1.0510052e+01   2.3125677e+02  -1.9108284e+01   3.2074097e+02   7.9994323e+00   3.3431905e+02   5.4676126e+01   2.7723935e+02  -4.8265677e+00   3.0789905e+02  -8.5002740e+00   2.6214581e+02   1.7209161e+00   1.8180355e+02   7.5141032e+00   2.1555905e+02  -1.8683074e+01   6.4653226e+01   7.8795161e+01   2.4594613e+02  -3.2088594e+01   1.9726000e+02  -8.2159613e+00
   2.4789839e+02  -8.7302581e+00   2.1327355e+02   4.6229548e+00   2.2043677e+02  -8.8559097e+00   3.0970645e+02  -8.0316774e+00   2.4441905e+02  -8.5618740e+00   2.2548323e+02   1.3374890e+01   2.3782871e+02   1.7920477e+01   3.1146905e+02  -6.0258740e+00   2.8529065e+02  -1.1523574e+01   2.3804323e+02  -1.4196684e+01   2.9674905e+02  -8.8827397e-01   1.6957065e+02   8.0368542e+01   2.3924613e+02  -1.1661419e+00   2.9369903e+02  -2.3115923e+01   2.7663226e+02  -3.8186452e+00   2.9499258e+02  -8.4603742e+00   2.1564935e+02  -9.8103355e+00   1.8997484e+02   1.3528782e+02   2.9155905e+02   8.7169260e+00   1.8108065e+02   1.2870226e+02   2.0886581e+02   8.1946065e+00   2.7815548e+02  -1.2778245e+01   1.9974905e+02   6.5817260e+00   1.6008905e+02  -2.8005474e+01   1.6712452e+02   9.6607135e+01   3.0342677e+02   1.4438116e+01   2.6355905e+02  -1.2830740e+00   2.5600000e+01   1.1029071e+02   3.8165905e+02  -5.6410740e+00   3.8865129e+02   2.2983226e-01   2.9656839e+02  -1.3461161e+00   2.5919355e+02  -1.2377419e+01   2.8961452e+02  -1.6794000e+01   2.2555905e+02   4.1369260e+00   2.3699516e+02   7.4909677e-01   6.1419055e+01   1.4069813e+02   2.6335677e+02   1.5994039e+01   3.6450905e+02   1.2780926e+01   3.1145839e+02   3.1884903e+00   2.0745935e+02   8.0867123e+01   3.7484905e+02   2.6953726e+01   3.4089905e+02   2.5099726e+01   2.2069905e+02  -2.8374274e+01   2.3274581e+02   6.7706581e+00   3.9975677e+02   3.8849419e+00   2.9227065e+02   5.7754452e+00   5.8190968e+02   1.4019484e+01   2.3183742e+02  -1.9692516e+00   2.6779677e+02  -5.9624516e+00   1.7025677e+02   1.1101716e+01   3.5374097e+02  -9.9305677e+00   2.9950905e+02   4.5890926e+01   2.2804935e+02   1.0863226e-01   3.6341905e+02   3.6781260e+00   2.1852581e+02   9.3970516e+01   1.5627355e+02  -2.2153497e+01   2.4741905e+02   1.1578126e+01   8.1273226e+01   1.0912556e+02   3.0356613e+02  -1.7608194e+01   2.0492000e+02   1.1712387e+00
   1.9808839e+02  -1.4154581e+00   2.1756355e+02  -9.3302452e+00   2.1490677e+02  -1.8743510e+01   2.5227645e+02   4.6272258e-01   2.4869905e+02  -1.3342740e+00   2.2377323e+02   4.0416903e+00   2.4572871e+02   1.5718477e+01   2.9869905e+02   5.9057260e+00   2.5377065e+02  -1.3851974e+01   2.4609323e+02   1.3679316e+01   3.0608905e+02   2.7945260e+00   1.5176065e+02   6.3273342e+01   2.4581613e+02   1.9682581e+00   2.6488903e+02  -7.6611226e+00   2.9525226e+02  -8.1182452e+00   2.7632258e+02  -6.9167742e+00   2.0278935e+02   2.7984645e+00   1.7650484e+02   1.5055542e+02   2.6008905e+02   2.5324526e+01   1.7751065e+02   1.1145786e+02   2.2200581e+02   5.7634065e+00   2.9324548e+02  -1.8655445e+01   2.0798905e+02  -1.1647474e+01   1.3179905e+02   1.9677260e+00   1.9083452e+02   6.9560335e+01   3.2070677e+02   2.1865716e+01   2.4117905e+02   3.3673260e+00   4.8790000e+01   9.7525510e+01   3.2727905e+02   1.0759326e+01   3.3517129e+02   1.2128232e+01   2.7937839e+02   1.0979084e+01   2.4277355e+02   1.9036181e+01   2.6514452e+02   1.8113600e+01   2.3255905e+02   5.2869260e+00   2.5832516e+02   1.0712697e+01   8.1509055e+01   1.2723093e+02   3.0797677e+02  -5.5755613e+00   3.6698905e+02   1.8202526e+01   2.9731839e+02  -2.4540310e+01   1.9550935e+02   5.7583123e+01   4.4350905e+02   1.4800926e+01   4.3593905e+02   3.5116526e+01   2.4665905e+02  -4.8171074e+01   2.3674581e+02   9.1706581e+00   4.6623677e+02  -7.5234581e+00   2.9018065e+02  -4.1973548e+00   6.8709968e+02   1.7442839e+00   2.0235742e+02   1.0239148e+01   2.7579677e+02  -1.1982452e+01   2.0253677e+02   1.2393161e+00   4.1308097e+02   6.7022323e+00   3.1379905e+02   4.3457726e+01   2.6404935e+02   9.3686323e+00   3.1474905e+02   1.1621726e+01   2.2547581e+02   9.6374516e+01   2.3665355e+02  -1.2938968e+00   2.5641905e+02  -5.3818740e+00   5.5463226e+01   1.0933036e+02   2.9060613e+02  -1.0901394e+01   2.0997000e+02   4.6772387e+00
   1.8108839e+02  -2.4854581e+00   1.9394355e+02  -1.6306452e+00   2.3800677e+02  -3.9715097e+00   2.6527645e+02   7.1827226e+00   2.1784905e+02  -8.1627397e-01   2.3310323e+02  -2.3044710e+01   2.3739871e+02   2.6664877e+01   2.6627905e+02  -2.0706740e+00   2.5420065e+02   4.8736258e+00   2.0362323e+02   4.9769161e+00   2.8127905e+02   8.1593260e+00   2.0015065e+02   6.0212142e+01   2.4381613e+02  -2.2201742e+01   2.4803903e+02  -9.3131226e+00   3.1439226e+02  -1.3179445e+01   2.6451258e+02  -2.0451974e+01   2.3207935e+02  -1.0934735e+01   1.7659484e+02   1.3321822e+02   2.6903905e+02   1.5948526e+01   2.5870065e+02   9.8962658e+01   2.2443581e+02   6.1390065e+00   2.8001548e+02  -2.4837045e+01   2.1655905e+02  -8.8530740e+00   1.5584905e+02  -5.5762740e+00   1.8426452e+02   7.1235935e+01   3.0856677e+02   8.6469161e+00   2.1546905e+02  -1.3005874e+01   2.3360000e+01   8.1179910e+01   3.9903905e+02  -2.6414740e+00   3.3231129e+02   2.6470323e+00   2.3394839e+02  -5.5765161e+00   2.4077355e+02  -1.6763819e+01   2.5561452e+02  -2.1074000e+01   2.4717905e+02   9.1173260e+00   2.7275516e+02   1.2218297e+01   6.2279055e+01   1.5005933e+02   2.4464677e+02   1.1820839e+01   3.0584905e+02   8.1437260e+00   2.6450839e+02   7.7544903e+00   1.7754935e+02   7.9449923e+01   3.9746905e+02   2.3194126e+01   4.3279905e+02   3.0317726e+01   2.4250905e+02  -4.4079074e+01   2.4503581e+02   1.5547458e+01   4.0399677e+02   3.4557419e+00   3.4732065e+02   1.0901445e+01   6.7461968e+02   9.0726839e+00   2.3202742e+02  -1.8274452e+01   2.7903677e+02  -1.5165161e-01   2.1882677e+02  -1.1833884e+01   3.6993097e+02   1.0534232e+01   3.3193905e+02   4.7106526e+01   2.5680935e+02   1.3427832e+01   2.5665905e+02   1.7558926e+01   2.4962581e+02   8.3012516e+01   2.0456355e+02   6.1733032e+00   3.0941905e+02  -2.5091874e+01   6.5223226e+01   6.7269561e+01   3.0637613e+02  -6.5929935e+00   2.4668000e+02  -5.9795613e+00
   2.0408839e+02  -5.5154581e+00   2.1189355e+02  -7.9266452e+00   2.0790677e+02   1.5264903e+00   2.9727645e+02  -8.3772774e+00   2.5503905e+02   2.0852603e-01   2.3377323e+02   1.8571690e+01   2.0648871e+02   8.8576774e+00   2.9003905e+02  -3.6414740e+00   2.4463065e+02  -1.5650774e+01   1.9281323e+02  -1.2488284e+01   2.5498905e+02   3.0225260e+00   2.2295065e+02   9.4008142e+01   2.8053613e+02  -1.9279342e+01   2.8579903e+02  -4.4339226e+00   2.9039226e+02  -1.1594452e+00   2.3494258e+02  -8.9463742e+00   2.1692935e+02  -2.8627355e+00   2.1340484e+02   1.0408342e+02   2.7112905e+02   3.5913260e+00   2.0923065e+02   9.9880258e+01   2.2239581e+02  -1.2417794e+01   2.9124548e+02  -2.0875445e+01   1.9322905e+02  -1.5366674e+01   1.5193905e+02  -2.7733474e+01   1.8459452e+02   8.8159535e+01   3.2051677e+02   3.5909161e+00   2.5389905e+02  -6.4202740e+00   3.2650000e+01   1.0262671e+02   3.3093905e+02   1.7706526e+01   4.0008129e+02  -1.3394568e+01   2.8751839e+02   1.7578839e+00   2.6610355e+02   6.5997806e+00   2.9633452e+02  -2.0916000e+00   2.2593905e+02   2.3965260e+00   2.3928516e+02   1.2945897e+01   8.2849055e+01   1.6346373e+02   2.9016677e+02   2.0949239e+01   3.1684905e+02   1.7437260e+00   2.9135839e+02   1.0696490e+01   1.5464935e+02   1.3709192e+02   3.4003905e+02   3.9408526e+01   4.0717905e+02  -8.1026740e+00   2.5489905e+02  -6.2160274e+01   2.1465581e+02   2.4267858e+01   3.9594677e+02   1.0289742e+01   3.2718065e+02   1.3226452e+00   6.8900968e+02   3.5914839e+00   2.5549742e+02  -2.9620516e+00   2.8032677e+02  -1.0014852e+01   2.1167677e+02  -1.2118839e+00   2.9274097e+02  -6.4805677e+00   3.1441905e+02   4.4788126e+01   2.2790935e+02   9.9298323e+00   2.8798905e+02   4.7125260e+00   2.2738581e+02   1.1702172e+02   1.9646355e+02   9.2130323e-01   2.1750905e+02   1.7309260e+00   7.5033226e+01   6.3674761e+01   2.6832613e+02  -1.8498994e+01   2.2406000e+02  -2.0069961e+01
   1.9784839e+02  -2.3726258e+01   1.8513355e+02  -1.2158452e+00   2.2985677e+02  -1.3469510e+01   2.5051645e+02  -2.2346477e+01   2.6617905e+02  -7.9226740e+00   2.3110323e+02   1.7115290e+01   2.4472871e+02   8.6084774e+00   2.8846905e+02   1.3964126e+01   2.2786065e+02  -6.9291742e+00   2.4038323e+02   8.5661161e+00   2.6960905e+02   1.3562926e+01   1.6715065e+02   1.0709214e+02   2.3076613e+02  -2.4877419e+00   2.8517903e+02  -5.2843226e+00   3.3834226e+02   1.8145548e+00   2.3708258e+02  -1.4497574e+01   2.0564935e+02   1.4799665e+01   1.9507484e+02   9.0169819e+01   2.5489905e+02   2.0797260e+00   2.3085065e+02   8.8580658e+01   2.6120581e+02  -2.8525935e+00   2.4362548e+02  -1.6595845e+01   1.9341905e+02  -1.1918740e+00   1.8450905e+02  -1.4629074e+01   1.8807452e+02   9.3121135e+01   3.1756677e+02  -2.5030839e+00   2.2141905e+02  -1.8218740e+00   2.8120000e+01   9.2089110e+01   3.9003905e+02   8.0285260e+00   3.6655129e+02  -3.1421677e+00   2.4956839e+02  -1.8106116e+01   2.4458355e+02  -9.1086194e+00   2.8847452e+02  -5.3228000e+00   2.6436905e+02   6.3221260e+00   2.4375516e+02   5.8829677e-01   7.2989055e+01   1.3182253e+02   2.5764677e+02   1.0350839e+01   3.3069905e+02   1.8915726e+01   2.6721839e+02   1.4957690e+01   2.2973935e+02   1.0036472e+02   2.9098905e+02   7.5725260e+00   3.4755905e+02   7.5692603e-01   1.8836905e+02  -5.4697874e+01   2.2693581e+02   2.1905458e+01   4.3785677e+02   1.2936942e+01   2.8665065e+02   1.2945045e+01   6.6747968e+02   1.1023884e+01   2.6283742e+02   5.0707484e+00   3.0137677e+02  -2.8851613e-02   2.2506677e+02   1.9236916e+01   2.2998097e+02  -8.8797677e+00   3.1479905e+02   5.3997726e+01   1.7452935e+02   3.0502323e+00   3.4698905e+02  -1.9437474e+01   2.1452581e+02   7.5250516e+01   1.9842355e+02   2.9945032e+00   2.4655905e+02  -1.8833074e+01   6.5503226e+01   7.9197161e+01   2.2113613e+02  -1.9633794e+01   1.9573000e+02  -2.5613561e+01
   2.1675839e+02  -1.1289058e+01   1.9437355e+02  -1.3350452e+00   2.3652677e+02  -3.3331097e+00   3.1537645e+02   7.6547226e+00   2.3917905e+02  -8.4326740e+00   2.4562323e+02  -2.0616310e+01   2.0734871e+02   8.3588774e+00   2.8508905e+02   1.0704526e+01   2.3843065e+02  -1.7484774e+01   2.0562323e+02   1.2536916e+01   2.9889905e+02   1.5839726e+01   1.6486065e+02   8.7605342e+01   1.9714613e+02  -1.5948142e+01   2.6941903e+02   1.4016477e+01   2.8763226e+02  -2.5128645e+01   2.8675258e+02   3.6288258e+00   2.0269935e+02  -4.9143355e+00   1.9597484e+02   8.8857819e+01   2.8041905e+02   1.5178126e+01   2.4380065e+02   9.4444658e+01   2.3710581e+02  -5.4459355e-01   2.8562548e+02  -1.1665845e+01   2.1055905e+02   8.0969260e+00   1.5608905e+02  -1.3825474e+01   1.5769452e+02   8.3741535e+01   2.9470677e+02   1.1035716e+01   2.0989905e+02   3.5297260e+00   4.1930000e+01   1.0041431e+02   3.5779905e+02   1.0227726e+01   3.6636129e+02  -5.6469677e+00   2.6966839e+02  -2.5624116e+01   2.5219355e+02   4.7258065e-01   2.7852452e+02   2.8613200e+01   2.2255905e+02   4.1369260e+00   2.4623516e+02  -8.1301032e+00   5.9229055e+01   1.2839333e+02   2.2987677e+02  -4.4675613e+00   3.5593905e+02   4.6652603e-01   2.4983839e+02  -2.2451910e+01   2.0145935e+02   8.0777123e+01   3.2331905e+02   2.9556126e+01   3.3746905e+02   5.3741260e+00   1.6893905e+02  -3.8093474e+01   2.3474581e+02   2.1180658e+01   4.4333677e+02   1.9308542e+01   3.0618065e+02   3.0712645e+01   5.9781968e+02  -8.6833161e+00   1.9097742e+02   3.0095484e+00   3.2199677e+02   1.1715484e+00   1.9072677e+02  -1.4865884e+01   2.4541097e+02  -2.7341677e+00   3.3155905e+02   4.8706926e+01   2.2080935e+02   5.9678323e+00   3.4346905e+02  -7.7758740e+00   2.1047581e+02   7.6374516e+01   1.6222355e+02   9.5105032e+00   2.2465905e+02  -2.7931074e+01   7.1653226e+01   9.6615161e+01   2.5603613e+02   4.3842065e+00   1.7440000e+02   2.1828387e+00
   2.2651839e+02  -1.0019858e+01   2.2118355e+02   1.7280155e+01   2.3147677e+02  -1.3259110e+01   2.9265645e+02   6.5623226e+00   2.6241905e+02   7.9481260e+00   2.2953323e+02   3.9608903e+00   2.3991871e+02   3.7273277e+01   2.5927905e+02   1.3729326e+01   2.3834065e+02  -3.7757419e-01   2.1414323e+02   9.5253161e+00   2.8308905e+02   3.9645260e+00   1.9300065e+02   1.1535414e+02   2.2457613e+02  -1.0332542e+01   2.6955903e+02  -4.1347226e+00   3.2672226e+02   1.8454155e+01   2.4618258e+02  -1.5225574e+01   1.8869935e+02  -4.5043355e+00   2.2407484e+02   1.0160982e+02   2.6160905e+02   2.9732926e+01   2.5332065e+02   1.1458306e+02   2.4462581e+02   2.0233806e+01   3.0196548e+02  -3.3213045e+01   1.9031905e+02   1.3716126e+01   1.6793905e+02  -2.0393474e+01   1.6188452e+02   5.9686335e+01   2.9889677e+02   1.1890516e+01   2.1408905e+02   9.1452603e-01   3.1410000e+01   1.0539591e+02   4.1184905e+02   1.0437260e+00   3.4341129e+02   1.3949032e+01   2.6575839e+02  -9.0213161e+00   2.7877355e+02   3.3196181e+01   2.5909452e+02  -7.0724000e+00   2.2641905e+02  -1.1218740e+00   2.4842516e+02   1.2146968e+00   6.4509055e+01   1.4740093e+02   2.6945677e+02   1.3406039e+01   3.7227905e+02   3.4932603e-01   2.6316839e+02  -8.0983097e+00   1.4388935e+02   6.9712723e+01   4.0741905e+02   1.8918126e+01   3.7065905e+02   2.0818926e+01   2.4493905e+02  -1.6503474e+01   2.1403581e+02   2.5574581e+00   3.7180677e+02   2.2609419e+00   3.3465065e+02   4.4850452e+00   4.7128968e+02  -8.3709161e+00   1.9073742e+02   1.2078748e+01   2.6065677e+02  -1.2541252e+01   1.9720677e+02   2.2665716e+01   3.2136097e+02   2.3999832e+01   3.0260905e+02   4.2072926e+01   2.6228935e+02  -5.2105677e+00   3.4346905e+02   7.8041260e+00   2.1262581e+02   9.2252516e+01   2.4318355e+02  -6.4362968e+00   2.6474905e+02  -6.9982740e+00   8.7693226e+01   8.6091961e+01   3.2484613e+02  -7.0705935e+00   2.5402000e+02  -1.7326761e+01
   1.7708839e+02  -6.3545806e-01   2.0356355e+02   9.0697548e+00   2.6019677e+02  -1.9867097e+00   2.7170645e+02   4.9083226e+00   2.2879905e+02  -2.1212274e+01   2.1881323e+02  -2.2815097e+00   1.8325871e+02   2.4336077e+01   2.6641905e+02   8.0581260e+00   2.7634065e+02  -1.5807574e+01   2.0252323e+02  -2.5050839e+00   2.9322905e+02   1.5053326e+01   1.8310065e+02   1.0262614e+02   2.6000613e+02  -1.7066942e+01   2.9022903e+02  -1.0358323e+01   3.1439226e+02  -9.7994452e+00   2.6508258e+02  -1.6547574e+01   1.9111935e+02   1.6320645e+00   2.0055484e+02   1.1068142e+02   2.5060905e+02   1.6129260e+00   2.2847065e+02   7.5621058e+01   2.5015581e+02  -1.3488594e+01   2.7853548e+02  -3.5286452e+00   1.9950905e+02  -8.9190740e+00   1.5436905e+02  -1.0737874e+01   1.9359452e+02   6.3249535e+01   3.0813677e+02  -4.2286839e+00   2.4055905e+02  -3.0630740e+00   4.3930000e+01   9.1014310e+01   4.0169905e+02   1.5905726e+01   3.4250129e+02  -5.6481677e+00   2.5232839e+02  -1.8691613e-01   2.4153355e+02  -2.6746194e+00   2.8642452e+02  -1.4258800e+01   2.1536905e+02   2.2332126e+01   2.5161516e+02   2.4249497e+01   6.2279055e+01   1.2871933e+02   2.4249677e+02   2.9332839e+01   3.2536905e+02  -7.8478740e+00   2.5188839e+02  -2.4259097e+00   1.4278935e+02   6.2660723e+01   3.5874905e+02   2.4671726e+01   4.3746905e+02   8.1341260e+00   2.4912905e+02  -3.0078674e+01   2.2031581e+02   2.1955058e+01   3.9066677e+02  -4.2478581e+00   3.2565065e+02  -1.1414955e+01   5.2133968e+02   2.0905084e+01   2.5764742e+02  -1.1840516e+00   2.7160677e+02   2.6827484e+00   2.2463677e+02   2.2371316e+01   3.7198097e+02   7.8502323e+00   3.1846905e+02   5.8464126e+01   2.7809935e+02   5.5246323e+00   2.9141905e+02   1.2968126e+01   2.4095581e+02   1.1584612e+02   2.8346355e+02  -2.3286968e+00   2.7265905e+02  -1.2871074e+01   7.1793226e+01   6.0173961e+01   3.2827613e+02  -8.3449935e+00   2.8035000e+02  -1.4433161e+01
   1.8384839e+02   3.5837419e+00   2.2351355e+02  -1.1286245e+01   2.3990677e+02   8.3464903e+00   2.6480645e+02  -7.5896774e+00   2.4008905e+02  -6.9547397e-01   2.4229323e+02  -6.0199097e+00   2.2158871e+02   8.4096774e+00   2.3903905e+02   1.0348526e+01   2.4401065e+02   2.3088258e+00   2.1000323e+02   4.3265161e+00   2.9750905e+02   1.7480926e+01   1.6805065e+02   8.3250142e+01   2.3153613e+02  -2.6509342e+01   2.9355903e+02  -6.3447226e+00   2.9944226e+02  -9.7434452e+00   2.2042258e+02   1.9835226e+01   2.1326935e+02   2.9006452e-01   1.6450484e+02   1.2642542e+02   2.5036905e+02   1.8822126e+01   2.8256065e+02   6.4438581e+00   2.0400581e+02  -9.1365935e+00   3.1134548e+02  -1.8103445e+01   2.6289905e+02   1.0629726e+01   1.5203905e+02  -3.6914740e+00   1.7140452e+02   7.0024735e+01   3.2537677e+02   1.4202116e+01   2.4846905e+02   5.6341260e+00   2.9840000e+01   9.0711510e+01   4.0884905e+02   2.1423726e+01   3.2274129e+02  -8.5873677e+00   2.7937839e+02  -4.6809161e+00   2.3972355e+02   2.0900181e+01   2.6466452e+02   2.4820000e+00   2.3284905e+02   1.2983726e+01   2.3199516e+02  -8.4709032e+00   7.6279055e+01   1.3136933e+02   2.3007677e+02  -5.0535613e+00   3.4284905e+02  -1.1486274e+01   2.4407839e+02  -6.9011097e+00   1.7950935e+02   1.0314312e+02   3.2855905e+02   1.3692603e-01   3.8569905e+02  -4.4842740e+00   2.4984905e+02  -5.1326274e+01   2.7584581e+02   2.9702658e+01   4.8728677e+02   5.7925419e+00   3.2527065e+02   4.8554452e+00   5.4314968e+02   9.4002839e+00   2.0802742e+02   6.9355484e+00   2.9508677e+02   4.4348387e-02   2.3463677e+02   7.2413161e+00   3.1555097e+02   5.7446323e+00   3.0003905e+02   5.9658526e+01   2.2923935e+02  -3.2656774e-01   2.8527905e+02   1.6493260e+00   2.3690581e+02   1.3403012e+02   2.0208355e+02  -3.3829677e-01   2.1484905e+02  -2.9816274e+01   8.1693226e+01   8.3851961e+01   3.0646613e+02   8.2598065e+00   1.9326000e+02   3.2940387e+00
   2.1817839e+02  -9.3526581e+00   2.0103355e+02   6.1821548e+00   2.0776677e+02   2.0297690e+01   2.6227645e+02   8.7627226e+00   2.6117905e+02  -1.7572674e+01   2.3167323e+02  -1.5500310e+01   2.0920871e+02   5.4900774e+00   2.7617905e+02   1.6797326e+01   2.9010065e+02   3.2916258e+00   2.7723323e+02  -8.0518839e+00   2.0660905e+02   7.4512926e+01   1.2829065e+02   7.7240942e+01   2.3638613e+02  -1.7127342e+01   2.8269903e+02  -1.4759226e+00   3.0115226e+02  -2.0400245e+01   2.5251258e+02  -5.8719742e+00   2.2278935e+02  -1.1571535e+01   1.8564484e+02   1.3016422e+02   2.4517905e+02   9.9973260e+00   3.2289065e+02   1.0017458e+01   2.3372581e+02  -4.1341935e+00   2.8172548e+02   4.9761548e+00   1.8650905e+02   1.2780926e+01   1.8146905e+02  -1.1045874e+01   1.7150452e+02   7.3676735e+01   2.7580677e+02  -9.1622839e+00   2.7755905e+02  -2.0733074e+01   2.3790000e+01   8.7955510e+01   4.0041905e+02   2.0058126e+01   3.1860129e+02  -1.3736168e+01   2.4527839e+02   1.1047084e+01   2.6134355e+02  -5.0194194e+00   2.6185452e+02  -1.0032000e+00   2.5679905e+02  -3.3122740e+00   2.5032516e+02  -2.7797303e+01   7.7849055e+01   1.1700373e+02   2.6149677e+02  -5.9971613e+00   3.6260905e+02   2.6529260e+00   2.6440839e+02  -7.5275097e+00   2.2221935e+02   1.3211632e+02   2.9593905e+02   1.1796526e+01   3.4636905e+02  -3.2378740e+00   1.8860905e+02  -5.1097074e+01   2.4827581e+02  -9.1741935e-02   4.2404677e+02  -1.1868258e+01   3.3527065e+02   3.5754452e+00   5.9257968e+02   1.0685884e+01   2.0749742e+02  -1.0932052e+01   2.9894677e+02   2.6355484e+00   1.9777677e+02   4.6601161e+00   2.2655097e+02   4.7246323e+00   3.2560905e+02   4.9752926e+01   1.9023935e+02  -1.2465677e+00   2.9427905e+02   7.0193260e+00   2.1943581e+02   1.0194772e+02   2.3308355e+02  -4.3982968e+00   2.1889905e+02  -1.8710274e+01   5.9693226e+01   7.9421961e+01   2.4737613e+02   3.2170065e+00   2.1173000e+02   1.0056439e+01
   1.9565839e+02  -2.6791058e+01   2.3660355e+02  -4.6634452e+00   2.3047677e+02  -2.2759110e+01   3.0756645e+02  -2.3580477e+01   2.6755905e+02  -2.3123074e+01   2.2577323e+02  -1.3738310e+01   2.4591871e+02   7.4632774e+00   3.0108905e+02   1.1334526e+01   2.6410065e+02   1.0601626e+01   1.9757323e+02  -2.2490839e+00   1.7836905e+02   1.3305213e+02   1.6019065e+02   8.7118942e+01   1.9134613e+02   1.8585806e-01   3.0741903e+02   1.0026477e+01   2.7411226e+02  -2.0617045e+01   2.7461258e+02   3.8400258e+00   2.3745935e+02  -6.2651355e+00   1.7126484e+02   1.1345462e+02   2.4231905e+02   6.7961260e+00   3.3366065e+02   3.5458581e+00   2.5553581e+02  -1.3828994e+01   2.7829548e+02  -3.3194452e+00   2.0155905e+02  -1.3843074e+01   1.2584905e+02  -7.0762740e+00   2.0873452e+02   7.8508335e+01   3.0751677e+02  -6.5590839e+00   2.5241905e+02  -1.3201874e+01   3.6220000e+01   9.7631110e+01   3.6822905e+02   2.0332603e-01   2.6998129e+02   1.3203432e+01   2.4032839e+02   4.4308387e-01   2.0948355e+02   6.0793806e+00   2.9614452e+02  -1.5564000e+00   2.4865905e+02   1.2718926e+01   2.5980516e+02  -1.2785703e+01   6.4369055e+01   1.4594213e+02   2.9811677e+02  -2.7367613e+00   3.7498905e+02  -1.0747397e-01   2.7831839e+02   7.3969032e-01   2.2531935e+02   9.3058323e+01   3.5998905e+02   1.3572526e+01   3.2250905e+02   8.6709260e+00   1.9879905e+02  -4.7772274e+01   2.4131581e+02   1.8375058e+01   3.9437677e+02   5.8853419e+00   3.2151065e+02  -8.5137548e+00   5.0014968e+02   6.9402839e+00   2.2754742e+02   6.5394839e-01   2.5070677e+02  -2.0165252e+01   1.9739677e+02   5.7405161e+00   2.4270097e+02   8.2426323e+00   3.4950905e+02   6.6740926e+01   2.0823935e+02   8.3343226e-01   3.4803905e+02   2.3198526e+01   1.8633581e+02   9.2265716e+01   1.7446355e+02   8.4913032e+00   2.3103905e+02  -2.8214740e+00   5.9883226e+01   1.2650676e+02   2.5132613e+02  -1.9989935e+00   1.6716000e+02  -1.6137961e+01
   1.8417839e+02  -1.7872658e+01   2.0999355e+02  -6.0646452e+00   2.2452677e+02  -1.8663110e+01   2.4013645e+02  -1.3760774e+00   2.5212905e+02  -6.8886740e+00   2.3343323e+02  -6.5911097e+00   2.0977871e+02   1.8544477e+01   2.6531905e+02   1.2526126e+01   2.4767065e+02   7.2060258e+00   2.0181323e+02  -1.4108284e+01   1.9489905e+02   1.1572973e+02   1.6586065e+02   1.0161534e+02   2.5348613e+02   5.0746581e+00   2.7050903e+02  -1.2400723e+01   3.2044226e+02  -3.7134452e+00   2.4594258e+02  -2.1636374e+01   2.0264935e+02   1.8966452e-01   1.9193484e+02   1.3661102e+02   2.5598905e+02   9.5625260e+00   3.3475065e+02   6.1686581e+00   2.3224581e+02  -3.9579355e-01   2.8272548e+02   3.4761548e+00   1.9303905e+02   9.6485260e+00   1.5869905e+02  -5.2742740e+00   1.8197452e+02   6.0029135e+01   3.0099677e+02   1.6102516e+01   2.2717905e+02  -2.6942674e+01   1.7500000e+01   1.0688871e+02   4.1412905e+02   7.7613260e+00   3.4779129e+02  -1.2831368e+01   2.8156839e+02  -4.8161161e+00   1.9662355e+02  -7.8018194e+00   2.8366452e+02   1.5820000e+00   2.4050905e+02   3.8509260e+00   2.3428516e+02   3.4858968e+00   6.2129055e+01   1.3040133e+02   3.2426677e+02  -2.0876129e-01   3.3241905e+02   7.3981260e+00   2.6497839e+02  -7.3331097e+00   1.6507935e+02   8.7497523e+01   4.2655905e+02   2.1156926e+01   4.2936905e+02   1.8212126e+01   2.0808905e+02  -4.7705474e+01   2.5798581e+02  -8.1485419e+00   3.6852677e+02   7.2433419e+00   2.5127065e+02   4.7295445e+01   6.0742968e+02  -7.9211613e-01   2.6268742e+02   2.5272748e+01   2.9475677e+02   1.0400748e+01   1.7525677e+02  -4.6282839e+00   2.9055097e+02   1.7034632e+01   2.9365905e+02   5.7448926e+01   2.2799935e+02   5.5826323e+00   3.3946905e+02   5.2141260e+00   2.2152581e+02   7.8110516e+01   1.8961355e+02   3.0793032e+00   2.2922905e+02   6.1733260e+00   5.8173226e+01   1.2092356e+02   2.7641613e+02  -6.0561935e+00   2.1616000e+02  -2.9796129e-01
   2.1032839e+02  -4.5846581e+00   1.8065355e+02   1.2325548e+00   2.3719677e+02  -5.3367097e+00   2.5846645e+02  -2.7602477e+01   2.2546905e+02  -8.2358740e+00   2.2338323e+02  -1.9167110e+01   2.2606871e+02   7.3312774e+00   2.8489905e+02   4.0097260e+00   2.7182065e+02  -2.1915974e+01   1.8847323e+02   5.3389161e+00   1.8689905e+02   6.9279726e+01   1.8495065e+02   8.2568142e+01   2.1695613e+02   1.0657058e+01   3.0188903e+02  -6.7711226e+00   2.9063226e+02  -7.2786452e+00   2.5866258e+02   4.1560258e+00   2.0354935e+02  -1.1842335e+01   2.8240484e+02  -1.8246581e+01   3.0055905e+02   4.3769260e+00   2.9318065e+02  -8.9357419e+00   2.1848581e+02  -9.0549935e+00   2.9362548e+02  -2.6305845e+01   1.7579905e+02   4.8777260e+00   1.5565905e+02  -1.5841074e+01   1.5307452e+02   4.6301135e+01   3.2142677e+02   1.2228116e+01   2.5131905e+02  -1.5633874e+01   4.0840000e+01   9.5831510e+01   4.1098905e+02  -7.0774740e+00   3.1703129e+02  -8.6605677e+00   2.6427839e+02  -3.0029161e+00   1.8543355e+02  -1.5336619e+01   2.7190452e+02  -8.0720000e-01   2.7403905e+02   9.6885260e+00   2.6813516e+02   2.3827897e+01   5.8659055e+01   1.5843893e+02   3.1345677e+02  -2.1139613e+00   3.1131905e+02   1.5086126e+01   2.5673839e+02  -2.6239097e+00   1.4521935e+02   7.2936323e+01   3.3350905e+02   1.9310926e+01   4.2479905e+02   2.3057726e+01   2.4417905e+02  -1.4972674e+01   2.4879581e+02   2.9166581e+00   4.0914677e+02  -1.2626258e+01   2.1256065e+02   8.6302245e+01   5.4985968e+02  -8.4665161e+00   2.3244742e+02  -1.0788052e+01   2.5156677e+02   3.0459484e+00   2.0253677e+02  -2.0340684e+01   3.5812097e+02  -3.7096774e-01   3.4360905e+02   5.2642926e+01   2.5252935e+02  -1.5329768e+01   2.7693905e+02   2.3836526e+01   2.0109581e+02   9.3604916e+01   2.7184355e+02   5.5509032e+00   2.8431905e+02  -2.0513874e+01   7.1363226e+01   4.3918361e+01   3.1441613e+02  -5.9961935e+00   2.5045000e+02  -2.4711161e+01
   2.2394839e+02  -1.9964258e+01   1.8532355e+02  -4.2810452e+00   2.0828677e+02  -7.8339097e+00   3.2503645e+02  -9.0280774e+00   2.6703905e+02   1.1298526e+01   2.2353323e+02  -1.5709110e+01   2.1382871e+02   1.1030477e+01   2.8112905e+02  -9.2586740e+00   2.4943065e+02  -1.8604774e+01   2.3014323e+02   1.2905316e+01   2.0479905e+02   1.0789773e+02   1.1691065e+02   7.7111342e+01   2.3038613e+02   1.3352658e+01   3.0364903e+02  -1.4051923e+01   2.9972226e+02   1.9941548e+00   2.7937258e+02  -1.0540774e+01   2.0235935e+02   3.2128645e+00   3.0021484e+02   1.2608619e+01   2.6550905e+02   3.2850926e+01   3.1385065e+02   1.8360658e+01   2.4534581e+02  -4.0637935e+00   2.7677548e+02  -6.5278452e+00   1.9631905e+02  -5.6138740e+00   1.5260905e+02  -1.6737074e+01   1.6964452e+02   1.0521554e+02   3.3766677e+02   1.0548916e+01   2.7569905e+02  -1.7742740e+00   2.6220000e+01   8.6951110e+01   3.9122905e+02   9.0233260e+00   3.5650129e+02   3.0471832e+01   2.5470839e+02   3.6726839e+00   2.4181355e+02  -7.9370194e+00   2.5861452e+02   7.7600000e-01   2.3889905e+02   3.0972603e-01   2.4399516e+02   1.6809097e+01   5.9129055e+01   1.3126133e+02   3.1102677e+02  -1.5719561e+01   3.4484905e+02  -7.9762740e+00   2.6535839e+02   1.6396490e+01   2.2440935e+02   7.3751123e+01   3.1874905e+02   3.4161726e+01   3.8789905e+02   2.1009726e+01   2.4741905e+02  -2.2991874e+01   2.4508581e+02   2.0973458e+01   3.9266677e+02   1.7782142e+01   1.1522065e+02   1.5222945e+02   5.9695968e+02   1.0665484e+01   2.3144742e+02  -5.5580516e+00   2.8408677e+02   2.4684348e+01   2.6891677e+02  -1.2651084e+01   3.3432097e+02  -3.6169677e+00   3.1608905e+02   5.5034526e+01   2.3771935e+02   1.7805032e+01   2.5031905e+02   1.8866126e+01   3.0067581e+02   1.3515852e+02   2.0894355e+02   5.8290323e-01   2.5360905e+02   7.4129260e+00   7.2123226e+01   7.8237561e+01   3.3822613e+02   4.9990065e+00   2.6768000e+02  -8.8495613e+00
   2.3132839e+02  -1.8214658e+01   2.3589355e+02  -3.6645161e-02   2.2633677e+02  -8.2779097e+00   3.1008645e+02  -9.7207742e-01   2.6689905e+02  -1.5840274e+01   2.5548323e+02   3.5489032e-01   2.2744871e+02  -1.9691226e+00   3.1741905e+02  -4.8318740e+00   2.3672065e+02  -6.0179742e+00   1.9176323e+02  -5.6442839e+00   1.8460905e+02   1.0341293e+02   1.5905065e+02   7.4260142e+01   1.8743613e+02  -1.0981342e+01   2.8383903e+02   5.6328774e+00   2.6658226e+02   1.7935355e+01   2.7461258e+02  -6.6899742e+00   1.8988935e+02   2.4680465e+01   2.7050484e+02   3.5654194e+00   2.6641905e+02   2.4438126e+01   3.2023065e+02  -2.4297419e+00   2.4553581e+02   3.5410065e+00   2.2229548e+02  -2.0309445e+01   2.2055905e+02   1.3156926e+01   1.3379905e+02   1.1877260e+00   1.8788452e+02   7.8796335e+01   2.8642677e+02  -1.2018839e+00   2.4236905e+02  -8.2787397e-01   2.7360000e+01   8.4769910e+01   4.0912905e+02   1.9071326e+01   3.8093129e+02   1.1847432e+01   2.7556839e+02   1.9388387e-01   2.6181355e+02  -1.6827019e+01   2.8038452e+02  -4.1956000e+00   2.1469905e+02   7.8657260e+00   2.8070516e+02   6.3229677e-01   8.0659055e+01   1.4429893e+02   3.2878677e+02  -9.4803613e+00   3.3693905e+02  -9.7234740e+00   2.6316839e+02  -1.1718310e+01   2.1402935e+02   1.4658152e+02   2.9569905e+02  -1.8542740e+00   3.6093905e+02  -5.6434740e+00   1.6917905e+02  -3.6972674e+01   2.2688581e+02   3.0994581e+00   4.1199677e+02   1.8005742e+01   1.4222065e+02   1.8668945e+02   5.3247968e+02  -4.6961161e+00   2.5525742e+02  -3.2728516e+00   2.5875677e+02   1.9230748e+01   2.1377677e+02   1.1430116e+01   3.1146097e+02   1.5071832e+01   2.8189905e+02   2.7629726e+01   2.3809935e+02   3.3446323e+00   2.6803905e+02   2.0648526e+01   2.2890581e+02   9.3900116e+01   2.4622355e+02   1.6270503e+01   2.3436905e+02  -1.7187874e+01   7.4843226e+01   6.1309961e+01   2.8099613e+02   5.2474065e+00   1.9311000e+02  -9.4539613e+00
   2.1117839e+02  -1.5322658e+01   2.5218355e+02  -8.6298452e+00   2.2143677e+02   1.5964090e+01   2.8746645e+02  -3.1022477e+01   2.1931905e+02   4.4961260e+00   2.4096323e+02   1.2864903e+00   2.3386871e+02   2.1997277e+01   2.9541905e+02   1.2978126e+01   2.7091065e+02  -2.7931742e+00   2.3481323e+02  -6.0828387e-01   1.7912905e+02   1.2176133e+02   1.8953065e+02   8.1581742e+01   2.5043613e+02   6.4865806e-01   2.8703903e+02  -2.1433123e+01   3.0025226e+02  -6.8982452e+00   2.5747258e+02  -5.4087742e+00   2.0173935e+02   1.7922465e+01   2.7755484e+02   1.0914194e+00   2.5665905e+02   1.0168926e+01   3.1056065e+02   1.0538581e+00   2.5953581e+02  -1.7198994e+01   2.3834548e+02  -7.9734452e+00   1.9569905e+02  -2.7642740e+00   1.4965905e+02  -2.0221074e+01   1.9378452e+02   4.2754335e+01   3.3280677e+02   2.4797716e+01   2.3246905e+02  -2.1935874e+01   2.8070000e+01   7.2143110e+01   3.9227905e+02  -1.0067397e-01   3.3955129e+02   1.6827832e+01   2.6470839e+02  -1.9937316e+01   2.1024355e+02  -5.8914194e+00   2.4819452e+02  -5.0004000e+00   2.3598905e+02   9.0625260e+00   2.3480516e+02   7.6342968e+00   7.3749055e+01   1.2938173e+02   2.8707677e+02  -1.7903561e+01   3.9555905e+02  -1.1330740e+00   3.0235839e+02  -1.5513510e+01   2.1954935e+02   1.0746992e+02   4.1236905e+02  -2.5678740e+00   3.2846905e+02   1.5524126e+01   1.7255905e+02  -4.5003074e+01   2.4893581e+02   2.5754581e+00   4.3523677e+02   1.1376542e+01   2.1246065e+02   1.1726025e+02   6.0281968e+02   1.0146684e+01   2.7092742e+02  -9.7164516e+00   2.7099677e+02   2.7315484e+00   1.7025677e+02  -7.1782839e+00   2.3365097e+02   9.9166323e+00   3.3017905e+02   4.6717326e+01   2.2399935e+02   7.6263226e-01   3.3512905e+02   1.4941326e+01   1.6886581e+02   7.4133316e+01   1.8346355e+02   1.0001303e+01   2.5441905e+02   8.3981260e+00   7.7313226e+01   1.1016236e+02   2.6794613e+02   1.0191406e+01   1.6721000e+02   7.0980387e+00
   2.0260839e+02  -9.7270581e+00   2.2851355e+02  -2.2926245e+01   2.1304677e+02   1.6685290e+01   2.9446645e+02  -8.3424774e+00   2.4727905e+02  -1.9030674e+01   2.1977323e+02  -6.5983097e+00   2.3001871e+02   1.3405277e+01   2.2884905e+02   2.3443726e+01   2.5763065e+02   3.2692258e+00   2.1009323e+02  -9.1506839e+00   1.6084905e+02   9.9793726e+01   1.4176065e+02   8.4073342e+01   2.2543613e+02   1.9786581e+00   3.2303903e+02  -1.8503123e+01   3.1553226e+02  -1.5460645e+01   2.3313258e+02  -1.6321574e+01   1.8245935e+02  -5.7651355e+00   3.0317484e+02   9.5181935e-01   2.5522905e+02   6.1933260e+00   3.1508065e+02  -2.2067742e+01   2.1396581e+02   4.9766065e+00   2.1096548e+02  -2.2453045e+01   1.8989905e+02  -2.8702740e+00   1.4279905e+02  -1.2482274e+01   1.6859452e+02   7.8579535e+01   3.3294677e+02  -7.2134839e+00   2.4179905e+02  -2.5922274e+01   3.0980000e+01   9.3810310e+01   3.7946905e+02   3.7741260e+00   3.3698129e+02   5.1343226e-01   2.6227839e+02  -1.6842916e+01   2.4848355e+02   6.0493806e+00   2.7495452e+02   7.1388000e+00   2.5860905e+02   8.9729260e+00   2.4813516e+02  -9.2103226e-02   6.7509055e+01   1.4735093e+02   3.5816677e+02  -4.4507613e+00   3.4293905e+02   1.7936526e+01   2.9383839e+02   1.2028090e+01   1.5654935e+02   7.2369923e+01   4.1350905e+02   2.6860926e+01   4.2074905e+02   1.1471726e+01   2.2384905e+02  -5.9916274e+01   2.6403581e+02  -1.1922542e+01   4.7685677e+02   6.7169419e+00   1.7427065e+02   1.0260545e+02   5.0042968e+02   8.6778839e+00   1.9478742e+02  -1.8152516e+00   2.5251677e+02   7.5399484e+00   1.8858677e+02  -8.6946839e+00   2.7536097e+02   1.8339832e+01   2.4427905e+02   4.4069326e+01   1.7837935e+02  -5.1577677e+00   3.3893905e+02   2.0165260e+00   1.7481581e+02   8.8227316e+01   1.5470355e+02   1.0072103e+01   2.3050905e+02  -1.2090740e+00   9.0463226e+01   9.6870361e+01   2.9175613e+02  -2.3753394e+01   2.1083000e+02   1.1798439e+01
   1.8598839e+02  -1.7967458e+01   2.2899355e+02  -2.9864645e+01   2.4038677e+02  -3.7591910e+01   3.3651645e+02  -1.7846477e+01   2.4908905e+02  -1.0885474e+01   2.5462323e+02  -2.6716310e+01   2.0553871e+02   9.2136774e+00   2.5955905e+02  -4.2030740e+00   2.5677065e+02  -2.4719742e+00   2.2004323e+02   1.2523316e+01   2.0298905e+02   7.7752526e+01   1.9653065e+02   9.3021742e+01   2.3429613e+02  -1.9201419e+00   3.2369903e+02  -5.4659226e+00   2.5601226e+02   3.2509548e+00   2.3756258e+02  -3.4725974e+01   1.8716935e+02  -7.6719355e+00   2.8621484e+02  -2.8413806e+00   2.6312905e+02   3.9081326e+01   2.6166065e+02  -2.8841419e+00   2.5039581e+02  -3.7793548e-02   2.5096548e+02  -3.5983045e+01   1.7250905e+02  -1.8049074e+01   1.7531905e+02  -1.6273874e+01   1.8769452e+02   9.9101535e+01   3.2566677e+02  -1.4911084e+01   2.3531905e+02   1.3561260e+00   2.9790000e+01   6.9625510e+01   3.5274905e+02   2.4251726e+01   3.1588129e+02   6.4314323e+00   2.3947839e+02   1.7511084e+01   2.1815355e+02  -1.2424219e+01   2.3414452e+02   1.0023600e+01   2.3084905e+02  -1.0956274e+01   2.7451516e+02  -2.1202503e+01   5.3939055e+01   1.4824653e+02   2.9564677e+02   2.1360839e+01   3.3308905e+02   2.0054526e+01   2.7416839e+02  -9.8783097e+00   1.5783935e+02   8.2456723e+01   3.5098905e+02  -6.4174740e+00   4.7646905e+02   1.6774126e+01   2.6193905e+02  -4.7483474e+01   2.3841581e+02   1.1367058e+01   4.0542677e+02   2.1151342e+01   1.9551065e+02   1.0099625e+02   5.3909968e+02  -2.0357161e+00   1.6806742e+02  -4.0176516e+00   2.8999677e+02   1.6071548e+01   2.0053677e+02  -2.1806839e+00   3.2336097e+02   1.4839832e+01   2.8741905e+02   4.3708126e+01   2.4923935e+02  -1.2546568e+01   3.2403905e+02   1.2638526e+01   2.2090581e+02   1.0564012e+02   2.2156355e+02  -8.9466968e+00   2.5589905e+02   9.2297260e+00   7.5603226e+01   9.3149161e+01   2.8975613e+02  -5.6933935e+00   2.2749000e+02   8.4563871e-01
   1.8408839e+02  -7.1554581e+00   2.1518355e+02   1.0280155e+01   2.2176677e+02   4.5576903e+00   2.9946645e+02  -9.4024774e+00   2.6303905e+02  -1.2051474e+01   2.1929323e+02   3.8200903e+00   2.2258871e+02   8.4967742e-01   2.6460905e+02   4.3029260e+00   2.4434065e+02   1.4902426e+01   2.1557323e+02   6.1209161e+00   1.7784905e+02   1.2886373e+02   1.2862065e+02   5.9594542e+01   2.2876613e+02   2.6722581e+00   2.3969903e+02  -7.4159226e+00   3.1272226e+02   2.2941548e+00   2.5432258e+02  -6.7367742e+00   2.1226935e+02   2.0400645e+00   2.7340484e+02  -1.6286581e+01   2.4722905e+02  -3.6866740e+00   2.8575065e+02  -3.2413419e+00   2.3962581e+02   1.2538065e+00   2.8601548e+02  -7.4570452e+00   2.0927905e+02  -1.2306740e+00   1.6217905e+02  -1.7652674e+01   1.6097452e+02   8.8759135e+01   3.0942677e+02   4.4781161e+00   2.7755905e+02  -4.7830740e+00   3.8030000e+01   9.0386310e+01   4.0565905e+02  -5.7010740e+00   3.2822129e+02   8.5942323e+00   2.7366839e+02  -8.4411613e-01   2.1334355e+02  -8.1394194e+00   2.8690452e+02   1.7232800e+01   2.1974905e+02  -2.0158274e+01   2.5680516e+02   1.6974297e+01   6.2989055e+01   1.5162253e+02   3.0840677e+02  -5.9399613e+00   3.4489905e+02   1.4969726e+01   2.7573839e+02  -5.8639097e+00   2.1240935e+02   1.1071112e+02   3.4555905e+02   3.0056926e+01   3.8565905e+02  -3.3810740e+00   2.3669905e+02  -4.5564274e+01   2.4127581e+02  -4.0017419e+00   3.8637677e+02   1.0005342e+01   2.0327065e+02   1.0175545e+02   5.6300968e+02   2.0241484e+01   2.0711742e+02   2.0808348e+01   2.5475677e+02  -2.4492516e+00   2.0244677e+02   4.6516129e-02   3.5508097e+02   3.0122323e+00   3.1065905e+02   5.1378926e+01   2.6847935e+02  -9.0857677e+00   2.5412905e+02  -1.5286740e+00   2.4428581e+02   1.3795972e+02   1.8289355e+02  -2.9030968e+00   2.1174905e+02  -2.3238274e+01   5.6653226e+01   6.9095161e+01   2.7884613e+02  -8.9105935e+00   2.4330000e+02  -2.5229161e+01
   2.0475839e+02  -8.5690581e+00   2.6160355e+02  -1.1813445e+01   2.3423677e+02   1.1470090e+01   2.9423645e+02  -2.3464077e+01   2.1393905e+02   4.2565260e+00   2.4453323e+02  -1.4099110e+01   2.1929871e+02   1.4402877e+01   2.7698905e+02   1.8542526e+01   2.2696065e+02  -1.0897174e+01   2.3676323e+02   3.1357161e+00   1.9646905e+02   8.4324126e+01   1.6981065e+02   8.3489342e+01   2.4124613e+02   1.6738581e+00   3.1979903e+02  -1.7583923e+01   3.0087226e+02  -1.4097845e+01   2.6089258e+02  -9.9723742e+00   2.1788935e+02  -4.5995355e+00   2.9645484e+02  -9.1805806e+00   2.5455905e+02   6.0569260e+00   3.1761065e+02   2.3498581e+00   2.3129581e+02  -5.5497935e+00   3.0758548e+02  -2.4726452e+00   1.9936905e+02   3.3212603e-01   1.3665905e+02  -7.4210740e+00   2.4297452e+02   5.0819135e+01   2.9904677e+02   8.1185161e+00   2.5631905e+02  -6.4638740e+00   3.0030000e+01   9.8796310e+01   3.6646905e+02  -9.5658740e+00   3.3822129e+02   2.1694232e+01   2.6804839e+02  -1.8874516e+01   2.3162355e+02   2.6881806e+00   2.2304452e+02  -2.0188400e+01   2.2455905e+02   5.6469260e+00   2.5075516e+02   1.0318297e+01   4.5749055e+01   1.3981173e+02   2.6764677e+02  -3.8291613e+00   3.2179905e+02   4.3477260e+00   2.5202839e+02  -3.3471097e+00   2.2588935e+02   1.1001272e+02   3.0074905e+02   1.0931726e+01   3.3689905e+02   5.6097260e+00   1.8760905e+02  -4.0207074e+01   2.4250581e+02  -2.8201419e+00   3.8994677e+02   1.1579742e+01   1.6451065e+02   1.0923625e+02   5.3638968e+02  -1.9891613e-01   2.5402742e+02  -9.5144516e+00   2.7065677e+02   2.5758748e+01   2.3572677e+02  -1.7185884e+01   2.8627097e+02   4.2770323e+00   2.8560905e+02   5.6242926e+01   1.8637935e+02   9.2922323e+00   2.8355905e+02   4.6166926e+01   2.2243581e+02   1.1713772e+02   2.3808355e+02  -1.3368297e+01   2.1569905e+02  -4.1642740e+00   6.3463226e+01   7.8360361e+01   2.8580613e+02   8.9526065e+00   2.0406000e+02  -3.2996129e-01
   2.0251839e+02  -5.8598581e+00   2.5751355e+02   1.6137548e+00   2.3743677e+02   8.3409032e-01   2.8703645e+02  -2.8218077e+01   2.3903905e+02   3.1585260e+00   2.1077323e+02   1.1361690e+01   2.2806871e+02   2.1841277e+01   2.5884905e+02   3.2337260e+00   1.9401065e+02  -3.4501174e+01   1.8428323e+02  -2.0475884e+01   1.9636905e+02   8.2802126e+01   1.4648065e+02   7.6355742e+01   2.0724613e+02   9.5338581e+00   2.8493903e+02  -1.6695123e+01   2.9415226e+02   7.5397548e+00   2.7318258e+02  -1.8715574e+01   1.8088935e+02  -1.0689535e+01   3.1193484e+02  -1.3128981e+01   2.1179905e+02   1.4377726e+01   2.6704065e+02   2.1054581e+00   2.6258581e+02   4.0870065e+00   3.1672548e+02  -8.6338452e+00   2.4436905e+02  -2.6787397e-01   1.5103905e+02  -1.8514740e+00   1.6045452e+02   5.0330735e+01   3.4432677e+02   1.3876116e+01   2.1693905e+02  -3.0734740e+00   3.4690000e+01   8.8373510e+01   4.8746905e+02   1.1894126e+01   3.5403129e+02   4.5694323e+00   2.8218839e+02   2.6142839e+00   2.3858355e+02  -1.0488619e+01   2.6642452e+02   1.8871200e+01   2.2117905e+02   1.7297326e+01   2.5509516e+02   1.1401097e+01   8.7659055e+01   1.4230893e+02   1.9435677e+02   7.2240387e+00   3.6322905e+02  -7.4966740e+00   2.2878839e+02  -1.8179097e+00   1.7221935e+02   8.9116323e+01   3.7584905e+02   6.0237260e+00   3.1889905e+02  -1.0000274e+01   2.2869905e+02  -4.7684274e+01   2.7112581e+02  -1.3897419e+00   4.5714677e+02   6.6237419e+00   1.8899065e+02   1.2118785e+02   4.8904968e+02   9.1082839e+00   2.0516742e+02  -4.0756516e+00   2.9979677e+02   3.6175484e+00   2.3367677e+02  -1.5918839e+00   2.2927097e+02   1.9597032e+01   3.0650905e+02   8.6280926e+01   2.0066935e+02   2.6489032e+01   3.3041905e+02   8.4812603e-01   1.9314581e+02   1.1329092e+02   2.0280355e+02   8.0241032e+00   2.3684905e+02  -6.4762740e+00   7.8273226e+01   6.5085561e+01   2.4765613e+02  -1.4225394e+01   1.8483000e+02  -3.7415613e+00
   1.7917839e+02  -1.3612658e+01   2.4232355e+02   3.9189548e+00   2.1523677e+02   7.4200903e+00   2.6723645e+02  -3.2594077e+01   2.5674905e+02  -1.1028274e+01   2.4443323e+02  -5.9011097e+00   2.3953871e+02   1.9736774e+00   2.3808905e+02   1.2464526e+01   2.3110065e+02  -7.9883742e+00   1.8257323e+02  -1.8049084e+01   1.9365905e+02   4.9928926e+01   1.7515065e+02   7.4922142e+01   2.4576613e+02  -1.1497742e+01   2.8479903e+02  -4.0639226e+00   2.7363226e+02  -2.4628645e+01   2.5285258e+02  -2.1809174e+01   2.1550935e+02  -1.7991355e+00   2.6512484e+02   4.9458194e+00   2.8136905e+02   1.4321260e+00   2.6856065e+02   6.2238581e+00   2.3124581e+02   2.6842065e+00   2.7367548e+02  -2.7609845e+01   2.0089905e+02   1.0919726e+01   2.0212905e+02  -1.9888674e+01   1.4302452e+02   1.1219514e+02   3.2361677e+02   1.0012916e+01   2.3808905e+02  -5.8154740e+00   2.8310000e+01   1.1107391e+02   3.9622905e+02   5.3332603e-01   3.4727129e+02  -2.8397677e+00   2.9894839e+02   1.5223484e+01   2.3434355e+02   1.0750581e+01   2.6995452e+02   1.0918800e+01   2.2850905e+02  -2.5579074e+01   2.6775516e+02   1.6578297e+01   9.2609055e+01   1.4415293e+02   1.5335677e+02   5.6940387e+00   3.6289905e+02   5.1997260e+00   2.6535839e+02  -2.6935097e+00   1.5402935e+02   7.0991523e+01   3.7098905e+02   3.7412526e+01   3.7389905e+02   2.8699726e+01   2.1584905e+02  -4.0846274e+01   2.3998581e+02   1.3141458e+01   4.1299677e+02   1.8445742e+01   1.9442065e+02   1.0865345e+02   5.8723968e+02  -1.2746916e+01   1.9578742e+02   1.4714748e+01   2.7760677e+02   1.6342748e+01   1.9701677e+02   1.5309161e+00   2.5798097e+02  -1.3459768e+01   3.2422905e+02   4.8153326e+01   2.0323935e+02   1.4323432e+01   3.4679905e+02   7.2477260e+00   2.0319581e+02   9.9386916e+01   1.5642355e+02  -2.1785497e+01   2.4131905e+02  -4.5538740e+00   9.2653226e+01   9.6025161e+01   2.8541613e+02  -3.4361935e+00   2.0226000e+02  -3.1859613e+00
   1.8165839e+02  -1.2721058e+01   2.2194355e+02  -7.9706452e+00   2.5466677e+02  -3.6943097e+00   2.7818645e+02   4.1499226e+00   2.3860905e+02  -2.0387074e+01   2.2943323e+02   2.3988903e+00   2.4410871e+02   2.0508077e+01   2.6150905e+02   2.1070926e+01   2.7882065e+02  -2.4615974e+01   2.3714323e+02  -7.7046839e+00   1.9169905e+02   9.0365726e+01   1.5538065e+02   8.3033742e+01   2.2648613e+02  -1.3725342e+01   3.5264903e+02  -9.9219226e+00   2.5968226e+02  -6.5264516e-01   2.3166258e+02  -2.8923974e+01   1.9450935e+02   1.7086452e-01   2.7831484e+02  -2.0679381e+01   2.8241905e+02  -8.9187397e-01   2.8308065e+02  -7.0277419e+00   2.4148581e+02  -1.4149935e+00   3.3167548e+02  -2.3998452e+00   2.1312905e+02   1.1651326e+01   1.4441905e+02  -8.8518740e+00   2.1569452e+02   1.7331535e+01   3.4027677e+02  -3.7998839e+00   2.5855905e+02  -2.0230740e+00   4.2310000e+01   9.3143910e+01   3.9146905e+02   3.6154126e+01   3.2512129e+02   1.7982232e+01   2.7980839e+02   2.8046839e+00   2.6138355e+02   1.6738065e-01   2.8876452e+02  -5.9660000e+00   2.3489905e+02   3.1579726e+01   2.7461516e+02   1.8069497e+01   7.4279055e+01   1.4356933e+02   9.8266774e+01   2.2491239e+01   3.2798905e+02   2.0942526e+01   2.8321839e+02   7.7769032e-01   1.4473935e+02   8.6644723e+01   3.9317905e+02   3.0173260e+00   4.5912905e+02   7.3113260e+00   2.5384905e+02  -3.4746274e+01   2.3569581e+02   4.9146581e+00   3.9256677e+02   8.8401419e+00   1.8727065e+02   1.0117545e+02   5.3000968e+02  -8.2585161e+00   2.1340742e+02   1.5265148e+01   2.6289677e+02   1.1089548e+01   1.8520677e+02  -1.0044284e+01   3.2370097e+02   2.8526323e+00   2.9350905e+02   3.1650926e+01   2.0485935e+02  -1.2261677e+00   3.1022905e+02   1.0463326e+01   1.7819581e+02   8.0156916e+01   2.3594355e+02  -6.5270968e+00   2.6155905e+02  -3.1173074e+01   7.1843226e+01   4.3409961e+01   2.7184613e+02   1.7119406e+01   2.1126000e+02  -2.5625961e+01
   1.8556839e+02   1.3776142e+01   2.5732355e+02   7.9589548e+00   2.2952677e+02   2.2896890e+01   2.9484645e+02   1.2247123e+01   2.0698905e+02   5.7225260e+00   2.6472323e+02   1.3285690e+01   2.3944871e+02   2.6908774e+00   2.7193905e+02   3.3765260e+00   2.3915065e+02  -4.6823742e+00   1.9243323e+02  -1.1217884e+01   2.1446905e+02   9.9504126e+01   1.4929065e+02   7.8280942e+01   2.1848613e+02   1.2546581e+00   2.9579903e+02  -5.2392258e-01   2.8758226e+02  -1.0414645e+01   2.8642258e+02  -2.9154774e+01   2.1130935e+02  -9.9831355e+00   2.7902484e+02   1.0973819e+01   2.8998905e+02   3.2082526e+01   2.7732065e+02  -2.6169419e+00   2.6634581e+02   6.8362065e+00   2.8472548e+02  -6.6838452e+00   2.3731905e+02  -1.1323874e+01   1.5546905e+02  -2.7065874e+01   2.9026452e+02  -2.2154065e+01   2.5742677e+02   3.1581161e+00   2.6341905e+02  -2.2321874e+01   3.1690000e+01   7.7513510e+01   3.7855905e+02   2.4806926e+01   3.6150129e+02   8.4018323e+00   2.4889839e+02  -2.7225161e+00   2.5881355e+02   4.8429806e+00   3.1100452e+02   1.4634800e+01   2.3765905e+02   8.8789260e+00   2.5556516e+02  -3.5650323e-01   7.2799055e+01   1.3483773e+02   2.0002677e+02   1.4904387e+00   3.2498905e+02   9.7525260e+00   2.6378839e+02  -1.4767910e+01   1.7602935e+02   6.9811523e+01   3.2598905e+02   1.2962526e+01   4.1879905e+02   9.9677260e+00   2.2708905e+02  -1.7275474e+01   2.0412581e+02   5.4902581e+00   3.9461677e+02   5.2061419e+00   2.2580065e+02   7.5763045e+01   6.7042968e+02   1.5597884e+01   2.6702742e+02   8.4955484e+00   2.6894677e+02   1.1135548e+01   2.2725677e+02  -9.1682839e+00   3.3108097e+02   4.9322323e+00   2.8565905e+02   2.7658926e+01   2.4647935e+02  -7.5157677e+00   2.7041905e+02   1.9258126e+01   2.0852581e+02   1.1944052e+02   1.9761355e+02   5.8930323e-01   2.0479905e+02  -2.4252274e+01   4.6273226e+01   5.0115561e+01   3.0546613e+02  -1.8501935e+00   2.2087000e+02  -1.1434761e+01
   2.3594839e+02  -1.1254258e+01   2.1065355e+02   2.0312555e+01   2.1690677e+02   6.9064903e+00   3.0003645e+02  -1.7498077e+01   2.5665905e+02  -1.4781074e+01   2.3367323e+02   1.1496903e+00   2.4167871e+02   1.0852477e+01   2.9108905e+02   3.7514526e+01   2.4896065e+02   9.1282581e-01   2.2447323e+02   2.2078916e+01   1.7741905e+02   1.2184813e+02   1.5667065e+02   1.0169054e+02   2.6534613e+02  -1.3494142e+01   3.0403903e+02   5.1568774e+00   3.0030226e+02  -4.2922452e+00   2.5261258e+02   4.2100258e+00   2.1492935e+02  -2.2982735e+01   2.7588484e+02   1.0755019e+01   2.7479905e+02   1.7147726e+01   3.0966065e+02  -8.9641419e+00   2.3558581e+02   1.4247006e+01   2.4677548e+02  -1.4037845e+01   2.2312905e+02  -1.4858674e+01   1.5312905e+02  -1.0498674e+01   2.3326452e+02   1.7859355e+00   3.0927677e+02   1.6970116e+01   2.4817905e+02  -3.1192674e+01   4.7310000e+01   9.8263910e+01   4.0184905e+02   1.0323726e+01   3.4803129e+02   3.9094323e+00   2.5608839e+02  -1.8177161e+00   2.6362355e+02  -2.1251819e+01   2.5395452e+02  -3.2120000e-01   2.2522905e+02   7.1133260e+00   2.6028516e+02   3.5058968e+00   6.7699055e+01   1.4105573e+02   3.4011677e+02  -5.0067613e+00   3.6360905e+02   1.3042926e+01   2.5731839e+02  -9.2003097e+00   1.8169935e+02   1.0382792e+02   2.4179905e+02   1.2787726e+01   3.5655905e+02   2.1276926e+01   2.1031905e+02  -5.7733874e+01   2.4993581e+02   2.0535458e+01   4.6533677e+02   1.3208542e+01   2.1332065e+02   1.0852145e+02   5.9076968e+02   3.3640684e+01   2.2816742e+02   4.7043484e+00   3.1270677e+02   1.6914748e+01   1.9567677e+02  -2.9818839e+00   2.8712097e+02   3.3090323e+00   3.0565905e+02   6.0298926e+01   2.0342935e+02   1.4838232e+01   2.9141905e+02   1.2248126e+01   2.3562581e+02   1.1446252e+02   2.4646355e+02   1.4491303e+01   2.0827905e+02  -1.9290674e+01   7.2503226e+01   7.4587161e+01   3.2384613e+02   1.6869406e+01   2.2402000e+02  -1.2256761e+01
   2.0956839e+02  -5.7138581e+00   2.2603355e+02  -1.1247845e+01   2.3790677e+02   7.0764903e+00   2.8027645e+02  -1.5677277e+01   2.8208905e+02  -2.8475474e+01   2.7634323e+02  -8.7439097e+00   2.2844871e+02   1.1380877e+01   2.8374905e+02   2.3581726e+01   2.7510065e+02   1.8716258e+00   1.9443323e+02   6.4821161e+00   2.0441905e+02   1.1706813e+02   1.7057065e+02   8.2388542e+01   2.5795613e+02  -4.3329419e+00   3.3498903e+02  -1.2129123e+01   3.1420226e+02  -1.0064245e+01   2.6442258e+02  -4.2254774e+01   1.9797935e+02   8.9932645e+00   2.8702484e+02  -6.6661806e+00   2.4022905e+02   8.2933260e+00   2.6528065e+02   1.2726258e+01   2.1986581e+02  -4.7853935e+00   2.9224548e+02  -1.3485445e+01   2.0469905e+02  -3.9542740e+00   1.6641905e+02  -1.9991874e+01   2.1745452e+02  -1.2039265e+01   3.2608677e+02   9.3353161e+00   2.4660905e+02   4.0729260e+00   4.8930000e+01   1.2185431e+02   3.9360905e+02   2.5262926e+01   3.4279129e+02  -1.4051368e+01   2.5080839e+02  -5.0153161e+00   2.1262355e+02   7.7818065e-01   3.3795452e+02   4.5788000e+00   2.4898905e+02   1.2782526e+01   2.5604516e+02  -4.7249032e+00   6.9179055e+01   1.3264733e+02   2.0287677e+02   1.1022439e+01   3.6012905e+02  -1.2818674e+01   2.4483839e+02  -6.2519097e+00   2.1607935e+02   5.9267523e+01   3.1822905e+02   2.7103326e+01   3.5217905e+02   8.3873260e+00   1.9869905e+02  -3.1664274e+01   2.4127581e+02   1.8998258e+01   4.8866677e+02  -1.1177858e+01   1.8399065e+02   9.9727845e+01   7.9552968e+02   1.6499884e+01   2.0668742e+02   3.1327484e+00   2.8537677e+02  -8.0388516e+00   2.3291677e+02   4.7089161e+00   2.3689097e+02  -5.3425677e+00   2.9246905e+02   4.0304126e+01   1.8628935e+02  -6.5105677e+00   2.9069905e+02   1.4957260e+00   2.2771581e+02   8.6285316e+01   2.6165355e+02   2.0706103e+01   2.2455905e+02  -1.7543074e+01   7.5983226e+01   8.3268761e+01   2.8013613e+02  -3.0379355e-01   2.0378000e+02  -1.3827561e+01
   1.9660839e+02  -6.9170581e+00   2.5732355e+02   1.0908955e+01   2.3352677e+02  -8.4231097e+00   2.9542645e+02  -2.5229277e+01   2.2812905e+02   1.2311326e+01   2.5077323e+02  -1.8788310e+01   2.1815871e+02   1.2354077e+01   2.4031905e+02   7.1961260e+00   2.6734065e+02  -1.4675742e+00   2.3223323e+02  -3.0718839e+00   2.2460905e+02   9.9312926e+01   2.0434065e+02   7.7446942e+01   2.3634613e+02  -1.5224142e+01   2.9979903e+02   4.7760774e+00   2.9715226e+02   9.5975484e-01   2.1561258e+02  -1.6919974e+01   2.0197935e+02   6.3332645e+00   2.8221484e+02   1.3386194e+00   2.4979905e+02  -5.1822740e+00   2.6594065e+02  -9.0865419e+00   2.3086581e+02  -1.0185394e+01   2.8477548e+02  -1.2687845e+01   2.2079905e+02   6.8077260e+00   1.7322905e+02  -2.8106674e+01   2.3597452e+02  -1.6480865e+01   3.0513677e+02  -4.7986839e+00   2.6627905e+02   6.2093260e+00   3.9410000e+01   1.0194591e+02   3.2660905e+02   3.7229260e+00   3.2812129e+02  -5.7777677e+00   2.9351839e+02  -1.0121161e+00   2.4019355e+02  -1.6327419e+01   2.9666452e+02   6.2120000e+00   2.2984905e+02  -2.9162740e+00   1.9985516e+02  -2.2970323e-01   7.0089055e+01   1.2738453e+02   1.4259677e+02   1.2324839e+01   3.5993905e+02  -6.5634740e+00   2.5673839e+02  -1.2343910e+01   1.9954935e+02   7.3929923e+01   3.8755905e+02   1.0606926e+01   3.5508905e+02   2.0584526e+01   2.0298905e+02  -6.3197474e+01   2.3636581e+02   1.3961058e+01   4.3356677e+02   9.9901419e+00   2.2713065e+02   1.2722665e+02   5.7466968e+02   2.0068684e+01   2.1130742e+02   7.1931484e+00   3.0179677e+02   2.3357548e+01   1.7253677e+02   5.9316129e-02   2.3960097e+02   1.0680632e+01   3.2665905e+02   3.7238926e+01   2.0780935e+02   1.0247832e+01   3.3536905e+02   9.5421260e+00   2.4609581e+02   1.3864916e+01   1.7875355e+02   1.1481032e+00   2.3503905e+02  -2.1861474e+01   7.8553226e+01   8.8963161e+01   2.7075613e+02  -6.3133935e+00   1.8949000e+02   6.4556387e+00
   1.8565839e+02  -8.9910581e+00   2.7522355e+02  -1.3613045e+01   2.4143677e+02   1.3224090e+01   3.2161645e+02   4.5855226e+00   2.4527905e+02   3.3699326e+01   2.0034323e+02  -2.8039097e+00   2.1277871e+02   1.8544477e+01   2.6003905e+02   1.3518526e+01   2.5172065e+02  -2.1687974e+01   2.2004323e+02   3.3833161e+00   1.8217905e+02   1.3317733e+02   1.4648065e+02   6.7075742e+01   2.4457613e+02  -2.1262542e+01   2.8422903e+02  -7.6883226e+00   2.7920226e+02  -6.6442452e+00   2.4504258e+02  -5.5143742e+00   2.1807935e+02  -2.7004735e+01   2.7350484e+02  -8.3445806e+00   2.8050905e+02   1.3609260e+00   2.7808065e+02  -1.8677419e+00   2.6234581e+02   1.8676206e+01   3.0996548e+02  -3.4283045e+01   1.9341905e+02   7.2781260e+00   1.6127905e+02  -6.8106740e+00   2.4088452e+02  -2.5723665e+01   3.1823677e+02   1.1823316e+01   2.3079905e+02  -2.3722740e+00   3.4650000e+01   1.1461671e+02   3.3879905e+02   1.7407726e+01   3.4798129e+02   1.6343432e+01   2.6380839e+02  -1.2865316e+01   2.4653355e+02  -1.2414619e+01   2.7266452e+02   1.2612000e+01   2.4065905e+02   5.0289260e+00   2.4690516e+02   2.5336297e+01   7.6509055e+01   1.8177093e+02   3.2549677e+02   3.2628387e+00   3.4503905e+02   1.6785260e+00   2.7788839e+02  -6.9590968e-01   1.3459935e+02   8.6595923e+01   4.0274905e+02   3.6391726e+01   3.9898905e+02   1.3502526e+01   2.5555905e+02  -5.0693074e+01   2.3541581e+02   1.7467058e+01   3.9904677e+02  -2.0918258e+01   1.7742065e+02   1.3892345e+02   5.8576968e+02   2.6560684e+01   2.3459742e+02  -1.1150052e+01   2.7108677e+02  -6.7056516e+00   1.5591677e+02   4.2989161e+00   3.0003097e+02  -7.1537677e+00   2.5460905e+02   7.5672926e+01   2.1942935e+02  -8.2176774e-01   3.1303905e+02   1.8485260e+00   2.5328581e+02   8.0971613e-01   2.0561355e+02  -8.4806968e+00   2.4536905e+02  -9.7778740e+00   8.5933226e+01   1.0761276e+02   3.1622613e+02  -2.4050994e+01   2.2335000e+02   9.1768387e+00
   1.9246839e+02  -1.1865858e+01   2.8232355e+02  -7.0910452e+00   2.0671677e+02  -3.8983097e+00   3.0094645e+02  -2.5670877e+01   2.6193905e+02  -4.1034740e+00   2.6838323e+02  -1.8717110e+01   2.3663871e+02   5.4856774e+00   2.6565905e+02  -1.1610740e+00   2.8224065e+02  -3.8895742e+00   2.0509323e+02   3.4793161e+00   1.8946905e+02   9.6024126e+01   1.4462065e+02   6.6084542e+01   2.1295613e+02  -2.0452942e+01   3.0555903e+02  -2.4104723e+01   2.9011226e+02  -8.9970452e+00   2.3042258e+02  -1.5347742e+00   2.1450935e+02   4.4708645e+00   2.4683484e+02   1.5359019e+01   2.5765905e+02   1.0188926e+01   3.2289065e+02  -1.3452542e+01   2.2281581e+02  -2.6139355e-01   3.1348548e+02  -1.9324645e+01   1.7931905e+02   1.1646126e+01   1.6417905e+02  -9.2426740e+00   2.6245452e+02  -2.2169265e+01   2.9923677e+02   3.0533161e+00   2.4779905e+02  -1.6542274e+01   3.4740000e+01   8.6649510e+01   3.3679905e+02   6.6677260e+00   3.2317129e+02   7.9482323e+00   2.8589839e+02   1.0837484e+01   2.0772355e+02   1.8801806e+00   1.5195452e+02  -6.4512000e+00   2.3427905e+02   1.1579326e+01   2.6151516e+02   2.3737497e+01   7.6369055e+01   1.2440213e+02   2.9102677e+02   5.4043871e-01   3.0612905e+02   6.0713260e+00   2.7440839e+02  -5.7075097e+00   1.2811935e+02   5.9404323e+01   3.6689905e+02  -7.9027397e-01   4.3155905e+02   2.0036926e+01   2.4793905e+02  -5.8133474e+01   2.1750581e+02   1.1229858e+01   3.6666677e+02   1.5202142e+01   2.2527065e+02   8.3135445e+01   3.4428968e+02  -3.3609161e+00   2.8249742e+02   1.3079484e+00   2.9975677e+02  -5.8092516e+00   2.1767677e+02  -1.9171884e+01   3.3703097e+02   3.2662323e+00   2.7084905e+02   3.0133726e+01   1.9923935e+02   1.0603432e+01   2.9393905e+02   1.3856526e+01   2.5519581e+02   4.4669161e+00   2.5599355e+02   4.0089032e+00   2.7346905e+02  -1.7405874e+01   5.4273226e+01   1.1000556e+02   3.0222613e+02  -2.2260994e+01   2.2873000e+02  -9.2356129e-01
   2.1875839e+02  -2.3490581e+00   2.3956355e+02  -1.8480245e+01   2.3095677e+02  -5.1775097e+00   2.9118645e+02  -7.2200774e+00   2.8089905e+02  -6.3802740e+00   2.3286323e+02  -3.8355097e+00   2.2129871e+02  -1.7807123e+01   2.6027905e+02   6.7893260e+00   2.1343065e+02   7.0352258e+00   2.0385323e+02  -9.2714839e+00   1.7993905e+02   1.0778653e+02   1.8343065e+02   8.4689742e+01   2.0610613e+02   1.2005058e+01   2.9064903e+02   4.1807742e-01   2.9249226e+02   9.8625548e+00   2.7370258e+02   1.5672826e+01   2.2635935e+02  -3.2371355e+00   2.5645484e+02  -6.8905806e+00   2.4760905e+02   1.6282926e+01   2.8428065e+02   6.1562581e+00   2.2658581e+02  -1.1729935e+00   2.6334548e+02  -3.7173445e+01   1.8708905e+02  -8.3554740e+00   1.2731905e+02  -1.6243874e+01   2.7245452e+02  -7.2992645e+00   2.4966677e+02  -2.5510839e+00   2.5360905e+02  -4.5870740e+00   2.9690000e+01   8.5633510e+01   3.7165905e+02   8.8289260e+00   3.3927129e+02   1.1040232e+01   2.8999839e+02  -9.0105161e+00   2.5734355e+02  -9.6094194e+00   2.4080452e+02   8.8208000e+00   2.3741905e+02   2.1518126e+01   2.5490516e+02   1.4126297e+01   8.5849055e+01   1.2760373e+02   3.1211677e+02   1.0523239e+01   3.0589905e+02  -2.5240274e+01   2.2173839e+02  -1.1139097e+00   1.8645935e+02   9.3307123e+01   3.2969905e+02   1.2855726e+01   4.2727905e+02   4.8593260e+00   2.5698905e+02  -4.9427474e+01   2.2398581e+02   5.8014581e+00   4.1428677e+02  -1.1227458e+01   1.5851065e+02   1.0452625e+02   3.2533968e+02   1.5205084e+01   2.2768742e+02  -1.1637252e+01   2.4932677e+02  -5.3948516e+00   2.4110677e+02   8.9537161e+00   3.5746097e+02   1.9218323e+00   3.0331905e+02   4.2866126e+01   2.4037935e+02  -1.5477677e+00   2.5774905e+02   8.0817260e+00   3.2881581e+02   1.3527316e+01   2.2156355e+02  -7.9466968e+00   2.1865905e+02   1.0189260e+00   7.7983226e+01   7.6248761e+01   2.9227613e+02   5.1050065e+00   2.3421000e+02  -8.3619613e+00
   1.8313839e+02   4.5054194e-01   2.4699355e+02  -2.1494645e+01   2.3100677e+02  -6.1815097e+00   2.8494645e+02  -1.2580877e+01   2.7974905e+02  -2.9082740e+00   2.7662323e+02   5.5236903e+00   2.2953871e+02  -1.1556323e+01   2.6865905e+02   3.7788926e+01   2.9467065e+02  -7.2239742e+00   1.8757323e+02   2.0309161e+00   1.6779905e+02   8.3947726e+01   1.5829065e+02   7.2940942e+01   2.6048613e+02  -6.6353419e+00   2.5450903e+02   2.4492774e+00   3.1239226e+02  -7.8294452e+00   2.6375258e+02  -1.6911174e+01   1.7716935e+02  -1.1519355e+00   2.7450484e+02   6.7654194e+00   2.4136905e+02   9.9221260e+00   2.7370065e+02  -1.3897342e+01   2.3939581e+02   6.5622065e+00   3.2262548e+02   2.4241548e+00   1.9217905e+02   3.5673260e+00   1.3574905e+02  -2.7578274e+01   2.3497452e+02  -5.1540865e+01   3.6537677e+02   5.8621161e+00   2.4269905e+02  -9.6142740e+00   5.4840000e+01   1.0557151e+02   3.6979905e+02   8.8772603e-01   3.3874129e+02   5.4626323e+00   3.1599839e+02  -6.6051613e-01   1.4996355e+02  -9.2590194e+00   2.5076452e+02   6.0740000e+00   2.3289905e+02   1.0359726e+01   2.5047516e+02   5.3406968e+00   7.8279055e+01   1.5443933e+02   2.9483677e+02   4.6156387e+00   3.6174905e+02   1.6671726e+01   2.7864839e+02   1.2473290e+01   2.2659935e+02   1.2985592e+02   3.2836905e+02   3.4582126e+01   4.0598905e+02  -5.1574740e+00   2.0022905e+02  -3.4596674e+01   2.4908581e+02   2.5843458e+01   4.7575677e+02  -3.8505806e-01   1.8394065e+02   9.3491845e+01   3.0361968e+02   5.9426839e+00   2.1278742e+02   1.9164748e+01   2.7741677e+02  -2.7820516e+00   2.4863677e+02  -1.1068684e+01   2.7108097e+02   4.2122323e+00   2.8198905e+02   4.8102526e+01   2.0123935e+02  -9.0365677e+00   2.7227905e+02   1.0729326e+01   2.8790581e+02  -1.2859884e+01   2.2322355e+02  -2.0294968e+00   2.0103905e+02  -2.0901474e+01   5.5503226e+01   5.2427161e+01   2.7480613e+02  -7.2573935e+00   1.8392000e+02  -1.6388761e+01
   1.9184839e+02  -1.7246258e+01   2.5813355e+02  -1.6105845e+01   2.2304677e+02   1.8885290e+01   2.5042645e+02  -2.9669277e+01   2.5650905e+02  -1.0239074e+01   2.2062323e+02   4.4336903e+00   2.3815871e+02  -1.3459226e+00   2.5131905e+02   1.6506126e+01   2.3786065e+02  -1.8249174e+01   1.8790323e+02   1.5745161e+00   1.9412905e+02   1.2803133e+02   1.8757065e+02   1.2440854e+02   2.4105613e+02  -2.4109419e+00   3.0036903e+02   7.2604774e+00   2.8734226e+02   1.2224555e+01   2.2642258e+02  -2.4404774e+01   1.8778935e+02  -6.1515355e+00   2.8126484e+02  -6.5380645e-02   2.8393905e+02   1.1706526e+01   2.8947065e+02  -5.3989419e+00   2.1291581e+02  -2.5093935e+00   2.6877548e+02  -2.1697845e+01   2.1131905e+02  -1.3203874e+01   1.7136905e+02  -3.7197874e+01   2.5202452e+02  -1.4144865e+01   2.8756677e+02  -1.1153084e+01   2.3784905e+02  -8.9627397e-01   5.1120000e+01   1.0105911e+02   4.1646905e+02   1.7534126e+01   3.2608129e+02   7.2854323e+00   2.6389839e+02  -9.8725161e+00   2.2081355e+02  -2.2070194e+00   2.6804452e+02   2.2361600e+01   2.4369905e+02   6.8572603e-01   2.5675516e+02  -1.5691703e+01   6.3229055e+01   1.4469333e+02   3.1659677e+02   3.0648387e+00   2.9617905e+02   1.8157326e+01   2.5897839e+02   8.0468903e+00   2.0392935e+02   1.2142952e+02   2.9612905e+02   3.0631326e+01   3.3603905e+02   2.3918526e+01   1.8855905e+02  -3.3903074e+01   2.7812581e+02  -2.2397419e+00   4.0809677e+02   1.1077742e+01   1.2056065e+02   1.5980225e+02   3.4390968e+02  -3.6605161e+00   1.9759742e+02   1.3769948e+01   2.7837677e+02   2.7611484e+00   1.8367677e+02   7.8811613e-01   2.5532097e+02   1.6133032e+01   2.8255905e+02   4.5576926e+01   1.7771935e+02  -6.7749677e+00   2.7612905e+02   2.1141326e+01   3.3043581e+02  -1.4412284e+01   2.5770355e+02  -5.7878968e+00   2.1908905e+02  -8.1054740e+00   6.6173226e+01   5.2473561e+01   2.9765613e+02  -1.5705394e+01   1.9706000e+02   1.1510039e+01
   1.9308839e+02  -1.7535458e+01   2.7365355e+02  -1.1057445e+01   2.3614677e+02  -1.0252710e+01   2.4427645e+02  -6.5727742e-01   1.9465905e+02  -2.1961074e+01   2.5881323e+02  -2.7481510e+01   1.9886871e+02  -1.2342723e+01   2.7474905e+02   1.7871726e+01   2.5334065e+02  -1.7007574e+01   2.0690323e+02  -1.2805484e+01   2.0289905e+02   1.1004973e+02   1.6967065e+02   6.0410542e+01   2.5943613e+02  -1.6311342e+01   2.6688903e+02  -1.1251123e+01   2.6839226e+02  -2.1399445e+01   2.5723258e+02  -1.7299574e+01   1.9997935e+02   5.4432645e+00   2.6559484e+02   1.7182194e+00   2.7455905e+02   2.0976926e+01   2.6385065e+02  -1.4159342e+01   2.2905581e+02   5.7694065e+00   2.5405548e+02  -2.5040245e+01   2.1598905e+02   9.9025260e+00   1.7974905e+02  -6.7182740e+00   2.3597452e+02  -1.3760865e+01   3.1332677e+02   1.4596116e+01   2.2422905e+02  -1.0326674e+01   3.4550000e+01   1.1452471e+02   4.0969905e+02   2.8357260e+00   3.2812129e+02  -1.2257768e+01   2.8432839e+02  -3.9869161e+00   2.8662355e+02  -7.5718194e+00   2.5809452e+02  -2.3372400e+01   2.3308905e+02   1.0724526e+01   2.2270516e+02  -1.0197703e+01   6.2179055e+01   1.3287733e+02   3.3716677e+02  -1.1340761e+01   3.7803905e+02   2.0988526e+01   2.5835839e+02   2.4096490e+01   1.9011935e+02   7.0254323e+01   4.0203905e+02   2.8878526e+01   3.0217905e+02   5.3767326e+01   2.1569905e+02  -3.7834274e+01   2.2446581e+02   2.1383058e+01   3.8799677e+02   4.9574194e-01   1.8784065e+02   1.3917985e+02   2.7766968e+02   1.9588684e+01   2.0087742e+02   1.0357548e+01   2.4370677e+02   1.2054748e+01   2.1172677e+02   1.6694116e+01   2.2141097e+02   2.6655832e+01   3.1631905e+02   7.0786126e+01   2.4161935e+02  -1.7976968e+01   3.1674905e+02  -1.3728274e+01   2.5267581e+02  -1.8514839e+00   1.7256355e+02   1.5353303e+01   2.3308905e+02  -3.0085474e+01   5.2883226e+01   9.4686761e+01   2.4732613e+02   3.3710065e+00   1.7364000e+02  -2.5663613e+00
   2.0908839e+02  -7.7754581e+00   2.5118355e+02  -9.2098452e+00   2.5023677e+02  -2.0049910e+01   2.5270645e+02  -2.0711677e+01   2.8793905e+02  -1.3183474e+01   2.0953323e+02  -6.4891097e+00   2.3258871e+02  -1.2380323e+01   3.0293905e+02   1.1756526e+01   2.3724065e+02  -2.4909574e+01   2.6038323e+02   1.5636116e+01   2.7374905e+02   2.0611726e+01   1.6053065e+02   7.4471742e+01   2.1614613e+02   9.5818581e+00   2.9074903e+02   9.7400774e+00   3.4353226e+02   8.6935484e-01   2.5923258e+02  -1.2359574e+01   2.0854935e+02  -2.1282335e+01   2.7569484e+02  -6.0897806e+00   2.4512905e+02   2.2413260e+00   2.6504065e+02  -1.1544542e+01   2.5129581e+02  -5.9197935e+00   2.8986548e+02  -3.6750452e+00   1.8931905e+02  -7.2538740e+00   1.8879905e+02  -1.5972274e+01   2.7650452e+02  -1.4813265e+01   3.6856677e+02   1.0369161e+00   2.3008905e+02  -2.6054740e+00   2.0550000e+01   7.0314710e+01   3.8855905e+02   1.3666926e+01   2.9598129e+02  -1.3116568e+01   2.5142839e+02  -2.8974916e+01   2.3096355e+02  -1.8209019e+01   2.5966452e+02   7.4120000e+00   2.2955905e+02  -4.4230740e+00   2.5918516e+02  -8.9261032e+00   8.5609055e+01   1.4600293e+02   2.9902677e+02  -7.0995613e+00   3.5812905e+02  -1.4186740e+00   2.7393839e+02   1.6520090e+01   1.7250935e+02   7.0283123e+01   4.4731905e+02   3.5156126e+01   2.7308905e+02   1.3757453e+02   2.5060905e+02  -3.1867074e+01   1.9065581e+02   3.0878581e+00   4.0628677e+02   9.0325419e+00   1.4599065e+02   1.5119785e+02   5.9114968e+02   1.1180284e+01   3.0030742e+02   3.1314839e-01   2.7046677e+02  -1.6276052e+01   1.7644677e+02  -1.5293484e+01   2.3993097e+02   4.4142323e+00   2.5765905e+02   5.8948926e+01   2.1809935e+02  -1.1715368e+01   2.9684905e+02  -7.1862740e+00   2.4971581e+02  -3.9046839e+00   1.7570355e+02  -4.9978968e+00   2.5522905e+02  -2.4186674e+01   7.7603226e+01   1.0541916e+02   2.5946613e+02  -1.7840194e+01   1.9111000e+02  -8.1396129e-01
   2.0351839e+02   1.4150142e+01   2.4946355e+02  -2.1722452e+00   2.1647677e+02  -4.3491097e+00   2.8080645e+02   2.2040323e+01   2.9255905e+02  -9.8430740e+00   2.7686323e+02  -5.1655097e+00   2.1406871e+02   9.5812774e+00   2.4455905e+02   6.7169260e+00   2.3315065e+02  -5.5823742e+00   2.3957323e+02  -3.4690839e+00   2.7741905e+02  -1.8871874e+01   1.5134065e+02   8.4206942e+01   2.0462613e+02  -2.6496542e+01   2.8483903e+02  -1.5407123e+01   2.6944226e+02  -4.5834452e+00   2.1775258e+02   7.2048826e+01   2.2883935e+02  -1.5475535e+01   2.6402484e+02   6.2738194e+00   2.4755905e+02   2.2326926e+01   3.1937065e+02  -1.9270942e+01   2.4343581e+02   2.4790065e+00   3.0629548e+02  -2.0179445e+01   1.9679905e+02  -5.7522740e+00   1.6727905e+02  -1.2250674e+01   2.6164452e+02   2.1355355e+00   2.8813677e+02  -7.8686839e+00   2.5322905e+02  -1.5966740e+00   4.3460000e+01   9.4761910e+01   4.0446905e+02   2.8241260e+00   3.4193129e+02  -1.5362568e+01   2.5461839e+02   8.3898839e+00   2.6681355e+02  -6.5070194e+00   2.6433452e+02  -2.6631600e+01   2.4503905e+02  -2.3471474e+01   2.3228516e+02  -9.4941032e+00   4.9659055e+01   1.4982893e+02   2.6854677e+02  -8.3211613e+00   3.7460905e+02  -1.8787074e+01   2.3369839e+02   1.0259290e+01   8.6889355e+01   8.6322723e+01   3.5827905e+02   1.3379326e+01   2.4165905e+02   1.1922893e+02   2.4427905e+02  -5.1790674e+01   2.1165581e+02   7.4785806e-01   3.9366677e+02  -2.8717858e+01   1.5922065e+02   1.3222945e+02   5.3423968e+02   1.9230839e+00   2.6302742e+02   2.0055484e+00   2.6699677e+02  -1.1884516e+00   1.8829677e+02   1.6378516e+01   2.9308097e+02   1.3732232e+01   2.9489905e+02   5.0069726e+01   2.2975935e+02   1.3441832e+01   3.2569905e+02   8.2257260e+00   3.0443581e+02   1.1247716e+01   2.1570355e+02  -6.2378968e+00   2.6955905e+02  -1.0953074e+01   7.2173226e+01   6.5283561e+01   2.8575613e+02   3.0066065e+00   1.9516000e+02  -3.3796129e-01
   2.0303839e+02  -7.6714581e+00   1.9646355e+02   4.1737755e+01   2.1571677e+02  -3.4783097e+00   2.8723645e+02  -2.3714077e+01   2.5008905e+02  -2.1495474e+01   2.3438323e+02   2.5228903e+00   1.9406871e+02  -1.7818723e+01   2.9155905e+02   1.6526926e+01   2.4172065e+02  -4.6979742e+00   2.3381323e+02  -1.2338284e+01   2.7198905e+02   1.7752526e+01   1.7743065e+02   8.8459742e+01   2.6386613e+02   5.2425806e-01   3.0055903e+02   2.4527742e-01   3.1596226e+02  -2.7825045e+01   2.0056258e+02   1.1271403e+02   2.0421935e+02  -2.5415935e+01   3.0136484e+02   1.4046619e+01   2.7417905e+02   2.1917326e+01   2.8537065e+02  -1.4070942e+01   2.2372581e+02  -2.6044194e+01   2.8248548e+02   5.7253548e+00   2.1993905e+02  -1.0273474e+01   1.3750905e+02  -2.7199074e+01   2.4407452e+02   8.4011355e+00   2.9537677e+02   8.8421161e+00   2.0865905e+02   1.6298926e+01   1.5120000e+01   1.0483911e+02   3.7222905e+02   3.0733260e+00   3.5688129e+02   2.8921432e+01   2.8594839e+02  -3.4965161e+00   2.4691355e+02   2.2364981e+01   2.2933452e+02   5.9784000e+00   2.3241905e+02   1.4258126e+01   2.5604516e+02   1.9325097e+01   7.5469055e+01   1.2733413e+02   3.1745677e+02   1.8060387e+00   3.4622905e+02   1.0963326e+01   2.8388839e+02  -1.6135910e+01   1.5531935e+02   7.5658323e+01   3.6341905e+02   4.1438126e+01   2.7236905e+02   1.4663213e+02   2.6684905e+02  -4.4686274e+01   2.3850581e+02   1.3169858e+01   5.0480677e+02   1.2000942e+01   1.9037065e+02   8.3977445e+01   6.6842968e+02  -1.9812116e+01   1.9592742e+02  -1.9564516e+00   2.5375677e+02   5.7807484e+00   2.1129677e+02   5.0585161e+00   3.3817097e+02  -1.9344968e+01   3.0555905e+02   3.9546926e+01   2.2275935e+02   9.5183226e-01   2.6903905e+02  -8.2914740e+00   2.7419581e+02  -2.6230839e+00   2.2937355e+02   3.7585032e+00   2.5617905e+02  -3.1642674e+01   6.1503226e+01   8.8277161e+01   2.7194613e+02  -1.3218594e+01   2.2635000e+02   4.4068387e+00
   1.7256839e+02  -4.9938581e+00   2.1546355e+02   7.5877755e+01   2.1462677e+02   1.0368890e+01   2.6327645e+02  -2.0227277e+01   2.8398905e+02  -9.9674740e+00   2.2148323e+02   8.2648903e+00   2.6829871e+02  -6.2371226e+00   2.4922905e+02   3.6483326e+01   2.5548065e+02   1.7712258e+00   2.1290323e+02   1.6004516e+01   3.0174905e+02  -4.4382740e+00   1.7134065e+02   9.2706942e+01   2.6005613e+02  -6.2209419e+00   2.4860903e+02  -6.7487226e+00   2.8525226e+02   2.3017548e+00   1.8208258e+02   1.1895243e+02   2.2392935e+02   5.6772645e+00   3.2245484e+02  -6.5905806e+00   2.4612905e+02   2.7313260e+00   3.2899065e+02  -1.0420542e+01   2.0572581e+02   2.8758065e+00   2.4172548e+02  -9.8238452e+00   1.9850905e+02  -2.3179074e+01   1.4150905e+02  -2.4379074e+01   2.2512452e+02  -2.7702865e+01   3.1170677e+02   1.3957161e+00   2.1946905e+02   1.3841260e+00   4.0220000e+01   7.3451110e+01   4.0874905e+02   2.5817260e+00   3.2831129e+02   5.9670323e+00   2.7489839e+02   9.7483871e-02   2.5253355e+02  -4.3146194e+00   2.9338452e+02   4.2440000e-01   2.2431905e+02  -1.2573874e+01   2.6380516e+02   7.0842968e+00   6.3509055e+01   1.6581093e+02   3.1245677e+02  -1.1173961e+01   3.4269905e+02   2.7157260e+00   1.9964839e+02   4.2413290e+01   2.3369935e+02   8.2617923e+01   2.7884905e+02   3.9203726e+01   2.2946905e+02   9.4154126e+01   2.0346905e+02  -5.6665874e+01   2.3812581e+02  -2.8997419e+00   4.7999677e+02  -1.0434258e+01   1.7322065e+02   1.1839945e+02   8.5638968e+02   1.0961084e+01   2.1687742e+02   5.0275484e+00   2.6313677e+02   2.6790348e+01   2.2182677e+02   1.0266116e+01   3.5279097e+02   1.3865432e+01   3.1436905e+02   4.6362126e+01   2.5795935e+02   8.4758323e+00   2.5131905e+02  -4.1138740e+00   3.4171581e+02  -8.3468387e-01   2.0827355e+02  -2.3634968e+00   2.4989905e+02  -1.8050274e+01   4.9173226e+01   7.8553561e+01   2.9841613e+02   9.2838065e+00   2.2583000e+02  -1.7171561e+01
   2.0560839e+02  -3.6637058e+01   1.8965355e+02   5.6662555e+01   2.5138677e+02   9.2880903e+00   2.9094645e+02  -1.9680877e+01   2.3189905e+02   1.4729726e+01   2.2791323e+02   1.2040490e+01   2.2625871e+02  -1.0063923e+01   2.5250905e+02   7.9309260e+00   2.4863065e+02   4.8392258e+00   1.8481323e+02  -2.2088284e+01   2.5022905e+02  -3.1667397e-01   1.6300065e+02   7.1134142e+01   2.0453613e+02  -6.3493419e+00   3.1003903e+02  -5.4631226e+00   2.6063226e+02   1.3171355e+01   1.6737258e+02   7.7649226e+01   1.8835935e+02   7.2828645e+00   2.9007484e+02  -1.9430181e+01   2.2336905e+02   1.8452126e+01   2.6756065e+02  -2.4406142e+01   2.4115581e+02   1.7014065e+00   3.0272548e+02  -1.7323845e+01   1.9389905e+02   1.1429726e+01   1.2074905e+02  -2.0982740e+00   2.2197452e+02  -1.3970865e+01   3.2004677e+02   2.0868516e+01   2.1260905e+02  -1.1447074e+01   3.1120000e+01   9.1469110e+01   3.8922905e+02   2.7233326e+01   2.9608129e+02   2.5543226e-01   2.3075839e+02  -1.3561316e+01   2.3543355e+02   2.7633806e+00   2.6704452e+02  -1.3278400e+01   2.7417905e+02   2.4732603e-01   2.4628516e+02  -8.9441032e+00   6.1089055e+01   1.5910453e+02   2.8583677e+02  -7.1843613e+00   3.4331905e+02   2.7286126e+01   2.1116839e+02   8.7061690e+01   2.1707935e+02   1.3185752e+02   2.9203905e+02   3.9818526e+01   2.5150905e+02   1.4320093e+02   2.0331905e+02  -4.9513874e+01   2.2965581e+02  -2.4121419e+00   4.3509677e+02  -4.1322581e+00   1.8899065e+02   1.0356785e+02   7.0138968e+02  -1.0928916e+01   2.0025742e+02  -1.8212852e+01   2.7246677e+02   1.8183948e+01   1.8829677e+02  -9.5814839e+00   3.0346097e+02  -1.0098168e+01   3.5079905e+02   6.1827726e+01   2.2533935e+02  -3.2545677e+00   2.6060905e+02   1.0002926e+01   3.3795581e+02  -8.2438839e+00   2.0056355e+02   5.4433032e+00   2.2212905e+02  -1.9298674e+01   6.8983226e+01   5.4728761e+01   3.0984613e+02  -1.4590594e+01   2.2035000e+02  -9.8231613e+00
   1.9184839e+02  -2.2962581e+00   2.0570355e+02   8.6708555e+01   2.2643677e+02  -1.2095910e+01   2.8413645e+02  -1.6326077e+01   2.5222905e+02  -1.5756674e+01   2.4381323e+02  -2.0421510e+01   2.1853871e+02  -2.1776323e+01   2.5903905e+02   1.7888526e+01   2.6229065e+02   4.2764258e+00   1.8271323e+02   9.1297161e+00   2.7146905e+02  -5.4858740e+00   1.7948065e+02   9.4485742e+01   2.6819613e+02  -3.1822142e+01   3.5083903e+02  -1.0587123e+01   2.9592226e+02   1.4968155e+01   1.9827258e+02   5.4417226e+01   2.1716935e+02   1.0280645e+00   2.3478484e+02  -1.5726981e+01   2.7636905e+02   7.6421260e+00   3.0166065e+02  -1.9754142e+01   2.7139581e+02  -3.9977935e+00   2.7448548e+02  -3.1254645e+01   2.0869905e+02   7.2572603e-01   1.4269905e+02  -1.8714274e+01   2.2731452e+02   7.7419355e+00   3.1080677e+02  -1.6252284e+01   2.6850905e+02  -1.6009074e+01   2.6070000e+01   1.1763311e+02   3.3569905e+02  -5.8642740e+00   3.1036129e+02  -2.2169677e+00   2.6575839e+02  -2.9313161e+00   2.7162355e+02   2.2198181e+01   2.6914452e+02   6.1236000e+00   2.1427905e+02   5.2293260e+00   2.6685516e+02   1.3070297e+01   7.2179055e+01   1.2831733e+02   3.4473677e+02   5.2436387e+00   3.4903905e+02   1.8285260e+00   1.6731839e+02   9.8809690e+01   2.4597935e+02   2.9215523e+01   3.2527905e+02   3.6159326e+01   2.3612905e+02   8.1201326e+01   1.5412905e+02  -2.2008674e+01   1.7917581e+02   1.4246258e+01   4.3318677e+02  -5.9794581e+00   1.5946065e+02   1.0283025e+02   7.0409968e+02  -1.9557161e+00   2.3378742e+02  -2.2325252e+01   2.4765677e+02  -7.5012516e+00   2.4253677e+02   7.3193161e+00   2.9565097e+02   2.4956632e+01   2.6917905e+02   5.3747326e+01   2.2795935e+02  -1.5541677e+00   2.9817905e+02  -9.1926740e+00   2.8171581e+02  -2.1746839e+00   2.4437355e+02  -1.8714968e+00   2.6631905e+02  -1.0553874e+01   6.1503226e+01   7.6997161e+01   2.8775613e+02   7.4166065e+00   2.0516000e+02  -1.4679613e+00
   2.9032839e+02  -6.8846581e+00   1.9689355e+02   9.4223355e+01   2.0933677e+02   4.4120903e+00   2.8103645e+02  -6.8880774e+00   2.8836905e+02  -2.1747874e+01   1.9938323e+02  -1.1487110e+01   2.3153871e+02  -1.3626323e+01   2.4903905e+02   2.1498526e+01   2.1001065e+02   4.4088258e+00   2.2228323e+02  -1.9035884e+01   3.1860905e+02  -1.1877074e+01   1.5862065e+02   1.0043454e+02   2.1353613e+02  -1.2779342e+01   2.8245903e+02  -4.6467226e+00   2.9515226e+02   2.0797548e+00   2.0223258e+02   1.0172043e+02   1.9197935e+02  -7.2673548e-01   2.5659484e+02   3.9008219e+01   2.2717905e+02   2.6007326e+01   2.6475065e+02   7.6286581e+00   2.4200581e+02   6.3934065e+00   2.7501548e+02  -2.5817045e+01   1.9641905e+02   1.2518126e+01   1.4765905e+02   7.4892603e-01   2.3354452e+02  -1.6046465e+01   3.1208677e+02  -1.6846839e+00   2.3860905e+02  -3.2337074e+01   2.1690000e+01   1.0546351e+02   3.7703905e+02   1.9638526e+01   3.1008129e+02  -1.5245677e+00   2.6770839e+02  -7.3273161e+00   2.5510355e+02   1.1709781e+01   2.9828452e+02  -2.9176000e+00   2.2803905e+02  -2.2514740e+00   2.2794516e+02  -1.3046903e+01   8.2089055e+01   1.3937453e+02   3.0592677e+02   1.1348439e+01   3.6322905e+02   3.0603326e+01   2.5121839e+02   8.6717690e+01   2.8497935e+02   8.6155226e+00   3.8322905e+02   3.1623326e+01   2.6165905e+02   1.2134893e+02   2.1550905e+02  -3.4629074e+01   2.5493581e+02   1.2995458e+01   4.2185677e+02   2.1546942e+01   2.3570065e+02   8.0881045e+01   6.5819968e+02   1.6146284e+01   2.8864742e+02   8.0959484e+00   2.6903677e+02   1.9078348e+01   2.0677677e+02  -2.2009884e+01   2.5236097e+02   2.5369832e+01   3.1036905e+02   4.3922126e+01   2.1709935e+02   7.2146323e+00   3.0374905e+02  -4.5982740e+00   2.2709581e+02   7.4749161e+00   2.1780355e+02  -1.5125897e+01   2.3117905e+02  -2.6692674e+01   6.4653226e+01   6.0125161e+01   2.5775613e+02  -1.1943394e+01   1.9340000e+02  -3.6671613e+00
   2.0146839e+02  -2.2558581e+00   1.9099355e+02   8.5365355e+01   2.4433677e+02   1.6852090e+01   2.8951645e+02   7.2035226e+00   2.5450905e+02  -1.1609074e+01   2.4496323e+02  -1.1613510e+01   2.0448871e+02  -2.5602323e+01   3.0617905e+02   1.3307326e+01   2.4548065e+02  -1.1528774e+01   2.0519323e+02  -1.3288684e+01   3.4846905e+02   6.3412603e-01   1.3500065e+02   4.6234142e+01   2.1162613e+02  -4.7265419e+00   3.0888903e+02  -1.9761123e+01   2.8077226e+02  -2.4439845e+01   2.2266258e+02   8.0276026e+01   1.9673935e+02  -1.1627535e+01   2.6802484e+02   8.7638194e+00   2.6527905e+02   1.3479326e+01   2.6708065e+02  -1.0797742e+01   2.4477581e+02  -1.1108194e+01   3.1881548e+02  -8.0310452e+00   2.0808905e+02   2.7745260e+00   1.7655905e+02  -3.1563074e+01   2.3921452e+02  -3.7800645e+00   3.5023677e+02   1.7833161e+00   2.5612905e+02  -1.6928674e+01   5.2790000e+01   1.1563551e+02   4.1708905e+02   1.1814526e+01   2.7565129e+02   1.4598323e+00   2.2789839e+02  -7.5225161e+00   2.2948355e+02  -1.0950619e+01   2.4766452e+02   1.2942000e+01   2.6308905e+02   1.4704526e+01   2.2270516e+02  -6.8677032e+00   6.8749055e+01   1.6697173e+02   2.5968677e+02  -2.3323613e+00   3.5593905e+02  -2.6433474e+01   2.0693839e+02   1.0836009e+02   1.9092935e+02  -2.2670477e+01   3.6950905e+02   1.3480926e+01   2.5850905e+02   1.0531093e+02   2.1560905e+02  -5.8447074e+01   2.1117581e+02  -5.8837419e+00   3.5380677e+02  -1.4579058e+01   1.4032065e+02   1.1470145e+02   5.4766968e+02  -3.2413161e+00   2.6387742e+02   3.6075484e+00   2.7413677e+02  -4.5196516e+00   2.0477677e+02  -5.7098839e+00   4.1817097e+02   1.1825032e+01   3.1436905e+02   2.8792126e+01   2.1709935e+02   9.0246323e+00   3.3112905e+02   1.2501326e+01   2.6314581e+02  -3.6390839e+00   1.8599355e+02   1.9489032e+00   2.2889905e+02  -1.4890274e+01   8.3363226e+01   6.9298361e+01   2.6370613e+02  -3.6593935e+00   1.8259000e+02  -7.9923613e+00
   2.4203839e+02  -2.8314581e+00   1.7118355e+02   8.8850155e+01   2.4471677e+02  -1.5083097e+00   2.8232645e+02  -1.1411277e+01   2.6108905e+02  -1.1945474e+01   2.3510323e+02  -1.4444710e+01   2.1515871e+02  -2.4059226e+00   2.7669905e+02   3.7045726e+01   2.7167065e+02   1.7906026e+01   2.1157323e+02  -1.4889084e+01   2.6179905e+02  -1.4662274e+01   1.0634065e+02   8.3766942e+01   2.0486613e+02  -2.5657419e+00   3.1422903e+02   1.7531677e+01   3.2849226e+02   6.4525548e+00   2.0442258e+02   1.0273523e+02   1.8626935e+02  -2.5689935e+01   2.7317484e+02   1.3771819e+01   2.7636905e+02   1.1692126e+01   2.7956065e+02  -7.0361419e+00   2.4486581e+02  -1.4875394e+01   2.8934548e+02  -1.2253445e+01   2.0784905e+02  -8.7762740e+00   1.6922905e+02  -3.2686674e+01   2.4945452e+02   3.4407355e+00   2.5256677e+02   1.6936916e+01   2.6150905e+02  -5.8290740e+00   1.6170000e+01   1.2033511e+02   3.4869905e+02  -2.9542740e+00   2.9274129e+02   1.0812632e+01   2.3061839e+02   2.7069884e+01   2.1348355e+02  -8.1006194e+00   2.7261452e+02  -4.0000000e-03   2.8536905e+02   1.0492126e+01   2.7261516e+02   3.7949677e-01   7.1899055e+01   1.5666973e+02   2.5564677e+02  -8.7691613e+00   3.7374905e+02   7.1417260e+00   2.2431839e+02   1.3229969e+02   1.9516935e+02   2.9403226e+00   4.1303905e+02   5.7188526e+01   2.8293905e+02   1.3383653e+02   2.4398905e+02  -1.3907474e+01   2.3879581e+02   2.8566581e+00   4.2933677e+02   2.4568542e+01   1.7680065e+02   9.8403045e+01   7.0676968e+02   1.4070684e+01   2.7149742e+02   5.7579484e+00   2.7979677e+02   3.4575484e+00   1.9506677e+02   1.1256916e+01   4.2503097e+02  -2.3937677e+00   2.8350905e+02   4.0410926e+01   2.1699935e+02   5.5126323e+00   3.2646905e+02   9.4441260e+00   2.7557581e+02   6.5965161e+00   1.5218355e+02   2.6037032e+00   2.2136905e+02   8.5212603e-01   8.2553226e+01   1.1126316e+02   2.5703613e+02  -1.6595794e+01   2.1035000e+02   9.5468387e+00
   1.8641839e+02   1.2381419e+00   1.8999355e+02   9.0915355e+01   2.4195677e+02   3.2249032e-01   3.0656645e+02  -9.8304774e+00   2.8308905e+02  -1.4465474e+01   2.2148323e+02  -1.3735110e+01   2.5467871e+02  -5.9075226e+00   2.6517905e+02   1.2067326e+01   2.8720065e+02   2.3736258e+00   3.1571323e+02  -8.4028387e-01   2.7489905e+02   5.7097260e+00   1.5029065e+02   7.9290942e+01   2.2405613e+02   3.3290581e+00   2.8488903e+02  -1.5071123e+01   2.4715226e+02  -2.0320245e+01   2.0337258e+02   1.0310923e+02   1.9411935e+02  -1.5079355e+00   2.9355484e+02  -2.3858581e+01   2.7179905e+02   2.0387726e+01   2.8028065e+02   9.9562581e+00   2.2934581e+02  -8.2537935e+00   2.8353548e+02  -2.3588645e+01   2.1293905e+02  -5.5634740e+00   1.6508905e+02  -2.3885474e+01   2.6264452e+02   7.9155355e+00   2.8337677e+02  -4.8788387e-01   2.2155905e+02  -2.0443074e+01   2.2270000e+01   9.0177110e+01   3.8027905e+02   2.9139326e+01   2.9698129e+02   1.0943432e+01   2.4247839e+02  -4.3089161e+00   2.5496355e+02   7.7209806e+00   2.9138452e+02   4.7344000e+00   2.1269905e+02  -4.0742740e+00   2.2861516e+02   1.6279497e+01   6.8089055e+01   1.6730453e+02   3.0402677e+02   2.6004387e+00   3.3408905e+02  -1.2595474e+01   1.9164839e+02   1.0686329e+02   1.5578935e+02  -1.7339277e+01   3.4460905e+02   3.0092926e+01   2.7722905e+02   1.0205333e+02   2.2612905e+02  -3.4958674e+01   2.6108581e+02   4.5034581e+00   4.7242677e+02   3.8813419e+00   1.4927065e+02   1.0583545e+02   7.2233968e+02  -4.9849161e+00   2.1002742e+02   3.1955484e+00   2.7289677e+02   1.8909548e+01   1.7520677e+02  -1.0244284e+01   2.7984097e+02   7.8414323e+00   2.8693905e+02   2.0896526e+01   2.1009935e+02  -4.9353677e+00   3.1284905e+02   4.9137260e+00   2.4752581e+02   1.2650516e+01   2.1232355e+02  -8.1174968e+00   2.5569905e+02  -1.9894274e+01   9.1463226e+01   1.1645036e+02   3.2618613e+02   5.6822065e+00   2.3168000e+02   5.0804387e+00
   2.2475839e+02   5.1709419e+00   1.9541355e+02   9.2911755e+01   1.9476677e+02   7.8176903e+00   2.8223645e+02   1.9205923e+01   2.4331905e+02   1.2861260e+00   2.4753323e+02   5.6089032e-01   2.5944871e+02  -8.7591226e+00   2.6231905e+02   1.3526126e+01   2.7996065e+02  -1.6377174e+01   2.2176323e+02  -1.8942839e+00   2.6422905e+02  -2.7476674e+01   1.7281065e+02   7.2829342e+01   2.5876613e+02   1.2792258e+01   2.5803903e+02  -1.8593123e+01   3.1963226e+02  -4.0686452e+00   2.3599258e+02   6.5019626e+01   2.3354935e+02  -4.4723355e+00   2.9826484e+02   1.1384619e+01   2.7650905e+02  -4.6090740e+00   3.0889065e+02  -1.7142542e+01   2.4281581e+02  -1.0051394e+01   2.7767548e+02  -2.7459845e+01   1.8536905e+02   1.3592126e+01   1.6127905e+02  -3.0810674e+01   2.4688452e+02   6.1263355e+00   2.9966677e+02  -3.1108387e-01   2.4350905e+02  -7.3890740e+00   3.7840000e+01   8.4691510e+01   3.7741905e+02   7.3181260e+00   3.0269129e+02   2.2566323e+00   2.5851839e+02   2.3747884e+01   2.5429355e+02  -2.4555419e+01   2.7157452e+02  -1.6080000e-01   2.1103905e+02   1.9628526e+01   2.1318516e+02  -5.9661032e+00   7.1989055e+01   1.5590253e+02   2.9240677e+02   3.2400387e+00   3.6074905e+02   1.5841726e+01   2.0635839e+02   1.5911649e+02   2.1450935e+02   2.2031226e+00   3.7836905e+02   1.0722126e+01   3.1903905e+02   1.4656853e+02   2.9379905e+02  -4.5992274e+01   2.5217581e+02   1.8862581e+00   5.0918677e+02   6.1305419e+00   1.7842065e+02   9.5693445e+01   6.9666968e+02   6.7886839e+00   1.9830742e+02   1.7613148e+01   3.2337677e+02  -1.2688516e+00   2.0296677e+02  -2.1035084e+01   3.0032097e+02   1.1773032e+01   3.2617905e+02   2.7087326e+01   2.1547935e+02  -9.4157677e+00   3.1041905e+02  -9.2218740e+00   2.4486581e+02   2.1723316e+01   2.2722355e+02   1.2600503e+01   2.3512905e+02  -1.8528674e+01   5.7743226e+01   6.8577961e+01   2.6284613e+02  -1.9630594e+01   2.2954000e+02   4.3916387e+00
   1.8365839e+02  -1.4881058e+01   1.7537355e+02   7.9084955e+01   2.2347677e+02  -6.0491097e+00   2.8799645e+02  -3.6748774e+00   2.2746905e+02  -4.1558740e+00   2.6719323e+02   4.6809032e-01   2.1682871e+02  -1.9209523e+01   2.7050905e+02   8.2109260e+00   2.4105065e+02  -1.3143742e+00   1.9323323e+02  -1.8611884e+01   2.5936905e+02  -8.7873968e-02   1.8848065e+02   9.0615742e+01   2.5172613e+02  -2.1354542e+01   2.6431903e+02  -8.8055226e+00   3.1287226e+02   1.4721548e+00   1.4637258e+02   1.5985923e+02   2.2359935e+02  -4.8663355e+00   3.0588484e+02  -6.4498065e-01   2.3098905e+02   7.8025260e+00   2.4994065e+02   7.0034581e+00   2.3343581e+02  -1.3630994e+01   2.8324548e+02  -2.4425445e+01   2.2146905e+02  -6.5358740e+00   1.2327905e+02  -1.8770674e+01   2.4226452e+02  -1.1794065e+01   2.6489677e+02  -2.4339484e+01   2.4841905e+02  -1.4261874e+01   2.2550000e+01   1.6747097e+00   3.7198905e+02   2.8252603e-01   3.1479129e+02   3.0986323e+00   2.6480839e+02  -5.6531613e-01   2.5691355e+02  -2.5005019e+01   2.9128452e+02  -2.2837600e+01   2.5536905e+02  -1.2478740e+00   2.5761516e+02   1.7959497e+01   9.0609055e+01   1.4998293e+02   3.2726677e+02  -6.4087613e+00   2.8603905e+02   5.1585260e+00   1.4893839e+02   1.0614009e+02   2.0092935e+02  -8.7104774e+00   3.0612905e+02   5.2613260e+00   2.2736905e+02   1.2613213e+02   2.3446905e+02  -4.6525874e+01   2.6646581e+02   1.7553058e+01   4.4880677e+02   4.2909419e+00   1.5922065e+02   1.5018945e+02   6.8876968e+02   2.6040684e+01   1.9635742e+02   1.2869148e+01   2.8646677e+02   2.2823948e+01   1.9139677e+02  -2.0694839e+00   3.2089097e+02  -1.3152568e+01   2.8703905e+02   2.2888526e+01   2.0514935e+02   4.0306323e+00   2.9131905e+02   9.2561260e+00   2.9514581e+02   3.1309161e+00   2.5308355e+02   9.2917032e+00   2.3908905e+02  -3.8235474e+01   7.3983226e+01   5.5428761e+01   2.9070613e+02  -4.5793935e+00   2.6426000e+02   2.5640387e+00
   1.9727839e+02  -2.9706581e+00   1.7322355e+02   1.0025695e+02   2.2200677e+02   1.3084903e+00   2.6099645e+02  -2.5324877e+01   2.4155905e+02  -4.1433074e+01   2.1248323e+02  -1.5109677e-02   2.2363871e+02  -1.4374323e+01   2.6265905e+02   1.2689260e+00   2.3501065e+02  -1.1691174e+01   2.0666323e+02   4.9737161e+00   2.3303905e+02  -1.5601474e+01   2.8143065e+02  -2.5670258e+01   2.2005613e+02  -2.0680942e+01   2.9193903e+02  -2.4051226e+00   2.6877226e+02  -1.8579845e+01   1.1908258e+02   1.6118243e+02   1.9997935e+02   1.2783265e+01   3.1274484e+02   1.7136219e+01   2.5155905e+02   1.0816926e+01   3.1942065e+02  -1.7314942e+01   2.2315581e+02   1.1914065e+00   3.2705548e+02  -6.5002452e+00   2.2112905e+02  -3.5086740e+00   1.5512905e+02  -4.2786740e+00   2.5173452e+02  -7.0716645e+00   2.9913677e+02  -4.9886839e+00   2.4398905e+02   1.1092526e+01   3.3740000e+01   8.9689510e+01   4.0060905e+02   1.4892926e+01   2.8036129e+02   1.3230323e+00   2.5547839e+02   3.1701084e+01   2.0558355e+02  -1.5988619e+01   2.3304452e+02   3.9216000e+00   2.5289905e+02   1.2899726e+01   2.9528516e+02   3.2845897e+01   7.8229055e+01   1.6987333e+02   3.1378677e+02   1.8669639e+01   2.9969905e+02   1.4915726e+01   2.1193839e+02   1.1105009e+02   2.2978935e+02  -1.5069277e+01   3.1979905e+02   1.5407726e+01   3.0841905e+02   1.2817813e+02   2.3998905e+02  -2.7877474e+01   2.3303581e+02   1.3177458e+01   3.8918677e+02   2.7805419e+00   1.5413065e+02   1.0992665e+02   6.2828968e+02   1.4490839e+00   1.8344742e+02   1.0091948e+01   2.3970677e+02  -7.1952516e+00   2.2139677e+02   7.0605161e+00   3.3732097e+02   1.2383032e+01   3.0869905e+02   3.4865726e+01   2.0709935e+02  -1.7935368e+01   2.5136905e+02   2.5521260e+00   3.2052581e+02  -4.0394839e+00   1.8822355e+02   9.9605032e+00   2.2069905e+02  -2.3954274e+01   5.2173226e+01   7.6883561e+01   2.8099613e+02  -3.8525935e+00   2.2992000e+02  -7.5887613e+00
   2.1413839e+02  -5.1294581e+00   1.8446355e+02   7.5077755e+01   2.1800677e+02  -2.7115097e+00   3.0303645e+02  -6.1680774e+00   2.8374905e+02  -5.6827397e-01   2.0896323e+02  -1.5153510e+01   2.0744871e+02   1.0400877e+01   2.5003905e+02   1.3128526e+01   2.4858065e+02   1.0033226e+01   2.3676323e+02   2.3565716e+01   2.4298905e+02   2.1172526e+01   2.8443065e+02  -7.5802581e+00   2.8681613e+02  -8.2617419e+00   2.8493903e+02  -3.8851226e+00   2.7977226e+02  -1.8798452e+00   2.1904258e+02   8.6855626e+01   2.1307935e+02   3.3952645e+00   2.6997484e+02   1.8267819e+01   2.6008905e+02   1.5374526e+01   2.6637065e+02   1.9349058e+01   2.5691581e+02  -1.0029394e+01   2.9529548e+02  -2.9944516e-01   2.2093905e+02   1.0176526e+01   1.5012905e+02  -2.1778674e+01   2.2083452e+02  -6.7396645e+00   2.9508677e+02   2.1953161e+00   2.5074905e+02   4.0717260e+00   3.4980000e+01   1.0435031e+02   4.0322905e+02  -8.4566740e+00   2.6217129e+02   2.6382323e+00   2.5337839e+02   7.0590839e+00   2.4048355e+02   2.2193806e+00   2.7033452e+02   6.6484000e+00   2.4417905e+02  -2.6426740e+00   2.5923516e+02   2.5209897e+01   7.6699055e+01   1.2533573e+02   3.3611677e+02   6.0323871e-01   3.0265905e+02   2.1089260e+00   1.7183839e+02   1.1763809e+02   2.8673935e+02  -1.3352774e+00   3.0084905e+02   2.2353726e+01   2.9169905e+02   1.3822573e+02   1.8369905e+02  -3.6324274e+01   2.4208581e+02  -3.6865419e+00   4.3666677e+02  -1.9678581e+00   2.4680065e+02   1.0141305e+02   7.9623968e+02   6.4830839e+00   2.4883742e+02  -6.9992516e+00   2.6408677e+02  -3.0056516e+00   2.2091677e+02  -3.7610839e+00   3.2646097e+02   9.6818323e+00   2.7836905e+02   3.4772126e+01   2.2047935e+02  -8.3357677e+00   2.3484905e+02   5.0637260e+00   3.3352581e+02  -4.8494839e+00   1.9627355e+02  -1.0643497e+01   2.0855905e+02  -1.5743074e+01   3.9883226e+01   6.5386761e+01   2.8703613e+02   5.7642065e+00   2.1835000e+02  -2.0903161e+01
   2.2941839e+02   2.1814194e-01   2.4408355e+02   7.3208155e+01   2.4538677e+02   1.5668090e+01   3.0899645e+02   8.8751226e+00   2.6693905e+02  -1.2793474e+01   2.6162323e+02   6.9136903e+00   2.3477871e+02  -1.6265523e+01   2.9803905e+02  -8.0914740e+00   2.1791065e+02   6.2568258e+00   2.2933323e+02   9.1201161e+00   2.7765905e+02  -6.2210740e+00   2.6672065e+02  -1.5873458e+01   2.4053613e+02  -1.1889342e+01   3.0903903e+02  -8.4831226e+00   3.1477226e+02  -6.5898452e+00   1.8180258e+02   6.4494826e+01   1.9273935e+02  -3.0175355e+00   2.7959484e+02  -3.4517806e+00   2.4922905e+02  -1.2756674e+01   2.8070065e+02   3.0626581e+00   2.4181581e+02   1.0028606e+01   3.2162548e+02  -1.1875845e+01   2.1774905e+02   1.9331726e+01   1.6279905e+02   6.1077260e+00   2.4588452e+02  -1.2123665e+01   2.9347677e+02   1.9274116e+01   2.1222905e+02   1.5333260e+00   1.5030000e+01   1.0265631e+02   3.5531905e+02  -5.2938740e+00   2.8536129e+02   5.0230323e+00   2.4618839e+02   1.2684284e+01   2.2186355e+02  -6.9110194e+00   2.7828452e+02   8.0124000e+00   2.2965905e+02  -5.0010740e+00   2.5556516e+02  -5.8265032e+00   6.5469055e+01   1.3623413e+02   3.1368677e+02   1.0207639e+01   3.6350905e+02   2.0050926e+01   1.7869839e+02   9.9239290e+01   2.6626935e+02   3.0232258e-01   2.8565905e+02   2.1808926e+01   2.7336905e+02   7.8412126e+01   1.9269905e+02  -5.1424274e+01   2.2031581e+02   4.0050581e+00   3.7947677e+02   2.1987342e+01   1.6108065e+02   1.2666065e+02   7.6361968e+02   5.9526839e+00   2.3768742e+02  -3.3472516e+00   2.4818677e+02  -2.3936516e+00   2.0896677e+02  -5.3750839e+00   2.8860097e+02   4.0406323e+00   3.0631905e+02   4.6726126e+01   1.9933935e+02  -2.8845677e+00   2.6512905e+02   1.5591326e+01   3.2100581e+02  -1.6657884e+01   2.2594355e+02  -1.0397097e+01   2.1236905e+02  -2.5427874e+01   7.3223226e+01   4.1339561e+01   3.0756613e+02  -1.1828194e+01   2.2854000e+02  -1.2908361e+01
   2.1189839e+02   1.5797419e+00   2.0546355e+02   7.4017755e+01   2.4209677e+02  -1.4348710e+01   2.8656645e+02  -1.4230477e+01   2.5012905e+02   4.0313260e+00   2.7467323e+02  -1.1460310e+01   2.0886871e+02  -1.9292723e+01   2.5208905e+02   1.9584526e+01   2.5705065e+02  -7.1143742e+00   2.4619323e+02  -6.9486839e+00   3.2989905e+02   6.2697260e+00   2.5953065e+02  -5.2582581e+00   2.8572613e+02  -1.0694542e+01   3.0993903e+02   2.7348774e+00   2.6768226e+02  -1.6632645e+01   3.1875258e+02   6.4728826e+01   2.0807935e+02   5.0352645e+00   2.6717484e+02  -3.5081806e+00   2.7531905e+02   5.8661260e+00   2.5204065e+02  -9.1145419e+00   2.3243581e+02   3.5900645e-01   2.7824548e+02  -1.8315445e+01   1.6779905e+02  -2.1922740e+00   1.5479905e+02  -2.7962274e+01   2.0535452e+02  -7.7412645e+00   3.3332677e+02   5.2761161e+00   2.1522905e+02  -6.0667397e-01   3.3500000e+01   1.0532871e+02   3.4827905e+02   1.0939326e+01   2.8803129e+02  -1.4340568e+01   2.6718839e+02  -3.7557161e+00   2.0672355e+02   7.3901806e+00   2.9471452e+02  -8.3420000e+00   2.1508905e+02  -3.9254740e+00   2.5385516e+02   7.2602968e+00   5.5699055e+01   1.5910573e+02   3.5349677e+02  -1.9697161e+01   3.9150905e+02   1.1620926e+01   2.0454839e+02   1.5436129e+02   2.9954935e+02   1.3069923e+01   3.6708905e+02   2.9004526e+01   2.1836905e+02   1.2828213e+02   1.9112905e+02  -2.5728674e+01   2.1331581e+02   1.3505806e-01   3.9890677e+02   6.6729419e+00   1.7565065e+02   7.9685045e+01   7.6166968e+02   1.7868684e+01   2.9273742e+02   1.2768748e+01   2.9441677e+02  -1.5332052e+01   1.9939677e+02  -1.0089484e+01   2.6860097e+02   3.9306323e+00   2.6612905e+02   2.5081326e+01   1.8733935e+02  -2.5114568e+01   2.6436905e+02   3.7921260e+00   2.7186581e+02  -2.4366839e+00   2.2751355e+02  -1.2826968e+00   2.3965905e+02  -1.8801074e+01   4.5693226e+01   5.6111961e+01   2.6446613e+02  -2.0760194e+01   2.0130000e+02  -2.4159161e+01
   2.1241839e+02   4.9181419e+00   1.7399355e+02   6.5245355e+01   2.4062677e+02  -7.5711097e+00   3.0851645e+02   5.2035226e+00   2.3579905e+02  -1.2202274e+01   2.5362323e+02  -2.0163097e+00   2.2444871e+02  -6.1991226e+00   2.9855905e+02   1.7156926e+01   2.6329065e+02  -1.9373574e+01   2.1562323e+02  -7.3630839e+00   3.2803905e+02   9.6985260e+00   2.1476065e+02  -1.6196658e+01   2.1229613e+02  -6.8201419e+00   2.9945903e+02   3.8032774e+00   2.7039226e+02  -2.4419445e+01   1.1651258e+02   1.8495803e+02   1.7597935e+02  -9.6367355e+00   2.7202484e+02   6.6738194e+00   2.3808905e+02   2.2044526e+01   2.4037065e+02  -1.7090942e+01   1.9510581e+02   1.3915406e+01   3.2191548e+02  -1.1859045e+01   1.6193905e+02  -4.9134740e+00   1.7308905e+02  -2.3145474e+01   2.6931452e+02  -2.3758065e+01   3.4232677e+02   2.7561161e+00   2.6165905e+02  -7.0107397e-01   3.6790000e+01   9.8775510e+01   3.1674905e+02   2.7131726e+01   3.1436129e+02  -1.1206968e+01   2.3561839e+02   9.0988387e-01   2.3377355e+02   3.6180645e-02   2.3209452e+02  -5.0524000e+00   2.3712905e+02   1.0351326e+01   2.3790516e+02   5.1962968e+00   6.2989055e+01   1.3805253e+02   3.2992677e+02  -4.1561290e-02   3.4065905e+02   3.0168926e+01   1.6645839e+02   1.0906849e+02   2.1402935e+02  -4.1884774e+00   3.7946905e+02   3.0114126e+01   2.4017905e+02   9.7207326e+01   1.9369905e+02  -3.5884274e+01   2.5474581e+02  -1.1793419e+00   4.2204677e+02   1.3861742e+01   2.1284065e+02   9.8519845e+01   6.8347968e+02   3.0338839e+00   2.7073742e+02   4.2987484e+00   2.6599677e+02   2.6081548e+01   1.9734677e+02   7.4451613e-01   2.6022097e+02  -5.8789677e+00   2.7898905e+02   2.8102526e+01   1.8456935e+02   7.2070323e+00   2.7993905e+02   1.5926526e+01   2.6357581e+02   5.9865161e+00   2.4127355e+02  -1.0713497e+01   2.1374905e+02  -2.2728274e+01   7.1033226e+01   3.1084761e+01   2.6808613e+02  -9.4397935e+00   2.1102000e+02  -4.0267613e+00
   1.7036839e+02  -1.4867858e+01   2.4237355e+02   6.1104955e+01   2.4352677e+02  -3.2231097e+00   3.1165645e+02   9.5232258e-01   2.5474905e+02  -8.5282740e+00   2.1300323e+02  -1.0766710e+01   2.3386871e+02  -1.2927226e+00   3.0889905e+02   2.3139726e+01   2.4282065e+02  -3.5459742e+00   1.9419323e+02  -1.3268684e+01   2.9417905e+02  -8.3267397e-01   2.3043065e+02   7.8974194e-01   2.0314613e+02  -8.8981419e+00   2.7017903e+02  -9.1343226e+00   2.7639226e+02   4.5305548e+00   2.0761258e+02   8.7240026e+01   1.8454935e+02  -6.9823355e+00   2.6617484e+02   6.5718194e+00   2.5908905e+02   8.2645260e+00   1.3594065e+02   1.1743458e+01   2.1077581e+02  -6.6281935e+00   3.2305548e+02  -1.8750245e+01   2.1503905e+02  -4.0214740e+00   1.5731905e+02  -1.3213874e+01   2.7088452e+02  -7.4636645e+00   3.6299677e+02   1.2572516e+01   2.5446905e+02   2.0014126e+01   3.2410000e+01   9.6225910e+01   3.0655905e+02   3.7069260e+00   2.4812129e+02   9.5223226e-01   2.2542839e+02  -1.1224916e+01   2.3019355e+02  -3.7674194e+00   2.6009452e+02  -5.0024000e+00   2.5712905e+02  -1.5868674e+01   2.6209516e+02  -4.9289032e+00   5.3229055e+01   1.4183333e+02   2.8987677e+02   1.0202439e+01   3.5503905e+02   1.7208526e+01   2.0759839e+02   1.0249729e+02   2.2864935e+02   1.5641923e+01   4.2108905e+02   1.8684526e+01   2.7189905e+02   1.0399973e+02   1.9841905e+02  -3.9121874e+01   2.5722581e+02  -1.1237742e+01   4.2333677e+02  -7.2414581e+00   1.7380065e+02   1.1592305e+02   6.0200968e+02  -5.7885161e+00   2.3611742e+02  -2.1841652e+01   2.6322677e+02  -3.9768516e+00   2.3172677e+02  -6.0058839e+00   2.7455097e+02   6.3546323e+00   2.9441905e+02   4.0868126e+01   2.1661935e+02   9.4030323e+00   3.1741905e+02   1.5458126e+01   2.5243581e+02   3.4077161e+00   1.8527355e+02  -5.9534968e+00   2.3512905e+02  -1.0388674e+01   7.4843226e+01   6.5779961e+01   2.6113613e+02  -1.4073794e+01   1.7978000e+02  -1.2577561e+01
   1.8851839e+02   8.3001419e+00   2.0680355e+02   1.0643055e+02   2.3700677e+02  -1.3611510e+01   2.6580645e+02  -2.2759677e+01   2.5536905e+02   7.6621260e+00   2.4753323e+02   9.3308903e+00   2.0915871e+02  -1.0759226e+00   2.7998905e+02   1.4832526e+01   2.2324065e+02   2.3504258e+00   1.9243323e+02  -9.7378839e+00   2.9150905e+02   2.7709260e+00   2.2005065e+02   1.9501419e+00   2.5357613e+02  -2.1225419e+00   2.9569903e+02  -2.8959226e+00   2.8744226e+02   8.2665548e+00   2.3404258e+02   7.5845626e+01   2.1540935e+02   2.7388645e+00   2.6074484e+02   8.6762194e+00   2.6955905e+02   1.2186926e+01   3.4080065e+02  -1.0253419e+00   2.3272581e+02  -7.6641935e+00   3.6348548e+02  -7.2746452e+00   1.9203905e+02  -1.4421474e+01   1.7836905e+02  -1.7607874e+01   2.3407452e+02  -1.0088865e+01   3.1685677e+02  -1.3876284e+01   2.5055905e+02  -1.5723074e+01   3.0690000e+01   7.5363510e+01   3.2598905e+02   2.1392526e+01   3.2831129e+02  -8.4296774e-01   2.8837839e+02  -2.6009161e+00   2.5015355e+02  -4.3142194e+00   2.8676452e+02  -1.0460000e+00   2.5622905e+02   1.1783326e+01   2.4066516e+02   1.2215497e+01   7.1609055e+01   1.1369293e+02   3.4302677e+02   5.4804387e+00   3.3674905e+02   1.9151726e+01   1.9593839e+02   1.3357009e+02   2.3488935e+02   9.9127226e+00   4.3303905e+02   8.6385260e+00   3.2522905e+02   9.6303326e+01   1.2327905e+02  -2.6110674e+01   2.5169581e+02   4.4444658e+01   4.8304677e+02   1.4131742e+01   1.6284065e+02   1.2879985e+02   7.2371968e+02   5.1446839e+00   2.4544742e+02   3.2981948e+01   2.6970677e+02   1.7847484e+00   1.6401677e+02   3.2091613e-01   2.9560097e+02   5.9106323e+00   2.9117905e+02   3.5317326e+01   2.3928935e+02   8.9194323e+00   2.8912905e+02  -6.1886740e+00   2.3981581e+02  -4.2526839e+00   1.4142355e+02   1.7450323e-01   2.6355905e+02  -2.9233074e+01   8.0273226e+01   8.5495561e+01   2.6137613e+02   1.5097006e+01   1.9064000e+02   7.4136387e+00
   2.1060839e+02  -1.2897058e+01   1.8884355e+02   7.2387355e+01   2.1000677e+02  -8.1215097e+00   3.0642645e+02  -3.4392774e+00   2.5984905e+02   6.2037260e+00   2.4453323e+02  -1.9099110e+01   2.3101871e+02  -1.1047226e+00   2.9860905e+02   1.6722926e+01   2.5739065e+02  -7.2415742e+00   1.9590323e+02   4.5945161e+00   2.9936905e+02   4.7212603e-01   2.2200065e+02  -7.7585806e-01   2.5767613e+02  -4.8805419e+00   3.0726903e+02   4.8984774e+00   2.8706226e+02  -3.8430452e+00   1.8894258e+02   8.9073626e+01   1.9154935e+02   1.4077665e+01   2.8126484e+02  -1.5155381e+01   2.6012905e+02  -1.1486740e+00   3.1385065e+02   5.5065806e-01   2.5681581e+02  -2.1213935e+00   2.7986548e+02   1.8949548e+00   1.8346905e+02  -1.3975874e+01   1.4417905e+02   7.1273260e+00   2.5478452e+02  -1.1595665e+01   3.1080677e+02   4.7477161e+00   2.3336905e+02  -2.9917874e+01   1.6550000e+01   1.0082471e+02   3.8922905e+02   1.1853326e+01   3.0708129e+02   3.7554323e+00   2.8918839e+02  -6.8557161e+00   2.5119355e+02  -7.1674194e+00   2.9661452e+02  -6.1640000e+00   2.3136905e+02  -3.5678740e+00   2.6251516e+02   5.6574968e+00   7.6509055e+01   1.3197093e+02   2.9530677e+02   2.1108039e+01   3.0779905e+02  -1.6632274e+01   2.0088839e+02   8.9074090e+01   1.8854935e+02  -2.7190077e+01   3.6560905e+02   6.2229260e+00   1.6889905e+02   7.6719726e+01   2.2227905e+02  -4.6030674e+01   2.2831581e+02   5.2650581e+00   4.9137677e+02   1.3035342e+01   1.5427065e+02   9.4675445e+01   7.5385968e+02   5.1134839e+00   1.8202742e+02  -8.0844516e+00   2.8879677e+02  -1.7212452e+01   2.1453677e+02   7.4193161e+00   2.9241097e+02   9.2658323e+00   2.9169905e+02   4.4175726e+01   2.0652935e+02  -5.1297677e+00   3.2465905e+02  -2.7107397e-01   2.9757581e+02  -3.9734839e+00   1.6661355e+02  -1.3606968e+00   2.4350905e+02  -1.1059074e+01   8.6653226e+01   7.0175161e+01   2.6727613e+02   5.1205006e+01   1.9064000e+02   1.2793639e+01
   2.0765839e+02  -3.5110581e+00   1.9084355e+02   9.8187355e+01   2.4509677e+02  -7.7787097e+00   3.0194645e+02  -1.9890877e+01   2.5517905e+02  -9.6626740e+00   2.1534323e+02   1.1906090e+01   2.2206871e+02   1.4612774e+00   2.8169905e+02   3.6785726e+01   2.5396065e+02  -1.4627174e+01   2.3428323e+02  -1.1475884e+01   2.8379905e+02  -1.6232274e+01   2.3829065e+02  -6.1290581e+00   2.0957613e+02  -2.3225419e+00   2.9931903e+02   2.9144774e+00   3.2549226e+02  -1.0307445e+01   2.1737258e+02   6.2649226e+01   2.0850935e+02   1.1908645e+00   3.1769484e+02  -1.4549781e+01   2.9146905e+02  -5.8458740e+00   3.1228065e+02   3.7262581e+00   2.2834581e+02  -8.1237935e+00   2.8467548e+02   4.1201548e+00   2.0598905e+02   5.7025260e+00   1.5874905e+02  -3.2282740e+00   2.4693452e+02  -1.1927665e+01   2.7932677e+02  -8.7838839e+00   2.4617905e+02  -9.9926740e+00   2.8410000e+01   7.4685910e+01   3.9289905e+02  -1.5802740e+00   3.0065129e+02  -2.4401677e+00   2.7818839e+02   8.8342839e+00   2.3486355e+02  -2.4310194e+00   2.7842452e+02   7.0512000e+00   2.4789905e+02   1.4059726e+01   2.4904516e+02   1.4075097e+01   5.8129055e+01   1.3710133e+02   3.2183677e+02  -1.9304361e+01   3.1412905e+02   9.5313260e+00   1.8097839e+02   1.1476689e+02   1.8102935e+02   1.3361523e+01   3.5408905e+02   1.0994526e+01   1.0736905e+02   6.3592126e+01   2.6236905e+02  -2.4427874e+01   3.1517581e+02  -9.6337419e+00   5.2666677e+02   9.3521419e+00   1.5465065e+02   1.2145505e+02   8.4914968e+02   6.8302839e+00   2.2578742e+02   2.4124748e+01   3.2532677e+02   2.1675148e+01   1.9758677e+02  -2.6324684e+01   2.6346097e+02  -2.7981677e+00   2.6455905e+02   2.2586926e+01   2.0666935e+02  -1.4209677e+00   3.3293905e+02  -1.2213474e+01   2.2533581e+02  -1.9954284e+01   1.9670355e+02  -1.9717897e+01   2.5893905e+02  -2.1773474e+01   6.1033226e+01   8.4654761e+01   2.5570613e+02   9.2206065e+00   1.8773000e+02  -6.9356129e-01
   2.9498839e+02   3.5254194e-01   1.8099355e+02   9.3735355e+01   2.2781677e+02  -4.5863097e+00   2.8923645e+02  -7.1640774e+00   1.9912905e+02  -6.1786740e+00   2.4115323e+02  -7.0687097e+00   1.9086871e+02  -4.2327226e+00   2.5117905e+02   6.7073260e+00   2.6601065e+02  -3.7411742e+00   1.9376323e+02  -1.0842839e+00   2.9612905e+02  -2.0028674e+01   2.1772065e+02  -1.2243458e+01   2.9291613e+02  -3.4229742e+01   2.7455903e+02   1.6565277e+01   2.8453226e+02  -1.0690645e+01   1.8361258e+02   9.8540026e+01   1.9754935e+02   2.4976645e+00   2.9145484e+02   2.1979419e+01   2.5079905e+02   2.7877726e+01   2.9251065e+02   6.4785806e-01   2.3810581e+02  -3.7645935e+00   2.5539548e+02  -1.3057445e+01   1.7827905e+02  -1.1030674e+01   1.5722905e+02  -1.0966674e+01   2.5897452e+02  -3.4108645e+00   2.8499677e+02   2.5161290e-03   2.5841905e+02  -1.1118740e+00   2.0410000e+01   1.1922591e+02   4.2003905e+02  -1.8514740e+00   2.8698129e+02   3.0513432e+01   2.6675839e+02  -5.0613161e+00   2.7858355e+02  -7.8786194e+00   2.8119452e+02   2.2096000e+00   2.3112905e+02   2.0741326e+01   2.5109516e+02  -6.4689032e+00   8.6749055e+01   1.7086173e+02   2.2630677e+02   4.7180387e+00   3.2669905e+02   7.8057260e+00   1.9907839e+02   1.0069889e+02   2.1031935e+02   1.1488323e+01   3.4965905e+02   2.6208926e+01   9.5039055e+01   9.5388526e+01   3.0127905e+02  -3.4010674e+01   2.8355581e+02  -7.2414194e-01   4.1061677e+02  -7.4638581e+00   1.5737065e+02   1.1918745e+02   7.1538968e+02   5.2410839e+00   2.0816742e+02   7.6343484e+00   3.3651677e+02   6.9199484e+00   2.0291677e+02  -1.4751084e+01   2.8641097e+02  -1.1824168e+01   2.6222905e+02   4.9013326e+01   2.1009935e+02   6.4446323e+00   3.1417905e+02   1.6047326e+01   2.5847581e+02  -4.1254839e+00   2.1589355e+02   3.1269032e+00   2.3655905e+02  -1.3033074e+01   7.0653226e+01   1.0245516e+02   2.9480613e+02  -1.9477394e+01   2.2164000e+02  -5.0263613e+00
   2.1151839e+02  -5.9698581e+00   1.9246355e+02   1.0162775e+02   2.7014677e+02  -1.5832710e+01   3.1703645e+02  -1.9338077e+01   2.4608905e+02  -2.3654740e+00   2.0138323e+02   1.3642890e+01   2.2696871e+02   1.0979277e+01   2.7046905e+02   1.1544126e+01   2.7767065e+02  -1.2863974e+01   2.1243323e+02  -8.6278839e+00   2.5689905e+02   6.1497260e+00   2.3629065e+02  -1.3109058e+01   2.6124613e+02   1.5438581e+00   3.0479903e+02  -1.5953923e+01   3.3025226e+02  -1.8782452e+00   5.8852581e+01   3.3048083e+02   1.7711935e+02  -1.9179355e+00   2.7612484e+02   7.2558194e+00   2.4284905e+02   1.7803726e+01   2.8751065e+02   9.9478581e+00   2.2681581e+02   3.2286065e+00   3.0277548e+02  -1.9127845e+01   2.3536905e+02  -1.0507874e+01   1.4489905e+02  -1.8980274e+01   2.5669452e+02  -3.0328465e+01   3.3080677e+02   6.2477161e+00   2.2646905e+02  -1.2125874e+01   4.5690000e+01   9.4203510e+01   4.1350905e+02   1.6390926e+01   2.7517129e+02   7.0782323e+00   2.5904839e+02   7.1354839e+00   2.3300355e+02  -4.8522194e+00   2.5047452e+02   1.6237200e+01   2.4974905e+02   1.3111726e+01   2.4956516e+02  -1.6503226e-02   4.8319055e+01   1.5826613e+02   2.8749677e+02   9.4428387e+00   2.7555905e+02   1.8469260e+00   1.5821839e+02   9.5017690e+01   1.9802935e+02  -4.4284774e+00   2.9460905e+02   1.7232926e+01   8.3129055e+01   6.1151326e+01   2.2555905e+02  -4.5003074e+01   2.5460581e+02  -2.7928142e+01   3.9985677e+02   1.6941935e-02   2.0056065e+02   9.2642245e+01   5.7876968e+02   1.4460684e+01   1.6464742e+02   2.8759484e+00   2.9256677e+02   3.3594839e-01   2.2239677e+02  -1.0689484e+01   2.8717097e+02  -1.1884968e+01   2.7827905e+02   3.8539326e+01   2.0266935e+02   1.0519032e+01   2.8679905e+02  -1.7192274e+01   2.5981581e+02  -7.3726839e+00   2.2480355e+02  -7.8258968e+00   2.1865905e+02  -1.9791074e+01   6.1083226e+01   8.1080761e+01   2.6846613e+02  -2.1180194e+01   2.2097000e+02  -1.2872761e+01
   2.9917839e+02   6.7341935e-02   2.1760355e+02   8.5136555e+01   2.0857677e+02   5.9528903e+00   2.6837645e+02  -1.5395277e+01   2.9108905e+02  -1.6535474e+01   1.9710323e+02  -7.5447097e+00   2.7034871e+02   5.1788774e+00   2.7703905e+02   1.1498526e+01   2.5315065e+02   1.1976258e+00   2.0738323e+02  -1.6173884e+01   2.6498905e+02  -1.8587474e+01   2.5953065e+02   1.0121742e+01   2.5462613e+02  -1.3256542e+01   3.0155903e+02  -2.2884723e+01   3.0849226e+02  -1.6757445e+01   3.4422581e+01   3.6462523e+02   2.0407935e+02   1.4552645e+00   2.7421484e+02  -1.1831381e+01   2.7284905e+02   1.5213726e+01   2.9218065e+02  -4.7574194e-01   2.1234581e+02  -7.9437935e+00   2.9515548e+02  -9.3782452e+00   1.9808905e+02   2.5245260e+00   1.5850905e+02  -2.9019074e+01   2.5278452e+02  -2.5345665e+01   3.0589677e+02  -1.7569484e+01   2.2579905e+02  -1.2212274e+01   1.8310000e+01   9.7353910e+01   3.9327905e+02   3.1993260e+00   2.9665129e+02   1.5309832e+01   2.5080839e+02   2.2794684e+01   2.4391355e+02   4.3249806e+00   2.3180452e+02  -1.1599200e+01   2.5579905e+02   4.8177260e+00   2.5904516e+02   4.0850968e+00   6.3319055e+01   1.4087613e+02   3.2892677e+02  -4.1115613e+00   3.3069905e+02   2.0435726e+01   1.6012839e+02   1.3224489e+02   2.9450935e+02   2.2713123e+01   3.2398905e+02   2.8452526e+01   1.2308905e+02   6.3434526e+01   2.3727905e+02  -3.4370674e+01   2.8146581e+02   2.9353058e+01   4.5690677e+02   2.0032942e+01   1.9456065e+02   1.2617225e+02   5.7957968e+02   2.2585884e+01   1.9473742e+02   1.9378748e+01   2.9508677e+02   2.5804348e+01   1.9644677e+02   1.8676516e+01   3.3632097e+02   6.2230323e+00   3.1469905e+02   2.5955726e+01   2.2380935e+02   9.1783226e-01   2.6379905e+02   5.9772603e-01   3.0876581e+02  -1.4958684e+01   1.9203355e+02  -6.9142968e+00   2.0665905e+02  -2.4541074e+01   6.0223226e+01   6.6909561e+01   2.6460613e+02  -1.7441394e+01   2.1968000e+02  -2.3339561e+01
   6.8008839e+02   2.4045419e+00   1.7537355e+02   9.3084955e+01   2.3476677e+02  -5.3823097e+00   2.8542645e+02  -1.5089277e+01   2.8612905e+02  -1.5038674e+01   2.1857323e+02  -1.9723097e+00   2.2486871e+02   4.5272774e+00   2.7698905e+02  -9.9274740e+00   2.6896065e+02   1.0228258e+00   1.7462323e+02  -1.6503084e+01   2.7012905e+02  -9.6186740e+00   2.5019065e+02   1.0018942e+01   2.5257613e+02  -1.3422542e+01   2.9922903e+02  -1.4838323e+01   2.9868226e+02  -9.7326452e+00   2.0908258e+02   6.7842426e+01   1.8969935e+02   1.7956645e+00   2.9969484e+02  -5.4897806e+00   2.7008905e+02  -1.5654740e+00   2.9670065e+02  -1.2407342e+01   1.9567581e+02  -1.5420194e+01   3.0058548e+02  -1.9292645e+01   2.1341905e+02  -4.9818740e+00   1.5760905e+02  -1.9567074e+01   2.2983452e+02  -2.5459665e+01   3.1937677e+02  -7.5578839e+00   2.3946905e+02  -4.9258740e+00   4.1360000e+01   9.0789910e+01   3.0955905e+02   9.4669260e+00   3.2360129e+02  -7.3261677e+00   2.6132839e+02   2.5953084e+01   2.2324355e+02  -6.3114194e+00   2.8561452e+02  -8.0400000e-01   2.0960905e+02   1.9222926e+01   2.2132516e+02   6.1926968e+00   6.8659055e+01   1.5716893e+02   3.1202677e+02   5.3404387e+00   3.3322905e+02   2.2903326e+01   1.9850839e+02   8.8504490e+01   2.9659935e+02   5.3059226e+00   3.0303905e+02   1.9418526e+01   1.0136905e+02  -3.0178740e+00   1.7350905e+02  -3.1029074e+01   2.7155581e+02   4.3358581e+00   4.1647677e+02  -8.6926581e+00   1.5765065e+02   1.1664505e+02   5.5833968e+02  -1.9764916e+01   1.9230742e+02   9.6131484e+00   2.4246677e+02   1.5343948e+01   2.2291677e+02  -1.0821084e+01   3.5432097e+02  -1.7369677e+00   3.2869905e+02   2.6935726e+01   2.7375935e+02   7.3518323e+00   2.7022905e+02  -2.7266740e+00   3.0133581e+02   3.4571613e-01   1.8127355e+02  -1.1583497e+01   1.9269905e+02  -3.1424274e+01   1.3488323e+02  -1.1132387e+00   2.8589613e+02   5.0454065e+00   2.3078000e+02  -1.1137561e+01
   3.5632839e+02  -4.6946581e+00   2.3132355e+02   9.0038955e+01   2.5638677e+02  -2.8719097e+00   3.0184645e+02  -3.0452877e+01   2.6122905e+02  -1.7006674e+01   2.2924323e+02   7.4409032e-01   2.2825871e+02  -8.1239226e+00   2.7503905e+02   1.4698526e+01   2.6020065e+02   4.6336258e+00   2.4666323e+02  -2.2262839e+00   2.7036905e+02   4.8421260e+00   2.7010065e+02  -1.0243858e+01   2.5010613e+02  -1.0184942e+01   3.3193903e+02  -7.5551226e+00   2.9211226e+02   6.5529548e+00   1.9566258e+02   5.6536026e+01   2.0335935e+02  -8.8671355e+00   2.4574484e+02  -6.6437806e+00   2.8184905e+02   2.1963726e+01   2.3470065e+02  -7.4973419e+00   2.0443581e+02  -2.1690994e+01   2.8410548e+02  -8.7424516e-01   1.8769905e+02   4.0257260e+00   1.6008905e+02  -1.4485474e+01   2.0216452e+02  -2.7760645e+00   2.7827677e+02  -1.5169884e+01   2.0865905e+02  -3.1810740e+00   9.2700000e+00   1.1421711e+02   3.0555905e+02   1.4976926e+01   3.1527129e+02   2.2060232e+01   2.7289839e+02  -9.2625161e+00   2.4838355e+02  -7.5126194e+00   3.6809452e+02  -6.4524000e+00   2.5322905e+02   7.6333260e+00   2.2323516e+02   9.3698968e+00   5.7939055e+01   1.4597653e+02   2.7345677e+02  -6.4339613e+00   3.1817905e+02  -3.3626740e+00   1.8940839e+02   9.4662490e+01   1.9711935e+02  -1.4645677e+01   2.8255905e+02  -3.5130740e+00   9.6699055e+01   1.5572603e-01   1.5508905e+02  -5.6125474e+01   2.0960581e+02   5.6218581e+00   3.9314677e+02   1.9413742e+01   2.0408065e+02   1.1531065e+02   6.7061968e+02   5.8226839e+00   2.6954742e+02  -1.0566052e+01   2.5379677e+02   2.9397548e+01   2.3834677e+02  -2.5105484e+01   3.4103097e+02   1.7516232e+01   2.9350905e+02   3.6940926e+01   2.7166935e+02  -8.0509677e+00   2.6874905e+02   2.1301726e+01   3.1171581e+02  -4.5746839e+00   2.2432355e+02  -1.5787497e+01   2.1831905e+02  -3.0663874e+01   1.3955323e+02  -1.8296839e+01   3.0184613e+02   1.0719406e+01   2.3073000e+02  -2.0983561e+01
   1.9398839e+02   1.2672542e+01   1.6318355e+02   9.5970155e+01   2.1338677e+02  -9.3419097e+00   2.8965645e+02  -9.6176774e+00   2.5293905e+02   8.0652603e-01   2.8453323e+02  -1.9629110e+01   2.0172871e+02  -1.7861523e+01   2.3612905e+02  -1.4186740e+00   2.4486065e+02  -1.1669174e+01   2.4233323e+02   1.5170116e+01   3.1912905e+02  -2.5886740e+00   2.2543065e+02  -8.8102581e+00   2.5910613e+02  -3.3749419e+00   2.8269903e+02  -1.5375923e+01   2.6868226e+02  -2.2826452e+00   2.0332258e+02   8.5063226e+01   1.9350935e+02  -6.6991355e+00   2.3726484e+02   7.4619355e-02   2.5517905e+02  -1.8712674e+01   2.3785065e+02  -1.7934194e-01   2.3181581e+02  -4.2113935e+00   2.8420548e+02  -3.2602245e+01   1.7417905e+02   6.7673260e+00   1.5041905e+02  -1.6561874e+01   2.4454452e+02  -2.5736465e+01   2.8723677e+02   1.2543316e+01   2.7498905e+02  -2.6274740e+00   1.5650000e+01   9.1086710e+01   3.4484905e+02   2.5037260e+00   2.8108129e+02   1.5054323e+00   2.5151839e+02  -1.1602116e+01   2.5977355e+02  -3.6138194e+00   2.8057452e+02   7.1192000e+00   2.3393905e+02   1.3136526e+01   2.2918516e+02  -1.6956103e+01   6.1469055e+01   1.5007413e+02   3.3202677e+02  -9.2095613e+00   4.0750905e+02   1.8010926e+01   1.7554839e+02   1.1925129e+02   2.9769935e+02   2.4357923e+01   3.3322905e+02   3.5333326e+01   1.3584905e+02   2.1123726e+01   1.9274905e+02  -5.4048274e+01   2.2446581e+02   7.7630581e+00   3.8014677e+02   1.6023742e+01   1.8222065e+02   1.3400945e+02   6.4409968e+02   3.1464284e+01   2.6725742e+02   1.5997148e+01   2.8679677e+02   1.6657548e+01   2.2406677e+02  -1.1013084e+01   2.4712097e+02  -9.1609677e+00   2.4560905e+02   4.1582926e+01   1.9399935e+02  -2.5357368e+01   2.6693905e+02  -1.3634740e+00   3.1167581e+02   1.7585161e+00   2.1237355e+02  -9.5914968e+00   1.9827905e+02  -3.2200674e+01   1.2236323e+02   3.1783613e+00   2.5732613e+02   6.4710065e+00   2.0878000e+02  -6.3275613e+00
   1.9998839e+02   1.0672542e+01   1.7727355e+02   5.5172955e+01   2.3095677e+02  -1.6127510e+01   3.1751645e+02  -2.5276477e+01   2.6655905e+02  -2.0763074e+01   2.4791323e+02  -1.7659510e+01   2.2510871e+02  -1.1591923e+01   2.7274905e+02  -1.5258274e+01   2.3829065e+02  -1.0713574e+01   2.0157323e+02  -9.2790839e+00   3.1927905e+02  -4.6506740e+00   2.7200065e+02   7.5541419e+00   1.9724613e+02  -1.5386142e+01   2.8998903e+02  -2.8912258e-01   2.5325226e+02  -6.1882452e+00   1.2418258e+02   1.4244443e+02   2.1445935e+02  -1.8615135e+01   2.7126484e+02   2.6461935e-01   2.6736905e+02   1.2362126e+01   2.3813065e+02  -6.4817419e+00   2.0743581e+02  -8.7409935e+00   3.2629548e+02  -4.4249445e+01   1.7827905e+02   1.0539326e+01   1.7617905e+02  -6.2426740e+00   2.8445452e+02   6.0073548e-01   3.1432677e+02   5.3261161e+00   2.4598905e+02   2.4125260e+00   2.4980000e+01   1.1577031e+02   3.3069905e+02   2.1245726e+01   3.3784129e+02  -4.3253677e+00   2.7347839e+02  -4.8289161e+00   2.5262355e+02  -9.4718194e+00   2.5923452e+02  -1.2983600e+01   2.2465905e+02   1.7878926e+01   2.4528516e+02   2.0085897e+01   5.8179055e+01   1.2709733e+02   3.3954677e+02  -1.1671161e+01   3.7508905e+02   1.4145260e+00   1.6112839e+02   9.9254890e+01   2.4816935e+02   1.1370323e+01   3.9317905e+02   1.0827326e+01   1.0069905e+02  -6.3427397e-01   1.6946905e+02  -2.7375874e+01   2.1612581e+02   2.3240258e+01   3.3185677e+02  -1.9873058e+01   1.6232065e+02   1.0441145e+02   7.5861968e+02   2.1126839e+00   2.5806742e+02  -1.3217652e+01   2.3675677e+02   1.9507484e+00   2.1067677e+02   3.0081161e+00   2.6417097e+02   1.3335032e+01   2.8312905e+02   2.8821326e+01   2.2342935e+02   2.8082323e+00   2.6703905e+02  -9.1814740e+00   2.8257581e+02  -9.4334839e+00   2.4132355e+02  -7.5274968e+00   2.2965905e+02  -1.6711074e+01   1.1446323e+02  -2.3149639e+01   2.7927613e+02  -7.8549935e+00   2.2216000e+02   1.6552039e+01
   1.9889839e+02  -2.2620258e+01   1.7070355e+02   9.0458555e+01   2.4795677e+02   3.7249032e-01   2.7808645e+02  -1.4172077e+01   2.4331905e+02   8.5261260e+00   2.5862323e+02  -6.6063097e+00   2.6477871e+02  -3.0955226e+00   2.8489905e+02   1.2869726e+01   2.6091065e+02  -1.0373174e+01   1.9785323e+02  -5.7514839e+00   2.6241905e+02  -2.6718740e+00   2.2586065e+02  -1.2464658e+01   2.2595613e+02  -1.1392942e+01   2.6036903e+02  -7.2095226e+00   2.7782226e+02  -2.8533845e+01   9.8525806e+00   2.4859083e+02   2.0035935e+02   1.5892865e+01   2.5474484e+02   1.7762194e+00   2.6260905e+02   1.7552926e+01   2.6308065e+02  -1.7577742e+01   2.4039581e+02  -2.9087794e+01   3.1329548e+02  -7.6894452e+00   1.7408905e+02   2.1924526e+01   1.6250905e+02  -1.3390740e+00   2.1759452e+02  -1.4290465e+01   3.2732677e+02  -1.1813884e+01   2.0569905e+02  -7.3642740e+00   3.0650000e+01   1.0902671e+02   3.6593905e+02  -5.8534740e+00   3.2417129e+02  -1.3611768e+01   2.5632839e+02  -1.2416916e+01   2.1938355e+02   6.3373806e+00   2.1157452e+02   2.2092000e+00   2.4541905e+02   1.1812603e-01   2.3570516e+02  -1.0147703e+01   6.9799055e+01   1.4950773e+02   2.7964677e+02  -8.2916129e-01   3.3941905e+02  -2.0591874e+01   1.7759839e+02   1.1160729e+02   2.5659935e+02  -7.4040774e+00   3.7784905e+02   2.4003726e+01   1.0341905e+02   1.1858126e+01   1.9717905e+02  -4.7022674e+01   2.3527581e+02   1.9048258e+01   4.1894677e+02   3.2399742e+01   1.7799065e+02   1.3020785e+02   5.7766968e+02   3.3448684e+01   2.8464742e+02   1.1995948e+01   3.0041677e+02   3.8079484e+00   2.3429677e+02   8.0285161e+00   2.7603097e+02  -3.2337677e+00   2.9636905e+02   5.6472126e+01   1.9833935e+02   6.8154323e+00   2.8208905e+02   1.1904526e+01   2.7333581e+02   4.6857161e+00   2.2642355e+02  -4.2854968e+00   2.4969905e+02  -2.2884274e+01   1.4317323e+02  -2.2564387e+00   2.8089613e+02  -4.9845935e+00   2.0864000e+02   4.7836387e+00
   2.0356839e+02  -3.3385806e-01   2.5060355e+02   2.8926555e+01   2.7043677e+02   1.2764090e+01   2.8727645e+02  -2.3667277e+01   2.6165905e+02  -1.3041074e+01   1.9972323e+02  -2.6543097e+00   2.2263871e+02  -1.2194323e+01   2.9050905e+02  -5.5790740e+00   2.4377065e+02   3.6080258e+00   2.1166323e+02  -7.0462839e+00   2.7436905e+02  -1.2878740e+00   1.9810065e+02  -7.5338581e+00   1.9057613e+02   5.0074581e+00   3.1622903e+02  -1.0958323e+01   2.9377226e+02  -2.4239845e+01   1.5523258e+02   1.3496043e+02   2.1716935e+02   7.9280645e+00   2.8288484e+02   4.7150194e+00   2.6450905e+02   2.5409260e+00   2.9394065e+02  -1.2666542e+01   2.7353581e+02  -9.3189935e+00   2.7186548e+02  -2.9235045e+01   2.0046905e+02   4.1941260e+00   1.8941905e+02   2.2681260e+00   2.2088452e+02  -1.0313665e+01   3.3099677e+02   1.2182516e+01   2.6860905e+02  -5.5470740e+00   4.1930000e+01   9.2364310e+01   3.4374905e+02   1.4971726e+01   2.9784129e+02   3.6446323e+00   2.3361839e+02  -2.0930116e+01   2.1729355e+02   1.0974581e+01   2.7938452e+02  -1.7785600e+01   2.3136905e+02  -8.9787397e-01   2.6085516e+02   2.5102968e+00   6.3179055e+01   1.1312733e+02   2.2835677e+02   5.0034039e+01   3.7327905e+02   2.2559326e+01   2.0454839e+02   1.3955129e+02   2.3921935e+02   9.1363226e+00   4.3508905e+02   6.3664526e+01   1.5022905e+02   1.1133260e+00   2.2898905e+02  -4.8227474e+01   2.2322581e+02   1.3442258e+01   4.2947677e+02   1.4797342e+01   1.0922065e+02   1.1937945e+02   6.9690968e+02   1.0389484e+01   2.6002742e+02   6.4855484e+00   2.7656677e+02   9.4759484e+00   2.0829677e+02  -1.7751484e+01   2.5408097e+02  -5.2877677e+00   3.0984905e+02   1.4873726e+01   2.0718935e+02  -1.6562568e+01   3.0422905e+02   7.0833260e+00   2.7457581e+02  -1.6463484e+01   1.9637355e+02   5.5385032e+00   2.4755905e+02  -2.8573074e+01   1.0417323e+02   3.6335613e+00   2.9151613e+02  -6.3541935e+00   1.9406000e+02  -9.6299613e+00
   1.8094839e+02   8.2857419e+00   3.1451355e+02  -1.4996245e+01   3.3276677e+02   2.0176903e+00   2.6218645e+02   1.5299226e+00   2.5236905e+02  -2.2717874e+01   2.2357323e+02  -6.4723097e+00   2.1786871e+02  -1.6342723e+01   2.9269905e+02   4.9057260e+00   2.4577065e+02   6.4980258e+00   2.2514323e+02  -8.7446839e+00   2.8055905e+02   6.4069260e+00   2.1667065e+02  -3.4494581e+00   2.0562613e+02  -1.5056542e+01   3.3574903e+02  -1.5809923e+01   2.0153226e+02  -1.0430645e+01   2.3394258e+02   7.3283626e+01   2.2954935e+02  -6.6823355e+00   2.8240484e+02  -1.5156581e+01   2.6217905e+02   3.2447326e+01   3.0766065e+02  -4.0941419e+00   2.2081581e+02  -9.1013935e+00   3.2191548e+02  -7.9990452e+00   2.0760905e+02   5.8629260e+00   1.2412905e+02  -8.7486740e+00   2.6245452e+02  -1.0599265e+01   3.2604677e+02   2.1985161e+00   2.2655905e+02  -1.0373074e+01   1.6980000e+01   9.1500310e+01   3.4227905e+02  -3.7206740e+00   3.0088129e+02   7.9714323e+00   2.2918839e+02   8.5242839e+00   2.3800355e+02   7.4577806e+00   2.8661452e+02   2.8260000e+00   2.4536905e+02   1.6412126e+01   2.6475516e+02  -7.7617032e+00   5.2939055e+01   1.6532653e+02   2.0659677e+02   7.5434839e+01   3.9569905e+02   1.6765726e+01   2.4526839e+02   9.0053690e+01   2.0807935e+02   1.4375226e+00   4.4231905e+02   5.7961260e+00   1.0784905e+02   2.2553726e+01   1.9741905e+02  -5.1131874e+01   2.2727581e+02   1.0068258e+01   4.2309677e+02  -1.7792258e+01   1.1289065e+02   1.2451585e+02   6.2638968e+02  -8.7891613e-01   2.1997742e+02   1.6499548e+01   2.2718677e+02   1.4906348e+01   1.7715677e+02  -8.3502839e+00   2.3608097e+02  -3.6577677e+00   3.0393905e+02   2.7156526e+01   2.2890935e+02  -1.8540168e+01   3.2603905e+02  -5.7114740e+00   2.4619581e+02  -3.0530839e+00   1.7975355e+02  -1.1411897e+01   2.4736905e+02  -1.5897874e+01   1.7198323e+02  -1.7512387e+00   2.5827613e+02  -2.1034994e+01   1.5192000e+02   2.3511239e+01
   1.9032839e+02  -1.7884658e+01   3.9943548e+01  -1.3270645e+01   2.5162677e+02  -4.1111097e+00   3.0423645e+02  -5.4040774e+00   2.4836905e+02  -7.4478740e+00   2.2267323e+02  -5.0603097e+00   2.1425871e+02  -2.0039226e+00   3.1455905e+02   2.1306926e+01   2.9615065e+02  -2.2923742e+00   2.0452323e+02  -8.3250839e+00   2.7431905e+02  -3.9038740e+00   2.2224065e+02   2.1049419e+00   2.3372613e+02  -6.8454194e-01   3.0998903e+02   9.6308774e+00   2.7001226e+02  -1.1389045e+01   2.0323258e+02   8.8640426e+01   2.2545935e+02   1.2486452e-01   2.7512484e+02  -2.8418065e-01   2.8284905e+02   1.7263726e+01   2.9842065e+02  -9.1149419e+00   2.2158581e+02   8.5570065e+00   2.9834548e+02  -1.6353445e+01   2.0874905e+02  -1.3518274e+01   1.7655905e+02  -3.4563074e+01   2.6369452e+02  -3.0408465e+01   2.9875677e+02  -9.1482839e+00   2.2703905e+02  -1.5931474e+01   4.1030000e+01   9.6766310e+01   3.3579905e+02  -2.2022740e+00   2.8384129e+02  -2.3353677e+00   3.0661839e+02   1.3369884e+01   2.4919355e+02   1.1992581e+01   2.9633452e+02   1.5568400e+01   2.4189905e+02  -3.0273968e-02   2.6204516e+02   2.8450968e+00   5.3369055e+01   1.4882213e+02   2.1535677e+02   1.0669404e+02   3.3831905e+02  -3.7438740e+00   1.9397839e+02   8.1536890e+01   1.8907935e+02  -2.9522477e+01   3.7703905e+02  -5.6514740e+00   1.1169905e+02  -4.9442740e+00   2.2808905e+02  -4.7545474e+01   2.2941581e+02   1.0417058e+01   4.9785677e+02  -1.9630581e+00   2.2180065e+02   1.1746305e+02   7.2438968e+02   1.7761084e+01   2.3097742e+02   5.9995484e+00   2.7722677e+02   1.8531484e+00   2.1501677e+02   3.7609161e+00   2.6046097e+02   8.5318323e+00   2.8922905e+02   2.5663326e+01   2.4085935e+02   8.1738323e+00   3.6536905e+02   1.4721260e+00   2.5947581e+02   2.5545161e+00   1.7980355e+02   5.8641032e+00   2.1798905e+02  -9.8774740e+00   1.6146323e+02  -1.0239639e+01   3.1260613e+02  -9.0913935e+00   1.9535000e+02  -1.4931613e+00
   1.9513839e+02  -6.5594581e+00   3.9413548e+01  -4.0382452e+00   2.4681677e+02  -2.1563097e+00   2.8975645e+02   4.2743226e+00   2.3798905e+02   8.5252603e-01   2.5681323e+02  -1.0271510e+01   2.2267871e+02  -9.5875226e+00   2.7860905e+02   3.1329260e+00   2.7648065e+02   6.4212258e+00   2.5833323e+02  -5.0098839e+00   3.0141905e+02   3.7781260e+00   2.1695065e+02   1.5868142e+01   2.5362613e+02   5.3434581e+00   3.0879903e+02  -3.9839226e+00   2.8587226e+02  -4.8478452e+00   1.8556258e+02   8.4724026e+01   2.1740935e+02   3.3886452e-01   2.9417484e+02   1.5241819e+01   2.3298905e+02  -3.7474740e+00   2.7232065e+02   6.4930581e+00   2.3067581e+02  -1.2220194e+01   3.3367548e+02  -1.8079845e+01   1.8846905e+02   5.2441260e+00   1.7989905e+02  -1.0690274e+01   2.5369452e+02   6.4915355e+00   3.2608677e+02  -5.2346839e+00   2.3489905e+02  -9.7002740e+00   3.9460000e+01   8.8371910e+01   4.1217905e+02   6.4473260e+00   3.2946129e+02  -4.6949677e+00   2.5780839e+02   2.2346839e+00   2.7591355e+02  -2.4250194e+00   2.5819452e+02   1.5909600e+01   2.2660905e+02   1.4829260e+00   2.4780516e+02   8.1742968e+00   5.0609055e+01   1.5337293e+02   1.9773677e+02   7.2143639e+01   3.5079905e+02   2.3577260e+00   2.3128387e+01   1.5824890e+01   1.8202935e+02   3.1415226e+00   3.8441905e+02   1.5618126e+01   1.0484905e+02   1.7372603e-01   2.5765905e+02  -4.0051074e+01   2.4903581e+02   1.8987458e+01   4.2223677e+02  -1.3434581e+00   2.2099065e+02   7.0667845e+01   8.2414968e+02  -8.6997161e+00   2.0944742e+02  -6.2780516e+00   2.7375677e+02  -9.2992516e+00   1.8496677e+02  -3.3555084e+01   2.6322097e+02  -1.0018968e+01   2.4260905e+02   2.1012926e+01   1.7061935e+02   9.4130323e+00   3.1698905e+02   7.2525260e+00   2.6438581e+02   1.3301716e+01   2.2246355e+02  -7.4986968e+00   2.1817905e+02  -2.6222674e+01   1.6422323e+02  -9.3704387e+00   2.5784613e+02  -1.6280594e+01   1.9802000e+02   6.5832387e+00
   1.9236839e+02  -4.7178581e+00   1.0156355e+02  -1.6702452e+00   2.1543677e+02   3.7340903e+00   3.1289645e+02  -1.8666877e+01   2.3350905e+02  -2.0690740e+00   2.2896323e+02  -1.7093510e+01   2.2125871e+02  -1.6943923e+01   2.7712905e+02   4.6313260e+00   2.4934065e+02  -1.6447574e+01   2.1123323e+02   2.2278116e+01   2.5765905e+02   9.5189260e+00   2.1943065e+02  -2.6702581e+00   2.8714613e+02  -8.5281419e+00   2.9674903e+02  -2.2169923e+01   2.9696226e+02  -2.7850452e+00   1.8661258e+02   9.0020026e+01   2.0811935e+02   3.1820645e+00   2.7845484e+02  -2.2980581e+01   2.8779905e+02   2.9772603e-01   2.5542065e+02  -1.6774942e+01   2.1729581e+02  -2.6297935e+00   2.7539548e+02  -1.5987445e+01   2.0303905e+02  -2.2771474e+01   1.8431905e+02  -2.5083874e+01   2.6426452e+02  -1.2504065e+01   2.8589677e+02   7.0305161e+00   2.6250905e+02  -7.7690740e+00   2.7030000e+01   8.5416310e+01   3.9203905e+02   3.6285260e+00   3.1141129e+02   2.1790323e+00   2.9104839e+02  -1.5384516e+01   2.6272355e+02  -3.0398194e+00   2.8319452e+02  -1.0190400e+01   2.3836905e+02  -6.4787397e-01   2.4323516e+02  -5.8001032e+00   6.6849055e+01   1.2259373e+02   2.1107677e+02   8.4886439e+01   3.4760905e+02   2.7892926e+01   4.1268387e+01   3.5753690e+01   2.0269935e+02   2.6627923e+01   3.8789905e+02   3.1199726e+01   9.2659055e+01   2.6058926e+01   2.9122905e+02  -5.5636674e+01   2.7503581e+02   1.7387458e+01   3.7756677e+02   1.8330142e+01   2.0551065e+02   1.0195625e+02   8.3576968e+02  -2.1993161e+00   2.0540742e+02   5.9051484e+00   2.8665677e+02   1.5048748e+01   1.8148677e+02  -1.1266839e+00   2.9965097e+02   1.5466323e+00   2.8627905e+02   4.3279326e+01   1.9590935e+02  -2.0610168e+01   2.8698905e+02  -1.5747397e-01   2.6400581e+02  -1.2427884e+01   2.2794355e+02  -1.2027097e+01   2.4784905e+02  -1.0936274e+01   1.6222323e+02  -1.2490439e+01   2.7608613e+02  -2.0499794e+01   2.1378000e+02  -2.8437561e+01
   2.1756839e+02  -9.4038581e+00   2.6465355e+02  -5.6274452e+00   2.2281677e+02   4.9036903e+00   3.1961645e+02  -3.7344774e+00   2.5327905e+02  -1.5170674e+01   2.5524323e+02   2.3564090e+01   2.0144871e+02  -5.7391226e+00   2.8465905e+02  -6.2110740e+00   2.7153065e+02  -1.0842774e+01   2.2171323e+02  -6.6602839e+00   2.5541905e+02  -1.7011874e+01   2.0748065e+02  -3.7425806e-01   2.6995613e+02  -1.1432942e+01   3.3174903e+02   8.0077419e-02   2.7882226e+02   1.0286155e+01   2.4332258e+02   2.2103226e+01   2.0254935e+02  -1.2232335e+01   2.8278484e+02  -5.8969806e+00   2.5917905e+02   1.9447326e+01   2.7723065e+02  -7.0974194e-01   2.2510581e+02  -1.4845935e+00   2.5024548e+02  -1.2925445e+01   1.7117905e+02   6.9347326e+01   1.5089905e+02  -9.3702740e+00   2.7873452e+02  -1.2471665e+01   2.7123677e+02  -1.4666839e+00   2.3141905e+02  -1.4761874e+01   3.6310000e+01   9.9523910e+01   3.7150905e+02   2.3790926e+01   3.0955129e+02   1.7478323e+00   2.3694839e+02  -6.3865161e+00   2.5000355e+02  -6.4022194e+00   2.4857452e+02  -9.8408000e+00   2.4074905e+02   9.3517260e+00   2.5318516e+02  -7.4061032e+00   6.4849055e+01   1.6699373e+02   1.8687677e+02   8.7012439e+01   3.0022905e+02   4.4033260e+00   1.6545839e+02   8.5298490e+01   2.2511935e+02   3.1143226e+00   3.2550905e+02   1.4140926e+01   1.0131905e+02  -6.9738740e+00   2.2336905e+02  -6.1117874e+01   2.7531581e+02   1.7225058e+01   5.2152677e+02  -1.3766581e+00   1.9794065e+02   8.4611845e+01   6.8690968e+02   1.6949484e+01   2.0835742e+02   5.4791484e+00   3.1889677e+02   9.6095484e+00   1.8263677e+02  -3.5586839e+00   2.6103097e+02   5.7762323e+00   2.7936905e+02   3.1882126e+01   1.8895935e+02   1.3275832e+01   2.9836905e+02   4.2832126e+01   2.5786581e+02  -1.0266684e+01   2.2275355e+02  -1.9518968e+00   2.4069905e+02  -2.7454274e+01   1.4288323e+02  -2.7233239e+01   2.7680613e+02  -8.0873935e+00   1.9087000e+02  -2.5274761e+01
   1.8608839e+02  -9.5054581e+00   2.7384355e+02  -1.1726452e+00   2.5328677e+02   1.0806090e+01   3.0142645e+02  -1.5369277e+01   2.6274905e+02  -5.6482740e+00   2.1938323e+02   3.6728903e+00   2.4406871e+02  -1.4198723e+01   2.8860905e+02   6.6629260e+00   2.5391065e+02  -1.0243174e+01   2.1404323e+02  -9.3266839e+00   2.2569905e+02  -2.8742740e+00   2.6253065e+02  -9.0182581e+00   2.6438613e+02  -8.3673419e+00   3.0741903e+02   2.5964774e+00   3.1130226e+02  -1.7262245e+01   5.2189258e+02  -1.5332374e+01   2.0892935e+02   2.7772645e+00   2.8055484e+02  -7.2385806e+00   2.2779905e+02  -6.1322740e+00   3.2685065e+02  -1.2389342e+01   2.3510581e+02   1.0095406e+01   2.6996548e+02  -2.2083045e+01   6.3039055e+01   1.4275853e+02   6.4369055e+01   1.1674213e+02   2.6840452e+02  -1.9265265e+01   3.0675677e+02  -1.5258284e+01   2.7079905e+02  -2.6532274e+01   2.9600000e+01   9.1730710e+01   3.5831905e+02   2.2516126e+01   2.6036129e+02  -1.7356968e+01   2.4980839e+02  -8.7953161e+00   2.2143355e+02  -7.2166194e+00   2.5790452e+02   2.2172800e+01   2.6979905e+02  -3.9222740e+00   2.2380516e+02  -8.1457032e+00   6.9089055e+01   1.4217453e+02   2.5278677e+02   1.0440964e+02   2.7112905e+02  -1.9408674e+01   1.7978839e+02   8.0812090e+01   2.0073935e+02   6.2547226e+00   2.9422905e+02   3.2213326e+01   9.8659055e+01   2.8478926e+01   2.2603905e+02  -5.5281474e+01   2.7112581e+02   1.5130258e+01   4.5028677e+02  -1.6487458e+01   1.1732065e+02   1.4930145e+02   7.3938968e+02  -5.7891613e-01   1.7554742e+02  -1.6326052e+01   2.6727677e+02  -4.0208516e+00   2.0725677e+02   1.1811716e+01   3.0827097e+02  -1.2762968e+01   3.1527905e+02   5.1249326e+01   2.0542935e+02  -1.3991768e+01   3.0169905e+02   1.9375726e+01   2.9047581e+02  -3.4954839e+00   2.4151355e+02   8.3730323e-01   2.7955905e+02  -2.1233074e+01   1.5341323e+02  -1.1735639e+01   3.0446613e+02  -8.0101935e+00   1.9454000e+02  -5.4783613e+00
   2.0822839e+02  -4.2266581e+00   2.6251355e+02   2.5937548e+00   2.3090677e+02   1.0664903e+00   2.9827645e+02   1.1212723e+01   3.2803905e+02   1.2685260e+00   2.2119323e+02  -5.6119097e+00   2.2915871e+02  -3.5759226e+00   2.5708905e+02   2.1184526e+01   2.3496065e+02   2.8428258e+00   2.1719323e+02  -9.1486839e+00   2.5989905e+02  -9.1802740e+00   2.1953065e+02   1.5117419e+00   2.6314613e+02  -5.8881419e+00   2.9955903e+02  -6.2472258e-01   2.8492226e+02   3.4681548e+00   2.8256258e+02  -1.8755974e+01   1.9083935e+02  -8.0155355e+00   2.7059484e+02  -3.2117806e+00   2.4969905e+02   1.6635726e+01   2.8770065e+02  -1.1067342e+01   2.4472581e+02  -1.2244194e+01   2.8139548e+02   8.5325548e+00   9.5419055e+01   1.2573813e+02   6.6279055e+01   1.2597933e+02   2.4145452e+02   9.4207355e+00   3.1837677e+02   2.1142116e+01   2.6522905e+02   7.8733260e+00   4.5410000e+01   1.0994591e+02   4.1512905e+02  -2.4086740e+00   3.0617129e+02   3.0118232e+01   2.4099839e+02  -1.1280516e+01   2.4134355e+02  -8.2294194e+00   2.6814452e+02  -6.3164000e+00   2.3012905e+02  -7.3186740e+00   2.5909516e+02  -1.2308903e+01   5.8179055e+01   1.5209733e+02   2.3454677e+02   7.6488839e+01   3.4422905e+02   2.2163326e+01   1.8873839e+02   1.2038609e+02   3.4245935e+02   6.8271226e+00   3.4727905e+02   1.8539326e+01   1.0922905e+02   3.7733260e+00   2.6098905e+02  -3.9787474e+01   2.7265581e+02   4.0078581e+00   4.4033677e+02   3.3985419e+00   1.5303065e+02   1.1253465e+02   6.9933968e+02   7.5750839e+00   1.9859742e+02   7.2599484e+00   2.6218677e+02  -1.4753652e+01   2.2448677e+02  -9.5166839e+00   3.2041097e+02  -3.3141677e+00   2.8869905e+02   2.2415726e+01   2.2652935e+02   6.5102323e+00   2.7093905e+02   8.8365260e+00   2.8433581e+02  -7.4842839e+00   1.9675355e+02  -2.1391897e+01   2.2465905e+02  -8.2210740e+00   1.3636323e+02  -1.2141639e+01   2.7127613e+02  -5.7849935e+00   2.0773000e+02   1.8064387e+00
   2.1460839e+02  -2.6407058e+01   2.9084355e+02  -1.8722645e+01   2.2190677e+02  -1.5353510e+01   3.4065645e+02  -3.5076774e+00   2.9084905e+02   3.3483726e+01   2.2172323e+02   2.0569032e-01   2.4625871e+02  -3.6639226e+00   2.6641905e+02   1.2818126e+01   2.8305065e+02  -4.4343742e+00   1.8985323e+02  -2.5631484e+01   2.8993905e+02  -7.6834740e+00   2.4829065e+02  -1.1929058e+01   2.6253613e+02  -8.8393419e+00   3.0579903e+02  -8.7939226e+00   2.9930226e+02  -1.4542245e+01   2.5985258e+02  -5.5991742e+00   2.0626935e+02  -4.5299355e+00   3.2226484e+02  -5.7653806e+00   2.9050905e+02   1.1700926e+01   3.0156065e+02  -3.8861419e+00   2.3448581e+02   5.9950065e+00   3.0196548e+02  -2.4353045e+01   8.4089055e+01   1.7416453e+02   5.9089055e+01   8.4264526e+01   2.1531452e+02  -1.5968065e+01   3.2385677e+02   7.6537161e+00   2.2636905e+02  -7.3787397e-01   3.8270000e+01   1.1189711e+02   3.4812905e+02   2.0621326e+01   2.8612129e+02   1.9242232e+01   2.6085839e+02  -1.1629316e+01   2.4700355e+02  -1.8302219e+01   2.1323452e+02  -1.2536000e+00   2.3217905e+02   2.3673260e+00   2.5290516e+02  -1.6193703e+01   4.5319055e+01   1.4779613e+02   2.4792677e+02   6.7328439e+01   3.3169905e+02   8.3557260e+00   1.8359839e+02   1.3941729e+02   3.1273935e+02   1.9064723e+01   3.3650905e+02   2.9780926e+01   1.1336905e+02   1.9721260e+00   2.1617905e+02  -3.8972674e+01   2.7136581e+02   2.6781058e+01   4.8499677e+02   1.8395742e+01   1.8975065e+02   1.5431705e+02   5.9466968e+02   3.6898684e+01   1.9330742e+02  -3.9868516e+00   3.2227677e+02   2.5339148e+01   2.0267677e+02  -4.4918839e+00   3.2222097e+02   1.1610323e+00   3.1927905e+02   4.6349326e+01   2.6542935e+02   1.6382323e+00   2.8022905e+02   8.1332603e-01   3.2495581e+02  -6.7338839e+00   1.7422355e+02   6.0805032e+00   2.0798905e+02  -6.4574740e+00   1.1850323e+02  -1.9752839e+01   3.0103613e+02   1.1142065e+00   2.1702000e+02  -4.3167613e+00
   1.8508839e+02   1.2434542e+01   2.6932355e+02  -2.1281045e+01   2.2666677e+02   3.9356903e+00   2.9894645e+02  -9.0308774e+00   2.2250905e+02  -2.2390740e+00   2.1924323e+02  -1.3659097e+00   2.2244871e+02   2.4808774e+00   2.9008905e+02   2.0924526e+01   2.2963065e+02  -8.9207742e+00   2.0709323e+02  -1.3630684e+01   2.9169905e+02   2.0857260e+00   2.5453065e+02  -4.5182581e+00   2.3900613e+02  -2.5436942e+01   3.2607903e+02  -8.2763226e+00   2.7730226e+02  -9.1622452e+00   2.4242258e+02   3.8352258e+00   2.1107935e+02  -1.8444735e+01   3.1740484e+02  -6.9065806e+00   2.8665905e+02   2.7388926e+01   2.8613065e+02  -1.4271742e+01   2.3948581e+02   3.4550065e+00   2.5410548e+02  -1.0854245e+01   8.7229055e+01   1.6872333e+02   4.8089055e+01   9.2954526e+01   2.4945452e+02  -6.3192645e+00   3.3247677e+02   8.2041161e+00   2.3312905e+02  -4.0386740e+00   2.6120000e+01   9.1249110e+01   3.7374905e+02   2.3231726e+01   3.1517129e+02  -4.3217677e+00   2.8051839e+02  -9.3521161e+00   1.9505355e+02   3.1837806e+00   3.1247452e+02   2.7137200e+01   2.5008905e+02   2.2174526e+01   2.4732516e+02   4.0269677e-01   7.2749055e+01   1.7027173e+02   2.0902677e+02   1.0691044e+02   3.2665905e+02   3.3892603e-01   1.8193839e+02   9.2400090e+01   2.6978935e+02  -1.1499277e+01   2.7636905e+02   5.3621260e+00   1.0936905e+02  -1.4707874e+01   1.5227905e+02  -4.9140674e+01   2.2236581e+02   5.5110581e+00   4.1656677e+02   3.0400142e+01   1.8522065e+02   1.1791945e+02   6.3038968e+02   2.5801084e+01   2.0468742e+02  -6.2272516e+00   2.3475677e+02  -7.3692516e+00   2.0729677e+02   2.8985161e+00   3.3212097e+02   2.1329032e+01   3.3460905e+02   5.3462926e+01   2.3775935e+02  -1.9081677e+00   2.7979905e+02  -7.0622740e+00   2.9886581e+02   1.4593316e+01   2.0094355e+02  -4.3970968e+00   2.4036905e+02  -1.3137874e+01   1.0974323e+02  -7.7720387e+00   2.9665613e+02   1.2346065e+00   2.3778000e+02  -7.4575613e+00
   1.8160839e+02  -2.4667058e+01   2.5522355e+02  -9.5830452e+00   2.3366677e+02  -1.7054310e+01   2.6013645e+02  -8.9260774e+00   2.2217905e+02  -3.1626740e+00   2.3081323e+02   3.1884903e+00   2.2139871e+02  -1.5245123e+01   2.5908905e+02   8.0745260e+00   2.0505065e+02  -2.7143742e+00   1.9971323e+02  -8.4202839e+00   3.1284905e+02   1.6293726e+01   2.4753065e+02   2.3217419e+00   2.3386613e+02  -1.0165742e+01   3.1783903e+02  -2.4271226e+00   2.8387226e+02  -2.2578452e+00   2.4394258e+02  -1.8996374e+01   2.1454935e+02  -2.3823355e+00   2.8578484e+02  -4.2698065e-01   2.9622905e+02   7.3933260e+00   2.6594065e+02   1.7343458e+01   2.4577581e+02   8.5718065e+00   3.3615548e+02  -1.3658245e+01   8.2989055e+01   1.0845253e+02   7.2319055e+01   1.2596613e+02   2.5307452e+02  -2.2688645e+00   3.0827677e+02   2.1050116e+01   2.6436905e+02   2.5521260e+00   2.9360000e+01   1.0441991e+02   4.0617905e+02   1.0787326e+01   3.1555129e+02   1.5847832e+01   2.6404839e+02   1.3155484e+01   1.7191355e+02   5.2749806e+00   2.6947452e+02  -1.2322800e+01   2.3893905e+02  -6.3134740e+00   2.0080516e+02   4.1642968e+00   3.8039055e+01   1.3361853e+02   2.1178677e+02   1.0197964e+02   2.9084905e+02  -6.3262740e+00   1.7378839e+02   9.0912090e+01   2.8126935e+02  -9.1876774e+00   2.9022905e+02   4.8733260e+00   1.6322905e+02  -1.0446674e+01   1.6546905e+02  -3.7765874e+01   2.0779581e+02  -9.0334194e-01   4.0666677e+02   8.5214194e-01   1.3546065e+02   1.0761025e+02   5.4238968e+02   1.3108387e-01   2.1949742e+02  -2.5132052e+01   2.3508677e+02  -1.1305652e+01   2.2491677e+02   4.5389161e+00   2.7051097e+02  -1.5982168e+01   2.8203905e+02   3.4288526e+01   2.0980935e+02  -4.1021677e+00   2.5860905e+02   7.8729260e+00   3.2114581e+02   1.2190916e+01   2.3680355e+02  -2.2405897e+01   2.2979905e+02  -1.8682274e+01   1.1722323e+02  -2.3370439e+01   2.5199613e+02  -3.5725935e+00   2.0211000e+02  -3.1396129e-01
   1.7679839e+02  -2.4332258e+01   3.0660355e+02   2.3965548e+00   2.4566677e+02   1.1985690e+01   2.6799645e+02  -1.7074877e+01   2.6846905e+02   7.5412603e-01   2.5515323e+02   1.0129032e-01   2.2277871e+02   2.1447742e-01   2.5912905e+02   3.3121326e+01   2.3663065e+02  -5.6307742e+00   2.0904323e+02   2.3133161e+00   2.9203905e+02   7.0585260e+00   2.5034065e+02   1.9336942e+01   2.2748613e+02  -1.8705342e+01   3.1207903e+02   7.5367742e-01   2.7758226e+02   1.3353548e+00   2.2894258e+02  -2.6606374e+01   2.1769935e+02   1.9835665e+01   2.3764484e+02   4.2842194e+00   2.4698905e+02   7.1825260e+00   2.5094065e+02   6.0634581e+00   2.5296581e+02  -1.2093394e+01   2.4986548e+02  -4.8705045e+01   6.5089055e+01   1.4149453e+02   7.0849055e+01   9.5033726e+01   2.2583452e+02  -7.4296645e+00   3.1308677e+02  -1.0384684e+01   2.3208905e+02  -7.4754740e+00   1.9030000e+01   1.0952631e+02   3.8817905e+02  -7.3267397e-01   3.3703129e+02   1.4129432e+01   2.7718839e+02   4.8742839e+00   1.5981355e+02   1.6002981e+01   2.9209452e+02  -8.3224000e+00   2.3522905e+02   3.3633260e+00   2.1342516e+02  -1.5225303e+01   6.2939055e+01   1.3176653e+02   2.5383677e+02   8.5465639e+01   3.7760905e+02   1.5922926e+01   1.7526839e+02   1.3565369e+02   3.0783935e+02   1.1406723e+01   3.8008905e+02   4.6104526e+01   3.1517905e+02   4.0637326e+01   2.3574905e+02  -3.4058274e+01   2.1612581e+02   2.1290258e+01   4.1942677e+02   7.0713419e+00   1.7037065e+02   1.3905745e+02   6.0638968e+02   2.1391084e+01   2.5373742e+02   9.6087484e+00   2.7389677e+02   4.6895484e+00   1.8767677e+02   7.0881161e+00   2.7441097e+02   2.2258323e+00   2.6479905e+02   3.2137726e+01   2.0328935e+02  -1.6010568e+01   2.7465905e+02   1.5498926e+01   2.9638581e+02  -6.8828387e-01   2.1732355e+02   6.2525032e+00   2.1465905e+02  -2.1321074e+01   1.2750323e+02  -1.5432839e+01   2.6680613e+02  -3.4773935e+00   1.9583000e+02  -2.6715613e+00
   1.9741839e+02  -1.1691858e+01   2.6813355e+02   6.0041548e+00   2.4476677e+02   9.8176903e+00   2.6851645e+02   4.7335226e+00   2.6831905e+02   1.1961260e+00   2.5234323e+02  -1.7239097e+00   2.3696871e+02  -1.4907226e+00   3.3336905e+02  -2.4787397e-01   2.7253065e+02  -5.9727742e+00   2.3695323e+02  -6.9194839e+00   2.6765905e+02   1.3889260e+00   2.1667065e+02  -1.4209458e+01   2.3138613e+02  -2.4877342e+01   2.7017903e+02  -2.2234323e+01   2.6501226e+02  -3.0609045e+01   2.4823258e+02  -2.3719574e+01   2.1678935e+02  -1.0371535e+01   2.5736484e+02   2.9706619e+01   2.3346905e+02  -4.9258740e+00   2.4504065e+02   3.9654581e+00   2.2715581e+02   8.3014065e+00   3.0248548e+02  -1.8014645e+01   7.3849055e+01   1.5746373e+02   5.4129055e+01   8.7611326e+01   2.1469452e+02  -1.3298465e+01   3.3042677e+02  -7.1518839e+00   2.6350905e+02  -2.0390740e+00   4.3980000e+01   9.5300310e+01   3.8041905e+02   1.4508126e+01   2.9212129e+02   2.3822323e+00   2.5461839e+02  -1.6850116e+01   2.6310355e+02   2.7397806e+00   3.0361452e+02   1.1276000e+01   2.2808905e+02   1.3145260e+00   2.3032516e+02  -1.9097303e+01   7.1089055e+01   1.5978453e+02   2.0597677e+02   9.6444439e+01   3.8131905e+02   2.2676126e+01   2.3869839e+02   1.3366929e+02   2.7035935e+02   2.9545123e+01   3.9784905e+02   3.9683726e+01   3.9279905e+02   2.4047726e+01   1.9093905e+02  -1.3523474e+01   2.0808581e+02   1.1793458e+01   3.7999677e+02   2.2895742e+01   1.5661065e+02   1.0705825e+02   2.9247968e+02  -7.2561161e+00   2.7792742e+02   1.4143548e+01   2.9227677e+02   4.3591484e+00   2.2734677e+02  -5.0354839e+00   2.8732097e+02  -1.7569677e+00   3.0627905e+02   2.8059326e+01   2.3004935e+02   1.4186323e+00   2.5122905e+02  -3.6766740e+00   2.9028581e+02   3.0897161e+00   2.4637355e+02  -8.4114968e+00   2.5431905e+02  -1.9643874e+01   1.4884323e+02  -1.8660039e+01   2.9532613e+02   4.3100645e-01   2.1506000e+02  -1.1499961e+01
   1.7189839e+02   3.3497419e+00   2.9156355e+02  -2.9590245e+01   2.4081677e+02  -1.0436310e+01   3.0508645e+02  -1.4720774e+00   2.5593905e+02  -5.7234740e+00   2.5891323e+02  -1.2109510e+01   2.1777871e+02  -2.5575523e+01   3.0093905e+02   8.6652603e-01   2.7791065e+02  -2.1317419e-01   2.2023323e+02  -4.0118839e+00   3.4327905e+02   7.3893260e+00   1.9557065e+02  -3.7614581e+00   2.2395613e+02  -1.4422942e+01   2.9150903e+02  -1.1940723e+01   2.3634226e+02  -1.8215445e+01   2.4880258e+02  -2.8151742e+00   2.0426935e+02   1.2820065e+01   2.5369484e+02  -1.0279781e+01   3.0765905e+02   1.2428926e+01   2.9123065e+02  -8.7297419e+00   2.3977581e+02   4.9618065e+00   2.6167548e+02  -2.7509845e+01   6.2659055e+01   1.6416893e+02   5.4939055e+01   8.2696526e+01   2.4145452e+02  -7.4392645e+00   2.8837677e+02   2.0221161e+00   2.5260905e+02  -1.8457074e+01   3.4170000e+01   1.0450511e+02   4.5108905e+02   2.7714526e+01   3.2150129e+02   7.9818323e+00   2.6456839e+02   5.9238839e+00   2.3262355e+02   1.0468181e+01   2.3704452e+02   8.2216000e+00   2.5589905e+02   2.4809726e+01   2.7732516e+02  -2.0667303e+01   6.5369055e+01   1.6924213e+02   1.8778677e+02   6.6659639e+01   3.9260905e+02   1.5062926e+01   2.1126839e+02   9.5243690e+01   2.5488935e+02  -1.0647277e+01   3.9646905e+02   2.5844126e+01   2.3027905e+02   2.3709326e+01   2.2122905e+02  -4.4086674e+01   2.0231581e+02   2.0825058e+01   3.7552677e+02  -1.7656658e+01   9.8510645e+01   1.1804625e+02   5.5300968e+02  -1.0528516e+01   2.1492742e+02  -1.0196452e+01   2.9346677e+02  -1.8066052e+01   2.1229677e+02   1.0688516e+01   2.9303097e+02   1.1116232e+01   2.9941905e+02   2.6518126e+01   2.2618935e+02  -1.2222568e+01   2.7789905e+02   8.3297260e+00   3.2919581e+02   2.4356916e+01   2.5503355e+02   3.4657032e+00   2.2798905e+02   2.6125260e+00   1.4708323e+02  -1.3792387e+00   2.7537613e+02   4.6470065e+00   2.0111000e+02   7.9960387e+00
   1.8213839e+02  -4.6194581e+00   2.8884355e+02   1.1073548e+00   2.7781677e+02  -2.6346310e+01   2.9232645e+02  -2.3451277e+01   2.9517905e+02  -1.3326740e+00   2.1934323e+02  -7.0839097e+00   2.2377871e+02  -1.9675523e+01   3.4479905e+02   1.2357726e+01   2.4520065e+02   4.1136258e+00   2.1857323e+02  -6.3090839e+00   3.1336905e+02   7.4421260e+00   2.2543065e+02  -7.6025806e-01   2.2214613e+02  -1.9138142e+01   1.5079903e+02  -2.6153923e+01   2.7672226e+02  -1.9635845e+01   2.8347258e+02  -7.3487742e+00   2.1745935e+02  -6.3351355e+00   2.7002484e+02  -4.9618065e-01   2.8836905e+02  -4.3678740e+00   2.7456065e+02  -5.8614194e-01   2.5881581e+02   7.2886065e+00   3.3020548e+02   1.7867755e+01   7.7939055e+01   1.5065653e+02   6.9039055e+01   9.5568526e+01   2.5397452e+02  -1.4870865e+01   3.4385677e+02   2.4343716e+01   2.2660905e+02   2.5622926e+01   3.0360000e+01   8.7959910e+01   4.0969905e+02   8.5957260e+00   3.0460129e+02  -1.8236168e+01   2.4289839e+02  -3.1925161e+00   2.5296355e+02   1.7500981e+01   2.1014452e+02  -5.9564000e+00   2.4622905e+02   2.0533260e+00   2.6799516e+02   6.4590968e+00   7.0899055e+01   1.5464973e+02   1.9968677e+02   9.2897639e+01   3.2431905e+02  -1.9193874e+01   2.0064839e+02   7.0053290e+01   1.8692935e+02  -2.0210477e+01   4.1208905e+02   1.3404526e+01   3.3946905e+02  -3.8358740e+00   1.8917905e+02  -4.8762674e+01   2.2117581e+02   1.7886258e+01   4.1209677e+02   3.2707742e+01   2.9832065e+02  -4.6855484e-01   6.0104968e+02  -7.5171613e-01   2.5959742e+02   9.9999484e+00   2.7908677e+02   9.2243484e+00   2.3748677e+02   8.4833161e+00   2.9246097e+02   8.1218323e+00   2.4341905e+02   3.3278126e+01   2.3466935e+02   7.0990323e+00   2.6822905e+02  -1.5666740e+00   2.6209581e+02   7.5349161e+00   2.1427355e+02  -9.9334968e+00   2.4455905e+02  -1.0523074e+01   1.4546323e+02   2.9403613e+00   2.8656613e+02  -7.9181935e+00   2.1340000e+02  -4.7971613e+00
   1.8651839e+02   6.6101419e+00   3.0394355e+02  -7.0506452e+00   2.6923677e+02  -1.1999910e+01   2.7156645e+02  -1.4270477e+01   2.6255905e+02  -8.8230740e+00   2.3824323e+02   4.3040903e+00   2.4934871e+02  -2.0811123e+01   2.8222905e+02   2.1313326e+01   2.6024065e+02   6.4804258e+00   2.3685323e+02  -1.6314839e+00   2.4198905e+02  -5.3674740e+00   2.1867065e+02  -1.0029458e+01   2.3991613e+02   1.2200258e+01   1.8839032e+01  -4.0771226e+00   2.9268226e+02  -1.1872645e+01   2.6727258e+02  -2.4342774e+01   2.2750935e+02  -1.5329135e+01   2.7669484e+02  -1.4079781e+01   3.1922905e+02   8.6933260e+00   2.8704065e+02  -1.0064542e+01   2.4343581e+02   4.2900645e-01   3.3648548e+02  -2.5444645e+01   6.4179055e+01   1.3852733e+02   5.6369055e+01   1.0267213e+02   2.4050452e+02  -1.0503265e+01   3.5742677e+02   1.2258116e+01   2.2141905e+02  -1.2961874e+01   3.2690000e+01   9.7863510e+01   3.7598905e+02   2.3862526e+01   2.7641129e+02  -1.4740968e+01   2.5689839e+02   2.2017484e+01   2.5448355e+02  -5.4706194e+00   2.4200452e+02   4.7248000e+00   2.6846905e+02  -8.6587397e-01   2.2585516e+02  -7.4497032e+00   6.7129055e+01   1.7572133e+02   2.0845677e+02   7.4096039e+01   3.2746905e+02   1.0364126e+01   1.8007839e+02   1.2440889e+02   1.7750935e+02   1.8331226e+00   4.4569905e+02   2.2665726e+01   4.0155905e+02  -1.7030740e+00   1.9803905e+02  -3.8041474e+01   2.4593581e+02   1.6335458e+01   4.1685677e+02   3.0806942e+01   3.2570065e+02   5.8210452e+00   4.5790968e+02   2.3359484e+01   2.6840742e+02   3.2625148e+01   2.7837677e+02  -1.1488516e+00   1.9644677e+02  -8.9434839e+00   2.4636097e+02  -1.2340168e+01   3.1969905e+02   2.3745726e+01   2.3799935e+02  -6.2173677e+00   3.2108905e+02  -7.0254740e+00   2.5419581e+02  -3.0230839e+00   1.9822355e+02  -2.1459497e+01   2.3574905e+02  -3.5298274e+01   1.3574323e+02  -2.1282039e+01   2.3765613e+02  -4.2353935e+00   1.5092000e+02  -8.4587613e+00
   1.9594839e+02   7.0457419e+00   2.8013355e+02  -1.5195845e+01   2.1585677e+02  -7.7295097e+00   2.7656645e+02   1.1849523e+01   2.0660905e+02   9.7929260e+00   2.2653323e+02  -4.6910968e-01   2.0467871e+02   8.8524774e+00   2.7293905e+02   3.6365260e+00   2.6401065e+02   5.0388258e+00   2.2923323e+02  -2.2641884e+01   2.6003905e+02  -6.5714740e+00   2.3886065e+02  -2.0794658e+01   2.5338613e+02   7.8426581e+00   4.2229032e+01  -6.1832258e-01   3.0987226e+02  -2.0867845e+01   2.5023258e+02  -1.2359574e+01   2.0883935e+02  -3.8755355e+00   2.5721484e+02   1.5718619e+01   2.7841905e+02  -1.3661874e+01   2.9761065e+02   2.0139858e+01   2.3372581e+02  -2.3034194e+01   3.7686548e+02  -1.4345045e+01   7.7279055e+01   1.2509933e+02   4.4129055e+01   1.3522133e+02   2.3673452e+02   1.1988335e+01   3.4147677e+02   1.5824116e+01   2.5208905e+02  -7.5473968e-02   3.4790000e+01   9.8035510e+01   3.9393905e+02   2.9565260e+00   3.3865129e+02   4.9998323e+00   2.3147839e+02  -8.9891613e-01   1.7481355e+02  -4.8170194e+00   2.2776452e+02  -1.3706000e+01   2.2089905e+02   6.3197260e+00   2.4494516e+02   3.7830968e+00   6.9939055e+01   1.4334653e+02   1.5230677e+02   8.2878039e+01   3.5308905e+02   1.7644526e+01   2.1421839e+02   1.3967769e+02   1.8797935e+02   1.3255226e+00   4.8117905e+02   4.2547326e+01   4.7817905e+02   4.4447326e+01   2.5027905e+02  -5.2700674e+01   2.3227581e+02   6.1882581e+00   4.2599677e+02   2.8357419e+00   2.1413065e+02  -2.0633548e+00   5.6104968e+02  -4.0317161e+00   2.0421742e+02   9.0348387e-02   2.6394677e+02   7.2455484e+00   2.2039677e+02  -1.6429484e+01   2.9151097e+02   8.5778323e+00   3.1036905e+02   2.6022126e+01   2.3323935e+02   1.5073432e+01   3.0693905e+02  -6.6634740e+00   2.6662581e+02   2.0602516e+01   1.6046355e+02  -5.2486968e+00   2.4150905e+02  -1.6519074e+01   1.6608323e+02  -8.0392387e+00   2.5180613e+02  -8.5573935e+00   1.6845000e+02  -1.2911613e+00
   2.0336839e+02  -8.3578581e+00   3.1075355e+02  -1.0075445e+01   2.1385677e+02  -8.4950968e-01   3.3013645e+02  -2.0046077e+01   2.4984905e+02  -1.5662740e+00   2.3096323e+02  -1.7303510e+01   1.9639871e+02  -2.6751226e+00   3.0036905e+02   5.0621260e+00   2.4377065e+02   1.3418026e+01   2.2233323e+02  -1.0559884e+01   2.6927905e+02   4.6393260e+00   2.1829065e+02   1.6609419e+00   2.4595613e+02  -1.6372942e+01   3.8749032e+01  -7.0499226e+00   3.0320226e+02   3.7657548e+00   2.7694258e+02  -3.0926374e+01   2.1830935e+02  -7.9731355e+00   3.0121484e+02   1.3578619e+01   2.7427905e+02   2.8239326e+01   2.8270065e+02  -1.2767342e+01   2.3105581e+02   6.9940645e-01   3.1601548e+02  -1.3147045e+01   9.8849055e+01   1.1494373e+02   7.1699055e+01   9.9115726e+01   2.8940452e+02  -1.4135265e+01   3.5618677e+02  -1.5926839e+00   2.4398905e+02  -1.2197474e+01   3.4120000e+01   1.1346911e+02   4.2841905e+02  -8.8018740e+00   2.8074129e+02   1.0342632e+01   2.8204839e+02   1.2195484e+01   2.5158355e+02   2.0413806e+00   2.7638452e+02  -9.4556000e+00   2.4893905e+02   1.1126526e+01   2.4823516e+02   4.0898968e+00   7.7989055e+01   1.0504253e+02   2.0630677e+02   1.0293804e+02   3.5160905e+02   1.3192926e+01   2.2512839e+02   1.0909489e+02   1.8578935e+02  -1.2359277e+01   4.6789905e+02   1.6369726e+01   5.3798905e+02   4.7382526e+01   2.6398905e+02  -1.6987474e+01   2.0536581e+02  -8.6589419e+00   3.9171677e+02  -9.4218581e+00   2.5903065e+02  -1.1175355e+01   5.0214968e+02  -5.0797161e+00   1.9449742e+02  -5.7020516e+00   2.6175677e+02  -3.1992516e+00   2.0929677e+02   7.0285161e+00   2.6312097e+02   8.2290323e+00   3.0422905e+02   4.3983326e+01   2.2756935e+02   1.3567032e+01   3.4608905e+02  -5.0754740e+00   2.5790581e+02   7.3901161e+00   3.3373548e+01  -3.1814968e+00   2.4584905e+02  -1.2726274e+01   1.6388323e+02  -1.5673239e+01   2.7932613e+02  -4.8589935e+00   2.0187000e+02   5.0852387e+00
   1.9179839e+02  -6.1922581e+00   2.8608355e+02  -4.9118452e+00   2.2281677e+02  -2.8063097e+00   2.7680645e+02  -6.4496774e+00   2.3569905e+02  -1.7814274e+01   2.4843323e+02   3.2988903e+00   2.1648871e+02  -7.0232258e-01   2.8584905e+02  -1.8262740e+00   2.6005065e+02   1.0695626e+01   2.0343323e+02  -1.1047884e+01   2.9012905e+02  -7.2686740e+00   2.2424065e+02  -1.6625058e+01   2.4734613e+02  -5.6241419e+00   2.6459032e+01  -1.4166723e+01   3.0949226e+02   6.3625548e+00   2.5575258e+02  -5.5111742e+00   2.1973935e+02   1.0252465e+01   2.9340484e+02   7.9234194e+00   2.4622905e+02   9.4833260e+00   2.8704065e+02  -1.1304542e+01   2.4134581e+02   1.4976206e+01   2.8448548e+02  -2.6574645e+01   7.0899055e+01   1.0960973e+02   7.8419055e+01   1.0900813e+02   2.6340452e+02  -2.2095265e+01   2.9666677e+02   8.2089161e+00   2.2546905e+02  -1.2358740e+00   2.6270000e+01   8.2527110e+01   4.1969905e+02   4.3415726e+01   3.0436129e+02   7.6430323e+00   2.7604839e+02  -9.3245161e+00   2.6119355e+02  -1.5741935e-01   2.9038452e+02   1.8624400e+01   2.2708905e+02  -4.0354740e+00   2.4628516e+02   3.4358968e+00   6.3319055e+01   1.5140613e+02   1.7021677e+02   1.0939524e+02   3.4089905e+02   1.5579726e+01   2.2512839e+02   1.0866489e+02   1.9711935e+02   2.2024323e+01   3.8703905e+02   3.1838526e+01   5.1908905e+02   1.5654526e+01   2.2360905e+02  -3.3567074e+01   2.8669581e+02  -5.5453419e+00   4.7933677e+02   1.9998542e+01   2.7889065e+02   1.3705845e+01   3.5376968e+02  -1.0729316e+01   2.6359742e+02   2.5009948e+01   2.8141677e+02   3.3779484e+00   1.7887677e+02  -1.4587884e+01   2.6036097e+02  -2.9600168e+01   2.5127905e+02   3.4749326e+01   1.7390935e+02  -4.2801677e+00   3.3469905e+02  -7.4942740e+00   2.2186581e+02  -1.5766684e+01   1.9273548e+01  -2.8763497e+01   2.4465905e+02  -2.1011074e+01   1.5512323e+02  -1.0732439e+01   2.6960613e+02  -3.0081394e+01   1.9249000e+02  -1.5734361e+01
   2.2756839e+02  -5.5838581e+00   2.7589355e+02  -1.2956645e+01   2.0071677e+02   1.7961690e+01   2.8394645e+02   4.6491226e+00   2.6093905e+02  -2.0123474e+01   2.3305323e+02   6.7192903e+00   2.2567871e+02  -1.8275226e+00   2.6112905e+02   2.4313260e+00   2.2753065e+02   1.2767226e+01   2.1166323e+02  -1.8046284e+01   2.5198905e+02  -8.2674740e+00   2.3915065e+02  -9.7178581e+00   2.3667613e+02  -1.4150542e+01   2.1129032e+01   1.2359677e+01   2.9639226e+02  -2.0789445e+01   2.4561258e+02   4.9600258e+00   2.2307935e+02   6.5952645e+00   2.8159484e+02   1.3578219e+01   2.8698905e+02   1.2702526e+01   2.7651065e+02  -2.2721419e+00   2.2858581e+02   8.5700645e-01   3.2467548e+02  -2.8979845e+01   1.0908905e+02   1.3764453e+02   5.2559055e+01   1.2111693e+02   2.7312452e+02  -4.0352865e+01   3.0132677e+02  -1.6683884e+01   2.3955905e+02  -1.3630740e+00   3.6360000e+01   8.2719910e+01   3.7627905e+02   1.7599326e+01   3.1079129e+02   9.1286323e+00   2.8513839e+02   1.2378284e+01   2.5948355e+02   1.2693806e+00   3.0290452e+02  -7.1472000e+00   2.3765905e+02   4.9289260e+00   2.5690516e+02  -5.4137032e+00   6.3039055e+01   1.2584853e+02   1.6387677e+02   1.2933244e+02   3.4631905e+02   1.1286126e+01   1.7388839e+02   1.1042409e+02   1.7754935e+02  -2.5410077e+01   3.2555905e+02   2.8069260e+00   4.8922905e+02   1.7523326e+01   2.6298905e+02  -6.0997474e+01   3.0779581e+02   8.4366581e+00   5.4818677e+02   2.3200542e+01   3.1513065e+02   2.8236645e+01   4.7052968e+02   1.2119884e+01   2.4997742e+02   1.5669548e+01   3.2365677e+02   2.4088748e+01   2.1048677e+02  -9.6366839e+00   2.8455097e+02   9.4646323e+00   2.4808905e+02   1.7094526e+01   2.0252935e+02   6.2023226e-01   3.1222905e+02   1.4823326e+01   2.5271581e+02   1.2805316e+01   1.3273548e+01  -3.7634968e+00   2.5236905e+02  -9.2978740e+00   1.7536323e+02  -1.8021639e+01   2.5384613e+02  -9.5305935e+00   1.9559000e+02  -7.8423613e+00
   1.9065839e+02   8.5589419e+00   3.1460355e+02  -8.0534452e+00   2.1676677e+02  -4.8923097e+00   2.7318645e+02  -2.2100774e+00   2.8522905e+02   4.1733260e+00   1.9767323e+02  -1.4003097e+00   2.0163871e+02   5.0956774e+00   2.7022905e+02   1.1373326e+01   2.7939065e+02  -3.1415742e+00   1.8995323e+02  -1.4929484e+01   2.7069905e+02   1.6045726e+01   2.2172065e+02  -9.2734581e+00   2.8100613e+02   1.2393058e+01   4.6509032e+01  -1.7770723e+01   3.3230226e+02   1.4147755e+01   2.3208258e+02   5.8124258e+00   2.2564935e+02  -1.1700335e+01   2.9602484e+02  -2.4618065e-01   2.5193905e+02   6.3565260e+00   2.9418065e+02   1.5844258e+01   2.2996581e+02   1.4066065e+00   3.1553548e+02  -1.1348645e+01   7.8039055e+01   1.3031853e+02   5.4089055e+01   1.3290453e+02   2.5597452e+02  -5.3108645e+00   2.8361677e+02  -1.8647084e+01   2.8155905e+02   4.4169260e+00   2.1500000e+01   8.8518710e+01   3.8417905e+02   2.8587326e+01   3.3879129e+02  -2.2513677e+00   3.9356839e+02  -1.1346116e+01   2.6977355e+02   8.8761806e+00   2.9390452e+02  -2.7572000e+00   2.5889905e+02   1.3089726e+01   2.4556516e+02   9.0134968e+00   9.5369055e+01   1.3107213e+02   1.7611677e+02   9.2593239e+01   2.8898905e+02  -8.2274740e+00   1.8669839e+02   9.6399290e+01   1.7464935e+02  -1.0078077e+01   3.3179905e+02  -2.2622740e+00   4.7308905e+02   8.5745260e+00   2.0817905e+02  -5.8612674e+01   2.3284581e+02   7.4826581e+00   4.7537677e+02   5.3553419e+00   2.6713065e+02   1.3406645e+01   6.7914968e+02   8.0902839e+00   2.1597742e+02  -5.9004516e+00   2.8179677e+02   1.3867548e+01   2.0829677e+02  -1.6114839e+00   2.9803097e+02   2.8662323e+00   2.2465905e+02   3.1778926e+01   1.9980935e+02  -4.4421677e+00   3.3279905e+02   2.2847726e+01   2.9486581e+02   1.5343316e+01   2.2373548e+01   2.5085032e+00   2.4941905e+02  -9.0618740e+00   1.6231323e+02  -1.0447639e+01   2.7603613e+02  -1.0305794e+01   1.9811000e+02   7.9560387e+00
   2.0565839e+02  -2.7310581e+00   2.9951355e+02   5.3375484e-01   2.2828677e+02  -1.8673910e+01   2.9175645e+02   1.1143226e+00   3.0493905e+02  -3.9234740e+00   2.3429323e+02  -8.3299097e+00   2.1129871e+02   3.4728774e+00   2.8689905e+02   3.6097260e+00   2.5967065e+02   1.1246026e+01   2.2366323e+02  -3.0816284e+01   2.7008905e+02  -5.6654740e+00   2.5486065e+02  -1.7354658e+01   2.5714613e+02  -3.1078142e+01   3.9459032e+01  -1.5367226e+00   2.6658226e+02  -1.8444645e+01   2.5032258e+02  -2.5796774e+01   2.0811935e+02  -6.3979355e+00   2.8664484e+02  -7.2057806e+00   2.8746905e+02   3.2412603e-01   2.7485065e+02  -9.1393419e+00   2.1981581e+02   1.1286065e+00   2.7239548e+02  -9.3174452e+00   8.9469055e+01   1.5102413e+02   3.9039055e+01   1.2543853e+02   2.9393452e+02  -2.1117665e+01   2.8680677e+02  -8.6122839e+00   2.0746905e+02  -1.9505874e+01   2.8500000e+01   1.0024871e+02   3.1327905e+02   1.4929326e+01   2.9293129e+02  -6.2525677e+00   5.2104839e+02   3.9854839e+00   2.5400355e+02   9.1777806e+00   2.5538452e+02  -4.2456000e+00   2.3117905e+02   1.5547326e+01   2.3337516e+02   6.9486968e+00   4.9609055e+01   1.5873293e+02   1.4692677e+02   9.3978439e+01   3.1041905e+02   2.7398126e+01   1.9878839e+02   1.1605209e+02   2.6164935e+02  -1.1880774e+00   3.3517905e+02   4.0177326e+01   4.7379905e+02   2.2277726e+01   2.6308905e+02  -4.8055474e+01   2.3298581e+02   3.8514581e+00   4.2575677e+02  -1.1865058e+01   2.3718065e+02  -8.8573548e+00   6.3428968e+02  -7.9409161e+00   2.1411742e+02   7.0183484e+00   2.5656677e+02  -3.7340516e+00   1.8901677e+02   1.5030916e+01   2.7312097e+02   2.7903226e-01   2.7189905e+02   2.5099726e+01   2.0361935e+02  -9.3696774e-01   3.3584905e+02   1.1453726e+01   2.5543581e+02  -2.5022839e+00   2.5893548e+01  -2.8230968e+00   2.4146905e+02   5.9141260e+00   2.3960323e+02  -4.4908387e+00   2.7494613e+02  -3.7485935e+00   2.1930000e+02  -2.5069161e+01
   2.0727839e+02   4.6934194e-01   3.2532355e+02  -5.1910452e+00   2.3019677e+02  -1.2156710e+01   2.8427645e+02  -1.6667277e+01   2.8460905e+02   1.3032926e+01   2.2343323e+02   4.1588903e+00   2.0629871e+02   1.5287742e-01   2.8036905e+02   5.0821260e+00   2.2639065e+02  -7.9515742e+00   1.8276323e+02   4.3157161e+00   2.6927905e+02   2.0399326e+01   2.9091065e+02  -1.0388658e+01   2.4762613e+02  -8.6965419e+00   1.7749032e+01  -5.1299226e+00   3.0525226e+02  -1.9018245e+01   2.5823258e+02   3.9104258e+00   2.1935935e+02  -1.5767135e+01   2.9231484e+02   1.5440619e+01   2.7822905e+02   3.2533260e+00   2.5428065e+02  -8.5837419e+00   2.3962581e+02   1.5438065e+00   2.9505548e+02  -1.1560245e+01   9.6089055e+01   1.3330453e+02   5.7089055e+01   9.2664526e+01   2.4678452e+02  -2.9005665e+01   2.9694677e+02   4.7165161e+00   2.1222905e+02  -1.1226674e+01   2.3460000e+01   9.6601910e+01   3.3065905e+02   2.8398926e+01   2.9250129e+02  -1.1928168e+01   5.0347839e+02   1.0671084e+01   2.5186355e+02   1.7158981e+01   2.7790452e+02  -6.1472000e+00   2.5184905e+02  -8.7262740e+00   2.8118516e+02   1.6389677e-01   6.7659055e+01   1.4971893e+02   2.0349677e+02   1.0235284e+02   3.2279905e+02   5.4772603e-01   2.1569839e+02   9.1369290e+01   2.8540935e+02  -9.9388774e+00   3.8284905e+02   3.7883726e+01   5.1136905e+02   2.4982126e+01   2.7141905e+02  -3.0291874e+01   2.5127581e+02   1.1008258e+01   4.9594677e+02  -5.5202581e+00   3.0032065e+02  -1.7528555e+01   5.4295968e+02   1.8175484e+01   2.1121742e+02  -8.3196516e+00   2.5294677e+02   1.1255484e+00   2.1129677e+02  -1.1814839e+00   3.2641097e+02  -1.0174168e+01   2.9293905e+02   2.2886526e+01   2.2928935e+02  -1.5610568e+01   2.8598905e+02  -9.1774740e+00   2.5576581e+02  -1.8586839e+00   2.4703548e+01   9.5621032e+00   2.5241905e+02  -2.9011874e+01   1.5298323e+02  -8.4212387e+00   2.7513613e+02  -1.6573794e+01   2.4235000e+02  -1.4823161e+01
   2.0784839e+02  -1.2862581e+00   2.7518355e+02  -1.1129845e+01   2.3643677e+02   8.7640903e+00   2.9884645e+02  -4.7828774e+00   2.4265905e+02  -1.2751074e+01   2.2562323e+02  -2.9163097e+00   2.1820871e+02   1.0110077e+01   2.5712905e+02  -1.0586740e+00   2.3486065e+02   9.7108258e+00   2.3914323e+02  -6.5246839e+00   2.2317905e+02   5.6173260e+00   2.4457065e+02   4.9885419e+00   2.5781613e+02  -1.3801742e+01   3.0269032e+01  -8.5615226e+00   2.8201226e+02   1.1030955e+01   2.3632258e+02   1.1323226e+01   2.0350935e+02   2.6408645e+00   2.7140484e+02   9.8234194e+00   2.3255905e+02   2.1816926e+01   2.8913065e+02  -1.8041742e+01   2.5691581e+02  -9.8393935e+00   2.8358548e+02  -3.4502645e+01   1.0217905e+02   1.1814733e+02   4.5279055e+01   1.1146933e+02   2.7340452e+02  -1.0235265e+01   3.0413677e+02   2.6613161e+00   2.1955905e+02  -3.5730740e+00   1.7550000e+01   8.1934710e+01   3.6879905e+02   1.7437726e+01   3.0008129e+02  -8.9145677e+00   4.9604839e+02  -2.4445161e+00   2.1519355e+02   5.6725806e+00   2.5366452e+02  -8.8280000e+00   2.6908905e+02   3.1745260e+00   2.5770516e+02   6.3822968e+00   7.9319055e+01   1.6950613e+02   2.4197677e+02   8.8754439e+01   3.3793905e+02   2.3576526e+01   2.2469839e+02   1.4688929e+02   2.6654935e+02   1.3569923e+01   3.9931905e+02   3.6426126e+01   4.9789905e+02   1.3019726e+01   2.4965905e+02  -3.2221074e+01   3.0955581e+02   3.9245858e+01   5.8714677e+02   4.1373742e+01   3.4113065e+02   3.1636645e+01   5.5533968e+02   4.7550839e+00   2.1759742e+02   2.0499948e+01   2.8560677e+02  -2.1972516e+00   2.1963677e+02  -3.3178684e+01   3.2927097e+02  -1.4022968e+01   2.9250905e+02   2.1920926e+01   2.7533935e+02  -2.0254568e+01   2.7398905e+02  -1.1687474e+01   2.6395581e+02  -5.4738839e+00   1.4273548e+01  -1.4223497e+01   2.4427905e+02  -3.9306740e+00   1.3641323e+02  -1.2565639e+01   2.5932613e+02  -2.3968994e+01   2.3897000e+02  -1.7842761e+01
   2.0084839e+02   5.6537419e+00   3.1727355e+02   1.6295484e-01   2.3566677e+02  -4.2143097e+00   3.0594645e+02  -2.6970877e+01   2.4027905e+02  -1.0090674e+01   2.3467323e+02  -3.1703097e+00   2.0801871e+02   3.6352774e+00   2.7008905e+02  -6.6654740e+00   2.2005065e+02   1.3465626e+01   2.1776323e+02  -1.6242839e+00   2.6189905e+02  -1.5027397e-01   2.7476065e+02  -9.8566581e+00   2.7738613e+02  -2.0747342e+01   2.0649032e+01   1.2588077e+01   2.7249226e+02  -6.6774452e+00   2.2880258e+02  -1.9835174e+01   2.2240935e+02   1.9888645e+00   2.7178484e+02  -7.1169806e+00   2.6836905e+02   1.6621260e+00   2.5904065e+02  -6.3454194e-01   2.1881581e+02   1.5108606e+01   2.9105548e+02  -1.0340245e+01   7.4699055e+01   1.5691573e+02   5.8899055e+01   1.0513973e+02   2.9912452e+02  -2.1102865e+01   2.9285677e+02  -2.2436284e+01   2.2860905e+02   9.3729260e+00   3.0840000e+01   7.4731510e+01   4.2150905e+02  -2.3869074e+01   3.0660129e+02   3.8938323e+00   3.5442839e+02   8.1150839e+00   2.1015355e+02   1.3557806e+00   2.4066452e+02  -1.2398000e+01   2.1641905e+02  -4.5618740e+00   2.9094516e+02  -1.9806903e+01   8.8039055e+01   1.4180853e+02   2.6807677e+02   7.2566439e+01   3.1974905e+02  -9.3982740e+00   1.8712839e+02   1.2079489e+02   2.4850935e+02   2.5831226e+00   3.0884905e+02   2.8853726e+01   4.7455905e+02   2.3976926e+01   2.4531905e+02  -4.9873874e+01   3.0150581e+02   1.7409858e+01   7.5428677e+02   3.1282542e+01   3.0927065e+02   1.0845445e+01   4.8233968e+02   6.6450839e+00   2.0168742e+02   7.5327484e+00   3.0994677e+02   1.4095548e+01   2.0906677e+02   4.3269161e+00   3.2541097e+02   1.6715832e+01   2.8208905e+02   4.2474526e+01   2.2661935e+02   8.2630323e+00   3.0774905e+02   7.2717260e+00   2.6124581e+02  -7.0170839e+00   2.3463548e+01  -8.4286968e+00   2.3265905e+02  -9.0510740e+00   1.6860323e+02  -1.5910839e+01   2.5484613e+02  -6.9905935e+00   2.2411000e+02  -1.1933961e+01
   1.9127839e+02  -3.2506581e+00   3.1670355e+02   7.8285548e+00   2.1343677e+02   8.8440903e+00   3.0356645e+02  -8.6904774e+00   2.5336905e+02  -5.2278740e+00   2.3610323e+02   1.2852903e+00   2.0958871e+02   1.9889677e+01   2.6227905e+02   3.1959326e+01   2.2405065e+02   1.3335626e+01   2.1095323e+02  -1.6494839e+00   1.1131905e+02  -2.1538740e+00   2.7853065e+02   1.7561742e+01   2.2376613e+02  -2.0547742e+01   3.6229032e+01  -7.3283226e+00   3.0282226e+02   3.0861548e+00   2.4518258e+02  -2.6155742e+00   2.3335935e+02   6.9628645e+00   2.4221484e+02   6.5886194e+00   2.6722905e+02   8.1833260e+00   2.4494065e+02  -1.3786542e+01   2.2920581e+02  -1.1242594e+01   2.6448548e+02  -8.3046452e+00   6.4179055e+01   1.1575733e+02   5.0469055e+01   1.0033413e+02   2.4512452e+02  -3.1628645e+00   2.9923677e+02  -7.1866839e+00   2.7017905e+02   1.8517326e+01   3.2220000e+01   1.0738111e+02   3.8379905e+02   7.9077260e+00   2.8574129e+02  -8.1073677e+00   2.5404839e+02   3.3454839e+00   1.9319355e+02  -8.4274194e+00   2.7176452e+02  -1.4696000e+01   2.3831905e+02   1.1786126e+01   2.0580516e+02   8.1042968e+00   7.2509055e+01   1.2714093e+02   2.3716677e+02   4.9989239e+01   3.0408905e+02   1.5094526e+01   1.5997839e+02   1.0963689e+02   2.7431935e+02  -3.2916774e+00   2.6650905e+02  -1.3039074e+01   4.0969905e+02   7.9757260e+00   1.7412905e+02  -5.7038674e+01   2.3298581e+02   1.1991458e+01   4.5880677e+02   9.7809419e+00   2.6275065e+02   6.8070452e+00   3.6671968e+02  -8.2453161e+00   1.9202742e+02   1.2445548e+01   3.0937677e+02  -9.0885161e-01   1.9491677e+02  -5.0110839e+00   3.2727097e+02   1.2377032e+01   3.0579905e+02   6.8007726e+01   2.3866935e+02   2.3779032e+01   2.9265905e+02  -6.6107397e-01   2.6386581e+02  -4.6668387e-01   2.9943548e+01   1.7129032e+00   2.6531905e+02  -1.5133874e+01   1.5841323e+02  -1.8755639e+01   2.7913613e+02  -2.2237935e+00   2.2392000e+02  -5.0187613e+00
   1.8417839e+02  -8.7326581e+00   2.8351355e+02  -7.7962452e+00   2.1404677e+02   1.1325290e+01   3.1665645e+02  -1.5447677e+01   2.6093905e+02  -6.5534740e+00   2.4929323e+02   2.8850090e+01   2.1820871e+02  -2.0509923e+01   2.7608905e+02   2.0004526e+01   2.5010065e+02  -9.7483742e+00   1.9762323e+02  -2.0308387e-01   2.7569905e+02  -4.1642740e+00   2.7643065e+02   1.1009742e+01   2.1329613e+02  -1.4520142e+01   3.1129032e+01  -5.9603226e+00   2.6377226e+02  -1.3889845e+01   2.3775258e+02  -2.2791174e+01   2.0750935e+02   1.0230865e+01   2.6550484e+02  -9.9445806e+00   2.4927905e+02  -1.1710674e+01   2.7661065e+02  -8.0014194e-01   2.3158581e+02   5.0370065e+00   3.1072548e+02  -7.4338452e+00   8.0749055e+01   1.5082173e+02   6.5849055e+01   1.2077373e+02   2.4645452e+02  -1.9549265e+01   3.2399677e+02  -7.7774839e+00   2.1693905e+02  -8.1734740e+00   2.5220000e+01   9.3321110e+01   3.4217905e+02   2.5427326e+01   2.8074129e+02   3.6326323e+00   2.2399839e+02  -1.1780516e+01   1.5981355e+02   7.1029806e+00   2.6176452e+02  -6.5660000e+00   2.1784905e+02  -2.1246274e+01   2.3394516e+02  -1.2096903e+01   5.6799055e+01   1.5482773e+02   2.0259677e+02   6.0854839e+01   2.9955905e+02   3.0269260e+00   1.8459839e+02   7.3377290e+01   2.4878935e+02  -2.0092774e+00   2.6446905e+02  -7.3558740e+00   4.3017905e+02   2.4773260e+00   1.5427905e+02  -6.4020674e+01   2.3774581e+02  -8.0593419e+00   4.3490677e+02  -1.2570581e+00   2.9142065e+02  -2.2056555e+01   3.7528968e+02  -1.0310916e+01   2.0416742e+02  -2.4285652e+01   2.3556677e+02   3.7059484e+00   2.1687677e+02  -8.3378839e+00   3.3865097e+02  -5.1533677e+00   2.8203905e+02   5.7618526e+01   2.5504935e+02  -9.3413677e+00   2.9374905e+02   3.3591726e+01   2.8867581e+02  -5.5914839e+00   2.3943548e+01  -7.7070968e+00   2.7279905e+02   2.5477260e+00   1.3241323e+02  -1.1345639e+01   2.5456613e+02  -4.4981935e+00   2.1511000e+02  -4.3539613e+00
   2.1932839e+02  -5.7846581e+00   3.1389355e+02  -7.8966452e+00   2.1504677e+02  -9.9947097e+00   3.1208645e+02  -1.1602077e+01   2.6389905e+02  -2.1260274e+01   2.4557323e+02  -2.3942310e+01   2.3486871e+02  -1.8427226e+00   2.7398905e+02   1.3832526e+01   2.3253065e+02   4.7972258e+00   2.1414323e+02   1.2615316e+01   3.2469905e+02  -2.5542740e+00   2.3519065e+02   1.1118942e+01   2.2167613e+02  -1.8530542e+01   2.8609032e+01  -1.1238723e+01   3.1496226e+02   2.4949548e+00   2.6323258e+02  -4.0595742e+00   2.0740935e+02  -6.6211355e+00   2.6578484e+02   2.3223019e+01   2.5131905e+02   4.8361260e+00   3.0485065e+02  -1.2919342e+01   2.6258581e+02  -8.8629935e+00   3.2862548e+02  -2.0058452e+00   1.0108905e+02   1.6619453e+02   6.7039055e+01   7.7728526e+01   2.2964452e+02   8.4555355e+00   3.0456677e+02   1.9346916e+01   2.3650905e+02   7.2609260e+00   2.2980000e+01   7.0830310e+01   3.8022905e+02   4.7713326e+01   2.8722129e+02  -5.5057677e+00   2.5742839e+02  -3.5449161e+00   2.2167355e+02   7.0541806e+00   2.9604452e+02   1.0211600e+01   2.2317905e+02   1.9377326e+01   2.6061516e+02   3.1494968e+00   6.6659055e+01   1.3032893e+02   2.0973677e+02   9.9183639e+01   3.7903905e+02   7.8585260e+00   1.6645839e+02   7.8498490e+01   3.0207935e+02  -1.2232477e+01   3.0065905e+02   3.7989260e+00   4.2569905e+02  -3.5427397e-01   1.6103905e+02  -3.1751474e+01   2.1503581e+02  -8.4325419e+00   3.9180677e+02  -2.6619058e+01   2.3018065e+02  -1.5637355e+01   4.4619968e+02  -8.7937161e+00   1.6178742e+02  -4.5652516e+00   2.1870677e+02  -1.2605252e+01   2.2777677e+02  -8.9798839e+00   3.1898097e+02  -1.4719768e+01   2.8203905e+02   3.2948526e+01   2.3409935e+02   1.2194632e+01   2.6417905e+02   7.8073260e+00   2.9067581e+02  -1.8231484e+01   1.0703548e+01  -3.6978968e+00   2.3027905e+02  -2.7860674e+01   1.2855323e+02  -4.8968387e+00   2.7965613e+02  -7.5053935e+00   1.9145000e+02  -1.7181161e+01
   2.0898839e+02  -1.9527458e+01   3.1665355e+02  -1.2117445e+01   2.4757677e+02  -1.5267110e+01   3.0261645e+02  -1.1234477e+01   2.6089905e+02  -2.6902740e+00   2.4529323e+02  -1.2919910e+01   2.3758871e+02   1.2839677e+01   2.8169905e+02  -4.6842740e+00   2.4777065e+02  -2.8197419e-01   2.0371323e+02  -9.3102839e+00   3.1836905e+02  -3.1878740e+00   2.4157065e+02   4.8985419e+00   2.2234613e+02  -1.0104142e+01   3.2419032e+01  -5.4535226e+00   2.6144226e+02   3.4655484e-01   2.5204258e+02   9.2556258e+00   2.0254935e+02  -1.2572335e+01   2.6278484e+02   5.0330194e+00   2.6536905e+02  -5.9078740e+00   2.6994065e+02  -3.5465419e+00   2.5686581e+02   3.2546065e+00   3.0810548e+02  -2.8514245e+01   9.9659055e+01   1.7458893e+02   4.9129055e+01   1.0858133e+02   2.4373452e+02  -7.0516645e+00   3.5032677e+02  -2.7388387e-01   2.1565905e+02   1.4118926e+01   2.7980000e+01   7.5240310e+01   4.0893905e+02   1.5606526e+01   3.0269129e+02  -6.2233677e+00   2.2908839e+02   4.6222839e+00   2.3981355e+02   9.7929806e+00   2.9271452e+02   1.8180000e+00   2.3860905e+02   9.4729260e+00   2.5390516e+02   6.5362968e+00   6.0939055e+01   1.4078653e+02   2.7597677e+02   6.3174439e+01   3.8084905e+02   3.5853726e+01   1.9354839e+02   1.0924129e+02   3.0011935e+02  -3.3556774e+00   3.5260905e+02   1.9682926e+01   4.1398905e+02   1.9872526e+01   1.7650905e+02  -4.5559074e+01   2.5384581e+02   1.9032658e+01   4.4256677e+02   8.0801419e+00   3.3380065e+02   1.2263045e+01   3.6195968e+02   1.7554839e+00   2.2078742e+02  -2.5152516e+00   2.5365677e+02   1.1358748e+01   2.4396677e+02   3.7749161e+00   2.7251097e+02  -1.3142168e+01   2.8255905e+02   4.7246926e+01   2.2856935e+02   4.7770323e+00   3.0955905e+02   2.2516926e+01   3.3738581e+02   6.7017161e+00   2.6373548e+01   5.4285032e+00   2.1479905e+02  -1.7192274e+01   1.2008323e+02  -2.4689239e+01   2.7508613e+02   2.0645161e-04   2.1964000e+02  -2.8096361e+01
   1.7370839e+02  -6.5505806e-01   3.7294355e+02   7.4293548e+00   2.5266677e+02   1.3135690e+01   2.7008645e+02   1.2279226e+00   3.1308905e+02   2.6545260e+00   2.4115323e+02  -2.0878710e+01   2.4067871e+02   2.2502477e+01   2.5931905e+02   1.4346126e+01   2.6791065e+02  -6.9831742e+00   2.1038323e+02   1.1396116e+01   3.1384905e+02  -6.6862740e+00   2.7176065e+02  -3.6166581e+00   2.3334613e+02  -9.3141419e+00   2.9609032e+01  -4.7987226e+00   2.9644226e+02   7.3655484e-01   2.5556258e+02  -1.5545974e+01   2.3521935e+02  -1.4845935e+01   2.8464484e+02   7.6421935e-01   2.8760905e+02   8.3629260e+00   2.4137065e+02   3.4990581e+00   2.2243581e+02   1.8439006e+01   2.8186548e+02  -1.4035045e+01   8.1129055e+01   1.7555133e+02   4.4749055e+01   9.2601726e+01   2.2059452e+02   6.9895355e+00   2.9875677e+02  -6.4282839e+00   2.1879905e+02  -3.6122740e+00   8.8800000e+00   8.6578310e+01   3.8531905e+02   2.5026126e+01   3.0774129e+02   3.1326323e+00   3.0494839e+02   8.2234839e+00   2.3824355e+02  -4.7014194e+00   2.8352452e+02   2.2263200e+01   2.3508905e+02   8.1845260e+00   2.2804516e+02  -1.4344903e+01   7.0509055e+01   1.6659093e+02   2.4845677e+02   8.7566039e+01   3.9622905e+02   2.5433326e+01   2.0331839e+02   1.3406969e+02   3.3759935e+02   5.5959226e+00   3.2584905e+02   2.8593726e+01   3.9522905e+02   1.6083326e+01   1.7669905e+02  -1.0954274e+01   2.4074581e+02   2.3180658e+01   4.5223677e+02   9.3565419e+00   3.4113065e+02   8.9666452e+00   4.6966968e+02   3.8848684e+01   2.5711742e+02   1.8668348e+01   2.7475677e+02   2.1330748e+01   2.1667677e+02  -6.6188387e-01   2.9741097e+02   2.4915832e+01   2.9355905e+02   5.0936926e+01   2.1947935e+02   1.6554232e+01   3.3217905e+02   1.6847326e+01   3.0205581e+02  -1.1091884e+01   1.7753548e+01  -8.8818968e+00   2.3612905e+02  -1.2038674e+01   1.2736323e+02  -9.3716387e+00   3.3484613e+02  -1.9970594e+01   2.1426000e+02  -7.0959613e+00
   1.8898839e+02  -2.0167458e+01   2.9941355e+02   8.4517548e+00   2.2381677e+02   6.5836903e+00   2.9008645e+02  -2.0320774e+00   2.5227905e+02  -1.5706740e+00   2.3800323e+02  -1.1467097e+00   2.5267871e+02  -9.8375226e+00   2.5384905e+02   1.2163726e+01   2.7567065e+02  -5.5397419e-01   2.0085323e+02   4.6785161e+00   3.1417905e+02   1.3373260e+00   2.3886065e+02  -8.6046581e+00   2.2234613e+02  -1.6394142e+01   3.0839032e+01  -2.4327123e+01   2.7120226e+02  -6.7242452e+00   2.6756258e+02   1.9240258e+00   2.0211935e+02  -1.9579355e+00   2.5631484e+02  -2.0693806e+00   2.7365905e+02  -2.0010740e+00   2.4194065e+02   9.0734581e+00   1.8829581e+02  -8.8297935e+00   2.9429548e+02  -7.0694452e+00   7.2899055e+01   1.6048973e+02   4.8509055e+01   1.0730093e+02   2.4921452e+02  -1.9770065e+01   2.9747677e+02   2.7244116e+01   2.2584905e+02  -1.3976274e+01   2.7070000e+01   9.2603110e+01   3.5660905e+02   2.2602926e+01   2.9250129e+02   4.8818323e+00   2.8161839e+02   1.5039884e+01   2.2929355e+02  -3.0754194e+00   2.9647452e+02   8.9872000e+00   2.5360905e+02  -1.0157074e+01   2.1028516e+02  -6.5941032e+00   6.1229055e+01   1.4157333e+02   2.5868677e+02   7.7077639e+01   3.8546905e+02   2.8344126e+01   2.0873839e+02   8.1026090e+01   2.7921935e+02   1.5366323e+01   3.3303905e+02   2.7678526e+01   3.9474905e+02   5.4617260e+00   1.7531905e+02  -3.8273874e+01   2.1636581e+02   2.1801058e+01   3.8442677e+02  -2.8886581e+00   3.0537065e+02  -1.1032555e+01   5.7842968e+02  -3.7521161e+00   2.7754742e+02   1.1413948e+01   2.7418677e+02   2.4996348e+01   2.1810677e+02   2.2737161e+00   3.1727097e+02  -1.6062968e+01   2.7950905e+02   3.8440926e+01   2.2137935e+02   5.9222323e+00   3.3865905e+02   9.5189260e+00   2.8124581e+02   2.3572916e+01   2.7133548e+01   4.5577032e+00   2.0622905e+02  -8.0766740e+00   1.2965323e+02  -1.7074839e+01   2.7165613e+02  -4.5753935e+00   2.2359000e+02   6.0576387e+00
   1.8656839e+02  -1.4773858e+01   2.8870355e+02  -7.4144516e-01   2.5128677e+02  -3.0339097e+00   2.4618645e+02  -1.0140077e+01   2.8112905e+02  -1.8928674e+01   2.2648323e+02   1.1724890e+01   2.5058871e+02  -1.0290323e+01   3.5384905e+02   1.8393726e+01   2.4886065e+02   2.6808258e+00   2.2762323e+02   6.3969161e+00   3.2712905e+02  -1.2468674e+01   2.2119065e+02   1.0098942e+01   2.1886613e+02  -1.6065742e+01   3.1459032e+01   1.1963277e+01   2.9749226e+02   1.3742555e+01   2.3961258e+02  -1.8269974e+01   1.9545935e+02  -2.1451355e+00   2.7878484e+02   4.5630194e+00   2.7636905e+02   1.4502126e+01   2.3518065e+02   1.8564258e+01   1.5277581e+02   1.4061806e+01   2.7705548e+02  -3.3410245e+01   6.2179055e+01   1.1115733e+02   5.8939055e+01   1.0670653e+02   2.2302452e+02  -2.0104865e+01   3.2551677e+02   5.6209161e+00   2.2898905e+02  -1.4807474e+01   2.1650000e+01   1.5898671e+02   3.4212905e+02   5.7613260e+00   3.0884129e+02   1.7664632e+01   2.6780839e+02   7.7646839e+00   2.5943355e+02   1.4413381e+01   2.3804452e+02  -7.3884000e+00   2.4217905e+02   7.9473260e+00   1.9166516e+02   2.1945497e+01   7.1749055e+01   1.6611173e+02   2.0773677e+02   7.1963639e+01   3.3536905e+02  -4.8878740e+00   1.8259839e+02   1.0996729e+02   2.5273935e+02   4.0947226e+00   3.6698905e+02  -1.2747397e-01   4.1379905e+02   8.2677260e+00   1.8122905e+02  -4.5506674e+01   2.1793581e+02   7.7154581e+00   3.9956677e+02   1.1760142e+01   2.4756065e+02   1.7822452e+00   2.5681968e+02   1.6636684e+01   2.6602742e+02   1.4435548e+01   2.7337677e+02  -8.1288516e+00   1.9306677e+02   3.7569161e+00   2.3132097e+02  -1.1796968e+01   2.9598905e+02   2.4692526e+01   2.0247935e+02  -1.4085768e+01   2.5941905e+02   1.2098126e+01   3.2652581e+02   3.3051613e-01   2.0803548e+01  -8.9858968e+00   2.0608905e+02  -1.3015474e+01   1.0703323e+02  -1.5025239e+01   2.3203613e+02  -2.1505794e+01   1.8306000e+02   2.0600387e+00
   2.0408839e+02   7.9145419e+00   3.3332355e+02   2.2308955e+01   2.7643677e+02  -1.5259097e+00   3.1413645e+02  -3.1816077e+01   2.6293905e+02  -1.4753474e+01   2.0277323e+02  -3.7083097e+00   2.4006871e+02  -1.5168723e+01   2.8260905e+02   8.3829260e+00   2.4048065e+02   4.4012258e+00   2.0890323e+02   4.1451613e-01   2.7465905e+02  -1.5601074e+01   2.2153065e+02   7.9317419e+00   1.9400613e+02  -1.2976942e+01   2.5039032e+01  -1.1903123e+01   3.1096226e+02  -1.3565045e+01   2.7118258e+02  -3.7455742e+00   1.8883935e+02  -1.0665535e+01   2.8145484e+02  -5.8905806e+00   2.7717905e+02   2.7673260e+00   3.0175065e+02   1.1386581e+00   2.6215581e+02   1.2311406e+01   3.2658548e+02  -1.8892645e+01   7.8659055e+01   1.3521893e+02   4.9559055e+01   8.8356926e+01   2.3354452e+02  -9.6464516e-02   2.7556677e+02  -6.7630839e+00   2.1441905e+02  -1.9681874e+01   2.8550000e+01   9.6144710e+01   3.8179905e+02   1.6307726e+01   3.0679129e+02   2.0863226e-01   2.6089839e+02   2.0797484e+01   2.6367355e+02   8.0741806e+00   2.8209452e+02   1.1087600e+01   2.2722905e+02   3.3260315e-03   2.1623516e+02   2.1989677e-01   6.7899055e+01   1.4760973e+02   1.5854677e+02   1.0394884e+02   3.2389905e+02  -2.6802740e+00   1.6588839e+02   1.1140409e+02   2.5716935e+02   3.2032258e-01   3.6179905e+02   4.9977260e+00   3.7317905e+02   7.6173260e+00   1.8217905e+02  -4.8012674e+01   2.0888581e+02   4.4894581e+00   3.5728677e+02   9.2325419e+00   2.7461065e+02  -1.9811755e+01   2.2981968e+02   2.7066839e+00   2.6273742e+02   4.1287484e+00   2.4999677e+02  -3.1584516e+00   2.1601677e+02  -1.4190839e+00   2.6936097e+02  -2.9901677e+00   2.9217905e+02   4.3273260e+00   2.0709935e+02  -1.3555368e+01   2.7298905e+02  -3.6074740e+00   2.4119581e+02   1.3469161e+00   2.0183548e+01   4.6837032e+00   2.1998905e+02  -7.8474740e+00   1.2165323e+02  -1.4154839e+01   2.3318613e+02  -2.0357794e+01   1.6316000e+02  -2.9679613e+00
   2.1694839e+02  -2.8742581e+00   3.1946355e+02   1.1987755e+01   2.1700677e+02   1.1558490e+01   3.1332645e+02   1.0108723e+01   2.7189905e+02   8.1897260e+00   2.3524323e+02  -6.7359097e+00   2.0772871e+02  -1.2291523e+01   2.5674905e+02   2.6311726e+01   2.5501065e+02  -1.5431174e+01   2.0300323e+02  -3.1134839e+00   3.2274905e+02  -1.3082740e+00   2.3219065e+02   1.9289419e+00   1.5662613e+02   6.9134581e+00   3.2989032e+01  -6.2991226e+00   2.6053226e+02  -1.1920645e+01   2.7956258e+02  -1.2365974e+01   1.9688935e+02   1.0600465e+01   2.4774484e+02   1.5146219e+01   2.6550905e+02   2.8990926e+01   2.9518065e+02  -7.7157419e+00   2.6981581e+02   1.0938606e+01   2.6077548e+02  -1.9178452e+00   5.7369055e+01   1.4764213e+02   5.7369055e+01   1.0464213e+02   2.0512452e+02   9.1771355e+00   3.0123677e+02   1.7613316e+01   2.4498905e+02  -3.0374740e+00   3.6740000e+01   9.0919510e+01   4.3622905e+02   4.1933260e+00   3.1731129e+02   4.4170323e+00   3.0718839e+02   2.6474284e+01   3.6486355e+02   2.0168981e+01   2.2585452e+02  -9.0732000e+00   2.2089905e+02  -2.9202740e+00   2.2294516e+02  -6.4169032e+00   7.0849055e+01   1.6046373e+02   1.8802677e+02   8.2590439e+01   3.6465905e+02   1.8198926e+01   2.2964839e+02   1.0444329e+02   2.0454935e+02   2.1139923e+01   4.2812905e+02   3.4641326e+01   4.2598905e+02   2.2622526e+01   2.1227905e+02  -4.2750674e+01   2.0469581e+02  -1.4795342e+01   3.6366677e+02   2.1521419e+00   2.8718065e+02   2.8526452e+00   4.7590968e+02   1.0948387e-01   2.1921742e+02   4.1803484e+00   2.3689677e+02  -1.1400452e+01   1.9663677e+02   7.5613161e+00   2.6046097e+02  -2.2178168e+01   3.6436905e+02   5.7552126e+01   2.2952935e+02  -3.7297677e+00   2.5698905e+02   1.6532526e+01   2.7190581e+02   1.4890116e+01   3.7183548e+01   2.5373703e+01   2.3036905e+02  -1.2767874e+01   1.2479323e+02  -2.3016039e+01   2.2632613e+02  -1.8998994e+01   1.9687000e+02  -3.7047613e+00
   1.7684839e+02   8.9037419e+00   3.2241355e+02  -1.2198245e+01   2.3495677e+02  -8.9175097e+00   3.1051645e+02  -2.0286477e+01   2.5889905e+02   2.8497260e+00   2.3091323e+02  -5.8195097e+00   2.1663871e+02  -8.6432258e-01   2.8484905e+02  -3.3162740e+00   2.6591065e+02  -3.7733174e+01   2.1685323e+02   5.7285161e+00   2.8479905e+02  -3.4122740e+00   2.2572065e+02   8.1665419e+00   1.4900613e+02  -4.9969419e+00   3.3799032e+01  -1.7513923e+01   3.0506226e+02   5.3769548e+00   2.5547258e+02  -1.4438774e+01   2.7273935e+02   1.1024645e+00   2.5131484e+02   1.6190619e+01   2.5979905e+02   1.6207726e+01   2.7780065e+02  -2.0705342e+01   2.4234581e+02   6.2762065e+00   2.4596548e+02  -3.2783045e+01   6.7369055e+01   1.3217213e+02   5.9659055e+01   9.1168926e+01   2.7369452e+02  -1.0728465e+01   3.2232677e+02  -9.3388387e-01   2.3517905e+02  -5.2026740e+00   2.2460000e+01   1.0016191e+02   4.3074905e+02   2.2341726e+01   2.9703129e+02   9.3694323e+00   2.8289839e+02   1.0267484e+01   3.5081355e+02  -9.8970194e+00   2.3733452e+02   1.9628400e+01   2.5274905e+02   2.1481726e+01   2.0747516e+02  -2.1793032e+00   6.9369055e+01   1.4439213e+02   2.2221677e+02   8.4335239e+01   3.6012905e+02   1.5231326e+01   2.3731839e+02   1.3044969e+02   2.1345935e+02  -8.3328774e+00   4.6436905e+02   3.2512126e+01   4.6098905e+02   1.8732526e+01   2.4712905e+02  -4.4398674e+01   2.5708581e+02   8.7734581e+00   3.8742677e+02   1.6201342e+01   2.7665065e+02   1.4835045e+01   5.8485968e+02  -6.4165161e+00   2.6602742e+02   1.8485548e+01   3.0165677e+02   9.9887484e+00   2.2358677e+02   1.4355316e+01   2.4160097e+02  -1.0719368e+01   2.7389905e+02   4.4269726e+01   2.2247935e+02   1.4042323e+00   3.0574905e+02   1.0172603e-01   2.5790581e+02  -7.8898839e+00   2.9893548e+01   4.3626903e+01   2.3246905e+02  -2.8655874e+01   1.2731323e+02  -1.7747639e+01   2.7246613e+02  -7.0701935e+00   2.1883000e+02   1.9184387e+00
   2.2884839e+02  -9.8262581e+00   3.2146355e+02  -2.2222452e+00   2.1766677e+02  -8.6843097e+00   3.2861645e+02  -2.3214477e+01   2.3312905e+02   1.3241326e+01   2.1662323e+02  -1.2296310e+01   2.1691871e+02  -1.4456723e+01   3.3036905e+02   1.4221260e+00   2.7548065e+02  -4.8787742e+00   2.3238323e+02   8.7611613e-01   2.5608905e+02  -1.6205474e+01   2.0453065e+02  -1.3188258e+01   2.3524613e+02  -2.2761419e+00   3.8179032e+01  -2.6954323e+01   3.0582226e+02  -5.5838452e+00   2.7066258e+02  -1.2373974e+01   2.2659935e+02   1.0313665e+01   2.7636484e+02  -8.7133806e+00   2.6698905e+02   5.9225260e+00   3.1747065e+02  -4.9689419e+00   2.3367581e+02  -4.0301935e+00   3.2062548e+02  -6.2758452e+00   1.0274905e+02   1.2187173e+02   6.3229055e+01   1.1498333e+02   2.2983452e+02  -2.4596645e+00   3.4018677e+02  -2.1226839e+00   2.5893905e+02   1.0946526e+01   2.9980000e+01   7.8750310e+01   3.5903905e+02  -4.6814740e+00   3.1003129e+02  -7.5705677e+00   2.6385839e+02   4.6068387e-01   3.5967355e+02   2.2041806e+00   2.9014452e+02  -8.1664000e+00   2.3836905e+02   8.4421260e+00   2.4213516e+02  -1.9921032e+00   4.9559055e+01   1.7350693e+02   2.4859677e+02   7.4414839e+01   3.8065905e+02   2.4638926e+01   2.0426839e+02   1.4038369e+02   2.0721935e+02   2.3886323e+01   4.6131905e+02   3.3846126e+01   4.6789905e+02   1.3459726e+01   2.2584905e+02  -2.7786274e+01   2.4950581e+02  -9.5014194e-01   4.5194677e+02   3.4297419e+00   3.1513065e+02   2.3526645e+01   1.3928968e+02   1.1890839e+00   2.5544742e+02   1.2521948e+01   2.7494677e+02   3.4795548e+01   2.0558677e+02  -1.9674684e+01   3.4993097e+02  -1.2285768e+01   2.9803905e+02   5.2148526e+01   2.1980935e+02  -1.5952168e+01   3.0155905e+02  -1.4083074e+01   2.6038581e+02   2.1771716e+01   2.6273548e+01   5.6056503e+01   2.3346905e+02  -4.2058740e+00   1.4636323e+02  -1.2551639e+01   3.0656613e+02  -1.2558194e+01   1.9811000e+02   2.1960387e+00
   1.9894839e+02  -6.5342581e+00   2.7770355e+02  -1.1101445e+01   2.2828677e+02  -9.1939097e+00   3.3651645e+02  -1.4656477e+01   2.2231905e+02  -7.5038740e+00   2.3748323e+02   2.7489032e-01   2.2320871e+02  -2.0339923e+01   2.8379905e+02   4.7726032e-02   2.4124065e+02  -1.3709574e+01   2.1104323e+02  -6.5668387e-01   2.3055905e+02   4.5969260e+00   1.8610065e+02  -7.2338581e+00   2.4238613e+02   1.0192658e+01   3.2989032e+01  -1.7299123e+01   3.0920226e+02  -1.0194245e+01   2.6466258e+02  -1.0893974e+01   2.3988935e+02  -2.7495355e+00   2.7355484e+02   7.9414194e+00   2.8155905e+02   6.1769260e+00   3.0551065e+02  -3.0121419e+00   2.3624581e+02  -7.1579355e-01   3.5005548e+02  -2.1060245e+01   7.4509055e+01   1.4674093e+02   6.6899055e+01   1.1025973e+02   2.3326452e+02  -1.5940645e+00   3.5527677e+02  -1.4049884e+01   2.6869905e+02   3.7357260e+00   1.9460000e+01   1.0864191e+02   3.8474905e+02   6.5917260e+00   2.9784129e+02   7.7846323e+00   2.3642839e+02  -6.5349161e+00   3.2881355e+02  -3.0417019e+01   2.7014452e+02   9.0436000e+00   2.4303905e+02  -6.7814740e+00   1.9037516e+02   1.6718697e+01   8.3229055e+01   1.3909333e+02   1.8816677e+02   9.7769239e+01   3.6241905e+02  -4.8187397e-01   1.8202839e+02   8.1112890e+01   1.3797935e+02  -2.8104477e+01   4.0241905e+02   3.5278126e+01   5.1169905e+02   1.0005726e+01   1.9541905e+02  -6.6591874e+01   2.6617581e+02   2.4906258e+01   4.5194677e+02   1.9497419e+00   3.4356065e+02   2.9062245e+01   3.0342968e+02   7.9078839e+00   2.5673742e+02   1.6938748e+01   2.9075677e+02  -2.3292516e+00   1.9010677e+02  -9.2462839e+00   2.2817097e+02   8.9750323e+00   3.2303905e+02   4.3478526e+01   2.0142935e+02  -7.7617677e+00   3.1465905e+02  -7.5610740e+00   2.3090581e+02   9.5101161e+00   1.1323548e+01   4.5542503e+01   2.3408905e+02  -2.5065474e+01   1.4022323e+02  -1.6830439e+01   2.4522613e+02  -2.6109935e+00   2.0154000e+02  -6.2283613e+00
   1.7303839e+02   1.6385419e+00   3.0280355e+02  -1.4149445e+01   2.2857677e+02   3.3028903e+00   2.9456645e+02  -5.7804774e+00   2.3031905e+02  -1.7483874e+01   2.4181323e+02  -2.1261510e+01   2.0558871e+02   3.5496774e+00   2.7808905e+02   4.2645260e+00   2.5634065e+02  -1.2475742e+00   2.3171323e+02   2.8297161e+00   2.4679905e+02  -1.0372274e+01   2.5767065e+02   1.2460542e+01   2.6067613e+02   1.7794581e+00   3.3079032e+01  -2.6216323e+01   2.7887226e+02   2.9422155e+01   2.9070258e+02  -2.9771742e+00   2.3397935e+02   1.3533265e+01   2.5836484e+02   4.4366194e+00   2.7498905e+02   6.8525260e+00   2.7775065e+02  -1.1171342e+01   2.3100581e+02   7.5634065e+00   3.3058548e+02  -2.2592645e+01   7.0039055e+01   1.6228853e+02   6.3939055e+01   1.2597653e+02   2.2926452e+02   1.0245935e+01   3.5427677e+02  -2.4819884e+01   2.5531905e+02  -5.5338740e+00   3.5600000e+01   9.7300710e+01   3.9308905e+02   2.4644526e+01   2.9484129e+02  -5.0753677e+00   2.9413839e+02  -1.3151716e+01   2.6343355e+02   7.6338065e-01   2.6980452e+02   1.6650800e+01   2.4779905e+02   1.0597726e+01   1.9642516e+02   2.5994697e+01   6.0229055e+01   1.4950333e+02   1.8559677e+02   9.0784839e+01   3.3836905e+02  -7.8878740e+00   2.0297839e+02   7.4956890e+01   1.5378935e+02  -1.3799277e+01   3.5846905e+02   5.6041260e+00   5.0755905e+02  -1.4423074e+01   2.2798905e+02  -4.9817474e+01   2.5031581e+02   7.0850581e+00   4.6737677e+02  -1.2846581e+00   2.6061065e+02  -5.0175484e-01   3.8623968e+02   2.4863084e+01   2.5016742e+02   1.0174348e+01   2.3127677e+02   9.7191484e+00   1.4882677e+02   7.5761161e+00   4.6684097e+02   1.1171432e+01   2.6274905e+02   3.8401726e+01   2.1528935e+02  -6.8305677e+00   2.9184905e+02   1.4073726e+01   2.6138581e+02  -5.4582839e+00   1.7513548e+01   2.4657303e+01   2.2079905e+02  -2.1912274e+01   1.2817323e+02  -1.3246439e+01   3.0641613e+02  -1.2976194e+01   1.7759000e+02  -8.9323613e+00
   2.1232839e+02   6.5853419e+00   3.0032355e+02   1.2188955e+01   2.2923677e+02   8.6300903e+00   2.7227645e+02   1.0152723e+01   2.7527905e+02  -5.1706740e+00   2.0653323e+02   1.8089032e-01   2.3929871e+02   3.5628774e+00   2.9974905e+02   1.2821726e+01   2.4553065e+02   6.5172258e+00   2.1119323e+02   3.7131613e-01   2.7474905e+02  -4.3182740e+00   2.1915065e+02  -7.2578581e+00   2.9300613e+02  -1.7326942e+01   3.0179032e+01  -2.1694323e+01   3.1544226e+02  -1.2543445e+01   2.6527258e+02  -1.4372774e+01   1.9502935e+02   5.5592645e+00   2.8431484e+02   5.0061935e-01   2.5374905e+02   1.5021726e+01   2.5361065e+02   1.0759858e+01   2.6096581e+02   2.0116606e+01   3.7367548e+02  -2.1279845e+01   7.3939055e+01   1.3388653e+02   7.4939055e+01   1.2628653e+02   2.3131452e+02   7.6119355e+00   3.6889677e+02   2.3405161e+00   2.2669905e+02  -3.0714274e+01   1.2740000e+01   1.1336951e+02   3.3041905e+02   2.3038126e+01   2.7912129e+02   6.6223226e-01   2.6885839e+02  -5.3193161e+00   2.9086355e+02  -4.9610194e+00   2.8700452e+02   1.1364800e+01   2.7727905e+02   2.3619326e+01   2.1218516e+02   5.3038968e+00   5.4749055e+01   1.6809173e+02   2.2187677e+02   5.3172439e+01   3.5974905e+02   1.9921726e+01   2.0869839e+02   9.6259290e+01   1.6173935e+02   6.1472258e-01   3.6250905e+02   2.1990926e+01   5.4622905e+02   3.7733260e+00   2.5731905e+02  -2.7403874e+01   2.4750581e+02  -8.4014194e-01   4.6447677e+02  -1.5812658e+01   2.3689065e+02   2.7858452e+00   5.1842968e+02   6.1378839e+00   2.1197742e+02  -7.1504516e+00   2.4803677e+02   6.0483484e+00   1.7491677e+02  -5.4610839e+00   4.4112097e+02   8.8903226e-01   3.1822905e+02   5.2723326e+01   2.4423935e+02   1.0283432e+01   3.2474905e+02   1.3911726e+01   2.5143581e+02  -2.7522839e+00   2.9843548e+01   2.1010903e+01   2.2531905e+02  -1.8463874e+01   1.2284323e+02  -2.6010039e+01   3.0175613e+02  -1.4893394e+01   2.1478000e+02  -4.2375613e+00
   2.1375839e+02   5.5209419e+00   2.7589355e+02   1.6813355e+01   2.3619677e+02  -6.5967097e+00   3.0432645e+02  -4.5612774e+00   2.9008905e+02   1.0924526e+01   2.2510323e+02  -7.4047097e+00   2.3796871e+02  -1.3710723e+01   2.6560905e+02   1.2742926e+01   2.5139065e+02  -1.6115742e+00   2.0509323e+02   6.4793161e+00   2.9041905e+02   2.7812603e-01   2.2710065e+02   1.5261419e+00   2.6329613e+02   2.9498581e+00   2.9649032e+01  -3.5619226e+00   3.1939226e+02  -1.2199445e+01   2.4837258e+02  -1.3020774e+01   2.2892935e+02  -5.7727355e+00   2.7812484e+02   4.5258194e+00   2.4736905e+02   7.6321260e+00   3.1170065e+02  -1.0037342e+01   2.2972581e+02   1.2715806e+01   3.3105548e+02  -1.5160245e+01   7.3609055e+01   1.4410293e+02   7.6369055e+01   9.5832126e+01   2.3483452e+02  -6.2896645e+00   3.0356677e+02  -8.6308387e-01   2.7365905e+02   1.6578926e+01   2.0070000e+01   1.0249311e+02   3.7812905e+02   5.3613260e+00   3.0627129e+02   1.4820232e+01   2.5313839e+02  -2.2251716e+01   2.9105355e+02  -2.5862194e+00   2.6361452e+02   3.9060000e+00   2.5789905e+02   1.9219726e+01   2.1185516e+02   2.6702968e+00   6.5229055e+01   1.6553333e+02   2.0430677e+02   9.4958039e+01   3.5484905e+02   6.0372603e-01   2.4764839e+02   9.2433290e+01   1.7964935e+02   4.4611923e+01   4.1655905e+02   1.1566926e+01   5.5774905e+02   3.5891726e+01   2.4960905e+02  -4.6077074e+01   2.0717581e+02  -4.3237419e+00   4.3794677e+02  -1.0600258e+01   2.5032065e+02  -2.0085548e+00   5.4481968e+02  -1.9733316e+01   2.2159742e+02  -8.1100516e+00   2.3356677e+02   1.2535948e+01   2.0982677e+02  -5.2038839e+00   2.6479097e+02   2.3715432e+01   3.4998905e+02   4.5662526e+01   2.1204935e+02   9.4786323e+00   2.9450905e+02   9.7209260e+00   3.0133581e+02   6.5857161e+00   2.6703548e+01   1.9452103e+01   2.0427905e+02  -1.1160674e+01   1.5246323e+02  -1.9379639e+01   2.7041613e+02  -2.7161935e+00   2.3021000e+02   1.1908039e+01
   2.1994839e+02  -1.2142581e+00   3.3075355e+02  -7.5354452e+00   2.3238677e+02  -1.8291910e+01   3.0137645e+02   9.1472258e-01   2.9131905e+02   5.8261260e+00   2.1291323e+02  -2.3295097e+00   2.1386871e+02  -1.9692723e+01   2.9169905e+02   1.8957260e+00   2.7910065e+02  -3.8283742e+00   2.2585323e+02  -1.9701484e+01   2.7598905e+02  -4.1747397e-01   2.4638065e+02   1.7037419e+00   2.8129613e+02   1.1609858e+01   2.3649032e+01  -6.6019226e+00   3.1611226e+02  -6.9370452e+00   2.4418258e+02  -9.9255742e+00   2.2745935e+02   9.1486452e-01   2.8845484e+02   6.5094194e+00   2.5631905e+02   4.1961260e+00   2.8213065e+02   3.7825806e-01   2.0696581e+02   1.1586606e+01   2.9339548e+02  -2.3237445e+01   8.2469055e+01   1.4777413e+02   5.1849055e+01   1.0298373e+02   2.3597452e+02  -1.4330865e+01   2.6766677e+02   2.2989161e+00   2.4808905e+02  -1.6375474e+01   2.7120000e+01   9.3119110e+01   3.4989905e+02   2.8669726e+01   3.2041129e+02  -2.8309677e+00   2.5985839e+02   2.5020684e+01   2.9391355e+02  -1.0055019e+01   2.8761452e+02  -8.8740000e+00   2.6065905e+02   1.4238926e+01   2.4680516e+02  -1.1465703e+01   6.8089055e+01   1.4102453e+02   2.6783677e+02   1.0701564e+02   3.6169905e+02   1.6055726e+01   2.2973839e+02   1.2624609e+02   2.1078935e+02   2.3260723e+01   4.0589905e+02   2.0949726e+01   5.4550905e+02   2.9640926e+01   2.6784905e+02  -1.4436274e+01   2.6841581e+02   1.1207058e+01   5.0256677e+02   1.6090142e+01   2.8342065e+02   1.5673445e+01   5.7876968e+02  -4.9931613e-01   2.4330742e+02   9.6314839e-01   2.7822677e+02   6.3314839e-01   1.7839677e+02  -6.8794839e+00   2.5522097e+02  -2.1428968e+01   2.7784905e+02   3.0813726e+01   1.7533935e+02  -8.3945677e+00   3.5531905e+02  -2.6238740e+00   2.3128581e+02  -1.2050284e+01   1.6563548e+01   2.0883303e+01   2.1569905e+02  -3.3694274e+01   1.5469323e+02  -2.9380387e+00   2.7146613e+02  -2.7660194e+01   2.0354000e+02  -8.0483613e+00
   1.9241839e+02   4.7981419e+00   2.7799355e+02  -4.0746452e+00   2.6290677e+02   6.3164903e+00   3.0237645e+02   6.9847226e+00   2.5893905e+02  -9.0134740e+00   2.0862323e+02   2.5483690e+01   2.2172871e+02  -5.3615226e+00   2.9269905e+02   2.0057260e+00   2.6201065e+02   1.8678826e+01   2.5214323e+02  -1.6324684e+01   2.7965905e+02   1.3858926e+01   2.2148065e+02  -1.7342581e+00   2.6381613e+02  -1.6711742e+01   2.6699032e+01  -7.0859226e+00   2.5682226e+02  -1.1813845e+01   2.5161258e+02   1.0480026e+01   2.2859935e+02   1.5366452e-01   2.9017484e+02   1.4941819e+01   2.5155905e+02   1.1346926e+01   2.9589065e+02  -8.2925419e+00   2.2191581e+02   1.3906065e+00   2.9224548e+02  -2.4625445e+01   6.4509055e+01   1.4535093e+02   4.9279055e+01   9.9289326e+01   2.6297452e+02  -2.7060865e+01   2.9870677e+02   7.1957161e+00   2.5579905e+02  -1.8092274e+01   2.6410000e+01   1.3122591e+02   4.0836905e+02  -3.9178740e+00   3.2246129e+02  -7.1849677e+00   3.0837839e+02  -3.8609161e+00   2.8958355e+02   6.0013806e+00   2.9209452e+02   9.9076000e+00   2.4579905e+02   1.6037726e+01   2.4999516e+02  -1.2480903e+01   6.3469055e+01   1.6367413e+02   2.2597677e+02   9.2504439e+01   3.3265905e+02   2.1618926e+01   1.8364839e+02   1.1864329e+02   2.1131935e+02   1.1283226e+00   3.2369905e+02   1.2195726e+01   5.5789905e+02   1.6169726e+01   2.5341905e+02  -3.1381874e+01   2.6703581e+02   2.9374581e+00   4.6252677e+02   1.3723342e+01   2.5651065e+02   1.1216245e+01   6.1285968e+02   2.0443484e+01   2.4968742e+02   1.1402748e+01   3.3022677e+02   9.1831484e+00   1.9077677e+02   6.6001161e+00   2.6841097e+02  -8.9541677e+00   2.4489905e+02   2.5349726e+01   2.1723935e+02   1.8734323e+00   2.8393905e+02   1.9756526e+01   3.6028581e+02   9.8697161e+00   1.2943548e+01   1.8262903e+01   2.5536905e+02  -5.2978740e+00   1.5741323e+02  -1.6585639e+01   2.7575613e+02  -9.4333935e+00   2.0849000e+02  -1.6874361e+01
   2.3456839e+02   4.9561419e+00   3.1194355e+02   8.3093548e+00   2.3171677e+02  -1.9858310e+01   2.6613645e+02   8.3392258e-01   2.8903905e+02   1.4678526e+01   2.1577323e+02   4.8216903e+00   2.3982871e+02   1.1900477e+01   2.9065905e+02   2.2878926e+01   2.5843065e+02   1.9775226e+01   2.2733323e+02  -2.2529884e+01   2.7708905e+02   7.1545260e+00   2.3872065e+02  -5.1634581e+00   2.3581613e+02  -1.3471742e+01   2.1419032e+01  -2.4235226e+00   3.0744226e+02   4.4765548e+00   2.6685258e+02   1.3108258e+00   2.2330935e+02  -8.2731355e+00   2.7536484e+02   1.7661935e-01   2.5574905e+02   1.3581726e+01   2.8285065e+02  -1.0593419e+00   2.2600581e+02  -3.6065935e+00   3.2505548e+02  -2.3530245e+01   7.9699055e+01   1.0690573e+02   5.4899055e+01   1.0621973e+02   2.6559452e+02  -1.2560465e+01   2.9142677e+02  -7.9818839e+00   2.4489905e+02  -1.6930274e+01   2.0360000e+01   8.9759910e+01   3.2041905e+02   1.6168126e+01   3.0608129e+02   8.3543226e-01   2.8789839e+02   7.6374839e+00   9.5153548e+01   1.2745781e+01   2.6519452e+02   4.0249600e+01   2.4217905e+02   1.3287326e+01   2.4423516e+02  -1.5401032e+00   7.6089055e+01   1.3990453e+02   1.9097677e+02   9.2074439e+01   3.1131905e+02  -1.1343874e+01   1.7940839e+02   1.0794249e+02   2.3392935e+02  -5.5904774e+00   3.1950905e+02   4.4670926e+01   4.4674905e+02   1.0961726e+01   1.9460905e+02  -5.4527074e+01   2.6284581e+02   1.9932658e+01   5.2542677e+02  -4.1686581e+00   2.5946065e+02   1.1880245e+01   6.5204968e+02   1.4928284e+01   2.2321742e+02   1.3480348e+01   2.7860677e+02   2.3172748e+01   2.3153677e+02  -1.3560684e+01   2.6955097e+02  -6.4753677e+00   2.8922905e+02   3.0333326e+01   1.8385935e+02  -2.9761677e+00   3.1050905e+02   1.9109260e+00   3.9309581e+02   9.1949161e+00   2.8083548e+01   2.3861703e+01   2.2255905e+02  -2.0483074e+01   1.5703323e+02  -7.0252387e+00   2.8480613e+02   6.3226065e+00   2.1173000e+02  -2.8935613e+00
   2.1403839e+02  -1.5931458e+01   2.9946355e+02  -5.3122452e+00   2.4023677e+02   2.0180090e+01   3.1680645e+02  -1.2939677e+01   2.8074905e+02  -2.1782740e+00   2.2991323e+02  -5.4995097e+00   2.1839871e+02  -1.3525123e+01   2.8065905e+02   1.0248926e+01   2.6429065e+02  -2.5603574e+01   1.9847323e+02   9.6789161e+00   2.6750905e+02   1.4909260e+00   2.6076065e+02  -1.0356658e+01   2.7014613e+02  -9.2814194e-01   1.7179032e+01  -1.3324323e+01   3.1063226e+02   4.4613548e+00   2.5942258e+02  -3.2347742e+00   2.0459935e+02  -1.3463355e+00   2.9221484e+02  -2.0171381e+01   2.7365905e+02   2.1989260e+00   2.9437065e+02  -1.2310942e+01   2.1362581e+02   1.2433806e+01   3.7020548e+02  -1.9382245e+01   6.8799055e+01   1.3438773e+02   3.9039055e+01   1.2810853e+02   2.8178452e+02  -4.3756645e+00   2.7932677e+02   1.6746116e+01   2.2284905e+02   1.2163726e+01   3.7930000e+01   9.1304310e+01   3.0736905e+02   2.5452126e+01   3.0546129e+02   1.6795032e+01   2.7223839e+02   3.9802839e+00   2.7053548e+01  -1.1806219e+01   2.0004452e+02   8.0371600e+01   2.4731905e+02   2.4396126e+01   1.9656516e+02  -3.2565032e+00   6.4089055e+01   1.4210453e+02   1.9078677e+02   1.1165964e+02   2.8536905e+02   1.2062126e+01   2.0107839e+02   1.1034889e+02   1.7726935e+02  -1.9627677e+01   2.7850905e+02   3.9509260e+00   4.6236905e+02  -6.6178740e+00   1.9755905e+02  -5.3193074e+01   2.4846581e+02  -7.5769419e+00   4.6080677e+02   1.6709419e+00   2.6575065e+02   1.1187045e+01   5.7690968e+02   1.9609484e+01   1.9497742e+02   3.3595484e+00   2.7265677e+02  -6.4125161e-01   2.1439677e+02   1.0240516e+01   2.7255097e+02  -5.5367742e-02   2.8331905e+02   2.4566126e+01   1.8728935e+02  -4.8205677e+00   3.2965905e+02   2.5948926e+01   2.8167581e+02   8.5385161e+00   2.1893548e+01   4.3026903e+01   2.3089905e+02  -3.4302740e+00   1.6208323e+02  -2.7669239e+01   2.5941613e+02  -1.2786194e+01   2.1826000e+02  -1.6565961e+01
   1.9279839e+02   2.1767742e+01   3.5018355e+02  -3.1798452e+00   2.1628677e+02  -3.3339097e+00   3.3832645e+02  -1.4421277e+01   2.9741905e+02   5.2812603e-01   2.4848323e+02   6.4848903e+00   2.2125871e+02   3.1460774e+00   2.5208905e+02   1.4945260e+00   2.4715065e+02  -4.5123742e+00   2.1323323e+02  -1.0311884e+01   2.5698905e+02   1.3722526e+01   2.6500065e+02  -1.5458581e+00   2.6576613e+02   5.2322581e+00   1.5559032e+01  -1.8714723e+01   2.9006226e+02  -1.3943045e+01   2.6342258e+02  -5.1747742e+00   2.0183935e+02  -1.4225535e+01   2.5421484e+02  -6.6138065e-01   2.6760905e+02   1.1342926e+01   2.8489065e+02   7.6374581e+00   2.5891581e+02  -2.7193935e+00   2.9339548e+02  -3.2807445e+01   8.2559055e+01   1.2181693e+02   5.9179055e+01   9.4157326e+01   2.3054452e+02  -9.7564645e+00   3.0027677e+02   2.5401161e+00   2.3979905e+02  -2.5432274e+01   3.5120000e+01   8.5339110e+01   3.9684905e+02   2.5763726e+01   2.9493129e+02   1.2157432e+01   3.0718839e+02  -5.7571613e-01   1.8383548e+01  -8.2026194e+00   1.9376452e+02   1.0963400e+02   2.4841905e+02   1.4168126e+01   2.3051516e+02   8.6474968e+00   6.9559055e+01   1.4461693e+02   2.0092677e+02   1.0984844e+02   3.4560905e+02   1.1242926e+01   2.0502839e+02   1.3022289e+02   2.8997935e+02   1.9695523e+01   3.1674905e+02   1.9171726e+01   5.7165905e+02   1.2358926e+01   2.4093905e+02  -2.0183474e+01   2.3384581e+02  -3.1773419e+00   4.6680677e+02   1.4330942e+01   2.4908065e+02  -7.9993548e+00   5.4895968e+02   5.3154839e+00   1.9549742e+02  -1.2352052e+01   2.3741677e+02  -5.7720516e+00   1.9825677e+02  -8.8482839e+00   2.7570097e+02   2.8032632e+01   2.8850905e+02   3.0620926e+01   1.9152935e+02  -7.5497677e+00   2.9669905e+02  -1.7034274e+01   2.9286581e+02   7.2633161e+00   1.8033548e+01   3.6235703e+01   2.3508905e+02  -3.5254740e+00   1.5374323e+02  -1.8382039e+01   3.1070613e+02  -2.1659394e+01   2.4259000e+02  -1.1702361e+01
   1.8932839e+02  -4.4246581e+00   3.0799355e+02  -8.9946452e+00   2.2085677e+02   1.0104903e+00   3.1265645e+02   1.4822323e+01   2.4065905e+02  -2.0881074e+01   2.3948323e+02   2.5948903e+00   2.1153871e+02   1.7073677e+01   2.6379905e+02  -6.3522740e+00   2.3067065e+02   4.7560258e+00   1.9562323e+02  -2.9530839e+00   2.7212905e+02  -9.5886740e+00   2.4205065e+02  -7.1398581e+00   2.4929613e+02  -1.1830142e+01   2.8369032e+01   9.4004774e+00   3.0820226e+02   1.5057548e+00   2.3837258e+02  -1.5460774e+01   2.0097935e+02  -3.2067355e+00   2.7678484e+02   1.5683019e+01   2.8741905e+02  -3.6218740e+00   2.8099065e+02  -3.4305419e+00   2.3029581e+02   3.4802065e+00   2.8905548e+02  -9.5602452e+00   8.8989055e+01   1.4339253e+02   6.0509055e+01   9.0050926e+01   2.9616452e+02  -1.0246065e+01   2.9647677e+02   6.2741161e+00   2.4417905e+02  -4.5426740e+00   4.0310000e+01   9.3823910e+01   3.2179905e+02   4.9577260e+00   2.8608129e+02  -5.1456774e-01   2.3299839e+02   1.1694839e+00   2.0483548e+01  -8.4706194e+00   2.0809452e+02   1.1296760e+02   2.5022905e+02   7.6833260e+00   2.4256516e+02   1.3783497e+01   6.2899055e+01   1.4924973e+02   2.1497677e+02   9.9624439e+01   3.5622905e+02   1.3113326e+01   2.0793839e+02   1.2966009e+02   2.8973935e+02   1.9374723e+01   3.5760905e+02   1.1482926e+01   4.4850905e+02   5.0010926e+01   2.2136905e+02  -2.6097874e+01   2.2793581e+02  -1.5984542e+01   4.6623677e+02  -8.0034581e+00   2.3027065e+02   6.7354452e+00   4.3104968e+02   9.6082839e+00   1.7530742e+02   2.6314839e-01   2.7499677e+02  -2.1084516e+00   2.1225677e+02  -1.4982839e+00   2.9055097e+02   1.6046323e+00   2.8560905e+02   4.6472926e+01   1.8604935e+02  -7.8213677e+00   2.9936905e+02   5.0421260e+00   2.7252581e+02  -3.4948387e-01   2.9513548e+01   3.0277303e+01   2.2136905e+02  -8.2878740e+00   1.4760323e+02  -1.4560839e+01   3.0089613e+02  -1.3945935e+00   2.2364000e+02  -6.2763613e+00
   2.0141839e+02  -1.8871858e+01   3.0208355e+02   1.1618155e+01   2.3366677e+02  -8.7243097e+00   3.4127645e+02  -1.9517277e+01   2.5703905e+02  -5.1473968e-02   2.3367323e+02   1.3439690e+01   2.2915871e+02   2.9940774e+00   2.6998905e+02  -4.5074740e+00   2.7629065e+02   7.1564258e+00   2.1466323e+02  -1.3186284e+01   2.6741905e+02  -3.5418740e+00   2.4048065e+02  -3.3542581e+00   2.8810613e+02   1.7350581e+00   3.8229032e+01  -3.0248323e+01   2.7944226e+02   4.4765548e+00   2.6418258e+02  -2.8375574e+01   2.0345935e+02   7.4486452e-01   2.8740484e+02  -1.4366581e+01   2.4389905e+02   1.4289726e+01   2.6413065e+02   1.5438258e+01   2.4020581e+02  -6.7425935e+00   2.8686548e+02  -3.1385045e+01   1.1489905e+02   1.4003973e+02   6.1179055e+01   1.0590733e+02   2.3416452e+02   4.3393548e-01   2.8580677e+02   1.7977161e+00   2.6517905e+02  -2.1172674e+01   2.1980000e+01   9.4770310e+01   3.5317905e+02   7.2573260e+00   2.8417129e+02   6.8823226e-01   2.6461839e+02   1.1019884e+01   1.5863548e+01  -1.7961019e+01   2.4471452e+02   6.1128000e+01   2.3731905e+02  -2.8387397e-01   2.5337516e+02  -7.0813032e+00   7.2509055e+01   1.5619093e+02   2.0678677e+02   1.3841964e+02   2.7879905e+02   8.1177260e+00   2.0197839e+02   4.3226890e+01   2.7502935e+02  -8.5384774e+00   3.0946905e+02   2.3854126e+01   3.5360905e+02   5.6529260e+00   2.0165905e+02  -4.9851074e+01   2.6403581e+02   2.8317458e+01   4.5033677e+02   1.3078542e+01   2.9775065e+02   2.7107045e+01   4.8300968e+02   2.1591484e+01   1.7911742e+02   1.2198348e+01   2.7284677e+02   8.1035484e+00   2.0153677e+02  -2.4640684e+01   3.2408097e+02  -1.8837768e+01   2.7703905e+02   2.6928526e+01   2.0152935e+02  -6.5397677e+00   2.6198905e+02  -8.0674740e+00   2.3971581e+02  -1.0104684e+01   1.7843548e+01   3.7300903e+01   2.5203905e+02  -9.2714740e+00   1.2298323e+02  -2.2921239e+01   2.4818613e+02  -1.5367794e+01   2.2749000e+02  -3.1014361e+01
   2.0051839e+02   4.5301419e+00   3.0927355e+02  -1.2287045e+01   2.3019677e+02   8.5532903e+00   3.1946645e+02  -6.3424774e+00   2.6317905e+02  -1.5162674e+01   2.4157323e+02  -1.3432310e+01   2.3515871e+02  -6.4859226e+00   2.7765905e+02   4.1108926e+01   2.6005065e+02   8.0256258e+00   1.8804323e+02  -1.1866684e+01   2.5050905e+02   2.9509260e+00   2.7319065e+02  -1.8210581e+00   2.5624613e+02  -1.1336142e+01   1.6319032e+01  -1.5395523e+01   2.9520226e+02  -1.0734245e+01   2.6694258e+02   1.2536258e+00   2.2088935e+02  -3.3195355e+00   2.4407484e+02   4.1998194e+00   2.8817905e+02   6.2273260e+00   2.9270065e+02  -1.3227342e+01   2.2200581e+02   1.3713406e+01   2.6091548e+02  -2.0019045e+01   1.9765905e+02  -1.8111074e+01   5.0469055e+01   8.8384126e+01   2.3945452e+02  -2.3369265e+01   2.6704677e+02  -1.3611484e+01   2.8169905e+02  -1.0784274e+01   2.7460000e+01   6.9761910e+01   3.5265905e+02   1.0828926e+01   3.0831129e+02  -9.4829677e+00   2.9247839e+02  -6.8289161e+00   9.4335484e+00  -5.1566194e+00   1.9076452e+02   8.5924000e+01   2.8398905e+02   1.1652526e+01   2.4066516e+02   6.3154968e+00   6.5899055e+01   1.6485973e+02   2.0245677e+02   8.3056039e+01   3.0055905e+02  -1.0243074e+01   2.2326839e+02  -7.9063097e+00   3.0145935e+02  -9.2228774e+00   2.7708905e+02  -6.3654740e+00   3.0346905e+02   1.3954126e+01   1.7555905e+02  -4.1813074e+01   2.2588581e+02   1.7699458e+01   4.7942677e+02   1.3213419e+00   3.2089065e+02   2.4635845e+01   6.2452968e+02   4.6509884e+01   2.2040742e+02   8.7451484e+00   2.7756677e+02   1.0825948e+01   2.5220677e+02  -1.2454284e+01   3.2546097e+02  -3.6681677e+00   2.9627905e+02   4.9669326e+01   2.2928935e+02  -7.9005677e+00   2.8331905e+02   2.0996126e+01   2.6157581e+02  -2.2803484e+01   4.0133548e+01   3.2517703e+01   2.7703905e+02  -1.1361474e+01   1.2774323e+02  -1.1062039e+01   2.4399613e+02  -1.5792594e+01   2.1287000e+02  -1.1554761e+01
   2.0913839e+02  -1.0094581e+00   3.0108355e+02  -1.1401845e+01   2.4962677e+02  -8.6711097e+00   3.3084645e+02  -1.4962877e+01   2.3712905e+02  -1.3308674e+01   2.4005323e+02   8.6392903e+00   2.5458871e+02  -1.0610323e+01   2.8279905e+02   2.7127726e+01   2.5258065e+02   9.2432258e+00   2.0776323e+02  -2.0394284e+01   2.9665905e+02  -2.3791074e+01   2.7795065e+02   1.4418142e+01   2.6738613e+02  -1.0897342e+01   5.3939032e+01  -1.6455123e+01   2.8349226e+02  -1.4367445e+01   2.2923258e+02  -2.0769574e+01   2.0530935e+02  -7.4531355e+00   2.7959484e+02  -2.6178065e-01   2.6722905e+02  -5.8166740e+00   2.3851065e+02  -5.8921419e+00   2.2243581e+02   7.9590065e+00   2.8148548e+02  -7.6646452e+00   2.0598905e+02  -1.5007474e+01   6.3039055e+01   1.1256853e+02   2.6659452e+02   4.7395355e+00   3.0237677e+02   2.0092116e+01   2.4198905e+02   9.6325260e+00   4.1270000e+01   1.0674711e+02   3.6684905e+02  -6.7862740e+00   2.8822129e+02  -1.0115768e+01   2.3847839e+02   1.0921084e+01   1.8863548e+01  -1.6531019e+01   1.6652452e+02   1.1610320e+02   2.3374905e+02   1.1961726e+01   2.3570516e+02  -6.4777032e+00   5.7799055e+01   1.4479773e+02   2.0621677e+02   1.0566524e+02   3.5550905e+02  -6.2090740e+00   2.3973839e+02  -3.0739097e+00   2.6302935e+02  -1.7768477e+01   3.0646905e+02  -2.8558740e+00   3.1103905e+02   2.4398526e+01   1.6036905e+02  -4.3547874e+01   2.4288581e+02   6.0094581e+00   4.7414677e+02   1.1073742e+01   2.5237065e+02   9.5474452e+00   5.3861968e+02   1.2382684e+01   1.9540742e+02  -1.0148516e+00   2.6003677e+02   1.3038348e+01   2.3587677e+02   6.5721161e+00   3.3436097e+02  -1.3230168e+01   3.2079905e+02   2.3327726e+01   2.1656935e+02  -4.1629677e+00   2.9698905e+02   1.0522526e+01   2.8538581e+02  -3.9482839e+00   1.9323548e+01   2.5092503e+01   2.4117905e+02  -3.8226740e+00   1.2798323e+02  -3.3471239e+01   2.9460613e+02  -9.0313935e+00   2.2978000e+02  -1.4147561e+01
   2.0736839e+02  -1.2917858e+01   2.9694355e+02  -1.8870645e+01   2.2352677e+02  -2.2433110e+01   3.5561645e+02  -1.3614477e+01   2.7331905e+02  -1.6973874e+01   2.0857323e+02  -3.8423097e+00   2.2667871e+02  -1.4477523e+01   2.5541905e+02   5.4181260e+00   2.2991065e+02  -2.3231742e+00   2.1119323e+02   9.5213161e+00   2.9689905e+02   1.0099726e+01   2.6586065e+02  -6.3346581e+00   2.2448613e+02  -1.0465342e+01   2.8319032e+01  -1.8645523e+01   2.8577226e+02   8.0201548e+00   2.7070258e+02  -1.8707174e+01   2.1369935e+02   4.9656645e+00   2.7955484e+02  -1.4985806e+00   2.4246905e+02   1.1494126e+01   2.7285065e+02  -9.3993419e+00   2.2491581e+02   1.0506065e+00   2.9648548e+02  -3.4914645e+01   1.8355905e+02   1.2976926e+01   4.7799055e+01   1.0040773e+02   2.2169452e+02  -2.1668465e+01   3.2799677e+02  -5.4874839e+00   2.6003905e+02  -5.4814740e+00   2.9840000e+01   8.5381510e+01   3.9422905e+02   1.7403326e+01   3.1450129e+02   1.9781832e+01   3.0194839e+02  -6.2065161e+00   2.5835484e+00   1.4341381e+01   2.1647452e+02   1.0672720e+02   2.3008905e+02   1.3104526e+01   2.3961516e+02  -1.3605032e+00   5.7229055e+01   1.8812333e+02   2.2768677e+02   8.3417639e+01   3.5146905e+02   3.5304126e+01   2.6526839e+02  -8.3063097e+00   2.7854935e+02   1.9559923e+01   3.2131905e+02   3.8386126e+01   3.4017905e+02   3.2827326e+01   1.9727905e+02  -3.3460674e+01   2.4455581e+02  -9.3414194e-01   4.2199677e+02   6.2574194e-01   2.8127065e+02  -1.8344555e+01   6.0509968e+02   1.2774284e+01   1.8778742e+02  -1.8352516e+00   2.5689677e+02  -2.2804516e+00   2.1991677e+02  -1.6441084e+01   3.0132097e+02   1.9503032e+01   3.1546905e+02   4.5084126e+01   2.5785935e+02  -1.2276168e+01   2.6812905e+02  -1.1686740e+00   2.5419581e+02   8.9269161e+00   2.6373548e+01   4.3568503e+01   2.4879905e+02  -4.4322740e+00   1.2536323e+02  -3.0591639e+01   2.7303613e+02  -1.8785794e+01   2.2464000e+02  -2.2976361e+01
   2.2722839e+02   5.8233419e+00   2.7337355e+02   2.8649548e+00   2.7033677e+02  -8.1379097e+00   3.4199645e+02  -1.4954877e+01   2.7784905e+02  -1.0376274e+01   1.9977323e+02   1.0241690e+01   2.3367871e+02   7.8224774e+00   2.7127905e+02   1.7809326e+01   2.5872065e+02  -5.0579742e+00   2.2033323e+02  -4.6398839e+00   2.9322905e+02  -1.0606674e+01   2.4281065e+02   1.6609342e+01   2.5067613e+02  -5.5605419e+00   3.4649032e+01  -9.2419226e+00   2.7982226e+02   2.4461548e+00   2.5885258e+02  -2.0289174e+01   2.1207935e+02   1.8652645e+00   2.7112484e+02   5.8458194e+00   2.8193905e+02  -5.6134740e+00   2.4223065e+02  -1.4669742e+01   2.0762581e+02  -1.0461935e+00   2.9224548e+02  -1.2525445e+01   2.2489905e+02   4.6197260e+00   6.1799055e+01   7.1237726e+01   2.3764452e+02  -2.1324465e+01   3.0342677e+02   8.9081161e+00   2.5546905e+02  -7.7587397e-01   3.0740000e+01   1.1487951e+02   4.1589905e+02   5.0097260e+00   2.6465129e+02   6.9598323e+00   2.8294839e+02  -4.0665161e+00   2.8723548e+01  -7.9898194e+00   2.2038452e+02   1.1583440e+02   2.3527905e+02   1.1839326e+01   2.3718516e+02   8.9738968e+00   6.4899055e+01   1.5184973e+02   2.5545677e+02   7.4106039e+01   3.9222905e+02   3.2853326e+01   2.7035839e+02   1.1476490e+01   3.0016935e+02   1.3350323e+01   3.3979905e+02   3.5237726e+01   3.4446905e+02   2.7194126e+01   1.8584905e+02  -3.9686274e+01   2.3679581e+02  -6.0333419e+00   3.8437677e+02  -8.8846581e+00   2.3961065e+02  -1.7151755e+01   5.3538968e+02   1.0261084e+01   2.1825742e+02  -1.4552852e+01   2.5175677e+02   1.0890748e+01   2.2720677e+02  -2.6024284e+01   3.0712097e+02   9.4903226e-01   2.9122905e+02   4.4833326e+01   2.6318935e+02  -2.1182568e+01   2.5993905e+02   1.8146526e+01   3.3000581e+02  -1.6897884e+01   1.0653548e+01   2.5876103e+01   2.1341905e+02  -9.4118740e+00   1.1531323e+02  -3.2117639e+01   2.4599613e+02  -7.9525935e+00   2.2892000e+02  -4.7987613e+00
   1.8808839e+02   5.2445419e+00   2.6875355e+02  -2.0054452e+00   2.2504677e+02   1.3915290e+01   2.9232645e+02  -6.7412774e+00   2.6046905e+02   1.6341260e+00   2.4648323e+02   1.1414890e+01   2.6053871e+02   9.1367742e-01   2.8498905e+02   9.7625260e+00   2.3834065e+02  -1.6377574e+01   2.2847323e+02  -1.5241084e+01   3.0184905e+02  -2.9162740e+00   2.4643065e+02   1.2319742e+01   2.2324613e+02  -1.2606142e+01   4.6129032e+01  -5.4003226e+00   2.5320226e+02   5.0057548e+00   2.3556258e+02  -2.3705974e+01   2.0797935e+02   1.2332645e+00   2.6983484e+02  -5.2409806e+00   2.7241905e+02   1.4868126e+01   2.8737065e+02  -9.3309419e+00   2.1872581e+02  -2.2544194e+01   2.7634548e+02  -4.5873445e+01   2.0860905e+02   1.1629260e+00   6.2229055e+01   9.0633326e+01   2.0531452e+02   3.5019355e+00   2.8437677e+02  -5.7578839e+00   2.2289905e+02  -1.9650274e+01   2.2930000e+01   8.7934310e+01   4.0531905e+02   2.3896126e+01   2.9017129e+02   2.1108232e+01   2.4827839e+02  -1.9629161e+00   1.4293548e+01   5.2645806e+00   2.4428452e+02   1.0407240e+02   2.7227905e+02   1.6969326e+01   2.2523516e+02   1.4449897e+01   8.8279055e+01   1.3206933e+02   2.3968677e+02   6.9177639e+01   4.0769905e+02  -1.9427397e-01   2.5073839e+02   1.8476090e+01   2.4421935e+02   1.3826323e+01   3.7584905e+02   3.6593726e+01   3.0969905e+02   8.2157260e+00   1.9803905e+02  -4.4521474e+01   1.8736581e+02  -3.2189419e+00   3.7394677e+02  -8.1025806e-01   2.2451065e+02   1.1056245e+01   5.1161968e+02  -1.5973161e+00   1.7497742e+02   6.7379548e+01   2.6860677e+02  -2.1725161e-01   1.9467677e+02   3.2481161e+00   3.1312097e+02   1.7699032e+01   2.4965905e+02   5.0348926e+01   1.3571935e+02  -7.7949677e+00   2.5269905e+02  -9.1742740e+00   3.7905581e+02  -1.0911884e+01   2.6653548e+01   2.6026103e+01   2.2484905e+02  -3.9896274e+01   1.4527323e+02  -1.8464439e+01   2.9960613e+02  -2.4431394e+01   2.1654000e+02  -1.2383613e+00
   2.0456839e+02   2.1661419e+00   2.8384355e+02  -1.4022645e+01   2.4300677e+02   1.8668490e+01   2.9313645e+02  -2.3086077e+01   2.6508905e+02  -8.4554740e+00   2.4448323e+02  -1.3045110e+01   2.3410871e+02  -4.2619226e+00   2.8184905e+02   4.4437260e+00   2.9667065e+02   1.9096026e+01   2.0438323e+02   6.8611613e-01   3.2708905e+02   1.0204526e+01   2.2529065e+02  -9.5190581e+00   1.9286613e+02   2.5425806e-01   1.8079032e+01  -1.7966323e+01   2.9158226e+02  -5.2546452e+00   2.4742258e+02  -2.8464774e+01   1.8921935e+02  -2.6459355e+00   2.5821484e+02  -6.0713806e+00   2.7060905e+02   6.8629260e+00   2.8280065e+02  -2.0553419e+00   2.3081581e+02   2.9586065e+00   2.7024548e+02  -3.8955445e+01   2.1593905e+02  -1.9473474e+01   4.8129055e+01   9.4331326e+01   1.8597452e+02  -5.8608645e+00   3.0708677e+02  -4.6838710e-03   2.3455905e+02  -1.2823074e+01   2.4740000e+01   8.9599510e+01   4.0760905e+02   1.9862926e+01   2.7112129e+02   3.3592232e+01   2.8304839e+02   5.0654839e+00   3.2673548e+01  -3.9158194e+00   2.3100452e+02   1.2103480e+02   2.6703905e+02  -2.7147397e-01   2.1913516e+02   5.0378968e+00   5.4509055e+01   1.6444093e+02   2.6192677e+02   5.5588439e+01   3.5855905e+02   7.7369260e+00   2.7459839e+02   3.3272903e+00   2.4521935e+02   6.9632258e-01   3.2503905e+02   2.7888526e+01   3.0369905e+02   6.2657260e+00   2.0465905e+02  -4.7241074e+01   2.3408581e+02  -4.6165419e+00   3.8975677e+02   1.6304942e+01   3.0680065e+02  -8.0469548e+00   6.1495968e+02   8.5154839e+00   1.7616742e+02   1.0543435e+02   2.5799677e+02  -3.8451613e-02   2.2906677e+02   1.0446916e+01   3.1041097e+02   4.8583226e-01   2.8546905e+02   3.2344126e+01   1.6204935e+02  -5.9013677e+00   2.9569905e+02   7.9057260e+00   3.2786581e+02  -7.7266839e+00   1.3033548e+01   2.8735703e+01   2.3165905e+02  -1.9921074e+01   1.2998323e+02  -1.0011239e+01   2.6584613e+02  -2.0780594e+01   2.4859000e+02  -2.1752361e+01
   1.8746839e+02  -4.1858581e+00   2.8775355e+02   5.0545548e+00   2.7814677e+02  -1.4282710e+01   3.3032645e+02  -2.6971277e+01   2.6517905e+02   1.2827326e+01   2.4657323e+02   6.7876903e+00   2.4806871e+02  -1.3898723e+01   2.6036905e+02   3.8321260e+00   2.2786065e+02  -9.8791742e+00   2.2271323e+02  -8.5902839e+00   2.9579905e+02   8.3777260e+00   2.7272065e+02   6.4565419e+00   2.5619613e+02  -1.6721419e+00   3.8269032e+01  -3.0115226e+00   2.7420226e+02  -7.9642452e+00   2.3356258e+02  -5.7359742e+00   2.0645935e+02  -1.4885135e+01   2.5526484e+02  -1.0365381e+01   2.3922905e+02   1.5523326e+01   2.6613065e+02  -2.4174194e-01   2.2920581e+02  -1.3425935e+00   2.3667548e+02  -1.8989845e+01   2.1727905e+02   5.1793260e+00   6.4899055e+01   1.0193973e+02   2.0802452e+02  -2.7474865e+01   3.1594677e+02   3.4765161e+00   2.0184905e+02   1.3793726e+01   1.5360000e+01   8.0869910e+01   3.9298905e+02  -2.2574740e+00   2.8450129e+02   1.4331832e+01   2.7385839e+02  -1.9859316e+01   6.1535484e+00  -5.3242194e+00   2.1304452e+02   1.3257160e+02   2.4160905e+02   2.8712926e+01   2.5413516e+02  -1.9242103e+01   6.1039055e+01   1.5415853e+02   2.3354677e+02   8.0568839e+01   3.7536905e+02  -1.7037874e+01   2.5340839e+02   5.6424903e+00   2.4850935e+02  -1.3756877e+01   3.7993905e+02  -5.0734740e+00   3.3165905e+02   1.8408926e+01   1.9003905e+02  -4.3921474e+01   2.1860581e+02   4.9018581e+00   3.9075677e+02   3.1364942e+01   3.0442065e+02   1.0663445e+01   4.9438968e+02   2.7681084e+01   2.0544742e+02   1.2161195e+02   3.0484677e+02  -1.2164516e+00   2.0367677e+02   1.0378116e+01   2.9612097e+02   1.3729032e+01   2.6984905e+02   4.0693726e+01   1.8923935e+02  -6.8365677e+00   2.8498905e+02  -2.2857474e+01   2.8224581e+02   4.5429161e+00   2.8323548e+01   3.0602503e+01   2.2174905e+02  -3.1608274e+01   1.3722323e+02  -1.8060439e+01   3.3737613e+02  -9.8299355e-01   2.2416000e+02  -1.2177961e+01
   1.8460839e+02  -5.4270581e+00   2.9746355e+02  -7.2022452e+00   2.2909677e+02   2.4512903e+00   3.0237645e+02  -1.2152774e+00   2.4879905e+02  -1.7222740e+00   2.2072323e+02   1.5656903e+00   2.4458871e+02  -3.8603226e+00   3.1593905e+02   3.0906526e+01   2.4086065e+02   3.6508258e+00   2.1843323e+02   9.6521161e+00   2.9669905e+02   1.0115726e+01   2.2519065e+02  -1.1221058e+01   1.9353613e+02  -4.8993419e+00   3.6839032e+01  -6.0871226e+00   2.8572226e+02  -3.0355845e+01   2.6685258e+02   4.3608258e+00   2.0454935e+02  -6.3233548e-01   2.8317484e+02   1.6931819e+01   2.6112905e+02   4.3913260e+00   2.7218065e+02  -1.9015742e+01   2.2862581e+02  -9.1619355e-01   2.9681548e+02  -2.2801045e+01   1.9731905e+02  -4.6387397e-01   6.2899055e+01   1.1119973e+02   2.6126452e+02  -8.9740645e+00   3.2113677e+02  -3.5086839e+00   2.4598905e+02  -7.7374740e+00   2.0980000e+01   9.6420310e+01   3.9593905e+02   5.3165260e+00   3.1846129e+02  -3.8149677e+00   2.6223839e+02  -1.5459716e+01   2.3383548e+01  -5.9426194e+00   2.3142452e+02   1.0048120e+02   2.4474905e+02   1.0981726e+01   2.3456516e+02   3.1513497e+01   5.9319055e+01   1.3891613e+02   1.7316677e+02   8.4539239e+01   3.8303905e+02   3.3485260e+00   2.7435839e+02  -1.1835097e+00   2.3726935e+02   1.3812323e+01   3.9979905e+02   1.6717726e+01   3.1646905e+02   1.8384126e+01   2.4393905e+02  -3.7423474e+01   2.3693581e+02   2.3725458e+01   4.1161677e+02   3.5606142e+01   3.3413065e+02   2.3856645e+01   6.6966968e+02   2.9898684e+01   2.0187742e+02   1.3246755e+02   3.1789677e+02   2.5649548e+01   2.8620677e+02  -1.5794284e+01   2.9579097e+02   2.8554323e+00   2.5846905e+02   4.2794126e+01   2.3799935e+02   3.8326323e+00   2.7860905e+02   1.9222926e+01   3.1724581e+02  -5.2570839e+00   1.8513548e+01   2.8157303e+01   2.3850905e+02  -6.9890740e+00   1.4955323e+02  -1.5046839e+01   4.4303613e+02  -9.5757935e+00   2.1678000e+02  -4.2075613e+00
   2.0379839e+02  -7.1522581e+00   3.2722355e+02  -1.3930452e+00   2.5728677e+02  -2.3993910e+01   2.6089645e+02  -2.1768774e+00   2.6508905e+02  -1.8854740e+00   2.4177323e+02  -1.5208310e+01   2.2586871e+02  -1.3072723e+01   3.2322905e+02   8.5133260e+00   2.9039065e+02   2.0068426e+01   2.1057323e+02   4.4209161e+00   2.7841905e+02  -6.0918740e+00   2.2743065e+02   1.7789742e+01   1.9091613e+02  -7.2097419e+00   2.5229032e+01  -7.6383226e+00   2.9001226e+02   5.0609548e+00   2.7637258e+02  -1.6590774e+01   2.1726935e+02  -3.5993548e-01   2.8812484e+02   8.6581935e-01   2.5450905e+02  -8.2290740e+00   2.7061065e+02  -7.6501419e+00   2.2739581e+02  -8.1779355e-01   2.8624548e+02  -5.5254452e+00   2.1065905e+02  -6.4810740e+00   5.2609055e+01   1.0473293e+02   2.1612452e+02  -7.7428645e+00   3.5927677e+02   7.7301161e+00   2.4422905e+02  -5.3066740e+00   2.2500000e+01   1.1110871e+02   3.5865905e+02   2.9058926e+01   3.1579129e+02   2.3728632e+01   2.5247839e+02   1.1810839e+00   1.9053548e+01   6.4537806e+00   2.1433452e+02   1.2508840e+02   2.4517905e+02   1.4517326e+01   2.2499516e+02  -1.5809032e+00   6.8469055e+01   1.4889413e+02   2.1907677e+02   8.1486439e+01   3.7398905e+02   1.6172526e+01   2.9831839e+02   2.8996903e+00   2.2688935e+02   2.2782723e+01   4.3898905e+02   2.4352526e+01   3.6031905e+02   2.6456126e+01   2.3303905e+02  -2.8221474e+01   2.0031581e+02   2.9350581e+00   3.7785677e+02   1.6396942e+01   2.5108065e+02   8.6006452e+00   5.1133968e+02   3.0450839e+00   2.1516742e+02   1.0216435e+02   3.1837677e+02   1.1611148e+01   2.2763677e+02   1.2651316e+01   3.0779097e+02  -1.9774568e+01   2.9550905e+02   4.8780926e+01   1.9780935e+02   1.0477832e+01   3.3027905e+02  -2.4306740e+00   3.1914581e+02  -9.3190839e+00   3.0703548e+01   2.8792103e+01   2.6008905e+02  -3.0815474e+01   1.7055323e+02  -4.4636839e+01   4.6737613e+02  -1.9042994e+01   2.1797000e+02  -2.6327613e+00
   1.8451839e+02   2.4000142e+01   2.8156355e+02   2.5159755e+01   2.5457677e+02   8.5528903e+00   3.1156645e+02  -1.5800477e+01   2.4941905e+02  -1.7218740e+00   2.2119323e+02  -1.5041910e+01   2.4482871e+02   2.6980477e+01   3.0469905e+02   1.1855726e+01   3.8067065e+02   6.3260258e+00   2.6090323e+02  -6.1754839e+00   3.0550905e+02  -3.4990740e+00   2.0305065e+02   5.0014194e-01   2.0429613e+02  -9.0401419e+00   2.4509032e+01  -2.9072258e-01   2.8430226e+02  -1.1822245e+01   2.8489258e+02   9.9676258e+00   2.1430935e+02  -2.3703135e+01   2.7117484e+02  -1.5818065e-01   2.5746905e+02   2.1964126e+01   2.6270065e+02  -6.7773419e+00   2.3496581e+02   5.1566065e+00   2.9334548e+02  -1.9043445e+01   1.8174905e+02   1.7451726e+01   6.7899055e+01   9.3659726e+01   2.3064452e+02  -4.1944645e+00   3.4237677e+02  -1.7967884e+01   2.5484905e+02  -1.6536274e+01   2.8500000e+01   1.0405871e+02   2.5541905e+02   4.8078126e+01   3.3312129e+02   1.1292232e+01   2.7008839e+02   2.8252284e+01   2.1535484e+00   2.7157806e+00   1.7619452e+02   9.9899600e+01   2.7569905e+02   1.5175726e+01   1.8275516e+02   2.0138297e+01   6.3989055e+01   1.7163253e+02   2.2407677e+02   9.7706439e+01   4.0865905e+02   3.7728926e+01   2.8931839e+02   1.3896903e+00   2.3778935e+02   2.0440723e+01   4.5198905e+02   4.3932526e+01   3.6331905e+02   2.1976126e+01   2.5455905e+02  -5.1133074e+01   2.0493581e+02  -6.4845419e+00   3.7885677e+02   2.4169419e+00   2.3018065e+02   7.0326452e+00   4.7376968e+02   1.3806839e+00   1.8773742e+02   9.9028748e+01   2.5627677e+02  -9.4208516e+00   2.0815677e+02   7.0197161e+00   2.9912097e+02   2.7790323e+00   2.7250905e+02   5.2570926e+01   2.1766935e+02  -4.7309677e+00   2.8165905e+02   8.3589260e+00   3.4067581e+02  -3.4214839e+00   1.5133548e+01   3.5757703e+01   2.4603905e+02   3.6385260e+00   1.5165323e+02   5.4516129e-01   4.2994613e+02  -9.4785935e+00   2.3840000e+02   7.9228387e+00
   1.9665839e+02   2.3689419e+00   3.4165355e+02   2.1642555e+01   2.8904677e+02   1.8175290e+01   3.0284645e+02  -1.0392877e+01   2.4560905e+02  -7.1770740e+00   2.2024323e+02   3.4090323e-02   2.2886871e+02  -1.0172723e+01   3.0431905e+02   1.4936126e+01   2.7743065e+02   1.1155226e+01   2.1419323e+02  -6.9586839e+00   2.8546905e+02   8.6741260e+00   1.7957065e+02  -4.0514581e+00   1.9991613e+02  -1.6974194e-01   2.3229032e+01  -1.8948323e+01   2.4063226e+02  -2.7468645e+01   2.6594258e+02  -1.8963742e+00   2.6921935e+02   8.1440645e+00   2.5521484e+02  -5.5013806e+00   2.7989905e+02   1.3169726e+01   2.6132065e+02   9.0305806e-01   2.3839581e+02  -1.1407794e+01   2.8220548e+02  -2.1152245e+01   1.8241905e+02  -1.1221874e+01   4.2749055e+01   7.3051726e+01   2.1673452e+02  -7.0316645e+00   3.2785677e+02  -4.8562839e+00   2.2412905e+02  -1.5838674e+01   2.8790000e+01   9.0985510e+01   1.0960905e+02   6.6222926e+01   2.9098129e+02  -8.5265677e+00   2.6018839e+02   2.5142839e+00   2.7343548e+01   7.9305806e+00   2.1309452e+02   1.0418760e+02   2.6141905e+02  -7.7818740e+00   2.3018516e+02  -2.7610323e-01   6.5989055e+01   1.6171253e+02   2.2911677e+02   1.1349324e+02   4.3108905e+02   7.0245260e+00   2.5245839e+02   8.0984903e+00   2.0535935e+02  -2.3948774e+00   4.6608905e+02   3.4564526e+01   4.0108905e+02   1.0334526e+01   2.4217905e+02  -2.5952674e+01   1.9465581e+02  -8.9421419e+00   3.6299677e+02   1.4957419e+00   2.1708065e+02   1.3706452e+00   6.4442968e+02  -1.3702116e+01   1.6802742e+02   7.7555548e+01   7.7996774e+01  -1.6258452e+01   2.1848677e+02  -1.0896684e+01   2.4412097e+02  -2.3010968e+01   2.5260905e+02  -7.8370740e+00   1.4009935e+02  -6.1453677e+00   2.7850905e+02  -3.1890740e+00   2.8171581e+02  -1.3794684e+01   2.5513548e+01   3.0977303e+01   2.5089905e+02  -2.8370274e+01   1.3236323e+02  -4.0671639e+01   2.8565613e+02  -2.5365394e+01   2.1692000e+02  -2.0358761e+01
   2.0594839e+02  -6.9042581e+00   3.1003355e+02   1.2272155e+01   2.4395677e+02   4.5024903e+00   3.2870645e+02  -6.8916774e+00   2.5646905e+02  -1.4045874e+01   2.0381323e+02   1.8488490e+01   2.4101871e+02  -5.9547226e+00   2.8374905e+02   2.2917260e+00   2.5248065e+02  -5.3187742e+00   1.9257323e+02  -4.6590839e+00   2.8350905e+02  -2.4499074e+01   2.0653065e+02  -2.8682581e+00   1.9881613e+02  -4.1717419e+00   3.3269032e+01  -7.6615226e+00   2.5349226e+02   5.4525548e+00   2.8404258e+02  -4.0643742e+00   2.0588935e+02  -5.1695355e+00   2.4731484e+02   5.5606194e+00   2.7722905e+02   1.7863326e+01   2.5828065e+02  -2.1937419e+00   2.2624581e+02  -3.1457935e+00   2.8329548e+02  -1.0959445e+01   1.9022905e+02  -8.4667397e-01   5.5989055e+01   7.1182526e+01   2.1002452e+02  -4.1148645e+00   3.1556677e+02   5.6569161e+00   2.6665905e+02   1.3892603e-01   2.4310000e+01   1.0658391e+02   2.2193905e+02   9.6946526e+01   2.8836129e+02  -9.0769677e+00   2.3651839e+02  -6.1621161e+00   1.5053548e+01  -6.4662194e+00   1.9042452e+02   1.2323120e+02   2.3198905e+02   2.2425260e+00   2.0480516e+02   2.6542968e+00   7.9229055e+01   1.4332333e+02   2.4207677e+02   8.2796439e+01   3.5041905e+02   2.5281260e+00   2.6654839e+02  -5.0787097e+00   2.0702935e+02   3.9415226e+00   4.2931905e+02   2.7076126e+01   3.9046905e+02   8.4241260e+00   2.2736905e+02  -5.0057874e+01   2.0798581e+02  -1.0438542e+01   3.6185677e+02  -1.6753058e+01   2.1727065e+02  -2.8845548e+00   4.5661968e+02  -2.0573161e+00   1.6492742e+02   1.0747355e+02   2.5656774e+01  -1.4161252e+01   2.1772677e+02  -1.8835884e+01   2.4441097e+02  -1.4464168e+01   2.9731905e+02   6.1446126e+01   2.0928935e+02  -4.3505677e+00   2.7508905e+02  -2.0825474e+01   2.6638581e+02   1.4951716e+01   5.5135484e+00   4.0907303e+01   2.0336905e+02  -4.6787397e-01   8.8743226e+01  -1.2282039e+01   2.6541613e+02  -2.3506194e+01   1.9878000e+02  -1.3287561e+01
   2.0870839e+02  -4.7450581e+00   2.9880355e+02  -8.7394452e+00   2.4890677e+02  -1.4893510e+01   2.9437645e+02  -1.2235277e+01   2.5136905e+02  -1.2117874e+01   2.2300323e+02  -1.0086710e+01   2.1620871e+02  -6.0699226e+00   2.9927905e+02  -5.7106740e+00   2.6234065e+02   1.2462426e+01   1.9990323e+02  -3.0554839e+00   3.0074905e+02  -1.7398274e+01   2.0829065e+02   6.0809419e+00   1.9810613e+02  -3.6449419e+00   2.1889032e+01  -1.5461123e+01   2.7730226e+02  -1.3642245e+01   2.7437258e+02  -8.1407742e+00   2.0102935e+02  -1.4590735e+01   2.6817484e+02   1.5118194e+00   2.6822905e+02   2.3723326e+01   3.0313065e+02  -4.9217419e+00   2.4010581e+02  -2.2594594e+01   3.4320548e+02  -1.4602245e+01   1.9531905e+02   2.3161260e+00   8.1279055e+01   1.1353933e+02   2.4678452e+02  -2.4055665e+01   3.2432677e+02   8.2861161e+00   2.0555905e+02  -4.0307397e-01   3.0500000e+01   1.1532871e+02   2.6969905e+02   9.9415726e+01   2.9122129e+02   2.9842323e+00   2.8213839e+02  -5.4317161e+00   3.5673548e+01  -2.5545819e+01   1.8128452e+02   9.8392400e+01   2.2417905e+02   1.2677326e+01   2.4232516e+02  -4.3873032e+00   5.3369055e+01   1.2015213e+02   1.8435677e+02   1.4426404e+02   3.2403905e+02  -4.3614740e+00   2.4502839e+02  -1.3457110e+01   1.7450935e+02  -2.8976877e+01   3.9746905e+02   2.9194126e+01   3.4641905e+02   7.0812603e-01   2.0989905e+02  -4.0040274e+01   1.9584581e+02   7.7726581e+00   3.8594677e+02   2.8997419e+00   2.4770065e+02   1.6731045e+01   5.8519968e+02   2.5366284e+01   2.1406742e+02   1.2006235e+02   4.9086774e+01  -3.5651613e-02   1.7644677e+02  -2.0913484e+01   2.4451097e+02  -2.4321677e+00   3.4717905e+02   3.5977326e+01   2.4552935e+02   2.7180232e+01   2.9089905e+02   1.0389726e+01   2.8871581e+02   7.9753161e+00   1.3323548e+01   3.4282503e+01   2.0931905e+02  -1.9993874e+01   9.9883226e+01  -1.5503239e+01   2.6232613e+02  -2.3068994e+01   1.9435000e+02  -2.5933161e+01
   1.9770839e+02   7.5494194e-01   3.2046355e+02   2.4957755e+01   2.5395677e+02  -6.6375097e+00   3.0099645e+02   1.7995123e+01   2.2265905e+02  -1.4631074e+01   2.4219323e+02   8.4809032e-01   2.2986871e+02  -9.2027226e+00   2.8722905e+02   1.4963326e+01   2.3829065e+02   3.1964258e+00   2.3095323e+02  -1.5969484e+01   2.6717905e+02   1.4287326e+01   2.2529065e+02  -1.4229058e+01   2.2686613e+02  -1.8457419e+00   1.7129032e+01  -1.5750323e+01   3.0949226e+02  -1.1257445e+01   2.7780258e+02  -1.1851742e+00   2.0354935e+02   6.3976645e+00   2.7488484e+02  -7.6449806e+00   3.2169905e+02  -1.2364274e+01   3.7756065e+02   1.9933858e+01   2.0862581e+02   1.0643806e+01   3.5210548e+02  -2.1174245e+01   1.9646905e+02  -5.6258740e+00   6.5319055e+01   9.1386126e+01   2.3793452e+02  -3.7276645e+00   3.6042677e+02  -9.5518839e+00   2.2608905e+02   7.5745260e+00   2.4930000e+01   1.0691431e+02   2.2203905e+02   1.0446853e+02   2.7455129e+02  -5.5421677e+00   2.3818839e+02   1.2242839e+00   5.9635484e+00   1.4690981e+01   2.0533452e+02   1.2584840e+02   2.7450905e+02  -5.8907397e-01   2.2413516e+02   2.9178968e+00   5.5849055e+01   1.4266373e+02   2.0116677e+02   7.0019239e+01   3.1593905e+02  -1.0473474e+01   2.4473839e+02  -3.5739097e+00   1.6407935e+02  -9.5724774e+00   3.9255905e+02   9.9169260e+00   3.5646905e+02   1.3341260e+00   2.0455905e+02  -5.7083074e+01   2.5765581e+02   1.1877858e+01   4.4180677e+02   8.2809419e+00   2.9656065e+02   5.8622452e+00   5.6452968e+02   1.8449884e+01   1.6859742e+02   1.2474995e+02   4.5136774e+01  -1.6296516e+00   2.0667677e+02  -5.4818839e+00   2.6989097e+02  -5.0325677e+00   2.9493905e+02   4.1016526e+01   2.6699935e+02  -3.4373677e+00   2.7669905e+02   6.2357260e+00   2.7371581e+02   7.0531613e-01   1.2513548e+01   5.6917303e+01   2.5089905e+02  -1.2320274e+01   1.2693323e+02  -9.5772387e+00   2.8051613e+02  -1.0284194e+01   1.8197000e+02  -1.4132761e+01
   1.7846839e+02  -2.1705858e+01   3.2518355e+02  -5.0898452e+00   2.5390677e+02  -6.6735097e+00   3.1013645e+02   4.3139226e+00   2.5017905e+02  -8.4026740e+00   2.2372323e+02  -1.1004310e+01   2.0296871e+02  -1.2670723e+01   3.0722905e+02   1.2843326e+01   2.6539065e+02  -2.1931574e+01   2.2933323e+02   1.4020116e+01   3.0027905e+02   1.5639326e+01   2.1795065e+02  -1.7818581e+00   2.6276613e+02  -7.8577419e+00   1.9319032e+01  -1.8165523e+01   3.1382226e+02   5.5361548e+00   2.8837258e+02  -6.6507742e+00   2.0007935e+02   5.1052645e+00   2.9993484e+02   2.8710194e+00   2.5517905e+02   1.7437326e+01   3.0818065e+02  -4.1574194e-01   2.2753581e+02   8.7010065e+00   3.6296548e+02  -1.4803045e+01   2.2603905e+02   2.0908526e+01   6.3419055e+01   1.0910813e+02   2.4697452e+02  -8.2608645e+00   3.5918677e+02   8.5973161e+00   2.1731905e+02  -2.1538740e+00   3.5220000e+01   1.0400111e+02   2.5036905e+02   1.2425213e+02   3.0808129e+02  -9.2245677e+00   2.8361839e+02   9.1698839e+00   5.3435484e+00  -1.0019419e+01   2.1080452e+02   1.4008080e+02   2.3536905e+02   2.1542126e+01   2.3894516e+02  -4.5469032e+00   6.9089055e+01   1.3908453e+02   2.1064677e+02   9.9260839e+01   3.3098905e+02  -1.0197474e+01   2.6893839e+02   6.0600903e+00   1.6292935e+02   1.6519523e+01   3.5350905e+02   2.1420926e+01   3.8541905e+02   2.4298126e+01   2.6946905e+02  -4.7895874e+01   2.6050581e+02   1.4359858e+01   4.6947677e+02   8.5973419e+00   2.8465065e+02   1.1725045e+01   5.7376968e+02   3.6470684e+01   2.0654742e+02   1.2233395e+02   6.7376774e+01   7.0711484e+00   2.2310677e+02  -2.1176284e+01   2.4565097e+02   4.6666323e+00   3.2141905e+02   1.8088126e+01   2.1695935e+02  -7.3441677e+00   3.0012905e+02   6.1713260e+00   2.4090581e+02   1.2301161e+00   2.1083548e+01   3.0331703e+01   2.1603905e+02  -7.1014740e+00   1.0693323e+02  -5.2072387e+00   2.6303613e+02  -1.3225794e+01   2.1397000e+02   4.4972387e+00
   1.9251839e+02  -2.4059858e+01   2.8632355e+02   3.9789548e+00   2.2428677e+02   1.8506090e+01   3.1089645e+02  -1.5036877e+01   2.7274905e+02  -3.2082740e+00   2.2224323e+02  -2.2659097e+00   2.3234871e+02  -6.0211226e+00   2.6469905e+02  -3.9442740e+00   2.4534065e+02   1.5292426e+01   2.2133323e+02  -1.6009884e+01   2.8412905e+02   5.3113260e+00   2.1324065e+02  -1.3025058e+01   2.1362613e+02  -2.4565419e+00   3.3229032e+01  -1.5558323e+01   3.0701226e+02  -1.8869045e+01   2.7994258e+02  -3.0636374e+01   2.1673935e+02  -4.6075355e+00   2.9531484e+02  -2.0799381e+01   2.8303905e+02   3.4638526e+01   3.3475065e+02  -1.3513419e+00   2.3543581e+02   3.8790065e+00   3.4505548e+02  -1.5230245e+01   1.6012905e+02  -1.0148674e+01   6.4319055e+01   1.0513613e+02   2.2302452e+02   1.2705135e+01   3.7713677e+02   1.5251316e+01   2.4384905e+02  -2.9466274e+01   2.5220000e+01   1.2999111e+02   2.7050905e+02   1.1283093e+02   2.8093129e+02  -1.9622568e+01   2.6332839e+02   4.3130839e+00   2.0813548e+01   1.9072981e+01   2.0300452e+02   1.3146480e+02   2.4993905e+02   1.3265260e+00   1.9490516e+02   8.3062968e+00   5.7559055e+01   1.3724693e+02   2.0311677e+02   7.2383239e+01   3.0808905e+02   2.9584526e+01   2.6854839e+02   2.0711290e+01   1.8192935e+02   9.8095226e+00   3.6465905e+02   1.2248926e+01   4.0765905e+02   1.6898926e+01   2.3093905e+02  -4.8673474e+01   2.8684581e+02   2.5872658e+01   5.1390677e+02   1.7322942e+01   2.8189065e+02   2.5325845e+01   6.4314968e+02   1.6120284e+01   1.9649742e+02   1.4032795e+02   4.8036774e+01   2.0568348e+01   2.1053677e+02   1.3093161e+00   2.8532097e+02  -5.2669677e+00   3.2993905e+02   6.5836526e+01   2.3875935e+02   1.8718323e+00   2.8031905e+02   7.9461260e+00   2.6609581e+02   3.6949161e+00   2.5563548e+01   3.6923303e+01   2.3593905e+02  -2.9313474e+01   1.3636323e+02  -1.7471639e+01   2.5675613e+02  -2.3533394e+01   1.6830000e+02   6.7083871e-01
   2.0241839e+02  -2.0951858e+01   2.8246355e+02   7.0877548e+00   2.6076677e+02   1.0817690e+01   2.9099645e+02  -1.8494877e+01   2.8531905e+02   3.1546126e+01   2.1624323e+02  -1.1935910e+01   2.3129871e+02   4.2028774e+00   2.6622905e+02   3.1213326e+01   2.6191065e+02  -1.1843174e+01   1.9909323e+02  -1.0806839e+00   3.0341905e+02  -1.5991874e+01   2.4791065e+02  -1.0038658e+01   2.3695613e+02   4.9670581e+00   2.9699032e+01  -2.5805923e+01   3.0911226e+02  -1.6277045e+01   2.9885258e+02  -1.8249174e+01   2.1745935e+02   1.3094865e+01   2.6778484e+02   8.7330194e+00   2.8769905e+02   1.8685726e+01   3.3328065e+02   1.0906258e+01   2.5715581e+02   1.4471406e+01   3.6543548e+02  -1.2406452e+00   1.9865905e+02  -6.7610740e+00   7.6989055e+01   1.1573253e+02   2.3383452e+02  -1.7019665e+01   3.3256677e+02   1.2676916e+01   2.2522905e+02  -1.3786674e+01   2.6270000e+01   1.0713711e+02   2.4855905e+02   1.0934693e+02   2.6555129e+02   6.1778323e+00   2.2904839e+02   3.5354839e+00   2.4813548e+01  -8.7170194e+00   1.9442452e+02   8.1721200e+01   2.4055905e+02   3.2269260e+00   2.0066516e+02  -1.6964503e+01   3.4939055e+01   1.4048653e+02   2.1821677e+02   8.7895239e+01   3.3355905e+02   1.0546926e+01   2.7931839e+02  -1.0030968e-01   1.8602935e+02  -1.1898477e+01   3.6003905e+02   3.6138526e+01   3.8331905e+02   2.6036126e+01   2.9489905e+02  -3.6650274e+01   2.5917581e+02  -4.9637419e+00   4.8314677e+02   1.0163742e+01   2.4727065e+02   1.2354452e+00   6.2233968e+02   8.3050839e+00   1.7597742e+02   7.7399548e+01   5.2376774e+01   1.9651148e+01   2.1225677e+02   3.6017161e+00   2.8884097e+02   1.8314323e+00   3.1560905e+02   4.1742926e+01   2.1428935e+02  -2.0305677e+00   3.0312905e+02  -3.0867397e-01   2.8619581e+02   1.7706916e+01   3.4563548e+01   3.1343303e+01   2.6641905e+02   2.7281260e+00   1.1846323e+02  -1.3039639e+01   3.0118613e+02  -4.5577935e+00   1.9797000e+02  -6.2227613e+00
   2.5879839e+02  -5.1722581e+00   2.7027355e+02  -9.5070452e+00   2.7433677e+02   1.3162090e+01   2.9594645e+02   1.7791226e+00   2.6436905e+02   2.8921260e+00   2.3829323e+02  -1.0169910e+01   2.1744871e+02  -1.2979123e+01   2.9141905e+02   5.2481260e+00   2.6253065e+02  -2.5527742e+00   2.1995323e+02  -2.2329484e+01   2.7903905e+02   4.2885260e+00   2.2634065e+02   1.2206942e+01   2.2638613e+02  -1.7327342e+01   3.5939032e+01  -7.7751226e+00   2.8939226e+02  -4.1794452e+00   2.8818258e+02  -5.8557419e-01   2.2521935e+02   8.5740645e+00   2.5393484e+02   1.5461019e+01   2.6703905e+02   5.8685260e+00   3.0647065e+02  -8.0489419e+00   2.5972581e+02   1.8858065e+00   3.2277548e+02  -1.3067845e+01   1.9755905e+02   1.1086926e+01   6.7039055e+01   9.9628526e+01   2.5702452e+02  -2.0648645e+00   3.1713677e+02   5.3813161e+00   2.4131905e+02  -1.5038740e+00   4.2120000e+01   1.0086911e+02   1.5017905e+02   1.2026733e+02   2.8027129e+02   8.9002323e+00   2.4018839e+02  -9.3557161e+00   2.3343548e+01   1.2105806e+00   1.8090452e+02   1.4895280e+02   2.3546905e+02   1.3014126e+01   2.3151516e+02   9.4274968e+00   6.4129055e+01   1.3229133e+02   1.9964677e+02   9.2850839e+01   3.4717905e+02   3.0697326e+01   3.1307839e+02   1.1488903e+00   1.4802935e+02   2.6521523e+01   3.8131905e+02   2.0196126e+01   4.4536905e+02   2.2462126e+01   3.1560905e+02  -4.7447074e+01   2.4046581e+02   8.2305806e-01   4.1471677e+02   1.1308142e+01   2.3156065e+02   8.9722452e+00   5.6481968e+02   4.9966839e+00   1.6759742e+02   7.8879948e+01   4.0756774e+01  -6.9892516e+00   1.9891677e+02   2.6189161e+00   2.9065097e+02  -9.9733677e+00   3.0703905e+02   2.6478526e+01   2.4433935e+02   5.1543226e-01   2.9531905e+02   9.3661260e+00   2.7781581e+02   1.4137316e+01   4.0335484e+00   3.2165703e+01   2.4774905e+02  -2.4728274e+01   1.2212323e+02  -2.6612439e+01   2.7875613e+02  -2.7133935e+00   1.9473000e+02   1.1366439e+01
   2.4498839e+02   9.8825419e+00   3.0799355e+02   1.0525355e+01   2.2485677e+02  -7.8295097e+00   3.0942645e+02   4.1307226e+00   2.6212905e+02  -1.1358674e+01   2.2619323e+02  -1.4151910e+01   2.2291871e+02   1.7832774e+00   2.9346905e+02   1.4704126e+01   2.6586065e+02   1.0750826e+01   2.3228323e+02  -7.3158839e+00   3.3322905e+02   9.2833260e+00   2.1610065e+02  -8.7338581e+00   1.8795613e+02   7.1270581e+00   3.4190323e+00  -9.8352258e-01   3.3111226e+02  -3.8470452e+00   2.6113258e+02  -1.4715742e+00   2.3159935e+02   1.7103665e+01   2.8450484e+02  -1.2844581e+01   2.4174905e+02   3.9417260e+00   3.0132065e+02  -2.0446942e+01   2.3396581e+02  -5.3339355e-01   3.2505548e+02   5.9897548e+00   2.3722905e+02  -1.9506674e+01   6.8279055e+01   1.2042933e+02   2.5883452e+02  -2.1019665e+01   2.9527677e+02   6.4701161e+00   3.3527905e+02   3.3593260e+00   2.7690000e+01   1.0555351e+02   2.3627905e+02   1.2227933e+02   2.9569129e+02   4.4766323e+00   2.7289839e+02   5.8374839e+00   9.3435484e+00   2.4705806e+00   1.9185452e+02   1.1588680e+02   2.4808905e+02   2.7094526e+01   1.9866516e+02   1.9549677e-01   6.2369055e+01   1.2952213e+02   2.0873677e+02   1.0226364e+02   3.8993905e+02   1.9865260e+00   2.7250839e+02   9.2449032e-01   1.6083935e+02   8.3876723e+01   3.9046905e+02   2.3564126e+01   4.3736905e+02   4.2482126e+01   2.9446905e+02  -2.4325874e+01   2.3503581e+02  -1.6025419e+00   4.0394677e+02  -9.9702581e+00   2.2851065e+02   1.7862452e+00   5.2152968e+02   3.9898839e+00   1.3040742e+02   7.2715148e+01   3.1376774e+01  -2.7668852e+01   1.8582677e+02  -1.3853884e+01   2.7498097e+02  -1.2009768e+01   3.0084905e+02   2.0443726e+01   2.3233935e+02  -1.4245677e+00   3.1746905e+02  -9.5958740e+00   2.6895581e+02  -3.2038839e+00   1.2133548e+01   3.3947703e+01   2.3193905e+02  -1.6323474e+01   1.3941323e+02   6.6436129e-01   2.6937613e+02  -2.2822994e+01   1.8302000e+02  -5.4067613e+00
   2.0803839e+02  -1.7881458e+01   3.0751355e+02  -9.5624516e-01   2.3704677e+02   1.2715290e+01   2.8842645e+02  -2.5692774e+00   2.5250905e+02   1.3550926e+01   1.9586323e+02  -5.3055097e+00   2.0063871e+02   1.8175677e+01   2.9346905e+02  -2.3858740e+00   2.4210065e+02  -2.4588374e+01   1.9323323e+02  -2.0918839e+00   2.7098905e+02  -1.8774740e+00   2.4800065e+02  -5.2358581e+00   2.4553613e+02  -1.7059342e+01   3.0459032e+01  -1.3816723e+01   2.6877226e+02  -8.7198452e+00   2.6742258e+02   5.0252258e+00   2.0207935e+02   1.2352645e+00   2.7907484e+02  -7.8401806e+00   2.6455905e+02   2.5369260e+00   3.5137065e+02   9.0790581e+00   2.4515581e+02  -1.4618594e+01   3.4081548e+02  -1.1710452e+00   2.2974905e+02  -8.7182740e+00   6.1849055e+01   1.2771373e+02   2.1740452e+02  -1.0655265e+01   3.1104677e+02   1.8685161e+00   2.5046905e+02  -3.5658740e+00   3.3550000e+01   1.0703471e+02   2.4427905e+02   1.2006933e+02   2.8084129e+02  -3.9053677e+00   2.8013839e+02   2.8968284e+01   1.8053548e+01  -4.8462194e+00   1.9585452e+02   1.4237680e+02   2.7093905e+02  -1.2303474e+01   2.0990516e+02  -1.5793703e+01   6.5129055e+01   1.3740133e+02   1.8892677e+02   9.4088439e+01   3.3827905e+02   3.2449326e+01   2.9035839e+02   2.9016490e+01   1.6102935e+02   8.5201523e+01   3.6460905e+02   3.5492926e+01   4.4069905e+02   1.4025726e+01   2.8384905e+02  -1.8766274e+01   2.3303581e+02  -1.7872542e+01   4.4090677e+02  -2.4737058e+01   2.1846065e+02   7.7802452e+00   4.1257968e+02  -1.4014116e+01   1.4797742e+02   3.9739548e+01   3.2566774e+01  -2.2484052e+01   2.0187677e+02  -1.9907884e+01   2.5632097e+02  -4.9469677e+00   2.7393905e+02   3.6886526e+01   2.0104935e+02  -1.9691368e+01   3.3479905e+02  -2.7227397e-01   2.7486581e+02  -2.9486684e+01   1.6703548e+01   2.3152103e+01   2.2679905e+02  -1.4152274e+01   1.6550323e+02  -1.3372839e+01   2.2980613e+02  -1.4277394e+01   1.8749000e+02  -8.3343613e+00
   2.3156839e+02  -3.1438581e+00   2.9722355e+02  -2.0093045e+01   1.9695677e+02  -1.5117510e+01   3.0342645e+02  -4.5792774e+00   2.5231905e+02  -2.7813874e+01   1.8577323e+02   1.2271690e+01   2.1820871e+02  -4.8399226e+00   2.8065905e+02   9.8689260e+00   2.7667065e+02   2.1660258e+00   2.0395323e+02  -1.0899484e+01   2.1703905e+02   9.2985260e+00   2.2753065e+02  -1.0838258e+01   2.7148613e+02  -1.6605342e+01   1.8269032e+01   1.9968477e+01   3.3601226e+02  -1.9909045e+01   2.5870258e+02  -3.4671742e+00   2.1292935e+02  -3.0627355e+00   3.0512484e+02   1.3555819e+01   2.6498905e+02   2.2082526e+01   3.2928065e+02   7.4162581e+00   2.2020581e+02   9.1874065e+00   3.2486548e+02  -2.4235045e+01   2.2408905e+02   2.4444526e+01   6.9749055e+01   1.4703173e+02   2.4373452e+02  -5.0016645e+00   3.0142677e+02  -6.4018839e+00   2.8203905e+02  -7.9514740e+00   2.6170000e+01   1.0729511e+02   2.2360905e+02   9.9532926e+01   2.8888129e+02   1.6401432e+01   2.7642839e+02   6.7850839e+00   8.9135484e+00   1.2884981e+01   1.9957452e+02   1.3816920e+02   2.5155905e+02  -4.4230740e+00   2.1099516e+02   3.9159097e+01   6.9609055e+01   1.2580293e+02   1.7321677e+02   7.1585239e+01   3.4008905e+02  -9.2154740e+00   2.6416839e+02  -7.9830968e-01   1.6216935e+02   1.0153032e+02   3.3350905e+02   3.8830926e+01   4.3993905e+02   7.1765260e+00   2.7136905e+02  -2.8097874e+01   2.3784581e+02   4.0826581e+00   4.3685677e+02   1.6769419e+00   2.5037065e+02  -1.0822555e+01   5.5571968e+02   2.6346839e+00   1.3406742e+02   9.7702348e+01   3.2996774e+01  -5.2284516e+00   1.8929677e+02  -1.1091484e+01   2.0679097e+02  -1.7314568e+01   2.6879905e+02   3.6487726e+01   1.8771935e+02   1.4565032e+01   3.3798905e+02  -3.0974740e+00   2.1900581e+02   6.0211613e-01   1.3513548e+01   1.2557303e+01   2.3798905e+02  -4.6617474e+01   1.6931323e+02  -1.2387639e+01   2.8241613e+02  -3.4626194e+01   1.5440000e+02  -6.6471613e+00
   2.5908839e+02  -1.4575458e+01   3.4699355e+02   3.3153548e+00   2.2285677e+02   7.0904903e+00   3.3142645e+02   5.6072258e-01   2.6617905e+02   2.5573260e+00   2.2834323e+02   1.2960903e+00   2.3853871e+02   2.8636774e+00   2.9112905e+02  -7.1086740e+00   2.6596065e+02   2.1228258e+00   2.2562323e+02  -8.6830839e+00   2.8369905e+02  -8.9427397e-01   2.5967065e+02   1.0205419e+00   2.7757613e+02  -2.0142542e+01   1.9459032e+01   1.5063277e+01   3.0458226e+02  -2.5394645e+01   2.3785258e+02  -9.6091742e+00   2.0421935e+02   1.4064516e-02   2.8426484e+02   1.0084619e+01   2.5689905e+02   8.1497260e+00   3.2623065e+02  -2.9097419e+00   1.1372581e+02   1.1565806e+01   3.4739548e+02   7.2525548e+00   2.0355905e+02  -1.9053074e+01   6.0039055e+01   9.5708526e+01   2.0878452e+02  -4.0156645e+00   3.1837677e+02   8.4321161e+00   2.4798905e+02   8.0125260e+00   3.4690000e+01   1.1137351e+02   2.2765905e+02   1.4791893e+02   3.0127129e+02  -1.2679768e+01   2.4937839e+02  -9.6209161e+00   1.9723548e+01  -2.8409819e+01   1.8657452e+02   1.0001920e+02   2.5112905e+02  -3.3867397e-01   1.9809516e+02  -7.7589032e+00   6.3419055e+01   1.3596813e+02   1.7321677e+02   6.8585239e+01   3.1979905e+02   1.2927726e+01   2.5683839e+02  -1.0491910e+01   1.5578935e+02   1.0643072e+02   3.3131905e+02   5.5361260e+00   3.8450905e+02   1.7180926e+01   2.4027905e+02  -5.1900674e+01   2.8850581e+02   1.4998581e+00   4.7175677e+02   1.0884942e+01   2.3551065e+02   2.1316245e+01   6.3766968e+02   7.4086839e+00   1.5059742e+02   8.2949948e+01   4.8706774e+01   7.3247484e+00   2.1044677e+02  -2.6633484e+01   2.3612097e+02   1.7099032e+01   3.0608905e+02   1.9884526e+01   1.8114935e+02  -4.8093677e+00   3.0517905e+02  -1.8526740e+00   2.3695581e+02   1.2161161e+00   1.6463548e+01   1.0461303e+01   2.2879905e+02  -1.7982274e+01   1.7036323e+02  -2.9281639e+01   3.0194613e+02  -1.0378594e+01   1.9249000e+02  -5.9743613e+00
   2.1860839e+02   1.0462942e+01   3.0413355e+02   1.2074155e+01   2.2733677e+02  -2.0279097e+00   2.5623645e+02  -1.6424077e+01   2.8617905e+02  -1.9662674e+01   2.6019323e+02  -1.5161910e+01   2.0386871e+02  -2.6927226e+00   2.5912905e+02   9.6913260e+00   2.4863065e+02  -8.7307742e+00   2.0400323e+02   6.8565161e+00   2.6412905e+02   1.5621326e+01   2.4695065e+02  -2.5818581e+00   3.0843613e+02  -7.7513419e+00   1.0939032e+01  -1.2155123e+01   3.0925226e+02   7.5217548e+00   2.8023258e+02  -1.0189574e+01   2.1740935e+02   4.9588645e+00   2.7426484e+02  -6.1653806e+00   2.4412905e+02   1.6751326e+01   3.4918065e+02  -5.2757419e+00   2.1734581e+02   4.3262065e+00   3.2281548e+02  -3.8261045e+01   2.1436905e+02   7.0821260e+00   5.4129055e+01   1.0795133e+02   2.6469452e+02  -5.5884645e+00   3.2280677e+02  -7.2622839e+00   2.5722905e+02   5.1332603e-01   2.7070000e+01   1.3098311e+02   2.8260905e+02   1.1490293e+02   2.7865129e+02  -6.8701677e+00   2.7385839e+02   5.4706839e+00   2.3193548e+01  -5.4741935e-01   1.9942452e+02   1.4818120e+02   2.1731905e+02   1.7556126e+01   2.0261516e+02  -3.4505032e+00   5.9989055e+01   1.4519253e+02   1.8240677e+02   6.8760039e+01   3.4236905e+02  -1.0178740e+00   2.3731839e+02   1.0499690e+01   1.9031935e+02   1.0127832e+02   3.5103905e+02   1.1908526e+01   4.1846905e+02   1.9134126e+01   2.6908905e+02  -5.1485474e+01   3.1474581e+02  -9.7934194e-01   4.4661677e+02   7.8961419e+00   2.8203065e+02   1.8314645e+01   5.0109968e+02   1.2244284e+01   1.2854742e+02   7.8053948e+01   6.6186774e+01   1.9596348e+01   2.0048677e+02  -1.6176684e+01   2.6651097e+02  -1.9382168e+01   2.9917905e+02   3.5247326e+01   1.9495935e+02  -4.4341677e+00   3.3055905e+02   2.4646926e+01   2.4543581e+02   1.5247716e+01   2.3423548e+01   1.7764503e+01   2.6912905e+02  -2.8398674e+01   1.5798323e+02  -6.1012387e+00   2.7003613e+02  -1.2057935e+00   1.7711000e+02  -1.0843961e+01
   2.0965839e+02   5.2789419e+00   3.6837355e+02  -7.3504516e-01   2.5166677e+02  -5.2143097e+00   2.7651645e+02  -8.1864774e+00   2.6703905e+02   9.4385260e+00   1.9262323e+02  -7.2763097e+00   2.1372871e+02  -5.1015226e+00   2.5265905e+02   1.8488926e+01   2.5096065e+02  -1.5347174e+01   1.9028323e+02   1.3341161e+00   3.0284905e+02   2.3383726e+01   2.2548065e+02  -9.2942581e+00   2.7581613e+02  -1.1951742e+01   1.8079032e+01   1.3136774e+00   3.3663226e+02   1.3813548e+00   2.4747258e+02   1.4151226e+01   2.0592935e+02   3.4472645e+00   2.6474484e+02   3.2786219e+01   2.4079905e+02   2.8727726e+01   3.2061065e+02  -2.4601419e+00   2.5062581e+02   1.7703806e+01   2.9386548e+02   3.4495484e-01   2.0222905e+02   8.1332603e-01   5.6799055e+01   1.1320773e+02   2.9421452e+02  -1.0560065e+01   2.7147677e+02   2.3741161e+00   2.4327905e+02  -1.2040674e+01   3.1980000e+01   1.1687031e+02   9.4989055e+01   8.9062526e+01   3.3493129e+02  -4.7256774e-01   3.1385839e+02   6.2206839e+00   2.3813548e+01  -1.3570194e+00   1.9895452e+02   1.0612880e+02   2.4689905e+02   4.8379726e+01   2.2575516e+02   1.8882968e+00   7.8509055e+01   1.8309093e+02   2.7102677e+02   1.0090044e+02   3.3298905e+02  -6.5474740e+00   2.5207839e+02  -3.8311097e+00   1.4778935e+02   9.3970723e+01   3.2622905e+02   1.4183326e+01   3.5950905e+02   1.8180926e+01   2.5979905e+02  -3.9692274e+01   3.3198581e+02   2.7641458e+01   4.9480677e+02   1.9520942e+01   2.5156065e+02  -1.7277548e+00   6.4885968e+02   2.1083484e+01   1.3564742e+02   9.7005948e+01   4.2846774e+01   2.3135484e+00   2.3796677e+02  -3.0250839e+00   2.2293097e+02   1.2824232e+01   2.4869905e+02   2.5095726e+01   1.8214935e+02   7.3063226e-01   3.4246905e+02  -1.5458740e+00   2.4686581e+02  -1.0486684e+01   1.0993548e+01   4.9138903e+01   2.4841905e+02  -2.6501874e+01   1.6574323e+02  -1.4252039e+01   2.7408613e+02   1.7660206e+01   1.9483000e+02   1.4584387e+00
   2.0327839e+02   1.2169342e+01   3.0894355e+02   1.6929355e+01   2.2876677e+02   2.7337690e+01   2.8956645e+02   1.7695226e+00   2.5312905e+02   1.7132603e-01   2.5119323e+02   1.0038090e+01   2.4667871e+02   4.9724774e+00   2.4265905e+02   2.4438926e+01   2.5524065e+02  -6.9695742e+00   1.8885323e+02  -5.8414839e+00   3.2112905e+02   1.4781326e+01   2.3895065e+02  -1.0511858e+01   2.5395613e+02  -2.7772942e+01   2.9179032e+01  -2.6143226e+00   3.3415226e+02  -4.4702452e+00   2.4232258e+02  -6.1967742e+00   2.2473935e+02  -1.6957535e+01   2.8678484e+02  -1.0269806e+00   2.6922905e+02   2.4783326e+01   3.2594065e+02  -1.4226542e+01   2.0029581e+02   9.4502065e+00   2.8820548e+02  -2.6062245e+01   2.0912905e+02   1.5501326e+01   6.0939055e+01   1.1035653e+02   2.2712452e+02  -3.1528645e+00   2.9127677e+02  -1.7209884e+01   2.4303905e+02   1.7168526e+01   2.3980000e+01   1.0747031e+02   3.1346905e+02   8.9674126e+01   3.3088129e+02   4.0414323e+00   2.7770839e+02   7.4926839e+00   1.2153548e+01   1.3865781e+01   2.0585452e+02   1.2328680e+02   2.3936905e+02   2.4892126e+01   2.4375516e+02   1.3208297e+01   6.7509055e+01   1.5688093e+02   2.1902677e+02   1.1987044e+02   3.3074905e+02  -3.2827397e-01   2.3769839e+02  -2.1060710e+01   1.8288935e+02   6.5162723e+01   3.2360905e+02  -3.7073968e-02   3.5831905e+02   1.6136126e+01   2.2212905e+02  -3.0678674e+01   2.8655581e+02   1.6655858e+01   3.9652677e+02   2.4953342e+01   2.9122065e+02   6.8194452e+00   6.6561968e+02   2.0792684e+01   1.8478742e+02   8.5834748e+01   5.2846774e+01  -1.7664516e+00   1.6891677e+02   5.6889161e+00   1.7527097e+02   8.4637032e+01   2.7674905e+02   4.9661726e+01   2.1742935e+02  -9.0917677e+00   3.0998905e+02   1.3712526e+01   2.7633581e+02   7.5357161e+00   2.8183548e+01   1.5953703e+01   2.3246905e+02  -2.9275874e+01   1.6484323e+02  -2.5080039e+01   3.2341613e+02  -8.9561935e+00   2.1011000e+02  -7.7239613e+00
   2.3689839e+02   7.2397419e+00   3.1375355e+02  -1.7795445e+01   2.2452677e+02   1.0436890e+01   3.4946645e+02   4.5975226e+00   2.8627905e+02   5.2793260e+00   2.4672323e+02   3.5856903e+00   2.7315871e+02  -2.9559226e+00   2.4955905e+02  -9.0230740e+00   2.8286065e+02   1.7708258e+00   2.1643323e+02   6.8121161e+00   2.6193905e+02   1.1656526e+01   2.2838065e+02   1.3337419e+00   2.8438613e+02   1.3032658e+01   4.2039032e+01  -1.1693123e+01   3.0758226e+02  -1.0824645e+01   2.5751258e+02  -7.3219742e+00   1.9540935e+02   1.2388645e+00   3.1488484e+02   4.3950194e+00   2.4312905e+02   3.4211326e+01   3.3151065e+02   5.2378581e+00   2.3305581e+02  -7.8405935e+00   3.1786548e+02  -1.6725045e+01   1.7827905e+02   2.5059326e+01   6.1279055e+01   9.5659326e+01   2.5021452e+02   1.2429935e+01   2.7427677e+02   2.2860116e+01   2.4136905e+02  -5.5787397e-01   3.6600000e+01   1.1236071e+02   2.2046905e+02   1.5125413e+02   3.4727129e+02  -9.9297677e+00   3.0585839e+02  -8.5193161e+00   1.4293548e+01  -9.1154194e+00   2.2485452e+02   9.7146800e+01   2.3708905e+02   1.4454526e+01   2.5980516e+02  -1.1555703e+01   5.8319055e+01   1.4475613e+02   2.4007677e+02   1.0680644e+02   3.2303905e+02   1.4852603e-01   2.4407839e+02  -2.6661110e+01   1.7197935e+02   9.4325523e+01   2.9503905e+02   1.0818526e+01   3.2955905e+02   1.1866926e+01   2.2336905e+02  -5.5447874e+01   3.2655581e+02   9.5058581e+00   4.5099677e+02   5.3057419e+00   3.2446065e+02   2.4920245e+01   5.2785968e+02   9.6734839e+00   1.8416742e+02   8.9314348e+01   5.4416774e+01   2.2867948e+01   1.8215677e+02   1.4059716e+01   1.4798097e+02   1.2744023e+02   2.9017905e+02   4.3067326e+01   2.1109935e+02  -2.0653677e+00   3.3355905e+02   8.6369260e+00   2.5767581e+02  -1.9591484e+01   3.0083548e+01   2.4321703e+01   2.5798905e+02   1.4925260e+00   1.7469323e+02   1.3219613e+00   2.9527613e+02  -1.1034994e+01   2.0321000e+02   2.1680387e+00
   2.2817839e+02   7.3673419e+00   3.0884355e+02  -4.2526452e+00   2.5695677e+02  -1.3297510e+01   3.3132645e+02  -2.4671277e+01   2.7055905e+02  -1.9830740e+00   2.2386323e+02   3.1244903e+00   2.2386871e+02   3.8972774e+00   2.5460905e+02   5.1929260e+00   2.7886065e+02   6.0908258e+00   1.9057323e+02  -1.6119084e+01   2.7341905e+02  -1.2187397e-01   2.5553065e+02  -2.1788258e+01   2.5986613e+02   8.3242581e+00   4.4269032e+01  -3.2515226e+00   2.9296226e+02   8.1549548e+00   2.5013258e+02  -8.7815742e+00   2.0340935e+02   2.9788645e+00   2.6221484e+02   5.7486194e+00   3.0231905e+02   1.1706126e+01   3.3051065e+02  -2.7442142e+01   2.2148581e+02   7.7550065e+00   3.0962548e+02  -1.2345845e+01   1.9969905e+02   1.0015726e+01   5.7749055e+01   1.0927173e+02   2.6607452e+02  -1.0288645e+00   2.8485677e+02  -1.6266284e+01   2.6889905e+02  -2.9090274e+01   3.6550000e+01   9.0084710e+01   2.5369905e+02   8.5935726e+01   3.1641129e+02   1.6439032e+01   2.6580839e+02  -7.6953161e+00   2.2003548e+01   3.7377806e+00   2.0438452e+02   9.2214400e+01   2.5489905e+02   1.6599726e+01   1.9509516e+02   2.8110968e+00   7.9609055e+01   1.7719293e+02   2.0102677e+02   8.8980439e+01   2.4560905e+02  -7.8970740e+00   2.5788839e+02  -1.0435910e+01   1.6111935e+02   9.3284323e+01   2.6312905e+02   5.2313260e+00   3.2569905e+02  -2.1142740e+00   1.9965905e+02  -5.9121074e+01   2.9703581e+02   1.4387458e+01   4.6061677e+02   1.4446142e+01   2.8613065e+02   1.0126645e+01   4.3985968e+02   1.9333484e+01   1.6335742e+02   8.5269148e+01   5.8656774e+01   3.0528748e+01   2.0434677e+02   2.3745161e+00   1.6608097e+02   1.1084223e+02   2.2912905e+02   4.0141326e+01   1.5504935e+02  -1.4051368e+01   3.4698905e+02   9.8025260e+00   2.8386581e+02  -9.8266839e+00   2.1463548e+01   4.2301303e+01   2.0703905e+02  -2.2141474e+01   1.8260323e+02  -1.4840839e+01   3.1127613e+02  -1.2984994e+01   2.1430000e+02  -6.1991613e+00
   2.3522839e+02   4.0433419e+00   3.1956355e+02  -2.2602452e+00   2.2576677e+02  -1.5762310e+01   2.8937645e+02   2.5472258e-01   2.8360905e+02  -1.9870740e+00   2.0843323e+02  -1.6351110e+01   2.1948871e+02   1.4957677e+01   2.9055905e+02   1.2226926e+01   2.7296065e+02   7.6128258e+00   2.0795323e+02  -6.6994839e+00   2.7069905e+02  -1.8424274e+01   2.6400065e+02  -1.8515858e+01   2.4757613e+02  -2.3502542e+01   3.6319032e+01  -1.3095523e+01   2.8996226e+02  -1.8465045e+01   2.5823258e+02  -3.5519574e+01   2.1854935e+02   7.2476645e+00   2.9078484e+02  -1.5726981e+01   2.5269905e+02   9.1572603e-01   3.1156065e+02  -2.2161419e+00   2.1920581e+02   2.0557406e+01   3.1667548e+02  -1.4289845e+01   1.9889905e+02   1.8897260e+00   5.8129055e+01   1.0605133e+02   2.6702452e+02  -1.6154865e+01   2.4518677e+02  -1.3432684e+01   2.5412905e+02  -1.5786740e+00   2.7220000e+01   7.0161110e+01   1.8384905e+02   1.3799373e+02   3.5903129e+02   1.2943226e-01   2.5018839e+02   2.6542839e+00   1.4913548e+01  -2.8850194e+00   2.7952452e+02   8.8063200e+01   2.3136905e+02   2.8121260e+00   2.4347516e+02  -1.5959303e+01   7.8849055e+01   1.7582373e+02   2.4478677e+02   9.1579639e+01   3.0017905e+02   6.1173260e+00   2.2773839e+02   6.4609032e-01   2.1997935e+02   1.2457552e+02   2.7384905e+02   5.9837260e+00   3.7741905e+02   6.6581260e+00   2.2089905e+02  -5.5440274e+01   3.0936581e+02   3.4211058e+01   4.7252677e+02   2.4353342e+01   3.0599065e+02   1.9207845e+01   4.6714968e+02   2.3430284e+01   1.9230742e+02   8.6993148e+01   5.7186774e+01   2.0126348e+01   1.9139677e+02   7.4105161e+00   1.5212097e+02   1.0276903e+02   2.9165905e+02   4.0389260e+00   1.5209935e+02  -1.7815368e+01   3.1450905e+02   1.8450926e+01   2.4100581e+02   1.1462116e+01   2.0223548e+01   3.7830503e+01   2.1765905e+02  -9.3210740e+00   1.5974323e+02  -3.3920387e+00   3.0751613e+02  -1.6824194e+01   2.3987000e+02  -9.5747613e+00
   2.2422839e+02   6.9733419e+00   3.0346355e+02  -1.5822245e+01   2.4133677e+02   1.3712090e+01   3.2970645e+02  -2.6316774e+00   2.7412905e+02  -5.1286740e+00   2.1096323e+02   1.5156490e+01   2.1972871e+02  -8.1615226e+00   2.7127905e+02   3.3859326e+01   2.7096065e+02   3.9282581e-01   1.7643323e+02  -1.7788387e-01   2.6208905e+02  -8.7547397e-01   2.7334065e+02   1.2016942e+01   2.4562613e+02  -2.0536542e+01   1.3459032e+01  -6.4672258e-01   3.3792226e+02  -1.3201845e+01   2.6847258e+02  -1.5868774e+01   1.9959935e+02   6.1436645e+00   2.7826484e+02  -3.3953806e+00   2.6412905e+02   3.4671326e+01   2.9475065e+02   6.5086581e+00   2.1291581e+02   7.3906065e+00   3.0762548e+02  -1.3185845e+01   2.0646905e+02  -5.1958740e+00   6.1039055e+01   1.2062853e+02   2.6297452e+02  -7.5408645e+00   3.3242677e+02  -6.5018839e+00   2.8422905e+02  -5.1266740e+00   2.9790000e+01   1.1214551e+02   3.5146905e+02   4.0874126e+01   3.3079129e+02   1.0486323e+00   2.6637839e+02  -2.6909161e+00   1.6293548e+01   9.8145806e+00   2.0038452e+02   1.0520440e+02   2.6108905e+02   1.3534526e+01   2.1628516e+02  -9.7410323e-01   6.6369055e+01   1.5954213e+02   1.9697677e+02   8.7544439e+01   3.1869905e+02   9.3057260e+00   2.5745839e+02   8.2684903e+00   2.4931935e+02   1.4489832e+02   2.8136905e+02   5.4821260e+00   3.8365905e+02   3.8438926e+01   1.6308905e+02  -4.5815474e+01   2.7046581e+02   1.6233058e+01   4.5423677e+02   7.7665419e+00   2.9118065e+02   3.3012645e+01   4.8033968e+02   4.3425084e+01   1.4249742e+02   7.0747948e+01   6.1846774e+01   1.5135484e+00   1.9334677e+02  -1.0745484e+01   1.7946097e+02   1.1949183e+02   3.0784905e+02   5.7073726e+01   1.8861935e+02  -3.2669677e+00   2.9989905e+02   2.0289726e+01   2.6524581e+02  -5.2708387e-01   4.7993548e+01   8.0698903e+01   2.5741905e+02  -6.3118740e+00   1.7069323e+02  -2.9268039e+01   2.8499613e+02   1.1174065e+00   2.0859000e+02  -1.2452361e+01
   2.1794839e+02   6.6574194e-01   3.1284355e+02  -3.0622645e+01   2.2328677e+02   9.2460903e+00   2.7413645e+02   5.7392258e-01   2.6555905e+02   1.5569260e+00   2.1072323e+02   2.2256903e+00   2.1239871e+02  -2.3045123e+01   2.5369905e+02  -4.8742740e+00   2.6672065e+02  -2.4267974e+01   2.5057323e+02  -1.7679084e+01   2.5365905e+02   1.4838926e+01   2.5238065e+02  -1.1346258e+01   2.5695613e+02  -1.0542942e+01   1.9749032e+01  -2.2769923e+01   2.9430226e+02   2.9577548e+00   2.6770258e+02  -2.4087174e+01   1.8207935e+02   8.1785265e+01   2.9583484e+02  -1.3098065e-01   2.6117905e+02   1.3767326e+01   2.1813065e+02  -1.7831742e+01   2.2981581e+02  -1.4051394e+01   3.4686548e+02  -2.7185045e+01   2.0979905e+02  -1.6272274e+01   6.6609055e+01   9.8612926e+01   2.6816452e+02  -3.2460645e+00   3.1713677e+02  -1.2998684e+01   2.5041905e+02   1.1438126e+01   3.5880000e+01   1.0379831e+02   3.9074905e+02  -3.2182740e+00   3.3122129e+02   1.6354232e+01   3.0004839e+02   1.8945484e+01   2.1935484e+00   1.2132581e+01   1.7795452e+02   8.5848800e+01   2.6131905e+02   1.2946126e+01   2.4313516e+02  -1.4121032e+00   6.6659055e+01   1.8251893e+02   1.7530677e+02   8.7368039e+01   3.1965905e+02   1.5848926e+01   2.5731839e+02  -7.4803097e+00   2.1140935e+02   1.1707112e+02   3.1098905e+02   2.4162526e+01   3.7036905e+02   1.8362126e+01   2.0065905e+02  -3.9251074e+01   2.9860581e+02   1.7791858e+01   4.8471677e+02   1.9981419e+00   3.1270065e+02   1.5571045e+01   4.8357968e+02   3.0885884e+01   1.3549742e+02   5.8967948e+01   3.0326774e+01   1.2751484e+00   2.1910677e+02  -1.1666284e+01   1.7779097e+02   1.4157543e+02   2.7969905e+02   4.9475726e+01   1.9847935e+02  -4.1957677e+00   3.2941905e+02  -1.7261874e+01   2.3419581e+02   1.0906916e+01   2.1527355e+02   9.3696503e+01   2.5008905e+02  -1.5155474e+01   1.8208323e+02  -5.6492387e+00   2.9060613e+02  -9.3813935e+00   2.2292000e+02   3.5412387e+00
   2.4608839e+02  -3.0154581e+00   2.8427355e+02   3.8029548e+00   2.2843677e+02   1.0024090e+01   3.5232645e+02   6.1287226e+00   3.1627905e+02  -1.8070674e+01   2.2757323e+02  -1.7172310e+01   2.1377871e+02  -1.6255523e+01   2.7589905e+02   1.9969726e+01   2.4653065e+02  -1.4372774e+01   2.2457323e+02   1.0690916e+01   2.7679905e+02  -5.3227397e-01   2.4457065e+02   2.2285419e+00   2.7134613e+02  -1.8164142e+01   1.0419032e+01  -1.3035226e+00   3.0330226e+02   1.7427755e+01   2.5594258e+02  -4.1963742e+00   1.2197935e+02   1.2330326e+02   2.9302484e+02  -1.5816181e+01   2.7550905e+02   2.4380926e+01   2.8851065e+02  -3.4221419e+00   2.3467581e+02  -4.9019355e-01   2.8491548e+02  -2.3179045e+01   2.1165905e+02  -5.4610740e+00   5.2939055e+01   1.0804653e+02   2.4902452e+02  -9.9448645e+00   2.7061677e+02  -5.4170839e+00   2.2436905e+02   1.0992126e+01   1.9030000e+01   9.5436310e+01   3.1727905e+02   1.6093260e+00   3.0669129e+02   1.1456632e+01   2.7027839e+02   1.3657084e+01   1.5003548e+01   1.5017781e+01   1.1819452e+02   1.6105960e+02   2.3612905e+02   2.0101326e+01   1.9223516e+02   4.9998968e+00   5.8089055e+01   1.5986453e+02   2.2026677e+02   8.7201239e+01   3.8593905e+02   1.4216526e+01   2.6440839e+02   1.2712490e+01   2.4354935e+02   1.3240992e+02   2.9198905e+02   1.8012526e+01   3.2331905e+02   1.4746126e+01   2.0569905e+02  -2.9084274e+01   2.4860581e+02   1.9741858e+01   3.9728677e+02  -1.0057458e+01   2.6903065e+02   1.2684645e+01   4.0128968e+02  -7.3091613e-01   1.2587742e+02   7.1307548e+01   4.1996774e+01   2.8615484e+00   2.0572677e+02  -9.3558839e+00   1.6108097e+02   1.1429223e+02   2.8022905e+02   4.7473326e+01   1.9342935e+02   3.9682323e+00   3.1698905e+02   3.3025260e+00   2.7824581e+02  -5.0470839e+00   2.1513355e+02   8.3947703e+01   2.5112905e+02  -2.7528674e+01   1.6441323e+02  -1.6335639e+01   2.7713613e+02  -2.2543794e+01   2.0816000e+02   1.1822039e+01
   1.8079839e+02   1.7487742e+01   2.6451355e+02   2.4337548e+00   2.2800677e+02  -1.2461510e+01   2.9465645e+02   1.0223226e+00   2.6889905e+02  -8.6602740e+00   2.4600323e+02  -1.0116710e+01   2.2106871e+02   1.1401277e+01   2.7079905e+02   1.8477260e+00   2.6920065e+02  -9.3263742e+00   2.2085323e+02   1.1458516e+01   2.4550905e+02   6.8709260e+00   2.5695065e+02  -6.5218581e+00   2.1629613e+02  -1.4380142e+01   2.5229032e+01   6.7416774e+00   2.7801226e+02  -3.0359045e+01   1.9913258e+02  -2.7157419e-01   1.4702935e+02   7.7349265e+01   2.5921484e+02  -8.6813806e+00   2.5622905e+02   1.4433260e+00   2.6166065e+02  -6.7941419e+00   2.6853581e+02  -9.0589935e+00   3.1753548e+02  -1.4978645e+01   2.0331905e+02  -8.7538740e+00   4.5989055e+01   1.2650253e+02   2.7426452e+02  -2.6874065e+01   2.9323677e+02   7.0133161e+00   2.8646905e+02  -1.9635874e+01   2.5880000e+01   9.2508310e+01   3.6022905e+02   8.8332603e-01   2.9731129e+02  -1.1729677e+00   2.4056839e+02   5.7538839e+00   2.8433548e+01  -1.5056619e+01   1.8785452e+02   7.2156800e+01   2.5089905e+02  -1.4220274e+01   1.9090516e+02   6.7262968e+00   6.4609055e+01   1.5853293e+02   2.1583677e+02   8.2655639e+01   3.3822905e+02   2.9793326e+01   2.8212839e+02   5.1548903e+00   2.3997935e+02   1.3754552e+02   3.2308905e+02   3.9814526e+01   4.2698905e+02   2.6312526e+01   1.7260905e+02  -1.2957074e+01   2.3531581e+02   5.5150581e+00   4.3009677e+02   1.7837742e+01   3.3370065e+02   7.4210452e+00   6.0209968e+02   1.2014284e+01   1.2983742e+02   8.1230748e+01   4.4796774e+01  -7.4624516e+00   1.9367677e+02   1.2368116e+01   1.5722097e+02   1.6903103e+02   2.7269905e+02   2.5745726e+01   1.9990935e+02  -5.5016774e-01   3.2222905e+02  -6.4066740e+00   2.8333581e+02   8.9357161e+00   2.0351355e+02   7.1307303e+01   2.6303905e+02  -7.0514740e+00   1.7741323e+02  -2.6995639e+01   2.8041613e+02   1.1193806e+01   2.1859000e+02  -2.8062361e+01
   1.9532839e+02  -6.1446581e+00   2.8427355e+02  -3.6670452e+00   2.3376677e+02  -2.6823097e+00   2.9437645e+02  -5.5252774e+00   2.5950905e+02  -8.1990740e+00   2.1500323e+02   1.8023290e+01   2.4063871e+02   1.0455677e+01   2.5584905e+02  -5.9062740e+00   2.6710065e+02  -6.4883742e+00   2.0404323e+02  -5.9066839e+00   2.5765905e+02  -8.1410740e+00   2.4786065e+02   8.4453419e+00   2.7914613e+02  -3.5814194e-01   2.7559032e+01   1.8705277e+01   2.7987226e+02  -1.7037845e+01   2.4875258e+02  -2.6711742e+00   1.6702935e+02   7.2369265e+01   2.5550484e+02  -6.0945806e+00   3.1246905e+02   3.2044126e+01   2.6937065e+02  -1.6980942e+01   2.2381581e+02  -1.1151394e+01   3.1215548e+02  -2.1978245e+01   2.1050905e+02  -1.6609074e+01   7.2939055e+01   8.9486526e+01   2.5597452e+02   3.4913548e-01   2.9108677e+02  -1.6194684e+01   2.2831905e+02  -1.4513874e+01   1.8460000e+01   1.0710191e+02   3.6241905e+02  -1.0331874e+01   3.3746129e+02   1.0950323e+00   2.4456839e+02  -8.8061161e+00   1.3433548e+01  -3.8066194e+00   1.6133452e+02   1.0432840e+02   2.6479905e+02   1.3777260e+00   2.4209516e+02   9.7210968e+00   6.6279055e+01   1.5368933e+02   1.7226677e+02   1.0238124e+02   3.7484905e+02   2.0433726e+01   2.7193839e+02   3.2970090e+01   2.6264935e+02   1.3469192e+02   3.3569905e+02   3.4995726e+01   3.5417905e+02   4.0897326e+01   1.7703905e+02  -3.9071474e+01   2.3322581e+02   1.1492258e+01   4.3837677e+02  -7.9146581e+00   2.5518065e+02  -1.1827355e+01   4.3828968e+02   2.9790839e+00   1.3197742e+02   8.0869548e+01   3.2656774e+01   1.8178748e+01   2.0377677e+02  -1.8439884e+01   1.8741097e+02   9.4755832e+01   2.5646905e+02   5.2234126e+01   2.0314935e+02   1.9106323e+00   3.0517905e+02   1.6907326e+01   2.8052581e+02   7.9705161e+00   1.8813355e+02   9.3817703e+01   2.5250905e+02  -2.0689074e+01   1.3427323e+02  -9.8744387e+00   2.9151613e+02  -1.7644194e+01   2.0930000e+02  -7.9891613e+00
   2.0627839e+02  -8.5006581e+00   2.9865355e+02  -1.8677445e+01   2.3438677e+02  -6.9219097e+00   2.7580645e+02   2.2390323e+01   2.0641905e+02   6.8081260e+00   2.2581323e+02   5.3984903e+00   2.2410871e+02  -1.0221923e+01   2.9108905e+02   1.3745260e+00   2.7124065e+02  -1.7109574e+01   2.1438323e+02  -1.9213884e+01   2.6755905e+02  -1.8653074e+01   2.6905065e+02  -7.7298581e+00   2.7353613e+02  -7.6793419e+00   2.8649032e+01  -2.0481923e+01   3.0730226e+02  -6.6122452e+00   2.5189258e+02  -2.1962374e+01   1.3554935e+02   9.6887665e+01   2.7312484e+02   5.0658194e+00   2.5012905e+02   8.0313260e+00   2.6470065e+02  -2.2897342e+01   1.8858581e+02   5.3370065e+00   3.0939548e+02  -1.5657445e+01   1.9974905e+02   4.6817260e+00   5.4319055e+01   1.1140613e+02   2.9021452e+02  -1.1820065e+01   2.6894677e+02  -1.5803484e+01   2.6593905e+02  -4.3473968e-02   5.1650000e+01   8.3966710e+01   4.0227905e+02   1.0429326e+01   2.8031129e+02   1.2567032e+01   2.5461839e+02   1.6798839e+00   1.6723548e+01  -5.4981935e-01   1.8404452e+02   8.9131600e+01   2.4379905e+02   1.3777726e+01   2.0109516e+02  -1.5278903e+01   6.4039055e+01   1.5276853e+02   2.1311677e+02   8.3343239e+01   3.7355905e+02   1.0296926e+01   2.7316839e+02   2.7961690e+01   2.4311935e+02   1.3658432e+02   3.0712905e+02   2.5851326e+01   3.3674905e+02   5.6191726e+01   1.9822905e+02  -3.9106674e+01   2.4850581e+02   1.4419858e+01   4.0575677e+02  -5.1150581e+00   2.8046065e+02  -2.8089755e+01   4.6952968e+02   7.5798839e+00   1.3311742e+02   9.5208348e+01   4.4846774e+01  -2.3036452e+01   2.2177677e+02  -1.4998839e+00   1.7074097e+02   1.4523943e+02   2.9217905e+02   2.0807326e+01   1.9661935e+02   8.6230323e+00   3.2693905e+02   1.8365260e+00   2.7581581e+02  -4.9426839e+00   2.0580355e+02   9.4784103e+01   2.1131905e+02  -1.5013874e+01   1.7427323e+02  -2.1594439e+01   2.9003613e+02   1.5742065e+00   2.0745000e+02  -1.5511613e+00
   1.9708839e+02  -1.4615458e+01   3.2237355e+02  -2.8650452e+00   2.4671677e+02  -2.9058310e+01   2.6518645e+02  -1.7850077e+01   2.3912905e+02   2.2913260e+00   2.5019323e+02   9.6809032e-01   2.2167871e+02  -1.1357523e+01   2.7955905e+02   1.9386926e+01   2.8191065e+02  -8.6331742e+00   2.3771323e+02   1.3997161e+00   2.5093905e+02   1.2465260e+00   2.6519065e+02   1.1288942e+01   2.3534613e+02  -1.1624142e+01   2.9989032e+01  -1.2159123e+01   2.8634226e+02  -1.0075445e+01   2.4542258e+02  -1.2784774e+01   1.8426935e+02   8.5610065e+01   2.7326484e+02   2.1546194e+00   2.7136905e+02  -2.3878740e+00   2.6437065e+02  -2.6680942e+01   2.2777581e+02   6.5818065e+00   3.0734548e+02  -2.8213445e+01   1.9974905e+02  -1.2508274e+01   6.3749055e+01   1.1237173e+02   2.6145452e+02  -1.6849265e+01   2.8261677e+02   1.4722916e+01   2.5793905e+02  -1.0734740e+00   2.7980000e+01   1.0267031e+02   3.5722905e+02   1.7463326e+01   2.9103129e+02  -3.3405677e+00   2.6361839e+02  -2.3011613e-01   8.3835484e+00   2.1637381e+01   1.8780452e+02   8.9440800e+01   2.1446905e+02  -2.7358740e+00   2.1899516e+02  -1.3309032e+00   6.1129055e+01   1.7920133e+02   1.9635677e+02   9.4924039e+01   3.6169905e+02   1.0725726e+01   3.0778839e+02   5.2420903e+00   2.1840935e+02   1.1689112e+02   3.1346905e+02   4.0914126e+01   3.8974905e+02   3.0191726e+01   1.6989905e+02  -4.7410274e+01   2.0527581e+02   3.7782581e+00   3.8537677e+02  -1.1674658e+01   2.5942065e+02   1.0833445e+01   4.8566968e+02  -4.8131613e-01   1.3230742e+02   9.7463148e+01   2.7276774e+01  -1.4820852e+01   1.9653677e+02   1.2479316e+01   1.6393097e+02   1.0716423e+02   2.5969905e+02   1.8595726e+01   2.2714935e+02  -1.5349368e+01   3.0422905e+02   1.1733260e+00   2.7290581e+02   8.4301161e+00   2.1275355e+02   7.0328103e+01   2.3722905e+02  -1.9606674e+01   1.6822323e+02  -7.2104387e+00   3.0708613e+02  -3.0297935e+00   2.3411000e+02  -2.7163961e+01
   1.9575839e+02  -1.1899058e+01   3.1475355e+02   5.8445548e+00   2.7219677e+02   6.0532903e+00   2.9465645e+02  -1.2877677e+01   2.5731905e+02  -9.9238740e+00   2.3081323e+02  -1.1331510e+01   2.0477871e+02   3.6544774e+00   2.5569905e+02   1.9435726e+01   2.6620065e+02  -3.7963742e+00   2.2071323e+02  -1.8102839e+00   2.9384905e+02   5.1537260e+00   2.4395065e+02  -4.9618581e+00   2.4791613e+02  -9.3897419e+00   4.3129032e+01  -1.5020323e+01   2.6715226e+02  -1.8250245e+01   2.6061258e+02  -1.1089974e+01   1.4069935e+02   1.1909566e+02   2.7064484e+02  -1.4685781e+01   2.5441905e+02   1.8928126e+01   2.9180065e+02  -9.8253419e+00   2.1296581e+02   1.1466065e+00   3.2548548e+02  -1.6284645e+01   2.0298905e+02  -6.8674740e+00   5.2469055e+01   1.1146413e+02   2.5316452e+02  -2.8186065e+01   3.1513677e+02   9.0213161e+00   2.2779905e+02  -5.9922740e+00   3.0690000e+01   8.8023510e+01   3.7817905e+02   2.8373260e+00   2.7455129e+02   1.0278323e+00   2.3551839e+02  -2.0821161e+00   1.1193548e+01   7.4125806e+00   1.9380452e+02   6.3920800e+01   3.8136905e+02  -1.6578740e+00   2.1042516e+02  -7.6053032e+00   4.5279055e+01   1.4669933e+02   2.1559677e+02   8.9194839e+01   3.9746905e+02   1.7954126e+01   2.6173839e+02   4.6360903e+00   2.3926935e+02   1.6717232e+02   3.3831905e+02   6.6861260e+00   3.4946905e+02   1.1794126e+01   1.7927905e+02  -2.5640674e+01   2.3917581e+02  -1.3223742e+01   3.6180677e+02   3.2509419e+00   2.2980065e+02  -1.9369548e+00   5.7776968e+02   1.3006839e+00   1.4011742e+02   7.7368348e+01   3.9706774e+01  -8.2852516e+00   2.0020677e+02  -1.6534284e+01   2.1912097e+02   1.5312903e+02   2.8917905e+02   3.8717326e+01   2.1471935e+02  -5.8749677e+00   2.6693905e+02  -1.0173474e+01   2.7467581e+02  -1.1181484e+01   1.8756355e+02   8.0863303e+01   2.2917905e+02  -9.6726740e+00   1.4046323e+02  -3.0509639e+01   2.7289613e+02  -1.5394594e+01   2.1864000e+02  -1.7016361e+01
   1.9889839e+02  -9.3402581e+00   2.9456355e+02  -3.5402452e+00   2.3785677e+02  -5.9509677e-02   3.1546645e+02   1.1407523e+01   2.5798905e+02  -5.6474740e+00   2.1224323e+02  -1.4415910e+01   2.2315871e+02   1.0284077e+01   3.2350905e+02   3.6110926e+01   2.1791065e+02   3.8668258e+00   2.4990323e+02  -6.1454839e+00   2.9012905e+02   8.5413260e+00   2.6262065e+02   1.0064542e+01   2.7448613e+02  -1.7945342e+01   3.3559032e+01  -1.3204723e+01   2.6177226e+02   8.9401548e+00   2.5437258e+02  -9.4507742e+00   1.8611935e+02   7.5412065e+01   2.7855484e+02  -9.4585806e+00   2.7636905e+02  -4.6378740e+00   2.7218065e+02   9.8842581e+00   2.3605581e+02  -3.4605935e+00   3.2386548e+02  -1.5915045e+01   2.3746905e+02  -4.7658740e+00   4.4369055e+01   8.3442126e+01   2.3864452e+02  -3.2644645e+00   3.2385677e+02   1.0803716e+01   2.4136905e+02   6.8221260e+00   1.3500000e+01   8.0638710e+01   3.3484905e+02   8.5337260e+00   3.2246129e+02  -4.6149677e+00   2.8680839e+02  -1.5653161e+00   1.3773548e+01  -1.8553819e+01   2.7438452e+02   5.6644000e+00   2.6574905e+02   1.5731726e+01   1.9847516e+02   2.3350697e+01   7.7179055e+01   1.2267733e+02   2.1802677e+02   9.1480439e+01   3.6708905e+02   1.4914526e+01   2.7121839e+02   3.8376903e+00   2.2959935e+02   1.1242592e+02   3.1527905e+02   6.0993260e+00   3.0865905e+02   1.3778926e+01   1.7146905e+02  -2.7865874e+01   2.0541581e+02  -1.0472942e+01   3.5666677e+02  -1.2377858e+01   2.8970065e+02   5.6104516e-01   4.6452968e+02  -1.1830116e+01   1.6559742e+02   7.1039948e+01   2.9566774e+01  -2.8474052e+01   1.9120677e+02  -1.4342839e+00   1.8232097e+02   1.5150303e+02   2.7446905e+02   4.0324126e+01   1.8985935e+02  -2.1261677e+00   2.9679905e+02  -2.8522740e+00   2.2771581e+02  -1.0144684e+01   1.9556355e+02   8.2653303e+01   2.8008905e+02  -1.5705474e+01   1.5474323e+02  -7.8920387e+00   2.6260613e+02  -1.3001394e+01   2.5864000e+02  -1.8886361e+01
   2.3017839e+02  -2.7926581e+00   2.8956355e+02   1.3049755e+01   2.6519677e+02   1.5613290e+01   2.8927645e+02  -4.5872774e+00   2.6450905e+02   2.0709260e+00   2.1515323e+02   2.1112903e+00   2.4082871e+02  -1.1749523e+01   2.5703905e+02   5.8085260e+00   2.2624065e+02  -6.7495742e+00   2.2400323e+02   4.7765161e+00   2.9231905e+02  -1.5913874e+01   2.7691065e+02  -1.4788658e+01   2.4705613e+02  -2.0370942e+01   5.2369032e+01  -1.7999523e+01   2.8144226e+02  -2.2393445e+01   2.7089258e+02   8.7625806e-02   1.5992935e+02   8.8837265e+01   2.6478484e+02   1.5493019e+01   2.8655905e+02   1.5776926e+01   2.4042065e+02   1.7045058e+01   2.4891581e+02   2.0406065e+00   2.4820548e+02   5.0377548e+00   2.4112905e+02   6.1813260e+00   5.8129055e+01   1.0524133e+02   2.3312452e+02  -4.2028645e+00   2.8118677e+02  -1.1742684e+01   2.5212905e+02  -1.2368674e+01   3.5600000e+01   9.6970710e+01   4.1274905e+02   1.1831726e+01   2.9212129e+02   2.4952232e+01   2.7547839e+02  -8.9891613e-01   5.8135484e+00   3.6529806e+00   3.0366452e+02  -4.1080000e+00   2.8827905e+02  -5.5506740e+00   2.4213516e+02  -6.6621032e+00   4.8039055e+01   1.4738853e+02   2.2140677e+02   7.5540039e+01   3.7893905e+02   1.3866526e+01   2.0683839e+02  -1.7871910e+01   1.8550935e+02   1.1443312e+02   3.2212905e+02   2.2891326e+01   2.8531905e+02   6.5961260e+00   1.7769905e+02  -4.7984274e+01   2.1741581e+02  -1.7902942e+01   3.4937677e+02  -2.5564658e+01   2.6903065e+02  -1.2175355e+01   4.8352968e+02   8.6898839e+00   1.6592742e+02   7.5443548e+01   3.9186774e+01   1.3606348e+01   2.0391677e+02   2.4089161e+00   1.8817097e+02   1.5165503e+02   2.8479905e+02   2.8347726e+01   2.0304935e+02   1.4818632e+01   3.0674905e+02   2.5517260e+00   2.7643581e+02   1.7337716e+01   2.0632355e+02   5.9892503e+01   2.6831905e+02  -1.5143874e+01   1.3265323e+02  -2.0694839e+01   2.8356613e+02  -1.0908194e+01   2.2226000e+02  -2.0405961e+01
   2.0594839e+02  -1.6142581e+00   3.1641355e+02  -1.3882452e+00   2.5647677e+02  -1.2839110e+01   2.8356645e+02  -6.9404774e+00   2.6360905e+02  -3.8070740e+00   2.3481323e+02  -4.2715097e+00   2.2167871e+02  -2.7875226e+00   2.5950905e+02   1.5610926e+01   2.2348065e+02   8.0912258e+00   2.0162323e+02  -4.4330839e+00   2.8408905e+02  -1.8495474e+01   2.5524065e+02  -8.9550581e+00   2.8653613e+02  -1.1099342e+01   5.8129032e+01  -8.2203226e+00   2.4796226e+02  -9.2950452e+00   2.5370258e+02  -1.5967174e+01   1.6188935e+02   9.5260465e+01   2.5050484e+02  -4.2645806e+00   2.3960905e+02   3.8822926e+01   2.5018065e+02  -1.3735742e+01   2.2029581e+02   1.2330206e+01   3.3491548e+02  -3.0849045e+01   2.0208905e+02  -2.9854740e+00   5.7899055e+01   9.1409726e+01   2.4335452e+02  -6.8126452e-01   3.2423677e+02   6.0533161e+00   2.7127905e+02  -1.2660674e+01   1.7790000e+01   7.7815510e+01   3.9069905e+02   2.3495726e+01   3.2203129e+02   1.0369432e+01   3.0037839e+02   1.9019084e+01   1.5243548e+01  -2.1721419e+01   3.2166452e+02  -2.2408000e+01   2.5198905e+02   2.1352526e+01   2.5613516e+02  -7.4921032e+00   6.0179055e+01   1.5279733e+02   2.0226677e+02   8.6501239e+01   3.7636905e+02  -1.9787874e+01   2.2769839e+02  -2.8260710e+01   2.3211935e+02   1.0308432e+02   3.1974905e+02   1.1551726e+01   2.6679905e+02   1.1887726e+01   1.6546905e+02  -3.9535874e+01   2.2079581e+02   3.7766581e+00   3.6185677e+02   1.8156942e+01   2.8242065e+02  -2.3865548e+00   5.6471968e+02   9.6468387e-01   1.4473742e+02   1.0718875e+02   4.8036774e+01  -1.1811652e+01   2.2844677e+02  -1.9834839e+00   1.4041097e+02   1.3308583e+02   2.6860905e+02   3.0312926e+01   2.0180935e+02  -3.3721677e+00   3.0974905e+02   1.2311726e+01   2.6957581e+02   1.8366516e+01   1.7322355e+02   9.9870503e+01   2.5008905e+02  -9.1547397e-01   1.2931323e+02  -2.8377639e+01   2.5813613e+02  -1.6493794e+01   2.2483000e+02  -8.7115613e+00
   2.0417839e+02   6.8573419e+00   2.9551355e+02   9.7637548e+00   2.7066677e+02  -8.7743097e+00   2.9094645e+02   3.1291226e+00   2.6741905e+02   7.4581260e+00   2.3500323e+02   1.7373290e+01   2.5296871e+02  -2.9107226e+00   1.9836905e+02   4.8821260e+00   2.2010065e+02   6.2716258e+00   2.2009323e+02   1.1709316e+01   2.9669905e+02   4.4457260e+00   2.2605065e+02  -2.2099858e+01   2.1276613e+02  -4.3877419e+00   4.0179032e+01  -8.8343226e+00   2.7939226e+02   1.3910555e+01   2.4547258e+02  -3.7387742e+00   1.5926935e+02   1.1170006e+02   3.0555484e+02  -1.6528581e+01   2.7450905e+02   1.0320926e+01   2.6994065e+02  -1.4065419e+00   2.5810581e+02  -1.5045935e+00   2.9501548e+02  -1.7277045e+01   2.2065905e+02  -1.6110740e+00   6.6899055e+01   8.3259726e+01   2.2326452e+02   1.4959355e+00   2.9337677e+02  -1.4667884e+01   2.5831905e+02  -8.8638740e+00   2.8880000e+01   7.5508310e+01   3.8731905e+02   2.5336126e+01   3.1341129e+02  -1.2750968e+01   3.0580839e+02   7.9646839e+00   9.5835484e+00  -2.4218619e+01   2.8266452e+02   2.4720000e+00   2.6627905e+02  -6.0706740e+00   2.1890516e+02  -1.8937032e+00   6.6799055e+01   1.6154773e+02   2.5830677e+02   8.7638039e+01   3.6131905e+02   1.7061260e+00   2.3873839e+02  -1.4473910e+01   1.6888935e+02   1.2014272e+02   3.4508905e+02   2.2445260e+00   2.6365905e+02   6.5689260e+00   1.7084905e+02  -4.4626274e+01   1.7198581e+02   2.1061458e+01   3.5575677e+02  -3.6850581e+00   3.0456065e+02  -7.2977548e+00   4.4947968e+02   1.8033884e+01   1.7025742e+02   1.0752715e+02   4.2606774e+01   1.0952748e+01   2.0696677e+02  -3.9250839e+00   1.4865097e+02   1.5223663e+02   2.7517905e+02   4.4573260e+00   2.6175935e+02   1.2031832e+01   2.9641905e+02   6.6581260e+00   2.3243581e+02  -1.8802284e+01   1.9003355e+02   8.1385703e+01   2.5627905e+02  -1.3840674e+01   1.3022323e+02   3.1595613e+00   2.7165613e+02  -3.0553935e+00   2.0611000e+02  -1.4939613e+00
   2.4222839e+02   1.1863342e+01   3.4456355e+02   1.3549755e+01   2.5738677e+02   6.7080903e+00   3.0323645e+02  -2.1284077e+01   2.8603905e+02   6.2485260e+00   2.1886323e+02   9.5744903e+00   2.8848871e+02   5.8176774e+00   1.9749055e+01   1.3117260e+00   2.3810065e+02   7.2116258e+00   2.0971323e+02  -1.9302839e+00   3.0108905e+02   2.3345260e+00   2.4300065e+02  -1.4215858e+01   2.1967613e+02  -3.7054194e-01   1.4989032e+01   4.4208774e+00   2.5853226e+02  -2.5140645e+01   2.5047258e+02  -1.6188774e+01   1.7759935e+02   7.0193665e+01   2.6193484e+02   1.5671019e+01   2.6422905e+02   2.3183326e+01   2.8918065e+02   7.6425806e-01   2.4962581e+02  -1.7876194e+01   3.0234548e+02  -1.0763445e+01   1.9903905e+02   2.8778526e+01   4.1229055e+01   1.0255333e+02   2.7597452e+02  -3.5390865e+01   3.2080677e+02   7.8577161e+00   2.5846905e+02  -5.1658740e+00   2.1880000e+01   9.6068310e+01   4.0046905e+02  -4.7587397e-01   2.9765129e+02  -1.2960168e+01   2.7223839e+02  -1.1449716e+01   1.6383548e+01  -1.4332619e+01   2.8571452e+02   6.0800000e-01   2.5212905e+02   1.5061326e+01   2.1356516e+02   6.3834968e+00   5.5939055e+01   1.6918653e+02   2.3959677e+02   8.8564839e+01   3.6369905e+02   6.5157260e+00   2.4750839e+02  -1.2550968e-01   1.7221935e+02   9.8016323e+01   3.5631905e+02   1.9386126e+01   2.6950905e+02   2.9480926e+01   1.5727905e+02  -4.6400674e+01   2.0065581e+02   1.5387858e+01   3.5937677e+02  -9.5546581e+00   3.4489065e+02  -1.4524155e+01   5.8304968e+02   8.1582839e+00   1.9540742e+02   9.6365148e+01   3.8086774e+01  -9.0156516e+00   2.0763677e+02  -1.0128684e+01   1.5584097e+02   1.2533143e+02   3.1089905e+02   4.1119726e+01   2.4352935e+02  -5.3697677e+00   2.9679905e+02   1.6347726e+01   2.4886581e+02  -8.8866839e+00   2.0432355e+02   9.1242503e+01   2.3474905e+02  -2.6358274e+01   1.5122323e+02  -9.3304387e+00   2.5451613e+02  -4.0141935e+00   2.1492000e+02  -3.3387613e+00
   2.0313839e+02   8.8005419e+00   2.8756355e+02   1.4349755e+01   2.6833677e+02   8.2120903e+00   3.4827645e+02  -1.4837277e+01   2.6336905e+02   5.7321260e+00   1.9567323e+02   2.3949690e+01   2.5748871e+02  -9.8232258e-01   1.7659055e+01   1.2678926e+01   2.1705065e+02   1.5275626e+01   2.2719323e+02  -1.3908684e+01   3.0736905e+02  -6.4978740e+00   2.4557065e+02  -1.4611458e+01   2.2519613e+02  -1.2332142e+01   3.7269032e+01  -2.6691523e+01   3.0672226e+02   4.1541548e+00   2.4289258e+02  -9.0523742e+00   1.6054935e+02   8.0127665e+01   2.7478484e+02   1.5313019e+01   2.9293905e+02   1.8036526e+01   2.3651065e+02  -9.2214194e-01   2.5081581e+02   2.5408606e+01   3.2415548e+02  -8.8382452e+00   2.0017905e+02  -6.7326740e+00   5.7089055e+01   9.4754526e+01   2.5988452e+02  -2.2863665e+01   2.9323677e+02  -1.6566839e+00   2.5636905e+02   6.4821260e+00   2.9740000e+01   8.3049510e+01   3.8308905e+02   9.8245260e+00   2.8131129e+02   2.2197032e+01   2.5508839e+02  -1.0077716e+01   1.2193548e+01   5.7258065e-01   3.3766452e+02   9.7420000e+00   2.4784905e+02   2.6372603e-01   2.2670516e+02   2.5722968e+00   5.7369055e+01   1.5459213e+02   2.5730677e+02   9.0188039e+01   3.2627905e+02  -9.2067397e-01   2.6554839e+02  -1.8518710e+01   1.6673935e+02   6.7974723e+01   3.2812905e+02  -8.3586740e+00   2.5255905e+02  -4.4530740e+00   1.7346905e+02  -5.1365874e+01   2.2117581e+02  -1.6113742e+01   3.6199677e+02   2.2715742e+01   3.0046065e+02   9.4102452e+00   4.7638968e+02   1.3931084e+01   2.0664742e+02   1.0042595e+02   4.1466774e+01   1.0383948e+01   2.3001677e+02   2.9909161e+00   2.0417097e+02   1.5094503e+02   2.7212905e+02   1.9841326e+01   2.5175935e+02  -6.2181677e+00   3.2636905e+02   1.3022126e+01   2.5238581e+02   2.6931716e+01   1.8599355e+02   8.3848903e+01   2.4922905e+02  -1.6846674e+01   1.3208323e+02  -3.0799239e+01   2.7413613e+02   6.3162065e+00   2.1559000e+02  -2.3202361e+01
   2.2384839e+02  -9.3762581e+00   3.4180355e+02   2.4905548e+00   2.5752677e+02  -3.3431097e+00   2.8884645e+02   3.0671226e+00   2.8060905e+02  -4.4070740e+00   2.0186323e+02   9.7444903e+00   2.2363871e+02  -1.0804323e+01   2.4319055e+01   1.8612603e-01   2.5158065e+02  -6.1567742e+00   2.4171323e+02   9.0797161e+00   3.4512905e+02   2.1413260e+00   2.2938065e+02   3.0637419e+00   2.3362613e+02  -6.9565419e+00   2.4459032e+01  -1.5196723e+01   2.5825226e+02  -6.5882452e+00   2.3027258e+02  -1.5812774e+01   1.4002935e+02   1.1181926e+02   2.8578484e+02  -1.8698065e-01   2.7027905e+02   2.8989326e+01   2.7700645e+01  -2.9373419e+00   2.3862581e+02   1.1763806e+01   2.8901548e+02  -4.7470452e+00   2.2160905e+02   5.2629260e+00   6.9989055e+01   9.5292526e+01   2.2531452e+02  -1.8388065e+01   2.8804677e+02  -7.5214839e+00   2.5841905e+02  -2.5187397e-01   1.6980000e+01   9.2930310e+01   3.4574905e+02   1.6851726e+01   2.9412129e+02  -4.6777677e+00   2.7113839e+02   4.0682839e+00   1.8243548e+01   3.2858065e-01   2.8633452e+02  -5.3160000e-01   2.6636905e+02   2.3302126e+01   2.3604516e+02   1.7495097e+01   7.1939055e+01   1.3385653e+02   2.0326677e+02   7.6751239e+01   3.2269905e+02   5.0572603e-01   2.4407839e+02   1.1048890e+01   2.0631935e+02   5.5288323e+01   3.5298905e+02   1.5852526e+01   3.1817905e+02   2.4732603e-01   1.8131905e+02  -5.0223874e+01   1.9408581e+02   3.1934581e+00   3.4833677e+02   5.9985419e+00   3.3437065e+02  -2.8225548e+00   4.5790968e+02   2.0409484e+01   1.5287742e+02   1.1629755e+02   3.6606774e+01   3.8274839e-01   2.0925677e+02  -8.2082839e+00   1.3717097e+02   1.4520503e+02   3.1155905e+02   2.1206926e+01   2.4275935e+02   1.5551832e+01   3.1284905e+02   4.5837260e+00   2.8328581e+02  -1.7730284e+01   1.9356355e+02   8.5863303e+01   2.3117905e+02  -2.5362674e+01   1.3512323e+02  -2.2512439e+01   2.6546613e+02   4.0598065e+00   2.1273000e+02   4.0643871e-01
   2.0332839e+02  -7.9746581e+00   3.0989355e+02  -6.7666452e+00   2.5952677e+02  -3.6031097e+00   2.9442645e+02  -9.0992774e+00   2.6793905e+02   2.1986526e+01   2.1957323e+02   1.9137690e+01   2.3591871e+02   6.7832774e+00   1.8039055e+01   1.3218526e+01   2.5105065e+02   1.2025626e+01   2.3271323e+02   7.6097161e+00   3.0869905e+02  -5.2742740e+00   2.3895065e+02   2.8681419e+00   2.1667613e+02  -7.1305419e+00   4.1229032e+01   4.7516774e+00   2.6692226e+02  -1.8518452e+00   2.5218258e+02   8.2944258e+00   1.5626935e+02   8.4420065e+01   2.6412484e+02  -1.9784181e+01   3.1565905e+02  -5.7410740e+00   2.1280645e+01  -3.6137419e+00   2.4629581e+02  -1.3297935e+00   2.6324548e+02  -6.1154452e+00   2.1503905e+02   1.0218526e+01   6.0989055e+01   9.5542526e+01   2.6383452e+02   1.0630335e+01   2.8870677e+02  -2.8642839e+00   2.3922905e+02  -1.0146674e+01   1.7930000e+01   9.5194310e+01   3.1803905e+02   1.2358526e+01   3.3246129e+02  -3.7449677e+00   2.6313839e+02  -3.7717161e+00   1.8103548e+01   1.1339781e+01   3.1347452e+02  -1.0828000e+00   2.4412905e+02  -1.6786740e+00   2.5328516e+02   1.0925897e+01   7.7279055e+01   1.3480933e+02   2.0630677e+02   1.0641804e+02   3.3865905e+02   1.2289260e+00   2.3764839e+02  -1.1716710e+01   1.6388935e+02   1.0330272e+02   3.6784905e+02   2.2083726e+01   2.5208905e+02   5.6345260e+00   1.6636905e+02  -4.3417874e+01   2.0569581e+02   1.2884658e+01   3.3009677e+02   3.4077419e+00   3.3437065e+02  -3.1125548e+00   4.7128968e+02   1.2289084e+01   1.7959742e+02   1.2881995e+02   3.8846774e+01  -1.9026452e+01   2.0601677e+02  -3.4290839e+00   2.0074097e+02   1.5045943e+02   2.8846905e+02   3.2534126e+01   2.5028935e+02  -7.1505677e+00   2.9993905e+02   3.9965260e+00   2.7524581e+02   8.0529161e+00   2.2637355e+02   1.0294850e+02   2.1817905e+02  -3.3602674e+01   1.6174323e+02  -5.0720387e+00   2.6151613e+02   3.6158065e+00   2.2078000e+02  -3.9575613e+00
   1.9865839e+02   7.0189419e+00   2.8199355e+02  -8.4846452e+00   2.5595677e+02   2.7822490e+01   2.8332645e+02  -1.9591277e+01   2.7974905e+02   7.9017260e+00   2.2362323e+02  -9.6663097e+00   2.7210871e+02   7.3680774e+00   4.1279055e+01  -9.9306740e+00   2.5563065e+02   8.9492258e+00   2.2285323e+02   1.7285161e+00   3.2836905e+02   1.7221260e+00   2.4538065e+02   1.4037419e+00   2.0172613e+02  -1.8784542e+01   1.0749032e+01   8.6007742e-01   2.8268226e+02  -1.6926452e+00   2.6508258e+02  -3.7117574e+01   1.4859935e+02   1.0932366e+02   3.2559484e+02  -8.0178065e-01   2.7508905e+02  -1.7254740e+00   2.2940645e+01  -1.5646542e+01   2.5148581e+02  -1.1264994e+01   2.6901548e+02  -4.7670452e+00   1.9479905e+02  -1.6922740e+00   4.7799055e+01   1.1521773e+02   2.1273452e+02   1.6528335e+01   3.0447677e+02   4.6341161e+00   2.4255905e+02  -5.4130740e+00   1.9220000e+01   9.7511110e+01   3.4131905e+02   8.9261260e+00   3.0427129e+02  -4.7797677e+00   2.7470839e+02  -3.5473161e+00   6.7354839e-01   2.0924181e+01   2.9009452e+02   1.0447600e+01   2.3236905e+02  -5.4578740e+00   2.4180516e+02  -1.3957032e+00   5.0899055e+01   1.6639973e+02   2.2626677e+02   6.3011239e+01   3.4789905e+02   1.4869726e+01   2.5564839e+02   1.2273290e+01   2.2926935e+02   4.7072323e+01   3.8098905e+02   2.2652526e+01   2.9846905e+02   1.9354126e+01   2.1798905e+02  -4.4207474e+01   2.3960581e+02  -2.6381419e+00   3.8918677e+02   9.5905419e+00   3.1313065e+02   1.8446645e+01   4.7242968e+02   1.5577884e+01   1.7473742e+02   9.2258748e+01   3.4846774e+01   7.3835484e+00   2.1277677e+02   1.3030116e+01   2.7717097e+02   1.9686503e+02   4.4546905e+02   3.2064126e+01   2.4014935e+02  -3.2393677e+00   3.1084905e+02   6.1737260e+00   2.7033581e+02  -9.3428387e-01   2.2061355e+02   7.5079303e+01   2.4079905e+02   1.0537726e+01   1.4869323e+02  -4.8880387e+00   2.7670613e+02  -3.4593935e+00   2.1683000e+02   2.1843871e-01
   1.9636839e+02   1.4821419e+00   2.9594355e+02   1.8679355e+01   2.4800677e+02   1.2284903e+00   2.7770645e+02  -1.9241677e+01   2.5855905e+02  -1.0403074e+01   2.0362323e+02  -2.3063097e+00   1.5553871e+02   6.6933677e+01   2.1989055e+01   4.0925260e+00   2.9401065e+02  -1.0711742e+00   1.7628323e+02   6.2641161e+00   2.9155905e+02   5.6669260e+00   2.3762065e+02   1.6064542e+01   2.2410613e+02  -3.0049419e+00   1.9939032e+01  -1.1835123e+01   2.7787226e+02   1.5021548e+00   2.5637258e+02  -1.0800774e+01   1.8492935e+02   7.8887265e+01   2.8021484e+02   9.2861935e-01   2.8260905e+02  -1.2617074e+01   1.5940645e+01  -6.8965419e+00   2.1867581e+02   1.1839806e+01   2.6867548e+02  -2.3689845e+01   2.0546905e+02  -7.7587397e-01   3.7039055e+01   1.0440853e+02   2.2431452e+02   1.5519355e+00   2.7380677e+02   7.0771613e-01   2.3193905e+02   3.3365260e+00   1.6120000e+01   8.2859110e+01   3.2384905e+02   9.9437260e+00   2.8927129e+02   2.1750232e+01   2.6070839e+02   2.3326839e+00   2.4863548e+01   3.3189806e+00   2.9066452e+02   1.7172000e+01   2.6408905e+02   1.5104526e+01   2.1151516e+02   1.7697497e+01   5.1039055e+01   1.5919853e+02   2.1892677e+02   8.7878439e+01   3.6669905e+02   2.0555726e+01   2.5993839e+02   1.0540090e+01   1.6402935e+02   8.9191523e+01   4.2631905e+02   1.9406126e+01   3.3322905e+02   4.9533260e+00   2.0093905e+02  -4.4513474e+01   2.4536581e+02   2.4901058e+01   3.9599677e+02  -5.1442581e+00   3.1603065e+02   5.1146452e+00   5.7309968e+02  -8.6657161e+00   1.8983742e+02   1.0919075e+02   4.6996774e+01  -1.6258452e+01   2.5229677e+02   1.8685161e+00   3.4870097e+02   1.6014263e+02   2.9746905e+02   3.4484126e+01   2.3475935e+02   1.5571832e+01   2.9817905e+02  -9.4326740e+00   2.4628581e+02  -2.9290284e+01   1.9127355e+02   9.8046503e+01   2.4355905e+02  -2.7163074e+01   1.4746323e+02  -1.1069639e+01   2.6541613e+02  -1.9696194e+01   2.2673000e+02  -1.6003561e+01
   1.7946839e+02  -3.4058581e+00   3.4060355e+02  -1.8363445e+01   2.5162677e+02   5.3188903e+00   2.6180645e+02  -1.4896774e+00   2.6112905e+02   2.6713260e+00   2.1919323e+02  -2.0121910e+01   1.6001871e+02   6.1715277e+01   3.6229055e+01  -6.7166740e+00   2.7148065e+02  -1.0798774e+01   2.0738323e+02   5.1561161e+00   2.9255905e+02   5.2569260e+00   2.3524065e+02   5.3549419e+00   2.0000613e+02   7.4930581e+00   3.5079032e+01  -2.9856323e+01   2.8425226e+02   5.1817548e+00   2.7708258e+02  -1.3887574e+01   1.4911935e+02   8.7092065e+01   3.5055484e+02  -7.1285806e+00   2.5874905e+02   3.6717260e+00   2.8660645e+01  -9.3441419e+00   2.4239581e+02   1.7522065e+00   2.8124548e+02   4.4945548e+00   2.4808905e+02   4.3452603e-01   3.2089055e+01   6.2994526e+01   2.2831452e+02   7.1319355e+00   3.2523677e+02  -1.9266839e+00   2.2003905e+02   3.8852603e-01   2.9840000e+01   6.8041510e+01   3.9898905e+02   2.8452526e+01   2.9488129e+02   7.8814323e+00   2.7027839e+02  -7.9129161e+00  -1.9964516e+00  -1.6862219e+01   3.0666452e+02   1.7702000e+01   2.4208905e+02   1.3194526e+01   2.0880516e+02   2.0524297e+01   3.8609055e+01   1.2609293e+02   2.0492677e+02   7.5908439e+01   3.7412905e+02   5.4413260e+00   2.8231839e+02   7.0396903e+00   2.2454935e+02   8.1969923e+01   4.0927905e+02   2.5729326e+01   3.2265905e+02   3.4608926e+01   2.1498905e+02  -3.4917474e+01   2.4060581e+02   4.9141858e+01   3.9599677e+02  -4.5742581e+00   3.4175065e+02   2.9727045e+01   5.5447968e+02   3.2353884e+01   2.6868742e+02   1.0269275e+02   5.4326774e+01   1.3965148e+01   1.9129677e+02   1.9138516e+01   2.2989097e+02   1.4969743e+02   3.2512905e+02   3.4601326e+01   2.0123935e+02   7.3934323e+00   3.1912905e+02  -1.0867397e-01   2.7286581e+02  -2.2766839e+00   1.7956355e+02   1.0079330e+02   2.5841905e+02  -1.6011874e+01   1.2941323e+02  -1.0105639e+01   2.6622613e+02  -5.7609935e+00   2.2268000e+02  -2.3059561e+01
   2.1217839e+02   1.0267342e+01   3.1770355e+02   1.3418555e+01   2.4738677e+02  -1.0961910e+01   3.0599645e+02  -1.6974877e+01   2.5408905e+02  -4.3854740e+00   2.3986323e+02   4.5644903e+00   1.6948871e+02   8.3057677e+01   5.5090548e+00   9.8409260e+00   2.4767065e+02   1.1776026e+01   2.1714323e+02  -9.0046839e+00   2.9617905e+02   8.3973260e+00   2.1605065e+02   2.5101419e+00   2.2729613e+02  -2.6020142e+01   1.8749032e+01   1.6000774e+00   2.4277226e+02  -7.2598452e+00   2.5104258e+02  -2.2944374e+01   1.3388935e+02   9.7970465e+01   2.7964484e+02   2.5942194e+00   2.7469905e+02   1.3825726e+01   2.4800645e+01  -3.4153419e+00   2.4853581e+02  -1.4218994e+01   2.6086548e+02  -3.7015045e+01   2.3060905e+02  -1.2077074e+01   3.7369055e+01   9.0382126e+01   2.1707452e+02  -9.4888645e+00   2.8208677e+02  -8.0946839e+00   2.3122905e+02  -8.1266740e+00   1.0120000e+01   9.0669110e+01   3.3641905e+02   2.0888126e+01   2.9065129e+02   2.9298323e+00   2.8670839e+02   1.5342684e+01   6.4835484e+00   8.9393806e+00   2.5080452e+02   6.2608000e+00   2.0650905e+02   3.2809260e+00   2.1837516e+02  -1.3281303e+01   4.7509055e+01   1.2705093e+02   2.3978677e+02   4.6499639e+01   3.7555905e+02  -1.7813074e+01   2.8107839e+02  -2.2001110e+01   1.7378935e+02   1.2908072e+02   3.8469905e+02   9.6957260e+00   2.9246905e+02   2.1734126e+01   2.1322905e+02  -3.6016674e+01   2.0627581e+02  -1.0617419e+00   4.0523677e+02   3.0736542e+01   3.3689065e+02   1.9258452e+00   4.8919968e+02   7.9062839e+00   1.7154742e+02   1.2237395e+02   4.9656774e+01   3.8918748e+01   2.3567677e+02  -1.0701884e+01   2.6408097e+02   6.1482232e+01   2.8665905e+02   2.7248926e+01   2.4361935e+02  -2.4769677e+00   2.9003905e+02   4.6885260e+00   2.9705581e+02  -1.2618839e+00   2.6537355e+02   3.5168503e+01   2.5193905e+02  -1.6683474e+01   1.5727323e+02  -1.5474439e+01   2.9118613e+02  -2.3779355e-01   2.5321000e+02  -1.0641961e+01
   2.1913839e+02   7.8105419e+00   3.1708355e+02  -3.0118452e+00   2.3381677e+02   8.0736903e+00   3.3494645e+02  -9.2408774e+00   2.1050905e+02   5.9109260e+00   2.5134323e+02  -9.9339097e+00   1.7563871e+02   7.5565677e+01   3.0129055e+01   3.1201326e+01   2.9001065e+02  -2.4211742e+00   2.1385323e+02  -7.7414839e+00   2.8246905e+02  -2.6558740e+00   2.2405065e+02   2.2501419e+00   2.1595613e+02   5.5970581e+00   1.3369032e+01  -6.9695226e+00   2.8349226e+02   5.1025548e+00   4.5913258e+02  -7.1574194e-02   1.4978935e+02   6.7078465e+01   2.8055484e+02  -3.2385806e+00   2.9555905e+02   1.1486926e+01   6.5606452e+00   4.9938581e+00   2.1577581e+02  -5.8381935e+00   2.8210548e+02  -1.9574245e+01   2.2055905e+02   7.2969260e+00   3.8989055e+01   8.4012526e+01   2.2826452e+02  -1.4814065e+01   3.0504677e+02  -2.6914839e+00   2.6565905e+02  -1.1121074e+01   1.8740000e+01   9.2549510e+01   4.2365905e+02   2.2578926e+01   2.6684129e+02   2.0544632e+01   2.7899839e+02   6.4894839e+00   1.0383548e+01  -1.3132619e+01   2.5500452e+02   8.3480000e-01   2.4808905e+02   2.2004526e+01   2.5170516e+02  -1.3047703e+01   6.0469055e+01   1.4525413e+02   2.4745677e+02   7.1786039e+01   3.5217905e+02   8.0073260e+00   1.8259839e+02   8.5372903e+00   2.1954935e+02   1.0151992e+02   4.2293905e+02   2.5776526e+01   3.1950905e+02   3.4860926e+01   2.2365905e+02  -3.8571074e+01   2.3322581e+02   3.8062258e+01   3.9504677e+02  -2.1018258e+01   3.4356065e+02   3.4862245e+01   5.1752968e+02   2.8779884e+01   2.7040742e+02   1.2408515e+02   6.1276774e+01   2.5409148e+01   2.6172677e+02  -1.3075884e+01   3.3679097e+02  -1.6664568e+01   3.4460905e+02   4.7562926e+01   2.4099935e+02   1.2832632e+01   3.0427905e+02   1.3219326e+01   3.3119581e+02  -7.6130839e+00   2.7675355e+02   1.1081032e+00   2.2774905e+02  -2.0988274e+01   1.2727323e+02  -3.0074439e+01   3.0532613e+02  -1.7418994e+01   2.4983000e+02  -1.7941561e+01
   2.3403839e+02  -8.4814581e+00   3.0108355e+02   8.7481548e+00   2.2700677e+02   1.7584903e+00   3.2561645e+02   4.0552258e-01   2.4074905e+02  -1.7788274e+01   2.2572323e+02  -1.2304310e+01   1.9272871e+02   4.4618477e+01   2.7659055e+01  -9.3107397e-01   2.8834065e+02  -4.7757419e-01   2.2247323e+02   4.4689161e+00   2.6250905e+02   6.0909260e+00   2.0134065e+02  -5.4530581e+00   2.0210613e+02  -1.7724942e+01   2.7039032e+01  -3.0312258e-01   2.8534226e+02  -1.4945445e+01   2.4070258e+02  -1.6471742e+00   1.5450935e+02   9.8470865e+01   2.6850484e+02  -8.4580645e-02   2.6727905e+02  -2.4906740e+00  -2.3893548e+00   7.8498581e+00   2.3248581e+02  -2.0554994e+01   2.7758548e+02  -1.9352645e+01   2.0889905e+02   7.3797260e+00   4.3129055e+01   9.9211326e+01   2.3188452e+02   1.7563355e+00   2.8461677e+02  -1.7770839e+00   2.4274905e+02  -1.4478274e+01   2.7740000e+01   8.8689510e+01   3.8674905e+02   2.3761726e+01   2.0460129e+02   9.2143832e+01   2.5608839e+02  -7.4877161e+00   2.4813548e+01  -8.4870194e+00   2.7476452e+02  -1.8416000e+01   2.7627905e+02  -1.4630674e+01   2.2032516e+02  -1.7917303e+01   6.4609055e+01   1.4968293e+02   2.7373677e+02   7.3973639e+01   3.6417905e+02   3.2717326e+01   2.8716839e+02   9.6516903e+00   2.5573935e+02   2.4747226e+00   4.4284905e+02   5.1513726e+01   3.3384905e+02   1.5953726e+01   2.2284905e+02  -4.4026274e+01   2.3350581e+02   3.2139858e+01   3.6075677e+02   7.3849419e+00   3.3889065e+02   2.4235845e+01   5.1381968e+02   1.7936684e+01   2.2787742e+02   8.8767548e+01   4.9566774e+01   2.1685948e+01   2.1558677e+02   1.4525316e+01   3.5051097e+02   1.3778323e+00   2.3631905e+02   1.7656126e+01   2.3933935e+02  -4.9445677e+00   2.4289905e+02  -9.3902740e+00   3.2543581e+02  -1.1152284e+01   2.7270355e+02   2.3921032e+00   2.0208905e+02  -2.1315474e+01   1.4588323e+02  -4.9432387e+00   2.6551613e+02  -2.7804194e+01   2.3126000e+02  -4.6459613e+00
   2.0075839e+02  -1.3390581e+00   3.0427355e+02   6.1529548e+00   2.3790677e+02   2.4846490e+01   3.3808645e+02   9.3579226e+00   2.5084905e+02   7.8737260e+00   2.2357323e+02   8.2476903e+00   1.5796871e+02   9.1449277e+01   2.8659055e+01   2.0408926e+01   2.8105065e+02  -1.9084374e+01   2.0790323e+02   3.1645161e+00   3.2789905e+02  -4.0002740e+00   1.9781065e+02  -6.0065806e-01   1.9567613e+02  -2.6054194e-01   2.9989032e+01  -5.6791226e+00   3.1939226e+02   1.4705548e+00   2.7651258e+02  -1.5361974e+01   1.5802935e+02   7.2419265e+01   2.6536484e+02   9.5966194e+00   2.4603905e+02   7.2085260e+00   2.7560645e+01   8.3138581e+00   2.5348581e+02  -1.8549935e+00   2.5962548e+02  -2.1558452e+00   2.2141905e+02  -6.1018740e+00   4.7419055e+01   8.4578126e+01   2.3840452e+02  -1.3525265e+01   2.9694677e+02  -7.8534839e+00   2.7750905e+02  -4.0690740e+00   1.8790000e+01   1.0788551e+02   3.2322905e+02  -2.2006674e+01   2.2250129e+02   1.0348183e+02   2.5518839e+02  -3.2745716e+01   1.6483548e+01  -3.2406194e+00   3.0800452e+02  -5.4052000e+00   2.5731905e+02  -1.3023874e+01   2.4804516e+02   6.1050968e+00   5.8089055e+01   1.4963453e+02   2.2340677e+02   4.9520039e+01   3.7117905e+02   2.9727326e+01   2.6431839e+02   1.0719690e+01   2.9250935e+02   2.3583123e+01   4.4984905e+02   4.2243726e+01   3.2150905e+02   1.8320926e+01   2.3860905e+02  -4.8667074e+01   2.2684581e+02   3.1926581e+00   3.8347677e+02   2.1947342e+01   3.3132065e+02   1.2371445e+01   4.9319968e+02   2.1876284e+01   2.3111742e+02   1.1955835e+02   4.7376774e+01   2.4141148e+01   2.0567677e+02  -1.4971884e+01   2.9593097e+02   1.2744232e+01   2.9650905e+02   3.0600926e+01   2.1961935e+02  -2.1126968e+01   2.5289905e+02  -6.2027397e-01   3.1295581e+02  -7.3438839e+00   2.2908355e+02  -2.1182968e+00   1.9812905e+02  -9.6186740e+00   1.3050323e+02  -1.4052839e+01   2.7803613e+02  -2.6557935e+00   2.2635000e+02  -6.7331613e+00
   2.1017839e+02   9.8073419e+00   2.5403355e+02   5.8921548e+00   2.3723677e+02  -1.6489910e+01   3.2561645e+02   3.8355226e+00   2.1122905e+02   1.3833260e+00   2.2286323e+02   5.4444903e+00   1.5963871e+02   6.3695677e+01   2.4179055e+01   9.8673260e+00   2.4358065e+02  -2.6276774e+01   2.0866323e+02  -7.0862839e+00   2.7527905e+02  -1.2600674e+01   2.2453065e+02  -9.5482581e+00   2.0467613e+02  -9.8305419e+00   3.2459032e+01  -9.5467226e+00   2.9568226e+02  -1.0252645e+01   3.2766258e+02   3.5960258e+00   1.3516935e+02   8.2678065e+01   2.7697484e+02   1.2467819e+01   2.9427905e+02   1.4119326e+01   6.5606452e+00  -1.6246142e+01   2.4272581e+02   5.9558065e+00   2.8596548e+02  -2.4123045e+01   2.1831905e+02  -1.5373874e+01   4.2989055e+01   1.0160253e+02   2.4502452e+02  -8.5348645e+00   2.9489677e+02   1.4350516e+01   2.3203905e+02  -1.2861474e+01   2.4170000e+01   7.9695110e+01   3.5498905e+02   1.9972526e+01   2.2146129e+02   6.0895032e+01   2.7556839e+02   7.9038839e+00   1.3623548e+01   3.0281806e+00   2.7095452e+02   1.7598800e+01   2.3498905e+02   9.0252603e-01   2.0770516e+02   1.7382297e+01   7.3039055e+01   1.3795853e+02   1.7835677e+02   9.2604039e+01   3.9760905e+02   2.6082926e+01   3.1731839e+02   2.5479690e+01   2.3307935e+02   2.3007523e+01   4.7203905e+02   4.4898526e+01   2.1146905e+02   2.3834126e+01   2.4384905e+02  -1.1616274e+01   2.5522581e+02   2.8402258e+01   4.1228677e+02   2.3792542e+01   3.0646065e+02  -2.8829755e+01   5.0176968e+02   3.5040684e+01   1.7840742e+02   1.1101515e+02   3.2846774e+01   1.6213548e+01   1.9091677e+02  -5.5108387e-01   3.6465097e+02  -7.6533677e+00   2.3574905e+02   2.1371726e+01   1.8590935e+02  -1.4016774e-01   2.4098905e+02  -4.3374740e+00   3.2495581e+02   2.6176116e+01   2.4575355e+02   2.2358103e+01   2.4574905e+02  -1.0668274e+01   1.1317323e+02  -1.1086439e+01   3.1441613e+02  -1.9236194e+01   2.6130000e+02  -6.0491613e+00
   2.7332839e+02   1.4285342e+01   3.1527355e+02   1.4182955e+01   2.4252677e+02   6.9468903e+00   3.0065645e+02  -1.0167677e+01   2.4803905e+02   1.8628526e+01   2.1181323e+02   1.5228490e+01   1.7306871e+02   5.1101277e+01   3.5617905e+02   3.5067326e+01   2.6434065e+02   7.8224258e+00   2.1504323e+02  -1.5466839e+00   2.7017905e+02  -3.4326740e+00   2.3495065e+02   1.5188142e+01   2.3881613e+02  -7.7517419e+00   1.0699032e+01  -8.2359226e+00   2.7534226e+02   1.6284555e+01   2.4785258e+02  -2.0639174e+01   1.5226935e+02   7.3170065e+01   2.9583484e+02   1.0389019e+01   2.7484905e+02   7.6237260e+00   1.1320645e+01  -2.2096942e+01   2.3824581e+02   2.4934206e+01   2.4386548e+02  -2.5085045e+01   2.0927905e+02   7.8693260e+00   3.9369055e+01   8.0172126e+01   2.3440452e+02  -8.7526452e-01   2.6227677e+02  -6.9398839e+00   2.2779905e+02  -2.2942274e+01   3.8120000e+01   9.0579110e+01   4.1369055e+01   2.1621260e+00   2.7508129e+02   9.6745432e+01   2.4242839e+02  -1.1204916e+01   1.3623548e+01   2.4028181e+01   2.1666452e+02   1.9472000e+01   2.6317905e+02  -1.6326740e+00   2.1713516e+02   7.1478968e+00   6.4369055e+01   1.5589213e+02   2.6235677e+02   6.9174039e+01   4.3098905e+02   2.2032526e+01   3.0326839e+02   2.0033690e+01   2.0888935e+02   7.0327226e+00   4.3946905e+02   3.8934126e+01   2.4389905e+02   3.7099726e+01   2.1198905e+02  -2.6917474e+01   2.5508581e+02   8.7034581e+00   3.8390677e+02   5.8729419e+00   2.9499065e+02   4.7478452e+00   2.9876968e+02   1.0006839e+00   1.8021742e+02   1.0806035e+02   3.1656774e+01  -4.5125161e-01   2.1710677e+02  -1.5406284e+01   3.2584097e+02  -1.7598568e+01   2.8579905e+02   2.9607726e+01   2.1609935e+02   2.7746323e+00   2.8308905e+02   5.9145260e+00   2.6657581e+02  -1.5063484e+01   2.2389355e+02  -9.6130968e+00   2.4703905e+02  -1.2531474e+01   1.3541323e+02  -2.1635639e+01   3.0456613e+02  -1.2738194e+01   2.2935000e+02  -8.3531613e+00
   2.1656839e+02  -1.1223858e+01   2.9375355e+02  -1.0454452e+00   2.6962677e+02   4.2088903e+00   3.1508645e+02   2.6779226e+00   1.9179905e+02   1.4577260e+00   2.1977323e+02  -3.7383097e+00   1.6277871e+02   6.0164477e+01   4.1684905e+02   2.1073726e+01   2.4782065e+02  -4.2859742e+00   2.4471323e+02   5.2197161e+00   2.7322905e+02   1.2993326e+01   2.4191065e+02   1.3631342e+01   1.9814613e+02  -8.9281419e+00   2.8749032e+01  -1.9539923e+01   2.7911226e+02   1.6929548e+00   2.6199258e+02  -4.5403742e+00   1.6959935e+02   9.0593665e+01   3.0145484e+02  -1.2390581e+01   2.8522905e+02   5.8433260e+00   6.3206452e+00  -1.6226942e+01   2.6053581e+02   2.4410065e+00   2.7067548e+02  -1.6329845e+01   2.1465905e+02   8.7189260e+00   5.7559055e+01   1.0176693e+02   2.4802452e+02  -2.0724865e+01   3.1532677e+02  -2.2803884e+01   2.7103905e+02  -1.6551474e+01   2.8410000e+01   8.0305910e+01   3.4289905e+02   1.5609726e+01   2.4565129e+02   1.1314983e+02   2.1847839e+02   1.5521084e+01   8.1535484e+00   1.1185781e+01   2.1785452e+02   3.6168000e+00   2.6274905e+02   1.1641726e+01   2.0918516e+02   4.0389677e-01   7.9229055e+01   1.9041333e+02   2.5449677e+02   7.2372839e+01   3.5617905e+02   1.6497326e+01   2.7883839e+02  -5.3919097e+00   2.0773935e+02   2.1464723e+01   4.5241905e+02   2.4938126e+01   2.9441905e+02   4.4058126e+01   2.5569905e+02  -4.3844274e+01   2.5241581e+02   1.3717058e+01   3.9775677e+02  -1.2285058e+01   2.7175065e+02   2.0087045e+01   5.1038968e+02   2.2741084e+01   1.5911742e+02   9.4038348e+01   3.3996774e+01  -6.0684516e+00   2.4172677e+02  -2.1358839e+00   3.5327097e+02   6.2070323e+00   2.1908905e+02   8.9844526e+01   2.0747935e+02   1.1742323e+00   2.4989905e+02   1.5697260e+00   3.4100581e+02  -1.4677884e+01   2.4922355e+02   3.3080503e+01   2.3036905e+02  -1.6147874e+01   1.4322323e+02  -8.3004387e+00   3.2751613e+02  -1.8664194e+01   2.2221000e+02   6.4080387e+00
   1.9827839e+02  -1.5860658e+01   3.0618355e+02   5.0154839e-02   2.2714677e+02   1.5937290e+01   3.4951645e+02  -1.8406477e+01   2.0460905e+02   2.0862926e+01   2.1467323e+02  -2.5203097e+00   1.6220871e+02   6.4830077e+01   2.8455905e+02   1.4466926e+01   2.6796065e+02   9.6728258e+00   2.3595323e+02  -1.7409484e+01   2.5193905e+02   9.8865260e+00   2.8400065e+02   6.1241419e+00   2.3395613e+02  -1.2652942e+01   3.1799032e+01  -1.8013923e+01   2.7311226e+02   1.5032955e+01   2.7442258e+02  -1.7864774e+01   1.4359935e+02   9.8723665e+01   2.9988484e+02   2.6350194e+00   2.6317905e+02   4.7973260e+00   3.3800645e+01  -3.4515342e+01   2.3920581e+02  -2.3325935e+00   2.6781548e+02  -1.7861045e+01   2.2922905e+02   1.4893326e+01   5.5609055e+01   7.7542926e+01   2.0654452e+02  -7.0764645e+00   2.7994677e+02   7.0265161e+00   2.6950905e+02   6.1409260e+00   1.6030000e+01   7.5296310e+01   3.4650905e+02   3.0926032e-02   2.7969129e+02   9.3186632e+01   2.3070839e+02   6.4426839e+00   1.1153548e+01   1.7325781e+01   2.3966452e+02   2.2342000e+01   2.3922905e+02   2.4993326e+01   2.0423516e+02   1.9699897e+01   6.6039055e+01   1.4541853e+02   2.0740677e+02   7.2180039e+01   3.8060905e+02   2.7682926e+01   3.0169839e+02  -1.0510710e+01   1.9954935e+02   6.7399226e+00   4.6012905e+02   3.7561326e+01   3.2208905e+02   2.2704526e+01   2.2550905e+02  -5.1569074e+01   2.2560581e+02   1.8291858e+01   4.0247677e+02  -1.9265806e-01   2.8208065e+02  -2.7893548e+00   5.0495968e+02   1.1975484e+01   1.4064742e+02   8.2895948e+01   1.9194677e+02  -6.5144516e+00   2.2544677e+02  -1.7793484e+01   3.2541097e+02   1.9905832e+01   2.5384905e+02   1.1197373e+02   1.8780935e+02  -1.5342168e+01   2.7774905e+02  -6.0382740e+00   3.4971581e+02  -1.3524684e+01   2.5880355e+02   8.5441032e+00   2.3784905e+02  -1.0136274e+01   1.3655323e+02  -7.2968387e+00   2.6275613e+02   2.6566065e+00   2.3359000e+02   2.3576387e+00
   2.1922839e+02  -1.8676658e+01   3.2332355e+02   2.4538955e+01   2.1971677e+02   6.5816903e+00   3.2427645e+02  -1.6727277e+01   2.4808905e+02  -1.2715474e+01   2.1629323e+02   1.1400090e+01   1.7948871e+02   6.8157677e+01   3.1465905e+02   3.4338926e+01   2.3434065e+02   1.5222426e+01   2.1919323e+02  -9.3586839e+00   3.0346905e+02   1.7234126e+01   2.4381065e+02  -7.1065806e-01   2.6995613e+02  -8.4329419e+00   2.9939032e+01  -1.2445123e+01   2.9196226e+02  -1.2350452e+00   3.1451258e+02  -2.6261974e+01   1.2678935e+02   8.3298465e+01   2.6997484e+02   1.5887819e+01   2.6655905e+02   2.1956926e+01   3.6040645e+01  -8.0745419e+00   2.3781581e+02   1.3398606e+01   3.3086548e+02  -2.3375045e+01   1.8936905e+02  -1.3537874e+01   3.3129055e+01   7.1721326e+01   2.1797452e+02   4.8913548e-01   2.5918677e+02  -1.2502684e+01   2.4608905e+02  -6.1254740e+00   3.7650000e+01   8.7896710e+01   3.9998905e+02   2.8042526e+01   2.5779129e+02   1.0946863e+02   2.5532839e+02   1.6763084e+01   3.3383548e+01  -5.1226194e+00   2.4157452e+02   9.5692000e+00   2.6108905e+02   1.7624526e+01   2.0494516e+02  -1.4969032e+00   6.5659055e+01   1.5573893e+02   2.4716677e+02   6.6809239e+01   4.1155905e+02   5.3969260e+00   2.9326839e+02  -5.3163097e+00   1.8069935e+02  -1.8522077e+01   4.6189905e+02   1.3709726e+01   2.7955905e+02   1.5486926e+01   2.4222905e+02  -5.6866674e+01   2.4984581e+02  -1.3073419e+00   3.8728677e+02  -2.6927458e+01   2.7613065e+02  -5.0733548e+00   5.0404968e+02  -1.2181716e+01   1.3835742e+02   9.6169148e+01   3.2379677e+02  -5.2024516e+00   2.3001677e+02  -9.5790839e+00   3.5893097e+02  -5.1957677e+00   2.2108905e+02   1.3492453e+02   2.1518935e+02   1.3274323e+00   2.6260905e+02   5.0292603e-01   3.4390581e+02   4.7501161e+00   2.3732355e+02   1.1172503e+01   2.1750905e+02  -9.1690740e+00   1.2888323e+02  -2.1543239e+01   2.6527613e+02   7.7450065e+00   2.2440000e+02  -1.5147161e+01
   2.1803839e+02  -1.6721458e+01   2.7503355e+02   1.6882155e+01   2.2652677e+02   1.4516890e+01   3.0980645e+02  -2.4469677e+01   2.3950905e+02  -6.2690740e+00   2.1996323e+02   1.5816490e+01   1.6877871e+02   7.0964477e+01   3.2389905e+02   3.5997260e+00   2.8029065e+02  -3.6435742e+00   2.2309323e+02  -2.8480684e+01   3.0450905e+02   1.0920926e+01   2.5867065e+02   8.6205419e+00   2.0714613e+02  -1.3648142e+01   7.2690323e+00  -9.1515226e+00   2.7482226e+02   7.4661548e+00   2.6180258e+02  -2.1851742e+00   1.5807935e+02   9.2755265e+01   2.8588484e+02  -2.2714981e+01   2.7184905e+02   9.8137260e+00   4.4560645e+01  -3.9961419e+00   2.0758581e+02   3.2470065e+00   2.5515548e+02  -2.5278245e+01   2.4055905e+02  -7.3930740e+00   3.3129055e+01   7.9671326e+01   2.2193452e+02  -2.8397665e+01   3.1704677e+02  -3.0221484e+01   2.5312905e+02  -1.3018674e+01   2.1170000e+01   8.5545110e+01   3.7865905e+02   1.7218926e+01   2.6093129e+02   1.0682743e+02   2.4585839e+02  -7.6931613e-01   3.4773548e+01   7.2961806e+00   2.4195452e+02  -1.3791200e+01   2.5160905e+02   1.5722926e+01   2.4366516e+02   3.8854968e+00   5.2089055e+01   1.6815453e+02   2.0554677e+02   8.9998839e+01   3.6803905e+02   1.7258526e+01   2.6169839e+02  -6.7907097e+00   1.9745935e+02   1.1187123e+01   3.9241905e+02   1.3698126e+01   2.9555905e+02   2.0536926e+01   1.8498905e+02  -4.0377474e+01   2.0908581e+02   5.2334581e+00   4.0556677e+02   9.4201419e+00   2.7613065e+02  -1.1833355e+01   4.9166968e+02  -1.7213161e+00   1.7168742e+02   8.1072748e+01   3.4913677e+02  -7.3796516e+00   2.2387677e+02   3.7621161e+00   3.1960097e+02   1.6990632e+01   2.2117905e+02   1.5905733e+02   2.0114935e+02   9.7806323e+00   2.8431905e+02   7.8661260e+00   3.5047581e+02  -1.5354839e+00   2.5851355e+02   1.6907303e+01   2.3098905e+02  -1.1347474e+01   1.4093323e+02  -8.0272387e+00   3.1918613e+02   1.2862206e+01   2.1364000e+02  -8.2863613e+00
   2.3846839e+02  -5.7358581e+00   3.1422355e+02  -1.4543045e+01   2.2076677e+02   3.1676903e+00   3.5603645e+02   1.2261923e+01   2.7079905e+02   1.1517726e+01   2.1272323e+02   7.0156903e+00   1.7653871e+02   7.1393677e+01   3.2289905e+02   9.2997260e+00   2.5082065e+02  -1.9959742e+00   2.3181323e+02   2.1061716e+01   2.9389905e+02   1.2099726e+01   2.6629065e+02   7.2009419e+00   2.4648613e+02   4.2946581e+00   2.9699032e+01  -9.9592258e-01   2.7796226e+02   7.0749548e+00   2.6813258e+02   1.4158426e+01   1.6492935e+02   6.9397265e+01   2.8255484e+02   1.9311419e+01   3.0122905e+02   2.4133260e+00   3.6890645e+01   1.1097458e+01   2.1505581e+02   3.7894065e+00   2.2591548e+02  -1.6939045e+01   2.2569905e+02   1.4935726e+01   3.0179055e+01   8.8717326e+01   2.4445452e+02  -6.7692645e+00   2.8366677e+02   1.5678916e+01   2.3374905e+02  -1.1948274e+01   2.0550000e+01   8.8884710e+01   3.3855905e+02   1.1766926e+01   2.2846129e+02   9.8955032e+01   2.4137839e+02   2.0549084e+01   4.2935484e+00  -9.6954194e+00   2.5457452e+02   7.8692000e+00   2.4365905e+02   1.4358926e+01   2.0394516e+02  -5.7969032e+00   5.8939055e+01   1.6575653e+02   2.3030677e+02   6.9878039e+01   3.4393905e+02   1.4996526e+01   2.4088839e+02  -9.8859097e+00   1.7845935e+02  -2.0028774e+00   4.1108905e+02   2.0204526e+01   2.5560905e+02   4.9292603e-01   2.2789905e+02  -4.8240274e+01   2.1169581e+02   1.0934658e+01   4.1975677e+02  -2.7615058e+01   2.9656065e+02  -1.0277755e+01   3.9519968e+02  -2.2813716e+01   1.5092742e+02   7.6693548e+01   3.4375677e+02   5.6707484e+00   2.0610677e+02   1.2423716e+01   3.7179097e+02   2.3854323e+00   2.0741905e+02   1.3715813e+02   1.9495935e+02   6.9858323e+00   3.1889905e+02   5.0497260e+00   3.2876581e+02   7.3013161e+00   2.5842355e+02   1.8294503e+01   2.6669905e+02  -2.7484274e+01   1.3179323e+02  -1.6576039e+01   3.0565613e+02  -7.6753935e+00   2.4111000e+02  -2.2103961e+01
   2.3265839e+02   5.5389419e+00   2.7984355e+02  -5.8926452e+00   2.3528677e+02   1.1960903e+00   2.9356645e+02   1.3729523e+01   2.7441905e+02  -4.8187397e-01   2.0972323e+02   1.1635690e+01   1.5672871e+02   7.7028477e+01   3.1050905e+02   1.3630926e+01   2.6910065e+02   1.6816258e+00   2.0719323e+02  -9.3486839e+00   3.2469905e+02  -1.4744274e+01   2.7286065e+02   1.4865342e+01   2.5029613e+02  -1.2401419e+00   1.9799032e+01  -1.4203923e+01   3.0396226e+02  -6.4850452e+00   1.6575258e+02  -1.4071174e+01   1.3359935e+02   1.1233366e+02   2.7407484e+02   7.9398194e+00   2.7541905e+02   1.4578126e+01   4.1800645e+01   4.9346581e+00   2.1905581e+02   7.9994065e+00   2.4867548e+02  -2.1139845e+01   2.1008905e+02   2.8045260e+00   3.0369055e+01   6.7422126e+01   2.3578452e+02  -9.6056645e+00   2.6937677e+02  -5.5578839e+00   2.5389905e+02  -1.3700274e+01   1.7690000e+01   8.0783510e+01   3.1941905e+02   1.0488126e+01   2.1298129e+02   1.0428343e+02   2.7647839e+02   1.2108387e-01   2.0293548e+01  -6.5454194e+00   2.5904452e+02   6.0160000e-01   2.4412905e+02   4.4613260e+00   2.1370516e+02   8.7122968e+00   6.1659055e+01   1.4348893e+02   2.4297677e+02   8.2954439e+01   3.2512905e+02   4.1213260e+00   2.8702839e+02  -9.5710968e-01   2.0892935e+02  -8.9704774e+00   4.2174905e+02   6.5417260e+00   2.7446905e+02  -7.2058740e+00   1.9155905e+02  -5.3853074e+01   2.1898581e+02  -2.3838542e+01   3.6890677e+02  -6.1670581e+00   2.7022065e+02  -3.9805548e+00   4.6257968e+02  -1.4116129e-02   1.3402742e+02   9.7565548e+01   3.4941677e+02  -6.2520516e+00   2.0453677e+02  -7.8306839e+00   3.2498097e+02   1.7660232e+01   1.9122905e+02   1.0421333e+02   2.1952935e+02  -7.7897677e+00   2.6122905e+02  -4.2366740e+00   2.9438581e+02   3.5141716e+01   2.2151355e+02  -1.3042697e+01   2.4865905e+02  -2.3331074e+01   1.3441323e+02  -1.8025639e+01   2.9508613e+02  -1.2599794e+01   2.3383000e+02  -9.1561290e-02
   2.1398839e+02   1.4222542e+01   3.4513355e+02   8.3641548e+00   2.2423677e+02   1.1170090e+01   3.0256645e+02  -2.1804774e+00   2.5041905e+02  -2.4218740e+00   2.2786323e+02  -9.0555097e+00   1.8125871e+02   6.1446077e+01   2.9517905e+02   1.2807326e+01   2.4839065e+02  -3.9915742e+00   2.2004323e+02   2.1193316e+01   2.8031905e+02   2.5661260e+00   2.7900065e+02   1.6904142e+01   2.4000613e+02  -6.3269419e+00   3.5129032e+01  -2.3380323e+01   2.7701226e+02   4.8095484e-01   2.7294258e+02   3.9362581e-01   1.2983935e+02   1.0629446e+02   2.6274484e+02  -1.6237806e+00   2.6108905e+02   7.5845260e+00   4.4206452e+00   7.4050581e+00   2.1934581e+02   5.9262065e+00   2.9101548e+02  -1.8767045e+01   2.2160905e+02   1.6402926e+01   6.3899055e+01   7.2779726e+01   2.0616452e+02   1.2523935e+01   3.0694677e+02   7.4865161e+00   2.6746905e+02  -2.1545874e+01   2.7790000e+01   8.8495510e+01   3.8093905e+02  -1.8134740e+00   2.9179129e+02   1.1345863e+02   2.5889839e+02  -3.3825161e+00   1.1913548e+01   6.0249806e+00   2.5861452e+02   3.6066000e+01   2.5084905e+02   2.5493726e+01   1.9985516e+02  -1.4039703e+01   5.3279055e+01   1.7396933e+02   2.0068677e+02   6.6297639e+01   3.5093905e+02  -2.4083474e+01   2.4850839e+02  -1.3055097e+00   1.7883935e+02  -6.7032774e+00   4.0736905e+02   2.2502126e+01   2.5555905e+02  -7.5530740e+00   1.9617905e+02  -5.1562674e+01   2.2355581e+02  -1.7341419e+00   3.6799677e+02  -1.7664258e+01   3.0451065e+02   6.5162452e+00   5.2981968e+02  -3.0243316e+01   1.4787742e+02   5.9697548e+01   3.5951677e+02  -4.7300516e+00   2.4263677e+02  -6.6386839e+00   3.2636097e+02  -1.1201677e+00   2.0946905e+02   1.3004413e+02   1.9837935e+02   1.4223226e-01   2.5608905e+02   1.6694526e+01   2.8619581e+02   1.0008692e+02   2.3856355e+02   1.7593303e+01   2.3298905e+02  -2.7077474e+01   1.4003323e+02  -1.7235239e+01   2.9199613e+02  -4.5425935e+00   2.3235000e+02  -2.3643161e+01
   2.4136839e+02  -3.6378581e+00   2.6884355e+02   1.9657355e+01   2.0643677e+02   1.2640903e+00   2.8832645e+02  -4.2127742e-01   2.6489905e+02   8.9972603e-01   2.2538323e+02  -5.5671097e+00   1.7301871e+02   7.5815277e+01   3.1279905e+02  -3.8922740e+00   3.0272065e+02   9.0820258e+00   2.0362323e+02   6.3669161e+00   2.6150905e+02  -4.4990740e+00   2.7429065e+02   1.7370942e+01   2.5972613e+02  -1.3234542e+01   4.0229032e+01  -2.1183226e+00   3.1806226e+02  -6.4730452e+00   2.7927258e+02  -9.3927742e+00   1.2621935e+02   9.8204065e+01   2.9336484e+02  -1.2233806e+00   2.5731905e+02   2.6126032e-02   7.1806452e+00  -2.4055742e+01   2.2234581e+02  -7.0337935e+00   3.1072548e+02  -1.3763845e+01   1.8860905e+02  -5.8570740e+00   4.7039055e+01   1.2703853e+02   2.1359452e+02  -2.3110465e+01   3.4589677e+02  -5.7948387e-01   2.0774905e+02  -1.5248274e+01   3.2840000e+01   1.1352151e+02   3.5398905e+02   6.8625260e+00   2.4603129e+02   8.4309432e+01   2.4642839e+02   2.8550839e+00   4.1935484e+00  -1.8687419e+01   2.4623452e+02   2.3536400e+01   2.4531905e+02   1.5746126e+01   2.1532516e+02   2.8126968e+00   6.8989055e+01   1.4580253e+02   2.4307677e+02   1.1275644e+02   3.2827905e+02   7.2093260e+00   2.7435839e+02  -1.6993510e+01   1.8873935e+02  -1.7165277e+01   4.0184905e+02   2.1463726e+01   2.3436905e+02   1.8002126e+01   1.9965905e+02  -4.6361074e+01   2.3984581e+02  -1.6973419e+00   4.1514677e+02  -1.1776258e+01   2.8318065e+02  -1.0157355e+01   4.3323968e+02   1.2193084e+01   1.6954742e+02   8.7053948e+01   3.1556677e+02   6.7545948e+01   2.1501677e+02   8.1909161e+00   3.2046097e+02   6.4183226e-01   2.2655905e+02   1.4153693e+02   2.3399935e+02   6.8226323e+00   2.7179905e+02  -7.0822740e+00   2.0952581e+02   1.5912052e+02   2.1437355e+02  -9.5614968e+00   2.4069905e+02  -1.0644274e+01   1.2550323e+02  -2.3882839e+01   3.0194613e+02  -3.3785935e+00   2.2835000e+02  -9.0831613e+00
   2.5979839e+02  -1.3972258e+01   2.9489355e+02  -1.3664516e-01   2.3814677e+02   5.7290323e-02   3.2503645e+02  -3.1028077e+01   2.5903905e+02   6.3185260e+00   2.3096323e+02  -1.1535097e+00   1.8044871e+02   5.7790877e+01   3.3741905e+02   5.2881260e+00   2.5396065e+02   2.6028258e+00   2.3519323e+02  -1.0688684e+01   2.6669905e+02   1.0175726e+01   2.6195065e+02   9.1681419e+00   2.6729613e+02  -1.3700142e+01   1.8839032e+01   4.4028774e+00   3.0587226e+02   5.5021548e+00   2.6218258e+02  -1.8455574e+01   1.3745935e+02   9.9304865e+01   2.5783484e+02   2.1959019e+01   2.6631905e+02   4.5461260e+00   2.5130645e+01  -1.3011742e+01   2.3386581e+02   1.9546065e+00   2.9420548e+02  -2.5224516e-01   2.0331905e+02  -8.1738740e+00   5.9039055e+01   1.1769853e+02   2.4440452e+02  -1.8155265e+01   3.5456677e+02   9.5369161e+00   2.5603905e+02  -2.3301474e+01   1.9460000e+01   8.8681910e+01   4.2893905e+02   3.1006526e+01   2.2284129e+02   1.1835463e+02   2.7808839e+02   1.2272284e+01   2.4673548e+01   4.8641806e+00   2.5161452e+02   3.1960000e+00   2.3246905e+02   2.5874126e+01   2.3875516e+02   4.7982968e+00   5.1559055e+01   1.7138693e+02   1.8192677e+02   7.7608439e+01   3.3541905e+02  -2.3891874e+01   2.6421839e+02  -2.2602310e+01   1.5640935e+02  -1.5908877e+01   3.8355905e+02  -4.0230740e+00   2.5022905e+02  -3.2666740e+00   1.9808905e+02  -4.3045474e+01   2.4241581e+02  -1.2332942e+01   4.2985677e+02   4.3369419e+00   3.1051065e+02  -6.6337548e+00   4.9314968e+02   7.8302839e+00   1.4749742e+02   7.6247948e+01   2.7860677e+02   1.1383275e+02   2.2710677e+02  -1.7536284e+01   2.7741097e+02   2.3795832e+01   2.1812905e+02   1.2616133e+02   2.1295935e+02   1.5025832e+01   2.8303905e+02   3.4485260e+00   2.6167581e+02   9.7328516e+01   2.6399355e+02   6.4189032e+00   2.5179905e+02   1.3772603e-01   1.3960323e+02   3.7491613e+00   3.1441613e+02  -5.8561935e+00   2.1183000e+02  -1.0861561e+01
   2.4751839e+02  -6.5598581e+00   3.1208355e+02   1.4578155e+01   2.4404677e+02   4.9252903e+00   2.8180645e+02  -8.2296774e+00   2.5412905e+02  -2.5578674e+01   1.9843323e+02  -8.6511097e+00   1.7929871e+02   5.8172877e+01   3.2608905e+02   2.3764526e+01   2.6563065e+02   1.5389226e+01   2.3776323e+02   1.3585716e+01   2.8208905e+02   3.0445260e+00   2.5786065e+02   2.6305342e+01   2.9895613e+02  -9.2941935e-02   2.2509032e+01   9.7292774e+00   3.1377226e+02   4.4401548e+00   2.8923258e+02   1.8104258e+00   1.4697935e+02   1.0487326e+02   2.7936484e+02  -1.7673381e+01   2.6274905e+02   3.6921726e+01   4.4560645e+01  -1.6136142e+01   2.0772581e+02   1.9425806e+01   2.6724548e+02  -1.5385445e+01   2.0874905e+02   6.3917260e+00   5.9899055e+01   8.1489726e+01   2.2745452e+02   3.6350735e+01   3.4356677e+02   2.0506916e+01   2.3493905e+02  -5.8534740e+00   2.2690000e+01   1.0147351e+02   3.7493905e+02   5.1865260e+00   2.3765129e+02   8.6739832e+01   2.2651839e+02   2.1578839e+00   1.5153548e+01  -1.4904219e+01   2.4385452e+02  -1.8183200e+01   2.5036905e+02   9.2021260e+00   2.1151516e+02   2.6474968e+00   4.8849055e+01   1.3484373e+02   9.2926774e+01   3.8868439e+01   3.3431905e+02  -1.2703874e+01   2.3769839e+02  -2.2720710e+01   1.9616935e+02  -2.0949677e+01   3.7465905e+02   4.9189260e+00   2.6665905e+02  -9.9610740e+00   2.1569905e+02  -4.5024274e+01   2.2793581e+02  -1.3794542e+01   4.1794677e+02   9.0997419e+00   2.9589065e+02  -1.8654155e+01   4.8461968e+02   2.2272684e+01   1.6244742e+02   6.2101948e+01   2.7694677e+02   1.1854555e+02   2.2315677e+02   2.1779716e+01   3.1617097e+02   1.5795032e+01   2.0555905e+02   1.5283693e+02   2.1799935e+02   1.6722632e+01   2.7284905e+02  -5.0627397e-01   2.1886581e+02   1.2580332e+02   2.3546355e+02   2.8461303e+01   2.0912905e+02  -3.1186740e+00   1.3603323e+02   1.0347613e+00   3.1275613e+02  -8.6733935e+00   2.3811000e+02  -1.8243961e+01
   2.3479839e+02   1.1027742e+01   2.9203355e+02   1.5712155e+01   2.5419677e+02   5.6832903e+00   3.2170645e+02  -1.4471677e+01   2.9550905e+02  -6.1690740e+00   2.3219323e+02   4.2180903e+00   1.5672871e+02   8.4838477e+01   3.2836905e+02   2.9672126e+01   2.6720065e+02  -2.6374194e-02   2.2457323e+02   6.2109161e+00   2.5489905e+02  -6.3002740e+00   2.6676065e+02  -5.1666581e+00   2.5857613e+02  -1.9002542e+01   1.7509032e+01  -1.3210723e+01   2.7477226e+02  -1.3249845e+01   2.5523258e+02  -1.5695742e+00   1.5459935e+02   7.2363665e+01   2.8845484e+02   4.3594194e+00   2.5998905e+02   9.1425260e+00   1.6280645e+01  -6.2537419e+00   2.1343581e+02  -1.3550994e+01   2.8110548e+02  -3.4634245e+01   1.9765905e+02   3.6892603e-01   5.2609055e+01   7.4922926e+01   2.0840452e+02  -2.8465265e+01   3.2347677e+02  -1.2265884e+01   1.7869905e+02  -1.0494274e+01   4.1360000e+01   8.8699910e+01   3.4041905e+02   1.1808126e+01   2.5436129e+02   9.0213032e+01   2.5423839e+02  -7.1971613e-01   1.2435484e+00  -9.5514194e+00   2.7271452e+02   9.7480000e+00   2.5265905e+02   4.0689260e+00   2.0870516e+02  -1.5077032e+00   5.2899055e+01   1.5713973e+02   1.1021677e+02   7.3725239e+01   3.8569905e+02  -2.2442740e+00   2.3893839e+02  -3.1999097e+00   1.4940935e+02  -2.3968877e+01   3.8693905e+02   1.1176526e+01   2.8474905e+02   4.2617260e+00   2.0889905e+02  -5.7050274e+01   2.4269581e+02   6.6446581e+00   3.9452677e+02   1.9543342e+01   2.7861065e+02  -1.2717548e+00   5.2876968e+02  -5.5893161e+00   1.2611742e+02   8.4288348e+01   2.4037677e+02   1.3208115e+02   2.1267677e+02  -1.8241884e+01   3.7412097e+02  -1.1890968e+01   2.1922905e+02   1.4050333e+02   1.8699935e+02   1.2102632e+01   2.5855905e+02   1.0169260e+00   2.1647581e+02   1.5980452e+02   2.5513355e+02   5.4577032e+00   2.2384905e+02  -2.0626274e+01   1.4265323e+02  -4.6448387e+00   3.2837613e+02   3.7870065e+00   2.2306000e+02   3.2400387e+00
   2.2132839e+02  -1.7654658e+01   3.2275355e+02   1.8245548e+00   2.4914677e+02   3.1177290e+01   2.8980645e+02  -1.3539677e+01   2.5489905e+02  -1.1970274e+01   2.1643323e+02  -1.0751110e+01   1.9934871e+02   6.9048877e+01   3.1365905e+02  -5.3410740e+00   2.4929065e+02   3.8364258e+00   2.2895323e+02  -1.6089484e+01   2.7217905e+02  -2.2673968e-02   2.6515065e+02   4.7721419e+00   2.5919613e+02  -1.6672142e+01   2.1559032e+01  -1.3774723e+01   2.6253226e+02  -8.8064516e-01   2.2151258e+02  -2.1721974e+01   1.4692935e+02   9.1077265e+01   3.0607484e+02   7.9098194e+00   2.6779905e+02   2.1807726e+01   2.0700645e+01  -5.4173419e+00   2.4177581e+02   2.6751806e+01   2.7467548e+02  -2.2839845e+01   1.8441905e+02   2.6138126e+01   6.5849055e+01   9.7203726e+01   2.5531452e+02  -2.1308065e+01   3.2032677e+02   6.0361161e+00   1.7093905e+02  -1.4733474e+01   3.3460000e+01   1.2275191e+02   3.3469905e+02   1.2157260e+00   2.3188129e+02   9.5631432e+01   2.6747839e+02  -9.5389161e+00   2.0003548e+01   4.8977806e+00   2.2171452e+02  -3.2000000e-02   2.2650905e+02  -7.9907397e-01   1.9856516e+02  -1.6986503e+01   6.6799055e+01   1.3435773e+02   2.0307677e+02   1.1214644e+02   3.6946905e+02  -7.9458740e+00   2.6116839e+02  -1.8883097e+00   1.7173935e+02  -3.7552774e+00   3.7027905e+02   2.5079326e+01   2.7246905e+02  -1.2358740e+00   2.2660905e+02  -4.7897074e+01   2.5012581e+02   2.0520258e+01   3.9528677e+02   1.3622542e+01   2.9118065e+02   2.7226452e+00   5.1757968e+02  -1.0741161e+00   1.7230742e+02   1.1426315e+02   2.4889677e+02   1.5782955e+02   2.0467677e+02  -4.0318839e+00   3.2060097e+02   4.1506323e+00   1.9989905e+02   1.9075973e+02   1.8652935e+02  -1.9569768e+01   2.9274905e+02  -1.1378274e+01   2.1528581e+02   1.2675972e+02   2.5613355e+02   2.6477703e+01   2.3098905e+02  -2.1537474e+01   1.5541323e+02  -1.8665639e+01   3.1484613e+02   5.8694065e+00   2.2921000e+02  -1.3151961e+01
   2.5489839e+02   1.1519742e+01   3.2984355e+02   4.9673548e+00   2.4695677e+02   4.7324903e+00   3.0023645e+02  -3.9940774e+00   2.5312905e+02   4.1132603e-01   2.2353323e+02  -2.1291097e+00   1.8453871e+02   5.0463677e+01   2.9769905e+02  -5.3427397e-01   2.4348065e+02  -1.0838774e+01   2.0814323e+02   5.3161290e-03   2.7760905e+02   1.0352926e+01   2.7376065e+02   9.4334194e-01   2.6024613e+02  -1.3566142e+01   3.5459032e+01   6.1132774e+00   2.9363226e+02   1.3051355e+01   2.4970258e+02  -2.2697174e+01   2.2402935e+02   6.4379265e+01   2.6769484e+02   1.1830219e+01   2.5227905e+02   3.4519326e+01   3.1850645e+01   9.7306581e+00   2.3034581e+02   3.5666206e+01   2.7758548e+02  -1.5402645e+01   2.1627905e+02  -3.0706740e+00   8.2509055e+01   7.7720926e+01   2.4493452e+02  -1.3617665e+01   2.7675677e+02   8.4717161e+00   1.8708905e+02   6.4452603e-01   1.9690000e+01   1.2581351e+02   3.5865905e+02   2.4389260e+00   2.2860129e+02   1.0446383e+02   2.9132839e+02  -1.3356916e+01   7.8635484e+00   2.5398981e+01   2.3280452e+02  -1.5769200e+01   2.1746905e+02   4.3541260e+00   1.8070516e+02  -4.5077032e+00   6.6369055e+01   1.3887213e+02   2.2807677e+02   9.2816439e+01   3.8808905e+02  -9.0554740e+00   2.4526839e+02   2.3336903e+00   1.6288935e+02   3.3272258e-01   3.9031905e+02   2.4436126e+01   2.6836905e+02  -2.6678740e+00   2.1250905e+02  -4.8909074e+01   2.2946581e+02   1.2230581e+00   3.9775677e+02  -1.3005058e+01   2.1132065e+02   6.8714452e+00   4.9185968e+02   1.2453484e+01   1.7397742e+02   9.5749548e+01   2.2594677e+02   1.2338555e+02   2.4858677e+02  -7.0646839e+00   3.6298097e+02   1.0240232e+01   2.0379905e+02   1.4806773e+02   2.1861935e+02   3.0322581e-03   2.9874905e+02   4.8517260e+00   2.1433581e+02   1.4306572e+02   2.5084355e+02   5.3309032e+00   2.2517905e+02  -3.2452674e+01   1.4503323e+02  -7.6352387e+00   3.0532613e+02   1.2010065e+00   2.0821000e+02   3.3380387e+00
   2.4322839e+02   2.3403342e+01   3.1380355e+02   3.9055484e-01   2.5666677e+02  -1.8274310e+01   3.2403645e+02  -2.1558077e+01   2.7398905e+02  -1.0977474e+01   2.2415323e+02   9.5812903e+00   1.8396871e+02   8.5039277e+01   3.3669905e+02   1.3915726e+01   2.6339065e+02  -1.4911574e+01   2.3233323e+02   1.3501161e+00   2.7008905e+02  -1.5235474e+01   2.8200065e+02   4.7414194e-01   2.2976613e+02  -1.6077742e+01   2.4509032e+01  -2.8390723e+01   2.8077226e+02   1.1940155e+01   2.4270258e+02  -8.5671742e+00   1.5597935e+02   9.2203265e+01   2.9912484e+02  -1.9104181e+01   2.4698905e+02   2.1712526e+01   1.0800645e+01  -2.5015342e+01   2.2624581e+02   4.8234206e+01   2.4381548e+02  -2.9651045e+01   1.9055905e+02   4.5692603e-01   8.7659055e+01   7.8458926e+01   2.3197452e+02  -2.0250865e+01   2.7637677e+02   5.1721161e+00   2.1612905e+02  -7.9186740e+00   2.4410000e+01   1.0243591e+02   4.0369905e+02  -1.2494274e+01   2.1788129e+02   1.0294143e+02   2.9213839e+02  -1.2991716e+01   1.1813548e+01   3.9429806e+00   2.6614452e+02  -1.7346400e+01   2.5427905e+02   1.0219326e+01   2.3894516e+02  -1.1646903e+01   5.2179055e+01   1.5805733e+02   2.5797677e+02   9.6474439e+01   3.6384905e+02   5.9837260e+00   2.7093839e+02   4.4300903e+00   1.6145935e+02   4.7871226e+00   3.8393905e+02   1.4516526e+01   2.4208905e+02   1.0724526e+01   2.5498905e+02  -3.3887474e+01   2.6331581e+02  -1.9054942e+01   4.0618677e+02  -2.7249458e+01   2.1832065e+02   2.1931445e+01   4.6842968e+02   9.0478839e+00   1.3797742e+02   9.4959548e+01   2.5089677e+02   1.2500955e+02   2.3601677e+02   2.0080916e+01   3.1170097e+02   1.7812632e+01   2.0193905e+02   1.3402653e+02   2.0814935e+02   6.2206323e+00   2.8946905e+02  -4.5587397e-01   2.1976581e+02   1.2811132e+02   2.5965355e+02   7.5761032e+00   2.3784905e+02  -1.8086274e+01   1.4384323e+02   2.1996129e-01   3.2551613e+02   1.2825806e+01   1.9992000e+02  -1.8758761e+01
   2.3403839e+02   1.7585419e+00   3.2427355e+02  -5.7270452e+00   2.3414677e+02   8.2372903e+00   3.1265645e+02  -1.3267677e+01   2.5527905e+02  -1.3330674e+01   2.2138323e+02   1.3612890e+01   1.8172871e+02   6.4878477e+01   3.0565905e+02   1.2488926e+01   2.6882065e+02  -1.9105974e+01   2.0323323e+02  -6.7918839e+00   2.7231905e+02   2.7761260e+00   2.9434065e+02   2.4386942e+01   2.9829613e+02   1.2579858e+01   1.9129032e+01  -2.2530323e+01   3.0758226e+02  -1.8344645e+01   2.5085258e+02  -6.9291742e+00   1.4459935e+02   9.3263665e+01   3.0164484e+02   3.3042194e+00   2.3665905e+02  -4.7010740e+00   3.1990645e+01   6.8194581e+00   1.6639581e+02   1.0730221e+02   2.2243548e+02  -1.5130645e+01   2.3455905e+02  -1.3913074e+01   8.4899055e+01   9.5389726e+01   2.3450452e+02  -7.6932645e+00   2.6680677e+02  -3.7322839e+00   1.9893905e+02   2.1076526e+01   1.1980000e+01   1.0290031e+02   3.7460905e+02   6.5929260e+00   2.6493129e+02   9.6897432e+01   2.3527839e+02   9.5070839e+00   1.9913548e+01  -5.4750194e+00   2.8214452e+02   2.9753600e+01   2.4679905e+02   8.5377260e+00   1.7528516e+02  -1.9984103e+01   5.0559055e+01   1.5923693e+02   2.9292677e+02   8.1248439e+01   3.6989905e+02   1.0829726e+01   2.7997839e+02   6.7968903e+00   1.8059935e+02   1.8015923e+01   4.3265905e+02   3.6188926e+01   2.6603905e+02   7.8085260e+00   2.3374905e+02  -2.3708274e+01   2.6827581e+02   8.1682581e+00   3.9080677e+02  -1.3259058e+01   2.1337065e+02  -7.4825548e+00   4.1652968e+02  -3.3701161e+00   1.6116742e+02   9.1204348e+01   2.4713677e+02   1.1683035e+02   2.1991677e+02   1.4268916e+01   3.3803097e+02  -4.2937677e+00   2.2941905e+02   1.2749813e+02   2.2214935e+02  -1.6849368e+01   3.0041905e+02   1.4818126e+01   2.4009581e+02   1.0877492e+02   2.6265355e+02   2.7666103e+01   2.5455905e+02  -8.1830740e+00   1.6703323e+02  -8.5952387e+00   3.2937613e+02   3.0470065e+00   2.3506000e+02  -1.8379961e+01
   2.3113839e+02   9.9405419e+00   3.4889355e+02   1.2303355e+01   2.5752677e+02   5.0368903e+00   2.8851645e+02  -3.2464774e+00   2.9550905e+02   9.1109260e+00   2.2443323e+02   8.8888903e+00   1.6463871e+02   7.3395677e+01   3.1036905e+02   1.7542126e+01   2.9701065e+02  -4.9311742e+00   2.3114323e+02   1.1653161e+00   3.0974905e+02   5.3117260e+00   3.0462065e+02   2.1094542e+01   2.5795613e+02   1.8187058e+01   3.3609032e+01   4.7412774e+00   3.0934226e+02  -1.0544516e-01   2.4647258e+02  -4.1987742e+00   1.4573935e+02   8.1932465e+01   3.1412484e+02   7.8358194e+00   2.4708905e+02   4.1324526e+01   4.1560645e+01  -6.2761419e+00   1.6820581e+02   8.4637406e+01   2.6315548e+02  -2.5198245e+01   2.2246905e+02  -3.7058740e+00   8.5899055e+01   8.6829726e+01   2.3240452e+02  -7.5252645e+00   2.9742677e+02   1.7681161e+00   2.2427905e+02  -6.4306740e+00   2.2600000e+01   9.3670710e+01   4.0969905e+02   9.8357260e+00   2.1531129e+02   1.1966703e+02   2.7689839e+02  -7.2525161e+00   1.2813548e+01  -2.3270194e+00   2.4166452e+02  -9.8680000e+00   2.2117905e+02   1.9347326e+01   2.2256516e+02  -6.6665032e+00   5.9279055e+01   1.4324933e+02   1.5992677e+02   9.8748439e+01   3.5398905e+02   2.2102526e+01   2.6978839e+02   1.3332090e+01   1.4673935e+02   4.6964723e+01   4.1727905e+02   2.5559326e+01   2.9731905e+02   2.4876126e+01   2.2393905e+02  -3.4303474e+01   2.3531581e+02  -2.2449419e+00   4.2447677e+02  -3.8026581e+00   2.4489065e+02  -1.4341548e+00   5.0790968e+02   1.1294839e+00   1.3911742e+02   8.7248348e+01   2.7727677e+02   1.5965915e+02   2.4377677e+02  -1.5449884e+01   3.4051097e+02  -7.1521677e+00   2.2836905e+02   1.4053213e+02   2.1375935e+02   2.0118323e+00   2.7903905e+02   5.2885260e+00   2.6281581e+02   1.1471732e+02   2.8751355e+02   1.3727303e+01   2.7498905e+02  -1.8057474e+01   1.3822323e+02  -9.6204387e+00   3.1927613e+02  -6.6249935e+00   2.1887000e+02   7.9652387e+00
[truncated: 2,483,854 more chars]
