# Supplementary material for: Specific structural elements of the T-box riboswitch drive the two-step binding of the tRNA ligand
Source: eLife. 2018 Sep 25;7:e39518. doi: 10.7554/eLife.39518 (PMC6197855; doi:10.7554/eLife.39518)
Supplement: Figure 2—source data 3. [file elife-39518-fig2-data3.zip › Repeat2.txt]

   2.8800000e+02   2.8800000e+02   2.9700000e+02   2.9700000e+02   2.9800000e+02   2.9800000e+02   3.0000000e+02   3.0000000e+02   3.0400000e+02   3.0400000e+02   3.0800000e+02   3.0800000e+02   3.0900000e+02   3.0900000e+02   3.1000000e+02   3.1000000e+02   3.1100000e+02   3.1100000e+02   3.2500000e+02   3.2500000e+02   3.2700000e+02   3.2700000e+02   3.3100000e+02   3.3100000e+02   3.3200000e+02   3.3200000e+02   3.3400000e+02   3.3400000e+02   3.3700000e+02   3.3700000e+02   3.3900000e+02   3.3900000e+02   3.4000000e+02   3.4000000e+02   3.4300000e+02   3.4300000e+02   3.4400000e+02   3.4400000e+02   3.5000000e+02   3.5000000e+02   3.5100000e+02   3.5100000e+02   3.5300000e+02   3.5300000e+02   3.5600000e+02   3.5600000e+02   3.6000000e+02   3.6000000e+02   3.6100000e+02   3.6100000e+02   3.6200000e+02   3.6200000e+02   3.6400000e+02   3.6400000e+02   3.7300000e+02   3.7300000e+02   3.7400000e+02   3.7400000e+02   3.8200000e+02   3.8200000e+02   3.8400000e+02   3.8400000e+02   3.8600000e+02   3.8600000e+02   3.8800000e+02   3.8800000e+02   3.8900000e+02   3.8900000e+02   4.0000000e+02   4.0000000e+02   4.0200000e+02   4.0200000e+02   4.0900000e+02   4.0900000e+02   4.1200000e+02   4.1200000e+02   4.1800000e+02   4.1800000e+02   4.1900000e+02   4.1900000e+02   4.2100000e+02   4.2100000e+02   4.2200000e+02   4.2200000e+02   4.3800000e+02   4.3800000e+02   4.3900000e+02   4.3900000e+02   4.4100000e+02   4.4100000e+02   4.4200000e+02   4.4200000e+02   4.5300000e+02   4.5300000e+02   4.3000000e+01   4.3000000e+01   4.6000000e+01   4.6000000e+01   5.0000000e+01   5.0000000e+01   5.7000000e+01   5.7000000e+01   6.5000000e+01   6.5000000e+01   7.2000000e+01   7.2000000e+01   1.0200000e+02   1.0200000e+02   1.1600000e+02   1.1600000e+02   1.1800000e+02   1.1800000e+02   1.1900000e+02   1.1900000e+02   1.2100000e+02   1.2100000e+02   1.2200000e+02   1.2200000e+02   1.3100000e+02   1.3100000e+02   1.3700000e+02   1.3700000e+02   1.4400000e+02   1.4400000e+02   1.4500000e+02   1.4500000e+02   1.5400000e+02   1.5400000e+02   1.5600000e+02   1.5600000e+02   1.6600000e+02   1.6600000e+02   1.6800000e+02   1.6800000e+02   1.8400000e+02   1.8400000e+02   1.9200000e+02   1.9200000e+02   2.0100000e+02   2.0100000e+02   2.1400000e+02   2.1400000e+02   2.1600000e+02   2.1600000e+02   2.2000000e+02   2.2000000e+02   2.2100000e+02   2.2100000e+02   2.2700000e+02   2.2700000e+02   2.3500000e+02   2.3500000e+02   2.4300000e+02   2.4300000e+02   2.5200000e+02   2.5200000e+02   2.5400000e+02   2.5400000e+02   2.5900000e+02   2.5900000e+02   2.7000000e+02   2.7000000e+02   2.7100000e+02   2.7100000e+02   2.7900000e+02   2.7900000e+02   2.8100000e+02   2.8100000e+02   2.9000000e+02   2.9000000e+02   2.9500000e+02   2.9500000e+02   2.9900000e+02   2.9900000e+02   3.0600000e+02   3.0600000e+02   3.1600000e+02   3.1600000e+02   3.2000000e+02   3.2000000e+02   3.2600000e+02   3.2600000e+02   3.6200000e+02   3.6200000e+02   3.6500000e+02   3.6500000e+02   3.7300000e+02   3.7300000e+02   3.7600000e+02   3.7600000e+02   3.7700000e+02   3.7700000e+02   3.8100000e+02   3.8100000e+02   3.9000000e+02   3.9000000e+02   3.9100000e+02   3.9100000e+02   4.0400000e+02   4.0400000e+02   4.2500000e+02   4.2500000e+02   4.2700000e+02   4.2700000e+02   4.3000000e+02   4.3000000e+02   4.3400000e+02   4.3400000e+02   4.4200000e+02   4.4200000e+02   4.5000000e+02   4.5000000e+02   4.5500000e+02   4.5500000e+02   4.6200000e+02   4.6200000e+02   4.6800000e+02   4.6800000e+02   4.8500000e+02   4.8500000e+02   4.9000000e+02   4.9000000e+02   4.9300000e+02   4.9300000e+02   4.9400000e+02   4.9400000e+02   5.0600000e+02   5.0600000e+02   5.1400000e+02   5.1400000e+02   5.2000000e+02   5.2000000e+02   5.2500000e+02   5.2500000e+02   5.3200000e+02   5.3200000e+02   5.3300000e+02   5.3300000e+02   5.3500000e+02   5.3500000e+02   5.3600000e+02   5.3600000e+02   5.3900000e+02   5.3900000e+02   5.4900000e+02   5.4900000e+02   5.6000000e+02   5.6000000e+02   5.6700000e+02   5.6700000e+02   5.7200000e+02   5.7200000e+02   5.7800000e+02   5.7800000e+02   5.8500000e+02   5.8500000e+02   5.9300000e+02   5.9300000e+02   6.0700000e+02   6.0700000e+02   6.1000000e+02   6.1000000e+02   6.2900000e+02   6.2900000e+02   6.3000000e+02   6.3000000e+02   6.3100000e+02   6.3100000e+02   6.3800000e+02   6.3800000e+02   6.3900000e+02   6.3900000e+02   6.4100000e+02   6.4100000e+02   6.4200000e+02   6.4200000e+02   6.4500000e+02   6.4500000e+02   6.4800000e+02   6.4800000e+02   6.5600000e+02   6.5600000e+02   6.5700000e+02   6.5700000e+02
   3.3355161e+02   6.8738452e+01   1.8481355e+02   4.7446206e+01   2.5470722e+02   1.9815059e+01   4.2279194e+02   1.0256084e+02   3.2532065e+02   1.3042413e+01   3.3590774e+02  -6.9390968e-01   2.6578226e+02  -1.1810968e+01   3.2347722e+02   1.7163459e+01   2.8440097e+02  -4.6094968e+00   4.1416194e+02   9.9128516e+00   3.5624258e+02   2.1921239e+01   2.9134419e+02   2.4843432e+01   4.9212355e+02   3.4222697e+01   3.8407129e+02   1.0953006e+01   4.0475613e+02   2.2394026e+01   3.0089722e+02   5.7829859e+01   3.1464290e+02   4.3569548e+00   2.6393742e+02   2.1911781e+01   4.1799903e+02  -1.1280890e+01   2.8849290e+02  -2.4981419e+00   3.2848774e+02   4.7530658e+01   4.0739323e+02   3.6084671e+01   3.1515968e+02  -1.3003742e+01   1.9949161e+02   1.1960671e+01   3.0126323e+02   3.6112000e+00   3.0266722e+02  -1.7174131e-01   3.8283387e+02   2.5671677e+01   4.7809645e+02   3.4051871e+00   2.3280129e+02   3.1949290e+00   4.6834710e+02   4.0398361e+01   2.9311387e+02   1.3840890e+01   5.7385968e+02   3.7765419e+01   2.5232677e+02   1.1152515e+02   2.9594722e+02   3.2655859e+01   4.2969839e+02   2.1948968e+01   3.1560645e+02   1.4758258e+01   2.7966161e+02   2.0341910e+01   3.3128161e+02   6.4629548e+00   2.1228722e+02   7.9918659e+01   2.6319355e+02   9.4470968e+00   2.8740452e+02   9.9263484e+00   2.9167581e+02   1.1429161e+01   1.4974871e+02   1.8169785e+02   4.4328161e+02  -1.1586581e+00   2.9111032e+02   2.4785368e+01   3.6424871e+02   5.3062323e+00   2.4787968e+02   8.3915613e+00   3.2768677e+02   1.4059861e+02   5.4615935e+02   5.7101548e+00   4.7149677e+02  -4.6653935e+01   4.8428903e+02  -1.8286065e+00   4.7832968e+02   1.5811368e+01   3.2990432e+02   5.2169493e+01   3.8492032e+02   9.5773148e+01   7.1530000e+02   1.6556323e+01   4.5097258e+02   1.5794774e+01   5.6202839e+02  -1.5864852e+01   4.1337871e+02  -1.6675781e+01   3.7357677e+02   1.0413966e+02   3.1546613e+02   8.7038516e+01   3.3815903e+02  -2.3876594e+01   4.5159742e+02   6.6315613e+00   4.5747065e+02   2.1323639e+01   5.1722710e+02   1.8993123e+01   6.2280000e+02   2.1824516e+00   4.9351548e+02  -2.4556400e+01   4.5957935e+02   8.4152645e+00   6.7547452e+02  -2.2029574e+01   5.2131129e+02  -3.0883613e+01   3.8005742e+02   4.0008903e+00   4.6770097e+02  -2.6126077e+01   3.8536742e+02   2.2109290e+00   1.0350939e+03  -3.4117032e+00   5.6502806e+02  -1.9949987e+01   2.8452432e+02  -1.7580107e+01   4.6160742e+02  -1.0166581e+00   5.2280710e+02   4.9909161e+00   6.6435774e+02   1.9880735e+01   3.3649161e+02   1.9617123e+01   6.0541290e+02  -1.2583355e+01   2.0201871e+02   7.1656000e+00   2.9986774e+02   1.5686065e+01   1.7956258e+02  -7.5472645e+00   3.8589226e+02  -3.6892671e+01   3.9809323e+02   9.9480000e-01   3.7544065e+02  -3.2307355e+00   4.2196323e+02  -6.0448000e+00   4.3780258e+02   6.1757935e+00   3.4947613e+02   4.0983613e+00   2.8966516e+02  -4.9219226e+00   2.6803097e+02  -1.2182839e+00   5.2391000e+02   3.5267523e+01   5.0028677e+02   1.2431897e+01   4.5938387e+02  -2.4159419e+01   8.2099290e+02   2.7759923e+01   6.9936129e+02   1.0718839e+01   4.5065871e+02  -8.5152774e+00   6.7067516e+02   2.5169858e+01   7.1962935e+02   2.5572877e+01   5.3105387e+02   6.1014968e+00   5.7823226e+02   7.6059355e+00   5.7660839e+02   1.7486813e+01   4.7360323e+02   2.5253677e+01   4.0557581e+02   8.0810323e+00   4.5892484e+02  -6.4743097e+00   6.9727032e+02   3.8342890e+01   5.5270387e+02   5.9834981e+01   5.4387032e+02   3.5534890e+01   5.7800839e+02   2.1135458e+01   7.2098903e+02   6.3703135e+01   6.3094710e+02   1.4608103e+01   5.9618935e+02   2.6729161e+00   7.3367581e+02   5.4369032e+00   8.6523419e+02   9.6448129e+00   5.9660806e+02   3.0057161e+01   4.8337774e+02   1.1163329e+01   3.9375935e+02   1.4875635e+02   5.4440935e+02  -3.5641135e+01   4.1740258e+02  -1.3458658e+01   6.0614903e+02  -4.9706323e+00   4.9475548e+02   1.0286335e+01   3.8526000e+02   1.4873716e+01   2.7575323e+02   1.3427161e+01   4.4976645e+02   4.5077161e+00   4.8679613e+02  -3.4140787e+01   4.7079548e+02  -5.1226710e+00   5.5139548e+02  -6.6764774e+00   7.4396742e+02   2.1854542e+01   6.0239742e+02  -2.1651471e+01   3.7627161e+02   3.4604077e+01   4.4591387e+02  -1.7164077e+01   5.5976742e+02   1.3798929e+01   4.6701645e+02  -5.2454194e-01   2.7627968e+02   9.6482710e+00   2.6956774e+02   7.3990968e+00   7.7145484e+02   6.8074839e+00   4.6445129e+02  -2.3712877e+01   4.3075226e+02  -1.3696310e+01   4.6675806e+02  -1.1582581e+01   5.1867258e+02  -1.5067355e+01   2.9486548e+02   7.7068903e+00   5.3753516e+02  -3.7353935e+00
   3.2985161e+02   6.8284452e+01   1.6057355e+02   1.1343541e+02   2.5885722e+02   1.3483059e+01   4.0542194e+02   1.1269044e+02   3.5260065e+02   7.7200129e+00   3.5790774e+02   5.9260903e+00   2.9116226e+02   1.4778632e+01   2.8232722e+02   4.1605459e+01   3.2344097e+02   2.8507303e+01   3.9911194e+02   1.7016852e+01   3.1824258e+02   3.8821239e+01   3.0101419e+02   2.7829832e+01   5.6976355e+02   3.7751497e+01   4.2428129e+02   3.3366206e+01   3.6837613e+02   4.2064426e+01   3.3009722e+02   1.6203859e+01   3.3687290e+02   2.4058555e+01   3.0646742e+02   1.8319381e+01   3.9610903e+02   3.0310310e+01   3.0418290e+02  -2.5334194e-01   3.3333774e+02   5.6712658e+01   3.9658323e+02   3.8719471e+01   3.3305968e+02   2.1904258e+01   2.3544161e+02   1.6134671e+01   3.2802323e+02   2.6800400e+01   3.1880722e+02   2.3727059e+01   3.7718387e+02   1.9673677e+01   4.7905645e+02   3.1658387e+01   2.4590129e+02  -1.5130710e+00   4.9363710e+02   5.9855161e+01   3.0392387e+02   1.6686090e+01   6.2475968e+02   3.8313419e+01   2.3627677e+02   1.0675915e+02   3.1194722e+02   2.9995859e+01   3.9439839e+02   2.2942968e+01   3.4251645e+02   4.6325458e+01   2.6838161e+02   2.3194310e+01   3.6704161e+02   2.7802155e+01   2.3961722e+02   7.4252259e+01   2.8690355e+02   1.5270297e+01   2.7902452e+02   1.4076748e+01   3.1557581e+02   1.7997161e+01   1.5203871e+02   1.3979465e+02   4.4956161e+02   2.4148942e+01   3.5277032e+02   2.1562568e+01   3.3882871e+02   2.5999832e+01   2.4211968e+02   1.6372361e+01   3.8368677e+02   1.4064861e+02   5.2673935e+02   1.2023755e+01   4.6982677e+02  -3.8900335e+01   4.4085903e+02   3.1505794e+01   5.3361968e+02   1.8008168e+01   3.3338432e+02   3.0851093e+01   3.8954032e+02   1.0120355e+02   6.9536000e+02  -4.9984774e+00   5.2144258e+02   8.4971742e+00   5.6952839e+02   9.7851484e+00   3.5628871e+02  -1.2868581e+01   3.5843677e+02   1.4049086e+02   3.1103613e+02   7.1962916e+01   3.6134903e+02  -1.2617935e+00   4.5225742e+02   5.2887613e+00   4.1266065e+02   1.2138439e+01   4.6803710e+02   2.3978323e+01   5.9325000e+02   7.4645161e-01   5.1275548e+02   2.0664400e+01   5.0209935e+02   4.1036645e+00   6.8023452e+02  -9.7003742e+00   4.4365129e+02  -6.3908129e+00   3.9029742e+02  -1.9830968e-01   5.3098097e+02  -1.6048477e+01   3.8630742e+02   1.2605729e+01   8.5575387e+02   3.0265497e+01   6.0540806e+02   7.8196129e+00   2.7523432e+02   3.2163093e+01   4.6821742e+02  -5.7354581e+00   4.6851710e+02   5.9141161e+00   6.9435774e+02   3.0960735e+01   3.1239161e+02   2.1115123e+01   5.5474290e+02  -2.2897548e+00   2.0215871e+02   4.0644000e+00   2.6496774e+02   5.9980645e+00   1.9595258e+02   1.3091535e+01   3.8941226e+02  -1.2944271e+01   3.9233323e+02   5.5956000e+00   3.3087065e+02   1.2424865e+01   4.1077323e+02   1.9040000e-01   4.9552258e+02  -1.1671806e+01   3.7023613e+02  -8.7024387e+00   3.0271516e+02   2.7940774e+00   2.6622097e+02  -4.3534839e+00   4.6474000e+02   2.5391123e+01   4.8823677e+02   2.5825897e+01   4.5776387e+02  -2.5269819e+01   8.8146290e+02   3.5202323e+01   6.5679129e+02   3.2894439e+01   4.9736871e+02   2.1797923e+01   6.6009516e+02   1.6806258e+01   6.9050935e+02   3.2592477e+01   6.1438387e+02   1.4535097e+01   5.3828226e+02   6.7519355e+00   5.6555839e+02   1.9560813e+01   4.5940323e+02   6.5396774e+00   4.5910581e+02   2.9886323e+00   4.2863484e+02   1.3618890e+01   6.2017032e+02   4.0650890e+01   5.2832387e+02   5.5405381e+01   6.6130032e+02   3.9900490e+01   5.3743839e+02   1.2571058e+01   6.6204903e+02   2.7478335e+01   7.0221710e+02  -1.8963497e+01   5.4622935e+02   4.2389716e+01   7.0762581e+02   1.7290903e+01   8.6332419e+02   3.0697613e+01   6.1836806e+02   5.0176361e+01   4.9137774e+02  -2.0566671e+01   4.5280935e+02   1.2336235e+02   5.2350935e+02  -3.5869135e+01   4.2925258e+02   2.6693342e+01   5.7671903e+02  -6.9562323e+00   5.4584548e+02   2.4791355e+00   3.8398000e+02  -4.4538839e+00   3.5194323e+02   5.0519613e+00   4.5242645e+02   2.1484916e+01   4.0036613e+02   2.8343613e+01   4.7937548e+02   2.2000929e+01   5.8681548e+02   2.4959923e+01   6.4641742e+02   2.3658542e+01   6.9391742e+02  -7.2130710e+00   3.6279161e+02   2.3524774e+00   4.2430387e+02   6.8447226e+00   5.8100742e+02   4.5479729e+01   4.2573645e+02   8.7378581e+00   2.6437968e+02   6.0802710e+00   2.9123774e+02   3.6654968e+00   6.9802484e+02   5.9218839e+00   4.5969129e+02  -1.7852077e+01   4.0471226e+02   7.1068903e+00   4.1970806e+02  -3.4685806e+00   4.8635258e+02  -5.6917548e+00   2.7928548e+02   1.3803290e+01   4.8572516e+02   2.5169406e+01
   2.4415161e+02   8.7240452e+01   2.2200355e+02   1.1504101e+02   2.5418722e+02   4.6896659e+01   3.6116194e+02   1.1459124e+02   3.6732065e+02   1.4542413e+01   2.8594774e+02   1.3772890e+01   3.4630226e+02   7.6474323e+00   3.3561722e+02   1.8102259e+01   2.8140097e+02   2.7720503e+01   5.0942194e+02   8.5020516e+00   3.1719258e+02   3.7955239e+01   3.2068419e+02   1.5686232e+01   4.1176355e+02   3.4921497e+01   4.8749129e+02   3.1779406e+01   3.5384613e+02   1.5936826e+01   3.6532722e+02   3.1725459e+01   2.5702290e+02   1.9446555e+01   3.3517742e+02   2.7325806e+00   4.0236903e+02   1.9229510e+01   2.6343290e+02   3.3166581e+00   3.6200774e+02   3.0279058e+01   3.4249323e+02   4.7846671e+01   3.4267968e+02   6.0846581e+00   2.0365161e+02   2.5837871e+01   3.5411323e+02   3.5143200e+01   3.1661722e+02  -4.3277413e+00   3.3888387e+02   3.4537677e+01   4.4400645e+02   3.1842387e+01   2.2814129e+02   1.1997729e+01   4.4458710e+02   6.1209161e+01   3.0040387e+02   9.7776903e+00   5.0294968e+02   1.6628219e+01   2.4365677e+02   1.1297875e+02   3.2280722e+02   5.8647059e+01   3.4080839e+02   3.2880168e+01   3.0027645e+02   2.0034658e+01   2.5095161e+02   1.5738710e+01   3.3709161e+02   3.3815484e-01   1.8599722e+02   8.8021859e+01   3.2219355e+02   9.6770968e+00   3.2292452e+02   7.4747484e+00   3.4133581e+02   7.1663613e+00   1.2136871e+02   1.3496825e+02   4.7856161e+02   1.5968942e+01   3.0487032e+02   1.0544568e+01   3.0534871e+02  -7.3617677e+00   2.3245968e+02  -4.4748387e+00   3.7253677e+02   1.2858061e+02   4.9354935e+02  -2.4110452e+00   5.4621677e+02  -2.6251535e+01   4.5237903e+02   1.4724194e+01   4.9470968e+02  -1.7599032e+01   3.4104432e+02   4.1328293e+01   3.4811032e+02   1.1932795e+02   6.8020000e+02  -1.5475677e+01   4.7144258e+02   4.1157174e+01   5.9896839e+02   1.5559948e+01   3.5232871e+02   6.8219355e-02   4.0466677e+02   1.4389246e+02   3.0003613e+02   6.7462916e+01   3.1806903e+02  -1.2649394e+01   4.5868742e+02  -1.1256387e+00   4.1057065e+02   1.1025639e+01   5.2236710e+02   2.9011923e+01   6.5360000e+02   1.1118452e+01   5.0061548e+02   4.1156000e+00   4.6623935e+02  -8.5975355e+00   6.6128452e+02   2.4356258e+00   4.7193129e+02  -3.3173213e+01   4.0010742e+02  -8.1731097e+00   5.0122097e+02  -4.4377677e+01   3.8630742e+02   4.4572903e-01   9.7259387e+02   1.9368297e+01   6.5312806e+02   1.0092013e+01   2.5681432e+02   4.3966929e+00   5.0988742e+02   7.3109419e+00   4.8123710e+02   2.3796516e+01   7.6473774e+02   2.7140335e+01   3.1668161e+02   3.2581923e+01   5.9412290e+02   1.0889845e+01   2.3377871e+02   1.6294800e+01   2.9934774e+02  -1.4792335e+01   1.8604258e+02  -1.0205665e+01   3.9055226e+02  -1.1835471e+01   3.8409323e+02   1.6494800e+01   3.2615065e+02  -1.5577535e+01   4.6429323e+02   1.0528800e+01   4.4790258e+02  -2.3482206e+01   3.3333613e+02   1.0109561e+01   2.9737516e+02  -1.4638723e+01   3.0108097e+02  -5.4322839e+00   4.5569000e+02   5.1385123e+01   5.1395677e+02   3.8582968e+00   4.5247387e+02   1.2103381e+01   9.2318290e+02   1.9634723e+01   7.3303129e+02   2.1505239e+01   4.9084871e+02   1.3229523e+01   7.7546516e+02   4.1306658e+01   6.9762935e+02   2.9462877e+01   6.0262387e+02  -1.6241032e+00   5.4453226e+02   3.3019355e+00   5.8212839e+02   2.9565213e+01   4.4585323e+02   1.2273677e+01   4.5672581e+02   2.7129032e+01   4.2177484e+02   2.9597690e+01   6.0870032e+02   1.5238490e+01   5.0108387e+02   1.4344581e+01   6.6249032e+02   1.3145290e+01   5.3143839e+02   1.1481058e+01   6.6829903e+02   2.6538335e+01   5.8434710e+02   1.2661032e+00   5.7665935e+02   2.4145316e+01   7.8962581e+02   4.6709032e+00   8.0265419e+02   3.0841213e+01   5.6588806e+02   5.2754761e+01   4.8751774e+02   1.7932129e+01   3.7632935e+02   1.4224075e+02   5.3064935e+02  -3.7020335e+01   4.2359258e+02   3.4761419e+00   6.0319903e+02   3.8353677e+00   5.4184548e+02   2.3329135e+01   4.4926000e+02   5.3993716e+01   3.3956323e+02   1.5092361e+01   4.6519645e+02   6.7933161e+00   3.5312613e+02   5.8412813e+01   4.8018548e+02   8.2161290e+00   5.2220548e+02   5.9888723e+01   6.8391742e+02   9.7185419e+00   6.9615742e+02  -8.2022710e+00   3.4103161e+02   1.7853277e+01   4.3119387e+02   3.6293523e+01   5.2119742e+02   1.8414529e+01   5.1396645e+02   9.9594581e+00   2.8346968e+02  -1.5016929e+01   2.5685774e+02   1.2225897e+01   6.3907484e+02   2.7067884e+01   4.5703129e+02  -7.5492774e+00   3.6466226e+02  -1.0499110e+01   4.2215806e+02  -9.0645806e+00   4.4351258e+02  -6.5345548e+00   2.4628548e+02   1.7733290e+01   4.8657516e+02   3.3014065e+00
   2.4355161e+02   1.2413845e+02   2.0428355e+02   1.2012861e+02   2.8394722e+02   2.3995859e+01   3.9048194e+02   9.4305639e+01   3.7255065e+02   9.4540129e+00   3.1780774e+02  -2.3965910e+01   3.6078226e+02   1.6159032e+01   3.4561722e+02   2.2112259e+01   2.6221097e+02   3.2685703e+01   4.8848194e+02   1.7127252e+01   3.3890258e+02   5.5984387e+00   3.1034419e+02   1.7363432e+01   4.4828355e+02   1.7889897e+01   4.6907129e+02   3.9043006e+01   3.6470613e+02   3.0308026e+01   3.6204722e+02   2.9227859e+01   2.7530290e+02   2.4641548e+00   2.7403742e+02   2.1863781e+01   4.0057903e+02   2.0902710e+01   2.7074290e+02   8.2918581e+00   3.2438774e+02   5.6338658e+01   3.8206323e+02   3.8211071e+01   3.4186968e+02   2.0819458e+01   2.2838161e+02  -1.1720529e+01   3.2297323e+02   1.5534400e+01   3.4089722e+02   3.0249859e+01   3.5188387e+02   1.4747677e+01   4.2781645e+02   3.5707587e+01   2.4971129e+02   1.5752129e+01   4.4072710e+02   5.6277961e+01   3.0397387e+02   8.9720903e+00   3.9851968e+02   1.6892619e+01   2.4946677e+02   8.8233948e+01   3.1061722e+02   3.4052259e+01   4.1780839e+02   1.2430168e+01   2.9827645e+02   2.2524658e+01   2.7371161e+02   1.3917910e+01   3.5742161e+02   1.5661755e+01   2.3747722e+02  -2.0906541e+01   2.7824355e+02   2.8630968e+00   3.2726452e+02   9.2675484e+00   3.0095581e+02   2.9546761e+01   1.5507871e+02   1.6465145e+02   4.4951161e+02   2.5342942e+01   3.1849032e+02   1.3644968e+01   3.8315871e+02   7.6034323e+00   2.2173968e+02   2.1342761e+01   3.5501677e+02   1.3913221e+02   5.4706935e+02  -9.1726452e+00   4.6530677e+02  -2.6968735e+01   4.5090903e+02   1.0551794e+01   4.9299968e+02  -3.8422323e+00   3.4014432e+02   5.3830293e+01   3.4277032e+02   1.3637515e+02   7.5430000e+02   2.0336323e+01   4.9139258e+02   2.7471174e+01   6.2127839e+02   1.3145148e+01   4.1947871e+02   3.1262194e+00   3.8395677e+02   1.5177926e+02   3.4217613e+02   7.0231716e+01   3.3663903e+02  -5.3749935e+00   4.2678742e+02  -1.0003639e+01   4.2228065e+02   2.3938839e+01   4.7189710e+02   1.7999523e+01   6.6630000e+02  -4.4975484e+00   5.1784548e+02   1.3597200e+01   4.7495935e+02   3.5648645e+00   6.9519452e+02  -1.2771742e+00   4.4741129e+02  -2.8816129e+00   3.6386742e+02   3.0560903e+00   4.1113097e+02  -7.7904774e+00   3.9130742e+02   5.2657290e+00   9.3714387e+02   2.5704297e+01   6.2550806e+02   2.6971613e+01   2.8752432e+02  -3.8201071e+00   4.4379742e+02  -1.1071858e+01   4.7104710e+02   2.3041716e+01   6.4602774e+02  -3.8428645e+00   2.6720161e+02   1.7110323e+01   5.0312290e+02   3.2929845e+01   2.4258871e+02  -8.9400000e+00   3.4791774e+02   6.5520645e+00   1.8918258e+02  -4.2668645e+00   3.9160226e+02   1.4120529e+01   3.5452323e+02  -2.0949600e+01   3.8320065e+02   6.0984645e+00   4.3315323e+02  -1.7500000e+00   3.8957258e+02   8.4193548e-02   3.4890613e+02   7.6739613e+00   3.0694516e+02   3.1885677e+01   2.7398097e+02  -1.7834284e+01   5.1408000e+02   1.6383923e+01   4.8904677e+02  -9.6189032e+00   5.0180387e+02   9.9669806e+00   9.8999290e+02   6.1399226e+00   6.8760129e+02   1.9569639e+01   4.7669871e+02   6.9315226e+00   7.4299516e+02  -3.5741935e-02   6.7175935e+02   3.4722477e+01   5.4134387e+02  -5.8117032e+00   5.4133226e+02   1.7357935e+01   5.5227839e+02   1.7913213e+01   4.3785323e+02  -1.8363226e+00   4.6562581e+02  -1.0529677e+00   4.5506484e+02   1.3604490e+01   6.1636032e+02   2.4285690e+01   5.0756387e+02   5.0826181e+01   6.2940032e+02   5.4222490e+01   5.7972839e+02   4.5187858e+01   6.7473903e+02   3.3463135e+01   6.5834710e+02   2.7416103e+01   5.5380935e+02   3.7213316e+01   7.1803581e+02   1.8628103e+01   8.3661419e+02   3.4554413e+01   5.6341806e+02   2.4432361e+01   4.9522774e+02   1.2885329e+01   4.3961935e+02   2.0732755e+02   5.0697935e+02  -1.9646735e+01   4.1959258e+02  -3.5838581e+00   5.8838903e+02  -6.9298323e+00   4.8965548e+02   8.0743355e+00   5.0203000e+02   2.8532116e+01   3.4084323e+02   3.3989961e+01   4.3057645e+02   1.5182916e+01   3.3746613e+02   1.3666561e+02   4.6503548e+02   7.7181290e+00   5.3658548e+02   3.1648323e+01   6.8991742e+02   1.0238542e+01   6.5115742e+02  -1.2602271e+01   3.5531161e+02   1.2810877e+01   4.9652387e+02   2.5677123e+01   5.2709742e+02   2.2842529e+01   4.7258645e+02   1.7749858e+01   2.9365968e+02   3.7378710e+00   2.4846774e+02  -1.7202903e+01   6.6678484e+02   2.8421084e+01   4.2188129e+02  -6.3472774e+00   3.3275226e+02   2.4673690e+01   4.1295806e+02   3.2621419e+01   4.6246258e+02  -2.0055484e-01   2.4638548e+02   6.2952903e+00   4.9238516e+02   3.4966065e+00
   2.3255161e+02   1.1761845e+02   2.1562355e+02   8.7461406e+01   2.5585722e+02   1.7053059e+01   3.7211194e+02   1.1119524e+02   3.3403065e+02   3.1965613e+01   3.1861774e+02   8.1192903e+00   2.7263226e+02   1.7881032e+01   3.3080722e+02   4.2537059e+01   2.9592097e+02   2.6988903e+01   4.3137194e+02   1.5486052e+01   3.4467258e+02   2.6376839e+01   3.1825419e+02   5.4110632e+01   4.9470355e+02   1.4916297e+01   4.4713129e+02   4.2538206e+01   4.1994613e+02   1.6218826e+01   3.4318722e+02   6.8266587e+00   2.8987290e+02   2.1488555e+01   2.9222742e+02   2.3688581e+01   4.3494903e+02   1.7313110e+01   2.5918290e+02   2.6906658e+01   3.2419774e+02   5.7543858e+01   3.6115323e+02   3.8023871e+01   3.0724968e+02   2.2349058e+01   2.0149161e+02   1.3750671e+01   3.1302323e+02   7.9504000e+00   2.9032722e+02   3.7155459e+01   3.9203387e+02   2.2485677e+01   4.6471645e+02   1.3045587e+01   2.5823129e+02  -1.4449471e+01   4.5106710e+02   4.2310761e+01   2.8226387e+02   2.4328890e+01   3.9128968e+02   2.8851019e+01   2.4817677e+02   9.5717148e+01   3.1147722e+02   4.4503459e+01   3.8427839e+02   1.7232568e+01   3.2851645e+02   2.6345458e+01   2.6743161e+02   1.6510310e+01   3.3294161e+02   1.4950155e+01   2.6632722e+02  -5.7345413e+00   2.9752355e+02   2.2990697e+01   2.6145452e+02   3.0962348e+01   2.7624581e+02   3.8043561e+01   1.4607871e+02   1.6865145e+02   4.2761161e+02   1.7954942e+01   3.4220032e+02   6.7481677e+00   4.0163871e+02   5.9503226e-01   2.1116968e+02   1.4683613e+00   3.9549677e+02   7.4743806e+01   5.2677935e+02   3.5405548e+00   4.8340677e+02  -3.9867355e+00   4.4923903e+02   1.6975394e+01   4.6051968e+02   1.0516168e+01   2.9623432e+02   3.1293093e+01   2.5930032e+02   1.2101275e+02   7.1794000e+02   2.5345123e+01   4.8616258e+02   1.1749574e+01   6.2646839e+02   2.3539948e+01   4.0442871e+02  -8.3397806e+00   3.9214677e+02   1.1179406e+02   3.3565613e+02   9.1803316e+01   3.2034903e+02  -2.7831794e+01   4.0916742e+02   1.0685961e+01   4.4328065e+02   3.4878839e+01   4.8198710e+02   2.1432323e+01   6.3205000e+02   1.9924516e+00   4.9161548e+02   2.2975600e+01   4.6200935e+02  -3.8791355e+00   6.6057452e+02  -4.8375742e+00   4.9817129e+02  -2.2032413e+01   3.8729742e+02   7.3316903e+00   4.2117097e+02  -1.3833677e+01   4.2741742e+02  -8.5230710e+00   7.0859387e+02   2.9928297e+01   5.9940806e+02  -1.1560387e+01   2.6852432e+02   3.3698929e+00   4.2741742e+02  -6.7614581e+00   4.4504710e+02  -2.4308284e+01   6.4364774e+02  -1.3552465e+01   2.8101161e+02  -9.8544774e+00   4.9664290e+02   1.5978245e+01   2.4020871e+02   1.0210400e+01   2.9348774e+02  -2.0903535e+01   1.8928258e+02  -7.3248645e+00   3.7770226e+02  -2.1474710e+00   3.6109323e+02   1.1664800e+01   3.6453065e+02   7.3520645e+00   4.5296323e+02   1.4385200e+01   4.8252258e+02  -2.4161806e+01   3.3414613e+02  -2.9552387e+00   3.0175516e+02   1.5060877e+01   2.6598097e+02   6.8057161e+00   4.6413000e+02   5.1709923e+01   4.8404677e+02   2.1731097e+01   4.1228387e+02   4.3685806e+00   7.6594290e+02   2.4303923e+01   7.2789129e+02   2.3626439e+01   3.7593871e+02   5.2223226e+00   7.6315516e+02   4.2661458e+01   7.4706935e+02   3.8817677e+01   5.3177387e+02   2.5003897e+01   5.3638226e+02   2.4453935e+01   6.4650839e+02   1.2514813e+01   4.7170323e+02   1.3505677e+01   3.3781581e+02   7.4518323e+00   4.6668484e+02   2.8764890e+01   7.2174032e+02   4.1952903e+00   5.2475387e+02   5.2640981e+01   4.8878032e+02   3.0902090e+01   5.9867839e+02   2.1531858e+01   7.1916903e+02   2.1848735e+01   5.2928710e+02   1.0010903e+01   5.8899935e+02   4.1638116e+01   7.5285581e+02  -6.3874968e+00   7.5380419e+02   3.4409213e+01   5.1674806e+02   5.4405961e+01   4.1194774e+02   1.8257729e+01   3.7571935e+02   1.2357955e+02   4.8207935e+02  -1.9174735e+01   3.9844258e+02   1.1628142e+01   5.7733903e+02   1.4904168e+01   5.0151548e+02   3.4455535e+01   4.1679000e+02   2.8011316e+01   3.3470323e+02   1.4621161e+01   4.5728645e+02   1.2236116e+01   4.0446613e+02   1.4492561e+02   4.6808548e+02   1.5741290e+00   4.9843548e+02   2.3270323e+01   6.7835742e+02   2.1663342e+01   6.1043742e+02  -2.9964671e+01   3.7041161e+02   4.0228774e+00   4.8580387e+02   1.0694723e+01   5.0723742e+02   2.4861329e+01   4.2925645e+02   4.1162581e+00   3.1342968e+02   1.0536271e+01   2.2394774e+02   1.3808697e+01   6.4183484e+02  -7.9129161e+00   4.6955129e+02  -1.1020877e+01   2.9709226e+02   1.6376490e+01   4.1240806e+02   5.8154194e+00   5.1793258e+02   3.9918452e+00   2.8262548e+02   6.9260903e+00   4.9615516e+02   1.2435006e+01
   2.3790161e+02   1.4534045e+02   1.5966355e+02   1.3107821e+02   2.8170722e+02   1.3745059e+01   3.5237194e+02   1.0635444e+02   3.6655065e+02  -3.9598710e-01   3.2537774e+02  -1.6811510e+01   2.9673226e+02   1.6853032e+01   3.2285722e+02   3.6643059e+01   2.7021097e+02   2.3375703e+01   4.1211194e+02   1.5606852e+01   3.2319258e+02   2.6805239e+01   3.4601419e+02   4.6598323e+00   4.3765355e+02   2.7370297e+01   4.5086129e+02   1.0869806e+01   3.0832613e+02  -7.3715742e+00   3.5999722e+02   3.1241859e+01   2.7221290e+02   2.1941355e+01   2.8927742e+02   1.5734581e+01   4.4362903e+02   2.8988710e+01   2.7712290e+02   1.4601458e+01   3.4338774e+02   5.9528658e+01   4.0092323e+02   4.5462271e+01   3.2948968e+02   1.4139858e+01   2.2507161e+02   1.0964271e+01   3.5626323e+02   2.3451200e+01   3.0504722e+02   2.1067859e+01   3.4188387e+02   1.1697677e+01   4.4281645e+02   4.0797587e+01   2.1757129e+02   3.1223329e+01   4.6353710e+02   2.8363161e+01   3.0226387e+02   1.8188903e+00   4.0504968e+02   6.5602194e+00   2.1198677e+02   7.3702348e+01   2.9889722e+02   5.1989859e+01   3.4880839e+02   2.2120168e+01   3.0736645e+02   3.4467458e+01   2.7123161e+02   1.0446310e+01   3.5485161e+02   1.5347355e+01   2.7542722e+02  -1.1752541e+01   2.8771355e+02   2.9154968e+00   2.6211452e+02   1.6719548e+01   3.1729581e+02   2.2049561e+01   1.3179871e+02   1.5422385e+02   3.8547161e+02  -1.9638581e+00   3.3887032e+02   7.2945677e+00   3.8805871e+02   1.2401432e+01   2.4502968e+02   1.2999561e+01   3.4958677e+02   1.0865661e+02   4.8858935e+02  -8.5942452e+00   4.7192677e+02  -2.8358335e+01   4.5232903e+02   2.9628194e+01   5.0161968e+02   9.7581677e+00   3.4447432e+02   4.5383893e+01   3.2001032e+02   9.3915948e+01   7.0509000e+02   4.3312258e-01   4.5454258e+02   3.2659174e+01   7.0927839e+02  -2.3394852e+01   3.5823871e+02   9.2654194e+00   3.9666677e+02   1.1053246e+02   3.0508613e+02   1.1267892e+02   3.3834903e+02   1.6282065e+00   4.0816742e+02   3.0005961e+01   4.4795065e+02   7.3652387e+00   4.8831710e+02   8.8359226e+00   5.6550000e+02   1.6266452e+01   5.1532548e+02  -2.2871200e+01   4.7285935e+02   3.4028645e+00   6.5366452e+02  -6.6747742e+00   4.4441129e+02  -2.8111613e+01   3.8638742e+02   2.4044903e+00   4.2860097e+02  -1.1288077e+01   4.3083742e+02   1.7333290e+00   6.5997387e+02   3.7987897e+01   6.8683806e+02   2.6852129e+00   2.2423432e+02   1.0773093e+01   4.1945742e+02  -1.3146581e+00   4.5180710e+02   8.1509161e+00   8.1407774e+02   3.0931355e+00   2.9030161e+02  -8.1176774e+00   4.8503290e+02  -2.4282955e+01   2.2611871e+02   4.9076000e+00   2.9396774e+02  -4.7919355e+00   1.9328258e+02   4.4051355e+00   3.8665226e+02  -1.9433471e+01   3.6633323e+02   1.4560000e-01   3.5115065e+02   2.6624645e+00   4.2268323e+02  -1.1382400e+01   4.4304258e+02  -9.8134065e+00   3.4695613e+02   5.9699613e+00   2.9690516e+02   1.8068877e+01   2.8822097e+02   9.7465161e+00   4.8819000e+02   7.2351226e+00   5.1209677e+02   2.9437097e+01   4.6223387e+02  -7.2974194e+00   7.3080290e+02   1.7925123e+01   7.0489129e+02  -1.4356129e-01   4.5584871e+02  -3.7404774e+00   7.1783516e+02   1.7337058e+01   6.6169935e+02   9.0872774e+00   5.7677387e+02  -4.9361032e+00   5.7843226e+02   5.9989935e+01   5.6322839e+02   1.9887213e+01   4.6225323e+02  -7.4383226e+00   3.8895581e+02  -1.5393677e+00   4.4773484e+02   1.4208903e+00   6.1874032e+02   6.5575290e+01   4.4965387e+02   4.7458981e+01   6.1706032e+02   5.2679690e+01   5.5014839e+02   2.2414258e+01   7.3648903e+02   1.2903135e+01   5.8008710e+02   1.6676903e+01   5.8503935e+02   8.6649161e+00   7.2809581e+02  -1.7936697e+01   7.7627419e+02   2.6951613e+01   5.4250806e+02   1.8005161e+01   4.4908774e+02   1.3386529e+01   3.9794935e+02   9.1181148e+01   5.2383935e+02  -2.8805535e+01   3.7254258e+02  -4.7298581e+00   5.2667903e+02   8.4269677e+00   5.2308548e+02   2.5019935e+01   4.8493000e+02  -5.0098839e+00   2.9917323e+02  -6.3643871e-01   4.6309645e+02   1.2291316e+01   3.6655613e+02   1.2281841e+02   4.2598548e+02   2.7892129e+01   5.1015548e+02   2.8522723e+01   6.8929742e+02  -6.9918581e+00   6.3262742e+02   1.1701290e+00   3.3508161e+02  -4.2407226e+00   4.5102387e+02   1.4927123e+01   4.8562742e+02   3.1780129e+01   4.4387645e+02   8.0966581e+00   2.6337968e+02   9.5402710e+00   2.6846774e+02  -2.4892903e+01   6.8626484e+02   1.8226839e+00   4.6193129e+02   1.8488723e+01   3.1042226e+02   2.0700903e+00   4.2505806e+02  -2.1146581e+01   4.6193258e+02   1.8681845e+01   2.7157548e+02   3.9500903e+00   5.1162516e+02   6.5774065e+00
   2.7250161e+02   9.9372452e+01   1.9923355e+02   1.3291261e+02   2.8109722e+02  -3.8261413e+00   2.7395194e+02   1.0046804e+02   3.2617065e+02   4.9744129e+00   3.1323774e+02   1.9829690e+01   3.6254226e+02  -9.6017677e+00   3.4318722e+02   4.2016659e+01   2.2740097e+02   8.1405032e+00   4.5800194e+02   7.6156516e+00   3.2367258e+02   2.5626839e+01   3.0263419e+02   2.8890232e+01   4.1039355e+02   1.3661097e+01   4.7007129e+02   4.7030065e+00   3.4465613e+02   2.6202026e+01   3.4275722e+02   4.1391059e+01   2.9516290e+02   3.2015355e+01   3.3017742e+02   2.8232581e+01   4.3847903e+02   1.9920710e+01   3.1330290e+02  -1.1792942e+01   3.3748774e+02   6.6380658e+01   3.6006323e+02   3.6441071e+01   3.3739968e+02   7.0770581e+00   1.8533161e+02   5.7234710e+00   3.2692323e+02   2.4748400e+01   3.1580722e+02  -3.7929413e+00   3.8298387e+02  -3.8403226e+00   4.4571645e+02   5.5155871e+00   2.5847129e+02   2.1671329e+01   4.4858710e+02   3.3269161e+01   3.0678387e+02   7.1272903e+00   3.4528968e+02   2.8391019e+01   2.4903677e+02   1.0602835e+02   3.3370722e+02   4.9875059e+01   3.7304839e+02   1.7070968e+01   3.3270645e+02   6.9202581e+00   2.5871161e+02   1.4927910e+01   3.6728161e+02   2.5062955e+01   2.7670722e+02   1.5245059e+01   2.8333355e+02   1.3405897e+01   2.9664452e+02  -5.1928516e+00   3.1000581e+02   2.1062761e+01   1.3031871e+02   1.2406225e+02   3.0232161e+02   6.8814194e-01   2.9530032e+02   9.5001677e+00   3.1291871e+02  -4.0673677e+00   2.1716968e+02   6.1383613e+00   3.3739677e+02   1.2439181e+02   5.0949935e+02  -9.2170452e+00   4.3697677e+02  -1.9182335e+01   4.9256903e+02  -1.4921006e+01   4.4427968e+02  -1.2794632e+01   2.9461432e+02   6.8332693e+01   3.0473032e+02   1.2988348e+01   7.6299000e+02   8.2211226e+00   4.8768258e+02   2.1477974e+01   6.4759839e+02   3.1539548e+01   4.0875871e+02   5.6938194e+00   3.6671677e+02   1.1844846e+02   3.2812613e+02   9.9925716e+01   3.1896903e+02  -1.7681394e+01   4.5220742e+02  -5.7072387e+00   4.1819065e+02  -5.6339613e+00   5.4779710e+02  -7.8324774e+00   6.3425000e+02  -7.1835484e+00   4.6484548e+02  -8.3128000e+00   4.8604935e+02   2.3876645e+00   6.5081452e+02  -9.6767742e+00   4.7907129e+02  -1.6464413e+01   3.7000742e+02   9.3748903e+00   4.7775097e+02  -1.8930077e+01   3.7062742e+02  -2.8198710e+00   6.9720387e+02   2.5009497e+01   5.7569806e+02   4.5764129e+00   2.6157432e+02   8.4958929e+00   4.3769742e+02   5.9461419e+00   5.0471710e+02   8.6281161e+00   6.3026774e+02   1.8757935e+01   3.1892161e+02   1.0162723e+01   5.5284290e+02   1.8002245e+01   2.3158871e+02   1.8000000e-01   2.8929774e+02  -1.2178335e+01   2.2799258e+02   1.3438335e+01   4.1298226e+02  -8.3998710e+00   3.6656323e+02   1.0987200e+01   3.5791065e+02   1.5791665e+01   4.5682323e+02   6.5064000e+00   5.0733258e+02  -3.2366065e+00   3.5214613e+02   2.8884761e+01   2.8837516e+02   1.1421277e+01   2.6122097e+02   3.4265161e+00   4.5046000e+02   3.3863523e+01   5.3880677e+02   2.7680297e+01   5.2485387e+02  -2.0670194e+00   9.5023290e+02   1.7180723e+01   7.3575129e+02   2.3957639e+01   4.6508871e+02   2.1000323e+01   8.1041516e+02   8.5106581e+00   8.9656935e+02   3.0987677e+01   5.3991387e+02   2.0872697e+01   5.6298226e+02   3.4625935e+01   5.3450839e+02   3.0044813e+01   5.5970323e+02   1.4415677e+01   4.8891581e+02   1.4083832e+01   4.6287484e+02   3.0449690e+01   5.8289032e+02   2.4493290e+01   4.2722387e+02   5.6873381e+01   6.8297032e+02   3.2126890e+01   5.6357839e+02   8.3398581e+00   7.1266903e+02   2.4988735e+01   6.0834710e+02   1.3286103e+01   5.7737935e+02   2.2137716e+01   7.6662581e+02  -1.3079097e+01   8.3061419e+02   2.9034413e+01   5.7579806e+02   3.2151961e+01   3.9617774e+02   1.9519329e+01   4.1380935e+02   1.4420235e+02   4.9811935e+02  -4.8879355e+00   4.4178258e+02   6.4094194e-01   5.4462903e+02   2.0900968e+01   5.1403548e+02   3.0833935e+01   5.2288000e+02   2.3574116e+01   3.7575323e+02   4.5097161e+01   4.6747645e+02   2.1850916e+01   4.1760613e+02   9.2444413e+01   4.7546548e+02   1.8453729e+01   5.2701548e+02   1.9603923e+01   6.4746742e+02   7.5745419e+00   7.4119742e+02   1.4345290e+00   3.4608161e+02   1.8929277e+01   4.6075387e+02   1.9038723e+01   4.9823742e+02   4.6581329e+01   4.6201645e+02   2.4215458e+01   2.9989968e+02   4.9486710e+00   2.8623774e+02  -1.5045032e+00   5.4173484e+02   2.4425084e+01   5.0765129e+02  -7.2088774e+00   2.9528226e+02   5.0512903e+00   3.9490806e+02   1.6365419e+01   4.0341258e+02   1.6043445e+01   2.7190548e+02   1.3873690e+01   4.7034516e+02   1.7359806e+01
   2.6840161e+02   1.3010045e+02   1.7452355e+02   1.2397941e+02   3.0518722e+02   2.3196659e+01   2.8469194e+02   1.0260884e+02   3.8751065e+02   5.1172129e+00   2.7661774e+02   1.2859290e+01   2.8663226e+02   1.9141032e+01   3.3056722e+02   1.8076259e+01   2.5259097e+02   1.5265303e+01   4.4705194e+02   1.3701652e+01   3.6324258e+02   4.1171239e+01   2.9168419e+02   3.9956232e+01   4.5718355e+02  -6.7721032e+00   4.7249129e+02   2.8449406e+01   3.6460613e+02   6.6460258e+00   3.2751722e+02   2.8610259e+01   2.8054290e+02   1.3184955e+01   2.6498742e+02   9.6377806e+00   3.7452903e+02   3.1096710e+01   2.6337290e+02   5.2614581e+00   3.4533774e+02   7.2282658e+01   3.8377323e+02   5.8124271e+01   3.4762968e+02   3.6828658e+01   1.9970161e+02   3.2413871e+01   3.0535323e+02   3.1334000e+01   3.0832722e+02   1.3565459e+01   4.1243387e+02   4.1353677e+01   4.6728645e+02   1.5939987e+01   2.3457129e+02   1.5153329e+01   4.6420710e+02   5.2639561e+01   2.8473387e+02   1.8081290e+01   3.5970968e+02   1.4657419e+01   2.5084677e+02   6.6783548e+01   2.8680722e+02   4.5907059e+01   3.6210839e+02   1.5356168e+01   3.1889645e+02   2.4550581e+00   2.5923161e+02   9.1663097e+00   4.0190161e+02   1.3053355e+01   2.7189722e+02  -3.9401413e+00   2.4452355e+02   1.1370697e+01   2.7864452e+02   1.8157148e+01   3.0538581e+02  -4.7763871e-01   1.3712871e+02   1.9998745e+02   2.7108161e+02   8.8073419e+00   2.6330032e+02   3.1960168e+01   3.2553871e+02  -1.6469677e+00   2.2945968e+02   1.9575161e+01   3.9530677e+02   1.2047901e+02   5.0163935e+02   1.8131755e+01   4.7201677e+02  -2.3645535e+01   4.2228903e+02   1.3511394e+01   4.7551968e+02  -8.6838323e+00   3.0914432e+02   4.2690293e+01   2.9916032e+02   1.4013948e+01   7.7183000e+02   7.8839226e+00   4.9682258e+02   3.9367742e+00   6.4634839e+02   8.1995484e+00   4.1494871e+02   3.9058619e+01   3.8943677e+02   1.3968086e+02   3.1393613e+02   9.2680916e+01   3.0806903e+02   1.1570606e+01   4.1863742e+02   2.4408361e+01   4.5152065e+02   7.9963871e-01   5.3893710e+02  -7.2136774e+00   6.1815000e+02   7.9044516e+00   4.8632548e+02   1.6398800e+01   5.0271935e+02   5.2040645e+00   6.3885452e+02  -2.2899742e+00   4.3803129e+02   5.4887871e+00   3.8810742e+02   4.1668903e+00   4.0855097e+02  -1.8254077e+01   3.9978742e+02   7.9473290e+00   6.9975387e+02   3.1415497e+01   6.4559806e+02   5.4044129e+00   2.6800432e+02   3.2931493e+01   4.3517742e+02  -2.9922581e+00   4.8837710e+02   1.3275316e+01   7.0821774e+02  -1.9008065e+01   2.8258161e+02   1.8159923e+01   5.2931290e+02   5.1834645e+01   2.6620871e+02   1.8600400e+01   2.9005774e+02   2.5280865e+01   1.9680258e+02   4.7935355e+00   3.6074226e+02  -1.2980671e+01   3.5504323e+02   1.1008800e+01   3.6458065e+02   1.8780645e+00   4.1282323e+02   1.8116400e+01   3.4809258e+02   9.4882594e+01   3.3385613e+02   1.9497961e+01   2.9866516e+02   1.7548077e+01   2.8727097e+02  -2.3274839e+00   4.5241000e+02   1.8775226e+00   4.9909677e+02   2.8387097e+01   4.3142387e+02   1.1440738e+02   8.9580290e+02  -1.4414877e+01   6.9227129e+02   3.5906039e+01   4.5888871e+02   4.5463226e+00   7.4294516e+02   2.3748258e+01   7.6037935e+02   3.8812877e+01   5.3081387e+02   3.2310697e+01   5.4373226e+02   2.6915935e+01   5.6831839e+02  -7.6099871e+00   4.8375323e+02   4.6491677e+01   4.3091581e+02   1.3723832e+01   4.5630484e+02   8.3552903e+00   6.0160032e+02   2.1086490e+01   4.4517387e+02   7.8627381e+01   6.3325032e+02   4.6244903e+00   5.5619839e+02   3.0690258e+01   7.2579903e+02   2.6938335e+01   6.4514710e+02   2.6542103e+01   5.6013935e+02   1.4169161e+00   7.4291581e+02   1.0467703e+01   7.5194419e+02   3.0418013e+01   5.0131806e+02   5.8490361e+01   4.5141774e+02   1.2060129e+01   4.1218935e+02   1.4037195e+02   4.8707935e+02  -3.2534735e+01   4.5649258e+02   1.1794142e+01   5.5029903e+02   1.1736774e-01   5.4070548e+02   4.0303355e+00   4.4255000e+02   9.4305161e+00   3.3460323e+02  -7.2308387e+00   3.9671645e+02   1.5891716e+01   3.6088613e+02   9.3792013e+01   4.5356548e+02   2.5775729e+01   5.1258548e+02   4.8322581e-02   6.7952742e+02   7.2974194e-01   7.0377742e+02   1.4948129e+01   3.4579161e+02   2.2142477e+01   4.5014387e+02  -2.4774194e-03   5.1276742e+02   2.2418929e+01   4.5773645e+02   1.5457858e+01   2.8937968e+02   2.7502710e+00   2.4894774e+02   4.7186968e+00   6.3897484e+02  -3.4941161e+00   4.6160129e+02  -1.7714877e+01   3.3947226e+02  -8.5839097e+00   3.7935806e+02  -1.3905806e+00   4.5251258e+02  -5.5145548e+00   2.6133548e+02   4.9092903e+00   4.7653516e+02  -4.9953935e+00
   2.6425161e+02   1.2133245e+02   2.2504355e+02   9.0517806e+01   2.8475722e+02   4.3831059e+01   3.1127194e+02   1.5864244e+02   3.6174065e+02   5.0881290e-01   2.8628774e+02   1.2745690e+01   2.9211226e+02   2.3172632e+01   3.2837722e+02   2.6961459e+01   2.6568097e+02   1.3698103e+01   4.5948194e+02   3.8817252e+01   3.7967258e+02   2.0286839e+01   3.1854419e+02   3.6517432e+01   4.7397355e+02   1.8884697e+01   4.5771129e+02   2.6421806e+01   4.0656613e+02   1.8009226e+01   3.5428722e+02   3.6938659e+01   2.8916290e+02   4.5685355e+01   3.2250742e+02  -4.7738194e+00   4.2410903e+02   3.8440310e+01   2.9055290e+02   6.1470581e+00   3.3210774e+02   6.2581058e+01   4.0763323e+02   2.6405471e+01   3.3396968e+02   1.6971458e+01   2.2212161e+02   2.2890271e+01   3.2245323e+02   1.3296000e+01   2.6489722e+02   2.3619859e+01   4.2453387e+02   5.5356774e+00   4.7047645e+02   1.6154787e+01   2.4266129e+02   2.5796129e+01   4.5115710e+02   5.5683561e+01   2.6407387e+02   4.5354090e+01   3.8666968e+02   2.8360619e+01   2.4327677e+02   1.1438915e+02   3.2761722e+02   4.4122259e+01   3.8422839e+02  -4.2934323e+00   3.1446645e+02   1.1189458e+01   2.5438161e+02   1.5174310e+01   3.3142161e+02  -1.0878245e+01   2.8375722e+02  -2.1418941e+01   2.3624355e+02   2.7703097e+01   2.8816452e+02   1.5675548e+01   2.9052581e+02   2.5811161e+01   1.3688871e+02   1.7719665e+02   2.5647161e+02   9.8861419e+00   3.1254032e+02   4.1260968e+01   3.5582871e+02   7.8983226e-01   2.1845968e+02   1.2845161e+01   3.9882677e+02   1.0862741e+02   4.9244935e+02  -1.0563045e+01   5.0387677e+02  -3.8154335e+01   4.4590903e+02   4.8617935e+00   4.9984968e+02  -2.6702323e+00   3.4185432e+02   4.5883493e+01   3.0477032e+02   1.2515148e+01   7.6894000e+02  -6.8348774e+00   5.4325258e+02  -1.3627626e+01   5.5852839e+02   2.3855148e+01   3.6432871e+02   5.8219355e-02   4.0309677e+02   1.3824806e+02   3.2712613e+02   1.0919572e+02   3.1901903e+02   3.4146065e+00   4.2239742e+02   2.9727561e+01   4.0181065e+02   3.2296439e+01   4.6089710e+02   4.8395226e+00   6.5355000e+02  -7.4275484e+00   4.5222548e+02   2.0986800e+01   4.8419935e+02   1.0656645e+00   6.9509452e+02  -3.0559174e+01   4.6803129e+02  -2.0001213e+01   3.4071742e+02  -1.7119097e+00   4.2794097e+02  -5.8552774e+00   4.1936742e+02  -5.0890710e+00   6.7170387e+02   2.7489497e+01   6.2945806e+02   3.6561290e-01   2.8709432e+02   1.8124293e+01   4.4674742e+02   1.7032142e+01   5.3823710e+02   1.5946516e+01   6.5959774e+02  -1.8588465e+01   2.9520161e+02   2.3503226e+00   6.1293290e+02   4.3350452e+00   2.2234871e+02  -5.4608000e+00   2.8415774e+02   8.7528645e+00   1.4990258e+02   1.0255535e+01   4.3041226e+02  -2.2504271e+01   3.5256323e+02   5.2972000e+00   3.7020065e+02   7.7084645e+00   4.5572323e+02  -1.5125600e+01   3.7233258e+02   8.9033394e+01   3.4595613e+02   2.2239961e+01   3.2942516e+02   1.2327277e+01   2.6612097e+02  -7.3454839e+00   4.8785000e+02   1.4422323e+01   5.2238677e+02   1.5903897e+01   4.0742387e+02   1.1589738e+02   9.1480290e+02   2.8445123e+01   6.9417129e+02   3.5374039e+01   4.3336871e+02   2.3479226e+00   7.0825516e+02  -5.4765419e+00   6.7762935e+02   4.4872877e+01   5.0729387e+02   8.3572297e+01   5.4883226e+02   1.1607935e+01   5.7598839e+02   1.2826413e+01   4.4990323e+02   1.7399677e+01   4.1634581e+02   2.1169432e+01   4.3644484e+02   2.1284090e+01   6.4384032e+02   3.6757290e+01   4.8803387e+02   8.2528581e+01   5.9968032e+02   3.1310090e+01   5.3362839e+02   6.6858581e+00   7.3966903e+02  -5.4212645e+00   6.0754710e+02   1.4480103e+01   5.7499935e+02   9.7581161e+00   7.6044581e+02   3.1253032e+00   8.1918419e+02   3.9798813e+01   5.4845806e+02   3.6199161e+01   4.9208774e+02   5.0865290e+00   3.4009935e+02   1.2099915e+02   4.9707935e+02  -1.6994735e+01   3.9963258e+02  -9.2770581e+00   5.8819903e+02  -1.5846323e+00   5.0970548e+02   1.2660335e+01   4.1722000e+02   5.6469161e+00   3.1551323e+02   3.6763613e+00   4.4219645e+02   4.3393316e+01   3.7574613e+02   1.1289321e+02   4.5889548e+02   1.8793290e+00   4.9320548e+02   3.6258723e+01   6.8263742e+02  -2.2739058e+01   6.2029742e+02   7.6765290e+00   3.3179161e+02   1.4832477e+01   4.7486387e+02   3.5459923e+01   5.2419742e+02   2.4264529e+01   4.3106645e+02   3.1451458e+01   3.1756968e+02   3.0775071e+01   2.7861774e+02   6.2950968e+00   7.1702484e+02   9.4518839e+00   4.9526129e+02   1.1623226e+00   3.2404226e+02   9.7004903e+00   4.0570806e+02   3.2851419e+01   4.3599258e+02  -1.3772955e+01   2.8471548e+02  -1.5441110e+01   5.0934516e+02  -4.1001935e+00
   2.4750161e+02   1.3127245e+02   1.7009355e+02   1.2957381e+02   3.0761722e+02   1.3772259e+01   3.0969194e+02   1.1765884e+02   3.3298065e+02   2.1569613e+01   2.7899774e+02   6.1889032e-01   3.1292226e+02   2.2937832e+01   3.4723722e+02   4.8502659e+01   2.4359097e+02   1.1895303e+01   4.5795194e+02   3.2519652e+01   3.4638258e+02   5.3430039e+01   3.2449419e+02   4.4711432e+01   4.5833355e+02   2.0505897e+01   4.4034129e+02   4.3291406e+01   3.1684613e+02   1.7426826e+01   3.6180722e+02   5.3577059e+01   2.8073290e+02   2.4459755e+01   2.9288742e+02   1.9545781e+01   4.2241903e+02   3.2525510e+01   2.7830290e+02  -3.4929419e+00   3.5024774e+02   5.2129858e+01   3.7354323e+02   2.9362671e+01   3.1772968e+02   1.1320658e+01   2.2049161e+02   1.5860671e+01   3.2678323e+02  -7.3404000e+00   2.9761722e+02   1.6572259e+01   3.3648387e+02   2.9079677e+01   4.5800645e+02   4.2682387e+01   2.3857129e+02   1.2973329e+01   4.8344710e+02   1.5380361e+01   2.6954387e+02   6.3864903e+00   3.7880968e+02   2.9369419e+01   2.2284677e+02   9.3643548e+01   2.8537722e+02   2.7211459e+01   4.0386839e+02   1.0485368e+01   3.1536645e+02   1.2207458e+01   2.7309161e+02   5.2475097e+00   3.2918161e+02   3.3250955e+01   3.0351722e+02   1.4802587e+00   2.8828355e+02   2.0389897e+01   2.9383452e+02   2.0131948e+01   3.2805581e+02   3.1188761e+01   1.3612871e+02   1.3949745e+02   2.7718161e+02  -7.7065806e-01   2.4515032e+02   3.6216774e-01   3.6705871e+02  -1.8285677e+00   2.1311968e+02   1.5602361e+01   3.6468677e+02   1.7297861e+02   5.5973935e+02  -1.4996245e+01   5.2178677e+02  -2.1007135e+01   4.5204903e+02   4.2305935e+00   4.8156968e+02  -1.9877832e+01   2.7742432e+02   2.6897893e+01   2.7763032e+02   6.3963484e+00   7.3062000e+02   4.0860723e+01   4.8416258e+02   2.9099574e+01   5.9834839e+02   5.1095484e+00   3.8504871e+02  -3.8119381e+01   3.8119677e+02   1.1638006e+02   3.3898613e+02   1.1910692e+02   3.0510903e+02   2.8574065e+00   4.1930742e+02   3.3494761e+01   4.1952065e+02   1.5159639e+01   4.5879710e+02  -3.2324774e+00   6.4475000e+02   7.4764516e+00   4.6861548e+02   2.4245600e+01   5.0366935e+02  -1.5971935e+01   6.4557452e+02  -8.0675742e+00   4.9141129e+02   2.5983871e+00   3.8367742e+02   1.5191290e+01   4.4608097e+02  -1.0446477e+01   3.9572742e+02  -1.6517871e+01   6.8781387e+02   3.6090697e+01   5.8707806e+02   1.9326013e+01   2.5819432e+02   1.8336293e+01   3.9969742e+02  -5.5438581e+00   5.2599710e+02  -1.7114284e+01   6.0559774e+02   8.5815355e+00   2.9968161e+02   1.3221923e+01   5.3041290e+02   1.4846645e+01   2.3511871e+02   1.4237600e+01   2.9967774e+02   9.8912645e+00   2.1347258e+02  -9.1600645e+00   3.7689226e+02   1.5967329e+01   3.6409323e+02  -1.5005200e+01   3.3701065e+02  -1.0446335e+01   3.6982323e+02   1.1584640e+02   3.1361258e+02   1.1269099e+02   3.2123613e+02   1.0275613e+00   3.0023516e+02   2.1802477e+01   2.5941097e+02  -7.5686839e+00   5.1535000e+02   4.3502323e+01   5.1142677e+02   1.3450697e+01   3.7314387e+02   1.1687978e+02   9.2232290e+02  -1.4066477e+01   6.6360129e+02   3.2496387e+00   4.5127871e+02   2.4725123e+01   7.5257516e+02   2.0087858e+01   6.6062935e+02   3.2482877e+01   4.7343387e+02   1.6733110e+02   4.8938226e+02  -5.0860645e+00   5.7312839e+02   1.2145213e+01   4.4635323e+02   2.9133677e+01   4.2119581e+02   2.7311432e+01   4.2939484e+02   2.6888090e+01   6.1031032e+02   1.1299690e+01   4.7036387e+02   7.1942181e+01   6.1821032e+02  -2.0723097e+00   5.6262839e+02   1.3125858e+01   7.2498903e+02   7.0943135e+01   5.5921710e+02   1.1465032e+00   5.8546935e+02   4.5060516e+01   7.9420581e+02   3.8534503e+01   7.8623419e+02   3.7394813e+01   5.7750806e+02   3.7355161e+01   3.9246774e+02   1.8346129e+01   4.0166935e+02   1.4455355e+02   5.1126935e+02  -1.0469935e+01   4.8506258e+02   1.5178542e+01   6.3295903e+02  -6.7854323e+00   5.3708548e+02   2.1179935e+01   4.0803000e+02   3.6292116e+01   3.6056323e+02   4.0323613e+00   4.5404645e+02  -3.3146839e+00   4.0927613e+02   1.0001081e+02   4.5479548e+02   9.4473290e+00   5.1677548e+02   1.4283123e+01   6.6491742e+02   1.0738542e+01   6.3296742e+02  -8.1707097e-01   3.3431161e+02   9.7208774e+00   4.8408387e+02   4.8323226e+00   5.4942742e+02   3.0346129e+01   4.3773645e+02   2.0157858e+01   3.0699968e+02   1.7670671e+01   2.7299774e+02   6.2146968e+00   6.0549484e+02  -7.6257161e+00   4.8517129e+02   6.9695226e+00   3.1718226e+02   1.8059290e+01   4.2100806e+02   1.0977419e+01   3.9056258e+02  -2.0885548e+00   2.7238548e+02  -9.4047097e+00   4.7938516e+02   5.1566065e+00
   2.5265161e+02   9.0460452e+01   1.9176355e+02   1.3851021e+02   2.9113722e+02   2.0280659e+01   2.7690194e+02   8.1182039e+01   3.4674065e+02   3.5568813e+01   3.2128774e+02   2.6285690e+01   3.4592226e+02   4.8678323e+00   3.2085722e+02   1.9333059e+01   2.6387097e+02   6.2729032e+00   4.6711194e+02   1.2836852e+01   3.5029258e+02   2.4637239e+01   3.4077419e+02   3.8979032e+01   4.2165355e+02   1.4070297e+01   4.6207129e+02   2.7443006e+01   3.5565613e+02   2.7032026e+01   3.8251722e+02   3.0110259e+01   2.4245290e+02   3.7372155e+01   3.1222742e+02   3.2378581e+01   2.8141903e+02   1.5545510e+01   3.0024290e+02   2.3118581e+00   3.5767774e+02   7.5965458e+01   3.7830323e+02   3.2371871e+01   3.3410968e+02   2.3340258e+01   2.3859161e+02   1.8362671e+01   3.3735323e+02   2.4914000e+01   3.6304722e+02   2.2287859e+01   3.5863387e+02   2.6057677e+01   4.3562645e+02   2.5372787e+01   2.3218129e+02   1.6444529e+01   4.3682710e+02   4.0779961e+01   3.1397387e+02   1.8552090e+01   3.7104968e+02   7.5202194e+00   2.3089677e+02   7.6049548e+01   2.9680722e+02   4.4727059e+01   3.5463839e+02   1.5953768e+01   3.4441645e+02   1.3453458e+01   2.9204161e+02   3.6451510e+01   4.1814161e+02   3.1841548e+00   2.7470722e+02  -7.8494131e-01   3.0381355e+02   2.1107497e+01   3.1497452e+02   2.0390748e+01   3.5890581e+02   2.6190761e+01   1.1774871e+02   1.4020785e+02   2.7542161e+02  -2.0985806e-01   3.2106032e+02   2.6489368e+01   4.0153871e+02   2.0513032e+01   2.2402968e+02   4.3495613e+00   3.6120677e+02   1.3958701e+02   5.5292935e+02   2.1685548e+00   4.9368677e+02  -3.8239135e+01   4.2471903e+02   2.1506994e+01   4.4061968e+02  -6.0318323e+00   2.6847432e+02   3.5083893e+01   3.2830032e+02   4.6442748e+01   7.3230000e+02  -1.2643677e+01   4.8225258e+02   1.5962374e+01   6.5334839e+02   5.8295484e+00   3.2004871e+02   2.3980619e+01   3.6595677e+02   1.2498926e+02   3.3760613e+02   1.1935732e+02   2.7401903e+02   2.0460645e-01   4.2739742e+02  -8.7224387e+00   4.1285065e+02   1.7932387e+00   5.7374710e+02  -4.8477419e-02   5.6915000e+02  -2.1975548e+01   4.5503548e+02   1.6852000e+01   4.2590935e+02  -8.4611355e+00   6.3790452e+02  -2.0123974e+01   4.6712129e+02  -4.3508413e+01   3.8338742e+02   1.5354490e+01   4.9865097e+02   9.2979226e+00   4.1146742e+02   7.8029290e+00   6.2664387e+02   2.8924297e+01   5.7159806e+02   1.4994413e+01   2.9238432e+02   2.4271093e+01   4.3083742e+02  -1.7505806e-01   4.9194710e+02   1.6419716e+01   6.5768774e+02  -1.5625665e+01   2.6015161e+02   3.3674323e+01   4.9636290e+02  -4.6193548e+00   2.3439871e+02  -1.0134800e+01   2.7648774e+02   4.3164645e+00   1.7833258e+02   5.3111355e+00   3.6174226e+02   2.1609329e+01   3.7595323e+02  -1.2714000e+01   3.1239065e+02  -2.5667355e+00   4.4644323e+02   3.5376800e+01   1.8109258e+02   2.4243259e+02   3.7638613e+02   1.0425561e+01   3.0437516e+02   1.3331277e+01   2.4041097e+02  -2.5286839e+00   4.4658000e+02   1.2239226e+00   5.2766677e+02   1.3671497e+01   3.5233387e+02   1.4530458e+02   9.1451290e+02   6.9883226e+00   6.9494129e+02   2.0122439e+01   5.8522871e+02   4.1869123e+01   7.5120516e+02   2.1357458e+01   6.7725935e+02   8.8424774e+00   5.5215387e+02   1.3189350e+02   5.1303226e+02   1.5771935e+01   4.9817839e+02   1.4661213e+01   5.1895323e+02   6.8756774e+00   4.8324581e+02   3.5057432e+01   4.1701484e+02   3.5028490e+01   5.4103032e+02   5.3742090e+01   4.2236387e+02   5.1832181e+01   6.9606032e+02   4.6029690e+01   5.6167839e+02   2.3721858e+01   6.4460903e+02   2.5123535e+01   6.4001710e+02   3.3482503e+01   5.8042935e+02   4.5893716e+01   7.1873581e+02   2.6921032e+00   8.1575419e+02   3.6173213e+01   5.9407806e+02   5.0309561e+01   4.4808774e+02   2.4366529e+01   4.8237935e+02   1.6537675e+02   5.5826935e+02  -2.5939935e+01   4.0978258e+02   1.3480942e+01   6.8100903e+02   3.6605677e+00   5.5746548e+02   1.2459535e+01   4.6250000e+02   4.3145161e+00   3.6003323e+02   2.9974761e+01   4.2566645e+02   1.6335716e+01   3.2750613e+02   1.2451241e+02   4.3246548e+02   2.4637290e+00   5.6558548e+02   3.1898323e+01   6.6896742e+02   3.0454194e-01   7.6543742e+02   8.2053290e+00   3.3093161e+02   1.9512774e+00   5.2897387e+02   9.1112258e-01   4.9057742e+02   1.0041290e+00   5.2220645e+02   3.9110258e+01   2.1546968e+02  -5.1069290e+00   2.6194774e+02   9.4886968e+00   5.5888484e+02   1.4153084e+01   4.8107129e+02  -2.2992477e+01   3.4656226e+02   1.5758890e+01   4.0045806e+02   9.8714194e+00   4.2409258e+02   2.2439045e+01   2.4586548e+02   2.9906890e+01   4.8110516e+02   1.8069006e+01
   2.5900161e+02   1.1165245e+02   1.6719355e+02   1.3980581e+02   2.8151722e+02   3.3620259e+01   2.9542194e+02   9.7750439e+01   3.5493065e+02  -1.1656387e+01   2.8223774e+02  -1.1830310e+01   3.4740226e+02   7.0943226e-01   3.5547722e+02   4.0173459e+01   2.4759097e+02   7.7653032e+00   4.9000194e+02  -8.7843484e+00   3.4414258e+02   8.3692387e+00   3.2101419e+02   1.8419832e+01   4.2697355e+02   2.9224697e+01   5.0776129e+02   2.0780645e-01   3.6694613e+02   3.4188258e+00   3.5113722e+02   3.4670659e+01   2.6087290e+02   6.0885548e+00   2.7593742e+02   1.4951781e+01   4.6110903e+02   1.0220310e+01   3.0168290e+02   3.0666581e+00   3.7800774e+02   4.7429058e+01   3.7096323e+02   4.2959071e+01   3.3886968e+02   2.6859458e+01   1.9675161e+02   2.0859871e+01   3.2445323e+02   3.2036000e+01   3.2913722e+02   2.7670659e+01   3.7903387e+02   2.8125677e+01   4.0600645e+02   2.0032387e+01   2.7428129e+02   2.1456529e+01   4.3053710e+02   2.6283161e+01   2.7283387e+02   1.2123290e+01   4.1366968e+02   1.6150619e+01   2.5046677e+02   1.2500395e+02   2.8247722e+02   2.4403459e+01   3.6257839e+02   1.5788568e+01   3.2189645e+02   1.0115058e+01   2.8647161e+02   3.3897110e+01   3.8423161e+02   8.7569548e+00   2.9166722e+02  -2.8191741e+01   2.5909355e+02   1.4825097e+01   2.0950452e+02   1.2588348e+01   2.6957581e+02   3.1717161e+01   1.3079871e+02   1.3549385e+02   2.5242161e+02  -3.1698581e+00   2.9915032e+02   2.7572168e+01   3.7786871e+02   1.0836632e+01   2.1092968e+02   4.3475613e+00   3.4744677e+02   1.4968781e+02   5.7625935e+02   1.8782155e+01   4.9406677e+02  -3.3889535e+01   4.5075903e+02   9.9937935e+00   4.5665968e+02  -9.6950323e+00   2.4857432e+02   1.0675893e+01   4.1473032e+02   1.5388348e+01   7.4725000e+02   2.7790323e+01   5.0997258e+02   4.4464774e+01   6.3502839e+02   1.5795148e+01   4.1875871e+02  -2.0816181e+01   4.1566677e+02   1.0139246e+02   3.5217613e+02   1.0824172e+02   3.1925903e+02   5.3540645e-01   4.0439742e+02   3.2977561e+01   4.0523065e+02   6.7328387e+00   4.9212710e+02   3.8112258e-01   6.1090000e+02  -7.1655484e+00   4.6856548e+02   1.6579600e+01   3.9914935e+02  -2.5603355e+00   6.7985452e+02   5.2800258e+00   4.8450129e+02  -1.2418813e+01   3.8829742e+02   9.7216903e+00   5.3898097e+02  -1.5738477e+01   4.1657742e+02  -2.0975871e+01   7.1892387e+02   3.8991897e+01   5.9555806e+02   2.0607613e+01   2.8723432e+02   2.8683093e+01   4.6893742e+02   8.8769419e+00   5.2161710e+02   1.3261161e+00   6.6897774e+02   1.4231135e+01   3.0953161e+02  -4.0360774e+00   4.9922290e+02   1.4531845e+01   2.2877871e+02   1.9834800e+01   3.0891774e+02   3.2152065e+01   1.6323258e+02  -4.7108645e+00   3.6451226e+02  -5.9022710e+00   3.6471323e+02   4.0452000e+00   3.2891065e+02  -5.2683355e+00   4.2777323e+02  -1.1549600e+01   2.3118258e+02   2.0470539e+02   3.1699613e+02   1.4366761e+01   3.2023516e+02   4.6324774e+00   2.6060097e+02  -7.0438839e+00   4.7546000e+02   2.4033523e+01   5.0385677e+02   7.1462968e+00   3.8119387e+02   1.0256578e+02   8.3604290e+02   3.0695923e+01   6.2303129e+02   2.0115239e+01   4.6403871e+02   1.4324323e+01   6.9709516e+02   1.9846258e+01   6.4756935e+02   1.4337677e+01   4.8491387e+02   1.7713270e+02   5.5548226e+02   2.9675935e+01   5.5969839e+02   3.2839613e+01   4.6685323e+02   1.4936774e+00   4.4129581e+02   1.1653432e+01   4.0458484e+02   1.9062890e+01   5.6274032e+02   3.8152903e+00   4.6294387e+02   5.8445781e+01   6.4530032e+02   4.1330490e+01   5.3238839e+02   2.4255058e+01   6.6916903e+02   2.1908735e+01   5.8474710e+02   2.8774103e+01   5.7622935e+02  -8.3402839e+00   8.1162581e+02  -2.0029097e+01   7.3323419e+02   2.5484813e+01   5.9474806e+02   3.3685961e+01   4.6527774e+02   1.2761329e+01   4.1013935e+02   1.6130595e+02   5.2854935e+02  -2.1422335e+01   4.1130258e+02   1.9319342e+01   5.7286903e+02  -2.8232258e-02   5.4584548e+02   2.9239135e+01   4.5460000e+02   2.3896516e+01   3.3870323e+02  -3.1288387e+00   4.3595645e+02   3.3512516e+01   3.7322613e+02   9.2184813e+01   4.3489548e+02   1.4459329e+01   5.4410548e+02   2.2716723e+01   6.9441742e+02  -1.2914581e+00   6.9086742e+02   2.4930929e+01   3.1736161e+02   6.5568774e+00   4.4352387e+02   6.4671226e+00   4.8947742e+02  -1.1957871e+01   4.8082645e+02   2.1230658e+01   2.2637968e+02   1.5790271e+01   2.7851774e+02  -3.1690323e-01   6.5021484e+02   1.1466684e+01   4.6165129e+02   2.6611226e+00   2.9490226e+02  -1.3778310e+01   4.1030806e+02   1.8733419e+01   4.5878258e+02   3.8238452e+00   2.6428548e+02  -3.7567097e+00   5.2138516e+02  -4.9633935e+00
   2.5980161e+02   1.2553845e+02   1.6462355e+02   8.6491406e+01   2.8699722e+02   2.7891859e+01   3.0716194e+02   1.2181124e+02   3.5708065e+02   1.0931613e+01   3.1523774e+02   6.6969032e-01   3.1316226e+02  -1.0313677e+00   3.3675722e+02   2.9201059e+01   2.7706097e+02   1.1597703e+01   4.2348194e+02   2.7972516e+00   3.4152258e+02   4.3148839e+01   2.9777419e+02   2.4939032e+01   5.1349355e+02   1.2573097e+01   4.4055129e+02   1.9164606e+01   3.7341613e+02   1.4751226e+01   3.3147722e+02   3.6243459e+01   3.0045290e+02   1.6022155e+01   2.8541742e+02   1.6333381e+01   4.2852903e+02  -9.8032903e+00   2.6205290e+02   1.2867058e+01   3.4705774e+02   4.8235058e+01   3.8058323e+02   2.2139471e+01   2.4967968e+02   8.5614658e+01   2.1175161e+02   8.9798710e+00   3.1016323e+02   2.3279200e+01   2.9266722e+02   2.3298259e+01   4.0738387e+02   1.2057677e+01   4.8690645e+02   3.2270387e+01   2.3537129e+02   1.7469329e+01   4.5491710e+02   3.8862761e+01   3.2202387e+02   1.0718090e+01   5.4028968e+02   3.1311019e+01   2.6113677e+02   1.0444035e+02   3.0761722e+02   3.3812259e+01   4.2339839e+02   1.5212968e+01   3.0013645e+02   1.3765858e+01   2.9785161e+02   2.5796710e+01   3.4914161e+02  -7.1058452e+00   2.7794722e+02  -1.1004141e+01   2.8600355e+02   9.5322968e+00   2.8945452e+02   1.6572348e+01   2.8581581e+02   1.5227961e+01   1.3550871e+02   1.8492705e+02   2.6308161e+02   1.2737342e+01   3.4792032e+02   3.9240568e+01   2.7724871e+02   3.5062323e+00   2.2164968e+02   1.1589961e+01   3.3887677e+02   1.1999341e+02   5.1896935e+02   5.2653548e+00   4.9697677e+02  -2.2122335e+01   4.1566903e+02   6.3309935e+00   4.8203968e+02  -1.3245432e+01   2.9200432e+02   5.2111493e+01   4.5658032e+02   3.5103484e+00   7.1609000e+02  -1.1396877e+01   4.7597258e+02   2.1224774e+01   5.9090839e+02   3.5454748e+01   4.1656871e+02  -3.3109806e+00   3.7533677e+02   1.4232886e+02   3.2974613e+02   8.2516116e+01   2.7582903e+02   4.3898065e+00   4.3544742e+02  -8.3164387e+00   3.9695065e+02   1.7165239e+01   5.2489710e+02   1.6429523e+01   6.2550000e+02   2.1566452e+01   4.9284548e+02   3.7372000e+00   4.7576935e+02  -5.4993548e-01   6.6800452e+02  -2.0621974e+01   4.4998129e+02  -1.4087213e+01   3.6819742e+02   1.9709690e+01   4.5579097e+02  -1.3273277e+01   3.7146742e+02  -1.8467071e+01   6.7181387e+02   3.6590697e+01   5.9759806e+02   1.9144129e+00   2.5695432e+02   3.7055493e+01   4.4450742e+02   1.2921342e+01   4.8937710e+02   3.3353161e+00   6.2435774e+02   1.3800735e+01   2.6163161e+02   2.1455923e+01   4.1555290e+02   2.8454452e+00   2.2830871e+02   9.1124000e+00   2.7124774e+02   1.0595665e+01   1.8361258e+02  -1.0441265e+01   3.8003226e+02  -1.6903871e+01   3.5909323e+02  -1.7520000e-01   2.9591065e+02   1.3601665e+01   4.6772323e+02  -2.9705600e+01   2.5009258e+02   1.8515259e+02   3.4885613e+02   8.7679613e+00   2.9271516e+02   7.4077419e-02   2.8603097e+02   2.4417161e+00   4.4041000e+02   8.4975226e+00   5.1318677e+02   8.3098968e+00   3.4828387e+02   1.2538858e+02   8.6270290e+02   9.0431226e+00   6.7203129e+02   1.7905239e+01   4.3617871e+02   3.8793123e+01   7.2609516e+02   5.4162581e+00   6.5431935e+02   5.8427677e+01   5.1343387e+02   1.4056110e+02   5.6783226e+02   3.0387935e+01   5.7360839e+02  -6.9431871e+00   4.7220323e+02  -4.0134323e+01   4.4505581e+02   7.6326323e+00   4.5954484e+02   1.0246090e+01   6.2860032e+02   3.0266490e+01   4.1765387e+02   4.3308981e+01   5.7673032e+02   9.3360903e+00   5.3376839e+02   1.8194658e+01   6.4885903e+02   5.0935355e+00   5.9021710e+02   1.8066503e+01   5.5899935e+02   1.1418116e+01   7.9020581e+02  -1.8905497e+01   7.1789419e+02   2.1952013e+01   5.7760806e+02   1.5767161e+01   4.0279774e+02   4.9897290e+00   4.7613935e+02   1.3725595e+02   5.1131935e+02  -4.4853935e+01   4.1844258e+02   6.7481419e+00   5.8176903e+02   1.1499768e+01   5.1589548e+02   2.1545135e+01   4.1831000e+02   3.0939716e+01   3.2665323e+02   2.7265161e+01   4.4480645e+02   1.4664516e+01   3.8017613e+02   8.8008813e+01   4.1475548e+02   3.1052903e-01   5.3286548e+02   5.3759226e+00   6.6129742e+02  -4.2185806e-01   6.3253742e+02   1.8787329e+01   3.3703161e+02   2.5693277e+01   4.2058387e+02   1.6302323e+01   4.6866742e+02   8.3269290e+00   4.3039645e+02   1.3555058e+01   2.8980968e+02   2.1565871e+01   2.7346774e+02   1.8567097e+01   6.1364484e+02   2.7012284e+01   4.8841129e+02   1.3940323e+01   3.2461226e+02  -6.7251097e+00   3.9505806e+02   7.4034194e+00   4.5914258e+02   7.0650452e+00   2.6714548e+02   1.1634490e+01   4.8334516e+02   1.5269806e+01
   2.4710161e+02   1.3430445e+02   1.7514355e+02   9.1599806e+01   2.6432722e+02   3.3565459e+01   2.9316194e+02   1.1367124e+02   3.2122065e+02   1.5270413e+01   3.2961774e+02  -1.5707097e+00   2.9311226e+02   1.9472632e+01   3.0651722e+02   3.6480259e+01   2.5144097e+02   2.8773032e+00   4.3700194e+02   2.8665652e+01   3.3290258e+02   6.7884387e+00   2.6758419e+02   4.0124232e+01   4.9265355e+02   3.6340297e+01   4.1876129e+02   5.6478065e+00   3.9118613e+02   3.4239626e+01   3.1194722e+02   1.5805859e+01   2.8149290e+02   2.8588955e+01   3.0479742e+02   1.5062981e+01   3.8131903e+02   3.8863510e+01   2.8087290e+02   1.9801458e+01   3.4905774e+02   4.3935058e+01   3.9168323e+02   3.8871471e+01   2.2272968e+02   1.2273066e+02   2.1591161e+02  -9.2929032e-02   2.9445323e+02   3.8866000e+01   3.0156722e+02   3.1106259e+01   3.9633387e+02   2.1941677e+01   4.6771645e+02   2.5375587e+01   2.4837129e+02   7.5293290e+00   4.1725710e+02   2.7295561e+01   2.8654387e+02   1.8746490e+01   5.8485968e+02   4.4605419e+01   2.4570677e+02   9.6724748e+01   2.9356722e+02   4.2086259e+01   4.0857839e+02   6.6985677e+00   3.4298645e+02   3.7178581e+00   2.6114161e+02   3.6393510e+01   3.5028161e+02   9.1829548e+00   3.0466722e+02  -6.1417413e+00   2.9166355e+02   5.8894968e+00   2.9440452e+02   7.6563484e+00   3.2890581e+02   3.1450761e+01   1.5374871e+02   1.8160785e+02   2.5937161e+02   1.9074142e+01   3.3820032e+02   1.8068168e+01   3.0443871e+02   2.0901032e+01   2.4307968e+02   2.4445561e+01   3.5311677e+02   1.2670421e+02   5.0882935e+02  -1.7334452e+00   5.5625677e+02  -4.3914735e+01   4.4942903e+02   3.2901935e+00   4.4003968e+02  -1.2315432e+01   2.8881432e+02   3.8746693e+01   2.7539032e+02   4.0335548e+01   7.4846000e+02  -1.6516477e+01   5.5187258e+02   3.5012774e+01   6.4309839e+02   6.3995484e+00   3.4713871e+02   1.9763419e+01   3.8728677e+02   1.3885286e+02   3.5069613e+02   1.0860012e+02   2.9896903e+02  -1.1713935e+00   4.2254742e+02   5.0955613e+00   4.2238065e+02   2.2460839e+01   5.1517710e+02   9.0671226e+00   6.4475000e+02   3.1576452e+01   4.8927548e+02   7.3528000e+00   4.2347935e+02   1.7163265e+01   6.6690452e+02   2.9466026e+01   4.9903129e+02  -2.5721213e+01   3.9024742e+02   1.6425690e+01   4.5736097e+02  -1.9488877e+01   4.2199742e+02  -1.2349471e+01   6.2581387e+02  -4.5593032e+00   5.6545806e+02   7.2561290e-01   2.8061432e+02   3.9262693e+01   4.3421742e+02  -1.0445458e+01   5.3280710e+02  -7.1890839e+00   6.6078774e+02   1.9506335e+01   3.0239161e+02   1.3435123e+01   3.4131290e+02  -1.1455355e+01   2.4891871e+02   1.9173600e+01   3.2862774e+02  -2.6374735e+01   1.3856258e+02  -2.7927265e+01   3.8127226e+02  -1.2383071e+01   3.5328323e+02  -1.3090400e+01   3.3453065e+02   2.4702065e+01   4.3053323e+02  -1.0540400e+01   2.5366258e+02   1.7186699e+02   3.3461613e+02   1.8437161e+01   3.0209516e+02  -3.9632258e-01   2.8084097e+02  -8.1308387e-01   4.8530000e+02   9.5163226e+00   5.1028677e+02   1.2731897e+01   3.5166387e+02   1.1654818e+02   7.5656290e+02   3.0294323e+01   6.2917129e+02   3.9624039e+01   4.0322871e+02   1.0809123e+01   8.4467516e+02   2.6139858e+01   6.4731935e+02   2.8047677e+01   4.8310387e+02   1.4679750e+02   4.2658226e+02   1.8778794e+02   6.0855839e+02   8.1208129e+00   4.0310323e+02   9.3436774e+00   4.7405581e+02  -5.3736774e-01   4.5311484e+02   1.3520490e+01   6.1241032e+02   4.2841690e+01   4.7465387e+02   5.1178981e+01   5.8611032e+02   8.1556903e+00   5.7081839e+02   4.2230658e+01   6.3854903e+02   9.3583355e+00   5.9714710e+02   1.0782103e+01   5.5380935e+02   1.5543316e+01   7.4967581e+02  -1.0783097e+01   7.9789419e+02   1.8312013e+01   5.2417806e+02   3.1381561e+01   3.9746774e+02   1.7561290e+00   4.2861935e+02   9.4827548e+01   4.5083935e+02  -2.4855355e+00   3.6916258e+02   5.0500542e+01   5.6657903e+02  -5.7503226e-01   5.4756548e+02   1.1101535e+01   3.5831000e+02  -2.4002839e+00   3.2989323e+02  -1.3904039e+01   4.2485645e+02   2.3260516e+01   3.6417613e+02   1.1614881e+02   4.8913548e+02  -1.5399871e+01   4.8658548e+02   1.1788323e+01   6.7768742e+02   8.3769419e+00   5.3015742e+02  -7.2522710e+00   3.2917161e+02  -5.5279226e+00   4.4775387e+02  -1.0591277e+01   4.8000742e+02  -2.6870271e+01   4.4635645e+02   8.6082581e+00   3.1504968e+02   4.8366710e+00   2.6137774e+02   4.0042968e+00   6.2364484e+02   5.3522839e+00   4.5412129e+02   9.2352258e-01   3.1437226e+02   8.1840903e+00   4.4360806e+02   5.5694194e+00   5.0493258e+02   2.0318452e+00   2.7924548e+02   1.9064903e+00   4.5815516e+02   1.8285006e+01
   2.5995161e+02   1.1192645e+02   1.5200355e+02   1.1021101e+02   2.8099722e+02   2.5751859e+01   3.0569194e+02   9.2028839e+01   3.7293065e+02   8.3236129e+00   3.1313774e+02   1.7876903e+00   2.9673226e+02   3.8523032e+01   3.0994722e+02   4.5435859e+01   2.6906097e+02   1.8277703e+01   3.9979194e+02   2.5062452e+01   3.6595258e+02   3.9044387e+00   2.9815419e+02   3.4008632e+01   5.2076355e+02   1.5831497e+01   4.5976129e+02   4.3837806e+01   3.7951613e+02   1.9363226e+01   3.2461722e+02   3.0452259e+01   2.5240290e+02  -1.8384516e-01   3.3484742e+02   1.7278981e+01   4.2652903e+02   2.8767097e+00   2.8949290e+02   2.6291858e+01   3.2505774e+02   5.4185058e+01   4.1944323e+02   2.7270671e+01   2.2596968e+02   1.3775146e+02   2.2859161e+02   2.5102671e+01   2.6135323e+02   9.2854000e+01   3.5328722e+02   9.3486587e+00   3.4543387e+02   3.3313677e+01   4.4471645e+02   1.0215587e+01   2.4995129e+02   1.5542929e+01   4.6420710e+02   2.6539561e+01   2.8097387e+02   2.2522090e+01   5.4013968e+02   3.2413019e+01   3.1532677e+02   1.1585148e+01   2.8651722e+02   5.8690259e+01   3.8122839e+02   1.8236568e+01   3.1922645e+02   2.4658658e+01   2.6609161e+02   3.8477510e+01   3.5518161e+02  -1.2990452e+00   2.7470722e+02   1.1150587e+00   2.5300355e+02   1.2212297e+01   2.7678452e+02   1.3305948e+01   2.7100581e+02   5.3227613e+00   1.5012871e+02   1.3428745e+02   2.4113161e+02  -8.1766581e+00   3.1515032e+02   1.0002168e+01   3.3729871e+02  -7.9677677e+00   2.3087968e+02   1.7271561e+01   3.6963677e+02   1.4824261e+02   4.9139935e+02  -1.9090452e+00   5.0373677e+02  -3.7523135e+01   4.5813903e+02   4.3133935e+00   4.8237968e+02   9.0073677e+00   3.3485432e+02   5.7543493e+01   4.4944032e+02  -1.6058452e+01   7.3615000e+02   2.8383226e+00   4.4511258e+02   2.0503574e+01   5.8927839e+02  -1.9848516e+00   4.0494871e+02   8.0486194e+00   3.7109677e+02   9.7668065e+01   3.0498613e+02   1.0782692e+02   3.2563903e+02  -8.0649935e+00   4.0416742e+02   2.1475961e+01   4.0100065e+02   9.2212387e+00   4.9141710e+02   9.1579226e+00   6.1105000e+02   1.1122452e+01   4.5675548e+02   5.4400000e-02   4.8361935e+02  -8.8379355e+00   6.4738452e+02  -2.4932374e+01   4.6174129e+02   3.6919871e+00   3.6271742e+02   6.7180903e+00   4.4913097e+02  -2.9880477e+01   4.0862742e+02  -1.2549871e+01   6.6647387e+02   3.2357897e+01   6.2569806e+02   1.0386413e+01   2.7290432e+02   2.0194929e+00   3.8550742e+02   1.9813419e+00   4.9661710e+02   4.9461161e+00   6.4340774e+02   1.2516735e+01   2.7730161e+02   1.5823226e+00   3.5836290e+02  -9.2493548e+00   2.0425871e+02   2.0086400e+01   3.0253774e+02   1.6992465e+01   1.1295258e+02  -1.5498465e+01   3.8012226e+02  -2.1911071e+01   3.5118323e+02   1.3167600e+01   3.8058065e+02  -1.2619355e+00   4.8377323e+02   1.3010400e+01   2.6518258e+02   1.2765539e+02   3.5599613e+02   1.2916761e+01   3.0633516e+02  -4.1155226e+00   2.7269097e+02  -5.5910839e+00   4.5013000e+02   8.9399226e+00   4.8647677e+02   3.2966968e+00   3.1609387e+02   1.3196378e+02   8.4546290e+02   4.7023226e+00   6.5136129e+02   3.0228839e+01   3.8141871e+02  -1.1166077e+01   7.0152516e+02   3.8801858e+01   6.8744935e+02   5.7772774e+00   4.1153387e+02   1.6614310e+02   3.8378226e+02   1.5631194e+02   5.7612839e+02  -2.0447871e+00   4.2030323e+02   1.2817677e+01   4.1505581e+02   1.0032632e+01   4.3306484e+02   3.4164490e+01   5.9708032e+02   1.4480903e+00   4.6222387e+02   4.7453381e+01   5.6973032e+02   4.9996090e+01   5.6814839e+02  -2.0257419e+00   6.5341903e+02   3.6087355e+00   5.3661710e+02   1.4554503e+01   5.5827935e+02  -5.2942839e+00   7.5579581e+02   2.4967303e+01   8.1261419e+02   3.1614413e+01   5.2355806e+02   3.4191161e+01   4.3117774e+02   1.4149329e+01   3.8071935e+02   1.2817955e+02   4.9545935e+02  -2.8435135e+01   4.1825258e+02   1.9713342e+01   5.3024903e+02   7.5713677e+00   6.3441548e+02   2.6343535e+01   4.1284000e+02   1.9667316e+01   3.3713323e+02   4.6761290e-02   4.2819645e+02   3.2323316e+01   4.0360613e+02   9.0614413e+01   4.4389548e+02  -1.1780671e+01   4.7191548e+02  -7.3680774e+00   7.3457742e+02  -2.9834258e+01   3.6886742e+02   3.6009290e+00   3.3122161e+02   1.2080774e+00   4.1708387e+02  -6.8076774e+00   5.3762742e+02  -1.6189871e+01   4.3554645e+02   2.5230581e+00   2.5108968e+02   2.8534710e+00   2.3823774e+02  -1.2614503e+01   6.3954484e+02   6.2702839e+00   4.8407129e+02  -5.7124774e+00   3.0413226e+02  -1.7567097e+00   4.0005806e+02   6.4034194e+00   4.9572258e+02   2.8186452e+00   2.6209548e+02  -1.2011510e+01   4.5172516e+02  -2.5960594e+01
   2.3655161e+02   1.0459845e+02   1.5942355e+02   1.0928741e+02   2.5237722e+02   2.0661459e+01   3.4506194e+02   1.1077924e+02   3.7365065e+02   9.4160129e+00   2.7728774e+02  -2.2294310e+01   2.8806226e+02   1.1116632e+01   3.3637722e+02   2.4321459e+01   2.6273097e+02   7.5041032e+00   4.3316194e+02   1.5602852e+01   3.2562258e+02   3.8610839e+01   3.4192419e+02   3.4647032e+01   4.5986355e+02  -6.8765032e+00   4.4302129e+02   1.6177006e+01   3.4227613e+02   9.0524258e+00   3.6804722e+02   3.8027859e+01   4.2540290e+02   8.8361548e+00   3.4431742e+02   1.1381381e+01   4.4983903e+02   6.7519097e+00   2.9674290e+02   5.8418581e+00   3.6267774e+02   6.9945458e+01   3.5568323e+02   4.0131471e+01   2.2539968e+02   1.5960706e+02   2.2475161e+02   2.3779871e+01   2.8959323e+02   1.2320480e+02   3.0585722e+02   7.7230587e+00   3.7493387e+02   1.1903677e+01   4.9947645e+02   1.7694787e+01   2.2328129e+02   3.2465290e+00   4.8725710e+02   2.5985561e+01   2.5711387e+02   2.6050890e+01   5.4104968e+02   3.2440219e+01   2.6989677e+02  -2.5004516e+00   3.1113722e+02   5.3010659e+01   3.9892839e+02   1.5060568e+01   3.2060645e+02   4.0825806e-01   2.7900161e+02   8.1547097e+00   3.1999161e+02   1.7896155e+01   3.0209722e+02   8.7838587e+00   3.2885355e+02   1.9294297e+01   2.4973452e+02   2.6279948e+01   3.6062581e+02   3.4673161e+01   2.3165871e+02   4.1145045e+01   2.7366161e+02   2.2360942e+01   2.7354032e+02   2.1480968e+01   3.4458871e+02   2.4990323e+00   2.4983968e+02   2.5614761e+01   3.7425677e+02   1.2078301e+02   5.1477935e+02   5.3105548e+00   4.8249677e+02  -4.9723935e+01   4.2647903e+02  -2.2683806e+01   3.9680968e+02  -7.8070323e+00   2.4466432e+02   1.3948693e+01   3.9839032e+02  -1.2884452e+01   7.8346000e+02   1.1633523e+01   5.5197258e+02  -1.2805226e+01   6.0215839e+02  -9.6952516e+00   3.5285871e+02   2.1695819e+01   3.5643677e+02   1.2255086e+02   3.3803613e+02   1.3204292e+02   2.8201903e+02   2.4246065e+00   3.4630742e+02   1.6864761e+01   3.6728065e+02   3.3888387e+00   4.9612710e+02   1.5301123e+01   5.6560000e+02  -3.0691548e+01   4.4965548e+02  -7.4276000e+00   3.7590935e+02  -9.7511355e+00   5.8595452e+02  -1.9679742e+00   4.5979129e+02  -2.1532013e+01   3.0348742e+02   5.6964903e+00   4.5575097e+02  -7.8900774e+00   3.9041742e+02   1.0116929e+01   6.1703387e+02  -1.6416903e+01   5.7164806e+02  -1.8629587e+01   2.9971432e+02  -1.3415307e+01   4.1993742e+02  -8.1630581e+00   4.3123710e+02   3.2265161e+00   6.3240774e+02  -5.1832645e+00   3.1915161e+02   7.4343226e+00   4.3088290e+02  -1.3140955e+01   2.3315871e+02  -5.7956000e+00   3.0691774e+02   2.0742065e+01   9.5472581e+01  -1.2290065e+01   3.6689226e+02  -1.6232671e+01   3.0880323e+02   1.1948000e+01   3.2487065e+02   6.6248645e+00   4.9834323e+02   8.8048000e+00   2.2395258e+02   1.6862379e+02   3.3495613e+02   1.9799613e+00   3.2490516e+02  -4.2211226e+00   2.7927097e+02   1.0932516e+01   5.1380000e+02   1.4016323e+01   5.1685677e+02   1.6436297e+01   3.7347387e+02   1.1533338e+02   8.2689290e+02   2.8079226e+00   6.6617129e+02  -5.0959613e+00   4.7936871e+02   1.5097923e+01   6.9673516e+02   1.5445058e+01   6.5887935e+02   3.0028774e+00   4.3743387e+02   1.2597110e+02   4.4653226e+02   2.1344194e+02   5.9598839e+02  -5.6335871e+00   5.0310323e+02   3.1793677e+01   4.1967581e+02  -2.2376968e+01   4.0049484e+02   2.3060090e+01   6.9122032e+02   6.9168903e+00   5.0156387e+02   2.8446181e+01   6.1230032e+02   2.4110490e+01   5.6367839e+02   4.6231858e+01   6.2854903e+02   3.3483355e+00   5.7161710e+02   4.4884503e+01   5.6075935e+02   2.8657316e+01   6.2656581e+02   1.2185703e+01   8.1665419e+02   4.0621213e+01   5.7774806e+02   2.9095961e+01   4.5151774e+02   1.0332129e+01   3.5128935e+02   1.4072395e+02   6.0664935e+02   4.8596645e+00   3.7659258e+02   3.3566142e+01   5.0495903e+02   2.0744568e+01   5.0336548e+02   7.1675355e+00   4.3326000e+02   3.4223716e+01   2.7494323e+02   7.4919613e+00   4.3933645e+02   1.4912116e+01   3.5641613e+02   7.7909613e+01   4.0465548e+02   1.1788529e+01   5.3015548e+02   3.0627226e+00   6.9952742e+02   6.6897419e+00   3.8662742e+02   1.3180129e+01   3.4650161e+02  -2.7243226e+00   4.3914387e+02   2.5877523e+01   5.3357742e+02  -5.9158710e+00   4.6049645e+02   2.6147058e+01   2.5594968e+02   1.5084671e+01   3.0689774e+02   3.8426968e+00   7.4702484e+02   5.7218839e+00   4.2579129e+02   5.0499226e+00   3.1037226e+02  -1.6875910e+01   3.7850806e+02  -1.1922581e+01   4.2351258e+02   8.7554452e+00   2.4452548e+02   5.5840903e+00   5.3129516e+02  -6.2361935e+00
   2.4250161e+02   1.2642245e+02   1.7562355e+02   1.3889141e+02   3.0994722e+02   2.3865859e+01   2.8337194e+02   1.0866444e+02   3.9779065e+02   2.0814813e+01   2.7490774e+02   1.6160903e+00   2.9425226e+02  -5.4685677e+00   3.7675722e+02   4.5281059e+01   2.6583097e+02   1.0661032e+00   4.5332194e+02   4.3620052e+01   3.5524258e+02   3.7291239e+01   2.9992419e+02   3.1387032e+01   5.0439355e+02   6.9810968e+00   4.8771129e+02   4.0021806e+01   3.9689613e+02   3.2528258e+00   3.3409722e+02   2.3273859e+01   4.3745290e+02   2.1632155e+01   2.9684742e+02   7.1289806e+00   4.0252903e+02   4.2586710e+01   2.8949290e+02   2.4611858e+01   3.3100774e+02   6.8619058e+01   3.7211323e+02   2.7477071e+01   1.9039968e+02   1.2350706e+02   1.9470161e+02   2.2973871e+01   3.1930323e+02   1.2606800e+02   3.0913722e+02   2.0270659e+01   3.6498387e+02   3.6049677e+01   4.6776645e+02   2.7511587e+01   2.0642129e+02   3.7305329e+01   4.7691710e+02   3.7432761e+01   2.6659387e+02   2.0532490e+01   5.6318968e+02   2.6909019e+01   3.2365677e+02   3.4578748e+01   3.6528722e+02   3.0248659e+01   4.2416839e+02  -5.7286323e+00   3.0017645e+02   8.1826581e+00   2.8147161e+02   2.1917110e+01   3.4609161e+02   3.4428155e+01   2.3785722e+02   7.9730587e+00   2.8714355e+02   8.0610968e+00   2.9783452e+02   1.1001948e+01   3.0857581e+02   2.3177161e+01   2.3726871e+02   1.9126245e+01   2.5689161e+02  -1.1974581e+00   3.2468032e+02   3.3429768e+01   3.3991871e+02   1.1962632e+01   2.3907968e+02  -4.4387097e-03   3.4311677e+02   1.2593421e+02   5.6263935e+02  -2.9882452e+00   4.7306677e+02  -4.1879535e+01   4.3294903e+02   1.4658594e+01   4.0456968e+02  -9.0078323e+00   2.9119432e+02   2.7266293e+01   3.9268032e+02   1.0532348e+01   8.2204000e+02   5.3371226e+00   5.4111258e+02  -1.3606426e+01   6.7052839e+02  -8.6048516e+00   4.0013871e+02  -2.8565806e+00   3.9862677e+02   1.1527566e+02   3.7703613e+02   1.2754292e+02   2.8482903e+02   1.2049806e+01   3.7282742e+02  -6.2068387e+00   3.8523065e+02   2.0242839e+01   5.4122710e+02   1.3023123e+01   5.8845000e+02  -3.1695484e+00   4.5975548e+02   2.1384400e+01   3.0233935e+02  -7.7255355e+00   6.8290452e+02  -2.1539742e+00   4.8988129e+02  -3.3709213e+01   4.2371742e+02   1.8838090e+01   4.6427097e+02  -2.5851677e+01   4.0551742e+02  -1.4010710e+00   6.3292387e+02   4.0311897e+01   6.1693806e+02   1.4847213e+01   2.5271432e+02   2.2824693e+01   4.6855742e+02   1.7573419e+00   5.0113710e+02   5.6345161e+00   6.9007774e+02   9.0631355e+00   3.1677161e+02   1.3004723e+01   5.2126290e+02   3.2388645e+01   2.4411871e+02   2.0327600e+01   3.1681774e+02   7.9500645e+00   1.0799258e+02  -1.0291665e+01   2.6551226e+02  -3.7422710e+00   3.3237323e+02   1.0672400e+01   3.4591065e+02   4.8916645e+00   4.6496323e+02  -1.1954800e+01   3.0671258e+02   1.4762299e+02   3.1176613e+02   8.1651613e+00   3.0404516e+02   1.0827677e+01   2.6222097e+02   2.0966516e+01   4.2885000e+02   4.1482323e+01   4.9842677e+02   1.7290697e+01   3.3261387e+02   1.1560218e+02   8.1989290e+02   1.2417923e+01   6.5198129e+02   2.6039239e+01   4.5031871e+02  -6.1980774e+00   7.7773516e+02   4.0750581e+00   6.9344935e+02  -6.8927226e+00   3.8924387e+02   1.4706630e+02   3.8953226e+02   1.6785194e+02   5.4307839e+02   1.5839213e+01   4.9660323e+02   4.9136774e+00   4.4338581e+02   1.2196232e+01   4.2773484e+02   2.3020890e+01   6.0341032e+02   4.5561690e+01   4.7294387e+02   8.5405781e+01   6.0863032e+02   3.2974090e+01   5.5300839e+02   1.4655458e+01   5.5804903e+02   2.2298335e+01   6.0568710e+02   3.3358903e+01   5.2737935e+02   3.8567716e+01   7.0973581e+02  -3.1057897e+01   7.5723419e+02   7.8048129e+00   5.8850806e+02   4.1755161e+01   4.7184774e+02   3.8465729e+01   3.5213935e+02   1.3808595e+02   5.2050935e+02   1.8130865e+01   4.0825258e+02   6.8933419e+00   5.8024903e+02   2.5001368e+01   5.1170548e+02   1.3160335e+01   3.8807000e+02   3.6788916e+01   3.4451323e+02   1.8356361e+01   4.0823645e+02  -2.9398839e+00   3.2827613e+02   9.3450813e+01   4.6041548e+02   2.2187729e+01   5.1824548e+02  -4.9844774e+00   6.9135742e+02   1.1673342e+01   4.0710742e+02   2.1172903e-01   3.0541161e+02   2.0512877e+01   4.3091387e+02   1.4975923e+01   5.2962742e+02  -7.8987097e-01   4.8873645e+02   4.3578581e+00   2.9170968e+02  -8.6612903e-01   2.8085774e+02   2.2635897e+01   7.1021484e+02   5.6668387e-01   4.4298129e+02  -3.2527742e-01   3.2966226e+02  -8.7491097e+00   4.2135806e+02   1.3799419e+01   4.5235258e+02   4.9182452e+00   2.6771548e+02   1.4448890e+01   4.7381516e+02  -1.6347794e+01
   2.7355161e+02   1.3003845e+02   1.4133355e+02   1.5321461e+02   2.8542722e+02   1.0207459e+01   3.4137194e+02   1.1196444e+02   3.8646065e+02   1.6391213e+01   3.2323774e+02   6.4096903e+00   3.0563226e+02   1.4811032e+01   3.5961722e+02   2.1802259e+01   2.8192097e+02   1.4298903e+01   4.2942194e+02   1.5692052e+01   3.8038258e+02   5.5200387e+00   3.0230419e+02   1.1386632e+01   5.1970355e+02   8.5462968e+00   4.9365129e+02   1.9606606e+01   4.2622613e+02   2.8626426e+01   3.1732722e+02   7.1854587e+00   3.6859290e+02   3.7040955e+01   2.8546742e+02   3.3709381e+01   3.8015903e+02   1.7426310e+01   2.9949290e+02   3.3931858e+01   3.0257774e+02   6.5413458e+01   3.6439323e+02   4.5904671e+01   1.7743968e+02   8.9493858e+01   1.6791161e+02   2.2270710e+00   2.3649323e+02   9.7882800e+01   2.6904722e+02   2.7617859e+01   4.2008387e+02   2.7241677e+01   4.5495645e+02   3.4876387e+01   2.3223129e+02   8.4405290e+00   4.5753710e+02   2.8793161e+01   2.6426387e+02   1.5788903e+00   5.0656968e+02   1.9058619e+01   3.3689677e+02  -9.5704516e+00   3.0923722e+02   4.1112659e+01   3.9092839e+02  -7.2994323e+00   1.7798645e+02   1.9817858e+01   2.8847161e+02   2.5117110e+01   3.5780161e+02   2.9391355e+01   2.7051722e+02  -1.0739741e+01   2.9352355e+02   1.4780697e+01   3.2369452e+02   2.0833148e+01   2.5776581e+02  -2.2380387e+00   2.5836871e+02   3.4438245e+01   2.7551161e+02   2.0229419e+00   3.2082032e+02   9.8385677e+00   3.4367871e+02   9.6118323e+00   2.3078968e+02   1.1378761e+01   3.8144677e+02   1.1996781e+02   4.9296935e+02  -1.3646452e+00   4.8568677e+02  -2.7219135e+01   4.1199903e+02   1.6245935e+00   4.4532968e+02  -1.3738632e+01   2.7114432e+02   3.6590293e+01   3.8211032e+02   2.8227948e+01   7.6541000e+02   9.1875226e+00   4.8473258e+02  -1.4566026e+01   5.9871839e+02  -1.8000516e+00   3.6575871e+02   4.8938194e+00   3.9395677e+02   1.5993926e+02   3.5879613e+02   9.0232116e+01   2.5849903e+02   5.5362065e+00   3.9587742e+02  -1.0083871e-01   3.9438065e+02  -1.5349161e+01   4.9108710e+02   5.8443226e+00   5.6075000e+02  -1.6403548e+01   4.5946548e+02  -1.3124000e+00   2.9180935e+02  -6.9731355e+00   6.0476452e+02   1.7172258e+00   5.0507129e+02  -3.3444413e+01   3.7505742e+02   1.2120890e+01   4.2965097e+02  -3.5652077e+01   3.9415742e+02  -1.8602271e+01   6.0247387e+02   2.8578968e+00   5.7393806e+02  -5.5227871e+00   2.3252432e+02  -3.4601071e+00   4.3026742e+02  -6.3194581e+00   4.6523710e+02  -6.9234839e+00   6.5811774e+02  -3.6600645e+00   3.0253161e+02   8.4239226e+00   4.8507290e+02   1.7563845e+01   2.1301871e+02   2.3856000e+00   3.0248774e+02  -5.0035355e+00   1.0323258e+02  -1.1580865e+01   3.7174226e+02  -7.7206710e+00   3.6752323e+02  -2.7419600e+01   3.5887065e+02  -1.7151355e+00   4.4420323e+02   1.9516000e+01   4.0037258e+02   8.8270194e+01   3.2628613e+02   3.8635613e+00   3.1437516e+02   6.7712774e+00   2.8236097e+02  -3.2644684e+01   4.5196000e+02   2.9353523e+01   4.6638677e+02  -5.7561032e+00   4.1695387e+02   8.9324981e+01   8.0894290e+02   1.9193923e+01   6.1451129e+02   2.2506839e+01   4.5427871e+02   4.3451226e+00   7.8467516e+02   1.4729858e+01   6.8581935e+02   2.5777677e+01   4.0472387e+02   1.7763790e+02   3.7468226e+02   2.1623994e+02   5.3974839e+02   1.6055613e+01   4.6195323e+02  -2.7143226e+00   4.2324581e+02  -1.8525677e+00   4.3592484e+02   1.2756903e+00   6.2755032e+02   2.6010490e+01   4.8022387e+02   5.2823381e+01   6.0354032e+02   3.0811290e+01   5.7124839e+02   1.8336258e+01   6.3223903e+02   1.1553135e+01   5.2794710e+02  -7.6818968e+00   5.1027935e+02   2.1455716e+01   7.1650581e+02  -5.3594968e+00   8.0061419e+02   1.6284413e+01   5.4688806e+02   1.8414761e+01   4.2346774e+02   1.8161290e+00   3.8218935e+02   1.4563195e+02   5.0273935e+02  -1.4927535e+01   4.1049258e+02   1.5424142e+01   5.5481903e+02  -1.9584232e+01   5.0884548e+02   1.3729135e+01   4.3055000e+02   1.6100516e+01   3.3756323e+02   1.5202361e+01   4.4266645e+02   2.6785716e+01   3.3055613e+02   7.4268413e+01   4.3560548e+02   4.6925290e+00   4.8843548e+02   2.0203226e+00   6.3613742e+02   2.1509419e+00   4.2019742e+02   1.7204529e+01   3.2869161e+02   2.9510477e+01   4.1391387e+02  -8.9940774e+00   5.3914742e+02   1.9285290e+00   4.1535645e+02   1.4898258e+01   3.3823968e+02  -1.4118529e+01   2.1723774e+02  -1.1744503e+01   6.1449484e+02  -7.2057161e+00   4.6069129e+02   4.2079226e+00   2.9018226e+02  -2.6407097e+00   3.6070806e+02   1.6801419e+01   4.5951258e+02  -1.5445548e+00   2.5090548e+02   2.2236903e+00   4.4253516e+02   4.9146065e+00
   2.4225161e+02   1.6549245e+02   1.2376355e+02   1.3109021e+02   2.9766722e+02   6.7582587e+00   3.3037194e+02   1.0532444e+02   3.7808065e+02   1.3011613e+01   3.2804774e+02   3.1489032e-01   3.1492226e+02   1.5257832e+01   3.6070722e+02   2.7425059e+01   2.9025097e+02   2.0682503e+01   3.8674194e+02   3.9464516e+00   3.4962258e+02   5.0360839e+01   2.6311419e+02   9.3818323e+00   5.4528355e+02   3.7449897e+01   4.5286129e+02   2.6289806e+01   4.4399613e+02   8.1548258e+00   2.9599722e+02   1.9171859e+01   2.9935290e+02   6.1630155e+01   2.9527742e+02   1.9734581e+01   4.1378903e+02   3.2375910e+01   3.1699290e+02   7.9718581e+00   3.0852774e+02   5.0657458e+01   3.9639323e+02   3.9774671e+01   1.7682968e+02   1.1092266e+02   1.7602161e+02   1.6208271e+01   2.4197323e+02   1.1140440e+02   3.0051722e+02   8.9602587e+00   4.2753387e+02   3.3395677e+01   4.6919645e+02   2.9687187e+01   2.4128129e+02   7.5665290e+00   4.7939710e+02   3.3854361e+01   2.7069387e+02   5.4844903e+00   4.0089968e+02   6.9822194e+00   3.0256677e+02   1.7935948e+01   3.1866722e+02   5.5078259e+01   3.9445839e+02   2.8238168e+01   2.7808645e+02   1.6669858e+01   2.9233161e+02   2.5138310e+01   3.5218161e+02   4.1990955e+01   2.4966722e+02  -1.0361741e+01   2.4533355e+02   2.1025897e+01   2.7431452e+02  -1.3564516e+00   2.4090581e+02   2.0920761e+01   2.7474871e+02   2.4507845e+01   3.1461161e+02   7.4649419e+00   3.0644032e+02   1.3888968e+01   3.1605871e+02  -1.3685677e+00   2.1692968e+02   2.4387561e+01   3.2234677e+02   1.3593581e+02   5.0135935e+02  -8.5658452e+00   5.0206677e+02  -4.9239535e+01   4.2323903e+02   7.7653935e+00   4.4213968e+02   2.9276568e+01   2.7428432e+02   3.0239093e+01   3.6973032e+02   1.3508348e+01   6.8299000e+02  -1.9218877e+01   4.5863258e+02   1.4091974e+01   5.9021839e+02   1.3689948e+01   3.5437871e+02  -1.2715781e+01   3.6228677e+02   1.1856286e+02   3.5098613e+02   1.0019692e+02   2.8068903e+02   5.5310065e+00   4.0492742e+02   3.4551613e+00   3.7747065e+02  -2.8563613e+00   4.4255710e+02  -5.8832774e+00   5.5205000e+02  -1.1075484e+00   4.0365548e+02   8.6324000e+00   2.9171935e+02   8.4640645e+00   5.9904452e+02   3.5548258e+00   4.5403129e+02  -4.0501213e+01   3.3519742e+02   1.6639690e+01   4.4317097e+02  -4.5367742e-01   3.5957742e+02   1.6412903e-01   5.6142387e+02   5.2618968e+00   6.1083806e+02   5.8052129e+00   2.5504432e+02  -1.3461707e+01   4.2831742e+02   6.5065419e+00   4.4542710e+02   5.8013161e+00   6.3159774e+02  -1.6348465e+01   2.9111161e+02   6.0975226e+00   5.4464290e+02  -9.6217548e+00   1.9653871e+02   2.8440000e+00   3.0453774e+02   1.9692465e+01   1.2266258e+02  -6.4652645e+00   3.1646226e+02   7.6617290e+00   3.6718323e+02   8.8476000e+00   4.2415065e+02  -2.7975355e+00   4.5529323e+02  -2.3611200e+01   2.5823258e+02   1.2083139e+02   3.5104613e+02   2.0832761e+01   2.7947516e+02  -1.1567226e+00   2.6517097e+02  -5.1294839e+00   4.2802000e+02   2.8598723e+01   4.6361677e+02  -1.2545032e+00   3.7738387e+02   1.1035058e+02   8.8908290e+02  -6.4072774e+00   6.4746129e+02  -1.5991613e+00   4.3022871e+02   1.8499123e+01   7.7173516e+02   3.2950581e+00   6.3356935e+02   1.3527677e+01   3.9319387e+02   1.4766030e+02   3.9483226e+02   1.5867794e+02   5.3903839e+02   5.3024129e+00   4.6245323e+02   8.3956774e+00   4.2510581e+02   2.2378632e+01   4.1906484e+02   1.5054490e+01   5.7836032e+02   2.9755690e+01   4.2456387e+02   6.8466181e+01   5.9721032e+02   2.7507690e+01   5.7276839e+02  -1.5975342e+01   6.0985903e+02   3.1963535e+01   5.7161710e+02   2.8224503e+01   4.9375935e+02   1.5587316e+01   6.7944581e+02  -2.8694697e+01   7.6956419e+02   3.1108413e+01   5.3107806e+02   2.2069561e+01   3.6451774e+02   1.1722129e+01   3.3990935e+02   1.3592435e+02   4.8788935e+02  -2.3449535e+01   3.8273258e+02   7.4149419e+00   5.5671903e+02  -8.0162323e+00   5.1275548e+02   2.6366335e+01   4.3503000e+02   2.3942116e+01   3.1756323e+02   2.0852361e+01   4.0152645e+02   1.1936916e+01   3.8917613e+02   1.1661881e+02   4.5518548e+02  -9.2387097e-01   5.0091548e+02   2.2451923e+01   7.0802742e+02   6.8397419e+00   4.3919742e+02  -5.5554710e+00   3.2169161e+02   2.0020477e+01   4.1575387e+02   1.7858723e+01   5.2476742e+02  -1.2541071e+01   4.0044645e+02   2.7851058e+01   3.1780968e+02  -6.3341290e+00   2.1108774e+02   1.0274968e+00   6.1664484e+02  -6.8077161e+00   3.5326129e+02   1.1042323e+01   2.9194226e+02  -9.9215097e+00   3.8235806e+02   6.4194194e+00   4.2651258e+02   8.3554452e+00   2.5614548e+02  -2.1555097e+00   4.4795516e+02  -1.3758994e+01
   2.4840161e+02   1.2225045e+02   1.7147355e+02   1.2980341e+02   2.8932722e+02   3.8805459e+01   2.9774194e+02   1.1451484e+02   3.6955065e+02   1.3504013e+01   2.9875774e+02   1.3128090e+01   3.7892226e+02   1.4997832e+01   3.2580722e+02   4.5317059e+01   2.5973097e+02   1.9504103e+01   5.1732194e+02   3.5190052e+01   3.4552258e+02   5.0688839e+01   3.1687419e+02   1.4651032e+01   4.5681355e+02  -1.5325032e+00   4.5081129e+02   1.7503806e+01   3.9022613e+02   1.3936426e+01   3.4213722e+02   4.2100659e+01   2.7335290e+02   1.9660155e+01   3.1503742e+02   1.1863781e+01   3.9752903e+02   3.6196710e+01   2.9443290e+02   3.7276658e+01   3.5243774e+02   6.8094658e+01   3.5092323e+02   2.4602271e+01   2.0048968e+02   1.0602986e+02   1.8391161e+02  -1.2129290e+00   2.6568323e+02   1.2407760e+02   2.6861722e+02   3.2512259e+01   3.5563387e+02   4.9097677e+01   4.9000645e+02   2.5502387e+01   2.2552129e+02   3.5873290e+00   4.6587710e+02   2.7505961e+01   2.8488387e+02   4.4259290e+01   3.7147968e+02   3.7675819e+01   3.2417677e+02   3.5107148e+01   3.2128722e+02   3.4008659e+01   3.8710839e+02   2.3886168e+01   3.1475645e+02   2.2596258e+01   2.6685161e+02   1.9936710e+01   3.9104161e+02   4.1302155e+01   2.6761722e+02  -1.2177413e+00   2.6952355e+02   2.5230697e+01   3.3178452e+02   1.7235948e+01   2.9143581e+02   3.0548361e+01   2.4360871e+02   2.8279045e+01   2.7542161e+02   9.2701419e+00   3.0387032e+02   4.2864568e+01   3.4363871e+02   9.2350323e+00   2.3749968e+02   8.2719613e+00   3.9111677e+02   1.1076421e+02   4.6196935e+02  -1.4034645e+01   4.4421677e+02  -3.8331535e+01   4.4894903e+02   3.2288594e+01   4.3494968e+02   6.7617677e+00   2.7785432e+02   2.3523493e+01   3.8787032e+02  -7.6128516e+00   6.5772000e+02   4.2227226e+00   4.5339258e+02  -2.1818826e+01   5.8277839e+02  -3.5248516e+00   3.7066871e+02  -1.3448981e+01   3.6057677e+02   8.1609665e+01   2.9698613e+02   7.8466916e+01   2.6396903e+02   2.2886065e+00   3.7725742e+02  -1.3421239e+01   3.6900065e+02   6.4912387e+00   4.6170710e+02   8.2447226e+00   5.9665000e+02   8.0244516e+00   4.9013548e+02  -2.8906000e+01   4.2976935e+02  -3.4299935e+01   6.2095452e+02  -3.2147974e+01   4.2474129e+02  -3.1638013e+01   2.8638742e+02   9.0644903e+00   3.9917097e+02  -2.3793677e+01   4.2930742e+02  -2.5994271e+01   6.1359387e+02   7.7482968e+00   6.1764806e+02  -1.4399587e+01   2.5242432e+02  -1.5632107e+01   3.9074742e+02  -1.1207858e+01   4.7304710e+02   3.3931716e+01   6.5802774e+02   1.3007135e+01   2.9901161e+02   2.2995523e+01   5.4736290e+02   2.2390645e+01   1.9272871e+02  -1.9331200e+01   3.0429774e+02   4.1416645e+00   8.6852581e+01  -1.3046452e-01   3.3774226e+02   9.4293290e+00   3.9904323e+02  -9.7512000e+00   3.3201065e+02  -1.7946335e+01   3.6834323e+02  -2.4845200e+01   2.5542258e+02   1.9843619e+02   3.3942613e+02   1.9242361e+01   3.0675516e+02  -8.9091226e+00   2.4036097e+02  -8.0046839e+00   4.2463000e+02   3.8709923e+01   4.6180677e+02   1.8650297e+01   3.4947387e+02   1.2625338e+02   8.3685290e+02   1.5251123e+01   6.6632129e+02  -1.1537961e+01   3.7760871e+02   1.0478723e+01   7.6578516e+02   4.3561058e+01   6.6225935e+02   1.4852477e+01   4.0619387e+02   1.5438030e+02   3.9858226e+02   1.8207794e+02   5.7212839e+02  -8.7247871e+00   4.0315323e+02  -2.6603226e+00   4.4729581e+02   4.2363432e+01   4.3796484e+02   1.8972490e+01   5.7408032e+02   3.1388090e+01   4.7508387e+02   4.4714581e+01   5.8263032e+02   3.6774090e+01   5.5462839e+02   1.0058581e+00   6.0748903e+02   1.3973135e+01   5.3648710e+02   3.7764903e+01   5.4427935e+02   1.3785716e+01   7.2085581e+02  -1.9597497e+01   7.7861419e+02   4.7644129e+00   5.4341806e+02   1.5502361e+01   4.0360774e+02   1.8304929e+01   3.8723935e+02   1.1298795e+02   4.5283935e+02  -3.0075535e+01   3.8363258e+02  -4.2370581e+00   5.4676903e+02  -1.7990232e+01   5.0736548e+02  -7.7224645e+00   3.7874000e+02   1.5915316e+01   2.9903323e+02   1.2804761e+01   3.9747645e+02   9.7309161e+00   3.2517613e+02   9.1078813e+01   4.5370548e+02  -1.8275471e+01   4.7915548e+02   4.3102723e+01   6.6474742e+02   1.0582142e+01   4.2153742e+02  -4.1426710e+00   3.4069161e+02   4.3104774e+00   4.2647387e+02   6.7211226e+00   4.8133742e+02  -1.3826671e+01   4.2049645e+02   1.2347058e+01   3.1132968e+02  -2.5857290e+00   2.5565774e+02  -1.4398103e+01   6.0902484e+02   7.4218839e+00   4.8150129e+02   7.1131226e+00   2.7566226e+02  -2.5691097e+00   4.0870806e+02  -4.2885806e+00   4.2709258e+02   6.9390452e+00   2.8814548e+02  -1.3905510e+01   4.3381516e+02  -2.8477794e+01
   2.5595161e+02   1.4714645e+02   1.7381355e+02   1.2208621e+02   2.5489722e+02   1.5269859e+01   2.7100194e+02   1.2654404e+02   3.4703065e+02   3.2056129e+00   2.8299774e+02   1.2388890e+01   3.1640226e+02   2.5519432e+01   3.2737722e+02   2.3901459e+01   2.9963097e+02   1.6421032e+00   4.5605194e+02   1.1141652e+01   3.0938258e+02   4.2580039e+01   3.7792419e+02   2.3957032e+01   4.5276355e+02   2.7901497e+01   4.4186129e+02   4.0429806e+01   3.6575613e+02   2.7654026e+01   3.4856722e+02   1.1256259e+01   2.7373290e+02   2.8629755e+01   2.8274742e+02   2.1406981e+01   4.0894903e+02   1.3973110e+01   2.7668290e+02  -1.5533419e+00   3.3333774e+02   7.0432658e+01   3.2768323e+02   5.5611471e+01   2.2182968e+02   1.4032266e+02   1.8159161e+02   4.0652671e+01   2.8868323e+02   1.2247760e+02   3.2337722e+02   2.7551459e+01   3.6773387e+02   2.3079677e+01   4.9705645e+02   1.5838387e+01   2.5557129e+02   1.0953329e+01   4.6591710e+02   2.4932761e+01   2.8121387e+02   2.5032890e+01   3.6880968e+02   2.3269419e+01   3.3279677e+02   2.3037548e+01   3.4042722e+02   4.0047459e+01   3.7175839e+02   1.3704168e+01   3.3270645e+02   1.9060258e+01   2.7200161e+02   3.4054710e+01   3.6785161e+02   2.0257355e+01   2.7618722e+02  -5.9033413e+00   2.6395355e+02   1.5576297e+01   3.1259452e+02  -7.0388516e+00   2.6557581e+02   3.1277161e+01   2.2536871e+02   4.0782452e+00   3.0637161e+02   2.3124142e+01   3.5015032e+02   2.4352168e+01   3.5658871e+02   1.4199032e+01   2.2583968e+02   1.8484761e+01   3.3344677e+02   8.7427806e+01   4.3358935e+02  -3.3574245e+01   4.9825677e+02  -4.1274735e+01   4.1180903e+02  -9.4020645e-01   4.4123968e+02  -6.4114323e+00   3.0738432e+02   1.5641093e+01   4.3730032e+02   5.6227484e+00   6.7815000e+02  -4.7816774e+00   4.3358258e+02   7.5759742e+00   5.6884839e+02  -7.3504516e+00   3.7847871e+02  -5.0378065e-01   3.5338677e+02   1.3222486e+02   3.1979613e+02   7.9972116e+01   3.3225903e+02  -1.0245935e+00   4.0773742e+02  -9.8596387e+00   3.3881065e+02  -1.4183561e+01   4.3774710e+02   1.4161523e+01   6.0870000e+02  -1.0539548e+01   4.2408548e+02  -7.4820000e+00   3.8919935e+02   9.2356645e+00   6.3381452e+02  -7.0367742e+00   5.0717129e+02  -2.8612413e+01   3.6686742e+02  -3.3653910e+01   3.9770097e+02  -4.5260774e+00   3.7772742e+02  -1.9077871e+01   6.2247387e+02  -6.3521032e+00   5.5774806e+02  -1.3367587e+01   2.4381432e+02  -1.3323307e+01   4.0879742e+02  -3.2031858e+01   4.5766710e+02  -2.5457884e+01   6.0668774e+02  -1.5405665e+01   3.1625161e+02   2.3763226e+00   5.3817290e+02  -8.7741548e+00   1.6525871e+02   2.8264000e+00   3.2239774e+02  -2.5216335e+01   9.1422581e+01  -3.4256065e+01   3.6179226e+02  -4.5846710e+00   3.6537323e+02  -2.8727600e+01   3.5372065e+02  -2.4931355e+00   4.2163323e+02  -5.3840000e-01   3.7076258e+02   4.6498994e+01   3.3914613e+02  -4.0752387e+00   3.0875516e+02   2.2608774e+00   2.5184097e+02  -1.5253084e+01   5.1063000e+02   2.1989923e+01   4.9280677e+02   1.2840297e+01   3.3895387e+02   9.5324981e+01   8.2637290e+02   2.5469523e+01   6.6136129e+02   3.7478839e+01   3.7146871e+02  -7.2200774e+00   6.8836516e+02  -6.3553419e+00   6.2887935e+02   1.8582877e+01   5.0653387e+02   1.3944310e+02   4.8783226e+02   1.2908794e+02   6.0279839e+02  -2.8983871e+00   4.1730323e+02  -2.4923226e+00   4.2615581e+02  -4.0853677e+00   4.6930484e+02   1.5555290e+01   6.0179032e+02   3.9741290e+01   4.7284387e+02   7.2793781e+01   5.6573032e+02   2.8646090e+01   5.4876839e+02   7.2346581e+00   5.9129903e+02   1.8198335e+01   6.3374710e+02   4.0541032e+00   5.2056935e+02   2.2442516e+01   7.3385581e+02   1.3132503e+01   8.2042419e+02  -5.4903871e+00   5.3879806e+02   4.1871961e+01   3.9294774e+02  -5.5522710e+00   3.4818935e+02   1.4702195e+02   4.6792935e+02  -2.3902735e+01   3.9511258e+02   5.6545419e+00   5.6971903e+02   5.1376774e-01   5.2841548e+02  -2.1886465e+01   3.7750000e+02   2.0304516e+01   3.1665323e+02   8.5451613e+00   4.2057645e+02   1.6842916e+01   3.6912613e+02   9.7802813e+01   4.3803548e+02  -1.8601871e+01   4.8977548e+02   1.7873123e+01   6.5568742e+02   1.1416942e+01   3.8039742e+02   1.8958529e+01   3.3879161e+02   7.0247742e-01   4.0602387e+02   5.2471226e+00   4.9928742e+02  -2.0452671e+01   4.5573645e+02   1.1047858e+01   3.1637968e+02   1.7160271e+01   2.5089774e+02  -1.7303226e-02   6.3426484e+02  -6.6373161e+00   4.2331129e+02   1.1083226e+00   2.9704226e+02   3.3804903e+00   3.9930806e+02   4.2134194e+00   4.2209258e+02   1.1239045e+01   2.7743548e+02   9.1012903e+00   4.6719516e+02  -3.4819355e-01
   2.5685161e+02   1.2187445e+02   2.3747355e+02   7.9183406e+01   2.5037722e+02   4.3871459e+01   2.8811194e+02   1.6365524e+02   3.4155065e+02   1.3794013e+01   2.7590774e+02  -1.3239097e+00   2.8140226e+02   3.1794323e+00   2.8137722e+02   3.1011459e+01   2.6911097e+02   2.2423703e+01   4.3532194e+02   1.6590052e+01   3.1010258e+02   1.9042439e+01   3.4096419e+02   2.8103832e+01   4.3202355e+02   1.2660697e+01   3.9739129e+02   5.4574065e+00   3.5784613e+02   3.4576826e+01   3.1247722e+02   5.2953459e+01   2.5159290e+02   1.3310955e+01   3.4522742e+02   5.4485806e+00   3.9236903e+02   2.2669510e+01   3.0655290e+02  -6.1329419e+00   3.2114774e+02   6.3307858e+01   3.3196323e+02   6.0409071e+01   2.1805968e+02   1.0338426e+02   2.0317161e+02   1.8196271e+01   2.8630323e+02   1.1066800e+02   3.2989722e+02   8.1298587e+00   3.4248387e+02   1.7099677e+01   4.6743645e+02   1.9157987e+01   2.1709129e+02   1.3841729e+01   4.6844710e+02   3.3820361e+01   3.1850387e+02   4.0899690e+01   3.7799968e+02   2.1344219e+01   3.1251677e+02   1.2809948e+01   2.9294722e+02   3.5945859e+01   3.6563839e+02  -4.7562323e+00   3.5651645e+02   2.8865458e+01   2.6657161e+02   1.7729110e+01   3.7666161e+02   2.4502555e+01   2.8780722e+02  -8.2129413e+00   3.0314355e+02  -9.3890323e-01   2.9388452e+02   1.2457948e+01   2.9652581e+02   6.6611613e+00   2.3236871e+02   1.8748245e+01   2.7666161e+02  -7.2090581e+00   2.8896032e+02   2.5577368e+01   3.0110871e+02   1.0257432e+01   2.3911968e+02   2.9523613e+00   3.1430677e+02   1.1233901e+02   5.7568935e+02  -2.3032245e+01   4.7816677e+02  -3.8377535e+01   3.8718903e+02   1.0793935e+00   4.3889968e+02  -5.9442323e+00   2.9490432e+02   3.5349493e+01   4.0796032e+02   6.9948387e-02   6.9699000e+02  -1.9978877e+01   4.9620258e+02  -2.5723626e+01   5.6690839e+02   3.2684748e+01   3.5851871e+02  -2.8956981e+01   3.3062677e+02   9.9335665e+01   3.3546613e+02   7.5438516e+01   2.9601903e+02   3.0646065e+00   3.7292742e+02   3.3825161e+01   3.7866065e+02  -4.7115613e+00   4.6446710e+02  -1.5960774e+00   5.8910000e+02  -1.6171548e+01   4.2741548e+02  -5.0840000e-01   4.1604935e+02  -3.5482335e+01   6.4162452e+02  -5.5615742e+00   4.0855129e+02  -3.0242813e+01   3.5371742e+02  -5.8419097e+00   4.8417097e+02  -5.3443677e+01   3.8662742e+02  -3.8939871e+01   6.2564387e+02   6.5642968e+00   5.9155806e+02   6.2576129e+00   2.5852432e+02  -2.7801071e+00   4.3912742e+02  -6.3582581e+00   4.5175710e+02  -5.1750839e+00   5.9492774e+02  -3.3374865e+01   3.0758161e+02   7.1199226e+00   5.4350290e+02  -6.7305548e+00   1.7396871e+02  -4.4904000e+00   2.7339774e+02   1.6636645e+00   8.5712581e+01  -2.9179265e+01   3.8022226e+02  -1.2249071e+01   3.1533323e+02   2.1325600e+01   3.1063065e+02   6.0940645e+00   3.5625323e+02   3.5920000e+00   3.3961258e+02   6.5990994e+01   3.5828613e+02  -5.6964387e+00   2.7190516e+02   1.1688774e+00   2.5455097e+02  -2.9229884e+01   4.2496000e+02   2.9123523e+01   4.9699677e+02   6.0250968e+00   3.6376387e+02   1.2739018e+02   8.3761290e+02   1.4330323e+01   6.2389129e+02   1.0046439e+01   4.1084871e+02   1.4429523e+01   7.7588516e+02   3.3903058e+01   5.7962935e+02   8.9628774e+00   4.1724387e+02   1.3111630e+02   4.0838226e+02   1.6864394e+02   5.9736839e+02   8.4460129e+00   4.3095323e+02   3.2665677e+01   3.7991581e+02   1.3373832e+01   4.2654484e+02   2.0976090e+01   6.2051032e+02   2.0433690e+01   4.6141387e+02   5.8278181e+01   5.8073032e+02   1.7496090e+01   5.2429839e+02   1.3322581e+00   5.7879903e+02   2.3078335e+01   5.4581710e+02  -9.7114968e+00   5.3861935e+02  -1.5861484e+01   7.0391581e+02  -2.2242297e+01   7.2504419e+02  -5.7599871e+00   5.6917806e+02   3.1631561e+01   3.8851774e+02  -3.4378710e+00   3.3466935e+02   1.7876355e+02   4.6816935e+02  -1.7871935e+01   4.0068258e+02   1.3989419e+00   5.6181903e+02  -1.1094232e+01   5.3008548e+02   2.4979935e+01   4.1179000e+02   1.7081316e+01   2.9427323e+02   1.8755561e+01   4.1142645e+02   1.2714916e+01   4.0293613e+02   8.1668013e+01   4.6879548e+02  -1.0292671e+01   4.9043548e+02   1.3010323e+01   7.4607742e+02  -2.2314258e+01   4.0005742e+02   1.3155729e+01   3.1208161e+02   5.6119277e+01   4.3280387e+02  -2.8527742e-01   4.7566742e+02  -1.6143071e+01   4.3773645e+02  -1.5842142e+01   3.1904968e+02  -8.2933290e+00   2.8923774e+02  -2.9224503e+01   6.2202484e+02  -1.6848116e+01   4.3850129e+02   3.1331226e+00   3.1975226e+02  -7.5263097e+00   3.8505806e+02   4.0034194e+00   4.4435258e+02   3.3482452e+00   2.4652548e+02   8.0040903e+00   4.4005516e+02   3.0300645e-01
   2.5125161e+02   9.1472452e+01   1.5371355e+02   7.7264206e+01   2.7770722e+02   2.5015059e+01   2.8095194e+02   1.4622804e+02   2.9627065e+02  -1.2823587e+01   3.1232774e+02  -1.7675097e+00   3.0521226e+02   3.4632258e-02   3.0304722e+02   3.1607859e+01   2.4944097e+02   1.7467303e+01   4.3300194e+02  -1.5943484e+00   2.7481258e+02   1.6775639e+01   3.0563419e+02   4.7120232e+01   4.1844355e+02   1.0017097e+01   3.9313129e+02   3.8328206e+01   3.6965613e+02  -1.8979742e+00   3.3204722e+02   3.6047859e+01   2.6306290e+02   3.7873355e+01   3.0560742e+02   1.0478181e+01   4.1683903e+02   1.1861910e+01   2.7218290e+02   2.4116658e+01   3.3014774e+02   4.3207858e+01   3.8954323e+02   4.5942671e+01   2.0510968e+02   1.1180026e+02   2.1875161e+02  -9.2101290e+00   2.7473323e+02   1.0168360e+02   3.1109722e+02   3.2153859e+01   4.8808387e+02   2.0301677e+01   4.0395645e+02   2.3906387e+01   2.5704129e+02   5.8757290e+00   4.2687710e+02   6.2959613e+00   2.8407387e+02   5.2274090e+01   3.7861968e+02   4.0546194e+00   2.9294677e+02   5.8455484e+00   2.9685722e+02   6.2483059e+01   4.4663839e+02  -1.6876232e+01   2.9465645e+02   1.0054258e+01   2.7123161e+02   1.7156310e+01   3.7056161e+02   2.7750555e+01   2.8970722e+02  -5.7549413e+00   2.6362355e+02   1.0032697e+01   2.9531452e+02  -1.6064516e+00   2.9467581e+02  -6.8108387e+00   2.1565871e+02   1.2135045e+01   2.6485161e+02  -6.4425806e-01   2.4787032e+02   2.2294568e+01   3.2929871e+02   1.3812232e+01   1.9954968e+02   1.7017961e+01   3.2815677e+02   1.3094101e+02   5.4315935e+02  -2.5149845e+01   5.0030677e+02  -3.8958735e+01   4.1842903e+02   1.3150194e+01   3.9265968e+02  -4.1950323e+00   2.4757432e+02   2.7335893e+01   3.8744032e+02  -3.4288452e+01   7.8246000e+02   1.2453523e+01   4.8168258e+02   8.4879742e+00   6.0065839e+02   2.1354748e+01   3.7028871e+02  -2.5898581e+01   3.4738677e+02   1.0261486e+02   3.3150613e+02   1.1037532e+02   2.5625903e+02  -2.2184594e+01   3.4454742e+02   3.4955561e+01   3.6485065e+02   2.3303239e+01   4.7360710e+02  -1.1177277e+01   5.1800000e+02  -3.3335484e+00   4.3580548e+02  -2.9749600e+01   4.2861935e+02  -1.1107935e+01   5.5952452e+02  -1.8523574e+01   4.3165129e+02  -4.3240813e+01   3.7162742e+02   1.4775290e+01   4.2308097e+02  -5.0656477e+01   3.7809742e+02  -1.9467471e+01   6.1570387e+02   8.8594968e+00   6.3502806e+02   7.6800129e+00   2.5371432e+02  -1.9825307e+01   3.9998742e+02  -2.1277058e+01   4.7371710e+02  -1.0121884e+01   6.1045774e+02  -2.6847265e+01   2.9377161e+02   3.2647226e+00   5.0369290e+02  -3.7357548e+00   1.9301871e+02  -1.5394400e+01   2.6639774e+02  -1.1306335e+01   8.6752581e+01  -1.2122465e+01   3.6403226e+02  -9.1438710e+00   3.4904323e+02  -2.8912000e+00   3.2844065e+02  -1.4660735e+01   4.3306323e+02  -4.8328000e+00   4.1228258e+02   3.7597394e+01   3.0247613e+02   4.8361290e-02   2.9461516e+02  -3.9379226e+00   2.5403097e+02  -3.5682839e+00   4.3191000e+02   1.5897523e+01   4.8399677e+02  -1.3934903e+01   4.0247387e+02   1.1386338e+02   8.1356290e+02  -2.2156774e+00   6.7675129e+02  -5.0823613e+00   3.9141871e+02   1.6513923e+01   8.2409516e+02   6.7862581e+00   6.6437935e+02   2.8872877e+01   3.8858387e+02   1.3525910e+02   3.8363226e+02   1.5447394e+02   5.4350839e+02   3.2348129e+00   3.9810323e+02  -3.6063226e+00   4.1386581e+02   8.5578323e+00   4.8006484e+02   2.8364490e+01   5.8512032e+02   3.6974890e+01   4.5046387e+02   6.0684181e+01   6.0992032e+02   1.4010890e+01   5.1114839e+02   1.8624258e+01   6.6804903e+02   1.4688335e+01   5.1154710e+02  -4.3698968e+00   4.9322935e+02   4.8697161e+00   7.6867581e+02  -2.3953097e+01   7.5665419e+02   9.7612129e+00   5.1126806e+02   2.9984361e+01   3.6746774e+02   2.1561290e+00   3.2004935e+02   1.6446315e+02   4.5921935e+02   1.2364065e+01   3.7340258e+02  -1.5418658e+01   5.1243903e+02  -2.9433832e+01   5.2513548e+02  -9.5740645e+00   3.5779000e+02   1.3921316e+01   3.0656323e+02   2.0442361e+01   4.5657645e+02  -3.2270839e+00   3.7150613e+02   1.0865241e+02   4.5165548e+02   2.0358529e+01   4.6743548e+02  -1.2299677e+01   6.6546742e+02   5.8545419e+00   3.8353742e+02   4.2732903e-01   2.4203161e+02   1.6439328e+02   3.8658387e+02   2.4972323e+01   4.9152742e+02   1.0181290e+00   3.6235645e+02  -5.5317419e+00   3.5442968e+02  -6.5372903e-01   2.1789774e+02  -1.5847303e+01   5.7459484e+02  -1.0583716e+01   4.5279129e+02  -2.6300774e+00   2.9580226e+02  -1.4140310e+01   3.8935806e+02   1.5359419e+01   3.9162258e+02   2.6146645e+01   2.8295548e+02  -1.5340310e+01   4.7357516e+02  -2.5428594e+01
   2.9715161e+02   8.3004516e+00   1.4438355e+02   9.5300606e+01   2.4794722e+02   2.9115859e+01   2.5958194e+02   1.5961764e+02   3.3189065e+02   6.2268129e+00   2.7671774e+02  -2.0587097e+00   2.9868226e+02   1.4557032e+01   3.0632722e+02   3.3825459e+01   2.2754097e+02   1.4699303e+01   3.8763194e+02   7.8752516e+00   3.1333258e+02   1.6494039e+01   3.0887419e+02   1.3531032e+01   4.5791355e+02   3.0439497e+01   3.5386129e+02   2.2419806e+01   3.3860613e+02   3.7496026e+01   3.6842722e+02   1.7567459e+01   2.6545290e+02   3.3152155e+01   2.8031742e+02   3.4071381e+01   4.0499903e+02  -1.1400890e+01   2.8505290e+02   1.1337058e+01   3.2362774e+02   5.4209458e+01   3.8715323e+02   3.4043871e+01   2.2786968e+02   1.1802946e+02   2.0644161e+02   1.3454671e+01   2.9402323e+02   7.4620400e+01   3.2080722e+02   1.9427059e+01   3.3033387e+02   2.2521677e+01   4.5176645e+02   2.4751587e+01   2.5071129e+02   1.5212903e-01   4.6453710e+02   2.1373161e+01   3.0435387e+02   1.2371690e+01   3.8366968e+02   1.8406194e+00   3.1875677e+02  -1.0839252e+01   2.8437722e+02   5.2481459e+01   3.5616839e+02  -2.9168632e+01   3.1556645e+02   1.6101458e+01   2.5323161e+02   6.2316310e+01   3.4856161e+02   1.5890555e+01   2.8604722e+02  -2.1412141e+01   2.5200355e+02   1.1022968e+00   2.8883452e+02   3.1019484e+00   2.7752581e+02   3.2611161e+01   2.3036871e+02   1.4338245e+01   2.8828161e+02  -2.3865806e-01   3.1101032e+02  -2.5666323e+00   2.7663871e+02  -2.6684968e+01   2.0473968e+02   2.2702761e+01   3.1068677e+02   1.0662861e+02   5.0430935e+02  -1.0131845e+01   4.1501677e+02  -3.5895535e+01   4.3466903e+02   1.3809935e+00   4.2980968e+02  -1.1637032e+01   2.9433432e+02   3.0545093e+01   4.0458032e+02   1.3150348e+01   7.1141000e+02  -2.2824774e+00   4.5473258e+02   2.8839742e+00   6.1452839e+02  -7.3748516e+00   3.8499871e+02  -1.1115381e+01   3.7886677e+02   8.5666465e+01   2.9127613e+02   6.7823716e+01   3.1310903e+02   4.2674065e+00   3.6659742e+02   3.6331561e+01   4.0233065e+02   1.1548387e+00   4.6650710e+02   1.1050723e+01   5.7195000e+02   3.5004516e+00   4.6699548e+02   4.3252000e+00   4.2352935e+02  -3.7507355e+00   6.1981452e+02  -2.9486774e+01   4.3931129e+02  -1.0043613e+01   3.2986742e+02  -7.7939097e+00   4.4108097e+02  -2.0376477e+01   3.5899742e+02  -1.9394710e+00   6.3159387e+02   1.6258297e+01   6.1936806e+02  -1.6371871e+00   2.2090432e+02   2.6594929e+00   4.1350742e+02  -2.6978658e+01   4.6894710e+02  -2.6120284e+01   6.1683774e+02  -1.2597665e+01   2.9815161e+02   4.7243226e+00   5.0260290e+02   8.9714452e+00   2.2158871e+02   4.4600000e+00   3.2496774e+02   5.7680645e+00   9.8612581e+01  -2.4831265e+01   3.4317226e+02  -2.3850710e+00   3.5580323e+02   4.6580000e+00   3.3439065e+02  -1.6376735e+01   4.1291323e+02  -2.3208000e+00   3.1885258e+02   1.1493179e+02   2.9352613e+02   1.5436129e-01   3.1766516e+02   1.4168077e+01   2.7403097e+02  -6.3582839e+00   4.3530000e+02   2.4296323e+01   4.8128677e+02  -1.4808103e+01   3.8919387e+02   8.7645781e+01   7.4327290e+02   4.9275226e+00   6.5827129e+02   1.6776039e+01   3.9322871e+02   1.5319123e+01   7.7788516e+02   7.9030581e+00   6.5787935e+02   3.2012877e+01   4.3572387e+02   1.2082790e+02   3.8373226e+02   1.6511594e+02   5.7160839e+02   1.0366813e+01   3.9930323e+02  -1.9002323e+01   4.0634581e+02   9.7794323e+00   4.4049484e+02   1.7810090e+01   5.4331032e+02   1.5469690e+01   4.5175387e+02   4.3770981e+01   6.0368032e+02   2.3370090e+01   5.3814839e+02   2.3464258e+01   6.6291903e+02  -3.2812645e+00   5.7634710e+02   2.5776103e+01   4.9237935e+02   1.9747716e+01   8.0432581e+02   8.0249032e+00   7.3446419e+02   1.7106413e+01   5.0241806e+02   3.1972361e+01   3.5970774e+02  -2.7307097e-01   3.4118935e+02   1.2934195e+02   4.4050935e+02  -5.2291355e+00   3.7635258e+02   2.8255342e+01   5.0857903e+02  -6.1650323e+00   4.7932548e+02   4.3990735e+01   3.5431000e+02   1.2729716e+01   3.0241323e+02   1.1543613e+00   4.2761645e+02   2.0397161e+00   3.2665613e+02   1.0153041e+02   4.5784548e+02   2.8723329e+01   4.5558548e+02   6.6083226e+00   7.0213742e+02   3.0590942e+01   4.0334742e+02  -1.3487471e+01   2.3027161e+02   9.8044077e+01   4.1847387e+02  -2.1418877e+01   5.1762742e+02   5.6501290e+00   3.8539645e+02  -1.7134942e+01   2.9261968e+02   2.7210710e+00   1.9899774e+02  -1.7665303e+01   5.9068484e+02  -2.3409161e+00   4.5822129e+02  -2.9244774e+00   2.6675226e+02  -1.6663097e+00   3.9560806e+02  -5.9905806e+00   4.1925258e+02   5.1624516e-01   2.7390548e+02   5.7369032e-01   4.3591516e+02  -2.0365794e+01
   2.7540161e+02   7.3904516e+00   1.5095355e+02   1.1315501e+02   2.8523722e+02   2.9182659e+01   2.8421194e+02   1.4422724e+02   3.4470065e+02   1.4822013e+01   2.6337774e+02  -2.6115097e+00   2.9721226e+02   6.7463226e-01   3.2213722e+02   3.6840659e+01   2.4178097e+02   2.2510103e+01   4.2148194e+02   2.3537252e+01   3.3024258e+02   3.0811239e+01   3.0806419e+02   2.5025832e+01   3.8933355e+02   1.7185897e+01   3.7755129e+02   2.7524606e+01   2.9684613e+02   1.1066826e+01   3.5099722e+02   1.6871859e+01   2.6973290e+02   6.5697548e+00   3.2450742e+02   2.8346181e+01   4.2268903e+02   1.3603910e+01   2.7268290e+02   1.2766658e+01   3.1743774e+02   5.8984658e+01   3.3239323e+02   2.1614671e+01   2.4262968e+02   1.1922866e+02   1.8717161e+02   8.4162710e+00   2.4078323e+02   1.1187960e+02   2.9985722e+02   1.6913059e+01   3.7228387e+02   7.9156774e+00   4.6681645e+02   2.7207587e+01   2.1457129e+02   1.2563329e+01   4.5368710e+02   3.5571161e+01   2.4864387e+02   8.2849032e-01   3.4475968e+02   8.4334194e+00   2.6617677e+02  -1.1632852e+01   2.9347722e+02   3.9903459e+01   3.5233839e+02   4.5477677e+00   2.8736645e+02   2.4497458e+01   2.6781161e+02   3.0909910e+01   3.2337161e+02  -1.3044245e+01   2.6389722e+02  -2.1450141e+01   3.0324355e+02  -1.0516903e+01   3.0988452e+02   2.5367948e+01   3.0876581e+02   2.0971961e+01   2.5879871e+02   7.3538452e+00   3.0947161e+02  -6.1638581e+00   3.1930032e+02   1.0430168e+01   3.1505871e+02   1.9141432e+01   2.0911968e+02   2.1012361e+01   3.8511677e+02   6.2814206e+01   4.4820935e+02  -8.2138452e+00   4.4425677e+02  -5.0144735e+01   4.3309903e+02   7.8865935e+00   4.1727968e+02  -1.0444632e+01   3.0157432e+02   3.7815893e+01   3.7235032e+02   1.8108748e+01   6.8562000e+02  -1.2279277e+01   4.3558258e+02   1.9359742e+00   4.9252839e+02   4.8251484e+00   3.5775871e+02   6.4938194e+00   3.2924677e+02   1.2568606e+02   3.0684613e+02   5.0768116e+01   2.9430903e+02  -8.6085935e+00   3.9011742e+02  -2.0700387e+00   3.6742065e+02   5.1376387e+00   4.7174710e+02   1.2111523e+01   5.4615000e+02   1.7114452e+01   4.5203548e+02   2.6620000e+00   4.6476935e+02  -1.8099935e+01   6.2195452e+02  -1.1137974e+01   4.3950129e+02  -4.0198813e+01   3.2995742e+02   6.8688903e+00   4.1898097e+02  -1.2948477e+01   3.6594742e+02  -1.8285471e+01   6.2975387e+02   4.0549677e-01   6.0088806e+02  -1.0488787e+01   2.5152432e+02   9.0598929e+00   4.2241742e+02  -1.3451458e+01   4.3909710e+02   2.2927716e+01   6.6592774e+02   2.9051355e+00   2.9849161e+02  -2.5152877e+01   4.8217290e+02   7.7558452e+00   1.8277871e+02  -1.4245200e+01   3.0686774e+02  -9.5439355e+00   1.2847258e+02  -9.4100645e+00   4.2551226e+02   5.3177290e+00   3.1776323e+02  -7.1088000e+00   3.1020065e+02  -3.0871535e+01   3.6687323e+02  -1.4777600e+01   3.2123258e+02   1.2036139e+02   3.4219613e+02  -2.5492387e+00   2.7871516e+02   1.0144077e+01   2.5693097e+02  -3.3520284e+01   4.2935000e+02   2.1332323e+01   4.9233677e+02   6.9778968e+00   3.7928387e+02   9.4388581e+01   8.1242290e+02   1.7155523e+01   6.1641129e+02   3.0694839e+01   3.6036871e+02   1.3187923e+01   7.1846516e+02   4.0766581e+00   6.4700935e+02   2.2322477e+01   3.7258387e+02   1.4577910e+02   3.7803226e+02   2.1392194e+02   5.4831839e+02   2.6850013e+01   3.8955323e+02  -7.5723226e+00   3.8743581e+02  -1.2707768e+01   4.7977484e+02   2.1097690e+01   5.9293032e+02   2.3450090e+01   4.7189387e+02   5.4159781e+01   6.4021032e+02   7.7876903e+00   5.5143839e+02  -1.2218942e+01   6.5360903e+02   4.5463535e+01   5.4981710e+02   2.8968503e+01   4.7732935e+02   4.8517161e+00   7.4232581e+02   3.5749032e+00   7.1123419e+02   4.2054813e+01   5.6431806e+02   3.7170361e+01   3.6322774e+02   1.4345329e+01   3.5780935e+02   1.5125235e+02   4.6950935e+02  -3.9409135e+01   3.9230258e+02   1.5839342e+01   5.3076903e+02  -3.1900232e+01   4.9808548e+02   1.0019935e+01   4.0112000e+02  -4.4508387e-01   3.1079323e+02  -1.4606039e+01   4.3314645e+02   7.4973161e+00   3.5555613e+02   1.1973841e+02   5.0656548e+02  -2.3274271e+01   4.5510548e+02   2.7026723e+01   6.3607742e+02  -3.6242581e+00   3.8462742e+02  -4.1398710e+00   2.7588161e+02   9.9445277e+01   4.4797387e+02   1.0061123e+01   5.0800742e+02   1.4129729e+01   3.8454645e+02  -4.1569419e+00   3.7165968e+02   7.5878710e+00   2.2804774e+02   9.1506968e+00   5.5983484e+02  -8.1129161e+00   4.2355129e+02   2.2229123e+01   2.5004226e+02  -3.7595097e+00   3.9350806e+02   1.0427419e+01   3.9446258e+02   1.1079445e+01   2.5624548e+02  -4.1635097e+00   4.3848516e+02   4.1486065e+00
   3.1315161e+02   7.0451613e-02   1.6562355e+02   9.2981406e+01   2.7313722e+02   2.1000659e+01   2.6748194e+02   1.1840564e+02   3.7003065e+02  -1.9674387e+01   2.6952774e+02   9.9649032e-01   3.3944226e+02   1.3056232e+01   3.4213722e+02   6.7065869e-01   2.5311097e+02  -2.0396297e+01   4.4684194e+02   6.6184516e+00   3.3162258e+02   2.2840839e+01   3.1658419e+02   2.7014232e+01   4.2339355e+02   3.0410968e+00   4.2076129e+02   1.6167806e+01   3.7184613e+02   4.1786826e+01   3.4275722e+02   3.1191059e+01   2.6273290e+02   3.7129755e+01   3.0888742e+02   2.1075781e+01   3.7078903e+02   3.2445910e+01   2.6287290e+02   1.0361458e+01   3.1724774e+02   6.3239858e+01   3.7158323e+02   3.2239471e+01   2.1653968e+02   1.0007586e+02   2.1791161e+02   8.6970710e+00   2.6207323e+02   9.2456400e+01   3.1251722e+02   3.4570259e+01   3.5893387e+02   1.5933677e+01   4.4709645e+02   2.0165187e+01   2.4104129e+02   1.1305729e+01   4.9587710e+02   9.4859613e+00   2.8511387e+02   1.5430890e+01   3.5028968e+02   8.5110194e+00   3.1879677e+02  -1.5792452e+01   2.9666722e+02   4.8498259e+01   3.3804839e+02  -3.1890323e+00   3.4556645e+02   2.0314581e+00   2.9285161e+02   2.7766710e+01   3.2718161e+02   1.1700955e+01   2.2785722e+02  -4.3269413e+00   2.8276355e+02  -7.3585032e+00   2.9426452e+02   9.8575484e+00   2.7386581e+02   5.0439613e+00   2.2974871e+02   6.8678452e+00   2.8975161e+02  -3.9662581e+00   3.0601032e+02   1.2133677e+00   3.1591871e+02   9.2626323e+00   2.1426968e+02   1.9410361e+01   3.8477677e+02   1.2584141e+02   4.4715935e+02  -4.8989845e+01   4.2940677e+02  -4.9286735e+01   4.2818903e+02   1.8709394e+01   4.2189968e+02  -2.8584232e+01   2.9604432e+02   2.9258293e+01   4.0077032e+02  -3.0214852e+01   6.3841000e+02   3.1127523e+01   4.6111258e+02   3.7703574e+01   5.0302839e+02   1.0355148e+01   3.6090871e+02  -6.2881806e+00   3.2343677e+02   7.9190865e+01   2.7646613e+02   9.1348516e+01   2.7215903e+02   7.8734065e+00   3.6887742e+02   2.6299161e+01   3.5623065e+02   5.8428387e+00   4.5717710e+02  -5.8287742e-01   5.5815000e+02   6.4544516e+00   3.9203548e+02   6.3720000e+00   4.3261935e+02   6.9020645e+00   6.6433452e+02  -1.8478374e+01   4.7922129e+02  -1.8666413e+01   3.7229742e+02  -6.9983097e+00   4.3727097e+02  -1.1881677e+01   3.8709742e+02  -2.4877471e+01   7.0786387e+02   3.2066968e+00   5.9697806e+02   5.8240129e+00   2.4919432e+02   1.1062929e+00   4.2145742e+02  -9.2846581e+00   4.5728710e+02   1.2622516e+01   6.1759774e+02  -3.1384645e+00   2.8353161e+02   1.8513923e+01   5.2260290e+02  -1.7478555e+01   1.8953871e+02  -1.5506000e+01   2.6124774e+02  -1.1464335e+01   1.6290258e+02  -1.3214465e+01   3.7127226e+02  -3.6683071e+01   3.4047323e+02   2.3644000e+00   3.1229065e+02  -1.7558735e+01   3.8144323e+02  -4.0373200e+01   3.2904258e+02   1.4530659e+02   3.3404613e+02   1.2002761e+01   3.0175516e+02  -6.9391226e+00   2.6236097e+02  -5.9046839e+00   4.2891000e+02   1.7917523e+01   4.8542677e+02  -5.3293032e+00   3.7176387e+02   1.2608018e+02   8.3151290e+02   2.4968323e+01   5.5027129e+02   1.6060387e+00   3.5365871e+02   8.1047226e+00   7.3362516e+02   2.5443858e+01   6.7775935e+02  -1.0197523e+01   3.7496387e+02   1.8434870e+02   3.5898226e+02   1.7709594e+02   5.6560839e+02   2.2681290e-01   4.3190323e+02   1.6689677e+01   3.8015581e+02  -4.2153677e+00   4.4716484e+02   1.8656490e+01   6.4098032e+02   2.6936090e+01   4.4775387e+02   5.6850981e+01   5.6744032e+02   2.4889290e+01   5.8524839e+02   6.8362581e+00   6.0266903e+02   5.1108735e+01   5.2661710e+02   5.0245032e+00   5.7975935e+02   2.2137316e+01   7.3973581e+02  -1.4397897e+01   7.3956419e+02   4.4358413e+01   5.5383806e+02   3.5478761e+01   3.1356774e+02   1.1846813e+02   3.7728935e+02   1.8774395e+02   4.2535935e+02   1.4528645e+00   3.8401258e+02   1.4592542e+01   4.9486903e+02   2.2617677e+00   5.0017548e+02   1.3612735e+01   3.8836000e+02   1.4625716e+01   3.2027323e+02   8.3955613e+00   4.2147645e+02   6.7709161e+00   3.6127613e+02   1.1900081e+02   4.6341548e+02   3.2277290e+00   4.4901548e+02  -1.0726077e+01   6.9763742e+02   3.5109419e+00   4.0500742e+02   1.5089729e+01   2.5331161e+02   1.4458088e+02   4.4386387e+02  -2.9500774e+00   4.8528742e+02   7.0732903e-01   4.1873645e+02   1.8107858e+01   4.0175968e+02   9.7098710e+00   2.1751774e+02  -5.1469032e+00   6.1354484e+02   1.0970284e+01   4.3822129e+02  -6.9444774e+00   2.9175226e+02  -1.6816310e+01   3.5800806e+02   8.7674194e+00   3.8688258e+02   1.8105845e+01   2.5747548e+02   1.5980903e+00   4.5310516e+02  -1.1880994e+01
   3.3720161e+02   5.1464516e+00   1.4519355e+02   1.3152581e+02   2.6151722e+02   2.3840259e+01   2.9548194e+02   1.3795564e+02   3.4808065e+02  -1.0838710e-01   2.5961774e+02  -1.6070968e-01   2.8373226e+02  -4.3696774e-01   3.3832722e+02   2.4505459e+01   2.5983097e+02   1.9016103e+01   4.3395194e+02   3.8329652e+01   3.3876258e+02   1.1699639e+01   3.0154419e+02   2.1117432e+01   4.4881355e+02   8.7974968e+00   3.8397129e+02   1.5481006e+01   3.7256613e+02   2.5199226e+01   2.9528722e+02   4.4758659e+01   2.7449290e+02   2.1428955e+01   2.9160742e+02   3.6078181e+01   3.7841903e+02   1.3565510e+01   2.8387290e+02   1.9741458e+01   3.3895774e+02   4.1363058e+01   3.9930323e+02   4.1111871e+01   2.2210968e+02   1.0201026e+02   2.1596161e+02  -9.7769290e+00   2.4688323e+02   1.1396160e+02   3.2185722e+02   1.2673059e+01   3.5798387e+02   1.9159677e+01   4.2471645e+02   2.7345587e+01   2.6204129e+02   1.6285729e+01   4.1706710e+02   2.4360761e+01   2.6640387e+02   6.6376903e+00   3.7328968e+02   8.7210194e+00   3.0246677e+02   7.0394839e-01   2.9447722e+02   4.9823459e+01   4.1927839e+02   1.1012568e+01   3.0932645e+02   7.8406581e+00   2.7604161e+02   4.3871510e+01   2.9633161e+02   2.9498955e+01   2.5437722e+02  -1.7398541e+01   2.5919355e+02   8.6709677e-01   2.7826452e+02   1.2517548e+01   2.6452581e+02  -3.7788387e+00   2.5441871e+02   6.9442452e+00   2.5094161e+02   1.0948542e+01   3.1449032e+02   2.1434968e+01   3.2910871e+02  -7.2567742e-02   2.0502968e+02   1.8439561e+01   3.4415677e+02   8.8191006e+01   5.1544935e+02  -1.3693045e+01   4.3292677e+02  -4.0898335e+01   3.9085903e+02   2.4355794e+01   4.0370968e+02  -1.7890323e+00   2.5666432e+02   1.5648693e+01   3.8844032e+02  -8.3684516e+00   6.6036000e+02   4.0615226e+00   4.6673258e+02  -4.8460258e+00   5.9215839e+02  -1.9652516e+00   3.6232871e+02   2.0782194e+00   3.8024677e+02   9.6316065e+01   3.0098613e+02   7.5576916e+01   2.7487903e+02  -1.6584194e+01   3.2149742e+02  -3.1004387e+00   4.0723065e+02  -1.7707161e+01   4.6903710e+02   3.8483226e+00   5.5405000e+02  -1.7667548e+01   4.6551548e+02  -3.0936400e+01   4.3428935e+02   8.9584645e+00   5.8900452e+02  -2.0071974e+01   4.5884129e+02  -3.1226013e+01   3.6633742e+02  -1.3991510e+01   4.4703097e+02  -1.2432477e+01   3.8151742e+02  -4.1110710e+00   5.6486387e+02   1.0206697e+01   5.9307806e+02  -3.1623987e+01   2.1971432e+02  -8.8653071e+00   3.8226742e+02  -2.5294581e+00   4.4975710e+02  -1.7255084e+01   5.7159774e+02  -1.2078465e+01   2.9315161e+02  -1.2956774e+00   5.0217290e+02  -2.0324155e+01   2.0420871e+02  -1.4719600e+01   3.2562774e+02   5.5252645e+00   1.3056258e+02  -1.5627265e+01   3.3879226e+02  -2.2554671e+01   3.3914323e+02  -1.7819200e+01   3.1177065e+02  -7.2371355e+00   4.2139323e+02  -1.8492000e+00   2.7047258e+02   2.1137219e+02   2.9880613e+02   7.6319613e+00   2.9275516e+02  -9.6891226e+00   2.3336097e+02  -7.1546839e+00   5.2974000e+02   3.6071123e+01   4.6866677e+02   1.4414968e+00   3.2842387e+02   1.0535738e+02   7.7051290e+02   2.3988323e+01   4.8927129e+02   1.5146039e+01   3.8369871e+02   1.4271523e+01   7.3052516e+02   7.2218581e+00   6.2962935e+02   3.4592877e+01   3.8372387e+02   1.8355790e+02   3.9743226e+02   2.1196994e+02   6.0507839e+02   1.1592129e+00   3.9220323e+02   6.9656774e+00   3.6834581e+02   2.5539432e+01   4.1430484e+02   1.3145290e+01   6.3212032e+02   3.3454890e+01   4.7827387e+02   5.0649381e+01   5.7025032e+02   1.5954490e+01   5.6010839e+02   2.9974581e+00   6.2485903e+02  -1.4606465e+01   5.0314710e+02   1.6762103e+01   5.3980935e+02   6.0933161e+00   7.1379581e+02  -1.4972697e+01   7.4204419e+02  -3.5029987e+01   5.5702806e+02   3.6513561e+01   3.9708774e+02   1.2692653e+02   3.2771935e+02   1.6674955e+02   4.9664935e+02  -2.0820335e+01   3.6420258e+02   2.0367342e+01   5.3510903e+02  -1.2477432e+01   4.9594548e+02   2.4811135e+01   3.7036000e+02   2.9495716e+01   2.8108323e+02   2.6290761e+01   4.3709645e+02   1.6751316e+01   3.5265613e+02   1.1345041e+02   4.3565548e+02  -1.5551471e+01   4.8934548e+02   9.7175226e+00   7.2557742e+02  -3.8442581e+00   3.3977742e+02   9.2812903e-01   2.7541161e+02   8.8962877e+01   4.9086387e+02   1.0179923e+01   5.0942742e+02  -2.0338710e+00   4.1801645e+02   1.7965458e+01   2.8399968e+02   1.0650671e+01   2.1804774e+02   5.5706968e+00   7.2764484e+02  -1.8587716e+01   4.2560129e+02   2.5355123e+01   2.9818226e+02   3.1289290e+01   4.3340806e+02  -2.5145806e+00   4.9767258e+02  -1.0657355e+01   2.5643548e+02  -4.6987097e+00   5.0919516e+02   9.5318065e+00
   3.2195161e+02   4.6164516e+00   1.5319355e+02   1.1445581e+02   2.4975722e+02   2.3971059e+01   2.9758194e+02   1.6352764e+02   3.2132065e+02   1.5742413e+01   3.1747774e+02  -1.3459510e+01   3.2859226e+02   1.4634232e+01   3.2656722e+02   1.8206259e+01   2.7049097e+02   2.2693303e+01   4.1037194e+02   2.2116052e+01   2.9300258e+02  -4.4956129e-01   2.7349419e+02   1.1651432e+01   5.0544355e+02   2.0637097e+01   3.6444129e+02   3.2523406e+01   3.5908613e+02   1.5237626e+01   3.4461722e+02   1.6572259e+01   2.7487290e+02   1.1118555e+01   3.3141742e+02  -7.5866194e+00   4.5441903e+02   3.8805510e+01   2.8974290e+02   2.8711858e+01   3.1372774e+02   4.3811458e+01   3.6987323e+02   3.6656271e+01   2.2515968e+02   7.4486258e+01   1.9654161e+02  -1.3483329e+01   2.4159323e+02   9.8384800e+01   2.8818722e+02   1.8326659e+01   3.3613387e+02   2.6007677e+01   4.4495645e+02   1.0486387e+01   2.4033129e+02   1.7072529e+01   4.3977710e+02   1.8073961e+01   2.6892387e+02   1.9246090e+01   3.5999968e+02   2.4164219e+01   2.8913677e+02  -1.1749652e+01   2.8447722e+02   4.7053459e+01   3.9939839e+02   1.5492968e+01   2.9856645e+02   8.6014581e+00   3.5176161e+02   4.7433910e+01   2.8137161e+02   1.1845755e+01   3.0180722e+02  -1.9142941e+01   2.7733355e+02   9.3158968e+00   2.7288452e+02  -9.8620516e+00   2.9124581e+02   4.6535613e+00   2.5884871e+02   3.8198452e+00   2.6708161e+02   8.8873419e+00   3.1815032e+02   3.1421677e+00   3.3353871e+02   1.3573032e+01   2.0102968e+02   1.1569561e+01   3.1053677e+02   1.0711061e+02   4.8092935e+02  -5.5014452e+00   4.6540677e+02  -4.9886735e+01   4.4223903e+02   2.8585394e+01   4.8232968e+02  -1.9886323e+00   3.1942432e+02   6.2978929e+00   3.9406032e+02  -8.1805161e-01   7.6246000e+02  -1.4946477e+01   4.5368258e+02   2.0579742e+00   5.3277839e+02   1.3725148e+01   3.7951871e+02  -2.7106981e+01   3.5647677e+02   1.2497766e+02   2.9536613e+02   1.2278652e+02   2.7972903e+02  -2.3521935e+00   3.8844742e+02   1.5543561e+01   4.0976065e+02   2.0420439e+01   5.3250710e+02  -2.4799277e+01   5.5590000e+02  -6.8655484e+00   4.5332548e+02  -1.2771200e+01   4.2809935e+02   3.9336645e+00   6.0243452e+02  -4.8063742e+00   4.1136129e+02  -3.6567613e+01   3.2362742e+02   1.6135290e+01   3.9075097e+02  -1.0730077e+01   3.6136742e+02  -1.8239071e+01   6.2992387e+02   6.8918968e+00   5.4364806e+02  -1.8099587e+01   2.1890432e+02  -1.2800507e+01   4.0307742e+02  -1.2284258e+01   4.4313710e+02  -1.1105484e+01   6.2549774e+02  -9.1504645e+00   3.1149161e+02  -5.1028774e+00   4.5626290e+02  -7.0313548e+00   2.2068871e+02  -3.3088000e+01   3.3867774e+02  -3.0887355e+00   1.1823258e+02   1.0079135e+01   3.3127226e+02  -1.7483071e+01   3.3904323e+02   1.1388000e+00   3.1025065e+02   5.9844645e+00   4.0525323e+02  -4.6798000e+01   2.9133258e+02   1.3685339e+02   3.2528613e+02  -3.2964387e+00   2.6885516e+02  -3.8271226e+00   2.6827097e+02  -7.9974839e+00   5.1435000e+02   3.4302323e+01   5.1804677e+02   1.5961097e+01   3.3885387e+02   1.2929298e+02   7.2770290e+02   2.0553123e+01   4.9279129e+02   2.9054439e+01   4.4208871e+02   9.0303226e+00   6.9299516e+02   1.6694258e+01   5.5475935e+02   2.5012477e+01   4.5429387e+02   1.4029230e+02   4.2713226e+02   2.0774394e+02   6.2317839e+02   3.6612129e+00   4.7185323e+02   5.2936774e+00   3.8995581e+02   1.8240632e+01   4.0635484e+02   8.2612903e+00   5.8565032e+02   2.5982490e+01   4.6213387e+02   7.1650581e+01   5.7106032e+02  -1.1030968e-01   5.3100839e+02   1.4945458e+01   6.0398903e+02   3.0183135e+01   6.0948710e+02  -1.0805097e+01   4.1951935e+02  -2.2193484e+01   6.6903581e+02   2.2958103e+01   7.7399419e+02   2.6134013e+01   5.4736806e+02   3.7766361e+01   3.4422774e+02   1.6944533e+02   3.4537935e+02   1.6848675e+02   5.1664935e+02  -2.1610335e+01   4.1220258e+02   5.1473419e+00   5.7414903e+02  -2.8406323e+00   4.6208548e+02   1.2659935e+01   3.7541000e+02   4.0417161e+00   2.6537323e+02   1.4647561e+01   4.5876645e+02  -1.4552284e+01   3.5974613e+02   1.1988321e+02   4.6737548e+02   2.1050929e+01   4.9115548e+02   1.4472723e+01   6.8707742e+02   1.6905742e+01   3.8900742e+02  -2.3770271e+01   2.6922161e+02   1.1426808e+02   4.2686387e+02   5.4699226e+00   5.0762742e+02  -4.0298710e+00   4.6111645e+02   1.8377458e+01   2.6037968e+02   2.5070271e+01   2.5818774e+02  -1.5505032e+00   7.4545484e+02   9.2274839e+00   4.8045129e+02   9.5371226e+00   3.0509226e+02   4.5964903e+00   4.2395806e+02   1.5141419e+01   4.4256258e+02   1.3701445e+01   2.4443548e+02  -1.4928710e+01   5.1143516e+02   1.3732606e+01
   3.3480161e+02   1.5988452e+01   1.3447355e+02   9.2233406e+01   2.7909722e+02   2.9573859e+01   2.8537194e+02   1.4029444e+02   3.3432065e+02  -1.2975871e+00   2.9175774e+02  -1.6451910e+01   3.5492226e+02   8.1978323e+00   3.2228722e+02   2.0358659e+01   2.6173097e+02   7.7410323e-01   4.3221194e+02   3.0628852e+01   3.1914258e+02   3.0559239e+01   2.9411419e+02   4.0901832e+01   4.2818355e+02   4.7547897e+01   4.0365129e+02   2.3806606e+01   3.8332613e+02   1.3918426e+01   3.6147722e+02   1.5223459e+01   2.6521290e+02   3.2601355e+01   3.0484742e+02   1.3298981e+01   3.6357903e+02   3.1912710e+01   2.6224290e+02   4.0161858e+01   3.5452774e+02   6.0117458e+01   3.6734323e+02   5.7578671e+01   2.2701968e+02   1.2509746e+02   2.1138161e+02   3.5539471e+01   2.8559323e+02   1.2410480e+02   2.9228722e+02   1.1278659e+01   3.5138387e+02   1.4687677e+01   4.2457645e+02   1.1016787e+01   2.4533129e+02   1.1772529e+01   5.0529710e+02   4.7252361e+01   2.8735387e+02   1.3631690e+01   3.8842968e+02   3.9459819e+01   2.9103677e+02  -7.1916516e+00   3.0280722e+02   4.1347059e+01   4.1551839e+02  -1.2746632e+01   2.8570645e+02   1.4960258e+01   2.9128161e+02   3.8752310e+01   3.2342161e+02   4.1571755e+01   2.8618722e+02  -1.2663341e+01   3.1419355e+02   7.7470968e+00   2.6883452e+02   3.4651948e+01   3.0271581e+02   2.3115961e+01   2.4312871e+02   2.5797445e+01   2.9080161e+02   3.9897419e+00   3.4335032e+02  -5.3383226e-01   3.6524871e+02  -3.6337677e+00   2.1578968e+02  -4.2312387e+00   3.3753677e+02   1.1895061e+02   4.6806935e+02   2.0073548e+00   4.8535677e+02  -3.8862735e+01   3.9166903e+02   1.2060994e+01   4.4546968e+02  -1.9989832e+01   2.9276432e+02   5.7100693e+01   4.0892032e+02   3.0431484e+00   6.5041000e+02   1.1957523e+01   4.2716258e+02   1.0895742e+00   4.8634839e+02   6.7495484e+00   3.3023871e+02   7.2154194e+00   3.5305677e+02   1.1297126e+02   2.8627613e+02   9.2843716e+01   2.6091903e+02  -1.8417394e+01   3.7335742e+02  -1.9729239e+01   3.5209065e+02   2.5084039e+01   4.6603710e+02  -1.5671677e+01   5.3895000e+02  -9.5483871e-03   4.3932548e+02  -1.3612000e+00   4.2019935e+02  -1.3484335e+01   6.0738452e+02  -6.5823742e+00   3.7412129e+02  -3.0968413e+01   3.1829742e+02  -1.5488310e+01   3.9294097e+02  -2.5955277e+01   3.8041742e+02  -1.1973071e+01   6.7170387e+02   1.8659497e+01   5.4683806e+02  -2.1644787e+01   2.5881432e+02  -2.7423307e+01   3.9812742e+02  -3.3458258e+01   5.0590710e+02   7.3291613e-01   6.0430774e+02  -4.7852645e+00   2.8053161e+02   8.1339226e+00   5.1526290e+02   2.5868645e+01   1.8439871e+02  -2.6754800e+01   3.1624774e+02  -1.4914335e+01   1.4385258e+02  -7.0704645e+00   3.5155226e+02  -1.7195471e+01   3.4842323e+02  -1.6461600e+01   3.2549065e+02  -3.6647355e+00   3.5715323e+02  -1.6480000e+01   3.1518258e+02   9.9895394e+01   3.5761613e+02  -4.3628387e+00   2.5647516e+02   4.3032774e+00   2.4922097e+02  -9.3234839e+00   4.9663000e+02   5.2199226e+00   4.8590677e+02   1.2292297e+01   3.6380387e+02   9.9816981e+01   7.4685290e+02   6.1611226e+00   5.4041129e+02   9.3448387e+00   4.9769871e+02   1.0871523e+01   7.0336516e+02   1.7046581e+00   5.7006935e+02   2.1477677e+01   4.3538387e+02   1.4642510e+02   4.4698226e+02   1.8685594e+02   5.5288839e+02   1.3434413e+01   4.6300323e+02   8.2516774e+00   4.1267581e+02  -9.5369677e+00   4.3130484e+02   2.4165290e+01   6.4208032e+02   2.6038090e+01   4.5332387e+02   4.3165381e+01   5.3844032e+02   3.8119290e+01   4.8310839e+02   5.9674581e+00   5.2810903e+02   4.0133535e+01   5.6214710e+02   3.5121032e+00   5.5413935e+02   1.4669161e+00   5.8362581e+02  -2.4089097e+01   8.1061419e+02   1.5914413e+01   5.2555806e+02   3.0171161e+01   3.7522774e+02   1.6800533e+02   3.7409935e+02   1.8222915e+02   5.6035935e+02  -4.6271355e+00   3.9406258e+02   4.0785419e+00   5.8481903e+02   3.1157677e+00   4.9922548e+02  -1.5012645e+00   4.4622000e+02   3.1756916e+01   2.6279323e+02   1.8323961e+01   4.2038645e+02   2.8581161e+00   3.2765613e+02   1.1269041e+02   4.1665548e+02   1.3985290e+00   5.2686548e+02  -2.2440774e+00   6.4991742e+02  -2.6214581e+00   4.0591742e+02  -1.2693071e+01   2.7260161e+02   1.5184768e+02   3.7536387e+02   3.5759923e+01   4.9433742e+02   4.4133290e+00   4.8363645e+02  -7.0414194e-01   2.4670968e+02   5.9638710e+00   2.9318774e+02  -1.0730503e+01   7.4054484e+02  -1.2099716e+01   4.3079129e+02  -1.7400077e+01   3.3528226e+02  -8.5787097e+00   4.3505806e+02   6.2534194e+00   4.1725258e+02   1.3306245e+01   2.3347548e+02  -1.1721910e+01   4.7629516e+02  -1.1356194e+01
   2.9935161e+02   1.2574452e+01   1.4300355e+02   1.1103101e+02   2.5775722e+02   3.8421059e+01   2.6532194e+02   1.2925844e+02   3.3674065e+02  -1.3391187e+01   2.6656774e+02   8.3232903e+00   3.6116226e+02  -4.8213677e+00   3.1175722e+02   2.1961059e+01   2.2978097e+02  -3.9998968e+00   4.4695194e+02   1.3289652e+01   3.3943258e+02   8.6460387e+00   3.2396419e+02   3.4753832e+01   4.4807355e+02   7.1666968e+00   4.3581129e+02   1.1023806e+01   3.1608613e+02   3.7197626e+01   3.7913722e+02   3.3670659e+01   2.4045290e+02   2.5482155e+01   3.0260742e+02   5.4381806e+00   3.2799903e+02   2.3499110e+01   2.9518290e+02   6.7766581e+00   3.1738774e+02   4.7278658e+01   3.6068323e+02   3.0301471e+01   1.9334968e+02   1.0222106e+02   2.3207161e+02   9.4042710e+00   2.8630323e+02   8.0898000e+01   2.9070722e+02   1.7125059e+01   3.6328387e+02   2.7856774e+00   4.3571645e+02   1.3885587e+01   2.3804129e+02   3.0875729e+01   4.6772710e+02   6.7879613e+00   2.1535387e+02  -8.4183097e+00   3.5675968e+02   3.0943419e+01   3.1084677e+02  -2.7764516e+00   2.9118722e+02   2.2176659e+01   3.9769839e+02  -6.9010323e+00   2.9051645e+02  -1.8454194e-01   2.6533161e+02   4.9348310e+01   3.2471161e+02   1.1948555e+01   2.3423722e+02  -5.0273413e+00   2.6743355e+02   1.5727897e+01   2.5502452e+02   1.9946748e+01   3.0062581e+02   2.3573161e+01   2.3503871e+02   2.1534645e+01   2.7013161e+02  -2.6496658e+01   2.2049032e+02   2.3194968e+01   3.0834871e+02   1.4638232e+01   2.1445968e+02   2.3875161e+01   3.6949677e+02   1.1925381e+02   4.8706935e+02  -1.1662645e+01   4.3673677e+02  -3.1783135e+01   4.2985903e+02   1.4575794e+01   4.3232968e+02  -2.1988632e+01   2.7004432e+02   2.8388293e+01   3.8425032e+02  -2.3223252e+01   7.6688000e+02  -1.1990077e+01   4.8663258e+02   1.5471974e+01   4.9302839e+02   4.4651484e+00   3.3618871e+02  -4.2605806e+00   3.3505677e+02   1.1493126e+02   3.2641613e+02   9.4592516e+01   2.9101903e+02   8.8946065e+00   3.8849742e+02  -1.6604387e+00   3.3957065e+02   4.7056387e+00   4.8012710e+02   5.8711226e+00   5.4410000e+02  -5.0215484e+00   4.3246548e+02   3.7076000e+00   4.6004935e+02  -1.0722335e+01   6.1000452e+02  -2.7221974e+01   4.5465129e+02   3.5391871e+00   3.7119742e+02   1.3969032e-01   4.1465097e+02  -2.6642077e+01   4.1630742e+02  -1.0634271e+01   6.0864387e+02   1.0754297e+01   5.7369806e+02   6.6412903e-02   2.6076432e+02  -1.1919307e+01   4.2369742e+02  -1.7123858e+01   4.4585710e+02  -5.7530839e+00   5.9383774e+02  -4.5676645e+00   3.0187161e+02  -1.3573277e+01   4.9979290e+02  -3.2323755e+01   2.0068871e+02   1.2220000e+00   2.6615774e+02  -2.0971355e+00   1.3899258e+02  -1.2731665e+01   3.7674226e+02   3.4093290e+00   3.2556323e+02  -2.4112800e+01   3.4034065e+02  -9.2327355e+00   4.3934323e+02  -2.0145200e+01   3.5733258e+02   9.6143394e+01   3.4728613e+02   6.1335613e+00   2.6242516e+02   6.6372774e+00   2.6031097e+02  -9.9306839e+00   4.8630000e+02   2.1936323e+01   4.8595677e+02   2.2008297e+01   3.5604387e+02   1.0719778e+02   7.9080290e+02   3.8645123e+01   4.8351129e+02  -1.2031613e+00   4.3688871e+02   4.2736323e+01   6.6262516e+02   1.1393858e+01   6.8975935e+02   2.1342477e+01   4.3438387e+02   1.4798510e+02   4.2213226e+02   1.7859394e+02   6.4341839e+02   3.1382013e+01   4.4435323e+02  -6.0063226e+00   4.4900581e+02  -5.3933677e+00   4.5630484e+02   1.7075290e+01   5.7684032e+02   3.4167290e+01   5.0022387e+02   6.9513381e+01   6.2463032e+02   1.7744090e+01   5.0333839e+02   3.0109058e+01   5.7254903e+02   5.2683355e+00   6.4634710e+02  -4.0238968e+00   5.4032935e+02   1.3811716e+01   6.6532581e+02  -2.6265097e+01   7.8184419e+02   3.6266013e+01   5.8388806e+02   3.5984761e+01   3.4917774e+02   1.6927933e+02   3.9209935e+02   1.7083915e+02   5.3850935e+02  -2.0691355e+00   3.4487258e+02   2.4343742e+01   6.0086903e+02  -2.1978232e+01   4.8251548e+02   2.1165535e+01   4.1274000e+02   2.7725316e+01   3.3889323e+02   5.4259613e+00   4.5738645e+02   8.3681161e+00   3.3017613e+02   8.4198813e+01   4.4227548e+02   2.0108929e+01   4.6734548e+02   2.6897523e+01   6.7674742e+02  -4.2678581e+00   3.9400742e+02   2.2869729e+01   2.7417161e+02   1.2130208e+02   4.3019387e+02   1.9923523e+01   4.3923742e+02   7.2513290e+00   4.6954645e+02  -1.5766942e+01   3.0408968e+02  -4.6529032e-02   2.4408774e+02  -9.4250323e-01   7.0488484e+02   2.0430839e+00   4.4736129e+02  -4.9656774e+00   3.5152226e+02  -1.1117910e+01   4.2595806e+02   1.8581419e+01   4.3214258e+02   1.6165045e+01   2.4447548e+02  -1.2021910e+01   4.9724516e+02   2.3157806e+01
   2.9365161e+02   2.2030452e+01   1.6895355e+02   1.1166501e+02   2.8332722e+02   3.0335459e+01   2.6674194e+02   1.3778484e+02   3.3346065e+02   1.9061213e+01   3.1113774e+02   2.1137690e+01   3.5330226e+02   1.9047432e+01   3.0875722e+02   2.0911059e+01   2.3811097e+02   9.7537032e+00   4.4842194e+02   1.6282052e+01   3.4300258e+02  -8.4895613e+00   3.2292419e+02   5.7870323e+00   3.9502355e+02   1.6806968e+00   4.2002129e+02   2.5337006e+01   3.7370613e+02   1.3208026e+01   3.5470722e+02   1.8385059e+01   2.2906290e+02   2.4253355e+01   2.9974742e+02  -4.6730194e+00   4.0694903e+02   4.0763110e+01   2.9912290e+02   3.1521458e+01   3.0743774e+02   6.0834658e+01   3.2944323e+02   1.8230671e+01   2.0372968e+02   1.0853066e+02   1.9665161e+02   2.5078710e+00   2.9159323e+02   9.9524800e+01   2.7375722e+02   3.6051059e+01   3.6548387e+02   3.2096774e+00   4.5547645e+02   2.2974787e+01   2.5142129e+02   2.3753290e+00   4.5234710e+02   1.7968361e+01   2.6045387e+02  -1.5646310e+01   3.3666968e+02   3.0310619e+01   3.0146677e+02  -1.6166052e+01   3.1480722e+02   4.1097059e+01   3.9392839e+02   1.8040568e+01   3.2575645e+02   1.4046258e+01   2.8619161e+02   3.2299510e+01   3.3799161e+02   2.0456155e+01   2.5823722e+02  -1.6173413e+00   2.4114355e+02   3.2261097e+01   3.0531452e+02  -4.5464516e+00   2.7652581e+02   3.1831161e+01   2.3984871e+02  -9.3201548e+00   2.6499161e+02  -7.9854581e+00   3.2477032e+02   3.3142568e+01   3.2634871e+02   1.3668232e+01   2.0611968e+02   1.5832361e+01   3.3258677e+02   1.1339661e+02   4.6106935e+02  -2.8912645e+01   4.6501677e+02  -3.0085535e+01   4.3785903e+02   5.3657935e+00   4.6051968e+02  -3.8322581e-03   3.0371432e+02   3.2934693e+01   3.6211032e+02   5.3079484e+00   7.4083000e+02  -1.3116077e+01   5.0811258e+02  -2.7764258e+00   5.1896839e+02  -1.9110052e+01   3.6628871e+02  -2.1668581e+01   3.7805677e+02   1.3992126e+02   2.9241613e+02   1.0459252e+02   2.9068903e+02  -1.7268994e+01   3.6611742e+02   2.1609961e+01   3.8552065e+02   4.0219639e+01   4.5470710e+02  -2.0905277e+01   5.6870000e+02   1.8210452e+01   4.7165548e+02  -9.9476000e+00   4.1638935e+02  -1.6419535e+01   5.8843452e+02  -2.4926374e+01   3.9650129e+02  -1.1858813e+01   3.4052742e+02  -5.4670968e-01   4.0279097e+02  -4.5173277e+01   3.8220742e+02  -9.4862710e+00   5.7247387e+02   1.2078968e+00   5.8207806e+02  -1.6933987e+01   2.2676432e+02   1.4760693e+01   3.7864742e+02  -3.1189858e+01   4.4442710e+02  -7.7868387e-01   6.3783774e+02  -7.3776645e+00   2.9415161e+02   1.4624323e+01   4.1788290e+02  -1.3910955e+01   1.8391871e+02  -3.9564000e+00   3.3420774e+02  -7.8211355e+00   1.0180258e+02  -2.7376465e+01   3.4474226e+02  -1.9460671e+01   3.2642323e+02  -5.0416000e+00   3.4387065e+02   6.9548645e+00   4.0020323e+02  -3.8634000e+01   2.7166258e+02   1.3108699e+02   2.8290613e+02   2.3093961e+01   2.7271516e+02  -2.1275923e+01   2.3822097e+02   5.4565161e+00   5.0785000e+02  -4.3376774e+00   5.2180677e+02   1.2760297e+01   3.6799387e+02   4.8431781e+01   8.3885290e+02   4.5901123e+01   4.9536129e+02   3.3658839e+01   4.5793871e+02   2.6902323e+01   7.1641516e+02   3.8090658e+01   6.4800935e+02  -7.5675226e+00   4.2300387e+02   1.6265550e+02   4.5853226e+02   1.7403194e+02   5.3727839e+02   2.2343213e+01   4.3300323e+02   3.1401677e+01   5.4019581e+02   1.6601432e+01   4.0973484e+02   1.3940890e+01   5.7446032e+02   3.8027690e+01   4.6970387e+02   7.0854981e+01   6.8968032e+02   1.1730090e+01   5.7014839e+02   2.4194258e+01   6.1973903e+02   3.9231355e+00   6.1734710e+02   3.2166103e+01   5.2780935e+02  -1.3266839e+00   7.3350581e+02   6.2205032e+00   9.1932419e+02   5.5976129e+00   5.5441806e+02   6.4432361e+01   3.7694774e+02   1.9115773e+02   3.0471935e+02   8.7399548e+01   4.4969935e+02  -1.4734335e+01   4.0254258e+02   3.5350142e+01   5.4619903e+02   4.1053677e+00   5.1279548e+02   1.6693135e+01   3.9965000e+02   3.4102516e+01   3.2656323e+02   1.4172361e+01   4.4500645e+02  -2.8314839e+00   3.7384613e+02   1.0637521e+02   4.3470548e+02  -4.0454710e+00   5.4943548e+02   3.0380323e+01   6.8507742e+02   3.2955742e+01   4.6610742e+02   1.9681729e+01   2.2808161e+02   1.1859928e+02   4.2930387e+02   1.1944723e+01   2.8900742e+02  -1.2630271e+01   4.9687645e+02   6.6566581e+00   2.7156968e+02   6.7850710e+00   2.6094774e+02   6.6086968e+00   7.4578484e+02  -5.0889161e+00   3.7941129e+02   1.6000323e+01   3.0671226e+02  -1.3583110e+01   4.4360806e+02  -6.3058065e-01   4.8925258e+02   5.0162452e+00   2.7895548e+02  -6.6403097e+00   3.9591516e+02   3.3594206e+01
   3.1870161e+02   1.6226452e+01   1.6042355e+02   9.9727406e+01   2.7128722e+02   3.6628659e+01   2.9963194e+02   1.3909364e+02   3.3741065e+02   1.8975213e+01   3.0142774e+02   1.7964490e+01   2.7654226e+02  -6.2917677e+00   3.4194722e+02   1.2875859e+01   2.5211097e+02   1.7733703e+01   3.8995194e+02   3.7119652e+01   3.0590258e+02   2.2884387e+00   2.7573419e+02   4.5042232e+01   4.4133355e+02   2.1555897e+01   3.7449129e+02   2.2609406e+01   4.1280613e+02   1.3940026e+01   3.3804722e+02   3.6377859e+01   2.4268290e+02   1.9403755e+01   2.8550742e+02   5.5161806e+00   4.1194903e+02   2.6103110e+01   2.7399290e+02   2.6531858e+01   3.1300774e+02   5.1539058e+01   3.6649323e+02   3.2406671e+01   2.2601968e+02   1.2412746e+02   2.0986161e+02   9.3910710e+00   2.4111323e+02   9.9323200e+01   3.2270722e+02   1.5945059e+01   3.7433387e+02   2.5167742e-01   4.2262645e+02   2.1982787e+01   2.1771129e+02   7.7921290e+00   4.5825710e+02   2.4635561e+01   2.6383387e+02   2.5273290e+01   3.9032968e+02   2.4977819e+01   3.0503677e+02   1.4258348e+01   3.1237722e+02   3.3621459e+01   4.1692839e+02   8.6705677e+00   2.8051645e+02   1.0995458e+01   2.6476161e+02   6.0063910e+01   3.1837161e+02   7.6957548e+00   2.2980722e+02   1.6570587e+00   2.6247355e+02   3.8124697e+01   2.6111452e+02   1.0029548e+01   2.6424581e+02   2.3533561e+01   2.6474871e+02   1.7637845e+01   2.6937161e+02  -1.4358581e+00   2.9211032e+02   2.3415368e+01   2.8258871e+02   5.4990323e+00   2.1016968e+02   5.7883613e+00   3.2511677e+02   1.6104421e+02   5.1139935e+02  -2.8319045e+01   4.1778677e+02  -3.9547135e+01   4.5690903e+02  -1.3482065e+00   4.5856968e+02   1.3421677e+00   3.0285432e+02   2.4573493e+01   3.8692032e+02   1.2223148e+01   6.7809000e+02  -4.5168774e+00   4.2120258e+02   1.4136374e+01   4.8665839e+02  -2.4705252e+01   3.2256871e+02  -1.1360981e+01   3.6033677e+02   1.2295886e+02   2.8550613e+02   9.6905316e+01   2.8068903e+02  -1.0278994e+01   4.1297742e+02   5.8611613e+00   3.3081065e+02   1.3306439e+01   4.1093710e+02   2.4463226e+00   5.4990000e+02  -4.0855484e+00   4.5127548e+02  -3.9372000e+00   4.4071935e+02  -2.0885935e+01   6.4904452e+02  -4.4451742e+00   4.1641129e+02  -4.7061613e+01   3.8800742e+02   4.8848903e+00   3.7665097e+02  -1.2602077e+01   3.7309742e+02  -2.5067471e+01   5.4392387e+02   1.1601897e+01   6.0459806e+02  -9.7558710e-01   2.8304432e+02  -1.7031707e+01   4.0231742e+02  -3.7703458e+01   4.4323710e+02   4.1265161e+00   6.2607774e+02   4.5631355e+00   3.0611161e+02   1.6757523e+01   3.9184290e+02   9.8322452e+00   1.9587871e+02   7.2268000e+00   2.9748774e+02  -1.9743535e+01   2.2580258e+02  -5.8664645e+00   3.8574226e+02  -6.4106710e+00   3.4171323e+02   8.0252000e+00   3.2320065e+02  -1.5815355e+00   3.6710323e+02  -1.4656000e+01   3.2033258e+02   9.0003394e+01   3.2847613e+02   3.0683613e+00   2.7913516e+02  -6.1795226e+00   2.1431097e+02   2.8893161e+00   4.4863000e+02   2.6339923e+01   5.1014677e+02   1.9503097e+01   3.5747387e+02   1.0965338e+02   9.1946290e+02   4.0642323e+01   5.2398129e+02   3.5592387e+00   4.1793871e+02   2.0292323e+01   7.0088516e+02   1.4383058e+01   6.3731935e+02   1.0347677e+01   4.4981387e+02   1.9441070e+02   4.2668226e+02   1.8152994e+02   6.0660839e+02   1.7846813e+01   4.7355323e+02  -1.9492323e+01   4.4753581e+02   1.8204232e+01   4.3211484e+02   1.4100490e+01   5.9060032e+02   5.1306490e+01   4.3336387e+02   5.1522181e+01   7.1087032e+02   1.3034890e+01   4.9653839e+02  -6.6941935e-02   6.0923903e+02   7.2631355e+00   5.4588710e+02   1.0282903e+01   5.4522935e+02  -1.9720284e+01   7.5026581e+02  -2.7010297e+01   8.7975419e+02   2.5193213e+01   5.4641806e+02   5.0882361e+01   4.0594774e+02   1.6302773e+02   3.7694935e+02   1.6672115e+02   4.8864935e+02   1.0579665e+01   4.1878258e+02   1.4950942e+01   5.8014903e+02   1.5149368e+01   5.4608548e+02   2.8699935e+01   4.2988000e+02   1.4941161e+00   3.3637323e+02  -1.7032439e+01   4.3300645e+02  -2.1111484e+01   3.5088613e+02   1.2116201e+02   4.5237548e+02  -3.5090710e+00   5.9810548e+02   1.0206723e+01   5.9852742e+02  -1.9502581e+00   4.0686742e+02  -3.1590710e+00   2.8469161e+02   1.2103048e+02   4.6358387e+02   7.2523226e+00   4.8933742e+02  -2.2766710e+00   4.6825645e+02   1.4146258e+01   2.7889968e+02   1.5538671e+01   2.7761774e+02  -1.9549032e+00   6.4621484e+02   3.1166839e+00   4.3674129e+02  -1.5496077e+01   3.5790226e+02   3.0416903e+00   4.0510806e+02   7.1994194e+00   4.6035258e+02   1.4228245e+01   2.6462548e+02   1.3266090e+01   3.9538516e+02   4.4976606e+01
   3.1415161e+02  -5.9548387e-02   1.3409355e+02   1.1936381e+02   2.5709722e+02   1.2003859e+01   2.8948194e+02   1.2438564e+02   3.0598065e+02   1.2829613e+01   3.1423774e+02   1.1939690e+01   2.9744226e+02   1.6316232e+01   2.9237722e+02   4.8914587e+00   2.4087097e+02   1.4632903e+01   4.1437194e+02  -6.7839484e+00   3.0276258e+02   6.6796387e+00   3.2606419e+02   2.5825832e+01   4.7849355e+02   2.8103097e+01   3.8165129e+02  -1.1233935e+00   3.9303613e+02   1.6141626e+01   3.2542722e+02   2.3007459e+01   2.4349290e+02   3.2389548e+00   3.1493742e+02  -8.5482194e+00   3.8526903e+02   2.9177510e+01   2.8437290e+02   1.9021458e+01   3.1952774e+02   3.1967458e+01   3.6044323e+02   2.6990671e+01   2.1705968e+02   8.9654258e+01   2.2433161e+02   6.6534710e+00   2.8226323e+02   1.0708120e+02   2.8566722e+02   1.8428259e+01   3.5293387e+02  -5.7863226e+00   4.4266645e+02   1.8289587e+01   2.3428129e+02  -1.0583471e+01   4.7834710e+02   9.2183613e+00   2.2207387e+02   2.5804090e+01   3.8385968e+02   3.9305419e+01   2.6351677e+02   1.9109948e+01   2.8347722e+02   5.2463459e+01   3.9122839e+02  -5.2734323e+00   3.1565645e+02   1.0944258e+01   2.8223161e+02   4.3276310e+01   3.0814161e+02   1.9084155e+01   2.6651722e+02  -2.4129741e+01   2.5704355e+02   1.3369097e+01   2.8873452e+02   2.1099484e+00   2.8505581e+02  -4.8012387e+00   2.5936871e+02  -1.9817548e+00   2.8266161e+02   4.5094194e-01   3.3744032e+02   2.3189677e+00   3.1001871e+02  -2.0115368e+01   2.1068968e+02   7.5067613e+00   3.3601677e+02   9.8122206e+01   4.6896935e+02  -6.3464516e-01   4.3906677e+02  -5.2869535e+01   4.1871903e+02   1.1086994e+01   4.4765968e+02  -1.9595032e+01   2.5181432e+02   3.2466693e+01   3.7396032e+02  -1.5260052e+01   6.8551000e+02  -1.3270477e+01   4.2954258e+02  -2.3908258e+00   5.3977839e+02  -3.4644852e+01   3.4437871e+02  -2.0865781e+01   3.4262677e+02   8.9425665e+01   2.9122613e+02   8.9067716e+01   2.4810903e+02  -1.7632594e+01   3.7730742e+02   1.4194761e+01   3.5709065e+02  -1.9859613e+00   4.8027710e+02  -4.5520877e+01   5.6185000e+02  -1.4591548e+01   4.3080548e+02  -6.7796000e+00   4.2009935e+02  -1.4426335e+01   6.3052452e+02  -5.2773574e+01   4.6007129e+02  -2.2034413e+01   3.8905742e+02  -1.6959110e+01   4.0551097e+02  -3.4010877e+01   3.6241742e+02  -7.7430710e+00   5.4075387e+02  -7.3145032e+00   5.6231806e+02   1.0496813e+01   2.2195432e+02  -6.2345071e+00   3.7869742e+02  -1.8093858e+01   4.6204710e+02  -3.1958284e+01   6.2273774e+02   5.8803355e+00   2.6287161e+02  -7.0632774e+00   4.3688290e+02  -1.8150955e+01   2.2215871e+02  -2.6255600e+01   2.7920774e+02  -1.1611135e+01   1.4690258e+02  -1.3364465e+01   3.6641226e+02  -1.8004271e+01   2.8656323e+02  -1.3228000e+00   3.3144065e+02  -1.5240735e+01   3.7939323e+02  -6.5392000e+00   3.7152258e+02   1.2452819e+02   3.7719613e+02  -6.5892387e+00   2.9213516e+02  -4.0952258e-01   2.4108097e+02  -3.9912284e+01   4.5024000e+02   1.8881123e+01   4.9528677e+02   2.3831897e+01   3.7504387e+02   8.5347781e+01   8.0727290e+02  -1.8624774e+00   5.1951129e+02   1.0016839e+01   4.0198871e+02   9.2383226e+00   7.4099516e+02   1.9854258e+01   6.5569935e+02   3.1757277e+01   4.5738387e+02   1.6471510e+02   3.9948226e+02   1.3670594e+02   5.9360839e+02   2.1606813e+01   4.4825323e+02  -6.2183226e+00   4.6253581e+02   1.6094232e+01   4.0730484e+02   3.9995290e+01   6.3208032e+02   1.9698090e+01   4.1170387e+02   7.2544981e+01   6.5892032e+02   2.5330890e+01   5.5367839e+02   8.3218581e+00   6.6173903e+02   2.8313135e+01   5.8448710e+02   3.0124903e+01   5.3937935e+02   2.3127716e+01   7.3985581e+02  -2.1774968e+00   7.7218419e+02   3.9418813e+01   5.5241806e+02   5.7122361e+01   3.5417774e+02   1.3873933e+02   3.0694935e+02   1.7141115e+02   4.8821935e+02  -3.0095935e+01   4.1382258e+02  -3.7422581e+00   5.6057903e+02   8.4849677e+00   4.8760548e+02   1.9138335e+01   4.2169000e+02   1.3389316e+01   3.4394323e+02   1.0781961e+01   4.6952645e+02   1.4686916e+01   3.6231613e+02   9.4107613e+01   4.4213548e+02  -1.1987097e-01   5.2853548e+02   2.0482323e+01   6.6863742e+02  -1.1789058e+01   4.2086742e+02  -6.0907097e-01   2.8074161e+02   1.1905648e+02   4.2441387e+02   3.9885923e+01   5.4519742e+02   1.6345290e+00   4.5096645e+02   1.0529458e+01   3.1308968e+02   1.0233471e+01   2.5085774e+02  -7.2941032e+00   6.4607484e+02   1.8367884e+01   4.6612129e+02   3.1135226e+00   3.2299226e+02  -6.2655097e+00   4.1935806e+02  -4.3905806e+00   4.3499258e+02   2.4670452e+00   2.6500548e+02  -4.9043097e+00   4.0338516e+02   6.6856606e+01
   3.0540161e+02  -6.5954839e-01   1.5181355e+02   1.3589621e+02   2.7685722e+02   4.2703059e+01   3.2585194e+02   1.1663604e+02   3.3989065e+02   5.1168129e+00   2.5271774e+02  -2.3138710e+01   3.0254226e+02  -1.6117677e+00   3.0666722e+02   2.5318259e+01   2.5902097e+02   3.7009032e+00   4.5953194e+02  -5.6667484e+00   3.4038258e+02   1.4950039e+01   3.4763419e+02   3.4720232e+01   4.4160355e+02   2.6164297e+01   4.0518129e+02   1.8734206e+01   3.0941613e+02   3.0021226e+01   3.9661722e+02   2.7462259e+01   2.4235290e+02   3.0380155e+01   2.8684742e+02   8.3089806e+00   4.3020903e+02  -6.9376903e+00   3.0287290e+02   2.1541458e+01   3.3467774e+02   5.3895458e+01   3.5868323e+02   1.9221471e+01   2.3324968e+02   1.3745906e+02   2.3454161e+02   8.7866710e+00   2.6954323e+02   1.0242880e+02   2.9680722e+02   4.6207059e+01   3.3518387e+02   3.2683677e+01   4.9385645e+02   7.2843871e+00   2.4590129e+02   1.4956929e+01   4.2963710e+02   2.5835161e+01   2.4902387e+02  -1.2731910e+01   3.5366968e+02   2.8910619e+01   3.0660677e+02   8.5627484e+00   2.9347722e+02   3.8803459e+01   4.2310839e+02   2.6461677e+00   2.5013645e+02   1.4715858e+01   2.7352161e+02   5.3173110e+01   3.2528161e+02   2.1142955e+01   2.5966722e+02  -4.6817413e+00   2.7262355e+02   1.2312697e+01   2.5902452e+02   1.1486748e+01   3.1105581e+02   9.1687613e+00   2.4993871e+02   7.5326452e+00   2.8151161e+02   2.5832942e+01   3.1639032e+02   1.0052968e+01   3.3610871e+02  -1.0392568e+01   2.2873968e+02   1.0402761e+01   3.3687677e+02   8.3203406e+01   5.1215935e+02   6.4301548e+00   4.2825677e+02  -3.4724735e+01   4.2247903e+02   8.4061935e+00   4.5865968e+02   2.0434968e+01   2.8214432e+02   2.9902929e+00   4.2720032e+02   2.0050748e+01   7.4820000e+02   5.3443226e+00   4.3649258e+02   2.0723174e+01   5.4015839e+02  -2.8115252e+01   4.0956871e+02  -2.5750981e+01   3.8762677e+02   9.1775665e+01   3.1393613e+02   7.2920916e+01   2.5896903e+02  -3.5139355e-01   3.9020742e+02   2.1302761e+01   4.0071065e+02   1.1054439e+01   4.8565710e+02  -4.8612774e+00   5.4485000e+02   7.9684516e+00   4.7456548e+02  -1.6230400e+01   4.0966935e+02  -3.3691935e+01   6.2871452e+02  -1.0678774e+01   4.4046129e+02  -3.6135613e+01   3.1886742e+02   2.6160903e+00   4.3236097e+02  -1.9398877e+01   3.6878742e+02  -2.3782671e+01   4.9992387e+02  -2.6810323e-01   5.7688806e+02   4.6212129e+00   2.3942432e+02  -2.9782107e+01   4.1269742e+02  -3.1533858e+01   4.8723710e+02  -8.9734839e+00   6.4930774e+02   7.4647355e+00   3.2034161e+02  -4.3808774e+00   4.0998290e+02   4.6710452e+00   2.0611871e+02  -2.1632400e+01   2.4896774e+02  -1.9051935e+01   2.3395258e+02   5.0115355e+00   3.4465226e+02   2.1652903e-01   2.9985323e+02   1.4274000e+01   3.5068065e+02  -1.3489935e+01   3.6882323e+02  -1.3983600e+01   3.9966258e+02   8.0086994e+01   2.8890613e+02   1.3739613e+00   2.7942516e+02  -1.5327226e+00   2.5812097e+02  -1.1275484e+01   5.0035000e+02   6.2623226e+00   4.4466677e+02  -1.2085032e+00   3.8966387e+02   1.0750818e+02   9.0375290e+02   1.8189123e+01   4.7479129e+02   3.4494439e+01   3.9074871e+02   3.6657523e+01   7.2325516e+02   1.8534581e+00   5.9437935e+02   6.4128774e+00   3.9162387e+02   2.0673590e+02   4.1528226e+02   1.7394194e+02   5.0050839e+02   3.1144813e+01   3.7250323e+02   2.9916774e+00   4.0948581e+02   4.5782323e+00   4.6777484e+02   2.6777690e+01   5.8665032e+02   3.7382490e+01   4.4656387e+02   7.3036181e+01   6.5749032e+02   5.5452903e+00   4.9776839e+02   1.3504658e+01   6.8741903e+02   2.5138735e+01   5.6814710e+02   2.2232103e+01   5.0061935e+02   4.2785161e+00   7.6532581e+02  -2.2650968e+00   7.5856419e+02   2.8884129e+00   5.3912806e+02   4.3655561e+01   3.6341774e+02   1.2543013e+02   3.3671935e+02   1.4617955e+02   4.4511935e+02  -2.7457935e+01   3.6320258e+02   2.5307342e+01   5.2167903e+02  -3.2130323e+00   4.5846548e+02   2.8949535e+01   3.8869000e+02   3.2219316e+01   3.0717323e+02  -5.7964387e+00   4.4576645e+02   2.3637716e+01   3.8446613e+02   1.1619561e+02   4.8089548e+02   1.0209329e+01   4.9596548e+02   3.9567923e+01   7.3035742e+02   2.6163342e+01   4.1724742e+02   1.3820529e+01   2.4141161e+02   1.1187288e+02   4.5236387e+02   2.2369923e+01   4.7862742e+02  -4.7598710e+00   4.0530645e+02   6.0822581e+00   3.2556968e+02   1.2135071e+01   2.6223774e+02   2.5554968e+00   6.7578484e+02  -1.0298916e+01   5.0479129e+02   1.0489923e+01   3.4271226e+02   2.0668903e+00   4.1130806e+02   2.0003419e+01   4.4962258e+02  -8.2333548e+00   2.6857548e+02   7.6200903e+00   3.9395516e+02   8.9661006e+01
   3.0620161e+02   1.7276452e+01   1.6047355e+02   1.2510341e+02   4.4404722e+02   1.0567859e+01   2.6721194e+02   1.1905724e+02   3.8470065e+02   1.4772013e+01   2.7799774e+02  -2.9211097e+00   3.2573226e+02   2.8103032e+01   3.1228722e+02   1.8628659e+01   2.6583097e+02   2.8916103e+01   5.0153194e+02   1.0453252e+01   3.3795258e+02   4.1444387e+00   2.9915419e+02   2.7308632e+01   4.0118355e+02   9.6578968e+00   4.1844129e+02  -2.2765935e+00   3.2589613e+02  -1.7174194e-02   3.1594722e+02   2.0865859e+01   2.4054290e+02   3.9549548e+00   2.9103742e+02   3.5883781e+01   4.3120903e+02   1.4192310e+01   2.7599290e+02   5.1218581e+00   3.4129774e+02   4.8745858e+01   3.5325323e+02   3.0358710e+00   2.2662968e+02   1.1331866e+02   2.1775161e+02   1.3179871e+01   2.5297323e+02   1.1423440e+02   3.1032722e+02   2.5505459e+01   3.3088387e+02   4.8276774e+00   4.2871645e+02   3.1025587e+01   2.3261129e+02   1.5070129e+01   4.4348710e+02   2.9197161e+01   2.8088387e+02  -1.6940710e+01   3.2332968e+02   3.1478194e+00   3.1437677e+02   1.8421148e+01   3.1185722e+02   2.8053059e+01   3.6633839e+02   8.1377677e+00   2.9870645e+02   2.6902581e+00   2.4895161e+02   2.5278710e+01   3.4828161e+02   4.9129548e+00   2.7732722e+02  -4.4745413e+00   2.8619355e+02   2.3947097e+01   3.0973452e+02   1.0049948e+01   2.8162581e+02   1.3803161e+01   2.2112871e+02  -1.6352555e+01   2.9466161e+02  -4.1690581e+00   2.7282032e+02   2.3538568e+01   3.5391871e+02  -1.2437368e+01   2.0621968e+02   5.0143613e+00   3.7968677e+02   1.2934861e+02   4.2935935e+02   3.9141548e+00   4.2749677e+02  -4.9993935e+01   3.8156903e+02   1.6678994e+01   4.2903968e+02  -2.5625432e+01   3.2704432e+02   1.6878293e+01   3.9654032e+02   7.7435484e+00   6.3883000e+02  -1.2266077e+01   4.0273258e+02   2.1083974e+01   5.3077839e+02  -3.6748516e+00   3.6280871e+02   1.9699819e+01   3.6233677e+02   7.7038865e+01   2.6755613e+02   7.6721316e+01   2.8287903e+02  -2.6124194e+01   3.8201742e+02  -8.1420387e+00   3.4857065e+02   1.1605639e+01   4.2365710e+02  -1.4471277e+01   5.7390000e+02  -2.0705548e+01   4.5465548e+02  -2.2257600e+01   4.7780935e+02  -2.2573135e+01   6.5043452e+02  -1.7836374e+01   4.1507129e+02  -6.2484413e+01   3.1148742e+02  -2.7535097e+00   3.8132097e+02  -3.4455677e+01   3.6678742e+02  -5.0202671e+01   5.2847387e+02  -7.7721032e+00   6.2202806e+02  -6.7099871e+00   2.4195432e+02  -1.7124507e+01   4.1098742e+02  -2.6157058e+01   4.6613710e+02  -1.6135484e+01   5.9949774e+02  -1.8120465e+01   3.0725161e+02  -1.4613677e+01   4.9322290e+02  -3.0748155e+01   1.8549871e+02  -1.3512800e+01   2.7567774e+02  -6.8587355e+00   1.9956258e+02  -1.5997265e+01   3.9470226e+02  -1.7457471e+01   3.6576323e+02   9.9112000e+00   3.2696065e+02  -1.6112335e+01   3.8110323e+02  -8.0560000e+00   2.8866258e+02   6.2536994e+01   3.2642613e+02   2.8802361e+01   2.8766516e+02  -2.4811923e+01   2.4660097e+02  -3.0733884e+01   5.6958000e+02   1.0443923e+01   4.5485677e+02   3.0662968e+00   4.0228387e+02   8.0688581e+01   7.9408290e+02   2.6812723e+01   5.1113129e+02   1.3547239e+01   4.2450871e+02   3.4676723e+01   6.8420516e+02   8.1874581e+00   6.3387935e+02   4.1002877e+01   4.1548387e+02   1.5691710e+02   4.0633226e+02   2.3465794e+02   6.1479839e+02   1.9481613e+01   4.5565323e+02   1.4639677e+01   3.7438581e+02   7.0562323e+00   4.2592484e+02   2.3695690e+01   6.5303032e+02   2.6352090e+01   5.3736387e+02   8.6112181e+01   5.4397032e+02   1.8436890e+01   5.5733839e+02   1.7029058e+01   6.0704903e+02   3.6128335e+01   6.2241710e+02   7.8205032e+00   5.3232935e+02  -3.5828387e-01   7.0709581e+02   4.1533032e+00   7.7784419e+02   1.9296013e+01   5.3398806e+02   3.0356761e+01   4.1960774e+02   1.9644929e+01   3.5432935e+02   1.8815075e+02   5.1588935e+02  -9.2195355e+00   3.7449258e+02   2.3594142e+01   5.5252903e+02   3.5838968e+01   4.9094548e+02   4.0111135e+01   3.8912000e+02   3.2374916e+01   3.0427323e+02   2.8435561e+01   4.3376645e+02   2.5771613e-01   4.2536613e+02   8.9153613e+01   4.2313548e+02   2.4400129e+01   5.9977548e+02   4.7453123e+01   6.9602742e+02  -9.8025806e-01   3.9815742e+02  -4.3122710e+00   3.0317161e+02   1.4445208e+02   4.2241387e+02  -6.6740774e+00   5.4342742e+02   2.2961290e+00   4.3982645e+02  -2.4393419e+00   3.1437968e+02  -5.9729032e-02   2.5642774e+02   3.3502968e+00   7.4388484e+02  -7.5569161e+00   4.9226129e+02  -1.2647677e+01   2.9975226e+02  -4.4563097e+00   4.3225806e+02   4.2774194e+00   4.7383258e+02   8.5198452e+00   2.6267548e+02   1.4422090e+01   4.2453516e+02   7.0264606e+01
   2.7345161e+02   2.1896452e+01   1.6004355e+02   7.4187806e+01   3.0180722e+02   5.0870587e+00   2.6253194e+02   1.4854164e+02   3.1798065e+02  -1.6610387e+01   2.8413774e+02  -2.5892310e+01   2.1473226e+02   1.4323032e+01   3.4513722e+02   2.9050659e+01   2.3192097e+02  -1.2511097e+01   4.1142194e+02   9.7120516e+00   3.3329258e+02   1.1757239e+01   2.8173419e+02   3.0132232e+01   4.1212355e+02   3.4726968e+00   3.4892129e+02   8.7650065e+00   3.4289613e+02   2.7382826e+01   3.2213722e+02   2.8800659e+01   2.6006290e+02   1.9113355e+01   2.8508742e+02   1.0029781e+01   3.9526903e+02   4.1007510e+01   2.6474290e+02   1.2341858e+01   2.7891774e+02   3.7926258e+01   3.1658323e+02   7.3094710e+00   2.3567968e+02   1.0769466e+02   1.8812161e+02   2.8190271e+01   2.1568323e+02   1.0445760e+02   3.0394722e+02   1.6065859e+01   3.8248387e+02   2.3599677e+01   4.2133645e+02   2.5565987e+01   2.0585129e+02   6.1209290e+00   4.7072710e+02   1.6977961e+01   2.7807387e+02   4.9940903e+00   3.4828968e+02   3.0861019e+01   3.0184677e+02   1.2613548e+01   2.7989722e+02   4.6939859e+01   3.7680839e+02  -7.1698323e+00   3.1394645e+02   1.5941058e+01   2.4609161e+02   3.2317510e+01   3.1409161e+02   1.5698155e+01   2.5266722e+02  -7.0217413e+00   2.2476355e+02   8.4314968e+00   2.9916452e+02   3.1275548e+01   2.5267581e+02   2.4549161e+01   2.6779871e+02   1.1393845e+01   2.7389161e+02   9.0625419e+00   3.1249032e+02   1.2214968e+01   2.9529871e+02   6.9622323e+00   2.1202968e+02  -5.0043871e-01   3.8387677e+02   6.1913406e+01   5.2268935e+02  -2.1842245e+01   4.3949677e+02  -3.2763935e+01   4.2813903e+02  -8.7166065e+00   4.3813968e+02  -2.7453432e+01   2.7200432e+02   5.2814929e+00   3.6996032e+02  -3.7500516e+00   7.2004000e+02  -2.6612877e+01   5.0144258e+02  -1.1092826e+01   5.5127839e+02  -4.5048516e+00   3.2932871e+02  -1.0851781e+01   3.5871677e+02   7.4038465e+01   3.0117613e+02   6.8181716e+01   3.0153903e+02  -2.4526994e+01   3.4225742e+02  -6.3412387e+00   3.6438065e+02  -2.1039161e+01   4.6770710e+02   1.8384723e+01   5.7025000e+02  -5.9135484e+00   4.3318548e+02   1.4790000e+01   4.3890935e+02   5.3088645e+00   6.6762452e+02  -3.9121574e+01   4.5812129e+02  -3.7358413e+01   3.6667742e+02  -1.0358710e+01   4.2684097e+02  -1.8577277e+01   3.6515742e+02  -1.8332271e+01   5.6964387e+02  -3.0235703e+01   5.6993806e+02  -9.3427871e+00   2.1461432e+02  -3.5987307e+01   3.9736742e+02  -1.9547458e+01   4.4547710e+02   1.3273161e+00   5.4749774e+02   6.8495355e+00   2.8144161e+02  -2.1938877e+01   4.2684290e+02  -5.3477548e+00   1.7572871e+02  -1.1491200e+01   2.6605774e+02   5.6808645e+00   2.2061258e+02  -1.5541265e+01   3.9074226e+02   5.9093290e+00   3.2437323e+02  -8.2976000e+00   3.4368065e+02  -2.1929935e+01   3.8868323e+02  -2.4042400e+01   3.0371258e+02   1.6105299e+02   3.2380613e+02   1.8681961e+01   2.7904516e+02  -2.1402323e+01   2.3341097e+02  -5.3986839e+00   5.3163000e+02   1.2589923e+01   4.7709677e+02   3.6527097e+01   3.2652387e+02   1.2674938e+02   7.9375290e+02   6.6699123e+01   4.6575129e+02  -3.0236129e-01   4.2493871e+02   1.6922323e+01   6.5562516e+02   5.3738581e+00   6.7919935e+02   5.8772774e+00   4.4505387e+02   1.6279150e+02   4.8913226e+02   1.6368394e+02   5.5579839e+02   2.3441613e+01   4.3820323e+02   3.5885677e+01   4.9257581e+02   2.0411032e+01   4.3235484e+02   1.9941290e+01   5.5798032e+02   3.0060903e+00   4.5927387e+02   1.0159938e+02   6.6473032e+02   9.2060903e+00   4.9457839e+02   9.4298581e+00   5.7760903e+02   2.7173535e+01   5.7108710e+02  -1.9330968e+00   5.1032935e+02   2.5541716e+01   6.9991581e+02  -1.8682297e+01   7.3923419e+02   4.7774813e+01   5.3907806e+02   5.7279561e+01   4.5894774e+02   2.1497729e+01   3.7642935e+02   1.7076275e+02   5.5411935e+02   4.2020645e+00   3.6525258e+02   4.2833419e+00   5.7848903e+02   1.1472168e+01   5.3698548e+02   5.1427935e+01   4.2479000e+02   3.0711316e+01   3.0532323e+02   2.3591561e+01   4.3742645e+02   4.8344916e+01   3.6798613e+02   9.1704013e+01   4.5318548e+02   1.5096129e+01   5.8710548e+02  -1.6832774e+00   7.8241742e+02  -3.3145806e-01   4.3286742e+02  -8.6190710e+00   2.6950161e+02   1.1209568e+02   4.0758387e+02   1.1223226e+00   4.9162742e+02   9.6801290e+00   4.9558645e+02  -9.0001419e+00   2.7546968e+02   5.3830710e+00   3.0823774e+02   2.0735497e+01   7.6221484e+02   2.7316684e+01   4.3222129e+02   8.5355226e+00   3.3371226e+02   1.4166890e+01   4.6700806e+02   7.3474194e+00   4.2799258e+02  -1.6662955e+01   2.6414548e+02   4.4449032e-01   4.0734516e+02   8.4869806e+01
   3.2370161e+02   2.1776452e+01   1.4485355e+02   6.9213006e+01   2.5204722e+02   3.2407859e+01   3.0700194e+02   1.2966404e+02   3.3322065e+02   1.2930413e+01   3.1513774e+02  -9.7523097e+00   2.8016226e+02   1.4088632e+01   3.2570722e+02   1.2465059e+01   2.4949097e+02  -8.2466968e+00   4.0848194e+02   1.3577252e+01   3.4529258e+02   1.1227239e+01   2.7239419e+02   2.2739432e+01   4.8070355e+02   2.3086297e+01   4.6576129e+02   9.0978065e+00   3.7880613e+02   2.2510026e+01   2.9989722e+02   3.0909859e+01   3.1087290e+02   2.8898555e+01   3.2974742e+02   1.6356981e+01   3.9789903e+02   8.3771097e+00   2.6430290e+02   2.4877058e+01   3.2638774e+02   3.5268658e+01   3.6830323e+02   3.4501871e+01   1.9477968e+02   1.2453666e+02   2.1433161e+02  -3.8565290e+00   2.1149323e+02   1.3093280e+02   3.0399722e+02   2.0821859e+01   3.4213387e+02   2.4827677e+01   4.7028645e+02   3.4599871e+00   2.2557129e+02   8.1133290e+00   4.5853710e+02   1.8183161e+01   3.0264387e+02   1.4128490e+01   3.5408968e+02   1.1397019e+01   3.0075677e+02   2.5460748e+01   2.9894722e+02   6.5895859e+01   3.8098839e+02   1.1075768e+01   3.1879645e+02   3.5413058e+01   2.5271161e+02   3.3787910e+01   3.0604161e+02   3.0621548e+00   2.5856722e+02  -1.4683741e+01   2.6443355e+02   1.8687897e+01   2.2040452e+02   1.0195635e+02   2.7552581e+02   2.4911161e+01   2.6493871e+02   2.1762645e+01   2.5385161e+02   4.1357419e+00   3.1006032e+02  -1.6110632e+01   2.9010871e+02   1.3517432e+01   2.1030968e+02   1.5877161e+01   3.2968677e+02   1.1486861e+02   4.6801935e+02  -8.9886452e+00   4.5787677e+02  -4.1704335e+01   4.0742903e+02   1.3201935e+00   4.5908968e+02  -9.0294323e+00   3.0195432e+02   2.1785493e+01   4.0530032e+02  -3.1472516e+00   7.8246000e+02   1.9973523e+01   4.7954258e+02   9.2291742e+00   5.7252839e+02   1.2951484e+00   3.8094871e+02  -9.7513806e+00   3.8505677e+02   1.2012126e+02   3.1812613e+02   1.1734572e+02   3.1010903e+02  -3.1592594e+01   3.2401742e+02   1.5077961e+01   4.0562065e+02  -9.2983613e+00   4.7484710e+02  -8.9464774e+00   6.0075000e+02   1.6046452e+01   4.5737548e+02  -3.0565200e+01   3.9238935e+02  -2.8019535e+01   5.4085452e+02   7.4000258e+00   4.3493129e+02  -2.9123213e+01   3.6462742e+02  -1.6904710e+01   4.4160097e+02  -2.5798077e+01   3.8472742e+02  -3.2637871e+01   4.3542387e+02  -5.2781032e+00   4.9969806e+02  -7.2035871e+00   2.1838432e+02   1.4191093e+01   3.9902742e+02  -2.1960258e+01   4.8271710e+02  -6.0818839e+00   6.2721774e+02  -1.2718065e+01   3.2225161e+02  -1.6736774e+00   4.5993290e+02  -7.2349548e+00   2.1425871e+02   2.9464000e+00   2.6958774e+02  -1.8221535e+01   2.1675258e+02   1.8575355e+00   3.5741226e+02  -1.3854271e+01   3.0671323e+02  -4.6548000e+00   2.8106065e+02   9.1696645e+00   3.8358323e+02   1.0745600e+01   2.3985258e+02   1.5111179e+02   2.9671613e+02  -1.4680839e+01   3.1099516e+02   1.2371677e+01   2.6479097e+02  -5.1490839e+00   4.5341000e+02   1.8517523e+01   5.1614677e+02  -7.6469032e+00   3.2857387e+02   1.2253538e+02   8.0627290e+02   2.5267523e+01   4.8808129e+02   3.9911239e+01   4.6508871e+02   3.1330323e+01   7.3257516e+02   2.5897858e+01   5.8756935e+02   2.9577677e+01   4.5172387e+02   1.4454790e+02   4.1183226e+02   2.1336794e+02   5.6065839e+02   2.5192813e+01   4.2860323e+02  -1.6596323e+01   4.0838581e+02  -6.7137677e+00   4.3306484e+02   4.1594490e+01   5.4260032e+02   2.1864903e+00   4.2641387e+02   1.2169818e+02   6.7935032e+02   1.6886490e+01   4.7319839e+02   9.9002581e+00   6.4229903e+02   2.1118335e+01   6.0194710e+02   8.9281032e+00   5.1280935e+02   2.8923316e+01   7.7726581e+02   1.2359703e+01   7.8775419e+02   5.1232129e+00   5.2631806e+02  -6.4963871e-01   4.6727774e+02   8.6913290e+00   3.4537935e+02   1.7676675e+02   4.7592935e+02  -4.9227355e+00   4.4163258e+02   2.3272942e+01   5.8657903e+02  -6.1750323e+00   5.1756548e+02   3.7411535e+01   4.3765000e+02   2.8012516e+01   3.1379323e+02   1.3483961e+01   4.3414645e+02   3.8417316e+01   3.9874613e+02   5.3473213e+01   4.5622548e+02  -9.2470710e+00   5.5401548e+02  -3.7460774e+00   6.8496742e+02   3.7404542e+01   4.0924742e+02  -7.4394710e+00   2.6727161e+02   1.2827408e+02   4.6502387e+02   4.9417123e+01   4.8823742e+02  -9.7586710e+00   4.8887645e+02  -1.6533419e+00   2.4784968e+02   1.4302671e+01   2.5756774e+02   1.3449097e+01   6.3702484e+02   2.2818839e+00   4.9431129e+02   7.9483226e+00   3.2885226e+02   5.4556903e+00   3.8765806e+02  -4.9545806e+00   4.2030258e+02  -2.0727755e+01   2.7433548e+02   2.5109290e+01   3.9219516e+02   8.3991806e+01
   2.8415161e+02   3.9190452e+01   1.6676355e+02   1.1008021e+02   2.5409722e+02   3.3863859e+01   3.0648194e+02   1.4007564e+02   3.0560065e+02  -3.9999871e+00   2.7237774e+02   6.3884903e+00   2.9311226e+02   3.2826323e+00   3.1442722e+02   1.2507459e+01   2.6244097e+02   1.8730323e-01   4.1153194e+02   4.4325161e-01   3.0643258e+02   2.1046039e+01   2.9934419e+02   3.7623432e+01   4.2723355e+02   1.4103897e+01   3.9281129e+02   2.8838065e+00   3.1251613e+02   1.3343226e+01   3.5518722e+02   1.1296659e+01   2.3678290e+02   4.4957548e+00   2.9193742e+02   9.1417806e+00   3.9526903e+02   1.6750968e-01   2.4837290e+02   1.4651458e+01   3.3352774e+02   6.8697458e+01   3.5154323e+02   4.3742671e+01   2.5839968e+02   1.2710706e+02   2.2744161e+02   2.6564671e+01   2.8668323e+02   2.8297600e+01   3.2870722e+02   8.7950587e+00   3.5373387e+02   2.2349677e+01   4.2966645e+02   2.2295871e+00   2.3771129e+02  -3.4778710e+00   4.9487710e+02   5.2615961e+01   2.5264387e+02  -1.5301510e+01   3.8061968e+02   9.3746194e+00   2.8841677e+02   5.8779484e+00   2.9904722e+02   3.1787859e+01   3.9963839e+02   1.7053768e+01   3.0613645e+02   1.6095858e+01   2.9747161e+02   5.0397110e+01   3.6061161e+02  -1.0493445e+01   2.7294722e+02   2.0395859e+01   2.6871355e+02   4.3915497e+01   2.3245452e+02   8.1322348e+01   2.8657581e+02  -2.5283871e-01   2.4179871e+02   1.8384516e-01   3.0532161e+02   6.2081419e+00   3.3058032e+02   9.3877677e+00   3.0282871e+02  -6.0701677e+00   2.0135968e+02   1.1163161e+01   3.5663677e+02   9.6762606e+01   4.4463935e+02  -3.0358245e+01   4.7901677e+02  -2.8015535e+01   3.9047903e+02   6.6261935e+00   4.3856968e+02  -1.0783226e-01   3.0452432e+02   1.5389893e+01   4.5087032e+02  -1.4362852e+01   6.3662000e+02   6.1207226e+00   4.0101258e+02  -8.4258065e-03   5.4396839e+02  -9.2300516e+00   3.9213871e+02  -2.4786581e+01   3.1219677e+02   1.1100006e+02   2.6365613e+02   9.0993316e+01   2.9306903e+02  -2.6989394e+01   3.8982742e+02  -1.9068387e+00   3.1562065e+02  -7.9483613e+00   4.0317710e+02   7.9771226e+00   5.3755000e+02  -9.9475484e+00   4.4465548e+02  -2.0597600e+01   4.3666935e+02  -5.2319355e+00   6.1428452e+02  -1.8094374e+01   4.0717129e+02  -4.1752413e+01   3.1495742e+02  -2.2841110e+01   3.8103097e+02  -2.3432477e+01   3.5751742e+02  -1.5931071e+01   5.1197387e+02  -1.2342103e+01   5.3402806e+02   3.3300129e+00   2.4900432e+02  -2.3585071e+00   3.9098742e+02   1.0129419e+00   4.6556710e+02  -1.8519884e+01   5.8621774e+02  -1.8908065e+01   3.2977161e+02   1.6724723e+01   4.4984290e+02  -1.7657755e+01   2.0391871e+02  -5.8464000e+00   2.7300774e+02  -2.1785135e+01   1.9375258e+02  -1.4962465e+01   3.8055226e+02   4.7245290e+00   3.4985323e+02  -5.7660000e+00   3.3082065e+02   4.4288645e+00   4.6182323e+02  -7.5136000e+00   3.0757258e+02   1.9202419e+02   3.2314613e+02  -5.1752387e+00   2.5594516e+02  -8.9343226e+00   2.5541097e+02   7.9913161e+00   4.5296000e+02  -3.3647742e-01   5.0980677e+02   1.5430297e+01   3.4604387e+02   1.1694778e+02   8.0699290e+02   5.0209923e+01   5.1394129e+02   1.9172439e+01   4.2517871e+02   2.7143123e+01   7.4862516e+02   1.5293858e+01   6.7425935e+02   1.3324774e+00   4.6162387e+02   1.9465590e+02   3.7288226e+02   2.1388394e+02   5.5941839e+02   1.4242013e+01   4.4660323e+02  -1.0086323e+01   3.9629581e+02  -7.5565677e+00   4.1516484e+02   5.3664903e+00   5.9141032e+02   3.0516903e+00   4.8656387e+02   1.1293618e+02   6.2902032e+02   1.6102890e+01   4.9767839e+02   2.3371858e+01   6.1760903e+02   1.9663535e+01   5.3974710e+02   3.6974103e+01   5.1361935e+02   1.7668516e+01   7.1567581e+02   1.2586903e+01   7.3275419e+02   1.0573213e+01   5.2407806e+02   3.4959561e+01   4.3594774e+02  -3.9922710e+00   3.4699935e+02   1.6411715e+02   4.3531935e+02   7.8896065e+01   3.6030258e+02   2.0439342e+01   5.9452903e+02  -2.1951032e+01   5.8365548e+02   1.1744335e+01   3.9536000e+02   2.3875716e+01   3.3813323e+02   2.2866761e+01   4.2009645e+02   2.6541316e+01   3.8222613e+02   8.4274813e+01   4.6770548e+02   1.1554529e+01   5.5310548e+02   2.2846723e+01   6.4996742e+02  -5.7954581e+00   3.9915742e+02   1.5887729e+01   2.6246161e+02   1.0789888e+02   4.7091387e+02   2.0165923e+01   5.2204742e+02   1.2346529e+01   4.5411645e+02  -1.5112542e+01   3.3165968e+02   2.6478710e+00   2.5137774e+02   1.1854297e+01   6.0864484e+02   1.4932284e+01   4.3355129e+02   3.3291226e+00   3.2928226e+02  -6.2870968e-01   3.8370806e+02   5.6114194e+00   4.4446258e+02   2.9194452e+00   2.5447548e+02  -5.3519097e+00   3.6234516e+02   8.2139806e+01
   2.7130161e+02   2.2518452e+01   1.7476355e+02   1.0496021e+02   2.7323722e+02   4.7282659e+01   2.7237194e+02   1.3343444e+02   3.7522065e+02   5.2904129e+00   2.8237774e+02  -9.2715097e+00   3.2154226e+02   6.1582323e+00   3.1851722e+02   1.4850259e+01   2.4706097e+02   3.7077032e+00   4.4474194e+02   1.4836452e+01   3.7424258e+02   1.7101239e+01   3.2901419e+02   2.6539832e+01   3.9191355e+02   2.7694968e+00   4.3413129e+02  -2.6317935e+00   3.3308613e+02   2.2457626e+01   3.1299722e+02   2.5381859e+01   2.6311290e+02   8.1935484e-01   3.1736742e+02   2.1727381e+01   4.0383903e+02   3.0119097e+00   2.4812290e+02   2.8791458e+01   3.2195774e+02   7.4863058e+01   3.4282323e+02   9.5902710e+00   2.2282968e+02   1.0824266e+02   2.0233161e+02   8.1534710e+00   3.5635323e+02  -1.5746000e+01   3.3337722e+02   1.4711459e+01   3.3478387e+02   5.5656774e+00   4.3466645e+02   1.1019587e+01   2.1928129e+02  -4.7634710e+00   4.6620710e+02   4.7595613e+00   2.3483387e+02   4.6932903e+00   3.4442968e+02   4.1409819e+01   3.0665677e+02   1.1508748e+01   2.7747722e+02   2.8133459e+01   3.8122839e+02  -2.2934323e+00   2.8346645e+02   8.0494581e+00   2.4800161e+02   5.9114710e+01   3.1914161e+02   2.0484155e+01   2.4328722e+02  -3.2313413e+00   2.6352355e+02  -5.0493032e+00   2.3002452e+02   9.2096748e+01   3.2752581e+02   1.4851161e+01   2.1436871e+02   1.5682452e+00   3.2489161e+02   4.1725419e+00   2.8820032e+02   6.4481677e+00   3.4148871e+02  -1.8732968e+01   2.4240968e+02   1.6829161e+01   3.8692677e+02   1.0171941e+02   4.8558935e+02  -3.6774245e+01   4.3621677e+02  -4.1971535e+01   4.1013903e+02  -1.5186606e+01   4.1113968e+02  -3.0673432e+01   2.6176432e+02   3.1150693e+01   3.8763032e+02  -4.8736516e+00   6.6030000e+02  -2.5136774e+00   4.3873258e+02   1.8493974e+01   5.3015839e+02  -2.1005252e+01   3.6999871e+02  -1.3255381e+01   3.6538677e+02   8.6454865e+01   3.0741613e+02   6.8582516e+01   2.6615903e+02  -1.5216594e+01   3.2873742e+02   7.3603613e+00   3.7209065e+02  -4.3259613e+00   4.4179710e+02   2.8267523e+01   5.1495000e+02   8.1104516e+00   3.6322548e+02   1.0396680e+02   4.4333935e+02  -2.7475535e+01   6.1081452e+02  -4.3286774e+01   4.5379129e+02  -1.3862013e+01   3.6519742e+02   4.3296903e+00   4.3141097e+02  -2.3652877e+01   3.9394742e+02  -2.9265471e+01   5.4781387e+02  -4.0393032e+00   5.3026806e+02   6.5908129e+00   2.5381432e+02  -2.7553307e+01   3.7774742e+02  -3.5927858e+01   4.5328710e+02  -7.2974839e+00   5.7154774e+02  -9.5444645e+00   2.9749161e+02   3.0712258e-01   4.6064290e+02  -2.8571755e+01   2.1649871e+02  -1.7322800e+01   2.8777774e+02  -1.6296735e+01   2.1547258e+02  -4.0400645e+00   3.8822226e+02  -1.1459071e+01   3.1999323e+02  -1.2527200e+01   3.1934065e+02  -9.7427355e+00   4.3115323e+02  -9.1600000e+00   3.2961258e+02   1.1079099e+02   3.6023613e+02   6.0475613e+00   2.8737516e+02   6.5512774e+00   2.3393097e+02  -6.5302839e+00   4.0791000e+02   1.1707523e+01   4.7323677e+02   2.9785897e+01   4.1647387e+02   6.2983381e+01   8.5204290e+02   1.0605923e+01   4.6308129e+02   3.3412387e+00   3.7203871e+02   8.6343226e+00   7.0988516e+02   2.1033058e+01   6.2262935e+02  -6.4171226e+00   3.9205387e+02   1.5151150e+02   4.2298226e+02   2.1972594e+02   5.8636839e+02   9.0360129e+00   4.1960323e+02   1.0273677e+01   3.9429581e+02  -1.2156568e+01   4.6187484e+02   4.2249690e+01   5.7255032e+02   2.2790490e+01   4.7946387e+02   9.3834181e+01   6.5968032e+02   8.9009032e-01   5.0133839e+02   2.5169058e+01   5.5385903e+02   5.5135355e+00   6.0441710e+02   4.3530503e+01   4.8356935e+02  -5.2174839e+00   7.6614581e+02   1.9309303e+01   7.3461419e+02   1.5944413e+01   5.6526806e+02   4.2343613e+00   4.7722774e+02  -3.5846710e+00   4.5428935e+02   6.0293948e+01   3.9202935e+02   1.4406926e+02   3.3063258e+02   3.1052942e+01   5.4024903e+02   1.2013677e+00   5.0060548e+02   1.0668335e+01   3.8798000e+02   4.6316116e+01   3.4179323e+02   2.0813961e+01   4.3352645e+02   8.9969161e+00   3.9803613e+02   9.1680013e+01   4.8327548e+02  -3.4110710e+00   5.7639548e+02  -2.3964774e+00   6.8079742e+02  -1.7531858e+01   4.0867742e+02  -1.6253871e+01   2.5279161e+02   1.2701248e+02   4.7680387e+02   1.0754723e+01   5.0085742e+02   1.3172903e-01   4.4039645e+02   2.6050581e+00   2.8475968e+02   1.8159871e+01   2.3175774e+02  -7.8161032e+00   6.2788484e+02   1.2203084e+01   4.4284129e+02   9.2559226e+00   3.4023226e+02  -6.0247097e+00   4.1575806e+02   1.5047419e+01   4.5956258e+02   4.6014452e+00   2.5952548e+02  -1.2035910e+01   3.6705516e+02   9.4763006e+01
   3.3045161e+02  -7.9135484e+00   1.7290355e+02   1.1563901e+02   2.8375722e+02   3.9201059e+01   3.0485194e+02   1.1957604e+02   3.4722065e+02   1.1570413e+01   2.4061774e+02  -5.1707097e+00   2.8402226e+02   3.3199832e+01   3.5718722e+02   4.5186659e+01   2.7878097e+02   2.3101032e+00   4.2958194e+02   1.9099252e+01   3.5619258e+02   2.5735239e+01   2.8425419e+02   2.2740632e+01   4.2570355e+02   2.9116297e+01   4.0007129e+02   1.4300645e-01   3.7480613e+02   2.2880026e+01   3.0942722e+02   5.3767459e+01   2.6854290e+02   1.1624955e+01   2.8846742e+02   1.9279381e+01   3.4520903e+02   3.1723097e+00   2.7780290e+02  -4.5829419e+00   2.9124774e+02   4.4749858e+01   3.6201323e+02   4.0095071e+01   2.1391968e+02   1.2181546e+02   2.0844161e+02   1.7504671e+01   3.5368323e+02  -9.9624000e+00   3.0332722e+02   2.9155459e+01   3.9453387e+02   1.4185677e+01   4.5471645e+02   2.8605587e+01   2.3642129e+02   1.5675329e+01   4.6229710e+02   4.6742361e+01   2.5402387e+02   6.4380903e+00   3.5085968e+02   3.4035419e+01   2.8479677e+02   8.8775484e+00   1.7737722e+02   4.1521459e+01   3.6586839e+02   1.9353677e+00   3.0670645e+02   1.0090258e+01   2.7376161e+02   4.5003910e+01   3.0647161e+02   3.1307755e+01   2.6647722e+02   7.4934587e+00   2.7424355e+02  -8.6769032e+00   2.2607452e+02   8.0502748e+01   2.7133581e+02  -3.5636387e+00   2.7274871e+02   1.1187845e+01   2.8308161e+02  -1.7292658e+01   3.3654032e+02   1.7960968e+01   3.3510871e+02  -6.2225677e+00   2.1535968e+02   1.6183161e+01   3.2030677e+02   1.1042901e+02   4.8558935e+02  -1.8924245e+01   4.7511677e+02  -4.2233535e+01   4.0856903e+02   9.4689935e+00   4.2537968e+02   9.0473677e+00   2.6423432e+02   2.8663093e+01   4.0392032e+02  -2.7986852e+01   6.9988000e+02  -5.8900774e+00   4.2506258e+02  -1.1982426e+01   5.4127839e+02   1.8235148e+01   3.7342871e+02   4.6602194e+00   3.7347677e+02   9.0147665e+01   3.1784613e+02   9.4658116e+01   2.8715903e+02  -1.9986594e+01   3.3487742e+02   3.5391613e+00   3.6690065e+02  -6.8207613e+00   4.7308710e+02   2.2674323e+01   5.6485000e+02  -2.5931548e+01   3.8618548e+02   9.5890000e+01   4.1185935e+02  -2.9487135e+01   5.9785452e+02  -1.9869974e+01   4.1527129e+02  -2.5880413e+01   3.0124742e+02  -2.6214310e+01   4.1394097e+02  -2.6585277e+01   3.8609742e+02  -1.3477471e+01   4.8836387e+02  -2.0513303e+01   5.0916806e+02  -1.4911187e+01   2.5971432e+02  -7.9253071e+00   4.2402742e+02   1.5597419e+00   4.3818710e+02   1.1050516e+01   6.2340774e+02  -5.9332645e+00   2.8549161e+02   1.1787123e+01   4.3336290e+02  -2.9593548e+00   1.9515871e+02  -1.2715600e+01   3.1910774e+02   2.9568645e+00   2.0428258e+02  -1.8994865e+01   3.5898226e+02   6.1601290e+00   3.0828323e+02  -7.3504000e+00   3.2068065e+02  -9.0899355e+00   4.2044323e+02  -2.1013200e+01   3.3285258e+02   7.0291794e+01   2.8914613e+02  -8.0252387e+00   2.7147516e+02  -3.7067226e+00   2.5565097e+02   6.8221161e+00   4.8558000e+02   1.8839226e+00   5.0157677e+02   3.9486968e+00   3.8876387e+02   1.0858018e+02   9.3504290e+02  -8.9840774e+00   4.9917129e+02   1.3694039e+01   4.2112871e+02  -7.1528774e+00   6.8378516e+02   3.2710581e+00   6.1019935e+02   4.4457277e+01   4.6048387e+02   1.4708710e+02   3.9903226e+02   1.3644194e+02   6.2722839e+02   2.8437213e+01   4.2775323e+02   1.1721677e+01   4.7591581e+02   1.6263832e+01   3.9277484e+02   1.1917690e+01   5.7612032e+02   3.5174890e+01   4.5908387e+02   1.3961458e+02   5.9173032e+02   2.5186090e+01   4.7062839e+02  -4.3241419e+00   5.2429903e+02   1.1248335e+01   6.1828710e+02   1.0290903e+01   5.2051935e+02   1.9206516e+01   7.3403581e+02   3.0581032e+00   8.0823419e+02   4.5254813e+01   5.3050806e+02   4.0495161e+01   4.5708774e+02   1.6606529e+01   4.7742935e+02   4.4427484e+00   3.9602935e+02   1.7336926e+02   4.0706258e+02   4.6038542e+01   5.1700903e+02  -1.4029432e+01   5.2260548e+02   9.9583355e+00   3.9879000e+02   3.4641316e+01   3.2417323e+02   2.0323561e+01   4.4833645e+02   3.3002116e+01   4.3355613e+02   9.2028413e+01   4.7237548e+02   1.4420929e+01   5.6591548e+02   5.4192258e-01   7.0557742e+02  -2.9294258e+01   3.7481742e+02   1.5984929e+01   2.7346161e+02   1.2206888e+02   4.6636387e+02   6.9799226e+00   4.4614742e+02  -3.3014710e+00   4.4077645e+02   4.6246581e+00   2.8818968e+02  -5.5445290e+00   2.2432774e+02   7.7282968e+00   6.2978484e+02   2.6710839e+00   4.5931129e+02  -1.1731677e+01   3.4113226e+02  -1.3996710e+01   4.2560806e+02   1.7709419e+01   4.3841258e+02   1.5293445e+01   2.7167548e+02  -8.3479097e+00   4.0715516e+02   8.2605006e+01
   3.3540161e+02   1.2490452e+01   1.4557355e+02   1.3268541e+02   2.5504722e+02   8.5978587e+00   3.1363194e+02   1.7545364e+02   3.1632065e+02  -1.0337587e+01   2.9809774e+02   4.1408903e+00   2.8916226e+02  -3.6813677e+00   3.2604722e+02   4.8727859e+01   2.5521097e+02   5.7032258e-03   3.9663194e+02   1.0105252e+01   2.9681258e+02   1.9775639e+01   2.9725419e+02   2.7940632e+01   4.9249355e+02   2.7513097e+01   4.0507129e+02  -7.5769935e+00   3.5727613e+02   1.8952426e+01   3.0085722e+02   1.7073059e+01   2.5983290e+02   2.7031755e+01   2.9665742e+02   2.9954181e+01   3.9294903e+02   8.0431097e+00   2.2387290e+02  -7.7085419e+00   2.8910774e+02   6.3211058e+01   3.8149323e+02   2.3966671e+01   2.4067968e+02   1.1343466e+02   2.1717161e+02   5.2862710e+00   2.9264323e+02   2.0490800e+01   3.2185722e+02   1.5673059e+01   3.6488387e+02   1.1707677e+01   4.2581645e+02   2.8777587e+01   2.3785129e+02   5.4109290e+00   4.2091710e+02   5.0532761e+01   3.0669387e+02   1.6844490e+01   3.8289968e+02   3.0042219e+01   3.1027677e+02   1.2889148e+01   1.6647722e+02   6.3913459e+01   4.1804839e+02  -1.8890323e+00   3.1260645e+02   1.4478258e+01   2.6781161e+02   4.8859910e+01   3.1333161e+02   2.3518955e+01   2.3756722e+02   5.6562587e+00   2.7281355e+02  -4.9425032e+00   1.9392452e+02   9.1174748e+01   2.4967581e+02  -5.3008387e+00   2.4774871e+02   2.4137845e+01   2.6432161e+02   8.4481419e+00   2.9192032e+02   1.8050568e+01   2.6934871e+02   1.8608232e+01   2.0935968e+02   2.0233161e+01   2.9534677e+02   1.1156581e+02   4.5001935e+02  -2.9078645e+01   4.5935677e+02  -5.2872735e+01   4.3275903e+02  -5.6562065e+00   4.3242968e+02   1.0533677e+00   2.8733432e+02   1.1915093e+01   4.0749032e+02  -2.4992452e+01   6.6536000e+02   6.6152258e-01   3.6201258e+02  -4.8484258e+00   5.0071839e+02  -1.9600516e+00   3.6694871e+02   1.0178619e+01   3.2405677e+02   1.3972126e+02   2.6908613e+02   8.2078916e+01   2.9549903e+02   1.2462065e+00   3.9663742e+02  -2.4311639e+01   3.4719065e+02   8.4760387e+00   4.6912710e+02   2.5561123e+01   4.8805000e+02  -1.6375484e+00   3.7532548e+02   1.1056880e+02   4.4861935e+02  -5.5179355e+00   6.0481452e+02  -1.1236774e+01   3.8417129e+02  -3.7722413e+01   3.3938742e+02  -2.7455097e+00   3.9503097e+02  -1.0362477e+01   3.5315742e+02   5.3677290e+00   5.3075387e+02   1.2155497e+01   4.9655806e+02  -1.8762387e+01   2.3600432e+02   9.2614929e+00   3.5574742e+02  -2.5447858e+01   4.5299710e+02  -3.8442839e+00   6.4378774e+02  -7.5636645e+00   3.0296161e+02   6.9595226e+00   4.4322290e+02  -3.6581548e+00   1.8615871e+02  -6.9956000e+00   3.0967774e+02  -2.8587355e+00   1.9852258e+02  -1.1874065e+01   3.7736226e+02  -2.7120271e+01   3.3404323e+02  -1.0841200e+01   3.6415065e+02   6.0024645e+00   4.3520323e+02  -2.1624000e+01   2.4590258e+02   1.5871779e+02   3.3414613e+02  -1.7385239e+01   2.5680516e+02  -2.5813123e+01   2.6131097e+02  -3.3150684e+01   5.0402000e+02   7.2987226e+00   4.9438677e+02   1.8003897e+01   3.5452387e+02   9.4369381e+01   7.3985290e+02   3.6441123e+01   4.9151129e+02   3.4968387e+00   4.6303871e+02   1.2543226e+00   5.9783516e+02   4.3570581e+00   6.4212935e+02   2.4712877e+01   4.3277387e+02   1.5825390e+02   4.5983226e+02   1.4592794e+02   5.9484839e+02   2.0077613e+01   5.0145323e+02   1.2025677e+01   4.0267581e+02   9.1730323e+00   4.3230484e+02   2.8515290e+01   6.9008032e+02   4.6298090e+01   4.4898387e+02   8.4612581e+01   6.1416032e+02   2.9169032e-01   4.9419839e+02  -1.0349742e+01   5.7354903e+02   4.2748335e+01   5.7654710e+02   1.8630103e+01   5.1722935e+02  -6.4302839e+00   7.3791581e+02   2.4627703e+01   7.3884419e+02   6.0860129e+00   5.4693806e+02   3.5460761e+01   4.7594774e+02   3.9477290e+00   5.0742935e+02   4.0182748e+01   4.1735935e+02   1.5838286e+02   3.4449258e+02  -6.9158581e+00   6.1886903e+02   7.3417677e+00   5.0398548e+02   1.1017935e+01   3.9465000e+02   2.3882516e+01   2.9332323e+02   1.0551561e+01   4.2576645e+02   2.5177161e+00   3.8565613e+02   9.8520413e+01   4.2951548e+02   1.9889729e+01   5.7834548e+02   2.0117523e+01   6.4607742e+02   1.0965742e+01   3.9434742e+02   2.0825290e+00   2.6098161e+02   1.1316728e+02   4.1019387e+02   1.3523523e+01   5.3976742e+02  -2.7410710e+00   5.0630645e+02   1.0672258e+01   2.6508968e+02   2.4263471e+01   2.3989774e+02  -2.5573032e+00   7.4073484e+02   6.0508387e-01   4.3922129e+02   9.7855226e+00   3.1837226e+02  -1.7275910e+01   4.2930806e+02  -3.3865806e+00   4.2446258e+02   1.0099445e+01   2.8743548e+02   1.3012903e+00   3.9819516e+02   1.0298181e+02
   2.6440161e+02   1.1920452e+01   1.5476355e+02   1.0371021e+02   2.3361722e+02   4.1882259e+01   2.6342194e+02   1.6136044e+02   3.1951065e+02   2.6557213e+01   2.6513774e+02  -5.1823097e+00   2.9621226e+02   2.0944632e+01   3.3132722e+02   1.7155459e+01   2.6563097e+02   1.2032103e+01   4.1300194e+02   1.0115652e+01   3.1433258e+02   1.1274039e+01   3.2582419e+02   1.1750323e+00   3.9912355e+02   4.0269677e-01   3.8597129e+02  -1.5689935e+00   3.3951613e+02   1.8613226e+01   3.5466722e+02   1.1338259e+01   2.3611290e+02   9.1693548e+00   3.1327742e+02   1.0724581e+01   3.9452903e+02  -1.8732903e+00   3.2212290e+02   1.8871458e+01   3.3781774e+02   4.6074258e+01   3.7425323e+02   9.8858710e+00   2.4734968e+02   1.1252106e+02   2.0623161e+02   2.1371471e+01   3.1945323e+02   2.6156000e+01   3.1780722e+02   2.0997059e+01   3.7463387e+02   1.8727677e+01   4.4957645e+02  -1.4263213e+01   2.4409129e+02  -1.8482710e+00   4.7791710e+02   1.4542761e+01   2.9835387e+02  -3.3008310e+01   3.5937968e+02   2.2303819e+01   2.6256677e+02   3.0325948e+01   1.5256722e+02   3.9026259e+01   3.9598839e+02   4.7657677e+00   2.8632645e+02   2.9580658e+01   2.4728161e+02   2.8412310e+01   3.0975161e+02   2.7185355e+01   2.9480722e+02  -1.5162941e+01   2.5771355e+02   5.5549677e-01   1.7126452e+02   1.1450755e+02   2.9033581e+02   1.0826361e+01   2.3988871e+02   2.2956645e+01   2.8689161e+02   6.3025419e+00   2.9915032e+02   1.5042168e+01   2.5853871e+02  -1.0376968e+01   2.2211968e+02   2.6236129e-01   3.0711677e+02   1.4548421e+02   4.7454935e+02  -1.3801045e+01   4.3821677e+02  -2.4991535e+01   4.2137903e+02   1.7724194e+01   4.3851968e+02   4.2616774e-01   2.8600432e+02   2.9351493e+01   4.0744032e+02   3.1731548e+01   6.8278000e+02  -3.3262077e+01   4.2520258e+02   1.1576374e+01   5.6334839e+02  -3.9970452e+01   4.3747871e+02   7.3062194e+00   3.5562677e+02   1.2547566e+02   3.5360613e+02  -1.4162684e+01   2.9891903e+02  -9.0273935e+00   3.7616742e+02  -2.2434039e+01   3.7381065e+02   9.2464387e+00   4.2879710e+02   6.9787523e+01   5.4325000e+02   5.3964516e+00   3.5241548e+02   8.4831600e+01   4.6061935e+02  -5.1979355e+00   6.1290452e+02  -3.3833974e+01   4.8341129e+02  -2.8231613e+01   3.5281742e+02  -8.7699097e+00   4.3546097e+02  -1.8216877e+01   3.6772742e+02  -2.3778710e+00   5.3653387e+02   1.7913097e+01   5.8250806e+02   6.3116129e+00   2.5533432e+02  -2.8649071e+00   3.6731742e+02   1.2196542e+01   4.4204710e+02  -9.3982839e+00   6.0254774e+02  -1.9844645e+00   2.6977161e+02   7.2347226e+00   4.0131290e+02  -4.1553548e+00   1.9072871e+02  -1.7912000e+00   2.7700774e+02  -1.6815135e+01   1.9390258e+02  -3.5944645e+00   3.6470226e+02  -5.8174710e+00   3.4518323e+02  -2.2302400e+01   3.1710065e+02   1.3816465e+01   4.1549323e+02  -1.5477200e+01   2.7914258e+02   1.2377859e+02   3.2285613e+02   2.1327961e+01   3.0047516e+02  -1.3076723e+01   3.6812097e+02   4.4945161e+00   3.7113000e+02   2.5039923e+01   5.1280677e+02   4.4910297e+01   3.7985387e+02   1.2382298e+02   8.2765290e+02   3.2657123e+01   4.9170129e+02   8.8116387e+00   4.4765871e+02   2.1774723e+01   5.8778516e+02   1.2381058e+01   5.7856935e+02   4.5927677e+01   4.0662387e+02   1.9977590e+02   4.4853226e+02   1.2958194e+02   5.7227839e+02   3.1783213e+01   4.2695323e+02   2.1856774e+00   4.4091581e+02   2.2203832e+01   4.2716484e+02   3.6546490e+01   5.3403032e+02   4.5420903e+00   4.5922387e+02   1.1764338e+02   6.4144032e+02   4.2349290e+01   4.9148839e+02   8.1705806e-01   5.6041903e+02   4.1798735e+01   6.5608710e+02   2.2396903e+01   4.8280935e+02   1.6363316e+01   7.8903581e+02   1.4778103e+01   8.4337419e+02   1.1823613e+01   5.1741806e+02   5.2822361e+01   5.0698774e+02   2.0134529e+01   4.6294935e+02   5.3931148e+01   4.0088935e+02   1.5251046e+02   3.4487258e+02   3.1483742e+01   5.4786903e+02   7.1767742e-02   4.9270548e+02   3.7540335e+01   3.9765000e+02   4.9832516e+01   3.4513323e+02   1.8876761e+01   4.3590645e+02   2.2276516e+01   3.5308613e+02   8.7846013e+01   4.1018548e+02   2.1586129e+01   6.0120548e+02   2.1528723e+01   7.4446742e+02   2.2704542e+01   4.2019742e+02   3.0734529e+01   2.4441161e+02   9.8252877e+01   4.7458387e+02   5.5423226e+00   5.0638742e+02   6.0693290e+00   4.4277645e+02   1.6564658e+01   2.4508968e+02   1.5293471e+01   2.6394774e+02   4.2286968e+00   6.7926484e+02   7.3826839e+00   4.3403129e+02   1.0010723e+01   3.5675226e+02   3.1736903e+00   4.3005806e+02  -2.9658065e-01   4.7704258e+02  -5.6954839e-02   2.5876548e+02   2.9544890e+01   3.8467516e+02   7.6593406e+01
   3.0905161e+02   7.3984516e+00   1.7252355e+02   1.1547941e+02   3.0356722e+02   3.8756259e+01   2.4011194e+02   1.6664524e+02   3.4451065e+02   1.4317213e+01   2.7337774e+02  -1.8071510e+01   3.1835226e+02   8.0734323e+00   3.0370722e+02   3.6365059e+01   2.5521097e+02   3.1057032e+00   4.6095194e+02   1.1069652e+01   3.1586258e+02  -8.9383613e+00   3.1487419e+02   1.8101032e+01   4.2349355e+02   6.0330968e+00   4.2960129e+02   1.0730606e+01   3.0294613e+02   4.0088258e+00   3.6556722e+02   1.2466259e+01   2.5164290e+02   1.3016955e+01   3.0274742e+02   1.2756981e+01   4.1020903e+02   1.9342310e+01   2.6205290e+02   8.9270581e+00   3.5243774e+02   4.2284658e+01   3.9606323e+02   3.3421071e+01   2.2905968e+02   8.5984258e+01   2.0523161e+02  -1.0758529e+01   3.2707323e+02   1.3686400e+01   3.0251722e+02   1.3030259e+01   3.4683387e+02   1.8101677e+01   4.3238645e+02   1.3631987e+01   2.6318129e+02   8.0545290e+00   4.3334710e+02   2.4108361e+01   2.6578387e+02   1.5027290e+01   3.3828968e+02   2.2331019e+01   3.0356677e+02   3.5659484e+00   1.5832722e+02   6.0565459e+01   3.6792839e+02  -1.5819432e+01   2.9765645e+02   1.0914258e+01   2.5923161e+02   4.1406310e+01   3.6904161e+02   9.2521548e+00   2.5209722e+02  -2.4166141e+01   2.9814355e+02   6.7510968e+00   2.0659452e+02   8.6011148e+01   2.8638581e+02   9.1423613e+00   2.2498871e+02   1.3628645e+01   2.7094161e+02   6.3885419e+00   2.9620032e+02   6.4781677e+00   3.1101871e+02   5.8046323e+00   2.1083968e+02   8.5947613e+00   3.4601677e+02   1.0089221e+02   5.4506935e+02  -3.4532645e+01   3.3297677e+02  -6.0572335e+01   3.8061903e+02  -1.2295006e+01   4.2865968e+02  -1.0075032e+01   2.5052432e+02   1.2619893e+01   3.7906032e+02  -2.9080516e+00   7.1520000e+02  -2.2065677e+01   4.6639258e+02  -1.5148826e+01   5.7940839e+02   1.6804748e+01   3.8890871e+02  -6.1481806e+00   3.2776677e+02   1.1627446e+02   4.0460613e+02   1.2617316e+01   3.2068903e+02  -1.1818994e+01   3.3930742e+02   7.4247613e+00   3.5742065e+02   1.0327639e+01   5.0808710e+02   5.2043226e+00   5.8175000e+02  -3.2783548e+01   3.7399548e+02   1.2614520e+02   4.2452935e+02  -2.0210735e+01   6.1490452e+02  -2.6523974e+01   4.3674129e+02  -1.9118013e+01   3.6352742e+02  -2.3467097e+00   4.5232097e+02  -1.0995677e+01   3.3041742e+02  -3.5653071e+01   4.6059387e+02   1.1878297e+01   5.2540806e+02  -1.5690387e+01   2.1085432e+02  -1.5365071e+00   4.2417742e+02  -1.3972258e+01   4.4951710e+02  -1.9558839e+00   5.6359774e+02   2.4215355e+00   3.5163161e+02  -1.1024077e+01   3.9326290e+02  -1.6801355e+01   1.8963871e+02  -1.8274000e+01   3.3629774e+02  -2.9178335e+01   1.9752258e+02  -2.4504065e+01   3.4022226e+02  -2.4479071e+01   3.2604323e+02  -7.5312000e+00   3.6968065e+02  -1.5959935e+01   3.7520323e+02  -1.6114000e+01   2.4176258e+02   1.6366899e+02   2.7366613e+02  -5.5468387e+00   3.0561516e+02  -1.8627923e+01   2.6731097e+02  -1.7350684e+01   4.0302000e+02   2.0438723e+01   5.1742677e+02   2.1920697e+01   3.7352387e+02   1.6974938e+02   8.1265290e+02   1.5237123e+01   5.9951129e+02   3.7376839e+01   4.3150871e+02   2.6446723e+01   6.6288516e+02   1.9423058e+01   6.3425935e+02   2.2342477e+01   4.8910387e+02   1.7412750e+02   5.5008226e+02  -7.0920645e+00   5.9088839e+02   4.5864413e+01   4.8895323e+02  -2.0174323e+01   3.8362581e+02  -2.3529677e+00   4.4435484e+02   2.5551290e+01   5.7255032e+02   5.7370490e+01   5.1056387e+02   9.6206181e+01   6.1768032e+02   3.2250090e+01   4.8048839e+02   2.9027058e+01   6.0685903e+02   1.9535355e+00   5.7308710e+02   4.7069032e+00   4.9565935e+02   2.6715316e+01   7.4967581e+02  -1.8603097e+01   7.5561419e+02   2.9984413e+01   5.2026806e+02   4.0934361e+01   4.4622774e+02   2.1375329e+01   4.6780935e+02   3.8262348e+01   3.7526935e+02   1.5284006e+02   3.8254258e+02   1.4301419e+00   5.4167903e+02   3.8069677e+00   5.2836548e+02   4.6927535e+01   4.1874000e+02   5.5145316e+01   3.1351323e+02   3.8556361e+01   4.3028645e+02  -2.5413884e+01   3.3541613e+02   8.5639613e+01   4.4837548e+02  -2.2759071e+01   5.6158548e+02   2.2888323e+01   7.0129742e+02  -2.3185806e-01   4.1400742e+02  -8.5802710e+00   2.4579161e+02   1.3095248e+02   5.1047387e+02  -1.3328877e+01   4.9381742e+02   6.0492903e-01   4.6668645e+02  -1.0878142e+01   2.9184968e+02  -6.1673290e+00   2.3918774e+02   2.1194968e+00   5.5807484e+02   4.7878839e+00   4.5465129e+02  -5.5888774e+00   3.0885226e+02   2.1556903e+00   3.7930806e+02   6.2634194e+00   4.2414258e+02   1.5450452e+00   2.5395548e+02  -6.9030968e-01   3.9886516e+02   7.3118206e+01
   2.8765161e+02   7.6045161e-01   1.5809355e+02   9.4913806e+01   2.6442722e+02   7.0374587e+00   2.4774194e+02   1.3545484e+02   3.1174065e+02   2.1128813e+01   2.6756774e+02  -2.7946710e+01   3.4197226e+02   9.5383226e-01   3.6566722e+02   9.7482587e+00   2.6230097e+02  -1.4601497e+01   4.4332194e+02   1.5950052e+01   3.4705258e+02   1.3416439e+01   2.7587419e+02   1.2271032e+01   3.7281355e+02   3.3667497e+01   4.0918129e+02   2.0784206e+01   3.9132613e+02   1.5584258e+00   3.3351722e+02   9.6002587e+00   2.5630290e+02  -8.3958452e+00   2.5665742e+02   1.6684181e+01   3.8105903e+02  -8.7956903e+00   2.6749290e+02   2.6681858e+01   3.0872774e+02   3.1111458e+01   3.6592323e+02   1.5312271e+01   2.2439968e+02   1.0544706e+02   1.9402161e+02   2.1298271e+01   3.2149323e+02   9.9280000e-01   3.1218722e+02   1.6406659e+01   3.4963387e+02   3.5877677e+01   4.2424645e+02   1.9383187e+01   2.3214129e+02   7.5877290e+00   4.5244710e+02   2.2200361e+01   2.5521387e+02   2.3872890e+01   3.3680968e+02   2.6349419e+01   3.2213677e+02   1.9470348e+01   2.5304722e+02   3.4657859e+01   3.8051839e+02   1.6583368e+01   2.9103645e+02   1.0063858e+01   2.8243161e+02   4.5460310e+01   3.1961161e+02   1.3446555e+01   2.3570722e+02  -2.2144941e+01   2.4747355e+02   1.0704697e+01   2.1345452e+02   6.8802348e+01   2.7114581e+02   1.2931561e+01   2.2288871e+02  -7.6833548e+00   2.6189161e+02  -1.4074581e+00   3.1230032e+02   6.2801677e+00   3.2029871e+02   1.0442232e+01   2.3635968e+02   1.2123161e+01   3.2996677e+02   1.1060621e+02   4.3087935e+02  -3.0397445e+01   4.1773677e+02  -3.2883135e+01   4.1599903e+02  -2.6554065e+00   4.3280968e+02  -5.0670323e+00   2.9642432e+02   3.0617893e+01   3.8039032e+02  -1.7064452e+01   6.7357000e+02   1.0104723e+01   4.3182258e+02   1.3677419e-01   5.4921839e+02  -3.0030052e+01   3.7751871e+02  -3.6136981e+01   3.2138677e+02   1.0874486e+02   3.4355613e+02  -7.6386839e+00   2.7306903e+02  -4.2339394e+01   3.9744742e+02  -2.0416439e+01   3.8800065e+02  -1.2838761e+01   4.4636710e+02   3.4521923e+01   5.5535000e+02  -6.8715484e+00   3.8451548e+02   1.0349360e+02   4.4152935e+02  -3.0907355e+00   5.7219452e+02  -4.0817174e+01   4.7169129e+02  -3.3394013e+01   3.1486742e+02   3.1660903e+00   3.8960097e+02  -6.2180774e+00   3.8194742e+02  -1.4547097e-01   5.6097387e+02   1.2237897e+01   5.4655806e+02  -2.5382387e+01   2.8571432e+02   2.2846929e+00   4.0374742e+02  -1.6337858e+01   4.7051710e+02  -2.1395884e+01   6.5283774e+02   1.4282335e+01   3.0906161e+02  -2.0858477e+01   4.7241290e+02  -1.8933548e+00   2.2339871e+02   4.4052000e+00   2.8577774e+02   3.1193265e+01   1.9904258e+02  -1.0345665e+01   3.6246226e+02  -1.8282710e+00   3.6899323e+02  -1.0257200e+01   3.0644065e+02   1.9339265e+01   4.2791323e+02  -5.9508000e+00   2.1385258e+02   1.2128179e+02   3.1780613e+02  -1.5980387e+00   2.9213516e+02  -1.5639523e+01   2.5765097e+02  -1.4187884e+01   4.4552000e+02   3.4368723e+01   6.0423677e+02   4.0658968e+00   3.8804387e+02   1.0354778e+02   8.8080290e+02   1.6735123e+01   4.9894129e+02  -3.8756129e-01   3.8512871e+02  -1.7652877e+01   6.3604516e+02  -1.9909742e+01   6.6875935e+02   2.9462477e+01   4.1081387e+02   1.5658070e+02   5.2993226e+02   1.5869935e+01   6.0684839e+02   2.1877613e+01   4.3840323e+02   1.5069677e+01   4.2205581e+02   2.0472632e+01   4.5873484e+02   7.2108903e+00   5.6127032e+02   1.1412890e+01   4.8413387e+02   8.7750581e+01   5.8640032e+02   4.8524903e+00   4.9953839e+02   1.4983058e+01   6.1535903e+02   9.0235355e+00   5.7001710e+02   2.1952503e+01   5.4784935e+02   1.8930116e+01   7.3714581e+02  -2.7430697e+01   7.5970419e+02   5.8472129e+00   5.0893806e+02   2.6600761e+01   4.4198774e+02   6.4245290e+00   4.4685935e+02   5.6748348e+01   3.5397935e+02   1.5188326e+02   3.5763258e+02  -2.3470581e+00   5.4724903e+02  -2.9786323e+00   4.9636548e+02   1.0297535e+01   4.1560000e+02  -7.2234839e+00   3.0775323e+02   2.7017161e+01   4.4723645e+02   1.5940116e+01   3.7836613e+02   7.4963613e+01   4.4813548e+02   2.2260129e+01   5.4396548e+02   3.1079226e+00   7.1102742e+02  -6.6202581e+00   3.7539742e+02  -2.0111471e+01   2.4812161e+02   1.1361608e+02   4.5641387e+02   1.5655923e+01   4.4800742e+02   1.3689729e+01   4.2211645e+02   3.7874581e+00   3.3984968e+02   1.2752671e+01   2.5013774e+02  -1.0336503e+01   6.7192484e+02   1.1439884e+01   4.4917129e+02   4.1952258e-01   2.8509226e+02   6.5264903e+00   4.0595806e+02   2.0231419e+01   4.6709258e+02  -4.6809548e+00   3.0909548e+02   1.1898490e+01   4.1024516e+02   7.3117806e+01
   3.1575161e+02   5.3124516e+00   1.3581355e+02   1.0488621e+02   2.5785722e+02   3.5323059e+01   2.8958194e+02   1.6147764e+02   3.2032065e+02   2.3492413e+01   3.2356774e+02   8.6329032e-01   2.7487226e+02   2.4601832e+01   3.0385722e+02   9.5930587e+00   2.7311097e+02  -2.7629677e-01   3.7527194e+02  -6.8659484e+00   3.3986258e+02   1.3761639e+01   2.7468419e+02   4.5836232e+01   4.5239355e+02   2.4611097e+01   4.1881129e+02   3.1743806e+01   4.0694613e+02   2.4308826e+01   3.0432722e+02   1.4555459e+01   2.5554290e+02   7.8049548e+00   2.9960742e+02   2.0288181e+01   3.4352903e+02  -4.3732903e+00   2.8318290e+02   2.0486658e+01   3.0733774e+02   6.7132658e+01   3.5496323e+02   3.3049071e+01   2.2396968e+02   1.1182146e+02   2.0444161e+02   2.6464671e+01   3.1802323e+02   1.6360400e+01   2.9656722e+02   4.0746259e+01   3.6968387e+02   2.5873677e+01   4.2481645e+02   1.1237587e+01   2.2461129e+02   1.8380129e+01   4.5206710e+02   2.3990761e+01   2.4964387e+02  -1.5415097e+00   3.6332968e+02   1.0657819e+01   3.2817677e+02   1.7597148e+01   3.1366722e+02   4.9948259e+01   3.9351839e+02   6.3133677e+00   3.0203645e+02   2.7038581e+00   2.5123161e+02   2.8336310e+01   2.8861161e+02   2.0876555e+01   2.9070722e+02  -1.8544941e+01   2.6709355e+02   2.8950968e+00   2.1169452e+02   7.9083148e+01   2.8652581e+02  -7.7883871e-01   2.6593871e+02   8.4926452e+00   2.5208161e+02   2.2897342e+01   3.6430032e+02   4.1016774e-01   3.3805871e+02   2.5111432e+01   1.9821968e+02   3.6943613e+00   3.6758677e+02   9.7936606e+01   5.1277935e+02  -9.6694452e+00   3.9082677e+02  -4.3110335e+01   3.9718903e+02  -1.8910606e+01   4.4513968e+02  -2.0134323e+00   2.9500432e+02   4.2491493e+01   4.1854032e+02  -5.1564516e+00   6.2388000e+02   1.0139923e+01   4.0958258e+02  -2.0604026e+01   5.1484839e+02  -2.3400452e+01   3.3928871e+02  -1.5748581e+01   3.3014677e+02   1.1142406e+02   3.5474613e+02  -4.5338839e+00   2.7910903e+02   8.9374065e+00   4.0982742e+02  -8.3168387e+00   3.7633065e+02   6.6483871e-01   4.3970710e+02   1.9004723e+01   4.8810000e+02  -3.0291548e+01   3.2322548e+02   1.1539680e+02   4.3519935e+02  -2.0164335e+01   5.6043452e+02   1.0313626e+01   4.5850129e+02  -4.1338813e+01   3.4957742e+02   1.3892903e+00   4.5517097e+02  -2.3463677e+01   3.5409742e+02   9.9725290e+00   5.0681387e+02  -1.4893032e+00   5.1012806e+02  -4.0879871e+00   2.2400432e+02  -1.7785071e+00   3.6593742e+02  -3.6305806e-01   4.4913710e+02  -5.5354839e+00   6.1968774e+02  -9.5856645e+00   2.9392161e+02  -2.3267277e+01   5.3050290e+02   1.9079445e+01   2.1834871e+02   6.6920000e-01   2.6362774e+02  -1.5984735e+01   1.9480258e+02  -1.0616465e+01   3.6398226e+02  -1.4709871e+01   3.3004323e+02   2.9098800e+01   3.3329065e+02  -6.7187355e+00   3.9701323e+02   3.0512000e+00   2.5047258e+02   1.2107219e+02   3.4052613e+02  -1.7556387e+00   2.7366516e+02   3.6880774e+00   2.2160097e+02  -2.7838839e+00   4.7824000e+02   3.0471123e+01   4.4390677e+02   8.9922968e+00   3.4895387e+02   1.2833498e+02   8.5275290e+02   1.7929123e+01   5.8451129e+02   1.8006839e+01   4.1479871e+02   1.8923523e+01   7.2615516e+02   3.5881458e+01   6.5969935e+02   6.4437277e+01   4.5058387e+02   1.5344910e+02   5.6513226e+02   8.5539355e+00   5.9817839e+02   2.2091213e+01   4.4155323e+02   6.7676774e+00   3.6867581e+02   4.2173032e+01   4.2963484e+02   2.3298890e+01   6.0631032e+02   4.4139690e+01   4.8070387e+02   1.0659498e+02   5.5940032e+02   3.4424903e+00   4.8219839e+02   2.2560258e+01   5.7848903e+02   3.0973135e+01   5.9541710e+02   4.7805032e+00   5.0322935e+02   1.2779716e+01   7.6326581e+02   2.2779703e+01   7.7865419e+02   3.7851213e+01   5.7179806e+02   4.1381961e+01   4.5370774e+02   1.6016929e+01   4.6580935e+02   5.5662348e+01   3.9116935e+02   1.1675806e+02   3.6020258e+02   2.0547342e+01   5.5562903e+02   2.1110968e+01   4.6960548e+02   5.4008335e+01   4.0998000e+02   1.7466116e+01   3.0037323e+02   2.3367561e+01   4.3119645e+02  -3.9666839e+00   4.7227613e+02  -2.4639187e+01   4.7122548e+02   1.6552929e+01   5.5267548e+02   1.1601123e+01   7.1407742e+02   1.0965742e+01   3.8991742e+02   2.4006929e+01   3.1308161e+02   9.0949277e+01   4.4725387e+02   3.4778723e+01   5.1581742e+02  -2.7395071e+01   4.2658645e+02  -1.0001419e+00   2.9504968e+02   7.7166710e+00   2.6037774e+02   9.1342968e+00   6.7016484e+02  -2.9393161e+00   4.8688129e+02   4.5427226e+00   3.0752226e+02   1.9352090e+01   3.9785806e+02   7.1294194e+00   4.1846258e+02  -9.7405548e+00   2.8747548e+02   6.0080903e+00   4.1705516e+02   7.8333006e+01
   2.8310161e+02   1.5524452e+01   1.5162355e+02   1.0762141e+02   2.4651722e+02   3.2470259e+01   3.0016194e+02   1.4395124e+02   3.0189065e+02   7.7268129e+00   2.8142774e+02  -2.1955510e+01   2.8482226e+02   2.5258323e+00   3.0399722e+02   3.6391859e+01   2.2797097e+02   7.7549032e+00   3.8495194e+02   1.1089652e+01   3.2057258e+02   1.7254839e+01   2.8463419e+02   3.9610232e+01   3.8560355e+02  -1.9857032e+00   3.7976129e+02   1.5657806e+01   3.6094613e+02  -4.2511742e+00   3.1528722e+02   2.0678659e+01   2.6526290e+02   2.7373548e+00   3.2179742e+02   1.1282981e+01   2.5836903e+02   5.1695097e+00   2.8143290e+02   1.2506658e+01   2.6210774e+02   4.7411058e+01   3.6358323e+02   3.4499471e+01   2.3667968e+02   1.2494466e+02   2.2149161e+02   2.7620671e+01   3.2745323e+02   2.5606000e+01   3.3742722e+02   2.6817459e+01   3.5603387e+02   2.2115677e+01   3.9871645e+02   5.8455871e+00   2.6661129e+02  -2.2198710e+00   4.4634710e+02   2.4548361e+01   2.8626387e+02   2.0288890e+01   3.6885968e+02   1.6785419e+01   2.8627677e+02  -4.3085161e-01   3.1461722e+02   2.2402259e+01   3.8557839e+02  -2.5214323e+00   3.1070645e+02  -9.1797419e+00   2.5404161e+02   2.6111510e+01   2.9309161e+02   2.2048155e+01   2.7442722e+02  -1.1382541e+01   2.4128355e+02   1.7959897e+01   2.4392452e+02   8.5174748e+01   3.0148581e+02   3.6943613e+00   2.3298871e+02   1.4558645e+01   2.8923161e+02   6.6453419e+00   2.7777032e+02  -1.3097432e+01   2.9572871e+02   6.7832258e-02   2.1430968e+02   1.0597161e+01   3.6925677e+02   8.3133006e+01   4.8920935e+02  -1.5873845e+01   4.6149677e+02  -5.6523935e+01   3.9461903e+02  -1.3250065e+00   3.8580968e+02  -1.6647032e+01   2.5704432e+02   4.2718293e+01   3.4549032e+02   2.0777548e+01   6.3809000e+02  -8.5768774e+00   4.7482258e+02  -1.2913226e+01   5.6096839e+02  -4.6500516e+00   3.4009871e+02  -2.5193381e+01   3.5843677e+02   9.3350865e+01   3.8836613e+02  -2.9363484e+01   2.7734903e+02  -2.0161794e+01   3.4925742e+02   4.6787613e+00   3.7681065e+02  -5.6535613e+00   4.4984710e+02   1.0623523e+01   5.6065000e+02  -1.4245548e+01   3.8013548e+02   1.2327400e+02   3.5442935e+02  -1.9842735e+01   6.1247452e+02  -4.3295742e+00   4.3227129e+02  -5.3330413e+01   3.5157742e+02  -8.6207097e+00   4.2094097e+02  -3.2145277e+01   3.6025742e+02  -2.9940271e+01   4.8964387e+02   2.8842968e+00   5.5331806e+02  -9.8731871e+00   2.4600432e+02  -8.3985071e+00   3.8845742e+02   1.3125342e+01   4.6428710e+02   1.7342516e+01   6.3954774e+02  -2.1174465e+01   3.2177161e+02   1.6744723e+01   4.3950290e+02  -7.1705548e+00   2.0939871e+02  -7.8048000e+00   3.4824774e+02   7.1456645e+00   1.9971258e+02  -2.7779265e+01   3.4574226e+02  -2.1450671e+01   3.1742323e+02  -1.1031600e+01   3.5387065e+02   1.5494865e+01   3.9234323e+02  -1.4195200e+01   2.5999258e+02   1.2393059e+02   3.0523613e+02   1.4447561e+01   3.1866516e+02  -1.3141923e+01   2.3336097e+02  -5.5846839e+00   5.0313000e+02   1.8429923e+01   4.5423677e+02   4.9258968e+00   3.5661387e+02   1.1149218e+02   7.8789290e+02   3.4217923e+01   5.3960129e+02   3.7889639e+01   4.5931871e+02   4.6519226e+00   7.6567516e+02   1.5039858e+01   6.6894935e+02   4.2877277e+01   3.9629387e+02   1.4569230e+02   6.1363226e+02   4.9739355e+00   5.8022839e+02   1.2247213e+01   4.5580323e+02   2.8677677e+01   4.1086581e+02   3.3278323e+00   4.1996484e+02   1.8982490e+01   6.1055032e+02   4.1660490e+01   4.9651387e+02   7.6950181e+01   5.4549032e+02   2.6405290e+01   4.4153839e+02   1.1143058e+01   5.4185903e+02   3.0033535e+01   5.4528710e+02   6.5790903e+01   4.9327935e+02   5.4675716e+01   7.1720581e+02   6.0754503e+01   7.8765419e+02   3.9281213e+01   5.0698806e+02   2.9946761e+01   4.5622774e+02   7.0053290e+00   5.0290935e+02   5.8304348e+01   3.6354935e+02   1.3649766e+02   3.4259258e+02   4.7661419e+00   5.4852903e+02   2.5398968e+01   4.6208548e+02   3.3089935e+01   4.2136000e+02   3.9365716e+01   2.7884323e+02   2.5799961e+01   3.9828645e+02   1.8336116e+01   4.5103613e+02  -3.8329987e+01   4.7346548e+02  -1.1766271e+01   5.3143548e+02   4.8300323e+01   7.1141742e+02  -5.6514581e+00   3.8196742e+02   1.2262929e+01   2.5388161e+02   1.2501528e+02   4.6730387e+02   3.5624723e+01   5.3385742e+02  -5.2182710e+00   4.4349645e+02   2.9127058e+01   2.7689968e+02  -4.7313290e+00   2.2446774e+02   1.4197097e+01   6.6468484e+02   1.0739084e+01   4.7422129e+02  -4.3044774e+00   3.3104226e+02  -4.9095097e+00   4.2880806e+02  -9.9658065e-01   4.4593258e+02  -1.0878155e+01   2.9700548e+02   1.8485690e+01   4.0143516e+02   7.4062606e+01
   2.9605161e+02   8.8845161e-01   1.6128355e+02   1.3456861e+02   2.7280722e+02   4.2177059e+01   2.7095194e+02   1.1517804e+02   3.5503065e+02   2.9235613e+01   2.4385774e+02  -1.4999910e+01   3.4792226e+02   1.0707832e+01   3.4870722e+02   3.6955059e+01   2.4616097e+02   9.5397032e+00   4.4837194e+02   1.2336052e+01   3.0938258e+02   1.7390039e+01   3.2877419e+02   2.7699032e+01   4.2381355e+02   6.2174968e+00   4.2276129e+02   1.8277806e+01   3.2303613e+02   4.8316258e+00   3.5970722e+02   1.3935059e+01   2.5416290e+02   1.4535355e+01   3.1450742e+02   1.0286181e+01   3.8015903e+02   7.4863097e+00   2.8580290e+02  -7.2229419e+00   3.1229774e+02   5.7165858e+01   3.7230323e+02   3.3661871e+01   2.5691968e+02   9.3615458e+01   2.4744161e+02   2.5946710e+00   2.8326323e+02   2.3621200e+01   3.0675722e+02   1.1651059e+01   4.2013387e+02   7.2876774e+00   4.2000645e+02   1.1142387e+01   2.2771129e+02   1.9921290e+00   4.5382710e+02   1.1519961e+01   2.9450387e+02  -8.7003097e+00   3.7499968e+02   1.5294219e+01   2.7265677e+02  -3.2912516e+00   3.1532722e+02   4.1965459e+01   3.9545839e+02  -2.4918323e+00   3.3284645e+02  -8.4309419e+00   2.5704161e+02   4.1101510e+01   3.2766161e+02   9.5225548e+00   2.4818722e+02  -8.4333413e+00   2.9214355e+02   1.9661097e+01   2.2102452e+02   7.4956748e+01   3.0300581e+02   3.3712761e+01   2.2231871e+02   1.5172245e+01   2.8989161e+02   8.3025419e+00   2.5725032e+02   2.7824168e+01   2.7301871e+02   2.6046323e+00   1.9287968e+02  -1.1968439e+01   2.8596677e+02   1.0327621e+02   4.5420935e+02   1.4446155e+01   4.3835677e+02  -4.5292735e+01   4.1932903e+02  -1.1581806e+01   4.4318968e+02  -3.4774323e+00   3.0009432e+02   1.6844293e+01   3.9725032e+02   1.8876748e+01   7.0520000e+02   8.1543226e+00   4.3258258e+02   8.0759742e+00   4.4821839e+02  -1.7200052e+01   3.5628871e+02  -1.6158581e+01   3.5090677e+02   1.1028326e+02   3.2536613e+02  -1.7753484e+01   2.9649903e+02  -6.4037935e+00   3.7320742e+02  -7.0472387e+00   3.9871065e+02  -1.5955613e+00   4.7879710e+02   1.2575226e+00   5.5455000e+02   1.2142452e+01   4.1794548e+02   1.2996920e+02   4.5038935e+02  -1.7953548e-01   5.8233452e+02  -6.7283742e+00   4.3527129e+02  -3.7960413e+01   3.7043742e+02  -1.9895097e+00   3.9217097e+02  -4.0323677e+01   3.6320742e+02  -2.6856271e+01   5.2470387e+02   6.3094968e+00   5.4716806e+02   6.7588129e+00   2.5333432e+02   1.4155093e+01   3.7917742e+02  -4.1322581e+00   4.4156710e+02  -7.2198839e+00   5.8283774e+02  -4.5976645e+00   3.2534161e+02  -1.9350877e+01   4.3426290e+02  -1.6751355e+01   2.0006871e+02  -2.7818400e+01   3.0034774e+02  -5.7323355e+00   2.1352258e+02   2.4959355e+00   3.6398226e+02  -1.7239871e+01   3.3623323e+02  -9.6640000e-01   3.2158065e+02  -2.3301935e+01   4.4968323e+02  -1.6492400e+01   2.0833258e+02   1.7506339e+02   3.3271613e+02   1.4399161e+01   2.7371516e+02  -2.0405923e+01   2.5222097e+02   9.7665161e+00   4.6485000e+02   4.0762323e+01   4.8238677e+02   7.8138968e+00   3.5695387e+02   1.3046498e+02   8.4513290e+02   1.0398723e+01   4.4289129e+02   9.8164387e+00   4.3036871e+02  -7.5520774e+00   6.4957516e+02   1.9117858e+01   5.6531935e+02   1.3357677e+01   3.9086387e+02   2.0241670e+02   5.0848226e+02   2.3935935e+01   5.9469839e+02   2.6559613e+01   4.3765323e+02  -3.2203226e+00   4.1919581e+02   3.3714323e+00   3.6892484e+02   5.4445690e+01   5.5455032e+02   4.6570490e+01   4.4084387e+02   1.0230378e+02   6.2878032e+02  -3.2079097e+00   4.9214839e+02   4.3425806e-01   6.1573903e+02  -1.7568645e+00   5.7988710e+02   5.4229032e+00   4.5603935e+02   7.4149161e+00   6.9397581e+02   3.2612903e+01   7.3956419e+02   2.2218413e+01   5.0821806e+02   2.3608361e+01   4.5146774e+02   1.4526129e+01   4.6013935e+02   4.7535948e+01   4.2631935e+02   1.5599606e+02   3.4863258e+02   1.6712942e+01   5.4724903e+02   5.2113677e+00   4.4089548e+02   1.1235514e+02   4.2860000e+02   4.1496516e+01   2.9546323e+02   2.2900361e+01   4.6071645e+02   1.7291716e+01   4.3474613e+02  -3.1976787e+01   4.3979548e+02  -5.3526710e+00   5.5034548e+02  -5.2624774e+00   7.3835742e+02  -2.4166581e+00   4.1429742e+02   1.3396529e+01   2.9017161e+02   9.6162077e+01   4.1975387e+02   2.3687226e+00   5.3023742e+02   2.2113290e+00   4.5787645e+02   5.2566581e+00   2.5504968e+02  -6.9333290e+00   2.6670774e+02  -7.7021032e+00   7.0921484e+02  -1.7333161e+00   4.7736129e+02  -2.0265677e+01   3.7037226e+02   7.6140903e+00   4.3190806e+02   1.8255419e+01   4.1230258e+02   2.2245161e-02   2.9381548e+02  -4.8291097e+00   3.8457516e+02   8.3981406e+01
   3.1750161e+02   1.7572452e+01   1.5576355e+02   9.1530206e+01   2.7661722e+02   4.8822259e+01   3.0074194e+02   1.3585484e+02   3.5560065e+02   6.9000129e+00   2.5190774e+02   1.3686090e+01   3.6235226e+02   6.1734323e+00   3.3042722e+02   2.0987459e+01   2.1987097e+02   2.1229032e+00   4.9279194e+02   7.2524516e+00   3.5495258e+02   2.1644387e+00   2.8468419e+02   2.2276232e+01   4.0028355e+02   1.2839897e+01   3.7281129e+02   4.6938065e+00   4.0803613e+02  -1.4883742e+00   3.1289722e+02   2.5969859e+01   2.5502290e+02   2.4165548e+00   3.1517742e+02  -5.8074194e+00   3.8715903e+02   1.5446310e+01   2.7055290e+02   1.6627058e+01   3.1691774e+02   4.0026258e+01   3.6082323e+02   1.2670271e+01   2.2205968e+02   1.0782426e+02   1.7517161e+02   1.9436271e+01   3.0488323e+02  -3.6284000e+00   3.1623722e+02   2.0222659e+01   3.3883387e+02   8.4167742e-01   4.0881645e+02   4.9475871e+00   2.3933129e+02   6.3925290e+00   5.1215710e+02   1.9473561e+01   2.7664387e+02   3.5384903e+00   3.5970968e+02   1.0567419e+01   2.8408677e+02  -5.5356516e+00   3.1113722e+02   3.2680659e+01   3.9080839e+02   2.5760168e+01   3.0694645e+02   1.0601058e+01   2.6190161e+02   3.9952710e+01   3.6152161e+02   1.9537548e+00   2.5580722e+02   1.3577059e+01   2.6828355e+02   9.1898968e+00   2.5740452e+02   8.1096348e+01   2.6909581e+02   1.0715561e+01   2.3579871e+02  -1.9061548e+00   2.6270161e+02   1.6957742e+01   2.9549032e+02   9.4349677e+00   2.7248871e+02   2.7370323e+00   2.2640968e+02  -2.6008387e+00   3.5144677e+02   1.1164781e+02   4.3444935e+02   2.8869548e+00   4.6797677e+02  -5.7902335e+01   4.1252903e+02   2.2921935e+00   4.3384968e+02  -1.1010232e+01   2.8242432e+02   5.4447893e+01   4.0458032e+02   8.6034839e-01   5.9736000e+02   7.4715226e+00   3.8444258e+02  -3.1112826e+01   5.2371839e+02  -2.5420052e+01   3.6232871e+02  -4.9178065e-01   3.4347677e+02   1.1673766e+02   3.2636613e+02   2.6066516e+01   2.7049903e+02  -1.9423794e+01   4.0525742e+02  -5.5712387e+00   3.5904065e+02  -4.2196129e-01   4.2808710e+02  -6.3056774e+00   5.7920000e+02  -2.2795484e+00   3.3761548e+02   1.0643560e+02   4.1514935e+02  -1.9790335e+01   6.3433452e+02  -3.8928374e+01   4.5265129e+02  -3.1770813e+01   3.4257742e+02  -4.0007097e+00   3.8284097e+02  -2.2097277e+01   3.4909742e+02  -3.0474710e+00   5.3314387e+02  -1.7057032e+00   5.6855806e+02   8.5676129e+00   2.4457432e+02  -1.1194107e+01   4.0755742e+02  -5.6926581e+00   4.4880710e+02   8.4409161e+00   6.0849774e+02   1.2095355e+00   3.4839161e+02  -1.2294877e+01   4.4231290e+02  -1.7635355e+01   1.9134871e+02  -7.6508000e+00   2.9429774e+02  -1.5868335e+01   1.8533258e+02  -1.1908865e+01   3.5603226e+02  -3.2413871e+01   3.6395323e+02   3.3600000e-01   3.2396065e+02   6.1276645e+00   4.1791323e+02  -2.6190800e+01   3.0209258e+02   1.6589259e+02   3.3342613e+02   1.2102361e+01   2.8033516e+02   7.2544774e+00   2.2479097e+02  -1.9490839e+00   4.7335000e+02   2.6423226e+00   4.7809677e+02   7.4970968e+00   3.7571387e+02   1.0138418e+02   9.0085290e+02   2.6031123e+01   5.6365129e+02   4.7256387e+00   4.6355871e+02   2.5527226e+00   7.8167516e+02   1.8289858e+01   6.3050935e+02   2.3522477e+01   4.3696387e+02   1.9586870e+02   5.4513226e+02   1.7403935e+01   5.5274839e+02   4.1556129e+00   5.0875323e+02   2.1591677e+01   3.9943581e+02   5.6222323e+00   3.5806484e+02   3.3644490e+01   5.2884032e+02   1.1337290e+01   4.7132387e+02   1.1244538e+02   6.0749032e+02   1.7255290e+01   4.7962839e+02   3.7145858e+01   5.2860903e+02  -7.2164645e+00   5.6114710e+02   3.4392103e+01   3.4294935e+02   3.1321161e+00   7.1367581e+02   1.9686903e+01   8.0899419e+02   9.3840129e+00   5.3626806e+02   4.5694361e+01   4.2422774e+02  -1.4154671e+01   4.7747935e+02   6.2338748e+01   4.3135935e+02   1.2216286e+02   3.5306258e+02  -9.3145806e-01   5.6838903e+02   8.6016774e-01   4.4303548e+02   1.2808394e+02   4.2841000e+02   2.9511716e+01   3.1975323e+02   3.7717161e+01   4.0966645e+02   1.1715716e+01   4.1569613e+02  -1.9642787e+01   4.2451548e+02   3.1497290e+00   5.9420548e+02   1.6178723e+01   6.5368742e+02   2.4356942e+01   3.5862742e+02  -5.9598710e+00   2.8422161e+02   8.7688077e+01   4.8108387e+02   2.2352323e+01   4.9866742e+02   1.6116929e+01   4.5325645e+02   2.0436258e+01   2.6932968e+02   2.4064271e+01   2.5846774e+02   1.7617097e+01   5.7002484e+02  -8.1181161e+00   3.9669129e+02  -1.9482077e+01   3.1218226e+02  -8.5407097e+00   3.9130806e+02  -7.3465806e+00   4.1614258e+02  -6.6049548e+00   2.3647548e+02   5.6180903e+00   3.9505516e+02   6.8623006e+01
   3.1175161e+02  -7.7175484e+00   1.4247355e+02   9.9163406e+01   2.7442722e+02   4.6707459e+01   2.9290194e+02   1.4611204e+02   2.9093065e+02   2.4693613e+01   2.9466774e+02  -3.2014710e+01   2.8406226e+02  -1.8336774e-01   3.4256722e+02   3.2256259e+01   2.6963097e+02   1.7572103e+01   3.7727194e+02   2.3654052e+01   3.0281258e+02   1.8625639e+01   2.7073419e+02   3.0912232e+01   4.5744355e+02  -1.4372903e+01   4.0692129e+02  -5.4549935e+00   3.4541613e+02  -8.2387742e+00   3.3337722e+02   2.3991459e+01   2.3926290e+02  -1.0182645e+01   2.4465742e+02  -7.5058194e+00   3.8362903e+02   4.3578710e+01   3.6887290e+02   2.0881458e+01   3.2452774e+02   5.0037458e+01   3.6315323e+02   1.8153871e+01   1.9124968e+02   1.0100906e+02   1.9854161e+02  -3.0133290e+00   2.8807323e+02  -2.9036000e+00   2.7723722e+02   2.3052659e+01   3.4683387e+02   3.1551677e+01   4.0190645e+02   1.2880387e+01   2.3623129e+02   2.2070529e+01   4.4477710e+02   2.0333961e+01   2.6311387e+02  -5.1391097e+00   3.6861968e+02   1.4664619e+01   2.5908677e+02  -9.1556516e+00   2.9018722e+02   5.3596659e+01   4.0610839e+02  -1.3283832e+01   2.7941645e+02  -1.2965419e+00   2.8547161e+02   4.3597110e+01   3.2566161e+02  -9.9874452e+00   2.5618722e+02  -6.3033413e+00   2.4690355e+02  -1.8197032e+00   1.7216452e+02   9.1725548e+01   2.8738581e+02   8.1023613e+00   2.7231871e+02  -6.3477548e+00   2.3085161e+02   2.6574194e-01   2.8425032e+02   2.0624168e+01   2.7320871e+02  -1.2460568e+01   2.0426968e+02   4.5036129e-01   3.7930677e+02   1.2637901e+02   5.1996935e+02  -1.4814645e+01   4.5944677e+02  -6.2879935e+01   4.2952903e+02   1.2262194e+01   4.0703968e+02  -3.0105432e+01   2.5457432e+02   3.9385893e+01   3.8463032e+02   1.4456348e+01   6.6436000e+02   1.7841523e+01   4.7587258e+02  -2.2717226e+01   5.8527839e+02   3.8525148e+01   3.8251871e+02   6.7930194e+00   3.2352677e+02   1.0542366e+02   3.7341613e+02  -3.9027484e+01   2.4758903e+02  -1.3590994e+01   3.4501742e+02  -1.6182039e+01   3.6819065e+02   6.5560387e+00   5.0465710e+02   6.5858723e+01   5.4080000e+02  -2.9457548e+01   3.8499548e+02   8.6505200e+01   4.3380935e+02  -9.0931355e+00   5.9857452e+02  -2.4497574e+01   4.5641129e+02  -3.8121613e+01   3.6500742e+02  -6.3651097e+00   4.5322097e+02  -2.5687677e+01   4.0741742e+02  -2.4083071e+01   5.1920387e+02  -1.9750503e+01   5.7316806e+02   2.3818813e+01   2.5433432e+02  -1.7594907e+01   4.0498742e+02  -8.3470581e+00   4.6261710e+02  -3.2838839e+00   5.6221774e+02  -1.2228065e+01   2.8796161e+02  -5.4604774e+00   5.0055290e+02  -2.1244555e+01   2.0777871e+02  -7.0052000e+00   2.9700774e+02  -1.8705135e+01   1.9633258e+02  -3.5088645e+00   3.4546226e+02  -7.3282710e+00   3.1280323e+02  -2.4802000e+01   3.0649065e+02   5.0952645e+00   4.3587323e+02  -1.8587600e+01   3.2014258e+02   1.5163859e+02   3.5290613e+02   9.0639613e+00   2.8994516e+02  -8.8043226e+00   2.4131097e+02  -6.2706839e+00   4.7352000e+02   2.9408723e+01   4.7509677e+02  -8.0729032e+00   3.4561387e+02   1.3517218e+02   8.1975290e+02   7.8091226e+00   5.5108129e+02   5.1681239e+01   3.7341871e+02   1.6283923e+01   6.8278516e+02   2.9931058e+01   7.0962935e+02   2.0372877e+01   3.9053387e+02   1.9820310e+02   5.5848226e+02   6.8859355e+00   5.2455839e+02  -6.5891871e+00   4.5835323e+02   2.2823677e+01   4.4629581e+02   2.3434323e+00   4.5825484e+02   2.2992903e+00   5.8431032e+02   3.9496903e+00   4.5470387e+02   8.8574981e+01   5.9730032e+02   2.7550490e+01   5.6719839e+02   1.8570258e+01   5.8016903e+02   2.9087355e+00   5.5561710e+02   3.9634503e+01   4.8165935e+02   3.9225316e+01   6.9814581e+02   4.0399303e+01   7.6484419e+02  -2.9939871e+00   5.6093806e+02   5.1910761e+01   3.5741774e+02   2.6701290e+00   5.2623935e+02   6.2487948e+01   4.9511935e+02   2.0022065e+01   3.7049258e+02   1.0964142e+01   5.1919903e+02   1.0215368e+01   4.6851548e+02   1.1080554e+02   4.0198000e+02   1.7676116e+01   3.4289323e+02   1.9055961e+01   4.2123645e+02  -6.9798839e+00   4.6717613e+02  -2.7951187e+01   4.6175548e+02   7.9052903e-01   5.7053548e+02   1.1262323e+01   6.1585742e+02   2.0533419e+00   3.9600742e+02   1.9809729e+01   2.5608161e+02   8.8559277e+01   4.3541387e+02   2.6395923e+01   5.0557742e+02   1.9854129e+01   4.3906645e+02   3.6214581e+00   2.7346968e+02   6.3633071e+01   2.0513774e+02  -6.6365032e+00   6.3116484e+02   1.7006839e+00   4.4241129e+02   5.6703226e+00   2.8147226e+02   6.2609032e-01   3.7890806e+02   8.6954194e+00   4.3162258e+02  -2.6473355e+01   2.8586548e+02  -6.4331097e+00   3.6853516e+02   7.5934606e+01
   3.2470161e+02   2.5446452e+01   1.5990355e+02   1.0010901e+02   2.6623722e+02   2.3742659e+01   2.6442194e+02   1.3597044e+02   3.3270065e+02   7.1620129e+00   3.0528774e+02  -2.1043097e+00   3.4892226e+02   1.6157832e+01   3.1789722e+02   3.1899859e+01   2.4554097e+02   1.6829303e+01   4.0384194e+02   1.9268452e+01   3.0048258e+02   4.7620387e+00   3.1296419e+02   2.9823832e+01   4.6376355e+02   2.3391497e+01   3.5886129e+02   3.1599806e+01   3.6284613e+02   1.6976826e+01   3.3494722e+02   2.8435859e+01   2.6859290e+02   4.6609548e+00   3.0388742e+02   2.8475781e+01   4.0078903e+02  -1.0694090e+01   2.6662290e+02   2.8871458e+01   3.4400774e+02   8.3909058e+01   4.1211323e+02   1.6187071e+01   2.4196968e+02   1.3561146e+02   2.0238161e+02   1.4839471e+01   2.8826323e+02   9.4612000e+00   2.8889722e+02   4.6549859e+01   3.3743387e+02   1.1453677e+01   4.2366645e+02   2.0849587e+01   2.3485129e+02   1.7460929e+01   4.2644710e+02   4.8470361e+01   2.6745387e+02  -6.7630968e-01   3.9566968e+02   6.5906194e+00   2.7722677e+02  -1.1176852e+01   2.9737722e+02   2.1145869e-01   4.1316839e+02  -8.3186323e+00   3.0760645e+02   1.6825806e-01   2.6228161e+02   3.3592310e+01   2.9252161e+02   2.5663755e+01   2.4709722e+02  -1.7346141e+01   2.5357355e+02   8.7466968e+00   2.2431452e+02   1.0412355e+02   2.5743581e+02   2.0738361e+01   2.5850871e+02   2.9757045e+01   2.5537161e+02   2.1114142e+01   2.8273032e+02   1.3595768e+01   2.7343871e+02   1.7231032e+01   1.6378968e+02   2.1638761e+01   3.0330677e+02   1.3407901e+02   4.9382935e+02  -2.2583445e+01   4.4925677e+02  -3.7164735e+01   4.1171903e+02  -1.5783006e+01   4.3365968e+02  -4.5250323e+00   2.8371432e+02  -7.5530711e-01   3.4487032e+02   3.4687148e+01   6.2551000e+02  -1.2940477e+01   4.5935258e+02   4.2743742e+00   5.1459839e+02   1.5309548e+01   3.8642871e+02  -1.5899781e+01   3.7095677e+02   1.3429926e+02   3.5403613e+02  -1.6670839e+00   2.9830903e+02  -1.7358594e+01   3.4006742e+02  -1.8546039e+01   3.8795065e+02   8.4052387e+00   3.9327710e+02   1.2952912e+02   5.6070000e+02  -2.5149548e+01   3.3718548e+02   1.4328000e+02   3.5385935e+02  -6.5713548e-01   6.0666452e+02  -8.0047742e+00   4.6788129e+02  -3.0609213e+01   3.0733742e+02   1.8184903e+00   4.1189097e+02  -2.2571277e+01   3.9994742e+02  -1.8005471e+01   4.9770387e+02  -1.3640503e+01   5.6136806e+02  -5.6171871e+00   2.3442432e+02  -1.5192107e+01   4.2398742e+02   1.9472942e+01   4.4847710e+02   4.8473161e+00   5.8740774e+02   5.0867355e+00   3.3477161e+02   2.7047226e+00   5.0193290e+02   4.9350452e+00   2.4325871e+02  -1.8563600e+01   3.3767774e+02  -5.0087355e+00   1.6218258e+02  -1.9486865e+01   3.1574226e+02  -1.2090671e+01   3.2961323e+02  -1.0436800e+01   3.1663065e+02  -9.0559355e+00   4.1939323e+02   5.1608000e+00   1.7337258e+02   2.2400019e+02   2.9366613e+02   3.3316129e-01   2.7528516e+02  -1.1631523e+01   2.4808097e+02  -7.6222839e+00   4.0780000e+02   1.9776323e+01   4.5818677e+02   4.3698968e+00   3.5038387e+02   1.2003058e+02   8.8399290e+02   2.0479923e+01   5.4946129e+02   3.8083871e-01   4.3022871e+02   1.3459123e+01   6.7467516e+02   3.3698581e+00   6.0419935e+02   4.0057277e+01   4.2848387e+02   1.9216710e+02   5.4198226e+02   2.3855935e+01   6.1388839e+02   2.4694413e+01   3.9660323e+02   6.8636774e+00   4.0095581e+02  -3.0936774e-01   4.2654484e+02   1.6736090e+01   5.9212032e+02   2.4134890e+01   4.9170387e+02   8.7664981e+01   5.6949032e+02   4.2052903e+00   4.7981839e+02   5.3706581e+00   5.3691903e+02   2.9868735e+01   5.4101710e+02   1.9732503e+01   4.8151935e+02   6.2365161e+00   6.2997581e+02   1.1792903e+01   6.9532419e+02   3.2707613e+01   5.4098806e+02   5.0366761e+01   4.2994774e+02   1.2387729e+01   4.4747935e+02   4.5888748e+01   4.7888935e+02  -1.5449535e+01   3.5430258e+02  -3.5106581e+00   5.4976903e+02   1.0959768e+01   4.9751548e+02   7.0485535e+01   3.9631000e+02   3.0079716e+01   3.1598323e+02   3.2828761e+01   4.7066645e+02  -9.2642839e+00   4.5269613e+02  -4.3842787e+01   4.1627548e+02   3.2389290e+00   2.9696548e+02   3.3817923e+01   7.4857742e+02   1.8265742e+01   3.8543742e+02   8.5153290e+00   2.5346161e+02   1.1342888e+02   5.2064387e+02   2.8247523e+01   4.6100742e+02  -1.3160271e+01   4.1973645e+02  -6.8321419e+00   2.4946968e+02   1.0774307e+02   2.2794774e+02   1.1818697e+01   7.1159484e+02   8.0262839e+00   4.6374129e+02   1.1773923e+01   3.1523226e+02   4.8852903e+00   4.3860806e+02   3.7119419e+01   4.4235258e+02   1.0882452e+00   2.7500548e+02  -1.1754310e+01   4.0700516e+02   8.4807006e+01
   3.0930161e+02   1.7784516e+00   1.6028355e+02   1.0721861e+02   2.7542722e+02   5.4874587e+00   3.1406194e+02   1.2746924e+02   3.5113065e+02   2.2257613e+01   2.4671774e+02  -2.4187097e+00   3.2854226e+02   5.4823226e-01   3.2161722e+02   2.5652259e+01   2.5211097e+02   2.4783703e+01   4.1769194e+02   1.9470452e+01   3.2110258e+02   9.9724387e+00   2.9339419e+02   1.8909432e+01   3.8223355e+02   2.0173897e+01   4.0260129e+02   4.7306065e+00   3.2808613e+02   1.9097626e+01   3.5256722e+02   4.8266259e+01   2.3726290e+02  -3.0626452e+00   2.9565742e+02   1.9894181e+01   3.8873903e+02   6.3199097e+00   2.7043290e+02   1.8006658e+01   3.3843774e+02   3.2884658e+01   3.4339323e+02   5.5446710e+00   2.4301968e+02   9.6817458e+01   2.2312161e+02  -6.4597290e+00   3.2149323e+02   7.3228000e+00   2.8499722e+02   3.2201859e+01   3.7183387e+02   1.7951677e+01   4.4257645e+02   6.9167871e+00   2.4390129e+02   1.2546929e+01   4.4568710e+02   1.7361161e+01   2.9526387e+02   3.2388903e+00   3.5013968e+02   4.2830194e+00   2.6294677e+02  -2.0134452e+01   3.1537722e+02   5.5861459e+01   3.9245839e+02  -1.7481832e+01   3.0708645e+02  -5.6014194e-01   2.8562161e+02   2.1535110e+01   3.2580161e+02   9.6213548e+00   2.4209722e+02  -1.9846141e+01   3.0481355e+02   5.9274968e+00   1.9754452e+02   9.4695148e+01   3.0771581e+02   6.9059613e+00   2.0084871e+02   1.7989845e+01   2.4499161e+02   3.8445419e+00   2.7868032e+02   2.1589768e+01   3.3986871e+02  -6.3633677e+00   2.1240968e+02   2.3291613e+00   3.4144677e+02   1.0778781e+02   4.8125935e+02  -3.3337845e+01   4.1906677e+02  -5.6129535e+01   4.1252903e+02   6.6221935e+00   4.4023968e+02  -3.2091432e+01   2.8457432e+02   2.8945893e+01   3.5435032e+02   5.7408748e+01   6.4762000e+02  -2.0179277e+01   4.2701258e+02  -1.7238426e+01   4.8077839e+02  -6.2348516e+00   3.8056871e+02   1.4999019e+01   3.7324677e+02   8.1596065e+01   3.1788613e+02  -6.3508387e-01   2.9182903e+02  -2.3790194e+01   4.0006742e+02  -3.0816039e+01   3.7662065e+02   6.1716387e+00   3.8598710e+02   7.7642323e+01   5.7520000e+02  -2.7159548e+01   3.4280548e+02   8.4830400e+01   4.2676935e+02  -2.8679935e+01   5.8519452e+02  -5.8957174e+01   4.1846129e+02  -4.8375613e+01   3.4681742e+02   4.2009032e-01   4.2522097e+02  -2.0447677e+01   3.9999742e+02   6.3505290e+00   5.5297387e+02  -2.0292103e+01   5.9740806e+02  -9.1603871e+00   2.8000432e+02  -1.2028507e+01   3.5498742e+02  -1.8437058e+01   4.2256710e+02  -1.0369884e+01   6.2135774e+02  -1.8109265e+01   2.8258161e+02   2.8739923e+01   4.8855290e+02  -9.2345548e+00   2.0211871e+02  -1.0602400e+01   2.9553774e+02  -6.8275355e+00   1.9547258e+02  -8.2006452e-01   3.5274226e+02   5.8493290e+00   3.5204323e+02  -7.9912000e+00   2.8815065e+02  -1.1975355e+00   3.8010323e+02  -1.7886000e+01   3.2214258e+02   9.8098594e+01   3.1047613e+02   8.8383613e+00   2.8637516e+02  -2.5088723e+01   2.6193097e+02  -1.1580284e+01   5.0385000e+02   2.1142323e+01   4.5923677e+02   1.5195897e+01   3.9247387e+02   1.1900338e+02   8.0589290e+02   2.2487923e+01   5.6951129e+02   2.9776839e+01   4.2993871e+02   2.2902323e+01   7.1120516e+02   3.8187458e+01   6.2919935e+02   7.3377277e+01   4.3572387e+02   1.7120790e+02   5.5308226e+02   2.8367935e+01   6.1174839e+02   9.8156129e+00   4.6005323e+02  -1.0212323e+01   3.5081581e+02  -3.9681677e+00   4.0268484e+02   3.5744890e+01   5.8879032e+02   2.3301290e+01   4.6927387e+02   8.9319381e+01   5.4140032e+02   2.3782490e+01   4.5738839e+02   2.0835058e+01   5.3735903e+02   2.4013535e+01   5.4781710e+02   1.8658503e+01   4.8313935e+02   3.8246916e+01   6.2773581e+02   3.7742103e+01   7.9780419e+02   1.5559213e+01   4.9731806e+02   5.1150361e+01   4.4675774e+02   3.3092929e+01   4.4404935e+02   5.5013148e+01   5.0688935e+02  -2.3495355e+00   4.0030258e+02   7.2893419e+00   5.7438903e+02  -1.2289832e+01   4.3232548e+02   1.6547074e+02   3.7960000e+02   8.3265161e+00   2.8394323e+02   1.6201961e+01   4.4009645e+02   2.4561316e+01   4.3831613e+02  -1.5502387e+01   4.4198548e+02  -1.0107871e+01   5.4720548e+02   2.4798723e+01   6.6179742e+02  -2.6218581e+00   3.8619742e+02   1.2924529e+01   3.1269161e+02   5.1500477e+01   4.5425387e+02   2.0587226e+00   5.1842742e+02   8.2961290e+00   5.0349645e+02   8.7058065e-02   2.1123968e+02   1.1490147e+02   2.7842774e+02  -6.2597032e+00   7.3945484e+02   2.9847484e+01   4.4803129e+02   1.9790723e+01   3.3142226e+02  -1.0749910e+01   3.8455806e+02   2.0843419e+01   4.0262258e+02   4.4946645e+01   2.6324548e+02   7.0464903e+00   3.9695516e+02   6.3371006e+01
   2.7890161e+02   3.8810452e+01   1.6033355e+02   1.0007461e+02   2.8985722e+02   2.3523059e+01   2.6358194e+02   1.4355764e+02   3.3984065e+02  -4.3091871e+00   2.8709774e+02  -9.5091097e+00   3.4425226e+02   2.0191432e+01   3.1266722e+02   1.3078259e+01   2.3254097e+02   1.8693032e+00   4.6937194e+02   8.4460516e+00   3.5548258e+02   6.2220387e+00   2.9782419e+02   2.9555032e+01   3.9712355e+02   4.6126968e+00   3.8734129e+02   1.2371406e+01   3.6546613e+02   2.7437226e+01   3.2547722e+02   2.3433459e+01   2.5411290e+02   1.3629355e+01   2.8660742e+02   1.1618181e+01   3.3652903e+02   2.1976710e+01   2.7005290e+02   2.0287058e+01   3.2124774e+02   4.2919858e+01   3.7482323e+02   1.0790271e+01   2.4705968e+02   1.1168426e+02   2.1686161e+02   2.7521071e+01   3.0459323e+02  -1.0085200e+01   3.2204722e+02   3.9478587e+00   3.5073387e+02   2.1389677e+01   4.0933645e+02   1.3095987e+01   2.2499129e+02   1.0059729e+01   4.5491710e+02   3.2242761e+01   2.6478387e+02   1.6437290e+01   3.5532968e+02   1.0437819e+01   2.7522677e+02   7.1731484e+00   2.9980722e+02   5.0347059e+01   3.5086839e+02  -1.5864632e+01   3.4436645e+02   5.1774581e+00   2.9909161e+02   5.5697510e+01   3.3390161e+02  -8.4566452e+00   2.4537722e+02   3.2714587e+00   2.7724355e+02   2.0663097e+01   2.0402452e+02   1.0450675e+02   2.9100581e+02  -3.2723871e-01   2.2826871e+02   1.1696245e+01   2.5732161e+02   1.0338142e+01   2.5649032e+02   5.8849677e+00   2.8258871e+02   5.6990323e+00   2.1978968e+02  -8.9812387e+00   3.1706677e+02   1.2992821e+02   5.1235935e+02  -2.3255845e+01   4.0811677e+02  -6.2493535e+01   4.3123903e+02  -9.0646065e+00   4.3856968e+02   6.9921677e+00   2.7442432e+02   1.4327893e+01   4.1058032e+02   5.9050348e+01   6.2809000e+02  -2.4668774e+00   4.1049258e+02  -1.9056826e+01   4.9984839e+02  -1.1760452e+01   3.6951871e+02  -1.7066981e+01   3.6119677e+02   9.6650065e+01   3.4341613e+02  -7.4374839e+00   3.0810903e+02  -1.1142594e+01   3.9987742e+02  -1.6608387e+00   3.6585065e+02   1.4453239e+01   3.5908710e+02   1.0640432e+02   5.1520000e+02  -3.5095484e+00   3.8527548e+02   7.3812800e+01   4.8680935e+02  -8.9031355e+00   5.6019452e+02   2.0928258e+00   4.3869129e+02  -4.9324013e+01   3.7310742e+02  -2.1343110e+01   4.0465097e+02  -3.8182077e+01   3.7241742e+02  -3.5073071e+01   5.4453387e+02  -1.9776903e+01   4.8493806e+02  -9.1627871e+00   2.4219432e+02  -9.5237071e+00   3.8060742e+02  -1.3206658e+01   4.3623710e+02  -1.4123484e+01   6.3873774e+02  -1.6779665e+01   2.9401161e+02  -1.0174477e+01   4.8441290e+02   6.2866452e+00   2.1301871e+02  -5.1844000e+00   2.5853774e+02   6.1824645e+00   1.8956258e+02  -1.7677265e+01   4.1979226e+02  -1.4324671e+01   3.8299323e+02  -8.1872000e+00   3.3806065e+02   1.3796645e+00   3.6677323e+02  -3.3819600e+01   3.3804258e+02   1.5158659e+02   3.2309613e+02  -4.2612387e+00   2.5756516e+02  -2.1139226e+00   2.4703097e+02  -4.2982839e+00   4.4258000e+02   9.7139226e+00   4.8718677e+02   1.4239897e+01   3.6790387e+02   1.2943898e+02   8.8608290e+02   3.4792723e+01   4.4584129e+02   1.8720439e+01   4.5117871e+02   9.1131226e+00   6.5825516e+02   1.5843458e+01   5.8344935e+02   5.4847277e+01   4.0715387e+02   1.8482350e+02   5.4243226e+02   1.2019935e+01   5.4612839e+02   4.1975213e+01   4.3835323e+02   2.6736774e+00   4.2100581e+02   1.7176632e+01   4.5477484e+02   1.4577690e+01   5.7879032e+02   1.7961290e+01   4.4075387e+02   7.7650981e+01   6.0021032e+02   2.0407690e+01   4.7219839e+02   1.0690258e+01   5.9516903e+02  -8.6126452e-01   6.0868710e+02   2.2918903e+01   5.0570935e+02   1.7681316e+01   6.7320581e+02   8.6845032e+00   8.0756419e+02   2.1208413e+01   5.9717806e+02   2.4301561e+01   4.2784774e+02   2.5755729e+01   5.0013935e+02   2.6915948e+01   5.1083935e+02  -9.2355355e+00   3.5054258e+02   1.1180142e+01   5.8252903e+02  -8.8010323e+00   3.8746548e+02   2.7519954e+02   4.1231000e+02   1.9559716e+01   3.1346323e+02   4.4080361e+01   4.5680645e+02   7.6045161e+00   4.4865613e+02  -2.8179587e+01   4.3527548e+02   5.1989290e+00   5.8124548e+02   1.0265523e+01   6.9413742e+02   7.0609419e+00   4.1281742e+02  -1.3205071e+01   2.9008161e+02   4.9927742e-01   4.3158387e+02   9.2232258e-01   3.2157742e+02  -1.0058710e+00   5.4554645e+02  -2.0869419e+00   2.1613968e+02   7.6369471e+01   2.8227774e+02  -2.9977032e+00   6.9230484e+02  -1.0520516e+01   4.1193129e+02   6.7787226e+00   3.4937226e+02   1.6240903e+00   4.1010806e+02   5.1494194e+00   4.2278258e+02   3.0393845e+01   2.7076548e+02   6.8748903e+00   4.1038516e+02   5.2866606e+01
   3.1300161e+02   1.1682452e+01   1.4114355e+02   5.3229806e+01   2.5989722e+02   3.4159859e+01   2.7700194e+02   8.9484039e+01   3.1403065e+02   1.5325613e+01   2.8571774e+02  -1.2398710e+01   3.4773226e+02   9.8730323e+00   3.2180722e+02   4.5537059e+01   2.5768097e+02  -6.1918968e+00   3.9411194e+02   1.2256852e+01   3.2895258e+02   1.7964439e+01   2.6096419e+02   2.7273832e+01   4.4939355e+02   2.9381097e+01   3.7428129e+02   5.3062065e+00   3.6622613e+02   4.6664258e+00   3.3375722e+02   1.4301059e+01   2.5040290e+02   2.0116155e+01   3.0760742e+02   3.2281806e+00   3.8547903e+02  -1.4192903e+00   3.0555290e+02   4.4470581e+00   3.1743774e+02   4.7084658e+01   3.9577323e+02   1.4114271e+01   2.1567968e+02   1.0643466e+02   1.7575161e+02   1.2119871e+01   3.0378323e+02  -6.8304000e+00   2.9847722e+02   2.0503459e+01   3.9348387e+02   3.8419677e+01   3.9671645e+02   2.0725587e+01   2.1323129e+02  -5.9494710e+00   4.7415710e+02   2.8843561e+01   2.1550387e+02   5.8139690e+01   3.7037968e+02   1.1938194e+00   2.7308677e+02   1.0543484e+00   2.9670722e+02   4.8265059e+01   3.9380839e+02   2.5050168e+01   3.0079645e+02   1.9943058e+01   2.2909161e+02   4.9297510e+01   3.0209161e+02   1.5228155e+01   2.4489722e+02  -8.0701413e+00   2.5685355e+02   8.9542968e+00   2.1916452e+02   1.0253555e+02   2.5776581e+02   3.1331961e+01   2.3788871e+02   1.2306645e+01   2.6523161e+02  -8.8146581e+00   3.0911032e+02   1.6055368e+01   3.1701871e+02  -5.3453677e+00   2.1692968e+02   1.8817561e+01   3.6968677e+02   1.1195861e+02   5.1173935e+02  -1.3826245e+01   4.4716677e+02  -1.7997535e+01   3.8352903e+02  -9.5780645e-01   4.3551968e+02  -2.6143832e+01   2.4952432e+02  -1.2350107e+01   3.7125032e+02   6.3196748e+01   6.6172000e+02   6.3727226e+00   4.7168258e+02  -1.5902026e+01   5.9496839e+02   5.5599484e+00   3.4718871e+02   5.8594194e+00   3.6014677e+02   1.0549406e+02   4.0679613e+02  -1.0797884e+01   2.6387903e+02  -1.9984194e+01   3.4054742e+02  -2.1724439e+01   3.4876065e+02  -2.3839561e+01   4.0841710e+02   1.0555792e+02   5.1230000e+02  -2.5377548e+01   4.3746548e+02   2.2117600e+01   4.1795935e+02  -1.8825135e+01   5.3738452e+02  -3.2842374e+01   4.3584129e+02  -1.9526013e+01   3.2276742e+02  -5.5559097e+00   4.5398097e+02  -4.6508477e+01   4.0530742e+02  -1.7754271e+01   5.3120387e+02  -1.4160503e+01   6.2478806e+02  -9.4507871e+00   2.5819432e+02   3.8629289e-01   3.8426742e+02   7.3605419e+00   4.2561710e+02  -2.2993884e+01   5.8978774e+02  -1.3293665e+01   2.9972161e+02  -7.0612774e+00   5.2526290e+02  -9.8813548e+00   2.1087871e+02  -8.5432000e+00   3.0662774e+02   1.4352645e+00   1.7218258e+02  -1.0716865e+01   3.5493226e+02  -3.3185871e+01   3.5233323e+02  -1.0964400e+01   3.2039065e+02  -1.4356735e+01   4.2929323e+02  -7.6712000e+00   2.6157258e+02   1.6851419e+02   3.0380613e+02  -7.6803871e-01   3.2675516e+02  -1.0559123e+01   2.7698097e+02  -2.7784284e+01   4.5374000e+02   1.2651123e+01   4.6390677e+02   2.7772297e+01   3.3490387e+02   1.3702898e+02   9.0404290e+02   2.0635923e+01   4.9941129e+02   2.5434839e+01   4.3250871e+02   3.0366723e+01   7.7036516e+02   3.7344658e+01   5.9831935e+02   3.2157677e+01   4.5396387e+02   1.5388870e+02   5.1423226e+02   3.5975935e+01   5.1841839e+02   4.2092013e+01   4.4130323e+02   2.7987677e+01   4.1219581e+02   1.0741432e+01   4.3649484e+02   7.7000903e+00   5.4631032e+02   2.8319690e+01   4.5927387e+02   4.4409381e+01   6.2868032e+02   2.2130090e+01   4.8333839e+02   1.8179058e+01   5.2879903e+02   3.7683355e+00   6.8688710e+02   2.3332903e+01   4.8208935e+02   3.3040916e+01   6.8720581e+02   1.8454503e+01   8.0537419e+02   4.8243613e+01   5.4450806e+02   6.1995161e+01   4.9237774e+02   4.1593329e+01   4.9718935e+02   4.4861948e+01   4.7135935e+02   3.8228645e+00   3.8206258e+02   1.3368542e+01   5.6805903e+02  -1.2973432e+01   4.1570548e+02   2.2932034e+02   3.9546000e+02   1.5007716e+01   3.2356323e+02   2.6412361e+01   4.2909645e+02   1.4541316e+01   4.1493613e+02  -1.8721987e+01   4.2537548e+02  -5.8190710e+00   5.7691548e+02   9.6119226e+00   6.6635742e+02   2.0393342e+01   4.0462742e+02   2.5360129e+01   3.1817161e+02   8.4920774e+00   4.6369387e+02   2.9133523e+01   5.2647742e+02   1.5752129e+01   4.4625645e+02   6.9062581e+00   2.3504968e+02   1.0875667e+02   2.2465774e+02   6.8518968e+00   6.3602484e+02  -3.9281161e+00   4.4355129e+02   8.6791226e+00   3.2609226e+02  -1.0033510e+01   3.8260806e+02   4.0099419e+01   3.6467258e+02   3.4142645e+01   2.4733548e+02   1.2029290e+01   4.1243516e+02   8.9802606e+01
   3.3520161e+02   9.8564516e+00   1.3338355e+02   9.6180606e+01   2.3980722e+02   4.7527059e+01   2.6795194e+02   1.7378804e+02   3.1451065e+02   8.2372129e+00   3.6009774e+02  -1.0729110e+01   3.2221226e+02   1.8954632e+01   2.8399722e+02   3.4701859e+01   2.5197097e+02  -2.1150968e+00   3.9784194e+02  -1.2731548e+01   3.3352258e+02  -2.1211613e+00   2.9230419e+02   5.2366323e+00   4.7418355e+02  -1.2132103e+01   3.5881129e+02   1.4493806e+01   3.7265613e+02   1.9052026e+01   3.1404722e+02   1.3967859e+01   2.6554290e+02   5.0549548e+00   2.8788742e+02   8.7057806e+00   3.7873903e+02  -3.8800903e+00   2.6193290e+02   6.5666581e+00   3.2148774e+02   5.1620658e+01   3.7073323e+02   2.8117471e+01   2.1391968e+02   1.1952546e+02   2.0059161e+02   2.4132671e+01   3.1016323e+02   3.8992000e+00   2.8585722e+02   1.2223059e+01   3.6548387e+02   7.6096774e+00   4.0952645e+02   7.5078710e-01   2.2866129e+02   1.1676129e+01   4.7463710e+02   2.0375161e+01   2.2378387e+02   1.0057729e+02   3.8551968e+02   2.0262619e+01   2.9260677e+02  -3.9372516e+00   3.1742722e+02   4.9177459e+01   4.2492839e+02  -1.4319432e+01   3.2717645e+02   1.2126581e+00   2.7071161e+02   2.5967910e+01   3.4814161e+02   2.5314155e+01   2.6547722e+02  -2.4526541e+01   2.3347355e+02   1.5254697e+01   2.2069452e+02   1.0460315e+02   2.7619581e+02   1.2907561e+01   2.2636871e+02  -1.3417548e+00   2.6547161e+02  -1.2213858e+01   3.0387032e+02   1.2194568e+01   3.3043871e+02   7.2103226e-01   1.9478968e+02  -6.2612387e+00   3.6211677e+02   1.0327421e+02   5.0982935e+02  -1.4713445e+01   4.4249677e+02  -5.1383935e+01   3.9437903e+02  -3.1158065e+00   4.3770968e+02  -5.6990323e+00   2.8804432e+02   5.3282929e+00   3.8239032e+02   1.3925548e+01   6.8204000e+02  -1.2302877e+01   4.5235258e+02  -6.1156258e+00   5.3859839e+02   1.2449548e+01   3.7451871e+02  -1.5276981e+01   3.8657677e+02   1.0456966e+02   3.5131613e+02  -2.1119484e+01   2.7763903e+02  -4.0414994e+01   3.6078742e+02  -1.5443639e+01   3.9547065e+02   7.8936387e+00   3.9779710e+02   1.1583752e+02   5.8575000e+02   1.5846452e+01   4.2789548e+02  -6.6800000e-02   3.7100935e+02   1.4508645e+00   5.9690452e+02  -9.5139742e+00   4.2646129e+02   2.8744387e+01   3.2057742e+02   4.8992903e+00   4.0422097e+02  -1.9807677e+01   3.9615742e+02   8.1772903e-01   4.9075387e+02  -2.1144503e+01   5.3155806e+02   1.7276129e+00   1.9238432e+02   1.6010929e+00   3.8812742e+02  -8.4682581e+00   4.7218710e+02   4.7051613e-01   6.0992774e+02  -6.8548645e+00   3.1992161e+02   5.0327226e+00   4.1288290e+02  -2.3080955e+01   2.3668871e+02  -2.7228000e+01   3.1596774e+02   1.0968065e+01   1.9595258e+02  -1.1238465e+01   3.6574226e+02  -3.1906710e+00   3.3952323e+02  -1.6469600e+01   3.1982065e+02  -7.8811355e+00   4.0558323e+02  -1.0774400e+01   3.2176258e+02   1.1588899e+02   2.8999613e+02  -9.9032387e+00   2.9580516e+02  -5.7031226e+00   2.5865097e+02  -7.2278839e+00   4.1502000e+02  -6.1312774e+00   4.5704677e+02   5.8910968e+00   3.3380387e+02   1.2545698e+02   8.4975290e+02  -1.0540877e+01   5.1046129e+02   1.6408387e+00   3.9755871e+02   2.9922723e+01   7.3873516e+02   7.7505806e-01   6.4856935e+02   1.4197677e+01   3.8629387e+02   1.8678230e+02   4.7768226e+02   3.2649935e+01   5.7569839e+02   1.4079613e+01   4.0665323e+02   1.1459677e+01   3.9967581e+02   3.1463032e+01   4.4011484e+02   1.7130490e+01   5.8084032e+02   4.0747290e+01   4.6227387e+02   2.9449381e+01   6.1349032e+02   3.8775290e+01   4.7481839e+02   1.6306581e+00   5.4585903e+02   1.4653535e+01   5.8941710e+02  -2.1999497e+01   4.9175935e+02   1.2747316e+01   6.8156581e+02  -1.5274297e+01   7.6627419e+02   5.3716129e+00   5.3431806e+02   4.2230361e+01   4.2103774e+02   4.5805290e+00   4.7661935e+02   7.3367548e+01   4.3011935e+02   2.1362065e+01   3.9025258e+02   4.1573342e+01   5.5167903e+02  -2.7130323e+00   3.9970548e+02   2.2470034e+02   3.8507000e+02   1.9648916e+01   3.2537323e+02   3.4077561e+01   4.1223645e+02   3.0360116e+01   4.4717613e+02   1.0458813e+01   4.4327548e+02  -5.0610710e+00   5.3786548e+02   4.4025923e+01   7.0329742e+02  -1.1221858e+01   3.7605742e+02   4.3057290e+00   3.1336161e+02  -5.4131226e+00   4.5914387e+02   7.0575226e+00   4.5290742e+02  -9.4622710e+00   4.2639645e+02   5.0150581e+00   2.3856968e+02   1.3238507e+02   2.4351774e+02  -8.8469032e+00   6.0649484e+02   2.3054284e+01   3.9398129e+02  -1.8645277e+01   2.9332226e+02  -2.0319097e+00   3.9395806e+02   2.9341419e+01   3.9072258e+02   2.3378645e+01   2.7457548e+02  -2.1999097e+00   3.8976516e+02   7.0846206e+01
   2.9870161e+02   1.5626452e+01   1.7400355e+02   7.5071006e+01   2.6842722e+02   4.0717459e+01   2.4053194e+02   1.6246164e+02   3.0755065e+02   1.4140129e+00   2.6204774e+02  -5.9510968e-01   2.8240226e+02  -9.0905677e+00   2.8151722e+02   2.1810259e+01   2.5411097e+02   6.7637032e+00   4.2842194e+02   1.8722052e+01   2.9614258e+02   2.5969239e+01   3.3949419e+02   3.3891432e+01   4.2012355e+02   1.7192697e+01   3.7339129e+02   5.6974065e+00   3.4932613e+02   4.0584258e+00   3.7080722e+02  -3.3329413e+00   2.4973290e+02   2.7839755e+01   2.8922742e+02   1.1308581e+01   3.7899903e+02   5.6791097e+00   2.5874290e+02   1.2251858e+01   3.4819774e+02   5.2243858e+01   3.6287323e+02   1.3606271e+01   2.4901968e+02   1.0366746e+02   1.9338161e+02  -4.9205290e+00   3.0568323e+02   1.7777600e+01   3.0461722e+02   2.1022587e+00   3.4053387e+02   1.3855677e+01   3.9395645e+02   1.3516387e+01   2.3185129e+02   5.1309290e+00   4.4753710e+02   3.3833161e+01   2.0973387e+02   1.0779129e+02   3.9875968e+02   3.0723419e+01   2.7360677e+02   1.7727484e+00   3.0556722e+02   4.2216259e+01   4.3251839e+02  -4.3366323e+00   2.8484645e+02   1.9319058e+01   2.3619161e+02   3.7729510e+01   3.2690161e+02   1.2393355e+01   2.6504722e+02  -6.6321413e+00   2.8257355e+02   1.0466697e+01   2.3926452e+02   7.1207548e+01   3.1524581e+02   2.0543561e+01   2.0584871e+02   1.5589845e+01   2.4323161e+02   2.0565342e+01   2.7635032e+02   1.5826168e+01   3.2201871e+02   2.6846323e+00   2.2678968e+02  -7.5412387e+00   3.4801677e+02   1.1373221e+02   4.3192935e+02  -3.3531445e+01   4.5097677e+02  -4.3492335e+01   4.3704903e+02   1.3570594e+01   4.1380968e+02  -5.5070323e+00   3.1333432e+02   8.7350929e+00   3.8254032e+02   3.8913548e+01   6.6967000e+02  -1.1583277e+01   3.9806258e+02  -1.8202426e+01   5.4765839e+02  -5.0852516e+00   3.6880871e+02   1.6098194e+00   3.6657677e+02   1.4259966e+02   3.1888613e+02  -3.6855084e+01   3.1272903e+02  -2.8032194e+01   4.0849742e+02  -3.1110439e+01   3.6685065e+02  -2.9666761e+01   4.3674710e+02   1.1838152e+02   5.6985000e+02  -7.8315484e+00   4.2808548e+02  -1.3182000e+01   3.9885935e+02  -3.1537135e+01   5.8143452e+02  -2.6276374e+01   4.5017129e+02  -3.2962413e+01   3.5514742e+02   1.4513690e+01   3.9422097e+02  -2.2777677e+01   3.8220742e+02   2.2093729e+01   5.0992387e+02  -1.5848103e+01   5.5321806e+02   5.3248129e+00   2.5566432e+02  -1.1931307e+01   3.8783742e+02  -1.0495058e+01   4.7542710e+02  -2.6886839e+00   6.0626774e+02  -1.4720645e+00   3.1353161e+02   1.1453923e+01   4.2664290e+02   1.1428245e+01   1.7591871e+02  -1.4556400e+01   2.8100774e+02  -7.1851355e+00   1.7585258e+02  -2.6060465e+01   3.8551226e+02   1.0877290e+00   3.5437323e+02  -1.9367600e+01   3.4244065e+02   5.7392645e+00   4.2477323e+02  -4.7896000e+00   3.1047258e+02   9.5412194e+01   3.0971613e+02   5.3791613e+00   2.8304516e+02  -8.5823226e+00   2.4455097e+02  -1.0099884e+01   4.1430000e+02   1.4366323e+01   3.2228677e+02   5.4318968e+00   3.4814387e+02   1.0535978e+02   8.9642290e+02   8.6755226e+00   4.3565129e+02   5.0625639e+01   4.0617871e+02   3.5573123e+01   7.2452516e+02   2.7331858e+01   6.0825935e+02   4.3922477e+01   3.8248387e+02   1.3874710e+02   4.9933226e+02   1.2217935e+01   6.0855839e+02   2.9808129e+00   4.3075323e+02   9.4316774e+00   4.0900581e+02  -1.2383368e+01   3.8263484e+02   2.7488890e+01   5.6412032e+02   3.1184890e+01   4.2746387e+02  -1.9058194e+00   5.6011032e+02   1.4095690e+01   5.3391839e+02   1.5322658e+01   5.9260903e+02   2.6343535e+01   5.4234710e+02   8.2961032e+00   4.8856935e+02  -7.9974839e+00   7.6185581e+02   9.4825032e+00   5.5423419e+02   7.2348129e+00   5.1193806e+02   2.7640761e+01   3.8956774e+02   1.2578129e+01   4.3885935e+02   2.3048348e+01   3.6045935e+02   1.6212486e+02   3.2420258e+02   2.3237342e+01   5.0848903e+02   2.6262168e+01   3.5941548e+02   2.2434354e+02   3.9255000e+02   1.5950516e+01   2.9356323e+02   8.0023613e+00   4.5195645e+02   4.2282516e+01   4.3560613e+02  -3.2705587e+01   4.7637548e+02  -2.3709071e+01   5.4162548e+02   1.7251226e+00   7.1302742e+02  -4.2802581e+00   4.1691742e+02   8.9692903e-01   3.2593161e+02   9.7312774e+00   4.4780387e+02   1.1847226e+00   4.9057742e+02  -1.2425871e+01   4.3430645e+02  -9.0977419e+00   2.4532968e+02   1.0841427e+02   2.4413774e+02  -1.9965032e+00   6.5883484e+02   1.6057084e+01   4.5041129e+02   2.9403226e+00   2.7152226e+02  -1.6237910e+01   4.0975806e+02   9.7741935e-01   4.4072258e+02   2.3798645e+01   2.7595548e+02   7.1696903e+00   3.8262516e+02   9.3137406e+01
   2.8330161e+02  -4.8915484e+00   1.4304355e+02   7.5307806e+01   2.7142722e+02   4.8047459e+01   2.4474194e+02   1.5469484e+02   3.3470065e+02  -1.4947987e+01   2.7090774e+02  -1.5113910e+01   5.0978226e+02  -3.9009677e+00   3.0423722e+02   3.2752659e+01   2.4216097e+02   1.5619703e+01   4.2100194e+02   1.6945652e+01   2.9090258e+02  -2.1315613e+00   2.9563419e+02   3.7540232e+01   3.8754355e+02  -2.1040903e+01   4.1702129e+02  -1.8322994e+01   3.2175613e+02   1.5540258e+00   3.3175722e+02   2.5791059e+01   2.3759290e+02   5.7109548e+00   2.9793742e+02   1.3521781e+01   3.8494903e+02  -9.4268903e+00   2.8974290e+02   1.0961858e+01   3.4329774e+02   6.5725858e+01   3.7115323e+02   1.1413871e+01   2.0324968e+02   8.8479058e+01   1.9891161e+02   1.0167071e+01   3.4126323e+02   7.6912000e+00   3.0366722e+02   8.6082587e+00   3.0883387e+02   1.9791677e+01   4.0747645e+02  -7.7552129e+00   2.1080129e+02   7.7649290e+00   4.5810710e+02   1.0987561e+01   1.8973387e+02   8.2681290e+01   3.6447968e+02   1.1358194e+00   2.5403677e+02  -1.3561652e+01   2.8975722e+02   1.4341059e+01   4.2822839e+02   7.2365677e+00   3.2070645e+02   1.4120258e+01   2.4043161e+02   3.0430310e+01   3.0680161e+02  -1.5958645e+01   2.2689722e+02  -7.3401413e+00   2.8424355e+02   1.6003097e+01   1.9397452e+02   9.6980748e+01   2.7719581e+02   2.2447561e+01   1.7450871e+02  -2.6282955e+01   2.9528161e+02  -9.8386581e+00   2.6982032e+02   5.0585677e+00   3.4367871e+02  -8.8581677e+00   2.1464968e+02   2.4529961e+01   3.3011677e+02   1.4178421e+02   4.9468935e+02  -1.1122245e+01   4.1901677e+02  -4.2935535e+01   4.0094903e+02   8.0285935e+00   4.0913968e+02   1.1106568e+01   2.7171432e+02   8.6346929e+00   4.4306032e+02   5.1401948e+01   6.5188000e+02  -1.1000774e+00   4.4773258e+02  -5.2760258e+00   5.4684839e+02  -8.7104516e+00   3.6832871e+02   1.6821935e-01   3.7390677e+02   9.7063265e+01   3.2098613e+02   8.7691613e-01   2.8034903e+02  -2.5591794e+01   3.7949742e+02  -1.5550439e+01   3.6504065e+02   1.3188039e+01   3.7008710e+02   8.3194323e+01   4.9485000e+02  -3.1731548e+01   3.9884548e+02   1.2307200e+01   3.9261935e+02  -1.7607935e+01   6.1990452e+02  -3.2733974e+01   4.3431129e+02  -3.4593613e+01   3.3410742e+02  -1.9223110e+01   4.0013097e+02  -3.1060477e+01   3.4278742e+02  -3.0962671e+01   5.5136387e+02  -9.4933032e+00   5.4040806e+02   1.1729613e+01   2.3014432e+02  -5.0970711e-01   3.6621742e+02  -2.1245458e+01   4.7656710e+02  -1.0349884e+01   5.9897774e+02  -1.8648865e+01   3.3634161e+02   1.2249123e+01   4.6945290e+02  -3.5165548e+00   1.7430871e+02   5.9524000e+00   2.8024774e+02  -5.0743355e+00   1.8175258e+02   8.9753548e-01   3.8827226e+02  -2.0993071e+01   3.6080323e+02  -1.9172000e+01   3.1620065e+02   3.9384645e+00   3.9191323e+02  -1.1730800e+01   2.8299258e+02   1.1985059e+02   3.4523613e+02  -1.6132439e+01   2.8866516e+02  -8.4119226e+00   2.3289097e+02  -7.4470839e+00   4.5969000e+02   2.7675123e+01   4.5018677e+02   1.1869897e+01   4.1699387e+02   1.5801781e+01   8.2918290e+02  -8.4652774e+00   4.9298129e+02   1.7709239e+01   4.2512871e+02   9.0971226e+00   8.4899516e+02   3.3164258e+01   6.0725935e+02   1.0062477e+01   4.4738387e+02   1.6494510e+02   5.4763226e+02   2.0103935e+01   6.1750839e+02   4.8644813e+01   4.5790323e+02   1.5596774e+00   3.9853581e+02   4.5942323e+00   4.1577484e+02   2.2937690e+01   5.8684032e+02   1.4797290e+01   4.4670387e+02   2.7644981e+01   5.5230032e+02   9.1004903e+00   4.7772839e+02   6.7278581e+00   5.8116903e+02   2.6328735e+01   5.9348710e+02   4.9349032e+00   5.1365935e+02   3.9945316e+01   6.5273581e+02  -3.8478968e+00   4.8861419e+02   5.9144129e+00   5.5698806e+02   4.5667613e+00   4.3932774e+02   1.0837329e+01   4.8499935e+02   3.6927148e+01   3.7431935e+02   1.3615606e+02   3.4844258e+02   3.7488142e+01   5.3281903e+02   2.8035768e+01   3.1779548e+02   1.9677314e+02   3.3898000e+02   4.3386116e+01   3.1270323e+02  -3.7883871e-01   4.3600645e+02  -4.4914839e+00   4.6865613e+02  -3.0259587e+01   4.5608548e+02   1.8141290e+00   5.5358548e+02   2.3148323e+01   6.7524742e+02   3.2132142e+01   3.6719742e+02  -1.1985471e+01   3.8308161e+02  -9.3707226e+00   4.5158387e+02   3.0162323e+01   4.8785742e+02   8.6917290e+00   4.1315645e+02  -1.0445742e+01   2.4484968e+02   1.0188267e+02   2.8104774e+02  -1.5189303e+01   7.0216484e+02  -6.4993161e+00   4.3745129e+02   1.2571226e+00   3.0923226e+02  -1.0064710e+01   4.0395806e+02   2.2791419e+01   4.6214258e+02  -3.9649548e+00   2.7433548e+02  -1.4700710e+01   3.8367516e+02   7.6433406e+01
   2.9980161e+02  -3.1115484e+00   1.6885355e+02   1.1258301e+02   2.8047722e+02   2.8273459e+01   2.5774194e+02   1.5865484e+02   3.5951065e+02  -1.3127871e+00   2.5918774e+02  -1.8896310e+01   3.0916226e+02   9.8586323e+00   3.0942722e+02   2.0337459e+01   2.5611097e+02   2.2653703e+01   4.9463194e+02   3.6055252e+01   3.0852258e+02   8.0288387e+00   2.8930419e+02   1.0146632e+01   3.9444355e+02   2.9617097e+01   4.2234129e+02   2.2941406e+01   3.5370613e+02   5.1880258e+00   3.4556722e+02   1.4066259e+01   2.3216290e+02   2.0053548e+00   2.9193742e+02   1.4811781e+01   3.9562903e+02   2.5087097e+00   2.8430290e+02   1.3587058e+01   3.3310774e+02   4.1021058e+01   3.6263323e+02   1.1955471e+01   3.3967968e+02  -1.2965342e+01   2.0202161e+02   1.2388271e+01   2.9230323e+02   2.6228000e+01   3.2747722e+02   2.8753459e+01   3.8738387e+02   2.2557677e+01   4.2990645e+02   2.6970387e+01   2.3828129e+02   1.0236529e+01   5.2144710e+02   4.1340361e+01   2.0254387e+02   1.1913649e+02   3.4532968e+02   2.2807819e+01   2.6460677e+02   1.1972748e+01   2.6037722e+02   4.5551459e+01   3.1780839e+02  -1.5749832e+01   3.0856645e+02   3.2471458e+01   2.6019161e+02   4.1039510e+01   3.1214161e+02   2.9041548e+00   2.3628722e+02  -1.9291341e+01   2.2695355e+02   2.2636297e+01   2.0778452e+02   1.0872595e+02   2.8033581e+02   3.4766361e+01   2.2807871e+02  -5.1885548e+00   2.8232161e+02   9.5814194e-01   3.1154032e+02   1.8720968e+01   3.2101871e+02   5.2463226e-01   2.1497968e+02   6.9735613e+00   3.9087677e+02   9.1923406e+01   4.9601935e+02  -2.1518645e+01   4.1192677e+02  -3.0028335e+01   4.1418903e+02   7.7293935e+00   4.1342968e+02   2.7133677e+00   2.3776432e+02   4.6070693e+01   3.9835032e+02   6.0598748e+01   6.5430000e+02  -1.1193677e+01   5.0106258e+02  -8.1124258e+00   5.9002839e+02  -2.3164852e+01   3.5666871e+02   2.2910194e+00   3.1990677e+02   1.1743326e+02   3.8022613e+02  -3.1622284e+01   2.6444903e+02  -2.3409794e+01   3.6759742e+02  -2.1178439e+01   3.9509065e+02   1.1114039e+01   4.0508710e+02   1.4158432e+02   5.2275000e+02  -1.1663548e+01   4.6789548e+02   1.0632000e+00   4.3438935e+02  -1.8329535e+01   5.8000452e+02  -1.8581974e+01   4.3469129e+02  -3.5384013e+01   3.4567742e+02   1.3891290e+01   4.3422097e+02  -2.6067677e+01   3.5372742e+02   1.0162129e+01   5.5814387e+02  -4.4095703e+01   5.2988806e+02   1.0012129e+00   2.5761432e+02   6.8626929e+00   3.6617742e+02  -2.8122581e+00   4.4647710e+02   3.6273161e+00   5.7683774e+02   1.2233548e-01   2.9349161e+02  -4.0928774e+00   5.0660290e+02  -4.6058555e+01   2.2472871e+02  -2.4112000e+00   2.6372774e+02  -5.3092735e+01   1.6428258e+02  -1.4604865e+01   3.5870226e+02  -2.4527471e+01   3.0599323e+02  -1.0497200e+01   3.1115065e+02  -2.3847535e+01   4.1734323e+02   1.0094800e+01   2.7066258e+02   1.6497699e+02   3.2371613e+02   8.2091613e+00   2.7656516e+02  -2.3039226e+00   2.6008097e+02  -1.1242284e+01   4.9469000e+02   3.7375123e+01   4.8366677e+02   1.1191497e+01   4.4685387e+02   3.1298065e-01   7.6404290e+02   1.8365923e+01   5.3141129e+02  -8.8516129e-01   4.3774871e+02   4.0807523e+01   7.6825516e+02   4.4363458e+01   6.7731935e+02   5.6207677e+01   4.9729387e+02   1.7285230e+02   5.2893226e+02   1.1549935e+01   5.6693839e+02   2.1310413e+01   4.4690323e+02   6.3967742e-01   4.1772581e+02   6.8190323e+00   3.8111484e+02   2.8470490e+01   5.5627032e+02   5.3572890e+01   4.4808387e+02   2.0394581e+01   5.9892032e+02   1.6090890e+01   4.7991839e+02   1.7692658e+01   5.5429903e+02  -1.0521665e+01   5.7074710e+02   1.8694103e+01   4.8761935e+02   7.7885161e+00   6.2191581e+02   1.8847703e+01   6.9165419e+02   1.7771213e+01   5.4517806e+02   4.8741561e+01   4.5046774e+02   3.0606129e+01   5.0747935e+02   3.5608748e+01   4.0550935e+02   2.0566086e+02   3.3911258e+02   1.9045419e+00   5.8824903e+02   2.6121368e+01   4.1584548e+02   2.3759914e+02   3.7926000e+02   1.1683716e+01   3.6184323e+02   1.7689961e+01   4.5100645e+02   1.8978516e+01   4.7660613e+02  -1.4465587e+01   4.3632548e+02  -1.5125071e+01   5.5110548e+02   1.4196723e+01   7.1241742e+02   3.3285419e+00   3.5396742e+02  -1.6370710e+00   3.4222161e+02   1.6328077e+01   4.3541387e+02   5.2785923e+01   4.7566742e+02  -1.4373071e+01   4.6573645e+02   4.7678581e+00   2.3204968e+02   1.2785667e+02   2.7613774e+02   2.1963497e+01   7.7092484e+02  -6.4301161e+00   4.2012129e+02  -2.1736477e+01   3.3337226e+02  -1.8765910e+01   4.3430806e+02  -1.2086581e+01   4.7309258e+02   4.5790452e+00   2.8709548e+02  -1.3051510e+01   4.0176516e+02   9.5506206e+01
   3.0080161e+02   7.9084516e+00   1.5362355e+02   6.1041406e+01   2.8466722e+02   2.3228259e+01   2.9690194e+02   1.5521204e+02   3.1227065e+02   8.4641290e-01   2.8409774e+02  -9.8391097e+00   3.3311226e+02   1.4422632e+01   3.0356722e+02   2.3326259e+01   2.6740097e+02  -3.2494968e+00   3.8784194e+02   1.4598452e+01   3.2648258e+02   7.6420387e+00   2.9487419e+02   4.5271032e+01   4.3360355e+02   8.7542968e+00   3.9113129e+02   2.0182065e+00   3.5427613e+02   2.9472426e+01   3.1980722e+02   2.6027059e+01   2.4549290e+02   8.4189548e+00   2.8036742e+02   1.7357381e+01   3.8120903e+02   4.9223097e+00   2.9380290e+02   7.5170581e+00   3.0586774e+02   5.2820258e+01   3.7596323e+02   5.0789071e+01   3.0372968e+02   2.5440658e+01   1.9486161e+02   1.5861071e+01   2.9983323e+02  -6.8444000e+00   2.6956722e+02   3.1006259e+01   3.6638387e+02   3.0637677e+01   4.2233645e+02   9.8159871e+00   2.1852129e+02  -8.9267097e-01   4.8244710e+02   9.7003613e+00   2.0792387e+02   6.1506090e+01   3.2875968e+02   3.5283419e+01   2.6037677e+02  -6.3588516e+00   3.0923722e+02   3.4492659e+01   4.0369839e+02   1.0378968e+01   2.9622645e+02  -3.2613419e+00   2.7481161e+02   2.6399910e+01   3.0499161e+02  -3.6238452e+00   2.8099722e+02  -2.2098141e+01   2.6571355e+02   1.9549677e-01   2.1178452e+02   7.1505948e+01   3.0481581e+02   2.9479613e+00   2.4188871e+02   1.8136645e+01   2.2728161e+02   4.1213419e+00   2.5211032e+02  -8.7146323e+00   3.1924871e+02   1.2362323e+00   1.9935968e+02  -5.2068387e+00   3.5358677e+02   1.1652661e+02   5.0358935e+02  -2.6942452e+00   4.5992677e+02  -4.9108335e+01   3.8871903e+02   1.0006994e+01   4.3851968e+02  -2.0038323e+00   2.5933432e+02   3.8195093e+01   3.5773032e+02   4.0988348e+01   6.6620000e+02  -2.8305677e+01   4.4511258e+02  -3.3464258e+00   5.6846839e+02  -1.0700516e+00   3.6975871e+02   1.1938194e+00   3.7109677e+02   1.3414806e+02   3.9784613e+02  -2.9031884e+01   3.3053903e+02  -2.3606994e+01   3.4182742e+02  -6.2068387e+00   3.7766065e+02  -1.2251561e+01   4.0674710e+02   1.4426152e+02   5.5550000e+02  -1.0283548e+01   4.8127548e+02  -3.0972000e+00   3.6714935e+02  -1.9000335e+01   5.9762452e+02  -2.3611574e+01   4.5288129e+02  -2.5179213e+01   3.3224742e+02  -1.8934310e+01   3.9113097e+02  -8.7604774e+00   4.0336742e+02  -7.6490710e+00   5.1959387e+02  -5.0117032e+00   5.5816806e+02  -1.8121187e+01   2.0352432e+02  -5.0001071e+00   4.0374742e+02  -2.4577858e+01   4.5351710e+02  -1.4795884e+01   6.1111774e+02   4.8999355e+00   3.3258161e+02  -2.8800774e+00   4.5431290e+02  -5.0153548e+00   2.2011871e+02  -6.0424000e+00   2.9381774e+02  -1.0829935e+01   1.7785258e+02  -8.8404645e+00   3.4508226e+02  -3.5378710e+00   3.4037323e+02   8.0240000e-01   3.2672065e+02  -1.8631355e+00   4.2220323e+02  -9.9640000e+00   3.0585258e+02   1.3278179e+02   3.3495613e+02   7.5499613e+00   2.7009516e+02  -1.4063226e+00   2.6541097e+02  -7.3886839e+00   4.5269000e+02   1.7235123e+01   4.7652677e+02   3.4142697e+01   4.3147387e+02  -2.0976619e+01   9.4870290e+02   3.4823123e+01   4.5994129e+02  -8.9775613e+00   4.3722871e+02   2.3899123e+01   7.4873516e+02  -8.2849419e+00   5.7562935e+02   2.9972877e+01   4.1610387e+02   2.0801750e+02   5.6733226e+02   3.8727935e+01   5.5027839e+02   4.5213213e+01   4.2295323e+02   2.8705677e+01   4.3081581e+02  -8.8381677e+00   4.0211484e+02   1.5690490e+01   5.7622032e+02   7.6890323e-02   4.2108387e+02   7.5545806e+00   6.4702032e+02   3.3712890e+01   4.8757839e+02   4.0989858e+01   5.9585903e+02   5.7135355e+00   6.8054710e+02  -5.2298968e+00   5.1870935e+02   1.7401316e+01   6.7556581e+02   3.5145703e+01   7.5337419e+02   3.3163613e+01   5.2845806e+02   3.0659161e+01   4.3689774e+02   2.6261729e+01   4.5890935e+02   5.6214348e+01   5.2607935e+02   1.0273526e+02   3.5187258e+02   2.1683742e+01   5.5443903e+02   1.6586168e+01   4.2136548e+02   2.1710754e+02   4.4950000e+02   2.9745161e+00   3.4041323e+02   5.0243613e+00   4.0519645e+02   1.9593316e+01   4.6865613e+02  -3.7209587e+01   4.2770548e+02  -3.3865471e+01   5.4329548e+02   4.9351523e+01   7.2991742e+02   1.5198542e+01   4.0858742e+02   9.9332903e-01   3.3384161e+02   6.9084774e+00   4.6825387e+02   2.4208723e+01   4.7581742e+02  -1.9507097e-01   4.5335645e+02  -1.6617419e+00   2.1751968e+02   1.1329907e+02   3.1556774e+02  -1.3470903e+01   6.5016484e+02   2.6230684e+01   4.6322129e+02   5.0555226e+00   3.4480226e+02   2.8496903e+00   4.1225806e+02   7.6274194e+00   4.7225258e+02   2.1376245e+01   2.4543548e+02  -5.0087097e+00   4.0886516e+02   1.0184821e+02
   2.9705161e+02   3.0108452e+01   1.2642355e+02   7.9307406e+01   2.6175722e+02   6.5310587e+00   3.2316194e+02   1.5790124e+02   2.8527065e+02   1.3056413e+01   2.9237774e+02   1.5218490e+01   2.8544226e+02   1.6326232e+01   3.1037722e+02   3.4501459e+01   2.4263097e+02   1.2103226e-02   3.7584194e+02   4.7188452e+01   3.2910258e+02   1.8232439e+01   2.8082419e+02   3.7585032e+01   4.7828355e+02   2.1859897e+01   3.9544129e+02   1.5933406e+01   3.7289613e+02   2.8928258e+00   3.0285722e+02   2.2383059e+01   2.6759290e+02   2.0360955e+01   3.1617742e+02   1.5442581e+01   3.5262903e+02   1.7108710e+01   3.0605290e+02   1.6217058e+01   3.1467774e+02   3.4115458e+01   3.8573323e+02   1.8107471e+01   3.2491968e+02   9.7545806e-01   2.0733161e+02   1.5913471e+01   3.7407323e+02   3.2646400e+01   2.8889722e+02   1.1198587e+00   3.3248387e+02   3.5299677e+01   4.6690645e+02  -2.7996129e+00   2.4795129e+02   1.2602929e+01   4.8858710e+02   3.3399161e+01   2.1769387e+02   9.7444490e+01   3.7223968e+02   2.0895019e+01   2.8651677e+02   1.6359948e+01   2.9742722e+02   3.6627459e+01   3.6845839e+02   9.0181677e+00   3.1556645e+02  -1.4285419e+00   2.6595161e+02   2.5198710e+01   3.1752161e+02   1.3233755e+01   2.7909722e+02  -1.6516141e+01   2.6114355e+02   3.8010968e+00   2.1116452e+02   8.4415548e+01   2.6948581e+02   2.5204361e+01   2.7679871e+02   2.9138452e+00   2.2956161e+02  -1.3581058e+01   3.1035032e+02   1.7436168e+01   2.5186871e+02  -1.0513368e+01   2.2416968e+02   3.6683613e+00   3.5325677e+02   1.1117301e+02   5.0596935e+02  -3.1644645e+01   4.5478677e+02  -5.3557135e+01   4.0552903e+02  -4.7678065e+00   3.9661968e+02  -2.1718323e+00   3.2714432e+02   2.5770293e+01   3.5073032e+02  -2.1651613e-02   6.9109000e+02  -4.9766877e+01   4.1558258e+02  -1.7844026e+01   5.0559839e+02  -3.7904516e+00   3.9475871e+02  -1.8756181e+01   3.6109677e+02   8.9088065e+01   3.1079613e+02  -4.2637884e+01   3.2453903e+02  -6.6469935e+00   3.7120742e+02  -5.1772387e+00   3.9971065e+02   7.0344387e+00   3.6141710e+02   1.4140792e+02   5.4235000e+02  -1.4381548e+01   4.7794548e+02   1.1192000e+00   3.9057935e+02  -4.5947355e+00   5.7538452e+02  -8.0223742e+00   4.3160129e+02  -3.1276813e+01   3.3005742e+02  -2.8999110e+01   4.1698097e+02  -6.0684774e+00   3.5078742e+02  -1.8282671e+01   5.2731387e+02  -3.8493032e+00   5.5902806e+02   6.2400129e+00   2.1814432e+02  -5.7897071e+00   3.7631742e+02  -5.4334581e+00   4.2466710e+02   9.8421161e+00   6.2368774e+02   1.0943355e+00   3.1611161e+02   3.3287523e+01   4.0212290e+02  -3.7015484e-01   2.0139871e+02  -2.5834800e+01   2.8977774e+02  -2.8986735e+01   1.8014258e+02  -3.2683665e+01   3.7955226e+02  -1.9575471e+01   3.1842323e+02  -2.6681600e+01   3.4849065e+02  -5.3647355e+00   4.0982323e+02  -1.8833600e+01   2.7547258e+02   1.3278219e+02   3.4233613e+02   1.0009561e+01   2.7123516e+02   2.9324774e+00   2.4460097e+02  -2.0763884e+01   4.6913000e+02   2.9649923e+01   4.4799677e+02   9.4250968e+00   4.7190387e+02   2.1168981e+01   9.0351290e+02   4.3298323e+01   5.0003129e+02   2.2385239e+01   4.3198871e+02   1.8838323e+01   7.0683516e+02   1.7957058e+01   6.4219935e+02   1.7897277e+01   4.8524387e+02   1.7224630e+02   5.2548226e+02  -1.2524065e+01   5.8346839e+02   1.5458013e+01   3.9290323e+02   9.5967742e-01   3.4300581e+02  -2.2033677e+00   4.4477484e+02   5.1757690e+01   5.4555032e+02   1.2190490e+01   4.6665387e+02   1.8528981e+01   5.8292032e+02   4.3410890e+01   4.3914839e+02   6.9042581e+00   5.5135903e+02  -1.1036465e+01   5.4461710e+02   3.1184503e+01   4.3099935e+02   2.2798116e+01   5.8132581e+02   7.5049032e+00   7.7913419e+02   5.3152813e+01   5.1088806e+02   1.6444761e+01   4.6627774e+02   9.2013290e+00   4.7199935e+02   4.4117148e+01   3.4178935e+02   1.4899846e+02   3.7682258e+02   2.0027742e+01   5.6714903e+02  -2.1406323e+00   4.2770548e+02   2.0650034e+02   3.9765000e+02   2.0352516e+01   3.2617323e+02   1.2353561e+01   4.4980645e+02   2.2024516e+01   4.3208613e+02  -2.9383987e+01   4.2375548e+02  -1.5929471e+01   5.2520548e+02   1.6318723e+01   7.3752742e+02   1.6997419e+00   3.9653742e+02   6.7673290e+00   3.0793161e+02  -4.0687226e+00   4.2664387e+02   4.0375226e+00   4.8714742e+02   7.3685290e+00   4.6673645e+02   2.6878581e+00   2.0365968e+02   1.0593787e+02   2.6642774e+02   3.0410297e+01   6.1397484e+02   6.6458839e+00   4.3231129e+02   1.5238323e+01   3.0485226e+02   1.1375690e+01   3.8550806e+02   2.2017419e+01   4.0888258e+02   1.7975845e+01   2.1686548e+02   1.7416890e+01   3.6743516e+02   9.6212606e+01
   2.6920161e+02   4.3364516e+00   1.6866355e+02   8.9408206e+01   2.6723722e+02   4.5226587e+00   2.7263194e+02   1.2399364e+02   3.4822065e+02   6.2104129e+00   2.6023774e+02  -9.9803097e+00   3.4711226e+02  -5.9373677e+00   3.0937722e+02   1.4631459e+01   2.4854097e+02  -3.9806968e+00   3.7569194e+02   2.2890452e+01   2.7710258e+02   7.3024387e+00   3.1320419e+02   4.0944632e+01   4.0465355e+02   3.1850297e+01   3.7944129e+02  -7.7365935e+00   3.6546613e+02   8.9172258e+00   3.4480722e+02   9.1770587e+00   2.6502290e+02  -1.0934452e+00   2.9741742e+02   2.5043381e+01   3.5320903e+02  -1.0517690e+01   2.9318290e+02   1.3126658e+01   3.2638774e+02   3.8078658e+01   3.9458323e+02   9.3494710e+00   3.5872968e+02   2.2890658e+01   2.2396161e+02   2.1793071e+01   3.0859323e+02   3.6448000e+00   3.3289722e+02   2.5219859e+01   3.5128387e+02   5.3456774e+00   4.2928645e+02   6.5899871e+00   2.3028129e+02   6.3565290e+00   4.0582710e+02   3.5169961e+01   2.0445387e+02   1.0612369e+02   3.4599968e+02   2.6284219e+01   2.3179677e+02  -1.7072452e+01   2.1399722e+02   3.7451859e+01   4.0804839e+02  -4.9690323e+00   2.9670645e+02   1.4890258e+01   2.4681161e+02   3.4449910e+01   3.0052161e+02   2.1503755e+01   3.0547722e+02  -1.1246541e+01   3.3795355e+02   1.0756297e+01   2.1873452e+02   8.9229948e+01   2.8714581e+02   9.3615613e+00   2.4274871e+02   7.1078452e+00   3.0037161e+02   1.0944142e+01   2.9882032e+02   3.3308568e+01   3.1791871e+02   8.0626323e+00   2.0716968e+02   2.8383613e+00   3.3077677e+02   1.1440141e+02   4.5582935e+02  -2.2923445e+01   4.4521677e+02  -3.8031535e+01   3.9228903e+02   1.2431394e+01   4.2518968e+02   1.3822568e+01   3.1014432e+02   1.1420293e+01   4.0739032e+02  -9.3644516e+00   5.8141000e+02  -5.0424774e+00   4.2730258e+02  -1.0021626e+01   4.9271839e+02  -2.4880052e+01   3.4271871e+02  -9.9729806e+00   3.0881677e+02   9.0750465e+01   3.3569613e+02  -4.6819884e+01   3.0982903e+02  -9.5701935e+00   3.9268742e+02  -2.3755639e+01   3.5047065e+02   1.5543639e+01   3.8212710e+02   1.2223112e+02   5.1385000e+02   3.9484516e+00   4.2137548e+02  -2.1785200e+01   4.1623935e+02  -1.3307535e+01   6.1285452e+02  -4.1789974e+01   4.0146129e+02  -2.3255613e+01   3.0924742e+02  -4.1943097e+00   3.9755097e+02  -4.0440774e+00   3.4909742e+02  -2.3467471e+01   5.1386387e+02  -4.4933032e+00   5.6331806e+02  -3.3963187e+01   2.2038432e+02  -1.8688907e+01   4.1226742e+02  -1.6779458e+01   4.6885710e+02  -1.3783084e+01   6.4954774e+02  -1.0024465e+01   3.0215161e+02  -1.5677419e-02   4.4112290e+02  -1.4920155e+01   1.9244871e+02  -2.3158800e+01   2.6348774e+02  -1.3313535e+01   1.9090258e+02  -1.6264465e+01   3.5546226e+02  -2.9508271e+01   3.3376323e+02   3.3801200e+01   3.3368065e+02  -4.9899355e+00   3.8782323e+02   2.0264000e+00   2.6433258e+02   1.3563339e+02   3.1342613e+02   1.6523613e+00   2.6456516e+02   4.0360774e+00   2.3427097e+02  -2.8557484e+01   4.6546000e+02   3.3103523e+01   5.0109677e+02   1.1177097e+01   3.8190387e+02   2.6589806e+00   7.7251290e+02   2.8108323e+01   5.4089129e+02   2.5926439e+01   4.5741871e+02   7.9439226e+00   8.4899516e+02  -1.8357419e+00   6.4487935e+02   6.5622877e+01   5.0477387e+02   6.9443897e+01   5.1208226e+02   1.4793548e-01   6.3027839e+02   1.6863213e+01   4.3135323e+02   9.8367742e-01   3.8476581e+02   5.6958323e+00   6.6654484e+02   2.4396090e+01   5.9817032e+02   3.1460890e+01   4.3960387e+02   2.6212981e+01   5.7521032e+02   3.3987690e+01   4.9557839e+02  -8.1801419e+00   5.2210903e+02   2.9423535e+01   5.1108710e+02  -3.4730968e+00   4.6970935e+02   2.0181316e+01   6.6232581e+02   2.0144903e+01   7.7094419e+02   2.2278013e+01   5.5841806e+02   5.5402361e+01   4.3989774e+02   4.0591729e+01   4.6780935e+02   7.3972348e+01   3.8869935e+02   1.4248566e+02   3.8511258e+02   2.3414542e+01   5.8205903e+02  -1.3383432e+01   3.9017548e+02   2.4669274e+02   4.0979000e+02   3.1531316e+01   3.0470323e+02   2.3211161e+01   4.2866645e+02   2.0235716e+01   4.7917613e+02  -1.4721187e+01   4.4832548e+02   1.1534929e+01   5.3324548e+02   1.7725523e+01   6.9941742e+02   2.1748542e+01   3.6996742e+02   4.0829290e+00   3.5369161e+02   2.3130477e+01   4.9280387e+02   2.4744723e+01   4.8233742e+02   2.1133329e+01   4.7211645e+02   1.7357458e+01   2.2351968e+02   1.3405907e+02   2.8613774e+02   5.7834968e+00   6.1221484e+02   1.2216684e+01   3.6279129e+02   1.7329923e+01   3.2542226e+02  -2.9299097e+00   3.9410806e+02   1.6129419e+01   4.1593258e+02   1.6151845e+01   2.8119548e+02  -7.6950968e-01   3.8676516e+02   8.9946206e+01
   2.9145161e+02   8.5645161e-01   1.6352355e+02   9.9819406e+01   2.6909722e+02   2.1803859e+01   3.0416194e+02   1.0579124e+02   3.7674065e+02  -1.8981187e+01   2.8023774e+02  -1.9150310e+01   3.4711226e+02   1.5632632e+01   3.1189722e+02   9.9498587e+00   2.4754097e+02  -3.5706968e+00   4.2742194e+02   1.4962052e+01   2.6986258e+02  -2.4083613e+00   3.2296419e+02   1.5163832e+01   3.9270355e+02   3.1126297e+01   4.1007129e+02   2.9973006e+01   2.7946613e+02   2.8077226e+01   3.6880722e+02   3.1447059e+01   2.2906290e+02   2.0633548e+00   3.1293742e+02   3.7321781e+01   3.8631903e+02   3.3035097e+00   2.4587290e+02   2.2721458e+01   3.4462774e+02   5.6099458e+01   3.7354323e+02   2.1942671e+01   2.7696968e+02   1.3481458e+01   2.0986161e+02   5.1310710e+00   2.9816323e+02   2.3139200e+01   2.9004722e+02   2.2837859e+01   3.4128387e+02   1.5645677e+01   4.0419645e+02   2.9217187e+01   2.2409129e+02   1.2181729e+01   4.1525710e+02   1.6225561e+01   2.0411387e+02   9.7340890e+01   3.6447968e+02   3.7515819e+01   3.0422677e+02  -2.2468516e+00   3.4247722e+02   3.5603459e+01   3.7233839e+02   2.4537768e+01   2.8208645e+02   1.1819858e+01   2.5562161e+02   3.1175110e+01   2.8971161e+02   1.3178555e+01   2.4066722e+02  -2.4251741e+01   2.6852355e+02   1.6550697e+01   1.9973452e+02   1.0312995e+02   2.8538581e+02   2.5122361e+01   2.0750871e+02   1.2170452e+00   2.8428161e+02   5.8913419e+00   2.8782032e+02   1.6048568e+01   3.5058871e+02   4.2990323e+00   1.9268968e+02  -3.2932387e+00   3.4744677e+02   1.2368781e+02   5.5577935e+02  -3.1994452e+00   4.4940677e+02  -3.1886735e+01   4.0952903e+02  -2.0378065e+00   4.6951968e+02   6.2761677e+00   2.7400432e+02   9.6014929e+00   3.7425032e+02   2.1906748e+01   6.6783000e+02   1.9253923e+01   4.3668258e+02  -6.3420258e+00   5.0065839e+02   1.0484748e+01   3.5028871e+02  -2.5818581e+01   3.4824677e+02   1.3568606e+02   3.7379613e+02  -1.2677884e+01   3.1239903e+02  -2.0155794e+01   4.3049742e+02   7.2195613e+00   3.4362065e+02   1.4331639e+01   3.8379710e+02   9.5617523e+01   5.0510000e+02   1.0998452e+01   4.4437548e+02  -1.6105200e+01   3.9800935e+02  -8.0391355e+00   6.6814452e+02  -9.8331742e+00   4.4631129e+02  -3.3653613e+01   3.7138742e+02   8.3144903e+00   4.5155097e+02  -2.4364077e+01   3.2120742e+02   2.3372903e-01   5.4786387e+02  -2.8273303e+01   6.0374806e+02  -2.7667587e+01   2.6990432e+02  -2.0410507e+01   3.9931742e+02   1.2106542e+01   4.7313710e+02  -1.4645484e+01   6.1968774e+02   1.6024335e+01   3.0006161e+02   6.1915226e+00   4.1288290e+02  -2.7890955e+01   2.1244871e+02   1.8571200e+01   3.0753774e+02  -1.9597535e+01   2.2128258e+02  -2.4884865e+01   3.6355226e+02   7.9452903e-01   3.6466323e+02  -2.4080000e-01   3.3810065e+02  -9.6353548e-01   4.3644323e+02   4.6680000e-01   2.8057258e+02   1.3485419e+02   3.2166613e+02  -1.0716839e+01   3.0518516e+02   8.5064774e+00   2.4369097e+02  -3.8410839e+00   4.0880000e+02   1.2916323e+01   4.5918677e+02   1.7769897e+01   4.6909387e+02   1.6723781e+01   8.7356290e+02   3.1314323e+01   5.3294129e+02  -3.9175613e+00   4.2641871e+02   7.0439226e+00   7.3904516e+02   1.0330258e+01   6.0025935e+02   5.0562477e+01   4.9019387e+02   2.2900297e+01   4.7593226e+02   2.4839935e+01   5.5355839e+02   4.2950813e+01   4.2070323e+02   1.3535677e+01   4.2819581e+02   4.0841432e+01   4.6916484e+02   1.7476490e+01   5.5817032e+02   8.6608903e+00   4.4470387e+02   3.8804981e+01   5.9121032e+02   3.7690323e-02   5.1900839e+02   1.8615458e+01   6.1535903e+02   2.6023535e+01   5.1274710e+02   1.5941032e+00   4.7146935e+02   2.6650516e+01   6.7603581e+02   8.2881032e+00   7.3199419e+02   2.4874013e+01   5.3036806e+02   4.3506361e+01   3.7108774e+02   2.1906529e+01   4.9004935e+02   3.5243148e+01   3.7650935e+02   1.3931086e+02   3.1716258e+02   1.0080542e+01   5.4286903e+02   2.5511768e+01   4.1122548e+02   1.6448874e+02   4.0017000e+02   1.9820916e+01   3.1389323e+02   3.4145961e+01   4.5419645e+02   7.1033161e+00   4.0827613e+02  -8.1391871e+00   4.7775548e+02   3.6105290e+00   4.9734548e+02   3.6547523e+01   7.5691742e+02   6.9285419e+00   3.4991742e+02  -2.2630710e+00   3.2860161e+02   2.8327677e+01   4.2236387e+02   6.5499226e+00   5.1262742e+02   9.6701290e+00   4.3382645e+02   8.5065806e-01   2.6694968e+02   1.1930467e+02   2.6551774e+02   1.7053097e+01   6.4164484e+02   1.7432284e+01   4.1855129e+02   2.9591226e+00   3.0666226e+02  -1.2199110e+01   3.8265806e+02   1.7595419e+01   4.1614258e+02   1.2345045e+01   3.0114548e+02   6.2944903e+00   4.0076516e+02   7.2166206e+01
   2.7865161e+02   2.5680452e+01   1.5714355e+02   9.0279806e+01   2.6470722e+02   1.7775059e+01   2.4306194e+02   1.1198924e+02   3.4179065e+02  -4.6051871e+00   2.9094774e+02  -1.6271097e+00   3.7506226e+02   9.3066323e+00   3.1470722e+02   3.7675059e+01   2.3092097e+02   8.8589032e+00   4.8105194e+02   1.8251652e+01   2.9543258e+02   1.5546039e+01   2.8001419e+02   2.3129832e+01   3.7128355e+02   7.3698968e+00   4.2271129e+02  -4.0881935e+00   3.2713613e+02  -1.0736374e+01   3.4423722e+02   4.5032659e+01   2.1968290e+02   3.6003755e+01   2.6655742e+02   2.4222181e+01   3.4673903e+02   1.4789910e+01   2.8774290e+02  -7.8781419e+00   3.0624774e+02   5.8029858e+01   3.6192323e+02   1.1342271e+01   3.2586968e+02   2.3569458e+01   1.9681161e+02   2.6285071e+01   3.0688323e+02   4.0216000e+00   3.1066722e+02   5.0958259e+01   3.4978387e+02   1.2115677e+01   4.1209645e+02   3.5305187e+01   2.4333129e+02  -9.0274710e+00   4.5110710e+02   3.3827561e+01   2.2983387e+02   1.0185329e+02   3.6985968e+02   1.5035419e+01   2.8632677e+02   1.4135148e+01   2.9789722e+02   2.9739859e+01   3.5327839e+02   1.4592568e+01   3.1894645e+02   3.0710581e+00   2.7766161e+02   4.4361910e+01   3.5585161e+02   2.6077355e+01   2.7589722e+02  -1.0790141e+01   2.6747355e+02  -4.6530323e-01   2.2688452e+02   1.2253795e+02   2.7052581e+02   1.4411161e+01   2.2269871e+02   1.9951845e+01   2.7685161e+02   2.6205742e+01   3.2930032e+02   3.9701677e+00   3.3515871e+02  -5.0656774e-01   2.2964968e+02   5.0899613e+00   3.5606677e+02   1.0604821e+02   5.4492935e+02  -2.8711445e+01   4.5344677e+02  -4.1309935e+01   4.0323903e+02   1.7135394e+01   4.9880968e+02  -1.8587032e+01   2.5919432e+02   2.7116293e+01   4.0892032e+02   3.1323148e+01   7.1862000e+02  -1.3392774e+00   4.8154258e+02  -1.3170826e+01   5.8809839e+02  -1.8700452e+01   3.7399871e+02   9.8546194e+00   3.4686677e+02   1.2465646e+02   3.8074613e+02  -2.1373884e+01   3.2010903e+02  -2.7912594e+01   4.0330742e+02  -6.0752387e+00   4.2114065e+02  -9.3499613e+00   3.6146710e+02   1.1260392e+02   5.6700000e+02  -3.7553548e+01   4.3932548e+02  -1.3031200e+01   4.7466935e+02   6.7806452e-01   6.3471452e+02  -4.3487742e+00   4.7231129e+02  -4.1253613e+01   3.7819742e+02   2.2496903e+00   4.7041097e+02  -2.7582877e+01   3.5662742e+02   5.4601290e+00   5.2364387e+02   6.2242968e+00   5.0321806e+02   7.3748129e+00   2.3104432e+02   4.1829289e-01   4.3160742e+02  -7.6166581e+00   5.0123710e+02   1.9246516e+01   5.9930774e+02  -7.7252645e+00   2.9863161e+02  -1.6440774e+00   4.1069290e+02  -1.0055755e+01   2.3301871e+02   2.1785600e+01   3.1215774e+02   8.3728645e+00   1.9285258e+02  -1.6420465e+01   4.0470226e+02  -2.0017471e+01   3.2461323e+02  -2.3086800e+01   3.1601065e+02   1.8036645e+00   4.4877323e+02  -3.4469600e+01   3.0271258e+02   1.1503299e+02   3.4433613e+02   8.9395613e+00   2.8990516e+02   1.2298877e+01   2.4646097e+02   8.0373161e+00   4.4441000e+02   2.5847523e+01   5.2023677e+02   2.4595897e+01   4.3952387e+02   9.4938065e-01   9.1651290e+02  -2.6167742e-01   5.6903129e+02   1.5335239e+01   3.9984871e+02   3.5699523e+01   7.0936516e+02   2.7544658e+01   7.1794935e+02   4.0397277e+01   5.2205387e+02   1.1971497e+01   5.3223226e+02  -8.1640645e+00   6.4579839e+02  -9.4838710e-01   4.3110323e+02   1.4303677e+01   3.5524581e+02  -1.0412568e+01   3.8620484e+02   2.8153290e+01   5.7836032e+02   1.1235690e+01   4.2927387e+02   3.1279381e+01   5.2525032e+02   1.5264490e+01   5.3210839e+02   1.1757458e+01   5.7729903e+02   2.7068335e+01   6.1008710e+02   3.2069032e+00   4.8437935e+02   6.6771613e-01   6.7997581e+02   2.6082903e+01   7.1827419e+02   5.5416129e+00   5.4031806e+02   2.8660361e+01   4.1984774e+02   3.6965729e+01   4.7628935e+02   5.3863948e+01   3.8859935e+02   1.8258366e+02   3.3563258e+02   2.2729419e+00   5.7429903e+02  -8.7126323e+00   4.3465548e+02   1.0647434e+02   4.2060000e+02   3.8426516e+01   2.8684323e+02   2.2399961e+01   4.3800645e+02   3.8398516e+01   4.4312613e+02   3.4028129e+00   4.4837548e+02   5.6209290e+00   5.7315548e+02   1.7812723e+01   7.2996742e+02   2.3645419e+00   3.8010742e+02  -6.2827097e-01   3.4784161e+02   4.4984774e+00   4.9114387e+02  -3.2324774e+00   5.0757742e+02  -1.1735871e+01   4.3273645e+02   6.3178581e+00   2.1775968e+02   9.1859871e+01   2.3618774e+02   1.7394968e+00   6.6249484e+02   9.3342839e+00   3.9236129e+02   2.5843226e+00   3.2337226e+02  -1.0195910e+01   4.0355806e+02   2.1773419e+01   4.6704258e+02   8.5304516e-01   2.7624548e+02   3.0386490e+01   4.0357516e+02   1.1003141e+02
   2.9925161e+02  -1.3467548e+01   1.5147355e+02   9.6973406e+01   2.8180722e+02   3.2927059e+01   2.8227194e+02   1.0227244e+02   3.4213065e+02  -1.3023871e+00   2.3228774e+02  -6.9743097e+00   3.5230226e+02   2.6977432e+01   2.4923722e+02   3.3102659e+01   2.7111097e+02   2.9263703e+01   4.5727194e+02   1.6674052e+01   3.3105258e+02  -5.7735613e+00   2.5501419e+02   1.9649832e+01   4.2776355e+02   1.3001497e+01   3.6449129e+02   2.6039406e+01   3.8622613e+02   2.3156426e+01   3.4418722e+02   2.5276659e+01   2.6183290e+02   2.0771755e+01   2.7784742e+02   1.0508981e+01   3.2720903e+02   1.6623097e+00   3.0993290e+02   3.2286658e+01   3.1476774e+02   5.6008258e+01   3.4863323e+02   1.6075471e+01   3.1377968e+02   1.1446658e+01   2.0928161e+02   1.3287471e+01   3.3668323e+02   1.5247600e+01   2.9332722e+02   2.6625459e+01   3.4393387e+02   2.1833677e+01   4.0790645e+02   2.3590387e+01   2.5423129e+02  -2.1469471e+01   4.0648710e+02   2.6371613e+00   2.1188387e+02   1.2314929e+02   3.6589968e+02   1.8832219e+01   2.5827677e+02  -4.7608516e+00   3.2551722e+02   6.9570259e+01   3.7127839e+02   1.9725677e+00   2.9417645e+02   9.7126581e+00   2.7100161e+02   3.5034710e+01   3.0618161e+02   1.0140955e+01   2.3709722e+02   1.5538587e+00   2.6804355e+02   8.1090968e+00   2.1492452e+02   1.1149475e+02   2.7176581e+02   6.3119613e+00   2.4712871e+02   1.2717445e+01   2.5094161e+02  -2.8214581e+00   3.3825032e+02   1.5204168e+01   3.2196871e+02   3.6886323e+00   2.2168968e+02   1.3776761e+01   3.2996677e+02   1.0927621e+02   5.2735935e+02  -1.3645845e+01   4.9573677e+02  -2.2213135e+01   4.2347903e+02   1.5366194e+01   4.7861968e+02   1.9218168e+01   2.7600432e+02   2.3821493e+01   3.9044032e+02   5.6231548e+01   7.2551000e+02   8.8995226e+00   4.7601258e+02  -3.8684258e+00   6.6415839e+02   8.3447484e+00   3.6851871e+02   2.9823019e+01   3.5205677e+02   1.0000126e+02   3.8788613e+02  -1.5425084e+01   2.7453903e+02  -7.8699355e-01   3.9554742e+02   1.2115561e+01   3.6528065e+02   3.1788839e+01   4.2870710e+02   1.3464472e+02   5.4950000e+02   1.9546452e+01   4.8675548e+02  -1.1875600e+01   4.2490935e+02   2.8988645e+00   6.0723452e+02   1.2279626e+01   4.7150129e+02  -3.8378813e+01   3.7048742e+02   1.1336490e+01   4.3055097e+02  -1.6684077e+01   4.0209742e+02  -1.5474710e+00   5.0925387e+02   6.7654968e+00   5.0702806e+02   7.0012903e-02   2.3204432e+02  -1.3231707e+01   4.1288742e+02  -2.5069058e+01   5.0094710e+02  -4.8302839e+00   6.6173774e+02   2.0050335e+01   3.5744161e+02  -5.6288774e+00   4.4760290e+02   2.5231445e+01   2.2439871e+02   2.7185200e+01   3.2243774e+02  -6.8295355e+00   1.7275258e+02  -3.5724645e+00   3.5227226e+02  -1.1163071e+01   3.6090323e+02   2.0000000e-01   3.2182065e+02  -5.2811355e+00   4.4553323e+02  -2.6450400e+01   3.0076258e+02   1.1318899e+02   3.1114613e+02   7.8347613e+00   3.1385516e+02   5.8528774e+00   2.5903097e+02  -8.0682839e+00   4.4408000e+02   1.4043923e+01   4.9885677e+02   2.4306297e+01   4.5838387e+02   1.2820581e+01   8.2737290e+02   1.7389523e+01   4.7403129e+02   2.2465239e+01   4.3998871e+02   2.8718323e+01   7.4394516e+02   1.4618258e+01   7.3006935e+02   2.1427677e+01   5.6610387e+02  -1.0892503e+01   5.8473226e+02  -1.6406452e-01   6.4807839e+02   4.5792129e+00   4.8330323e+02  -1.9322323e+01   4.0015581e+02   1.0614632e+01   3.9854484e+02   6.6836090e+01   5.7231032e+02   2.0909690e+01   4.6389387e+02   1.9939781e+01   5.7697032e+02  -5.1531097e+00   4.8338839e+02   2.1325058e+01   5.7004903e+02   1.2898335e+01   5.8481710e+02   1.2768503e+01   5.1213935e+02   1.5446916e+01   6.7256581e+02  -1.8494297e+01   7.4380419e+02   1.9019213e+01   5.0155806e+02   6.8471161e+01   4.6203774e+02   1.9705290e+00   4.9713935e+02   5.4725948e+01   3.7340935e+02   1.6179886e+02   3.3763258e+02   2.5294194e-01   5.6305903e+02  -8.1934323e+00   4.7265548e+02   1.1176434e+02   3.7955000e+02  -4.1994839e+00   3.2256323e+02   5.4523613e+00   4.2347645e+02   1.8230916e+01   4.4898613e+02  -1.5685987e+01   4.7132548e+02  -1.3115071e+01   5.8586548e+02   4.8959226e+00   7.1791742e+02  -1.6671458e+01   4.0158742e+02   1.5313329e+01   3.2646161e+02   2.9448877e+01   4.7619387e+02   2.0573523e+01   4.7581742e+02  -2.8650710e+00   4.7073645e+02  -1.2921419e+00   1.9494968e+02   1.1349467e+02   2.8646774e+02   2.1237097e+01   6.8197484e+02   4.0158839e+00   4.0412129e+02  -5.8364774e+00   3.0842226e+02  -2.0619910e+01   4.2550806e+02   1.8674194e+00   4.7099258e+02  -4.8329548e+00   2.7471548e+02   2.6078890e+01   4.0315516e+02   6.6735006e+01
   3.1785161e+02   6.6444516e+00   1.4242355e+02   5.7547406e+01   2.8889722e+02  -6.4014131e-01   3.0095194e+02   1.1088804e+02   3.0360065e+02   1.7920013e+01   3.0690774e+02  -2.5713910e+01   3.1763226e+02   5.6103226e-01   2.2613722e+02   3.6910659e+01   2.8692097e+02  -4.8110968e+00   3.5832194e+02   9.2200516e+00   3.3567258e+02   8.0968387e+00   2.7773419e+02   3.8122232e+01   4.7391355e+02   1.3949497e+01   4.0807129e+02   1.8083006e+01   3.9941613e+02  -7.0387742e+00   3.2609722e+02   1.6243859e+01   2.7778290e+02  -1.4164245e+01   2.7046742e+02   2.4049381e+01   3.3110903e+02   1.6140310e+01   3.1093290e+02   9.5665806e-01   3.1462774e+02   5.9119458e+01   3.8877323e+02   1.7534271e+01   3.1539968e+02   1.3977058e+01   1.7381161e+02   1.1485071e+01   2.9778323e+02   1.9749600e+01   2.4237722e+02   1.8131459e+01   3.8263387e+02  -1.9623226e+00   4.6857645e+02   1.9767871e+00   2.1771129e+02  -1.3978710e+00   4.5606710e+02   5.1907613e+00   2.5023871e+01   8.0668090e+01   3.7337968e+02   1.5283819e+01   2.8951677e+02   1.1689948e+01   2.8504722e+02   2.6287859e+01   4.2063839e+02   1.0733768e+01   2.7922645e+02   2.4958658e+01   2.6681161e+02   2.1369910e+01   2.6756161e+02   2.4280555e+01   2.8132722e+02  -6.9845413e+00   2.5338355e+02  -8.5810323e-01   2.2359452e+02   6.7991148e+01   2.8300581e+02   3.6027613e+00   2.2912871e+02   1.0677445e+01   2.6289161e+02  -9.6745806e-01   3.0849032e+02   2.7344968e+01   2.9163871e+02  -1.7949677e+00   1.8135968e+02  -1.8683871e-01   2.5072677e+02   1.2389541e+02   5.1244935e+02   5.8869548e+00   4.5301677e+02  -3.3085535e+01   4.2032903e+02   1.9981935e+00   4.3608968e+02  -7.5294323e+00   2.9114432e+02   1.6510293e+01   3.9325032e+02   3.7956748e+01   7.1709000e+02   1.6363123e+01   4.6111258e+02  -3.1436426e+01   6.2740839e+02  -9.5251613e-02   3.9028871e+02  -1.7638581e+01   4.0157677e+02   1.0722966e+02   3.4998613e+02   9.2269161e+00   3.2339903e+02  -1.4365794e+01   3.5701742e+02   2.7679613e+00   3.7166065e+02   1.7898439e+01   3.8631710e+02   1.7499592e+02   5.7900000e+02  -1.7663548e+01   4.6984548e+02   1.6047200e+01   4.6833935e+02   3.3844645e+00   6.0409452e+02   1.2390826e+01   4.5850129e+02  -3.6148813e+01   3.5181742e+02   2.0310090e+01   4.0251097e+02  -2.1060877e+01   3.6720742e+02  -2.4496271e+01   5.3714387e+02  -1.0795703e+01   5.7455806e+02  -3.8238710e-01   2.2800432e+02   9.8014929e+00   4.1126742e+02   4.6805419e+00   5.0275710e+02   6.9849161e+00   5.6945774e+02   6.0927355e+00   3.2939161e+02  -9.6248774e+00   4.1117290e+02   6.0958452e+00   2.4025871e+02   2.0164000e+00   2.7348774e+02  -1.6303535e+01   2.2033258e+02  -5.0488645e+00   3.7274226e+02  -3.4606710e+00   3.1952323e+02   1.6230400e+01   3.0839065e+02   1.0703265e+01   4.7344323e+02  -6.7332000e+00   2.5047258e+02   1.1035219e+02   3.0195613e+02  -4.6200387e+00   3.1037516e+02   1.1812774e+00   2.6836097e+02  -2.8384684e+01   4.0669000e+02   1.9195123e+01   5.0542677e+02  -4.4593032e+00   4.0185387e+02   6.3298065e-01   6.4175290e+02   3.0991226e+00   4.8789129e+02   2.5356439e+01   4.0117871e+02   1.7443123e+01   7.1015516e+02   1.1691458e+01   6.7956935e+02   4.0467677e+01   4.9810387e+02   1.3407497e+01   5.6173226e+02   2.6025935e+01   5.6155839e+02   6.8808129e+00   4.5435323e+02  -3.6063226e+00   4.4167581e+02   3.1673032e+01   4.0154484e+02   1.6026090e+01   5.6112032e+02   4.6614890e+01   4.6932387e+02   9.9353806e+00   5.7125032e+02   3.0534490e+01   4.9433839e+02  -1.7094194e-01   5.6366903e+02   2.2728735e+01   5.8454710e+02   2.0590103e+01   4.5899935e+02  -2.0151884e+01   6.6638581e+02  -4.4698968e+00   8.0927419e+02   2.9591613e+01   5.2374806e+02   3.8695961e+01   4.2870774e+02   2.4396929e+01   4.3451935e+02   3.7545548e+01   3.6792935e+02   1.3442726e+02   2.6335258e+02  -1.2324658e+01   4.9529903e+02   1.7417368e+01   4.7884548e+02   1.1850914e+02   3.9093000e+02   2.5180116e+01   2.9437323e+02   3.0177561e+01   4.1976645e+02   4.1047716e+01   4.1565613e+02   2.3604129e+00   4.4298548e+02  -1.8087871e+01   5.2291548e+02   2.4641923e+01   7.0146742e+02  -1.7525458e+01   4.2372742e+02  -7.3787097e-01   3.1922161e+02   3.4548077e+01   4.6191387e+02  -9.0040774e+00   3.9928742e+02  -4.4526710e+00   4.5311645e+02  -1.3642542e+01   2.1956968e+02   1.1342507e+02   2.6404774e+02  -5.2593032e+00   7.4116484e+02   6.6068387e-01   4.5960129e+02   2.1051226e+00   3.2704226e+02   6.6004903e+00   4.1245806e+02   4.2114194e+00   4.4051258e+02  -9.3445548e+00   2.6924548e+02   2.1276490e+01   3.0667516e+02   7.8593406e+01
   3.0355161e+02   1.7988452e+01   1.4976355e+02   7.9060206e+01   2.4823722e+02   1.2282659e+01   2.7411194e+02   1.2029524e+02   3.1165065e+02   3.1860129e+00   2.9928774e+02  -1.0384310e+01   3.5368226e+02   1.5057032e+01   2.0575722e+02   2.7251059e+01   2.8211097e+02  -3.5762968e+00   4.1127194e+02   2.4414052e+01   2.9605258e+02   1.8306439e+01   2.8701419e+02   3.2419832e+01   4.8270355e+02   1.7606297e+01   3.5192129e+02  -3.7499355e-01   3.5346613e+02   2.9777226e+01   3.2628722e+02   2.9468659e+01   2.6406290e+02   6.0233548e+00   2.9369742e+02   7.7209806e+00   2.9247903e+02   9.8107097e+00   2.8312290e+02   2.3991458e+01   3.3324774e+02   3.9769858e+01   3.6349323e+02   2.1936671e+01   3.3596968e+02   1.7711458e+01   2.1181161e+02   2.3135071e+01   3.0507323e+02   1.7396400e+01   2.7285722e+02   2.4123059e+01   3.6293387e+02   9.1136774e+00   4.4919645e+02   4.1471871e+00   2.3614129e+02   2.0647729e+01   4.5120710e+02   1.4299561e+01   5.1263871e+01   8.0618890e+01   3.6675968e+02   1.7953419e+01   2.5756677e+02   2.6635948e+01   3.0185722e+02   2.9703059e+01   3.5698839e+02  -5.4142323e+00   2.9360645e+02   3.9568258e+01   2.6195161e+02   2.5098710e+01   2.9671161e+02   2.2848555e+01   2.9285722e+02  -9.7669413e+00   2.3609355e+02   2.2235097e+01   2.0359452e+02   9.5491148e+01   3.1252581e+02   1.1091161e+01   2.0650871e+02   1.7107045e+01   2.3785161e+02  -7.9642581e+00   3.0306032e+02   6.6893677e+00   2.5215871e+02  -2.9656774e-01   2.2187968e+02  -4.6284387e+00   2.5939677e+02   1.4720181e+02   4.8996935e+02  -3.0174645e+01   4.4811677e+02  -1.9453535e+01   4.3675903e+02   2.3023794e+01   4.2056968e+02  -9.1878323e+00   3.0400432e+02   4.7961493e+01   4.0463032e+02   3.4763484e+00   6.6978000e+02   3.4987923e+01   4.3292258e+02   2.5787742e+00   6.3615839e+02  -3.7545252e+01   3.4823871e+02  -1.4934581e+01   3.8586677e+02   1.1796646e+02   3.3912613e+02   1.0457161e+00   2.6177903e+02  -2.3386194e+01   4.0492742e+02  -3.7584839e+01   3.9062065e+02   1.9951639e+01   4.3027710e+02   1.4628912e+02   5.8015000e+02   1.0294452e+01   4.4780548e+02  -2.8496000e+00   4.1080935e+02   1.8366865e+01   5.9190452e+02   4.3160258e+00   4.2298129e+02  -5.1637213e+01   3.5333742e+02   7.8084903e+00   4.1508097e+02  -1.5966477e+01   3.5494742e+02  -7.8254710e+00   4.9186387e+02   2.2376697e+01   5.9597806e+02  -9.8159871e+00   2.4414432e+02   8.1302929e+00   4.4641742e+02   1.1985419e+00   4.6290710e+02   1.5742916e+01   6.5445774e+02   1.2632735e+01   3.2744161e+02   2.2671123e+01   5.0074290e+02  -3.9197548e+00   2.5001871e+02  -2.9384400e+01   2.6558774e+02  -1.1091535e+01   1.7847258e+02  -1.1080065e+01   3.9893226e+02   2.8241290e+00   3.2199323e+02  -1.0877200e+01   3.1082065e+02  -1.5411355e+00   4.7268323e+02  -1.1924000e+00   2.6399258e+02   1.8927059e+02   3.1604613e+02   6.5427613e+00   2.8352516e+02   1.1329277e+01   2.6027097e+02  -1.2547484e+01   4.2713000e+02   2.6619923e+01   4.7842677e+02   1.8990697e+01   3.9204387e+02  -3.9222194e+00   9.3346290e+02   7.5223226e+00   4.9856129e+02   8.3628387e+00   4.1798871e+02   2.5438323e+01   7.0388516e+02   3.3403058e+01   6.1712935e+02   3.4212877e+01   5.6948387e+02   1.0077097e+01   5.2158226e+02   4.2787935e+01   5.9503839e+02   2.8722413e+01   4.3310323e+02   1.4443677e+01   4.0600581e+02   1.9146632e+01   4.6144484e+02   2.3134090e+01   5.6565032e+02   4.1252490e+01   4.8813387e+02   3.6860581e+01   6.9021032e+02   2.4547690e+01   4.7405839e+02   1.2401458e+01   5.2973903e+02   2.8623135e+01   5.9861710e+02   3.0994503e+01   4.1546935e+02   3.3470516e+01   7.4532581e+02  -3.4350968e+00   7.5994419e+02   3.5118013e+01   5.5331806e+02   5.1190361e+01   4.6675774e+02   7.2529290e+00   4.6347935e+02   6.4458748e+01   3.8816935e+02   1.6790806e+02   3.3654258e+02   7.8201419e+00   5.9643903e+02   1.1361677e+00   4.3589548e+02   1.4280514e+02   3.7688000e+02   1.9874116e+01   3.1808323e+02   2.1090761e+01   4.2671645e+02   1.7491716e+01   4.0503613e+02  -1.1119987e+01   4.3060548e+02   1.5042529e+01   5.8120548e+02   2.6458723e+01   7.0074742e+02  -1.7517858e+01   4.1377742e+02  -2.4661871e+01   3.4312161e+02  -6.1239226e+00   4.6214387e+02   8.3675226e+00   4.6371742e+02  -1.0087071e+01   5.0301645e+02   6.0254581e+00   1.9527968e+02   7.9988271e+01   3.1265774e+02   2.4471897e+01   6.3040484e+02   2.3091484e+01   4.2960129e+02   1.5551226e+00   3.5404226e+02   1.0970490e+01   3.8935806e+02   6.9594194e+00   4.3804258e+02   1.7853045e+01   2.6157548e+02   6.1800903e+00   2.8972516e+02   9.7189406e+01
   2.7590161e+02  -6.8495484e+00   1.5066355e+02   1.1003821e+02   3.0285722e+02   1.6623059e+01   2.7542194e+02   1.3719044e+02   3.4284065e+02  -1.2691871e+00   2.6090774e+02  -5.1739097e+00   3.4573226e+02   1.1883032e+01   2.0923722e+02   2.7492659e+01   2.8359097e+02  -8.4046968e+00   4.3048194e+02   1.1087252e+01   2.7648258e+02   2.3442039e+01   3.1482419e+02   2.3915032e+01   3.9918355e+02   2.3077897e+01   3.5560129e+02   9.2306065e+00   3.3699613e+02  -4.8051742e+00   3.4466722e+02   2.1188259e+01   2.4183290e+02   1.7901755e+01   3.1193742e+02  -3.4082194e+00   3.6441903e+02   2.5355097e+00   2.7280290e+02   3.0670581e+00   3.3776774e+02   4.9218258e+01   3.7130323e+02   8.0218710e+00   3.1758968e+02   2.0418581e+00   1.8754161e+02   9.3366710e+00   2.8949323e+02   2.4212800e+01   2.5099722e+02   2.5185869e-01   3.4788387e+02  -1.3532323e+01   4.3157645e+02   2.4067871e+00   2.3895129e+02   4.3229290e+00   4.2468710e+02   2.2991161e+01   1.6353871e+01   9.6831690e+01   3.5042968e+02   2.8739819e+01   2.4179677e+02  -8.6824516e+00   2.8261722e+02   2.7862259e+01   3.7910839e+02  -2.1593832e+01   3.0475645e+02  -1.5137419e+00   2.6100161e+02   1.9744710e+01   2.7790161e+02   8.7333548e+00   2.7880722e+02  -1.0162941e+01   2.9904355e+02   3.2990968e+00   1.9978452e+02   8.7705948e+01   3.2405581e+02   1.0287613e+00   2.4117871e+02   1.0663445e+01   2.6928161e+02  -2.1386581e+00   3.1058032e+02   3.5607768e+01   2.9063871e+02  -1.1474968e+01   2.4159968e+02  -4.1060387e+00   2.5320677e+02   1.6441701e+02   4.6901935e+02  -5.0286452e+00   4.5482677e+02  -4.7370335e+01   3.9166903e+02   1.2509935e+00   4.8161968e+02   1.8788168e+01   3.1919432e+02   3.3266293e+01   3.8801032e+02   3.7805948e+01   6.1862000e+02   1.2030723e+01   4.1411258e+02   1.5793574e+01   6.0552839e+02   1.5095148e+01   3.7375871e+02   1.8733819e+01   3.8576677e+02   1.4592446e+02   3.5327613e+02  -3.7962839e+00   3.2710903e+02  -9.3725935e+00   4.0811742e+02   1.6439961e+01   3.9690065e+02   5.8792387e+00   4.1498710e+02   1.2917232e+02   5.9160000e+02  -1.0621548e+01   4.3765548e+02   3.7962400e+01   4.4495935e+02   1.1484865e+01   6.5204452e+02  -2.2015174e+01   4.5388129e+02  -9.1092129e+00   4.0281742e+02   1.6940090e+01   3.7608097e+02   3.1243523e+01   3.7772742e+02   3.6662129e+01   5.1925387e+02  -9.6445032e+00   5.9502806e+02   1.0600013e+01   2.7266432e+02   4.5186929e+00   4.4945742e+02  -1.4614658e+01   4.8909710e+02   2.1217716e+01   6.5840774e+02  -1.5543265e+01   3.7730161e+02   2.3202323e+01   5.1607290e+02  -2.5361548e+00   2.2558871e+02   1.0280000e+01   3.2815774e+02   2.1828645e+00   1.9980258e+02  -1.8216465e+01   3.8584226e+02  -2.4938671e+01   3.7204323e+02  -1.8161200e+01   3.3382065e+02  -8.2811355e+00   4.4710323e+02   5.2840000e+00   2.4318258e+02   1.3617539e+02   3.4576613e+02   7.0651613e+00   2.6985516e+02  -1.9717123e+01   2.5274097e+02  -1.4945084e+01   4.3113000e+02   6.9099226e+00   5.2295677e+02   2.1568297e+01   4.1223387e+02  -1.2537419e+01   8.7156290e+02   3.2474323e+01   4.9598129e+02  -2.4307613e+00   4.3250871e+02   3.4276723e+01   7.4109516e+02  -2.5737419e+00   6.8144935e+02   2.8697277e+01   5.8886387e+02   8.6666968e+00   5.2183226e+02   1.9617935e+01   5.7974839e+02   2.9956129e+00   4.5715323e+02   2.0019677e+01   3.9129581e+02   2.8223432e+01   3.9073484e+02  -6.5391097e+00   5.4498032e+02   1.2666090e+01   4.3189387e+02   2.1599781e+01   5.7930032e+02   3.1804903e+00   4.6429839e+02   2.4512258e+01   5.1529903e+02   7.7783355e+00   5.6808710e+02   2.5436903e+01   4.5665935e+02  -3.9646839e+00   7.5232581e+02  -5.5096774e-02   7.7313419e+02   1.3482813e+01   5.4936806e+02   3.0266361e+01   3.3384774e+02   2.3505729e+01   4.8880935e+02   6.2152348e+01   3.6459935e+02   1.0074366e+02   3.4806258e+02   4.7228542e+01   5.6705903e+02   7.9665677e+00   4.5860548e+02   1.4164834e+02   4.2193000e+02   4.1080116e+01   3.2303323e+02   1.5314761e+01   4.3571645e+02   3.3341716e+01   4.4355613e+02  -8.3015871e+00   4.6018548e+02  -7.2738710e+00   4.9305548e+02   1.1610723e+01   6.4257742e+02   1.0185742e+01   4.0919742e+02  -1.4865471e+01   3.7627161e+02   1.7324077e+01   4.7569387e+02   2.1233523e+01   4.5876742e+02  -1.3361071e+01   4.7387645e+02  -9.9233419e+00   2.3951968e+02   9.5539071e+01   2.5151774e+02  -1.0536903e+01   5.3940484e+02   2.9014839e+00   3.9217129e+02   2.3595226e+00   3.1428226e+02   1.7531290e+01   4.2415806e+02   2.6475419e+01   4.4630258e+02  -1.4877548e+00   2.3809548e+02   3.2484903e+00   2.5224516e+02   6.4137806e+01
   2.6560161e+02  -3.7255484e+00   1.7614355e+02   6.5849806e+01   2.9261722e+02  -1.4077413e+00   2.7221194e+02   1.3055724e+02   4.0889065e+02  -3.7831871e+00   2.8056774e+02   9.5432903e+00   3.2116226e+02  -3.1913677e+00   2.0894722e+02   4.4515859e+01   2.5897097e+02   8.1849032e+00   4.4074194e+02  -2.1354839e-01   2.9829258e+02   7.4172387e+00   2.9496419e+02   1.3353832e+01   4.1265355e+02   1.5690297e+01   4.1155129e+02   8.5946065e+00   2.9508613e+02   2.4497626e+01   3.5980722e+02   4.5117059e+01   2.3683290e+02   1.5441755e+01   3.3465742e+02   1.0874181e+01   3.3852903e+02   3.1816710e+01   3.1699290e+02   1.0281858e+01   3.3557774e+02   4.8493458e+01   3.8801323e+02   2.3595071e+01   3.3734968e+02   1.8181058e+01   2.1607161e+02   1.4242710e+00   3.0126323e+02   2.7012000e+00   2.7628722e+02   2.0088659e+01   3.3203387e+02  -1.3214323e+01   4.1314645e+02  -5.3488129e+00   2.0604129e+02  -7.1842710e+00   3.9001710e+02   8.1447613e+00   3.9833871e+01   8.2343290e+01   3.2032968e+02   5.4778194e+00   2.6398677e+02  -6.8776516e+00   2.9909722e+02   5.7453859e+01   3.4298839e+02   9.5357677e+00   2.7908645e+02  -1.2701419e+00   3.1347161e+02   4.7307110e+01   3.4642161e+02   1.0641755e+01   2.3985722e+02  -9.1469413e+00   3.0828355e+02  -1.3501032e+00   1.9354452e+02   9.3015148e+01   3.3609581e+02   1.5735561e+01   2.5150871e+02   9.6470452e+00   2.9537161e+02   8.4841419e+00   3.0020032e+02   3.2488168e+01   2.9724871e+02  -9.9537677e+00   2.0178968e+02   9.5987613e+00   3.2682677e+02   1.5585741e+02   5.5458935e+02   8.1757548e+00   4.0811677e+02  -1.2723535e+01   4.2085903e+02   8.2457935e+00   4.5351968e+02   2.2036168e+01   3.0147432e+02   2.3973893e+01   3.9320032e+02   2.1960748e+01   5.7620000e+02   1.4516432e+02   4.5687258e+02   3.1327742e+00   5.8052839e+02   1.2655148e+01   3.5575871e+02  -6.3618065e-01   3.3557677e+02   1.1317966e+02   3.2727613e+02  -1.1906284e+01   2.7587903e+02   1.1458065e+00   4.0082742e+02  -3.0066839e+01   3.3452065e+02   3.9596387e+00   3.7750710e+02   1.5036072e+02   5.9180000e+02  -1.2487548e+01   4.5218548e+02  -3.1100000e+00   4.4633935e+02  -8.5755355e+00   6.1685452e+02   2.8900258e+00   4.4531129e+02  -4.0663613e+01   6.6448742e+02   7.1964903e+00   3.6360097e+02   1.3453192e+02   3.4420742e+02  -1.2286271e+01   6.6792387e+02   1.4291897e+01   5.8350806e+02  -1.3383871e+00   2.6628432e+02   5.7890929e+00   3.8688742e+02   7.2094194e-01   5.1275710e+02   2.3894916e+01   6.0064774e+02  -2.8324645e+00   3.1053161e+02  -6.7860774e+00   5.0493290e+02  -1.8064955e+01   2.1834871e+02  -2.0470800e+01   2.7610774e+02  -1.1793135e+01   1.7485258e+02  -1.7260465e+01   4.2789226e+02   9.7473290e+00   3.4361323e+02  -1.5556800e+01   2.9782065e+02   2.0598865e+01   4.2187323e+02  -2.6576000e+00   4.1961258e+02   1.1021099e+02   3.5719613e+02   2.5290761e+01   2.7813516e+02   2.7604774e+00   2.6403097e+02   8.9117161e+00   4.4224000e+02  -2.2588877e+01   4.7328677e+02   1.8541897e+01   4.6442387e+02  -1.0182619e+01   7.5761290e+02   4.9203226e+00   5.1956129e+02   1.7062839e+01   4.6588871e+02   1.1316323e+01   7.6552516e+02   8.3718581e+00   6.9000935e+02   3.6072477e+01   5.3619387e+02   4.4502968e+00   5.1408226e+02   1.3487935e+01   5.5484839e+02   3.6576129e+00   4.8450323e+02   1.9581677e+01   3.8219581e+02  -1.6185677e+00   3.7120484e+02   1.0503290e+01   5.4674032e+02   4.1955290e+01   4.5798387e+02   3.7792581e+01   5.8406032e+02   2.7989690e+01   4.5724839e+02   7.7462581e+00   5.4029903e+02   1.2348335e+01   5.3101710e+02   8.2025032e+00   4.6632935e+02  -1.2268284e+01   7.4644581e+02   9.1253032e+00   7.5332419e+02   4.6687613e+01   5.9060806e+02   1.3017161e+01   4.1422774e+02   3.7885329e+01   4.6490935e+02   6.3344348e+01   4.0416935e+02   1.3414806e+02   3.5459258e+02  -2.5953858e+01   6.6500903e+02  -4.2994323e+00   4.7179548e+02   8.7313135e+01   4.3269000e+02   2.1219316e+01   3.2460323e+02   3.0709161e+01   3.7519645e+02   4.9033161e+00   4.2046613e+02   2.2156129e+00   4.3865548e+02  -2.0981471e+01   5.4067548e+02   1.8081123e+01   6.4602742e+02  -3.0480258e+01   4.1486742e+02  -1.9749071e+01   3.4250161e+02   1.3255677e+01   4.8886387e+02   2.3119923e+01   4.8676742e+02  -1.0071071e+01   5.1573645e+02   7.0578581e+00   2.3042968e+02   1.0741627e+02   2.9213774e+02   6.3034968e+00   5.6130484e+02   1.4819484e+01   4.0374129e+02   4.0039226e+00   2.8561226e+02  -4.2751097e+00   3.8480806e+02  -2.1876581e+01   3.9983258e+02   1.1379845e+01   2.4776548e+02   1.5474890e+01   2.9243516e+02   8.3442606e+01
   2.9345161e+02   1.2496452e+01   1.7385355e+02   1.0294301e+02   2.6151722e+02   1.9740259e+01   2.4669194e+02   8.7598839e+01   3.5893065e+02  -1.4166387e+01   3.0894774e+02  -1.9157110e+01   3.5878226e+02   3.9129032e+01   1.9889722e+02   3.0419859e+01   2.5544097e+02   4.1177303e+01   4.8553194e+02   2.0573252e+01   3.2248258e+02   6.6720387e+00   2.8777419e+02   1.9129032e+01   4.0354355e+02   1.3419097e+01   4.2749129e+02   3.3949406e+01   3.3599613e+02   1.9934826e+01   3.2185722e+02   2.6583059e+01   2.4559290e+02  -9.2090452e+00   2.9284742e+02   1.5498981e+01   3.6294903e+02   4.9310968e-01   2.6518290e+02   8.3066581e+00   3.5062774e+02   7.7429458e+01   3.4711323e+02   2.4197071e+01   3.0148968e+02   1.3469858e+01   1.8107161e+02   2.5064271e+01   3.1411323e+02   2.9863200e+01   3.1047722e+02   3.6633459e+01   3.4218387e+02   3.0273677e+01   4.1509645e+02   1.9155187e+01   2.2718129e+02   7.4545290e+00   4.2253710e+02   2.6593161e+01   5.8313871e+01   9.3474890e+01   3.3475968e+02   2.5133419e+01   2.9265677e+02   8.9187484e+00   2.5375722e+02   3.5701059e+01   3.4786839e+02  -2.2504632e+01   3.0732645e+02  -3.6193419e+00   2.4976161e+02   4.6023910e+01   3.4585161e+02   6.2073548e+00   2.3775722e+02  -8.9289413e+00   2.8966355e+02   8.1394968e+00   2.1045452e+02   9.1892348e+01   3.0543581e+02   2.4188361e+01   2.3265871e+02   1.4205045e+01   2.7870161e+02   4.4377419e+00   2.5606032e+02   6.9693677e+00   2.5477871e+02   6.5838323e+00   1.9878968e+02   8.5087613e+00   3.5439677e+02   1.3865181e+02   5.6811935e+02   1.3043355e+01   5.0140677e+02  -4.4666735e+01   3.5352903e+02   2.7822194e+01   4.5342968e+02   8.2333677e+00   2.6381432e+02   3.8796693e+01   2.9992032e+02   1.5037315e+02   6.0457000e+02   1.6873472e+02   5.2035258e+02   9.9643742e+00   6.8190839e+02   9.4847484e+00   4.6032871e+02   1.3782194e+00   3.6676677e+02   1.4244446e+02   3.7308613e+02   6.8989161e+00   3.3258903e+02  -2.4809935e+00   3.5063742e+02   1.0883613e+00   4.0004065e+02  -1.2991961e+01   4.0803710e+02   1.5691832e+02   5.6640000e+02  -8.4555484e+00   4.3918548e+02  -1.8070000e+01   4.0452935e+02   2.9092645e+00   5.9857452e+02  -2.7875742e+00   4.3303129e+02  -1.3921213e+01   4.1124742e+02   2.5985690e+01   3.9151097e+02   1.4172912e+02   4.1541742e+02  -2.3030710e+00   5.7570387e+02  -7.1105032e+00   5.6878806e+02   2.2649213e+01   2.7233432e+02   2.3545093e+01   4.3269742e+02  -1.1983858e+01   4.8399710e+02  -2.0942839e+00   5.9940774e+02   4.8367355e+00   3.2120161e+02   3.6120323e+01   4.9203290e+02  -4.9929548e+00   2.3268871e+02  -2.8580000e+00   2.9986774e+02   1.9260645e+00   1.8666258e+02   1.6947355e+00   3.3389226e+02   7.7329032e-02   3.4056323e+02  -5.7928000e+00   3.4734065e+02  -5.5273548e-01   4.4025323e+02   5.7820000e+00   4.9009258e+02   8.4572594e+01   3.2823613e+02   1.7897561e+01   2.8066516e+02  -1.8531923e+01   2.6284097e+02   1.4436916e+01   3.9152000e+02   7.5787226e+00   4.7147677e+02   2.6256697e+01   4.1999387e+02  -4.1582194e+00   7.9251290e+02  -8.3916774e+00   5.0389129e+02   8.2664387e+00   3.5055871e+02   2.9302723e+01   7.7773516e+02   1.2705058e+01   7.3637935e+02   1.3422877e+01   4.9896387e+02   3.9086968e+00   4.9848226e+02   3.8735935e+01   5.9988839e+02   1.0441290e-01   4.1525323e+02  -1.9778323e+01   4.0648581e+02   2.2768232e+01   4.5720484e+02   2.7953290e+01   6.1317032e+02   5.3508903e+00   4.5132387e+02   4.6538065e-01   5.7254032e+02   3.4911290e+01   5.4205839e+02   3.2861458e+01   6.5091903e+02   1.7678735e+01   5.8541710e+02   3.2505032e+00   4.1842935e+02   7.5637161e+00   7.4544581e+02   2.1325303e+01   7.9946419e+02   1.4906413e+01   5.6193806e+02   7.9210761e+01   4.0627774e+02   3.8381329e+01   3.9585935e+02   5.0108348e+01   3.3645935e+02   1.3780486e+02   3.3244258e+02   1.8238142e+01   5.4995903e+02   2.2374568e+01   4.2946548e+02   1.2845954e+02   3.7098000e+02   2.5156116e+01   2.9546323e+02   1.6710361e+01   4.2204645e+02   2.8955316e+01   4.6831613e+02  -9.9238710e-01   4.4360548e+02  -2.7747097e-01   4.7805548e+02   6.8660723e+01   7.4085742e+02  -2.8366581e+00   3.5948742e+02   9.2132903e-01   3.2098161e+02  -9.2272258e-01   4.4452387e+02   2.2727123e+01   5.0342742e+02   5.9761290e+00   3.9649645e+02   7.4570581e+00   2.5913968e+02   1.5011947e+02   2.5885774e+02  -1.2844103e+01   6.8521484e+02   2.0906684e+01   4.3779129e+02   1.9469923e+01   2.9771226e+02  -1.5143110e+01   4.1340806e+02   2.8854194e+00   4.8051258e+02   1.5715445e+01   3.1552548e+02  -5.5159097e+00   2.9234516e+02   8.6359806e+01
   3.2340161e+02  -7.4495484e+00   1.5657355e+02   9.6805406e+01   2.8118722e+02   5.5466587e+00   2.6211194e+02   1.0520524e+02   3.3365065e+02  -4.8139871e+00   2.9761774e+02  -2.8010710e+01   3.4454226e+02   8.1282323e+00   2.4647722e+02   3.6703459e+01   2.6644097e+02  -1.9222697e+01   4.4158194e+02   1.4409252e+01   3.1110258e+02   8.9124387e+00   2.5154419e+02   1.4597432e+01   4.1991355e+02  -8.4705032e+00   3.6271129e+02  -4.9181935e+00   3.7318613e+02  -9.1803742e+00   3.0128722e+02   1.9418659e+01   2.2826290e+02  -1.7822645e+01   2.6460742e+02   3.5181806e+00   3.0978903e+02   1.6165910e+01   2.6455290e+02   7.8705806e-01   3.2972774e+02   5.5341458e+01   3.9949323e+02   1.5816671e+01   3.1377968e+02   3.3466581e+00   1.8481161e+02   1.0185071e+01   3.0807323e+02  -5.7436000e+00   3.0313722e+02   1.0130659e+01   3.4878387e+02   2.3595677e+01   4.0895645e+02  -2.9236129e+00   2.2252129e+02   5.2173290e+00   4.8010710e+02   2.4607561e+01   4.8163871e+01   7.5006890e+01   3.1042968e+02   1.8509819e+01   2.8551677e+02   4.1099484e+00   2.7866722e+02   4.4128259e+01   3.4810839e+02   2.4161677e+00   2.9636645e+02   6.0674581e+00   2.5414161e+02   4.1623510e+01   3.3333161e+02   1.0689548e+00   2.4128722e+02  -1.8261341e+01   2.6890355e+02   8.5602968e+00   1.9907452e+02   6.9472748e+01   2.9533581e+02  -7.5336387e+00   2.3546871e+02   1.0500245e+01   2.3856161e+02  -8.3105806e-01   3.2135032e+02   1.3556168e+01   2.9310871e+02  -3.1025677e+00   2.0526968e+02   7.9903613e+00   3.1696677e+02   1.3479621e+02   5.3268935e+02  -2.0452245e+01   4.4087677e+02  -2.6254335e+01   4.1594903e+02   3.7968594e+01   4.4523968e+02  -1.9714323e+00   3.0447432e+02   3.4873893e+01   3.1287032e+02   1.8633715e+02   5.5178000e+02   1.7137792e+02   4.5987258e+02  -7.8172258e+00   5.7190839e+02  -4.3452516e+00   3.9613871e+02  -7.0565806e+00   3.4124677e+02   1.1353606e+02   3.2922613e+02  -1.3212284e+01   2.7468903e+02   3.2010065e+00   3.7197742e+02  -1.8948839e+01   3.6800065e+02   2.3191239e+01   3.7984710e+02   1.3798352e+02   5.5530000e+02  -1.5767548e+01   4.4456548e+02  -1.6160400e+01   4.1404935e+02   6.5276645e+00   5.9347452e+02  -1.3949574e+01   4.0260129e+02  -3.7676813e+01   3.5057742e+02  -1.1880710e+01   3.6808097e+02   1.1546352e+02   4.4057742e+02  -2.4625871e+01   5.0914387e+02  -9.6757032e+00   5.6078806e+02  -7.5207871e+00   2.3823432e+02  -7.3069071e+00   4.0874742e+02  -1.1357858e+01   5.1347710e+02   1.3317316e+01   6.3873774e+02   2.5500335e+01   3.3615161e+02   4.8343226e+00   4.6541290e+02  -1.7763355e+01   2.1091871e+02   1.0736000e+00   3.2310774e+02  -4.8831355e+00   1.6771258e+02  -1.0649265e+01   3.4193226e+02  -2.8905871e+01   3.3633323e+02  -2.9244000e+00   3.2391065e+02  -3.1083355e+00   4.2791323e+02  -4.6608000e+00   4.2852258e+02   1.1348194e+01   3.1576613e+02   2.4135161e+01   2.9380516e+02   1.3746877e+01   2.1703097e+02  -1.1368284e+01   4.2180000e+02   3.2326323e+01   5.3323677e+02   6.8458968e+00   4.2580387e+02  -1.6523019e+01   7.7504290e+02   2.9295923e+01   5.2889129e+02  -1.4535613e+00   3.6698871e+02   4.3988323e+01   7.3278516e+02  -1.8589419e+00   6.5919935e+02  -2.5212723e+01   5.2234387e+02   1.6658297e+01   5.0618226e+02   4.2699355e+00   4.5879839e+02  -3.3783871e+00   3.5950323e+02   3.0681677e+01   3.5872581e+02   1.3309032e+01   4.4416484e+02   2.5616490e+01   6.0598032e+02   1.9696090e+01   4.3413387e+02   1.6890581e+01   5.7559032e+02   5.4772903e+00   4.7205839e+02   1.6271458e+01   6.1448903e+02   3.9593135e+01   5.8241710e+02   1.0960503e+01   3.8046935e+02   2.8930516e+01   6.9514581e+02  -1.6010697e+01   8.3999419e+02   3.9134013e+01   5.3702806e+02   1.8683561e+01   4.2398774e+02   2.8245290e+00   4.1180935e+02   3.8502348e+01   4.1135935e+02   1.2700286e+02   3.0887258e+02   4.9337419e+00   5.5448903e+02  -7.4578323e+00   3.9946548e+02   1.2490954e+02   3.5069000e+02   2.0879316e+01   2.8260323e+02   2.1409161e+01   4.5871645e+02   9.4517161e+00   4.7227613e+02   9.8308129e+00   4.5218548e+02   4.3661290e+00   5.2967548e+02   3.8721123e+01   7.6063742e+02  -1.1699058e+01   3.6553742e+02   3.7673290e+00   3.0360161e+02   4.5576774e+00   4.2891387e+02   1.7745923e+01   5.2319742e+02  -6.5554710e+00   4.2677645e+02   1.8744658e+01   2.1418968e+02   9.5045471e+01   2.4918774e+02   9.7949677e-01   6.7907484e+02  -1.8412116e+01   4.3174129e+02   4.1439226e+00   3.0675226e+02   9.5136903e+00   4.1880806e+02   1.3253419e+01   4.5414258e+02   5.9350452e+00   2.6681548e+02   6.6108903e+00   3.0191516e+02   7.1874206e+01
   3.0000161e+02  -1.3527548e+01   1.4552355e+02   5.9879406e+01   2.8604722e+02   1.7447859e+01   2.8916194e+02   9.5091239e+01   3.3032065e+02  -1.0647587e+01   3.0799774e+02  -4.2110968e-01   2.5506226e+02   2.3766323e+00   2.1423722e+02   5.2432659e+01   2.6463097e+02   1.5632103e+01   4.1863194e+02   1.3975252e+01   3.4114258e+02   1.8229239e+01   2.8120419e+02   2.7264632e+01   4.2333355e+02  -4.2410323e-01   4.1292129e+02   2.2855006e+01   3.6251613e+02   1.4533226e+01   3.1351722e+02   9.5302587e+00   2.3745290e+02   5.8721548e+00   2.6127742e+02   1.0074581e+01   3.1952903e+02   5.7067097e+00   2.8324290e+02   8.7918581e+00   3.0510774e+02   5.5121058e+01   3.4463323e+02   7.8754710e+00   3.2691968e+02   1.8725458e+01   1.9986161e+02   7.1410710e+00   2.7468323e+02   4.1676000e+00   2.7470722e+02   3.9250587e+00   3.5303387e+02   2.1155677e+01   3.7400645e+02   1.6922387e+01   2.5904129e+02   7.9557290e+00   4.7901710e+02   1.8504761e+01   5.7643871e+01   9.4958490e+01   3.4632968e+02   8.1178194e+00   3.0441677e+02   2.9497948e+01   2.8413722e+02   3.9790659e+01   4.0110839e+02  -6.4383226e-01   3.2046645e+02   3.0394581e+00   2.5790161e+02   3.6652710e+01   3.5418161e+02  -1.0129045e+01   2.6347722e+02  -2.0606541e+01   2.5833355e+02   1.0365897e+01   2.1573452e+02   8.5999948e+01   3.0300581e+02   3.4727613e+00   2.3993871e+02   9.4326452e+00   2.2028161e+02  -1.6486581e+00   2.9792032e+02   7.1905677e+00   2.8143871e+02   1.9641032e+01   2.0702968e+02   1.2419561e+01   3.3782677e+02   1.0588741e+02   4.9315935e+02  -2.2809845e+01   4.4806677e+02  -3.1259535e+01   4.0599903e+02   3.3724594e+01   4.5675968e+02  -1.3463032e+01   2.6933432e+02  -1.4794907e+01   3.4177032e+02   1.4860515e+02   5.7294000e+02   1.9979512e+02   5.1111258e+02  -1.9664258e+00   5.6777839e+02   1.9805148e+01   3.7371871e+02   9.8270194e+00   3.4566677e+02   1.2927246e+02   3.4769613e+02  -2.1879884e+01   3.0720903e+02  -2.0550594e+01   3.6582742e+02   4.3031613e+00   3.7581065e+02  -4.5335613e+00   4.3803710e+02   1.6842832e+02   5.7700000e+02   8.4964516e+00   4.8399548e+02  -4.8948000e+00   3.9185935e+02  -1.1217135e+01   5.5704452e+02  -1.4795174e+01   4.1969129e+02  -2.7614013e+01   3.6567742e+02   8.7129032e-01   3.4284097e+02   1.2867272e+02   3.6041742e+02  -2.6930710e+00   5.5092387e+02   1.5101897e+01   5.6097806e+02  -1.1105987e+01   2.3566432e+02   8.0869289e-01   3.8364742e+02  -3.6209858e+01   5.1271710e+02   2.0881161e+00   6.4888774e+02  -1.3971665e+01   3.0201161e+02   1.9035523e+01   4.8726290e+02  -8.5113548e+00   2.4849871e+02   1.7257200e+01   3.4010774e+02   1.1796865e+01   1.7995258e+02   8.0415355e+00   3.8103226e+02   6.3461290e+00   3.3037323e+02  -9.7776000e+00   3.2153065e+02   1.6520645e+00   4.6553323e+02  -1.2000400e+01   4.4257258e+02   2.7844194e+01   3.0599613e+02   7.1567613e+00   2.9628516e+02   2.6484774e+00   2.5798097e+02  -6.6042839e+00   5.0102000e+02   2.7148723e+01   5.1390677e+02   5.6322968e+00   4.3719387e+02  -2.7534219e+01   6.9204290e+02   9.5059226e+00   5.4236129e+02   1.4468839e+01   3.7884871e+02   1.9329523e+01   7.0141516e+02   1.4970658e+01   5.8325935e+02   5.0672477e+01   5.3762387e+02   8.8158968e+00   4.9263226e+02   1.4703935e+01   4.5555839e+02   8.4108129e+00   3.5415323e+02   1.4859677e+01   3.8948581e+02  -1.9491768e+01   4.0530484e+02   1.6585290e+01   5.8346032e+02   3.4476903e+00   4.5722387e+02   1.2713381e+01   5.4668032e+02   1.7070090e+01   4.8733839e+02   1.6099058e+01   5.7773903e+02   1.9473135e+01   6.0454710e+02   1.9720103e+01   4.1475935e+02   7.9973161e+00   7.1814581e+02   1.3509303e+01   7.3904419e+02   1.3830013e+01   5.2931806e+02   4.7870361e+01   4.3765774e+02  -6.1790710e+00   4.4251935e+02   2.7095548e+01   3.8821935e+02   1.6999406e+02   3.1568258e+02   3.0158942e+01   5.1324903e+02   9.6013677e+00   4.6460548e+02   1.3654834e+02   3.9012000e+02   2.2574916e+01   3.0013323e+02   2.0436761e+01   4.5895645e+02   3.2722516e+01   4.3688613e+02  -1.1857987e+01   4.4798548e+02  -2.2207871e+01   5.4710548e+02   3.3806723e+01   6.6629742e+02  -4.1518581e+00   3.7362742e+02   5.4601290e+00   3.8193161e+02   2.7721277e+01   4.7219387e+02  -1.6564774e+00   5.7104742e+02  -7.0034710e+00   4.1858645e+02   1.4209858e+01   2.4699968e+02   9.8370671e+01   2.1280774e+02  -4.7301032e+00   6.5730484e+02   3.1394839e+00   4.2455129e+02   2.3199123e+01   2.9566226e+02  -1.7839110e+01   4.2925806e+02   1.4217419e+01   4.6241258e+02  -5.6265548e+00   2.8138548e+02  -1.6947097e+00   3.0676516e+02   9.3826206e+01
   3.1380161e+02   2.3468452e+01   1.5409355e+02   8.7573806e+01   2.8556722e+02  -1.7037413e+00   2.7153194e+02   1.2061164e+02   3.4070065e+02  -4.2798710e-01   3.1609774e+02  -1.0349110e+01   3.0082226e+02   1.9145832e+01   2.1632722e+02   2.4505459e+01   2.7406097e+02   1.2167703e+01   3.8516194e+02  -4.9714839e-01   2.7067258e+02   5.5768387e+00   2.5858419e+02   2.4264232e+01   4.8197355e+02   5.5146968e+00   3.7434129e+02   1.6714065e+00   3.8680613e+02   1.7780026e+01   3.1570722e+02   2.1745059e+01   2.7426290e+02   1.3447355e+01   3.1236742e+02   1.4747381e+01   3.6694903e+02   2.2123110e+01   2.8587290e+02   2.7021458e+01   2.8838774e+02   4.5218658e+01   3.8644323e+02   2.8910671e+01   2.8801968e+02   1.1737458e+01   1.7717161e+02   5.3262710e+00   2.8759323e+02   1.0134800e+01   2.6823722e+02   1.6922659e+01   3.8748387e+02   2.8449677e+01   4.3495645e+02   2.4186387e+01   2.4937129e+02  -1.4606710e+00   4.5810710e+02   2.7317561e+01   6.6353871e+01   9.5361690e+01   4.7113968e+02   1.0083019e+01   2.9641677e+02   5.8997948e+01   2.8494722e+02   4.0775859e+01   3.7139839e+02   1.0202968e+01   3.4032645e+02   7.7406581e+00   2.3795161e+02   4.0778710e+01   3.3328161e+02   1.9732955e+01   2.5951722e+02  -1.8529741e+01   2.4800355e+02  -2.8770323e-01   2.0383452e+02   9.8661948e+01   2.9581581e+02   1.7957961e+01   2.5331871e+02   3.5262245e+01   2.0518161e+02  -9.2065806e-01   2.8449032e+02   3.3834968e+01   2.4420871e+02   1.2049432e+01   1.9473968e+02   4.0227613e+00   3.3544677e+02   1.0221781e+02   4.5006935e+02   1.7257355e+01   5.1397677e+02  -5.2002335e+01   4.4256903e+02   2.5408994e+01   4.3737968e+02   7.0736774e-01   3.0223432e+02   5.6730929e+00   2.8673032e+02   1.6333835e+02   5.3730000e+02   2.2390632e+02   4.3116258e+02   1.8579574e+01   5.4209839e+02   9.0395484e+00   4.1228871e+02   7.5114194e+00   3.6476677e+02   1.4379446e+02   3.2950613e+02   2.0435316e+01   3.2130903e+02   4.2814065e+00   4.0425742e+02   5.4187613e+00   4.1076065e+02   4.8204387e+00   3.6779710e+02   1.4637752e+02   6.0290000e+02   2.2974452e+01   4.8932548e+02  -5.0312000e+00   4.0895935e+02   4.0348645e+00   6.3204452e+02   7.7248258e+00   4.3031129e+02   1.1563871e+00   3.1395742e+02   1.5578890e+01   2.7175097e+02   1.2106992e+02   3.4499742e+02  -1.8399471e+01   5.0397387e+02   3.7127897e+01   6.3926806e+02  -2.7491871e+00   2.6881432e+02  -9.1333071e+00   4.2731742e+02  -1.2893458e+01   5.0490710e+02   2.8129161e+00   6.6345774e+02  -9.8572645e+00   3.5758161e+02   3.1199226e+00   5.2784290e+02   1.7102245e+01   2.2420871e+02  -1.8509600e+01   3.0448774e+02   8.6064645e+00   1.4842258e+02   7.0393548e-01   3.5060226e+02   1.9210529e+01   3.7337323e+02   1.2542400e+01   3.5549065e+02   2.1252645e+00   4.9720323e+02   9.4660000e+00   4.1676258e+02   1.7718994e+01   3.3223613e+02   1.3577561e+01   2.7794516e+02  -5.4643226e+00   2.8189097e+02  -6.2770839e+00   4.7285000e+02   1.3402323e+01   4.7828677e+02  -8.5810323e-01   4.2033387e+02  -1.9845419e+01   7.6846290e+02   2.0342323e+01   4.9179129e+02   1.4714439e+01   4.2379871e+02   1.1013523e+01   7.5131516e+02   1.1138658e+01   6.3731935e+02   2.5347677e+01   5.2891387e+02   1.1372697e+01   4.8783226e+02   1.0837935e+01   4.2098839e+02  -1.3935871e+00   4.4045323e+02   1.6555677e+01   4.0776581e+02   2.2955832e+01   4.5087484e+02   1.1889690e+01   5.7474032e+02   1.6905290e+01   4.4356387e+02   1.3261806e+00   5.4768032e+02   1.3280090e+01   4.1986839e+02   2.8876658e+01   5.5448903e+02   8.5831355e+00   5.7568710e+02   7.1589032e+00   3.5413935e+02   5.4269161e+00   6.6538581e+02   3.2610103e+01   7.7332419e+02   2.2137613e+01   5.6002806e+02   5.1033561e+01   4.4989774e+02   2.4411729e+01   4.5828935e+02   6.1263948e+01   3.7669935e+02   1.8872566e+02   3.0325258e+02  -6.9966581e+00   5.6833903e+02   3.4334168e+01   4.2713548e+02   1.1069594e+02   4.0731000e+02   1.5959716e+01   2.9237323e+02   3.5197561e+01   4.0204645e+02  -4.8646839e+00   4.3931613e+02  -3.1523871e+00   4.4508548e+02  -1.4585871e+01   5.5986548e+02   1.3925923e+01   6.4935742e+02   2.2313342e+01   4.1534742e+02   5.6425290e+00   3.1098161e+02   9.3072774e+00   4.4508387e+02   7.9523226e+00   5.1328742e+02  -3.0026710e+00   4.6577645e+02   1.2954658e+01   1.8394968e+02   1.1113467e+02   2.3989774e+02   8.4826968e+00   7.1030484e+02   2.4419484e+01   4.3198129e+02   3.3174723e+01   2.9099226e+02   1.5964490e+01   3.8480806e+02   9.6734194e+00   4.3188258e+02  -1.2341548e+00   2.8824548e+02   3.2764903e+00   2.9686516e+02   7.7518206e+01
   3.5500161e+02  -1.7275484e+00   1.5400355e+02   6.4771006e+01   2.6366722e+02   4.4858259e+01   2.6527194e+02   1.3500244e+02   2.7527065e+02  -3.1935871e+00   3.1199774e+02   9.1188903e+00   2.9040226e+02   1.1549432e+01   2.1261722e+02   2.7372259e+01   2.4630097e+02   1.7338503e+01   3.6205194e+02   2.2081652e+01   3.1805258e+02   1.7864387e+00   2.6630419e+02   3.4176632e+01   4.4960355e+02   1.1624297e+01   3.5407129e+02   1.1773006e+01   3.5080613e+02   3.7500258e+00   3.3418722e+02   8.9266587e+00   2.8687290e+02   1.2728555e+01   2.7893742e+02   3.9231781e+01   3.3620903e+02   9.5823097e+00   2.9968290e+02  -3.9334194e-01   3.3681774e+02   5.1344258e+01   3.9758323e+02   2.1399471e+01   3.3701968e+02   1.5437458e+01   1.9117161e+02  -7.6337290e+00   3.2435323e+02   1.2854000e+01   2.7970722e+02   5.4350587e+00   3.4598387e+02   1.5419677e+01   4.3900645e+02   3.3622387e+01   2.3837129e+02   1.7659329e+01   4.2796710e+02   9.2087613e+00   3.7923871e+01   1.2701609e+02   5.3366968e+02   3.3550619e+01   2.4656677e+02   9.0859484e+00   3.1699722e+02   4.7591859e+01   3.6833839e+02   8.6177677e+00   3.2317645e+02   3.2682658e+01   2.9709161e+02   2.3707510e+01   3.3618161e+02   2.8840955e+01   2.7228722e+02  -4.3113413e+00   2.7352355e+02   1.8770697e+01   1.8616452e+02   8.5415548e+01   2.9609581e+02   1.1455561e+01   2.2398871e+02  -8.9613548e+00   2.5632161e+02  -1.9341858e+01   3.1887032e+02   1.2664568e+01   2.5677871e+02  -8.1616774e-01   2.1407968e+02   9.5556129e-01   3.4949677e+02   1.0033381e+02   4.9039935e+02   3.8409548e+00   4.1959677e+02  -3.6501935e+01   4.3609903e+02   1.9736594e+01   4.2513968e+02  -9.3134323e+00   2.5971432e+02   1.1454693e+01   3.8244032e+02   1.9116155e+02   5.6004000e+02   1.4839712e+02   4.0787258e+02   4.4427742e+00   5.2759839e+02   2.0019548e+01   3.7613871e+02  -2.4216581e+01   3.6200677e+02   1.3091526e+02   3.4488613e+02   7.7491613e-01   3.2006903e+02  -3.9809394e+01   3.8744742e+02  -1.5096439e+01   3.8781065e+02   1.8466439e+01   3.6717710e+02   1.3733712e+02   5.7570000e+02  -1.9099548e+01   5.0789548e+02   5.5832000e+00   4.3842935e+02   5.6272645e+00   5.4976452e+02  -2.3932774e+01   4.2941129e+02  -4.2771613e+01   3.5776742e+02  -3.0590968e-01   3.1155097e+02   1.5912592e+02   3.3588742e+02   1.1009329e+01   5.4625387e+02   3.6025497e+01   5.7193806e+02   2.5777213e+01   2.3381432e+02   4.0066929e+00   4.3355742e+02  -1.5482658e+01   4.8861710e+02   1.8116116e+01   5.8821774e+02  -1.1308065e+01   3.3525161e+02   4.1236323e+01   5.0845290e+02   6.7934452e+00   2.0377871e+02   9.8348000e+00   3.3281774e+02  -1.0379935e+01   1.7880258e+02  -3.8646452e-01   3.4741226e+02  -7.2427097e-01   3.5185323e+02  -2.1406000e+01   3.1434065e+02  -2.1252735e+01   4.2282323e+02  -1.9823600e+01   4.4095258e+02   2.7303794e+01   3.6714613e+02  -3.7352387e+00   2.8033516e+02   4.9447742e-01   2.8008097e+02  -1.3652284e+01   4.4335000e+02   2.8152323e+01   5.0052677e+02   4.8926968e+00   4.1785387e+02   1.8162981e+01   7.7780290e+02   3.5595123e+01   4.5946129e+02   8.0108387e+00   4.0060871e+02  -2.2221277e+01   7.4031516e+02   9.0186581e+00   6.3912935e+02   5.5452877e+01   5.1496387e+02   1.8348697e+01   5.4548226e+02   1.0575935e+01   3.9398839e+02   1.4526413e+01   4.8405323e+02  -4.6823226e+00   4.0000581e+02   6.9566323e+00   3.9568484e+02   3.1544890e+01   5.9779032e+02   1.6129032e-01   4.0984387e+02   8.4037806e+00   5.7392032e+02   2.7940890e+01   4.8424839e+02  -6.2737419e+00   5.3741903e+02  -4.1712645e+00   5.4921710e+02   2.0676503e+01   3.8503935e+02   7.5649161e+00   6.2520581e+02   1.6644503e+01   7.5927419e+02  -5.8783871e+00   5.2255806e+02   7.8651161e+01   4.4979774e+02   1.1949729e+01   4.4418935e+02   4.5001948e+01   4.1545935e+02   1.2253486e+02   3.2230258e+02   1.0909342e+01   5.4910903e+02   4.4025677e+00   4.3075548e+02   1.0649634e+02   3.8426000e+02   1.4423716e+01   2.9498323e+02   9.4187613e+00   4.7995645e+02   3.2802516e+01   4.5965613e+02  -7.2095871e+00   4.7218548e+02  -3.7943871e+01   5.6867548e+02   4.0081123e+01   7.2541742e+02   1.4168542e+01   4.4643742e+02   1.0725329e+01   2.8898161e+02   6.7277419e-02   4.2702387e+02  -2.7128774e+00   5.6457742e+02   1.7554129e+01   5.1677645e+02   5.5446581e+00   2.0456968e+02   1.0653507e+02   2.7718774e+02   3.4094968e+00   7.8164484e+02  -1.1287716e+01   4.1969129e+02   8.4379226e+00   3.2447226e+02  -1.0523910e+01   3.3335806e+02   5.2394194e+00   4.5520258e+02   6.3202452e+00   2.6952548e+02   2.1734090e+01   2.7910516e+02   6.9319006e+01
   2.4270161e+02   2.3956452e+01   1.6062355e+02   7.4571406e+01   2.4156722e+02   2.5006259e+01   2.6032194e+02   1.6029844e+02   3.3003065e+02   1.8045613e+01   2.7480774e+02  -1.2955910e+01   3.1340226e+02  -3.5305677e+00   1.8570722e+02   2.7475059e+01   2.8883097e+02  -5.8238968e+00   4.0984194e+02  -5.7415484e+00   2.9890258e+02   4.7984387e+00   3.0725419e+02   5.0660632e+01   4.4123355e+02  -8.3361032e+00   3.5865129e+02   4.0136606e+01   3.1060613e+02   1.3116026e+01   3.2128722e+02   2.5008659e+01   2.4273290e+02   2.1919755e+01   2.8855742e+02   1.7602181e+01   3.6768903e+02   1.6793910e+01   2.6224290e+02   3.7221858e+01   3.3552774e+02   4.3777458e+01   3.8944323e+02   3.3380671e+01   3.2782968e+02   1.8222658e+01   2.2775161e+02   1.7749871e+01   2.9935323e+02  -8.7160000e+00   2.6509722e+02   9.6438587e+00   3.5318387e+02   9.7436774e+00   4.0895645e+02   1.5366387e+01   2.3771129e+02  -9.7178710e+00   4.1025710e+02   2.8575561e+01   3.8593871e+01   1.2201249e+02   5.2094968e+02  -6.8517806e+00   2.6732677e+02   1.2895148e+01   2.8442722e+02   4.3097459e+01   3.9539839e+02  -6.5703226e-01   3.3241645e+02   1.7034581e+00   2.6533161e+02   3.8868310e+01   3.2975161e+02   1.1395355e+01   2.9189722e+02  -3.2540141e+01   2.6766355e+02   2.0039497e+01   2.0007452e+02   9.4302748e+01   3.4495581e+02   1.1116761e+01   2.2565871e+02   2.1195045e+01   2.6785161e+02   1.6875742e+01   3.1663032e+02   6.3137677e+00   2.3810871e+02  -8.0325677e+00   2.1835968e+02  -2.0568387e+00   4.5430677e+02  -2.0530994e+01   5.1354935e+02  -8.5910452e+00   4.1206677e+02  -3.7189535e+01   4.0152903e+02   2.0312194e+01   4.8565968e+02  -1.0395032e+01   3.0571432e+02   1.3724693e+01   3.4477032e+02   1.7078515e+02   5.8441000e+02   8.7877523e+01   4.2092258e+02  -3.6512258e+00   5.1109839e+02   6.2695484e+00   3.8194871e+02   9.0786194e+00   3.6209677e+02   7.5198065e+01   3.2279613e+02   2.3521161e+00   3.0806903e+02  -1.3139394e+01   4.1025742e+02  -7.5912387e+00   3.7766065e+02   1.1608439e+01   3.7717710e+02   1.6034712e+02   5.2905000e+02  -3.7175484e+00   3.7613548e+02   1.4214000e+01   4.5161935e+02  -6.6179355e+00   5.6428452e+02   1.2435626e+01   4.5031129e+02  -2.6773613e+01   3.3067742e+02  -2.1887097e+00   3.3060097e+02   1.5146192e+02   4.0483742e+02  -5.1866710e+00   4.7959387e+02   2.3188297e+01   5.8159806e+02   1.5244129e+00   2.6676432e+02  -1.5299307e+01   4.3821742e+02  -1.1815458e+01   4.9671710e+02   2.1748116e+01   4.8778774e+02  -1.8373665e+01   3.1668161e+02   1.5861923e+01   4.8122290e+02   3.9218452e+00   2.4015871e+02   3.2144000e+00   2.9653774e+02   6.2246452e-01   1.9952258e+02  -5.3840645e+00   4.1593226e+02  -2.2155871e+01   3.4976323e+02  -9.2888000e+00   2.6125065e+02   1.4446452e-01   4.1120323e+02  -1.0034000e+01   4.5861258e+02  -2.6909006e+01   3.5485613e+02   5.7961290e-02   3.1537516e+02   5.4512774e+00   2.7312097e+02   7.3745161e+00   4.0735000e+02   1.5642323e+01   4.9466677e+02   1.0551497e+01   4.0485387e+02  -4.7070194e+00   8.7737290e+02   1.6795226e+00   4.3779129e+02   7.4443871e-01   5.3793871e+02   4.0932323e+01   7.0383516e+02   2.6617058e+01   7.0156935e+02   2.7457677e+01   5.2296387e+02   2.2558697e+01   5.0918226e+02   4.0799355e+00   4.4607839e+02   8.4492129e+00   4.6025323e+02   1.0921677e+01   4.3981581e+02   8.8218323e+00   3.9568484e+02   8.9248903e+00   4.8493032e+02   1.2520090e+01   4.3170387e+02   1.7514981e+01   6.2844032e+02   3.5679290e+01   4.2733839e+02   1.9849058e+01   5.4635903e+02   8.6353548e-01   5.9354710e+02   1.7000103e+01   3.8999935e+02   2.7788116e+01   6.8091581e+02   1.9187703e+01   7.2461419e+02   3.1744129e+00   5.7669806e+02   1.6649961e+01   4.9984774e+02   1.9895729e+01   4.3799935e+02   4.6457148e+01   3.9307935e+02   1.6865526e+02   3.3482258e+02   7.4377419e+00   5.9814903e+02   5.8093677e+00   4.6008548e+02   9.8529935e+01   4.3893000e+02   2.5860116e+01   3.3089323e+02   1.4165961e+01   4.1633645e+02   2.6612116e+01   4.3460613e+02  -7.1055871e+00   4.7703548e+02  -1.6718710e+00   5.9053548e+02   2.0902323e+01   7.1341742e+02   8.0785419e+00   3.9991742e+02   7.2786929e+01   2.9088161e+02  -1.6654723e+01   4.3069387e+02   3.9935226e+00   6.0366742e+02   6.9069290e+00   4.5115645e+02  -2.5574194e-01   2.0932968e+02   7.4054271e+01   3.0246774e+02  -7.5229032e+00   6.5302484e+02   9.7118839e+00   4.5060129e+02  -9.8487742e-01   3.3666226e+02  -1.5739110e+01   4.0845806e+02   1.5181419e+01   4.2720258e+02   4.4002452e+00   2.4033548e+02  -1.0550710e+01   3.1505516e+02   7.5113006e+01
   3.3165161e+02   6.1404516e+00   1.4142355e+02   8.5537406e+01   2.7270722e+02   3.3845059e+01   2.8185194e+02   9.3156039e+01   3.5646065e+02  -5.3987871e+00   3.0323774e+02  -7.7003097e+00   3.1868226e+02  -1.8092968e+01   2.4799722e+02   4.6818587e+00   2.4616097e+02   9.2597032e+00   4.4869194e+02  -8.5295484e+00   3.5576258e+02   3.0996387e+00   3.3806419e+02   3.3435832e+01   4.2554355e+02  -6.7609032e+00   3.9065129e+02   2.8786606e+01   3.1951613e+02   5.6832258e+00   3.7142722e+02   2.5287459e+01   2.6373290e+02   2.2769755e+01   3.2669742e+02   1.1460981e+01   3.1962903e+02   8.5168710e+01   2.8712290e+02   1.2551458e+01   3.6333774e+02   4.8552658e+01   3.5711323e+02   3.4107071e+01   3.2105968e+02   3.1942581e+00   1.9412161e+02   1.6130271e+01   3.4192323e+02  -7.4160000e-01   2.6809722e+02   6.2138587e+00   3.4543387e+02   2.6863677e+01   4.4185645e+02   1.6304387e+01   2.2690129e+02  -4.6630710e+00   4.4172710e+02   2.6527961e+01   4.4783871e+01   1.1679729e+02   5.0299968e+02   6.1942194e+00   2.6570677e+02   1.3594748e+01   2.9451722e+02   6.4440259e+01   3.6098839e+02   9.3857677e+00   2.9441645e+02   7.9334581e+00   2.6057161e+02   4.6869110e+01   3.1614161e+02   2.3874155e+01   2.6380722e+02  -1.3492941e+01   3.1024355e+02   2.4213097e+01   2.1969452e+02   9.8153148e+01   3.0800581e+02   2.2627613e+00   2.4474871e+02   7.6178452e+00   2.8032161e+02  -2.2118581e+00   2.8854032e+02   2.6280968e+01   2.6658871e+02  -4.1096774e-01   2.1292968e+02   1.1047561e+01   5.0011677e+02   2.0334206e+01   5.0673935e+02   1.0673755e+01   4.4921677e+02  -1.8971535e+01   4.3875903e+02   1.3903794e+01   4.6884968e+02  -2.7602323e+00   2.1471432e+02   2.2534693e+01   3.4763032e+02   1.6027635e+02   5.7699000e+02   1.2426112e+02   5.0006258e+02   1.5537574e+01   5.8177839e+02  -3.8148516e+00   3.4618871e+02   6.3694194e+00   3.9486677e+02   9.2866465e+01   4.3008613e+02   1.5289161e+00   2.7287903e+02   2.8158065e+00   4.0601742e+02  -7.1520387e+00   3.8647065e+02   7.8536387e+00   4.6517710e+02   1.3972712e+02   5.2845000e+02   2.6780452e+01   4.3337548e+02  -2.2520000e-01   4.9223935e+02   1.1802465e+01   5.6909452e+02  -1.2049174e+01   5.0069129e+02  -5.3424013e+01   3.9743742e+02   7.0904903e+00   3.9517097e+02   1.4648632e+02   3.8683742e+02   2.5513329e+01   5.7670387e+02   2.6539497e+01   6.5445806e+02  -4.7743871e+00   2.4066432e+02   1.7886929e+00   3.9336742e+02  -1.0697458e+01   4.9761710e+02   5.2461161e+00   5.5254774e+02  -9.2144645e+00   2.9963161e+02   6.1359226e+00   5.1036290e+02  -2.8269355e+01   1.9706871e+02  -3.4884000e+00   2.7043774e+02   2.7330465e+01   2.0256258e+02  -2.3726452e-01   4.1665226e+02   4.2665290e+00   3.5561323e+02   2.7623200e+01   2.8701065e+02   1.1413665e+01   4.4406323e+02  -9.9028000e+00   5.3852258e+02   1.5268194e+01   3.1995613e+02   1.2849961e+01   3.4333516e+02   5.7844774e+00   2.8241097e+02   1.1541316e+01   4.3708000e+02   3.5323923e+01   4.9366677e+02   2.3391497e+01   4.6252387e+02   1.9193806e+00   1.0162329e+03   4.5710723e+01   4.9432129e+02   3.0652039e+01   4.1155871e+02   2.9662723e+01   7.2362516e+02   9.0338581e+00   6.0156935e+02   4.4337677e+01   5.4115387e+02   1.8583497e+01   4.8938226e+02   2.2913935e+01   4.2831839e+02   1.1730013e+01   5.2625323e+02   2.3916774e+00   4.0205581e+02   1.6312632e+01   4.4206484e+02   2.4974490e+01   5.1484032e+02  -4.6827097e+00   4.5370387e+02   1.4324981e+01   6.5721032e+02   1.5657690e+01   4.5533839e+02   3.2519058e+01   5.2060903e+02   1.4353535e+01   6.3708710e+02   9.1690323e-01   4.0837935e+02  -4.0122839e+00   6.7726581e+02   5.1897032e+00   7.9213419e+02   3.3542813e+01   5.0707806e+02   3.6699561e+01   4.8841774e+02   2.7050129e+01   4.9418935e+02   5.6911948e+01   3.5197935e+02   1.2856326e+02   3.3968258e+02   6.0489419e+00   5.8705903e+02  -6.8343226e-01   4.8151548e+02   1.2548554e+02   4.5055000e+02   1.4030516e+01   3.7227323e+02   8.2355613e+00   3.8304645e+02   3.3985316e+01   4.6403613e+02  -7.5999871e+00   4.7775548e+02   2.2205290e+00   5.8877548e+02   1.8853123e+01   6.7946742e+02   2.0514542e+01   3.3034742e+02   1.3563253e+02   3.7079161e+02   6.9524774e+00   4.8275387e+02   1.6668723e+01   5.1414742e+02   8.0185290e+00   4.9592645e+02   1.4832658e+01   1.9318968e+02   8.7295471e+01   2.2227774e+02   4.2722968e+00   6.6354484e+02   1.7210284e+01   4.4836129e+02  -3.7567742e-01   3.5661226e+02  -2.8510968e-01   3.9265806e+02   1.7695419e+01   4.2225258e+02   2.3016245e+01   2.6362548e+02  -1.2739097e+00   3.0962516e+02   7.7837406e+01
   3.3580161e+02  -9.1548387e-02   1.6757355e+02   9.6205406e+01   2.9399722e+02   2.3431859e+01   2.7079194e+02   1.1051084e+02   3.4093065e+02  -2.8263871e+00   2.7152774e+02  -7.0235097e+00   3.3792226e+02   1.0797832e+01   2.0913722e+02   1.7650659e+01   2.4563097e+02   6.7721032e+00   3.9090194e+02   2.0933652e+01   2.8610258e+02   1.7012439e+01   3.2754419e+02   1.0467432e+01   3.9060355e+02   1.6034297e+01   3.7928129e+02   1.5066206e+01   2.5241613e+02   7.7122581e-01   3.7585722e+02   2.7643059e+01   2.4492290e+02   2.3274555e+01   3.1593742e+02   1.9271781e+01   2.9031903e+02   1.2925351e+02   2.3687290e+02   2.7691458e+01   2.7352774e+02   1.4959746e+02   3.4439323e+02   1.5894671e+01   3.1029968e+02   3.0955058e+01   1.6902161e+02   1.1028271e+01   3.0378323e+02   6.1696000e+00   2.6028722e+02  -2.9713413e+00   3.6058387e+02  -2.3983226e+00   4.3181645e+02   2.5057587e+01   2.1661129e+02   1.7350129e+01   4.1872710e+02   2.3277961e+01   5.1693871e+01   9.9864490e+01   4.6047968e+02   3.6505819e+01   2.3813677e+02   4.1760348e+01   2.9628722e+02   3.9338659e+01   3.4786839e+02   7.1453677e+00   2.7989645e+02   7.2350581e+00   2.4938161e+02   5.6004310e+01   3.1794161e+02   2.0770155e+01   2.7499722e+02  -1.1388141e+01   3.0366355e+02   2.1879497e+01   1.8192452e+02   1.0303475e+02   3.4619581e+02   8.3575613e+00   2.2179871e+02   1.4263845e+01   2.6608161e+02  -2.2265806e-01   1.4825032e+02   1.0924168e+01   3.0353871e+02  -1.0269677e+00   1.8259968e+02   1.7323961e+01   4.7577677e+02  -1.2438594e+01   4.8111935e+02  -1.3996645e+01   4.4687677e+02  -3.2214335e+01   4.3985903e+02   2.2057935e+00   4.4218968e+02   1.0842568e+01   2.4228432e+02   3.5609093e+01   3.0192032e+02   1.6064315e+02   5.7862000e+02   1.0781072e+02   4.5363258e+02  -5.5080258e+00   5.1965839e+02  -1.4095252e+01   3.5671871e+02  -2.1192981e+01   3.5138677e+02   8.9384865e+01   3.7893613e+02  -7.0908387e-01   2.7344903e+02  -3.0129794e+01   3.9582742e+02  -1.8906839e+01   3.5166065e+02   1.6358439e+01   3.9122710e+02   1.5755312e+02   5.2380000e+02   1.4202452e+01   4.4456548e+02   1.0259600e+01   4.2647935e+02  -1.5266735e+01   5.1395452e+02  -1.1157974e+01   3.6712129e+02  -1.6598413e+01   3.1724742e+02   1.7265690e+01   3.6836097e+02   9.0481123e+01   3.5678742e+02  -9.8726710e+00   5.0331387e+02   9.7906968e+00   6.2259806e+02  -2.5135587e+01   2.8057432e+02  -7.6441071e+00   3.9360742e+02   1.1373342e+01   4.5347710e+02  -2.1272684e+01   5.5340774e+02  -1.1433265e+01   2.9587161e+02   3.2816723e+01   4.8207290e+02  -1.8096155e+01   1.9439871e+02  -5.3648000e+00   2.9496774e+02  -6.6319355e+00   1.7428258e+02  -2.0024865e+01   3.7941226e+02  -1.5904271e+01   3.1437323e+02   2.1124000e+00   3.0087065e+02   1.5848645e+00   4.2391323e+02   1.6592000e+00   4.2266258e+02   1.5916994e+01   3.4209613e+02   1.2078761e+01   2.9928516e+02  -2.5015226e+00   2.7079097e+02  -2.1339084e+01   4.2069000e+02  -7.4248774e+00   4.9938677e+02   1.2743897e+01   4.3152387e+02   1.0109381e+01   8.2713290e+02   1.2464872e+02   5.6617129e+02   8.0440387e+00   4.4041871e+02   4.1639226e+00   8.0309516e+02   2.4206258e+01   6.4012935e+02   2.6182877e+01   5.2981387e+02   2.1250697e+01   4.8508226e+02   2.6607935e+01   4.2241839e+02  -2.9879871e+00   5.2525323e+02   1.3221677e+01   3.8938581e+02   7.2862323e+00   3.9796484e+02   4.2362490e+01   5.4331032e+02   2.4609690e+01   4.4813387e+02  -1.3509419e+01   6.7425032e+02   2.0294490e+01   4.9629839e+02  -2.5677419e+00   5.6441903e+02   1.5538735e+01   5.3428710e+02   9.5409032e+00   4.1203935e+02   2.5549161e+00   6.3514581e+02  -7.3806968e+00   8.2794419e+02   3.5388013e+01   5.4664806e+02   1.9623961e+01   4.8508774e+02   1.4026529e+01   4.3504935e+02   6.6973148e+01   3.9664935e+02   1.1927966e+02   3.4925258e+02   2.1803342e+01   5.5033903e+02   2.6254168e+01   4.4746548e+02   1.3020954e+02   4.3103000e+02   3.5062116e+01   3.1584323e+02   2.4459961e+01   4.0128645e+02  -7.4738839e+00   4.4308613e+02  -5.2639871e+00   4.3637548e+02  -3.1907097e-01   5.1501548e+02   1.8993923e+01   6.0891742e+02   2.1585419e+00   3.0058742e+02   1.2749333e+02   3.4993161e+02  -1.0948723e+01   4.6369387e+02  -1.9264774e+00   5.8271742e+02  -2.1770710e+00   4.4182645e+02  -3.9793419e+00   2.6480968e+02   1.2432587e+02   2.7404774e+02   5.0906968e+00   5.8559484e+02   2.0396284e+01   4.5674129e+02   1.1383923e+01   2.9413226e+02   2.3573290e+01   3.8805806e+02  -1.9836581e+01   4.3778258e+02  -1.6706155e+01   2.8781548e+02   1.6740890e+01   3.0057516e+02   9.5321406e+01
   2.9385161e+02   5.1144516e+00   1.8128355e+02   9.6108606e+01   2.7213722e+02   2.2130659e+01   2.6611194e+02   8.6095239e+01   3.7570065e+02   1.7720129e+00   2.8356774e+02  -3.1767097e+00   4.2259226e+02   6.3042323e+00   3.0928722e+02   1.7208659e+01   2.6011097e+02  -1.1576297e+01   4.7100194e+02   4.7565161e-01   3.3262258e+02   8.6208387e+00   2.7668419e+02   4.1056232e+01   4.1165355e+02   8.4502968e+00   3.4581129e+02   1.6903806e+01   3.5070613e+02   4.2428026e+01   3.3004722e+02   3.1787859e+01   2.3697290e+02   7.2905548e+00   2.5388742e+02   3.1805781e+01   2.4594903e+02   1.2053311e+02   2.2899290e+02   1.6511858e+01   2.5233774e+02   1.3600266e+02   3.5106323e+02   3.4161071e+01   3.3162968e+02   2.4018658e+01   1.7870161e+02   2.2303871e+01   3.0502323e+02   2.1040000e-01   2.7366722e+02   1.8488259e+01   3.3158387e+02   5.4716774e+00   3.8000645e+02   2.9202387e+01   2.1623129e+02   1.0760529e+01   4.1606710e+02   1.6110761e+01   9.6923871e+01   1.2629609e+02   5.5008968e+02   3.8170194e+00   2.7879677e+02   2.5407548e+01   2.9975722e+02   3.5061059e+01   3.4975839e+02  -6.4258323e+00   3.0808645e+02   2.3789858e+01   2.6766161e+02   2.2491910e+01   3.1885161e+02   3.3797355e+01   2.3828722e+02  -1.9831341e+01   2.5771355e+02   9.8354968e+00   2.0521452e+02   1.2650155e+02   2.8857581e+02   1.0387161e+01   2.0912871e+02   8.1774452e+00   2.8556161e+02  -2.4491058e+01   6.2580323e+01  -2.9322323e+00   2.2615871e+02   6.4034323e+00   2.2640968e+02  -9.4083871e-01   4.4734677e+02  -1.6544194e+01   5.3635935e+02  -1.1258452e+00   4.8382677e+02  -1.5020335e+01   4.4180903e+02   2.8997935e+00   4.6808968e+02   2.0530568e+01   2.6985432e+02   4.2643493e+01   3.0916032e+02   1.8092395e+02   6.7404000e+02   1.2612712e+02   5.2635258e+02   3.5743742e+00   6.4146839e+02  -2.7220052e+01   3.9390871e+02  -3.4481806e+00   3.8138677e+02   1.5632486e+02   3.9041613e+02  -1.0197484e+01   2.9830903e+02   7.8140645e-01   3.4825742e+02   2.4278761e+01   4.3385065e+02   1.9923239e+01   4.1217710e+02   1.6973712e+02   5.5450000e+02  -2.0303548e+01   5.2732548e+02   4.6888000e+00   4.2409935e+02   2.4303665e+01   5.4338452e+02   2.8676258e+00   3.7655129e+02   4.6471871e+00   3.4090742e+02  -1.4871097e+00   3.1322097e+02   1.4332232e+02   4.3541742e+02   2.5946929e+01   5.5770387e+02   1.5329497e+01   5.4531806e+02   1.1286813e+01   2.3438432e+02   5.2410929e+00   4.3702742e+02  -3.4802581e+00   4.8313710e+02   1.9784516e+01   5.7392774e+02  -1.0544865e+01   3.1272161e+02   1.0887226e+00   4.6860290e+02   1.0031445e+01   2.3287871e+02  -6.6832000e+00   3.6758774e+02  -1.6153548e-01   2.4066258e+02   1.3247355e+00   3.7417226e+02   4.8049290e+00   3.1823323e+02  -1.1006400e+01   3.5006065e+02  -2.8203355e+00   4.3158323e+02  -9.5744000e+00   4.9671258e+02   3.3422994e+01   3.0071613e+02  -7.6608387e+00   2.7613516e+02  -1.3595226e+00   2.9755097e+02  -1.5189884e+01   3.6641000e+02   1.1867523e+01   4.9133677e+02   1.5477897e+01   4.9642387e+02  -1.6412619e+01   5.9099290e+02   2.1420992e+02   5.8627129e+02   3.3196039e+01   4.2755871e+02   1.7862723e+01   9.3188516e+02   3.0953058e+01   6.8031935e+02   4.2597677e+01   5.5334387e+02   8.6982968e+00   4.4888226e+02   3.9039355e+00   4.3874839e+02  -5.1543871e+00   5.2040323e+02   8.6096774e+00   3.8434581e+02   2.1829432e+01   4.0101484e+02   3.0118490e+01   5.1474032e+02   3.0275290e+01   4.1251387e+02   4.2860181e+01   6.0725032e+02  -1.3675510e+01   5.2724839e+02   3.8246258e+01   5.9085903e+02  -2.8264645e+00   5.1288710e+02  -1.7277097e+01   3.6646935e+02   7.3405161e+00   6.9879581e+02   1.4527303e+01   7.7532419e+02   1.6876129e+00   5.9669806e+02   4.9479961e+01   4.1684774e+02  -4.7942710e+00   4.3313935e+02   4.7035948e+01   3.8383935e+02   1.5453446e+02   3.7035258e+02  -1.6446581e+00   5.6619903e+02  -1.4544632e+01   4.5813548e+02   8.0065935e+01   4.1017000e+02   6.4009161e+00   3.4065323e+02   9.0051613e+00   4.3776645e+02   1.9417716e+01   4.7312613e+02  -4.6477187e+01   4.4337548e+02   6.9709290e+00   4.7801548e+02   4.9623923e+01   6.9974742e+02  -1.9217858e+01   3.3719742e+02   1.1003453e+02   3.4684161e+02   1.2578477e+01   4.4436387e+02  -2.3800774e+00   6.4504742e+02   7.7865290e+00   4.1739645e+02   2.2925058e+01   2.5118968e+02   1.2470547e+02   2.9451774e+02   1.0303097e+01   6.1002484e+02   1.3581884e+01   4.1526129e+02   1.7322323e+01   3.2171226e+02  -7.0231097e+00   3.8880806e+02   2.6534194e+00   3.9625258e+02   9.1462452e+00   2.3581548e+02   3.6708903e+00   2.9272516e+02   8.4709406e+01
   2.7570161e+02   3.1316452e+01   1.6323355e+02   1.1784261e+02   2.9261722e+02   3.0252259e+01   2.4300194e+02   7.8314039e+01   3.4898065e+02  -7.6038710e-01   2.5713774e+02  -2.3822310e+01   3.9497226e+02   9.3738323e+00   3.2104722e+02   3.5317859e+01   2.4092097e+02   9.0589032e+00   4.8127194e+02   2.2544052e+01   3.2319258e+02   2.2425239e+01   2.7958419e+02   2.8974232e+01   4.1128355e+02   5.2698968e+00   3.5913129e+02   1.5208206e+01   3.5151613e+02   1.7033226e+01   3.0342722e+02   3.1474587e+00   2.3649290e+02  -7.7710452e+00   2.7584742e+02   1.7998981e+01   2.7552903e+02   1.2564671e+02   2.6637290e+02   1.0961458e+01   2.5705774e+02   1.2853506e+02   3.3768323e+02   3.4851471e+01   3.3191968e+02   1.6895458e+01   1.7323161e+02   2.5314710e+00   3.0435323e+02   1.3124000e+01   3.1304722e+02  -5.4721413e+00   3.3878387e+02   3.6395677e+01   4.1033645e+02   7.2959871e+00   2.3147129e+02  -1.6498671e+01   4.3858710e+02   4.7119161e+01   4.5073871e+01   1.3163409e+02   4.9389968e+02   2.4112219e+01   2.8051677e+02   3.4599948e+01   3.0861722e+02   4.7162259e+01   3.4304839e+02   4.9409677e+00   3.4613645e+02  -2.0304142e+01   2.6623161e+02   2.6176310e+01   3.4494161e+02   2.2180155e+01   2.4856722e+02  -1.7273741e+01   2.8124355e+02   5.9530968e+00   2.3902452e+02   1.3608675e+02   2.6995581e+02  -2.7123239e+01   2.1250871e+02   2.6577045e+01   2.7342161e+02   1.4301419e+00   6.1150323e+01   2.3282168e+01   3.1648871e+02  -3.4029677e+00   2.2873968e+02  -9.5972387e+00   3.9282677e+02  -6.0825935e+00   4.8601935e+02  -1.8586452e+00   5.1978677e+02  -5.9427135e+01   4.0142903e+02   9.0193548e-02   4.8037968e+02  -1.4452632e+01   2.6033432e+02   1.0165093e+01   3.0506032e+02   1.7754195e+02   6.7315000e+02   9.7568323e+01   4.3730258e+02   1.2418374e+01   5.2540839e+02   1.6694748e+01   4.0828871e+02  -7.2685806e+00   3.3109677e+02   1.2767806e+02   3.6669613e+02   3.9801161e+00   3.2734903e+02   3.7482065e+00   3.8668742e+02   1.0874361e+01   3.9528065e+02   4.0818839e+01   3.9203710e+02   8.5438323e+01   5.4135000e+02  -1.9515484e+00   4.5456548e+02   4.8496000e+00   3.8590935e+02   7.9288645e+00   5.1238452e+02  -1.1942374e+01   3.4955129e+02  -1.1292813e+01   3.5186742e+02   1.3776090e+01   3.3194097e+02   1.3325472e+02   3.9220742e+02  -2.0546271e+01   5.3170387e+02   7.9496774e-02   5.3112806e+02  -1.7337987e+01   2.4714432e+02   2.4080293e+01   4.0993742e+02  -2.5123058e+01   4.8166710e+02  -2.0377884e+01   6.2273774e+02  -1.2309665e+01   3.0863161e+02  -1.4014077e+01   4.8955290e+02   6.2554452e+00   2.3044871e+02   9.2712000e+00   3.0796774e+02  -1.3671935e+01   1.9895258e+02   3.1915355e+00   3.8079226e+02  -2.2584671e+01   3.7156323e+02  -4.8428000e+00   3.0996065e+02   4.9576645e+00   4.6496323e+02  -2.2864800e+01   5.1371258e+02   1.9629935e+00   3.0752613e+02   1.5844361e+01   2.9575516e+02  -5.3591226e+00   2.4389097e+02  -5.0870839e+00   4.3852000e+02   9.8722581e-02   4.4657677e+02   3.2828697e+01   4.6095387e+02  -8.2850194e+00   6.8661290e+02   1.7822032e+02   5.2941129e+02   4.9654839e+01   3.4122871e+02   3.0339123e+01   7.9083516e+02   8.7670581e+00   6.5587935e+02   1.9112877e+01   5.4434387e+02   2.0088297e+01   5.1968226e+02  -3.1100645e+00   4.1331839e+02   2.1880013e+01   4.6510323e+02  -2.3266323e+01   3.9191581e+02  -4.1161677e+00   4.3573484e+02   1.7290890e+01   5.7993032e+02   3.9160090e+01   4.8770387e+02   1.8794981e+01   5.8440032e+02   1.8102490e+01   5.2500839e+02   9.4654581e+00   5.9673903e+02   1.7513135e+01   5.8881710e+02   3.6508503e+01   3.5551935e+02  -5.6434839e+00   8.0638581e+02  -4.0798968e+00   7.0013419e+02   1.1612813e+01   5.0679806e+02   2.7721961e+01   4.4260774e+02   2.1144929e+01   4.7218935e+02   4.2811948e+01   3.7892935e+02   1.1278726e+02   3.2140258e+02   9.6513419e+00   5.2629903e+02  -1.5112632e+01   4.8146548e+02   2.1059535e+01   3.8003000e+02   1.8002116e+01   3.3222323e+02   1.7579561e+01   4.5419645e+02   2.8243316e+01   4.2122613e+02  -1.5795187e+01   4.3846548e+02  -1.0246271e+01   4.9924548e+02   3.0445523e+01   6.8835742e+02  -2.8196658e+01   3.1410742e+02   1.0826173e+02   2.8403161e+02   1.8323277e+01   4.8658387e+02   1.3192323e+01   5.6923742e+02   2.0141329e+01   4.3468645e+02   2.2301858e+01   2.5037968e+02   1.5215027e+02   2.4242774e+02  -1.7859703e+01   6.6530484e+02   1.3969484e+01   3.8355129e+02  -6.7087742e-01   3.1871226e+02  -1.2203110e+01   3.8570806e+02  -6.4858065e-01   4.2356258e+02   4.9114452e+00   2.8838548e+02   1.2985290e+01   3.0615516e+02   9.1685006e+01
   2.9520161e+02   1.3906452e+01   1.5828355e+02   8.7518606e+01   2.8299722e+02   5.8021859e+01   2.7006194e+02   1.0556924e+02   3.7260065e+02   1.7350013e+01   3.0066774e+02  -1.4684710e+01   2.6882226e+02   6.9458323e+00   3.2751722e+02   2.7370259e+01   2.6087097e+02   1.5129032e+00   3.9948194e+02   1.1457252e+01   3.4619258e+02   2.0585239e+01   2.6968419e+02   3.8236232e+01   4.0770355e+02   1.7826297e+01   3.7571129e+02   9.1806452e-02   3.2456613e+02   7.5192258e+00   3.1885722e+02   2.1913059e+01   2.5483290e+02   2.2291755e+01   2.7460742e+02   1.5288181e+01   2.8205903e+02   1.0512431e+02   2.7218290e+02   3.5246658e+01   2.5938774e+02   1.3229866e+02   3.7596323e+02   4.1789071e+01   2.8234968e+02   7.7210581e+00   1.9681161e+02   1.2545071e+01   2.7402323e+02   2.1260400e+01   2.7985722e+02   6.3230587e+00   3.6288387e+02   9.2176774e+00   4.2647645e+02   2.4154787e+01   2.4880129e+02  -5.8450710e+00   4.4539710e+02   1.5624361e+01   3.4023871e+01   1.2946809e+02   5.2113968e+02   2.1033019e+01   2.7908677e+02   3.9294348e+01   3.1980722e+02   4.2647059e+01   4.2704839e+02  -1.5019032e+01   3.2808645e+02   4.9498581e+00   2.9057161e+02   1.2419110e+01   3.1452161e+02   2.0283755e+01   2.3051722e+02  -2.3399741e+01   2.5743355e+02   4.8578968e+00   2.2283452e+02   9.9091948e+01   3.4743581e+02   1.5018361e+01   2.3626871e+02   2.1006245e+01   2.3551161e+02  -2.0570581e+00   6.1010323e+01   1.0523368e+01   2.6977871e+02  -2.4261677e+00   2.0835968e+02   1.8123161e+01   4.1715677e+02  -2.7128994e+01   4.6511935e+02  -2.1096645e+01   4.7449677e+02  -6.8323935e+01   4.1875903e+02   1.8313794e+01   4.3989968e+02  -3.8342323e+00   2.6976432e+02   1.1320693e+01   3.4154032e+02   1.5833355e+02   5.9288000e+02   1.0740992e+02   4.6068258e+02  -3.5020258e+00   5.4459839e+02   2.7909548e+01   4.0299871e+02   3.2546194e+00   3.5100677e+02   1.0879526e+02   3.5436613e+02  -2.2313484e+01   3.0944903e+02  -9.7697935e+00   3.6916742e+02  -2.0534039e+01   3.4466065e+02  -7.9415613e+00   3.9874710e+02   1.5790152e+02   5.6625000e+02   1.7906452e+01   4.3722548e+02  -1.1932000e+00   4.2695935e+02   1.2074865e+01   5.0985452e+02   8.8002581e-01   4.2727129e+02  -3.4980413e+01   3.4833742e+02   2.2678490e+01   3.4527097e+02   9.9708323e+01   3.9436742e+02  -2.1929071e+01   4.7342387e+02  -2.2148103e+01   6.2412806e+02  -1.5207987e+01   2.4881432e+02  -8.9633071e+00   4.0550742e+02   2.3191342e+01   4.7728710e+02  -1.2027484e+01   6.8873774e+02  -1.2589665e+01   3.2396161e+02   3.0895226e+00   4.9493290e+02  -1.3149548e+00   1.9444871e+02  -1.7038800e+01   2.8439774e+02  -4.1763355e+00   2.6514258e+02   1.6563355e+00   3.9027226e+02   1.8692903e-01   3.6361323e+02  -1.3056800e+01   3.0868065e+02   1.9580065e+01   4.5010323e+02  -2.4196000e+01   4.8971258e+02   1.8452994e+01   3.5204613e+02   2.7612761e+01   2.8423516e+02  -5.4875226e+00   2.6822097e+02  -3.2734839e+00   4.5969000e+02   2.7675123e+01   4.9123677e+02   1.1255897e+01   4.6014387e+02   2.7297806e+00   7.2399290e+02   1.5408992e+02   5.5570129e+02  -1.0358361e+01   3.4408871e+02   1.1540323e+01   6.9546516e+02   6.5026658e+01   6.3556935e+02   2.6797677e+01   5.1662387e+02   1.4405897e+01   4.7418226e+02   1.8179935e+01   4.6012839e+02   1.9665213e+01   4.3860323e+02   8.2536774e+00   3.8629581e+02   1.5723432e+01   4.3530484e+02   1.2845290e+01   5.6960032e+02   1.3664903e+00   4.5494387e+02   1.0275781e+01   5.6563032e+02   3.3364090e+01   4.3591839e+02   2.0212658e+01   5.6304903e+02   4.2208335e+01   5.6088710e+02   5.9812903e+01   4.1437935e+02   2.8177716e+01   7.3685581e+02  -1.0697497e+01   6.9204419e+02   1.0590013e+01   5.2888806e+02   4.9954761e+01   4.3189774e+02   1.2521729e+01   4.3704935e+02   2.8763148e+01   3.6969935e+02   1.4233566e+02   3.0106258e+02   1.0418542e+01   5.5543903e+02  -8.9138323e+00   5.0127548e+02  -9.5264516e-02   3.6541000e+02   2.0817161e+00   3.0622323e+02   9.7095613e+00   4.1961645e+02  -1.1802839e+00   5.2603613e+02  -2.7899987e+01   4.4813548e+02  -2.3789871e+01   4.8005548e+02   3.3220723e+01   7.3007742e+02   2.3185742e+01   3.2691742e+02   9.1956929e+01   3.4722161e+02   1.8168077e+01   4.7047387e+02   5.6511226e+00   6.4966742e+02   1.7226929e+01   4.1273645e+02   2.5878581e+00   2.4137968e+02   9.4540271e+01   2.5970774e+02  -7.1021032e+00   6.5307484e+02   4.9978839e+00   4.0945129e+02   5.3571226e+00   3.2456226e+02   1.0558890e+01   4.0405806e+02   1.2283419e+01   4.1746258e+02   1.7919445e+01   2.9009548e+02   7.4684903e+00   2.5867516e+02   1.2067341e+02
   2.7590161e+02   2.2400452e+01   1.4466355e+02   6.7798206e+01   2.8528722e+02   2.3508659e+01   2.7879194e+02   1.1497084e+02   3.3855065e+02  -1.2015987e+01   2.8009774e+02   4.2908903e+00   3.2221226e+02  -8.0453677e+00   3.4937722e+02   2.6761459e+01   2.7925097e+02   1.9182503e+01   4.3811194e+02  -1.3131484e+00   3.2248258e+02   2.8002039e+01   2.6968419e+02   3.7286232e+01   4.8623355e+02   3.0063897e+01   4.2744129e+02   5.1634065e+00   3.4641613e+02   3.8201226e+01   3.0847722e+02   1.5703459e+01   2.7064290e+02   1.3496955e+01   2.8222742e+02  -1.7014194e+00   2.7620903e+02   1.1322231e+02   2.8730290e+02   2.4907058e+01   2.4510774e+02   1.3982106e+02   3.6154323e+02   2.4902671e+01   3.0162968e+02   1.6368658e+01   1.8617161e+02   1.9762710e+00   2.8449323e+02   2.9028000e+00   2.4947722e+02   1.5753459e+01   3.6848387e+02   6.9677419e-02   4.2857645e+02   2.1036787e+01   2.4780129e+02   1.4994929e+01   4.6110710e+02   2.9787561e+01   9.2403871e+01   3.1467690e+01   5.3185968e+02   2.4465419e+01   2.9156677e+02   3.4625948e+01   3.0604722e+02   3.1087859e+01   6.0286839e+02  -4.3146323e+00   2.9413645e+02   1.5335858e+01   2.5614161e+02   6.0563510e+01   2.8061161e+02   3.0046555e+01   2.2751722e+02   1.1750259e+01   2.6790355e+02   1.9410297e+01   1.9407452e+02   7.6542748e+01   2.9609581e+02   9.0255613e+00   2.2826871e+02   1.1366245e+01   2.2361161e+02  -1.5485058e+01   4.2060323e+01   3.0419368e+01   2.6591871e+02  -4.7373677e+00   1.8954968e+02  -6.7020387e+00   4.6468677e+02  -6.9813935e+00   4.5663935e+02  -1.2648245e+01   4.5059677e+02  -4.5121935e+01   3.8604903e+02   1.6890594e+01   4.1623968e+02  -1.2461432e+01   2.8000432e+02  -9.9785071e+00   3.3611032e+02   2.2486795e+02   5.2778000e+02   9.6037923e+01   3.8420258e+02  -1.4053626e+01   4.8671839e+02  -1.6090052e+01   3.7585871e+02  -9.2941806e+00   3.6133677e+02   1.1496886e+02   3.8250613e+02   2.0865316e+01   3.1372903e+02   4.5978065e+00   4.0216742e+02  -1.0944039e+01   3.6471065e+02   5.0244387e+00   3.7608710e+02   1.1985432e+02   5.7645000e+02  -3.0259548e+01   4.6841548e+02   5.3781600e+01   4.5404935e+02   5.2376645e+00   5.5709452e+02  -1.8469174e+01   4.4541129e+02  -2.4581613e+01   3.6433742e+02  -7.1215097e+00   3.2075097e+02   1.6352992e+02   3.5136742e+02  -1.9019071e+01   5.4136387e+02   1.9166968e+00   4.8840806e+02   1.5996129e+00   2.7757432e+02  -3.0924107e+01   4.1707742e+02  -9.5942581e+00   4.9113710e+02  -9.4548387e-01   6.2364774e+02  -1.9482465e+01   3.0706161e+02   2.4111523e+01   5.6879290e+02   1.4056245e+01   1.7525871e+02  -2.3636000e+00   3.1162774e+02  -2.2734735e+01   2.3485258e+02  -1.4680465e+01   3.9284226e+02  -4.3586710e+00   3.4714323e+02  -3.7892000e+00   3.1863065e+02   6.5540645e+00   4.1949323e+02  -1.9317200e+01   4.9171258e+02   2.2242994e+01   3.4752613e+02   3.9684361e+01   2.9347516e+02   3.9327742e-01   3.0531097e+02  -1.2580684e+01   4.3391000e+02  -6.8724774e+00   4.7852677e+02   6.1226968e+00   4.5323387e+02  -1.6857419e+01   5.9927290e+02   1.9544752e+02   5.9270129e+02   1.9301639e+01   3.8003871e+02   6.1843226e+00   7.4915516e+02   2.5471458e+01   5.6875935e+02   7.2124774e+00   5.4029387e+02  -2.9677032e+00   4.7653226e+02   2.1241935e+01   4.6355839e+02   1.5770813e+01   4.3560323e+02   1.2936774e+00   3.7324581e+02   1.6674323e+00   4.2696484e+02  -9.5775097e+00   5.7879032e+02   3.5871290e+01   4.7584387e+02   1.4173781e+01   5.7202032e+02   4.1428903e+00   4.4614839e+02   1.5494258e+01   5.7123903e+02   2.0873135e+01   5.2408710e+02   2.6026903e+01   4.1022935e+02   3.9649716e+01   6.7262581e+02   1.4320903e+01   4.9265419e+02  -1.4168787e+01   5.3731806e+02   2.3040361e+01   4.4322774e+02   2.7325329e+01   4.3166935e+02   4.2193548e+01   3.4292935e+02   1.1204726e+02   3.4554258e+02   2.3580142e+01   5.4591903e+02   2.9377677e+00   4.7198548e+02   1.8057935e+01   3.8284000e+02   3.6067316e+01   2.9837323e+02   2.7807561e+01   4.0852645e+02   2.3086916e+01   4.4722613e+02  -4.7925187e+01   4.2460548e+02  -1.9667471e+01   5.1539548e+02   1.0483523e+01   7.0968742e+02   2.6694194e-01   3.0639742e+02   1.0416853e+02   3.1788161e+02   1.0852774e+00   4.5252387e+02  -1.0692877e+01   6.1342742e+02  -1.9683871e+01   4.4935645e+02   2.5178258e+01   1.9508968e+02   1.1590347e+02   2.4770774e+02  -1.0902103e+01   6.5454484e+02   1.0202839e+00   4.1750129e+02   5.2331226e+00   3.1380226e+02  -1.6703097e+00   3.9715806e+02   9.9854194e+00   4.0393258e+02   1.2901845e+01   2.4424548e+02   5.9464903e+00   3.0719516e+02   9.3171806e+01
   3.0535161e+02   3.3794452e+01   1.4195355e+02   6.4355006e+01   2.5204722e+02   9.4978587e+00   2.8595194e+02   1.4292804e+02   3.2951065e+02   3.0372129e+00   2.7956774e+02   1.4732903e+00   3.4144226e+02   1.0946232e+01   2.8385722e+02   3.6713059e+01   2.8340097e+02   1.9405032e+00   4.2053194e+02   8.8232516e+00   2.7619258e+02   2.2615239e+01   2.6325419e+02   1.1990632e+01   4.4718355e+02   1.4977897e+01   3.7549129e+02   8.9994065e+00   3.8422613e+02   1.0746426e+01   3.1247722e+02   2.8663459e+01   2.6992290e+02   2.2084555e+01   3.0865742e+02   9.6141806e+00   2.7052903e+02   1.3598671e+02   2.5030290e+02   1.8617058e+01   2.5648774e+02   1.4263066e+02   3.8292323e+02   2.4222710e+00   2.9491968e+02   1.9045458e+01   1.9291161e+02   2.9957071e+01   2.9216323e+02   2.2719200e+01   2.5875722e+02   1.7961059e+01   3.6158387e+02   6.5716774e+00   4.1124645e+02   1.7753187e+01   2.4161129e+02  -3.0298710e+00   4.5191710e+02   1.2142761e+01   1.1783387e+02   8.7132903e+00   5.5347968e+02   3.9065819e+01   2.5984677e+02   2.9113548e+01   2.9361722e+02   4.6082259e+01   3.7857839e+02  -2.7914323e+00   3.0508645e+02   1.7459858e+01   2.6028161e+02   4.1372310e+01   3.0914161e+02  -1.6158452e+00   2.6537722e+02  -2.2785413e+00   2.5409355e+02   1.1985097e+01   2.2345452e+02   8.0952348e+01   2.9905581e+02   2.8387613e+00   2.3984871e+02   8.8698452e+00   2.4628161e+02  -1.1086581e+00   6.4680323e+01   1.3189768e+01   2.6810871e+02   6.8974323e+00   2.0664968e+02  -4.3100387e+00   3.9315677e+02   4.3110065e+00   4.7596935e+02  -8.1464516e-01   4.8735677e+02  -4.5492735e+01   4.1771903e+02   1.1066994e+01   4.4070968e+02   2.3009677e+00   2.8866432e+02   3.0188693e+01   2.9763032e+02   2.2227635e+02   5.2651000e+02   1.7423952e+02   4.1173258e+02   1.7397419e-01   5.2877839e+02   1.6855148e+01   3.8018871e+02   1.1219419e+01   3.9486677e+02   1.1609646e+02   3.8060613e+02   3.2073161e+00   3.1001903e+02   2.4274606e+01   4.0159742e+02  -2.1658439e+01   3.8557065e+02   1.9165639e+01   4.3027710e+02   6.1619123e+01   5.7610000e+02  -1.5631548e+01   4.7970548e+02   4.9548400e+01   4.4423935e+02  -7.2175355e+00   6.2423452e+02   1.5969626e+01   3.8646129e+02  -2.4005613e+01   3.8033742e+02   3.2684903e+00   3.4427097e+02   1.1636832e+02   3.5830742e+02  -5.1542710e+00   5.6686387e+02   2.2596697e+01   5.8302806e+02  -1.5299987e+01   2.6628432e+02  -1.2090711e-01   4.2955742e+02   8.7873419e+00   5.3109710e+02  -7.1228387e-01   6.5916774e+02  -1.0414065e+01   3.2972161e+02   1.3058723e+01   5.4950290e+02   8.0794452e+00   2.2087871e+02  -5.1032000e+00   3.0191774e+02   3.8206452e-01   2.6575258e+02   2.7475355e+00   3.9851226e+02  -1.5242271e+01   3.5414323e+02  -3.0192000e+00   3.3225065e+02   1.7944645e+00   4.5249323e+02  -1.2297200e+01   4.9847258e+02  -5.7806452e-02   3.4057613e+02   1.1860361e+01   3.0075516e+02   8.7741935e-04   2.3384097e+02   1.6566916e+01   4.7680000e+02   2.5086323e+01   4.8052677e+02   7.3426968e+00   4.2552387e+02  -7.3106194e+00   6.0399290e+02   1.5230992e+02   5.6946129e+02   2.2260839e+01   3.5536871e+02   1.6637923e+01   7.2778516e+02   1.7121058e+01   6.3819935e+02   4.9072774e+00   5.1091387e+02  -1.9973032e+00   4.8203226e+02   2.8001935e+01   4.4165839e+02   1.9902813e+01   5.2015323e+02  -3.9703226e+00   3.6215581e+02   9.8463226e-01   3.9177484e+02   3.8857690e+01   6.1617032e+02   3.4450890e+01   4.7560387e+02   3.0952981e+01   4.9435032e+02   2.2026490e+01   4.6686839e+02   1.0266658e+01   5.4073903e+02   2.1993135e+01   5.0914710e+02   6.4221032e+00   4.8008935e+02   3.4540916e+01   5.6526581e+02   1.0259703e+01   7.3046419e+02   4.8136413e+01   5.3031806e+02   4.8270361e+01   4.2808774e+02   2.9496529e+01   4.7904935e+02   4.7643148e+01   3.9983935e+02   1.9002446e+02   2.7268258e+02   2.2218942e+01   5.3810903e+02   2.9925677e+00   5.0627548e+02   3.4454735e+01   3.8507000e+02   3.5028916e+01   2.3098323e+02   2.8438761e+01   4.7042645e+02   8.0449161e+00   4.1150613e+02  -1.3497587e+01   4.2922548e+02  -2.8797071e+01   4.9634548e+02   2.4197523e+01   6.6446742e+02  -3.0615458e+01   2.6572742e+02   1.1732213e+02   3.1208161e+02   8.9292774e+00   4.3214387e+02   4.1487523e+01   6.3419742e+02  -1.0725471e+01   4.3739645e+02   2.3750581e+00   2.2446968e+02   8.7703071e+01   2.2713774e+02   4.7434968e+00   7.3611484e+02   1.0544684e+01   4.4193129e+02  -4.4812774e+00   3.3599226e+02  -1.6015510e+01   4.2985806e+02  -4.5305806e+00   4.5872258e+02   1.3408645e+01   2.7638548e+02   4.4652903e+00   2.9610516e+02   8.4489006e+01
   3.3445161e+02   1.7716452e+01   1.4009355e+02   9.1783806e+01   2.4461722e+02   3.2332259e+01   3.3721194e+02   1.0119724e+02   2.8698065e+02   6.3496129e+00   3.1818774e+02   5.5336903e+00   3.1802226e+02   6.1498323e+00   2.8070722e+02   1.9965059e+01   2.4635097e+02   1.1574503e+01   4.4521194e+02   4.2188516e+00   2.8567258e+02   1.8996839e+01   2.8054419e+02   5.2774323e+00   5.1749355e+02   7.5630968e+00   3.6213129e+02   1.2808206e+01   3.4599613e+02   2.8482581e-01   3.3437722e+02   3.1821459e+01   2.6764290e+02  -1.4453045e+01   2.8336742e+02   1.2117381e+01   2.8499903e+02   1.3703911e+02   3.0487290e+02   3.9381458e+01   2.6200774e+02   1.5646906e+02   3.6682323e+02   1.4950271e+01   3.3710968e+02   6.3902581e+00   2.0475161e+02  -9.8301290e+00   3.0297323e+02   3.7544000e+00   3.1480722e+02   1.5527059e+01   3.1618387e+02   3.0603677e+01   4.5476645e+02   2.7271587e+01   2.4509129e+02   2.1981729e+01   4.7491710e+02   2.3972761e+01   1.0650387e+02   4.1429690e+01   5.6508968e+02   3.3377019e+01   2.6260677e+02   3.5802748e+01   3.2742722e+02   3.7847459e+01   3.6616839e+02  -1.1318632e+01   2.9451645e+02   2.2495458e+01   2.3776161e+02   4.3263910e+01   3.3756161e+02   2.8440555e+01   2.6880722e+02  -8.4129413e+00   2.5095355e+02   1.0376297e+01   2.9135452e+02   8.7230348e+01   2.9138581e+02   1.8312361e+01   2.5474871e+02   1.0437845e+01   2.3328161e+02   2.3613419e+00   5.8490323e+01   4.2549677e+00   2.1639871e+02  -1.0557677e+00   2.1730968e+02   1.2716129e-01   5.0492677e+02  -3.2720594e+01   5.3044935e+02  -1.2703045e+01   4.4992677e+02  -4.4308335e+01   4.3918903e+02   2.8679394e+01   4.6132968e+02   2.1501368e+01   2.7361432e+02  -8.3273071e+00   3.0582032e+02   1.6643115e+02   5.3888000e+02   1.3703992e+02   4.3601258e+02   5.3815742e+00   5.7302839e+02   2.3885148e+01   3.7118871e+02  -2.6200581e+01   3.5590677e+02   1.3769326e+02   3.7941613e+02  -2.4367484e+01   3.0453903e+02  -9.8569935e+00   4.3068742e+02  -2.0356387e+00   4.1538065e+02   2.0260839e+01   4.7089710e+02   2.0609523e+01   5.5385000e+02   1.0548452e+01   3.9432548e+02   7.4378800e+01   3.0452935e+02  -1.2040735e+01   5.5609452e+02  -6.7191742e+00   4.3117129e+02  -3.6962413e+01   3.5143742e+02   2.1340490e+01   3.1579097e+02   1.3483672e+02   3.6241742e+02  -7.5330710e+00   5.7464387e+02   2.5754297e+01   5.6902806e+02  -3.9987097e-02   2.6800432e+02  -9.2085071e+00   4.0264742e+02  -1.6299858e+01   5.1947710e+02  -1.5552684e+01   6.1211774e+02  -5.7000645e+00   3.1249161e+02   6.6271226e+00   5.4741290e+02   1.9006645e+01   2.0806871e+02  -1.8888400e+01   3.1310774e+02   9.3368645e+00   2.7385258e+02  -9.2304645e+00   3.9079226e+02  -3.5246710e+00   3.4171323e+02  -1.2644800e+01   3.2953065e+02   1.4420645e+00   4.3344323e+02  -3.5332000e+00   5.3628258e+02   2.1107394e+01   3.3423613e+02   1.8227561e+01   3.2137516e+02   1.3681277e+01   2.4250097e+02   7.3411613e-01   4.8224000e+02   3.0711123e+01   4.5552677e+02   1.4926968e+00   4.0361387e+02  -2.5037819e+01   5.6256290e+02   1.8129432e+02   5.7222129e+02   1.1700039e+01   3.8098871e+02  -8.9167742e-01   7.0036516e+02  -2.3525342e+01   6.5675935e+02   1.5102477e+01   4.5915387e+02   2.6813497e+01   5.1153226e+02  -8.1580645e+00   4.4822839e+02   3.0427213e+01   5.1235323e+02   9.5536774e+00   3.5191581e+02  -9.5616774e-01   3.6011484e+02   1.2200490e+01   5.8184032e+02   1.8007290e+01   4.3498387e+02   1.7012581e+01   4.7354032e+02   1.3641290e+01   4.6653839e+02   2.4333058e+01   5.2116903e+02   1.3878735e+01   5.9941710e+02   3.6460503e+01   4.7137935e+02   4.9477161e+00   6.4656581e+02   8.4657032e+00   7.2556419e+02   2.8818413e+01   5.2283806e+02   3.1628761e+01   4.4513774e+02   2.8425290e+00   4.5766935e+02   9.2635484e+00   4.0469935e+02   1.4105566e+02   3.1044258e+02   1.4781419e+00   5.4976903e+02   1.9197677e+00   4.9594548e+02   2.4811135e+01   3.8626000e+02   1.0643716e+01   2.7070323e+02   6.1711613e+00   4.5409645e+02   1.8213161e+00   4.6684613e+02  -8.4947871e+00   4.3237548e+02  -1.5959071e+01   5.1629548e+02   1.9841523e+01   6.0313742e+02  -1.7599058e+01   2.8053742e+02   1.0556733e+02   3.5469161e+02   3.5240477e+01   4.2636387e+02   1.6229923e+01   5.8395742e+02  -7.3762710e+00   3.9335645e+02   6.5182581e+00   2.2599968e+02   8.6290671e+01   2.5685774e+02  -7.5341032e+00   6.7149484e+02  -4.9057161e+00   4.2331129e+02   1.2248323e+01   2.8156226e+02  -1.5811110e+01   3.7820806e+02   1.3901419e+01   4.3067258e+02  -2.3973548e+00   2.7428548e+02  -1.2667097e+00   2.9938516e+02   6.7556606e+01
   2.8660161e+02   1.5444452e+01   1.3676355e+02   7.8390206e+01   2.7618722e+02   2.0286659e+01   3.0795194e+02   1.1763804e+02   2.9008065e+02   2.9516129e+00   2.9875774e+02  -3.4101910e+01   2.7559226e+02  -3.8857677e+00   2.9599722e+02   1.7981859e+01   2.8325097e+02  -1.4277497e+01   4.1900194e+02   1.9105652e+01   3.0671258e+02   3.2413639e+01   2.2649419e+02   7.2221432e+01   4.2449355e+02  -8.8690323e-01   3.4613129e+02   1.4348206e+01   3.1556613e+02   1.9719226e+01   3.6885722e+02   2.3443059e+01   2.5735290e+02  -3.5298452e+00   3.1060742e+02   2.7888181e+01   2.7736903e+02   1.3259951e+02   2.7868290e+02   1.9286658e+01   2.9014774e+02   1.3836786e+02   3.5211323e+02   4.0607071e+01   3.4377968e+02   6.6665806e-01   1.9965161e+02   1.3687871e+01   2.8521323e+02   1.4135200e+01   2.9599722e+02   7.6518587e+00   3.4678387e+02   1.2805677e+01   4.5043645e+02   1.2377987e+01   2.4804129e+02  -1.3974271e+01   4.8572710e+02   2.3397961e+01   9.7543871e+01  -3.1835097e+00   5.4342968e+02   9.8698194e+00   2.6246677e+02   2.0283948e+01   2.3356722e+02   4.3546259e+01   3.8822839e+02   3.6765677e+00   3.1494645e+02   1.8861058e+01   2.5971161e+02   3.3227910e+01   3.3385161e+02   8.2173548e+00   2.2189722e+02   5.3398587e+00   2.9190355e+02   1.2060297e+01   2.3021452e+02   7.5741548e+01   3.1109581e+02   1.1355561e+01   2.3812871e+02   3.5477445e+01   2.5642161e+02   3.4601419e+00   5.2390323e+01   1.2402968e+01   2.5534871e+02   1.0398232e+01   1.7940968e+02  -1.6108387e+00   4.6811677e+02  -2.7757935e+00   5.1482935e+02  -8.7334452e+00   4.6835677e+02  -5.0932735e+01   4.1918903e+02   3.4949394e+01   4.6342968e+02   6.8133677e+00   2.6785432e+02   3.2513493e+01   3.2463032e+02   1.8401635e+02   4.9962000e+02   2.0802072e+02   4.4006258e+02   2.0667574e+01   5.2915839e+02  -1.9852516e+00   3.6328871e+02  -2.4785806e+00   3.5033677e+02   1.2303886e+02   3.5603613e+02   6.3129161e+00   3.0339903e+02  -1.7815794e+01   4.5930742e+02   8.0147613e+00   3.8285065e+02   7.5732387e+00   4.8846710e+02  -1.2760774e+00   5.4180000e+02  -3.5875484e+00   4.3675548e+02   3.7654400e+01   4.5247935e+02   1.4263265e+01   5.3219452e+02  -1.1857174e+01   4.7060129e+02  -5.3068129e+00   3.7671742e+02  -6.8219097e+00   3.9517097e+02   1.5438632e+02   3.5188742e+02   2.0779329e+01   6.1397387e+02   4.1678968e+00   6.1997806e+02  -1.2559871e+00   2.7128432e+02  -2.5990907e+01   3.8983742e+02  -1.2755058e+01   5.1809710e+02   9.5577161e+00   5.8826774e+02   5.8793548e-01   3.0725161e+02   9.8563226e+00   5.0931290e+02  -1.4605355e+01   2.1882871e+02  -1.9892000e+00   3.0900774e+02  -4.3351355e+00   2.6704258e+02   2.5604335e+01   3.6808226e+02  -2.1237871e+01   3.7461323e+02  -2.1176800e+01   2.7944065e+02   9.1592645e+00   4.3149323e+02   4.1028000e+00   5.5261258e+02   2.1420994e+01   3.7152613e+02   1.2574361e+01   2.6042516e+02   9.9607277e+01   2.7331097e+02  -8.2506839e+00   4.3152000e+02   8.4287226e+00   4.7509677e+02   3.0877097e+01   4.0776387e+02  -3.8398194e+00   7.4951290e+02   2.5394832e+02   4.8036129e+02   1.7688387e+00   4.1560871e+02   2.9098723e+01   6.7078516e+02   4.0371058e+01   5.9900935e+02   4.5542477e+01   4.9843387e+02   2.5241097e+01   5.3398226e+02   4.4845935e+01   3.9555839e+02   4.6808129e+00   4.9120323e+02   2.5145677e+01   4.5238581e+02   7.0062323e+00   4.3468484e+02   2.6374890e+01   5.5489032e+02   2.6303290e+01   4.1579387e+02   2.8837781e+01   5.6083032e+02   1.3280903e+00   4.9438839e+02   2.0775058e+01   6.2416903e+02   2.4138735e+01   6.2854710e+02   1.8400103e+01   4.7794935e+02   2.3721161e+00   6.9003581e+02   1.4868103e+01   7.7699419e+02   6.3640129e+00   5.2231806e+02   2.7050361e+01   4.8094774e+02   2.7597729e+01   4.8980935e+02   5.1782348e+01   4.1031935e+02   1.7456606e+02   3.3220258e+02  -1.9326581e+00   5.5157903e+02   2.2054968e+01   5.1175548e+02   3.4306335e+01   3.9826000e+02   1.6923716e+01   3.0917323e+02   1.4993561e+01   4.7166645e+02   2.0035716e+01   4.2808613e+02  -2.8013987e+01   4.3208548e+02   1.5941290e+00   5.5610548e+02   3.1606723e+01   7.5013742e+02  -9.0290581e+00   3.6300742e+02   8.5259729e+01   3.1008161e+02   5.0892774e+00   4.1091387e+02  -4.2040774e+00   5.9033742e+02   8.8833290e+00   4.6673645e+02   4.8378581e+00   2.3751968e+02   5.7799071e+01   3.1470774e+02   3.4978968e+00   7.0554484e+02   1.6080284e+01   4.8241129e+02   1.5620323e+01   3.5380226e+02  -1.1590310e+01   3.8800806e+02   3.0174194e+00   4.3556258e+02   7.7914452e+00   2.9347548e+02   5.3380903e+00   2.8591516e+02   6.1634206e+01
   1.9555161e+02   2.1278452e+01   1.5895355e+02   1.0432501e+02   2.5204722e+02   4.4478587e+00   3.2658194e+02   7.6257639e+01   3.2870065e+02   1.6392013e+01   2.7328774e+02  -2.4834310e+01   3.0402226e+02  -1.5350168e+01   2.9461722e+02   1.3812259e+01   2.6835097e+02   6.7645032e+00   4.1084194e+02   1.7584516e+00   3.0800258e+02  -1.0839561e+01   2.3796419e+02   1.6901383e+02   3.9770355e+02   1.2146297e+01   3.5292129e+02   1.8865006e+01   2.7865613e+02  -3.5179742e+00   3.6175722e+02   2.0105869e-01   2.1678290e+02   2.9557548e+00   2.9755742e+02   2.1362181e+01   2.8141903e+02   9.6805510e+01   2.3555290e+02   5.1737058e+01   2.6081774e+02   1.3185426e+02   3.3720323e+02  -1.0601290e+00   3.2105968e+02  -6.8057419e+00   2.0159161e+02   5.1626710e+00   3.0997323e+02  -5.3756000e+00   2.6385722e+02  -8.2069413e+00   3.4418387e+02  -1.0336323e+01   4.4700645e+02   4.1323871e+00   2.3666129e+02  -7.6338710e+00   4.5891710e+02   4.8227613e+00   9.4213871e+01   1.4628903e+00   4.8294968e+02   5.7582194e+00   2.4922677e+02   3.8873148e+01   2.7347722e+02   1.1593459e+01   3.5980839e+02  -1.3809832e+01   2.9041645e+02   6.0634581e+00   2.5390161e+02   5.5642710e+01   3.3790161e+02   2.6703355e+01   2.4366722e+02  -1.8681741e+01   2.8047355e+02   2.1634697e+01   1.6469452e+02   7.6933148e+01   3.3857581e+02   6.0071613e+00   2.3369871e+02   1.2618452e+00   2.6666161e+02  -2.2169058e+01   4.5920323e+01   1.2970568e+01   3.1305871e+02   3.6414323e+00   1.9992968e+02  -3.9124387e+00   4.0396677e+02  -1.6693794e+01   4.9315935e+02   6.0401548e+00   4.4087677e+02  -6.1154335e+01   3.9904903e+02   2.5800594e+01   4.2775968e+02  -2.6193032e+01   2.3614432e+02   4.2100293e+01   3.2863032e+02   1.6055635e+02   5.9641000e+02   2.2933752e+02   4.3839258e+02   1.0911742e+00   4.8796839e+02  -1.0690052e+01   3.6742871e+02  -1.4429781e+01   3.5490677e+02   1.3229326e+02   3.4198613e+02  -4.9930839e+00   2.7534903e+02  -1.7091794e+01   3.6911742e+02  -9.5300387e+00   3.6804065e+02   7.5803871e-01   4.9608710e+02   5.1643226e+00   5.2585000e+02  -1.4161548e+01   4.3656548e+02   4.7479600e+01   4.3119935e+02  -2.0844335e+01   5.1095452e+02  -1.9397974e+01   4.3479129e+02  -2.3342013e+01   3.3129742e+02   3.8516903e+00   3.4084097e+02   1.0483272e+02   3.4983742e+02   2.3633290e+00   5.2525387e+02  -1.6624503e+01   6.0297806e+02   7.2401290e-01   2.5109432e+02  -1.4715707e+01   4.0107742e+02  -2.5042581e+00   4.3651710e+02  -1.1675884e+01   5.5873774e+02  -3.1379665e+01   3.5092161e+02  -3.0172774e+00   5.0222290e+02   9.3418452e+00   2.2939871e+02  -1.1404800e+01   2.9505774e+02  -1.1691355e+00   2.4237258e+02  -1.4622065e+01   3.7570226e+02  -5.5747097e-01   3.3442323e+02  -6.1516000e+00   3.1620065e+02   3.6484645e+00   4.6739323e+02  -4.0092000e+00   5.4066258e+02   2.6136994e+01   3.1880613e+02   2.2551961e+01   2.3028516e+02   9.0968477e+01   2.4808097e+02  -6.0922839e+00   3.7613000e+02   1.1589923e+01   5.1328677e+02   1.9391897e+01   4.1371387e+02  -6.4158194e+00   7.5575290e+02   2.4330912e+02   4.9865129e+02   2.2875639e+01   3.9679871e+02   2.9843523e+01   5.9167516e+02   1.8329858e+01   5.9987935e+02   4.7722877e+01   5.3062387e+02   3.0095897e+01   5.0863226e+02  -2.9260645e+00   5.0841839e+02   1.6322013e+01   4.5555323e+02  -4.7023226e+00   4.4181581e+02   7.4218323e+00   3.8806484e+02   2.6744903e+00   5.7984032e+02   5.5472903e+00   4.0975387e+02   2.5080981e+01   5.6825032e+02   1.7874490e+01   4.5853839e+02  -5.5969419e+00   5.7385903e+02   2.7163535e+01   6.1234710e+02   9.5661032e+00   4.8194935e+02   6.6721161e+00   6.4085581e+02   1.9982503e+01   6.8027419e+02   3.5911613e+01   5.3102806e+02   2.0403561e+01   5.4746774e+02   1.4226129e+01   4.3309935e+02   6.4559148e+01   4.2731935e+02   8.5586065e+01   3.2311258e+02  -7.8654581e+00   5.7591903e+02   2.8827768e+01   5.1246548e+02   4.2339535e+01   3.9660000e+02   3.3296516e+01   2.9470323e+02   1.8821161e+01   4.3814645e+02   1.1817316e+01   4.2936613e+02   2.9403613e+01   4.3437548e+02  -7.9690710e+00   5.5301548e+02   3.1333923e+01   7.4063742e+02   8.2909419e+00   3.3862742e+02   1.1245013e+02   3.1903161e+02   1.0563277e+01   4.6486387e+02   1.6039923e+01   5.4295742e+02   2.6673729e+01   3.9149645e+02  -1.9529419e+00   2.5656968e+02  -1.1584929e+01   2.8208774e+02  -1.1172503e+01   7.0354484e+02  -6.5971613e-01   4.5631129e+02   1.5583226e+00   3.2694226e+02  -4.8215097e+00   4.1295806e+02  -1.5285806e+00   4.3904258e+02   9.8304516e-01   2.4933548e+02   1.4629290e+01   2.8234516e+02   8.5729806e+01
   2.5295161e+02  -1.6635484e+00   1.4823355e+02   1.1028261e+02   2.6856722e+02   6.7462587e+00   2.9895194e+02   1.3609804e+02   3.3908065e+02  -1.3388387e+01   2.5437774e+02  -8.6515097e+00   2.6773226e+02   1.1843032e+01   3.0194722e+02  -3.7341413e+00   2.7025097e+02  -6.9074968e+00   3.9595194e+02  -9.7303484e+00   3.1557258e+02   8.2248387e+00   2.1334419e+02   1.2774343e+02   3.7176355e+02  -2.1988503e+01   3.7418129e+02   2.0744206e+01   2.6351613e+02  -4.4567742e+00   3.5847722e+02   1.3603459e+01   2.3211290e+02  -1.8064516e-01   3.0141742e+02   8.7633806e+00   2.8868903e+02   9.8963910e+01   2.9280290e+02   1.8597058e+01   2.4972774e+02   1.7731146e+02   3.6001323e+02  -1.0249290e+00   3.2496968e+02   5.7414581e+00   2.4165161e+02  -1.7821290e+00   3.2230323e+02   1.3358000e+01   2.7289722e+02   1.2169859e+01   3.4653387e+02   3.5625677e+01   4.3166645e+02   8.4495871e+00   2.3337129e+02   8.3893290e+00   4.0096710e+02   2.8458761e+01   8.7073871e+01  -5.2459097e+00   5.0185968e+02   1.2475419e+01   2.8470677e+02   1.2654748e+01   2.5999722e+02   4.5531859e+01   3.6310839e+02   6.0361677e+00   2.9846645e+02  -7.2054194e-01   2.8700161e+02   5.3994710e+01   3.2871161e+02   4.8185548e+00   2.6870722e+02  -5.9494131e-01   3.1438355e+02  -1.6738103e+01   1.7031452e+02   1.0377355e+02   3.6043581e+02   2.9783613e+00   2.5279871e+02   1.1263845e+01   2.6975161e+02   7.9637419e+00   1.4196032e+02   1.2957368e+01   3.2167871e+02   1.3141832e+01   2.0387968e+02   1.2481561e+01   4.4858677e+02   1.4456606e+01   6.0306935e+02   1.7827355e+01   5.0606677e+02  -3.6279535e+01   4.5309903e+02   9.5265935e+00   4.3551968e+02  -8.3838323e+00   2.4704432e+02   1.2658293e+01   3.1420032e+02   1.9623075e+02   6.2878000e+02   2.1426792e+02   5.4497258e+02   6.9447742e+00   6.3571839e+02   1.9369948e+01   4.0061871e+02  -1.7174981e+01   3.7447677e+02   1.2510766e+02   4.2065613e+02   2.6473316e+01   2.8668903e+02   1.3901006e+01   3.2206742e+02   4.6139613e+00   3.8762065e+02  -2.9983613e+00   5.1127710e+02  -4.5808774e+00   5.0335000e+02   1.1838452e+01   4.2051548e+02   4.4613600e+01   3.9261935e+02   1.0152065e+01   5.8523452e+02  -4.2903742e+00   4.5322129e+02  -1.8776413e+01   3.6710742e+02   1.0756890e+01   3.9284097e+02   1.4805272e+02   4.0030742e+02   8.8057290e+00   5.5875387e+02  -5.6445032e+00   5.5174806e+02  -1.8227587e+01   2.7333432e+02   8.7950929e+00   4.3850742e+02   1.4591342e+01   4.6756710e+02   2.0410116e+01   5.9421774e+02  -1.1978065e+01   3.8668161e+02   2.0031923e+01   5.1326290e+02   1.0078645e+01   2.3149871e+02   4.1372000e+00   3.1253774e+02   1.3242465e+01   2.4909258e+02  -7.2496645e+00   3.6522226e+02  -1.0090710e+00   3.6561323e+02  -1.7696800e+01   3.3087065e+02  -7.9051355e+00   4.6877323e+02  -1.2409600e+01   4.0914258e+02   1.3048594e+01   3.3685613e+02   1.2917961e+01   2.8533516e+02   1.1204448e+02   2.6460097e+02   1.0966116e+01   3.9152000e+02   1.8358723e+01   5.1195677e+02   1.9118297e+01   4.4842387e+02   1.3567381e+01   7.6332290e+02   2.0042352e+02   5.0532129e+02   3.2242039e+01   4.1188871e+02   2.9066323e+01   7.0488516e+02   1.1305806e-01   6.5856935e+02   3.5457677e+01   5.4529387e+02   2.6772297e+01   4.5978226e+02  -3.1806452e-01   5.5288839e+02   1.5194413e+01   4.8460323e+02   1.9023677e+01   3.9410581e+02   6.7086323e+00   4.2501484e+02  -8.9015097e+00   4.6889032e+02   2.6133290e+01   4.3560387e+02   2.0342981e+01   5.5406032e+02   2.9629690e+01   4.9057839e+02   1.6559858e+01   6.1598903e+02  -2.7956865e+01   5.2941710e+02   4.0260503e+01   4.7356935e+02   1.9682516e+01   7.3632581e+02  -7.7750968e+00   8.0108419e+02   3.4156813e+01   5.3560806e+02   3.6797161e+01   4.6213774e+02   1.5482529e+01   4.7742935e+02   7.5442748e+01   5.0421935e+02   1.6740645e+00   3.9025258e+02  -1.1426658e+01   5.8291903e+02   1.0357768e+01   5.6551548e+02   3.6255355e+00   4.3612000e+02  -6.2508387e-01   3.1775323e+02   1.8787161e+01   3.9109645e+02   1.5581316e+01   4.7384613e+02  -2.9764787e+01   4.4584548e+02   1.1063329e+01   5.3286548e+02   3.2515923e+01   7.2513742e+02   7.3109419e+00   2.9624742e+02   1.4260053e+02   3.6493161e+02  -8.2987226e+00   5.0219387e+02   1.2223523e+01   5.8557742e+02   1.1141290e+00   4.3558645e+02   4.4198581e+00   2.9832968e+02   6.4427097e-01   2.6918774e+02   2.2379497e+01   5.6454484e+02  -2.4249716e+01   4.5512129e+02   9.4352258e-01   3.3166226e+02  -1.7959110e+01   3.5590806e+02   5.3354194e+00   4.0635258e+02  -5.0175484e-01   2.5790548e+02   1.9036903e+00   2.8838516e+02   8.8106606e+01
   2.6820161e+02   6.4164516e+00   1.4276355e+02   8.5910206e+01   2.7266722e+02   4.2278259e+01   2.5063194e+02   1.3901364e+02   3.2103065e+02   1.5145613e+01   2.8899774e+02   2.8889032e-01   3.3268226e+02   2.4027032e+01   3.1670722e+02   2.1350587e+00   2.6178097e+02   1.3440103e+01   4.8290194e+02   2.8833652e+01   3.1948258e+02  -9.9479613e+00   2.1496419e+02   1.3061383e+02   4.1281355e+02  -2.2725032e+00   4.2439129e+02   2.4667406e+01   3.4127613e+02   4.0924258e+00   3.1270722e+02   3.4075059e+01   2.5397290e+02   2.4310555e+01   2.9874742e+02   1.1836981e+01   2.8705903e+02   1.2724431e+02   2.6099290e+02   2.0701858e+01   2.8219774e+02   1.6038386e+02   3.8111323e+02   1.3617071e+01   3.2196968e+02   2.0361458e+01   1.8786161e+02   1.0107097e-01   2.9083323e+02   3.9825600e+01   2.9951722e+02   1.4270259e+01   3.3238387e+02   2.1076774e+00   4.2352645e+02   4.2907871e+00   2.2552129e+02   1.4877329e+01   4.7558710e+02   3.3249161e+01   1.1188387e+02  -8.8107097e+00   4.9232968e+02   3.6287819e+01   2.8832677e+02   2.3885148e+01   2.6294722e+02   3.0965859e+01   3.2833839e+02   5.1777677e+00   3.0332645e+02   6.4606581e+00   2.6514161e+02   3.9503510e+01   3.4856161e+02   3.0320555e+01   2.4994722e+02  -3.1764141e+01   2.8771355e+02   1.4205497e+01   2.2245452e+02   8.9272348e+01   2.9762581e+02   1.2573161e+01   2.3255871e+02   5.5430452e+00   2.3713161e+02  -9.1866581e+00   1.3035032e+02   1.5646168e+01   3.4596871e+02  -4.1413677e+00   2.1654968e+02   1.8947961e+01   4.3387677e+02  -6.7065935e+00   4.9458935e+02   1.4075755e+01   4.6421677e+02  -4.3551535e+01   4.1971903e+02   3.8096994e+01   4.4918968e+02   2.4002568e+01   2.7252432e+02   1.0429893e+01   2.9987032e+02   2.0209715e+02   4.9783000e+02   1.9164392e+02   4.5073258e+02  -9.8960258e+00   5.5002839e+02   8.0351484e+00   3.4804871e+02  -4.0309381e+01   3.3076677e+02   1.0041446e+02   3.9717613e+02   3.1617161e+00   3.1677903e+02  -4.3561935e+00   3.7273742e+02   4.6003613e+00   3.7100065e+02   1.3331239e+01   4.2041710e+02   1.2679226e+00   5.8285000e+02  -2.9715484e+00   4.3270548e+02   5.4498400e+01   3.9261935e+02  -9.9479355e+00   5.4052452e+02  -9.9535742e+00   4.4541129e+02  -4.9621613e+01   3.1852742e+02  -1.2836710e+01   3.4108097e+02   1.4209352e+02   3.7899742e+02  -1.4809471e+01   5.3075387e+02  -8.1245032e+00   5.8250806e+02  -2.4588387e+01   2.7709432e+02  -2.1365707e+01   4.0936742e+02  -1.1027458e+01   4.4247710e+02  -1.3582684e+01   5.9307774e+02  -1.5416865e+01   3.3577161e+02   1.2674723e+01   5.1207290e+02  -4.2561548e+00   1.9620871e+02  -4.9396000e+00   3.0705774e+02   4.5908645e+00   2.5128258e+02  -8.2348645e+00   3.4974226e+02  -2.6910671e+01   3.2790323e+02  -5.8000000e-01   3.2206065e+02  -2.1250335e+01   4.2020323e+02  -1.4044000e+01   4.1642258e+02   1.5366194e+01   3.1271613e+02   1.4659161e+01   2.6766516e+02   6.1548077e+01   2.3036097e+02   1.1655316e+01   4.1563000e+02  -1.2570077e+01   5.1266677e+02   6.8214968e+00   4.4071387e+02  -1.6435819e+01   7.2142290e+02   2.2100552e+02   5.7741129e+02   3.8094839e+01   4.3617871e+02   1.9313123e+01   6.9520516e+02   1.1047458e+01   6.4700935e+02   3.8882477e+01   5.2777387e+02   2.7413897e+01   4.6593226e+02   5.6899355e+00   5.6255839e+02   5.3708129e+00   4.9550323e+02   2.7301677e+01   3.6472581e+02   2.1159032e+01   3.7830484e+02   1.2785290e+01   5.1455032e+02   5.3904903e+00   4.2632387e+02   2.5655381e+01   5.8397032e+02   1.8236890e+01   4.8891839e+02  -4.8373419e+00   5.0960903e+02   4.2233535e+01   5.4248710e+02  -2.1850968e+00   5.3851935e+02   3.8665161e+00   7.4379581e+02   1.1573032e+00   7.0470419e+02  -1.2132787e+01   5.0031806e+02   7.2403613e+00   4.7617774e+02   1.8929329e+01   4.7447935e+02   4.2198748e+01   4.9216935e+02  -3.1411935e+01   3.1959258e+02   7.4661419e+00   5.9286903e+02  -1.8868232e+01   5.1403548e+02   2.3403935e+01   4.7093000e+02   9.1101161e+00   3.0817323e+02   1.3173561e+01   4.2761645e+02  -9.8702839e+00   4.5836613e+02  -2.5436387e+01   4.6332548e+02   9.9049290e+00   5.0843548e+02   4.0403226e+00   6.5885742e+02   2.6133419e+00   3.2119742e+02   1.2136453e+02   3.2312161e+02   2.8336077e+01   4.5919387e+02  -1.1647742e-01   5.8719742e+02   2.6604529e+01   4.5144645e+02   1.4061058e+01   2.6084968e+02   2.2626710e+00   2.2965774e+02   1.0071897e+01   6.1054484e+02  -1.2789716e+01   4.3245129e+02  -6.2287742e-01   3.1837226e+02  -1.0135910e+01   3.7205806e+02   2.3193419e+01   3.9567258e+02   1.0826452e+00   2.5828548e+02   3.4832903e+00   2.8695516e+02   6.4601006e+01
   3.2135161e+02  -1.0085548e+01   1.5895355e+02   1.1032501e+02   2.4175722e+02   3.1421059e+01   2.6427194e+02   1.0519244e+02   3.8570065e+02  -1.3077987e+01   2.8104774e+02  -5.4951097e+00   3.3925226e+02   2.0691432e+01   3.2904722e+02   1.6337859e+01   2.8135097e+02   5.8745032e+00   5.0132194e+02   1.2990052e+01   3.3986258e+02   1.8371639e+01   2.1025419e+02   1.0518063e+02   3.9044355e+02  -3.2729032e+00   4.5055129e+02   6.4746065e+00   3.0541613e+02  -3.8774194e-02   3.1318722e+02   3.5366659e+01   2.4292290e+02   8.0945548e+00   3.1684742e+02   1.9578981e+01   2.4226903e+02   1.3293751e+02   2.9630290e+02  -5.6229419e+00   2.6191774e+02   1.3733626e+02   3.5115323e+02   2.3683871e+01   2.9948968e+02   5.3998581e+00   1.4307161e+02   1.6004271e+01   2.1430323e+02   2.3328000e+01   3.2685722e+02   1.5753059e+01   3.2128387e+02   1.9195677e+01   4.3419645e+02   2.3867187e+01   2.2476129e+02  -1.0441871e+01   4.2582710e+02   2.8899961e+01   1.0831387e+02   5.4348903e+00   3.3485968e+02   3.9854194e+00   2.9322677e+02   4.4783148e+01   2.4818722e+02   4.5426659e+01   3.2957839e+02  -1.7921432e+01   2.9565645e+02   4.9742581e+00   2.7319161e+02   2.9049510e+01   3.2975161e+02   8.0153548e+00   2.6137722e+02  -1.2488541e+01   2.7424355e+02   1.7753097e+01   2.5126452e+02   8.8297548e+01   3.0738581e+02   4.9823613e+00   1.9474871e+02   1.1907845e+01   2.9542161e+02   3.4014194e-01   2.2882032e+02   6.1485677e+00   2.9153871e+02   6.9303226e-01   2.2273968e+02   1.0832761e+01   3.7420677e+02  -6.0229935e+00   5.7935935e+02   1.5244155e+01   4.7159677e+02  -4.5421935e+01   4.3252903e+02   3.6421935e+00   3.7699968e+02   1.3891777e+02   3.0671432e+02   5.2146929e+00   2.9130032e+02   1.6668275e+02   6.4062000e+02   2.7327072e+02   5.2316258e+02  -5.6404258e+00   6.0071839e+02   9.6699484e+00   4.3151871e+02  -8.6469806e+00   4.0943677e+02   1.3455086e+02   4.2812613e+02  -1.0124284e+01   3.2710903e+02  -1.1232594e+01   3.5887742e+02  -1.3190839e+01   3.8771065e+02   3.2374439e+01   5.6922710e+02   2.7431226e+00   6.1760000e+02   8.2984516e+00   4.6189548e+02   5.4353200e+01   4.2638935e+02  -1.4995355e+00   5.5238452e+02  -9.5237419e-01   4.7236129e+02  -2.7587613e+01   4.1048742e+02   1.4764903e+00   3.0832097e+02   1.2505432e+02   3.9457742e+02  -3.1365871e+01   5.3603387e+02   2.4793097e+01   5.9093806e+02  -1.4072787e+01   2.5800432e+02   6.9149289e-01   3.8055742e+02   1.1037342e+01   5.0842710e+02   6.4313161e+00   5.8959774e+02   1.0431535e+01   2.9211161e+02   1.3397523e+01   4.6726290e+02  -1.0861355e+01   2.7387871e+02   1.9516800e+01   3.4581774e+02   1.2010065e+01   2.7256258e+02   3.4927355e+00   3.6989226e+02  -1.3522671e+01   3.2295323e+02   1.3526000e+01   3.6158065e+02   6.0180645e+00   4.7777323e+02  -1.7896000e+00   4.2290258e+02   1.1657794e+01   2.7190613e+02   2.5923961e+01   2.9966516e+02   6.6278077e+01   2.9879097e+02  -1.5579084e+01   4.0341000e+02  -1.5872477e+01   4.5890677e+02   2.3502297e+01   4.6438387e+02   4.4058065e-01   7.3342290e+02   1.9642552e+02   4.9994129e+02   2.6202439e+01   3.6222871e+02   1.4129123e+01   6.6299516e+02   4.5574258e+01   6.8275935e+02   7.7247742e-01   4.1334387e+02   3.7428297e+01   5.0328226e+02   2.6451935e+01   6.2927839e+02   3.4413213e+01   4.4300323e+02   2.5516774e+00   4.0315581e+02  -1.3965368e+01   4.3035484e+02   8.6212903e+00   5.7603032e+02  -1.8197910e+01   4.5889387e+02   2.5669781e+01   6.0816032e+02   3.5961690e+01   5.2629839e+02   2.1122258e+01   5.3385903e+02   4.6113535e+01   5.9734710e+02   2.3296103e+01   5.2556935e+02  -2.3374839e+00   6.9250581e+02  -3.3089497e+01   7.9404419e+02   3.9480013e+01   5.2779806e+02   1.6941961e+01   3.9417774e+02  -8.4067097e-01   4.3790935e+02   8.0174348e+01   3.7335935e+02  -3.3097135e+01   3.1235258e+02  -7.1546581e+00   5.3057903e+02   2.5214968e+01   5.2479548e+02   3.0353135e+01   3.8398000e+02   1.8306116e+01   2.9060323e+02  -3.0408387e+00   3.9776645e+02   2.3667716e+01   5.0746613e+02  -2.1454387e+01   5.1127548e+02  -1.4171071e+01   5.0834548e+02   1.4477523e+01   6.8496742e+02  -2.8815458e+01   3.1443742e+02   8.5625329e+01   3.3308161e+02  -7.0072258e-01   4.2425387e+02   1.3398723e+01   5.6000742e+02  -7.3102710e+00   4.0639645e+02   2.7050581e+00   3.4389968e+02  -1.2521329e+01   2.5527774e+02   3.3972297e+01   6.6716484e+02  -3.6493161e+00   4.0541129e+02   9.5803226e+00   3.2447226e+02   9.9460903e+00   4.0685806e+02  -2.2905806e+00   4.2335258e+02   2.7238245e+01   3.0528548e+02   7.6332903e+00   3.1915516e+02   6.7025006e+01
   2.8195161e+02   1.6416452e+01   1.8200355e+02   1.0772101e+02   2.8228722e+02   4.7608659e+01   2.4816194e+02   9.9371239e+01   3.6308065e+02  -2.3078387e+01   2.7099774e+02  -4.1110968e-01   3.3782226e+02   2.2945832e+01   3.3728722e+02   1.1868659e+01   2.4206097e+02   2.2017703e+01   4.6790194e+02   1.4663652e+01   3.4562258e+02   2.5720839e+01   1.8839419e+02   1.3783943e+02   4.2718355e+02   2.4477897e+01   4.0665129e+02   2.5776606e+01   3.3180613e+02  -7.3899742e+00   3.0885722e+02   1.4003059e+01   2.3935290e+02   2.6190155e+01   2.9060742e+02   1.5008181e+01   2.0736903e+02   1.1382951e+02   2.7449290e+02   3.0181858e+01   2.8076774e+02   1.2711826e+02   3.2611323e+02   2.3397071e+01   3.2134968e+02  -1.2089419e+00   1.7659161e+02   1.5262671e+01   3.2078323e+02   2.3949600e+01   3.2147722e+02  -1.3766541e+01   3.2398387e+02   1.3329677e+01   4.1695645e+02  -4.6361290e-01   2.2066129e+02   3.3661290e+00   4.6006710e+02   1.3870761e+01   1.1692387e+02  -2.3039097e+00   3.4361968e+02   2.6474619e+01   2.9989677e+02   2.1579548e+01   2.3142722e+02   2.3577459e+01   3.6075839e+02   2.0874168e+01   3.0441645e+02   7.5345806e-01   3.7004161e+02   5.5681510e+01   3.5256161e+02   1.2530555e+01   2.9047722e+02   2.1834587e+00   2.7371355e+02   2.5845497e+01   2.3402452e+02   7.5056748e+01   3.1505581e+02   9.5587613e+00   2.1374871e+02   1.2147845e+01   2.5547161e+02   6.3861419e+00   2.8215032e+02   3.3121677e+00   3.3539871e+02  -2.3357677e+00   2.1907968e+02   1.3075561e+01   4.1344677e+02  -3.5642194e+01   5.2054935e+02   1.4758955e+01   4.6154677e+02  -4.5527935e+01   4.3994903e+02   2.3768594e+01   3.6656968e+02   1.3751217e+02   2.5438432e+02   5.4010929e+00   2.8939032e+02   1.7831555e+02   4.9825000e+02   1.6419032e+02   4.3958258e+02   1.4945974e+01   5.8346839e+02  -4.1950052e+01   3.7351871e+02   1.4993019e+01   3.6033677e+02   1.0833886e+02   3.6684613e+02  -1.8361884e+01   2.5106903e+02  -2.0769394e+01   3.7254742e+02  -2.9044387e+00   3.8133065e+02   7.1748387e+00   4.9765710e+02  -1.6391277e+01   4.6900000e+02   3.8364516e+00   4.6003548e+02   6.7832000e+01   4.5442935e+02   2.1067265e+01   5.3004452e+02  -1.0685174e+01   4.1417129e+02  -3.3882413e+01   4.0733742e+02  -1.3181510e+01   3.9275097e+02   9.6109923e+01   3.7615742e+02   1.0897729e+01   5.1992387e+02   2.2461897e+01   6.3174806e+02   1.0424129e+00   2.2119432e+02  -2.2943707e+01   4.1798742e+02  -3.7170581e+00   4.9594710e+02   2.6949716e+01   5.9297774e+02  -1.3838865e+01   3.0634161e+02   1.5929123e+01   4.4688290e+02   2.4790452e+00   2.2915871e+02  -8.6560000e-01   3.4881774e+02  -5.8999355e+00   3.2780258e+02   5.2635355e+00   3.6741226e+02  -1.4034271e+01   3.1871323e+02  -1.3424800e+01   2.9668065e+02   1.5400065e+01   4.2358323e+02  -2.7794400e+01   4.8295258e+02   2.2663794e+01   3.1933613e+02   9.0395613e+00   2.1004516e+02   1.0254768e+02   2.7455097e+02   1.7011613e-01   3.7035000e+02   1.0602323e+01   4.9509677e+02   3.4797097e+01   4.3204387e+02  -1.5122219e+01   6.4889290e+02   1.3271792e+02   5.2751129e+02   3.0806839e+01   3.5593871e+02   9.6823226e+00   6.6383516e+02  -1.2132942e+01   6.5156935e+02   3.1767677e+01   4.9696387e+02  -1.8313032e+00   4.4073226e+02   4.1705935e+01   5.5898839e+02  -2.9135871e+00   4.3085323e+02  -9.8763226e+00   3.5200581e+02   1.9696632e+01   4.4630484e+02   1.7685290e+01   5.9822032e+02   1.8836890e+01   4.4117387e+02   1.7573806e+00   5.9359032e+02   2.4987290e+01   4.9453839e+02   6.0030581e+00   6.1960903e+02   2.5035355e+00   5.3934710e+02   3.5066103e+01   5.1770935e+02  -1.6186839e+00   6.3367581e+02   2.7786903e+01   7.2365419e+02   2.4631213e+01   5.1093806e+02   1.0480761e+01   3.5284774e+02   2.8795729e+01   4.4947935e+02   4.6868748e+01   4.1421935e+02  -1.1225935e+01   3.1440258e+02   3.3731342e+01   5.0857903e+02  -1.9350323e+00   4.6951548e+02   3.7635535e+01   3.8955000e+02   1.2810516e+01   3.1137323e+02   2.6197561e+01   4.1071645e+02   2.5251716e+01   4.7612613e+02  -4.6237187e+01   4.4075548e+02   2.8370529e+01   4.8120548e+02   2.0368723e+01   7.3746742e+02  -1.7175458e+01   2.8796742e+02   1.0340293e+02   3.1060161e+02   5.8576774e+00   4.3541387e+02   1.1955923e+01   5.2500742e+02  -1.2420271e+01   4.2854645e+02  -4.1069419e+00   2.9999968e+02  -9.8693290e+00   2.0685774e+02  -1.2541032e+00   6.2478484e+02   6.7410839e+00   4.3888129e+02  -1.1897277e+01   2.9732226e+02  -3.1619097e+00   5.2770806e+02   1.1941419e+01   4.2420258e+02   9.5902452e+00   2.8447548e+02  -4.9419097e+00   2.9362516e+02   7.6587406e+01
[truncated: 6,422,086 more chars]
