# Supplementary material for: Specific structural elements of the T-box riboswitch drive the two-step binding of the tRNA ligand
Source: eLife. 2018 Sep 25;7:e39518. doi: 10.7554/eLife.39518 (PMC6197855; doi:10.7554/eLife.39518)
Supplement: Figure 2—source data 3. [file elife-39518-fig2-data3.zip › Repeat3.txt]

   9.0000000e+00   9.0000000e+00   1.0000000e+01   1.0000000e+01   1.2000000e+01   1.2000000e+01   1.9000000e+01   1.9000000e+01   2.0000000e+01   2.0000000e+01   2.2000000e+01   2.2000000e+01   2.4000000e+01   2.4000000e+01   2.5000000e+01   2.5000000e+01   2.6000000e+01   2.6000000e+01   2.7000000e+01   2.7000000e+01   3.0000000e+01   3.0000000e+01   4.0000000e+01   4.0000000e+01   4.1000000e+01   4.1000000e+01   4.3000000e+01   4.3000000e+01   4.4000000e+01   4.4000000e+01   4.5000000e+01   4.5000000e+01   4.8000000e+01   4.8000000e+01   5.7000000e+01   5.7000000e+01   5.9000000e+01   5.9000000e+01   6.0000000e+01   6.0000000e+01   6.5000000e+01   6.5000000e+01   7.1000000e+01   7.1000000e+01   7.2000000e+01   7.2000000e+01   7.6000000e+01   7.6000000e+01   8.9000000e+01   8.9000000e+01   9.3000000e+01   9.3000000e+01   9.7000000e+01   9.7000000e+01   1.0100000e+02   1.0100000e+02   1.0500000e+02   1.0500000e+02   1.0700000e+02   1.0700000e+02   1.0900000e+02   1.0900000e+02   1.4300000e+02   1.4300000e+02   1.4500000e+02   1.4500000e+02   1.5000000e+02   1.5000000e+02   1.5900000e+02   1.5900000e+02   1.6000000e+02   1.6000000e+02   1.6600000e+02   1.6600000e+02   1.7200000e+02   1.7200000e+02   1.8500000e+02   1.8500000e+02   1.8600000e+02   1.8600000e+02   1.8800000e+02   1.8800000e+02   1.9400000e+02   1.9400000e+02   1.9600000e+02   1.9600000e+02   1.9700000e+02   1.9700000e+02   1.9800000e+02   1.9800000e+02   2.0000000e+02   2.0000000e+02   2.0200000e+02   2.0200000e+02   2.0300000e+02   2.0300000e+02   2.1100000e+02   2.1100000e+02   2.1200000e+02   2.1200000e+02   2.1900000e+02   2.1900000e+02   2.2100000e+02   2.2100000e+02   2.2600000e+02   2.2600000e+02   2.3500000e+02   2.3500000e+02   2.3600000e+02   2.3600000e+02   2.4200000e+02   2.4200000e+02   2.4300000e+02   2.4300000e+02   2.4500000e+02   2.4500000e+02   2.4800000e+02   2.4800000e+02   2.5300000e+02   2.5300000e+02   2.5700000e+02   2.5700000e+02   2.6500000e+02   2.6500000e+02   2.7900000e+02   2.7900000e+02   2.8100000e+02   2.8100000e+02   2.8500000e+02   2.8500000e+02   2.9000000e+02   2.9000000e+02   2.9300000e+02   2.9300000e+02   2.9500000e+02   2.9500000e+02   3.0200000e+02   3.0200000e+02   3.0300000e+02   3.0300000e+02   3.2700000e+02   3.2700000e+02
   1.9522968e+02  -2.4614181e+01   1.4137452e+02  -2.1017703e+01   2.8046677e+02  -8.2083097e+00   2.8901710e+02   8.8075406e+01   4.0559161e+02  -4.7467329e+01   2.2768355e+02  -6.5399200e+01   9.3885161e+01   4.1763381e+01   3.2254613e+02  -4.2793045e+01   2.0167226e+02  -1.4552490e+01   2.8828161e+02  -8.4589806e+00   2.5373645e+02  -2.3741174e+01   2.3726903e+02   1.1473639e+01   2.8751387e+02  -8.7759484e+00   4.6512419e+02   3.4196516e+01   3.1633000e+02  -2.3236400e+01   3.6059968e+02   2.1978477e+01   3.6624194e+02   1.2617419e+01   3.2102065e+02   1.6753187e+01   3.3871645e+02  -4.5557032e+00   2.8379097e+02   1.4653819e+01   2.6801387e+02  -1.0606271e+01   3.0400968e+02  -1.0891742e+01   3.6720419e+02   3.6597935e+00   3.5395097e+02   4.2489032e-01   3.2970516e+02  -8.5706065e+00   3.2754000e+02   5.7851961e+01   3.3047871e+02   3.2036387e+00   2.6979419e+02  -5.6516000e+00   1.1889161e+02   1.4332480e+02   4.9225323e+02  -5.5447742e+00   3.0989645e+02   1.3360865e+01   2.0847903e+02   9.5771355e+01   3.6491839e+02   1.3000723e+01   2.6016839e+02  -7.3905677e+00   1.2957419e+02   1.7524052e+02   1.2508161e+02   1.5922476e+02   2.1781581e+02  -1.0710426e+01   8.6891613e+01   1.4472383e+02   2.9189806e+02  -2.8331355e+00   2.5808290e+02  -1.6746310e+01   3.0145129e+02  -1.5970942e+01   2.5483645e+02  -1.7706594e+01   5.3792419e+02  -1.3191355e+01   2.4480065e+02  -2.0128568e+01   2.7118097e+02  -1.4159639e+01   2.4758161e+02  -1.7665884e+01   2.3846032e+02   6.7389626e+01   2.3417968e+02  -2.6194052e+01   3.1154968e+02  -2.1356555e+01   2.1340161e+02  -9.6579355e+00   3.2451323e+02   3.5396361e+01   2.5500355e+02   1.1639394e+01   3.0790452e+02   4.2648929e+01   3.5612917e+02   4.3553406e+01   4.0528742e+02  -2.6194284e+01   3.3369677e+02   8.4955484e+00   3.7242032e+02  -7.8200774e+00   7.3502065e+02   8.3525419e+00   5.4213484e+02   1.7408258e+00   3.6383871e+02   1.7970323e+01   3.3977742e+02   9.2361935e+00   4.1692806e+02   9.0944645e+00   2.1292742e+02  -5.9106452e+00   6.8345161e+01   1.7760981e+02   2.0660581e+02   8.0447613e+00   2.9224097e+02   1.7142013e+01   3.2914516e+02  -2.9200000e+00   2.6586355e+02  -4.2423097e+00   2.6003806e+02   2.4308568e+01   4.6558387e+02  -1.8194452e+01   7.3647742e+01   1.0417495e+02
   2.3636968e+02  -9.7653806e+00   2.1646452e+02   2.0250968e+00   3.2251677e+02  -2.8332310e+01   2.9506710e+02   1.2173141e+02   3.8321161e+02  -3.3676929e+01   2.0159355e+02  -2.7032000e+01   1.1846516e+02   3.0656981e+01   2.7121613e+02   1.2743355e+01   2.0067226e+02   2.6107510e+01   3.1824161e+02   1.1474219e+01   2.5978645e+02   4.7248258e+00   2.5373903e+02   2.6256039e+01   2.7051387e+02   1.4051613e-02   4.4874419e+02   2.4166916e+01   3.0471000e+02  -2.0926800e+01   3.5716968e+02   2.1822877e+01   3.6691194e+02   7.2238194e+00   2.5407065e+02   3.2019187e+01   3.1899645e+02   4.0451897e+01   3.0546097e+02  -2.5597806e+00   2.4059387e+02  -1.6892671e+01   3.0805968e+02   3.6342581e+00   3.3582419e+02   9.6901935e+00   3.4462097e+02   1.0601290e+01   3.3228516e+02   9.1329935e+00   3.3178000e+02   2.9802761e+01   3.7695871e+02   2.3585239e+01   3.1317419e+02  -2.2220000e+00   1.5470161e+02   1.3727000e+02   5.4892323e+02   1.5201626e+01   3.3060645e+02  -1.1675935e+01   2.0751903e+02   1.1751815e+02   3.8972839e+02   1.2875923e+01   2.8397839e+02  -3.3453677e+00   1.5047419e+02   1.9480852e+02   1.0217161e+02   2.0314756e+02   2.4515581e+02   1.7012374e+01   8.8221613e+01   1.6580743e+02   2.6213806e+02  -4.8323355e+00   2.9080290e+02  -1.4743910e+01   2.6873129e+02   1.0316658e+01   2.6812645e+02  -1.1149794e+01   5.1558419e+02  -1.5164155e+01   2.3890065e+02   6.8134323e+00   2.7660097e+02  -7.8832387e+00   2.3820161e+02  -1.7205484e+01   2.0503032e+02   6.5874026e+01   2.9665968e+02   3.8754839e-01   2.8215968e+02   2.1514645e+01   2.4459161e+02   1.2506865e+01   3.1285323e+02   6.7809161e+01   2.4833355e+02   2.5792994e+01   2.7990452e+02   2.8548929e+01   2.9036917e+02   3.7054206e+01   4.3671742e+02  -1.1808684e+01   3.6059677e+02   2.3723548e+01   3.6714032e+02   1.4523226e+00   7.2012065e+02   2.6114542e+01   6.0370484e+02   5.2452258e+00   3.3463871e+02   4.0056323e+01   3.4829742e+02  -4.3554065e+00   3.5592806e+02   1.3494465e+01   1.9711742e+02   2.0241548e+00   3.5305161e+01   1.6668301e+02   2.2117581e+02  -1.5690839e+01   3.9124097e+02  -5.6279871e+00   3.4152516e+02  -1.0860400e+01   2.3186355e+02   1.5047690e+01   2.8312806e+02   9.8013677e+00   4.4577387e+02   5.1503484e+00   4.6177742e+01   8.2752555e+01
   2.6503968e+02  -3.9689806e+00   2.2918452e+02   4.4774968e+00   2.8579677e+02   4.2252903e+00   3.3839710e+02   1.0774501e+02   3.8450161e+02  -2.6350129e+01   2.8130355e+02  -1.5978800e+01   1.2231516e+02   4.7488981e+01   2.8330613e+02  -1.4413845e+01   1.9886226e+02   1.1052310e+01   2.8976161e+02  -1.1973806e+00   2.1173645e+02  -1.6211742e+00   2.8183903e+02   6.9080387e+00   3.7665387e+02   2.3042852e+01   4.6431419e+02   5.2501316e+01   2.9842000e+02   1.0056400e+01   4.1954968e+02   9.0724774e+00   4.2448194e+02   7.0482194e+00   3.4498065e+02   4.8316387e+01   3.1694645e+02   4.2589677e-01   2.8831097e+02   2.4382219e+01   3.0568387e+02   1.5430129e+01   3.0138968e+02   1.2887858e+01   3.7896419e+02   2.6808994e+01   4.5281097e+02   1.1360903e+00   3.3470516e+02  -9.0606065e+00   3.1649000e+02   2.2975961e+01   3.2900871e+02  -5.6287613e+00   2.8950419e+02   1.7341600e+01   1.3385161e+02   1.4998800e+02   5.0592323e+02   1.0716258e+00   3.2332645e+02  -1.6523535e+01   2.3894903e+02   1.2009375e+02   3.2810839e+02   3.6565523e+01   2.4444839e+02   3.1470323e+00   1.6533419e+02   1.4684972e+02   8.9601613e+01   1.6277316e+02   1.8100581e+02   1.0574374e+01   9.4271613e+01   1.1808343e+02   2.5880806e+02   2.2484065e+01   2.7899290e+02   4.9608903e+00   2.8607129e+02   1.7359458e+01   2.7126645e+02  -2.7300994e+01   5.4101419e+02  -1.4008555e+01   2.5856065e+02   2.2906323e+00   2.9260097e+02   1.2667613e+00   2.4687161e+02  -3.5659084e+01   2.1393032e+02   7.5932026e+01   2.8308968e+02  -7.5268516e+00   3.0920968e+02  -4.9293548e+00   2.5545161e+02  -1.2619355e+00   2.9942323e+02   7.1353561e+01   2.3662355e+02  -6.2202065e+00   3.3761452e+02   2.7272129e+01   2.8393917e+02   2.2518606e+01   5.7047742e+02  -2.2509484e+01   3.3959677e+02   4.8335484e+00   3.4533032e+02   7.2971226e+00   7.4616065e+02  -1.7286581e+00   5.4890484e+02  -3.9407742e+00   3.5108871e+02   1.6990323e+01   3.5886742e+02  -6.8610065e+00   3.6464806e+02   2.2556865e+01   2.5401742e+02   1.7521548e+00   6.7635161e+01   2.0613661e+02   2.4388581e+02  -1.7476387e+00   4.1986097e+02   8.3124129e+00   3.7590516e+02  -2.3940800e+01   2.9395355e+02   6.7504903e+00   3.1184806e+02   4.1973768e+01   4.6129387e+02   3.5858748e+01   5.1797742e+01   1.0340295e+02
   2.4170968e+02  -2.9525806e+00   2.4184452e+02   1.3844697e+01   2.7384677e+02   1.4751290e+01   3.2158710e+02   9.1659806e+01   3.6783161e+02  -1.4306529e+01   2.9559355e+02  -1.5312000e+01   1.1088516e+02   4.1023381e+01   2.2930613e+02  -9.0538452e+00   1.9091226e+02  -3.6071690e+01   2.8466161e+02  -2.7459381e+01   2.1983645e+02  -9.9391742e+00   2.5416903e+02   1.7981639e+01   3.7260387e+02   6.8468516e+00   4.2354419e+02   3.0612916e+01   2.5599000e+02  -8.8792000e+00   3.3773968e+02   5.7672774e+00   4.2901194e+02   1.9925819e+01   3.3550065e+02   1.2644787e+01   3.2199645e+02   4.3641897e+01   3.1127097e+02   8.5054194e+00   2.6197387e+02   6.5869290e+00   2.7909968e+02  -1.3328942e+01   3.1558419e+02   1.2069394e+01   4.3529097e+02  -1.2223097e+00   3.0189516e+02  -9.6758065e+00   3.2092000e+02   4.0861561e+01   3.2147871e+02  -6.2663613e+00   2.6655419e+02  -6.4924000e+00   9.4561613e+01   1.4913120e+02   5.4302323e+02   5.5836258e+00   3.1998645e+02   7.6936645e+00   2.1718903e+02   1.1150455e+02   3.7344839e+02  -2.4541677e+01   2.6797839e+02  -7.1153677e+00   1.6042419e+02   1.6510252e+02   9.0891613e+01   1.6437996e+02   2.1129581e+02   9.8611742e+00   1.1046161e+02   1.2683823e+02   2.9018806e+02  -1.0266335e+01   2.6308290e+02  -1.4526310e+01   2.7173129e+02  -3.5433419e+00   2.2550645e+02  -1.7030194e+01   5.7177419e+02  -1.3659355e+01   2.2618065e+02  -8.0189677e+00   3.2375097e+02   6.3047613e+00   2.6120161e+02  -2.3655484e+01   2.0069032e+02   8.1651226e+01   2.8817968e+02  -2.3240516e+00   2.8206968e+02   1.2861845e+01   2.5021161e+02   1.7967265e+01   3.1218323e+02   6.1282761e+01   2.7171355e+02   3.9442594e+01   2.9947452e+02   5.5133329e+01   2.7817917e+02   4.8219406e+01   4.9561742e+02   3.9593161e+00   3.9954677e+02   3.3367548e+01   4.2428032e+02   2.2741123e+01   7.6259065e+02   2.7906942e+01   5.4742484e+02   7.9376258e+00   3.7688871e+02   4.9626323e+01   3.4110742e+02   1.4319794e+01   3.5235806e+02   1.0120065e+01   2.4892742e+02   1.0539355e+01   6.3775161e+01   2.4244541e+02   2.7726581e+02   7.3919613e+00   4.3257097e+02   2.6485613e+01   3.8047516e+02  -6.7364000e+00   3.0481355e+02   2.2261690e+01   2.6208806e+02   1.7574568e+01   4.6186387e+02  -2.3946852e+01   7.6607742e+01   1.1503815e+02
   2.0974968e+02   6.8442194e+00   2.2432452e+02  -9.7937032e+00   2.4998677e+02  -3.9099097e+00   3.2468710e+02   1.1574181e+02   3.6864161e+02  -1.7321329e+01   3.0111355e+02  -4.5613600e+01   1.1131516e+02   3.9848981e+01   2.8697613e+02   2.8522555e+01   2.2248226e+02  -1.3597290e+01   2.8705161e+02  -2.4105806e+00   2.0340645e+02  -4.4347742e+00   2.4187903e+02   1.8254839e+01   3.5822387e+02   1.8047252e+01   3.9550419e+02   5.2006116e+01   2.7890000e+02  -1.0102000e+01   3.2897968e+02   3.9748077e+01   3.3948194e+02   2.6758219e+01   3.5869065e+02   4.4649587e+01   3.1385645e+02   1.0103097e+01   2.9931097e+02   1.4412219e+01   2.7201387e+02   2.1553729e+01   3.0795968e+02   1.2172258e+01   1.5887419e+02   7.8461935e+00   3.9519097e+02  -7.4843097e+00   2.8356516e+02   8.7905935e+00   2.8873000e+02   2.2246761e+01   3.6543871e+02   6.4683871e-01   2.8293419e+02  -1.9928000e+00   1.3927161e+02   1.7869440e+02   5.7649323e+02   1.7996026e+01   3.6065645e+02   9.2006452e-01   2.2080903e+02   1.1202495e+02   3.6515839e+02   1.4271523e+01   2.6759839e+02   1.0725032e+01   1.2800419e+02   1.6560612e+02   1.1532161e+02   1.5471556e+02   2.1529581e+02   1.8711742e+00   1.1370161e+02   1.2281903e+02   2.7813806e+02  -5.2023355e+00   2.9870290e+02   1.4104090e+01   2.6626129e+02   1.0414258e+01   2.1978645e+02  -5.8525935e+00   5.4401419e+02  -1.9158555e+01   2.1542065e+02  -1.0158168e+01   3.3222097e+02  -2.8283871e-01   2.7482161e+02   1.7204916e+01   2.2541032e+02   5.8583626e+01   2.7831968e+02   8.4748387e-02   2.9244968e+02  -1.2068555e+01   2.7426161e+02   2.3133265e+01   3.4323323e+02   5.7418761e+01   2.9128355e+02   2.8116994e+01   3.4380452e+02   1.4536929e+01   2.6912917e+02   2.8434065e+00   4.1190742e+02   3.6611613e-01   3.4835677e+02   1.1082748e+01   4.3333032e+02   3.0257123e+01   5.9131065e+02   3.7593419e+00   5.3456484e+02   4.2966426e+01   3.4238871e+02   3.0036323e+01   3.7557742e+02   3.8021935e+00   3.7726806e+02   2.5597265e+01   2.2449742e+02  -3.1624516e-01   7.9345161e+01   1.8700981e+02   2.5574581e+02  -2.9764387e+00   3.8295097e+02   2.2035213e+01   3.7247516e+02   1.4143600e+01   3.6681355e+02   5.8716903e+00   2.8570806e+02   1.5494968e+01   4.7920387e+02   9.0459484e+00   7.5507742e+01   1.0878615e+02
   2.4722968e+02  -1.7154181e+01   2.1289452e+02  -1.5169303e+01   2.6289677e+02  -7.6127097e+00   3.3216710e+02   9.7813406e+01   3.8883161e+02  -3.3606529e+01   2.8707355e+02  -1.7630400e+01   1.1255516e+02   6.4559781e+01   2.6506613e+02  -1.2004645e+01   2.2748226e+02  -1.3772903e+00   2.7852161e+02   3.8018194e+00   2.1892645e+02  -1.6626374e+01   2.6492903e+02   1.6640839e+01   4.2184387e+02   2.6717652e+01   4.1416419e+02   2.4743316e+01   2.5971000e+02  -2.8706800e+01   2.9787968e+02   2.3476077e+01   3.9339194e+02   7.5354194e+00   3.5312065e+02   3.4905187e+01   2.8556645e+02   1.9646297e+01   3.2284097e+02   6.6198194e+00   2.8759387e+02   2.3473290e+00   2.9600968e+02  -9.0617419e+00   3.5011419e+02   1.0876994e+01   4.4405097e+02   2.1796890e+01   3.2194516e+02   1.4801935e+00   3.3859000e+02   1.9679613e+00   2.9357871e+02   1.0585639e+01   2.6302419e+02   8.5500000e+00   1.0627161e+02   2.0252440e+02   6.9316323e+02  -1.3997574e+01   3.1179645e+02   9.2588645e+00   2.2647903e+02   1.1362135e+02   3.0848839e+02   1.5805123e+01   2.4730839e+02   1.4448232e+01   1.6162419e+02   1.7948652e+02   1.2022161e+02   1.2989356e+02   1.7605581e+02  -4.5962581e-01   7.5891613e+01   1.3384383e+02   3.2294806e+02   2.7328645e+00   2.7051290e+02   4.4929032e-01   2.7373129e+02   7.6766581e+00   2.7212645e+02  -1.9497935e+00   5.8092419e+02   2.8886452e+00   2.6361065e+02  -1.2113368e+01   2.8613097e+02  -4.9756387e+00   2.8182161e+02  -2.1925084e+01   1.9050032e+02   1.0418643e+02   2.9679968e+02  -7.2436516e+00   2.9963968e+02   4.5062452e+00   2.6402161e+02   3.2292465e+01   3.4585323e+02   4.5789161e+01   2.9581355e+02   1.8424594e+01   3.0423452e+02   2.9842529e+01   3.3431917e+02   3.0768206e+01   3.8537742e+02  -1.7791484e+01   3.0735677e+02   9.0327484e+00   4.3414032e+02   2.6712323e+01   6.3612065e+02   1.9884542e+01   5.7599484e+02   9.6020258e+00   2.9358871e+02   2.7290323e+01   3.7824742e+02   1.9398594e+01   3.8464806e+02   3.5056865e+01   2.4625742e+02   8.2329548e+00   1.3282516e+02   1.3978141e+02   2.6860581e+02   1.8994761e+01   4.0805097e+02   4.1172129e+00   3.4085516e+02  -2.3768000e+00   3.3524355e+02   3.7017290e+01   2.6322806e+02   8.5833677e+00   5.0072387e+02   1.9514348e+01   7.8607742e+01   1.2468815e+02
   2.6222968e+02   6.2158194e+00   2.5189452e+02  -4.9993032e+00   2.6346677e+02  -1.6658310e+01   3.3573710e+02   1.1571781e+02   3.7831161e+02  -1.6614929e+01   2.9992355e+02  -1.6368400e+01   1.1222516e+02   6.9346181e+01   3.0021613e+02   6.6533548e+00   1.7567226e+02  -1.0232490e+01   2.4605161e+02  -8.0305806e+00   2.2959645e+02  -9.7199742e+00   3.1092903e+02   1.9350839e+01   4.2684387e+02   9.5576516e+00   4.2112419e+02   1.6186516e+01   3.0023000e+02  -5.0384000e+00   3.5330968e+02   2.2661677e+01   3.7134194e+02   2.5539419e+01   3.4907065e+02   2.9559187e+01   3.0047645e+02  -3.6365032e+00   2.7669097e+02   1.1311819e+01   2.5901387e+02   2.0237290e+00   3.4495968e+02  -5.4077419e+00   3.2620419e+02   1.7839794e+01   4.0786097e+02  -1.0927910e+01   3.3551516e+02   1.1824594e+01   3.3254000e+02   4.5501961e+01   3.2643871e+02  -2.0323161e+01   2.7602419e+02   8.4700000e+00   1.1080161e+02   1.5892200e+02   5.4230323e+02  -7.4087742e+00   3.3317645e+02  -4.3115355e+00   2.3871903e+02   1.0069215e+02   3.4153839e+02  -2.8388774e+00   2.8416839e+02  -3.9305677e+00   1.4485419e+02   1.6734812e+02   8.8561613e+01   1.7076636e+02   1.8781581e+02   1.3499574e+01   8.7361613e+01   1.3754623e+02   2.9799806e+02  -1.4611355e+00   3.1223290e+02  -1.6983097e+00   2.7040129e+02   1.2703058e+01   3.1192645e+02   1.0916206e+01   5.7730419e+02   2.4182452e+00   2.4880065e+02  -1.2185677e+00   3.0351097e+02  -9.6060387e+00   2.8387161e+02   3.1409161e+00   2.0141032e+02   6.4503626e+01   2.8122968e+02   1.0919484e+00   3.1406968e+02   2.1118452e+00   2.8254161e+02   1.9570865e+01   3.7404323e+02   4.7243961e+01   2.8190355e+02   3.8817394e+01   3.0928452e+02   3.8348529e+01   3.1888917e+02   1.6482606e+01   4.4790742e+02  -1.4363884e+01   3.4673677e+02   6.3523484e+00   4.1918032e+02   1.6669123e+01   6.9054065e+02   2.0200942e+01   5.5799484e+02   9.0420258e+00   3.2488871e+02   3.5736323e+01   3.6572742e+02  -2.0298065e+00   3.8206806e+02   1.8973265e+01   2.4497742e+02  -3.7464516e-01   2.3987516e+02   2.5074065e+00   2.5683581e+02  -9.1136387e+00   4.0667097e+02  -1.2387097e-02   3.8023516e+02   2.3802800e+01   3.1224355e+02   3.9072903e+00   2.5550806e+02   2.1010968e+01   4.6420387e+02   1.2575948e+01   9.2227742e+01   1.1073855e+02
   2.2936968e+02  -9.3053806e+00   2.2784452e+02  -6.3653032e+00   2.6217677e+02   8.9748903e+00   3.2906710e+02   8.7961406e+01   3.6497161e+02  -3.5547729e+01   3.1330355e+02  -3.7208800e+01   1.0507516e+02   2.9258181e+01   2.5059613e+02  -3.1037045e+01   1.9353226e+02  -8.4212903e+00   2.9719161e+02  -8.6017806e+00   2.4530645e+02   4.9832258e+00   2.6683903e+02   6.3480387e+00   4.0860387e+02  -3.1331484e+00   4.5726419e+02   2.6205316e+01   3.1447000e+02  -5.1760000e-01   3.1811968e+02   2.0046877e+01   4.0320194e+02   1.5800619e+01   2.9402065e+02   4.7443187e+01   2.9809645e+02   2.0023897e+01   2.8803097e+02   2.0744619e+01   2.5359387e+02   5.5973290e+00   2.5266968e+02   2.2975458e+01   3.4768419e+02   1.3931394e+01   3.9005097e+02   3.0668903e+00   2.9123516e+02  -7.9630065e+00   3.1173000e+02   1.9686761e+01   3.3138871e+02   1.8508387e+00   2.6631419e+02   1.5626800e+01   1.1185161e+02   1.7669800e+02   4.6154323e+02  -1.3279742e+00   3.6798645e+02  -1.3576335e+01   1.8704903e+02   1.1286575e+02   3.4153839e+02   5.5871123e+01   2.9473839e+02  -8.7761677e+00   1.6147419e+02   1.7325852e+02   1.0584161e+02   1.6528396e+02   2.0424581e+02   1.1351742e+00   1.1798161e+02   1.4876663e+02   3.0784806e+02   1.0320865e+01   2.6527290e+02  -3.2411510e+01   2.7773129e+02   9.9266581e+00   2.1702645e+02   1.3418206e+01   5.2739419e+02   4.6104516e-01   2.4804065e+02   5.9422323e+00   3.0751097e+02   1.2263961e+01   2.7239161e+02  -7.2206839e+00   2.2222032e+02   7.6308826e+01   2.8760968e+02   1.2015484e+00   2.9092968e+02  -1.3276955e+01   2.5935161e+02   1.4326065e+01   3.6246323e+02   6.2410361e+01   2.8771355e+02   2.2882594e+01   3.2018452e+02   1.9856529e+01   3.2888917e+02   2.1126065e+00   3.7142742e+02  -4.6754839e+00   3.7435677e+02   3.3672748e+01   4.3423032e+02  -4.3448774e+00   6.6354065e+02   1.5790942e+01   5.1642484e+02  -8.5323742e+00   3.0703871e+02   3.5014323e+01   3.5529742e+02  -4.1954065e+00   3.6530806e+02  -1.5593548e-01   2.4116742e+02   1.2590155e+01   2.6830516e+02   1.4563006e+01   3.1045581e+02  -1.7503239e+01   3.8000097e+02  -1.1688787e+01   3.7333516e+02   2.5164800e+01   2.7810355e+02   9.3984903e+00   3.0779806e+02   2.4257768e+01   4.8444387e+02   5.3867484e+00   7.6317742e+01   1.2363135e+02
   2.5865968e+02  -2.0285806e+00   2.2937452e+02   8.0822968e+00   2.7517677e+02  -4.9751097e+00   3.1535710e+02   7.4918206e+01   3.8264161e+02  -2.5341329e+01   2.9797355e+02  -1.6602400e+01   1.0298516e+02   3.7325381e+01   2.7173613e+02  -1.1068245e+01   2.0839226e+02   1.3289910e+01   2.9995161e+02  -7.1525806e+00   2.3406645e+02   6.7324258e+00   2.4459903e+02   1.9797239e+01   3.2865387e+02  -5.0171484e+00   3.9864419e+02   4.5794916e+01   2.6456000e+02   3.3352000e+00   2.7683968e+02   2.2779277e+01   3.8977194e+02   9.2050194e+00   3.2831065e+02   2.7219987e+01   3.1252645e+02   2.4779497e+01   3.0360097e+02   1.1739019e+01   2.8897387e+02   1.6816929e+01   2.9133968e+02   1.2641858e+01   3.2701419e+02  -2.5050065e+00   4.1338097e+02   2.7010490e+01   2.7137516e+02   2.2625794e+01   3.0949000e+02   2.4535961e+01   3.3181871e+02   1.3006439e+01   2.7941419e+02   1.4288000e+00   1.4418161e+02   1.9130160e+02   4.3316323e+02   2.1802426e+01   3.2422645e+02   2.6444645e+00   2.1799903e+02   1.0481975e+02   3.6620839e+02   2.1617523e+01   2.8859839e+02  -1.8549677e+00   1.4685419e+02   1.7071812e+02   1.0946161e+02   1.3751436e+02   2.1957581e+02  -5.9912258e+00   9.8981613e+01   1.5651663e+02   2.9965806e+02   1.5166065e+01   2.9218290e+02  -1.1044310e+01   2.6050129e+02   9.5950581e+00   2.8564645e+02  -1.4411394e+01   5.6844419e+02  -6.1129548e+00   2.6452065e+02   3.5238323e+00   2.9508097e+02   1.3583613e+00   2.4277161e+02  -6.9910839e+00   1.8327032e+02   8.8714826e+01   2.7117968e+02   8.8959484e+00   3.3011968e+02  -3.5521548e+00   2.5521161e+02   2.0757265e+01   3.5932323e+02   6.4851561e+01   3.0157355e+02   1.7583794e+01   2.9080452e+02   2.0106929e+01   3.4369917e+02   3.8357806e+01   3.9371742e+02  -1.0368684e+01   3.1997677e+02   2.3643148e+01   4.3142032e+02   1.4119923e+01   6.3264065e+02  -9.2705806e-01   5.5804484e+02  -3.3819742e+00   2.8448871e+02   1.8068323e+01   3.5415742e+02   1.2795794e+01   3.2073806e+02   2.3029665e+01   2.3144742e+02  -9.5322452e+00   6.9115161e+01   1.6697821e+02   2.4155581e+02  -8.1312387e+00   4.1876097e+02  -8.0195871e+00   3.5004516e+02   2.5980000e+00   2.8100355e+02   3.1356490e+01   2.6370806e+02   1.0734968e+01   4.9001387e+02  -2.9588516e+00   7.7037742e+01   8.0763755e+01
   2.3608968e+02  -1.0412981e+01   2.3303452e+02   7.6494968e+00   2.4265677e+02   1.0106490e+01   3.3011710e+02   1.1587741e+02   3.6850161e+02   1.0209871e+01   3.0030355e+02  -3.0788800e+01   1.2660516e+02   5.2675781e+01   2.6273613e+02  -7.9182452e+00   2.0277226e+02  -9.9704903e+00   3.0424161e+02  -3.9757806e+00   2.0673645e+02  -6.9811742e+00   2.4654903e+02  -1.4087613e+00   3.4151387e+02   4.4740516e+00   4.4569419e+02   2.9700916e+01   2.5704000e+02   5.7968000e+00   2.7235968e+02   2.9707677e+01   3.3605194e+02   2.9692619e+01   3.2822065e+02   3.0137187e+01   3.2047645e+02   3.8663497e+01   2.9450097e+02   2.0797019e+01   2.7206387e+02  -4.3102710e+00   2.2424968e+02   1.0590581e+00   3.0706419e+02   2.2710994e+01   4.9243097e+02   2.6636490e+01   3.0851516e+02  -7.2554065e+00   3.2754000e+02   1.3711961e+01   2.8705871e+02   1.5347239e+01   2.4841419e+02   8.8188000e+00   1.2494161e+02   1.3913080e+02   5.4706323e+02   2.5730426e+01   3.4346645e+02   6.2952645e+00   2.2123903e+02   9.1280555e+01   3.3944839e+02   4.9483226e+00   2.6511839e+02  -5.8865677e+00   1.4404419e+02   1.9575292e+02   1.1632161e+02   1.0954556e+02   1.9410581e+02   1.3096374e+01   8.1941613e+01   1.3306983e+02   3.2132806e+02   4.7724645e+00   3.0984290e+02  -2.1357110e+01   2.9026129e+02   1.5214258e+01   1.9216645e+02   8.8770065e+00   5.5401419e+02  -1.5758555e+01   2.7466065e+02  -1.2517368e+01   3.1132097e+02   2.2489161e+01   2.5535161e+02  -1.8097484e+01   2.2846032e+02   9.9339626e+01   3.2946968e+02   9.2827484e+00   2.6768968e+02   5.2022452e+00   2.2873161e+02   3.6255665e+01   3.4494323e+02   7.1761961e+01   3.3843355e+02   1.7724994e+01   3.2618452e+02   2.3086529e+01   3.4236917e+02   2.2034206e+01   4.0775742e+02  -6.5818839e+00   3.6164677e+02   1.0119548e+01   4.5561032e+02   1.2564723e+01   6.0735065e+02   2.3906142e+01   5.4218484e+02   2.1406826e+01   3.0043871e+02   3.3842323e+01   3.3924742e+02   1.7798594e+01   4.2087806e+02   1.4588465e+01   2.2601742e+02   1.1092155e+01   4.9065161e+01   1.6701221e+02   2.5217581e+02   2.6309161e+01   4.0519097e+02   2.2826013e+01   3.6399516e+02   2.5320000e+00   3.2976355e+02   1.1595690e+01   2.6636806e+02   1.4192168e+01   4.8991387e+02  -3.2408516e+00   7.3937742e+01   1.0753175e+02
   2.7403968e+02  -3.6389806e+00   3.0494452e+02   1.3796697e+01   2.7289677e+02  -3.4832710e+01   2.9273710e+02   1.2801781e+02   3.4345161e+02   1.2138710e+00   2.5649355e+02  -2.6514000e+01   1.1288516e+02   3.9533381e+01   2.2954613e+02  -1.7353045e+01   1.9039226e+02  -1.0460090e+01   2.8009161e+02   4.0062194e+00   2.2392645e+02   1.1136258e+00   2.7168903e+02   3.4400387e+00   3.8003387e+02   1.5012452e+01   3.9293419e+02   3.8731716e+01   2.8290000e+02   5.3480000e+00   3.3616968e+02   4.4702877e+01   4.4544194e+02   2.3511419e+01   3.4798065e+02   2.7126387e+01   2.8799645e+02   3.5831897e+01   3.1636097e+02   1.9328219e+01   2.6178387e+02   5.3221290e+00   2.4857968e+02   1.0542658e+01   3.2906419e+02   1.7660994e+01   4.5162097e+02   1.4661290e+01   3.4437516e+02   7.3557935e+00   3.1683000e+02   1.6758761e+01   2.6847871e+02  -6.3563613e+00   2.6517419e+02  -3.3200000e-01   8.7131613e+01   1.0915560e+02   5.5840323e+02  -5.7967742e+00   2.9289645e+02  -6.4691355e+00   2.3513903e+02   1.4120855e+02   3.1010839e+02   3.0245523e+01   1.7044839e+02   5.0170323e+00   1.3333419e+02   1.6936972e+02   1.2579161e+02   1.4030796e+02   2.0776581e+02  -8.0642581e-01   1.0213161e+02   1.2098463e+02   3.2556806e+02   1.8763265e+01   2.7651290e+02  -2.3607097e+00   2.8783129e+02   2.0286581e+00   2.8631645e+02  -9.3149935e+00   5.6754419e+02  -1.9650955e+01   2.4413065e+02  -1.3034968e+01   3.3965097e+02   7.0327613e+00   2.6130161e+02  -1.5143484e+01   2.1960032e+02   1.0066843e+02   2.4846968e+02   1.1927484e+00   3.0768968e+02  -1.0377755e+01   2.7707161e+02   2.1908465e+01   3.7008323e+02   7.5610761e+01   3.2919355e+02   1.1754194e+01   3.5723452e+02   5.2412529e+01   3.3088917e+02   2.9622606e+01   3.8504742e+02  -2.3195084e+01   3.1054677e+02   2.3247548e+01   4.4095032e+02   1.2547523e+01   4.8364065e+02   2.9462942e+01   4.9704484e+02  -1.7311974e+01   3.2638871e+02   4.7916323e+01   3.5529742e+02   3.7045935e+00   4.2778806e+02   1.8175665e+01   2.4187742e+02   8.5833548e+00   7.0535161e+01   1.8810461e+02   2.4974581e+02  -1.4786439e+01   4.2700097e+02   3.7412129e+00   2.9528516e+02  -1.4512000e+00   2.5548355e+02  -3.4119097e+00   2.9060806e+02  -6.4670323e+00   4.8934387e+02  -3.3525161e-01   5.8647742e+01   1.1256495e+02
   2.2027968e+02   1.0141819e+01   2.0870452e+02   1.0258968e+00   3.1774677e+02   1.0492903e+00   2.2563710e+02   7.5525806e+01   3.7931161e+02  -1.0554929e+01   3.0064355e+02  -1.7526000e+01   1.1884516e+02   5.5056581e+01   2.4516613e+02  -1.2726452e+00   2.0191226e+02   7.0483097e+00   3.1871161e+02  -1.2843381e+01   2.3706645e+02  -1.2267574e+01   2.7492903e+02   2.0130839e+01   3.6889387e+02  -5.5263484e+00   3.9464419e+02   1.3734916e+01   2.7556000e+02  -7.9248000e+00   3.1587968e+02   6.1760774e+00   3.4986194e+02   7.7278194e+00   3.3279065e+02   4.1911587e+01   3.0114645e+02   1.8779897e+01   2.8017097e+02   1.5373419e+01   2.7197387e+02   2.9366929e+01   2.7400968e+02   3.9782581e+00   2.9054419e+02   1.6072594e+01   4.1662097e+02   1.5612903e+00   3.2075516e+02   1.8955394e+01   3.4668000e+02   3.4800761e+01   3.4438871e+02   8.3870968e-04   3.0664419e+02   1.7304000e+00   1.1099161e+02   1.2190680e+02   5.3006323e+02  -8.5957419e-01   3.4260645e+02   1.9644065e+01   2.6975903e+02   1.0396895e+02   3.1229839e+02   3.6590323e+01   1.5287839e+02   2.4192632e+01   1.6542419e+02   1.3080252e+02   1.2927161e+02   1.8369956e+02   1.8191581e+02  -1.2928426e+01   7.6171613e+01   1.2291143e+02   3.2708806e+02   2.0351665e+01   2.8661290e+02   8.0712903e+00   2.4812129e+02   2.2245458e+01   2.3850645e+02  -6.9201935e+00   5.7354419e+02  -7.3709548e+00   2.2699065e+02  -1.5133768e+01   3.0937097e+02   8.8351613e+00   2.8925161e+02  -3.1394839e+00   1.9584032e+02   9.5709226e+01   2.8098968e+02   1.0871148e+01   2.8301968e+02  -2.6941548e+00   2.4250161e+02   7.5840645e+00   3.4189323e+02   7.2625961e+01   2.9633355e+02   2.6042994e+01   2.7137452e+02  -3.2886710e+00   2.8517917e+02   1.6419406e+01   3.8999742e+02  -1.5731084e+01   3.3397677e+02   8.2831484e+00   3.9314032e+02   1.4322323e+01   4.7945065e+02  -4.3918581e+00   5.9366484e+02   9.9084258e+00   2.8998871e+02   3.9328323e+01   3.2486742e+02   1.4288994e+01   3.3468806e+02   2.5193665e+01   2.5806742e+02   1.4238155e+01   7.6345161e+01   1.8443981e+02   2.4641581e+02  -8.2800387e+00   4.0752097e+02   1.7296129e+00   3.5023516e+02   4.0628000e+00   3.1710355e+02   2.2278490e+01   2.8212806e+02   2.1136774e-01   4.8544387e+02   2.6976748e+01   8.3987742e+01   9.5677755e+01
   2.4651968e+02   9.0926194e+00   1.9084452e+02  -8.2653032e+00   2.9051677e+02   2.4676903e+00   2.2106710e+02   1.3141141e+02   4.1359161e+02  -2.3587329e+01   3.6992355e+02  -3.0638400e+01   1.4036516e+02   7.3044981e+01   2.7197613e+02  -8.7474452e+00   2.3486226e+02  -2.0397690e+01   2.9647161e+02   1.8358194e+00   2.7868645e+02   3.3128258e+00   2.8164903e+02   4.2132387e+00   3.8060387e+02  -8.5131484e+00   3.7226419e+02   2.2475316e+01   2.7504000e+02  -4.1232000e+00   3.1649968e+02   1.0696477e+01   3.7482194e+02   1.5641019e+01   3.1079065e+02   3.8481587e+01   3.2037645e+02   4.6714968e+00   2.6893097e+02   1.3082619e+01   2.1644387e+02   4.4293290e+00   2.5195968e+02   6.5225806e-01   3.1077419e+02   9.5041935e+00   3.8310097e+02   4.6228903e+00   1.3456516e+02   1.8700059e+02   3.2921000e+02   3.1148361e+01   3.4267871e+02   3.1376387e+00   2.9883419e+02   4.9752000e+00   1.4461161e+02   1.6783720e+02   5.1530323e+02   2.5751226e+01   3.7513645e+02  -4.3883355e+00   1.9651903e+02   1.2701815e+02   3.2739839e+02   1.8623226e+00   3.2002839e+02  -1.6989368e+01   1.5442419e+02   1.4530252e+02   1.3351161e+02   1.4845036e+02   1.8981581e+02   1.8339574e+01   9.1131613e+01   1.4248463e+02   3.1704806e+02   2.1444865e+01   3.0851290e+02   3.3692903e+00   2.7083129e+02   1.2818658e+01   2.5935645e+02  -1.5498194e+01   5.6739419e+02  -2.1689548e+00   2.4499065e+02  -1.0537677e+00   3.1027097e+02   8.7131613e+00   2.7792161e+02   6.0969161e+00   2.1308032e+02   1.1104003e+02   2.8231968e+02  -3.8052516e+00   2.6158968e+02  -1.2449755e+01   2.6497161e+02   1.8306465e+01   3.4627323e+02   6.2325561e+01   2.7381355e+02   1.6514594e+01   3.2056452e+02   1.8966129e+01   2.7860917e+02   2.2185006e+01   3.7395742e+02   8.2121161e+00   3.1459677e+02   1.1403548e+01   3.9771032e+02   1.1296723e+01   5.0607065e+02  -1.8514581e+00   5.2223484e+02   2.5812826e+01   3.4103871e+02   3.8694323e+01   3.3024742e+02   4.7085935e+00   3.9135806e+02  -7.1499355e+00   2.5835742e+02   1.4504955e+01   7.7345161e+01   2.0178981e+02   2.5364581e+02  -1.9668439e+01   3.8686097e+02   1.7192413e+01   3.7295516e+02   2.5625200e+01   2.9795355e+02   2.4760490e+01   3.1279806e+02  -1.1422323e+00   4.7834387e+02   1.6304748e+01   6.8267742e+01   1.2703535e+02
   2.4532968e+02   7.5781935e-01   2.0808452e+02   8.3054968e+00   2.9174677e+02  -1.5807097e+00   2.8316710e+02   1.0516341e+02   3.9097161e+02  -3.2487729e+01   3.0378355e+02  -1.0257200e+01   1.2136516e+02   7.1804981e+01   2.6945613e+02  -1.7215845e+01   2.5648226e+02  -1.2217290e+01   2.8828161e+02  -3.4089806e+00   2.1473645e+02   2.3468826e+01   2.4545903e+02   1.9298439e+01   3.1460387e+02   2.0486852e+01   4.2621419e+02   1.8499316e+01   2.8990000e+02   3.8280000e+00   2.8949968e+02   1.4046477e+01   2.7758194e+02  -2.5797806e+00   3.0779065e+02   2.4291587e+01   3.2294645e+02   2.7985897e+01   3.0446097e+02   1.6240219e+01   2.7849387e+02   4.5053290e+00   2.5333968e+02   2.8218581e+00   2.9725419e+02   1.4495794e+01   4.2910097e+02   2.2462890e+01   1.0409516e+02   1.5447819e+02   3.0754000e+02   1.9411961e+01   3.1909871e+02   1.5304039e+01   2.9798419e+02  -9.4368000e+00   1.1523161e+02   1.8071760e+02   4.1863323e+02  -1.3615174e+01   3.1755645e+02  -8.0119355e+00   2.2580903e+02   9.6054955e+01   3.4920839e+02   1.0547523e+01   3.1340839e+02   2.0390232e+01   1.4285419e+02   1.5398812e+02   1.0994161e+02   1.8295596e+02   2.0695581e+02   1.9538374e+01   9.2841613e+01   1.9015783e+02   2.8451806e+02   1.0147265e+01   3.0161290e+02  -4.2687097e+00   3.1264129e+02   9.8938581e+00   2.6869645e+02  -1.1245394e+01   5.7449419e+02  -2.0496955e+01   2.5733065e+02  -1.5990968e+01   2.6837097e+02   8.0151613e+00   2.5797161e+02  -1.5207084e+01   2.0598032e+02   1.1546803e+02   2.7841968e+02   1.2226748e+01   3.1815968e+02  -8.8353548e+00   2.6607161e+02  -4.4915355e+00   3.4266323e+02   8.0424361e+01   3.2447355e+02   1.2131794e+01   3.2771452e+02   1.5774129e+01   3.2927917e+02   1.2751406e+01   3.3499742e+02  -4.0510839e+00   3.6516677e+02   9.4979484e+00   3.8971032e+02   2.3076723e+01   5.0154065e+02   3.3980942e+01   5.0718484e+02   2.2568258e+00   3.4673871e+02   1.3438323e+01   3.2062742e+02  -2.4718065e+00   4.2211806e+02   1.9009265e+01   2.6206742e+02   1.7588155e+01   6.9915161e+01   1.8276421e+02   2.2503581e+02   7.1903613e+00   3.5638097e+02   2.0608129e+00   3.2423516e+02   1.0522800e+01   3.0490355e+02   1.4634490e+01   2.5017806e+02  -7.6126323e+00   4.0844387e+02   1.6416748e+01   7.9847742e+01   1.1367895e+02
   2.2341968e+02   6.8906194e+00   2.7875452e+02   6.4618968e+00   2.5727677e+02  -1.0063110e+01   2.8492710e+02   1.2168261e+02   3.4992161e+02   2.0362710e+00   2.5987355e+02  -2.4744400e+01   1.1298516e+02   7.2955381e+01   2.9283613e+02  -3.3086245e+01   1.9339226e+02  -6.6000903e+00   2.8233161e+02   6.3470194e+00   1.8973645e+02   1.1188826e+01   2.4216903e+02   1.7181639e+01   3.3160387e+02   1.1986852e+01   4.6474419e+02   4.7606916e+01   2.8490000e+02   9.2780000e+00   2.7268968e+02   2.8541277e+01   2.9058194e+02   3.5050219e+01   3.2750065e+02   2.6574787e+01   3.4747645e+02   2.6073497e+01   3.2436097e+02   2.0648219e+01   3.3035387e+02   1.7406529e+01   2.8795968e+02   2.7222581e+00   3.7958419e+02   1.0329394e+01   3.9743097e+02   3.0666490e+01   9.5615161e+01   1.9596659e+02   3.2863000e+02   3.3864761e+01   3.0809871e+02   1.3524039e+01   2.6907419e+02  -6.9400000e-01   1.4475161e+02   1.4587600e+02   4.5202323e+02   2.2483626e+01   3.3903645e+02   1.0599665e+01   2.6742903e+02   9.7725355e+01   3.3210839e+02   4.0435523e+01   2.6521839e+02   1.2485432e+01   1.4852419e+02   1.7796452e+02   1.1836161e+02   1.9652236e+02   1.9800581e+02   9.7343742e+00   6.8791613e+01   1.6370183e+02   3.2632806e+02   2.2222465e+01   3.0965290e+02  -1.3911910e+01   2.7040129e+02  -5.4369419e+00   2.3507645e+02  -1.2935794e+01   5.4939419e+02  -6.0089548e+00   2.9018065e+02  -1.5689677e+00   2.7241097e+02  -5.8803871e-01   2.3992161e+02   6.3769161e+00   2.4112032e+02   4.0226826e+01   2.8446968e+02  -1.8837252e+01   2.8235968e+02  -1.2641355e+01   2.3488161e+02   1.7623665e+01   3.2770323e+02   1.0147116e+02   3.1304355e+02   2.5756194e+01   3.1775452e+02   2.9760929e+01   3.6260917e+02   3.9845006e+01   4.0890742e+02  -3.9153884e+01   3.2821677e+02   4.1394839e-01   4.3480032e+02   5.6595226e+00   4.8802065e+02   4.4542542e+01   5.7356484e+02   1.4276426e+01   3.2633871e+02   2.7070323e+01   3.3310742e+02  -3.1402065e+00   3.9611806e+02   1.0519265e+01   2.2254742e+02  -2.6920245e+01   9.1305161e+01   1.7196301e+02   2.3545581e+02   1.3567613e+00   3.8928097e+02   1.3908813e+01   3.0885516e+02   1.0423200e+01   2.8890355e+02   1.3244490e+01   2.1050806e+02   3.7009677e+00   4.1948387e+02   2.1683548e+01   8.0367742e+01   8.7547355e+01
   2.5251968e+02  -6.1573806e+00   2.8837452e+02   1.0742297e+01   2.4198677e+02   1.0830090e+01   2.5563710e+02   1.0064581e+02   3.3616161e+02  -3.5342929e+01   2.7745355e+02  -3.0290800e+01   1.1660516e+02   5.6475781e+01   2.6264613e+02  -1.9104516e-01   2.0381226e+02   1.2136310e+01   3.2500161e+02   1.3173419e+01   1.7354645e+02   2.7240258e+00   1.8973903e+02   1.7656039e+01   3.7703387e+02   2.6542452e+01   4.2926419e+02   2.6495316e+01   2.0718000e+02   6.8256000e+00   2.6202968e+02   3.2294077e+01   2.3734194e+02   8.9294194e+00   3.5045065e+02   1.3738787e+01   3.4423645e+02   2.7672697e+01   2.9769097e+02   1.9441819e+01   2.9463387e+02   7.0241290e+00   2.7552968e+02   1.7236658e+01   3.5325419e+02   1.9015794e+01   3.9181097e+02   4.4609032e-01   1.3870516e+02   1.9461939e+02   3.2468000e+02   4.6940761e+01   2.9028871e+02  -3.8611613e+00   2.9112419e+02  -7.5480000e+00   1.3408161e+02   1.4924960e+02   4.3802323e+02   1.7883626e+01   3.5279645e+02   1.7738865e+01   2.3042903e+02   1.2920535e+02   3.6072839e+02   3.0955923e+01   2.7692839e+02   1.4086323e+00   1.6228419e+02   1.5962372e+02   1.1403161e+02   1.8205876e+02   1.6257581e+02   1.3877419e-01   5.7171613e+01   1.3058143e+02   3.4275806e+02   6.9080645e+00   3.0742290e+02   1.5464903e+00   2.7554129e+02   6.2918581e+00   2.9664645e+02  -4.7613935e+00   5.6158419e+02   1.3205845e+01   2.7009065e+02  -2.0391768e+01   3.0746097e+02   2.8557961e+01   2.4820161e+02  -4.7654839e+00   1.9831032e+02   1.0727163e+02   2.7246968e+02  -2.1297252e+01   2.6668968e+02  -1.2817755e+01   2.4526161e+02   5.7503265e+01   3.0827323e+02   4.2645561e+01   2.6819355e+02   1.5484194e+01   3.1785452e+02   1.9612929e+01   3.4898917e+02   1.3314606e+01   4.4561742e+02  -3.9470684e+01   3.2207677e+02   2.7515148e+01   3.8638032e+02   1.6633123e+01   4.5678065e+02   1.9917419e+00   5.8337484e+02   4.3161626e+01   3.3503871e+02   2.6774323e+01   3.7824742e+02  -1.0751406e+01   3.4730806e+02   6.6140645e+00   2.3621742e+02  -1.5838452e+00   7.2395161e+01   1.4375581e+02   2.6222581e+02   7.6951613e+00   3.3914097e+02  -1.0799871e+00   3.3214516e+02   9.4100000e+00   2.8562355e+02   3.0466890e+01   1.4989806e+02  -1.1730232e+01   4.2215387e+02   1.6799948e+01   5.8037742e+01   1.0261375e+02
   2.7632968e+02   6.6078194e+00   3.0503452e+02  -1.1050323e-01   2.7622677e+02   2.2180890e+01   2.7463710e+02   1.0317581e+02   3.6216161e+02   1.3147071e+01   2.7449355e+02   5.6600000e-01   1.1693516e+02   5.9539381e+01   2.2840613e+02   5.3581548e+00   1.9396226e+02   1.6024310e+01   3.2195161e+02  -2.1525806e+00   2.0878645e+02  -1.0095174e+01   2.0764903e+02   6.4632387e+00   4.3522387e+02   1.4217252e+01   3.8226419e+02   4.4775316e+01   2.0223000e+02  -1.0248400e+01   2.4178968e+02   2.8963277e+01   3.0963194e+02   8.0621935e-01   3.6945065e+02   3.1498787e+01   3.4275645e+02   5.8810968e+00   2.7488097e+02   1.5126619e+01   3.2763387e+02   1.1384129e+01   2.6157968e+02  -1.5597342e+01   3.3958419e+02   1.1149394e+01   4.5205097e+02   1.3816890e+01   1.3851516e+02   2.3834459e+02   3.2083000e+02   5.5787613e+00   2.8824871e+02  -9.6479613e+00   2.6455419e+02  -2.9024000e+00   9.9081613e+01   1.0576960e+02   5.4982323e+02  -1.0150374e+01   3.0355645e+02  -2.7019355e+00   2.6785903e+02   7.4070955e+01   3.6168839e+02   3.5549123e+01   2.6864839e+02  -1.5168968e+01   1.3414419e+02   1.7525492e+02   1.0913161e+02   1.6754076e+02   1.8576581e+02   6.6635742e+00   7.8841613e+01   1.4850783e+02   3.5994806e+02   1.2822865e+01   3.1304290e+02   8.6668903e+00   2.7183129e+02  -2.5513419e+00   2.8035645e+02   2.3201806e+01   5.4987419e+02  -2.6673548e+00   2.4866065e+02  -1.0157368e+01   3.1251097e+02   1.6913961e+01   2.9263161e+02   1.7301161e+00   2.5969032e+02   6.8171226e+01   2.9465968e+02  -3.9824516e+00   2.7944968e+02   1.2161445e+01   2.3864161e+02   3.4412865e+01   3.2542323e+02   4.7273561e+01   2.6828355e+02   1.3666994e+01   2.8752452e+02   2.7319329e+01   2.8379917e+02   2.2719806e+01   4.1771742e+02  -2.0486839e+00   3.7173677e+02   2.6352348e+01   3.8580032e+02   2.7059523e+01   5.0192065e+02   2.2340542e+01   5.4280484e+02   2.7225806e-02   3.1388871e+02   4.1616323e+01   3.6153742e+02   7.2053935e+00   3.8364806e+02   1.1566865e+01   2.8844742e+02   7.9077548e+00   6.2635161e+01   2.0815661e+02   2.7503581e+02  -2.4296387e+00   4.0795097e+02   4.8452129e+00   3.7280516e+02   2.7347200e+01   3.0590355e+02   7.8444903e+00   2.5489806e+02   2.5009768e+01   4.3134387e+02   1.1647484e+00   7.2227742e+01   1.1966855e+02
   2.1732968e+02   5.8478194e+00   2.3322452e+02   1.7242968e+00   2.7427677e+02   4.6668903e+00   2.5592710e+02   9.0292606e+01   3.5073161e+02  -1.7368529e+01   2.5864355e+02  -1.2596000e+01   1.0769516e+02   4.3188581e+01   2.1564613e+02  -3.1911045e+01   1.8253226e+02  -1.2061290e+01   3.1133161e+02  -4.0629806e+00   2.4921645e+02  -1.8957419e-01   2.5449903e+02  -1.0447613e+00   4.4427387e+02   1.2063252e+01   4.8150419e+02   1.9266116e+01   2.5609000e+02   2.1202800e+01   2.9711968e+02   2.1436877e+01   3.4482194e+02   6.4210194e+00   3.9555065e+02   4.0130787e+01   3.0961645e+02   1.9342297e+01   2.5850097e+02   6.9170194e+00   2.7840387e+02   2.0662529e+01   2.9333968e+02   1.9531858e+01   3.6339419e+02   2.9674594e+01   5.1681097e+02   4.4546090e+01   1.6151516e+02   2.6646459e+02   3.2873000e+02   1.9326761e+01   2.7295871e+02   1.3235239e+01   2.5550419e+02   7.1516000e+00   8.9511613e+01   1.2210520e+02   5.7792323e+02   3.6916258e+00   2.9613645e+02  -6.0683355e+00   2.5580903e+02   1.1379495e+02   2.8944839e+02   1.7558323e+01   2.7640839e+02  -2.5997677e+00   1.4566419e+02   1.1628332e+02   1.0417161e+02   1.1198756e+02   2.4619581e+02   9.9291742e+00   1.9608161e+02   5.2228632e+01   3.2480806e+02   9.8240645e+00   2.7661290e+02  -6.0870968e-01   2.1745129e+02   1.2084906e+02   2.7083645e+02  -8.4659355e-01   5.1382419e+02   2.4966452e+00   2.3342065e+02  -1.5508168e+01   2.8541097e+02   1.4031961e+01   2.7992161e+02  -3.6393084e+01   2.2798032e+02   7.5428026e+01   2.6041968e+02   6.4767484e+00   2.8944968e+02   6.7914452e+00   3.0583161e+02   3.9227665e+01   2.8885323e+02   8.8579161e+01   3.0562355e+02   6.9197935e+00   3.1237452e+02   1.8291329e+01   2.9279917e+02   4.1519806e+01   4.0009742e+02  -2.6639084e+01   3.0992677e+02   2.6157148e+01   4.2357032e+02   1.5507923e+01   4.9431065e+02   2.9229342e+01   4.8004484e+02   2.6948026e+01   3.1663871e+02   3.6546323e+01   3.6324742e+02  -8.6914065e+00   3.8916806e+02   1.5555265e+01   2.4354742e+02  -2.3740245e+01   5.2205161e+01   2.1280101e+02   2.6703581e+02   8.4503613e+00   3.8119097e+02   2.2646013e+01   3.5414516e+02  -4.1600000e+00   2.6643355e+02   9.2820903e+00   2.5631806e+02   1.4136168e+01   3.8491387e+02   2.0914839e-01   1.7250774e+02   3.1886155e+01
   2.2084968e+02  -2.4193781e+01   1.9094452e+02   1.0776697e+01   3.0779677e+02  -8.8647097e+00   2.2149710e+02   7.5567006e+01   3.8912161e+02  -3.5719729e+01   3.4673355e+02  -4.8503200e+01   1.0788516e+02   5.4033381e+01   2.4135613e+02  -2.7537845e+01   2.0596226e+02   1.1543097e+00   2.9747161e+02   6.1858194e+00   2.7521645e+02   2.5042581e-01   2.5554903e+02   9.4912387e+00   4.6074387e+02   7.5056516e+00   3.7497419e+02   3.5738516e+01   2.3509000e+02  -2.2877200e+01   2.8640968e+02   2.3293677e+01   3.2301194e+02  -9.1641806e+00   3.1641065e+02   2.7691987e+01   2.7218645e+02  -1.9613303e+01   2.2122097e+02   4.8994194e+00   2.3759387e+02  -7.8826710e+00   2.5395968e+02  -1.8477419e+00   3.0230419e+02  -1.8682065e+00   4.8543097e+02   1.3956490e+01   1.0213516e+02   2.5192499e+02   3.2478000e+02   2.8642761e+01   3.1838871e+02   1.8510839e+01   3.0879419e+02  -3.8716000e+00   9.2421613e+01   1.2287240e+02   5.5482323e+02   5.8296258e+00   3.5813645e+02  -2.3583355e+00   2.3132903e+02   9.9373355e+01   3.0758839e+02   1.2877123e+01   2.6983839e+02   2.5458323e+00   1.5204419e+02   1.4482292e+02   9.6031613e+01   1.6573876e+02   2.1262581e+02   2.4247742e+00   3.2574161e+02   1.9958323e+00   3.3737806e+02   1.9818465e+01   2.4961290e+02  -1.2348710e+01   2.0692129e+02   1.4974146e+02   3.2292645e+02  -2.4393794e+01   5.4677419e+02   4.0106452e+00   2.4809065e+02  -1.6011768e+01   3.1237097e+02  -1.3404839e+01   2.9930161e+02  -1.6233484e+01   2.3469032e+02   6.9601226e+01   2.5865968e+02  -1.7432452e+01   2.9582968e+02   1.3811045e+01   2.8707161e+02   2.6018465e+01   3.0237323e+02   8.0457561e+01   2.9666355e+02   1.6686594e+01   3.2409452e+02   3.3543729e+01   2.9369917e+02   2.7357806e+01   3.4937742e+02  -1.9151484e+01   3.1740677e+02   2.8748748e+01   4.2380032e+02   2.0259523e+01   4.9026065e+02  -4.4966581e+00   5.2290484e+02   1.4659226e+01   3.1153871e+02   1.7804323e+01   3.4524742e+02  -3.7314065e+00   4.0006806e+02   1.6583265e+01   2.2659742e+02  -3.3424516e-01   7.0205161e+01   1.9841101e+02   2.4379581e+02  -7.6004387e+00   3.9838097e+02   1.3510813e+01   3.1818516e+02  -3.7132000e+00   2.6205355e+02   1.3782490e+01   2.8817806e+02  -3.2263226e-01   4.2039387e+02  -8.1992516e+00   1.8907774e+02   2.2040555e+01
   2.6941968e+02   1.6406194e+00   2.0065452e+02   1.7139897e+01   3.4108677e+02   9.9209032e-01   2.6873710e+02   1.3150781e+02   4.5140161e+02   1.5378710e+00   3.3954355e+02  -4.0448000e+01   1.2893516e+02   4.4299381e+01   3.4978613e+02  -9.4522452e+00   2.5005226e+02   8.6771097e+00   2.6876161e+02   1.7226194e+00   2.5149645e+02  -3.5619742e+00   3.0454903e+02   2.1811239e+01   4.9889387e+02   2.2173652e+01   3.6164419e+02   4.3284916e+01   3.1233000e+02   2.7036000e+00   3.1883968e+02   2.5279277e+01   3.6148194e+02   3.3378219e+01   3.4755065e+02   4.1780787e+01   2.5571645e+02   3.8704297e+01   2.4412097e+02  -1.0325806e+00   2.6073387e+02   1.6646129e+01   2.4700968e+02   6.1882581e+00   2.8349419e+02   1.4546594e+01   5.0376097e+02   3.4400903e+00   1.0104516e+02   2.4925219e+02   3.5273000e+02   3.6026761e+01   3.1933871e+02   1.3348387e+00   2.5531419e+02  -1.9732000e+00   1.1270161e+02   1.4949000e+02   5.5502323e+02   1.2243626e+01   3.5751645e+02   1.5741265e+01   1.6890903e+02   1.1374695e+02   3.4777839e+02   8.0192258e-01   2.7768839e+02  -2.3272168e+01   1.2857419e+02   1.6122052e+02   9.8751613e+01   1.8447116e+02   1.9443581e+02  -6.7900258e+00   2.7336161e+02  -5.3337677e+00   2.8737806e+02  -8.6115355e+00   2.9389290e+02  -4.0411097e+00   1.4221129e+02   1.4591826e+02   2.2435645e+02   3.9718065e+00   5.8135419e+02  -5.9457548e+00   2.4675065e+02  -6.6645677e+00   3.0760097e+02  -3.4032387e+00   2.8258161e+02   6.2941161e+00   2.0146032e+02   1.0354963e+02   2.9912968e+02   2.6569948e+01   2.4763968e+02  -8.3337548e+00   2.6335161e+02   2.0060645e+00   3.3156323e+02   7.2592361e+01   2.7538355e+02   4.0098994e+01   3.2452452e+02   3.1169329e+01   3.1869917e+02   4.9977806e+01   3.5418742e+02  -1.1776284e+01   2.7583677e+02   1.4364348e+01   3.9466032e+02   3.0300723e+01   4.8402065e+02   8.6225419e+00   5.5494484e+02  -4.0439742e+00   2.8268871e+02   1.2762323e+01   3.7710742e+02   5.1997935e+00   3.8978806e+02   2.6595665e+01   2.0630742e+02  -1.1051045e+01   6.6965161e+01   1.8081021e+02   2.3745581e+02   7.0567613e+00   3.8976097e+02   1.3150413e+01   2.9852516e+02  -4.9404000e+00   2.9038355e+02   1.8516090e+01   2.7793806e+02  -1.4123432e+01   3.9339387e+02   5.7207484e+00   1.8250774e+02   1.5161548e+00
   2.9898968e+02   4.1250194e+00   1.9118452e+02   9.9974968e+00   2.9579677e+02   1.3475290e+01   2.8206710e+02   1.1853141e+02   3.7273161e+02  -2.7318529e+01   2.8064355e+02  -2.7976000e+01   1.0479516e+02   5.5610581e+01   3.4283613e+02  -9.8962452e+00   2.5277226e+02  -6.0604903e+00   2.7557161e+02  -2.1521806e+00   2.1649645e+02   1.7188026e+01   3.1564903e+02   8.8232387e+00   4.1941387e+02   2.7620516e+00   3.6469419e+02   2.5470916e+01   3.1999000e+02  -1.6769200e+01   3.6716968e+02   8.3128774e+00   3.7653194e+02   4.9342194e+00   2.6112065e+02   4.6735187e+01   3.2833645e+02   2.7654697e+01   2.6698097e+02   1.8708619e+01   1.9201387e+02   3.3183729e+01   2.4847968e+02   8.8806581e+00   2.8054419e+02   2.6922594e+01   4.3805097e+02   2.3846890e+01   1.1518516e+02   1.6874099e+02   3.4597000e+02   3.5287561e+01   3.3667871e+02  -1.8102361e+01   2.8712419e+02   2.9120000e+00   1.2189161e+02   1.4384480e+02   4.8687323e+02   6.3556258e+00   3.6903645e+02   7.0996645e+00   1.8032903e+02   7.8073355e+01   3.1448839e+02   2.1135123e+01   2.6483839e+02  -1.2434168e+01   1.2776419e+02   1.4314532e+02   1.0698161e+02   1.4276276e+02   1.9686581e+02  -1.5744426e+01   2.8613161e+02   1.2644632e+01   2.9570806e+02   1.4912065e+01   2.7123290e+02  -1.4648310e+01   1.7831129e+02   1.3898026e+02   2.2812645e+02   1.1290206e+01   5.3954419e+02   1.9919045e+01   2.5013065e+02  -1.2934968e+01   3.3208097e+02  -3.7016387e+00   3.2563161e+02   5.2011613e-01   2.6746032e+02   6.1739626e+01   3.0627968e+02   1.1037948e+01   2.5506968e+02   3.6818452e+00   2.5726161e+02   2.3113265e+01   2.9837323e+02   7.2197561e+01   2.8443355e+02   6.7149935e+00   2.7837452e+02   3.8241329e+01   3.1212917e+02   3.6353406e+01   3.2047742e+02  -7.5094839e+00   3.3492677e+02   1.1877148e+01   3.9309032e+02   2.8856323e+01   4.8512065e+02   1.6344542e+01   5.4690484e+02   1.1459226e+01   3.3513871e+02   1.5866323e+01   3.4591742e+02   3.6049935e+00   4.5535806e+02   1.3920065e+01   2.3906742e+02  -3.2418452e+00   6.3915161e+01   2.0953421e+02   2.6012581e+02  -1.8683871e-01   3.6462097e+02   2.4401613e+01   3.6847516e+02  -1.0536400e+01   2.8895355e+02   2.8820490e+01   3.0917806e+02   1.0477368e+01   3.8577387e+02   1.2760348e+01   1.9936774e+02   3.6357355e+01
   2.7570968e+02  -7.2258065e-01   2.7760452e+02  -1.9661032e+00   2.2784677e+02   1.3191290e+01   2.7454710e+02   9.7663006e+01   3.3535161e+02  -1.9848129e+01   2.5859355e+02  -3.0592000e+01   1.0650516e+02   8.6043781e+01   2.6845613e+02   7.5341548e+00   2.1467226e+02  -3.4024903e+00   3.0414161e+02  -1.3537781e+01   1.6664645e+02   6.2760258e+00   2.9430903e+02  -5.7095613e+00   3.6979387e+02  -1.2358348e+01   3.4259419e+02   3.6038916e+01   2.8180000e+02  -8.7540000e+00   3.9259968e+02   2.0658477e+01   3.4434194e+02   1.2194194e+00   2.3836065e+02   3.5365987e+01   3.2056645e+02   1.6062968e+00   2.8188097e+02   5.1366194e+00   1.8078387e+02  -1.4957871e+01   2.2524968e+02   1.0789058e+01   2.4801419e+02  -1.4750065e+00   4.0191097e+02   1.2308090e+01   8.4805161e+01   1.4812139e+02   2.8806000e+02   3.2390361e+01   3.3086871e+02   3.2724387e+00   2.9064419e+02   1.5580400e+01   1.4518161e+02   1.5322160e+02   3.9121323e+02   1.6628426e+01   3.3970645e+02  -6.6939355e+00   2.2951903e+02   9.8808155e+01   3.5263839e+02   6.5531226e+00   3.5630839e+02   1.0958232e+01   1.5309419e+02   1.9897892e+02   1.1979161e+02   2.0126796e+02   2.4205581e+02  -4.8896258e+00   3.0265161e+02   1.5843032e+01   2.5884806e+02   1.4808645e+00   2.9070290e+02  -1.6495910e+01   2.2178129e+02   1.5345266e+02   2.2397645e+02  -1.4327794e+01   5.5463419e+02  -9.0981548e+00   2.6490065e+02  -1.3165677e+00   2.8775097e+02  -9.1552387e+00   2.5677161e+02   8.8389161e+00   2.3679032e+02   1.1572323e+02   3.0236968e+02  -1.0879252e+01   2.5920968e+02   6.2106452e+00   2.3340161e+02   1.8320645e+00   3.4337323e+02   1.0021756e+02   2.9947355e+02   4.1081794e+01   2.6718452e+02   2.7856529e+01   3.1003917e+02   3.3620606e+01   3.1766742e+02  -7.3746839e+00   3.0935677e+02   2.6062748e+01   3.8128032e+02   2.6271123e+01   4.1792065e+02   7.5305419e+00   5.8318484e+02   2.6968258e+00   3.1268871e+02  -3.7876774e+00   2.4800742e+02  -2.0142206e+01   3.8797806e+02   1.8410465e+01   2.2644742e+02   3.3877548e+00   9.0395161e+01   2.1608581e+02   2.4641581e+02  -1.6040039e+01   4.1171097e+02   2.9244129e+00   3.9080516e+02   1.0477200e+01   3.3657355e+02  -3.2910968e-01   2.7831806e+02  -9.0538323e+00   4.1853387e+02  -9.8104516e+00   1.8298774e+02   2.7807755e+01
   2.4755968e+02   2.8594194e+00   2.9365452e+02  -6.5801032e+00   2.5108677e+02  -1.8079097e+00   2.5635710e+02   9.5018206e+01   3.9392161e+02  -2.9533729e+01   2.7607355e+02  -4.3370400e+01   1.1722516e+02   5.1476181e+01   2.2349613e+02   1.6080955e+01   1.9272226e+02   1.3263510e+01   3.0952161e+02   3.6018194e+00   1.8092645e+02   1.1513626e+01   3.0549903e+02   1.3445239e+01   3.2751387e+02   1.6784052e+01   4.3583419e+02   2.7249716e+01   3.4961000e+02  -1.0088800e+01   4.3954968e+02   1.6622477e+01   3.7767194e+02   2.2413019e+01   2.6817065e+02   5.2271187e+01   3.4166645e+02   1.7688297e+01   3.1288097e+02  -5.2433806e+00   2.1078387e+02  -1.6787097e-01   2.7481968e+02   2.0583458e+01   3.3154419e+02   1.1322594e+01   4.5786097e+02   7.7820903e+00   1.2718516e+02   1.6683099e+02   3.4606000e+02   4.2710361e+01   3.3228871e+02   2.9188387e+00   3.1012419e+02   1.4262000e+01   1.3870161e+02   2.5579000e+02   4.2444323e+02   1.0640026e+01   3.2489645e+02   1.4060865e+01   2.2875903e+02   1.4357895e+02   3.2358839e+02  -2.9728774e+00   3.1968839e+02   1.1317832e+01   1.6814419e+02   2.1329492e+02   1.5017161e+02   2.1592756e+02   1.9676581e+02   2.0313574e+01   3.1646161e+02   3.1218232e+01   2.6242806e+02  -1.3995535e+01   2.9665290e+02   3.1809032e-01   2.1364129e+02   1.1124386e+02   1.9216645e+02  -2.3212994e+01   5.2296419e+02  -1.5145548e+00   2.4052065e+02   1.4438323e+00   2.6741097e+02   5.3819613e+00   2.3216161e+02   2.0877161e+00   2.1112032e+02   1.0553683e+02   3.0612968e+02   1.5909948e+01   2.3844968e+02   1.2514452e+00   1.9321161e+02   9.4272645e+00   3.5923323e+02   1.0094876e+02   2.5390355e+02   3.4967394e+01   2.6942452e+02   1.0007329e+01   3.3436917e+02   3.2244206e+01   3.6466742e+02  -6.2346839e+00   3.3816677e+02   2.9467948e+01   4.1257032e+02   1.5107923e+01   4.4778065e+02   1.4471742e+01   5.6223484e+02   5.1828258e+00   2.6168871e+02   1.3992323e+01   1.4372742e+02   9.3501935e+00   3.4249806e+02   2.8138865e+01   2.0787742e+02  -9.3664516e-01   8.6155161e+01   2.0004501e+02   2.3841581e+02   1.3359961e+01   3.3195097e+02  -2.2504787e+01   3.6157516e+02  -5.7544000e+00   3.0633355e+02   4.0850090e+01   3.0227806e+02  -1.2490632e+01   4.0406387e+02   1.0817148e+01   1.9345774e+02   3.4160155e+01
   2.1317968e+02   1.1139819e+01   2.0146452e+02  -7.7349032e+00   2.9584677e+02  -1.0098710e+01   2.1901710e+02   8.5335406e+01   4.0926161e+02  -1.4950929e+01   3.2068355e+02  -2.5559200e+01   1.0498516e+02   2.9495381e+01   2.2283613e+02  -1.1486245e+01   2.0067226e+02   2.1107510e+01   3.1795161e+02  -4.6425806e+00   2.5316645e+02  -1.9175574e+01   2.5468903e+02   5.4600387e+00   2.2389387e+02   4.3553652e+01   3.9007419e+02   3.7820516e+01   3.2804000e+02   6.1568000e+00   3.6787968e+02   2.8876077e+01   3.1824194e+02   1.6307419e+01   2.6741065e+02   4.7761987e+01   3.0042645e+02   1.1887497e+01   3.0650097e+02   2.5970194e+00   2.4768387e+02  -1.4839871e+01   2.7633968e+02   9.5118581e+00   3.1282419e+02  -1.0398065e+00   3.6348097e+02   2.0572490e+01   1.2956516e+02   1.9178059e+02   3.0016000e+02   4.1332361e+01   2.8933871e+02   2.0248387e+00   2.6755419e+02   1.7047600e+01   1.4166161e+02   1.8683320e+02   4.2097323e+02   1.2247626e+01   3.5970645e+02  -1.8053935e+01   2.2566903e+02   1.1868615e+02   3.2987839e+02   2.2713923e+01   3.3002839e+02  -1.0369368e+01   1.5471419e+02   1.7703932e+02   1.1689161e+02   2.3277996e+02   2.2124581e+02   9.0651742e+00   3.3365161e+02   1.3223032e+01   3.0227806e+02   4.8164645e+00   3.0104290e+02  -1.0273110e+01   2.4454129e+02   1.7725186e+02   2.3631645e+02  -5.7449935e+00   5.4073419e+02  -1.2746155e+01   2.1466065e+02  -2.2817368e+01   2.8322097e+02   1.5471613e+00   2.4287161e+02   7.8109161e+00   2.4493032e+02   7.7922026e+01   2.7108968e+02  -7.1468516e+00   2.5168968e+02  -3.4677548e+00   1.8350161e+02   1.9354065e+01   3.1913323e+02   9.7156761e+01   2.7919355e+02   2.2084194e+01   3.0509452e+02   2.6913729e+01   3.2627917e+02   3.1991406e+01   4.6175742e+02  -4.8518839e+00   3.5411677e+02   3.4051948e+01   4.3309032e+02   1.5606323e+01   4.9607065e+02   2.1808542e+01   5.8666484e+02   5.1284258e+00   2.7923871e+02   2.9788323e+01   1.4938742e+02   3.0373935e+00   3.3987806e+02   1.7968465e+01   1.8230742e+02  -2.7271045e+01   5.2725161e+01   2.3947941e+02   2.4122581e+02  -2.6748387e+00   3.0486097e+02   3.2824129e+00   3.7557516e+02   1.3655600e+01   3.0643355e+02   1.8209032e-01   2.2984806e+02  -2.7962323e+00   3.0410387e+02   1.0976395e+02   1.8864774e+02   2.5594955e+01
   2.4860968e+02   2.2554194e+00   1.9184452e+02   1.8469677e-01   2.9308677e+02  -2.1637910e+01   2.6797710e+02   1.2303861e+02   3.9045161e+02  -8.1161290e+00   3.3383355e+02  -1.3131200e+01   1.1731516e+02   8.6368981e+01   3.6335613e+02   8.6521548e+00   2.3562226e+02  -1.6849032e-01   2.8966161e+02   1.3100619e+01   2.7240645e+02   1.2665226e+01   2.5068903e+02   1.1640039e+01   2.1122387e+02   1.3737725e+02   4.6554419e+02   3.2872916e+01   2.6866000e+02  -1.8042800e+01   2.9811968e+02   2.2596877e+01   2.5877194e+02  -2.6498065e-01   3.3012065e+02   4.3935187e+01   3.2990645e+02   4.9199097e+01   3.2198097e+02   5.7886194e+00   3.0216387e+02   6.4717290e+00   2.7909968e+02   1.4711058e+01   2.7630419e+02  -7.1682065e+00   3.9943097e+02   2.3266490e+01   1.1361516e+02   1.9595659e+02   3.3702000e+02   2.4433561e+01   2.6638871e+02  -6.7091613e+00   2.7079419e+02   1.7838400e+01   1.0075161e+02   1.7701600e+02   5.2106323e+02   2.0150426e+01   3.4598645e+02   9.3736645e+00   2.0875903e+02   1.3965895e+02   3.7934839e+02   2.1606323e+01   2.9440839e+02   2.3480232e+01   1.4076419e+02   1.8543532e+02   1.1489161e+02   1.8569996e+02   2.1695581e+02   1.4888374e+01   3.2236161e+02   1.0886232e+01   3.1989806e+02   2.7926865e+01   3.2313290e+02   4.4619690e+01   2.4983129e+02   1.7491866e+02   3.2426645e+02   1.5269006e+01   5.4425419e+02   2.0732245e+01   2.6375065e+02  -2.0264568e+01   3.2598097e+02   2.3266361e+01   2.5335161e+02   1.9682516e+01   2.4131032e+02   8.9311626e+01   3.1327968e+02   1.7147948e+01   2.6954968e+02   1.6723445e+01   2.3807161e+02   1.5938465e+01   2.7451323e+02   7.2686361e+01   2.9904355e+02   3.2016194e+01   3.1385452e+02   8.1229290e+00   3.3155917e+02   6.1849006e+01   3.6942742e+02  -3.2354839e+00   3.4449677e+02   1.8771548e+01   3.9166032e+02   2.3210723e+01   5.2116065e+02   1.1751342e+01   5.4532484e+02   3.9156258e+00   3.5448871e+02   2.2918323e+01   1.4953742e+02   1.4785394e+01   3.7430806e+02   2.4040645e+00   2.0178742e+02   4.2705548e+00   8.1345161e+01   2.0608981e+02   2.5460581e+02   1.7874761e+01   3.6271097e+02   2.2884413e+01   3.3847516e+02  -1.6906400e+01   3.4686355e+02   4.0847690e+01   2.4136806e+02   8.8021677e+00   3.1363387e+02   1.1124155e+02   2.1688774e+02   1.3045755e+01
   2.7603968e+02  -1.3848981e+01   2.2679452e+02   8.7686968e+00   2.4489677e+02   1.6357290e+01   2.9311710e+02   1.2778741e+02   4.0573161e+02  -2.1338529e+01   2.8540355e+02  -5.1166800e+01   1.0622516e+02   4.9396181e+01   3.6154613e+02  -1.3045161e-02   2.2124226e+02   8.2219097e+00   2.7171161e+02   1.3576619e+01   1.6468645e+02   9.5282581e-01   2.3911903e+02  -6.9043613e+00   2.6289387e+02   1.6600365e+02   4.8283419e+02   3.1869716e+01   2.9071000e+02   4.9132000e+00   2.5616968e+02   2.9192877e+01   2.8882194e+02   2.0421019e+01   3.6169065e+02   4.7649587e+01   3.1718645e+02   3.1546697e+01   3.2565097e+02   2.1635019e+01   3.0625387e+02   5.8145290e+00   2.8066968e+02  -1.9345419e+00   2.9796419e+02   9.6289935e+00   4.2248097e+02   2.0802490e+01   1.2861516e+02   2.3461659e+02   3.3183000e+02   3.3848761e+01   2.7095871e+02   5.5852387e+00   2.7717419e+02  -5.1520000e+00   1.1489161e+02   1.3807480e+02   5.5559323e+02   9.8580258e+00   3.1684645e+02   2.1894865e+01   2.8080903e+02   9.0034955e+01   3.5406839e+02   2.5387226e+00   2.6078839e+02  -2.9701677e+00   1.6200419e+02   2.1492612e+02   1.1222161e+02   1.8415356e+02   2.3000581e+02   4.4643742e+00   3.1036161e+02   2.8656232e+01   3.2518806e+02  -3.3063355e+00   2.7361290e+02   4.4912903e+00   2.5897129e+02   1.5095746e+02   2.4531645e+02   4.0050065e+00   5.2792419e+02  -5.4413548e+00   3.1466065e+02   3.7526323e+00   2.7856097e+02   1.7869961e+01   2.5401161e+02   2.8769716e+01   3.0265032e+02   7.8254426e+01   2.7641968e+02   2.7167484e+00   2.7082968e+02   4.2310452e+00   2.0478161e+02   8.8166452e-01   3.2623323e+02   8.5398761e+01   3.0276355e+02   2.8008594e+01   3.1628452e+02   1.3878529e+01   3.4584917e+02   6.7135806e+01   4.1499742e+02  -1.7810839e+00   3.6102677e+02   2.9449148e+01   3.9028032e+02   1.9221123e+01   5.3997065e+02   2.7296542e+01   5.5632484e+02   9.2256258e+00   3.4913871e+02   1.1646323e+01   1.5738742e+02  -1.1726065e+00   3.8511806e+02   6.0692645e+00   2.4725742e+02   1.5295484e-01   5.9965161e+01   2.3809021e+02   2.3079581e+02  -2.2204387e+00   3.5543097e+02   9.4268129e+00   3.4057516e+02   2.1025600e+01   3.1557355e+02   2.5970890e+01   2.5765806e+02   8.8896774e-01   3.1572387e+02   9.8744348e+01   1.9722774e+02   3.2238555e+01
   2.3127968e+02  -1.0688181e+01   2.6794452e+02  -2.8330323e-01   2.2746677e+02  -8.4383097e+00   2.6639710e+02   1.0459501e+02   3.1169161e+02  -3.8285329e+01   2.8278355e+02  -5.2767200e+01   1.1965516e+02   4.0801781e+01   2.5554613e+02  -1.9003045e+01   1.9329226e+02   5.0779097e+00   3.0119161e+02  -2.7317806e+00   1.7835645e+02  -7.1077419e-01   1.9854903e+02  -1.3876129e-01   2.5570387e+02   1.3447885e+02   4.0521419e+02   1.9939316e+01   2.6618000e+02   1.3065600e+01   2.5159968e+02  -8.2015226e+00   3.5686194e+02   1.5127819e+01   3.8745065e+02   5.8158787e+01   2.6290645e+02   2.4179097e+01   2.4012097e+02   3.7674194e+00   2.9740387e+02   2.6625290e+00   2.5252968e+02   1.1766581e+00   3.0515419e+02   7.7137935e+00   3.8591097e+02   1.8108090e+01   1.8570516e+02   1.6509939e+02   3.0425000e+02   8.3351613e+00   3.1043871e+02  -9.2831613e+00   2.7188419e+02   1.7512000e+00   1.0480161e+02   1.4421200e+02   5.7825323e+02   1.8955226e+01   2.8584645e+02  -1.9575135e+01   2.7309903e+02   1.7508175e+02   3.3001839e+02   3.3122723e+01   2.6702839e+02  -1.0393677e+00   1.6300419e+02   1.9313612e+02   1.3741161e+02   1.4689836e+02   2.0924581e+02   2.8735174e+01   3.1208161e+02   3.0618632e+01   2.7604806e+02  -3.0351355e+00   3.0637290e+02  -2.8895097e+00   1.8459129e+02   1.4809786e+02   2.8512645e+02  -9.6497935e+00   5.2115419e+02  -5.2297548e+00   3.1975065e+02   7.6354323e+00   3.2694097e+02   1.4189561e+01   2.5068161e+02   2.1136116e+01   2.3731032e+02   8.4631626e+01   2.8084968e+02  -8.9676516e+00   3.1006968e+02  -8.0981548e+00   2.2283161e+02   1.0627665e+01   3.3094323e+02   7.2401961e+01   2.9233355e+02   1.4132994e+01   3.2790452e+02   1.9618929e+01   3.8579917e+02   7.2609806e+01   4.2575742e+02  -2.2118839e+00   3.4173677e+02   4.2042348e+01   3.8857032e+02   2.1977923e+01   4.9264065e+02   2.8792942e+01   5.8142484e+02   2.3317626e+01   3.3913871e+02   3.2846323e+01   1.6138742e+02   2.4077394e+01   4.0987806e+02   2.3138465e+01   2.3140742e+02   6.4209548e+00   6.6965161e+01   2.0719021e+02   2.4826581e+02   4.4571961e+01   4.1928097e+02   7.7888129e+00   3.2890516e+02  -8.3708000e+00   3.1700355e+02   2.1616490e+01   2.4108806e+02   2.5824568e+01   3.4782387e+02   1.1198635e+02   1.5484774e+02   3.7628955e+01
   2.1584968e+02  -6.9378065e-01   2.4908452e+02   3.6549677e-01   2.7436677e+02   7.9496903e+00   2.1158710e+02   1.0788981e+02   3.9140161e+02  -2.0142129e+01   2.7902355e+02  -2.7556400e+01   1.0169516e+02   5.3098581e+01   1.9821613e+02   2.5103355e+01   2.0996226e+02  -2.0685690e+01   3.4452161e+02  -1.2198181e+01   2.5830645e+02  -8.4467742e+00   3.3006903e+02   1.6959639e+01   3.2741387e+02   1.6498205e+02   3.9059419e+02   3.9298916e+01   3.3137000e+02   2.6230400e+01   3.4373968e+02   1.9097277e+01   3.5115194e+02   1.2204619e+01   3.8660065e+02   5.6986787e+01   2.8694645e+02   2.2155897e+01   2.4055097e+02   1.4113019e+01   2.6340387e+02   9.7125290e+00   2.5281968e+02   3.0483458e+01   2.5963419e+02   4.0835394e+01   4.9471097e+02   1.6024090e+01   2.6366516e+02   6.5225935e+00   3.0697000e+02   2.4027561e+01   3.2476871e+02   5.8104387e+00   2.6169419e+02   2.4946400e+01   1.2094161e+02   1.6307080e+02   4.9225323e+02   8.7852258e+00   3.9460645e+02  -4.2259355e+00   2.3228903e+02   1.3886655e+02   3.1606839e+02   9.2887226e+00   2.6606839e+02  -1.3425677e+00   1.5733419e+02   1.8087972e+02   1.0789161e+02   1.5559996e+02   1.9634581e+02   2.0197174e+01   2.9289161e+02   1.2913832e+01   2.8551806e+02   3.0447265e+01   2.8689290e+02  -5.5711097e+00   1.7692129e+02   1.1147146e+02   2.1788645e+02   3.9194065e+00   5.9411419e+02   1.7434452e+00   3.0399065e+02   8.6062323e+00   3.4008097e+02   1.4848361e+01   3.3692161e+02   2.5996916e+01   2.3769032e+02   1.0231123e+02   2.9593968e+02  -1.0754852e+01   2.9058968e+02   4.8402452e+00   2.8102161e+02   7.0224645e+00   3.3427323e+02   8.5425561e+01   3.1457355e+02   1.8013794e+01   2.8913452e+02   5.7052903e-01   3.1260917e+02   6.1415006e+01   3.6471742e+02  -1.9898684e+01   3.0688677e+02   4.8120348e+01   3.8990032e+02   1.8011523e+01   4.6778065e+02   1.8211742e+01   5.3385484e+02   2.5593226e+01   3.4293871e+02   2.7742323e+01   3.7829742e+02   1.4204594e+01   3.4964806e+02   1.8806865e+01   2.4116742e+02  -3.7398452e+00   8.9015161e+01   1.6547621e+02   2.7917581e+02   1.0049161e+01   4.0838097e+02   2.4330813e+01   3.4942516e+02  -2.5924000e+00   3.0205355e+02   2.0482490e+01   2.4998806e+02   3.2625677e+00   3.4120387e+02   9.9895948e+01   1.6488774e+02   4.5115755e+01
   2.1308968e+02  -1.6382981e+01   1.9279452e+02  -1.7751303e+01   2.6536677e+02   7.9596903e+00   2.2801710e+02   1.2142541e+02   3.8850161e+02  -1.8430129e+01   3.6287355e+02  -1.0744000e+00   1.1922516e+02   8.0646181e+01   2.9645613e+02   4.5341548e+00   2.3896226e+02  -1.6815690e+01   2.5309161e+02   4.4562194e+00   3.1692645e+02  -1.8963742e+00   3.1206903e+02   1.9399639e+01   2.8732387e+02   1.4832925e+02   3.9350419e+02   2.7206116e+01   3.1633000e+02   1.5193600e+01   3.7549968e+02   4.4356477e+01   3.3624194e+02   4.2487419e+01   3.1283065e+02   4.6508387e+01   2.9356645e+02   2.5436297e+01   2.7198097e+02   1.6218619e+01   2.1435387e+02   1.2256529e+01   2.4324968e+02   6.4890581e+00   2.7373419e+02   1.7973935e+00   4.3805097e+02   1.7689032e-01   2.4737516e+02  -7.8420645e-01   3.5206000e+02   4.2650361e+01   3.5014871e+02  -7.6999613e+00   3.1936419e+02  -8.1472000e+00   1.2561161e+02   1.9440720e+02   4.5916323e+02   6.5324258e+00   3.9222645e+02   2.6744645e+00   2.7113903e+02   7.7098555e+01   3.3410839e+02   5.9855226e+00   2.5987839e+02   1.7822632e+01   1.5457419e+02   1.7419052e+02   1.2508161e+02   1.7722476e+02   1.9986581e+02   1.7445574e+01   2.5451161e+02   2.3934232e+01   2.7118806e+02   1.4253665e+01   2.9527290e+02  -1.0531510e+01   1.9678129e+02   1.4793266e+02   2.5321645e+02   1.4143006e+01   5.5730419e+02  -6.9817548e+00   2.9652065e+02  -2.4561677e+00   3.4470097e+02   1.3818761e+01   3.0258161e+02  -3.4958839e+00   2.3265032e+02   8.7384426e+01   3.1641968e+02  -6.1932516e+00   2.6182968e+02   1.4101045e+01   2.6416161e+02   6.0412645e+00   3.4499323e+02   1.1389796e+02   3.5219355e+02   3.2764194e+01   3.1494452e+02   3.6465729e+01   3.0431917e+02   7.0978206e+01   4.0375742e+02  -9.2618839e+00   3.5597677e+02   7.6631484e+00   4.4395032e+02   1.7647523e+01   5.1564065e+02   3.1662942e+01   5.5494484e+02   6.7660258e+00   3.1128871e+02   3.0524323e+01   3.5405742e+02   9.5379355e-01   3.6078806e+02   2.3345665e+01   2.6835742e+02   1.3649548e+00   6.8015161e+01   2.3296621e+02   2.9664581e+02   1.0815613e+00   4.2619097e+02   3.1046013e+01   3.4866516e+02   7.2384000e+00   2.9538355e+02   1.1016090e+01   2.9450806e+02   1.2650968e+01   2.9572387e+02   1.2872435e+02   1.8845774e+02   3.9560155e+01
   2.7503968e+02  -9.8980645e-02   2.3627452e+02  -1.4197032e+00   2.6955677e+02   2.0384490e+01   2.9406710e+02   1.3367141e+02   3.9764161e+02  -1.4971329e+01   2.6721355e+02  -2.0661600e+01   1.0898516e+02   6.3275381e+01   3.4425613e+02  -1.3149845e+01   2.0615226e+02   1.1891097e+00   3.0252161e+02   3.9218194e+00   2.1906645e+02   1.2172426e+01   2.7230903e+02   1.5910439e+01   2.2760387e+02   1.2125685e+02   3.8816419e+02   4.7353316e+01   3.7390000e+02  -1.2842000e+01   3.8087968e+02   9.4060774e+00   3.4277194e+02   1.8915019e+01   2.4936065e+02   4.0485987e+01   2.8966645e+02   6.1268297e+01   3.0098097e+02  -3.0513806e+00   1.7706387e+02   1.6697290e+00   2.5924968e+02   3.0919058e+01   2.9168419e+02  -3.3986065e+00   4.1581097e+02   2.8716090e+01   2.9261516e+02   2.5066594e+01   3.1383000e+02   3.7668761e+01   3.3909871e+02  -4.2459613e+00   2.9745419e+02  -1.4400000e-02   1.9485161e+02   1.5167800e+02   4.1082323e+02  -1.6410374e+01   3.5232645e+02   5.4364645e+00   3.0218903e+02   1.1084555e+01   3.4810839e+02   2.6755226e+00   3.4730839e+02   3.5058232e+01   1.8009419e+02   2.2414892e+02   1.4308161e+02   2.3159476e+02   2.1586581e+02   1.9785574e+01   3.1855161e+02   2.0141032e+01   2.5732806e+02  -2.6775355e+00   2.5999290e+02   5.1008903e+00   1.8902129e+02   1.4302346e+02   2.6635645e+02   2.4851806e+01   5.5930419e+02   8.7682452e+00   2.9685065e+02  -4.8256774e-01   3.0194097e+02   1.1395613e+00   3.0197161e+02   1.5892916e+01   2.8546032e+02   7.9829626e+01   3.3679968e+02   4.8863484e+00   2.9258968e+02   8.5402452e+00   2.9892161e+02   1.2590465e+01   3.3485323e+02   7.2379161e+01   3.1833355e+02   2.7762994e+01   3.2128452e+02   1.0288529e+01   2.8260917e+02   4.1815006e+01   3.7433742e+02  -5.7682839e+00   2.7826677e+02   3.4069948e+01   4.2576032e+02  -1.2872774e+00   5.0435065e+02   2.3286142e+01   5.1294484e+02   5.2260258e+00   2.9888871e+02   1.3666323e+01   3.5048742e+02   7.6593935e+00   4.0964806e+02   2.3196865e+01   2.3940742e+02  -1.6359045e+01   6.9155161e+01   2.0097501e+02   2.3650581e+02   3.3227613e+00   3.9676097e+02   1.3780413e+01   3.2699516e+02   4.1120000e+00   3.3348355e+02   1.5258090e+01   2.6474806e+02   1.4031768e+01   3.2353387e+02   1.1906955e+02   1.9626774e+02   3.7985355e+01
   2.3941968e+02   1.6850619e+01   2.7051452e+02   1.5931097e+01   2.3470677e+02   3.3692490e+01   2.7463710e+02   9.9415806e+01   3.2454161e+02  -1.3223329e+01   2.8840355e+02  -4.4306800e+01   1.0722516e+02   7.3276181e+01   2.4192613e+02   2.2655484e-01   1.9824226e+02  -3.2280903e+00   3.1633161e+02   5.7270194e+00   1.7540645e+02   3.9952258e+00   2.7892903e+02   1.0720839e+01   2.0227387e+02   9.9663252e+01   3.9345419e+02   1.1210116e+01   3.3152000e+02   3.5840000e-01   3.7040968e+02   3.1536774e+00   2.8034194e+02  -4.7505806e+00   2.9236065e+02   4.3575987e+01   2.7618645e+02   7.4776697e+01   3.2727097e+02   3.3154194e+00   2.7949387e+02   3.6653290e+00   3.1190968e+02  -4.8137419e+00   2.8187419e+02   3.2766194e+01   4.3924097e+02   1.0271690e+01   3.0199516e+02   1.9861935e+00   3.5492000e+02   3.3281561e+01   2.7571871e+02   1.9394439e+01   3.0193419e+02  -9.4128000e+00   1.0894161e+02   1.6488080e+02   5.0230323e+02   5.1712258e+00   3.3503645e+02   2.1996645e+00   3.1671903e+02   5.7321548e+00   3.2963839e+02   2.5823123e+01   3.0183839e+02   6.5583226e-01   1.7300419e+02   1.9019612e+02   1.1836161e+02   1.5285236e+02   1.9338581e+02   1.2293974e+01   3.0755161e+02   7.3610323e+00   2.9608806e+02  -1.2258335e+01   3.3146290e+02   9.1329032e-01   2.2526129e+02   1.4527426e+02   2.2502645e+02   1.4382065e+00   5.3777419e+02  -1.8319355e+01   2.9628065e+02   1.3223032e+01   3.0198097e+02  -1.2936387e+00   2.5339161e+02   7.3893161e+00   2.3184032e+02   1.1572923e+02   3.1222968e+02   1.9419484e+00   2.9782968e+02  -2.0068955e+01   2.5426161e+02   1.6263265e+01   3.1670323e+02   2.8121161e+01   2.8362355e+02   4.4159794e+01   2.7690452e+02   8.2189290e+00   2.8284917e+02   5.3745806e+01   4.4318742e+02  -1.9466284e+01   3.3654677e+02   2.9747548e+01   3.6176032e+02   2.1502723e+01   5.4992065e+02   1.9920542e+01   5.2128484e+02   4.1028826e+01   3.2888871e+02   2.5066323e+01   3.5096742e+02   1.1810994e+01   3.6006806e+02  -6.4673548e-01   2.1825742e+02  -2.0070452e+00   7.1585161e+01   1.7725061e+02   2.4707581e+02  -6.2428387e+00   3.9381097e+02   2.4776413e+01   3.7814516e+02   9.6900000e+00   3.0890355e+02   2.8224490e+01   2.8089806e+02   7.9297677e+00   3.6515387e+02   1.1173995e+02   1.8107774e+02   1.7720555e+01
   2.2403968e+02   5.5101935e-01   2.1527452e+02  -3.2697032e+00   2.6351677e+02   6.3876903e+00   2.2730710e+02   8.9202206e+01   3.6231161e+02   1.7855071e+01   2.7849355e+02  -4.0084000e+01   1.1703516e+02   3.5821381e+01   2.2459613e+02  -1.8627045e+01   2.0515226e+02   1.4029110e+01   2.8800161e+02  -2.3536581e+01   2.4383645e+02   5.4808258e+00   2.3292903e+02   4.7308387e+00   2.5417387e+02   1.2518125e+02   4.7412419e+02   1.6856516e+01   2.4437000e+02   5.2404000e+00   2.3325968e+02   3.4125677e+01   2.6163194e+02   1.0266219e+01   3.8793065e+02   3.6310387e+01   2.7361645e+02   1.3393230e+02   3.3255097e+02   2.6530194e+00   2.9273387e+02   8.8961290e+00   2.7886968e+02   1.9259458e+01   3.2001419e+02   1.1434994e+01   4.1043097e+02   1.7576490e+01   3.3675516e+02  -1.5934606e+01   3.0092000e+02   1.5511561e+01   2.9047871e+02  -8.2563613e+00   2.7555419e+02   1.0597600e+01   1.4461161e+02   8.2367200e+01   6.0159323e+02  -1.5861974e+01   3.0070645e+02  -5.5739355e+00   3.0085903e+02   1.9810955e+01   3.3039839e+02   3.1382323e+01   2.6111839e+02  -9.0865677e+00   1.4647419e+02   1.9121852e+02   1.1260161e+02   1.3098316e+02   1.9724581e+02   1.7895174e+01   2.9784161e+02   8.5178323e+00   3.2642806e+02   5.2644645e+00   2.8651290e+02   2.0979290e+01   2.1312129e+02   1.2933546e+02   2.5059645e+02  -9.3673935e+00   5.8892419e+02  -4.9413548e+00   3.5409065e+02  -4.3517677e+00   3.0722097e+02  -7.7628387e+00   2.3639161e+02   1.9519316e+01   2.9503032e+02   6.6964026e+01   3.0660968e+02   1.2201548e+01   2.4858968e+02   1.1024516e-01   2.3550161e+02   2.2904065e+01   2.9904323e+02   5.0673961e+01   2.3700355e+02   4.1459394e+01   1.6961452e+02   1.0752129e+01   3.1927917e+02   3.4781406e+01   4.6018742e+02  -3.8256284e+01   3.4073677e+02   7.6023484e+00   3.6023032e+02   8.3451226e+00   5.0931065e+02   2.5599342e+01   5.6313484e+02   2.4780826e+01   3.6148871e+02   2.1958323e+01   3.4934742e+02   1.1230594e+01   4.3768806e+02   3.2573665e+01   2.5082742e+02  -4.7026452e+00   6.9345161e+01   2.0699981e+02   2.5788581e+02  -7.4876387e+00   3.7148097e+02   1.1828129e+00   3.6276516e+02   9.8204000e+00   2.9371355e+02   2.4439690e+01   2.7617806e+02   1.1017368e+01   2.9782387e+02   1.2184635e+02   1.7517774e+02   2.6862555e+01
   2.1632968e+02   5.4578194e+00   1.7079452e+02   1.6958697e+01   2.9627677e+02  -1.3893110e+01   2.3963710e+02   8.9685806e+01   4.0883161e+02  -1.4436529e+01   3.1759355e+02  -1.6262000e+01   1.2536516e+02   5.7054981e+01   2.9987613e+02   5.9205548e+00   2.2724226e+02  -3.9280903e+00   2.8419161e+02  -5.2317806e+00   2.7683645e+02  -4.2091742e+00   2.0397903e+02   2.1906839e+01   2.8441387e+02   1.2518205e+02   4.2283419e+02  -5.6102839e+00   2.2523000e+02   6.6716000e+00   2.3487968e+02   8.8960774e+00   2.8015194e+02  -7.5453806e+00   4.1188065e+02   3.6294387e+01   2.1433645e+02   1.1034470e+02   2.7217097e+02   3.3434194e+00   2.8982387e+02   1.1508929e+01   2.5014968e+02  -1.8302942e+01   3.2392419e+02   9.9321935e+00   4.1314097e+02   1.9296903e+00   3.0994516e+02   1.7540194e+01   3.1230000e+02   2.5981161e+01   3.4162871e+02  -1.7728361e+01   2.6883419e+02  -1.0384800e+01   1.2127161e+02   1.4618440e+02   5.7849323e+02  -1.6063974e+01   3.2089645e+02  -2.8089135e+01   3.5413903e+02   1.0168555e+01   2.8958839e+02   2.0317123e+01   2.6892839e+02  -2.1913677e+00   1.8742419e+02   1.6728252e+02   1.0022161e+02   1.7902356e+02   2.5757581e+02   2.8778774e+01   3.2632161e+02   9.1394323e+00   3.0827806e+02   2.4626465e+01   2.8827290e+02   1.6598490e+01   2.3031129e+02   1.3015026e+02   2.2602645e+02   4.7078206e+01   5.4211419e+02   2.1043445e+01   3.0413065e+02   2.4550323e+00   3.3694097e+02   3.0095613e+00   2.7187161e+02   1.1530916e+01   2.4312032e+02   9.9406826e+01   2.9231968e+02   2.0684748e+01   2.6406968e+02   7.3918452e+00   2.6888161e+02   1.7903665e+01   3.3651323e+02   3.8626361e+01   1.6209355e+02   3.1452194e+01   2.9404452e+02   3.1987729e+01   3.3341917e+02   2.8650206e+01   4.1409742e+02   8.3809161e+00   3.2164677e+02   1.2599548e+01   3.9276032e+02  -7.1672774e+00   5.2340065e+02   8.4221419e+00   5.3209484e+02  -1.6975974e+01   3.6513871e+02   2.4366323e+01   3.5062742e+02  -9.1118065e+00   4.2392806e+02   1.7534465e+01   2.6525742e+02   1.9295484e-01   8.3495161e+01   2.6148781e+02   2.7212581e+02   1.5943161e+01   3.7990097e+02   1.1129213e+01   4.0971516e+02  -2.0756000e+00   3.1738355e+02   4.6776090e+01   2.7679806e+02  -2.1222323e+00   3.5244387e+02   1.2775675e+02   1.7998774e+02   4.5617755e+01
   2.5460968e+02   1.2965419e+01   2.3627452e+02   1.3960297e+01   2.7922677e+02  -1.2389110e+01   3.2673710e+02   1.2805781e+02   3.7031161e+02   4.4050710e+00   2.6711355e+02  -2.9363600e+01   8.9125161e+01   3.5054181e+01   3.3045613e+02   1.9234155e+01   2.4067226e+02  -1.1952490e+01   2.9533161e+02  -1.0022981e+01   1.8492645e+02  -1.4806374e+01   2.7459903e+02   2.9172387e+00   2.9117387e+02   1.6074125e+02   3.8231419e+02   1.4151316e+01   2.8623000e+02  -5.7784000e+00   2.9978968e+02   5.9932774e+00   3.6020194e+02   4.2406194e+00   3.4317065e+02   3.1461187e+01   1.9714645e+02   1.0690990e+02   2.4727097e+02  -6.1845806e+00   2.4821387e+02  -5.8322710e+00   2.3533968e+02  -3.0181419e+00   3.1477419e+02   6.9441935e+00   4.4538097e+02  -4.0795097e+00   2.6551516e+02  -5.9054065e+00   3.3092000e+02   3.6491561e+01   3.3476871e+02   1.3404387e+00   3.8241419e+02   1.9588000e+00   1.4242161e+02   1.4258240e+02   4.8530323e+02   2.6312258e+00   3.4917645e+02   1.1648465e+01   3.3842903e+02   8.2353548e+00   2.9434839e+02   1.0886323e+01   2.5730839e+02  -6.4176774e-01   1.8047419e+02   1.5559852e+02   1.3808161e+02   1.5327476e+02   1.4929581e+02   1.2581174e+01   2.7903161e+02   5.1626323e+00   3.2065806e+02   4.7260645e+00   2.4732290e+02  -1.6885510e+01   2.0502129e+02   1.3269346e+02   1.6445645e+02   9.5003806e+01   5.4092419e+02   6.1886452e+00   3.1656065e+02   1.1360632e+01   3.0537097e+02   6.7516129e-01   2.5849161e+02   9.3713161e+00   2.2065032e+02   9.4344426e+01   2.9850968e+02   2.2189548e+01   2.9296968e+02   1.2039845e+01   3.0683161e+02   1.1287665e+01   2.7632323e+02   1.9201561e+01   1.5614355e+02   1.5548194e+01   2.8813452e+02   2.0850529e+01   3.3674917e+02   6.1863806e+01   4.3118742e+02   2.0303716e+01   3.4049677e+02   8.4715484e+00   4.0114032e+02   3.3882323e+01   4.7692065e+02   2.9190542e+01   5.7185484e+02  -2.3467742e+00   3.2173871e+02   3.4388323e+01   3.7557742e+02   1.7082194e+01   3.5411806e+02   2.5069265e+01   2.4659742e+02   8.2575484e-01   7.2205161e+01   2.0373101e+02   2.6688581e+02   1.8512361e+01   4.3476097e+02  -5.6895871e+00   3.1504516e+02   2.4158000e+01   2.7752355e+02   5.1064890e+01   2.6898806e+02   9.8825677e+00   3.4558387e+02   1.5049555e+02   1.0150774e+02   6.5756155e+01
   2.3860968e+02   3.8541935e-01   2.6151452e+02  -1.4108903e+01   2.3817677e+02  -1.3725110e+01   2.4739710e+02   1.2273501e+02   3.4016161e+02  -2.3422929e+01   2.7459355e+02  -4.4732000e+01   8.9035161e+01   5.9011381e+01   2.5645613e+02   8.7341548e+00   1.8720226e+02  -4.3489032e-01   2.9081161e+02  -9.8513806e+00   1.5873645e+02  -1.2331174e+01   3.0273903e+02   3.1196039e+01   2.5003387e+02   1.5927245e+02   3.9983419e+02   2.0849716e+01   3.3699000e+02  -4.5920000e-01   3.4997968e+02   2.5738077e+01   3.5477194e+02  -1.2804981e+01   3.0764065e+02   3.7823587e+01   2.1847645e+02   9.9923497e+01   2.5727097e+02   2.5205419e+01   2.0578387e+02   3.2182129e+01   2.3162968e+02  -2.3913419e+00   2.7830419e+02   2.1151794e+01   4.7129097e+02   1.1427690e+01   3.2718516e+02  -2.1290065e+00   3.2144000e+02   3.6579961e+01   3.3838871e+02   1.1570839e+01   3.0155419e+02   6.7076000e+00   1.5975161e+02   2.3643600e+02   4.7082323e+02   6.9625806e-02   3.9132645e+02  -7.9135355e+00   3.3142903e+02   1.2885355e+01   3.5868839e+02   3.8449123e+01   3.0330839e+02  -7.0817677e+00   1.6266419e+02   1.7897332e+02   1.3103161e+02   2.0278876e+02   2.1076581e+02   7.9535742e+00   2.9894161e+02   1.2569832e+01   2.9970806e+02  -1.0279355e+00   2.9242290e+02  -2.0203510e+01   1.7650129e+02   1.3607506e+02   2.2683645e+02   7.1293406e+01   4.5325419e+02   3.1912245e+01   2.8113065e+02   2.6250323e+00   1.8203097e+02   1.7642361e+01   3.6373161e+02   2.1042116e+01   2.0284032e+02   8.1819226e+01   2.9817968e+02   8.4059484e+00   2.4287968e+02  -8.5729548e+00   2.4259161e+02   1.0526865e+01   3.4742323e+02   1.3370356e+02   1.7662355e+02   1.6239794e+01   3.1932452e+02   1.2115329e+01   3.0117917e+02   3.5949406e+01   4.1880742e+02   3.8141161e+00   2.9202677e+02   4.0209148e+01   4.7485032e+02   1.0125523e+01   4.5388065e+02   2.5943742e+01   5.9566484e+02  -2.5915742e+00   3.5628871e+02   2.0774323e+01   3.5038742e+02   1.9477394e+01   4.1321806e+02   2.0481265e+01   2.3287742e+02  -9.3666452e+00   7.0685161e+01   2.1237261e+02   2.6722581e+02   1.0551613e+00   4.1324097e+02   2.7272013e+01   3.1599516e+02   3.3802000e+01   2.9414355e+02   9.9752903e+00   2.6403806e+02  -3.2414323e+00   3.4053387e+02   1.0389955e+02   7.1077742e+01   9.9430555e+01
   2.2622968e+02   1.5525819e+01   2.1365452e+02   2.1498968e+00   3.0589677e+02  -9.7627097e+00   2.5373710e+02   1.0660781e+02   3.3945161e+02  -2.4126129e+01   3.0764355e+02  -1.7796000e+01   1.1117516e+02   8.1770181e+01   2.6530613e+02  -1.6363845e+01   2.1134226e+02  -3.5160903e+00   3.2347161e+02   1.8535819e+01   2.5087645e+02   1.2957626e+01   3.2192903e+02   1.7750839e+01   2.3484387e+02   1.1748765e+02   4.5897419e+02   5.2085161e+00   3.7537000e+02  -9.7196000e+00   4.3364968e+02   1.7284477e+01   3.3986194e+02   1.0781935e-01   2.9222065e+02   3.9587187e+01   2.6485645e+02   1.3440310e+02   2.8703097e+02   1.7014619e+01   2.2954387e+02   9.7613290e+00   3.4471968e+02  -1.2488542e+01   3.1887419e+02   1.8806194e+01   4.3552097e+02   1.2999290e+01   3.1261516e+02   2.0865935e+00   3.3197000e+02   3.4457561e+01   3.1038871e+02   1.0910839e+01   3.3955419e+02   6.5776000e+00   1.2646161e+02   1.6619920e+02   4.6054323e+02   2.3720258e+00   3.5474645e+02   7.8628645e+00   3.1718903e+02   5.2074555e+01   3.9368839e+02  -2.8708774e+00   3.0583839e+02   1.6658323e+00   1.5881419e+02   1.9880132e+02   1.2084161e+02   2.0808396e+02   2.3438581e+02   1.8873974e+01   3.2032161e+02   2.9909432e+01   2.5218806e+02  -2.5063355e+00   3.1989290e+02  -1.6401110e+01   2.3416129e+02   1.5284226e+02   2.0816645e+02   1.1407701e+02   5.5901419e+02  -1.0185548e+00   3.1190065e+02   3.6434323e+00   3.3484097e+02  -4.9724387e+00   2.6973161e+02   1.2612116e+01   2.6408032e+02   5.7730026e+01   3.0289968e+02   2.0648348e+01   2.9454968e+02   9.3334452e+00   2.8159161e+02   2.4506865e+01   3.2161323e+02   6.5868361e+01   1.5409355e+02   1.8712194e+01   2.7728452e+02   1.0908529e+01   2.9960917e+02   5.3215006e+01   3.7090742e+02  -7.2538839e+00   3.1459677e+02   2.3213548e+01   4.1518032e+02   3.4419123e+01   4.8869065e+02   3.2438942e+01   5.4532484e+02   3.6585626e+01   3.3533871e+02   1.7400323e+01   3.8496742e+02  -1.0909006e+01   4.0964806e+02   2.4106865e+01   2.0306742e+02   1.8498155e+01   5.1875161e+01   1.8968741e+02   2.5988581e+02   1.9022361e+01   4.0928097e+02   1.3538813e+01   3.3071516e+02   4.9044000e+00   2.4619355e+02   6.5212903e+00   2.5660806e+02   9.7829677e+00   3.1667387e+02   1.3304835e+02   6.9267742e+01   1.1971535e+02
   2.1574968e+02  -9.3057806e+00   1.9056452e+02   4.2709677e-01   2.9836677e+02   3.0296903e+00   2.4301710e+02   1.0894541e+02   4.3135161e+02  -7.4781290e+00   3.1954355e+02  -4.6368000e+01   1.0022516e+02   5.5736181e+01   3.2768613e+02  -6.7342452e+00   2.4810226e+02  -2.3116890e+01   3.0095161e+02  -3.7625806e+00   2.3668645e+02  -6.9471742e+00   2.4773903e+02   2.9636039e+01   2.1384387e+02   1.2301765e+02   4.0407419e+02   1.9360516e+01   3.4952000e+02  -1.6516000e+00   3.4549968e+02   2.9856477e+01   2.5482194e+02   1.3721019e+01   3.2179065e+02   2.3071587e+01   2.6056645e+02   1.6083630e+02   3.3888097e+02   2.4816619e+01   2.6440387e+02   3.5872529e+01   2.9281968e+02   1.2573458e+01   2.8930419e+02   3.5131794e+01   3.8686097e+02   1.6702090e+01   3.8251516e+02   1.2444594e+01   3.5421000e+02   2.6288361e+01   3.0147871e+02  -1.6906361e+01   2.6902419e+02  -2.0500000e+01   1.1342161e+02   1.6286240e+02   5.6821323e+02   2.9484258e+00   3.5079645e+02  -1.5251135e+01   3.1128903e+02   1.1646555e+01   3.8596839e+02   2.0556723e+01   2.8973839e+02   8.5383226e-01   1.6095419e+02   1.8868012e+02   1.3332161e+02   1.3560556e+02   2.4729581e+02  -3.0882581e-01   3.1070161e+02   1.1009032e+01   2.9789806e+02   1.9406865e+01   3.0756290e+02   1.8535290e+01   2.1654129e+02   1.5482186e+02   2.3964645e+02   9.2368606e+01   5.8458419e+02  -1.5254155e+01   3.4204065e+02   2.1612232e+01   3.0898097e+02   1.7626361e+01   2.2325161e+02  -3.0959484e+01   1.9365032e+02   1.1174443e+02   3.4774968e+02   1.1910348e+01   2.6558968e+02  -1.0097548e+00   2.4692161e+02   7.0404645e+00   2.8985323e+02   6.5649161e+01   2.5181355e+02   1.8464594e+01   2.9147452e+02   1.6533329e+01   3.2303917e+02   8.7440606e+01   3.8999742e+02  -3.8810839e+00   3.5054677e+02   3.3667548e+01   3.7980032e+02   2.4539523e+01   4.9954065e+02   2.0670942e+01   5.1366484e+02   2.0168426e+01   3.2988871e+02   1.4086323e+01   3.4277742e+02   1.9466194e+01   3.8411806e+02   3.7769265e+01   2.1025742e+02   1.4162955e+01   5.7965161e+01   2.1015021e+02   2.5241581e+02   8.3799613e+00   3.5814097e+02   2.7920013e+01   4.1323516e+02   3.4542800e+01   2.5733355e+02   2.5250090e+01   2.7841806e+02  -1.3541832e+01   2.7939387e+02   1.3303075e+02   1.2664774e+02   7.9654955e+01
   2.6717968e+02  -1.0401806e+00   2.0946452e+02  -3.6049032e+00   2.3798677e+02  -1.2039910e+01   2.7858710e+02   1.3223981e+02   3.7888161e+02  -1.4660529e+01   2.6864355e+02  -2.1826000e+01   1.0326516e+02   5.2252981e+01   3.3468613e+02   2.5375755e+01   2.0239226e+02   6.8199097e+00   2.8752161e+02  -6.1581806e+00   1.7245645e+02   1.3811226e+01   2.2292903e+02   1.5580839e+01   2.4265387e+02   1.1343285e+02   4.6321419e+02   1.0489316e+01   2.2714000e+02  -1.0381200e+01   2.5749968e+02   1.5376477e+01   2.3639194e+02   8.4254194e+00   3.3441065e+02   3.8591987e+01   3.0652645e+02   8.9689497e+01   3.0684097e+02   5.4298194e+00   2.7482387e+02  -5.0110710e+00   2.5400968e+02   2.1918258e+01   2.8554419e+02   4.4325935e+00   3.7933097e+02   1.7064490e+01   3.4066516e+02   2.5982594e+01   3.4006000e+02   2.8000361e+01   3.2862871e+02   1.8816387e+00   2.7093419e+02  -4.3628000e+00   1.1246161e+02   1.3188920e+02   5.8354323e+02   4.4320258e+00   3.2593645e+02  -5.7823355e+00   2.9566903e+02   1.4706155e+01   3.3834839e+02   1.4456323e+01   2.4387839e+02   4.3826323e+00   1.9247419e+02   2.0629852e+02   1.1198161e+02   1.5369276e+02   2.7500581e+02   1.0284374e+01   3.0732161e+02   2.0229432e+01   3.2308806e+02   6.5316645e+00   2.7351290e+02  -1.9220710e+01   2.3873129e+02   1.4985666e+02   1.2078645e+02   7.3637406e+01   5.5463419e+02   8.0418452e+00   3.1161065e+02  -2.5233677e+00   3.1760097e+02  -6.2532387e+00   2.9611161e+02  -6.3582839e+00   2.2589032e+02   1.2806523e+02   3.0879968e+02   2.4266348e+01   2.9030968e+02  -1.4937355e+01   2.2354161e+02   2.3240865e+01   3.1594323e+02   6.7081961e+01   2.9128355e+02   4.8306994e+01   3.2785452e+02  -5.5270710e+00   3.5331917e+02   7.1588206e+01   4.8528742e+02  -6.4542839e+00   3.2849677e+02   1.9721548e+01   3.9614032e+02   4.1992323e+01   5.4973065e+02   1.5605742e+01   5.5209484e+02   2.1704026e+01   3.5153871e+02   1.3204323e+01   3.4862742e+02   9.5281935e+00   4.1183806e+02   3.0216645e+00   2.3416742e+02   1.5530155e+01   1.6572516e+02   1.1081941e+02   2.8050581e+02   2.7527613e+00   4.1071097e+02   1.4384413e+01   3.5328516e+02   7.6288000e+00   2.6810355e+02   4.5578490e+01   2.5993806e+02   1.9986568e+01   3.1396387e+02   1.4007515e+02   2.1236774e+02   3.4937355e+01
   2.5127968e+02  -7.4381806e+00   2.6198452e+02   7.8534968e+00   2.6870677e+02  -3.1175097e+00   3.3587710e+02   1.3408661e+02   3.2259161e+02  -2.4117329e+01   2.8959355e+02  -5.2162000e+01   1.1826516e+02   3.6532981e+01   2.5140613e+02   7.7481548e+00   1.8134226e+02   2.7693910e+01   3.2138161e+02  -2.9169806e+00   1.9454645e+02  -1.2865974e+01   2.2406903e+02   2.0249639e+01   2.7646387e+02   1.6329805e+02   3.9874419e+02  -6.3083871e-02   3.0861000e+02   5.2412000e+00   2.4897968e+02   1.6198077e+01   3.9144194e+02  -6.2585806e+00   3.7602065e+02   3.7353187e+01   2.0280645e+02   1.3926710e+02   3.0027097e+02   2.3854194e+00   2.6535387e+02   6.3665290e+00   2.3176968e+02   1.8307458e+01   3.2501419e+02   1.6049935e+00   4.3291097e+02   2.6448090e+01   2.8199516e+02   2.2776194e+01   3.1344000e+02   2.0839961e+01   4.0209871e+02  -6.6596129e-01   2.8812419e+02   1.5692000e+01   1.1751161e+02   1.3581520e+02   5.1030323e+02  -5.9487742e+00   3.4527645e+02  -1.4279535e+01   3.7761903e+02   3.8190155e+01   3.2034839e+02   1.8046323e+01   2.8383839e+02   2.0325832e+01   1.7119419e+02   1.5372092e+02   1.1165161e+02   1.4476916e+02   1.9843581e+02   1.1599974e+01   1.8384161e+02   2.4447832e+01   3.0675806e+02   8.2680645e+00   2.7337290e+02  -7.3995097e+00   1.9483129e+02   1.6579866e+02   2.4364645e+02   6.1428606e+01   5.2792419e+02   1.4898645e+01   3.1718065e+02   2.7551032e+01   3.3522097e+02  -1.1192839e+01   2.5277161e+02   7.5889161e+00   2.0417032e+02   8.4332826e+01   2.8117968e+02   8.8559484e+00   2.8296968e+02   7.6898452e+00   2.4673161e+02   1.0955665e+01   2.8766323e+02   6.8774361e+01   2.8300355e+02   1.7829394e+01   3.0290452e+02   2.6998929e+01   3.1607917e+02   7.1517406e+01   3.3271742e+02   1.7801316e+01   3.3592677e+02   1.4837148e+01   3.9561032e+02   4.0604723e+01   5.2073065e+02   4.9757419e+00   5.4180484e+02   2.6007226e+01   3.0518871e+02   1.7862323e+01   3.7319742e+02   1.2032594e+01   4.1740806e+02   2.6436065e+01   2.4716742e+02  -1.9079845e+01   1.3177516e+02   1.3543541e+02   2.5807581e+02   3.3787161e+01   3.7862097e+02   2.1951613e+01   3.4333516e+02   3.0448000e+00   2.7257355e+02   4.7030890e+01   2.5393806e+02  -2.0534323e+00   3.1939387e+02   1.0240075e+02   1.7231774e+02   5.3761355e+01
   2.0855968e+02  -1.2540581e+01   2.0141452e+02   1.8179097e+01   2.7432677e+02  -1.5187110e+01   2.2249710e+02   8.1917006e+01   3.9854161e+02  -1.7473329e+01   3.1464355e+02  -1.6026000e+01   8.1935161e+01   4.9529381e+01   2.5583613e+02  -1.2126245e+01   2.3439226e+02  -1.3070090e+01   3.2214161e+02   2.3022219e+01   2.6773645e+02   1.8488258e+00   2.8092903e+02   3.1170839e+01   2.9803387e+02   1.6324245e+02   3.6354419e+02   1.2702916e+01   3.2199000e+02   1.5740800e+01   3.2345968e+02   2.6479677e+01   3.1610194e+02   7.9086194e+00   3.5655065e+02   3.4630787e+01   2.0256645e+02   1.4438630e+02   2.6184097e+02   3.4598194e+00   2.3706387e+02   3.0097290e+00   2.4909968e+02   2.3510581e+00   2.7315419e+02   1.7753794e+01   4.7438097e+02   7.4104903e+00   2.6480516e+02  -5.3786065e+00   2.9021000e+02   6.9836129e-01   3.6562871e+02  -6.2283613e+00   2.6645419e+02  -2.1044000e+00   1.3999161e+02   1.5406680e+02   4.3116323e+02  -1.0375742e+00   3.3193645e+02   6.0676645e+00   3.1061903e+02   1.3320155e+01   3.6301839e+02   1.8962723e+01   2.5359839e+02   2.9655032e+01   1.5514419e+02   1.7271492e+02   1.1836161e+02   1.8699236e+02   1.7991581e+02   3.0851574e+01   3.6981613e+01   8.7666323e+00   3.1799806e+02   7.1288645e+00   2.6927290e+02  -1.7071510e+01   1.9483129e+02   1.3003866e+02   1.8454645e+02   9.1346606e+01   6.1387419e+02  -1.4547355e+01   2.6771065e+02   8.2686323e+00   3.7741097e+02   7.3919613e+00   3.2082161e+02  -9.9550839e+00   2.0774032e+02   1.1570723e+02   3.2665968e+02   2.0597548e+01   2.4315968e+02  -9.4553548e+00   2.9040161e+02   2.1942065e+01   3.0889323e+02   9.2505961e+01   2.6519355e+02   1.6874194e+01   3.0585452e+02   4.2472929e+01   2.7946917e+02   5.8586206e+01   3.9985742e+02   3.8601161e+00   3.2773677e+02   3.3732348e+01   4.0671032e+02   5.4767226e+00   5.4497065e+02   1.7276542e+01   5.5304484e+02   3.6058026e+01   3.0418871e+02   4.4442323e+01   3.2615742e+02   3.4375794e+01   5.2659806e+02   1.1560865e+01   2.4506742e+02   3.3781548e+00   1.3091516e+02   1.9807421e+02   2.5660581e+02  -1.4435239e+01   4.2752097e+02   2.1559613e+01   3.3137516e+02   3.5716000e+00   2.9157355e+02   3.6320890e+01   2.4674806e+02   1.9761768e+01   3.2915387e+02   1.2623995e+02   9.8127742e+01   9.8266555e+01
   2.2327968e+02  -9.0818065e-01   1.7675452e+02  -8.5681032e+00   2.9160677e+02  -1.8950968e-01   2.6830710e+02   1.3854221e+02   3.4154161e+02  -3.2773329e+01   2.9221355e+02  -3.4331600e+01   1.0279516e+02   6.0530581e+01   3.0521613e+02  -2.6645161e-02   2.6577226e+02  -1.0440490e+01   2.7457161e+02   4.9781935e-01   2.3235645e+02  -7.9077419e-01   3.4497903e+02   1.7906839e+01   2.5874387e+02   1.3347565e+02   4.0793419e+02   5.7717161e+00   3.2747000e+02   1.4162400e+01   4.0525968e+02   3.3745677e+01   3.2515194e+02   1.2324619e+01   3.0136065e+02   4.0185987e+01   2.4333645e+02   1.6045470e+02   2.7903097e+02   1.9274619e+01   2.0149387e+02   1.6575329e+01   2.8481968e+02  -5.3565419e+00   3.0182419e+02   3.5650194e+01   4.3133097e+02   3.0444903e+00   3.0104516e+02   2.7962194e+01   3.0444000e+02   2.7939961e+01   3.3386871e+02   1.7842439e+01   2.1950419e+02   3.2160000e-01   1.5018161e+02   1.5654160e+02   5.1416323e+02  -1.5827574e+01   3.3179645e+02   2.3938865e+01   2.9485903e+02   3.8480955e+01   3.9696839e+02   9.3867226e+00   3.2030839e+02   2.1078232e+01   1.6385419e+02   1.6882812e+02   1.3560161e+02   1.7633316e+02   2.1181581e+02   2.1679574e+01   6.2221613e+01   1.4457432e+01   2.6389806e+02   2.1268645e+00   2.8794290e+02   8.3448903e+00   1.8135129e+02   1.1987706e+02   2.2478645e+02   9.5367406e+01   5.5839419e+02  -2.9308955e+01   3.0013065e+02  -3.2496774e-01   3.2975097e+02   2.6247613e+00   3.0106161e+02  -1.2994284e+01   1.9760032e+02   1.1780843e+02   3.3812968e+02   2.0729948e+01   2.6877968e+02  -2.1249548e+00   2.5478161e+02   9.8166452e-01   3.3361323e+02   5.6618361e+01   3.2000355e+02   1.9389394e+01   3.1547452e+02   1.9993329e+01   3.0303917e+02   6.4180606e+01   3.4947742e+02   2.1305161e+00   3.2773677e+02   4.8252348e+01   4.0871032e+02   2.3226723e+01   5.0535065e+02   3.1206142e+01   5.1818484e+02  -3.4317419e-01   3.4133871e+02   1.1670323e+01   3.6119742e+02   2.9142594e+01   4.7987806e+02   6.6784645e+00   2.3306742e+02  -2.7618452e+00   3.5787516e+02   4.2074065e+00   2.6003581e+02  -8.5596387e+00   3.8095097e+02   1.2665213e+01   3.4971516e+02   1.8814400e+01   2.6286355e+02   3.8857690e+01   2.4689806e+02   1.9559768e+01   3.1196387e+02   1.6952515e+02   9.8317742e+01   1.0772135e+02
   2.4541968e+02   8.8006194e+00   2.5308452e+02   1.3254968e+00   2.3379677e+02  -1.1894710e+01   2.3201710e+02   1.1915541e+02   3.0797161e+02  -1.2517729e+01   2.4730355e+02  -1.7068800e+01   9.5315161e+01   6.7178981e+01   3.1359613e+02   2.3929548e+00   1.9534226e+02  -1.6136090e+01   2.9252161e+02  -2.6658181e+01   1.7411645e+02   2.1984258e+00   2.7302903e+02   9.4228387e+00   2.4198387e+02   1.1205645e+02   3.5712419e+02   1.0686516e+01   3.4656000e+02  -6.7448000e+00   3.9792968e+02  -3.6279226e+00   2.8996194e+02   9.4298194e+00   2.7569065e+02   2.8809587e+01   2.4771645e+02   1.6253430e+02   3.1441097e+02   3.0642194e+00   2.2016387e+02   1.6701729e+01   3.0352968e+02   2.4046658e+01   3.1744419e+02   2.3505935e+00   4.1538097e+02   1.2230490e+01   3.4732516e+02  -1.0120206e+01   3.5487000e+02   3.6955561e+01   2.9805871e+02   1.7707239e+01   2.5664419e+02   7.4904000e+00   9.9181613e+01   1.3266160e+02   5.7449323e+02   1.8966026e+01   3.2555645e+02   1.2108065e+01   3.0428903e+02   1.8016555e+01   4.1120839e+02   2.6487523e+01   3.1130839e+02   1.3708232e+01   1.5952419e+02   1.9060452e+02   1.3189161e+02   1.9248996e+02   2.1110581e+02   1.4256374e+01   3.0551613e+01   9.0910323e+00   2.6189806e+02   3.0968645e+00   2.7599290e+02   6.0890323e-02   2.7521129e+02   8.7658258e+01   1.4926645e+02   6.6549006e+01   5.3458419e+02   3.9025845e+01   3.2690065e+02   9.8234323e+00   3.1279097e+02   9.9815613e+00   2.8001161e+02  -1.3550284e+01   2.5160032e+02   1.0319843e+02   3.2841968e+02   1.3266748e+01   2.8630968e+02   3.2826452e+00   2.6545161e+02   3.1806452e-01   3.7813323e+02   4.3966761e+01   2.7804355e+02   2.9076194e+01   2.7304452e+02   3.0857729e+01   3.1184917e+02   6.7805806e+01   3.9361742e+02   6.4493161e+00   3.4769677e+02   3.1805548e+01   3.8728032e+02   2.0891123e+01   5.5307065e+02   1.8528542e+01   5.4742484e+02   4.0507626e+01   3.0158871e+02   2.5100323e+01   3.9534742e+02   1.9310594e+01   3.6626806e+02   2.0972645e+00   2.2592742e+02   3.8619355e+01   1.0534516e+02   1.7373981e+02   2.6936581e+02  -2.7546039e+01   4.0362097e+02   1.2231613e+01   3.3718516e+02   9.7668000e+00   2.8414355e+02   2.2675290e+01   2.5250806e+02   8.2509677e+00   3.0915387e+02   1.4769995e+02   6.2417742e+01   1.3717335e+02
   2.3998968e+02   1.2465019e+01   2.8746452e+02  -3.3249032e+00   2.1365677e+02   3.9464903e+00   2.6058710e+02   1.1338981e+02   3.1445161e+02  -3.4661290e+00   2.4764355e+02  -3.8616000e+01   9.2415161e+01   4.3460981e+01   2.1878613e+02   1.2167755e+01   2.0153226e+02  -1.1821290e+01   3.4933161e+02   1.0947019e+01   2.1768645e+02   6.2828258e+00   2.1940903e+02   2.2282439e+01   1.9036387e+02   1.0470605e+02   4.3335419e+02   5.9281161e+00   2.7695000e+02   2.2040000e+00   2.9216968e+02   1.4642877e+01   2.5934194e+02   6.1694194e+00   3.4555065e+02   3.7170787e+01   2.5261645e+02   1.3176230e+02   2.8884097e+02  -1.0230181e+01   2.7463387e+02   1.6914129e+01   2.9795968e+02  -7.4077419e+00   2.8239419e+02   2.2634594e+01   3.5533097e+02   1.5364490e+01   3.7251516e+02   6.3445935e+00   3.3283000e+02   3.3338761e+01   3.4924871e+02   9.9920387e+00   2.7745419e+02   1.0825600e+01   9.9421613e+01   1.1583240e+02   5.4549323e+02   1.4426026e+01   3.3360645e+02   2.6040645e+00   2.6504903e+02   2.4485755e+01   3.8220839e+02   8.4775226e+00   2.5259839e+02   9.7850323e+00   1.2509419e+02   2.1716892e+02   1.5036161e+02   7.7672361e+01   2.0219581e+02   9.8291742e+00   5.0411613e+01   9.3622323e+00   2.7304806e+02   1.3254865e+01   3.0094290e+02   9.1148903e+00   4.0340129e+02   1.7113058e+01   1.2169645e+02   6.4374606e+01   5.4196419e+02  -7.6545548e+00   3.1071065e+02   2.2186323e+00   3.1318097e+02  -1.2949639e+01   2.9049161e+02  -3.5786839e+00   2.6303032e+02   8.8764026e+01   2.6898968e+02  -4.7388516e+00   2.2901968e+02   3.6758452e+00   2.5331161e+02  -2.0907355e+00   3.3746323e+02   5.6460361e+01   3.0538355e+02   1.3698994e+01   3.1637452e+02   1.7351329e+01   3.5146917e+02   5.7256206e+01   3.8014742e+02   3.2866916e+01   3.6807677e+02   1.1265148e+01   4.1180032e+02   3.2599523e+01   6.2564065e+02   6.4429419e+00   5.4447484e+02   3.1843626e+01   3.6663871e+02   4.0646323e+01   3.5867742e+02   2.4584194e+01   4.6449806e+02   4.1338865e+01   2.9768742e+02   6.5485548e+00   8.9395161e+01   1.7092581e+02   2.6650581e+02  -1.2417239e+01   3.6576097e+02   1.2070413e+01   3.5933516e+02  -5.2852000e+00   3.0114355e+02   3.0745290e+01   2.4812806e+02   2.9551368e+01   3.2629387e+02   1.1922875e+02   8.5507742e+01   1.0965615e+02
   2.2079968e+02   7.2402194e+00   2.0484452e+02   4.1446968e+00   2.8441677e+02   1.0095690e+01   3.1863710e+02   1.7458065e+00   4.2488161e+02  -9.6305290e+00   3.3164355e+02  -1.5906000e+01   8.5315161e+01   2.7878981e+01   2.4806613e+02   1.0153548e+00   2.2258226e+02  -5.6952903e+00   2.9562161e+02  -8.7161806e+00   3.6902645e+02   1.6175626e+01   2.0206903e+02   2.3339639e+01   2.4841387e+02   1.5687205e+02   4.5040419e+02   2.3944116e+01   2.4647000e+02  -1.2217600e+01   2.5287968e+02   1.9886077e+01   2.6091194e+02   1.9938194e+00   3.4636065e+02   2.6535987e+01   2.5575645e+02   1.1808110e+02   3.0074097e+02   6.7678194e+00   3.1421387e+02   2.2317729e+01   2.7795968e+02   1.6852258e+01   2.4068419e+02   9.3781394e+01   3.3891097e+02   2.2778090e+01   2.6151516e+02   2.1745935e+00   3.6535000e+02   4.3117161e+01   3.6652871e+02   2.0889639e+01   3.1217419e+02   5.8580000e+00   1.2975161e+02   1.2836600e+02   4.5692323e+02   7.0916258e+00   3.8365645e+02   1.0800645e+00   2.8856903e+02   2.7441548e+00   3.0691839e+02   6.1207226e+00   2.6397839e+02   1.7304632e+01   1.2881419e+02   2.3973132e+02   1.8760161e+02   1.1643161e+01   1.9719581e+02   3.0891742e+00   3.6221613e+01   1.6157432e+01   3.3032806e+02   8.6246452e-01   3.0284290e+02   8.2928903e+00   3.4116129e+02   1.9042258e+01   1.8864645e+02   8.9638606e+01   5.5406419e+02  -1.9125548e+00   3.1809065e+02  -8.2817677e+00   3.2665097e+02  -1.4072387e+00   2.8463161e+02   3.1510116e+01   2.2179032e+02   1.2920323e+02   2.8293968e+02   1.6005148e+01   2.6211968e+02  -1.1832155e+01   2.4131161e+02   1.6389265e+01   2.9927323e+02   3.5365561e+01   3.2938355e+02   3.6208994e+01   2.9294452e+02   2.3985729e+01   3.6374917e+02   5.7703806e+01   3.8604742e+02   1.3964916e+01   3.4297677e+02   2.6653148e+01   4.2823032e+02   3.6235123e+01   6.6559065e+02   4.4386942e+01   5.6304484e+02  -1.8981974e+01   2.6683871e+02   2.5630323e+01   3.5267742e+02   1.3441935e+00   3.8716806e+02   3.0285265e+01   2.3592742e+02   5.7693548e+00   6.8775161e+01   1.9219541e+02   2.6131581e+02   1.7527961e+01   3.2057097e+02   1.6495613e+01   3.7223516e+02   9.7328000e+00   2.6443355e+02   3.8632090e+01   2.3603806e+02   1.2518568e+01   3.2901387e+02   1.1730115e+02   7.9887742e+01   1.0515575e+02
   2.4570968e+02  -1.1082581e+01   1.9479452e+02   9.3686968e+00   3.1760677e+02   2.4680490e+01   4.0830710e+02   8.5722065e+00   4.0402161e+02  -5.1017290e+00   3.0983355e+02  -3.1591200e+01   1.2103516e+02   7.3361381e+01   3.1192613e+02  -6.5634452e+00   2.5210226e+02  -2.9668903e+00   2.2371161e+02   9.8466194e+00   2.5278645e+02  -4.6651742e+00   2.3392903e+02   2.7840839e+01   3.0117387e+02   1.9575125e+02   4.2254419e+02   1.5029161e+00   2.9342000e+02  -1.4873600e+01   2.6659968e+02  -6.3515226e+00   3.2867194e+02   1.1003019e+01   3.9460065e+02   2.4776787e+01   2.3461645e+02   1.0191230e+02   2.4469097e+02   2.7021819e+01   2.5287387e+02   1.7949290e+00   2.4990968e+02  -6.4237419e+00   2.6377419e+02   1.0064419e+02   4.6248097e+02   2.9982490e+01   2.8270516e+02  -1.2610606e+01   3.1183000e+02   1.6828761e+01   3.8724871e+02  -1.5377961e+01   2.6307419e+02   1.5886000e+01   1.3827161e+02   2.0972440e+02   4.4844323e+02   1.6480026e+01   3.9403645e+02  -4.7103355e+00   3.1594903e+02   7.8937548e+00   3.1544839e+02   1.7148323e+01   3.0740839e+02  -2.0219768e+01   1.3876419e+02   1.9207532e+02   2.1113161e+02   8.4807613e+00   1.6315581e+02   7.8123742e+00   4.4081613e+01   2.5248632e+01   3.4794806e+02   2.0302865e+01   2.5408290e+02  -3.6163097e+00   2.7173129e+02  -7.1133419e+00   2.0940645e+02   7.4927806e+01   5.5025419e+02   1.8392245e+01   3.0942065e+02   9.3618323e+00   3.5722097e+02   2.5477161e+01   3.0739161e+02   9.9793161e+00   2.2155032e+02   8.6512426e+01   2.8827968e+02  -4.7205161e-01   2.8549968e+02   3.9174452e+00   2.8464161e+02   1.9972865e+01   2.9218323e+02   1.9982761e+01   3.0819355e+02   2.3664194e+01   2.9785452e+02   2.7972929e+01   2.9841917e+02   5.7930206e+01   3.9256742e+02  -8.5166839e+00   3.4354677e+02   3.9087548e+01   4.6018032e+02   2.0579123e+01   5.5773065e+02   3.6395742e+01   5.1447484e+02  -8.3763742e+00   3.0338871e+02   4.6506323e+01   3.4453742e+02   1.5375394e+01   3.7202806e+02   5.2064645e+00   2.8535742e+02   6.2449548e+00   6.7535161e+01   2.4310461e+02   2.6783581e+02   4.6663613e+00   3.8319097e+02   1.2296013e+01   3.5828516e+02  -1.0681200e+01   2.8133355e+02   1.2800903e+00   2.2998806e+02  -1.2807432e+01   3.5867387e+02   1.3558835e+02   7.9227742e+01   1.0520855e+02
   2.5817968e+02  -1.5990181e+01   2.3808452e+02   1.1385497e+01   1.9789677e+02   8.8772903e+00   3.5720710e+02   5.4702065e+00   3.0869161e+02  -6.6653290e+00   2.7240355e+02  -3.4936800e+01   9.4415161e+01   4.7060981e+01   2.9711613e+02  -1.3998645e+01   2.0481226e+02  -2.5136903e+00   2.6666161e+02   7.3206194e+00   1.7445645e+02   9.5512258e+00   3.1221903e+02   5.3876387e+00   3.0803387e+02   1.6096245e+02   3.5231419e+02   1.0121316e+01   3.1837000e+02   1.8080400e+01   3.2635968e+02   1.0976774e+00   3.1944194e+02   6.4141935e-01   3.3369065e+02   3.7269587e+01   2.0318645e+02   1.1356670e+02   2.6112097e+02   1.1417419e+01   1.9116387e+02   2.5251729e+01   2.7362968e+02   8.9186581e+00   2.7068419e+02   4.8091394e+01   5.0181097e+02   4.7316090e+01   3.0985516e+02  -6.9826065e+00   3.2487000e+02   1.2635561e+01   3.3714871e+02   4.3400387e+00   2.7798419e+02   1.4933200e+01   1.1718161e+02   1.5322160e+02   4.6002323e+02  -1.3206374e+01   3.5827645e+02  -9.3195355e+00   2.7894903e+02   3.0703755e+01   3.3968839e+02   3.0829123e+01   2.8154839e+02   1.3559032e+01   1.4295419e+02   2.3807012e+02   2.4670161e+02   1.2965161e+01   2.1957581e+02   1.0008774e+01   2.8841613e+01  -1.5321677e+00   2.9223806e+02   1.2669665e+01   3.0694290e+02   3.3948903e+00   2.6340129e+02   1.6453058e+01   2.3292645e+02   1.1085621e+02   6.2554419e+02  -1.1870955e+01   3.0309065e+02   3.6282323e+00   3.8194097e+02   1.6956129e-01   3.4311161e+02  -1.1878284e+01   1.9660032e+02   1.2526843e+02   2.9541968e+02   2.0096748e+01   2.8282968e+02   9.2710452e+00   2.5864161e+02   1.2672865e+01   3.1161323e+02   2.9188361e+01   2.7081355e+02   3.9754594e+01   3.3218452e+02   3.4165290e+00   3.3093917e+02   6.0708606e+01   3.9228742e+02  -1.5394284e+01   3.4326677e+02   1.6299948e+01   4.2380032e+02  -1.4604774e+00   6.1840065e+02   2.2782142e+01   5.3866484e+02  -2.1031574e+01   2.7518871e+02   2.0562323e+01   3.3915742e+02   2.1375794e+01   3.8940806e+02   2.5246065e+01   2.5554742e+02  -2.8402452e+00   5.7585161e+01   1.6837061e+02   2.9783581e+02   7.9636129e-01   4.2300097e+02   2.0111213e+01   3.5704516e+02   7.0380000e+00   2.9214355e+02   5.7952903e+00   2.6860806e+02   1.1622968e+01   2.8391387e+02   1.0695915e+02   7.4127742e+01   9.4186555e+01
   2.5589968e+02  -1.0707781e+01   2.8118452e+02  -1.2112503e+01   2.3560677e+02   1.1100490e+01   4.1954710e+02  -4.5169935e+00   3.8535161e+02  -2.7518129e+01   2.5135355e+02  -1.8962800e+01   9.7175161e+01   5.0120181e+01   2.3525613e+02  -2.3984516e-01   1.9581226e+02  -1.0273690e+01   2.7781161e+02   1.8568619e+01   1.9435645e+02  -1.6607742e+00   3.2145903e+02   1.5268439e+01   2.5417387e+02   1.3675125e+02   4.2569419e+02   2.3970916e+01   3.4009000e+02  -1.1847200e+01   4.4345968e+02   2.5639677e+01   3.5463194e+02   3.2736219e+01   2.7293065e+02   4.8410387e+01   2.7790645e+02   1.0073910e+02   2.9060097e+02   2.0199019e+01   6.2733871e+01   1.0286613e+02   2.5071968e+02  -2.1585419e+00   3.1920419e+02   1.1539794e+01   4.0510097e+02   1.7482890e+01   3.2775516e+02   8.8753935e+00   3.2954000e+02   3.1741961e+01   2.9333871e+02   1.4894839e+01   2.9826419e+02  -3.8392000e+00   9.6801613e+01   1.3719200e+02   5.3311323e+02  -1.4335742e+00   3.0617645e+02  -5.1515355e+00   3.0028903e+02   1.2146555e+01   4.1434839e+02  -7.1367742e-01   3.0906839e+02   9.5974323e+00   1.4890419e+02   2.2907412e+02   2.3241161e+02   2.8683613e+00   2.2700581e+02  -1.3456258e+00   4.1221613e+01   2.1707432e+01   2.6332806e+02   1.6692465e+01   2.7618290e+02   1.1955690e+01   2.6859129e+02  -5.6221419e+00   2.1845645e+02   8.9873806e+01   5.6111419e+02   3.5234452e+00   3.0956065e+02  -7.8936774e-01   3.2060097e+02   2.7126761e+01   2.9916161e+02   7.7771613e-01   2.1512032e+02   1.0573683e+02   3.4141968e+02   2.1136748e+01   3.0068968e+02   4.3222452e+00   3.1064161e+02   2.2372865e+01   3.1037323e+02   1.1667561e+01   2.7409355e+02   1.3112194e+01   3.0047452e+02   1.1473329e+01   3.4227917e+02   6.1281406e+01   3.8780742e+02  -1.4325884e+01   3.5226677e+02   3.2059948e+01   4.0595032e+02   1.6397523e+01   5.9588065e+02   2.9293742e+01   5.6118484e+02   1.9506826e+01   3.1293871e+02   2.5392323e+01   3.4953742e+02   1.4355394e+01   3.6930806e+02   2.1440645e+00   2.4378742e+02  -8.6694452e+00   6.8585161e+01   1.8097061e+02   2.1688581e+02  -6.8676387e+00   3.8352097e+02   1.4839613e+01   3.7023516e+02  -6.6372000e+00   2.6086355e+02   4.2576903e+00   2.5712806e+02   1.1931368e+01   3.0025387e+02   1.1741195e+02   8.9077742e+01   9.6460555e+01
   2.1079968e+02  -1.1579781e+01   2.0718452e+02   1.2577497e+01   2.8960677e+02   1.0970490e+01   3.1673710e+02  -4.9521935e+00   3.9564161e+02   5.9986710e+00   3.4907355e+02  -2.9210400e+01   1.0536516e+02   3.9184981e+01   2.6340613e+02  -2.2441845e+01   2.3324226e+02  -6.8380903e+00   3.0790161e+02   8.9214194e+00   2.7011645e+02   2.8758426e+01   2.5545903e+02   1.4484387e+00   2.1127387e+02   1.2346325e+02   4.2183419e+02   2.6179716e+01   3.3985000e+02  -8.7880000e+00   3.5492968e+02   2.3002077e+01   2.8996194e+02   1.7949819e+01   2.6493065e+02   3.4050387e+01   2.6652645e+02   1.1597950e+02   3.0979097e+02   9.8138194e+00   7.0973871e+01   1.5763693e+02   3.0005968e+02   1.6944258e+01   2.9544419e+02  -1.8894065e+00   3.7438097e+02  -1.1439510e+01   3.1370516e+02   6.9093935e+00   3.3763000e+02   3.7714761e+01   3.3624871e+02  -2.4879613e+00   2.5112419e+02   1.1362000e+01   9.5561613e+01   1.4867120e+02   5.5473323e+02  -4.5031742e+00   3.5117645e+02   2.4488465e+01   2.8151903e+02   7.4081548e+00   3.5739839e+02   9.2723226e+00   2.5016839e+02  -1.5020568e+01   1.4952419e+02   1.8802452e+02   1.9813161e+02  -8.3392387e+00   2.0891581e+02  -8.9842581e-01   4.6791613e+01  -9.0681677e+00   2.6804806e+02   1.1074865e+01   3.0942290e+02   1.0564903e+00   2.6040129e+02   8.5530581e+00   1.4154645e+02   8.8596606e+01   5.3187419e+02   4.1026452e+00   3.0675065e+02   9.7254323e+00   2.9479097e+02   1.2331561e+01   2.7173161e+02  -1.5167884e+01   2.1893032e+02   1.0910203e+02   3.0141968e+02   7.0467484e+00   2.8225968e+02  -6.5333548e+00   2.6083161e+02   1.1827665e+01   3.2885323e+02   3.1049161e+01   3.4028355e+02   2.8866994e+01   2.6642452e+02   2.3487329e+01   3.6922917e+02   4.8595406e+01   3.8447742e+02   1.1090516e+01   3.6688677e+02   2.7740348e+01   4.5495032e+02  -6.0924774e+00   6.4997065e+02   1.0066542e+01   5.4009484e+02   4.0540258e+00   3.4743871e+02   2.5323226e+00   3.5753742e+02   1.2385394e+01   3.5740806e+02   2.2286065e+01   2.3516742e+02  -8.5898452e+00   6.5345161e+01   2.1241981e+02   2.4279581e+02   1.8249561e+01   4.0733097e+02  -1.5965187e+01   3.9047516e+02  -1.0156400e+01   2.8281355e+02   9.7816903e+00   2.3022806e+02  -6.5366323e+00   2.5886387e+02   1.2924315e+02   9.7127742e+01   8.5436555e+01
   2.4084968e+02  -8.3137806e+00   2.0208452e+02   5.5549677e-01   3.0593677e+02   1.1714090e+01   4.3777710e+02  -1.5975394e+01   4.0554161e+02   2.1346671e+01   3.2959355e+02  -3.5892000e+01   1.0960516e+02   6.7125781e+01   3.3573613e+02  -2.5568245e+01   2.5824226e+02  -3.6980903e+00   2.8766161e+02   6.4506194e+00   2.4526645e+02   9.3642581e-01   2.2078903e+02   4.3512039e+01   2.3660387e+02   1.2296685e+02   4.4331419e+02   1.5113161e+00   2.8209000e+02  -2.1117200e+01   2.6921968e+02   3.5438877e+01   2.4044194e+02   2.8201419e+01   3.5507065e+02   2.8939187e+01   2.5056645e+02   1.4039630e+02   2.8788097e+02  -1.7233806e+00   9.2783871e+01   1.2722213e+02   2.9852968e+02  -3.0333419e+00   2.9620419e+02   1.5149794e+01   4.1619097e+02   1.6975690e+01   2.6204516e+02  -1.1007806e+01   3.3644000e+02   2.5479961e+01   3.9790871e+02   1.3099239e+01   3.4031419e+02  -1.3723200e+01   1.2113161e+02   1.3952560e+02   4.8087323e+02   4.9856258e+00   3.8808645e+02  -5.1433548e-01   3.2347903e+02   1.8113548e+00   3.3410839e+02   1.3035523e+01   2.2430839e+02  -1.2051768e+01   1.2123419e+02   1.8537772e+02   1.8417161e+02   1.1175613e+00   2.0915581e+02   1.4123742e+00   2.5411613e+01  -1.1737768e+01   2.8546806e+02   3.1111265e+01   2.8189290e+02  -4.0311097e+00   3.0864129e+02   1.9838581e+00   1.8659645e+02   7.1322606e+01   5.3868419e+02  -1.3421548e+00   2.9728065e+02   1.9623032e+01   3.2689097e+02   2.7763561e+01   2.3820161e+02   2.9084516e+01   2.1050032e+02   9.5916426e+01   2.9784968e+02   1.4002348e+01   2.8835968e+02  -8.6913548e+00   2.6521161e+02   1.6717265e+01   3.1246323e+02   3.4260361e+01   3.2785355e+02   2.5761394e+01   2.9594452e+02   1.2605729e+01   3.5503917e+02   6.3540606e+01   3.5604742e+02   1.7949161e+00   3.5121677e+02   3.6473948e+01   3.8633032e+02   1.9867123e+01   5.5535065e+02   2.1486142e+01   5.6751484e+02  -8.7595742e+00   3.0538871e+02   3.3346323e+01   3.9348742e+02   1.2459394e+01   3.8478806e+02   3.5335665e+01   2.5387742e+02   1.3813355e+01   6.6775161e+01   1.8997541e+02   2.6450581e+02   5.7927613e+00   3.8786097e+02   6.3524129e+00   3.4828516e+02  -5.4512000e+00   2.9662355e+02   1.0726890e+01   2.5484806e+02   2.3937677e+00   3.0082387e+02   1.1202635e+02   7.9887742e+01   1.2172575e+02
   2.7089968e+02  -1.1047781e+01   2.3718452e+02   5.1274968e+00   2.2755677e+02   9.3144903e+00   3.9439710e+02  -7.8349935e+00   3.6592161e+02   1.3627097e-01   2.4521355e+02  -1.2611600e+01   9.8885161e+01   5.4173381e+01   3.2549613e+02  -7.3190452e+00   2.2324226e+02   2.5190968e-01   2.8814161e+02   3.7502219e+01   1.8064645e+02   9.7260258e+00   2.1435903e+02   1.7266439e+01   3.1332387e+02   1.6901925e+02   4.4159419e+02   1.3928916e+01   2.6528000e+02   1.3760000e-01   2.3964968e+02   1.3274477e+01   3.1467194e+02   1.4213019e+01   3.7650065e+02   3.6794787e+01   2.3275645e+02   1.2935110e+02   2.7646097e+02   3.1290219e+01   9.7353871e+01   1.6080653e+02   2.1090968e+02   9.7126258e+01   3.0120419e+02   2.6079794e+01   4.2176097e+02   9.2000903e+00   3.0951516e+02  -1.4254065e+00   2.9549000e+02   2.9605961e+01   3.6881871e+02  -1.6235613e+00   2.6369419e+02   2.1664000e+00   1.4080161e+02   1.7957200e+02   4.2235323e+02   3.5172258e+00   3.4184645e+02   1.3424865e+01   3.4837903e+02   3.9109355e+01   3.1696839e+02   9.3567226e+00   2.6735839e+02   3.4142323e+00   1.2690419e+02   1.8459412e+02   2.0732161e+02  -5.0744387e+00   1.7091581e+02   3.0761574e+01   4.4461613e+01   1.3978232e+01   3.5884806e+02  -2.7913548e-01   2.7632290e+02   1.7464490e+01   3.2926129e+02   8.2342581e+00   3.2240645e+02   7.6557806e+01   5.8782419e+02  -7.6633548e+00   2.9471065e+02  -6.7913677e+00   3.5075097e+02   1.3374761e+01   2.6925161e+02   1.7550516e+01   2.1646032e+02   1.1119963e+02   2.7265968e+02   3.4754839e-01   3.3154968e+02   2.3734452e+00   2.8207161e+02   1.6178465e+01   2.7880323e+02   4.5673161e+01   2.9219355e+02   5.8754194e+01   2.5409452e+02   1.0523729e+01   3.0617917e+02   6.6169406e+01   3.9161742e+02  -2.0530684e+01   3.5840677e+02   4.8848748e+01   4.3942032e+02   2.6239923e+01   6.0873065e+02   2.3265742e+01   4.7747484e+02   2.2443626e+01   3.3323871e+02   2.4018323e+01   3.6553742e+02   2.5695394e+01   3.2983806e+02   3.0681665e+01   2.4811742e+02  -7.7258452e+00   6.9015161e+01   2.1860621e+02   2.5812581e+02   2.0353161e+01   4.2409097e+02   2.3644013e+01   3.0676516e+02   1.1870400e+01   2.6576355e+02   1.5955690e+01   2.6017806e+02   1.5497368e+01   2.9348387e+02   1.6147355e+02   1.1874774e+02   6.7666955e+01
   2.6065968e+02  -1.3948581e+01   2.7660452e+02   1.9543897e+01   2.4941677e+02   1.6895690e+01   3.8244710e+02  -6.7789935e+00   3.4550161e+02  -2.0140129e+01   3.1173355e+02  -2.6363200e+01   7.2505161e+01   6.3193781e+01   2.3778613e+02  -1.3522452e+00   1.8362226e+02   1.0131510e+01   2.6909161e+02   8.9362194e+00   1.7097645e+02   3.6896258e+00   2.8578903e+02   1.0932039e+01   2.8789387e+02   2.0467365e+02   2.8069419e+02   1.3660916e+01   3.0556000e+02   2.8152000e+00   3.0287968e+02   1.5506077e+01   3.1934194e+02   2.1649419e+01   3.5445065e+02   2.3888787e+01   2.0047645e+02   1.1431350e+02   2.6703097e+02   1.5754619e+01   6.0063871e+01   1.0512973e+02   2.1095968e+02   9.5502258e+01   2.8544419e+02   1.2630594e+01   4.6181097e+02  -1.0539097e+00   2.6770516e+02   4.8193935e+00   2.9025000e+02   2.9795161e+01   3.2538871e+02   1.1520839e+01   3.1550419e+02  -3.0840000e-01   1.3566161e+02   1.7017320e+02   4.4902323e+02   1.0813626e+01   3.5308645e+02   4.9956645e+00   3.2385903e+02   2.7730955e+01   2.9020839e+02   1.1787523e+01   3.0144839e+02   2.1017032e+01   1.4890419e+02   2.2288412e+02   2.4203161e+02   2.1908761e+01   2.1224581e+02   5.4551742e+00   4.7941613e+01   1.2459832e+01   3.3804806e+02  -1.4615135e+01   2.4694290e+02  -8.3251097e+00   2.8707129e+02   4.8994581e+00   3.0678645e+02   7.1707406e+01   5.6358419e+02  -5.2415484e-01   2.8261065e+02  -1.4013368e+01   3.7437097e+02   8.0151613e+00   3.0930161e+02   7.9665161e+00   2.3322032e+02   9.2618826e+01   3.0131968e+02   1.2484748e+01   2.3682968e+02  -1.0808955e+01   2.5535161e+02   1.7126065e+01   2.7670323e+02   4.6701161e+01   3.2171355e+02   2.5972594e+01   3.0109452e+02   4.9037290e+00   3.7817917e+02   6.5309406e+01   3.7895742e+02  -1.8897884e+01   3.2340677e+02   3.3218748e+01   4.0866032e+02   2.9370723e+01   6.3997065e+02   4.0565419e+00   5.3590484e+02  -7.1407742e+00   3.0463871e+02   2.1756323e+01   3.3381742e+02   2.6422994e+01   4.0935806e+02   2.3460065e+01   2.6425742e+02   1.2502955e+01   5.2205161e+01   2.3628101e+02   2.9231581e+02   4.5667961e+01   3.7067097e+02   1.7347613e+01   3.4290516e+02   1.5929200e+01   2.9519355e+02   2.0981290e+01   2.7250806e+02   1.4460968e+01   3.0401387e+02   1.2639115e+02   1.0774774e+02   6.1116955e+01
   2.0255968e+02   4.9394194e+00   2.1713452e+02   4.3014968e+00   2.8355677e+02  -5.2155097e+00   3.2111710e+02  -1.3112594e+01   3.7264161e+02   8.1186710e+00   3.2159355e+02  -2.2632000e+01   1.0031516e+02   4.5298981e+01   2.3716613e+02   6.3173548e+00   2.0067226e+02   5.7675097e+00   3.1905161e+02   4.5094194e+00   2.7345645e+02   2.2871226e+01   3.3268903e+02   2.5030039e+01   2.7470387e+02   1.5795885e+02   2.5502419e+02   2.4194516e+01   3.2271000e+02  -1.0646800e+01   3.8330968e+02   3.5451677e+01   3.4024194e+02   8.0274194e+00   2.8155065e+02   4.5290787e+01   2.5318645e+02   1.1771670e+02   2.5927097e+02   6.5654194e+00   5.8113871e+01   9.1235729e+01   1.9909968e+02   1.1707106e+02   2.8601419e+02   1.1154994e+01   4.0967097e+02   1.9257290e+01   3.3604516e+02   9.8321935e+00   3.2511000e+02   2.2476361e+01   3.0176871e+02   1.9804387e+00   3.0041419e+02  -1.0821200e+01   1.1623161e+02   1.1129760e+02   5.4244323e+02  -9.8997419e-01   3.0236645e+02   5.0132645e+00   2.8875903e+02   2.6918955e+01   3.4668839e+02   1.0649123e+01   2.9859839e+02   1.0765032e+01   1.1519419e+02   2.4006092e+02   2.6208161e+02   3.5476129e-01   2.3429581e+02   9.0211742e+00   4.8981613e+01   8.7566323e+00   2.8813806e+02  -1.1812335e+01   2.7089290e+02   2.7088903e+00   2.5145129e+02  -1.2490942e+01   2.0045645e+02   8.0973806e+01   5.8249419e+02   1.2430452e+00   2.7618065e+02   2.6410323e+00   3.2232097e+02   2.5749161e+01   3.2120161e+02  -2.6548387e-01   2.0327032e+02   8.8354826e+01   3.1084968e+02  -5.7476516e+00   2.6249968e+02  -8.5725548e+00   2.6435161e+02   2.6496065e+01   3.3413323e+02   3.2726761e+01   3.1076355e+02   1.4228594e+01   2.7109452e+02   2.1403729e+01   3.5398917e+02   4.3914606e+01   4.0028742e+02  -1.3428387e-01   3.4878677e+02   3.4858348e+01   4.1699032e+02   3.0894323e+01   6.6283065e+02   2.6077742e+01   6.0723484e+02   5.8282581e-01   3.1898871e+02   3.9158323e+01   3.7043742e+02   2.0923394e+01   3.5506806e+02   2.1803265e+01   2.3711742e+02  -2.7058452e+00   7.7915161e+01   2.1322421e+02   2.6750581e+02   2.4127613e+00   3.7505097e+02   1.1377213e+01   4.2209516e+02  -6.4060000e+00   3.3871355e+02   2.7409690e+01   2.6993806e+02   1.4946568e+01   2.5044387e+02   1.2039675e+02   1.7736774e+02   2.1357355e+01
   2.1251968e+02  -3.7173806e+00   1.7275452e+02   1.2521897e+01   2.5627677e+02  -6.6531097e+00   3.6306710e+02  -1.2278594e+01   4.3240161e+02  -1.5472129e+01   2.5421355e+02   3.1898400e+01   8.9225161e+01   8.5096181e+01   3.1259613e+02  -4.7045161e-02   2.5348226e+02   9.3027097e+00   2.8095161e+02   2.3174194e+00   3.0926645e+02   2.2436426e+01   2.8206903e+02   1.9419639e+01   2.0303387e+02   1.0317245e+02   2.7540419e+02   2.8894116e+01   3.3742000e+02   3.5064000e+00   3.9711968e+02   2.0156877e+01   2.6124194e+02   4.6207419e+01   2.9493065e+02   2.8410387e+01   2.4485645e+02   1.6452310e+02   3.3141097e+02  -1.0105781e+01   6.4443871e+01   1.1834933e+02   1.9324968e+02   1.1505906e+02   3.1996419e+02   2.3768994e+01   4.0691097e+02  -1.0231910e+01   3.3804516e+02   1.0021935e+00   3.3425000e+02   1.4745161e+01   3.4186871e+02  -1.3987561e+01   2.8588419e+02   1.3012000e+00   8.4321613e+01   1.3476040e+02   5.3516323e+02  -9.9775742e+00   3.1065645e+02  -2.3199355e+00   2.5723903e+02   1.7730555e+01   3.5429839e+02   1.1900323e+01   2.8068839e+02  -9.7521677e+00   1.3047419e+02   2.1635852e+02   2.0098161e+02   4.8127613e+00   1.9443581e+02   1.8449974e+01   3.4791613e+01  -1.6868168e+01   2.7037806e+02   2.1368465e+01   2.7523290e+02   1.7641690e+01   2.9688129e+02   8.9246581e+00   1.7121645e+02   1.0489301e+02   5.6806419e+02  -4.6255484e-01   2.7685065e+02   1.1877432e+01   3.1851097e+02   3.7143961e+01   2.8958161e+02   6.0741161e+00   2.3917032e+02   9.3862826e+01   3.3855968e+02  -2.1014452e+01   2.8106968e+02   1.0801845e+01   2.4664161e+02   7.3028645e+00   3.3085323e+02   5.0079161e+01   2.9866355e+02   1.5666594e+01   3.0442452e+02   9.7773290e+00   3.5212917e+02   6.3113406e+01   3.8471742e+02  -4.5486839e+00   3.5869677e+02   5.2395548e+01   3.8499032e+02   2.4834323e+01   6.6154065e+02   1.1409419e+00   5.6770484e+02   4.1752258e+00   3.4603871e+02   3.6194323e+01   3.6200742e+02   5.4577935e+00   3.9245806e+02   1.2722065e+01   2.1911742e+02   1.2544155e+01   9.8305161e+01   1.6164301e+02   2.6803581e+02  -7.2496387e+00   3.6724097e+02   5.5720129e+00   3.4014516e+02   1.3390000e+01   2.9610355e+02   1.1628490e+01   2.8341806e+02  -8.1832258e-02   2.4063387e+02   1.3642155e+02   2.1303774e+02   8.1237548e+00
   2.3051968e+02  -1.9297381e+01   2.2218452e+02  -6.5325032e+00   2.6046677e+02  -1.1078310e+01   3.9077710e+02   3.5946065e+00   3.6369161e+02  -2.6595329e+01   1.8435355e+02   5.3877200e+01   1.1450516e+02   4.8973781e+01   3.4216613e+02  -2.1892645e+01   2.2329226e+02   5.7679097e+00   2.7814161e+02   1.0452219e+01   1.9806645e+02   2.1522426e+01   2.2411903e+02   2.1765639e+01   1.9989387e+02   8.8853652e+01   2.7607419e+02  -3.4948387e-01   3.0423000e+02  -1.4548400e+01   3.2249968e+02   1.4026477e+01   1.4591194e+02   1.5585382e+02   3.1231065e+02   3.3549987e+01   3.0014645e+02   1.1795990e+02   2.9946097e+02   3.7160219e+01   6.8923871e+01   1.4799093e+02   2.1338968e+02   1.1349786e+02   2.6092419e+02  -3.2678065e+00   3.7543097e+02   2.5616490e+01   2.9937516e+02   2.6765794e+01   3.3459000e+02   1.3247961e+01   3.9605871e+02  -4.0827613e+00   2.6993419e+02   1.3372000e+00   1.1599161e+02   1.3322680e+02   5.1878323e+02   6.1428258e+00   3.7727645e+02  -1.6179535e+01   3.4542903e+02   1.9553548e+00   3.0310839e+02   1.1665523e+01   2.4725839e+02  -8.8377677e+00   1.6204419e+02   2.3050292e+02   1.8360161e+02  -4.2268387e+00   2.3624581e+02   1.1951742e+00   3.7511613e+01   2.5534232e+01   2.7408806e+02   1.0211665e+01   2.9965290e+02  -7.6919097e+00   3.0421129e+02   1.7582581e+00   1.5473645e+02   6.8351406e+01   5.6249419e+02  -1.2056955e+01   3.0904065e+02   1.4062232e+01   2.9684097e+02  -5.0724387e+00   2.4739161e+02   1.8299316e+01   2.8269032e+02   1.1524123e+02   3.4189968e+02   1.4283484e+00   2.6968968e+02  -2.1977548e+00   2.0083161e+02   7.8176645e+00   3.2151323e+02   3.9306361e+01   2.9062355e+02   2.0499794e+01   3.0056452e+02   3.8756129e+01   3.4212917e+02   1.1100341e+02   3.7918742e+02   3.7537161e+00   3.1549677e+02   1.7661548e+01   4.5933032e+02   6.6071226e+00   5.7373065e+02   2.4875742e+01   5.7204484e+02   2.5688026e+01   3.3508871e+02   2.2670323e+01   3.9224742e+02  -4.1514065e+00   3.7564806e+02   1.4016865e+01   2.6254742e+02  -9.9702452e+00   7.0535161e+01   1.9595461e+02   2.5855581e+02   1.3558761e+01   3.8395097e+02  -9.0047871e+00   3.4314516e+02   8.6800000e+00   2.9967355e+02   9.2928903e+00   2.6589806e+02   5.3697677e+00   2.3525387e+02   1.1589195e+02   2.1764774e+02   3.6984955e+01
   2.6779968e+02   1.1430219e+01   2.9222452e+02   4.2442968e+00   2.1841677e+02   2.1856903e+00   3.8377710e+02   1.2154606e+01   3.4764161e+02   8.8786710e+00   2.2283355e+02   7.9458800e+01   1.0465516e+02   6.2291781e+01   2.8092613e+02  -1.8934452e+00   2.0900226e+02  -3.7088903e+00   2.8443161e+02   1.7519019e+01   1.4492645e+02   3.5203626e+01   2.0373903e+02   2.9826039e+01   2.6022387e+02   1.3040725e+02   2.7469419e+02   3.0090916e+01   2.2476000e+02   8.9992000e+00   2.4783968e+02   2.3927742e-01   1.2777194e+02   2.0049502e+02   3.9617065e+02   1.5651187e+01   2.3566645e+02   1.5887830e+02   2.9241097e+02   4.0154219e+01   9.0403871e+01   1.3998253e+02   1.8690968e+02   1.0251626e+02   3.1049419e+02   5.9065935e+00   4.2276097e+02  -3.8399097e+00   2.4675516e+02   7.2653935e+00   3.0292000e+02   1.3251561e+01   3.9057871e+02  -1.3643613e+00   2.5693419e+02   6.7572000e+00   1.3113161e+02   1.5110560e+02   4.2925323e+02   6.9652258e+00   3.5446645e+02  -2.1547355e+00   3.5051903e+02   3.0358155e+01   3.2325839e+02  -6.9464774e+00   3.4325839e+02   1.1912232e+01   1.1842419e+02   2.1013252e+02   2.3008161e+02   1.0724761e+01   1.6753581e+02   5.8419742e+00   2.2271613e+01   1.7653432e+01   3.2675806e+02  -1.8001935e+01   2.9551290e+02   1.1219290e+01   3.0402129e+02   1.8493458e+01   1.3183645e+02   1.5251341e+02   5.4887419e+02  -5.1573548e+00   3.3742065e+02   9.0318323e+00   3.4441097e+02   3.3311961e+01   2.4277161e+02   2.3578916e+01   2.2584032e+02   1.2130923e+02   2.8927968e+02   9.9779484e+00   3.1882968e+02  -4.3689548e+00   2.4031161e+02   4.7092645e+00   3.0627323e+02   5.0955561e+01   3.0200355e+02   2.9309394e+01   3.2737452e+02   1.5131329e+01   3.1041917e+02   6.1060206e+01   3.7671742e+02   3.9513161e+00   3.4230677e+02   3.1867484e+00   4.5118032e+02   1.7109123e+01   5.5769065e+02   2.7968942e+01   5.4718484e+02   4.1336826e+01   2.9763871e+02   3.3866323e+01   3.6596742e+02  -2.7690065e+00   2.0854806e+02   1.7714865e+01   2.4854742e+02   2.0859755e+01   7.2875161e+01   2.0329741e+02   2.4688581e+02   1.4152361e+01   4.2971097e+02   1.9814413e+01   3.2904516e+02   1.2948000e+01   2.4700355e+02   2.5986490e+01   3.0555806e+02   2.1196968e+01   2.6215387e+02   9.2599948e+01   2.1217774e+02   4.3812555e+01
   2.5803968e+02  -1.3598981e+01   2.3546452e+02   1.0250968e+00   2.7536677e+02  -8.8003097e+00   3.4539710e+02  -4.9935484e-03   4.0097161e+02  -4.9577290e+00   2.4783355e+02   4.5598800e+01   1.1446516e+02   2.7836981e+01   2.3045613e+02  -9.4758452e+00   2.2443226e+02   1.8626710e+01   3.5890161e+02   2.7914194e+00   2.3311645e+02   3.7148426e+01   2.6692903e+02   2.6580839e+01   3.0184387e+02   1.7902765e+02   2.5307419e+02   1.8200516e+01   3.0880000e+02  -1.5494000e+01   2.8968968e+02   3.1031277e+01   1.8034194e+02   2.3700942e+02   4.0326065e+02   1.5793987e+01   1.8194645e+02   1.2207590e+02   2.6193097e+02   7.2126194e+00   9.0403871e+01   1.3431253e+02   1.8338968e+02   1.2170786e+02   2.6482419e+02   3.1040194e+01   4.5362097e+02   1.5881290e+01   2.7713516e+02  -7.1250065e+00   2.8830000e+02   1.0661161e+01   3.4219871e+02   7.0360387e+00   2.7183419e+02  -1.9294800e+01   1.2918161e+02   1.7479160e+02   4.4216323e+02   1.0462426e+01   3.4870645e+02   9.6360645e+00   3.1428903e+02   1.4646555e+01   3.4739839e+02   1.0782323e+01   2.6759839e+02  -1.4794968e+01   1.3500419e+02   2.1018612e+02   2.2036161e+02   8.0223613e+00   1.8072581e+02   1.0166774e+01   2.5741613e+01  -7.9541677e+00   3.2932806e+02   1.4702465e+01   2.7037290e+02  -1.4539510e+01   2.3897129e+02   2.0977458e+01   7.3126452e+01   1.4236021e+02   5.4858419e+02   9.2858452e+00   3.1285065e+02   2.6427432e+01   3.8122097e+02   1.4747161e+01   2.7963161e+02   1.9290116e+01   2.3269032e+02   1.2228123e+02   2.7779968e+02   1.0226348e+01   2.8849968e+02   8.6774452e+00   2.4911161e+02   3.2625265e+01   3.3837323e+02   2.3427561e+01   3.1281355e+02   9.7245935e+00   3.0913452e+02   2.2260529e+01   3.2322917e+02   4.8895406e+01   3.6871742e+02   1.0731316e+01   3.2669677e+02   3.4105548e+01   4.2380032e+02   2.6159523e+01   5.9512065e+02   2.9454542e+01   5.4770484e+02   9.7752258e+00   3.3613871e+02   2.9836323e+01   3.5129742e+02   2.7214594e+01   2.1073806e+02   2.9589665e+01   2.4430742e+02   2.3288955e+01   7.7725161e+01   1.8861941e+02   2.6198581e+02   1.5904361e+01   4.0138097e+02   1.1170813e+01   3.3547516e+02   2.6863600e+01   2.8690355e+02   1.2214490e+01   2.9674806e+02   5.4717677e+00   2.7239387e+02   1.2202075e+02   1.0969774e+02   4.5240955e+01
   1.9589968e+02  -4.0077806e+00   1.8803452e+02   7.3394968e+00   3.2527677e+02  -1.6363110e+01   3.0001710e+02   5.3354065e+00   4.2064161e+02  -1.5241329e+01   2.7430355e+02   5.7251200e+01   1.1046516e+02   4.8246981e+01   2.5883613e+02  -3.6624516e-01   2.3643226e+02  -2.9032903e+00   3.1214161e+02   1.4772219e+01   3.8654645e+02   2.8824026e+01   2.8959903e+02   1.6867239e+01   3.0341387e+02   1.4933205e+02   2.3159419e+02   5.3089161e+00   3.2447000e+02  -9.6976000e+00   3.4364968e+02   2.3484477e+01   1.8424194e+02   2.0469742e+02   3.4450065e+02   6.0594787e+01   2.0171645e+02   1.3035430e+02   2.4598097e+02   7.1986194e+00   6.8633871e+01   1.2025413e+02   1.9195968e+02   1.1016226e+02   2.9182419e+02   2.8450194e+01   4.5086097e+02   1.4912090e+01   3.2194516e+02  -1.0709806e+01   3.3311000e+02   4.4216361e+01   2.8971871e+02   1.8994439e+01   2.8307419e+02   3.3360000e+00   1.1099161e+02   1.8700680e+02   4.6406323e+02   1.0330426e+01   3.1113645e+02  -9.5483355e+00   3.3432903e+02   1.4943355e+01   3.6068839e+02   1.0991226e+00   3.0878839e+02   4.2898323e+00   1.0876419e+02   2.1866532e+02   2.6170161e+02  -1.8483871e-01   2.1734581e+02   8.5171742e+00   2.4841613e+01   1.6167832e+01   3.1132806e+02   2.6124645e+00   3.2446290e+02  -1.8336710e+01   2.3178129e+02   3.1362658e+01   9.3316452e+01   1.8959501e+02   5.3492419e+02  -1.2951355e+01   2.6309065e+02  -1.3117677e+00   3.9365097e+02  -1.3872387e+00   3.4006161e+02   1.7605716e+01   2.1360032e+02   1.1433843e+02   3.2789968e+02   1.4308348e+01   2.9739968e+02  -1.4034555e+01   2.5116161e+02   1.5551265e+01   3.2227323e+02   4.5435561e+01   2.5719355e+02   2.2704194e+01   2.5904452e+02   2.3177729e+01   3.0607917e+02   4.4647406e+01   3.8947742e+02  -6.3594839e+00   3.5116677e+02   1.5287948e+01   4.2209032e+02   1.0866323e+01   6.1869065e+02   4.0468942e+01   5.6037484e+02   1.4711626e+01   3.0773871e+02   2.1558323e+01   3.4624742e+02   1.8668594e+01   2.0416806e+02   2.6165265e+01   2.3701742e+02   6.7821548e+00   6.3065161e+01   2.0727221e+02   2.3950581e+02   1.7742761e+01   3.8528097e+02   6.2688129e+00   3.2299516e+02   1.5192000e+01   2.8814355e+02  -2.4947097e+00   3.0593806e+02  -1.6343226e-01   2.6496387e+02   1.3566515e+02   7.2417742e+01   1.0089335e+02
   2.4251968e+02  -1.0673806e+00   1.9622452e+02   1.2542968e+00   2.7374677e+02   1.0329290e+01   3.8749710e+02   6.3370065e+00   3.8450161e+02  -1.2101290e+00   2.2192355e+02   9.1341600e+01   1.4412516e+02   6.1324181e+01   3.0483613e+02  -8.9062452e+00   3.0410226e+02   1.3683110e+01   2.5981161e+02   2.1086194e+00   3.3492645e+02   2.6283626e+01   3.2754903e+02   2.5681239e+01   2.5103387e+02   1.2581245e+02   2.9174419e+02   2.3686916e+01   3.8252000e+02   6.8984000e+00   4.2073968e+02   1.3787277e+01   1.8639194e+02   2.3052542e+02   2.7217065e+02   1.9811187e+01   3.3947645e+02   9.7283497e+01   2.9384097e+02   5.4698194e+00   8.0973871e+01   1.0559693e+02   2.0795968e+02   8.9602258e+01   2.9049419e+02   1.3076594e+01   4.2176097e+02   1.1910090e+01   3.8489516e+02  -5.7858065e+00   3.2763000e+02   2.4894761e+01   2.9024871e+02   2.4232039e+01   3.2307419e+02   1.5466000e+01   1.2518161e+02   1.3082160e+02   5.5673323e+02   7.6268258e+00   2.9093645e+02   2.1827665e+01   2.7894903e+02  -3.7262452e+00   3.4187839e+02   1.3653923e+01   2.8306839e+02   1.8174323e+00   1.1795419e+02   2.1045012e+02   2.3303161e+02   1.1588761e+01   1.8029581e+02   7.1011742e+00   3.9131613e+01  -7.5953677e+00   2.5165806e+02   2.2436065e+01   2.8980290e+02  -1.5853910e+01   2.6302129e+02   1.2153458e+01   1.2578645e+02   1.6471741e+02   5.6120419e+02  -4.6737548e+00   2.7033065e+02   9.2090323e+00   3.2713097e+02  -1.1495639e+01   2.8920161e+02   1.6624516e+01   2.1655032e+02   1.1000243e+02   3.2460968e+02  -9.7584516e+00   2.9125968e+02   1.8366452e+00   2.9864161e+02  -7.7171355e+00   3.0656323e+02   1.7782361e+01   2.9562355e+02   3.3769794e+01   2.7152452e+02  -1.7806710e+00   2.8888917e+02   5.2402606e+01   4.6980742e+02   2.0164116e+01   3.6307677e+02   3.5905148e+01   4.2261032e+02   2.7684723e+01   6.1135065e+02   3.3916142e+01   5.4509484e+02   1.2174026e+01   3.1033871e+02   3.1900323e+01   3.4005742e+02   2.3113794e+01   1.8026806e+02  -2.8827355e+00   2.3925742e+02   2.1932955e+01   5.8155161e+01   2.0713501e+02   2.6536581e+02  -1.1416039e+01   3.9181097e+02   2.0706413e+01   3.3314516e+02  -6.5200000e+00   2.6190355e+02   2.1364490e+01   2.6160806e+02   2.2829677e+00   2.9163387e+02   1.2305155e+02   6.6267742e+01   5.2485355e+01
   2.1546968e+02   3.7166194e+00   2.2318452e+02   2.6774968e+00   2.7746677e+02  -9.0583097e+00   4.1549710e+02  -4.6129935e+00   3.5531161e+02  -2.9684929e+01   2.5507355e+02   6.8979600e+01   9.6465161e+01   5.1176981e+01   3.0430613e+02  -3.5238452e+00   2.2715226e+02  -2.4590890e+01   2.7076161e+02  -1.7347381e+01   2.6035645e+02   1.7299226e+01   2.6906903e+02   1.4789639e+01   2.0779387e+02   1.1831165e+02   2.7354419e+02  -6.5770839e+00   3.5133000e+02  -5.4664000e+00   3.3973968e+02  -8.9727226e+00   1.5801194e+02   1.5250582e+02   2.6355065e+02   2.9350787e+01   2.3056645e+02   1.4814630e+02   3.4117097e+02   7.3341935e-01   1.0773387e+02   1.1445613e+02   2.0086968e+02   9.7779458e+01   2.7844419e+02   1.5190594e+01   3.8924097e+02   1.2411690e+01   3.4199516e+02   5.9261935e+00   3.3025000e+02   1.8355161e+01   3.5747871e+02  -8.7663613e+00   3.7326419e+02   1.0708000e+00   8.9891613e+01   1.2797480e+02   5.1535323e+02   5.2672258e+00   3.3841645e+02   5.3192645e+00   2.3737903e+02   2.8599355e+01   3.1520839e+02   8.1175226e+00   2.4964839e+02  -8.4089677e+00   1.0828419e+02   2.2313372e+02   1.8541161e+02  -8.8416387e+00   1.9886581e+02  -1.4854426e+01   3.8131613e+01  -1.3253677e+00   2.4780806e+02   1.5314065e+01   2.9437290e+02   1.0540490e+01   3.3850129e+02   3.7595058e+01   1.1821645e+02   1.6394301e+02   5.7063419e+02   5.2918452e+00   3.1433065e+02   1.6639032e+01   2.8922097e+02   2.3487161e+01   2.6001161e+02   5.6697161e+00   2.1612032e+02   1.1984683e+02   2.9008968e+02   1.6003148e+01   2.6444968e+02   1.3321445e+01   2.3892161e+02   1.1580465e+01   2.9670323e+02   4.2001161e+01   3.1071355e+02   1.6752594e+01   3.3437452e+02   1.2621329e+01   3.0969917e+02  -4.8321935e+00   4.1337742e+02  -2.5181484e+01   3.3254677e+02   4.0537548e+01   4.0947032e+02   2.1595923e+01   6.3507065e+02   2.7158542e+01   5.7480484e+02   2.2507226e+01   3.2663871e+02   2.5946323e+01   3.5300742e+02   2.2607794e+01   2.0721806e+02   3.1631265e+01   2.4749742e+02   3.4637548e+00   6.7775161e+01   1.9012541e+02   2.8479581e+02  -1.0500439e+01   3.3519097e+02   4.7616013e+01   3.7309516e+02  -1.4906000e+01   2.9667355e+02   3.3822890e+01   2.7827806e+02  -9.5706323e+00   2.8748387e+02   1.1048355e+02   5.7077742e+01   9.9410555e+01
   2.3836968e+02  -8.1153806e+00   3.1327452e+02   2.1750297e+01   2.4051677e+02  -1.9962310e+01   3.6797710e+02   1.6948606e+01   3.4226161e+02  -3.1160929e+01   1.8954355e+02   6.7982000e+01   1.1779516e+02   5.1710581e+01   2.2802613e+02  -1.4281445e+01   1.8753226e+02   1.3248710e+01   3.0343161e+02   9.7590194e+00   1.9911645e+02   2.7684258e+00   2.2130903e+02   1.2520439e+01   2.0660387e+02   1.0378685e+02   2.5269419e+02   1.7620916e+01   2.6042000e+02   1.6164000e+00   3.0097968e+02   2.8748077e+01   1.4082194e+02   1.2617102e+02   3.2117065e+02   1.8221187e+01   3.0771645e+02   1.3606430e+02   3.2969097e+02   8.6918194e+00   8.8253871e+01   1.3506453e+02   2.0047968e+02   8.1670658e+01   2.6725419e+02  -2.7242065e+00   3.6843097e+02  -5.8235097e+00   3.0966516e+02  -5.2974065e+00   3.1135000e+02   2.3957161e+01   4.2167871e+02  -5.0423613e+00   3.3388419e+02  -7.7288000e+00   1.0142161e+02   1.2863240e+02   4.8073323e+02  -1.4003174e+01   3.5989645e+02   5.3108645e+00   2.9104903e+02   3.2645755e+01   3.1520839e+02   4.7875226e+00   2.4078839e+02   7.2983226e-01   1.4533419e+02   2.1330972e+02   1.7770161e+02   3.4516129e-01   2.0853581e+02   5.5119742e+00   3.9891613e+01   1.0153832e+01   3.3223806e+02   1.5369665e+01   3.0956290e+02   3.7552903e+00   3.3083129e+02   1.3488658e+01   1.5926452e+01   9.5836206e+01   5.5349419e+02  -1.4246955e+01   3.4337065e+02   3.0795832e+01   2.9179097e+02   2.2901561e+01   2.2173161e+02   1.7832116e+01   2.6617032e+02   8.9412826e+01   2.9246968e+02   3.4327484e+00   2.7644968e+02   9.9314452e+00   2.3231161e+02   8.3992645e+00   3.3904323e+02   3.8903961e+01   2.8833355e+02   1.8922994e+01   2.6037452e+02   1.4211329e+01   5.1950917e+02   1.0143006e+01   4.0204742e+02  -1.3985084e+01   3.0226677e+02   1.4249948e+01   3.9152032e+02   1.5691923e+01   5.8602065e+02   1.6942542e+01   5.7209484e+02   9.6340258e+00   2.8728871e+02   2.6644323e+01   3.7267742e+02   1.3314194e+01   2.3778806e+02  -1.0543355e+00   2.4154742e+02  -1.0200245e+01   4.3345161e+01   2.1441981e+02   3.0755581e+02  -9.4612387e+00   3.9886097e+02   1.5712413e+01   3.5542516e+02   9.6476000e+00   2.8881355e+02   2.1161690e+01   2.9212806e+02   2.6411368e+01   3.1039387e+02   1.1784075e+02   1.1664774e+02   1.3759495e+02
   1.9660968e+02  -1.1584581e+01   2.3598452e+02   4.6534968e+00   2.6717677e+02  -1.0045110e+01   3.3487710e+02  -3.1233935e+00   3.4359161e+02  -2.9127329e+01   1.7602355e+02   8.6773600e+01   1.0479516e+02   4.6280581e+01   2.0825613e+02   1.2160155e+01   2.1191226e+02  -3.1316903e+00   3.2100161e+02   7.7334194e+00   1.9559645e+02   1.0480026e+01   2.0706903e+02   2.1229639e+01   2.8117387e+02   1.5516125e+02   3.0831419e+02   2.5021316e+01   2.3923000e+02  -1.1448400e+01   2.3673968e+02   3.2697277e+01   1.4748194e+02   2.2777822e+02   4.1055065e+02   2.1500787e+01   2.2661645e+02   1.6131230e+02   2.8422097e+02   2.5189419e+01   7.2303871e+01   1.7315053e+02   1.6695968e+02   8.8402258e+01   3.1658419e+02   1.0709394e+01   4.6119097e+02   5.7556903e+00   2.9618516e+02   2.9590994e+01   3.2654000e+02   3.5271961e+01   4.2157871e+02   3.0345639e+01   2.9326419e+02   2.1370800e+01   1.3989161e+02   1.9864480e+02   5.3530323e+02  -5.3287742e+00   3.5546645e+02   3.3752645e+00   3.3423903e+02   1.2280555e+01   2.9410839e+02   2.6145523e+01   2.0964839e+02   4.3610323e+00   1.1509419e+02   1.9844892e+02   2.1479161e+02   1.7237961e+01   1.6143581e+02   1.4279974e+01   3.5651613e+01   1.4930323e+00   2.9565806e+02  -7.7439355e+00   2.9046290e+02   8.3832903e+00   3.0712129e+02  -2.0445419e+00   1.1126452e+01   8.8410206e+01   6.0511419e+02   8.8134452e+00   2.8109065e+02  -2.4561768e+01   3.2403097e+02   9.0823613e+00   2.7197161e+02  -9.4708387e-01   2.2689032e+02   9.6175226e+01   2.6698968e+02   3.5281148e+01   2.7568968e+02  -1.5775484e-01   2.6835161e+02  -2.0393548e-01   2.7637323e+02   1.8197561e+01   2.9933355e+02   6.7372994e+01   1.3537452e+02   1.6132903e-01   2.6598917e+02   4.4094606e+01   4.2680742e+02  -1.8485884e+01   3.1311677e+02   4.0951948e+01   4.1152032e+02   2.9191923e+01   6.3435065e+02   3.3406142e+01   5.2199484e+02   2.6452026e+01   3.2273871e+02   2.1658323e+01   3.3505742e+02  -3.5762065e+00   1.8826806e+02   3.1957265e+01   2.4316742e+02  -1.2469845e+01   8.1535161e+01   2.0693461e+02   2.4322581e+02   9.9751613e+00   4.0495097e+02   1.4885213e+01   2.9971516e+02   1.4344400e+01   2.6805355e+02   4.2024903e+00   2.9517806e+02   1.5973677e+00   2.8958387e+02   1.1854555e+02   7.6507742e+01   1.2180615e+02
   1.2422968e+02  -9.7441806e+00   1.9098452e+02   1.0013497e+01   2.6613677e+02  -1.3581910e+01   2.8520710e+02  -6.9597935e+00   4.1559161e+02  -3.3077329e+01   2.7607355e+02   7.4389600e+01   9.6985161e+01   1.8665381e+01   2.2854613e+02  -2.4613045e+01   2.2015226e+02  -1.1880890e+01   3.1705161e+02  -2.7105806e+00   2.7340645e+02  -2.2647742e+00   2.8073903e+02   1.4476039e+01   3.0227387e+02   1.7833325e+02   2.2569419e+02   1.8440916e+01   2.8090000e+02   3.5980000e+00   2.9702968e+02  -4.8359226e+00   3.1177194e+02   6.5255019e+01   3.8145065e+02   6.0448787e+01   2.7304645e+02   1.0107790e+02   2.5765097e+02   1.0265019e+01   8.0973871e+01   1.4430693e+02   2.0409968e+02   1.0086106e+02   3.1406419e+02   2.5430994e+01   4.4562097e+02   3.0051290e+01   2.8747516e+02  -2.8022065e+00   3.2721000e+02   1.1688361e+01   3.6024871e+02   5.8220387e+00   3.0231419e+02   2.6800000e-02   1.4475161e+02   1.9297600e+02   4.1821323e+02   1.1418426e+01   3.5841645e+02   8.3792645e+00   3.0975903e+02  -2.0910452e+00   3.0629839e+02  -5.8967742e-01   2.4740839e+02  -2.6597677e+00   9.1144194e+01   1.9155492e+02   2.0775161e+02  -7.5388387e+00   1.5776581e+02  -9.0642581e-01   1.1221613e+01  -1.9082568e+01   3.0818806e+02   1.1773665e+01   2.7989290e+02   3.9388903e+00   2.3616129e+02   3.0062258e+01   3.8696452e+01   1.8111461e+02   5.5301419e+02   1.0461445e+01   2.8156065e+02   7.5906323e+00   3.7051097e+02   2.5363961e+01   2.7625161e+02   1.8040516e+01   2.2531032e+02   9.3251626e+01   2.8493968e+02  -2.7748516e+00   3.4530968e+02  -3.4873548e+00   2.9150161e+02   1.6664065e+01   3.1685323e+02   1.6439161e+01   3.1533355e+02   5.2952994e+01   1.9123452e+02   1.8742529e+01   3.0327917e+02   1.7351406e+01   3.6218742e+02  -8.8862839e+00   2.6902677e+02   5.0859148e+01   3.7995032e+02   1.9377523e+01   5.5954065e+02   9.6309419e+00   5.3194484e+02   2.3606026e+01   3.0838871e+02   1.9806323e+01   3.3996742e+02   2.7740994e+01   2.4378806e+02   1.8085665e+01   2.3040742e+02   2.0260955e+01   8.7345161e+01   1.9594981e+02   2.6203581e+02  -6.6796387e+00   3.7343097e+02   1.7886813e+01   3.3733516e+02   1.3184800e+01   3.1048355e+02   8.4780903e+00   2.7693806e+02   3.5196568e+01   2.9391387e+02   1.2005915e+02   8.9367742e+01   1.2334735e+02
   1.9322968e+02   6.4458194e+00   1.9975452e+02   1.3451897e+01   2.8503677e+02   1.8560903e+00   3.7620710e+02   3.4802065e+00   3.8907161e+02  -5.6257290e+00   2.7459355e+02   1.0765800e+02   1.2817516e+02   5.7550181e+01   3.0316613e+02  -2.4202645e+01   2.4624226e+02  -1.0680903e+00   2.6490161e+02   9.8141935e-01   2.7287645e+02  -1.0802374e+01   3.1226903e+02   1.2333639e+01   2.8922387e+02   1.4441725e+02   2.4421419e+02   1.5529316e+01   2.9214000e+02  -1.8821200e+01   3.5087968e+02   1.2946077e+01   3.5915194e+02  -1.4853806e+00   2.9307065e+02   2.5329187e+01   1.8552645e+02   1.1369950e+02   2.1903097e+02  -2.9253806e+00   4.4013871e+01   9.8643729e+01   2.0462968e+02   9.6668658e+01   2.4896419e+02   1.6878994e+01   4.2643097e+02  -3.5635097e+00   2.9699516e+02  -4.0938065e+00   3.3483000e+02   1.9988761e+01   2.7652871e+02   1.4189639e+01   2.8017419e+02  -1.7962000e+01   1.0494161e+02   1.8106080e+02   4.4368323e+02   1.0720826e+01   3.2908645e+02  -8.7443355e+00   2.9885903e+02   7.4909548e+00   3.5148839e+02   2.7315123e+01   2.8287839e+02  -1.3547368e+01   1.1633419e+02   1.8776972e+02   2.3665161e+02   1.0769161e+01   2.0057581e+02   1.3288774e+01   4.1601613e+01  -1.7602968e+01   2.9332806e+02   2.1582465e+01   2.3632290e+02   2.4904490e+01   2.2440129e+02   8.9130581e+00   7.2596452e+01   2.1263261e+02   5.7649419e+02   2.0304516e-01   2.8328065e+02  -2.1669677e+00   3.2460097e+02   1.4616761e+01   3.3368161e+02  -1.0843884e+01   2.1017032e+02   1.1508283e+02   3.2184968e+02  -3.5876516e+00   2.9282968e+02  -1.7758955e+01   2.5678161e+02   2.3821665e+01   3.4042323e+02   3.8223561e+01   2.8900355e+02   5.6249394e+01   2.7123452e+02   1.6772529e+01   2.9250917e+02   3.2023006e+01   3.5837742e+02  -9.3014839e+00   3.0478677e+02   3.4088348e+01   3.6666032e+02   4.2920723e+01   6.0102065e+02   4.1602542e+01   5.5323484e+02   2.0382826e+01   3.6853871e+02   1.4544323e+01   3.5667742e+02   1.5024194e+01   2.3473806e+02   5.1496645e+00   2.3001742e+02   2.3822155e+01   8.3015161e+01   2.1848621e+02   2.2464581e+02   1.0815613e+00   3.9805097e+02   2.3637213e+01   3.3257516e+02   1.9956000e+00   2.4590355e+02   2.0924490e+01   2.7879806e+02   2.5777677e+00   2.8525387e+02   1.1832195e+02   6.9747742e+01   1.1115695e+02
   2.2970968e+02  -2.3725806e+00   2.2727452e+02  -1.4889703e+01   2.6689677e+02  -9.6427097e+00   4.1225710e+02   1.6256206e+01   3.9150161e+02  -1.9340129e+01   2.3168355e+02   6.2280800e+01   1.1207516e+02   7.1408181e+01   3.2283613e+02   1.8563755e+01   2.5639226e+02  -1.2600903e+00   2.5957161e+02   1.0837819e+01   2.2687645e+02   1.4457626e+01   3.2468903e+02   6.4800387e+00   2.5108387e+02   1.2680845e+02   2.8683419e+02   3.1409716e+01   4.0080000e+02   4.0560000e+00   3.8064968e+02   2.3744774e+00   3.0182194e+02   7.8610194e+00   2.6202065e+02   2.0283187e+01   2.8680645e+02   8.0787097e+01   3.0917097e+02   2.1483419e+01   5.4443871e+01   8.6389329e+01   1.8924968e+02   1.0118906e+02   2.6244419e+02   3.7059355e-01   4.3876097e+02   2.5740090e+01   3.4875516e+02   4.9553935e+00   3.3244000e+02   2.3649961e+01   2.7490871e+02   2.2749239e+01   2.8064419e+02   1.4570400e+01   9.4701613e+01   1.5131000e+02   5.4187323e+02   3.0105626e+01   3.5770645e+02  -1.0083935e+01   2.8013903e+02   3.2785548e+00   3.6844839e+02   2.8858323e+01   3.2021839e+02   8.1354323e+00   1.2595419e+02   2.0786012e+02   2.6036161e+02   1.4542361e+01   2.1605581e+02   7.2403742e+00   3.3131613e+01   4.8346323e+00   2.5994806e+02   5.1528645e+00   2.8165290e+02   1.1418090e+01   2.8897129e+02   2.2747458e+01   1.5886452e+01   1.9950941e+02   5.6301419e+02   8.4214452e+00   2.8623065e+02   2.9370323e+00   3.0589097e+02   1.6303561e+01   2.7392161e+02  -2.9130839e+00   2.1598032e+02   1.0723803e+02   2.9150968e+02  -7.7304516e+00   2.4344968e+02   7.2814452e+00   2.6478161e+02   1.4941665e+01   3.7261323e+02   4.9498361e+01   2.8100355e+02   6.6559394e+01   2.9637452e+02   2.5041329e+01   2.9393917e+02   3.2858606e+01   4.1333742e+02  -5.0282839e+00   3.0378677e+02   2.3508348e+01   3.8618032e+02   2.1459123e+01   6.5550065e+02   3.6574142e+01   5.5728484e+02   2.7188258e+00   3.5368871e+02   3.4982323e+01   3.6224742e+02   2.0438594e+01   1.9916806e+02   3.5325265e+01   2.3935742e+02  -9.9750452e+00   6.0115161e+01   2.0412821e+02   2.2836581e+02  -2.6603871e-01   3.7414097e+02   8.5000129e+00   2.9909516e+02   3.0814000e+01   2.5876355e+02   6.1569032e-01   2.6703806e+02   3.4185677e+00   2.8267387e+02   1.2238835e+02   5.1647742e+01   9.6124955e+01
   2.7927968e+02  -1.5908181e+01   2.4232452e+02   5.4262968e+00   2.6365677e+02  -3.4335097e+00   4.0182710e+02  -6.8093935e+00   3.4469161e+02  -3.6355329e+01   2.4997355e+02   5.5767600e+01   9.9885161e+01   5.6953381e+01   2.7545613e+02  -1.9358452e+00   2.1981226e+02  -1.1813690e+01   3.0705161e+02  -1.1580581e+01   1.8045645e+02   6.5912258e+00   2.9897903e+02   1.2496839e+01   2.4741387e+02   1.1143205e+02   2.7797419e+02   2.9638516e+01   3.6042000e+02  -1.6523600e+01   3.8192968e+02   3.0372077e+01   3.4886194e+02   2.3577819e+01   2.8422065e+02   5.0657187e+01   2.6575645e+02   1.1795110e+02   3.2531097e+02   7.4222194e+00   5.0163871e+01   1.2249173e+02   2.5976968e+02   1.1621746e+02   3.0611419e+02  -5.6030065e+00   3.8486097e+02   2.4002090e+01   3.4751516e+02   1.0045935e+00   3.4344000e+02   8.5399613e+00   3.2709871e+02   1.1334039e+01   2.6274419e+02  -6.4676000e+00   1.0618161e+02   1.1825160e+02   5.5654323e+02   8.5920258e+00   3.4784645e+02  -2.4513548e-01   2.5304903e+02  -1.6414245e+01   3.0748839e+02   2.2735123e+01   2.0806839e+02  -4.6256774e-01   1.2023419e+02   1.8307772e+02   1.8698161e+02  -1.5257239e+01   1.9224581e+02  -2.3248258e+00   1.5321613e+01  -6.6405677e+00   2.5070806e+02  -1.1979355e+00   3.1251290e+02   4.5192903e+00   3.0759129e+02   2.8207858e+01   4.3456452e+01   2.0720381e+02   5.9192419e+02  -2.7135484e-01   3.2047065e+02   3.1007832e+01   3.1522097e+02   2.3697161e+01   2.6968161e+02   1.4516116e+01   2.3660032e+02   1.0111843e+02   3.2455968e+02   2.1005548e+01   2.4873968e+02   1.5782452e+00   2.2683161e+02   8.5476645e+00   2.9051323e+02   3.4736361e+01   2.7181355e+02   5.0004594e+01   2.9275452e+02   2.4090929e+01   3.2146917e+02   1.0846206e+01   3.6685742e+02  -9.5498839e+00   3.5330677e+02   3.9826748e+01   3.9418032e+02   2.8529123e+01   6.0473065e+02   1.1585742e+01   5.2909484e+02   3.2140258e+00   3.4403871e+02   2.5704323e+01   3.4434742e+02  -8.4940645e-01   2.3230806e+02   1.4764065e+01   2.4087742e+02  -1.2866452e+00   4.9345161e+01   2.0459981e+02   2.6655581e+02  -2.9412387e+00   3.8148097e+02   2.6292813e+01   3.9214516e+02   3.1470000e+01   2.8100355e+02   2.5356490e+01   2.9822806e+02   7.7333677e+00   3.1701387e+02   1.3302115e+02   4.8507742e+01   1.3009615e+02
   2.5822968e+02   6.8658194e+00   3.0594452e+02  -6.8533032e+00   2.5251677e+02  -9.7230968e-01   3.6958710e+02  -1.8180194e+01   3.3521161e+02  -6.0269290e+00   1.9683355e+02   7.2678800e+01   9.2465161e+01   4.7496981e+01   2.3168613e+02   1.8185755e+01   1.8981226e+02   2.2563097e+00   3.2057161e+02  -1.0662181e+01   1.7864645e+02   7.6460258e+00   2.3240903e+02   7.7224387e+00   2.2979387e+02   1.6255165e+02   2.7326419e+02   3.6015316e+01   3.0999000e+02   1.9908000e+00   3.3845968e+02   1.9469677e+01   2.4339194e+02  -4.1345806e+00   2.8722065e+02   5.2747187e+01   3.0356645e+02   1.1125630e+02   3.0722097e+02   1.8349419e+01   8.4443871e+01   1.3217933e+02   2.4409968e+02   8.6421058e+01   2.9239419e+02  -3.8854065e+00   4.5371097e+02   3.2140903e+00   3.0770516e+02  -1.3900606e+01   3.1697000e+02   1.7797561e+01   3.2562871e+02   1.5021639e+01   2.5607419e+02   2.0066000e+01   9.9991613e+01   1.4231680e+02   5.2787323e+02  -2.5843742e+00   3.2684645e+02  -2.3513548e-01   2.5961903e+02   3.9201548e+00   3.2815839e+02   1.8015226e+00   2.5587839e+02  -6.3873677e+00   1.4376419e+02   2.2543532e+02   1.9208161e+02  -7.2852387e+00   2.1415581e+02   1.0632374e+01   3.1031613e+01   9.3826323e+00   3.1113806e+02   1.0437665e+01   2.7156290e+02   9.8452903e+00   3.3378129e+02   4.9726581e+00   7.8166452e+01   1.7533701e+02   5.7701419e+02  -1.6508555e+01   3.4347065e+02   2.4447832e+01   2.9513097e+02   2.8243613e+00   2.3835161e+02   1.0262516e+01   2.2479032e+02   1.0787323e+02   2.9174968e+02   2.5820348e+01   2.8544968e+02  -8.6485548e+00   2.1245161e+02   9.6480645e+00   3.1827323e+02   1.0795561e+01   3.1276355e+02   5.5638594e+01   2.9042452e+02   1.6137329e+01   2.9693917e+02   4.4758606e+01   3.4233742e+02  -6.6882839e+00   3.1654677e+02   2.0147548e+01   4.2271032e+02   1.3296723e+01   6.0245065e+02   1.7488142e+01   5.1285484e+02   1.1033226e+01   3.0993871e+02   2.6632323e+01   3.7948742e+02  -3.2306065e+00   2.2745806e+02   1.6302065e+01   2.6544742e+02   1.5977548e+00   6.6825161e+01   2.0311141e+02   2.6569581e+02  -3.8224387e+00   3.9552097e+02   1.4449613e+01   3.5523516e+02   1.3282800e+01   3.4286355e+02   2.1127690e+01   2.4746806e+02   9.3641677e+00   3.2358387e+02   1.4844555e+02   5.5607742e+01   9.6188155e+01
   2.3174968e+02  -1.1305781e+01   2.2956452e+02  -6.7429032e+00   2.3193677e+02  -1.9275910e+01   3.7454710e+02  -1.7006994e+01   3.4564161e+02  -2.4101329e+01   2.2459355e+02   6.4658000e+01   7.9695161e+01   5.5758581e+01   1.9473613e+02   7.1417548e+00   1.9486226e+02   1.0902310e+01   2.8252161e+02  -2.5758181e+01   2.3230645e+02   6.1632258e+00   2.1154903e+02   1.5341239e+01   3.0870387e+02   5.3238852e+01   2.5040419e+02   8.4116129e-02   3.2342000e+02  -7.5136000e+00   2.8316968e+02   2.0222877e+01   2.4453194e+02   1.0142194e+00   3.4755065e+02   8.4007871e+00   2.8752645e+02   1.3062950e+02   3.1688097e+02   9.2466194e+00   6.6733871e+01   1.5716613e+02   1.8281968e+02   9.2513458e+01   2.7739419e+02   1.0604594e+01   3.5476097e+02   9.8900903e+00   2.7113516e+02   7.9249935e+00   3.1206000e+02   2.9470361e+01   3.5828871e+02   3.6508839e+01   2.4407419e+02  -4.4540000e+00   1.3108161e+02   1.9158960e+02   5.3254323e+02   1.9272026e+01   3.4793645e+02   2.3676645e+00   2.7428903e+02   3.9865548e+00   2.9977839e+02   2.1219226e+00   2.2106839e+02  -6.8825677e+00   1.0895419e+02   1.8441012e+02   1.7194161e+02   1.3755961e+01   1.9124581e+02   1.1515174e+01   2.2031613e+01   2.6326323e+00   3.6065806e+02   7.7160645e+00   3.0127290e+02   9.2284903e+00   2.8221129e+02   1.4998258e+01   7.7506452e+01   1.6385981e+02   5.3201419e+02  -8.6185548e+00   3.1137065e+02   1.4015832e+01   3.3018097e+02  -3.3596387e+00   2.7401161e+02  -7.2102839e+00   2.0484032e+02   8.5699226e+01   2.5227968e+02   9.1279484e+00   3.0254968e+02   1.2793445e+01   2.3435161e+02   1.7856065e+01   3.0023323e+02   2.1388761e+01   3.1943355e+02   6.4624994e+01   2.9623452e+02   2.1432529e+01   2.7688917e+02   2.6552606e+01   3.7290742e+02   2.2961161e+00   3.1778677e+02   4.6048348e+01   4.2718032e+02   2.2319123e+01   6.2235065e+02   2.2986142e+01   5.9875484e+02   1.2881226e+01   3.3393871e+02   2.7623226e+00   3.5148742e+02   3.7009394e+01   2.0126806e+02   2.1967265e+01   2.6816742e+02  -1.3039845e+01   6.2825161e+01   2.2067141e+02   2.6103581e+02   6.7403613e+00   3.7843097e+02   1.3486813e+01   3.0623516e+02  -2.0797200e+01   2.4448355e+02  -4.5819097e+00   2.8860806e+02   3.9829677e+00   2.7848387e+02   1.0624355e+02   5.0647742e+01   1.3587495e+02
   2.1679968e+02  -9.9097806e+00   1.7756452e+02   9.1770968e+00   2.6341677e+02  -4.6430968e-01   4.1020710e+02  -3.0959794e+01   3.8440161e+02  -1.7392129e+01   2.3687355e+02   8.6435600e+01   9.1695161e+01   4.5038581e+01   2.5025613e+02  -2.2159845e+01   2.3605226e+02  -5.3428903e+00   3.2966161e+02   1.4706194e+00   2.6726645e+02  -1.6357419e-01   2.4911903e+02   2.2865639e+01   4.5551387e+02   1.0114052e+01   2.3654419e+02   2.1242916e+01   3.2856000e+02   2.0735200e+01   2.7254968e+02   3.6742477e+01   3.3715194e+02   2.3274619e+01   3.6593065e+02   3.7450387e+01   2.4228645e+02   1.4243870e+02   3.0122097e+02   2.8539419e+01   5.9493871e+01   1.5774533e+02   2.1024968e+02   1.1236906e+02   3.0887419e+02   8.4161935e+00   4.2157097e+02   1.6735290e+01   2.9542516e+02   3.7517935e+00   2.7102000e+02   7.6135613e+00   3.7014871e+02  -8.3999613e+00   2.5550419e+02   1.2821600e+01   1.2046161e+02   1.9005920e+02   4.4049323e+02  -7.7439742e+00   3.3298645e+02  -1.5486335e+01   3.2718903e+02   3.5084555e+01   2.7577839e+02   9.6519226e+00   2.4835839e+02  -3.0657677e+00   1.3519419e+02   1.8226092e+02   1.9879161e+02   8.7961290e-02   1.6957581e+02   1.7687742e+00   4.1221613e+01   2.2327432e+01   3.1442806e+02   1.0844645e+00   2.6484290e+02   2.1428903e+00   2.5483129e+02   1.4478658e+01   9.9506452e+01   1.8914981e+02   5.4654419e+02   1.4990452e+00   3.2594065e+02   2.2230232e+01   3.5556097e+02   8.8499613e+00   2.8901161e+02   9.5897161e+00   2.3612032e+02   2.0576826e+01   2.9479968e+02   1.2726348e+01   3.1473968e+02   5.9082452e+00   2.7078161e+02   1.3411665e+01   2.9380323e+02   3.2713161e+01   3.1500355e+02   2.4169394e+01   3.0247452e+02   4.7933290e+00   2.8069917e+02   8.5378065e+00   3.9904742e+02  -3.3415084e+01   3.2188677e+02   3.2580348e+01   3.8490032e+02   2.6081523e+01   6.0645065e+02   2.6448142e+01   5.3675484e+02   1.8081226e+01   2.8893871e+02   2.5512323e+01   3.4272742e+02   8.7601935e+00   2.0230806e+02   3.7504065e+01   2.5682742e+02   2.3527355e+01   7.8345161e+01   1.8904981e+02   2.5988581e+02   1.5642361e+01   3.7214097e+02   2.2990013e+01   3.3785516e+02   7.9132000e+00   2.9410355e+02   1.7358490e+01   3.4374806e+02  -5.9082323e+00   2.8753387e+02   1.1975955e+02   5.8267742e+01   1.4926535e+02
   2.1455968e+02   7.5994194e+00   1.8708452e+02   1.2375497e+01   2.9617677e+02   6.0148903e+00   3.6930710e+02   1.5522065e+00   4.4902161e+02  -1.3701729e+01   3.3507355e+02   9.5579600e+01   1.1184516e+02   5.8326581e+01   3.2702613e+02  -5.4414452e+00   3.0915226e+02   4.9991097e+00   2.9947161e+02   1.7505819e+01   2.5430645e+02   1.2833226e+01   2.9011903e+02   1.0155639e+01   4.7208387e+02   3.6128452e+01   2.2093419e+02   3.0681716e+01   2.9456000e+02  -6.5448000e+00   3.1130968e+02  -4.5483226e+00   3.3105194e+02   2.5332619e+01   3.8417065e+02   4.2081187e+01   1.7047645e+02   1.3333350e+02   2.5427097e+02   1.2015419e+01   5.9403871e+01   1.5546253e+02   1.9309968e+02   1.0150106e+02   2.6915419e+02   1.8973794e+01   4.1952097e+02  -4.1507097e+00   3.0832516e+02   1.1719794e+01   3.1359000e+02   4.5637961e+01   3.9562871e+02   2.1231639e+01   2.8931419e+02   1.7066800e+01   1.4308161e+02   2.4562960e+02   4.6392323e+02   1.9571626e+01   3.8379645e+02   2.0298865e+01   3.0661903e+02   1.2450155e+01   3.2968839e+02   2.5791226e+00   2.4254839e+02   3.2090323e+00   1.1523419e+02   1.9457772e+02   2.0060161e+02   1.5563161e+01   1.2957581e+02  -1.4612258e+00   3.4981613e+01  -1.2336774e-01   3.3223806e+02   2.8496645e+00   2.4913290e+02  -4.5503097e+00   2.4612129e+02   3.0265458e+01   7.3166452e+01   1.8282701e+02   5.6592419e+02  -1.3711355e+01   2.9690065e+02   1.3323432e+01   3.6665097e+02  -2.4227239e+01   3.4392161e+02   9.2969161e+00   2.5150032e+02   3.7364258e+00   2.8669968e+02   8.1343484e+00   2.6030968e+02   4.8426452e+00   2.6459161e+02   7.2868645e+00   3.1656323e+02   5.4552361e+01   3.1238355e+02   4.8618994e+01   3.0142452e+02  -1.4412671e+01   2.6717917e+02   3.8429406e+01   3.6185742e+02  -4.8198839e+00   3.1107677e+02   2.5635148e+01   4.1128032e+02  -3.3588774e+00   5.4883065e+02   4.7777742e+01   5.5828484e+02   1.9288258e+00   3.3188871e+02   2.4226323e+01   3.3143742e+02   1.8043394e+01   2.5254806e+02   2.6384865e+01   2.4492742e+02   3.1719355e+01   6.8875161e+01   2.0032741e+02   2.4803581e+02   3.0036129e-01   3.3857097e+02   9.7756129e+00   3.5895516e+02   2.8695200e+01   3.0552355e+02   3.4684890e+01   2.6184806e+02   1.6973768e+01   2.8915387e+02   1.4534995e+02   5.2457742e+01   1.3520015e+02
   2.2284968e+02  -1.1637806e+00   1.7008452e+02  -1.7454503e+01   2.4651677e+02  -7.6823097e+00   4.1358710e+02  -8.1301935e+00   3.9126161e+02  -2.8420929e+01   2.0697355e+02   9.1867600e+01   1.1469516e+02   6.6958581e+01   3.1416613e+02  -2.1502645e+01   2.7562226e+02  -2.7368490e+01   2.4843161e+02   1.7679019e+01   1.9887645e+02  -1.7112374e+01   2.8006903e+02   1.9579639e+01   4.2336387e+02   7.0660516e+00   2.8164419e+02   8.1549161e+00   3.1004000e+02  -7.2532000e+00   3.3968968e+02   2.2701277e+01   3.3253194e+02  -3.0257806e+00   3.1412065e+02   3.3925187e+01   2.2780645e+02   8.8937097e+01   2.2065097e+02   1.2845019e+01   6.9633871e+01   1.0088413e+02   1.6476968e+02   9.7287458e+01   2.8230419e+02   1.3591794e+01   3.7338097e+02   6.1104903e+00   2.6270516e+02  -1.7400606e+01   3.4111000e+02   2.1526361e+01   3.2728871e+02   1.8508839e+01   2.8379419e+02   8.3684000e+00   1.8323161e+02   1.2793760e+02   5.1111323e+02  -1.7913574e+01   3.5784645e+02  -6.3851355e+00   2.5294903e+02  -1.2786245e+01   3.1239839e+02   3.5323226e+00   2.8378839e+02  -2.5380168e+01   1.0628419e+02   2.0034372e+02   2.2003161e+02  -3.4212387e+00   1.8800581e+02   8.1043742e+00   2.1511613e+01  -5.5657677e+00   2.9537806e+02   4.8884645e+00   2.8865290e+02  -2.2819097e+00   2.9392129e+02   1.8971458e+01   3.3764645e+02  -2.1041394e+01   5.8873419e+02   2.5223845e+01   2.7713065e+02  -2.0549677e+00   3.2156097e+02   1.3859961e+01   2.8006161e+02  -1.4314284e+01   2.8203032e+02  -5.5159742e+00   2.9803968e+02   1.0937148e+01   2.7635968e+02   2.6318645e+01   2.7488161e+02   1.7843665e+01   3.0270323e+02   2.9041161e+01   2.6352355e+02   6.6857794e+01   3.0061452e+02   1.9702129e+01   2.9165917e+02   3.0521006e+01   3.6209742e+02  -2.0689084e+01   3.5959677e+02   5.2943548e+01   4.0933032e+02   3.6747123e+01   5.9907065e+02   1.2608542e+01   5.7351484e+02   1.5420426e+01   3.2078871e+02   2.7114323e+01   3.6448742e+02  -5.5060645e-01   2.4440806e+02   2.4136065e+01   2.8697742e+02   1.1305355e+01   6.8305161e+01   1.6380301e+02   2.7241581e+02   6.3999613e+00   3.6581097e+02   6.8264129e+00   3.6347516e+02   7.0036000e+00   2.5400355e+02  -1.3435097e+00   2.9146806e+02  -6.2583226e-01   2.8263387e+02   1.1344155e+02   5.4077742e+01   1.0312055e+02
   2.3822968e+02  -1.6434181e+01   2.3408452e+02  -1.7745032e+00   3.0098677e+02  -1.0509910e+01   4.0449710e+02   1.2837006e+01   3.1102161e+02  -5.2317290e+00   1.7840355e+02   5.8353200e+01   1.1326516e+02   7.0692981e+01   2.9459613e+02   5.6829548e+00   2.2396226e+02   6.1443097e+00   2.9062161e+02  -2.2166181e+01   1.6535645e+02   1.5899226e+01   3.2097903e+02   1.2206839e+01   3.8236387e+02   1.8066052e+01   2.7878419e+02   1.6723716e+01   3.1195000e+02   1.5114000e+01   3.8797968e+02   5.1680774e+00   3.4834194e+02   1.4949419e+01   2.9722065e+02   4.7467187e+01   2.2171645e+02   1.4075430e+02   3.1074097e+02   2.2067819e+01   7.0213871e+01   1.0078773e+02   2.1386968e+02   1.0197946e+02   3.2615419e+02   1.6083794e+01   3.3810097e+02   1.4362890e+01   3.2647516e+02  -7.2122065e+00   2.4325000e+02   2.0885161e+01   3.1176871e+02   1.7080439e+01   2.9821419e+02  -1.6835200e+01   1.7218161e+02   1.5611160e+02   5.1830323e+02   1.5801226e+01   3.6298645e+02  -2.9363355e+00   2.9694903e+02  -1.2562452e+00   3.6720839e+02  -9.8024774e+00   3.2378839e+02  -8.0601677e+00   1.1842419e+02   2.3341252e+02   2.6113161e+02   4.7207613e+00   2.0119581e+02   2.0289174e+01   2.9701613e+01  -6.8909677e+00   2.5008806e+02  -4.2483355e+00   3.0108290e+02  -2.0806310e+01   2.7454129e+02   2.9418581e+00   1.7283645e+02  -5.1465935e+00   5.5763419e+02   7.5618452e+00   3.1461065e+02   1.4266323e+00   2.9641097e+02   5.9619613e+00   2.3744161e+02  -1.5754684e+01   2.9589032e+02   1.4605226e+01   3.0822968e+02   7.1948387e-02   2.6387968e+02  -5.4429548e+00   2.9692161e+02   1.3470465e+01   2.8080323e+02   3.1603161e+01   3.0204355e+02   1.8586194e+01   2.8299452e+02   3.1681729e+01   2.5779917e+02   5.4198065e+00   3.7128742e+02  -1.4194284e+01   3.2840677e+02   5.7678748e+01   4.1142032e+02  -7.2800774e+00   6.6721065e+02   3.0347342e+01   6.3856484e+02   1.8266426e+01   2.9183871e+02   1.4380323e+01   4.0500742e+02   6.0177935e+00   2.1049806e+02  -2.5113548e-01   3.1992742e+02   1.9093548e+00   7.3445161e+01   1.7987181e+02   2.9560581e+02   2.6064761e+01   3.6500097e+02   2.0611213e+01   3.3114516e+02   2.9110000e+01   2.5476355e+02   7.7856903e+00   2.4755806e+02  -3.1630323e+00   2.7729387e+02   1.2300875e+02   4.6987742e+01   1.0644775e+02
   2.6255968e+02  -1.8770581e+01   2.6160452e+02   1.4223897e+01   2.6889677e+02  -1.3092710e+01   4.0749710e+02  -1.4262994e+01   3.4216161e+02  -8.5829290e+00   1.8740355e+02   8.8053200e+01   8.3795161e+01   5.2760581e+01   2.9835613e+02   9.9521548e+00   2.3258226e+02   1.3504710e+01   2.7495161e+02  -1.2580645e-02   1.7640645e+02   3.7875226e+01   2.8149903e+02   1.0895239e+01   3.0917387e+02   7.9712516e+00   2.3931419e+02   1.4641316e+01   3.4476000e+02   9.0592000e+00   3.8059968e+02   2.3718477e+01   2.5544194e+02   2.9514194e+00   2.6488065e+02   1.6814387e+01   2.5237645e+02   1.1068150e+02   3.0231097e+02   1.4072219e+01   6.2013871e+01   1.0349373e+02   2.1357968e+02   8.8052658e+01   2.5039419e+02  -2.7154065e+00   3.5524097e+02   2.3169032e-01   3.5751516e+02  -2.9265406e+01   1.4535000e+02   3.2337161e+01   3.1009871e+02   1.7940387e+00   2.7350419e+02   3.0016000e+00   1.0208161e+02   1.0666960e+02   5.1844323e+02   1.6900258e+00   3.1408645e+02  -1.5404335e+01   2.5551903e+02   1.2958155e+01   3.6339839e+02  -8.7776774e+00   2.8816839e+02  -3.2160568e+01   1.1662419e+02   1.7517652e+02   2.1551161e+02  -7.2996387e+00   1.8653581e+02  -2.3398026e+01   2.5361613e+01  -3.9237677e+00   2.6861806e+02   2.5029265e+01   3.4361290e+02  -1.0828710e+01   3.1673129e+02  -1.6633419e+00   1.5021645e+02  -8.4269935e+00   5.7001419e+02   4.1014452e+00   3.2847065e+02  -1.9221677e+00   2.9632097e+02   1.0779161e+01   2.5939161e+02   7.1993161e+00   3.0050032e+02  -1.6903574e+01   3.2089968e+02  -1.1716516e+00   2.6682968e+02  -2.5895484e-01   2.7964161e+02   1.4852865e+01   2.7280323e+02   3.7203161e+01   2.7547355e+02   2.5951794e+01   3.1537452e+02   2.5051329e+01   2.9217917e+02   1.0329406e+01   3.7495742e+02  -6.7178839e+00   3.0583677e+02   2.3774348e+01   3.7057032e+02   1.4797923e+01   6.6102065e+02   2.2702542e+01   5.5890484e+02   3.2689226e+01   3.3538871e+02   1.9596323e+01   3.4419742e+02  -3.0674065e+00   2.3026806e+02   1.9597265e+01   2.3287742e+02  -1.0266645e+01   7.4535161e+01   1.8582461e+02   2.7888581e+02   1.7592361e+01   3.8276097e+02   2.7104129e+00   3.3904516e+02   1.1148000e+01   1.7786355e+02   2.1037690e+01   2.5470806e+02   1.9354968e+01   2.9225387e+02   1.0729195e+02   4.1607742e+01   1.3121815e+02
   2.5741968e+02   6.1206194e+00   2.6698452e+02   2.3933497e+01   2.1665677e+02  -3.4835097e+00   4.1082710e+02  -9.7693935e+00   3.3578161e+02  -3.3122529e+01   2.3016355e+02   6.3632400e+01   8.9935161e+01   4.1269381e+01   2.2635613e+02  -2.5627845e+01   2.1153226e+02   9.9987097e+00   2.8652161e+02   1.1491819e+01   1.6321645e+02   2.3104258e+00   2.8606903e+02   1.4719639e+01   3.2065387e+02   1.2762852e+01   2.9316419e+02   1.8333316e+01   3.6990000e+02  -1.4992000e+01   3.3497968e+02   3.0838077e+01   2.8829194e+02  -4.7665806e+00   2.9622065e+02   3.7077187e+01   2.3990645e+02   1.5748910e+02   3.5574097e+02   1.6707819e+01   7.7923871e+01   1.5646093e+02   2.0366968e+02   1.1332546e+02   2.6635419e+02   9.5377935e+00   4.3848097e+02   5.5724903e+00   3.5156516e+02   2.5730594e+01   2.6325000e+02   1.3475161e+01   3.1076871e+02   5.9704387e+00   2.6307419e+02  -3.1140000e+00   1.1661161e+02   1.2426720e+02   6.0335323e+02   1.8607226e+01   3.4422645e+02  -1.3675535e+01   2.4209903e+02   3.2941755e+01   3.3068839e+02   1.8979123e+01   2.6440839e+02  -7.0197677e+00   1.4042419e+02   2.5604252e+02   1.9217161e+02   1.2775613e+00   2.0124581e+02   1.2285174e+01   2.9651613e+01   2.9730323e+00   3.0594806e+02   5.9528645e+00   3.4418290e+02  -3.3443097e+00   3.4516129e+02   1.0062258e+01   2.0478645e+02  -1.3792594e+01   5.4358419e+02   1.1735845e+01   3.2913065e+02   2.9215032e+01   3.3213097e+02   6.3436129e-01   2.2297161e+02   1.5632916e+01   2.9693032e+02  -7.7579742e+00   3.3522968e+02   1.2341948e+01   2.8039968e+02   1.9454452e+00   2.3078161e+02   1.1711665e+01   3.1470323e+02   3.5611161e+01   2.9914355e+02   3.0198194e+01   3.0428452e+02   6.4585290e+00   3.4212917e+02   1.3573406e+01   3.4895742e+02  -1.1977884e+01   3.0554677e+02   3.6267548e+01   4.3023032e+02   1.3151226e+00   6.3945065e+02   4.1528142e+01   5.4861484e+02  -4.5375742e+00   3.8258871e+02   2.3920323e+01   3.6729742e+02   1.8084594e+01   2.3773806e+02   3.6999665e+01   2.3163742e+02  -1.5737445e+01   5.9065161e+01   1.9202221e+02   3.0522581e+02   8.2051613e+00   3.5643097e+02   1.4006813e+01   4.0776516e+02  -1.7796000e+00   2.2662355e+02   3.9616890e+01   2.5817806e+02   1.9227368e+01   3.1525387e+02   1.2897195e+02   3.5227742e+01   8.5578555e+01
   3.1141968e+02   7.6606194e+00   2.3265452e+02  -2.9901032e+00   2.7479677e+02   1.5105290e+01   3.6844710e+02   8.4310065e+00   3.6373161e+02  -1.4598529e+01   2.1054355e+02   9.6392000e+01   1.0369516e+02   5.6888581e+01   2.2687613e+02  -4.3294452e+00   2.2186226e+02   5.1223097e+00   3.1752161e+02   1.7581819e+01   2.7849645e+02   3.1608026e+01   1.8926903e+02   1.2693639e+01   3.0222387e+02   5.4772516e+00   2.9426419e+02  -1.8468387e-01   2.7956000e+02   1.0852000e+00   2.5711968e+02   1.8596877e+01   2.1786194e+02  -1.2132181e+01   3.2150065e+02   3.7244787e+01   2.1490645e+02   1.3724910e+02   3.0169097e+02  -1.3308181e+01   7.1543871e+01   1.4935133e+02   1.7824968e+02   1.0301906e+02   2.7030419e+02   7.8417935e+00   3.5981097e+02   2.6866090e+01   4.4847516e+02  -1.4262206e+01   3.3359000e+02   1.6417961e+01   3.4609871e+02  -1.2275961e+01   2.7283419e+02  -1.5804800e+01   9.1751613e+01   8.6636000e+01   5.4349323e+02   6.9760258e+00   3.0384645e+02   2.5048645e+00   2.8247903e+02   1.0571355e+01   3.2725839e+02  -1.9864774e+00   2.1668839e+02  -2.0621677e+00   1.2223419e+02   2.0277772e+02   1.7641161e+02   2.7783613e+00   1.9491581e+02   3.7415742e+00   3.1841613e+01  -1.1822168e+01   3.0008806e+02   1.0131665e+01   3.0204290e+02   1.4026890e+01   3.1926129e+02   1.8654258e+01   1.9931645e+02   7.4950065e+00   5.0796419e+02   2.3954452e+00   2.8804065e+02   4.8932232e+01   3.0384097e+02  -6.2524387e+00   2.3001161e+02   2.7839716e+01   2.8327032e+02  -9.9051742e+00   2.7579968e+02  -1.5333652e+01   2.6820968e+02   1.0830645e+01   2.5935161e+02   2.5806065e+01   3.1646323e+02   4.1990361e+01   3.1562355e+02   3.3119794e+01   3.2937452e+02  -2.5986710e+00   3.3336917e+02   2.1464206e+01   3.7709742e+02  -1.2849084e+01   3.3154677e+02   4.1237548e+01   4.4042032e+02   1.1689923e+01   6.0373065e+02   2.2425742e+01   5.3847484e+02   1.5793626e+01   3.4228871e+02   1.8444323e+01   3.4624742e+02   2.4668594e+01   2.3826806e+02   4.7437265e+01   2.3825742e+02   8.7729548e+00   4.7445161e+01   1.9471181e+02   2.9245581e+02   7.4667613e+00   4.0324097e+02   1.3222013e+01   3.7076516e+02   3.0850400e+01   2.7743355e+02   3.7022090e+01   2.1465806e+02   1.8088968e+01   3.5396387e+02   1.3458515e+02   6.1797742e+01   1.1698295e+02
   1.9613968e+02   1.1643019e+01   2.3503452e+02  -3.1305032e+00   2.5141677e+02   2.0885690e+01   2.7768710e+02  -1.0018194e+01   3.9235161e+02  -1.7978129e+01   2.1316355e+02   9.5182400e+01   9.4795161e+01   6.0220581e+01   2.0016613e+02  -2.0192645e+01   2.2910226e+02  -1.5568903e+00   3.0433161e+02   7.8270194e+00   2.7983645e+02   2.1020826e+01   2.0526903e+02   3.2943639e+01   3.4679387e+02   2.4571652e+01   2.9688419e+02   2.5365716e+01   2.5333000e+02  -1.2864000e+00   2.4259968e+02   3.4518477e+01   2.5315194e+02   1.9994619e+01   3.4907065e+02   3.4179187e+01   2.7885645e+02   1.4737310e+02   3.2236097e+02   7.8482194e+00   1.1768387e+02   1.5733013e+02   2.0209968e+02   1.3302106e+02   3.2625419e+02   1.7645794e+01   3.9638097e+02   1.8840490e+01   3.3604516e+02   2.3922194e+01   3.6525000e+02   1.3175161e+01   3.8347871e+02   1.4533639e+01   3.0012419e+02   3.0392000e+01   1.1046161e+02   1.4123920e+02   5.4397323e+02   1.1457626e+01   3.6784645e+02   1.0574865e+01   2.9637903e+02  -5.9706452e+00   2.8244839e+02  -2.3211677e+01   2.2268839e+02  -2.5112168e+01   1.1842419e+02   2.0237252e+02   1.8103161e+02  -2.5912387e+00   2.0205581e+02   6.6503742e+00   2.6511613e+01   8.3142323e+00   3.3518806e+02   6.8536645e+00   3.4532290e+02  -6.3855097e+00   3.1335129e+02   2.3177058e+01   2.3059645e+02  -2.2767394e+01   5.3663419e+02  -4.6081548e+00   1.7613065e+02   1.1707503e+02   3.7618097e+02   1.3390361e+01   3.1063161e+02   3.1001161e+00   3.1355032e+02   4.8124258e+00   2.7784968e+02  -4.6376516e+00   3.2054968e+02   1.2833445e+01   3.1283161e+02   3.8957665e+01   3.0423323e+02   2.9688761e+01   2.9509355e+02   9.7621935e+00   2.9804452e+02   3.1287729e+01   2.9584917e+02   2.5425806e+01   3.7147742e+02  -5.4894839e+00   3.4069677e+02   3.5835548e+01   4.1738032e+02   2.0433123e+01   6.1731065e+02   2.9819342e+01   5.1261484e+02   7.0124258e+00   3.1183871e+02   3.5730323e+01   3.4505742e+02  -2.4262065e+00   1.8306806e+02   4.0753265e+01   2.5173742e+02  -2.0654452e+00   5.9155161e+01   2.3896501e+02   2.8469581e+02   1.2756129e-01   3.6767097e+02   6.1076129e+00   3.0557516e+02  -1.2894400e+01   2.5771355e+02   3.6509690e+01   1.7746806e+02   3.1634168e+01   2.7358387e+02   1.1420555e+02   6.3747742e+01   1.3601695e+02
   1.5332968e+02  -2.6218065e-01   2.0022452e+02   6.8442968e+00   2.8293677e+02  -2.0445910e+01   3.1325710e+02  -2.8153794e+01   4.1112161e+02  -2.1239729e+01   2.5602355e+02   1.1656360e+02   1.0598516e+02   5.9415381e+01   1.9283613e+02  -2.3762452e+00   2.3872226e+02  -2.1366490e+01   2.9247161e+02  -3.6941806e+00   2.6635645e+02   3.3922581e-01   2.3273903e+02   1.4986039e+01   3.9141387e+02  -3.8979484e+00   2.6435419e+02   9.2981161e+00   2.4585000e+02  -6.0280000e+00   2.5406968e+02   5.5508774e+00   2.8582194e+02  -4.5689806e+00   3.6841065e+02   4.6921987e+01   2.0952645e+02   1.4563950e+02   2.9227097e+02  -1.4974581e+01   8.5593871e+01   1.6222733e+02   1.8328968e+02   9.8525858e+01   2.7977419e+02   2.3141935e+00   4.6091097e+02   6.5880903e+00   2.7109516e+02  -1.0218065e+00   3.3702000e+02   6.2835613e+00   3.4486871e+02  -3.2775613e+00   2.7860419e+02  -1.5306400e+01   9.6421613e+01   1.2679240e+02   4.6740323e+02   2.2393226e+01   3.3303645e+02  -1.7440335e+01   3.3499903e+02   1.0749755e+01   3.0629839e+02   5.0203226e+00   2.1135839e+02   8.6542323e+00   1.2985419e+02   1.7078812e+02   2.1736161e+02  -3.3976387e+00   1.8215581e+02   7.4823742e+00   3.0791613e+01   7.2118323e+00   2.9342806e+02  -9.9553548e-01   2.2756290e+02  -4.6847097e+00   2.5335129e+02   1.5027058e+01   1.3540645e+02  -1.0052194e+01   5.4301419e+02  -2.2838555e+01   1.9690065e+02   6.5983432e+01   3.4689097e+02   2.0923561e+01   2.8292161e+02  -1.0253084e+01   2.6379032e+02  -2.3106774e+01   2.7450968e+02   7.8195484e+00   2.6368968e+02  -9.4777548e+00   2.3711161e+02   6.2952645e+00   3.1642323e+02   1.4993561e+01   2.8685355e+02   1.9851394e+01   1.0128452e+02   1.5964853e+02   2.9212917e+02   1.0523406e+01   3.6199742e+02  -8.7810839e+00   3.0635677e+02   1.7442748e+01   4.1880032e+02   2.6659523e+01   6.4416065e+02   2.1001342e+01   5.2690484e+02   2.5769226e+01   3.2303871e+02   3.2584323e+01   3.4077742e+02   1.3056194e+01   2.2430806e+02   1.2504065e+01   2.3292742e+02   1.9349355e+01   8.4875161e+01   2.0595741e+02   3.1036581e+02   3.2239613e+00   4.2867097e+02   1.5987613e+01   2.9871516e+02  -1.2535600e+01   2.4033355e+02   2.4370090e+01   2.1765806e+02   2.2898968e+01   2.7420387e+02   9.4875948e+01   4.1267742e+01   1.1857535e+02
   2.2141968e+02   7.2061935e-01   1.7741452e+02   3.0999097e+01   2.9217677e+02  -5.6151097e+00   3.3677710e+02   1.2946065e+00   4.2864161e+02  -1.0601329e+01   2.4840355e+02   9.7753200e+01   1.3198516e+02   6.8055381e+01   2.7930613e+02   2.8186155e+01   2.4310226e+02   1.2183110e+01   2.7262161e+02   6.6538194e+00   2.5487645e+02   2.3076258e+00   2.9687903e+02   5.1348387e+00   4.7270387e+02   2.9408852e+01   2.2712419e+02   1.5326516e+01   2.9371000e+02   1.4832000e+00   2.8240968e+02   3.4903677e+01   3.4596194e+02   1.1398194e+00   3.7126065e+02   3.0113987e+01   2.4290645e+02   9.8919097e+01   2.6188097e+02   2.3646619e+01   1.0916387e+02   9.5391729e+01   1.9766968e+02   1.0661546e+02   2.9996419e+02  -6.0610065e+00   4.6252097e+02  -9.0607097e+00   3.1518516e+02   3.7909935e+00   3.0887000e+02   3.2255561e+01   4.1547871e+02   2.3693639e+01   3.3869419e+02   1.6216400e+01   1.2537161e+02   2.1261640e+02   5.0425323e+02   1.4535226e+01   3.6165645e+02   4.2410065e+01   3.1628903e+02  -2.1834452e+00   2.5072839e+02   1.6559226e+00   2.3473839e+02  -8.4061677e+00   9.5904194e+01   1.7164412e+02   1.8741161e+02  -4.5316387e+00   1.3138581e+02   1.6583974e+01   2.1361613e+01  -4.8937677e+00   3.1923806e+02   3.6966452e-01   2.6937290e+02  -5.9950968e-01   2.5083129e+02   1.9268658e+01   1.7202645e+02  -6.3617935e+00   5.4235419e+02   1.3834245e+01   1.7575065e+02   6.7815432e+01   3.5584097e+02   1.9675613e+00   3.5735161e+02  -5.2074839e+00   2.8331032e+02   6.8516258e+00   3.3046968e+02   1.4012748e+01   2.6363968e+02   2.0766245e+01   2.9945161e+02   4.3458065e+01   2.9270323e+02   3.4461161e+01   3.2319355e+02   3.5944194e+01   9.2854516e+01   2.2523293e+02   3.3860917e+02  -1.9499355e-01   3.4337742e+02  -2.0911484e+01   3.2611677e+02  -2.2805161e-01   4.1947032e+02   7.8359226e+00   6.8121065e+02   1.9467342e+01   4.9223484e+02   1.1542826e+01   3.2773871e+02   1.4258323e+01   2.6777742e+02   2.8961935e+00   2.4706806e+02   2.3543265e+01   2.3263742e+02  -1.2474452e+00   7.3395161e+01   2.0848581e+02   3.5507581e+02  -6.7828387e+00   3.9109097e+02   1.5044013e+01   2.9804516e+02   7.2880000e+00   2.5971355e+02   1.6299690e+01   2.9370806e+02   3.6094968e+01   2.8067387e+02   1.2859835e+02   5.7747742e+01   1.2354695e+02
   2.3165968e+02  -1.6578581e+01   1.5798452e+02  -6.7265032e+00   2.6384677e+02   4.4112903e+00   3.9377710e+02   1.0884606e+01   4.0440161e+02  -1.5232129e+01   2.2164355e+02   8.9504000e+01   1.1865516e+02   5.1261781e+01   3.1421613e+02  -4.1766452e+00   2.5296226e+02  -7.7456903e+00   2.7328161e+02  -9.6898065e-01   2.2692645e+02   3.7643626e+01   3.2135903e+02   1.6606439e+01   3.9122387e+02  -4.6427484e+00   2.2264419e+02   1.2444916e+01   2.7990000e+02  -1.0082000e+01   2.8435968e+02   2.2267677e+01   3.1148194e+02  -1.6717806e+00   3.1845065e+02   1.0198787e+01   2.5109645e+02   3.5038968e+00   2.3884097e+02   1.6629819e+01   5.6543871e+01   1.2717133e+02   1.9605968e+02   9.6934258e+01   2.6287419e+02   2.4526194e+01   4.7510097e+02  -4.4971097e+00   2.6323516e+02  -6.2030065e+00   2.7040000e+02   4.6131613e+00   3.6605871e+02   1.6597239e+01   2.5241419e+02  -1.6881200e+01   1.3342161e+02   1.7340240e+02   4.2540323e+02   1.9893226e+01   3.8517645e+02  -2.8761535e+01   3.0675903e+02   8.6689548e+00   3.5039839e+02   5.1623226e+00   2.5187839e+02  -1.9173677e+00   1.0909419e+02   1.8596892e+02   2.1184161e+02  -6.2460387e+00   1.5429581e+02   1.7181174e+01   3.1271613e+01   9.9334323e+00   2.9075806e+02  -8.3193548e-01   2.7632290e+02  -1.0585510e+01   2.2883129e+02  -3.1113419e+00   1.6326645e+02  -7.3809935e+00   5.1196419e+02  -2.1254555e+01   1.6561065e+02   8.2676632e+01   3.3889097e+02   2.4513561e+01   3.1820161e+02   1.2544516e+01   3.3789032e+02  -1.2134774e+01   3.0160968e+02  -3.9684516e+00   2.5682968e+02  -7.8389548e+00   2.5831161e+02   4.0369265e+01   3.1132323e+02   2.2551561e+01   2.8890355e+02   3.2117394e+01   5.1044516e+01   2.6266773e+02   3.0903917e+02   2.4980606e+01   3.7304742e+02  -1.4525084e+01   3.3497677e+02   1.1443148e+01   3.6985032e+02   9.7155226e+00   6.9550065e+02   1.8894142e+01   5.4918484e+02   1.2516826e+01   3.2558871e+02   2.1330323e+01   2.4834742e+02  -1.8794065e+00   2.3649806e+02   7.7688645e+00   2.5035742e+02   1.3349548e+00   4.1345161e+01   2.2704981e+02   2.7683581e+02  -1.2143639e+01   3.8371097e+02   9.1644129e+00   3.6218516e+02   5.2468000e+00   2.8552355e+02   1.9754890e+01   2.5503806e+02   3.0908568e+01   3.0525387e+02   1.1810195e+02   4.5367742e+01   1.1115735e+02
   2.2722968e+02  -1.7984181e+01   2.2394452e+02   1.8066968e+00   2.7051677e+02  -1.3032310e+01   4.0687710e+02  -1.6453394e+01   3.9116161e+02  -1.7742929e+01   2.2216355e+02   8.3752400e+01   1.2560516e+02   7.9945781e+01   3.4106613e+02   7.0053548e+00   2.6315226e+02  -7.8908903e+00   2.6186161e+02  -5.0553806e+00   2.0564645e+02   9.2960258e+00   3.3202903e+02   1.6042839e+01   3.9179387e+02   2.9741652e+01   2.6726419e+02   1.8215316e+01   3.2047000e+02   3.3824000e+00   3.5573968e+02   2.4277277e+01   3.1682194e+02   1.5371019e+01   3.0822065e+02   5.2587187e+01   3.1799645e+02   7.9618968e+00   2.7631097e+02   3.7152219e+01   7.2783871e+01   1.1277213e+02   1.9905968e+02   1.0611426e+02   2.7368419e+02   3.1331394e+01   4.6652097e+02   2.2189290e+01   2.6570516e+02  -2.8306065e+00   3.2202000e+02   2.8253561e+01   3.6333871e+02   3.6054839e+01   3.4141419e+02  -2.8112000e+00   1.3304161e+02   2.2067280e+02   4.0244323e+02  -8.1699742e+00   3.9027645e+02   1.5504645e+00   2.8699903e+02   1.3497548e+00   2.8320839e+02   1.1487523e+01   3.0221839e+02  -1.4374568e+01   1.0509419e+02   2.0166892e+02   2.4646161e+02   5.3643613e+00   2.0610581e+02   2.2896374e+01   2.5171613e+01   2.0414323e+00   2.7999806e+02   2.5488645e+00   2.8851290e+02   4.3929032e-01   3.3145129e+02   3.8489058e+01   1.7802645e+02  -2.3179355e-01   6.0849419e+02   3.0303045e+01   1.7261065e+02   1.1106663e+02   3.2798097e+02   1.2346361e+01   3.3225161e+02  -1.9249484e+01   2.9984032e+02  -8.1807742e+00   3.2427968e+02   8.3794839e-01   2.8349968e+02  -2.5925548e+00   3.0854161e+02   4.6200865e+01   3.3585323e+02   2.9969161e+01   2.9314355e+02   3.6158194e+01   8.2474516e+01   1.8653333e+02   2.9288917e+02   1.5232606e+01   3.9766742e+02  -1.7746839e+00   3.5688677e+02   2.2920348e+01   4.0847032e+02   1.9955923e+01   6.2188065e+02   3.3353742e+01   5.7975484e+02   1.4591226e+01   3.3478871e+02   2.7994323e+01   2.3615742e+02   4.0335794e+01   2.3054806e+02   3.7904865e+01   2.6811742e+02   4.8141548e+00   6.8535161e+01   2.0783461e+02   2.9136581e+02   3.7833961e+01   3.9519097e+02   1.1196013e+01   3.9209516e+02   2.8234000e+01   2.9690355e+02   2.0034490e+01   2.8017806e+02   8.3673677e+00   3.1115387e+02   1.0672995e+02   4.7747742e+01   1.3834695e+02
   2.3389968e+02   1.7522219e+01   2.3441452e+02  -5.0309032e+00   2.4374677e+02  -2.3107097e+00   3.8382710e+02  -2.1293935e+00   3.3454161e+02  -1.5163329e+01   2.3121355e+02   7.1698400e+01   1.0517516e+02   7.0440181e+01   2.8097613e+02  -2.3037445e+01   2.5810226e+02  -6.1068903e+00   2.8652161e+02  -4.6081806e+00   1.6006645e+02   1.2724258e+00   3.2173903e+02   3.4360387e+00   3.6936387e+02  -2.0839484e+00   2.5221419e+02  -7.3906839e+00   3.0876000e+02  -2.7960800e+01   3.5330968e+02   7.7116774e+00   3.2548194e+02  -4.6017806e+00   2.5493065e+02   2.0660387e+01   2.9999645e+02   1.8111897e+01   2.8179097e+02  -1.7186181e+01   5.8403871e+01   6.8352529e+01   1.8181968e+02   1.0988346e+02   1.8735419e+02  -1.9572206e+01   3.9200097e+02   4.8108903e+00   3.1004516e+02  -8.4178065e+00   3.1511000e+02   3.4136361e+01   3.4067871e+02   2.6197639e+01   2.8412419e+02   1.4482000e+01   1.3661161e+02   1.8133720e+02   4.7630323e+02   8.1112258e+00   3.5584645e+02   2.6014865e+01   2.5732903e+02   8.1533548e+00   3.2220839e+02  -8.1524774e+00   2.6859839e+02  -9.5949677e+00   1.1395419e+02   2.0816012e+02   2.4203161e+02  -3.0912387e+00   1.7910581e+02   9.9163742e+00   4.7411613e+01   3.4122323e+00   2.2984806e+02  -1.0289135e+01   2.8661290e+02  -1.1308710e+01   2.7559129e+02  -6.9021419e+00   1.2702645e+02  -3.9117935e+00   5.0492419e+02  -1.5513548e+00   1.5090065e+02   7.9953432e+01   2.8337097e+02  -5.1483871e-01   2.6549161e+02  -7.3886839e+00   3.0522032e+02   3.8188258e+00   3.2093968e+02  -1.3894852e+01   2.2992968e+02  -1.4066955e+01   2.5802161e+02   1.9152465e+01   2.6870323e+02   3.6241161e+01   2.4943355e+02   2.8364994e+01   8.1854516e+01   2.2715293e+02   2.6250917e+02   4.7993006e+01   3.7556742e+02   1.2423316e+01   3.3592677e+02   3.1267148e+01   4.1609032e+02   1.7296323e+01   6.0359065e+02   3.2156942e+01   5.4413484e+02   3.3908258e+00   2.8788871e+02   2.4746323e+01   2.5072742e+02   3.5170194e+01   1.9897806e+02   1.5770465e+01   2.6049742e+02   2.2423755e+01   5.5495161e+01   1.8958781e+02   3.0250581e+02   7.4727613e+00   3.6495097e+02   6.7052129e+00   3.5480516e+02   2.6167200e+01   2.5981355e+02   9.7216903e+00   3.0755806e+02  -1.8583032e+01   2.7996387e+02   1.1731515e+02   4.7987742e+01   1.2479775e+02
   2.9674968e+02  -1.5885781e+01   2.5094452e+02   1.9306697e+01   2.4851677e+02   4.3476903e+00   3.7977710e+02  -1.0855394e+01   3.2907161e+02  -2.9395729e+01   2.2321355e+02   8.0378400e+01   9.4175161e+01   4.0550181e+01   2.8802613e+02  -4.1144516e-01   2.4024226e+02  -1.5348090e+01   2.9728161e+02  -7.3689806e+00   1.5935645e+02   2.1949226e+01   3.0649903e+02   1.2365239e+01   3.8079387e+02   2.0281652e+01   3.1812419e+02   2.5336516e+01   3.7156000e+02   1.6875200e+01   4.2864968e+02   4.0634477e+01   3.1939194e+02   1.4025419e+01   2.7760065e+02   3.1326787e+01   3.3809645e+02   3.0633897e+01   3.2446097e+02   2.1110219e+01   7.3633871e+01   1.3370413e+02   2.1805968e+02   9.9174258e+01   3.3482419e+02   3.0200194e+01   4.0162097e+02   1.1041290e+01   2.8228516e+02  -8.5770065e+00   3.1983000e+02   4.0328761e+01   2.9552871e+02   5.8596387e+00   2.6507419e+02  -9.4240000e+00   1.1870161e+02   1.6534000e+02   4.9616323e+02   2.8524258e+00   3.4955645e+02   1.1758065e+01   3.0594903e+02   5.5037548e+00   3.8525839e+02   5.1352258e-01   3.1064839e+02   2.3810323e+00   1.1662419e+02   2.2046652e+02   2.8241161e+02   3.0538361e+01   2.2572581e+02  -5.3832258e+00   5.3601613e+01   3.0867032e+01   2.9742806e+02   2.4064465e+01   3.5570290e+02   6.6340903e+00   2.8492129e+02  -1.6738542e+01   1.2050645e+02   1.2659806e+01   5.7330419e+02   1.0782452e+00   1.9466065e+02   1.1445263e+02   3.6098097e+02   1.2226361e+01   2.5316161e+02   1.7977161e+00   3.3565032e+02  -1.6665574e+01   3.1312968e+02   1.3999484e+00   2.3363968e+02   2.0624516e-01   2.3678161e+02   1.2131665e+01   2.6461323e+02   7.7583613e+00   2.7938355e+02   7.9689935e+00   5.0424516e+01   1.9200733e+02   2.8465917e+02   1.3601006e+01   4.2828742e+02  -1.1844284e+01   3.6078677e+02   2.1758348e+01   3.9785032e+02   8.3355226e+00   6.3354065e+02   3.2380942e+01   5.5570484e+02  -7.7247742e+00   3.1788871e+02   2.2796323e+01   2.0429742e+02  -2.6854065e+00   1.8806806e+02   3.5432645e+00   2.3897742e+02   1.6245355e+01   8.4495161e+01   2.3321781e+02   3.0188581e+02  -2.5477639e+01   3.4224097e+02   2.2242013e+01   3.3447516e+02  -5.3640000e-01   2.5871355e+02   2.6379690e+01   2.4970806e+02   2.7944968e+01   2.8629387e+02   1.1947875e+02   3.3557742e+01   3.9482155e+01
   2.5360968e+02   1.9454194e+00   2.7018452e+02   2.6437497e+01   2.3655677e+02   1.7454490e+01   3.9835710e+02   1.3708206e+01   2.7345161e+02  -7.5161290e+00   2.0030355e+02   4.8171200e+01   1.2641516e+02   6.9160981e+01   2.5468613e+02   5.1557548e+00   2.1677226e+02   1.0909510e+01   3.0500161e+02   1.4153419e+01   1.5368645e+02   1.3312826e+01   2.6330903e+02  -9.3956129e-01   2.8008387e+02   2.7578452e+01   2.6054419e+02   2.8429161e+00   3.9837000e+02   3.9040000e-01   3.7202968e+02   1.2634077e+01   2.9401194e+02   8.3958194e+00   2.6045065e+02   3.9458787e+01   3.2128645e+02   9.5986968e+00   3.2836097e+02   1.1178219e+01   6.8873871e+01   1.0327493e+02   1.9186968e+02   1.1378946e+02   2.9558419e+02   2.3909394e+01   3.3443097e+02   4.5664903e+00   3.8809516e+02  -1.2761806e+01   3.4444000e+02   2.6029961e+01   3.2657871e+02   2.0755639e+01   2.6698419e+02   3.8320000e-01   1.1194161e+02   1.7717080e+02   5.4654323e+02   3.1392026e+01   3.6293645e+02   3.2737665e+01   2.4590903e+02   1.3156955e+01   3.7115839e+02   2.2021523e+01   2.6235839e+02  -9.4757677e+00   8.9284194e+01   2.3208372e+02   2.4075161e+02  -1.0798839e+01   1.8005581e+02  -9.9296258e+00   1.4891613e+01  -1.1861677e+00   2.7208806e+02   1.7231665e+01   3.2827290e+02  -1.4121510e+01   2.9945129e+02   1.4999058e+01   1.4621645e+02   8.9830065e+00   5.2573419e+02  -1.0646155e+01   2.0918065e+02   9.5051032e+01   3.0622097e+02  -7.5328387e+00   2.7739161e+02  -1.0670684e+01   3.4493032e+02  -7.7379742e+00   3.6065968e+02   1.5647548e+01   2.5063968e+02   1.0326245e+01   2.5188161e+02   2.4403665e+01   3.0446323e+02   1.3330361e+01   2.6904355e+02   2.1996194e+01   7.8524516e+01   2.3713933e+02   2.8479917e+02   4.8639806e+01   3.5571742e+02  -2.0798684e+01   3.1221677e+02   1.5353948e+01   4.2242032e+02  -1.3000774e+00   6.3954065e+02   8.2809419e+00   5.2723484e+02  -2.4971742e+00   3.4343871e+02   8.5232258e-01   2.2205742e+02   7.9837935e+00   2.0649806e+02   3.5638865e+01   2.6897742e+02   5.7053548e+00   7.4305161e+01   2.2722301e+02   3.0145581e+02   7.5067613e+00   4.1109097e+02   6.8740129e+00   3.1833516e+02  -8.8152000e+00   2.7629355e+02   9.2132903e+00   2.8189806e+02   5.4197677e+00   2.7267387e+02   1.1794835e+02   3.9507742e+01   7.0906155e+01
   2.4174968e+02  -1.4578065e-01   2.4237452e+02   7.7622968e+00   2.1722677e+02  -5.9991097e+00   3.6944710e+02  -7.7389935e+00   1.7345161e+02  -3.5161290e+00   1.6692355e+02   2.9121600e+01   9.2505161e+01   6.6543781e+01   2.0878613e+02  -6.6922452e+00   2.2596226e+02  -3.4456903e+00   2.9924161e+02   2.2342194e+00   2.1040645e+02   8.1952258e+00   3.1330903e+02  -7.9561290e-02   3.0913387e+02   6.9244516e+00   2.6774419e+02   2.9506916e+01   3.7556000e+02   1.5165200e+01   3.3625968e+02   2.3785677e+01   2.5629194e+02  -4.8265806e+00   3.1307065e+02   3.7579187e+01   3.4323645e+02   1.0702697e+01   3.4398097e+02   1.4738619e+01   8.4783871e+01   1.2424213e+02   2.3847968e+02   1.4039066e+02   3.0649419e+02   4.5565935e+00   4.1129097e+02   3.4077690e+01   3.3813516e+02  -3.2450065e+00   3.4102000e+02  -1.3506439e+01   2.7338871e+02  -2.2691613e+00   4.0794194e+01  -1.0431600e+01   1.1918161e+02   1.1902160e+02   4.3911323e+02   6.6064258e+00   2.6751645e+02   9.8912645e+00   2.5632903e+02  -1.1466452e+00   3.9753839e+02   5.3911226e+00   2.5144839e+02  -1.9932968e+01   1.2304419e+02   1.9257292e+02   2.1641161e+02   4.5783613e+00   1.8524581e+02   6.8951742e+00   2.3361613e+01  -3.7637677e+00   3.1804806e+02   1.3504865e+01   3.1494290e+02   1.5704890e+01   3.5035129e+02   3.0407058e+01   2.2464645e+02  -2.4671394e+01   5.7935419e+02  -1.2075755e+01   1.9909065e+02   1.6571823e+02   2.8846097e+02  -3.4520387e+00   2.4368161e+02   2.6961161e+00   3.5541032e+02  -8.3863742e+00   2.9003968e+02   2.1071484e+00   2.8806968e+02   1.0571845e+01   2.2897161e+02   2.9996465e+01   3.0699323e+02   5.7897961e+01   3.2043355e+02   4.0114994e+01   9.2904516e+01   3.2231893e+02   3.7574917e+02   1.3083381e+02   3.8037742e+02   1.1178516e+01   3.1721677e+02   2.3953948e+01   4.1280032e+02   2.2469523e+01   6.1326065e+02   3.1143342e+01   6.0466484e+02   1.9978426e+01   3.5113871e+02   3.0586323e+01   2.2205742e+02   1.3553794e+01   2.2445806e+02   4.7012065e+01   2.3511742e+02   2.6414155e+01   6.5065161e+01   2.2039221e+02   2.6398581e+02  -5.5956387e+00   3.9214097e+02   8.1100129e+00   3.4018516e+02   6.7680000e-01   2.6671355e+02   3.1069690e+01   2.4398806e+02   4.0725677e+00   3.1220387e+02   1.1297595e+02   5.2557742e+01   1.1015215e+02
   2.3727968e+02  -7.7881806e+00   2.5051452e+02   1.6251097e+01   2.1122677e+02   1.1008903e+00   3.6749710e+02   1.9870065e+00   3.1650161e+02  -8.1501290e+00   1.9392355e+02   6.7061600e+01   7.9745161e+01   4.0894581e+01   2.1949613e+02  -1.0309045e+01   2.0858226e+02  -8.1529032e-01   3.1928161e+02  -7.5089806e+00   2.0478645e+02  -1.4951742e+00   2.1368903e+02  -5.9961290e-02   3.1889387e+02  -3.6663484e+00   2.7102419e+02   8.6245161e+00   2.8495000e+02  -1.3460000e+00   2.6540968e+02   1.6593677e+01   2.1334194e+02  -1.4010581e+01   3.2879065e+02   3.5231587e+01   3.4266645e+02   1.2508297e+01   3.0969097e+02   1.8341819e+01   5.6823871e+01   1.4109893e+02   1.9852968e+02   8.7256658e+01   2.9287419e+02   2.4456194e+01   3.8943097e+02  -9.3635097e+00   3.5089516e+02   2.4024194e+01   3.5654000e+02   1.1961961e+01   3.4081871e+02   1.7906439e+01   3.0393419e+02   1.6897200e+01   1.0023161e+02   1.3357760e+02   5.5282323e+02   3.5039626e+01   3.0855645e+02  -2.3419355e+00   2.6413903e+02   2.1848555e+01   3.4572839e+02   1.8295923e+01   2.1178839e+02   6.6698323e+00   1.3819419e+02   2.9788092e+02   1.9998161e+02   8.8527613e+00   2.1743581e+02   1.8499742e+00   3.1171613e+01  -3.8856774e-01   2.9175806e+02   1.5228065e+01   2.8523290e+02  -3.8830968e-01   3.3935129e+02   1.4617058e+01   2.4359645e+02  -7.4273935e+00   5.6787419e+02  -9.2573548e+00   1.7909065e+02   1.2812823e+02   3.2498097e+02   2.4636129e-01   2.6444161e+02   2.6315316e+01   3.2860032e+02  -1.0721574e+01   2.5631968e+02   6.9947484e+00   3.1230968e+02   6.1526452e+00   2.5621161e+02   3.2197265e+01   3.3861323e+02   5.5168361e+01   2.8624355e+02   2.8190194e+01   4.7754516e+01   1.0222093e+02   3.1607917e+02   9.7227406e+01   3.4742742e+02  -1.9475484e+01   3.2130677e+02   3.2346748e+01   4.0509032e+02   2.2466323e+01   6.4326065e+02   2.5533419e+00   5.6390484e+02  -9.4707742e+00   3.0168871e+02   2.8842323e+01   2.1981742e+02   1.4922994e+01   2.2045806e+02   4.1902065e+01   2.5182742e+02   1.7547355e+01   2.2649516e+02   2.8780645e-01   2.3807581e+02   1.1971613e+00   3.7919097e+02   1.1526013e+01   3.6052516e+02  -1.3804000e+00   2.7076355e+02   1.7985690e+01   2.8460806e+02   2.2582968e+01   2.9515387e+02   1.2771995e+02   2.7457742e+01   8.8590155e+01
   2.0813968e+02  -8.6069806e+00   1.6022452e+02  -3.9557032e+00   1.7522677e+02  -1.4359110e+01   2.6658710e+02  -1.6890194e+01   4.0283161e+02  -1.4106529e+01   2.0926355e+02   6.4974400e+01   7.4555161e+01   3.2029781e+01   2.1054613e+02  -7.3045161e-02   1.7558226e+02  -6.0529032e-01   2.9171161e+02  -2.0023381e+01   2.5497645e+02   2.8196258e+00   2.2768903e+02   1.0910039e+01   3.3703387e+02   7.6424516e+00   3.0907419e+02   2.3340516e+01   2.5066000e+02  -2.0932800e+01   2.1754968e+02   2.9042477e+01   2.3148194e+02  -1.2701781e+01   3.4383065e+02   1.0738387e+01   3.5294645e+02   1.4355897e+01   3.1431097e+02   3.0832219e+01   8.2213871e+01   1.6511773e+02   1.7162968e+02   9.1888658e+01   3.2149419e+02  -1.8334065e+00   3.9386097e+02   1.3852090e+01   3.1651516e+02   1.6394594e+01   3.1049000e+02   1.7265961e+01   3.5328871e+02   6.4788387e+00   2.9279419e+02   1.9318400e+01   9.8701613e+01   1.1527000e+02   5.3635323e+02   1.5397226e+01   3.6870645e+02  -2.4439355e+00   2.7713903e+02  -1.2101445e+01   3.1696839e+02   3.7867226e+00   2.0902839e+02  -3.6879368e+01   1.2204419e+02   2.2817292e+02   1.8094161e+02  -1.6864039e+01   2.0891581e+02   1.5157419e-01   2.6601613e+01  -2.5029677e+00   2.9918806e+02  -3.3163355e+00   2.3304290e+02  -7.2131097e+00   3.0297129e+02   6.0074581e+00   2.1888645e+02  -1.4110594e+01   5.2154419e+02  -1.5509548e+00   1.9847065e+02   5.8147832e+01   2.8641097e+02   6.2196129e-01   2.2744161e+02  -3.2294684e+01   2.6784032e+02  -5.8107742e+00   2.2803968e+02  -5.5128516e+00   2.2639968e+02  -5.6345548e+00   2.6073161e+02   2.9125665e+01   3.1646323e+02   7.5710361e+01   3.0333355e+02   3.7962994e+01   4.0944516e+01   2.2842573e+02   2.9665917e+02   6.5361006e+01   3.8261742e+02   1.0999316e+01   2.9083677e+02   3.2404348e+01   4.0714032e+02   1.1782323e+01   6.2126065e+02   2.6793342e+01   5.8094484e+02   1.9396026e+01   3.4093871e+02   2.3452323e+01   2.2596742e+02   1.3050994e+01   2.3540806e+02   1.1286065e+01   2.4563742e+02  -1.0577445e+01   1.2891516e+02   1.2690421e+02   3.0293581e+02   1.4383613e+00   3.9943097e+02   3.2666813e+01   4.2128516e+02   9.9988000e+00   2.7890355e+02   4.4904490e+01   2.7170806e+02   9.2349677e+00   3.3177387e+02   1.2784035e+02   4.3747742e+01   9.6706955e+01
   1.8884968e+02  -5.7737806e+00   2.1560452e+02   1.1613897e+01   2.0922677e+02   2.9708903e+00   2.9620710e+02  -2.4097935e+00   4.6707161e+02   6.3242710e+00   1.8635355e+02   8.4237200e+01   1.0669516e+02   5.3598581e+01   2.7597613e+02  -1.9547445e+01   2.2305226e+02   2.0117110e+01   3.1128161e+02  -7.1089806e+00   2.9830645e+02   5.1632258e+00   2.1954903e+02   1.9511239e+01   3.9765387e+02   1.1742852e+01   2.8974419e+02   1.1506916e+01   2.7842000e+02   1.9896400e+01   2.8840968e+02   1.3323677e+01   2.8815194e+02   4.9546194e+00   3.7145065e+02   4.2338787e+01   3.1175645e+02   2.6791097e+01   3.1636097e+02   1.4378219e+01   7.8213871e+01   1.9352773e+02   2.0033968e+02   1.4968186e+02   3.2506419e+02   3.7690994e+01   4.5867097e+02   3.6197290e+01   2.8089516e+02  -4.5658065e+00   3.5854000e+02   4.4719613e+00   3.1819871e+02   5.2860387e+00   2.4969419e+02  -4.2336000e+00   1.0451161e+02   1.0185520e+02   5.2202323e+02   1.0693626e+01   3.1960645e+02  -1.0515935e+01   3.0532903e+02  -2.3566452e+00   2.8553839e+02  -3.7888774e+00   2.3287839e+02  -1.4687368e+01   1.1638419e+02   2.0100572e+02   1.7308161e+02  -3.6652387e+00   2.0348581e+02  -8.6040258e+00   2.8741613e+01   1.7905832e+01   3.3665806e+02   2.1396065e+01   1.4946290e+02   1.1304329e+02   2.7426129e+02   1.7734258e+01   3.3188645e+02   8.7994065e+00   5.9363419e+02   1.2681845e+01   1.9494065e+02   1.0086023e+02   3.5684097e+02   4.3557561e+01   2.9901161e+02  -1.4902839e+00   2.7522032e+02  -4.0711742e+00   2.9417968e+02   2.1535948e+01   2.4758968e+02   1.1280245e+01   3.1697161e+02   5.0196465e+01   3.0651323e+02   4.7596361e+01   2.8738355e+02   1.2478994e+01   8.8754516e+01   1.9608093e+02   3.2912917e+02   3.2663406e+01   4.1695742e+02  -1.4937884e+01   3.2002677e+02   1.7299148e+01   3.9352032e+02   4.0151923e+01   6.1712065e+02   2.4784542e+01   5.6342484e+02   3.5176258e+00   2.8578871e+02   2.5064323e+01   2.3457742e+02   1.5842194e+01   1.9645806e+02   3.1162065e+01   2.5959742e+02  -3.9742452e+00   8.3585161e+01   1.7115061e+02   2.7783581e+02   1.4536361e+01   3.9438097e+02   2.0640813e+01   3.5923516e+02   2.7102800e+01   3.1995355e+02   2.7760490e+01   2.4341806e+02   2.5738168e+01   3.4525387e+02   1.2833195e+02   5.0697742e+01   1.2030095e+02
   2.1298968e+02  -2.2224981e+01   1.7203452e+02  -1.9005032e+00   2.1889677e+02  -8.1327097e+00   3.3082710e+02  -9.7993935e+00   4.3521161e+02  -2.6316929e+01   1.5178355e+02   4.9762800e+01   7.3175161e+01   3.8000181e+01   2.7345613e+02  -7.8658452e+00   2.6234226e+02  -1.8116090e+01   2.7076161e+02  -2.0197381e+01   2.7840645e+02   1.5995226e+01   2.1421903e+02   2.7367639e+01   4.4155387e+02   3.0408516e+00   2.1712419e+02   1.4606516e+01   2.4085000e+02  -4.9080000e+00   2.0697968e+02   1.6318077e+01   2.5220194e+02  -1.2499381e+01   3.7902065e+02   3.7331871e+00   2.9042645e+02   9.1674968e+00   2.9436097e+02  -1.5671781e+01   6.8253871e+01   1.6308453e+02   1.6766968e+02   8.5585458e+01   2.9996419e+02   2.6089935e+00   4.0348097e+02   5.2324903e+00   3.2099516e+02  -1.3203806e+01   3.3287000e+02   4.4145561e+01   4.2905871e+02   1.3277239e+01   2.8979419e+02   1.9884000e+00   1.1704161e+02   1.6023280e+02   5.7135323e+02   1.8457226e+01   3.6851645e+02   1.0141265e+01   3.4775903e+02   2.0158955e+01   2.8606839e+02   9.8287226e+00   2.6121839e+02  -3.1445677e+00   1.2195419e+02   2.3566012e+02   2.0675161e+02   1.5071161e+01   1.7857581e+02   4.3887742e+00   2.7741613e+01   9.7858323e+00   3.0637806e+02   2.4384645e+00   1.6561290e+02   9.5371290e+01   2.7378129e+02   8.1926581e+00   2.7997645e+02  -5.1877935e+00   5.3015419e+02   7.2902452e+00   2.2342065e+02   6.4431832e+01   3.6889097e+02   1.0303561e+01   2.8473161e+02   1.6412116e+01   2.8565032e+02   5.7644258e+00   2.5965968e+02  -3.2324516e+00   2.8568968e+02  -2.4777548e+00   2.5673161e+02   3.1295665e+01   3.2385323e+02   6.7399161e+01   2.8419355e+02   1.2444194e+01   7.6944516e+01   1.9216573e+02   3.0912917e+02   2.2783406e+01   3.9218742e+02   9.3737161e+00   3.4811677e+02   1.6011948e+01   4.0833032e+02   1.8447123e+01   6.3992065e+02   1.4200542e+01   5.4147484e+02   1.3223626e+01   3.0123871e+02  -7.1677419e-02   2.2762742e+02   1.9298194e+01   2.2287806e+02   1.6518465e+01   2.2278742e+02   2.4405548e+00   6.0445161e+01   1.4176181e+02   2.8226581e+02  -2.0338039e+01   3.7119097e+02   1.5786013e+01   3.4395516e+02  -3.6748000e+00   2.6095355e+02   7.5804903e+00   2.2312806e+02   3.6741368e+01   2.6467387e+02   1.1982835e+02   3.9557742e+01   1.1933215e+02
   2.3027968e+02  -8.3281806e+00   1.9156452e+02   1.3207097e+01   2.4627677e+02   9.6268903e+00   4.1230710e+02  -1.3457794e+01   4.6726161e+02  -2.5020929e+01   1.7802355e+02   8.5903600e+01   1.0379516e+02   5.2310581e+01   3.2054613e+02  -2.6330452e+00   2.8596226e+02   9.1843097e+00   2.7805161e+02   3.3594194e+00   2.9649645e+02   1.9688026e+01   3.3830903e+02   2.6870439e+01   4.6460387e+02   4.3246852e+01   2.5374419e+02   8.1969161e+00   3.1690000e+02   8.5800000e-01   2.7211968e+02   2.5586877e+01   3.5077194e+02   2.6465019e+01   4.3469065e+02   4.5039587e+01   2.9090645e+02   3.4889097e+01   2.8150097e+02   1.2077019e+01   9.3923871e+01   1.4884093e+02   1.9776968e+02   1.0545746e+02   3.2315419e+02   3.1563794e+01   4.6495097e+02   1.1264890e+01   2.7713516e+02  -1.2650065e+00   3.1387000e+02   1.5515561e+01   3.6990871e+02   1.9049239e+01   2.9721419e+02  -8.2752000e+00   1.2489161e+02   1.2484480e+02   4.6554323e+02  -3.1279742e+00   3.2970645e+02  -1.1339355e+00   3.4899903e+02   3.0597548e+00   2.4625839e+02   8.8235226e+00   2.4011839e+02  -1.9976568e+01   1.1271419e+02   1.8077932e+02   2.0565161e+02   3.9691613e+00   1.4572581e+02  -7.0832258e+00   3.4601613e+01   1.8170323e+00   2.9051806e+02  -2.4002735e+01   1.3908290e+02   1.3430369e+02   2.0497129e+02   1.6974581e+00   2.3954645e+02  -9.7233935e+00   5.4115419e+02  -1.8349755e+01   1.4642065e+02   5.7451832e+01   3.5827097e+02  -3.6683871e-01   2.9425161e+02  -2.2639484e+01   2.5917032e+02  -9.8371742e+00   2.6017968e+02  -7.8940516e+00   2.4220968e+02  -1.1519355e+01   2.5931161e+02   4.1669265e+01   2.7489323e+02   4.8465961e+01   3.1604355e+02   4.3186194e+01   6.0284516e+01   2.0587853e+02   2.9736917e+02   8.1542065e+00   3.5280742e+02  -6.5658839e+00   2.9149677e+02   3.0491548e+01   4.4157032e+02   3.1027923e+01   5.9778065e+02   4.0711742e+01   5.3199484e+02   1.9842026e+01   3.2208871e+02   2.6460323e+01   2.1348742e+02   1.5289394e+01   2.0973806e+02   3.0189665e+01   2.0111742e+02   7.4641548e+00   3.6155161e+01   2.0846501e+02   2.9607581e+02   1.2887161e+01   3.6271097e+02   5.2644129e+00   3.1918516e+02   1.0876800e+01   2.6781355e+02   2.5171690e+01   2.6393806e+02   2.6096568e+01   2.5906387e+02   1.1655715e+02   4.6607742e+01   1.4243815e+02
   1.8522968e+02   1.7275819e+01   1.7832452e+02   1.3026297e+01   2.5065677e+02   1.1706490e+01   4.1249710e+02   7.0070065e+00   4.6221161e+02  -1.0046929e+01   2.3421355e+02   8.7308400e+01   1.0450516e+02   7.5533781e+01   3.5645613e+02   8.0141548e+00   3.0081226e+02  -1.7623690e+01   2.4195161e+02   1.1974194e+00   2.5030645e+02   1.1343226e+01   3.3002903e+02  -7.0871613e+00   4.1903387e+02   1.0824516e+00   2.2421419e+02   9.2793161e+00   2.8771000e+02  -2.2376800e+01   2.7635968e+02   2.9437677e+01   2.9220194e+02   1.5540619e+01   3.4307065e+02   2.1519187e+01   2.3752645e+02   3.0679497e+01   2.3974097e+02   7.9378194e+00   7.6303871e+01   1.1630053e+02   1.8447968e+02   9.5760658e+01   2.5215419e+02   1.0193794e+01   4.5319097e+02   1.6395690e+01   3.1423516e+02  -1.9930065e+00   3.0683000e+02   3.2368761e+01   4.0024871e+02   2.7342039e+01   2.7850419e+02   6.3116000e+00   1.3975161e+02   1.8203600e+02   4.3949323e+02   1.1816026e+01   3.4946645e+02   1.3385265e+01   2.9875903e+02   1.0408955e+01   2.9696839e+02   2.1676723e+01   2.5383839e+02  -1.1504168e+01   1.2042419e+02   1.9216252e+02   2.1160161e+02   1.4923161e+01   1.3043581e+02   7.2399742e+00   4.3131613e+01   2.2944632e+01   3.0961806e+02   5.3292645e+00   1.7765290e+02   9.9498090e+01   2.7273129e+02   2.8376658e+01   3.0592645e+02   1.8446206e+01   6.1201419e+02   2.0601445e+01   2.2580065e+02   8.4431432e+01   3.6813097e+02  -1.4725639e+01   3.2382161e+02   2.3334916e+01   3.1584032e+02   2.0092258e+00   3.2717968e+02   2.7059484e+00   2.8630968e+02   2.3802645e+01   2.8535161e+02   3.4006065e+01   3.3370323e+02   4.1851161e+01   2.6919355e+02   1.9694194e+01   7.1374516e+01   1.8423133e+02   3.3841917e+02  -1.1789794e+01   3.8756742e+02  -1.9876684e+01   3.3011677e+02   9.9219484e+00   4.2818032e+02  -3.0008774e+00   5.3292065e+02   3.0050542e+01   5.2947484e+02   1.4903626e+01   3.4398871e+02   3.0858323e+01   2.3515742e+02   1.5655794e+01   2.0726806e+02   2.3867265e+01   2.2397742e+02  -8.5046452e+00   5.3915161e+01   2.6557421e+02   3.4479581e+02   6.0895613e+00   4.0533097e+02   2.8954813e+01   3.0380516e+02   3.1967200e+01   2.2962355e+02   9.7568903e+00   2.5246806e+02   1.2774168e+01   2.9477387e+02   1.0456035e+02   5.7607742e+01   1.5140815e+02
   2.5974968e+02  -1.4155781e+01   1.6956452e+02   4.2470968e+00   2.3593677e+02  -3.9759097e+00   3.7658710e+02  -1.4840194e+01   4.4697161e+02  -2.5537729e+01   2.4064355e+02   5.6514000e+01   9.9365161e+01   5.5094981e+01   3.0421613e+02  -1.7426645e+01   2.3181226e+02  -2.4863690e+01   2.5719161e+02  -1.0451781e+01   2.2106645e+02   2.7342426e+01   3.4602903e+02   1.8392839e+01   4.1198387e+02   2.3266452e+01   2.5307419e+02   4.6805161e+00   3.2466000e+02  -7.3728000e+00   3.2706968e+02  -4.2391226e+00   3.3167194e+02   1.5523019e+01   3.1869065e+02   5.4849587e+01   2.7285645e+02  -9.2369032e+00   2.4841097e+02   6.3842194e+00   6.9923871e+01   1.0457093e+02   1.9866968e+02   1.0010546e+02   2.4163419e+02   1.5515394e+01   4.4110097e+02   1.0993289e+02   2.8799516e+02  -4.4238065e+00   2.7254000e+02   2.4921961e+01   4.1895871e+02  -8.7476129e-01   2.5321419e+02   2.1948000e+00   1.4294161e+02   2.1754080e+02   4.3349323e+02  -6.4639742e+00   3.8955645e+02   8.4180645e+00   3.2604903e+02   2.5465755e+01   3.5225839e+02   2.2035226e+00   3.1687839e+02  -7.8736774e-01   1.2904419e+02   2.0375292e+02   2.3622161e+02   2.6333561e+01   1.8857581e+02   8.9187742e+00   4.1891613e+01   1.1613832e+01   2.6237806e+02   7.7184645e+00   1.7351290e+02   1.2287929e+02   2.4559129e+02  -1.1312142e+01   2.3650645e+02  -1.1240194e+01   5.5844419e+02  -1.0729548e+00   2.8742065e+02   8.8183226e-01   2.9413097e+02  -1.0905639e+01   2.7863161e+02  -1.9098839e+00   3.0279032e+02   6.4432258e+00   3.2008968e+02   9.4131484e+00   2.7392968e+02  -1.8206955e+01   2.9450161e+02   5.6640645e+00   3.7894323e+02   5.1371961e+01   2.7304355e+02   1.2716194e+01   4.6094516e+01   1.9416373e+02   3.7627917e+02   2.0841406e+01   4.6095742e+02  -8.3678839e+00   2.7454677e+02   1.1389755e+02   4.1790032e+02  -4.8484774e+00   6.3302065e+02   3.6232542e+01   6.2109484e+02   2.0940258e+00   3.3478871e+02   1.5094323e+01   2.0767742e+02   2.4894194e+01   1.9864806e+02   1.4836865e+01   2.2663742e+02   1.3702555e+01   5.6445161e+01   2.6570181e+02   2.7855581e+02   4.7687613e+00   4.5057097e+02   2.0456129e+00   2.8966516e+02   6.2884000e+00   2.6181355e+02   1.6031690e+01   2.7603806e+02   1.1268568e+01   2.9358387e+02   1.0903555e+02   6.1227742e+01   1.1054855e+02
   2.8389968e+02  -3.2777806e+00   2.4475452e+02   1.4611897e+01   2.6941677e+02   1.3965690e+01   4.1606710e+02   2.5481406e+01   4.6316161e+02   2.1670710e+00   1.8378355e+02   7.3582800e+01   1.0793516e+02   6.2069381e+01   3.5935613e+02   1.2112155e+01   2.5191226e+02   1.8148310e+01   2.9071161e+02   2.3726619e+01   2.1130645e+02   3.3553226e+01   3.8016903e+02   3.0016387e+00   4.2317387e+02   2.1511252e+01   2.4735419e+02   2.8758116e+01   3.8052000e+02  -1.7516000e+00   3.6368968e+02   2.1021277e+01   3.4558194e+02   3.4102194e+00   2.6998065e+02   5.0986387e+01   3.1228645e+02   6.6486968e+00   2.5784097e+02   4.4398194e+00   8.1303871e+01   9.1620529e+01   1.9376968e+02   1.0015746e+02   2.5111419e+02   2.2036994e+01   4.0548097e+02   1.2235249e+02   2.8132516e+02  -6.7002065e+00   2.6197000e+02   1.4957561e+01   3.7957871e+02   2.4375639e+01   2.7445419e+02  -4.7444000e+00   1.2470161e+02   1.8291000e+02   4.0835323e+02   3.2572258e+00   3.3779645e+02   1.9508865e+01   2.8104903e+02   7.0657548e+00   3.5187839e+02   9.9939226e+00   3.2135839e+02  -3.3435768e+01   1.0371419e+02   2.2106932e+02   2.5608161e+02  -7.2552387e+00   2.1324581e+02  -2.0548258e+00   2.3271613e+01   1.6003432e+01   2.2289806e+02  -9.3531355e+00   1.8870290e+02   6.9994090e+01   2.0864129e+02   6.4538581e+00   3.4378645e+02  -8.0125935e+00   5.6344419e+02  -2.9322955e+01   2.4171065e+02  -2.3031368e+01   2.6094097e+02  -1.5804387e+00   2.6254161e+02   6.1731613e-01   3.3055032e+02  -3.0357574e+01   3.1817968e+02  -9.0540516e+00   2.8277968e+02  -9.2449548e+00   2.2950161e+02   7.6740645e+00   3.2070323e+02   6.1841161e+01   2.9004355e+02   2.3026194e+01   9.3524516e+01   1.7069933e+02   3.3860917e+02   2.8615006e+01   3.7514742e+02  -1.1693084e+01   2.4773677e+02   1.3256235e+02   4.0614032e+02   3.9092323e+01   5.1164065e+02   5.1082942e+01   5.7613484e+02   1.5210826e+01   3.3288871e+02  -8.8536774e+00   2.0129742e+02   1.8214594e+01   2.2283806e+02   1.3861665e+01   2.4597742e+02  -1.0074645e+01   5.1115161e+01   2.1903821e+02   2.2726581e+02   1.9771961e+01   4.0300097e+02   2.0381213e+01   3.3528516e+02  -4.0312000e+00   2.7652355e+02   3.3764890e+01   2.7493806e+02   3.3026568e+01   2.6877387e+02   1.0400348e+01   6.3647742e+01   1.0907495e+02
   2.2117968e+02  -3.1701806e+00   2.6379452e+02   3.5186968e+00   2.0422677e+02  -2.9191097e+00   3.6116710e+02  -2.5316594e+01   3.6592161e+02  -2.2003729e+01   1.7983355e+02   3.1328800e+01   1.1588516e+02   5.9293381e+01   2.9630613e+02  -1.0453845e+01   2.2772226e+02  -1.0446490e+01   2.1324161e+02   8.4254219e+01   1.6245645e+02   4.0611226e+01   3.1568903e+02   1.8200039e+01   3.3970387e+02  -1.5471148e+01   2.4797419e+02   2.3378516e+01   3.4309000e+02   6.3828000e+00   3.3625968e+02  -1.3264323e+01   2.2005194e+02  -1.1173806e+00   2.6341065e+02   2.9031987e+01   2.7218645e+02   1.2576697e+01   2.6488097e+02  -3.6433806e+00   5.1163871e+01   1.0398173e+02   1.8490968e+02   1.0367626e+02   2.5368419e+02   6.7413935e+00   3.1438097e+02   1.2174049e+02   2.9709516e+02   3.8618194e+01   3.3335000e+02   3.8007161e+01   3.6581871e+02   2.7946439e+01   3.1712419e+02   1.0802000e+01   1.3880161e+02   2.3040200e+02   4.8444323e+02   1.7460026e+01   4.1684645e+02   2.3324865e+01   2.7880903e+02   1.8054955e+01   3.7020839e+02   2.0975226e+00   3.1416839e+02  -1.2000568e+01   1.0481419e+02   2.2869132e+02   2.7403161e+02   3.2087613e+00   1.9438581e+02   7.4039742e+00   2.9131613e+01   2.7746323e+00   2.6856806e+02   1.0223265e+01   2.0623290e+02   1.1040169e+02   2.4069129e+02   7.0398581e+00   1.8335645e+02  -8.3181935e+00   6.0725419e+02  -1.2877755e+01   2.9380065e+02   2.8471432e+01   2.7822097e+02   2.0371613e+00   2.6235161e+02  -1.7087484e+01   3.3831032e+02  -4.9783742e+00   3.4412968e+02   4.0299948e+01   2.8111968e+02   2.2178452e+00   2.7311161e+02   1.1185265e+01   3.1408323e+02   4.6090761e+01   2.7619355e+02   1.9464194e+01   9.0804516e+01   1.9548693e+02   3.4493917e+02   5.7286065e+00   4.0952742e+02  -9.7734839e+00   2.4440677e+02   1.5463875e+02   3.7190032e+02   2.8171523e+01   5.8173065e+02   1.8235742e+01   5.6923484e+02   1.6292826e+01   2.9188871e+02   1.4426323e+01   2.2948742e+02   3.7959394e+01   2.0806806e+02   2.4183265e+01   2.0649742e+02  -6.7762452e+00   5.4395161e+01   2.1710581e+02   2.5436581e+02   1.2033961e+01   3.8409097e+02  -1.1395987e+01   3.6618516e+02   2.0646800e+01   2.8614355e+02   2.9805290e+01   2.5984806e+02   3.7713768e+01   2.9996387e+02   2.9575148e+01   5.2417742e+01   1.3849335e+02
   2.8065968e+02  -4.2185806e+00   2.7679452e+02  -1.9130323e-01   1.9746677e+02   1.4771690e+01   3.6720710e+02   5.8020645e-01   4.1916161e+02  -1.7172929e+01   1.9197355e+02   5.9167600e+01   1.0298516e+02   4.2375381e+01   2.3297613e+02  -4.7774452e+00   1.9710226e+02  -4.1368903e+00   2.5257161e+02   8.5157819e+01   2.0383645e+02   1.7960826e+01   3.5359903e+02   3.0977239e+01   3.5041387e+02   3.6332052e+01   2.7493419e+02   2.2411716e+01   3.7961000e+02  -2.3918800e+01   4.0730968e+02   4.1101677e+01   3.1567194e+02   1.3943019e+01   2.8745065e+02   3.0348787e+01   3.3237645e+02   3.9381497e+01   3.1450097e+02   1.4817019e+01   7.0213871e+01   1.1516773e+02   2.3847968e+02   1.2173066e+02   2.9639419e+02   3.6464594e+01   3.8191097e+02   9.9098090e+01   3.4642516e+02  -6.8582065e+00   3.2787000e+02   3.1735561e+01   2.7533871e+02   6.4248387e+00   2.8160419e+02  -1.2786400e+01   1.2570161e+02   1.4697000e+02   4.5140323e+02   5.4332258e+00   3.6341645e+02  -5.7807355e+00   2.9651903e+02   1.7298155e+01   3.9629839e+02   1.2103226e+00   2.7825839e+02   1.8442232e+01   1.1700419e+02   2.6967612e+02   2.5808161e+02   9.5347613e+00   1.9995581e+02   2.9083742e+00   4.3221613e+01   5.6974323e+00   2.7189806e+02   2.6916865e+01   2.1008290e+02   1.1257369e+02   2.7002129e+02   9.3034581e+00   1.9640645e+02   9.1078065e+00   6.0682419e+02  -1.8603355e+01   2.8756065e+02  -2.9793677e+00   2.9246097e+02   9.3779613e+00   2.9682161e+02   3.8749161e+00   3.1284032e+02   9.5892258e+00   3.5527968e+02   5.5979484e+00   2.2825968e+02  -6.5533548e+00   2.4797161e+02   5.2364645e+00   3.2718323e+02   6.5422761e+01   2.8376355e+02   3.0048594e+01   1.0366452e+02   2.1336813e+02   3.1850917e+02   1.5413006e+01   3.8223742e+02  -2.9350284e+01   2.8273677e+02   9.8052348e+01   3.8752032e+02   3.4541923e+01   5.3488065e+02   3.8313742e+01   5.7899484e+02   3.1792026e+01   3.0963871e+02   4.2106323e+01   2.6224742e+02   2.2248594e+01   2.1540806e+02   2.6646065e+01   2.0087742e+02   1.6723355e+01   7.6255161e+01   2.0168701e+02   2.6826581e+02   3.2351961e+01   3.7048097e+02   5.3128129e+00   3.8280516e+02   7.1672000e+00   2.8290355e+02   6.3944903e+00   2.7641806e+02  -4.7118323e+00   3.0091387e+02   1.8789148e+01   5.4607742e+01   1.4121815e+02
   2.7160968e+02  -1.2154581e+01   2.7003452e+02   2.1969497e+01   1.2098677e+02   1.1740090e+01   3.9773710e+02  -1.4432194e+01   4.3754161e+02   1.6216671e+01   2.0116355e+02   5.1532400e+01   1.1822516e+02   4.1676181e+01   2.6178613e+02   1.3477548e+00   2.2281226e+02  -8.6369032e-01   2.0143161e+02   1.3791902e+02   1.8521645e+02   5.9804258e+00   3.1278903e+02   2.7052039e+01   3.1932387e+02   1.2819252e+01   2.6469419e+02   1.9890916e+01   3.8776000e+02  -2.2810800e+01   3.2811968e+02   1.1916877e+01   2.8953194e+02   3.2514219e+01   2.8141065e+02   6.0021987e+01   3.4452645e+02   2.4119497e+01   3.2693097e+02   2.2772619e+01   7.8213871e+01   1.3943773e+02   2.4519968e+02   1.2728306e+02   2.9063419e+02   2.9355394e+01   3.6691097e+02   5.7488090e+01   3.1294516e+02  -3.3698065e+00   3.0111000e+02   4.7763613e+00   2.5538871e+02   2.7020839e+01   3.4336419e+02  -2.7397200e+01   1.1323161e+02   1.4534760e+02   4.7392323e+02   1.3301626e+01   3.2284645e+02  -1.0513548e-01   2.6304903e+02  -5.6842452e+00   3.0929839e+02   1.7310323e+01   2.5459839e+02  -2.4664968e+01   1.1466419e+02   2.2476332e+02   2.5136161e+02   1.6452361e+01   1.9781581e+02  -6.3004258e+00   2.1791613e+01  -7.3981677e+00   2.5327806e+02   1.0664645e+00   1.4994290e+02   1.1509489e+02   2.9821129e+02  -2.1817419e+00   2.0412645e+02   1.0880206e+01   5.0849419e+02  -1.0546955e+01   2.7623065e+02   3.5703226e-01   2.6870097e+02  -1.7961239e+01   2.2625161e+02  -1.0149484e+01   2.5950032e+02  -1.9903574e+01   2.9789968e+02   8.0883484e+00   2.5301968e+02  -1.3104155e+01   1.9140161e+02   1.4206452e-01   2.7751323e+02   3.4966361e+01   2.7571355e+02   3.6502594e+01   7.0234516e+01   2.0780253e+02   3.0331917e+02   6.5382065e+00   4.1528742e+02  -1.0524284e+01   3.0416677e+02   1.3213795e+02   3.7166032e+02   3.0520723e+01   5.2102065e+02   1.3812542e+01   5.6432484e+02   1.6685626e+01   2.8758871e+02   3.7420323e+01   2.3010742e+02   1.3869794e+01   2.0592806e+02   1.6494465e+01   2.1168742e+02   2.1098555e+01   6.3585161e+01   2.4961061e+02   2.9393581e+02   2.1108361e+01   3.7243097e+02   3.0586813e+01   3.2876516e+02   1.5210400e+01   2.6929355e+02   3.0532903e+00   2.4517806e+02   2.1736774e-01   3.0029387e+02   1.1788748e+01   5.2987742e+01   1.3058775e+02
   1.9955968e+02  -1.9605806e+00   2.2303452e+02  -1.0080503e+01   2.2913677e+02   1.0618090e+01   3.7487710e+02  -6.8933935e+00   2.6397161e+02  -1.4657729e+01   1.5107355e+02   4.0919600e+01   8.4035161e+01   4.3411381e+01   1.9925613e+02  -1.3309845e+01   1.8539226e+02   6.3299097e+00   2.1871161e+02   8.0346619e+01   1.9697645e+02   1.5129626e+01   2.5859903e+02  -1.8422761e+01   2.9836387e+02  -4.6439484e+00   2.7212419e+02   1.0206516e+01   3.1618000e+02  -2.3084400e+01   3.0240968e+02   1.1873677e+01   2.4272194e+02  -1.2890981e+01   2.6902065e+02   2.3483187e+01   3.2204645e+02   1.5207897e+01   3.0293097e+02   7.1726194e+00   4.6013871e+01   1.4177373e+02   2.1571968e+02   1.0121146e+02   2.8463419e+02   5.4553935e+00   3.5000097e+02   8.3208903e+00   3.8337516e+02  -5.2420645e-01   3.2483000e+02   3.0218761e+01   2.4019871e+02   3.1666039e+01   3.6555419e+02   1.4476000e+00   1.3218161e+02   1.7321160e+02   5.8987323e+02   3.3165626e+01   3.2213645e+02   2.8001665e+01   2.3213903e+02  -6.8814452e+00   3.1748839e+02  -5.6348774e+00   2.6116839e+02  -2.2140568e+01   8.7664194e+01   1.8545332e+02   1.9108161e+02  -2.3952387e+00   1.8934581e+02   1.2527174e+01   2.0601613e+01  -4.1629677e+00   3.2380806e+02   2.7094065e+01   2.0475290e+02   1.3581009e+02   3.2350129e+02   3.3935058e+01   2.6259645e+02   9.2026065e+00   5.7296419e+02  -1.3455484e-01   3.2990065e+02   8.3434323e+00   3.0727097e+02  -2.0468387e+00   2.3711161e+02   7.6017161e+00   3.0150032e+02   5.4642581e-01   2.9936968e+02   5.1207484e+00   2.8473968e+02   1.8358245e+01   2.1392161e+02   1.2870465e+01   2.8299323e+02   5.9577961e+01   2.6995355e+02   4.5583394e+01   8.9324516e+01   2.4255533e+02   3.2088917e+02   2.1512606e+01   4.1404742e+02  -1.3615084e+01   2.4564677e+02   1.4462955e+02   4.2023032e+02   2.8965123e+01   5.2888065e+02   4.4083742e+01   5.5209484e+02   5.1840258e+00   3.3148871e+02   2.5758323e+01   2.2677742e+02   1.4326194e+01   2.4473806e+02   2.1869665e+01   2.1644742e+02   1.7327755e+01   7.9965161e+01   2.4158021e+02   2.9336581e+02   5.8139613e+00   3.5652097e+02   1.1529613e+01   3.4428516e+02   1.9488800e+01   2.6371355e+02   2.2789690e+01   2.5741806e+02   1.7428168e+01   2.7444387e+02   7.1367484e+00   5.0077742e+01   8.2870555e+01
   2.4822968e+02   3.4758194e+00   2.5118452e+02   7.6274968e+00   3.0089677e+02  -1.2122710e+01   3.4611710e+02   1.1787406e+01   2.3159161e+02  -6.0673290e+00   2.6459355e+02   4.0928000e+01   9.8465161e+01   5.3206981e+01   2.3940613e+02   1.0981548e+00   2.2610226e+02  -9.6968903e+00   2.1019161e+02   1.3402822e+02   2.3173645e+02  -7.1711742e+00   2.6745903e+02   3.0638439e+01   3.3698387e+02   1.2076452e+01   2.8935419e+02   7.7281161e+00   2.8423000e+02   3.3761600e+01   3.3216968e+02   2.9592877e+01   2.6482194e+02   2.9531019e+01   3.4788065e+02   6.2084387e+01   3.8194645e+02   1.7845897e+01   3.3784097e+02   2.8469819e+01   8.1443871e+01   1.7393933e+02   2.1138968e+02   1.3455786e+02   3.3215419e+02   2.4173794e+01   4.2205097e+02   4.1768903e+00   3.7228516e+02   1.0729935e+00   2.9335000e+02  -6.8828387e+00   2.5914871e+02  -1.6319961e+01   2.3345419e+02  -3.2744000e+00   8.0041613e+01   1.4219280e+02   4.8711323e+02  -5.4735742e+00   2.7222645e+02   1.6704465e+01   2.8866903e+02   1.5076155e+01   3.0448839e+02   2.4595123e+01   2.6049839e+02  -1.8969677e+00   1.5123419e+02   2.4021772e+02   2.0398161e+02   1.8622761e+01   2.0153581e+02   1.5551974e+01   5.0081613e+01   1.7428632e+01   2.7551806e+02  -1.1042735e+01   1.5570290e+02   1.1444409e+02   3.2645129e+02  -1.9209419e+00   2.8507645e+02  -3.3657935e+00   5.1296419e+02   1.3945445e+01   3.3780065e+02   5.9014323e+00   2.8432097e+02  -6.0208387e+00   2.2235161e+02   8.3525161e+00   2.9608032e+02  -3.5999742e+00   2.4765968e+02   5.3975484e+00   2.4796968e+02   8.1098452e+00   1.9469161e+02   8.3886452e-01   3.1323323e+02   5.5398761e+01   3.0643355e+02   2.8094994e+01   6.9944516e+01   2.3096573e+02   3.2003917e+02   1.3580606e+01   3.9947742e+02  -2.1729484e+01   2.3826677e+02   1.1164995e+02   4.3790032e+02   4.1315226e+00   5.5121065e+02   2.8157342e+01   5.7356484e+02   9.9864258e+00   3.0783871e+02   3.0650323e+01   2.0415742e+02   3.8365794e+01   2.1754806e+02   4.7486452e-01   1.8530742e+02   1.0628955e+01   1.3425516e+02   2.1314701e+02   2.9245581e+02   4.1267613e+00   3.6657097e+02   6.1056129e+00   3.0766516e+02   6.3284000e+00   2.3467355e+02   2.8162890e+01   2.5003806e+02   1.7208568e+01   2.7544387e+02  -1.1943252e+01   5.5607742e+01   1.3118815e+02
   2.2336968e+02  -3.4538065e-01   2.2041452e+02   9.6090968e+00   2.8184677e+02  -1.5698710e+01   3.1125710e+02  -8.2737935e+00   2.5188161e+02  -3.3030529e+01   2.1830355e+02   8.6251200e+01   9.2985161e+01   5.4555381e+01   2.1978613e+02  -2.7222452e+00   2.2796226e+02  -2.1465690e+01   2.3019161e+02   1.1075822e+02   2.6568645e+02   6.3928258e+00   2.3611903e+02   1.9855639e+01   3.4255387e+02  -4.4691484e+00   2.7159419e+02   6.9589161e+00   1.5509000e+02  -9.6172000e+00   2.4768968e+02   1.3731277e+01   2.2024194e+02   5.9574194e+00   3.1888065e+02   3.2644387e+01   3.7028645e+02   2.7398697e+01   3.2612097e+02   5.8374194e+00   1.2301387e+02   1.2647373e+02   2.2043968e+02   9.1073858e+01   3.2201419e+02  -8.5350065e+00   3.5562097e+02   3.7712903e+00   3.5204516e+02   1.4412194e+01   2.8744000e+02   5.1679961e+01   3.2033871e+02   5.1148387e+00   2.9645419e+02   1.8115600e+01   9.6321613e+01   1.1437040e+02   5.7111323e+02  -1.1283574e+01   3.4003645e+02   1.2469665e+01   3.0532903e+02   5.6433548e+00   2.8363839e+02  -4.4468774e+00   2.5054839e+02  -8.0509677e+00   1.2695419e+02   2.0212012e+02   1.7413161e+02   1.9530761e+01   1.9210581e+02  -1.4636258e+00   4.4461613e+01   9.8382323e+00   1.5813806e+02   1.5107665e+01   1.4984290e+02   1.0720289e+02   3.0969129e+02   6.2798581e+00   2.4069645e+02  -1.4475394e+01   5.1854419e+02   5.4090452e+00   2.9947065e+02  -1.4172168e+01   2.8703097e+02  -1.4617639e+01   2.1577161e+02  -1.3831084e+01   2.6779032e+02  -2.2376774e+01   2.3717968e+02   5.2359484e+00   2.3115968e+02  -9.7853548e+00   2.1973161e+02  -7.6943355e+00   2.8732323e+02   5.1511561e+01   2.9604355e+02   4.4026194e+01   7.6374516e+01   2.0398133e+02   3.2298917e+02   5.4446065e+00   3.5790742e+02  -1.0023884e+01   2.2926677e+02   1.1670995e+02   4.0285032e+02   2.1125523e+01   5.5569065e+02  -6.9210581e+00   5.5618484e+02   2.3768258e+00   3.1933871e+02   7.3803226e+00   2.2010742e+02   2.6759794e+01   1.9006806e+02   3.5143265e+01   2.1921742e+02  -1.1603845e+01   1.0172516e+02   1.7998941e+02   2.9374581e+02   1.0235613e+00   3.5438097e+02   2.5550813e+01   3.5599516e+02   1.7122000e+01   2.8143355e+02  -2.7279097e+00   2.6422806e+02   6.7433677e+00   2.8753387e+02   4.0089548e+01   4.7697742e+01   1.0763095e+02
   2.0274968e+02  -3.2265781e+01   2.0613452e+02  -2.4885032e+00   2.6913677e+02  -1.8201910e+01   2.4116710e+02  -5.0065935e+00   2.7921161e+02  -1.3166929e+01   2.4349355e+02   8.2336000e+01   9.0465161e+01   4.7186981e+01   2.4654613e+02  -3.1433045e+01   2.4424226e+02  -1.9428090e+01   2.0143161e+02   9.8009019e+01   2.8459645e+02   3.7400258e+00   2.1187903e+02   2.3174839e+01   3.3746387e+02   2.8178052e+01   2.8335419e+02   5.5481161e+00   2.1990000e+02  -2.0952000e+01   2.0925968e+02   5.4705677e+01   2.3834194e+02  -4.3505806e+00   3.3879065e+02   1.2431587e+01   3.1542645e+02  -1.5025032e+00   2.7998097e+02   2.8718619e+01   1.1987387e+02   1.4572493e+02   2.0309968e+02   1.0256106e+02   3.1439419e+02   1.5264594e+01   3.8071097e+02  -1.3325910e+01   3.3056516e+02   1.0305935e+00   1.8335000e+02   1.3917161e+01   3.1390871e+02   1.8529239e+01   2.4212419e+02  -5.4380000e+00   9.8081613e+01   1.4370960e+02   5.3387323e+02   2.1265626e+01   3.3817645e+02  -1.4153548e-01   3.0380903e+02   1.9495484e-01   2.6906839e+02   1.0578723e+01   1.7283839e+02  -1.1124168e+01   9.9144194e+01   1.8695492e+02   1.8860161e+02   2.4731613e+00   1.7791581e+02  -8.7584258e+00   1.3841613e+01  -1.4952168e+01   3.5127806e+02   1.5756465e+01   1.9051290e+02   1.3161929e+02   3.3069129e+02   8.1198581e+00   2.1778645e+02   2.1207406e+01   5.5368419e+02  -5.4021548e+00   3.3561065e+02  -6.0133677e+00   3.3089097e+02   2.0773561e+01   2.5225161e+02   9.2905161e+00   3.1822032e+02  -4.1311742e+00   2.5798968e+02  -2.1478852e+01   2.8096968e+02   8.9998452e+00   2.4335161e+02   2.0326065e+01   3.0385323e+02   3.7949161e+01   3.0033355e+02   3.3392994e+01   8.0374516e+01   2.1727133e+02   3.1098917e+02   1.6634606e+01   3.6547742e+02  -1.6794839e+00   2.2702677e+02   1.5811915e+02   4.0257032e+02   6.9079226e+00   5.6454065e+02   2.4230942e+01   5.9366484e+02   2.4568426e+01   2.9938871e+02   5.0676323e+01   2.2705742e+02   4.2063794e+01   2.3830806e+02   3.1864065e+01   2.1825742e+02   7.3729548e+00   2.8301516e+02   7.0576206e+01   2.7364581e+02  -1.3184387e+00   3.6443097e+02   1.2086813e+01   3.4042516e+02  -2.1024000e+00   3.0076355e+02   3.1495690e+01   2.5698806e+02   1.4362568e+01   2.8586387e+02   4.0331484e+00   5.6227742e+01   1.0799855e+02
   2.2289968e+02  -9.3577806e+00   2.3208452e+02   1.3485497e+01   2.9151677e+02   5.8176903e+00   3.4349710e+02  -6.1929935e+00   3.5435161e+02   5.3018710e+00   2.7764355e+02   1.1845400e+02   1.1065516e+02   5.9571781e+01   2.6906613e+02   7.8653548e+00   3.0400226e+02   4.9311097e+00   2.8471161e+02   7.4346619e+01   2.9792645e+02   1.1623626e+01   2.5797903e+02   2.0536839e+01   4.2784387e+02   1.4807652e+01   3.1274419e+02   4.9476916e+01   2.8733000e+02   2.2893600e+01   2.5540968e+02   4.1963677e+01   3.1072194e+02   1.3719019e+01   4.1407065e+02   7.7599187e+01   3.0852645e+02   3.3619497e+01   3.0369097e+02   3.8441819e+01   7.8973871e+01   1.8670693e+02   2.2752968e+02   1.2636666e+02   3.7639419e+02   2.2064594e+01   4.6657097e+02   1.7515290e+01   2.5951516e+02  -6.0954065e+00   3.0644000e+02   1.1159961e+01   2.8362871e+02   6.5216387e+00   2.7507419e+02  -4.9340000e+00   1.0318161e+02   1.1639160e+02   5.0959323e+02  -1.0461974e+01   3.3117645e+02   4.4184645e+00   3.1647903e+02  -1.9186452e+00   2.7463839e+02  -3.3468774e+00   2.4268839e+02   5.0978323e+00   1.1904419e+02   2.0927292e+02   1.9927161e+02   1.5709561e+01   2.1610581e+02  -1.1383626e+01   3.4271613e+01  -1.5156568e+01   3.2118806e+02   9.2366452e-01   1.6099290e+02   1.3336089e+02   2.6835129e+02   1.2057058e+01   1.8345645e+02  -3.3261935e+00   5.4073419e+02  -1.9361548e+00   2.7242065e+02   1.7941832e+01   3.5637097e+02   1.5885161e+01   2.5616161e+02   3.7317716e+01   2.5969032e+02   6.9812258e+00   2.5893968e+02  -2.6214852e+01   2.7225968e+02   6.5466452e+00   2.7726161e+02   5.2332645e+00   3.3546323e+02   3.6190361e+01   3.0033355e+02   2.5682994e+01   5.9854516e+01   1.8601293e+02   3.0203917e+02   2.2540606e+01   4.1466742e+02   8.0553161e+00   2.2626677e+02   1.3446995e+02   4.1395032e+02   2.0897523e+01   5.0402065e+02   2.2452542e+01   5.2123484e+02   7.2228258e+00   3.3728871e+02   1.6544323e+01   2.2853742e+02   1.1035394e+01   2.5692806e+02   1.3984465e+01   2.3835742e+02  -5.9950452e+00   1.2272516e+02   1.7472941e+02   2.5155581e+02  -1.2501239e+01   3.8438097e+02   1.5870813e+01   3.8580516e+02   2.5972000e+00   2.8190355e+02   3.0284490e+01   2.6693806e+02   3.4756568e+01   3.0306387e+02   2.5847148e+01   4.7127742e+01   9.2246555e+01
   1.9851968e+02   6.4526194e+00   1.8470452e+02   3.1358968e+00   2.4627677e+02  -1.2803110e+01   3.1901710e+02  -1.0234594e+01   2.9983161e+02  -1.3436529e+01   2.6978355e+02   3.3752800e+01   9.4795161e+01   5.1030581e+01   2.9997613e+02   3.2525548e+00   2.6443226e+02   8.0467097e+00   2.0433161e+02   8.1497019e+01   2.6502645e+02   1.3445626e+01   2.6840903e+02   1.5272439e+01   4.2446387e+02   7.6980516e+00   2.4478419e+02   1.2293716e+01   2.6090000e+02  -1.3220000e+00   2.4202968e+02   2.3564077e+01   3.1139194e+02  -9.4745806e+00   3.8779065e+02   2.4601587e+01   2.7614645e+02   2.5898968e+00   2.4836097e+02   8.0082194e+00   1.0040387e+02   1.0409253e+02   1.7643968e+02   1.1835386e+02   3.1730419e+02   1.0081794e+01   4.1667097e+02   2.7472903e+00   2.8051516e+02   7.4145935e+00   4.0611000e+02   2.8526361e+01   3.3986871e+02   3.5882439e+01   3.1888419e+02  -4.5288000e+00   1.1313161e+02   1.5202560e+02   5.3878323e+02   1.9732826e+01   4.1617645e+02   5.0484645e+00   3.2256903e+02   1.8984155e+01   2.6991839e+02   1.7907226e+00   2.2954839e+02   2.8690323e+00   9.4144194e+01   1.6464492e+02   2.3313161e+02   3.3407613e+00   1.5781581e+02   3.2795742e+00   3.3221613e+01   1.7117432e+01   3.2180806e+02  -8.4559355e+00   1.4799290e+02   8.0490890e+01   2.2678129e+02  -5.0473419e+00   2.7602645e+02  -3.1021794e+01   5.1735419e+02  -2.0355755e+01   2.4994065e+02  -1.4689768e+01   3.4518097e+02  -1.5369639e+01   2.8311161e+02  -1.3508284e+01   2.3812032e+02  -2.3863174e+01   2.5741968e+02  -1.7132516e+00   2.4282968e+02  -2.1948955e+01   2.2416161e+02   1.5761265e+01   2.9466323e+02   4.4784361e+01   2.8895355e+02   4.7973394e+01   5.1804516e+01   2.1598693e+02   6.3989167e+01   3.0874606e+01   3.3604742e+02  -8.6550839e+00   2.6345677e+02   1.1459475e+02   4.2128032e+02   2.6881123e+01   5.0526065e+02   3.8493342e+01   5.5880484e+02   1.7457226e+01   3.0828871e+02   1.4564323e+01   2.5586742e+02   1.0188994e+01   2.3092806e+02   1.5454465e+01   2.4587742e+02   1.3363355e+01   5.9345161e+01   2.0603981e+02   3.0517581e+02  -2.7083871e-01   3.8633097e+02   1.7574813e+01   3.6190516e+02   3.0699200e+01   3.0814355e+02  -1.0947097e+00   2.5655806e+02   1.0066968e+01   2.9615387e+02   6.6899484e+00   4.7317742e+01   1.2004135e+02
   2.3546968e+02  -1.0403381e+01   1.6422452e+02  -7.2757032e+00   2.4355677e+02  -1.0675510e+01   3.7463710e+02  -1.2874194e+01   3.2516161e+02  -7.0829290e+00   2.2935355e+02   8.1417200e+01   9.4125161e+01   6.4324181e+01   3.1092613e+02  -4.8634452e+00   2.7500226e+02   6.1109677e-02   1.9257161e+02   1.0676782e+02   2.7835645e+02   1.7569226e+01   2.8206903e+02  -1.0580361e+01   4.6793387e+02   7.9304516e+00   1.9159419e+02   1.7648916e+01   2.6609000e+02  -1.0647200e+01   2.7906968e+02   1.8310877e+01   2.6867194e+02  -1.7816981e+01   3.8922065e+02   7.1071871e+00   2.6737645e+02   2.9114968e+00   2.1536097e+02   1.6982194e+00   6.7733871e+01   1.4441613e+02   1.9052968e+02   1.0513666e+02   2.8458419e+02  -7.8060645e-01   4.5162097e+02   1.6112903e+00   2.7928516e+02  -2.8670065e+00   2.9683000e+02   3.2268761e+01   3.3790871e+02   1.1039239e+01   2.7336419e+02   3.0128000e+00   1.0570161e+02   1.4114000e+02   4.7559323e+02  -1.2551974e+01   3.5479645e+02   1.3618865e+01   2.9913903e+02   2.3328555e+01   2.4758839e+02   1.6297123e+01   2.4492839e+02  -2.0651368e+01   1.0509419e+02   1.8300892e+02   1.9984161e+02   9.5396129e-01   1.2976581e+02   1.0623574e+01   3.7941613e+01  -9.8801677e+00   3.0346806e+02   2.1012645e+00   1.8689290e+02   1.1242889e+02   2.3969129e+02   1.9729858e+01   3.4450645e+02   2.4409806e+01   5.7858419e+02   3.6558452e+00   2.9456065e+02  -1.4399368e+01   4.0665097e+02   1.1242761e+01   3.4558161e+02  -5.9588387e-01   2.5089032e+02   1.5452258e+00   2.9960968e+02   2.4101548e+01   2.8677968e+02   2.4815045e+01   2.7935161e+02  -1.2273935e+01   2.9199323e+02   1.0807961e+01   2.9981355e+02   2.0814594e+01   3.6904516e+01   1.1998893e+02   6.2079167e+01   6.9274065e+00   3.6556742e+02  -1.5876684e+01   2.6849677e+02   9.6041548e+01   3.8595032e+02   1.5427523e+01   4.9031065e+02   3.8219342e+01   5.3380484e+02   2.9267226e+01   2.9218871e+02   3.6552323e+01   2.1157742e+02   2.6582194e+01   1.9073806e+02   1.0899665e+01   2.0111742e+02   1.0224155e+01   4.2635161e+01   2.3699661e+02   3.6588581e+02   7.0623613e+00   3.6943097e+02   9.4468129e+00   3.2723516e+02   5.4228000e+00   2.8452355e+02   2.6174890e+01   2.6627806e+02   2.0009368e+01   2.9234387e+02   3.5094748e+01   4.9367742e+01   1.0592735e+02
   2.3870968e+02  -1.5092581e+01   1.7165452e+02   2.0989897e+01   2.9346677e+02  -1.1668310e+01   3.0568710e+02  -7.0181935e+00   3.4383161e+02  -3.1465290e+00   2.3754355e+02   8.5002000e+01   1.1884516e+02   7.8576581e+01   3.4249613e+02   3.3650955e+01   2.9991226e+02  -2.9411690e+01   2.2938161e+02   1.0868302e+02   2.5254645e+02   1.1354026e+01   3.5021903e+02  -6.5236129e-01   4.9136387e+02   3.9056052e+01   2.2707419e+02   2.0140516e+01   3.2985000e+02   1.6062000e+01   3.1235968e+02   3.9367677e+01   3.4129194e+02   2.7341935e-01   3.8074065e+02   5.4505587e+01   2.6575645e+02   3.3331097e+01   2.6879097e+02   1.8853819e+01   1.0268387e+02   1.4181013e+02   2.2114968e+02   9.6967058e+01   2.9577419e+02   2.4994194e+01   4.5748097e+02   2.0952490e+01   2.5656516e+02  -1.5949406e+01   2.8992000e+02   1.7215613e+00   3.0638871e+02   5.6083871e-01   2.9321419e+02  -1.5752000e+00   1.0380161e+02   1.5353200e+02   4.3959323e+02  -2.7619742e+00   3.3513645e+02  -2.4278335e+01   2.7832903e+02   1.7713355e+01   2.1848839e+02   1.2045123e+01   2.2059839e+02  -1.6034968e+01   1.2914419e+02   1.7203492e+02   1.6260161e+02   5.2231613e+00   1.2872581e+02  -1.9132258e+00   5.2216129e+00  -2.2932568e+01   2.9265806e+02   1.2446065e+01   1.6375290e+02   1.3428009e+02   2.4450129e+02   2.0205058e+01   2.5202645e+02   6.0482065e+00   5.5487419e+02  -3.0735484e-01   2.3433065e+02  -1.8870968e+01   3.1260097e+02   3.0996761e+01   2.7268161e+02   1.4616116e+01   2.6174032e+02   6.2972258e+00   3.1208968e+02   1.0433148e+01   2.5144968e+02   8.3144516e-01   2.4059161e+02   1.6786865e+01   2.8970323e+02   5.3941161e+01   2.9900355e+02   2.1399394e+01   5.4754516e+01   1.9913093e+02   6.3469167e+01   1.9776206e+01   3.5247742e+02  -3.5394839e+00   2.7354677e+02   1.3411755e+02   4.1261032e+02   1.5347226e+00   5.7445065e+02   4.9581419e+00   5.5990484e+02   1.5699226e+01   3.0798871e+02   2.8838323e+01   2.2938742e+02   5.5873935e+00   1.7249806e+02   1.0358865e+01   2.3644742e+02   1.3257755e+01   6.7345161e+01   2.2549981e+02   3.2136581e+02   1.5773961e+01   3.8905097e+02   1.5307213e+01   2.9071516e+02   6.2944000e+00   2.4690355e+02   2.4654490e+01   2.6965806e+02   3.4398968e+01   2.8425387e+02  -2.0680516e+00   3.8607742e+01   1.2097815e+02
   2.0698968e+02  -1.7464981e+01   1.4646452e+02  -1.0424903e+01   2.5036677e+02  -1.5990310e+01   3.6063710e+02   1.2155806e+01   2.5740161e+02  -2.8992129e+01   1.6811355e+02   6.3216400e+01   8.0315161e+01   6.9898981e+01   2.7840613e+02  -2.2931845e+01   2.3996226e+02  -2.5185690e+01   1.8019161e+02   6.9088219e+01   2.1340645e+02   5.3522581e-01   3.1397903e+02   1.1956839e+01   3.9351387e+02   1.0034052e+01   2.1950419e+02  -2.5338839e+00   2.6818000e+02  -1.1434400e+01   2.8968968e+02   2.6561277e+01   3.2634194e+02   1.3379419e+01   3.1350065e+02   2.6784787e+01   2.4028645e+02   6.5086968e+00   2.4741097e+02   1.3424219e+01   6.3163871e+01   1.0016173e+02   2.6495968e+02   6.2892258e+01   2.8282419e+02   5.1701935e+00   4.0124097e+02   3.0316903e+00   2.9789516e+02  -4.1158065e+00   3.0668000e+02   2.1760761e+01   3.5138871e+02   1.2960839e+01   2.7136419e+02   2.1072800e+01   1.5580161e+02   2.1161200e+02   4.7606323e+02   5.7904258e+00   4.2536645e+02   2.3833265e+01   2.5323903e+02   9.1905548e+00   2.6668839e+02  -1.1660877e+01   2.4630839e+02  -1.0621768e+01   1.2714419e+02   1.9181492e+02   1.5860161e+02  -4.7968387e+00   1.4176581e+02   1.1333574e+01   1.0461613e+01  -3.4417677e+00   2.5923806e+02   1.4449665e+01   1.6913290e+02   1.0722969e+02   2.2931129e+02  -5.4797419e+00   1.4992645e+02  -9.4537935e+00   5.0244419e+02  -3.5929548e+00   2.1647065e+02  -1.7152168e+01   3.0660097e+02  -1.9373239e+01   2.8387161e+02  -1.7619084e+01   2.3122032e+02  -1.8741174e+01   3.1479968e+02  -2.2213652e+01   2.4096968e+02  -6.1901548e+00   2.3483161e+02   1.3247665e+01   2.9261323e+02   3.7658361e+01   2.5381355e+02   4.0114594e+01   9.4374516e+01   1.5449133e+02   2.8369917e+02   3.8727806e+01   3.7795742e+02  -1.0297884e+01   2.7769677e+02   1.4464555e+02   4.1128032e+02   1.6491123e+01   5.2397065e+02   2.3286542e+01   5.6066484e+02  -5.9157419e-01   2.8363871e+02   2.4363226e+00   1.9900742e+02   2.9067794e+01   2.0411806e+02   3.8019265e+01   2.0982742e+02  -1.1182645e+01   4.8965161e+01   2.2402021e+02   2.7745581e+02   2.9186761e+01   4.0152097e+02   1.3449613e+01   2.8895516e+02   1.5395200e+01   2.7948355e+02   2.3388090e+01   2.7665806e+02   1.2368968e+01   2.7248387e+02   2.6013548e+01   5.4607742e+01   1.5079815e+02
   2.3894968e+02   5.9782194e+00   2.2956452e+02   1.5687097e+01   2.7236677e+02  -1.1510310e+01   3.9168710e+02  -2.2881935e+00   2.7578161e+02  -8.6025290e+00   2.4068355e+02   7.0750800e+01   9.8265161e+01   8.0462981e+01   3.3349613e+02  -5.9590452e+00   2.1362226e+02  -1.3584903e+00   2.2376161e+02   1.0394262e+02   2.0635645e+02   2.4809226e+01   3.3973903e+02   2.3276039e+01   4.2032387e+02   5.1692516e+00   2.3274419e+02   2.2786916e+01   3.1695000e+02  -1.8616000e+01   3.4054968e+02   1.2392477e+01   3.3291194e+02  -9.1461806e+00   3.1360065e+02   1.2116787e+01   3.0285645e+02   5.4530968e+00   2.4965097e+02   2.5750194e+00   6.8633871e+01   8.1294129e+01   1.7714968e+02   1.1496706e+02   2.5292419e+02  -8.3478065e+00   4.2024097e+02   1.6551690e+01   2.8723516e+02  -3.1730065e+00   2.7968000e+02   2.1780761e+01   3.6109871e+02   1.3324039e+01   2.4936419e+02   1.1312800e+01   1.4313161e+02   2.1581560e+02   3.9473323e+02   2.0156826e+01   3.6389645e+02   2.5180865e+01   3.1409903e+02   4.2321755e+01   2.8568839e+02   1.5529123e+01   3.1635839e+02   2.2542323e+00   1.2223419e+02   2.4606772e+02   2.1432161e+02   3.7055613e+00   1.7119581e+02   2.5549174e+01   4.1511613e+01   2.6684232e+01   2.7175806e+02   1.7398065e+01   1.9061290e+02   1.4784129e+02   2.5721129e+02   3.9188258e+01   2.4269645e+02   2.1364606e+01   5.6830419e+02  -2.1417548e+00   2.5680065e+02  -1.6378568e+01   3.1632097e+02   1.9609161e+01   2.7963161e+02  -1.2659884e+01   2.8379032e+02   8.1532258e+00   3.4755968e+02   2.4505548e+01   2.5301968e+02   1.2235845e+01   2.6740161e+02   2.6820645e+00   3.4461323e+02   5.6688361e+01   2.9366355e+02   5.2565935e+00   7.6324516e+01   2.0474533e+02   2.9265917e+02   3.3101006e+01   4.5775742e+02  -1.0491884e+01   2.4345677e+02   1.4357475e+02   4.0733032e+02   8.6171226e+00   5.4635065e+02   3.8256142e+01   5.6847484e+02   2.7973626e+01   3.0663871e+02   3.1046323e+01   2.1715742e+02   2.0945794e+01   1.7954806e+02   2.8224865e+01   2.1416742e+02  -1.3719845e+01   5.9115161e+01   2.3596821e+02   3.3598581e+02   1.5934361e+01   4.0600097e+02   2.7711213e+01   3.1518516e+02   1.4296800e+01   2.6162355e+02   2.0006890e+01   2.7574806e+02   3.2581768e+01   2.6072387e+02   3.0424348e+01   5.8797742e+01   1.2365295e+02
   2.6260968e+02  -7.4345806e+00   2.3846452e+02   3.0545097e+01   2.3113677e+02  -1.2021910e+01   4.0792710e+02   2.2226065e+00   2.4683161e+02  -2.3365290e+00   1.9521355e+02   6.2148400e+01   9.5845161e+01   4.8706581e+01   2.8921613e+02  -6.1266452e+00   2.1286226e+02   1.4982310e+01   1.8605161e+02   9.6909419e+01   1.8678645e+02   1.2324826e+01   3.8664903e+02   2.5573239e+01   4.9727387e+02   2.1343252e+01   2.8364419e+02   2.5334916e+01   3.5423000e+02   1.3731600e+01   4.1349968e+02   3.6226477e+01   3.6110194e+02   9.5986194e+00   3.1683065e+02   5.6378387e+01   3.1947645e+02   5.6073497e+01   2.9431097e+02   3.1572219e+01   1.1292387e+02   6.9510929e+01   1.8990968e+02   1.3542626e+02   2.7982419e+02   4.5460194e+01   4.2343097e+02   4.0206490e+01   2.4837516e+02   8.9857935e+00   2.8925000e+02   7.4851613e+00   3.0867871e+02  -7.0923613e+00   2.4660419e+02   7.4436000e+00   1.4237161e+02   1.4849640e+02   4.0716323e+02  -2.0275742e+00   3.0370645e+02  -1.7433935e+01   2.7832903e+02  -2.0436645e+01   2.6882839e+02   1.9279226e+00   3.1792839e+02  -1.1491368e+01   1.2209419e+02   2.0511892e+02   2.0560161e+02   2.5931613e+00   2.0919581e+02  -2.7808258e+00   3.0981613e+01  -1.8043368e+01   2.3313806e+02  -4.5523355e+00   1.4165290e+02   1.1590809e+02   2.4250129e+02  -8.2494194e-01   7.4886452e+01  -1.3260594e+01   4.2830419e+02   1.0098245e+01   2.8375065e+02  -6.8645677e+00   2.5332097e+02  -1.2730839e+01   1.8030161e+02  -2.2183484e+01   3.0989032e+02  -1.6364774e+01   2.9103968e+02   1.0737148e+01   2.2058968e+02  -2.6509755e+01   2.2707161e+02  -1.4091535e+01   3.2780323e+02   4.6273161e+01   3.0643355e+02   5.9549935e+00   3.5094516e+01   2.4580373e+02   3.2122917e+02   3.4345406e+01   3.3647742e+02  -3.4094839e+00   2.5773677e+02   1.0738235e+02   4.1109032e+02   2.4506323e+01   5.1235065e+02   1.5076142e+01   5.3361484e+02   2.0902426e+01   2.7573871e+02   1.7368323e+01   2.1710742e+02   1.4189794e+01   2.2668806e+02   5.2136645e+00   2.2440742e+02   9.3609548e+00   5.6965161e+01   1.7104021e+02   1.9650581e+02   1.3952761e+01   3.7957097e+02   8.1495613e+01   3.1218516e+02   2.0568000e+00   2.8733355e+02   3.6760090e+01   2.5041806e+02   2.6608168e+01   2.9782387e+02   1.3316348e+01   4.8697742e+01   1.1950095e+02
   2.3165968e+02  -3.0085806e+00   2.4584452e+02   1.0384697e+01   2.3765677e+02  -1.2013510e+01   3.7773710e+02  -3.3621935e+00   2.0740161e+02  -8.6621290e+00   1.6107355e+02   5.9589600e+01   6.6265161e+01   4.9592981e+01   2.4954613e+02  -1.7293045e+01   1.9305226e+02  -3.0528903e+00   1.6809161e+02   8.9296219e+01   1.4697645e+02   1.1039626e+01   3.5849903e+02   1.4355239e+01   4.6165387e+02   2.3432852e+01   2.4802419e+02   4.2245161e+00   3.6537000e+02  -2.8059600e+01   3.7064968e+02   3.2794477e+01   3.1382194e+02  -4.5789806e+00   2.4145065e+02   6.6118787e+01   2.7323645e+02   1.9962697e+01   2.4403097e+02   1.2644619e+01   4.0543871e+01   1.0354133e+02   2.1452968e+02   7.7976658e+01   2.3606419e+02   8.2909935e+00   3.8786097e+02   2.8142090e+01   3.3323516e+02   3.6269935e+00   3.6892000e+02   1.5015613e+00   3.1005871e+02   1.0507239e+01   2.7760419e+02   9.6236000e+00   1.1980161e+02   1.7858200e+02   4.1702323e+02   1.9093626e+01   3.6498645e+02  -3.6163355e+00   2.5294903e+02   3.0073755e+01   2.8934839e+02  -1.6523677e+01   2.6935839e+02  -8.7957677e+00   1.1833419e+02   2.3399972e+02   1.9389161e+02   2.7569961e+01   1.9838581e+02  -3.2460258e+00   1.4551613e+01  -8.6896774e-01   2.3013806e+02   9.2576645e+00   1.6427290e+02   8.7188490e+01   2.3450129e+02  -1.5149419e+00   1.8564645e+02  -1.7841394e+01   5.3954419e+02  -1.7650955e+01   2.7909065e+02  -2.4111768e+01   2.3294097e+02  -1.8910439e+01   1.8501161e+02  -1.6750284e+01   2.6684032e+02  -2.9880774e+01   3.0208968e+02  -1.9568516e+00   2.0711968e+02  -2.5282155e+01   2.0069161e+02   4.2588865e+01   3.4880323e+02   5.1503161e+01   2.8247355e+02   1.0011794e+01   9.9854516e+01   2.1648293e+02   3.0298917e+02   2.6854606e+01   3.7656742e+02  -5.8966839e+00   2.2030677e+02   9.7466748e+01   3.8309032e+02   1.9936323e+01   5.0859065e+02   2.9606942e+01   5.3990484e+02   1.4019226e+01   3.2933871e+02   2.5530323e+01   2.3796742e+02   1.4709935e+00   2.2602806e+02   1.8176465e+01   1.9406742e+02   1.9308155e+01   7.7875161e+01   2.0574741e+02   2.9888581e+02  -7.6763871e-01   2.6852097e+02   9.9039613e+01   3.9780516e+02   5.8772000e+00   2.9871355e+02   2.6509690e+01   2.9012806e+02   1.5671368e+01   2.7806387e+02   2.4997148e+01   6.1177742e+01   1.2046255e+02
   2.7746968e+02   1.6376619e+01   3.0803452e+02   3.3079497e+01   2.1865677e+02   1.7356490e+01   4.3868710e+02   1.1911806e+01   2.4116161e+02   1.2067071e+01   2.2611355e+02   9.4106400e+01   1.0603516e+02   6.0841381e+01   2.4111613e+02   6.1013548e+00   2.3124226e+02   2.6041910e+01   2.0666161e+02   1.0540062e+02   1.6883645e+02   3.1000826e+01   2.8916903e+02  -5.5783613e+00   3.1317387e+02   1.5981252e+01   2.6674419e+02   1.2586916e+01   3.8728000e+02  -5.3424000e+00   3.1383968e+02   1.7692774e+00   2.6453194e+02   5.3642194e+00   2.2555065e+02   3.0250787e+01   2.6490645e+02   8.1090968e+00   2.6608097e+02   8.7406194e+00   5.7163871e+01   8.5071729e+01   1.7386968e+02   1.0589946e+02   2.8201419e+02   1.7994994e+01   3.7219097e+02  -1.7443097e+00   3.3570516e+02   7.6193935e+00   3.7649000e+02   4.5125961e+01   2.9552871e+02  -8.3303613e+00   2.9436419e+02  -7.9572000e+00   1.3104161e+02   1.5992280e+02   4.9421323e+02   9.9584258e+00   3.4479645e+02   9.3788645e+00   2.6399903e+02  -2.1290245e+01   2.8006839e+02   9.3587226e+00   3.2216839e+02  -3.9070568e+01   9.3764194e+01   2.0767532e+02   2.0384161e+02   4.3439613e+00   1.7486581e+02  -7.3144258e+00   1.7271613e+01  -1.2566568e+01   2.8589806e+02   2.0606865e+01   1.7218290e+02   1.4369569e+02   4.2026129e+02   1.5954258e+01   2.3721645e+02   1.6843006e+01   5.4373419e+02  -3.3261548e+00   3.1547065e+02   2.1217832e+01   2.9941097e+02  -2.4180387e+00   2.3316161e+02  -9.1822839e+00   3.3489032e+02  -1.7947742e+00   3.2155968e+02   1.5355484e+00   2.6563968e+02   1.9266245e+01   1.9964161e+02   3.5862865e+01   3.5246323e+02   2.6210361e+01   2.5924355e+02   2.0870194e+01   7.6804516e+01   2.3517693e+02   3.0484917e+02   2.0845806e+01   3.8180742e+02  -1.6265884e+01   2.5759677e+02   1.1158355e+02   3.8876032e+02   2.0912723e+01   5.8921065e+02   3.8827342e+01   5.7661484e+02   2.0324258e+00   3.3283871e+02   5.2003226e+00   2.4262742e+02   1.4148194e+01   2.3211806e+02  -3.6907355e+00   2.4640742e+02   1.9980955e+01   6.7395161e+01   2.0154581e+02   2.7312581e+02   1.5331613e+00   2.7471097e+02   1.1769441e+02   3.5495516e+02   2.7635200e+01   3.0124355e+02   2.4067290e+01   3.2193806e+02   1.0166568e+01   2.6682387e+02   1.9656348e+01   6.3417742e+01   1.3423335e+02
   2.5317968e+02  -1.0060181e+01   2.6241452e+02   5.4890968e+00   2.2984677e+02  -3.8687097e+00   3.8273710e+02   6.6178065e+00   2.3407161e+02  -1.4075729e+01   1.8549355e+02   4.5546000e+01   6.9225161e+01   3.3506181e+01   2.3887613e+02   1.9850555e+01   2.0505226e+02  -3.0528903e+00   1.9005161e+02   9.9879419e+01   1.8502645e+02  -4.4843742e+00   3.5130903e+02   1.6070439e+01   3.9608387e+02   1.0018452e+01   2.8378419e+02   3.0083716e+01   3.7009000e+02   2.1222800e+01   3.8145968e+02   5.2359677e+01   3.2724194e+02   2.6927419e+01   2.7945065e+02   5.9458787e+01   3.2804645e+02   2.1007897e+01   3.3522097e+02   5.3494194e+00   6.1543871e+01   1.4034133e+02   2.6595968e+02   9.9762258e+01   2.6906419e+02   1.2080994e+01   3.8738097e+02   2.7850490e+01   3.5242516e+02   1.1611794e+01   3.2959000e+02  -1.1220387e+00   2.4062871e+02   2.0441639e+01   2.9041419e+02  -1.5912000e+00   9.8041613e+01   1.4309280e+02   4.9282323e+02  -2.5360374e+01   3.0013645e+02  -2.5148335e+01   2.7494903e+02   2.6833755e+01   3.1563839e+02   2.9423123e+01   3.2316839e+02   1.8419432e+01   1.4390419e+02   2.6961412e+02   2.1036161e+02   1.1442361e+01   1.9491581e+02   1.5881574e+01   2.3941613e+01   1.5289832e+01   2.8699806e+02   3.8518865e+01   1.5865290e+02   8.8258090e+01   3.3835129e+02   2.1607058e+01   2.2264645e+02   1.3728606e+01   5.2206419e+02  -7.5425548e+00   3.0975065e+02  -2.8456774e-01   2.5898097e+02  -4.4236387e+00   2.1420161e+02  -4.6154839e+00   2.9393032e+02   4.0520258e+00   3.1189968e+02  -9.7416516e+00   2.6154968e+02   2.3783445e+01   2.4826161e+02   2.3693265e+01   2.8923323e+02   6.9218761e+01   2.8233355e+02   3.4072994e+01   8.1854516e+01   1.7596293e+02   3.1212917e+02   4.0123406e+01   4.0528742e+02   1.1325716e+01   2.4102677e+02   1.5861915e+02   3.6414032e+02   1.8362323e+01   6.0412065e+02   1.4774542e+01   5.4704484e+02   4.3158026e+01   3.3178871e+02   1.4034323e+01   2.5010742e+02   3.3119794e+01   2.3745806e+02   2.2502065e+01   2.5801742e+02   9.1521548e+00   6.4255161e+01   2.1860701e+02   2.9669581e+02   5.4075613e+00   2.9019097e+02   1.1206601e+02   3.8514516e+02   1.3080000e+01   2.7795355e+02   2.1980490e+01   2.8374806e+02   1.2181768e+01   2.7586387e+02   3.2693148e+01   5.0507742e+01   1.6245615e+02
   1.9298968e+02   1.6655019e+01   2.5179452e+02  -2.1413032e+00   2.5255677e+02  -1.5445510e+01   3.7873710e+02  -1.2012194e+01   2.1721161e+02  -2.4396929e+01   1.9254355e+02   3.4932000e+01   1.0955516e+02   5.5939781e+01   2.0145613e+02  -1.2915845e+01   1.8010226e+02  -1.3156890e+01   1.9795161e+02   1.1838742e+02   1.7140645e+02   1.1935226e+01   2.8197903e+02   3.3136839e+01   3.3374387e+02   2.1475652e+01   2.7764419e+02   2.4194916e+01   3.5995000e+02  -2.1196000e+01   3.5149968e+02   2.4186477e+01   2.5272194e+02   1.6490194e+00   2.9174065e+02   4.2525587e+01   3.4128645e+02   1.7288697e+01   3.4127097e+02   4.3575419e+01   7.4443871e+01   1.6311933e+02   2.0509968e+02   1.0168106e+02   2.7977419e+02   1.4414194e+01   4.3848097e+02   4.8624903e+00   3.8994516e+02  -1.9598065e+00   3.3811000e+02   2.1156361e+01   2.8314871e+02   1.0850039e+01   2.8498419e+02  -1.2966800e+01   1.2046161e+02   1.4581920e+02   4.9140323e+02   1.8043226e+01   2.8927645e+02  -5.4695355e+00   2.6561903e+02   3.0770155e+01   3.1677839e+02   1.3231923e+01   2.6640839e+02  -2.4659768e+01   1.2004419e+02   2.4281292e+02   1.8427161e+02   7.8195613e+00   1.8615581e+02   5.7823742e+00   4.5651613e+01   1.0123032e+01   2.6156806e+02   1.3123265e+01   1.3718290e+02   8.6925690e+01   2.9907129e+02   1.0749458e+01   2.6035645e+02  -2.4048194e+01   4.7711419e+02  -2.9846555e+01   2.8980065e+02  -9.0685677e+00   2.4046097e+02  -1.5942039e+01   1.9054161e+02  -1.9002684e+01   2.9469032e+02  -3.0768774e+01   2.3322968e+02  -1.1968052e+01   2.6439968e+02  -2.9534555e+01   1.5840161e+02   2.6362065e+01   2.8032323e+02   1.8261561e+01   2.8695355e+02   2.8513394e+01   6.5524516e+01   2.1698933e+02   3.0450917e+02   4.6330065e+00   3.9528742e+02  -1.6254284e+01   2.5716677e+02   1.2656795e+02   4.6376032e+02   5.5827226e+00   4.8883065e+02   3.0667742e+01   5.3794484e+02   1.9936026e+01   3.0228871e+02   1.7494323e+01   2.2662742e+02   5.4281935e+00   1.9554806e+02   1.9374865e+01   2.2468742e+02   3.0985548e+00   6.3775161e+01   2.4030541e+02   2.8860581e+02   2.0547613e+00   2.8662097e+02   8.8071613e+01   3.3818516e+02   2.1076800e+01   2.5652355e+02   1.7264890e+01   2.4555806e+02   7.0869677e+00   2.8744387e+02   9.9567484e+00   5.1127742e+01   8.5646555e+01
   2.4974968e+02  -7.1657806e+00   2.4332452e+02   1.7156297e+01   2.8846677e+02   1.9251690e+01   3.5087710e+02   2.1596606e+01   2.4845161e+02   7.3938710e+00   2.3654355e+02   1.0165200e+02   1.0098516e+02   6.2295381e+01   2.2225613e+02   2.5700155e+01   2.4158226e+02   1.4024710e+01   2.4386161e+02   1.2614462e+02   2.3935645e+02   4.1649226e+01   2.5254903e+02   1.3401239e+01   2.7993387e+02   9.4004516e+00   2.4231419e+02   1.2971316e+01   3.1161000e+02  -2.0718800e+01   2.9383968e+02   3.0229277e+01   2.2958194e+02   1.3310219e+01   2.8926065e+02   2.6633987e+01   3.0690645e+02  -6.6309032e+00   3.1731097e+02  -7.2177806e+00   4.9403871e+01   1.2679253e+02   1.9609968e+02   1.1093106e+02   2.9744419e+02   1.2140594e+01   3.1324097e+02   6.1116903e+00   3.9418516e+02   1.5320994e+01   2.7330000e+02   1.6310116e+02   2.5314871e+02   1.9630039e+01   2.6969419e+02   2.2976400e+01   1.3642161e+02   1.2806240e+02   5.2849323e+02  -1.6839742e+00   3.1455645e+02  -5.8193548e-01   2.4918903e+02   2.4245548e+00   3.0368839e+02  -2.8608774e+00   2.3368839e+02   4.7278323e+00   1.3981419e+02   2.2380132e+02   1.6446161e+02   4.7843613e+00   2.0767581e+02  -1.9392258e+00   2.7511613e+01   8.7142323e+00   3.0684806e+02   7.8086452e-01   1.5142290e+02   1.2431649e+02   3.2078129e+02   3.2026581e+00   2.9078645e+02  -9.0525935e+00   5.5487419e+02  -1.1735484e-01   3.4533065e+02  -2.8409677e+00   2.9422097e+02  -6.6228387e+00   2.3587161e+02   5.7509161e+00   2.9979032e+02   6.5832258e+00   2.4579968e+02  -2.6365161e-01   2.9549968e+02   9.1674452e+00   2.3826161e+02   1.5113265e+01   3.0661323e+02   2.7828361e+01   2.7400355e+02   4.2069394e+01   7.3904516e+01   1.9378893e+02   2.7093917e+02   3.8938606e+01   4.1675742e+02   1.7548116e+01   2.4488677e+02   1.1869035e+02   4.1371032e+02   1.9676723e+01   5.7240065e+02   1.8932142e+01   5.7566484e+02   1.9158426e+01   2.6943871e+02   4.1172323e+01   2.4034742e+02   1.1190594e+01   1.8840806e+02   2.8616065e+01   2.1254742e+02  -1.0590245e+01   5.7775161e+01   1.9778541e+02   2.7545581e+02   1.0056761e+01   3.1676097e+02   9.7800413e+01   2.9204516e+02   1.4280000e+00   2.5181355e+02   6.1716903e+00   2.4427806e+02   8.5936774e-01   2.8967387e+02   3.1258348e+01   4.8127742e+01   8.7026555e+01
   2.2017968e+02  -7.8001806e+00   2.0246452e+02   9.5096774e-02   2.6646677e+02   2.6316903e+00   3.1344710e+02  -1.2598994e+01   2.4612161e+02  -1.0999729e+01   1.9807355e+02   7.4009600e+01   9.2505161e+01   3.8023781e+01   1.9587613e+02   8.4305548e+00   1.9724226e+02  -6.6809032e-01   3.2505161e+02   1.4119419e+01   2.3492645e+02   1.1713626e+01   2.7506903e+02   1.7169639e+01   3.4093387e+02   1.5330452e+01   3.0883419e+02   2.9459716e+01   2.7366000e+02   4.6720000e-01   3.0516968e+02   3.9132877e+01   2.1501194e+02   2.0135819e+01   3.3969065e+02   3.2219587e+01   3.4604645e+02   1.4137897e+01   3.6417097e+02   1.5034194e+00   8.3303871e+01   1.6303053e+02   2.1347968e+02   1.2344066e+02   2.7620419e+02   1.2939794e+01   3.8200097e+02   1.8040890e+01   3.2099516e+02   2.0326194e+01   2.7783000e+02   1.3492876e+02   2.8619871e+02  -8.2939613e+00   2.4302419e+02  -1.5600000e+00   1.0499161e+02   7.5006800e+01   5.3263323e+02  -7.7351742e+00   2.9393645e+02   1.0727665e+01   2.5199903e+02   1.5009755e+01   3.0434839e+02  -8.3436774e+00   2.2173839e+02  -5.1261677e+00   1.2628419e+02   2.1578372e+02   1.3679161e+02   1.3517961e+01   1.9334581e+02   1.1917174e+01   3.1651613e+01  -2.2906968e+01   3.2194806e+02   2.5812865e+01   1.5537290e+02   9.9900490e+01   2.8064129e+02   1.3983858e+01   2.7140645e+02  -7.5521935e+00   5.5396419e+02   7.6544516e-01   2.9233065e+02   1.6399032e+01   2.9913097e+02   1.0884361e+01   2.3373161e+02   1.6582116e+01   2.8465032e+02  -1.6495574e+01   2.4093968e+02  -1.6204852e+01   2.7354968e+02  -1.5216555e+01   2.9111161e+02   5.8645265e+01   2.6904323e+02   6.2973961e+01   3.1095355e+02   3.1543394e+01   9.6944516e+01   2.0323573e+02   2.7236917e+02   2.2774206e+01   3.7875742e+02  -7.8818839e+00   2.5297677e+02   1.4128315e+02   3.8823032e+02   2.4575123e+01   5.2188065e+02   2.9643742e+01   5.8080484e+02   1.6987226e+01   3.3378871e+02   7.4243226e+00   2.0610742e+02   1.4119794e+01   1.7735806e+02   9.5400645e+00   2.6068742e+02  -5.9714452e+00   5.5915161e+01   2.1417421e+02   2.9498581e+02   7.3436129e-01   2.7681097e+02   1.1875641e+02   3.0457516e+02  -3.3440000e-01   2.5343355e+02   2.9182090e+01   2.5970806e+02   4.6249677e+00   2.8967387e+02   2.0728348e+01   5.2077742e+01   1.1857055e+02
   1.9032968e+02  -8.0821806e+00   1.9289452e+02  -5.1893032e+00   2.5413677e+02  -3.4721910e+01   2.5387710e+02  -2.8783394e+01   2.9931161e+02   1.2750710e+00   1.9068355e+02   9.8130800e+01   8.6655161e+01   5.1301781e+01   1.8583613e+02  -7.1462452e+00   2.2986226e+02   2.1023097e+00   2.7666161e+02  -6.9093806e+00   2.5616645e+02   5.2044258e+00   2.3387903e+02   2.9844839e+01   3.2284387e+02   1.2487652e+01   3.4035419e+02   1.7888116e+01   2.6356000e+02  -1.2874800e+01   2.4978968e+02   1.1133277e+01   2.4510194e+02  -2.4613806e+00   3.7726065e+02   2.6783987e+01   3.9571645e+02   1.0694297e+01   3.3436097e+02   1.2318219e+01   7.4733871e+01   1.5461613e+02   1.9576968e+02   1.1933746e+02   3.3920419e+02   1.8849794e+01   3.7224097e+02   2.2161690e+01   2.9361516e+02   2.6896594e+01   2.5511000e+02   1.5336636e+02   2.8167871e+02   4.6776387e+00   2.3498419e+02   4.8432000e+00   8.8081613e+01   1.1650960e+02   5.2259323e+02  -1.8819742e+00   3.1355645e+02  -1.2881935e+01   2.5951903e+02   2.2308155e+01   2.9282839e+02  -1.2232077e+01   2.1825839e+02  -1.6327768e+01   1.1328419e+02   1.8778372e+02   1.3713161e+02   1.1607613e+00   2.1386581e+02  -4.4344258e+00   3.6551613e+01   1.8010323e+00   2.9861806e+02   2.9059265e+01   1.4804290e+02   1.0229689e+02   2.1535129e+02   6.5870581e+00   3.0845645e+02  -2.7561935e+00   5.1715419e+02  -1.1429755e+01   3.0361065e+02  -2.0983368e+01   2.7794097e+02  -8.2304387e+00   2.5492161e+02   9.8691613e-01   2.6455032e+02  -3.0497574e+01   1.9327968e+02  -2.5820516e+00   2.5239968e+02  -1.1484555e+01   2.1935161e+02   2.7766065e+01   2.6856323e+02   3.4492361e+01   2.9824355e+02   4.4890194e+01   8.4524516e+01   2.0336933e+02   2.6788917e+02   7.0260645e-01   4.2699742e+02  -5.0310839e+00   2.7188677e+02   1.5715035e+02   4.4761032e+02   3.8494723e+01   5.0478065e+02   2.6441742e+01   5.8937484e+02  -8.7983742e+00   3.1358871e+02   1.9490323e+01   2.4719742e+02   1.0022594e+01   1.7740806e+02   2.3776065e+01   1.6044742e+02   4.3377548e+00   8.5305161e+01   1.8901301e+02   3.1022581e+02  -1.6294839e+01   3.0105097e+02   1.0872721e+02   3.0847516e+02   6.9736000e+00   2.7276355e+02   1.0685690e+01   2.5131806e+02   1.3006168e+01   3.0563387e+02   9.4515484e+00   5.1987742e+01   9.4097755e+01
   2.0341968e+02   1.8206194e+00   1.9646452e+02   1.6525097e+01   2.9155677e+02   2.7814490e+01   3.2854710e+02  -6.7069935e+00   2.8931161e+02  -2.7404929e+01   2.5830355e+02   8.8381200e+01   1.0236516e+02   6.6324981e+01   2.6045613e+02  -5.8584516e-01   2.7315226e+02   3.5391097e+00   3.0976161e+02   1.3302619e+01   2.6049645e+02   9.7680258e+00   2.1435903e+02   1.2166439e+01   3.5284387e+02   5.2376516e+00   2.5721419e+02   1.8969316e+01   2.5633000e+02  -6.2464000e+00   2.1678968e+02   2.3253277e+01   2.3772194e+02  -5.9609806e+00   3.0245065e+02   2.2048787e+01   3.4490645e+02   1.0039097e+01   3.2665097e+02   5.8450194e+00   7.4683871e+01   1.4724013e+02   1.5771968e+02   9.1521458e+01   2.8668419e+02  -2.8086065e+00   3.7862097e+02  -2.7928710e+01   3.4399516e+02   3.0561935e+00   2.8302000e+02   1.7789356e+02   3.2390871e+02   8.0692387e+00   4.0288419e+02   6.7512000e+00   1.1885161e+02   1.7565800e+02   5.4630323e+02   1.5601226e+01   2.6151645e+02   3.7512645e+00   2.9118903e+02   4.1104555e+01   3.2415839e+02   4.6915226e+00   2.1978839e+02   1.1359832e+01   1.2581419e+02   2.3201132e+02   1.5646161e+02   1.1614361e+01   2.6305581e+02   3.0103742e+00   4.0131613e+01   9.6046323e+00   3.3180806e+02   1.7074065e+01   1.6775290e+02   1.0258009e+02   2.3731129e+02   2.0258065e-02   4.2297645e+02   5.7022065e+00   5.3339419e+02  -2.0018955e+01   2.8004065e+02  -1.8377768e+01   3.1770097e+02   5.7387613e+00   2.8587161e+02   1.2410916e+01   2.6717032e+02  -2.7807174e+01   2.3955968e+02  -3.7144516e+00   2.5435968e+02  -1.7681355e+01   2.3783161e+02   5.1667665e+01   2.7104323e+02   4.7293961e+01   2.8495355e+02   3.7143394e+01   9.1614516e+01   1.7918213e+02   2.8650917e+02   1.4743006e+01   3.7742742e+02  -1.1305484e+01   2.3459677e+02   1.5247355e+02   3.7776032e+02   6.8427226e+00   5.2354065e+02   1.0220942e+01   5.4790484e+02  -1.0507742e+00   3.2108871e+02   2.2840323e+01   2.4115742e+02   5.5957935e+00   2.4635806e+02  -3.7399355e+00   2.2135742e+02   6.5549548e+00   1.2877516e+02   2.0077541e+02   3.5226581e+02   3.7719613e+00   2.7143097e+02   1.2661681e+02   3.5352516e+02   3.1939600e+01   2.8014355e+02   3.6615290e+01   2.4012806e+02   2.8901368e+01   2.8877387e+02   3.2900348e+01   5.5507742e+01   9.0726155e+01
   2.0379968e+02   5.8402194e+00   2.1856452e+02   1.3187097e+01   2.8208677e+02   6.4320903e+00   2.9754710e+02   1.0130065e+00   3.0607161e+02  -6.4057290e+00   2.7768355e+02   1.0398080e+02   9.0365161e+01   7.1144981e+01   2.6187613e+02  -5.9394452e+00   2.8186226e+02   2.0272310e+01   3.2090161e+02  -5.4858065e-01   2.7016645e+02   1.4144258e+00   2.4483903e+02   1.1728039e+01   3.4051387e+02   1.6314052e+01   2.5140419e+02   2.7914116e+01   2.3695000e+02  -5.8360000e+00   2.3016968e+02   2.5322877e+01   2.8172194e+02   6.7990194e+00   4.0383065e+02   5.3088387e+01   3.0752645e+02   6.1794968e+00   2.9936097e+02   3.1682194e+00   6.7063871e+01   1.6317973e+02   1.9205968e+02   1.2463426e+02   3.2906419e+02   7.4209935e+00   4.0486097e+02   1.5162090e+01   3.0575516e+02   4.1153935e+00   2.3968000e+02   1.5264076e+02   3.1019871e+02   1.0636039e+01   3.0141419e+02  -1.8711200e+01   1.1766161e+02   1.8390320e+02   4.9211323e+02  -2.6335742e+00   3.7589645e+02  -4.0691355e+00   3.2494903e+02   1.5883755e+01   2.6834839e+02   2.2676323e+01   2.4206839e+02  -2.0942568e+01   1.2728419e+02   2.0242372e+02   1.6951161e+02  -4.2896387e+00   1.8724581e+02   2.0751742e+00   1.7891613e+01   5.1938323e+00   3.3884806e+02   2.5030865e+01   1.6094290e+02   1.4502489e+02   2.4312129e+02   2.0845458e+01   2.8531645e+02   1.2665006e+01   5.5577419e+02   1.0520645e+01   2.6861065e+02   2.0346632e+01   3.6022097e+02  -1.2328387e+00   3.3406161e+02   1.8845716e+01   2.7298032e+02  -7.1719742e+00   3.1608968e+02   6.8731484e+00   2.8930968e+02   3.8526452e+00   2.5707161e+02   9.2558465e+01   2.9989323e+02   3.4315961e+01   2.9419355e+02   1.7594194e+01   4.7284516e+01   1.3758853e+02   3.2298917e+02   4.0584606e+01   3.8680742e+02  -1.7658839e+00   2.6335677e+02   9.4602748e+01   3.5057032e+02   9.8779226e+00   5.4192065e+02   2.7610542e+01   4.8513484e+02   2.6408258e+00   3.2813871e+02   2.2576323e+01   2.1762742e+02  -6.3318065e+00   2.3611806e+02   1.6092645e+00   2.3330742e+02  -3.8310452e+00   6.2445161e+01   1.8851181e+02   3.3545581e+02  -1.0732387e+00   2.9748097e+02   8.3482813e+01   3.3028516e+02   2.4748800e+01   2.8300355e+02   3.2246490e+01   2.4870806e+02   8.8496774e-01   2.9134387e+02   2.7364748e+01   4.3127742e+01   1.1561655e+02
   1.8874968e+02  -1.4435781e+01   1.7289452e+02   1.9460697e+01   2.4565677e+02  -5.0435097e+00   2.9568710e+02  -1.3838194e+01   3.1907161e+02  -2.4457290e+00   2.4630355e+02   8.4251200e+01   8.9985161e+01   4.4695381e+01   2.3697613e+02  -2.5287445e+01   2.3829226e+02   3.2790968e-01   2.5686161e+02  -1.2085381e+01   2.9978645e+02   1.2474826e+01   2.5040903e+02   9.5724387e+00   4.2384387e+02   5.4127652e+01   2.9474419e+02   4.0676916e+01   2.5566000e+02  -1.8472800e+01   2.7678968e+02   2.5643277e+01   3.2801194e+02   4.3385819e+01   3.7426065e+02   6.8543987e+01   3.2823645e+02   4.7562697e+01   2.7741097e+02   5.8024219e+01   7.8063871e+01   1.8191973e+02   2.1571968e+02   1.1445146e+02   2.6382419e+02   2.4830194e+01   4.2671097e+02   2.7040903e+00   2.5189516e+02  -1.6105806e+01   2.1640000e+02   1.3670316e+02   3.1405871e+02   4.8972387e+00   2.6150419e+02  -6.8484000e+00   9.6271613e+01   1.5985440e+02   4.3882323e+02  -9.9903742e+00   3.1255645e+02  -1.8661935e+01   3.6571903e+02  -6.2778452e+00   2.5682839e+02  -6.9220774e+00   2.5354839e+02  -2.3910968e+01   1.1481419e+02   1.9613132e+02   1.5908161e+02  -3.6452387e+00   1.5815581e+02   1.1822374e+01   2.9361613e+01  -9.5737677e+00   2.9380806e+02  -6.4559355e+00   1.4318290e+02   9.4975690e+01   2.0264129e+02  -2.4206142e+01   2.9369645e+02  -1.8153935e+00   5.0901419e+02   1.4641445e+01   2.5709065e+02  -2.9217677e+00   3.2322097e+02  -8.1828387e+00   3.1682161e+02   1.0894916e+01   2.1703032e+02   6.0140258e+00   2.9974968e+02   2.2230348e+01   2.5230968e+02  -9.2373548e+00   2.6559161e+02   7.5586865e+01   3.3413323e+02   3.8766761e+01   2.9876355e+02   2.1848594e+01   7.8234516e+01   1.4230253e+02   3.1879917e+02   1.2059806e+01   3.8614742e+02  -1.6043084e+01   2.4092677e+02   1.1319715e+02   4.2533032e+02   5.8947123e+01   5.1088065e+02   1.3193742e+01   5.3518484e+02   1.4726826e+01   3.6248871e+02   1.7678323e+01   2.4181742e+02  -5.6870065e+00   2.6268806e+02   1.3573665e+01   2.5159742e+02  -4.9542452e+00   8.4635161e+01   2.0516661e+02   2.9436581e+02   1.1883961e+01   2.6724097e+02   1.1062201e+02   3.5990516e+02   8.7192000e+00   2.9186355e+02   2.5157690e+01   2.9698806e+02   1.1592568e+01   3.0377387e+02   3.0220348e+01   5.6177742e+01   1.1486255e+02
   1.9979968e+02  -1.7897806e+00   1.7832452e+02   1.9116297e+01   2.6703677e+02   2.0866090e+01   3.6887710e+02   5.3966065e+00   3.6726161e+02  -8.1609290e+00   2.5278355e+02   7.0872800e+01   1.2574516e+02   7.7214581e+01   2.8725613e+02  -3.8798452e+00   2.8624226e+02   1.1971910e+01   2.6205161e+02   8.7941935e-01   2.7683645e+02  -2.3349174e+01   2.7559903e+02  -3.3527613e+00   3.9189387e+02   1.1636516e+00   2.5964419e+02  -1.5125084e+01   2.5399000e+02  -1.6719200e+01   2.4206968e+02   2.7080877e+01   3.2634194e+02   2.4194194e+00   4.1031065e+02   5.2899987e+01   2.3142645e+02   1.1167497e+01   2.2336097e+02  -1.1421781e+01   9.6873871e+01   1.4470493e+02   2.1333968e+02   1.0336186e+02   3.2144419e+02  -1.6109406e+01   3.8662097e+02  -4.2287097e+00   2.8837516e+02   4.8357935e+00   2.3544000e+02   1.2393996e+02   3.4162871e+02  -2.3483613e+00   2.8531419e+02  -2.9373200e+01   1.0808161e+02   1.5604960e+02   4.6921323e+02   6.7842581e-01   3.5260645e+02   3.7406452e-01   2.8075903e+02  -4.5310452e+00   2.4682839e+02  -2.1072077e+01   2.1811839e+02  -2.9865677e+00   9.8384194e+01   1.6116572e+02   1.3132161e+02   9.5556129e-01   1.4210581e+02   1.8826374e+01   1.8651613e+01  -1.0906968e+01   2.7375806e+02  -2.1919355e+00   1.6037290e+02   1.1950049e+02   2.1445129e+02   8.9390581e+00   3.1612645e+02  -8.0797935e+00   5.2254419e+02  -3.8290955e+01   2.3618065e+02  -4.2489677e+00   3.2470097e+02  -1.9201239e+01   2.7263161e+02  -1.5429884e+01   2.2141032e+02  -1.3856374e+01   2.6484968e+02   1.7542348e+01   2.0463968e+02  -6.0837548e+00   2.8150161e+02   4.5744065e+01   2.9204323e+02   5.0613961e+01   3.0700355e+02   2.6429394e+01   4.8804516e+01   1.6532693e+02   4.2174917e+02   2.0353806e+01   3.3761742e+02   2.1693161e+00   2.6592677e+02   1.1172715e+02   4.0285032e+02  -1.0644774e+00   5.3112065e+02   6.5245419e+00   5.2409484e+02   1.4134026e+01   3.1428871e+02   3.0334323e+01   2.3357742e+02   1.6632194e+01   2.6054806e+02   1.1224865e+01   2.5768742e+02  -5.1614452e+00   5.0305161e+01   2.5310301e+02   3.0650581e+02   1.9292761e+01   3.3962097e+02   1.0664161e+02   3.9171516e+02   1.6604400e+01   2.7743355e+02   2.7312090e+01   2.6012806e+02   5.9213677e+00   3.1858387e+02   2.0565548e+01   5.4127742e+01   1.1368655e+02
   2.3632968e+02  -5.7121806e+00   1.9879452e+02   9.9086968e+00   2.8703677e+02   1.7796090e+01   4.1173710e+02   2.9827806e+01   3.6359161e+02  -2.0297329e+01   2.3711355e+02   1.0450640e+02   9.3465161e+01   6.0656981e+01   3.4525613e+02  -1.0398452e+00   3.1624226e+02  -1.7378090e+01   2.9590161e+02   3.3311419e+01   2.4364645e+02   6.3460258e+00   3.0773903e+02   4.4560387e+00   4.1827387e+02   1.7573252e+01   2.3469419e+02   2.6309161e+00   2.4766000e+02   6.9772000e+00   2.7816968e+02   1.3622877e+01   3.0748194e+02   1.1978219e+01   3.2322065e+02   5.0487187e+01   2.6023645e+02   1.0342697e+01   2.2822097e+02   1.2529419e+01   6.8823871e+01   1.1542893e+02   2.0557968e+02   1.0359266e+02   2.9001419e+02  -8.5050065e+00   4.2181097e+02   1.5806090e+01   2.8942516e+02  -8.1982065e+00   2.4297000e+02   1.4842756e+02   3.5767871e+02   3.8376387e+00   2.8141419e+02   3.4748800e+01   1.6385161e+02   2.1734800e+02   4.3954323e+02   2.3142026e+01   3.4336645e+02   2.3343265e+01   3.2680903e+02   2.5449548e+00   2.3782839e+02   1.0407923e+01   2.1659839e+02  -8.9549677e+00   1.0090419e+02   1.8072412e+02   1.6170161e+02   1.4815161e+01   1.4600581e+02  -6.7562581e-01   2.4321613e+01   1.4059432e+01   2.7337806e+02  -5.2515355e+00   1.8284290e+02   1.2861289e+02   2.6712129e+02   1.0495458e+01   2.7554645e+02  -1.4263394e+01   5.3630419e+02  -5.8717548e+00   2.8518065e+02  -7.9389677e+00   3.4379097e+02   3.2081561e+01   2.9701161e+02  -1.6710284e+01   2.8141032e+02   3.6258065e-03   2.9593968e+02  -7.3648516e+00   3.0254968e+02  -1.4965548e+00   2.3750161e+02   2.3984065e+01   3.1923323e+02   4.2058761e+01   3.1009355e+02   2.1612194e+01   6.3804516e+01   1.9959693e+02   4.2069917e+02   3.8577806e+01   3.4766742e+02  -1.0444684e+01   2.5078677e+02   1.1917835e+02   4.5018032e+02   2.0379123e+01   5.1912065e+02   2.5574542e+01   5.5004484e+02   1.4828026e+01   3.2388871e+02   2.0466323e+01   2.5757742e+02   1.7622194e+01   2.1787806e+02  -6.7915355e+00   2.6592742e+02   3.2793548e+00   4.8445161e+01   2.3648181e+02   3.0188581e+02   1.1092361e+01   3.0338097e+02   9.0920813e+01   3.6166516e+02   2.4198400e+01   2.7967355e+02   1.0372890e+01   2.5474806e+02   1.3021768e+01   3.2353387e+02   1.3689548e+01   5.1847742e+01   1.1182895e+02
   2.1827968e+02  -1.9698181e+01   1.7127452e+02  -9.7497032e+00   2.8179677e+02  -4.1647097e+00   3.8325710e+02   2.1562065e+00   3.1131161e+02   8.6950710e+00   2.1854355e+02   8.6182000e+01   9.0415161e+01   5.9430981e+01   3.4525613e+02  -3.6598452e+00   2.6120226e+02   6.8510968e-01   2.8290161e+02  -3.2185806e+00   2.2754645e+02   4.1640258e+00   3.4402903e+02   1.8412839e+01   5.2170387e+02   4.6298852e+01   2.2535419e+02   3.3658116e+01   3.2066000e+02   2.0747200e+01   3.3764968e+02   5.2624477e+01   3.4929194e+02   1.1353419e+01   3.9402065e+02   7.8723187e+01   3.0094645e+02   2.5225897e+01   2.4565097e+02   4.1750194e+00   7.8013871e+01   1.3635373e+02   1.8705968e+02   1.3517426e+02   2.8539419e+02   3.0145935e+00   4.5252097e+02  -7.9070968e-01   3.1432516e+02   3.8997935e+00   2.6949000e+02   9.5025961e+01   3.6238871e+02  -5.3491613e+00   2.5288419e+02  -2.8288000e+00   1.1708161e+02   1.7456960e+02   4.6902323e+02   1.0693626e+01   3.6593645e+02  -2.2723355e+00   2.8280903e+02   3.7584955e+01   2.7134839e+02  -4.9436774e+00   2.9273839e+02  -8.0461677e+00   1.3681419e+02   2.4242132e+02   2.0232161e+02  -9.0044387e+00   1.9586581e+02   1.5575574e+01   4.6081613e+01   4.4186323e+00   2.3861806e+02   6.0992645e+00   1.9861290e+02   1.1206129e+02   2.6735129e+02  -7.6294194e-01   2.5169645e+02   1.5594606e+01   5.4939419e+02  -5.1589548e+00   3.1147065e+02  -2.9921677e+00   3.0718097e+02   5.9103613e+00   2.8544161e+02  -9.6946839e+00   2.6669032e+02  -1.0438774e+01   2.9908968e+02   1.0233148e+01   2.7354968e+02  -5.7465548e+00   2.8650161e+02   4.3774065e+01   2.9594323e+02   6.9821961e+01   2.8771355e+02   3.9352594e+01   6.2474516e+01   1.8780333e+02   3.2774917e+02   1.5443806e+01   3.6185742e+02  -1.3898839e+00   2.2845677e+02   1.2658475e+02   4.4657032e+02   7.1979226e+00   5.1312065e+02   2.8294542e+01   5.8928484e+02  -3.9811742e+00   3.1528871e+02   3.9304323e+01   2.3486742e+02   5.8189935e+00   2.2859806e+02   1.4490865e+01   2.0654742e+02   9.8397548e+00   5.1115161e+01   2.2974821e+02   2.7731581e+02  -7.9020387e+00   2.6895097e+02   1.2881521e+02   2.9171516e+02   4.9844000e+00   2.5381355e+02   1.5291690e+01   2.8879806e+02   1.8487768e+01   2.7086387e+02   1.5193148e+01   6.5227742e+01   1.3722855e+02
   2.0846968e+02  -1.7673381e+01   1.5294452e+02  -8.7533032e+00   2.4622677e+02  -9.6091097e+00   3.3225710e+02  -1.8103794e+01   2.6131161e+02  -3.1024929e+01   2.1035355e+02   4.2987200e+01   1.0784516e+02   7.4036581e+01   3.0949613e+02  -7.0390452e+00   3.1291226e+02  -1.6071690e+01   2.4290161e+02   5.9814194e+00   2.1059645e+02  -7.5299742e+00   3.3230903e+02   1.4504387e+00   4.4508387e+02   3.0478452e+01   2.1140419e+02  -8.5558839e+00   3.0023000e+02  -1.4998400e+01   3.3083968e+02   1.0929277e+01   3.2420194e+02   5.0206194e+00   3.3536065e+02   5.1755987e+01   2.6294645e+02   8.5958968e+00   2.3217097e+02  -1.1646581e+01   6.1253871e+01   8.5744529e+01   1.6809968e+02   1.0759106e+02   3.0511419e+02  -1.5630065e+00   4.0376097e+02  -7.4099097e+00   2.9189516e+02  -3.5458065e+00   1.9073000e+02   1.1860676e+02   3.3747871e+02  -4.3063613e+00   2.5541419e+02  -2.2031200e+01   1.3175161e+02   1.6496600e+02   3.8992323e+02   9.1616258e+00   3.3532645e+02  -1.1913535e+01   2.7709903e+02   1.6851755e+01   3.2068839e+02  -2.1460877e+01   2.6364839e+02  -3.2958968e+01   9.9524194e+01   1.9164452e+02   2.0836161e+02  -7.5876387e+00   1.7467581e+02   2.7980774e+01   2.8551613e+01  -1.0368968e+01   2.2413806e+02  -2.7642335e+01   1.5299290e+02   1.1823089e+02   2.3707129e+02  -1.4720542e+01   2.2916645e+02  -2.7932994e+01   4.8473419e+02  -2.6176155e+01   2.7675065e+02  -1.5945677e+00   3.0365097e+02   8.7627613e+00   2.4544161e+02  -2.1394684e+01   2.3746032e+02  -1.9290374e+01   2.8793968e+02  -3.4584852e+01   2.5249968e+02  -9.4425548e+00   2.3602161e+02   3.2152465e+01   3.1856323e+02   4.7112361e+01   2.9562355e+02   3.7669794e+01   8.0324516e+01   4.7185329e+01   2.5350917e+02   2.4383006e+01   4.5856742e+02   1.1403316e+01   2.6388677e+02   1.3098035e+02   4.1385032e+02   1.2525523e+01   5.3559065e+02   1.2686942e+01   5.6570484e+02   1.7652258e+00   2.2263871e+02   1.5316323e+01   2.0653742e+02   1.6325394e+01   1.6345806e+02   1.3232065e+01   2.0968742e+02   2.3728555e+01   6.9395161e+01   2.3452581e+02   2.6703581e+02   2.0703613e+00   3.5709097e+02   1.3200401e+02   3.1295516e+02  -3.1948000e+00   2.7248355e+02   3.9480903e+00   2.2550806e+02   1.4220968e+01   2.8820387e+02   1.7559484e+00   6.5267742e+01   1.2627535e+02
   2.5070968e+02   6.7074194e+00   2.1760452e+02   7.2638968e+00   2.5970677e+02  -7.6875097e+00   4.0292710e+02   5.8626065e+00   3.5573161e+02  -7.2885290e+00   2.1964355e+02   8.8244000e+01   1.0031516e+02   6.4588981e+01   3.2078613e+02  -1.5032245e+01   2.9729226e+02  -5.4320903e+00   3.2147161e+02   1.1125819e+01   1.9692645e+02   3.0613626e+01   3.2735903e+02  -1.4935613e+00   3.8917387e+02   8.6612516e+00   2.3574419e+02  -3.9330839e+00   2.9295000e+02  -2.2036000e+01   2.9178968e+02   1.9913277e+01   3.0782194e+02  -8.5898065e-01   2.9093065e+02   6.1070387e+01   2.9042645e+02   7.0174968e+00   2.3841097e+02   5.0942194e+00   9.8923871e+01   8.9060929e+01   2.1228968e+02   5.9345858e+01   2.3458419e+02   2.1693935e+00   3.8491097e+02  -1.0431910e+01   2.5237516e+02   2.9057935e+00   2.3844000e+02   1.3573996e+02   3.4681871e+02  -2.5735613e+00   2.5850419e+02  -1.3658400e+01   1.3542161e+02   1.9424240e+02   4.9530323e+02  -9.7877419e-01   3.8474645e+02   4.8428645e+00   2.7728903e+02   8.6065548e+00   2.6429839e+02  -2.5809677e+01   2.8225839e+02   5.8422323e+00   1.4728419e+02   1.0277372e+02   1.7527161e+02   1.3299561e+01   1.9719581e+02  -3.4908258e+00   2.1461613e+01  -7.6117677e+00   2.2165806e+02  -1.7163935e+01   1.3289290e+02   1.3141889e+02   2.7502129e+02  -1.4046542e+01   2.1231645e+02  -2.8634994e+01   5.1306419e+02  -3.3202555e+01   2.7042065e+02  -1.9278168e+01   2.8151097e+02  -2.9276039e+01   2.3192161e+02  -4.6363084e+01   2.8312032e+02  -2.8273174e+01   2.7608968e+02  -2.0586852e+01   2.3135968e+02   1.1986452e+00   2.4831161e+02   2.5119265e+01   3.0570323e+02   3.9661161e+01   2.5857355e+02   1.9113794e+01   1.0809452e+02   1.6525373e+02   3.3498917e+02   2.0954606e+01   3.9352742e+02   1.8556516e+01   2.4778677e+02   1.3984835e+02   4.1795032e+02   3.4107523e+01   5.2569065e+02   2.5198942e+01   6.2456484e+02   2.3364258e+00   3.1523871e+02   2.5158323e+01   2.1010742e+02   1.8269794e+01   1.8830806e+02   1.6624065e+01   2.2468742e+02  -9.9914452e+00   4.2305161e+01   2.1574301e+02   2.8707581e+02   1.8797161e+01   3.9648097e+02   1.1256281e+02   3.1985516e+02   9.7732000e+00   2.2405355e+02   6.9624903e+00   2.6003806e+02   1.9698568e+01   2.7153387e+02   1.4279548e+01   6.5127742e+01   1.1809655e+02
   2.8960968e+02  -7.1645806e+00   2.3675452e+02   9.6818968e+00   1.0417677e+02   1.6689489e+02   3.9825710e+02   5.7162065e+00   3.6550161e+02  -2.4210129e+01   2.2668355e+02   6.7390800e+01   1.1460516e+02   7.5445781e+01   3.4678613e+02   1.6977548e+00   2.6634226e+02   1.6423910e+01   2.8614161e+02   2.9022194e+00   2.1654645e+02   2.7284026e+01   3.7535903e+02   2.8286439e+01   4.3679387e+02   1.8181652e+01   2.5559419e+02   3.3908916e+01   3.1766000e+02   1.0372000e+00   3.5445968e+02   3.0849677e+01   3.3858194e+02   3.3870219e+01   3.0269065e+02   9.5559587e+01   3.0285645e+02   1.8213097e+01   2.8527097e+02  -5.1458065e-01   6.6543871e+01   9.5221329e+01   1.8766968e+02   1.1645546e+02   2.7873419e+02   9.0173935e+00   4.1824097e+02   2.7141690e+01   2.7509516e+02   8.1881935e+00   2.8435000e+02   1.8397716e+02   3.4481871e+02   2.0156439e+01   2.7983419e+02   1.6685200e+01   1.4737161e+02   2.3004640e+02   4.6582323e+02   3.8999626e+01   4.0346645e+02   4.4635265e+01   2.8542903e+02  -1.0946452e+00   2.7191839e+02  -2.4889277e+01   2.7692839e+02  -2.0591368e+01   2.1042419e+02  -5.7367484e+01   1.9689161e+02  -9.1400387e+00   1.8495581e+02   1.6783742e+00   3.0551613e+01  -1.5718968e+01   2.5204806e+02   1.5504865e+01   2.0218290e+02   1.2091569e+02   3.1392129e+02   3.4751458e+01   2.1573645e+02   8.5614065e+00   5.7763419e+02   2.3918452e+00   2.7852065e+02   1.5213832e+01   3.0603097e+02  -1.5567639e+01   2.3758161e+02   1.3754116e+01   3.1222032e+02   2.0882581e-01   3.4227968e+02   2.2017948e+01   2.6396968e+02   9.6898452e+00   2.5821161e+02   4.7707265e+01   3.0732323e+02   3.5481561e+01   2.7509355e+02   2.7032194e+01   7.9714516e+01   2.1547413e+02   3.1050917e+02   3.4013006e+01   3.7871742e+02   5.5131613e-01   3.2821677e+02   1.1817395e+02   4.3476032e+02   1.0427226e+00   5.3750065e+02   6.7741419e+00   5.5985484e+02   2.2513226e+01   2.9848871e+02   4.6983226e+00   2.3343742e+02   1.0313394e+01   1.8716806e+02   3.3855265e+01   2.2730742e+02  -2.0610452e+00   7.0445161e+01   1.6944181e+02   3.2407581e+02   1.1507161e+01   3.2876097e+02   1.1637041e+02   3.2895516e+02   2.0855200e+01   2.5757355e+02   1.9990890e+01   2.9608806e+02   1.4664568e+01   2.4863387e+02   8.1615484e+00   5.5747742e+01   1.1774695e+02
   2.5865968e+02   6.1614194e+00   1.9646452e+02   8.6250968e+00   1.0127677e+02   1.0055689e+02   3.8049710e+02   6.7570065e+00   2.4607161e+02  -4.9957290e+00   2.0902355e+02   6.9703600e+01   1.0084516e+02   5.9876581e+01   2.9592613e+02  -1.8523445e+01   2.0605226e+02  -1.1282890e+01   2.5976161e+02  -1.1467381e+01   1.6892645e+02   5.5136258e+00   3.6921903e+02   3.4067639e+01   3.9960387e+02   2.5966852e+01   2.6340419e+02   2.4614116e+01   3.7133000e+02  -7.1064000e+00   4.2473968e+02   3.8807277e+01   3.6696194e+02   7.5598194e+00   3.3874065e+02   7.7435587e+01   3.1866645e+02   2.7668297e+01   2.8531097e+02   2.3962219e+01   7.9403871e+01   9.2432529e+01   2.1171968e+02   1.2544146e+02   2.9125419e+02   2.7685794e+01   4.4191097e+02   7.1080903e+00   2.9532516e+02   2.3709794e+01   3.1211000e+02   1.3523636e+02   2.9052871e+02   1.4549639e+01   2.8902419e+02   1.2050000e+01   1.3389161e+02   2.1674480e+02   4.7473323e+02   1.3896826e+01   3.9398645e+02   3.3436645e+00   2.6104903e+02  -8.2442452e+00   3.0458839e+02  -8.4287742e-01   2.8544839e+02  -3.5629677e+00   2.2333419e+02  -4.7550284e+01   1.9284161e+02  -5.6260387e+00   1.9253581e+02   1.8981974e+01   2.1701613e+01   9.0390323e+00   2.8165806e+02  -6.5339355e+00   1.9351290e+02   1.3117929e+02   2.8283129e+02   5.5186581e+00   2.2640645e+02  -6.5221935e+00   5.9335419e+02  -2.5145755e+01   2.8485065e+02  -1.1142568e+01   2.8846097e+02  -1.2302039e+01   2.3268161e+02  -1.7713884e+01   3.2550032e+02  -1.4993574e+01   3.5250968e+02   2.4719548e+01   2.3073968e+02  -2.2751755e+01   1.8292161e+02   3.6920465e+01   3.0566323e+02   5.3144361e+01   3.0176355e+02   1.9948594e+01   6.6424516e+01   2.0496733e+02   3.6260917e+02   2.3655006e+01   3.9795742e+02  -9.6078839e+00   2.7978677e+02   1.7056835e+02   4.0985032e+02   4.4155226e+00   5.7869065e+02   2.6189419e+00   5.2194484e+02   8.2660258e+00   2.8663871e+02   2.6946323e+01   2.3291742e+02   2.8834994e+01   2.0254806e+02   1.4864865e+01   2.0211742e+02   3.9541548e+00   7.1535161e+01   1.8173461e+02   2.7207581e+02   3.8071613e+00   3.0571097e+02   1.0492441e+02   3.6128516e+02   3.1880000e-01   2.3010355e+02   5.4148490e+01   2.9665806e+02  -7.8110323e+00   2.8263387e+02   3.4481548e+01   6.7227742e+01   1.2644855e+02
   2.4432968e+02  -2.6782181e+01   2.3713452e+02  -1.7628503e+01   5.6896774e+01   8.8677290e+01   3.3749710e+02  -7.0429935e+00   2.3669161e+02  -2.9005329e+01   2.1073355e+02   5.1286800e+01   9.2885161e+01   3.4133381e+01   2.4973613e+02  -1.8282452e+00   2.0420226e+02  -5.9448903e+00   2.5086161e+02  -1.1035381e+01   1.8830645e+02   2.5832258e+00   3.2673903e+02   3.0860387e+00   3.6336387e+02   1.5106052e+01   2.5197419e+02   2.8958516e+01   3.3947000e+02   1.0482400e+01   3.4164968e+02   9.8344774e+00   3.2701194e+02  -2.4584181e+01   2.7317065e+02   5.6111187e+01   2.7266645e+02   1.2918297e+01   2.7531097e+02   2.8522194e+00   1.5387387e+02   4.2574929e+01   1.8547968e+02   7.8970658e+01   2.7415419e+02   5.2437935e+00   3.5581097e+02  -4.1439097e+00   2.9766516e+02   5.0925935e+00   2.4654000e+02   1.3609196e+02   2.7552871e+02  -2.2020361e+01   2.9821419e+02   1.3148000e+00   8.4611613e+01   1.7411720e+02   4.2640323e+02  -1.9467742e+00   3.5613645e+02  -1.4883355e+00   3.1380903e+02   1.5394955e+01   3.0039839e+02   2.9452323e+01   3.0749839e+02   1.4773032e+01   2.4852419e+02  -3.7995484e+01   2.1236161e+02   2.1432361e+01   2.2886581e+02   6.4055742e+00   5.1031613e+01  -7.6873677e+00   2.4294806e+02   1.4612865e+01   1.9127290e+02   1.0650849e+02   2.7078129e+02  -1.5137342e+01   1.9169645e+02  -2.2935394e+01   4.9954419e+02  -3.0550955e+01   3.0542065e+02  -1.3218168e+01   2.5803097e+02   5.9423613e+00   1.7177161e+02  -1.8081084e+01   2.9036032e+02  -1.8472374e+01   3.0803968e+02  -1.6002852e+01   2.1606968e+02  -1.5908155e+01   1.7940161e+02   1.3012065e+01   2.6423323e+02   4.0838761e+01   3.4409355e+02   2.3372194e+01   8.1754516e+01   2.3240093e+02   3.1598917e+02   3.5524606e+01   4.1071742e+02  -2.8158684e+01   2.7602677e+02   1.1496915e+02   4.0090032e+02   3.6091523e+01   5.1378065e+02   3.0391742e+01   5.3918484e+02   1.9696826e+01   2.7598871e+02   1.4098323e+01   2.3467742e+02   2.3164194e+01   2.5549806e+02   7.4388645e+00   2.2944742e+02   1.1577755e+01   5.6825161e+01   2.0715141e+02   2.6941581e+02  -1.2930039e+01   2.8828097e+02   9.5938813e+01   3.7299516e+02   1.8292000e+01   2.8067355e+02   4.1242890e+01   2.6765806e+02   1.8698968e+01   2.8472387e+02   1.4124348e+01   6.7647742e+01   9.9984955e+01
   2.9713968e+02   9.7030194e+00   3.1222452e+02   2.2214297e+01   9.6226774e+01   1.7206089e+02   4.0454710e+02  -1.5069935e+00   2.3588161e+02   4.6294710e+00   2.7549355e+02   8.3436000e+01   1.0360516e+02   4.6415781e+01   2.4997613e+02   1.3912555e+01   2.3796226e+02   6.2643097e+00   3.1447161e+02  -1.4124181e+01   1.9964645e+02  -2.5639742e+00   3.3387903e+02  -1.1445161e+01   3.2922387e+02  -1.8227484e+00   2.2007419e+02   6.3705161e+00   3.3023000e+02  -1.3108400e+01   3.5478968e+02   1.0973277e+01   3.3863194e+02   1.3296219e+01   2.5155065e+02   6.3220787e+01   3.2952645e+02   5.8494968e+00   2.4460097e+02  -2.1209806e+00   2.1311387e+02   6.8357290e+00   1.9871968e+02   8.3531458e+01   2.5173419e+02   1.8137394e+01   3.4319097e+02  -8.7143097e+00   2.9547516e+02  -7.8322065e+00   2.5487000e+02   1.2323556e+02   2.9762871e+02  -9.3983613e+00   2.5774419e+02   6.7424000e+00   8.6421613e+01   1.2997240e+02   4.2768323e+02   8.2408258e+00   3.3903645e+02  -2.2880335e+01   2.3032903e+02   3.1263355e+01   3.0015839e+02  -8.4884774e+00   2.9449839e+02  -1.3286968e+01   2.4362419e+02  -4.8743484e+01   1.7803161e+02   1.4087613e+00   1.7895581e+02   2.5308374e+01   2.5131613e+01  -1.5753677e+00   2.5413806e+02   3.2376645e+00   2.0246290e+02   1.2542329e+02   3.1521129e+02   2.1268258e+01   1.8573645e+02   1.5140645e-01   4.8230419e+02   5.0182452e+00   3.3199065e+02   1.9362323e+00   2.9846097e+02   4.2779613e+00   2.0097161e+02   2.7162916e+01   2.9408032e+02  -3.0439974e+01   3.1174968e+02  -1.4059652e+01   2.4639968e+02  -1.3814555e+01   2.5216161e+02   2.1001265e+01   3.2861323e+02   2.7168361e+01   2.9095355e+02   1.9573394e+01   5.1994516e+01   2.0040173e+02   3.5284917e+02   2.1905806e+01   3.4456742e+02   1.0523316e+01   2.4454677e+02   1.2295755e+02   4.1090032e+02   3.3761523e+01   5.0969065e+02   1.9138942e+01   5.4466484e+02   7.0184258e+00   3.0448871e+02   1.1518323e+01   2.3538742e+02   1.7207394e+01   2.3654806e+02   2.2764865e+01   1.9140742e+02  -7.6190452e+00   7.2255161e+01   1.9972701e+02   2.5731581e+02   1.8037961e+01   2.5667097e+02   1.1255761e+02   3.7404516e+02   3.1580000e+00   2.6838355e+02   2.0846090e+01   2.2646806e+02   2.8954168e+01   2.7320387e+02   1.4045948e+01   5.7847742e+01   1.4438895e+02
   2.8789968e+02   2.4822219e+01   2.9546452e+02   2.4555097e+01   6.0136774e+01   1.6689809e+02   4.3168710e+02   1.8941806e+01   2.5021161e+02  -7.0869290e+00   2.0483355e+02   8.6658800e+01   1.1826516e+02   6.0582981e+01   2.6621613e+02   9.3733548e+00   2.3624226e+02   1.6301910e+01   3.0276161e+02   1.1382619e+01   1.9630645e+02   1.1233226e+01   2.9768903e+02   1.5120039e+01   3.1279387e+02   3.7911652e+01   2.8754419e+02   2.5922916e+01   4.1247000e+02  -1.0597600e+01   3.9930968e+02   1.5311677e+01   3.4186194e+02   9.8478194e+00   2.7645065e+02   1.1808879e+02   3.3452645e+02   9.1094968e+00   3.2803097e+02   1.4064619e+01   2.1454387e+02   1.0721329e+01   2.0638968e+02   1.2019786e+02   3.0820419e+02   3.6597935e+00   3.9838097e+02   4.5049032e-01   3.2447516e+02   1.2377794e+01   2.6963000e+02   1.5577476e+02   2.9405871e+02   2.0272387e+00   3.0798419e+02   1.8383200e+01   1.1627161e+02   1.7939440e+02   5.1621323e+02   2.5628426e+01   3.4170645e+02  -3.2839355e+00   2.5156903e+02   9.9941548e+00   3.0887839e+02  -6.4660774e+00   2.5321839e+02   1.0154323e+00   2.7923419e+02  -9.6422839e+00   1.7832161e+02  -9.9443871e-01   1.9053581e+02  -1.0908026e+01   2.4411613e+01   1.6442232e+01   3.0875806e+02   1.4208065e+01   1.7642290e+02   1.1588649e+02   3.5392129e+02   2.3501458e+01   2.5792645e+02  -1.5623794e+01   5.6625419e+02  -1.8407755e+01   3.4490065e+02  -3.1365677e+00   2.8760097e+02  -1.0143239e+01   2.4573161e+02  -1.7578839e+00   2.9936032e+02  -2.3762374e+01   2.7841968e+02  -1.4253252e+01   2.7325968e+02   1.8706645e+01   2.3278161e+02   3.8451665e+01   3.0832323e+02   3.0551561e+01   3.2833355e+02   3.3672994e+01   8.3614516e+01   2.0368213e+02   3.5688917e+02   1.3922606e+01   3.4085742e+02   1.3860116e+01   2.4830677e+02   1.4351675e+02   3.8838032e+02  -1.4687742e-01   6.6264065e+02   1.7622942e+01   5.6775484e+02   2.9551226e+01   3.1923871e+02   2.5788323e+01   2.4300742e+02   1.6547794e+01   2.4468806e+02   1.0493665e+01   2.4435742e+02   1.3384955e+01   8.5965161e+01   1.8982021e+02   2.6974581e+02   1.4853561e+01   2.8505097e+02   9.7057213e+01   3.8861516e+02   2.1852400e+01   3.0738355e+02   2.0296090e+01   2.5365806e+02   1.5438968e+01   2.9201387e+02   1.4121148e+01   6.6847742e+01   1.2723895e+02
   2.2455968e+02  -1.5630581e+01   2.6937452e+02   2.8322968e+00   7.5896774e+01   1.4858729e+02   3.7330710e+02  -2.2477794e+01   2.2102161e+02  -2.9371729e+01   1.8697355e+02   6.2187600e+01   7.5315161e+01   6.8678981e+01   2.4587613e+02  -5.4694452e+00   2.0839226e+02  -1.4900090e+01   2.8686161e+02  -1.0245381e+01   1.3978645e+02   1.2754826e+01   3.0764903e+02   2.4843239e+01   3.5036387e+02   3.4336052e+01   2.7869419e+02   4.6870916e+01   3.8542000e+02  -1.7003600e+01   4.2297968e+02   2.6178077e+01   2.8415194e+02   7.7946194e+00   2.7626065e+02   1.1919399e+02   3.3256645e+02   1.8126297e+01   3.3179097e+02   1.4333819e+01   2.7944387e+02   5.8593290e+00   2.5576968e+02   1.2662746e+02   2.9915419e+02   2.0533794e+01   3.8514097e+02   1.3889690e+01   3.6866516e+02   1.1792594e+01   2.8906000e+02   1.3117036e+02   2.6224871e+02   1.6620387e+00   3.0102419e+02   3.1850000e+01   1.1061161e+02   1.6912720e+02   5.0216323e+02   1.0232426e+01   3.2117645e+02   2.2218465e+01   2.1942903e+02   7.0535484e-01   3.1525839e+02  -2.6736477e+01   2.5306839e+02   4.0274323e+00   2.9828419e+02  -4.8686284e+01   1.4022161e+02  -8.2264387e+00   1.9781581e+02  -4.9204258e+00   2.2171613e+01  -3.9985677e+00   2.9727806e+02  -1.4593535e+01   1.5932290e+02   9.3114490e+01   3.4873129e+02   1.0346658e+01   2.4250645e+02  -1.2860194e+01   5.2039419e+02  -1.9928955e+01   3.3671065e+02  -2.4201368e+01   2.9360097e+02  -4.1932387e+00   1.8530161e+02   1.2266516e+01   2.9250032e+02  -2.4733574e+01   2.4893968e+02  -1.4604852e+01   2.5244968e+02   5.4714452e+00   1.8269161e+02   3.6368865e+01   2.9418323e+02   5.3342761e+01   3.0171355e+02   1.4042594e+01   6.2804516e+01   1.7953693e+02   3.0846917e+02   1.3176206e+01   3.7004742e+02   2.2849161e+00   2.3602677e+02   1.4235915e+02   4.2223032e+02   3.1285123e+01   6.1650065e+02   2.0214142e+01   5.2470484e+02   6.6522581e-01   3.1788871e+02   3.5396323e+01   2.2596742e+02   4.2909935e+00   2.2364806e+02   7.6968645e+00   2.1121742e+02   9.7461548e+00   9.3445161e+01   1.5941181e+02   2.9574581e+02   1.6293561e+01   2.8467097e+02   1.2270761e+02   3.9128516e+02   1.4888000e+00   3.1438355e+02   2.6116090e+01   2.6036806e+02   1.2432168e+01   2.7986387e+02   3.8753148e+01   4.3647742e+01   1.6514495e+02
   2.2389968e+02  -8.0577806e+00   2.9756452e+02  -1.3372903e+01   9.3276774e+01   8.4346890e+01   3.3477710e+02  -4.0153935e+00   2.0469161e+02   4.6467097e-01   1.6026355e+02   5.4514400e+01   1.0055516e+02   3.9569781e+01   2.0816613e+02  -1.3602645e+01   2.2315226e+02  -2.4410890e+01   2.8609161e+02  -1.5763781e+01   1.6926645e+02  -8.1335742e+00   2.7640903e+02   9.3424387e+00   3.4308387e+02   1.5728452e+01   2.4002419e+02   2.6104516e+01   3.3933000e+02  -8.5064000e+00   3.2840968e+02   7.9336774e+00   2.4977194e+02  -1.1064981e+01   2.5483065e+02   4.7528387e+01   3.1433645e+02   1.8824697e+01   2.8041097e+02   3.2542194e+00   2.7178387e+02   2.0921290e+00   2.2409968e+02   9.0831058e+01   2.8568419e+02   4.7013935e+00   3.2676097e+02   1.3560090e+01   3.6051516e+02   1.6459355e-01   2.4992000e+02   1.4816156e+02   2.7557871e+02   1.5315639e+01   2.6607419e+02  -1.5940000e+00   1.0518161e+02   1.1690160e+02   4.9425323e+02   9.9152258e+00   3.0308645e+02   1.2525665e+01   2.7409903e+02   2.3317548e+00   3.7068839e+02   2.0059123e+01   2.8106839e+02   2.4787432e+01   3.4990419e+02  -2.3295884e+01   1.7727161e+02   2.9329561e+01   2.2429581e+02   2.6341174e+01   3.6701613e+01   7.2690323e+00   2.6984806e+02  -4.1591355e+00   1.3623290e+02   8.2151690e+01   2.7116129e+02   3.8322581e+00   2.3631645e+02  -7.8949935e+00   4.9920419e+02   8.6262452e+00   3.1009065e+02  -8.3517677e+00   2.3308097e+02   3.5836129e-01   2.2573161e+02  -2.7777884e+01   2.7650032e+02  -2.4223574e+01   2.2231968e+02  -1.1195252e+01   2.3401968e+02  -2.0014155e+01   1.9459161e+02   2.2076865e+01   3.0551323e+02   3.9776361e+01   2.7409355e+02   2.3352194e+01   6.0474516e+01   2.3891333e+02   3.6427917e+02   2.6561406e+01   4.0390742e+02   8.4361161e+00   2.5645677e+02   1.2738475e+02   3.6009032e+02   2.4776323e+01   5.3154065e+02   1.7300942e+01   5.4956484e+02   1.1626426e+01   3.0098871e+02   3.9348323e+01   2.4729742e+02   2.2104594e+01   2.5121806e+02   2.3631265e+01   2.1049742e+02  -6.2362452e+00   5.9775161e+01   1.8196541e+02   3.0226581e+02   1.3681961e+01   3.1286097e+02   1.1583241e+02   3.1376516e+02   1.5070400e+01   2.3057355e+02   1.7340890e+01   2.8674806e+02   9.2717677e+00   2.5086387e+02   1.1553148e+01   5.1417742e+01   1.0381335e+02
   2.3489968e+02  -1.5697781e+01   2.7079452e+02   1.3818697e+01   9.9986774e+01   1.9509009e+02   3.4949710e+02   5.2370065e+00   2.1816161e+02   2.5237071e+01   1.8478355e+02   4.2882800e+01   1.0860516e+02   7.0975781e+01   2.6068613e+02  -3.0342452e+00   2.3600226e+02   2.2311097e+00   3.6614161e+02  -4.4977806e+00   1.8145645e+02   1.3511226e+01   2.2187903e+02   7.8048387e+00   2.8760387e+02  -5.8831484e+00   2.6626419e+02  -3.8946839e+00   2.6999000e+02  -3.0492000e+00   2.9854968e+02   3.4802477e+01   2.2139194e+02  -3.3745806e+00   2.6422065e+02   4.4967187e+01   2.8923645e+02  -6.9273032e+00   2.8036097e+02  -1.4311781e+01   3.3363387e+02  -2.8045871e+01   1.9024968e+02   9.8059058e+01   2.6739419e+02   7.8459355e-01   3.7238097e+02  -4.9495097e+00   3.3375516e+02   4.0653935e+00   2.3992000e+02   1.2505156e+02   2.8352871e+02  -1.0610361e+01   2.3183419e+02  -3.6648000e+00   8.4081613e+01   1.2172960e+02   5.1840323e+02   8.5532258e+00   2.9727645e+02  -9.1595355e+00   2.7042903e+02   4.0553548e+00   2.9044839e+02   1.1248323e+01   2.2930839e+02   4.8358232e+01   2.5447419e+02  -4.1421484e+01   1.4370161e+02   6.5451613e+00   2.1043581e+02   7.7399742e+00   2.4131613e+01  -3.2553677e+00   3.1842806e+02   1.9446452e-01   1.3699290e+02   9.6850890e+01   3.1302129e+02   1.6823458e+01   2.3254645e+02  -6.1633935e+00   5.2320419e+02   3.6624516e-01   2.7728065e+02  -3.5869677e+00   2.7341097e+02  -1.1148039e+01   1.8911161e+02   9.7217161e+00   2.6293032e+02  -3.2797974e+01   2.2969968e+02  -4.3056516e+00   2.7768968e+02   7.8322452e+00   2.0731161e+02   4.3779265e+01   2.9666323e+02   5.4724361e+01   2.8876355e+02   3.0838594e+01   7.5854516e+01   1.7663293e+02   3.3069917e+02   4.4637806e+01   3.8590742e+02  -6.8838839e+00   2.9835677e+02   9.6182748e+01   3.8738032e+02   1.4503123e+01   5.8259065e+02   8.4569419e+00   5.4751484e+02   3.3410426e+01   3.3143871e+02  -3.8767742e-01   2.4915742e+02   1.8145794e+01   1.7940806e+02   2.3716065e+01   1.9487742e+02   8.7733548e+00   6.5585161e+01   2.1735061e+02   2.7655581e+02   1.2498761e+01   2.7333097e+02   1.1841481e+02   3.3328516e+02   1.2508800e+01   2.5333355e+02   2.5000090e+01   2.5912806e+02   9.6213677e+00   3.0001387e+02   3.1811148e+01   4.3177742e+01   1.0218255e+02
   2.0546968e+02   2.5166194e+00   2.4508452e+02   2.5345497e+01   1.0484677e+02   1.4108129e+02   3.1987710e+02   6.9866065e+00   2.5788161e+02   3.5779471e+01   1.5930355e+02   5.6591200e+01   9.0265161e+01   5.5532981e+01   2.0878613e+02   4.6017755e+01   2.1472226e+02   1.3123510e+01   3.6666161e+02   2.0460619e+01   2.3273645e+02  -1.0541174e+01   2.4930903e+02   3.8040439e+01   2.9379387e+02   1.6581652e+01   3.0512419e+02   1.7996516e+01   3.2061000e+02   2.2991200e+01   3.2821968e+02   2.1948877e+01   2.1491194e+02  -1.8061806e+00   3.3179065e+02   9.8891587e+01   3.2666645e+02   2.0168297e+01   3.1369097e+02   1.2261819e+01   3.3344387e+02   3.0869329e+01   2.1528968e+02   1.2448586e+02   3.0330419e+02   2.9671794e+01   3.8467097e+02   1.4877290e+01   3.3247516e+02   2.2357794e+01   2.6687000e+02   1.6151556e+02   3.1414871e+02   1.9660039e+01   2.8307419e+02   9.2360000e+00   1.3366161e+02   9.5193200e+01   5.4373323e+02   9.9068258e+00   3.4179645e+02   2.4758865e+01   2.7475903e+02   3.0889548e+00   2.8968839e+02   5.4491226e+00   2.3449839e+02   2.5130323e+00   2.6862419e+02  -4.9833484e+01   1.3784161e+02   1.1539613e+00   2.2586581e+02  -6.9244258e+00   2.5461613e+01   7.8282323e+00   3.3042806e+02   1.4994465e+01   1.5056290e+02   1.1976529e+02   3.5292129e+02   2.5291458e+01   2.9388645e+02   3.9294065e+00   5.5896419e+02   1.0035445e+01   3.2413065e+02  -1.1524968e+01   3.2894097e+02  -1.7070439e+01   2.5411161e+02   7.7617161e+00   2.7746032e+02  -1.0300374e+01   2.6093968e+02   2.5251484e+00   2.8901968e+02   3.4545845e+01   2.3321161e+02   9.8972645e+00   2.7308323e+02   5.7007613e+00   2.9604355e+02   2.2356194e+01   3.4904516e+01   1.8914893e+02   2.8098917e+02   1.7804606e+01   3.9428742e+02   8.2057161e+00   2.4673677e+02   1.2773235e+02   3.9547032e+02   4.1359226e+00   5.9431065e+02   2.6899342e+01   5.8780484e+02   8.7572258e+00   3.2693871e+02   2.8772323e+01   2.1638742e+02   2.0577394e+01   1.8826806e+02   9.1472645e+00   2.0216742e+02   1.4050155e+01   6.6915161e+01   1.9939421e+02   3.0022581e+02   1.7175161e+01   2.6424097e+02   1.2414201e+02   2.9666516e+02   1.5438400e+01   2.6362355e+02   1.8126890e+01   2.9760806e+02   2.1642968e+01   3.0172387e+02   2.3294348e+01   6.3847742e+01   1.1428895e+02
   2.0374968e+02  -8.2557806e+00   1.8879452e+02   2.4138697e+01   8.3656774e+01   1.2930649e+02   2.7963710e+02  -9.6541935e+00   2.2740161e+02   6.5478710e+00   2.2568355e+02   4.7950800e+01   7.7125161e+01   5.8584181e+01   2.1064613e+02  -2.4461045e+01   1.8191226e+02  -9.0116903e+00   3.1509161e+02  -7.7037806e+00   2.2821645e+02   1.4730426e+01   2.2754903e+02   2.9541239e+01   3.5903387e+02   3.8832452e+01   3.1778419e+02   3.1933716e+01   2.8309000e+02   2.1828000e+00   3.2164968e+02   2.0244477e+01   2.4220194e+02   1.0250619e+01   3.4198065e+02   8.2936387e+01   3.9609645e+02   3.1183897e+01   3.5208097e+02   1.4090619e+01   3.2444387e+02   6.5493290e+00   2.5024968e+02   1.4540906e+02   2.9482419e+02   3.2730194e+01   3.3571097e+02   2.3984090e+01   3.2909516e+02   2.2148194e+01   3.0378000e+02   1.7051276e+02   3.3681871e+02   1.1746439e+01   2.8150419e+02   2.9411600e+01   1.7046161e+02   2.3579200e+01   5.4806323e+02   2.5130426e+01   3.1098645e+02   2.9603665e+01   2.4780903e+02  -2.4275045e+01   2.5206839e+02  -2.0971277e+01   2.1325839e+02   1.0832232e+01   2.7957419e+02  -4.7669484e+01   1.4370161e+02   1.3875161e+01   1.6286581e+02  -2.9344258e+00   2.7511613e+01  -6.3857677e+00   3.1113806e+02   3.8676645e+00   1.3604290e+02   7.5776890e+01   2.5954129e+02   1.4185806e-01   2.5792645e+02  -3.2337935e+00   5.3763419e+02  -2.0408155e+01   2.8561065e+02   1.3266632e+01   2.8356097e+02  -2.6390039e+01   2.5468161e+02  -2.1838839e+00   2.7874032e+02  -2.1352774e+01   2.0341968e+02  -5.3532516e+00   2.8044968e+02  -1.4868555e+01   2.1602161e+02   7.0824645e+00   2.9937323e+02   5.4267561e+01   2.9400355e+02   3.9799394e+01   6.0564516e+01   1.8971613e+02   2.6798917e+02   6.2646065e+00   3.7609742e+02  -1.0490839e+00   2.4440677e+02   1.4291875e+02   4.1128032e+02   1.9641123e+01   4.3059065e+02   2.6326942e+01   5.2947484e+02   7.3736258e+00   2.6818871e+02   2.6222323e+01   2.3929742e+02   6.2745935e+00   1.7397806e+02   4.2100465e+01   2.3563742e+02   1.2222555e+01   5.4445161e+01   2.0877181e+02   2.5250581e+02   1.3727613e+00   2.6724097e+02   1.0871201e+02   3.4361516e+02   1.6352400e+01   2.9524355e+02   1.8977290e+01   2.8331806e+02   1.9646168e+01   2.9801387e+02   9.0611484e+00   5.6607742e+01   1.2301815e+02
   1.7113968e+02  -1.0356981e+01   1.5732452e+02  -1.7633703e+01   6.9416774e+01   1.2972569e+02   2.6125710e+02  -2.1663794e+01   2.5397161e+02   1.7562271e+01   2.4521355e+02   6.7618400e+01   8.7655161e+01   3.9311781e+01   2.0702613e+02  -1.0221445e+01   2.1081226e+02  -8.6136903e+00   3.0062161e+02  -6.2561806e+00   2.3473645e+02  -1.6751174e+01   1.9511903e+02   1.2805639e+01   3.5332387e+02   2.0389252e+01   2.6259419e+02   2.6208916e+01   2.3756000e+02  -1.8934800e+01   2.1978968e+02   3.3533277e+01   2.2253194e+02  -1.5655781e+01   3.4755065e+02   7.3730787e+01   3.4956645e+02   9.5629677e-01   3.3822097e+02   1.3629419e+01   3.0363387e+02   1.5784129e+01   1.9486968e+02   1.1140946e+02   2.9296419e+02   1.9289935e+00   2.6962097e+02   2.9561290e+01   2.7956516e+02   2.8830594e+01   2.4697000e+02   1.5872756e+02   3.3719871e+02   1.0956039e+01   2.8526419e+02   1.0920800e+01   1.6285161e+02   3.7188000e+01   5.3192323e+02   6.2316258e+00   3.4693645e+02   2.4247665e+01   2.9851903e+02  -6.7618452e+00   2.7429839e+02  -2.8079677e+01   2.1959839e+02  -1.5914968e+01   2.8566419e+02  -5.3966684e+01   1.4365161e+02  -1.2880839e+01   1.5329581e+02   5.1211742e+00   1.5361613e+01  -1.0263768e+01   2.9680806e+02  -1.5795935e+01   1.5823290e+02   9.6391690e+01   2.3564129e+02  -1.6796142e+01   2.2407645e+02  -1.6055794e+01   5.0620419e+02  -3.7037548e+00   2.9085065e+02  -5.6225677e+00   3.0222097e+02  -3.9328387e+00   2.3730161e+02  -1.6843484e+01   2.5608032e+02  -4.5019974e+01   2.3512968e+02  -4.2200516e+00   2.3415968e+02  -1.4875355e+01   1.9340161e+02  -1.3157935e+01   2.9489323e+02   5.0095961e+01   3.1000355e+02   2.9999394e+01   5.6994516e+01   1.9757173e+02   2.8307917e+02   1.6637406e+01   3.7290742e+02   1.8536116e+01   2.0388677e+02   1.3931035e+02   4.0799032e+02   1.6664323e+01   6.0854065e+02   4.0040942e+01   5.8070484e+02   1.7605226e+01   3.1773871e+02   1.4758323e+01   2.3719742e+02   1.3252594e+01   1.8411806e+02   1.4859265e+01   2.0587742e+02  -8.4866452e+00   4.2305161e+01   2.2078301e+02   2.7955581e+02   1.3688761e+01   3.4052097e+02   9.3519613e+01   3.2428516e+02   1.0188800e+01   2.6995355e+02   3.8910490e+01   2.5074806e+02   1.4341768e+01   2.6996387e+02   1.9215148e+01   5.9267742e+01   9.5425355e+01
   1.8984968e+02  -9.6137806e+00   5.0604516e+01   1.6405390e+02   8.6466774e+01   1.6908169e+02   3.2039710e+02   7.0500645e-01   3.0050161e+02   1.4559871e+01   2.3426355e+02   1.0321440e+02   1.0784516e+02   6.1796581e+01   2.5197613e+02   5.7025548e+00   2.4139226e+02   1.4039910e+01   2.7566161e+02   1.3450619e+01   2.9473645e+02   1.5358826e+01   2.0149903e+02  -5.7047613e+00   3.6289387e+02   1.2483652e+01   2.2059419e+02   1.1848916e+01   2.4861000e+02  -3.3198800e+01   2.4497968e+02   1.5848077e+01   2.2691194e+02   2.1903819e+01   3.3445065e+02   4.2588787e+01   3.0271645e+02   2.2654297e+01   3.1393097e+02  -8.6673806e+00   3.3949387e+02  -1.8467097e-01   2.7214968e+02   9.9177058e+01   2.9177419e+02   2.6941935e+00   3.5471097e+02   8.1740903e+00   2.8170516e+02  -2.5806065e+00   2.5344000e+02   1.4053996e+02   3.1819871e+02  -1.8139613e+00   2.4645419e+02  -8.5444000e+00   1.3775161e+02  -6.0440000e+00   5.2111323e+02   3.4764258e+00   2.8527645e+02   7.7104645e+00   3.3123903e+02   1.7950555e+01   2.6706839e+02   1.7398723e+01   2.1764839e+02   1.8610323e+00   2.8685419e+02  -2.2721884e+01   1.8017161e+02  -1.3422439e+01   2.1076581e+02   1.0193574e+01   3.9791613e+01   1.0301832e+01   2.9994806e+02   8.0028645e+00   1.5675290e+02   1.0703009e+02   2.4964129e+02   3.0463858e+01   2.3297645e+02  -1.6717794e+01   5.0296419e+02  -1.9254555e+01   2.3661065e+02  -8.5336774e-01   3.3618097e+02   2.9203613e+00   2.3973161e+02   2.1532116e+01   2.8498032e+02  -1.0091974e+01   2.4246968e+02  -1.6517252e+01   2.3549968e+02  -1.7892555e+01   2.0816161e+02   3.2312645e+00   2.9394323e+02   5.7171961e+01   2.7971355e+02   1.9232594e+01   1.9424516e+01   2.6957329e+01   3.4031917e+02   1.4058206e+01   4.0152742e+02   3.8665161e+00   2.2507677e+02   1.3494515e+02   4.2218032e+02   2.4999123e+01   6.5378065e+02   3.3801742e+01   6.3104484e+02  -6.8919742e+00   3.1123871e+02   4.1728323e+01   2.6034742e+02   1.5160594e+01   1.9578806e+02   1.5975665e+01   2.2021742e+02   1.2216155e+01   5.6305161e+01   1.8709301e+02   2.7264581e+02  -5.3784387e+00   3.0514097e+02   9.8160013e+01   3.6447516e+02   1.9203600e+01   2.8467355e+02   1.9352890e+01   2.6331806e+02  -2.3338323e+00   4.0758387e+02   1.3255548e+01   4.3267742e+01   7.5655355e+01
   2.1203968e+02   1.9231019e+01   8.2324516e+01   1.3046630e+02   1.0417677e+02   1.4908489e+02   3.3358710e+02   1.6649806e+01   3.0331161e+02   3.7005071e+01   2.6797355e+02   1.4522760e+02   1.0198516e+02   6.9165381e+01   2.8402613e+02  -7.3314452e+00   2.5591226e+02   7.1083097e+00   2.8590161e+02   1.6631419e+01   2.9754645e+02   1.7564026e+01   2.0449903e+02   1.1435239e+01   3.7613387e+02   8.7044516e+00   2.2835419e+02   1.6708116e+01   2.3876000e+02  -2.2790800e+01   2.2516968e+02   1.3962877e+01   2.3401194e+02  -1.6474181e+01   3.6264065e+02   8.2713587e+01   3.0504645e+02  -1.0210323e-01   2.9122097e+02  -9.7005806e+00   3.2649387e+02   5.9053290e+00   1.9181968e+02   1.1312346e+02   2.7639419e+02   2.0354594e+01   3.8705097e+02   5.4968903e+00   2.4709516e+02  -2.5318065e+00   2.2054000e+02   1.5913196e+02   3.0862871e+02  -9.5683613e+00   2.6050419e+02  -6.7184000e+00   1.3908161e+02   3.8996000e+00   4.6244323e+02  -1.9259974e+01   3.1946645e+02  -1.6124735e+01   3.3894903e+02   2.3523755e+01   2.6625839e+02   2.2653523e+01   2.4192839e+02   7.7286323e+00   2.3657419e+02  -4.0799484e+01   1.9308161e+02   3.6204761e+01   1.9253581e+02   1.3171974e+01   5.9941613e+01   4.4499832e+01   3.2484806e+02   9.2008645e+00   1.5475290e+02   1.2886009e+02   2.3445129e+02   1.2919058e+01   2.9892645e+02  -1.2283794e+01   5.6663419e+02   2.7018452e+00   2.6256065e+02   1.0260632e+01   3.5313097e+02   1.1714361e+01   2.8239161e+02   1.7169316e+01   2.3198032e+02   7.9958026e+01   2.3722968e+02  -1.5780516e+00   2.4992968e+02   9.8630452e+00   2.8226161e+02   1.6253265e+01   2.5751323e+02   3.2706361e+01   2.8819355e+02   2.8124194e+01   1.1324516e+01   7.1185329e+01   3.0465917e+02   1.7571006e+01   3.6885742e+02  -1.8498839e+00   2.3040677e+02   1.3856875e+02   3.8785032e+02   6.6555226e+00   6.0792065e+02   2.4190542e+01   8.3361484e+02  -1.0475742e+00   3.6018871e+02   3.3612323e+01   4.1219742e+02   1.8772594e+01   1.8478806e+02   7.5656645e+00   2.3059742e+02   1.1485755e+01   6.6495161e+01   2.0565781e+02   3.3612581e+02   2.1593161e+01   2.7886097e+02   9.5122413e+01   3.4947516e+02   3.0783600e+01   2.9029355e+02   2.7993290e+01   2.5579806e+02   2.8557768e+01   3.6239387e+02   1.5010748e+01   4.3507742e+01   9.6156155e+01
   1.8855968e+02  -7.2305806e+00   3.9034516e+01   1.1411950e+02   9.0936774e+01   1.2600409e+02   3.3054710e+02   1.6083006e+01   2.9831161e+02   3.3550710e+00   2.4602355e+02   1.0317360e+02   1.0069516e+02   6.8698581e+01   2.4292613e+02  -2.2763445e+01   2.3972226e+02  -4.7364903e+00   2.5705161e+02   3.9394194e+00   2.5821645e+02   2.3660426e+01   2.3516903e+02   2.3171639e+01   4.4008387e+02   4.9728452e+01   2.6512419e+02   2.9046516e+01   2.7666000e+02   1.6572000e+00   2.4868968e+02   3.7311277e+01   2.9534194e+02   3.1189419e+01   4.0336065e+02   8.4885987e+01   3.2204645e+02   2.3827897e+01   3.1146097e+02   3.8820219e+01   3.9297387e+02   2.9726929e+01   2.4871968e+02   1.0300146e+02   2.9725419e+02   3.8965794e+01   4.7029097e+02   1.1507690e+01   2.4951516e+02  -1.0054065e+00   2.6749000e+02   1.2056596e+02   3.4467871e+02   3.4476387e+00   2.7055419e+02   2.1137600e+01   1.8780161e+02   1.0002000e+01   4.8535323e+02   2.3477226e+01   3.6479645e+02  -5.7911355e+00   3.2537903e+02   2.0519355e+01   2.4739839e+02  -2.1307677e+01   2.3854839e+02  -2.4090968e+01   2.2185419e+02  -4.8521884e+01   1.8294161e+02   1.5015961e+01   1.7010581e+02  -9.1336258e+00   2.1981613e+01  -8.8933677e+00   3.1661806e+02   1.0909265e+01   1.4437290e+02   1.0054049e+02   1.9126129e+02  -1.4245742e+01   2.6935645e+02  -2.1981935e+00   5.3839419e+02  -2.8989548e+00   2.7247065e+02  -1.2062168e+01   3.3351097e+02   8.8539613e+00   2.8273161e+02  -6.1478839e+00   1.6522032e+02   8.1018826e+01   2.7622968e+02  -1.2368052e+01   2.2877968e+02  -2.4974955e+01   2.6531161e+02  -1.1530735e+01   3.3656323e+02   3.3142361e+01   3.0476355e+02   3.3038594e+01   3.3284516e+01   6.5998529e+01   3.2722917e+02  -5.6459355e-01   3.3675742e+02  -6.6618839e+00   2.5997677e+02   1.2277315e+02   3.8961032e+02   1.7324723e+01   5.8359065e+02   2.1086942e+01   7.5213484e+02   6.5108258e+00   3.3053871e+02   3.3334323e+01   4.1491742e+02   1.5364994e+01   2.3035806e+02   2.9700645e+00   2.1678742e+02   9.1605548e+00   7.6345161e+01   2.2829981e+02   3.0822581e+02  -6.2248387e+00   2.9038097e+02   1.4929081e+02   3.7085516e+02  -3.0680000e-01   3.0100355e+02   2.3046490e+01   2.5865806e+02   1.2228968e+01   3.9948387e+02   2.4183548e+01   4.9417742e+01   1.1725335e+02
   2.0079968e+02  -4.3497806e+00   3.9324516e+01   9.2476297e+01   8.8986774e+01   1.2388009e+02   2.9063710e+02   2.7958065e+00   2.9688161e+02   7.5594710e+00   2.7149355e+02   6.9516000e+01   6.5415161e+01   5.5230981e+01   2.5749613e+02  -1.6829045e+01   3.0767226e+02  -2.7924903e+00   2.6276161e+02  -1.2937381e+01   2.5554645e+02  -1.3075974e+01   2.5235903e+02   1.7746439e+01   4.4241387e+02   2.5592052e+01   2.5207419e+02   3.1860516e+01   2.5928000e+02   1.7327600e+01   2.3721968e+02   3.9278877e+01   3.2796194e+02   1.9479819e+01   4.0664065e+02   5.2903587e+01   3.2747645e+02   1.9533497e+01   2.8436097e+02   1.3608219e+01   3.0754387e+02   3.0371329e+01   2.0119968e+02   1.3047306e+02   2.9035419e+02   4.7657794e+01   3.9643097e+02   3.0506490e+01   3.1104516e+02   7.7821935e+00   2.6902000e+02   1.4849356e+02   3.6467871e+02   3.2427639e+01   2.8450419e+02   8.6916000e+00   1.9127161e+02   4.6744000e+00   4.8035323e+02   1.6687226e+01   3.5946645e+02   3.8252645e+00   2.6623903e+02   1.3340555e+01   2.3963839e+02   3.9731226e+00   2.2564839e+02  -1.7058968e+01   2.5595419e+02  -4.2779884e+01   1.6656161e+02   2.7046361e+01   1.3967581e+02  -1.6492258e+00   2.3461613e+01  -9.0617677e+00   3.3184806e+02   3.1608645e+00   1.4875290e+02   7.1960090e+01   2.4083129e+02   1.7358658e+01   2.1440645e+02  -2.4472194e+01   5.0406419e+02  -6.7225548e+00   2.7994065e+02   8.4802323e+00   3.1056097e+02  -2.1360039e+01   2.6068161e+02  -2.2903884e+01   1.8317032e+02   1.0724283e+02   2.4869968e+02   1.3934348e+01   2.4806968e+02  -1.3178155e+01   2.0226161e+02  -3.8667355e+00   2.9618323e+02   1.4332761e+01   2.7800355e+02   3.3559394e+01   2.1524516e+01   1.2383933e+02   3.1446917e+02   9.6462065e+00   3.5971742e+02  -1.0978684e+01   2.2297677e+02   1.2178315e+02   3.8738032e+02   1.7173123e+01   5.3721065e+02   3.2797342e+01   5.6680484e+02   2.7917226e+01   3.3403871e+02   1.7754323e+01   4.5153742e+02  -1.5646065e+00   2.5740806e+02   2.3996065e+01   2.0830742e+02  -1.1021045e+01   1.1444516e+02   1.7182181e+02   2.8803581e+02  -1.0949639e+01   2.9724097e+02   1.3627201e+02   3.6942516e+02   2.4287600e+01   2.6476355e+02   1.9985690e+01   3.0431806e+02   1.4576168e+01   3.4810387e+02   1.1039484e+00   6.4747742e+01   1.1150695e+02
   2.5741968e+02   3.4740619e+01   5.3464516e+01   1.3029510e+02   3.8466774e+01   2.4311169e+02   3.7206710e+02   9.5214065e+00   3.6197161e+02   3.1312271e+01   2.9426355e+02   3.8504400e+01   1.1684516e+02   8.4266581e+01   3.6021613e+02   2.9533548e+00   3.2691226e+02   1.5338310e+01   2.5466161e+02   1.0420619e+01   2.5492645e+02   3.1683626e+01   2.5897903e+02   1.0886839e+01   4.2360387e+02  -5.6131484e+00   2.2688419e+02   3.0495716e+01   2.7123000e+02  -1.6628400e+01   2.3135968e+02   9.8476774e+00   2.9224194e+02  -7.2725806e+00   3.3174065e+02   3.8425587e+01   2.4485645e+02   2.2333097e+01   1.9812097e+02   2.1267419e+01   2.9716387e+02   6.3172903e-01   2.0924968e+02   8.9449058e+01   2.9658419e+02   1.6159394e+01   3.7519097e+02   8.0156903e+00   2.7823516e+02   3.2646994e+01   2.2816000e+02   1.8090236e+02   3.9286871e+02   2.0932439e+01   2.9407419e+02  -1.4040000e+00   2.2980161e+02   1.6022000e+01   5.5844323e+02   1.3540026e+01   3.4613645e+02  -2.8283355e+00   2.7956903e+02  -1.0295845e+01   2.3182839e+02   6.2179226e+00   2.1635839e+02  -1.5175768e+01   2.4438419e+02  -3.5994284e+01   1.5360161e+02  -4.3968387e+00   1.3057581e+02  -3.5412258e+00   1.9601613e+01  -6.7029677e+00   2.7827806e+02  -1.8835355e+00   1.7284290e+02   9.3932890e+01   2.2469129e+02  -1.9110142e+01   2.5516645e+02  -7.4929935e+00   4.9763419e+02  -1.5018155e+01   2.9380065e+02  -1.1668568e+01   3.5041097e+02   8.7419613e+00   2.9916161e+02  -1.2272284e+01   1.7341032e+02   7.4213626e+01   2.9384968e+02  -2.0297652e+01   2.3501968e+02  -3.0134155e+01   2.1764161e+02  -8.3371355e+00   2.8227323e+02   3.6825561e+01   3.1390355e+02   2.7357394e+01   2.8424516e+01   5.9477329e+01   2.9355917e+02   2.1269006e+01   3.7542742e+02   8.5451613e-01   2.5616677e+02   1.4693795e+02   4.2942032e+02   1.5039923e+01   5.3797065e+02   2.4836542e+01   4.9975484e+02   2.0412258e+00   3.1243871e+02   4.2332323e+01   4.5562742e+02   1.1918194e+01   2.2235806e+02   2.9520065e+01   2.3549742e+02   1.6137548e+00   1.3149516e+02   2.2945781e+02   3.1274581e+02   1.4883561e+01   3.0543097e+02   1.2104681e+02   3.3780516e+02   2.0072000e+00   2.6400355e+02   3.9716490e+01   2.8212806e+02   2.6351368e+01   3.8691387e+02   4.1049148e+01   5.6557742e+01   1.3135215e+02
   2.2055968e+02   1.9639419e+01   5.9134516e+01   1.5589150e+02   1.0641677e+02   1.9300569e+02   4.1782710e+02   2.9580606e+01   3.3773161e+02   3.2391471e+01   3.3621355e+02  -5.0661600e+01   9.6935161e+01   5.3569381e+01   3.3959613e+02   1.3842955e+01   3.1100226e+02  -1.3058890e+01   2.8481161e+02   3.4386194e+00   2.2706645e+02   6.1024258e+00   2.2249903e+02   1.5845239e+01   4.4413387e+02   1.4264452e+01   2.0974419e+02   7.0069161e+00   2.8171000e+02  -1.7556800e+01   2.2768968e+02  -1.0987226e+00   2.8067194e+02   7.6930194e+00   3.3750065e+02   1.8624787e+01   2.5256645e+02   3.9062968e+00   1.8812097e+02   6.3574194e+00   2.8692387e+02  -1.1190710e+00   1.8557968e+02   7.5342658e+01   2.6987419e+02   1.2776194e+01   4.5095097e+02   3.3848903e+00   2.4685516e+02  -1.6526065e+00   2.9763000e+02   5.1584761e+01   3.3467871e+02   3.3476387e+00   2.8164419e+02   8.6804000e+00   2.1837161e+02   6.6964000e+00   4.0502323e+02   2.8636258e+00   3.2155645e+02  -3.3193548e-01   2.8332903e+02  -1.7736645e+01   2.7525839e+02   1.1553523e+01   2.5111839e+02  -5.4365677e+00   2.9000419e+02  -4.8453884e+01   1.6889161e+02   6.2899613e+00   1.5315581e+02   1.4182374e+01   2.0651613e+01   3.2130323e+00   3.2051806e+02   3.7872645e+00   1.7056290e+02   1.4287529e+02   2.1831129e+02   8.6302581e+00   3.1507645e+02   4.1442065e+00   5.5173419e+02   1.0753845e+01   2.6271065e+02   4.1486323e+00   3.0565097e+02   1.7527613e+00   3.1358161e+02   3.3841161e+00   1.9098032e+02   1.1918803e+02   3.0046968e+02  -1.3472516e+00   2.6330968e+02   3.3626452e+00   2.4907161e+02   1.8578465e+01   3.4385323e+02   3.2179161e+01   3.5462355e+02   2.9949794e+01   2.6424516e+01   6.2737329e+01   2.9750917e+02   3.4053006e+01   3.8571742e+02  -2.0348684e+01   2.8273677e+02   9.0282348e+01   4.4785032e+02   2.9455226e+00   5.7131065e+02   1.3589342e+01   5.8556484e+02   4.1264258e+00   3.7238871e+02   2.8936323e+01   4.6786742e+02   2.0508994e+01   2.3940806e+02   3.8160645e+00   2.3759742e+02   1.5305755e+01   7.5345161e+01   1.8804981e+02   2.8112581e+02   7.2231613e+00   2.9762097e+02   1.3909161e+02   3.2114516e+02   2.5670000e+01   2.8729355e+02   3.5613290e+01   2.5855806e+02   7.7169677e+00   3.9834387e+02   3.8654748e+01   5.1887742e+01   1.2620575e+02
   2.0670968e+02   3.3674194e+00   4.3134516e+01   1.2331150e+02   9.0516774e+01   1.0022769e+02   3.5935710e+02  -1.1931794e+01   2.9869161e+02   1.6274671e+01   3.1564355e+02  -3.2156000e+01   9.2885161e+01   6.0033381e+01   3.7030613e+02  -1.6853845e+01   2.8191226e+02  -2.0591690e+01   2.6243161e+02   1.3229019e+01   2.1268645e+02   1.8632826e+01   3.1840903e+02   3.3272439e+01   4.9884387e+02   4.8697652e+01   2.0783419e+02   3.6779716e+01   3.1390000e+02  -2.4720000e+00   3.0925968e+02   1.5855677e+01   3.5291194e+02   4.3873819e+01   3.5979065e+02   5.6511587e+01   3.0828645e+02   1.7448697e+01   2.4688097e+02   1.2556619e+01   3.3063387e+02   1.6714129e+01   1.9243968e+02   1.0450386e+02   2.6396419e+02   1.2768994e+01   4.2791097e+02   2.3708090e+01   2.3509516e+02  -1.2801806e+01   3.1111000e+02   7.7863613e+00   3.4124871e+02  -3.2279613e+00   2.5550419e+02   5.7316000e+00   2.0980161e+02   4.4320000e+00   3.8030323e+02  -2.6887742e+00   3.1655645e+02   1.2298065e+01   3.0975903e+02   1.4428955e+01   3.0077839e+02   3.1041923e+01   2.7464839e+02   1.8351032e+01   2.6366419e+02  -3.0816684e+01   2.1698161e+02   4.2527613e+00   2.0015581e+02   6.9923742e+00   2.2841613e+01   1.0417832e+01   2.7194806e+02   4.5728645e+00   1.6323290e+02   1.0556169e+02   2.3021129e+02   3.0682581e+00   2.6650645e+02   1.0839806e+01   5.3963419e+02  -9.0381548e+00   2.4671065e+02  -9.6613677e+00   3.2208097e+02  -1.3421639e+01   2.8782161e+02  -3.5550839e+00   1.4722032e+02   7.8028826e+01   2.8984968e+02   1.1592348e+01   2.7306968e+02   1.7721845e+01   2.3769161e+02   2.4388645e+00   3.2266323e+02   5.2494361e+01   2.9904355e+02   2.7926194e+01   3.7134516e+01   4.4260529e+01   2.8393917e+02   1.2568606e+01   3.6161742e+02   2.2493161e+00   2.1726677e+02   1.4837995e+02   4.4109032e+02   4.4396323e+01   5.0192065e+02   7.7605419e+00   5.4247484e+02   1.7003626e+01   2.7923871e+02   2.2738323e+01   2.3557742e+02   2.7712194e+01   2.4168806e+02   1.7253665e+01   2.3887742e+02   1.4443355e+01   5.7775161e+01   2.2483541e+02   2.8369581e+02   1.7877561e+01   3.0548097e+02   1.2032281e+02   3.4523516e+02   1.0172800e+01   2.3752355e+02   2.5024890e+01   2.6498806e+02   1.9722568e+01   3.7420387e+02   3.1585948e+01   5.0417742e+01   7.2033355e+01
   2.1603968e+02  -1.0948981e+01   4.7414516e+01   1.1282910e+02   4.3846774e+01   1.0849129e+02   3.3320710e+02  -1.6839794e+01   2.4683161e+02  -1.2006529e+01   3.4111355e+02  -6.1436000e+00   9.8505161e+01   4.2823781e+01   2.8830613e+02  -2.4533845e+01   2.4720226e+02  -6.4248903e+00   2.4162161e+02  -1.4361806e+00   1.8949645e+02   1.4058026e+01   3.5573903e+02   4.9336039e+01   5.5098387e+02   2.5436452e+01   2.5407419e+02   2.2700516e+01   3.1590000e+02   8.4180000e+00   3.3649968e+02   3.0676477e+01   3.2105194e+02   1.8992619e+01   3.8745065e+02   4.8918787e+01   3.2385645e+02   3.5683097e+01   2.7227097e+02   5.8154194e+00   2.3897387e+02   5.3766929e+01   2.0252968e+02   1.0660666e+02   3.1677419e+02   3.9354194e+01   4.6357097e+02   2.3945290e+01   2.3413516e+02   7.9849935e+00   2.7868000e+02   1.4520761e+01   3.1947871e+02   1.0436387e+00   2.6412419e+02  -1.5388000e+01   1.8842161e+02   8.7124000e+00   3.8663323e+02  -1.5055174e+01   3.2193645e+02   3.7276645e+00   2.4623903e+02   8.8005548e+00   2.9758839e+02  -2.3287742e-01   2.7564839e+02   1.8791032e+01   3.2795419e+02  -4.8249884e+01   1.8113161e+02   1.2070761e+01   2.1724581e+02   1.3625174e+01   3.0601613e+01  -4.2029677e+00   2.5342806e+02  -1.6555355e+00   1.4927290e+02   7.9678490e+01   2.1050129e+02   1.4595058e+01   2.5226645e+02  -1.5550994e+01   5.3273419e+02   1.9438452e+00   2.7471065e+02  -2.4813677e+00   2.8646097e+02  -8.7620387e+00   2.6301161e+02  -1.2040284e+01   1.9579032e+02   5.9853226e+01   3.0917968e+02  -1.1904052e+01   2.5387968e+02   1.7770452e+00   2.3064161e+02   1.5286452e-01   2.9880323e+02   6.1933161e+01   3.3000355e+02   2.9879394e+01   2.7044516e+01   2.4877729e+01   2.5607917e+02   2.7837406e+01   3.2480742e+02  -2.7995884e+01   2.4126677e+02   1.1212995e+02   4.6014032e+02   2.0232258e-01   5.6883065e+02   2.0407742e+01   5.4856484e+02   1.6566426e+01   2.9863871e+02   1.0136323e+01   2.7177742e+02  -4.4638065e+00   2.2354806e+02   1.4944865e+01   2.4516742e+02  -2.5398452e+00   4.4015161e+01   2.0493621e+02   2.5612581e+02   1.8033161e+01   3.0633097e+02   1.0144481e+02   3.2690516e+02   7.7392000e+00   2.4233355e+02   1.3550090e+01   2.6989806e+02  -1.2000232e+01   3.8129387e+02   1.0687484e+00   6.4267742e+01   1.1378535e+02
   2.3389968e+02   3.6722194e+00   7.6374516e+01   1.6065230e+02   9.2606774e+01   1.4130049e+02   3.9982710e+02   1.1110606e+01   2.8940161e+02   2.5587871e+01   2.7749355e+02   7.2760000e+00   9.5745161e+01   8.1714581e+01   3.3568613e+02  -1.2944245e+01   2.2924226e+02   1.4319097e+00   2.9343161e+02  -5.4098065e-01   1.4530645e+02   2.3933226e+01   3.2592903e+02   1.2100839e+01   4.4751387e+02   7.3740516e+00   2.3521419e+02   1.2439316e+01   2.6361000e+02   6.0312000e+00   3.3406968e+02   1.8060877e+01   3.3058194e+02  -1.1729781e+01   3.1960065e+02   3.5016787e+01   2.5956645e+02  -2.9837032e+00   2.3884097e+02  -2.8018065e-01   2.5001387e+02   1.1693729e+01   1.8714968e+02   6.5217058e+01   2.4958419e+02   7.2593935e+00   4.0176097e+02  -8.1990968e-01   2.3751516e+02  -9.9054065e+00   3.2178000e+02   3.5027613e+00   3.4281871e+02   5.9364387e+00   2.6088419e+02  -1.0558800e+01   2.3556161e+02   5.3712000e+00   3.8149323e+02  -1.1139742e+00   3.1779645e+02   1.1348865e+01   2.5794903e+02   7.8137548e+00   3.0129839e+02  -1.9596774e+00   2.4216839e+02  -1.0430568e+01   3.1757419e+02  -3.9279484e+01   1.9746161e+02  -1.0905639e+01   1.8605581e+02   5.0203742e+00   2.4651613e+01  -8.0569677e+00   2.3213806e+02  -8.2823355e+00   1.2165290e+02   1.2616809e+02   2.4154129e+02  -1.7798142e+01   2.4964645e+02   1.4286065e+00   4.9892419e+02  -1.8501355e+01   2.6352065e+02  -4.7761677e+00   2.8360097e+02  -2.0632387e+00   2.6492161e+02  -7.1430839e+00   1.7541032e+02   7.5723626e+01   3.1469968e+02  -1.0915652e+01   2.3430968e+02  -8.4173548e+00   2.0335161e+02  -9.6639355e+00   2.8461323e+02   7.2298361e+01   2.7681355e+02   7.6045935e+00   2.1614516e+01   3.3972129e+01   2.5069917e+02   3.0077806e+01   3.8056742e+02  -2.0126684e+01   2.5473677e+02   1.2290235e+02   3.9014032e+02   1.9182323e+01   5.9826065e+02   3.3823342e+01   5.5094484e+02   3.1466026e+01   2.8828871e+02   1.7464323e+01   2.1700742e+02   1.4577794e+01   1.9087806e+02   1.4038465e+01   4.3897742e+02   3.2453548e+00   5.5395161e+01   2.3002581e+02   2.6441581e+02   1.7039961e+01   2.5376097e+02   1.0979041e+02   3.3123516e+02   1.5012800e+01   2.5667355e+02   1.7542890e+01   2.9060806e+02   1.9582968e+01   3.7039387e+02  -2.9925161e-01   6.3127742e+01   1.1615655e+02
   2.4836968e+02   6.2246194e+00   8.9704516e+01   1.7987590e+02   1.1708677e+02   1.3344209e+02   3.9297710e+02   1.5188606e+01   2.2183161e+02   1.6283471e+01   2.7792355e+02  -1.0328400e+01   1.1212516e+02   8.4264181e+01   3.0397613e+02   2.1072555e+01   2.6334226e+02  -3.8660903e+00   3.2438161e+02  -5.6980645e-02   1.7740645e+02   2.2215226e+01   3.0440903e+02   5.8243871e-01   4.4374387e+02   5.5651613e-02   1.8502419e+02   9.4545161e+00   2.9180000e+02  -2.6944000e+01   3.1654968e+02   2.2362477e+01   2.9848194e+02   1.2682194e+00   3.2022065e+02   2.6107187e+01   2.3980645e+02   2.4447097e+01   2.3750097e+02  -7.3129806e+00   1.8473387e+02   5.6129032e-02   1.5252968e+02   8.9036658e+01   2.9387419e+02   1.1526194e+01   4.0248097e+02  -9.9775097e+00   2.8089516e+02  -3.2758065e+00   3.4168000e+02   4.7720761e+01   3.3343871e+02   1.1346839e+01   2.7641419e+02   1.0088000e+00   2.4708161e+02   4.4960000e-01   4.1454323e+02   2.0902026e+01   3.5922645e+02   1.6604465e+01   2.3947903e+02  -1.8368645e+01   2.5353839e+02  -5.3688774e+00   2.8883839e+02  -2.3494168e+01   2.9819419e+02  -3.3819084e+01   1.6536161e+02  -1.1907639e+01   1.8753581e+02  -1.8188026e+01   2.2031613e+01  -1.7657368e+01   2.6023806e+02   1.9659665e+01   1.8208290e+02   1.2181369e+02   2.6883129e+02   1.2118658e+01   2.4245645e+02  -7.6161935e+00   5.6739419e+02   9.5510452e+00   2.9390065e+02  -1.4436568e+01   2.6851097e+02  -4.7560387e+00   2.5706161e+02   5.6757161e+00   2.0446032e+02   9.2879626e+01   3.2241968e+02   1.2606748e+01   2.6806968e+02   5.5018452e+00   3.1535161e+02   3.1416065e+01   2.9704323e+02   2.2403961e+01   2.8066355e+02   4.3726594e+01   4.3094516e+01   5.0643729e+01   2.2546917e+02   8.2862065e+00   4.0380742e+02  -1.6958839e+00   2.6511677e+02   1.5665195e+02   4.1633032e+02  -3.8287742e-01   6.5912065e+02   2.4804542e+01   5.3937484e+02  -7.3183742e+00   2.6938871e+02   1.4076323e+01   2.0700742e+02  -7.6220645e-01   1.8949806e+02   5.1888645e+00   2.3416742e+02   5.2001548e+00   4.9685161e+01   2.2162261e+02   2.4645581e+02  -2.9532387e+00   2.6371097e+02   1.0952441e+02   3.2814516e+02   1.3400000e+01   2.6848355e+02   2.7408090e+01   2.9465806e+02   1.3688968e+01   3.5472387e+02   2.9764348e+01   5.3037742e+01   9.2583755e+01
   2.5070968e+02  -9.6225806e+00   4.3274516e+01   1.7659030e+02   8.2176774e+01   9.3134890e+01   3.5935710e+02   7.2582065e+00   2.1840161e+02   1.4797871e+01   2.4492355e+02  -3.7118400e+01   9.5795161e+01   7.1380581e+01   2.6130613e+02  -1.4893845e+01   2.2953226e+02  -1.8821290e+01   2.6890161e+02  -1.9428581e+01   1.5297645e+02   1.1939626e+01   2.9540903e+02   2.5542439e+01   4.1308387e+02   2.7748452e+01   2.7645419e+02   2.3301161e+00   2.8633000e+02  -6.2164000e+00   3.6735968e+02   1.5777677e+01   2.7034194e+02   1.2759419e+01   2.9950065e+02   3.4044787e+01   3.2299645e+02  -2.3481032e+00   2.5598097e+02   3.0686194e+00   2.2544387e+02  -4.2906710e+00   1.5809968e+02   8.8921058e+01   3.2615419e+02  -1.1246206e+01   3.5800097e+02   1.8960890e+01   3.1061516e+02   2.0816594e+01   3.6483000e+02   3.5628761e+01   3.6957871e+02   2.3075639e+01   3.0412419e+02   9.8420000e+00   2.3208161e+02   6.4096000e+00   3.9373323e+02   1.8996826e+01   4.2127645e+02   3.0204645e+00   2.6928903e+02  -1.3903445e+01   2.9715839e+02   6.4715226e+00   3.3416839e+02  -1.3310568e+01   1.5828419e+02   1.1703372e+02   1.9560161e+02   4.3431613e+00   2.1334581e+02  -1.4732826e+01   3.4171613e+01   4.6614323e+00   2.4546806e+02   1.6012645e+00   1.9365290e+02   1.2045809e+02   2.6302129e+02   2.9773458e+01   2.3188645e+02   2.4194065e+00   5.7715419e+02  -2.3849755e+01   2.7704065e+02  -1.7707768e+01   2.9894097e+02   2.9995613e+00   2.1611161e+02  -3.4382839e+00   2.0289032e+02   1.0619523e+02   3.1998968e+02  -6.3388516e+00   2.5806968e+02  -2.4581548e+00   2.7711161e+02  -7.1473548e-01   3.0370323e+02   6.1111161e+01   2.8309355e+02   1.9582194e+01   2.8804516e+01   2.9876929e+01   2.7112917e+02   2.7403406e+01   3.5804742e+02  -7.0508387e-01   2.5373677e+02   1.6717235e+02   4.2285032e+02   2.4235523e+01   6.4502065e+02   5.2272542e+01   5.7990484e+02   2.1199226e+01   3.0773871e+02   3.7208323e+01   2.3553742e+02   1.2095394e+01   1.8559806e+02   1.9220865e+01   2.3016742e+02   4.3301548e+00   6.4685161e+01   2.1937261e+02   2.4464581e+02  -3.5184387e+00   2.8800097e+02   1.2548121e+02   3.2114516e+02   1.8630000e+01   2.4757355e+02   2.0700890e+01   3.0003806e+02   7.9185677e+00   3.9367387e+02  -4.0616516e+00   5.8127742e+01   1.1303655e+02
   2.3365968e+02  -3.0858065e-01   4.6944516e+01   1.8696670e+02   5.2086774e+01   8.7062090e+01   3.9549710e+02  -3.6829935e+00   2.2754161e+02   9.9666710e+00   2.3383355e+02  -2.3041200e+01   9.3315161e+01   5.6528981e+01   2.5454613e+02  -4.7830452e+00   2.1515226e+02   1.5329110e+01   2.2366161e+02   6.4206194e+00   1.5659645e+02   1.6550026e+01   3.6145903e+02   2.5843871e-01   4.3460387e+02   1.8076852e+01   2.8221419e+02   2.7349316e+01   3.7833000e+02  -9.1464000e+00   3.7973968e+02   4.7017277e+01   3.1129194e+02   1.7053419e+01   3.2174065e+02   4.6745587e+01   3.3704645e+02   3.6057897e+01   2.8512097e+02   3.8257419e+01   2.0754387e+02   3.0331329e+01   1.9614968e+02   1.3173706e+02   2.9254419e+02   1.7482594e+01   4.1176097e+02   2.6280090e+01   2.8380516e+02   8.6313935e+00   3.5568000e+02   4.0560761e+01   3.0900871e+02   1.6491239e+01   3.0393419e+02   1.2372000e+00   2.2699161e+02   4.1068000e+00   4.7287323e+02   1.2815626e+01   4.2946645e+02   8.6452645e+00   2.8223903e+02   2.8250555e+01   3.2163839e+02  -6.1568774e+00   3.2764839e+02   1.9681032e+01   1.8962419e+02   2.0043652e+02   2.1041161e+02   9.1836129e-01   2.3176581e+02   1.3033574e+01   2.5551613e+01   2.7961032e+01   2.3151806e+02  -2.0522735e+01   1.5146290e+02   1.0164329e+02   2.1231129e+02   9.7025806e-01   1.8564645e+02  -1.0691394e+01   5.6058419e+02  -6.9041548e+00   3.0713065e+02  -1.4549677e+00   2.5170097e+02  -1.2212387e+00   2.0630161e+02  -2.0693484e+01   2.2103032e+02   5.1934026e+01   3.1869968e+02  -2.2805652e+01   2.4920968e+02  -2.1649355e+01   2.3221161e+02   6.3072645e+00   2.7118323e+02   6.4952761e+01   2.9385355e+02   2.3721394e+01   3.6324516e+01   3.9515329e+01   2.7031917e+02   1.4848206e+01   4.7114742e+02  -1.3223084e+01   2.9635677e+02   1.5972275e+02   4.4095032e+02   2.8027523e+01   6.6392065e+02   2.7990542e+01   5.7837484e+02   1.8751626e+01   3.1778871e+02  -4.6456774e+00   2.2857742e+02   1.1372194e+01   1.9802806e+02   1.6696465e+01   2.0940742e+02   1.7370955e+01   4.0635161e+01   2.4487661e+02   2.3612581e+02  -4.6968387e+00   2.9200097e+02   1.2578121e+02   3.3271516e+02   5.4644000e+00   2.2243355e+02   4.4612090e+01   2.7827806e+02   2.4693677e+00   3.6834387e+02   2.0014748e+01   4.7697742e+01   1.3139095e+02
   2.7070968e+02   1.9537419e+01   4.5984516e+01   2.4504350e+02   9.9326774e+01   1.2271289e+02   3.7520710e+02   2.3610206e+01   2.1788161e+02   2.0309471e+01   2.4940355e+02  -1.4426800e+01   9.9935161e+01   7.5569381e+01   2.2821613e+02   1.1833548e+00   2.2148226e+02  -1.4707290e+01   2.8576161e+02   2.0032619e+01   1.7478645e+02   3.0144826e+01   3.5292903e+02   2.5600839e+01   3.6165387e+02   3.0812852e+01   3.3997419e+02   1.9248516e+01   3.7047000e+02   4.6724000e+00   4.3835968e+02   3.7237677e+01   3.4924194e+02   2.7117419e+01   2.6964065e+02   3.8533587e+01   3.0642645e+02   2.2307497e+01   2.9336097e+02   3.3318219e+01   2.5435387e+02   1.5346529e+01   2.3371968e+02   7.7581458e+01   3.1844419e+02   2.2320594e+01   4.0567097e+02   1.2197290e+01   2.6637516e+02   1.0645794e+01   3.5702000e+02   3.4873561e+01   2.8052871e+02   9.9196387e+00   2.5560419e+02  -2.4664000e+00   1.9856161e+02   5.7120000e-01   4.1844323e+02   7.8300258e+00   3.3679645e+02  -7.4611355e+00   2.7451903e+02   2.4588155e+01   3.1725839e+02   4.3335226e+00   2.8697839e+02   2.0034632e+01   1.5266419e+02   2.1510332e+02   1.7432161e+02   6.2855613e+00   2.1572581e+02   9.2667742e+00   3.4081613e+01   1.2048632e+01   2.2061806e+02  -1.6130735e+01   1.7432290e+02   8.1294490e+01   2.4012129e+02  -1.0914542e+01   1.2435645e+02  -2.6481935e+00   5.1915419e+02  -1.0829755e+01   2.7123065e+02  -2.7052968e+01   2.5308097e+02  -2.1951639e+01   1.9492161e+02  -1.7693084e+01   1.7312032e+02   1.1547683e+02   2.0817968e+02  -4.0140516e+00   2.3611968e+02  -1.6032155e+01   2.2135161e+02  -2.2673935e+01   3.1337323e+02   2.5807561e+01   2.9285355e+02   5.9611394e+01   1.9754516e+01   2.2410929e+01   3.5965917e+02   1.0931006e+01   3.9637742e+02  -1.0391484e+01   2.6411677e+02   1.6539195e+02   3.9318032e+02   1.9519123e+01   6.7173065e+02   2.8795742e+01   5.1913484e+02   1.6150826e+01   2.7068871e+02   1.9872323e+01   2.0953742e+02  -5.2946065e+00   1.9835806e+02   1.1150065e+01   2.4392742e+02  -5.3064516e-01   7.4205161e+01   1.5947101e+02   2.5879581e+02  -3.1304387e+00   3.0490097e+02   7.7419213e+01   3.3414516e+02   7.7300000e+00   2.5814355e+02   1.7185290e+01   3.0131806e+02   2.2056168e+01   3.7467387e+02   4.4083484e+00   3.2987742e+01   1.4161775e+02
   2.5465968e+02   1.4061419e+01   9.0564516e+01   2.5042710e+02   1.1879677e+02   1.3749529e+02   4.2068710e+02   2.0821806e+01   2.6054161e+02   2.9086671e+01   2.6426355e+02  -1.8945600e+01   8.9315161e+01   5.8748981e+01   2.2140613e+02  -2.7018452e+00   2.6429226e+02   5.3979097e+00   3.4562161e+02   3.0283819e+01   1.9330645e+02   2.4753226e+01   3.0549903e+02   1.4785239e+01   3.1527387e+02   2.5732516e+00   2.6878419e+02   2.4737161e+00   3.6180000e+02   1.5606000e+01   3.6106968e+02   1.3230877e+01   3.1705194e+02   2.0502619e+01   2.5674065e+02   3.2235587e+01   2.8252645e+02   1.7079497e+01   2.8255097e+02   1.4653019e+01   2.3592387e+02   2.1009290e+00   1.7947968e+02   1.1164066e+02   2.9168419e+02   2.6513935e+00   3.7586097e+02   1.9062090e+01   2.6418516e+02   9.0609935e+00   3.2659000e+02   3.0837961e+01   2.7481871e+02  -2.7235613e+00   2.4626419e+02  -1.7192000e+00   2.1108161e+02   2.9496000e+00   4.1830323e+02   3.8012258e+00   3.5365645e+02   1.6380065e+01   2.4204903e+02   4.5157548e+00   3.1806839e+02  -6.8127742e-01   2.6278839e+02  -1.3080168e+01   1.2966419e+02   2.0951332e+02   1.7375161e+02  -1.1528839e+01   2.1615581e+02  -3.2857626e+01   2.1361613e+01  -4.5537677e+00   2.1080806e+02  -5.4359355e+00   1.6913290e+02   1.1560969e+02   1.9407129e+02   6.6194581e+00   2.0983645e+02  -2.9156594e+01   5.0225419e+02  -1.3957755e+01   2.8018065e+02  -1.4338968e+01   2.6589097e+02  -1.4266439e+01   2.3473161e+02  -1.7017884e+01   1.7703032e+02   9.6164026e+01   3.0008968e+02  -1.4226852e+01   1.8035968e+02  -1.9135484e-01   1.8854161e+02   1.1280865e+01   2.9808323e+02   5.5510761e+01   2.8638355e+02   1.3268994e+01   2.0854516e+01   3.0232929e+01   2.9712917e+02   2.9123406e+01   4.4718742e+02  -8.3562839e+00   2.6230677e+02   1.3229675e+02   4.0423032e+02   2.2015123e+01   6.1854065e+02   3.4620942e+01   5.7842484e+02   1.0077626e+01   7.5488710e+01   2.9238323e+01   2.3472742e+02   2.4210194e+01   1.9954806e+02   3.6864865e+01   2.1411742e+02   1.0754155e+01   6.6535161e+01   1.8370461e+02   2.7864581e+02  -1.0288439e+01   2.7700097e+02   1.3312121e+02   3.7633516e+02   2.7354800e+01   2.8924355e+02   3.6267290e+01   2.7179806e+02   3.7227768e+01   3.7906387e+02   2.1917148e+01   5.1127742e+01   1.4221655e+02
   2.5208968e+02  -3.6929806e+00   9.1794516e+01   1.7232870e+02   9.6466774e+01   1.5851169e+02   3.6287710e+02   1.5596606e+01   2.1688161e+02   3.8729471e+01   1.9597355e+02  -3.5052400e+01   9.3225161e+01   6.8106181e+01   2.2845613e+02   9.4941548e+00   2.0515226e+02   1.3359110e+01   3.3624161e+02  -1.3345781e+01   2.2030645e+02   7.3132258e+00   2.6506903e+02  -2.8403613e+00   3.1422387e+02  -5.3927484e+00   2.4354419e+02   2.0772916e+01   3.3590000e+02  -2.1272000e+01   3.6811968e+02   2.2146877e+01   2.9977194e+02  -1.0304981e+01   2.3922065e+02   1.7827187e+01   2.5752645e+02   5.0794968e+00   3.0231097e+02  -8.2577806e+00   2.1121387e+02   1.3937729e+01   2.4419968e+02   8.7033058e+01   2.7020419e+02   2.1129794e+01   3.9424097e+02   9.5916903e+00   2.4118516e+02  -3.0489006e+01   3.3197000e+02   1.0067561e+01   2.6671871e+02  -3.2155613e+00   2.5326419e+02  -1.2089200e+01   1.7918161e+02  -2.1928400e+01   4.3749323e+02   6.6025806e-02   3.5036645e+02   5.3632645e+00   2.3575903e+02   5.1589548e+00   2.7944839e+02  -9.6416774e+00   2.9030839e+02  -9.5176774e-01   1.0500419e+02   2.0329612e+02   1.5817161e+02  -4.8524387e+00   1.8324581e+02  -8.8448258e+00   2.1031613e+01  -6.2736774e-01   2.4794806e+02  -1.3217135e+01   1.7937290e+02   1.1784049e+02   2.7550129e+02   1.2915058e+01   2.1669645e+02  -2.8953935e+00   5.6911419e+02  -2.6365548e+00   3.3356065e+02  -6.1893677e+00   2.5422097e+02  -5.9028387e+00   2.1311161e+02   1.9421716e+01   2.2865032e+02   1.1060443e+02   3.4179968e+02   1.1966348e+01   2.3587968e+02  -1.2872955e+01   2.0383161e+02  -8.4223355e+00   2.5418323e+02   2.1402761e+01   2.8590355e+02   1.9497394e+01   3.1614516e+01   2.4222129e+01   3.3984917e+02   2.1995806e+01   3.2947742e+02   8.7705161e+00   2.1511677e+02   1.3026195e+02   4.3290032e+02   6.2152258e-01   5.7321065e+02   2.3727342e+01   5.5418484e+02   1.5346826e+01   1.7548871e+02   1.3688323e+01   2.4224742e+02  -1.2581406e+01   2.1878806e+02   1.4135665e+01   2.1711742e+02   2.5894155e+01   5.9155161e+01   2.1801501e+02   2.5645581e+02   1.3536761e+01   2.9638097e+02   8.2480813e+01   3.6771516e+02   1.5134400e+01   2.8862355e+02   2.9606890e+01   3.0560806e+02   3.2902968e+01   3.7115387e+02  -1.3600516e+00   5.0557742e+01   1.4631215e+02
   2.5422968e+02  -8.2441806e+00   6.1414516e+01   1.6789910e+02   9.6176774e+01   1.0958489e+02   3.2601710e+02  -1.5794594e+01   1.8121161e+02   1.4583071e+01   2.0687355e+02  -3.6164400e+01   7.3845161e+01   4.0416581e+01   1.9121613e+02  -1.9196645e+01   1.9472226e+02  -2.6846490e+01   2.8090161e+02  -3.3248581e+01   1.5792645e+02   1.0733626e+01   2.7083903e+02   6.7480387e+00   3.3455387e+02   6.5508516e+00   2.7635419e+02   2.1198116e+01   3.8804000e+02   1.0126800e+01   3.9178968e+02   2.8913277e+01   2.8272194e+02   6.8190194e+00   2.5536065e+02   2.9195987e+01   2.6961645e+02   1.5252297e+01   3.1688097e+02   1.6906619e+01   2.3992387e+02   5.5092903e-01   1.8657968e+02   1.1459266e+02   2.7039419e+02  -1.9754065e+00   3.6276097e+02   1.1010090e+01   2.7428516e+02  -1.3797006e+01   3.1535000e+02   2.1737161e+01   2.6757871e+02  -3.4243613e+00   2.6550419e+02  -2.7688400e+01   1.8408161e+02  -9.8904000e+00   4.2263323e+02   8.1148258e+00   3.1941645e+02  -7.3507355e+00   2.4337903e+02   1.1409355e+01   2.7872839e+02   3.0359226e+00   2.5478839e+02  -5.7301677e+00   1.1638419e+02   1.8396572e+02   1.5541161e+02  -1.9871639e+01   1.7443581e+02   8.4799742e+00   1.4221613e+01  -7.3225677e+00   2.8432806e+02   2.2922465e+01   2.2265290e+02   1.4442809e+02   3.0883129e+02   3.3868658e+01   2.2021645e+02   1.1823006e+01   5.4544419e+02  -9.5529548e+00   3.1185065e+02  -1.9725677e+00   2.8622097e+02   2.9671613e+00   2.5097161e+02  -2.8367084e+01   2.8265032e+02   1.0862443e+02   3.5212968e+02   1.9609948e+01   2.4763968e+02   1.3762452e+00   1.9754161e+02   1.6840865e+01   3.0380323e+02   2.5573161e+01   2.7857355e+02   3.7843794e+01   2.1994516e+01   1.4414173e+02   3.2555917e+02   7.7090065e+00   3.4314742e+02  -1.9430839e+00   2.4240677e+02   1.1674875e+02   4.0976032e+02   1.0282723e+01   5.2850065e+02   3.9014142e+01   5.5437484e+02   5.2162581e-01   3.2303871e+02   2.7284323e+01   2.6257742e+02   5.3621935e+00   2.5873806e+02   2.0609665e+01   2.0935742e+02   6.1495484e-01   5.2255161e+01   2.3013701e+02   2.6955581e+02   8.6787613e+00   2.6814097e+02   1.0836001e+02   3.8028516e+02  -1.1391200e+01   2.8890355e+02   1.6724490e+01   2.6917806e+02   3.0917368e+01   3.5129387e+02   5.1798748e+01   6.7607742e+01   1.5641815e+02
   2.1641968e+02   5.3106194e+00   7.6374516e+01   1.6213230e+02   9.4226774e+01   1.4784089e+02   3.1897710e+02   6.1086065e+00   2.3583161e+02   7.9734710e+00   2.5107355e+02  -1.6660400e+01   9.1365161e+01   6.0394981e+01   2.0554613e+02  -6.2930452e+00   2.1848226e+02  -2.1797290e+01   3.0038161e+02   9.3330194e+00   2.2987645e+02   1.7376258e+00   3.0554903e+02   2.9441239e+01   3.4465387e+02   1.8362852e+01   2.7883419e+02   4.6379716e+01   3.9647000e+02   1.4402400e+01   3.9997968e+02   1.7258077e+01   2.8267194e+02   1.5963019e+01   3.1179065e+02   8.7021587e+01   3.1071645e+02   3.1354297e+01   3.4546097e+02   2.3810219e+01   2.6997387e+02   6.6669290e+00   2.4319968e+02   1.3654306e+02   3.1496419e+02   4.3358994e+01   4.2148097e+02  -5.5475097e+00   3.3275516e+02   1.2995394e+01   3.8135000e+02   4.3887161e+01   2.9357871e+02  -6.0343613e+00   2.9641419e+02   2.3878800e+01   1.9899161e+02   3.1246800e+01   4.8730323e+02   1.3471226e+01   3.5132645e+02   1.4996465e+01   2.5656903e+02  -9.3158452e+00   3.0282839e+02   1.6537923e+01   2.3716839e+02  -2.1700568e+01   1.3276419e+02   1.9931532e+02   1.6360161e+02   1.2613161e+01   1.9662581e+02  -8.6752258e+00   2.2321613e+01   6.0943226e-01   2.6694806e+02   9.8328645e+00   1.9089290e+02   1.2167889e+02   3.0835129e+02  -4.3729419e+00   1.8240645e+02   4.2778065e+00   4.7377419e+02  -1.5793548e+00   3.0837065e+02  -8.7941677e+00   2.5089097e+02  -4.5364387e+00   2.0820161e+02  -2.9454839e+00   1.8136032e+02   1.0853763e+02   2.6165968e+02   1.2037548e+01   2.3777968e+02  -1.3024955e+01   1.7483161e+02   6.7076645e+00   3.2142323e+02   2.3313561e+01   2.9438355e+02   1.6538994e+01   4.4664516e+01   1.9070813e+02   3.0284917e+02   3.5245806e+01   3.6437742e+02  -3.3261484e+01   2.2278677e+02   1.3050835e+02   3.7766032e+02   1.7090723e+01   5.9112065e+02   3.1344542e+01   5.0828484e+02  -1.7117419e-01   3.3123871e+02   3.2678323e+01   2.3967742e+02   8.2941935e+00   2.7492806e+02   2.9354465e+01   2.0444742e+02   1.4775484e-01   1.0872516e+02   2.3904941e+02   2.7131581e+02   4.5779613e+00   2.5395097e+02   1.1211521e+02   3.8228516e+02   1.8928800e+01   2.7867355e+02   3.1832890e+01   2.5131806e+02   5.2246168e+01   3.6420387e+02   1.3295948e+01   7.0267742e+01   1.3954535e+02
   2.3060968e+02   2.0254194e+00   4.7844516e+01   1.9317470e+02   9.4986774e+01   1.5801009e+02   3.0849710e+02   3.7070065e+00   2.4878161e+02   1.2697471e+01   2.7078355e+02  -1.4757200e+01   7.6505161e+01   4.5733781e+01   2.3864613e+02   8.4389548e+00   2.4410226e+02   1.9131097e+00   3.2924161e+02   2.5744219e+01   2.5602645e+02   8.4056258e+00   2.9173903e+02   2.4926039e+01   3.4722387e+02   3.0827252e+01   2.8783419e+02   2.4659716e+01   3.7042000e+02   1.0676400e+01   3.8802968e+02   3.1264077e+01   2.6591194e+02   1.6253819e+01   3.1002065e+02   4.5303187e+01   3.4533645e+02   1.0774697e+01   3.1588097e+02   2.3796619e+01   2.4811387e+02   8.4157290e+00   2.3533968e+02   1.2798186e+02   3.0844419e+02   2.9790594e+01   3.6262097e+02   5.5412903e+00   3.9604516e+02  -1.2537806e+01   3.8083000e+02   2.7208761e+01   2.8419871e+02   4.0146039e+01   2.7512419e+02   1.0162000e+01   1.9618161e+02   1.8331600e+01   5.2444323e+02   3.8920026e+01   3.8527645e+02   5.0404645e+00   2.6999903e+02   1.5659755e+01   3.2934839e+02  -1.0536774e+00   2.4087839e+02   1.6672632e+01   1.6504419e+02   2.5687292e+02   1.5784161e+02   2.9173961e+01   2.2976581e+02   1.1003574e+01   3.9031613e+01   1.4602632e+01   2.3580806e+02   2.0840645e+00   1.6651290e+02   1.2333929e+02   3.0440129e+02  -1.7769419e+00   1.9607645e+02  -1.8005794e+01   4.8877419e+02  -1.8969355e+01   3.1633065e+02  -5.6209677e+00   2.8322097e+02  -1.3128387e+00   1.8987161e+02  -1.9049084e+01   1.9293032e+02   9.8372026e+01   2.8279968e+02  -9.7036516e+00   2.2144968e+02  -1.3288555e+01   1.8769161e+02   9.8688645e+00   2.6642323e+02   5.6423561e+01   2.7724355e+02   3.7190194e+01   5.2664516e+01   2.1868813e+02   2.9036917e+02   2.7054206e+01   3.7271742e+02   1.2311316e+01   2.5516677e+02   1.2425795e+02   3.8080032e+02   5.7895226e+00   6.3997065e+02   1.0296542e+01   5.3794484e+02   1.3556026e+01   3.5123871e+02   3.3178323e+01   2.2119742e+02   1.6052594e+01   2.5892806e+02   1.4494465e+01   2.1973742e+02   3.1645548e+00   1.1268516e+02   1.7763261e+02   2.7245581e+02  -3.7432387e+00   2.5052097e+02   1.2228961e+02   3.5918516e+02   1.2626800e+01   2.8767355e+02   3.1392890e+01   2.5203806e+02   2.4668568e+01   3.4448387e+02   8.6335484e+00   7.2177742e+01   1.2429255e+02
   2.4417968e+02   2.7849819e+01   5.3274516e+01   2.1136030e+02   1.4641677e+02   1.6804569e+02   3.2463710e+02   7.1758065e+00   2.5912161e+02   2.3060271e+01   2.8140355e+02  -1.0226800e+01   1.0141516e+02   6.3310981e+01   2.1921613e+02   2.3183355e+01   2.5520226e+02   3.3151097e+00   3.3119161e+02   1.1058219e+01   2.4354645e+02   2.0404026e+01   2.1806903e+02   1.0919639e+01   3.0874387e+02   3.8556516e+00   2.6564419e+02   1.1774916e+01   3.0890000e+02   8.6880000e+00   3.5802968e+02   1.9754077e+01   2.2229194e+02  -3.4658065e-01   2.7502065e+02   3.3343187e+01   3.3147645e+02   1.0923497e+01   3.1108097e+02   2.2806194e+00   2.7397387e+02   4.6269290e+00   2.6862968e+02   1.0712866e+02   2.8392419e+02   7.9821935e+00   3.4348097e+02   3.7424903e+00   3.3504516e+02   1.6342194e+01   3.7073000e+02   4.5206761e+01   3.0176871e+02   3.0550439e+01   2.8679419e+02   2.0558400e+01   2.0256161e+02   1.3301200e+01   5.5259323e+02   2.4198026e+01   3.5351645e+02  -3.1787355e+00   2.5090903e+02  -9.4330452e+00   3.0248839e+02   6.0951226e+00   1.8283839e+02   5.3885832e+01   1.2509419e+02   2.1802892e+02   1.5865161e+02  -6.4608387e+00   1.9957581e+02   4.4687742e+00   1.8361613e+01   1.8686232e+01   2.5599806e+02   1.6588645e+00   1.7589290e+02   7.8208890e+01   3.2854129e+02  -1.8948142e+01   1.6302645e+02  -1.8221794e+01   4.4620419e+02  -2.2523755e+01   3.2485065e+02  -1.3025677e+00   3.0508097e+02  -2.8971639e+01   1.8397161e+02  -8.0070839e+00   2.1584032e+02   1.0129923e+02   2.7127968e+02  -7.7320516e+00   2.4496968e+02  -2.0840155e+01   1.8054161e+02   6.8086452e-01   2.6556323e+02   6.6252361e+01   2.3219355e+02   1.3944194e+01   3.2374516e+01   2.1031133e+02   3.0422917e+02   8.2754065e+00   3.9256742e+02  -2.6226684e+01   2.1278677e+02   1.0578835e+02   3.5261032e+02   3.2994723e+01   6.1854065e+02   2.3290942e+01   5.3575484e+02   7.4912258e+00   3.1468871e+02   1.1452323e+01   2.0867742e+02   2.6104194e+01   2.1349806e+02   1.7508865e+01   2.2411742e+02  -5.5158452e+00   2.6487516e+02  -2.6425935e+00   2.8555581e+02   1.3868761e+01   2.7633097e+02   9.7224813e+01   3.3471516e+02   2.7744000e+00   2.8667355e+02   3.0812890e+01   2.6650806e+02   2.1940968e+01   3.8625387e+02   1.9241948e+01   6.7557742e+01   1.5285215e+02
   1.9203968e+02  -1.1978981e+01   4.4184516e+01   1.4884750e+02   1.1989677e+02   1.0559729e+02   2.9787710e+02  -1.9303394e+01   2.5497161e+02   9.2022710e+00   2.7778355e+02  -1.6507200e+01   1.1098516e+02   5.5685381e+01   2.0187613e+02   9.5055484e-01   2.3700226e+02  -1.1568890e+01   3.4662161e+02   4.9738194e+00   2.7835645e+02   1.5479226e+01   1.6997903e+02   1.0716839e+01   2.8251387e+02  -5.1359484e+00   2.3602419e+02  -1.4354839e+00   3.2714000e+02  -2.3771200e+01   3.1697968e+02   3.1278077e+01   1.9844194e+02  -1.0768581e+01   2.7707065e+02  -2.9208129e+00   2.9590645e+02  -1.2309032e+00   2.7541097e+02  -2.1295781e+01   2.7482387e+02   7.7989290e+00   1.9266968e+02   1.2029546e+02   2.6196419e+02   2.6078994e+01   3.3286097e+02   3.7320903e+00   3.5823516e+02   1.2726994e+01   4.1921000e+02   2.7088361e+01   2.7000871e+02   2.5141239e+01   2.7898419e+02  -2.3368000e+00   2.0042161e+02   9.4724000e+00   5.6016323e+02   2.0402426e+01   3.6032645e+02   1.8136465e+01   2.7356903e+02   2.6094155e+01   2.8453839e+02  -1.2948877e+01   1.2583839e+02   5.3165832e+01   1.2604419e+02   1.9852292e+02   1.2413161e+02   4.7707613e+00   1.9995581e+02  -9.6616258e+00   2.9411613e+01  -3.8677677e+00   2.9380806e+02  -7.7459355e+00   1.6451290e+02   1.3726929e+02   3.0278129e+02  -1.2927342e+01   2.5507645e+02   5.5142065e+00   4.8796419e+02  -3.6574555e+01   2.9956065e+02   1.0250632e+01   2.2108097e+02  -1.0251639e+01   1.8820161e+02  -6.5354839e+00   2.0598032e+02   6.7378026e+01   2.5989968e+02  -2.0821652e+01   2.6935968e+02  -2.0651355e+01   1.4788161e+02   1.6203665e+01   2.8832323e+02   3.3621561e+01   2.3700355e+02   2.1029394e+01   4.7374516e+01   2.8320133e+02   3.1622917e+02   1.9265406e+01   3.7552742e+02  -2.7234839e+00   2.2521677e+02   1.1784395e+02   3.9152032e+02   9.7419226e+00   6.5012065e+02   6.7645419e+00   5.1361484e+02   2.8824258e+00   2.8358871e+02   1.9390323e+01   2.6429742e+02   4.1704594e+01   2.1111806e+02   2.3419265e+01   2.3244742e+02   7.0977548e+00   6.4635161e+01   2.1933661e+02   2.8293581e+02   7.6483613e+00   2.6495097e+02   1.2804521e+02   3.7247516e+02  -1.7476400e+01   2.7448355e+02   3.1928090e+01   2.6879806e+02   3.1807768e+01   3.8334387e+02   1.1854748e+01   7.6077742e+01   1.3717055e+02
   2.0241968e+02  -1.4239381e+01   9.1464516e+01   1.0735510e+02   1.0722677e+02   1.0508089e+02   2.7320710e+02  -7.0397935e+00   2.2002161e+02   2.4782710e+00   2.6521355e+02  -1.6551600e+01   6.7415161e+01   6.7120981e+01   2.2068613e+02  -5.4542452e+00   2.2115226e+02  -6.3908903e+00   3.0166161e+02  -2.2429381e+01   2.2497645e+02   3.1962581e-01   2.1254903e+02   7.4123871e-01   2.8546387e+02   1.3198052e+01   2.6974419e+02  -2.0830839e+00   2.9890000e+02  -3.0222000e+01   3.2830968e+02   1.6091677e+01   1.7501194e+02   1.4145819e+01   2.7683065e+02   3.1818387e+01   2.9899645e+02   1.2431897e+01   2.8941097e+02  -3.3657806e+00   3.0078387e+02   1.1582129e+01   2.1790968e+02   9.9756258e+01   2.9682419e+02   9.8101935e+00   3.3552097e+02  -4.0507097e+00   3.7637516e+02   2.9357935e+00   3.6102000e+02   5.9133561e+01   3.0014871e+02   8.2500387e+00   3.1198419e+02   4.8232000e+00   1.6761161e+02   2.5857200e+01   5.7868323e+02   1.5730826e+01   3.2008645e+02   1.4255665e+01   2.5185903e+02   1.1540955e+01   2.7248839e+02  -7.8848774e+00   1.5630839e+02   5.5198232e+01   1.2152419e+02   1.4055452e+02   1.4522161e+02  -1.1916439e+01   1.9115581e+02   1.3042374e+01   1.9511613e+01   8.8742323e+00   3.3294806e+02   2.0652865e+01   1.9684290e+02   1.1958289e+02   3.2616129e+02   7.1522581e+00   3.0645645e+02   1.1138065e+00   5.6877419e+02   9.4406452e+00   3.7823065e+02   2.4007032e+01   3.0613097e+02   9.5143613e+00   2.2706161e+02   9.7357161e+00   2.1569032e+02   1.3502123e+02   2.5208968e+02   3.2233148e+01   2.9401968e+02   1.8285845e+01   2.2816161e+02  -7.2687355e+00   3.1580323e+02   5.2283161e+01   2.1009355e+02   3.2612194e+01   9.4524516e+01   2.2671933e+02   2.8441917e+02   3.8810206e+01   3.9295742e+02  -7.9278839e+00   2.2597677e+02   1.4863315e+02   3.6442032e+02   1.9239923e+01   5.8616065e+02   2.6261342e+01   5.1918484e+02  -1.0943174e+01   2.8253871e+02   3.2924323e+01   2.3410742e+02   1.6779794e+01   2.3354806e+02   2.8284865e+01   2.1911742e+02   2.9454155e+01   6.4065161e+01   2.2623221e+02   2.6988581e+02   5.9823613e+00   3.0562097e+02   1.0098161e+02   3.8166516e+02   1.1978400e+01   2.8143355e+02   2.0372090e+01   2.6203806e+02   2.8008568e+01   3.4439387e+02   8.6907484e+00   8.0647742e+01   1.5252495e+02
   1.7770968e+02  -4.3625806e+00   2.6514516e+01   1.1231110e+02   6.3036774e+01   1.4752609e+02   2.7673710e+02  -6.4721935e+00   2.7873161e+02  -9.6085290e+00   3.1640355e+02  -3.7646800e+01   7.2555161e+01   4.2759781e+01   2.2440613e+02   1.0908155e+01   2.2596226e+02  -1.6495690e+01   2.6900161e+02   9.2734194e+00   2.4311645e+02   1.1678426e+01   2.5545903e+02   3.2358439e+01   2.9470387e+02   3.7218852e+01   2.9431419e+02   2.7521316e+01   3.0256000e+02  -9.7048000e+00   3.3492968e+02   3.0512077e+01   2.2024194e+02   1.3867419e+01   3.2493065e+02   4.8060387e+01   3.7790645e+02   3.4589097e+01   3.6588097e+02   1.0606619e+01   3.1411387e+02   1.0185729e+01   2.3247968e+02   1.3116066e+02   2.8573419e+02   2.0417394e+01   3.9443097e+02   1.6664903e+00   3.5289516e+02   1.8294194e+01   3.4040000e+02   6.1583161e+01   3.2028871e+02   1.4588839e+01   2.5893419e+02   5.8372000e+00   1.5408161e+02   8.8896000e+00   4.9754323e+02   1.4982026e+01   3.2079645e+02   2.4058865e+01   2.3371903e+02  -9.2978452e+00   2.6501839e+02  -2.5287277e+01   1.4068839e+02   6.0067832e+01   1.3028419e+02   1.6261372e+02   1.1503161e+02   9.0687613e+00   1.9067581e+02   1.2940774e+01   7.4116129e+00  -2.2977677e+00   2.9870806e+02  -1.5679355e+00   1.6537290e+02   1.4463049e+02   2.8359129e+02   2.1697858e+01   2.5683645e+02   3.9934065e+00   5.3192419e+02   7.0986452e+00   3.5028065e+02   9.7130323e+00   3.0813097e+02  -7.5956387e+00   2.1839161e+02  -2.4000684e+01   2.2836032e+02   5.0007626e+01   2.3860968e+02   2.0361548e+01   2.7768968e+02  -5.7377548e+00   2.6164161e+02   1.3712865e+01   2.8342323e+02   5.4393561e+01   2.1762355e+02   3.5769794e+01   1.0956452e+02   2.1651613e+02   2.8746917e+02   3.1616206e+01   3.5304742e+02  -1.6015084e+01   2.9611677e+02   1.0693195e+02   3.4966032e+02   6.7107226e+00   6.1759065e+02   2.0936942e+01   5.5670484e+02   3.1952258e+00   3.5953871e+02   2.4764323e+01   2.1300742e+02   5.5677935e+00   2.4206806e+02   2.9273265e+01   2.1482742e+02   5.6473548e+00   6.5255161e+01   2.1666701e+02   2.6536581e+02   1.2773961e+01   2.8286097e+02   8.5272413e+01   3.7623516e+02  -1.7687200e+01   2.8043355e+02   2.9312090e+01   3.1431806e+02   3.1016168e+01   3.4715387e+02   1.0899484e+00   8.9937742e+01   1.7482175e+02
   2.0936968e+02   1.4774619e+01   4.0184516e+01   1.3988750e+02   6.7746774e+01   1.8633929e+02   3.4992710e+02   1.5962606e+01   3.2573161e+02   2.0614710e+00   3.6487355e+02   1.0956000e+00   1.0336516e+02   4.3584981e+01   2.8830613e+02   2.0136155e+01   2.9205226e+02  -6.3528903e+00   2.9228161e+02   2.9931019e+01   2.9435645e+02   2.6859226e+01   2.8664903e+02   2.1813239e+01   2.9941387e+02   2.0702052e+01   2.8654419e+02   3.4142916e+01   2.8614000e+02   1.3178800e+01   3.5464968e+02   2.8794477e+01   2.4877194e+02   1.1295019e+01   3.7326065e+02   6.0623987e+01   3.7452645e+02   3.9289497e+01   3.5560097e+02   3.5579019e+01   3.2678387e+02   2.1212129e+01   2.3724968e+02   1.2705906e+02   2.9568419e+02   3.3381394e+01   4.0557097e+02   1.6105290e+01   3.7156516e+02  -1.7919406e+01   3.4368000e+02   1.5750761e+01   2.8281871e+02  -2.2263561e+01   2.4607419e+02  -2.9440000e+00   1.5546161e+02   1.4992000e+00   4.8092323e+02  -1.4308374e+01   3.1303645e+02   8.6796645e+00   3.5509903e+02   9.4717548e+00   2.6168839e+02   1.0169123e+01   1.8673839e+02   7.5383832e+01   1.1238419e+02   2.1908572e+02   1.7779161e+02   1.0767961e+01   2.1548581e+02   2.1145974e+01   3.5511613e+01   1.3364232e+01   3.1742806e+02  -1.1395535e+01   1.2561290e+02   1.1795129e+02   2.9535129e+02  -3.9129419e+00   2.7078645e+02  -3.4552594e+01   4.9668419e+02  -1.2132155e+01   2.7756065e+02  -2.4899368e+01   2.7427097e+02  -1.2936839e+01   2.0354161e+02   1.4767316e+01   2.1103032e+02   6.4974026e+01   2.3489968e+02  -2.4341652e+01   2.5311968e+02  -3.5215484e-01   2.2983161e+02  -1.8742335e+01   3.0366323e+02   3.8874361e+01   1.9914355e+02   1.7348194e+01   8.2664516e+01   1.6161813e+02   3.1522917e+02  -1.3245935e+00   4.0247742e+02   1.0220516e+01   2.7197677e+02   7.1053148e+01   3.4104032e+02   1.9260323e+01   6.6659065e+02   3.6116942e+01   5.7070484e+02   1.7455226e+01   3.6648871e+02   1.4908323e+01   2.6472742e+02   8.6201935e+00   2.5649806e+02   1.5068865e+01   2.0773742e+02   4.6945548e+00   6.4685161e+01   2.3380261e+02   2.7488581e+02   1.1912361e+01   2.4343097e+02   6.7906813e+01   3.4952516e+02  -7.4040000e-01   2.6552355e+02   2.8694890e+01   2.9203806e+02   3.9558568e+01   3.9786387e+02   1.4693148e+01   7.4417742e+01   1.0668335e+02
   2.0355968e+02   1.1949419e+01   5.2374516e+01   1.7243230e+02   1.0703677e+02   1.7585609e+02   3.2058710e+02   2.5449806e+01   3.0254161e+02   1.1486671e+01   3.6245355e+02  -1.6230800e+01   1.0950516e+02   7.2283781e+01   2.7245613e+02  -6.2158452e+00   3.1010226e+02   6.5831097e+00   3.2186161e+02   1.1804619e+01   2.7492645e+02   1.4893626e+01   2.1945903e+02   2.3428439e+01   3.0946387e+02   8.0880516e+00   2.9359419e+02   3.2198916e+01   2.7637000e+02   1.9390400e+01   2.7530968e+02   2.1471677e+01   1.7586194e+02   3.2278194e+00   3.5464065e+02   4.9973587e+01   3.5999645e+02   1.5741897e+01   3.6565097e+02   3.0575019e+01   3.5511387e+02   1.0755729e+01   2.2281968e+02   1.2255346e+02   3.1501419e+02   2.1784994e+01   3.8748097e+02   1.1842490e+01   3.4166516e+02  -4.5674065e+00   2.1863000e+02  -5.6252387e+00   2.6405871e+02   8.4272387e+00   2.4069419e+02   4.7664000e+00   1.4713161e+02  -5.8344000e+00   5.4692323e+02   2.6016258e+00   2.1755645e+02  -4.4919355e+00   3.5328903e+02   1.9566555e+01   2.8406839e+02   2.0887226e+00   1.8464839e+02   1.0722103e+02   1.4485419e+02   1.7682812e+02   1.4403161e+02   2.2988761e+01   2.3834581e+02   1.1177174e+01   3.6551613e+01   1.5321032e+01   2.6708806e+02  -4.5833548e-01   1.5156290e+02   7.8495290e+01   2.8478129e+02  -6.0173419e+00   2.6835645e+02  -6.0681935e+00   5.1535419e+02  -2.2665755e+01   3.1337065e+02  -5.2341677e+00   2.8032097e+02  -1.2220839e+01   2.1820161e+02   4.1145161e+00   1.7717032e+02   7.7772826e+01   2.2555968e+02  -1.0784452e+01   2.7930968e+02  -7.3473548e+00   2.1859161e+02   5.0668645e+00   2.7456323e+02   5.0962361e+01   1.9090355e+02   5.3873935e+00   8.3854516e+01   2.0852293e+02   3.3817917e+02   2.7079406e+01   3.8337742e+02   1.0748516e+01   3.4078677e+02   1.1598348e+01   3.8852032e+02   1.1931923e+01   6.4092065e+02   2.6500542e+01   5.3118484e+02   2.8568258e+00   3.4378871e+02   2.9624323e+01   2.6115742e+02   2.4905794e+01   2.5140806e+02   2.0816065e+01   2.3354742e+02  -1.6102452e+00   4.1255161e+01   1.9944701e+02   2.6207581e+02   1.7987161e+01   3.1352097e+02   1.1929961e+02   3.4495516e+02   2.8575200e+01   2.7081355e+02   3.1461690e+01   2.7570806e+02   5.9344968e+01   3.6606387e+02  -2.2328516e+00   7.3317742e+01   1.1115135e+02
   2.0232968e+02  -8.7521806e+00   7.0324516e+01   1.7294630e+02   9.7176774e+01   1.4745489e+02   3.6468710e+02   2.3211806e+01   3.1912161e+02   1.4002710e+00   3.6364355e+02  -3.3260000e+00   1.1860516e+02   7.2745781e+01   2.8725613e+02   1.8790155e+01   3.0186226e+02   1.1812310e+01   2.7943161e+02   1.8109019e+01   2.6711645e+02   2.5758426e+01   2.0640903e+02   4.5224387e+00   3.2113387e+02   1.1484452e+01   2.7807419e+02   1.5300516e+01   2.3576000e+02  -6.7408000e+00   2.2559968e+02   1.3208477e+01   2.2496194e+02  -2.9401806e+00   3.0626065e+02   2.7413987e+01   3.5233645e+02   1.6846968e+00   2.8065097e+02   8.3750194e+00   2.9273387e+02   6.2261290e+00   1.9281968e+02   1.0785346e+02   3.1811419e+02   1.3866994e+01   3.7562097e+02  -4.8787097e+00   3.2128516e+02   8.6329935e+00   2.7780000e+01  -2.0723871e-01   2.8481871e+02   1.3864387e+00   2.2960419e+02  -3.1064000e+00   1.3704161e+02  -2.2672000e+00   4.9597323e+02  -1.7412374e+01   1.8551645e+02  -1.2878735e+01   3.2418903e+02   5.6545548e+00   2.3291839e+02   6.2807226e+00   1.9283839e+02   8.6805832e+01   1.3381419e+02   1.5057132e+02   1.4817161e+02   6.1875613e+00   1.9143581e+02   1.2309974e+01   2.3791613e+01   1.0491832e+01   2.8542806e+02  -8.8355355e+00   1.4804290e+02   9.5016890e+01   2.9378129e+02   1.2122658e+01   2.0640645e+02  -1.5921935e+00   5.0068419e+02   1.1784516e-01   2.9823065e+02  -1.1072968e+01   2.5403097e+02  -3.3167639e+01   2.0244161e+02   1.7805316e+01   1.9236032e+02   6.2697626e+01   2.1322968e+02  -1.6988052e+01   3.0454968e+02  -3.1765548e+00   2.2497161e+02  -8.7335355e+00   2.7327323e+02   4.3205561e+01   2.0085355e+02   1.4681394e+01   5.5904516e+01   2.1042893e+02   3.5493917e+02   1.3888606e+01   3.7761742e+02   1.2879316e+01   3.3473677e+02   2.1982348e+01   3.8457032e+02   5.2479226e+00   6.5888065e+02   4.2537419e+00   5.2451484e+02   3.4404258e+00   3.4223871e+02   3.4248323e+01   2.2096742e+02  -4.5490065e+00   2.1840806e+02   9.0260645e+00   2.6849742e+02   1.5453755e+01   4.5155161e+01   1.6803501e+02   2.1688581e+02   1.7552361e+01   2.8028097e+02   1.0905881e+02   3.3995516e+02   8.5052000e+00   2.6200355e+02   1.8396490e+01   2.0108806e+02   1.2860457e+02   4.3834387e+02   7.9347484e+00   8.1177742e+01   1.0938255e+02
   1.9841968e+02   2.2706194e+00   4.5034516e+01   1.1663950e+02   9.9606774e+01   1.3669049e+02   3.0754710e+02   4.7330065e+00   3.2164161e+02  -8.8013290e+00   3.1087355e+02  -1.8584400e+01   1.0593516e+02   5.6139381e+01   3.0216613e+02  -2.2732645e+01   2.8867226e+02  -1.3249032e-01   2.6233161e+02   7.8570194e+00   2.5630645e+02   1.2243226e+01   1.9145903e+02  -6.5715613e+00   3.5713387e+02  -1.0205548e+01   2.7926419e+02  -1.1694684e+01   2.4299000e+02  -1.7889200e+01   2.4968968e+02   2.5421277e+01   1.8301194e+02   4.7458194e+00   3.2879065e+02   3.9801587e+01   3.2980645e+02   5.5370968e+00   2.8984097e+02   2.6898194e+00   3.0473387e+02  -1.1063871e+01   1.6866968e+02   1.0974546e+02   2.6635419e+02  -4.4222065e+00   3.5086097e+02  -1.0367910e+01   2.8842516e+02  -1.7738206e+01   6.4060000e+01   8.7903613e+00   2.6124871e+02   1.0820387e+00   2.3260419e+02  -5.6764000e+00   1.4718161e+02  -9.3184000e+00   5.1363323e+02   6.5048258e+00   2.9351645e+02  -1.1138735e+01   3.2375903e+02   7.6489548e+00   2.6801839e+02  -1.5767277e+01   1.5349839e+02   6.0613032e+01   1.3709419e+02   1.3420892e+02   1.2522161e+02   7.8356129e-01   1.6876581e+02   1.7073574e+01   2.4701613e+01   4.1790323e+00   2.8537806e+02   1.1928465e+01   1.7094290e+02   6.7794890e+01   2.5712129e+02   7.8154581e+00   2.1145645e+02   9.6238065e+00   4.9801419e+02  -1.3785548e+00   3.0085065e+02  -2.7232568e+01   3.9022097e+02  -3.0283871e-01   1.2477161e+02   7.7258916e+01   1.8869032e+02   7.9141226e+01   2.3460968e+02  -2.8078452e+01   2.7873968e+02  -1.7161755e+01   1.9459161e+02  -1.8443135e+01   2.9685323e+02   2.3559161e+01   1.5757355e+02   3.5333794e+01   7.4904516e+01   2.0599893e+02   2.8812917e+02   2.7233406e+01   4.4142742e+02  -1.6225484e+01   3.5378677e+02   1.8458348e+01   4.0709032e+02  -1.2403677e+01   4.4931065e+02   1.8689342e+01   5.6932484e+02   1.1995626e+01   2.9333871e+02   3.1360323e+01   2.0748742e+02   1.4393935e+00   1.7940806e+02   1.6526065e+01   2.5773742e+02  -4.1654452e+00   5.0065161e+01   2.0607221e+02   2.3917581e+02  -2.1850839e+01   2.6962097e+02   1.1471161e+02   3.7609516e+02   2.4274000e+01   2.9048355e+02   1.7318090e+01   2.0898806e+02   9.4062568e+01   3.9486387e+02   1.5743148e+01   6.2647742e+01   7.6434955e+01
   2.0694968e+02  -1.3891781e+01   4.3604516e+01   8.2133897e+01   7.3796774e+01   1.4328529e+02   3.0492710e+02  -2.1817394e+01   2.8421161e+02  -7.7069290e+00   3.1702355e+02  -4.9126400e+01   8.8985161e+01   5.3115381e+01   3.1035613e+02  -2.2727845e+01   2.9310226e+02   1.0183110e+01   2.6128161e+02  -5.2989806e+00   2.2197645e+02   7.5596258e+00   1.8287903e+02   1.0648387e+00   3.2484387e+02   1.7176516e+00   3.0878419e+02   3.0337161e+00   2.1323000e+02  -1.7078400e+01   2.4097968e+02   1.2928077e+01   2.0672194e+02  -4.8098065e-01   3.2131065e+02   2.2449987e+01   3.5485645e+02  -1.9869032e+00   2.7260097e+02   8.1190194e+00   3.2759387e+02  -1.5752671e+01   1.6081968e+02   1.1022346e+02   2.4363419e+02   4.7353935e+00   3.5481097e+02   2.5560903e+00   3.0061516e+02   7.2865935e+00   8.6780000e+01  -9.2172387e+00   3.0667871e+02   1.5876387e+00   2.1060419e+02   9.7036000e+00   1.3685161e+02   1.5218000e+01   5.0240323e+02  -7.5967742e+00   2.8208645e+02  -7.8943355e+00   3.1013903e+02   9.2855484e-01   2.5215839e+02   9.5015226e+00   1.5868839e+02   6.3387832e+01   9.6664194e+01   1.3258332e+02   2.6461613e+01   7.3436129e-01   1.6843581e+02  -1.0000258e+00   2.8081613e+01  -1.6661368e+01   3.7684806e+02   1.8520865e+01   1.7232290e+02   1.0807449e+02   2.8231129e+02  -1.3397419e+00   2.7945645e+02   1.5463806e+01   5.5763419e+02  -1.1528155e+01   3.1833065e+02   2.6903226e-01   3.3641097e+02   1.2241961e+01   1.7649161e+02   1.1831132e+02   1.8527032e+02   1.1964483e+02   2.4989968e+02   3.1283484e+00   3.0954968e+02   2.9434452e+00   2.1773161e+02   1.3275665e+01   3.0013323e+02   2.5106761e+01   1.7557355e+02   3.4043794e+01   5.5474516e+01   2.1441333e+02   3.0446917e+02   3.1206206e+01   3.9733742e+02  -1.6582839e+00   3.0283677e+02   2.4244348e+01   3.7318032e+02   1.9349123e+01   4.7054065e+02   3.2080942e+01   5.2366484e+02   2.2218426e+01   3.0813871e+02   3.0326323e+01   2.5205742e+02   1.9913794e+01   1.7868806e+02   2.0103665e+01   2.3344742e+02  -3.0322452e+00   3.3345161e+01   1.5230981e+02   2.3298581e+02   5.4143613e+00   2.6824097e+02   1.1763201e+02   3.3999516e+02   1.0692000e+01   2.6167355e+02   1.1812890e+01   1.9808806e+02   9.0174568e+01   3.9472387e+02   2.8854348e+01   6.1887742e+01   6.5685755e+01
   2.2251968e+02  -2.2273806e+00   2.0944516e+01   1.0651670e+02   7.7036774e+01   1.1759609e+02   3.1373710e+02  -1.8332194e+01   3.0354161e+02  -6.1133290e+00   2.9049355e+02  -4.3524000e+01   9.1985161e+01   6.7535381e+01   2.8497613e+02  -2.2887445e+01   2.9653226e+02  -5.1812903e+00   2.5752161e+02  -1.7428181e+01   2.4716645e+02   7.2544258e+00   2.0240903e+02   1.8552439e+01   3.7608387e+02  -3.0015484e+00   2.6678419e+02   1.4823716e+01   2.4771000e+02  -3.6266800e+01   2.2502968e+02   1.0444077e+01   2.1644194e+02  -1.8448581e+01   3.4879065e+02   9.3415871e+00   3.4104645e+02   2.9397897e+01   3.1036097e+02   1.9718219e+01   2.6240387e+02   9.2725290e+00   1.7738968e+02   9.4947858e+01   3.1677419e+02   1.1884194e+01   3.7833097e+02   1.6814490e+01   3.1432516e+02  -9.1902065e+00   7.8210000e+01   1.8468361e+01   2.6681871e+02   1.6636439e+01   2.3879419e+02  -2.2171600e+01   1.3613161e+02  -1.3914400e+01   5.3140323e+02  -1.9586774e+01   2.9274645e+02  -1.3797135e+01   3.1585903e+02   3.1660955e+01   2.6448839e+02  -3.9648774e+00   1.7611839e+02   6.1183432e+01   1.3209419e+02   1.3250892e+02   1.2511613e+01   1.4650361e+01   1.6210581e+02  -1.1393626e+01   3.2221613e+01  -2.1662568e+01   3.5213806e+02   4.9276645e+00   1.8418290e+02   1.2592569e+02   2.6116129e+02   1.3302258e+01   2.3797645e+02   1.3022206e+01   5.3220419e+02   1.7886245e+01   3.5652065e+02  -1.3926168e+01   3.5608097e+02   2.2288361e+01   2.1516161e+02   1.0159772e+02   2.2079032e+02   8.1003226e+01   2.6979968e+02   3.7263484e+00   3.0887968e+02   5.4270452e+00   2.7135161e+02   5.0860645e+00   2.7494323e+02   3.5071961e+01   1.8109355e+02   2.9032194e+01   7.3184516e+01   2.6651653e+02   3.1784917e+02   3.0135806e+01   3.4218742e+02  -1.9562839e+00   3.3035677e+02   2.1382748e+01   3.9142032e+02   8.4199226e+00   4.3916065e+02   2.2071342e+01   5.6775484e+02   2.5012258e+00   3.1198871e+02   2.7368323e+01   2.4257742e+02   2.0582194e+01   1.8068806e+02   1.9703665e+01   2.4463742e+02  -7.4974452e+00   6.2915161e+01   1.7523421e+02   2.4488581e+02   3.3032361e+01   2.5781097e+02   1.2346641e+02   3.4409516e+02   8.3400000e-01   2.7124355e+02   2.5757290e+01   2.1879806e+02   1.3951777e+02   4.0096387e+02   1.4595148e+01   9.0557742e+01   8.8492155e+01
   1.7055968e+02   6.3594194e+00   3.3894516e+01   1.3444070e+02   9.2136774e+01   1.3923809e+02   3.9816710e+02   1.7234065e+00   3.2345161e+02  -1.0186129e+01   2.9559355e+02  -1.5122000e+01   1.3488516e+02   5.0063381e+01   3.7487613e+02   1.7805548e+00   2.8686226e+02   2.2732310e+01   2.2938161e+02   1.4873019e+01   2.4173645e+02   3.0118826e+01   2.1911903e+02   2.7265639e+01   3.8360387e+02   3.3396852e+01   2.7026419e+02   4.3255316e+01   2.8447000e+02   1.2882400e+01   2.6149968e+02   2.1246477e+01   2.4263194e+02   2.4886219e+01   3.9083065e+02   3.3028387e+01   3.4956645e+02   1.1666297e+01   2.9631097e+02   1.2322219e+01   3.6121387e+02   2.6367729e+01   1.5628968e+02   1.5077586e+02   3.1896419e+02   2.6278994e+01   3.9591097e+02   8.8780903e+00   2.9189516e+02  -3.3058065e+00   8.6540000e+01   1.5619613e+00   3.0776871e+02   1.7360439e+01   2.0750419e+02  -3.0984000e+00   1.4408161e+02   1.3879600e+01   5.6435323e+02   2.1067226e+01   3.3693645e+02  -5.1823355e+00   3.3766903e+02   1.3296155e+01   2.2139839e+02  -2.9976774e+00   1.9897839e+02   5.5404632e+01   8.3904194e+01   1.5684412e+02   2.5171613e+01  -6.7424387e+00   1.4053581e+02  -1.8048026e+01   2.6361613e+01  -9.5237677e+00   3.3037806e+02   3.1568465e+01   1.7165290e+02   1.2650809e+02   2.9750129e+02   2.1965058e+01   3.1488645e+02   1.1969406e+01   5.8039419e+02   1.9081045e+01   3.5004065e+02  -4.5077677e+00   3.7379097e+02   9.7215613e+00   1.9811161e+02   1.3172172e+02   2.5022032e+02   1.3787883e+02   2.6293968e+02   2.3935148e+01   2.6811968e+02   1.2977845e+01   2.8926161e+02   2.4893265e+01   3.1651323e+02   4.3516361e+01   1.9876355e+02   3.2418594e+01   6.0614516e+01   1.9776213e+02   2.8593917e+02   4.3018606e+01   3.7180742e+02  -1.2235884e+01   3.4078677e+02  -2.1651613e-02   4.1380032e+02   3.9819523e+01   4.8183065e+02   2.3467742e+01   5.4537484e+02   2.7201626e+01   2.9408871e+02   1.7450323e+01   2.2110742e+02   3.4897935e+00   1.8821806e+02   3.8212645e+00   2.4401742e+02  -1.0447845e+01   5.9875161e+01   1.8695741e+02   2.4693581e+02   4.3883613e+00   2.8109097e+02   1.3465401e+02   3.6709516e+02   2.1854000e+01   2.6348355e+02   3.4998090e+01   1.8993806e+02   1.0825657e+02   4.2420387e+02   1.6205948e+01   4.2317742e+01   9.0731355e+01
   1.9384968e+02   1.8156219e+01   6.3184516e+01   1.3332750e+02   9.6036774e+01   1.6007609e+02   3.7144710e+02   3.2410065e+00   3.1059161e+02   2.3272671e+01   3.0492355e+02  -1.0868400e+01   1.1693516e+02   9.0159381e+01   3.3140613e+02   4.7781548e+00   3.2686226e+02  -9.9476903e+00   2.9757161e+02   4.1781935e-01   2.2597645e+02   1.7569626e+01   2.2968903e+02   8.8900387e+00   4.1760387e+02   1.7816852e+01   3.2459419e+02   4.0868916e+01   2.5914000e+02   1.4388800e+01   2.5887968e+02   4.0546077e+01   2.4086194e+02  -6.4218065e-01   4.1655065e+02   4.6260787e+01   3.7614645e+02   2.2209897e+01   3.2203097e+02   1.5354619e+01   3.6125387e+02   6.8445290e+00   1.7766968e+02   1.3187546e+02   3.4449419e+02   2.0906594e+01   4.2757097e+02   1.4825290e+01   3.0866516e+02   8.6925935e+00   9.1540000e+01   3.2161961e+01   3.1695871e+02   2.3765239e+01   2.8802419e+02  -1.6640000e+01   1.6251161e+02  -6.4048000e+00   5.9054323e+02   3.6782026e+01   3.5722645e+02   1.6574465e+01   2.8275903e+02  -1.1791045e+01   2.2091839e+02   1.3807226e+00   1.8225839e+02   4.0982232e+01   1.0185419e+02   1.7878812e+02   3.7516129e+00   1.8741161e+01   1.3400581e+02  -1.1045626e+01   2.4461613e+01   4.0082323e+00   3.0837806e+02  -1.7615355e+00   1.4589290e+02   9.6418890e+01   2.4326129e+02   9.0242581e+00   1.8378645e+02  -1.2732594e+01   4.9006419e+02   5.8744516e-01   3.3980065e+02  -1.5538568e+01   2.7894097e+02  -5.3104387e+00   1.9139161e+02   8.7209316e+01   1.9431032e+02   5.4021626e+01   2.5393968e+02  -8.4348516e+00   2.2701968e+02  -3.1641548e+00   2.4902161e+02   7.9124645e+00   2.8127323e+02   3.1285561e+01   1.3843355e+02   4.9914994e+01   5.7234516e+01   1.9089253e+02   2.8565917e+02   2.8431006e+01   4.0699742e+02  -2.6210839e+00   3.5592677e+02   9.4271484e+00   4.2290032e+02   4.1041523e+01   4.6188065e+02   2.4583742e+01   5.6204484e+02   2.0868026e+01   2.8388871e+02   1.9066323e+01   2.0353742e+02   2.5565394e+01   1.8768806e+02   1.4913665e+01   2.4887742e+02   6.6433548e+00   5.1255161e+01   2.2083701e+02   2.5774581e+02   1.4053561e+01   3.1357097e+02   1.3105561e+02   3.6685516e+02   3.0203200e+01   2.8676355e+02   3.0995690e+01   1.7898806e+02   1.2922257e+02   4.0263387e+02   2.7271548e+01   5.3697742e+01   2.8290955e+01
   2.4017968e+02   2.2929819e+01   6.0224516e+01   1.3528430e+02   9.7936774e+01   1.6477409e+02   3.8292710e+02   1.7462606e+01   3.3712161e+02  -1.5097290e+00   2.8359355e+02   3.9780000e+00   9.3125161e+01   6.6304181e+01   3.5664613e+02   1.5478955e+01   2.9953226e+02   1.9908710e+01   3.2462161e+02   2.3773819e+01   2.2668645e+02   2.3612826e+01   3.4906903e+02   1.5149639e+01   4.6503387e+02   3.4732452e+01   2.8045419e+02   2.4870116e+01   2.5918000e+02   1.9905600e+01   2.6835968e+02   4.9507677e+01   3.0067194e+02   1.7713019e+01   3.9045065e+02   5.3158787e+01   2.9456645e+02   2.5596297e+01   3.3522097e+02   3.8109419e+01   3.8221387e+02   3.9117729e+01   2.4190968e+02   1.1649626e+02   3.1868419e+02   3.1921394e+01   4.5429097e+02   4.0176903e+00   2.9804516e+02   1.5821935e+00   1.0635000e+02   3.3977161e+01   3.2371871e+02   1.2744439e+01   2.4417419e+02  -1.6020000e+00   1.7566161e+02   1.2643200e+01   5.9906323e+02   3.2100426e+01   3.7498645e+02   1.2203665e+01   3.4761903e+02   1.9830155e+01   2.8315839e+02   1.3831523e+01   2.4978839e+02   5.2498323e+00   1.4304419e+02   1.9087292e+02   2.7751613e+01   3.2821161e+01   1.3148581e+02   3.0345974e+01   2.8031613e+01   1.5532632e+01   3.0923806e+02  -9.4503355e+00   1.3742290e+02   1.1247649e+02   2.3597129e+02   7.7474581e+00   2.2654645e+02   3.4666065e+00   5.1020419e+02  -1.2683755e+01   3.0637065e+02   1.1565832e+01   2.7937097e+02  -2.0294839e+01   1.6025161e+02   8.9420516e+01   2.2217032e+02   5.2122826e+01   2.2793968e+02   2.5951484e+00   2.2320968e+02  -2.9993548e+00   2.0040161e+02  -1.9979355e+00   3.2646323e+02   1.9000361e+01   1.7852355e+02   2.9847794e+01   4.7284516e+01   1.9615853e+02   2.7788917e+02   2.9432606e+01   3.9604742e+02  -7.5550839e+00   3.4330677e+02   4.5676748e+01   4.4623032e+02   1.3845123e+01   4.8316065e+02   3.5031342e+01   6.7328484e+02   1.0198826e+01   2.8213871e+02   8.2063226e+00   1.6605742e+02   9.2843794e+01   1.8568806e+02   1.8453665e+01   2.2673742e+02   1.5794555e+01   7.9065161e+01   1.5065221e+02   2.6045581e+02   3.0876761e+01   2.7390097e+02   1.1146921e+02   3.5704516e+02   1.3758000e+01   2.5257355e+02   1.2110890e+01   1.8203806e+02   1.3454857e+02   4.0963387e+02   8.5615484e+00   7.4227742e+01   9.2228555e+01
   1.9770968e+02   8.1374194e+00   3.4464516e+01   1.1915510e+02   9.9176774e+01   1.1444489e+02   3.4016710e+02   3.8334065e+00   2.7892161e+02  -2.1573729e+01   2.6373355e+02  -2.2673200e+01   1.0669516e+02   5.1168581e+01   3.1125613e+02  -2.2129845e+01   2.5062226e+02   7.7150968e-01   2.7162161e+02  -9.2661806e+00   1.9673645e+02   1.2578826e+01   2.3945903e+02   1.5828439e+01   4.1841387e+02   1.8082052e+01   2.3859419e+02   3.6318916e+01   2.7766000e+02   4.8572000e+00   2.5978968e+02   2.4763277e+01   2.9667194e+02   8.0830194e+00   3.9445065e+02   4.1218787e+01   2.6837645e+02   3.0071497e+01   2.5422097e+02   4.6394194e+00   3.4592387e+02   7.8709290e+00   2.0514968e+02   8.9017058e+01   2.9606419e+02   1.5590994e+01   4.1462097e+02  -2.0038710e+01   3.3613516e+02   1.8254994e+01   9.7780000e+01   4.2382761e+01   3.2900871e+02   2.9661239e+01   2.7698419e+02  -3.6068000e+00   1.7332161e+02  -1.1699600e+01   5.9087323e+02   9.7956258e+00   3.5322645e+02   1.3464465e+01   2.9937903e+02   1.8169355e+01   2.7039839e+02   1.7282323e+01   2.6492839e+02   4.1318632e+01   1.3528419e+02   2.4668372e+02   4.4361613e+01   2.2822361e+01   1.5481581e+02  -1.0042581e-01   4.1601613e+01   1.6157032e+01   2.8984806e+02  -6.8991355e+00   1.2889290e+02   9.4208890e+01   2.5050129e+02   7.4450581e+00   2.2364645e+02  -2.4881394e+01   5.4606419e+02  -2.6172555e+01   2.9437065e+02  -9.9041677e+00   3.0803097e+02   1.7842361e+01   1.4973161e+02   1.1616212e+02   1.6612032e+02   7.0416826e+01   2.0422968e+02  -1.1988052e+01   2.5258968e+02  -7.9697548e+00   2.1211161e+02   1.1255265e+01   2.9123323e+02   3.0818761e+01   2.1171355e+02   3.6772594e+01   1.0447452e+02   2.1906333e+02   3.0112917e+02   7.8034065e+00   4.0504742e+02  -2.4150839e+00   3.1935677e+02   1.5972748e+01   4.3618032e+02   2.0309123e+01   4.1950065e+02   3.4934142e+01   6.1451484e+02   1.7240426e+01   2.9308871e+02   2.4130323e+01   1.6791742e+02   9.7314994e+01   1.8897806e+02   8.4704645e+00   2.6144742e+02   1.5637755e+01   6.2345161e+01   1.7422981e+02   2.6088581e+02   3.0323613e+00   2.7928097e+02   1.2479881e+02   3.5366516e+02   2.6168400e+01   3.0595355e+02   3.1270490e+01   1.7512806e+02   1.2572137e+02   4.3444387e+02  -1.1423252e+01   8.0697742e+01   1.1423095e+02
   2.0217968e+02  -7.2201806e+00   1.3324516e+01   1.2722630e+02   8.8556774e+01   1.0686449e+02   3.0811710e+02  -6.2625935e+00   2.6635161e+02  -3.6708129e+01   2.9230355e+02  -4.5098800e+01   9.2605161e+01   4.5725781e+01   2.7497613e+02  -3.7474452e+00   2.7820226e+02  -1.6954890e+01   2.5733161e+02  -1.3122981e+01   1.7659645e+02   1.2480026e+01   2.1935903e+02   2.6626439e+01   4.0413387e+02   3.8944452e+01   2.2693419e+02   2.2911716e+01   2.7585000e+02  -1.6188000e+01   2.5568968e+02  -1.4872258e-01   2.7948194e+02   6.3582194e+00   3.8269065e+02   2.9779587e+01   2.6318645e+02   2.2626697e+01   2.4650097e+02   1.5967019e+01   3.5916387e+02   1.5151729e+01   2.1381968e+02   8.6983458e+01   2.7654419e+02   3.3292594e+01   4.0800097e+02   1.4910890e+01   3.2285516e+02   3.3597394e+01   1.2625000e+02   4.2915161e+01   3.2814871e+02   3.2870039e+01   2.7402419e+02   1.3150000e+01   1.6085161e+02   2.1348000e+01   5.4163323e+02   3.8454826e+01   1.0532645e+02  -3.9935355e+00   2.9599903e+02   3.6489755e+01   2.8496839e+02   1.5306723e+01   2.6587839e+02   6.2263226e-01   1.4142419e+02   2.0019252e+02   2.2891613e+01   2.0109961e+01   1.4900581e+02   3.2437419e-01   4.9791613e+01   2.3931832e+01   3.0384806e+02  -1.3069135e+01   1.2984290e+02   9.1802890e+01   2.1721129e+02   1.8248258e+01   2.5116645e+02  -1.4032994e+01   4.9458419e+02  -2.6104155e+01   2.9490065e+02  -2.4616568e+01   3.2846097e+02  -7.9203871e-01   1.4216161e+02   8.6867716e+01   1.5789032e+02   9.1745226e+01   2.2293968e+02  -7.1448516e+00   2.2130968e+02  -2.5417355e+01   2.0459161e+02   4.2368645e+00   3.1494323e+02   4.0871961e+01   2.0852355e+02   1.3497794e+01   5.5044516e+01   1.6953773e+02   2.6055917e+02   1.9099006e+01   4.3590742e+02  -1.5073884e+01   3.5340677e+02   3.0678748e+01   4.1838032e+02   3.3643123e+01   4.7178065e+02   1.9461742e+01   5.9247484e+02   1.0053626e+01   3.0018871e+02   9.7623226e+00   1.9791742e+02   1.1691499e+02   1.9464806e+02   1.9396865e+01   2.5221742e+02   1.1996155e+01   6.2155161e+01   1.6691501e+02   2.6707581e+02  -8.5528387e+00   3.0581097e+02   1.4277641e+02   3.2876516e+02   9.5904000e+00   2.9257355e+02   4.6240890e+01   2.4350806e+02   1.3697097e+02   4.1244387e+02   1.7816748e+01   7.4317742e+01   1.0193135e+02
   1.8784968e+02  -2.2313781e+01   5.7704516e+01   1.3324590e+02   6.5706774e+01   1.1583249e+02   3.6868710e+02  -2.4638194e+01   2.7497161e+02  -4.4157729e+01   2.8735355e+02  -4.8412800e+01   8.7935161e+01   3.2909381e+01   3.2854613e+02   3.0069548e+00   2.0210226e+02  -2.1436890e+01   3.0800161e+02  -1.6796581e+01   1.7164645e+02   1.4106026e+01   2.1635903e+02   1.4386439e+01   4.0055387e+02   7.0085161e-01   1.9054419e+02   2.2972916e+01   2.4595000e+02  -3.1260000e+00   2.1102968e+02   2.4284077e+01   2.6872194e+02   6.5590194e+00   3.8041065e+02   2.0431987e+01   2.6318645e+02   6.6967742e-03   2.3150097e+02   7.3070194e+00   2.9840387e+02  -2.8974710e+00   1.6947968e+02   1.0263066e+02   2.6415419e+02   7.1437935e+00   4.0038097e+02   8.4304903e+00   3.2328516e+02   1.0662994e+01   1.1440000e+02   4.4473161e+01   3.6938871e+02   1.9240839e+01   2.8507419e+02  -4.7340000e+00   1.6866161e+02   1.0863200e+01   5.7535323e+02   9.2372258e+00   3.8522645e+02   1.1804465e+01   2.6523903e+02   7.8005548e+00   2.7177839e+02   8.5919226e+00   2.4059839e+02   4.3650323e+00   1.2642419e+02   2.1492252e+02   2.5561613e+01   3.3263613e+00   1.3962581e+02   1.0304774e+01   7.5516129e+00  -4.9896774e-01   3.2142806e+02   1.0444645e+00   1.7099290e+02   1.1951089e+02   2.2235129e+02  -2.1262942e+01   2.2826645e+02   5.2290065e+00   5.3692419e+02  -1.5161355e+01   2.9533065e+02  -7.6009677e+00   3.4489097e+02  -1.7776439e+01   1.8720161e+02   9.0734516e+01   1.8760032e+02   7.2608426e+01   2.5850968e+02   1.0995484e+00   2.6968968e+02  -1.6717755e+01   2.1450161e+02  -9.8959355e+00   3.1256323e+02   2.7062361e+01   1.9838355e+02   2.2358994e+01   6.9284516e+01   2.2406853e+02   2.8912917e+02   1.8293406e+01   3.8185742e+02   5.8201161e+00   3.1945677e+02   2.4724748e+01   4.0723032e+02   4.7055123e+01   4.6307065e+02   3.7968542e+01   5.7818484e+02   1.3616826e+01   2.8168871e+02   1.9592323e+01   1.6757742e+02   1.1487219e+02   2.0926806e+02  -1.2735484e-02   2.4516742e+02   1.1940155e+01   6.6395161e+01   2.0319581e+02   2.7774581e+02   1.8263561e+01   2.9548097e+02   1.2112281e+02   3.5609516e+02   1.3544000e+01   3.1538355e+02   2.7366090e+01   1.9408806e+02   1.3363457e+02   3.8515387e+02   1.9139948e+01   6.5797742e+01   9.8852955e+01
   2.2108968e+02  -1.5782981e+01   3.9604516e+01   1.7283390e+02   1.2022677e+02   1.2857089e+02   3.4701710e+02  -1.1345935e+00   2.5821161e+02   1.4893071e+01   2.9087355e+02  -2.5934400e+01   1.1441516e+02   8.6600981e+01   3.3549613e+02   3.3109548e+00   2.4239226e+02   1.1189910e+01   5.8281613e+01   1.8701019e+01   1.9211645e+02   3.0898426e+01   2.3187903e+02   1.6748387e+00   4.1798387e+02   6.7364516e+00   1.8659419e+02   2.1138916e+01   2.5899000e+02   5.1108000e+00   2.3878968e+02  -8.5067226e+00   2.3758194e+02  -2.8978065e-01   3.6850065e+02   1.4764787e+01   2.5204645e+02  -8.0021032e+00   2.5465097e+02  -9.4949806e+00   3.1682387e+02   3.8189290e+00   1.7495968e+02   1.1485226e+02   3.0906419e+02   1.1400994e+01   3.8991097e+02   1.3028090e+01   3.2742516e+02   1.2381794e+01   1.2544000e+02   3.8689961e+01   3.5124871e+02   2.7502039e+01   2.9583419e+02   2.1735200e+01   1.6761161e+02   4.4427200e+01   5.6935323e+02   3.1047226e+01   4.0441645e+02   9.3692645e+00   2.5832903e+02   1.9023355e+01   2.5277839e+02  -6.2180774e+00   2.1335839e+02  -3.1175768e+01   1.5414419e+02   1.6141492e+02   1.5031613e+01   1.1068761e+01   1.8591581e+02  -1.6438426e+01   3.3551613e+01   2.5471032e+01   3.6699806e+02  -3.2211355e+00   1.7856290e+02   1.2142529e+02   2.6054129e+02   1.6971858e+01   3.0683645e+02  -3.3865935e+00   6.0196419e+02   2.1405445e+01   3.3371065e+02   2.1386323e+00   3.6832097e+02   1.6689161e+01   2.7368161e+02   1.1753612e+02   2.0436032e+02   8.3457626e+01   3.0269968e+02   1.0994348e+01   2.6239968e+02   3.2955445e+01   2.7221161e+02   2.3472645e+00   2.8485323e+02   4.6669161e+01   1.7714355e+02   4.3958194e+01   7.2184516e+01   2.4997653e+02   2.7065917e+02   2.0771006e+01   3.9771742e+02   1.4691316e+01   3.2454677e+02   2.5507548e+01   4.0366032e+02   3.8440723e+01   5.0478065e+02   2.6061742e+01   5.7532484e+02   2.3085626e+01   3.1558871e+02   1.1230323e+01   1.5100742e+02   1.0552779e+02   2.0078806e+02  -1.8543355e+00   2.4825742e+02   8.8329548e+00   3.8875161e+01   2.0953741e+02   2.3988581e+02   5.5723613e+00   2.7990097e+02   1.4993921e+02   3.6571516e+02   1.7824400e+01   3.1462355e+02   1.8666890e+01   2.2922806e+02   9.7303368e+01   3.8063387e+02   1.2031548e+01   6.5037742e+01   1.2515375e+02
   2.5979968e+02  -1.7797806e+00   8.3654516e+01   1.4935990e+02   1.0232677e+02   1.5633289e+02   3.9301710e+02  -8.4845935e+00   2.6440161e+02  -3.3121290e+00   3.2259355e+02  -9.2820000e+00   1.0103516e+02   6.6911381e+01   3.7325613e+02   2.7480155e+01   2.5662226e+02   8.4315097e+00   1.5281613e+01  -1.5378981e+01   1.7464645e+02   2.3776026e+01   2.1502903e+02  -2.7161290e-02   4.4536387e+02  -7.1139484e+00   1.7497419e+02  -1.6148387e-01   2.4242000e+02  -1.2993600e+01   2.1249968e+02  -9.9835226e+00   2.4163194e+02  -1.3613781e+01   3.6679065e+02   3.1431587e+01   2.6547645e+02   2.1134968e+00   2.4674097e+02   1.0477819e+01   2.7154387e+02  -2.1786710e+00   1.8347968e+02   8.8320658e+01   2.6063419e+02   1.7185394e+01   3.6795097e+02  -1.1305110e+01   3.2851516e+02   1.9459355e-01   1.1787000e+02   5.4245561e+01   3.1033871e+02   8.8648387e+00   2.5064419e+02  -6.8960000e-01   1.7618161e+02  -5.4984000e+00   5.3687323e+02  -9.2437419e-01   3.5303645e+02   1.2339665e+01   2.6999903e+02  -3.9102452e+00   2.5887839e+02   1.3939226e+00   2.5721839e+02  -6.3045677e+00   1.4433419e+02   1.6167972e+02   2.9751613e+01  -2.0958839e+01   1.9400581e+02  -8.9956258e+00   2.7891613e+01  -8.5061677e+00   3.6251806e+02   4.0807265e+01   2.0889290e+02   1.3518889e+02   2.5902129e+02   2.4373458e+01   3.0054645e+02  -2.9833935e+00   5.5877419e+02   1.0430645e+01   3.1575065e+02   1.1475432e+01   4.0784097e+02   1.0147561e+01   1.9492161e+02   1.5916692e+02   1.9727032e+02   1.3454483e+02   2.8674968e+02  -8.1965161e-01   2.6820968e+02   2.3506452e+00   2.6983161e+02   2.9397665e+01   2.9175323e+02   3.7207161e+01   1.9928355e+02   3.2046994e+01   5.8524516e+01   2.3430933e+02   2.8403917e+02   3.9270606e+01   4.4885742e+02  -1.0198839e+00   3.0811677e+02   2.4251948e+01   4.4147032e+02   2.7265923e+01   4.7069065e+02   3.3118942e+01   5.7985484e+02   7.3432258e+00   3.2978871e+02   3.3344323e+01   1.3857742e+02   9.3142194e+01   2.0564806e+02   2.0468645e+00   2.5040742e+02   7.3309548e+00   5.0305161e+01   2.2757301e+02   2.8403581e+02   1.2760361e+01   2.7505097e+02   1.6989721e+02   3.6723516e+02   9.8428000e+00   2.9295355e+02   2.5450490e+01   1.9112806e+02   1.2687137e+02   4.0029387e+02   1.2648748e+01   7.7697742e+01   1.0090095e+02
   2.8032968e+02   4.6178194e+00   7.4564516e+01   2.1832710e+02   8.6276774e+01   1.5075689e+02   4.0839710e+02   1.1525006e+01   2.7435161e+02   5.5518710e+00   2.9102355e+02  -2.8466400e+01   1.0988516e+02   8.5533381e+01   3.2959613e+02  -6.4570452e+00   2.5805226e+02   6.0710968e-01   2.2571613e+01   1.1697819e+01   1.8716645e+02   2.9394426e+01   2.9278903e+02   5.8420387e+00   4.7074387e+02   1.5995652e+01   2.0754419e+02   3.8842916e+01   3.0723000e+02   1.0781600e+01   2.8764968e+02   2.6384477e+01   2.7896194e+02  -8.6901806e+00   3.5907065e+02   4.2379187e+01   2.7266645e+02   1.4398297e+01   3.0088097e+02   1.4806619e+01   3.1387387e+02   3.2049290e+00   1.6862968e+02   1.2454866e+02   3.0392419e+02   2.9432194e+01   5.0367097e+02   2.6872903e+00   2.8118516e+02  -2.1209006e+01   9.8440000e+01   5.6329961e+01   3.7409871e+02   1.2440387e+00   2.5050419e+02   4.1316000e+00   1.9370161e+02  -1.2560000e+01   5.3435323e+02   4.6072258e+00   3.3217645e+02  -8.2315355e+00   2.3818903e+02   1.0444555e+01   2.6853839e+02  -1.5718877e+01   2.7497839e+02  -1.0536774e-01   1.1557419e+02   1.7993052e+02   1.5171613e+01   1.0397561e+01   1.8034581e+02   7.9071742e+00   2.9741613e+01   1.0825832e+01   3.2313806e+02  -1.8023355e+00   1.6504290e+02   1.1574689e+02   2.7107129e+02  -9.1105419e+00   2.4692645e+02  -4.4537935e+00   5.4030419e+02   9.9982452e+00   3.0556065e+02  -9.7093677e+00   3.4179097e+02  -1.2188439e+01   2.4587161e+02   9.5660916e+01   2.0541032e+02   7.7323626e+01   2.8027968e+02  -1.7212052e+01   2.4601968e+02  -2.0444155e+01   2.4497161e+02   1.4046465e+01   3.0532323e+02   3.5831561e+01   1.8690355e+02   3.5757394e+01   5.0044516e+01   1.8784773e+02   2.6707917e+02   2.4917406e+01   4.0033742e+02  -7.0382839e+00   3.1516677e+02   6.2579484e+00   4.2280032e+02   2.1379523e+01   4.5683065e+02   2.0707742e+01   5.5232484e+02   1.8835626e+01   3.2828871e+02   1.7714323e+01   1.7157742e+02   9.4502194e+01   1.9173806e+02   7.5896645e+00   2.5006742e+02   4.1181548e+00   7.3965161e+01   1.7659021e+02   2.7479581e+02   1.4729561e+01   2.9286097e+02   1.4700241e+02   3.8671516e+02  -9.5560000e-01   2.7829355e+02   2.6333290e+01   1.7879806e+02   1.3157777e+02   3.8301387e+02   1.3261148e+01   7.7227742e+01   1.0017855e+02
   2.5836968e+02  -1.1095381e+01   1.3013452e+02   2.0274150e+02   9.6276774e+01   1.2333689e+02   3.6220710e+02   1.2880206e+01   2.4578161e+02  -2.5202529e+01   2.9340355e+02  -2.5566800e+01   1.2431516e+02   6.1288981e+01   2.8764613e+02  -1.1861045e+01   2.4253226e+02  -5.2912903e+00   1.2141613e+01  -2.5577806e+00   1.7668645e+02   3.7992826e+01   2.7459903e+02   2.9447239e+01   4.9760387e+02   1.9986852e+01   2.4235419e+02   2.4298116e+01   2.6533000e+02   1.7703600e+01   2.8297968e+02   2.2528077e+01   3.1505194e+02  -2.4873806e+00   4.0126065e+02   4.7243987e+01   2.9852645e+02   1.9799497e+01   2.7593097e+02   3.4522619e+01   3.2654387e+02  -8.0486710e+00   1.9257968e+02   1.0640266e+02   2.7701419e+02   1.3684994e+01   4.7833097e+02   2.0474490e+01   2.4151516e+02  -1.1035406e+01   9.9210000e+01   2.6788361e+01   3.3267871e+02   1.5576387e+00   2.6026419e+02  -1.7509200e+01   1.6937161e+02  -8.8036000e+00   5.0959323e+02  -7.1219742e+00   3.5698645e+02  -3.8863355e+00   2.3904903e+02  -1.3624245e+01   2.4620839e+02  -5.5024774e+00   2.3316839e+02  -1.4230568e+01   9.7194194e+01   1.7959092e+02   1.6841613e+01  -1.3836039e+01   1.7686581e+02  -4.3344258e+00   1.2411613e+01   9.4422323e+00   3.0008806e+02   1.5131665e+01   1.5256290e+02   1.2150529e+02   2.4512129e+02   6.5354581e+00   3.2635645e+02   2.8618065e+00   5.2501419e+02  -4.4885548e+00   2.5623065e+02  -2.1042968e+01   3.6303097e+02  -1.0127639e+01   1.8644161e+02   1.1208532e+02   1.5517032e+02   7.4252826e+01   2.7008968e+02   4.6531484e+00   2.6658968e+02  -1.2797548e+00   2.1907161e+02  -1.0715355e+00   2.9518323e+02   5.1452761e+01   2.0409355e+02   2.3952194e+01   7.6044516e+01   2.6171773e+02   2.7422917e+02   2.3865406e+01   4.0275742e+02  -6.0918839e+00   3.7669677e+02   3.8765548e+01   4.3352032e+02   3.1571923e+01   4.7616065e+02   2.4971342e+01   5.6218484e+02  -3.8317419e-01   3.1973871e+02   2.0848323e+01   1.7505742e+02   1.0269379e+02   2.0087806e+02   2.6758465e+01   2.4859742e+02   1.3855755e+01   6.3775161e+01   1.8983541e+02   2.8745581e+02   3.3576761e+01   2.8657097e+02   1.2331561e+02   3.4652516e+02   3.6396000e+00   2.6100355e+02   4.2196490e+01   1.8060806e+02   9.3712968e+01   3.9691387e+02   1.9439148e+01   7.3267742e+01   1.0468535e+02
   2.6832968e+02  -1.0842181e+01   4.6224516e+01   1.9506430e+02   6.9366774e+01   7.7539690e+01   3.6854710e+02  -2.3766994e+01   2.3640161e+02  -1.0362129e+01   2.3640355e+02  -2.9286800e+01   6.8265161e+01   4.7152981e+01   2.2606613e+02  -2.4694645e+01   2.3177226e+02  -2.8190490e+01   2.8616129e+00  -1.1625381e+01   1.4926645e+02  -5.2435742e+00   3.0306903e+02   1.8399639e+01   5.1632387e+02   3.3159252e+01   2.4659419e+02   4.2718916e+01   3.2223000e+02   1.2671600e+01   3.0930968e+02   4.3701677e+01   3.2086194e+02   2.7627819e+01   4.1160065e+02   4.4696787e+01   3.4428645e+02   1.3668697e+01   3.1831097e+02   1.8082219e+01   3.4959387e+02   1.7057329e+01   2.0290968e+02   1.4300626e+02   3.1230419e+02   1.1761794e+01   4.9314097e+02   3.9339690e+01   2.7704516e+02  -8.6878065e+00   1.1597000e+02   1.2877561e+01   2.9343871e+02  -4.5431613e+00   2.5602419e+02   2.0700000e+00   1.6023161e+02  -9.1224000e+00   5.0325323e+02   2.2615226e+01   2.7479645e+02  -1.2401135e+01   2.4351903e+02  -1.0981845e+01   2.6096839e+02  -2.8493277e+01   2.2121839e+02  -1.7374568e+01   1.1009419e+02   1.8436892e+02   8.1316129e+00   5.7707613e+00   1.5129581e+02   1.0761174e+01   2.7981613e+01  -8.8433677e+00   2.8742806e+02  -4.6655355e+00   1.2213290e+02   9.1989690e+01   1.7469129e+02   4.1198581e+00   2.8954645e+02   1.9966065e+00   4.8411419e+02  -1.1026555e+01   2.8166065e+02  -4.1773677e+00   3.3775097e+02  -1.3205239e+01   2.1863161e+02   1.0808012e+02   1.7922032e+02   6.1368826e+01   2.7469968e+02  -2.0005652e+01   2.7273968e+02   8.4824516e-01   2.4221161e+02   2.2672645e+00   2.8527323e+02   4.7915561e+01   2.0347355e+02   2.0331794e+01   6.5324516e+01   2.6276533e+02   2.9117917e+02   2.0319406e+01   3.5090742e+02  -1.1338839e+00   3.4616677e+02   3.9167948e+01   4.4614032e+02   2.4992323e+01   4.2016065e+02   3.5491342e+01   5.4885484e+02   5.5832258e+00   3.1693871e+02   2.1723226e+00   1.7343742e+02   9.4013394e+01   2.1535806e+02   7.5500645e+00   2.6101742e+02   6.7621548e+00   6.6065161e+01   1.8946221e+02   2.8183581e+02   3.3076361e+01   2.9157097e+02   1.3686561e+02   3.4547516e+02   1.5963600e+01   3.1105355e+02   2.9712490e+01   1.9055806e+02   1.2186697e+02   3.7334387e+02   8.2247484e+00   6.9317742e+01   9.6571355e+01
   2.5813968e+02  -3.6076981e+01   6.0704516e+01   1.3090590e+02   4.6706774e+01   1.2045249e+02   3.1616710e+02  -6.4365935e+00   2.1731161e+02  -2.2594929e+01   1.9740355e+02  -5.1886800e+01   8.1555161e+01   4.7229781e+01   2.4145613e+02  -1.7165845e+01   1.9834226e+02  -9.2360903e+00   7.0916129e+00  -1.7963781e+01   1.6368645e+02   1.5128258e+00   3.3540903e+02   2.9912439e+01   4.7284387e+02   1.8587652e+01   2.3116419e+02   4.7483316e+01   3.1956000e+02  -2.3048000e+00   3.0287968e+02   5.9936077e+01   3.3572194e+02   8.7190194e+00   3.9060065e+02   6.2666787e+01   2.4109645e+02   3.2443897e+01   2.9484097e+02   1.6959819e+01   3.2601387e+02   9.0437290e+00   2.3005968e+02   1.2292426e+02   3.0496419e+02   3.0398994e+01   4.9305097e+02   3.5726890e+01   2.6909516e+02  -1.1191806e+01   1.0992000e+02   2.8311561e+01   3.2157871e+02   1.4205639e+01   2.5807419e+02   1.1906000e+01   1.8299161e+02   1.0436800e+01   5.4792323e+02  -1.8837419e-01   3.1303645e+02  -1.3890335e+01   2.5913903e+02   3.2485548e+00   3.2468839e+02   2.0791226e+00   2.7602839e+02  -3.7936774e-01   1.2295419e+02   2.0372012e+02   2.2751613e+01  -1.3638839e+01   1.6219581e+02  -5.4008258e+00   3.2221613e+01   1.1857432e+01   2.9023806e+02   3.1096645e+00   1.4104290e+02   1.0347689e+02   1.9350129e+02  -1.7764942e+01   2.6254645e+02   2.4660645e-01   4.7620419e+02  -1.1153755e+01   2.8180065e+02  -1.3758568e+01   3.1532097e+02  -1.9880839e+01   2.0016161e+02   1.1736772e+02   1.8750032e+02   6.9516426e+01   2.4384968e+02   3.0323484e+00   2.4968968e+02   1.6224516e-01   2.3021161e+02  -1.9432735e+01   3.0327323e+02   4.5615561e+01   2.0095355e+02   2.2673394e+01   4.9714516e+01   2.6701413e+02   2.8836917e+02   5.0444206e+01   4.0623742e+02  -1.3370284e+01   3.1954677e+02   4.3527548e+01   4.4223032e+02   1.6065123e+01   3.6859065e+02   4.2956942e+01   5.5128484e+02   3.0088258e+00   3.3568871e+02   2.3822323e+01   2.2291742e+02   8.8204994e+01   1.9059806e+02   1.3250865e+01   2.3954742e+02   1.3629755e+01   6.1255161e+01   2.2703701e+02   2.6950581e+02  -1.0657239e+01   3.1062097e+02   1.3615161e+02   3.7666516e+02   1.3998400e+01   3.3414355e+02   3.7105290e+01   1.7646806e+02   1.5314417e+02   4.1453387e+02   2.9295484e+00   7.0937742e+01   1.0130175e+02
   2.3374968e+02  -1.6845781e+01   1.5034516e+01  -1.3050503e+01   9.2936774e+01   1.0546409e+02   3.5020710e+02  -9.8697935e+00   2.2135161e+02  -3.0018129e+01   2.4221355e+02  -5.0231600e+01   8.2695161e+01   5.5948581e+01   2.4830613e+02  -1.2283845e+01   2.0572226e+02  -2.5496490e+01   4.8616129e+00  -1.9975381e+01   1.4135645e+02  -4.8007742e+00   3.2440903e+02   1.1032439e+01   4.2284387e+02  -3.5523484e+00   2.5778419e+02   2.2163716e+01   2.7085000e+02   4.6692000e+01   3.0773968e+02   3.1357277e+01   2.6486194e+02   2.1478194e+00   3.5298065e+02   3.8056387e+01   2.8252645e+02  -3.3505032e+00   2.7674097e+02   2.3687819e+01   2.7335387e+02   2.3296529e+01   2.0338968e+02   1.0538786e+02   2.8811419e+02   1.0416994e+01   5.0367097e+02   5.3572903e+00   2.4070516e+02  -1.7306065e+00   1.0944000e+02   2.4919961e+01   3.4228871e+02   5.5988387e+00   2.3488419e+02  -1.6288800e+01   1.4551161e+02  -2.5374800e+01   4.9168323e+02  -2.1599174e+01   3.1793645e+02   2.3776645e+00   2.6185903e+02   1.3840955e+01   3.4315839e+02   2.1601523e+01   3.0816839e+02   3.5294323e+00   1.4057419e+02   2.2274052e+02   4.1981613e+01   7.0127613e+00   2.3338581e+02   1.9903974e+01   3.9411613e+01   5.9022323e+00   2.9313806e+02   1.5407665e+01   1.2180290e+02   1.0525609e+02   2.0288129e+02  -5.2753419e+00   2.3464645e+02   7.8186065e+00   4.6825419e+02  -1.0807755e+01   2.9866065e+02  -1.2437368e+01   3.3275097e+02   2.3447613e+00   2.2725161e+02   9.3290516e+01   1.6003032e+02   6.2864026e+01   2.5660968e+02   3.4415484e+00   2.1825968e+02  -5.7033548e+00   2.1916161e+02   1.0831265e+01   3.1608323e+02   4.5780761e+01   1.9595355e+02   3.4743394e+01   5.4854516e+01   2.2579293e+02   2.7741917e+02   3.3850206e+01   3.6680742e+02  -3.0258839e+00   3.3578677e+02   2.6138348e+01   4.4776032e+02   2.9912723e+01   4.4997065e+02   1.4916542e+01   5.5156484e+02   9.1364258e+00   3.0148871e+02   1.7708323e+01   1.5177742e+02   1.1946619e+02   2.0416806e+02   1.8205265e+01   2.5021742e+02   1.5586155e+01   7.5725161e+01   2.1339941e+02   2.4093581e+02   1.4108361e+01   2.8933097e+02   1.3218481e+02   3.3823516e+02  -7.6472000e+00   2.7686355e+02   4.1787690e+01   1.6570806e+02   1.3143497e+02   3.9858387e+02   2.2875548e+01   7.7267742e+01   1.2345535e+02
   2.8627968e+02  -1.1088181e+01   4.4274516e+01   1.1320297e+01   6.7656774e+01   1.6072649e+02   3.9549710e+02   2.3170065e+00   2.1826161e+02  -1.8000929e+01   2.5983355e+02  -1.8121200e+01   8.9415161e+01   3.8310981e+01   2.4902613e+02   1.7708555e+01   2.1643226e+02  -1.5013290e+01   2.1191613e+01  -2.8017806e+00   1.5126645e+02   2.4356426e+01   3.0464903e+02   1.9133239e+01   4.4727387e+02  -2.4167484e+00   2.0678419e+02   6.0037161e+00   2.0442000e+02   8.9196400e+01   3.2045968e+02   4.2859677e+01   3.1144194e+02  -3.5785806e+00   3.1817065e+02   2.6601187e+01   2.4837645e+02   1.8381497e+01   2.5674097e+02   2.6007819e+01   2.7149387e+02   1.0305329e+01   1.9233968e+02   8.9991858e+01   2.6301419e+02   3.2749935e+00   4.2719097e+02   2.1475690e+01   2.7861516e+02   3.4265935e+00   1.1373000e+02   1.3626761e+01   3.1147871e+02   1.2533639e+01   2.6074419e+02  -1.8117600e+01   1.7156161e+02  -1.8558800e+01   4.8040323e+02  -2.1976774e+01   3.2813645e+02  -2.7183355e+00   3.2042903e+02   1.3435355e+01   3.1339839e+02   2.9792323e+01   3.1016839e+02   2.7459432e+01   1.6262419e+02   2.2240652e+02   3.0791613e+01   1.6287961e+01   2.1848581e+02   2.9559742e+00   2.9841613e+01   1.7527832e+01   3.0223806e+02   7.6966452e-01   1.0494290e+02   7.0364890e+01   1.7588129e+02  -6.1653419e+00   4.5288645e+02  -7.2205935e+00   4.7239419e+02  -1.4758955e+01   2.6766065e+02  -1.6727368e+01   3.3708097e+02  -6.8116387e+00   1.7344161e+02   1.2088532e+02   1.5550032e+02   6.6126426e+01   2.6341968e+02   3.6167484e+00   2.7125968e+02   1.1966452e+00   2.1807161e+02  -7.0815355e+00   3.0442323e+02   2.2103561e+01   2.2704355e+02   5.0586194e+01   7.7374516e+01   2.2647133e+02   3.1284917e+02   3.6295806e+01   3.7437742e+02   3.9885161e+00   3.4464677e+02   3.0669548e+01   4.4752032e+02   2.7641923e+01   4.2621065e+02   8.6273419e+00   5.7856484e+02   1.9826426e+01   3.4893871e+02   2.3962323e+01   1.7886742e+02   1.1172899e+02   2.0778806e+02   4.7875665e+01   2.4259742e+02   5.2857548e+00   9.3915161e+01   1.8789421e+02   2.6607581e+02  -1.2852839e+01   2.9538097e+02   1.2827081e+02   3.4142516e+02  -4.0924000e+00   3.0881355e+02   2.0651690e+01   1.8879806e+02   9.3157768e+01   4.0391387e+02   3.2499148e+01   6.4797742e+01   9.5072955e+01
   2.9113968e+02  -6.0969806e+00   2.6984516e+01  -1.4726503e+01   1.0508677e+02   1.2340209e+02   4.0620710e+02   1.5220206e+01   2.2031161e+02  -7.4929032e-02   2.3268355e+02  -3.7799200e+01   9.5885161e+01   7.1373381e+01   2.4154613e+02  -4.1304516e-01   2.1605226e+02  -1.2982890e+01   1.2951613e+01   2.3774194e+00   1.7406645e+02   2.8482426e+01   3.1154903e+02   9.9612387e+00   4.3113387e+02   3.4404452e+01   1.9797419e+02   2.6038516e+01   2.2837000e+02   9.1710400e+01   3.1430968e+02   1.3921677e+01   3.1429194e+02  -7.1365806e+00   3.1479065e+02   4.8731587e+01   2.8137645e+02   1.9081497e+01   2.4969097e+02   1.1001819e+01   2.4506387e+02   3.1397290e+00   1.8376968e+02   1.0153746e+02   2.7282419e+02   2.3001935e+00   4.1686097e+02   1.6492090e+01   2.6066516e+02   4.1925935e+00   8.3110000e+01   1.3886361e+01   3.0319871e+02   1.0436039e+01   2.6607419e+02  -2.4074000e+01   1.7246161e+02  -1.0530800e+01   4.2544323e+02  -8.3899742e+00   3.2265645e+02  -1.1189935e+01   3.2956903e+02  -2.9584516e-01   3.3758839e+02  -1.4382877e+01   3.0435839e+02   1.9734232e+01   1.3285419e+02   2.5606812e+02   4.5171613e+01   3.6757561e+01   2.4762581e+02   1.8954774e+01   3.7551613e+01   6.4810323e+00   3.3351806e+02   6.9372645e+00   1.4932290e+02   7.4764490e+01   2.0550129e+02  -2.0549419e+00   2.8250645e+02  -2.9780194e+01   5.1120419e+02   3.1362452e+00   2.5594065e+02  -9.9797677e+00   3.5637097e+02   3.4051613e+00   2.0849161e+02   1.1632132e+02   1.5641032e+02   9.1103626e+01   2.8069968e+02   1.2994348e+01   2.5882968e+02  -1.7848955e+01   2.3583161e+02   1.6876645e+00   2.7918323e+02   3.5452761e+01   2.3614355e+02   4.5478194e+01   7.8944516e+01   2.0867573e+02   2.9269917e+02   3.5778065e+00   3.8685742e+02  -7.4398839e+00   3.2597677e+02   2.5923148e+01   4.4490032e+02   2.8091523e+01   4.8450065e+02   3.2874142e+01   5.4066484e+02   1.5388426e+01   3.2533871e+02   1.8300323e+01   1.4957742e+02   1.0316219e+02   2.7435806e+02   1.7120065e+01   2.4892742e+02   1.2093548e+00   2.2491516e+02   1.3184421e+02   2.8769581e+02   1.6127561e+01   3.1519097e+02   1.4759601e+02   3.7804516e+02   6.0780000e+00   2.7181355e+02   2.3281690e+01   1.9903806e+02   1.1214857e+02   3.9001387e+02   1.5081148e+01   8.2227742e+01   1.1153855e+02
[truncated: 3,013,999 more chars]
