# Supplementary material for: Specific structural elements of the T-box riboswitch drive the two-step binding of the tRNA ligand
Source: eLife. 2018 Sep 25;7:e39518. doi: 10.7554/eLife.39518 (PMC6197855; doi:10.7554/eLife.39518)
Supplement: Figure 2—figure supplement 3—source data 1. [file elife-39518-fig2-figsupp3-data1.zip › Repeat1.txt]

   7.0000000e+00   7.0000000e+00   3.6000000e+01   3.6000000e+01   5.3000000e+01   5.3000000e+01   6.3000000e+01   6.3000000e+01   6.8000000e+01   6.8000000e+01   7.5000000e+01   7.5000000e+01   8.4000000e+01   8.4000000e+01   9.2000000e+01   9.2000000e+01   9.7000000e+01   9.7000000e+01   1.0800000e+02   1.0800000e+02   1.2200000e+02   1.2200000e+02   1.3100000e+02   1.3100000e+02   1.3900000e+02   1.3900000e+02   1.4200000e+02   1.4200000e+02   1.5000000e+02   1.5000000e+02   1.6000000e+02   1.6000000e+02   1.6100000e+02   1.6100000e+02   1.6200000e+02   1.6200000e+02   1.8700000e+02   1.8700000e+02   1.9500000e+02   1.9500000e+02   1.9600000e+02   1.9600000e+02   2.1000000e+02   2.1000000e+02   2.1300000e+02   2.1300000e+02   2.2600000e+02   2.2600000e+02   2.5100000e+02   2.5100000e+02   2.5500000e+02   2.5500000e+02   2.5600000e+02   2.5600000e+02   2.7800000e+02   2.7800000e+02   2.8900000e+02   2.8900000e+02   2.9000000e+02   2.9000000e+02   2.9700000e+02   2.9700000e+02   3.0200000e+02   3.0200000e+02   3.1200000e+02   3.1200000e+02   3.2800000e+02   3.2800000e+02   3.9200000e+02   3.9200000e+02   4.0000000e+02   4.0000000e+02   4.2600000e+02   4.2600000e+02   4.3300000e+02   4.3300000e+02   4.4500000e+02   4.4500000e+02   4.6000000e+02   4.6000000e+02   4.8400000e+02   4.8400000e+02   5.0000000e+02   5.0000000e+02   5.0800000e+02   5.0800000e+02   5.1400000e+02   5.1400000e+02   5.2700000e+02   5.2700000e+02   5.3600000e+02   5.3600000e+02   5.4500000e+02   5.4500000e+02   5.5300000e+02   5.5300000e+02   5.6200000e+02   5.6200000e+02   5.7600000e+02   5.7600000e+02   5.8900000e+02   5.8900000e+02   6.4500000e+02   6.4500000e+02   6.5800000e+02   6.5800000e+02   6.5900000e+02   6.5900000e+02   6.8600000e+02   6.8600000e+02   6.9500000e+02   6.9500000e+02   7.1900000e+02   7.1900000e+02   7.4200000e+02   7.4200000e+02   7.6400000e+02   7.6400000e+02   7.9500000e+02   7.9500000e+02   7.9900000e+02   7.9900000e+02   8.1100000e+02   8.1100000e+02   8.2300000e+02   8.2300000e+02   8.4300000e+02   8.4300000e+02   8.4600000e+02   8.4600000e+02   8.5500000e+02   8.5500000e+02   8.6600000e+02   8.6600000e+02   8.7800000e+02   8.7800000e+02   8.7900000e+02   8.7900000e+02   8.8700000e+02   8.8700000e+02   8.9700000e+02   8.9700000e+02   9.2500000e+02   9.2500000e+02   9.6100000e+02   9.6100000e+02   9.7300000e+02   9.7300000e+02   1.0080000e+03   1.0080000e+03   1.0160000e+03   1.0160000e+03   1.0170000e+03   1.0170000e+03   1.0210000e+03   1.0210000e+03   1.0630000e+03   1.0630000e+03   1.0890000e+03   1.0890000e+03   1.1070000e+03   1.1070000e+03   1.1170000e+03   1.1170000e+03   1.1260000e+03   1.1260000e+03   1.1310000e+03   1.1310000e+03   1.1410000e+03   1.1410000e+03   1.1420000e+03   1.1420000e+03   1.1440000e+03   1.1440000e+03   1.1470000e+03   1.1470000e+03   1.1480000e+03   1.1480000e+03   1.1500000e+03   1.1500000e+03   1.1550000e+03   1.1550000e+03   1.1700000e+03   1.1700000e+03   1.1950000e+03   1.1950000e+03   1.2290000e+03   1.2290000e+03   1.2330000e+03   1.2330000e+03   1.2470000e+03   1.2470000e+03   1.2680000e+03   1.2680000e+03   1.2790000e+03   1.2790000e+03   1.2880000e+03   1.2880000e+03   1.2940000e+03   1.2940000e+03
   1.2440254e+02   3.1396897e+02   1.2941645e+02   3.2201185e+02   7.7855161e+01   3.5372449e+02   6.0361290e+01   3.2503174e+02   1.0313613e+02   2.0774653e+02   5.5422903e+01   1.9928455e+02   1.0544484e+02   3.2582280e+02   1.7608710e+02   3.4009368e+02   5.6631613e+01   2.9238689e+02   6.2812581e+01   1.7170596e+02   9.6543548e+01   3.0352394e+02   3.4190000e+01   2.6267996e+02   7.7828710e+01   3.6019080e+02   5.7715161e+01   2.3136279e+02   8.5926129e+01   2.8788785e+02   7.1179032e+01   3.1366890e+02   2.4205484e+02   2.9332110e+02   1.9807935e+02   2.6966785e+02   4.0122258e+01   2.2221312e+02   4.9511935e+01   2.3089195e+02   1.0803290e+02   2.9625317e+02   3.8773516e+02   1.1675538e+02   5.4110645e+01   1.0269308e+02   4.5233548e+01   1.3494132e+02   1.2992538e+01   2.1075177e+02   9.3673226e+01   2.3553905e+02   8.0428387e+01   1.5004379e+02   3.9563871e+01   1.0784360e+02   2.2541290e+01   2.0336863e+02   4.2949032e+01   1.5469892e+02   8.6048065e+01   1.5172519e+02   7.9010645e+01   1.9301431e+02   9.1688710e+01   3.7285329e+02   5.2462903e+01   1.7138490e+02   5.2537742e+01   1.2352730e+02   4.3462538e+01   2.2198417e+02   1.1362032e+02   3.2905199e+02   7.0880968e+01   2.8564888e+02   1.0380254e+02   2.3715697e+02   8.4655806e+01   3.3058076e+02   4.8548710e+01   7.8172555e+01   1.0986355e+02   3.0662511e+02   7.8292581e+01   2.3952756e+02   4.9241935e+01   2.4127323e+02   7.7624194e+01   3.5203394e+02   4.7078710e+01   2.4206467e+02   8.4271935e+01   2.4193921e+02   9.4814839e+01   3.3089739e+02   7.5822903e+01   1.1401836e+02   8.3796774e+01   2.5352626e+02   1.0141194e+02   2.3281834e+02   9.6288710e+01   1.6232916e+02   1.0149226e+02   2.2620159e+02   9.5860323e+01   2.6833730e+02   5.7768710e+01   1.3799818e+02   1.0267258e+02   2.2380103e+02   5.5125381e+00   2.0540174e+01   7.5941613e+01   2.1509467e+02   5.0143226e+01   2.3598886e+02   8.3339032e+01   1.4965610e+02   1.6074677e+02   3.3758058e+02   9.9802538e+01   1.7028697e+02   3.2671613e+01   2.7538175e+02   4.0662538e+01   2.3025817e+02   8.9887419e+01   3.5805772e+02   2.6204194e+02   2.6908761e+02   1.6567161e+02   2.6045595e+02   9.8344194e+01   3.0069634e+02   6.5876129e+01   3.1723346e+02   7.7997097e+01   2.9809733e+02   7.7054839e+01   2.1664723e+02   8.6899355e+01   1.6743966e+02   1.4219839e+02   2.7358671e+02   1.1370355e+02   2.3324017e+02   1.4729548e+02   4.2494346e+02   1.1156254e+02   1.7744617e+02   7.8163871e+01   2.0511270e+02   1.0800581e+02   3.4926889e+02   4.0050000e+01   2.7927019e+02   2.7073710e+02   2.0353394e+02   7.1018065e+01   1.9798210e+02   4.0278065e+01   2.5082711e+02   1.0466839e+02   3.6939492e+02   1.6614254e+02   4.6110977e+02   6.9797742e+01   3.0011328e+02   1.5771806e+02   2.9039288e+02   9.9273548e+01   2.5130005e+02   8.2285484e+01   3.4152523e+02   6.9587742e+01   4.0831427e+02   1.0060806e+02   2.2085103e+02   1.2448516e+02   3.3791538e+02   4.3210290e+02   1.4747983e+02   1.2326129e+01   1.8157585e+02   1.1129032e+02   2.7964484e+02   6.3750323e+01   2.5364546e+02   2.6379032e+02   2.8699194e+02   5.0465484e+01   9.1512439e+01   5.2463548e+01   2.3201711e+02   3.1314194e+01   1.0846357e+02   7.0348548e+02   4.2371665e+02
   8.8562538e+01   2.9925617e+02   9.2276452e+01   2.7417305e+02   8.2245161e+01   3.1875329e+02   1.0441129e+02   2.9845774e+02   1.2608613e+02   2.5115053e+02   3.7902903e+01   1.9916615e+02   1.1882484e+02   3.3717240e+02   1.7898710e+02   3.4936168e+02   7.7351613e+01   3.3453929e+02   9.6092581e+01   1.1471356e+02   7.0873548e+01   3.4424754e+02   5.0080000e+01   2.9450876e+02   7.5068710e+01   4.0641160e+02   2.5145161e+01   2.2315839e+02   6.0066129e+01   2.6685665e+02   7.1229032e+01   3.0108490e+02   2.5865484e+02   2.5399310e+02   1.5750935e+02   2.0996345e+02   6.9602258e+01   2.5957472e+02   5.8461935e+01   1.9540595e+02   7.7892903e+01   2.5919437e+02   3.9330516e+02   9.9349781e+01   4.4250645e+01   9.7241884e+01   2.8373548e+01   1.3158012e+02   3.5372538e+01   2.2839137e+02   1.0362323e+02   2.5664305e+02   5.2048387e+01   1.8050419e+02   5.8843871e+01   1.8626120e+02   3.1201290e+01   2.1452583e+02   6.3899032e+01   1.6992292e+02   1.0061806e+02   2.3046959e+02   1.2292065e+02   2.0674151e+02   6.6398710e+01   3.8135649e+02   5.3082903e+01   2.4483530e+02   4.4347742e+01   1.4256250e+02   5.8132538e+01   2.3314057e+02   1.1262032e+02   3.4780199e+02   7.0970968e+01   3.3393168e+02   9.0462538e+01   2.4727417e+02   1.0446581e+02   3.3323596e+02   7.4308710e+01   1.0673175e+02   1.1086355e+02   3.2721511e+02   7.3382581e+01   1.9054036e+02   8.2671935e+01   2.8874883e+02   4.7164194e+01   3.6767074e+02   7.3868710e+01   2.4345147e+02   6.5701935e+01   2.2813481e+02   1.0253484e+02   2.7570979e+02   4.3162903e+01   1.2463116e+02   1.7898677e+02   3.4867106e+02   9.4941935e+01   2.5775594e+02   7.9808710e+01   1.7226756e+02   8.8972258e+01   2.7843319e+02   1.1558032e+02   2.4818970e+02   5.2198710e+01   1.3254378e+02   9.0142581e+01   2.7891343e+02  -2.7487462e+01   6.7101738e+00   6.0281613e+01   1.7729747e+02   4.2713226e+01   2.5729326e+02   9.1719032e+01   1.5264570e+02   1.4388677e+02   3.8801938e+02   9.9892538e+01   2.5246977e+02   3.1481613e+01   2.5928695e+02   3.9662538e+01   2.9833817e+02   6.5317419e+01   3.2930332e+02   3.1323194e+02   2.7356241e+02   1.6638161e+02   2.7315915e+02   7.0384194e+01   2.9112314e+02   6.5256129e+01   2.8785306e+02   6.7477097e+01   3.2240893e+02   5.7954839e+01   2.5564523e+02   1.1689935e+02   2.9179966e+02   1.4371839e+02   2.9131511e+02   1.2809355e+02   2.7117897e+02   1.4905548e+02   3.6404266e+02   1.1332254e+02   1.9849537e+02   8.3113871e+01   2.2424670e+02   9.5535806e+01   3.3331649e+02   6.1240000e+01   2.7176499e+02   2.5054710e+02   2.2281914e+02   6.9968065e+01   2.2537610e+02   2.2618065e+01   4.4013991e+02   6.3198387e+01   3.6048252e+02   1.6230254e+02   4.6493697e+02   3.8417742e+01   2.4524368e+02   1.0843806e+02   3.8223528e+02   1.0151355e+02   2.9712085e+02   7.5755484e+01   3.5776763e+02   5.8967742e+01   3.1487387e+02   7.6838065e+01   3.0494263e+02   8.3335161e+01   3.7796738e+02   4.9160290e+02   1.7646983e+02   4.6706129e+01   1.9725545e+02   6.3620323e+01   2.9007844e+02   3.9420323e+01   2.9740186e+02   3.3017032e+02   1.9659154e+02   7.9575484e+01   1.4297364e+02   4.9183548e+01   2.0937951e+02   3.5454194e+01   9.8752374e+01   6.9148548e+02   3.9567665e+02
   1.0830254e+02   3.3499697e+02   9.4226452e+01   2.8563705e+02   4.6955161e+01   3.3200649e+02   1.0255129e+02   3.5203654e+02   1.3251613e+02   2.1430613e+02   6.8762903e+01   2.5712735e+02   9.5014839e+01   3.3888720e+02   1.5068710e+02   3.4272568e+02   5.1011613e+01   3.1683649e+02   1.2619258e+02   1.4754556e+02   7.9023548e+01   3.0588554e+02   4.2870000e+01   2.5077556e+02   5.6548710e+01   3.9894320e+02   3.1435161e+01   2.9818519e+02   8.0876129e+01   3.3848185e+02   1.0350903e+02   3.4750250e+02   2.9225484e+02   2.8395510e+02   2.0102935e+02   2.5386185e+02   4.0032258e+01   2.6022032e+02   3.2941935e+01   2.1130755e+02   7.3512903e+01   2.9354477e+02   3.8730516e+02   1.6073978e+02   6.1590645e+01   1.2657468e+02   7.7803548e+01   1.5371572e+02   3.2992538e+01   2.5211177e+02   1.0395323e+02   2.0952665e+02   7.5808387e+01   1.7046339e+02   9.8183871e+01   1.8201400e+02   3.8681290e+01   2.2602743e+02   4.1379032e+01   1.4406452e+02   8.9568065e+01   2.2482359e+02   1.2830065e+02   2.6355111e+02   7.2348710e+01   3.8007049e+02   5.5272903e+01   2.1710010e+02   4.1537742e+01   1.5345730e+02   5.4182538e+01   2.2822657e+02   1.1595032e+02   3.3762559e+02   8.2590968e+01   2.7566208e+02   1.0099254e+02   2.1114177e+02   1.4070581e+02   4.1205676e+02   5.7118710e+01   9.4346955e+01   9.7573548e+01   3.3293831e+02   6.9862581e+01   2.2292196e+02   6.8051935e+01   2.5438843e+02   3.5894194e+01   3.5484234e+02   6.9398710e+01   2.4690907e+02   6.6511935e+01   2.1779001e+02   1.1462484e+02   3.1636259e+02   6.4972903e+01   1.2498636e+02   1.2803677e+02   3.2879706e+02   1.0522194e+02   2.3798354e+02   9.1098710e+01   1.8093436e+02   7.9212258e+01   2.8840399e+02   9.6530323e+01   2.7799370e+02   4.1718710e+01   1.7633218e+02   1.0414258e+02   2.9847343e+02  -2.5147462e+01   3.6142974e+01   6.4371613e+01   2.2811027e+02   5.4623226e+01   2.7815046e+02   6.9439032e+01   1.6923810e+02   1.2888677e+02   3.4559938e+02   7.9182538e+01   2.6193657e+02   6.2416129e+00   3.0297615e+02   4.4132538e+01   2.5879057e+02   4.8267419e+01   2.9024732e+02   2.6885194e+02   3.0101281e+02   1.6229161e+02   2.5872635e+02   1.0938419e+02   2.8876314e+02   1.0939613e+02   2.8285186e+02   9.5757097e+01   2.9948653e+02   6.4954839e+01   2.3370523e+02   1.0056935e+02   2.4948606e+02   1.3867839e+02   2.6524831e+02   1.0985355e+02   2.6173817e+02   1.8586548e+02   4.6342786e+02   6.4702538e+01   1.7271497e+02   6.0833871e+01   3.1273910e+02   1.1034581e+02   3.4222169e+02   4.5050000e+01   2.4683019e+02   2.8497710e+02   2.1439474e+02   6.6698065e+01   2.0811770e+02   2.9428065e+01   3.1864511e+02   8.8958387e+01   3.3575172e+02   1.4698254e+02   4.0674257e+02   4.5367742e+01   2.7882768e+02   1.0309806e+02   3.4585248e+02   1.0161355e+02   3.0888285e+02   6.0185484e+01   3.4529323e+02   6.9587742e+01   4.1731427e+02   7.3648065e+01   2.5434783e+02   8.9575161e+01   3.6413818e+02   4.0391290e+02   1.3198503e+02   4.2136129e+01   2.3705105e+02   9.4810323e+01   2.8444324e+02   4.2800323e+01   2.8323146e+02   2.9021032e+02   2.1416834e+02   6.9735484e+01   1.6518084e+02   4.5223548e+01   1.9221631e+02   1.3694194e+01   1.2920317e+02   6.1038548e+02   3.9243465e+02
   1.1577254e+02   3.2086937e+02   1.0732645e+02   3.5629905e+02   7.1765161e+01   3.4797169e+02   7.8881290e+01   3.0969014e+02   1.0632613e+02   2.5249133e+02   6.3952903e+01   2.0232215e+02   1.2887484e+02   3.1370840e+02   1.8088710e+02   2.9300968e+02   6.9631613e+01   2.8620689e+02   7.6902581e+01   1.7433876e+02   8.6593548e+01   3.3327994e+02   5.2240000e+01   2.7565596e+02   6.8828710e+01   4.0263080e+02   3.2955161e+01   2.5796359e+02   1.0115613e+02   2.5551945e+02   8.8659032e+01   3.3579050e+02   2.7765484e+02   2.5152310e+02   1.5855935e+02   2.3882945e+02   7.1462258e+01   2.7704592e+02   7.1321935e+01   2.0147715e+02   1.3427290e+02   2.9558397e+02   3.5192516e+02   1.0619018e+02   5.3490645e+01   1.3141268e+02   6.0093548e+01   1.7175252e+02   6.0942538e+01   2.0687577e+02   1.3900323e+02   2.7634265e+02   8.7658387e+01   1.5212539e+02   6.9083871e+01   9.9722000e+01   2.2781290e+01   2.2429943e+02   4.6469032e+01   1.6817732e+02   1.3352806e+02   2.1640679e+02   1.0839065e+02   2.7066391e+02   8.4258710e+01   3.9258769e+02   7.3022903e+01   2.2137010e+02   5.0017742e+01   1.6663890e+02   4.6802538e+01   2.0943697e+02   1.4452032e+02   3.7286999e+02   6.3500968e+01   2.6994928e+02   9.3702538e+01   2.3282497e+02   1.0546581e+02   4.0749596e+02   8.5308710e+01   8.5421755e+01   7.6813548e+01   3.0002911e+02   8.5812581e+01   2.5378596e+02   3.2521935e+01   2.3223083e+02   5.8894194e+01   4.0493234e+02   6.8338710e+01   2.3010387e+02   9.5221935e+01   2.3354321e+02   1.0772484e+02   2.5134459e+02   5.2632903e+01   1.4787356e+02   1.1974677e+02   3.5641026e+02   1.4056194e+02   2.5739634e+02   1.1513871e+02   1.8139116e+02   9.4922258e+01   3.2691719e+02   9.4150323e+01   3.2166410e+02   5.9388710e+01   1.6377858e+02   1.0151258e+02   2.9500383e+02  -3.8727462e+01   2.1129374e+01   1.1228161e+02   2.2680747e+02   4.3853226e+01   2.7482206e+02   8.9099032e+01   1.1719530e+02   1.1436677e+02   4.0638098e+02   4.5942538e+01   1.5397577e+02   1.5431613e+01   3.0076095e+02   7.0892538e+01   2.8511977e+02   7.6407419e+01   3.3299612e+02   2.7733194e+02   2.9276441e+02   1.7581161e+02   3.1059475e+02   1.0257419e+02   3.0049794e+02   1.0501613e+02   2.9758226e+02   5.5857097e+01   2.8376853e+02   7.9574839e+01   2.8768563e+02   1.0113935e+02   2.4839046e+02   1.5005839e+02   2.7352791e+02   1.1623355e+02   2.6774777e+02   1.5276548e+02   4.6565586e+02   1.1713254e+02   1.9161057e+02   5.4923871e+01   2.3459190e+02   8.9195806e+01   3.2844369e+02   7.8100000e+01   2.9308619e+02   2.8154710e+02   2.0009914e+02   6.3968065e+01   2.3269610e+02   2.4278065e+01   2.7934711e+02   1.2604839e+02   4.0635452e+02   1.5224254e+02   4.1627177e+02   6.3747742e+01   2.7197728e+02   1.6471806e+02   3.7197288e+02   7.1083548e+01   2.4560525e+02   7.0895484e+01   3.4734643e+02   1.1253774e+02   3.5044827e+02   6.2508065e+01   2.4408903e+02   9.5005161e+01   3.5475378e+02   3.8029290e+02   1.0300463e+02   1.8276129e+01   1.7180985e+02   9.1810323e+01   2.8601324e+02   7.0890323e+01   3.1307426e+02   3.2007032e+02   1.6996954e+02   5.4105484e+01   1.1159124e+02   7.0753548e+01   2.3007391e+02   4.5174194e+01   1.2706477e+02   6.2002548e+02   3.9584345e+02
   1.1893254e+02   3.4035657e+02   7.5796452e+01   2.6963145e+02   4.9625161e+01   2.8384289e+02   8.3741290e+01   3.3273134e+02   1.3408613e+02   2.4389053e+02   6.8042903e+01   2.1151495e+02   6.7164839e+01   3.1688520e+02   1.9708710e+02   3.0241368e+02   9.7301613e+01   3.1409329e+02   8.2712581e+01   1.8111396e+02   7.9163548e+01   3.0877434e+02   6.1350000e+01   3.1392716e+02   6.7688710e+01   4.0953200e+02   4.0815161e+01   2.5967479e+02   8.2826129e+01   2.8474585e+02   9.8229032e+01   3.1545490e+02   2.7265484e+02   2.0282310e+02   1.7098935e+02   2.5811505e+02   4.9652258e+01   2.4369072e+02   7.8891935e+01   1.9620155e+02   7.6182903e+01   2.7652117e+02   3.8378516e+02   1.2069138e+02   6.5400645e+01   1.5635988e+02   7.2713548e+01   1.5765292e+02   5.5272538e+01   2.2598937e+02   7.5903226e+01   2.5301065e+02   8.1998387e+01   1.8867819e+02   9.1413871e+01   1.6369560e+02   5.0681290e+01   2.2830743e+02   3.5759032e+01   1.6675412e+02   1.0342806e+02   2.1566479e+02   1.2006065e+02   2.1345031e+02   1.1701871e+02   3.8196689e+02   5.8462903e+01   2.2865490e+02   4.5397742e+01   1.3238850e+02   4.8662538e+01   2.2956817e+02   1.1776032e+02   3.7029079e+02   9.4880968e+01   2.8910888e+02   7.8802538e+01   2.5920697e+02   1.0555581e+02   3.6262876e+02   8.0598710e+01   9.2708555e+01   1.2290355e+02   2.8286191e+02   9.6622581e+01   2.0849116e+02   3.5861935e+01   2.2920363e+02   7.0494194e+01   4.0700434e+02   4.8978710e+01   2.6144267e+02   6.2461935e+01   2.4078401e+02   8.0674839e+01   2.8997859e+02   4.9872903e+01   1.4666436e+02   1.1236677e+02   3.3724066e+02   1.3165194e+02   2.1529914e+02   1.2661871e+02   2.0105276e+02   7.4872258e+01   2.4375119e+02   1.1353032e+02   2.7492370e+02   3.6388710e+01   1.2723858e+02   1.1625258e+02   2.6534463e+02  -2.5247462e+01  -4.3790262e+00   1.0385161e+02   2.8367187e+02   6.3423226e+01   2.6687646e+02   8.1769032e+01   1.2587170e+02   1.3445677e+02   3.7563378e+02   1.0323254e+02   2.6749257e+02   5.6381613e+01   3.0819495e+02   6.2512538e+01   2.6308017e+02   7.1027419e+01   3.5184652e+02   2.9819194e+02   2.9409561e+02   2.1219161e+02   3.1592435e+02   1.3048419e+02   3.7379514e+02   7.7306129e+01   3.1826906e+02   6.0147097e+01   2.8856533e+02   9.3294839e+01   2.1853803e+02   8.8759355e+01   3.1615086e+02   1.1738839e+02   2.4590151e+02   1.2504355e+02   2.8257297e+02   9.0295484e+01   4.0236346e+02   1.0237254e+02   2.0313137e+02   7.6353871e+01   3.2430750e+02   6.0435806e+01   3.4621449e+02   5.3200000e+01   2.5117819e+02   2.6793710e+02   2.1433794e+02   7.2698065e+01   1.8626770e+02   3.0568065e+01   3.4865391e+02   1.0647839e+02   3.7278012e+02   1.0514254e+02   4.1503977e+02   2.3607742e+01   2.9889848e+02   1.4586806e+02   4.0658088e+02   7.9843548e+01   2.4252445e+02   1.0047548e+02   3.6250003e+02   8.6587742e+01   3.3733427e+02   6.8028065e+01   2.6055743e+02   8.0765161e+01   3.8679298e+02   4.2029290e+02   1.4486463e+02   3.3896129e+01   2.3480025e+02   9.9910323e+01   2.7684524e+02   6.5080323e+01   2.6320906e+02   3.3312032e+02   2.2354554e+02   4.0785484e+01   1.6423684e+02   7.7083548e+01   2.1318751e+02   4.5694194e+01   1.0931317e+02   6.0520548e+02   3.7502905e+02
   1.0882254e+02   3.2342537e+02   9.4996452e+01   3.0376545e+02   5.8005161e+01   2.9712249e+02   6.6501290e+01   3.4225054e+02   9.8426129e+01   1.9912333e+02   6.7092903e+01   2.1421095e+02   8.1014839e+01   3.0639720e+02   1.4228710e+02   3.3109768e+02   7.5251613e+01   3.0775729e+02   7.4622581e+01   2.1538116e+02   6.8973548e+01   3.0087954e+02   7.2660000e+01   3.1318236e+02   7.3588710e+01   4.0215000e+02   4.6145161e+01   2.2352839e+02   7.0256129e+01   2.4390145e+02   7.6749032e+01   3.0431330e+02   2.3185484e+02   1.7098710e+02   1.8850935e+02   2.1571345e+02   2.5982258e+01   2.7248432e+02   4.9751935e+01   2.0082275e+02   1.1041290e+02   2.9483277e+02   3.9954516e+02   1.2005058e+02   2.4920645e+01   1.0074828e+02   4.0853548e+01   1.5177172e+02   4.7702538e+01   2.4145497e+02   6.7333226e+01   1.9007625e+02   9.2428387e+01   1.9232379e+02   1.9943871e+01   2.7532320e+02   4.1681290e+01   2.4464743e+02   4.0759032e+01   1.4258412e+02   1.2966806e+02   2.3304559e+02   9.6010645e+01   2.1313431e+02   6.2258710e+01   3.7025769e+02   7.8832903e+01   2.3815530e+02   4.2637742e+01   1.5931930e+02   6.6662538e+01   2.2803817e+02   1.1500032e+02   3.4004159e+02   6.9540968e+01   2.9494608e+02   1.2780254e+02   2.6256697e+02   1.0922581e+02   4.2552516e+02   4.6458710e+01   8.3009755e+01   8.1573548e+01   2.8693831e+02   7.7052581e+01   2.1862676e+02   3.2911935e+01   2.5429963e+02   5.5494194e+01   3.3134434e+02   6.7608710e+01   2.3542227e+02   7.1651935e+01   2.2151881e+02   9.1334839e+01   2.9160579e+02   4.4592903e+01   1.5461676e+02   1.8132677e+02   3.3748386e+02   1.1713194e+02   2.2760074e+02   1.0066871e+02   2.0564876e+02   9.5212258e+01   2.8512399e+02   1.3496032e+02   2.9563930e+02   1.6908710e+01   1.4907698e+02   1.0177258e+02   2.8745303e+02  -1.8247462e+01   3.9709738e+00   9.9801613e+01   2.3413587e+02   6.0423226e+01   3.1120646e+02   8.5909032e+01   1.4630050e+02   1.1740677e+02   4.3146778e+02   8.8132538e+01   2.3760057e+02   4.3711613e+01   3.2682855e+02   7.4942538e+01   3.0351577e+02   8.6797419e+01   3.2701492e+02   2.8785194e+02   3.1321281e+02   2.1091161e+02   2.4973675e+02   5.1764194e+01   3.2480274e+02   9.1206129e+01   3.1620706e+02   7.2477097e+01   2.9638893e+02   6.9904839e+01   1.6635923e+02   7.9379355e+01   2.3256126e+02   7.9628387e+01   2.7168231e+02   7.4423548e+01   2.8438257e+02   1.3234548e+02   3.5813946e+02   1.0146254e+02   2.4958417e+02   1.0092387e+02   3.2343190e+02   9.1675806e+01   3.4305529e+02   4.2430000e+01   2.6441979e+02   2.4254710e+02   2.1340914e+02   7.4858065e+01   2.1898490e+02   3.9708065e+01   3.1706271e+02   1.0776839e+02   3.5510692e+02   1.8777254e+02   4.7600937e+02   4.2417742e+01   2.7915368e+02   1.5433806e+02   3.9533328e+02   8.9803548e+01   2.4010765e+02   6.7705484e+01   3.2150163e+02   7.5447742e+01   3.3007547e+02   6.6698065e+01   2.5199383e+02   1.3553516e+02   3.8356138e+02   3.9347290e+02   1.5113023e+02   5.1516129e+01   1.6449065e+02   9.8950323e+01   3.1582204e+02   8.5890323e+01   2.9116426e+02   3.1479032e+02   2.2748194e+02   5.0525484e+01   1.4066764e+02   4.6183548e+01   1.9737951e+02   3.3884194e+01   8.1537974e+01   6.3366548e+02   3.7448225e+02
   9.4452538e+01   3.3541497e+02   9.0606452e+01   3.1211665e+02   9.4005161e+01   3.5043249e+02   5.4741290e+01   3.1086134e+02   1.0075613e+02   2.5346693e+02   5.7282903e+01   2.1556575e+02   1.1463484e+02   3.3574760e+02   1.9358710e+02   2.8129368e+02   6.9391613e+01   3.3689609e+02   5.7432581e+01   1.7208636e+02   7.4023548e+01   3.0951554e+02   7.4930000e+01   3.0036076e+02   7.0118710e+01   3.6856760e+02   9.3865161e+01   2.5809079e+02   9.2586129e+01   2.7644505e+02   8.0559032e+01   2.8157850e+02   2.4485484e+02   1.2909710e+02   1.9374935e+02   2.5558425e+02   3.0122258e+01   2.2068312e+02   8.2131935e+01   2.1713235e+02   8.9272903e+01   2.9252397e+02   3.8063516e+02   1.1722338e+02   2.2590645e+01   9.3314684e+01   5.0903548e+01   1.5315772e+02   3.3662538e+01   2.8333817e+02   8.0433226e+01   2.2402825e+02   7.3278387e+01   1.8351579e+02   4.1323871e+01   2.5999280e+02   1.8591290e+01   2.4949463e+02   5.7469032e+01   1.3963732e+02   1.2585806e+02   2.6768039e+02   7.7730645e+01   2.2235671e+02   4.0348710e+01   3.7777049e+02   8.9332903e+01   2.1306530e+02   4.3257742e+01   1.4998970e+02   4.1802538e+01   2.0544697e+02   1.5414032e+02   3.4315039e+02   8.0880968e+01   2.6213888e+02   1.1380254e+02   2.0145697e+02   8.6325806e+01   3.0525716e+02   4.6548710e+01   1.1700255e+02   8.5663548e+01   2.9937111e+02   8.1002581e+01   2.6822076e+02   3.7001935e+01   2.2778243e+02   1.0409419e+02   3.8565634e+02   4.9448710e+01   2.5619507e+02   6.9131935e+01   2.2653041e+02   7.8574839e+01   3.7643659e+02   4.7162903e+01   1.6912116e+02   1.8632677e+02   3.4328386e+02   1.0808194e+02   2.3013474e+02   9.5618710e+01   2.0248276e+02   1.2302226e+02   2.8189919e+02   1.4267032e+02   2.3626250e+02   3.4768710e+01   1.5483818e+02   9.7512581e+01   2.7526383e+02  -1.0727462e+01   2.8839374e+01   9.2701613e+01   2.2246387e+02   6.8853226e+01   2.6153206e+02   9.5199032e+01   1.4232730e+02   1.1555677e+02   3.8623578e+02   8.7752538e+01   1.8496097e+02   3.8711613e+01   3.1508855e+02   3.3512538e+01   2.8830017e+02   8.1457419e+01   3.3549212e+02   3.0328194e+02   2.4706841e+02   2.1519161e+02   2.9468435e+02   1.0624419e+02   3.4063434e+02   5.4736129e+01   3.1803466e+02   6.0287097e+01   2.8189413e+02   6.9764839e+01   1.9775043e+02   1.0565935e+02   2.4712886e+02   1.0081839e+02   2.7750711e+02   9.2663548e+01   2.6039337e+02   1.3134548e+02   4.1526946e+02   6.5042538e+01   1.8263777e+02   1.0225387e+02   3.2728550e+02   1.0538581e+02   3.3057849e+02   3.3390000e+01   2.8457299e+02   2.4226710e+02   1.8191154e+02   6.9968065e+01   2.0490610e+02   3.9758065e+01   4.1262871e+02   1.0371839e+02   3.4709092e+02   1.3793254e+02   4.2215657e+02   4.9467742e+01   2.9430968e+02   1.3848806e+02   3.5374128e+02   7.1943548e+01   2.3029645e+02   5.2095484e+01   3.7428043e+02   1.0072774e+02   3.3262307e+02   8.1028065e+01   2.7908743e+02   8.4435161e+01   3.5816938e+02   4.0041290e+02   1.6689503e+02   1.4946129e+01   8.6316245e+01   1.1295032e+02   3.2965204e+02   6.1560323e+01   2.8744066e+02   2.9050032e+02   2.0028514e+02   5.4885484e+01   1.5762884e+02   3.8413548e+01   1.9195111e+02   3.8074194e+01   7.0162774e+01   6.3484548e+02   4.0747785e+02
   1.5651254e+02   3.8114017e+02   6.9706452e+01   3.1187865e+02   6.3385161e+01   3.3269209e+02   8.2261290e+01   3.1946974e+02   1.2351613e+02   2.4150613e+02   6.3522903e+01   2.0083655e+02   8.7584839e+01   3.3715160e+02   1.7168710e+02   3.1514568e+02   7.7201613e+01   2.9770129e+02   7.2862581e+01   1.6852196e+02   9.2163548e+01   3.0902434e+02   6.8610000e+01   3.1623636e+02   7.8068710e+01   3.9255160e+02   4.4625161e+01   2.4540999e+02   8.7876129e+01   2.6939185e+02   7.5319032e+01   3.3552770e+02   2.5620484e+02   1.9793910e+02   1.5902935e+02   2.7026185e+02   4.7032258e+01   2.6042032e+02   5.8321935e+01   1.7998715e+02   9.6602903e+01   3.1802757e+02   3.8258516e+02   1.3449738e+02   6.8490645e+01   1.2949268e+02   4.6233548e+01   1.5791132e+02   2.3942538e+01   2.2835577e+02   6.9573226e+01   2.0732705e+02   9.0378387e+01   1.8738779e+02   1.9703871e+01   2.9905240e+02   1.8871290e+01   2.2585223e+02   4.1229032e+01   1.5793652e+02   1.2466806e+02   2.7777559e+02   1.2520065e+02   2.7636911e+02   6.8398710e+01   3.5904649e+02   5.3082903e+01   2.1539530e+02   4.6827742e+01   1.6689410e+02   5.6132538e+01   2.2626057e+02   1.1924032e+02   3.6146239e+02   6.9120968e+01   3.0330968e+02   1.0542254e+02   2.1802737e+02   9.1465806e+01   3.0456596e+02   6.1358710e+01   1.0057775e+02   1.2300355e+02   2.6919391e+02   7.6332581e+01   2.4321436e+02   5.7571935e+01   3.4541683e+02   7.7164194e+01   3.8361074e+02   9.7498710e+01   2.9372107e+02   7.0651935e+01   2.1697881e+02   9.4724839e+01   3.2947459e+02   4.7402903e+01   1.6472196e+02   1.4784677e+02   3.0997226e+02   9.7941935e+01   2.6118594e+02   1.2551871e+02   2.0390076e+02   7.1972258e+01   2.5713319e+02   1.2305032e+02   2.7206210e+02   3.1388710e+01   1.6087858e+02   8.7142581e+01   3.0372343e+02  -6.0574619e+00   2.8135774e+01   1.0051161e+02   2.2378907e+02   4.6573226e+01   2.7960446e+02   7.2009032e+01   1.6470250e+02   1.2883677e+02   4.1413338e+02   7.6662538e+01   2.1384817e+02   4.5381613e+01   3.0269495e+02   4.1322538e+01   3.3629537e+02   4.7027419e+01   3.3448652e+02   3.2976194e+02   3.5991001e+02   1.8200161e+02   2.5923955e+02   9.0674194e+01   3.4135994e+02   5.9066129e+01   3.2772826e+02   9.5757097e+01   2.7881653e+02   6.0524839e+01   2.4601963e+02   1.5265935e+02   2.9203886e+02   1.2552839e+02   3.1220031e+02   1.2404355e+02   2.7398297e+02   1.5415548e+02   4.2644466e+02   1.2661254e+02   2.0300217e+02   8.7213871e+01   3.1267870e+02   1.1267581e+02   3.2413529e+02   4.3050000e+01   2.4184019e+02   2.8073710e+02   1.8469394e+02   6.4808065e+01   2.2147890e+02   3.1138065e+01   3.7603831e+02   1.1847839e+02   3.5144012e+02   1.7756254e+02   4.7134617e+02   5.9897742e+01   3.0704528e+02   1.3081806e+02   3.2725488e+02   7.6513548e+01   2.3389085e+02   5.8095484e+01   3.5418043e+02   1.0215774e+02   3.3989867e+02   8.1698065e+01   2.5579383e+02   1.2005516e+02   3.7241978e+02   3.9629290e+02   1.7159463e+02   4.2846129e+01   2.2342425e+02   1.1405032e+02   3.1180404e+02   5.5230323e+01   2.9056706e+02   2.7388032e+02   2.5366474e+02   5.6835484e+01   1.3805284e+02   3.6893548e+01   1.9769271e+02   3.5594194e+01   8.6601174e+01   5.4948548e+02   3.6748665e+02
   1.1261254e+02   3.4896217e+02   8.7996452e+01   3.4018545e+02   5.1905161e+01   3.0733049e+02   7.3451290e+01   3.3564454e+02   1.3623613e+02   2.6076853e+02   4.6382903e+01   2.0477775e+02   1.0092484e+02   3.1922440e+02   1.2788710e+02   3.0034968e+02   8.9681613e+01   3.0165289e+02   5.3092581e+01   1.4372356e+02   7.8303548e+01   3.5013314e+02   6.5140000e+01   3.0456396e+02   5.8168710e+01   4.0395360e+02   5.3435161e+01   2.4704519e+02   8.4776129e+01   2.5473985e+02   1.1212903e+02   3.0458290e+02   2.4920484e+02   2.0089910e+02   1.4693935e+02   1.9689905e+02   8.1462258e+01   2.4371592e+02   6.4651935e+01   2.0653075e+02   6.8702903e+01   2.9692957e+02   3.7525516e+02   1.6646378e+02   3.3160645e+01   1.0622908e+02   4.5613548e+01   1.5815092e+02   2.8892538e+01   2.2805977e+02   9.8903226e+01   2.2179065e+02   9.5568387e+01   1.6192259e+02   6.4133871e+01   1.8340800e+02   2.9781290e+01   2.4416943e+02   6.1849032e+01   1.8204692e+02   1.0023806e+02   2.2596999e+02   8.3440645e+01   2.4179991e+02   6.2158710e+01   3.7331569e+02   6.0962903e+01   2.3614490e+02   5.3537742e+01   1.5616730e+02   5.1892538e+01   1.8554977e+02   1.0776032e+02   3.4528079e+02   7.2590968e+01   3.0784208e+02   6.2662538e+01   2.0635817e+02   8.5705806e+01   3.4140676e+02   8.4928710e+01   1.1169215e+02   1.1152355e+02   2.9825231e+02   1.0224258e+02   2.2980156e+02   6.5811935e+01   2.8513763e+02   4.7164194e+01   3.9461074e+02   7.1498710e+01   2.6632107e+02   5.7791935e+01   2.7234761e+02   9.9384839e+01   3.3448179e+02   4.8732903e+01   1.3018556e+02   1.1341677e+02   3.2296666e+02   1.2627194e+02   2.4729954e+02   1.0299871e+02   1.8236236e+02   1.1006226e+02   2.6898599e+02   9.9720323e+01   2.8931850e+02   2.8298710e+01   1.6559578e+02   8.8832581e+01   2.9322823e+02  -1.0387462e+01   2.8812174e+01   9.3321613e+01   2.9222427e+02   4.8193226e+01   2.5790486e+02   6.7629032e+01   1.9238290e+02   1.5550677e+02   4.1870978e+02   9.6752538e+01   2.2258097e+02   3.2091613e+01   3.5704815e+02   5.6042538e+01   2.6692777e+02   9.9557419e+01   3.7799412e+02   3.4561194e+02   3.7364201e+02   2.0177161e+02   2.7060795e+02   1.0834419e+02   3.3041634e+02   5.5966129e+01   2.8426626e+02   7.7527097e+01   2.9951493e+02   5.0294839e+01   2.5706803e+02   8.0849355e+01   2.5363366e+02   1.0624839e+02   2.4065271e+02   1.0418355e+02   2.5886177e+02   1.6315548e+02   4.1005466e+02   1.0146254e+02   1.5982417e+02   8.5303871e+01   2.8492150e+02   7.1435806e+01   3.5229449e+02   5.1810000e+01   2.6809939e+02   2.6278710e+02   2.7259994e+02   6.0748065e+01   2.2706370e+02   4.5518065e+01   3.5078791e+02   1.1566839e+02   3.8780492e+02   1.5945254e+02   4.5453497e+02   4.9697742e+01   2.9767128e+02   1.3219806e+02   3.9310448e+02   1.0551355e+02   2.6190085e+02   8.3755484e+01   3.5612763e+02   9.5347742e+01   3.6077347e+02   1.0688806e+02   3.0610863e+02   1.0605516e+02   3.7124978e+02   3.1622290e+02   1.7656023e+02   2.9566129e+01   2.2752665e+02   1.2129032e+02   2.8732484e+02   5.4610323e+01   2.8128666e+02   3.9702032e+02   1.8386354e+02   7.1205484e+01   1.0637324e+02   4.7753548e+01   2.0649391e+02   4.5794194e+01   1.0939517e+02   5.5829548e+02   3.7060185e+02
   1.1319254e+02   3.2765577e+02   8.5086452e+01   3.2864825e+02   6.1955161e+01   3.1766649e+02   7.0691290e+01   3.2824534e+02   1.1308613e+02   2.6210053e+02   4.9662903e+01   2.5217535e+02   7.0394839e+01   3.0795680e+02   1.4088710e+02   3.7580968e+02   3.6111613e+01   2.7474849e+02   3.8812581e+01   1.6529596e+02   6.1643548e+01   3.4622594e+02   5.9290000e+01   3.2125196e+02   5.9308710e+01   3.9777240e+02   4.4715161e+01   2.1712279e+02   9.4256129e+01   2.6688145e+02   6.3279032e+01   2.7968090e+02   2.6040484e+02   1.5085310e+02   1.5417935e+02   2.6531985e+02   6.3362258e+01   3.3121392e+02   4.2271935e+01   2.0904115e+02   8.1032903e+01   3.0027317e+02   4.0616516e+02   1.4432098e+02   5.7440645e+01   1.3861668e+02   3.8183548e+01   1.2741532e+02   5.1372538e+01   2.6449137e+02   8.9673226e+01   2.1652905e+02   8.2088387e+01   1.5400099e+02   7.6703871e+01   1.6773240e+02   3.1541290e+01   2.1216863e+02   6.0139032e+01   1.6842372e+02   8.6528065e+01   1.9787679e+02   8.5540645e+01   1.8992191e+02   5.9398710e+01   3.7795649e+02   7.9652903e+01   2.4858970e+02   5.4307742e+01   1.5786570e+02   3.0272538e+01   1.8836937e+02   1.1738032e+02   3.8337119e+02   7.6880968e+01   3.0887888e+02   1.2366254e+02   2.3656817e+02   8.1225806e+01   3.2985516e+02   6.3978710e+01   1.2793815e+02   9.4663548e+01   3.6403111e+02   6.2572581e+01   2.5173516e+02   3.8811935e+01   2.5572763e+02   4.3564194e+01   3.7202874e+02   3.6708710e+01   2.8505427e+02   8.2511935e+01   2.0437001e+02   9.6104839e+01   3.8446419e+02   4.9782903e+01   1.3543156e+02   1.5332677e+02   3.7177386e+02   1.3194194e+02   2.0113594e+02   9.8948710e+01   2.1907636e+02   1.6216226e+02   2.1557799e+02   1.4120032e+02   1.9238010e+02   4.3248710e+01   1.5096978e+02   9.4462581e+01   2.9061783e+02  -3.4197462e+01   1.4246974e+01   6.9511613e+01   2.6564907e+02   6.0093226e+01   2.5557286e+02   7.1959032e+01   1.4894650e+02   1.3578677e+02   4.1828738e+02   9.3372538e+01   2.3775137e+02   3.1671613e+01   3.2265175e+02   4.6752538e+01   2.7953097e+02   8.6837419e+01   3.5968172e+02   3.7371194e+02   3.3058401e+02   2.0167161e+02   3.1776595e+02   8.9574194e+01   2.9834794e+02   9.0586129e+01   3.0906666e+02   6.4147097e+01   2.6462533e+02   5.4434839e+01   2.2159683e+02   7.0759355e+01   2.8144086e+02   9.4908387e+01   2.4659991e+02   1.1166355e+02   3.0221337e+02   1.5391548e+02   3.9713386e+02   1.1594254e+02   1.7061577e+02   9.6443871e+01   2.5098030e+02   9.9675806e+01   3.0350529e+02   4.8430000e+01   2.8774979e+02   2.6688710e+02   2.5423194e+02   9.5068065e+01   2.3341810e+02   4.5518065e+01   3.7778791e+02   1.1300839e+02   4.0891772e+02   1.3882254e+02   4.8076537e+02   4.9037742e+01   3.3334408e+02   1.3405806e+02   3.6485568e+02   8.6993548e+01   2.4395245e+02   6.4805484e+01   3.4878363e+02   7.1727742e+01   3.5933307e+02   8.2988065e+01   2.9521063e+02   1.3010516e+02   3.5261578e+02   3.8697290e+02   1.8378023e+02   6.0136129e+01   2.3313105e+02   1.1224032e+02   2.9342884e+02   5.2320323e+01   3.1298986e+02   3.0350032e+02   2.0562514e+02   7.3575484e+01   1.9245364e+02   5.2893548e+01   2.1598271e+02   4.5174194e+01   1.3249477e+02   5.3538548e+02   3.8152465e+02
   8.3352538e+01   3.0799297e+02   9.6276452e+01   3.1994305e+02   5.5815161e+01   3.4043769e+02   7.6981290e+01   3.3227214e+02   1.3451613e+02   2.1023613e+02   6.9282903e+01   2.2365575e+02   1.1287484e+02   3.2941840e+02   2.0298710e+02   2.9194168e+02   8.1871613e+01   2.5789769e+02   4.4482581e+01   1.4308236e+02   9.3873548e+01   3.2611754e+02   4.4710000e+01   3.0483836e+02   7.0588710e+01   4.0463000e+02   4.9385161e+01   2.5636919e+02   7.5116129e+01   2.8275265e+02   8.0039032e+01   3.5296010e+02   2.4295484e+02   2.4404910e+02   1.8126935e+02   2.1239265e+02   4.6172258e+01   3.1158912e+02   5.2941935e+01   1.9989755e+02   9.9702903e+01   3.2529957e+02   3.7949516e+02   1.4479458e+02   3.9590645e+01   1.2928468e+02   3.8943548e+01   1.8758452e+02   3.1562538e+01   2.2384617e+02   8.3523226e+01   2.2592105e+02   7.7708387e+01   1.4516139e+02   4.5943871e+01   1.8071320e+02   2.9161290e+01   2.1721903e+02   5.4759032e+01   1.6056412e+02   8.4998065e+01   2.3685919e+02   8.2820645e+01   1.9427951e+02   1.1320871e+02   3.7408169e+02   9.1462903e+01   2.5426490e+02   5.9067742e+01   1.4081490e+02   4.5232538e+01   1.9384257e+02   1.2686032e+02   3.9252279e+02   6.1780968e+01   2.9570688e+02   5.6042538e+01   2.2640777e+02   7.8795806e+01   3.0938956e+02   4.3548710e+01   1.0238255e+02   9.3283548e+01   3.1428151e+02   6.6522581e+01   2.5037916e+02   6.6481935e+01   2.6837403e+02   5.8164194e+01   3.7653074e+02   5.9498710e+01   2.6534107e+02   5.8461935e+01   2.3762401e+02   1.0353484e+02   3.1710979e+02   5.5682903e+01   1.4472956e+02   1.4698677e+02   3.2204106e+02   1.0641194e+02   2.2183834e+02   9.0808710e+01   2.0100756e+02   2.0830226e+02   1.7931679e+02   9.6010323e+01   2.8156530e+02   5.1338710e+01   1.4666258e+02   8.5302581e+01   2.8177063e+02  -2.3817462e+01   1.6936574e+01   7.7801613e+01   3.1256587e+02   3.7043226e+01   2.9336686e+02   7.8049032e+01   1.4678930e+02   1.2017677e+02   4.1615618e+02   5.8322538e+01   2.0017537e+02   3.4281613e+01   3.1049295e+02   5.2802538e+01   2.8942697e+02   9.8077419e+01   3.2573252e+02   3.7723194e+02   3.1915241e+02   1.6553161e+02   2.7117715e+02   7.6054194e+01   3.0519954e+02   7.7446129e+01   3.4016786e+02   5.3477097e+01   2.7881893e+02   7.3334839e+01   2.4437483e+02   8.9329355e+01   2.7990526e+02   1.4105839e+02   2.9876791e+02   7.9423548e+01   2.8017257e+02   1.2034548e+02   3.1576946e+02   8.1372538e+01   1.7671137e+02   7.7593871e+01   3.1701830e+02   1.3038581e+02   3.3842849e+02   5.0430000e+01   2.7662979e+02   2.7864710e+02   2.4519114e+02   6.4438065e+01   2.0465850e+02   4.4618065e+01   4.7990991e+02   1.3576839e+02   3.9086692e+02   1.6503254e+02   4.7292857e+02   6.5317742e+01   2.6761168e+02   1.3267806e+02   3.6739608e+02   9.2703548e+01   2.8711565e+02   5.0285484e+01   3.3999523e+02   9.3157742e+01   4.2394867e+02   5.9558065e+01   2.7742503e+02   9.3055161e+01   3.3323978e+02   3.2316290e+02   2.0107503e+02   5.2846129e+01   2.0771425e+02   9.3760323e+01   2.9928724e+02   9.5940323e+01   3.0298026e+02   2.4479032e+02   2.4685194e+02   5.2625484e+01   1.3117964e+02   5.3653548e+01   2.2159191e+02   2.0744194e+01   1.1230917e+02   7.4648548e+02   3.8154665e+02
   1.0198254e+02   3.1734257e+02   1.1308645e+02   3.2969825e+02   5.4905161e+01   2.9104049e+02   7.0831290e+01   3.1704414e+02   1.0932613e+02   2.1844133e+02   6.7522903e+01   2.4589655e+02   7.1584839e+01   3.4143160e+02   1.7978710e+02   3.9159768e+02   5.5631613e+01   3.0723689e+02   6.3482581e+01   1.2846236e+02   6.7353548e+01   3.1290914e+02   4.1080000e+01   2.8891876e+02   6.6168710e+01   3.1774360e+02   6.0145161e+01   2.9021839e+02   6.8016129e+01   2.6641065e+02   1.0950903e+02   3.6698250e+02   2.4295484e+02   1.8719910e+02   1.1636935e+02   2.4477465e+02   6.6222258e+01   3.0931512e+02   7.7701935e+01   2.3234675e+02   7.9182903e+01   2.9794117e+02   3.8725516e+02   1.0164378e+02   3.1010645e+01   9.4401084e+01   7.2373548e+01   1.8391012e+02   2.1132538e+01   2.4168057e+02   9.1293226e+01   2.3167945e+02   5.1898387e+01   1.1922619e+02   5.1993871e+01   1.0665920e+02   3.6921290e+01   2.2659823e+02   4.4229032e+01   1.7278652e+02   8.9338065e+01   2.5089199e+02   1.1844065e+02   2.4680991e+02   9.9588710e+01   4.1274129e+02   6.7962903e+01   2.3520490e+02   6.1447742e+01   1.4991450e+02   3.4272538e+01   2.1995937e+02   1.4448032e+02   3.3249319e+02   6.8970968e+01   2.6818168e+02   9.9372538e+01   3.0770137e+02   8.6415806e+01   3.1767996e+02   6.6078710e+01   8.2630155e+01   1.0552355e+02   3.2454231e+02   6.0292581e+01   2.4268756e+02   6.1671935e+01   3.2013883e+02   7.5564194e+01   3.8159874e+02   5.6448710e+01   2.7747507e+02   9.2841935e+01   2.2120361e+02   1.0614484e+02   3.0685099e+02   5.4302903e+01   1.5516996e+02   1.1636677e+02   3.1459066e+02   7.2801935e+01   2.6005714e+02   9.5328710e+01   2.1631596e+02   8.9682258e+01   2.8128639e+02   9.5580323e+01   3.0840970e+02   6.4098710e+01   1.8926178e+02   1.0451258e+02   2.4586383e+02  -2.3627462e+01   1.5351374e+01   5.6661613e+01   2.9896707e+02   5.1233226e+01   3.0328166e+02   4.8859032e+01   1.5293450e+02   1.3483677e+02   3.7841338e+02   5.6752538e+01   1.5597097e+02   4.0671613e+01   3.2164175e+02   6.6372538e+01   3.2501137e+02   7.6367419e+01   3.1937932e+02   3.6619194e+02   3.6708561e+02   1.9334161e+02   3.0300235e+02   8.8914194e+01   2.8636074e+02   1.4606613e+02   2.4248826e+02   6.2757097e+01   2.6454653e+02   8.8054839e+01   2.6242723e+02   6.0519355e+01   2.8198006e+02   1.0414839e+02   2.8005071e+02   9.7513548e+01   2.8762537e+02   1.1667548e+02   3.8277306e+02   6.6232538e+01   1.5588257e+02   6.8543871e+01   2.8193230e+02   1.2372581e+02   2.5444129e+02   3.8530000e+01   2.1697179e+02   2.5745710e+02   2.1978634e+02   5.7908065e+01   2.4950090e+02   2.3048065e+01   3.3587551e+02   1.1809839e+02   3.6280052e+02   1.4303254e+02   4.1216857e+02   6.4677419e+00   2.2679968e+02   1.7219806e+02   3.9066448e+02   7.2703548e+01   2.2414565e+02   5.9805484e+01   3.2089363e+02   9.2827742e+01   4.1354507e+02   6.1078065e+01   2.5058343e+02   7.7765161e+01   3.5880298e+02   3.7797290e+02   1.0037023e+02   4.8326129e+01   2.3907585e+02   1.3733032e+02   3.0999164e+02   6.2370323e+01   3.0961586e+02   2.9979032e+02   2.1083194e+02   4.6735484e+01   1.2418084e+02   6.3033548e+01   2.0331151e+02   3.0694194e+01   1.1551317e+02   5.3629548e+02   3.9609185e+02
   9.5092538e+01   3.1705377e+02   8.5896452e+01   2.9873345e+02   2.5285161e+01   2.9998009e+02   1.0160129e+02   3.4530254e+02   8.8616129e+01   2.7209813e+02   6.7282903e+01   1.9748575e+02   9.4974839e+01   3.0747040e+02   1.4658710e+02   3.2255368e+02   6.3441613e+01   2.9699209e+02   5.7482581e+01   1.4685236e+02   5.4873548e+01   3.2442754e+02   4.4030000e+01   3.2599276e+02   7.1968710e+01   3.6798960e+02   6.0055161e+01   2.3394559e+02   7.9826129e+01   2.9618585e+02   9.7939032e+01   3.5490810e+02   2.0560484e+02   2.0133710e+02   2.0336935e+02   2.6067465e+02   3.7792258e+01   2.8915952e+02   6.5321935e+01   2.5023715e+02   5.9182903e+01   3.1907117e+02   3.8001516e+02   1.6280298e+02   6.2300645e+01   1.4113788e+02   4.6663548e+01   1.4211692e+02   2.0512538e+01   2.2925017e+02   9.1573226e+01   2.2584705e+02   6.0618387e+01   1.9471859e+02   6.8843871e+01   1.4607120e+02   2.9591290e+01   2.0918463e+02   3.3949032e+01   1.7693892e+02   1.3656806e+02   2.5111359e+02   1.2882065e+02   2.5240951e+02   9.1308710e+01   3.9131369e+02   6.1402903e+01   2.2916970e+02   6.5967742e+01   1.5188290e+02   3.2562538e+01   2.2295617e+02   1.2133032e+02   3.5210519e+02   7.4450968e+01   3.0417328e+02   9.3992538e+01   2.2875177e+02   6.8175806e+01   3.0675916e+02   5.8888710e+01   9.7345355e+01   9.4523548e+01   3.5256231e+02   7.1762581e+01   2.4547996e+02   4.1951935e+01   2.7276643e+02   6.1364194e+01   4.4193474e+02   7.8398710e+01   2.4413907e+02   7.4511935e+01   2.1043001e+02   9.4534839e+01   2.9372979e+02   5.2062903e+01   1.5572916e+02   1.3827677e+02   3.1912786e+02   1.0246194e+02   2.5863434e+02   9.6758710e+01   2.0901156e+02   9.7732258e+01   2.5007239e+02   1.2467032e+02   2.3660250e+02   6.3678710e+01   1.8510538e+02   1.1583258e+02   2.9463823e+02   4.3462538e+01   1.2103417e+02   7.3471613e+01   2.1391227e+02   5.6853226e+01   2.7221206e+02   7.0859032e+01   1.7470450e+02   1.3002677e+02   4.0822818e+02   8.1462538e+01   2.2718417e+02   3.5281613e+01   3.4436295e+02   6.1612538e+01   2.9777217e+02   1.0883742e+02   3.9973172e+02   3.2647194e+02   3.3626321e+02   1.6491161e+02   3.0031675e+02   8.6914194e+01   3.3071074e+02   6.6116129e+01   3.2712426e+02   6.8807097e+01   3.1535253e+02   7.8764839e+01   2.5689043e+02   8.4569355e+01   2.7519606e+02   1.0595839e+02   2.6752591e+02   1.0889355e+02   3.0062497e+02   1.5967548e+02   4.2248306e+02   9.7182538e+01   1.5701657e+02   9.6163871e+01   2.9424270e+02   9.1815806e+01   3.0285409e+02   5.3480000e+01   2.3391579e+02   3.2345710e+02   2.4693634e+02   4.8968065e+01   2.5937610e+02   4.2188065e+01   3.2781431e+02   9.8148387e+01   3.6439652e+02   1.6577254e+02   4.1755937e+02   2.4987742e+01   2.8412808e+02   1.2367806e+02   3.5735608e+02   9.9513548e+01   2.7500085e+02   7.5475484e+01   3.9045003e+02   1.1149774e+02   3.6710147e+02   9.5608065e+01   2.3120103e+02   9.9765161e+01   4.9027298e+02   3.6110290e+02   1.5790983e+02   3.4566129e+01   2.5222665e+02   4.8380323e+01   2.4286764e+02   5.7180323e+01   2.5331106e+02   3.9702032e+02   1.5186354e+02   6.2945484e+01   1.7603404e+02   2.5703548e+01   1.9515791e+02   3.3214194e+01   1.5064157e+02   5.6638548e+02   4.0831465e+02
   1.4356254e+02   3.2264617e+02   1.0027645e+02   2.6834305e+02   7.0285161e+01   3.0681009e+02   5.3121290e+01   3.4989094e+02   1.1456613e+02   2.5302213e+02   3.6382903e+01   2.0942775e+02   9.7684839e+01   2.6972360e+02   1.8618710e+02   3.1938568e+02   7.1871613e+01   3.6559769e+02   4.6572581e+01   1.3805516e+02   7.6253548e+01   2.7933714e+02   5.6610000e+01   3.1835636e+02   4.4588710e+01   3.6823000e+02   4.6435161e+01   2.2879519e+02   7.9876129e+01   2.4894185e+02   8.6039032e+01   3.3733010e+02   2.4560484e+02   1.8003710e+02   1.3450935e+02   2.7537345e+02   5.7122258e+01   2.5676312e+02   5.0321935e+01   1.7291715e+02   8.7322903e+01   2.8638997e+02   3.8268516e+02   1.2219938e+02   5.2010645e+01   1.3205108e+02   4.4043548e+01   1.4322652e+02   4.7612538e+01   3.0170217e+02   6.5673226e+01   2.3887905e+02   9.5758387e+01   1.5462739e+02   5.8513871e+01   1.6737760e+02   5.8591290e+01   2.3052463e+02   3.4089032e+01   9.4267716e+01   1.2199806e+02   2.3532919e+02   1.1001065e+02   2.1015431e+02   1.2596871e+02   4.0821089e+02   6.1462903e+01   2.8747490e+02   4.4347742e+01   1.4747250e+02   4.9512538e+01   2.4217017e+02   7.7570323e+01   3.0889599e+02   9.5970968e+01   2.7869168e+02   9.8322538e+01   2.6240537e+02   8.9655806e+01   3.2652076e+02   5.1548710e+01   1.1360255e+02   1.4319355e+02   3.1595871e+02   9.7482581e+01   2.5071236e+02   5.7521935e+01   2.3014083e+02   5.2694194e+01   3.3216834e+02   7.7128710e+01   2.8029067e+02   8.5601935e+01   2.1383281e+02   1.0762484e+02   3.2382259e+02   6.6682903e+01   1.4184956e+02   1.2551677e+02   3.6618866e+02   6.8181935e+01   2.4789674e+02   8.5668710e+01   2.0336876e+02   6.5352258e+01   2.2304279e+02   9.1910323e+01   2.5951330e+02   3.9198710e+01   1.8167378e+02   1.0751258e+02   2.6915383e+02  -3.3677462e+01  -1.5464626e+01   7.4281613e+01   2.0341747e+02   2.8093226e+01   2.7394286e+02   6.9769032e+01   1.5817170e+02   1.3226677e+02   3.6251898e+02   5.5612538e+01   1.8563217e+02   2.8001613e+01   3.4127535e+02   4.4372538e+01   2.6124137e+02   9.4457419e+01   3.5302212e+02   3.4804194e+02   3.4320761e+02   1.6853161e+02   2.9555715e+02   1.1091419e+02   3.2836074e+02   9.5166129e+01   3.0670026e+02   4.7097097e+01   3.0137933e+02   6.0864839e+01   2.5122243e+02   6.9849355e+01   3.0280366e+02   1.1667839e+02   2.7462831e+02   9.4703548e+01   2.4409017e+02   1.4105548e+02   3.5754266e+02   1.0132254e+02   2.0268537e+02   8.1403871e+01   3.5547350e+02   1.0500581e+02   3.7631889e+02   4.1050000e+01   2.3767019e+02   2.8759710e+02   2.1652514e+02   9.2908065e+01   1.8465090e+02   2.9188065e+01   4.7152431e+02   1.1162839e+02   3.6488812e+02   1.4009254e+02   4.5929377e+02   2.4607742e+01   2.9957848e+02   9.4528065e+01   3.3820808e+02   8.9993548e+01   2.8185245e+02   5.4705484e+01   3.1597163e+02   8.9157742e+01   3.3802867e+02   7.6508065e+01   2.5053903e+02   9.2625161e+01   4.3218418e+02   3.5147290e+02   1.3043023e+02   4.5946129e+01   2.0759625e+02   1.0019032e+02   2.7658284e+02   5.7040323e+01   3.3890226e+02   3.6360032e+02   1.5662714e+02   4.8575484e+01   1.3497364e+02   5.5893548e+01   1.9750271e+02   2.5504194e+01   9.3358374e+01   4.5111548e+02   3.3862625e+02
   1.2030254e+02   2.9750697e+02   9.9086452e+01   3.1152825e+02   7.3195161e+01   3.1481729e+02   6.8791290e+01   3.0711734e+02   1.0747613e+02   2.6801933e+02   5.4662903e+01   2.4920535e+02   1.0825484e+02   3.2873800e+02   2.0398710e+02   4.2766168e+02   7.4581613e+01   3.7533089e+02   5.1482581e+01   1.4518236e+02   8.5303548e+01   3.5809314e+02   7.4870000e+01   3.1768556e+02   7.4778710e+01   4.1096480e+02   3.4145161e+01   2.0677839e+02   8.0306129e+01   2.8785745e+02   9.5469032e+01   3.4857570e+02   2.7305484e+02   1.8134110e+02   8.6989355e+01   2.1617505e+02   3.0462258e+01   2.4560592e+02   7.2081935e+01   2.3498635e+02   6.5222903e+01   2.4139797e+02   3.8606516e+02   1.3731898e+02   3.0160645e+01   8.9989084e+01   4.1333548e+01   1.3954332e+02   5.9802538e+01   3.0096697e+02   8.5143226e+01   2.6679145e+02   9.0898387e+01   2.0315619e+02   4.9083871e+01   1.8170200e+02   1.0971290e+01   2.1981423e+02   3.9089032e+01   1.5362772e+02   7.4998065e+01   1.7122919e+02   1.0673065e+02   2.3313671e+02   1.0363871e+02   3.9741729e+02   8.3212903e+01   2.5617490e+02   6.5447742e+01   1.5716450e+02   3.6042538e+01   2.2819777e+02   1.0571032e+02   3.3430479e+02   7.7310968e+01   2.3370448e+02   7.6422538e+01   2.3529737e+02   6.5895806e+01   2.7285156e+02   7.2268710e+01   1.0475495e+02   1.0414355e+02   2.8260271e+02   1.0490258e+02   2.2706876e+02   5.9051935e+01   3.0377843e+02   5.8824194e+01   3.6220794e+02   9.6028710e+01   2.7409867e+02   5.7271935e+01   1.8747921e+02   1.0367484e+02   3.2685859e+02   4.1162903e+01   1.6112116e+02   1.3341677e+02   3.7698666e+02   8.3611935e+01   2.4214234e+02   9.3478710e+01   2.1436396e+02   6.4732258e+01   2.9409239e+02   9.0720323e+01   2.6850850e+02   4.9678710e+01   1.5236538e+02   1.1983258e+02   2.9416823e+02  -1.7677462e+01  -6.9462616e-01   8.3561613e+01   2.3129507e+02   6.4043226e+01   2.9991686e+02   7.1239032e+01   1.6543410e+02   1.1155677e+02   3.9798578e+02   7.8462538e+01   2.2932417e+02   3.5811613e+01   2.9942055e+02   5.9042538e+01   2.8573777e+02   9.8027419e+01   3.7587652e+02   3.3514194e+02   3.7018961e+02   1.8757161e+02   2.3760395e+02   8.3054194e+01   3.4224954e+02   1.1268613e+02   3.1410866e+02   5.6477097e+01   2.5762893e+02   8.2144839e+01   2.1590003e+02   9.0659355e+01   2.8599886e+02   1.2009839e+02   2.7258471e+02   1.2361355e+02   2.6853737e+02   1.1534548e+02   3.5216946e+02   8.1422538e+01   1.6085737e+02   8.6873871e+01   2.7589590e+02   6.6155806e+01   3.3499689e+02   7.5530000e+01   2.5943179e+02   2.8050710e+02   1.9256234e+02   6.0648065e+01   1.8128170e+02   3.2088065e+01   3.8248231e+02   1.1333839e+02   3.0694132e+02   1.7256254e+02   4.4111617e+02   5.1657742e+01   2.3484448e+02   1.4195806e+02   3.8455368e+02   8.5463548e+01   3.2402485e+02   3.7325484e+01   2.9898203e+02   8.5727742e+01   3.4859307e+02   3.2748065e+01   2.9580983e+02   1.1876516e+02   3.7290298e+02   3.6554290e+02   1.3511463e+02   2.8806129e+01   2.1120745e+02   1.5010032e+02   2.5159004e+02   5.5420323e+01   2.5360186e+02   3.5221032e+02   1.7282834e+02   4.9365484e+01   1.4376044e+02   4.8653548e+01   2.0361191e+02   3.3644194e+01   9.9897174e+01   5.5993548e+02   3.7983065e+02
   1.1072254e+02   3.1590337e+02   7.8516452e+01   3.0513385e+02   7.6245161e+01   3.0733329e+02   7.5981290e+01   3.4963214e+02   9.4046129e+01   2.5543373e+02   3.9142903e+01   2.0982695e+02   1.0387484e+02   2.9956840e+02   2.1178710e+02   5.0333768e+02   7.9921613e+01   3.5252369e+02   3.6572581e+01   1.5785516e+02   6.5873548e+01   3.5278754e+02   5.1350000e+01   3.2972716e+02   7.2688710e+01   3.7155200e+02   3.9715161e+01   2.1561279e+02   7.4736129e+01   2.7468305e+02   9.9319032e+01   3.2541770e+02   2.6040484e+02   2.0365310e+02   1.4226935e+02   3.0794265e+02   3.8512258e+01   2.7658192e+02   6.3651935e+01   2.3871075e+02   1.0746290e+02   2.9215877e+02   3.4101516e+02   1.2753298e+02   5.5010645e+01   1.4334108e+02   5.0663548e+01   1.6455692e+02   4.3852538e+01   2.5428297e+02   1.1300323e+02   2.2113265e+02   6.5328387e+01   1.6868179e+02   1.3993871e+01   2.6531920e+02   3.7201290e+01   2.4476583e+02   5.3469032e+01   1.5137732e+02   1.2556806e+02   1.8994359e+02   1.1973065e+02   2.0956671e+02   5.8878710e+01   3.3371809e+02   3.8402903e+01   1.9281970e+02   5.7967742e+01   1.4700290e+02   5.5232538e+01   2.3661257e+02   1.1381032e+02   3.4975679e+02   6.9310968e+01   3.1567448e+02   1.0518254e+02   2.2895657e+02   9.8935806e+01   3.1572836e+02   5.0738710e+01   1.1161735e+02   1.1771355e+02   3.1018711e+02   9.2002581e+01   2.4329076e+02   4.1811935e+01   3.0291763e+02   6.1624194e+01   3.6131394e+02   5.7548710e+01   2.6754707e+02   7.3221935e+01   2.6225321e+02   8.8574839e+01   3.5044659e+02   4.9542903e+01   9.6600761e+01   1.2541677e+02   3.8924666e+02   9.2801935e+01   2.5054714e+02   1.0080871e+02   2.5263756e+02   6.0402258e+01   2.4286879e+02   8.8960323e+01   2.6107930e+02   3.4628710e+01   1.4146938e+02   1.0877258e+02   2.9378303e+02  -1.2437462e+01   2.6617384e-01   7.5611613e+01   2.1793107e+02   6.6043226e+01   3.0147686e+02   6.2959032e+01   1.5894650e+02   1.7293677e+02   3.3602538e+02   7.9042538e+01   2.3089777e+02   2.1901613e+01   3.2243335e+02   5.1272538e+01   3.4459937e+02   1.2255742e+02   3.7611412e+02   3.4428194e+02   3.3283841e+02   1.6253161e+02   2.5789715e+02   8.4764194e+01   3.4035274e+02   7.7546129e+01   3.2663986e+02   6.5237097e+01   3.1177813e+02   6.3904839e+01   1.9712923e+02   6.6949355e+01   2.4174566e+02   1.0743839e+02   2.5993751e+02   9.5753548e+01   2.4329617e+02   1.2043548e+02   3.9328226e+02   2.2356254e+02   5.9061738e+00   8.3783871e+01   2.6876310e+02   8.3815806e+01   2.3720409e+02   4.6960000e+01   2.3295739e+02   2.8254710e+02   2.6439914e+02   4.8698065e+01   2.1739770e+02   6.4328065e+01   4.6042311e+02   6.4668387e+01   3.8459492e+02   1.4340254e+02   4.1471897e+02   3.6557742e+01   2.7524248e+02   1.7200806e+02   4.4453968e+02   8.0413548e+01   2.4790885e+02   4.6475484e+01   3.3320003e+02   9.8637742e+01   3.2570027e+02   6.7318065e+01   2.6461423e+02   8.6385161e+01   3.7806338e+02   3.6341290e+02   1.2066503e+02   3.2996129e+01   1.7240225e+02   1.2138032e+02   3.4497764e+02   6.0080323e+01   2.6179906e+02   3.0531032e+02   1.5172034e+02   4.3835484e+01   1.4093284e+02   8.0893548e+01   2.0612271e+02   1.5074194e+01   1.1009277e+02   6.4384548e+02   4.5293785e+02
   1.1472254e+02   3.1401337e+02   6.8996452e+01   3.3631545e+02   8.6575161e+01   3.3459689e+02   6.8551290e+01   3.5989654e+02   1.2723613e+02   2.1629853e+02   5.9042903e+01   2.1928495e+02   1.1325484e+02   3.1119800e+02   2.0568710e+02   3.3372568e+02   9.2011613e+01   3.5346649e+02   4.2952581e+01   1.5796476e+02   1.1168355e+02   3.6184274e+02   4.4710000e+01   3.1988836e+02   7.0548710e+01   3.6153320e+02   5.6195161e+01   2.5239439e+02   6.3496129e+01   2.8029225e+02   8.1659032e+01   3.9359050e+02   2.0225484e+02   1.4170510e+02   1.9936935e+02   3.1861465e+02   2.3322258e+01   2.6212712e+02   3.5321935e+01   2.2663715e+02   9.1182903e+01   2.9037117e+02   3.6525516e+02   1.4664378e+02   3.9970645e+01   1.1492428e+02   5.4803548e+01   2.1422572e+02   1.0372538e+01   2.3206137e+02   7.4953226e+01   2.3784665e+02   7.1378387e+01   1.8509779e+02   4.5133871e+01   1.4958800e+02   3.4011290e+01   2.0583103e+02   5.2949032e+01   1.8318892e+02   1.0347806e+02   2.4628079e+02   1.0006065e+02   2.2509031e+02   9.3068710e+01   4.1860289e+02   5.4022903e+01   2.1989010e+02   4.7877742e+01   1.7819010e+02   7.0422538e+01   1.8258737e+02   9.6240323e+01   3.5459239e+02   7.9020968e+01   2.5837768e+02   8.4612538e+01   2.2136217e+02   7.7555806e+01   2.9805876e+02   7.0308710e+01   1.0505175e+02   1.2552355e+02   3.4299231e+02   8.6052581e+01   2.3343676e+02   2.6951935e+01   2.5777643e+02   5.9764194e+01   4.3060274e+02   4.5918710e+01   2.7684747e+02   9.8701935e+01   2.7549481e+02   1.1805484e+02   3.9551819e+02   4.4352903e+01   1.3734596e+02   1.5884677e+02   3.3633226e+02   9.0181935e+01   2.0285674e+02   1.2299871e+02   1.8191236e+02   8.8302258e+01   2.2767679e+02   1.1548032e+02   2.6814770e+02   1.7908710e+01   1.0504698e+02   1.2483258e+02   2.6144823e+02  -3.1197462e+01   1.3246974e+01   8.3561613e+01   2.2867507e+02   7.4143226e+01   3.0668886e+02   8.9579032e+01   1.6343690e+02   1.3564677e+02   3.2881858e+02   5.5232538e+01   2.5209257e+02   3.5481613e+01   3.1429695e+02   7.3372538e+01   3.2988137e+02   7.5317419e+01   3.3760332e+02   2.7142194e+02   3.5504721e+02   1.8257161e+02   2.8290395e+02   7.8384194e+01   3.3443314e+02   9.7306129e+01   3.5219906e+02   7.9427097e+01   3.1388293e+02   7.6104839e+01   2.4434323e+02   5.0709355e+01   1.8814486e+02   1.0886839e+02   2.8286311e+02   9.1283548e+01   2.8498377e+02   1.3143548e+02   3.9226226e+02   1.4566254e+02   1.1304817e+02   9.5113871e+01   2.6618670e+02   6.3915806e+01   2.6231609e+02   4.5720000e+01   2.1300659e+02   2.7450710e+02   2.3681234e+02   7.0858065e+01   2.5009490e+02   3.6468065e+01   4.4256191e+02   8.0288387e+01   3.3720532e+02   1.5245254e+02   4.1741497e+02   5.1037742e+01   2.8375408e+02   1.2262806e+02   3.1349008e+02   4.9753548e+01   2.8493165e+02   4.0805484e+01   3.4994363e+02   3.9447742e+01   2.3052547e+02   5.3318065e+01   2.0268423e+02   6.6865161e+01   4.0743498e+02   4.4554290e+02   1.3178463e+02   3.9896129e+01   2.4856025e+02   1.1752032e+02   2.9771644e+02   3.3320323e+01   2.7379986e+02   3.0798032e+02   1.9441674e+02   5.5415484e+01   1.3900644e+02   8.2413548e+01   1.7853111e+02   4.1214194e+01   8.5001574e+01   5.7575548e+02   3.8456505e+02
   9.5192538e+01   2.9757577e+02   6.5756452e+01   3.1796465e+02   7.5905161e+01   3.7641049e+02   7.0931290e+01   3.8784614e+02   1.1789613e+02   2.2866573e+02   4.7522903e+01   2.2249655e+02   1.1254484e+02   3.1648480e+02   1.9338710e+02   3.7610968e+02   5.2631613e+01   2.9299689e+02   3.6382581e+01   1.6039036e+02   1.4283355e+02   3.9820074e+02   4.9290000e+01   3.2457196e+02   7.7448710e+01   3.7317120e+02   4.1525161e+01   2.4123799e+02   9.0966129e+01   3.2224465e+02   7.1369032e+01   3.4436370e+02   2.3845484e+02   2.7465910e+02   2.4717935e+02   3.1897985e+02   4.8702258e+01   2.6419672e+02   5.4171935e+01   2.2812915e+02   8.3752903e+01   3.1667557e+02   3.9706516e+02   1.1190898e+02   1.8970645e+01   1.5898428e+02   3.5423548e+01   1.7277612e+02   5.4322538e+01   2.7249537e+02   8.7863226e+01   2.7805385e+02   7.5808387e+01   1.6055339e+02   4.3753871e+01   1.5831840e+02   2.1821290e+01   2.2861623e+02   6.5799032e+01   1.9787092e+02   1.5104806e+02   2.6143519e+02   1.2792065e+02   3.0024151e+02   9.4588710e+01   3.5595129e+02   9.9902903e+01   2.1508970e+02   9.0497742e+01   2.1273050e+02   3.9892538e+01   2.2326977e+02   1.2510032e+02   3.8456359e+02   1.0045097e+02   2.6452328e+02   1.4137254e+02   3.0163137e+02   8.2555806e+01   3.2374876e+02   5.4268710e+01   9.5094955e+01   1.4005355e+02   2.9015991e+02   6.2712581e+01   2.4944396e+02   4.7861935e+01   2.5743363e+02   4.0824194e+01   4.1064794e+02   3.9708710e+01   2.6776427e+02   8.0701935e+01   2.3093481e+02   9.3574839e+01   3.4909659e+02   5.9492903e+01   1.3323476e+02   1.6770677e+02   3.7019346e+02   9.8321935e+01   2.5215554e+02   1.0704871e+02   1.8618836e+02   5.6832258e+01   2.1377439e+02   1.3058032e+02   2.6869970e+02   4.1248710e+01   1.7679978e+02   1.0961258e+02   3.1082583e+02  -4.0007462e+01   1.8801774e+01   8.6281613e+01   2.3654747e+02   4.9763226e+01   2.7567926e+02   7.6479032e+01   1.3025490e+02   1.9083677e+02   3.6831338e+02   8.0892538e+01   2.2746977e+02   4.9951613e+01   3.0009935e+02   6.6612538e+01   3.2146217e+02   9.4507419e+01   3.5673812e+02   3.0704194e+02   3.0910761e+02   1.9986161e+02   3.2662075e+02   9.8674194e+01   3.4042994e+02   8.4826129e+01   2.4457746e+02   5.4287097e+01   2.8965413e+02   4.6674839e+01   2.3812763e+02   7.4519355e+01   2.9729006e+02   1.0957839e+02   2.6647631e+02   7.3613548e+01   2.6572737e+02   1.0424548e+02   4.3629746e+02   9.3132538e+01   2.3425057e+02   7.1253871e+01   2.1904550e+02   9.5775806e+01   3.7215729e+02   5.5390000e+01   3.0119299e+02   2.9931710e+02   2.2220754e+02   7.0648065e+01   1.6669170e+02   3.5858065e+01   4.3023071e+02   9.1958387e+01   3.2322172e+02   1.2261254e+02   4.3264217e+02   3.0037742e+01   2.8429408e+02   1.1181806e+02   3.1411488e+02   1.0494355e+02   2.8099645e+02   4.2515484e+01   3.6370683e+02   5.6727742e+01   2.7748307e+02   5.3268065e+01   2.7816823e+02   7.5005161e+01   4.0206378e+02   4.1272290e+02   1.3228023e+02   1.3326129e+01   2.0325585e+02   9.0760323e+01   2.6866724e+02   6.5940323e+01   2.8985026e+02   3.1883032e+02   2.1730874e+02   7.4735484e+01   1.6583084e+02   8.7603548e+01   1.9192591e+02   2.7454194e+01   1.0934237e+02   4.4684548e+02   3.4260785e+02
   1.3277254e+02   3.3924937e+02   8.5186452e+01   3.4102025e+02   9.6765161e+01   3.1183169e+02   8.7691290e+01   3.8579534e+02   8.4046129e+01   2.4704373e+02   7.3002903e+01   2.0640815e+02   9.9354839e+01   3.5221000e+02   2.1578710e+02   4.3391768e+02   8.0111613e+01   3.4746849e+02   9.4432581e+01   1.6546636e+02   1.1559355e+02   4.0556994e+02   5.2610000e+01   3.6335636e+02   9.2448710e+01   4.0340120e+02   3.9625161e+01   2.6009999e+02   1.0344613e+02   3.2600625e+02   8.5609032e+01   3.7912450e+02   2.7995484e+02   3.7623910e+02   2.0221935e+02   3.1685665e+02   6.7322258e+01   3.2084712e+02   6.8131935e+01   2.1130235e+02   7.2602903e+01   2.9837757e+02   4.0235516e+02   1.7086578e+02   6.2730645e+01   1.5276348e+02   5.6283548e+01   1.7839732e+02   2.9372538e+01   2.2921137e+02   4.1903226e+01   2.5278065e+02   7.2658387e+01   1.3190539e+02   6.0463871e+01   1.7270160e+02   1.6129032e-01   1.3424903e+02   6.5899032e+01   1.6748292e+02   7.8148065e+01   2.1721719e+02   1.0492065e+02   2.5237151e+02   5.7348710e+01   3.6970049e+02   6.0152903e+01   2.2914970e+02   6.0017742e+01   1.6440890e+02   3.4752538e+01   1.5449097e+02   8.9860323e+01   3.6824279e+02   5.0210968e+01   2.3092248e+02   7.3462538e+01   2.2830417e+02   7.0895806e+01   2.5830156e+02   2.6408710e+01   1.0337375e+02   1.0238355e+02   3.1060351e+02   8.3382581e+01   2.5512036e+02   2.9101935e+01   2.7412443e+02   8.8494194e+01   4.1783434e+02   5.2658710e+01   2.9140827e+02   7.2221935e+01   2.4357321e+02   7.8534839e+01   3.0543979e+02   5.9162903e+01   1.3706116e+02   1.4874677e+02   2.8109026e+02   9.3611935e+01   2.3829234e+02   9.1188710e+01   2.1264716e+02   6.7832258e+01   2.6531439e+02   1.6262032e+02   2.4056650e+02   2.0438710e+01   1.3722458e+02   9.2462581e+01   2.7108783e+02  -2.0007462e+01   1.3251774e+01   9.5041613e+01   2.3165667e+02   5.2763226e+01   2.9439926e+02   9.9479032e+01   1.4879490e+02   1.3802677e+02   3.6181818e+02   6.9272538e+01   2.4048937e+02   2.3191613e+01   3.1338015e+02   4.7942538e+01   2.7500577e+02   1.0279742e+02   3.3473492e+02   3.1404194e+02   3.7316761e+02   2.0696161e+02   3.2038275e+02   8.7434194e+01   3.2328914e+02   1.2435613e+02   2.8422506e+02   6.3807097e+01   3.0561253e+02   8.3294839e+01   2.4523803e+02   1.0218935e+02   3.1878646e+02   1.2867839e+02   2.8108831e+02   1.2147355e+02   2.8142857e+02   8.5295484e+01   3.2909346e+02   7.5562538e+01   1.3532617e+02   7.6873871e+01   2.8021590e+02   9.3575806e+01   3.3904329e+02   6.1050000e+01   2.6440019e+02   2.9640710e+02   2.3763034e+02   6.1748065e+01   1.7614370e+02   4.0708065e+01   2.6136271e+02   6.1008387e+01   2.9846772e+02   1.5767254e+02   5.1430737e+02   3.4847742e+01   2.6952928e+02   1.3605806e+02   3.8760568e+02   1.2213355e+02   3.0300125e+02   4.7185484e+01   3.1648323e+02   8.1347742e+01   3.7003347e+02   6.2418065e+01   2.6581623e+02   1.2757516e+02   3.3981818e+02   3.6497290e+02   1.2916023e+02   2.5846129e+01   1.9006425e+02   1.0019032e+02   2.7553284e+02   6.2420323e+01   3.1232186e+02   3.0645032e+02   2.3510914e+02   5.1675484e+01   1.4778564e+02   7.8323548e+01   2.4613831e+02   3.9264194e+01   1.0201757e+02   6.7875548e+02   4.0623505e+02
   1.1993254e+02   3.5364657e+02   8.4086452e+01   3.6282825e+02   7.8285161e+01   3.5688009e+02   8.0931290e+01   3.3176614e+02   1.1823613e+02   2.8311853e+02   7.3282903e+01   2.2843575e+02   9.9254839e+01   3.1921800e+02   2.2218710e+02   3.9770568e+02   8.0441613e+01   3.0444209e+02   6.6762581e+01   1.7219996e+02   9.8113548e+01   4.0439834e+02   4.8710000e+01   3.5777836e+02   8.5878710e+01   4.5107680e+02   3.6485161e+01   2.3230119e+02   1.3187613e+02   3.0949185e+02   5.9749032e+01   3.3148330e+02   2.9750484e+02   2.3348510e+02   1.7183935e+02   2.5833705e+02   4.2842258e+01   3.2985552e+02   5.8511935e+01   2.3069195e+02   1.1551290e+02   3.3532477e+02   3.9292516e+02   1.2272018e+02   4.8350645e+01   1.6239388e+02   6.9043548e+01   1.7422652e+02   1.3702538e+01   2.3103497e+02   9.1713226e+01   2.3564585e+02   7.4618387e+01   1.3445859e+02   6.9613871e+01   1.7020960e+02   3.5971290e+01   1.5300423e+02   5.4229032e+01   1.4455652e+02   1.2223806e+02   2.0825999e+02   1.2401065e+02   2.7475431e+02   7.2208710e+01   3.7736169e+02   5.0402903e+01   2.1410970e+02   3.8737742e+01   1.6735130e+02   6.5462538e+01   1.8170417e+02   1.5352032e+02   3.6714999e+02   6.0400968e+01   2.4053728e+02   1.0637254e+02   2.6190137e+02   5.1655806e+01   2.9022076e+02   5.9888710e+01   1.0350535e+02   1.2871355e+02   3.1401711e+02   8.3242581e+01   2.3504156e+02   4.1381935e+01   2.6743203e+02   3.6424194e+01   4.5986994e+02   4.9238710e+01   2.7568187e+02   7.1361935e+01   2.4383201e+02   1.0829484e+02   3.2662899e+02   5.0112903e+01   1.5855516e+02   1.2694677e+02   3.2569426e+02   1.0161194e+02   2.4280234e+02   7.4908710e+01   1.9841956e+02   3.4352258e+01   2.2766279e+02   9.1480323e+01   2.8935770e+02   5.3338710e+01   1.4040258e+02   1.2514258e+02   2.6874343e+02   3.0425381e+00   2.8737774e+01   8.1041613e+01   2.1020667e+02   5.1573226e+01   2.6668446e+02   7.7769032e+01   1.3348170e+02   9.8836774e+01   3.8172338e+02   4.5892538e+01   1.9169977e+02   3.8051613e+01   3.2495135e+02   6.7662538e+01   2.7447817e+02   9.0507419e+01   3.3271812e+02   1.8642194e+02   3.4013721e+02   2.1372161e+02   2.9275195e+02   7.5764194e+01   3.6564274e+02   1.1673613e+02   3.1216466e+02   7.9377097e+01   3.3231693e+02   8.4244839e+01   2.4188203e+02   7.5659355e+01   2.4528886e+02   1.4686839e+02   3.4825311e+02   1.0780355e+02   2.8761217e+02   1.3653548e+02   4.2528426e+02   9.3802538e+01   1.2871697e+02   7.9543871e+01   2.5548230e+02   9.2105806e+01   2.5311089e+02   6.9620000e+01   2.4676459e+02   2.4435710e+02   1.5026434e+02   6.3908065e+01   2.4581090e+02   3.4328065e+01   3.7035311e+02   1.0457839e+02   3.3688212e+02   1.4535254e+02   4.4008297e+02   4.6417742e+01   2.5007368e+02   1.1776806e+02   4.1048888e+02   7.1563548e+01   2.2209685e+02   6.1855484e+01   3.5230963e+02   7.0777742e+01   3.9644907e+02   7.1318065e+01   2.7638423e+02   1.2038516e+02   3.6677338e+02   3.4785290e+02   1.0877983e+02   3.7326129e+01   2.3667585e+02   1.1300032e+02   3.9088804e+02   5.7750323e+01   2.1398546e+02   3.5945032e+02   1.8800914e+02   5.5155484e+01   1.5739724e+02   6.3993548e+01   2.9042471e+02   3.1364194e+01   1.2540957e+02   6.4566548e+02   4.2206225e+02
   7.5192538e+01   3.7459577e+02   1.3170645e+02   4.1272865e+02   8.7385161e+01   3.5291209e+02   7.8981290e+01   3.5535214e+02   1.4485613e+02   2.5531893e+02   8.8422903e+01   2.9522455e+02   1.1654484e+02   3.8521480e+02   1.7938710e+02   3.1412968e+02   8.7111613e+01   3.0304849e+02   7.3332581e+01   1.9439436e+02   9.4113548e+01   3.4462834e+02   5.2770000e+01   3.3187356e+02   9.7878710e+01   4.5363680e+02   4.3715161e+01   2.2091279e+02   7.9736129e+01   3.2733305e+02   5.2179032e+01   3.3398890e+02   2.1810484e+02   1.8928710e+02   1.9831935e+02   1.9483865e+02   6.3932258e+01   3.0954832e+02   5.5411935e+01   2.6802995e+02   1.0965290e+02   3.2646357e+02   4.0930516e+02   1.5568978e+02   5.2350645e+01   1.5602388e+02   3.4133548e+01   1.6273932e+02   3.2042538e+01   2.1480777e+02   6.9193226e+01   1.9287745e+02   7.7808387e+01   1.8663339e+02   5.5223871e+01   2.0136080e+02   1.0251290e+01   1.7963183e+02   5.7569032e+01   1.6562932e+02   1.0371806e+02   1.8279159e+02   1.4825065e+02   2.8852511e+02   1.0482871e+02   3.7309209e+02   9.3462903e+01   1.7923490e+02   2.7307742e+01   1.6540570e+02   4.4132538e+01   2.2393057e+02   1.4695032e+02   3.7519559e+02   6.7730968e+01   2.7700088e+02   1.2256254e+02   2.2056617e+02   7.6415806e+01   3.2152996e+02   6.2408710e+01   9.1923755e+01   1.2219355e+02   3.1520871e+02   7.9522581e+01   2.3885916e+02   3.1141935e+01   2.5853123e+02   3.6294194e+01   3.4568034e+02   4.5918710e+01   2.3557747e+02   8.7271935e+01   2.0921921e+02   7.6674839e+01   3.0882859e+02   5.8442903e+01   1.6626876e+02   1.4470677e+02   3.6527346e+02   1.0346194e+02   2.8069434e+02   9.5668710e+01   2.1056876e+02   5.1732258e+01   2.6027239e+02   1.0029032e+02   2.6965290e+02   7.5578710e+01   1.3995338e+02   1.1698258e+02   3.1539623e+02  -1.9957462e+01   3.8917774e+01   7.5511613e+01   1.8216907e+02   6.4713226e+01   2.7458326e+02   9.1529032e+01   1.5914090e+02   1.3807677e+02   4.0539418e+02   6.8612538e+01   2.1607217e+02   5.4521613e+01   3.3834375e+02   8.6372538e+01   3.1193137e+02   9.0177419e+01   3.6379452e+02   1.1038194e+02   3.5246041e+02   1.8015161e+02   2.8724755e+02   8.8154194e+01   3.3799154e+02   1.0096613e+02   3.0709626e+02   6.5427097e+01   2.8538293e+02   7.8004839e+01   2.1162123e+02   8.2329355e+01   3.1680526e+02   1.3471839e+02   2.6932511e+02   7.7283548e+01   2.6720377e+02   1.1281548e+02   4.2937186e+02   8.6132538e+01   2.3257057e+02   9.9643871e+01   3.2472430e+02   9.8625806e+01   2.6792929e+02   7.3010000e+01   2.7092339e+02   7.0457097e+01   2.1713634e+02   9.0228065e+01   2.0507530e+02   3.3048065e+01   3.2983551e+02   7.1768387e+01   3.1379692e+02   1.3619254e+02   4.2260577e+02   4.8557742e+01   2.8557248e+02   1.7833806e+02   2.9883328e+02   8.1843548e+01   2.3522445e+02   6.5235484e+01   3.5822923e+02   4.3347742e+01   2.7321347e+02   9.9268065e+01   2.7124823e+02   7.3765161e+01   2.9640298e+02   3.7441290e+02   1.4303503e+02   2.9656129e+01   2.6185945e+02   1.3248032e+02   2.8480964e+02   4.5230323e+01   2.6879706e+02   3.5012032e+02   1.4018554e+02   5.7945484e+01   1.8759404e+02   8.4753548e+01   1.5786391e+02   4.2364194e+01   1.0600957e+02   7.1557548e+02   4.1801945e+02
   1.1998254e+02   3.1064257e+02   9.9996452e+01   3.7755545e+02   6.2145161e+01   3.4831129e+02   9.0121290e+01   3.3007094e+02   8.5946129e+01   2.6055173e+02   6.1572903e+01   2.2332255e+02   9.8064839e+01   3.5664320e+02   1.8898710e+02   3.9436168e+02   7.1491613e+01   2.5876809e+02   4.2522581e+01   2.3599916e+02   1.0454355e+02   3.8636394e+02   6.8660000e+01   2.8865236e+02   6.3968710e+01   4.1324960e+02   4.1195161e+01   2.7087439e+02   7.1206129e+01   3.0525545e+02   5.9939032e+01   3.4232810e+02   2.7285484e+02   3.3425710e+02   1.6098935e+02   2.4491505e+02   7.4982258e+01   3.4847432e+02   5.2551935e+01   2.4087875e+02   1.0013290e+02   2.9907517e+02   3.8697516e+02   1.2452618e+02   7.6590645e+01   1.8918468e+02   7.4333548e+01   1.7523332e+02   3.2752538e+01   2.4098097e+02   7.7243226e+01   2.2095345e+02   7.1378387e+01   1.9681779e+02   7.0463871e+01   1.8456160e+02   3.7871290e+01   2.6190223e+02   7.8569032e+01   1.6974932e+02   7.6958065e+01   1.8469239e+02   1.5254065e+02   3.1518191e+02   6.6828710e+01   3.9389209e+02   7.1772903e+01   2.0284010e+02   5.3637742e+01   1.4305930e+02   4.4182538e+01   2.5864657e+02   1.0429032e+02   3.7951839e+02   8.1730968e+01   2.6359088e+02   8.0082538e+01   2.2196457e+02   7.3795806e+01   3.5697956e+02   6.9978710e+01   8.9178155e+01   1.0033355e+02   3.5009751e+02   7.6192581e+01   1.8212556e+02   2.2671935e+01   1.8182883e+02   3.5094194e+01   3.3030634e+02   4.2918710e+01   2.0045747e+02   8.4941935e+01   2.2731561e+02   1.0662484e+02   3.0876259e+02   5.7162903e+01   1.2118116e+02   1.5874677e+02   3.5596026e+02   8.3511935e+01   2.1458034e+02   1.0199871e+02   1.7411236e+02   4.1442258e+01   2.5757559e+02   9.7150323e+01   2.9809410e+02   3.1958710e+01   1.4911298e+02   7.3192581e+01   2.4473943e+02  -5.2474619e+00  -1.4449026e+01   5.2851613e+01   2.2298187e+02   5.6713226e+01   2.9031326e+02   8.1479032e+01   1.4208490e+02   1.3340677e+02   4.2418778e+02   7.7042538e+01   1.9881777e+02   3.2281613e+01   2.9498295e+02   9.3942538e+01   3.1551577e+02   1.2731742e+02   3.9225332e+02   1.0304194e+02   3.6604761e+02   1.7453161e+02   2.5616715e+02   1.1381419e+02   3.3221874e+02   1.0082613e+02   3.9572746e+02   6.9047097e+01   3.1023333e+02   5.2864839e+01   2.0553243e+02   1.1694935e+02   2.9355566e+02   1.5538839e+02   3.1729151e+02   1.0589355e+02   3.1510497e+02   1.2296548e+02   3.9998986e+02   9.6042538e+01   2.1820777e+02   7.2023871e+01   2.6213390e+02   1.1162581e+02   3.5221929e+02   5.5910000e+01   2.4186139e+02   8.0457097e+01   2.0833634e+02   7.5278065e+01   1.8200130e+02   4.0898065e+01   3.3029751e+02   4.5628387e+01   3.5978812e+02   1.2103254e+02   4.7071857e+02   5.4897742e+01   2.8958528e+02   1.1905806e+02   2.8157568e+02   1.0756355e+02   2.5792685e+02   5.6855484e+01   3.7060963e+02   9.6347742e+01   3.0997347e+02   7.7648065e+01   2.7535783e+02   8.0055161e+01   4.1118978e+02   3.7910290e+02   1.3584983e+02   2.0566129e+01   1.8229665e+02   7.7720323e+01   2.3700044e+02   6.1560323e+01   3.3077066e+02   3.3745032e+02   1.4638914e+02   5.8735484e+01   1.6043084e+02   6.7323548e+01   1.6754831e+02   4.3594194e+01   1.3329117e+02   4.8893548e+02   3.4815065e+02
   1.0945254e+02   3.2069497e+02   1.4132645e+02   4.2791905e+02   8.7815161e+01   3.3268769e+02   8.8831290e+01   3.2441414e+02   1.0004613e+02   1.8357373e+02   6.5232903e+01   2.5149975e+02   7.3974839e+01   3.3367040e+02   2.1668710e+02   4.2154568e+02   7.5151613e+01   2.8424529e+02   8.1002581e+01   1.8025076e+02   7.6543548e+01   3.7565394e+02   6.8450000e+01   3.2477916e+02   6.3398710e+01   4.2634520e+02   5.8815161e+01   2.5589479e+02   9.7156129e+01   3.2364945e+02   6.6559032e+01   3.5279850e+02   2.5785484e+02   3.2200710e+02   1.4217935e+02   2.7780985e+02   2.1742258e+01   2.8816352e+02   5.9411935e+01   2.3499995e+02   1.0722290e+02   3.2146797e+02   3.8658516e+02   1.5141738e+02   5.4680645e+01   1.7826748e+02   4.9233548e+01   1.7276132e+02   6.2992538e+01   2.6509177e+02   8.1193226e+01   2.7067745e+02   1.1689839e+02   1.9307619e+02   6.5413871e+01   2.0544560e+02   4.0591290e+01   2.9115463e+02   5.2899032e+01   1.6780292e+02   1.1690806e+02   2.4811639e+02   1.4777065e+02   3.3865351e+02   4.8878710e+01   4.1113809e+02   1.1377290e+02   2.1711010e+02   4.2827742e+01   1.3988410e+02   3.8852538e+01   2.3778297e+02   1.3948032e+02   3.7022319e+02   1.0450097e+02   2.8343928e+02   9.0182538e+01   2.4948657e+02   7.7935806e+01   3.1569836e+02   6.2118710e+01   1.3104695e+02   1.1876355e+02   3.5281311e+02   6.1242581e+01   1.6923156e+02   2.7861935e+01   1.9665363e+02   3.2494194e+01   3.9078434e+02   6.1028710e+01   2.3410867e+02   8.2321935e+01   2.4099521e+02   7.5194839e+01   3.0903699e+02   4.1782903e+01   1.5207156e+02   1.5141677e+02   3.8454666e+02   7.3371935e+01   1.7106154e+02   1.0204871e+02   1.7124836e+02   5.8062258e+01   2.6567599e+02   1.1834032e+02   2.4010890e+02   1.7578710e+01   1.3488338e+02   1.0425258e+02   2.5735463e+02  -1.3817462e+01   1.5856574e+01   8.9321613e+01   2.3416427e+02   5.6523226e+01   3.0985846e+02   6.7239032e+01   1.6903410e+02   1.2197677e+02   4.5815218e+02   8.9702538e+01   2.2052497e+02   1.5761613e+01   3.2930455e+02   9.5512538e+01   3.4073017e+02   1.3593742e+02   3.9332372e+02   1.2714194e+02   3.4677961e+02   1.7219161e+02   2.5388435e+02   7.0104194e+01   3.6490554e+02   1.0716613e+02   3.5069026e+02   7.3907097e+01   3.0680453e+02   7.5294839e+01   2.6883803e+02   9.7519355e+01   3.0097006e+02   1.3748839e+02   3.3310351e+02   1.2337355e+02   2.5079657e+02   9.0385484e+01   3.5606626e+02   7.4752538e+01   1.3115097e+02   1.0649387e+02   3.2865630e+02   8.9915806e+01   3.2814609e+02   5.9150000e+01   2.6527219e+02   8.2597097e+01   1.8458514e+02   6.8968065e+01   1.9377610e+02   4.9948065e+01   3.9310351e+02   3.2595839e+02   3.3271716e+01   1.4188254e+02   5.2294057e+02   4.5277742e+01   2.6854488e+02   1.4300806e+02   3.1594968e+02   1.0637355e+02   2.9354205e+02   5.7895484e+01   3.7433643e+02   3.2067742e+01   3.4835587e+02   4.3128065e+01   2.3487943e+02   6.9675161e+01   4.1768018e+02   3.9035290e+02   1.0719983e+02   4.0516129e+01   1.8861065e+02   7.9760323e+01   3.2378724e+02   7.1840323e+01   3.2656826e+02   3.4017032e+02   2.0945154e+02   4.4205484e+01   1.1490324e+02   7.5033548e+01   1.9788151e+02   5.0744194e+01   9.6049174e+01   6.7048548e+02   3.5171665e+02
   1.2924254e+02   3.6942177e+02   9.7796452e+01   4.1121145e+02   5.5575161e+01   3.1212689e+02   1.0060129e+02   3.4090254e+02   1.3223613e+02   2.4827853e+02   6.7762903e+01   2.5534735e+02   8.4254839e+01   3.1260800e+02   2.3448710e+02   4.2352168e+02   7.4821613e+01   2.5522169e+02   5.7382581e+01   1.7152036e+02   1.3792355e+02   3.6959354e+02   7.3710000e+01   3.3177836e+02   5.5968710e+01   3.7412960e+02   3.3095161e+01   2.5614239e+02   7.4496129e+01   2.7770225e+02   8.3799032e+01   3.5741930e+02   2.2215484e+02   2.9271310e+02   2.0302935e+02   2.2227185e+02   4.5032258e+01   2.8587032e+02   5.1751935e+01   2.2999275e+02   1.1227290e+02   3.1453397e+02   4.3763516e+02   1.6180338e+02   5.8680645e+01   1.7461748e+02   7.1283548e+01   1.4838732e+02   6.5082538e+01   2.2335457e+02   7.4243226e+01   2.3095345e+02   8.0428387e+01   2.1094379e+02   7.1463871e+01   1.8186160e+02   2.8871290e+01   2.6033223e+02   5.2089032e+01   1.2915772e+02   9.3338065e+01   2.6086199e+02   1.3920065e+02   2.3681911e+02   6.2828710e+01   3.4240209e+02   7.2712903e+01   1.8895490e+02   4.6687742e+01   1.6404530e+02   4.8272538e+01   2.7792937e+02   9.3330323e+01   3.2210519e+02   1.0016097e+02   2.7173648e+02   6.6662538e+01   2.2093817e+02   9.1555806e+01   3.3655876e+02   5.5218710e+01   1.1325895e+02   1.3505355e+02   3.7098991e+02   6.4622581e+01   2.4524116e+02   4.9141935e+01   1.9895123e+02   2.5824194e+01   3.9871794e+02   6.9338710e+01   2.8149387e+02   9.4131935e+01   2.7925041e+02   1.7224484e+02   3.2499299e+02   6.5822903e+01   1.3448836e+02   1.3641677e+02   3.7903666e+02   1.1346194e+02   2.2847434e+02   1.1199871e+02   2.1574236e+02   4.5682258e+01   2.5837639e+02   1.4334032e+02   3.2096890e+02   4.9628710e+01   1.6426938e+02   1.0025258e+02   2.6936463e+02  -1.8867462e+01   4.8640574e+01   7.1991613e+01   2.2607067e+02   7.5813226e+01   3.0712526e+02   8.8149032e+01   1.7889130e+02   1.8336677e+02   3.8472098e+02   1.0051254e+02   2.7614017e+02   5.0711613e+01   3.1103855e+02   9.1802538e+01   2.6987697e+02   9.4797419e+01   4.1942492e+02   8.3901935e+01   3.4142881e+02   1.4177161e+02   2.6331795e+02   5.7384194e+01   3.4630314e+02   9.1016129e+01   3.1984226e+02   5.9337097e+01   3.0611013e+02   8.8244839e+01   2.4822203e+02   9.5189355e+01   3.0820646e+02   1.1619839e+02   3.5213671e+02   7.7373548e+01   2.9514657e+02   8.8435484e+01   3.3132226e+02   6.5082538e+01   8.7444574e+01   7.9353871e+01   2.2577750e+02   7.9965806e+01   2.8689209e+02   6.2240000e+01   2.5207499e+02   7.7507097e+01   2.1309234e+02   6.8438065e+01   2.2444850e+02   3.6568065e+01   3.7493391e+02   6.7248387e+01   3.1357852e+02   1.2140254e+02   4.2220897e+02   4.9087742e+01   2.7229008e+02   1.6038806e+02   3.7179928e+02   8.5413548e+01   2.1955885e+02   5.6425484e+01   3.2031403e+02   9.6637742e+01   4.6062027e+02   4.8458065e+01   2.4116303e+02   1.8700516e+02   2.6010378e+02   3.6479290e+02   1.3005463e+02   2.7086129e+01   1.8496505e+02   1.4733032e+02   2.7262164e+02   6.1460323e+01   2.7325866e+02   2.3007032e+02   2.4097954e+02   4.2625484e+01   1.2281964e+02   7.9603548e+01   2.5203591e+02   3.5884194e+01   1.2018797e+02   5.4475548e+02   4.5159505e+02
   1.0109254e+02   3.3941377e+02   9.8706452e+01   3.8703865e+02   1.1028516e+02   3.8018009e+02   9.9641290e+01   3.8340934e+02   1.1608613e+02   2.0919053e+02   6.2762903e+01   2.7593735e+02   8.2924839e+01   3.2928440e+02   1.8678710e+02   3.4033768e+02   4.5251613e+01   2.7667729e+02   6.3052581e+01   1.4973676e+02   1.1244355e+02   4.3116194e+02   6.2560000e+01   3.0093036e+02   5.3118710e+01   3.9511760e+02   4.4335161e+01   2.4139319e+02   8.6116129e+01   3.4044265e+02   8.7369032e+01   3.0860370e+02   3.2610484e+02   3.1549710e+02   1.9921935e+02   2.5138665e+02   3.3122258e+01   2.9839312e+02   6.4221935e+01   2.3961515e+02   9.7372903e+01   3.4715597e+02   4.1992516e+02   1.3299018e+02   4.5920645e+01   1.6053828e+02   4.0993548e+01   1.6938052e+02   5.6462538e+01   2.4394417e+02   8.3863226e+01   2.0794385e+02   5.7948387e+01   1.9660219e+02   1.0656387e+02   2.1382360e+02   2.4631290e+01   3.0286143e+02   3.2759032e+01   1.4237412e+02   1.0533806e+02   2.9337199e+02   1.2244065e+02   2.7648991e+02   1.1125871e+02   3.7090769e+02   6.9402903e+01   2.5708970e+02   4.9447742e+01   1.2587450e+02   3.7232538e+01   2.2305257e+02   7.5000323e+01   3.6048159e+02   7.6160968e+01   3.0474648e+02   1.1570254e+02   2.4396497e+02   1.1365581e+02   3.2188076e+02   5.9738710e+01   1.1880735e+02   1.2514355e+02   3.8792271e+02   7.1242581e+01   2.2466156e+02   5.1381935e+01   2.2520203e+02   4.1164194e+01   3.7842074e+02   6.6658710e+01   2.3581827e+02   8.0221935e+01   2.3078321e+02   1.0753484e+02   2.9668979e+02   3.7492903e+01   1.1927476e+02   1.4465677e+02   4.5465746e+02   7.1411935e+01   2.8916834e+02   9.8518710e+01   1.9372076e+02   4.8112258e+01   2.7489199e+02   1.0467032e+02   2.9487250e+02   7.2248710e+01   2.1783978e+02   9.7192581e+01   2.4955943e+02  -1.0197462e+01   5.3186974e+01   1.0332161e+02   2.0242427e+02   6.7623226e+01   3.2949046e+02   8.5199032e+01   1.8631730e+02   1.2802677e+02   4.1490818e+02   5.7752538e+01   2.6913097e+02   4.4671613e+01   3.1832175e+02   5.5272538e+01   2.7265937e+02   8.7127419e+01   4.0032852e+02   1.2361194e+02   3.1649201e+02   1.7110161e+02   2.6425155e+02   7.0574194e+01   3.3663794e+02   1.0020613e+02   3.2148706e+02   5.1717097e+01   2.9876973e+02   8.8244839e+01   2.3889203e+02   1.0942935e+02   3.0139726e+02   1.3324839e+02   3.0991271e+02   9.1513548e+01   3.0048537e+02   1.2976548e+02   4.6534586e+02   9.7232538e+01   2.2292257e+02   8.2833871e+01   2.9802910e+02   8.3625806e+01   2.7402929e+02   5.5290000e+01   2.5110099e+02   7.9597097e+01   1.8282514e+02   7.8648065e+01   2.1163170e+02   4.2188065e+01   4.1695431e+02   6.5048387e+01   3.3466452e+02   1.3788254e+02   4.3826057e+02   3.6937742e+01   2.9388208e+02   1.3748806e+02   3.0530128e+02   9.8993548e+01   2.6256245e+02   4.9285484e+01   3.7407523e+02   9.5157742e+01   2.6797867e+02   8.1418065e+01   2.2243623e+02   7.2575161e+01   3.3035818e+02   3.0622290e+02   1.7361023e+02   1.2656129e+01   2.3297945e+02   7.2670323e+01   2.6854444e+02   3.9610323e+01   2.1748666e+02   3.1764032e+02   1.3387394e+02   5.3105484e+01   1.6198124e+02   6.7653548e+01   1.7928191e+02   4.2884194e+01   1.1248797e+02   6.3584548e+02   3.8921785e+02
   1.5388254e+02   3.7088057e+02   1.3265645e+02   4.1589265e+02   1.1104516e+02   3.8568929e+02   8.6261290e+01   3.7761974e+02   8.8136129e+01   2.3590653e+02   9.4422903e+01   2.6926455e+02   1.0501484e+02   3.1080720e+02   1.7358710e+02   4.0259368e+02   7.3921613e+01   2.9496369e+02   8.9332581e+01   1.9930436e+02   1.2330355e+02   3.2200314e+02   5.3820000e+01   2.9041956e+02   6.5588710e+01   3.9341000e+02   4.2055161e+01   2.7433559e+02   1.0020613e+02   3.2321545e+02   6.8509032e+01   3.6649250e+02   2.4015484e+02   2.6837310e+02   1.9250935e+02   2.5287345e+02   3.1552258e+01   2.8170872e+02   6.5271935e+01   1.9729115e+02   1.1798290e+02   3.0907717e+02   4.5625516e+02   1.3851378e+02   7.2060645e+01   1.7958708e+02   6.0613548e+01   1.7081092e+02   8.0612538e+01   2.3458217e+02   7.3053226e+01   1.7108865e+02   9.2048387e+01   1.9977419e+02   4.5803871e+01   1.1230440e+02   3.6591290e+01   3.0371463e+02   6.3949032e+01   1.6025892e+02   9.7238065e+01   2.7644999e+02   1.3401065e+02   2.5171431e+02   8.7208710e+01   3.8959169e+02   5.8652903e+01   2.6007970e+02   5.3497742e+01   1.5598050e+02   5.2942538e+01   2.2327577e+02   9.2710323e+01   3.2829479e+02   8.8160968e+01   3.1140648e+02   8.6992538e+01   2.2812177e+02   1.0136581e+02   3.4286396e+02   5.0078710e+01   8.6580155e+01   1.2266355e+02   3.7212111e+02   9.3712581e+01   2.4153396e+02   4.6571935e+01   2.2320683e+02   3.3824194e+01   3.8087794e+02   9.1078710e+01   2.5823467e+02   7.9751935e+01   2.9349081e+02   1.2343484e+02   3.2632779e+02   5.7632903e+01   1.2833356e+02   1.4265677e+02   3.5753746e+02   1.1608194e+02   2.2668474e+02   1.7509871e+02   1.7326436e+02   7.2492258e+01   2.6647159e+02   7.7480323e+01   3.1675770e+02   4.6198710e+01   1.4683378e+02   1.1183258e+02   2.6559823e+02   9.0825381e+00   2.7874574e+01   7.9901613e+01   2.0929787e+02   6.0763226e+01   2.9656926e+02   8.5339032e+01   1.6277610e+02   1.3555677e+02   4.0992578e+02   7.8612538e+01   2.0569217e+02   5.3761613e+01   3.2479455e+02   5.5662538e+01   2.5376817e+02   1.2093742e+02   3.3104372e+02   1.1233194e+02   3.1334441e+02   1.8757161e+02   2.9589395e+02   6.1154194e+01   3.4043154e+02   6.4826129e+01   3.6693746e+02   6.2997097e+01   3.1152733e+02   6.3244839e+01   2.4303203e+02   1.1075935e+02   3.3681086e+02   1.1562839e+02   2.9375231e+02   9.6943548e+01   2.9505097e+02   1.1443548e+02   4.1948226e+02   1.0418254e+02   2.4884657e+02   8.5213871e+01   3.3502870e+02   8.3625806e+01   3.8850929e+02   6.8390000e+01   2.7919299e+02   6.6647097e+01   2.3386114e+02   4.2488065e+01   1.8826450e+02   5.0328065e+01   5.0326311e+02   9.7438387e+01   3.4174332e+02   1.8135254e+02   4.8941297e+02   4.3607742e+01   2.9996848e+02   1.8000806e+02   2.9731968e+02   7.4083548e+01   2.8274525e+02   3.4515484e+01   3.4253683e+02   5.0537742e+01   3.7254827e+02   7.7078065e+01   2.5535343e+02   9.8435161e+01   3.7999938e+02   3.7885290e+02   1.4454983e+02   2.6276129e+01   1.3645985e+02   8.2860323e+01   3.5167924e+02   6.3320323e+01   3.4043986e+02   3.0579032e+02   1.9801194e+02   5.1885484e+01   1.4197884e+02   5.3843548e+01   2.0523671e+02   1.9644194e+01   1.1110717e+02   5.3475548e+02   3.3739505e+02
   1.2845254e+02   3.3754497e+02   1.0832645e+02   3.8297905e+02   1.0857516e+02   3.8955689e+02   1.1122129e+02   3.3953294e+02   1.1194613e+02   2.1371173e+02   7.4952903e+01   2.4677215e+02   1.1144484e+02   3.6262280e+02   2.0478710e+02   3.9349768e+02   9.1581613e+01   3.2021089e+02   4.7622581e+01   2.1011116e+02   1.3411355e+02   3.2461834e+02   6.0290000e+01   3.2480196e+02   6.4308710e+01   3.5194240e+02   5.1675161e+01   2.7232599e+02   8.5686129e+01   3.0871705e+02   8.2319032e+01   4.1043770e+02   2.2715484e+02   2.4686310e+02   1.3398935e+02   2.7265505e+02   4.5032258e+01   3.3530032e+02   5.3361935e+01   2.2810395e+02   1.2151290e+02   3.0813477e+02   4.3249516e+02   1.7221458e+02   3.9060645e+01   1.2627708e+02   6.4283548e+01   2.1379732e+02   4.8752538e+01   2.8208097e+02   5.6623226e+01   1.9002305e+02   6.1808387e+01   2.2043339e+02   5.4323871e+01   1.3890280e+02   3.3781290e+01   2.6388943e+02   3.6229032e+01   1.3361652e+02   8.7148065e+01   2.6863719e+02   1.2077065e+02   2.2905351e+02   9.7688710e+01   3.8999329e+02   6.1832903e+01   2.2719530e+02   4.2827742e+01   1.3721410e+02   4.5232538e+01   1.9898257e+02   1.0629032e+02   3.2773839e+02   7.3310968e+01   3.0393448e+02   8.4132538e+01   2.3621057e+02   1.0665581e+02   3.3425076e+02   7.7698710e+01   8.7270555e+01   1.1957355e+02   3.6331831e+02   7.6192581e+01   1.9855556e+02   1.4331935e+01   2.3292603e+02   6.5024194e+01   4.2351194e+02   8.5918710e+01   2.4406747e+02   7.8271935e+01   2.3984921e+02   1.2000484e+02   3.4198219e+02   4.0782903e+01   1.5225156e+02   1.7722677e+02   4.0320186e+02   9.0941935e+01   2.3098594e+02   9.5948710e+01   1.9731636e+02   3.4782258e+01   2.1300839e+02   7.8910323e+01   3.3559330e+02   4.3718710e+01   1.6698218e+02   1.1267258e+02   2.8589103e+02  -1.6677462e+01   4.9315374e+01   8.8661613e+01   2.0111707e+02   4.2853226e+01   2.9857206e+02   5.1819032e+01   1.6626770e+02   1.2264677e+02   4.1785858e+02   5.7232538e+01   2.6874257e+02   4.6811613e+01   3.3282055e+02   8.9132538e+01   3.2328057e+02   8.7597419e+01   3.8724092e+02   7.2571935e+01   3.0719521e+02   1.5605161e+02   3.3174555e+02   8.6344194e+01   3.5265634e+02   9.5776129e+01   3.2541146e+02   3.8567097e+01   2.8387173e+02   6.8334839e+01   2.6329483e+02   6.9039355e+01   2.9491846e+02   1.0567839e+02   2.6592831e+02   9.5373548e+01   2.7275657e+02   6.8005484e+01   3.5262666e+02   5.6182538e+01   2.1201657e+02   7.3733871e+01   2.9541710e+02   6.9345806e+01   3.3646169e+02   4.7620000e+01   2.2514459e+02   5.7597097e+01   1.8082514e+02   5.7228065e+01   1.9934530e+02   4.3858065e+01   3.7221071e+02   7.8438387e+01   3.1754332e+02   1.5998254e+02   4.4844257e+02   3.7507742e+01   2.4364648e+02   1.7652806e+02   3.3455808e+02   9.3133548e+01   2.3237125e+02   2.8425484e+01   3.0721403e+02   4.5307742e+01   3.7205667e+02   6.7838065e+01   2.8057263e+02   9.4535161e+01   3.5579138e+02   3.8622290e+02   1.2409023e+02   2.8946129e+01   1.6015625e+02   2.3086032e+02   2.8445924e+02   5.1700323e+01   3.4046946e+02   3.6445032e+02   1.6474914e+02   9.8575484e+01   1.6134364e+02   7.7943548e+01   2.3583871e+02   2.9214194e+01   7.6681574e+01   5.9738548e+02   3.0429465e+02
   9.4352538e+01   3.4011297e+02   1.0603645e+02   3.5664225e+02   8.7955161e+01   3.4301649e+02   7.4791290e+01   3.7829734e+02   1.2042613e+02   2.4279333e+02   5.9192903e+01   2.4779295e+02   9.0924839e+01   3.5412440e+02   2.0038710e+02   3.8284968e+02   7.8731613e+01   3.2976889e+02   3.6812581e+01   1.9921596e+02   8.5113548e+01   3.4010834e+02   7.7710000e+01   3.0555836e+02   5.8688710e+01   3.3363200e+02   4.9005161e+01   2.6977959e+02   1.1449613e+02   2.7907225e+02   1.0574903e+02   4.0318330e+02   2.1255484e+02   1.5098110e+02   1.9407935e+02   2.7284785e+02   5.3122258e+01   3.3784312e+02   3.5941935e+01   2.1977755e+02   7.6132903e+01   2.9585517e+02   4.1901516e+02   1.3777298e+02   4.7630645e+01   1.2788148e+02   6.2423548e+01   2.0532612e+02   3.8752538e+01   2.6236097e+02   5.8903226e+01   2.4961065e+02   8.0568387e+01   1.5827259e+02   6.1753871e+01   1.7359840e+02   4.0731290e+01   1.9705343e+02   4.3569032e+01   1.4502932e+02   8.6768065e+01   2.1199759e+02   1.0739065e+02   2.2498391e+02   7.5018710e+01   3.8618689e+02   7.6902903e+01   2.2086970e+02   5.3587742e+01   1.6535330e+02   3.7512538e+01   2.4356017e+02   1.1176032e+02   3.7868079e+02   8.3730968e+01   2.7305088e+02   1.0261254e+02   2.4701217e+02   9.9085806e+01   3.4347636e+02   5.7928710e+01   9.6092155e+01   1.2157355e+02   3.2401831e+02   9.7862581e+01   2.3358196e+02   4.7861935e+01   2.3205363e+02   6.4764194e+01   4.0013274e+02   7.6818710e+01   2.4121547e+02   7.3511935e+01   2.5094001e+02   8.9294839e+01   3.4343899e+02   5.0592903e+01   1.6884676e+02   1.0255677e+02   3.3921546e+02   9.2651935e+01   2.2779914e+02   1.1675871e+02   1.8012156e+02   6.7832258e+01   2.4541439e+02   1.1167032e+02   2.4250250e+02   6.1248710e+01   1.7976978e+02   1.0398258e+02   2.5322623e+02  -1.5437462e+01   3.4886174e+01   8.7751613e+01   2.3733987e+02   2.6713226e+01   2.8805326e+02   7.4289032e+01   1.8909010e+02   1.4093677e+02   4.0082538e+02   6.7422538e+01   2.7925737e+02   2.8281613e+01   2.9111295e+02   5.3662538e+01   3.1945817e+02   9.6597419e+01   3.1257092e+02   1.1242194e+02   3.3410721e+02   1.7567161e+02   2.8893595e+02   9.9434194e+01   3.2222914e+02   6.6636129e+01   3.3941266e+02   7.5567097e+01   2.7714173e+02   7.2194839e+01   2.2912603e+02   8.3809355e+01   1.7530686e+02   1.2076839e+02   2.7153111e+02   7.7183548e+01   2.8568177e+02   1.2176548e+02   4.1898586e+02   8.2082538e+01   1.2503457e+02   1.1059387e+02   3.3761830e+02   5.4435806e+01   2.3831449e+02   2.0200000e+01   2.3814819e+02   9.0787097e+01   1.9707994e+02   5.5068065e+01   2.1725810e+02   2.8618065e+01   3.8318991e+02   7.2048387e+01   3.0305452e+02   1.1530254e+02   4.3322697e+02   2.8037742e+01   3.0240408e+02   1.5705806e+02   3.0592568e+02   1.0656355e+02   2.2971685e+02   5.4285484e+01   3.3362523e+02   5.2967742e+01   3.4602387e+02   7.4418065e+01   2.7542623e+02   5.6295161e+01   4.0771058e+02   3.2941290e+02   1.2994503e+02   2.3996129e+01   2.0435225e+02   2.1733032e+02   3.0925164e+02   3.0130323e+01   2.5490506e+02   3.0664032e+02   2.0894394e+02   1.1241548e+02   2.0118644e+02   8.5753548e+01   1.9735391e+02   1.9594194e+01   1.3630117e+02   6.8020548e+02   4.3593905e+02
   1.1540254e+02   3.6237897e+02   5.0896452e+01   2.9948345e+02   5.1285161e+01   3.0138009e+02   7.8311290e+01   3.4678574e+02   9.8806129e+01   2.2924293e+02   4.7192903e+01   2.4042295e+02   8.4784839e+01   3.4518560e+02   1.9478710e+02   3.2299768e+02   4.6391613e+01   3.3739609e+02   5.4952581e+01   1.5676476e+02   6.3353548e+01   3.1736914e+02   5.5500000e+01   3.4860516e+02   4.7448710e+01   4.1548120e+02   4.5485161e+01   2.5525119e+02   6.9206129e+01   2.7407545e+02   8.8039032e+01   3.6603010e+02   2.8505484e+02   2.9268110e+02   2.0045935e+02   3.0342745e+02   3.4462258e+01   2.4380592e+02   6.6941935e+01   2.5934755e+02   8.2032903e+01   2.8771317e+02   4.0201516e+02   1.5494298e+02   5.8010645e+01   1.7314108e+02   4.0943548e+01   1.4433452e+02   1.6702538e+01   2.2788497e+02   7.1193226e+01   2.4166745e+02   5.7378387e+01   1.5321779e+02   6.5893871e+01   2.0054720e+02   3.1731290e+01   1.5034343e+02   2.4949032e+01   1.5484892e+02   9.8378065e+01   1.8726879e+02   8.3060645e+01   1.7860031e+02   4.5928710e+01   3.6665409e+02   6.1022903e+01   2.0226010e+02   4.9257742e+01   1.6116970e+02   4.9562538e+01   2.1916617e+02   1.2210032e+02   3.4499359e+02   3.6070968e+01   2.6653368e+02   7.6612538e+01   2.2590217e+02   8.8225806e+01   2.9249516e+02   4.2598710e+01   9.7558555e+01   1.1443355e+02   3.5415951e+02   7.8142581e+01   2.6267956e+02   3.2721935e+01   2.8074483e+02   4.2564194e+01   4.1257874e+02   6.5398710e+01   2.9012907e+02   7.7221935e+01   2.5836321e+02   1.0672484e+02   2.9842459e+02   6.7592903e+01   1.6072676e+02   1.5246677e+02   3.8275266e+02   8.6801935e+01   2.3917714e+02   9.0518710e+01   1.9103076e+02   2.3972258e+01   2.7082319e+02   1.1762032e+02   3.0316650e+02   4.4628710e+01   1.7285938e+02   7.7042581e+01   2.8627143e+02  -2.7917462e+01   4.0604574e+01   7.0371613e+01   2.5920027e+02   4.5953226e+01   2.8717406e+02   8.6099032e+01   1.4967530e+02   1.2788677e+02   3.9301938e+02   9.1802538e+01   2.9521697e+02   3.3861613e+01   2.7518655e+02   3.1272538e+01   2.5938937e+02   9.0127419e+01   2.7589852e+02   8.5851935e+01   3.3261281e+02   1.4805161e+02   2.5276555e+02   8.3484194e+01   3.0512514e+02   6.8876129e+01   2.8456346e+02   4.9997097e+01   2.6156733e+02   7.5144839e+01   2.3708003e+02   5.2569355e+01   2.1327606e+02   1.1557839e+02   3.0823631e+02   1.3594355e+02   2.3432097e+02   1.1896548e+02   3.8973986e+02   2.4642254e+02   5.3797374e+01   9.7113871e+01   2.6235670e+02   9.0435806e+01   3.6515449e+02   7.8150000e+01   2.4980219e+02   7.7977097e+01   1.9010474e+02   6.0538065e+01   1.7429050e+02   3.8858065e+01   4.3818071e+02   7.1958387e+01   3.6249172e+02   1.5482254e+02   4.4201537e+02   2.8847742e+01   3.1142928e+02   1.0757806e+02   2.0692408e+02   8.6753548e+01   2.7483165e+02   4.2185484e+01   3.4307323e+02   1.0872774e+02   3.8798307e+02   7.9798065e+01   2.3780583e+02   1.0400516e+02   3.4331378e+02   4.0404290e+02   1.3853463e+02   2.6806129e+01   1.8108745e+02   1.0210032e+02   2.8319004e+02   6.1940323e+01   3.0136026e+02   1.3555032e+02   2.2340114e+02   1.1420548e+02   1.9183324e+02   7.6223548e+01   1.8954631e+02   8.5041935e+00   1.2023837e+02   4.4538548e+02   3.5827465e+02
   9.4982538e+01   3.4211257e+02   9.4566452e+01   3.3741985e+02   7.5245161e+01   3.2131329e+02   9.0741290e+01   3.8902134e+02   1.0375613e+02   2.5412693e+02   6.3422903e+01   2.6255455e+02   1.0144484e+02   3.1956280e+02   1.6318710e+02   3.6752568e+02   6.4871613e+01   2.9234769e+02   5.0052581e+01   2.1101676e+02   7.9543548e+01   3.5022394e+02   4.7450000e+01   3.5413916e+02   6.4928710e+01   4.6298280e+02   4.8575161e+01   2.1462399e+02   7.8826129e+01   2.6454585e+02   8.3419032e+01   3.6991970e+02   2.2025484e+02   2.2171510e+02   2.3845935e+02   2.6281745e+02   4.5842258e+01   2.5380552e+02   3.5841935e+01   2.2188555e+02   1.0337290e+02   2.9686597e+02   4.2482516e+02   1.4692818e+02   6.1400645e+01   1.5410988e+02   6.4133548e+01   1.7861932e+02   3.0272538e+01   2.3870937e+02   8.5093226e+01   2.4470545e+02   8.5568387e+01   1.4101259e+02   8.0413871e+01   1.8553560e+02   3.3201290e+01   1.5113583e+02   2.0849032e+01   1.9856692e+02   8.4668065e+01   2.0526559e+02   1.0330065e+02   2.3241111e+02   1.0406871e+02   3.8438289e+02   8.2582903e+01   2.2391530e+02   5.8537742e+01   1.8133730e+02   7.4612538e+01   2.3273217e+02   1.0219032e+02   3.7634639e+02   1.3607097e+02   3.0724368e+02   9.4992538e+01   2.2591177e+02   1.2393581e+02   3.4224836e+02   4.3738710e+01   1.0322735e+02   1.0633355e+02   2.8204751e+02   8.2952581e+01   2.5834476e+02   3.6481935e+01   2.3663403e+02   5.5564194e+01   3.7259874e+02   4.9288710e+01   2.7467787e+02   6.8751935e+01   2.2823081e+02   9.0434839e+01   3.7524779e+02   6.8922903e+01   1.3714036e+02   1.0417677e+02   3.3013586e+02   9.3511935e+01   2.5026034e+02   9.4328710e+01   1.9677596e+02   5.9162258e+01   2.8162799e+02   1.0872032e+02   3.7425850e+02   3.1388710e+01   2.1001858e+02   9.0462581e+01   2.7082783e+02  -3.4337462e+01   2.3538174e+01   6.6371613e+01   2.2452027e+02   3.7423226e+01   2.8838646e+02   6.0909032e+01   1.5526050e+02   1.2921677e+02   3.6452298e+02   7.3942538e+01   2.3945577e+02   4.3951613e+01   3.1623935e+02   5.1422538e+01   2.5091737e+02   8.1597419e+01   3.2000092e+02   1.0019194e+02   2.9903561e+02   1.4848161e+02   2.6783115e+02   7.6864194e+01   2.7193474e+02   7.4736129e+01   2.4362466e+02   6.0287097e+01   2.8684413e+02   8.7484839e+01   2.4743283e+02   8.7659355e+01   2.4527886e+02   1.3795839e+02   3.4492591e+02   1.1542355e+02   2.4386257e+02   9.8815484e+01   3.6549186e+02   9.7702538e+01   1.3788497e+02   6.9733871e+01   2.2207710e+02   7.2815806e+01   3.1094409e+02   4.7050000e+01   2.5519019e+02   6.1737097e+01   1.9949394e+02   4.2908065e+01   1.6807090e+02   4.8188065e+01   3.8943431e+02   7.5478387e+01   2.8626012e+02   1.3603254e+02   4.5824857e+02   1.6797742e+01   2.2906328e+02   1.8452806e+02   2.6300808e+02   9.6083548e+01   3.2784525e+02   6.6235484e+01   3.1995923e+02   6.7307742e+01   5.3158667e+02   7.5418065e+01   2.5000623e+02   8.8105161e+01   3.6911578e+02   3.5747290e+02   1.4233023e+02   4.8846129e+01   2.1660425e+02   9.3000323e+01   3.2691804e+02   5.7990323e+01   3.1558626e+02   9.5550323e+01   2.4398114e+02   4.6945484e+01   1.3637404e+02   6.2843548e+01   2.7032671e+02   1.2884194e+01   1.1421797e+02   5.3411548e+02   3.9898625e+02
   8.4302538e+01   3.2117697e+02   8.4706452e+01   3.5615865e+02   7.0475161e+01   3.4455489e+02   1.0741129e+02   3.7511774e+02   9.1516129e+01   2.4996613e+02   4.7762903e+01   2.4123735e+02   1.2039484e+02   3.8081680e+02   1.7268710e+02   3.7276568e+02   7.2961613e+01   2.6108049e+02   9.2332581e+01   1.8791436e+02   1.2840355e+02   3.9273514e+02   3.9350000e+01   3.4273716e+02   6.2068710e+01   4.1898160e+02   6.4905161e+01   2.4516759e+02   1.0892613e+02   2.9751785e+02   7.1089032e+01   3.3619610e+02   2.8125484e+02   2.7588510e+02   1.8241935e+02   1.9878065e+02   4.1322258e+01   2.5359712e+02   5.0601935e+01   2.0032475e+02   1.0251290e+02   2.9831477e+02   4.5720516e+02   1.3876778e+02   5.4160645e+01   1.3516908e+02   4.1943548e+01   1.4854452e+02   4.8662538e+01   2.8656817e+02   3.5952323e+02   2.8151105e+02   6.8468387e+01   1.5709059e+02   5.3413871e+01   1.4226560e+02   4.4871290e+01   2.1924223e+02   4.3329032e+01   1.9818852e+02   1.1037806e+02   2.4272879e+02   1.1173065e+02   2.0068671e+02   8.8588710e+01   3.7177129e+02   8.7462903e+01   2.0133490e+02   3.4687742e+01   1.5219530e+02   5.1992538e+01   2.2282177e+02   1.1752032e+02   3.3192999e+02   9.9640968e+01   3.4463808e+02   1.0323254e+02   2.6172257e+02   1.0308581e+02   2.8787636e+02   7.7648710e+01   1.1613455e+02   7.7903548e+01   3.5427191e+02   7.9002581e+01   2.8604076e+02   1.7761935e+01   2.2260163e+02   5.5224194e+01   3.7376594e+02   7.8078710e+01   2.7137467e+02   5.7751935e+01   1.9639081e+02   8.1244839e+01   3.7474299e+02   3.3922903e+01   1.3851036e+02   1.2922677e+02   3.6199186e+02   1.0189194e+02   2.3986994e+02   8.1808710e+01   1.9682756e+02   4.1352258e+01   2.6567279e+02   9.4910323e+01   2.9336330e+02   5.4678710e+01   1.6443538e+02   1.0304258e+02   2.6598143e+02  -3.9387462e+01   1.8712174e+01   1.0223161e+02   2.3822147e+02   5.4953226e+01   3.0312406e+02   8.2149032e+01   1.4494130e+02   1.1683677e+02   3.6047338e+02   4.4422538e+01   2.3309737e+02   2.8481613e+01   3.5966695e+02   5.2992538e+01   2.7865177e+02   1.0759742e+02   3.6035092e+02   1.1871194e+02   3.3421401e+02   2.0315161e+02   2.5945755e+02   1.0934419e+02   3.5153634e+02   8.4356129e+01   3.0475506e+02   6.4617097e+01   2.8892773e+02   4.2484839e+01   2.5450283e+02   8.1899355e+01   2.6340966e+02   1.1795839e+02   2.6580591e+02   1.2318355e+02   2.6905177e+02   1.1115548e+02   3.7288466e+02   6.2702538e+01   1.6154497e+02   1.1268387e+02   3.2326110e+02   6.8435806e+01   2.7562449e+02   5.2770000e+01   2.3844259e+02   6.3077097e+01   1.8362674e+02   6.0538065e+01   2.3740050e+02   4.6668065e+01   3.2831591e+02   7.0438387e+01   3.6275332e+02   1.5130254e+02   4.2539697e+02   1.6227742e+01   2.8077888e+02   1.4557806e+02   3.4317408e+02   7.3943548e+01   2.3494645e+02   4.0615484e+01   3.8152883e+02   1.1187774e+02   3.8207107e+02   6.6078065e+01   3.0733343e+02   1.0391516e+02   3.6256098e+02   3.7322290e+02   1.3844023e+02   5.8376129e+01   2.7132185e+02   9.3860323e+01   3.6979924e+02   4.8840323e+01   2.2888826e+02   1.4407032e+02   1.9171954e+02   5.9625484e+01   1.8593964e+02   5.8843548e+01   2.2688671e+02   2.6594194e+01   1.3184117e+02   7.0802548e+02   4.1916345e+02
   1.2714254e+02   3.5043977e+02   7.2086452e+01   4.2992825e+02   6.5005161e+01   3.2908249e+02   7.7601290e+01   3.6703254e+02   1.0742613e+02   1.9279333e+02   7.2382903e+01   2.5750775e+02   9.7974839e+01   3.6508040e+02   2.0118710e+02   3.9318568e+02   9.1491613e+01   2.9278809e+02   6.4952581e+01   1.9158476e+02   1.0473355e+02   4.3915874e+02   8.2450000e+01   3.5070916e+02   4.5118710e+01   4.9309760e+02   6.0245161e+01   2.2326039e+02   9.2536129e+01   2.9892905e+02   7.6939032e+01   3.4629810e+02   2.3795484e+02   1.9049910e+02   2.1279935e+02   2.1668025e+02   4.6512258e+01   2.5351192e+02   6.9601935e+01   2.6751475e+02   7.2982903e+01   3.0039717e+02   4.4392516e+02   1.6121018e+02   6.4820645e+01   1.6707628e+02   6.1613548e+01   1.5658092e+02   3.1182538e+01   2.3682657e+02   1.9990323e+02   2.3856065e+02   7.7428387e+01   1.4514379e+02   6.4033871e+01   1.7141600e+02   1.1631290e+01   2.1300143e+02   6.5659032e+01   1.9350212e+02   9.1288065e+01   1.9287599e+02   1.2244065e+02   1.9872991e+02   9.2968710e+01   4.1789089e+02   1.0021290e+02   2.3937490e+02   6.8117742e+01   1.7876090e+02   4.9272538e+01   2.5803937e+02   8.8240323e+01   3.5342239e+02   5.1730968e+01   2.7428088e+02   7.3992538e+01   2.3216177e+02   7.2845806e+01   3.2614556e+02   7.3408710e+01   1.0423375e+02   1.2652355e+02   3.4557231e+02   6.2142581e+01   2.5443956e+02   2.9001935e+01   2.8123243e+02   1.6824194e+01   3.9436794e+02   7.9818710e+01   2.7639547e+02   7.4791935e+01   2.2983761e+02   1.0886484e+02   3.3753339e+02   4.7732903e+01   1.7945556e+02   1.8484677e+02   3.7797226e+02   8.8511935e+01   2.3613034e+02   1.0923871e+02   2.2201316e+02   9.7302258e+01   2.3129679e+02   9.4820323e+01   2.8432050e+02   7.6578710e+01   1.7426338e+02   1.1656258e+02   3.1926983e+02  -3.0057462e+01   2.9725774e+01   1.0623161e+02   2.4529147e+02   7.0333226e+01   3.3470366e+02   7.1479032e+01   1.7979490e+02   1.1759677e+02   3.5793258e+02   5.5892538e+01   2.0293977e+02   2.6861613e+01   3.3836655e+02   2.4232538e+01   2.8257257e+02   9.0027419e+01   3.6532652e+02   1.1052194e+02   3.2320921e+02   1.7386161e+02   3.0527075e+02   8.1244194e+01   3.4316434e+02   8.5686129e+01   3.2778866e+02   6.2857097e+01   3.0039853e+02   6.1244839e+01   2.7043203e+02   7.3329355e+01   2.6633526e+02   8.6908387e+01   3.1104991e+02   9.1513548e+01   2.5491537e+02   9.9195484e+01   3.8241146e+02   1.1808254e+02   1.9530457e+02   6.5063871e+01   2.0030070e+02   4.7675806e+01   2.9500529e+02   4.8720000e+01   2.1053659e+02   7.7547097e+01   1.9132914e+02   6.6118065e+01   2.1563410e+02   1.7568065e+01   3.5926391e+02   7.6198387e+01   3.7486252e+02   1.5388254e+02   4.2593057e+02   3.3317742e+01   2.7226168e+02   1.4552806e+02   2.9845808e+02   2.3703548e+01   2.5482565e+02   5.1805484e+01   3.3258363e+02   4.5587742e+01   2.4342427e+02   8.3558065e+01   2.5207503e+02   1.1138516e+02   3.4920338e+02   3.7991290e+02   1.2946503e+02   7.7226129e+01   2.6833385e+02   1.0676032e+02   2.3743724e+02   7.8840323e+01   2.8029826e+02   1.5921032e+02   2.2311834e+02   3.9885484e+01   1.4082884e+02   6.6703548e+01   1.9354791e+02   2.5834194e+01   1.0247197e+02   6.3148548e+02   3.2556665e+02
   9.3822538e+01   4.1725537e+02   1.0127645e+02   4.4212305e+02   3.6525161e+01   3.4817089e+02   9.3071290e+01   3.3807494e+02   9.3046129e+01   2.6636373e+02   6.5852903e+01   3.2141015e+02   9.0974839e+01   3.8664040e+02   2.4108710e+02   3.3799368e+02   7.6151613e+01   3.1625529e+02   5.3382581e+01   2.2075036e+02   1.5011355e+02   3.9438834e+02   5.8030000e+01   3.3219276e+02   5.5068710e+01   4.6668160e+02   3.4625161e+01   2.9373999e+02   8.6876129e+01   3.4395185e+02   9.8659032e+01   3.5237050e+02   2.3355484e+02   2.2095110e+02   1.6831935e+02   2.5228865e+02   5.0462258e+01   3.2552592e+02   7.0891935e+01   2.5479155e+02   1.2651290e+02   3.4973477e+02   4.1735516e+02   1.5762578e+02   4.2920645e+01   1.1939828e+02   2.6903548e+01   1.9674772e+02   2.6232538e+01   2.4746257e+02   6.4523226e+01   2.3958105e+02   6.6238387e+01   1.5179899e+02   4.8893871e+01   1.7857720e+02   4.5681290e+01   2.6513743e+02   5.4799032e+01   1.8527092e+02   1.1880806e+02   2.3224439e+02   8.8300645e+01   2.1613111e+02   8.5018710e+01   3.8038689e+02   6.6962903e+01   2.4072490e+02   4.2927742e+01   1.3120610e+02   2.0182538e+01   2.5770657e+02   1.1352032e+02   3.4091999e+02   5.7880968e+01   2.5558888e+02   1.1289254e+02   2.3656977e+02   1.0451581e+02   3.2333196e+02   6.6308710e+01   1.1771175e+02   1.0466355e+02   3.3256111e+02   8.5292581e+01   2.8449756e+02   2.3001935e+01   2.7566243e+02   7.3694194e+01   3.7581834e+02   5.6818710e+01   2.3797547e+02   5.7941935e+01   2.0133561e+02   1.0219484e+02   2.9468699e+02   3.8542903e+01   2.1057076e+02   1.3451677e+02   3.6303866e+02   9.3611935e+01   2.5367234e+02   6.9908710e+01   2.0015956e+02   5.8732258e+01   2.5047239e+02   8.3100323e+01   3.1602810e+02   6.8198710e+01   1.7216378e+02   9.4982581e+01   3.1462623e+02  -2.9677462e+01   2.0753738e+00   8.4181613e+01   2.2881547e+02   4.6383226e+01   2.7404966e+02   9.5389032e+01   1.4526210e+02   9.6976774e+01   3.4872218e+02   6.4612538e+01   1.8396217e+02   1.6051613e+01   2.9385135e+02   5.5372538e+01   2.3855137e+02   1.0664742e+02   3.7714692e+02   1.0833194e+02   3.2133441e+02   1.9100161e+02   3.0094955e+02   5.7344194e+01   3.4445634e+02   8.7396129e+01   3.6518186e+02   6.2757097e+01   2.7697653e+02   6.9104839e+01   2.7490323e+02   9.7379355e+01   2.6460126e+02   1.3162839e+02   3.2776231e+02   9.7753548e+01   2.6884617e+02   1.0224548e+02   3.5697746e+02   9.2462538e+01   1.7078417e+02   8.0063871e+01   2.4701070e+02   8.8155806e+01   3.4861689e+02   6.7720000e+01   3.1372659e+02   6.6647097e+01   1.8048114e+02   6.2388065e+01   1.4772250e+02   3.1898065e+01   3.9477751e+02   8.2958387e+01   2.8618172e+02   1.5661254e+02   5.0844217e+02   2.9087742e+01   2.6765008e+02   1.0486806e+02   2.7143088e+02   2.4323548e+01   2.7734605e+02   3.1515484e+01   3.0320683e+02   7.4727742e+01   3.7737307e+02   1.0045806e+02   2.7400303e+02   8.4385161e+01   4.0636338e+02   3.2297290e+02   1.3459023e+02   3.4136129e+01   1.9107105e+02   1.1081032e+02   2.7963324e+02   7.3610323e+01   3.4780666e+02   1.1717032e+02   2.8029154e+02   4.2885484e+01   1.2342884e+02   8.1133548e+01   2.4705351e+02   2.1694194e+01   7.9993174e+01   5.2548548e+02   3.9340665e+02
   8.6452538e+01   3.9927497e+02   1.1170645e+02   3.4632865e+02   5.8715161e+01   3.8911569e+02   8.7601290e+01   3.5061254e+02   9.7186129e+01   2.6289253e+02   4.6192903e+01   2.4217295e+02   1.0330484e+02   3.5694400e+02   2.1588710e+02   4.1280968e+02   7.3541613e+01   3.5437409e+02   7.0522581e+01   2.4594916e+02   1.0968355e+02   3.3023274e+02   6.9710000e+01   3.1641836e+02   6.0588710e+01   3.8500000e+02   8.6625161e+01   2.8862999e+02   8.0636129e+01   2.7988105e+02   8.3939032e+01   4.1573810e+02   2.0460484e+02   1.6866710e+02   1.9898935e+02   2.8106505e+02   6.3082258e+01   3.0666632e+02   4.8511935e+01   2.4387195e+02   1.0065290e+02   2.7461357e+02   4.2044516e+02   1.5717858e+02   5.2970645e+01   1.7959428e+02   6.7423548e+01   2.1964612e+02   1.8082538e+01   2.6773457e+02   7.6003226e+01   2.4900265e+02   6.1998387e+01   1.8303819e+02   4.8563871e+01   1.0360360e+02   3.3731290e+01   2.4537343e+02   5.5039032e+01   1.6583172e+02   6.7668065e+01   2.2933559e+02   1.0982065e+02   2.6264951e+02   6.2208710e+01   3.5745169e+02   4.2152903e+01   2.4408970e+02   5.4157742e+01   1.6582770e+02   2.9662538e+01   2.5899817e+02   9.0670323e+01   2.0326799e+02   5.6310968e+01   2.4405448e+02   1.0218254e+02   2.4438657e+02   7.8895806e+01   2.9028156e+02   6.1268710e+01   9.3394955e+01   9.8713548e+01   3.1489711e+02   8.0622581e+01   2.3782116e+02   7.7671935e+01   3.3547883e+02   1.5824194e+01   3.9631794e+02   5.1128710e+01   2.2222067e+02   6.8321935e+01   2.7259521e+02   1.0824484e+02   3.9030299e+02   4.6782903e+01   1.6448156e+02   1.2060677e+02   3.5906146e+02   9.7991935e+01   2.3532194e+02   1.0194871e+02   1.9978636e+02   4.7112258e+01   2.3297199e+02   8.2240323e+01   3.0137690e+02   5.6488710e+01   1.7458058e+02   1.2635258e+02   3.5779663e+02  -2.7917462e+01   5.1884574e+01   8.9701613e+01   2.3403387e+02   6.3953226e+01   2.8169406e+02   8.1099032e+01   1.6692530e+02   1.2474677e+02   3.4222058e+02   9.5892538e+01   2.1859977e+02   3.2431613e+01   3.3940095e+02   3.6752538e+01   2.5766097e+02   9.3317419e+01   3.8625332e+02   1.2099194e+02   3.2923161e+02   1.3362161e+02   2.4943995e+02   8.4674194e+01   3.5164994e+02   1.3563613e+02   3.3051266e+02   5.0807097e+01   2.9636253e+02   7.1764839e+01   2.6621043e+02   7.2809355e+01   2.9994686e+02   1.0676839e+02   3.0880111e+02   7.9183548e+01   2.5876177e+02   2.5734548e+02   3.3699946e+02   7.7942538e+01   1.1570577e+02   7.2493871e+01   2.2480630e+02   8.4915806e+01   2.3511609e+02   3.1390000e+01   2.3320299e+02   8.6357097e+01   1.9276434e+02   4.9808065e+01   2.1540890e+02   5.2518065e+01   4.8832791e+02   1.1333839e+02   3.5123132e+02   1.4461254e+02   3.9293217e+02   2.8277742e+01   3.0086488e+02   1.5719806e+02   3.5743448e+02   2.7943548e+01   2.2781645e+02   3.8665484e+01   3.3130483e+02   8.4067742e+01   4.8086587e+02   4.0838065e+01   2.3035263e+02   9.1005161e+01   3.3197378e+02   3.4779290e+02   1.7610463e+02   3.2186129e+01   2.2122705e+02   1.0852032e+02   3.2619644e+02   4.1800323e+01   1.9412146e+02   1.2988032e+02   2.2599474e+02   5.8525484e+01   1.3396764e+02   8.4843548e+01   2.2956671e+02   3.5454194e+01   1.3246237e+02   6.4184548e+02   4.0591785e+02
   1.3645254e+02   3.7063497e+02   7.3756452e+01   3.3241465e+02   6.8095161e+01   3.2188529e+02   7.0071290e+01   3.7053494e+02   1.0804613e+02   2.0369373e+02   2.6472903e+01   1.6132055e+02   8.9784839e+01   3.1107560e+02   2.2708710e+02   3.4101368e+02   7.0681613e+01   3.1112289e+02   3.0572581e+01   1.6543516e+02   8.6443548e+01   3.3219194e+02   5.2610000e+01   3.6267636e+02   6.1118710e+01   4.2385760e+02   5.9335161e+01   2.5576319e+02   6.2876129e+01   2.6392185e+02   7.7089032e+01   3.7771610e+02   2.1800484e+02   2.0314510e+02   1.7883935e+02   2.9544705e+02   6.0322258e+01   2.2669712e+02   6.1411935e+01   2.3897995e+02   1.0365290e+02   3.1270357e+02   4.0492516e+02   1.5623018e+02   5.9820645e+01   1.2723628e+02   5.2283548e+01   1.5042732e+02   6.7025381e+00   2.3264497e+02   1.7219323e+02   2.4911745e+02   7.0188387e+01   1.9605299e+02   3.5843871e+01   8.7951200e+01   5.3161290e+01   2.0753903e+02   2.9659032e+01   1.5966212e+02   9.6998065e+01   2.7265919e+02   9.3250645e+01   2.2582511e+02   6.9728710e+01   3.6532009e+02   8.0522903e+01   2.4489010e+02   3.6347742e+01   1.4582250e+02   5.3942538e+01   2.2324577e+02   1.0810323e+01  -8.1032129e+00   8.3260968e+01   2.8327848e+02   9.0042538e+01   2.2606777e+02   8.4795806e+01   3.1733956e+02   5.3458710e+01   8.9829755e+01   1.1090355e+02   2.9216191e+02   7.7432581e+01   2.3716636e+02   4.3911935e+01   2.5146963e+02   2.2224194e+01   3.7833594e+02   6.2238710e+01   2.8543187e+02   6.3031935e+01   2.3634841e+02   9.0864839e+01   3.2621339e+02   5.6252903e+01   1.4953396e+02   9.7746774e+01   3.5398026e+02   1.1341194e+02   2.7175834e+02   1.0623871e+02   2.1234316e+02   7.7302258e+01   2.4384679e+02   6.1150323e+01   2.7678410e+02   3.5958710e+01   1.7970298e+02   1.2561258e+02   2.7780583e+02  -2.3007462e+01   1.7871774e+01   1.1409161e+02   2.2013267e+02   3.7953226e+01   2.1329406e+02   6.8769032e+01   1.5972170e+02   1.2359677e+02   3.3907258e+02   6.9992538e+01   2.3905177e+02   6.3331613e+01   3.3749895e+02   4.4372538e+01   2.6996137e+02   9.1557419e+01   3.4630412e+02   9.1951935e+01   3.7574481e+02   1.2705161e+02   2.6706555e+02   8.3764194e+01   3.5381274e+02   9.5926129e+01   4.1196946e+02   5.7807097e+01   2.9428253e+02   5.5194839e+01   2.5648603e+02   8.8709355e+01   2.6719486e+02   1.2409839e+02   2.8517471e+02   8.6513548e+01   2.6017537e+02   1.1781548e+02   4.3159186e+02   1.0732254e+02   2.2278537e+02   6.5833871e+01   3.5209910e+02   1.1286581e+02   3.4345009e+02   4.8670000e+01   2.3158059e+02   8.9597097e+01   1.9512514e+02   7.9068065e+01   2.1843810e+02   6.0468065e+01   3.9530191e+02   7.7478387e+01   3.6219012e+02   1.4751254e+02   4.5860017e+02   7.1467742e+01   2.8344968e+02   1.1590806e+02   3.0911768e+02   3.1843548e+01   2.6207445e+02   5.8185484e+01   3.7564323e+02   8.0307742e+01   3.1806667e+02   7.0418065e+01   2.6412623e+02   1.4886516e+02   3.7106498e+02   4.2266290e+02   9.9865032e+01   6.2226129e+01   2.7001385e+02   8.2570323e+01   3.2499244e+02   7.8460323e+01   2.4265866e+02   2.8488032e+02   1.9397474e+02   6.6735484e+01   1.6137084e+02   6.6183548e+01   1.9001951e+02   3.7694194e+01   1.0319317e+02   5.5884548e+02   3.7391785e+02
   1.1451254e+02   3.7366017e+02   9.3226452e+01   3.1957705e+02   4.3575161e+01   3.5260689e+02   6.3641290e+01   4.0614934e+02   1.1185613e+02   2.6414893e+02   2.9282903e+01   1.7609575e+02   1.1101484e+02   3.6399720e+02   1.7828710e+02   4.4961768e+02   6.9541613e+01   3.3154409e+02   5.3092581e+01   1.6967356e+02   8.3163548e+01   3.5464434e+02   2.8140000e+01   2.9831396e+02   6.8398710e+01   4.5189520e+02   5.0955161e+01   2.0538359e+02   6.5066129e+01   2.6826665e+02   9.4989032e+01   3.1080410e+02   2.4310484e+02   2.4798710e+02   1.5379935e+02   2.4359025e+02   4.9602258e+01   3.0655472e+02   3.8601935e+01   2.0518475e+02   8.8982903e+01   2.7225717e+02   3.9639516e+02   1.5710258e+02   6.0630645e+01   1.3984148e+02   3.1803548e+01   1.5006572e+02   5.6662538e+01   2.4497817e+02   1.6338323e+02   2.2629225e+02   6.3858387e+01   1.9526939e+02   3.3703871e+01   1.3179240e+02   5.1631290e+01   2.4694143e+02   4.7419032e+01   1.7701132e+02   1.1842806e+02   2.5756479e+02   1.0977065e+02   1.9203351e+02   7.6068710e+01   3.8796289e+02   5.7332903e+01   2.5805530e+02   4.8307742e+01   1.4639570e+02   3.8272538e+01   2.2896937e+02   1.0430323e+01   3.8371871e+00   5.9070968e+01   2.8040368e+02   1.2846254e+02   2.5109417e+02   8.7275806e+01   3.3080116e+02   6.3268710e+01   1.0618495e+02   1.0386355e+02   3.3081511e+02   9.9292581e+01   2.2279756e+02   3.7571935e+01   2.5606683e+02   5.9764194e+01   3.7440274e+02   9.5658710e+01   2.4549827e+02   6.0891935e+01   2.4990961e+02   1.2005484e+02   3.1820819e+02   4.6922903e+01   1.2338036e+02   1.3994677e+02   4.1094426e+02   1.0437194e+02   2.0062154e+02   8.5328710e+01   2.6192596e+02   9.1352258e+01   2.7334279e+02   1.0501032e+02   2.8436530e+02   4.6868710e+01   1.4011018e+02   7.6672581e+01   3.3404103e+02  -1.0057462e+01   2.6595774e+01   8.9611613e+01   2.3309107e+02   4.6953226e+01   2.9014406e+02   5.7719032e+01   1.5122570e+02   9.9696774e+01   3.7498458e+02   8.3422538e+01   2.5697737e+02   7.3331613e+01   3.1074895e+02   4.6852538e+01   2.7176297e+02   9.6127419e+01   3.8593852e+02   1.0219194e+02   3.3077561e+02   1.5115161e+02   2.7613755e+02   8.5534194e+01   2.7977114e+02   8.5306129e+01   2.9039906e+02   5.5287097e+01   2.7486413e+02   8.2624839e+01   2.5158163e+02   8.2379355e+01   2.8908126e+02   9.0008387e+01   3.0209191e+02   9.5473548e+01   2.6921857e+02   1.1205548e+02   3.3024266e+02   8.8272538e+01   1.5453937e+02   7.2593871e+01   3.1955830e+02   1.0924581e+02   3.1787969e+02   3.8100000e+01   2.1942619e+02   6.0547097e+01   2.1301914e+02   5.3438065e+01   1.6490850e+02   3.5088065e+01   3.6367231e+02   6.8528387e+01   3.3695612e+02   1.2856254e+02   4.9847617e+02   1.6507742e+01   2.8551648e+02   9.0768065e+01   3.0117888e+02   6.6843548e+01   3.1470445e+02   8.3855484e+01   3.1739963e+02   8.6067742e+01   2.6165587e+02   6.1748065e+01   3.3890983e+02   9.3145161e+01   3.7609258e+02   3.8347290e+02   1.2943023e+02   4.5706129e+01   1.8347545e+02   9.2760323e+01   3.0250724e+02   6.6270323e+01   3.0425386e+02   3.5588032e+02   1.3824474e+02   4.0315484e+01   1.2011444e+02   8.8513548e+01   2.4856311e+02   2.7074194e+01   1.0637277e+02   4.8584548e+02   3.6530785e+02
   9.4772538e+01   3.7796937e+02   8.9896452e+01   3.6626345e+02   1.0133516e+02   3.5189609e+02   6.7691290e+01   3.4286534e+02   1.1513613e+02   2.1350653e+02   3.8192903e+01   2.0133295e+02   7.3394839e+01   3.7952680e+02   2.2688710e+02   3.9652968e+02   4.5771613e+01   2.9497569e+02   6.6332581e+01   1.9599436e+02   8.8163548e+01   3.5838434e+02   2.3190000e+01   1.9165996e+02   7.1308710e+01   3.2319240e+02   7.5245161e+01   2.6577039e+02   6.6636129e+01   2.8590105e+02   8.0799032e+01   3.4646930e+02   2.4045484e+02   1.9259910e+02   1.8702935e+02   2.3960185e+02   5.2222258e+01   3.1200512e+02   5.4461935e+01   2.1049595e+02   7.2272903e+01   3.4321397e+02   4.0663516e+02   1.6733338e+02   2.8160645e+01   1.0309908e+02   4.8423548e+01   1.7511612e+02   2.4802538e+01   2.3261697e+02   9.2903226e+01   2.5565065e+02   8.9428387e+01   1.4803379e+02   5.4273871e+01   1.1562680e+02   3.3011290e+01   1.8929103e+02   3.8039032e+01   1.5376172e+02   1.0828806e+02   2.7889599e+02   9.2390645e+01   2.3980391e+02   6.2878710e+01   3.5315809e+02   7.5402903e+01   2.9223970e+02   4.8257742e+01   1.5329970e+02   5.7272538e+01   2.5535937e+02   1.7570323e+01   6.9598710e-01   8.5450968e+01   2.5977328e+02   8.8802538e+01   2.1273697e+02   8.4225806e+01   3.4104516e+02   6.5268710e+01   1.1007495e+02   1.1495355e+02   3.4192791e+02   7.9482581e+01   2.1962236e+02   4.0101935e+01   2.3358443e+02   3.9364194e+01   4.2523474e+02   8.8548710e+01   2.6932707e+02   7.5411935e+01   2.6574801e+02   1.0019484e+02   3.6637699e+02   4.9402903e+01   1.5837196e+02   1.5194677e+02   3.6226426e+02   8.8131935e+01   2.2492074e+02   9.6048710e+01   1.9496836e+02   1.3044226e+02   2.4054559e+02   8.0290323e+01   3.3196290e+02   3.7768710e+01   1.8921818e+02   7.5772581e+01   2.9527303e+02  -3.9487462e+01  -2.7098262e+00   7.8611613e+01   2.4535107e+02   4.0853226e+01   2.8111206e+02   9.4529032e+01   1.7152090e+02   8.6176774e+01   3.2687618e+02   6.0752538e+01   2.5165097e+02   6.5571613e+01   3.1136975e+02   2.2232538e+01   2.5206257e+02   1.0417742e+02   3.9967452e+02   9.2851935e+01   3.4148281e+02   1.6405161e+02   3.0086555e+02   6.4534194e+01   3.0526114e+02   5.8926129e+01   2.8297946e+02   5.8717097e+01   2.7020973e+02   6.8244839e+01   2.7749203e+02   9.0809355e+01   2.9869686e+02   1.1729839e+02   3.1695871e+02   5.1993548e+01   2.4245697e+02   9.9245484e+01   4.4969746e+02   6.6662538e+01   1.5622817e+02   7.9163871e+01   2.3151270e+02   7.4775806e+01   2.8773729e+02   3.8100000e+01   2.3500619e+02   6.0697097e+01   2.0281714e+02   3.7178065e+01   2.3073930e+02   3.7758065e+01   4.3673871e+02   8.4768387e+01   3.4165692e+02   1.5772254e+02   4.1841337e+02   2.9087742e+01   2.7399008e+02   1.4052806e+02   3.8471808e+02   8.4273548e+01   2.5055005e+02   6.5185484e+01   3.3194323e+02   7.2447742e+01   3.5808547e+02   1.0374806e+02   2.6278983e+02   8.5485161e+01   2.6627538e+02   3.7172290e+02   1.2225023e+02   1.2516129e+01   2.2489065e+02   1.0600032e+02   3.3144804e+02   5.8560323e+01   2.6873066e+02   3.2560032e+02   1.5219714e+02   2.4735484e+01   1.1325084e+02   7.9703548e+01   2.4721791e+02   4.0934194e+01   1.2721397e+02   7.1802548e+02   4.3309345e+02
   1.2414254e+02   3.5677977e+02   8.2756452e+01   3.8279465e+02   5.9475161e+01   3.4672489e+02   7.4221290e+01   3.5334294e+02   1.1951613e+02   2.6020613e+02   2.9232903e+01   1.8514975e+02   1.0035484e+02   3.3113000e+02   2.1498710e+02   3.3548168e+02   4.7301613e+01   2.9861329e+02   5.4052581e+01   2.0212676e+02   8.4163548e+01   3.2027434e+02   3.1870000e+01   1.9844556e+02   8.7118710e+01   3.4620760e+02   6.1865161e+01   2.7403079e+02   8.7156129e+01   3.2254945e+02   6.4039032e+01   3.9581010e+02   2.2685484e+02   1.5783710e+02   2.2750935e+02   2.8574345e+02   7.2272258e+01   3.0550112e+02   5.6601935e+01   2.0008475e+02   1.2360290e+02   3.0081757e+02   4.1011516e+02   1.4581498e+02   3.4490645e+01   1.1698268e+02   5.4903548e+01   1.7292772e+02   2.3752538e+01   2.5342097e+02   6.5143226e+01   1.9468145e+02   9.2188387e+01   1.9572299e+02   7.8033871e+01   1.9310600e+02   3.9161290e+01   2.2665903e+02   4.5179032e+01   1.9266052e+02   7.1998065e+01   2.3894919e+02   1.1630065e+02   2.4256111e+02   5.1498710e+01   3.7458849e+02   7.6522903e+01   2.9359010e+02   4.6777742e+01   1.6465810e+02   2.3322538e+01   1.9597537e+02   1.4570323e+01  -5.7340129e+00   7.2310968e+01   2.6620448e+02   9.6182538e+01   2.5138657e+02   1.1417581e+02   3.0907916e+02   5.9548710e+01   9.1482555e+01   1.2086355e+02   3.0421511e+02   8.8102581e+01   2.6988276e+02   2.6621935e+01   2.7223283e+02   7.1764194e+01   4.4030274e+02   5.9288710e+01   3.2056787e+02   7.8411935e+01   2.4002801e+02   8.4674839e+01   3.3722859e+02   5.9202903e+01   1.3501796e+02   1.5698677e+02   3.4991106e+02   1.0822194e+02   2.1027354e+02   8.4428710e+01   1.9742796e+02   5.5492258e+01   2.7535159e+02   9.8910323e+01   3.0804330e+02   1.6148710e+01   1.6085778e+02   9.9462581e+01   2.7016783e+02  -1.2147462e+01   2.6382974e+01   8.4991613e+01   2.7041067e+02   6.1523226e+01   2.8726846e+02   7.6959032e+01   1.7530650e+02   8.4406774e+01   3.4301778e+02   6.5372538e+01   2.2709137e+02   3.5431613e+01   3.8492095e+02   5.5232538e+01   2.4823257e+02   1.2717742e+02   3.7531452e+02   1.0347194e+02   3.3596321e+02   1.8467161e+02   2.8859595e+02   8.6674194e+01   3.2734994e+02   8.9016129e+01   3.0743226e+02   4.8617097e+01   2.8177773e+02   7.0384839e+01   2.6694083e+02   7.0379355e+01   2.7647126e+02   1.2548839e+02   2.7915351e+02   7.7283548e+01   2.7420377e+02   1.2805548e+02   4.0453266e+02   8.5082538e+01   1.9446457e+02   8.6783871e+01   3.1033310e+02   9.3055806e+01   3.3751489e+02   5.0100000e+01   2.3908619e+02   5.6937097e+01   1.8292794e+02   6.9328065e+01   2.2069730e+02   4.4948065e+01   4.1654351e+02   8.8628387e+01   3.3725812e+02   1.4761254e+02   4.3522217e+02   1.4987742e+01   2.9415808e+02   1.3633806e+02   3.5529328e+02   7.9703548e+01   2.3615565e+02   8.3515484e+01   3.5642683e+02   8.6347742e+01   2.9239347e+02   6.0318065e+01   2.6921423e+02   7.3295161e+01   4.5844058e+02   3.7079290e+02   1.2782463e+02   5.5226129e+01   2.5928385e+02   1.2810032e+02   2.6482004e+02   6.7940323e+01   2.9207026e+02   3.1241032e+02   1.4672234e+02   5.6255484e+01   1.8178924e+02   6.6843548e+01   1.6638671e+02   3.4884194e+01   1.0945797e+02   5.7611548e+02   3.5917625e+02
   4.0982538e+01   1.2912257e+02   1.0037645e+02   2.8566505e+02   6.4335161e+01   3.5256609e+02   7.7601290e+01   3.7512254e+02   1.1237613e+02   2.1372733e+02   3.4422903e+01   2.0220455e+02   9.1634839e+01   3.1558760e+02   2.0108710e+02   4.0919368e+02   8.1821613e+01   3.3952169e+02   8.7332581e+01   1.8350436e+02   9.6063548e+01   3.8161234e+02  -2.0200000e+00   2.8209676e+02   8.9208710e+01   3.0166040e+02   4.9815161e+01   2.6899479e+02   9.2446129e+01   2.8764625e+02   8.5369032e+01   3.6619370e+02   2.5195484e+02   1.8137910e+02   2.6598935e+02   2.5051505e+02   5.1222258e+01   3.0370512e+02   4.9511935e+01   2.4741195e+02   5.7032903e+01   2.9305317e+02   3.9958516e+02   1.6489738e+02   6.2590645e+01   1.6644468e+02   5.3993548e+01   1.8872052e+02   2.8702538e+01   2.5564497e+02   6.9813226e+01   2.4730785e+02   8.0278387e+01   1.4695579e+02   8.2033871e+01   1.9101600e+02   4.8631290e+01   2.1813143e+02   2.8519032e+01   1.7495332e+02   1.2528806e+02   2.5249599e+02   1.0473065e+02   2.1852671e+02   6.7018710e+01   3.6306689e+02   6.4212903e+01   2.0857490e+02   4.0067742e+01   1.8305490e+02   3.9232538e+01   2.3618257e+02   3.8032258e-01  -2.7388129e+00   7.3120968e+01   2.4651968e+02   5.8372538e+01   2.2189137e+02   8.3895806e+01   3.0312156e+02   6.5218710e+01   8.8698955e+01   1.2452355e+02   3.0097231e+02   6.5762581e+01   2.3405996e+02   5.2811935e+01   2.6479763e+02   3.2894194e+01   4.3681234e+02   5.8658710e+01   3.0040827e+02   4.3601935e+01   1.8562281e+02   7.3384839e+01   3.1485179e+02   4.7402903e+01   1.0972196e+02   9.2176774e+01   3.4590586e+02   1.1222194e+02   2.0285354e+02   1.0080871e+02   2.6725756e+02   5.8402258e+01   2.2816879e+02   1.0315032e+02   2.8742410e+02   8.0388710e+01   1.9847858e+02   7.0832581e+01   3.2676823e+02  -7.0074619e+00   2.0591774e+01   9.4851613e+01   2.3234187e+02   5.3523226e+01   2.5099846e+02   8.0009032e+01   1.9006250e+02   1.0155677e+02   3.5864578e+02   5.7232538e+01   2.3821257e+02   3.7671613e+01   2.9098175e+02   6.3852538e+01   2.7030297e+02   1.1812742e+02   3.2707852e+02   9.8141935e+01   3.3852961e+02   2.0062161e+02   2.8326995e+02   6.8004194e+01   3.2436354e+02   6.2396129e+01   3.3789186e+02   8.1287097e+01   3.1592413e+02   7.3244839e+01   2.2357203e+02   9.5469355e+01   2.6446406e+02   1.2095839e+02   3.0813591e+02   7.9093548e+01   2.4619897e+02   1.0772548e+02   3.8296906e+02   8.0422538e+01   2.2450737e+02   8.6593871e+01   2.6276830e+02   9.3725806e+01   3.1841129e+02   6.6720000e+01   2.4937659e+02   6.0547097e+01   2.0939914e+02   5.7228065e+01   1.9471530e+02   5.7088065e+01   4.4619231e+02   7.3248387e+01   3.7043852e+02   1.4667254e+02   4.9292737e+02   2.2417742e+01   3.0394368e+02   9.6008065e+01   4.1165968e+02   1.0375355e+02   2.5232165e+02   7.0095484e+01   3.5265043e+02   8.5067742e+01   3.8211587e+02   6.0558065e+01   2.2672503e+02   8.1245161e+01   5.1328458e+02   3.8116290e+02   1.3074503e+02   3.3466129e+01   2.0079465e+02   6.4670323e+01   2.9023444e+02   5.8040323e+01   3.1529226e+02   1.6174032e+02   1.9834594e+02   6.4205484e+01   1.4693324e+02   6.7373548e+01   2.3544431e+02   2.1504194e+01   6.9058374e+01   5.5193548e+02   3.3111065e+02
   3.5722538e+01   1.0764337e+02   9.3796452e+01   2.9614145e+02   6.8245161e+01   3.3859329e+02   7.3981290e+01   3.6870214e+02   1.2613613e+02   2.3929653e+02   7.7232903e+01   2.1425975e+02   9.4114839e+01   3.6329920e+02   1.8118710e+02   3.4438568e+02   1.0001161e+02   3.6515649e+02   6.9672581e+01   1.7996716e+02   8.4253548e+01   3.6126714e+02   2.0660000e+01   2.0486236e+02   6.9928710e+01   3.4135280e+02   3.6195161e+01   2.6513439e+02   7.8116129e+01   2.7532265e+02   8.2799032e+01   3.2525930e+02   2.7325484e+02   1.8637510e+02   2.8783935e+02   2.5257705e+02   4.1742258e+01   2.4722352e+02   3.0221935e+01   2.0009515e+02   1.0765290e+02   3.2909357e+02   3.8673516e+02   1.7659538e+02   4.3400645e+01   1.4216988e+02   5.6943548e+01   1.4810452e+02   5.3662538e+01   3.1497817e+02   9.2293226e+01   2.0202945e+02   8.1658387e+01   1.5046539e+02   3.7843871e+01   1.4941120e+02   7.1871290e+01   1.8456223e+02   3.9139032e+01   1.6629372e+02   8.9808065e+01   2.3275439e+02   1.0496065e+02   2.5788831e+02   9.0348710e+01   3.9267049e+02   5.0582903e+01   2.4591530e+02   3.9927742e+01   1.5953610e+02   3.8042538e+01   2.2270777e+02   5.0003226e+00  -7.6884129e+00   7.2830968e+01   2.9625288e+02   1.0932254e+02   2.4914537e+02   7.6745806e+01   3.2526356e+02   5.0308710e+01   1.0175175e+02   1.0752355e+02   2.7943231e+02   8.2952581e+01   2.4296476e+02   8.3951935e+01   3.2597643e+02   5.6424194e+01   4.5799994e+02   7.0918710e+01   2.3594747e+02   6.7081935e+01   2.3502441e+02   9.6484839e+01   3.3076379e+02   5.4872903e+01   1.4455436e+02   1.4970677e+02   3.4578346e+02   8.0271935e+01   2.4426954e+02   1.0942871e+02   2.3418796e+02   7.6782258e+01   2.6731839e+02   7.9820323e+01   2.5810050e+02   4.8908710e+01   1.8451698e+02   8.6772581e+01   2.9560303e+02  -1.5487462e+01   2.2840174e+01   8.9281613e+01   2.1759747e+02   5.5713226e+01   2.9082326e+02   8.2769032e+01   1.5822170e+02   1.1140677e+02   3.6114778e+02   7.0322538e+01   1.8797537e+02   6.6281613e+01   3.4493295e+02   3.4322538e+01   2.7285537e+02   1.0812742e+02   3.6921852e+02   1.1019194e+02   3.3099561e+02   1.9438161e+02   3.1019915e+02   7.2194194e+01   3.1588834e+02   7.8066129e+01   2.8597826e+02   5.3147097e+01   2.9212533e+02   6.4334839e+01   2.8213483e+02   7.2849355e+01   2.7146366e+02   1.0371839e+02   2.6313511e+02   1.0642355e+02   2.6963257e+02   9.1965484e+01   3.8841986e+02   7.1942538e+01   1.2813577e+02   7.5733871e+01   3.6025710e+02   7.0625806e+01   2.8696929e+02   4.3100000e+01   2.5683619e+02   6.5507097e+01   2.2891234e+02   7.7908065e+01   2.2769090e+02   3.5948065e+01   3.2993351e+02   8.6248387e+01   3.3386852e+02   1.5609254e+02   4.6717377e+02   1.4317742e+01   2.7964168e+02   1.3881806e+02   3.2409488e+02   1.1899355e+02   2.8801245e+02   4.2705484e+01   3.5803163e+02   1.1849774e+02   4.8073147e+02   4.9178065e+01   1.8910543e+02   9.3055161e+01   3.8523978e+02   3.2541290e+02   1.1507503e+02   3.9036129e+01   2.4238905e+02   1.8462032e+02   3.0201844e+02   6.4460323e+01   2.5434866e+02   8.2550323e+01   2.7297114e+02   5.5575484e+01   1.4620364e+02   8.8753548e+01   2.5992391e+02   3.9594194e+01   1.1889117e+02   7.2502548e+02   4.2635345e+02
   4.8302538e+01   1.3942697e+02   1.0518645e+02   4.0104025e+02   6.8335161e+01   4.2310609e+02   8.3121290e+01   3.5197094e+02   1.2751613e+02   2.1979613e+02   9.6812903e+01   2.1283335e+02   6.8734839e+01   3.8037960e+02   2.4158710e+02   3.7515368e+02   1.0339161e+02   3.1493609e+02   5.9762581e+01   1.6656996e+02   1.6397355e+02   4.1803954e+02   1.8500000e+01   2.7872516e+02   8.9928710e+01   3.1594280e+02   6.6385161e+01   2.2295919e+02   9.2346129e+01   3.1313425e+02   7.6419032e+01   3.3976970e+02   3.0355484e+02   3.1300110e+02   1.6536935e+02   2.3333465e+02   5.3932258e+01   2.3039832e+02   5.7131935e+01   2.6561235e+02   8.8562903e+01   3.0272077e+02   3.7330516e+02   1.6142978e+02   5.7590645e+01   1.4460468e+02   5.2473548e+01   1.7450212e+02   4.2662538e+01   3.3666817e+02   8.1483226e+01   2.2051425e+02   7.8088387e+01   1.5966099e+02   5.5413871e+01   1.5962560e+02   3.4541290e+01   1.8711863e+02   2.3569032e+01   1.8595932e+02   7.2378065e+01   1.6324879e+02   7.9010645e+01   2.6130431e+02   5.2398710e+01   3.6137649e+02   6.7652903e+01   2.3410970e+02   4.3397742e+01   1.6925850e+02   1.9942538e+01   1.9619577e+02  -8.0967742e-01   1.5496387e+01   6.0310968e+01   2.7044448e+02   4.2132538e+01   2.4304057e+02   7.1415806e+01   3.3725996e+02   6.7838710e+01   1.0048935e+02   1.0281355e+02   3.2013911e+02   1.2652258e+02   2.3300916e+02   8.9521935e+01   3.2001083e+02   1.5424194e+01   4.3800994e+02   8.3978710e+01   2.7480267e+02   8.0081935e+01   2.4684441e+02   7.6334839e+01   3.3528579e+02   5.5542903e+01   1.3188076e+02   1.4717677e+02   3.4536586e+02   1.1580194e+02   2.1137714e+02   9.3718710e+01   2.2020476e+02   6.8682258e+01   3.1910639e+02   1.0091032e+02   2.7074330e+02   3.7198710e+01   1.2217378e+02   9.4672581e+01   2.6502103e+02  -1.4437462e+01   4.1376174e+01   8.6181613e+01   2.2993547e+02   4.4853226e+01   2.6388206e+02   7.9669032e+01   1.8341970e+02   1.1793677e+02   3.5233538e+02   5.3042538e+01   2.5483777e+02   5.2091613e+01   3.0653815e+02   6.0562538e+01   2.8423617e+02   1.3240742e+02   2.9617612e+02   8.2041935e+01   3.5234761e+02   1.8319161e+02   3.0528435e+02   6.2624194e+01   3.5298394e+02   4.7546129e+01   3.1164986e+02   6.7337097e+01   2.7242013e+02   4.8004839e+01   2.9249123e+02   7.8279355e+01   2.8383926e+02   1.0952839e+02   2.8648031e+02   8.4703548e+01   2.3613017e+02   1.0796548e+02   4.3080986e+02   8.9992538e+01   1.6793177e+02   7.4403871e+01   3.7298350e+02   6.3675806e+01   2.7419529e+02   4.6390000e+01   2.3962299e+02   9.5217097e+01   2.0672554e+02   5.9438065e+01   1.6753850e+02   2.8468065e+01   2.9934191e+02   4.8288387e+01   3.3709532e+02   1.1509254e+02   4.5129377e+02   1.2797742e+01   2.8286328e+02   8.4818065e+01   3.0289488e+02   1.1327355e+02   2.7247005e+02   7.7045484e+01   2.9570443e+02   1.1730774e+02   4.1782667e+02   9.6838065e+01   1.7477263e+02   6.7765161e+01   3.4793298e+02   3.6072290e+02   1.3475023e+02   2.9376129e+01   2.2897185e+02   8.7950323e+01   3.1699204e+02   5.3700323e+01   2.3368946e+02   2.3136032e+02   1.7939634e+02   5.5465484e+01   1.7685244e+02   5.7033548e+01   2.1627151e+02   2.5504194e+01   1.0840837e+02   5.0929548e+02   3.4343185e+02
   6.5672538e+01   1.7850737e+02   1.2137645e+02   3.5451505e+02   6.5045161e+01   3.6836929e+02   7.2641290e+01   3.3837934e+02   1.4247613e+02   2.5583933e+02   9.5192903e+01   1.7739295e+02   9.6874839e+01   3.3464840e+02   2.1868710e+02   3.9718568e+02   8.1961613e+01   3.3551049e+02   7.3142581e+01   2.1211956e+02   9.6683548e+01   3.6270274e+02  -2.6500000e+00   2.8062716e+02   7.9968710e+01   3.1777960e+02   6.1485161e+01   2.7602119e+02   8.1446129e+01   2.9333625e+02   1.0065903e+02   3.7545050e+02   2.9180484e+02   2.3174110e+02   1.5555935e+02   2.8339945e+02   3.0742258e+01   2.8982352e+02   7.0791935e+01   2.5779955e+02   9.8562903e+01   3.0497077e+02   4.0411516e+02   1.6753498e+02   3.1920645e+01   1.4427828e+02   4.7663548e+01   1.4988692e+02   3.8042538e+01   2.9151777e+02   8.0003226e+01   2.3030265e+02   6.7328387e+01   1.7523179e+02   3.3563871e+01   1.2394360e+02   3.7731290e+01   2.2110343e+02   5.1419032e+01   1.6712132e+02   1.4476806e+02   2.2350759e+02   9.5110645e+01   2.3739631e+02   7.3878710e+01   3.7622809e+02   9.4212903e+01   2.4129490e+02   3.7497742e+01   1.3511050e+02   3.2942538e+01   2.3287577e+02   5.3303226e+00   2.8151871e+00   6.0590968e+01   2.7980208e+02   8.0942538e+01   2.1893577e+02   9.6465806e+01   3.3402596e+02   6.0078710e+01   1.0244015e+02   8.8813548e+01   3.3782911e+02   6.3902581e+01   2.2453876e+02   3.1191935e+01   2.6224723e+02   4.1224194e+01   4.0321594e+02   1.0665871e+02   2.9314827e+02   9.6361935e+01   2.7521201e+02   1.2210484e+02   3.2490419e+02   6.0782903e+01   1.5808156e+02   9.5746774e+01   3.5672026e+02   9.8131935e+01   2.3231074e+02   1.0275871e+02   2.3034156e+02   9.3212258e+01   2.5757399e+02   1.0482032e+02   2.8324050e+02   4.0488710e+01   1.5072058e+02   8.6252581e+01   2.7122463e+02  -2.8727462e+01   2.9493738e+00   8.8901613e+01   2.0343787e+02   4.9953226e+01   2.6247406e+02   9.1199032e+01   1.9145730e+02   9.4366774e+01   3.2074098e+02   5.2232538e+01   2.4547257e+02   4.2521613e+01   3.5630375e+02   5.9042538e+01   2.8216777e+02   1.1888742e+02   4.0197772e+02   8.7571935e+01   3.3866521e+02   1.6243161e+02   2.9132515e+02   9.5194194e+01   3.1070834e+02   7.7926129e+01   2.9755946e+02   8.2857097e+01   2.8703853e+02   7.6714839e+01   2.4700443e+02   7.0619355e+01   2.5736206e+02   7.4768387e+01   2.3893111e+02   8.6283548e+01   2.3795377e+02   1.0405548e+02   4.0297266e+02   7.5272538e+01   2.3553937e+02   9.8683871e+01   3.3809110e+02   1.1272581e+02   3.5465129e+02   4.8340000e+01   2.5494699e+02   7.9547097e+01   2.2716914e+02   6.3488065e+01   1.9484450e+02   4.3428065e+01   6.1019511e+02   6.0908387e+01   3.1913572e+02   1.5193254e+02   4.6792657e+02   4.0847742e+01   3.1818928e+02   1.2076806e+02   2.5677888e+02   1.3894355e+02   3.5108645e+02   1.0947548e+02   3.8192003e+02   8.5157742e+01   2.8839867e+02   8.1128065e+01   3.3116943e+02   8.1955161e+01   3.4988778e+02   3.8247290e+02   1.0983023e+02   2.5036129e+01   2.1922905e+02   1.3910032e+02   2.2742004e+02   5.8040323e+01   3.0929226e+02   1.5541032e+02   2.8090234e+02   6.7155484e+01   1.4969724e+02   7.8033548e+01   2.3269151e+02   3.4984194e+01   9.8359974e+01   5.3629548e+02   3.2927185e+02
   3.9452538e+01   1.4529497e+02   8.7846452e+01   3.6752745e+02   6.1905161e+01   3.3876049e+02   1.0279129e+02   3.5520734e+02   1.1928613e+02   2.4026453e+02   7.3092903e+01   2.3540095e+02   1.2258484e+02   3.7273160e+02   2.0738710e+02   3.6878968e+02   7.1541613e+01   3.0872409e+02   6.0242581e+01   1.8291156e+02   1.2440355e+02   3.8544514e+02   5.4080000e+01   3.2550876e+02   1.1073871e+02   3.3046800e+02   5.5195161e+01   3.0466439e+02   9.3116129e+01   2.9992265e+02   1.0836903e+02   4.2383370e+02   2.0665484e+02   2.0370310e+02   1.6964935e+02   2.5456225e+02   3.0512258e+01   2.3784192e+02   5.7651935e+01   2.3662075e+02   8.8602903e+01   3.1066757e+02   4.3663516e+02   1.5531338e+02   5.4590645e+01   1.4065468e+02   6.8803548e+01   1.7472572e+02   2.8992538e+01   2.6086177e+02   7.4483226e+01   2.2702425e+02   7.7758387e+01   2.2506739e+02   4.8613871e+01   1.6259960e+02   3.7541290e+01   2.5549863e+02   4.2519032e+01   1.6102332e+02   1.0852806e+02   2.7316679e+02   1.2015065e+02   2.1920311e+02   4.7258710e+01   3.3850769e+02   7.3832903e+01   2.6223530e+02   3.4257742e+01   1.6089970e+02   4.5372538e+01   2.5059137e+02   9.1032258e-01   7.5487871e+00   8.2690968e+01   3.2265408e+02   6.8942538e+01   2.4575577e+02   5.5365806e+01   3.4312396e+02   5.7928710e+01   1.1299215e+02   9.0813548e+01   3.6485911e+02   7.9242581e+01   2.2593156e+02   2.0721935e+01   2.6965483e+02   5.7694194e+01   4.1276834e+02   9.1338710e+01   2.7352387e+02   7.6791935e+01   2.1386761e+02   7.9574839e+01   3.2216659e+02   4.6492903e+01   1.7336476e+02   1.8641677e+02   3.6650666e+02   5.9181935e+01   2.9219674e+02   9.9948710e+01   2.1189636e+02   5.5162258e+01   3.0137799e+02   1.0110032e+02   2.7524810e+02   2.6438710e+01   1.2950458e+02   9.9042581e+01   2.6030143e+02  -7.4874619e+00   1.3490174e+01   8.6901613e+01   2.3254787e+02   5.9283226e+01   2.9101766e+02   9.2529032e+01   2.0963090e+02   1.2074677e+02   3.5140058e+02   3.9612538e+01   1.6115217e+02   6.7951613e+01   3.4965935e+02   6.5662538e+01   3.4030817e+02   6.8697419e+01   3.5332292e+02   9.6761935e+01   3.4231001e+02   2.0067161e+02   2.9931595e+02   9.9384194e+01   3.1637314e+02   6.6396129e+01   3.3938186e+02   5.7907097e+01   2.7255453e+02   6.6624839e+01   2.4514163e+02   7.0429355e+01   2.3756726e+02   1.0976839e+02   2.5798111e+02   1.0204355e+02   2.2964297e+02   1.3476548e+02   3.5675586e+02   7.4082538e+01   1.4734457e+02   8.3733871e+01   2.2819710e+02   7.1965806e+01   2.9158209e+02   5.2240000e+01   2.2510499e+02   5.5167097e+01   1.7901954e+02   7.6598065e+01   2.0705570e+02   3.4998065e+01   3.8095951e+02   6.5248387e+01   3.4216852e+02   1.3230254e+02   4.9138697e+02   2.3937742e+01   2.8892208e+02   1.2281806e+02   3.1094488e+02   8.4463548e+01   2.6410485e+02   6.5475484e+01   3.2740003e+02   7.7637742e+01   3.1047027e+02   7.1648065e+01   2.3021783e+02   7.5725161e+01   4.4038618e+02   3.8229290e+02   1.2315463e+02   1.4616129e+01   1.7787265e+02   2.0238032e+02   2.9211764e+02   8.2610323e+01   2.7113666e+02   1.6498032e+02   2.6785674e+02   5.3415484e+01   1.1369644e+02   8.7563548e+01   2.6025911e+02   9.4074194e+01   1.1782277e+02   5.2993548e+02   4.0169065e+02
   4.6402538e+01   1.3015897e+02   6.2996452e+01   2.8941545e+02   5.5245161e+01   3.3129329e+02   6.2981290e+01   3.5867214e+02   1.0708613e+02   2.1934053e+02   2.7662903e+01   1.6884535e+02   1.1611484e+02   3.6438920e+02   1.9638710e+02   3.3746968e+02   6.6011613e+01   2.9554649e+02   6.6242581e+01   1.8677156e+02   1.1454355e+02   4.1689394e+02   5.9770000e+01   3.2947356e+02   8.4738710e+01   3.8125800e+02   8.9815161e+01   3.0065479e+02   9.8156129e+01   3.3799945e+02   8.7749032e+01   3.2462330e+02   3.1905484e+02   2.8761110e+02   1.0160935e+02   2.9905545e+02   3.8552258e+01   2.7967872e+02   5.8461935e+01   2.1797595e+02   9.4792903e+01   3.0569237e+02   3.8173516e+02   1.5070538e+02   6.5730645e+01   1.5752348e+02   6.5473548e+01   1.5080212e+02   3.9042538e+01   2.4666777e+02   1.0514323e+02   2.4772145e+02   5.7048387e+01   1.5529419e+02   5.3513871e+01   1.3058760e+02   2.2541290e+01   2.0978863e+02   5.2089032e+01   1.9591772e+02   8.6098065e+01   1.5277119e+02   9.1010645e+01   2.2219431e+02   4.8688710e+01   3.6162329e+02   5.1902903e+01   2.5923970e+02   6.1117742e+01   1.3989090e+02   5.1422538e+01   2.1615737e+02   1.0480323e+01  -2.1668129e+00   8.3260968e+01   2.8127848e+02   1.0423254e+02   2.0584257e+02   7.9745806e+01   3.4483356e+02   3.5788710e+01   1.1515335e+02   1.0190355e+02   2.7459191e+02   6.8622581e+01   2.4906116e+02   3.4671935e+01   2.8524883e+02   4.8964194e+01   4.1279674e+02   8.4918710e+01   2.7277747e+02   5.4891935e+01   2.4123961e+02   8.6954839e+01   3.4324619e+02   3.4442903e+01   1.5223876e+02   5.3086774e+01   2.8532306e+02   8.3131935e+01   2.9613074e+02   8.6288710e+01   2.3265916e+02   5.9922258e+01   2.2933719e+02   1.1201032e+02   2.8790530e+02   2.0148710e+01   1.6200778e+02   8.5982581e+01   2.6760623e+02  -2.1487462e+01   2.8230174e+01   6.9561613e+01   2.0760507e+02   4.6523226e+01   2.6827846e+02   7.2909032e+01   1.5225050e+02   1.1107677e+02   3.2774418e+02   2.8702538e+01   1.4440497e+02   5.4331613e+01   3.3364895e+02   6.2272538e+01   3.2509937e+02   1.1612742e+02   3.5771852e+02   6.6801935e+01   3.4103681e+02   1.4862161e+02   2.6695995e+02   6.6294194e+01   3.3531034e+02   5.3306129e+01   3.6237906e+02   5.7097097e+01   2.8309933e+02   6.2764839e+01   2.8203043e+02   7.3519355e+01   2.7213006e+02   1.2786839e+02   3.0701311e+02   8.0233548e+01   2.5348777e+02   1.3100548e+02   4.1477666e+02   1.9980254e+02   4.3096974e+01   9.0113871e+01   2.2196670e+02   9.5295806e+01   3.0238569e+02   4.5770000e+01   2.5481259e+02   8.2027097e+01   2.0440074e+02   5.2228065e+01   2.1716530e+02   5.4808065e+01   3.5009471e+02   9.5248387e+01   3.4657852e+02   1.3872254e+02   4.3998337e+02   3.1087742e+01   3.4064008e+02   1.2076806e+02   4.0291888e+02   5.2183548e+01   2.8164725e+02   5.6375484e+01   2.9688803e+02   1.0039774e+02   4.1374947e+02   9.3558065e+01   2.6394503e+02   6.3385161e+01   3.1118338e+02   4.0797290e+02   1.0247023e+02   4.7996129e+01   2.6901225e+02   8.4910323e+01   3.1542524e+02   5.3230323e+01   2.4291706e+02   1.2417032e+02   2.0878154e+02   4.6045484e+01   1.6617604e+02   5.8603548e+01   1.9347591e+02   4.3404194e+01   1.2739637e+02   6.3866548e+02   3.9790225e+02
   3.7192538e+01   1.5968577e+02   1.1508645e+02   3.5577825e+02   5.0385161e+01   3.7587209e+02   8.0831290e+01   4.0067414e+02   1.0913613e+02   2.4326653e+02   6.3042903e+01   2.4329495e+02   1.0806484e+02   3.9984320e+02   1.5188710e+02   2.9562968e+02   5.9251613e+01   3.5017729e+02   8.7762581e+01   1.9965996e+02   1.5759355e+02   3.6459994e+02   7.4450000e+01   3.2929916e+02   1.1916871e+02   3.8131360e+02   5.8385161e+01   2.4935919e+02   1.0534613e+02   3.3542425e+02   6.1419032e+01   3.2353970e+02   2.8845484e+02   2.0625910e+02   1.5307935e+02   2.6488785e+02   7.0742258e+01   2.9310352e+02   5.1221935e+01   1.9522515e+02   8.8842903e+01   3.3602837e+02   3.8992516e+02   1.7162018e+02   6.4540645e+01   1.6352868e+02   4.5373548e+01   1.5450012e+02   4.6422538e+01   2.2007737e+02   5.7003226e+01   2.5685265e+02   8.1948387e+01   1.9806219e+02   6.5183871e+01   1.6446400e+02   3.0111290e+01   2.1290303e+02   5.1659032e+01   1.7448212e+02   8.7718065e+01   1.9807159e+02   9.0200645e+01   2.4945911e+02   6.4348710e+01   3.3252049e+02   7.5902903e+01   2.3056970e+02   2.3777742e+01   1.4154810e+02   5.0182538e+01   2.3016657e+02   5.9103226e+00   2.8958787e+01   6.0780968e+01   2.7521688e+02   7.5512538e+01   2.5533017e+02   6.6085806e+01   3.2249636e+02   4.7838710e+01   1.3351935e+02   1.3909355e+02   3.1033671e+02   9.1952581e+01   2.4805476e+02   2.0481935e+01   2.2615403e+02   7.4424194e+01   4.0775994e+02   5.9078710e+01   2.7673467e+02   7.4551935e+01   2.0976681e+02   8.2624839e+01   3.1282259e+02   5.4302903e+01   1.0983996e+02   1.3989677e+02   3.4522826e+02   9.8891935e+01   2.6677994e+02   8.5378710e+01   1.7149196e+02   6.7112258e+01   2.2737199e+02   9.2150323e+01   2.7363410e+02   7.2438710e+01   1.6944458e+02   1.2498258e+02   2.9396623e+02  -1.7727462e+01  -4.5062616e-01   9.4661613e+01   2.5263707e+02   4.8953226e+01   2.8874406e+02   9.7909032e+01   1.8330050e+02   8.4406774e+01   2.7015778e+02   7.6852538e+01   2.1422297e+02   2.3861613e+01   3.2565655e+02   7.3132538e+01   3.0252057e+02   1.1540742e+02   3.4625612e+02   9.9331935e+01   3.4857441e+02   2.0081161e+02   3.0830475e+02   6.2294194e+01   3.0063034e+02   5.9826129e+01   3.3514746e+02   5.2337097e+01   2.6996013e+02   4.5144839e+01   2.7377003e+02   6.8279355e+01   2.8020926e+02   1.1390839e+02   2.6036991e+02   1.0532355e+02   2.5724057e+02   9.9245484e+01   3.7126746e+02   2.5475254e+02   7.1309738e+00   8.4973871e+01   2.9032790e+02   8.0105806e+01   3.6926089e+02   5.1050000e+01   2.3239019e+02   8.7697097e+01   2.4879714e+02   7.2278065e+01   1.9130130e+02   4.1088065e+01   3.7538231e+02   9.1768387e+01   3.2442692e+02   1.6914254e+02   4.3765977e+02   3.8897742e+01   3.2220528e+02   1.0067806e+02   3.4309608e+02   9.4893548e+01   2.9942045e+02   6.5045484e+01   3.6133443e+02   8.8497742e+01   3.3518147e+02   1.1307806e+02   2.9219343e+02   1.0572516e+02   3.1146618e+02   3.3766290e+02   1.0447503e+02   3.9276129e+01   2.0684985e+02   9.4480323e+01   3.2203964e+02   5.4510323e+01   3.1224466e+02   1.7907032e+02   1.8167954e+02   5.4835484e+01   1.6221284e+02   5.3183548e+01   2.2557951e+02   1.5024194e+01   8.0816774e+01   5.2957548e+02   2.8625945e+02
   4.4612538e+01   1.6146217e+02   1.0422645e+02   3.3545705e+02   6.1665161e+01   3.1792969e+02   9.8031290e+01   3.6510814e+02   9.4516129e+01   2.4082613e+02   7.1852903e+01   2.0364015e+02   1.0825484e+02   3.3382800e+02   1.8688710e+02   3.5792968e+02   6.3251613e+01   2.8752729e+02   6.4712581e+01   2.1203396e+02   1.2392355e+02   4.2257354e+02   5.6610000e+01   3.1182636e+02   9.9448710e+01   3.3370120e+02   4.0525161e+01   2.8626799e+02   8.0306129e+01   3.3047745e+02   8.8229032e+01   3.3691490e+02   2.3725484e+02   1.8065510e+02   1.4974935e+02   2.6562425e+02   6.0272258e+01   3.2765112e+02   5.7411935e+01   2.4210995e+02   1.2775290e+02   3.1053557e+02   4.0720516e+02   1.4881778e+02   4.3820645e+01   1.4361628e+02   4.9663548e+01   1.5706692e+02   4.5512538e+01   2.5358017e+02   9.7243226e+01   2.2282345e+02   7.8278387e+01   1.7459579e+02   8.9753871e+01   2.2887840e+02   3.0201290e+01   2.0965583e+02   5.9659032e+01   1.5598212e+02   7.8618065e+01   1.7231959e+02   1.1196065e+02   2.0199831e+02   6.9638710e+01   4.0875729e+02   6.2902903e+01   2.1979970e+02   6.5067742e+01   1.4614490e+02   5.2992538e+01   2.0079177e+02   2.2403226e+00   1.2962387e+01   7.1730968e+01   2.7672088e+02   8.6272538e+01   2.6488937e+02   7.5465806e+01   3.1617596e+02   6.7268710e+01   1.1582495e+02   1.1028355e+02   3.0097151e+02   4.3482581e+01   2.1179236e+02   7.6141935e+01   3.0065123e+02   4.1894194e+01   4.3629234e+02   6.7978710e+01   2.9197267e+02   7.6551935e+01   2.3603681e+02   7.5864839e+01   2.6608339e+02   6.5202903e+01   1.4467796e+02   1.3413677e+02   3.6292906e+02   9.1891935e+01   2.5180994e+02   1.0228871e+02   2.1789916e+02   6.9212258e+01   2.6839399e+02   1.1105032e+02   2.5931210e+02   6.1958710e+01   1.9124298e+02   1.1619258e+02   2.7760943e+02   8.0825381e+00   4.1574574e+01   1.0380161e+02   2.6609587e+02   5.3193226e+01   2.8507486e+02   7.1239032e+01   1.9728410e+02   8.1076774e+01   3.4742418e+02   6.7422538e+01   2.1944737e+02   3.4431613e+01   3.2738095e+02   6.5612538e+01   3.3816217e+02   1.1412742e+02   3.6382852e+02   1.0180194e+02   3.4452681e+02   2.1700161e+02   3.0786955e+02   6.9624194e+01   2.9061394e+02   7.1736129e+01   3.1752466e+02   6.2997097e+01   2.5291733e+02   6.5674839e+01   2.4821763e+02   8.7189355e+01   2.9669646e+02   6.9718387e+01   2.4399511e+02   1.2056355e+02   2.5635137e+02   9.2765484e+01   3.4411586e+02   1.3175254e+02   6.7350974e+01   8.8353871e+01   2.6682750e+02   9.3385806e+01   3.3881849e+02   5.3860000e+01   2.5921539e+02   7.9837097e+01   1.5014594e+02   5.7488065e+01   1.7369450e+02   4.5188065e+01   3.0976431e+02   7.2768387e+01   3.3571692e+02   1.6003254e+02   4.5843857e+02   2.4367742e+01   2.7064768e+02   1.0824806e+02   3.3573048e+02   9.4273548e+01   2.9708005e+02   7.5615484e+01   2.9410883e+02   1.0953774e+02   4.5753827e+02   1.9845806e+02   2.5112303e+02   7.3055161e+01   3.7688978e+02   2.9804290e+02   1.6645463e+02   1.9466129e+01   1.6219465e+02   1.1748032e+02   2.9852964e+02   2.9750323e+01   2.8608546e+02   2.9145032e+02   1.9977914e+02   4.9105484e+01   1.0651124e+02   7.5753548e+01   2.2772391e+02   4.0884194e+01   7.0887974e+01   4.9693548e+02   3.6696065e+02
   6.7882538e+01   1.5644057e+02   7.9036452e+01   3.7290225e+02   5.6195161e+01   3.9831729e+02   9.3791290e+01   3.6692734e+02   9.6896129e+01   2.5696573e+02   7.1422903e+01   1.6805455e+02   9.9254839e+01   3.7373800e+02   1.7168710e+02   3.0014568e+02   8.8491613e+01   3.6140809e+02   6.5762581e+01   2.0151996e+02   1.1430355e+02   3.4520314e+02   5.0290000e+01   2.9312196e+02   8.0588710e+01   3.0021000e+02   5.8095161e+01   2.8243239e+02   8.6876129e+01   3.0904185e+02   1.0374903e+02   3.9134330e+02   2.4095484e+02   2.8060910e+02   1.4826935e+02   2.2108265e+02   5.6702258e+01   3.0036672e+02   5.1891935e+01   2.2331155e+02   7.5512903e+01   3.2376477e+02   4.2887516e+02   1.3817418e+02   4.9590645e+01   1.8415468e+02   4.6423548e+01   1.7722612e+02   4.3082538e+01   2.8896457e+02   1.1100323e+02   2.4372265e+02   5.9618387e+01   1.6065859e+02   2.5373871e+01   1.3069880e+02   2.1871290e+01   2.4123223e+02   5.3469032e+01   1.8233732e+02   7.7048065e+01   1.3920519e+02   1.3587065e+02   2.2099551e+02   9.3538710e+01   3.8327529e+02   7.3082903e+01   2.6754530e+02   4.8017742e+01   1.3079890e+02   2.2372538e+01   2.1019137e+02   2.1290323e+01   1.0158387e+01   9.1920968e+01   2.8520568e+02   1.0256254e+02   2.9654617e+02   9.2985806e+01   2.8077436e+02   5.4218710e+01   1.1590895e+02   1.0109355e+02   3.2651671e+02   6.1002581e+01   2.3844076e+02   3.7951935e+01   2.3675643e+02   3.9294194e+01   3.9830034e+02   5.5188710e+01   2.7957587e+02   6.3411935e+01   2.4022801e+02   9.4194839e+01   4.1266699e+02   4.3012903e+01   1.4231316e+02   1.7374677e+02   3.5509026e+02   1.0322194e+02   2.7681354e+02   1.0856871e+02   2.4553676e+02   7.1632258e+01   2.6020039e+02   9.2960323e+01   2.6851930e+02   4.9628710e+01   1.7622938e+02   9.8512581e+01   3.2434383e+02   1.1992538e+01   3.3791774e+01   7.8901613e+01   2.0761787e+02   5.3573226e+01   2.4090446e+02   1.0104903e+02   1.7585930e+02   1.0512677e+02   3.2117018e+02   5.9992538e+01   2.2680177e+02   1.9951613e+01   3.7468935e+02   6.7182538e+01   3.0222657e+02   2.5507742e+02   1.1022252e+02   9.2471935e+01   3.2951321e+02   2.0319161e+02   3.0102435e+02   4.8574194e+01   3.3929794e+02   9.3496129e+01   3.2745386e+02   6.0807097e+01   3.2170253e+02   9.4244839e+01   2.4979203e+02   9.4849355e+01   2.4327366e+02   8.7768387e+01   2.4251111e+02   9.3513548e+01   2.5751537e+02   1.1715548e+02   4.0269466e+02   2.5423254e+02  -2.3357426e+01   9.4493871e+01   3.5194630e+02   8.1725806e+01   2.5542129e+02   5.8580000e+01   2.6083779e+02   8.6547097e+01   2.3050914e+02   7.5908065e+01   2.0295090e+02   3.6378065e+01   3.2380911e+02   8.9338387e+01   3.5591132e+02   1.0898254e+02   4.5462257e+02   6.0897742e+01   3.2863528e+02   1.2067806e+02   4.1040608e+02   6.8893548e+01   2.3135045e+02   4.4135484e+01   3.4862723e+02   9.1687742e+01   3.4225627e+02   8.0508065e+01   2.7417903e+02   9.7435161e+01   3.9374938e+02   3.7066290e+02   1.6864503e+02   6.0326129e+01   2.2702585e+02   1.4576032e+02   3.3983724e+02   6.8320323e+01   2.4179986e+02   1.3988032e+02   1.9176474e+02   7.0675484e+01   1.7552564e+02   6.6653548e+01   2.2593191e+02   2.9554194e+01   1.2336437e+02   5.8366548e+02   4.0411225e+02
   3.1562538e+01   1.2866617e+02   7.5276452e+01   3.5558305e+02   5.9665161e+01   2.9970969e+02   8.9361290e+01   3.9737174e+02   9.7756129e+01   2.5194693e+02   6.3142903e+01   2.0100695e+02   8.5734839e+01   3.3396960e+02   1.9638710e+02   3.2406968e+02   1.0625161e+02   3.6718729e+02   7.8572581e+01   2.1049516e+02   1.1354355e+02   3.6126394e+02   5.4660000e+01   3.4162236e+02   6.7968710e+01   3.3107960e+02   3.5955161e+01   2.7939359e+02   7.4536129e+01   2.6079905e+02   7.3989032e+01   3.8863410e+02   2.6870484e+02   1.8873910e+02   1.4679935e+02   2.8129025e+02   5.1652258e+01   2.9643072e+02   5.0551935e+01   2.3156875e+02   9.3512903e+01   2.8698477e+02   4.0782516e+02   1.3766818e+02   6.0010645e+01   1.6398108e+02   6.6853548e+01   1.8774172e+02   3.4662538e+01   2.7963817e+02   7.7523226e+01   2.6126105e+02   7.8088387e+01   1.6047099e+02   3.0893871e+01   1.3915720e+02   1.9681290e+01   2.1354743e+02   5.6039032e+01   1.4989172e+02   1.1723806e+02   2.0341999e+02   9.0770645e+01   2.2836351e+02   6.9158710e+01   3.8122569e+02   7.9772903e+01   1.9989010e+02   4.9497742e+01   1.5811050e+02   4.2042538e+01   2.1042777e+02   9.2403226e+00   7.3123871e+00   5.5160968e+01   3.0452648e+02   7.3992538e+01   1.8706177e+02   9.8985806e+01   3.0215436e+02   6.2838710e+01   1.0845935e+02   1.1795355e+02   2.9764791e+02   5.9482581e+01   2.4998236e+02   3.8811935e+01   2.4353763e+02   4.2424194e+01   4.0011994e+02   7.0498710e+01   2.8951107e+02   5.5271935e+01   2.2315921e+02   7.5294839e+01   2.7317899e+02   3.9732903e+01   1.4147556e+02   1.3013677e+02   3.7915906e+02   9.0411935e+01   2.9683834e+02   9.5568710e+01   2.4367676e+02   1.0544226e+02   2.8397559e+02   9.3010323e+01   3.5418530e+02   6.3678710e+01   2.1024538e+02   1.1219258e+02   2.3840943e+02  -3.9577462e+01   1.3767374e+01   6.5801613e+01   2.0771587e+02   3.6903226e+01   2.7847806e+02   8.7629032e+01   1.4636290e+02   8.1596774e+01   2.9814258e+02   6.9512538e+01   2.3000017e+02   4.4671613e+01   3.0890175e+02   5.7322538e+01   2.3663537e+02   3.1159742e+02   1.9080916e+01   1.1838194e+02   3.4024041e+02   1.6991161e+02   2.4949675e+02   8.8004194e+01   3.7609354e+02   6.8546129e+01   2.1163986e+02   6.4427097e+01   3.0818293e+02   7.1004839e+01   2.3265123e+02   6.6709355e+01   2.6419486e+02   8.2198387e+01   2.4023671e+02   7.0423548e+01   2.6713257e+02   7.8815484e+01   4.2790186e+02   2.9366254e+02   2.0681738e+00   8.7643871e+01   2.8488430e+02   1.2919581e+02   3.2409369e+02   5.4530000e+01   2.7135179e+02   5.7597097e+01   1.9577514e+02   6.7278065e+01   1.8043130e+02   5.2758065e+01   4.1958871e+02   9.4148387e+01   3.2714652e+02   1.5935254e+02   4.5907297e+02   5.8697742e+01   3.1243128e+02   9.4718065e+01   3.7291288e+02   6.4413548e+01   2.4018885e+02   4.6855484e+01   3.6831963e+02   1.6001774e+02   2.6540987e+02   7.9558065e+01   2.3796503e+02   8.0005161e+01   4.4443378e+02   3.5935290e+02   1.3304983e+02   2.1516129e+01   2.5560065e+02   8.7670323e+01   2.7691444e+02   5.8370323e+01   2.7674586e+02   9.8450323e+01   2.1564914e+02   4.6625484e+01   1.6149964e+02   6.8033548e+01   1.9925151e+02   3.3834194e+01   1.3431197e+02   3.7620548e+02   3.3625905e+02
   3.8612538e+01   1.1104217e+02   1.0270645e+02   2.9233865e+02   6.5665161e+01   3.3283969e+02   6.8551290e+01   3.7413654e+02   1.0713613e+02   2.3914653e+02   3.7142903e+01   2.4984695e+02   1.1611484e+02   3.2543920e+02   2.0968710e+02   3.5790568e+02   5.9151613e+01   2.9595529e+02   7.4382581e+01   1.7273036e+02   1.0311355e+02   3.3761834e+02   7.0870000e+01   3.7421556e+02   9.1878710e+01   3.0678680e+02   7.2815161e+01   2.6344479e+02   8.6636129e+01   2.9802105e+02   1.0760903e+02   3.4213450e+02   2.1730484e+02   1.8825110e+02   1.2036935e+02   2.7978465e+02   4.9602258e+01   2.9093472e+02   4.1221935e+01   1.8421515e+02   8.3792903e+01   3.3015237e+02   4.3458516e+02   1.3047738e+02   3.8920645e+01   1.2571828e+02   5.0803548e+01   1.3716572e+02   3.0612538e+01   2.3206217e+02   6.9903226e+01   2.0568065e+02   6.6188387e+01   1.8675299e+02   6.2703871e+01   1.2737240e+02   4.1681290e+01   2.0335743e+02   4.5659032e+01   1.7496212e+02   1.0728806e+02   2.4278599e+02   9.2440645e+01   2.0703991e+02   6.6588710e+01   3.8196129e+02   6.3772903e+01   2.6717010e+02   5.2587742e+01   1.5990330e+02   6.4132538e+01   2.0971057e+02   1.6860323e+01   3.6027871e+00   9.9590968e+01   2.9868208e+02   7.7322538e+01   2.1837537e+02   8.2365806e+01   3.1205396e+02   5.9738710e+01   1.0451735e+02   1.1019355e+02   3.5606871e+02   6.5622581e+01   2.2668116e+02   4.4621935e+01   2.4150283e+02   4.8894194e+01   4.2440234e+02   7.6918710e+01   2.5573747e+02   5.2551935e+01   2.3104681e+02   9.2724839e+01   3.2958459e+02   4.2632903e+01   1.4577356e+02   7.6136774e+01   3.1151906e+02   9.2701935e+01   2.3570514e+02   8.6288710e+01   2.3203916e+02   6.7682258e+01   2.3228639e+02   8.6010323e+01   2.9079530e+02   6.0198710e+01   1.9585378e+02   8.5252581e+01   2.9272463e+02  -5.6774619e+00   5.1725374e+01   8.6751613e+01   2.0893987e+02   2.9763226e+01   2.7908926e+02   7.5719032e+01   1.6111570e+02   9.5786774e+01   3.1296738e+02   9.3752538e+01   2.3258097e+02   3.9051613e+01   2.8897135e+02   4.9752538e+01   2.4734097e+02   3.1812742e+02   4.1285161e+00   1.2171194e+02   3.2131401e+02   1.6015161e+02   3.0669755e+02   9.2384194e+01   3.2255314e+02   8.1356129e+01   3.6904506e+02   6.8957097e+01   3.2577053e+02   7.3764839e+01   2.2838043e+02   5.8849355e+01   2.6363366e+02   7.0248387e+01   2.9524271e+02   9.4323548e+01   2.3217057e+02   9.1435484e+01   3.8789226e+02   5.9182538e+01   1.8805657e+02   6.1683871e+01   2.3176110e+02   1.4234581e+02   1.9190169e+02   5.4340000e+01   2.1760699e+02   8.5027097e+01   1.8949074e+02   7.1178065e+01   2.3906930e+02   3.6378065e+01   2.9337911e+02   7.0958387e+01   3.3605172e+02   2.1945254e+02   4.9868497e+02   1.3847742e+01   3.1310928e+02   1.3886806e+02   3.8328088e+02   1.1694355e+02   3.0422645e+02   5.0375484e+01   4.3707803e+02   1.2034774e+02   3.6744347e+02   1.1364806e+02   2.4428783e+02   6.7055161e+01   3.4384978e+02   4.0110290e+02   1.2139983e+02   2.5516129e+01   2.5190065e+02   1.2643032e+02   3.0786364e+02   6.9270323e+01   2.7301386e+02   2.6917032e+02   2.2685154e+02   5.3525484e+01   1.4468764e+02   6.8753548e+01   2.5423391e+02   2.0694194e+01   1.2307317e+02   1.3802548e+02   4.0440345e+02
   4.6302538e+01   1.5858697e+02   9.9086452e+01   3.5695825e+02   6.2575161e+01   3.3070689e+02   9.2451290e+01   3.4750454e+02   8.5516129e+01   2.5106613e+02   5.0712903e+01   2.5195135e+02   7.9114839e+01   3.5120920e+02   1.8568710e+02   3.6132568e+02   7.3821613e+01   3.1035169e+02   7.9142581e+01   1.8282956e+02   1.0997355e+02   3.6549954e+02   7.3400000e+01   3.5927316e+02   7.2738710e+01   3.4969800e+02   6.0295161e+01   2.3587639e+02   8.2536129e+01   3.0938905e+02   7.0179032e+01   3.3797890e+02   2.4585484e+02   2.3841710e+02   1.9536935e+02   2.5431465e+02   2.8552258e+01   2.4870872e+02   4.7841935e+01   2.1202555e+02   1.0589290e+02   2.6533437e+02   3.7963516e+02   1.5687338e+02   4.7590645e+01   1.4597468e+02   4.0713548e+01   1.5240292e+02   3.7182538e+01   2.5805657e+02   8.8053226e+01   2.1779865e+02   4.4088387e+01   1.4904099e+02   7.5563871e+01   1.8568360e+02   4.9201290e+01   1.8851583e+02   5.3379032e+01   1.7834452e+02   1.2290806e+02   2.0744639e+02   1.0806065e+02   1.8888031e+02   6.6448710e+01   3.5558249e+02   1.0046290e+02   2.8604490e+02   3.9447742e+01   1.5610450e+02   3.0422538e+01   2.3393737e+02   1.8290323e+01   9.2983871e+00   5.5020968e+01   2.7439768e+02   1.0313254e+02   2.3778057e+02   6.9035806e+01   2.9374036e+02   6.9268710e+01   1.0370495e+02   1.0119355e+02   3.0517871e+02   8.0522581e+01   2.7363916e+02   2.7381935e+01   2.7388203e+02   2.8564194e+01   3.6922874e+02   6.2978710e+01   2.5916267e+02   7.2891935e+01   2.0794961e+02   9.4434839e+01   3.4716779e+02   5.4542903e+01   1.6120076e+02   1.0651677e+02   3.6694866e+02   9.7891935e+01   2.6785994e+02   9.3288710e+01   2.3728916e+02   7.8252258e+01   2.4310079e+02   1.0877032e+02   2.6611450e+02   3.6338710e+01   1.9119258e+02   8.9192581e+01   2.9371943e+02  -2.7247462e+01  -1.9290262e+00   8.0561613e+01   2.0981507e+02   3.9663226e+01   2.7582726e+02   4.7629032e+01   1.8441290e+02   1.0297677e+02   3.6482218e+02   6.1182538e+01   2.8208657e+02   4.0571613e+01   2.8236975e+02   3.6512538e+01   2.5621017e+02   3.7793742e+02   1.7103716e+01   9.7571935e+01   3.4976521e+02   1.7648161e+02   2.7616115e+02   7.8244194e+01   2.8802434e+02   4.3686129e+01   2.1595866e+02   4.9907097e+01   2.9234453e+02   9.1864839e+01   2.5727243e+02   8.3089355e+01   2.6017446e+02   1.0933839e+02   3.0625551e+02   8.7703548e+01   2.8122017e+02   9.8005484e+01   4.0150666e+02   9.7182538e+01   1.8887657e+02   9.1353871e+01   3.7100750e+02   1.4077581e+02  -6.5442710e+01   6.3240000e+01   2.3713499e+02   7.5027097e+01   1.8077074e+02   4.6698065e+01   1.9581770e+02   5.5708065e+01   4.7007271e+02   7.1528387e+01   3.3128612e+02   1.3488254e+02   4.8434057e+02   4.8507742e+01   3.3452648e+02   1.2162806e+02   3.9499008e+02   6.5563548e+01   2.9095685e+02   7.0475484e+01   3.1500003e+02   8.8347742e+01   2.6681347e+02   6.0218065e+01   2.4842223e+02   6.5105161e+01   3.3376578e+02   3.9154290e+02   1.4010463e+02   2.4846129e+01   2.0781425e+02   3.4100323e+01   1.8282004e+02   5.7700323e+01   2.7936946e+02   4.2141032e+02   1.5324234e+02   4.2255484e+01   1.7868924e+02   6.8223548e+01   2.4189631e+02   4.1834194e+01   1.1467197e+02   1.3793548e+02   3.9223065e+02
   1.2024254e+02   3.9230177e+02   1.0437645e+02   3.5829505e+02   1.0085516e+02   3.5964449e+02   1.0474129e+02   3.7571134e+02   1.0528613e+02   2.1986453e+02   7.6662903e+01   2.6792535e+02   9.3494839e+01   3.2867880e+02   1.7318710e+02   3.5612568e+02   5.9581613e+01   2.7734089e+02   6.4572581e+01   1.7971516e+02   7.3163548e+01   3.3568434e+02   5.8030000e+01   3.1013276e+02   5.6638710e+01   3.3036600e+02   4.1245161e+01   2.7816039e+02   1.0853613e+02   3.2811905e+02   8.8319032e+01   3.5652770e+02   2.5865484e+02   2.9634310e+02   2.3021935e+02   2.3409665e+02   3.5842258e+01   2.6155552e+02   4.8131935e+01   2.1485235e+02   9.3652903e+01   2.9240357e+02   4.0839516e+02   1.5791258e+02   4.2400645e+01   1.6805988e+02   5.5043548e+01   1.5839652e+02   9.1042538e+01   2.6036777e+02   8.1763226e+01   2.1644185e+02   7.1658387e+01   1.7502539e+02   8.7803871e+01   2.2955440e+02   3.6731290e+01   2.2227343e+02   2.6089032e+01   1.6090772e+02   1.0766806e+02   2.4971559e+02   1.1406065e+02   1.9064031e+02   4.9778710e+01   3.8782609e+02   6.9272903e+01   2.1998010e+02   1.3157742e+01   1.4572770e+02   1.7132538e+01   1.6847057e+02   3.6203226e+00   1.5231987e+01   5.3830968e+01   2.6791288e+02   8.5182538e+01   2.2674657e+02   7.2465806e+01   2.9079596e+02   6.3648710e+01   1.0839455e+02   1.0352355e+02   3.5708231e+02   8.5812581e+01   1.9435596e+02   3.8911935e+01   3.0048963e+02   5.7024194e+01   3.8228194e+02   7.5188710e+01   2.4313587e+02   6.4171935e+01   2.1292721e+02   1.2291484e+02   3.0240939e+02   6.1682903e+01   1.5466956e+02   1.2817677e+02   3.3426586e+02   1.0313194e+02   2.3444074e+02   9.0998710e+01   2.0366236e+02   4.2212258e+01   2.6308399e+02   7.7960323e+01   2.8747930e+02   3.9248710e+01   1.3571978e+02   6.6302581e+01   2.8197063e+02  -2.4337462e+01   3.2738174e+01   8.1751613e+01   2.0181987e+02   3.8473226e+01   2.8411246e+02   4.9289032e+01   1.6428010e+02   1.1140677e+02   3.4294778e+02   6.3372538e+01   2.4368137e+02   7.1711613e+01   3.4587855e+02   7.5272538e+01   2.6962937e+02   3.5517742e+02  -2.1115484e+01   1.0733194e+02   3.6636441e+02   1.5910161e+02   2.5059155e+02   7.0104194e+01   3.3309554e+02   8.0966129e+01   3.0259626e+02   6.4857097e+01   3.0004853e+02   7.4144839e+01   2.7202003e+02   1.1822935e+02   3.3731326e+02   7.8678387e+01   2.9361831e+02   8.1753548e+01   3.1926617e+02   8.5765484e+01   4.1820586e+02   6.1182538e+01   2.0399657e+02   7.5923871e+01   3.3258190e+02   1.5929581e+02   6.0405690e+01   8.9670000e+01   2.5630059e+02   6.8217097e+01   2.0150554e+02   6.6908065e+01   2.3367090e+02   5.1808065e+01   3.6980471e+02   9.2288387e+01   3.4172532e+02   1.3124254e+02   4.2858177e+02   5.3607742e+01   3.3425848e+02   1.2162806e+02   3.6237008e+02   5.1223548e+01   2.5514405e+02   7.9095484e+01   5.1712043e+02   1.0949774e+02   3.5050147e+02   5.4458065e+01   2.3602303e+02   6.9915161e+01   3.2452098e+02   3.4091290e+02   1.3358503e+02   4.6896129e+01   2.2133025e+02   1.0952032e+02   2.6983644e+02   6.1180323e+01   3.0671106e+02   3.7664032e+02   1.8811394e+02   6.1205484e+01   1.7212324e+02   5.7323548e+01   2.2314831e+02   2.6794194e+01   1.1525517e+02   1.4393548e+02   4.6757065e+02
   6.7982538e+01   3.7027257e+02   8.7896452e+01   3.4366345e+02   1.0828516e+02   3.6758009e+02   8.1551290e+01   3.7723654e+02   9.8236129e+01   2.7271853e+02   5.2142903e+01   2.6245695e+02   8.6634839e+01   3.4841760e+02   1.7498710e+02   3.4508168e+02   6.9011613e+01   3.2268649e+02   8.5192581e+01   2.3715556e+02   1.1206355e+02   2.8381234e+02   5.3190000e+01   2.8588996e+02   8.8638710e+01   3.3680600e+02   5.4525161e+01   2.5714799e+02   8.5536129e+01   2.9919905e+02   9.6609032e+01   3.8053450e+02   2.3315484e+02   2.2643310e+02   1.1198935e+02   1.8869505e+02   5.8982258e+01   2.7632432e+02   4.6841935e+01   2.1681555e+02   1.0775290e+02   3.0637557e+02   3.3287516e+02   1.7257418e+02   3.1110645e+01   1.0563308e+02   4.5423548e+01   1.9449612e+02   7.1752538e+01   2.6315097e+02   1.1376323e+02   2.0355185e+02   5.4858387e+01   1.5579939e+02   8.7513871e+01   1.7229760e+02   4.5491290e+01   2.0338263e+02   7.3659032e+01   1.5143212e+02   1.1652806e+02   2.4290679e+02   7.5390645e+01   2.4016391e+02   5.7348710e+01   3.5950049e+02   8.5652903e+01   2.3147970e+02   4.2397742e+01   1.7176850e+02   3.1372538e+01   2.2309137e+02   2.3480323e+01   7.6431871e+00   8.3640968e+01   2.5643808e+02   1.1937254e+02   3.0848137e+02   8.2745806e+01   2.9173356e+02   6.6458710e+01   1.0673975e+02   1.1809355e+02   3.7701671e+02   9.1432581e+01   2.2685636e+02   2.3761935e+01   2.9055163e+02   6.3964194e+01   4.0266674e+02   4.2918710e+01   2.7566747e+02   9.2411935e+01   2.4128801e+02   1.0948484e+02   2.7972379e+02   4.3492903e+01   1.3912476e+02   1.6089677e+02   3.4311826e+02   1.3313194e+02   2.2385074e+02   9.8238710e+01   2.1993316e+02   6.0542258e+01   2.4423759e+02   8.0480323e+01   3.1713770e+02   2.6248710e+01   1.1789978e+02   8.1672581e+01   2.8180103e+02  -1.7817462e+01   2.3836574e+01   6.6091613e+01   2.1202267e+02   4.2333226e+01   2.8823366e+02   6.1769032e+01   1.7785170e+02   9.5216774e+01   3.4244298e+02   7.5612538e+01   2.3074217e+02   6.9521613e+01   3.3576375e+02   3.6802538e+01   2.4970697e+02   3.8521742e+02   1.1413161e+00   1.1280194e+02   3.3064681e+02   1.9272161e+02   2.9805195e+02   8.1294194e+01   3.1787034e+02   4.5116129e+01   3.6584426e+02   6.6097097e+01   3.1280933e+02   4.7864839e+01   2.4379243e+02   8.7329355e+01   2.5016526e+02   7.5628387e+01   2.3967231e+02   7.0663548e+01   2.7663337e+02   1.2548548e+02   3.8121826e+02   7.7232538e+01   1.9061257e+02   7.5833871e+01   3.0929910e+02   8.9625806e+01   3.0644929e+02   7.7480000e+01   2.5927579e+02   6.9787097e+01   1.9108994e+02   7.3488065e+01   1.9957450e+02   6.4188065e+01   4.2105431e+02   7.6908387e+01   3.4500572e+02   1.5298254e+02   4.4500257e+02   6.2937742e+01   3.4004208e+02   1.3814806e+02   2.8981848e+02   1.0484355e+02   3.0433445e+02   5.8475484e+01   3.2324003e+02   8.5967742e+01   3.8585387e+02   1.0321806e+02   2.8212223e+02   4.7535161e+01   3.5241138e+02   3.5647290e+02   1.4834023e+02   4.6516129e+01   2.4913065e+02   1.5786032e+02   2.8734924e+02   7.0270323e+01   3.2912386e+02   4.4236032e+02   1.5575634e+02   5.3995484e+01   1.3518004e+02   8.5183548e+01   2.6544951e+02   3.5834194e+01   1.1548197e+02   1.8111548e+02   4.0468625e+02
   1.0935254e+02   4.0812297e+02   1.0184645e+02   3.1745745e+02   4.1905161e+01   3.0246049e+02   7.6931290e+01   3.8827614e+02   9.0516129e+01   2.6490613e+02   5.1612903e+01   2.1782935e+02   1.0992484e+02   3.6817440e+02   2.0198710e+02   3.1132168e+02   7.8631613e+01   2.9000689e+02   3.5142581e+01   1.8729956e+02   8.7023548e+01   3.5576554e+02   5.6400000e+01   2.9732316e+02   9.1358710e+01   3.2934840e+02   4.4145161e+01   2.5359839e+02   9.5736129e+01   2.7500305e+02   7.5039032e+01   3.6574010e+02   3.0850484e+02   2.1625510e+02   1.3412935e+02   2.4783385e+02   4.4602258e+01   3.8023472e+02   4.9031935e+01   2.3626035e+02   9.0792903e+01   3.0406237e+02   4.0806516e+02   1.1574898e+02   4.2970645e+01   1.6477428e+02   6.4663548e+01   1.7095692e+02   7.9852538e+01   2.8821297e+02   1.4962323e+02   2.0506305e+02   7.1328387e+01   1.7029179e+02   5.2463871e+01   1.4067160e+02   4.0201290e+01   2.2861583e+02   3.9419032e+01   1.7022132e+02   9.3148065e+01   1.5472719e+02   1.0154065e+02   2.0488191e+02   5.8928710e+01   3.5471409e+02   6.5332903e+01   2.2910530e+02   1.1687742e+01   1.6875530e+02   4.2562538e+01   2.3277617e+02   3.9520323e+01   1.4269987e+01   7.9500968e+01   2.9619928e+02   9.4852538e+01   2.6578297e+02   7.8225806e+01   3.4833516e+02   6.1978710e+01   1.1933815e+02   8.6093548e+01   3.2161671e+02   8.2952581e+01   2.2925476e+02   3.4331935e+01   3.1465603e+02   5.4364194e+01   4.3156474e+02   7.6448710e+01   2.6103507e+02   6.4411935e+01   2.4128801e+02   1.0667484e+02   3.3394859e+02   5.4402903e+01   1.3230196e+02   1.6684677e+02   3.4822226e+02   1.1565194e+02   2.4019914e+02   9.8098710e+01   1.7661436e+02   2.0402258e+01   2.5025879e+02   8.0050323e+01   2.8108210e+02   3.1718710e+01   1.7832218e+02   1.1651258e+02   2.7416383e+02  -1.8677462e+01   4.3955374e+01   6.1661613e+01   2.0070707e+02   5.3233226e+01   2.4983166e+02   6.9909032e+01   1.6801050e+02   1.0755677e+02   2.9306578e+02   6.8272538e+01   2.1271937e+02   4.9621613e+01   3.4745575e+02   5.0992538e+01   3.0362177e+02   4.0474742e+02   1.1868916e+01   1.0280194e+02   3.5572681e+02   1.5591161e+02   2.8161675e+02   7.6244194e+01   3.6265434e+02   9.3776129e+01   3.5495146e+02   3.9617097e+01   3.0868773e+02   7.3714839e+01   2.5900443e+02   6.8659355e+01   2.4955886e+02   7.5248387e+01   2.3255271e+02   9.9233548e+01   2.6096777e+02   7.2005484e+01   3.7692666e+02   7.5852538e+01   1.8572297e+02   1.0597387e+02   3.2812790e+02   8.3195806e+01   2.8996369e+02   3.8340000e+01   2.9936699e+02   6.5127097e+01   1.8884274e+02   6.4748065e+01   2.1506370e+02   7.3858065e+01   4.4571071e+02   7.3818387e+01   3.2872292e+02   1.1724254e+02   4.7412177e+02   4.5367742e+01   3.1201768e+02   1.4676806e+02   3.4745888e+02   9.2653548e+01   2.5911965e+02   6.8855484e+01   3.4764963e+02   9.1827742e+01   3.2753507e+02   1.3974806e+02   2.3319983e+02   7.0575161e+01   3.2789818e+02   4.1466290e+02   1.2343503e+02   3.5226129e+01   2.2993385e+02   8.3570323e+01   3.0143244e+02   5.9460323e+01   3.0317866e+02   3.6860032e+02   1.7122714e+02   5.3735484e+01   1.1262084e+02   8.3183548e+01   2.2746951e+02   1.8554194e+01   1.1757437e+02   1.5211548e+02   4.0591625e+02
   1.2051254e+02   3.5886017e+02   8.0036452e+01   3.3510225e+02   4.2525161e+01   3.5579089e+02   7.3071290e+01   3.5210494e+02   1.1889613e+02   2.3839573e+02   7.6852903e+01   2.5329015e+02   9.9734839e+01   4.1969960e+02   1.7558710e+02   3.0423368e+02   8.8961613e+01   3.4976049e+02   6.7382581e+01   1.6991036e+02   1.2168355e+02   3.2289274e+02   7.3450000e+01   3.1021916e+02   8.4498710e+01   3.5703720e+02   3.2005161e+01   2.5203959e+02   8.1826129e+01   3.3259585e+02   6.5899032e+01   3.5023130e+02   2.9530484e+02   2.8376110e+02   1.2012935e+02   2.8390385e+02   2.7272258e+01   3.0348112e+02   4.1941935e+01   1.9429755e+02   7.6082903e+01   2.9642917e+02   4.1678516e+02   1.6714138e+02   5.3300645e+01   1.4456788e+02   6.1563548e+01   1.8435492e+02   4.8752538e+01   2.5656097e+02   5.1293226e+01   2.1811945e+02   7.7618387e+01   1.5573859e+02   8.5183871e+01   1.1072400e+02   4.5061290e+01   1.9756703e+02   5.1279032e+01   1.5727252e+02   1.0947806e+02   2.2618079e+02   8.6630645e+01   1.9888471e+02   7.8878710e+01   3.4654809e+02   8.3022903e+01   2.0844010e+02   2.5537742e+01   1.1573730e+02   3.1892538e+01   2.0352977e+02   3.4380323e+01  -2.4588129e+00   9.1020968e+01   3.0965768e+02   6.8942538e+01   2.1918577e+02   1.0927581e+02   2.8276116e+02   5.6078710e+01   1.2053015e+02   9.2003548e+01   3.0105391e+02   9.6142581e+01   2.7747956e+02   4.2861935e+01   2.8869363e+02   3.6624194e+01   4.2325394e+02   6.6658710e+01   3.1860827e+02   5.6361935e+01   2.2984201e+02   9.8244839e+01   3.3486299e+02   5.3972903e+01   1.5057636e+02   9.0606774e+01   3.0236146e+02   8.4371935e+01   2.3275154e+02   1.0590871e+02   1.9979956e+02   4.6832258e+01   2.2999439e+02   1.0005032e+02   3.0610210e+02   2.2718710e+01   1.4842218e+02   8.1462581e+01   2.9365783e+02  -6.4874619e+00   3.9600174e+01   8.3041613e+01   2.1152667e+02   5.9853226e+01   2.7916206e+02   6.6479032e+01   1.5362490e+02   1.2793677e+02   3.7929538e+02   6.2082538e+01   2.1749457e+02   5.6001613e+01   3.3227535e+02   3.3992538e+01   2.7217177e+02   4.0579742e+02  -1.8850839e+00   9.5951935e+01   3.4251481e+02   1.9034161e+02   2.7328235e+02   7.5574194e+01   3.2989794e+02   6.3446129e+01   3.4009786e+02   1.0366710e+02   3.3561373e+02   7.5054839e+01   2.8785723e+02   1.2056935e+02   2.9421606e+02   8.9768387e+01   2.6330111e+02   1.1751355e+02   2.5279537e+02   7.7105484e+01   3.4965866e+02   9.2132538e+01   1.8490057e+02   7.8063871e+01   3.1784070e+02   9.8485806e+01   3.4851049e+02   4.2530000e+01   2.6550179e+02   6.6547097e+01   2.1077914e+02   6.1648065e+01   2.2020170e+02   5.2138065e+01   4.2506831e+02   6.9478387e+01   3.1493012e+02   1.6545254e+02   4.6747497e+02   1.3897742e+01   3.1277528e+02   1.4409806e+02   3.6024248e+02   9.7843548e+01   2.9537445e+02   4.4325484e+01   3.4985203e+02   9.1307742e+01   3.1666667e+02   8.1178065e+01   2.3607543e+02   4.5865161e+01   3.0506498e+02   3.7816290e+02   1.4004503e+02   8.7061290e+00   2.4481545e+02   1.4333032e+02   2.7203164e+02   5.5420323e+01   3.1798186e+02   3.4921032e+02   2.1358834e+02   5.9525484e+01   1.6920764e+02   1.0365355e+02   2.4711191e+02   3.4834194e+01   1.0342197e+02   1.2557548e+02   4.2548945e+02
   9.9452538e+01   3.5386497e+02   6.9606452e+01   3.5046665e+02   7.1715161e+01   2.8354569e+02   7.4221290e+01   3.3311294e+02   1.0680613e+02   2.2922293e+02   5.9662903e+01   2.1733535e+02   1.4916484e+02   3.3984520e+02   2.2348710e+02   4.0600168e+02   4.7541613e+01   2.9983409e+02   3.7572581e+01   1.9691516e+02   7.1543548e+01   3.3062394e+02   5.5190000e+01   3.2899996e+02   8.0828710e+01   3.1628080e+02   3.1195161e+01   2.4706439e+02   6.4396129e+01   2.7137025e+02   6.6749032e+01   3.4540330e+02   2.3255484e+02   1.4728110e+02   1.6183935e+02   3.0799705e+02   3.6172258e+01   2.9871912e+02   5.4981935e+01   2.4702435e+02   7.4792903e+01   2.9577237e+02   3.6920516e+02   1.6642778e+02   3.9440645e+01   1.5710668e+02   5.3183548e+01   1.6554532e+02   3.7322538e+01   2.5266537e+02   1.4833323e+02   2.9864625e+02   6.5088387e+01   1.7398099e+02   7.4653871e+01   1.9432640e+02   4.3631290e+01   2.1863143e+02   2.4989032e+01   1.6999572e+02   1.1456806e+02   2.5839359e+02   1.0711065e+02   2.2629631e+02   1.3968871e+02   3.6872329e+02   6.7272903e+01   2.2308010e+02   3.2637742e+01   1.6849930e+02   4.8562538e+01   2.6629617e+02   2.0000323e+01   2.3451587e+01   1.0940097e+02   2.7613728e+02   1.0018254e+02   2.3263657e+02   1.1641581e+02   3.1894996e+02   4.8978710e+01   1.2775815e+02   7.8003548e+01   3.0560391e+02   7.2762581e+01   2.2677996e+02   3.8331935e+01   2.5695603e+02   8.2164194e+01   3.2894074e+02   5.4758710e+01   2.6340027e+02   7.7411935e+01   2.0705801e+02   9.7144839e+01   2.7085099e+02   6.0012903e+01   1.3771316e+02   1.3198677e+02   3.6943106e+02   1.1041194e+02   2.9109834e+02   9.7758710e+01   2.3202156e+02   4.6112258e+01   2.7877199e+02   8.6240323e+01   2.8334690e+02   3.1868710e+01   1.5931018e+02   5.9722581e+01   2.8155703e+02  -3.0337462e+01   1.8648174e+01   8.9561613e+01   2.7219507e+02   4.4903226e+01   3.1692806e+02   8.4719032e+01   1.8073570e+02   1.2450677e+02   3.0399978e+02   6.4662538e+01   1.7842817e+02   1.2521613e+01   3.3485375e+02   6.2272538e+01   2.9499937e+02   3.8188742e+02   2.1457716e+01   1.0595194e+02   3.4585481e+02   1.8815161e+02   2.6198755e+02   7.8154194e+01   3.1626154e+02   7.8776129e+01   2.8320146e+02   7.0237097e+01   3.1233813e+02   8.2384839e+01   2.4936083e+02   4.7519355e+01   1.6530006e+02   1.3605839e+02   2.4664791e+02   8.9703548e+01   2.7544017e+02   8.5815484e+01   3.6224186e+02   2.6570254e+02   4.5634974e+01   6.0593871e+01   2.6042830e+02   8.8815806e+01   3.7466409e+02   9.3290000e+01   2.7073099e+02   6.4127097e+01   2.1721274e+02   7.4328065e+01   2.3292730e+02   9.5898065e+01   4.2975751e+02   9.3718387e+01   3.4870092e+02   1.5440254e+02   4.6330897e+02   3.2227742e+01   3.0492888e+02   1.1409806e+02   3.8793248e+02   1.0727355e+02   2.6871005e+02   7.2995484e+01   2.7845843e+02   1.2749774e+02   4.8834147e+02   7.7938065e+01   2.6671463e+02   7.5815161e+01   3.6161898e+02   3.8535290e+02   1.0321983e+02   3.5376129e+01   2.1287185e+02   1.0419032e+02   2.8311284e+02   8.3890323e+01   3.6317426e+02   3.7412032e+02   1.4940554e+02   4.0315484e+01   1.2453444e+02   5.3703548e+01   2.4120791e+02   2.0124194e+01   1.1463877e+02   1.3702548e+02   4.6730345e+02
   8.2512538e+01   3.4395017e+02   1.0094645e+02   3.5218945e+02   6.3095161e+01   3.6457529e+02   7.4031290e+01   3.7145814e+02   9.7086129e+01   2.6457053e+02   5.7382903e+01   2.4798775e+02   1.0658484e+02   3.5382160e+02   2.2438710e+02   3.3292968e+02   9.2151613e+01   3.3788529e+02   3.8142581e+01   1.6515956e+02   5.4163548e+01   3.2144434e+02   8.4290000e+01   3.4546196e+02   6.3208710e+01   3.4327040e+02   5.1955161e+01   2.5420359e+02   9.1686129e+01   2.9023705e+02   9.6039032e+01   4.0682010e+02   2.7010484e+02   1.6057710e+02   2.0874935e+02   2.5124425e+02   4.8172258e+01   2.7499912e+02   4.7411935e+01   2.2281995e+02   8.0942903e+01   2.8623037e+02   4.1206516e+02   1.5708898e+02   4.9400645e+01   1.6916988e+02   4.8233548e+01   1.5965132e+02   3.0892538e+01   2.3636977e+02   7.6093226e+01   2.2580545e+02   8.2518387e+01   1.7396659e+02   7.3703871e+01   1.9249240e+02   4.3821290e+01   2.1180623e+02   4.9089032e+01   1.7768772e+02   8.8148065e+01   2.1150719e+02   1.0225065e+02   2.9610511e+02   4.6018710e+01   3.5840689e+02   9.0902903e+01   2.3999970e+02   1.9497742e+01   1.5955050e+02   3.9462538e+01   2.1073417e+02   3.2140323e+01   4.9103871e+00   7.3640968e+01   2.7594808e+02   8.8512538e+01   2.4124017e+02   7.7935806e+01   3.2931836e+02   6.0118710e+01   9.2156955e+01   1.2357355e+02   3.2538831e+02   5.6332581e+01   1.8942436e+02   3.0431935e+01   2.3382803e+02   1.6564194e+01   3.5411874e+02   5.3708710e+01   3.1316427e+02   6.5511935e+01   2.2015001e+02   1.1186484e+02   3.2558339e+02   4.7872903e+01   1.2982436e+02   1.5698677e+02   3.4177106e+02   7.9701935e+01   2.1793514e+02   7.2188710e+01   2.3211716e+02   3.5972258e+01   2.3620319e+02   9.4720323e+01   3.0285850e+02   4.4578710e+01   1.5301338e+02   8.4932581e+01   2.5733023e+02  -2.8437462e+01  -3.4038262e+00   1.0566161e+02   2.4233707e+02   6.9813226e+01   3.0074526e+02   6.4859032e+01   1.8246450e+02   1.0607677e+02   3.3028418e+02   8.2562538e+01   2.1604617e+02   4.0571613e+01   3.3545975e+02   5.9182538e+01   2.7672657e+02   3.6574742e+02  -8.7310839e+00   1.0142194e+02   3.5831721e+02   1.9072161e+02   2.9402195e+02   7.6294194e+01   3.2832034e+02   1.1163613e+02   3.2862266e+02   6.8717097e+01   2.8135973e+02   8.7384839e+01   2.4234083e+02   6.5189355e+01   2.5641646e+02   1.2990839e+02   2.9570991e+02   1.1770355e+02   2.7882017e+02   9.5915484e+01   3.8020386e+02   2.3927254e+02   7.9937384e-01   7.2733871e+01   2.5216710e+02   8.7345806e+01   3.2902169e+02   6.2720000e+01   2.4469659e+02   6.8597097e+01   2.1485514e+02   5.3328065e+01   1.8397730e+02   5.6378065e+01   5.1153911e+02   8.0818387e+01   3.5045292e+02   1.3488254e+02   4.1229057e+02   2.4227742e+01   3.1341888e+02   1.2795806e+02   4.3196368e+02   1.4118355e+02   2.6004725e+02   7.6565484e+01   3.6513283e+02   8.8447742e+01   3.8037547e+02   2.1121806e+02   2.3276223e+02   5.9435161e+01   2.9516938e+02   3.4035290e+02   1.5375983e+02   1.8036129e+01   2.0292905e+02   1.2252032e+02   2.9331644e+02   5.6320323e+01   2.9537986e+02   4.1688032e+02   1.1498474e+02   4.8105484e+01   1.7328124e+02   7.0993548e+01   2.4263471e+02   3.7364194e+01   1.2492957e+02   1.2157548e+02   3.8507945e+02
   1.0288254e+02   3.3217057e+02   9.1996452e+01   3.3119545e+02   5.9815161e+01   3.2940769e+02   9.3171290e+01   3.6330694e+02   9.7426129e+01   2.6506333e+02   5.3762903e+01   2.2999735e+02   1.8820484e+02   3.3934200e+02   1.6628710e+02   3.5227768e+02   1.3177161e+02   3.1733569e+02   7.6002581e+01   1.5784076e+02   8.0253548e+01   3.5754714e+02   5.5140000e+01   3.2552396e+02   7.8018710e+01   3.2822560e+02   5.6485161e+01   2.8023119e+02   8.1966129e+01   3.1929465e+02   9.7559032e+01   3.5497850e+02   2.6570484e+02   2.6087910e+02   1.3855935e+02   2.5994945e+02   4.0742258e+01   2.6040352e+02   6.1791935e+01   2.5542955e+02   8.2892903e+01   3.2507437e+02   4.0063516e+02   1.5810338e+02   6.6440645e+01   1.7303668e+02   5.1943548e+01   1.7235452e+02   2.1752538e+01   2.2034097e+02   8.0193226e+01   2.0704745e+02   7.9428387e+01   1.6202379e+02   8.5183871e+01   2.1115400e+02   4.9871290e+01   2.2265223e+02   4.8419032e+01   1.6802132e+02   8.8568065e+01   2.3224359e+02   9.5010645e+01   1.9111431e+02   8.1348710e+01   2.7587049e+02   4.8332903e+01   1.7402530e+02   1.9117742e+01   1.8530090e+02   5.1612538e+01   2.2585217e+02   2.0710323e+01   2.9634787e+01   8.4730968e+01   2.4568088e+02   5.8752538e+01   3.0262097e+02   8.4555806e+01   2.9525876e+02   6.2838710e+01   1.1993935e+02   1.0847355e+02   3.3878631e+02   8.7862581e+01   2.4438196e+02   2.5331935e+01   2.7018603e+02   4.6094194e+01   3.6575634e+02   4.8028710e+01   2.6825867e+02   6.0321935e+01   2.4528521e+02   1.2805484e+02   3.3375819e+02   7.1252903e+01   1.3848396e+02   1.0632677e+02   3.8063386e+02   8.8801935e+01   1.9539714e+02   8.0618710e+01   1.8411276e+02   5.1112258e+01   2.4046199e+02   1.0496032e+02   2.9793930e+02   4.3148710e+01   1.7412778e+02   9.4832581e+01   2.6553823e+02  -4.7107462e+01  -4.7202262e+00   5.3281613e+01   1.9499747e+02   6.6143226e+01   2.6065886e+02   7.9959032e+01   1.9054650e+02   9.1126774e+01   2.8796018e+02   5.7802538e+01   1.7816697e+02   2.8191613e+01   2.8574015e+02   5.8372538e+01   2.5684137e+02   3.5736742e+02   3.2293161e+00   1.1633194e+02   3.3360441e+02   2.0234161e+02   3.0190235e+02   1.1115419e+02   3.4448154e+02   1.0616613e+02   2.8944026e+02   6.4097097e+01   3.3891933e+02   5.3334839e+01   2.5559483e+02   5.5189355e+01   1.7935646e+02   1.0729839e+02   2.4470871e+02   9.1803548e+01   2.9470217e+02   1.6653548e+02   3.5783426e+02   2.2266254e+02   6.1888174e+01   7.4063871e+01   2.9211070e+02   8.6575806e+01   3.1508329e+02   6.8910000e+01   2.5425139e+02   5.1837097e+01   2.0557594e+02   7.2388065e+01   2.4418250e+02   7.8468065e+01   3.4705191e+02   8.7578387e+01   3.5138212e+02   1.7488254e+02   4.5493057e+02   2.2367742e+01   2.7747768e+02   1.2529806e+02   3.2522648e+02   1.2599355e+02   1.9178245e+02   7.0515484e+01   2.8751683e+02   1.5996774e+02   4.2560387e+02   7.5218065e+01   2.3060223e+02   5.3245161e+01   3.3737458e+02   3.6010290e+02   1.4823983e+02   1.9566129e+01   2.1151665e+02   6.8380323e+01   3.4469764e+02   5.1650323e+01   2.9299346e+02   4.2012032e+02   1.5472554e+02   5.4625484e+01   1.8927964e+02   9.9703548e+01   2.3985791e+02   2.8644194e+01   1.0486717e+02   1.4475548e+02   3.7322505e+02
   1.0514254e+02   3.9008977e+02   6.9086452e+01   3.2492825e+02   1.0000516e+02   3.0233249e+02   8.5361290e+01   3.9064174e+02   9.7666129e+01   2.7137413e+02   3.2712903e+01   2.2334135e+02   1.8149484e+02   3.7139880e+02   1.5038710e+02   3.2664968e+02   6.2581613e+01   3.0401089e+02   4.9332581e+01   1.9693436e+02   7.7733548e+01   3.5774874e+02   4.5350000e+01   3.0067716e+02   8.0828710e+01   2.9419080e+02   6.7715161e+01   2.7866279e+02   8.6116129e+01   2.8263265e+02   8.9939032e+01   3.1125810e+02   2.6040484e+02   2.6545310e+02   1.6421935e+02   2.9342665e+02   2.1842258e+01   2.4653552e+02   6.5411935e+01   2.2699995e+02   8.0752903e+01   2.8243557e+02   3.5720516e+02   1.7585778e+02   3.5110645e+01   1.7245308e+02   4.3523548e+01   1.8393812e+02   1.7892538e+01   2.2726977e+02   6.3433226e+01   1.8581825e+02   7.8998387e+01   1.8296819e+02   3.2893871e+01   1.3266720e+02   4.8631290e+01   2.3880143e+02   2.1519032e+01   1.2617332e+02   9.2668065e+01   2.3443559e+02   9.1110645e+01   2.5223631e+02   6.8778710e+01   3.3406609e+02   6.2902903e+01   2.7354970e+02   3.3967742e+01   1.2706290e+02   3.6422538e+01   2.1445737e+02   3.3803226e+00   3.7311871e+00   6.0310968e+01   2.7720448e+02   1.1651254e+02   2.5690017e+02   4.2135806e+01   3.2313236e+02   5.8888710e+01   1.1472535e+02   8.1193548e+01   3.8000871e+02   8.8432581e+01   2.6876636e+02   5.4101935e+01   3.0412443e+02   6.4564194e+01   3.9981874e+02   5.5338710e+01   2.6856387e+02   7.4131935e+01   2.2927041e+02   9.9534839e+01   3.3465979e+02   6.8822903e+01   1.4009836e+02   1.3536677e+02   3.6655066e+02   9.4461935e+01   2.2141434e+02   5.9668710e+01   2.1492876e+02   4.6492258e+01   2.6150159e+02   8.2530323e+01   2.4302370e+02   2.9338710e+01   2.0975258e+02   8.7302581e+01   2.7629063e+02  -3.8387462e+01   1.2822174e+01   6.6751613e+01   1.9934987e+02   4.2663226e+01   2.6962726e+02   6.2529032e+01   1.7975090e+02   5.9936774e+01   3.2297538e+02   5.5512538e+01   2.2740017e+02   3.4811613e+01   3.2226055e+02   5.6232538e+01   2.6639257e+02   3.7664742e+02   1.4586916e+01   1.1333194e+02   3.4131441e+02   1.7457161e+02   2.6607395e+02   8.1724194e+01   3.4393594e+02   1.3149613e+02   3.5327386e+02   4.0097097e+01   3.2031933e+02   7.1294839e+01   2.2029803e+02   7.7759355e+01   2.6003086e+02   1.1681839e+02   2.5389711e+02   1.0951355e+02   2.6823537e+02   1.3372548e+02   3.8131906e+02   9.5892538e+01   1.6807977e+02   7.8353871e+01   3.2933750e+02   9.2295806e+01   3.5995569e+02   5.6100000e+01   2.8313619e+02   5.7977097e+01   1.8736474e+02   6.5808065e+01   2.4770890e+02   5.2088065e+01   4.7845231e+02   9.7288387e+01   3.2994532e+02   1.6545254e+02   4.4673497e+02   1.3747742e+01   2.7997728e+02   1.0243806e+02   3.3871528e+02   1.2661355e+02   2.5473285e+02   6.9375484e+01   3.6122803e+02   7.7637742e+01   3.5314027e+02   9.7508065e+01   2.5900903e+02   5.1245161e+01   3.3763458e+02   3.5966290e+02   1.3415503e+02   3.2376129e+01   2.0611185e+02   1.2943032e+02   2.9562364e+02   4.6990323e+01   2.7112626e+02   3.0102032e+02   2.8516354e+02   7.3785484e+01   1.3495684e+02   4.7703548e+01   2.2587791e+02   2.6174194e+01   1.0944477e+02   1.5120548e+02   3.2680905e+02
   9.6772538e+01   3.4970937e+02   7.5566452e+01   3.2783985e+02   8.8815161e+01   3.4841769e+02   7.2831290e+01   3.6150414e+02   1.0199613e+02   2.7674773e+02   4.3332903e+01   2.1083175e+02   2.2263484e+02   3.6520760e+02   1.5698710e+02   3.1712168e+02   4.7251613e+01   3.2609729e+02   5.8902581e+01   1.6216876e+02   9.9973548e+01   3.3620954e+02   4.5710000e+01   3.6133836e+02   8.0118710e+01   3.3057760e+02   5.3195161e+01   2.6234439e+02   6.0636129e+01   2.9276105e+02   8.6749032e+01   3.2927330e+02   2.4735484e+02   2.0019710e+02   1.7774935e+02   3.0810425e+02   1.8742258e+01   2.4530352e+02   8.1171935e+01   2.2696915e+02   5.6512903e+01   2.7190477e+02   3.7506516e+02   1.6438898e+02   3.5010645e+01   1.2036108e+02   3.9093548e+01   1.5686252e+02   1.9422538e+01   2.6428737e+02   8.0813226e+01   2.2580785e+02   6.3998387e+01   1.6235819e+02   7.1993871e+01   1.9477920e+02   4.9631290e+01   2.2696143e+02   4.4609032e+01   1.6380612e+02   1.1566806e+02   2.6702559e+02   9.7060645e+01   1.9733031e+02   6.4448710e+01   3.4403249e+02   7.0212903e+01   2.5177490e+02   3.1447742e+01   1.2664450e+02   3.1662538e+01   2.0835817e+02   1.8190323e+01   1.9836387e+01   8.0500968e+01   2.8554928e+02   1.0999254e+02   2.2476177e+02   8.3135806e+01   3.3228236e+02   4.5978710e+01   9.7808155e+01   1.1147355e+02   2.9792631e+02   5.7002581e+01   2.3433076e+02   7.6331935e+01   3.2987603e+02   2.9449419e+02   9.5154335e+01   8.4608710e+01   2.5327227e+02   7.7031935e+01   2.3884841e+02   1.0395484e+02   3.5911619e+02   5.4402903e+01   1.4259196e+02   1.8370677e+02   3.5344346e+02   1.0470194e+02   2.2459514e+02   1.3451871e+02   2.0584076e+02   6.0782258e+01   2.7316839e+02   1.0229032e+02   2.8720290e+02   4.4488710e+01   2.2468058e+02   1.0467258e+02   3.1306103e+02  -1.9767462e+01   1.5992574e+01   7.9321613e+01   2.1605427e+02   5.0763226e+01   3.0150926e+02   7.0239032e+01   1.5208410e+02   1.0617677e+02   3.1222618e+02   4.8662538e+01   1.8694817e+02   4.2381613e+01   3.1727495e+02   5.9232538e+01   3.1367257e+02   3.7131742e+02   5.2533161e+00   1.3709194e+02   3.0674361e+02   1.8143161e+02   2.9857515e+02   8.0004194e+01   3.1602354e+02   1.1944613e+02   3.2061786e+02   5.9187097e+01   2.9864213e+02   8.0334839e+01   2.8138483e+02   1.2256935e+02   3.5305606e+02   1.1424839e+02   3.0762271e+02   1.0251355e+02   2.9260537e+02   1.1586548e+02   4.5888786e+02   7.9802538e+01   1.6893697e+02   6.7833871e+01   2.4298910e+02   1.0510581e+02   3.3245089e+02   4.7810000e+01   2.4764939e+02   6.6267097e+01   1.9875154e+02   5.6118065e+01   1.8890410e+02   3.8048065e+01   3.0595551e+02   8.1438387e+01   3.4716332e+02   1.7051254e+02   4.7986017e+02   3.0277742e+01   2.8874488e+02   1.1748806e+02   3.2661128e+02   8.4803548e+01   3.0469765e+02   5.0045484e+01   3.0715443e+02   9.8497742e+01   4.2128147e+02   8.6648065e+01   2.4610783e+02   6.9625161e+01   3.6311418e+02   4.2041290e+02   1.0847503e+02   4.3896129e+01   1.6700025e+02   2.0000323e+01   1.7913804e+02   6.2080323e+01   3.5501906e+02   3.1764032e+02   2.6911394e+02   5.4785484e+01   1.5279684e+02   6.4183548e+01   2.4250951e+02   4.0744194e+01   1.0298917e+02   1.4475548e+02   4.2213505e+02
   9.5192538e+01   3.7525577e+02   8.9416452e+01   3.5435185e+02   6.5435161e+01   3.6514809e+02   5.2171290e+01   3.6491694e+02   1.0161613e+02   2.0810813e+02   7.5232903e+01   2.3608975e+02   1.0906484e+02   3.7886320e+02   2.0168710e+02   3.9644568e+02   6.1441613e+01   3.4015209e+02   7.0432581e+01   1.9185636e+02   1.4011355e+02   3.8070834e+02   6.2870000e+01   3.4374556e+02   7.0068710e+01   3.2381160e+02   5.0335161e+01   2.5700319e+02   8.2156129e+01   2.7770945e+02   9.5799032e+01   3.4297930e+02   2.6945484e+02   2.1047910e+02   1.5941935e+02   2.4100065e+02   5.0172258e+01   3.0378912e+02   3.8891935e+01   2.9031155e+02   9.7982903e+01   2.8910717e+02   3.7692516e+02   1.5024018e+02   2.6920645e+01   1.2681828e+02   5.5803548e+01   1.6200572e+02   4.3512538e+01   2.6860017e+02   7.4093226e+01   2.3929545e+02   7.6708387e+01   1.8081139e+02   5.6753871e+01   1.7489840e+02   4.3301290e+01   2.4998783e+02   6.8659032e+01   1.9193212e+02   1.4414806e+02   2.2198719e+02   1.1320065e+02   2.1451911e+02   5.4018710e+01   3.7834689e+02   8.4212903e+01   2.5078490e+02   2.5067742e+01   1.5444490e+02   3.8662538e+01   1.8936817e+02   2.3240323e+01   5.1923871e+00   3.0259097e+02   1.8632077e+01   7.9802538e+01   2.4879697e+02   7.3275806e+01   3.2583116e+02   4.5458710e+01   1.0641975e+02   1.1052355e+02   2.9814231e+02   7.1622581e+01   2.3254116e+02   3.0191935e+01   2.7003723e+02   3.6969419e+02   8.6833548e-01   8.2398710e+01   2.5123907e+02   7.7271935e+01   2.3730921e+02   1.0395484e+02   2.9607619e+02   5.2012903e+01   1.2878316e+02   1.1351677e+02   3.6938866e+02   2.7221935e+01   3.3175354e+02   6.6668710e+01   2.4536876e+02   5.3492258e+01   2.5027159e+02   7.0820323e+01   2.9672050e+02   6.7718710e+01   1.8601218e+02   9.9672581e+01   2.7936103e+02  -2.4487462e+01   2.1560174e+01   6.4851613e+01   2.0498187e+02   2.9813226e+01   2.8189526e+02   6.6149032e+01   1.5393130e+02   1.0545677e+02   3.2257378e+02   4.9802538e+01   1.8228697e+02   4.5381613e+01   2.9441495e+02   7.4042538e+01   3.0405777e+02   3.6102742e+02   1.0036516e+01   1.0961194e+02   3.0775201e+02   1.8819161e+02   3.2969435e+02   6.8534194e+01   2.7541114e+02   1.0582613e+02   2.9203746e+02   6.0997097e+01   3.3064733e+02   5.4574839e+01   2.6030563e+02   8.6089355e+01   2.4836446e+02   1.1062839e+02   2.7953231e+02   9.2133548e+01   2.7420577e+02   1.1419548e+02   3.6878146e+02   8.3182538e+01   1.8066657e+02   9.5403871e+01   3.0406350e+02   9.6055806e+01   3.0998489e+02   5.0480000e+01   2.4648579e+02   8.5267097e+01   2.0942154e+02   4.2968065e+01   2.1327610e+02   6.9808065e+01   3.8774471e+02   8.3668387e+01   3.5879492e+02   1.5945254e+02   4.3885497e+02   3.8087742e+01   2.7622008e+02   5.3438065e+01   1.5016528e+02   7.2893548e+01   2.9427045e+02   5.7805484e+01   3.4253363e+02   8.1727742e+01   4.2038307e+02   5.4558065e+01   2.5367503e+02   5.9955161e+01   3.0731778e+02   3.3010290e+02   1.7326983e+02   5.1861290e+00   1.7133705e+02   1.2767032e+02   3.1162444e+02   5.7750323e+01   2.7688546e+02   3.0102032e+02   2.7849354e+02   5.4995484e+01   1.0920004e+02   7.5033548e+01   2.2202151e+02   2.8504194e+01   1.0930837e+02   1.0920548e+02   4.5534905e+02
   9.6452538e+01   3.8320497e+02   1.0699645e+02   3.3756545e+02   6.4715161e+01   3.6591569e+02   8.0261290e+01   4.0714974e+02   1.1175613e+02   2.5367693e+02   5.5042903e+01   2.4708495e+02   1.1230484e+02   3.3665400e+02   1.8558710e+02   2.8793368e+02   6.1871613e+01   2.7982769e+02   4.2192581e+01   1.9321556e+02   1.3316355e+02   3.8478434e+02   6.6240000e+01   3.5637596e+02   9.7588710e+01   3.4061000e+02   5.9575161e+01   2.4888399e+02   8.2016129e+01   2.8291065e+02   9.1129032e+01   3.7645290e+02   2.3510484e+02   1.8402710e+02   1.8502935e+02   2.1947185e+02   2.3362258e+01   2.4803392e+02   4.2411935e+01   2.4306995e+02   1.0022290e+02   3.0687797e+02   3.8797516e+02   1.7425618e+02   5.8250645e+01   1.5350188e+02   5.2713548e+01   1.5501292e+02   5.9372538e+01   3.0704137e+02   8.3243226e+01   2.0713345e+02   9.4428387e+01   1.5463379e+02   3.1753871e+01   1.1213840e+02   6.2441290e+01   2.1864663e+02   5.2469032e+01   1.7669732e+02   8.9238065e+01   2.6318999e+02   1.1687065e+02   2.1036551e+02   8.1158710e+01   3.4921569e+02   9.5652903e+01   2.6892970e+02   2.8827742e+01   1.6595410e+02   3.7562538e+01   2.0731617e+02   2.7520323e+01  -2.9630013e+01   3.8864097e+02   2.1038077e+01   7.8612538e+01   2.8160217e+02   8.7895806e+01   3.5137156e+02   6.3268710e+01   1.1104495e+02   9.9863548e+01   3.1404511e+02   5.0812581e+01   1.9677596e+02   4.9621935e+01   2.2482283e+02   2.8669419e+02   1.9508335e+01   7.3028710e+01   2.6409867e+02   5.7891935e+01   2.0794961e+02   1.0729484e+02   3.0346899e+02   4.0542903e+01   1.3294076e+02   1.1336677e+02   3.0388066e+02   9.2411935e+01   2.1634834e+02   1.0256871e+02   2.1706676e+02   6.4352258e+01   2.4864279e+02   7.3720323e+01   2.9086850e+02   5.1248710e+01   1.5528978e+02   8.2932581e+01   2.6506023e+02  -2.8437462e+01  -7.8338262e+00   9.8231613e+01   1.5735147e+02   4.2663226e+01   2.7972726e+02   7.7389032e+01   1.4379210e+02   7.5506774e+01   3.5701978e+02   6.8372538e+01   1.6347137e+02   3.3281613e+01   3.0671295e+02   6.8512538e+01   3.5084017e+02   3.8164742e+02  -1.6093084e+01   1.1714194e+02   3.4924961e+02   1.5824161e+02   3.4638035e+02   7.2814194e+01   2.8892874e+02   7.6016129e+01   2.9585226e+02   7.3097097e+01   3.3124933e+02   7.2814839e+01   2.5907643e+02   7.3709355e+01   2.5406486e+02   9.1438387e+01   2.4287751e+02   1.0409355e+02   2.8128897e+02   9.8005484e+01   4.2912666e+02   9.2372538e+01   1.8907137e+02   8.0253871e+01   3.3613550e+02   8.5245806e+01   3.5094969e+02   7.7860000e+01   2.9191539e+02   9.2547097e+01   1.8993914e+02   5.8808065e+01   2.0800890e+02   4.3428065e+01   3.3838511e+02   8.0818387e+01   3.3588292e+02   1.7451254e+02   4.9970017e+02   5.6277742e+01   3.2533488e+02   1.2219806e+02   3.2871448e+02   8.5083548e+01   3.0677525e+02   6.3285484e+01   3.2461523e+02   6.4977419e+00   8.6591471e+01   1.5483806e+02   2.7585263e+02   7.2005161e+01   3.6002378e+02   3.7810290e+02   1.3192983e+02   3.6226129e+01   2.5471385e+02   9.8760323e+01   3.2873724e+02   7.9420323e+01   3.0277186e+02   3.7255032e+02   1.7267114e+02   4.6885484e+01   1.4510884e+02   7.7603548e+01   2.7457591e+02   3.1024194e+01   1.0319677e+02   1.4311548e+02   4.4726625e+02
   9.4932538e+01   3.2901657e+02   8.7466452e+01   3.5245785e+02   7.1955161e+01   3.6376649e+02   8.9261290e+01   3.5856974e+02   9.7946129e+01   2.8697173e+02   5.4812903e+01   2.3019335e+02   1.1292484e+02   3.8460440e+02   2.1528710e+02   3.9895768e+02   6.7391613e+01   3.1943609e+02   4.5812581e+01   1.5901596e+02   1.2792355e+02   3.8420354e+02   5.8660000e+01   3.6335236e+02   9.8688710e+01   3.4128200e+02   5.5815161e+01   2.6785479e+02   1.0853613e+02   3.4478905e+02   8.4709032e+01   3.1029650e+02   2.6085484e+02   2.7336710e+02   1.4945935e+02   2.6636745e+02   2.2792258e+01   2.6454952e+02   5.1601935e+01   2.4010475e+02   1.0308290e+02   3.1226917e+02   3.7987516e+02   1.4819418e+02   4.7300645e+01   1.3242788e+02   5.7803548e+01   1.3898572e+02   2.8462538e+01   2.6247417e+02   9.3523226e+01   2.3893105e+02   6.2468387e+01   1.8324059e+02   7.4613871e+01   1.9956960e+02   5.8061290e+01   2.5518703e+02   5.5469032e+01   1.9345732e+02   1.3876806e+02   3.0355759e+02   1.1387065e+02   2.1365551e+02   8.1688710e+01   3.4960329e+02   7.5152903e+01   2.3631970e+02   2.1737742e+01   1.6142130e+02   5.8612538e+01   2.2406217e+02   1.0290323e+01  -2.3016129e+00   3.1116097e+02   2.6476477e+01   7.0232538e+01   2.6965257e+02   7.2175806e+01   3.0977916e+02   4.1698710e+01   1.1182055e+02   1.3557355e+02   3.2394831e+02   9.0952581e+01   2.3946476e+02   2.4001935e+01   2.4958243e+02   3.5636419e+02  -6.7252645e+00   6.8078710e+01   2.6617467e+02   7.7411935e+01   2.2958801e+02   1.1610484e+02   3.5010419e+02   5.0782903e+01   1.2954156e+02   8.3746774e+01   2.7720026e+02   1.2784194e+02   2.1979394e+02   9.7948710e+01   2.4757636e+02   4.2492258e+01   2.1625159e+02   1.1077032e+02   2.9990450e+02   3.0718710e+01   1.8416218e+02   1.1283258e+02   2.6440823e+02  -2.6057462e+01  -1.8314226e+01   8.2421613e+01   2.1385627e+02   4.9283226e+01   3.0438766e+02   5.5339032e+01   1.6074610e+02   1.0055677e+02   3.5286578e+02   4.1322538e+01   1.9325537e+02   3.5001613e+01   2.8005535e+02   5.1182538e+01   2.5603657e+02   4.0093742e+02   4.6843716e+01   8.7281935e+01   3.4444841e+02   1.6138161e+02   3.1893915e+02   8.4814194e+01   3.1310874e+02   1.0858613e+02   3.0081666e+02   7.0957097e+01   3.3037053e+02   7.9624839e+01   2.2258163e+02   9.8849355e+01   2.7895366e+02   8.0628387e+01   2.1241231e+02   6.5423548e+01   2.7486257e+02   1.0519548e+02   4.3593146e+02   2.3989254e+02   8.1559774e+01   1.0040387e+02   3.2671350e+02   6.3435806e+01   3.3054449e+02   6.9720000e+01   2.9194659e+02   8.5457097e+01   2.0359634e+02   8.2748065e+01   2.2146370e+02   6.6758065e+01   4.5956871e+02   1.0666839e+02   3.7533492e+02   1.5251254e+02   4.8151017e+02   4.6367742e+01   3.0212768e+02   1.2176806e+02   3.5459888e+02   1.0780355e+02   3.0109765e+02   4.7895484e+01   3.3384643e+02   8.3977419e+00   3.1489471e+01   9.1608065e+01   2.6133103e+02   4.3295161e+01   3.4379058e+02   3.4129290e+02   1.5930463e+02   4.5036129e+01   2.7700905e+02   1.2495032e+02   3.1560204e+02   7.2700323e+01   3.2506946e+02   4.2331032e+02   1.5138034e+02   6.4575484e+01   1.7254364e+02   9.9893548e+01   1.9336271e+02   1.1364194e+01   1.1362957e+02   1.7093548e+02   4.1168065e+02
   1.0588254e+02   3.9556057e+02   1.1184645e+02   3.5617745e+02   2.7614516e+02  -1.8708710e+01   8.5791290e+01   3.6789734e+02   1.0618613e+02   2.1450253e+02   6.5522903e+01   2.2614655e+02   9.1064839e+01   3.6911320e+02   2.2618710e+02   4.1768568e+02   6.4251613e+01   2.9496729e+02   7.6762581e+01   1.1096996e+02   7.7683548e+01   3.4999274e+02   5.7140000e+01   3.4720396e+02   6.6398710e+01   3.0863520e+02   6.1435161e+01   2.6725519e+02   1.1525613e+02   2.6568145e+02   7.9609032e+01   3.3060450e+02   2.4430484e+02   3.6189110e+02   1.8231935e+02   2.1959865e+02   1.3222258e+01   2.8308512e+02   3.8551935e+01   2.0842875e+02   8.3982903e+01   2.8017717e+02   3.7839516e+02   1.5516258e+02   3.6440645e+01   1.3586668e+02   5.4853548e+01   1.9351172e+02   6.6272538e+01   2.6006937e+02   8.2433226e+01   2.1900825e+02   8.8048387e+01   1.6157419e+02   7.1223871e+01   2.2312080e+02   5.2731290e+01   1.9561343e+02   3.7519032e+01   1.5299332e+02   1.3823806e+02   3.1854999e+02   1.1296065e+02   2.2501831e+02   7.2828710e+01   3.7512209e+02   5.6582903e+01   2.1780530e+02   3.7827742e+01   1.5894410e+02   2.9662538e+01   2.2760817e+02  -6.1967742e-01   1.5241187e+01   2.8616097e+02  -8.1352258e-01   5.1752538e+01   2.1551097e+02   5.4325806e+01   3.2839716e+02   5.5508710e+01   1.1604575e+02   1.0428355e+02   3.1526151e+02   9.1482581e+01   2.2238236e+02   3.4811935e+01   2.4004763e+02   3.5482419e+02   7.7979355e+00   5.0608710e+01   2.5447227e+02   8.6981935e+01   2.3186241e+02   1.3557484e+02   3.0215659e+02   5.2542903e+01   1.2302076e+02   1.2027677e+02   3.0251786e+02   9.5651935e+01   2.2274914e+02   7.9568710e+01   1.9119676e+02   5.9022258e+01   2.4582919e+02   1.1120032e+02   2.8206010e+02   2.6058710e+01   1.6306498e+02   8.2672581e+01   2.9182103e+02  -1.3247462e+01   4.5850974e+01   8.8371613e+01   1.9933027e+02   6.1003226e+01   2.6388006e+02   8.1719032e+01   1.5602570e+02   8.5506774e+01   2.7363978e+02   4.5892538e+01   1.3507977e+02   2.8431613e+01   2.9782095e+02   9.8612538e+01   3.0148217e+02   4.4493742e+02  -1.3016284e+01   9.9191935e+01   3.4573561e+02   1.8229161e+02   2.4559635e+02   1.0205419e+02   3.1787954e+02   1.2492613e+02   3.6355946e+02   7.3237097e+01   3.6804813e+02   5.2334839e+01   2.6167483e+02   6.3949355e+01   2.0665566e+02   7.7628387e+01   2.3622231e+02   9.3323548e+01   2.6149057e+02   8.9105484e+01   4.0345866e+02   2.6818254e+02  -1.1943426e+01   6.6113871e+01   3.1588670e+02   9.3485806e+01   3.5248049e+02   4.5390000e+01   2.4075299e+02   6.8737097e+01   1.7736394e+02   7.2018065e+01   1.9053210e+02   5.6468065e+01   3.3772191e+02   4.5858387e+01   3.7190972e+02   1.8382254e+02   5.0558537e+02   4.0557742e+01   2.5864248e+02   2.1081806e+02   4.2671488e+02   9.0943548e+01   2.8673645e+02   5.4475484e+01   3.4304003e+02  -4.7422581e+00   3.6920671e+01   9.0798065e+01   2.5777583e+02   6.0295161e+01   3.4434058e+02   3.6885290e+02   1.5953983e+02   2.2036129e+01   2.6155905e+02   7.7760323e+01   3.6013724e+02   7.4750323e+01   3.2443546e+02   2.9202032e+02   1.3502354e+02   2.7365484e+01   1.1604044e+02   9.0323548e+01   2.7298831e+02   2.5554194e+01   1.5563437e+02   1.1148548e+02   4.6288665e+02
   1.0703254e+02   3.4498857e+02   8.3896452e+01   3.1151345e+02   2.3362516e+02   1.4312890e+01   9.6031290e+01   3.6193814e+02   1.0313613e+02   2.2822653e+02   7.3762903e+01   2.2324735e+02   1.2311484e+02   3.6544920e+02   1.8158710e+02   2.6705368e+02   5.9441613e+01   2.9431209e+02   7.1482581e+01   1.6892236e+02   6.0973548e+01   3.2489954e+02   7.2560000e+01   3.3545036e+02   7.9258710e+01   3.0450640e+02   4.2145161e+01   2.7665839e+02   7.4396129e+01   2.9852025e+02   7.8179032e+01   3.3352890e+02   2.0585484e+02   3.4536710e+02   1.9193935e+02   2.6305905e+02   2.7842258e+01   2.8910552e+02   3.9321935e+01   1.9808715e+02   9.5372903e+01   2.7845597e+02   3.9197516e+02   1.7179618e+02   4.8730645e+01   1.5584348e+02   6.5803548e+01   1.5977572e+02   2.8272538e+01   2.8243937e+02   8.6243226e+01   2.0708345e+02   7.8088387e+01   2.1209099e+02   7.2893871e+01   1.8108720e+02   3.7201290e+01   1.9500583e+02   3.7569032e+01   1.7293932e+02   1.5004806e+02   2.7789519e+02   9.7350645e+01   2.1007711e+02   5.9258710e+01   3.6444769e+02   6.9082903e+01   2.2661530e+02   1.5017742e+01   1.5614890e+02   3.3702538e+01   2.0686497e+02   2.1710323e+01  -4.4052129e+00   2.6392097e+02   7.1056774e+00   8.7042538e+01   2.6154777e+02   1.0351581e+02   2.7346196e+02   5.7598710e+01   1.0001855e+02   1.1933355e+02   2.8357751e+02   7.6002581e+01   2.5905076e+02   4.8721935e+01   2.5836483e+02   3.6916419e+02  -9.0192645e+00   4.7398710e+01   2.5756907e+02   6.8221935e+01   2.5841321e+02   9.2004839e+01   3.1055219e+02   5.2542903e+01   1.2931076e+02   1.1127677e+02   3.0251786e+02   1.0589194e+02   2.5773994e+02   8.8478710e+01   2.1195396e+02   1.1835226e+02   2.8180279e+02   9.7820323e+01   2.7713050e+02   4.7338710e+01   7.9212581e+01   8.7302581e+01   2.8924063e+02  -3.9247462e+01   2.8550974e+01   7.8321613e+01   2.0118427e+02   3.3043226e+01   2.7725686e+02   9.5149032e+01   1.4490130e+02   8.7746774e+01   3.0946058e+02   6.6662538e+01   2.7093817e+02   4.3671613e+01   3.4131175e+02   3.7272538e+01   2.7885937e+02   4.2507742e+02   2.5225161e+00   1.1285194e+02   3.3802281e+02   1.7410161e+02   2.6968155e+02   8.8954194e+01   3.2268754e+02   1.4182613e+02   3.5987746e+02   7.4477097e+01   3.3008893e+02   5.5144839e+01   2.4626003e+02   1.0989935e+02   3.3435966e+02   1.0314839e+02   2.6699071e+02   8.0613548e+01   3.0450737e+02   1.0738548e+02   3.2409626e+02   2.5366254e+02   1.6118174e+01   7.2873871e+01   2.8272590e+02   9.3725806e+01   3.3432129e+02   5.9530000e+01   2.6362179e+02   7.4267097e+01   1.6378154e+02   8.3118065e+01   2.0785410e+02   7.0238065e+01   3.6671031e+02   7.8718387e+01   3.6190092e+02   1.3988254e+02   4.4842057e+02   1.4127742e+01   2.7837688e+02   1.2567806e+02   3.5976608e+02   1.0080355e+02   3.0365765e+02   4.9995484e+01   3.5272843e+02  -1.2222581e+00   2.6019071e+01   8.9078065e+01   2.2391343e+02   6.3295161e+01   3.2343058e+02   3.3466290e+02   1.0308503e+02   2.7896129e+01   2.0609025e+02   2.8570323e+01   2.3797244e+02   3.3610323e+01   2.9419666e+02   3.3041032e+02   1.5519234e+02   7.5365484e+01   1.9252044e+02   7.6563548e+01   2.4241911e+02   3.0644194e+01   1.4618717e+02   1.3975548e+02   4.2272505e+02
   1.2393254e+02   3.7442657e+02   7.2466452e+01   3.7632785e+02   2.4909516e+02  -4.9470968e-01   8.4881290e+01   3.8116014e+02   9.5236129e+01   2.2904853e+02   5.8662903e+01   2.5960535e+02   1.1406484e+02   3.5903320e+02   1.8898710e+02   2.8586168e+02   7.9731613e+01   3.1887889e+02   5.1862581e+01   1.6320196e+02   7.2973548e+01   3.3188954e+02   7.1450000e+01   3.3558916e+02   5.3778710e+01   3.6144480e+02   9.0955161e+01   2.7175359e+02   9.6256129e+01   2.9296145e+02   6.8129032e+01   3.8652290e+02   2.1330484e+02   3.2002110e+02   1.8621935e+02   2.7118665e+02   4.0602258e+01   2.9251472e+02   5.2131935e+01   2.3887235e+02   7.6942903e+01   3.1703037e+02   3.7006516e+02   1.6197898e+02   4.5540645e+01   1.2980868e+02   5.1283548e+01   1.8264732e+02   6.9322538e+01   3.1305537e+02   6.2713226e+01   2.0296585e+02   6.7708387e+01   1.3915139e+02   5.8703871e+01   2.0903240e+02  -1.5587097e+00   2.4200663e+02   5.7279032e+01   1.7369252e+02   1.6009806e+02   2.8047119e+02   1.0839065e+02   2.0361391e+02   4.9308710e+01   3.8281369e+02   1.0252290e+02   2.3957010e+02   2.3877742e+01   1.5587010e+02   6.0422538e+01   2.2238737e+02   2.3520323e+01   1.2689987e+01   2.3650097e+02   1.4689277e+01   1.6827254e+02   2.6228937e+02   1.1908581e+02   2.5063636e+02   5.7648710e+01   1.0897455e+02   9.6433548e+01   3.1255951e+02   8.1332581e+01   2.5447436e+02   3.0101935e+01   2.6380443e+02   3.7076419e+02  -1.1147265e+01   6.5078710e+01   2.3141467e+02   5.9891935e+01   2.2821961e+02   6.8954839e+01   3.5277619e+02   3.9872903e+01   1.6651436e+02   1.0322677e+02   3.1726186e+02   1.1127194e+02   2.0940954e+02   9.8188710e+01   2.4279716e+02   4.9732258e+01   2.8748239e+02   1.1258032e+02   2.5423970e+02   3.2098710e+01   1.5567178e+02   8.8462581e+01   3.2204783e+02  -2.5007462e+01   3.2717738e+00   7.8421613e+01   2.5636627e+02   4.8473226e+01   3.2345246e+02   6.6769032e+01   1.7645170e+02   6.9076774e+01   3.2772418e+02   5.4942538e+01   1.7439577e+02   4.7091613e+01   3.2879815e+02   5.5562538e+01   2.7634617e+02   3.7202742e+02   2.5365161e+00   7.6801935e+01   3.4914681e+02   1.7691161e+02   3.0959675e+02   5.9574194e+01   2.9955794e+02   1.1439613e+02   3.5611186e+02   4.9477097e+01   3.2041893e+02   8.7244839e+01   2.8573203e+02   1.1918935e+02   3.8847646e+02   1.2976839e+02   2.4572111e+02   9.4753548e+01   2.4803617e+02   6.2055484e+01   4.3324266e+02   2.5332254e+02  -7.9946262e+00   9.5353871e+01   2.7340750e+02   8.8965806e+01   3.4208209e+02   4.9670000e+01   2.4108059e+02   7.1937097e+01   1.8358794e+02   8.7908065e+01   2.2905090e+02   5.8758065e+01   3.6739871e+02   6.4783871e+00   3.2440116e+01   1.6719254e+02   4.6117577e+02   6.2987742e+01   3.2303808e+02   1.4367806e+02   3.7360608e+02   1.0456355e+02   3.0121685e+02   5.2615484e+01   3.4813883e+02   1.9677419e+00   2.4763871e+01   7.2748065e+01   2.5802983e+02   4.8485161e+01   3.3209538e+02   4.0410290e+02   9.8529832e+01   4.2226129e+01   2.4499385e+02   1.1805032e+02   2.7315404e+02   5.5510323e+01   2.7149466e+02   3.1807032e+02   2.6769954e+02   4.1525484e+01   1.7590764e+02   8.2413548e+01   2.1334111e+02   4.8074194e+01   9.8832774e+01   1.8066548e+02   4.6354225e+02
   8.3092538e+01   3.8380377e+02   7.6226452e+01   3.5359705e+02   2.5309516e+02   6.1352903e+00   5.1691290e+01   3.4419534e+02   9.6996129e+01   2.3747773e+02   6.4852903e+01   2.3549015e+02   8.5584839e+01   3.4222160e+02   1.6048710e+02   3.7494168e+02   3.6821613e+01   3.0678169e+02   5.4522581e+01   1.8470916e+02   8.3443548e+01   3.5172194e+02   8.6980000e+01   3.4234676e+02   6.4968710e+01   3.4431960e+02   7.9715161e+01   2.9894279e+02   6.4016129e+01   3.0054065e+02   7.2509032e+01   3.2156250e+02   2.0425484e+02   2.4439510e+02   1.5326935e+02   2.9163265e+02   4.5652258e+01   3.1825072e+02   7.1081935e+01   2.3282635e+02   6.5032903e+01   3.1212317e+02   3.2130516e+02   1.5177978e+02   4.3680645e+01   1.3752748e+02   5.6903548e+01   1.5872772e+02   5.7272538e+01   2.7997937e+02   6.5573226e+01   2.1226705e+02   4.1808387e+01   1.6503339e+02   5.5133871e+01   2.4555800e+02   4.4631290e+01   1.9260143e+02   5.0659032e+01   1.7146212e+02   1.2304806e+02   2.8309519e+02   9.9490645e+01   2.1390591e+02   6.2018710e+01   3.6036689e+02   7.8332903e+01   2.2212530e+02   4.3777742e+01   1.8165810e+02   3.9662538e+01   2.2323817e+02   1.4860323e+01   1.0052787e+01   2.4992097e+02  -1.3534323e+01   7.6942538e+01   2.8325577e+02   1.1313581e+02   2.8069236e+02   3.4978710e+01   1.1282815e+02   8.7763548e+01   2.8496311e+02   1.1357258e+02   2.4532516e+02   6.0521935e+01   2.5276083e+02   3.2416419e+02  -1.4889265e+01   4.0128710e+01   2.8152067e+02   5.8601935e+01   2.3213281e+02   9.2194839e+01   3.2020699e+02   4.9202903e+01   1.1633796e+02   1.8260677e+02   3.5858146e+02   1.2561194e+02   2.5430234e+02   7.2328710e+01   2.2762596e+02   9.1212258e+01   2.5383399e+02   6.6910323e+01   2.6341330e+02   3.4438710e+01   1.4501458e+02   1.2267258e+02   3.2625103e+02  -2.7007462e+01  -4.7082262e+00   6.5801613e+01   2.1309587e+02   3.3093226e+01   2.7220286e+02   6.4339032e+01   1.3622610e+02   7.8076774e+01   3.4338418e+02   4.2702538e+01   2.0547497e+02   6.6481613e+01   3.2043695e+02   3.9942538e+01   2.9259577e+02   3.5502742e+02   3.3466516e+01   8.7851935e+01   3.4497281e+02   1.7534161e+02   2.6391235e+02   8.0194194e+01   3.4514834e+02   9.7306129e+01   3.2428906e+02   4.7477097e+01   3.0548893e+02   6.8104839e+01   2.4583323e+02   6.7329355e+01   2.7538526e+02   9.6148387e+01   2.8022071e+02   1.0566355e+02   2.6616337e+02   1.4148548e+02   4.4797826e+02   2.3737254e+02  -2.8086262e+00   8.6593871e+01   2.8181830e+02   1.1757581e+02   3.6945329e+02   7.1810000e+01   2.6530939e+02   7.1267097e+01   1.9568154e+02   8.0328065e+01   2.3107730e+02   5.3048065e+01   4.4089551e+02   1.1483871e+00   6.0966516e+01   1.5493254e+02   5.0800657e+02   3.6657742e+01   3.2519448e+02   1.4562806e+02   4.1550008e+02   8.8413548e+01   2.6950885e+02   6.6475484e+01   3.6203003e+02  -2.9322581e+00   4.4775871e+01   8.4648065e+01   2.5274783e+02   8.4575161e+01   3.4039818e+02   3.9304290e+02   1.2535463e+02   3.8996129e+01   2.2658225e+02   1.2557032e+02   2.9440244e+02   6.2560323e+01   3.1836066e+02   3.6379032e+02   2.3766194e+02   4.3995484e+01   1.5987004e+02   8.6223548e+01   2.4493631e+02   3.2644194e+01   1.2116717e+02   1.5129548e+02   4.4607185e+02
   8.3032538e+01   3.6796857e+02   6.0186452e+01   3.5307025e+02   2.7614516e+02   1.7241290e+01   7.8501290e+01   3.6986054e+02   1.3118613e+02   2.3598253e+02   5.0232903e+01   2.2798975e+02   8.4924839e+01   4.2712440e+02   1.8278710e+02   2.9505768e+02   6.7061613e+01   3.2393249e+02   2.5432581e+01   2.1217636e+02   8.9873548e+01   4.1910754e+02   1.0293000e+02   3.5497076e+02   9.4688710e+01   3.5727200e+02   6.4485161e+01   3.1216119e+02   9.6926129e+01   2.8128785e+02   6.9089032e+01   3.2283610e+02   2.8735484e+02   2.5999710e+02   1.5655935e+02   2.8265945e+02   6.5792258e+01   2.8444952e+02   5.1981935e+01   2.2445435e+02   7.5602903e+01   2.9694757e+02   4.3563516e+02   1.4649338e+02   1.8680645e+01   9.0197484e+01   4.4713548e+01   1.5893292e+02   4.4232538e+01   2.9378257e+02   8.3143226e+01   2.4538145e+02   7.7568387e+01   1.5527259e+02   8.8753871e+01   1.7924840e+02   2.4441290e+01   2.3259663e+02   6.5419032e+01   2.0033132e+02   1.2047806e+02   2.4564079e+02   1.2168065e+02   2.4222071e+02   7.8118710e+01   3.7069889e+02   7.9772903e+01   2.3858010e+02   5.4927742e+01   1.6919610e+02   1.9462538e+01   2.3590417e+02   1.0860323e+01  -1.2972129e+00   2.6359097e+02  -4.2479226e+00   1.1623254e+02   2.7602257e+02   1.2074581e+02   2.6955356e+02   3.8358710e+01   1.3875775e+02   7.9333548e+01   3.3092751e+02   9.4292581e+01   2.6648756e+02   6.6001935e+01   2.9222243e+02   3.4069419e+02  -1.0341665e+01   5.6868710e+01   2.7781147e+02   8.4891935e+01   2.0036961e+02   1.2762484e+02   3.0970259e+02   3.7442903e+01   1.2970876e+02   1.3265677e+02   4.0566746e+02   1.1518194e+02   2.2209674e+02   1.2475871e+02   2.3810156e+02   1.0468226e+02   2.4089639e+02   6.6290323e+01   2.5660290e+02   4.2338710e+01   1.2528258e+02   1.1325258e+02   2.8406463e+02  -2.5577462e+01   2.1417374e+01   6.9801613e+01   2.2200587e+02   2.9573226e+01   2.5034446e+02   6.9199032e+01   1.7906730e+02   1.1236677e+02   3.4668098e+02   9.1892538e+01   2.3282977e+02   2.8281613e+01   3.0183295e+02   3.9512538e+01   2.9716017e+02   4.1017742e+02   1.4004516e+01   1.0195194e+02   3.3060481e+02   2.3462161e+02   3.0331995e+02   1.0548419e+02   3.9174514e+02   1.4749613e+02   3.5523386e+02   5.6617097e+01   2.8984773e+02   7.5484839e+01   2.8077283e+02   8.8279355e+01   2.7118926e+02   9.2578387e+01   2.4745631e+02   9.4613548e+01   2.7262737e+02   9.6435484e+01   4.0873226e+02   1.5637254e+02   1.1900137e+02   7.9683871e+01   2.6980110e+02   8.3385806e+01   3.4014849e+02   2.1910000e+01   2.6901139e+02   7.7457097e+01   1.9142634e+02   6.5538065e+01   2.6457050e+02   5.7278065e+01   3.4855711e+02   1.0908387e+01   2.1045716e+01   1.1782254e+02   4.1902537e+02   2.8987742e+01   3.0484808e+02   1.1786806e+02   3.7525088e+02   8.6033548e+01   2.3764925e+02   5.4135484e+01   3.3420723e+02   7.4477419e+00   3.5515471e+01   6.2508065e+01   2.7413903e+02   6.7575161e+01   3.3689818e+02   3.8416290e+02   1.3219503e+02   3.8846129e+01   2.5259425e+02   1.1433032e+02   3.2483164e+02   4.2230323e+01   2.7388706e+02   2.9174032e+02   2.0275594e+02   3.1945484e+01   1.7494404e+02   7.8703548e+01   2.2329791e+02   2.1694194e+01   1.2475317e+02   1.4693548e+02   4.0015065e+02
   9.7562538e+01   3.2332617e+02   9.5276452e+01   3.5198305e+02   2.6604516e+02   2.5859290e+01   1.2217129e+02   3.4422694e+02   1.0708613e+02   2.1872053e+02   4.7902903e+01   2.5008615e+02   1.0063484e+02   3.6377760e+02   1.1908710e+02   3.0195368e+02   8.2581613e+01   3.1665089e+02   5.5812581e+01   2.0641596e+02   7.9213548e+01   3.4739034e+02   7.1450000e+01   3.2111916e+02   7.5308710e+01   3.5696240e+02   3.9905161e+01   2.7283759e+02   6.8926129e+01   2.6690785e+02   8.1279032e+01   3.7366090e+02   2.4095484e+02   1.9660910e+02   1.6945935e+02   3.0928745e+02   4.6032258e+01   3.1617032e+02   6.0361935e+01   2.2749395e+02   1.0094290e+02   2.7768037e+02   4.3606516e+02   1.6773898e+02   3.7490645e+01   1.2293268e+02   5.9333548e+01   1.7862332e+02   2.9662538e+01   2.3422817e+02   9.8293226e+01   2.2568945e+02   6.0188387e+01   1.5447299e+02   8.0513871e+01   2.0966760e+02   1.8781290e+01   2.5675943e+02   3.7569032e+01   1.7698932e+02   1.3456806e+02   2.9213359e+02   1.0492065e+02   2.4670151e+02   5.6158710e+01   3.8155569e+02   7.3522903e+01   2.4926010e+02   4.1017742e+01   1.6454890e+02   3.0422538e+01   1.9397737e+02   5.2760323e+01   1.5454079e+02   2.7192097e+02   1.8705677e+01   1.2366254e+02   2.3470817e+02   1.1317581e+02   3.0182916e+02   4.6788710e+01   1.1141335e+02   1.1071355e+02   3.4383711e+02   7.8482581e+01   2.4594236e+02   4.9571935e+01   3.3967683e+02   3.6522419e+02  -4.7740645e+00   4.5708710e+01   2.8617427e+02   7.2551935e+01   2.3673681e+02   9.1914839e+01   3.1803939e+02   5.7822903e+01   1.2655836e+02   1.6041677e+02   3.9649666e+02   1.1299194e+02   2.1951194e+02   8.7378710e+01   2.3866196e+02   8.0872258e+01   2.2842119e+02   7.6010323e+01   3.0235530e+02   4.3908710e+01   1.4196698e+02   1.1614258e+02   2.9956343e+02  -3.1677462e+01   2.1905374e+01   5.9321613e+01   2.3056427e+02   5.6193226e+01   2.5416486e+02   7.6479032e+01   1.6553490e+02   1.1688677e+02   3.7360938e+02   5.8562538e+01   2.2939617e+02   3.8521613e+01   3.7691375e+02   6.5662538e+01   3.2034817e+02   4.0950742e+02   1.5058116e+01   7.2091935e+01   3.7718361e+02   1.8796161e+02   2.8895275e+02   4.7384194e+01   3.3534314e+02   7.8396129e+01   3.4533186e+02   7.2807097e+01   2.7117253e+02   6.4524839e+01   2.2702963e+02   1.1561935e+02   2.9028206e+02   1.1471839e+02   2.8706511e+02   1.0147355e+02   2.4292857e+02   1.1624548e+02   4.1833746e+02   2.5604254e+02   9.3577738e+00   7.6253871e+01   2.8683550e+02   8.5295806e+01   3.3370569e+02   7.7480000e+01   2.5318579e+02   6.5267097e+01   2.1050154e+02   5.8908065e+01   2.2716090e+02   4.3188065e+01   4.4911431e+02   5.1483871e+00   1.0266516e+01   1.6919254e+02   4.3080577e+02   3.8747742e+01   2.9425728e+02   1.2557806e+02   3.4291408e+02   7.9753548e+01   3.0548165e+02   4.7615484e+01   2.9934883e+02   5.6377419e+00   4.5040271e+01   1.0317806e+02   2.8655543e+02   4.4105161e+01   3.4039578e+02   3.3916290e+02   1.5479503e+02   3.2226129e+01   2.0598385e+02   1.4548032e+02   3.0619964e+02   5.7320323e+01   3.2234986e+02   3.5150032e+02   2.2331514e+02   4.6835484e+01   1.8643284e+02   7.7843548e+01   2.2412671e+02   3.1174194e+01   1.1556477e+02   1.4138548e+02   4.2140465e+02
   1.1972254e+02   3.4382337e+02   1.0813645e+02   3.6257425e+02   2.5243516e+02   8.3780903e+00   6.8981290e+01   3.4234214e+02   9.5516129e+01   2.2397613e+02   6.5282903e+01   2.3783575e+02   1.1125484e+02   3.3735800e+02   1.5578710e+02   3.7641768e+02   6.0251613e+01   3.1157729e+02   4.4572581e+01   1.8435516e+02   7.8163548e+01   4.1866434e+02   5.6400000e+01   3.0942316e+02   9.1208710e+01   3.2826040e+02   6.7485161e+01   2.6411119e+02   8.6306129e+01   2.9142745e+02   7.0229032e+01   2.6688490e+02   2.9080484e+02   2.1307110e+02   1.1698935e+02   2.2439505e+02   5.5932258e+01   2.6880832e+02   4.0081935e+01   2.2711635e+02   8.4602903e+01   3.1703757e+02   3.4763516e+02   1.6700338e+02   4.0400645e+01   1.2059988e+02   6.7283548e+01   1.6712732e+02   3.6132538e+01   2.4824057e+02   9.8713226e+01   2.3146585e+02   8.2088387e+01   1.5272099e+02   6.6703871e+01   1.7101240e+02   1.6301290e+01   2.3843783e+02   2.8609032e+01   1.7213612e+02   1.2999806e+02   3.4334919e+02   7.8490645e+01   2.3696591e+02   6.3728710e+01   3.6228009e+02   7.2652903e+01   1.9264970e+02   3.6637742e+01   1.9037930e+02   5.7942538e+01   1.9368577e+02   1.1195032e+02   3.6314559e+02   2.3764097e+02  -5.9192258e-01   7.0852538e+01   2.3855297e+02   7.8415806e+01   3.3207996e+02   4.3408710e+01   1.3358375e+02   1.2586355e+02   3.3281511e+02   7.7522581e+01   2.4311916e+02   6.6721935e+01   2.8830483e+02   3.3502419e+02  -4.0180645e+00   7.3758710e+01   3.0278027e+02   8.0701935e+01   2.5536481e+02   1.0429484e+02   3.2437899e+02   5.8062903e+01   1.2805916e+02   1.1646677e+02   3.7663266e+02   1.1594194e+02   2.0241594e+02   8.9238710e+01   2.0261316e+02   1.1083226e+02   2.3754439e+02   7.8530323e+01   3.0082370e+02   5.4628710e+01   1.5005938e+02   1.1556258e+02   2.8755983e+02  -3.6107462e+01   3.6069774e+01   7.2991613e+01   2.6175067e+02   3.7903226e+01   2.8943806e+02   7.5959032e+01   1.7395650e+02   1.0740677e+02   2.9426778e+02   6.1702538e+01   2.5709497e+02   3.6951613e+01   3.1770935e+02   1.0475254e+02   2.9508097e+02   4.2779742e+02   2.7644916e+01   1.2628194e+02   3.5422841e+02   1.9605161e+02   2.5516555e+02   9.3194194e+01   3.3220834e+02   6.3116129e+01   3.5117426e+02   8.2377097e+01   3.0755693e+02   7.0674839e+01   2.2620763e+02   1.1832935e+02   2.9792526e+02   1.0576839e+02   2.4911111e+02   9.1423548e+01   2.5749257e+02   7.7155484e+01   3.3884466e+02   1.4575254e+02   1.2061097e+02   7.1493871e+01   2.6221630e+02   8.0575806e+01   3.3217329e+02   5.3050000e+01   2.3404019e+02   8.5887097e+01   1.7361194e+02   5.4068065e+01   2.3743810e+02   5.2188065e+01   4.3639431e+02   3.0983871e+00   3.1950516e+01   1.3498254e+02   5.1007257e+02   1.9557742e+01   2.9208248e+02   8.5438065e+01   3.5055528e+02   6.8273548e+01   2.7702005e+02   6.1565484e+01   3.7404283e+02   1.1587742e+01   4.3044271e+01   1.0431806e+02   2.7608423e+02   6.7625161e+01   3.3665418e+02   3.7804290e+02   1.5055463e+02   2.2756129e+01   1.7498145e+02   1.1738032e+02   2.8082764e+02   5.8840323e+01   2.8317826e+02   3.6693032e+02   1.5693074e+02   5.3735484e+01   1.8651084e+02   6.4993548e+01   2.3530471e+02   2.6834194e+01   9.4061974e+01   1.4275548e+02   3.7720505e+02
   9.4142538e+01   4.1633977e+02   9.4566452e+01   3.6550985e+02   2.6704516e+02   1.1499290e+01   9.2071290e+01   3.6010494e+02   8.0476129e+01   2.6370933e+02   7.9522903e+01   2.1935655e+02   9.1584839e+01   3.5797160e+02   1.1918710e+02   2.8974568e+02   5.3631613e+01   2.9367689e+02   3.7902581e+01   1.8122876e+02   7.3403548e+01   3.7104514e+02   6.0190000e+01   2.8638996e+02   8.7588710e+01   3.4398000e+02   4.2955161e+01   2.4969359e+02   9.3686129e+01   3.3578705e+02   5.0709032e+01   3.3382650e+02   2.7975484e+02   2.1765510e+02   7.6559355e+01   1.9566945e+02   2.4122258e+01   2.8368312e+02   6.3131935e+01   2.1651235e+02   7.7842903e+01   2.9543837e+02   4.0825516e+02   1.7696378e+02   4.3400645e+01   1.1178988e+02   6.1333548e+01   1.9394332e+02   3.0802538e+01   2.3304697e+02   9.0193226e+01   1.9838745e+02   7.3048387e+01   1.9406419e+02   4.9613871e+01   2.2141960e+02   4.7871290e+01   2.1943223e+02   3.1179032e+01   1.4207052e+02   1.0199806e+02   3.1982919e+02   1.0430065e+02   2.5323111e+02   6.8638710e+01   3.4293729e+02   6.9082903e+01   2.4749530e+02   6.3687742e+01   2.1282530e+02   5.0232538e+01   2.0544257e+02   1.2300032e+02   3.2130159e+02   2.6492097e+02   1.3075677e+01   9.3322538e+01   2.1585537e+02   8.9325806e+01   2.9497716e+02   6.3218710e+01   1.2480895e+02   1.1062355e+02   3.0118431e+02   6.7812581e+01   2.4779596e+02   2.3761935e+01   2.4708163e+02   2.0789419e+02  -1.0647665e+01   6.1978710e+01   2.6440267e+02   6.2321935e+01   2.4783521e+02   9.2484839e+01   3.4651379e+02   6.8162903e+01   1.5454116e+02   1.9265677e+02   3.4981746e+02   1.0937194e+02   2.5794154e+02   8.1758710e+01   1.9111156e+02   6.5402258e+01   3.0979879e+02   8.9240323e+01   2.7376690e+02   1.1908710e+01   1.3290698e+02   8.6512581e+01   2.8462383e+02  -4.2474619e+00   1.5750974e+01   7.7751613e+01   1.9365987e+02   7.2003226e+01   2.8990006e+02   6.5719032e+01   1.7453570e+02   7.4176774e+01   3.6240618e+02   5.9322538e+01   2.2500537e+02   1.8711613e+01   3.3249855e+02   8.3272538e+01   3.3917937e+02   4.1983742e+02  -2.4828387e-01   9.3471935e+01   3.4352321e+02   1.9900161e+02   2.4154955e+02   5.2484194e+01   3.1417514e+02   1.0316613e+02   3.3754026e+02   7.4377097e+01   3.1519693e+02   8.3674839e+01   2.4458763e+02   1.1094935e+02   3.0946566e+02   1.1957839e+02   2.6134631e+02   1.0685355e+02   2.9583817e+02   8.1105484e+01   3.5566866e+02   1.0946254e+02   2.0451417e+02   9.0213871e+01   2.9828870e+02   9.6345806e+01   3.1991169e+02   5.3390000e+01   2.3330299e+02   8.0547097e+01   2.3598914e+02   7.5538065e+01   1.6567050e+02   5.5468065e+01   4.3447191e+02  -1.4751613e+01   2.6948516e+01   1.5093254e+02   4.4321657e+02   4.1177742e+01   3.2654288e+02   1.3562806e+02   3.5183008e+02   6.7563548e+01   2.8569685e+02   5.3895484e+01   3.4608643e+02   5.8777419e+00   5.7311071e+01   1.0969806e+02   2.8660383e+02   4.7675161e+01   3.3454018e+02   3.4822290e+02   1.3482023e+02   4.8466129e+01   2.6030465e+02   1.3191032e+02   2.8780524e+02   4.9420323e+01   3.1412186e+02   3.9636032e+02   1.6914634e+02   4.7625484e+01   1.6294964e+02   4.5703548e+01   2.7784791e+02   3.9594194e+01   1.1789117e+02   1.1375548e+02   4.0970505e+02
   1.0467254e+02   3.3938737e+02   7.5186452e+01   3.0011025e+02   3.1214516e+02   1.2551290e+01   7.1171290e+01   3.7054694e+02   1.0089613e+02   2.3864573e+02   5.7612903e+01   2.1258935e+02   7.7254839e+01   3.4754800e+02   1.1208710e+02   3.3771368e+02   8.8961613e+01   3.2642049e+02   4.2762581e+01   1.6059996e+02   8.8543548e+01   3.7540394e+02   7.1710000e+01   2.9946836e+02   7.9638710e+01   3.3809600e+02   5.2715161e+01   2.5491279e+02   8.9206129e+01   3.2314545e+02   1.0503903e+02   3.1038010e+02   2.6110484e+02   2.9324710e+02   1.7988935e+02   2.5207305e+02   5.4172258e+01   3.2232912e+02   5.8321935e+01   2.4818715e+02   1.0513290e+02   2.6620517e+02   4.0949516e+02   1.6682458e+02   1.1010645e+01   1.0966108e+02   5.1713548e+01   1.8161292e+02   5.3852538e+01   2.8339297e+02   5.1193226e+01   1.8545745e+02   7.9088387e+01   1.6010099e+02   2.1703871e+01   2.8123240e+02   1.9201290e+01   2.4334583e+02   3.9569032e+01   1.7572932e+02   1.5271806e+02   3.0763159e+02   8.4680645e+01   2.4390071e+02   4.3118710e+01   3.7168889e+02   5.3712903e+01   2.1516490e+02   2.5777742e+01   1.7766810e+02   2.8562538e+01   2.0355617e+02   8.9240323e+01   3.7653239e+02   2.4792097e+02   1.4245677e+01   9.6462538e+01   2.2793417e+02   1.0427581e+02   2.6806116e+02   4.5978710e+01   1.0256815e+02   9.7813548e+01   3.1344911e+02   9.0432581e+01   2.3465636e+02   4.3001935e+01   3.0773243e+02   2.8576419e+02  -2.2747265e+01   6.4608710e+01   2.6872227e+02   6.9321935e+01   2.2165521e+02   8.0624839e+01   3.5298259e+02   3.6542903e+01   1.4226076e+02   1.6960677e+02   3.7785146e+02   8.5701935e+01   2.5226514e+02   6.8048710e+01   2.4220836e+02   8.4302258e+01   2.6795679e+02   9.9670323e+01   3.0774250e+02   3.5338710e+01   1.3670258e+02   1.0077258e+02   2.8242303e+02  -2.8674619e+00   2.5210574e+01   7.5801613e+01   2.2291587e+02   6.3423226e+01   2.7039646e+02   8.5099032e+01   1.9389530e+02   1.0655677e+02   3.4619578e+02   5.5852538e+01   1.6599297e+02   1.9281613e+01   3.2659295e+02   6.2802538e+01   2.6019697e+02   3.5374742e+02  -1.0191084e+01   1.0580194e+02   3.4863681e+02   1.3834161e+02   2.4406235e+02   7.7484194e+01   3.3898514e+02   9.2966129e+01   3.0159626e+02   7.0907097e+01   2.7761453e+02   8.6814839e+01   2.4614643e+02   8.8329355e+01   2.3808526e+02   1.1352839e+02   2.8654031e+02   9.8853548e+01   2.8047817e+02   7.7105484e+01   3.9655866e+02   1.8356254e+02   5.1586174e+01   7.1643871e+01   3.4539430e+02   1.0086581e+02   3.4713009e+02   4.9240000e+01   2.4991499e+02   9.1407097e+01   1.7831034e+02   7.0328065e+01   1.6882730e+02   3.9428065e+01   3.5598511e+02  -4.9916129e+00   1.1557716e+01   1.7961254e+02   4.7403217e+02   2.7747742e+01   3.0490728e+02   1.0667806e+02   3.4033608e+02   6.6183548e+01   2.7561725e+02   5.2375484e+01   3.2477803e+02  -8.8822581e+00   3.2111871e+01   6.7318065e+01   2.5132423e+02   5.5335161e+01   3.2559738e+02   3.7147290e+02   1.6677023e+02   3.3186129e+01   2.3447705e+02   1.1776032e+02   3.2336724e+02   4.8460323e+01   2.9024866e+02   2.9583032e+02   2.1866874e+02   3.9675484e+01   1.2995564e+02   6.3373548e+01   2.7024431e+02   1.3984194e+01   1.0984997e+02   1.2002548e+02   3.2657345e+02
   7.9562538e+01   3.7445617e+02   8.6946452e+01   3.4387945e+02   2.6495516e+02   1.2864903e+00   6.0361290e+01   3.4788174e+02   1.1794613e+02   2.2685173e+02   4.0142903e+01   2.5708695e+02   8.8114839e+01   3.3329920e+02   1.2208710e+02   3.5091368e+02   7.2821613e+01   2.9071169e+02   4.2712581e+01   1.5512396e+02   5.8593548e+01   3.6174994e+02   3.5350000e+01   2.6931716e+02   7.9448710e+01   3.0549120e+02   4.8055161e+01   2.4385559e+02   9.7016129e+01   2.5781065e+02   7.8129032e+01   3.7434290e+02   1.9805484e+02   1.5964110e+02   1.6612935e+02   2.4717385e+02   3.6462258e+01   3.0679592e+02   5.7221935e+01   2.3107515e+02   7.6702903e+01   3.0466957e+02   4.3697516e+02   9.6336181e+01   1.4540645e+01   5.5958684e+01   4.3523548e+01   1.7502812e+02   3.6612538e+01   3.0434217e+02   9.3863226e+01   2.4176385e+02   5.1898387e+01   1.2094619e+02   3.0133871e+01   1.7426800e+02  -1.3988710e+01   1.9552103e+02   4.4899032e+01   1.4983292e+02   1.4685806e+02   2.2124039e+02   9.8630645e+01   2.3154471e+02   7.4348710e+01   4.0129049e+02   5.5522903e+01   2.1777010e+02   3.0257742e+01   1.6445970e+02   2.6612538e+01   2.3585217e+02   1.1091032e+02   3.7588879e+02   2.6112097e+02   6.8096774e+00   5.6322538e+01   1.8338537e+02   1.1251581e+02   2.8769196e+02   4.8168710e+01   8.6062955e+01   1.0043355e+02   2.9608951e+02   9.1332581e+01   2.6382436e+02   7.2331935e+01   3.1700603e+02   3.2576419e+02   2.5052735e+01   5.7758710e+01   2.9232027e+02   6.4791935e+01   1.9982761e+02   1.1867484e+02   3.2917859e+02   6.6732903e+01   1.4550556e+02   1.3022677e+02   3.0638186e+02   1.0656194e+02   2.6944634e+02   9.8948710e+01   2.1978636e+02   6.2682258e+01   2.4253639e+02   5.0620323e+01   3.1124650e+02   5.7187097e+00   1.4797218e+02   9.7252581e+01   2.5181463e+02  -4.6867462e+01  -1.7029426e+01   8.3091613e+01   2.5618267e+02   5.6523226e+01   2.8090846e+02   6.5959032e+01   1.6251650e+02   8.4786774e+01   3.6012738e+02   6.5892538e+01   2.0280977e+02   3.1621613e+01   2.8398575e+02   4.6802538e+01   2.6733697e+02   3.4945742e+02  -1.1657884e+01   1.0423194e+02   3.3861241e+02   1.4738161e+02   3.2543915e+02   7.9864194e+01   3.3217474e+02   7.4966129e+01   2.8512626e+02   4.5997097e+01   2.5560733e+02   7.7144839e+01   2.2954003e+02   1.1056935e+02   3.0682606e+02   8.6148387e+01   2.8259071e+02   9.6043548e+01   2.6655297e+02   6.9575484e+01   3.7907106e+02   2.6513254e+02  -2.9894262e+00   6.4923871e+01   1.8341190e+02   8.0535806e+01   3.9137649e+02   3.4050000e+01   2.3085019e+02   7.0217097e+01   1.7029554e+02   6.2538065e+01   2.2960050e+02   5.1668065e+01   3.5105591e+02  -3.0916129e+00   1.5635716e+01   1.5524254e+02   4.4934177e+02   1.9507742e+01   2.5408648e+02   1.0586806e+02   3.4116088e+02   6.1133548e+01   2.3364125e+02   5.1425484e+01   3.4256403e+02   2.1497742e+01   2.9731471e+01   8.2418065e+01   2.7392623e+02   6.3815161e+01   3.6562898e+02   3.5179290e+02   1.6840463e+02   6.6706129e+01   2.3598545e+02   1.1819032e+02   3.2066284e+02   6.0130323e+01   2.7722506e+02   2.6231032e+02   2.6664034e+02   4.0995484e+01   1.4416004e+02   6.1993548e+01   2.6892471e+02   5.8594194e+01   1.1690117e+02   9.2115484e+01   3.1853625e+02
   1.0188254e+02   3.4430057e+02   8.6516452e+01   3.1796385e+02   2.2981516e+02  -1.1482310e+01   7.0221290e+01   3.5290294e+02   1.0594613e+02   2.3543173e+02   4.2902903e+01   2.3700615e+02   1.1420484e+02   3.3693200e+02   1.1098710e+02   3.2910168e+02   5.4821613e+01   3.3091169e+02   3.9192581e+01   1.6345556e+02   9.2643548e+01   3.6121594e+02   3.9660000e+01   3.1155236e+02   6.6928710e+01   3.1868280e+02   4.4865161e+01   2.5668079e+02   9.6156129e+01   3.0039945e+02   9.9559032e+01   3.1958850e+02   3.2670484e+02   2.7114910e+02   1.4888935e+02   3.1769305e+02   2.3362258e+01   2.6017392e+02   6.1171935e+01   2.1399915e+02   7.9462903e+01   2.6806877e+02   4.0458516e+02   1.6664738e+02   1.7400645e+01   1.1157988e+02   4.8373548e+01   1.6626012e+02   4.3702538e+01   2.5482497e+02   5.5143226e+01   2.1472145e+02   8.0138387e+01   1.4653699e+02   5.0943871e+01   1.5750320e+02   3.5061290e+01   2.3002703e+02   3.7419032e+01   2.1028132e+02   1.0780806e+02   2.8565439e+02   1.1363065e+02   2.4038471e+02   4.2348710e+01   4.1442049e+02   5.8832903e+01   2.4993530e+02   2.1117742e+01   1.5385090e+02   1.7232538e+01   2.1341257e+02   1.0176032e+02   3.5510079e+02   2.8635097e+02  -3.2068723e+01   8.3372538e+01   1.7455137e+02   9.3985806e+01   3.0664436e+02   5.6978710e+01   1.2811815e+02   1.0509355e+02   2.8367671e+02   6.3622581e+01   2.7123116e+02   6.1861935e+01   3.0031363e+02   2.9882419e+02  -1.7920645e+00   5.3978710e+01   2.5851267e+02   6.5601935e+01   2.1105281e+02   9.6674839e+01   2.6293859e+02   4.1682903e+01   1.1160956e+02   1.5965677e+02   3.3336746e+02   1.2741194e+02   2.5044834e+02   8.3858710e+01   2.1908356e+02   9.2632258e+01   2.5500039e+02   9.3580323e+01   1.9818970e+02   3.8438710e+01   1.4845458e+02   1.1140258e+02   2.6852263e+02  -3.9817462e+01  -1.5213426e+01   6.0131613e+01   2.3082947e+02   3.5423226e+01   2.7992646e+02   5.5909032e+01   1.4961050e+02   6.8026774e+01   3.4927818e+02   4.2852538e+01   1.5436297e+02   6.4001613e+01   3.3816535e+02   5.7852538e+01   2.1759297e+02   2.8326742e+02  -7.9426839e+00   8.6091935e+01   3.4954361e+02   1.7215161e+02   2.7216755e+02   1.0719419e+02   3.4027834e+02   5.9736129e+01   3.2748466e+02   6.4527097e+01   2.6655493e+02   6.5334839e+01   2.5753483e+02   6.4229355e+01   2.7187326e+02   9.8578387e+01   3.0816631e+02   1.0275355e+02   3.1849617e+02   7.8345484e+01   4.3017946e+02   1.0423254e+02   1.6431257e+02   6.8353871e+01   2.5842750e+02   8.8105806e+01   3.7272089e+02   6.8390000e+01   2.2705299e+02   5.8787097e+01   2.1334994e+02   5.1698065e+01   2.5188770e+02   6.1758065e+01   4.1424871e+02   1.1148387e+01   3.1066516e+01   1.6630254e+02   4.4909697e+02   2.2937742e+01   2.8824208e+02   8.0628065e+01   3.2794008e+02   7.8613548e+01   3.0376285e+02   6.3375484e+01   3.8641803e+02   3.6377419e+00   3.7350271e+01   7.7178065e+01   2.7901543e+02   4.8865161e+01   3.1030498e+02   3.7235290e+02   1.2756983e+02   2.1226129e+01   2.3457385e+02   1.3267032e+02   3.1331444e+02   7.0800323e+01   2.8084146e+02   2.6798032e+02   3.1389674e+02   5.8465484e+01   1.8129244e+02   9.3993548e+01   2.6931471e+02   7.9504194e+01   8.2748374e+01   1.5066548e+02   3.8939225e+02
   1.1051254e+02   3.7124017e+02   8.8896452e+01   3.4692345e+02   2.3262516e+02   1.0532890e+01   8.2981290e+01   3.9564214e+02   1.0585613e+02   2.4805893e+02   3.8192903e+01   2.6043295e+02   9.5784839e+01   3.7497560e+02   1.2658710e+02   3.3105368e+02   5.1491613e+01   2.9813809e+02   5.6432581e+01   1.7169636e+02   5.6923548e+01   3.4198354e+02   8.1240000e+01   3.0296596e+02   6.3968710e+01   3.4139960e+02   3.2245161e+01   2.4636039e+02   9.6686129e+01   3.1892705e+02   7.9179032e+01   2.8140890e+02   2.4320484e+02   1.6702910e+02   1.4645935e+02   2.1241745e+02   4.4172258e+01   2.9236912e+02   7.9361935e+01   2.5045395e+02   9.1942903e+01   2.4007037e+02   4.3939516e+02   1.5481258e+02   7.2920645e+01   1.3313828e+02   3.9613548e+01   1.6377092e+02   5.0942538e+01   3.3538577e+02   9.0863226e+01   1.6986385e+02   8.0618387e+01   1.8249859e+02   3.6083871e+01   1.7608200e+02   2.1301290e+01   2.4536783e+02   4.6659032e+01   2.0292212e+02   1.3571806e+02   2.4828159e+02   8.1010645e+01   1.9180431e+02   5.3308710e+01   4.0378369e+02   9.0712903e+01   3.0095490e+02   4.6637742e+01   1.4528930e+02   2.5042538e+01   2.1264777e+02   9.6810323e+01   3.4020679e+02   2.7531097e+02   1.7814477e+01   9.8752538e+01   2.4313097e+02   9.2175806e+01   3.2888916e+02   5.3218710e+01   1.2994895e+02   8.9283548e+01   2.9360151e+02   8.6432581e+01   2.4973636e+02   5.0431935e+01   2.9294803e+02   3.7429419e+02   4.9003355e+00   4.9188710e+01   2.6031587e+02   6.3321935e+01   2.4018521e+02   7.5384839e+01   2.9921179e+02   5.1872903e+01   1.5655436e+02   1.4817677e+02   3.3399586e+02   1.0189194e+02   2.3572994e+02   1.2413871e+02   2.1072116e+02   7.7212258e+01   2.7399399e+02   9.2010323e+01   3.1340530e+02   3.9438710e+01   1.6070458e+02   9.6092581e+01   2.7790743e+02  -2.3147462e+01   1.3222974e+01   5.4091613e+01   1.9993267e+02   7.6383226e+01   2.7702966e+02   5.4099032e+01   1.7551530e+02   8.8316774e+01   3.3932498e+02   6.6182538e+01   2.5368657e+02   8.2141613e+01   3.5875415e+02   6.4942538e+01   2.9621577e+02   4.0855742e+02  -7.3458839e+00   1.0047194e+02   3.5582321e+02   1.6896161e+02   2.9052275e+02   1.1200419e+02   3.6489354e+02   7.9636129e+01   3.5447266e+02   6.6337097e+01   2.8460013e+02   5.7954839e+01   2.3122523e+02   6.2809355e+01   2.0431686e+02   1.0929839e+02   2.5582871e+02   1.1418355e+02   2.9044177e+02   8.2005484e+01   3.8088666e+02   7.9042538e+01   2.0918777e+02   6.8873871e+01   2.4090590e+02   9.5385806e+01   3.5022849e+02   4.0530000e+01   2.5328179e+02   5.1977097e+01   2.2932474e+02   7.3388065e+01   2.3758250e+02   3.6708065e+01   3.1897271e+02  -3.2711613e+01   5.1915316e+01   1.8414254e+02   4.9218977e+02   3.1697742e+01   2.8959128e+02   1.0114806e+02   3.1534848e+02   8.9803548e+01   3.2953765e+02   4.7095484e+01   3.8701043e+02   1.0177419e+00   6.5998710e+00   5.7028065e+01   2.7552743e+02   5.7815161e+01   3.3934898e+02   3.3241290e+02   1.4358503e+02   3.0616129e+01   2.6449265e+02   1.2319032e+02   3.0402284e+02   7.2610323e+01   2.7426666e+02   2.5864032e+02   2.7721394e+02   4.3575484e+01   1.6248364e+02   6.3083548e+01   2.2568751e+02   3.0214194e+01   1.3960157e+02   1.3529548e+02   3.7535185e+02
   8.0982538e+01   3.3639257e+02   1.0513645e+02   3.6066425e+02   2.4614516e+02   9.8129032e-01   6.8691290e+01   3.7483534e+02   9.8186129e+01   2.3605253e+02   6.5422903e+01   2.8668455e+02   9.9354839e+01   3.5073000e+02   1.0398710e+02   3.6576168e+02   8.3351613e+01   2.5996929e+02   2.4952581e+01   1.6849476e+02   2.0316355e+02   2.1180434e+02   9.0290000e+01   3.5803196e+02   1.1568871e+02   3.3669200e+02   9.0625161e+01   2.7558999e+02   9.6736129e+01   3.0787305e+02   9.3369032e+01   3.3898370e+02   2.5510484e+02   2.2287710e+02   1.5712935e+02   2.4070385e+02   7.2512258e+01   3.0881192e+02   7.1511935e+01   2.2079195e+02   9.4372903e+01   2.8225597e+02   4.0039516e+02   1.3778258e+02   4.6210645e+01   1.5413508e+02   5.3233548e+01   1.5573132e+02   4.8422538e+01   2.6315737e+02   7.0003226e+01   2.0795265e+02   7.0278387e+01   1.4256579e+02   5.5613871e+01   3.2417960e+02   4.9491290e+01   2.0378263e+02   4.3469032e+01   1.6765732e+02   1.6018806e+02   3.0746399e+02   1.0973065e+02   1.8369671e+02   5.1398710e+01   3.4597649e+02   7.7462903e+01   2.2651490e+02   3.3637742e+01   1.1394930e+02   2.7422538e+01   2.6421737e+02   1.0991032e+02   3.5706879e+02   2.8912097e+02   7.8596774e+00   9.9612538e+01   2.1273217e+02   9.9465806e+01   2.4011596e+02   4.5548710e+01   1.2827255e+02   1.4571355e+02   3.5175711e+02   9.4762581e+01   2.0220996e+02   2.7241935e+01   2.6965323e+02   3.3436419e+02  -6.7652645e+00   7.2448710e+01   2.6266507e+02   7.2511935e+01   2.3321001e+02   8.8334839e+01   3.5670579e+02   4.6782903e+01   1.4567156e+02   1.2774677e+02   3.3835026e+02   9.7651935e+01   2.2663914e+02   7.8858710e+01   2.5972356e+02   8.6252258e+01   2.7018079e+02   1.1034032e+02   2.7812890e+02   5.7578710e+01   1.3606338e+02   1.2151258e+02   2.4655383e+02  -3.2727462e+01   2.1269374e+01   7.1421613e+01   2.1797627e+02   7.0523226e+01   2.6639846e+02   6.1049032e+01   1.7405930e+02   9.5176774e+01   3.4920618e+02   6.3942538e+01   1.8620577e+02   4.9051613e+01   3.6850135e+02   7.5802538e+01   2.5887697e+02   3.8017742e+02   1.7845161e+00   8.7901935e+01   3.4591881e+02   1.8657161e+02   3.0668395e+02   7.5294194e+01   3.4511034e+02   5.9116129e+01   2.9996426e+02   6.9337097e+01   2.7760013e+02   4.5484839e+01   2.5103283e+02   7.6519355e+01   2.3098006e+02   1.2838839e+02   2.9511151e+02   9.2133548e+01   2.3734577e+02  -2.6545161e+00   3.5419458e+01   9.8852538e+01   1.9946297e+02   8.8443871e+01   3.4805030e+02   9.3485806e+01   3.8586049e+02   4.0390000e+01   2.8110299e+02   7.1937097e+01   1.5710794e+02   4.0068065e+01   2.5166810e+02   6.0238065e+01   4.2651031e+02  -8.7116129e+00  -6.3846839e+00   1.4556254e+02   4.9485617e+02   3.3087742e+01   2.7381008e+02   9.4718065e+01   3.3100288e+02   6.8843548e+01   3.0035445e+02   6.0045484e+01   3.6354443e+02  -3.5522581e+00   4.4205471e+01   5.8888065e+01   2.6699863e+02   7.3005161e+01   3.5460378e+02   3.7729290e+02   1.3749463e+02   3.9136129e+01   2.0200105e+02   9.5050323e+01   3.2232404e+02   6.9370323e+01   3.0876586e+02   2.5107032e+02   2.1143954e+02   3.9675484e+01   1.4521564e+02   8.2703548e+01   2.1816791e+02   2.6934194e+01   9.3673974e+01   1.4757548e+02   4.4772945e+02
   9.4772538e+01   3.8738937e+02   7.6136452e+01   3.5241425e+02   2.2647516e+02  -2.1305110e+01   7.0451290e+01   3.6826454e+02   1.1042613e+02   1.8669333e+02   4.8092903e+01   2.5773095e+02   7.9444839e+01   3.3518280e+02   1.1418710e+02   3.5344568e+02   5.7151613e+01   2.8282529e+02   1.3862581e+01   1.6800196e+02   3.6616355e+02   1.0714335e+01   8.1290000e+01   3.4512196e+02   8.4018710e+01   3.6141560e+02   6.4865161e+01   3.0441079e+02   1.2449613e+02   2.9008225e+02   8.9279032e+01   3.4341090e+02   2.3980484e+02   2.5720110e+02   1.3993935e+02   2.6883905e+02   5.7512258e+01   2.9039192e+02   5.4841935e+01   2.5393555e+02   9.8752903e+01   3.2895557e+02   3.9425516e+02   1.5766378e+02   5.8250645e+01   1.4141188e+02   3.9943548e+01   1.3584452e+02   5.6512538e+01   2.8908017e+02   7.2383226e+01   2.2029225e+02   5.6048387e+01   1.7385419e+02   5.6138710e+00   2.8379960e+02   2.4161290e+01   2.3175903e+02   4.1989032e+01   1.6063572e+02   1.5671806e+02   3.2583159e+02   1.0768065e+02   1.9267071e+02   4.6638710e+01   3.5612729e+02   6.8212903e+01   2.4581490e+02   2.5877742e+01   1.7695010e+02   4.0082538e+01   2.3430457e+02   9.9290323e+01   3.5462839e+02   2.4940097e+02  -3.6327226e+00   8.4562538e+01   2.4802617e+02   1.0432581e+02   2.8381716e+02   4.9168710e+01   1.0741295e+02   1.2947355e+02   3.1038631e+02   7.1712581e+01   2.4458396e+02   1.9431935e+01   2.3884803e+02   3.7862419e+02  -3.7606452e-01   6.4288710e+01   2.7921787e+02   5.7461935e+01   2.6046401e+02   1.1129484e+02   3.3971899e+02   4.1252903e+01   1.5354396e+02   1.5151677e+02   3.7453866e+02   9.1991935e+01   2.7019194e+02   8.1238710e+01   1.9268316e+02   9.4252258e+01   2.6354079e+02   1.3182032e+02   3.0332050e+02   5.3958710e+01   1.3468298e+02   1.0019258e+02   2.8225943e+02  -1.3577462e+01   1.5547374e+01   1.0032161e+02   2.5671427e+02   5.5143226e+01   2.6296886e+02   5.8769032e+01   1.7347170e+02   9.5556774e+01   3.4521578e+02   7.7992538e+01   2.6713177e+02   7.5091613e+01   3.3131815e+02   5.4082538e+01   2.7970457e+02   4.5874742e+02   1.8018916e+01   9.9901935e+01   3.3076881e+02   1.7405161e+02   3.4401555e+02   9.0004194e+01   3.5436354e+02   9.7206129e+01   3.2610706e+02   5.2377097e+01   3.1637693e+02   7.2384839e+01   2.6711083e+02   3.8999355e+01   1.6403166e+02   1.0286839e+02   2.7187311e+02   7.9703548e+01   2.5510017e+02   2.7654839e+00  -1.9964142e+01   1.0237254e+02   2.1032137e+02   1.0116387e+02   3.2003270e+02   9.4055806e+01   3.5443489e+02   6.2770000e+01   2.7445259e+02   7.0407097e+01   1.8371034e+02   8.1068065e+01   2.5438810e+02   2.9048065e+01   2.4943551e+02  -8.8016129e+00   8.5725161e+00   1.2509254e+02   4.0749377e+02   3.3277742e+01   3.1350488e+02   6.5098065e+01   3.0547248e+02   7.5323548e+01   2.8121605e+02   2.2135484e+01   3.2352723e+02   1.5877742e+01  -1.1089290e+00   5.6028065e+01   2.6194743e+02   6.4485161e+01   3.5100538e+02   3.8047290e+02   1.4949023e+02   2.1846129e+01   2.2495425e+02   6.4190323e+01   3.5146284e+02   7.1840323e+01   2.7742826e+02   2.6507032e+02   2.5712954e+02   5.1465484e+01   1.3790244e+02   9.7133548e+01   2.3173351e+02   1.9744194e+01   1.0590917e+02   3.1420548e+02   4.4294905e+02
   1.0577254e+02   3.8214937e+02   6.1656452e+01   3.4290265e+02   2.1476516e+02   1.1871690e+01   7.8791290e+01   3.7050734e+02   9.5806129e+01   2.5038293e+02   6.1382903e+01   3.0142775e+02   1.0320484e+02   3.1685200e+02   1.4148710e+02   3.6206168e+02   5.4821613e+01   3.1306169e+02   3.1522581e+01   1.7368916e+02   4.5383355e+02   3.5107355e+00   6.9560000e+01   3.6300036e+02   6.3168710e+01   3.1536360e+02   6.4055161e+01   2.9119559e+02   8.7966129e+01   2.5938465e+02   9.0129032e+01   3.3619290e+02   2.3955484e+02   2.0217110e+02   1.2131935e+02   2.9242865e+02   7.2742258e+01   3.1413352e+02   5.0701935e+01   1.8679675e+02   1.2518290e+02   3.4765117e+02   3.9068516e+02   1.2089938e+02   4.1780645e+01   9.4729484e+01   4.2333548e+01   1.5227332e+02   3.5372538e+01   2.3477137e+02   5.7483226e+01   2.1133425e+02   8.0618387e+01   2.0578859e+02   4.8653871e+01   2.2845640e+02   3.2301290e+01   2.1524783e+02   5.4469032e+01   1.6101732e+02   1.2823806e+02   2.6496999e+02   9.4580645e+01   2.2605871e+02   6.4968710e+01   3.8532089e+02   5.5082903e+01   2.3698530e+02   1.6777742e+01   1.4157810e+02   4.0462538e+01   2.0851417e+02   8.1380323e+01   3.6968119e+02   2.5107097e+02  -8.3363226e+00   6.1752538e+01   2.6681097e+02   1.0941581e+02   2.5350996e+02   5.8598710e+01   1.2274855e+02   1.2743355e+02   3.1311951e+02   7.9622581e+01   2.2385116e+02   4.1951935e+01   2.2147643e+02   3.5649419e+02   1.5464335e+01   5.6338710e+01   2.3332387e+02   1.0141194e+02   2.3185801e+02   1.1753484e+02   3.4393979e+02   5.6302903e+01   1.1528996e+02   2.0527677e+02   3.6033786e+02   6.1561935e+01   3.1100634e+02   7.0908710e+01   1.9154956e+02   7.6872258e+01   2.5583119e+02   9.6960323e+01   2.8281930e+02   5.4528710e+01   1.1068738e+02   1.0051258e+02   2.7360383e+02  -2.1577462e+01   5.3273738e+00   8.3421613e+01   2.6425627e+02   5.0283226e+01   2.7654766e+02   8.5439032e+01   1.8091810e+02   9.3936774e+01   3.1382538e+02   6.5942538e+01   2.3718577e+02   7.8901613e+01   3.4620335e+02   4.8512538e+01   2.7730017e+02   4.0021742e+02   3.2313161e+00   1.1614194e+02   3.0051961e+02   1.9757161e+02   2.1109395e+02   9.6674194e+01   3.1739994e+02   6.0636129e+01   2.9708266e+02   4.2957097e+01   3.1337053e+02   7.5484839e+01   2.4034283e+02   8.2619355e+01   3.2078206e+02   8.5058387e+01   2.2129791e+02   9.9563548e+01   2.5703137e+02   4.3345484e+01  -5.6405419e+00   8.9702538e+01   2.0252497e+02   7.9833871e+01   3.7288910e+02   8.8675806e+01   3.0876529e+02   5.0100000e+01   2.4694619e+02   7.3837097e+01   2.3452594e+02   7.0178065e+01   2.0767930e+02   1.5238065e+01   2.5007031e+02  -2.8016129e+00   6.2472516e+01   1.5230254e+02   4.8721697e+02   5.7467742e+01   3.8861968e+02   6.9388065e+01   2.7612928e+02   2.0183548e+01   2.3377725e+02   7.2895484e+01   3.5761643e+02   3.0774194e-01   4.0616671e+01   6.6218065e+01   2.7013223e+02   5.6145161e+01   3.2391258e+02   3.4697290e+02   2.0385023e+02   9.6161290e+00   1.9541265e+02   8.5620323e+01   3.2650844e+02   2.6890323e+01   3.0621426e+02   2.6612032e+02   2.7556554e+02   3.0785484e+01   1.8913684e+02   8.9273548e+01   2.1207231e+02   4.2694194e+01   1.1498317e+02   1.5848548e+02   5.0667665e+02
   9.9242538e+01   3.6561177e+02   9.7226452e+01   3.3915705e+02   2.4052516e+02   1.0380890e+01   1.1336129e+02   3.4202174e+02   1.2308613e+02   1.9049053e+02   5.6142903e+01   2.4822695e+02   1.2616484e+02   3.7863520e+02   1.1628710e+02   3.4707768e+02   8.3251613e+01   3.0606729e+02   5.4332581e+01   2.1781436e+02   4.9378355e+02  -2.8752645e+00   6.5240000e+01   3.3240596e+02   9.8168710e+01   3.1609360e+02   4.1145161e+01   2.7192839e+02   8.7686129e+01   3.1974705e+02   9.2279032e+01   3.4593090e+02   2.7360484e+02   1.5529710e+02   1.9488935e+02   2.4782305e+02   5.1552258e+01   3.0272872e+02   6.6941935e+01   2.5263755e+02   8.0132903e+01   3.0353517e+02   4.0963516e+02   1.5628338e+02   4.0250645e+01   1.1375188e+02   5.5853548e+01   1.9752172e+02   4.4462538e+01   2.3614417e+02   7.1433226e+01   1.9231825e+02   8.3948387e+01   1.5976219e+02   4.1033871e+01   2.0572600e+02   3.8401290e+01   2.1594983e+02   5.0039032e+01   1.4380172e+02   1.3204806e+02   3.2361519e+02   9.8110645e+01   2.3948631e+02   4.8968710e+01   3.0508089e+02   7.1082903e+01   2.4339530e+02   3.0537742e+01   1.2771730e+02   4.1232538e+01   2.2859257e+02   9.5570323e+01   3.6883599e+02   2.9831097e+02  -1.1155226e+00   8.4512538e+01   2.5394017e+02   7.4365806e+01   2.8750396e+02   5.3648710e+01   7.0864555e+01   6.4523548e+01   2.9049231e+02   6.8482581e+01   2.3774236e+02   3.8911935e+01   2.4757963e+02   3.9249419e+02  -3.5215665e+01   6.2548710e+01   3.0830707e+02   7.3751935e+01   2.1107081e+02   6.4724839e+01   2.7906459e+02   6.5252903e+01   1.3129396e+02   2.4374677e+02   3.1873026e+02   7.1941935e+01   2.6683594e+02   6.8378710e+01   1.9794196e+02   1.0068226e+02   2.8664639e+02   6.9100323e+01   2.3637810e+02   1.8098710e+01   1.3160178e+02   8.6352581e+01   2.4610663e+02  -4.4437462e+01   7.4461738e+00   7.2281613e+01   2.4528747e+02   4.8573226e+01   3.1349446e+02   7.8479032e+01   1.9523490e+02   9.9696774e+01   3.5512458e+02   7.7272538e+01   2.0056937e+02   5.4621613e+01   3.1819575e+02   6.9082538e+01   2.6360457e+02   3.6750742e+02   1.9988116e+01   1.1123194e+02   3.4115241e+02   1.8448161e+02   2.6728115e+02   6.7764194e+01   2.9724274e+02   6.8586129e+01   2.9915666e+02   8.7097097e+01   2.6745933e+02   7.6904839e+01   2.3631923e+02   8.8659355e+01   2.7453886e+02   1.0067839e+02   2.5480831e+02   1.0128355e+02   2.7956377e+02   1.4765484e+01  -1.0924142e+01   9.3272538e+01   2.0809937e+02   8.5403871e+01   2.4110350e+02   7.4625806e+01   3.5345929e+02   5.1770000e+01   2.7981259e+02   6.3787097e+01   2.2470994e+02   6.2178065e+01   2.1083930e+02   3.5088065e+01   2.6143231e+02   3.6528387e+01   4.3236116e+01   1.5677254e+02   4.7453937e+02   7.9847742e+01   3.7406928e+02   6.9768065e+01   3.0775888e+02   1.2703548e+01   1.9960565e+02   6.6235484e+01   3.3528923e+02  -8.6522581e+00  -9.1465290e+00   4.9698065e+01   2.7073383e+02   7.3575161e+01   3.3660818e+02   3.7779290e+02   1.2463463e+02   6.5996129e+01   2.6052225e+02   1.2133032e+02   3.1955164e+02   8.7510323e+01   2.8941466e+02   3.3264032e+02   2.0258394e+02   6.8995484e+01   1.6345004e+02   8.3993548e+01   2.1868471e+02   5.2174194e+01   1.1527477e+02   1.3848548e+02   4.0218665e+02
   9.8302538e+01   3.5258697e+02   7.3656452e+01   3.5518265e+02   2.1762516e+02   1.6872890e+01   4.2311290e+01   3.7689574e+02   1.1866613e+02   2.3736413e+02   6.5902903e+01   2.3630615e+02   1.0444484e+02   3.6980280e+02   1.5518710e+02   3.5406568e+02   7.3441613e+01   3.1785209e+02   5.7902581e+01   2.0643876e+02   5.2335355e+02   6.5291355e+00   5.3290000e+01   3.3920196e+02   7.4638710e+01   3.0149600e+02   7.4055161e+01   2.5063559e+02   8.5206129e+01   3.3198545e+02   1.1941903e+02   3.2008970e+02   2.9875484e+02   2.1968510e+02   1.6831935e+02   2.8356865e+02   4.1272258e+01   2.9007112e+02   6.3551935e+01   2.4166875e+02   8.7182903e+01   2.7683117e+02   3.8192516e+02   1.7688018e+02   3.3250645e+01   1.0560188e+02   5.1613548e+01   1.6624092e+02   7.8942538e+01   3.1328577e+02   1.5776323e+02   2.8965185e+02   7.1708387e+01   1.4588139e+02   6.5753871e+01   2.3441840e+02   4.0111290e+01   1.9919303e+02   4.2089032e+01   1.7790772e+02   1.3847806e+02   2.9482079e+02   1.2111065e+02   2.1350631e+02   4.9398710e+01   3.4142649e+02   7.7962903e+01   2.3772490e+02   3.7737742e+01   1.7752130e+02   4.6082538e+01   2.1568457e+02   8.9480323e+01   3.7094319e+02   2.7745097e+02  -3.2567226e+00   8.1422538e+01   2.1194737e+02   6.1745806e+01   3.0861356e+02   6.7648710e+01   1.0441455e+02   9.4713548e+01   3.1502711e+02   8.7142581e+01   2.3100956e+02   3.1141935e+01   2.7868123e+02   3.5476419e+02   4.2862735e+01   5.9758710e+01   2.7537027e+02   7.8321935e+01   2.4174521e+02   9.5194839e+01   2.3900699e+02   4.2302903e+01   1.2588996e+02   1.6279677e+02   3.6506626e+02   8.5181935e+01   2.5925674e+02   8.5858710e+01   2.1921356e+02   8.2732258e+01   2.7141239e+02   7.1910323e+01   3.0630330e+02   1.5298710e+01   1.4230578e+02   1.1009258e+02   2.6878743e+02  -3.7817462e+01  -3.5634262e+00   4.5561613e+01   2.7799507e+02   6.7003226e+01   3.0949006e+02   7.3529032e+01   1.8382090e+02   9.4976774e+01   3.3326218e+02   5.4702538e+01   2.3941497e+02   2.1521613e+01   2.9522375e+02   5.2752538e+01   2.6362097e+02   3.9379742e+02   1.2604916e+01   1.0028194e+02   3.3064841e+02   1.4486161e+02   2.3973075e+02   4.6244194e+01   3.2234434e+02   6.3586129e+01   2.7465666e+02   6.8857097e+01   2.6891853e+02   6.0484839e+01   2.4349283e+02   8.7849355e+01   2.9474366e+02   1.1357839e+02   3.0963631e+02   1.0728355e+02   2.3313377e+02  -8.8445161e+00  -3.2753419e+00   7.5942538e+01   1.6667577e+02   8.7643871e+01   3.0221430e+02   8.5195806e+01   3.3190369e+02   3.1670000e+01   2.6956059e+02   5.4547097e+01   2.2035914e+02   7.0908065e+01   2.1914090e+02   4.4948065e+01   3.0669351e+02   2.3883871e+00   3.7727316e+01   1.6556254e+02   4.7720617e+02   5.2557742e+01   2.8872248e+02   9.0438065e+01   3.0377528e+02   3.3735484e+00   2.1240205e+02   6.5285484e+01   3.1964523e+02   2.2497742e+01   5.0551471e+01   6.8418065e+01   3.1266623e+02   5.0765161e+01   3.4486298e+02   3.6629290e+02   1.1318463e+02   5.0516129e+01   1.8762065e+02   1.0819032e+02   3.3232284e+02   6.2800323e+01   3.0634146e+02   3.1121032e+02   2.5424834e+02   6.6675484e+01   1.5273564e+02   7.7463548e+01   2.1830711e+02   1.7934194e+01   1.1115397e+02   1.6175548e+02   4.2059505e+02
   9.6142538e+01   3.6217977e+02   8.8706452e+01   2.9978865e+02   2.0324516e+02   2.9793290e+01   8.6171290e+01   3.6124694e+02   1.0889613e+02   2.3095573e+02   5.0472903e+01   2.0345055e+02   1.3997484e+02   3.1863040e+02   8.5087097e+01   3.3407368e+02   5.4151613e+01   2.9677529e+02   4.4382581e+01   1.9537036e+02   3.8278355e+02   2.2484735e+01   6.3710000e+01   3.3946836e+02   5.8168710e+01   2.5652360e+02   5.2905161e+01   2.6012759e+02   6.2876129e+01   2.5330185e+02   9.8609032e+01   2.9570450e+02   2.6595484e+02   1.6990910e+02   1.7102935e+02   2.6045185e+02   1.7412258e+01   2.8426992e+02   8.0461935e+01   2.2812595e+02   9.3272903e+01   3.0243397e+02   3.6244516e+02   1.5777858e+02   3.8350645e+01   1.2671388e+02   3.1473548e+01   1.8699212e+02   4.9752538e+01   2.7115097e+02   8.1953226e+01   2.2542665e+02   6.1238387e+01   1.9214899e+02   1.0584387e+02   1.9283120e+02   3.3161290e+01   1.9922903e+02   5.3379032e+01   1.7057452e+02   1.2980806e+02   2.1746439e+02   1.1335065e+02   2.5026711e+02   3.3018710e+01   3.5873689e+02   7.3652903e+01   2.5649970e+02   4.5067742e+01   1.7965490e+02   4.9752538e+01   1.9691097e+02   1.0848032e+02   3.8389319e+02   2.9740097e+02   3.0072774e+00   9.4232538e+01   2.0740257e+02   9.3465806e+01   3.4607596e+02   5.7838710e+01   1.0252935e+02   1.1328355e+02   2.7368151e+02   7.1142581e+01   2.8119956e+02   4.5331935e+01   2.9049603e+02   4.0282419e+02   3.3557935e+01   4.7818710e+01   2.6795547e+02   6.2131935e+01   2.4014041e+02   7.2104839e+01   3.5833419e+02   6.9062903e+01   1.2988916e+02   1.8165677e+02   3.4074746e+02   9.3701935e+01   2.6243514e+02   1.3028871e+02   2.2384916e+02   9.1022258e+01   2.9703919e+02   7.6620323e+01   2.8449650e+02   2.7908710e+01   1.4867698e+02   1.0735258e+02   3.1189663e+02  -2.3007462e+01   2.4591774e+01   6.5801613e+01   2.3452587e+02   6.4523226e+01   2.9140846e+02   7.5339032e+01   2.0129610e+02   1.0045677e+02   3.5321378e+02   6.8182538e+01   2.5562657e+02   4.3671613e+01   3.1121175e+02   9.0132538e+01   3.0925057e+02   3.7412742e+02   2.2408516e+01   9.7851935e+01   3.5260281e+02   1.5477161e+02   2.7141795e+02   8.3244194e+01   3.5033434e+02   7.4206129e+01   2.7237706e+02   8.7147097e+01   2.8759533e+02   5.7764839e+01   2.5219043e+02   5.8809355e+01   1.9530686e+02   1.1233839e+02   3.1958551e+02   9.3993548e+01   3.0095697e+02   8.7254839e+00  -1.6809419e+00   8.1992538e+01   1.9038177e+02   7.1643871e+01   3.1344430e+02   6.8435806e+01   3.0729449e+02   4.3860000e+01   2.4063539e+02   6.9837097e+01   2.3522594e+02   6.1808065e+01   2.3713890e+02   3.8518065e+01   2.8567791e+02   4.8387097e-02   5.9434516e+01   1.4514254e+02   4.5172977e+02   3.3367742e+01   2.8516768e+02   7.9718065e+01   3.0844288e+02   4.4033548e+01   2.5357925e+02   5.3855484e+01   3.5889963e+02  -1.1982258e+01   1.6789871e+01   7.5798065e+01   2.6926583e+02   7.8485161e+01   3.6231538e+02   3.7210290e+02   1.3271983e+02   6.0086129e+01   2.4675505e+02   1.5191032e+02   2.9558524e+02   5.1840323e+01   2.8483826e+02   2.6645032e+02   2.2992914e+02   3.9885484e+01   1.5672884e+02   3.6463548e+01   2.4720711e+02   3.2984194e+01   1.2913997e+02   1.1438548e+02   4.1847465e+02
   8.6402538e+01   3.7658897e+02   1.1856645e+02   3.0301985e+02   2.2524516e+02   1.1232903e+00   1.0060129e+02   3.7604254e+02   1.2694613e+02   2.3951173e+02   5.3852903e+01   2.3956015e+02   8.0974839e+01   3.1963040e+02   1.5188710e+02   2.5582968e+02   7.2441613e+01   3.2303209e+02   2.9002581e+01   1.8522076e+02   3.4564355e+02   8.2659355e+00   5.6980000e+01   3.3453676e+02   6.8118710e+01   3.3072760e+02   6.9435161e+01   2.4514519e+02   1.1039613e+02   3.5507025e+02   8.8089032e+01   2.9397610e+02   2.6160484e+02   2.1240710e+02   1.5745935e+02   2.9548745e+02   3.6602258e+01   2.4216472e+02   3.7941935e+01   2.2104755e+02   6.9942903e+01   3.0954037e+02   3.9911516e+02   1.5850498e+02   4.8730645e+01   1.4917348e+02   5.8183548e+01   1.3733532e+02   1.8752538e+01   2.3577097e+02   1.0562323e+02   2.5306305e+02   7.4568387e+01   1.7922259e+02   6.1803871e+01   1.5868440e+02   3.6061290e+01   2.0556703e+02   6.7419032e+01   1.5807132e+02   1.4395806e+02   2.6271239e+02   1.1239065e+02   2.7848391e+02   2.8588710e+01   3.3895129e+02   7.1832903e+01   2.7264530e+02   5.4737742e+01   1.7250130e+02   3.0992538e+01   1.4331177e+02   1.0505032e+02   3.7102759e+02   3.0092097e+02   1.1195677e+01   1.0385254e+02   2.4510297e+02   7.6605806e+01   3.1784476e+02   5.9928710e+01   1.0374215e+02   7.1243548e+01   3.0642471e+02   8.7762581e+01   2.5790996e+02   3.0811935e+01   2.9570763e+02   3.6856419e+02  -9.3012645e+00   7.5398710e+01   2.3406907e+02   6.0651935e+01   1.6906881e+02   8.5334839e+01   2.9017579e+02   5.6252903e+01   1.3591396e+02   1.4403677e+02   3.4813706e+02   9.9221935e+01   2.5865354e+02   9.8048710e+01   1.9947836e+02   9.6112258e+01   2.4653199e+02   7.7720323e+01   2.6302850e+02   4.3148710e+01   1.3445778e+02   7.2352581e+01   3.0859663e+02  -4.3007462e+01  -1.1338226e+01   9.0131613e+01   2.2595947e+02   3.5193226e+01   2.7999486e+02   6.6769032e+01   2.1217170e+02   9.7266774e+01   3.2846898e+02   5.7372538e+01   2.0301137e+02   6.0141613e+01   3.5780415e+02   3.8232538e+01   2.9021257e+02   3.9793742e+02   1.6363716e+01   9.4611935e+01   3.2091201e+02   1.6434161e+02   3.0051235e+02   9.3054194e+01   3.6006954e+02   7.6776129e+01   3.2665146e+02   6.0667097e+01   3.2424373e+02   9.1954839e+01   2.8773523e+02   1.1218935e+02   2.3693646e+02   1.0676839e+02   2.4403111e+02   1.0880355e+02   2.4258217e+02   9.1548387e-01   1.2843858e+01   6.1322538e+01   1.6765537e+02   6.0303871e+01   2.5145150e+02   1.1086581e+02   3.1918009e+02   4.0480000e+01   2.5100579e+02   7.5267097e+01   1.9003154e+02   5.4118065e+01   2.3691410e+02   4.0568065e+01   4.0089391e+02  -1.3231613e+01   2.2636916e+01   1.7140254e+02   5.3278897e+02   4.0467742e+01   2.6254968e+02   7.3488065e+01   3.5994128e+02   8.3183548e+01   2.5063725e+02   3.5045484e+01   3.1759443e+02  -8.2258065e-02   4.1267871e+01   5.3698065e+01   2.8522383e+02   6.1485161e+01   3.6824538e+02   4.4179290e+02   1.0808463e+02   8.4326129e+01   2.3743585e+02   1.7238032e+02   2.9804764e+02   6.1370323e+01   2.9859586e+02   3.1464032e+02   2.3949394e+02   4.1155484e+01   1.4504724e+02   7.0273548e+01   2.6450231e+02   4.7504194e+01   1.3664837e+02   1.2748548e+02   4.4770665e+02
   1.1388254e+02   3.5876057e+02   1.0389645e+02   3.4329345e+02   3.0333516e+02  -3.9643910e+01   6.6601290e+01   3.8362254e+02   1.3085613e+02   2.4700893e+02   7.9522903e+01   2.0959655e+02   1.1454484e+02   3.9366480e+02   1.4228710e+02   3.3459768e+02   6.2111613e+01   3.3094849e+02   3.6142581e+01   1.8636956e+02   3.9254355e+02  -2.3960645e+00   6.8350000e+01   3.3962716e+02   9.0928710e+01   3.4528280e+02   6.9625161e+01   2.4340999e+02   8.7346129e+01   3.0915425e+02   7.2469032e+01   4.2732570e+02   2.5190484e+02   1.9423310e+02   1.5988935e+02   2.8819305e+02   2.4932258e+01   2.8314832e+02   2.5751935e+01   2.2612275e+02   8.5942903e+01   3.0436037e+02   3.8449516e+02   1.6139458e+02   4.1630645e+01   1.3831148e+02   6.6993548e+01   1.6468052e+02   4.8752538e+01   2.5285097e+02   7.8523226e+01   2.2075105e+02   7.2808387e+01   1.7836339e+02   5.8803871e+01   1.7207440e+02   3.3541290e+01   2.1433863e+02   6.4089032e+01   1.9524772e+02   1.4833806e+02   2.5350199e+02   1.1806065e+02   2.2613031e+02   6.5728710e+01   3.0831009e+02   4.5332903e+01   2.5195530e+02   3.3307742e+01   1.3906570e+02   5.3512538e+01   2.0994017e+02   1.0967032e+02   3.4960799e+02   2.8264097e+02   1.4180774e+00   7.9182538e+01   2.5541657e+02   7.7415806e+01   3.1073996e+02   4.7078710e+01   9.8250155e+01   9.5193548e+01   2.8341871e+02   5.5142581e+01   1.7728956e+02   5.3191935e+01   2.8062723e+02   3.3282419e+02  -2.2912065e+01   5.0078710e+01   2.6682467e+02   5.4511935e+01   2.1308001e+02   6.8864839e+01   3.4664339e+02   4.1822903e+01   1.1402836e+02   1.3913677e+02   3.7681906e+02   8.3751935e+01   2.4004114e+02   8.0518710e+01   2.0174076e+02   4.9632258e+01   2.5763039e+02   9.5910323e+01   2.7695330e+02   6.1868710e+01   1.8767018e+02   7.9772581e+01   2.5021303e+02  -3.2957462e+01   8.6177738e+00   5.6091613e+01   2.0734267e+02   6.8423226e+01   3.0156646e+02   8.6909032e+01   1.8784050e+02   1.0793677e+02   3.3846538e+02   5.7272538e+01   1.9320937e+02   7.7331613e+01   3.7042895e+02   6.2512538e+01   2.3613017e+02   3.3826742e+02  -1.6726839e+00   8.9421935e+01   3.4684721e+02   2.0038161e+02   3.6700915e+02   6.7814194e+01   2.9294874e+02   7.2066129e+01   3.7321826e+02   4.7427097e+01   2.8058293e+02   1.0433484e+02   2.5227483e+02   7.9519355e+01   2.8141006e+02   8.9578387e+01   2.4788631e+02   9.0703548e+01   2.5279017e+02   1.9154839e+00  -8.3261419e+00   1.1808254e+02   1.9206457e+02   6.7353871e+01   2.7369750e+02   8.2915806e+01   3.3151609e+02   5.5770000e+01   2.2916259e+02   4.1507097e+01   1.9283234e+02   7.3748065e+01   2.3749370e+02   4.2048065e+01   3.0139551e+02  -5.6616129e+00   1.5461316e+01   1.6851254e+02   4.4786017e+02   4.0747742e+01   3.1452728e+02   7.4438065e+01   3.0810528e+02   5.5753548e+01   2.5936165e+02   6.3325484e+01   3.3666203e+02   1.5917742e+01   4.3127871e+01   8.9938065e+01   2.8975463e+02   7.0575161e+01   3.3779818e+02   3.8535290e+02   1.8002983e+02   3.2896129e+01   2.0322025e+02   1.5686032e+02   2.6132924e+02   6.2750323e+01   3.3439546e+02   3.4074032e+02   1.8645594e+02   5.1785484e+01   1.6014684e+02   6.7653548e+01   2.2361191e+02   3.6984194e+01   1.1243997e+02   1.2729548e+02   3.5672185e+02
   1.0724254e+02   3.5939177e+02   1.0665645e+02   4.4664265e+02   2.9624516e+02   2.3203290e+01   8.4361290e+01   3.3539174e+02   1.1156613e+02   2.2569213e+02   6.3902903e+01   2.6270615e+02   8.5634839e+01   3.7482760e+02   1.2218710e+02   3.3220568e+02   7.6581613e+01   3.2727089e+02   4.7572581e+01   1.9045516e+02   4.5792355e+02   8.4735355e+00   5.0980000e+01   2.8243676e+02   6.4928710e+01   2.8308280e+02   6.5765161e+01   2.8133879e+02   8.8586129e+01   3.3981505e+02   1.0327903e+02   4.2214090e+02   2.3100484e+02   2.1410510e+02   1.7593935e+02   2.8833905e+02   4.6322258e+01   2.8871712e+02   6.6321935e+01   2.3396715e+02   1.0622290e+02   3.1877797e+02   4.3454516e+02   1.4896058e+02   3.0250645e+01   1.2241188e+02   6.4713548e+01   2.5057292e+02   4.4612538e+01   2.6027217e+02   6.9003226e+01   2.1637265e+02   5.1708387e+01   1.2920139e+02   6.0273871e+01   1.8299680e+02   4.7731290e+01   1.9563343e+02   5.8759032e+01   1.8691412e+02   1.5442806e+02   2.4382479e+02   1.0144065e+02   2.2321991e+02   1.7588710e+01   3.5711129e+02   3.2582903e+01   2.2360530e+02   3.3587742e+01   1.1833330e+02   5.1512538e+01   2.1701017e+02   1.0900032e+02   3.5433159e+02   2.7564097e+02  -9.4919226e+00   6.9182538e+01   2.0254657e+02   5.7225806e+01   3.1506516e+02   3.9788710e+01   1.2330335e+02   1.1395355e+02   3.0291791e+02   4.7482581e+01   1.8690236e+02   3.3331935e+01   2.6935603e+02   3.5016419e+02  -4.8992645e+00   6.4608710e+01   2.6966227e+02   8.9701935e+01   2.0917481e+02   9.2294839e+01   3.4885899e+02   3.4972903e+01   1.3066636e+02   1.4503677e+02   3.4700706e+02   8.3801935e+01   2.0893714e+02   1.0032871e+02   2.0505596e+02   7.2062258e+01   3.1055599e+02   9.2390323e+01   2.7994490e+02   3.5628710e+01   1.4414938e+02   7.6352581e+01   2.5511663e+02  -3.3677462e+01  -2.2462616e-01   6.4321613e+01   2.4668427e+02   5.8813226e+01   2.7638526e+02   8.4479032e+01   1.5870490e+02   9.9886774e+01   3.2163938e+02   5.4462538e+01   1.5682417e+02   7.8001613e+01   3.5737535e+02   6.8272538e+01   3.4375937e+02   3.7098742e+02  -1.7602839e+00   1.1066194e+02   3.6185801e+02   2.2267161e+02   2.7822595e+02   7.3244194e+01   3.1208434e+02   1.0035613e+02   3.4395506e+02   4.6237097e+01   3.0796813e+02   7.7624839e+01   2.6569163e+02   8.9279355e+01   2.9719926e+02   1.0357839e+02   2.5409631e+02   1.2337355e+02   2.6870657e+02  -6.4645161e+00   1.1774258e+01   9.3182538e+01   1.8010657e+02   8.1113871e+01   3.4159670e+02   1.0296581e+02   2.9872209e+02   5.3150000e+01   2.4260219e+02   5.7737097e+01   2.0057394e+02   8.1228065e+01   2.3747530e+02   6.2998065e+01   3.0948951e+02  -6.1416129e+00   4.2979716e+01   1.8277254e+02   4.8540937e+02   5.6367742e+01   3.1556768e+02   6.6528065e+01   2.7192808e+02   1.2361355e+02   2.7740285e+02   7.8755484e+01   3.6704763e+02   7.6377419e+00   5.5690271e+01   6.3418065e+01   2.9177623e+02   3.2195161e+01   3.3325858e+02   3.3897290e+02   1.5787023e+02   5.8706129e+01   2.4696545e+02   1.3348032e+02   3.1610964e+02   4.7750323e+01   3.0487546e+02   3.0098032e+02   1.9958674e+02   2.2415484e+01   1.5427644e+02   5.7223548e+01   2.1973631e+02   2.2694194e+01   1.1610317e+02   9.9755484e+01   4.6255505e+02
   8.1302538e+01   3.8625697e+02   8.2416452e+01   3.4939185e+02   2.5000516e+02  -5.0975097e+00   1.0631129e+02   3.0858574e+02   9.7946129e+01   2.1521173e+02   6.7042903e+01   2.4450495e+02   1.0449484e+02   3.8541880e+02   1.4608710e+02   3.2609368e+02   4.9251613e+01   3.0497729e+02   6.4142581e+01   1.5302956e+02   4.5087355e+02  -3.3424645e+00   7.3660000e+01   3.4320236e+02   6.4498710e+01   2.9192720e+02   4.8435161e+01   2.4863519e+02   9.7066129e+01   3.2727665e+02   1.1574903e+02   3.3738330e+02   2.4965484e+02   3.2516310e+02   1.8093935e+02   2.6312905e+02   5.9932258e+01   2.9672832e+02   6.2221935e+01   2.5729515e+02   9.2752903e+01   3.0566557e+02   4.2063516e+02   1.7097338e+02   3.2350645e+01   1.0515388e+02   8.6853548e+01   1.9023172e+02   5.6462538e+01   3.0499417e+02   6.1523226e+01   2.1930105e+02   6.9708387e+01   1.9061139e+02   5.1703871e+01   1.8587240e+02   6.4631290e+01   2.0904143e+02   4.2709032e+01   1.7214812e+02   1.4176806e+02   2.8383759e+02   8.0060645e+01   2.5512031e+02   4.7118710e+01   3.2365889e+02   8.2462903e+01   2.4267490e+02   3.0347742e+01   1.9626250e+02   4.5662538e+01   2.0309817e+02   8.2520323e+01   3.7925999e+02   2.8078097e+02   1.3716877e+01   7.0132538e+01   2.1242057e+02   6.3135806e+01   3.1178236e+02   4.9888710e+01   1.2368535e+02   1.2128355e+02   3.1704151e+02   8.1382581e+01   2.5319036e+02   1.6911935e+01   2.5314963e+02   3.5242419e+02  -9.4100645e+00   4.7498710e+01   2.6393107e+02   6.7361935e+01   2.5391201e+02   6.5624839e+01   3.6137259e+02   5.0402903e+01   1.4138196e+02   1.5194677e+02   3.4998426e+02   1.1761194e+02   2.3142234e+02   1.0975871e+02   1.9425156e+02   9.2252258e+01   2.7708079e+02   1.3505032e+02   2.5087210e+02   2.8388710e+01   9.7018581e+01   1.0635258e+02   2.6539663e+02  -2.1057462e+01   3.0057738e+00   7.0421613e+01   2.0534627e+02   4.1003226e+01   2.7429006e+02   7.1769032e+01   1.6701170e+02   1.3269677e+02   3.5248458e+02   6.7272538e+01   2.1640937e+02   6.1191613e+01   3.6810015e+02   7.8082538e+01   3.2440457e+02   3.2221742e+02   2.8421316e+01   9.7281935e+01   3.4050841e+02   2.1767161e+02   3.0643595e+02   6.9154194e+01   3.3589154e+02   8.5166129e+01   3.5807026e+02   5.6957097e+01   3.1359053e+02   7.8524839e+01   2.6704963e+02   8.9569355e+01   2.8488606e+02   8.6818387e+01   2.5139711e+02   7.2323548e+01   2.4312057e+02   7.2548387e-01   1.0099058e+01   9.0702538e+01   1.6596497e+02   9.1783871e+01   3.4207310e+02   1.2281581e+02   2.9213409e+02   3.3910000e+01   2.1972139e+02   7.7737097e+01   2.0264394e+02   5.8598065e+01   2.3791570e+02   3.2518065e+01   2.7244791e+02  -1.8516129e+00   3.5206516e+01   1.4082254e+02   4.6792537e+02   4.5937742e+01   3.6264208e+02   8.6678065e+01   3.1174608e+02   8.1463548e+01   2.9972485e+02   5.6805484e+01   3.3023363e+02   1.0677419e+00   3.9215871e+01   8.3128065e+01   2.1577943e+02   6.5575161e+01   3.3124818e+02   3.8029290e+02   1.5037463e+02   4.7896129e+01   2.4878025e+02   1.5733032e+02   2.8039164e+02   3.2610323e+01   2.6104666e+02   4.0145032e+02   2.1688914e+02   4.2675484e+01   1.4492564e+02   6.3653548e+01   1.9969191e+02   4.2984194e+01   9.9529974e+01   1.2011548e+02   4.1247625e+02
   7.9882538e+01   3.6432057e+02   6.7416452e+01   3.1911185e+02   2.4395516e+02   4.8664903e+00   8.1881290e+01   3.4573014e+02   1.0385613e+02   1.6854893e+02   4.0382903e+01   2.0620775e+02   9.5924839e+01   2.8024440e+02   1.1558710e+02   3.0303368e+02   4.3251613e+01   3.6755729e+02   7.0092581e+01   2.0007356e+02   3.0335355e+02   2.3699135e+01   7.4930000e+01   3.1963076e+02   4.4968710e+01   2.9181960e+02   4.4245161e+01   2.8349039e+02   8.7156129e+01   2.6768945e+02   7.2179032e+01   3.7258890e+02   2.2390484e+02   2.9777310e+02   1.5183935e+02   3.2717705e+02   3.0082258e+01   2.7415632e+02   4.3411935e+01   2.3641995e+02   1.0851290e+02   2.7445477e+02   3.7701516e+02   1.3185298e+02   4.0680645e+01   1.5705748e+02   4.4993548e+01   2.0882052e+02   4.5232538e+01   2.6775257e+02   7.4193226e+01   2.3838745e+02   6.4618387e+01   1.7887859e+02   5.2753871e+01   2.1602840e+02   3.8731290e+01   2.1373343e+02   5.9179032e+01   1.3721052e+02   1.1237806e+02   2.6547879e+02   1.1187065e+02   2.1400551e+02   4.5448710e+01   3.3726249e+02   8.0272903e+01   2.5822010e+02   4.8637742e+01   1.9821930e+02   2.6272538e+01   1.9240937e+02   1.0514032e+02   3.4321039e+02   2.7521097e+02   2.0112477e+01   9.4852538e+01   2.4392297e+02   9.6035806e+01   3.2810036e+02   6.8548710e+01   1.0595255e+02   9.7663548e+01   3.0493111e+02   8.0862581e+01   2.2680196e+02   3.4671935e+01   2.3801883e+02   3.4076419e+02  -6.7472645e+00   4.8868710e+01   2.2734147e+02   5.7601935e+01   2.6893281e+02   9.0484839e+01   3.4543379e+02   5.7012903e+01   1.3843316e+02   1.4041677e+02   3.1618666e+02   1.0065194e+02   2.1796914e+02   7.0718710e+01   2.2033476e+02   6.2922258e+01   2.8232719e+02   1.2924032e+02   2.2509690e+02   3.7628710e+01   1.7698938e+02   8.1612581e+01   2.9211583e+02  -2.4487462e+01   3.6280174e+01   1.5475161e+02   2.3416987e+02   4.4093226e+01   2.8251286e+02   7.2909032e+01   1.7477050e+02   1.2078677e+02   3.0658738e+02   7.9042538e+01   2.2975777e+02   2.8671613e+01   3.1299175e+02   1.0437254e+02   3.2292137e+02   3.8464742e+02   2.6669161e+00   8.2521935e+01   3.4934921e+02   1.8867161e+02   3.1389595e+02   8.1574194e+01   3.4398794e+02   8.7686129e+01   4.2024866e+02   5.0527097e+01   3.1448493e+02   8.1434839e+01   2.5638683e+02   7.7619355e+01   2.9961206e+02   8.1908387e+01   2.0878991e+02   9.0373548e+01   2.6562657e+02   4.2454839e+00   1.4677458e+01   7.2182538e+01   1.7420657e+02   5.8493871e+01   3.4097630e+02   8.6575806e+01   3.2608329e+02   3.3050000e+01   2.4450019e+02   6.8027097e+01   1.7699074e+02   3.2748065e+01   1.8925370e+02   1.9048065e+01   1.9380551e+02   5.5783871e+00   4.7802116e+01   1.5009254e+02   4.8002377e+02   7.5367742e+01   3.4994768e+02   6.8198065e+01   3.1069448e+02   9.5703548e+01   2.2616565e+02   7.5515484e+01   3.1235683e+02  -1.6022581e+00   3.2769471e+01   9.6268065e+01   2.7153823e+02   5.2105161e+01   3.5475578e+02   3.9485290e+02   1.4464983e+02   1.3770613e+02   3.1255445e+01   1.2443032e+02   2.7802364e+02   5.8990323e+01   3.2345626e+02   3.4012032e+02   2.0398554e+02   4.1785484e+01   1.4009684e+02   9.9463548e+01   2.5016711e+02   3.4264194e+01   1.1317757e+02   1.4202548e+02   4.3081345e+02
   1.1767254e+02   3.4098737e+02   8.7606452e+01   2.6406665e+02   2.4947516e+02  -6.7510968e-01   8.2881290e+01   3.5351014e+02   7.4376129e+01   2.3057733e+02   3.9142903e+01   2.2244695e+02   1.2854484e+02   3.1916480e+02   1.4878710e+02   3.6757768e+02   4.8771613e+01   3.4987569e+02   3.8292581e+01   1.6933756e+02   3.2302355e+02  -6.3446452e-01   6.6930000e+01   3.2458076e+02   5.6928710e+01   3.1610280e+02   3.8625161e+01   2.4931999e+02   5.5446129e+01   2.6251625e+02   9.4939032e+01   3.9271810e+02   2.1825484e+02   1.9927510e+02   1.3702935e+02   2.8202185e+02   7.5082258e+01   2.8332632e+02   5.4361935e+01   2.1950395e+02   1.1918290e+02   2.9013117e+02   3.8235516e+02   1.3327578e+02   3.5780645e+01   1.4782948e+02   6.3373548e+01   1.6040012e+02   4.5232538e+01   2.2960257e+02   6.3953226e+01   2.5310665e+02   4.4088387e+01   2.1390099e+02   7.9843871e+01   1.9734120e+02   5.3681290e+01   2.0649743e+02   5.0089032e+01   2.3231772e+02   1.5137806e+02   2.7682879e+02   9.4730645e+01   2.4604671e+02   7.3258710e+01   3.6984769e+02   4.5582903e+01   2.7374530e+02   3.7397742e+01   1.6221850e+02   2.1992538e+01   1.8427177e+02   9.4670323e+01   3.4671799e+02   3.0326097e+02  -3.7152258e-01   7.5942538e+01   2.1881577e+02   6.6035806e+01   3.2103036e+02   6.1648710e+01   8.4554555e+01   7.8283548e+01   3.1420151e+02   7.4712581e+01   2.5205396e+02   6.2861935e+01   3.3276363e+02   3.6782419e+02  -7.1820645e+00   5.7758710e+01   2.7358027e+02   6.7981935e+01   2.3238241e+02   9.9954839e+01   3.7039619e+02   2.8302903e+01   1.4952996e+02   1.1789677e+02   3.4132826e+02   1.3289194e+02   2.4962994e+02   1.1599871e+02   1.8551236e+02   8.1972258e+01   2.8218319e+02   9.3670323e+01   2.6156250e+02   3.1628710e+01   1.7542938e+02   8.5672581e+01   2.9790103e+02   4.4625381e+00   2.4104174e+01   6.8041613e+01   2.5024667e+02   4.3143226e+01   2.6658886e+02   8.1669032e+01   1.6078970e+02   7.1266774e+01   3.1606898e+02   7.9322538e+01   2.0102537e+02   5.7051613e+01   3.4362135e+02   7.6852538e+01   3.0793297e+02   3.8179742e+02   8.4491613e-01   9.2331935e+01   3.2266441e+02   1.9038161e+02   2.8413915e+02   7.5054194e+01   3.3846954e+02   8.4306129e+01   3.3732906e+02   4.0287097e+01   2.9815413e+02   6.1104839e+01   2.2730323e+02   1.0256935e+02   3.0594606e+02   7.6058387e+01   2.7372791e+02   7.7373548e+01   2.4647657e+02   2.2385484e+01  -2.1537419e+00   8.6562538e+01   1.7420617e+02   7.5683871e+01   3.1869110e+02   7.4575806e+01   3.2951329e+02   6.1620000e+01   2.6697459e+02   5.6597097e+01   2.1443514e+02   3.9808065e+01   2.0899890e+02   5.1898065e+01   3.1341751e+02  -1.1611613e+01   2.7037316e+01   1.6614254e+02   4.9194977e+02   9.3507742e+01   3.6454648e+02   1.0362806e+02   3.1058008e+02   8.7753548e+01   2.8513165e+02   7.4185484e+01   3.4446323e+02  -1.3842258e+01   3.3458671e+01   9.4988065e+01   2.3997063e+02   6.2535161e+01   3.5825138e+02   3.7822290e+02   1.7698023e+02   1.7142613e+02  -4.7532155e+01   9.6240323e+01   3.0779884e+02   6.5270323e+01   3.2057386e+02   3.6236032e+02   1.8134634e+02   4.0995484e+01   1.7422004e+02   8.1943548e+01   2.1741871e+02   5.7834194e+01   9.4671974e+01   1.7257548e+02   4.1781945e+02
   7.3402538e+01   3.3962897e+02   9.6796452e+01   2.9614145e+02   2.4157516e+02  -7.1831097e+00   1.0274129e+02   3.5711134e+02   1.0256613e+02   2.7251213e+02   7.8002903e+01   2.4824815e+02   1.1492484e+02   3.6558440e+02   1.4788710e+02   3.1434968e+02   8.6821613e+01   3.3774169e+02   3.6952581e+01   1.7439476e+02   3.8625355e+02   1.3397135e+01   8.7450000e+01   3.6841916e+02   9.0308710e+01   4.1000240e+02   5.1955161e+01   2.6182359e+02   7.5016129e+01   2.8599065e+02   1.0431903e+02   3.5467770e+02   2.5145484e+02   1.6596910e+02   1.1702935e+02   3.6210185e+02   6.8932258e+01   2.9176832e+02   6.3131935e+01   2.3889235e+02   9.3942903e+01   3.1872037e+02   3.8420516e+02   1.4027778e+02   2.8110645e+01   1.0525308e+02   3.6853548e+01   1.6252172e+02   5.3852538e+01   2.7848297e+02   1.1895323e+02   2.4694665e+02   5.9138387e+01   1.6221699e+02   4.7943871e+01   1.3227320e+02   4.6251290e+01   2.2080183e+02   4.0989032e+01   1.9790572e+02   1.4018806e+02   2.9330399e+02   1.1182065e+02   2.5262951e+02   8.4928710e+01   4.2029409e+02   8.4962903e+01   2.2059490e+02   2.8017742e+01   1.8482890e+02   7.0612538e+01   2.1129217e+02   1.1110032e+02   3.7230359e+02   2.6740097e+02   6.7872774e+00   1.0008254e+02   2.1888457e+02   6.2515806e+01   3.1159196e+02   5.6218710e+01   1.1217895e+02   8.5243548e+01   2.9926471e+02   6.3242581e+01   2.3673156e+02   4.3671935e+01   3.0490883e+02   4.3109419e+02  -9.3036645e+00   7.1708710e+01   2.9562427e+02   6.6461935e+01   2.2155401e+02   8.7294839e+01   3.6092899e+02   4.7062903e+01   1.4145916e+02   6.4746774e+01   9.3960258e+01   1.0180194e+02   2.1187714e+02   8.8048710e+01   2.3036836e+02   8.4782258e+01   2.9176839e+02   1.0982032e+02   2.9898050e+02   2.1908710e+01   1.4863698e+02   8.3772581e+01   2.5136303e+02  -2.2487462e+01  -1.7979826e+01   7.7371613e+01   2.2074027e+02   3.3143226e+01   2.9538886e+02   6.1909032e+01   1.7070050e+02   1.0931677e+02   3.1673498e+02   6.3562538e+01   2.5670617e+02   8.9516129e+00   3.3375935e+02   7.8992538e+01   3.2381177e+02   4.2807742e+02   2.1425161e+00   1.0466194e+02   3.4843801e+02   1.8900161e+02   2.7396955e+02   7.3574194e+01   3.2429794e+02   1.0392613e+02   3.3656946e+02   5.1147097e+01   3.2295533e+02   4.3904839e+01   2.5686923e+02   6.7849355e+01   2.5520366e+02   7.6148387e+01   2.7039071e+02   8.5853548e+01   2.8112817e+02   7.6754839e+00  -1.5456942e+01   7.0562538e+01   1.7624617e+02   8.2253871e+01   3.1050550e+02   6.5625806e+01   3.3136929e+02   5.5810000e+01   2.3848939e+02   6.9357097e+01   2.0588434e+02   6.1858065e+01   2.2797490e+02   4.2858065e+01   4.1757071e+02  -6.8516129e+00   4.0416516e+01   1.5288254e+02   4.1896057e+02   6.8177742e+01   3.7867288e+02   8.3678065e+01   3.4798608e+02   5.5513548e+01   2.8795085e+02   5.5095484e+01   3.3213043e+02   1.5397742e+01   4.4359471e+01   5.8178065e+01   2.9338543e+02   6.9675161e+01   3.5502018e+02   3.5660290e+02   1.4464983e+02   1.9456613e+02  -2.8053355e+01   1.1833032e+02   3.0732164e+02   7.9840323e+01   3.1111826e+02   3.3474032e+02   1.9093594e+02   3.0835484e+01   1.3634284e+02   8.2223548e+01   2.2301631e+02   3.4744194e+01   1.4089917e+02   1.6893548e+02   4.2884065e+02
   1.0114254e+02   3.2498977e+02   8.6226452e+01   2.9179705e+02   2.6928516e+02   1.0600090e+01   8.7411290e+01   3.8057774e+02   1.0566613e+02   2.1716413e+02   6.3852903e+01   2.0157015e+02   1.1539484e+02   3.9654680e+02   1.2278710e+02   3.3305768e+02   5.8061613e+01   3.2108249e+02   3.6292581e+01   1.9292756e+02   4.6544355e+02  -8.0780645e+00   8.7500000e+01   3.8720516e+02   1.0487871e+02   3.7269680e+02   5.1765161e+01   2.4002879e+02   6.0306129e+01   2.6840745e+02   8.0179032e+01   3.1817890e+02   2.6260484e+02   1.9137710e+02   1.5436935e+02   3.2697465e+02   2.5222258e+01   2.7707512e+02   4.8651935e+01   2.2162075e+02   1.0165290e+02   2.8538357e+02   3.7039516e+02   1.4771258e+02   5.5540645e+01   1.0171868e+02   7.2663548e+01   1.6760692e+02   1.9992538e+01   2.8815177e+02   1.7319323e+02   2.1950745e+02   7.9428387e+01   1.5164379e+02   3.8803871e+01   1.5600440e+02   5.7631290e+01   1.8351143e+02   6.4989032e+01   1.8145572e+02   1.1871806e+02   2.5968159e+02   8.4630645e+01   2.0237471e+02   5.2968710e+01   3.4328089e+02   9.4212903e+01   2.2129490e+02   4.6737742e+01   1.7933130e+02   4.7512538e+01   2.2214017e+02   1.1552032e+02   3.8956999e+02   2.6678097e+02   1.9076877e+01   8.9852538e+01   2.0060297e+02   7.9085806e+01   3.0174636e+02   7.0928710e+01   1.2467215e+02   1.3409355e+02   2.8292671e+02   6.3812581e+01   2.0716596e+02   5.2191935e+01   3.0584723e+02   3.5056419e+02   4.2598735e+01   8.0448710e+01   2.5945507e+02   6.7271935e+01   2.3167921e+02   9.8724839e+01   3.4287459e+02   6.1202903e+01   1.4718796e+02   1.6746774e+01   1.5750258e+01   1.1408194e+02   2.5689474e+02   7.9428710e+01   2.1853796e+02   8.3682258e+01   3.2157639e+02   9.7390323e+01   2.3254490e+02   4.6908710e+01   1.6205698e+02   9.4402581e+01   2.6588263e+02  -3.2297462e+01   2.2614974e+01   7.6421613e+01   2.3276627e+02   4.5193226e+01   2.5857486e+02   7.0099032e+01   2.1299530e+02   9.0176774e+01   3.2345618e+02   4.9852538e+01   1.3542297e+02   2.4901613e+01   2.9319335e+02   6.4182538e+01   2.6189657e+02   3.8102742e+02  -7.9934839e+00   9.5421935e+01   3.5817721e+02   1.5057161e+02   2.4337395e+02   5.5814194e+01   3.0938874e+02   6.4636129e+01   3.3628266e+02   6.3377097e+01   2.8997693e+02   6.4524839e+01   2.0159963e+02   3.1849355e+01   2.0765366e+02   1.0305839e+02   2.9218791e+02   1.0380355e+02   2.4631217e+02   9.3454839e+00  -1.6300542e+01   8.4422538e+01   1.9361737e+02   8.2443871e+01   2.6691030e+02   9.3055806e+01   3.1398489e+02   7.0290000e+01   2.7076099e+02   7.2357097e+01   1.8774434e+02   4.5228065e+01   2.1214530e+02   3.3618065e+01   3.3478991e+02   2.0578387e+01   6.1462116e+01   1.7272254e+02   5.0963337e+02   9.8507742e+01   4.3019648e+02   1.1914806e+02   4.2823848e+02   9.3653548e+01   2.9703965e+02   6.5755484e+01   3.7941763e+02  -3.1222581e+00   4.8551071e+01   1.0131806e+02   3.0303423e+02   5.7535161e+01   3.5627138e+02   3.5422290e+02   1.4496023e+02   1.9827613e+02  -1.3680155e+01   1.8924032e+02   3.0364884e+02   5.3370323e+01   3.1028586e+02   3.4955032e+02   2.0356114e+02   5.6105484e+01   1.2237124e+02   8.6993548e+01   2.4501471e+02   1.1264194e+01   1.2968757e+02   1.6875548e+02   4.0040505e+02
   1.3282254e+02   3.0534537e+02   6.1326452e+01   3.2740905e+02   2.8228516e+02   1.2420090e+01   7.7981290e+01   3.6490214e+02   1.1318613e+02   2.1475253e+02   5.4042903e+01   2.0882495e+02   1.1020484e+02   3.5520200e+02   1.2298710e+02   3.0624168e+02   8.1681613e+01   3.9219289e+02   4.6052581e+01   1.4023676e+02   3.5744355e+02   1.1031935e+01   2.4610000e+01   3.8128636e+02   9.0498710e+01   3.8289720e+02   3.1675161e+01   2.1425599e+02   5.8736129e+01   2.8072305e+02   7.5709032e+01   3.1987650e+02   2.4920484e+02   2.2229910e+02   1.7460935e+02   2.5821545e+02   3.2722581e+00   2.7450112e+02   6.2651935e+01   2.3817075e+02   7.5182903e+01   2.6798117e+02   3.3901516e+02   1.5308298e+02   3.7110645e+01   1.0515308e+02   6.3333548e+01   1.8178332e+02   1.1182538e+01   2.4294657e+02   7.2433226e+01   2.1837825e+02   6.3518387e+01   1.9463659e+02   5.0223871e+01   9.5090800e+01   1.3351290e+01   2.1919383e+02   5.5609032e+01   1.6878612e+02   1.4180806e+02   2.6840439e+02   8.3250645e+01   2.3372511e+02   4.4968710e+01   3.2630089e+02   8.9152903e+01   2.3788970e+02   3.4067742e+01   1.7524490e+02   2.8992538e+01   2.2233177e+02   1.0662032e+02   3.5328199e+02   2.7431097e+02   1.1134477e+01   5.3082538e+01   1.6397457e+02   6.3365806e+01   3.2167396e+02   4.6168710e+01   1.1813295e+02   1.0571355e+02   3.2681711e+02   7.2522581e+01   2.4570916e+02   3.9951935e+01   2.4563643e+02   4.0249419e+02   3.7143355e+00   8.0288710e+01   2.5030787e+02   5.6081935e+01   2.1686441e+02   1.1962484e+02   3.4110259e+02   5.6682903e+01   1.3402956e+02   9.5567742e+00   4.4225458e+01   9.9461935e+01   3.1992434e+02   8.2378710e+01   1.8925196e+02   8.4402258e+01   2.7432879e+02   7.9960323e+01   2.5384930e+02   4.4388710e+01   2.0211858e+02   9.6512581e+01   2.7418383e+02  -1.6297462e+01   2.3284974e+01   6.6851613e+01   2.1005187e+02   4.7093226e+01   2.9632286e+02   6.5669032e+01   1.5249970e+02   1.0117677e+02   3.7291618e+02   5.4372538e+01   1.6344137e+02   1.6861613e+01   2.6959655e+02   8.5992538e+01   2.8039177e+02   3.6774742e+02   8.1589161e+00   1.0795194e+02   3.0888481e+02   1.9710161e+02   3.1917155e+02   7.7054194e+01   3.1120954e+02   6.2966129e+01   3.3670626e+02   5.2237097e+01   2.7881813e+02   1.3924484e+02   2.6610203e+02   1.0599935e+02   3.5077166e+02   5.9058387e+01   2.0756791e+02   7.8803548e+01   2.4336217e+02   6.1054839e+00   1.9338658e+01   1.0989254e+02   1.7471977e+02   8.7543871e+01   3.0217230e+02   8.9195806e+01   3.6668369e+02   4.7910000e+01   2.7198139e+02   8.2407097e+01   1.8837034e+02   5.5118065e+01   2.2061410e+02   3.5468065e+01   2.6997191e+02   2.1483871e+00   2.7216516e+01   1.8009254e+02   4.9793377e+02   5.0317742e+01   3.6871168e+02   1.3276806e+02   4.2314888e+02   1.0418355e+02   2.4357725e+02   2.6654839e+00   7.7548258e+00   2.3587742e+01   3.4274271e+01   6.5508065e+01   2.8360903e+02   5.5915161e+01   3.8059098e+02   3.2935290e+02   1.7619983e+02   1.8413613e+02  -3.6118955e+01   1.8557032e+02   3.0051244e+02   9.3460323e+01   3.3526866e+02   3.5241032e+02   1.8752234e+02   3.9735484e+01   1.3963084e+02   9.4133548e+01   2.3482351e+02   3.1594194e+01   1.2196117e+02   1.5666548e+02   4.3609225e+02
   6.3562538e+01   3.0636617e+02   6.9416452e+01   3.2386185e+02   2.2614516e+02  -2.1387097e+00   6.5031290e+01   3.4607814e+02   8.7376129e+01   2.3848733e+02   5.4002903e+01   2.4211815e+02   1.0678484e+02   3.7009560e+02   1.0398710e+02   3.3196168e+02   1.2530161e+02   4.5699329e+02   3.8952581e+01   1.4880476e+02   3.8883355e+02   1.5140735e+01   5.7350000e+01   4.0055716e+02   7.9258710e+01   3.7083640e+02   4.1865161e+01   2.0663079e+02   6.9206129e+01   2.5336545e+02   5.8609032e+01   2.6095450e+02   2.6585484e+02   2.8616710e+02   2.0350935e+02   2.0690345e+02   2.9512258e+01   2.6463192e+02   4.8511935e+01   1.9573195e+02   9.3602903e+01   3.0017757e+02   3.6425516e+02   1.3110378e+02   5.0250645e+01   1.5562188e+02   4.8043548e+01   1.7081652e+02   2.5372538e+01   2.2534137e+02   7.5003226e+01   1.9589265e+02   9.4708387e+01   1.4928139e+02   8.0183871e+01   2.0864400e+02   4.8491290e+01   2.0529263e+02   6.0039032e+01   2.0543172e+02   1.3109806e+02   2.2974119e+02   9.7250645e+01   2.3060511e+02   3.5878710e+01   3.9764809e+02   9.6212903e+01   2.6232490e+02   4.1067742e+01   1.6163490e+02   1.5182538e+01   2.0919657e+02   1.1919032e+02   3.7694639e+02   3.9016097e+02   3.7866477e+01   1.0180254e+02   2.1598697e+02   7.0745806e+01   3.1269356e+02   5.9978710e+01   1.1821815e+02   9.7903548e+01   3.0991191e+02   4.4902581e+01   2.0643876e+02   2.4101935e+01   2.4119443e+02   3.3016419e+02  -1.5169265e+01   4.8658710e+01   2.8893827e+02   7.7981935e+01   2.0577241e+02   8.7194839e+01   3.2574699e+02   3.3012903e+01   1.3592316e+02   1.1896774e+01  -6.7174194e-01   1.0332194e+02   2.3056554e+02   9.7718710e+01   1.9331476e+02   6.7112258e+01   2.7214199e+02   7.0480323e+01   2.5750770e+02   3.7298710e+01   1.7949578e+02   7.9192581e+01   2.5478943e+02  -1.8247462e+01  -7.8390262e+00   7.5371613e+01   2.2671027e+02   5.0193226e+01   2.9126486e+02   7.7009032e+01   1.6087250e+02   9.6126774e+01   3.4646018e+02   4.3372538e+01   1.8275137e+02   3.4431613e+01   2.9972095e+02   3.6042538e+01   2.6648777e+02   3.3736742e+02   2.0019316e+01   1.1819194e+02   3.3511561e+02   1.9057161e+02   2.9874395e+02   8.9574194e+01   3.4077794e+02   1.0301613e+02   3.4621226e+02   5.9617097e+01   2.7984773e+02   7.9814839e+01   2.4266643e+02   6.3949355e+01   2.6560566e+02   5.4768387e+01   2.1143111e+02   1.0399355e+02   2.3672697e+02   2.4245484e+01   2.6745806e-01   1.8089254e+02   7.4089774e+01   8.1493871e+01   3.3451630e+02   9.8915806e+01   3.7985609e+02   4.5480000e+01   2.6145579e+02   5.8217097e+01   2.0715554e+02   6.2118065e+01   1.7758410e+02   5.1238065e+01   3.6490031e+02   4.2483871e+00   2.9098516e+01   1.6903254e+02   5.0539857e+02   4.0897742e+01   3.3470528e+02   8.9718065e+01   3.7978288e+02   8.7843548e+01   2.2859445e+02   9.6154839e+00   1.5578826e+01  -4.8422581e+00   4.6358671e+01   5.7938065e+01   2.2455463e+02   5.8005161e+01   3.8695378e+02   3.7222290e+02   1.4383023e+02   8.3616129e+01  -2.5177355e+01   1.0952032e+02   3.1616644e+02   6.6130323e+01   2.7959506e+02   3.9279032e+02   1.4458194e+02   4.8885484e+01   1.4358884e+02   7.7793548e+01   2.3499071e+02   3.2404194e+01   1.2894637e+02   1.1957548e+02   3.8678945e+02
   8.3242538e+01   3.0231177e+02   9.6756452e+01   3.4014465e+02   2.3576516e+02   8.7616903e+00   6.8881290e+01   3.4549014e+02   1.1380613e+02   2.1551293e+02   6.7952903e+01   2.5824215e+02   1.0763484e+02   3.6421760e+02   1.0648710e+02   3.3316168e+02   1.0539161e+02   3.2696609e+02   5.2142581e+01   1.4827956e+02   3.5516355e+02   1.3264335e+01   5.4080000e+01   3.9687876e+02   7.3738710e+01   3.6608800e+02   4.6145161e+01   2.1481839e+02   5.9536129e+01   2.7818905e+02   5.8799032e+01   3.3536930e+02   2.5940484e+02   3.1118310e+02   1.6626935e+02   2.7488265e+02   7.6522581e+00   2.7757072e+02   5.4551935e+01   1.9309875e+02   7.7132903e+01   2.7525517e+02   3.6058516e+02   1.5096738e+02   4.6010645e+01   1.4058108e+02   4.3803548e+01   1.6077572e+02   3.5082538e+01   2.0394457e+02   6.6713226e+01   2.1583585e+02   7.2048387e+01   1.6699419e+02   7.5653871e+01   2.1033640e+02   4.2631290e+01   2.1961143e+02   3.3469032e+01   1.4521732e+02   1.6395806e+02   2.2335239e+02   8.6580645e+01   2.1959871e+02   2.2588710e+01   3.1395129e+02   6.4332903e+01   2.5887530e+02   3.1117742e+01   9.2770903e+01   2.3942538e+01   1.7764577e+02   1.1067032e+02   3.7447799e+02   3.1912097e+02   1.6496774e+00   7.4612538e+01   2.7073217e+02   5.2555806e+01   3.1086876e+02   5.4548710e+01   1.0536255e+02   9.7663548e+01   3.0441111e+02   7.4002581e+01   2.5216076e+02   3.6141935e+01   2.8142123e+02   3.9342419e+02  -8.5600645e+00   4.2868710e+01   2.9735147e+02   7.5271935e+01   1.8717921e+02   1.0262484e+02   3.0860259e+02   4.4972903e+01   1.5424636e+02   1.7656774e+01   2.5157458e+01   9.5891935e+01   2.1601994e+02   1.1885871e+02   2.0967356e+02   7.7402258e+01   2.5435879e+02   1.1077032e+02   2.7962450e+02   4.4058710e+01   1.8195498e+02   8.5982581e+01   2.6892623e+02  -2.3197462e+01  -2.2030262e+00   6.4611613e+01   2.4862107e+02   6.1713226e+01   2.8663326e+02   8.5009032e+01   1.6995250e+02   1.0031677e+02   3.3369498e+02   7.4462538e+01   1.6712417e+02   3.8281613e+01   3.4107295e+02   5.8132538e+01   2.5838057e+02   4.1436742e+02   2.5693161e+00   1.1061194e+02   3.1563201e+02   2.1738161e+02   3.0411915e+02   1.0505419e+02   3.6015954e+02   1.2825613e+02   2.7738306e+02   8.9617097e+01   2.4549773e+02   6.3434839e+01   2.9206683e+02   6.2379355e+01   2.2868126e+02   5.9298387e+01   2.6487871e+02   8.2473548e+01   2.8301857e+02   1.5155484e+01   1.5324658e+01   1.8337254e+02   6.3601374e+01   7.8213871e+01   3.9343870e+02   1.1072581e+02   3.6053129e+02   7.6620000e+01   3.0501459e+02   8.2267097e+01   2.1209154e+02   5.2488065e+01   2.5072450e+02   5.5088065e+01   4.9550231e+02  -2.2816129e+00   5.4000916e+01   1.7119254e+02   4.7017577e+02   4.8847742e+01   3.9087928e+02   1.0057806e+02   3.7991408e+02   9.5373548e+01   2.3871205e+02   1.5154839e+00   1.5796826e+01   1.2577419e+00   3.5160671e+01   3.3558065e+01   1.1388503e+02   7.1485161e+01   3.8772538e+02   3.3329290e+02   1.7876463e+02   8.5136129e+01  -8.9589548e+00   1.5338032e+02   2.6279764e+02   7.1610323e+01   3.1153666e+02   3.6064032e+02   1.9762394e+02   3.5205484e+01   1.6420324e+02   7.5513548e+01   2.1784311e+02   2.4454194e+01   1.1587237e+02   1.2984548e+02   3.6296785e+02
   1.0945254e+02   3.2164497e+02   7.9946452e+01   3.3220945e+02   2.4952516e+02   1.6470890e+01   7.3551290e+01   3.5501654e+02   1.2718613e+02   2.0178253e+02   7.1382903e+01   2.7081775e+02   9.8164839e+01   3.7263520e+02   1.6228710e+02   4.2519768e+02   6.4821613e+01   3.4192169e+02   4.2092581e+01   1.5203356e+02   3.6925355e+02   3.1667135e+01   4.1140000e+01   3.6906396e+02   9.4448710e+01   3.5824120e+02   5.3955161e+01   2.1962359e+02   7.6156129e+01   3.0570945e+02   5.1939032e+01   2.7534810e+02   2.7470484e+02   2.7435910e+02   1.9607935e+02   2.2991785e+02   2.7842258e+01   2.4738552e+02   5.6551935e+01   2.7103875e+02   9.8942903e+01   3.2041037e+02   4.0601516e+02   1.3043298e+02   5.5540645e+01   1.2786868e+02   4.7233548e+01   1.8497132e+02   3.2562538e+01   2.7490617e+02   8.2003226e+01   2.5709265e+02   6.5618387e+01   1.7593859e+02   8.1373871e+01   1.8678880e+02   1.7251290e+01   2.0902183e+02   4.3659032e+01   1.5074212e+02   1.3352806e+02   2.6149679e+02   7.3110645e+01   2.5405631e+02   8.9287097e+00   3.0295409e+02   5.4082903e+01   2.1894530e+02   3.8497742e+01   1.5456050e+02   4.6272538e+01   2.1989937e+02   1.0195032e+02   3.4908559e+02   2.6069097e+02   1.9364077e+01   6.5612538e+01   1.9816217e+02   1.1613581e+02   3.0049236e+02   5.5508710e+01   1.1466575e+02   1.3186355e+02   3.4438511e+02   5.8192581e+01   2.1589556e+02   2.2331935e+01   2.5281603e+02   3.3529419e+02  -1.5709665e+01   4.7128710e+01   2.9764067e+02   7.7361935e+01   2.4430201e+02   8.7484839e+01   2.7515379e+02   2.7922903e+01   1.4999036e+02   1.2366774e+01   2.6670658e+01   1.5327194e+02   1.4418954e+02   1.0423871e+02   2.1669316e+02   8.2352258e+01   2.8220279e+02   7.1910323e+01   2.8358330e+02   2.7338710e+01   1.5258258e+02   8.7772581e+01   2.9136303e+02  -3.8487462e+01  -5.4098262e+00   7.8091613e+01   2.1706267e+02   5.8663226e+01   3.0073726e+02   7.8199032e+01   1.8944730e+02   1.1540677e+02   3.3915778e+02   9.0372538e+01   2.4704137e+02   3.1761613e+01   3.2297455e+02   5.7942538e+01   2.6963577e+02   2.8431742e+02   1.6693316e+01   1.0304194e+02   3.2061761e+02   1.6391161e+02   2.6478675e+02   9.1914194e+01   3.4131074e+02   7.7206129e+01   2.9894706e+02   6.2287097e+01   2.8254413e+02   8.8764839e+01   2.4866043e+02   8.1329355e+01   2.7469526e+02   7.9578387e+01   2.3268631e+02   9.1993548e+01   2.6316697e+02   5.4838710e-03   1.9396658e+01   1.1975254e+02   2.1588097e+02   9.2163871e+01   2.8890270e+02   9.4535806e+01   3.8029649e+02   4.6240000e+01   2.5954499e+02   8.3357097e+01   2.3238434e+02   4.5808065e+01   1.7846890e+02   5.1048065e+01   4.7996551e+02   1.8768387e+01   7.9869161e+00   2.0403254e+02   5.4591857e+02   7.1367742e+01   3.9236768e+02   8.9768065e+01   3.7791888e+02   9.4943548e+01   2.7698645e+02   2.2854839e+00   1.6685226e+01   1.4827742e+01   3.2695071e+01   4.1648065e+01   1.9366783e+02   5.7055161e+01   3.3549978e+02   3.9391290e+02   1.7066503e+02   8.0426129e+01  -4.2112155e+01   1.2433032e+02   2.9755164e+02   4.7080323e+01   3.2088906e+02   3.7093032e+02   1.4485074e+02   4.1205484e+01   1.5330324e+02   7.2843548e+01   1.9495671e+02   1.9174194e+01   1.4410477e+02   1.0075548e+02   3.4474505e+02
   6.9452538e+01   3.0636497e+02   7.7136452e+01   3.4619425e+02   2.7785516e+02   8.5344903e+00   1.0003129e+02   3.6904814e+02   1.2518613e+02   2.8970253e+02   5.9382903e+01   2.4801775e+02   8.4494839e+01   3.2777880e+02   1.5558710e+02   3.4733368e+02   6.4151613e+01   3.0650529e+02   3.0672581e+01   1.5932716e+02   3.9583355e+02  -7.0392645e+00   4.6240000e+01   3.3723596e+02   8.7358710e+01   3.9733840e+02   6.1525161e+01   2.3410799e+02   9.1156129e+01   3.0669945e+02   6.7179032e+01   2.9398890e+02   2.5300484e+02   2.0024510e+02   1.2117935e+02   2.5148985e+02   3.5322258e+01   3.1854712e+02   6.0701935e+01   2.5099675e+02   9.5222903e+01   2.8894797e+02   4.0601516e+02   1.3381298e+02   4.1630645e+01   1.2307148e+02   4.9133548e+01   1.7291932e+02   4.0852538e+01   2.4891297e+02   8.2483226e+01   2.2900425e+02   6.2518387e+01   2.0018659e+02   7.3223871e+01   1.9292080e+02   2.5681290e+01   2.4153743e+02   5.2949032e+01   1.6484892e+02   1.2280806e+02   2.3673439e+02   8.8680645e+01   2.9581071e+02   1.2728710e+01   3.2998009e+02   5.5152903e+01   1.8466970e+02   3.2827742e+01   1.5763410e+02   5.0182538e+01   2.4920657e+02   1.1167032e+02   3.5296799e+02   2.9721097e+02   4.6824774e+00   1.1032254e+02   2.5715537e+02   8.0035806e+01   3.0791036e+02   5.6978710e+01   1.2102815e+02   1.0276355e+02   3.2114311e+02   8.6002581e+01   2.3744076e+02   1.9861935e+01   2.9372363e+02   4.1696419e+02   1.4356735e+01   6.4978710e+01   3.2032267e+02   6.8701935e+01   2.4404481e+02   1.4753484e+02   3.5753979e+02   3.9872903e+01   1.2127436e+02   1.1416774e+01   1.9366658e+01   1.2008194e+02   2.2065474e+02   1.2313871e+02   2.3171116e+02   9.0252258e+01   2.7757079e+02   9.9720323e+01   3.3650850e+02   4.5058710e+01   1.5230498e+02   1.0072258e+02   3.0195703e+02  -3.2537462e+01   4.9741738e+00   8.2901613e+01   2.2005787e+02   3.7093226e+01   2.8460286e+02   7.2099032e+01   1.6607530e+02   9.5456774e+01   2.6927378e+02   4.5372538e+01   2.4726137e+02   2.9331613e+01   3.0088895e+02   5.5512538e+01   2.9202017e+02   3.6359742e+02  -6.3190839e+00   9.5901935e+01   3.1275881e+02   1.7791161e+02   2.8723675e+02   5.4244194e+01   3.2208434e+02   8.0776129e+01   3.9933146e+02   5.8957097e+01   2.5362053e+02   6.4814839e+01   2.3176643e+02   8.9569355e+01   2.7455606e+02   5.9198387e+01   1.8441671e+02   7.7703548e+01   2.7336017e+02   1.9155484e+01   2.4484658e+01   1.1104254e+02   2.4490777e+02   8.7403871e+01   3.1699350e+02   1.0143581e+02   3.9427449e+02   4.3430000e+01   2.5137979e+02   7.4077097e+01   2.0165674e+02   5.6858065e+01   2.2100490e+02   5.3948065e+01   4.8363351e+02   6.2838710e-01   3.2058116e+01   1.7356254e+02   4.9982617e+02   8.9277742e+01   3.8583488e+02   9.2678065e+01   3.5897608e+02   9.1273548e+01   3.0542005e+02   1.3565484e+01  -1.3071742e+00   8.2774194e-01   3.1475071e+01   2.9558065e+01   1.6910503e+02   7.6575161e+01   3.6370818e+02   4.0110290e+02   1.1395983e+02   7.6566129e+01  -5.1653355e+01   6.1570323e+01   2.8710244e+02   5.3180323e+01   3.4287106e+02   3.4993032e+02   1.5710074e+02   5.2365484e+01   1.6662044e+02   9.6563548e+01   2.5548911e+02   1.1454194e+01   1.0843237e+02   1.2057548e+02   3.4252945e+02
   7.0512538e+01   3.0981017e+02   7.4326452e+01   3.7546905e+02   2.4533516e+02   6.0460903e+00   5.1171290e+01   3.2685694e+02   9.3516129e+01   2.3656613e+02   5.8812903e+01   2.6187335e+02   7.1394839e+01   3.6168680e+02   7.4387097e+01   3.5772968e+02   4.9871613e+01   2.9702769e+02   4.3192581e+01   1.5965556e+02   3.8254355e+02   1.9339355e+00   5.2140000e+01   3.6745396e+02   8.7308710e+01   3.6505240e+02   3.8525161e+01   1.8937799e+02   7.2446129e+01   2.9234625e+02   9.7849032e+01   2.9291530e+02   2.8680484e+02   2.8919110e+02   1.8274935e+02   1.9227425e+02   6.5412258e+01   3.3042992e+02   4.8361935e+01   2.0902395e+02   9.3372903e+01   3.2609597e+02   3.8282516e+02   1.3842818e+02   4.4440645e+01   1.2951668e+02   2.5233548e+01   1.7411132e+02   3.0752538e+01   2.5195097e+02   7.0813226e+01   2.2074785e+02   7.5088387e+01   1.7299099e+02   4.5223871e+01   1.4706080e+02   1.9351290e+01   2.4090383e+02   6.5419032e+01   1.6242132e+02   1.1742806e+02   2.8288479e+02   6.8960645e+01   2.9343831e+02   4.5778710e+01   3.3095609e+02   6.9772903e+01   2.4738010e+02   4.1117742e+01   1.4563090e+02   3.7992538e+01   2.0323177e+02   1.1367032e+02   3.5133799e+02   2.6792097e+02   6.8356774e+00   9.1752538e+01   2.0474097e+02   1.3679581e+02   2.8855956e+02   6.6358710e+01   1.0751775e+02   1.0143355e+02   3.4400951e+02   9.2052581e+01   2.4271676e+02   3.9671935e+01   2.3189883e+02   3.3216419e+02  -2.1892645e+00   9.8818710e+01   3.4203547e+02   5.7171935e+01   1.9367721e+02   9.8294839e+01   2.9194899e+02   5.2922903e+01   1.1166036e+02   1.5846774e+01  -1.6277742e+01   1.1494194e+02   2.3130594e+02   1.0613871e+02   2.2945116e+02   9.6352258e+01   2.6922279e+02   7.3390323e+01   3.1503490e+02   5.1628710e+01   1.7982938e+02   1.1435258e+02   2.8833663e+02  -3.7387462e+01   1.2692174e+01   6.5231613e+01   2.2590147e+02   3.8813226e+01   2.9241526e+02   7.8049032e+01   1.7997930e+02   9.8406774e+01   3.0379778e+02   5.4512538e+01   1.7734017e+02   3.1951613e+01   3.4657935e+02   4.7372538e+01   2.9543137e+02   4.1045742e+02   1.7172116e+01   1.1104194e+02   3.3006761e+02   1.7996161e+02   3.0588275e+02   1.1195419e+02   4.6893754e+02   9.3356129e+01   3.6851506e+02   6.4857097e+01   2.8766853e+02   7.0104839e+01   2.4439323e+02   6.7429355e+01   2.1751726e+02   6.4718387e+01   2.6797511e+02   1.0847355e+02   2.6351857e+02  -8.2745161e+00  -1.2650942e+01   1.2313254e+02   1.6166057e+02   5.9443871e+01   3.4080030e+02   1.0624581e+02   3.8369969e+02   6.9960000e+01   2.7054739e+02   6.6507097e+01   1.8321234e+02   7.4908065e+01   1.6651090e+02   7.6238065e+01   4.0804031e+02  -4.2161290e-01   1.2522116e+01   1.3540254e+02   4.5903897e+02   6.2467742e+01   3.6859968e+02   8.6438065e+01   3.2128528e+02   9.3893548e+01   2.6211045e+02   9.1854839e+00  -6.4767742e+00   9.7777419e+00   1.9329071e+01   4.9028065e+01   1.2464743e+02   5.6915161e+01   3.4923098e+02   3.8835290e+02   1.7341983e+02   6.6226129e+01  -5.8826155e+01   9.5140323e+01   2.9226684e+02   5.0750323e+01   3.0254546e+02   1.9379032e+02   2.7002194e+02   4.4835484e+01   1.4643284e+02   1.1456355e+02   2.6509911e+02   1.6594194e+01   1.1164117e+02   9.6485484e+01   3.4072665e+02
   9.2772538e+01   2.9681937e+02   8.6186452e+01   3.7861025e+02   2.3419516e+02   2.0317290e+01   1.0107129e+02   3.2986494e+02   1.0285613e+02   2.5091893e+02   6.2042903e+01   2.3623495e+02   9.3204839e+01   3.4756200e+02   1.1358710e+02   2.8489368e+02   6.0151613e+01   2.5953529e+02   3.5332581e+01   1.3833436e+02   4.0992355e+02   1.3743535e+01   5.0450000e+01   3.3900916e+02   9.2638710e+01   3.4000600e+02   5.6005161e+01   2.2640959e+02   6.5636129e+01   3.1408105e+02   5.8559032e+01   3.3481850e+02   3.0465484e+02   3.3241310e+02   1.7745935e+02   2.4050745e+02   3.8462258e+01   3.3001592e+02   4.0891935e+01   2.6991155e+02   8.1222903e+01   2.7811797e+02   3.5463516e+02   1.3192338e+02   2.9870645e+01   1.1020228e+02   3.9563548e+01   1.8844492e+02   3.7562538e+01   2.3483617e+02   7.1573226e+01   2.3911705e+02   5.3428387e+01   1.6239379e+02   9.0943871e+01   2.0616320e+02   3.1491290e+01   2.0455263e+02   6.1989032e+01   1.8722572e+02   1.3152806e+02   3.0513679e+02   6.1010645e+01   1.8807431e+02   1.0158710e+01   3.3151569e+02   7.0332903e+01   2.3264530e+02   3.1877742e+01   1.5337010e+02   4.1992538e+01   2.3005177e+02   1.0895032e+02   3.5704559e+02   2.7459097e+02   2.0022077e+01   7.3992538e+01   2.7768177e+02   1.0574581e+02   2.4985356e+02   7.2738710e+01   1.0966735e+02   1.0533355e+02   3.2865751e+02   6.8332581e+01   2.2475436e+02   2.6291935e+01   2.3725923e+02   4.0976419e+02  -8.4672645e+00   5.1238710e+01   2.4147187e+02   7.4651935e+01   2.3465881e+02   5.0574839e+01   2.5291659e+02   6.0922903e+01   1.4921036e+02  -3.2032258e+00   1.5862581e+00   1.3013194e+02   1.8494074e+02   7.5378710e+01   2.3324196e+02   8.7782258e+01   2.3467839e+02   1.1424032e+02   3.4372690e+02   2.9058710e+01   1.5329498e+02   5.9772581e+01   2.6439303e+02  -1.4767462e+01   5.2122574e+01   6.6131613e+01   2.5529947e+02   4.6523226e+01   2.6693846e+02   6.6769032e+01   1.8017170e+02   1.0507677e+02   3.1112418e+02   5.0942538e+01   2.0362577e+02   4.1241613e+01   3.5298615e+02   3.5042538e+01   2.6341777e+02   3.8040742e+02   3.5096116e+01   7.3611935e+01   3.4430201e+02   1.3343161e+02   2.4764515e+02   1.6505419e+02   4.5968954e+02   1.0292613e+02   3.9279946e+02   7.1617097e+01   3.0412773e+02   9.1714839e+01   2.5623443e+02   8.7849355e+01   2.7074366e+02   7.2488387e+01   2.3130351e+02   9.5043548e+01   2.7716297e+02   6.9154839e+00   1.1133858e+01   1.0637254e+02   2.2595137e+02   7.3833871e+01   3.0183910e+02   1.1553581e+02   3.2395649e+02   6.3010000e+01   2.6024339e+02   7.5937097e+01   2.1121794e+02   4.8018065e+01   2.1808210e+02   6.4518065e+01   4.5112791e+02   8.6283871e+00   9.1281161e+00   1.3919254e+02   4.9005577e+02   4.7897742e+01   3.2552528e+02   7.4148065e+01   3.1545848e+02   8.6893548e+01   2.8667045e+02   1.7045484e+01   1.1314426e+01   3.9177419e+00   3.7417871e+01   6.5648065e+01   2.4198783e+02   7.9865161e+01   3.5496498e+02   3.8754290e+02   1.3629463e+02   7.2946129e+01  -2.0133755e+01   1.7900032e+02   2.5741804e+02   6.6840323e+01   3.2672826e+02   8.4410323e+01   2.8510234e+02   4.8105484e+01   1.5622124e+02   6.7373548e+01   2.1763431e+02   3.5744194e+01   1.0924917e+02   1.2620548e+02   3.6098905e+02
   1.2856254e+02   2.7805617e+02   8.4996452e+01   3.7008545e+02   2.5666516e+02   1.2559690e+01   6.6741290e+01   3.8266134e+02   1.0537613e+02   1.8975733e+02   5.5142903e+01   2.4073695e+02   6.7164839e+01   3.3788520e+02   1.2668710e+02   3.6064568e+02   6.8961613e+01   2.7574049e+02   4.8292581e+01   1.7881756e+02   4.3544355e+02   1.1561935e+01   4.7240000e+01   3.7199596e+02   7.7498710e+01   3.7469720e+02   6.5815161e+01   2.3471479e+02   7.5066129e+01   3.1984665e+02   7.1319032e+01   3.2684770e+02   3.0035484e+02   2.8790710e+02   1.6760935e+02   2.1134545e+02   4.8652258e+01   3.5353072e+02   5.0131935e+01   2.0207235e+02   7.3652903e+01   2.8248357e+02   3.7235516e+02   1.2479578e+02   3.7110645e+01   1.0448308e+02   4.3753548e+01   1.5162972e+02   4.0322538e+01   2.4247537e+02   8.5523226e+01   2.5738105e+02   5.7568387e+01   1.6839259e+02   8.1223871e+01   1.9766080e+02   1.1161290e+01   1.8636903e+02   5.0279032e+01   1.3001252e+02   1.0833806e+02   2.6056199e+02   7.2580645e+01   2.1986871e+02   4.7638710e+01   3.2847729e+02   6.0712903e+01   1.9366490e+02   4.8537742e+01   1.6408730e+02   1.1702538e+01   2.4852497e+02   1.0671032e+02   3.5446479e+02   2.7297097e+02   8.2916774e+00   8.2992538e+01   2.0596177e+02   9.5275806e+01   3.2812116e+02   5.8408710e+01   1.0148375e+02   1.1533355e+02   2.8613751e+02   8.9572581e+01   2.0781516e+02   4.0861935e+01   3.3923363e+02   4.1469419e+02  -5.8931665e+01   6.6658710e+01   2.7991827e+02   5.2941935e+01   1.9515561e+02   9.6434839e+01   2.9995779e+02   4.9972903e+01   1.1922636e+02   1.3946774e+01   1.6644258e+01   1.1441194e+02   1.2443834e+02   1.0137871e+02   2.1930196e+02   7.5922258e+01   2.6100719e+02   1.0458032e+02   2.8930970e+02   4.5058710e+01   1.1606498e+02   9.8302581e+01   2.7810063e+02  -2.1867462e+01   4.5070574e+01   7.5471613e+01   2.1941227e+02   3.9853226e+01   2.8404206e+02   7.4289032e+01   1.6571010e+02   8.8076774e+01   3.4901418e+02   5.7612538e+01   1.8399217e+02   6.5001613e+01   3.1450535e+02   6.4852538e+01   2.5027297e+02   3.1574742e+02   8.8489161e+00   9.5231935e+01   3.2781241e+02   1.6743161e+02   2.7321515e+02   1.0900419e+02   4.0303354e+02   4.8546129e+01   3.4033986e+02   5.9667097e+01   3.0465373e+02   8.4624839e+01   2.3161163e+02   8.7999355e+01   2.4740166e+02   7.2718387e+01   2.5509511e+02   1.1718355e+02   2.7472177e+02   4.2454839e+00   9.0574581e+00   1.4813254e+02   1.4642057e+02   9.3783871e+01   2.6034310e+02   9.2725806e+01   3.5554129e+02   7.2390000e+01   2.3264299e+02   9.2127097e+01   2.0687274e+02   4.8438065e+01   2.2120850e+02   6.2708065e+01   4.2784271e+02   1.1768387e+01   1.1826916e+01   1.4640254e+02   4.6110897e+02   4.4937742e+01   3.7181208e+02   9.1678065e+01   3.1915608e+02   1.1003355e+02   3.2305925e+02   2.3235484e+01  -2.7507742e+00  -2.0322581e+00   4.5373871e+01   6.2128065e+01   2.1735943e+02   6.1145161e+01   3.7294258e+02   3.2779290e+02   1.6551463e+02   3.9226129e+01   1.2090385e+02   1.1067032e+02   2.6202444e+02   6.2080323e+01   3.3272906e+02   2.6921032e+02   2.2203834e+02   4.5205484e+01   1.2972324e+02   2.8373548e+01   2.1685431e+02   6.3641935e+00   1.0607957e+02   1.1320548e+02   3.0047905e+02
   9.2562538e+01   3.6104617e+02   1.2132645e+02   4.0717905e+02   2.8314516e+02   1.3871290e+01   5.5121290e+01   3.8397094e+02   1.0242613e+02   2.6985333e+02   3.7952903e+01   2.5178215e+02   8.1114839e+01   3.5723920e+02   1.0998710e+02   3.2428168e+02   6.6631613e+01   2.8158689e+02   7.0092581e+01   1.5407356e+02   3.5597355e+02   2.2919535e+01   7.1660000e+01   4.0978236e+02   7.6638710e+01   3.7223600e+02   4.6195161e+01   2.5395439e+02   6.2496129e+01   2.9109225e+02   6.9559032e+01   2.9955850e+02   3.3460484e+02   3.7556710e+02   1.0860935e+02   2.2291545e+02   4.2552258e+01   3.3701872e+02   3.8081935e+01   2.3627635e+02   8.0942903e+01   3.2238037e+02   3.7087516e+02   1.6748418e+02   4.7870645e+01   9.8292284e+01   3.8043548e+01   1.5432652e+02   4.1082538e+01   3.3731457e+02   1.3276323e+02   2.7170185e+02   5.9188387e+01   1.4512299e+02   2.9993871e+01   1.2222920e+02   9.5412903e+00   1.9054863e+02   3.7519032e+01   1.3842332e+02   1.1933806e+02   2.1930199e+02   6.5820645e+01   1.9006951e+02   1.3068710e+01   3.3514289e+02   7.4902903e+01   2.4464970e+02   6.2497742e+01   1.7988050e+02   3.4992538e+01   2.3542177e+02   1.4510032e+02   3.6063359e+02   2.7531097e+02   1.1534477e+01   6.0892538e+01   2.1244977e+02   1.2332581e+02   2.6325716e+02   5.8838710e+01   1.0101935e+02   1.0995355e+02   2.7223791e+02   5.4482581e+01   2.3710236e+02   7.8951935e+01   2.9351643e+02   3.5722419e+02  -5.9406452e-01   5.9448710e+01   2.6465507e+02   8.3221935e+01   2.4945321e+02   9.5294839e+01   3.3271899e+02   4.3732903e+01   1.4568556e+02  -7.8632258e+00   3.6190581e+00   1.1241194e+02   1.9916834e+02   9.8568710e+01   2.2014676e+02   7.3872258e+01   2.5183119e+02   9.7200323e+01   1.6709010e+02   1.5438710e+01   1.5696458e+02   9.4142581e+01   3.0222343e+02  -2.5867462e+01  -3.5594262e+00   6.4611613e+01   1.9633107e+02   3.5383226e+01   2.7973966e+02   9.0769032e+01   1.5196170e+02   6.5076774e+01   3.1761418e+02   4.2182538e+01   1.7989657e+02   8.1901613e+01   3.3458335e+02   3.2942538e+01   2.8534577e+02   3.7950742e+02   1.0128116e+01   6.0041935e+01   3.3595761e+02   1.5181161e+02   2.6922475e+02   1.0424419e+02   3.9503434e+02   7.9446129e+01   3.4062786e+02   5.7617097e+01   3.1181773e+02   5.1194839e+01   2.4880603e+02   6.5709355e+01   2.7094486e+02   8.5578387e+01   2.1949631e+02   9.1233548e+01   2.5403777e+02   1.8385484e+01   2.2216258e+01   2.9013254e+02  -1.6989426e+01   7.9443871e+01   3.1134030e+02   9.4575806e+01   3.4625329e+02   6.3620000e+01   2.9043459e+02   7.2787097e+01   2.0465994e+02   5.7908065e+01   1.8308090e+02   5.7998065e+01   4.0697951e+02   1.6858387e+01   4.9899716e+01   1.7367254e+02   4.8244737e+02   5.1087742e+01   4.0323008e+02   6.9488065e+01   3.4550128e+02   1.1908355e+02   3.1043525e+02   1.9855484e+01   7.4796258e+00   1.0397742e+01   1.5659471e+01   7.5218065e+01   2.6002223e+02   8.0435161e+01   4.4091938e+02   3.7122290e+02   1.6860023e+02   3.5136129e+01   1.9680105e+02   9.1910323e+01   2.7538524e+02   6.4420323e+01   3.0621186e+02   3.6626032e+02   2.1784434e+02   4.0155484e+01   1.6954724e+02   5.2843548e+01   2.2608671e+02   2.2794194e+01   1.1100517e+02   1.1593548e+02   3.2572065e+02
   7.3452538e+01   3.0941497e+02   8.7996452e+01   3.7651545e+02   2.8528516e+02  -9.9599097e+00   9.7311290e+01   3.7068574e+02   1.0975613e+02   2.6726693e+02   4.5712903e+01   2.5568135e+02   8.2394839e+01   3.7461680e+02   9.7487097e+01   3.0748168e+02   7.1111613e+01   3.3365849e+02   7.9672581e+01   1.8973716e+02   3.5368355e+02  -2.0472645e+00   5.7930000e+01   3.2736076e+02   7.9448710e+01   3.7054120e+02   7.5625161e+01   2.9802999e+02   8.4776129e+01   3.3235985e+02   7.0229032e+01   3.0754490e+02   3.1295484e+02   3.8929910e+02   1.4612935e+02   2.5949385e+02   5.8122258e+01   3.2334312e+02   6.4461935e+01   2.0159595e+02   7.8982903e+01   3.2510717e+02   3.9692516e+02   1.6064018e+02   4.6060645e+01   1.1881708e+02   4.7133548e+01   1.6040932e+02   5.4802538e+01   2.8917697e+02   1.2605323e+02   2.4018865e+02   7.2568387e+01   2.1295259e+02   2.5273871e+01   2.1089680e+02   5.9301290e+01   2.7551783e+02   7.7179032e+01   1.8601052e+02   1.0471806e+02   3.0847159e+02   5.7200645e+01   2.4447911e+02   7.3828710e+01   3.4899209e+02   8.7582903e+01   1.9826530e+02   5.5257742e+01   1.2321970e+02   5.1892538e+01   2.2273977e+02   1.1886032e+02   3.3206279e+02   3.3778097e+02   1.6296877e+01   8.5042538e+01   2.7094777e+02   1.3174581e+02   3.3362356e+02   5.2738710e+01   1.4750735e+02   8.2193548e+01   3.3716871e+02   7.0052581e+01   2.4604676e+02   1.7101935e+01   2.5142443e+02   3.4316419e+02  -1.8809265e+01   6.9128710e+01   2.7472067e+02   7.7131935e+01   2.3456041e+02   8.8624839e+01   3.7368259e+02   4.0442903e+01   1.6660876e+02   1.1366774e+01   9.0406581e+00   1.2522194e+02   2.3286354e+02   9.4378710e+01   2.1015196e+02   6.4352258e+01   2.9407279e+02   1.0162032e+02   3.0558650e+02   1.9958710e+01   1.5188298e+02   8.1142581e+01   2.8810343e+02  -3.7917462e+01   1.4824574e+01   7.8281613e+01   2.3437747e+02   5.1813226e+01   2.6013526e+02   6.6199032e+01   1.6283730e+02   9.9316774e+01   3.6887498e+02   7.6462538e+01   2.1267417e+02   5.8191613e+01   3.0358015e+02   7.3232538e+01   3.3065257e+02   3.8440742e+02   1.4876116e+01   4.3231935e+01   3.3206241e+02   1.6267161e+02   2.7873595e+02   1.2157419e+02   3.6355794e+02   6.6966129e+01   3.3233626e+02   8.6527097e+01   2.6298493e+02   7.9524839e+01   2.6639963e+02   8.5329355e+01   2.1708526e+02   8.5058387e+01   2.3415791e+02   1.0785355e+02   2.6417817e+02   9.7254839e+00  -6.0509419e+00   2.7713254e+02  -2.0039426e+01   9.6303871e+01   4.0104150e+02   9.2775806e+01   3.5100729e+02   7.3580000e+01   2.9735779e+02   7.1507097e+01   2.0605234e+02   7.1488065e+01   1.8752450e+02   5.4858065e+01   4.5642071e+02   2.1483871e+00   3.1456516e+01   1.5509254e+02   4.9420377e+02   4.4227742e+01   3.5272888e+02   1.0205806e+02   3.5322568e+02   9.4893548e+01   3.0299045e+02   6.7054839e+00   2.6216258e+00   1.1017742e+01  -3.4012903e-01   6.5748065e+01   2.3477983e+02   7.9725161e+01   3.4240618e+02   3.5479290e+02   1.3991463e+02   3.2036129e+01   1.6856905e+02   6.1050323e+01   2.8242404e+02   6.9420323e+01   3.0719186e+02   3.5974032e+02   2.3393594e+02   2.2785484e+01   1.5303684e+02   7.7843548e+01   2.0179671e+02   2.6744194e+01   1.1001917e+02   1.6102548e+02   3.6165345e+02
   1.1545254e+02   3.9821497e+02   1.1127645e+02   3.9413305e+02   2.9838516e+02   3.7462090e+01   8.7501290e+01   3.4919054e+02   1.2218613e+02   2.6570253e+02   4.4852903e+01   2.4237015e+02   8.1824839e+01   3.8680240e+02   1.1088710e+02   2.9510968e+02   5.7251613e+01   2.8119729e+02   7.4862581e+01   1.8931196e+02   3.6306355e+02   1.5062335e+01   4.8770000e+01   3.4419356e+02   1.3592871e+02   3.0154280e+02   6.1765161e+01   2.7289879e+02   8.6496129e+01   3.0569225e+02   1.1798903e+02   3.3439410e+02   2.6760484e+02   2.3027710e+02   1.4817935e+02   2.9832985e+02   4.2462258e+01   3.0150592e+02   5.3751935e+01   1.9988275e+02   7.9792903e+01   2.9575237e+02   3.8563516e+02   1.5135338e+02   3.9970645e+01   1.5477428e+02   4.7133548e+01   1.4192932e+02   5.0662538e+01   2.5221817e+02   1.7052323e+02   2.4101105e+02   7.7808387e+01   2.2201339e+02   8.3273871e+01   2.1501680e+02   1.7681290e+01   2.5594743e+02   5.5229032e+01   1.5281652e+02   1.2666806e+02   3.4057559e+02   7.9010645e+01   2.4801431e+02   7.0308710e+01   3.9699369e+02   6.4212903e+01   2.0019490e+02   2.6777742e+01   1.5454810e+02   3.4462538e+01   2.4965417e+02   1.1357032e+02   3.6491599e+02   3.0326097e+02   3.5198477e+01   8.3992538e+01   2.8612177e+02   1.2884581e+02   2.9052556e+02   5.0978710e+01   1.0316815e+02   8.3573548e+01   3.1719831e+02   7.3242581e+01   1.8565156e+02   3.3481935e+01   2.7263403e+02   3.2196419e+02  -4.1243265e+01   7.6188710e+01   2.4900587e+02   7.2551935e+01   2.4549681e+02   8.9484839e+01   3.1232379e+02   5.3592903e+01   1.2593676e+02  -8.6332258e+00   1.2450658e+01   1.3989194e+02   1.8587994e+02   8.0328710e+01   2.3575596e+02   6.3112258e+01   2.6117199e+02   1.0496032e+02   2.1460930e+02   3.6098710e+01   1.5835178e+02   5.8982581e+01   2.3466623e+02  -2.1057462e+01  -1.9042262e+00   5.5801613e+01   2.2132587e+02   2.4623226e+01   2.7231046e+02   9.8719032e+01   1.5361570e+02   8.9366774e+01   3.3824098e+02   8.1422538e+01   2.7094737e+02   6.5621613e+01   3.3398575e+02   7.5662538e+01   3.1940817e+02   3.2002742e+02   1.8076516e+01   3.7851935e+01   3.2178281e+02   1.6748161e+02   2.9121115e+02   1.1438419e+02   3.7955314e+02   4.5636129e+01   3.4428266e+02   4.8097097e+01   3.1395933e+02   6.6524839e+01   2.6681963e+02   6.8759355e+01   2.4175086e+02   6.9578387e+01   2.1805631e+02   1.1928355e+02   2.4636377e+02   6.5754839e+00   4.8210581e+00   2.3099254e+02  -1.2348226e+01   9.0163871e+01   2.9172270e+02   9.2345806e+01   3.4485169e+02   5.6620000e+01   2.8532459e+02   7.0407097e+01   2.1042034e+02   4.5438065e+01   2.0991850e+02   4.4238065e+01   4.3194031e+02   1.0083871e+00   2.1407716e+01   1.3067254e+02   3.9941737e+02   6.4087742e+01   3.5247008e+02   8.7058065e+01   3.7542568e+02   9.1753548e+01   2.5595165e+02   3.4754839e+00  -3.0199742e+00  -5.5225806e-01   4.3115471e+01   6.2178065e+01   2.6159543e+02   7.3055161e+01   3.3259978e+02   3.4466290e+02   1.0797503e+02   2.1656129e+01   2.2601945e+02   9.7100323e+01   2.7602004e+02   4.7040323e+01   3.3884226e+02   3.1602032e+02   2.7400354e+02   3.3205484e+01   1.2310324e+02   6.8323548e+01   2.3898831e+02   2.3594194e+01   7.9321174e+01   1.2811548e+02   3.1365625e+02
   1.2151254e+02   3.4262017e+02   1.0446645e+02   3.5724785e+02   2.6981516e+02   1.7507690e+01   7.1501290e+01   3.6052054e+02   9.7996129e+01   2.4096773e+02   5.6902903e+01   2.7321615e+02   1.0520484e+02   3.3122200e+02   1.4278710e+02   3.8445768e+02   7.1581613e+01   2.4448089e+02   4.9672581e+01   1.8456716e+02   3.6778355e+02   1.9394735e+01   5.0560000e+01   3.0895036e+02   8.1208710e+01   3.2345040e+02   3.1765161e+01   2.6605879e+02   8.6736129e+01   3.3077305e+02   9.4469032e+01   3.3013570e+02   3.3445484e+02   2.7757910e+02   1.5464935e+02   2.1833225e+02   5.8362258e+01   2.7394392e+02   5.2131935e+01   2.1510235e+02   1.0998290e+02   3.0014717e+02   4.0378516e+02   1.3571138e+02   2.2440645e+01   1.5336668e+02   6.3663548e+01   1.9518692e+02   1.9852538e+01   2.6435297e+02   7.7143226e+01   2.2834145e+02   5.9428387e+01   1.8619379e+02   4.7753871e+01   1.7290840e+02   2.9201290e+01   2.6411583e+02   3.4949032e+01   1.9776892e+02   1.1542806e+02   2.6342479e+02   9.3490645e+01   2.1928591e+02   3.1878710e+01   3.6811809e+02   4.5212903e+01   2.2846490e+02   4.9307742e+01   1.5397570e+02   3.5702538e+01   2.5232497e+02   9.2670323e+01   3.6210799e+02   3.0869097e+02   1.8294077e+01   1.0380254e+02   2.4663697e+02   1.1603581e+02   3.1412036e+02   7.5738710e+01   1.0904735e+02   1.2057355e+02   3.2181831e+02   8.8242581e+01   2.2983156e+02   4.6331935e+01   2.9336603e+02   3.6256419e+02  -1.1291265e+01   3.9498710e+01   2.7241107e+02   7.0271935e+01   2.1319921e+02   1.0286484e+02   3.4811339e+02   1.8302903e+01   1.4866996e+02   2.7466774e+01  -1.2777342e+01   1.5151194e+02   1.4176034e+02   8.4858710e+01   2.3610356e+02   9.7162258e+01   3.2315799e+02   9.9150323e+01   2.6688410e+02   3.8908710e+01   1.3922698e+02   8.8462581e+01   2.7446783e+02  -1.3337462e+01  -5.8018262e+00   8.1851613e+01   2.3590187e+02   6.3663226e+01   2.7347726e+02   4.7819032e+01   2.1149770e+02   1.1531677e+02   3.2844498e+02   4.7612538e+01   1.9865217e+02   4.6621613e+01   3.4312575e+02   7.4322538e+01   3.7265537e+02   3.9950742e+02   4.2381161e+00   4.2801935e+01   3.0914681e+02   2.0386161e+02   3.3940075e+02   9.6674194e+01   4.1782994e+02   7.5876129e+01   3.4029346e+02   4.8957097e+01   2.8289053e+02   8.0054839e+01   2.6511723e+02   7.8759355e+01   2.0280086e+02   8.6008387e+01   2.1979191e+02   9.3663548e+01   2.6431337e+02   4.4354839e+00   6.2322581e+00   2.2904254e+02   1.4857774e+01   6.7923871e+01   2.4298190e+02   9.0775806e+01   3.4474729e+02   7.6670000e+01   2.6925059e+02   6.2937097e+01   2.1058794e+02   7.2438065e+01   1.8070850e+02   5.7568065e+01   3.6520391e+02   2.2338387e+01   3.1713161e+00   1.6577254e+02   5.2328937e+02   5.1987742e+01   3.1334808e+02   8.1678065e+01   3.1466608e+02   9.6943548e+01   3.0658645e+02   2.3855484e+01  -9.9037419e-01  -1.4982258e+01   3.9689871e+01   5.2798065e+01   2.9501583e+02   4.1245161e+01   3.7210458e+02   3.2704290e+02   1.2657463e+02   1.9706129e+01   2.0865545e+02   1.6500032e+02   2.8586804e+02   6.2370323e+01   3.2647586e+02   2.4674032e+02   2.7669594e+02   3.9675484e+01   9.5745639e+01   9.3993548e+01   2.2174471e+02   3.3074194e+01   1.1399277e+02   8.1935484e+01   3.4316065e+02
   9.2192538e+01   3.6628577e+02   7.3896452e+01   3.6892345e+02   3.0162516e+02   5.7252890e+01   6.7741290e+01   3.4086134e+02   1.2361613e+02   2.3106813e+02   5.5712903e+01   2.4479135e+02   1.0116484e+02   3.7773520e+02   1.0388710e+02   3.0766968e+02   5.6631613e+01   3.1281689e+02   5.9952581e+01   1.9146476e+02   3.3097355e+02   3.8919535e+01   5.1240000e+01   3.5383596e+02   9.2068710e+01   3.1238160e+02   4.2385161e+01   2.7358919e+02   9.1496129e+01   2.8553225e+02   1.0922903e+02   3.4690490e+02   2.5890484e+02   2.9442310e+02   2.1260935e+02   2.2088545e+02   5.0272258e+01   3.3645112e+02   8.0751935e+01   2.2467275e+02   1.1351290e+02   3.2553477e+02   3.9749516e+02   1.5859458e+02   7.1920645e+01   1.4107828e+02   3.3373548e+01   1.7351012e+02   3.5082538e+01   2.7275457e+02   8.3383226e+01   2.4141225e+02   7.5948387e+01   2.4016219e+02   5.2133871e+01   2.0821800e+02   1.1591290e+01   2.3928463e+02   4.2329032e+01   2.1198852e+02   1.3347806e+02   3.0988079e+02   9.2540645e+01   3.1569191e+02   4.8828710e+01   3.5571209e+02   1.1627290e+02   2.5266010e+02   4.1157742e+01   1.7701770e+02   5.8662538e+01   2.4628817e+02   8.7050323e+01   3.4955759e+02   3.1464097e+02   1.3818077e+01   1.4061254e+02   2.2759217e+02   1.2289581e+02   3.2624156e+02   7.9928710e+01   1.4552215e+02   1.0776355e+02   3.4293311e+02   6.6812581e+01   2.4001596e+02   3.8761935e+01   2.6150163e+02   3.8722419e+02   2.0335935e+01   9.2238710e+01   2.8466187e+02   7.7701935e+01   2.4351481e+02   1.1300484e+02   3.5882219e+02   4.6442903e+01   1.3927876e+02   1.5366774e+01   2.5760658e+01   1.7275194e+02   1.4430114e+02   9.0758710e+01   1.9063156e+02   7.7252258e+01   2.8366079e+02   7.3910323e+01   2.7028330e+02   4.3768710e+01   1.4669818e+02   8.5882581e+01   2.5598423e+02  -3.9577462e+01   6.9173738e+00   8.7471613e+01   2.4736227e+02   4.6953226e+01   2.9538406e+02   8.1439032e+01   1.5404810e+02   1.1907677e+02   3.6433418e+02   3.6892538e+01   2.0217977e+02   1.0000161e+02   3.1423535e+02   6.5042538e+01   3.6806777e+02   4.1945742e+02   1.5262116e+01   7.5091935e+01   3.4294361e+02   1.7462161e+02   3.2915995e+02   1.2491419e+02   3.8181074e+02   1.0839613e+02   2.4969186e+02   5.4377097e+01   2.5045693e+02   8.2624839e+01   2.6806163e+02   9.4709355e+01   2.3490486e+02   6.3718387e+01   2.0547511e+02   9.5133548e+01   2.6948577e+02   1.5754839e+00  -1.5398942e+01   1.7466254e+02   3.2248174e+01   1.1387097e-01  -9.5033032e+00   9.8815806e+01   3.5724409e+02   4.3240000e+01   2.4482499e+02   5.2077097e+01   1.9641674e+02   6.8228065e+01   2.0914530e+02   5.4758065e+01   3.2971871e+02   9.2578387e+01   2.9552116e+01   1.4456254e+02   5.0246617e+02   6.0037742e+01   3.0022408e+02   1.0514806e+02   4.4011848e+02   6.3753548e+01   2.5938165e+02   1.7475484e+01   3.5280026e+01   5.8774194e-01   3.1594271e+01   7.9128065e+01   2.5328943e+02   4.8675161e+01   3.1032018e+02   3.4585290e+02   1.5006983e+02   3.3806129e+01   2.5395745e+02   1.0572032e+02   3.7466044e+02   6.7270323e+01   2.6822386e+02   1.2636032e+02   2.7903634e+02   5.2205484e+01   1.3068324e+02   9.1373548e+01   2.4852431e+02   2.9744194e+01   9.8069174e+01   1.6793548e+02   3.9756065e+02
   9.6142538e+01   3.8491977e+02   7.9796452e+01   3.5131145e+02   3.4738516e+02   2.1782090e+01   8.4411290e+01   3.7181774e+02   1.0523613e+02   2.6362853e+02   5.1232903e+01   2.1247975e+02   1.3001484e+02   2.9832720e+02   1.2128710e+02   3.3387768e+02   6.8771613e+01   2.9489569e+02   4.7902581e+01   2.0332876e+02   3.4378355e+02  -1.4875265e+01   7.2980000e+01   3.8304676e+02   5.8358710e+01   3.2760840e+02   5.5575161e+01   2.9468399e+02   6.0966129e+01   3.0435465e+02   1.2393903e+02   3.9344810e+02   2.4140484e+02   2.7127310e+02   1.5741935e+02   2.9620065e+02   1.3552258e+01   2.8795872e+02   4.3941935e+01   2.1075755e+02   9.1892903e+01   2.8792437e+02   4.1744516e+02   1.5527858e+02   5.9870645e+01   1.4590228e+02   5.9233548e+01   1.8592132e+02   2.3612538e+01   2.1671217e+02   6.4813226e+01   2.4489785e+02   1.0613839e+02   2.1622699e+02   9.5993871e+01   1.8875920e+02   3.1251290e+01   2.5581183e+02   4.2329032e+01   2.0569852e+02   1.2452806e+02   2.5107679e+02   7.3440645e+01   2.5745991e+02   5.5538710e+01   3.9084529e+02   6.3582903e+01   2.5343530e+02   3.2117742e+01   1.5821090e+02   4.8752538e+01   2.5489097e+02   9.7570323e+01   3.3900599e+02   2.3016097e+02   2.2806477e+01   1.0504254e+02   2.4196777e+02   1.2151581e+02   3.3997196e+02   7.7978710e+01   1.3386815e+02   1.2228355e+02   3.3649151e+02   7.8002581e+01   1.9750076e+02   2.1811935e+01   2.4056763e+02   2.9962419e+02   5.4393548e-01   1.2328871e+02   2.5302787e+02   6.2601935e+01   2.5467281e+02   9.2434839e+01   3.9427779e+02   4.1872903e+01   1.7678436e+02   3.6366774e+01   1.7890658e+01   1.3808194e+02   1.8178474e+02   9.7908710e+01   2.0391956e+02   6.9352258e+01   2.6986279e+02   1.0029032e+02   2.3103290e+02   7.9768710e+01   1.5838818e+02   1.0256258e+02   2.8601983e+02  -8.5774619e+00   2.4007374e+01   9.7511613e+01   2.7098907e+02   3.5093226e+01   3.1400286e+02   7.6819032e+01   1.8222770e+02   1.0659677e+02   3.6743258e+02   7.8852538e+01   2.5963297e+02   4.1091613e+01   3.4722815e+02   9.2322538e+01   3.4950537e+02   3.7107742e+02   2.4752516e+01   9.2331935e+01   3.7237441e+02   1.8329161e+02   3.3156635e+02   1.3595419e+02   4.0663754e+02   7.0736129e+01   4.0022466e+02   5.5907097e+01   3.1590453e+02   7.5484839e+01   2.5558283e+02   5.3139355e+01   1.6004046e+02   8.0528387e+01   2.6823031e+02   8.1373548e+01   2.4982657e+02   1.0155484e+01   5.7246581e+00   6.1992538e+01   1.5845177e+02   1.1253871e+01  -1.8645032e+00   8.3775806e+01   3.0082729e+02   6.2580000e+01   2.6537779e+02   5.8937097e+01   1.8286794e+02   8.0438065e+01   1.8737850e+02   4.0668065e+01   2.7874591e+02   1.1466839e+02  -4.2550839e+00   1.2088254e+02   4.8762057e+02   5.9127742e+01   3.5000688e+02   9.2198065e+01   4.0406448e+02   8.0613548e+01   2.4541285e+02   1.5565484e+01  -2.2771742e+00  -4.3122581e+00   6.2796271e+01   5.6888065e+01   2.7101863e+02   4.4335161e+01   3.1961738e+02   2.9691290e+02   1.4604503e+02   4.4946129e+01   2.2934625e+02   1.6838032e+02   2.9955764e+02   5.4700323e+01   2.6069946e+02   8.6120323e+01   2.4877554e+02   7.8045484e+01   9.9936039e+01   7.0603548e+01   2.5747591e+02   2.8884194e+01   1.2965797e+02   1.0302548e+02   4.3938345e+02
   1.0630254e+02   3.3946697e+02   7.0756452e+01   3.1922465e+02   2.6885516e+02  -1.4555097e+00   9.7311290e+01   3.8968574e+02   1.2594613e+02   2.7321173e+02   4.5952903e+01   1.9019215e+02   9.0064839e+01   3.3624320e+02   9.7687097e+01   2.7956568e+02   8.1771613e+01   3.3756569e+02   5.8712581e+01   2.0808396e+02   3.6892355e+02   1.2353535e+01   7.9290000e+01   3.1996196e+02   7.2018710e+01   3.3437560e+02   4.4435161e+01   2.8838519e+02   6.8826129e+01   2.8748585e+02   7.5989032e+01   2.8713410e+02   2.4120484e+02   2.0338910e+02   1.7074935e+02   2.5132425e+02   1.9742258e+01   2.6498352e+02   5.9171935e+01   2.0111915e+02   9.4512903e+01   3.2362477e+02   3.8820516e+02   1.5923778e+02   2.9970645e+01   1.1100428e+02   5.8943548e+01   1.8856452e+02   3.5422538e+01   2.2238737e+02   5.2573226e+01   2.1463705e+02   9.6858387e+01   1.9791939e+02   5.2843871e+01   1.1869120e+02   3.0441290e+01   2.8196663e+02   2.6379032e+01   1.9473452e+02   1.1266806e+02   2.6002559e+02   9.0390645e+01   2.6863391e+02   5.6778710e+01   3.7754609e+02   5.9332903e+01   2.1433530e+02   4.8927742e+01   1.5972610e+02   4.3132538e+01   2.5073057e+02   1.0733032e+02   3.2703519e+02   2.5612097e+02   8.2967742e-01   7.2702538e+01   2.1931497e+02   1.2346581e+02   3.4133596e+02   7.3978710e+01   1.2661815e+02   1.3009355e+02   3.3876671e+02   6.2382581e+01   2.4656036e+02   3.1019355e+00   2.1377443e+02   3.7062419e+02  -1.1266065e+01   5.4758710e+01   2.3193027e+02   7.9511935e+01   2.1694001e+02   1.0533484e+02   3.5772579e+02   4.4252903e+01   1.4949396e+02   1.8967742e+00   2.0368258e+01   8.1461935e+01   3.0679434e+02   8.3478710e+01   1.7907396e+02   8.8062258e+01   3.0846599e+02   7.6390323e+01   3.2084490e+02   5.8678710e+01   1.3178538e+02   9.5192581e+01   2.6981943e+02  -1.1057462e+01   7.3675774e+01   9.1421613e+01   2.6247627e+02   6.5473226e+01   2.8566246e+02   8.8239032e+01   1.6797410e+02   1.0897677e+02   3.3700218e+02   8.8372538e+01   2.1415137e+02   6.6431613e+01   3.4930095e+02   6.7042538e+01   3.3209777e+02   4.4969742e+02   3.3132916e+01   1.0514194e+02   3.7120961e+02   2.1110161e+02   2.8234155e+02   1.4391419e+02   4.1205074e+02   9.5206129e+01   3.1674706e+02   5.5237097e+01   2.9786813e+02   7.8714839e+01   2.6522443e+02   4.9569355e+01   2.0494606e+02   5.3148387e+01   1.9651071e+02   1.1637355e+02   2.3992657e+02   1.7195484e+01   8.6914581e+00   8.7992538e+01   1.7452177e+02  -7.4061290e+00   1.3288297e+01   6.2865806e+01   2.8931009e+02   4.3150000e+01   2.3807219e+02   1.0264710e+02   1.7375114e+02   7.0488065e+01   2.5049450e+02   6.7998065e+01   3.3236951e+02   3.2098387e+01   1.8730516e+01   1.3993254e+02   5.0499657e+02   6.0467742e+01   3.4204968e+02   9.9098065e+01   4.6179248e+02   8.4083548e+01   2.7251525e+02   1.0285484e+01   1.5525226e+01  -4.5022581e+00   4.7851471e+01   8.7648065e+01   2.6855783e+02   5.8625161e+01   3.0333418e+02   3.7397290e+02   1.1238023e+02   6.7086129e+01   2.6057505e+02   2.4443032e+02   3.0847364e+02   4.2840323e+01   2.3493826e+02   5.6500323e+01   2.5653514e+02   2.1575484e+01   1.6756364e+02   7.9943548e+01   2.5695871e+02   3.3744194e+01   1.1131917e+02   1.7638548e+02   4.0606465e+02
   7.7722538e+01   3.2754337e+02   7.9756452e+01   3.0455465e+02   3.2443516e+02   1.3280903e+00   1.1360129e+02   4.0719254e+02   1.1747613e+02   2.6498933e+02   4.8332903e+01   2.0305175e+02   9.6584839e+01   3.5786160e+02   5.5687097e+01   2.8442568e+02   4.5731613e+01   3.0173889e+02   5.2572581e+01   1.9943516e+02   4.2978355e+02   2.4724735e+01   4.7870000e+01   3.7384556e+02   5.9738710e+01   3.6882800e+02   5.4525161e+01   2.4457799e+02   5.4066129e+01   3.0062665e+02   7.6469032e+01   3.3466570e+02   2.7335484e+02   1.7306710e+02   1.5074935e+02   5.7473425e+02   4.2272258e+01   2.7642112e+02   4.8701935e+01   1.9209675e+02   9.4272903e+01   2.6354397e+02   3.8116516e+02   1.4999098e+02   3.8630645e+01   9.8691484e+01   3.6993548e+01   1.5413052e+02   6.3612538e+01   2.5309217e+02   6.7903226e+01   2.2750065e+02   7.6568387e+01   2.2640259e+02   5.3703871e+01   1.0186240e+02   1.9541290e+01   2.8883863e+02   4.2379032e+01   1.7045452e+02   1.0695806e+02   2.5548239e+02   7.1490645e+01   2.9461591e+02   7.6588710e+01   3.3801129e+02   6.2212903e+01   2.0491490e+02   4.6777742e+01   1.5708810e+02   4.3042538e+01   2.2353777e+02   1.2038032e+02   3.2475119e+02   3.2569097e+02   2.3934077e+01   4.9512538e+01   2.2102017e+02   1.2536581e+02   3.5223396e+02   8.1218710e+01   1.4165895e+02   1.3271355e+02   2.6450711e+02   8.4482581e+01   2.6794236e+02   4.1861935e+01   2.5091363e+02   4.0209419e+02  -1.3123665e+01   8.2918710e+01   2.6267747e+02   5.6551935e+01   2.2967681e+02   1.0410484e+02   3.4539419e+02   4.4162903e+01   1.5512116e+02   2.1556774e+01   4.4845458e+01   1.3527194e+02   2.2624954e+02   7.1718710e+01   2.1548476e+02   6.9872258e+01   2.8006119e+02   8.5010323e+01   2.8049530e+02   3.9908710e+01   1.5376698e+02   9.5402581e+01   2.9312263e+02  -1.7917462e+01   5.3894574e+01   9.4281613e+01   2.3490747e+02   5.0813226e+01   2.7893526e+02   7.1719032e+01   1.5296570e+02   7.3836774e+01   3.4005338e+02   6.7892538e+01   2.3288977e+02   3.0671613e+01   3.4987175e+02   5.2562538e+01   2.7120617e+02   3.8474742e+02  -2.8610839e+00   9.2421935e+01   3.1998721e+02   1.4896161e+02   2.2017275e+02   1.1695419e+02   4.2058754e+02   6.8496129e+01   3.4793386e+02   6.7337097e+01   3.0637013e+02   6.9104839e+01   2.4923323e+02   9.5659355e+01   3.1073886e+02   6.7248387e+01   2.6310271e+02   7.9423548e+01   2.8888257e+02   9.5754839e+00  -1.0389419e+00   7.7272538e+01   1.8818937e+02   2.3870968e-02   1.7503897e+01   8.6535806e+01   2.7536649e+02   4.3620000e+01   2.2703459e+02   9.1647097e+01   2.1129114e+02   6.9278065e+01   2.0548130e+02   8.1808065e+01   4.0569471e+02   8.7683871e+00  -7.2630839e+00   1.5751254e+02   4.2932017e+02   3.5897742e+01   3.8639528e+02   9.8678065e+01   3.9340608e+02   7.9753548e+01   2.7167165e+02   6.1354839e+00   5.6672258e+00  -8.8225806e-01   2.6041871e+01   7.4418065e+01   2.1204623e+02   6.0385161e+01   3.3766338e+02   3.1472290e+02   1.3831023e+02   3.2996129e+01   2.1778225e+02   1.0367032e+02   3.0282444e+02   2.4840323e+01   2.3989826e+02   4.1740323e+01   2.6232594e+02   6.1785484e+01   1.2755684e+02   8.7843548e+01   2.4994671e+02   3.9934194e+01   1.2582397e+02   1.5038548e+02   3.8941465e+02
   1.1698254e+02   3.2935257e+02   8.4706452e+01   3.5644865e+02   2.7733516e+02   2.4676090e+01   8.1791290e+01   4.0069734e+02   1.3628613e+02   2.3433453e+02   6.1422903e+01   2.7109455e+02   1.0492484e+02   3.5476440e+02   1.4138710e+02   3.7566968e+02   4.3681613e+01   3.0942289e+02   4.7572581e+01   1.5873516e+02   3.7064355e+02   5.2159355e+00   6.8080000e+01   3.3338876e+02   8.1638710e+01   3.2788600e+02   3.0095161e+01   2.5153239e+02   8.5346129e+01   2.5026425e+02   7.1939032e+01   3.1102810e+02   2.9735484e+02   3.7679710e+02   1.6383935e+02   2.7440705e+02   3.1742258e+01   2.7669352e+02   4.7651935e+01   2.4756075e+02   7.4032903e+01   3.1078317e+02   3.9039516e+02   1.2411258e+02   2.1440645e+01   7.4356684e+01   3.7473548e+01   1.7123212e+02   2.9462538e+01   2.4372417e+02   7.8193226e+01   2.1320745e+02   9.7658387e+01   2.1142539e+02   5.1413871e+01   1.4670560e+02   3.4161290e+01   2.7490903e+02   3.1609032e+01   1.6912612e+02   1.2956806e+02   2.9696359e+02   9.0730645e+01   3.1264671e+02   4.9638710e+01   3.2635729e+02   8.4332903e+01   2.3133530e+02   2.9307742e+01   1.4581570e+02   4.7892538e+01   2.3491977e+02   1.2910032e+02   3.4281359e+02   3.2616097e+02   3.3126477e+01   9.1462538e+01   2.1338417e+02   1.3098581e+02   2.9159436e+02   8.2598710e+01   1.4559855e+02   1.3509355e+02   3.5827671e+02   8.3572581e+01   2.1086516e+02   2.1951935e+01   2.0222643e+02   3.2536419e+02  -9.8452645e+00   6.0658710e+01   2.4297827e+02   6.6601935e+01   2.4278281e+02   1.2200484e+02   3.6905219e+02   4.6872903e+01   1.4433436e+02  -5.2532258e+00  -1.1969742e+01   1.3832194e+02   1.7505554e+02   7.9188710e+01   1.7245716e+02   8.9252258e+01   3.0222079e+02   1.2358032e+02   2.3444970e+02   9.1987097e+00   1.3084378e+02   8.5042581e+01   2.7853143e+02  -3.7957462e+01   5.4687774e+01   7.5941613e+01   1.8747467e+02   3.2383226e+01   2.9644966e+02   6.7099032e+01   1.4304530e+02   8.4316774e+01   3.1916498e+02   7.8852538e+01   2.4901297e+02   3.2861613e+01   3.4836655e+02   7.0422538e+01   3.3173737e+02   3.9702742e+02   1.9196516e+01   9.1381935e+01   3.6717041e+02   1.8691161e+02   2.7613675e+02   8.9814194e+01   4.0223874e+02   5.8496129e+01   3.3630386e+02   3.7047097e+01   3.1399333e+02   7.2954839e+01   2.3668523e+02   7.3849355e+01   2.5986366e+02   5.3628387e+01   2.1795231e+02   9.9283548e+01   2.8629377e+02  -4.7545161e+00  -1.6602542e+01   7.6422538e+01   1.7520737e+02   1.1683871e+01   1.5710968e+00   8.5295806e+01   2.6565569e+02   4.9620000e+01   2.1984459e+02   7.9167097e+01   1.8633954e+02   7.2538065e+01   2.4970050e+02   6.9328065e+01   4.0588311e+02   3.0083871e+00  -2.0822839e+00   1.4177254e+02   3.9199937e+02   2.3317742e+01   3.6930168e+02   9.6148065e+01   3.6931848e+02   1.2675355e+02   2.4729165e+02  -1.0045161e+00   8.0842581e-01   6.7277419e+00   7.5330710e+00   7.1938065e+01   2.6857463e+02   6.0105161e+01   3.1392578e+02   3.6185290e+02   1.1828983e+02   2.5656129e+01   2.2674945e+02   1.0795032e+02   3.0448204e+02   6.6080323e+01   2.6945906e+02   1.0812032e+02   1.7049554e+02   5.1255484e+01   1.5570924e+02   7.8413548e+01   2.5504111e+02   3.7594194e+01   1.4724117e+02   1.2693548e+02   3.4675065e+02
   9.1452538e+01   3.1776497e+02   8.0276452e+01   3.6027305e+02   2.5757516e+02  -3.7031097e+00   1.0341129e+02   3.1939774e+02   1.0956613e+02   1.8871213e+02   3.3612903e+01   2.7779935e+02   8.4304839e+01   3.4279400e+02   1.3838710e+02   3.7460968e+02   3.5391613e+01   2.8423609e+02   8.4672581e+01   2.0448716e+02   3.7768355e+02   1.1652735e+01   5.4560000e+01   2.8610036e+02   1.3382871e+02   3.6300080e+02   3.9145161e+01   2.3451839e+02   8.4016129e+01   3.3389065e+02   6.6319032e+01   3.3852770e+02   2.6675484e+02   2.4009510e+02   1.4793935e+02   2.6453905e+02   1.8602258e+01   2.8836472e+02   5.9551935e+01   2.1108875e+02   9.0462903e+01   2.9027877e+02   4.2278516e+02   1.4333138e+02   2.6680645e+01   9.4217484e+01   4.7093548e+01   1.5741252e+02   4.2562538e+01   2.4134617e+02   1.0062323e+02   2.4908305e+02   7.5708387e+01   1.9889139e+02   6.4323871e+01   1.7291280e+02   1.4061290e+01   2.5399703e+02   3.0179032e+01   1.6272052e+02   1.2909806e+02   2.9347119e+02   7.0920645e+01   2.5804151e+02   6.0778710e+01   3.7022609e+02   8.5962903e+01   2.3976490e+02   4.6967742e+01   1.3578290e+02   3.9462538e+01   2.4206417e+02   1.6076032e+02   3.6162079e+02   3.5592097e+02   3.7456774e+00   1.0370254e+02   2.1292497e+02   1.2646581e+02   2.9290596e+02   6.5598710e+01   8.9858555e+01   1.1333355e+02   3.1872751e+02   1.0029258e+02   2.2805756e+02   3.9911935e+01   2.5140963e+02   3.6596419e+02  -3.6293265e+01   7.6708710e+01   2.4227427e+02   5.9221935e+01   2.2837321e+02   8.1334839e+01   2.8911579e+02   4.1922903e+01   1.3540036e+02   3.6774194e-02   1.0087058e+01   9.4651935e+01   1.5558914e+02   8.2378710e+01   1.6368196e+02   7.9972258e+01   3.0901319e+02   1.1448032e+02   2.0460770e+02   2.3488710e+01   1.3722058e+02   8.8302581e+01   2.7379063e+02  -3.3957462e+01   3.9747774e+01   6.5701613e+01   2.1667387e+02   6.6093226e+01   2.9318286e+02   5.1819032e+01   1.4579770e+02   8.6936774e+01   3.0686538e+02   5.7512538e+01   2.8724017e+02   2.3431613e+01   3.2593095e+02   1.0461254e+02   3.5423217e+02   3.4831742e+02  -1.7716684e+01   8.5801935e+01   3.2518681e+02   2.0010161e+02   3.3665155e+02   1.1434419e+02   4.0565634e+02   7.4546129e+01   2.6006986e+02   3.9997097e+01   3.2522733e+02   8.2294839e+01   2.4227803e+02   8.1469355e+01   2.2320406e+02   1.0357839e+02   2.5247631e+02   8.2093548e+01   2.6695897e+02   1.0245484e+01   4.0974581e+00   6.5612538e+01   1.9531217e+02  -4.5612903e-01   1.6402297e+01   1.1629581e+02   3.4336569e+02   4.0100000e+01   2.6360619e+02   7.0127097e+01   1.9925274e+02   6.5118065e+01   2.1939410e+02   4.3758065e+01   4.5130871e+02  -3.1816129e+00   1.0229161e+00   1.6209254e+02   4.8600377e+02   6.6087742e+01   2.8441008e+02   9.2008065e+01   2.6631968e+02   4.0653548e+01   2.7394965e+02  -9.5451613e-01  -1.4195574e+01   1.7777419e+00   4.4829071e+01   7.6748065e+01   2.1904983e+02   6.8335161e+01   3.2693738e+02   3.4679290e+02   1.4768463e+02   1.1806129e+01   1.9190745e+02   6.7330323e+01   3.0235164e+02   5.6560323e+01   2.5227066e+02   1.2083032e+02   1.8557874e+02   4.4885484e+01   1.5711884e+02   6.8413548e+01   2.1755111e+02   2.2884194e+01   1.1699797e+02   1.0911548e+02   3.9207625e+02
   9.6352538e+01   3.8769297e+02   7.5376452e+01   4.3633505e+02   2.7809516e+02  -1.4864710e+01   1.0412129e+02   3.5957094e+02   1.0042613e+02   2.2539333e+02   3.8952903e+01   2.5427215e+02   1.0978484e+02   3.4318560e+02   1.4718710e+02   4.2770568e+02   6.2921613e+01   2.4617369e+02   1.0195258e+02   2.0943476e+02   3.4459355e+02   6.0599355e+00   6.5290000e+01   3.3250196e+02   7.5828710e+01   3.3930080e+02   5.9955161e+01   2.2309359e+02   6.2066129e+01   3.0702665e+02   6.2469032e+01   2.6455570e+02   2.8910484e+02   2.8015710e+02   1.3431935e+02   2.1466865e+02   4.2172258e+01   2.7890912e+02   6.1551935e+01   2.0868875e+02   8.0982903e+01   3.2018717e+02   4.1006516e+02   1.4734898e+02   3.6490645e+01   1.0929268e+02   3.7183548e+01   1.3034532e+02   5.4702538e+01   2.9365497e+02   1.0524323e+02   2.1271345e+02   7.6048387e+01   1.6001419e+02   6.5133871e+01   1.8998800e+02   1.9731290e+01   2.6187343e+02   4.2989032e+01   1.5121572e+02   1.0795806e+02   2.6078239e+02   5.3010645e+01   2.1357431e+02   5.3778710e+01   3.7002609e+02   7.2212903e+01   2.6680490e+02   3.3497742e+01   1.4391050e+02   2.6802538e+01   2.1007697e+02   1.2014032e+02   3.4506039e+02   3.6164097e+02   1.8628077e+01   8.0752538e+01   2.8091097e+02   1.1308581e+02   2.6021636e+02   5.4788710e+01   1.2696335e+02   1.0357355e+02   3.4112831e+02   7.2952581e+01   2.3752476e+02   2.4571935e+01   2.1477683e+02   3.6496419e+02   1.6846735e+01   7.4658710e+01   2.6975827e+02   7.1081935e+01   2.1409441e+02   9.3624839e+01   3.1871259e+02   4.4822903e+01   1.3597836e+02  -3.3932258e+00  -1.0538542e+01   8.5941935e+01   2.0357594e+02   1.0366871e+02   1.6178876e+02   8.8972258e+01   2.8491319e+02   9.9100323e+01   3.1159810e+02   1.7868710e+01   1.2419018e+02   5.9192581e+01   2.3695943e+02  -3.3337462e+01   8.0781738e+00   7.3231613e+01   1.9307147e+02   7.1623226e+01   2.9227046e+02   7.2579032e+01   1.8436690e+02   1.0450677e+02   3.4940978e+02   6.4372538e+01   2.1798137e+02   1.5481613e+01   3.2518695e+02   1.0756254e+02   3.4518617e+02   3.8250742e+02   1.4698116e+01   6.7661935e+01   3.4701801e+02   1.8943161e+02   3.4002515e+02   1.1157419e+02   4.0139794e+02   8.6496129e+01   3.2425386e+02   5.0477097e+01   3.0029893e+02   6.5484839e+01   1.8090283e+02   1.0780935e+02   2.3923686e+02   8.2198387e+01   2.8285671e+02   1.1389355e+02   2.7327497e+02   1.4575484e+01  -2.2288942e+01   1.6356254e+02   1.3618617e+02   1.8338710e+00  -3.5909032e+00   9.5725806e+01   3.6544129e+02   5.4670000e+01   2.5387059e+02   5.9737097e+01   1.8699394e+02   7.3808065e+01   1.9275890e+02   5.5998065e+01   4.0913951e+02   1.9148387e+01   1.4856516e+01   1.4172254e+02   5.0506337e+02   3.2657742e+01   3.2774448e+02   7.9058065e+01   3.2358568e+02   6.3323548e+01   2.7655605e+02   2.7285484e+01   1.5685226e+01   1.3157742e+01   1.7398671e+01   7.9458065e+01   2.3607303e+02   7.0105161e+01   3.5007578e+02   3.2904290e+02   1.6122463e+02   2.6806129e+01   1.9036745e+02   1.3900032e+02   2.5685804e+02   8.5180323e+01   3.0141106e+02   5.2600323e+01   2.8441714e+02   1.7415484e+01   1.4889644e+02   8.3033548e+01   1.9852151e+02   3.3314194e+01   9.8063574e+01   1.0984548e+02   3.6520785e+02
   7.5612538e+01   3.3998217e+02   7.8996452e+01   4.2432545e+02   3.1009516e+02   1.5575290e+01   7.8601290e+01   3.5847254e+02   8.7566129e+01   2.7257213e+02   5.6612903e+01   2.4523935e+02   1.3339484e+02   3.5600680e+02   1.4368710e+02   3.2648568e+02   7.9011613e+01   3.0459649e+02   5.1762581e+01   1.7334996e+02   4.0483355e+02  -1.0469265e+01   6.7080000e+01   3.0862876e+02   7.3168710e+01   3.6623360e+02   4.0905161e+01   3.1694759e+02   6.5016129e+01   3.3032065e+02   6.6709032e+01   3.5630650e+02   2.5095484e+02   2.2595910e+02   1.2221935e+02   2.6392665e+02   3.7552258e+01   2.7065872e+02   5.1651935e+01   2.2743075e+02   1.0013290e+02   2.9793517e+02   4.1292516e+02   1.5555018e+02   2.2630645e+01   1.3883148e+02   4.4713548e+01   1.7717292e+02   4.3422538e+01   2.5946737e+02   6.5333226e+01   2.4156625e+02   8.5328387e+01   1.6003179e+02   1.4613871e+01   2.3574960e+02   2.2871290e+01   2.7700223e+02   5.4229032e+01   1.2922652e+02   1.2195806e+02   2.8685239e+02   8.6300645e+01   2.3810111e+02   4.6828710e+01   3.4654209e+02   5.6462903e+01   2.5506490e+02   2.7777742e+01   1.5927810e+02   2.6372538e+01   1.7954137e+02   9.8520323e+01   3.6506999e+02   3.5112097e+02   2.8749677e+01   6.0802538e+01   2.7340697e+02   9.7935806e+01   2.5156836e+02   4.2548710e+01   1.4422255e+02   7.7003548e+01   3.4587391e+02   6.2332581e+01   2.2656436e+02   2.3671935e+01   2.1927883e+02   2.8609419e+02   5.4963355e+00   5.7498710e+01   2.5213107e+02   5.6461935e+01   2.2230401e+02   1.1338484e+02   3.4803179e+02   6.8442903e+01   1.3041876e+02   4.0367742e+00   5.0970581e+00   1.0627194e+02   2.3370954e+02   1.1337871e+02   2.2925196e+02   8.1542258e+01   2.3540759e+02   1.0382032e+02   2.9622050e+02   3.6338710e+01   1.2362258e+02   8.4672581e+01   2.4429103e+02  -2.1767462e+01   2.1062574e+01   7.3801613e+01   2.6902587e+02   6.4003226e+01   2.6940006e+02   6.6909032e+01   1.5502050e+02   1.0607677e+02   3.6890418e+02   6.8752538e+01   1.8506097e+02   4.7381613e+01   2.9272495e+02   5.7372538e+01   2.8292137e+02   3.5050742e+02   1.7781161e+00   8.6281935e+01   3.5804841e+02   1.9772161e+02   2.9141195e+02   1.2076419e+02   3.8004274e+02   1.1030613e+02   3.0453906e+02   7.9807097e+01   2.7842253e+02   1.4864839e+01   1.8124258e+00   7.2379355e+01   2.6098126e+02   9.0488387e+01   2.4062351e+02   9.8893548e+01   2.7861497e+02  -1.1134516e+01  -1.8572142e+01   1.4070254e+02   1.5930497e+02  -7.0761290e+00  -1.0181032e+00   8.6485806e+01   3.4385049e+02   7.3910000e+01   2.6818139e+02   5.2937097e+01   1.4967794e+02   5.3068065e+01   2.0351810e+02   4.5758065e+01   3.5666871e+02   1.1668387e+01   2.1554916e+01   1.5772254e+02   4.8925337e+02   4.9607742e+01   3.3791848e+02   6.5198065e+01   3.3184448e+02   9.0463548e+01   2.8862485e+02   4.7548387e-01   3.1700258e+00   1.3497742e+01   3.0511471e+01   7.9028065e+01   2.7138743e+02   8.1195161e+01   3.5647858e+02   3.9166290e+02   1.1221503e+02   2.0276129e+01   1.7541985e+02   1.4214032e+02   3.1712684e+02   9.2560323e+01   3.3325066e+02   1.4450032e+02   1.9120514e+02   3.1415484e+01   8.4986439e+01   6.2793548e+01   2.1581071e+02   6.2641935e+00   1.1503757e+02   1.2357548e+02   4.0591945e+02
   1.0819254e+02   3.1984577e+02   9.4706452e+01   4.1387865e+02   2.5414516e+02   1.0431290e+01   8.1221290e+01   3.1669294e+02   7.1996129e+01   1.9885773e+02   3.4522903e+01   1.9743655e+02   8.5734839e+01   3.6181960e+02   1.3298710e+02   3.6854168e+02   6.1201613e+01   3.1769129e+02   7.5092581e+01   1.9810356e+02   5.0697355e+02  -7.4046452e-01   4.1660000e+01   3.2666236e+02   3.8118710e+01   3.2479760e+02   5.1815161e+01   2.5012479e+02   6.1116129e+01   2.8106265e+02   6.6419032e+01   3.5008970e+02   2.5885484e+02   2.6732710e+02   1.6879935e+02   2.0444025e+02   2.8272258e+01   2.6488112e+02   5.2171935e+01   1.9419915e+02   9.6652903e+01   3.2031357e+02   4.0968516e+02   1.3718938e+02   3.8590645e+01   1.2969468e+02   5.0803548e+01   2.1463572e+02   9.4625381e+00   2.3484417e+02   5.2903226e+01   2.3699065e+02   6.5858387e+01   1.6029939e+02   3.6323871e+01   3.1301280e+02   3.3401290e+01   2.4982983e+02   5.0709032e+01   1.5545812e+02   1.2042806e+02   2.9207479e+02   6.2870645e+01   2.1049551e+02   7.8158710e+01   3.7383569e+02   7.0832903e+01   2.3122530e+02   4.1687742e+01   1.6139530e+02   5.0132538e+01   1.9631057e+02   1.1495032e+02   3.6709559e+02   3.6183097e+02   2.0232877e+01   6.8702538e+01   2.4515497e+02   1.1522581e+02   2.8861516e+02   4.6838710e+01   1.3578935e+02   7.6333548e+01   3.2039751e+02   8.2902581e+01   2.4306876e+02   3.8051935e+01   2.4988843e+02   3.6722419e+02  -2.0640645e+00   5.1128710e+01   2.7880067e+02   5.8891935e+01   2.1567961e+02   9.1624839e+01   3.1863259e+02   5.4012903e+01   1.3757316e+02  -6.0532258e+00  -1.3185742e+01   1.2899194e+02   2.2508194e+02   1.0671871e+02   1.9945476e+02   9.4252258e+01   2.9592079e+02   7.9960323e+01   3.2322930e+02   4.7388710e+01   1.7468858e+02   6.9462581e+01   2.6324783e+02  -2.2727462e+01   1.0039374e+01   6.7371613e+01   2.8430027e+02   5.7713226e+01   2.9100326e+02   7.1289032e+01   1.7728010e+02   9.5366774e+01   3.3395098e+02   7.2852538e+01   2.6258297e+02   3.4521613e+01   3.2066375e+02   7.3182538e+01   2.7217657e+02   3.3955742e+02   9.8941161e+00   9.5801935e+01   3.6885681e+02   2.2191161e+02   3.1380675e+02   1.4515419e+02   3.8619154e+02   1.6082613e+02   2.6930746e+02   6.9047097e+01   2.6800333e+02   1.7624839e+01   4.7316258e+00   5.7279355e+01   2.7466926e+02   9.1148387e+01   2.8214071e+02   9.6893548e+01   2.7605497e+02   2.5005484e+01  -2.5273342e+01   9.8512538e+01   2.3953017e+02   8.6438710e+00   1.4154297e+01   1.3729581e+02   3.4535569e+02   1.0510000e+02   2.6868619e+02   6.1547097e+01   2.0574914e+02   5.1018065e+01   2.0068210e+02   5.5668065e+01   3.8116591e+02   3.7183871e+00   1.6570916e+01   1.2998254e+02   4.6073257e+02   4.8177742e+01   3.3912288e+02   9.0528065e+01   3.4271808e+02   1.1703355e+02   2.6430925e+02   1.7285484e+01   9.3452258e+00   4.9177419e+00   2.8437871e+01   6.6648065e+01   2.5613783e+02   6.7335161e+01   3.3563738e+02   3.1366290e+02   1.3858503e+02   2.3036129e+01   1.7581905e+02   1.2062032e+02   2.7041844e+02   7.0700323e+01   3.2603946e+02   1.3993032e+02   2.0600074e+02   5.5995484e+01   1.1533004e+02   5.7893548e+01   2.5891271e+02   3.5454194e+01   1.1832237e+02   1.3338548e+02   3.7650465e+02
   1.1382254e+02   3.5108537e+02   1.3422645e+02   3.9557705e+02   2.6295516e+02   1.0676490e+01   7.8311290e+01   3.7454574e+02   1.1889613e+02   2.1706573e+02   6.3042903e+01   2.6420495e+02   7.4924839e+01   3.6159440e+02   1.7228710e+02   3.6669768e+02   4.9251613e+01   3.0731729e+02   7.5332581e+01   2.1661436e+02   4.0187355e+02   1.7387535e+01   5.9240000e+01   3.3182596e+02   6.3168710e+01   3.5036360e+02   5.9675161e+01   2.7649599e+02   8.6396129e+01   2.5613025e+02   8.8709032e+01   3.5040650e+02   2.6240484e+02   2.8344310e+02   1.5093935e+02   2.7124905e+02   3.2322258e+01   2.7859712e+02   3.9271935e+01   2.2251115e+02   9.3792903e+01   3.3373237e+02   4.3373516e+02   1.3826538e+02   3.3300645e+01   1.3821788e+02   5.1283548e+01   2.1317732e+02   3.1752538e+01   2.5959097e+02   8.3053226e+01   2.2895865e+02   7.1948387e+01   1.3529219e+02   7.5753871e+01   1.9847840e+02   7.1112903e+00   1.5079303e+02   7.1139032e+01   1.4696372e+02   1.0309806e+02   2.7460119e+02   6.1200645e+01   2.1681911e+02   6.0728710e+01   3.6219009e+02   8.4832903e+01   2.2710530e+02   8.0687742e+01   1.8975530e+02   2.8422538e+01   1.9590737e+02   1.3286032e+02   4.0689279e+02   3.2207097e+02   3.6033677e+01   4.8082538e+01   2.6513457e+02   1.3398581e+02   2.6697436e+02   6.8028710e+01   1.3104415e+02   1.0305355e+02   2.6811991e+02   8.2712581e+01   2.8446396e+02   4.1671935e+01   3.1821883e+02   3.9802419e+02   8.0193548e-01   8.2758710e+01   3.2532027e+02   6.2031935e+01   2.2190841e+02   7.5954839e+01   2.4502619e+02   4.2822903e+01   1.5084836e+02   1.7946774e+01   3.9084258e+01   1.3513194e+02   2.5802074e+02   1.1775871e+02   2.1533156e+02   1.0454226e+02   2.2247759e+02   9.5670323e+01   2.8454250e+02   8.0868710e+01   1.6177018e+02   9.0352581e+01   2.3752663e+02  -2.9537462e+01   3.4394174e+01   7.1321613e+01   2.2917427e+02   2.8423226e+01   2.9319646e+02   4.9669032e+01   1.4386970e+02   8.7696774e+01   3.5508458e+02   5.8232538e+01   1.7437257e+02   5.5901613e+01   3.3819335e+02   6.1232538e+01   3.1432257e+02   3.2879742e+02   9.6149161e+00   9.9091935e+01   3.5717361e+02   2.1596161e+02   3.0914275e+02   1.3543419e+02   3.4505914e+02   8.2066129e+01   3.1398826e+02   9.4477097e+01   2.7119893e+02   1.9294839e+01   2.6888026e+01   4.1709355e+01   1.3291486e+02   9.3628387e+01   2.2170231e+02   1.0675355e+02   2.9307617e+02  -1.0994516e+01  -2.6633342e+01   4.7802538e+01   2.1768697e+02   1.3593871e+01   2.3848297e+01   7.1055806e+01   3.1822489e+02   5.8910000e+01   2.3976139e+02   6.7457097e+01   1.6260634e+02   7.2068065e+01   1.8857810e+02   6.4568065e+01   3.1936391e+02  -9.0916129e+00  -2.2644284e+01   1.4540254e+02   4.8623897e+02   3.2467742e+01   2.9375968e+02   1.1081806e+02   3.9171488e+02   1.1361355e+02   3.4625285e+02   1.7554839e+00  -3.9823742e+00   9.3977419e+00   5.3839471e+01   2.8938065e+01   2.4072463e+02   7.5195161e+01   3.1314858e+02   3.4916290e+02   1.1136503e+02   1.4186129e+01   2.1242705e+02   9.0720323e+01   3.3096044e+02   4.7840323e+01   3.0348826e+02   5.9640323e+01   2.7147394e+02   4.0105484e+01   1.0671124e+02   8.4563548e+01   2.8130911e+02   4.5594194e+01   1.2875117e+02   1.4775548e+02   3.8789505e+02
   7.4452538e+01   3.0980497e+02   8.8416452e+01   4.0396185e+02   2.7252516e+02  -1.2469110e+01   7.3501290e+01   3.5940054e+02   9.6136129e+01   2.6988653e+02   5.2522903e+01   2.5609655e+02   8.1254839e+01   3.3751800e+02   1.4898710e+02   4.2696168e+02   6.4151613e+01   3.2859529e+02   7.0332581e+01   1.8939436e+02   3.3964355e+02   3.4415935e+01   3.2240000e+01   2.6562596e+02   7.7168710e+01   2.8943360e+02   4.0575161e+01   2.9059399e+02   6.2446129e+01   2.7076625e+02   7.8559032e+01   3.5292850e+02   2.1450484e+02   1.9032510e+02   1.2431935e+02   2.5946865e+02   6.4792258e+01   2.6304952e+02   5.6891935e+01   2.1139155e+02   9.6462903e+01   2.8994877e+02   3.5358516e+02   1.4900738e+02   3.8680645e+01   1.5549748e+02   5.7523548e+01   2.0205812e+02   2.2992538e+01   2.7157177e+02   6.5483226e+01   2.6989425e+02   6.2858387e+01   1.5663939e+02   2.3413871e+01   2.2761560e+02   1.5401290e+01   1.8574983e+02   5.7949032e+01   1.7216892e+02   1.0123806e+02   2.4493999e+02   8.9540645e+01   2.5379191e+02   4.8118710e+01   3.6647889e+02   6.5022903e+01   2.0744010e+02   5.6117742e+01   1.8501090e+02   3.5852538e+01   2.3711297e+02   1.0943032e+02   4.2500719e+02   2.6173097e+02   1.3090877e+01   3.7852538e+01   2.3524297e+02   1.3770581e+02   3.2348676e+02   5.9078710e+01   1.0014015e+02   1.3886355e+02   2.4092511e+02   8.2052581e+01   2.6927676e+02   5.9571935e+01   2.9197683e+02   4.2036419e+02  -2.8045265e+01   7.0918710e+01   2.8147747e+02   6.0701935e+01   2.1496481e+02   1.0762484e+02   2.9187259e+02   3.7592903e+01   1.5202676e+02   1.1176774e+01  -9.2841419e+00   1.5513194e+02   2.5856074e+02   1.2199871e+02   2.5351236e+02   1.0130226e+02   2.7216679e+02   9.1290323e+01   2.6803290e+02   5.5868710e+01   1.5773018e+02   8.3722581e+01   2.7694703e+02  -1.9917462e+01   7.3845738e+00   5.5991613e+01   2.4407067e+02   5.7043226e+01   2.8028686e+02   7.2859032e+01   1.6054450e+02   1.0212677e+02   3.2693018e+02   8.0082538e+01   2.4910457e+02   4.4051613e+01   3.1114135e+02   5.7992538e+01   3.2796177e+02   3.8412742e+02   9.7985161e+00   8.2191935e+01   3.6756561e+02   2.0900161e+02   3.4445955e+02   1.1334419e+02   3.9754634e+02   1.0525613e+02   3.1099306e+02   7.4807097e+01   2.6911253e+02   1.3484839e+01   1.6442826e+01   8.6759355e+01   3.0540086e+02   7.5058387e+01   1.8885791e+02   9.1943548e+01   2.8469097e+02  -3.4245161e+00   1.3410581e+00   3.8182538e+01   1.7073657e+02   2.8338710e+00   7.7590968e+00   7.6815806e+01   3.3443409e+02   2.9720000e+01   2.3857659e+02   5.9457097e+01   2.0301634e+02   4.9018065e+01   2.0179210e+02   5.8238065e+01   2.7810031e+02   6.6683871e+00   6.4624916e+01   2.0103254e+02   5.1557857e+02   6.0657742e+01   3.3498448e+02   9.7818065e+01   4.1742488e+02   1.1741355e+02   3.5532885e+02   2.4425484e+01  -1.5275974e+01   9.9677419e+00   4.4503871e+01   5.7698065e+01   2.8781383e+02   6.5725161e+01   3.8076618e+02   3.3054290e+02   1.3798463e+02   1.2376129e+01   1.8690185e+02   1.3629032e+02   3.2893484e+02   4.2610323e+01   2.8085666e+02   7.3210323e+01   3.0395834e+02   3.8155484e+01   1.4975724e+02   5.1943548e+01   2.5243871e+02   3.2694194e+01   1.1240317e+02   1.5466548e+02   3.7716225e+02
   1.0640254e+02   3.8230897e+02   6.7516452e+01   4.3577385e+02   2.6052516e+02   6.6808903e+00   9.3311290e+01   3.6000574e+02   8.8086129e+01   2.5134053e+02   4.3762903e+01   2.3893735e+02   1.1539484e+02   3.4144680e+02   1.3548710e+02   3.6364168e+02   5.6821613e+01   3.4352169e+02   5.5242581e+01   2.3507156e+02   2.5559355e+02   1.8039935e+01   5.3400000e+01   3.1919316e+02   6.6778710e+01   3.0398480e+02   4.8095161e+01   2.8832239e+02   1.0920613e+02   2.3178545e+02   1.0589903e+02   3.9412130e+02   2.3020484e+02   2.8431910e+02   1.6593935e+02   3.0061905e+02   6.1122258e+01   2.5677312e+02   6.0551935e+01   2.0547875e+02   8.5082903e+01   3.0985917e+02   3.6758516e+02   1.3517738e+02   5.3300645e+01   1.2747788e+02   5.9473548e+01   2.3680212e+02   1.7852538e+01   2.2151297e+02   8.0903226e+01   2.4604065e+02   4.9088387e+01   1.5360099e+02   7.3803871e+01   2.0029440e+02   2.1731290e+01   1.8057343e+02   5.9039032e+01   1.9565172e+02   9.5768065e+01   2.5451759e+02   7.6350645e+01   2.3927711e+02   7.3118710e+01   4.1114889e+02   6.9332903e+01   2.6972530e+02   6.5017742e+01   1.8414890e+02   3.8562538e+01   2.0509617e+02   9.4810323e+01   4.0555679e+02   3.0145097e+02   1.4773277e+01   4.9082538e+01   1.9548457e+02   9.0515806e+01   2.6307196e+02   5.8308710e+01   9.5491755e+01   7.4763548e+01   2.8381311e+02   8.5382581e+01   2.2868036e+02   6.0671935e+01   3.3940883e+02   4.2942419e+02  -8.6400645e+00   9.2188710e+01   2.7961587e+02   5.7841935e+01   2.4438361e+02   9.0724839e+01   3.0032459e+02   4.2252903e+01   1.3689396e+02   2.4746774e+01   1.4402581e+00   1.3461194e+02   2.7473234e+02   8.8718710e+01   2.4017476e+02   6.4442258e+01   2.6720559e+02   1.0415032e+02   3.6034410e+02   5.9578710e+01   1.5285338e+02   1.2930258e+02   3.1193063e+02  -1.8147462e+01  -3.5467026e+01   7.9371613e+01   2.1644027e+02   7.3423226e+01   2.5797646e+02   6.9579032e+01   1.6589690e+02   9.4076774e+01   3.3000418e+02   7.2132538e+01   2.3631057e+02   2.5811613e+01   3.1803055e+02   7.4512538e+01   3.4693017e+02   3.9398742e+02   1.9629716e+01   1.0676194e+02   3.7541001e+02   2.2253161e+02   3.7513715e+02   1.4305419e+02   3.8735954e+02   1.0020613e+02   3.4862706e+02   8.1097097e+01   2.7560933e+02   7.6248387e+00   1.2721626e+01   1.1346935e+02   2.8259406e+02   8.8298387e+01   2.5812871e+02   1.1718355e+02   3.2720177e+02   1.6754839e+00  -2.5969419e+00   6.0702538e+01   1.5651497e+02   5.5438710e+00   3.4922968e+00   1.0729581e+02   3.0703569e+02   3.4960000e+01   2.4605739e+02   4.6077097e+01   2.0731674e+02   7.7118065e+01   1.9607410e+02   6.9668065e+01   4.1366591e+02   3.4383871e+00   3.0263316e+01   1.9214254e+02   4.9728977e+02   4.2657742e+01   3.2018448e+02   8.7678065e+01   4.1499608e+02   1.1065355e+02   2.9372965e+02   1.0185484e+01  -3.1767742e+00  -9.1222581e+00   3.4991071e+01   7.8838065e+01   2.3759263e+02   6.6675161e+01   3.0364018e+02   2.9897290e+02   1.1744023e+02   2.8186129e+01   2.3701705e+02   1.2067032e+02   3.2913444e+02   5.1940323e+01   2.5059026e+02   5.4210323e+01   2.8432834e+02   5.2105484e+01   1.7464124e+02   8.8083548e+01   2.4216751e+02   3.3364194e+01   1.1196957e+02   1.2602548e+02   3.6000345e+02
   9.3932538e+01   3.4014657e+02   8.2796452e+01   3.1898145e+02   2.6081516e+02   5.6576903e+00   9.7741290e+01   3.6370134e+02   1.0747613e+02   2.6030933e+02   6.8332903e+01   2.0240175e+02   1.1111484e+02   3.7121920e+02   1.5388710e+02   3.6616968e+02   5.5441613e+01   3.4177209e+02   5.6432581e+01   1.9136636e+02   3.0383355e+02  -2.1009265e+01   6.5710000e+01   3.3473836e+02   1.0025871e+02   3.0092640e+02   4.5295161e+01   2.6888639e+02   1.8968613e+02   3.2107045e+01   9.5939032e+01   3.4615810e+02   3.3940484e+02   2.7773310e+02   2.1069935e+02   3.1041825e+02   4.4702258e+01   2.6479672e+02   5.3321935e+01   2.1700715e+02   1.2556290e+02   2.8033077e+02   3.6206516e+02   1.6608898e+02   4.1400645e+01   1.1394988e+02   4.9093548e+01   2.1068252e+02   2.9132538e+01   2.3427057e+02   7.0763226e+01   2.4108185e+02   3.9088387e+01   1.3140099e+02   7.8893871e+01   2.0993720e+02   4.1011290e+01   1.7303103e+02   6.6569032e+01   1.8909932e+02   7.7718065e+01   1.8520159e+02   4.2920645e+01   1.9638151e+02   7.0538710e+01   4.2711529e+02   8.1902903e+01   2.7821970e+02   3.9207742e+01   1.8945370e+02   4.1512538e+01   1.8824017e+02   1.0824032e+02   3.6915239e+02   2.8454097e+02  -2.3733923e+01   8.8232538e+01   2.4688257e+02   7.8275806e+01   2.8505116e+02   6.0838710e+01   1.2809935e+02   8.5573548e+01   2.8399831e+02   7.7142581e+01   2.6504956e+02   3.7911935e+01   3.0132963e+02   4.3882419e+02   7.1379355e+00   8.3288710e+01   2.8511787e+02   6.0171935e+01   1.7691721e+02   1.2248484e+02   3.5668379e+02   2.6492903e+01   1.3672476e+02   7.2267742e+00   1.7411858e+01   1.4841194e+02   2.4571834e+02   1.1799871e+02   2.4697236e+02   6.8972258e+01   2.9584319e+02   8.4050323e+01   2.8880210e+02   4.2438710e+01   1.9794458e+02   1.2093258e+02   3.1902023e+02  -3.0057462e+01  -4.7042262e+00   8.5321613e+01   2.3848427e+02   5.6423226e+01   2.9324646e+02   9.0389032e+01   1.4899210e+02   1.0883677e+02   3.9192338e+02   9.2272538e+01   2.4574937e+02   2.7281613e+01   3.6857295e+02   8.5702538e+01   3.4098497e+02   3.6064742e+02   2.7769161e+00   1.2857194e+02   3.5990521e+02   2.5305161e+02   3.4612555e+02   1.0867419e+02   3.7172994e+02   1.1311613e+02   3.0817426e+02   4.6857097e+01   2.7934853e+02   1.5864839e+01   1.6632426e+01   5.9949355e+01   1.9383566e+02   7.9958387e+01   2.9894591e+02   1.4647355e+02   2.9551857e+02   1.0195484e+01   2.4531458e+01   7.1132538e+01   1.6925057e+02   2.8543871e+01   1.2412297e+01   8.9485806e+01   3.3008049e+02   5.1670000e+01   2.7563059e+02   6.7977097e+01   2.0390474e+02   6.8388065e+01   2.1434250e+02   6.3188065e+01   3.8208431e+02   2.2148387e+01   3.9476516e+01   1.6245254e+02   5.0287497e+02   5.9847742e+01   3.5299928e+02   1.1148806e+02   3.4747128e+02   4.6373548e+01   3.1725205e+02  -1.4451613e-01  -8.4503742e+00   1.3587742e+01   2.4934271e+01   7.8508065e+01   2.6747903e+02   5.6005161e+01   3.6087378e+02   3.1772290e+02   1.3588023e+02   1.7946129e+01   2.2650625e+02   1.0438032e+02   3.6624764e+02   6.7370323e+01   2.0835586e+02   5.1640323e+01   2.6472394e+02   1.8155484e+01   1.4609724e+02   8.6413548e+01   2.3511111e+02   3.9314194e+01   9.6913574e+01   1.5166548e+02   3.5249225e+02
   1.0235254e+02   3.5931297e+02   8.3756452e+01   3.1052465e+02   2.5028516e+02   1.3650090e+01   7.8981290e+01   3.7477214e+02   1.0828613e+02   2.4348453e+02   5.1192903e+01   2.1015295e+02   1.1249484e+02   3.1953880e+02   1.1618710e+02   3.2588568e+02   5.5771613e+01   2.8769569e+02   6.3622581e+01   1.7117116e+02   2.5378355e+02  -2.2815265e+01   6.1770000e+01   3.2941356e+02   6.7828710e+01   3.2052080e+02   6.1295161e+01   2.5826639e+02   1.7587613e+02   1.9261845e+01   8.7899032e+01   3.1942130e+02   2.1895484e+02   1.6171910e+02   1.6960935e+02   3.1075545e+02   3.3792258e+01   2.6085952e+02   2.9511935e+01   1.9463195e+02   8.0412903e+01   2.6170277e+02   3.9149516e+02   1.5259458e+02   5.0350645e+01   1.3071388e+02   5.0423548e+01   1.7157612e+02   4.5612538e+01   2.2543217e+02   9.2433226e+01   2.1201825e+02   4.5048387e+01   1.4225419e+02   6.8083871e+01   2.4656200e+02   2.7971290e+01   2.1164423e+02   3.7759032e+01   1.8335412e+02   1.1223806e+02   2.4043999e+02   7.0110645e+01   2.1191631e+02   6.0728710e+01   3.9109009e+02   4.9272903e+01   2.4645010e+02   5.6447742e+01   1.7969450e+02   2.0942538e+01   2.0307577e+02   1.2081032e+02   3.7295679e+02   3.0078097e+02  -1.3223123e+01   6.6562538e+01   2.2256617e+02   8.6985806e+01   2.8768436e+02   4.5928710e+01   7.4102155e+01   9.3813548e+01   2.6318911e+02   8.1192581e+01   2.3158556e+02   1.9481935e+01   2.7337403e+02   4.0569419e+02   2.6928335e+01   7.9288710e+01   2.6654787e+02   8.1551935e+01   1.6777681e+02   1.1029484e+02   3.2160899e+02   4.9592903e+01   1.4025676e+02  -6.8232258e+00   4.6395858e+01   1.2222194e+02   2.6629354e+02   1.6128871e+02   2.3941916e+02   9.3162258e+01   2.9086799e+02   7.9770323e+01   2.4895450e+02   3.6058710e+01   1.8207498e+02   1.0061258e+02   3.2312583e+02  -3.1957462e+01  -2.1792226e+01   6.4511613e+01   1.9800907e+02   3.2853226e+01   2.6927206e+02   6.1099032e+01   1.4667530e+02   5.4746774e+01   3.1563058e+02   7.7702538e+01   2.1005497e+02   8.6216129e+00   2.6140575e+02   5.8422538e+01   2.5007737e+02   2.9302742e+02  -2.5734839e+00   8.9331935e+01   3.2876441e+02   2.3134161e+02   3.2186235e+02   1.0238419e+02   3.3961314e+02   6.2586129e+01   2.4625666e+02   5.7757097e+01   2.4109653e+02   1.2674839e+01   2.6267626e+01   5.2659355e+01   9.6458865e+01   6.7818387e+01   2.1600711e+02   8.4853548e+01   2.9720817e+02  -5.8445161e+00  -9.5153419e+00   1.0185254e+02   1.8760297e+02   2.9253871e+01   1.9125497e+01   7.3815806e+01   2.9691409e+02   4.5430000e+01   2.1155979e+02   8.1547097e+01   1.5762914e+02   6.3068065e+01   2.1855810e+02   6.6668065e+01   3.9833591e+02   2.2048387e+01   2.9484516e+01   1.3303254e+02   4.0990857e+02   6.7897742e+01   3.8473528e+02   9.5198065e+01   3.8810448e+02   6.2513548e+01   3.2301085e+02   1.5154839e+00   3.6986826e+01   5.3077419e+00   1.4066671e+01   5.6218065e+01   2.6497223e+02   5.7575161e+01   3.0660818e+02   3.6660290e+02   1.4415983e+02   3.8326129e+01   2.3416585e+02   9.1430323e+01   3.1813364e+02   4.5750323e+01   2.7703546e+02   5.2170323e+01   2.2902154e+02  -9.4745161e+00  -1.1532361e+01   6.4993548e+01   2.1563471e+02   3.7454194e+01   1.1349237e+02   1.8438548e+02   3.9196465e+02
   1.1251254e+02   3.7113017e+02   8.7656452e+01   3.2778265e+02   2.1643516e+02   9.6809032e-01   1.0569129e+02   3.8182534e+02   1.0185613e+02   2.5508893e+02   6.3762903e+01   2.3971735e+02   9.9164839e+01   3.4217520e+02   1.5168710e+02   3.3864568e+02   7.6151613e+01   3.4920529e+02   5.0812581e+01   1.6342596e+02   2.4821355e+02   5.9203355e+00   7.0290000e+01   3.7158196e+02   8.9928710e+01   3.1884280e+02   5.0295161e+01   2.3238639e+02   1.9625613e+02   9.1144516e-01   5.0129032e+01   3.7511290e+02   2.5990484e+02   2.9329310e+02   1.3245935e+02   2.5367745e+02   1.2322258e+01   2.3015712e+02   5.2751935e+01   2.1248275e+02   8.5752903e+01   3.2146557e+02   4.4163516e+02   1.4691338e+02   3.2780645e+01   1.1225948e+02   4.1093548e+01   1.4880252e+02   2.4852538e+01   2.5361297e+02   5.7523226e+01   2.3986105e+02   6.7328387e+01   1.2709179e+02   7.7463871e+01   1.5586160e+02   3.1061290e+01   2.2849703e+02   5.3279032e+01   1.8777252e+02   1.1137806e+02   1.5102879e+02   7.0770645e+01   2.3748351e+02   6.7308710e+01   3.7447369e+02   1.0690290e+02   2.5433970e+02   4.0777742e+01   1.4956810e+02   3.8512538e+01   2.1329017e+02   1.2957032e+02   3.8696599e+02   2.8335097e+02   1.9031277e+01   6.1232538e+01   2.4932257e+02   6.2175806e+01   2.5657916e+02   6.3028710e+01   1.1978415e+02   9.0243548e+01   3.6105471e+02   6.5902581e+01   2.1580876e+02   6.0101935e+01   2.9136443e+02   3.6236419e+02   1.7854735e+01   6.5448710e+01   2.7417507e+02   9.3651935e+01   2.3766881e+02   1.0529484e+02   3.7434899e+02   5.1822903e+01   1.5107836e+02   8.3267742e+00   1.8093858e+01   1.2522194e+02   2.7576354e+02   1.2866871e+02   2.5778876e+02   9.4492258e+01   2.6999159e+02   7.2100323e+01   2.9466810e+02   4.8528710e+01   1.5335738e+02   1.1861258e+02   2.8152583e+02  -3.4487462e+01   9.8901738e+00   6.9851613e+01   2.1834187e+02   4.1233226e+01   2.6317166e+02   7.2289032e+01   1.3044010e+02   1.0497677e+02   3.1432218e+02   7.1802538e+01   2.1495697e+02   2.0331613e+01   3.0855895e+02   9.2752538e+01   3.2942097e+02   3.8193742e+02   5.5371613e-01   9.6191935e+01   3.3149561e+02   1.8853161e+02   2.8323715e+02   8.5914194e+01   3.5669074e+02   6.9876129e+01   2.6358346e+02   5.6047097e+01   2.5518333e+02   1.0048387e+00   1.4631226e+01   9.1569355e+01   2.8644606e+02   6.8488387e+01   2.1090351e+02   9.8183548e+01   2.2124177e+02   1.2195484e+01   1.6091458e+01   9.9752538e+01   1.7148097e+02   1.1973871e+01   2.0547897e+01   8.2345806e+01   2.8180169e+02   5.0620000e+01   2.3647459e+02   7.3697097e+01   1.9134714e+02   8.5808065e+01   2.3368890e+02   6.8858065e+01   3.3640071e+02   1.9438387e+01   1.1313316e+01   1.5672254e+02   4.3254337e+02   6.3557742e+01   3.7994248e+02   1.0433806e+02   3.8256328e+02   1.0670355e+02   3.2151565e+02   6.6154839e+00   2.8058826e+01  -1.6922581e+00   2.0776671e+01   8.5938065e+01   1.9693463e+02   5.4005161e+01   3.2389378e+02   4.1822290e+02   1.1859023e+02   2.1846129e+01   2.3124425e+02   1.1905032e+02   3.3511404e+02   4.1840323e+01   2.6753826e+02   1.0231032e+02   1.8406034e+02   6.2548387e-01  -2.1030361e+01   5.5943548e+01   2.0406871e+02   3.1504194e+01   1.2592837e+02   1.6857548e+02   3.6604945e+02
   1.0072254e+02   3.3118337e+02   8.9466452e+01   3.3191785e+02   2.3319516e+02  -2.7272710e+01   6.6931290e+01   3.6431614e+02   9.2946129e+01   2.5856173e+02   5.0092903e+01   2.4952095e+02   1.1668484e+02   3.4215360e+02   1.4238710e+02   4.0718968e+02   1.0030161e+02   3.7523329e+02   6.0812581e+01   1.7496596e+02   2.9516355e+02   1.1204335e+01   6.3560000e+01   3.7312036e+02   8.0828710e+01   3.5605080e+02   5.2195161e+01   2.4295439e+02   1.9349613e+02   1.7802245e+01   7.6179032e+01   3.2297890e+02   2.9820484e+02   4.1497910e+02   1.9264935e+02   2.8491225e+02   3.0272258e+01   2.7772112e+02   5.7701935e+01   1.8742675e+02   8.6562903e+01   3.0764077e+02   3.8054516e+02   1.7004058e+02   3.8920645e+01   1.4109828e+02   4.2803548e+01   1.5899572e+02   3.2512538e+01   2.8248017e+02   7.8523226e+01   2.3323105e+02   7.2898387e+01   1.8178619e+02   6.7413871e+01   2.8042560e+02   6.4351290e+01   1.9216383e+02   6.0759032e+01   1.9532412e+02   1.0533806e+02   2.9147199e+02   8.8150645e+01   3.0362311e+02   7.0448710e+01   3.8398249e+02   8.3022903e+01   2.3882010e+02   4.1687742e+01   1.6897530e+02   4.1372538e+01   2.4029137e+02   1.2591032e+02   3.8492879e+02   3.2473097e+02   2.2100877e+01   9.0132538e+01   2.4839057e+02   7.5325806e+01   3.4632716e+02   4.9648710e+01   1.4494455e+02   1.3714355e+02   3.2063271e+02   6.7862581e+01   1.9827196e+02   3.5621935e+01   3.1141283e+02   3.7849419e+02  -8.8356645e+00   7.5448710e+01   2.9506507e+02   7.6941935e+01   2.4947561e+02   1.1381484e+02   3.5066739e+02   4.0632903e+01   1.3035356e+02   2.1846774e+01  -1.4227742e+01   1.2294194e+02   1.9171594e+02   9.7948710e+01   2.7072636e+02   1.1102226e+02   2.8004919e+02   7.7860323e+01   3.0582730e+02   2.9528710e+01   1.5578738e+02   9.4352581e+01   2.6630663e+02  -2.4487462e+01  -2.6698262e+00   6.8701613e+01   2.0800387e+02   4.7903226e+01   2.6139806e+02   6.7959032e+01   1.6635650e+02   8.0506774e+01   3.6341978e+02   8.0322538e+01   2.5932537e+02   2.7191613e+01   3.2215015e+02   8.8042538e+01   2.9517777e+02   3.6026742e+02   2.0137316e+01   8.8661935e+01   3.1514801e+02   1.9596161e+02   2.9393275e+02   1.3895419e+02   3.6630754e+02   8.5586129e+01   2.9884666e+02   5.8907097e+01   2.8047453e+02   2.0954839e+01   2.4945226e+01   6.6139355e+01   2.2272046e+02   7.4628387e+01   2.7056231e+02   8.2283548e+01   2.6432377e+02   5.3548387e-01  -2.8857419e+00   8.6612538e+01   2.3344217e+02   3.9238710e+00   1.2721897e+01   1.1705581e+02   3.6259489e+02   5.3390000e+01   2.6682299e+02   5.0647097e+01   2.1705114e+02   8.5118065e+01   2.2037410e+02   4.5138065e+01   3.7852831e+02   1.4438387e+01   1.9953316e+01   1.4203254e+02   4.5303857e+02   3.6987742e+01   3.2835808e+02   9.8718065e+01   3.5501288e+02   9.8943548e+01   3.1070645e+02   2.2375484e+01   3.6980258e+00   9.2577419e+00   3.3470671e+01   5.7508065e+01   2.2277903e+02   7.4915161e+01   3.5136098e+02   3.9616290e+02   9.4045032e+01   2.0186129e+01   1.9813705e+02   9.8620323e+01   2.8070844e+02   5.1650323e+01   3.0913346e+02   1.3164032e+02   1.7009394e+02   1.2554839e+00  -1.5240761e+01   9.3603548e+01   2.1905591e+02   4.7124194e+01   1.4186877e+02   1.5711548e+02   3.0442625e+02
   1.0545254e+02   3.6159497e+02   1.2579645e+02   3.4639145e+02   2.3866516e+02   8.2896903e+00   8.3261290e+01   3.7890974e+02   9.3186129e+01   2.4512253e+02   4.8522903e+01   2.6364655e+02   1.3287484e+02   3.6524840e+02   1.2878710e+02   4.0997768e+02   8.0151613e+01   2.9436529e+02   4.6002581e+01   1.5815076e+02   2.7944355e+02  -1.3438065e+01   7.3930000e+01   3.0160076e+02   8.0118710e+01   3.8553760e+02   6.4905161e+01   2.7512759e+02   2.2077613e+02   3.0289845e+01   8.1609032e+01   2.9811450e+02   2.9310484e+02   2.8803710e+02   1.5902935e+02   2.6384185e+02   3.3272258e+01   2.2295112e+02   4.8271935e+01   2.4956115e+02   1.0360290e+02   3.0917757e+02   3.7206516e+02   1.3376898e+02   6.8060645e+01   1.3462708e+02   6.3043548e+01   1.8737652e+02   3.2802538e+01   2.9412697e+02   8.7433226e+01   2.2470825e+02   7.8468387e+01   2.0663059e+02   7.3323871e+01   2.4291280e+02   5.3061290e+01   2.4130703e+02   5.2609032e+01   1.6602612e+02   9.4998065e+01   2.3157919e+02   7.8730645e+01   2.7403671e+02   5.3828710e+01   3.5126209e+02   4.4832903e+01   2.3474530e+02   3.9587742e+01   1.9971330e+02   6.7372538e+01   2.5850137e+02   1.2657032e+02   3.5939599e+02   3.8907097e+02   2.4523677e+01   8.6612538e+01   2.3248217e+02   7.8935806e+01   3.2108836e+02   5.5308710e+01   1.3459175e+02   1.0909355e+02   3.5735671e+02   8.4332581e+01   2.3776436e+02   6.5141935e+01   3.2615123e+02   3.9242419e+02  -5.2800645e+00   9.2238710e+01   3.1982187e+02   6.7271935e+01   2.0167921e+02   1.2229484e+02   3.6721899e+02   4.0352903e+01   1.3333596e+02   3.0276774e+01   1.1667858e+01   1.6756194e+02   1.4742634e+02   1.1132871e+02   2.5774596e+02   1.2249226e+02   2.8423159e+02   9.0200323e+01   2.4755010e+02   5.7768710e+01   1.6580818e+02   8.8772581e+01   2.7302303e+02   4.9925381e+00  -7.1782262e+00   7.1991613e+01   2.4112067e+02   4.4953226e+01   2.7835406e+02   6.9199032e+01   1.7244730e+02   9.6786774e+01   3.4959738e+02   7.0042538e+01   2.2523777e+02   2.7381613e+01   2.6723495e+02   5.6852538e+01   3.2458297e+02   3.3907742e+02   1.6742516e+01   9.6041935e+01   3.2598761e+02   1.7915161e+02   3.0784755e+02   1.2938419e+02   3.4616314e+02   6.8396129e+01   2.5441186e+02   6.1907097e+01   2.9190453e+02   1.3524839e+01  -8.0374194e-02   5.8519355e+01   1.6171006e+02   4.4818387e+01   2.0532711e+02   1.0718355e+02   2.6157177e+02  -5.9445161e+00   2.7726581e+00   8.6372538e+01   2.1455137e+02  -2.6129032e-02   1.5897897e+01   9.4055806e+01   3.0876489e+02   1.1939000e+02   2.4873299e+02   6.4547097e+01   2.0636914e+02   5.8648065e+01   2.1218170e+02   5.2048065e+01   4.1388551e+02  -9.1612903e-02   9.8257161e+00   1.6293254e+02   4.2067657e+02   7.7417742e+01   3.6245368e+02   9.0298065e+01   3.5135648e+02   1.1903355e+02   3.0719925e+02   1.9454839e+00   1.2432426e+01   4.5877419e+00   5.0274271e+01   6.8128065e+01   2.4882943e+02   6.1625161e+01   3.3037418e+02   4.2216290e+02   1.1233503e+02   1.8086129e+01   2.1316505e+02   1.3600032e+02   2.6518804e+02   6.2840323e+01   2.8128826e+02   7.0020323e+01   2.1764354e+02  -3.8945161e+00  -6.1876129e-01   6.8753548e+01   2.0928391e+02   4.3554194e+01   1.2662437e+02   1.1748548e+02   3.3404665e+02
   7.5672538e+01   3.4528737e+02   8.5036452e+01   3.9242225e+02   2.1428516e+02   2.3400903e+00   1.0141129e+02   3.4326774e+02   1.0542613e+02   2.5556333e+02   6.3762903e+01   2.6366735e+02   1.0301484e+02   3.6534720e+02   1.6548710e+02   3.5554168e+02   8.5921613e+01   2.6081369e+02   5.0482581e+01   1.2550236e+02   2.9149355e+02   3.3579355e+00   4.1500000e+01   2.9498516e+02   8.7778710e+01   3.2982480e+02   4.4715161e+01   2.5888279e+02   1.9882613e+02   2.6185845e+01   9.7559032e+01   3.2197850e+02   2.6220484e+02   2.3810910e+02   1.4926935e+02   2.2643265e+02   2.5702258e+01   2.9412672e+02   4.4411935e+01   2.0924995e+02   7.7562903e+01   3.3050077e+02   4.0854516e+02   1.5828058e+02   5.8010645e+01   1.5962108e+02   3.6233548e+01   1.4190132e+02   7.6322538e+01   2.8259537e+02   1.0333323e+02   2.4524625e+02   7.5618387e+01   1.9837859e+02   7.8563871e+01   2.1063360e+02   5.9061290e+01   2.3091703e+02   4.9279032e+01   1.9205252e+02   1.1571806e+02   2.5497159e+02   8.5680645e+01   2.5296071e+02   8.1068710e+01   3.7546289e+02   6.0832903e+01   2.4546530e+02   4.8497742e+01   1.6500050e+02   6.9802538e+01   2.3897697e+02   1.0495032e+02   3.5412559e+02   3.4550097e+02  -9.5607226e+00   9.8892538e+01   2.1573977e+02   6.6745806e+01   3.4044356e+02   7.3698710e+01   1.4683055e+02   1.1795355e+02   3.7330791e+02   7.9712581e+01   2.3313396e+02   5.9571935e+01   3.0002683e+02   3.3902419e+02  -7.7380645e+00   6.3498710e+01   2.8175107e+02   6.9031935e+01   2.6501841e+02   1.1757484e+02   3.5664659e+02   4.8682903e+01   1.7775956e+02   6.0677419e-01   4.2145806e-01   1.1356194e+02   1.7141634e+02   1.1323871e+02   2.1626316e+02   1.0959226e+02   3.0012359e+02   1.0991032e+02   2.5621330e+02   5.7958710e+01   1.8427298e+02   1.0577258e+02   2.8381303e+02  -3.0957462e+01  -1.8222262e+00   8.1421613e+01   2.7198627e+02   4.6623226e+01   2.5112046e+02   7.9959032e+01   1.7420650e+02   9.3266774e+01   2.9663898e+02   5.7372538e+01   1.7411137e+02   2.2951613e+01   2.7625935e+02   6.9372538e+01   3.5667137e+02   3.6055742e+02  -1.5455884e+01   9.7141935e+01   3.3946961e+02   1.7653161e+02   3.1900715e+02   1.1276419e+02   3.9692274e+02   4.9876129e+01   2.9813346e+02   5.3287097e+01   3.2173413e+02   1.5144839e+01   1.2650026e+01   4.8949355e+01   1.6809566e+02   5.2578387e+01   1.7136631e+02   8.1473548e+01   2.6090857e+02   9.9154839e+00  -6.9161419e+00   7.9562538e+01   1.9947617e+02   4.0638710e+00  -2.6099303e+01   8.7055806e+01   4.0027489e+02   5.8480000e+01   2.6270579e+02   7.3597097e+01   2.2011514e+02   6.3328065e+01   2.0827730e+02   3.7378065e+01   3.4329911e+02  -5.6161290e-01   1.2483316e+01   1.5888254e+02   4.5700057e+02   6.9937742e+01   3.5995208e+02   8.1818065e+01   3.6698488e+02   1.0846355e+02   3.1680485e+02  -1.0451613e-01   3.6546426e+01   2.8917742e+01   1.0797871e+01   7.0178065e+01   3.0733543e+02   6.6915161e+01   3.8200098e+02   3.5429290e+02   1.0739463e+02   3.3376129e+01   1.6660185e+02   1.4681032e+02   2.5904324e+02   6.2650323e+01   3.1016346e+02   6.9260323e+01   2.7708434e+02   4.8354839e+00  -2.2071613e+00   6.2323548e+01   2.0213831e+02   2.6834194e+01   1.3263197e+02   1.0448548e+02   2.9190665e+02
   1.0367254e+02   3.9873737e+02   1.2018645e+02   3.8756025e+02   2.2343516e+02  -1.1190968e-01   7.1501290e+01   3.4061054e+02   9.5946129e+01   2.1213173e+02   4.2712903e+01   2.6540135e+02   8.1064839e+01   3.5500320e+02   1.5798710e+02   3.7124168e+02   6.3111613e+01   3.0401849e+02   3.1622581e+01   1.5792116e+02   3.0016355e+02   1.8543355e+00   5.7500000e+01   3.1444516e+02   9.7358710e+01   3.7915840e+02   6.0435161e+01   2.8857519e+02   2.1411613e+02  -8.6073548e+00   1.1541903e+02   3.0802970e+02   2.6995484e+02   2.3713910e+02   1.2236935e+02   2.5053465e+02   1.3272258e+01   2.9093112e+02   4.8221935e+01   1.9060515e+02   8.9272903e+01   3.1690397e+02   4.0763516e+02   1.5787338e+02   5.9680645e+01   1.2357748e+02   2.6423548e+01   1.8106612e+02   5.4462538e+01   2.5691417e+02   5.7903226e+01   2.0345065e+02   8.4378387e+01   2.2419779e+02   8.4463871e+01   1.6225160e+02   3.4161290e+01   2.5562903e+02   5.1849032e+01   1.6688692e+02   8.2428065e+01   2.9854479e+02   7.6440645e+01   2.6345991e+02   6.0258710e+01   3.4922769e+02   1.4308290e+02   2.3688530e+02   3.9967742e+01   1.6111290e+02   4.5942538e+01   2.3726577e+02   9.1480323e+01   3.6678319e+02   3.9550097e+02   5.4892774e+00   8.0752538e+01   2.1543097e+02   6.3935806e+01   3.2923836e+02   6.0648710e+01   1.0182455e+02   1.1257355e+02   4.4059831e+02   6.7332581e+01   2.1964436e+02   2.2521935e+01   2.2294083e+02   3.4909419e+02   7.4563355e+00   7.2078710e+01   3.0517467e+02   6.0701935e+01   2.7572481e+02   9.4434839e+01   3.0149779e+02   4.5822903e+01   1.5851836e+02   1.4667742e+00   1.5072658e+01   1.1851194e+02   1.8307034e+02   9.2288710e+01   2.0898916e+02   1.1759226e+02   3.0248359e+02   6.3050323e+01   3.2606210e+02   4.0718710e+01   1.6336218e+02   9.8932581e+01   2.7015023e+02  -3.9197462e+01  -3.0230262e+00   8.8131613e+01   2.0906947e+02   4.2383226e+01   2.7017966e+02   9.7959032e+01   1.5586650e+02   9.0316774e+01   3.2849498e+02   4.0322538e+01   1.6861537e+02   2.7051613e+01   3.2597135e+02   7.6272538e+01   3.4297937e+02   3.8236742e+02   2.4369316e+01   1.1014194e+02   3.6261961e+02   1.7705161e+02   2.8606555e+02   1.4200419e+02   4.1177354e+02   9.0496129e+01   3.2088386e+02   8.6477097e+01   3.2298893e+02   1.8524839e+01  -1.6720374e+01   5.4999355e+01   1.7685166e+02   8.6298387e+01   2.0681871e+02   1.0456355e+02   2.8835137e+02   1.9548387e-01  -1.2668542e+01   8.8082538e+01   1.9965457e+02   1.6438710e+00   1.4994297e+01   1.0562581e+02   3.9545929e+02   3.9150000e+01   2.6115219e+02   7.8837097e+01   1.8646594e+02   5.0278065e+01   1.8311130e+02   8.4998065e+01   1.3614951e+02   1.7098387e+01   1.1550516e+01   1.5761254e+02   4.6315217e+02   3.1607742e+01   3.3820848e+02   7.8628065e+01   3.4172008e+02   1.0561355e+02   3.1346285e+02   5.6654839e+00   1.2084826e+01  -2.1222581e+00   2.4761071e+01   7.5318065e+01   2.8587423e+02   5.9535161e+01   3.5545138e+02   3.1197290e+02   1.1515023e+02   1.7846129e+01   1.6161425e+02   6.3570323e+01   3.1846244e+02   6.2180323e+01   3.3225106e+02   7.8450323e+01   2.5748914e+02  -2.0264516e+01  -7.4591613e+00   5.4223548e+01   2.0516631e+02   3.1644194e+01   1.0767717e+02   1.3066548e+02   3.5926225e+02
   8.6512538e+01   3.3316017e+02   1.2594645e+02   3.8966945e+02   2.7785516e+02  -8.4550968e-01   6.9981290e+01   3.1821214e+02   8.8566129e+01   2.8996213e+02   4.5422903e+01   2.6328455e+02   1.0392484e+02   3.5770440e+02   1.5868710e+02   3.3748568e+02   6.9921613e+01   2.8442369e+02   5.2812581e+01   2.0950596e+02   3.2073355e+02  -1.2612645e+00   6.5290000e+01   3.1298196e+02   1.1701871e+02   2.5005560e+02   5.7865161e+01   3.0050079e+02   2.3630613e+02   8.3774452e+00   8.1709032e+01   3.7901650e+02   2.0510484e+02   1.6272710e+02   1.5379935e+02   2.6078025e+02   1.3322258e+01   2.8511712e+02  -6.3980645e+00   1.1404748e+01   7.6182903e+01   3.2661117e+02   3.7716516e+02   1.3364098e+02   5.4540645e+01   1.5446868e+02   4.5233548e+01   2.2951132e+02   1.4942538e+01   2.4588577e+02   5.1293226e+01   2.3078945e+02   9.5658387e+01   2.3458539e+02   4.6613871e+01   1.5818960e+02   5.4351290e+01   2.7034383e+02   4.8899032e+01   1.5955292e+02   1.2176806e+02   2.6710759e+02   8.7680645e+01   2.1075071e+02   6.6498710e+01   3.8434849e+02   5.8832903e+01   2.7025530e+02   2.5537742e+01   1.2459730e+02   5.3612538e+01   1.8698217e+02   9.8620323e+01   3.5397199e+02   3.4731097e+02   2.6434477e+01   8.1512538e+01   2.4808017e+02   7.7325806e+01   2.9421716e+02   6.6218710e+01   1.2094895e+02   1.3019355e+02   3.7327871e+02   6.6382581e+01   2.3096036e+02   3.1571935e+01   2.6868683e+02   3.8722419e+02  -1.0994065e+01   8.7128710e+01   2.9544067e+02   9.1551935e+01   2.5325681e+02   1.0905484e+02   3.7466819e+02   5.1012903e+01   1.4576316e+02   3.9867742e+00  -3.2894194e-01   1.2599194e+02   2.0861194e+02   8.6238710e+01   2.4604316e+02   7.0302258e+01   2.7388679e+02   1.1424032e+02   3.3553690e+02   4.2248710e+01   1.5738978e+02   8.9932581e+01   3.0256023e+02  -3.3957462e+01   2.7797774e+01   1.0032161e+02   2.3652427e+02   6.8043226e+01   2.8407686e+02   6.9239032e+01   1.4659410e+02   8.7936774e+01   3.1849538e+02   4.6042538e+01   1.7049777e+02   1.1811613e+01   3.6905055e+02   5.4462538e+01   2.9562417e+02   4.1269742e+02   2.6282916e+01   1.1966194e+02   3.3337801e+02   2.2424161e+02   3.3148035e+02   1.4848419e+02   4.0306514e+02   8.9446129e+01   3.0572786e+02   7.1377097e+01   3.5228693e+02   5.0104839e+01   1.0133226e+01   1.0932935e+02   3.0030526e+02   8.7338387e+01   2.8968551e+02   8.0513548e+01   2.8713537e+02  -5.9445161e+00   1.8726581e+00   1.0642254e+02   1.8161737e+02   1.7643871e+01  -1.0045703e+01   6.6575806e+01   3.7034329e+02   5.7860000e+01   2.4718539e+02   9.9217097e+01   1.5173554e+02   5.8648065e+01   1.9897170e+02   1.2937806e+02  -5.3490890e+01  -1.2181613e+01   2.5552916e+01   1.5051254e+02   4.7078017e+02   3.3797742e+01   3.0718328e+02   1.0057806e+02   3.5748408e+02   1.5451355e+02   3.4846085e+02  -2.1445161e+00   9.5196258e+00   2.0207742e+01   5.9304671e+01   6.8458065e+01   2.1266303e+02   6.9055161e+01   3.1087978e+02   3.6185290e+02   9.6539832e+01   3.0616129e+01   1.7078265e+02   6.1430323e+01   3.1939364e+02   5.8750323e+01   3.1976546e+02   3.9070323e+01   3.1068954e+02  -1.6744516e+01  -4.8076129e-01   7.3513548e+01   2.3157311e+02   1.8404194e+01   9.7686374e+01   2.8175548e+02   3.6226505e+02
   7.9402538e+01   3.7346897e+02   7.5796452e+01   3.8997145e+02   2.3333516e+02   1.5526090e+01   4.9501290e+01   3.3409054e+02   1.2928613e+02   2.0946453e+02   5.0812903e+01   2.5218335e+02   9.6734839e+01   3.4460960e+02   1.3818710e+02   3.3752568e+02   6.3771613e+01   3.0938569e+02   2.3292581e+01   1.4572756e+02   3.4168355e+02   3.0127355e+00   5.7930000e+01   3.2341076e+02   6.6118710e+01   2.8931760e+02   5.3485161e+01   2.7123119e+02   1.9025613e+02  -3.7985548e+00   8.7989032e+01   3.5136410e+02   3.0455484e+02   2.6037110e+02   1.3169935e+02   2.5049825e+02   2.7552258e+01   2.7431872e+02  -2.0180645e+00  -3.2256516e+00   7.4792903e+01   3.4072237e+02   3.6368516e+02   1.3752938e+02   6.9970645e+01   1.7494428e+02   5.5093548e+01   1.9306252e+02   2.5802538e+01   2.5587697e+02   7.3623226e+01   2.1857305e+02   7.8088387e+01   1.9918099e+02   7.2843871e+01   1.9223120e+02   6.3061290e+01   1.7950703e+02   4.0799032e+01   1.3735092e+02   1.1376806e+02   2.7803759e+02   7.0920645e+01   2.2709151e+02   5.8828710e+01   3.3443209e+02   1.0227290e+02   2.3221010e+02   4.4307742e+01   1.5780570e+02   1.7082538e+01   1.8857457e+02   1.0424032e+02   3.3223239e+02   3.6364097e+02   1.5608077e+01   8.0272538e+01   2.1660937e+02   6.9085806e+01   2.9316636e+02   7.0508710e+01   1.1141575e+02   1.1471355e+02   3.9470711e+02   7.4902581e+01   2.9327876e+02   3.9811935e+01   2.9593763e+02   4.6489419e+02  -3.1947665e+01   8.4868710e+01   3.2525147e+02   8.4601935e+01   2.4153281e+02   1.1776484e+02   4.1168139e+02   6.3592903e+01   1.5518676e+02   2.1367742e+00   1.9589058e+01   1.4580194e+02   1.9097714e+02   8.0188710e+01   2.2257716e+02   1.0254226e+02   3.1153759e+02   1.2848032e+02   3.4562770e+02   3.8908710e+01   1.5317698e+02   7.4252581e+01   2.6333463e+02  -3.1867462e+01   1.4390574e+01   8.2421613e+01   2.3352627e+02   4.1903226e+01   3.0259806e+02   6.8199032e+01   1.9581730e+02   9.6836774e+01   3.3688338e+02   9.5132538e+01   2.4866057e+02   6.4331613e+01   3.7413895e+02   6.3892538e+01   3.5525977e+02   5.1479742e+02   2.0154916e+01   1.2138194e+02   3.8120041e+02   1.8253161e+02   2.9219715e+02   1.4715419e+02   3.8922154e+02   9.4736129e+01   3.4973466e+02   6.9617097e+01   3.5171773e+02   4.4434839e+01   2.3068258e+00   5.6899355e+01   1.7492966e+02   7.3148387e+01   2.2768071e+02   1.3461355e+02   2.9313737e+02  -4.1345161e+00   5.5378581e+00   7.5042538e+01   1.5236777e+02   9.5938710e+00   2.6928297e+01   7.7675806e+01   3.6450529e+02   5.9530000e+01   2.6343179e+02   8.0357097e+01   1.9095434e+02   5.2228065e+01   2.1927530e+02   2.0037806e+02  -2.8460890e+01   5.6683871e+00   2.9554916e+01   1.7177254e+02   4.4254937e+02   6.2607742e+01   3.5920848e+02   9.9098065e+01   3.6537248e+02   1.2532355e+02   3.3631605e+02   1.1615484e+01  -6.1011742e+00   1.4637742e+01   5.5180271e+01   8.1608065e+01   2.9004103e+02   7.1335161e+01   3.5783738e+02   2.7441290e+02   8.5225032e+01   1.3186129e+01   1.6426705e+02   8.4140323e+01   3.3067684e+02   6.1890323e+01   3.3503426e+02   8.1260323e+01   3.0074434e+02  -1.1744516e+01  -5.9907613e+00   6.9463548e+01   2.6370711e+02   3.3644194e+01   1.1613717e+02   1.4075548e+02   3.8554505e+02
   1.2088254e+02   3.3346057e+02   8.1896452e+01   4.1209345e+02   2.5162516e+02   5.2528903e+00   6.9831290e+01   3.4012414e+02   7.4806129e+01   3.0082293e+02   6.0142903e+01   2.7633695e+02   9.9544839e+01   3.8133480e+02   1.3698710e+02   3.7272168e+02   7.9251613e+01   2.9514729e+02   3.7242581e+01   1.7637156e+02   2.5097355e+02  -1.4020465e+01   1.7560000e+01   2.7548036e+02   1.0506871e+02   3.1658160e+02   9.8095161e+01   3.0366239e+02   1.9263613e+02   1.3351045e+01   1.1370903e+02   3.8197650e+02   2.7535484e+02   2.6880710e+02   1.4512935e+02   2.5095385e+02   5.7222258e+01   2.6503512e+02   4.0819355e+00  -8.3836516e+00   7.8792903e+01   3.0097237e+02   3.8873516e+02   1.1957538e+02   5.6060645e+01   1.4896708e+02   7.3853548e+01   1.9027172e+02   6.3852538e+01   3.0245297e+02   5.7093226e+01   1.9346545e+02   6.7658387e+01   2.0534539e+02   5.6943871e+01   1.7588320e+02   6.0731290e+01   2.3840343e+02   5.0279032e+01   1.5640252e+02   1.0714806e+02   2.8346719e+02   7.6110645e+01   2.2715631e+02   4.3538710e+01   3.1237529e+02   7.4332903e+01   2.3663530e+02   3.7687742e+01   1.4400530e+02   4.1852538e+01   2.0444297e+02   1.2986032e+02   3.2537279e+02   3.1850097e+02  -9.4007226e+00   9.0422538e+01   2.3903737e+02   9.6515806e+01   2.5044196e+02   6.8838710e+01   1.2840935e+02   1.0457355e+02   3.3518831e+02   5.9862581e+01   2.5695196e+02   1.6291935e+01   2.3209923e+02   4.1842419e+02  -8.8900645e+00   3.6128710e+01   3.0452067e+02   6.8321935e+01   2.5054521e+02   8.6054839e+01   3.4050819e+02   3.9162903e+01   1.6752116e+02   1.5846774e+01   1.6922258e+01   9.2891935e+01   2.4487994e+02   1.0390871e+02   1.9943956e+02   1.0992226e+02   3.4537719e+02   1.0248032e+02   3.7723770e+02   4.1438710e+01   1.6735458e+02   1.0835258e+02   2.9097663e+02  -4.1007462e+01   2.3121774e+01   6.1371613e+01   2.5049027e+02   5.3573226e+01   3.0637446e+02   9.2149032e+01   1.8252130e+02   7.9126774e+01   3.2963018e+02   5.6562538e+01   1.7069617e+02   8.5861613e+01   3.7079655e+02   5.4422538e+01   3.0853737e+02   4.4159742e+02   6.2009161e+00   9.7761935e+01   4.0256001e+02   2.4629161e+02   3.5052635e+02   1.4524419e+02   4.4742434e+02   9.0116129e+01   3.3920426e+02   6.5567097e+01   3.4299173e+02   2.6294839e+01   1.4038026e+01   7.2229355e+01   2.9442326e+02   7.9958387e+01   2.6798591e+02   1.3561355e+02   2.8591737e+02   7.6548387e-01  -3.3341419e+00   7.9042538e+01   1.8027777e+02   1.0683871e+01  -1.3868903e+01   1.2200581e+02   3.6862889e+02   5.7670000e+01   2.5820059e+02   6.5507097e+01   1.9300234e+02   7.5068065e+01   1.9065810e+02   4.6048065e+01   3.8769551e+02   2.0958387e+01   2.1431716e+01   1.4051254e+02   4.7563017e+02   7.4747742e+01   3.6694728e+02   9.6098065e+01   4.0070248e+02   1.2670355e+02   3.4239565e+02   1.7565484e+01   4.4228258e+00   7.3477419e+00  -9.0652903e-01   6.5608065e+01   2.9218103e+02   6.2005161e+01   3.4001378e+02   3.0741290e+02   1.2551503e+02   1.9516129e+01   1.8424065e+02   7.3430323e+01   3.0829364e+02   5.5940323e+01   3.1775026e+02   8.5070323e+01   3.3195954e+02   1.3105484e+01   8.6612387e+00   7.8793548e+01   2.4077071e+02   2.0404194e+01   1.1557637e+02   1.2338548e+02   3.7566465e+02
   1.0124254e+02   3.3598177e+02   8.1996452e+01   4.0780545e+02   3.5124516e+02  -4.5267097e+00   8.6071290e+01   3.4368494e+02   8.9566129e+01   2.0560213e+02   5.2382903e+01   2.6081775e+02   1.1873484e+02   3.5813960e+02   1.3158710e+02   3.3555368e+02   5.0491613e+01   3.0002809e+02   3.8902581e+01   1.9233876e+02   2.2083355e+02  -1.7659265e+01   6.8870000e+01   2.9084556e+02   4.3878710e+01   3.0452680e+02   6.0955161e+01   3.1815359e+02   2.8425613e+02  -6.4855484e-01   6.7849032e+01   3.2478530e+02   2.0910484e+02   1.8070710e+02   1.6241935e+02   3.1747065e+02   3.5892258e+01   2.7169152e+02   1.1461935e+01   2.1025948e+01   9.9412903e+01   2.9956277e+02   3.6268516e+02   1.2665938e+02   6.0440645e+01   1.7594668e+02   7.4613548e+01   1.7159092e+02   4.9322538e+01   3.3432537e+02   7.3383226e+01   2.4064225e+02   5.1378387e+01   1.6869779e+02   5.9943871e+01   1.3369320e+02   4.2731290e+01   1.8156343e+02   2.6379032e+01   1.5807452e+02   1.1804806e+02   2.7454519e+02   7.6870645e+01   2.5723551e+02   1.4158710e+01   3.0772569e+02   7.0832903e+01   2.0791530e+02   5.1017742e+01   1.7645890e+02   4.7272538e+01   2.0686937e+02   1.1976032e+02   3.6647079e+02   3.3921097e+02   7.8024774e+00   7.4942538e+01   1.8703577e+02   1.1470581e+02   2.6870676e+02   7.0028710e+01   1.2179415e+02   1.3957355e+02   3.5471831e+02   6.6482581e+01   2.5695236e+02   6.5001935e+01   2.8020243e+02   4.6622419e+02  -8.6540645e+00   8.5608710e+01   3.3925227e+02   6.5941935e+01   2.1302561e+02   1.5814484e+02   3.6059099e+02   4.7542903e+01   1.5804076e+02  -1.5443226e+01  -6.6245419e+00   1.0594194e+02   2.3668594e+02   9.5328710e+01   1.9955596e+02   1.1016226e+02   3.0531799e+02   1.6196032e+02   3.7328930e+02   5.0098710e+01   1.6195178e+02   8.0302581e+01   2.5391063e+02  -1.8537462e+01   2.2514174e+01   7.4611613e+01   2.6234107e+02   2.0233226e+01   3.0761166e+02   7.6959032e+01   2.0054650e+02   9.3216774e+01   3.0512298e+02   7.8082538e+01   2.1431457e+02   1.1009161e+02   4.7942815e+02   6.8512538e+01   2.6931017e+02   4.1502742e+02   1.4666516e+01   1.0133194e+02   3.6008441e+02   2.1786161e+02   3.3194075e+02   1.4243419e+02   4.7964914e+02   9.9166129e+01   3.6467026e+02   1.2075710e+02   3.1833653e+02   3.2244839e+01  -7.0579742e+00   1.0265935e+02   2.8555886e+02   7.0908387e+01   3.0923991e+02   8.4703548e+01   3.2622017e+02   4.6754839e+00   7.5030581e+00   6.0752538e+01   1.6308097e+02   2.4438710e+00   6.2702968e+00   1.0667581e+02   3.1199529e+02   5.2200000e+01   2.3644819e+02   4.5547097e+01   1.7788914e+02   6.0438065e+01   2.1197850e+02   2.9278065e+01   3.1937711e+02   9.3883871e+00   1.3787316e+01   1.6856254e+02   4.8164617e+02   5.4277742e+01   3.1854488e+02   1.1333806e+02   3.7589328e+02   7.6273548e+01   2.8857005e+02   1.1995484e+01   7.0084258e+00  -6.1722581e+00   4.4135071e+01   6.3418065e+01   2.1720623e+02   6.4335161e+01   3.5368738e+02   3.3135290e+02   1.6278983e+02   1.5896129e+01   2.1634025e+02   1.0481032e+02   3.2187324e+02   4.4080323e+01   2.7407906e+02   9.2170323e+01   2.9496154e+02  -8.7445161e+00   3.4592387e+00   8.6513548e+01   2.3667311e+02   1.8834194e+01   1.1194197e+02   1.1520548e+02   3.5877905e+02
[truncated: 4,407,778 more chars]
