# Supplementary material for: Specific structural elements of the T-box riboswitch drive the two-step binding of the tRNA ligand
Source: eLife. 2018 Sep 25;7:e39518. doi: 10.7554/eLife.39518 (PMC6197855; doi:10.7554/eLife.39518)
Supplement: Figure 2—figure supplement 3—source data 1. [file elife-39518-fig2-figsupp3-data1.zip › Repeat2.txt]

   3.0000000e+00   3.0000000e+00   1.5000000e+01   1.5000000e+01   2.4000000e+01   2.4000000e+01   4.3000000e+01   4.3000000e+01   5.2000000e+01   5.2000000e+01   5.3000000e+01   5.3000000e+01   5.7000000e+01   5.7000000e+01   6.1000000e+01   6.1000000e+01   6.8000000e+01   6.8000000e+01   6.9000000e+01   6.9000000e+01   7.3000000e+01   7.3000000e+01   8.1000000e+01   8.1000000e+01   9.6000000e+01   9.6000000e+01   1.0000000e+02   1.0000000e+02   1.0300000e+02   1.0300000e+02   1.1600000e+02   1.1600000e+02   1.1800000e+02   1.1800000e+02   1.2800000e+02   1.2800000e+02   1.3100000e+02   1.3100000e+02   1.3500000e+02   1.3500000e+02   1.4600000e+02   1.4600000e+02   1.5800000e+02   1.5800000e+02   1.6000000e+02   1.6000000e+02   1.6900000e+02   1.6900000e+02   1.8500000e+02   1.8500000e+02   1.8800000e+02   1.8800000e+02   1.9600000e+02   1.9600000e+02   2.1400000e+02   2.1400000e+02   2.1700000e+02   2.1700000e+02   2.1800000e+02   2.1800000e+02   2.1900000e+02   2.1900000e+02   2.2600000e+02   2.2600000e+02   2.2900000e+02   2.2900000e+02   2.3300000e+02   2.3300000e+02   2.3400000e+02   2.3400000e+02   2.3700000e+02   2.3700000e+02   2.4400000e+02   2.4400000e+02   2.6800000e+02   2.6800000e+02   2.7600000e+02   2.7600000e+02   2.9200000e+02   2.9200000e+02   3.1200000e+02   3.1200000e+02   3.2800000e+02   3.2800000e+02   3.3600000e+02   3.3600000e+02   3.4700000e+02   3.4700000e+02   3.4800000e+02   3.4800000e+02   3.5000000e+02   3.5000000e+02   3.5200000e+02   3.5200000e+02   3.5800000e+02   3.5800000e+02   3.6000000e+02   3.6000000e+02   3.7000000e+02   3.7000000e+02   3.7500000e+02   3.7500000e+02   3.7600000e+02   3.7600000e+02   3.8800000e+02   3.8800000e+02   3.9300000e+02   3.9300000e+02   3.9900000e+02   3.9900000e+02   4.0200000e+02   4.0200000e+02   4.0600000e+02   4.0600000e+02   4.0700000e+02   4.0700000e+02   4.2100000e+02   4.2100000e+02   4.2300000e+02   4.2300000e+02   4.2600000e+02   4.2600000e+02   4.2800000e+02   4.2800000e+02   4.5200000e+02   4.5200000e+02   4.5500000e+02   4.5500000e+02   4.5800000e+02   4.5800000e+02   4.6000000e+02   4.6000000e+02   4.7000000e+02   4.7000000e+02   4.7200000e+02   4.7200000e+02   4.8400000e+02   4.8400000e+02   4.8900000e+02   4.8900000e+02   4.9500000e+02   4.9500000e+02   5.0100000e+02   5.0100000e+02   5.1100000e+02   5.1100000e+02   5.1800000e+02   5.1800000e+02   5.2800000e+02   5.2800000e+02   5.2900000e+02   5.2900000e+02   5.3000000e+02   5.3000000e+02   5.3300000e+02   5.3300000e+02   5.4000000e+02   5.4000000e+02   5.4100000e+02   5.4100000e+02   5.4200000e+02   5.4200000e+02   5.4300000e+02   5.4300000e+02   5.4400000e+02   5.4400000e+02   5.6200000e+02   5.6200000e+02   5.6300000e+02   5.6300000e+02   5.6500000e+02   5.6500000e+02   5.6800000e+02   5.6800000e+02   5.7200000e+02   5.7200000e+02   5.7300000e+02   5.7300000e+02   5.7400000e+02   5.7400000e+02   5.8500000e+02   5.8500000e+02   5.8900000e+02   5.8900000e+02   5.9700000e+02   5.9700000e+02   5.9900000e+02   5.9900000e+02   6.0200000e+02   6.0200000e+02   6.0500000e+02   6.0500000e+02   6.1000000e+02   6.1000000e+02   6.1200000e+02   6.1200000e+02   6.1400000e+02   6.1400000e+02   6.1500000e+02   6.1500000e+02   6.3000000e+02   6.3000000e+02   6.3700000e+02   6.3700000e+02   6.4100000e+02   6.4100000e+02   6.4300000e+02   6.4300000e+02   6.4700000e+02   6.4700000e+02   6.4800000e+02   6.4800000e+02   6.5000000e+02   6.5000000e+02   6.5200000e+02   6.5200000e+02   6.6100000e+02   6.6100000e+02   6.6300000e+02   6.6300000e+02   6.6700000e+02   6.6700000e+02   6.6900000e+02   6.6900000e+02   6.7400000e+02   6.7400000e+02   6.8800000e+02   6.8800000e+02   6.9300000e+02   6.9300000e+02   7.2300000e+02   7.2300000e+02   7.2400000e+02   7.2400000e+02   7.3400000e+02   7.3400000e+02   7.5100000e+02   7.5100000e+02   7.5200000e+02   7.5200000e+02   7.6300000e+02   7.6300000e+02   7.6500000e+02   7.6500000e+02   7.7400000e+02   7.7400000e+02   7.7500000e+02   7.7500000e+02   7.8200000e+02   7.8200000e+02   7.8700000e+02   7.8700000e+02   8.0800000e+02   8.0800000e+02   8.1600000e+02   8.1600000e+02   8.2500000e+02   8.2500000e+02   8.3000000e+02   8.3000000e+02   8.4000000e+02   8.4000000e+02   8.4400000e+02   8.4400000e+02   8.4700000e+02   8.4700000e+02   8.4800000e+02   8.4800000e+02   8.5000000e+02   8.5000000e+02   8.5200000e+02   8.5200000e+02   8.5700000e+02   8.5700000e+02   8.6000000e+02   8.6000000e+02   8.7200000e+02   8.7200000e+02   8.7800000e+02   8.7800000e+02   8.8000000e+02   8.8000000e+02   8.8400000e+02   8.8400000e+02   8.9100000e+02   8.9100000e+02   8.9300000e+02   8.9300000e+02   8.9400000e+02   8.9400000e+02   9.0700000e+02   9.0700000e+02   9.0800000e+02   9.0800000e+02   9.1200000e+02   9.1200000e+02   9.1400000e+02   9.1400000e+02   9.1600000e+02   9.1600000e+02   9.1800000e+02   9.1800000e+02   9.1900000e+02   9.1900000e+02   9.2200000e+02   9.2200000e+02   9.2300000e+02   9.2300000e+02   9.3000000e+02   9.3000000e+02   9.3800000e+02   9.3800000e+02   9.3900000e+02   9.3900000e+02
   8.5731613e+01   2.4207889e+02   1.8309903e+02   2.5309046e+02   9.3453548e+01   2.1355436e+02   1.0230032e+02   2.9194468e+02   9.4299355e+01   2.4865283e+02   7.1615484e+01   1.8291657e+02   1.2351516e+02   2.7053169e+02   6.2987742e+01   1.0435001e+02   6.1219032e+01   1.7680248e+02   8.8429677e+01   2.1750595e+02   1.5725935e+02   2.2599506e+02   6.2788710e+01   1.2780594e+02   3.1539355e+01   1.4998588e+02   5.4199677e+01   1.0633048e+02   8.1891290e+01   1.2955354e+02   9.2801935e+01   1.9524423e+02   5.8369355e+01   1.0635981e+02   7.0228710e+01   8.1223961e+01   5.2196452e+01   5.1301703e+01   4.3188710e+01   1.3549168e+02   8.0751290e+01   1.8304570e+02   1.1668613e+02   9.5943174e+01   5.9481935e+01   7.2792413e+01   6.6940968e+01   1.0962827e+02   6.6387419e+01   1.9936030e+02   3.5092258e+01   2.0459552e+02   3.6624194e+01   1.3694006e+02   4.7959677e+01   1.3022290e+02   1.1913129e+02   1.2408724e+02   5.5934194e+01   1.0738785e+02   4.9019677e+01   1.1150972e+02   7.7518710e+01   2.1299205e+02   4.2515484e+01   1.6963425e+02   2.6441613e+02   2.1607832e+02   5.9140323e+01   1.0968103e+02   5.4582903e+01   1.3751272e+02   6.3312258e+01   1.5766728e+02   8.6424194e+01   1.2653316e+02   3.9457742e+01   7.0144671e+01   3.5060645e+01   1.2816805e+02   1.2872161e+02   1.5990195e+02   5.9300645e+01   1.6525885e+02   5.6271613e+01   8.9677948e+01   5.2750323e+01   8.0086103e+01   1.5570129e+02   7.9576477e+01   2.7839677e+01   1.4121702e+02   4.3083226e+01   1.6684528e+02   2.7573871e+01   6.5591510e+01   5.6178065e+01   8.4651884e+01   7.6436129e+01   1.0079898e+02   4.8648387e+01   8.0525871e+01   6.2694194e+01   1.2810350e+02   5.2563548e+01   7.9102013e+01   7.5805484e+01   1.0905943e+02   7.9412903e+01   1.4491148e+02   4.4423548e+01   1.2454902e+02   3.5016129e+01   1.9441581e+02   9.3880323e+01   2.6331022e+02   1.0028387e+02   2.5892406e+02   1.1540935e+02   2.4539693e+02   5.3557742e+01   1.5711570e+02   7.9906774e+01   2.2747972e+02   5.9324194e+01   1.9563213e+02   8.0315484e+01   2.0561573e+02   1.1508419e+02   1.6794681e+02   1.1830548e+02   4.0360395e+02   5.9647419e+01   2.4247756e+02   8.2372258e+01   1.9585764e+02   4.1572581e+01   7.4261613e+01   1.9581161e+02   1.8036668e+02   5.3564516e+01   1.2610839e+02   5.9500000e+01   1.4183129e+02   2.8693516e+02   3.9010026e+01   8.0415484e+01   2.3153386e+02   9.4365161e+01   1.4343917e+02   8.2805161e+01   3.8081071e+01   6.6423548e+01   1.3780225e+02   8.6200323e+01   1.3490720e+02   5.7618387e+01   1.2449214e+02   4.1377742e+01   1.1167494e+02   6.3362581e+01   9.8029058e+01  -7.9732258e+00   5.6505600e+01   5.1942258e+01   1.3685268e+02   5.8710323e+01   1.8821575e+02   6.4768710e+01   1.8619818e+02   1.3115065e+02   6.3861819e+01   1.0673516e+02   2.5857183e+02   6.3758387e+01   1.3010191e+02   4.0340000e+01   1.1950764e+02   6.4968710e+01   1.4450637e+02   8.4969677e+01   2.0903791e+02   9.5530645e+01   1.6066239e+02   1.3718452e+02   2.1144750e+02   4.5141935e+01   1.2094994e+02   3.4176452e+01   6.1303303e+01   6.1295806e+01   1.5143730e+02   6.1450645e+01   1.8509782e+02   6.2719355e+01   2.0685342e+02   1.0879613e+02   1.9395373e+02   6.2719032e+01   1.0902280e+02   1.6722516e+02   8.2690374e+01   5.9969032e+01   1.5729893e+02   7.7032581e+01   1.9164772e+02   6.0417097e+01   1.0429502e+02   3.1249677e+01   1.2889906e+02   1.3451935e+01   1.2572417e+02   9.0783548e+01   1.9237377e+02   5.2891290e+01   1.4186741e+02   8.1651935e+01   8.2253329e+01   1.4109226e+02   2.3236230e+02   4.4542581e+01   1.2998917e+02   5.9354194e+01   2.2795392e+02   6.0954516e+01   1.8494106e+02   1.6840613e+02   1.1370138e+02   1.5515742e+02   2.7183741e+02   1.5109839e+02   5.8945032e+01   6.8130323e+01   1.2267022e+02   5.2393548e+01   1.0700432e+02   3.0752903e+01   9.5638477e+01   5.9159032e+01   9.2366955e+01   1.1214871e+02   1.9440359e+02   1.2786194e+02   2.5803234e+02   6.5044516e+01   1.0147547e+02   6.8739355e+01   1.3817892e+02   6.3018710e+01   1.1762302e+02   1.0785323e+02   3.6490561e+02   8.5329355e+01   1.9090301e+02   8.0564516e+01   2.0615645e+02   8.9959355e+01   2.8624777e+02   3.8338935e+02   2.7795303e+01   7.8497419e+01   9.6154400e+01   1.0562226e+02   1.3631893e+02   1.4028000e+02   2.3524437e+02   5.4857419e+01   7.4029794e+01   8.7745484e+01   1.9770585e+02   8.2921935e+01   1.6977495e+02   1.0437290e+02   2.4737081e+02   8.1468387e+01   2.2544801e+02   1.0243935e+02   1.4075743e+02   1.0219000e+02   1.7368351e+02   1.3514581e+02   1.7152640e+02   1.0427032e+02   1.5448160e+02   5.7376774e+01   8.2375019e+01   8.3693226e+01   2.4596357e+02   6.0001290e+01   9.6562477e+01   9.4105806e+01   8.8741535e+01   6.6417419e+01   1.2771564e+02   5.8104839e+01   1.1188065e+02   7.9377419e+01   1.3983368e+02   3.5815484e+01   3.8517665e+01   7.2217419e+01   1.5547357e+02   5.0096129e+01   1.1966457e+02   2.2045323e+02   5.6069226e+01   8.3411613e+01   1.1615643e+02   8.7803548e+01   2.0676926e+02   9.3896129e+01   1.1728379e+02   5.9368065e+01   7.5650555e+01
   6.9351613e+01   2.1524929e+02   1.5818903e+02   2.0180326e+02   7.4553548e+01   1.6801636e+02   1.0344032e+02   2.8880348e+02   9.4439355e+01   2.4402163e+02   7.5185484e+01   2.0540097e+02   1.0347516e+02   2.4660489e+02   7.1027742e+01   1.6451681e+02   5.5639032e+01   1.3913888e+02   5.5679677e+01   1.7437595e+02   1.7187935e+02   3.0889546e+02   8.4118710e+01   1.2480954e+02   2.6639355e+01   1.2795788e+02   7.0149677e+01   1.6010448e+02   6.1751290e+01   9.0834735e+01   8.6801935e+01   1.1634423e+02   6.1279355e+01   1.3622701e+02   9.0518710e+01   1.0812076e+02   8.0476452e+01   1.4665930e+02   2.5998710e+01   1.3377688e+02   8.9511290e+01   1.5648490e+02   1.2182613e+02   1.1973197e+02   4.7911935e+01   1.2652801e+02   5.8750968e+01   9.7143471e+01   5.4007419e+01   1.2307070e+02   4.1612258e+01   1.7012392e+02   2.9624194e+01   1.0536006e+02   3.4999677e+01   9.4169703e+01   1.3747129e+02   1.9481004e+02   5.1934194e+01   1.2189785e+02   4.8119677e+01   1.2458172e+02   6.7758710e+01   2.1687285e+02   5.5655484e+01   1.3987305e+02   2.2897613e+02   1.9659352e+02   4.4000323e+01   1.2685223e+02   5.6102903e+01   1.5011112e+02   4.6882258e+01   2.1908168e+02   7.3854194e+01   1.5110876e+02   4.9597742e+01   5.9573471e+01   5.3300645e+01   1.4260885e+02   1.4991161e+02   1.8344675e+02   5.7580645e+01   1.7268645e+02   5.9041613e+01   9.2646348e+01   4.6520323e+01   8.1774503e+01   9.9551290e+01   6.3448477e+01   1.8079677e+01   1.3665782e+02   6.0273226e+01   1.4776008e+02   3.2853871e+01   9.6829110e+01   3.8088065e+01   1.0061908e+02   4.8826129e+01   1.1496778e+02   3.5268387e+01   7.5926271e+01   5.0504194e+01   1.1773870e+02   3.6653548e+01   9.2944813e+01   3.8575484e+01   1.2232783e+02   8.4312903e+01   1.2880948e+02   5.0183548e+01   1.2650822e+02   3.0686129e+01   1.7867221e+02   7.6970323e+01   2.2962302e+02   1.0787387e+02   2.5890686e+02   1.2192935e+02   2.7316533e+02   5.8507742e+01   1.4852970e+02   8.7766774e+01   1.9661092e+02   7.4224194e+01   1.8634013e+02   5.0595484e+01   1.4237333e+02   1.0751419e+02   1.6145241e+02   9.9015484e+01   3.6495715e+02   6.2647419e+01   2.4127756e+02   8.8322258e+01   1.7410164e+02   5.8812581e+01   7.8262413e+01   1.5761161e+02   1.9432268e+02   4.4514516e+01   1.3263239e+02   6.7460000e+01   1.0591449e+02   2.5169516e+02   3.6489226e+01   1.0012548e+02   1.9047706e+02   2.3225161e+01   1.1932037e+02   8.4765161e+01   4.1544271e+01   7.0043548e+01   1.3075265e+02   6.7910323e+01   1.2285040e+02   4.1718387e+01   1.2186414e+02   5.7327742e+01   8.9688942e+01   2.5082581e+01   1.2752146e+02   4.0267742e+00   7.4215600e+01   3.2992258e+01   1.0326868e+02   4.9710323e+01   1.8898575e+02   4.9428710e+01   1.4818538e+02   1.0811065e+02   8.6365019e+01   9.7355161e+01   2.4175223e+02   5.8808387e+01   2.5644791e+02   3.3620000e+01   6.6615239e+01   8.1538710e+01   2.0694077e+02   9.2349677e+01   1.5325751e+02   6.2530645e+01   1.2221239e+02   1.1341452e+02   1.5834910e+02   6.5521935e+01   2.0626954e+02   3.4266452e+01   8.3396103e+01   5.6205806e+01   1.1779450e+02   8.9070645e+01   2.0450822e+02   4.2909355e+01   1.4767822e+02   7.6266129e+01   2.1150613e+02   5.0239032e+01   8.5311200e+01   1.1289516e+02   9.2606774e+01   5.8069032e+01   1.3611093e+02   7.7172581e+01   1.5911652e+02   5.5457097e+01   1.3698182e+02   3.8339677e+01   1.2695186e+02   2.6491935e+01   7.7250968e+01   6.5213548e+01   1.8594937e+02   6.0421290e+01   1.1688501e+02   8.0891935e+01   1.0145413e+02   1.3805226e+02   1.8179550e+02   5.4022581e+01   1.5952077e+02   4.5924194e+01   1.8935832e+02   7.7514516e+01   2.5761626e+02   1.2530613e+02   1.0919938e+02   9.5827419e+01   2.1719381e+02   1.9419839e+02   6.9497032e+01   8.3040323e+01   1.3057742e+02   2.8863548e+01   1.2335672e+02   3.2422903e+01   7.1844877e+01   4.4059032e+01   6.6434955e+01   9.4578710e+01   1.7451919e+02   1.2886194e+02   2.9381234e+02   6.6044516e+01   1.0710547e+02   7.7359355e+01   1.5148932e+02   5.0828710e+01   1.8597822e+02   7.5133226e+01   2.1319321e+02   7.5329355e+01   1.5094301e+02   8.1514516e+01   2.2237045e+02   1.0352935e+02   2.0121217e+02   3.5024935e+02   2.9396503e+01   7.4647419e+01   1.0655240e+02   1.0795226e+02   9.8222529e+01   1.2076000e+02   2.7380597e+02   5.6147419e+01   4.8926594e+01   7.5985484e+01   1.9593665e+02   1.0144194e+02   1.5667335e+02   1.0485290e+02   2.3475241e+02   6.8698387e+01   1.4408961e+02   8.1149355e+01   1.0170063e+02   1.2857000e+02   2.0295311e+02   1.2548581e+02   1.5191920e+02   1.1693032e+02   1.5361880e+02   6.1986774e+01   9.9196219e+01   9.1693226e+01   1.8382357e+02   6.0281290e+01   8.7880077e+01   9.9305806e+01   1.0451554e+02   5.5947419e+01   1.5322324e+02   6.6104839e+01   8.9240645e+01   8.9857419e+01   1.1256528e+02   3.6915484e+01   5.8339665e+01   6.8117419e+01   1.2789157e+02   5.5206129e+01   1.2953577e+02   2.3502323e+02   7.2473626e+01   6.4131613e+01   1.1503883e+02   7.2753548e+01   1.3859326e+02   8.3466129e+01   8.4888194e+01   7.6128065e+01   9.4119755e+01
   6.6971613e+01   2.4076969e+02   1.2966903e+02   2.2212486e+02   4.5453548e+01   1.5710436e+02   6.9390323e+01   2.3762748e+02   8.2489355e+01   2.4302763e+02   9.5855484e+01   2.1907737e+02   1.1699516e+02   2.4995329e+02   5.8077742e+01   1.5050281e+02   7.5329032e+01   1.9272368e+02   4.6309677e+01   2.2631555e+02   1.1948935e+02   2.7231666e+02   8.6308710e+01   1.0830434e+02   2.2259355e+01   1.2877828e+02   3.7909677e+01   1.5058368e+02   6.8041290e+01   1.0795154e+02   9.8701935e+01   1.3453223e+02   4.2229355e+01   7.5561006e+01   8.9088710e+01   1.2338516e+02   6.4436452e+01   1.3713250e+02   4.9338710e+01   1.4990968e+02   8.7081290e+01   1.8519930e+02   1.1044613e+02   1.0697237e+02   5.3771935e+01   8.2869213e+01   6.5370968e+01   1.0532387e+02   5.9387419e+01   1.9607030e+02   3.1802258e+01   1.4575872e+02   2.2624194e+01   1.4159006e+02   5.3429677e+01   9.8645303e+01   1.6161129e+02   1.5049884e+02   4.8554194e+01   1.2159825e+02   5.6589677e+01   1.2766412e+02   7.8288710e+01   2.1822045e+02   5.8515484e+01   1.8083425e+02   2.7891613e+02   2.4334832e+02   4.0670323e+01   7.4118632e+01   6.3152903e+01   1.1901712e+02   8.9792258e+01   1.9612888e+02   7.8044194e+01   1.3406356e+02   4.0167742e+01   8.2427871e+01   6.2630645e+01   8.6722452e+01   1.5462161e+02   1.8101995e+02   5.9820645e+01   1.3697725e+02   4.4131613e+01   8.3509148e+01   5.3990323e+01   7.6656903e+01   1.7321290e+01   4.9596877e+01   2.7509677e+01   1.2705342e+02   4.7663226e+01   1.8262888e+02   1.8623871e+01   6.4347510e+01   4.6508065e+01   1.0670548e+02   3.2296129e+01   1.1200018e+02   5.5318387e+01   6.8472271e+01   7.3114194e+01   9.4029897e+01   5.1843548e+01   1.0434961e+02   5.1955484e+01   1.3744743e+02   9.3462903e+01   9.3837484e+01   6.2953548e+01   1.4206662e+02   2.5356129e+01   1.9504861e+02   8.4400323e+01   2.4897862e+02   1.4128387e+02   2.5164406e+02   1.4149935e+02   2.6440973e+02   4.5127742e+01   1.5689010e+02   8.1196774e+01   2.6985652e+02   4.4464194e+01   1.9658093e+02   7.0455484e+01   1.1363453e+02   1.0161419e+02   1.6816441e+02   1.4325548e+02   4.0312795e+02   8.1407419e+01   2.7377676e+02   7.5282258e+01   1.9223484e+02   4.7622581e+01   7.5727613e+01   1.9681161e+02   2.2404668e+02   5.7264516e+01   1.3601239e+02   4.9980000e+01   1.2478289e+02   2.3712516e+02   4.0994826e+01   8.3505484e+01   2.1561666e+02   5.0795161e+01   1.2649477e+02   7.0715161e+01   4.5478271e+01   7.6373548e+01   1.4700625e+02   6.5860323e+01   1.4220440e+02   4.4718387e+01   1.1200414e+02   5.2607742e+01   1.0601654e+02   7.2032581e+01   1.5086546e+02   1.8867742e+00   8.8816800e+01   3.0322258e+01   1.2739228e+02   5.5430323e+01   1.9969815e+02   4.6238710e+01   1.8954058e+02   1.2396065e+02   1.0195702e+02   1.0563516e+02   2.4642983e+02   9.1378387e+01   1.8294231e+02   2.7860000e+01   6.9406039e+01   7.6728710e+01   2.1146557e+02   9.7449677e+01   1.1298951e+02   4.0870645e+01   1.1256519e+02   1.3080452e+02   1.6276790e+02   8.3331935e+01   2.0432474e+02   6.0266452e+01   9.9126103e+01   5.7775806e+01   1.4823890e+02   8.3450645e+01   1.9928782e+02   3.3769355e+01   1.6816942e+02   8.5026129e+01   1.8975533e+02   5.9859032e+01   7.4821600e+01   1.5450516e+02   6.4897974e+01   5.8019032e+01   1.6745493e+02   7.5502581e+01   1.3463012e+02   4.0837097e+01   1.1910142e+02   5.1149677e+01   1.0730706e+02   2.8491935e+01   7.9810968e+01   6.0353548e+01   1.9647817e+02   5.2561290e+01   1.0674381e+02   7.4981935e+01   6.8016929e+01   1.0047226e+02   2.2289190e+02   5.0732581e+01   1.7521397e+02   5.2504194e+01   1.8450192e+02   8.6634516e+01   2.3326666e+02   1.4640613e+02   9.1841381e+01   1.0034742e+02   1.9788221e+02   1.7119839e+02   7.1107032e+01   7.0420323e+01   1.4672702e+02   4.2923548e+01   1.2997192e+02   4.0182903e+01   5.3604077e+01   4.5779032e+01   7.5867355e+01   6.4818710e+01   1.5218999e+02   1.2472194e+02   2.9257354e+02   3.6374516e+01   1.3385907e+02   6.2929355e+01   1.4287372e+02   6.2968710e+01   1.6514702e+02   7.2943226e+01   2.3760841e+02   7.0189355e+01   1.5473421e+02   8.6464516e+01   2.1454445e+02   9.5249355e+01   1.9958457e+02   2.5200935e+02   2.6115703e+01   7.5687419e+01   9.5569200e+01   1.0366226e+02   1.2751573e+02   1.1585000e+02   2.8104877e+02   4.0337419e+01   9.0961394e+01   7.4415484e+01   1.8015225e+02   9.7011935e+01   1.1916775e+02   1.0227290e+02   2.3319881e+02   5.7038387e+01   1.6631241e+02   7.2969355e+01   9.6355032e+01   1.2405000e+02   2.4588471e+02   9.8145806e+01   1.5010640e+02   1.1846032e+02   1.5411640e+02   4.1086774e+01   1.2848822e+02   5.8503226e+01   1.8566877e+02   5.0191290e+01   1.0420728e+02   7.4105806e+01   1.0510154e+02   7.0487419e+01   1.3446004e+02   6.9714839e+01   7.8091845e+01   9.8327419e+01   1.3297768e+02   4.2055484e+01   5.2878465e+01   6.2017419e+01   1.0933957e+02   4.1486129e+01   1.4957337e+02   2.3283323e+02   5.9748826e+01   6.7181613e+01   1.0017483e+02   5.1753548e+01   1.3837326e+02   7.2276129e+01   1.1178339e+02   6.1028065e+01   5.3277755e+01
   8.5921613e+01   2.1187369e+02   1.4161903e+02   2.3354886e+02   7.2983548e+01   1.6776196e+02   6.5580323e+01   2.7174228e+02   1.0320935e+02   2.4746003e+02   6.6375484e+01   1.8386577e+02   1.0975516e+02   2.4429249e+02   5.7937742e+01   1.2661401e+02   5.1059032e+01   1.6340528e+02   5.3619677e+01   1.8373075e+02   1.3979935e+02   2.8577186e+02   8.5838710e+01   1.3534194e+02   3.2399355e+01   1.4082708e+02   5.4719677e+01   1.5457888e+02   6.4181290e+01   1.2226034e+02   1.0713194e+02   1.2618783e+02   3.5419355e+01   8.2195806e+01   5.8088710e+01   4.7625161e+01   6.9146452e+01   1.1342570e+02   5.7998710e+01   1.5583688e+02   9.5131290e+01   1.8313530e+02   7.7256129e+01   9.4717574e+01   4.9101935e+01   1.0748281e+02   5.6890968e+01   9.9292271e+01   4.6047419e+01   1.1360750e+02   5.4902258e+01   1.5191072e+02   1.6484194e+01   8.9361265e+01   4.9199677e+01   9.6933703e+01   1.6961129e+02   1.5799884e+02   4.1934194e+01   1.0721785e+02   6.3879677e+01   1.4436092e+02   6.2668710e+01   2.3880005e+02   6.2465484e+01   1.7441825e+02   2.7397613e+02   2.5918352e+02   5.4900323e+01   8.5260232e+01   5.5002903e+01   1.2781912e+02   1.2364226e+02   2.2294088e+02   6.0234194e+01   1.5109836e+02   3.1267742e+01   1.0246987e+02   6.4580645e+01   1.2946645e+02   1.0510161e+02   1.8860155e+02   4.6110645e+01   1.1012405e+02   6.0041613e+01   1.0204635e+02   5.9090323e+01   7.9388903e+01   1.6146129e+02   1.3311568e+02   3.4599677e+01   1.4291622e+02   4.5663226e+01   1.6806888e+02   3.9003871e+01   7.2817110e+01   4.1938065e+01   7.8931084e+01   3.8246129e+01   1.3690418e+02   7.5558387e+01   7.8663071e+01   7.8074194e+01   9.8583097e+01   4.2413548e+01   9.6104013e+01   6.4375484e+01   1.4892383e+02   9.0652903e+01   2.2644228e+02   6.8803548e+01   1.5554862e+02   5.0736129e+01   1.6768821e+02   7.1880323e+01   2.5526022e+02   1.2081387e+02   2.4881166e+02   1.5459935e+02   2.3359173e+02   7.3647742e+01   1.3465850e+02   1.0185677e+02   2.4572372e+02   8.9134194e+01   2.6147733e+02   9.8455484e+01   1.4506453e+02   1.0832419e+02   1.9381761e+02   1.2220548e+02   3.2719195e+02   4.4447419e+01   2.5421356e+02   8.3092258e+01   1.9171004e+02   4.6432581e+01   9.8112813e+01   1.7861161e+02   2.1855268e+02   5.2814516e+01   1.6901839e+02   5.6840000e+01   1.4928409e+02   2.4264516e+02   6.3023226e+01   9.2175484e+01   1.9716306e+02   2.7845161e+01   9.5670774e+01   1.0999516e+02   6.0805871e+01   7.5943548e+01   1.0118065e+02   6.8770323e+01   1.5202160e+02   4.9758387e+01   1.0346094e+02   4.4227742e+01   1.0192694e+02   4.8552581e+01   1.4398386e+02   1.1667742e+00   9.4114400e+01   5.3842258e+01   1.3879068e+02   5.7600323e+01   1.9657455e+02   5.4958710e+01   1.7869298e+02   9.7110645e+01   8.1965019e+01   1.1668516e+02   3.0801583e+02   1.1227839e+02   1.9874031e+02   5.2200000e+01   8.5078839e+01   6.3778710e+01   1.6555157e+02   9.1779677e+01   1.8763311e+02   8.9110645e+01   1.7013599e+02   1.2822452e+02   1.6292430e+02   6.6471935e+01   1.6795354e+02   3.6796452e+01   9.4333703e+01   7.2105806e+01   1.3443250e+02   9.6070645e+01   2.0070822e+02   3.9619355e+01   1.5661142e+02   7.9556129e+01   1.9833293e+02   6.1049032e+01   1.0082640e+02   1.6417516e+02   7.8984374e+01   6.0729032e+01   1.8185813e+02   6.9982581e+01   1.9393172e+02   4.7507097e+01   1.6756782e+02   3.4109677e+01   1.5758026e+02   3.1211935e+01   9.6443368e+01   8.1743548e+01   1.9238697e+02   4.9461290e+01   9.8331806e+01   8.4751935e+01   1.0823533e+02   1.1433226e+02   2.3097310e+02   4.8642581e+01   1.2433117e+02   7.5924194e+01   1.6410832e+02   1.0170452e+02   2.1856106e+02   1.2673613e+02   1.3831498e+02   1.2253742e+02   2.7234701e+02   1.7595839e+02   5.9766232e+01   8.4130323e+01   1.2734022e+02   4.6653548e+01   1.0493352e+02   2.8752903e+01   9.2088477e+01   5.5869032e+01   8.2920155e+01   8.1768710e+01   1.7735399e+02   1.3691194e+02   2.3492834e+02   5.0184516e+01   1.2204427e+02   6.6979355e+01   1.3183972e+02   5.7108710e+01   1.7261582e+02   5.9903226e+01   2.1579161e+02   8.3709355e+01   2.1032261e+02   1.0337452e+02   2.1952165e+02   1.0314935e+02   2.7466257e+02   3.0272935e+02   7.0628103e+01   7.1027419e+01   7.9942000e+01   1.2785226e+02   1.5830053e+02   1.4337000e+02   2.9046717e+02   6.3857419e+01   5.5359794e+01   8.2455484e+01   2.0922905e+02   9.4971935e+01   2.2857095e+02   1.2389290e+02   2.2427921e+02   6.7888387e+01   1.7877441e+02   8.3439355e+01   1.2363743e+02   9.2570000e+01   2.5921311e+02   1.2472581e+02   1.3645000e+02   1.0246032e+02   1.3886640e+02   5.5606774e+01   1.0146662e+02   6.2313226e+01   2.1536397e+02   5.0471290e+01   1.0299488e+02   7.3685806e+01   1.1594514e+02   5.7417419e+01   1.2223564e+02   4.2054839e+01   7.7684645e+01   8.6907419e+01   1.6627128e+02   2.9915484e+01   6.5089665e+01   7.3637419e+01   1.3835997e+02   5.2706129e+01   1.3167577e+02   2.3345323e+02   3.4699226e+01   6.5891613e+01   1.0898803e+02   6.8943548e+01   1.4251806e+02   6.2796129e+01   1.0987179e+02   7.7788065e+01   7.1466955e+01
   9.4021613e+01   1.8532569e+02   1.6728903e+02   2.2183526e+02   7.0123548e+01   1.6047076e+02   8.2960323e+01   2.7559188e+02   7.7589355e+01   2.3308963e+02   7.9085484e+01   2.1793897e+02   1.0870516e+02   2.3066649e+02   5.5457742e+01   1.5076241e+02   4.7169032e+01   1.5076648e+02   7.0369677e+01   2.0689075e+02   1.3064935e+02   3.2635386e+02   8.6698710e+01   1.3237314e+02   3.9539355e+01   1.5701588e+02   6.8909677e+01   1.1887368e+02   5.4321290e+01   9.9999135e+01   8.9131935e+01   1.1234783e+02   3.6609355e+01   9.7100606e+01   9.1188710e+01   1.5806716e+02   5.6816452e+01   1.5284210e+02   4.3998710e+01   1.6018688e+02   6.1221290e+01   2.0003810e+02   6.5066129e+01   1.2074277e+02   7.5861935e+01   1.1106201e+02   6.1410968e+01   1.1702067e+02   8.1527419e+01   1.3929910e+02   4.4662258e+01   1.4082992e+02   1.9674194e+01   1.2887606e+02   7.1199677e+01   9.8563703e+01   1.5799129e+02   1.5673844e+02   5.1934194e+01   1.1027785e+02   4.4779677e+01   1.3736892e+02   8.7138710e+01   1.9156245e+02   6.6515484e+01   1.4733425e+02   2.9916613e+02   1.9016832e+02   7.3380323e+01   8.3831832e+01   5.5962903e+01   1.2312232e+02   7.4792258e+01   2.1932888e+02   9.0614194e+01   1.4581796e+02   2.4937742e+01   9.8786271e+01   4.8680645e+01   1.2569845e+02   1.1624161e+02   1.5233035e+02   6.9870645e+01   1.0960325e+02   5.7561613e+01   1.0571475e+02   4.9140323e+01   4.8664903e+01   1.5793129e+02   1.1810808e+02   2.3409677e+01   1.5795142e+02   4.7893226e+01   1.7680048e+02   3.7003871e+01   8.6927110e+01   2.9798065e+01   9.5282284e+01   3.3106129e+01   9.3935381e+01   4.4218387e+01   9.2970271e+01   5.7354194e+01   1.2162070e+02   4.0563548e+01   1.0101201e+02   5.4185484e+01   1.3250903e+02   8.2502903e+01   1.8414428e+02   5.1613548e+01   1.5377382e+02   1.4166129e+01   1.7680381e+02   6.1160323e+01   2.2388782e+02   1.2887387e+02   2.2999686e+02   1.1711935e+02   2.0850013e+02   3.9507742e+01   1.2152970e+02   5.6476774e+01   2.1049412e+02   7.5994194e+01   2.2371853e+02   9.2165484e+01   1.6213773e+02   1.1199419e+02   1.8271401e+02   1.2554548e+02   3.2397475e+02   5.0497419e+01   2.2929956e+02   6.4712258e+01   2.2399044e+02   3.9382581e+01   8.9106813e+01   2.0376161e+02   2.2577068e+02   5.1664516e+01   1.5676039e+02   7.8500000e+01   1.5798129e+02   2.3564516e+02   1.7063226e+01   7.4365484e+01   2.0430786e+02   3.8935161e+01   1.1835357e+02   1.0042516e+02   7.7811471e+01   7.1233548e+01   1.0117745e+02   8.1200323e+01   1.6973720e+02   2.0138387e+01  -1.1294581e+00   5.0567742e+01   9.4369742e+01   4.3842581e+01   1.2231066e+02  -1.8832258e+00   7.9398400e+01   3.8892258e+01   1.1470668e+02   5.1600323e+01   1.8394455e+02   3.8908710e+01   1.8450698e+02   7.9920645e+01   9.4290219e+01   1.3173516e+02   3.4324183e+02   5.3708387e+01   2.1042591e+02   5.1100000e+01   9.3306839e+01   9.1638710e+01   1.7046277e+02   7.2059677e+01   1.6607071e+02   4.6820645e+01   1.2555919e+02   1.2789452e+02   1.7981070e+02   7.3851935e+01   1.8508314e+02   5.4836452e+01   1.0898050e+02   4.8155806e+01   1.3795850e+02   1.0526065e+02   2.2573302e+02   5.2909355e+01   1.7040822e+02   8.4986129e+01   2.1547853e+02   6.0339032e+01   1.1197320e+02   1.5065516e+02   1.0020597e+02   5.2109032e+01   1.3673773e+02   7.9882581e+01   1.3832972e+02   4.2647097e+01   9.9766619e+01   5.0729677e+01   1.2120066e+02   3.7111935e+01   1.1231137e+02   9.4783548e+01   2.3596377e+02   7.1421290e+01   1.3004501e+02   6.9221935e+01   9.5387729e+01   1.1571226e+02   2.3005270e+02   6.3162581e+01   1.6592957e+02   6.9694194e+01   1.8355672e+02   7.6134516e+01   2.8828666e+02   5.6076129e+01   1.7573778e+02   1.5901742e+02   2.5913861e+02   1.4928839e+02   8.2519832e+01   7.6940323e+01   1.2844542e+02   3.9603548e+01   1.1112752e+02   3.4752903e+01   8.4508477e+01   6.1059032e+01   8.9164955e+01   1.0323871e+02   1.6892639e+02   9.7621935e+01   2.8203154e+02   3.5944516e+01   1.0899347e+02   7.4789355e+01   1.5716492e+02   6.3678710e+01   1.6905022e+02   7.4133226e+01   2.3184321e+02   6.5379355e+01   1.9497901e+02   6.7614516e+01   1.7986245e+02   8.7819355e+01   2.4846897e+02   2.7829935e+02   1.0063250e+02   6.4027419e+01   8.2122000e+01   1.1152226e+02   1.4055693e+02   1.2923000e+02   3.5816837e+02   2.9907419e+01   9.2215794e+01   8.5555484e+01   1.9683105e+02   1.0216194e+02   2.0589575e+02   1.3775290e+02   2.1822041e+02   5.8468387e+01   1.8342801e+02   1.0784935e+02   1.1197463e+02   1.2224000e+02   2.2374951e+02   1.2352581e+02   1.3364600e+02   8.1510323e+01   1.5450240e+02   4.7376774e+01   1.1265502e+02   9.0063226e+01   2.0545397e+02   4.7901290e+01   6.9770477e+01   8.1205806e+01   1.0801354e+02   8.1087419e+01   1.5107204e+02   4.5714839e+01   1.0130185e+02   6.2707419e+01   1.1292728e+02   3.8675484e+01   3.6858865e+01   6.9017419e+01   1.5000957e+02   4.5536129e+01   1.7035937e+02   2.2569323e+02   3.8370026e+01   7.1181613e+01   9.9564826e+01   5.2233548e+01   1.2490486e+02   6.5466129e+01   1.0184819e+02   6.5598065e+01   8.8682155e+01
   5.7311613e+01   2.2816249e+02   1.6518903e+02   2.7181326e+02   8.3833548e+01   1.4737396e+02   1.0039032e+02   2.6409748e+02   9.0399355e+01   2.4682483e+02   6.8375484e+01   2.0841577e+02   1.0589516e+02   2.5960129e+02   4.1507742e+01   1.3663841e+02   6.7379032e+01   1.6362968e+02   6.0059677e+01   2.3289555e+02   1.5279935e+02   2.9111186e+02   7.6078710e+01   1.4165274e+02   4.1349355e+01   1.4882108e+02   6.0249677e+01   1.6094648e+02   7.9281290e+01   8.2052335e+01   9.6041935e+01   1.5331503e+02   4.4609355e+01   1.1913061e+02   8.1758710e+01   8.0921561e+01   5.4196452e+01   8.8951703e+01   3.9428710e+01   1.4994248e+02   7.8411290e+01   1.7461290e+02   9.6206129e+01   1.2658157e+02   7.5631935e+01   8.8550413e+01   5.6460968e+01   1.0737667e+02   6.8147419e+01   1.3559950e+02   4.7092258e+01   1.1206552e+02   1.8674194e+01   1.3714606e+02   6.8429677e+01   1.0216530e+02   2.0351129e+02   1.6185684e+02   6.0934194e+01   9.5697845e+01   4.2159677e+01   1.1071852e+02   7.4708710e+01   1.7293685e+02   5.5415484e+01   1.7889225e+02   2.7922613e+02   2.2545352e+02   4.3570323e+01   9.1976632e+01   5.3482903e+01   1.4303072e+02   5.4552258e+01   1.9184808e+02   6.5234194e+01   1.3874836e+02   1.3217742e+01   8.6723871e+01   3.4060645e+01   1.0219805e+02   1.4357161e+02   1.6904395e+02   7.1820645e+01   1.4720725e+02   5.1611613e+01   1.0676075e+02   5.2850323e+01   7.6318103e+01   1.5960129e+02   1.2112448e+02   1.6599677e+01   1.4054622e+02   6.3853226e+01   1.7866368e+02   3.6003871e+01   6.1957110e+01   2.4088065e+01   8.2119084e+01   3.7826129e+01   1.0136778e+02   6.0978387e+01   9.9539471e+01   6.9304194e+01   9.1854697e+01   3.6273548e+01   8.0125213e+01   6.2335484e+01   1.4323703e+02   9.3652903e+01   1.2987228e+02   6.3093548e+01   1.5714542e+02   2.4596129e+01   1.6691941e+02   7.1970323e+01   2.2311302e+02   9.9343871e+01   2.4111926e+02   1.3740935e+02   2.7111693e+02   4.7557742e+01   1.3450570e+02   8.4336774e+01   2.0865532e+02   6.4224194e+01   2.3814013e+02   6.8935484e+01   2.0490613e+02   1.1608419e+02   1.4210681e+02   1.4020548e+02   4.2342195e+02   4.5927419e+01   2.2866516e+02   7.5092258e+01   2.2235004e+02   4.8572581e+01   5.6181613e+01   1.9600161e+02   2.1958148e+02   4.9664516e+01   1.1542039e+02   7.1930000e+01   1.7364689e+02   2.5383516e+02   5.6228026e+01   9.2655484e+01   1.9969466e+02   3.7845161e+01   8.1480774e+01   8.0575161e+01   6.0159471e+01   7.5283548e+01   1.5395345e+02   7.1240323e+01   1.4696400e+02   1.7568387e+01   1.5416142e+01   6.1137742e+01   1.3533414e+02   3.5322581e+01   1.3356226e+02   2.5467742e+00   8.5434000e+01   3.2992258e+01   1.1112868e+02   2.7660323e+01   2.0452975e+02   3.2578710e+01   1.7391338e+02   7.6580645e+01   7.9127419e+01   8.7875161e+01   2.5185063e+02   4.5758387e+01   2.3183191e+02   3.7810000e+01   9.8090039e+01   8.9118710e+01   1.6923437e+02   6.8829677e+01   1.5337911e+02   4.9680645e+01   1.5009039e+02   1.1932452e+02   1.4473630e+02   5.7141935e+01   1.6203994e+02   2.0406452e+01   7.5214903e+01   4.7445806e+01   1.0797530e+02   8.2780645e+01   2.4553142e+02   4.1239355e+01   1.3067182e+02   5.2596129e+01   1.7620973e+02   6.1529032e+01   8.8638000e+01   1.3693516e+02   6.3303574e+01   7.3019032e+01   1.4458493e+02   7.7122581e+01   1.3779052e+02   5.6217097e+01   1.4735102e+02   3.3959677e+01   1.3192226e+02   3.8921935e+01   1.0663657e+02   7.0403548e+01   1.8615417e+02   7.4611290e+01   1.4431981e+02   7.3221935e+01   8.9637729e+01   1.3362226e+02   1.8304990e+02   5.3452581e+01   1.3637637e+02   6.9024194e+01   2.0932032e+02   9.0514516e+01   2.4745626e+02   4.9356129e+01   1.3136538e+02   1.3534742e+02   2.6151221e+02   1.8848839e+02   5.0913832e+01   5.9850323e+01   1.1376262e+02   4.5603548e+01   1.1343752e+02   4.4702903e+01   9.1192477e+01   4.6299032e+01   7.0065755e+01   7.8388710e+01   1.7281439e+02   1.0129194e+02   2.6230794e+02   3.2514516e+01   1.2040787e+02   8.0029355e+01   1.4422572e+02   5.6348710e+01   1.8496662e+02   9.6903226e+01   2.3597161e+02   8.9909355e+01   2.1253661e+02   7.6514516e+01   2.2462045e+02   9.3009355e+01   2.2805377e+02   2.8376935e+02   4.6384903e+01   7.4407419e+01   8.1051600e+01   1.0333226e+02   1.5769213e+02   1.3714000e+02   3.1115557e+02   3.8907419e+01   8.3835794e+01   6.4835484e+01   1.9106865e+02   7.1351935e+01   1.8241055e+02   1.1599290e+02   2.5510121e+02   6.8558387e+01   1.9491081e+02   5.3789355e+01   1.2882943e+02   1.2105000e+02   2.0298471e+02   1.0876581e+02   1.5015680e+02   9.9650323e+01   1.7738120e+02   6.2846774e+01   1.0855742e+02   7.2813226e+01   2.0895397e+02   5.2141290e+01   6.6431277e+01   8.4775806e+01   1.0496794e+02   6.5687419e+01   1.4910404e+02   4.1764839e+01   1.0104785e+02   7.3427419e+01   1.5082968e+02   4.6155484e+01   5.6220465e+01   7.1687419e+01   1.2946597e+02   6.3866129e+01   1.2489297e+02   2.4421323e+02   4.7888426e+01   7.5321613e+01   1.1923363e+02   6.9273548e+01   1.3754166e+02   5.0896129e+01   1.0868379e+02   6.2838065e+01   6.3322955e+01
   1.0345161e+02   2.2814129e+02   1.6218903e+02   2.4414326e+02   5.7503548e+01   1.5038036e+02   7.7580323e+01   2.3844228e+02   1.0820935e+02   2.2621003e+02   7.9325484e+01   1.9658977e+02   1.0556516e+02   2.5210769e+02   4.9557742e+01   1.2585441e+02   4.7009032e+01   1.7819928e+02   5.2929677e+01   2.2509595e+02   1.1987935e+02   3.3444546e+02   1.0597871e+02   1.7245074e+02   3.7069355e+01   1.6278348e+02   4.8529677e+01   1.3816408e+02   6.4081290e+01   1.0021834e+02   9.0941935e+01   1.3101303e+02   3.3989355e+01   1.0222021e+02   5.3568710e+01   8.7466761e+01   5.4626452e+01   9.9017303e+01   3.6098710e+01   1.5029888e+02   8.6371290e+01   1.6130610e+02   1.0763613e+02   1.1938717e+02   4.5291935e+01   8.6167613e+01   6.2750968e+01   9.2913471e+01   6.2337419e+01   1.2516430e+02   4.6522258e+01   1.2877112e+02   4.0774194e+01   9.0228065e+01   4.0339677e+01   1.0103250e+02   1.5942129e+02   1.7814404e+02   3.0984194e+01   9.9003845e+01   3.5539677e+01   9.5588116e+01   6.1328710e+01   2.3547725e+02   6.3085484e+01   1.6708865e+02   2.8216613e+02   2.0802832e+02   4.1140323e+01   1.0117103e+02   5.7912903e+01   1.1162632e+02   6.7262258e+01   1.7383128e+02   8.2474194e+01   1.3236916e+02   2.4317742e+01   9.0455871e+01   4.9730645e+01   1.2641445e+02   1.3124161e+02   1.9760035e+02   5.7440645e+01   1.5093765e+02   3.7801613e+01   9.8965548e+01   5.8610323e+01   8.2667303e+01   1.5832129e+02   8.7936877e+01   3.5409677e+01   1.2627142e+02   5.8613226e+01   1.6908288e+02   3.0473871e+01   6.4399510e+01   2.7418065e+01   6.3142684e+01   4.2486129e+01   1.0385498e+02   4.0408387e+01   9.3135071e+01   5.1974194e+01   1.1300110e+02   4.6943548e+01   9.4361613e+01   6.9045484e+01   1.1927023e+02   1.0579290e+02   1.7475108e+02   6.1183548e+01   1.5748822e+02   1.6016129e+01   1.9774581e+02   7.2450323e+01   2.8002462e+02   1.1552387e+02   2.6370486e+02   1.1211935e+02   2.7657013e+02   4.9987742e+01   1.2512130e+02   7.6386774e+01   2.3086132e+02   5.3704194e+01   2.1474173e+02   7.3975484e+01   1.9702293e+02   1.0851419e+02   2.0280241e+02   1.5649548e+02   3.4740875e+02   6.6647419e+01   2.5986756e+02   5.2662258e+01   1.9199444e+02   3.7912581e+01   7.4504413e+01   2.0014161e+02   1.7835028e+02   2.8664516e+01   1.4590039e+02   7.8410000e+01   1.4707849e+02   2.1274516e+02   3.0755226e+01   9.4935484e+01   2.0242226e+02   3.2795161e+01   1.7060477e+02   9.9805161e+01   4.7961071e+01   6.7613548e+01   1.2408705e+02   4.0860323e+01   1.3892440e+02   8.2883871e+00   7.5385419e+00   5.0657742e+01   9.1412542e+01   7.5552581e+01   1.3886386e+02  -1.9232258e+00   6.5311600e+01   3.5792258e+01   9.1284684e+01   5.9270323e+01   1.9828095e+02   3.6388710e+01   1.8503858e+02   8.9530645e+01   7.7241419e+01   7.6635161e+01   2.5002983e+02   4.5568387e+01   1.7855711e+02   3.5000000e+01   1.1216484e+02   8.3498710e+01   1.9607397e+02   9.0349677e+01   1.8207751e+02   7.7390645e+01   1.5807359e+02   1.2727452e+02   1.8277030e+02   4.0181935e+01   1.4258674e+02   2.7886452e+01   8.6236503e+01   6.7825806e+01   1.1786490e+02   9.1730645e+01   1.7510542e+02   3.5479355e+01   1.2365262e+02   7.7746129e+01   1.6719773e+02   6.3479032e+01   1.1458200e+02   1.4608516e+02   6.7671574e+01   5.5729032e+01   1.7396813e+02   6.2312581e+01   1.8620532e+02   4.7697097e+01   1.4946262e+02   3.4339677e+01   1.5541186e+02   5.2401935e+01   1.0712817e+02   1.0102355e+02   2.1974457e+02   6.5131290e+01   1.4192821e+02   1.0113194e+02   9.7454929e+01   1.0876226e+02   1.9803870e+02   5.2542581e+01   1.2420917e+02   5.7124194e+01   2.0480232e+02   7.1954516e+01   2.2381106e+02   7.2786129e+01   1.3325098e+02   1.0458742e+02   2.9868301e+02   1.7309839e+02   5.2565032e+01   6.5370323e+01   1.4446102e+02   4.7393548e+01   1.0998432e+02   2.8942903e+01   8.7353277e+01   4.6059032e+01   9.3754955e+01   9.2008710e+01   2.0548479e+02   9.6951935e+01   2.2331514e+02   6.9804516e+01   1.3956467e+02   7.0979355e+01   1.2237972e+02   4.8728710e+01   1.5652622e+02   9.5563226e+01   2.5802881e+02   1.0385935e+02   2.3762061e+02   7.0084516e+01   2.2432485e+02   9.6289355e+01   2.7264137e+02   3.8557935e+02   3.6480103e+01   7.7217419e+01   8.5106800e+01   1.0114226e+02   1.3286733e+02   9.2090000e+01   2.4566957e+02   3.9617419e+01   9.7248994e+01   8.4455484e+01   1.8349905e+02   1.0540194e+02   1.3487655e+02   1.0151290e+02   2.2359961e+02   6.8938387e+01   2.1945041e+02   6.9619355e+01   1.2021303e+02   1.2153000e+02   1.3475631e+02   1.0795581e+02   1.7313160e+02   1.3303032e+02   1.4223080e+02   4.4796774e+01   1.0181142e+02   9.6253226e+01   1.9539877e+02   6.4811290e+01   1.3127768e+02   9.1105806e+01   1.3074154e+02   5.5087419e+01   1.4255204e+02   6.4384839e+01   1.0628825e+02   6.7997419e+01   1.2202408e+02   4.0585484e+01   4.1086065e+01   6.0597419e+01   1.4192317e+02   4.4926129e+01   1.3207817e+02   2.9931323e+02   2.6290426e+01   6.4271613e+01   1.2154763e+02   6.1893548e+01   1.6618206e+02   5.2376129e+01   1.1118539e+02   7.0408065e+01   7.4907355e+01
   8.9831613e+01   2.1961089e+02   1.4251903e+02   2.4852686e+02   5.2123548e+01   1.8077076e+02   9.0820323e+01   2.7529308e+02   1.0267935e+02   2.6260243e+02   5.8235484e+01   1.9408697e+02   9.7665161e+01   2.5673969e+02   5.4557742e+01   9.9504413e+01   6.7689032e+01   1.9217488e+02   5.4619677e+01   2.4052075e+02   1.4371935e+02   3.3799826e+02   7.9548710e+01   1.5170514e+02   3.2069355e+01   1.1909348e+02   4.7289677e+01   1.3517328e+02   7.9371290e+01   1.0065514e+02   9.5131935e+01   9.9767832e+01   5.9519355e+01   1.1069781e+02   5.0848710e+01   1.1229436e+02   6.2286452e+01   1.8425450e+02   6.7758710e+01   1.0690608e+02   7.0701290e+01   1.7093970e+02   9.1686129e+01   8.3943174e+01   6.8151935e+01   1.1019881e+02   5.4560968e+01   8.3568671e+01   4.4807419e+01   1.3461670e+02   2.6902258e+01   1.6901072e+02   2.1534194e+01   1.2510726e+02   7.4769677e+01   1.2398810e+02   1.3951129e+02   1.9211684e+02   5.5604194e+01   9.9554245e+01   3.2589677e+01   1.5248412e+02   7.4328710e+01   2.1815725e+02   7.6655484e+01   1.6090305e+02   2.2941613e+02   2.4112832e+02   3.0520323e+01   8.7640632e+01   5.7722903e+01   1.2083152e+02   6.7642258e+01   2.1552088e+02   9.0854194e+01   1.7293876e+02   2.5127742e+01   1.1434107e+02   5.2160645e+01   1.1927005e+02   1.4381161e+02   1.7764475e+02   7.0730645e+01   1.4110445e+02   6.0461613e+01   1.0701275e+02   5.1520323e+01   8.4234503e+01   1.4927129e+02   1.0766088e+02   4.3459677e+01   1.1301742e+02   7.6463226e+01   1.7303488e+02   3.6763871e+01   6.4856310e+01   4.4608065e+01   8.5237484e+01   4.0056129e+01   1.0842938e+02   4.6938387e+01   7.8282671e+01   6.0114194e+01   1.0877990e+02   5.7753548e+01   8.5066813e+01   6.4235484e+01   1.5736503e+02   5.4602903e+01   1.2203628e+02   6.0183548e+01   1.4923822e+02   2.3496129e+01   1.6448741e+02   5.7070323e+01   2.3268502e+02   1.2128387e+02   2.4601406e+02   1.2516935e+02   2.3942613e+02   7.1177742e+01   1.5999610e+02   9.4236774e+01   2.0557332e+02   6.7374194e+01   1.3764813e+02   8.0885484e+01   1.4880013e+02   1.4356419e+02   1.6366841e+02   1.1682548e+02   3.4877235e+02   6.6927419e+01   2.5250516e+02   7.3662258e+01   2.0527444e+02   4.0622581e+01   5.6387613e+01   1.8528161e+02   1.6724908e+02   4.9314516e+01   1.3254839e+02   7.2930000e+01   1.4542689e+02   2.8764516e+02   2.9093226e+01   9.1075484e+01   1.9344106e+02   4.1225161e+01   1.1983037e+02   1.0014516e+02   6.0543871e+01   8.8903548e+01   1.2228385e+02   5.0150323e+01   1.7575120e+02   1.2188387e+01  -1.1113458e+01   4.1657742e+01   9.6232542e+01   7.6982581e+01   1.3941946e+02   4.9267742e+00   1.0033360e+02   2.8182258e+01   1.2699348e+02   6.3320323e+01   1.4961695e+02   6.2768710e+01   1.8921818e+02   1.0953065e+02   7.5871419e+01   1.0092516e+02   2.9751663e+02   4.9568387e+01   2.1590711e+02   2.9530000e+01   9.2512439e+01   6.9348710e+01   1.6258597e+02   1.2277968e+02   1.9187311e+02   5.5630645e+01   1.2428439e+02   1.2608452e+02   1.4690550e+02   6.4181935e+01   1.8390674e+02   2.9986452e+01   8.1588503e+01   7.1965806e+01   1.2001370e+02   1.1035065e+02   1.7037582e+02   3.0569355e+01   1.3728542e+02   7.5646129e+01   1.7122573e+02   5.1189032e+01   1.0975520e+02   1.4365516e+02   7.9095974e+01   3.4449032e+01   1.0624053e+02   7.6262581e+01   1.7961932e+02   5.4987097e+01   1.0163942e+02   3.1769677e+01   1.4238746e+02   3.8111935e+01   8.1131368e+01   1.0888355e+02   2.3445577e+02   5.1131290e+01   9.9858206e+01   7.4031935e+01   1.3086293e+02   9.4952258e+01   1.8271350e+02   7.8592581e+01   1.6050517e+02   7.6024194e+01   1.8914032e+02   1.0838452e+02   2.5245666e+02   6.4836129e+01   1.5960698e+02   1.2253742e+02   2.6320701e+02   1.6781839e+02   6.2377432e+01   5.5040323e+01   1.6500742e+02   3.1603548e+01   1.6061752e+02   4.4462903e+01   7.9311677e+01   4.5679032e+01   1.0463535e+02   8.1668710e+01   1.9555199e+02   1.2405194e+02   2.5991714e+02   5.6564516e+01   1.1357387e+02   9.1599355e+01   1.4658012e+02   5.4058710e+01   1.4690982e+02   1.1251323e+02   2.5234281e+02   8.0139355e+01   1.8836821e+02   9.7614516e+01   2.0712245e+02   1.0714935e+02   3.0420257e+02   3.8810935e+02   3.3747703e+01   5.7027419e+01   7.1252000e+01   1.2605226e+02   1.7087453e+02   1.3280000e+02   3.0550277e+02   5.3577419e+01   8.4372194e+01   7.8455484e+01   1.8458905e+02   8.8731935e+01   1.4336015e+02   1.1566290e+02   2.4741761e+02   6.5468387e+01   1.9101801e+02   8.3379355e+01   1.5805223e+02   1.3000000e+02   1.7688871e+02   1.1124581e+02   1.3286840e+02   1.1427032e+02   1.7083160e+02   3.8226774e+01   9.4387019e+01   1.0500323e+02   2.1775877e+02   4.8851290e+01   1.2045448e+02   8.4015806e+01   1.0645874e+02   4.3147419e+01   1.3430724e+02   5.8434839e+01   1.0137425e+02   6.4947419e+01   1.1169808e+02   2.9535484e+01   5.1780065e+01   6.7117419e+01   1.7493157e+02   5.4706129e+01   1.4218577e+02   2.6383323e+02   6.3458826e+01   5.0181613e+01   1.1315483e+02   5.0463548e+01   1.4304646e+02   7.0376129e+01   1.2659539e+02   4.9408065e+01   7.2357355e+01
   6.9831613e+01   2.5311089e+02   1.6609903e+02   2.4340046e+02   8.9593548e+01   1.6696316e+02   6.3920323e+01   3.0834508e+02   1.1462935e+02   2.7188643e+02   5.9665484e+01   1.9397257e+02   1.0861516e+02   2.1010369e+02   6.3127742e+01   1.4219881e+02   7.6749032e+01   1.8593008e+02   4.6809677e+01   2.1183555e+02   1.2910935e+02   3.3216706e+02   8.4118710e+01   1.1357954e+02   2.8639355e+01   1.1683788e+02   2.9769677e+01   1.5176488e+02   6.7181290e+01   1.0097034e+02   9.9371935e+01   9.4198632e+01   5.6419355e+01   1.3808581e+02   9.6278710e+01   1.3642996e+02   7.5096452e+01   1.2680970e+02   4.9338710e+01   1.2799968e+02   7.0181290e+01   1.6846130e+02   1.1320613e+02   1.3046157e+02   6.4581935e+01   9.4434413e+01   4.9220968e+01   1.0728587e+02   5.0577419e+01   1.3791510e+02   3.5092258e+01   1.3730552e+02   3.9294194e+01   1.8211646e+02   6.4909677e+01   1.3958690e+02   1.7451129e+02   1.3246684e+02   6.4224194e+01   1.2319465e+02   6.3499677e+01   1.5197132e+02   8.8998710e+01   1.7855365e+02   6.4135484e+01   1.5624465e+02   1.7166613e+02   2.3342832e+02   4.9290323e+01   1.1051903e+02   5.8202903e+01   1.0460312e+02   6.8742258e+01   2.3571288e+02   9.0614194e+01   1.3876796e+02   3.4837742e+01   9.3044271e+01   7.1820645e+01   9.5267252e+01   1.5633161e+02   1.7797315e+02   6.5490645e+01   1.3548365e+02   5.3801613e+01   1.1520555e+02   4.7940323e+01   9.0660903e+01   1.7765129e+02   9.6390477e+01   3.3409677e+01   1.3996142e+02   6.7893226e+01   1.6277048e+02   3.8433871e+01   6.9432710e+01   3.5368065e+01   8.8316684e+01   5.6296129e+01   9.7410181e+01   6.6598387e+01   8.9179871e+01   7.9164194e+01   1.1640590e+02   3.3893548e+01   8.8935613e+01   6.1805484e+01   1.4589943e+02   9.1652903e+01   1.7427228e+02   4.9953548e+01   1.4357662e+02   1.8546129e+01   1.5454341e+02   6.6120323e+01   2.1796102e+02   1.1411387e+02   2.4493766e+02   1.1554935e+02   2.2152573e+02   4.5747742e+01   1.5522050e+02   6.2096774e+01   1.9238452e+02   6.3034194e+01   2.2233533e+02   1.0845548e+02   1.4017453e+02   9.7424194e+01   1.9421961e+02   1.1282548e+02   3.2652235e+02   5.0927419e+01   2.3969516e+02   3.8422258e+01   2.0632364e+02   4.2142581e+01   1.0288601e+02   1.7228161e+02   2.1995908e+02   2.8814516e+01   1.2233839e+02   8.2030000e+01   1.9012889e+02   2.9088516e+02   5.0124026e+01   8.8225484e+01   2.2647906e+02   2.6125161e+01   1.4237837e+02   9.3715161e+01   7.3348271e+01   7.3043548e+01   1.1008265e+02   6.8290323e+01   1.5425000e+02   2.5948387e+01  -4.1642581e+00   5.9757742e+01   9.0014542e+01   4.6272581e+01   1.3449626e+02   2.9316774e+01   9.0292400e+01   4.6892258e+01   9.4066684e+01   5.8270323e+01   1.9564095e+02   4.8288710e+01   2.0337658e+02   9.9820645e+01   7.1988219e+01   1.0802516e+02   2.3684863e+02   6.0138387e+01   1.8163151e+02   3.1100000e+01   1.0209684e+02   5.0308710e+01   2.1029917e+02   8.1109677e+01   1.5572671e+02   6.0960645e+01   1.1647799e+02   1.2041452e+02   1.5212910e+02   6.4901935e+01   1.6955914e+02   1.9986452e+01   6.1728503e+01   4.9295806e+01   1.6067730e+02   9.3590645e+01   2.0890662e+02   3.1529355e+01   1.7425862e+02   7.6026129e+01   2.1061533e+02   5.2189032e+01   9.2385200e+01   1.1165516e+02   1.1861597e+02   4.5209032e+01   1.2532973e+02   7.9312581e+01   1.9146532e+02   5.9887097e+01   9.4957419e+01   4.6249677e+01   9.8509058e+01   2.3301935e+01   1.2112617e+02   1.0569355e+02   1.9280097e+02   5.7041290e+01   1.5262541e+02   7.4171935e+01   7.6131729e+01   8.9192258e+01   2.2051430e+02   6.4112581e+01   1.4557357e+02   5.5924194e+01   1.8517832e+02   7.0824516e+01   2.3315146e+02   1.2359613e+02   1.4404618e+02   1.2653742e+02   2.6697701e+02   1.7276839e+02   5.8121432e+01   7.2900323e+01   1.0871862e+02   4.9863548e+01   1.1941672e+02   3.7612903e+01   1.1575968e+02   6.2869032e+01   9.4210155e+01   7.9478710e+01   1.9820719e+02   1.2191194e+02   2.5546834e+02   5.2134516e+01   1.3216827e+02   5.4839355e+01   1.3705092e+02   4.8058710e+01   1.7895982e+02   7.3853226e+01   2.5743561e+02   7.8379355e+01   2.0879901e+02   6.6424516e+01   2.2738765e+02   1.0681935e+02   2.5036897e+02   3.5738935e+02   3.2445303e+01   8.7977419e+01   1.0462600e+02   9.7662258e+01   1.7514573e+02   1.4733000e+02   3.6415037e+02   4.3047419e+01   9.4784594e+01   8.5125484e+01   2.2958545e+02   7.5971935e+01   2.1699095e+02   9.1702903e+01   2.5052441e+02   5.2128387e+01   1.9889521e+02   8.0499355e+01   1.4410263e+02   1.0362000e+02   2.2780911e+02   1.1824581e+02   1.4044840e+02   1.0212032e+02   1.8056360e+02   6.1036774e+01   1.1937222e+02   7.9873226e+01   1.8926917e+02   6.0621290e+01   8.9372877e+01   7.1345806e+01   8.5902335e+01   5.3817419e+01   1.3879364e+02   5.2384839e+01   8.5288245e+01   7.7707419e+01   1.0781728e+02   2.7775484e+01   5.5780865e+01   6.4257419e+01   1.5625037e+02   3.6706129e+01   1.3456577e+02   2.3697323e+02   3.1417626e+01   6.3511613e+01   1.0812843e+02   6.5463548e+01   1.3365646e+02   7.5226129e+01   1.2039739e+02   6.0938065e+01   8.2854955e+01
   8.0501613e+01   1.8973729e+02   2.0889903e+02   2.4916646e+02   6.7023548e+01   1.6223876e+02   8.6730323e+01   3.0686028e+02   9.1779355e+01   2.8137443e+02   6.2945484e+01   2.1857017e+02   1.0075516e+02   2.1968249e+02   5.2177742e+01   1.0264481e+02   6.9589032e+01   1.4734288e+02   4.2619677e+01   2.1504075e+02   1.2133935e+02   3.1939866e+02   5.8648710e+01   1.1399714e+02   3.0069355e+01   1.5291348e+02   4.9579677e+01   1.7123008e+02   6.2851290e+01   1.4112674e+02   7.4701935e+01   1.5293223e+02   3.4799355e+01   1.1562541e+02   7.0518710e+01   1.1082076e+02   5.6246452e+01   8.7217703e+01   4.6098710e+01   1.5116888e+02   7.7651290e+01   1.8876370e+02   1.0587613e+02   1.4038797e+02   6.0051935e+01   1.2384681e+02   6.2080968e+01   7.1877071e+01   4.4427419e+01   1.1835710e+02   3.2522258e+01   1.0442112e+02   2.7674194e+01   1.5532606e+02   3.6479677e+01   1.0434130e+02   2.1971129e+02   1.6275084e+02   5.8794194e+01   1.4315905e+02   5.1929677e+01   1.4569692e+02   6.3948710e+01   1.8564765e+02   5.2565484e+01   1.8998025e+02   2.0716613e+02   3.1777832e+02   3.3710323e+01   7.8865432e+01   8.2532903e+01   1.3280672e+02   7.2312258e+01   1.8075728e+02   8.3474194e+01   1.4133916e+02   3.4077742e+01   1.1352507e+02   3.0390645e+01   8.5201652e+01   1.4095161e+02   1.7082355e+02   6.3160645e+01   1.2681005e+02   3.2041613e+01   1.0128635e+02   6.1660323e+01   7.6703303e+01   1.7379129e+02   8.6319277e+01   3.7029677e+01   1.4095182e+02   4.4993226e+01   1.9065248e+02   3.7623871e+01   6.4167510e+01   4.4278065e+01   6.7603884e+01   3.0106129e+01   1.2512538e+02   5.9508387e+01   6.3557071e+01   4.2454194e+01   9.0622697e+01   3.1753548e+01   9.8626813e+01   5.6185484e+01   1.4348903e+02   8.1892903e+01   1.6719308e+02   8.1283548e+01   1.8588022e+02   3.0066129e+01   1.6962181e+02   5.4550323e+01   2.6107662e+02   1.0381387e+02   2.4082166e+02   1.2692935e+02   2.4247533e+02   3.7607742e+01   1.3235170e+02   7.6856774e+01   2.3101372e+02   6.7184194e+01   2.3914333e+02   8.3405484e+01   1.8240853e+02   1.1032419e+02   1.9565761e+02   1.3501548e+02   3.4807715e+02   5.5307419e+01   2.2391476e+02   3.3802258e+01   1.9112324e+02   4.8572581e+01   9.1221613e+01   1.8538161e+02   2.2991108e+02   6.4364516e+01   1.1869439e+02   6.2220000e+01   1.2866369e+02   2.0102516e+02   3.1122826e+01   9.2695484e+01   2.0707146e+02   1.5555161e+01   9.2033974e+01   1.0576516e+02   6.6864271e+01   7.0853548e+01   1.4358785e+02   6.9960323e+01   1.6325640e+02   2.0478387e+01  -3.8666581e+00   6.4037742e+01   1.0663214e+02   5.2272581e+01   1.0796626e+02   1.5216774e+01   1.1275040e+02   4.1842258e+01   1.2732068e+02   6.9990323e+01   2.0825335e+02   5.2288710e+01   1.9295658e+02   9.0440645e+01   4.9118619e+01   7.0305161e+01   2.6510623e+02   4.5618387e+01   1.9755311e+02   2.1430000e+01   9.0970439e+01   7.4728710e+01   1.8924557e+02   7.6919677e+01   1.8920191e+02   7.0150645e+01   1.2950279e+02   1.4418452e+02   1.7607750e+02   7.2041935e+01   1.7860794e+02   1.8266452e+01   8.2436103e+01   7.0105806e+01   1.4973250e+02   8.9590645e+01   1.7289662e+02   3.1379355e+01   1.4408062e+02   6.0796129e+01   1.6741373e+02   6.7959032e+01   1.2193360e+02   1.4569516e+02   9.0982774e+01   5.5259032e+01   1.7095573e+02   6.8262581e+01   1.7982932e+02   7.2747097e+01   1.5849862e+02   4.7629677e+01   1.1430866e+02   3.3261935e+01   1.2113937e+02   9.6973548e+01   1.8316857e+02   4.3421290e+01   1.4476501e+02   6.2411935e+01   9.7502529e+01   9.8812258e+01   1.7321470e+02   5.8072581e+01   1.2062677e+02   8.4454194e+01   2.2194592e+02   8.8704516e+01   2.0335106e+02   1.4649613e+02   1.1364418e+02   1.6334742e+02   2.3922221e+02   1.7690839e+02   8.3360232e+01   7.5660323e+01   1.4478782e+02   5.5923548e+01   1.0935192e+02   4.1752903e+01   7.2808477e+01   5.2389032e+01   9.1048555e+01   1.0714871e+02   1.7380359e+02   1.1553194e+02   2.8659874e+02   6.6564516e+01   1.2211387e+02   7.6979355e+01   1.3289972e+02   5.1588710e+01   1.4639742e+02   9.1233226e+01   2.2628521e+02   6.9139355e+01   1.9358821e+02   7.1234516e+01   2.1700285e+02   8.3389355e+01   2.1015337e+02   3.0881935e+02   2.6330903e+01   7.2547419e+01   6.8200400e+01   1.1324226e+02   1.4632933e+02   1.3614000e+02   2.9619557e+02   3.8857419e+01   7.3029794e+01   7.3935484e+01   2.4900065e+02   8.5781935e+01   2.4316615e+02   1.0189290e+02   2.3570921e+02   5.7228387e+01   1.8871721e+02   8.0439355e+01   9.0407432e+01   1.1491000e+02   1.8566591e+02   1.0972581e+02   1.3637000e+02   7.4170323e+01   1.6831960e+02   4.4606774e+01   9.9496619e+01   5.4123226e+01   2.1344917e+02   8.7141290e+01   9.2581277e+01   8.9875806e+01   1.0469994e+02   5.7347419e+01   1.5537124e+02   7.0954839e+01   8.6522645e+01   8.7907419e+01   1.4976128e+02   3.0435484e+01   4.4898065e+01   5.3447419e+01   1.2554517e+02   4.4986129e+01   1.5324337e+02   2.0812323e+02   4.2675626e+01   5.2801613e+01   1.1708523e+02   6.9943548e+01   1.7443806e+02   6.0326129e+01   1.0330939e+02   7.0888065e+01   7.7678955e+01
   7.9071613e+01   2.5099169e+02   1.5613903e+02   1.2696726e+02   8.5983548e+01   1.5134196e+02   1.0054032e+02   2.8165548e+02   9.8299355e+01   2.2604283e+02   4.9665484e+01   1.6277257e+02   9.2375161e+01   2.7259289e+02   4.9267742e+01   1.3354761e+02   6.1169032e+01   1.9075648e+02   5.8499677e+01   2.3046035e+02   1.2910935e+02   2.8639706e+02   7.2928710e+01   1.3199474e+02   3.7879355e+01   1.2400868e+02   4.7909677e+01   1.3878368e+02   6.3561290e+01   1.0934994e+02   9.4131935e+01   1.6922783e+02   2.8989355e+01   1.1257021e+02   7.0948710e+01   9.8356361e+01   5.3196452e+01   1.1146170e+02   4.4718710e+01   1.5089928e+02   8.6511290e+01   1.8567490e+02   8.4546129e+01   1.0837437e+02   5.4961935e+01   9.8254013e+01   6.4940968e+01   1.2054827e+02   4.8427419e+01   1.5132710e+02   4.1762258e+01   1.2444192e+02   3.2434194e+01   1.1961526e+02   7.0669677e+01   8.2696103e+01   2.8794129e+02   1.4477244e+02   7.0834194e+01   1.6109585e+02   5.2879677e+01   1.5315092e+02   7.4618710e+01   2.0527405e+02   5.9515484e+01   1.7470425e+02   2.0053613e+02   2.5305872e+02   4.6290323e+01   7.7999032e+01   4.8622903e+01   1.3965952e+02   4.7792258e+01   2.0405888e+02   6.2424194e+01   1.2588316e+02   3.7267742e+01   7.5269871e+01   4.4160645e+01   1.0367005e+02   1.3333161e+02   1.9824315e+02   7.2440645e+01   6.8777652e+01   5.0131613e+01   6.5929148e+01   5.0470323e+01   8.4458503e+01   1.3274129e+02   9.4463277e+01   4.3889677e+01   1.4688302e+02   4.0183226e+01   1.6179728e+02   3.1283871e+01   7.9384710e+01   2.7988065e+01   9.2097084e+01   5.9966129e+01   1.2469658e+02   4.6698387e+01   8.1441871e+01   5.0884194e+01   1.1451830e+02   4.8983548e+01   8.6768413e+01   7.2805484e+01   1.5343943e+02   4.0032903e+01   1.5178188e+02   6.5613548e+01   1.5080382e+02   4.2256129e+01   1.8045661e+02   7.5450323e+01   3.0269462e+02   1.1158387e+02   2.5138006e+02   1.2273935e+02   2.5991053e+02   3.4367742e+01   1.1727090e+02   7.2286774e+01   2.1675932e+02   5.3754194e+01   2.2611773e+02   8.2835484e+01   1.4222413e+02   1.2556419e+02   1.7391841e+02   9.9735484e+01   3.5532955e+02   6.6497419e+01   2.4163956e+02   4.3802258e+01   2.3413324e+02   4.1002581e+01   1.0430721e+02   1.6233161e+02   2.2389508e+02   4.2064516e+01   1.6832839e+02   7.4740000e+01   1.4780209e+02   3.0140516e+02   2.7702426e+01   8.8655484e+01   1.9830466e+02   5.4845161e+01   9.7460774e+01   9.6615161e+01   5.5406271e+01   7.7753548e+01   9.9515845e+01   5.2720323e+01   1.4687560e+02   1.1618387e+01   3.3621419e+00   6.4897742e+01   1.4213334e+02   5.0362581e+01   1.1873906e+02  -1.5783226e+01   8.0470400e+01   4.0792258e+01   1.0464468e+02   5.1600323e+01   2.0033455e+02   5.5768710e+01   1.6186818e+02   8.9340645e+01   7.3636619e+01   1.0059516e+02   2.7025303e+02   4.8518387e+01   1.6613111e+02   4.4480000e+01   1.3169644e+02   8.1158710e+01   1.9511117e+02   9.7829677e+01   1.6762911e+02   4.7060645e+01   1.2849999e+02   1.1713452e+02   1.8796150e+02   7.0991935e+01   1.5545194e+02   3.4936452e+01   6.4622503e+01   5.3255806e+01   1.2698050e+02   8.1830645e+01   1.8132742e+02   4.4099355e+01   1.5849302e+02   7.9126129e+01   1.9494733e+02   5.8379032e+01   9.4990000e+01   1.7008516e+02   6.9651574e+01   6.0779032e+01   1.6323413e+02   5.0072581e+01   1.9161452e+02   5.3647097e+01   1.6883662e+02   5.2149677e+01   1.2222706e+02   2.5781935e+01   1.0625777e+02   9.6783548e+01   2.0789377e+02   6.6611290e+01   1.1676981e+02   9.6081935e+01   8.3138929e+01   9.2282258e+01   1.7435710e+02   5.7592581e+01   1.3590517e+02   7.6214194e+01   2.2260512e+02   9.1264516e+01   2.3001626e+02   1.2440613e+02   1.4403138e+02   1.3425742e+02   2.8764941e+02   1.6757839e+02   5.4246632e+01   8.5850323e+01   1.2668262e+02   3.7863548e+01   9.2166723e+01   3.8752903e+01   9.2428477e+01   5.4819032e+01   9.5904155e+01   8.4388710e+01   2.2214439e+02   1.2776194e+02   2.4804034e+02   5.5804516e+01   1.3530467e+02   6.8119355e+01   1.3964852e+02   6.2538710e+01   1.6561142e+02   4.5943226e+01   1.8990841e+02   6.6999355e+01   1.8589941e+02   6.8894516e+01   2.3795005e+02   8.0909355e+01   2.3044177e+02   2.7824935e+02   6.4496503e+01   5.5837419e+01   1.0729720e+02   8.0712258e+01   1.4283173e+02   1.3742000e+02   2.3461317e+02   4.3287419e+01   7.7675394e+01   5.3555484e+01   1.7554105e+02   1.0773194e+02   1.4903015e+02   1.0980290e+02   1.8659641e+02   6.4798387e+01   1.9135161e+02   8.2379355e+01   1.4925223e+02   1.1500000e+02   1.8356871e+02   9.3335806e+01   1.5749120e+02   1.0374032e+02   1.7372400e+02   6.1796774e+01   1.0221142e+02   9.5503226e+01   1.9951877e+02   5.3851290e+01   9.0154477e+01   8.0155806e+01   9.1907535e+01   7.8887419e+01   1.3371804e+02   5.0194839e+01   9.2803445e+01   8.3807419e+01   1.6256928e+02   4.4295484e+01   2.8269265e+01   4.7357419e+01   1.4536237e+02   2.8926129e+01   1.3785817e+02   2.2216323e+02   4.5412426e+01   7.0561613e+01   1.2390443e+02   6.8843548e+01   1.6290606e+02   6.5376129e+01   9.8235394e+01   7.5938065e+01   7.6134955e+01
   8.3501613e+01   2.3430729e+02   1.7142903e+02   2.7831406e+02   6.0263548e+01   1.8001956e+02   8.2010323e+01   2.8308788e+02   9.7869355e+01   2.4084723e+02   5.7705484e+01   1.7250937e+02   1.2975516e+02   2.2236249e+02   5.7607742e+01   1.3312041e+02   7.7849032e+01   1.8968208e+02   7.2559677e+01   2.2402555e+02   1.1164935e+02   2.4525386e+02   7.8028710e+01   1.4182674e+02   4.3109355e+01   1.2292028e+02   4.6389677e+01   1.5357528e+02   7.3081290e+01   6.8258335e+01   1.0742194e+02   1.3831463e+02   2.7229355e+01   1.0123101e+02   7.5808710e+01   1.1277756e+02   6.3576452e+01   1.1249130e+02   2.8908710e+01   1.3530408e+02   8.1701290e+01   1.7505970e+02   9.2306129e+01   1.2885357e+02   5.4011935e+01   8.7000013e+01   6.5220968e+01   9.2765871e+01   4.4617419e+01   1.3872190e+02   2.8092258e+01   9.8965523e+01   1.9584194e+01   1.0773326e+02   7.5049677e+01   5.8345703e+01   2.0251129e+02   1.3703684e+02   8.6124194e+01   1.4449265e+02   5.6539677e+01   1.6713812e+02   8.2518710e+01   2.1654205e+02   5.3375484e+01   1.8662545e+02   1.6841613e+02   3.0443832e+02   1.2860323e+01   7.3763432e+01   5.4672903e+01   1.2893552e+02   4.5452258e+01   1.9705608e+02   8.0094194e+01   1.4089956e+02   2.0837742e+01   1.0487427e+02   2.6920645e+01   1.0533925e+02   1.4595161e+02   2.0642355e+02   6.0680645e+01   1.4390845e+02   4.1461613e+01   1.0672275e+02   4.8040323e+01   1.1032290e+02   1.4579129e+02   9.1749277e+01   3.6699677e+01   1.2302822e+02   5.4463226e+01   1.6422488e+02   4.4003871e+01   6.9607110e+01   3.6938065e+01   7.4571084e+01   4.3866129e+01   1.3855458e+02   5.8078387e+01   8.1821471e+01   5.1024194e+01   1.0003710e+02   3.1223548e+01   9.5379213e+01   4.8955484e+01   1.3315743e+02   8.1742903e+01   1.4744508e+02   3.0953548e+01   1.5542662e+02   4.1356129e+01   1.8443861e+02   8.7640323e+01   2.9976942e+02   1.2528387e+02   2.8404406e+02   1.1354935e+02   2.7107573e+02   8.6647742e+01   1.8727850e+02   7.0386774e+01   2.3105132e+02   3.9034194e+01   2.5620533e+02   1.2545548e+02   8.5284529e+01   1.2180419e+02   1.6154921e+02   1.3420548e+02   3.2695195e+02   6.1407419e+01   2.6042676e+02   3.3902258e+01   1.9449524e+02   3.4002581e+01   7.9437213e+01   8.8421613e+01   2.1318788e+02   3.1164516e+01   1.7600039e+02   5.0740000e+01   1.3815209e+02   2.6821516e+02   3.7267626e+01   8.1365484e+01   2.0412786e+02   2.8555161e+01   1.0780397e+02   9.0995161e+01   6.2995871e+01   8.4423548e+01   1.2798225e+02   5.5770323e+01   1.3444160e+02   8.0983871e+00  -1.1662581e+00   6.4607742e+01   1.0867654e+02   6.6552581e+01   1.4030386e+02  -1.5493226e+01   8.0157200e+01   3.8272258e+01   1.4537628e+02   5.1100323e+01   1.7704455e+02   5.6198710e+01   1.7512378e+02   7.9110645e+01   4.7785019e+01   9.4735161e+01   2.8653183e+02   5.1898387e+01   1.7338071e+02   4.3240000e+01   8.0885639e+01   8.3308710e+01   1.9817917e+02   7.5829677e+01   1.7600911e+02   7.0300645e+01   1.3330079e+02   1.1522452e+02   2.2206430e+02   5.0091935e+01   1.5407394e+02   1.4796452e+01   8.2613703e+01   5.4825806e+01   1.1509490e+02   7.9160645e+01   1.5730102e+02   2.8669355e+01   1.3615742e+02   7.4076129e+01   1.9754133e+02   4.8669032e+01   1.1447680e+02   1.7031516e+02   6.7923174e+01   5.9489032e+01   1.3556733e+02   6.5502581e+01   1.9672012e+02   5.2747097e+01   1.8643862e+02   3.7009677e+01   1.5472826e+02   2.1881935e+01   1.1309977e+02   1.2393355e+02   2.6029177e+02   5.1851290e+01   1.2376061e+02   7.9131935e+01   1.1640493e+02   1.3700226e+02   2.1806950e+02   6.7022581e+01   1.5667077e+02   5.9264194e+01   2.2048112e+02   9.0204516e+01   2.2010106e+02   6.4836129e+01   1.7855698e+02   1.2686742e+02   2.4810061e+02   1.5328839e+02   3.9249832e+01   8.7230323e+01   1.4319222e+02   2.9603548e+01   1.3540752e+02   1.5032903e+01   9.0276077e+01   7.6969032e+01   8.7512155e+01   1.3023871e+02   2.2933639e+02   1.1267194e+02   2.9201754e+02   4.0564516e+01   9.4333871e+01   5.9449355e+01   1.4982212e+02   5.5108710e+01   1.2897582e+02   4.6423226e+01   2.5911001e+02   1.0470935e+02   2.7131261e+02   6.7804516e+01   2.1793725e+02   8.9719355e+01   2.8069697e+02   3.3067935e+02   5.1442103e+01   5.1257419e+01   6.8523600e+01   9.4242258e+01   1.5693933e+02   1.3314000e+02   2.8019557e+02   3.5817419e+01   9.2742994e+01   1.0764548e+02   2.2735385e+02   7.1111935e+01   1.5466975e+02   7.4372903e+01   2.0362081e+02   7.3038387e+01   2.3941241e+02   6.9559355e+01   9.8807832e+01   1.0362000e+02   1.7375911e+02   1.0867581e+02   1.6764400e+02   1.0355032e+02   2.0215920e+02   4.7036774e+01   1.1582222e+02   9.4503226e+01   2.2190877e+02   6.9901290e+01   1.1534048e+02   9.4395806e+01   1.1305834e+02   5.2087419e+01   1.3919204e+02   7.6764839e+01   8.8577845e+01   9.4857419e+01   1.4925528e+02   2.8155484e+01   4.5990465e+01   8.7117419e+01   1.2647157e+02   3.3816129e+01   1.4985697e+02   2.6383323e+02   5.7408826e+01   5.0891613e+01   8.0908026e+01   6.6613548e+01   1.7127446e+02   5.4796129e+01   9.7651794e+01   7.2368065e+01   8.9800555e+01
   1.0450161e+02   2.1662729e+02   1.3923903e+02   1.7026926e+02   5.1363548e+01   1.7954156e+02   8.6350323e+01   3.0574068e+02   1.2105935e+02   2.6299203e+02   6.6895484e+01   1.9601417e+02   1.5751516e+02   2.4109169e+02   5.3887742e+01   1.1521801e+02   5.9219032e+01   1.9501248e+02   4.8309677e+01   2.5977555e+02   1.4748935e+02   2.8377666e+02   9.6308710e+01   1.4993434e+02   3.5919355e+01   1.2611548e+02   4.3629677e+01   1.3865608e+02   4.6371290e+01   7.5585135e+01   9.4041935e+01   1.1738503e+02   4.3279355e+01   1.1152701e+02   7.8658710e+01   1.1273956e+02   5.5766452e+01   8.9546103e+01   6.2908710e+01   1.7787408e+02   6.9031290e+01   1.5203330e+02   9.5496129e+01   1.0378837e+02   4.7481935e+01   8.2042413e+01   6.2080968e+01   9.5637071e+01   8.0477419e+01   2.1371310e+02   3.9382258e+01   1.9144232e+02   2.3584194e+01   1.5894326e+02   6.3099677e+01   1.2397170e+02   1.7537129e+02   1.6415804e+02   5.9124194e+01   1.4579265e+02   4.2449677e+01   1.4836532e+02   8.2288710e+01   2.3561045e+02   6.3655484e+01   1.5866305e+02   1.4572613e+02   3.3857352e+02   4.3900323e+01   8.6480232e+01   6.6002903e+01   1.0974912e+02   8.3312258e+01   1.7149728e+02   8.9094194e+01   1.6112956e+02   3.5077742e+01   1.0302507e+02   6.7110645e+01   1.2898405e+02   1.1543161e+02   1.8905515e+02   6.4350645e+01   1.8571485e+02   4.8081613e+01   1.0619315e+02   7.3330323e+01   7.7679703e+01   1.6117129e+02   1.1008888e+02   3.0409677e+01   1.3882142e+02   4.1993226e+01   1.8560248e+02   2.8043871e+01   7.5833910e+01   3.4698065e+01   9.2270284e+01   3.6536129e+01   1.2666098e+02   2.6368387e+01   6.9928271e+01   5.0734194e+01   1.0677030e+02   5.0513548e+01   8.3936013e+01   4.6335484e+01   1.3860703e+02   6.2362903e+01   2.0732548e+02   5.6853548e+01   1.6545462e+02   2.7116129e+01   2.0814781e+02   7.3160323e+01   2.8082782e+02   1.3322387e+02   2.6087886e+02   1.2030935e+02   2.4262493e+02   8.3217742e+01   1.2489290e+02   9.5146774e+01   2.3164052e+02   7.8564194e+01   2.4985293e+02   7.5365484e+01   1.2282173e+02   1.1651419e+02   1.6992241e+02   9.5685484e+01   3.4065355e+02   5.3067419e+01   2.5676396e+02   4.7322258e+01   1.8685164e+02   3.2522581e+01   8.7745613e+01   8.9711613e+01   1.9627468e+02   3.2864516e+01   1.2031439e+02   5.8030000e+01   1.2823889e+02   3.0512516e+02   4.7124826e+01   7.1075484e+01   1.9547106e+02   2.0125161e+01   1.0880837e+02   7.4475161e+01   3.3407471e+01   6.4133548e+01   1.2131545e+02   6.1430323e+01   1.3793880e+02   1.3098387e+01  -8.7962581e+00   3.7417742e+01   1.1223174e+02   4.6982581e+01   1.4133946e+02  -1.7453226e+01   7.7934000e+01   3.7372258e+01   1.6134828e+02   6.3660323e+01   1.7197975e+02   6.4288710e+01   1.7061658e+02   1.1568065e+02   8.2379419e+01   1.2863516e+02   2.5110983e+02   7.3658387e+01   2.2225991e+02   2.9860000e+01   9.5386039e+01   6.3928710e+01   1.6886957e+02   9.2109677e+01   1.5141671e+02   7.1720645e+01   9.7137187e+01   1.0656452e+02   1.7218710e+02   6.9521935e+01   1.9113954e+02   3.7696452e+01   1.2097170e+02   5.8065806e+01   1.3197570e+02   9.6690645e+01   1.9089862e+02   1.5189355e+01   1.4699582e+02   9.3026129e+01   2.0644533e+02   6.0669032e+01   1.2837680e+02   1.6598516e+02   7.0309574e+01   4.2779032e+01   1.4529413e+02   6.6172581e+01   1.7413652e+02   3.9937097e+01   1.5312342e+02   2.6199677e+01   1.2787306e+02   2.2351935e+01   9.7252168e+01   1.1497355e+02   2.1543857e+02   5.5511290e+01   8.6087806e+01   8.3031935e+01   8.5472929e+01   1.4795226e+02   2.0885350e+02   6.1162581e+01   1.6299957e+02   4.5024194e+01   1.5991032e+02   8.4324516e+01   2.2682146e+02   8.4596129e+01   1.3568618e+02   1.3753742e+02   2.3271701e+02   1.5952839e+02   6.1990632e+01   8.2180323e+01   1.5278622e+02   4.2973548e+01   1.2685792e+02   2.8702903e+01   7.9522477e+01   6.3199032e+01   6.6093755e+01   9.3718710e+01   1.9434799e+02   8.0051935e+01   2.2033714e+02   4.8994516e+01   1.3041947e+02   6.8259355e+01   1.1663732e+02   6.2248710e+01   1.3420462e+02   7.9703226e+01   2.2844761e+02   7.1999355e+01   2.1225941e+02   6.2324516e+01   2.0080565e+02   9.8199355e+01   2.6972857e+02   2.9867935e+02   5.7952103e+01   5.5457419e+01   7.9757600e+01   1.0366226e+02   1.5870573e+02   1.1704000e+02   2.6843357e+02   4.6427419e+01   8.8374194e+01   7.3125484e+01   1.7635545e+02   7.4921935e+01   1.3169495e+02   1.1285290e+02   2.5621241e+02   5.9508387e+01   2.3787481e+02   6.1559355e+01   9.6497832e+01   9.4620000e+01   1.8285911e+02   1.0272581e+02   1.3036000e+02   1.1427032e+02   1.3654160e+02   4.8946774e+01   1.0595942e+02   9.3373226e+01   2.5168917e+02   6.1761290e+01   1.1871168e+02   9.4585806e+01   9.6703135e+01   5.3217419e+01   1.2764164e+02   7.6864839e+01   1.0156985e+02   7.8757419e+01   9.6923277e+01   4.5205484e+01   5.4436465e+01   8.0877419e+01   1.5668077e+02   3.3316129e+01   1.6139697e+02   1.8712323e+02   4.0595626e+01   6.7131613e+01   9.8748826e+01   6.3513548e+01   1.3852246e+02   6.5136129e+01   1.1282459e+02   6.3888065e+01   7.8478955e+01
   7.8971613e+01   2.3842969e+02   1.2856903e+02   2.1136286e+02   5.6783548e+01   1.5381796e+02   7.8200323e+01   2.7563268e+02   8.3299355e+01   3.0458283e+02   5.1515484e+01   1.7038457e+02   1.1137516e+02   2.2640289e+02   3.4647742e+01   9.5237213e+01   5.6849032e+01   1.6483208e+02   4.9309677e+01   2.3069555e+02   1.0579935e+02   2.7218186e+02   9.1928710e+01   1.2518474e+02   1.8829355e+01   1.3286268e+02   5.4199677e+01   1.5262048e+02   5.7371290e+01   6.1135135e+01   5.5891935e+01   1.1371703e+02   5.9089355e+01   1.1416221e+02   8.7898710e+01   1.2595036e+02   6.8526452e+01   7.7475303e+01   6.1718710e+01   1.7348928e+02   7.0371290e+01   1.5877610e+02   8.5876129e+01   9.7177974e+01   4.9671935e+01   9.3727213e+01   5.0460968e+01   9.7376671e+01   7.7717419e+01   2.1540390e+02   3.1572258e+01   1.4882712e+02   3.2344194e+01   1.3547246e+02   5.1239677e+01   1.1720050e+02   1.6090129e+02   1.2707564e+02   5.7644194e+01   1.4596105e+02   4.7019677e+01   1.2247972e+02   8.2948710e+01   1.9155765e+02   2.7845484e+01   1.4076785e+02   1.4516613e+02   2.5129832e+02   3.2190323e+01   1.0645703e+02   4.1862903e+01   1.1029032e+02   4.0692258e+01   1.7914688e+02   1.0423419e+02   1.4067836e+02   2.4887742e+01   8.2460271e+01   6.7730645e+01   1.2521445e+02   7.1911613e+01   1.7506675e+02   5.2680645e+01   1.3164845e+02   4.8511613e+01   1.1862875e+02   6.7560323e+01   8.8801303e+01   1.7736129e+02   1.0413368e+02   3.1839677e+01   1.4913702e+02   5.6083226e+01   1.3628528e+02   2.8903871e+01   9.5905110e+01   3.0608065e+01   8.2497484e+01   2.4866129e+01   1.1016458e+02   6.4408387e+01   8.0745071e+01   6.0404194e+01   1.0756670e+02   6.4273548e+01   8.4595213e+01   6.9425484e+01   1.5518983e+02   6.2172903e+01   1.7491068e+02   5.7283548e+01   1.8347022e+02   3.0446129e+01   1.7026141e+02   7.1970323e+01   3.0311302e+02   1.0893387e+02   2.5912206e+02   1.2987935e+02   2.5537933e+02   5.5937742e+01   1.5640530e+02   9.9286774e+01   2.4673932e+02   5.7134194e+01   2.1418733e+02   8.6505484e+01   1.0831053e+02   1.0751419e+02   1.7279241e+02   1.0430548e+02   3.1100395e+02   5.2837419e+01   2.2787236e+02   5.6712258e+01   2.0377044e+02   4.2292581e+01   6.2154013e+01   6.5761613e+01   1.4981068e+02   3.4064516e+01   1.4231839e+02   7.2930000e+01   1.4142689e+02   3.0026516e+02   2.4603626e+01   9.3795484e+01   1.9551346e+02   5.1465161e+01   1.1287117e+02   7.9855161e+01   7.7217071e+01   7.4943548e+01   1.0431065e+02   5.4100323e+01   1.5809520e+02   1.4238387e+01  -9.5074581e+00   6.0807742e+01   1.0222054e+02   3.2602581e+01   1.4601986e+02   1.9266774e+01   1.1389640e+02   3.7272258e+01   1.3097628e+02   5.0990323e+01   1.9627335e+02   4.4478710e+01   1.8306138e+02   1.0268065e+02   8.3759419e+01   1.0963516e+02   2.5876983e+02   1.2494839e+02   2.2087671e+02   3.8580000e+01   9.6068439e+01   9.5258710e+01   2.0641317e+02   7.9539677e+01   1.7875231e+02   5.9770645e+01   1.0214319e+02   1.1475452e+02   1.7124190e+02   5.8421935e+01   1.6750754e+02   8.0606452e+01   8.0538903e+01   5.1775806e+01   1.1743890e+02   9.3260645e+01   2.1298302e+02   4.3479355e+01   1.3011262e+02   6.8076129e+01   1.7087133e+02   6.1429032e+01   1.2307600e+02   1.2169516e+02   1.1971277e+02   5.0209032e+01   1.5278973e+02   6.7072581e+01   1.6163452e+02   5.6607097e+01   1.4531982e+02   5.1769677e+01   1.1087746e+02   3.2161935e+01   7.0797368e+01   7.5643548e+01   2.0863497e+02   4.2651290e+01   1.0777661e+02   7.9981935e+01   8.1386929e+01   1.0752226e+02   1.7037790e+02   6.3402581e+01   1.7567037e+02   4.8404194e+01   1.8092992e+02   8.1634516e+01   2.2341666e+02   8.4546129e+01   1.5055018e+02   1.0910742e+02   2.2123141e+02   1.6728839e+02   8.7749832e+01   8.7180323e+01   1.2290622e+02   3.5653548e+01   1.3650352e+02   3.2182903e+01   7.6094077e+01   4.6869032e+01   8.0880155e+01   1.2919871e+02   1.7479959e+02   1.3019194e+02   2.8546594e+02   6.1184516e+01   1.2535427e+02   6.7879355e+01   1.3843772e+02   4.6918710e+01   1.6886102e+02   7.8703226e+01   2.0733761e+02   7.1759355e+01   1.8575861e+02   8.4704516e+01   1.9015525e+02   1.3800935e+02   2.7164377e+02   3.3110935e+02   5.6927703e+01   6.2307419e+01   1.0382960e+02   9.2002258e+01   1.8654853e+02   1.4961000e+02   3.1806797e+02   3.8857419e+01   9.5169794e+01   9.5175484e+01   2.1940145e+02   7.1591935e+01   1.3363135e+02   8.7852903e+01   2.4340241e+02   5.6558387e+01   2.0425081e+02   7.3089355e+01   1.2075543e+02   1.0224000e+02   2.2305951e+02   1.0638581e+02   1.3339720e+02   9.0460323e+01   1.3201640e+02   3.4986774e+01   1.1478622e+02   7.9003226e+01   2.0770877e+02   9.4141290e+01   1.2755128e+02   8.7345806e+01   1.1543234e+02   5.7347419e+01   1.4391124e+02   6.7484839e+01   9.1040245e+01   6.5427419e+01   1.2627968e+02   4.0915484e+01   5.0019665e+01   7.8067419e+01   1.6705557e+02   3.8926129e+01   1.2266817e+02   2.0145323e+02   4.8309226e+01   8.1411613e+01   1.3522643e+02   7.2613548e+01   1.4051446e+02   7.9416129e+01   1.0368219e+02   6.1788065e+01   6.9216955e+01
   7.0881613e+01   2.0474689e+02   1.5999903e+02   2.2550846e+02   6.4833548e+01   1.7770396e+02   7.9200323e+01   2.7108268e+02   1.0348935e+02   3.4267763e+02   4.8235484e+01   1.9888697e+02   9.2325161e+01   2.6016689e+02   6.8987742e+01   1.3116001e+02   6.1589032e+01   1.6024288e+02   1.4619677e+01   1.9647075e+02   1.2002935e+02   3.1735346e+02   7.4078710e+01   1.4614274e+02   1.8259355e+01   1.3500828e+02   6.3819677e+01   1.3309088e+02   3.9661290e+01   8.7831935e+01   7.7081935e+01   1.2388183e+02   5.4039355e+01   1.2461621e+02   8.5468710e+01   1.3233476e+02   5.2196452e+01   9.1541703e+01   4.1908710e+01   1.2583408e+02   7.3081290e+01   1.7889930e+02   9.9826129e+01   1.1772197e+02   6.2291935e+01   1.1123761e+02   5.2650968e+01   8.6491471e+01   7.6857419e+01   1.7319270e+02   2.5712258e+01   1.2629592e+02   1.6724194e+01   1.3677206e+02   3.7529677e+01   1.1539730e+02   1.8013129e+02   1.4544724e+02   4.1604194e+01   9.4344245e+01   6.4879677e+01   1.5200092e+02   5.0708710e+01   1.4518685e+02   5.9325484e+01   1.4885945e+02   1.7441613e+02   2.3533832e+02   4.3900323e+01   1.1495023e+02   5.5292903e+01   1.2688592e+02   6.1692258e+01   1.7160688e+02   8.1904194e+01   1.3846476e+02   5.9407742e+01   1.6202867e+02   6.2390645e+01   8.8311652e+01   6.4861613e+01   1.6139075e+02   7.4540645e+01   1.1927965e+02   5.4801613e+01   1.0798555e+02   4.5330323e+01   6.6299703e+01   2.2846129e+02   1.2037568e+02   1.9079677e+01   1.4724782e+02   5.1423226e+01   1.6574808e+02   3.2283871e+01   7.1164710e+01   3.1418065e+01   9.1722684e+01   3.2296129e+01   1.2914018e+02   6.5508387e+01   8.4937071e+01   7.1884194e+01   1.1450830e+02   3.6463548e+01   9.1920013e+01   4.6185484e+01   1.2914903e+02   6.8982903e+01   1.9603588e+02   5.0573548e+01   1.5481702e+02   4.3166129e+01   1.9743381e+02   6.2780323e+01   2.2765822e+02   1.1564387e+02   2.7987526e+02   1.4992935e+02   2.5363533e+02   6.2937742e+01   1.2036530e+02   1.0100677e+02   2.0265172e+02   6.8414194e+01   1.8999493e+02   9.2745484e+01   1.3276133e+02   1.0661419e+02   1.5219441e+02   8.6165484e+01   3.1498515e+02   5.8117419e+01   2.2516996e+02   5.6282258e+01   1.9432484e+02   5.0292581e+01   7.3804013e+01   6.5331613e+01   1.6837508e+02   3.9214516e+01   1.3930639e+02   7.1980000e+01   1.4278289e+02   3.2931516e+02   7.4519626e+01   1.0350548e+02   2.2035666e+02   2.2035161e+01   1.0494557e+02   9.4575161e+01   8.0189471e+01   8.7133548e+01   1.1385545e+02   5.2770323e+01   1.6568160e+02   2.0858387e+01  -9.9470581e+00   3.9657742e+01   7.0242542e+01   5.1222581e+01   1.2000026e+02  -7.4932258e+00   9.6237200e+01   3.4842258e+01   1.1569068e+02   4.9550323e+01   1.6894855e+02   3.4718710e+01   1.8903218e+02   1.0501065e+02   7.3953019e+01   9.4685161e+01   2.4187583e+02   8.3858387e+01   2.2806391e+02   2.7720000e+01   9.0037239e+01   7.9928710e+01   1.6825957e+02   7.4449677e+01   1.8844951e+02   6.3250645e+01   9.2724787e+01   1.1151452e+02   1.5931110e+02   8.0561935e+01   1.8378634e+02   1.0255645e+02   8.9072903e+01   5.0155806e+01   1.3289850e+02   7.2160645e+01   1.7500102e+02   4.3099355e+01   1.1995302e+02   8.7266129e+01   1.6529613e+02   4.7479032e+01   7.0052000e+01   1.0112516e+02   1.5516837e+02   4.3589032e+01   1.2722933e+02   5.6932581e+01   1.4459572e+02   6.5027097e+01   1.5811622e+02   4.4149677e+01   1.3982706e+02   3.7881935e+01   9.9719768e+01   1.1026355e+02   1.8205537e+02   5.3991290e+01   1.4629941e+02   8.0081935e+01   9.0808929e+01   1.0890226e+02   1.9978750e+02   3.6022581e+01   1.4372077e+02   5.4974194e+01   2.1982432e+02   8.7204516e+01   2.1272106e+02   9.1496129e+01   1.8766418e+02   1.1306742e+02   2.5720461e+02   1.8571839e+02   1.1422543e+02   6.3850323e+01   1.0611262e+02   4.9863548e+01   1.3278672e+02   2.8512903e+01   7.0007677e+01   4.5919032e+01   7.9956155e+01   1.1647871e+02   1.6952719e+02   1.3091194e+02   3.2317834e+02   4.8944516e+01   1.0004347e+02   9.1259355e+01   1.7637732e+02   4.9638710e+01   1.4788342e+02   7.5183226e+01   2.4408921e+02   8.1569355e+01   2.0711381e+02   7.8654516e+01   2.0668925e+02   1.0271935e+02   2.3684697e+02   3.4891935e+02   9.0222903e+01   7.0597419e+01   1.0073640e+02   9.7762258e+01   1.8008773e+02   1.3480000e+02   3.3658277e+02   4.0577419e+01   1.0103219e+02   7.6885484e+01   2.0362465e+02   7.3921935e+01   1.3430495e+02   1.1008290e+02   2.5486401e+02   5.0228387e+01   2.0018721e+02   6.7619355e+01   9.8133032e+01   8.9910000e+01   2.9071591e+02   1.1086581e+02   1.4346880e+02   8.3550323e+01   1.5209920e+02   4.8706774e+01   8.9638619e+01   9.7003226e+01   2.0970877e+02   4.1141290e+01   1.3879128e+02   8.7305806e+01   1.0928554e+02   6.7617419e+01   1.6774964e+02   5.1244839e+01   9.5569445e+01   9.4377419e+01   1.5805368e+02   3.7105484e+01   2.5084465e+01   7.4407419e+01   1.2353837e+02   6.5816129e+01   1.8573697e+02   2.5483323e+02   8.2788258e+00   5.1841613e+01   1.2802203e+02   8.9183548e+01   1.7637886e+02   7.0226129e+01   9.9327394e+01   6.7368065e+01   5.8110555e+01
   8.0691613e+01   1.7020209e+02   1.5004903e+02   2.3516446e+02   5.4643548e+01   1.7646916e+02   6.3770323e+01   2.8492708e+02   1.3415935e+02   2.4132403e+02   4.3185484e+01   1.7753097e+02   1.0128516e+02   2.5178009e+02   5.2267742e+01   1.1020761e+02   4.9959032e+01   1.9133328e+02   5.3559677e+01   1.6973555e+02   1.1479935e+02   2.6300186e+02   4.3498710e+01   1.1282914e+02   3.7019355e+01   1.3373748e+02   3.6859677e+01   1.5400768e+02   3.5281290e+01   6.5092335e+01   9.1801935e+01   1.4660423e+02   6.6709355e+01   1.2165261e+02   7.4428710e+01   1.4298796e+02   4.1866452e+01   7.1038103e+01   4.7948710e+01   1.0454088e+02   8.1701290e+01   1.7343970e+02   9.2116129e+01   9.5058774e+01   5.1341935e+01   9.6303613e+01   4.9700968e+01   8.5107471e+01   8.4667419e+01   1.8342790e+02   5.0472258e+01   1.4355512e+02   3.0204194e+01   1.3026366e+02   3.4429677e+01   1.2254530e+02   1.7966129e+02   1.4767484e+02   6.7124194e+01   1.0025265e+02   3.4879677e+01   9.6260916e+01   7.3048710e+01   2.0082965e+02   3.9945484e+01   1.6817985e+02   1.9178613e+02   2.2925872e+02   3.1000323e+01   1.0703223e+02   6.5672903e+01   1.2610552e+02   7.2072258e+01   1.7877648e+02   5.8234194e+01   1.3587836e+02   1.0977742e+01   1.3385307e+02   4.7680645e+01   9.8388452e+01   5.6431613e+01   1.8030515e+02   9.3630645e+01   1.1913245e+02   5.3851613e+01   8.1821548e+01   4.4280323e+01   7.4523703e+01   1.9079129e+02   1.2700928e+02   4.3079677e+01   1.3532782e+02   5.1703226e+01   1.8106568e+02   3.8523871e+01   5.9995510e+01   3.6038065e+01   9.0593084e+01   2.6156129e+01   1.1192138e+02   4.1648387e+01   9.4225871e+01   5.7924194e+01   1.1567510e+02   5.2563548e+01   7.8632013e+01   6.4615484e+01   1.1590463e+02   7.0842903e+01   1.5835708e+02   3.9183548e+01   1.5124822e+02   4.3206129e+01   1.7895061e+02   7.5360323e+01   2.8284182e+02   1.0264387e+02   2.6914526e+02   1.3959935e+02   2.6622173e+02   5.4077742e+01   1.4203410e+02   6.7006774e+01   2.2237172e+02   8.7564194e+01   2.1489293e+02   1.1631548e+02   1.3916573e+02   1.0523419e+02   1.6859481e+02   8.2925484e+01   3.2014435e+02   7.8117419e+01   2.5751996e+02   4.8802258e+01   1.8940324e+02   6.3812581e+01   7.8432413e+01   9.5761613e+01   2.0032068e+02   4.1214516e+01   1.3294639e+02   5.8740000e+01   1.7284209e+02   4.1550516e+02   3.9104426e+01   9.7125484e+01   1.9048706e+02   4.8175161e+01   1.1056437e+02   9.8095161e+01   9.0807871e+01   6.2283548e+01   9.9803445e+01   5.7240323e+01   1.4570400e+02   1.2618387e+01  -1.1878581e+00   4.7807742e+01   9.3160542e+01   2.4932581e+01   1.3710346e+02   1.6677419e-01   9.7904400e+01   5.2182258e+01   1.3249348e+02   5.9320323e+01   1.9416695e+02   6.6148710e+01   1.9732778e+02   1.3139065e+02   8.2552619e+01   8.9115161e+01   2.5675143e+02   5.4998387e+01   1.7399271e+02   5.2000000e+01   9.9714839e+01   1.0077871e+02   1.6954157e+02   8.6109677e+01   1.8761671e+02   6.8580645e+01   1.5215839e+02   1.3013452e+02   1.6620150e+02   7.1991935e+01   1.9985194e+02   5.4406452e+01   7.3594903e+01   7.5445806e+01   1.5516530e+02   7.9780645e+01   1.8887142e+02   2.3809355e+01   1.4716622e+02   8.9406129e+01   1.8907493e+02   5.9809032e+01   1.1839560e+02   1.3031516e+02   1.4454317e+02   6.4919032e+01   1.5623293e+02   7.9122581e+01   1.7201052e+02   6.3507097e+01   1.2623782e+02   5.3109677e+01   1.3182026e+02   5.5071935e+01   1.3801457e+02   1.2326355e+02   1.8334537e+02   4.4511290e+01   1.6934781e+02   6.5891935e+01   6.7704129e+01   1.0747226e+02   1.6190190e+02   6.1832581e+01   1.3537597e+02   7.7264194e+01   2.1452112e+02   6.9204516e+01   2.1834106e+02   7.4216129e+01   1.8713658e+02   1.2158742e+02   2.6128301e+02   1.6276839e+02   8.1971432e+01   7.5990323e+01   1.2123142e+02   3.4133548e+01   1.2262512e+02   3.1562903e+01   6.0913677e+01   4.7439032e+01   9.4924555e+01   9.0288710e+01   1.5967239e+02   1.3153194e+02   2.7973874e+02   4.7324516e+01   1.2855307e+02   7.5789355e+01   1.8313492e+02   5.3538710e+01   1.7800142e+02   5.9093226e+01   2.2504641e+02   6.1239355e+01   2.0474021e+02   8.3944516e+01   2.0645605e+02   9.0769355e+01   2.3065297e+02   3.1767935e+02   5.1482103e+01   7.6977419e+01   9.5466000e+01   9.8472258e+01   1.7251093e+02   1.2409000e+02   2.9029957e+02   4.8767419e+01   1.1618699e+02   9.4935484e+01   2.2561065e+02   7.2441935e+01   1.6551335e+02   1.2551290e+02   2.4886961e+02   8.4508387e+01   1.8196481e+02   6.8969355e+01   8.8385032e+01   9.4620000e+01   2.5319911e+02   9.9485806e+01   1.2746920e+02   8.1700323e+01   1.6733720e+02   5.9136774e+01   1.1499422e+02   6.8313226e+01   2.0988397e+02   6.7091290e+01   8.0045277e+01   6.8305806e+01   7.5095535e+01   5.3487419e+01   1.4375004e+02   5.4334839e+01   1.0409225e+02   6.8947419e+01   1.4223808e+02   3.0725484e+01   5.7404865e+01   7.2447419e+01   1.5816517e+02   5.8316129e+01   1.7222697e+02   2.2235323e+02   1.3777226e+01   9.1271613e+01   9.9097626e+01   8.5703548e+01   1.7674726e+02   7.0326129e+01   1.0107939e+02   6.5648065e+01   6.5768155e+01
   6.5641613e+01   1.7301609e+02   1.2075903e+02   2.1364766e+02   5.0363548e+01   1.3048156e+02   5.9200323e+01   2.6801268e+02   1.1534935e+02   2.3682883e+02   4.4375484e+01   1.8086577e+02   6.7805161e+01   1.8674849e+02   5.5747742e+01   1.0440921e+02   6.7059032e+01   1.6391528e+02   4.8749677e+01   1.8780035e+02   8.9109355e+01   2.1190706e+02   6.0118710e+01   7.8119535e+01   4.6399355e+01   1.1027708e+02   5.7579677e+01   1.3940008e+02   4.8941290e+01   4.0279535e+01   1.0218194e+02   8.5873832e+01   4.6089355e+01   1.1972221e+02   5.6898710e+01   9.5670361e+01   7.8766452e+01   1.2741610e+02   4.1288710e+01   1.1593368e+02   1.0151129e+02   1.8752490e+02   9.1546129e+01   1.0710437e+02   7.4101935e+01   1.1524281e+02   3.6750968e+01   9.2473471e+01   6.7527419e+01   1.8788910e+02   3.6802258e+01   1.3354872e+02   3.6294194e+01   1.4063646e+02   6.7719677e+01   1.2198210e+02   1.4675129e+02   1.5953764e+02   5.6554194e+01   1.4037825e+02   3.3159677e+01   9.8728516e+01   6.9288710e+01   1.9765045e+02   6.8225484e+01   1.7086745e+02   1.5241613e+02   2.2921832e+02   5.0900323e+01   8.8720232e+01   3.8622903e+01   1.3635952e+02   5.4262258e+01   1.6216128e+02   1.0152419e+02   1.4251516e+02   2.7787742e+01   1.0355827e+02   4.9250645e+01   8.0312852e+01   6.7761613e+01   1.6510875e+02   6.0160645e+01   1.4838005e+02   4.8181613e+01   9.2515148e+01   7.0710323e+01   7.8939303e+01   1.2903129e+02   1.0752008e+02   2.5319677e+01   1.4612862e+02   3.4703226e+01   1.5261568e+02   3.9623871e+01   7.0337510e+01   2.6178065e+01   1.0133188e+02   4.3056129e+01   1.1004938e+02   6.3938387e+01   9.0012671e+01   6.4694194e+01   1.0384350e+02   2.9603548e+01   9.2938813e+01   6.6045484e+01   1.4841023e+02   7.4122903e+01   1.5662468e+02   5.7283548e+01   1.4999022e+02   4.2356129e+01   1.7854861e+02   6.5830323e+01   2.2217422e+02   8.0053871e+01   2.4954246e+02   1.2825935e+02   2.1565893e+02   3.6077742e+01   1.4613410e+02   9.3666774e+01   2.3828892e+02   7.2804194e+01   2.3159373e+02   1.0040548e+02   1.3557853e+02   9.5664194e+01   1.6593041e+02   8.9635484e+01   3.0832755e+02   5.5067419e+01   2.1093396e+02   4.7612258e+01   2.0701844e+02   2.6482581e+01   8.6178813e+01   8.1381613e+01   2.3294108e+02   4.7614516e+01   1.1788439e+02   9.8170000e+01   1.6178769e+02   3.4269516e+02   1.7449226e+01   6.6605484e+01   2.2163866e+02   2.7275161e+01   8.8096374e+01   7.4235161e+01   4.7096671e+01   5.6043548e+01   1.3344265e+02   5.6100323e+01   1.6565520e+02   8.2883871e+00  -1.2371458e+01   5.6997742e+01   8.6285342e+01   4.6222581e+01   1.1521026e+02   1.4406774e+01   1.0857520e+02   2.1702258e+01   1.0351188e+02   5.9160323e+01   1.7539975e+02   5.5578710e+01   1.6726338e+02   9.2820645e+01   7.5928219e+01   9.8595161e+01   2.8441303e+02   6.6138387e+01   1.8405151e+02   3.2960000e+01   9.6518039e+01   6.5208710e+01   1.6062717e+02   9.8159677e+01   1.3212271e+02   6.7250645e+01   1.4773479e+02   1.5932452e+02   2.0401630e+02   7.3141935e+01   1.6184994e+02   4.2746452e+01   7.1717703e+01   7.6065806e+01   1.4449570e+02   7.9160645e+01   1.7030102e+02   2.5769355e+01   1.3957942e+02   7.5646129e+01   1.7060573e+02   4.6999032e+01   9.1330400e+01   1.1084516e+02   1.2020077e+02   5.7589032e+01   1.6829933e+02   7.5172581e+01   2.0365652e+02   5.3217097e+01   1.4197102e+02   1.0714968e+02   1.3154706e+02   3.8211935e+01   1.2988337e+02   1.0974355e+02   2.0928697e+02   5.5041290e+01   1.2773541e+02   9.7081935e+01   1.0091893e+02   1.1443226e+02   2.3192510e+02   5.4352581e+01   1.2011437e+02   5.7164194e+01   2.4093912e+02   8.6704516e+01   2.1969106e+02   9.5926129e+01   1.8615978e+02   1.3901742e+02   2.6131861e+02   1.4457839e+02   9.1036632e+01   5.3420323e+01   1.2917702e+02   3.5073548e+01   9.1179923e+01   2.0562903e+01   1.0650368e+02   5.9009032e+01   9.2758955e+01   8.6668710e+01   1.7291199e+02   1.2824194e+02   2.7781194e+02   6.3854516e+01   1.3118067e+02   8.3309355e+01   1.3615332e+02   6.7828710e+01   1.5709822e+02   6.9133226e+01   2.0886321e+02   8.1909355e+01   1.8960661e+02   7.3274516e+01   1.9402965e+02   7.4059355e+01   2.2527977e+02   3.6000935e+02   1.9855703e+01   4.9837419e+01   8.5677200e+01   2.6432258e+01   5.7744129e+01   8.0420000e+01   1.5374317e+02   3.7527419e+01   8.6136194e+01   6.7175484e+01   1.7864145e+02   6.2681935e+01   1.2272415e+02   1.1227290e+02   2.3149881e+02   6.1368387e+01   1.8057601e+02   7.3439355e+01   1.0543743e+02   1.2857000e+02   2.1305311e+02   1.0933581e+02   1.5302120e+02   9.9360323e+01   1.5049440e+02   4.8846774e+01   9.9347419e+01   9.3623226e+01   2.2191917e+02   7.1521290e+01   8.9070877e+01   8.3345806e+01   1.2046234e+02   6.2347419e+01   1.5537124e+02   4.0714839e+01   1.0427185e+02   8.8947419e+01   1.7144808e+02   4.1625484e+01   5.3962865e+01   6.3357419e+01   1.4037237e+02   3.5146129e+01   1.4214057e+02   2.1240323e+02   7.9032258e+00   6.0271613e+01   1.3148763e+02   5.7373548e+01   1.6111366e+02   7.7416129e+01   7.9082194e+01   6.9408065e+01   5.2087355e+01
   5.3261613e+01   1.7434649e+02   1.4732903e+02   2.1976206e+02   4.7213548e+01   1.5511356e+02   9.0770323e+01   2.4486708e+02   9.4729355e+01   2.5399843e+02   6.0755484e+01   1.9974537e+02   9.9515161e+01   2.0611169e+02   5.7797742e+01   1.3595521e+02   6.1589032e+01   2.1556288e+02   4.5559677e+01   2.5637555e+02   7.3029355e+01   1.9019346e+02   7.1308710e+01   1.4450434e+02   3.1209355e+01   1.6978228e+02   3.1859677e+01   1.3145768e+02   4.9661290e+01   9.3511935e+01   1.0170194e+02   1.2453223e+02   3.5039355e+01   1.3584621e+02   8.2758710e+01   1.2546156e+02   5.9906452e+01   1.1325490e+02   3.9618710e+01   1.5501728e+02   5.6751290e+01   1.8901570e+02   8.4586129e+01   1.2428117e+02   5.6671935e+01   1.0316721e+02   6.3840968e+01   1.0011627e+02   6.7007419e+01   1.7412070e+02   4.1572258e+01   1.2278712e+02   4.7014194e+01   1.4658886e+02   5.8339677e+01   1.3482250e+02   1.1004129e+02   3.3857444e+02   2.8174194e+01   1.1598865e+02   4.9499677e+01   1.1061132e+02   9.1898710e+01   1.9856165e+02   7.5845484e+01   1.6334785e+02   1.3816613e+02   1.6942832e+02   4.7330323e+01   1.2691583e+02   4.0002903e+01   1.1020912e+02   7.0122258e+01   1.7655248e+02   1.0280419e+02   1.7250276e+02   3.8027742e+01   9.6979071e+01   7.4490645e+01   1.0377365e+02   8.1101613e+01   1.6833155e+02   5.6730645e+01   1.4827445e+02   4.1611613e+01   7.5280748e+01   6.7330323e+01   7.6539703e+01   1.5160129e+02   1.2538448e+02   2.7079677e+01   1.5293782e+02   5.1183226e+01   1.5372728e+02   3.2473871e+01   6.3809510e+01   3.4558065e+01   1.1233148e+02   2.9296129e+01   9.9430181e+01   6.5698387e+01   8.7541871e+01   4.5974194e+01   1.0077110e+02   5.2753548e+01   7.6756813e+01   7.5995484e+01   1.5185423e+02   1.2284290e+02   2.0362708e+02   4.4523548e+01   1.3730102e+02   4.5596129e+01   1.6999941e+02   6.6690323e+01   2.9344542e+02   1.0928387e+02   2.1985406e+02   1.1616935e+02   2.3500613e+02   6.2557742e+01   1.4254570e+02   6.2046774e+01   2.3038852e+02   8.8604194e+01   2.3432973e+02   9.5265484e+01   1.7250973e+02   1.0789419e+02   2.0714201e+02   1.3035548e+02   3.1853995e+02   5.9447419e+01   2.1944356e+02   3.8472258e+01   2.2303964e+02   4.6912581e+01   7.6454413e+01   1.0000161e+02   2.3760148e+02   4.0414516e+01   1.0826039e+02   8.1980000e+01   1.6689289e+02   3.9155516e+02   1.7450426e+01   8.3125484e+01   1.7131706e+02   2.9985161e+01   1.1310957e+02   1.0028516e+02   7.2532671e+01   7.9133548e+01   1.1311545e+02   4.4340323e+01   1.6287600e+02   1.8288387e+01  -8.9314581e+00   4.6807742e+01   8.9390542e+01   4.6792581e+01   1.0807466e+02   7.0767742e+00   9.1681600e+01   4.1032258e+01   1.3267548e+02   5.2660323e+01   1.8852975e+02   3.9198710e+01   1.6524378e+02   1.0834065e+02   6.8346619e+01   1.1316516e+02   2.8082743e+02   4.8658387e+01   1.7416991e+02   3.4050000e+01   8.9480839e+01   5.8258710e+01   1.6532317e+02   6.4679677e+01   1.5490111e+02   7.9530645e+01   1.4890239e+02   1.5522452e+02   2.0915430e+02   5.8331935e+01   1.3437474e+02   4.3366452e+01   8.5568103e+01   5.7295806e+01   1.2480730e+02   7.0730645e+01   1.8482542e+02   2.3909355e+01   1.6372822e+02   8.1556129e+01   2.0941293e+02   6.4809032e+01   1.2461560e+02   1.4017516e+02   9.4904374e+01   3.7829032e+01   1.5978013e+02   6.2552581e+01   2.2290612e+02   6.6177097e+01   1.4321422e+02   8.0299677e+01   1.1531506e+02   5.1401935e+01   1.1163817e+02   1.0145355e+02   2.1500017e+02   5.9041290e+01   1.0241541e+02   9.6751935e+01   1.0370533e+02   1.1462226e+02   2.4147990e+02   5.4112581e+01   1.5746357e+02   6.2454194e+01   1.9151592e+02   5.5324516e+01   2.0914146e+02   8.9266129e+01   1.6231258e+02   1.6625742e+02   2.9394941e+02   1.6200839e+02   8.1312232e+01   8.2900323e+01   1.3510862e+02   6.5393548e+01   1.0269432e+02   3.4032903e+01   1.0509608e+02   6.1679032e+01   9.9835355e+01   9.5388710e+01   1.9017439e+02   1.1843194e+02   2.7555674e+02   4.9084516e+01   1.0922227e+02   6.5789355e+01   1.4464492e+02   5.4968710e+01   1.4631702e+02   7.0993226e+01   2.1266441e+02   8.7519355e+01   1.8506781e+02   7.9134516e+01   2.3070085e+02   9.1819355e+01   2.4509897e+02   2.2895935e+02   4.5339703e+01   4.6407419e+01   1.0648160e+02   4.0812258e+01   2.4037290e+00   3.4760000e+01   3.2395974e+01   3.5957419e+01   8.8161794e+01   8.7225484e+01   2.0188745e+02   6.7301935e+01   1.6364455e+02   1.1437290e+02   2.2228081e+02   6.8848387e+01   1.8440761e+02   4.8789355e+01   1.0087943e+02   9.4720000e+01   1.9423111e+02   1.0629581e+02   1.4835440e+02   9.9550323e+01   1.4309920e+02   5.5326774e+01   1.1491902e+02   7.5753226e+01   2.1659877e+02   3.0761290e+01   9.5381677e+01   1.0396581e+02   1.0776274e+02   8.5747419e+01   1.5029924e+02   6.7294839e+01   1.0800545e+02   7.3517419e+01   1.2201248e+02   4.1865484e+01   5.4323665e+01   5.6597419e+01   1.2772317e+02   3.7706129e+01   1.4510577e+02   2.2512323e+02   3.2455626e+01   6.6991613e+01   1.3724003e+02   6.6703548e+01   1.6669726e+02   8.4186129e+01   1.0754059e+02   5.1318065e+01   6.1674555e+01
   8.5731613e+01   2.0345889e+02   1.6128903e+02   2.3217526e+02   6.3743548e+01   1.2931116e+02   7.9580323e+01   2.5900228e+02   9.5969355e+01   2.7818923e+02   6.2705484e+01   1.8310937e+02   1.1389516e+02   2.4996129e+02   6.9217742e+01   1.1657161e+02   6.7009032e+01   1.9280928e+02   4.0929677e+01   2.4224595e+02   8.0109355e+01   2.4192706e+02   3.8168710e+01   1.2472554e+02   2.4399355e+01   1.7470708e+02   6.0249677e+01   1.0198648e+02   5.5321290e+01   7.9009135e+01   8.7941935e+01   1.7058303e+02   4.4229355e+01   1.4068101e+02   7.1518710e+01   1.4669076e+02   5.4096452e+01   8.8339703e+01   4.8378710e+01   1.3031648e+02   6.2131290e+01   1.6300530e+02   8.5966129e+01   1.4117077e+02   5.1341935e+01   8.3063613e+01   6.9270968e+01   1.1382187e+02   9.2717419e+01   1.8368390e+02   2.7282258e+01   1.4012032e+02   3.2864194e+01   1.5639086e+02   5.9099677e+01   1.4414170e+02   1.3490129e+02   2.7915564e+02   6.1884194e+01   1.2919185e+02   3.7019677e+01   1.0708972e+02   6.9048710e+01   1.6714965e+02   5.7565484e+01   1.7467025e+02   1.4403613e+02   2.1382872e+02   3.3000323e+01   1.1963223e+02   6.6622903e+01   1.3064952e+02   6.5742258e+01   1.9228288e+02   8.5194194e+01   1.2896156e+02   3.4217742e+01   1.0366387e+02   3.8920645e+01   7.9279252e+01   7.2951613e+01   1.7483355e+02   6.3680645e+01   1.3143845e+02   3.9611613e+01   1.4801075e+02   5.0280323e+01   8.2953703e+01   1.7751129e+02   1.0602168e+02   3.1219677e+01   1.4327662e+02   4.0463226e+01   1.6548488e+02   3.6193871e+01   8.9131910e+01   3.1658065e+01   1.0070348e+02   3.1636129e+01   1.1505298e+02   6.1028387e+01   9.1625471e+01   3.8544194e+01   9.9555497e+01   3.9273548e+01   1.0459521e+02   5.1425484e+01   1.2648983e+02   1.0231290e+02   1.5564948e+02   4.2953548e+01   1.3956662e+02   2.2016129e+01   1.7583581e+02   8.9450323e+01   2.4309462e+02   9.6933871e+01   2.4178206e+02   1.2449935e+02   2.7066973e+02   2.9987742e+01   1.3572130e+02   8.1096774e+01   2.2838452e+02   9.6324194e+01   2.4795213e+02   7.0405484e+01   1.9063853e+02   1.2304419e+02   2.0459001e+02   9.6975484e+01   3.4964035e+02   5.9217419e+01   2.1184196e+02   5.6522258e+01   2.1249564e+02   3.4812581e+01   6.4802413e+01   8.9811613e+01   2.2250668e+02   3.9064516e+01   1.2401839e+02   7.1360000e+01   1.3793249e+02   4.4821516e+02   5.6197626e+01   1.0074548e+02   1.8966746e+02   3.5175161e+01   1.0750437e+02   9.4995161e+01   5.8625871e+01   6.2323548e+01   1.3832025e+02   4.5720323e+01   1.6567560e+02   1.5428387e+01   1.5437342e+01   6.1037742e+01   1.1553214e+02   4.4322581e+01   1.3051226e+02   2.4836774e+01   1.0460080e+02   3.7562258e+01   1.2181308e+02   5.5050323e+01   1.8433855e+02   3.2668710e+01   1.5757618e+02   1.3206065e+02   8.9359019e+01   1.2402516e+02   2.8156863e+02   5.6858387e+01   2.2308391e+02   3.6390000e+01   8.6343639e+01   7.5588710e+01   1.6431677e+02   8.2919677e+01   1.6072191e+02   8.0390645e+01   1.0854359e+02   1.3756452e+02   2.0032710e+02   4.6661935e+01   1.6525834e+02   4.0646452e+01   8.7305703e+01   6.3105806e+01   1.5038250e+02   8.4210645e+01   1.7836702e+02   2.9239355e+01   1.4044182e+02   7.4456129e+01   2.0698093e+02   4.9429032e+01   1.2760600e+02   1.2498516e+02   1.1687957e+02   7.4969032e+01   1.5418893e+02   4.3362581e+01   1.8387132e+02   4.5317097e+01   1.4788302e+02   7.0629677e+01   1.2703866e+02   5.7491935e+01   1.1801097e+02   1.1502355e+02   2.5348457e+02   4.5181290e+01   9.7574206e+01   8.5981935e+01   9.5236929e+01   1.2971226e+02   2.2750270e+02   6.6312581e+01   1.3458757e+02   6.5644194e+01   2.1055072e+02   7.3134516e+01   2.3984666e+02   6.5266129e+01   1.8923258e+02   1.2196742e+02   2.6163261e+02   1.1643839e+02   1.1343783e+02   7.8560323e+01   1.4755582e+02   3.2023548e+01   1.3173392e+02   3.1082903e+01   1.2095208e+02   4.8299032e+01   1.1152575e+02   1.1238871e+02   1.7009439e+02   1.0976194e+02   3.0282034e+02   5.4424516e+01   1.5665507e+02   8.2169355e+01   1.2495452e+02   6.8248710e+01   1.6663462e+02   6.1563226e+01   2.1165881e+02   8.4569355e+01   1.8616381e+02   8.1184516e+01   2.0334685e+02   1.0009935e+02   2.3714657e+02   3.2224935e+02   6.7206503e+01   4.6787419e+01   8.2021200e+01   1.7332258e+01   5.0921290e+00   2.7850000e+01   2.6088774e+01   4.6817419e+01   7.9202994e+01   7.3835484e+01   1.8515865e+02   5.9491935e+01   1.4535935e+02   1.1618290e+02   2.3318601e+02   6.0988387e+01   1.8741641e+02   8.0669355e+01   8.8969032e+01   3.9910000e+01   2.0047591e+02   9.7525806e+01   1.5329600e+02   9.2030323e+01   1.3104080e+02   4.5606774e+01   7.5746619e+01   8.8623226e+01   2.3175917e+02   3.3471290e+01   6.8064877e+01   8.9825806e+01   9.9753935e+01   7.0417419e+01   1.8966564e+02   4.8624839e+01   1.1520905e+02   8.4427419e+01   1.3518968e+02   4.2485484e+01   7.2704065e+01   5.1787419e+01   1.4053797e+02   5.1706129e+01   1.2531577e+02   2.3388323e+02   1.2234826e+01   6.7511613e+01   1.2380843e+02   7.2613548e+01   1.4646446e+02   7.8186129e+01   1.0297059e+02   6.6838065e+01   7.7532955e+01
   9.2401613e+01   1.9478529e+02   1.3018903e+02   2.0466326e+02   4.8263548e+01   1.5354956e+02   7.8060323e+01   2.6517388e+02   9.4629355e+01   2.5091643e+02   4.1185484e+01   1.9588097e+02   7.4375161e+01   2.9393289e+02   7.8077742e+01   1.3328281e+02   4.7219032e+01   2.0971248e+02   7.8619677e+01   2.5241075e+02   1.2610935e+02   2.1732706e+02   8.7498710e+01   1.2282914e+02   1.2539355e+01   1.5888588e+02   5.6339677e+01   1.3963928e+02   4.1081290e+01   9.0058335e+01   1.1447194e+02   1.2603063e+02   5.5089355e+01   1.0872221e+02   7.8088710e+01   1.4421516e+02   6.2476452e+01   1.4585930e+02   3.4378710e+01   1.4238648e+02   8.6181290e+01   1.9937130e+02   9.9776129e+01   9.0825974e+01   4.7341935e+01   8.8673613e+01   6.3750968e+01   9.2553471e+01   7.2717419e+01   1.5395390e+02   1.2662258e+01   1.3247992e+02   3.4244194e+01   1.2161046e+02   5.0239677e+01   1.1395050e+02   1.3166129e+02   3.7713484e+02   4.0414194e+01   1.1762945e+02   4.6159677e+01   1.2901852e+02   6.2808710e+01   2.0431885e+02   5.7275484e+01   1.4426345e+02   1.3522613e+02   2.7966352e+02   4.3240323e+01   9.4003032e+01   4.8622903e+01   9.9709523e+01   4.2642258e+01   1.7985088e+02   7.0524194e+01   1.0999516e+02   3.0457742e+01   9.0484671e+01   3.8580645e+01   1.0088645e+02   5.4051613e+01   1.6201555e+02   5.8920645e+01   1.2852925e+02   3.5751613e+01   1.1855955e+02   4.7470323e+01   8.1508503e+01   1.7613129e+02   8.2182077e+01   3.5029677e+01   1.6130182e+02   4.9853226e+01   1.6368368e+02   1.8143871e+01   6.1765910e+01   3.9128065e+01   8.9015884e+01   3.2346129e+01   9.4756181e+01   4.2748387e+01   7.3707871e+01   4.7924194e+01   1.0209510e+02   4.4033548e+01   8.4594413e+01   5.8095484e+01   1.3838623e+02   6.9552903e+01   1.8342028e+02   6.0853548e+01   1.4399462e+02   4.8306129e+01   1.8526261e+02   9.1930323e+01   2.6765622e+02   9.9693871e+01   2.6944126e+02   1.0878935e+02   2.8459653e+02   4.9887742e+01   1.3293930e+02   8.1956774e+01   2.1884572e+02   9.2704194e+01   2.4438173e+02   5.9265484e+01   1.9010973e+02   1.0546419e+02   1.6157641e+02   7.5445484e+01   3.3955275e+02   5.4547419e+01   2.0649556e+02   5.0322258e+01   1.8033164e+02   3.3382581e+01   7.1156813e+01   7.3811613e+01   1.7312668e+02   3.9614516e+01   1.2907439e+02   8.4170000e+01   1.4347769e+02   3.8121516e+02   5.0317626e+01   8.4465484e+01   1.7201986e+02   2.5275161e+01   1.0644637e+02   9.0335161e+01   6.2328671e+01   6.5323548e+01   1.3956025e+02   5.9050323e+01   1.4979920e+02   3.8048387e+01   6.1157742e+01   5.5277742e+01   9.5142942e+01   4.4412581e+01   1.1226506e+02   9.5467742e+00   8.6584000e+01   3.5032258e+01   1.2472548e+02   4.1050323e+01   1.8901855e+02   5.7238710e+01   1.7480058e+02   1.0249065e+02   8.4154619e+01   9.6305161e+01   2.8197623e+02   5.0378387e+01   2.1641231e+02   1.8720000e+01   9.1137239e+01   7.2068710e+01   1.7650837e+02   8.2109677e+01   1.9354671e+02   3.8870645e+01   1.6200519e+02   1.4646452e+02   1.7518510e+02   5.5141935e+01   1.7923994e+02   2.2696452e+01   8.4601703e+01   7.7875806e+01   1.0606090e+02   8.3500645e+01   1.8990382e+02   4.6669355e+01   1.3604742e+02   8.2176129e+01   2.0179333e+02   6.3859032e+01   1.0183160e+02   1.5998516e+02   8.8269574e+01   6.3349032e+01   1.4935853e+02   7.0882581e+01   1.9023972e+02   7.7127097e+01   1.6029822e+02   4.9869677e+01   1.5445946e+02   3.3451935e+01   1.1460417e+02   1.0354355e+02   2.3683297e+02   5.5371290e+01   1.1247901e+02   8.0081935e+01   1.2108893e+02   1.1957226e+02   2.4774390e+02   5.5592581e+01   1.4672517e+02   7.7404194e+01   1.9888992e+02   9.4134516e+01   2.3884666e+02   1.1730613e+02   1.0878938e+02   1.1110742e+02   2.4269141e+02   1.4686839e+02   9.1243432e+01   7.7850323e+01   1.4280262e+02   5.1923548e+01   1.2867192e+02   4.1272903e+01   8.5756877e+01   6.4629032e+01   1.0021935e+02   9.8428710e+01   1.9507119e+02   1.0234194e+02   2.5588394e+02   5.9944516e+01   1.3788347e+02   6.6839355e+01   1.3061092e+02   5.9968710e+01   1.4167702e+02   7.4903226e+01   2.2026161e+02   7.1569355e+01   1.9267381e+02   7.2654516e+01   2.0349925e+02   7.2629355e+01   2.0587417e+02   2.8472935e+02   1.8018103e+01   6.6407419e+01   8.6121600e+01  -3.3774194e-01   5.3505729e+01   4.3900000e+01   1.3424774e+01   3.4097419e+01   9.7980594e+01   8.3795484e+01   1.9716185e+02   7.3781935e+01   1.4526615e+02   1.0870290e+02   2.5563441e+02   5.8848387e+01   1.9139761e+02   6.3089355e+01   9.8855432e+01   4.7380000e+01   1.9944831e+02   9.1105806e+01   1.7152960e+02   7.5360323e+01   1.4046440e+02   4.0566774e+01   6.3149819e+01   9.5813226e+01   2.1780397e+02   4.6711290e+01   7.5585677e+01   7.7585806e+01   1.1040314e+02   6.5217419e+01   1.7528164e+02   3.7194839e+01   1.0388345e+02   6.1137419e+01   9.9712877e+01   3.7865484e+01   4.3883665e+01   6.3737419e+01   1.4067197e+02   7.2926129e+01   1.2800817e+02   2.2545323e+02   4.6429226e+01   6.0801613e+01   1.1263523e+02   7.0653548e+01   1.6281126e+02   6.0796129e+01   9.3651794e+01   6.6458065e+01   3.7803355e+01
   6.1261613e+01   2.1022649e+02   1.3766903e+02   1.7406486e+02   7.3833548e+01   1.5088396e+02   8.7490323e+01   2.9988948e+02   5.6679355e+01   2.3166243e+02   5.6375484e+01   1.7270577e+02   8.4665161e+01   2.3448969e+02   6.2557742e+01   1.5014441e+02   7.9429032e+01   2.1423568e+02   6.6309677e+01   2.4021555e+02   1.1264935e+02   2.7663386e+02   7.5498710e+01   1.2745914e+02   3.1109355e+01   1.6150028e+02   5.3959677e+01   1.0510968e+02   6.4181290e+01   8.4730335e+01   7.5561935e+01   1.5776343e+02   3.3419355e+01   1.3978581e+02   8.9618710e+01   1.5686276e+02   6.1336452e+01   1.2433050e+02   4.8948710e+01   1.4113088e+02   5.6891290e+01   1.5409450e+02   9.0776129e+01   1.0430597e+02   6.2821935e+01   1.1619521e+02   5.4650968e+01   1.0261147e+02   5.7527419e+01   1.6068910e+02   2.0952258e+01   1.4924672e+02   2.8244194e+01   1.2442046e+02   3.6859677e+01   1.1531090e+02   1.2718129e+02   3.2110324e+02   4.0834194e+01   1.3616585e+02   3.1259677e+01   8.5830516e+01   9.4188710e+01   2.4384845e+02   5.1465484e+01   1.7739825e+02   1.8853613e+02   2.7501872e+02   3.7760323e+01   8.6681432e+01   5.9292903e+01   1.3447592e+02   4.4602258e+01   1.9021408e+02   6.3384194e+01   1.3937636e+02   3.2597742e+01   9.7793471e+01   3.5350645e+01   1.1061485e+02   6.3951613e+01   2.1384355e+02   8.2060645e+01   1.2248805e+02   4.2081613e+01   1.3367315e+02   6.8800323e+01   9.6472103e+01   1.4517129e+02   1.1779888e+02   2.9369677e+01   1.4118462e+02   3.3753226e+01   1.6136168e+02   3.4003871e+01   8.2497110e+01   3.0558065e+01   1.1512148e+02   2.5676129e+01   1.1914978e+02   4.5318387e+01   6.8172271e+01   6.1974194e+01   1.0792110e+02   4.5033548e+01   1.1299441e+02   5.2185484e+01   1.3466903e+02   1.2560290e+02   1.6564628e+02   5.0233548e+01   1.4241422e+02   4.8446129e+01   1.9287141e+02   8.7500323e+01   2.4954062e+02   1.3499387e+02   2.4620726e+02   1.1002935e+02   2.3792733e+02   6.1797742e+01   1.2169650e+02   6.3236774e+01   2.3195332e+02   6.2704194e+01   2.3393173e+02   6.0505484e+01   1.4296053e+02   1.0118419e+02   1.8462881e+02   9.3205484e+01   3.6556195e+02   4.7447419e+01   2.3064356e+02   6.0132258e+01   1.9892684e+02   3.0242581e+01   8.8978013e+01   6.8421613e+01   2.1612788e+02   5.3264516e+01   1.4663239e+02   7.9120000e+01   1.6821169e+02   4.1283516e+02   1.4938026e+01   8.4935484e+01   2.0060226e+02   4.1175161e+01   8.0744374e+01   6.9145161e+01   6.6023871e+01   7.6093548e+01   1.4678865e+02   4.5580323e+01   1.3782680e+02   2.8338387e+01   1.0688454e+02   5.5997742e+01   9.9175342e+01   5.6172581e+01   1.3670426e+02   1.0767742e+00   7.8881600e+01   3.2032258e+01   1.1125548e+02   7.2100323e+01   1.7775455e+02   6.4238710e+01   1.4662058e+02   9.4680645e+01   6.4299419e+01   1.2421516e+02   2.8808343e+02   7.4518387e+01   2.3400111e+02   3.6580000e+01   7.9138439e+01   6.6498710e+01   1.6424397e+02   8.6259677e+01   1.6779471e+02   5.7440645e+01   1.3851959e+02   1.2484452e+02   1.6867470e+02   5.5141935e+01   2.0114994e+02   3.1366452e+01   7.9008103e+01   6.1875806e+01   1.2434090e+02   9.9350645e+01   2.0544582e+02   4.1339355e+01   1.5866382e+02   8.8216129e+01   1.7398013e+02   5.6189032e+01   1.0244520e+02   1.6341516e+02   8.3515174e+01   4.3969032e+01   1.3290893e+02   5.7882581e+01   1.7422972e+02   5.7177097e+01   1.0755422e+02   5.3339677e+01   1.5537186e+02   4.4731935e+01   1.0551177e+02   1.0269355e+02   2.6309097e+02   3.4991290e+01   1.2095941e+02   9.1131935e+01   9.3154929e+01   1.0195226e+02   2.3101350e+02   6.9262581e+01   1.5787157e+02   6.5504194e+01   2.0394192e+02   8.2324516e+01   2.0336146e+02   1.2992613e+02   1.4153978e+02   1.5791742e+02   2.7951661e+02   1.5524839e+02   8.3523032e+01   7.9370323e+01   1.2587102e+02   5.2023548e+01   1.3319392e+02   3.6182903e+01   8.3354077e+01   5.6389032e+01   9.6588555e+01   1.0452871e+02   2.1972319e+02   1.1524194e+02   2.5276194e+02   5.1514516e+01   1.3474787e+02   6.1259355e+01   1.4853732e+02   6.2638710e+01   2.0279342e+02   5.4563226e+01   2.1945881e+02   1.0199935e+02   1.8785941e+02   8.7564516e+01   2.1083645e+02   1.0647935e+02   3.1073617e+02   3.1124935e+02   2.8086503e+01   7.6977419e+01   1.0193600e+02   2.7762258e+01   4.6687729e+01   4.6040000e+01   6.7835742e+00   3.6427419e+01   9.0934194e+01   8.3985484e+01   2.2657665e+02   9.4301935e+01   1.9152455e+02   9.3752903e+01   2.1022041e+02   9.1178387e+01   2.3715121e+02   6.2029355e+01   9.9700232e+01   6.1860000e+01   1.8290991e+02   1.0214581e+02   2.0064640e+02   1.1265032e+02   1.5634120e+02   4.6706774e+01   8.7948619e+01   1.0031323e+02   2.7107397e+02   6.6711290e+01   1.1774568e+02   1.0177581e+02   1.5079794e+02   8.1617419e+01   1.9616964e+02   5.8434839e+01   1.1809425e+02   9.1187419e+01   1.7511888e+02   5.1205484e+01   7.5146465e+01   6.2687419e+01   1.1771597e+02   6.2986129e+01   1.3419337e+02   2.5135323e+02   5.9267226e+01   6.5131613e+01   1.3052883e+02   9.6513548e+01   1.9474246e+02   8.7896129e+01   1.0991379e+02   7.5508065e+01   8.4309355e+01
   8.6211613e+01   1.9704049e+02   1.3418903e+02   2.0610326e+02   4.5553548e+01   1.7095636e+02   9.6730323e+01   3.0877028e+02   1.1000935e+02   3.0282603e+02   6.6085484e+01   2.2735897e+02   1.0623516e+02   1.9843409e+02   7.1937742e+01   1.1739401e+02   7.0219032e+01   1.5361248e+02   6.2179677e+01   2.5022595e+02   1.2125935e+02   2.7825506e+02   7.0358710e+01   1.3353034e+02   4.6829355e+01   1.3838268e+02   6.8389677e+01   1.3448528e+02   7.0081290e+01   8.5688335e+01   7.6181935e+01   1.3590383e+02   5.0559355e+01   1.4932461e+02   8.8758710e+01   1.1526156e+02   8.2056452e+01   1.2129290e+02   3.2568710e+01   1.5434128e+02   9.5371290e+01   2.3687610e+02   8.4686129e+01   1.1055317e+02   8.0391935e+01   1.0321961e+02   8.1750968e+01   8.4393471e+01   4.0667419e+01   1.2675790e+02   1.1182258e+01   1.3898832e+02   4.1394194e+01   1.3446846e+02   5.3429677e+01   1.0783530e+02   1.0147129e+02   3.7297004e+02   5.4124194e+01   1.1596265e+02   5.0259677e+01   1.0422052e+02   5.5858710e+01   2.0158485e+02   4.7605484e+01   1.4984705e+02   1.3897613e+02   1.7529352e+02   3.5620323e+01   8.9232632e+01   6.3532903e+01   1.2508672e+02   6.2502258e+01   1.6950208e+02   9.6094194e+01   1.2522956e+02   3.4167742e+01   7.0517871e+01   4.9160645e+01   8.8610052e+01   6.6861613e+01   1.9823075e+02   6.0490645e+01   1.2264365e+02   4.5701613e+01   8.4613548e+01   4.7420323e+01   8.0842503e+01   1.7960129e+02   1.2247448e+02   2.7129677e+01   1.4046382e+02   3.1233226e+01   1.5813328e+02   2.1813871e+01   5.8952310e+01   4.6418065e+01   8.9902684e+01   4.5016129e+01   8.4652581e+01   4.6788387e+01   8.6864671e+01   5.6354194e+01   1.0484070e+02   2.7603548e+01   9.2718813e+01   5.0285484e+01   1.3982103e+02   7.9602903e+01   1.7423628e+02   5.4993548e+01   1.7546342e+02   5.4976129e+01   1.9962901e+02   8.5690323e+01   2.6987542e+02   1.0452387e+02   2.4088486e+02   1.2530935e+02   2.5984493e+02   4.2417742e+01   1.4529690e+02   6.6716774e+01   2.1058492e+02   4.6274194e+01   2.1824613e+02   9.6645484e+01   1.2825933e+02   9.7994194e+01   1.8817401e+02   1.1097548e+02   3.2095035e+02   5.2837419e+01   2.2773236e+02   3.5422258e+01   1.7471364e+02   3.7142581e+01   7.7326013e+01   6.4761613e+01   2.1118068e+02   3.2664516e+01   1.4668039e+02   6.6880000e+01   1.4362089e+02   3.6864516e+02   3.2943226e+01   7.8985484e+01   1.6612826e+02   4.4655161e+01   9.0085974e+01   8.0285161e+01   5.7282671e+01   6.9943548e+01   1.0428065e+02   3.2480323e+01   1.7006480e+02   2.8718387e+01   1.1252414e+02   1.1846774e+02   9.2087742e+01   4.2702581e+01   1.3921186e+02  -1.4973226e+01   9.2975600e+01   2.6842258e+01   9.7430684e+01   6.9660323e+01   1.8299975e+02   6.6238710e+01   2.2251058e+02   1.1373065e+02   1.1401542e+02   1.4249516e+02   3.1643103e+02   7.7138387e+01   2.5836151e+02   3.2390000e+01   9.3283639e+01   7.6778710e+01   2.0361157e+02   8.5489677e+01   1.5051631e+02   8.7580645e+01   1.2058839e+02   1.2532452e+02   2.0835630e+02   6.6561935e+01   2.3832634e+02   3.3556452e+01   1.4449290e+02   6.5775806e+01   1.4169890e+02   9.6640645e+01   2.1166262e+02   3.9769355e+01   1.4964942e+02   9.7506129e+01   2.4899693e+02   8.7379032e+01   1.6015000e+02   1.3717516e+02   1.4099437e+02   4.8159032e+01   1.1019373e+02   7.5362581e+01   1.8954132e+02   5.0797097e+01   1.4811462e+02   4.4869677e+01   1.4395946e+02   4.3881935e+01   8.1719768e+01   1.3402355e+02   3.1025457e+02   6.2131290e+01   9.4268206e+01   9.7891935e+01   1.2061413e+02   1.3166226e+02   2.1696670e+02   6.2592581e+01   2.0535517e+02   6.1594194e+01   1.8710472e+02   1.1070452e+02   2.9402106e+02   7.8926129e+01   1.7209978e+02   1.0534742e+02   2.1739221e+02   1.6290839e+02   9.0960232e+01   8.5420323e+01   1.6480702e+02   3.7603548e+01   1.4476752e+02   3.7702903e+01   8.9132477e+01   6.4919032e+01   8.8196155e+01   1.3195871e+02   2.1447879e+02   1.1138194e+02   2.6602074e+02   4.2514516e+01   1.1169787e+02   6.1549355e+01   1.3379412e+02   5.2728710e+01   1.8854622e+02   7.3283226e+01   2.6096121e+02   8.2619355e+01   2.8045981e+02   9.3654516e+01   2.4277925e+02   1.1695935e+02   2.8655777e+02   3.2819935e+02   9.3920503e+01   6.3597419e+01   8.7486400e+01   2.9142258e+01   4.0957329e+01   6.1850000e+01   8.9487742e+00   5.8007419e+01   7.9547794e+01   8.1455484e+01   2.3139905e+02   9.9821935e+01   1.7008295e+02   1.0456290e+02   2.0463561e+02   6.6658387e+01   2.4701281e+02   7.7149355e+01   8.4900632e+01   6.1000000e+01   1.5788871e+02   9.1525806e+01   2.0801600e+02   7.8890323e+01   1.5042200e+02   6.5656774e+01   1.2428262e+02   1.0112323e+02   2.8187917e+02   6.9901290e+01   1.6168048e+02   1.1672581e+02   1.5831194e+02   6.8887419e+01   2.0798804e+02   6.5434839e+01   9.9814245e+01   6.0757419e+01   1.5679328e+02   4.4155484e+01   4.7420465e+01   6.7407419e+01   1.3675837e+02   4.6926129e+01   1.2408817e+02   2.5978323e+02   6.0832826e+01   8.5321613e+01   1.2277363e+02   8.9893548e+01   2.3508206e+02   9.6756129e+01   9.7154994e+01   7.7508065e+01   9.3959355e+01
   8.8021613e+01   2.2108569e+02   1.6785903e+02   2.2683966e+02   7.9213548e+01   1.8136356e+02   9.5440323e+01   3.0839348e+02   1.1239935e+02   2.9468483e+02   7.0235484e+01   2.3202697e+02   1.1256516e+02   2.4835769e+02   6.0697742e+01   1.3987321e+02   6.5959032e+01   1.5616328e+02   6.0249677e+01   1.7526035e+02   1.0356935e+02   2.7805026e+02   6.3548710e+01   1.4417514e+02   3.3299355e+01   1.2513508e+02   5.7199677e+01   1.8219048e+02   5.4081290e+01   1.0510834e+02   8.4891935e+01   1.6911703e+02   4.8179355e+01   1.2632501e+02   9.9518710e+01   1.5421076e+02   7.1866452e+01   1.0848810e+02   4.2098710e+01   1.5210888e+02   8.9081290e+01   2.1361930e+02   9.5586129e+01   1.5330117e+02   8.7441935e+01   1.5574561e+02   6.4790968e+01   1.1294027e+02   6.6047419e+01   1.6772750e+02   5.2992258e+01   1.3783352e+02   4.4344194e+01   1.2275246e+02   4.1049677e+01   9.8685703e+01   1.5218129e+02   1.8277324e+02   4.8644194e+01   1.4287105e+02   4.7209677e+01   1.2265452e+02   9.8288710e+01   1.7757045e+02   4.7225484e+01   1.7806745e+02   1.4185613e+02   1.4925312e+02   5.1520323e+01   9.7100632e+01   6.0102903e+01   1.2698112e+02   7.8602258e+01   2.0287408e+02   7.6804194e+01   1.2711276e+02   3.2027742e+01   1.0188907e+02   5.7390645e+01   9.1901652e+01   6.5241613e+01   1.8398035e+02   4.6440645e+01   1.3447765e+02   5.1851613e+01   6.9551548e+01   4.6520323e+01   6.3484503e+01   1.5755129e+02   1.1852848e+02   3.3939677e+01   1.3381902e+02   4.8373226e+01   1.5738208e+02   4.1763871e+01   6.9216310e+01   4.9278065e+01   1.0643388e+02   3.9536129e+01   1.3523098e+02   4.1888387e+01   1.0835667e+02   7.3924194e+01   9.3725097e+01   6.5703548e+01   6.2670813e+01   3.9905484e+01   1.6288143e+02   1.0303290e+02   1.5916188e+02   5.0383548e+01   1.5621222e+02   3.3446129e+01   2.4640141e+02   8.6640323e+01   2.6826942e+02   8.8053871e+01   2.5549246e+02   1.3564935e+02   2.7520773e+02   5.7367742e+01   1.5415090e+02   7.8806774e+01   2.3166772e+02   5.2994194e+01   1.6451853e+02   5.9935484e+01   1.0633613e+02   9.7234194e+01   2.0008481e+02   1.0949548e+02   3.5454875e+02   5.4837419e+01   2.9157236e+02   2.2322258e+01   1.8680164e+02   3.7432581e+01   8.4492813e+01   8.2901613e+01   1.6510948e+02   4.1514516e+01   1.6802239e+02   5.7600000e+01   1.1336329e+02   4.0407516e+02   4.2298826e+01   6.6795484e+01   2.1310346e+02   2.8035161e+01   1.1403557e+02   8.0095161e+01   5.6147871e+01   8.8323548e+01   1.1914025e+02   6.2010323e+01   1.4294240e+02   1.8338387e+01   1.2797454e+02   4.5847742e+01   1.1146734e+02   3.5652581e+01   1.5191586e+02  -1.3923226e+01   1.0927160e+02   3.3272258e+01   1.1948628e+02   5.5320323e+01   2.1414695e+02   5.4198710e+01   2.1547378e+02   1.1973065e+02   8.8865419e+01   9.4215161e+01   2.9643343e+02   5.8858387e+01   2.3273391e+02   3.5530000e+01   1.2246244e+02   6.7968710e+01   2.5221637e+02   1.0758968e+02   1.8289831e+02   7.2390645e+01   1.0785359e+02   1.0922452e+02   1.8325430e+02   9.8941935e+01   1.9559594e+02   5.0836452e+01   1.4940050e+02   7.3585806e+01   1.4902410e+02   1.0754065e+02   1.9912062e+02   5.6189355e+01   1.4233582e+02   1.0012613e+02   2.4849733e+02   9.5189032e+01   1.5861520e+02   1.6679516e+02   9.1864774e+01   5.3489032e+01   1.2395733e+02   8.2602581e+01   1.8839212e+02   5.5127097e+01   1.4500822e+02   6.6249677e+01   1.5590906e+02   3.7111935e+01   1.0916137e+02   1.0502355e+02   2.7528457e+02   5.9421290e+01   1.2324501e+02   7.5131935e+01   1.1186493e+02   1.2747226e+02   2.4092190e+02   5.6022581e+01   1.6422077e+02   6.2594194e+01   1.9617472e+02   8.3384516e+01   2.7045666e+02   1.1835613e+02   1.4127538e+02   1.3020742e+02   2.2016341e+02   1.6752839e+02   8.2540632e+01   6.9320323e+01   1.9300502e+02   4.0763548e+01   1.5219472e+02   3.1082903e+01   8.3572077e+01   5.7199032e+01   1.0586375e+02   1.0209871e+02   2.0439759e+02   1.2305194e+02   3.0089714e+02   5.2514516e+01   1.0604787e+02   6.5409355e+01   1.6334532e+02   7.9828710e+01   1.8441822e+02   9.4423226e+01   2.5984001e+02   1.0142935e+02   2.0890501e+02   6.8234516e+01   2.2838285e+02   8.2959355e+01   2.6742777e+02   2.6914935e+02   4.5504503e+01   7.2837419e+01   7.9367200e+01   2.5712258e+01   1.6141729e+01   5.0610000e+01   2.1847974e+01   5.3817419e+01   8.9832994e+01   7.2745484e+01   2.1543585e+02   7.7591935e+01   1.9367135e+02   1.1046290e+02   2.2430361e+02   5.8798387e+01   2.3836161e+02   8.7789355e+01   1.3475943e+02   8.3620000e+01   2.4030911e+02   9.0525806e+01   1.8918600e+02   1.0560032e+02   1.6942520e+02   5.4086774e+01   7.8778219e+01   8.1753226e+01   2.6348877e+02   4.3811290e+01   1.2295768e+02   9.2635806e+01   1.4166914e+02   6.8217419e+01   1.6970164e+02   6.8624839e+01   1.1794905e+02   1.0328742e+02   1.7153088e+02   5.0485484e+01   7.2254065e+01   7.1307419e+01   1.4440637e+02   3.1816129e+01   1.4957697e+02   2.2593323e+02   4.4680826e+01   7.9411613e+01   1.4304643e+02   7.0563548e+01   2.0352846e+02   6.7946129e+01   1.3007979e+02   7.0978065e+01   8.0341755e+01
   8.5351613e+01   1.8772929e+02   1.5109903e+02   2.1889046e+02   5.3363548e+01   1.9481156e+02   9.7770323e+01   2.9949708e+02   1.0905935e+02   3.0061203e+02   6.5565484e+01   2.0655057e+02   8.6755161e+01   2.0280249e+02   4.4317742e+01   1.1989361e+02   5.3329032e+01   1.7053368e+02   5.3809677e+01   2.0427555e+02   1.1687935e+02   2.6468546e+02   7.2888710e+01   1.3394794e+02   2.8069355e+01   1.4069348e+02   5.1389677e+01   1.3222528e+02   7.1371290e+01   9.2295135e+01   8.7891935e+01   1.2172703e+02   6.3139355e+01   1.3278821e+02   6.0228710e+01   1.1678396e+02   4.8906452e+01   1.1647490e+02   4.4948710e+01   1.3535088e+02   8.2991290e+01   2.4533650e+02   8.7016129e+01   1.0622677e+02   7.7051935e+01   1.1129681e+02   6.9840968e+01   9.7636271e+01   9.4337419e+01   2.4007430e+02   3.1992258e+01   1.6703352e+02   2.7054194e+01   1.3728566e+02   5.0719677e+01   6.4672103e+01   1.4809129e+02   2.0967044e+02   5.7454194e+01   1.5402625e+02   5.7879677e+01   1.7370092e+02   8.5428710e+01   2.4226925e+02   6.0135484e+01   1.7022465e+02   1.3803613e+02   1.8205872e+02   2.7950323e+01   1.1113623e+02   8.0582903e+01   1.3915272e+02   6.2312258e+01   1.7346728e+02   7.9234194e+01   1.5081836e+02   3.2167742e+01   9.9207871e+01   4.1680645e+01   1.4301845e+02   9.2291613e+01   2.0933635e+02   6.2060645e+01   1.4870805e+02   4.8131613e+01   1.1561915e+02   5.8560323e+01   8.8241303e+01   1.6536129e+02   1.0409368e+02   2.9559677e+01   1.4564942e+02   4.2043226e+01   1.5797848e+02   2.9763871e+01   6.6416310e+01   4.9468065e+01   1.1975868e+02   3.5866129e+01   1.3204458e+02   6.9128387e+01   7.3367471e+01   7.4884194e+01   1.1826830e+02   3.6893548e+01   1.1840561e+02   6.9145484e+01   1.5778223e+02   1.0889290e+02   2.2836308e+02   4.9233548e+01   1.7835422e+02   3.5406129e+01   2.2048461e+02   8.4210323e+01   2.9713382e+02   1.4075387e+02   2.6304646e+02   1.3716935e+02   2.7656613e+02   5.3417742e+01   1.8270690e+02   9.7046774e+01   2.6529852e+02   5.8084194e+01   1.5953133e+02   9.0595484e+01   1.4255333e+02   9.9134194e+01   1.8746281e+02   9.7115484e+01   3.2957915e+02   7.6307419e+01   3.6218476e+02   5.6942258e+01   1.7275204e+02   5.3482581e+01   1.0720881e+02   9.1901613e+01   1.9857948e+02   5.5064516e+01   1.8078839e+02   8.1070000e+01   1.4829569e+02   3.9326516e+02   5.6973626e+01   1.0303548e+02   2.5853426e+02   4.1655161e+01   1.5194597e+02   1.0071516e+02   9.6118271e+01   6.5753548e+01   1.0452585e+02   7.5580323e+01   1.8780680e+02   2.7948387e+01   9.0865742e+01   4.4327742e+01   9.8248942e+01   7.2322581e+01   2.1122226e+02  -1.3163226e+01   1.0807080e+02   2.7082258e+01   1.0936148e+02   4.0430323e+01   2.0078815e+02   6.8668710e+01   2.0850618e+02   8.3390645e+01   9.4062619e+01   1.0592516e+02   3.0049663e+02   4.0378387e+01   2.0711231e+02   4.6620000e+01   9.2815239e+01   6.3158710e+01   2.1508117e+02   9.3019677e+01   2.1706391e+02   5.8770645e+01   1.6865319e+02   1.0332452e+02   2.0230630e+02   7.5851935e+01   2.0763314e+02   6.9556452e+01   1.3547290e+02   5.5015806e+01   1.7621970e+02   7.7350645e+01   2.2253582e+02   3.8809355e+01   1.4819622e+02   8.0836129e+01   2.0176053e+02   7.3759032e+01   1.2051960e+02   1.7303516e+02   1.0736557e+02   7.1689032e+01   1.3231133e+02   7.7842581e+01   1.5244292e+02   5.9507097e+01   1.1889782e+02   5.2529677e+01   1.3486666e+02   4.3261935e+01   8.5959368e+01   1.5859355e+02   2.4485897e+02   6.3421290e+01   1.3787501e+02   6.8841935e+01   1.1541813e+02   1.4971226e+02   2.2276270e+02   4.6592581e+01   1.6521517e+02   6.3164194e+01   2.0159912e+02   8.1134516e+01   2.3907666e+02   1.0283613e+02   1.4179698e+02   1.0672742e+02   2.5209181e+02   1.5314839e+02   7.7121032e+01   7.6510323e+01   1.3261982e+02   4.7813548e+01   1.4516072e+02   3.2322903e+01   8.5662877e+01   6.1199032e+01   9.6633755e+01   9.7768710e+01   1.9341399e+02   1.2881194e+02   2.7405634e+02   5.4944516e+01   1.0432347e+02   7.2069355e+01   1.4805252e+02   5.5248710e+01   1.6662462e+02   8.0993226e+01   2.2481441e+02   7.3519355e+01   2.4756781e+02   6.6374516e+01   2.3200165e+02   1.0366935e+02   2.7620097e+02   3.2795935e+02   4.3039703e+01   8.0357419e+01   9.8195600e+01   1.6332258e+01   1.4122129e+01   4.3140000e+01   3.7155574e+01   4.7477419e+01   7.9580194e+01   8.5025484e+01   2.0045345e+02   8.3971935e+01   1.9821095e+02   9.8512903e+01   2.1797961e+02   6.4268387e+01   1.9130401e+02   6.7669355e+01   9.8539032e+01   7.3670000e+01   2.4058511e+02   8.8725806e+01   1.6005000e+02   1.0212032e+02   1.3151360e+02   4.7846774e+01   6.8897419e+01   1.0775323e+02   2.1784877e+02   6.4091290e+01   1.3342528e+02   9.3155806e+01   1.4653754e+02   6.6947419e+01   1.5400324e+02   6.6294839e+01   1.0251545e+02   8.2617419e+01   1.5114448e+02   3.4865484e+01   5.0833665e+01   7.3927419e+01   1.4852677e+02   4.9816129e+01   1.4163697e+02   2.3359323e+02   3.8978026e+01   5.0841613e+01   1.3314203e+02   7.7563548e+01   1.8596846e+02   7.5226129e+01   9.5827394e+01   5.7598065e+01   7.6982155e+01
   8.2781613e+01   2.0298489e+02   1.3128903e+02   2.3247526e+02   7.6983548e+01   1.7206196e+02   7.7680323e+01   3.1172428e+02   8.9159355e+01   2.5825403e+02   7.0425484e+01   2.0839177e+02   8.4855161e+01   2.6990449e+02   4.9217742e+01   1.3279161e+02   7.4479032e+01   1.7995168e+02   5.6559677e+01   1.9605555e+02   1.3841935e+02   2.8242226e+02   8.6928710e+01   1.4097474e+02   3.7969355e+01   1.0719148e+02   6.8099677e+01   1.5250848e+02   7.0851290e+01   1.1548674e+02   8.4181935e+01   1.4545383e+02   4.7709355e+01   1.2326261e+02   6.7658710e+01   1.1933956e+02   6.0196452e+01   1.1142170e+02   5.6858710e+01   1.5282808e+02   9.1181290e+01   1.8159130e+02   1.0920613e+02   1.2378157e+02   6.7961935e+01   1.0483401e+02   5.4080968e+01   7.5417071e+01   9.0957419e+01   1.7382470e+02   4.8182258e+01   1.6916832e+02   3.5964194e+01   1.3480286e+02   5.2719677e+01   9.0562103e+01   1.8690129e+02   2.0842564e+02   6.1364194e+01   1.5533345e+02   3.9349677e+01   1.3366332e+02   1.0594871e+02   2.3719765e+02   6.1465484e+01   1.6583825e+02   2.4703613e+02   2.7177872e+02   4.4240323e+01   1.0692303e+02   6.5722903e+01   1.4224152e+02   8.0552258e+01   1.8176808e+02   7.8954194e+01   1.5822076e+02   3.9457742e+01   1.2390467e+02   6.8680645e+01   1.1875845e+02   6.5521613e+01   2.5219795e+02   3.9920645e+01   1.5128925e+02   6.5751613e+01   1.6672955e+02   6.5280323e+01   8.9513703e+01   1.9160129e+02   1.0961448e+02   5.2269677e+01   1.5459262e+02   5.0513226e+01   1.6516088e+02   3.0523871e+01   9.6305510e+01   5.2698065e+01   1.1212028e+02   3.3206129e+01   1.3235738e+02   6.7268387e+01   9.6656271e+01   4.3694194e+01   8.9383497e+01   4.1373548e+01   5.1427213e+01   5.7855484e+01   1.0682543e+02   7.6702903e+01   2.0050828e+02   3.5993548e+01   1.4274342e+02   2.9306129e+01   1.9140261e+02   8.3310323e+01   2.6153582e+02   1.1287387e+02   2.4503686e+02   7.8979355e+01   1.7231133e+02   6.2177742e+01   1.7357610e+02   7.8426774e+01   2.0231812e+02   4.3654194e+01   1.3992573e+02   1.0388548e+02   1.3963013e+02   7.2424194e+01   1.6973961e+02   6.1595484e+01   2.2681075e+02   6.4647419e+01   2.5835756e+02   2.5472258e+01   1.9288964e+02   3.0522581e+01   1.0995561e+02   7.3191613e+01   2.2355628e+02   3.8664516e+01   1.8830039e+02   5.4650000e+01   1.7440929e+02   3.9255516e+02   3.6560426e+01   6.4605484e+01   1.8098866e+02   2.9845161e+01   8.2890774e+01   1.0104516e+02   8.3711871e+01   6.3803548e+01   9.3101845e+01   7.7860323e+01   1.7996440e+02   4.0188387e+01   8.2556542e+01   3.6277742e+01   1.0389294e+02   7.4412581e+01   1.5286506e+02   1.1546774e+01   1.0475400e+02   3.1562258e+01   1.2714308e+02   3.9380323e+01   1.8215215e+02   5.7528710e+01   2.0153738e+02   8.9960645e+01   1.0524702e+02   9.5305161e+01   2.9182623e+02   7.5238387e+01   2.1632351e+02   3.5290000e+01   1.0272164e+02   6.7068710e+01   2.3699837e+02   8.1349677e+01   1.7089751e+02   3.8960645e+01   1.3266799e+02   1.2799452e+02   2.1585270e+02   5.6561935e+01   1.7441634e+02   5.8796452e+01   1.0781370e+02   7.5725806e+01   1.6423290e+02   7.9210645e+01   2.1319702e+02   3.7619355e+01   1.4253142e+02   8.0316129e+01   1.9265213e+02   5.9099032e+01   1.2717240e+02   1.0689516e+02   1.6237677e+02   5.7349032e+01   1.5026853e+02   6.4552581e+01   1.4526612e+02   3.3937097e+01   1.3679342e+02   5.1919677e+01   1.2420546e+02   3.3541935e+01   1.0673697e+02   8.8883548e+01   2.2590577e+02   5.4461290e+01   1.1436181e+02   8.5561935e+01   1.0817053e+02   9.5572258e+01   2.2019390e+02   6.5162581e+01   1.6629957e+02   5.3694194e+01   1.8273672e+02   6.5074516e+01   2.5367146e+02   5.3266129e+01   1.3410258e+02   1.1353742e+02   2.7392701e+02   1.5324839e+02   7.2873032e+01   7.6750323e+01   1.2884062e+02   6.3073548e+01   1.2030992e+02   1.3272903e+01   7.2896877e+01   6.6349032e+01   9.7981755e+01   1.1142871e+02   1.8774119e+02   1.2195194e+02   2.8550514e+02   4.4564516e+01   1.2758387e+02   4.6689355e+01   1.8551292e+02   5.3248710e+01   1.5059462e+02   6.1423226e+01   2.1805001e+02   7.0049355e+01   2.2308541e+02   7.2704516e+01   2.3278525e+02   1.2938935e+02   2.2128337e+02   3.1153935e+02   7.6593303e+01   5.4067419e+01   1.0681880e+02   1.4572258e+01   2.3629290e+00   4.2950000e+01   1.8220774e+01   5.2007419e+01   9.9407794e+01   7.0885484e+01   2.0081465e+02   7.3251935e+01   2.1382855e+02   7.4852903e+01   2.4501241e+02   5.6888387e+01   2.1960441e+02   5.3619355e+01   9.5373032e+01   4.9380000e+01   2.0419831e+02   1.0843581e+02   1.6066320e+02   9.2310323e+01   1.4158840e+02   3.5136774e+01   7.1204219e+01   9.6443226e+01   2.0363357e+02   5.6431290e+01   1.1270808e+02   9.1685806e+01   1.1765514e+02   6.0487419e+01   1.5399004e+02   6.9764839e+01   9.5997845e+01   7.3947419e+01   9.4978077e+01   3.2245484e+01   5.6473265e+01   7.2307419e+01   1.4632637e+02   5.1646129e+01   1.6537057e+02   1.9235323e+02   3.1127226e+01   5.9411613e+01   1.1045643e+02   5.2703548e+01   1.5652726e+02   8.7796129e+01   1.1920179e+02   5.8598065e+01   8.7192155e+01
   6.1971613e+01   1.7973969e+02   1.5547903e+02   2.2497006e+02   6.1643548e+01   2.0538916e+02   6.7960323e+01   3.0288188e+02   9.8349355e+01   2.5627883e+02   6.8325484e+01   2.3589977e+02   9.9705161e+01   2.5014649e+02   6.2177742e+01   8.4364813e+01   6.0539032e+01   1.9211688e+02   6.9179677e+01   1.8510595e+02   1.1764935e+02   2.9423386e+02   6.9598710e+01   1.4012114e+02   1.2109355e+01   1.3526028e+02   5.4149677e+01   1.4633448e+02   5.0701290e+01   1.1066874e+02   6.0561935e+01   1.2158343e+02   4.0899355e+01   1.0732741e+02   8.6428710e+01   1.4397796e+02   6.7096452e+01   9.2869703e+01   5.5618710e+01   1.5373728e+02   7.3701290e+01   1.9388970e+02   7.5446129e+01   6.4392374e+01   6.3441935e+01   9.0245613e+01   5.6790968e+01   8.7820271e+01   5.4857419e+01   1.4538270e+02   4.5852258e+01   1.7702472e+02   4.1394194e+01   1.5103846e+02   4.8199677e+01   1.0797370e+02   1.7151129e+02   1.8813684e+02   4.6034194e+01   1.2607985e+02   4.9779677e+01   1.4739892e+02   6.5808710e+01   2.0411885e+02   5.4415484e+01   1.5916225e+02   2.3735613e+02   3.1586312e+02   5.3950323e+01   1.1157623e+02   5.3292903e+01   1.2261592e+02   5.7552258e+01   2.1808808e+02   8.9954194e+01   1.4434076e+02   3.2647742e+01   8.5069471e+01   3.8960645e+01   1.2932605e+02   6.8291613e+01   2.2035635e+02   7.0440645e+01   1.3789765e+02   5.6801613e+01   1.0192555e+02   6.9660323e+01   7.7113303e+01   1.4974129e+02   8.3673277e+01   3.5649677e+01   1.2878222e+02   5.0893226e+01   1.5122048e+02   3.3763871e+01   9.1566310e+01   4.7608065e+01   1.0090748e+02   5.8156129e+01   1.3503138e+02   4.3508387e+01   7.8887071e+01   4.3214194e+01   1.0208190e+02   3.8133548e+01   5.3876413e+01   6.3855484e+01   1.5196543e+02   6.9222903e+01   1.6463668e+02   4.0573548e+01   1.3204702e+02   4.9066129e+01   2.0644181e+02   7.4880323e+01   2.1198022e+02   8.5463871e+01   2.2222966e+02   1.0221935e+02   2.1012213e+02   3.8127742e+01   1.4626010e+02   8.0716774e+01   1.6141492e+02   3.3564194e+01   2.0245293e+02   8.5405484e+01   1.9658853e+02   1.0137419e+02   1.9813361e+02   8.9925484e+01   2.2882435e+02   5.0447419e+01   1.8930356e+02   4.1042258e+01   2.3211404e+02   4.2952581e+01   3.8341213e+01   6.2521613e+01   2.5825988e+02   5.9914516e+01   1.2215039e+02   8.1600000e+01   2.3359329e+02   3.7159516e+02   3.6757226e+01   5.4465484e+01   2.0622986e+02   4.1795161e+01   9.0074774e+01   1.0038516e+02   8.1294671e+01   7.7663548e+01   1.3476305e+02   5.3810323e+01   2.1683840e+02   4.0668387e+01   1.3713814e+02   4.7417742e+01   9.4581742e+01   4.4032581e+01   1.4281546e+02  -2.8883226e+01   9.9328400e+01   2.7082258e+01   1.3588148e+02   6.7160323e+01   1.9580975e+02   5.4578710e+01   1.8068338e+02   7.7490645e+01   6.8674619e+01   1.0754516e+02   2.7769703e+02   7.9658387e+01   2.0868991e+02   4.6620000e+01   1.0642524e+02   6.5398710e+01   1.8056197e+02   9.0399677e+01   1.8641351e+02   5.6530645e+01   1.4007239e+02   1.2189452e+02   1.7510070e+02   5.8901935e+01   1.6608914e+02   1.8646452e+01   8.6875703e+01   6.1105806e+01   1.3640250e+02   9.7160645e+01   1.8686102e+02   4.0859355e+01   1.5460222e+02   8.7406129e+01   2.0189493e+02   8.2959032e+01   1.2545360e+02   1.5860516e+02   1.3785997e+02   5.0159032e+01   1.8022373e+02   7.1932581e+01   1.7096572e+02   6.1317097e+01   9.8753019e+01   3.5059677e+01   1.3712426e+02   4.5971935e+01   8.1072568e+01   1.1740355e+02   2.2158417e+02   6.2611290e+01   1.5617981e+02   5.5271935e+01   7.6023729e+01   1.1024226e+02   2.1492030e+02   1.0307258e+02   1.6092677e+02   6.8264194e+01   2.0505112e+02   7.2574516e+01   2.1601146e+02   5.8406129e+01   1.8840138e+02   1.0210742e+02   2.9865141e+02   1.4152839e+02   6.2900632e+01   5.7900323e+01   1.3881862e+02   5.0863548e+01   1.4407672e+02   3.6322903e+01   5.9432877e+01   6.6679032e+01   9.4675355e+01   9.8048710e+01   1.6300159e+02   1.2400194e+02   2.9306114e+02   4.6514516e+01   9.4957871e+01   8.5029355e+01   1.6496572e+02   6.1158710e+01   1.7801182e+02   7.9853226e+01   2.5366561e+02   8.0429355e+01   2.1596501e+02   7.0944516e+01   2.2735605e+02   1.0857935e+02   2.6832817e+02   3.9167935e+02   4.0372103e+01   6.8027419e+01   1.0027200e+02   1.3382258e+01   5.4358129e+01   5.3370000e+01   3.9527174e+01   4.1817419e+01   8.1652994e+01   8.4835484e+01   1.7855865e+02   8.6301935e+01   1.6202455e+02   8.6942903e+01   2.3190521e+02   5.4608387e+01   1.8188681e+02   6.8559355e+01   1.2899783e+02   4.0760000e+01   2.0511791e+02   1.2557581e+02   1.7672200e+02   7.7310323e+01   1.5344840e+02   3.2226774e+01   5.8147019e+01   7.7443226e+01   2.1240357e+02   6.4231290e+01   1.5441408e+02   9.4585806e+01   1.2151314e+02   7.6747419e+01   1.4741924e+02   6.5524839e+01   1.1857705e+02   5.4137419e+01   1.1289288e+02   4.3295484e+01   5.2019265e+01   6.6497419e+01   1.2721117e+02   4.2036129e+01   1.1408937e+02   1.9497323e+02   2.8917626e+01   8.1561613e+01   1.1973443e+02   8.0613548e+01   1.6449446e+02   7.5656129e+01   1.3122299e+02   5.4698065e+01   4.5404155e+01
   9.9731613e+01   2.4852889e+02   1.3737903e+02   2.1888806e+02   7.2073548e+01   1.6664476e+02   9.3580323e+01   2.9959228e+02   1.2029935e+02   2.8086283e+02   8.5045484e+01   2.2165217e+02   8.4995161e+01   2.6680329e+02   7.7937742e+01   1.1034401e+02   4.9849032e+01   1.7503208e+02   5.1499677e+01   2.3208035e+02   9.9719355e+01   2.7351826e+02   7.6788710e+01   1.3978594e+02   3.2639355e+01   1.3513788e+02   5.3669677e+01   1.2694288e+02   3.4991290e+01   1.0120554e+02   1.1775194e+02   1.3295823e+02   3.1089355e+01   1.1578221e+02   6.5898710e+01   1.2262036e+02   4.5386452e+01   8.3516503e+01   4.8718710e+01   1.4704928e+02   8.8371290e+01   1.7881610e+02   8.6396129e+01   1.1275637e+02   4.5481935e+01   9.4012413e+01   4.8600968e+01   1.0676547e+02   5.8197419e+01   1.5344550e+02   3.7902258e+01   1.7261072e+02   3.1484194e+01   1.4726126e+02   6.9289677e+01   1.2447650e+02   1.0842129e+02   1.8294404e+02   5.9604194e+01   1.2685425e+02   5.5209677e+01   1.8172452e+02   7.8288710e+01   2.1769045e+02   8.0705484e+01   1.6291905e+02   2.3691613e+02   2.9664832e+02   6.3140323e+01   1.1713103e+02   8.3532903e+01   9.7346723e+01   6.8362258e+01   1.8060328e+02   8.0614194e+01   1.4418796e+02   1.9167742e+01   8.9917871e+01   6.0680645e+01   1.1320845e+02   6.3381613e+01   2.0017915e+02   6.0580645e+01   1.4458645e+02   5.1941613e+01   1.3735435e+02   5.8140323e+01   7.8554903e+01   1.3517129e+02   1.2392888e+02   3.3889677e+01   1.5992302e+02   4.9893226e+01   1.6330048e+02   4.0243871e+01   8.5337910e+01   3.7088065e+01   1.1374908e+02   5.5636129e+01   1.4013298e+02   4.8698387e+01   7.6611871e+01   6.8164194e+01   1.1042590e+02   4.6843548e+01   1.2270961e+02   6.7045484e+01   2.0090023e+02   8.5122903e+01   2.3098468e+02   5.6903548e+01   1.4897062e+02   6.2926129e+01   1.8028301e+02   8.2360323e+01   2.3138182e+02   1.0116387e+02   2.5538366e+02   1.2797935e+02   2.6930133e+02   5.7217742e+01   1.4249290e+02   1.0047677e+02   2.1412412e+02   6.0224194e+01   2.4027013e+02   9.9165484e+01   1.9914773e+02   1.0866419e+02   1.9722041e+02   1.1659548e+02   4.3360075e+02   6.3737419e+01   1.6695036e+02   6.4282258e+01   2.1940484e+02   5.7572581e+01   8.5691613e+01   8.0041613e+01   1.9676828e+02   7.1464516e+01   1.4712639e+02   8.2170000e+01   1.7430769e+02   3.6612516e+02   4.7914826e+01   6.1845484e+01   2.0734946e+02   4.3935161e+01   1.3042357e+02   9.7665161e+01   6.9702271e+01   8.0043548e+01   1.9461265e+02   6.8910323e+01   1.8787040e+02   7.0478387e+01   1.4165334e+02   6.1997742e+01   1.3145534e+02   4.9412581e+01   1.2400506e+02  -5.9732258e+00   8.6305600e+01   4.1652258e+01   1.6881588e+02   3.6100323e+01   1.9346455e+02   5.6768710e+01   1.9007818e+02   8.8490645e+01   9.1984619e+01   1.0530516e+02   2.5811623e+02   6.6568387e+01   1.6516711e+02   3.5480000e+01   8.7746439e+01   7.4538710e+01   2.0398077e+02   9.3539677e+01   1.4663231e+02   5.8300645e+01   1.1383079e+02   1.2770452e+02   1.9854590e+02   4.8141935e+01   1.6713994e+02   9.8364516e+00   7.5730503e+01   3.8015806e+01   1.2362970e+02   9.4780645e+01   2.0138142e+02   3.5099355e+01   1.5316302e+02   6.1266129e+01   2.0246613e+02   4.4239032e+01   9.7311200e+01   1.4665516e+02   1.2995597e+02   5.5019032e+01   1.5611493e+02   6.3792581e+01   1.5723692e+02   6.9887097e+01   1.5591742e+02   2.9959677e+01   1.3096226e+02   2.2301935e+01   1.0768617e+02   1.3207355e+02   2.1264057e+02   5.0751290e+01   1.2350861e+02   6.2271935e+01   1.2851373e+02   8.7712258e+01   2.2939270e+02   7.1072581e+01   1.6710677e+02   5.2834194e+01   1.9261552e+02   1.0195452e+02   2.5060106e+02   7.1546129e+01   1.8330018e+02   1.2358742e+02   2.9355301e+02   1.5938839e+02   6.7621832e+01   6.5850323e+01   1.2342262e+02   5.5553548e+01   1.1585152e+02   1.2612903e+01   7.1659677e+01   5.5009032e+01   1.0503895e+02   1.1185871e+02   2.0156679e+02   1.1105194e+02   3.0552714e+02   4.5374516e+01   9.3189071e+01   6.3359355e+01   1.5712932e+02   4.5248710e+01   1.4723462e+02   5.3043226e+01   2.4377041e+02   6.9049355e+01   2.3806541e+02   9.4274516e+01   1.8305965e+02   1.1009935e+02   2.4739657e+02   3.0443935e+02   6.6401303e+01   5.6027419e+01   9.6422000e+01   1.7192258e+01   2.8053329e+01   3.3520000e+01   2.1355174e+01   4.6147419e+01   9.4206594e+01   9.3985484e+01   1.8806665e+02   7.5921935e+01   1.5752495e+02   9.2702903e+01   2.3853441e+02   6.0848387e+01   1.8771761e+02   9.0499355e+01   9.4362632e+01   5.4620000e+01   2.0762911e+02   1.0010581e+02   1.6651960e+02   9.8410323e+01   1.4800040e+02   5.3986774e+01   1.1340622e+02   5.8753226e+01   2.5239877e+02   3.2141290e+01   1.0441128e+02   7.5305806e+01   1.2600554e+02   5.4687419e+01   1.5452404e+02   5.1484839e+01   8.9740245e+01   6.0947419e+01   1.0672808e+02   3.9155484e+01   3.3680465e+01   5.6067419e+01   1.2857557e+02   2.8486129e+01   1.6284337e+02   1.9050323e+02   7.0465226e+01   6.5991613e+01   1.0170003e+02   8.1563548e+01   1.5112846e+02   6.2416129e+01   1.1266219e+02   1.0412806e+02   8.6929755e+01
   1.0492161e+02   2.2273369e+02   1.4870903e+02   2.0527166e+02   5.4453548e+01   1.9119436e+02   7.2770323e+01   2.6335708e+02   1.1124935e+02   2.5767683e+02   6.7135484e+01   1.8089497e+02   1.0266516e+02   2.5814969e+02   6.1607742e+01   1.4441041e+02   7.4849032e+01   1.9150208e+02   4.4249677e+01   2.1916035e+02   1.1202935e+02   3.1830346e+02   9.4218710e+01   1.0667154e+02   2.3969355e+01   1.4259148e+02   6.6289677e+01   1.5241328e+02   4.6701290e+01   8.1698735e+01   9.4371935e+01   1.7225863e+02   5.1039355e+01   1.1861621e+02   5.8948710e+01   8.9836361e+01   6.3716452e+01   1.0633010e+02   4.4718710e+01   1.5746928e+02   9.2461290e+01   1.7186890e+02   9.3496129e+01   1.2489837e+02   5.8441935e+01   8.6025613e+01   5.2560968e+01   8.6068671e+01   4.1767419e+01   1.3094990e+02   3.0142258e+01   1.8823152e+02   3.3014194e+01   1.4456886e+02   5.8769677e+01   1.5164810e+02   1.2742129e+02   1.9370404e+02   6.4364194e+01   1.2152345e+02   5.8209677e+01   1.3710452e+02   9.8098710e+01   2.0339565e+02   6.1185484e+01   1.6119065e+02   1.8828613e+02   3.1753872e+02   3.8810323e+01   1.1092743e+02   5.9052903e+01   1.3177512e+02   5.7122258e+01   2.0659248e+02   6.5094194e+01   1.5380956e+02   3.7937742e+01   6.5986271e+01   6.6960645e+01   1.1308605e+02   5.5141613e+01   1.8754835e+02   6.9580645e+01   1.3329645e+02   7.5181613e+01   1.2345515e+02   5.4280323e+01   7.7633703e+01   1.3865129e+02   1.0061048e+02   4.6789677e+01   1.5041102e+02   2.7233226e+01   1.6797328e+02   2.5383871e+01   8.6096710e+01   4.3658065e+01   1.3022348e+02   3.8916129e+01   1.1514058e+02   3.9078387e+01   7.8481471e+01   7.1784194e+01   1.2213630e+02   5.2133548e+01   1.5089641e+02   7.5285484e+01   1.7682103e+02   9.6792903e+01   1.5000108e+02   5.0953548e+01   1.4192662e+02   5.8976129e+01   2.0316901e+02   8.8880323e+01   2.6162022e+02   1.0664387e+02   2.7282526e+02   1.4840935e+02   3.2223693e+02   7.5837742e+01   1.4086330e+02   9.4146774e+01   2.2334052e+02   5.9184194e+01   2.5887333e+02   9.3505484e+01   1.5303053e+02   1.1880419e+02   1.6564921e+02   1.3187548e+02   5.0122835e+02   7.2217419e+01   2.6961196e+02   7.7282258e+01   2.2821484e+02   5.5052581e+01   1.2075321e+02   8.7471613e+01   2.1255388e+02   9.7764516e+01   1.8692239e+02   7.1790000e+01   1.1289809e+02   3.5445516e+02   4.9608426e+01   9.0315484e+01   2.2384186e+02   2.6745161e+01   1.1036877e+02   1.0328516e+02   4.9872671e+01   8.2943548e+01   1.7667065e+02   6.0200323e+01   1.1246720e+02   4.7948387e+01   1.3726574e+02   5.8327742e+01   1.3108894e+02   5.6602581e+01   1.0956986e+02  -1.7832258e+00   9.8300400e+01   4.1512258e+01   1.4896708e+02   5.2930323e+01   1.7172815e+02   5.5958710e+01   1.8466298e+02   7.5300645e+01   8.9949819e+01   9.7835161e+01   2.7419383e+02   6.7428387e+01   2.0080831e+02   3.7430000e+01   7.8310439e+01   8.8588710e+01   2.3804677e+02   9.3349677e+01   1.9331751e+02   5.8110645e+01   1.3337599e+02   1.2403452e+02   2.0506950e+02   6.2231935e+01   1.9510274e+02   2.0986452e+01   8.6458503e+01   4.7915806e+01   1.3659770e+02   7.7210645e+01   1.9864702e+02   4.4959355e+01   1.5266422e+02   6.5506129e+01   1.7331693e+02   4.6289032e+01   9.5387200e+01   1.5550516e+02   1.1929797e+02   6.2069032e+01   1.2922093e+02   5.8072581e+01   1.7954452e+02   6.7797097e+01   1.3304462e+02   3.1489677e+01   9.0499858e+01   3.6401935e+01   8.1598168e+01   1.3559355e+02   1.7278897e+02   5.4131290e+01   1.2690821e+02   7.8561935e+01   9.1640529e+01   8.9242258e+01   2.2479030e+02   7.0352581e+01   1.6821437e+02   5.7214194e+01   1.7502512e+02   7.2204516e+01   2.2898106e+02   1.3411613e+02   1.0734458e+02   1.5691742e+02   2.5064661e+02   1.6357839e+02   9.4856632e+01   6.1420323e+01   1.5349702e+02   3.0023548e+01   1.3752392e+02   3.3752903e+01   9.0778477e+01   5.5969032e+01   8.3722155e+01   7.4618710e+01   1.7497599e+02   1.3386194e+02   2.8960234e+02   5.4614516e+01   1.6468987e+02   5.6449355e+01   1.6525212e+02   6.1638710e+01   1.2902342e+02   8.6943226e+01   2.2824841e+02   8.3289355e+01   2.3340621e+02   7.1994516e+01   2.2860205e+02   1.1195935e+02   2.5491777e+02   3.5214935e+02   3.6584503e+01   7.5927419e+01   8.2260000e+01   1.8852258e+01   2.2110529e+01   3.7900000e+01   3.1244774e+01   6.1007419e+01   8.2637794e+01   9.0695484e+01   2.2765985e+02   8.4201935e+01   1.8291255e+02   1.0070290e+02   2.5489441e+02   7.2658387e+01   2.0877281e+02   8.1439355e+01   1.0149743e+02   5.1720000e+01   2.0701111e+02   1.1048581e+02   1.7230920e+02   9.2510323e+01   1.7147240e+02   4.8416774e+01   8.9811819e+01   7.0873226e+01   2.7279917e+02   6.4621290e+01   1.0367288e+02   9.7825806e+01   8.9203935e+01   6.0017419e+01   1.3329764e+02   5.6714839e+01   9.1181845e+01   6.6757419e+01   1.7607328e+02   3.4965484e+01   5.6255665e+01   5.8447419e+01   1.2590517e+02   2.8426129e+01   1.3322817e+02   1.8416323e+02   3.6122426e+01   6.1411613e+01   1.1372643e+02   6.9993548e+01   1.5272406e+02   6.6566129e+01   9.7810194e+01   4.8698065e+01   7.6504155e+01
   1.1202161e+02   2.3335569e+02   1.3780903e+02   2.2466366e+02   6.6783548e+01   1.8787796e+02   1.0673032e+02   2.5973028e+02   7.5919355e+01   2.9383323e+02   6.1615484e+01   1.8938657e+02   1.0870516e+02   2.9461649e+02   6.2987742e+01   1.1640001e+02   5.3379032e+01   1.8789968e+02   4.7119677e+01   2.1118075e+02   9.9259355e+01   2.8078506e+02   5.8118710e+01   1.6531954e+02   3.2259355e+01   1.1797828e+02   5.1289677e+01   1.5251328e+02   6.3991290e+01   1.0922554e+02   1.0823194e+02   1.3295983e+02   6.3369355e+01   1.3633981e+02   6.8618710e+01   1.1602276e+02   5.0336452e+01   1.3279050e+02   5.4998710e+01   1.7769688e+02   7.1131290e+01   2.0209530e+02   9.7396129e+01   1.0129637e+02   7.8481935e+01   1.0332241e+02   4.5130968e+01   1.0966307e+02   3.8717419e+01   1.1924390e+02   4.8662258e+01   1.6159992e+02   3.2484194e+01   1.5475126e+02   6.6149677e+01   1.0196770e+02   1.0347129e+02   2.3167004e+02   7.9174194e+01   1.5861865e+02   4.8539677e+01   1.2563812e+02   6.2478710e+01   2.4786525e+02   4.8945484e+01   1.6735985e+02   1.8460613e+02   2.8402312e+02   4.7570323e+01   1.2560663e+02   4.6672903e+01   1.4352552e+02   5.4742258e+01   1.7764288e+02   7.6384194e+01   1.4604636e+02   2.7217742e+01   1.2331387e+02   5.0350645e+01   1.1013485e+02   6.0141613e+01   1.9033835e+02   6.4770645e+01   1.4339125e+02   6.8421613e+01   1.1203595e+02   7.8040323e+01   7.4492903e+01   1.8217129e+02   1.0502888e+02   3.3699677e+01   1.5231822e+02   4.1273226e+01   1.6142008e+02   4.5853871e+01   1.1502911e+02   4.7128065e+01   9.0415884e+01   3.8636129e+01   1.0244298e+02   7.3458387e+01   9.0061071e+01   6.8884194e+01   1.2526830e+02   4.4173548e+01   1.1153321e+02   6.5715484e+01   1.3143663e+02   6.4652903e+01   1.4090228e+02   5.8903548e+01   1.5958062e+02   5.4976129e+01   2.5562901e+02   7.1400323e+01   2.5320862e+02   9.5993871e+01   2.5326726e+02   1.5206935e+02   3.2441413e+02   4.9027742e+01   1.5233810e+02   8.9716774e+01   2.3907492e+02   5.8134194e+01   2.1562733e+02   6.2785484e+01   9.0638129e+01   1.4223419e+02   1.9625481e+02   1.3801548e+02   3.7516715e+02   6.0167419e+01   2.9990596e+02   5.1472258e+01   1.8661964e+02   5.1672581e+01   8.9163613e+01   5.5421613e+01   1.6844788e+02   6.3014516e+01   1.9860239e+02   5.1220000e+01   1.1606369e+02   3.3231516e+02   4.9899626e+01   7.8845484e+01   2.2527946e+02   4.8365161e+01   1.1273917e+02   9.1095161e+01   4.8467871e+01   6.9903548e+01   1.4480385e+02   5.1150323e+01   1.3500120e+02   4.3948387e+01   1.3925574e+02   5.4657742e+01   1.1228254e+02   3.9842581e+01   1.3977066e+02  -1.9403226e+01   9.7330000e+01   3.8892258e+01   9.5556684e+01   5.2820323e+01   2.2412695e+02   6.8908710e+01   2.2196698e+02   8.5390645e+01   1.1366262e+02   1.0449516e+02   2.5052103e+02   5.5898387e+01   2.2540071e+02   2.7200000e+01   1.1745884e+02   7.0158710e+01   1.8571117e+02   8.0829677e+01   2.0422911e+02   6.0440645e+01   1.3294959e+02   1.1599452e+02   1.7329270e+02   7.0181935e+01   1.9608674e+02   8.9864516e+00   8.3748503e+01   4.1065806e+01   1.6714570e+02   8.0160645e+01   1.8879102e+02   2.0859355e+01   1.0682222e+02   1.0083613e+02   2.1454053e+02   5.7239032e+01   1.1565120e+02   1.6546516e+02   9.5451174e+01   3.9069032e+01   1.2206093e+02   7.0842581e+01   1.4848292e+02   4.7507097e+01   1.3451782e+02   3.4819677e+01   1.1666346e+02   3.6351935e+01   9.4272168e+01   1.4702355e+02   2.1549457e+02   5.4271290e+01   1.5941701e+02   7.0171935e+01   1.2336173e+02   9.2812258e+01   2.2012470e+02   5.3782581e+01   1.4429997e+02   7.3404194e+01   1.9906992e+02   9.2204516e+01   2.4038106e+02   1.1678613e+02   1.3016098e+02   1.5315742e+02   2.5127741e+02   1.6724839e+02   6.8993032e+01   5.5990323e+01   1.3297142e+02   5.5653548e+01   1.2579352e+02   1.9272903e+01   7.1466877e+01   4.5249032e+01   9.7579755e+01   7.2288710e+01   1.9268239e+02   8.4951935e+01   2.8456514e+02   5.5284516e+01   1.1858627e+02   7.3119355e+01   1.4820852e+02   5.9538710e+01   1.4200142e+02   7.8423226e+01   2.0669001e+02   8.2949355e+01   2.1138341e+02   8.2944516e+01   2.2306605e+02   1.0409935e+02   2.5301657e+02   3.1957935e+02   5.4710103e+01   4.1457419e+01   9.4347600e+01   1.5092258e+01   3.9413290e+00   2.2230000e+01   3.8398374e+01   4.3617419e+01   1.0550899e+02   1.2488548e+02   1.9854465e+02   9.0251935e+01   1.8627855e+02   8.5042903e+01   2.4895721e+02   4.2748387e+01   1.6383561e+02   4.9319355e+01   1.1277703e+02   6.0340000e+01   1.9651151e+02   8.1105806e+01   1.4889960e+02   6.8650323e+01   1.7257120e+02   5.0986774e+01   8.8646219e+01   1.0956323e+02   2.1770397e+02   5.5141290e+01   1.1071128e+02   8.9535806e+01   1.2420714e+02   6.3547419e+01   1.7581524e+02   6.6194839e+01   1.0728345e+02   7.9477419e+01   1.5691568e+02   3.3245484e+01   4.4393265e+01   5.0497419e+01   1.5349117e+02   2.7596129e+01   1.4029457e+02   1.9426323e+02   2.4124426e+01   5.9751613e+01   8.8289226e+01   5.6183548e+01   1.5496886e+02   5.8086129e+01   1.0057859e+02   5.7978065e+01   8.4001755e+01
   1.1859161e+02   2.0345009e+02   1.7109903e+02   2.1305046e+02   6.1213548e+01   1.8551356e+02   9.4160323e+01   2.9492588e+02   6.8819355e+01   2.6736123e+02   7.3705484e+01   1.8760937e+02   8.8095161e+01   2.5602529e+02   5.1177742e+01   1.1820481e+02   7.5479032e+01   1.8476168e+02   6.1929677e+01   2.1893595e+02   1.2933935e+02   2.9375866e+02   8.9218710e+01   1.3512154e+02   1.9449355e+01   1.5457308e+02   4.6339677e+01   1.3743928e+02   6.5181290e+01   1.1546034e+02   7.2231935e+01   1.6274983e+02   3.9279355e+01   1.0484701e+02   5.4278710e+01   8.0499961e+01   4.2146452e+01   1.4524570e+02   6.5138710e+01   1.6745568e+02   7.8601290e+01   1.8773770e+02   8.7636129e+01   1.2222717e+02   7.2721935e+01   1.0354321e+02   5.6220968e+01   1.0734587e+02   3.9667419e+01   1.3244790e+02   3.5612258e+01   1.4155392e+02   2.1484194e+01   1.2801126e+02   5.3099677e+01   1.1643170e+02   1.6266129e+02   1.8017484e+02   5.6644194e+01   1.5128105e+02   4.8209677e+01   9.2044516e+01   8.3478710e+01   2.2256525e+02   5.2415484e+01   1.5732225e+02   1.4416613e+02   2.8587832e+02   4.2140323e+01   1.3257103e+02   4.9482903e+01   1.2940072e+02   6.6982258e+01   2.2161368e+02   7.5714194e+01   1.7133996e+02   2.8697742e+01   1.1267547e+02   4.0490645e+01   1.0858365e+02   1.0062161e+02   1.8857995e+02   6.0200645e+01   1.1294685e+02   9.4751613e+01   9.7979548e+01   3.8800323e+01   9.2532103e+01   1.7436129e+02   8.2183677e+01   2.4839677e+01   1.3526702e+02   5.1853226e+01   1.8752368e+02   2.4853871e+01   9.3569110e+01   3.6508065e+01   9.2125484e+01   2.7726129e+01   1.4141578e+02   4.5748387e+01   8.0277871e+01   5.2164194e+01   1.1346590e+02   4.6083548e+01   6.7290413e+01   4.2375484e+01   1.4616383e+02   5.8982903e+01   2.8654588e+02   5.7283548e+01   1.5980022e+02   2.4016129e+01   2.4648581e+02   8.8740323e+01   2.5049142e+02   1.0228387e+02   2.5041406e+02   9.5879355e+01   2.3228933e+02   6.6557742e+01   1.7126570e+02   6.7046774e+01   2.2541852e+02   5.3894194e+01   1.4044653e+02   8.7785484e+01   1.0648813e+02   1.1599419e+02   1.7639401e+02   9.8165484e+01   3.0354515e+02   8.0497419e+01   2.8313956e+02   3.2562258e+01   1.7713244e+02   4.1762581e+01   6.2436413e+01   7.2141613e+01   2.0978028e+02   2.3664516e+01   1.5345039e+02   3.7310000e+01   1.2670649e+02   3.1250516e+02   4.2204426e+01   5.7655484e+01   2.2335466e+02   4.0225161e+01   1.2577037e+02   8.6235161e+01   4.6946671e+01   4.7903548e+01   8.7373845e+01   6.1340323e+01   1.5694600e+02   3.0948387e+01   9.9345742e+01   4.4567742e+01   1.2070974e+02   6.6742581e+01   1.3380866e+02  -1.7923226e+01   9.0681600e+01   2.6702258e+01   1.2501188e+02   6.7710323e+01   1.5288575e+02   5.1008710e+01   1.6086898e+02   9.0110645e+01   6.3475019e+01   8.8735161e+01   3.0997183e+02   8.3858387e+01   1.9425391e+02   3.4240000e+01   9.9225639e+01   6.8308710e+01   2.1637917e+02   8.9589677e+01   1.7071831e+02   6.9060645e+01   1.2734999e+02   1.1637452e+02   1.9883230e+02   7.0421935e+01   1.5954754e+02   2.8456452e+01   7.0810903e+01   6.3875806e+01   1.6042090e+02   9.7540645e+01   1.7173062e+02   3.1239355e+01   1.5161182e+02   7.7696129e+01   2.3534173e+02   6.0429032e+01   1.3244600e+02   1.3946516e+02   1.0134117e+02   5.5639032e+01   1.5354533e+02   3.9602581e+01   1.7683212e+02   6.6557097e+01   1.5514382e+02   3.0059677e+01   1.1699426e+02   3.5161935e+01   1.1222737e+02   5.5743548e+01   2.4836697e+02   3.7991290e+01   1.2609941e+02   7.4461935e+01   1.0567853e+02   7.6002258e+01   2.0346950e+02   7.2112581e+01   1.4036357e+02   7.1694194e+01   2.0477672e+02   4.2134516e+01   2.4150666e+02   9.9266129e+01   1.7270258e+02   1.3758742e+02   2.5719301e+02   1.7071839e+02   6.5475432e+01   8.0230323e+01   1.3299222e+02   4.6553548e+01   1.2315152e+02   2.4842903e+01   1.0397128e+02   4.8579032e+01   9.0593355e+01   7.3618710e+01   1.9081599e+02   1.1967194e+02   2.5045754e+02   5.5374516e+01   1.1285907e+02   8.0219355e+01   1.3164052e+02   4.4438710e+01   1.4562942e+02   7.0283226e+01   1.9520121e+02   5.5379355e+01   1.4063901e+02   7.7614516e+01   2.2115245e+02   1.1290935e+02   2.4426177e+02   2.6653935e+02   7.2573303e+01   5.7837419e+01   1.1951720e+02   2.1142258e+01   1.7307329e+01   3.6900000e+01   3.7134774e+01   5.5427419e+01   1.1246419e+02   8.2795484e+01   1.9558185e+02   7.3301935e+01   1.7320455e+02   8.4992903e+01   2.5530121e+02   7.1318387e+01   2.1793001e+02   6.8909355e+01   1.1396983e+02   5.5100000e+01   1.8502071e+02   1.0867581e+02   1.6288400e+02   9.8890323e+01   1.4458200e+02   4.2706774e+01   8.7078619e+01   8.2753226e+01   2.5240877e+02   4.6001290e+01   8.9302477e+01   7.8725806e+01   1.3373194e+02   7.0017419e+01   1.6462764e+02   4.4674839e+01   1.1086505e+02   6.3857419e+01   1.3821528e+02   3.9245484e+01   3.1533265e+01   6.9017419e+01   1.6320957e+02   4.4706129e+01   1.6242577e+02   1.8616323e+02   2.3532426e+01   5.6991613e+01   1.0070003e+02   7.7323548e+01   1.5084766e+02   5.9796129e+01   1.0673179e+02   4.8788065e+01   9.2356955e+01
   1.1554161e+02   2.0298409e+02   1.5789903e+02   2.1791646e+02   7.5983548e+01   1.6733196e+02   5.6920323e+01   2.6176508e+02   1.0120935e+02   2.6520003e+02   4.1465484e+01   2.0489857e+02   7.7425161e+01   2.3430889e+02   5.2407742e+01   1.1153641e+02   3.9109032e+01   2.1094128e+02   5.4179677e+01   1.9836595e+02   1.1602935e+02   2.5844346e+02   8.6358710e+01   1.3916034e+02   1.5449355e+01   1.6746308e+02   4.6959677e+01   1.3552968e+02   3.9081290e+01   9.5458335e+01   8.6851935e+01   1.2772023e+02   3.8519355e+01   7.9947806e+01   5.5568710e+01   9.5636761e+01   6.0196452e+01   6.0571703e+01   6.7048710e+01   1.3949288e+02   7.7941290e+01   1.9893050e+02   6.4156129e+01   8.8195574e+01   7.5631935e+01   1.0441041e+02   6.1600968e+01   1.3029547e+02   5.6527419e+01   1.2552910e+02   3.2332258e+01   1.4067632e+02   1.6864194e+01   1.1081086e+02   5.5619677e+01   1.2695010e+02   1.5732129e+02   2.2169204e+02   7.7454194e+01   1.6880625e+02   4.2499677e+01   1.3684132e+02   7.8758710e+01   2.4756285e+02   6.1845484e+01   1.4432785e+02   1.8560613e+02   2.7281312e+02   5.1380323e+01   1.2768183e+02   5.8862903e+01   1.4512032e+02   6.3692258e+01   1.8463688e+02   8.7474194e+01   1.4177916e+02   4.3127742e+01   1.0461107e+02   6.3920645e+01   1.1180925e+02   5.3001613e+01   2.0519955e+02   5.7390645e+01   1.3960165e+02   6.9371613e+01   1.0524995e+02   7.6560323e+01   9.1661303e+01   1.4255129e+02   1.0457848e+02   2.3029677e+01   1.4369182e+02   4.6563226e+01   1.3399688e+02   3.6573871e+01   1.0996151e+02   4.2558065e+01   8.5971484e+01   3.2826129e+01   1.1605778e+02   4.8938387e+01   1.1312267e+02   4.5594194e+01   1.0213150e+02   4.6843548e+01   7.5179613e+01   6.1335484e+01   1.1807703e+02   8.7742903e+01   2.1681508e+02   4.8423548e+01   1.4112902e+02   3.0496129e+01   1.8953741e+02   8.6830323e+01   2.9935422e+02   1.0911387e+02   2.6415766e+02   1.3992935e+02   1.7310533e+02   5.7937742e+01   1.6038530e+02   7.3906774e+01   2.0700972e+02   6.0414194e+01   1.7234493e+02   9.7835484e+01   2.2749413e+02   1.2104419e+02   1.7061001e+02   6.6205484e+01   2.8605195e+02   5.8547419e+01   2.9222556e+02   3.2712258e+01   2.1759044e+02   3.7332581e+01   8.2550813e+01   9.8041613e+01   2.2032828e+02   3.0314516e+01   1.3696839e+02   7.6790000e+01   1.8673809e+02   3.8017516e+02   4.8790826e+01   7.5075484e+01   1.9034106e+02   3.2935161e+01   1.0740357e+02   9.3575161e+01   1.0406947e+02   6.6513548e+01   8.3365045e+01   5.5050323e+01   1.7644920e+02   4.0478387e+01   9.4343342e+01   4.6997742e+01   1.0565534e+02   4.3742581e+01   1.7769866e+02  -2.2632258e+00   1.0576880e+02   4.2992258e+01   1.1913868e+02   6.4430323e+01   2.1880815e+02   6.0478710e+01   1.9516138e+02   1.0182065e+02   5.9108219e+01   1.0592516e+02   2.5059663e+02   5.5428387e+01   2.1000831e+02   1.8240000e+01   8.1745639e+01   8.0778710e+01   2.0248157e+02   6.5109677e+01   2.0571671e+02   5.0870645e+01   1.3452519e+02   1.2660452e+02   1.8358390e+02   8.3801935e+01   1.8180714e+02   5.0836452e+01   9.5920503e+01   5.6635806e+01   1.4381010e+02   8.8920645e+01   2.4176022e+02   4.3809355e+01   1.4617622e+02   6.5456129e+01   2.0470093e+02   8.1189032e+01   1.0830520e+02   1.5527516e+02   8.1026374e+01   7.9639032e+01   1.5629533e+02   5.0462581e+01   1.7996332e+02   5.7077097e+01   1.1637222e+02   3.5389677e+01   1.4928786e+02   4.0591935e+01   9.1362968e+01   6.6403548e+01   2.2761417e+02   7.0321290e+01   1.3375301e+02   8.3511935e+01   8.0574529e+01   9.5812258e+01   2.2907470e+02   5.4072581e+01   1.1884677e+02   9.2354194e+01   2.1241392e+02   8.0014516e+01   2.2985626e+02   6.1356129e+01   1.4735538e+02   1.8401742e+02   2.8713861e+02   1.8619839e+02   9.9137032e+01   6.9800323e+01   1.2082662e+02   5.1813548e+01   1.3163072e+02   1.7702903e+01   8.7732477e+01   6.5779032e+01   7.9027355e+01   7.6768710e+01   1.8185399e+02   1.0181194e+02   2.5435634e+02   6.1134516e+01   1.3016827e+02   6.3309355e+01   1.4856332e+02   5.3778710e+01   1.5231222e+02   4.7283226e+01   2.3147121e+02   8.2379355e+01   2.0147901e+02   7.0134516e+01   2.2251085e+02   1.2985935e+02   2.3948577e+02   3.1219935e+02   8.2440503e+01   5.9687419e+01   8.9229200e+01   2.2092258e+01   1.8471329e+01   3.3140000e+01   2.0575574e+01   4.1577419e+01   7.6672194e+01   6.7645484e+01   2.1465385e+02   5.9731935e+01   1.4796015e+02   9.5042903e+01   2.4911721e+02   4.7698387e+01   2.2228961e+02   5.4559355e+01   1.0317783e+02   4.5050000e+01   2.0277471e+02   7.8005806e+01   1.8042760e+02   8.6700323e+01   1.8350720e+02   3.5846774e+01   1.1119742e+02   8.8873226e+01   2.2104917e+02   4.4001290e+01   1.3189248e+02   8.4875806e+01   1.0562994e+02   7.2687419e+01   1.5021404e+02   5.9104839e+01   8.9040645e+01   6.5707419e+01   1.6215728e+02   3.1775484e+01   6.4080865e+01   5.9597419e+01   1.6562317e+02   3.3646129e+01   1.6581057e+02   1.7974323e+02   3.3706026e+01   8.1991613e+01   1.0651003e+02   7.2513548e+01   1.6656246e+02   7.5086129e+01   7.5788594e+01   4.6888065e+01   7.4268955e+01
   1.0373161e+02   2.1744889e+02   1.4675903e+02   2.0466766e+02   9.2023548e+01   1.8837876e+02   7.8490323e+01   2.9527948e+02   1.1515935e+02   2.8250403e+02   5.7425484e+01   1.7420177e+02   1.0561516e+02   2.8024369e+02   5.2607742e+01   1.3328041e+02   3.4899032e+01   1.5516808e+02   6.5749677e+01   2.2432035e+02   9.4879355e+01   3.0374546e+02   8.1308710e+01   1.2146434e+02   2.4499355e+01   1.3654908e+02   5.7629677e+01   1.3534608e+02   7.3891290e+01   8.9953535e+01   8.6561935e+01   1.2750343e+02   3.4989355e+01   1.2723021e+02   7.0708710e+01   9.2515561e+01   4.6766452e+01   8.5026103e+01   5.5808710e+01   1.5063208e+02   8.4651290e+01   1.9197370e+02   8.7586129e+01   1.2013117e+02   1.0482194e+02   1.0326521e+02   8.1130968e+01   1.2644307e+02   6.8477419e+01   1.8100310e+02   4.2852258e+01   1.3283472e+02   5.4341935e+00   1.3529526e+02   2.8389677e+01   1.1283850e+02   1.7047129e+02   2.2593004e+02   5.8074194e+01   1.8478665e+02   4.0739677e+01   1.4636212e+02   7.3758710e+01   1.8953285e+02   6.7415484e+01   1.4769225e+02   2.0972613e+02   3.2526352e+02   4.9330323e+01   1.1108583e+02   5.6772903e+01   1.2848752e+02   5.0742258e+01   1.3415288e+02   8.9284194e+01   1.5320436e+02   5.0647742e+01   1.0462947e+02   5.7200645e+01   1.1586685e+02   6.7051613e+01   2.1064555e+02   5.4110645e+01   1.4777405e+02   7.8661613e+01   1.3017675e+02   5.2940323e+01   8.2830903e+01   1.5070129e+02   1.0102648e+02   4.9319677e+01   1.6430862e+02   5.5373226e+01   1.6491208e+02   3.1623871e+01   1.1706751e+02   5.1508065e+01   8.1165484e+01   3.2586129e+01   1.3140698e+02   4.9218387e+01   8.5720271e+01   7.0164194e+01   1.1321590e+02   4.2463548e+01   1.1129001e+02   4.8805484e+01   1.5164943e+02   6.6462903e+01   2.2975748e+02   4.3283548e+01   1.3911022e+02   2.5596129e+01   1.7102941e+02   9.2880323e+01   2.3977022e+02   1.0875387e+02   2.6889646e+02   9.9029355e+01   2.0846733e+02   5.1747742e+01   1.2941050e+02   1.0423677e+02   2.2463332e+02   6.3034194e+01   2.4999533e+02   7.2405484e+01   2.6295853e+02   1.2085419e+02   2.1605521e+02   7.0115484e+01   3.1393915e+02   4.0497419e+01   1.6542956e+02   8.0942258e+01   2.6602204e+02   2.9192581e+01   6.1152013e+01   9.3091613e+01   1.9929428e+02   3.6164516e+01   1.1375039e+02   9.1980000e+01   1.9418289e+02   3.7031516e+02   2.1579626e+01   7.7795484e+01   2.1926346e+02   2.6605161e+01   1.0266997e+02   9.3715161e+01   6.4538271e+01   9.9093548e+01   1.3604865e+02   7.3200323e+01   1.7818720e+02   4.0428387e+01   1.1110734e+02   5.5657742e+01   1.2601254e+02   5.0602581e+01   1.5014986e+02   4.9767742e+00   1.2075960e+02   4.2182258e+01   1.3772348e+02   6.2380323e+01   2.3075215e+02   5.1768710e+01   1.9709818e+02   9.7250645e+01   6.9433819e+01   1.1925516e+02   2.1314023e+02   6.4428387e+01   1.9404831e+02   2.9620000e+01   1.0493524e+02   6.9018710e+01   1.7665237e+02   9.5969677e+01   1.9839791e+02   9.1110645e+01   1.0363599e+02   1.4580452e+02   2.0418790e+02   7.3471935e+01   1.3944354e+02   4.9076452e+01   1.1259130e+02   5.8675806e+01   1.4578690e+02   8.8020645e+01   2.2249222e+02   3.5099355e+01   1.5359302e+02   5.8406129e+01   1.8302493e+02   6.7999032e+01   1.0631040e+02   1.1498516e+02   1.0791957e+02   6.2209032e+01   1.7920973e+02   8.3312581e+01   1.8857532e+02   6.1177097e+01   1.2980422e+02   3.2529677e+01   1.0813666e+02   2.4401935e+01   9.9608168e+01   9.5743548e+01   2.0088697e+02   4.7421290e+01   1.4968501e+02   7.3941935e+01   9.9060129e+01   9.4092258e+01   1.8774230e+02   1.0611258e+02   1.3745357e+02   5.2404194e+01   2.0674992e+02   8.0514516e+01   2.4706626e+02   5.3546129e+01   1.2741018e+02   1.2429742e+02   2.2758621e+02   1.7948839e+02   1.0391383e+02   8.4370323e+01   1.4513102e+02   3.7023548e+01   1.2975392e+02   2.4372903e+01   8.3108877e+01   4.2539032e+01   9.6036555e+01   7.9098710e+01   1.9885759e+02   1.2743194e+02   2.5340674e+02   5.5184516e+01   1.0611427e+02   5.2689355e+01   1.6908292e+02   5.8208710e+01   1.7529782e+02   7.9513226e+01   1.9750281e+02   8.5289355e+01   1.7395621e+02   6.7614516e+01   1.9448245e+02   9.3249355e+01   2.6145457e+02   2.4419935e+02   2.3500503e+01   6.9407419e+01   9.1881600e+01   1.4092258e+01   1.6301329e+01   3.0520000e+01   2.2651742e+00   3.1147419e+01   8.4886594e+01   1.0131548e+02   2.1838025e+02   6.5251935e+01   1.6151855e+02   8.6802903e+01   2.7772641e+02   7.7988387e+01   1.9534641e+02   7.1149355e+01   1.0368063e+02   6.6530000e+01   2.0053631e+02   9.7765806e+01   1.4841680e+02   8.6270323e+01   1.5207160e+02   4.7136774e+01   1.0876422e+02   6.7313226e+01   2.5552397e+02   5.1571290e+01   9.8286877e+01   9.0155806e+01   1.2415754e+02   5.7087419e+01   1.5806204e+02   6.0954839e+01   9.5702645e+01   7.3327419e+01   1.5459768e+02   3.1245484e+01   6.2223265e+01   6.5447419e+01   1.7010517e+02   2.3036129e+01   1.6199937e+02   1.8707323e+02   1.4839626e+01   8.7941613e+01   1.0398403e+02   7.8563548e+01   1.1336846e+02   4.9796129e+01   1.0962179e+02   7.1838065e+01   6.6702955e+01
   1.2135161e+02   2.1727929e+02   1.5185903e+02   2.0749966e+02   7.1553548e+01   1.8440636e+02   9.1820323e+01   2.8964308e+02   9.2919355e+01   3.0086323e+02   6.2945484e+01   1.8528017e+02   1.0718516e+02   2.5549809e+02   5.8457742e+01   1.3490241e+02   4.4749032e+01   1.9749008e+02   6.2999677e+01   2.3423035e+02   1.2425935e+02   3.1263506e+02   7.0078710e+01   1.4865274e+02   2.0499355e+01   1.5596908e+02   5.3769677e+01   1.6446488e+02   4.9131290e+01   1.0460434e+02   7.1321935e+01   1.2091263e+02   4.8089355e+01   1.0404221e+02   8.8618710e+01   1.4385276e+02   3.9386452e+01   9.5566503e+01   4.4718710e+01   1.5012928e+02   8.1651290e+01   1.7454370e+02   8.8776129e+01   1.0679597e+02   4.9391935e+01   9.6749613e+01   6.7650968e+01   1.0710147e+02   5.2337419e+01   1.3658430e+02   6.0282258e+01   1.5101032e+02   2.3914194e+01   1.2653686e+02   4.6149677e+01   1.1460770e+02   1.6199129e+02   1.6970844e+02   7.7314194e+01   1.4700745e+02   5.3829677e+01   1.3507492e+02   7.3378710e+01   2.2699325e+02   5.6465484e+01   1.5694825e+02   1.6116613e+02   3.0614832e+02   4.9100323e+01   1.0820423e+02   4.6812903e+01   1.1518432e+02   5.1792258e+01   2.0868888e+02   1.0204419e+02   1.6918356e+02   4.7837742e+01   9.3764271e+01   4.9160645e+01   1.2275005e+02   7.8141613e+01   2.4670835e+02   6.3110645e+01   1.7129405e+02   7.6371613e+01   1.6830995e+02   4.0750323e+01   1.0018610e+02   1.3541129e+02   7.8819677e+01   3.5699677e+01   1.4777822e+02   4.1563226e+01   1.8630688e+02   4.2573871e+01   1.1967151e+02   7.0368065e+01   1.1870668e+02   4.0966129e+01   1.4406658e+02   5.3788387e+01   8.8404671e+01   5.3784194e+01   8.1856297e+01   4.1413548e+01   9.6614013e+01   8.3375484e+01   1.8164383e+02   5.6412903e+01   1.7075148e+02   3.7613548e+01   1.6147382e+02   4.6826129e+01   1.5595101e+02   1.0002032e+02   3.6396902e+02   1.3187387e+02   2.7610686e+02   1.1092935e+02   2.8123533e+02   6.2697742e+01   1.0262450e+02   9.1286774e+01   2.1142932e+02   6.5324194e+01   2.6753213e+02   9.7885484e+01   1.8535013e+02   9.4464194e+01   1.8611641e+02   1.0306548e+02   4.3587315e+02   4.8877419e+01   1.8790916e+02   5.6042258e+01   2.5296404e+02   4.6812581e+01   7.1412413e+01   6.5521613e+01   2.0497988e+02   2.9314516e+01   1.1734839e+02   5.9930000e+01   1.2565689e+02   4.3498516e+02   2.7976026e+01   8.9415484e+01   2.3405386e+02   5.0985161e+01   1.3000957e+02   8.6575161e+01   8.7779471e+01   7.5283548e+01   2.1418345e+02   6.2200323e+01   1.4663720e+02   4.3758387e+01   1.2041094e+02   5.9087742e+01   1.2173814e+02   4.4742581e+01   1.2866866e+02  -2.6113226e+01   1.1176680e+02   4.0942258e+01   1.6439268e+02   4.9160323e+01   1.8286975e+02   3.2528710e+01   1.6415738e+02   1.0282065e+02   8.9028219e+01   9.8635161e+01   2.9021983e+02   4.5758387e+01   1.6145191e+02   3.0150000e+01   8.6932839e+01   7.1018710e+01   1.8816237e+02   6.4679677e+01   2.1233111e+02   6.5060645e+01   1.1609999e+02   1.3346452e+02   1.9674510e+02   6.8561935e+01   1.6116634e+02   4.8266452e+01   8.2366103e+01   6.5255806e+01   1.1678050e+02   1.0078065e+02   2.0704142e+02   6.9093548e+00   1.0151822e+02   8.7366129e+01   1.7937813e+02   6.1049032e+01   9.7446400e+01   1.1903516e+02   1.1159557e+02   6.6589032e+01   1.6004933e+02   6.9652581e+01   2.2780812e+02   3.8367097e+01   1.8562902e+02   4.1249677e+01   9.1099058e+01   2.8301935e+01   9.1056168e+01   9.6643548e+01   2.0728497e+02   6.2371290e+01   1.1719901e+02   7.2361935e+01   9.2326529e+01   8.9092258e+01   2.0923230e+02   4.4692581e+01   1.3055717e+02   8.3834194e+01   1.9604552e+02   9.9764516e+01   2.1964626e+02   1.1140613e+02   1.2216138e+02   1.5910742e+02   2.9547141e+02   1.2481839e+02   8.4527432e+01   7.4940323e+01   1.3079542e+02   5.3813548e+01   1.1357072e+02   1.4422903e+01   9.3234877e+01   4.3109032e+01   1.0113095e+02   7.7048710e+01   1.7864159e+02   1.4519194e+02   2.4650594e+02   6.8894516e+01   1.2392747e+02   8.0689355e+01   1.7145292e+02   6.9348710e+01   1.4040662e+02   6.5133226e+01   2.3642321e+02   7.7999355e+01   1.8320941e+02   6.1704516e+01   2.0261525e+02   8.5959355e+01   2.6199777e+02   2.2305935e+02   4.2331703e+01   7.7027419e+01   1.0022200e+02   1.1332258e+01   3.1432129e+01   2.2950000e+01   1.1770774e+01   5.6617419e+01   1.0827899e+02   7.6695484e+01   1.9158985e+02   8.5541935e+01   1.9322535e+02   7.9992903e+01   2.3422121e+02   7.7748387e+01   2.0903561e+02   5.3789355e+01   1.0517943e+02   6.2000000e+01   1.9399871e+02   8.1675806e+01   1.6289400e+02   1.0917032e+02   1.8804960e+02   6.1466774e+01   9.3767819e+01   6.9503226e+01   2.1521877e+02   4.9661290e+01   9.0729677e+01   7.2965806e+01   9.7152735e+01   4.8747419e+01   1.4712924e+02   4.5814839e+01   9.6053845e+01   6.9237419e+01   1.2821488e+02   3.6485484e+01   4.8654065e+01   7.5877419e+01   1.3999077e+02   2.8536129e+01   1.6216937e+02   2.1850323e+02   2.1795226e+01   9.3371613e+01   1.0226963e+02   7.4993548e+01   1.4613406e+02   7.8466129e+01   9.9238194e+01   7.2748065e+01   8.0250155e+01
   1.2535161e+02   2.1947929e+02   1.5480903e+02   2.2602366e+02   4.8693548e+01   1.5170516e+02   9.3010323e+01   2.8397788e+02   8.7729355e+01   2.6717843e+02   6.8235484e+01   1.9918697e+02   7.8425161e+01   2.1284889e+02   5.0027742e+01   1.1143681e+02   5.8539032e+01   1.6427688e+02   6.7929677e+01   2.4220595e+02   9.1719355e+01   2.6730826e+02   5.2458710e+01   1.2387234e+02   2.2109355e+01   1.2812028e+02   6.0199677e+01   1.4785048e+02   5.6991290e+01   7.7975535e+01   6.8041935e+01   1.5955503e+02   4.5519355e+01   1.3072781e+02   7.6518710e+01   1.2220076e+02   5.6336452e+01   1.3926050e+02   3.7998710e+01   1.6995688e+02   8.8371290e+01   1.9781610e+02   8.2346129e+01   1.2350037e+02   5.9771935e+01   1.0405921e+02   5.7990968e+01   1.0420427e+02   5.1387419e+01   1.3290030e+02   5.9142258e+01   1.6338152e+02   3.0584194e+01   1.6547326e+02   5.9389677e+01   1.3573850e+02   2.0147129e+02   1.7731004e+02   5.8224194e+01   1.5739465e+02   6.9019677e+01   1.8509972e+02   6.7948710e+01   2.2137765e+02   6.6895484e+01   1.4830385e+02   1.4997613e+02   2.8910352e+02   5.7430323e+01   1.0434783e+02   5.3202903e+01   1.3767312e+02   6.9362258e+01   1.9366328e+02   1.0342419e+02   1.5664316e+02   3.2597742e+01   1.0122347e+02   3.2960645e+01   1.1614605e+02   5.5811613e+01   2.0492475e+02   5.4060645e+01   1.4182805e+02   7.0801613e+01   9.2465548e+01   4.4470323e+01   6.0178503e+01   6.0981290e+01   2.9964077e+01   2.5939677e+01   1.3545902e+02   3.8273226e+01   1.7385008e+02   4.0333871e+01   8.4850710e+01   5.3798065e+01   1.2412228e+02   3.1106129e+01   1.4028538e+02   5.7128387e+01   8.1227471e+01   6.3884194e+01   1.0895830e+02   3.9793548e+01   1.1788361e+02   6.6765484e+01   1.5259263e+02   1.1812290e+02   1.5429468e+02   4.7903548e+01   1.6536062e+02   4.6446129e+01   2.1917141e+02   1.0321032e+02   2.8075382e+02   1.2275387e+02   2.8295646e+02   3.4459355e+01   2.5682929e+01   7.6507742e+01   1.7151970e+02   9.9006774e+01   2.5062172e+02   7.1844194e+01   2.5424053e+02   7.0075484e+01   1.5538493e+02   9.4804194e+01   2.2618921e+02   1.1740548e+02   4.8615595e+02   5.4837419e+01   2.6005236e+02   4.2752258e+01   2.5955724e+02   3.6572581e+01   9.5991613e+01   9.7711613e+01   1.6840468e+02   5.0864516e+01   1.3972439e+02   5.9550000e+01   1.0849729e+02   4.0259516e+02   5.4797226e+01   9.3885484e+01   2.4336626e+02   3.3035161e+01   1.3086557e+02   9.1715161e+01   7.7748271e+01   7.5513548e+01   1.7107505e+02   5.8340323e+01   1.1918600e+02   5.4668387e+01   1.3868814e+02   5.9607742e+01   1.1517654e+02   5.3272581e+01   1.2945626e+02   2.2167742e+00   1.0026040e+02   4.1512258e+01   1.0368708e+02   3.6600323e+01   2.0359455e+02   5.4858710e+01   2.0104098e+02   8.0110645e+01   4.1565019e+01   9.8835161e+01   3.4139383e+02   7.0948387e+01   1.8219671e+02   2.2770000e+01   8.9623239e+01   8.5498710e+01   2.0114397e+02   8.7259677e+01   1.9504471e+02   4.8010645e+01   1.0708399e+02   1.0313452e+02   2.0479150e+02   5.7471935e+01   1.7991354e+02   4.8076452e+01   1.0233130e+02   5.1825806e+01   1.2128490e+02   1.0530065e+02   2.3582982e+02   2.7189355e+01   1.5789582e+02   7.2596129e+01   1.6031973e+02   4.6999032e+01   1.0242040e+02   1.8436516e+02   7.0989174e+01   3.5689032e+01   1.8652133e+02   5.7412581e+01   2.1145732e+02   5.8697097e+01   1.2067262e+02   5.0919677e+01   1.1342546e+02   2.2681935e+01   9.3845768e+01   1.2274355e+02   2.3262697e+02   4.1851290e+01   1.2327061e+02   8.4411935e+01   1.0036253e+02   8.3762258e+01   2.1422870e+02   4.4922581e+01   1.2186877e+02   6.2544194e+01   1.8712872e+02   7.8954516e+01   2.0856106e+02   4.9456129e+01   1.6630738e+02   1.1639742e+02   2.6807821e+02   1.5328839e+02   8.6579832e+01   9.1560323e+01   1.0698582e+02   3.9233548e+01   1.4568712e+02   3.0182903e+01   9.2404077e+01   4.0299032e+01   7.4255755e+01   8.8388710e+01   1.9568439e+02   1.1862194e+02   2.7639154e+02   6.2854516e+01   1.3545067e+02   7.7169355e+01   1.6507452e+02   6.3588710e+01   1.2309742e+02   5.7183226e+01   2.2952921e+02   8.5859355e+01   1.4406061e+02   6.4184516e+01   2.4584685e+02   9.0439355e+01   2.5596937e+02   2.6781935e+02   7.8140903e+01   5.6497419e+01   9.6334400e+01   3.1052258e+01   2.6234529e+01   2.9090000e+01   1.9279574e+01   2.7767419e+01   9.8916994e+01   9.0025484e+01   2.2571345e+02   9.2781935e+01   1.7688615e+02   8.9612903e+01   2.1535161e+02   5.7798387e+01   1.8996161e+02   5.0499355e+01   1.0180263e+02   5.8810000e+01   2.6067391e+02   9.4675806e+01   1.4028400e+02   1.1660032e+02   2.9354520e+02   4.7276774e+01   7.9323019e+01   7.1503226e+01   2.5093877e+02   2.9331290e+01   6.5446077e+01   8.7255806e+01   1.3147954e+02   6.7617419e+01   1.6648964e+02   6.5054839e+01   9.1424645e+01   7.7427419e+01   1.0450968e+02   5.7865484e+01   6.2093665e+01   5.5217419e+01   1.6007357e+02   4.7986129e+01   1.3694337e+02   2.1093323e+02   1.3450826e+01   6.5181613e+01   1.3404483e+02   7.1703548e+01   1.5767726e+02   7.1566129e+01   1.0326019e+02   7.0558065e+01   9.1855355e+01
   1.0288161e+02   2.3813689e+02   1.2518903e+02   1.8939326e+02   6.0883548e+01   1.8544996e+02   7.1390323e+01   2.8251748e+02   8.2629355e+01   2.8810643e+02   6.6995484e+01   1.9466617e+02   9.3945161e+01   2.4089729e+02   5.1937742e+01   9.9994013e+01   6.2379032e+01   1.8875968e+02   4.2369677e+01   2.3094075e+02   9.5799355e+01   2.7137186e+02   7.1648710e+01   1.2828714e+02   1.7349355e+01   8.6271084e+01   5.4579677e+01   1.3168008e+02   4.9181290e+01   1.0746034e+02   7.1891935e+01   1.1505703e+02   5.2089355e+01   1.0448221e+02   9.3138710e+01   1.3406116e+02   5.2196452e+01   1.2597170e+02   5.5138710e+01   1.3987568e+02   7.4081290e+01   2.0890930e+02   1.0134613e+02   1.1365037e+02   6.0051935e+01   7.8796813e+01   5.1890968e+01   9.2742271e+01   3.4617419e+01   1.1466190e+02   3.6282258e+01   1.6164032e+02   2.7244194e+01   1.4736046e+02   6.0859677e+01   1.1200090e+02   1.4775129e+02   1.5898764e+02   8.3744194e+01   1.4797305e+02   3.5969677e+01   1.3150372e+02   8.1808710e+01   2.1588885e+02   7.2185484e+01   1.6017065e+02   1.8353613e+02   2.3991872e+02   5.8240323e+01   8.3423032e+01   5.1342903e+01   1.1039192e+02   3.9262258e+01   1.4393128e+02   6.5424194e+01   1.4611316e+02   1.8407742e+01   1.2454867e+02   4.8540645e+01   1.0208965e+02   7.0101613e+01   2.1554155e+02   6.3870645e+01   1.4975325e+02   6.5271613e+01   1.2695795e+02   4.8040323e+01   7.3752903e+01   1.9332129e+02   1.0527688e+02   3.0319677e+01   1.6615862e+02   4.0703226e+01   1.5194568e+02   4.2243871e+01   8.5647910e+01   4.7848065e+01   1.0797828e+02   4.4156129e+01   9.7911381e+01   5.1978387e+01   7.5689471e+01   4.4694194e+01   1.0749350e+02   3.9603548e+01   1.2337881e+02   6.1235484e+01   1.5913503e+02   1.2989290e+02   1.9597308e+02   5.9473548e+01   1.4981502e+02   5.9206129e+01   2.4801061e+02   8.8210323e+01   3.0338382e+02   1.2240387e+02   2.4474446e+02   5.1029355e+01   5.8217329e+01   6.1267742e+01   2.0059890e+02   9.9716774e+01   2.5418492e+02   6.8804194e+01   1.9391373e+02   5.6835484e+01   1.5849413e+02   9.2084194e+01   2.4821681e+02   9.6355484e+01   3.4544995e+02   6.5117419e+01   3.3803996e+02   3.5472258e+01   2.3017964e+02   4.4192581e+01   9.9382013e+01   4.3381613e+01   1.6079108e+02   5.2614516e+01   1.5693439e+02   7.1410000e+01   1.5163849e+02   3.3174516e+02   5.2425226e+01   8.9265484e+01   2.4506586e+02   4.6745161e+01   1.3024877e+02   7.0185161e+01   6.3140671e+01   7.2283548e+01   1.3490345e+02   6.3340323e+01   1.4764600e+02   3.9048387e+01   1.3250774e+02   4.0417742e+01   9.9901742e+01   5.2602581e+01   1.5865986e+02  -1.4833226e+01   1.0562440e+02   4.4602258e+01   1.0400988e+02   5.4160323e+01   2.1418975e+02   5.2198710e+01   1.8039378e+02   1.0153065e+02   7.9941419e+01   9.1785161e+01   2.9414783e+02   8.3328387e+01   1.9929631e+02   3.8050000e+01   8.7400839e+01   8.0968710e+01   1.8712637e+02   9.1019677e+01   1.9598391e+02   5.2200645e+01   1.3841879e+02   9.5754516e+01   2.0019190e+02   7.7851935e+01   1.5395314e+02   5.3456452e+01   1.0052090e+02   7.4205806e+01   1.5102450e+02   8.9500645e+01   2.0756382e+02   3.3149355e+01   1.3907902e+02   8.7406129e+01   2.1780493e+02   5.1569032e+01   1.3967480e+02   7.7125161e+01   1.2556837e+02   6.8209032e+01   1.8539973e+02   6.2262581e+01   2.0301932e+02   4.2797097e+01   1.1646462e+02   4.1959677e+01   1.5014226e+02   4.1451935e+01   9.5344168e+01   9.9503548e+01   2.3558617e+02   4.8271290e+01   1.2513701e+02   7.4221935e+01   9.5037729e+01   9.6332258e+01   1.8560310e+02   5.5782581e+01   1.4089997e+02   5.6834194e+01   1.9639552e+02   1.0126452e+02   2.2615626e+02   6.5216129e+01   1.4385658e+02   1.0229742e+02   2.1029621e+02   1.5548839e+02   9.3693832e+01   6.0610323e+01   1.5018182e+02   4.1553548e+01   1.4039152e+02   2.7422903e+01   8.9904877e+01   5.1059032e+01   1.0358495e+02   9.6098710e+01   1.6887759e+02   1.2657194e+02   3.0432554e+02   5.6084516e+01   1.2161227e+02   6.4029355e+01   1.6531572e+02   6.4828710e+01   1.3623822e+02   7.1093226e+01   2.5346641e+02   8.3379355e+01   1.5634901e+02   7.2274516e+01   1.9933965e+02   8.0859355e+01   2.1368577e+02   2.7972935e+02   5.3328103e+01   5.5167419e+01   9.1540800e+01   2.1282258e+01   2.8296129e+01   3.4850000e+01   2.1818774e+01   5.6147419e+01   8.9926594e+01   1.0579548e+02   2.1298185e+02   7.4161935e+01   2.0728575e+02   7.8512903e+01   2.0833961e+02   6.7798387e+01   2.1864161e+02   6.7559355e+01   1.3313783e+02   4.7000000e+01   1.9938871e+02   8.8725806e+01   1.4495000e+02   1.1522032e+02   3.0894560e+02   5.5036774e+01   9.8942219e+01   6.7373226e+01   1.8276917e+02   5.1711290e+01   1.0189568e+02   1.0868581e+02   1.0972514e+02   6.1617419e+01   1.8349964e+02   4.8244839e+01   1.1647945e+02   6.2187419e+01   1.6943888e+02   3.3435484e+01   5.9278065e+01   7.1407419e+01   1.5720837e+02   3.5986129e+01   1.5140337e+02   1.7550323e+02   2.8285226e+01   8.2181613e+01   1.0021483e+02   5.9233548e+01   1.5662486e+02   5.1086129e+01   1.1370859e+02   5.4698065e+01   9.5974155e+01
   1.2259161e+02   2.1361009e+02   1.3309903e+02   1.9585046e+02   5.5023548e+01   1.8472876e+02   6.4010323e+01   2.9743788e+02   9.7539355e+01   2.6291363e+02   6.7755484e+01   1.8275537e+02   9.7375161e+01   2.3562289e+02   5.5267742e+01   1.2653761e+02   5.0429032e+01   1.9140568e+02   5.7559677e+01   2.6116555e+02   9.4259355e+01   2.6587506e+02   8.2838710e+01   1.2563194e+02   3.9449355e+01   9.2453084e+01   4.6959677e+01   1.4181968e+02   4.9511290e+01   7.5573935e+01   1.0589194e+02   1.6995703e+02   4.3749355e+01   1.3214941e+02   1.0837871e+02   1.2108196e+02   6.0096452e+01   1.0038970e+02   3.0288710e+01   1.3667368e+02   7.5511290e+01   1.5884490e+02   1.0215613e+02   1.1582557e+02   6.1671935e+01   1.0233721e+02   5.1700968e+01   9.2377471e+01   6.4237419e+01   1.4068230e+02   3.0522258e+01   1.7039112e+02   3.1964194e+01   1.3350286e+02   8.5669677e+01   9.2736103e+01   1.5613129e+02   1.6012724e+02   8.5264194e+01   1.5294145e+02   6.0309677e+01   1.3626652e+02   5.9188710e+01   2.2493845e+02   6.1275484e+01   1.6323345e+02   2.0360613e+02   2.0119312e+02   4.6430323e+01   9.9847832e+01   4.6292903e+01   1.2979592e+02   5.3022258e+01   2.1478048e+02   7.1524194e+01   1.6872516e+02   3.1267742e+01   1.2270987e+02   4.5680645e+01   1.2659845e+02   5.7101613e+01   1.7649155e+02   5.8250645e+01   1.1944285e+02   5.2511613e+01   1.1897875e+02   4.4280323e+01   9.0053703e+01   1.7136129e+02   9.3463677e+01   3.6699677e+01   1.4050822e+02   6.4853226e+01   1.5329368e+02   2.4093871e+01   8.1009910e+01   3.4228065e+01   1.1659788e+02   4.4636129e+01   1.2863298e+02   5.3218387e+01   6.6490271e+01   5.7404194e+01   1.1447670e+02   3.6133548e+01   6.2276413e+01   4.4145484e+01   1.0997223e+02   1.2808290e+02   2.6487788e+02   5.1573548e+01   1.6020702e+02   5.8876129e+01   2.0493701e+02   8.8260323e+01   2.7137982e+02   8.5813871e+01   2.8661166e+02   2.8599355e+01  -6.5582710e+00   6.4747742e+01   1.7132050e+02   7.4856774e+01   2.0860372e+02   6.0844194e+01   1.8398053e+02   1.0769548e+02   1.7623533e+02   6.2894194e+01   2.0507201e+02   5.3445484e+01   2.5736275e+02   6.1737419e+01   2.6054036e+02   3.0712258e+01   2.6380044e+02   3.3432581e+01   7.1102813e+01   8.1331613e+01   2.1418508e+02   5.8614516e+01   1.6500439e+02   6.2930000e+01   1.9274689e+02   3.7207516e+02   3.4958826e+01   1.0403548e+02   2.1374426e+02   4.0275161e+01   1.0771637e+02   9.2425161e+01   8.3931471e+01   5.1613548e+01   8.8847045e+01   5.0960323e+01   1.8468640e+02   4.6668387e+01   9.7088142e+01   3.7657742e+01   7.7072542e+01   5.9892581e+01   1.5330666e+02  -6.1132258e+00   1.0431680e+02   2.9652258e+01   9.9725884e+01   5.4270323e+01   2.3468095e+02   4.5768710e+01   1.6757818e+02   9.0820645e+01   7.5558219e+01   8.4975161e+01   3.0517263e+02   6.2138387e+01   2.0247151e+02   3.2810000e+01   7.8580039e+01   7.2018710e+01   2.0141237e+02   9.6209677e+01   1.7470871e+02   5.6530645e+01   1.3321239e+02   1.3880452e+02   2.1046790e+02   7.8181935e+01   1.8049674e+02   2.8456452e+01   8.7860903e+01   5.9255806e+01   1.7450050e+02   7.7070645e+01   1.9079822e+02   2.4149355e+01   1.3793902e+02   6.4796129e+01   1.7147373e+02   6.6529032e+01   9.9338000e+01   1.3560516e+02   8.9359974e+01   5.8069032e+01   1.6987093e+02   8.2312581e+01   2.0284532e+02   7.1267097e+01   1.6928702e+02   2.4729677e+01   1.2976066e+02   2.9731935e+01   1.0113177e+02   9.9783548e+01   1.9389377e+02   5.9041290e+01   1.0756541e+02   5.5511935e+01   1.2553453e+02   1.2909226e+02   1.7751230e+02   5.6732581e+01   1.5063397e+02   5.0214194e+01   2.0925512e+02   7.1384516e+01   1.7673666e+02   9.5786129e+01   1.6713098e+02   1.1225742e+02   2.2802941e+02   1.5795839e+02   5.8546232e+01   7.0090323e+01   1.1637342e+02   4.5713548e+01   1.3263872e+02   3.1992903e+01   1.1610928e+02   4.6629032e+01   8.5469355e+01   9.1668710e+01   1.9156199e+02   1.3562194e+02   2.7118154e+02   4.5514516e+01   1.2455787e+02   6.7599355e+01   1.5193012e+02   5.1588710e+01   1.4539742e+02   7.0373226e+01   2.4295401e+02   7.6859355e+01   2.1311061e+02   9.1514516e+01   1.9180045e+02   9.2959355e+01   2.5324777e+02   2.7443935e+02   3.8891303e+01   6.0497419e+01   9.2014400e+01  -3.0977419e+00   2.9446529e+01   3.5280000e+01   1.1114374e+01   2.7477419e+01   9.6840194e+01   7.8885484e+01   2.2341465e+02   8.1011935e+01   1.7592775e+02   9.5802903e+01   2.3085641e+02   6.0318387e+01   2.1614001e+02   6.5199355e+01   1.0244663e+02   3.5140000e+01   1.9899751e+02   1.0924581e+02   1.6545840e+02   1.1146032e+02   2.7443640e+02   3.7796774e+01   8.7851419e+01   7.4313226e+01   2.2827397e+02   4.7041290e+01   9.8129277e+01   7.6015806e+01   1.1713874e+02   4.5417419e+01   1.4006564e+02   5.0954839e+01   1.0778265e+02   1.0699742e+02   1.4633408e+02   3.8625484e+01   4.2912865e+01   5.2307419e+01   1.6211637e+02   2.3146129e+01   1.4621057e+02   2.0316323e+02   2.8642426e+01   7.1651613e+01   1.2038723e+02   5.9183548e+01   1.8796886e+02   7.0276129e+01   9.3413394e+01   6.8788065e+01   8.1806955e+01
   1.0121161e+02   2.1022049e+02   1.4809903e+02   2.0627046e+02   5.6833548e+01   1.8610396e+02   6.3630323e+01   2.7793828e+02   1.1348935e+02   2.7040763e+02   7.3615484e+01   2.0647657e+02   1.0018516e+02   2.2415809e+02   5.8457742e+01   1.1366241e+02   6.1109032e+01   1.6965128e+02   3.8429677e+01   2.0837595e+02   1.1210935e+02   2.8198706e+02   6.9738710e+01   1.2681994e+02   1.6729355e+01   1.2051068e+02   4.5579677e+01   1.4231008e+02   5.9371290e+01   9.9445135e+01   9.7321935e+01   1.3069263e+02   4.7519355e+01   8.5897806e+01   1.1961871e+02   8.8892761e+01   5.5766452e+01   1.1549610e+02   4.3618710e+01   1.2355728e+02   5.8131290e+01   2.0428530e+02   9.2876129e+01   1.1632797e+02   6.5051935e+01   1.0392681e+02   5.3320968e+01   1.2443787e+02   6.3007419e+01   1.4154070e+02   3.1042258e+01   1.7120952e+02   3.4344194e+01   1.2889246e+02   3.9809677e+01   1.2930490e+02   1.6951129e+02   1.4010684e+02   6.4884194e+01   1.3990185e+02   6.6259677e+01   1.5151052e+02   7.6948710e+01   2.3232765e+02   3.6225484e+01   1.6723745e+02   3.3847613e+02   2.8927352e+02   5.2140323e+01   9.9531032e+01   4.5622903e+01   1.6256952e+02   5.0172258e+01   1.9086848e+02   8.2474194e+01   1.7150916e+02   3.9077742e+01   9.1555071e+01   4.8390645e+01   1.2614165e+02   5.3331613e+01   1.7455315e+02   6.4870645e+01   1.5448325e+02   4.8991613e+01   1.2674035e+02   5.7610323e+01   7.0177303e+01   1.8984129e+02   9.3365277e+01   3.5649677e+01   1.6021222e+02   3.7943226e+01   1.4925648e+02   3.0043871e+01   8.5003910e+01   4.1278065e+01   1.0441388e+02   4.4396129e+01   1.2313218e+02   6.6128387e+01   9.7697471e+01   6.1974194e+01   1.2035110e+02   3.1893548e+01   7.8235613e+01   6.9045484e+01   1.7846023e+02   6.9792903e+01   2.1659108e+02   6.0473548e+01   1.4178502e+02   4.9876129e+01   1.9660701e+02   8.8590323e+01   2.6540342e+02   8.5873871e+01   2.3666686e+02   3.6219355e+01   3.0592129e+01   1.0202774e+02   1.3809810e+02   7.0856774e+01   1.9263372e+02   6.6604194e+01   2.2704973e+02   9.3455484e+01   2.1251453e+02   9.9084194e+01   1.9065681e+02   5.9205484e+01   3.4066195e+02   4.5407419e+01   2.1884676e+02   5.5562258e+01   2.2495244e+02   3.3102581e+01   4.4989213e+01   9.2611613e+01   2.8985268e+02   3.4614516e+01   1.0692439e+02   6.5880000e+01   2.3180089e+02   3.6126516e+02   4.4633626e+01   8.5985484e+01   2.1127826e+02   3.7365161e+01   1.0794917e+02   1.0147516e+02   7.8637471e+01   8.3993548e+01   1.2391665e+02   7.8200323e+01   2.0721720e+02   5.8288387e+01   1.2991854e+02   4.0187742e+01   8.9580142e+01   5.5702581e+01   1.4098186e+02  -2.2403226e+01   1.0847000e+02   3.9082258e+01   1.1692148e+02   5.2820323e+01   1.5868695e+02   4.1238710e+01   2.0027058e+02   9.8960645e+01   8.7817019e+01   1.1187516e+02   2.4050063e+02   5.0758387e+01   1.7400191e+02   3.1910000e+01   1.1322204e+02   8.7118710e+01   1.8787437e+02   7.1489677e+01   1.6639631e+02   4.7530645e+01   1.4369239e+02   1.1460452e+02   1.7187390e+02   5.7231935e+01   1.7550274e+02   2.7076452e+01   8.2821303e+01   5.3295806e+01   1.3831730e+02   8.7780645e+01   2.1356142e+02   2.7189355e+01   1.2189582e+02   7.2556129e+01   2.3780293e+02   6.5759032e+01   9.6399600e+01   1.4803516e+02   7.3365574e+01   4.7689032e+01   1.6737133e+02   5.3742581e+01   1.8889092e+02   2.4417097e+01   1.1289502e+02   4.2199677e+01   1.4455306e+02   3.8351935e+01   9.3732168e+01   8.6593548e+01   2.0994897e+02   5.0511290e+01   1.1271781e+02   7.7461935e+01   9.5538529e+01   1.1647226e+02   1.9947190e+02   5.1882581e+01   1.4874197e+02   5.4924194e+01   1.9968832e+02   8.0884516e+01   2.5903666e+02   5.2356129e+01   1.3122538e+02   1.3248742e+02   2.4741101e+02   1.3048839e+02   4.8973832e+01   8.1900323e+01   1.2237862e+02   4.6233548e+01   1.1691712e+02   1.7462903e+01   9.7041677e+01   4.2679032e+01   9.0305355e+01   9.6198710e+01   2.2167959e+02   1.3167194e+02   2.2168754e+02   5.4044516e+01   1.3454547e+02   6.8979355e+01   1.4596972e+02   5.2248710e+01   1.4562462e+02   6.3093226e+01   2.5548641e+02   8.7909355e+01   1.8108661e+02   6.5614516e+01   1.7568245e+02   1.0647935e+02   2.5520617e+02   2.6491935e+02   5.3702903e+01   5.9877419e+01   7.4354000e+01   1.2712258e+01   2.7081729e+01   2.3330000e+01   8.1203742e+00   4.4577419e+01   1.0324219e+02   8.3985484e+01   2.2586665e+02   5.7541935e+01   1.4480535e+02   7.8852903e+01   2.0426241e+02   5.8178387e+01   1.8741121e+02   5.4149355e+01   9.1740632e+01   4.0240000e+01   1.9763951e+02   1.1143581e+02   1.4704320e+02   1.1246032e+02   1.6682640e+02   5.2416774e+01   9.0251819e+01   6.3063226e+01   2.3223397e+02   4.3621290e+01   7.0302877e+01   7.0535806e+01   1.1777714e+02   5.4817419e+01   1.3844364e+02   5.0814839e+01   9.0653845e+01   9.4997419e+01   1.5334408e+02   3.3105484e+01   5.3924465e+01   5.3827419e+01   1.5775477e+02   3.3986129e+01   1.4551337e+02   1.9721323e+02   1.2268426e+01   6.3561613e+01   1.0827443e+02   6.4463548e+01   1.5192646e+02   5.2606129e+01   1.0858699e+02   5.4888065e+01   7.6768955e+01
   9.9161613e+01   2.4329449e+02   1.5961903e+02   1.8172886e+02   6.9263548e+01   1.8700956e+02   7.3960323e+01   2.8816188e+02   1.0496935e+02   2.7127923e+02   7.2185484e+01   2.1983097e+02   1.2280516e+02   2.8220849e+02   7.4267742e+01   1.3949761e+02   5.2169032e+01   1.8441648e+02   5.4999677e+01   2.6130035e+02   8.8649355e+01   3.0863386e+02   7.4358710e+01   1.4474034e+02   4.1069355e+01   1.5918348e+02   3.6819677e+01   1.1696088e+02   4.1851290e+01   7.8756735e+01   6.6991935e+01   1.1216903e+02   4.7419355e+01   1.3261581e+02   1.0937871e+02   9.8141961e+01   4.2476452e+01   1.1621930e+02   4.5718710e+01   1.3685928e+02   7.4221290e+01   1.9751810e+02   9.0116129e+01   1.3230877e+02   4.5341935e+01   8.7783613e+01   5.4460968e+01   8.6196671e+01   8.4527419e+01   1.5819910e+02   2.1042258e+01   1.3047952e+02   1.3584194e+01   1.2364326e+02   6.3339677e+01   1.0057250e+02   1.6447129e+02   1.3441004e+02   5.8694194e+01   1.5968705e+02   4.0969677e+01   8.3103716e+01   7.2478710e+01   2.1896525e+02   4.3995484e+01   1.5070585e+02   3.0547613e+02   2.2835352e+02   4.4860323e+01   1.1154343e+02   4.0102903e+01   1.3129112e+02   3.1982258e+01   1.8913368e+02   8.3854194e+01   1.5792876e+02   4.9887742e+01   9.9740271e+01   4.3540645e+01   1.1529965e+02   5.7861613e+01   1.9095075e+02   6.0440645e+01   1.4216765e+02   5.8661613e+01   1.3129675e+02   4.1370323e+01   6.0426503e+01   1.3689129e+02   1.1784128e+02   2.4599677e+01   1.5390622e+02   3.9893226e+01   1.4801048e+02   2.4383871e+01   8.1556710e+01   4.2468065e+01   9.9358684e+01   2.3636129e+01   1.2374298e+02   2.8078387e+01   7.0551471e+01   5.0404194e+01   9.9466697e+01   4.3893548e+01   1.2336561e+02   9.6665484e+01   1.8453063e+02   1.0279290e+02   1.4299108e+02   6.8423548e+01   1.4147902e+02   2.0496129e+01   1.5962741e+02   4.5690323e+01   2.7978542e+02   1.0364387e+02   2.8789526e+02   3.6789355e+01   4.6596529e+01   5.0457742e+01   1.4998370e+02   7.5576774e+01   2.5211612e+02   1.1746419e+02   3.7798093e+02   1.0193548e+02   1.6945613e+02   7.6664194e+01   1.6583041e+02   1.7435548e+02   3.8692995e+02   3.6407419e+01   2.0099676e+02   8.2132258e+01   2.2854684e+02   4.6762581e+01   9.4136413e+01   7.6611613e+01   2.1199268e+02   4.9464516e+01   1.4738639e+02   7.0410000e+01   1.4557849e+02   4.2421516e+02   4.3877626e+01   7.3935484e+01   1.9919226e+02   3.8125161e+01   1.0645837e+02   7.1385161e+01   4.9084671e+01   8.8753548e+01   2.0782585e+02   5.9390323e+01   1.7491200e+02   4.6528387e+01   1.4799934e+02   5.1947742e+01   1.0606934e+02   5.4172581e+01   1.1272426e+02  -1.4023226e+01   9.4089600e+01   4.6182258e+01   1.3012348e+02   5.1490323e+01   1.5195335e+02   6.0238710e+01   1.9923058e+02   1.0858065e+02   7.7097419e+01   1.0811516e+02   2.8361143e+02   8.2998387e+01   1.9008271e+02   3.2000000e+01   8.0504839e+01   8.3638710e+01   2.1267277e+02   6.9399677e+01   1.7104351e+02   8.1010645e+01   1.4668399e+02   1.2822452e+02   2.0707430e+02   5.3521935e+01   1.7141954e+02   2.9266452e+01   8.2646103e+01   6.2675806e+01   1.1275690e+02   1.0959065e+02   2.1410662e+02   4.2809355e+01   1.5640622e+02   5.4746129e+01   2.0731773e+02   7.3289032e+01   9.7797200e+01   1.5917516e+02   1.1042437e+02   4.6779032e+01   1.5568413e+02   5.6362581e+01   2.0130132e+02   6.6177097e+01   1.1717422e+02   4.0249677e+01   1.4889906e+02   3.6261935e+01   1.0632937e+02   7.4743548e+01   2.2460697e+02   4.6561290e+01   1.1522381e+02   8.8271935e+01   9.6003729e+01   1.4119226e+02   2.0563430e+02   6.7352581e+01   1.6821437e+02   6.1834194e+01   2.0056552e+02   8.0704516e+01   2.1005106e+02   8.8686129e+01   1.4992898e+02   1.2367742e+02   2.1011581e+02   1.2200839e+02   5.9132232e+01   6.4660323e+01   1.5142782e+02   4.5863548e+01   1.4568672e+02   5.1612903e+01   1.0963968e+02   4.7439032e+01   7.9404555e+01   9.0098710e+01   1.8506759e+02   1.3938194e+02   2.4173074e+02   4.7324516e+01   1.1265307e+02   4.6359355e+01   1.5643932e+02   5.1488710e+01   1.6806542e+02   7.6183226e+01   2.3662921e+02   8.4519355e+01   1.5225781e+02   5.6854516e+01   2.1381325e+02   1.1290935e+02   2.6288177e+02   2.9143935e+02   8.6581303e+01   7.2357419e+01   9.6785600e+01   2.2522258e+01   1.9196929e+01   4.3330000e+01   2.2620374e+01   2.7717419e+01   1.0039099e+02   1.0083548e+02   2.2646865e+02   5.5351935e+01   2.2493055e+02   9.7752903e+01   2.1623041e+02   5.2128387e+01   1.8108521e+02   4.3199355e+01   1.1855663e+02   6.6760000e+01   1.7675791e+02   9.6525806e+01   1.4909600e+02   6.8790323e+01   1.5061000e+02   3.6036774e+01   6.3802219e+01   7.4373226e+01   2.3301917e+02   6.2231290e+01   1.0962408e+02   9.3305806e+01   1.3056554e+02   6.1687419e+01   1.1522404e+02   4.1194839e+01   1.0652345e+02   7.0377419e+01   1.6640368e+02   4.5815484e+01   5.4527665e+01   6.3447419e+01   1.5298517e+02   3.9486129e+01   1.6457337e+02   1.9593323e+02   1.5130826e+01   6.9031613e+01   7.7546826e+01   4.3753548e+01   1.5448326e+02   7.4606129e+01   1.1659699e+02   6.5838065e+01   7.2562955e+01
   9.8071613e+01   2.2395169e+02   1.7347903e+02   1.9377006e+02   7.1213548e+01   1.7490356e+02   8.2300323e+01   2.2792468e+02   8.9679355e+01   2.4688243e+02   3.8085484e+01   1.9912897e+02   6.8425161e+01   2.3326889e+02   6.6407742e+01   1.2388641e+02   7.7849032e+01   1.7226208e+02   5.7809677e+01   2.3332555e+02   6.1719355e+01   3.1901826e+02   6.8498710e+01   1.3363914e+02   2.6019355e+01   1.1947748e+02   5.5289677e+01   1.4967328e+02   5.5281290e+01   4.9922335e+01   1.0513194e+02   1.4482783e+02   5.2039355e+01   1.4258621e+02   1.2094871e+02   1.2730636e+02   4.1286452e+01   8.1464503e+01   4.2858710e+01   1.5208808e+02   7.8991290e+01   1.8465650e+02   1.0768613e+02   1.1947317e+02   4.9911935e+01   1.0960801e+02   5.4750968e+01   1.0322347e+02   6.5527419e+01   1.8437910e+02   4.0522258e+01   1.3597112e+02   2.1294194e+01   1.7250646e+02   6.2479677e+01   1.4173130e+02   1.9904129e+02   1.8150444e+02   5.1264194e+01   1.4504145e+02   5.5209677e+01   1.3982452e+02   7.1998710e+01   2.0419365e+02   5.8085484e+01   1.6914865e+02   2.0497613e+02   2.3045352e+02   4.1710323e+01   1.1888543e+02   3.7532903e+01   1.5125672e+02   6.6222258e+01   1.9210448e+02   7.4804194e+01   1.4032276e+02   3.2317742e+01   1.2947587e+02   6.0060645e+01   1.0482805e+02   6.0721613e+01   1.8862195e+02   7.5730645e+01   1.6289445e+02   8.3041613e+01   9.2106348e+01   4.2140323e+01   6.9364903e+01   1.7341129e+02   7.2069677e+01   3.9509677e+01   1.4866342e+02   4.0753226e+01   1.5160168e+02   3.2623871e+01   7.9037510e+01   5.1698065e+01   9.6390284e+01   3.8636129e+01   1.0149298e+02   3.4458387e+01   1.0028107e+02   5.4594194e+01   1.1913150e+02   5.1463548e+01   1.2724001e+02   7.3575484e+01   1.5628783e+02   6.1502903e+01   1.3677428e+02   4.4993548e+01   1.4488342e+02   3.5116129e+01   1.8935781e+02   5.2930323e+01   2.9263622e+02   1.0675387e+02   2.7711646e+02   3.8409355e+01   4.8606929e+01   5.6077742e+01   1.2977410e+02   7.8096774e+01   2.5138452e+02   4.1704194e+01   2.5094173e+02   6.7885484e+01   1.2227013e+02   5.4614194e+01   1.7568441e+02   9.6355484e+01   4.2263995e+02   6.2547419e+01   2.7124556e+02   7.8942258e+01   1.9880204e+02   2.9102581e+01   7.7449213e+01   7.7001613e+01   1.9268148e+02   6.1764516e+01   1.9590239e+02   6.6220000e+01   1.0224369e+02   3.8350516e+02   3.0524426e+01   1.0312548e+02   2.5119706e+02   1.8415161e+01   1.1646517e+02   7.6855161e+01   5.8557071e+01   1.0490355e+02   1.5520385e+02   4.1050323e+01   1.4109920e+02   4.8048387e+01   1.4978774e+02   4.4087742e+01   1.1926814e+02   8.8362581e+01   1.0312906e+02  -1.0683226e+01   1.1687240e+02   4.4652258e+01   9.5195884e+01   4.5880323e+01   1.6696215e+02   3.4428710e+01   1.7791538e+02   1.1092065e+02   9.7670219e+01   1.0740516e+02   2.5661823e+02   6.5518387e+01   1.8715111e+02   4.0860000e+01   1.0117604e+02   6.6398710e+01   1.9520197e+02   8.3399677e+01   1.9787351e+02   6.6870645e+01   1.2410519e+02   8.6654516e+01   1.4320990e+02   6.2331935e+01   1.9166474e+02   3.2796452e+01   9.8173703e+01   4.7255806e+01   1.6737050e+02   7.0730645e+01   1.8540542e+02   2.8149355e+01   1.4109902e+02   8.8796129e+01   1.9093373e+02   4.5529032e+01   1.2415800e+02   1.6160516e+02   7.8189974e+01   5.0489032e+01   1.7838733e+02   6.9552581e+01   1.7686612e+02   4.2177097e+01   1.3642422e+02   5.3249677e+01   1.1094906e+02   2.1971935e+01   1.0233257e+02   6.9973548e+01   2.0537857e+02   4.6461290e+01   1.1104181e+02   7.9941935e+01   9.8150129e+01   1.0176226e+02   2.3497870e+02   7.5922581e+01   1.2705877e+02   5.7264194e+01   1.8879112e+02   8.2514516e+01   2.3515626e+02   8.9116129e+01   1.5556458e+02   1.3606742e+02   2.5578461e+02   1.2457839e+02   8.5786632e+01   9.1750323e+01   1.3169062e+02   3.1343548e+01   1.1252832e+02   3.0132903e+01   7.3928077e+01   4.4629032e+01   8.1909355e+01   9.4578710e+01   1.8904919e+02   9.5291935e+01   2.6468794e+02   2.8704516e+01   1.0638267e+02   7.1029355e+01   1.4784572e+02   4.9588710e+01   1.5321742e+02   5.7323226e+01   2.2913801e+02   7.5329355e+01   1.8585301e+02   7.5654516e+01   2.4106925e+02   7.9099355e+01   2.6173657e+02   3.3057935e+02   6.9160103e+01   6.2407419e+01   8.1671600e+01   1.3762258e+01   3.1667729e+01   2.6470000e+01   2.1009174e+01   4.2957419e+01   1.1403179e+02   7.3885484e+01   2.1400465e+02   7.5351935e+01   2.3443055e+02   1.0546290e+02   2.4051361e+02   7.5608387e+01   1.8429681e+02   5.4259355e+01   1.1961183e+02   4.0860000e+01   2.1682991e+02   1.0295581e+02   1.7019160e+02   9.0030323e+01   1.5267080e+02   4.8706774e+01   1.3716862e+02   8.8503226e+01   2.5938877e+02   5.3661290e+01   1.0463968e+02   8.3015806e+01   9.9968735e+01   5.6017419e+01   1.4761764e+02   7.2194839e+01   1.0608345e+02   7.3667419e+01   1.2243048e+02   4.8055484e+01   4.4448465e+01   6.1827419e+01   1.5873477e+02   2.7706129e+01   1.1640577e+02   1.7531323e+02   4.4640426e+01   5.5081613e+01   1.2376283e+02   6.9273548e+01   1.7630166e+02   7.6656129e+01   1.1519299e+02   7.3648065e+01   6.8038155e+01
   1.0473161e+02   2.4022889e+02   1.5942903e+02   2.4579406e+02   5.5023548e+01   1.7095876e+02   7.2250323e+01   2.6329868e+02   9.2059355e+01   2.2688203e+02   6.6995484e+01   1.9638617e+02   8.0285161e+01   2.4599009e+02   3.1837742e+01   1.3898201e+02   6.5899032e+01   1.6816808e+02   6.4679677e+01   2.1265595e+02   7.9259355e+01   3.1415506e+02   8.0928710e+01   1.3197474e+02   2.7639355e+01   1.2544788e+02   5.9909677e+01   1.2121368e+02   6.3041290e+01   1.1844154e+02   6.8701935e+01   1.4545223e+02   4.0989355e+01   1.1899021e+02   1.0822871e+02   1.1509396e+02   4.4626452e+01   7.3767303e+01   7.0758710e+01   1.6490608e+02   7.1081290e+01   1.7233930e+02   7.6346129e+01   1.0041037e+02   6.3861935e+01   9.2872013e+01   5.5650968e+01   1.0291147e+02   6.0957419e+01   1.4955470e+02   2.5422258e+01   1.4365912e+02   2.6674194e+01   1.2597606e+02   6.0909677e+01   9.8996903e+01   1.8861129e+02   1.3185884e+02   5.9794194e+01   1.5964905e+02   6.7309677e+01   1.2280652e+02   8.2328710e+01   2.2622725e+02   6.0655484e+01   1.5575305e+02   1.8672613e+02   3.2485352e+02   5.4900323e+01   1.1850023e+02   5.9532903e+01   1.3402672e+02   6.2832258e+01   1.8685568e+02   8.4524194e+01   1.4692516e+02   2.5547742e+01   8.3257471e+01   4.4440645e+01   1.1150765e+02   5.3481613e+01   1.7992115e+02   7.3350645e+01   1.5013485e+02   5.7891613e+01   1.4802835e+02   3.5420323e+01   5.3422503e+01   1.8765129e+02   8.6210477e+01   3.2599677e+01   1.3616622e+02   8.2332258e+00   1.5725328e+02   3.2473871e+01   7.0999510e+01   3.7368065e+01   9.0766684e+01   3.1346129e+01   1.3659618e+02   6.1368387e+01   1.1340827e+02   5.0924194e+01   1.0389510e+02   3.6703548e+01   1.0709081e+02   5.0145484e+01   1.2987223e+02   9.8552903e+01   2.1419028e+02   5.0093548e+01   1.7113542e+02   2.2736129e+01   2.1768821e+02   1.1002032e+02   2.8592902e+02   1.1428387e+02   2.8651406e+02   2.5029355e+01   2.5057329e+01   4.9367742e+01   1.6603090e+02   8.0046774e+01   2.8413852e+02   5.5224194e+01   1.7248013e+02   8.3935484e+01   1.6255613e+02   5.1044194e+01   1.9388001e+02   9.8255484e+01   3.7329795e+02   6.8547419e+01   3.1271556e+02   3.9372258e+01   1.8743764e+02   3.7382581e+01   1.1530681e+02   6.6761613e+01   1.9669068e+02   4.2564516e+01   1.8328839e+02   5.2070000e+01   1.3952569e+02   3.7293516e+02   6.1080026e+01   9.1695484e+01   2.4034146e+02   5.8935161e+01   1.1237357e+02   7.9575161e+01   8.0339471e+01   6.3993548e+01   1.2594665e+02   7.0480323e+01   1.7731480e+02   3.0138387e+01   1.1793054e+02   5.4187742e+01   9.1460142e+01   1.0679258e+02   1.1832466e+02  -1.8883226e+01   1.0237840e+02   4.7322258e+01   7.2172284e+01   4.2050323e+01   1.6459855e+02   5.2478710e+01   1.4189138e+02   1.2101065e+02   6.5193019e+01   7.7545161e+01   2.6733703e+02   5.2618387e+01   2.2237311e+02   4.3240000e+01   8.6795639e+01   7.5928710e+01   1.6671957e+02   5.9729677e+01   1.5829711e+02   6.6060645e+01   1.3901999e+02   9.9224516e+01   1.6777430e+02   6.7181935e+01   1.8094674e+02   3.7836452e+01   1.1511050e+02   6.3345806e+01   1.8389330e+02   8.1300645e+01   2.0783982e+02   3.6099355e+01   1.2894302e+02   8.1406129e+01   2.2456493e+02   4.3429032e+01   1.1223600e+02   1.3865516e+02   1.2883597e+02   5.7069032e+01   1.7015093e+02   8.2502581e+01   2.3236012e+02   6.7127097e+01   1.7342822e+02   2.6579677e+01   1.2642266e+02   3.0881935e+01   9.7329768e+01   6.6643548e+01   2.3454497e+02   5.1651290e+01   1.4091661e+02   7.3411935e+01   9.9862529e+01   8.8762258e+01   1.9939870e+02   3.6402581e+01   1.6026037e+02   6.9164194e+01   2.0935912e+02   7.8824516e+01   2.4426146e+02   9.8306129e+01   1.5173938e+02   1.0967742e+02   2.0851581e+02   1.5143839e+02   7.3777832e+01   7.8370323e+01   1.4299102e+02   8.2763548e+01   1.4278472e+02   3.4462903e+01   1.1639168e+02   6.2199032e+01   8.6363755e+01   9.5198710e+01   2.1713959e+02   1.3557194e+02   2.6503554e+02   5.5564516e+01   1.2418387e+02   5.8119355e+01   1.8087852e+02   5.9778710e+01   1.5479222e+02   5.8283226e+01   2.0039121e+02   8.0669355e+01   1.8518581e+02   8.5084516e+01   2.0308485e+02   1.1000935e+02   2.6816377e+02   2.9848935e+02   8.2017303e+01   6.5167419e+01   9.2930800e+01   2.9762258e+01   3.6617729e+01   3.8610000e+01   3.3897974e+01   5.1007419e+01   1.0562779e+02   9.6885484e+01   1.9335465e+02   6.4491935e+01   2.4190935e+02   7.4992903e+01   2.1510121e+02   6.2468387e+01   1.9844801e+02   6.4259355e+01   1.0199183e+02   6.7100000e+01   2.2540071e+02   1.1452581e+02   1.5736600e+02   9.9650323e+01   1.5962120e+02   4.7226774e+01   5.9477019e+01   1.1069323e+02   2.5205357e+02   2.8141290e+01   9.5301277e+01   7.7345806e+01   1.2589234e+02   8.0947419e+01   1.5288324e+02   7.3714839e+01   1.0344185e+02   6.7327419e+01   1.4098768e+02   2.0435484e+01   6.6658065e+01   5.7877419e+01   1.4033077e+02   4.5706129e+01   1.6879577e+02   2.1059323e+02   5.2818026e+01   6.9651613e+01   1.1902723e+02   5.5613548e+01   1.8682446e+02   5.7226129e+01   1.1288739e+02   5.7598065e+01   1.0451215e+02
   1.1050161e+02   2.6090729e+02   1.3232903e+02   1.9087206e+02   6.0213548e+01   1.7221356e+02   6.7820323e+01   2.5365308e+02   6.4399355e+01   2.3871483e+02   6.3275484e+01   1.8373377e+02   1.2818516e+02   2.3886809e+02   8.0647742e+01   1.3507721e+02   7.3009032e+01   2.0117928e+02   4.4559677e+01   2.4995555e+02   9.9649355e+01   2.4813386e+02   8.0268710e+01   1.3088754e+02   3.1589355e+01   1.3889188e+02   6.2289677e+01   1.3016328e+02   2.8991290e+01   8.4645535e+01   9.6131935e+01   1.4921783e+02   5.1329355e+01   1.3735301e+02   4.9378710e+01   3.7511961e+01   7.1676452e+01   1.1427330e+02   5.3188710e+01   1.6536168e+02   7.9371290e+01   1.6291610e+02   1.0863613e+02   1.2263717e+02   5.4821935e+01   1.1945521e+02   5.9220968e+01   1.2291587e+02   7.6527419e+01   1.4269910e+02   3.7712258e+01   1.8262592e+02   1.9964194e+01   1.0166286e+02   6.0859677e+01   1.5010090e+02   1.4732129e+02   1.8492204e+02   5.0504194e+01   1.3501225e+02   6.9639677e+01   1.6643012e+02   9.1948710e+01   1.9283765e+02   4.2085484e+01   1.5995865e+02   1.7110613e+02   2.3785312e+02   5.2570323e+01   1.0987663e+02   3.8622903e+01   1.0940952e+02   5.3602258e+01   2.0621408e+02   8.0854194e+01   1.6378876e+02   3.7457742e+01   7.7644671e+01   4.9300645e+01   1.0973885e+02   7.3811613e+01   1.7810475e+02   5.9580645e+01   1.3299645e+02   6.3181613e+01   1.3155515e+02   4.9040323e+01   8.4432903e+01   1.9227129e+02   9.6320877e+01   3.1409677e+01   1.6459142e+02   5.9663226e+01   1.8023888e+02   4.8663871e+01   6.9044310e+01   3.6988065e+01   8.4467084e+01   2.7636129e+01   1.0909298e+02   4.8408387e+01   9.9925071e+01   6.6304194e+01   1.0747470e+02   3.2563548e+01   6.4702013e+01   5.8375484e+01   1.3664383e+02   5.8172903e+01   2.1014068e+02   4.0093548e+01   1.6541542e+02   3.1356129e+01   1.8865861e+02   8.7880323e+01   2.7589022e+02   1.0011387e+02   2.7929766e+02   2.8789355e+01   1.2896529e+01   7.0887742e+01   1.6391930e+02   7.9906774e+01   2.2185972e+02   5.4464194e+01   1.2273093e+02   4.2025484e+01   2.2633893e+02   7.2374194e+01   1.6574361e+02   7.1975484e+01   2.8621035e+02   6.6027419e+01   2.7515716e+02   2.7182258e+01   1.6408284e+02   3.4432581e+01   9.7502813e+01   7.8331613e+01   2.0414508e+02   5.1764516e+01   1.4645239e+02   6.7460000e+01   1.8467449e+02   3.5731516e+02   3.9189626e+01   7.8845484e+01   2.2841946e+02   3.1125161e+01   1.1368837e+02   9.7855161e+01   8.8727071e+01   6.5513548e+01   9.1585045e+01   8.4010323e+01   1.6542240e+02   3.9568387e+01   8.7896142e+01   4.1997742e+01   9.1775342e+01   1.5727258e+02   1.3632626e+02  -1.6593226e+01   1.0105520e+02   1.2541226e+02   1.0978508e+02   5.2270323e+01   1.4839095e+02   4.4388710e+01   1.6544858e+02   1.1106065e+02   8.8419019e+01   1.0649516e+02   2.2526103e+02   6.0278387e+01   1.6014031e+02   3.8530000e+01   9.0692439e+01   6.1778710e+01   1.8247157e+02   6.2589677e+01   1.6910831e+02   6.8010645e+01   1.2405399e+02   7.8224516e+01   1.7088430e+02   5.1281935e+01   1.6183874e+02   5.6456452e+01   1.1762090e+02   5.6585806e+01   1.4367410e+02   9.0970645e+01   1.8625622e+02   2.2669355e+01   1.2705742e+02   5.5696129e+01   1.8939173e+02   5.2289032e+01   1.2495720e+02   1.5574516e+02   9.7988774e+01   5.8589032e+01   1.5602933e+02   5.9742581e+01   2.0294092e+02   6.2217097e+01   1.5034102e+02   5.4299677e+01   1.1639506e+02   3.0211935e+01   1.3748337e+02   7.5743548e+01   2.2000697e+02   6.2891290e+01   1.2415741e+02   7.7271935e+01   9.3793729e+01   6.9622258e+01   2.0811990e+02   5.4352581e+01   1.5511437e+02   8.3214194e+01   2.0299512e+02   5.1954516e+01   2.3385106e+02   7.5646129e+01   1.5150218e+02   1.1563742e+02   2.5775901e+02   1.4771839e+02   6.7745432e+01   8.1940323e+01   1.3566542e+02   6.1133548e+01   1.2903512e+02   2.4322903e+01   9.3822877e+01   5.9969032e+01   7.9972155e+01   9.8858710e+01   1.9222679e+02   1.2157194e+02   2.6958554e+02   5.9324516e+01   1.2783307e+02   7.6929355e+01   1.2299372e+02   3.6018710e+01   1.6583302e+02   6.9233226e+01   2.5099521e+02   8.3379355e+01   2.1663901e+02   6.6754516e+01   2.1421125e+02   9.4769355e+01   2.8014297e+02   2.9157935e+02   6.5330103e+01   5.1877419e+01   9.1704000e+01  -5.5277419e+00   3.1440929e+01   2.2850000e+01   3.0968774e+01   3.7047419e+01   1.1079459e+02   7.8745484e+01   2.0937585e+02   8.1631935e+01   2.1596815e+02   9.5462903e+01   2.1974361e+02   7.4368387e+01   2.0039601e+02   6.2669355e+01   1.3264903e+02   6.7480000e+01   2.1903031e+02   1.0905581e+02   1.8599360e+02   7.9030323e+01   1.6622080e+02   2.9796774e+01   5.5391419e+01   9.9063226e+01   2.5929397e+02   4.0191290e+01   1.0438728e+02   7.7015806e+01   1.1991874e+02   5.3617419e+01   1.8786964e+02   6.6244839e+01   1.0503945e+02   6.0097419e+01   1.5079608e+02   3.2915484e+01   5.2319665e+01   6.7827419e+01   1.4268477e+02   2.2061290e+00   1.6071577e+02   2.2174323e+02   1.5016026e+01   7.1411613e+01   1.1645643e+02   5.7423548e+01   1.6095966e+02   7.2896129e+01   1.0111379e+02   6.5178065e+01   7.3325755e+01
   1.0745161e+02   2.3086129e+02   1.2775903e+02   2.2808766e+02   7.1023548e+01   1.9386876e+02   7.5440323e+01   2.8380348e+02   9.9489355e+01   2.4918763e+02   5.2945484e+01   2.1189017e+02   6.8805161e+01   2.3094849e+02   5.6077742e+01   1.0214281e+02   6.7749032e+01   1.5996008e+02   4.7679677e+01   2.2088595e+02   1.2379935e+02   2.9928186e+02   7.8498710e+01   2.3830914e+02   1.8159355e+01   1.1458628e+02   4.6719677e+01   1.2002888e+02   6.5991290e+01   1.0401554e+02   9.0661935e+01   1.3393543e+02   2.8419355e+01   7.3615806e+01   5.0088710e+01   7.3125161e+01   4.2716452e+01   1.3606010e+02   4.2718710e+01   1.5381928e+02   7.4371290e+01   1.8764610e+02   9.1586129e+01   1.2176117e+02   5.3581935e+01   1.2050441e+02   3.6080968e+01   7.5907071e+01   6.7907419e+01   1.5304870e+02   3.7042258e+01   1.5876952e+02   3.5914194e+01   1.5142686e+02   4.7579677e+01   1.1625330e+02   1.7623129e+02   1.7675924e+02   6.5794194e+01   1.7463905e+02   6.4499677e+01   1.9541132e+02   9.4998710e+01   2.2435365e+02   6.2565484e+01   1.8089025e+02   1.7966613e+02   2.4466832e+02   5.4620323e+01   9.8852632e+01   4.7582903e+01   1.3574272e+02   6.0692258e+01   1.7297688e+02   6.0614194e+01   1.4206796e+02   3.2077742e+01   8.8495071e+01   5.1010645e+01   1.2674205e+02   8.1051613e+01   1.5476555e+02   4.3160645e+01   1.4965005e+02   4.8891613e+01   1.5835835e+02   6.1230323e+01   7.9887703e+01   2.2151129e+02   1.0650168e+02   2.8409677e+01   1.8379142e+02   3.1613226e+01   1.8343288e+02   2.4523871e+01   1.1868551e+02   3.4038065e+01   1.0542308e+02   4.1156129e+01   1.2667138e+02   3.9648387e+01   8.5535871e+01   6.1974194e+01   1.3073110e+02   4.4703548e+01   8.1640813e+01   6.4905484e+01   1.6517143e+02   6.1412903e+01   2.0888148e+02   4.5763548e+01   1.2005182e+02   2.2406129e+01   1.5233461e+02   7.5740323e+01   3.3048142e+02   1.0799387e+02   2.4924726e+02   4.8409355e+01   2.9616929e+01   4.1747742e+01   1.2159050e+02   8.3616774e+01   2.0518292e+02   4.3654194e+01   2.1759573e+02   9.9505484e+01   2.3322053e+02   7.2044194e+01   1.9863001e+02   8.2205484e+01   3.3697195e+02   5.5257419e+01   2.0962876e+02   4.6472258e+01   2.2501964e+02   3.6862581e+01   7.5928413e+01   1.0657161e+02   2.8150588e+02   5.3564516e+01   1.2080839e+02   6.0120000e+01   2.0416169e+02   3.6321516e+02   2.9237626e+01   8.3315484e+01   1.7878186e+02   3.7885161e+01   1.0133757e+02   9.1335161e+01   8.0638671e+01   7.5663548e+01   1.1711305e+02   7.8050323e+01   1.7546920e+02   5.2338387e+01   1.0410454e+02   6.0327742e+01   1.2163894e+02   9.4412581e+01   1.0516506e+02   5.6967742e+00   1.2403200e+02   1.5994226e+02   1.2411268e+02   6.6100323e+01   1.9934455e+02   5.6718710e+01   1.8255218e+02   1.3553065e+02   7.8651419e+01   1.1402516e+02   2.8722863e+02   1.2204839e+02   2.1224871e+02   3.2860000e+01   9.9386039e+01   5.1878710e+01   9.1603574e+01   7.8019677e+01   1.6487391e+02   6.0870645e+01   1.4915519e+02   1.3899452e+02   1.9459270e+02   5.9141935e+01   1.7130994e+02   4.3556452e+01   1.1074290e+02   5.2635806e+01   1.3322010e+02   7.2300645e+01   1.8646982e+02   5.1479355e+01   1.1723262e+02   7.6646129e+01   1.9671573e+02   4.5429032e+01   1.1197600e+02   1.7550516e+02   1.0845797e+02   7.0019032e+01   1.3749493e+02   8.4362581e+01   1.9821132e+02   6.9747097e+01   1.6535862e+02   4.5489677e+01   1.1151986e+02   4.7161935e+01   1.2426737e+02   6.1883548e+01   1.9102577e+02   5.5651290e+01   1.1154661e+02   7.3601935e+01   1.0917733e+02   1.0233226e+02   1.9774310e+02   7.3972581e+01   1.6144477e+02   6.8314194e+01   2.0704712e+02   5.7384516e+01   2.2778666e+02   8.5596129e+01   1.3460618e+02   1.1006742e+02   2.8158461e+02   1.4052839e+02   8.1030632e+01   7.9660323e+01   1.3598782e+02   4.2503548e+01   1.2242552e+02   1.0512903e+01   7.7737677e+01   4.5009032e+01   9.1978955e+01   7.4148710e+01   2.0663359e+02   1.3048194e+02   2.5244274e+02   5.7804516e+01   1.3700467e+02   5.2979355e+01   1.3824972e+02   5.6398710e+01   1.5720262e+02   6.3093226e+01   2.2762641e+02   6.2479355e+01   1.7164101e+02   6.3944516e+01   2.1905605e+02   8.4959355e+01   3.2421777e+02   2.7981935e+02   9.2410903e+01   5.8067419e+01   9.2788800e+01   1.3762258e+01   2.5187729e+01   1.8180000e+01   2.6392374e+01   3.5337419e+01   9.5981394e+01   9.0175484e+01   2.2627145e+02   8.1631935e+01   2.0225815e+02   7.4322903e+01   2.4477481e+02   4.8128387e+01   2.0878521e+02   6.5729355e+01   1.0716423e+02   8.3340000e+01   2.5071151e+02   1.2057581e+02   1.7169200e+02   7.3840323e+01   1.6525600e+02   3.4756774e+01   7.5424619e+01   9.0563226e+01   2.4328397e+02   5.1091290e+01   9.6515277e+01   9.2305806e+01   1.1683554e+02   5.6817419e+01   1.1448364e+02   5.6714839e+01   1.0123185e+02   6.7667419e+01   1.3957048e+02   2.5485484e+01   6.0534065e+01   4.8117419e+01   1.5388157e+02   3.3256129e+01   1.4490177e+02   1.8940323e+02   3.1793226e+01   6.5371613e+01   1.2269963e+02   6.5843548e+01   1.4395606e+02   6.1756129e+01   1.0981499e+02   8.1028065e+01   8.4677755e+01
   1.1202161e+02   2.1616569e+02   1.3304903e+02   2.2462446e+02   6.7453548e+01   1.5763436e+02   6.6160323e+01   2.6559588e+02   1.1410935e+02   2.9154803e+02   6.8995484e+01   1.9379617e+02   1.0689516e+02   2.5186129e+02   5.8987742e+01   1.1581001e+02   7.1479032e+01   2.0782168e+02   6.0119677e+01   2.2952075e+02   9.8949355e+01   2.7118986e+02   6.7698710e+01   1.7155314e+02   3.0109355e+01   1.2277028e+02   7.1439677e+01   1.5805128e+02   3.2611290e+01   7.7825935e+01   9.0891935e+01   1.3529703e+02   3.2709355e+01   1.2789261e+02   5.1898710e+01   1.0021036e+02   6.6576452e+01   1.1749130e+02   4.5288710e+01   1.7628368e+02   5.9651290e+01   1.8454370e+02   9.8546129e+01   1.2168437e+02   5.3051935e+01   1.0607681e+02   5.6650968e+01   8.7641471e+01   7.6427419e+01   1.2541710e+02   1.0422581e+00   1.2764952e+02   1.9824194e+01   1.1424406e+02   7.2719677e+01   1.2653210e+02   1.3523129e+02   2.1355924e+02   5.3984194e+01   1.4620385e+02   6.0119677e+01   1.6285172e+02   7.4568710e+01   2.0708805e+02   5.8705484e+01   1.8681905e+02   1.9072613e+02   3.0678352e+02   4.4100323e+01   1.0707423e+02   4.5342903e+01   1.3749192e+02   5.2602258e+01   2.0062408e+02   7.9094194e+01   1.5635956e+02   3.1407742e+01   1.1278867e+02   5.3010645e+01   1.0563205e+02   8.7051613e+01   2.2894555e+02   4.6820645e+01   1.6725725e+02   7.4371613e+01   1.4517995e+02   5.7230323e+01   7.6967703e+01   1.4151129e+02   6.0661677e+01   4.3219677e+01   1.5893662e+02   3.5423226e+01   1.3245808e+02   2.5383871e+01   9.0766710e+01   4.2938065e+01   9.9801084e+01   3.3156129e+01   1.1022138e+02   5.8178387e+01   8.9473471e+01   7.2544194e+01   1.1264550e+02   3.9843548e+01   1.1897961e+02   6.2475484e+01   1.7845583e+02   9.6982903e+01   1.7617588e+02   4.0713548e+01   1.4460582e+02   2.0406129e+01   1.6315461e+02   8.0310323e+01   2.8020582e+02   1.1358387e+02   2.9398006e+02   2.5069355e+01   5.4724129e+01   3.6367742e+01   1.2711090e+02   8.5856774e+01   2.2495372e+02   5.5134194e+01   2.7048733e+02   8.6455484e+01   2.2835453e+02   6.2234194e+01   1.6755481e+02   1.1768548e+02   4.1789355e+02   4.6877419e+01   1.9025916e+02   5.1852258e+01   2.0353924e+02   2.3482581e+01   1.0160881e+02   8.6381613e+01   2.4088108e+02   4.0814516e+01   1.1722839e+02   8.7980000e+01   1.5584289e+02   4.6145516e+02   6.4288426e+01   7.4465484e+01   2.0414986e+02   4.6935161e+01   1.0285357e+02   7.8285161e+01   6.1442671e+01   8.7903548e+01   1.6051385e+02   5.3290323e+01   1.3973000e+02   4.6998387e+01   1.4806174e+02   3.7997742e+01   1.2652534e+02   7.4892581e+01   9.7296658e+01  -2.3783226e+01   8.7730400e+01   1.3584226e+02   1.5595068e+02   6.4660323e+01   1.8806975e+02   2.6338710e+01   1.7041258e+02   1.3649065e+02   9.3144619e+01   1.0616516e+02   2.9333743e+02   5.9518387e+01   1.9082111e+02   2.8910000e+01   9.2612039e+01   2.2208710e+01   3.3587174e+01   9.8299677e+01   1.7221151e+02   9.2300645e+01   1.5945079e+02   1.1160452e+02   1.9664390e+02   4.1521935e+01   1.6966954e+02   6.4366452e+01   5.7028103e+01   5.7915806e+01   1.3432770e+02   1.0021065e+02   1.7327702e+02   3.3909355e+01   1.2606822e+02   6.6646129e+01   2.1817573e+02   4.0149032e+01   1.1053840e+02   1.7979516e+02   8.5494774e+01   5.0399032e+01   1.5434453e+02   5.1982581e+01   1.9818172e+02   6.7507097e+01   1.4034782e+02   3.0869677e+01   1.2164946e+02   3.4681935e+01   1.0293577e+02   7.1833548e+01   2.1474977e+02   5.3371290e+01   1.3358901e+02   7.5701935e+01   1.1386933e+02   8.4092258e+01   2.0273230e+02   5.2922581e+01   1.5917877e+02   6.5784194e+01   2.2076952e+02   8.7574516e+01   2.1675146e+02   7.0406129e+01   1.5659138e+02   1.5429742e+02   2.6270621e+02   1.3728839e+02   8.3479832e+01   5.8470323e+01   1.2416302e+02   3.2863548e+01   9.5196723e+01   1.6802903e+01   9.3134477e+01   4.8109032e+01   6.9390955e+01   8.5578710e+01   1.7418919e+02   1.0886194e+02   2.6984234e+02   5.8754516e+01   1.0101867e+02   7.2309355e+01   1.8241332e+02   4.3728710e+01   1.7326622e+02   7.0853226e+01   2.4677561e+02   7.7949355e+01   1.8145341e+02   7.5514516e+01   1.9732045e+02   9.2769355e+01   2.3716297e+02   3.7048935e+02   4.6967303e+01   6.5307419e+01   1.1248960e+02   1.4322581e+00   2.8604129e+01   5.3140000e+01   2.8025574e+01   2.7197419e+01   1.0477259e+02   7.9455484e+01   2.3441905e+02   7.1631935e+01   2.1381815e+02   1.1299290e+02   2.2553121e+02   6.2038387e+01   1.6338241e+02   3.4089355e+01   1.1081543e+02   6.0620000e+01   2.1943911e+02   1.0657581e+02   1.5119200e+02   8.4890323e+01   1.5242200e+02   5.2656774e+01   1.0599262e+02   7.8063226e+01   2.2235397e+02   3.8661290e+01   1.0741968e+02   8.8775806e+01   1.3883794e+02   6.3547419e+01   1.5687524e+02   5.3484839e+01   1.0868025e+02   6.1237419e+01   1.3085488e+02   3.7535484e+01   4.8670065e+01   5.4787419e+01   1.6405797e+02   2.4646129e+01   1.6292057e+02   2.4435323e+02   1.8537226e+01   6.5991613e+01   8.3600026e+01   5.9373548e+01   1.6604366e+02   6.5946129e+01   1.2137979e+02   7.3458065e+01   6.1333355e+01
   1.3531161e+02   2.0416249e+02   1.5699903e+02   2.0917846e+02   6.2693548e+01   1.5901516e+02   5.6870323e+01   2.9862908e+02   1.2739935e+02   2.5857483e+02   5.6185484e+01   2.0092097e+02   1.0604516e+02   2.2577929e+02   4.8127742e+01   1.1006881e+02   3.5639032e+01   2.0884888e+02   4.8559677e+01   1.9781555e+02   1.4094935e+02   2.6882986e+02   7.0458710e+01   1.2410234e+02   1.2449355e+01   1.3009308e+02   6.0249677e+01   1.3356648e+02   6.3471290e+01   8.9977135e+01   6.9891935e+01   1.2940703e+02   3.6089355e+01   8.8002206e+01   6.3708710e+01   8.3695561e+01   6.3286452e+01   8.9654503e+01   4.8378710e+01   1.2969648e+02   6.2991290e+01   1.8812650e+02   9.1826129e+01   1.2717197e+02   6.7771935e+01   1.1765921e+02   3.0840968e+01   1.1042627e+02   4.3427419e+01   1.0172710e+02   3.6762258e+01   1.3651192e+02   2.2774194e+01   1.5266806e+02   5.5809677e+01   1.0131490e+02   1.6004129e+02   2.1000444e+02   7.9414194e+01   1.4950945e+02   5.0449677e+01   1.9481532e+02   5.9328710e+01   2.2925725e+02   6.5895484e+01   1.6791385e+02   1.4653613e+02   2.6750872e+02   5.0000323e+01   1.2270223e+02   6.2672903e+01   1.2562552e+02   6.4982258e+01   1.8573368e+02   1.0223419e+02   1.3159836e+02   4.6887742e+01   9.3310271e+01   4.5200645e+01   1.0825685e+02   8.2191613e+01   1.7629435e+02   4.5770645e+01   2.3510125e+02   9.0321613e+01   1.5619395e+02   5.5140323e+01   9.1654903e+01   1.5770129e+02   9.4036477e+01   3.5029677e+01   1.5373182e+02   4.3373226e+01   1.5654208e+02   3.0713871e+01   7.9810310e+01   4.5228065e+01   8.0997884e+01   4.1206129e+01   1.0909738e+02   5.0978387e+01   9.1579471e+01   3.5304194e+01   9.8864697e+01   3.7323548e+01   1.2251121e+02   6.8525484e+01   1.5197183e+02   8.0082903e+01   1.5047788e+02   5.2143548e+01   1.5107142e+02   3.3596129e+01   1.8528941e+02   8.7120323e+01   3.1495102e+02   9.9813871e+01   2.7102166e+02   3.1739355e+01   3.3520529e+01   5.1557742e+01   1.6704570e+02   9.3616774e+01   2.3048292e+02   4.7804194e+01   2.3750373e+02   4.4555484e+01   1.2990653e+02   6.9614194e+01   1.7739441e+02   1.4378548e+02   3.9708555e+02   4.6027419e+01   2.5389716e+02   2.7522258e+01   1.8029564e+02   2.3482581e+01   8.2418813e+01   7.2851613e+01   1.9481348e+02   3.9964516e+01   1.6504639e+02   5.6840000e+01   9.1284090e+01   3.9221516e+02   4.0157626e+01   7.6465484e+01   2.2365986e+02   3.0125161e+01   1.2619837e+02   8.8665161e+01   6.2802271e+01   8.2373548e+01   1.3647625e+02   2.9200323e+01   9.5517200e+01   5.7098387e+01   1.3482374e+02   6.2897742e+01   1.1195334e+02   9.5362581e+01   1.0180906e+02  -2.6833226e+01   7.0634400e+01   1.1051226e+02   1.1663708e+02   6.7600323e+01   1.7444455e+02   6.2148710e+01   2.1950778e+02   1.1430065e+02   8.0449819e+01   9.3975161e+01   2.9602263e+02   7.8518387e+01   2.1778111e+02   4.7240000e+01   8.9145639e+01   3.5448710e+01   2.3437974e+01   9.9399677e+01   1.4959351e+02   7.2630645e+01   9.4644387e+01   9.4604516e+01   1.6238390e+02   7.7801935e+01   1.9557714e+02   5.7936452e+01   1.0097250e+02   4.5105806e+01   1.8006250e+02   9.3160645e+01   1.8251102e+02   4.6809355e+01   1.4317622e+02   8.6366129e+01   1.9155813e+02   6.8149032e+01   1.3391840e+02   1.7108516e+02   9.8331574e+01   4.8069032e+01   1.4572093e+02   5.5502581e+01   2.0013012e+02   4.0837097e+01   9.7341419e+01   4.5059677e+01   1.2760426e+02   2.9211935e+01   1.0070337e+02   6.8313548e+01   2.2893137e+02   5.6941290e+01   1.5554341e+02   5.4511935e+01   1.1565453e+02   8.9052258e+01   1.9818550e+02   9.8732581e+01   1.6237397e+02   7.2784194e+01   2.0001952e+02   6.6134516e+01   2.4733666e+02   5.0116129e+01   1.5687458e+02   1.1634742e+02   2.3613221e+02   1.3971839e+02   9.9335432e+01   6.9850323e+01   1.4753262e+02   4.0343548e+01   1.4322832e+02   1.7462903e+01   5.0851677e+01   2.9919032e+01   9.4616155e+01   9.5428710e+01   1.8917119e+02   9.7141935e+01   2.2772994e+02   4.5374516e+01   1.2837907e+02   4.9789355e+01   1.5516492e+02   4.7538710e+01   1.4696142e+02   6.3133226e+01   2.6891321e+02   6.8949355e+01   2.1645341e+02   9.0274516e+01   2.3799965e+02   7.8149355e+01   2.2981257e+02   3.8219935e+02   8.0890503e+01   5.7307419e+01   1.0422960e+02   4.8522581e+00   1.9190529e+01   4.1470000e+01   3.3619174e+01   3.2047419e+01   9.8714594e+01   7.0455484e+01   2.0875905e+02   9.9161935e+01   1.9742575e+02   8.4462903e+01   2.5724361e+02   6.5418387e+01   1.9225201e+02   6.6559355e+01   1.2721783e+02   6.3860000e+01   2.4736991e+02   9.8435806e+01   1.6484320e+02   7.2740323e+01   1.5753400e+02   2.5606774e+01   7.1966619e+01   7.0253226e+01   2.5365877e+02   3.7901290e+01   9.8860477e+01   7.2535806e+01   1.0170714e+02   5.7217419e+01   1.4892164e+02   4.1484839e+01   9.5920245e+01   6.3617419e+01   1.3256448e+02   3.0485484e+01   7.0804065e+01   5.7927419e+01   1.3075677e+02   3.3536129e+01   1.4554937e+02   2.0074323e+02   1.2076026e+01   5.2461613e+01   1.2206243e+02   7.3563548e+01   1.8100846e+02   7.5656129e+01   5.9552994e+01   6.0218065e+01   5.8492555e+01
   7.8921613e+01   2.4457369e+02   1.6132903e+02   2.2317206e+02   9.0743548e+01   1.5644116e+02   5.8770323e+01   2.9875708e+02   1.1681935e+02   2.6871123e+02   5.4805484e+01   1.8203137e+02   1.0137516e+02   2.5334289e+02   5.4507742e+01   1.0431841e+02   5.6749032e+01   1.8705008e+02   3.2499677e+01   2.2917035e+02   1.0156935e+02   3.0214026e+02   5.6498710e+01   1.3201914e+02   3.7109355e+01   1.5216028e+02   5.3909677e+01   1.3569368e+02   5.1181290e+01   1.0544034e+02   1.0308194e+02   1.1875183e+02   2.8519355e+01   9.5317806e+01   6.2568710e+01   6.2266761e+01   6.3286452e+01   8.7464503e+01   4.1668710e+01   1.6318328e+02   6.6601290e+01   1.7622770e+02   8.4446129e+01   1.1233237e+02   5.9531935e+01   9.1788413e+01   3.3840968e+01   9.1136271e+01   6.0807419e+01   1.3542670e+02   2.2952258e+01   1.5151672e+02   3.4824194e+01   1.4389406e+02   5.6769677e+01   1.0056810e+02   1.0780129e+02   2.4332364e+02   8.8314194e+01   1.7145745e+02   4.5019677e+01   1.4234972e+02   7.1478710e+01   2.1619525e+02   5.1755484e+01   1.8946505e+02   1.8335613e+02   2.9543312e+02   4.0950323e+01   1.1832623e+02   6.7202903e+01   1.2165312e+02   4.6072258e+01   1.7538648e+02   7.1284194e+01   1.6336436e+02   3.3507742e+01   8.9000671e+01   5.8390645e+01   1.0468165e+02   9.3001613e+01   1.8099955e+02   1.0363065e+02   1.3400245e+02   7.1851613e+01   1.4919155e+02   5.8180323e+01   6.6601703e+01   1.3246129e+02   1.2667568e+02   3.9559677e+01   1.5974942e+02   4.0323226e+01   1.6135608e+02   3.0473871e+01   1.1358951e+02   3.7038065e+01   9.3373084e+01   6.1246129e+01   1.1878418e+02   5.1978387e+01   8.9549471e+01   5.8354194e+01   1.0359070e+02   4.3323548e+01   9.8701213e+01   5.4855484e+01   1.2135543e+02   9.8842903e+01   2.1830708e+02   5.5333548e+01   1.8638622e+02   4.2546129e+01   2.2705341e+02   6.5550323e+01   3.1100662e+02   1.1358387e+02   2.9639006e+02   3.3459355e+01   4.5192929e+01   6.3367742e+01   1.9029090e+02   9.1006774e+01   2.1731172e+02   6.2414194e+01   1.8918493e+02   7.2975484e+01   1.6315293e+02   3.0704194e+01   1.4283721e+02   1.1811548e+02   3.5699915e+02   5.2447419e+01   3.3538356e+02   5.0372258e+01   1.8303764e+02   2.9952581e+01   1.1124121e+02   8.2761613e+01   1.9422068e+02   4.5514516e+01   1.3380239e+02   7.7550000e+01   1.3138729e+02   3.9498516e+02   6.0456026e+01   8.7695484e+01   2.2938146e+02   3.5035161e+01   1.3342557e+02   9.2475161e+01   8.8637471e+01   7.0803548e+01   1.1378185e+02   6.2670323e+01   1.4707960e+02   5.7288387e+01   1.1380854e+02   5.1807742e+01   1.0594054e+02   1.3427258e+02   1.1954626e+02  -1.7332258e+00   1.0077640e+02   7.3652258e+01   9.2495884e+01   6.7380323e+01   1.7829215e+02   3.5628710e+01   2.0895938e+02   1.0082065e+02   7.4858219e+01   1.0187516e+02   2.5949063e+02   5.7088387e+01   1.9473551e+02   4.3150000e+01   8.1182839e+01   2.9308710e+01   2.7829174e+01   8.5639677e+01   1.7755431e+02   6.7440645e+01   1.1676959e+02   9.6084516e+01   1.9969550e+02   4.2611935e+01   1.6672234e+02   3.7026452e+01   1.2269530e+02   5.4485806e+01   1.5393210e+02   9.8830645e+01   2.0248742e+02   2.7769355e+01   1.6050942e+02   8.6556129e+01   2.1311293e+02   4.9099032e+01   9.6872400e+01   1.1850516e+02   9.4447974e+01   2.4109032e+01   1.4287773e+02   5.2072581e+01   2.1779452e+02   5.1887097e+01   1.0807742e+02   4.2199677e+01   1.1336306e+02   2.3831935e+01   1.1322377e+02   5.8023548e+01   1.8371457e+02   4.4081290e+01   1.3885221e+02   2.2321935e+01   9.9229729e+01   6.4952258e+01   2.1664350e+02   1.1392258e+02   1.4239877e+02   6.6734194e+01   1.8641352e+02   7.8954516e+01   2.2556106e+02   5.1166129e+01   1.4774058e+02   9.3537419e+01   2.2442701e+02   1.6009839e+02   7.0135032e+01   6.8090323e+01   1.3977342e+02   4.2393548e+01   1.2190432e+02   1.4372903e+01   7.9858877e+01   4.2299032e+01   9.1525755e+01   9.0388710e+01   2.1138439e+02   1.1005194e+02   2.8441714e+02   4.0704516e+01   1.1013267e+02   8.3599355e+01   1.8194012e+02   5.1018710e+01   1.6934302e+02   8.5903226e+01   2.3795161e+02   7.6809355e+01   1.9944461e+02   7.0564516e+01   2.0452645e+02   1.0862935e+02   2.5313417e+02   3.0857935e+02   5.3680103e+01   6.9597419e+01   9.0196400e+01   1.5092258e+01  -3.5386710e+00   2.6760000e+01   2.6755974e+01   3.7717419e+01   7.4790994e+01   7.1645484e+01   2.2742385e+02   7.1491935e+01   1.6006935e+02   7.8322903e+01   2.1421481e+02   6.1038387e+01   2.1189241e+02   7.4969355e+01   1.1754503e+02   4.4050000e+01   2.1424471e+02   9.8105806e+01   1.5410960e+02   7.8700323e+01   1.6472720e+02   2.1986774e+01   5.0736219e+01   7.8443226e+01   2.2975357e+02   3.6851290e+01   8.1134477e+01   9.5445806e+01   1.3730434e+02   6.2887419e+01   1.8426804e+02   4.2814839e+01   1.0277385e+02   6.1947419e+01   1.2364808e+02   3.0915484e+01   5.7629665e+01   6.3597419e+01   1.3273317e+02   2.8756129e+01   1.4187177e+02   2.0645323e+02   3.3809226e+01   7.7601613e+01   1.0139123e+02   7.9373548e+01   1.7325366e+02   5.5896129e+01   1.1380379e+02   6.2508065e+01   9.6639355e+01
   1.1526161e+02   2.4919649e+02   1.4194903e+02   2.0591246e+02   6.6783548e+01   1.4706796e+02   7.3920323e+01   2.7526508e+02   9.2009355e+01   2.7783603e+02   6.5135484e+01   1.7524497e+02   1.0947516e+02   2.2046489e+02   4.8407742e+01   1.0956641e+02   3.3429032e+01   1.6818568e+02   4.7059677e+01   2.0562555e+02   1.1818935e+02   2.6450066e+02   8.2358710e+01   1.4510034e+02   5.7793548e+00   1.0633668e+02   4.8909677e+01   1.3328368e+02   6.4801290e+01   1.0544074e+02   7.2661935e+01   1.4394543e+02   5.2039355e+01   1.4739621e+02   5.5998710e+01   4.8502361e+01   4.8676452e+01   1.0444330e+02   4.1858710e+01   1.5331808e+02   6.6701290e+01   1.6697970e+02   8.2116129e+01   1.2166877e+02   5.3531935e+01   8.3228413e+01   3.8840968e+01   1.1325627e+02   5.5427419e+01   1.2138710e+02   2.9902258e+01   1.3787072e+02   2.9204194e+01   1.4463366e+02   2.6479677e+01   1.1785130e+02   1.4166129e+02   2.5737484e+02   6.8794194e+01   1.5216905e+02   4.7449677e+01   1.4101532e+02   7.6998710e+01   1.9641365e+02   7.1515484e+01   1.6193425e+02   2.3035613e+02   2.9267312e+02   3.8620323e+01   1.3399263e+02   4.3052903e+01   1.3391512e+02   4.6602258e+01   2.0391408e+02   7.6384194e+01   1.5366636e+02   2.5977742e+01   9.7373071e+01   5.3300645e+01   1.0579885e+02   8.7911613e+01   1.6240675e+02   6.9540645e+01   1.6115965e+02   4.3231613e+01   1.1615115e+02   5.4330323e+01   9.5439703e+01   1.2889129e+02   9.3771277e+01   3.7889677e+01   1.5460302e+02   4.5043226e+01   1.8054848e+02   3.4143871e+01   9.2485910e+01   4.3658065e+01   1.0341348e+02   4.4966129e+01   1.3636658e+02   5.0508387e+01   7.5047071e+01   7.7074194e+01   1.1399310e+02   3.8983548e+01   7.5378413e+01   3.2955484e+01   1.2272743e+02   8.0702903e+01   2.4385828e+02   3.7763548e+01   1.4827182e+02   3.3826129e+01   2.0180101e+02   6.9020323e+01   3.1567902e+02   1.1005387e+02   2.3014246e+02   3.7169355e+01   3.9606129e+01   6.7697742e+01   1.5641450e+02   8.6196774e+01   2.2231652e+02   4.8274194e+01   1.2617613e+02   1.0750548e+02   1.5448053e+02   5.7614194e+01   1.7102441e+02   5.1875484e+01   2.7439835e+02   7.2217419e+01   2.8989196e+02   5.2282258e+01   2.1402484e+02   5.1332581e+01   1.1162081e+02   7.1001613e+01   2.2830148e+02   3.6764516e+01   1.5015239e+02   7.3980000e+01   1.8434289e+02   3.0750516e+02   3.9024426e+01   5.9555484e+01   2.0839266e+02   2.9745161e+01   9.7658774e+01   9.5235161e+01   1.1665667e+02   6.5473548e+01   7.8158245e+01   4.7620323e+01   1.5980360e+02   2.8338387e+01   1.0207454e+02   3.6377742e+01   8.8934942e+01   1.6941258e+02   1.6578506e+02  -1.5163226e+01   1.2870080e+02   2.6322258e+01   1.0475228e+02   8.7380323e+01   1.9775215e+02   5.3858710e+01   2.3559098e+02   1.2449065e+02   1.1353462e+02   7.9405161e+01   2.0085823e+02   6.0618387e+01   1.6764311e+02   5.5530000e+01   1.1005244e+02   6.6778710e+01   1.2017157e+02   9.4159677e+01   1.7287271e+02   5.1340645e+01   1.2734759e+02   1.0265452e+02   1.1739990e+02   7.4471935e+01   1.6974354e+02   6.3366452e+01   1.0420810e+02   4.2395806e+01   1.6275930e+02   1.0007065e+02   1.6443822e+02   4.8239355e+01   1.4625182e+02   5.0026129e+01   1.8369533e+02   5.7379032e+01   1.0531000e+02   1.6379516e+02   1.1839477e+02   4.7969032e+01   1.4210893e+02   6.8502581e+01   1.8638012e+02   4.6027097e+01   1.5682622e+02   4.1439677e+01   1.2789386e+02   3.0261935e+01   7.5669368e+01   7.8263548e+01   2.3561537e+02   6.0231290e+01   1.4723021e+02   3.3511935e+01   1.1962453e+02   9.0332258e+01   1.8746310e+02   5.1502581e+01   1.7815237e+02   6.3734194e+01   1.9041352e+02   7.9014516e+01   2.1555626e+02   6.2786129e+01   1.8091098e+02   1.4225742e+02   2.7266941e+02   1.6757839e+02   8.5436632e+01   6.2180323e+01   1.5138622e+02   3.4133548e+01   1.5835512e+02   2.5802903e+01   8.6134477e+01   3.3299032e+01   1.0810575e+02   7.9198710e+01   2.1136959e+02   1.0795194e+02   2.6758514e+02   3.9754516e+01   1.2663867e+02   6.8879355e+01   1.4758772e+02   6.6868710e+01   1.5393502e+02   3.5423226e+01   2.4822001e+02   7.4569355e+01   1.9500381e+02   6.3704516e+01   2.4626525e+02   8.8819355e+01   2.8199897e+02   2.9657935e+02   4.2880103e+01   5.9597419e+01   7.3186400e+01   7.4322581e+00   2.2884129e+01   4.7800000e+01   1.3542774e+01   3.6817419e+01   1.1195299e+02   9.3365484e+01   2.4049625e+02   5.6871935e+01   1.5151895e+02   8.4512903e+01   2.3337961e+02   6.3038387e+01   2.0863241e+02   6.4969355e+01   1.1675503e+02   4.3860000e+01   1.8958991e+02   8.2915806e+01   1.6960480e+02   1.0246032e+02   1.5482640e+02   4.3846774e+01   7.9937419e+01   1.0025323e+02   2.2125877e+02   4.2661290e+01   7.9049677e+01   6.5255806e+01   1.0266954e+02   5.8947419e+01   1.5098324e+02   4.0434839e+01   9.9054245e+01   6.9097419e+01   1.2803608e+02   3.1485484e+01   4.9624065e+01   6.5787419e+01   1.4688797e+02   3.0816129e+01   1.4203697e+02   2.2155323e+02   2.0081226e+01   5.8701613e+01   1.1209323e+02   5.8273548e+01   1.6818166e+02   7.2996129e+01   1.1638579e+02   5.2178065e+01   9.6605755e+01
   1.1811161e+02   2.3148849e+02   1.3956903e+02   2.3538286e+02   4.7783548e+01   1.9158796e+02   5.4960323e+01   2.7135188e+02   9.7729355e+01   2.3880843e+02   5.9135484e+01   1.9477497e+02   1.0499516e+02   2.4139329e+02   4.5887742e+01   1.0995801e+02   6.2059032e+01   1.6073528e+02   4.5119677e+01   2.2141075e+02   1.2656935e+02   3.3352026e+02   6.0698710e+01   1.6654314e+02   1.6349355e+01   1.1730108e+02   4.4629677e+01   1.2528608e+02   7.4891290e+01   1.0140354e+02   6.3271935e+01   1.6393663e+02   3.1469355e+01   1.1270181e+02   5.7998710e+01   1.1939236e+02   6.0906452e+01   9.3174903e+01   3.3808710e+01   1.8429208e+02   6.0081290e+01   1.7969930e+02   1.1044613e+02   1.0173237e+02   5.2821935e+01   9.8705213e+01   6.2370968e+01   1.0542387e+02   5.8337419e+01   1.3095430e+02   3.7042258e+01   1.5057952e+02   3.5964194e+01   1.4295286e+02   4.6719677e+01   1.0780210e+02   1.4942129e+02   1.6847404e+02   8.2794194e+01   1.5180905e+02   5.7069677e+01   1.9586572e+02   6.9328710e+01   1.9712725e+02   6.5515484e+01   1.5255425e+02   2.0128613e+02   2.7987872e+02   7.4710323e+01   1.0381543e+02   5.0342903e+01   1.2009192e+02   5.3932258e+01   1.9237768e+02   8.3004194e+01   1.6037676e+02   2.3787742e+01   1.1901827e+02   4.4770645e+01   1.0558125e+02   9.1911613e+01   1.6546675e+02   6.8300645e+01   1.5991885e+02   3.7661613e+01   1.0911675e+02   4.7420323e+01   9.8752503e+01   6.8361290e+01   6.6183677e+01   3.3029677e+01   1.6823182e+02   4.3463226e+01   1.6458488e+02   2.9763871e+01   1.0245631e+02   3.9888065e+01   1.0523508e+02   5.4536129e+01   1.3336098e+02   5.1838387e+01   8.0650671e+01   6.8834194e+01   1.0575230e+02   4.4373548e+01   9.2997213e+01   7.5615484e+01   1.7998463e+02   9.9792903e+01   1.6328108e+02   5.6283548e+01   1.6002022e+02   2.0256129e+01   1.9769661e+02   9.1070323e+01   2.9396502e+02   1.1158387e+02   2.6602006e+02   3.1219355e+01   2.2562129e+01   4.7747742e+01   1.4349050e+02   8.3196774e+01   2.2035652e+02   4.0464194e+01   1.7542093e+02   8.5315484e+01   2.5983573e+02   5.4804194e+01   1.9709921e+02   1.0568548e+02   3.1875355e+02   5.4027419e+01   2.4682716e+02   4.5852258e+01   2.5196924e+02   4.6102581e+01   6.4229213e+01   1.1133161e+02   2.6459508e+02   3.0964516e+01   1.2206639e+02   8.5880000e+01   2.1420089e+02   2.6617516e+02   5.1670826e+01   8.9265484e+01   2.0996586e+02   2.5315161e+01   1.1077317e+02   8.7235161e+01   9.6776671e+01   5.7853548e+01   1.4296785e+02   2.7720323e+01   1.8777560e+02   3.9718387e+01   1.1011414e+02   4.0137742e+01   1.0854414e+02   9.4842581e+01   9.8560658e+01   6.1167742e+00   1.3018840e+02   3.8222258e+01   1.6519028e+02   3.8820323e+01   1.9752695e+02   6.3578710e+01   2.0996338e+02   1.1715065e+02   8.6451819e+01   1.0930516e+02   2.5279623e+02   3.8808387e+01   1.9190791e+02   5.2960000e+01   1.1696804e+02   6.1448710e+01   1.8425797e+02   8.3539677e+01   1.6682231e+02   4.0870645e+01   1.4313519e+02   9.9274516e+01   1.7586030e+02   6.3331935e+01   1.5668474e+02   4.7266452e+01   7.8446103e+01   5.3065806e+01   1.7318570e+02   8.8210645e+01   1.8919702e+02   6.9809355e+01   1.6395622e+02   8.3986129e+01   1.9931853e+02   5.7809032e+01   1.4117560e+02   1.4827516e+02   8.7496374e+01   4.0449032e+01   1.7490053e+02   6.1982581e+01   2.0019172e+02   4.8457097e+01   1.6392182e+02   3.8679677e+01   1.2497466e+02   1.5681935e+01   1.1221577e+02   1.2254355e+02   2.1550297e+02   4.5041290e+01   1.6658541e+02   4.1511935e+01   1.0536453e+02   8.3712258e+01   2.2723270e+02   7.4022581e+01   1.6163077e+02   4.3264194e+01   2.0962112e+02   7.2884516e+01   1.9867666e+02   5.6026129e+01   1.4697178e+02   1.0106742e+02   2.4820461e+02   1.2514839e+02   9.1831032e+01   8.2560323e+01   1.5699582e+02   2.6503548e+01   1.3849552e+02   2.0032903e+01   5.5546077e+01   4.7349032e+01   1.3245175e+02   8.0958710e+01   2.2465879e+02   1.0181194e+02   2.6459634e+02   5.7474516e+01   1.1446107e+02   5.7879355e+01   1.2670772e+02   6.9108710e+01   1.7132582e+02   7.8093226e+01   1.9261641e+02   8.1999355e+01   1.4574941e+02   6.5854516e+01   2.1209325e+02   8.5099355e+01   2.7006657e+02   3.4619935e+02   5.3010503e+01   7.3837419e+01   1.0552720e+02   2.0282258e+01   1.8096129e+01   3.3800000e+01   3.9092774e+01   3.7387419e+01   8.6147394e+01   9.2645484e+01   2.1279385e+02   5.1401935e+01   1.3705655e+02   9.4562903e+01   2.3143561e+02   7.5798387e+01   1.9376161e+02   6.2619355e+01   1.0177303e+02   4.1760000e+01   1.9775791e+02   1.1033581e+02   1.3375120e+02   8.0460323e+01   1.6253640e+02   5.9566774e+01   1.1929982e+02   8.5873226e+01   2.4359917e+02   3.8811290e+01   1.1059768e+02   7.7305806e+01   1.2603554e+02   5.8547419e+01   1.6687524e+02   5.0764839e+01   9.4657845e+01   8.2857419e+01   1.4983528e+02   4.7105484e+01   4.9334465e+01   5.3447419e+01   1.7154517e+02   4.5536129e+01   1.3724937e+02   2.1002323e+02   2.0523626e+01   6.4411613e+01   1.0224643e+02   6.7513548e+01   1.6611246e+02   7.4796129e+01   1.0148179e+02   5.8318065e+01   6.9834555e+01
   1.2611161e+02   2.2313849e+02   1.3156903e+02   1.8474286e+02   6.2123548e+01   1.7649076e+02   6.7160323e+01   2.5146588e+02   7.9349355e+01   2.4013883e+02   6.0085484e+01   1.9002897e+02   1.0675516e+02   2.1053249e+02   4.9367742e+01   1.1324961e+02   5.8059032e+01   2.0152528e+02   6.3119677e+01   2.2372075e+02   9.3569355e+01   3.3247026e+02   6.7548710e+01   1.4794514e+02   2.1069355e+01   1.2401348e+02   4.0479677e+01   1.1304808e+02   4.2991290e+01   8.6285535e+01   7.2851935e+01   1.3398023e+02   3.8899355e+01   1.0039741e+02   6.6468710e+01   6.9954761e+01   5.3766452e+01   1.3755610e+02   5.0138710e+01   1.4569568e+02   6.9131290e+01   1.8840530e+02   1.1330613e+02   1.0617357e+02   4.7341935e+01   1.1938361e+02   8.2890968e+01   1.4397227e+02   7.1767419e+01   1.4040990e+02   2.1522258e+01   1.5973112e+02   4.8674194e+01   1.5421606e+02   4.3719677e+01   1.2290210e+02   1.2961129e+02   1.5548884e+02   5.6834194e+01   1.4431585e+02   3.8449677e+01   1.5687532e+02   8.3518710e+01   1.8504205e+02   5.3845484e+01   1.8153785e+02   1.9041613e+02   2.3674832e+02   3.5620323e+01   1.1009263e+02   4.2202903e+01   1.3903312e+02   5.3502258e+01   1.6188208e+02   7.6474194e+01   1.4775916e+02   4.6697742e+01   1.1513547e+02   3.6680645e+01   1.1036845e+02   1.2157161e+02   1.4742395e+02   6.8110645e+01   1.2698405e+02   5.4801613e+01   1.6917555e+02   6.8850323e+01   1.0298810e+02   1.8636129e+02   6.8643677e+01   2.8789677e+01   1.3761102e+02   4.0993226e+01   1.6616248e+02   3.0003871e+01   9.2917110e+01   3.0318065e+01   1.0900068e+02   3.4726129e+01   4.8805781e+01   4.6458387e+01   7.9751071e+01   5.3834194e+01   9.9002297e+01   5.4753548e+01   1.0587681e+02   8.6955484e+01   1.6516743e+02   9.8892903e+01   1.8102308e+02   5.7763548e+01   1.4862182e+02   1.4596129e+01   1.3723941e+02   6.1450323e+01   2.7462462e+02   1.1011387e+02   2.7090766e+02   1.0499355e+01   3.0409729e+01   5.3317742e+01   1.5328490e+02   7.9766774e+01   2.4183092e+02   3.1944194e+01   2.7048253e+02   7.7265484e+01   2.8528973e+02   5.7464194e+01   1.4517641e+02   1.2906548e+02   4.3631315e+02   3.7837419e+01   2.1255236e+02   5.8942258e+01   2.2206204e+02   1.6943258e+02  -3.0637187e+01   1.0600161e+02   2.3816148e+02   2.4564516e+01   1.1267839e+02   7.4650000e+01   1.7795929e+02   3.7040516e+02   4.2422426e+01   8.4935484e+01   2.1712226e+02   4.0555161e+01   1.0084397e+02   6.5335161e+01   7.5138671e+01   5.9563548e+01   1.7230105e+02   4.5100323e+01   1.6586520e+02   4.3338387e+01   1.3439454e+02   4.5807742e+01   1.5118054e+02   7.5982581e+01   6.6929458e+01  -2.6683226e+01   1.0600240e+02   9.3082258e+01   1.1737148e+02   4.9490323e+01   1.8839335e+02   2.8528710e+01   1.5819738e+02   9.3340645e+01   8.5166619e+01   1.1687516e+02   2.9433063e+02   6.9858387e+01   2.2380391e+02   4.8720000e+01   1.1135724e+02   7.3538710e+01   2.0672077e+02   9.8779677e+01   1.6760311e+02   6.1580645e+01   1.3247839e+02   1.1127452e+02   1.8376030e+02   7.1901935e+01   1.9247914e+02   4.2216452e+01   9.0280103e+01   6.0105806e+01   1.2924250e+02   1.2521065e+02   2.3385702e+02   3.5339355e+01   1.5685382e+02   5.9556129e+01   1.6298293e+02   5.3239032e+01   1.0468120e+02   1.6489516e+02   1.0306677e+02   4.0729032e+01   1.5097813e+02   1.5884258e+02   1.4453292e+02   6.6077097e+01   1.6660222e+02   4.3059677e+01   1.4210426e+02   3.6211935e+01   9.0853368e+01   1.0483355e+02   1.6991977e+02   5.2371290e+01   1.6190901e+02   6.1601935e+01   1.2813733e+02   1.0752226e+02   1.9904790e+02   6.2502581e+01   1.7436237e+02   4.9594194e+01   2.0363472e+02   8.4514516e+01   2.2236626e+02   8.7356129e+01   1.3770538e+02   1.0029742e+02   2.3907621e+02   1.1976839e+02   9.6411432e+01   8.6560323e+01   1.4081582e+02   2.9653548e+01   1.3224352e+02   2.9652903e+01   9.6726477e+01   2.9349032e+01   8.2371755e+01   1.0471871e+02   1.6394799e+02   1.0948194e+02   2.9241274e+02   4.8704516e+01   1.4139267e+02   7.4119355e+01   1.4116852e+02   5.8728710e+01   1.6682622e+02   6.0373226e+01   2.3956401e+02   7.8049355e+01   2.2301541e+02   7.2944516e+01   2.1000605e+02   9.2719355e+01   2.5426697e+02   3.7781935e+02   5.2760903e+01   6.1257419e+01   1.1205360e+02   1.1282258e+01   2.7486129e+01   3.6040000e+01   3.9293574e+01   4.6097419e+01   8.9540594e+01   7.4025484e+01   1.9575345e+02   4.4061935e+01   1.4969375e+02   8.4182903e+01   2.1988601e+02   5.6848387e+01   1.9774761e+02   8.0849355e+01   1.1378463e+02   3.9380000e+01   2.0813831e+02   1.1595581e+02   1.5544160e+02   8.8930323e+01   1.5223880e+02   3.0466774e+01   8.5097819e+01   8.5063226e+01   2.4266397e+02   3.8811290e+01   9.2067677e+01   5.4305806e+01   9.6735535e+01   4.8217419e+01   1.8910164e+02   5.7384839e+01   8.2798245e+01   6.9667419e+01   1.5570048e+02   2.7435484e+01   4.9428065e+01   4.9877419e+01   1.6274077e+02   4.4426129e+01   1.4322817e+02   1.8335323e+02   4.0707226e+01   5.9411613e+01   1.0655643e+02   6.1803548e+01   1.5551926e+02   6.4226129e+01   1.2818739e+02   5.3508065e+01   8.7259355e+01
   1.0650161e+02   2.4146729e+02   1.3389903e+02   1.8059646e+02   5.3643548e+01   1.6221916e+02   5.4200323e+01   2.7884268e+02   1.1015935e+02   2.7895403e+02   8.1945484e+01   2.2790017e+02   1.1070516e+02   2.4212649e+02   5.0217742e+01   1.3637161e+02   6.1429032e+01   1.5683568e+02   5.2619677e+01   2.3968075e+02   8.2719355e+01   2.5333826e+02   6.7218710e+01   1.2926154e+02   1.5589355e+01   1.3350188e+02   4.6629677e+01   1.5074608e+02   6.9991290e+01   6.7885535e+01   6.4131935e+01   1.5715783e+02   4.3419355e+01   1.3955581e+02   5.8278710e+01   9.7749961e+01   5.1476452e+01   7.3929303e+01   5.7908710e+01   1.4746408e+02   9.6411290e+01   1.7636290e+02   9.6066129e+01   1.1574277e+02   6.8051935e+01   1.0353681e+02   5.6080968e+01   1.0635707e+02   5.9857419e+01   1.4041270e+02   2.5712258e+01   1.4224592e+02   2.9534194e+01   1.5274726e+02   4.4239677e+01   1.1705050e+02   1.4051129e+02   1.9637684e+02   6.4224194e+01   1.3129465e+02   5.2879677e+01   1.7743092e+02   8.0568710e+01   2.4669805e+02   6.8135484e+01   1.6587465e+02   1.5916613e+02   1.9474832e+02   5.1480323e+01   1.1720383e+02   5.2152903e+01   1.2789712e+02   4.5602258e+01   1.9685408e+02   6.1764194e+01   1.6374596e+02   2.8217742e+01   1.2433387e+02   5.1770645e+01   1.3911125e+02   7.2911613e+01   1.6850675e+02   7.4490645e+01   1.3985365e+02   4.8461613e+01   1.1882275e+02   3.9660323e+01   9.1083303e+01   1.5717129e+02   1.1150888e+02   4.7219677e+01   1.4709662e+02   2.9753226e+01   1.6844168e+02   3.5333871e+01   7.5160710e+01   6.1278065e+01   1.1190388e+02   1.9726129e+01   3.8335781e+01   4.8978387e+01   8.2739471e+01   6.1784194e+01   9.5266297e+01   3.9703548e+01   1.4270081e+02   8.1185484e+01   1.4362903e+02   1.0546290e+02   1.7396748e+02   7.0283548e+01   1.6190022e+02   3.1636129e+01   2.1054621e+02   7.0070323e+01   3.2131502e+02   1.2099387e+02   2.7432726e+02   3.8169355e+01   3.7296129e+01   4.1217742e+01   1.3182290e+02   8.1426774e+01   2.4407812e+02   4.3754194e+01   2.4934773e+02   7.1025484e+01   1.2639893e+02   4.0234194e+01   1.7683481e+02   1.1030548e+02   4.3914395e+02   5.6257419e+01   2.6512876e+02   6.4942258e+01   1.9520204e+02   1.5314258e+02  -1.4423987e+01   8.3851613e+01   1.8851348e+02   5.1214516e+01   1.3159639e+02   3.6790000e+01   9.0218090e+01   3.4807516e+02   4.9878826e+01   9.7365484e+01   2.0622786e+02   3.3225161e+01   1.4657037e+02   5.9715161e+01   3.1638271e+01   6.5903548e+01   1.4465385e+02   5.5290323e+01   1.3457000e+02   6.4528387e+01   1.2436934e+02   6.5517742e+01   1.2232374e+02   1.0098258e+02   1.1116946e+02  -2.7543226e+01   8.5931200e+01   6.2372258e+01   9.5108284e+01   5.2320323e+01   1.8516695e+02   4.3008710e+01   1.9460898e+02   1.1211065e+02   1.0709502e+02   9.9595161e+01   2.3833303e+02   6.1518387e+01   2.0680111e+02   5.3860000e+01   1.1565604e+02   5.9588710e+01   1.8883677e+02   7.6829677e+01   1.7339911e+02   6.8490645e+01   1.1292559e+02   1.2699452e+02   1.8964270e+02   6.5851935e+01   1.6362314e+02   4.4796452e+01   1.2436370e+02   4.5155806e+01   1.5953850e+02   7.6110645e+01   2.0630502e+02   3.0859355e+01   1.3026222e+02   6.3176129e+01   2.0436333e+02   5.0569032e+01   1.2975480e+02   1.3341516e+02   1.2048517e+02   4.3589032e+01   1.4726933e+02   6.5842581e+01   1.9964292e+02   5.4987097e+01   1.4791942e+02   3.0249677e+01   1.5359906e+02   3.3261935e+01   9.3569368e+01   1.1035355e+02   2.3795817e+02   6.9231290e+01   1.2732021e+02   3.9751935e+01   1.0022533e+02   1.1071226e+02   2.0402270e+02   5.1592581e+01   1.5790517e+02   6.2354194e+01   2.0081392e+02   8.6324516e+01   2.6185146e+02   6.1116129e+01   1.5747458e+02   1.8563742e+02   7.2249006e+01   1.4567839e+02   1.1266863e+02   8.4370323e+01   1.5023102e+02   5.0393548e+01   1.3011432e+02   2.5562903e+01   8.2013677e+01   3.7629032e+01   1.2542935e+02   8.9428710e+01   1.5474119e+02   1.0143194e+02   2.3624674e+02   5.6324516e+01   1.3897307e+02   7.2409355e+01   1.4973532e+02   8.2588710e+01   1.4224742e+02   6.1183226e+01   2.3920921e+02   5.6619355e+01   1.8162981e+02   5.7654516e+01   2.4379925e+02   8.0819355e+01   2.4787897e+02   3.4305935e+02   5.4691703e+01   7.7737419e+01   8.7825200e+01   1.7812258e+01   1.9243729e+01   2.4610000e+01   2.3117974e+01   3.3577419e+01   1.0935219e+02   9.5985484e+01   1.8690665e+02   1.1111194e+02   1.9346975e+02   9.2662903e+01   2.2725761e+02   4.7128387e+01   2.2186521e+02   6.9909355e+01   1.0900983e+02   4.0050000e+01   1.8903471e+02   9.6725806e+01   1.4755000e+02   8.1360323e+01   1.5255440e+02   3.8276774e+01   8.0383019e+01   1.1300323e+02   2.1398877e+02   3.8761290e+01   6.1221677e+01   8.1775806e+01   1.1058794e+02   8.4817419e+01   1.8397364e+02   4.7384839e+01   7.9168245e+01   8.7807419e+01   1.2138928e+02   2.2155484e+01   7.1710465e+01   5.7737419e+01   1.6225197e+02   3.1706129e+01   1.3885577e+02   1.9045323e+02   4.9379226e+01   5.3411613e+01   1.0374643e+02   7.7233548e+01   1.3723486e+02   6.5136129e+01   9.0924594e+01   6.1978065e+01   6.1771755e+01
   9.7211613e+01   2.2997049e+02   1.1280903e+02   1.6424366e+02   5.8073548e+01   1.8248476e+02   3.8300323e+01   2.8716468e+02   8.3489355e+01   3.0137763e+02   6.8755484e+01   2.0614537e+02   1.5094516e+02   3.0047729e+02   5.1177742e+01   1.2486481e+02   6.9269032e+01   2.0215848e+02   6.7429677e+01   2.1130595e+02   1.2433935e+02   3.0869866e+02   8.2928710e+01   1.8538474e+02   3.2829355e+01   1.0179268e+02   3.4629677e+01   1.3294608e+02   5.8701290e+01   1.0845874e+02   8.2081935e+01   1.2224183e+02   3.6949355e+01   1.1055341e+02   3.0038710e+01   8.9389161e+01   6.2956452e+01   8.6350903e+01   4.8098710e+01   1.5685888e+02   7.3701290e+01   1.7626970e+02   6.2586129e+01   1.0313117e+02   4.7631935e+01   1.1893041e+02   5.0130968e+01   1.0764307e+02   3.8287419e+01   1.3341830e+02   2.9042258e+01   1.6007952e+02   3.9534194e+01   1.5642726e+02   5.4999677e+01   9.9089703e+01   1.4947129e+02   1.8371004e+02   7.0554194e+01   1.5978825e+02   3.7499677e+01   1.7157132e+02   7.5858710e+01   2.2369485e+02   5.7705484e+01   1.7522905e+02   2.0103613e+02   1.7820872e+02   4.5140323e+01   1.1914103e+02   5.0862903e+01   1.2467032e+02   6.1932258e+01   1.8025768e+02   7.3714194e+01   1.6078996e+02   2.9837742e+01   9.3534271e+01   2.4960645e+01   1.5144605e+02   9.3811613e+01   1.8726475e+02   4.0440645e+01   1.2414765e+02   5.6701613e+01   8.9313548e+01   5.4660323e+01   7.5313303e+01   1.2908129e+02   6.9896077e+01   2.9979677e+01   1.3690582e+02   3.7703226e+01   1.5694568e+02   2.4043871e+01   8.4253910e+01   3.3368065e+01   1.0470668e+02   3.4726129e+01   1.1742578e+02   5.2128387e+01   9.7487471e+01   6.1784194e+01   1.2212630e+02   3.8603548e+01   8.9788813e+01   7.2905484e+01   1.4634143e+02   1.5517290e+02   2.1638068e+02   5.7613548e+01   1.8087382e+02   4.8406129e+01   2.4525461e+02   7.3690323e+01   3.3488542e+02   1.0675387e+02   2.9640646e+02   3.6259355e+01   4.9018929e+01   7.2367742e+01   2.0328090e+02   9.3716774e+01   2.4899492e+02   7.2604194e+01   1.7436973e+02   6.5935484e+01   1.0804613e+02   5.1564194e+01   1.8092841e+02   9.2305484e+01   4.1749395e+02   7.1027419e+01   3.4889716e+02   6.9182258e+01   2.1086284e+02   1.7695258e+02  -4.3278787e+01   7.0851613e+01   1.4269348e+02   6.0764516e+01   1.7653239e+02   1.6070000e+01   1.5002569e+02   4.1393516e+02   3.8180026e+01   9.5655484e+01   2.1831466e+02   3.6175161e+01   1.1766437e+02   6.6665161e+01   8.0802271e+01   4.7803548e+01   1.1219185e+02   5.1580323e+01   1.3629680e+02   3.6718387e+01   1.3192414e+02   5.3567742e+01   1.5398974e+02   9.6272581e+01   1.3725626e+02   3.9267742e+00   9.3223600e+01   5.9652258e+01   1.0204588e+02   4.9550323e+01   1.9416855e+02   4.3098710e+01   1.8469178e+02   1.3720065e+02   7.5707819e+01   9.3305161e+01   2.4574623e+02   6.6088387e+01   2.0501551e+02   3.8580000e+01   9.9838439e+01   7.2928710e+01   1.9324957e+02   6.6299677e+01   1.8620151e+02   6.9630645e+01   1.5883439e+02   1.2832452e+02   2.0058630e+02   6.2371935e+01   1.7624154e+02   5.4456452e+01   5.8680903e+01   5.3725806e+01   1.6437290e+02   8.8450645e+01   1.9912782e+02   3.2479355e+01   1.6099262e+02   7.3696129e+01   1.9785173e+02   3.5379032e+01   1.1073000e+02   1.4969516e+02   1.1599277e+02   4.6829032e+01   1.6749013e+02   6.4692581e+01   2.1101492e+02   5.3027097e+01   1.6317622e+02   2.4489677e+01   1.3124986e+02   2.2881935e+01   1.0220977e+02   1.0507355e+02   2.2399057e+02   6.1461290e+01   1.2856181e+02   4.7361935e+01   1.1161653e+02   1.0538226e+02   2.2802910e+02   6.9832581e+01   1.5982597e+02   5.0024194e+01   1.9241032e+02   7.7454516e+01   2.0968106e+02   7.8836129e+01   1.4543698e+02   2.0986742e+02   1.5403061e+02   1.9243839e+02   9.1117832e+01   5.6280323e+01   1.3009822e+02   3.7233548e+01   1.2684712e+02   1.7232903e+01   1.0106008e+02   2.0249032e+01   1.0871975e+02   1.0061871e+02   2.1760599e+02   1.1738194e+02   2.5497074e+02   4.7084516e+01   9.2712271e+01   5.2649355e+01   1.7941612e+02   5.2058710e+01   1.3973982e+02   7.1993226e+01   2.3963441e+02   7.9139355e+01   2.1816821e+02   6.7134516e+01   2.1828085e+02   8.4669355e+01   2.6352097e+02   3.3457935e+02   3.6130103e+01   6.2497419e+01   9.6954400e+01   4.8522581e+00   2.3805290e+00   4.6950000e+01   2.4850774e+01   4.3617419e+01   9.4648994e+01   8.9745484e+01   2.0945585e+02   1.0554194e+02   1.7491535e+02   7.8992903e+01   2.3835121e+02   6.3418387e+01   1.9427201e+02   6.2259355e+01   1.5421183e+02   5.8290000e+01   1.8024551e+02   1.0333581e+02   1.8569120e+02   7.6650323e+01   1.6684120e+02   5.1986774e+01   1.0171622e+02   9.6623226e+01   1.9036917e+02   5.0951290e+01   1.1362648e+02   7.8635806e+01   1.0831914e+02   5.3347419e+01   1.5643124e+02   4.3434839e+01   1.0900425e+02   5.4187419e+01   1.1898888e+02   4.6775484e+01   5.8210865e+01   5.1447419e+01   1.3441517e+02   1.7316129e+01   1.5406697e+02   1.6759323e+02   5.6298026e+01   6.0131613e+01   1.0244883e+02   5.2703548e+01   1.9243726e+02   6.3036129e+01   8.7852594e+01   7.2698065e+01   6.9874155e+01
   1.1902161e+02   2.2489569e+02   1.2870903e+02   1.7339166e+02   2.9783548e+01   1.4597796e+02   6.8350323e+01   2.8204068e+02   8.4969355e+01   2.7601923e+02   6.8855484e+01   1.7623737e+02   9.3565161e+01   2.5949769e+02   5.4937742e+01   1.2461401e+02   6.3109032e+01   1.9923128e+02   5.7749677e+01   2.5240035e+02   1.0633935e+02   2.2613866e+02   6.5648710e+01   1.8776714e+02   1.7639355e+01   1.4319788e+02   5.6719677e+01   1.4193888e+02   5.9701290e+01   8.6418735e+01   7.5271935e+01   1.3492663e+02   3.3229355e+01   1.1247101e+02   4.0088710e+01   1.0587516e+02   6.1626452e+01   2.7837303e+01   5.5238710e+01   1.7143768e+02   5.3411290e+01   1.8675290e+02   7.0066129e+01   1.0039277e+02   4.7581935e+01   1.1222441e+02   6.7940968e+01   1.2135827e+02   7.8527419e+01   1.9786910e+02   3.7382258e+01   1.5022232e+02   2.8624194e+01   1.7530006e+02   5.0479677e+01   1.1631130e+02   1.5666129e+02   1.9298484e+02   8.9834194e+01   1.3881585e+02   4.2449677e+01   1.2103532e+02   8.1238710e+01   2.0426445e+02   5.2275484e+01   1.7047345e+02   1.7547613e+02   2.4319352e+02   5.6000323e+01   1.0822223e+02   3.9812903e+01   1.2374432e+02   5.7792258e+01   1.9515888e+02   9.7954194e+01   1.6070076e+02   2.8317742e+01   1.2122587e+02   6.1350645e+01   1.2025485e+02   9.3481613e+01   1.6991115e+02   5.3440645e+01   1.3472765e+02   3.8561613e+01   1.6418475e+02   7.5330323e+01   6.6229703e+01   1.3612903e+00   1.8873677e+01   3.0889677e+01   1.3973302e+02   3.6993226e+01   1.5214248e+02   2.4663871e+01   9.5244310e+01   3.7888065e+01   1.0987508e+02   3.1536129e+01   1.2106098e+02   5.9178387e+01   7.1543471e+01   4.8404194e+01   1.2600670e+02   4.5603548e+01   7.2278813e+01   5.1995484e+01   1.1468423e+02   1.1736290e+02   2.4516548e+02   7.9473548e+01   1.4445502e+02   5.4166129e+01   2.2107381e+02   1.0855032e+02   2.0180662e+02   1.3911387e+02   2.6305766e+02   3.1549355e+01   6.0557290e+00   5.9837742e+01   1.9361330e+02   8.8146774e+01   1.9754052e+02   7.0184194e+01   1.4071333e+02   8.1695484e+01   2.0178533e+02   6.3854194e+01   1.5052521e+02   7.5495484e+01   2.9102875e+02   6.9547419e+01   2.8353556e+02   6.8662258e+01   2.0762444e+02   6.2672581e+01   5.4003613e+01   7.3331613e+01   2.2730508e+02   5.1764516e+01   1.6650239e+02   6.0930000e+01   1.9095689e+02   4.2531516e+02   3.9559626e+01   5.9845484e+01   2.1988946e+02   2.9795161e+01   9.4414774e+01   9.5715161e+01   9.9568271e+01   5.0473548e+01   9.3788245e+01   6.8720323e+01   1.9178560e+02   3.3478387e+01   1.0495334e+02   5.1657742e+01   1.3457254e+02   1.1193258e+02   1.6462346e+02  -3.2632258e+00   1.0141880e+02   4.9272258e+01   1.4772628e+02   6.4710323e+01   1.8545575e+02   4.8528710e+01   1.8397738e+02   1.0225065e+02   7.8453819e+01   1.0611516e+02   2.8391143e+02   5.5758387e+01   1.8284191e+02   5.2340000e+01   8.5017639e+01   7.1538710e+01   1.7312077e+02   8.7109677e+01   1.6138671e+02   5.6110645e+01   1.0796599e+02   1.0780452e+02   1.9651790e+02   5.5421935e+01   1.6898754e+02   5.2366452e+01   9.5368103e+01   6.4395806e+01   1.6684930e+02   9.9540645e+01   2.1224062e+02   4.3959355e+01   1.2131422e+02   7.0836129e+01   1.7351053e+02   6.8289032e+01   1.2052720e+02   1.6017516e+02   6.6964374e+01   4.2109032e+01   1.2100773e+02   6.8742581e+01   1.8812092e+02   6.1027097e+01   1.6377622e+02   4.0489677e+01   1.1172986e+02   3.5071935e+01   7.4184568e+01   1.1478355e+02   2.3774377e+02   6.1511290e+01   1.2836781e+02   3.7701935e+01   7.4909329e+01   8.6712258e+01   2.0547270e+02   5.8732581e+01   1.3819397e+02   7.1544194e+01   1.9797872e+02   5.5264516e+01   2.4045626e+02   5.2496129e+01   1.3121418e+02   1.8929742e+02   1.3238621e+02   1.3724839e+02   1.2286303e+02   9.3130323e+01   1.5281022e+02   4.3073548e+01   1.4647992e+02   1.8462903e+01   7.0341677e+01   5.1389032e+01   1.0408855e+02   1.0090871e+02   1.9063279e+02   1.1810194e+02   2.7186314e+02   4.7944516e+01   1.2298347e+02   6.2979355e+01   1.1853972e+02   5.1398710e+01   1.4412262e+02   9.2283226e+01   2.1839121e+02   6.2909355e+01   1.8769661e+02   8.0234516e+01   2.1832285e+02   9.6439355e+01   2.4505937e+02   3.1257935e+02   7.3410103e+01   6.7357419e+01   7.9275600e+01   1.1052258e+01   2.2314529e+01   2.6850000e+01   2.1838774e+01   6.1387419e+01   8.3657394e+01   7.9365484e+01   1.9528625e+02   7.0491935e+01   1.2042935e+02   9.7992903e+01   2.1797121e+02   6.1558387e+01   2.0914081e+02   7.7729355e+01   1.1632423e+02   4.0000000e+01   1.9027871e+02   9.1195806e+01   1.1513240e+02   7.5410323e+01   1.7537040e+02   4.2136774e+01   1.1392422e+02   5.8693226e+01   2.6783357e+02   4.0571290e+01   9.4026877e+01   1.0234581e+02   1.0742234e+02   6.4817419e+01   1.7364364e+02   8.8054839e+01   8.5104645e+01   5.5807419e+01   1.4928928e+02   2.8245484e+01   3.2463265e+01   6.3827419e+01   1.2923477e+02   3.2146129e+01   1.3071057e+02   1.9035323e+02   5.5577226e+01   6.1181613e+01   1.1841483e+02   5.9563548e+01   1.7169846e+02   5.9466129e+01   1.0032819e+02   5.5838065e+01   7.3842955e+01
   1.0159161e+02   2.2529009e+02   1.6037903e+02   2.0343806e+02   6.5213548e+01   1.2895356e+02   7.2160323e+01   2.8630588e+02   7.0489355e+01   3.0146763e+02   5.4995484e+01   1.9672617e+02   9.8235161e+01   2.2917409e+02   5.3887742e+01   7.8798013e+01   7.3849032e+01   1.5363208e+02   5.6499677e+01   2.4818035e+02   9.3649355e+01   2.9546386e+02   8.9218710e+01   1.5540154e+02   3.4259355e+01   1.2629828e+02   3.7819677e+01   1.5017088e+02   6.4751290e+01   8.9684735e+01   6.4661935e+01   1.1544543e+02   4.0559355e+01   8.0354606e+01   6.9468710e+01   8.2234761e+01   5.8716452e+01   1.3383010e+02   4.5428710e+01   1.4627248e+02   7.2701290e+01   1.8715970e+02   1.0244613e+02   1.0989237e+02   6.7291935e+01   1.1559761e+02   3.9890968e+01   8.9552271e+01   6.5617419e+01   1.3523190e+02   4.8042258e+01   1.6436952e+02   1.7104194e+01   1.4574166e+02   5.4149677e+01   1.3953770e+02   1.8213129e+02   1.8228724e+02   8.1264194e+01   1.4579145e+02   5.0159677e+01   1.5807852e+02   8.6138710e+01   2.2025245e+02   6.2415484e+01   1.6709225e+02   1.4916613e+02   2.7854832e+02   5.4620323e+01   1.2833263e+02   4.7392903e+01   1.1632792e+02   7.4552258e+01   1.7500808e+02   9.3004194e+01   1.4814676e+02   5.4647742e+01   9.0649471e+01   4.8110645e+01   1.0888405e+02   8.0571613e+01   1.5527395e+02   6.4060645e+01   1.4125805e+02   4.7751613e+01   1.1206955e+02   4.6330323e+01   6.1789703e+01   1.0798129e+02   7.4204077e+01   2.7369677e+01   1.4863462e+02   4.2083226e+01   1.7326528e+02   4.0043871e+01   7.9593910e+01   3.4938065e+01   9.6391084e+01   4.4636129e+01   1.1468298e+02   8.0458387e+01   9.2881071e+01   6.3504194e+01   1.0331870e+02   3.0653548e+01   8.5004813e+01   4.7095484e+01   1.4883623e+02   7.3462903e+01   1.8533748e+02   5.1283548e+01   1.1071022e+02   5.2116129e+01   1.9976781e+02   1.6040032e+02   3.1568619e+01   1.0175387e+02   2.4839646e+02   3.4119355e+01   3.3301290e+00   7.9837742e+01   1.4730330e+02   8.9006774e+01   1.6266172e+02   5.9184194e+01   1.8478333e+02   1.3055548e+02   3.1987653e+02   8.1464194e+01   1.8206641e+02   6.2065484e+01   3.1272315e+02   4.2977419e+01   2.2357116e+02   2.3413226e+02   2.5190684e+02   3.1332581e+01   7.8980813e+01   7.6611613e+01   2.6904268e+02   3.3214516e+01   1.6133639e+02   6.0310000e+01   2.2057649e+02   2.6950516e+02   2.7404426e+01   6.3315484e+01   2.1881186e+02   3.1465161e+01   9.9381174e+01   7.1955161e+01   1.0327907e+02   5.8803548e+01   1.3512185e+02   4.6290323e+01   1.9453000e+02   3.5048387e+01   1.1815774e+02   3.8327742e+01   9.7968942e+01   1.0870258e+02   8.7071858e+01  -2.6783226e+01   1.1401040e+02   6.2082258e+01   1.3837148e+02   4.2990323e+01   1.7513335e+02   3.0428710e+01   2.0208538e+02   9.7680645e+01   6.3059419e+01   8.8685161e+01   2.8473583e+02   5.7568387e+01   1.8007711e+02   5.8720000e+01   9.0607239e+01   6.1398710e+01   1.6265197e+02   7.4729677e+01   1.8923711e+02   5.7490645e+01   1.1494559e+02   1.0537452e+02   2.0004230e+02   6.3801935e+01   1.6659714e+02   5.9606452e+01   7.3748903e+01   3.8295806e+01   1.7427730e+02   8.8260645e+01   2.1081302e+02   3.7289355e+01   1.3855782e+02   6.6796129e+01   1.9459373e+02   5.9289032e+01   1.3277720e+02   1.4622516e+02   1.2880037e+02   3.6779032e+01   1.4186413e+02   8.6032581e+01   2.3030772e+02   6.5217097e+01   1.6839102e+02   2.8869677e+01   1.2070946e+02   3.4971935e+01   8.2522568e+01   1.4245355e+02   1.7967017e+02   7.0511290e+01   1.4316781e+02   5.6131935e+01   1.0776493e+02   9.5242258e+01   1.9326030e+02   5.2732581e+01   1.3733397e+02   5.6214194e+01   2.4206512e+02   5.3514516e+01   2.3634626e+02   6.5166129e+01   1.6615058e+02   2.1929742e+02   7.0796206e+01   1.5700839e+02   9.7092232e+01   5.7560323e+01   1.3884582e+02   2.9553548e+01   1.3230152e+02   2.0992903e+01   7.8139277e+01   4.6779032e+01   1.1907735e+02   7.5238710e+01   2.2773639e+02   1.0414194e+02   2.7540994e+02   4.9894516e+01   1.0939747e+02   4.7029355e+01   1.5972572e+02   6.0398710e+01   1.3983262e+02   6.1323226e+01   2.2200801e+02   9.3709355e+01   1.5543261e+02   8.6754516e+01   2.0823125e+02   1.0814935e+02   2.7769257e+02   3.3262935e+02   4.5756103e+01   6.7737419e+01   8.9435200e+01   1.9852258e+01   1.2205290e+00   1.8800000e+01   2.2392774e+01   3.6767419e+01   1.1162699e+02   7.1935484e+01   2.1831065e+02   9.1161935e+01   1.6597575e+02   8.7462903e+01   2.2781361e+02   5.3368387e+01   1.8969601e+02   4.9909355e+01   3.5909832e+01   3.4240000e+01   1.9068951e+02   9.4485806e+01   1.3815920e+02   9.7740323e+01   1.5529400e+02   5.0136774e+01   1.2357422e+02   1.0125323e+02   2.4074877e+02   4.4281290e+01   1.0820008e+02   9.7825806e+01   1.1568394e+02   5.8217419e+01   1.5157164e+02   8.5054839e+01   5.8724645e+01   7.0567419e+01   1.5243848e+02   1.7245484e+01   6.5053265e+01   6.7737419e+01   1.6307197e+02   4.3486129e+01   1.5808337e+02   1.9016323e+02   2.8402426e+01   5.8461613e+01   1.0711243e+02   6.6373548e+01   1.7577366e+02   5.4796129e+01   1.0980179e+02   6.1598065e+01   8.8612155e+01
   9.7311613e+01   2.4020249e+02   1.5147903e+02   2.1938006e+02   4.4883548e+01   1.4543996e+02   5.3010323e+01   2.5631788e+02   8.7349355e+01   2.8201883e+02   6.2135484e+01   1.9391497e+02   1.0751516e+02   2.5471169e+02   2.0797742e+01   1.2445213e+01   5.4329032e+01   1.7788368e+02   5.8309677e+01   3.2222555e+02   1.2333935e+02   2.5370866e+02   9.4118710e+01   1.4562954e+02   3.3689355e+01   1.3400388e+02   4.4249677e+01   1.3012648e+02   3.9661290e+01   9.9451935e+01   9.6701935e+01   1.5402223e+02   3.6609355e+01   1.0129061e+02   8.0758710e+01   1.0562156e+02   4.5386452e+01   9.8466503e+01   4.6758710e+01   1.3625608e+02   7.3411290e+01   1.6125290e+02   9.1446129e+01   1.1077237e+02   5.6721935e+01   7.5633213e+01   5.7700968e+01   1.1993747e+02   4.8807419e+01   1.2576670e+02   1.6042258e+01   1.2992952e+02   4.7104194e+01   1.5649166e+02   6.1909677e+01   1.2920690e+02   1.5332129e+02   1.6744204e+02   8.9364194e+01   1.7718345e+02   6.2589677e+01   1.1308412e+02   6.3478710e+01   2.0702525e+02   4.5705484e+01   1.5366905e+02   2.2391613e+02   2.8643832e+02   4.8290323e+01   1.1364903e+02   5.2772903e+01   1.0508752e+02   5.5882258e+01   2.0593168e+02   9.1804194e+01   1.6105276e+02   5.7837742e+01   9.2484271e+01   4.0110645e+01   7.6994052e+01   8.1671613e+01   1.9490595e+02   3.7870645e+01   1.4583325e+02   6.1321613e+01   9.4563948e+01   5.7140323e+01   8.9734903e+01   1.5941129e+02   7.8609677e+01   2.0649677e+01   1.4307222e+02   2.3083226e+01   1.8844528e+02   2.5473871e+01   7.2609510e+01   4.1228065e+01   1.0560788e+02   3.2536129e+01   1.2560098e+02   5.3598387e+01   9.4079871e+01   3.5164194e+01   1.0411590e+02   3.8373548e+01   1.2752721e+02   6.6375484e+01   1.8386383e+02   1.0617290e+02   2.1601068e+02   5.2523548e+01   1.6380102e+02   4.6596129e+01   1.9072941e+02   1.5945032e+02   3.7354619e+01   8.3223871e+01   2.5117886e+02   4.2789355e+01   3.0686529e+01   6.9797742e+01   1.1724650e+02   8.4576774e+01   2.3696612e+02   5.6414194e+01   2.4609493e+02   1.4621548e+02   3.0091373e+02   7.4704194e+01   1.5860721e+02   1.3240548e+02   3.8466595e+02   5.5307419e+01   1.6334476e+02   2.3537226e+02   2.3052764e+02   2.2142581e+01   6.6146013e+01   6.3041613e+01   2.6979828e+02   4.8814516e+01   1.0383839e+02   6.0070000e+01   1.6964569e+02   3.1755516e+02   4.7320426e+01   8.7655484e+01   2.3343466e+02   3.3845161e+01   9.8280774e+01   5.7525161e+01   9.0193471e+01   6.2233548e+01   1.4622745e+02   4.1010323e+01   1.6314240e+02   4.0338387e+01   1.2592454e+02   5.0277742e+01   1.3749294e+02   6.5272581e+01   6.8686258e+01  -1.9973226e+01   1.0851560e+02   7.1372258e+01   9.3148284e+01   5.5550323e+01   1.8729855e+02   4.0338710e+01   1.7572258e+02   1.1196065e+02   9.8257019e+01   9.7545161e+01   2.6159703e+02   5.0758387e+01   1.8900191e+02   4.0100000e+01   9.5806839e+01   7.6258710e+01   1.7941317e+02   7.6779677e+01   1.6364311e+02   7.2440645e+01   1.3888959e+02   9.7844516e+01   1.8502470e+02   6.1281935e+01   1.6903874e+02   4.9696452e+01   1.0087170e+02   5.8295806e+01   1.5757730e+02   1.0245065e+02   2.0690782e+02   5.2289355e+01   1.9345782e+02   8.0646129e+01   2.2134573e+02   6.1719032e+01   1.1743280e+02   1.6698516e+02   8.7899574e+01   7.4109032e+01   1.6173773e+02   6.4312581e+01   1.9300532e+02   4.4987097e+01   1.0067942e+02   5.5439677e+01   1.1592386e+02   2.3491935e+01   1.0716097e+02   1.0883355e+02   2.2121977e+02   4.4421290e+01   1.2539501e+02   6.4651935e+01   1.0984333e+02   9.8472258e+01   1.8596190e+02   5.3972581e+01   1.3676477e+02   5.8074194e+01   1.9853632e+02   9.5264516e+01   2.5863626e+02   8.0886129e+01   1.3798298e+02   2.9167742e+02   7.4625806e+01   1.4533839e+02   8.0215832e+01   8.0040323e+01   1.7123742e+02   4.1553548e+01   1.2287152e+02   6.2729032e+00   9.8076877e+01   4.9009032e+01   8.7608955e+01   8.8578710e+01   2.1228919e+02   1.1648194e+02   2.5747274e+02   3.8234516e+01   1.2333027e+02   5.1449355e+01   1.7675212e+02   4.9108710e+01   1.5140582e+02   7.3373226e+01   2.1647401e+02   5.9759355e+01   2.4571861e+02   8.9944516e+01   2.2516605e+02   8.8099355e+01   2.8224657e+02   3.6829935e+02   5.8482503e+01   5.2457419e+01   1.0294760e+02   1.7382258e+01   3.8848129e+01   4.3710000e+01   2.1349974e+01   4.9717419e+01   1.0340099e+02   6.8075484e+01   2.1351945e+02   9.3401935e+01   1.9379655e+02   9.2562903e+01   2.4226561e+02   4.1468387e+01   1.8902801e+02   6.6559355e+01   1.2215783e+02   8.0810000e+01   2.4106391e+02   6.8955806e+01   1.7034160e+02   8.3270323e+01   1.7693160e+02   5.2376774e+01   1.1730502e+02   7.5193226e+01   2.0358357e+02   3.1091290e+01   8.4445277e+01   8.6635806e+01   1.0948914e+02   4.8547419e+01   1.6194524e+02   6.5764839e+01   7.8887845e+01   8.2997419e+01   1.1515408e+02   3.7815484e+01   6.9217665e+01   5.2217419e+01   1.4493357e+02   2.6146129e+01   1.3630057e+02   1.8235323e+02   4.8787226e+01   7.7891613e+01   1.2659803e+02   4.9233548e+01   1.4657486e+02   8.0416129e+01   1.0284219e+02   7.2838065e+01   8.7572955e+01
   1.0121161e+02   2.1994049e+02   1.3656903e+02   2.2015286e+02   6.2173548e+01   1.4572676e+02   7.4110323e+01   2.8129988e+02   1.2624935e+02   1.9790683e+02   4.9615484e+01   2.1382657e+02   4.8095161e+01   6.7895290e+01   2.7697742e+01   1.0273213e+01   5.9899032e+01   1.7137808e+02   4.9749677e+01   2.5022035e+02   1.0210935e+02   2.9170706e+02   9.0548710e+01   1.2849514e+02   2.0689355e+01   1.4709388e+02   6.8579677e+01   1.4918008e+02   4.6611290e+01   5.4465935e+01   7.3471935e+01   1.2660063e+02   1.9139355e+01   9.1738206e+01   5.7708710e+01   5.7175561e+01   4.7476452e+01   5.0209303e+01   4.9718710e+01   1.4025928e+02   6.5751290e+01   1.7795570e+02   9.2446129e+01   1.0603237e+02   8.5441935e+01   1.2409561e+02   5.5320968e+01   9.7127871e+01   6.7667419e+01   1.7101790e+02   3.9092258e+01   1.5565552e+02   2.9484194e+01   1.6637126e+02   4.7339677e+01   1.4018250e+02   1.8361129e+02   1.5020884e+02   7.7314194e+01   1.5067745e+02   5.4259677e+01   1.3209052e+02   4.4998710e+01   1.9921365e+02   7.1375484e+01   1.8908545e+02   2.4266613e+02   2.1218832e+02   3.0050323e+01   1.1805823e+02   4.5862903e+01   1.5288032e+02   3.4262258e+01   2.2247128e+02   5.5004194e+01   1.0618676e+02   3.4027742e+01   1.1443907e+02   6.2060645e+01   1.1714805e+02   6.0481613e+01   1.6888115e+02   3.6920645e+01   1.4971925e+02   3.1701613e+01   1.1764355e+02   5.6280323e+01   1.1842370e+02   1.7341129e+02   7.4919677e+01   2.1979677e+01   1.4696582e+02   3.0943226e+01   1.8224648e+02   2.0813871e+01   1.0932231e+02   3.0938065e+01   9.5141084e+01   1.6346129e+01   1.1651618e+02   5.9698387e+01   8.2691871e+01   4.6884194e+01   9.9078297e+01   4.4273548e+01   1.1805521e+02   7.0805484e+01   1.6407943e+02   7.5362903e+01   1.4537548e+02   6.3763548e+01   1.5171182e+02   5.4446129e+01   1.9786141e+02   1.5740032e+02   4.9278619e+01   8.2753871e+01   2.6785646e+02   2.5069355e+01   3.3674129e+01   6.7607742e+01   1.2352170e+02   9.3806774e+01   2.2998772e+02   5.4994194e+01   2.5816853e+02   8.7215484e+01   1.7149373e+02   2.8754194e+01   1.5623321e+02   1.2768548e+02   3.7613355e+02   4.5067419e+01   2.3973396e+02   1.1542226e+02   2.1864364e+02   4.6572581e+01   9.0671613e+01   8.1281613e+01   2.0985908e+02   6.3214516e+01   1.5928639e+02   5.1310000e+01   1.0148649e+02   3.3850516e+02   6.2504426e+01   6.3845484e+01   2.2195946e+02   3.3225161e+01   8.5380374e+01   7.1145161e+01   5.3913871e+01   6.9563548e+01   1.4179105e+02   4.5150323e+01   1.4629120e+02   4.9378387e+01   1.5253134e+02   5.7467742e+01   1.0719774e+02   8.4892581e+01   6.4686658e+01  -1.8923226e+01   1.0067160e+02   5.1412258e+01   1.0970508e+02   4.7600323e+01   1.8660455e+02   3.7528710e+01   1.8223738e+02   1.0282065e+02   7.9788219e+01   9.4595161e+01   2.8816303e+02   4.4518387e+01   1.9674111e+02   2.9430000e+01   9.9090439e+01   7.6448710e+01   1.8972797e+02   7.3489677e+01   1.5604631e+02   6.4110645e+01   1.3536599e+02   7.2894516e+01   1.7988070e+02   7.9331935e+01   1.8930474e+02   4.8456452e+01   8.4400903e+01   6.7295806e+01   1.5004730e+02   9.7020645e+01   1.9192222e+02   3.7339355e+01   1.7636382e+02   7.2366129e+01   2.1690813e+02   5.4669032e+01   1.0414680e+02   1.1155516e+02   1.3433397e+02   5.4539032e+01   1.9225333e+02   8.0982581e+01   2.0709172e+02   6.7937097e+01   1.4398342e+02   2.9249677e+01   1.2210906e+02   1.9541935e+01   8.0996968e+01   1.0231355e+02   2.2012137e+02   5.5041290e+01   1.3654541e+02   3.8941935e+01   9.0810129e+01   8.4572258e+01   2.0683390e+02   5.3402581e+01   1.5043037e+02   5.2404194e+01   1.8740992e+02   6.3824516e+01   2.3890146e+02   7.1596129e+01   1.4272618e+02   3.0486742e+02   4.2280606e+01   1.6752839e+02   6.7590632e+01   7.0130323e+01   1.5494022e+02   3.4763548e+01   1.2683472e+02   2.1082903e+01   7.4032077e+01   4.9729032e+01   8.0171355e+01   9.2478710e+01   1.8397719e+02   9.8381935e+01   2.8225074e+02   6.1084516e+01   1.1559227e+02   8.2689355e+01   1.2515292e+02   3.2348710e+01   1.6498662e+02   6.7663226e+01   2.2703081e+02   6.3859355e+01   1.7301061e+02   7.0564516e+01   2.5338645e+02   9.5769355e+01   2.4459297e+02   3.5200935e+02   4.3875703e+01   6.8787419e+01   9.8591200e+01   2.3052258e+01   2.0634529e+01   3.7040000e+01   2.8263574e+01   4.1527419e+01   9.7286194e+01   9.6745484e+01   1.9660585e+02   1.2349194e+02   1.8557935e+02   1.2308290e+02   2.3044401e+02   6.1268387e+01   2.0611401e+02   4.6089355e+01   1.2985543e+02   6.2190000e+01   2.4226351e+02   7.4295806e+01   1.5706440e+02   1.1403032e+02   1.5728080e+02   5.2706774e+01   1.2612862e+02   8.8063226e+01   1.9605397e+02   3.2711290e+01   9.3085677e+01   6.3725806e+01   1.1546194e+02   4.6747419e+01   1.7395924e+02   8.4864839e+01   4.4409845e+01   4.9327419e+01   1.2732768e+02   2.8535484e+01   6.4340065e+01   6.0547419e+01   1.2078717e+02   3.0816129e+01   1.5170697e+02   2.1078323e+02   3.3702826e+01   5.6991613e+01   1.1870003e+02   4.2563548e+01   1.5262846e+02   5.7796129e+01   8.5791794e+01   5.0698065e+01   7.1014155e+01
   9.8591613e+01   2.3200009e+02   1.9456903e+02   2.3979286e+02   5.7983548e+01   1.6163196e+02   8.4870323e+01   2.5062908e+02   7.3779355e+01   2.8381443e+02   6.1855484e+01   2.2231737e+02   3.0475161e+01   6.6348903e+00   1.8217742e+01   3.6016129e+00   6.7639032e+01   1.5581888e+02   5.1429677e+01   2.1471595e+02   1.0564935e+02   2.9412386e+02   7.4598710e+01   1.6196114e+02   2.6449355e+01   1.5277308e+02   4.2629677e+01   1.2473608e+02   6.4701290e+01   9.3638735e+01   6.6041935e+01   1.6366503e+02   4.8749355e+01   9.6989406e+01   8.2948710e+01   8.2636361e+01   6.4906452e+01   8.7904903e+01   6.9808710e+01   1.5655208e+02   6.4991290e+01   1.7820650e+02   1.0606613e+02   9.5082774e+01   5.1861935e+01   9.8832013e+01   4.8650968e+01   7.7711471e+01   3.3857419e+01   1.5187270e+02   2.8572258e+01   1.5140712e+02   2.9774194e+01   1.7425806e+02   6.5619677e+01   1.1843010e+02   1.7051129e+02   1.9783684e+02   8.6884194e+01   1.2581185e+02   5.9779677e+01   1.0821892e+02   9.6188710e+01   1.9783845e+02   6.0845484e+01   1.6488785e+02   2.5041613e+02   2.3344832e+02   6.6520323e+01   1.2528063e+02   2.9772903e+01   1.0554752e+02   5.4122258e+01   2.1250248e+02   8.6474194e+01   1.5333916e+02   3.8407742e+01   1.0284867e+02   6.8580645e+01   1.0695645e+02   8.6381613e+01   1.6709915e+02   5.6580645e+01   9.9096452e+01   4.9851613e+01   1.3200155e+02   5.4090323e+01   7.1928903e+01   1.4284129e+02   1.1065528e+02   2.7979677e+01   1.4810582e+02   3.7893226e+01   1.8926048e+02   2.3663871e+01   6.9944310e+01   4.0038065e+01   1.1374308e+02   4.7826129e+01   1.2680778e+02   4.3218387e+01   8.7050271e+01   5.7074194e+01   1.0126310e+02   6.9513548e+01   1.5808601e+02   7.4905484e+01   1.8842143e+02   8.4932903e+01   1.4418988e+02   6.7993548e+01   1.7556342e+02   3.5736129e+01   2.7292821e+02   1.3512032e+02   3.7541019e+01   1.1211387e+02   2.7368766e+02   4.9029355e+01   5.9037329e+01   5.1217742e+01   1.8059290e+02   9.6096774e+01   2.6890452e+02   5.8224194e+01   2.1314013e+02   8.9935484e+01   1.6074613e+02   4.6994194e+01   1.7129401e+02   1.1454548e+02   4.1290475e+02   6.4647419e+01   3.0826756e+02   5.9132258e+01   1.8509684e+02   4.7192581e+01   6.9102013e+01   7.5711613e+01   2.0830468e+02   5.0214516e+01   1.4757639e+02   5.5500000e+01   1.5639129e+02   3.3578516e+02   7.1292026e+01   8.6985484e+01   2.4133826e+02   4.3795161e+01   1.6224477e+02   7.9995161e+01   8.4395871e+01   7.6323548e+01   1.4301025e+02   5.6670323e+01   1.4636960e+02   5.7668387e+01   1.6715814e+02   6.4087742e+01   1.2833814e+02   1.0898258e+02   1.0675946e+02  -1.0453226e+01   9.2854000e+01   4.4602258e+01   1.2062988e+02   7.1100323e+01   1.6477455e+02   5.2528710e+01   1.8669738e+02   1.0739065e+02   1.0242262e+02   8.9215161e+01   2.8631343e+02   4.4328387e+01   2.1308631e+02   3.7670000e+01   6.2051239e+01   6.0928710e+01   1.7239957e+02   9.0019677e+01   1.5987391e+02   5.7720645e+01   1.4540719e+02   1.0999452e+02   1.8391270e+02   6.7421935e+01   1.6340754e+02   6.0366452e+01   7.7588103e+01   5.1205806e+01   1.5338450e+02   8.7260645e+01   1.7103302e+02   4.0809355e+01   1.8370622e+02   6.7986129e+01   2.0997853e+02   6.0339032e+01   1.1635320e+02   1.1812516e+02   1.2418837e+02   4.5589032e+01   1.4039933e+02   6.4882581e+01   2.1418972e+02   5.6607097e+01   9.6699819e+01   3.6339677e+01   9.2401858e+01   2.6831935e+01   9.5033768e+01   9.9643548e+01   2.2304497e+02   6.7751290e+01   1.2176861e+02   2.4511935e+01   1.3625453e+02   7.4192258e+01   2.1152430e+02   3.7352581e+01   1.5328437e+02   6.9214194e+01   2.1278512e+02   8.2204516e+01   1.9574106e+02   6.1736129e+01   1.1389498e+02   2.5272742e+02   2.4881806e+01   1.7705839e+02   7.5728232e+01   7.9900323e+01   1.2624862e+02   3.4713548e+01   1.3588872e+02   2.1652903e+01   6.9556477e+01   4.9059032e+01   8.9554955e+01   9.5338710e+01   2.2031839e+02   1.2053194e+02   2.3914874e+02   3.5664516e+01   9.9485871e+01   7.1839355e+01   1.4897092e+02   5.3158710e+01   1.4865182e+02   7.1423226e+01   2.1182001e+02   7.3619355e+01   1.6117981e+02   6.9614516e+01   2.0584245e+02   1.0338935e+02   2.7574337e+02   3.0776935e+02   5.6604903e+01   5.8837419e+01   1.0233720e+02   1.4322581e+00   5.2174129e+01   3.7610000e+01   2.8027974e+01   3.6097419e+01   9.6200594e+01   7.4175484e+01   2.0060145e+02   8.5921935e+01   1.3696495e+02   7.9562903e+01   2.1444561e+02   5.1658387e+01   2.0831281e+02   7.2259355e+01   1.2053183e+02   7.2910000e+01   2.0031591e+02   9.2105806e+01   1.4824960e+02   8.3410323e+01   1.7630040e+02   5.5706774e+01   1.2736862e+02   9.2813226e+01   2.3542397e+02   6.5621290e+01   1.3654288e+02   6.8395806e+01   1.3894834e+02   5.4947419e+01   1.4283324e+02   8.3194839e+01   7.9443445e+01   7.7757419e+01   1.2291328e+02   2.9815484e+01   6.3667665e+01   5.8067419e+01   1.5546557e+02   3.2036129e+01   1.5943937e+02   1.9359323e+02   4.0458026e+01   6.9841613e+01   1.2667203e+02   5.1753548e+01   1.3851326e+02   6.0756129e+01   9.8794994e+01   7.2598065e+01   6.7732155e+01
   9.5971613e+01   2.2839969e+02   1.4909903e+02   2.4481046e+02   4.5743548e+01   1.5737116e+02   7.4920323e+01   2.6813508e+02   5.3159355e+01   2.7899403e+02   5.9805484e+01   1.7986137e+02   2.3805161e+01   1.5978490e+01   3.8367742e+01   7.3196129e+00   5.0269032e+01   1.7130848e+02   5.4619677e+01   2.6090075e+02   9.2259355e+01   2.3819506e+02   8.6218710e+01   1.2750154e+02   2.4539355e+01   1.0835588e+02   4.4719677e+01   1.4922888e+02   8.1081290e+01   1.1480834e+02   7.5371935e+01   1.1144863e+02   4.3039355e+01   8.7066206e+01   6.5618710e+01   1.0883276e+02   5.0576452e+01   6.6771303e+01   5.1288710e+01   1.3784368e+02   9.1081290e+01   1.8035930e+02   8.7876129e+01   1.1863797e+02   7.2051935e+01   9.8076813e+01   4.8650968e+01   1.0628147e+02   4.4577419e+01   1.4505510e+02   2.8762258e+01   1.3977192e+02   3.8294194e+01   1.6623646e+02   5.2199677e+01   1.1012370e+02   1.5190129e+02   1.8727564e+02   4.5644194e+01   1.7335105e+02   6.4259677e+01   1.6495052e+02   4.8328710e+01   2.3966725e+02   3.8275484e+01   1.5378345e+02   2.2397613e+02   1.9762352e+02   4.1140323e+01   1.4650103e+02   4.1722903e+01   1.0683152e+02   6.0742258e+01   1.9135288e+02   6.5714194e+01   1.6446996e+02   2.0267742e+01   1.1239987e+02   3.4110645e+01   1.0981405e+02   9.8241613e+01   1.5448035e+02   5.9490645e+01   1.2977365e+02   3.7801613e+01   1.2815555e+02   6.2800323e+01   7.3572103e+01   2.2879129e+02   1.2772928e+02   3.5169677e+01   1.7139062e+02   3.0373226e+01   1.6153208e+02   2.4003871e+01   8.8537110e+01   3.9508065e+01   1.2126548e+02   3.8296129e+01   1.2276018e+02   5.1938387e+01   9.6312671e+01   5.2974194e+01   9.3831097e+01   3.7753548e+01   1.2076681e+02   6.5285484e+01   1.4323103e+02   6.0652903e+01   2.6275228e+02   7.0143548e+01   1.6463142e+02   4.7166129e+01   2.3754381e+02   1.6559032e+02   3.4153419e+01   1.1058387e+02   2.8675006e+02   5.5689355e+01   5.2245290e+00   7.6647742e+01   1.6841850e+02   9.3046774e+01   2.4609852e+02   6.5754194e+01   1.4753773e+02   7.4745484e+01   1.8239133e+02   5.8754194e+01   1.7359321e+02   7.5495484e+01   3.0988875e+02   7.0647419e+01   2.9359756e+02   5.3182258e+01   2.0048284e+02   4.9912581e+01   9.8114413e+01   8.3331613e+01   2.1769508e+02   3.7514516e+01   1.8964239e+02   3.6690000e+01   1.7237609e+02   2.8817516e+02   4.0670826e+01   9.4225484e+01   2.3285906e+02   4.1125161e+01   1.1788837e+02   6.0715161e+01   9.6898271e+01   4.7853548e+01   9.2477845e+01   5.6340323e+01   1.5368600e+02   3.0718387e+01   9.4744142e+01   4.5567742e+01   8.3299742e+01   1.1974258e+02   1.0785866e+02  -2.3073226e+01   9.4193600e+01   3.4752258e+01   1.2688788e+02   5.7660323e+01   1.7179975e+02   2.8958710e+01   1.8054298e+02   9.7390645e+01   9.1422619e+01   1.2940516e+02   2.8194823e+02   5.6618387e+01   2.0215311e+02   2.5670000e+01   1.0734124e+02   6.6538710e+01   1.5128077e+02   6.7779677e+01   1.9508311e+02   7.1530645e+01   1.1506239e+02   1.2780452e+02   1.7762790e+02   5.7521935e+01   1.9604954e+02   6.0746452e+01   1.0269770e+02   6.5065806e+01   1.7289570e+02   8.2350645e+01   2.0547582e+02   3.9189355e+01   1.2464582e+02   6.1746129e+01   1.8704773e+02   6.2719032e+01   1.2026280e+02   1.1293516e+02   1.1517357e+02   5.3209032e+01   1.5378973e+02   8.0462581e+01   2.0313332e+02   7.1747097e+01   1.7305862e+02   4.0729677e+01   1.1371066e+02   2.8591935e+01   1.1442297e+02   7.3453548e+01   2.1376017e+02   4.9131290e+01   1.2644821e+02   5.4081935e+01   1.1349893e+02   1.0657226e+02   2.0845390e+02   4.6882581e+01   1.3538197e+02   5.7884194e+01   2.2421152e+02   7.4824516e+01   2.5321146e+02   8.8026129e+01   1.5832178e+02   3.1615742e+02   6.6147406e+01   1.7048839e+02   6.8873832e+01   6.7130323e+01   1.3118022e+02   4.9283548e+01   1.3641312e+02   9.1829032e+00   7.0984077e+01   3.9109032e+01   9.1690955e+01   1.2614871e+02   1.9999359e+02   1.2105194e+02   2.8567714e+02   4.3704516e+01   1.3260267e+02   7.3739355e+01   1.3000892e+02   4.9538710e+01   1.7280142e+02   6.9903226e+01   2.5537161e+02   7.1379355e+01   1.7521901e+02   6.2994516e+01   2.2037205e+02   8.1199355e+01   2.5651857e+02   4.0434935e+02   2.2118503e+01   7.5067419e+01   9.9568800e+01   1.7662258e+01   2.6685729e+01   3.2040000e+01   1.3523574e+01   3.8577419e+01   1.0781219e+02   8.4075484e+01   2.1894945e+02   6.8731935e+01   1.4338015e+02   8.9662903e+01   2.1411761e+02   6.4268387e+01   2.0953401e+02   6.4319355e+01   1.3727703e+02   8.3860000e+01   2.0895991e+02   1.0224581e+02   1.6048840e+02   8.9650323e+01   2.0451120e+02   4.1226774e+01   1.1609702e+02   6.5873226e+01   2.2463917e+02   4.2851290e+01   1.0717448e+02   6.2015806e+01   1.0892874e+02   4.1547419e+01   1.1483524e+02   7.6244839e+01   9.7429445e+01   8.3047419e+01   1.7796008e+02   3.1345484e+01   5.2635265e+01   5.4547419e+01   1.5012717e+02   3.7986129e+01   1.4102337e+02   2.1055323e+02   3.6431226e+01   6.3321613e+01   8.3673626e+01   6.1703548e+01   2.0714726e+02   5.6036129e+01   1.0598259e+02   4.9078065e+01   6.6613755e+01
   8.2971613e+01   1.9420969e+02   1.6980903e+02   2.5015366e+02   5.1363548e+01   1.5511156e+02   3.8960323e+01   2.4539188e+02   5.7729355e+01   2.1224843e+02   4.8085484e+01   1.7617897e+02   2.7665161e+01   1.1389690e+01   3.2077742e+01  -1.0557187e+01   4.2169032e+01   1.8032648e+02   3.2999677e+01   2.1150035e+02   1.1848935e+02   2.5247666e+02   8.3888710e+01   1.7116794e+02   1.3639355e+01   1.3618788e+02   5.2389677e+01   1.4281528e+02   5.1081290e+01   9.0778335e+01   7.0701935e+01   1.0710223e+02   3.6989355e+01   1.0464021e+02   8.1328710e+01   1.4243596e+02   4.9816452e+01   8.6442103e+01   3.6098710e+01   1.6143888e+02   8.1131290e+01   1.8848530e+02   9.5736129e+01   1.1976917e+02   4.5391935e+01   9.0729613e+01   3.9080968e+01   1.1999707e+02   3.2767419e+01   1.4628990e+02   4.8142258e+01   1.6807152e+02   1.1014194e+01   1.4789886e+02   5.2719677e+01   1.0656210e+02   1.6671129e+02   2.0337084e+02   5.1504194e+01   1.2717225e+02   5.0119677e+01   1.8223172e+02   7.3758710e+01   2.4791285e+02   5.2895484e+01   1.7023385e+02   2.5735613e+02   2.5826312e+02   5.1950323e+01   1.3259623e+02   3.0962903e+01   1.0564232e+02   5.0412258e+01   1.9308928e+02   7.0384194e+01   1.7714636e+02   2.1697742e+01   9.5425471e+01   2.1870645e+01   1.0741325e+02   6.4951613e+01   1.3833355e+02   5.6490645e+01   1.4253365e+02   3.6611613e+01   1.0206075e+02   3.9800323e+01   8.8932103e+01   1.2398129e+02   8.4354077e+01   5.9796774e+00   1.5753582e+02   3.7753226e+01   1.7046168e+02   2.3433871e+01   8.9872710e+01   4.8228065e+01   1.1537788e+02   3.2106129e+01   1.2292538e+02   3.8598387e+01   8.7279871e+01   5.4974194e+01   1.0948110e+02   5.5603548e+01   8.0238813e+01   4.8805484e+01   1.4421943e+02   1.1693290e+02   2.4185988e+02   6.2143548e+01   1.3798142e+02   3.1406129e+01   2.1346461e+02   1.5269032e+02   3.7325419e+01   1.0246387e+02   2.8310966e+02   2.7459355e+01   3.7762929e+01   4.8697742e+01   1.7593450e+02   8.4006774e+01   1.9820172e+02   6.0894194e+01   1.8359653e+02   8.3265484e+01   2.7118973e+02   3.8664194e+01   1.5977041e+02   7.8255484e+01   2.8470795e+02   5.3447419e+01   2.4035356e+02   3.9472258e+01   2.1023964e+02   2.1292581e+01   8.0644013e+01   6.4001613e+01   2.5024148e+02   4.7314516e+01   1.4745839e+02   4.3550000e+01   2.1424729e+02   2.9964516e+02   5.7323226e+01   5.8605484e+01   2.2441866e+02   4.3555161e+01   1.0755397e+02   7.2385161e+01   1.2800467e+02   5.3373548e+01   8.5326245e+01   7.5290323e+01   1.8707000e+02   4.5668387e+01   1.0682814e+02   2.6187742e+01   9.2700142e+01   6.1932581e+01   1.3405346e+02  -3.6783226e+01   1.0519040e+02   4.3602258e+01   1.3936988e+02   5.7770323e+01   2.1479095e+02   4.3048710e+01   1.6745578e+02   9.7340645e+01   9.4136619e+01   6.5595161e+01   2.8739303e+02   8.0278387e+01   2.0645031e+02   3.5670000e+01   1.1297124e+02   7.1728710e+01   2.2415557e+02   7.4869677e+01   1.7703591e+02   7.3300645e+01   1.4744079e+02   1.6189452e+02   1.8966070e+02   5.5141935e+01   1.6095994e+02   4.1936452e+01   1.2206250e+02   6.2535806e+01   1.6371810e+02   8.7300645e+01   1.8559982e+02   3.7529355e+01   1.4253862e+02   7.1026129e+01   1.9820533e+02   5.8999032e+01   1.2680040e+02   1.5603516e+02   7.2255574e+01   6.0259032e+01   1.5846573e+02   8.0842581e+01   2.2101292e+02   5.3937097e+01   1.3362342e+02   5.2729677e+01   1.3647066e+02   1.7781935e+01   1.1613777e+02   1.0712355e+02   2.4382657e+02   6.1801290e+01   1.4086461e+02   4.0171935e+01   8.1951729e+01   7.8662258e+01   2.1611670e+02   5.6352581e+01   1.4700437e+02   7.7074194e+01   1.8524632e+02   6.3634516e+01   2.2153666e+02   8.3886129e+01   1.6117298e+02   3.5739742e+02   7.7318206e+01   1.6790839e+02   7.3700232e+01   8.0470323e+01   1.2549302e+02   2.8343548e+01   1.2708832e+02   1.0992903e+01   7.1559277e+01   4.9249032e+01   1.0768975e+02   9.9718710e+01   2.3377799e+02   8.7101935e+01   2.4810314e+02   4.6804516e+01   1.1431467e+02   7.0549355e+01   1.2436412e+02   5.6968710e+01   1.5143702e+02   6.7943226e+01   2.4947841e+02   8.1429355e+01   1.4760501e+02   6.0564516e+01   2.3994645e+02   1.0238935e+02   2.7110337e+02   3.5029935e+02   5.1732503e+01   6.5117419e+01   7.0074800e+01   6.5722581e+00   3.0472929e+01   4.0330000e+01   1.4950374e+01   2.6717419e+01   9.1570994e+01   8.8605484e+01   2.0192705e+02   9.3161935e+01   1.5000575e+02   7.8322903e+01   2.2454481e+02   6.0988387e+01   2.1394641e+02   7.1559355e+01   1.3381783e+02   7.7240000e+01   2.0215951e+02   9.1435806e+01   1.7302320e+02   9.8120323e+01   1.4321360e+02   3.8566774e+01   1.0140982e+02   5.3193226e+01   2.6502357e+02   4.7521290e+01   1.0275088e+02   8.8775806e+01   9.0887935e+01   4.2887419e+01   1.2952804e+02   5.8864839e+01   1.0410985e+02   5.5097419e+01   1.4200608e+02   2.8155484e+01   5.7080465e+01   6.5737419e+01   1.8861197e+02   3.8706129e+01   1.4974577e+02   1.6931323e+02   3.5210426e+01   6.8371613e+01   9.5079626e+01   7.1133548e+01   1.5572286e+02   5.0416129e+01   8.9532194e+01   7.0748065e+01   8.5170155e+01
   7.6071613e+01   1.7837169e+02   1.8237903e+02   2.1376806e+02   4.2933548e+01   1.6907596e+02   7.0920323e+01   2.8121508e+02   9.4349355e+01   2.5855883e+02   7.1755484e+01   1.9933537e+02   3.2185161e+01   4.2680903e+00   2.6797742e+01   2.0585213e+01   8.4109032e+01   1.8197128e+02   6.2499677e+01   2.3358035e+02   1.3233935e+02   2.5982866e+02   8.2738710e+01   1.4353994e+02   2.2539355e+01   1.3056588e+02   6.4249677e+01   1.4143648e+02   4.1371290e+01   8.4985135e+01   6.7891935e+01   1.3151703e+02   2.6329355e+01   1.4349301e+02   7.1188710e+01   1.4819716e+02   6.7906452e+01   1.2552490e+02   4.8288710e+01   1.4851368e+02   8.6131290e+01   2.2247530e+02   6.7636129e+01   1.1929717e+02   6.3391935e+01   7.8819613e+01   6.1460968e+01   1.0135667e+02   5.4337419e+01   1.3066430e+02   4.8042258e+01   1.5874952e+02   4.6394194e+01   1.6673846e+02   5.6529677e+01   1.2325730e+02   1.7666129e+02   1.3981484e+02   7.1604194e+01   1.4684425e+02   5.9159677e+01   1.3545852e+02   7.6478710e+01   2.3974525e+02   5.4655484e+01   1.8876305e+02   2.9003613e+02   2.6102872e+02   5.2430323e+01   1.1531783e+02   4.1052903e+01   1.1240512e+02   4.4932258e+01   1.9133768e+02   5.1714194e+01   1.2982996e+02   4.4127742e+01   1.1906107e+02   3.6300645e+01   1.2396885e+02   8.3241613e+01   2.0525035e+02   6.6580645e+01   1.2172645e+02   5.8701613e+01   1.2467355e+02   1.9140323e+01   9.8064903e+01   1.8379129e+02   8.8429277e+01   3.4749677e+01   1.3452422e+02   3.0083226e+01   1.4907528e+02   3.0333871e+01   1.0584071e+02   6.1368065e+01   1.1537668e+02   5.1866129e+01   1.2629458e+02   5.6698387e+01   1.1245187e+02   4.6834194e+01   1.3470230e+02   4.0793548e+01   7.8903613e+01   4.8855484e+01   1.4016543e+02   7.6312903e+01   2.1110948e+02   4.6953548e+01   1.3734662e+02   3.3116129e+01   2.1590781e+02   1.7616032e+02   5.8637819e+01   1.0693387e+02   2.4986206e+02   3.2599355e+01   3.4451729e+01   4.4837742e+01   1.3291330e+02   7.7146774e+01   2.3475052e+02   4.7374194e+01   2.6800813e+02   1.1502548e+02   1.7197893e+02   5.1664194e+01   1.9859041e+02   1.3597548e+02   3.7209035e+02   5.6027419e+01   2.1947716e+02   3.7562258e+01   2.2163244e+02   3.6952581e+01   8.3061213e+01   8.2231613e+01   2.2530308e+02   3.3014516e+01   1.0370239e+02   7.1840000e+01   2.0832409e+02   3.5917516e+02   2.2320826e+01   8.1365484e+01   2.3502786e+02   4.4795161e+01   1.1121477e+02   9.4575161e+01   9.4469471e+01   6.6373548e+01   1.4247625e+02   4.8430323e+01   1.9207880e+02   4.1718387e+01   1.3081414e+02   4.9327742e+01   1.0246894e+02   3.9982581e+01   1.3556946e+02  -2.6322581e-01   1.1731880e+02   4.2032258e+01   1.5321548e+02   6.0160323e+01   1.8953975e+02   3.2718710e+01   1.7062218e+02   9.1150645e+01   9.4681819e+01   1.0287516e+02   3.0736063e+02   4.8188387e+01   2.0925751e+02   4.1150000e+01   7.1252839e+01   7.8928710e+01   2.1543957e+02   2.3710968e+02  -4.6329032e-01   6.2440645e+01   1.4516959e+02   1.1565452e+02   1.8773990e+02   4.9711935e+01   1.5767434e+02   6.1506452e+01   8.5546903e+01   7.5205806e+01   1.2146450e+02   6.8920645e+01   2.1069022e+02   2.7429355e+01   1.3677662e+02   6.0646129e+01   1.7970573e+02   6.8669032e+01   1.0297680e+02   1.4636516e+02   1.0164917e+02   4.8069032e+01   1.4267093e+02   7.3502581e+01   2.0165012e+02   6.0837097e+01   1.5160142e+02   4.0249677e+01   1.3022906e+02   2.9491935e+01   8.2350968e+01   1.0121355e+02   1.7810937e+02   2.8271290e+01   1.1902701e+02   3.7841935e+01   1.1008813e+02   8.7662258e+01   2.0439670e+02   7.8832581e+01   1.4320597e+02   4.9924194e+01   1.8784832e+02   6.6134516e+01   2.1208666e+02   8.3166129e+01   1.2637058e+02   3.0544742e+02   6.0284206e+01   1.6348839e+02   6.1383832e+01   7.5850323e+01   1.5843262e+02   6.2343548e+01   1.2699832e+02   1.1612903e+01   8.7839677e+01   6.1349032e+01   1.0272175e+02   1.0057871e+02   1.7175919e+02   1.0872194e+02   2.9680354e+02   3.5804516e+01   1.1176467e+02   8.6879355e+01   1.6653772e+02   4.2968710e+01   1.6046702e+02   1.0823323e+02   2.2001521e+02   5.0949355e+01   2.1975341e+02   5.3134516e+01   2.1268085e+02   1.0862935e+02   2.7318417e+02   3.0834935e+02   7.3938503e+01   6.2027419e+01   1.0466200e+02   2.2572258e+01   2.6812929e+01   4.8330000e+01  -8.2962581e-01   3.3147419e+01   1.0895659e+02   8.4835484e+01   1.8665865e+02   7.1971935e+01   1.5193095e+02   9.6802903e+01   2.2806641e+02   6.8748387e+01   2.1632561e+02   6.6199355e+01   1.3289663e+02   3.2290000e+01   1.7427551e+02   7.7335806e+01   1.6491120e+02   9.1030323e+01   1.7707080e+02   5.4516774e+01   1.1955382e+02   1.0412323e+02   2.5813917e+02   3.2571290e+01   1.0499688e+02   8.0345806e+01   1.1994234e+02   7.8087419e+01   1.6451204e+02   4.6764839e+01   1.0964785e+02   6.1807419e+01   1.4613928e+02   2.0245484e+01   3.5483265e+01   5.4597419e+01   1.7440317e+02   2.1926129e+01   1.5141817e+02   1.8845323e+02   3.7059226e+01   6.2601613e+01   9.5591226e+01   6.2423548e+01   1.6560966e+02   8.2276129e+01   1.0236339e+02   5.7268065e+01   8.3728555e+01
   7.2921613e+01   2.0948369e+02   1.5518903e+02   2.1270326e+02   5.6553548e+01   1.6945636e+02   5.3250323e+01   2.6657868e+02   6.9919355e+01   2.9541323e+02   6.0375484e+01   1.6081577e+02   3.3235161e+01   1.5604090e+01   3.7937742e+01  -6.9598710e-01   5.5849032e+01   2.0544208e+02   6.1619677e+01   2.2740075e+02   9.7949355e+01   3.2480986e+02   6.9078710e+01   1.4697274e+02   2.9209355e+01   1.4841228e+02   5.2439677e+01   1.8423128e+02   3.5751290e+01   7.8574735e+01   7.9421935e+01   1.2602463e+02   4.6799355e+01   1.2038541e+02   7.0228710e+01   1.1984396e+02   4.7246452e+01   1.3493770e+02   4.5668710e+01   1.3772328e+02   7.2601290e+01   1.5978770e+02   7.8496129e+01   1.1319837e+02   6.0961935e+01   1.0225401e+02   5.9990968e+01   8.9564271e+01   6.7527419e+01   1.3621910e+02   4.2232258e+01   1.9869432e+02   3.5774194e+01   1.5124806e+02   4.1999677e+01   1.2393970e+02   1.6147129e+02   1.6294004e+02   6.7264194e+01   1.5138145e+02   5.8209677e+01   1.9767452e+02   6.3478710e+01   2.4035525e+02   5.2275484e+01   1.8066345e+02   2.4503613e+02   2.2030872e+02   4.6100323e+01   1.0715423e+02   4.5622903e+01   1.2556952e+02   5.7262258e+01   1.7196128e+02   9.2284194e+01   1.6901436e+02   2.0647742e+01   1.2569947e+02   3.7010645e+01   1.4001205e+02   6.3571613e+01   1.7668395e+02   4.3540645e+01   1.5818965e+02   4.8611613e+01   1.2177075e+02   4.1420323e+01   9.1992503e+01   1.7093129e+02   7.8688077e+01   3.5079677e+01   1.4453782e+02   3.4373226e+01   1.8592208e+02   2.3663871e+01   1.1818431e+02   5.6988065e+01   1.3005708e+02   7.1156129e+01   1.3565138e+02   6.9078387e+01   8.2791471e+01   4.4304194e+01   9.2284697e+01   3.4843548e+01   9.2049613e+01   5.1805484e+01   1.5354943e+02   6.7122903e+01   1.7465468e+02   4.1523548e+01   1.4930102e+02   3.7546129e+01   1.3793341e+02   1.6697032e+02   3.3843019e+01   8.7643871e+01   2.8323526e+02   3.6259355e+01   2.0728929e+01   6.1027742e+01   1.1342810e+02   5.6336774e+01   2.1841532e+02   5.1034194e+01   2.4609533e+02   9.3885484e+01   1.3019013e+02   3.6944194e+01   8.4008013e+01   1.3478548e+02   4.1971555e+02   3.2977419e+01   1.7751116e+02   3.5232258e+01   2.0453884e+02   4.4862581e+01   8.6618413e+01   6.2091613e+01   1.9620428e+02   3.6314516e+01   1.1953839e+02   4.0220000e+01   1.2904369e+02   4.1469516e+02   3.8119226e+01   8.2885484e+01   1.9152626e+02   2.2415161e+01   8.9105174e+01   7.6425161e+01   6.2591471e+01   7.3753548e+01   1.4973585e+02   5.2430323e+01   1.6775880e+02   5.7568387e+01   1.1964614e+02   3.7277742e+01   1.1967294e+02   3.8272581e+01   8.9996258e+01  -1.0543226e+01   9.0861200e+01   3.0512258e+01   1.3337708e+02   6.0490323e+01   1.4918335e+02   4.3388710e+01   1.6104858e+02   1.4496065e+02   7.6277019e+01   8.4355161e+01   3.0074223e+02   7.4998387e+01   2.3120271e+02   3.6620000e+01   1.0599524e+02   5.4348710e+01   1.6997597e+02   1.9739968e+02   1.2803510e+01   4.4440645e+01   1.2041959e+02   8.1184516e+01   1.8535750e+02   5.7561935e+01   1.5871634e+02   2.7836452e+01   6.8810503e+01   4.9775806e+01   1.5163890e+02   8.0970645e+01   1.9891622e+02   2.0239355e+01   1.2516182e+02   8.1026129e+01   2.0559533e+02   4.6189032e+01   9.3245200e+01   1.6617516e+02   9.0914374e+01   3.8589032e+01   1.6342933e+02   5.9792581e+01   2.2464692e+02   3.8837097e+01   1.4864142e+02   3.7919677e+01   1.3174546e+02   3.2881935e+01   1.2454977e+02   1.0816355e+02   2.2936337e+02   6.4991290e+01   1.0855941e+02   5.1601935e+01   8.0277329e+01   8.8862258e+01   1.8711070e+02   4.7732581e+01   1.3683397e+02   7.1024194e+01   2.0831032e+02   6.3574516e+01   2.2904146e+02   6.5116129e+01   1.3243458e+02   2.0596742e+02   1.3153261e+02   1.6819839e+02   7.1247032e+01   5.4280323e+01   1.5615822e+02   5.1503548e+01   1.3649552e+02   9.9929032e+00   8.9919277e+01   3.9009032e+01   9.0888955e+01   1.0947871e+02   2.0561719e+02   9.5811935e+01   2.5836634e+02   5.3704516e+01   1.3709267e+02   5.2739355e+01   1.5159892e+02   6.5588710e+01   1.5917742e+02   7.8423226e+01   2.2121001e+02   8.6709355e+01   2.1894261e+02   7.9994516e+01   2.0101205e+02   8.2959355e+01   2.5656777e+02   3.5924935e+02   3.3156503e+01   6.4457419e+01   9.7317600e+01   2.1922581e+00   3.9683329e+01   4.2330000e+01   5.0550374e+01   3.8907419e+01   8.5695794e+01   7.0555484e+01   2.1189105e+02   7.4491935e+01   1.6182935e+02   8.6992903e+01   2.2295121e+02   5.5418387e+01   2.0486201e+02   6.3379355e+01   1.1583223e+02   4.9000000e+01   2.0136871e+02   8.5295806e+01   1.5599440e+02   9.3600323e+01   1.7124520e+02   6.2416774e+01   1.0897182e+02   7.5503226e+01   2.6205877e+02   3.0191290e+01   6.9567277e+01   7.7965806e+01   9.4272735e+01   6.2817419e+01   1.2687364e+02   5.5294839e+01   1.2591545e+02   6.0667419e+01   1.7942048e+02   3.9775484e+01   4.7110865e+01   3.5547419e+01   1.3359717e+02   1.0536129e+01   1.5299937e+02   1.8712323e+02   3.7595626e+01   4.1371613e+01   1.2661963e+02   6.3563548e+01   1.7637846e+02   6.0136129e+01   1.0327459e+02   6.0408065e+01   8.4807355e+01
   8.0401613e+01   1.8579529e+02   1.5623903e+02   2.0418926e+02   1.0583355e+02   1.5247396e+02   6.9350323e+01   2.7844068e+02   5.8159355e+01   2.4302403e+02   7.7275484e+01   1.7823377e+02   3.8665161e+01   4.3596903e+00   2.6317742e+01  -6.7163871e+00   8.5169032e+01   1.9835648e+02   3.3619677e+01   2.5601075e+02   1.3171935e+02   2.6856826e+02   8.9308710e+01   1.3144434e+02   5.0019355e+01   1.1398748e+02   4.8529677e+01   1.5821408e+02   4.6321290e+01   8.3639135e+01   8.1181935e+01   1.2655383e+02   3.0749355e+01   1.2990941e+02   8.3088710e+01   1.2219516e+02   6.6246452e+01   1.0193770e+02   5.6568710e+01   1.5728128e+02   9.6751290e+01   1.9390570e+02   8.4636129e+01   1.3703717e+02   5.7771935e+01   1.2388921e+02   4.6030968e+01   8.7441071e+01   7.4287419e+01   1.5453830e+02   5.9712258e+01   1.6771592e+02   4.3864194e+01   1.7151086e+02   3.5719677e+01   9.8682103e+01   1.3737129e+02   1.6771804e+02   6.7314194e+01   1.5537745e+02   4.5449677e+01   1.5802532e+02   9.3998710e+01   2.1291365e+02   7.1895484e+01   1.7738385e+02   2.5247613e+02   2.3890352e+02   4.9810323e+01   9.9337432e+01   4.1672903e+01   1.2502552e+02   6.5552258e+01   2.0520808e+02   6.9474194e+01   1.1974916e+02   2.4457742e+01   1.2653467e+02   4.4630645e+01   1.3068245e+02   6.9621613e+01   1.6186995e+02   3.7730645e+01   1.5751445e+02   2.9661613e+01   7.6996748e+01   4.6140323e+01   8.7044903e+01   2.2965129e+02   8.0330477e+01   1.8319677e+01   1.4340862e+02   3.6373226e+01   1.4295208e+02   9.5738710e+00   8.9931510e+01   4.7698065e+01   9.6610284e+01   3.7636129e+01   1.4271298e+02   4.2178387e+01   8.3853471e+01   6.7644194e+01   1.2174750e+02   5.1273548e+01   1.4892521e+02   5.9235484e+01   1.4910503e+02   5.0792903e+01   1.5820108e+02   5.2763548e+01   1.8321182e+02   3.4786129e+01   1.8977421e+02   1.3755032e+02   3.6436619e+01   1.1775387e+02   2.7723646e+02   3.4979355e+01   2.3931329e+01   6.4077742e+01   1.3408410e+02   7.9666774e+01   2.5335892e+02   4.7224194e+01   2.4136013e+02   5.9455484e+01   1.3909453e+02   2.6804194e+01   1.5162921e+02   1.1611548e+02   4.1763915e+02   5.9257419e+01   2.6407876e+02   5.0852258e+01   1.7256924e+02   4.2002581e+01   8.4987213e+01   8.2281613e+01   2.0182908e+02   3.7614516e+01   2.0168439e+02   4.5220000e+01   1.0997369e+02   4.0531516e+02   6.1869626e+01   8.0225484e+01   2.4797906e+02   3.3745161e+01   1.4447877e+02   8.4615161e+01   6.7936271e+01   6.1043548e+01   1.5075265e+02   6.5960323e+01   1.1414640e+02   4.7618387e+01   1.3605214e+02   5.1087742e+01   1.2513814e+02   6.0132581e+01   1.2728746e+02  -2.0263226e+01   8.8538800e+01   4.5412258e+01   1.2751508e+02   3.9550323e+01   1.7485855e+02   4.3478710e+01   1.8542138e+02   1.0096065e+02   1.0127702e+02   8.3635161e+01   2.8951983e+02   4.6898387e+01   2.1964071e+02   4.8000000e+01   1.0889484e+02   7.7638710e+01   1.7435277e+02   2.0786968e+02   1.1675910e+01   6.1720645e+01   1.2022719e+02   1.1122452e+02   1.8276430e+02   5.6231935e+01   1.6496274e+02   5.5316452e+01   1.2185210e+02   4.1015806e+01   1.3686970e+02   7.8450645e+01   2.0435782e+02   2.5149355e+01   1.3462902e+02   7.6506129e+01   2.3024693e+02   7.1529032e+01   1.1993800e+02   1.5493516e+02   8.7913574e+01   4.1969032e+01   1.6177893e+02   6.3742581e+01   2.2824092e+02   3.8457097e+01   1.8315182e+02   2.9489677e+01   1.2175986e+02   4.0921935e+01   1.2485657e+02   1.2245355e+02   2.4594017e+02   3.8231290e+01   1.3347021e+02   4.1411935e+01   6.9752529e+01   9.4092258e+01   2.2602230e+02   6.3452581e+01   1.5090637e+02   6.0454194e+01   1.8948592e+02   8.1264516e+01   2.2656626e+02   7.1786129e+01   1.2824098e+02   2.0286742e+02   8.5540606e+01   1.4495839e+02   5.8296232e+01   6.7180323e+01   1.3984622e+02   3.4763548e+01   1.2125472e+02   2.8562903e+01   8.5483677e+01   5.0969032e+01   7.9262155e+01   8.6098710e+01   2.0143759e+02   1.1381194e+02   2.6763634e+02   4.5324516e+01   1.1224307e+02   4.6499355e+01   1.5418812e+02   4.8638710e+01   1.7534342e+02   5.4993226e+01   2.1727441e+02   6.8189355e+01   2.2099421e+02   4.6184516e+01   2.3480685e+02   8.2859355e+01   2.6133577e+02   3.8634935e+02   4.8658503e+01   6.8217419e+01   1.0520680e+02  -9.0774194e-01   2.4931329e+01   2.7040000e+01   6.3435742e+00   6.3097419e+01   1.0195059e+02   7.4795484e+01   2.1165185e+02   7.7781935e+01   1.4580615e+02   8.0562903e+01   2.4088561e+02   6.9748387e+01   1.8471561e+02   6.9729355e+01   1.1549423e+02   6.4240000e+01   2.2823951e+02   1.0019581e+02   1.5903240e+02   9.4270323e+01   1.7919160e+02   5.6276774e+01   1.0499302e+02   7.2693226e+01   2.4234357e+02   3.4191290e+01   1.0519728e+02   7.5725806e+01   1.0316194e+02   5.7887419e+01   1.8339804e+02   5.0914839e+01   1.0274585e+02   7.0327419e+01   1.5035768e+02   2.4485484e+01   7.1284065e+01   5.3407419e+01   1.3897837e+02   2.6096129e+01   1.5041457e+02   2.0702323e+02   3.5003626e+01   4.5601613e+01   1.3304123e+02   5.9513548e+01   1.7651246e+02   6.5566129e+01   1.0513019e+02   6.1508065e+01   6.7619355e+01
   8.3881613e+01   1.9298689e+02   1.7413903e+02   2.1318726e+02   3.3693548e+01   1.5271516e+02   5.6200323e+01   2.6706268e+02   7.3349355e+01   3.0313883e+02   7.3325484e+01   2.2249977e+02   2.7755161e+01   1.6624903e+00   2.8607742e+01   2.4820413e+01   6.3959032e+01   1.7600328e+02   7.2059677e+01   2.2481555e+02   1.2756935e+02   2.6529026e+02   7.7168710e+01   1.3417554e+02   3.8259355e+01   1.2368828e+02   5.7389677e+01   1.2198528e+02   4.4321290e+01   1.0703914e+02   8.2611935e+01   1.3386943e+02   4.7849355e+01   9.8011406e+01   5.7948710e+01   1.0682636e+02   5.8006452e+01   9.9556903e+01   4.8288710e+01   1.4732368e+02   8.8841290e+01   2.0705850e+02   6.2966129e+01   9.5200774e+01   6.5481935e+01   9.4602413e+01   5.7890968e+01   1.0369227e+02   5.1807419e+01   1.3071670e+02   6.2662258e+01   1.5490992e+02   2.2394194e+01   1.8241846e+02   3.5149677e+01   1.0434770e+02   1.3785129e+02   1.8010964e+02   6.7264194e+01   1.4276145e+02   3.6309677e+01   1.6133652e+02   5.3478710e+01   1.9391525e+02   5.8945484e+01   1.4131985e+02   2.6110613e+02   2.9727312e+02   5.1760323e+01   1.4761143e+02   4.3582903e+01   9.8582723e+01   5.6172258e+01   2.0823848e+02   6.3004194e+01   1.2778676e+02   3.6027742e+01   1.2141907e+02   4.9160645e+01   1.1818005e+02   8.4571613e+01   1.8167395e+02   7.6490645e+01   1.4807365e+02   5.8461613e+01   1.1698275e+02   1.9520323e+01   6.4554503e+01   1.4179129e+02   8.0739277e+01   2.6749677e+01   1.4358422e+02   2.9753226e+01   1.6039168e+02   2.7953871e+01   8.8841110e+01   3.9938065e+01   1.1552108e+02   2.6016129e+01   1.2536258e+02   2.1648387e+01   7.4255871e+01   5.8264194e+01   1.0426790e+02   4.9133548e+01   1.2794641e+02   6.5045484e+01   1.9668023e+02   7.5742903e+01   1.6615508e+02   6.4953548e+01   1.6785662e+02   4.1116129e+01   2.4816781e+02   1.5897032e+02   4.8063019e+01   1.1234387e+02   2.7260926e+02   4.2219355e+01   6.3732129e+01   5.6797742e+01   1.6957650e+02   9.8286774e+01   2.6581932e+02   5.2274194e+01   2.1085613e+02   7.4365484e+01   1.4994173e+02   8.6564194e+01   1.7046841e+02   1.2501548e+02   3.5463715e+02   5.3927419e+01   3.1269516e+02   4.6132258e+01   2.0004684e+02   5.2762581e+01   1.1226641e+02   9.6471613e+01   1.8650388e+02   5.1514516e+01   1.5827239e+02   5.7840000e+01   1.4001409e+02   3.8645516e+02   3.6668426e+01   8.8225484e+01   2.2104906e+02   6.2085161e+01   1.2207157e+02   6.3185161e+01   8.0310671e+01   6.1473548e+01   1.5433825e+02   5.3670323e+01   1.4474960e+02   6.3808387e+01   1.2052694e+02   5.5087742e+01   1.2396814e+02   6.4222581e+01   1.7358026e+02  -4.0232258e+00   8.0669600e+01   2.9892258e+01   1.4837668e+02   5.6050323e+01   1.9275855e+02   3.3578710e+01   1.9698338e+02   8.3250645e+01   6.4553819e+01   1.0083516e+02   2.4452383e+02   6.8238387e+01   1.8317351e+02   4.5480000e+01   8.6236439e+01   6.0208710e+01   1.9093717e+02   1.8753968e+02  -7.8376903e+00   5.5490645e+01   1.2191559e+02   1.3932452e+02   1.9413630e+02   4.5091935e+01   1.8447394e+02   3.9126452e+01   7.9957303e+01   4.0725806e+01   1.3294290e+02   8.8160645e+01   2.1443102e+02   2.0289355e+01   1.3744782e+02   6.1886129e+01   2.0993653e+02   3.8809032e+01   8.2505600e+01   1.5631516e+02   7.7853174e+01   4.3449032e+01   1.4528053e+02   5.6692581e+01   1.8918492e+02   3.9317097e+01   1.5603302e+02   2.6059677e+01   1.2850426e+02   4.1401935e+01   1.1453817e+02   8.4453548e+01   2.2107017e+02   4.9611290e+01   1.4202981e+02   3.7891935e+01   1.2060413e+02   9.8002258e+01   2.1856950e+02   4.0312581e+01   1.3809757e+02   4.5884194e+01   2.0570152e+02   7.5574516e+01   2.4790146e+02   6.1496129e+01   1.2339418e+02   3.4467742e+02   1.2600581e+02   1.9371839e+02   5.3965432e+01   6.9090323e+01   1.3621342e+02   3.6713548e+01   8.8728723e+01   2.4372903e+01   7.8058877e+01   4.5969032e+01   8.5762155e+01   8.7288710e+01   2.0182239e+02   9.6861935e+01   2.5923234e+02   5.0184516e+01   1.1237427e+02   5.7409355e+01   1.6279532e+02   6.2248710e+01   1.7835462e+02   5.9373226e+01   2.0407401e+02   5.7429355e+01   1.0945006e+01   6.7654516e+01   2.0861925e+02   1.0076935e+02   2.8243297e+02   2.9567935e+02   2.9812103e+01   7.5977419e+01   9.2446000e+01   7.5722581e+00   3.2732929e+01   5.0900000e+01   6.8247742e+00   5.6957419e+01   7.8631794e+01   9.9075484e+01   2.0893945e+02   1.0159194e+02   1.8156135e+02   7.4702903e+01   2.1278441e+02   5.9418387e+01   1.9507201e+02   6.8909355e+01   1.3614983e+02   7.1190000e+01   2.4188351e+02   9.2815806e+01   1.7077280e+02   9.8650323e+01   1.7351120e+02   4.7516774e+01   1.1835382e+02   1.0625323e+02   1.8865877e+02   2.8901290e+01   8.3050477e+01   5.8585806e+01   1.2925314e+02   5.9617419e+01   1.3818964e+02   5.6914839e+01   1.3054585e+02   6.1947419e+01   1.5045808e+02   5.2295484e+01   5.2389265e+01   5.1447419e+01   1.2718517e+02   2.6256129e+01   1.6263177e+02   1.9483323e+02   2.6168826e+01   5.5181613e+01   1.0818483e+02   4.9513548e+01   1.8859246e+02   8.4516129e+01   1.0880419e+02   6.9028065e+01   8.6737755e+01
   6.8831613e+01   2.2015089e+02   1.2337903e+02   2.0910806e+02   3.0553548e+01   1.2020636e+02   3.6250323e+01   2.3422868e+02   7.3969355e+01   2.1460923e+02   6.2615484e+01   1.9049657e+02   3.0895161e+01   1.4112903e+00   2.2367742e+01  -1.4060387e+01   3.2959032e+01   1.7248328e+02   6.5999677e+01   2.3036035e+02   9.1109355e+01   2.8351706e+02   4.9358710e+01   1.3893034e+02   1.1779355e+01   1.0761668e+02   3.2629677e+01   1.3129608e+02   2.7751290e+01   9.7024735e+01   9.9751935e+01   1.4558823e+02   2.4329355e+01   1.0927301e+02   6.0658710e+01   8.2509561e+01   6.5816452e+01   8.5022103e+01   4.8048710e+01   1.1491288e+02   5.7411290e+01   1.6553290e+02   8.1016129e+01   7.6656774e+01   6.5581935e+01   8.9214413e+01   4.6750968e+01   9.1533471e+01   4.2957419e+01   1.5138470e+02   3.4952258e+01   1.5393672e+02   2.6054194e+01   1.5226566e+02   5.9149677e+01   1.2799770e+02   1.7056129e+02   1.4897284e+02   8.3264194e+01   1.3891145e+02   6.8309677e+01   1.6615652e+02   6.6568710e+01   2.1048805e+02   5.4705484e+01   1.7265905e+02   2.5410613e+02   2.7233312e+02   4.0860323e+01   1.3681343e+02   5.2152903e+01   9.9277123e+01   5.5172258e+01   2.0003848e+02   5.9574194e+01   1.6573116e+02   2.4267742e+01   1.3188987e+02   4.6160645e+01   1.2794005e+02   7.2761613e+01   1.9894875e+02   9.2920645e+01   1.5466925e+02   5.1421613e+01   1.5558595e+02   3.5280323e+01   7.5293703e+01   1.6008129e+02   1.0198608e+02   4.3369677e+01   1.5930462e+02   3.5323226e+01   1.5756608e+02   9.0038710e+00   1.1283711e+02   6.5318065e+01   1.0458068e+02   3.1826129e+01   1.3422778e+02   3.3838387e+01   7.1760671e+01   6.3694194e+01   8.7833497e+01   5.4843548e+01   1.1596961e+02   7.5285484e+01   1.6167103e+02   1.2089290e+02   2.2412308e+02   6.9953548e+01   1.5035662e+02   5.6361290e+00   2.3286621e+02   1.9626032e+02   3.8409819e+01   1.0399387e+02   2.7868726e+02   3.0359355e+01   2.3150929e+01   7.5177742e+01   1.9310610e+02   1.0123677e+02   2.5344332e+02   6.1944194e+01   1.6208253e+02   5.7975484e+01   2.1344293e+02   5.8044194e+01   1.8437001e+02   7.6015484e+01   3.5888715e+02   8.3447419e+01   3.0718356e+02   3.3712258e+01   1.8570044e+02   4.6142581e+01   1.0422601e+02   9.0901613e+01   2.5184948e+02   4.0064516e+01   1.7418839e+02   6.9170000e+01   1.5348769e+02   3.5750516e+02   6.1694426e+01   5.4985484e+01   2.0042826e+02   4.7085161e+01   1.4236157e+02   8.0955161e+01   9.4889071e+01   6.4183548e+01   1.0646145e+02   5.3770323e+01   1.5303160e+02   3.4948387e+01   9.8025742e+01   4.4087742e+01   1.2184814e+02   6.1222581e+01   1.5597026e+02  -8.3032258e+00   9.6822000e+01   4.4512258e+01   1.4796708e+02   4.3770323e+01   1.7902095e+02   6.3818710e+01   2.0056418e+02   1.1492065e+02   8.5400219e+01   9.6115161e+01   2.7128143e+02   3.7278387e+01   1.8255031e+02   5.9200000e+01   1.4213884e+02   6.9208710e+01   1.6335717e+02   2.2105968e+02  -3.2792903e+00   5.1110645e+01   1.0593599e+02   9.8034516e+01   1.6700950e+02   4.9231935e+01   1.4633274e+02   5.1646452e+01   1.2000570e+02   6.1255806e+01   1.3858050e+02   9.5400645e+01   2.3100182e+02   1.5999355e+01   1.5569102e+02   6.6696129e+01   1.8279173e+02   5.9049032e+01   1.2517640e+02   1.4946516e+02   9.5591174e+01   5.1449032e+01   1.3307053e+02   6.6652581e+01   1.8642812e+02   4.6127097e+01   1.1400822e+02   3.9249677e+01   1.3387906e+02   4.0451935e+01   1.1780417e+02   1.0635355e+02   2.7498817e+02   5.2701290e+01   1.2764261e+02   4.6601935e+01   1.0476733e+02   1.0433226e+02   1.8482310e+02   6.2732581e+01   1.4925397e+02   4.2164194e+01   1.8622912e+02   5.4634516e+01   2.3707666e+02   6.6786129e+01   1.6092098e+02   1.6777742e+02   8.7967806e+01   1.6057839e+02   5.1186632e+01   6.8130323e+01   1.3553022e+02   4.6973548e+01   1.2195792e+02   1.1562903e+01   9.3413677e+01   3.4579032e+01   9.4763355e+01   6.1718710e+01   2.0724799e+02   8.5671935e+01   2.4402754e+02   4.0424516e+01   1.2167507e+02   6.8119355e+01   1.4393852e+02   4.9298710e+01   1.8996062e+02   7.6993226e+01   2.2537441e+02   1.1609935e+02   7.4414065e+00   6.9324516e+01   2.2548565e+02   1.0219935e+02   2.7654857e+02   3.8176935e+02   7.1444903e+01   6.0357419e+01   7.4795600e+01   1.4902258e+01   4.2096529e+01   5.5230000e+01   1.4048374e+01   5.3337419e+01   9.8151394e+01   9.4795484e+01   2.3186185e+02   6.4731935e+01   1.6956015e+02   7.3992903e+01   2.3032121e+02   6.2228387e+01   2.1117721e+02   7.7729355e+01   1.5668423e+02   4.7760000e+01   2.0151791e+02   8.7575806e+01   1.5123200e+02   7.4890323e+01   1.6664200e+02   5.6226774e+01   1.1775702e+02   7.7193226e+01   2.6248357e+02   5.6381290e+01   1.0785208e+02   6.5685806e+01   9.3445135e+01   3.8217419e+01   1.2697164e+02   4.6864839e+01   1.0091985e+02   6.6287419e+01   1.9840088e+02   3.8395484e+01   5.4461265e+01   6.4497419e+01   1.6485117e+02   2.8256129e+01   1.3624177e+02   1.7116323e+02   3.2252426e+01   7.0991613e+01   1.0368003e+02   6.4993548e+01   1.8864406e+02   5.7036129e+01   1.1128259e+02   6.8318065e+01   7.5744555e+01
   7.6311613e+01   1.6369249e+02   1.3551903e+02   2.1651686e+02   5.2503548e+01   1.3578036e+02   7.7010323e+01   2.7920788e+02   7.7059355e+01   2.0994203e+02   5.6665484e+01   1.9340257e+02   1.6185161e+01   1.2878090e+01   1.6267742e+01  -1.9962387e+01   2.5589032e+01   1.7128288e+02   5.9619677e+01   2.2868075e+02   9.4649355e+01   2.9115386e+02   8.1028710e+01   1.5163674e+02   2.1779355e+01   9.7956684e+01   4.8859677e+01   1.3870768e+02   7.6421290e+01   1.3804114e+02   6.4471935e+01   1.3051063e+02   2.4179355e+01   9.4665006e+01   3.9088710e+01   7.9145161e+01   4.3246452e+01   1.1773770e+02   3.8378710e+01   1.6573648e+02   5.9941290e+01   1.6128050e+02   9.9826129e+01   9.5911974e+01   4.2441935e+01   9.4155613e+01   4.5460968e+01   1.0072667e+02   6.2617419e+01   1.3890190e+02   4.7382258e+01   1.9423232e+02   3.1294194e+01   1.4589646e+02   5.8579677e+01   1.0395330e+02   1.6161129e+02   1.5582884e+02   6.4554194e+01   1.3616825e+02   5.9159677e+01   1.5316852e+02   6.9378710e+01   2.1402325e+02   6.0705484e+01   1.6179905e+02   2.5422613e+02   3.0289352e+02   5.4000323e+01   1.0605223e+02   3.2292903e+01   1.1696592e+02   4.2172258e+01   1.6850848e+02   8.2904194e+01   1.2557476e+02   2.0217742e+01   8.3493871e+01   6.2060645e+01   1.1476805e+02   8.7481613e+01   1.4091115e+02   6.2490645e+01   1.3543365e+02   4.6271613e+01   1.0161795e+02   4.0470323e+01   6.9968503e+01   1.1241129e+02   9.8469677e+01   5.4599677e+01   1.5907622e+02   4.4183226e+01   2.0804728e+02   4.3143871e+01   9.1765910e+01   2.7368065e+01   8.5856684e+01   6.0586129e+01   1.3154698e+02   4.4978387e+01   6.7869471e+01   3.8354194e+01   1.0362070e+02   1.2173548e+01   6.8283213e+01   3.5525484e+01   1.3119183e+02   8.0272903e+01   1.9994268e+02   4.4763548e+01   1.3285182e+02   1.8546129e+01   1.8654341e+02   1.3121032e+02   2.1563819e+01   1.2593387e+02   2.0876206e+02   3.1409355e+01  -2.3503071e+01   4.9127742e+01   1.3724010e+02   5.3716774e+01   2.2505492e+02   4.2034194e+01   1.4081533e+02   9.5555484e+01   1.5958653e+02   6.1664194e+01   1.6127041e+02   3.7545484e+01   2.4101475e+02   4.1977419e+01   2.6560116e+02   3.3232258e+01   2.0811884e+02   3.2192581e+01   6.8392013e+01   9.3611613e+01   2.1768268e+02   3.0864516e+01   1.4967439e+02   6.8410000e+01   1.9835849e+02   3.8631516e+02   3.1299626e+01   7.1225484e+01   1.9974906e+02   3.7415161e+01   1.2137517e+02   9.4805161e+01   1.0274107e+02   4.1753548e+01   9.2205845e+01   7.2240323e+01   1.8060400e+02   4.5858387e+01   9.7152942e+01   3.9137742e+01   7.0284142e+01   3.4702581e+01   1.3899186e+02  -3.6733226e+01   9.0576400e+01   3.9702258e+01   1.3659188e+02   5.0930323e+01   1.8172815e+02   3.3288710e+01   1.7647658e+02   9.7250645e+01   9.5003819e+01   9.7595161e+01   2.1730303e+02   4.4238387e+01   1.8623351e+02   6.0860000e+01   1.2681604e+02   7.8118710e+01   2.1569437e+02   2.4110968e+02  -4.9832903e+00   6.8960645e+01   1.1245799e+02   1.0413452e+02   2.0924150e+02   5.8941935e+01   1.5222594e+02   7.3126452e+01   7.6517303e+01   4.2965806e+01   1.4833370e+02   9.5260645e+01   1.6291302e+02   2.7999355e+01   1.1521102e+02   8.2506129e+01   2.0824693e+02   6.1339032e+01   1.1613320e+02   1.0541516e+02   1.1239517e+02   4.7589032e+01   1.3785933e+02   7.1882581e+01   1.5677972e+02   5.9317097e+01   1.3857302e+02   4.5109677e+01   1.1308026e+02   2.4261935e+01   1.1752937e+02   1.3159355e+02   2.1744897e+02   5.8321290e+01   1.5376301e+02   2.0601935e+01   1.2389733e+02   6.6762258e+01   9.5158697e+01   5.2072581e+01   1.5438677e+02   6.6594194e+01   2.1556472e+02   6.3884516e+01   2.2133666e+02   5.2076129e+01   1.6695778e+02   2.0429742e+02   1.1256621e+02   1.7376839e+02   8.3091432e+01   6.4560323e+01   1.3705582e+02   5.0603548e+01   1.4961752e+02   2.1462903e+01   7.3761677e+01   4.2009032e+01   1.0140895e+02   9.3578710e+01   2.2340919e+02   1.1629194e+02   2.5757794e+02   4.8894516e+01   1.1404747e+02   7.1409355e+01   1.6186532e+02   5.1488710e+01   1.3535542e+02   7.5093226e+01   2.0647641e+02   9.3809355e+01   1.6546065e+00   8.8564516e+01   2.4037645e+02   8.4669355e+01   2.7986097e+02   2.5081935e+02   8.4640903e+01   8.0547419e+01   8.9890400e+01   1.3712258e+01   3.6001729e+01   2.0610000e+01   5.3879742e+00   2.5667419e+01   8.1464994e+01   1.0102548e+02   2.0083345e+02   8.3821935e+01   1.2370295e+02   9.8372903e+01   2.1265081e+02   6.5698387e+01   1.9789961e+02   7.9379355e+01   1.0149223e+02   4.9530000e+01   1.9246631e+02   6.3915806e+01   1.5408480e+02   8.4080323e+01   1.5762680e+02   4.3226774e+01   1.2545702e+02   7.6003226e+01   2.5582877e+02   5.6331290e+01   1.1209608e+02   7.4965806e+01   1.0270274e+02   6.0747419e+01   1.4716924e+02   6.6484839e+01   9.0020245e+01   5.5287419e+01   1.8380088e+02   1.7295484e+01   6.7619265e+01   6.3407419e+01   1.5812837e+02   3.9756129e+01   1.3749177e+02   1.9112323e+02   3.8175626e+01   6.0601613e+01   1.1303123e+02   5.3083548e+01   1.4649686e+02   7.4656129e+01   1.0330299e+02   5.6938065e+01   1.0756495e+02
   6.9781613e+01   1.9087489e+02   1.3561903e+02   1.9136886e+02   5.6783548e+01   1.4767796e+02   7.3200323e+01   2.8179268e+02   7.5159355e+01   2.2932403e+02   6.8895484e+01   1.9556417e+02   2.7045161e+01   1.5819290e+01   4.4697742e+01  -8.6567871e+00   4.1749032e+01   2.0441008e+02   3.5499677e+01   2.4886035e+02   8.6189355e+01   2.8298066e+02   8.5888710e+01   1.3714794e+02   2.1779355e+01   1.4062668e+02   3.1579677e+01   1.6481008e+02   9.5941290e+01   1.2699954e+02   6.9081935e+01   1.2109183e+02   4.1139355e+01   1.1759821e+02   5.9708710e+01   1.3916556e+02   5.2286452e+01   1.1339450e+02   4.0138710e+01   1.4759568e+02   6.7651290e+01   2.0095370e+02   9.2116129e+01   1.0019877e+02   5.5671935e+01   1.1643721e+02   6.0080968e+01   9.4177071e+01   3.5717419e+01   1.1296390e+02   4.1182258e+01   1.9034832e+02   1.7584194e+01   1.4608326e+02   5.0049677e+01   1.0358570e+02   1.6275129e+02   1.7602764e+02   6.2644194e+01   1.5075105e+02   4.2689677e+01   1.1467612e+02   7.8378710e+01   2.0721325e+02   7.3845484e+01   1.3579785e+02   2.8960613e+02   2.4068312e+02   3.0760323e+01   1.1943143e+02   4.4152903e+01   1.1329712e+02   5.3932258e+01   1.3132768e+02   5.8044194e+01   1.5518356e+02   1.6837742e+01   1.0938427e+02   3.8820645e+01   1.1133725e+02   9.7051613e+01   1.6648555e+02   6.6770645e+01   1.2233125e+02   4.3561613e+01   1.2864475e+02   5.6850323e+01   5.7808103e+01   1.0232129e+02   8.3416877e+01   4.7839677e+01   1.6037702e+02   4.0373226e+01   1.2878208e+02   1.4143871e+01   6.9135910e+01   5.5278065e+01   1.0286388e+02   3.4866129e+01   1.4717458e+02   5.3078387e+01   7.7881471e+01   5.0214194e+01   1.0862190e+02   2.9793548e+01   7.7783613e+01   6.8995484e+01   1.7193423e+02   1.1631290e+02   2.2395948e+02   8.3853548e+01   1.6758462e+02   3.5786129e+01   2.4202421e+02   1.6421032e+02   3.1403819e+01   7.9993871e+01   2.6884726e+02   5.9549355e+01   2.6105729e+01   5.3177742e+01   1.5410610e+02   8.6766774e+01   2.2446092e+02   7.2464194e+01   2.1486093e+02   1.1864548e+02   2.1058933e+02   6.7424194e+01   1.6923961e+02   9.1445484e+01   3.5837275e+02   5.5117419e+01   2.6735996e+02   9.1182258e+01   2.2439284e+02   2.9242581e+01   7.6768013e+01   1.1500161e+02   2.5825148e+02   3.9014516e+01   1.3307239e+02   1.0031000e+02   2.4390649e+02   3.6607516e+02   7.4298826e+01   8.2125484e+01   1.9534706e+02   4.7935161e+01   1.2939357e+02   9.2615161e+01   7.5766271e+01   6.2043548e+01   9.9482645e+01   5.9960323e+01   2.3072640e+02   5.5528387e+01   1.1637934e+02   4.1187742e+01   8.2410142e+01   4.9792581e+01   1.4245466e+02  -2.0683226e+01   1.0819240e+02   4.4562258e+01   2.0582308e+02   5.2600323e+01   2.1347455e+02   4.2528710e+01   1.5268738e+02   9.8630645e+01   7.3363419e+01   9.4115161e+01   3.1425143e+02   8.5088387e+01   1.8510551e+02   5.7200000e+01   8.9438839e+01   6.3258710e+01   1.6426317e+02   1.6225968e+02   9.0947097e+00   6.5960645e+01   1.2607799e+02   1.0860452e+02   1.9973390e+02   8.0521935e+01   1.6040954e+02   3.5746452e+01   7.1087703e+01   4.6875806e+01   1.2611090e+02   1.0430065e+02   1.7628982e+02   2.8769355e+01   1.3261942e+02   8.8506129e+01   1.9190693e+02   4.0719032e+01   1.0735280e+02   1.0346516e+02   1.4769117e+02   4.6589032e+01   1.7159933e+02   6.8552581e+01   2.0561612e+02   5.5607097e+01   1.8739982e+02   4.0009677e+01   1.3281826e+02   2.4301935e+01   1.4342617e+02   9.9883548e+01   2.3221577e+02   6.2271290e+01   1.0996701e+02   4.6791935e+01   1.4080213e+02   9.0762258e+01   2.0233870e+02   6.2732581e+01   1.5268397e+02   5.3694194e+01   1.8530672e+02   9.5014516e+01   2.3065626e+02   6.1886129e+01   1.2869298e+02   2.1125742e+02   9.3729406e+01   1.7943839e+02   7.4637832e+01   6.6710323e+01   1.4773382e+02   3.3503548e+01   1.2409552e+02   3.1562903e+01   1.0524368e+02   5.3969032e+01   1.0240215e+02   9.1338710e+01   2.0872839e+02   9.4431935e+01   2.4818674e+02   5.4184516e+01   1.0876427e+02   6.2169355e+01   1.5341452e+02   3.8968710e+01   1.5526702e+02   6.3513226e+01   2.4374281e+02   1.2290935e+02   3.6666065e+00   8.4134516e+01   2.1497085e+02   1.0400935e+02   2.7850377e+02   3.1291935e+02   7.7382903e+01   5.8977419e+01   8.7716000e+01   1.3142258e+01   3.5947329e+01   2.2090000e+01   3.3129574e+01   4.0717419e+01   9.4310994e+01   7.5605484e+01   1.9791705e+02   8.7491935e+01   1.7983935e+02   1.0189290e+02   2.2070921e+02   6.6508387e+01   1.6321481e+02   6.7729355e+01   1.2642423e+02   3.4530000e+01   1.8500631e+02   6.4915806e+01   1.5871480e+02   6.5410323e+01   1.3012040e+02   4.4656774e+01   1.1187262e+02   5.3123226e+01   2.3540917e+02   5.9951290e+01   1.0175648e+02   7.3345806e+01   7.8072335e+01   6.7417419e+01   1.2170564e+02   4.0434839e+01   1.2286425e+02   6.7327419e+01   1.3150768e+02   3.2725484e+01   3.8674865e+01   5.6977419e+01   1.6317277e+02   3.6596129e+01   1.7474457e+02   2.1002323e+02   4.2953626e+01   6.1941613e+01   9.4494026e+01   6.8323548e+01   1.4323766e+02   7.2416129e+01   1.0196219e+02   6.8178065e+01   6.5805755e+01
   7.2071613e+01   1.9436169e+02   1.3618903e+02   1.8103326e+02   1.5983548e+01   1.3027196e+02   6.1350323e+01   2.8679068e+02   6.8249355e+01   2.7797683e+02   6.7375484e+01   2.0244577e+02   1.7045161e+01  -1.0100710e+01   1.8177742e+01   1.4314813e+01   4.6849032e+01   1.9295208e+02   5.5059677e+01   1.8973555e+02   1.0356935e+02   2.5121026e+02   6.8838710e+01   9.6841935e+01   2.0209355e+01   1.2927228e+02   4.3249677e+01   1.2434648e+02   4.8511290e+01   9.7413935e+01   7.3321935e+01   1.3556263e+02   5.4709355e+01   1.3941261e+02   4.5188710e+01   1.1417716e+02   5.3476452e+01   1.4438930e+02   4.5098710e+01   1.3605888e+02   6.6751290e+01   1.7182570e+02   8.3636129e+01   1.2539717e+02   5.0961935e+01   9.5714013e+01   1.2370968e+01   1.2473871e+01   7.6767419e+01   1.1662990e+02   4.5332258e+01   1.5529632e+02   2.0914194e+01   1.3243686e+02   4.8149677e+01   9.0737703e+01   1.3604129e+02   1.8149444e+02   5.4934194e+01   1.4689785e+02   6.1689677e+01   1.3691612e+02   6.6568710e+01   2.4262805e+02   5.7225484e+01   1.3588745e+02   2.2322613e+02   2.1243352e+02   3.2380323e+01   1.2720183e+02   3.4482903e+01   1.1979072e+02   6.3552258e+01   1.7141808e+02   1.0100419e+02   1.5374676e+02   1.7407742e+01   9.4338671e+01   4.2920645e+01   1.1395925e+02   8.3671613e+01   1.6569595e+02   6.3350645e+01   1.5460485e+02   4.4611613e+01   1.1718075e+02   5.6800323e+01   7.0052103e+01   1.5203129e+02   8.5970077e+01   5.6699677e+01   1.2971822e+02   4.1513226e+01   1.6297088e+02   3.2383871e+01   6.5866710e+01   4.7468065e+01   8.0958684e+01   4.5056129e+01   1.5164938e+02   5.9698387e+01   7.6731871e+01   5.1884194e+01   1.0186830e+02   3.4893548e+01   8.0945613e+01   7.1145484e+01   1.4091223e+02   8.9892903e+01   1.9436308e+02   6.0093548e+01   1.3843542e+02   3.1976129e+01   1.8641901e+02   1.4569032e+02   3.4315419e+01   9.6223871e+01   2.5477886e+02   4.6789355e+01   3.6836529e+01   1.0812774e+02   1.3523010e+02   9.5526774e+01   2.0209012e+02   6.0374194e+01   2.9377813e+02   7.3975484e+01   2.2864293e+02   3.1854194e+01   1.3931521e+02   1.6006548e+02   3.6678315e+02   5.8977419e+01   2.1972116e+02   7.0322258e+01   1.9330164e+02   5.8812581e+01   1.0107241e+02   6.0951613e+01   2.6238548e+02   3.6764516e+01   1.2145239e+02   6.3220000e+01   2.0606369e+02   4.4150516e+02   5.0354426e+01   1.0936548e+02   2.2421786e+02   4.4655161e+01   1.0355597e+02   7.8425161e+01   8.3671471e+01   5.7423548e+01   1.4328225e+02   5.5670323e+01   1.5763960e+02   6.3138387e+01   1.2458054e+02   2.7517742e+01   1.0759374e+02   5.1702581e+01   1.0663186e+02  -2.6973226e+01   7.7645600e+01   3.1842258e+01   1.2827068e+02   2.8930323e+01   1.7375815e+02   5.5578710e+01   2.0179338e+02   9.8630645e+01   8.5603419e+01   1.0349516e+02   3.0240103e+02   7.0278387e+01   1.9372031e+02   5.2960000e+01   9.4158039e+01   6.0258710e+01   1.8621317e+02   2.2272968e+02   2.5871097e+00   7.4250645e+01   1.2341479e+02   1.1446452e+02   1.9636510e+02   4.8801935e+01   1.9327714e+02   1.7126452e+01   1.0276730e+02   5.5875806e+01   1.5244090e+02   9.3020645e+01   1.6219222e+02   3.9769355e+01   1.5635942e+02   5.6936129e+01   1.9105253e+02   4.6719032e+01   1.3987280e+02   1.8365516e+02   8.4185974e+01   5.1449032e+01   1.4117053e+02   7.4842581e+01   1.7501292e+02   6.0797097e+01   1.6369462e+02   4.1199677e+01   1.1725306e+02   3.5351935e+01   1.2407217e+02   1.0888355e+02   2.2626577e+02   6.4701290e+01   1.4787261e+02   3.5751935e+01   1.0520533e+02   9.8522258e+01   1.8471790e+02   9.4402581e+01   1.6162037e+02   6.7164194e+01   2.0775912e+02   8.1134516e+01   2.1538666e+02   4.2786129e+01   1.8241098e+02   3.0720742e+02   5.2523406e+01   1.5452839e+02   6.3630632e+01   5.7510323e+01   1.1542982e+02   4.1023548e+01   1.1296392e+02   1.6272903e+01   7.5796877e+01   6.0159032e+01   1.0133695e+02   9.2578710e+01   2.0562919e+02   1.2614194e+02   2.4735994e+02   4.7664516e+01   9.9005871e+01   8.8599355e+01   1.5711012e+02   5.8918710e+01   1.4824102e+02   6.0943226e+01   2.3098841e+02   8.7329355e+01   2.8033006e+01   6.8854516e+01   2.5371325e+02   1.1952935e+02   2.5335217e+02   3.3405935e+02   7.6411703e+01   5.9067419e+01   1.0517880e+02   1.3472258e+01   2.4640929e+01   3.8040000e+01   3.5703574e+01   4.6577419e+01   1.1188219e+02   8.5265484e+01   1.8890425e+02   5.5781935e+01   2.0903615e+02   8.9942903e+01   2.5809521e+02   5.4848387e+01   1.9171761e+02   7.5029355e+01   1.4472023e+02   2.2290000e+01   2.3845551e+02   6.9245806e+01   1.6688840e+02   6.6790323e+01   1.7148000e+02   5.5946774e+01   1.1224942e+02   1.0512323e+02   2.5780917e+02   3.4141290e+01   8.2871277e+01   6.1305806e+01   8.1745535e+01   6.9087419e+01   1.6637204e+02   5.2484839e+01   1.3381025e+02   6.5097419e+01   1.4220608e+02   9.9654839e+00   5.6155665e+01   6.1067419e+01   1.3703557e+02   3.3706129e+01   1.4225577e+02   2.0735323e+02   2.9457226e+01   6.1801613e+01   1.1784523e+02   5.9613548e+01   1.6226446e+02   6.7606129e+01   1.1662699e+02   5.5268065e+01   8.0268555e+01
   8.2161613e+01   1.8131449e+02   1.4794903e+02   2.3252246e+02   3.4693548e+01   1.4749516e+02   6.6580323e+01   2.5266228e+02   7.8629355e+01   2.5081643e+02   4.6855484e+01   1.9499737e+02   4.8615161e+01   1.8369032e-01   2.3317742e+01   8.1361290e-01   6.2219032e+01   1.7772248e+02   6.1119677e+01   2.2688075e+02   8.6259355e+01   2.7382506e+02   7.5648710e+01   1.4982714e+02   2.9829355e+01   1.6165268e+02   6.3249677e+01   1.5017648e+02   5.2231290e+01   1.2640634e+02   7.9081935e+01   1.4120183e+02   3.4229355e+01   1.4763101e+02   9.7808710e+01   1.4477756e+02   4.1576452e+01   1.2691130e+02   3.9048710e+01   1.4130288e+02   9.2941290e+01   1.7478050e+02   7.4926129e+01   1.0905397e+02   5.7631935e+01   1.0490041e+02   3.2096774e-01  -2.0421290e+00   4.2387419e+01   1.1400030e+02   5.2992258e+01   1.6197352e+02   1.4434194e+01   1.1157526e+02   5.3859677e+01   1.4685090e+02   2.0280129e+02   2.0796364e+02   6.8364194e+01   1.4182345e+02   3.5929677e+01   1.1836692e+02   7.8708710e+01   2.1770685e+02   5.6185484e+01   1.5207065e+02   2.3491613e+02   2.3149832e+02   2.8900323e+01   1.3768023e+02   2.9392903e+01   1.0371792e+02   5.3222258e+01   1.8776448e+02   7.4004194e+01   1.3571676e+02   2.3457742e+01   1.1771467e+02   4.6390645e+01   1.2359165e+02   7.9191613e+01   1.7538435e+02   5.3010645e+01   1.3605205e+02   4.1271613e+01   1.0268795e+02   7.4610323e+01   8.9857303e+01   8.7981290e+01   4.6994077e+01   4.5319677e+01   1.3009862e+02   4.0803226e+01   1.7155768e+02   2.3383871e+01   1.1825671e+02   1.6848065e+01   1.1002828e+02   5.7016129e+01   1.1526258e+02   5.8508387e+01   6.9637071e+01   3.6164194e+01   9.4795897e+01   3.3653548e+01   1.2890481e+02   4.2855484e+01   1.1488543e+02   6.2082903e+01   1.1682788e+02   7.2183548e+01   1.0965822e+02   2.6206129e+01   1.4374061e+02   1.1397032e+02   1.8473019e+01   1.0028387e+02   2.8686406e+02   6.8793548e+00   2.2839329e+01   8.9887742e+01   1.2944930e+02   6.8906774e+01   2.1259972e+02   5.8654194e+01   3.2848573e+02   5.1265484e+01   1.7645973e+02   4.8944194e+01   1.4032801e+02   1.3606548e+02   4.4613315e+02   2.7737419e+01   1.9012036e+02   2.7802258e+01   2.1008324e+02   4.8142581e+01   1.0025601e+02   6.9851613e+01   2.0910348e+02   5.3914516e+01   1.3358039e+02   5.6460000e+01   1.0907449e+02   4.5940516e+02   4.1542426e+01   9.4075484e+01   1.8982106e+02   2.2505161e+01   9.6427974e+01   6.4235161e+01   4.8896671e+01   6.0233548e+01   1.5086745e+02   4.0810323e+01   1.2777840e+02   5.1618387e+01   1.5354214e+02   4.0847742e+01   1.0757734e+02   7.6742581e+01   1.0724866e+02  -3.5113226e+01   8.9396800e+01   6.7272258e+01   1.0738628e+02   5.0380323e+01   1.7799215e+02   3.3668710e+01   1.7501618e+02   6.9960645e+01   8.8847019e+01   9.5355161e+01   2.8282223e+02   5.6278387e+01   1.9299031e+02   4.3860000e+01   1.1074604e+02   7.2398710e+01   1.8062197e+02   2.0534968e+02  -1.1162490e+01   5.5680645e+01   1.0166039e+02   1.0494452e+02   1.9231670e+02   5.9561935e+01   1.8431634e+02   2.6746452e+01   7.5517703e+01   4.5445806e+01   1.5336530e+02   6.3210645e+01   2.2319702e+02   3.6809355e+01   1.6635622e+02   4.5406129e+01   2.5764493e+02   5.7239032e+01   1.1560120e+02   1.5622516e+02   8.1520374e+01   3.9689032e+01   1.4449133e+02   7.9362581e+01   2.0770132e+02   4.2797097e+01   1.2746462e+02   3.6109677e+01   1.4818026e+02   2.6781935e+01   1.0803777e+02   1.0645355e+02   2.6912017e+02   5.4371290e+01   9.7409006e+01   5.2031935e+01   1.0395293e+02   8.8052258e+01   1.9979550e+02   4.4972581e+01   1.1943477e+02   3.8024194e+01   2.0480032e+02   6.0884516e+01   2.1363666e+02   5.3216129e+01   1.5515658e+02   2.7915742e+02   7.4007406e+01   1.5833839e+02   6.2605832e+01   7.8510323e+01   1.3883982e+02   3.2023548e+01   1.3189392e+02   2.2182903e+01   6.5704077e+01   6.0389032e+01   8.3608555e+01   9.2908710e+01   2.0994279e+02   8.3621935e+01   2.5719154e+02   4.8704516e+01   1.2097267e+02   7.0119355e+01   1.3077852e+02   5.9158710e+01   1.5012182e+02   6.4703226e+01   2.2864761e+02   1.1437935e+02  -8.5609935e+00   6.5464516e+01   2.1765445e+02   9.5629355e+01   2.6779417e+02   3.6334935e+02   3.2108503e+01   7.0307419e+01   1.0665960e+02   9.3822581e+00   5.4018129e+01   3.2610000e+01   3.5187974e+01   5.6287419e+01   9.3875394e+01   7.3695484e+01   1.9992985e+02   8.3921935e+01   1.7750495e+02   6.9992903e+01   2.7264121e+02   4.5888387e+01   1.8120441e+02   7.6149355e+01   8.4510632e+01   3.5570000e+01   2.1473311e+02   7.2915806e+01   1.2321480e+02   7.6410323e+01   1.6810040e+02   4.9276774e+01   9.7453019e+01   9.5193226e+01   2.3979357e+02   4.7091290e+01   8.6355277e+01   7.8205806e+01   1.0406354e+02   6.9617419e+01   1.3798964e+02   4.2714839e+01   1.0968185e+02   5.9287419e+01   1.9648088e+02   4.4435484e+01   5.1688065e+01   5.4257419e+01   1.4805037e+02   3.4366129e+01   1.4570297e+02   1.9516323e+02   4.2762426e+01   7.1271613e+01   1.0136763e+02   5.7993548e+01   1.4030406e+02   7.4566129e+01   1.1222019e+02   4.4558065e+01   7.1025355e+01
   6.9401613e+01   2.0195529e+02   1.3647903e+02   2.5277006e+02   4.4553548e+01   1.6108636e+02   7.5200323e+01   2.6287268e+02   5.1209355e+01   2.7758003e+02   5.9275484e+01   1.8376377e+02   3.7665161e+01  -2.1703097e+00   1.7317742e+01  -5.2363871e+00   6.4169032e+01   1.6398648e+02   3.8679677e+01   1.8654595e+02   1.1641935e+02   2.7064226e+02   7.2358710e+01   1.8323034e+02   2.9779355e+01   1.1555668e+02   4.4389677e+01   1.1921528e+02   6.3131290e+01   1.0529434e+02   7.4851935e+01   1.0744023e+02   3.0279355e+01   1.2522701e+02   7.8518710e+01   1.3356076e+02   4.3096452e+01   1.2050970e+02   5.3098710e+01   1.5960888e+02   8.1461290e+01   1.5431890e+02   8.4636129e+01   1.2022717e+02   4.0531935e+01   9.1888413e+01   8.5609677e+00  -9.3613290e+00   4.1147419e+01   1.4471950e+02   2.9522258e+01   1.4218112e+02   1.9584194e+01   1.2635326e+02   6.9099677e+01   9.8111703e+01   1.4128129e+02   2.0412524e+02   7.7884194e+01   1.6091185e+02   5.1739677e+01   1.7229212e+02   5.8898710e+01   2.0858165e+02   6.3945484e+01   1.8172985e+02   3.0378613e+02   2.0729872e+02   4.4950323e+01   1.2058623e+02   3.8292903e+01   1.2453592e+02   5.6412258e+01   1.8407928e+02   7.0004194e+01   1.3541676e+02   3.9977742e+01   9.2053071e+01   5.2200645e+01   1.1231685e+02   8.9721613e+01   1.4811195e+02   6.5870645e+01   1.1549325e+02   3.3321613e+01   1.1456395e+02   4.8560323e+01   8.3471303e+01   6.0701290e+01   7.4126477e+01   5.7699677e+01   1.3239822e+02   3.9083226e+01   1.8107528e+02   1.1143871e+01   7.9945910e+01   3.2418065e+01   9.1122684e+01   4.5396129e+01   1.3033218e+02   4.4318387e+01   7.8542271e+01   4.2354194e+01   1.2977070e+02   6.0513548e+01   1.7589601e+02   6.9285484e+01   1.6749103e+02   7.7792903e+01   1.5318108e+02   8.3713548e+01   1.5649582e+02   3.7926129e+01   2.0904301e+02   1.4869032e+02   2.7785419e+01   1.1446387e+02   3.1055966e+02   3.5649355e+01   5.1637729e+01   1.4983774e+02   1.2437330e+02   9.9426774e+01   2.3296812e+02   5.7944194e+01   3.5950253e+02   8.0165484e+01   1.1471773e+02   6.2424194e+01   1.6924961e+02   1.4116548e+02   4.7796515e+02   6.3787419e+01   2.3537636e+02   5.2662258e+01   2.2323444e+02   4.8192581e+01   1.0759201e+02   8.5141613e+01   2.2407028e+02   5.4514516e+01   1.7713239e+02   6.1220000e+01   1.1650369e+02   4.8755516e+02   6.5810426e+01   9.6885484e+01   2.5169626e+02   4.9655161e+01   1.5563597e+02   5.3425161e+01   8.6381471e+01   7.9993548e+01   1.7423665e+02   4.9810323e+01   1.2305840e+02   5.8618387e+01   1.4760214e+02   7.3417742e+01   1.6569174e+02   4.8842581e+01   1.4886066e+02  -4.0973226e+01   8.7195600e+01   6.0602258e+01   1.2843988e+02   3.3050323e+01   1.6870855e+02   4.7428710e+01   1.8368538e+02   1.2220065e+02   9.1047819e+01   8.0405161e+01   2.5353823e+02   4.8378387e+01   1.8543231e+02   5.7000000e+01   6.3594839e+01   7.4398710e+01   1.9908197e+02   2.0015968e+02  -2.7072903e+00   8.8820645e+01   1.1838919e+02   9.3514516e+01   1.8032110e+02   5.9941935e+01   1.6509594e+02   1.8746452e+01   7.2487703e+01   3.5725806e+01   1.6729290e+02   8.6500645e+01   2.0761382e+02   3.3049355e+01   1.3832702e+02   8.1316129e+01   2.0438213e+02   5.1529032e+01   9.6488000e+01   1.2498516e+02   1.1368957e+02   3.9919032e+01   1.4813293e+02   5.6122581e+01   1.8170052e+02   5.2837097e+01   1.2966142e+02   4.0529677e+01   1.2277666e+02   2.9541935e+01   1.4419697e+02   9.2783548e+01   2.8602377e+02   5.3421290e+01   1.1244501e+02   4.3171935e+01   9.0371729e+01   7.3862258e+01   1.8988070e+02   5.8592581e+01   1.5110517e+02   7.0734194e+01   2.1066352e+02   5.3634516e+01   2.2246666e+02   6.6406129e+01   1.3762138e+02   2.3791742e+02   9.1306606e+01   1.4109839e+02   8.0365032e+01   8.7420323e+01   1.5817702e+02   4.3233548e+01   1.2457712e+02   2.7082903e+01   8.4792077e+01   3.2199032e+01   7.1863755e+01   7.5618710e+01   2.1508599e+02   9.3761935e+01   2.6972034e+02   4.5944516e+01   1.2271347e+02   8.9259355e+01   1.4248732e+02   3.9298710e+01   1.4595062e+02   6.0093226e+01   2.2720641e+02   1.0890935e+02   3.1496606e+01   5.4424516e+01   1.9624765e+02   9.6199355e+01   2.6269857e+02   3.4214935e+02   1.0904503e+01   7.1547419e+01   1.1190040e+02   1.5572258e+01   3.2372929e+01   2.9610000e+01   4.6947974e+01   5.2527419e+01   1.1769619e+02   6.7175484e+01   1.6811145e+02   1.0911194e+02   1.5391975e+02   8.4042903e+01   2.4713721e+02   4.1268387e+01   2.0623401e+02   7.2849355e+01   1.6024463e+02   8.1000000e+01   2.7413871e+02   6.8865806e+01   1.5420880e+02   9.5030323e+01   1.6037080e+02   5.2376774e+01   1.1634502e+02   8.1193226e+01   2.7216357e+02   5.2231290e+01   1.3894408e+02   6.1965806e+01   1.1612274e+02   6.1687419e+01   1.5062404e+02   4.5914839e+01   1.1790585e+02   6.6427419e+01   1.3371968e+02   4.1055484e+01   9.2958465e+01   7.6447419e+01   1.5575517e+02   3.3486129e+01   1.3605337e+02   2.0664323e+02   3.5654026e+01   6.8991613e+01   1.2779003e+02   5.8513548e+01   1.6811246e+02   5.0606129e+01   1.2741699e+02   5.1838065e+01   7.6012955e+01
   7.0881613e+01   1.9269689e+02   1.6299903e+02   2.0955846e+02   3.9363548e+01   1.6045156e+02   6.2060323e+01   2.6059388e+02   6.4969355e+01   2.9147923e+02   4.4945484e+01   2.2334017e+02   2.8375161e+01   1.6472890e+01   1.2937742e+01   1.3024013e+01   5.1799032e+01   1.9892608e+02   3.6179677e+01   2.4087595e+02   1.1394935e+02   3.1014986e+02   6.0978710e+01   1.5843074e+02   6.8293548e+00   1.3120268e+02   3.7389677e+01   1.2972528e+02   8.6181290e+01   1.0769034e+02   6.5371935e+01   1.1757863e+02   5.8659355e+01   1.2162661e+02   8.0228710e+01   8.8183961e+01   6.1476452e+01   1.3755930e+02   3.6718710e+01   1.7996928e+02   8.0321290e+01   1.7808010e+02   7.7306129e+01   1.2119357e+02   3.3771935e+01   9.4569213e+01   3.7130968e+01   1.8873071e+01   4.2337419e+01   1.2066430e+02   3.0522258e+01   1.2882112e+02   3.8054194e+01   1.3606566e+02   4.6049677e+01   8.0805703e+01   1.3213129e+02   1.8118724e+02   6.3034194e+01   1.6504985e+02   3.6969677e+01   1.2628372e+02   5.0668710e+01   2.1829005e+02   8.7465484e+01   1.7941825e+02   2.9928613e+02   2.1371872e+02   3.8860323e+01   1.0202343e+02   3.7242903e+01   7.8089923e+01   5.9362258e+01   1.8794328e+02   7.8334194e+01   1.2732036e+02   4.4027742e+01   1.0944907e+02   3.8580645e+01   1.1321645e+02   8.1951613e+01   1.6411355e+02   7.7870645e+01   1.2172325e+02   5.1041613e+01   9.8336348e+01   6.3090323e+01   8.7358903e+01   1.3074129e+02   7.1093277e+01   3.5749677e+01   1.2839422e+02   4.0273226e+01   1.5707008e+02   3.7573871e+01   1.0798151e+02   3.2178065e+01   9.7661884e+01   3.6536129e+01   1.1276098e+02   4.4838387e+01   7.9260671e+01   5.1214194e+01   8.5641897e+01   4.4793548e+01   1.2201361e+02   5.2955484e+01   1.3474743e+02   6.5652903e+01   1.8368228e+02   2.3093548e+01   1.6282542e+02   1.7736129e+01   2.1365821e+02   1.2702032e+02   4.5239019e+01   1.3140387e+02   3.1832446e+02   3.6309355e+01   7.1634929e+01   6.7987742e+01   1.4287130e+02   7.5806774e+01   2.3318772e+02   7.9654194e+01   2.6761573e+02   8.5885484e+01   9.1690129e+01   7.3514194e+01   1.8084241e+02   1.1416548e+02   3.5069515e+02   5.2117419e+01   3.2707996e+02   3.5182258e+01   2.0163284e+02   3.1242581e+01   9.5608013e+01   7.0471613e+01   2.0839388e+02   3.2714516e+01   1.7232639e+02   5.4460000e+01   1.3566449e+02   3.9512516e+02   4.1924826e+01   9.3885484e+01   2.2516626e+02   3.5935161e+01   1.4835357e+02   7.8615161e+01   6.1746271e+01   4.8993548e+01   1.1276665e+02   4.9480323e+01   1.5213480e+02   1.6378387e+01   1.4551134e+02   4.7137742e+01   1.2579414e+02   4.6412581e+01   1.4462506e+02  -1.1783226e+01   8.0050400e+01   6.6752258e+01   9.0807884e+01   3.8490323e+01   1.9560335e+02   5.4768710e+01   1.4999818e+02   9.5200645e+01   6.7877819e+01   9.3785161e+01   2.5884783e+02   5.2948387e+01   1.7810671e+02   5.6810000e+01   7.8570039e+01   7.2968710e+01   2.1233637e+02   1.9844968e+02  -1.2850490e+01   7.5910645e+01   1.3214199e+02   1.1313452e+02   1.7361150e+02   6.3371935e+01   1.8606154e+02   9.6064516e+00   9.2748903e+01   5.0205806e+01   1.2613450e+02   1.1250065e+02   1.9744382e+02   4.2239355e+01   1.7945182e+02   8.3216129e+01   1.8133013e+02   5.7719032e+01   9.1472800e+01   7.8935161e+01   1.7823357e+02   3.9879032e+01   1.5071613e+02   6.0792581e+01   2.2404692e+02   5.9417097e+01   1.6985502e+02   5.9339677e+01   1.1518186e+02   3.7071935e+01   1.0102457e+02   1.0493355e+02   2.3605177e+02   4.0511290e+01   1.1380781e+02   5.4701935e+01   1.1383933e+02   6.8472258e+01   1.9931190e+02   5.6692581e+01   1.5873717e+02   4.3264194e+01   2.1829112e+02   6.3884516e+01   2.4401666e+02   5.7166129e+01   1.7760058e+02   2.3772742e+02   1.4270181e+02   1.5057839e+02   4.8946632e+01   5.6180323e+01   1.4343622e+02   3.8233548e+01   1.2529712e+02   2.7032903e+01   7.4126077e+01   2.9059032e+01   1.0120495e+02   8.9288710e+01   2.4394239e+02   1.0529194e+02   2.3312794e+02   5.7374516e+01   1.1936907e+02   6.7029355e+01   1.7731572e+02   5.6488710e+01   1.5509542e+02   7.8233226e+01   2.3322521e+02   1.0747935e+02   1.3851006e+01   6.9804516e+01   2.3872725e+02   8.6579355e+01   2.6308817e+02   3.6681935e+02   4.6310903e+01   7.5547419e+01   8.5050400e+01  -1.5677419e+00   4.8941290e+00   2.8230000e+01   1.0828374e+01   4.2817419e+01   1.0204299e+02   7.8985484e+01   1.9364665e+02   1.1263194e+02   1.3834815e+02   8.6512903e+01   2.1955961e+02   7.8178387e+01   2.3442121e+02   8.6969355e+01   1.3935503e+02   6.3670000e+01   1.9076511e+02   6.8815806e+01   1.5378280e+02   8.3460323e+01   1.7367640e+02   4.8326774e+01   1.1795902e+02   1.0587323e+02   2.3418917e+02   1.8141290e+01   1.1753128e+02   5.2065806e+01   9.8154735e+01   4.5147419e+01   1.6468724e+02   6.3574839e+01   1.0906305e+02   6.2617419e+01   1.6574448e+02   5.2675484e+01   5.4788865e+01   6.0547419e+01   1.4730717e+02   2.5816129e+01   1.3193697e+02   2.2145323e+02   5.2709226e+01   4.8601613e+01   1.1113123e+02   4.4233548e+01   1.7949486e+02   6.4376129e+01   9.6505394e+01   8.8648065e+01   9.4928155e+01
   7.5451613e+01   1.8876129e+02   1.1789903e+02   1.7616646e+02   3.7933548e+01   1.1961596e+02   5.8440323e+01   2.6945348e+02   7.6489355e+01   2.4240763e+02   5.2085484e+01   1.8362897e+02   4.5475161e+01   1.8674890e+01   3.1747742e+01  -1.1580787e+01   6.1329032e+01   1.8505368e+02   5.2119677e+01   2.2491075e+02   2.2056935e+02   1.2369026e+02   7.3978710e+01   1.6562074e+02   2.0969355e+01   1.5474148e+02   5.3439677e+01   1.5258128e+02   5.6131290e+01   1.0956434e+02   6.1081935e+01   1.3440183e+02   4.3039355e+01   1.1754621e+02   6.6998710e+01   6.4912361e+01   5.7866452e+01   1.2494810e+02   6.0338710e+01   1.4449968e+02   9.8031290e+01   1.7880330e+02   1.0668613e+02   1.4422317e+02   5.6201935e+01   9.9674813e+01   2.2370968e+01   5.9538710e+00   4.8907419e+01   1.4266870e+02   1.4662258e+01   1.5270992e+02   2.1624194e+01   1.3433006e+02   5.2669677e+01   1.1908610e+02   1.6909129e+02   1.4999044e+02   8.0504194e+01   1.3989225e+02   4.2209677e+01   1.2538452e+02   7.6758710e+01   2.0886285e+02   6.4085484e+01   1.5724865e+02   2.2741613e+02   2.1728832e+02   4.5050323e+01   1.0738823e+02   4.7532903e+01   9.6986723e+01   3.9742258e+01   2.1594288e+02   7.4144194e+01   1.2994556e+02   1.6597742e+01   1.0435347e+02   5.2680645e+01   1.0208845e+02   8.1241613e+01   2.2046035e+02   5.3960645e+01   1.5354605e+02   5.5321613e+01   1.2199395e+02   4.4900323e+01   7.9474103e+01   1.4041129e+02   8.5319677e+01   4.6079677e+01   1.5970782e+02   4.8423226e+01   1.7694808e+02   2.7283871e+01   1.0527471e+02   5.6938065e+01   1.0778108e+02   4.1206129e+01   1.2419738e+02   3.9458387e+01   7.1071071e+01   5.3304194e+01   8.7944697e+01   4.9083548e+01   1.2848041e+02   6.2335484e+01   1.5104703e+02   1.3050290e+02   2.5401428e+02   6.5663548e+01   1.7784982e+02   1.7636129e+01   2.0785621e+02   1.2888032e+02   2.8990219e+01   1.1487387e+02   2.8534686e+02   4.2029355e+01   2.9797329e+01   1.1760774e+02   1.9071170e+02   8.7616774e+01   2.2886292e+02   7.6324194e+01   2.1941213e+02   9.5835484e+01   1.4584413e+02   9.3754194e+01   1.8236321e+02   9.9975484e+01   3.7540035e+02   5.8407419e+01   3.3104676e+02   4.5372258e+01   2.0957764e+02   4.8292581e+01   1.3772401e+02   8.1901613e+01   2.0161948e+02   6.8614516e+01   1.7425439e+02   7.0120000e+01   1.1403169e+02   4.1402516e+02   3.9222826e+01   7.9505484e+01   2.3041666e+02   3.5935161e+01   1.3049357e+02   6.4235161e+01   8.1706671e+01   5.3323548e+01   1.3952025e+02   5.1810323e+01   1.5118840e+02   4.1478387e+01   1.1121334e+02   3.8897742e+01   1.0449334e+02   7.4032581e+01   1.6922546e+02  -1.9232258e+00   1.1674160e+02   4.8702258e+01   1.0496188e+02   4.6210323e+01   1.6171575e+02   3.9428710e+01   1.8384538e+02   8.1110645e+01   7.4145019e+01   1.0292516e+02   2.4335663e+02   6.8048387e+01   2.0385871e+02   3.8240000e+01   8.6625639e+01   6.4258710e+01   1.9256317e+02   2.3386968e+02  -9.8740903e+00   2.7200645e+01   5.0278787e+01   8.5894516e+01   1.8512070e+02   5.3371935e+01   1.7391154e+02   1.6366452e+01   8.1058103e+01   4.4105806e+01   1.6571250e+02   8.3780645e+01   1.8036142e+02   4.5909355e+01   1.9486822e+02   6.4836129e+01   1.5085053e+02   5.2909032e+01   9.2047600e+01   1.3998516e+02   1.0176957e+02   3.6349032e+01   1.7108853e+02   7.0602581e+01   1.9116212e+02   5.9077097e+01   1.7126222e+02   3.7389677e+01   1.3126786e+02   2.5161935e+01   1.0311737e+02   1.1274355e+02   1.9447697e+02   4.9701290e+01   1.0993261e+02   4.8601935e+01   1.1927733e+02   9.7662258e+01   1.9487670e+02   3.8592581e+01   1.6513517e+02   5.9924194e+01   2.0457832e+02   6.1134516e+01   2.1898666e+02   6.5836129e+01   1.5185698e+02   2.0325742e+02   9.9989406e+01   1.5752839e+02   8.0670632e+01   8.2040323e+01   1.4003742e+02   4.3233548e+01   1.2662712e+02   5.0329032e+00   8.4796077e+01   4.0779032e+01   8.0217355e+01   9.4048710e+01   2.0732159e+02   1.0091194e+02   2.3071834e+02   3.2804516e+01   1.3405467e+02   3.5599355e+01   1.5554012e+02   7.1638710e+01   1.6760342e+02   5.4043226e+01   2.3583041e+02   9.5379355e+01   1.3719006e+01   7.6704516e+01   2.3322525e+02   8.5769355e+01   2.9015297e+02   3.3557935e+02   3.2950103e+01   6.9457419e+01   9.3157600e+01   1.4282258e+01   2.3526129e+01   3.5760000e+01   2.5035974e+01   1.7817419e+01   1.0057299e+02   8.4935484e+01   2.4750065e+02   9.4301935e+01   1.5776455e+02   8.4082903e+01   2.3522401e+02   6.7368387e+01   2.0833601e+02   8.5199355e+01   1.3508663e+02   6.7620000e+01   2.6339911e+02   5.6915806e+01   1.7130480e+02   8.1930323e+01   1.5350880e+02   4.7846774e+01   9.3567419e+01   1.1881323e+02   2.5427397e+02   3.7951290e+01   9.0286477e+01   6.7775806e+01   8.2187935e+01   4.6687419e+01   1.4736404e+02   4.1434839e+01   1.0383425e+02   5.1757419e+01   1.6042328e+02   3.7815484e+01   5.6457665e+01   5.5547419e+01   1.5404717e+02   2.3206129e+01   1.3387577e+02   2.2126323e+02   5.9384426e+01   6.9561613e+01   1.2298443e+02   8.1993548e+01   1.7918406e+02   7.2466129e+01   9.9998194e+01   5.8078065e+01   9.3663755e+01
   8.1261613e+01   1.9376649e+02   1.1156903e+02   1.5000286e+02   4.2553548e+01   1.0376636e+02   5.9730323e+01   2.5473028e+02   7.5779355e+01   2.5580443e+02   5.1325484e+01   1.8020977e+02   2.0615161e+01   1.3663690e+01   3.5987742e+01   1.8001290e-01   6.4639032e+01   1.7094888e+02   4.0429677e+01   2.2990595e+02   2.9794935e+02   2.2039858e+01   8.8928710e+01   1.7247474e+02   2.7539355e+01   1.4226588e+02   6.2629677e+01   1.5065608e+02   7.1131290e+01   1.0470434e+02   8.2891935e+01   1.1484703e+02   3.5369355e+01   1.1419981e+02   5.3188710e+01   4.1497161e+01   4.6196452e+01   1.0931170e+02   5.5568710e+01   1.7141128e+02   6.2181290e+01   1.6491130e+02   8.3546129e+01   1.0545437e+02   6.1101935e+01   8.9192813e+01   9.1309677e+00  -8.2669290e+00   7.5957419e+01   1.5435470e+02   2.2092258e+01   1.5911552e+02   2.9394194e+01   1.4137846e+02   6.5669677e+01   1.1400610e+02   1.6413129e+02   1.8805724e+02   5.7454194e+01   1.7278625e+02   5.2929677e+01   1.6509692e+02   5.3378710e+01   1.9135325e+02   5.1415484e+01   1.7573225e+02   2.5366613e+02   2.4461832e+02   3.2480323e+01   1.1619383e+02   2.9672903e+01   1.4088552e+02   6.1362258e+01   1.9740328e+02   7.9284194e+01   1.2276436e+02   3.7787742e+01   8.9088271e+01   4.0630645e+01   9.6482452e+01   8.7191613e+01   1.4808435e+02   3.8200645e+01   1.8270685e+02   3.8321613e+01   1.0130395e+02   4.7090323e+01   8.8208903e+01   1.5551129e+02   1.0454168e+02   3.0079677e+01   1.4841782e+02   2.9943226e+01   1.9375648e+02   3.5283871e+01   9.8164710e+01   3.5468065e+01   9.5918684e+01   4.0966129e+01   1.1692658e+02   3.3408387e+01   7.5985071e+01   4.5114194e+01   8.9549897e+01   2.3943548e+01   7.4961613e+01   6.3145484e+01   1.1355223e+02   8.7082903e+01   2.5082788e+02   7.5473548e+01   1.4406502e+02   2.5016129e+01   2.2621581e+02   1.2416032e+02   2.2937819e+01   1.0375387e+02   2.4794646e+02   2.2789355e+01   1.6996529e+01   5.8937742e+01   1.5445530e+02   8.5146774e+01   2.3359052e+02   5.0374194e+01   1.5524813e+02   9.6835484e+01   1.0738413e+02   5.2464194e+01   1.6028641e+02   4.7635484e+01   2.6792755e+02   5.3117419e+01   2.7118996e+02   3.2042258e+01   2.2912404e+02   1.7002581e+01   8.2657213e+01   6.1191613e+01   1.7551628e+02   5.3614516e+01   1.6695439e+02   5.5880000e+01   1.3707089e+02   3.8278516e+02   2.6002026e+01   8.3315484e+01   2.0444186e+02   3.4315161e+01   1.0924317e+02   7.5385161e+01   8.4624671e+01   3.4373548e+01   7.4696245e+01   5.4770323e+01   1.8366160e+02   4.1668387e+01   1.0038814e+02   4.8847742e+01   9.0177342e+01   7.3082581e+01   1.6997146e+02  -2.1493226e+01   1.0011720e+02   3.4372258e+01   7.9498284e+01   5.1210323e+01   1.8236575e+02   4.6238710e+01   1.7082058e+02   8.3680645e+01   8.3939419e+01   8.7925161e+01   2.8398663e+02   6.9468387e+01   2.1307511e+02   3.7000000e+01   9.4864839e+01   6.2118710e+01   1.6825437e+02   2.3025968e+02  -1.1255290e+01   1.9820645e+01   1.3009187e+01   1.1356452e+02   2.1400710e+02   5.0661935e+01   1.7102834e+02   6.3176452e+01   8.6503303e+01   4.7535806e+01   1.6124810e+02   7.7070645e+01   2.1089822e+02   6.8289355e+01   1.4512782e+02   8.3836129e+01   2.0857053e+02   4.8619032e+01   1.0834080e+02   1.5789516e+02   8.0336774e+01   5.5729032e+01   1.5315813e+02   6.9462581e+01   2.0882332e+02   5.1127097e+01   7.9518219e+01   5.7059677e+01   1.1155426e+02   1.4971935e+01   1.0084257e+02   1.0354355e+02   2.6935297e+02   3.9751290e+01   1.4648861e+02   3.3131935e+01   9.9084929e+01   7.2142258e+01   1.9577830e+02   6.1922581e+01   1.6264877e+02   6.7974194e+01   2.1664432e+02   8.1884516e+01   2.1289666e+02   5.4306129e+01   2.1939938e+02   2.3867742e+02   1.0248581e+02   1.4862839e+02   6.7142632e+01   6.9370323e+01   1.5076102e+02   5.2813548e+01   1.5092072e+02   1.3892903e+01   7.1657277e+01   5.0779032e+01   9.7227355e+01   9.3578710e+01   2.0988919e+02   1.1248194e+02   2.2231274e+02   3.1854516e+01   1.3051067e+02   5.1449355e+01   1.3175212e+02   3.8158710e+01   1.9933182e+02   6.5283226e+01   2.2860121e+02   1.0775935e+02   3.9686065e+00   5.1374516e+01   2.1311165e+02   8.3249355e+01   2.8721457e+02   3.5672935e+02   3.9878103e+01   7.2787419e+01   8.0511200e+01   2.4225806e-01  -1.5406710e+00   2.4800000e+01   2.7522774e+01   3.6237419e+01   9.0859394e+01   8.3415484e+01   2.3491225e+02   1.0030194e+02   1.2295455e+02   8.5802903e+01   2.2470641e+02   7.2698387e+01   2.4000961e+02   8.0149355e+01   1.3219063e+02   4.7190000e+01   2.2346351e+02   8.1675806e+01   1.6228400e+02   8.5600323e+01   1.8083520e+02   3.5896774e+01   1.2514342e+02   9.5003226e+01   2.6317877e+02   5.8901290e+01   1.0675048e+02   8.3965806e+01   9.4792735e+01   4.4947419e+01   1.4416324e+02   5.0004839e+01   8.4628645e+01   4.8807419e+01   1.2627928e+02   2.2585484e+01   3.9676065e+01   6.9597419e+01   1.4277317e+02   1.7646129e+01   1.4776057e+02   2.1250323e+02   6.2565226e+01   5.1461613e+01   1.3095243e+02   5.7183548e+01   1.6831886e+02   4.2756129e+01   1.1133499e+02   4.5838065e+01   8.0492955e+01
   8.1781613e+01   1.8691489e+02   1.6904903e+02   2.3916446e+02   4.4783548e+01   1.4330796e+02   5.1390323e+01   2.8168748e+02   8.8349355e+01   2.6598883e+02   7.6615484e+01   2.2780657e+02   2.0135161e+01   6.8920903e+00   2.8937742e+01  -1.9355987e+01   5.8749032e+01   1.9610008e+02   5.6809677e+01   2.1397555e+02   3.0294935e+02   4.0298581e+00   8.3218710e+01   1.3936154e+02   2.1589355e+01   1.3740188e+02   5.3669677e+01   1.2718288e+02   7.8701290e+01   1.1661874e+02   6.1941935e+01   1.2209303e+02   2.6419355e+01   9.7295806e+01   5.1848710e+01   6.6604361e+01   4.5146452e+01   1.0200570e+02   4.2098710e+01   1.7195888e+02   6.3221290e+01   1.8344810e+02   8.6206129e+01   1.1996157e+02   4.9581935e+01   9.6734413e+01   1.6600968e+01   6.4154710e+00   4.9047419e+01   2.2427750e+02   3.7662258e+01   1.3686992e+02   3.4394194e+01   1.6407846e+02   5.5769677e+01   1.2136810e+02   1.7113129e+02   1.7439724e+02   8.2414194e+01   1.5473945e+02   6.7209677e+01   1.7881452e+02   6.6758710e+01   2.1447285e+02   5.6375484e+01   1.2509545e+02   2.5928613e+02   2.4335872e+02   4.5520323e+01   1.1777063e+02   5.5722903e+01   1.2014152e+02   4.8222258e+01   1.8716448e+02   7.6854194e+01   1.4595876e+02   3.4217742e+01   1.1113387e+02   3.6580645e+01   1.2861645e+02   7.4811613e+01   1.7564475e+02   7.0680645e+01   1.1239845e+02   2.5661613e+01   7.4176748e+01   4.2420323e+01   5.1292503e+01   1.8622129e+02   7.0654877e+01   3.2219677e+01   1.6381662e+02   1.9943226e+01   1.7393648e+02   5.8138710e+00   1.0790231e+02   4.1368065e+01   1.1444668e+02   4.2016129e+01   1.4489258e+02   4.5318387e+01   5.5882271e+01   5.3834194e+01   1.1276230e+02   2.9793548e+01   6.7163613e+01   4.5525484e+01   1.3124183e+02   6.7552903e+01   1.9881028e+02   3.6663548e+01   1.2673982e+02   4.0446129e+01   2.0184141e+02   1.3807032e+02   1.2445019e+01   8.1113871e+01   2.2810766e+02   1.8359355e+01   2.5490929e+01   6.5267742e+01   1.2913890e+02   8.9906774e+01   2.1910972e+02   4.6844194e+01   1.8996053e+02   9.7125484e+01   1.4031093e+02   5.9894194e+01   1.9445201e+02   5.6875484e+01   2.8327835e+02   5.2117419e+01   2.2468996e+02   3.5712258e+01   2.3950044e+02   2.5622581e+01   6.6397613e+01   7.5141613e+01   2.2792028e+02   3.0914516e+01   1.4627039e+02   4.2120000e+01   1.6770169e+02   3.6607516e+02   2.5198826e+01   5.5695484e+01   2.0699146e+02   2.9365161e+01   9.2689174e+01   7.8425161e+01   1.1486147e+02   3.8093548e+01   1.0401865e+02   4.5050323e+01   1.8838920e+02   2.0528387e+01   1.0912934e+02   3.2897742e+01   8.5263342e+01   5.3412581e+01   1.4697506e+02   2.8367742e+00   1.0864080e+02   5.1892258e+01   1.0423668e+02   4.6100323e+01   1.6761455e+02   3.6148710e+01   1.7658778e+02   9.2730645e+01   9.2455419e+01   8.0025161e+01   2.5989863e+02   4.0518387e+01   1.9110111e+02   2.1050000e+01   1.0257084e+02   7.4118710e+01   2.1053437e+02   2.3691968e+02   1.2190968e-01   2.6060645e+01   9.5099871e+00   9.9754516e+01   1.8778190e+02   4.1041935e+01   1.3332794e+02   7.2886452e+01   1.0349650e+02   5.3775806e+01   1.4989890e+02   8.6970645e+01   2.0024622e+02   4.4479355e+01   1.5641262e+02   8.6646129e+01   2.1667573e+02   5.7759032e+01   1.4246960e+02   1.4374516e+02   7.5758774e+01   6.2689032e+01   1.6712133e+02   6.0412581e+01   1.8478732e+02   4.6937097e+01   1.3694342e+02   4.4199677e+01   1.2691306e+02   2.8021935e+01   1.0350857e+02   1.2250355e+02   2.1759617e+02   4.6751290e+01   1.2458861e+02   3.8171935e+01   1.1801173e+02   1.0728226e+02   1.7796710e+02   5.8972581e+01   1.6193477e+02   3.5164194e+01   1.9712912e+02   7.8704516e+01   2.2083106e+02   4.5026129e+01   1.6962178e+02   2.7739742e+02   9.1008206e+01   1.2714839e+02   7.0821032e+01   8.7470323e+01   1.3974302e+02   2.4133548e+01   1.2657512e+02   2.0272903e+01   6.0956877e+01   5.2779032e+01   8.5737355e+01   1.0647871e+02   1.9356719e+02   1.0834194e+02   2.3450394e+02   5.7324516e+01   9.4373071e+01   5.8259355e+01   1.5139732e+02   5.1158710e+01   1.7509182e+02   7.2513226e+01   2.2992281e+02   1.2732935e+02   3.8213006e+01   6.2854516e+01   2.0228325e+02   9.6149355e+01   2.9156257e+02   3.6743935e+02   4.4211303e+01   7.6977419e+01   1.0541600e+02   1.2622258e+01   1.4088929e+01   3.1520000e+01   8.2751742e+00   4.2427419e+01   8.9214194e+01   5.0935484e+01   2.1346065e+02   1.0630194e+02   1.3956455e+02   7.9272903e+01   2.0856881e+02   4.4748387e+01   2.3757561e+02   8.7559355e+01   1.1594783e+02   6.2190000e+01   2.2126351e+02   7.4245806e+01   1.6015840e+02   7.0700323e+01   1.6407720e+02   3.8136774e+01   8.6674219e+01   6.6443226e+01   2.3915357e+02   5.0141290e+01   8.9211277e+01   6.4155806e+01   7.8807535e+01   6.7417419e+01   1.5510564e+02   4.3814839e+01   1.3026385e+02   7.2617419e+01   1.3803448e+02   2.5865484e+01   5.9603665e+01   7.0257419e+01   1.6168037e+02   2.2146129e+01   1.5596057e+02   1.8564323e+02   4.9384026e+01   6.8941613e+01   1.2365403e+02   5.1563548e+01   1.6890846e+02   4.7706129e+01   1.0293899e+02   5.6598065e+01   1.0173215e+02
   7.8691613e+01   1.9869209e+02   1.3404903e+02   1.8130446e+02   4.0553548e+01   1.6735636e+02   6.5870323e+01   2.5318908e+02   9.7779355e+01   2.6966443e+02   7.6325484e+01   1.8715977e+02   2.4235161e+01   9.6140903e+00   2.3127742e+01   2.2088129e+00   4.5749032e+01   1.8230008e+02   5.7869677e+01   2.2732075e+02   2.6494935e+02   4.2198581e+00   7.9598710e+01   1.4246114e+02   1.0729355e+01   1.1313068e+02   5.2339677e+01   1.2219928e+02   7.2131290e+01   1.2433434e+02   7.1751935e+01   1.3216823e+02   3.4229355e+01   9.7341006e+01   4.2618710e+01   9.2192761e+01   5.0766452e+01   1.2046610e+02   4.9948710e+01   1.6486088e+02   9.3031290e+01   1.9282330e+02   8.6446129e+01   1.0046237e+02   3.1771935e+01   9.1779213e+01   1.7370968e+01   1.6403871e+01   6.1427419e+01   1.7818710e+02   4.2612258e+01   1.4370392e+02   2.2824194e+01   1.6666406e+02   3.0669677e+01   1.1022610e+02   1.8166129e+02   1.6274484e+02   6.9934194e+01   1.4207785e+02   5.3019677e+01   1.3646972e+02   5.6668710e+01   2.4076005e+02   5.8225484e+01   1.4013745e+02   2.1991613e+02   3.4075832e+02   3.5330323e+01   1.1363583e+02   2.8622903e+01   1.2106952e+02   4.4452258e+01   1.9165608e+02   5.1094194e+01   1.3697956e+02   3.3457742e+01   1.2515467e+02   2.3160645e+01   1.1550005e+02   5.7861613e+01   1.4147075e+02   5.4060645e+01   1.2382805e+02   4.5991613e+01   1.0583035e+02   5.7520323e+01   9.3564503e+01   1.1689129e+02   9.4201277e+01   3.8789677e+01   1.8048102e+02   2.0513226e+01   1.5256088e+02   3.0853871e+01   1.3803911e+02   4.4508065e+01   1.1396548e+02   5.2726129e+01   1.3346578e+02   3.9028387e+01   8.8385471e+01   4.1834194e+01   9.7672297e+01   2.2653548e+01   8.5354813e+01   6.7095484e+01   1.2561623e+02   7.2222903e+01   2.2667668e+02   5.3573548e+01   1.5690702e+02   5.7206129e+01   2.3059061e+02   1.3431032e+02   1.7605819e+01   1.1287387e+02   2.5591686e+02   6.0599355e+01   1.0691729e+01   1.2017774e+02   1.7440610e+02   8.9006774e+01   2.3032172e+02   6.1274194e+01   2.2237613e+02   1.2826548e+02   1.7762973e+02   7.7044194e+01   2.3389001e+02   7.8595484e+01   2.7235075e+02   4.6447419e+01   2.2914356e+02   3.3372258e+01   2.2082764e+02   4.1292581e+01   5.3664013e+01   1.0647161e+02   2.9003388e+02   4.2464516e+01   1.4084639e+02   6.3930000e+01   1.9061689e+02   3.2836516e+02   3.8215626e+01   7.3605484e+01   2.2993866e+02   5.7845161e+01   1.0974077e+02   8.6525161e+01   1.2330347e+02   4.4803548e+01   9.4961845e+01   5.7720323e+01   2.0799560e+02   3.3668387e+01   1.2136814e+02   4.5187742e+01   9.2230142e+01   4.7272581e+01   1.4665626e+02  -2.0403226e+01   1.2417000e+02   1.2041226e+02   7.4225084e+01   2.7490323e+01   1.9882335e+02   3.3478710e+01   1.4694138e+02   8.2730645e+01   9.5875419e+01   9.5115161e+01   3.0279143e+02   7.2238387e+01   2.1175351e+02   3.4150000e+01   9.2332839e+01   7.7878710e+01   2.1123357e+02   2.4253968e+02  -1.4947690e+01   1.1770645e+01  -4.3468129e+00   8.1514516e+01   1.8395110e+02   4.5521935e+01   1.6705954e+02   1.9886452e+01   5.4016503e+01   3.4585806e+01   1.3619410e+02   7.3450645e+01   1.9380782e+02   3.0479355e+01   1.6148262e+02   6.3556129e+01   1.8504293e+02   2.5379032e+01   1.0406000e+02   1.8503516e+02   9.5975574e+01   6.1639032e+01   1.5097533e+02   8.1262581e+01   1.9283932e+02   5.4417097e+01   9.8735019e+01   5.9249677e+01   1.2741906e+02   3.7831935e+01   1.0901377e+02   9.0833548e+01   1.9003977e+02   5.6851290e+01   1.3364061e+02   2.7791935e+01   1.2589213e+02   8.0952258e+01   2.0364350e+02   7.3832581e+01   1.5355597e+02   6.6884194e+01   2.0687152e+02   5.6634516e+01   2.1403666e+02   6.1266129e+01   1.3846258e+02   2.3044742e+02   7.3614206e+01   1.6319839e+02   7.5787032e+01   8.3660323e+01   1.3718782e+02   3.6443548e+01   1.0228032e+02   3.6562903e+01   1.0184368e+02   4.3629032e+01   5.9849355e+01   1.0833871e+02   2.0841839e+02   1.0591194e+02   2.8483834e+02   3.5994516e+01   9.7889471e+01   4.8409355e+01   1.7346532e+02   5.2588710e+01   1.5478742e+02   4.9473226e+01   2.2633601e+02   1.2661935e+02  -2.0601935e+00   7.7374516e+01   2.0608165e+02   9.5059355e+01   2.7259977e+02   3.9572935e+02   6.7098103e+01   6.6787419e+01   1.0766120e+02   2.5192258e+01   4.4033329e+01   3.7420000e+01   2.1233174e+01   4.8767419e+01   7.6236994e+01   6.1605484e+01   2.0251705e+02   7.9111935e+01   1.4212975e+02   7.4322903e+01   2.3581481e+02   5.6038387e+01   2.2391241e+02   6.5259355e+01   9.4681832e+01   5.5430000e+01   2.1328431e+02   9.6485806e+01   1.3623920e+02   5.1410323e+01   1.5291040e+02   3.7796774e+01   1.1608142e+02   9.1063226e+01   2.4437397e+02   4.0661290e+01   7.5869677e+01   6.9205806e+01   9.8263535e+01   6.4687419e+01   1.4592404e+02   2.6714839e+01   8.8251845e+01   5.9907419e+01   1.3615128e+02   2.8535484e+01   5.7150065e+01   5.5117419e+01   1.6741157e+02   4.4146129e+01   1.5503057e+02   2.4840323e+02   8.4403226e+01   4.8841613e+01   1.2764203e+02   4.6233548e+01   1.5428486e+02   6.1326129e+01   1.0736939e+02   5.0748065e+01   6.7390155e+01
   6.4161613e+01   2.1142449e+02   1.3751903e+02   2.0897686e+02   4.0023548e+01   1.2249876e+02   6.0160323e+01   2.3145588e+02   9.4209355e+01   2.8085003e+02   4.4085484e+01   1.8616897e+02   2.9665161e+01   1.5849690e+01   1.5217742e+01  -7.2838710e-01   5.6269032e+01   1.7319848e+02   4.0179677e+01   1.8930595e+02   2.8248935e+02   1.9506658e+01   7.2408710e+01   1.5908634e+02   2.8159355e+01   1.3354628e+02   2.9149677e+01   1.4719448e+02   1.9751290e+01   1.1123474e+02   7.2131935e+01   1.2579783e+02   4.6229355e+01   1.4162101e+02   6.2378710e+01   9.2371961e+01   4.8576452e+01   1.3969130e+02   3.8758710e+01   1.2556608e+02   8.2131290e+01   1.9255530e+02   1.0258613e+02   9.7741174e+01   3.3631935e+01   9.3150413e+01   5.3709677e+00  -4.4612903e-01   7.1527419e+01   1.7256910e+02   4.5852258e+01   1.6192472e+02   1.0724194e+01   1.4340206e+02   4.3149677e+01   1.4946770e+02   1.3804129e+02   1.7481444e+02   6.5074194e+01   1.4912665e+02   5.9779677e+01   1.6102892e+02   8.3668710e+01   1.9379005e+02   4.3035484e+01   1.4231265e+02   2.3635613e+02   3.0713312e+02   3.4100323e+01   1.0526423e+02   5.7392903e+01   1.1609792e+02   4.2792258e+01   1.9002888e+02   7.2044194e+01   1.4273356e+02   2.8077742e+01   9.6055071e+01   4.1870645e+01   9.9853252e+01   9.5621613e+01   1.8435995e+02   4.3920645e+01   1.4424925e+02   3.2131613e+01   1.4855915e+02   5.7370323e+01   7.2096503e+01   1.1860129e+02   5.6544477e+01   4.3079677e+01   1.6204782e+02   2.0563226e+01   8.9746877e+01   3.6663871e+01   7.3864310e+01   6.2748065e+01   1.3702628e+02   4.8396129e+01   1.3243218e+02   3.3218387e+01   7.6850271e+01   7.0644194e+01   9.1177497e+01   5.1703548e+01   9.4650813e+01   6.7665484e+01   1.8271063e+02   6.0412903e+01   2.2091148e+02   6.1333548e+01   1.2804622e+02   4.1976129e+01   2.3147901e+02   1.6278032e+02   4.7328219e+01   9.6163871e+01   2.3743366e+02   2.6029355e+01   3.3497329e+01   7.3127742e+01   1.2189010e+02   7.3806774e+01   2.6534772e+02   7.7844194e+01   2.3462053e+02   1.3131548e+02   1.8196573e+02   1.8227419e+02   1.9685161e+02   1.0597548e+02   3.7364035e+02   4.9217419e+01   2.3435196e+02   3.3042258e+01   2.7209404e+02   4.3952581e+01   7.4261213e+01   8.2761613e+01   2.7793068e+02   3.8914516e+01   1.5058039e+02   7.5260000e+01   2.1652049e+02   3.7921516e+02   4.9577626e+01   8.5035484e+01   2.0016426e+02   4.0035161e+01   1.0459557e+02   8.1525161e+01   1.0508347e+02   7.6563548e+01   1.7023105e+02   5.6430323e+01   2.0571880e+02   3.2478387e+01   1.1131334e+02   5.7467742e+01   1.2619774e+02   5.9742581e+01   1.2779866e+02  -1.3593226e+01   8.7055200e+01   2.7041226e+02   1.0275084e+01   6.1430323e+01   2.1049815e+02   3.4478710e+01   1.6514138e+02   9.0530645e+01   6.2821419e+01   9.1025161e+01   2.8673863e+02   6.8048387e+01   2.1185871e+02   1.8810000e+01   8.1800039e+01   6.7068710e+01   1.5419837e+02   2.2405968e+02   9.2907097e+00   1.0390645e+01  -4.9564129e+00   9.7564516e+01   1.9228710e+02   6.4801935e+01   2.0232714e+02   2.1836452e+01   6.7960503e+01   7.5015806e+01   1.5742970e+02   5.9020645e+01   1.9081222e+02   3.1149355e+01   1.1023902e+02   6.7506129e+01   1.7620693e+02   3.5429032e+01   1.1368600e+02   1.8417516e+02   7.0094374e+01   5.0299032e+01   1.6235253e+02   6.0222581e+01   2.0509252e+02   5.8697097e+01   1.7439262e+02   3.5389677e+01   1.0166786e+02   3.5351935e+01   9.7732168e+01   9.4353548e+01   2.1227817e+02   4.9801290e+01   1.0415461e+02   3.4271935e+01   1.2685373e+02   8.3812258e+01   1.8622470e+02   8.0262581e+01   1.6971157e+02   5.8644194e+01   2.0006072e+02   9.3514516e+01   2.5277626e+02   5.5306129e+01   1.8526938e+02   2.7277742e+02   7.4327806e+01   1.3771839e+02   9.4925432e+01   8.0750323e+01   1.5085062e+02   1.1763548e+01   1.4041472e+02   1.6752903e+01   9.7478477e+01   5.6009032e+01   1.0561895e+02   7.0338710e+01   2.0060839e+02   1.1681194e+02   2.6401634e+02   4.7944516e+01   1.3641347e+02   6.6029355e+01   1.7729572e+02   3.6588710e+01   1.5364742e+02   8.3473226e+01   2.4671601e+02   9.0379355e+01   2.8739006e+01   3.9654516e+01   2.4561925e+02   9.6859355e+01   2.1516577e+02   3.6557935e+02   5.6120103e+01   5.5307419e+01   8.3819600e+01   1.1902258e+01   1.3196529e+01   2.7660000e+01   4.5873974e+01   3.2667419e+01   1.0133499e+02   7.4835484e+01   2.2978865e+02   8.0441935e+01   1.3754335e+02   9.4702903e+01   2.4385441e+02   5.2608387e+01   1.7313681e+02   8.5729355e+01   1.3086423e+02   8.2340000e+01   2.3637151e+02   1.8791581e+02  -1.1645200e+01   5.8170323e+01   1.4388960e+02   3.0376774e+01   1.2620502e+02   8.4753226e+01   2.2474877e+02   3.3761290e+01   8.2281677e+01   6.3395806e+01   6.2918335e+01   6.1817419e+01   1.5035364e+02   5.8574839e+01   9.8273045e+01   6.7757419e+01   1.4385328e+02   3.0815484e+01   5.5347665e+01   5.0597419e+01   1.4082317e+02   5.2096129e+01   1.5289457e+02   2.2393323e+02   5.5550826e+01   7.3271613e+01   1.2877763e+02   5.1233548e+01   1.5793486e+02   6.8946129e+01   5.9899794e+01   4.1218065e+01   8.6342555e+01
   1.0335161e+02   1.9514929e+02   1.6494903e+02   2.2445246e+02   4.7593548e+01   1.2274316e+02   6.0680323e+01   2.7079428e+02   9.8869355e+01   2.4690723e+02   4.7665484e+01   2.0664257e+02   3.2855161e+01  -8.5055097e+00   2.5027742e+01   3.8168129e+00   4.9849032e+01   1.7792208e+02   5.3059677e+01   2.2539555e+02   2.8041935e+02   2.8982258e+01   4.3218710e+01   1.8447154e+02   2.0639355e+01   1.2723788e+02   3.9009677e+01   1.3564568e+02   5.8941290e+01   9.2149535e+01   6.5661935e+01   1.2160543e+02   3.8179355e+01   1.1678501e+02   4.9998710e+01   6.7172361e+01   5.7956452e+01   1.2598090e+02   5.9718710e+01   1.1864928e+02   6.5321290e+01   2.1823010e+02   9.1446129e+01   1.1896237e+02   6.5771935e+01   9.5339213e+01   1.6990968e+01   1.4764271e+01   1.0009742e+02   1.9733350e+02   4.4422258e+01   1.7984912e+02   2.5054194e+01   1.3272566e+02   3.7239677e+01   1.1589050e+02   1.7394129e+02   1.6394244e+02   7.4264194e+01   1.4973145e+02   6.2349677e+01   1.2377332e+02   6.4708710e+01   1.7520685e+02   4.2755484e+01   1.8247505e+02   2.2835613e+02   3.3002312e+02   3.2290323e+01   1.2554903e+02   3.8432903e+01   1.2828472e+02   5.7692258e+01   2.1183688e+02   7.2614194e+01   1.6801796e+02   2.3837742e+01   1.0711427e+02   5.0580645e+01   1.0234645e+02   7.5911613e+01   1.6093675e+02   7.4870645e+01   1.5373325e+02   4.6751613e+01   1.4119955e+02   5.6710323e+01   1.0990930e+02   1.8055129e+02   5.7778477e+01   3.2029677e+01   1.3540182e+02   2.6463226e+01   1.8617488e+02   1.5623871e+01   1.1482751e+02   3.9698065e+01   1.1449028e+02   3.4106129e+01   1.1442538e+02   6.9178387e+01   9.1313471e+01   7.2884194e+01   1.0351830e+02   4.4653548e+01   1.2507481e+02   6.8615484e+01   1.7139463e+02   9.4222903e+01   1.9148668e+02   2.4383548e+01   1.7743222e+02   4.3446129e+01   1.8546141e+02   9.6360323e+01   2.8111819e+01   8.5753871e+01   2.5273646e+02   4.1979355e+01   6.4613290e+00   9.0317742e+01   1.2722490e+02   7.5576774e+01   2.3054612e+02   6.1084194e+01   3.3891133e+02   9.2595484e+01   2.3577333e+02   1.2266419e+02   2.0634041e+02   1.3601548e+02   4.3508715e+02   6.5217419e+01   2.1436196e+02   3.0182258e+01   2.4056284e+02   4.0382581e+01   8.7166813e+01   1.0338161e+02   2.7761108e+02   4.4614516e+01   1.3072439e+02   6.6170000e+01   1.4324769e+02   4.8207516e+02   6.2248826e+01   7.7365484e+01   2.2201786e+02   3.5315161e+01   1.0583317e+02   4.2805161e+01   1.0242107e+02   6.8753548e+01   1.3509585e+02   4.7200323e+01   1.6941720e+02   3.9808387e+01   1.4910694e+02   7.1087742e+01   1.3387814e+02   3.7172581e+01   1.0684426e+02   2.8867742e+00   1.0530680e+02   2.2041226e+02   1.1225084e+01   6.3320323e+01   2.2034695e+02   6.4388710e+01   1.8441858e+02   9.1680645e+01   1.2134942e+02   1.1035516e+02   2.5366223e+02   6.1568387e+01   2.5346711e+02   2.3050000e+01   1.1470084e+02   7.5018710e+01   2.3570237e+02   2.1905968e+02  -1.8792903e+00   2.9490645e+01   1.1995587e+01   8.9754516e+01   1.7758190e+02   4.8611935e+01   1.5081234e+02   2.2886452e+01   1.1901650e+02   5.0635806e+01   1.8510010e+02   7.8880645e+01   2.0156342e+02   2.8619355e+01   1.3687142e+02   6.9646129e+01   1.9608573e+02   7.3809032e+01   1.1351560e+02   1.5022516e+02   1.2548037e+02   6.8349032e+01   1.2676853e+02   5.7262581e+01   2.2160932e+02   4.8837097e+01   1.4737142e+02   5.4959677e+01   1.3772226e+02   3.2401935e+01   9.4308168e+01   1.0197355e+02   2.5076857e+02   7.0041290e+01   1.2949541e+02   4.2891935e+01   9.1304129e+01   7.6192258e+01   2.1507430e+02   6.0352581e+01   1.4863437e+02   8.0504194e+01   1.8745192e+02   6.5514516e+01   2.3588626e+02   4.9596129e+01   1.5377618e+02   2.2020742e+02   7.5243406e+01   1.5981839e+02   7.5157432e+01   8.8090323e+01   1.5659342e+02   2.8393548e+01   1.2371432e+02   2.4752903e+01   8.6788477e+01   3.7059032e+01   7.8184955e+01   9.0668710e+01   1.9178199e+02   9.3951935e+01   2.9889514e+02   5.5134516e+01   1.2149827e+02   8.5359355e+01   1.5203932e+02   3.9018710e+01   1.6478302e+02   5.7473226e+01   2.2512601e+02   1.0761935e+02   1.6169806e+01   7.7564516e+01   2.3701645e+02   9.0389355e+01   2.5111337e+02   3.7914935e+02   7.7324503e+01   4.0117419e+01   9.5454800e+01   6.1922581e+00   4.0223329e+01   3.6520000e+01   1.0255174e+01   3.1717419e+01   1.0903099e+02   7.9795484e+01   2.1653185e+02   8.3111935e+01   1.5394975e+02   8.2942903e+01   2.4379521e+02   6.1318387e+01   2.1073001e+02   7.1559355e+01   1.5640783e+02   5.2140000e+01   2.5654751e+02   1.5462581e+02  -1.5462000e+01   8.0120323e+01   1.7284360e+02   2.8226774e+01   1.3223702e+02   5.4443226e+01   2.4917357e+02   2.9901290e+01   8.5970477e+01   7.2445806e+01   9.0524335e+01   7.8947419e+01   1.1664324e+02   4.4194839e+01   1.2409345e+02   6.1137419e+01   1.3633288e+02   1.7585484e+01   8.3076065e+01   7.6067419e+01   1.5687557e+02   3.8596129e+01   1.4947457e+02   2.4964323e+02   5.7074026e+01   5.4271613e+01   1.1453763e+02   3.9183548e+01   1.2956886e+02   5.7036129e+01   1.1814259e+02   6.3648065e+01   9.5548155e+01
   7.4971613e+01   1.7379969e+02   1.5951903e+02   2.0740686e+02   4.4123548e+01   1.3598076e+02   5.4920323e+01   2.6783508e+02   6.5919355e+01   2.5444323e+02   6.5325484e+01   2.1798977e+02   4.1375161e+01   3.3828903e+00   3.2077742e+01   1.4162813e+01   3.2269032e+01   1.7264848e+02   3.2119677e+01   2.9063075e+02   2.9564935e+02   1.9073858e+01   7.7738710e+01   1.6879994e+02   3.4589355e+01   1.3165188e+02   5.9859677e+01   1.4406768e+02   6.9371290e+01   1.4955514e+02   7.8371935e+01   1.6539863e+02   3.6659355e+01   1.0200661e+02   7.1138710e+01   1.3910116e+02   5.4286452e+01   6.2514503e+01   5.8998710e+01   1.3432688e+02   7.5651290e+01   1.7050370e+02   1.0173613e+02   1.1194917e+02   5.1581935e+01   1.1171441e+02   1.2030968e+01   1.1161071e+01   8.5767419e+01   2.1095990e+02   3.0282258e+01   1.5322032e+02   4.0864194e+01   1.6022086e+02   4.4959677e+01   1.2494290e+02   1.7975129e+02   2.0504764e+02   7.8224194e+01   1.7541465e+02   6.2829677e+01   1.7816492e+02   5.5188710e+01   2.1115845e+02   5.6895484e+01   1.3224385e+02   1.8947613e+02   2.9207352e+02   3.7050323e+01   8.6688232e+01   3.9342903e+01   1.2402192e+02   6.0172258e+01   1.8382848e+02   6.0524194e+01   1.4184516e+02   2.1507742e+01   1.0311067e+02   3.5160645e+01   1.0073005e+02   8.0671613e+01   1.4741595e+02   5.6580645e+01   1.4462645e+02   4.8231613e+01   1.1241115e+02   5.7900323e+01   7.6574103e+01   1.7413129e+02   9.1342077e+01   4.8939677e+01   1.6357902e+02   4.0663226e+01   1.5699888e+02   1.1573871e+01   1.0139151e+02   2.4088065e+01   8.0219084e+01   2.4296129e+01   1.3174018e+02   4.6218387e+01   1.2381027e+02   3.3304194e+01   8.4264697e+01   4.2793548e+01   8.7693613e+01   5.3375484e+01   1.4037383e+02   6.5552903e+01   1.3369028e+02   4.2903548e+01   1.3900062e+02   3.2356129e+01   1.6272861e+02   9.5160323e+01   3.3877819e+01   1.0434387e+02   2.7218926e+02   1.9259355e+01   2.4518929e+01   7.9317742e+01   1.1582490e+02   5.6806774e+01   2.2189772e+02   5.3564194e+01   3.2370293e+02   6.4745484e+01   1.4867133e+02   1.3632419e+02   1.4957761e+02   1.0506548e+02   4.0394315e+02   3.4067419e+01   2.0675396e+02   2.5322258e+01   2.2866164e+02   3.0332581e+01   6.6160813e+01   6.5191613e+01   1.7414628e+02   3.3164516e+01   1.1259039e+02   5.1600000e+01   9.8843290e+01   4.3126516e+02   1.8793626e+01   7.8415484e+01   2.1226386e+02   2.0935161e+01   1.0407357e+02   2.6095161e+01   5.7567871e+01   7.2753548e+01   1.4077585e+02   5.2240323e+01   1.3591400e+02   4.6188387e+01   1.4412654e+02   3.6227742e+01   1.0380694e+02   3.7792581e+01   1.1017466e+02  -8.0732258e+00   1.0885360e+02   1.4103226e+02   1.2954839e+00   5.6990323e+01   1.8190335e+02   4.6388710e+01   2.0366858e+02   7.0490645e+01   9.1144619e+01   9.1875161e+01   2.6957063e+02   4.8468387e+01   2.0808511e+02   4.4150000e+01   9.7392839e+01   1.0653871e+02   2.3580077e+02   2.3463968e+02   3.7743097e+00  -3.9393548e+00   1.8599871e+00   9.0274516e+01   1.8368030e+02   5.0751935e+01   1.8474114e+02   2.2266452e+01   7.4636103e+01   4.4965806e+01   1.6093370e+02   8.0880645e+01   2.1797342e+02   2.6859355e+01   1.5149222e+02   4.9836129e+01   2.1276053e+02   4.5909032e+01   1.0107760e+02   1.6498516e+02   9.3109574e+01   4.4159032e+01   1.4408373e+02   5.3312581e+01   1.9664532e+02   5.1607097e+01   1.5642982e+02   3.3529677e+01   1.1838666e+02   2.1211935e+01   8.2053368e+01   8.3743548e+01   2.3650697e+02   3.7941290e+01   1.4053341e+02   3.0601935e+01   1.2399733e+02   8.6712258e+01   1.7714270e+02   7.2022581e+01   1.2608077e+02   4.8264194e+01   1.9308112e+02   5.4824516e+01   2.5362146e+02   7.6926129e+01   1.2667978e+02   2.4177742e+02   5.0237806e+01   1.4838839e+02   9.3401832e+01   5.1990323e+01   1.7539142e+02   3.6813548e+01   1.4777072e+02   1.6702903e+01   6.9532477e+01   5.4349032e+01   1.0556175e+02   9.8098710e+01   1.9280759e+02   1.3119194e+02   2.7115594e+02   5.3564516e+01   9.9913871e+01   7.6359355e+01   1.4294932e+02   4.8208710e+01   1.6299782e+02   5.3613226e+01   2.3834481e+02   1.1956935e+02   9.2638065e+00   5.2894516e+01   1.8237005e+02   7.1669355e+01   2.5880097e+02   2.8800935e+02   6.5805703e+01   6.3837419e+01   1.0384720e+02   3.0902258e+01   2.6626529e+01   3.8610000e+01   2.5657974e+01   4.4477419e+01   9.8630194e+01   6.4225484e+01   1.9987745e+02   9.1731935e+01   1.6797015e+02   9.8132903e+01   2.4101001e+02   6.5418387e+01   1.7906201e+02   7.6789355e+01   1.0486943e+02   5.9720000e+01   2.3703111e+02   1.8648581e+02   4.6920000e-01   8.8890323e+01   1.5324200e+02   5.6796774e+01   1.2480142e+02   8.4623226e+01   2.3900917e+02   5.2001290e+01   1.2125248e+02   7.8305806e+01   1.0981554e+02   5.1347419e+01   1.6025124e+02   4.5004839e+01   1.0330865e+02   8.1947419e+01   1.4728808e+02   3.4485484e+01   6.5004065e+01   6.5497419e+01   1.3606117e+02   3.7316129e+01   1.3940697e+02   2.8812323e+02   9.2085626e+01   5.0411613e+01   9.1516426e+01   3.6993548e+01   1.6931406e+02   5.7756129e+01   1.4317499e+02   5.6028065e+01   8.2207755e+01
   8.3971613e+01   1.6978969e+02   1.4128903e+02   2.1181526e+02   5.1213548e+01   1.2841356e+02   5.6870323e+01   2.8447908e+02   7.9299355e+01   2.7176283e+02   6.6275484e+01   2.0053377e+02   3.4665161e+01  -1.6003097e+00   1.7987742e+01   1.5200129e+00   5.0059032e+01   1.9127528e+02   5.7309677e+01   2.7393555e+02   2.5941935e+02   3.0512258e+01   8.1928710e+01   1.0679474e+02   1.1399355e+01   1.0407708e+02   5.5099677e+01   1.3806848e+02   8.4131290e+01   1.3027434e+02   8.2131935e+01   1.1052783e+02   4.9279355e+01   1.2223701e+02   7.8848710e+01   1.0110436e+02   4.0336452e+01   1.2097050e+02   8.1238710e+01   1.3854768e+02   6.6371290e+01   1.8505610e+02   1.0006613e+02   1.0408277e+02   5.2251935e+01   1.1223081e+02   1.9410968e+01   9.7706710e+00   6.8527419e+01   1.7566910e+02   3.3142258e+01   1.3323152e+02   3.6204194e+01   1.6974366e+02   6.6909677e+01   1.2823690e+02   1.8261129e+02   1.7586884e+02   5.8984194e+01   1.6261385e+02   4.5309677e+01   1.5661652e+02   9.3758710e+01   2.6055285e+02   4.5605484e+01   1.6872705e+02   3.1316613e+02   2.8035832e+02   5.5100323e+01   8.0814232e+01   3.8102903e+01   9.5071123e+01   4.8072258e+01   1.9188648e+02   5.0804194e+01   1.4400276e+02   3.3837742e+01   1.1493427e+02   5.7540645e+01   1.2840965e+02   7.1291613e+01   1.5906635e+02   5.8110645e+01   1.4307405e+02   5.0701613e+01   9.6123548e+01   3.9800323e+01   8.9742103e+01   1.6741129e+02   9.4929677e+01   3.1029677e+01   1.5677182e+02   3.1853226e+01   1.2889368e+02   3.4193871e+01   8.5721910e+01   2.8798065e+01   8.4452284e+01   3.6396129e+01   1.0481218e+02   4.3648387e+01   9.8165871e+01   6.7504194e+01   1.0875870e+02   5.2793548e+01   1.2813361e+02   6.3375484e+01   1.4853383e+02   7.3982903e+01   1.1915588e+02   7.1953548e+01   2.0476662e+02   2.5546129e+01   2.0808341e+02   1.6802032e+02   2.7239019e+01   1.2393387e+02   3.0397206e+02   1.8459355e+01   5.2252929e+01   5.8177742e+01   1.2574610e+02   3.0286774e+01   4.1639316e+01   5.0704194e+01   3.2312173e+02   5.6935484e+01   1.7629613e+02   2.2908419e+02   2.2272681e+02   1.2730548e+02   4.6616395e+02   6.7407419e+01   2.7461676e+02   5.2522258e+01   2.4148564e+02   5.5762581e+01   9.7416413e+01   6.1661613e+01   2.1394868e+02   3.2764516e+01   1.8262239e+02   3.1460000e+01   1.0721449e+02   4.3312516e+02   2.5934826e+01   9.0605484e+01   2.3785866e+02   3.1935161e+01   1.2829357e+02   6.3335161e+01   6.5728671e+01   8.9233548e+01   1.5464745e+02   3.7340323e+01   1.3320600e+02   5.4428387e+01   1.4089734e+02   4.6087742e+01   1.4425814e+02   4.2792581e+01   1.5820466e+02  -5.9232258e+00   1.0530160e+02   1.3660226e+02   3.3198839e+00   4.5660323e+01   1.5519975e+02   4.4528710e+01   1.9514738e+02   1.1101065e+02   7.2473019e+01   8.6405161e+01   2.3748823e+02   5.0188387e+01   1.9689751e+02   3.1720000e+01   1.2404724e+02   7.3968710e+01   2.2092637e+02   2.4810968e+02   1.3656710e+01   1.6720645e+01   1.2447187e+01   1.2070452e+02   2.0995590e+02   7.2371935e+01   1.6315154e+02   2.8216452e+01   7.3880103e+01   6.0965806e+01   1.4608370e+02   1.0045065e+02   1.5868782e+02   1.8289355e+01   1.3783782e+02   7.2216129e+01   1.7240013e+02   5.8719032e+01   9.1342800e+01   1.4636516e+02   6.6839174e+01   6.5299032e+01   1.7858253e+02   6.6312581e+01   1.8998532e+02   4.3177097e+01   1.2210422e+02   3.7489677e+01   1.3539986e+02   2.8451935e+01   1.0719417e+02   7.6743548e+01   2.3830697e+02   5.6651290e+01   1.3694661e+02   4.8601935e+01   1.1965733e+02   7.8662258e+01   2.1825670e+02   5.8502581e+01   1.4664237e+02   6.3404194e+01   2.0643992e+02   7.1954516e+01   2.2219106e+02   4.7736129e+01   1.6668498e+02   3.1348742e+02   6.1401006e+01   1.8509839e+02   7.2465032e+01   8.5420323e+01   1.5100702e+02   2.1973548e+01   1.3111792e+02   7.6529032e+00   7.1016477e+01   5.5539032e+01   8.2566555e+01   7.1958710e+01   1.9785879e+02   9.1381935e+01   2.6005074e+02   3.3894516e+01   1.0767747e+02   6.7649355e+01   1.2116612e+02   3.2638710e+01   1.6096342e+02   3.6943226e+01   2.1838841e+02   1.0399935e+02   2.1839406e+01   6.1084516e+01   2.2171485e+02   7.8529355e+01   2.5578217e+02   2.4253935e+02   4.2583303e+01   6.7927419e+01   1.0157000e+02   7.7122581e+00   2.8617290e+00   3.2900000e+01   9.0247742e+00   3.5237419e+01   9.1509394e+01   7.4745484e+01   2.1431585e+02   6.8111935e+01   2.0052975e+02   9.2422903e+01   2.2598681e+02   5.3268387e+01   1.6808401e+02   6.1499355e+01   1.3850263e+02   6.6430000e+01   2.5540431e+02   1.8338581e+02  -2.2828000e+00   9.9790323e+01   1.8604000e+02   5.0226774e+01   1.0899702e+02   9.5313226e+01   2.5572397e+02   5.9001290e+01   1.1660248e+02   5.7685806e+01   1.1127514e+02   6.5617419e+01   1.6684964e+02   4.7764839e+01   1.0280785e+02   8.2427419e+01   1.6248968e+02   5.1005484e+01   5.6252465e+01   4.9637419e+01   1.4865997e+02   1.3646129e+01   1.1964057e+02   2.4474323e+02   7.6316026e+01   6.9651613e+01   9.3787226e+01   4.4273548e+01   1.6054166e+02   5.6186129e+01   1.2226059e+02   6.1458065e+01   5.7623355e+01
   7.2881613e+01   2.0729689e+02   1.9670903e+02   2.2619166e+02   3.3783548e+01   1.5299796e+02   4.2820323e+01   2.6546308e+02   9.5589355e+01   2.6354963e+02   5.8945484e+01   1.6908017e+02   3.6045161e+01  -3.3307097e+00   2.0407742e+01   1.3426413e+01   7.3899032e+01   2.2173808e+02   6.8929677e+01   3.1643595e+02   2.7718935e+02   4.2550658e+01   6.2838710e+01   1.3018194e+02   7.0193548e+00   1.0966748e+02   3.7529677e+01   1.4000408e+02   4.5041290e+01   1.0379154e+02   9.6891935e+01   1.2058703e+02   4.4329355e+01   7.5633006e+01   5.7468710e+01   8.8484761e+01   4.0056452e+01   5.8562903e+01   7.2718710e+01   1.3817928e+02   9.0791290e+01   2.0762250e+02   8.5686129e+01   7.4953174e+01   4.2581935e+01   9.1484413e+01   1.5750968e+01  -1.5176529e+01   5.9197419e+01   1.7955550e+02   1.7662258e+01   1.3427992e+02   3.1344194e+01   1.5308246e+02   5.6149677e+01   1.1776770e+02   1.9885129e+02   1.7384964e+02   6.6884194e+01   1.3013185e+02   4.7069677e+01   1.1347572e+02   7.4328710e+01   2.4177725e+02   6.0995484e+01   1.8277585e+02   3.5153613e+02   3.1016872e+02   4.1950323e+01   8.6396232e+01   2.7242903e+01   1.3469992e+02   4.1932258e+01   2.0952768e+02   8.6664194e+01   1.5765396e+02   2.0887742e+01   1.5863027e+02   4.7770645e+01   9.5481252e+01   8.8291613e+01   1.6984635e+02   3.4300645e+01   1.6906885e+02   5.7421613e+01   1.1701595e+02   7.1090323e+01   7.9518903e+01   1.3555129e+02   9.7478477e+01   2.9939677e+01   1.5990902e+02   3.1893226e+01   1.4236048e+02   2.0333871e+01   8.8640710e+01   2.9088065e+01   9.5859084e+01   4.7916129e+01   1.2861058e+02   4.9318387e+01   8.8142271e+01   6.1264194e+01   1.1183790e+02   3.6943548e+01   1.4650161e+02   6.1855484e+01   1.6122543e+02   6.5742903e+01   1.5929508e+02   7.1803548e+01   1.7073862e+02   4.0306129e+01   1.9066261e+02   1.4883032e+02   4.1684219e+01   1.3358387e+02   2.6932006e+02   2.7549355e+01   5.3525729e+01   6.4417742e+01   1.6010690e+02   1.7476774e+01   1.8144116e+01   5.4084194e+01   3.2562133e+02   7.2075484e+01   1.1508493e+02   1.7151419e+02   2.0500241e+02   1.4149548e+02   4.1969875e+02   9.7067419e+01   2.8900396e+02   5.6662258e+01   2.3048444e+02   4.4332581e+01   9.1990813e+01   7.5761613e+01   2.0411068e+02   5.9064516e+01   1.5906839e+02   4.0980000e+01   1.2817289e+02   3.8455516e+02   4.4390426e+01   7.7745484e+01   2.3693746e+02   6.6505161e+01   1.3242797e+02   8.7425161e+01   9.2951471e+01   6.9473548e+01   1.1036825e+02   5.6580323e+01   1.3766680e+02   3.4718387e+01   1.4461414e+02   4.6327742e+01   1.2646894e+02   4.9172581e+01   1.5431426e+02  -2.4032258e+00   9.1350000e+01   1.6722226e+02   7.7702839e+00   6.7210323e+01   1.7253575e+02   4.7288710e+01   1.5978658e+02   8.3150645e+01   8.2651819e+01   9.1115161e+01   2.2939143e+02   5.4468387e+01   1.9775511e+02   2.9810000e+01   8.3960039e+01   6.7068710e+01   1.7733837e+02   2.3282968e+02   1.2449110e+01   3.6306452e+00  -2.4556129e+00   1.1156452e+02   2.0754710e+02   4.9661935e+01   1.8506834e+02   4.2266452e+01   8.9566103e+01   3.3875806e+01   1.0549090e+02   8.1160645e+01   2.2671102e+02   3.2049355e+01   1.2616702e+02   6.9986129e+01   2.0305853e+02   3.7959032e+01   1.0262360e+02   1.7722516e+02   9.3130374e+01   3.3209032e+01   1.5624973e+02   6.5982581e+01   1.8801172e+02   4.8797097e+01   1.0441462e+02   3.4529677e+01   7.2826658e+01   1.2781935e+01   1.2201777e+02   8.8403548e+01   2.0861417e+02   3.0941290e+01   1.2424341e+02   2.0651935e+01   1.2165333e+02   8.7862258e+01   1.9114070e+02   4.2882581e+01   1.4503197e+02   8.4024194e+01   1.9755032e+02   7.9574516e+01   2.0095146e+02   5.7736129e+01   1.3864498e+02   2.8586742e+02   5.2040606e+01   9.9718387e+01   8.1155432e+01   7.9090323e+01   1.5336342e+02   3.9133548e+01   1.1090512e+02   2.2842903e+01   9.2841277e+01   3.9919032e+01   9.6906155e+01   8.6618710e+01   2.2472599e+02   1.0153194e+02   2.6409874e+02   4.0754516e+01   1.2041867e+02   5.3839355e+01   1.5837092e+02   4.8348710e+01   1.1655662e+02   8.2423226e+01   2.2861001e+02   8.6519355e+01   3.2047806e+01   7.0184516e+01   2.4598685e+02   8.8819355e+01   2.9009897e+02   2.5367935e+02   5.0932103e+01   5.9687419e+01   1.1522920e+02   9.6622581e+00   2.2185729e+01   1.8520000e+01   3.3935174e+01   4.0667419e+01   1.0950499e+02   5.5885484e+01   2.2568465e+02   7.7921935e+01   1.7107495e+02   5.9702903e+01   2.1498441e+02   5.0508387e+01   2.3783481e+02   8.2379355e+01   1.4448223e+02   8.6720000e+01   2.3325111e+02   1.6857581e+02  -1.0980000e+00   8.2840323e+01   2.1696600e+02   4.2036774e+01   1.2284222e+02   7.8813226e+01   2.3004397e+02   6.3471290e+01   1.1676488e+02   5.7345806e+01   9.2872335e+01   4.2687419e+01   1.4214404e+02   5.4484839e+01   1.2312025e+02   5.9237419e+01   1.7377488e+02   4.0105484e+01   4.3364465e+01   6.4307419e+01   1.3786637e+02   2.9816129e+01   1.2550697e+02   2.0559323e+02   6.1118026e+01   5.3801613e+01   1.3633523e+02   6.1043548e+01   1.7696006e+02   6.7996129e+01   9.4595794e+01   6.3458065e+01   8.6233355e+01
   7.7731613e+01   1.9733889e+02   1.5770903e+02   2.2746166e+02   4.7263548e+01   1.3234956e+02   5.8200323e+01   2.4733268e+02   1.6939935e+02   3.0974483e+02   4.8945484e+01   1.8316017e+02   4.4135161e+01   1.2312090e+01   1.9367742e+01  -1.1103871e+00   6.4429032e+01   1.8012568e+02   6.4499677e+01   3.4748035e+02   2.4041935e+02   3.7032258e+01   8.5168710e+01   1.5849554e+02   3.9729355e+01   1.3919068e+02   4.8199677e+01   1.3010048e+02   6.6231290e+01   1.0809634e+02   6.6041935e+01   1.3605503e+02   3.1369355e+01   8.5189806e+01   5.6808710e+01   7.4867561e+01   6.8386452e+01   1.1691650e+02   6.7338710e+01   1.4503968e+02   7.1411290e+01   2.2007290e+02   8.2256129e+01   1.1817757e+02   4.7821935e+01   7.2915213e+01   1.9700968e+01   6.0274710e+00   5.0717419e+01   1.3485390e+02   4.1092258e+01   1.4701552e+02   3.7204194e+01   1.6670366e+02   5.0719677e+01   1.1820210e+02   1.6251129e+02   1.5999684e+02   7.6264194e+01   1.3876145e+02   5.4499677e+01   1.5349132e+02   7.3238710e+01   2.1795445e+02   6.2565484e+01   1.4537025e+02   3.9960613e+02   2.4463312e+02   5.1950323e+01   7.3356232e+01   4.6002903e+01   1.3153912e+02   5.5362258e+01   1.9435328e+02   5.1664194e+01   1.7136396e+02   1.5027742e+01   1.3514907e+02   5.6680645e+01   1.0395845e+02   7.6331613e+01   2.0033315e+02   5.7350645e+01   1.6203485e+02   4.8181613e+01   1.4465515e+02   4.1750323e+01   8.9256103e+01   2.0879129e+02   7.7039277e+01   3.7169677e+01   1.5313062e+02   3.2943226e+01   1.7699648e+02   3.0333871e+01   7.0700710e+01   3.1798065e+01   1.1531228e+02   1.7436129e+01   1.1990898e+02   3.7268387e+01   8.7866271e+01   5.9074194e+01   8.7433097e+01   4.8273548e+01   1.2287521e+02   6.4375484e+01   1.6030383e+02   6.8742903e+01   1.9057508e+02   4.8803548e+01   1.6057862e+02   2.3166129e+01   2.1965381e+02   1.7516032e+02   6.6427819e+01   1.1128387e+02   2.7663406e+02   3.5549355e+01   2.4315729e+01   5.7607742e+01   1.6637170e+02   2.5196774e+01   2.5956516e+01   7.9464194e+01   2.6997093e+02   5.5025484e+01   1.6758893e+02   3.7614194e+01   1.7457441e+02   9.6015484e+01   4.0314715e+02   6.7027419e+01   2.8788716e+02   3.3472258e+01   2.0581964e+02   3.8672581e+01   1.0368361e+02   1.0142161e+02   1.9605788e+02   4.8114516e+01   1.3274439e+02   5.3070000e+01   1.3339569e+02   3.5478516e+02   5.1722026e+01   8.6505484e+01   2.2647666e+02   3.8555161e+01   1.1676397e+02   6.6425161e+01   8.0581471e+01   6.0283548e+01   1.3953345e+02   4.5200323e+01   1.1557720e+02   2.8668387e+01   1.3585814e+02   4.9757742e+01   1.1134454e+02   3.9322581e+01   1.3867226e+02  -4.3532258e+00   9.5406000e+01   1.9556226e+02   1.4553084e+01   4.2710323e+01   1.8154575e+02   2.9958710e+01   1.5384298e+02   8.2920645e+01   5.5810219e+01   8.1545161e+01   2.4696703e+02   3.8708387e+01   1.8477591e+02   2.7390000e+01   9.4493639e+01   6.5348710e+01   1.9952597e+02   2.3601968e+02  -7.8560903e+00   2.1300645e+01  -8.6921290e-01   1.1332452e+02   1.3378630e+02   5.7091935e+01   1.6628394e+02   3.8076452e+01   8.5231303e+01   1.0015806e+01   7.4897032e+00   5.9300645e+01   2.0093982e+02   2.2859355e+01   1.3404222e+02   8.0176129e+01   1.8481333e+02   3.7149032e+01   1.1287840e+02   1.5174516e+02   8.8068774e+01   2.9919032e+01   1.4736293e+02   7.4412581e+01   2.0176732e+02   4.2417097e+01   1.7916502e+02   3.4769677e+01   1.1728746e+02   1.5681935e+01   9.3495768e+01   1.0202355e+02   2.4457457e+02   3.8081290e+01   1.3628221e+02   3.4601935e+01   1.0586733e+02   8.6472258e+01   2.0925190e+02   6.4352581e+01   1.3512437e+02   5.1024194e+01   2.3691032e+02   6.8204516e+01   2.5249106e+02   6.2116129e+01   1.6167458e+02   2.2944742e+02   8.1084206e+01   1.4424839e+02   7.2403032e+01   7.4560323e+01   1.7829582e+02   3.7763548e+01   1.5096472e+02   2.9182903e+01   7.6864077e+01   4.1439032e+01   7.2214555e+01   1.1419871e+02   2.2370959e+02   9.5381935e+01   2.5621074e+02   5.1614516e+01   1.2906987e+02   3.5979355e+01   1.5507972e+02   7.1298710e+01   1.4725062e+02   6.0423226e+01   2.1203001e+02   1.1242935e+02   5.5050065e+00   6.3754516e+01   2.3602125e+02   8.4479355e+01   3.0730617e+02   3.2662935e+02   6.6626103e+01   7.9737419e+01   6.1715200e+01   7.1422581e+00   3.3197329e+01   2.6950000e+01  -2.2592258e+00   3.8907419e+01   1.0873579e+02   6.7315484e+01   1.8877025e+02   8.6251935e+01   1.4178855e+02   5.8132903e+01   2.0373001e+02   4.2268387e+01   2.0572401e+02   6.7969355e+01   1.0087503e+02   4.8050000e+01   1.8106471e+02   1.2976581e+02  -1.6663200e+01   7.9650323e+01   2.2065120e+02   4.4606774e+01   1.1553662e+02   7.7943226e+01   2.3054357e+02   4.3001290e+01   1.2449248e+02   5.5915806e+01   1.1808674e+02   6.7817419e+01   1.4347364e+02   4.7384839e+01   1.1816825e+02   5.6807419e+01   1.9367928e+02   3.1775484e+01   4.6080865e+01   4.5597419e+01   1.4127317e+02   2.9596129e+01   1.4302457e+02   2.2507323e+02   5.0749626e+01   4.4371613e+01   9.6849626e+01   4.6843548e+01   1.7571606e+02   5.4466129e+01   1.0072819e+02   4.8838065e+01   7.9632955e+01
[truncated: 7,145,551 more chars]
