# Supplementary material for: Specific structural elements of the T-box riboswitch drive the two-step binding of the tRNA ligand
Source: eLife. 2018 Sep 25;7:e39518. doi: 10.7554/eLife.39518 (PMC6197855; doi:10.7554/eLife.39518)
Supplement: Figure 2—figure supplement 3—source data 2. [file elife-39518-fig2-figsupp3-data2.zip › Repeat1.txt]

   1.2100000e+02   1.2100000e+02   1.2200000e+02   1.2200000e+02   1.2800000e+02   1.2800000e+02   1.4700000e+02   1.4700000e+02   1.7500000e+02   1.7500000e+02   1.8200000e+02   1.8200000e+02   1.9900000e+02   1.9900000e+02   2.0000000e+02   2.0000000e+02   2.0600000e+02   2.0600000e+02   2.4000000e+02   2.4000000e+02   2.5000000e+02   2.5000000e+02   2.9200000e+02   2.9200000e+02   2.9500000e+02   2.9500000e+02   3.0000000e+02   3.0000000e+02   3.1800000e+02   3.1800000e+02   3.4400000e+02   3.4400000e+02   3.6200000e+02   3.6200000e+02   3.8400000e+02   3.8400000e+02   3.9000000e+02   3.9000000e+02   3.9500000e+02   3.9500000e+02   4.0900000e+02   4.0900000e+02   4.1000000e+02   4.1000000e+02   4.1500000e+02   4.1500000e+02   4.3200000e+02   4.3200000e+02   4.3600000e+02   4.3600000e+02   4.4000000e+02   4.4000000e+02   4.5800000e+02   4.5800000e+02   4.9700000e+02   4.9700000e+02   5.2900000e+02   5.2900000e+02   5.3200000e+02   5.3200000e+02   5.3800000e+02   5.3800000e+02   5.4800000e+02   5.4800000e+02   5.5800000e+02   5.5800000e+02   5.9700000e+02   5.9700000e+02   6.1700000e+02   6.1700000e+02   6.2100000e+02   6.2100000e+02   6.3300000e+02   6.3300000e+02   6.6200000e+02   6.6200000e+02   6.9100000e+02   6.9100000e+02   6.9400000e+02   6.9400000e+02   7.0700000e+02   7.0700000e+02   7.1400000e+02   7.1400000e+02   7.2000000e+02   7.2000000e+02   7.3500000e+02   7.3500000e+02   7.4000000e+02   7.4000000e+02   7.4500000e+02   7.4500000e+02   7.6000000e+02   7.6000000e+02   7.6100000e+02   7.6100000e+02   7.6400000e+02   7.6400000e+02   7.6700000e+02   7.6700000e+02   7.6900000e+02   7.6900000e+02   7.7400000e+02   7.7400000e+02   7.8200000e+02   7.8200000e+02   7.8900000e+02   7.8900000e+02   7.9800000e+02   7.9800000e+02   8.1200000e+02   8.1200000e+02   8.2800000e+02   8.2800000e+02   8.4000000e+02   8.4000000e+02   8.5400000e+02   8.5400000e+02   8.8600000e+02   8.8600000e+02   8.9000000e+02   8.9000000e+02   8.9200000e+02   8.9200000e+02   9.0400000e+02   9.0400000e+02   9.5700000e+02   9.5700000e+02   9.7100000e+02   9.7100000e+02   9.8200000e+02   9.8200000e+02   1.0050000e+03   1.0050000e+03   1.0140000e+03   1.0140000e+03   1.0220000e+03   1.0220000e+03   1.0460000e+03   1.0460000e+03   1.0790000e+03   1.0790000e+03   1.1400000e+03   1.1400000e+03   1.1470000e+03   1.1470000e+03   1.1560000e+03   1.1560000e+03   1.1650000e+03   1.1650000e+03   1.1660000e+03   1.1660000e+03   1.1710000e+03   1.1710000e+03   1.1740000e+03   1.1740000e+03   1.1820000e+03   1.1820000e+03   1.2000000e+03   1.2000000e+03   1.2110000e+03   1.2110000e+03   1.2140000e+03   1.2140000e+03   1.2200000e+03   1.2200000e+03   1.2310000e+03   1.2310000e+03   1.2500000e+03   1.2500000e+03   1.2520000e+03   1.2520000e+03   1.2550000e+03   1.2550000e+03   1.2630000e+03   1.2630000e+03   1.2650000e+03   1.2650000e+03   1.2750000e+03   1.2750000e+03   1.2800000e+03   1.2800000e+03   1.2870000e+03   1.2870000e+03   1.3020000e+03   1.3020000e+03   1.3200000e+03   1.3200000e+03   1.3320000e+03   1.3320000e+03
   8.2098710e+01   1.8565017e+02   1.0378581e+02   1.7039746e+02   1.2000226e+02   4.1655014e+02   9.9838065e+01   1.7346650e+02   7.2482581e+01   2.2835817e+02   4.0579355e+01   1.9556010e+02   1.1601935e+02   1.4270555e+02   7.0106452e+01   2.1838987e+02   8.6576774e+01   2.1444386e+02   5.2300645e+01   1.0631692e+02   6.5876774e+01   1.3651050e+02   8.7941935e+01   1.6892110e+02   7.2720645e+01   1.6068267e+02   6.8365161e+01   1.5810369e+02   6.7305161e+01   1.0655978e+02   7.0440968e+01   1.0499021e+02   1.8391677e+02   1.3282956e+02   4.5749355e+01   1.2688360e+02   5.7292903e+01   2.4198270e+02   1.1235161e+02   1.6374735e+02   6.7162258e+01   1.7386734e+02   1.3038323e+02   1.3931837e+02   8.3352903e+01   2.3667274e+02   9.2947097e+01   2.4842714e+02   1.1183323e+02   2.2013399e+02   5.5206129e+01   1.8220093e+02   1.6281968e+02   2.1978185e+02   6.6199677e+01   1.7213499e+02   5.6010323e+01   1.8287788e+02   4.6531290e+01   2.0729363e+02   3.5520323e+01   1.7721676e+02   3.4368387e+01   1.0741246e+02   9.0770645e+01   1.3728641e+02   6.8600968e+01   1.3952676e+02   6.3120968e+01   8.7039355e+01   5.1020645e+01   1.5923706e+02   4.0646129e+01   9.4210568e+01   9.2181290e+01   1.1407259e+02   1.4538710e+01   1.1152529e+02   6.4997419e+01   1.8920343e+02   6.7193871e+01   1.7298965e+02   5.1519355e+01   1.4580523e+02   5.1676774e+01   1.9500134e+02   5.0780968e+01   1.7865107e+02   1.2302290e+02   1.6103785e+02   6.1165484e+01   2.3834483e+02   5.7085484e+01   1.0505897e+02   5.1124839e+01   1.5533775e+02   6.4551290e+01   1.9678041e+02   3.9224194e+01   1.9854465e+02   6.1823548e+01   1.8069992e+02   3.4193871e+01   1.6509385e+02   6.1166774e+01   1.3440537e+02   7.3678065e+01   1.7375382e+02   4.2360645e+01   1.6571147e+02   2.6258516e+02   8.7258994e+01   9.5472903e+01   1.3219991e+02   4.1706452e+01   9.8263484e+01   1.9794194e+01   5.5316465e+01   4.5857742e+01   1.2931299e+02   1.9513226e+01   1.0642378e+02   3.8559032e+01   5.7678181e+01   5.4490645e+01   7.8503329e+01   5.2570323e+01   1.5174631e+02   4.7922903e+01   1.1728649e+02   1.9870839e+02   9.7771716e+01   4.6609032e+01   2.1212612e+02   8.6116774e+01   1.5681195e+02   3.9985484e+01   1.8985761e+02   8.5417097e+01   1.7636792e+02   5.7707097e+01   1.4699150e+02   5.5894839e+01   1.5988938e+02   1.9564516e+01   1.0876129e+02   9.9178387e+01   1.4485863e+02   5.0610645e+01   1.4433825e+02   4.3366452e+01   1.4485810e+02   5.5605161e+01   1.5700320e+02   2.6813548e+01   1.5358266e+02   2.7170323e+01   1.6823250e+02   6.4275484e+01   1.6446441e+02   3.8091935e+01   1.0939619e+02   1.6306097e+02   1.7099996e+02   4.2426452e+01   1.3211879e+02   2.7387742e+01   1.4900672e+02   5.2857742e+01   1.1437686e+02   2.1050323e+01   1.6774243e+02   4.6883871e+01   1.2433477e+02   2.7157097e+01   1.1065711e+02   8.6389355e+01   1.3039724e+02   3.4097742e+01   1.0682992e+02   1.4101194e+02   1.2043775e+02   3.9581935e+01   1.1467925e+02   3.4492258e+01   1.2597739e+02   1.5510677e+02   1.1641726e+02   3.8397419e+01   9.2465948e+01
   6.6048710e+01   1.9160417e+02   9.0785806e+01   1.9781746e+02   1.0891226e+02   3.9210734e+02   9.1408065e+01   1.8510090e+02   7.6192581e+01   1.8749137e+02   2.8909355e+01   1.5620370e+02   9.7419355e+01   1.7614355e+02   5.9806452e+01   1.5171387e+02   9.5286774e+01   2.4321706e+02   5.9060645e+01   1.0644612e+02   5.5456774e+01   1.3120410e+02   3.7651935e+01   1.6451430e+02   6.4190645e+01   1.3055507e+02   8.0125161e+01   1.5378289e+02   3.8355161e+01   8.2785781e+01   6.7870968e+01   1.3700581e+02   1.9663677e+02   1.7072196e+02   4.3089355e+01   1.7123640e+02   8.5192903e+01   2.6541070e+02   1.3026161e+02   1.8293455e+02   9.4162258e+01   1.7146734e+02   1.5704323e+02   1.8371557e+02   9.4072903e+01   2.8528514e+02   1.1594710e+02   2.5181714e+02   1.4020323e+02   2.0670439e+02   7.2316129e+01   2.0789213e+02   1.6081968e+02   2.5268185e+02   6.9719677e+01   1.9742339e+02   7.0780323e+01   2.0650628e+02   4.6281290e+01   1.8462363e+02   6.8660323e+01   1.8714556e+02   5.9988387e+01   1.3265286e+02   8.2100645e+01   1.7741001e+02   7.5560968e+01   1.4981996e+02   7.9830968e+01   8.8652555e+01   6.3680645e+01   1.3889426e+02   7.4796129e+01   1.2971857e+02   1.1618129e+02   7.7052594e+01   4.3438710e+01   1.2778329e+02   5.5137419e+01   1.7514223e+02   4.7803871e+01   1.6420085e+02   5.1659355e+01   1.8712403e+02   4.5816774e+01   1.9705014e+02   3.1590968e+01   1.6565627e+02   1.2026290e+02   1.3197865e+02   6.1545484e+01   2.3355443e+02   5.5185484e+01   1.1860097e+02   4.4554839e+01   1.8858335e+02   6.7121290e+01   2.0972481e+02   5.1514194e+01   2.2808145e+02   4.1533548e+01   2.1413312e+02   3.3483871e+01   1.5100065e+02   7.4876774e+01   1.6449857e+02   6.9628065e+01   1.9331782e+02   5.3120645e+01   1.5456067e+02   3.3792516e+02   1.0352179e+02   1.2847290e+02   1.6194991e+02   5.7746452e+01   1.0579028e+02   2.0844194e+01   6.8572465e+01   2.2287742e+01   1.1347859e+02   1.5273226e+01   1.0290298e+02   4.0369032e+01   4.9773381e+01   3.1440645e+01   6.4867329e+01   4.4000323e+01   1.4534191e+02   1.7922903e+01   1.2201649e+02   2.5918839e+02   1.1302332e+02   5.3519032e+01   1.7357332e+02   7.5256774e+01   1.7211075e+02   3.3535484e+01   1.5432361e+02   7.3467097e+01   1.9246392e+02   1.0204710e+02   1.5282430e+02   6.4604839e+01   1.8628258e+02   3.2664516e+01   1.2181329e+02   1.0646839e+02   1.2813543e+02   2.9710645e+01   1.7292025e+02   5.4526452e+01   1.5290530e+02   4.3655161e+01   1.6233920e+02   2.4953548e+01   1.7459146e+02   4.5930323e+01   1.8378170e+02   7.3845484e+01   1.5788881e+02   5.2591935e+01   1.3428619e+02   1.4368097e+02   2.5403036e+02   5.8516452e+01   1.4912159e+02   3.3907742e+01   1.9110512e+02   5.0617742e+01   1.4212606e+02   5.1620323e+01   1.8924683e+02   3.3313871e+01   1.2300037e+02   4.6967097e+01   1.2745231e+02   9.0059355e+01   1.2996364e+02   2.9957742e+01   1.2606112e+02   1.4268194e+02   1.7977415e+02   4.8731935e+01   1.2266725e+02   3.4772258e+01   1.2590499e+02   1.7925677e+02   1.2505526e+02   4.1117419e+01   1.2400835e+02
   5.2188710e+01   1.9095297e+02   9.7645806e+01   1.8398866e+02   9.6862258e+01   3.6916134e+02   9.4548065e+01   1.8065970e+02   7.0282581e+01   1.7315417e+02   4.7679355e+01   1.8285210e+02   9.6219355e+01   2.1308955e+02   4.4856452e+01   1.5140987e+02   9.8286774e+01   2.0826706e+02   5.2160645e+01   1.1675812e+02   4.5686774e+01   1.5241570e+02   6.2701935e+01   1.4123030e+02   7.0910645e+01   1.2435747e+02   6.2595161e+01   1.6489529e+02   4.7205161e+01   1.0040778e+02   8.6250968e+01   1.6387541e+02   2.1115677e+02   1.5346036e+02   5.3559355e+01   1.3915880e+02   8.5052903e+01   2.0552190e+02   1.3250161e+02   2.0204535e+02   8.4162258e+01   1.7936734e+02   1.6704323e+02   1.6433557e+02   1.0526290e+02   1.8681994e+02   1.1111710e+02   2.6738354e+02   1.2778323e+02   2.4312799e+02   6.4056129e+01   1.2591293e+02   1.5561968e+02   2.8755785e+02   6.4199677e+01   1.8896499e+02   7.7490323e+01   2.0025948e+02   3.2471290e+01   2.2560843e+02   7.4710323e+01   2.2270156e+02   7.3988387e+01   1.4024286e+02   8.6390645e+01   1.7173681e+02   9.4510968e+01   1.7159396e+02   7.2070968e+01   1.1003335e+02   7.3730645e+01   1.5928026e+02   5.2366129e+01   1.2175297e+02   1.1599129e+02   9.9877794e+01   3.9058710e+01   9.3473690e+01   4.7467419e+01   1.9455583e+02   7.1523871e+01   1.6592325e+02   6.3619355e+01   1.7035723e+02   6.1626774e+01   1.9601534e+02   4.1870968e+01   1.8526387e+02   1.1993290e+02   1.2614505e+02   4.7165484e+01   2.4174483e+02   5.6795484e+01   1.1004217e+02   5.4454839e+01   1.8179135e+02   8.1641290e+01   1.9903321e+02   3.3174194e+01   1.9311865e+02   8.5443548e+01   1.7486032e+02   4.2103871e+01   1.5888105e+02   9.1206774e+01   1.7496217e+02   5.2298065e+01   2.0060422e+02   5.2840645e+01   1.4048307e+02   2.8777516e+02   1.1581379e+02   1.0861290e+02   1.5953871e+02   5.7366452e+01   1.1201068e+02   2.3224194e+01   7.8282065e+01   3.4097742e+01   1.2425379e+02   3.0183226e+01   9.7520181e+01   3.4469032e+01   5.0625381e+01   3.8010645e+01   7.6721729e+01   3.7430323e+01   1.6819751e+02   2.4022903e+01   1.1743849e+02   1.9946839e+02   1.0194092e+02   2.9189032e+01   1.8603972e+02   7.3166774e+01   1.3765795e+02   3.7035484e+01   1.5144361e+02   6.7757097e+01   1.8464072e+02   7.3187097e+01   1.4698310e+02   5.4944839e+01   1.6762538e+02   3.2134516e+01   1.3899569e+02   9.0898387e+01   1.4190103e+02   2.9230645e+01   1.8404865e+02   4.1736452e+01   1.8992850e+02   5.4415161e+01   1.4004840e+02   4.6383548e+01   1.6006706e+02   3.5260323e+01   1.7411530e+02   4.0325484e+01   1.3142041e+02   3.6641935e+01   9.4562194e+01   1.7139097e+02   2.3267356e+02   4.9706452e+01   1.3887639e+02   2.6817742e+01   1.9738232e+02   2.8287742e+01   1.3181246e+02   3.3190323e+01   1.6419123e+02   4.3643871e+01   1.2026397e+02   3.5017097e+01   9.7928310e+01   7.1769355e+01   1.2676684e+02   4.4907742e+01   1.3981512e+02   1.2520194e+02   1.3122255e+02   1.6201935e+01   1.4207965e+02   3.4012258e+01   1.6968579e+02   2.0834677e+02   1.3291806e+02   2.8537419e+01   9.9874748e+01
   7.1808710e+01   1.8761337e+02   9.1165806e+01   2.1893706e+02   6.8382258e+01   4.1410974e+02   1.1592806e+02   1.6470930e+02   6.3142581e+01   1.6386537e+02   4.2009355e+01   1.9639570e+02   1.0446935e+02   1.8307955e+02   4.4406452e+01   1.6089587e+02   7.5526774e+01   2.2603786e+02   4.0010645e+01   9.0110116e+01   6.2456774e+01   1.4097410e+02   4.2651935e+01   1.2640430e+02   6.1380645e+01   1.1716987e+02   7.4075161e+01   1.5059689e+02   2.7875161e+01   1.2462418e+02   7.5680968e+01   1.6138101e+02   2.0182677e+02   1.6663676e+02   5.8229355e+01   1.7197520e+02   9.7152903e+01   2.1869390e+02   1.1121161e+02   1.9712855e+02   9.4972258e+01   1.6440254e+02   1.5947323e+02   1.4809117e+02   7.5452903e+01   2.1154474e+02   9.8057097e+01   3.1089834e+02   1.0688323e+02   2.3426999e+02   7.7736129e+01   1.2160853e+02   2.0061968e+02   2.3829785e+02   6.4439677e+01   1.8541579e+02   9.0060323e+01   1.8372388e+02   4.7531290e+01   1.9477363e+02   6.8380323e+01   1.9101796e+02   4.8228387e+01   1.4006366e+02   7.7770645e+01   1.8166641e+02   7.9410968e+01   1.9213196e+02   6.8210968e+01   1.1406215e+02   6.3730645e+01   1.3618026e+02   5.1606129e+01   1.0590377e+02   1.2013129e+02   8.0886594e+01   1.5058710e+01   1.2367369e+02   6.6517419e+01   1.9475183e+02   6.7763871e+01   1.6698405e+02   5.5949355e+01   1.5992083e+02   5.7916774e+01   2.3793214e+02   3.8250968e+01   1.5065347e+02   1.0873290e+02   1.0942105e+02   7.3165484e+01   2.1362483e+02   5.7795484e+01   1.4781217e+02   5.4694839e+01   1.1215215e+02   6.7641290e+01   2.1515321e+02   6.7464194e+01   1.7837545e+02   6.1253548e+01   1.7198552e+02   1.6763871e+01   1.6619825e+02   5.0636774e+01   1.2977777e+02   6.8578065e+01   2.0368182e+02   6.2270645e+01   1.6320867e+02   2.5835516e+02   1.1693739e+02   1.1409290e+02   1.8038031e+02   6.0516452e+01   8.4758684e+01   3.6704194e+01   4.1583665e+01   4.3237742e+01   1.3171259e+02   2.6843226e+01   1.0617738e+02   1.9799032e+01   5.5518981e+01   4.1680645e+01   6.7378129e+01   5.3330323e+01   1.8121551e+02   4.0302903e+01   1.2298609e+02   1.9018839e+02   8.6113316e+01   6.0089032e+01   1.8061772e+02   4.9876774e+01   1.3799115e+02   3.8635484e+01   1.8296561e+02   7.3657097e+01   2.0120872e+02   7.9947097e+01   1.5844230e+02   5.8514839e+01   1.6876978e+02   2.7854516e+01   1.4057809e+02   5.0418387e+01   1.4808943e+02   4.9140645e+01   1.6164585e+02   6.3896452e+01   1.5947570e+02   3.4225161e+01   1.5966360e+02   3.6003548e+01   1.6646746e+02   4.8120323e+01   1.6974650e+02   3.5325484e+01   1.1754041e+02   6.4641935e+01   1.2102219e+02   1.8096097e+02   2.3309796e+02   4.1616452e+01   1.5347359e+02   1.7287742e+01   1.4862472e+02   2.8237742e+01   1.2329646e+02   3.4860323e+01   1.7920763e+02   4.1263871e+01   1.5293437e+02   3.8967097e+01   1.1171231e+02   8.0059355e+01   1.2033364e+02   4.3957742e+01   1.1208112e+02   1.2468194e+02   1.3088415e+02   3.1061935e+01   1.2551085e+02   5.8532258e+01   1.5434419e+02   2.8453677e+02   1.7258286e+02   3.4927419e+01   8.7553548e+01
   7.7288710e+01   1.9970497e+02   1.0116581e+02   1.9256706e+02   1.2619226e+02   3.2491494e+02   9.2928065e+01   1.9044930e+02   3.5282581e+01   2.0995417e+02   5.5719355e+01   1.8629890e+02   1.0746935e+02   1.6258955e+02   5.4506452e+01   1.8498787e+02   8.2196774e+01   1.9517426e+02   4.2390645e+01   1.0110972e+02   4.4836774e+01   1.3843370e+02   3.7891935e+01   1.2211510e+02   5.7910645e+01   1.3282747e+02   7.1555161e+01   1.3884849e+02   4.9635161e+01   1.0021338e+02   6.7870968e+01   1.3686581e+02   2.1430677e+02   1.5920836e+02   4.5659355e+01   1.6332080e+02   8.5812903e+01   2.3803110e+02   1.1254161e+02   1.8916215e+02   6.8592258e+01   1.8565294e+02   1.5214323e+02   1.8619757e+02   1.0249290e+02   2.5204154e+02   1.1035710e+02   2.5750434e+02   1.2420323e+02   2.1651439e+02   5.6206129e+01   1.6054093e+02   1.7641968e+02   2.4949385e+02   5.7479677e+01   1.8945259e+02   7.2490323e+01   2.0008948e+02   4.5591290e+01   1.8417883e+02   7.3190323e+01   1.6801316e+02   4.6368387e+01   1.5250246e+02   7.9630645e+01   1.7613761e+02   9.9080968e+01   1.5712836e+02   8.3400968e+01   1.1950695e+02   6.9870645e+01   1.7796906e+02   4.7646129e+01   1.1056057e+02   1.2790129e+02   1.1049499e+02   2.3248710e+01   1.2520849e+02   3.4227419e+01   1.6895503e+02   5.7903871e+01   1.7654285e+02   5.3999355e+01   1.8122683e+02   5.9436774e+01   1.8596054e+02   3.7440968e+01   1.9752827e+02   1.1402290e+02   1.0718785e+02   3.9925484e+01   2.3366403e+02   5.9895484e+01   1.2902417e+02   3.6174839e+01   1.4339375e+02   7.7211290e+01   2.1653761e+02   4.3414194e+01   2.2658945e+02   6.4013548e+01   1.7352472e+02   3.3143871e+01   1.6207785e+02   4.6066774e+01   1.4723337e+02   6.9148065e+01   1.7877622e+02   4.6410645e+01   1.5514747e+02   2.4611516e+02   1.2905659e+02   1.1590290e+02   1.6009551e+02   5.4036452e+01   9.3707084e+01   3.3134194e+01   7.1109265e+01   4.1617742e+01   1.3688219e+02   1.3233226e+01   1.0702618e+02   2.3369032e+01   4.3323381e+01   2.7400645e+01   9.2050529e+01   5.6000323e+01   1.4609191e+02   2.2922903e+01   7.7336490e+01   1.4623839e+02   7.3349316e+01   4.3899032e+01   1.6886292e+02   8.1446774e+01   1.5132555e+02   3.6035484e+01   1.7477361e+02   5.7847097e+01   1.6638352e+02   7.4517097e+01   1.5473670e+02   6.2034839e+01   2.1096818e+02   4.8374516e+01   1.2564649e+02   5.5278387e+01   1.0961063e+02   4.3380645e+01   1.5215665e+02   4.2266452e+01   1.5257610e+02   7.1365161e+01   1.3603240e+02   3.5663548e+01   1.3306466e+02   5.4070323e+01   1.6332050e+02   5.9805484e+01   1.5358201e+02   3.6091935e+01   1.3285619e+02   1.6311097e+02   2.6094596e+02   4.8666452e+01   1.7004959e+02   2.7817742e+01   1.5254232e+02   4.0147742e+01   1.5058366e+02   4.0330323e+01   1.6424003e+02   3.1223871e+01   1.3939757e+02   4.1207097e+01   1.0734311e+02   7.6729355e+01   1.5417004e+02   4.3817742e+01   1.2719232e+02   1.4477194e+02   1.2375695e+02   4.4251935e+01   1.5140565e+02   4.5392258e+01   1.5596539e+02   3.2710677e+02   1.5470726e+02   5.1537419e+01   1.0336475e+02
   8.1528710e+01   1.9769577e+02   9.2505806e+01   2.0987986e+02   9.5912258e+01   4.1637734e+02   9.0788065e+01   1.8815050e+02   4.5902581e+01   1.7105457e+02   3.5149355e+01   1.6213450e+02   9.5069355e+01   1.6618155e+02   6.1406452e+01   1.5723587e+02   7.4526774e+01   2.3873786e+02   4.4820645e+01   1.0963532e+02   5.8596774e+01   1.3561290e+02   3.6601935e+01   1.4259830e+02   6.7770645e+01   1.1036867e+02   6.1985161e+01   1.4599409e+02   3.9735161e+01   9.1195381e+01   6.2490968e+01   1.4077621e+02   2.0563677e+02   1.2866196e+02   6.3659355e+01   1.5316080e+02   9.6242903e+01   1.8714670e+02   1.1711161e+02   1.8693655e+02   6.3642258e+01   1.6833894e+02   1.5866323e+02   1.6381597e+02   8.0162903e+01   2.0735794e+02   8.5237097e+01   2.8857394e+02   1.1167323e+02   2.3356679e+02   7.6476129e+01   1.6286933e+02   1.7475968e+02   2.8596665e+02   6.6769677e+01   1.9541939e+02   6.2730323e+01   2.3344028e+02   4.7151290e+01   1.8186403e+02   5.8900323e+01   2.1087636e+02   5.3088387e+01   1.4139486e+02   6.9340645e+01   1.7710081e+02   7.1980968e+01   1.3296636e+02   7.7740968e+01   9.3109755e+01   6.5060645e+01   1.4030386e+02   4.8986129e+01   1.1154337e+02   1.2552129e+02   8.4255394e+01   1.3338710e+01   1.2657129e+02   2.9807419e+01   1.4882863e+02   5.5423871e+01   1.3274125e+02   3.9039355e+01   1.8632363e+02   6.6296774e+01   1.8698174e+02   3.9590968e+01   1.8554627e+02   1.0473290e+02   1.0179105e+02   3.6735484e+01   1.4415923e+02   7.1325484e+01   1.1677977e+02   5.7024839e+01   1.7710575e+02   7.3311290e+01   1.9660961e+02   4.2174194e+01   2.0482865e+02   6.2963548e+01   1.9717872e+02   2.9293871e+01   1.4643585e+02   5.9826774e+01   1.0775257e+02   8.5058065e+01   1.9531342e+02   4.2600645e+01   1.2226227e+02   3.2625516e+02   1.2297539e+02   9.7662903e+01   1.5983471e+02   6.3276452e+01   1.0791788e+02   1.8564194e+01   7.5084865e+01   2.9477742e+01   1.0519339e+02   2.0753226e+01   7.0854581e+01   2.8799032e+01   3.7038981e+01   2.8400645e+01   9.6110529e+01   3.7620323e+01   1.7770231e+02   2.3302903e+01   7.9306090e+01   2.2756839e+02   1.1560292e+02   5.1279032e+01   1.5018252e+02   6.4636774e+01   1.4324035e+02   2.3885484e+01   1.7039561e+02   6.4327097e+01   2.0176512e+02   8.2667097e+01   1.5775470e+02   5.0274839e+01   1.9833898e+02   3.8374516e+01   1.3659649e+02   5.5228387e+01   9.6704632e+01   4.4230645e+01   2.4403865e+02   4.0686452e+01   1.4717250e+02   3.1275161e+01   1.2966960e+02   2.7713548e+01   1.3537066e+02   3.7830323e+01   1.5985970e+02   7.5235484e+01   1.6539761e+02   5.5141935e+01   1.2813219e+02   1.7339097e+02   2.3474356e+02   4.5286452e+01   1.4698999e+02   2.2147742e+01   1.4309592e+02   4.2577742e+01   1.5533926e+02   2.6810323e+01   2.0747163e+02   5.4073871e+01   1.2713957e+02   3.6637097e+01   1.3322871e+02   7.6919355e+01   1.2349484e+02   4.2097742e+01   1.1618992e+02   1.4653194e+02   1.5313615e+02   4.0151935e+01   6.1013652e+01   2.9392258e+01   1.4319539e+02   2.7672677e+02   1.7396766e+02   3.9117419e+01   8.9028348e+01
   6.7618710e+01   2.1328857e+02   1.1059581e+02   2.2028266e+02   1.0943226e+02   3.5577574e+02   1.1292806e+02   2.2551930e+02   5.8052581e+01   1.6746257e+02   1.4489355e+01   1.5721730e+02   1.0871935e+02   1.6428955e+02   6.3556452e+01   1.6871387e+02   6.7526774e+01   2.2377786e+02   4.4870645e+01   1.1201132e+02   5.3266774e+01   1.4713930e+02   4.4791935e+01   1.5523310e+02   5.8720645e+01   1.2661267e+02   1.0655516e+02   1.3732849e+02   6.0925161e+01   9.7550181e+01   5.2820968e+01   1.5511981e+02   1.9930677e+02   1.6040836e+02   5.3709355e+01   1.5867680e+02   8.5672903e+01   1.9609230e+02   1.2383161e+02   1.9582895e+02   6.8402258e+01   1.4000814e+02   1.5766323e+02   1.4513597e+02   7.4592903e+01   2.3104354e+02   8.4237097e+01   2.4394394e+02   1.1167323e+02   2.6872679e+02   5.3626129e+01   1.8038733e+02   1.3068968e+02   2.4389225e+02   6.9289677e+01   1.6774779e+02   9.2060323e+01   1.9656388e+02   3.8531290e+01   2.1080363e+02   7.2000323e+01   2.5629836e+02   4.6038387e+01   1.3738886e+02   6.9480645e+01   1.6427961e+02   8.2600968e+01   1.9616676e+02   6.3600968e+01   8.0140955e+01   5.8970645e+01   1.6646106e+02   4.4216129e+01   1.0945497e+02   9.5281290e+01   6.0444594e+01   2.6008710e+01   9.0417690e+01   6.7897419e+01   2.0783143e+02   5.8613871e+01   1.7090605e+02   5.9659355e+01   1.9929403e+02   3.9296774e+01   1.9614174e+02   5.3400968e+01   1.7515147e+02   1.1264290e+02   1.3591825e+02   4.5735484e+01   2.1076923e+02   5.4135484e+01   1.0220497e+02   5.2214839e+01   1.8992055e+02   6.7361290e+01   2.1374561e+02   5.9604194e+01   2.0805425e+02   4.7393548e+01   2.0233432e+02   3.4723871e+01   1.4133145e+02   5.0976774e+01   1.7089057e+02   5.7678065e+01   1.9474382e+02   5.8410645e+01   1.4832747e+02   3.0420516e+02   1.3249939e+02   1.1757290e+02   1.3734191e+02   4.9416452e+01   1.2460668e+02   3.0464194e+01   5.8372865e+01   4.7957742e+01   1.2499499e+02   1.8613226e+01   1.1787578e+02   3.3369032e+01   5.1673381e+01   3.5590645e+01   9.1775329e+01   3.7620323e+01   1.6842231e+02   5.0872903e+01   1.0562049e+02   2.3970839e+02   6.4391716e+01   3.6849032e+01   1.7852692e+02   9.7356774e+01   1.8505275e+02   2.9285484e+01   1.6026361e+02   6.7897097e+01   1.8885952e+02   3.7667097e+01   1.3854470e+02   4.2564839e+01   1.6876578e+02   3.6284516e+01   1.5190369e+02   6.5318387e+01   1.1280743e+02   5.0520645e+01   1.6015545e+02   4.0946452e+01   1.8347170e+02   4.8225161e+01   1.6873360e+02   4.7813548e+01   1.6990266e+02   2.8690323e+01   1.7773090e+02   9.7375484e+01   1.5719641e+02   5.4141935e+01   1.2926219e+02   1.5277097e+02   2.2830316e+02   5.4376452e+01   1.5973279e+02   2.7767742e+01   1.7735632e+02   2.4907742e+01   1.5061286e+02   3.3430323e+01   1.6127203e+02   3.7743871e+01   6.8165974e+01   4.5827097e+01   1.2359351e+02   8.0339355e+01   1.0174124e+02   3.6627742e+01   1.4943752e+02   1.5644194e+02   1.2177335e+02   2.9151935e+01   1.5518365e+02   3.9152258e+01   1.4812459e+02   1.7639677e+02   1.4252406e+02   2.9207419e+01   1.0620115e+02
   7.4378710e+01   1.9117777e+02   8.2405806e+01   1.8396786e+02   7.4482258e+01   4.4471174e+02   9.0068065e+01   2.2353810e+02   6.6812581e+01   1.8557177e+02   2.5819355e+01   1.7612090e+02   9.0519355e+01   1.4839555e+02   7.1206452e+01   1.4345187e+02   7.6626774e+01   1.9618986e+02   3.0820645e+01   1.0108532e+02   4.0546774e+01   1.7086690e+02   4.2221935e+01   1.7405870e+02   7.7720645e+01   1.4571267e+02   8.7985161e+01   1.5105409e+02   5.7355161e+01   1.1797578e+02   6.5400968e+01   1.3739341e+02   1.8949677e+02   1.6186316e+02   5.7369355e+01   1.8171400e+02   7.5342903e+01   2.2010870e+02   1.3664161e+02   1.8395415e+02   5.4492258e+01   2.0721094e+02   1.6104323e+02   1.4991557e+02   1.0364290e+02   2.1166954e+02   1.0305710e+02   2.8837834e+02   1.1904323e+02   2.1150719e+02   7.3416129e+01   2.0937413e+02   1.5968968e+02   2.7590225e+02   6.5819677e+01   1.9273539e+02   7.3870323e+01   2.0601908e+02   4.7781290e+01   2.0494363e+02   6.8710323e+01   2.4723156e+02   5.5558387e+01   1.2824726e+02   4.6960645e+01   2.3456121e+02   7.7180968e+01   1.8826036e+02   7.5500968e+01   1.1080895e+02   3.6300645e+01   1.5394466e+02   6.3316129e+01   1.1587697e+02   1.0247129e+02   1.0762939e+02   1.4818710e+01   1.2521289e+02   7.2037419e+01   1.7302023e+02   4.9523871e+01   1.5606325e+02   5.6659355e+01   1.7748403e+02   6.0866774e+01   2.1936614e+02   3.5490968e+01   1.6139427e+02   1.2816290e+02   1.0839665e+02   5.7405484e+01   2.2397563e+02   6.2185484e+01   1.1927097e+02   5.1744839e+01   1.4219815e+02   5.1171290e+01   2.2857081e+02   2.8134194e+01   2.0576185e+02   5.6823548e+01   1.8723992e+02   2.7813871e+01   1.7407425e+02   2.9016774e+01   1.3964737e+02   6.9008065e+01   1.6826742e+02   4.2890645e+01   1.7585907e+02   2.4458516e+02   1.2236899e+02   1.5028290e+02   1.5148511e+02   6.1896452e+01   9.7988284e+01   1.6994194e+01   6.5210465e+01   3.7907742e+01   1.3465899e+02   3.0043226e+01   1.1996138e+02   3.0699032e+01   5.3546981e+01   3.5300645e+01   9.1038529e+01   4.2860323e+01   1.7738311e+02   3.2872903e+01   9.8440490e+01   3.6256839e+02   6.1042916e+01   7.0039032e+01   2.0906172e+02   9.9206774e+01   2.4076475e+02   3.8435484e+01   1.8008161e+02   4.9557097e+01   1.8956672e+02   5.0427097e+01   1.2509390e+02   5.3844839e+01   2.0133338e+02   4.4614516e+01   1.6656729e+02   7.4128387e+01   1.2800263e+02   3.5280645e+01   1.7113465e+02   5.3476452e+01   1.8230930e+02   4.3555161e+01   1.2982720e+02   4.0283548e+01   1.2569506e+02   3.1640323e+01   1.6635490e+02   6.9185484e+01   1.2107161e+02   4.2091935e+01   1.2687619e+02   1.4420097e+02   3.0245876e+02   5.6476452e+01   1.2704479e+02   3.3527742e+01   1.3746552e+02   6.1387742e+01   1.4993446e+02   3.9950323e+01   1.4189043e+02   5.7073871e+01   1.4789957e+02   3.7297097e+01   1.1374591e+02   7.6009355e+01   1.6961764e+02   4.2237742e+01   8.7988723e+01   1.2387194e+02   1.2989895e+02   4.2731935e+01   1.3795725e+02   4.2442258e+01   1.5305139e+02   1.7725677e+02   1.6859526e+02   3.6687419e+01   8.5942748e+01
   6.7768710e+01   2.0103657e+02   8.9975806e+01   2.1231226e+02   9.7572258e+01   3.9872454e+02   8.6258065e+01   2.0698290e+02   5.2192581e+01   1.6774137e+02   1.7059355e+01   1.4382170e+02   9.2269355e+01   1.5720555e+02   5.1856452e+01   1.6734987e+02   7.2766774e+01   2.1087866e+02   6.1300645e+01   1.1483692e+02   7.3736774e+01   1.3959170e+02   4.1701935e+01   1.5010030e+02   6.1380645e+01   1.2630987e+02   7.5175161e+01   1.6493889e+02   3.9255161e+01   9.3663781e+01   7.2300968e+01   1.4294141e+02   2.2263677e+02   1.4830196e+02   5.6469355e+01   1.6430600e+02   8.0582903e+01   2.1287950e+02   1.2397161e+02   1.6434775e+02   5.6212258e+01   1.7055334e+02   1.5376323e+02   1.5354797e+02   1.0297290e+02   2.3024314e+02   6.7237097e+01   2.4230394e+02   1.2062323e+02   2.2212079e+02   7.2156129e+01   1.9942493e+02   1.7455968e+02   2.7911265e+02   6.0009677e+01   1.9525019e+02   7.7400323e+01   2.2602668e+02   4.7531290e+01   2.0983363e+02   6.5330323e+01   2.2760196e+02   5.4558387e+01   1.4927726e+02   8.4050645e+01   1.8463401e+02   8.9980968e+01   1.7042636e+02   9.3980968e+01   9.6950555e+01   5.1350645e+01   1.6179066e+02   6.5556129e+01   1.1316777e+02   1.1028129e+02   9.7194594e+01   4.0678710e+01   1.4091409e+02   4.8707419e+01   1.7045663e+02   6.4803871e+01   1.5922085e+02   6.4039355e+01   1.8423363e+02   5.8916774e+01   2.3566214e+02   5.7400968e+01   1.5893147e+02   1.4493290e+02   1.0328505e+02   4.8735484e+01   2.3366923e+02   6.0325484e+01   1.2541977e+02   5.7554839e+01   1.4959335e+02   7.4641290e+01   1.9178321e+02   5.5554194e+01   2.2551825e+02   7.1483548e+01   2.0882712e+02   4.9673871e+01   1.5670545e+02   4.5786774e+01   1.3154577e+02   6.5578065e+01   1.7244182e+02   5.4080645e+01   1.7386387e+02   3.3858516e+02   1.0674899e+02   1.0047290e+02   1.6475991e+02   5.0126452e+01   1.3263988e+02   2.7134194e+01   5.1879265e+01   2.9807742e+01   1.2525699e+02   3.3323226e+01   9.9938981e+01   4.4369032e+01   7.2123381e+01   1.2350645e+01   9.9304529e+01   3.3950323e+01   1.4342591e+02   3.1442903e+01   1.0265489e+02   2.2761839e+02   5.0928916e+01   3.9089032e+01   1.7039772e+02   3.9636774e+01   1.8705035e+02   4.3135484e+01   1.6770561e+02   5.7987097e+01   1.6480232e+02   8.6567097e+01   1.5649270e+02   5.2084839e+01   1.8614418e+02   3.3284516e+01   1.3233369e+02   5.0558387e+01   1.1626823e+02   4.9660645e+01   1.7574425e+02   3.8996452e+01   1.6856770e+02   4.6755161e+01   1.3409120e+02   3.7283548e+01   1.2626506e+02   5.6260323e+01   1.5357530e+02   5.2805484e+01   1.5290201e+02   4.3041935e+01   1.2675019e+02   1.4582097e+02   2.4547916e+02   5.8616452e+01   1.6006359e+02   3.3627742e+01   1.5288752e+02   3.7287742e+01   1.2024246e+02   4.0570323e+01   1.7860083e+02   5.3413871e+01   1.5386237e+02   3.8637097e+01   1.3125871e+02   6.9539355e+01   1.4308524e+02   4.4667742e+01   1.1483432e+02   1.2749194e+02   1.3175935e+02   4.5111935e+01   1.2752685e+02   3.0682258e+01   1.5157219e+02   1.7620677e+02   1.3610926e+02   3.1207419e+01   7.5521148e+01
   8.4908710e+01   1.8204537e+02   1.0850581e+02   2.1901986e+02   9.5862258e+01   3.6019134e+02   9.4598065e+01   1.9984570e+02   5.8282581e+01   1.5987417e+02   3.3489355e+01   1.5369730e+02   1.0491935e+02   2.0674355e+02   5.6206452e+01   1.5155187e+02   7.7716774e+01   2.7348266e+02   5.9060645e+01   8.1536116e+01   4.6686774e+01   1.2447570e+02   3.3891935e+01   1.3396510e+02   7.8480645e+01   1.2741187e+02   6.9985161e+01   1.3378409e+02   5.6495161e+01   1.3061458e+02   7.2440968e+01   1.4512021e+02   1.9487677e+02   1.4886276e+02   4.2609355e+01   1.5575480e+02   6.5102903e+01   2.2425790e+02   1.3240161e+02   1.8090335e+02   6.9162258e+01   1.9027734e+02   1.3752323e+02   1.6741717e+02   9.0262903e+01   2.0163994e+02   1.0605710e+02   2.8013834e+02   9.2783226e+01   2.2949799e+02   6.6526129e+01   1.8761533e+02   1.5615968e+02   2.5945465e+02   5.1149677e+01   1.9257899e+02   6.6110323e+01   1.8125988e+02   4.5721290e+01   2.3872843e+02   5.8570323e+01   2.2837276e+02   5.1848387e+01   1.5616406e+02   7.7200645e+01   1.8637201e+02   7.1410968e+01   1.7063196e+02   7.7210968e+01   9.7002155e+01   5.0400645e+01   1.4705666e+02   6.1456129e+01   1.2549577e+02   1.0256129e+02   1.0424219e+02   3.3728710e+01   1.0670009e+02   4.5947419e+01   1.3515743e+02   6.6283871e+01   1.4187245e+02   5.9809355e+01   2.1366203e+02   5.4916774e+01   2.0036214e+02   6.6400968e+01   1.7040147e+02   1.0759290e+02   1.2613225e+02   5.8875484e+01   1.8238803e+02   5.3565484e+01   1.3334057e+02   3.7454839e+01   1.4972135e+02   8.3121290e+01   1.9982481e+02   4.6984194e+01   2.2120385e+02   7.3013548e+01   1.6566472e+02   3.1103871e+01   1.6205105e+02   6.0166774e+01   1.5625537e+02   7.5768065e+01   1.8334662e+02   6.4840645e+01   1.3876307e+02   3.0282516e+02   1.4803979e+02   6.8192903e+01   1.7510231e+02   5.6796452e+01   8.8296284e+01   3.7414194e+01   1.3633686e+02   3.6097742e+01   1.5670379e+02   3.8563226e+01   8.8899781e+01   3.4799032e+01   6.0838981e+01   3.6490645e+01   1.2927333e+02   3.4000323e+01   1.9161191e+02   2.6252903e+01   1.0492009e+02   2.0018839e+02   4.7983316e+01   2.6899032e+01   1.7741292e+02   4.8306774e+01   2.2040675e+02   3.7135484e+01   1.6463561e+02   5.6947097e+01   1.7416552e+02   7.8137097e+01   1.3477710e+02   5.8464839e+01   1.6896378e+02   2.9324516e+01   1.2784049e+02   7.3658387e+01   1.2038023e+02   2.4140645e+01   1.5640585e+02   5.8896452e+01   1.3529570e+02   5.2415161e+01   1.3106840e+02   3.1003548e+01   1.0938746e+02   4.3260323e+01   1.5656530e+02   2.8235484e+01   1.5353761e+02   1.8491935e+01   9.9964194e+01   1.5296097e+02   2.9252796e+02   4.5376452e+01   1.5760279e+02   3.1147742e+01   1.6641592e+02   4.8767742e+01   1.2365406e+02   4.5140323e+01   2.0581523e+02   5.0693871e+01   1.4202997e+02   4.4487097e+01   1.5432071e+02   7.8819355e+01   1.2281284e+02   2.4147742e+01   1.0514592e+02   1.2325194e+02   1.5961855e+02   4.1821935e+01   1.1041005e+02   3.2822258e+01   1.4616099e+02   2.1506677e+02   1.2381046e+02   2.1967419e+01   1.1326035e+02
   7.1528710e+01   1.9720577e+02   9.7935806e+01   2.2144546e+02   1.3143226e+02   3.7101574e+02   9.3408065e+01   2.1146090e+02   5.7572581e+01   1.6289097e+02   4.0199355e+01   1.2202050e+02   9.0819355e+01   1.9312155e+02   5.3606452e+01   1.8245987e+02   5.2956774e+01   2.3089346e+02   3.1390645e+01   9.2709716e+01   2.4076774e+01   1.3928450e+02   3.7361935e+01   1.5029750e+02   7.0860645e+01   1.0431147e+02   9.5125161e+01   1.4886289e+02   6.8825161e+01   8.2398181e+01   6.4680968e+01   1.5455101e+02   1.9258677e+02   1.1832596e+02   4.9419355e+01   1.5616000e+02   9.0482903e+01   1.6856750e+02   1.1888161e+02   1.5565495e+02   6.5592258e+01   1.4718294e+02   1.5852323e+02   1.4968717e+02   6.4922903e+01   1.8052714e+02   1.1670710e+02   2.7687634e+02   8.3783226e+01   2.1074799e+02   5.0416129e+01   1.7258413e+02   1.7041968e+02   2.7284385e+02   5.7339677e+01   2.0822379e+02   7.2160323e+01   1.7577588e+02   3.0091290e+01   1.9647883e+02   4.9710323e+01   2.4099156e+02   5.4898387e+01   1.5020006e+02   5.9720645e+01   1.8097041e+02   6.8080968e+01   1.6436836e+02   7.4880968e+01   8.7908555e+01   3.5540645e+01   1.6338546e+02   4.6696129e+01   1.3834657e+02   1.4042129e+02   1.1206339e+02   3.3728710e+01   1.0642009e+02   5.0757419e+01   1.7768263e+02   5.1713871e+01   1.5517805e+02   6.1709355e+01   1.8489003e+02   6.2956774e+01   1.6667894e+02   4.4440968e+01   1.7310827e+02   1.1893290e+02   1.0436505e+02   6.3255484e+01   1.5531763e+02   6.6705484e+01   9.9249368e+01   6.7314839e+01   1.7581255e+02   6.4831290e+01   2.2799801e+02   5.3274194e+01   2.3437065e+02   7.4343548e+01   2.1126832e+02   2.3193871e+01   1.4373385e+02   3.8546774e+01   1.3378497e+02   4.2628065e+01   2.0975782e+02   5.0410645e+01   1.5410747e+02   3.1449516e+02   1.2715619e+02   5.7662903e+01   1.4446471e+02   4.1936452e+01   1.6058508e+02   3.3324194e+01   7.6474065e+01   3.1667742e+01   1.3567819e+02   2.9563226e+01   9.3959781e+01   5.1089032e+01   5.4445781e+01   4.8870645e+01   1.2552293e+02   3.9570323e+01   1.6611631e+02   3.2872903e+01   9.2300490e+01   1.3889839e+02   7.6596516e+01   6.0089032e+01   1.5437772e+02   1.1282677e+02   1.9562515e+02   3.1785484e+01   1.6916361e+02   4.5707097e+01   1.6644472e+02   6.3237097e+01   1.6558910e+02   4.3034839e+01   1.8086818e+02   3.7514516e+01   1.3142529e+02   8.4748387e+01   1.2249303e+02   2.7900645e+01   1.8810505e+02   5.6156452e+01   1.5988490e+02   4.6555161e+01   1.5796720e+02   2.6193548e+01   1.4854226e+02   4.0400323e+01   1.7727410e+02   4.3325484e+01   1.4314041e+02   4.2591935e+01   1.0463619e+02   1.4935097e+02   2.2214676e+02   5.5426452e+01   1.4169879e+02   2.1907742e+01   1.7049512e+02   3.1007742e+01   1.5597486e+02   4.0810323e+01   1.9520163e+02   5.4503871e+01   1.3115517e+02   2.5917097e+01   1.2975631e+02   8.2059355e+01   1.3355364e+02   3.5007742e+01   1.2308712e+02   1.3434194e+02   1.5730135e+02   3.2391935e+01   1.3706445e+02   5.0202258e+01   1.4129059e+02   2.0115677e+02   1.4144326e+02   4.7447419e+01   1.0331195e+02
   7.0048710e+01   1.8056417e+02   1.0640581e+02   2.0285786e+02   9.6962258e+01   3.8334334e+02   1.3073806e+02   2.1052450e+02   6.9242581e+01   2.0766737e+02   2.4199355e+01   1.7477050e+02   9.6469355e+01   1.9136955e+02   5.7356452e+01   1.8480987e+02   7.1436774e+01   1.6570506e+02   4.9820645e+01   8.3185316e+01   6.8926774e+01   1.2750650e+02   3.2791935e+01   1.5714310e+02   7.1770645e+01   1.4756867e+02   3.9025161e+01   1.0245089e+02   5.5165161e+01   1.1915098e+02   7.8540968e+01   1.3177221e+02   1.7068677e+02   1.5379796e+02   1.5659355e+01   1.5443080e+02   8.8392903e+01   2.0073470e+02   1.2140161e+02   1.7102335e+02   6.0072258e+01   1.5952454e+02   1.8395323e+02   1.5403277e+02   7.6302903e+01   2.1313674e+02   8.2007097e+01   2.4248234e+02   1.0183323e+02   2.3620399e+02   5.0626129e+01   2.1140733e+02   1.5261968e+02   2.6833785e+02   6.1099677e+01   2.1549299e+02   9.9440323e+01   2.1807348e+02   3.2471290e+01   1.8735843e+02   7.0230323e+01   2.4058996e+02   5.1178387e+01   1.3516766e+02   5.9770645e+01   1.9538641e+02   8.2700968e+01   1.7524876e+02   6.2450968e+01   9.5522955e+01   4.5210645e+01   1.4585186e+02   6.2126129e+01   1.1425217e+02   1.2828129e+02   9.0134594e+01   4.0958710e+01   1.2751169e+02   7.3897419e+01   1.6892143e+02   5.7193871e+01   1.6725965e+02   4.7759355e+01   1.8691603e+02   4.6436774e+01   2.2157054e+02   3.8970968e+01   1.7535587e+02   1.0359290e+02   1.2283225e+02   4.4685484e+01   2.0509323e+02   4.6985484e+01   8.6826968e+01   6.9974839e+01   2.0449975e+02   6.7121290e+01   2.3962481e+02   5.6604194e+01   1.9110425e+02   7.1773548e+01   1.7909392e+02   1.4953871e+01   1.4463305e+02   4.4976774e+01   1.4694057e+02   5.0958065e+01   1.8666142e+02   3.3700645e+01   1.3592427e+02   2.8154516e+02   1.2474219e+02   3.9282903e+01   1.3865511e+02   5.3316452e+01   1.3886468e+02   2.3844194e+01   7.6422465e+01   3.2477742e+01   1.0566339e+02   2.4373226e+01   1.2656498e+02   3.3039032e+01   5.0219781e+01   3.8820645e+01   8.1226929e+01   5.2050323e+01   1.5445791e+02   3.0872903e+01   1.2208049e+02   1.7704839e+02   9.5214516e+01   4.3659032e+01   2.0407212e+02   1.0116677e+02   1.7745795e+02   4.2935484e+01   1.5347161e+02   5.7177097e+01   1.8319712e+02   4.4997097e+01   1.4747830e+02   3.9414839e+01   1.8624778e+02   2.2994516e+01   1.5315689e+02   5.5128387e+01   1.1647263e+02   4.1800645e+01   1.7790305e+02   4.0416452e+01   1.6088410e+02   4.9795161e+01   1.4575800e+02   2.9433548e+01   1.7332306e+02   4.5500323e+01   1.8333610e+02   5.3995484e+01   1.4737681e+02   5.3791935e+01   1.0059019e+02   1.7777097e+02   2.9896316e+02   6.4086452e+01   1.4815599e+02   4.4957742e+01   1.7636112e+02   3.9577742e+01   1.7443926e+02   2.8480323e+01   1.7499803e+02   6.3363871e+01   1.1592637e+02   5.2587097e+01   1.4772271e+02   6.3389355e+01   1.2690724e+02   4.6387742e+01   1.4903672e+02   1.1906194e+02   1.2505375e+02   2.7011935e+01   1.4102485e+02   5.3682258e+01   1.1930219e+02   1.6882677e+02   1.2493966e+02   5.4877419e+01   1.0043755e+02
   4.4238710e+01   1.7543897e+02   9.9365806e+01   1.9228106e+02   6.6672258e+01   2.3762654e+02   8.1118065e+01   1.7711410e+02   4.4282581e+01   1.7156417e+02   2.2489355e+01   1.5843730e+02   6.9819355e+01   1.6840155e+02   4.6006452e+01   1.6826787e+02   7.0906774e+01   2.1445746e+02   2.7780645e+01   1.1456852e+02   3.6786774e+01   1.2973770e+02   5.8271935e+01   1.4653470e+02   7.5380645e+01   1.4561987e+02   8.7025161e+01   1.4861089e+02   3.3585161e+01   9.6447381e+01   5.5160968e+01   1.3655261e+02   1.6749677e+02   1.4757316e+02   4.3949355e+01   1.4640760e+02   6.3242903e+01   2.3921670e+02   1.0616161e+02   1.9648255e+02   6.3452258e+01   1.6897414e+02   1.6023323e+02   1.4146037e+02   8.5302903e+01   2.0998674e+02   7.4767097e+01   2.7223154e+02   9.4303226e+01   1.7874639e+02   5.4946129e+01   1.9338173e+02   1.5295968e+02   2.5957065e+02   8.5099677e+01   1.6871299e+02   6.1160323e+01   1.9032588e+02   3.1841290e+01   2.2102883e+02   5.6090323e+01   2.2477116e+02   5.7988387e+01   1.3524286e+02   6.1050645e+01   1.9071401e+02   8.6790968e+01   1.6630156e+02   6.0640968e+01   1.2204775e+02   4.7830645e+01   1.6954226e+02   5.3646129e+01   8.9500568e+01   1.0885129e+02   9.5118994e+01   2.0918710e+01   1.1158489e+02   6.7847419e+01   1.9159543e+02   6.2763871e+01   1.6967405e+02   3.1279355e+01   1.7623443e+02   6.3486774e+01   2.0667654e+02   3.3970968e+01   1.6227587e+02   1.1826290e+02   1.0175865e+02   3.8405484e+01   2.5421563e+02   4.7515484e+01   1.3154457e+02   5.0974839e+01   1.5906975e+02   7.3791290e+01   2.1862121e+02   6.7654194e+01   1.6208025e+02   6.6723548e+01   1.9101792e+02   1.1863871e+01   1.5240025e+02   4.2546774e+01   1.4723497e+02   7.1198065e+01   1.9876222e+02   6.0550645e+01   1.4753627e+02   3.3344516e+02   1.4102019e+02   5.6662903e+01   1.2697471e+02   7.1516452e+01   1.1544868e+02   8.5641935e+00   6.4214865e+01   3.3717742e+01   1.0337419e+02   3.3563226e+01   8.3059781e+01   4.0939032e+01   5.0067781e+01   5.1820645e+01   8.9426929e+01   1.2430323e+01   1.7333751e+02   2.6632903e+01   9.4799690e+01   1.1718839e+02   9.8573316e+01   3.8899032e+01   1.8084292e+02   6.3256774e+01   1.9159075e+02   2.7135484e+01   1.4758561e+02   6.2797097e+01   2.1645752e+02   6.0087097e+01   1.1913110e+02   4.4324839e+01   1.7471498e+02   4.2944516e+01   1.2866089e+02   5.4798387e+01   1.1621903e+02   3.7850645e+01   1.8897905e+02   4.7156452e+01   1.6802490e+02   4.4365161e+01   1.5919240e+02   4.6053548e+01   1.6318346e+02   4.5400323e+01   1.9315410e+02   6.2805484e+01   1.3943201e+02   3.3241935e+01   1.2158419e+02   1.8316097e+02   2.4887196e+02   3.7326452e+01   1.4790679e+02   2.9907742e+01   1.4394512e+02   6.3577742e+01   1.3508926e+02   3.2190323e+01   1.7780123e+02   3.9833871e+01   1.6789877e+02   4.8257097e+01   1.3239911e+02   5.5959355e+01   1.3512164e+02   4.4387742e+01   1.1314672e+02   1.3210194e+02   1.3486055e+02   5.4151935e+01   1.6585365e+02   2.9922258e+01   1.4767299e+02   2.2501677e+02   1.2168446e+02   2.6017419e+01   1.0779635e+02
   7.6998710e+01   1.9015817e+02   1.0840581e+02   2.3407786e+02   8.1672258e+01   3.1566654e+02   7.9448065e+01   2.0847770e+02   7.3002581e+01   1.8517657e+02   2.4149355e+01   1.6049450e+02   1.0036935e+02   2.0850755e+02   6.5106452e+01   1.3678987e+02   7.7196774e+01   2.3866426e+02   2.8060645e+01   1.0868612e+02   4.4216774e+01   1.5886330e+02   5.4461935e+01   1.6364950e+02   7.4480645e+01   1.2097187e+02   5.0785161e+01   1.6651009e+02   7.0205161e+01   1.1209778e+02   7.0300968e+01   1.5524141e+02   1.4120677e+02   1.6829636e+02   5.4519355e+01   1.6627200e+02   7.8672903e+01   2.2151230e+02   1.0802161e+02   1.6081375e+02   6.1022258e+01   2.0130854e+02   1.6361323e+02   1.7122997e+02   8.8352903e+01   2.1870274e+02   9.3947097e+01   2.8234714e+02   9.5783226e+01   2.3457799e+02   6.4786129e+01   2.0227453e+02   1.4528968e+02   2.7505425e+02   5.7009677e+01   1.7358019e+02   7.8540323e+01   1.7650548e+02   5.1971290e+01   2.0016843e+02   4.9520323e+01   2.3409676e+02   4.0088387e+01   1.3576486e+02   7.5770645e+01   1.5648641e+02   7.3220968e+01   1.7453716e+02   6.5740968e+01   9.3449755e+01   4.7540645e+01   1.5237546e+02   5.1606129e+01   1.0143377e+02   1.0618129e+02   7.8572594e+01   2.6388710e+01   1.1628729e+02   7.5037419e+01   1.8474023e+02   4.8663871e+01   1.2937205e+02   5.7039355e+01   1.9503363e+02   5.9866774e+01   2.1825614e+02   2.5210968e+01   1.3892667e+02   9.9542903e+01   8.2156245e+01   3.0785484e+01   2.2382523e+02   6.1415484e+01   9.2142568e+01   5.4934839e+01   1.3984295e+02   6.3591290e+01   1.9209721e+02   4.2134194e+01   2.0083185e+02   4.3533548e+01   1.7735312e+02   3.1813871e+01   1.4204425e+02   4.1596774e+01   1.3674097e+02   4.1918065e+01   1.6091462e+02   4.4930645e+01   1.1811587e+02   2.5549516e+02   1.1382619e+02   5.0762903e+01   1.0435671e+02   6.0706452e+01   1.0593348e+02   2.2324194e+01   5.0114065e+01   3.5857742e+01   1.0777299e+02   1.4703226e+01   1.0152858e+02   2.4089032e+01   4.3415781e+01   2.8590645e+01   9.5815329e+01   4.4570323e+01   1.7981631e+02   2.6632903e+01   8.5939690e+01   1.3689839e+02   7.9236516e+01   4.8419032e+01   1.6789132e+02   7.9166774e+01   1.7860795e+02   4.8035484e+01   1.6931361e+02   7.0797097e+01   1.7653752e+02   6.7477097e+01   1.4462990e+02   4.2224839e+01   1.8812298e+02   4.6804516e+01   1.5982209e+02   4.0938387e+01   1.4541783e+02   4.9090645e+01   1.6702985e+02   3.7946452e+01   1.8897170e+02   3.7845161e+01   1.4171400e+02   3.6473548e+01   1.6518986e+02   3.1070323e+01   1.6925050e+02   7.2135484e+01   1.5825561e+02   4.3841935e+01   1.5018619e+02   1.7101097e+02   3.0574396e+02   5.8376452e+01   1.5080279e+02   4.7957742e+01   1.5693112e+02   3.8857742e+01   1.2701686e+02   3.3720323e+01   1.8357883e+02   5.4173871e+01   1.6404157e+02   4.0827097e+01   1.5937351e+02   7.7109355e+01   1.4771964e+02   5.3767742e+01   9.4916323e+01   1.1772194e+02   1.3725095e+02   3.7491935e+01   1.5889645e+02   3.0392258e+01   1.3111539e+02   2.9825677e+02   1.5548526e+02   5.3967419e+01   1.0084035e+02
   7.6478710e+01   1.9609977e+02   8.7215806e+01   2.1501306e+02   6.9192258e+01   3.2204494e+02   9.3498065e+01   2.2750370e+02   6.3052581e+01   1.7435257e+02   2.7819355e+01   1.5982090e+02   8.3019355e+01   1.6874555e+02   5.1906452e+01   1.6069587e+02   7.3246774e+01   2.5798026e+02   4.8820645e+01   9.8645316e+01   5.1686774e+01   1.4731570e+02   3.6411935e+01   1.6004350e+02   5.3150645e+01   1.2020827e+02   3.4835161e+01   1.5168609e+02   4.8165161e+01   1.0262098e+02   5.5010968e+01   1.3203461e+02   1.7706677e+02   1.3709756e+02   3.5899355e+01   1.4486160e+02   7.7912903e+01   2.3257310e+02   1.0911161e+02   1.2953655e+02   7.3352258e+01   1.7584214e+02   1.4680323e+02   1.5010477e+02   9.6162903e+01   2.4816794e+02   9.7767097e+01   2.8610154e+02   5.8993226e+01   2.0620119e+02   6.6946129e+01   1.8653173e+02   1.6895968e+02   3.0249065e+02   5.3959677e+01   1.9573419e+02   6.9210323e+01   2.1611188e+02   2.8971290e+01   2.0750843e+02   6.0660323e+01   2.4063556e+02   3.6988387e+01   1.1187286e+02   7.3860645e+01   1.7506921e+02   7.3980968e+01   1.5185636e+02   5.6690968e+01   8.2123755e+01   4.2830645e+01   1.5823226e+02   3.4746129e+01   1.1544257e+02   1.1071129e+02   1.0497019e+02   2.9868710e+01   1.1934889e+02   6.0847419e+01   1.7229543e+02   5.9953871e+01   1.7618885e+02   6.5189355e+01   1.9042163e+02   6.7056774e+01   2.5520094e+02   2.0870968e+01   1.6313387e+02   9.7882903e+01   9.3239045e+01   4.9685484e+01   2.1750323e+02   5.8415484e+01   1.3772257e+02   5.7504839e+01   1.4730735e+02   6.1211290e+01   1.9371761e+02   5.6604194e+01   2.0443425e+02   6.0913548e+01   1.9086272e+02   2.0433871e+01   1.5661465e+02   5.7256774e+01   1.2871817e+02   4.3438065e+01   1.6683302e+02   6.9890645e+01   1.6216907e+02   1.7401516e+02   9.7774594e+01   4.4382903e+01   1.4852711e+02   6.4606452e+01   8.6341484e+01   4.0224194e+01   6.5832065e+01   3.2237742e+01   1.2478259e+02   3.6993226e+01   9.5885381e+01   3.7939032e+01   7.0347781e+01   3.8590645e+01   7.6155329e+01   4.2620323e+01   1.5030231e+02   2.6632903e+01   7.1939690e+01   1.9013839e+02   7.5267316e+01   3.0799032e+01   1.4530092e+02   7.5736774e+01   1.8788235e+02   3.6235484e+01   1.6900761e+02   7.1987097e+01   1.8753232e+02   7.3897097e+01   1.2864630e+02   3.8464839e+01   1.7885378e+02   4.0564516e+01   1.8832129e+02   5.6898387e+01   9.8191032e+01   4.5660645e+01   1.8692425e+02   4.5476452e+01   1.8226930e+02   5.9705161e+01   1.6048520e+02   4.3383548e+01   1.5030706e+02   5.3500323e+01   1.5807610e+02   7.9895484e+01   1.4954481e+02   4.6241935e+01   1.4954419e+02   1.6335097e+02   2.8735676e+02   6.3286452e+01   1.6068999e+02   3.6767742e+01   1.5482632e+02   6.7817742e+01   1.4856006e+02   4.1520323e+01   1.7810483e+02   4.6313871e+01   1.8853037e+02   5.9537097e+01   1.4268671e+02   6.4959355e+01   1.6026164e+02   3.2097742e+01   1.3326992e+02   1.3987194e+02   1.5404895e+02   4.0491935e+01   1.3960645e+02   2.2152258e+01   1.7320459e+02   3.0701677e+02   1.0164446e+02   3.1967419e+01   1.0965035e+02
   6.5378710e+01   1.8498777e+02   9.6215806e+01   1.8986306e+02   9.3862258e+01   3.2526134e+02   8.5928065e+01   2.1105930e+02   4.7382581e+01   1.7746617e+02   1.4009355e+01   1.5725570e+02   8.6669355e+01   1.9305355e+02   4.5556452e+01   1.4030387e+02   8.3196774e+01   2.1390426e+02   4.6440645e+01   8.9935716e+01   4.6306774e+01   1.5288610e+02   1.6551935e+01   1.4677230e+02   6.2530645e+01   1.5492787e+02   4.5745161e+01   1.5667329e+02   4.9015161e+01   9.8932981e+01   5.4870968e+01   1.3457581e+02   2.0487677e+02   1.7672276e+02   4.9949355e+01   1.3925760e+02   7.7192903e+01   2.1039070e+02   1.1635161e+02   1.8195735e+02   7.1402258e+01   1.8647814e+02   1.4414323e+02   1.3931757e+02   9.3882903e+01   2.1240034e+02   8.1117097e+01   2.4966354e+02   8.9833226e+01   2.0358399e+02   7.1686129e+01   2.0704253e+02   1.7921968e+02   2.9700985e+02   4.7909677e+01   2.0583819e+02   7.8250323e+01   2.0047868e+02   4.1281290e+01   2.3171363e+02   8.4000323e+01   2.1429836e+02   6.9708387e+01   1.3244526e+02   7.4200645e+01   1.9100201e+02   7.1370968e+01   1.5844516e+02   7.2310968e+01   1.1439415e+02   3.7590645e+01   1.8146146e+02   3.9696129e+01   9.5616568e+01   1.1318129e+02   7.5392594e+01   4.2768710e+01   1.2874689e+02   4.8997419e+01   1.7377343e+02   5.0193871e+01   1.4553965e+02   4.8569355e+01   2.1685123e+02   5.3816774e+01   2.3431014e+02   2.3300968e+01   1.7160947e+02   1.1697290e+02   9.5331845e+01   5.3975484e+01   2.2997003e+02   4.2795484e+01   1.1963217e+02   5.1594839e+01   1.5235015e+02   7.8981290e+01   1.9905601e+02   4.4324194e+01   2.0051665e+02   6.4963548e+01   1.6230872e+02   3.7433871e+01   1.7235465e+02   4.4876774e+01   1.1775857e+02   3.6108065e+01   2.0003942e+02   5.8740645e+01   1.5659107e+02   2.3545161e+01   9.9482194e+01   4.4522903e+01   1.2880591e+02   7.3226452e+01   1.2074188e+02   3.6134194e+01   5.6779265e+01   3.8957742e+01   1.1081499e+02   2.5423226e+01   1.0971098e+02   3.7129032e+01   6.3562581e+01   4.2780645e+01   8.7290129e+01   2.2280323e+01   1.8321951e+02   2.2212903e+01   8.1533290e+01   1.0837839e+02   1.1961812e+02   5.1759032e+01   1.6785412e+02   8.1786774e+01   2.1586835e+02   6.2785484e+01   1.6453361e+02   3.7517097e+01   1.6900992e+02   5.5517097e+01   1.4297670e+02   4.7844839e+01   1.7900338e+02   4.2094516e+01   1.4538889e+02   4.7278387e+01   1.1077063e+02   4.9190645e+01   1.7555185e+02   6.5416452e+01   1.5877410e+02   2.7705161e+01   1.2937520e+02   4.7713548e+01   1.8186066e+02   3.5450323e+01   1.7248010e+02   4.9045484e+01   1.7839281e+02   2.5291935e+01   1.2682019e+02   1.2920097e+02   2.6480876e+02   4.4566452e+01   1.6323759e+02   1.9287742e+01   1.5436472e+02   4.1147742e+01   1.4612366e+02   4.3760323e+01   1.5653563e+02   4.3173871e+01   1.6421157e+02   2.9727097e+01   1.1421151e+02   9.1249355e+01   1.4491844e+02   3.8477742e+01   1.0704952e+02   1.3529194e+02   1.3679535e+02   3.6201935e+01   1.5728965e+02   4.0922258e+01   1.1856299e+02   2.5101677e+02   1.6241446e+02   4.2307419e+01   1.1244315e+02
   6.3808710e+01   1.7459337e+02   9.7365806e+01   1.9334106e+02   6.0242258e+01   3.4823094e+02   1.0306806e+02   1.9654810e+02   5.1952581e+01   1.9024057e+02   2.5629355e+01   1.9132610e+02   8.3519355e+01   1.7395555e+02   5.2056452e+01   1.5118387e+02   6.2196774e+01   2.0982426e+02   4.1680645e+01   1.0450652e+02   4.8926774e+01   1.1719650e+02   2.8081935e+01   1.4851990e+02   6.7620645e+01   1.2500067e+02   6.0175161e+01   1.4822889e+02   5.7775161e+01   1.0728218e+02   6.2820968e+01   1.8469981e+02   1.7558677e+02   1.5473596e+02   4.6899355e+01   1.5722160e+02   7.5672903e+01   2.4408230e+02   1.4397161e+02   1.6093775e+02   6.1302258e+01   1.6761614e+02   1.3933323e+02   1.6565237e+02   8.9262903e+01   1.8447994e+02   9.7827097e+01   3.1297674e+02   7.7833226e+01   2.2780399e+02   6.4786129e+01   1.4475453e+02   1.5628968e+02   2.8544425e+02   4.9049677e+01   2.0040699e+02   6.9870323e+01   2.0214908e+02   2.5091290e+01   2.3150883e+02   4.8230323e+01   2.1734996e+02   4.8128387e+01   1.7150166e+02   6.6530645e+01   1.7808561e+02   5.9560968e+01   1.4957996e+02   6.2830968e+01   1.3115255e+02   4.7160645e+01   1.5973586e+02   6.5416129e+01   1.1479897e+02   8.6521290e+01   9.5765394e+01   2.6728710e+01   1.2622009e+02   4.6997419e+01   1.6088343e+02   4.9523871e+01   1.5583325e+02   5.9999355e+01   1.8264683e+02   4.4436774e+01   2.1825054e+02   4.7590968e+01   1.5213627e+02   1.0231290e+02   1.1346465e+02   4.4875484e+01   2.0454803e+02   4.4945484e+01   1.2670017e+02   5.8884839e+01   1.6381695e+02   6.2831290e+01   1.7258801e+02   4.4604194e+01   2.3358425e+02   7.0203548e+01   1.6659952e+02   2.5953871e+01   1.4751305e+02   4.7116774e+01   1.1776937e+02   6.2438065e+01   1.7312302e+02   4.8650645e+01   1.5715827e+02   2.7545161e+01   1.2459219e+02   1.2838290e+02   1.4699711e+02   5.4516452e+01   9.6388684e+01   3.4274194e+01   8.0828065e+01   2.9767742e+01   1.1850019e+02   4.4653226e+01   1.3355258e+02   3.7559032e+01   5.4048181e+01   4.7970645e+01   1.1854493e+02   4.7140323e+01   1.8623071e+02   2.7592903e+01   8.0002890e+01   1.5818839e+02   5.9243316e+01   3.8039032e+01   1.7191172e+02   7.9306774e+01   1.7606675e+02   4.6935484e+01   1.6835161e+02   6.0177097e+01   2.0628712e+02   9.8517097e+01   1.2014670e+02   4.2374839e+01   1.9163098e+02   2.9614516e+01   1.6705729e+02   3.9988387e+01   9.8453832e+01   2.9950645e+01   1.7723105e+02   5.6526452e+01   1.6506530e+02   5.4325161e+01   1.4224560e+02   4.8143548e+01   1.5797626e+02   6.0400323e+01   2.0743410e+02   7.8275484e+01   1.7553441e+02   3.5441935e+01   1.4010819e+02   1.5844097e+02   2.1155956e+02   6.0426452e+01   1.6472879e+02   3.4667742e+01   1.6532432e+02   5.1097742e+01   1.2789766e+02   3.8760323e+01   1.8241563e+02   4.9793871e+01   1.5739197e+02   3.6297097e+01   1.1297591e+02   9.5729355e+01   1.3675004e+02   3.7857742e+01   9.0569123e+01   1.3734194e+02   1.3049135e+02   3.7061935e+01   1.3522085e+02   2.9302258e+01   1.1287259e+02   3.2810677e+02   1.6843726e+02   2.9727419e+01   1.2134955e+02
   5.0148710e+01   1.9006617e+02   1.2474581e+02   2.3658066e+02   7.7342258e+01   2.9029294e+02   1.1640806e+02   1.9443090e+02   6.2712581e+01   2.0513977e+02   3.1009355e+01   1.7598570e+02   1.0296935e+02   1.6619955e+02   6.6156452e+01   1.4280587e+02   7.7146774e+01   2.1909826e+02   5.1920645e+01   9.3587316e+01   5.2356774e+01   1.4354210e+02   3.3841935e+01   1.3996910e+02   6.9810645e+01   1.2377547e+02   8.2315161e+01   1.8493769e+02   3.7635161e+01   1.1093338e+02   6.7160968e+01   1.1440261e+02   1.9958677e+02   1.6105596e+02   4.7949355e+01   1.7308760e+02   6.5582903e+01   2.0564950e+02   1.2350161e+02   1.8919535e+02   5.0782258e+01   1.7888774e+02   1.4033323e+02   1.7662237e+02   7.6732903e+01   1.8134234e+02   8.8477097e+01   3.1149474e+02   5.6253226e+01   2.0974039e+02   6.4686129e+01   1.8323253e+02   1.4961968e+02   3.0757785e+02   4.6289677e+01   1.5381779e+02   6.3300323e+01   2.0010468e+02   2.3781290e+01   1.9692363e+02   8.1280323e+01   2.2632596e+02   4.8988387e+01   1.6191286e+02   6.4050645e+01   1.6823401e+02   6.8270968e+01   1.7940316e+02   5.5550968e+01   9.8454955e+01   4.2350645e+01   1.6303066e+02   3.8076129e+01   1.1203617e+02   8.7041290e+01   9.4383794e+01   2.6628710e+01   1.1103809e+02   3.6427419e+01   1.2148903e+02   5.9143871e+01   1.5496365e+02   4.9569355e+01   1.9610123e+02   6.0106774e+01   1.6123694e+02   4.2820968e+01   1.7623787e+02   1.0940290e+02   1.2179745e+02   5.4305484e+01   1.9246363e+02   3.8085484e+01   1.4943897e+02   4.4504839e+01   1.5882735e+02   5.3451290e+01   1.8628841e+02   3.4414194e+01   1.9696945e+02   7.8723548e+01   1.7905792e+02   2.1813871e+01   1.7493425e+02   4.1976774e+01   1.2885057e+02   5.5578065e+01   1.6939182e+02   5.2600645e+01   1.6136227e+02   3.5775161e+01   1.3007379e+02   1.2085290e+02   1.7035951e+02   6.2846452e+01   1.0814228e+02   3.0034194e+01   6.6787265e+01   3.0427742e+01   1.2025739e+02   3.3943226e+01   7.8939381e+01   3.3899032e+01   4.7200981e+01   3.7110645e+01   1.0584373e+02   4.7050323e+01   1.6837791e+02   3.1022903e+01   1.0363849e+02   1.6475839e+02   6.5197716e+01   3.8899032e+01   1.7645292e+02   6.6256774e+01   1.7140075e+02   1.9985484e+01   1.6660761e+02   7.0227097e+01   2.1063312e+02   1.0713710e+02   1.2131710e+02   5.0034839e+01   1.8787818e+02   4.2184516e+01   1.8395169e+02   6.2798387e+01   9.9099032e+01   4.9710645e+01   1.7832025e+02   3.9896452e+01   1.7807570e+02   3.7035161e+01   1.4467880e+02   5.7433548e+01   1.5708306e+02   3.8210323e+01   1.8706930e+02   7.5185484e+01   1.6316161e+02   3.7991935e+01   1.2715419e+02   1.4516097e+02   2.0996196e+02   6.6086452e+01   1.7799599e+02   3.4427742e+01   1.6444352e+02   6.6477742e+01   1.6566726e+02   2.9380323e+01   1.9635603e+02   4.1793871e+01   1.7779197e+02   5.6297097e+01   1.8084591e+02   6.4439355e+01   1.5296324e+02   4.6717742e+01   1.1029032e+02   1.2768194e+02   1.4883415e+02   2.9581935e+01   1.4100925e+02   3.8632258e+01   1.3950619e+02   3.0020677e+02   1.3547926e+02   3.6687419e+01   1.3117275e+02
   6.6998710e+01   1.6799817e+02   9.8075806e+01   1.9785426e+02   4.4152258e+01   2.9180814e+02   6.2928065e+01   1.6389930e+02   4.7622581e+01   1.7539697e+02   2.4769355e+01   1.4615490e+02   9.5919355e+01   1.7196355e+02   5.7956452e+01   1.1486187e+02   5.9906774e+01   2.3128746e+02   5.1250645e+01   6.9830916e+01   3.5496774e+01   1.4618090e+02   4.7841935e+01   1.5307910e+02   5.0670645e+01   1.3292667e+02   4.7745161e+01   1.8994329e+02   4.9635161e+01   1.1697338e+02   6.2540968e+01   1.4667221e+02   1.6710677e+02   1.5393436e+02   4.4849355e+01   1.6314560e+02   7.6102903e+01   1.9542790e+02   1.2950161e+02   1.9433535e+02   5.6072258e+01   1.7127454e+02   1.3076323e+02   1.6609797e+02   9.2112903e+01   1.8559194e+02   7.8707097e+01   3.2309634e+02   8.8943226e+01   1.9591519e+02   5.7526129e+01   1.8359533e+02   1.3955968e+02   2.3971265e+02   5.7049677e+01   1.5853699e+02   5.7010323e+01   1.5841788e+02   4.0721290e+01   2.3825843e+02   8.1470323e+01   2.3664076e+02   4.7708387e+01   1.3296526e+02   7.3050645e+01   1.7190401e+02   6.6600968e+01   2.0425676e+02   7.0260968e+01   7.3798155e+01   5.1590645e+01   1.5796146e+02   3.7416129e+01   1.1599897e+02   9.0471290e+01   1.0920939e+02   4.7818710e+01   9.4002890e+01   3.5087419e+01   1.6559623e+02   3.5043871e+01   2.0089165e+02   4.4659355e+01   1.7882403e+02   2.8156774e+01   2.2907294e+02   3.3780968e+01   2.3763107e+02   1.1640290e+02   1.0985745e+02   4.2685484e+01   2.0525323e+02   5.5895484e+01   1.3449417e+02   6.0404839e+01   1.4993535e+02   7.0501290e+01   2.0764441e+02   3.4794194e+01   2.2465905e+02   6.2013548e+01   1.9335472e+02   2.8533871e+01   1.5368665e+02   2.5356774e+01   1.2332017e+02   7.3768065e+01   1.8283662e+02   3.8270645e+01   1.4541867e+02   1.6495161e+01   1.3104619e+02   5.2612903e+01   1.4558871e+02   4.5986452e+01   9.8831084e+01   3.1034194e+01   5.5037265e+01   3.9007742e+01   1.1300099e+02   2.4993226e+01   1.0089538e+02   2.5989032e+01   6.4063781e+01   3.9630645e+01   7.5162129e+01   5.5470323e+01   1.7489431e+02   3.9252903e+01   8.8790090e+01   2.2699839e+02   1.3216852e+02   3.4469032e+01   1.3723732e+02   1.0468677e+02   1.8475635e+02   3.7285484e+01   1.6802361e+02   5.4897097e+01   1.8832952e+02   9.3947097e+01   1.1956230e+02   6.9274839e+01   1.7666898e+02   4.0324516e+01   1.3758049e+02   5.5228387e+01   9.1274632e+01   4.1850645e+01   1.5917905e+02   4.4836452e+01   1.4505050e+02   4.5325161e+01   1.4896560e+02   1.4623548e+01   1.4084786e+02   5.7450323e+01   2.2067010e+02   4.2085484e+01   1.6646961e+02   4.8191935e+01   1.4868819e+02   2.1711097e+02   2.3334596e+02   5.0236452e+01   1.6078399e+02   2.5047742e+01   1.5066392e+02   4.5477742e+01   1.5177726e+02   4.4810323e+01   1.8774163e+02   6.8693871e+01   1.4044997e+02   4.8827097e+01   1.9211351e+02   8.4059355e+01   1.2901364e+02   3.5767742e+01   1.2088632e+02   1.2463194e+02   1.6250815e+02   4.7681935e+01   9.6221252e+01   2.6872258e+01   1.3187699e+02   3.5887677e+02   1.4135566e+02   3.1777419e+01   1.2333555e+02
   5.5378710e+01   1.7259777e+02   1.0197581e+02   2.1064226e+02   7.5292258e+01   2.4231694e+02   7.4068065e+01   1.6609810e+02   5.0332581e+01   1.8685017e+02   1.4769355e+01   1.3528490e+02   9.3669355e+01   1.7584355e+02   5.3306452e+01   1.2953387e+02   6.7146774e+01   2.4032826e+02   4.7060645e+01   9.4886116e+01   5.1116774e+01   1.4245130e+02   3.8841935e+01   1.3037910e+02   5.4240645e+01   1.2178107e+02   5.3695161e+01   1.3789729e+02   3.3395161e+01   9.6082581e+01   6.5250968e+01   1.3645541e+02   1.3191677e+02   1.4122956e+02   4.5799355e+01   1.4358960e+02   4.9622903e+01   1.8911630e+02   1.0535161e+02   1.9864735e+02   6.4262258e+01   1.8737934e+02   1.7314323e+02   1.3984757e+02   7.1352903e+01   2.0534274e+02   9.5007097e+01   2.8567234e+02   8.1673226e+01   2.4749679e+02   3.9896129e+01   2.3305573e+02   1.5215968e+02   2.6830465e+02   4.9289677e+01   1.4886779e+02   5.4210323e+01   1.5636188e+02   3.5531290e+01   2.3042363e+02   6.7190323e+01   2.6092316e+02   2.8228387e+01   1.4857366e+02   6.1150645e+01   1.6732601e+02   6.4890968e+01   1.8615356e+02   9.4170968e+01   1.0922535e+02   2.5110645e+01   1.2335986e+02   4.0606129e+01   9.7123768e+01   1.0894129e+02   7.9821794e+01   1.2868710e+01   1.0156889e+02   4.2427419e+01   1.4934903e+02   5.4803871e+01   1.4383085e+02   4.4429355e+01   1.7832243e+02   4.3916774e+01   1.8343214e+02   2.0920968e+01   1.6484987e+02   1.1078290e+02   1.0078705e+02   5.1875484e+01   1.9160803e+02   5.0845484e+01   9.3088168e+01   5.8024839e+01   1.5374575e+02   5.2831290e+01   1.9243801e+02   6.3034194e+01   2.3191985e+02   5.2723548e+01   1.5928792e+02   8.0038710e+00   1.6027905e+02   4.0736774e+01   1.4718977e+02   7.0348065e+01   1.7554022e+02   3.2320645e+01   1.7289467e+02   2.9925161e+01   1.2892179e+02   1.1185290e+02   1.6269951e+02   4.8556452e+01   7.6195484e+01   4.0184194e+01   7.1305265e+01   3.2717742e+01   1.2488419e+02   2.8083226e+01   9.4078181e+01   3.1939032e+01   4.3787781e+01   3.2780645e+01   1.2629013e+02   5.7000323e+01   1.6349191e+02   2.0682903e+01   1.3389569e+02   2.4894839e+02   8.2462516e+01   3.4849032e+01   1.9254692e+02   6.8396774e+01   1.9531955e+02   5.1585484e+01   1.7477961e+02   6.0707097e+01   1.8939472e+02   6.3087097e+01   1.2998110e+02   4.2604839e+01   1.8728258e+02   3.4994516e+01   1.2876689e+02   5.5038387e+01   9.3439832e+01   4.4470645e+01   1.6987945e+02   5.8366452e+01   1.6023810e+02   4.2755161e+01   1.2560120e+02   2.2903548e+01   1.5856546e+02   4.2550323e+01   1.8110210e+02   1.8135484e+01   1.7929561e+02   3.6641935e+01   1.2501219e+02   2.1377097e+02   2.5499316e+02   4.8666452e+01   1.6795959e+02   6.7387742e+01   2.3070672e+02   3.2717742e+01   1.5726806e+02   3.6480323e+01   2.0126803e+02   4.2553871e+01   1.3459117e+02   3.3257097e+01   1.0573911e+02   8.4869355e+01   1.3228884e+02   3.7667742e+01   1.4001432e+02   1.3072194e+02   1.1973095e+02   3.6301935e+01   1.3518165e+02   3.6252258e+01   1.5683659e+02   3.3525677e+02   1.2357526e+02   2.7877419e+01   1.1287755e+02
   6.0958710e+01   1.6072137e+02   8.5835806e+01   1.8426346e+02   6.9962258e+01   3.3379334e+02   7.6308065e+01   1.6868890e+02   6.0282581e+01   1.7648417e+02   3.0059355e+01   1.2716170e+02   1.0171935e+02   2.1409955e+02   6.0206452e+01   1.2623187e+02   6.4576774e+01   2.3234386e+02   3.5630645e+01   1.1499052e+02   5.2026774e+01   1.2842850e+02   3.4741935e+01   1.3612710e+02   6.1910645e+01   1.0831747e+02   6.8075161e+01   1.3659689e+02   6.2495161e+01   1.0890458e+02   4.8440968e+01   1.3223021e+02   1.5239677e+02   1.4883116e+02   2.5139355e+01   1.2867240e+02   7.1772903e+01   2.1734430e+02   1.1564161e+02   1.6034415e+02   5.9492258e+01   1.6814094e+02   1.4014323e+02   1.3163757e+02   6.1492903e+01   2.0170154e+02   9.4237097e+01   2.4908394e+02   8.4833226e+01   1.9940399e+02   5.9156129e+01   1.9425493e+02   1.6341968e+02   2.4273385e+02   4.5009677e+01   1.5926019e+02   6.9400323e+01   1.8328668e+02   2.2841290e+01   2.0105883e+02   4.8610323e+01   2.2226956e+02   2.9938387e+01   1.3148686e+02   5.7910645e+01   1.7387521e+02   7.2980968e+01   1.6802636e+02   5.8830968e+01   9.1242555e+01   2.3300645e+01   8.4984658e+01   3.4796129e+01   1.1358857e+02   6.8421290e+01   3.3873394e+01   3.3728710e+01   1.3090009e+02   4.3087419e+01   1.2533623e+02   6.9803871e+01   1.6044085e+02   6.4849355e+01   1.7582883e+02   7.4156774e+01   1.9487294e+02   3.9300968e+01   1.7018947e+02   1.1173290e+02   1.2061105e+02   5.5065484e+01   1.7973283e+02   4.0465484e+01   1.4729857e+02   6.1784839e+01   1.7548495e+02   6.2211290e+01   2.0706761e+02   3.7174194e+01   1.9984865e+02   8.0013548e+01   1.6891472e+02   4.8953871e+01   1.5157305e+02   5.1786774e+01   1.2482577e+02   4.8578065e+01   1.7000182e+02   2.3600645e+01   1.7063227e+02   2.5255161e+01   1.2862539e+02   7.8282903e+01   1.4843511e+02   3.3316452e+01   1.1489468e+02   2.8184194e+01   4.6125265e+01   3.2667742e+01   9.1748194e+01   1.9083226e+01   9.6218181e+01   3.4849032e+01   5.4504981e+01   2.5300645e+01   1.0045853e+02   3.3520323e+01   1.6108031e+02   3.5592903e+01   9.8792890e+01   2.1161839e+02   9.1208916e+01   4.7419032e+01   2.0125132e+02   6.6206774e+01   1.7630475e+02   5.2935484e+01   1.9252161e+02   5.1367097e+01   1.7509192e+02   4.5667097e+01   1.5323470e+02   3.1224839e+01   1.5352298e+02  -1.7654839e+00   1.4827769e+02   5.9128387e+01   1.0692263e+02   3.3610645e+01   1.3764825e+02   3.9946452e+01   1.8807170e+02   3.6795161e+01   1.4169800e+02   2.3143548e+01   1.3559626e+02   2.6930323e+01   1.4563170e+02   2.3465484e+01   1.1767921e+02   4.3041935e+01   1.3435019e+02   1.4182097e+02   3.1522916e+02   2.8186452e+01   1.4963799e+02   1.4387742e+01   1.1499672e+02   2.7617742e+01   1.4005606e+02   4.0190323e+01   1.8659123e+02   1.4643871e+01   1.7668397e+02   4.0207097e+01   9.7563110e+01   7.6339355e+01   1.2240124e+02   2.0007742e+01   1.1561712e+02   9.7251935e+01   9.3938555e+01   2.5681935e+01   1.0374125e+02   3.6732258e+01   1.1160819e+02   2.9763677e+02   1.0744486e+02   1.7827419e+01   9.1541548e+01
   5.9768710e+01   1.8353657e+02   7.1595806e+01   2.0288266e+02   6.2672258e+01   3.1703654e+02   8.7258065e+01   1.7676290e+02   3.9902581e+01   1.7272457e+02   1.2529355e+01   1.3280410e+02   1.0131935e+02   2.0528155e+02   3.9856452e+01   1.4185987e+02   6.5816774e+01   2.4734466e+02   2.7490645e+01   1.3035172e+02   4.2026774e+01   1.5517850e+02   1.6511935e+01   1.4706550e+02   4.1380645e+01   1.0561987e+02   7.4885161e+01   1.3543209e+02   5.6585161e+01   8.0377381e+01   5.7780968e+01   1.0519301e+02   1.5125677e+02   1.6692236e+02   3.3369355e+01   1.3320400e+02   7.3102903e+01   2.1004790e+02   1.1792161e+02   1.6216175e+02   5.0262258e+01   1.7407934e+02   1.3780323e+02   1.6748477e+02   8.4692903e+01   2.1194554e+02   1.0729710e+02   2.2109914e+02   6.9463226e+01   1.5889359e+02   5.4156129e+01   2.3397493e+02   1.2548968e+02   2.3376825e+02   3.0339677e+01   1.5000379e+02   4.6780323e+01   2.1437628e+02   2.6531290e+01   1.7795363e+02   3.9140323e+01   1.7331716e+02   4.7708387e+01   1.1544526e+02   4.6480645e+01   1.7154961e+02   5.7080968e+01   1.4024836e+02   5.8740968e+01   9.9149755e+01   2.1920645e+01   9.7145058e+01   3.3266129e+01   1.0204097e+02   9.1901290e+01   1.0199499e+02   4.3818710e+01   1.1389289e+02   6.1707419e+01   1.6622663e+02   6.4573871e+01   1.6038925e+02   6.2999355e+01   1.7659683e+02   4.7486774e+01   1.7295654e+02   2.9400968e+01   1.6850147e+02   1.0226290e+02   1.0246865e+02   4.1925484e+01   1.8364403e+02   4.9465484e+01   1.4219857e+02   6.7784839e+01   1.6791495e+02   5.5451290e+01   1.9365841e+02   3.2794194e+01   1.8300905e+02   7.9203548e+01   1.8530952e+02   2.3343871e+01   1.6357185e+02   3.6926774e+01   1.4972457e+02   4.1348065e+01   1.7077022e+02   4.0550645e+01   1.5108627e+02   3.6115161e+01   1.2952659e+02   9.1092903e+01   1.9441031e+02   4.5516452e+01   9.5868684e+01   4.0654194e+01   5.0887665e+01   2.7667742e+01   1.1928819e+02   2.0133226e+01   9.5514181e+01   2.8089032e+01   5.9705781e+01   3.6250645e+01   9.4722529e+01   4.8000323e+01   1.6240191e+02   2.9682903e+01   1.2045569e+02   1.4104839e+02   1.8128452e+02   3.8659032e+01   2.1257212e+02   5.5066774e+01   1.6634595e+02   4.7835484e+01   1.7397961e+02   5.1467097e+01   1.7894392e+02   4.9947097e+01   1.5203230e+02   5.1414839e+01   2.2781778e+02   2.9424516e+01   1.7212249e+02   7.1798387e+01   1.1380903e+02   5.7190645e+01   1.8529185e+02   7.0786452e+01   1.9555450e+02   5.7135161e+01   1.4717080e+02   3.5003548e+01   1.5764746e+02   4.1500323e+01   1.8337610e+02   1.1837548e+02   1.6308641e+02   5.7991935e+01   1.5205419e+02   2.0973097e+02   3.0864636e+02   5.2566452e+01   1.8354759e+02   3.6287742e+01   1.4510472e+02   4.0387742e+01   1.3827446e+02   4.9910323e+01   1.6414363e+02   5.6413871e+01   2.0567237e+02   4.1687097e+01   1.2901471e+02   9.3439355e+01   2.3726324e+02   6.4817742e+01   1.2951232e+02   1.3182194e+02   1.2779295e+02   2.2111935e+01   1.5426685e+02   4.6062258e+01   1.8095179e+02   7.4346774e+01   1.2682806e+02   3.7877419e+01   1.2536755e+02
   6.7048710e+01   1.6761417e+02   7.9025806e+01   2.0880826e+02   8.6572258e+01   3.4031454e+02   8.0448065e+01   1.9930770e+02   4.8432581e+01   1.4914217e+02   2.2109355e+01   1.5350770e+02   8.1719355e+01   1.9819955e+02   3.4056452e+01   1.4987387e+02   5.7246774e+01   2.5031026e+02   4.9390645e+01   9.1169716e+01   5.3496774e+01   1.3988090e+02   2.8221935e+01   1.6398870e+02   3.3910645e+01   5.6697471e+01   6.7505161e+01   1.3579249e+02   4.4875161e+01   9.7504181e+01   4.2200968e+01   1.2034941e+02   1.4168677e+02   1.2935796e+02   4.7749355e+01   1.6367360e+02   8.4152903e+01   2.3149390e+02   1.1811161e+02   1.4995655e+02   5.3872258e+01   1.8831054e+02   1.4809323e+02   1.6100157e+02   8.1452903e+01   2.1920474e+02   1.1935710e+02   2.5637434e+02   8.3253226e+01   2.3937039e+02   8.7416129e+01   2.0194413e+02   1.4915968e+02   2.5207465e+02   4.1769677e+01   1.4775939e+02   5.8540323e+01   2.1986548e+02   2.9781290e+01   2.0719363e+02   4.1950323e+01   1.9828236e+02   3.7658387e+01   1.3295926e+02   6.1150645e+01   1.6656601e+02   6.6700968e+01   1.2424876e+02   5.5740968e+01   9.7579755e+01   8.8306452e+00   9.3092258e+01   4.9506129e+01   9.5981768e+01   9.5711290e+01   1.0112019e+02   2.3248710e+01   1.3306849e+02   5.5897419e+01   1.5908143e+02   6.1143871e+01   1.3456365e+02   6.3429355e+01   1.8575243e+02   6.1106774e+01   1.5815694e+02   5.1400968e+01   1.8017147e+02   4.6262903e+01   2.5803865e+02   4.1495484e+01   1.7967843e+02   6.1185484e+01   1.1521097e+02   6.8454839e+01   1.7419135e+02   7.5831290e+01   2.1816801e+02   6.0274194e+01   2.3981065e+02   8.1913548e+01   2.0580272e+02   3.1863871e+01   1.4466025e+02   5.6066774e+01   1.5315337e+02   5.9488065e+01   2.1521902e+02   5.7510645e+01   1.3253947e+02   4.1965161e+01   1.3881859e+02   1.1514290e+02   1.6501631e+02   5.1176452e+01   1.2493588e+02   3.1324194e+01   9.1204065e+01   4.2807742e+01   1.1293699e+02   2.5653226e+01   9.7882581e+01   5.0369032e+01   7.0113381e+01   5.0200645e+01   1.3027653e+02   4.0670323e+01   2.1150831e+02   1.4832903e+01   1.1860369e+02   1.8484839e+02   1.4021052e+02   4.2949032e+01   1.5917892e+02   5.3066774e+01   1.6911595e+02   2.2035484e+01   1.8354361e+02   5.5277097e+01   2.1796912e+02   7.4667097e+01   1.4558470e+02   5.4034839e+01   2.1098818e+02   5.6614516e+01   1.9136729e+02   7.1228387e+01   1.2361463e+02   4.6090645e+01   1.8183985e+02   8.6686452e+01   2.0328250e+02   4.7605161e+01   2.0502320e+02   4.9713548e+01   1.9756066e+02   4.7690323e+01   1.8797090e+02   1.5108548e+02   1.6793961e+02   4.7391935e+01   1.8585219e+02   1.5139097e+02   3.5198356e+02   5.7086452e+01   1.7513599e+02   3.6047742e+01   1.5798392e+02   5.0527742e+01   1.4580326e+02   4.2520323e+01   2.0354483e+02   5.0313871e+01   1.8478037e+02   4.2107097e+01   9.0701110e+01   8.7629355e+01   1.5849804e+02   5.1007742e+01   1.3713712e+02   1.3187194e+02   1.4078895e+02   3.8581935e+01   1.5875925e+02   4.2492258e+01   1.5443739e+02   6.0296774e+01   1.2505206e+02   5.1587419e+01   9.8840748e+01
   6.8338710e+01   1.8889097e+02   1.0631581e+02   1.9938506e+02   5.5532258e+01   3.2860774e+02   8.1688065e+01   1.9125850e+02   5.4672581e+01   1.7469297e+02   3.2249355e+01   1.3479650e+02   9.2769355e+01   2.1001555e+02   4.0106452e+01   1.3243987e+02   6.6436774e+01   2.4795506e+02   4.5630645e+01   1.1361052e+02   5.3456774e+01   1.2731410e+02   4.1551935e+01   1.5035230e+02   4.4670645e+01   1.0678667e+02   6.9645161e+01   1.6185129e+02   3.6395161e+01   1.0918258e+02   5.0490968e+01   1.2801621e+02   1.4915677e+02   1.3056036e+02   4.5749355e+01   1.4426360e+02   5.3812903e+01   1.9473110e+02   1.0450161e+02   1.6428535e+02   4.3022258e+01   1.9374854e+02   1.2619323e+02   1.5341357e+02   6.6542903e+01   2.2910754e+02   7.6707097e+01   2.5460634e+02   9.2253226e+01   2.1644039e+02   6.3526129e+01   2.1274533e+02   1.5081968e+02   2.7848185e+02   4.2819677e+01   1.7581539e+02   6.1970323e+01   1.7493108e+02   3.2341290e+01   2.1198883e+02   6.5900323e+01   1.9955636e+02   5.6178387e+01   1.1676766e+02   6.0200645e+01   1.6259201e+02   6.1650968e+01   1.3265276e+02   6.0400968e+01   7.6156955e+01   2.2250645e+01   9.9018658e+01   3.8316129e+01   1.0130697e+02   9.7181290e+01   9.5812594e+01   3.0578710e+01   1.1424209e+02   7.1657419e+01   1.9577063e+02   6.8473871e+01   1.8164725e+02   6.3239355e+01   1.7762763e+02   5.3676774e+01   1.8623134e+02   2.9970968e+01   2.1964587e+02   1.0197290e+02   2.0168185e+02   5.1735484e+01   1.8437923e+02   5.7845484e+01   1.4609817e+02   6.9214839e+01   2.2204055e+02   8.0121290e+01   2.3153481e+02   6.2894194e+01   2.6855105e+02   9.8293548e+01   2.2164232e+02   4.3193871e+01   1.8432385e+02   7.4876774e+01   1.5611857e+02   7.2868065e+01   2.1195862e+02   5.2410645e+01   1.4428747e+02   4.0155161e+01   1.6039339e+02   1.4366290e+02   1.8858471e+02   6.3176452e+01   1.4302588e+02   3.3324194e+01   9.5764065e+01   3.2197742e+01   1.5430579e+02   3.3323226e+01   1.0384898e+02   3.9229032e+01   4.7674581e+01   4.8780645e+01   1.1439013e+02   7.6520323e+01   1.7526031e+02   4.2162903e+01   8.0367290e+01   1.5227839e+02   1.2486612e+02   4.6279032e+01   1.6767252e+02   8.2826774e+01   1.9540515e+02   5.1335484e+01   1.9064961e+02   7.8137097e+01   2.0123032e+02   7.7807097e+01   1.5576350e+02   5.7134839e+01   2.0064018e+02   4.6704516e+01   1.7631009e+02   6.1508387e+01   1.2977223e+02   4.9280645e+01   1.5749465e+02   5.5206452e+01   1.9017090e+02   5.6225161e+01   1.6819360e+02   5.6383548e+01   1.5031706e+02   4.5980323e+01   1.7282770e+02   1.3489548e+02   1.6052481e+02   4.4491935e+01   1.4993419e+02   2.2506097e+02   3.1960996e+02   6.7186452e+01   1.8318799e+02   3.1767742e+01   1.3374632e+02   5.3147742e+01   1.6578366e+02   4.8670323e+01   1.9095283e+02   3.6313871e+01   2.0037037e+02   4.3447097e+01   1.3683391e+02   8.9009355e+01   1.5647764e+02   4.1337742e+01   1.3748072e+02   1.1301194e+02   1.8629775e+02   4.2631935e+01   1.3929525e+02   3.4732258e+01   1.6638819e+02   5.4156774e+01   1.1568326e+02   3.1827419e+01   1.0394155e+02
   6.6808710e+01   1.8225337e+02   7.0785806e+01   2.4384746e+02   1.0034226e+02   3.0474294e+02   1.0354806e+02   2.0435970e+02   6.8812581e+01   1.5280177e+02   2.2009355e+01   1.7542570e+02   1.0731935e+02   1.7180155e+02   3.5706452e+01   1.1804187e+02   7.2626774e+01   2.3669986e+02   2.3540645e+01   6.5377716e+01   4.6076774e+01   1.1857450e+02   2.5271935e+01   1.6526470e+02   5.4570645e+01   8.7904671e+01   4.5885161e+01   1.2904209e+02   3.8775161e+01   9.4842181e+01   5.1870968e+01   1.2343581e+02   1.7701677e+02   1.4248156e+02   5.2749355e+01   1.4856360e+02   6.1052903e+01   2.1987190e+02   1.1831161e+02   1.7451055e+02   7.4112258e+01   1.7197134e+02   1.2690323e+02   1.9821677e+02   5.5452903e+01   2.2242474e+02   5.8297097e+01   2.6207914e+02   1.0041323e+02   2.3936759e+02   7.2836129e+01   2.0348053e+02   1.8088968e+02   2.5640625e+02   4.5909677e+01   1.5442819e+02   6.9490323e+01   1.9822948e+02   2.9651290e+01   2.0476403e+02   3.8850323e+01   1.7962036e+02   4.2508387e+01   9.7051265e+01   6.0530645e+01   1.7932561e+02   8.1370968e+01   1.6783516e+02   7.5980968e+01   7.3060555e+01   3.5250645e+01   1.0245866e+02   4.0176129e+01   1.0462817e+02   8.7561290e+01   8.0442194e+01   2.1538710e+01   1.3658529e+02   6.2517419e+01   1.9707183e+02   5.8003871e+01   1.6572485e+02   6.6329355e+01   2.0695043e+02   6.4296774e+01   1.9828174e+02   5.9110968e+01   1.9421467e+02   1.2654290e+02   1.2842625e+02   4.3595484e+01   2.4546043e+02   4.8185484e+01   1.2939097e+02   6.0174839e+01   2.0561375e+02   7.4831290e+01   2.2514801e+02   6.0654194e+01   2.3787025e+02   6.7443548e+01   1.9773032e+02   3.0193871e+01   1.5250385e+02   5.7206774e+01   1.4006217e+02   6.6538065e+01   2.1836502e+02   5.0220645e+01   1.5998267e+02   4.0545161e+01   1.3731219e+02   1.4671290e+02   1.7029071e+02   5.2556452e+01   1.5230548e+02   2.7464194e+01   5.5322865e+01   3.6767742e+01   1.3870019e+02   2.1893226e+01   7.5423381e+01   3.7229032e+01   4.9404581e+01   4.5920645e+01   1.1556893e+02   1.8710323e+01   1.3864511e+02   2.5732903e+01   8.2631690e+01   1.1708839e+02   9.5731316e+01   1.7229032e+01   1.4442652e+02   6.2636774e+01   1.9488035e+02   3.0835484e+01   1.6238961e+02   5.0467097e+01   1.7925392e+02   6.1707097e+01   1.1895150e+02   6.4994839e+01   2.3030138e+02   1.5234516e+01   1.5982769e+02   7.8128387e+01   1.1478263e+02   4.2610645e+01   1.9835825e+02   3.6836452e+01   1.4601050e+02   5.4085161e+01   1.6188480e+02   4.3953548e+01   1.6269146e+02   3.5450323e+01   1.8490010e+02   1.3584548e+02   1.7630881e+02   5.4641935e+01   1.3747219e+02   1.8458097e+02   2.8046836e+02   6.3046452e+01   1.8442919e+02   3.0907742e+01   1.2677512e+02   5.5047742e+01   1.4224166e+02   3.8190323e+01   1.9251123e+02   3.3793871e+01   1.9929197e+02   3.7297097e+01   1.2936591e+02   6.2919355e+01   1.4475484e+02   5.9387742e+01   9.6376723e+01   1.1996194e+02   1.4936175e+02   5.0631935e+01   1.6474525e+02   3.6872258e+01   1.4773699e+02   6.3256774e+01   1.2038526e+02   3.9207419e+01   1.2097115e+02
   4.5998710e+01   1.6991817e+02   8.0595806e+01   1.8878266e+02   8.1002258e+01   3.9114014e+02   9.9838065e+01   1.7489650e+02   6.0482581e+01   1.9965817e+02   2.1909355e+01   1.4100370e+02   8.2019355e+01   1.5767555e+02   5.2806452e+01   1.4932387e+02   5.6576774e+01   2.1522386e+02   3.4250645e+01   1.0105092e+02   4.8076774e+01   1.3655450e+02   4.7411935e+01   1.6216350e+02   5.5480645e+01   1.1206187e+02   4.6175161e+01   1.2825889e+02   5.5635161e+01   7.1453381e+01   4.7440968e+01   1.0998021e+02   1.6120677e+02   1.3293636e+02   4.7519355e+01   1.1536200e+02   6.8392903e+01   2.1237470e+02   1.2007161e+02   1.6550975e+02   5.5832258e+01   1.7196374e+02   1.3104323e+02   1.4802557e+02   8.4972903e+01   2.1282314e+02   7.0827097e+01   2.3472674e+02   7.3623226e+01   2.2082079e+02   5.4056129e+01   2.2877293e+02   1.3761968e+02   2.8339785e+02   4.6909677e+01   1.7538819e+02   5.6110323e+01   1.7934988e+02   3.4221290e+01   1.6996843e+02   5.2570323e+01   1.8214276e+02   3.2128387e+01   9.8501665e+01   6.6480645e+01   1.5789961e+02   7.1460968e+01   1.1890796e+02   5.4880968e+01   7.3218555e+01   1.9830645e+01   1.0492226e+02   4.9986129e+01   8.4273368e+01   9.4321290e+01   7.7611394e+01   4.3198710e+01   1.4214249e+02   6.4897419e+01   1.5397143e+02   5.9903871e+01   1.6542285e+02   6.5279355e+01   1.8813443e+02   5.8386774e+01   1.9404454e+02   5.3490968e+01   1.9114427e+02   1.3383290e+02   1.0684305e+02   4.8975484e+01   1.9551003e+02   4.3605484e+01   1.1799737e+02   6.8264839e+01   1.5501655e+02   7.4171290e+01   2.1554081e+02   4.2034194e+01   2.3573985e+02   7.1533548e+01   1.9482312e+02   3.9243871e+01   1.4701985e+02   2.9976774e+01   1.3900057e+02   5.4298065e+01   2.0068422e+02   4.3790645e+01   1.4820707e+02   2.1065161e+01   1.2915059e+02   9.2612903e+01   1.7885871e+02   1.9556452e+01   8.9795484e+01   1.9994194e+01   7.0780465e+01   2.4527742e+01   1.3091939e+02   1.6943226e+01   1.2148938e+02   6.6509032e+01   4.3542181e+01   2.1110645e+01   1.0431373e+02   4.8430323e+01   1.5950751e+02   4.4442903e+01   1.0437489e+02   1.5632839e+02   1.6530212e+02   3.8279032e+01   1.6498252e+02   8.9826774e+01   2.5760515e+02   3.2785484e+01   1.9253361e+02   4.9607097e+01   1.5956272e+02   7.4567097e+01   1.5935270e+02   5.5994839e+01   1.9554138e+02   3.4704516e+01   1.3841009e+02   5.0318387e+01   1.0090743e+02   5.1090645e+01   1.6900985e+02   6.4736452e+01   1.6656850e+02   1.8175161e+01   1.3571760e+02   4.5663548e+01   1.3155466e+02   2.4930323e+01   1.9017170e+02   9.7085484e+01   1.8649961e+02   6.0341935e+01   1.3506619e+02   1.9958097e+02   2.5393836e+02   6.1236452e+01   1.7357399e+02   3.7577742e+01   1.3638152e+02   5.8007742e+01   1.4758486e+02   4.4380323e+01   2.1772603e+02   5.6793871e+01   1.7183197e+02   4.7297097e+01   1.3766591e+02   9.5339355e+01   1.3178124e+02   5.3767742e+01   1.4015632e+02   1.4401194e+02   1.5157775e+02   4.9871935e+01   1.5742605e+02   5.3632258e+01   1.3482619e+02   5.7156774e+01   1.3196326e+02   4.2347419e+01   1.1014995e+02
   6.9188710e+01   1.6844297e+02   8.1265806e+01   2.1448906e+02   9.3052258e+01   4.0951614e+02   8.4408065e+01   1.9027090e+02   5.1862581e+01   1.6505777e+02   3.1869355e+01   1.4696690e+02   9.0769355e+01   1.7142555e+02   5.8456452e+01   1.3722187e+02   5.7626774e+01   1.9751986e+02   3.4870645e+01   9.3951316e+01   4.5076774e+01   1.4126450e+02   3.0551935e+01   1.5546230e+02   5.2670645e+01   1.2814667e+02   6.7555161e+01   1.5439849e+02   6.4065161e+01   1.0677898e+02   5.5250968e+01   1.0744541e+02   1.7925677e+02   1.4130236e+02   4.6559355e+01   1.3262880e+02   7.4152903e+01   2.1410390e+02   1.0235161e+02   1.4535735e+02   6.0212258e+01   1.6656334e+02   1.7047323e+02   1.4587117e+02   7.5832903e+01   2.3636434e+02   9.0007097e+01   2.6266234e+02   9.2413226e+01   2.1695759e+02   5.7366129e+01   1.7002813e+02   1.1868968e+02   2.5991225e+02   3.6629677e+01   1.7679059e+02   6.9780323e+01   2.0087628e+02   1.0471290e+01   2.1348843e+02   6.7950323e+01   1.8501236e+02   4.3128387e+01   1.4805166e+02   7.1010645e+01   1.5001721e+02   5.8560968e+01   1.4527996e+02   6.8640968e+01   8.4837755e+01   4.3680645e+01   1.5449426e+02   3.3936129e+01   1.1655737e+02   9.0041290e+01   7.6333794e+01   5.3918710e+01   1.4032489e+02   4.6187419e+01   1.5904823e+02   5.4763871e+01   1.6974405e+02   3.2759355e+01   1.7297603e+02   4.7726774e+01   1.9841734e+02   5.2300968e+01   1.8052947e+02   1.1321290e+02   1.1830265e+02   3.6785484e+01   1.9619523e+02   4.6275484e+01   1.1107377e+02   5.2024839e+01   1.2217575e+02   7.1591290e+01   2.1617721e+02   4.5324194e+01   1.8176665e+02   8.2053548e+01   1.6498152e+02   2.1863871e+01   1.4412025e+02   5.7306774e+01   1.1348417e+02   5.0438065e+01   1.7708302e+02   3.0650645e+01   1.6502827e+02   3.0115161e+01   1.0952659e+02   3.8382903e+01   1.6229711e+02   5.4036452e+01   1.0356708e+02   1.8894194e+01   5.8678465e+01   3.0097742e+01   1.0809379e+02   2.4133226e+01   8.4814181e+01   2.5509032e+01   5.1062181e+01   3.0060645e+01   1.1426773e+02   2.7520323e+01   1.9442031e+02   4.0402903e+01   1.0826809e+02   1.3956839e+02   2.0278292e+02   4.8569032e+01   1.8482932e+02   6.0256774e+01   1.6697075e+02   5.7635484e+01   1.5714561e+02   5.7987097e+01   1.8618232e+02   7.6517097e+01   1.5124670e+02   4.9604839e+01   1.3729258e+02   2.5804516e+01   1.5907209e+02   5.3938387e+01   1.0233783e+02   6.9420645e+01   1.8245345e+02   3.6046452e+01   1.5791370e+02   3.6035161e+01   1.4961880e+02   3.6763548e+01   1.9745666e+02   5.5260323e+01   1.7517530e+02   8.2135484e+01   1.4112561e+02   6.3291935e+01   1.2383019e+02   2.0654097e+02   2.3857156e+02   5.8666452e+01   1.4910959e+02   2.6097742e+01   1.6696992e+02   6.7097742e+01   1.6170766e+02   4.2620323e+01   2.2448683e+02   4.2643871e+01   1.5415397e+02   4.9537097e+01   1.4053671e+02   9.7199355e+01   1.2763244e+02   3.9007742e+01   1.3647712e+02   1.2110194e+02   1.5808055e+02   4.3821935e+01   1.0929005e+02   5.0682258e+01   1.3911219e+02   5.0106774e+01   1.2852726e+02   3.7967419e+01   1.0707035e+02
   7.0478710e+01   1.6148977e+02   8.2935806e+01   2.2130546e+02   7.9002258e+01   3.5083014e+02   8.7548065e+01   1.8259970e+02   5.1622581e+01   1.8702697e+02   2.0909355e+01   1.3032370e+02   9.5869355e+01   1.7836755e+02   4.5356452e+01   1.3476987e+02   6.1716774e+01   2.6586266e+02   4.0060645e+01   9.8446116e+01   4.8306774e+01   1.0539610e+02   2.4981935e+01   1.4328790e+02   7.2290645e+01   1.2319707e+02   6.7935161e+01   1.3994809e+02   3.6165161e+01   8.9820981e+01   6.1060968e+01   1.3508061e+02   1.6496677e+02   1.1001556e+02   3.8559355e+01   1.1578880e+02   5.9292903e+01   1.8263270e+02   1.1459161e+02   1.6932815e+02   4.4022258e+01   1.3595854e+02   1.3838323e+02   1.0634837e+02   6.4832903e+01   1.7120434e+02   7.0117097e+01   2.7872354e+02   8.8723226e+01   2.2788279e+02   6.1576129e+01   1.5480133e+02   1.4628968e+02   2.7084425e+02   4.1959677e+01   1.6712419e+02   5.5920323e+01   2.0322508e+02   3.3841290e+01   1.9742883e+02   5.4800323e+01   1.9334436e+02   4.5608387e+01   1.4508326e+02   3.9480645e+01   1.6034961e+02   7.6220968e+01   1.6181716e+02   6.8980968e+01   8.4090555e+01   5.6970645e+01   1.4395106e+02   4.5176129e+01   1.2794817e+02   8.7711290e+01   6.7670194e+01   1.8918710e+01   1.0965489e+02   5.4427419e+01   1.9738903e+02   4.0803871e+01   1.6705085e+02   6.5659355e+01   1.7319403e+02   4.5916774e+01   2.0946214e+02   4.5060968e+01   1.6681867e+02   1.1197290e+02   9.8691845e+01   4.9835484e+01   1.7773123e+02   3.1515484e+01   1.2729457e+02   4.5264839e+01   1.4152655e+02   6.5501290e+01   2.0309441e+02   3.7844194e+01   2.3260505e+02   5.5153548e+01   1.7656352e+02   3.8863871e+01   1.4376025e+02   2.4396774e+01   1.1058697e+02   5.6298065e+01   1.6561422e+02   2.5930645e+01   1.5987587e+02   2.9545161e+01   1.3490219e+02   1.1847290e+02   1.6174991e+02   3.8416452e+01   7.3716684e+01   3.3944194e+01   5.9144465e+01   3.5717742e+01   1.4578419e+02   1.9993226e+01   9.5625381e+01   2.2609032e+01   4.7724181e+01   2.8160645e+01   9.2369729e+01   2.7240323e+01   1.3382271e+02   5.3062903e+01   1.5230529e+02   1.3342839e+02   1.6765412e+02   3.6279032e+01   1.9786252e+02   6.5016774e+01   1.2082995e+02   2.5385484e+01   1.6277561e+02   5.8517097e+01   2.1932992e+02   8.8667097e+01   1.6441470e+02   5.7704839e+01   1.7645458e+02   3.9134516e+01   1.2100569e+02   5.8368387e+01   1.2717343e+02   5.0990645e+01   2.1121785e+02   4.8996452e+01   1.8361770e+02   4.8795161e+01   1.6997800e+02   3.5713548e+01   1.8482066e+02   3.3400323e+01   1.6326410e+02   8.1755484e+01   1.4691601e+02   4.3091935e+01   1.4484619e+02   1.6349097e+02   2.2353556e+02   5.5666452e+01   1.6943959e+02   3.4287742e+01   1.6435472e+02   3.7477742e+01   1.6926726e+02   3.2430323e+01   2.0706203e+02   6.6073871e+01   1.6208957e+02   6.7827097e+01   1.2354351e+02   7.2489355e+01   1.8855924e+02   4.3957742e+01   1.1618112e+02   1.1406194e+02   1.2673375e+02   3.9061935e+01   1.3363085e+02   2.9772258e+01   1.2454499e+02   5.1446774e+01   1.4123006e+02   5.3777419e+01   1.3633555e+02
   5.8238710e+01   2.0169897e+02   7.8075806e+01   1.9064426e+02   8.9772258e+01   3.8524854e+02   1.0125806e+02   1.9007290e+02   6.8092581e+01   1.8199937e+02   2.1249355e+01   1.5515650e+02   1.0116935e+02   1.9399355e+02   4.1706452e+01   1.4081187e+02   5.5956774e+01   1.9522346e+02   2.9820645e+01   1.0773532e+02   3.6686774e+01   1.3503570e+02   4.6131935e+01   1.3059590e+02   6.1050645e+01   1.2628627e+02   9.5175161e+01   1.3466889e+02   3.9975161e+01   9.2606181e+01   6.1300968e+01   1.5468141e+02   2.3468677e+02   1.4252796e+02   4.4749355e+01   1.6401360e+02   5.4962903e+01   1.8740910e+02   1.3654161e+02   1.7219215e+02   6.7872258e+01   1.6052054e+02   1.2185323e+02   1.6843077e+02   7.1162903e+01   1.8783794e+02   9.8767097e+01   2.6772154e+02   9.0463226e+01   1.9658359e+02   5.9156129e+01   1.7536493e+02   1.9668968e+02   2.5427225e+02   5.5289677e+01   1.6152779e+02   7.7210323e+01   1.7361188e+02   4.0841290e+01   1.8049883e+02   6.5610323e+01   2.4452956e+02   5.6748387e+01   1.7081206e+02   5.7340645e+01   1.5073081e+02   7.0130968e+01   1.5263436e+02   7.1210968e+01   9.1632155e+01   3.9210645e+01   1.5118186e+02   5.8026129e+01   1.1958017e+02   7.8851290e+01   9.0758994e+01   2.5768710e+01   1.0238689e+02   4.4427419e+01   1.7737903e+02   6.9003871e+01   1.4846485e+02   6.9329355e+01   1.6814043e+02   4.7056774e+01   2.1442094e+02   4.0680968e+01   1.7945907e+02   8.0542903e+01   1.0896625e+02   4.7305484e+01   2.2678363e+02   4.6895484e+01   9.5924168e+01   6.6594839e+01   1.4977015e+02   7.0931290e+01   1.9613001e+02   2.9464194e+01   2.4003545e+02   6.4293548e+01   1.8864232e+02   2.1103871e+01   1.7109105e+02   5.0256774e+01   1.3980817e+02   7.0488065e+01   2.0728902e+02   2.3030645e+01   1.5853787e+02   1.6735161e+01   1.3192699e+02   1.2290290e+02   1.6991551e+02   5.4846452e+01   1.2131228e+02   3.2274194e+01   4.5798065e+01   3.7667742e+01   1.1210819e+02   1.5083226e+01   1.0220818e+02   2.7939032e+01   4.9147781e+01   2.4820645e+01   9.9636929e+01   3.6620323e+01   1.9093231e+02   2.1492903e+01   1.1054089e+02   1.9189839e+02   1.5616652e+02   5.3419032e+01   1.8615132e+02   4.2396774e+01   1.6525955e+02   3.2585484e+01   1.5774961e+02   4.4087097e+01   2.2295432e+02   9.4427097e+01   1.4809390e+02   5.5654839e+01   2.0342858e+02   3.5514516e+01   1.7705529e+02   6.1368387e+01   1.1555343e+02   6.1760645e+01   2.0987625e+02   5.8896452e+01   1.9150570e+02   5.1795161e+01   1.5273800e+02   3.5243548e+01   1.8981826e+02   6.6210323e+01   2.0496930e+02   1.0351548e+02   1.6303521e+02   5.0791935e+01   1.3903019e+02   1.9249097e+02   2.8293556e+02   5.0086452e+01   1.6731599e+02   4.4667742e+01   1.5029432e+02   6.4857742e+01   1.6841686e+02   4.6860323e+01   2.0181763e+02   4.8413871e+01   1.7669237e+02   4.9827097e+01   1.5351351e+02   9.5339355e+01   1.5278124e+02   5.8237742e+01   1.2041872e+02   1.4063194e+02   1.4665815e+02   4.6581935e+01   1.3011925e+02   3.2582258e+01   1.3408019e+02   6.6346774e+01   1.5232806e+02   5.7307419e+01   8.8863148e+01
   7.4098710e+01   1.8100017e+02   9.3265806e+01   1.9814906e+02   8.4912258e+01   3.9411734e+02   7.7068065e+01   1.6847810e+02   6.1672581e+01   1.7198297e+02   3.2389355e+01   1.2987530e+02   1.1001935e+02   1.7458555e+02   5.3156452e+01   1.8409587e+02   4.3766774e+01   1.9043866e+02   2.7440645e+01   1.1283572e+02   3.5876774e+01   1.4996050e+02   4.2221935e+01   1.1224870e+02   7.0960645e+01   1.2444347e+02   8.8265161e+01   1.5432169e+02   5.3445161e+01   1.2109858e+02   5.3110968e+01   1.3880661e+02   1.7034677e+02   1.5925516e+02   4.2799355e+01   1.4244960e+02   6.7432903e+01   2.1345150e+02   1.1588161e+02   1.7546495e+02   4.7542258e+01   1.6095694e+02   1.3971323e+02   1.3838197e+02   9.2452903e+01   2.0689474e+02   7.8357097e+01   2.8677434e+02   8.0723226e+01   2.0794279e+02   6.7836129e+01   2.0240053e+02   1.4275968e+02   2.6912665e+02   4.2859677e+01   1.6324219e+02   5.7350323e+01   1.6672068e+02   2.0901290e+01   1.9553403e+02   4.2230323e+01   2.0767996e+02   4.1658387e+01   1.0906926e+02   4.9100645e+01   1.6401001e+02   7.2370968e+01   1.3593516e+02   6.6020968e+01   1.1404735e+02   3.3730645e+01   1.3262026e+02   4.8986129e+01   1.2073337e+02   9.3611290e+01   1.1152819e+02   2.1918710e+01   1.4812489e+02   4.5037419e+01   1.9042023e+02   4.7573871e+01   1.3688925e+02   6.2379355e+01   1.8502643e+02   6.0296774e+01   2.0770174e+02   4.9060968e+01   1.7511867e+02   9.6692903e+01   9.2294245e+01   2.2255484e+01   1.8973763e+02   4.0035484e+01   1.3528297e+02   5.7784839e+01   1.6323495e+02   4.7121290e+01   2.2503481e+02   2.9134194e+01   2.0606185e+02   5.9913548e+01   1.7123272e+02   2.2193871e+01   1.4371385e+02   5.0686774e+01   1.2467377e+02   4.9628065e+01   1.9733782e+02   3.3360645e+01   1.5938147e+02   3.2735161e+01   1.2212699e+02   1.3142290e+02   1.4528391e+02   4.7036452e+01   1.1950708e+02   1.6414194e+01   4.6926865e+01   2.6527742e+01   1.2446939e+02   2.7373226e+01   9.2414981e+01   4.2989032e+01   5.9323781e+01   2.8630645e+01   9.0382129e+01   3.4050323e+01   1.7841791e+02   3.9302903e+01   8.8026090e+01   1.2375839e+02   1.5971772e+02   3.7899032e+01   1.3958292e+02   6.3396774e+01   1.8538955e+02   3.4335484e+01   2.0980961e+02   5.0137097e+01   1.9528032e+02   8.9897097e+01   1.6369630e+02   5.4894839e+01   2.1829938e+02   2.9704516e+01   1.5748009e+02   6.7228387e+01   1.2222463e+02   6.6040645e+01   1.9334385e+02   6.3686452e+01   1.9828250e+02   6.6225161e+01   1.7239360e+02   4.0093548e+01   1.8471026e+02   5.7260323e+01   1.5520530e+02   9.2655484e+01   1.7276401e+02   5.0391935e+01   1.6476219e+02   1.4577097e+02   3.2091316e+02   6.2566452e+01   1.8407759e+02   4.3817742e+01   1.5816232e+02   4.8007742e+01   1.4728486e+02   4.5860323e+01   1.7332763e+02   5.4503871e+01   1.9772517e+02   4.8207097e+01   1.2902311e+02   9.1919355e+01   1.7715484e+02   5.2047742e+01   1.2020392e+02   1.1734194e+02   1.0547135e+02   6.7681935e+01   1.3548125e+02   2.6062258e+01   1.7355179e+02   6.0296774e+01   1.2781206e+02   5.9257419e+01   1.2846715e+02
   6.1528710e+01   1.9072577e+02   8.7215806e+01   2.0982306e+02   8.7572258e+01   3.2438454e+02   8.8358065e+01   1.7824490e+02   5.2572581e+01   1.7033097e+02   2.2529355e+01   1.3695410e+02   8.1119355e+01   1.9004755e+02   5.6156452e+01   1.4900587e+02   5.2386774e+01   2.2069906e+02   2.2350645e+01   8.9952916e+01   4.5686774e+01   1.2717570e+02   3.8461935e+01   1.3759950e+02   5.6290645e+01   1.1385707e+02   8.5595161e+01   1.3172529e+02   3.8065161e+01   8.5668981e+01   5.8110968e+01   1.4440661e+02   1.6463677e+02   1.5294196e+02   4.1949355e+01   1.1765760e+02   8.7192903e+01   2.0330070e+02   9.4351613e+01   1.7833735e+02   4.8972258e+01   1.8079254e+02   1.2690323e+02   1.3302677e+02   7.9642903e+01   2.3148954e+02   9.0477097e+01   2.6097474e+02   8.8303226e+01   2.0238639e+02   7.4416129e+01   1.9993413e+02   1.4161968e+02   2.1967785e+02   5.2199677e+01   1.6420499e+02   5.2210323e+01   2.1499188e+02   5.2221290e+01   2.1120843e+02   5.2470323e+01   1.9434076e+02   4.2748387e+01   1.1817206e+02   5.6440645e+01   1.5170281e+02   5.1130968e+01   1.2106436e+02   5.9070968e+01   1.0760335e+02   4.9920645e+01   1.4590506e+02   4.6316129e+01   1.2323697e+02   9.6091290e+01   7.4759794e+01   2.8008710e+01   1.1706769e+02   4.7187419e+01   1.4324823e+02   5.1853871e+01   1.6597685e+02   4.4809355e+01   1.9153203e+02   5.5766774e+01   1.6496414e+02   5.0490968e+01   1.8024427e+02   1.1212290e+02   1.0557985e+02   5.8875484e+01   1.6142803e+02   5.6465484e+01   1.1849857e+02   6.5744839e+01   2.0321815e+02   6.6261290e+01   2.1745361e+02   2.8604194e+01   2.0620425e+02   8.6053548e+01   2.1176152e+02   3.3953871e+01   1.5391305e+02   3.8596774e+01   1.0645097e+02   4.1438065e+01   1.8942302e+02   3.5790645e+01   1.6708707e+02   3.3395161e+01   1.4102419e+02   1.1742290e+02   1.4221391e+02   5.6366452e+01   1.0219068e+02   1.6894194e+01   5.2218465e+01   3.1577742e+01   1.0349539e+02   2.9463226e+01   7.0297781e+01   3.9369032e+01   5.3193381e+01   1.5970645e+01   1.0663493e+02   4.5050323e+01   1.9963791e+02   3.4682903e+01   1.0215569e+02   1.3404839e+02   1.1694452e+02   4.8189032e+01   1.4942972e+02   7.1446774e+01   1.9074555e+02   3.5035484e+01   2.0785361e+02   5.8467097e+01   1.9785392e+02   7.0617097e+01   1.5842870e+02   6.2414839e+01   2.0240778e+02   4.4564516e+01   1.4800129e+02   5.8708387e+01   1.0757623e+02   1.1999065e+02   8.1457845e+01   3.5046452e+01   1.5767370e+02   4.5515161e+01   1.2438040e+02   3.2863548e+01   1.8928866e+02   4.9880323e+01   2.0617570e+02   5.6135484e+01   1.7920561e+02   3.7741935e+01   1.6607419e+02   1.2473097e+02   2.4511636e+02   4.9566452e+01   1.9759759e+02   3.6817742e+01   1.8882232e+02   4.6337742e+01   1.5398846e+02   3.5570323e+01   1.8219083e+02   7.6413871e+01   2.1016237e+02   7.2727097e+01   1.3944151e+02   7.8149355e+01   1.4025644e+02   4.3337742e+01   1.0047072e+02   1.4334194e+02   1.4501135e+02   5.0251935e+01   1.5420565e+02   5.4922258e+01   1.3882299e+02   5.2916774e+01   1.6411246e+02   5.0587419e+01   1.3125075e+02
   6.5618710e+01   2.0187857e+02   1.0131581e+02   2.1597506e+02   5.3242258e+01   3.3527094e+02   9.2788065e+01   1.6708050e+02   5.3092581e+01   1.5428937e+02   3.5679355e+01   1.7009210e+02   9.7619355e+01   1.4287755e+02   4.8106452e+01   1.2959987e+02   6.0196774e+01   2.5288426e+02   2.6580645e+01   1.2652452e+02   4.1216774e+01   1.2300330e+02   3.6741935e+01   1.2468710e+02   5.9860645e+01   1.2200147e+02   1.0655516e+02   1.5108849e+02   4.2495161e+01   1.1169458e+02   6.3200968e+01   1.2675941e+02   1.8691677e+02   1.5587956e+02   3.7469355e+01   1.4830600e+02   5.5672903e+01   1.9073230e+02   9.9501613e+01   1.7139535e+02   5.6302258e+01   1.7535614e+02   1.2499323e+02   1.4336957e+02   7.0542903e+01   2.1069754e+02   6.0587097e+01   2.8266594e+02   7.9413226e+01   2.2062759e+02   6.6316129e+01   1.5000213e+02   1.3921968e+02   2.7386985e+02   3.5819677e+01   1.9489539e+02   5.6970323e+01   1.8899108e+02   3.6091290e+01   1.6268883e+02   6.2850323e+01   2.1918036e+02   3.1508387e+01   1.2250126e+02   4.9860645e+01   1.7770921e+02   8.1220968e+01   1.6560716e+02   6.3400968e+01   9.0446955e+01   6.6300645e+01   1.6578466e+02   4.4506129e+01   9.2381768e+01   9.1991290e+01   9.1037794e+01   1.8678710e+01   1.1719409e+02   5.0617419e+01   2.0159383e+02   7.1143871e+01   1.5214365e+02   4.2329355e+01   1.9006043e+02   5.9576774e+01   2.0955934e+02   5.5820968e+01   1.5733787e+02   1.0635290e+02   1.0914145e+02   5.0595484e+01   2.3409043e+02   4.9085484e+01   1.2012897e+02   5.9884839e+01   1.8935695e+02   6.2831290e+01   2.0344801e+02   5.1084194e+01   2.1116585e+02   4.9203548e+01   1.6365952e+02   2.0103871e+01   1.4931105e+02   4.0166774e+01   1.3570537e+02   6.3198065e+01   2.3235222e+02   2.1410645e+01   1.3585747e+02   4.3305161e+01   1.3847139e+02   9.6332903e+01   1.5537111e+02   4.3276452e+01   1.0585788e+02   4.6541935e+00   6.2907665e+01   1.9237742e+01   1.4048259e+02   1.9703226e+01   7.6218581e+01   2.5899032e+01   4.9170981e+01   4.7806452e+00   8.9100129e+01   3.8050323e+01   1.6466791e+02   4.1682903e+01   9.0165690e+01   1.1851839e+02   1.7084692e+02   3.5759032e+01   1.5247412e+02   5.5016774e+01   1.8814995e+02   5.2985484e+01   1.3446761e+02   5.5277097e+01   1.7001912e+02   5.5897097e+01   1.3194630e+02   4.4564839e+01   1.6398578e+02   3.6704516e+01   1.3249009e+02   5.5278387e+01   1.0037063e+02   1.7028065e+02   1.4334645e+01   6.5206452e+01   1.7642090e+02   4.3325161e+01   1.4327560e+02   2.9763548e+01   1.7891666e+02   5.1980323e+01   1.8381770e+02   4.9805484e+01   1.6447201e+02   4.5641935e+01   1.5269219e+02   1.4196097e+02   2.3230796e+02   5.3236452e+01   1.7873399e+02   5.2287742e+01   1.9072472e+02   5.3427742e+01   1.3190126e+02   2.8480323e+01   2.0614803e+02   3.6033871e+01   1.7344277e+02   3.9157097e+01   1.1659711e+02   6.8149355e+01   1.3433644e+02   5.4957742e+01   1.6668112e+02   1.5144194e+02   1.6065335e+02   6.4011935e+01   1.4153485e+02   5.7302258e+01   1.4539259e+02   5.8876774e+01   1.3520566e+02   2.6447419e+01   1.1676195e+02
   5.7998710e+01   1.9743817e+02   9.0315806e+01   2.0876506e+02   1.0710226e+02   3.8382214e+02   8.0028065e+01   2.0743130e+02   4.6282581e+01   1.6955417e+02   1.6959355e+01   1.7301970e+02   9.1519355e+01   1.9646555e+02   5.1656452e+01   1.6616587e+02   6.2436774e+01   2.2089506e+02   2.7870645e+01   1.1013132e+02   4.1646774e+01   1.4020890e+02   3.0981935e+01   1.3723790e+02   5.6530645e+01   9.8077871e+01   6.0175161e+01   1.6803889e+02   3.5115161e+01   1.1009498e+02   5.9870968e+01   1.1698581e+02   2.0930677e+02   1.0370836e+02   4.4469355e+01   1.3865600e+02   4.8482903e+01   1.9953750e+02   1.0721161e+02   1.6453855e+02   5.5452258e+01   1.2889414e+02   1.4161323e+02   1.2494997e+02   7.9642903e+01   1.4777954e+02   7.6647097e+01   2.9720114e+02   7.2783226e+01   2.5473799e+02   4.8946129e+01   1.5528173e+02   1.4661968e+02   2.4034785e+02   3.2389677e+01   1.6535979e+02   5.0780323e+01   1.7496628e+02   3.4341290e+01   2.2638883e+02   6.7660323e+01   2.0307556e+02   5.2898387e+01   1.4112006e+02   4.9580645e+01   1.6516161e+02   6.8370968e+01   1.6377516e+02   6.7170968e+01   1.1109535e+02   5.5020645e+01   1.7487706e+02   4.6026129e+01   1.0859017e+02   8.8941290e+01   7.6381794e+01   2.6918710e+01   1.1748489e+02   4.6427419e+01   1.9897903e+02   4.1713871e+01   1.4892805e+02   4.0039355e+01   1.7139363e+02   6.6346774e+01   1.9911774e+02   5.8020968e+01   1.6711187e+02   8.3592903e+01   9.7102245e+01   5.3215484e+01   2.0650083e+02   5.1035484e+01   1.0659297e+02   6.0594839e+01   1.4668015e+02   6.0591290e+01   2.1405721e+02   5.1134194e+01   2.2606185e+02   5.1533548e+01   1.8947312e+02   3.0533871e+01   1.4418665e+02   2.7596774e+01   1.3086097e+02   6.6628065e+01   1.8778782e+02   2.3510645e+01   1.5211947e+02   2.1495161e+01   1.2069619e+02   1.0076290e+02   1.6482671e+02   6.0936452e+01   9.8105084e+01   2.1944194e+01   5.4294465e+01   2.1807742e+01   1.0070699e+02  -1.9567742e+00   1.2167138e+02   1.2559032e+01   4.6378181e+01   2.3110645e+01   8.9063729e+01   2.8570323e+01   1.7919631e+02   2.2442903e+01   1.3341489e+02   1.2251839e+02   1.7581692e+02   4.3329032e+01   2.3662852e+02   6.2256774e+01   1.2391075e+02   2.4035484e+01   1.7003361e+02   5.7467097e+01   7.4033923e+01   5.7237097e+01   1.5092910e+02   4.0704839e+01   1.8414458e+02   3.3424516e+01   1.5632249e+02   5.3368387e+01   1.0014343e+02   1.4890065e+02  -2.8149548e+00   3.6626452e+01   1.8381730e+02   3.5175161e+01   1.6297760e+02   3.3243548e+01   1.8354826e+02   5.6500323e+01   2.0245610e+02   6.5755484e+01   1.4029601e+02   5.2041935e+01   1.4073019e+02   1.7058097e+02   2.6434836e+02   4.7086452e+01   1.8527599e+02   3.4007742e+01   1.8199712e+02   4.7007742e+01   1.3622486e+02   5.8100323e+01   1.6058843e+02   3.6123871e+01   1.6486557e+02   5.4257097e+01   1.4205911e+02   6.3819355e+01   1.2863284e+02   4.9767742e+01   1.4085632e+02   1.0620194e+02   1.3469255e+02   4.9871935e+01   1.4395605e+02   3.6582258e+01   1.3419019e+02   4.3536774e+01   1.2386286e+02   3.7637419e+01   1.0171675e+02
   6.9808710e+01   1.8415337e+02   8.2505806e+01   1.7571986e+02   1.1715226e+02   2.8158814e+02   5.9548065e+01   1.7016970e+02   5.8432581e+01   2.3463217e+02   2.6299355e+01   1.4313250e+02   9.0319355e+01   1.4341155e+02   3.1706452e+01   1.4476187e+02   7.1006774e+01   2.0196946e+02   2.0580645e+01   9.5194516e+01   5.4646774e+01   1.2649890e+02   3.6891935e+01   1.5062510e+02   5.2340645e+01   1.3646307e+02   7.6555161e+01   1.5577849e+02   5.5065161e+01   1.1753898e+02   4.8160968e+01   1.3644261e+02   1.9015677e+02   1.4228036e+02   4.8989355e+01   1.4390440e+02   5.8672903e+01   1.8682230e+02   9.8641613e+01   1.6641415e+02   6.3782258e+01   1.6213774e+02   1.4142323e+02   1.5786517e+02   6.9642903e+01   2.6152954e+02   8.3827097e+01   2.4486674e+02   9.9363226e+01   2.3092159e+02   6.1576129e+01   1.8775133e+02   1.6181968e+02   2.6793185e+02   4.7629677e+01   1.6724059e+02   5.8400323e+01   1.8644668e+02   2.1281290e+01   1.8587363e+02   5.5660323e+01   2.3989556e+02   4.2368387e+01   1.3039246e+02   6.8150645e+01   1.6138601e+02   7.4600968e+01   1.8113676e+02   6.4120968e+01   8.3769355e+01   3.7970645e+01   1.5019106e+02   5.5986129e+01   1.0760337e+02   9.1801290e+01   6.3292994e+01   1.7578710e+01   1.1333209e+02   4.7997419e+01   2.0904343e+02   4.1043871e+01   1.5851165e+02   3.6709355e+01   1.7308003e+02   4.0956774e+01   1.9419894e+02   4.1820968e+01   1.8621787e+02   1.1193290e+02   1.1983505e+02   5.1975484e+01   1.9489003e+02   5.0895484e+01   1.0513417e+02   5.8554839e+01   1.4651335e+02   7.6931290e+01   2.1108001e+02   3.8654194e+01   1.7330025e+02   4.6293548e+01   1.9913232e+02   2.3383871e+01   1.6837865e+02   4.0116774e+01   1.5370937e+02   4.3868065e+01   1.7565862e+02   2.2980645e+01   1.5721187e+02   2.3205161e+01   1.1778939e+02   6.8232903e+01   1.2171911e+02   5.1706452e+01   1.1589348e+02   4.7541935e+00   4.9479665e+01   1.9857742e+01   1.1743299e+02   3.7703226e+01   7.8448581e+01   2.3229032e+01   3.5244581e+01   1.2160645e+01   9.1939729e+01   3.0280323e+01   1.9871951e+02   2.1782903e+01   1.2694769e+02   1.8808839e+02   1.7409132e+02   3.4759032e+01   1.7493412e+02   5.9066774e+01   1.3006595e+02   3.3135484e+01   1.5615561e+02   5.5707097e+01   2.1136472e+02   5.5617097e+01   1.6276870e+02   4.1994839e+01   2.0828138e+02   2.5044516e+01   1.5885289e+02   4.2898387e+01   1.1203103e+02   1.8604065e+02  -4.8761548e+00   4.2476452e+01   2.0255930e+02   4.6275161e+01   1.7550960e+02   3.8573548e+01   1.6569186e+02   5.5120323e+01   2.0061650e+02   9.1565484e+01   1.4813121e+02   6.6241935e+01   1.5889419e+02   1.5687097e+02   2.9987516e+02   5.8046452e+01   1.5972919e+02   3.1007742e+01   1.5718712e+02   3.8287742e+01   1.6135246e+02   4.5000323e+01   1.6986643e+02   2.9643871e+01   1.9757397e+02   4.3827097e+01   1.2189351e+02   7.5199355e+01   1.5658244e+02   4.0477742e+01   1.2526952e+02   1.3944194e+02   1.2408335e+02   2.0301935e+01   1.7070165e+02   2.7442258e+01   1.3483139e+02   5.7106774e+01   1.3882726e+02   3.2827419e+01   9.3531548e+01
   7.1098710e+01   1.8782017e+02   9.1075806e+01   1.9022426e+02   9.3722258e+01   4.0951254e+02   1.0368806e+02   1.9644850e+02   5.4902581e+01   1.3938457e+02   2.4489355e+01   1.4750730e+02   1.3051935e+02   1.7424555e+02   5.3556452e+01   1.3571387e+02   5.6576774e+01   2.4903386e+02   2.5730645e+01   1.1178252e+02   3.4456774e+01   1.2564410e+02   4.3461935e+01   1.6628950e+02   5.9910645e+01   1.1280747e+02   9.7885161e+01   1.5093209e+02   3.8545161e+01   1.0586058e+02   4.6820968e+01   1.3745981e+02   1.8030677e+02   1.3430836e+02   3.7279355e+01   1.2475120e+02   7.7052903e+01   2.1359190e+02   1.0726161e+02   1.4449455e+02   5.7592258e+01   1.8506294e+02   1.4995323e+02   1.3075277e+02   6.9452903e+01   2.2121474e+02   8.6357097e+01   2.6254434e+02   7.5623226e+01   1.8272079e+02   5.7526129e+01   1.8496533e+02   1.6255968e+02   2.7720265e+02   6.4529677e+01   1.9378859e+02   4.5400323e+01   1.8082668e+02   1.3591290e+01   1.7417883e+02   6.0660323e+01   2.1420556e+02   4.6508387e+01   1.0101126e+02   6.3770645e+01   1.7235641e+02   9.4320968e+01   1.6884916e+02   6.0880968e+01   9.3218555e+01   5.0490645e+01   1.4656946e+02   3.6556129e+01   1.0391777e+02   1.1490129e+02   8.2064994e+01   3.3388710e+01   1.2544729e+02   4.0617419e+01   1.7991383e+02   4.5803871e+01   1.8427085e+02   5.6379355e+01   1.8812643e+02   4.1916774e+01   1.7117214e+02   4.6350968e+01   1.7600547e+02   1.0940290e+02   1.1465745e+02   4.0165484e+01   1.9773483e+02   3.6515484e+01   1.3242457e+02   4.5264839e+01   1.5161655e+02   9.0361290e+01   2.0638561e+02   4.5034194e+01   1.8269985e+02   5.7483548e+01   1.7437712e+02   1.4433871e+01   1.7447465e+02   5.0686774e+01   1.5048377e+02   5.9348065e+01   1.7933022e+02   2.6700645e+01   1.6434427e+02   2.2965161e+01   1.2319859e+02   1.2728290e+02   1.4480511e+02   5.1556452e+01   1.0943548e+02   1.5414194e+01   5.7476865e+01   1.8807742e+01   1.2918699e+02   1.2423226e+01   9.8180981e+01   1.7799032e+01   8.4248981e+01   1.3540645e+01   8.4679329e+01   3.3950323e+01   1.7685591e+02   3.6492903e+01   1.3615089e+02   1.5451839e+02   1.9925692e+02   4.1229032e+01   2.1469652e+02   6.0166774e+01   1.5573795e+02   3.3885484e+01   1.8684561e+02   6.3947097e+01   1.8908552e+02   4.7427097e+01   1.7862390e+02   4.9184839e+01   2.1789618e+02   4.5044516e+01   1.6453289e+02   6.2938387e+01   1.4113783e+02   1.6909065e+02   1.9529845e+01   4.2416452e+01   1.7677410e+02   4.2705161e+01   1.5179520e+02   5.3663548e+01   1.4234466e+02   4.5450323e+01   1.7168010e+02   8.6465484e+01   1.8153921e+02   4.6741935e+01   1.3875419e+02   1.8482097e+02   2.5125916e+02   4.8666452e+01   1.6142959e+02   2.8817742e+01   1.6136232e+02   3.6527742e+01   1.4996326e+02   4.3330323e+01   1.8615003e+02   4.6983871e+01   2.0432677e+02   3.8017097e+01   1.3059831e+02   8.4489355e+01   1.6164924e+02   3.9957742e+01   1.0112112e+02   1.0606194e+02   1.1885375e+02   4.8201935e+01   1.3870965e+02   5.3152258e+01   1.5062459e+02   5.6536774e+01   1.5849286e+02   3.3687419e+01   1.2751275e+02
   6.4338710e+01   2.0217097e+02   7.7975806e+01   2.0013226e+02   7.1962258e+01   3.8458334e+02   1.0844806e+02   1.7615770e+02   4.2192581e+01   1.6131137e+02   2.2249355e+01   1.7964650e+02   8.2369355e+01   1.7959755e+02   4.5406452e+01   1.4446587e+02   7.1056774e+01   2.5644546e+02   2.0780645e+01   1.0807852e+02   3.5116774e+01   1.3902130e+02   2.6031935e+01   1.1487390e+02   4.4570645e+01   1.1155467e+02   5.1835161e+01   1.2656609e+02   5.3065161e+01   1.0869898e+02   3.8820968e+01   1.4142981e+02   1.7296677e+02   1.3675556e+02   3.5899355e+01   1.3486160e+02   5.7292903e+01   2.1560270e+02   1.0183161e+02   1.5330895e+02   5.4832258e+01   1.8232374e+02   1.0442323e+02   1.3777517e+02   6.3642903e+01   2.3433954e+02   8.9887097e+01   2.6090194e+02   1.0215323e+02   2.0906839e+02   5.1316129e+01   1.6241213e+02   1.3275968e+02   2.7858665e+02   4.3339677e+01   1.7258379e+02   6.3590323e+01   2.3984148e+02   3.6221290e+01   1.9361843e+02   5.8000323e+01   1.8565836e+02   3.9608387e+01   1.1795326e+02   5.5580645e+01   1.7225161e+02   5.7130968e+01   1.4734436e+02   7.2360968e+01   1.1639015e+02   4.6970645e+01   1.6314106e+02   3.0076129e+01   9.6436168e+01   8.9231290e+01   8.9208594e+01   2.0438710e+01   1.2434329e+02   4.2567419e+01   1.6028783e+02   4.3803871e+01   1.7314085e+02   7.3469355e+01   1.9647923e+02   6.2576774e+01   1.8331934e+02   1.9630968e+01   1.6133307e+02   9.7262903e+01   1.1424865e+02   3.9255484e+01   2.1018763e+02   3.8795484e+01   1.3157217e+02   6.7934839e+01   1.4866295e+02   5.9551290e+01   2.0442041e+02   3.2514194e+01   1.9693145e+02   7.0153548e+01   1.3736352e+02   1.9053871e+01   1.4939505e+02   2.4596774e+01   1.3062097e+02   5.5058065e+01   1.6833342e+02   3.5170645e+01   1.3637667e+02   2.8115161e+01   1.2839659e+02   1.3857290e+02   1.5928191e+02   4.6936452e+01   8.7895084e+01   1.8084194e+01   6.4933265e+01   2.8427742e+01   1.0889739e+02   2.1133226e+01   7.8914181e+01   5.8799032e+01   5.3398981e+01   2.1540645e+01   1.1722933e+02   5.3760323e+01   1.6037111e+02   3.6732903e+01   8.4891690e+01   1.5837839e+02   1.5056812e+02   3.8089032e+01   1.7642772e+02   7.5446774e+01   1.8947555e+02   4.4885484e+01   1.9651561e+02   4.7757097e+01   1.7828072e+02   8.6617097e+01   1.4543870e+02   6.1704839e+01   2.0280458e+02   2.9944516e+01   1.7274089e+02   6.2898387e+01   1.2614103e+02   1.6495065e+02   7.8110452e+00   6.9526452e+01   1.6212530e+02   5.3085161e+01   1.4601480e+02   3.7143548e+01   1.6218626e+02   5.4120323e+01   2.0717650e+02   7.5425484e+01   2.2590241e+02   4.6641935e+01   1.3956219e+02   1.6535097e+02   2.6962676e+02   4.1136452e+01   1.9189199e+02   4.8237742e+01   1.7014872e+02   5.3007742e+01   1.3555486e+02   6.3100323e+01   1.8927843e+02   4.3793871e+01   1.9163197e+02   5.4537097e+01   1.4527671e+02   6.9199355e+01   1.8087244e+02   4.2197742e+01   1.3089192e+02   1.6082194e+02   1.5852295e+02   3.6011935e+01   1.5058485e+02   3.4632258e+01   1.5410619e+02   6.1776774e+01   1.2288366e+02   4.1537419e+01   1.0526475e+02
   6.6768710e+01   1.8330657e+02   7.0265806e+01   1.7260906e+02   1.0572226e+02   3.8236254e+02   9.0648065e+01   1.9930170e+02   7.8002581e+01   1.6477657e+02   2.9529355e+01   1.6868410e+02   7.9569355e+01   1.7052155e+02   5.1806452e+01   1.7730387e+02   5.7626774e+01   1.7913986e+02   4.7680645e+01   1.1287652e+02   6.0076774e+01   1.5702450e+02   2.1651935e+01   1.4822430e+02   7.0290645e+01   1.5278707e+02   7.9265161e+01   1.5151169e+02   3.9545161e+01   1.2831058e+02   4.5540968e+01   1.2294221e+02   1.7515677e+02   1.1615036e+02   4.0899355e+01   1.3746160e+02   7.3152903e+01   1.8037390e+02   9.3541613e+01   1.6387215e+02   6.0872258e+01   1.4365054e+02   1.2014323e+02   1.1399757e+02   8.5692903e+01   1.7167554e+02   1.1247710e+02   2.8915474e+02   9.6943226e+01   2.0885519e+02   5.1946129e+01   1.7730173e+02   1.4761968e+02   2.4439785e+02   4.8579677e+01   1.7663459e+02   5.9400323e+01   2.0084668e+02   3.1591290e+01   2.2592883e+02   6.9000323e+01   2.1663836e+02   4.9178387e+01   1.4784766e+02   6.9340645e+01   1.5181081e+02   5.8600968e+01   1.5822676e+02   7.3120968e+01   7.0759355e+01   4.2490645e+01   1.3587946e+02   4.8556129e+01   9.3767768e+01   7.6231290e+01   9.5728594e+01   2.8728710e+01   1.0310009e+02   3.5517419e+01   1.5213183e+02   5.0093871e+01   1.4649765e+02   5.4379355e+01   1.7957643e+02   5.2436774e+01   1.8242054e+02   3.3440968e+01   1.5393827e+02   1.1650290e+02   1.1403945e+02   4.0255484e+01   1.8249763e+02   3.8565484e+01   1.1373057e+02   1.7712484e+02   4.3077548e+00   5.5071290e+01   2.2472881e+02   5.1744194e+01   2.4644305e+02   7.9633548e+01   1.8860512e+02   1.8673871e+01   1.4828545e+02   6.7496774e+01   1.1170897e+02   7.1108065e+01   1.9023942e+02   4.0410645e+01   1.3928747e+02   2.4825161e+01   1.5861979e+02   1.2409290e+02   1.4482031e+02   5.0316452e+01   1.0257468e+02   2.8184194e+01   6.1265265e+01   2.3237742e+01   1.1573259e+02   2.2753226e+01   6.3644581e+01   3.1179032e+01   6.7078581e+01   3.6590645e+01   9.2175329e+01   3.5090323e+01   2.1052471e+02   3.6352903e+01   1.3073209e+02   1.4970839e+02   1.3121172e+02   5.5659032e+01   1.6535212e+02   5.5396774e+01   1.7978955e+02   4.5035484e+01   1.6155361e+02   3.7797097e+01   1.7265752e+02   6.2857097e+01   1.2428950e+02   6.0374839e+01   1.9167098e+02   4.5804516e+01   1.2414209e+02   3.1708387e+01   1.1811623e+02   1.3799065e+02   3.1537845e+01   3.9106452e+01   1.6208890e+02   4.9035161e+01   1.8457880e+02   3.6433548e+01   1.9562306e+02   4.5930323e+01   2.2602170e+02   5.5945484e+01   1.6570081e+02   4.1791935e+01   1.3780019e+02   1.6506097e+02   2.5012996e+02   5.1666452e+01   1.9337959e+02   3.5427742e+01   1.8841352e+02   3.5857742e+01   1.4149686e+02   4.4430323e+01   1.9644203e+02   5.3743871e+01   1.6516597e+02   5.1397097e+01   1.5057791e+02   6.9299355e+01   1.5957444e+02   4.8717742e+01   1.5461032e+02   1.3625194e+02   1.4357855e+02   4.1151935e+01   1.3950365e+02   4.5062258e+01   1.4680179e+02   4.9966774e+01   1.3206846e+02   4.7967419e+01   1.3161035e+02
   6.1428710e+01   2.0311377e+02   8.0215806e+01   1.7395306e+02   8.4482258e+01   3.8129174e+02   8.5838065e+01   1.7787650e+02   6.3572581e+01   1.7122097e+02   2.4249355e+01   1.3510650e+02   8.0169355e+01   1.7072355e+02   5.7906452e+01   1.4806587e+02   5.9906774e+01   2.0666746e+02   3.6730645e+01   9.9132516e+01   3.9876774e+01   1.3468050e+02   2.8081935e+01   1.5446990e+02   4.8000645e+01   1.2047027e+02   8.0835161e+01   1.5791609e+02   4.6975161e+01   9.3806181e+01   3.3490968e+01   1.4152621e+02   7.0726774e+01   1.3279476e+02   4.0329355e+01   1.4607720e+02   5.3622903e+01   1.9127630e+02   1.0140161e+02   1.8438335e+02   4.7022258e+01   1.2356854e+02   1.3747323e+02   1.4928117e+02   7.2882903e+01   1.9546034e+02   8.3357097e+01   2.6254434e+02   9.2573226e+01   2.0915479e+02   4.6316129e+01   2.0144213e+02   1.6055968e+02   2.8176265e+02   2.7859677e+01   1.5072219e+02   7.0250323e+01   1.8402868e+02   3.7151290e+01   2.0854403e+02   5.8660323e+01   2.2222556e+02   4.5748387e+01   1.4503206e+02   5.8960645e+01   1.7122121e+02   6.2650968e+01   1.4314276e+02   5.4980968e+01   7.7930555e+01   5.1830645e+01   1.6594226e+02   4.6886129e+01   1.0938137e+02   7.8091290e+01   1.0547979e+02   1.7248710e+01   9.4738490e+01   4.2187419e+01   2.0678823e+02   6.3043871e+01   1.4889165e+02   5.7469355e+01   1.8189923e+02   4.0346774e+01   2.0629774e+02   4.7160968e+01   1.5032067e+02   1.1973290e+02   1.0616105e+02   5.5635484e+01   2.0268723e+02   3.4085484e+01   6.9378968e+01   2.0845484e+02  -9.6286452e+00   5.3881290e+01   2.2406401e+02   4.2274194e+01   2.2906065e+02   6.7483548e+01   1.9019712e+02   1.0343871e+01   1.5942185e+02   3.2396774e+01   1.3008697e+02   5.2388065e+01   2.0854702e+02   2.2460645e+01   1.3091347e+02   3.1875161e+01   1.0781579e+02   1.0771290e+02   1.1408071e+02   4.3896452e+01   1.3194828e+02   2.7654194e+01   6.3457665e+01   2.9957742e+01   1.0905499e+02   3.0083226e+01   1.1848818e+02   2.8469032e+01   6.4675381e+01   1.8780645e+01   9.0640129e+01   3.7000323e+01   1.5785191e+02   2.1022903e+01   1.2281849e+02   1.3618839e+02   1.8662332e+02   4.1039032e+01   1.9976172e+02   5.8926774e+01   1.5203715e+02   4.1635484e+01   2.0012561e+02   6.3227097e+01   1.9357312e+02   7.0327097e+01   1.6555190e+02   4.5134839e+01   1.9665018e+02   3.5474516e+01   1.6301849e+02   4.1708387e+01   8.8736232e+01   1.8128065e+02   9.7946452e+00   4.8946452e+01   2.0135170e+02   4.8325161e+01   1.6896560e+02   5.0283548e+01   1.7556506e+02   4.8740323e+01   1.7788690e+02   8.0845484e+01   1.5484881e+02   4.0491935e+01   1.3775419e+02   1.8525097e+02   2.6927476e+02   5.3856452e+01   1.8511439e+02   4.3817742e+01   1.6055232e+02   4.3857742e+01   1.5990686e+02   3.8480323e+01   2.4943803e+02   6.3933871e+01   1.6397077e+02   5.3587097e+01   1.3478271e+02   6.3769355e+01   1.4516684e+02   4.9097742e+01   1.2976992e+02   1.3025194e+02   1.4186855e+02   4.2341935e+01   1.1040845e+02   5.6682258e+01   1.2934219e+02   5.4016774e+01   1.1555446e+02   4.8307419e+01   1.0929315e+02
   5.8808710e+01   1.9008337e+02   8.8645806e+01   1.9027866e+02   1.0038226e+02   3.5330974e+02   8.4358065e+01   2.0537490e+02   4.1522581e+01   1.5702497e+02   2.0869355e+01   1.4794690e+02   7.7669355e+01   1.7032355e+02   4.9606452e+01   1.2577987e+02   5.5906774e+01   2.6465746e+02   4.3540645e+01   9.9927716e+01   6.8076774e+01   1.3104450e+02   2.4601935e+01   1.4055830e+02   7.8530645e+01   1.3050787e+02   7.0505161e+01   1.5255249e+02   3.1065161e+01   8.9128981e+01   3.5200968e+01   1.1047941e+02   3.7726774e+01   1.5928476e+02   3.2709355e+01   1.2292680e+02   8.1152903e+01   2.3888390e+02   1.3197161e+02   1.8641775e+02   5.9732258e+01   1.9084174e+02   1.4133323e+02   1.5106237e+02   6.4492903e+01   1.9899154e+02   1.0417710e+02   2.5758874e+02   7.2093226e+01   2.0910319e+02   7.4526129e+01   2.1802533e+02   1.3528968e+02   2.8432425e+02   7.6529677e+01   1.7001859e+02   6.4300323e+01   1.9140468e+02   6.4151290e+01   2.0575403e+02   3.9570323e+01   1.9523276e+02   3.6798387e+01   1.0912806e+02   6.6340645e+01   1.6458081e+02   7.1890968e+01   1.3954356e+02   7.2930968e+01   9.8254555e+01   4.9680645e+01   1.5496426e+02   4.3316129e+01   9.5046968e+01   8.3561290e+01   8.7042194e+01   1.3958710e+01   1.3938169e+02   3.4897419e+01   1.9118143e+02   5.2233871e+01   1.5522645e+02   4.2619355e+01   1.7346723e+02   4.9006774e+01   2.1545494e+02   3.9970968e+01   1.7665587e+02   1.1035290e+02   1.1105145e+02   5.7355484e+01   2.1897963e+02   3.8985484e+01   9.7366968e+01   1.6736484e+02  -2.3814452e+00   5.0741290e+01   2.1388521e+02   5.2134194e+01   2.0903185e+02   6.0963548e+01   2.0009872e+02   2.7533871e+01   1.5247665e+02   5.0396774e+01   1.5093697e+02   5.3388065e+01   2.0999702e+02   2.2930645e+01   1.5021587e+02   3.5585161e+01   1.1013899e+02   9.6382903e+01   2.0193711e+02   4.1896452e+01   9.9538284e+01   8.7041935e+00   1.2716366e+02   2.7237742e+01   1.0308259e+02   2.5083226e+01   1.0640818e+02   1.9469032e+01   7.7495381e+01   1.7730645e+01   9.3534129e+01   4.7240323e+01   1.6922271e+02   2.2542903e+01   1.2126689e+02   1.3508839e+02   2.1267132e+02   3.8189032e+01   1.9903972e+02   6.6116774e+01   1.5236195e+02   4.2085484e+01   1.5648961e+02   4.9177097e+01   2.0669712e+02   5.6137097e+01   1.7330710e+02   5.6034839e+01   1.8091818e+02   2.8094516e+01   1.4150889e+02   5.1178387e+01   1.1469863e+02   1.9452065e+02   7.9654452e+00   4.7626452e+01   2.0730730e+02   4.2275161e+01   1.1525960e+02   3.0093548e+01   1.5661026e+02   6.0020323e+01   1.9851450e+02   6.1805484e+01   1.7270201e+02   5.0341935e+01   1.2786619e+02   1.5930097e+02   3.1354076e+02   3.9426452e+01   1.7245879e+02   2.4527742e+01   1.7080552e+02   3.9007742e+01   1.7995486e+02   3.6520323e+01   1.7750483e+02   3.9413871e+01   1.7936237e+02   4.6207097e+01   1.6561311e+02   8.6389355e+01   1.3297724e+02   4.8287742e+01   1.1783472e+02   1.0758194e+02   1.3973215e+02   3.6341935e+01   1.2808845e+02   3.2062258e+01   1.3412179e+02   5.6106774e+01   1.3504726e+02   3.7537419e+01   1.2991475e+02
   5.9478710e+01   1.9002977e+02   9.5025806e+01   1.8724826e+02   8.5242258e+01   4.0947094e+02   7.2068065e+01   1.9087810e+02   4.7672581e+01   1.6172297e+02   3.0529355e+01   1.4174410e+02   8.8719355e+01   1.5218955e+02   5.7006452e+01   1.5018787e+02   6.7246774e+01   2.1427026e+02   5.2350645e+01   1.2588292e+02   4.1306774e+01   1.2804610e+02   3.6791935e+01   1.5006310e+02   6.3910645e+01   1.2643747e+02   7.7315161e+01   1.3385769e+02   3.0495161e+01   9.9694581e+01   4.1300968e+01   1.2618141e+02   3.1496774e+01   1.6017316e+02   4.6139355e+01   1.2485240e+02   8.6622903e+01   2.2210630e+02   1.0864161e+02   1.5657415e+02   5.3782258e+01   1.7198774e+02   1.0871323e+02   1.4858197e+02   6.3642903e+01   2.1457954e+02   6.3707097e+01   2.6688634e+02   8.5093226e+01   1.8569319e+02   6.0156129e+01   1.6907493e+02   1.7128968e+02   2.9077425e+02   4.3049677e+01   1.7788699e+02   4.4210323e+01   2.0763188e+02   4.0531290e+01   1.5833363e+02   4.8000323e+01   2.0021836e+02   2.3038387e+01   1.1569886e+02   5.4720645e+01   1.8422041e+02   7.9270968e+01   1.4343316e+02   7.6930968e+01   8.8214555e+01   3.3400645e+01   1.3779666e+02   3.8836129e+01   1.0673537e+02   9.3181290e+01   8.1612594e+01   2.0248710e+01   1.1916849e+02   4.4617419e+01   2.0417383e+02   5.2713871e+01   1.6042805e+02   6.0809355e+01   1.7063203e+02   5.8816774e+01   2.2048014e+02   4.1590968e+01   1.7861627e+02   1.0669290e+02   9.3924245e+01   5.6215484e+01   2.2779083e+02   4.9755484e+01   1.0036537e+02   1.5745484e+02  -1.3978645e+01   7.9551290e+01   1.8039041e+02   4.7324194e+01   2.1060665e+02   7.6773548e+01   1.6712392e+02   2.7293871e+01   1.7406585e+02   5.6736774e+01   1.2737977e+02   5.5248065e+01   1.6688822e+02   3.7700645e+01   1.3308427e+02   3.7255161e+01   1.1252539e+02   1.0881290e+02   1.3813271e+02   4.3936452e+01   1.3961508e+02   3.8844194e+01   6.7842465e+01   1.5667742e+01   1.0719819e+02   1.0753226e+01   1.1869458e+02   2.6419032e+01   6.3559381e+01   2.0350645e+01   6.5134529e+01   3.9810323e+01   1.7776711e+02   4.4732903e+01   1.3616169e+02   1.4323839e+02   1.1763932e+02   4.6949032e+01   1.7709892e+02   6.4256774e+01   1.4237075e+02   4.6235484e+01   1.7000761e+02   4.6467097e+01   1.8676392e+02   6.1667097e+01   1.5567470e+02   5.2464839e+01   2.0378378e+02   3.7854516e+01   1.2191809e+02   4.1608387e+01   1.1751423e+02   1.7747065e+02   3.7709445e+01   5.2626452e+01   1.8084730e+02   2.7035161e+01   1.5714880e+02   3.6433548e+01   1.5410306e+02   4.4930323e+01   1.7357170e+02   7.0845484e+01   1.7164881e+02   5.5641935e+01   1.3689219e+02   1.0468097e+02   2.8891036e+02   5.6426452e+01   1.9004879e+02   3.5767742e+01   1.5952632e+02   2.7287742e+01   1.3694246e+02   4.0240323e+01   1.6105723e+02   4.3453871e+01   2.1608917e+02   5.0067097e+01   1.5368431e+02   7.4869355e+01   1.6155884e+02   5.5047742e+01   1.1029392e+02   1.1525194e+02   1.3949855e+02   4.2011935e+01   1.4182485e+02   4.1112258e+01   1.4896779e+02   5.0106774e+01   1.3043726e+02   3.3207419e+01   9.0691148e+01
   8.2958710e+01   1.8353137e+02   8.4405806e+01   1.8680786e+02   8.3572258e+01   3.6751454e+02   7.8258065e+01   1.8324290e+02   4.1862581e+01   1.8837777e+02   2.1439355e+01   1.5999130e+02   9.7369355e+01   1.7724755e+02   6.3206452e+01   1.5764187e+02   6.9386774e+01   1.9538906e+02   3.5160645e+01   9.2978116e+01   5.7646774e+01   1.2983890e+02   3.8321935e+01   1.5613070e+02   7.0290645e+01   1.8640707e+02   6.6175161e+01   1.3365889e+02   3.8305161e+01   1.3111978e+02   4.3920968e+01   1.3311181e+02   4.6446774e+01   1.1730716e+02   3.6989355e+01   1.0391440e+02   7.6772903e+01   1.7056430e+02   9.1641613e+01   1.6607415e+02   4.8782258e+01   1.3376774e+02   1.0442323e+02   1.5392517e+02   9.9492903e+01   1.9728154e+02   8.8357097e+01   3.1379434e+02   7.1673226e+01   1.7918679e+02   5.6836129e+01   1.6418053e+02   1.2181968e+02   2.8320185e+02   4.0289677e+01   1.5182779e+02   6.3250323e+01   1.9101868e+02   4.6901290e+01   1.7838403e+02   4.8420323e+01   1.9599476e+02   4.3368387e+01   1.3688246e+02   5.0010645e+01   1.6231721e+02   7.6510968e+01   1.2855396e+02   6.7170968e+01   1.0804535e+02   2.8020645e+01   1.6512706e+02   3.6076129e+01   1.0300617e+02   9.9561290e+01   1.0433219e+02   1.6538710e+01   1.1698529e+02   4.9227419e+01   1.7932503e+02   5.0333871e+01   1.3466845e+02   3.3469355e+01   1.9995923e+02   4.7576774e+01   2.3680934e+02   2.0820968e+01   1.6299787e+02   1.2064290e+02   9.6228245e+01   3.0595484e+01   1.7912043e+02   2.8325484e+01   1.1935977e+02   1.6478484e+02  -5.7050452e+00   6.2641290e+01   1.7827321e+02   3.3894194e+01   2.4773105e+02   6.6203548e+01   2.0343952e+02   2.8003871e+01   1.7424905e+02   4.6306774e+01   1.4883417e+02   5.6868065e+01   1.7385862e+02   4.4790645e+01   1.9746707e+02   4.4495161e+01   9.0276194e+01   8.7952903e+01   1.5414151e+02   5.1036452e+01   8.4617084e+01   4.1844194e+01   4.9792465e+01   2.5477742e+01   1.4427339e+02   1.0373226e+01   8.5154981e+01   3.8369032e+01   4.7883381e+01   2.3970645e+01   9.7604929e+01   2.3950323e+01   1.6089591e+02   4.4352903e+01   9.8332090e+01   1.7794839e+02   1.2071252e+02   3.3329032e+01   1.6023852e+02   5.4016774e+01   1.7022995e+02   3.9985484e+01   2.0745761e+02   5.9847097e+01   1.7069352e+02   7.2427097e+01   1.6442390e+02   4.2274839e+01   2.0654898e+02   2.0374516e+01   1.4493649e+02   4.4278387e+01   1.0687063e+02   1.5647065e+02   3.0579445e+01   5.2786452e+01   1.8531450e+02   5.9085161e+01   1.5801480e+02   3.5623548e+01   1.9063786e+02   6.0830323e+01   1.9748970e+02   9.6085484e+01   2.2138961e+02   4.2741935e+01   1.6037419e+02   1.3549097e+02   2.5758556e+02   6.3706452e+01   1.7741639e+02   7.0627742e+01   1.7230752e+02   3.6857742e+01   1.3698686e+02   5.0480323e+01   2.2476803e+02   3.0743871e+01   1.8505597e+02   5.1777097e+01   1.5997751e+02   6.3339355e+01   1.2901124e+02   5.5577742e+01   1.0053152e+02   1.3834194e+02   1.6255135e+02   5.0871935e+01   1.6277605e+02   3.9442258e+01   1.6691139e+02   6.3776774e+01   1.4000366e+02   2.9537419e+01   1.0851475e+02
   5.9908710e+01   1.9871537e+02   9.9215806e+01   2.0972306e+02   7.5292258e+01   3.7279694e+02   9.3448065e+01   1.5597770e+02   4.0572581e+01   1.7553097e+02   2.8249355e+01   1.3630650e+02   1.0591935e+02   1.8021355e+02   4.5506452e+01   1.3250787e+02   6.6436774e+01   2.2376506e+02   4.3300645e+01   1.0275692e+02   4.0456774e+01   1.4344410e+02   2.6651935e+01   1.4939430e+02   4.6240645e+01   1.3528107e+02   6.0405161e+01   1.5631049e+02   3.9775161e+01   7.1432181e+01   5.1060968e+01   1.1231061e+02   6.5876774e+01   1.4722276e+02   4.2089355e+01   1.3050640e+02   6.4102903e+01   1.6176790e+02   1.0626161e+02   1.4566455e+02   5.2922258e+01   1.3295654e+02   1.3361323e+02   1.2258997e+02   6.7352903e+01   1.8362274e+02   8.8707097e+01   2.5382634e+02   8.3883226e+01   1.8078999e+02   4.7056129e+01   1.7559293e+02   1.5215968e+02   2.2683465e+02   3.3629677e+01   1.6198059e+02   7.6250323e+01   1.4830868e+02   3.7651290e+01   1.8700403e+02   5.3000323e+01   2.2777836e+02   2.6468387e+01   1.2676446e+02   5.6860645e+01   1.5166921e+02   6.4650968e+01   1.7179276e+02   5.8980968e+01   8.6510555e+01   4.3440645e+01   1.4942346e+02   3.8266129e+01   1.1940097e+02   8.0231290e+01   7.0498594e+01   4.4198710e+01   1.3844249e+02   5.3567419e+01   1.6545783e+02   5.4903871e+01   1.1697285e+02   7.0239355e+01   2.0911763e+02   5.8196774e+01   1.9800974e+02   3.8210968e+01   1.7112667e+02   1.2126290e+02   1.2784865e+02   3.8065484e+01   1.9367283e+02   4.7845484e+01   1.2732817e+02   1.7855484e+02  -3.1866452e+00   6.3171290e+01   2.0023081e+02   5.3704194e+01   2.3690625e+02   5.8443548e+01   1.9773032e+02   3.7433871e+01   1.5040465e+02   4.9926774e+01   1.3587457e+02   5.6108065e+01   1.9153942e+02   2.8170645e+01   1.5603667e+02   3.0015161e+01   1.3505459e+02   7.6952903e+01   1.3502151e+02   5.8366452e+01   1.2646068e+02   3.4844194e+01   6.7302465e+01   3.6387742e+01   1.0721059e+02   2.1273226e+01   7.4762981e+01   3.9129032e+01   4.1212581e+01   2.0870645e+01   7.9902929e+01   7.9670323e+01   2.0238831e+02   2.8592903e+01   8.0972890e+01   1.1018839e+02   1.6170332e+02   2.9999032e+01   1.2897492e+02   8.3116774e+01   2.4538195e+02   2.8835484e+01   1.7099961e+02   6.6467097e+01   1.7850392e+02   6.3087097e+01   1.6041110e+02   3.5944839e+01   2.1276538e+02   4.7374516e+01   1.3291649e+02   4.2798387e+01   9.8749032e+01   1.4257065e+02   2.3651445e+01   3.9266452e+01   1.7191610e+02   6.0365161e+01   1.8657240e+02   3.0813548e+01   1.6950266e+02   4.0640323e+01   2.0472490e+02   5.0995484e+01   1.7361681e+02   3.9641935e+01   1.3352219e+02   1.4220097e+02   2.8266876e+02   6.7136452e+01   1.8719199e+02   5.5907742e+01   1.6810512e+02   4.7817742e+01   1.6016006e+02   5.4910323e+01   2.1817363e+02   4.5743871e+01   1.3885597e+02   3.8487097e+01   1.4889071e+02   7.2869355e+01   1.6419884e+02   4.5577742e+01   1.7010152e+02   1.3629194e+02   1.3652535e+02   6.0251935e+01   1.3388565e+02   5.3392258e+01   1.2717539e+02   7.6106774e+01   1.2721726e+02   3.4017419e+01   1.1586635e+02
   6.0378710e+01   1.7105777e+02   9.0365806e+01   1.8090106e+02   9.8152258e+01   2.7676814e+02   8.0738065e+01   1.7780450e+02   5.1142581e+01   1.8116537e+02   3.1959355e+01   1.7495970e+02   8.6419355e+01   1.8157355e+02   5.7756452e+01   1.4272787e+02   5.1336774e+01   2.1254306e+02   4.9010645e+01   8.8110116e+01   4.4736774e+01   1.2853170e+02   2.5461935e+01   1.5396950e+02   4.6960645e+01   1.5593347e+02   8.7455161e+01   1.3385649e+02   5.6165161e+01   8.8640981e+01   3.3540968e+01   1.1452221e+02   2.6346774e+01   1.8538516e+02   4.6419355e+01   1.2478000e+02   6.0432903e+01   1.6258150e+02   9.3261613e+01   1.7023455e+02   6.3542258e+01   1.7072694e+02   1.3857323e+02   1.6504317e+02   6.7112903e+01   2.1935194e+02   1.0005710e+02   2.4697834e+02   8.3203226e+01   1.8390439e+02   5.3996129e+01   1.9608773e+02   1.6135968e+02   2.4329865e+02   3.2629677e+01   1.8325059e+02   6.6300323e+01   2.1877468e+02   1.8221290e+01   2.1361843e+02   4.7520323e+01   1.8911676e+02   3.6228387e+01   1.6536366e+02   5.9480645e+01   1.7064961e+02   7.1180968e+01   1.4689036e+02   7.2550968e+01   9.1854955e+01   4.4210645e+01   1.5145186e+02   4.2986129e+01   9.7163368e+01   1.0528129e+02   8.5594594e+01   1.8918710e+01   1.1874489e+02   5.0707419e+01   1.9177663e+02   5.9003871e+01   1.8878485e+02   6.4899355e+01   1.5716483e+02   4.3866774e+01   2.0710614e+02   3.5440968e+01   1.8268827e+02   1.2993290e+02   1.1629505e+02   5.7255484e+01   1.9498763e+02   5.4275484e+01   1.2686377e+02   1.8669484e+02  -4.5784516e-01   5.8691290e+01   1.9767921e+02   4.0174194e+01   2.0417865e+02   7.7013548e+01   1.7372472e+02   2.6623871e+01   1.6478945e+02   4.8166774e+01   1.5321537e+02   6.5488065e+01   1.9502902e+02   1.4550645e+01   1.5016627e+02   2.8585161e+01   1.5016899e+02   9.9952903e+01   1.3084151e+02   5.9606452e+01   9.6981484e+01   2.0654194e+01   4.5677665e+01   2.4857742e+01   1.2479299e+02   3.1703226e+01   9.1978581e+01   3.2179032e+01   7.4478581e+01   8.7306452e+00   1.0854413e+02   3.9000323e+01   1.8207191e+02   3.7972903e+01   1.0575249e+02   1.2175839e+02   2.0854772e+02   4.0379032e+01   1.9386452e+02   1.0268677e+02   2.0291635e+02   4.4385484e+01   1.6830561e+02   7.0327097e+01   1.8919512e+02   6.2997097e+01   1.6217830e+02   3.8604839e+01   1.9889258e+02   1.7514516e+01   1.4673529e+02   4.0368387e+01   1.2170343e+02   1.6876065e+02   2.3406245e+01   6.2206452e+01   1.7945090e+02   4.1605161e+01   1.6293320e+02   5.1573548e+01   1.9136186e+02   5.3260323e+01   1.7528530e+02   9.5845484e+01   1.4126881e+02   4.3241935e+01   1.4058419e+02   1.5225097e+02   2.7977476e+02   7.0896452e+01   1.6461119e+02   3.0577742e+01   1.7865152e+02   4.5197742e+01   1.5517966e+02   5.1760323e+01   2.3851563e+02   5.2223871e+01   1.6619757e+02   4.5157097e+01   1.7397711e+02   8.9199355e+01   1.6532244e+02   5.2197742e+01   1.2014192e+02   1.3182194e+02   1.4950295e+02   4.0251935e+01   1.5434565e+02   5.2442258e+01   1.2183139e+02   5.4876774e+01   1.3014566e+02   3.5017419e+01   1.1616635e+02
   6.8808710e+01   1.6219337e+02   8.8555806e+01   1.4104586e+02   1.0167226e+02   3.9258654e+02   1.0054806e+02   1.8202970e+02   5.0522581e+01   1.8011497e+02   1.0109355e+01   1.5175770e+02   6.0569355e+01   1.4934155e+02   4.9756452e+01   1.7251787e+02   6.6006774e+01   1.9660946e+02   4.3300645e+01   9.8566916e+01   4.6216774e+01   1.3146330e+02   2.6701935e+01   1.7368030e+02   5.5910645e+01   1.4650747e+02   7.2785161e+01   1.2541009e+02   5.9445161e+01   1.2380858e+02   2.3920968e+01   1.1833181e+02   4.8876774e+01   1.5630276e+02   4.8139355e+01   1.2345240e+02   8.5722903e+01   2.5494830e+02   9.6161613e+01   1.6157255e+02   3.7492258e+01   1.7205094e+02   1.2985323e+02   1.4327077e+02   8.1072903e+01   2.2299514e+02   6.7237097e+01   2.6442394e+02   9.2043226e+01   1.7966719e+02   4.8626129e+01   1.9241733e+02   8.2359677e+01   6.5158645e+01   3.9389677e+01   1.7565979e+02   7.2110323e+01   2.0944988e+02   3.1721290e+01   1.8684843e+02   4.1900323e+01   1.9494636e+02   4.7848387e+01   1.2871406e+02   5.5580645e+01   1.6830161e+02   7.3510968e+01   1.1713396e+02   8.0980968e+01   1.1185055e+02   4.3540645e+01   1.3926546e+02   2.9366129e+01   8.6022968e+01   1.2894129e+02   7.8891794e+01   5.2728710e+01   1.0714009e+02   3.8897419e+01   1.9448143e+02   3.1283871e+01   1.3005245e+02   5.5519355e+01   1.7072523e+02   5.8676774e+01   2.1949134e+02   3.2300968e+01   1.6516947e+02   1.0450290e+02   1.3247945e+02   3.4495484e+01   2.5809843e+02   5.6325484e+01   1.0621977e+02   1.6088484e+02   3.3669548e+00   5.2501290e+01   2.1117441e+02   6.1744194e+01   1.9593305e+02   5.8963548e+01   1.8568872e+02   3.8638710e+00   1.3604025e+02   5.0016774e+01   1.2572737e+02   4.7728065e+01   1.5348982e+02   2.6650645e+01   1.0953827e+02   3.0155161e+01   1.5319339e+02   1.0747290e+02   1.4747991e+02   3.5896452e+01   1.1553828e+02   2.7704194e+01   4.0063665e+01   2.4097742e+01   1.1852379e+02   1.1563226e+01   9.3819781e+01   3.0229032e+01   5.4824581e+01   1.4400645e+01   9.2040529e+01   3.4860323e+01   1.5854311e+02   2.2212903e+01   1.5124329e+02   1.7956839e+02   2.2739292e+02   3.8609032e+01   2.0757612e+02   1.0487677e+02   1.7064115e+02   4.7635484e+01   1.8419561e+02   4.7277097e+01   2.0003912e+02   6.0667097e+01   1.7798470e+02   5.5654839e+01   1.8604858e+02   3.3184516e+01   1.8182169e+02   6.9228387e+01   1.3277463e+02   3.3976065e+02   7.3062452e+00   3.8686452e+01   2.1307250e+02   5.5795161e+01   1.4474800e+02   5.6473548e+01   1.3915986e+02   4.6070323e+01   1.8196050e+02   7.7805484e+01   1.5709201e+02   4.8091935e+01   1.3574619e+02   9.9490968e+01   2.3013556e+02   6.3476452e+01   1.7853479e+02   2.9957742e+01   1.6775112e+02   5.1477742e+01   1.2905726e+02   4.8860323e+01   2.0408763e+02   7.5603871e+01   1.8641717e+02   5.0447097e+01   1.4827391e+02   9.0769355e+01   1.5733684e+02   4.7627742e+01   1.3236752e+02   1.4649194e+02   1.4351935e+02   2.7441935e+01   1.4603045e+02   2.7012258e+01   1.4209579e+02   5.7876774e+01   1.0138566e+02   3.2017419e+01   1.1811635e+02
   6.9378710e+01   1.7004777e+02   9.3885806e+01   1.8676946e+02   7.7912258e+01   4.0481734e+02   6.1598065e+01   1.7214570e+02   4.0812581e+01   1.7132177e+02   7.7193548e+00   1.4804890e+02   8.7269355e+01   1.6280555e+02   4.7206452e+01   1.4422187e+02   5.4146774e+01   2.3603826e+02   1.8730645e+01   8.9722516e+01   5.5596774e+01   1.2819290e+02   4.0271935e+01   1.7045470e+02   6.8190645e+01   1.5804507e+02   5.6985161e+01   1.4320409e+02   2.0445161e+01   9.0408581e+01   3.3730968e+01   1.3340701e+02   3.3446774e+01   1.1805716e+02   3.7469355e+01   1.1763600e+02   7.5722903e+01   1.9635830e+02   1.2673161e+02   1.4150695e+02   4.9542258e+01   1.8013694e+02   1.2642323e+02   1.3630517e+02   7.2972903e+01   1.8107314e+02   9.5587097e+01   3.3774594e+02   7.9883226e+01   1.9573999e+02   5.1476129e+01   1.6623933e+02   9.7489677e+01   7.1408245e+01   3.6389677e+01   1.8632979e+02   6.3970323e+01   2.3267108e+02   2.4531290e+01   2.0111363e+02   6.4140323e+01   2.1102716e+02   3.9418387e+01   1.3815846e+02   5.0250645e+01   1.8305801e+02   7.6270968e+01   1.6767316e+02   5.8500968e+01   1.1840895e+02   4.1490645e+01   1.5323946e+02   2.5886129e+01   1.2701137e+02   9.9561290e+01   1.1553219e+02   3.0388710e+01   1.3020729e+02   6.2947419e+01   1.9503743e+02   4.7233871e+01   1.7929645e+02   6.2519355e+01   1.7463523e+02   4.5196774e+01   2.4828974e+02   4.0210968e+01   1.5187667e+02   1.0964290e+02   9.5018245e+01   5.2405484e+01   1.9961563e+02   6.0895484e+01   9.6284168e+01   1.7769484e+02  -6.2578452e+00   6.3881290e+01   2.1417401e+02   2.5844194e+01   2.1399505e+02   4.9963548e+01   1.6626872e+02   1.4003871e+01   1.5598905e+02   4.9686774e+01   1.4504377e+02   5.1628065e+01   1.7246782e+02   2.5890645e+01   1.5806907e+02   2.9305161e+01   1.1049139e+02   8.4762903e+01   1.7339671e+02   4.8366452e+01   1.3102068e+02   1.5944194e+01   7.2674465e+01   1.2617742e+01   1.0087219e+02   2.6943226e+01   1.0211938e+02   3.7899032e+01   6.1920981e+01   2.1200645e+01   1.1154653e+02   2.3140323e+01   1.4724071e+02   2.8592903e+01   1.3878289e+02   1.6313839e+02   1.9123732e+02   3.6759032e+01   2.0410412e+02   9.8206774e+01   1.9308475e+02   5.0885484e+01   1.7968561e+02   5.8367097e+01   2.3129192e+02   4.8237097e+01   1.7283910e+02   7.0414839e+01   2.1062778e+02   3.4944516e+01   1.1944089e+02   4.4508387e+01   1.1166223e+02   1.4661065e+02   1.7138245e+01   4.7366452e+01   1.5211810e+02   4.5795161e+01   1.6407800e+02   3.4573548e+01   1.5458186e+02   5.7830323e+01   1.8749970e+02   8.6755484e+01   1.8856601e+02   4.4491935e+01   1.5933419e+02   1.3973097e+02   2.5662636e+02   6.5046452e+01   1.9449919e+02   4.0427742e+01   1.7443352e+02   3.5477742e+01   1.7738726e+02   5.2670323e+01   1.5887283e+02   6.2313871e+01   1.9906037e+02   4.4017097e+01   1.7797831e+02   7.4389355e+01   1.7474724e+02   7.3097742e+01   9.0799923e+01   1.2325194e+02   1.3647855e+02   5.1581935e+01   1.8114925e+02   2.9632258e+01   1.7317619e+02   5.3256774e+01   1.3518526e+02   3.3927419e+01   1.2425355e+02
   5.0998710e+01   1.8242817e+02   7.9885806e+01   2.1607946e+02   8.1962258e+01   3.4378334e+02   1.0364806e+02   1.7821170e+02   4.7762581e+01   1.7152577e+02   2.1959355e+01   1.6961970e+02   8.4719355e+01   1.8900955e+02   4.8956452e+01   1.2498187e+02   7.5906774e+01   2.4748746e+02   4.4920645e+01   9.8387316e+01   4.3356774e+01   1.0955210e+02   2.6171935e+01   1.2277270e+02   6.3960645e+01   1.2681347e+02   7.2125161e+01   1.3261289e+02   4.9875161e+01   1.1691418e+02   5.2730968e+01   1.4936701e+02   3.7306774e+01   1.1127836e+02   5.7139355e+01   1.5149240e+02   7.6622903e+01   1.4200630e+02   9.8351613e+01   1.9005735e+02   5.1402258e+01   1.0955814e+02   1.1604323e+02   1.4037557e+02   7.7732903e+01   1.9531234e+02   8.0707097e+01   2.6699634e+02   8.4623226e+01   1.9584079e+02   4.3836129e+01   1.7469053e+02   9.5159677e+01   5.5264645e+01   5.8479677e+01   1.8770259e+02   4.7160323e+01   2.1615588e+02   2.7781290e+01   2.1073363e+02   5.3040323e+01   2.3291516e+02   3.0128387e+01   1.3475166e+02   5.1010645e+01   1.4518721e+02   7.9130968e+01   1.6591436e+02   5.5790968e+01   7.4005755e+01   2.6060645e+01   1.4433386e+02   4.8506129e+01   1.0596177e+02   1.0575129e+02   1.1783699e+02   4.2768710e+01   1.1159689e+02   4.9137419e+01   1.7842223e+02   5.8953871e+01   1.5449885e+02   5.0759355e+01   2.0581603e+02   5.8156774e+01   1.8667294e+02   4.2630968e+01   2.1525307e+02   1.0859290e+02   9.1622245e+01   3.4975484e+01   2.2253003e+02   6.8795484e+01   1.2865217e+02   1.7712484e+02   2.6877548e+00   6.4741290e+01   2.0095521e+02   4.5464194e+01   2.1608545e+02   5.2053548e+01   1.5924152e+02   3.3533871e+01   1.7952665e+02   3.4016774e+01   1.3786737e+02   4.7148065e+01   1.6520622e+02   3.4890645e+01   1.5706907e+02   1.9495161e+01   1.1932619e+02   9.8192903e+01   1.7422231e+02   3.2846452e+01   1.1735228e+02   2.2654194e+01   6.7277665e+01   2.3337742e+01   1.3025459e+02   2.5373226e+01   1.1509498e+02   3.0509032e+01   9.1132181e+01   2.4590645e+01   9.0795329e+01   4.5430323e+01   1.4484751e+02   2.0592903e+01   9.9182890e+01   1.3351839e+02   1.1717692e+02   4.8999032e+01   1.7774492e+02   7.1786774e+01   2.4433835e+02   4.4585484e+01   1.8163961e+02   4.0367097e+01   2.0416192e+02   7.4237097e+01   1.6385910e+02   5.5754839e+01   1.7080058e+02   2.0944516e+01   1.2708089e+02   4.6798387e+01   1.0375903e+02   1.5923065e+02   6.3586452e+00   2.2736452e+01   1.8897850e+02   4.5275161e+01   1.2501960e+02   2.3863548e+01   1.6133866e+02   5.3830323e+01   2.0795970e+02   6.7845484e+01   2.1474881e+02   4.8991935e+01   1.4877419e+02   1.6573097e+02   2.0864636e+02   4.8136452e+01   1.7533199e+02   4.2387742e+01   1.4966672e+02   5.0197742e+01   1.6320966e+02   5.0240323e+01   1.9911723e+02   6.3643871e+01   1.9833397e+02   5.1487097e+01   1.2600071e+02   8.8439355e+01   1.1319324e+02   3.9817742e+01   1.1732232e+02   1.1520194e+02   1.5426255e+02   3.5531935e+01   1.4962325e+02   6.0202258e+01   1.6373059e+02   6.1256774e+01   1.6382526e+02   6.1727419e+01   1.2231955e+02
   8.1148710e+01   1.7348617e+02   8.3935806e+01   2.0817546e+02   9.0572258e+01   3.5423454e+02   7.5218065e+01   2.0386610e+02   5.6192581e+01   1.9247137e+02   7.9093548e+00   2.0383370e+02   9.2269355e+01   1.7575555e+02   4.9256452e+01   1.4940787e+02   5.5096774e+01   2.2410226e+02   2.7580645e+01   9.9254516e+01   5.0876774e+01   1.4119050e+02   3.4551935e+01   1.4472230e+02   5.1860645e+01   1.3031147e+02   6.7555161e+01   1.3844849e+02   4.1925161e+01   1.0059018e+02   2.5730968e+01   1.3075701e+02   4.2066774e+01   1.5508756e+02   4.2609355e+01   1.4918480e+02   5.9052903e+01   1.7989190e+02   1.1254161e+02   1.6788215e+02   4.5732258e+01   1.6729174e+02   1.4971323e+02   1.3563197e+02   6.8212903e+01   1.8116394e+02   8.5707097e+01   2.5347634e+02   9.9153226e+01   2.2835839e+02   6.8316129e+01   1.7526213e+02   6.8819677e+01   9.1571845e+01   4.0529677e+01   1.5204859e+02   5.0440323e+01   1.9504348e+02   3.3471290e+01   2.0827843e+02   5.5230323e+01   2.1387996e+02   2.1608387e+01   1.2110326e+02   6.1860645e+01   1.6202921e+02   8.0080968e+01   1.2621836e+02   5.4980968e+01   1.1659055e+02   4.3250645e+01   1.3471866e+02   4.2936129e+01   1.1521737e+02   9.2421290e+01   7.6143394e+01   2.8818710e+01   1.1848289e+02   3.7757419e+01   1.5429263e+02   5.0333871e+01   1.3728845e+02   3.1619355e+01   1.6491723e+02   2.8916774e+01   1.8306214e+02   4.3440968e+01   1.5499827e+02   1.0245290e+02   1.2173345e+02   5.1215484e+01   1.8947083e+02   5.1375484e+01   1.1899577e+02   1.7702484e+02  -2.4442452e+00   6.1451290e+01   1.8507841e+02   3.3034194e+01   2.0974985e+02   6.9203548e+01   1.6924952e+02   1.6953871e+01   1.7451305e+02   4.9596774e+01   1.5924097e+02   4.9008065e+01   1.8291742e+02   3.2700645e+01   1.3671427e+02   2.6825161e+01   1.2697979e+02   1.1433290e+02   1.7060111e+02   3.5466452e+01   1.1829268e+02   8.6041935e+00   5.0211665e+01   2.9857742e+01   1.0439299e+02   2.9432258e+00   1.0241938e+02   3.4749032e+01   5.2562981e+01   2.2440645e+01   1.0201733e+02   3.4670323e+01   1.9693831e+02   3.1922903e+01   7.8426490e+01   1.2375839e+02   1.5680772e+02   4.3519032e+01   1.6399332e+02   7.2636774e+01   2.3660035e+02   3.2535484e+01   1.5170361e+02   5.2517097e+01   1.7837992e+02   6.7997097e+01   1.2139830e+02   4.4654839e+01   1.6402858e+02   2.2094516e+01   1.7322889e+02   5.0748387e+01   1.0044303e+02   1.6066065e+02   7.7742452e+00   6.0046452e+01   1.7983370e+02   5.6085161e+01   1.8396480e+02   3.6903548e+01   1.8268546e+02   7.6740323e+01   2.1145690e+02   5.9705484e+01   1.6459001e+02   4.3891935e+01   1.2888219e+02   1.7301097e+02   2.4487396e+02   6.3326452e+01   1.9297679e+02   5.1197742e+01   1.8353192e+02   5.2337742e+01   1.5717846e+02   6.3760323e+01   2.2822563e+02   5.0413871e+01   1.5315237e+02   4.1257097e+01   1.4742911e+02   7.1149355e+01   1.4747644e+02   5.3007742e+01   1.5612712e+02   1.3163194e+02   1.3108815e+02   4.5871935e+01   1.4341605e+02   5.1202258e+01   1.4345059e+02   6.4296774e+01   1.2339206e+02   2.8207419e+01   1.2362115e+02
   6.5188710e+01   1.7571297e+02   6.9025806e+01   1.4846826e+02   1.1519226e+02   4.0464494e+02   8.5258065e+01   1.6916290e+02   4.6332581e+01   1.7712017e+02   1.5149355e+01   1.4468450e+02   8.4769355e+01   1.6900555e+02   5.9156452e+01   1.4891587e+02   4.6146774e+01   1.9786826e+02   2.1630645e+01   1.1420052e+02   3.8116774e+01   1.3478130e+02   4.2981935e+01   1.5927790e+02   4.6100645e+01   1.2624227e+02   6.3215161e+01   1.3841569e+02   3.8255161e+01   9.9463781e+01   3.8440968e+01   1.3846021e+02   2.8306774e+01   1.7727836e+02   3.1609355e+01   9.5064800e+01   1.0248290e+02   1.9512750e+02   1.0335161e+02   1.4699735e+02   7.0642258e+01   1.8886894e+02   1.2366323e+02   1.5180597e+02   7.8692903e+01   2.1671554e+02   8.4417097e+01   2.2486954e+02   9.5623226e+01   1.6454079e+02   6.1416129e+01   2.0754413e+02   6.6889677e+01   9.2456245e+01   3.0529677e+01   1.4622859e+02   7.8440323e+01   2.2280348e+02   4.1221290e+01   1.7408843e+02   6.6420323e+01   1.6894476e+02   2.2038387e+01   1.1235886e+02   7.1050645e+01   1.6944401e+02   5.9510968e+01   1.5148396e+02   6.3070968e+01   1.1099335e+02   3.0870645e+01   1.2623906e+02   4.8416129e+01   9.0208968e+01   9.1131290e+01   9.4206594e+01   8.8187097e+00   9.8892890e+01   3.4137419e+01   1.8405223e+02   5.2233871e+01   1.6327645e+02   6.1659355e+01   1.7323403e+02   4.7296774e+01   1.7074174e+02   3.8350968e+01   1.9564547e+02   1.0773290e+02   8.4981045e+01   4.6025484e+01   1.8822603e+02   2.8985484e+01   9.9406968e+01   3.5474484e+02  -2.0471845e+01   6.2171290e+01   1.9855081e+02   4.8324194e+01   2.3452665e+02   7.2483548e+01   1.8822712e+02   1.7293871e+01   1.4777585e+02   2.7256774e+01   1.3126817e+02   2.0198065e+01   1.7984222e+02   3.8600645e+01   1.4415227e+02   4.1255161e+01   1.0553539e+02   6.4422903e+01   1.6759391e+02   1.3176452e+01   8.6115884e+01   1.4564194e+01   4.9784865e+01   3.4147742e+01   1.0481979e+02   1.8563226e+01   8.9879781e+01   3.9369032e+01   5.6713381e+01   1.4870645e+01   9.1522929e+01   4.6190323e+01   1.9354671e+02   2.0252903e+01   9.7210090e+01   1.3551839e+02   1.5434692e+02   2.9949032e+01   1.4512892e+02   5.2786774e+01   1.6418835e+02   4.4285484e+01   1.7251361e+02   6.6517097e+01   1.5415992e+02   7.1567097e+01   1.6878270e+02   5.9034839e+01   1.8872818e+02   4.5094516e+01   1.5143889e+02   5.3848387e+01   1.2305503e+02   1.5823065e+02   1.0488645e+01   5.3526452e+01   2.1788530e+02   3.2895161e+01   1.7544000e+02   6.0053548e+01   1.7430346e+02   4.8070323e+01   1.7961050e+02   5.1515484e+01   1.5171521e+02   4.0091935e+01   1.2593619e+02   1.9568097e+02   3.0611036e+02   6.1706452e+01   2.1338639e+02   3.9097742e+01   1.8373992e+02   4.2097742e+01   1.6985766e+02   5.9570323e+01   2.3361083e+02   4.9073871e+01   1.9168957e+02   5.0157097e+01   1.7443711e+02   7.3869355e+01   1.6382884e+02   3.7577742e+01   1.3121152e+02   1.3377194e+02   1.2129695e+02   5.3961935e+01   1.3462885e+02   4.3492258e+01   1.3311739e+02   7.1776774e+01   1.0965366e+02   3.5157419e+01   1.2863515e+02
   5.0958710e+01   1.9033137e+02   8.8075806e+01   1.7656426e+02   6.7002258e+01   4.5717014e+02   8.0648065e+01   1.8357170e+02   4.6192581e+01   1.8137137e+02   2.8299355e+01   1.3392250e+02   9.1419355e+01   1.6257355e+02   4.0856452e+01   1.4572987e+02   6.0056774e+01   2.3241546e+02   2.2440645e+01   9.8615716e+01   3.8216774e+01   1.2820330e+02   3.0841935e+01   1.5329910e+02   4.8240645e+01   1.3593107e+02   3.5405161e+01   1.5726049e+02   4.6775161e+01   1.2282218e+02   4.1540968e+01   1.4368221e+02   2.1306774e+01   1.3259836e+02   4.9229355e+01   1.0836520e+02   7.3672903e+01   1.7767230e+02   8.6971613e+01   1.5063775e+02   4.8542258e+01   1.9178694e+02   1.1438323e+02   1.4083837e+02   7.6642903e+01   1.8539954e+02   6.1417097e+01   2.5253954e+02   6.6093226e+01   2.1011319e+02   4.4686129e+01   1.4299253e+02   4.9819677e+01   8.5361845e+01   5.7819677e+01   1.8218539e+02   6.3010323e+01   2.2845788e+02   2.5721290e+01   1.6951843e+02   3.8040323e+01   2.0287516e+02   5.2848387e+01   1.1950406e+02   4.2290645e+01   1.7374481e+02   7.5560968e+01   1.7276996e+02   5.8640968e+01   1.0267775e+02   5.6490645e+01   1.6498946e+02   2.5416129e+01   1.0399897e+02   7.4131290e+01   1.0141659e+02   2.7768710e+01   1.0732689e+02   4.9227419e+01   1.8061503e+02   5.8663871e+01   1.3495205e+02   5.6139355e+01   1.8543563e+02   5.6056774e+01   2.1870094e+02   2.3630968e+01   1.5782307e+02   1.0726290e+02   9.3918645e+01   3.8545484e+01   1.9743443e+02   2.3185484e+01   1.3654097e+02   1.6759484e+02  -2.0259845e+01   7.6931290e+01   1.9641001e+02   4.9984194e+01   1.8982385e+02   5.4583548e+01   1.7879912e+02   9.9138710e+00   1.5283625e+02   2.6066774e+01   1.3226337e+02   2.8728065e+01   1.5872982e+02   1.6030645e+01   1.5476787e+02   2.8205161e+01   1.2586939e+02   9.4002903e+01   1.6303751e+02   2.4986452e+01   8.0841084e+01   3.5224194e+01   4.9892065e+01   2.7857742e+01   1.0860299e+02   1.7133226e+01   6.5524181e+01   3.7939032e+01   4.3347781e+01   2.5200645e+01   1.0503653e+02   5.0950323e+01   1.5435591e+02   8.6829032e+00   1.1661569e+02   1.7784839e+02   1.6658052e+02   8.8139032e+01   2.0971372e+02   1.0278677e+02   1.7652835e+02   3.8735484e+01   1.9020761e+02   4.1657097e+01   1.8400872e+02   6.5047097e+01   1.7649430e+02   6.3994839e+01   1.8714138e+02   2.9094516e+01   1.7276889e+02   5.6508387e+01   1.2822223e+02   1.7857065e+02   9.4814452e+00   6.1686452e+01   2.1639250e+02   5.5035161e+01   1.4023880e+02   3.6433548e+01   1.8053306e+02   3.9500323e+01   1.8286610e+02   6.9465484e+01   1.4127921e+02   5.3741935e+01   1.7904419e+02   2.1449097e+02   3.0550556e+02   6.4136452e+01   1.7676199e+02   3.6387742e+01   1.4442672e+02   5.8477742e+01   1.5754726e+02   5.3520323e+01   1.9533483e+02   5.8743871e+01   1.9686597e+02   4.2347097e+01   1.3711191e+02   8.7769355e+01   1.5509684e+02   3.8817742e+01   1.2640232e+02   1.2834194e+02   1.1935135e+02   4.7531935e+01   1.4990325e+02   2.8772258e+01   1.5072499e+02   5.0296774e+01   1.4013206e+02   4.1257419e+01   9.8957148e+01
   4.0338710e+01   1.6351097e+02   7.5785806e+01   1.8430746e+02   5.7912258e+01   3.2508734e+02   8.9118065e+01   1.9937410e+02   4.0952581e+01   1.4617057e+02   6.1093548e+00   1.6769770e+02   8.0169355e+01   1.8092355e+02   4.5006452e+01   1.4334787e+02   4.8766774e+01   2.6070866e+02   1.2630645e+01   7.9540516e+01   1.6926774e+01   1.2075650e+02   1.3271935e+01   1.2575470e+02   4.9570645e+01   1.3872467e+02   7.1075161e+01   1.3221689e+02   3.1255161e+01   9.7593781e+01   4.7630968e+01   1.3396501e+02   4.2206774e+01   1.2664636e+02   4.8519355e+01   1.0528200e+02   6.1242903e+01   1.6647670e+02   9.9351613e+01   1.7245735e+02   4.5542258e+01   1.4297694e+02   1.3623323e+02   1.2309037e+02   5.7542903e+01   1.7220754e+02   9.3237097e+01   3.0887394e+02   7.9883226e+01   2.1805999e+02   4.9686129e+01   1.5543253e+02   3.9619677e+01   8.1037845e+01   4.9149677e+01   1.7878899e+02   6.2590323e+01   1.9535148e+02   3.3721290e+01   1.9531843e+02   5.0470323e+01   2.1669076e+02   3.8278387e+01   1.5562966e+02   5.5480645e+01   1.4991961e+02   7.1370968e+01   1.3125516e+02   6.7170968e+01   1.1461535e+02   3.8680645e+01   1.6584426e+02   3.5216129e+01   1.1102497e+02   1.0309129e+02   9.9049794e+01   1.3388710e+01   1.3566729e+02   3.3617419e+01   2.1386383e+02   4.7473871e+01   1.6294725e+02   4.2809355e+01   1.7312203e+02   4.7436774e+01   2.1492054e+02   5.5350968e+01   1.3323547e+02   1.1254290e+02   1.0606625e+02   5.6975484e+01   1.9344003e+02   3.2185484e+01   1.1691097e+02   1.7931484e+02  -3.1337445e+01   6.0171290e+01   1.6466081e+02   3.8364194e+01   2.0946345e+02   6.9203548e+01   1.9115952e+02   3.1483871e+01   1.4602065e+02   1.7636774e+01   1.3631777e+02   5.5868065e+01   2.0745862e+02   3.8650645e+01   1.5781827e+02   2.7495161e+01   1.2292619e+02   1.0747290e+02   1.8038991e+02   4.9176452e+01   9.9195884e+01   2.7274194e+01   6.9058065e+01   1.9047742e+01   9.3977794e+01   3.0803226e+01   9.0470581e+01   3.0899032e+01   6.9440981e+01   1.4630645e+01   8.4262129e+01   2.5760323e+01   1.7037111e+02   4.5352903e+01   1.3011209e+02   1.9356839e+02   1.9937292e+02   4.2279032e+01   1.7428252e+02   9.7786774e+01   1.9825835e+02   4.4835484e+01   1.7506961e+02   6.1987097e+01   2.1676232e+02   3.0947097e+01   1.6236230e+02   5.8274839e+01   2.0297898e+02   2.8804516e+01   1.4117209e+02   6.5128387e+01   9.8102632e+01   1.7042065e+02   3.5323445e+01   5.2686452e+01   1.7679250e+02   3.9035161e+01   1.3970880e+02   2.6383548e+01   1.6085706e+02   5.4690323e+01   1.8465090e+02   4.9325484e+01   2.1404041e+02   3.7691935e+01   1.5932819e+02   1.3696097e+02   2.8022796e+02   7.5326452e+01   1.9796679e+02   5.0427742e+01   1.7997352e+02   3.6667742e+01   1.6262206e+02   5.0140323e+01   1.8850523e+02   4.7833871e+01   1.8554877e+02   5.3877097e+01   1.5632951e+02   7.2679355e+01   1.5464404e+02   3.7097742e+01   9.9489923e+01   1.1315194e+02   1.5094655e+02   4.1821935e+01   1.3998005e+02   3.1342258e+01   1.4684939e+02   7.0106774e+01   1.8669726e+02   4.2207419e+01   1.2692115e+02
   6.9148710e+01   1.8444617e+02   7.7215806e+01   1.6833306e+02   9.6152258e+01   3.4169814e+02   9.6408065e+01   1.9612090e+02   4.2862581e+01   1.8515777e+02   3.0819355e+01   1.5953090e+02   8.4319355e+01   1.6929155e+02   4.6206452e+01   1.7015187e+02   6.5436774e+01   2.1989506e+02   3.5970645e+01   9.7583316e+01   4.3596774e+01   1.3562290e+02   4.7361935e+01   1.4192750e+02   5.4860645e+01   1.0621147e+02   6.6175161e+01   1.3774889e+02   5.2735161e+01   1.0706538e+02   2.7400968e+01   1.4629341e+02   2.6496774e+01   1.1104316e+02   3.8329355e+01   1.2766720e+02   5.8392903e+01   1.7903470e+02   1.0126161e+02   1.6644455e+02   5.0262258e+01   1.2954934e+02   1.4114323e+02   1.5069757e+02   7.1452903e+01   1.8867474e+02   6.8527097e+01   2.6991074e+02   1.0430323e+02   2.1536639e+02   6.2736129e+01   1.6470853e+02   6.2019677e+01   6.4445845e+01   3.6579677e+01   1.6540459e+02   7.3920323e+01   1.5606508e+02   1.8281290e+01   1.7330363e+02   4.4760323e+01   2.2509756e+02   4.2088387e+01   1.5322486e+02   5.0580645e+01   1.8355161e+02   8.0130968e+01   1.7436436e+02   6.3450968e+01   1.1568295e+02   3.6680645e+01   1.4338426e+02   4.2646129e+01   1.0972057e+02   1.0575129e+02   1.0155699e+02   3.1298710e+01   1.2813449e+02   2.4377419e+01   1.7507303e+02   5.9763871e+01   1.4662405e+02   4.6619355e+01   1.8886723e+02   4.8436774e+01   2.2998054e+02   5.8020968e+01   1.8826187e+02   1.3035290e+02   7.7551445e+01   4.5115484e+01   2.0343883e+02   3.9275484e+01   1.2396377e+02   1.9550484e+02   2.6973548e+00   5.4401290e+01   2.0088241e+02   5.3084194e+01   2.1505585e+02   6.0673548e+01   1.7798192e+02   2.7053871e+01   1.4104505e+02   4.0016774e+01   1.0586737e+02   4.3628065e+01   1.5905782e+02   2.9306452e+00   1.6076587e+02   2.5925161e+01   1.1691179e+02   1.3390290e+02   2.1284551e+02   3.0936452e+01   1.0069508e+02   4.7944194e+01   7.1594465e+01   4.2477742e+01   1.1358339e+02   2.6803226e+01   9.3840581e+01   4.5279032e+01   6.8620581e+01   3.0820645e+01   9.0586929e+01   3.6470323e+01   1.6641431e+02   1.0022903e+01   9.2268490e+01   1.6461839e+02   8.2878916e+01   4.9469032e+01   1.6775732e+02   5.3786774e+01   2.9248835e+02   3.7735484e+01   2.1948761e+02   5.8327097e+01   2.1277512e+02   5.9427097e+01   1.6337390e+02   3.5754839e+01   1.7154058e+02   4.4804516e+01   1.4822209e+02   4.0848387e+01   9.3335032e+01   1.2419065e+02   2.6971845e+01   4.0576452e+01   1.9071130e+02   5.5555161e+01   1.3081720e+02   2.1523548e+01   1.6852586e+02   5.8740323e+01   1.8094690e+02   6.2805484e+01   1.8362201e+02   6.3191935e+01   1.2618819e+02   1.6706097e+02   2.2643996e+02   4.8516452e+01   1.7963159e+02   1.6667742e+01   1.8843432e+02   5.7237742e+01   1.9378646e+02   5.8190323e+01   1.9529123e+02   4.1363871e+01   1.5482637e+02   4.3297097e+01   1.3265591e+02   6.5389355e+01   1.2588724e+02   4.7527742e+01   1.4956552e+02   1.3572194e+02   1.3938095e+02   4.7681935e+01   1.4079125e+02   3.9012258e+01   1.7509579e+02   5.3296774e+01   1.2861206e+02   4.4587419e+01   1.1854075e+02
   5.7668710e+01   1.7117457e+02   6.7215806e+01   1.7023306e+02   8.2482258e+01   3.5360174e+02   7.5448065e+01   1.5798770e+02   3.9762581e+01   2.1131577e+02   2.8299355e+01   1.5140250e+02   7.7919355e+01   1.6765355e+02   5.4706452e+01   1.3357187e+02   7.5436774e+01   2.0047506e+02   1.3200645e+01   1.1006492e+02   4.8116774e+01   1.4474130e+02   2.6981935e+01   1.4446790e+02   8.0050645e+01   1.3990627e+02   7.4745161e+01   1.5849329e+02   3.3015161e+01   1.0835298e+02   3.8400968e+01   1.1389341e+02   1.7586774e+01   1.6756596e+02   4.2279355e+01   1.4821120e+02   5.5002903e+01   2.0406590e+02   9.8401613e+01   1.7372335e+02   4.6262258e+01   1.6829934e+02   1.1333323e+02   1.5506237e+02   6.2112903e+01   2.1094194e+02   8.4477097e+01   2.5104474e+02   7.5513226e+01   2.0272959e+02   6.8686129e+01   2.1091253e+02   5.0089677e+01   7.3340245e+01   7.2289677e+01   1.6797779e+02   5.2630323e+01   1.8243828e+02   2.9031290e+01   2.0031363e+02   6.5420323e+01   2.1673476e+02   4.2988387e+01   1.2058286e+02   7.1910645e+01   1.7837521e+02   6.5560968e+01   1.2261996e+02   5.9550968e+01   9.4944955e+01   5.0160645e+01   1.4373586e+02   3.9506129e+01   1.0944177e+02   9.5711290e+01   9.2360194e+01   1.1918710e+01   1.3273489e+02   4.0807419e+01   1.7937863e+02   5.1423871e+01   1.5020125e+02   5.3899355e+01   1.6656483e+02   4.8676774e+01   1.8115134e+02   5.5920968e+01   1.7361987e+02   1.0350290e+02   9.3839445e+01   3.9215484e+01   1.5696083e+02   4.7375484e+01   1.3383577e+02   1.5307484e+02  -2.9288245e+01   7.1451290e+01   2.3103841e+02   3.7174194e+01   2.3436865e+02   6.5293548e+01   1.6842232e+02   3.4673871e+01   1.4462545e+02   2.7166774e+01   1.4403537e+02   4.3148065e+01   1.6595622e+02   2.5790645e+01   1.4136707e+02   4.3545161e+01   1.0240219e+02   8.7192903e+01   1.5067231e+02   3.3746452e+01   9.9240284e+01   2.6704194e+01   6.2813665e+01   1.9717742e+01   1.0735419e+02   2.7043226e+01   8.5681381e+01   4.0129032e+01   6.7412581e+01   1.9010645e+01   1.0662173e+02   5.0810323e+01   1.8912711e+02   3.4872903e+01   8.9280490e+01   1.5784839e+02   8.6890516e+01   3.5569032e+01   1.4081932e+02   1.0920677e+02   3.7686475e+02   2.9785484e+01   1.9727361e+02   6.4947097e+01   1.7781552e+02   8.0897097e+01   1.4498630e+02   5.2994839e+01   1.9316138e+02   4.3134516e+01   1.4611569e+02   5.5178387e+01   1.2099863e+02   1.7028065e+02   6.2446452e+00   4.9836452e+01   1.9970050e+02   5.5985161e+01   1.4578280e+02   4.5473548e+01   1.8880986e+02   3.9360323e+01   1.7854730e+02   5.5045484e+01   1.5881281e+02   3.8441935e+01   1.2976819e+02   1.5901097e+02   2.9599396e+02   5.6426452e+01   1.8437879e+02   4.2097742e+01   1.7563992e+02   3.9957742e+01   1.4868886e+02   3.8000323e+01   2.6585643e+02   5.9363871e+01   1.6114637e+02   5.7447097e+01   1.4737391e+02   7.2059355e+01   1.2840364e+02   4.2147742e+01   1.5965592e+02   1.2434194e+02   1.4010135e+02   6.3631935e+01   1.5128525e+02   3.8302258e+01   1.1381259e+02   4.8206774e+01   1.0463926e+02   3.9307419e+01   1.4044315e+02
   6.2238710e+01   1.9814897e+02   7.5215806e+01   1.7840306e+02   9.6812258e+01   3.6721534e+02   8.7358065e+01   1.9732490e+02   4.6812581e+01   1.8022177e+02   1.9389355e+01   1.4015530e+02   7.6919355e+01   1.4653355e+02   4.0856452e+01   1.5072987e+02   6.0006774e+01   2.3008946e+02   3.3390645e+01   9.4169716e+01   4.8406774e+01   1.3623810e+02   5.9791935e+01   1.5412310e+02   6.1000645e+01   1.4839027e+02   8.6835161e+01   1.6238609e+02   4.1975161e+01   1.1182618e+02   2.5730968e+01   1.2704701e+02   4.1966774e+01   1.6152556e+02   3.4419355e+01   1.1031000e+02   7.3392903e+01   2.4464470e+02   8.5161613e+01   1.4430255e+02   4.8302258e+01   1.8675614e+02   1.2847323e+02   1.3752117e+02   7.1262903e+01   2.1239994e+02   7.7527097e+01   2.4231074e+02   1.0009323e+02   1.9855319e+02   4.9896129e+01   1.6878573e+02   4.9619677e+01   2.8577845e+01   3.7239677e+01   1.8674179e+02   7.6110323e+01   2.0750988e+02   2.3031290e+01   1.7961363e+02   3.7330323e+01   1.9850196e+02   4.2128387e+01   1.3408166e+02   4.0720645e+01   1.7920041e+02   6.3180968e+01   1.2881036e+02   6.7210968e+01   1.1119215e+02   4.2780645e+01   1.5942626e+02   5.2646129e+01   9.6200568e+01   1.0566129e+02   7.3274194e+01   1.2419871e+02   2.3662490e+01   5.3757419e+01   1.8944263e+02   6.0333871e+01   1.7648845e+02   7.1899355e+01   1.8045483e+02   3.3006774e+01   1.8568494e+02   5.7060968e+01   1.7104867e+02   1.0959290e+02   1.0692225e+02   4.4305484e+01   1.5036363e+02   5.2035484e+01   1.1070297e+02   1.7931484e+02  -7.6274452e+00   6.3121290e+01   2.0732481e+02   3.5604194e+01   2.6525425e+02   7.3483548e+01   1.8671712e+02   1.5293871e+01   1.4745585e+02   2.2356774e+01   1.4618017e+02   4.9538065e+01   1.9282502e+02   2.2840645e+01   1.5731307e+02   3.8965161e+01   9.9628594e+01   9.7902903e+01   1.2634551e+02   3.2936452e+01   1.1896508e+02   3.3184194e+01   8.8155265e+01   2.9237742e+01   1.3216259e+02   1.7753226e+01   8.3804581e+01   4.6749032e+01   6.0932981e+01   1.9870645e+01   1.1655293e+02   5.4760323e+01   1.4643111e+02   2.8252903e+01   1.1476009e+02   1.3094839e+02   9.9142516e+01   3.1519032e+01   1.6743332e+02   8.2876774e+01   2.5607115e+02   3.3135484e+01   1.4265561e+02   5.1277097e+01   1.8299912e+02   3.7237097e+01   1.3933910e+02   4.5944839e+01   1.9772538e+02   4.1704516e+01   1.6523009e+02   6.7658387e+01   1.2700023e+02   1.5957065e+02   1.4951445e+01   7.2786452e+01   1.9665450e+02   4.8705161e+01   1.7350520e+02   3.9333548e+01   1.7144106e+02   4.6360323e+01   1.8512730e+02   4.2325484e+01   1.4131041e+02   4.9891935e+01   1.7120219e+02   1.4568097e+02   3.0992036e+02   6.6946452e+01   1.6592719e+02   4.1337742e+01   1.7927072e+02   6.3427742e+01   1.7086126e+02   3.0620323e+01   2.0058683e+02   5.2833871e+01   1.5671877e+02   4.9067097e+01   1.3676431e+02   7.3819355e+01   1.5083284e+02   6.1337742e+01   1.2065072e+02   1.3758194e+02   1.3338215e+02   5.1341935e+01   1.0411845e+02   5.4062258e+01   1.4512179e+02   4.2686774e+01   1.4898086e+02   5.5117419e+01   1.0226835e+02
   5.4188710e+01   1.6921297e+02   9.2165806e+01   2.0047706e+02   8.7292258e+01   3.3578694e+02   7.8448065e+01   1.9022770e+02   5.6522581e+01   1.5568497e+02   2.8389355e+01   1.5458530e+02   6.8619355e+01   2.0399755e+02   5.1056452e+01   1.3706387e+02   7.2056774e+01   2.5745546e+02   2.2920645e+01   1.1381732e+02   3.5456774e+01   1.4218410e+02   3.2081935e+01   1.5214990e+02   5.8670645e+01   1.1676667e+02   5.2215161e+01   1.3001569e+02   4.5015161e+01   8.3202981e+01   3.2920968e+01   1.4833181e+02   3.6876774e+01   1.4745276e+02   2.6799355e+01   1.2315960e+02   4.7862903e+01   1.7758710e+02   6.2921613e+01   1.6080175e+02   6.1972258e+01   1.7833254e+02   1.1728323e+02   1.2665637e+02   5.6352903e+01   2.0616274e+02   6.7827097e+01   2.6731674e+02   8.5043226e+01   1.6617719e+02   5.4156129e+01   1.5955493e+02   4.5759677e+01   7.1816645e+01   3.8479677e+01   1.9864259e+02   6.4540323e+01   1.9005548e+02   3.3151290e+01   1.9417403e+02   4.3520323e+01   1.8981676e+02   2.6318387e+01   1.5705646e+02   6.0910645e+01   1.6920521e+02   5.0600968e+01   1.3481676e+02   3.6930968e+01   4.1654555e+01   4.5870645e+01   1.6560906e+02   5.3886129e+01   8.8531368e+01   1.0423129e+02   7.8768594e+01   8.9438710e+01  -6.8467097e+00   5.2567419e+01   2.2272783e+02   4.8423871e+01   1.5087125e+02   4.1039355e+01   1.7935363e+02   5.2866774e+01   2.0943614e+02   3.8440968e+01   1.5377827e+02   1.1073290e+02   9.6361045e+01   4.1305484e+01   2.1236363e+02   5.9845484e+01   9.3178168e+01   1.8383484e+02  -1.0390452e+00   4.5981290e+01   2.2545601e+02   4.0894194e+01   2.2026105e+02   6.5153548e+01   1.5981352e+02   1.8243871e+01   1.3464985e+02   3.3446774e+01   1.5791297e+02   3.3348065e+01   2.0312022e+02   2.4840645e+01   1.3382307e+02   1.0155161e+01   1.3198339e+02   1.2352290e+02   1.3791591e+02   2.3986452e+01   1.1016108e+02   3.4324194e+01   1.0730406e+02   3.7957742e+01   1.1294499e+02   3.4233226e+01   8.3296181e+01   2.9179032e+01   5.0808581e+01   2.7490645e+01   7.0283329e+01   4.4760323e+01   1.5999111e+02   3.1832903e+01   1.2195369e+02   7.7138387e+01   1.7953732e+02   4.9709032e+01   1.8258812e+02   8.9256774e+01   1.3018075e+02   4.0885484e+01   1.8983561e+02   4.5087097e+01   1.8573432e+02   5.3667097e+01   1.6345470e+02   5.9944839e+01   1.8908538e+02   2.4474516e+01   1.6279849e+02   5.0798387e+01   1.4448903e+02   1.5238065e+02   3.1436645e+01   4.0736452e+01   1.8779850e+02   4.3325161e+01   1.6512560e+02   4.7243548e+01   1.5927826e+02   4.7500323e+01   1.6355610e+02   2.9755484e+01   1.6217601e+02   4.8541935e+01   1.8461019e+02   2.1311097e+02   2.7390596e+02   4.8326452e+01   1.7021679e+02   2.3097742e+01   1.4729992e+02   6.1717742e+01   1.5723806e+02   3.0290323e+01   2.0185323e+02   4.0883871e+01   1.9448477e+02   4.6107097e+01   1.1795111e+02   1.0148935e+02   1.9380924e+02   4.2717742e+01   1.3985032e+02   9.7291935e+01   1.1926535e+02   3.6151935e+01   1.4267365e+02   5.1342258e+01   1.4910939e+02   5.1586774e+01   1.4183886e+02   3.1687419e+01   1.1343275e+02
   5.0238710e+01   1.6100897e+02   6.8595806e+01   2.0036266e+02   8.0192258e+01   3.2759494e+02   8.0548065e+01   2.1662970e+02   4.2862581e+01   1.7839777e+02   2.3579355e+01   1.7397010e+02   9.2869355e+01   1.7520755e+02   2.6506452e+01   1.5857787e+02   4.3486774e+01   2.2494106e+02   2.7820645e+01   1.2513532e+02   3.6356774e+01   1.4549210e+02   2.7081935e+01   1.4902990e+02   6.6100645e+01   1.2969227e+02   6.2835161e+01   1.5506609e+02   3.8255161e+01   9.2983781e+01   4.2200968e+01   1.5772941e+02   2.3586774e+01   1.2880596e+02   4.1659355e+01   1.6121080e+02   5.8672903e+01   1.5215230e+02   8.3211613e+01   1.6217855e+02   3.6162258e+01   1.4472734e+02   1.3414323e+02   1.1949757e+02   6.6162903e+01   1.5737794e+02   7.7647097e+01   2.6918114e+02   7.7673226e+01   2.2118679e+02   5.0106129e+01   1.3466893e+02   7.0419677e+01   1.1797385e+02   6.2719677e+01   1.5189339e+02   5.9250323e+01   1.5142868e+02   2.6341290e+01   1.6990883e+02   5.8800323e+01   1.9959436e+02   4.2508387e+01   1.7105126e+02   5.2250645e+01   1.6479801e+02   7.2790968e+01   1.4566156e+02   6.3260968e+01   9.5738155e+01   3.2490645e+01   1.4986946e+02   4.5216129e+01   1.0884497e+02   1.0075129e+02   8.7906994e+01   1.2757871e+02   3.1520903e+00   3.2227419e+01   1.6839503e+02   5.4143871e+01   1.4046365e+02   5.8569355e+01   1.7271123e+02   4.6576774e+01   2.1340934e+02   4.9400968e+01   1.6038147e+02   9.5972903e+01   1.3335185e+02   3.0685484e+01   2.2087323e+02   5.2375484e+01   1.1520577e+02   1.5997484e+02  -9.3202452e+00   4.7121290e+01   1.7813481e+02   4.5134194e+01   1.9364185e+02   5.3253548e+01   1.6590552e+02   1.6723871e+01   1.3829145e+02   4.1206774e+01   1.3667217e+02   3.7058065e+01   1.9377342e+02   2.4700645e+01   1.6283427e+02   2.6875161e+01   1.1411579e+02   5.4042903e+01   1.0099431e+02   4.0706452e+01   1.0982348e+02   2.4224194e+01   5.1682065e+01   1.4007742e+01   1.1895099e+02   2.8803226e+01   7.7350581e+01   2.9229032e+01   3.4614581e+01   2.5970645e+01   8.6404929e+01   4.1950323e+01   1.7707591e+02   3.2442903e+01   1.4657489e+02   1.0208839e+02   1.6973132e+02   3.7759032e+01   2.0259412e+02   6.2686774e+01   2.0358635e+02   4.4985484e+01   1.6425761e+02   5.8757097e+01   2.0550072e+02   7.4327097e+01   1.8294190e+02   4.9754839e+01   2.4981058e+02   1.3094516e+01   1.2275889e+02   5.0558387e+01   1.0726823e+02   1.3371065e+02   1.4260245e+01   4.8416452e+01   1.5097410e+02   4.7325161e+01   1.2900560e+02   2.3953548e+01   1.4605146e+02   4.8170323e+01   2.0169250e+02   3.1425484e+01   1.8090241e+02   4.9341935e+01   1.4369619e+02   1.3687097e+02   2.7338516e+02   5.2046452e+01   1.9049919e+02   3.4907742e+01   2.0449512e+02   3.6907742e+01   1.4889286e+02   3.3430323e+01   2.3846203e+02   3.8743871e+01   2.0713597e+02   4.5157097e+01   1.4945711e+02   9.3009355e+01   1.5120764e+02   3.7477742e+01   1.2259952e+02   1.4991194e+02   1.5419575e+02   5.1821935e+01   1.3970005e+02   2.7392258e+01   1.5335539e+02   6.7776774e+01   1.4988366e+02   4.4537419e+01   8.9594748e+01
   5.9958710e+01   1.7747137e+02   6.5645806e+01   1.6754866e+02   8.0962258e+01   3.5357334e+02   9.9448065e+01   2.0026770e+02   6.4522581e+01   1.9847497e+02   1.1109355e+01   1.4957770e+02   9.0119355e+01   1.4967755e+02   5.1606452e+01   1.4071987e+02   5.4956774e+01   1.5749346e+02   4.6300645e+01   9.7946916e+01   3.6076774e+01   1.4913450e+02   3.8171935e+01   1.6004270e+02   7.6150645e+01   1.3183827e+02   7.1935161e+01   1.2595809e+02   4.3545161e+01   9.9270581e+01   3.9300968e+01   1.3401141e+02   4.6066774e+01   1.4571756e+02   2.9279355e+01   7.0531200e+01   6.1812903e+01   1.9981110e+02   7.9161613e+01   1.8507255e+02   6.5542258e+01   1.5127694e+02   1.1785323e+02   1.3461077e+02   7.8692903e+01   1.9809554e+02   5.7527097e+01   2.5502074e+02   8.6253226e+01   2.2476039e+02   4.4206129e+01   1.7550093e+02   6.8559677e+01   5.2722645e+01   4.0009677e+01   1.7318019e+02   6.3590323e+01   1.5227148e+02   2.6341290e+01   2.0146883e+02   6.4610323e+01   2.4222956e+02   4.5848387e+01   1.3606406e+02   5.2910645e+01   2.0341521e+02   7.7370968e+01   1.4520516e+02   6.1020968e+01   8.8447355e+01   3.4730645e+01   1.1840026e+02   3.8696129e+01   1.3117657e+02   1.0032129e+02   1.0932139e+02   1.0572871e+02  -4.2499097e+00   3.0227419e+01   1.9736503e+02   8.5663871e+01   1.6313205e+02   5.2519355e+01   1.8700523e+02   5.8816774e+01   2.3548014e+02   5.0590968e+01   1.6304627e+02   8.9542903e+01   1.1243625e+02   2.5835484e+01   2.1203123e+02   5.2515484e+01   1.4400457e+02   1.5702484e+02   2.0585755e+01   7.2881290e+01   2.0145401e+02   3.3654194e+01   2.2456025e+02   8.4443548e+01   1.6403032e+02   3.3053871e+01   1.6094505e+02   2.9066774e+01   1.2212337e+02   5.1348065e+01   1.8339022e+02   2.4740645e+01   1.6335107e+02   2.5965161e+01   1.2656859e+02   3.2572903e+01   2.3190968e-01   3.7896452e+01   1.0556828e+02   2.2374194e+01   6.7680065e+01   2.5527742e+01   1.1978939e+02   2.4083226e+01   1.0977818e+02   3.4899032e+01   5.2500981e+01   1.4250645e+01   6.3962529e+01   5.1190323e+01   1.8399671e+02   4.1212903e+01   1.3353329e+02   1.3337839e+02   1.1851812e+02   4.0999032e+01   1.7476492e+02   7.2636774e+01   2.5503035e+02   4.3935484e+01   1.9379161e+02   5.8987097e+01   2.3772232e+02   8.9757097e+01   1.6023750e+02   6.5464839e+01   1.8002378e+02   4.6854516e+01   1.5334809e+02   6.3988387e+01   9.2573832e+01   1.5033065e+02   2.0600645e+01   5.6316452e+01   1.7334210e+02   5.6705161e+01   1.4658520e+02   4.7523548e+01   1.9635586e+02   4.4400323e+01   2.0171410e+02   2.4085484e+01   1.8309961e+02   3.5891935e+01   1.3827219e+02   1.9358097e+02   2.4341836e+02   7.0706452e+01   1.9923639e+02   5.5287742e+01   1.8120472e+02   7.4577742e+01   1.7258926e+02   4.5720323e+01   2.2942883e+02   5.4503871e+01   1.5344517e+02   5.6687097e+01   1.4005471e+02   7.5109355e+01   1.2239964e+02   4.3667742e+01   1.7582432e+02   1.5434194e+02   1.7227135e+02   4.4251935e+01   1.5649565e+02   5.2922258e+01   1.7288299e+02   5.1016774e+01   1.3212446e+02   4.5537419e+01   1.5789475e+02
   5.3188710e+01   1.8725297e+02   7.9695806e+01   1.6242466e+02   6.9622258e+01   3.2305054e+02   7.8358065e+01   1.9128490e+02   3.7902581e+01   1.9612457e+02   4.7819355e+01   1.5131090e+02   9.2719355e+01   1.4936955e+02   4.4056452e+01   1.3127387e+02   6.3246774e+01   1.9826026e+02   4.1920645e+01   1.1181732e+02   3.8456774e+01   1.1703410e+02   3.2551935e+01   1.3140230e+02   4.9340645e+01   1.3479307e+02   7.8645161e+01   1.3180129e+02   5.0495161e+01   8.1194581e+01   3.1780968e+01   1.3237301e+02   5.3396774e+01   1.4699116e+02   4.4749355e+01   1.2339360e+02   6.4192903e+01   2.4738070e+02   9.8831613e+01   1.8201895e+02   6.9782258e+01   1.7279774e+02   1.2628323e+02   1.3788637e+02   7.2692903e+01   2.3385554e+02   8.1827097e+01   2.4466674e+02   1.0251323e+02   1.9508959e+02   4.5736129e+01   2.2216853e+02   5.6089677e+01   1.1846025e+02   3.5719677e+01   1.8452339e+02   5.7730323e+01   2.2322028e+02   3.0591290e+01   1.6856883e+02   4.7520323e+01   1.9616676e+02   3.1418387e+01   1.1740846e+02   6.0150645e+01   1.5864601e+02   7.5460968e+01   1.5649796e+02   5.4740968e+01   9.9849755e+01   4.5300645e+01   1.3450466e+02   2.5986129e+01   1.1329337e+02   1.0132129e+02   1.1581139e+02   8.6388710e+01   3.9672903e+00   2.0947419e+01   1.5791743e+02   4.1573871e+01   1.5026925e+02   5.6189355e+01   1.7267163e+02   5.9676774e+01   2.4279134e+02   2.8780968e+01   1.6950107e+02   1.0659290e+02   1.1602225e+02   4.0975484e+01   1.6363003e+02   4.9325484e+01   1.3986977e+02   1.6274484e+02  -3.2018452e+00   5.4981290e+01   1.6516601e+02   2.7364194e+01   1.9511345e+02   6.8963548e+01   1.6774872e+02   7.5338710e+00   1.3622665e+02   3.4256774e+01   1.1689817e+02   3.4958065e+01   1.9942142e+02   3.3030645e+01   1.8087787e+02   4.1065161e+01   1.3036059e+02   3.7472903e+01  -1.4440090e+01   3.9176452e+01   1.0218588e+02   2.1514194e+01   5.2948865e+01   2.6857742e+01   1.3630299e+02   1.3133226e+01   8.5074181e+01   5.5469032e+01   4.0425381e+01   2.2970645e+01   1.2297493e+02   5.5470323e+01   1.8418431e+02   2.1402903e+01   1.0802809e+02   1.6608839e+02   6.9951316e+01   4.4329032e+01   1.4111852e+02   7.7636774e+01   3.0530035e+02   5.0085484e+01   2.0789961e+02   5.0557097e+01   2.0301672e+02   5.9997097e+01   1.7184830e+02   4.9184839e+01   1.9799618e+02   3.5994516e+01   1.3430689e+02   7.4468387e+01   9.9505432e+01   1.5909065e+02   9.7098452e+00   4.6366452e+01   1.9640810e+02   6.3755161e+01   1.6788120e+02   3.7473548e+01   1.8334986e+02   6.5210323e+01   2.0251930e+02   3.3615484e+01   1.7757721e+02   4.1991935e+01   1.0968419e+02   1.8325097e+02   2.4129476e+02   4.6186452e+01   1.9343799e+02   3.8047742e+01   2.0039392e+02   6.3857742e+01   1.2711686e+02   5.6330323e+01   2.4501003e+02   5.6643871e+01   1.5913397e+02   5.2297097e+01   1.4521591e+02   7.5679355e+01   1.3278404e+02   5.5957742e+01   1.3489112e+02   1.1020194e+02   1.3571255e+02   3.3531935e+01   1.5921325e+02   3.6532258e+01   1.3795419e+02   4.8156774e+01   1.3506326e+02   4.3017419e+01   1.3343635e+02
   8.7768710e+01   1.6748657e+02   7.7505806e+01   2.0087986e+02   9.3002258e+01   3.2638014e+02   6.6928065e+01   1.9195930e+02   3.0812581e+01   1.7798177e+02   2.3869355e+01   1.3660690e+02   9.8569355e+01   1.9030155e+02   4.5956452e+01   1.5417187e+02   6.0196774e+01   2.1555426e+02   2.9680645e+01   9.7126516e+01   3.6976774e+01   1.2534250e+02   3.7551935e+01   1.6728230e+02   5.6620645e+01   1.3450067e+02   7.4455161e+01   1.4546649e+02   5.4445161e+01   8.0928581e+01   4.6350968e+01   1.5072741e+02   2.9536774e+01   1.4408996e+02   5.6039355e+01   1.2253040e+02   6.3582903e+01   2.1180950e+02   5.2351613e+01   1.2988735e+02   4.5112258e+01   1.9458134e+02   1.2285323e+02   1.4949077e+02   5.9402903e+01   2.1310874e+02   7.4117097e+01   2.9869354e+02   6.1413226e+01   1.9779759e+02   6.5056129e+01   1.9499293e+02   5.3419677e+01   1.3313385e+02   4.0289677e+01   1.8972779e+02   5.2250323e+01   2.3184868e+02   1.1341290e+01   1.5104883e+02   5.0760323e+01   2.2976756e+02   4.1368387e+01   1.4795246e+02   6.6200645e+01   1.6368201e+02   6.9840968e+01   1.3875756e+02   6.2500968e+01   1.1132895e+02   3.8970645e+01   1.6087106e+02   3.5646129e+01   8.8230568e+01   1.0594129e+02   1.0982179e+02   7.2678710e+01  -9.3590968e-01   2.6707419e+01   1.7407663e+02   6.6193871e+01   1.2739965e+02   4.1999355e+01   1.6289683e+02   6.5536774e+01   2.3161254e+02   3.1540968e+01   1.7214027e+02   1.0278290e+02   1.1613705e+02   4.7215484e+01   1.9060083e+02   7.2795484e+01   1.2152217e+02   1.7740484e+02   2.7153548e+00   7.9881290e+01   2.1803401e+02   2.9704194e+01   2.2806625e+02   6.6053548e+01   2.0303152e+02   2.5673871e+01   1.3338545e+02   4.6066774e+01   1.5642337e+02   5.2868065e+01   1.8412862e+02   3.4550645e+01   1.4361627e+02   3.7925161e+01   1.2428179e+02   2.8662903e+01   6.3147097e+00   3.8366452e+01   9.1910684e+01   4.1944194e+01   4.5974465e+01   2.4287742e+01   1.4160859e+02   1.6043226e+01   8.3651381e+01   4.0939032e+01   4.3067781e+01   2.1820645e+01   1.0744693e+02   2.9430323e+01   1.6183751e+02   4.3302903e+01   1.0870609e+02   1.4351839e+02   5.2656916e+01   2.8659032e+01   1.4342212e+02   9.7116774e+01   3.2017195e+02   4.6135484e+01   1.6606561e+02   5.4417097e+01   1.7189792e+02   6.8187097e+01   1.1686310e+02   5.1134839e+01   1.7579018e+02   3.1374516e+01   1.6096649e+02   6.4988387e+01   1.3078383e+02   1.4880065e+02   1.7393045e+01   5.8526452e+01   2.1853530e+02   2.9605161e+01   1.6632320e+02   2.9433548e+01   2.0318306e+02   4.6880323e+01   2.3065570e+02   4.8655484e+01   1.5218401e+02   4.2041935e+01   1.4273019e+02   2.1058097e+02   2.6605836e+02   4.7426452e+01   1.5881879e+02   4.0387742e+01   1.6967672e+02   5.8237742e+01   1.3365646e+02   4.6480323e+01   2.1084803e+02   4.2983871e+01   1.7150677e+02   6.0017097e+01   1.3164831e+02   4.7629355e+01   1.5635804e+02   4.3627742e+01   1.2439752e+02   1.2906194e+02   1.2396375e+02   3.7631935e+01   1.2959525e+02   3.2682258e+01   1.2941219e+02   6.0446774e+01   1.3689006e+02   4.7927419e+01   9.9273548e+01
   5.5618710e+01   2.1490857e+02   9.1745806e+01   2.3422066e+02   5.5382258e+01   3.0895974e+02   7.3258065e+01   1.7074290e+02   4.9762581e+01   1.2360577e+02   1.8679355e+01   1.6897210e+02   1.0201935e+02   2.1172555e+02   5.0356452e+01   1.2526987e+02   6.6336774e+01   2.4387306e+02   3.4540645e+01   7.8307716e+01   2.6306774e+01   1.1653610e+02   2.4461935e+01   1.5499950e+02   5.7150645e+01   1.3597827e+02   8.3365161e+01   1.4666369e+02   6.0305161e+01   1.0397978e+02   2.5970968e+01   1.2069781e+02   2.7686774e+01   1.4232796e+02   4.2139355e+01   1.4193240e+02   3.0292903e+01   2.3190270e+02   8.8781613e+01   1.6682295e+02   6.6402258e+01   1.6373814e+02   1.0704323e+02   1.4928557e+02   7.2692903e+01   1.6828554e+02   6.8477097e+01   2.5314474e+02   8.8993226e+01   1.9817119e+02   4.1266129e+01   2.0337613e+02   5.9089677e+01   8.8080245e+01   3.4579677e+01   1.9633459e+02   6.0590323e+01   2.2180148e+02  -3.4687097e+00   2.0491363e+02   5.4040323e+01   1.7312516e+02   3.9508387e+01   1.5548126e+02   6.9580645e+01   1.5808161e+02   7.3410968e+01   1.3680196e+02   8.1600968e+01   1.1337095e+02   5.3400645e+01   1.4062666e+02   3.3026129e+01   9.2960168e+01   9.6901290e+01   8.4934994e+01   9.6578710e+01  -3.8479097e+00   3.6617419e+01   1.8809383e+02   5.9953871e+01   1.4765885e+02   4.2619355e+01   1.6960723e+02   5.0056774e+01   1.9737094e+02   3.0250968e+01   1.3310347e+02   9.4502903e+01   1.0165945e+02   5.0925484e+01   1.7611403e+02   5.1655484e+01   1.2678337e+02   1.8569484e+02  -5.1378452e+00   4.7171290e+01   2.1127081e+02   3.5274194e+01   1.9857065e+02   7.2723548e+01   1.8625792e+02   1.1533871e+01   1.1509665e+02   2.7736774e+01   1.1684977e+02   4.4818065e+01   1.8725262e+02   2.4840645e+01   1.4339307e+02   3.4685161e+01   1.0959099e+02   2.9042903e+01  -2.2675690e+01   3.2706452e+01   1.3155348e+02   2.4704194e+01   8.8733665e+01   4.0527742e+01   1.1144939e+02   2.0653226e+01   9.5672581e+01   3.5319032e+01   5.3987381e+01   2.7440645e+01   8.3617329e+01   3.7470323e+01   1.8548431e+02   1.6782903e+01   9.0397690e+01   1.5061839e+02   8.4898916e+01   3.6189032e+01   1.4700972e+02   1.0101677e+02   1.9461995e+02   3.8235484e+01   1.4124761e+02   5.1947097e+01   1.5804552e+02   5.9427097e+01   1.5275390e+02   5.7704839e+01   2.0155458e+02   3.2664516e+01   1.2757329e+02   5.9228387e+01   1.1486463e+02   1.5942065e+02   5.5434452e+00   5.0316452e+01   1.9514210e+02   5.4895161e+01   1.7159000e+02   5.5193548e+01   1.9231226e+02   4.9880323e+01   1.8689570e+02   4.4705484e+01   1.5079001e+02   5.1841935e+01   1.6384619e+02   1.9825097e+02   2.5709476e+02   4.8706452e+01   1.9404639e+02   2.1817742e+01   1.1345232e+02   4.7857742e+01   1.5467686e+02   4.7190323e+01   1.8998123e+02   3.8833871e+01   2.1897877e+02   4.1877097e+01   1.2857951e+02   8.8869355e+01   1.5600884e+02   3.6147742e+01   1.4061592e+02   1.3334194e+02   1.1657135e+02   5.9341935e+01   1.2852845e+02   5.0962258e+01   1.6022979e+02   4.3396774e+01   1.3406406e+02   5.0447419e+01   9.1841948e+01
   5.6858710e+01   1.6157937e+02   8.0745806e+01   2.0605066e+02   7.1342258e+01   3.4091294e+02   1.0054806e+02   2.3812970e+02   3.4002581e+01   1.6419657e+02   2.4909355e+01   1.4586370e+02   9.7769355e+01   1.4971555e+02   4.7456452e+01   1.3415187e+02   5.6386774e+01   2.1442906e+02   3.5580645e+01   1.1027452e+02   4.0166774e+01   1.3261730e+02   2.7981935e+01   1.5695790e+02   5.3480645e+01   1.1056187e+02   5.9985161e+01   1.6129409e+02   2.7925161e+01   1.1395018e+02   3.6590968e+01   1.4250821e+02   3.0106774e+01   1.1823436e+02   4.5709355e+01   1.1326680e+02   6.8292903e+01   1.8191270e+02   8.0161613e+01   1.7508255e+02   5.2542258e+01   1.3422694e+02   1.1128323e+02   1.5094637e+02   7.1212903e+01   1.7354394e+02   7.0767097e+01   2.5996154e+02   8.7673226e+01   1.9138679e+02   5.6996129e+01   1.4989773e+02   4.7559677e+01   1.1134265e+02   4.5579677e+01   1.5549459e+02   5.3010323e+01   1.6025788e+02   3.8031290e+01   2.0772363e+02   5.3470323e+01   1.9469076e+02   2.6558387e+01   1.7541726e+02   7.9820645e+01   1.6564241e+02   6.3840968e+01   1.3609756e+02   7.3740968e+01   9.6429755e+01   3.6590645e+01   1.2611146e+02   3.3366129e+01   9.9792968e+01   1.1528129e+02   9.4274594e+01   4.7338710e+01  -7.6187097e+00   4.1227419e+01   1.9863503e+02   4.8233871e+01   1.5550645e+02   4.0469355e+01   1.5482923e+02   6.5386774e+01   1.7133454e+02   3.8300968e+01   1.6630947e+02   1.0112290e+02   1.0559985e+02   5.4925484e+01   1.8708403e+02   5.4085484e+01   1.2644897e+02   1.6812484e+02   2.1677548e+00   5.1121290e+01   2.0643481e+02   3.1324194e+01   2.0517665e+02   6.1103548e+01   1.8899752e+02   2.6953871e+01   1.2733305e+02   1.7636774e+01   1.4003777e+02   3.1678065e+01   2.0854382e+02   1.8120645e+01   1.6912067e+02   2.3395161e+01   1.2858419e+02   3.1382903e+01  -3.3672890e+01   4.5316452e+01   1.0845468e+02   3.0564194e+01   8.8884865e+01   1.4617742e+01   1.0185219e+02   1.1993226e+01   8.1505381e+01   3.4369032e+01   3.7783381e+01   2.8250645e+01   7.8172529e+01   6.5280323e+01   1.6367951e+02   4.4732903e+01   1.2459169e+02   2.2161839e+02   1.1807892e+02   5.2569032e+01   2.0778932e+02   9.0066774e+01   1.8854595e+02   5.4085484e+01   1.7577961e+02   5.6227097e+01   2.2060312e+02   5.9897097e+01   1.7690630e+02   4.5804839e+01   2.1588658e+02   3.3284516e+01   1.3566369e+02   7.7658387e+01   1.1934023e+02   1.3304065e+02   2.2223845e+01   5.4576452e+01   1.8248130e+02   4.6755161e+01   1.6957120e+02   4.2663548e+01   1.5583466e+02   5.6260323e+01   1.6162530e+02   4.9045484e+01   1.9706281e+02   5.2391935e+01   1.1805219e+02   1.9054097e+02   2.7190156e+02   4.8426452e+01   2.0654879e+02   3.7957742e+01   1.3678112e+02   5.0197742e+01   1.2543966e+02   4.7910323e+01   1.9859363e+02   5.3123871e+01   2.0545557e+02   3.1637097e+01   1.4186871e+02   8.9249355e+01   1.5936844e+02   3.6667742e+01   1.1924432e+02   1.1891194e+02   1.5382575e+02   4.6301935e+01   1.7038165e+02   3.1342258e+01   1.7455939e+02   5.3346774e+01   1.7298806e+02   4.4637419e+01   1.1825675e+02
   5.8578710e+01   1.6205177e+02   6.6075806e+01   1.5360426e+02   7.5052258e+01   3.8642614e+02   9.1978065e+01   1.6800530e+02   4.4952581e+01   1.8313057e+02   1.1959355e+01   1.2255970e+02   9.4719355e+01   1.6080955e+02   1.3085645e+02   3.0079871e+01   4.9626774e+01   1.6886986e+02   5.2820645e+01   1.0870532e+02   5.3266774e+01   1.3237930e+02   3.4031935e+01   1.4042390e+02   4.5340645e+01   1.3983307e+02   5.5315161e+01   1.1957769e+02   4.0975161e+01   9.1476181e+01   4.4970968e+01   1.3926781e+02   2.5446774e+01   1.6217716e+02   2.9369355e+01   1.3395400e+02   6.5192903e+01   1.7216070e+02   6.5921613e+01   1.9618175e+02   4.9402258e+01   1.3390814e+02   1.2571323e+02   1.4207197e+02   7.7492903e+01   1.9657154e+02   5.8947097e+01   2.9073714e+02   7.1993226e+01   2.6653119e+02   6.4316129e+01   1.7147213e+02   4.3559677e+01   1.1952265e+02   3.9769677e+01   1.7091939e+02   6.0820323e+01   1.6987308e+02   2.2651290e+01   1.8257403e+02   5.4470323e+01   2.0318076e+02   4.1748387e+01   1.6144206e+02   5.4150645e+01   1.9793601e+02   5.9370968e+01   1.8116516e+02   5.0120968e+01   8.0749355e+01   4.1250645e+01   1.5720866e+02   5.2316129e+01   1.1537697e+02   8.0521290e+01   6.6855394e+01   7.6918710e+01  -1.5655110e+01   4.8277419e+01   1.8007103e+02   5.3233871e+01   1.7857645e+02   5.6279355e+01   1.6428443e+02   6.1296774e+01   2.1838174e+02   4.3210968e+01   1.7668667e+02   9.4932903e+01   1.3881505e+02   8.0115484e+01   2.1510883e+02   4.7325484e+01   1.3264977e+02   1.4512484e+02  -3.3222452e+00   4.0171290e+01   1.6497081e+02   2.5654194e+01   2.2510025e+02   7.7583548e+01   1.8510912e+02   2.3723871e+01   1.6459145e+02   4.0686774e+01   1.5138377e+02   5.3348065e+01   1.9147022e+02   2.3510645e+01   1.3554947e+02   3.5065161e+01   1.1480059e+02   2.2572903e+01  -1.9578090e+01   3.2276452e+01   1.0254788e+02   3.1034194e+01   5.9707265e+01   2.7197742e+01   1.0118579e+02   2.3273226e+01   1.2698298e+02   1.0849032e+01   3.8324981e+01   2.3490645e+01   7.6363329e+01   3.7190323e+01   1.6211671e+02   3.2632903e+01   1.1164969e+02   1.8504839e+02   1.5733452e+02   5.3569032e+01   2.2447932e+02   7.0116774e+01   1.6742195e+02   3.7635484e+01   1.8139561e+02   4.9037097e+01   2.1879832e+02   5.1617097e+01   2.1066870e+02   6.3564839e+01   2.1722578e+02   4.1994516e+01   1.5401689e+02   5.2898387e+01   9.2611032e+01   1.4219065e+02   5.0118452e+00   4.9836452e+01   1.5707050e+02   3.7985161e+01   1.1432280e+02   3.0333548e+01   1.5163106e+02   5.7880323e+01   2.1663570e+02   2.3995484e+01   2.1020681e+02   4.4141935e+01   1.0806219e+02   1.9692097e+02   2.3005116e+02   5.0376452e+01   1.7401279e+02   6.2007742e+01   1.8651712e+02   4.0147742e+01   1.3820366e+02   4.7910323e+01   1.9159363e+02   6.5983871e+01   1.6218677e+02   2.6257097e+01   1.6905911e+02   7.6629355e+01   1.4894804e+02   4.3857742e+01   1.0766912e+02   1.2996194e+02   1.8870175e+02   5.5921935e+01   1.4432205e+02   4.0152258e+01   1.8733459e+02   6.4016774e+01   1.3122446e+02   3.4347419e+01   1.0492995e+02
   6.2098710e+01   1.7582017e+02   7.6365806e+01   1.7612106e+02   8.9192258e+01   3.8615494e+02   9.5408065e+01   1.7768090e+02   3.2622581e+01   1.9340697e+02   2.5959355e+01   1.4819970e+02   9.4469355e+01   1.3792955e+02   1.5910645e+02   1.4169871e+01   4.2196774e+01   2.1165426e+02   3.3540645e+01   1.2481772e+02   5.1926774e+01   1.3348650e+02   2.9321935e+01   1.5037070e+02   6.3290645e+01   1.6434707e+02   7.6645161e+01   1.1063129e+02   5.1735161e+01   9.5045381e+01   2.4920968e+01   1.4154181e+02   3.3876774e+01   1.2793276e+02   4.1089355e+01   1.5234640e+02   4.3242903e+01   2.1034670e+02   8.2451613e+01   1.6585935e+02   4.9112258e+01   1.7426134e+02   1.2980323e+02   1.7593477e+02   7.3782903e+01   1.9510834e+02   6.8527097e+01   2.5550074e+02   7.6463226e+01   2.3844359e+02   4.3266129e+01   2.1036613e+02   2.4019677e+01   9.2685845e+01   4.7009677e+01   1.7500019e+02   6.0730323e+01   1.8707028e+02   2.6031290e+01   2.0249363e+02   5.4520323e+01   2.0341676e+02   4.2468387e+01   1.2991446e+02   5.8390645e+01   1.7002681e+02   6.3410968e+01   1.1722196e+02   7.1500968e+01   7.9888955e+01   3.4830645e+01   1.2796226e+02   2.4936129e+01   1.1046737e+02   1.0213129e+02   9.8986594e+01   1.0367871e+02  -2.1465910e+01   2.1707419e+01   1.6585663e+02   4.5383871e+01   1.6935445e+02   5.5569355e+01   1.7648123e+02   5.5866774e+01   2.1033614e+02   3.1060968e+01   1.3031867e+02   1.2854290e+02   1.0226625e+02   5.4255484e+01   2.2913763e+02   4.1605484e+01   1.2968737e+02   1.3074484e+02  -3.0318452e+00   4.3501290e+01   1.9799441e+02   2.7514194e+01   2.2210145e+02   8.0673548e+01   1.6495192e+02   9.7238710e+00   1.6457145e+02   5.1256774e+01   1.2234817e+02   2.9728065e+01   1.4578982e+02   3.0120645e+01   1.5640067e+02   2.8965161e+01   1.0080859e+02   2.1382903e+01  -7.8728903e+00   3.1226452e+01   1.1396188e+02   6.6541935e+00   5.1747665e+01   2.8047742e+01   1.0253779e+02   2.1753226e+01   1.1905458e+02   5.2229032e+01   4.7684581e+01   2.9680645e+01   6.8488129e+01   2.4760323e+01   1.8550111e+02   2.7252903e+01   1.2589009e+02   1.5337839e+02   1.3124812e+02   2.3469032e+01   1.7954732e+02   5.7356774e+01   1.1787275e+02   3.9085484e+01   1.4937961e+02   4.6467097e+01   2.2357392e+02   5.7377097e+01   1.6386790e+02   3.7464839e+01   1.9660378e+02   3.7474516e+01   1.4509849e+02   5.8368387e+01   8.5453432e+01   1.4019065e+02   1.7931845e+01   4.1416452e+01   1.6827410e+02   5.4515161e+01   1.5085040e+02   5.8383548e+01   1.7691706e+02   5.0590323e+01   2.2078890e+02   4.1045484e+01   1.7508281e+02   4.2491935e+01   1.2754419e+02   1.5258097e+02   2.5136836e+02   5.7186452e+01   1.7870799e+02   4.4337742e+01   1.8822072e+02   4.8767742e+01   1.8408406e+02   3.4950323e+01   2.3377043e+02   4.5033871e+01   1.7429277e+02   4.0537097e+01   1.6339671e+02   7.5249355e+01   1.3019844e+02   3.4287742e+01   1.3562472e+02   1.3077194e+02   1.5901695e+02   3.5961935e+01   1.6396885e+02   4.5202258e+01   1.3355059e+02   5.6826774e+01   1.0565966e+02   3.2397419e+01   1.1604595e+02
   5.8578710e+01   2.0663177e+02   8.7365806e+01   1.7981106e+02   7.8052258e+01   3.7352614e+02   1.0711806e+02   1.8903410e+02   3.9712581e+01   1.6407977e+02   1.0629355e+01   1.4771610e+02   9.3919355e+01   1.8852355e+02   1.2380645e+02   1.3443871e+01   6.1486774e+01   2.4069106e+02   3.6200645e+01   1.0784492e+02   2.2306774e+01   1.4094610e+02   2.3131935e+01   1.4991590e+02   5.1100645e+01   1.1584227e+02   5.6215161e+01   1.5888569e+02   6.6825161e+01   1.0998818e+02   4.7730968e+01   1.1566701e+02   1.9446774e+01   1.5327716e+02   3.7799355e+01   1.2470960e+02   6.9052903e+01   2.2889190e+02   7.5881613e+01   1.4823495e+02   5.4872258e+01   1.7913054e+02   1.1833323e+02   1.2057237e+02   6.2112903e+01   2.3684194e+02   6.6587097e+01   2.9771594e+02   6.4943226e+01   2.0162519e+02   5.8836129e+01   1.8307053e+02   2.9889677e+01   1.1448625e+02   5.4859677e+01   1.4890219e+02   6.0780323e+01   1.7268628e+02   1.9721290e+01   1.9168843e+02   4.2140323e+01   2.1597716e+02   3.8658387e+01   1.0811926e+02   5.0670645e+01   1.6692441e+02   6.4700968e+01   1.4459876e+02   5.3880968e+01   9.5488555e+01   3.3920645e+01   1.2551506e+02   3.6606129e+01   9.9673768e+01   9.3901290e+01   9.8504994e+01   6.8338710e+01  -5.7287097e+00   3.7517419e+01   1.6521183e+02   3.7803871e+01   1.6196085e+02   4.3089355e+01   1.7604963e+02   5.1196774e+01   2.2289974e+02   2.7870968e+01   1.6691387e+02   8.9122903e+01   1.1793985e+02   4.5355484e+01   1.8579963e+02   5.9605484e+01   1.3681737e+02   1.9036484e+02  -1.8891445e+01   6.1451290e+01   1.8779841e+02   3.7894194e+01   2.2422105e+02   6.7053548e+01   1.8309152e+02   1.0573871e+01   1.4607345e+02   3.3786774e+01   1.5340577e+02   3.7438065e+01   1.7679302e+02   8.5106452e+00   1.5664947e+02   2.5585161e+01   1.2255899e+02   2.5042903e+01  -1.8735690e+01   4.5036452e+01   8.4147084e+01   3.0134194e+01   6.2449265e+01   2.9387742e+01   1.2163059e+02   3.2513226e+01   9.1523781e+01   3.7469032e+01   4.7915381e+01   1.8110645e+01   1.0017373e+02   3.6090323e+01   2.0197471e+02   3.9022903e+01   1.1827849e+02   1.2589839e+02   1.3006652e+02   4.6329032e+01   1.6443852e+02   5.6306774e+01   2.0409675e+02   3.0685484e+01   2.2910161e+02   5.0227097e+01   2.0966312e+02   7.4087097e+01   1.8334110e+02   5.2754839e+01   1.9109058e+02   5.0284516e+01   1.2273369e+02   3.9128387e+01   1.0290263e+02   1.5704065e+02   2.6923845e+01   5.1476452e+01   1.6520930e+02   4.2325161e+01   1.7044560e+02   5.5333548e+01   2.0149106e+02   5.6690323e+01   2.0606090e+02   2.5705484e+01   1.4807001e+02   4.2791935e+01   1.3797019e+02   1.6011097e+02   2.7523596e+02   5.7996452e+01   1.9349319e+02   4.3667742e+01   1.9941432e+02   2.7477742e+01   1.7444726e+02   3.9720323e+01   2.1633883e+02   5.6073871e+01   1.4026957e+02   4.7727097e+01   1.4549151e+02   7.4299355e+01   1.3998444e+02   3.8817742e+01   1.5364232e+02   1.1439194e+02   1.3427735e+02   4.1301935e+01   1.5583165e+02   4.2492258e+01   1.2457739e+02   4.6966774e+01   1.0854846e+02   3.5777419e+01   1.2015555e+02
   4.3288710e+01   1.5080497e+02   9.8935806e+01   2.2093546e+02   8.7722258e+01   3.0080254e+02   7.5878065e+01   1.8776330e+02   3.1622581e+01   1.6848697e+02   7.0093548e+00   1.2233570e+02   6.9269355e+01   1.7059555e+02   9.7106452e+01   7.8798710e+00   4.9096774e+01   2.4420226e+02   4.7200645e+01   1.4068492e+02   5.2786774e+01   1.5545770e+02   3.9321935e+01   1.4381070e+02   5.5290645e+01   1.4265707e+02   7.6595161e+01   1.4815529e+02   3.0065161e+01   9.0538981e+01   3.7400968e+01   1.0140341e+02   4.1066774e+01   1.6649756e+02   3.9559355e+01   1.1332880e+02   5.3622903e+01   2.1708630e+02   6.4881613e+01   1.4540495e+02   5.1682258e+01   1.5996574e+02   1.1057323e+02   1.0728317e+02   6.2162903e+01   2.2279794e+02   6.1647097e+01   2.8211114e+02   9.8623226e+01   1.6819079e+02   6.7686129e+01   1.6173253e+02   2.8959677e+01   1.0316065e+02   4.5149677e+01   1.6900899e+02   6.7680323e+01   2.0370428e+02   2.0971290e+01   1.6364843e+02   3.6950323e+01   1.6410236e+02   3.4608387e+01   1.0925326e+02   4.7720645e+01   1.6002041e+02   8.1890968e+01   1.3298356e+02   4.2120968e+01   1.0180935e+02   3.0210645e+01   1.9190186e+02   4.3886129e+01   8.9571368e+01   8.1521290e+01   9.4685394e+01   7.3198710e+01  -1.7875097e+00   3.2227419e+01   1.6692503e+02   6.5803871e+01   1.7743085e+02   5.7999355e+01   1.9104683e+02   6.6006774e+01   1.7328494e+02   3.0490968e+01   1.5674427e+02   9.3972903e+01   1.4508185e+02   3.6215484e+01   1.8167083e+02   5.9945484e+01   1.2079017e+02   1.8650484e+02  -7.6826452e+00   6.1741290e+01   1.9105521e+02   2.8084194e+01   2.1781585e+02   8.0103548e+01   2.0032752e+02   3.1483871e+01   1.3897065e+02   3.1546774e+01   1.3449497e+02   5.1728065e+01   1.9850982e+02   2.6980645e+01   1.6360187e+02   1.0775161e+01   1.4921379e+02   1.5002903e+01   8.2175097e+00   2.6086452e+01   1.0108308e+02   2.0654194e+01   8.5917665e+01   2.5197742e+01   1.3176579e+02   1.1703226e+01   1.0142858e+02   2.8229032e+01   7.2034581e+01   2.9250645e+01   1.0923253e+02   1.9280323e+01   1.9083951e+02   2.9022903e+01   8.3228490e+01   1.1746839e+02   1.3450092e+02   3.6569032e+01   1.6168932e+02   6.4256774e+01   2.9037075e+02   5.7335484e+01   1.6401961e+02   5.0277097e+01   1.6522912e+02   7.8237097e+01   1.4886910e+02   3.7374839e+01   1.8532098e+02   4.5994516e+01   1.4402689e+02   5.0708387e+01   1.4111623e+02   1.9023065e+02   3.0548645e+01   4.8046452e+01   1.9000370e+02   4.3845161e+01   1.3437400e+02   4.5713548e+01   1.9045066e+02   6.4120323e+01   1.8099650e+02   3.5805484e+01   1.4616201e+02   4.9091935e+01   1.5431619e+02   1.9316097e+02   2.8626196e+02   5.1476452e+01   1.7468479e+02   4.8627742e+01   1.7849752e+02   5.1817742e+01   1.7708006e+02   6.0050323e+01   2.4028243e+02   4.7033871e+01   1.6218277e+02   4.0017097e+01   1.5486831e+02   9.1439355e+01   1.1633324e+02   2.1237742e+01   1.1294872e+02   1.4449194e+02   1.4129935e+02   5.4531935e+01   1.4463325e+02   3.0772258e+01   1.2737499e+02   5.6066774e+01   1.2196046e+02   5.4497419e+01   1.2189795e+02
   5.5148710e+01   1.5723617e+02   9.9165806e+01   2.2657706e+02   9.3242258e+01   3.2812094e+02   7.8838065e+01   2.0567650e+02   4.7002581e+01   1.6692657e+02   1.0489355e+01   1.8362730e+02   7.7919355e+01   1.7130355e+02   1.2155645e+02   8.7238710e+00   4.9526774e+01   2.0025786e+02   2.1920645e+01   8.7507316e+01   3.7836774e+01   1.1656370e+02   2.1221935e+01   1.3668870e+02   6.4570645e+01   1.4157467e+02   5.2175161e+01   1.5201889e+02   3.1205161e+01   9.5977781e+01   4.8730968e+01   1.4387701e+02   3.3496774e+01   1.0381316e+02   4.2419355e+01   1.0715000e+02   4.3962903e+01   2.0547910e+02   7.1021613e+01   1.6758375e+02   5.8592258e+01   1.6769294e+02   1.2333323e+02   1.1207237e+02   6.9642903e+01   1.9066954e+02   7.3357097e+01   3.0987434e+02   7.8303226e+01   1.9676639e+02   5.2786129e+01   1.4418453e+02   6.1089677e+01   1.6746025e+02   5.7099677e+01   1.6067299e+02   5.6730323e+01   2.2316028e+02   2.3591290e+01   2.0531883e+02   4.7470323e+01   1.9926076e+02   5.9898387e+01   1.8390006e+02   4.8340645e+01   1.6435081e+02   7.1700968e+01   1.4165876e+02   6.0120968e+01   9.5989355e+01   4.2640645e+01   1.5795746e+02   3.5416129e+01   1.0510897e+02   1.2423129e+02   1.1459859e+02   8.5338710e+01   6.6212903e+00   2.8567419e+01   1.7373783e+02   6.2003871e+01   1.5897485e+02   5.2569355e+01   1.9486123e+02   2.6676774e+01   2.0877134e+02   6.3110968e+01   1.5632467e+02   1.1145290e+02   1.1373345e+02   4.7065484e+01   1.7880283e+02   5.4185484e+01   1.3196097e+02   1.9026484e+02  -8.6034452e+00   6.3451290e+01   1.9077841e+02   3.0364194e+01   2.0982345e+02   8.1103548e+01   1.6215752e+02   2.2723871e+01   1.4572145e+02   4.6166774e+01   1.4689537e+02   3.1438065e+01   1.9113302e+02   2.5360645e+01   1.4326147e+02   2.0685161e+01   1.2242099e+02   1.4902903e+01  -3.6844903e+00   5.4036452e+01   8.7757084e+01   7.0341935e+00   6.7677265e+01   3.5717742e+01   1.3116419e+02   1.2183226e+01   8.4350181e+01   4.5609032e+01   4.2454181e+01   4.4590645e+01   1.1738533e+02   5.3620323e+01   1.7109231e+02   3.2212903e+01   1.2278329e+02   1.2232839e+02   1.0535212e+02   2.2899032e+01   1.6435292e+02   5.4066774e+01   1.9832595e+02   4.7535484e+01   1.6465361e+02   3.5947097e+01   1.5156552e+02   5.0757097e+01   1.4268750e+02   5.3994839e+01   2.0304138e+02   2.7134516e+01   1.7096569e+02   6.4278387e+01   1.2746063e+02   1.5885065e+02   3.3919045e+01   6.3156452e+01   2.1811490e+02   3.8225161e+01   1.6158360e+02   4.7093548e+01   1.5225026e+02   5.1070323e+01   1.9827050e+02   3.9655484e+01   1.5976401e+02   4.1791935e+01   1.7695019e+02   2.4582097e+02   3.0942916e+02   5.0426452e+01   1.8504879e+02   5.5907742e+01   1.6743512e+02   4.8477742e+01   1.8691726e+02   5.4810323e+01   1.8913163e+02   5.1553871e+01   1.9973117e+02   3.8827097e+01   1.4967351e+02   7.6249355e+01   1.5811844e+02   4.4197742e+01   1.3816192e+02   1.2434194e+02   1.1467135e+02   5.3341935e+01   1.6010845e+02   1.7732258e+01   1.8193819e+02   4.9106774e+01   1.3079726e+02   5.1497419e+01   1.0841795e+02
   3.1768710e+01   1.6838657e+02   8.6315806e+01   1.7084506e+02   1.3119226e+02   3.0779494e+02   8.9028065e+01   2.2433130e+02   3.9482581e+01   1.7018817e+02   1.6109355e+01   1.4913770e+02   8.0869355e+01   1.4661755e+02   1.3655645e+02   2.3923871e+01   5.5196774e+01   2.4028426e+02   4.8160645e+01   9.4408116e+01   4.9166774e+01   1.3160730e+02   3.5411935e+01   1.2722350e+02   6.0960645e+01   1.5172347e+02   6.0985161e+01   1.4421409e+02   4.3495161e+01   1.0518458e+02   3.4920968e+01   1.2745181e+02   3.1726774e+01   1.3748476e+02   4.4949355e+01   1.0213760e+02   6.2482903e+01   1.9575750e+02   7.9211613e+01   1.4649855e+02   4.9212258e+01   1.4001334e+02   1.4195323e+02   1.1925277e+02   6.4402903e+01   1.8427874e+02   3.9417097e+01   2.4846954e+02   9.8413226e+01   2.2136759e+02   4.6366129e+01   1.6838813e+02   4.7359677e+01   1.3375865e+02   3.1629677e+01   1.7004059e+02   5.4400323e+01   1.9162668e+02   1.0401290e+01   1.8549403e+02   3.1520323e+01   2.1301676e+02   5.2468387e+01   1.5515446e+02   5.6820645e+01   1.6372241e+02   6.6180968e+01   1.3924036e+02   7.6120968e+01   1.0366935e+02   4.3970645e+01   1.3204106e+02   4.0176129e+01   1.0100817e+02   9.5091290e+01   1.0121979e+02   9.4958710e+01  -2.2383097e+00   5.4657419e+01   2.1398063e+02   6.7953871e+01   1.7077885e+02   6.7279355e+01   1.8025443e+02   4.8486774e+01   1.9668654e+02   2.9110968e+01   1.7014467e+02   1.1254290e+02   1.2040625e+02   4.2355484e+01   2.2332963e+02   5.4275484e+01   1.2395377e+02   2.2121484e+02   8.5405548e+00   4.5261290e+01   2.0304361e+02   4.2604194e+01   2.2350425e+02   5.5583548e+01   1.8943912e+02   2.3863871e+01   1.3011025e+02   6.2306774e+01   1.2955417e+02   2.6298065e+01   1.8816422e+02   3.3360645e+01   1.5914147e+02   1.2875161e+01   1.2238579e+02   8.5229032e+00   2.1159097e+00   2.9656452e+01   1.0070748e+02   4.1754194e+01   1.3479966e+02   2.0477742e+01   1.1934339e+02   2.6043226e+01   8.7241381e+01   3.0229032e+01   5.3304581e+01   2.8970645e+01   1.0868493e+02   5.4380323e+01   1.8489151e+02   4.1112903e+01   1.3573129e+02   2.0784839e+02   1.2499052e+02   4.9189032e+01   1.9972972e+02   9.3016774e+01   2.3763995e+02   4.2835484e+01   1.8942961e+02   7.3277097e+01   2.1085912e+02   5.4287097e+01   1.3916510e+02   7.6084839e+01   2.1555418e+02   5.1134516e+01   1.3209569e+02   5.4468387e+01   1.0395543e+02   1.6385065e+02   1.9609045e+01   4.3836452e+01   2.2782050e+02   4.3605161e+01   1.2225320e+02   5.0863548e+01   1.5946866e+02   3.8310323e+01   1.8044130e+02   3.0565484e+01   1.8682121e+02   5.0791935e+01   1.4408019e+02   1.8573097e+02   2.6028636e+02   6.4086452e+01   1.9738599e+02   4.3147742e+01   1.4879592e+02   6.1527742e+01   1.5792326e+02   5.2330323e+01   1.4671003e+02   4.6453871e+01   2.0432917e+02   5.2587097e+01   1.3886271e+02   8.3539355e+01   1.5615524e+02   4.0147742e+01   9.9005923e+01   1.2972194e+02   1.5543095e+02   4.7921935e+01   1.5006205e+02   3.7732258e+01   1.7852819e+02   5.2486774e+01   1.4276686e+02   3.1637419e+01   1.4353675e+02
   5.0618710e+01   1.7249857e+02   8.7935806e+01   1.5124546e+02   1.4019226e+02   2.4512494e+02   9.4738065e+01   2.0835450e+02   2.8622581e+01   1.9886697e+02   1.7193548e+00   1.6732890e+02   6.8219355e+01   1.7037955e+02   1.4550645e+02   4.8078710e+00   5.6716774e+01   1.6968266e+02   3.9540645e+01   1.0819772e+02   3.7026774e+01   1.5871850e+02   3.0221935e+01   1.4958870e+02   4.9670645e+01   1.3962667e+02   7.5215161e+01   1.1078569e+02   2.1305161e+01   8.5959781e+01   2.8730968e+01   1.3666701e+02   3.2256774e+01   1.5258236e+02   4.5559355e+01   1.5822880e+02   5.3722903e+01   1.4616830e+02   6.1401613e+01   1.6887335e+02   4.8112258e+01   1.2682134e+02   1.2890323e+02   1.4772677e+02   5.9492903e+01   1.4767154e+02   7.7477097e+01   3.1425474e+02   8.4673226e+01   2.0114679e+02   4.6686129e+01   1.3978253e+02   5.7219677e+01   4.8629845e+01   3.1199677e+01   1.7545499e+02   5.7350323e+01   1.7820068e+02   4.8721290e+01   1.9067843e+02   4.6520323e+01   1.9548676e+02   3.9988387e+01   1.4930286e+02   3.7200645e+01   1.5500201e+02   5.8750968e+01   1.7469476e+02   6.5690968e+01   9.7833755e+01   4.9870645e+01   1.5975906e+02   3.5796129e+01   1.1531857e+02   9.1131290e+01   7.9916594e+01   7.7868710e+01  -2.7811097e+00   4.6897419e+01   2.0446143e+02   4.5853871e+01   1.3192685e+02   4.0999355e+01   1.4392683e+02   5.8486774e+01   2.1122654e+02   2.1540968e+01   1.5108027e+02   1.0031290e+02   1.1666465e+02   3.8405484e+01   2.0997563e+02   3.8085484e+01   1.0010897e+02   1.6069484e+02  -1.8997845e+01   5.2171290e+01   1.9754081e+02   3.2174194e+01   2.4610865e+02   6.9343548e+01   1.6580832e+02   3.9343871e+01   1.4206185e+02   4.0356774e+01   1.2607017e+02   2.8298065e+01   1.7881422e+02   2.4890645e+01   1.5543907e+02   1.9545161e+01   1.2727219e+02   9.6129032e+00   2.4738710e+01   2.5556452e+01   1.0022548e+02   8.6541935e+00   4.9737665e+01   2.6047742e+01   1.3855779e+02   2.4653226e+01   1.0001258e+02   1.5559032e+01   3.3998181e+01   2.1680645e+01   8.3078129e+01   4.6470323e+01   1.4380431e+02   2.0212903e+01   9.0693290e+01   1.3251839e+02   2.0615692e+02   4.1899032e+01   2.1364292e+02   5.2396774e+01   1.2859955e+02   2.5435484e+01   2.0652161e+02   4.1847097e+01   1.7828352e+02   5.1897097e+01   1.5121630e+02   5.2804839e+01   2.2232658e+02   2.8374516e+01   1.3710649e+02   4.6178387e+01   1.1952863e+02   1.5885065e+02   9.0590452e+00   4.9626452e+01   1.8108730e+02   3.1895161e+01   1.6047000e+02   5.6243548e+01   1.4874826e+02   5.2690323e+01   1.9586090e+02   3.8755484e+01   2.1759601e+02   6.0991935e+01   1.5956419e+02   1.2349097e+02   2.6311556e+02   6.3426452e+01   1.8967879e+02   3.0477742e+01   1.6937952e+02   2.6717742e+01   1.2241806e+02   4.0760323e+01   1.9535563e+02   4.6033871e+01   2.1245277e+02   4.5727097e+01   1.7203151e+02   9.2059355e+01   1.8171364e+02   6.4287742e+01   9.5604723e+01   1.0972194e+02   1.7703095e+02   5.4771935e+01   1.6175405e+02   3.6152258e+01   1.6965459e+02   6.4486774e+01   1.6880686e+02   2.8067419e+01   1.1091235e+02
   5.2578710e+01   1.7277177e+02   7.0365806e+01   1.5222106e+02   6.6242258e+01   3.5513094e+02   8.0878065e+01   1.8275330e+02   3.6712581e+01   1.7664977e+02   1.2009355e+01   1.7074570e+02   7.9669355e+01   1.5101355e+02   1.4345645e+02   1.3371871e+01   5.7096774e+01   2.3427226e+02   1.7730645e+01   1.3027252e+02   4.0496774e+01   1.2654090e+02   1.0081935e+01   1.4438990e+02   7.2190645e+01   1.6591507e+02   6.4645161e+01   1.3768129e+02   4.3775161e+01   1.1011218e+02   3.4490968e+01   1.1567621e+02   4.6446774e+01   1.4511716e+02   2.0659355e+01   1.5022080e+02   5.2392903e+01  -3.3453032e+00   9.2451613e+01   1.8395935e+02   6.6542258e+01   2.0200694e+02   1.3757323e+02   1.8089317e+02   3.7352903e+01   2.1430274e+02   9.3177097e+01   2.7440874e+02   9.3573226e+01   2.2480479e+02   6.8106129e+01   2.1064893e+02   6.2289677e+01   7.4094245e+01   3.7339677e+01   1.6134379e+02   6.4680323e+01   1.7071428e+02   2.6901290e+01   1.9517403e+02   4.5710323e+01   2.1126156e+02   3.3418387e+01   1.2996846e+02   5.6010645e+01   1.7987721e+02   5.6220968e+01   1.5374716e+02   7.6360968e+01   9.0600155e+01   3.5060645e+01   1.5985386e+02   4.4796129e+01   1.1478857e+02   1.1423129e+02   7.7688594e+01   9.6438710e+01   4.6432903e+00   4.7187419e+01   2.0257823e+02   4.9003871e+01   1.6596485e+02   3.5089355e+01   1.7487963e+02   6.2676774e+01   2.5246134e+02   1.3110968e+01   1.8356467e+02   1.2173290e+02   9.4761045e+01   3.3215484e+01   1.9325083e+02   4.5705484e+01   1.1277937e+02   1.5988484e+02  -1.3130452e+00   5.5021290e+01   1.9459281e+02   4.5844194e+01   2.1853505e+02   8.2013548e+01   1.8794472e+02   1.6813871e+01   1.7062425e+02   4.3256774e+01   1.3636817e+02   4.9298065e+01   2.0370422e+02   2.0220645e+01   1.6195267e+02   1.3635161e+01   1.2060499e+02   2.3002903e+01  -9.4724903e+00   3.4556452e+01   1.1750548e+02   2.4414194e+01   1.0051686e+02   2.8337742e+01   1.1513459e+02   1.9373226e+01   1.0800498e+02   2.6129032e+01   8.5442581e+01   3.8350645e+01   7.8604529e+01   6.0050323e+01   1.7909791e+02   3.8492903e+01   1.3899089e+02   1.8475839e+02   2.9559772e+02   5.7039032e+01   2.0186172e+02   1.1368677e+02   1.6850635e+02   3.4935484e+01   1.8951161e+02   7.8897097e+01   2.2950952e+02   8.3287097e+01   1.9217510e+02   4.7274839e+01   1.9900898e+02   3.5234516e+01   1.4484769e+02   5.7088387e+01   7.5035832e+01   2.5590065e+02   1.9345045e+01   4.4576452e+01   1.5849130e+02   5.2251613e+00   1.3451360e+02   4.4383548e+01   1.8336706e+02   4.7740323e+01   2.1034690e+02   5.0845484e+01   2.2767881e+02   4.1641935e+01   1.3361219e+02   1.1873097e+02   2.4045636e+02   6.4136452e+01   2.0405199e+02   4.9287742e+01   1.7758472e+02   3.7957742e+01   1.8394886e+02   5.7190323e+01   2.5432123e+02   4.1883871e+01   1.8773477e+02   5.7587097e+01   1.7036271e+02   7.3199355e+01   1.3655244e+02   2.9957742e+01   1.4478112e+02   1.5272194e+02   1.6250095e+02   5.4531935e+01   1.4934325e+02   2.9532258e+01   1.6918419e+02   5.1776774e+01   1.4825366e+02   4.9397419e+01   1.1325595e+02
   8.1338710e+01   2.1057097e+02   6.0265806e+01   2.0421906e+02   6.0052258e+01   3.1615614e+02   7.1408065e+01   1.5631090e+02   5.3242581e+01   1.7175737e+02   2.1719355e+01   1.4020890e+02   1.0696935e+02   1.7167955e+02   1.3685645e+02   2.8749871e+01   5.7486774e+01   2.4658106e+02   3.4390645e+01   9.8039716e+01   5.0596774e+01   1.4240290e+02   2.3461935e+01   1.3060950e+02   6.7810645e+01   1.6007547e+02   9.4505161e+01   1.4558249e+02   5.1545161e+01   8.8540581e+01   3.3590968e+01   1.1741821e+02   6.2536774e+01   1.7177996e+02   3.6139355e+01   1.4303240e+02   3.3862903e+01   9.8070968e+00   8.0161613e+01   1.9228255e+02   5.6732258e+01   1.9179174e+02   1.2695323e+02   1.6783277e+02   7.2072903e+01   2.1685514e+02   8.4297097e+01   2.7611914e+02   8.3993226e+01   2.1257119e+02   5.4416129e+01   1.8284413e+02   1.6601968e+02   2.6666585e+02   3.6859677e+01   1.6524219e+02   6.0400323e+01   1.8519668e+02   1.7651290e+01   1.9285403e+02   3.4420323e+01   2.0721476e+02   2.9658387e+01   1.2207926e+02   7.7250645e+01   1.9932801e+02   5.4080968e+01   1.6425836e+02   5.7070968e+01   1.0747335e+02   3.1060645e+01   1.5950386e+02   4.6266129e+01   1.1243097e+02   1.1242129e+02   8.9833394e+01   9.1388710e+01   1.2477290e+01   4.8037419e+01   1.9685023e+02   6.5853871e+01   1.7409685e+02   4.9899355e+01   1.9488483e+02   4.8576774e+01   2.3096934e+02   1.5160968e+01   1.7302067e+02   1.0769290e+02   1.1079425e+02   3.1835484e+01   2.4969123e+02   3.8845484e+01   1.2013817e+02   1.4712484e+02   1.3775484e-01   5.0401290e+01   1.6749241e+02   4.4844194e+01   2.2071505e+02   7.6583548e+01   1.9879912e+02   3.9863871e+01   1.5944025e+02   3.4256774e+01   1.2765817e+02   3.5728065e+01   1.7897982e+02   1.3980645e+01   1.4040187e+02   2.9255161e+01   1.2316539e+02   1.6572903e+01   9.9190968e-01   3.9606452e+01   1.2400148e+02   2.7374194e+01   6.9520065e+01   2.3857742e+01   9.0022994e+01   1.4373226e+01   1.1931498e+02   1.3319032e+01   4.5417381e+01   1.4160645e+01   7.8389729e+01   3.5330323e+01   2.1060551e+02   5.4972903e+01   1.1948249e+02   1.6137839e+02   1.4137812e+02   4.7329032e+01   1.9501852e+02   6.6496774e+01   1.5138155e+02   4.1035484e+01   1.8847361e+02   4.5757097e+01   2.3492072e+02   5.5377097e+01   1.3369790e+02   5.2414839e+01   2.1540778e+02   2.0944516e+01   1.4718089e+02   5.1418387e+01   1.1191943e+02   1.3719065e+02   2.0081845e+01   5.7686452e+01   1.8623250e+02   4.0655161e+01   1.8362920e+02   3.0243548e+01   1.7244826e+02   5.2780323e+01   2.1537370e+02   4.0615484e+01   1.7777721e+02   4.1741935e+01   1.0785419e+02   1.2463097e+02   2.6336436e+02   6.3086452e+01   2.0784599e+02   4.1857742e+01   1.7260912e+02   3.8577742e+01   1.5908926e+02   4.8950323e+01   2.1160043e+02   3.5793871e+01   1.3989197e+02   3.0877097e+01   1.5678951e+02   7.7819355e+01   1.3918284e+02   5.2857742e+01   1.5084912e+02   1.5144194e+02   1.5807335e+02   5.9111935e+01   1.7511685e+02   4.4582258e+01   1.6527019e+02   5.8686774e+01   1.0241086e+02   5.1687419e+01   1.2178275e+02
   6.4668710e+01   1.9280457e+02   8.4075806e+01   2.2207426e+02   6.9152258e+01   3.0447814e+02   9.3308065e+01   1.9722890e+02   4.6522581e+01   1.3777497e+02   1.6109355e+01   1.5289770e+02   1.0511935e+02   1.8667755e+02   1.1490645e+02   5.5587097e-01   4.9526774e+01   2.2835786e+02   3.9540645e+01   8.9297716e+01   3.2596774e+01   1.5826290e+02   3.3981935e+01   1.6776790e+02   6.1960645e+01   1.3973347e+02   6.0745161e+01   1.4890329e+02   4.3445161e+01   1.0675858e+02   3.4350968e+01   1.0011741e+02   3.0066774e+01   1.5108756e+02   2.3559355e+01   1.4141880e+02   3.2292903e+01  -1.7357303e+01   7.6781613e+01   1.5031295e+02   5.1112258e+01   2.1024134e+02   1.3038323e+02   1.4012837e+02   6.8972903e+01   2.0215314e+02   9.9947097e+01   2.6209714e+02   7.1203226e+01   1.6996439e+02   3.6576129e+01   1.7011133e+02   1.6908968e+02   2.4275025e+02   3.3049677e+01   1.7307699e+02   4.3540323e+01   2.0644548e+02   7.9712903e+00   2.0712843e+02   2.5950323e+01   1.8251236e+02   1.6468387e+01   1.1227446e+02   4.2670645e+01   1.2366441e+02   6.3600968e+01   1.4430676e+02   5.6690968e+01   9.5743755e+01   1.5490645e+01   1.4717946e+02   3.8746129e+01   8.7082568e+01   9.0661290e+01   8.9044194e+01   8.8578710e+01   4.8920903e+00   2.4847419e+01   1.4527543e+02   7.0423871e+01   1.6154125e+02   6.4469355e+01   1.8004923e+02   5.1156774e+01   1.8933294e+02   3.9300968e+01   1.7170947e+02   1.0502290e+02   1.4019785e+02   3.5635484e+01   1.5652723e+02   4.0085484e+01   1.1460897e+02   1.5293484e+02  -2.4170452e+00   5.6171290e+01   1.9760081e+02   2.7324194e+01   2.3201665e+02   7.0153548e+01   1.9984352e+02   3.4343871e+01   1.6998185e+02   1.8686774e+01   9.5233768e+01   2.7628065e+01   1.7419782e+02   2.8510645e+01   1.4933947e+02   3.7735161e+01   1.1996699e+02   1.4192903e+01   7.3223097e+00   4.1226452e+01   1.1135188e+02   1.4514194e+01   7.5788865e+01   2.8907742e+01   1.1299899e+02   7.2732258e+00   9.6592981e+01   1.4419032e+01   5.3139381e+01   2.6540645e+01   1.0973933e+02   5.0330323e+01   2.0359551e+02   3.6782903e+01   1.3465769e+02   1.8289839e+02   1.5512652e+02   4.4949032e+01   2.0806892e+02   8.8496774e+01   2.0995155e+02   3.6635484e+01   2.4287561e+02   4.9227097e+01   2.2107312e+02   8.4327097e+01   1.7390190e+02   4.1134839e+01   1.7016018e+02   4.6184516e+01   1.1987169e+02   6.8468387e+01   1.0650543e+02   1.7771065e+02   7.9024516e-01   6.3576452e+01   2.1687130e+02   3.9605161e+01   2.4671320e+02   4.6523548e+01   2.0667586e+02   4.4310323e+01   2.1553130e+02   8.4654839e+00   1.5492921e+02   5.5541935e+01   1.1745019e+02   1.4196097e+02   2.3011796e+02   6.3806452e+01   1.9636839e+02   4.8857742e+01   1.5242912e+02   5.6337742e+01   1.5704846e+02   5.0050323e+01   1.9684243e+02   3.5603871e+01   1.3981717e+02   5.2067097e+01   1.5109431e+02   7.1339355e+01   1.3160124e+02   3.7237742e+01   1.7080872e+02   1.1701194e+02   1.3140775e+02   5.4731935e+01   1.4570725e+02   4.6772258e+01   1.5361499e+02   5.3916774e+01   1.3232246e+02   4.1637419e+01   1.1863675e+02
   7.0478710e+01   1.8776977e+02   7.6265806e+01   2.2940906e+02   6.2672258e+01   3.4460654e+02   9.5788065e+01   2.0865050e+02   4.9242581e+01   1.5793737e+02   7.4893548e+00   1.6220730e+02   9.5719355e+01   1.8817955e+02   1.2540645e+02   2.3165871e+01   5.3286774e+01   2.4519706e+02   2.6300645e+01   9.5496916e+01   4.3216774e+01   1.3499330e+02   4.3271935e+01   1.5568470e+02   5.2960645e+01   1.0307347e+02   6.4175161e+01   1.4443889e+02   5.1495161e+01   9.5634581e+01   3.2970968e+01   1.3332781e+02   2.5536774e+01   1.5321996e+02   3.6089355e+01   1.2598640e+02   4.6962903e+01   2.1304910e+02   6.1351613e+01   1.7416735e+02   4.8642258e+01   1.7534894e+02   1.1838323e+02   1.2965837e+02   6.2022903e+01   2.1504914e+02   8.3767097e+01   2.4939154e+02   9.6883226e+01   1.7585999e+02   4.3686129e+01   1.8681253e+02   1.7361968e+02   2.8691785e+02   2.7909677e+01   1.8028819e+02   8.5730323e+01   1.8869028e+02   2.2091290e+01   1.9093883e+02   4.0280323e+01   1.8017596e+02   2.8748387e+01   1.4615206e+02   4.9010645e+01   6.4627213e+01   5.5600968e+01   1.4060676e+02   6.6830968e+01   1.0036255e+02   4.3830645e+01   1.6758226e+02   4.9026129e+01   9.1070168e+01   1.0599129e+02   8.1347794e+01   9.2148710e+01  -1.8203510e+01   3.4087419e+01   1.6315623e+02   7.3333871e+01   1.2787845e+02   2.6279355e+01   2.0582443e+02   3.8576774e+01   2.0757934e+02   2.6060968e+01   1.6828867e+02   1.2464290e+02   1.1181825e+02   2.7785484e+01   1.4872523e+02   4.1135484e+01   1.2938497e+02   1.6750484e+02  -1.2112645e+01   7.2171290e+01   2.0622081e+02   3.6654194e+01   2.4460025e+02   7.4013548e+01   2.0743472e+02   3.0483871e+01   1.4315065e+02   3.7926774e+01   1.2088457e+02   3.9148065e+01   1.6155622e+02   4.4840645e+01   1.5222307e+02   2.3965161e+01   1.3177859e+02   2.3572903e+01   1.1919097e+00   2.8746452e+01   8.9590284e+01   1.1514194e+01   7.0748865e+01   2.7007742e+01   1.2129099e+02   1.3843226e+01   9.2217381e+01   3.8699032e+01   3.3906981e+01   2.6630645e+01   8.5542129e+01   3.0810323e+01   1.8434711e+02   6.3029032e+00   8.5136090e+01   1.5508839e+02   9.2541316e+01   3.8419032e+01   1.2297132e+02   7.0826774e+01   1.9193515e+02   3.5285484e+01   1.8973361e+02   4.3517097e+01   1.7199992e+02   6.9377097e+01   1.6890790e+02   5.7944839e+01   1.7419538e+02   3.6754516e+01   1.7148609e+02   5.7658387e+01   1.0661023e+02   1.6399065e+02   1.4597845e+01   3.9416452e+01   1.9127410e+02   3.7085161e+01   2.1391480e+02   3.5663548e+01   2.0830466e+02   3.5930323e+01   2.1053170e+02   4.7755484e+01   1.5035601e+02   3.9491935e+01   1.6193419e+02   9.1390968e+01   2.9287356e+02   3.9136452e+01   1.8505199e+02   4.9097742e+01   1.8864992e+02   4.9617742e+01   1.6982606e+02   4.6380323e+01   2.1313603e+02   4.2833871e+01   1.9232877e+02   4.7347097e+01   1.3766191e+02   8.3729355e+01   1.3238004e+02   4.5337742e+01   1.1607072e+02   1.2849194e+02   1.2795935e+02   5.1011935e+01   1.6838485e+02   4.2012258e+01   1.2551579e+02   4.3876774e+01   1.4088566e+02   3.6827419e+01   1.2497155e+02
   4.8618710e+01   1.7103857e+02   6.7265806e+01   1.7993906e+02   5.6532258e+01   3.2243774e+02   9.2028065e+01   2.2543130e+02   4.5812581e+01   1.5549177e+02   1.7149355e+01   1.4248450e+02   1.0706935e+02   1.7237155e+02   1.0600645e+02  -1.8821290e+00   4.1816774e+01   2.3164466e+02   3.3580645e+01   7.3724516e+01   2.6496774e+01   1.1814090e+02   2.5171935e+01   1.3775270e+02   5.3290645e+01   1.2590707e+02   6.1885161e+01   1.4390209e+02   3.7875161e+01   1.0263418e+02   3.6540968e+01   1.3108221e+02   3.2876774e+01   1.3886276e+02   2.9949355e+01   1.2319760e+02   4.6292903e+01   2.3271270e+02   5.6641613e+01   1.6858415e+02   6.0302258e+01   1.7846614e+02   1.0790323e+02   1.4640677e+02   7.6452903e+01   1.9927474e+02   8.6177097e+01   2.4267874e+02   9.9043226e+01   1.6957719e+02   4.8416129e+01   1.7553413e+02   1.6521968e+02   2.9358985e+02   4.2529677e+01   1.8973859e+02   6.7920323e+01   2.1816508e+02   5.6512903e+00   1.9406403e+02   4.7800323e+01   2.0195436e+02   5.0508387e+01   1.3550126e+02   4.8960645e+01   1.6178121e+02   4.7840968e+01   1.3156756e+02   5.8070968e+01   9.3063355e+01   4.8640645e+01   1.8271746e+02   3.0986129e+01   1.0341337e+02   8.4231290e+01   8.7468594e+01   1.1138871e+02  -1.1742710e+01   3.7757419e+01   1.7672263e+02   7.7143871e+01   1.7109365e+02   4.2469355e+01   1.9480923e+02   5.6296774e+01   2.1621174e+02   2.3540968e+01   1.4597027e+02   9.2022903e+01   1.3351785e+02   5.5305484e+01   1.9252363e+02   4.6275484e+01   1.0621377e+02   2.0636484e+02  -9.3144516e-01   6.4691290e+01   2.2119921e+02   3.5894194e+01   2.2085105e+02   1.0477355e+02   1.9721392e+02   4.5673871e+01   1.2178545e+02   3.6876774e+01   1.5101857e+02   3.6248065e+01   1.7178822e+02   2.2980645e+01   1.3821187e+02   2.7585161e+01   1.1072899e+02   3.3812903e+01   2.1802710e+01   3.4606452e+01   1.1359148e+02   1.1654194e+01   6.4637665e+01   2.4577742e+01   1.2224539e+02   1.5233226e+01   8.0716181e+01   3.2989032e+01   5.5933781e+01   1.2680645e+01   1.0246813e+02   5.7430323e+01   1.8702751e+02   5.0352903e+01   1.0918209e+02   1.3137839e+02   1.2610812e+02   5.0569032e+01   1.8356932e+02   9.8736774e+01   2.2751235e+02   5.5385484e+01   2.0497561e+02   6.6557097e+01   1.7492672e+02   6.8087097e+01   1.8320110e+02   4.1654839e+01   1.8645858e+02   3.2754516e+01   1.7918609e+02   4.6898387e+01   1.1832103e+02   1.6833065e+02   6.2506452e+00   3.4576452e+01   1.9687130e+02   4.7795161e+01   2.1481800e+02   4.0143548e+01   1.8656626e+02   3.0740323e+01   2.0442690e+02   3.4945484e+01   1.4528081e+02   3.8391935e+01   1.3637219e+02   1.0335097e+02   3.2568676e+02   5.1756452e+01   1.8604239e+02   4.5477742e+01   1.8693952e+02   4.1857742e+01   1.5115686e+02   4.3860323e+01   2.2705763e+02   5.2263871e+01   1.6367437e+02   5.3107097e+01   1.4253111e+02   7.6149355e+01   1.4026644e+02   3.5007742e+01   1.2098712e+02   1.2834194e+02   1.5707135e+02   4.2491935e+01   1.4697645e+02   3.7532258e+01   1.2883419e+02   5.0346774e+01   1.2046806e+02   4.5967419e+01   9.3910348e+01
   4.6528710e+01   1.8692577e+02   7.0075806e+01   1.6471426e+02   5.9722258e+01   4.3370254e+02   1.0402806e+02   2.1890130e+02   3.2242581e+01   2.2657737e+02   2.8249355e+01   1.4906650e+02   8.4969355e+01   1.7418955e+02   1.5060645e+02   2.2299871e+01   3.7716774e+01   1.8735266e+02   3.5390645e+01   1.1542972e+02   4.6836774e+01   1.5332370e+02   2.6271935e+01   1.5723470e+02   5.2240645e+01   1.5547107e+02   8.9785161e+01   1.6524009e+02   4.1635161e+01   9.3043381e+01   3.6110968e+01   1.3607661e+02   5.9256774e+01   1.0509236e+02   3.0519355e+01   7.6482000e+01   2.9722903e+01   1.2727830e+02   7.7311613e+01   1.5022055e+02   2.9492258e+01   1.4164094e+02   1.2361323e+02   1.1947997e+02   8.1072903e+01   1.3656514e+02   7.3587097e+01   2.4873594e+02   6.8153226e+01   2.0199839e+02   5.4576129e+01   1.4425133e+02   1.4208968e+02   2.6478025e+02   2.6009677e+01   1.6759019e+02   4.6440323e+01   1.8436348e+02   2.2901290e+01   1.5137403e+02   3.3040323e+01   2.1170516e+02   2.6988387e+01   1.2796286e+02   3.0910645e+01   1.6079521e+02   6.8560968e+01   1.4190996e+02   6.5210968e+01   1.2549215e+02   2.2020645e+01   1.7074706e+02   3.6936129e+01   1.0022737e+02   9.4091290e+01   1.1605979e+02   7.2198710e+01   3.0524903e+00   2.7467419e+01   1.6887583e+02   8.2713871e+01   1.7431805e+02   6.1619355e+01   1.9437723e+02   4.7676774e+01   1.9585134e+02   3.0870968e+01   1.8257387e+02   9.7972903e+01   1.1866185e+02   3.2495484e+01   1.7630843e+02   3.6375484e+01   1.1381577e+02   2.1031484e+02   2.3562555e+01   6.8501290e+01   1.9265441e+02   4.8034194e+01   2.3749985e+02   8.0823548e+01   1.9388992e+02   2.0813871e+01   1.6606425e+02   4.0876774e+01   1.3898857e+02   4.7628065e+01   1.9792782e+02   3.5930645e+01   1.2812587e+02   2.6545161e+01   1.4024219e+02   1.1429032e+00   2.4796310e+01   3.2516452e+01   1.1842868e+02   2.2224194e+01   6.2272065e+01   1.5097742e+01   1.1700379e+02   1.6753226e+01   1.0740458e+02   2.6749032e+01   7.0432981e+01   1.6780645e+01   1.0614013e+02   2.5860323e+01   1.5679311e+02   2.4252903e+01   8.7890090e+01   9.3468387e+01   1.4590092e+02   7.4690323e+00   1.2411732e+02   8.7496774e+01   2.0803155e+02   3.5485484e+01   1.5571761e+02   3.7847097e+01   1.7084352e+02   5.0047097e+01   1.2760430e+02   5.5224839e+01   2.2113298e+02   4.4094516e+01   1.8165889e+02   7.7228387e+01   1.3851463e+02   1.6285065e+02   2.4879045e+01   5.4576452e+01   2.0054130e+02   3.0365161e+01   1.7631240e+02   3.3093548e+01   1.8084026e+02   3.4170323e+01   1.9377250e+02   4.0705484e+01   1.7149001e+02   5.8191935e+01   1.8788819e+02   1.3225097e+02   3.4980476e+02   6.6086452e+01   2.2194599e+02   2.7857742e+01   1.7953912e+02   4.9197742e+01   1.3394966e+02   4.0520323e+01   2.0813483e+02   4.0363871e+01   2.2319637e+02   4.8917097e+01   1.0067631e+02   5.0919355e+01   2.6290484e+02   5.4047742e+01   1.2770392e+02   1.1653194e+02   1.3091615e+02   5.2151935e+01   1.7248365e+02   4.7732258e+01   1.7758819e+02   4.8486774e+01   1.3027686e+02   3.3207419e+01   1.1302115e+02
   3.8288710e+01   1.8515497e+02   7.4595806e+01   1.7416266e+02   5.7342258e+01   3.8265294e+02   6.6978065e+01   1.6843530e+02   4.3952581e+01   2.0874057e+02   1.7679355e+01   1.6591210e+02   8.0569355e+01   1.5869155e+02   1.4195645e+02  -6.2581290e+00   4.9766774e+01   2.0833866e+02   3.5200645e+01   1.1454492e+02   3.5596774e+01   1.3079290e+02   1.7081935e+01   1.3915990e+02   6.9960645e+01   1.6076347e+02   6.4075161e+01   1.5234689e+02   4.1685161e+01   8.1659381e+01   3.7160968e+01   1.2618261e+02   4.0306774e+01   1.0803836e+02   2.4369355e+01   1.2992400e+02   5.6292903e+01   1.9191270e+02   6.6501613e+01   1.8075535e+02   4.7642258e+01   1.1794894e+02   1.3857323e+02   1.0371317e+02   6.4492903e+01   1.6232154e+02   8.0587097e+01   2.6370594e+02   9.5303226e+01   2.0793639e+02   5.5106129e+01   1.7241893e+02   1.3348968e+02   2.4746825e+02   5.8719677e+01   1.8592339e+02   5.2300323e+01   1.9970468e+02   2.4471290e+01   1.9730843e+02   4.1610323e+01   2.1611956e+02   4.5088387e+01   1.5503486e+02   4.5530645e+01   1.5967561e+02   7.0560968e+01   1.4493996e+02   7.3790968e+01   1.0885575e+02   3.8300645e+01   1.3883466e+02   4.7126129e+01   1.1650217e+02   1.0152129e+02   9.9375394e+01   9.2628710e+01  -3.0051910e+01   4.2037419e+01   1.8319023e+02   5.8953871e+01   1.7683885e+02   4.1139355e+01   1.5925563e+02   3.7056774e+01   1.6965094e+02   2.3250968e+01   1.5670347e+02   1.0907290e+02   1.2530385e+02   3.6165484e+01   2.0372483e+02   4.6795484e+01   1.1555217e+02   1.9026484e+02  -1.4553445e+01   5.0451290e+01   2.2219841e+02   6.7704194e+01   1.7568625e+02   4.8673548e+01   1.7675192e+02   1.8143871e+01   1.3056785e+02   4.2596774e+01   1.2713097e+02   4.6058065e+01   1.7596342e+02   1.7930645e+01   1.4175587e+02   3.0965161e+01   1.3597859e+02   1.4142903e+01   1.0463097e+00   2.6656452e+01   1.1722748e+02   4.8441935e+00   5.6042465e+01   3.2857742e+01   1.3368299e+02   2.1803226e+01   9.4620581e+01   4.2749032e+01   3.5112981e+01   3.8200645e+01   9.3326529e+01   6.7760323e+01   2.0748111e+02   2.7682903e+01   1.1104569e+02   1.5104839e+02   1.6581452e+02   3.8189032e+01   1.8598972e+02   8.2876774e+01   2.0592115e+02   4.4735484e+01   1.8412761e+02   4.7227097e+01   1.9075312e+02   6.5377097e+01   1.6341790e+02   5.6944839e+01   2.0904538e+02   3.4894516e+01   1.4425489e+02   5.5038387e+01   1.2347983e+02   1.6642065e+02   9.5534452e+00   5.3106452e+01   1.6622890e+02   2.0175161e+01   1.4126760e+02   2.7003548e+01   1.5532746e+02   3.8020323e+01   1.7660450e+02   1.6325484e+01   1.8934041e+02   3.0991935e+01   1.4266419e+02   1.0973097e+02   2.9017636e+02   7.2706452e+01   1.8398639e+02   4.4007742e+01   1.4305712e+02   2.7387742e+01   1.6217446e+02   4.3330323e+01   1.8653003e+02   2.0793871e+01   2.0428197e+02   5.0587097e+01   1.2235271e+02   9.1339355e+01   1.7158124e+02   3.3237742e+01   1.1617872e+02   1.1749194e+02   1.0759935e+02   3.8391935e+01   1.5592445e+02   3.3442258e+01   1.5392139e+02   4.7106774e+01   1.2605726e+02   3.9117419e+01   1.1202835e+02
   7.8998710e+01   1.6160817e+02   6.4125806e+01   1.5919026e+02   1.7672226e+02   1.7491254e+02   8.9308065e+01   1.8459890e+02   4.1332581e+01   1.7809017e+02   1.9679355e+01   1.3180210e+02   7.5869355e+01   1.7166755e+02   1.3715645e+02  -5.5741290e+00   5.9336774e+01   2.2924306e+02   4.6780645e+01   1.0671852e+02   4.7076774e+01   1.1872450e+02   3.6511935e+01   1.4208550e+02   6.5430645e+01   1.7912587e+02   7.1785161e+01   1.3973009e+02   4.7355161e+01   1.0949578e+02   3.3920968e+01   1.3777181e+02   2.7156774e+01   1.6004036e+02   4.5749355e+01   1.5031360e+02   5.2722903e+01   1.7205830e+02   6.3591613e+01   1.7450815e+02   5.2452258e+01   1.4275414e+02   1.4628323e+02   1.5095637e+02   7.0262903e+01   2.2623994e+02   7.4767097e+01   2.5506154e+02   6.9573226e+01   2.2041479e+02   5.6736129e+01   1.6297853e+02   1.5701968e+02   2.4211585e+02   4.8529677e+01   1.6497859e+02   6.3870323e+01   1.7081908e+02   1.0901290e+01   1.9239403e+02   3.9850323e+01   2.2221036e+02   3.5228387e+01   1.3672366e+02   5.5820645e+01   1.3985241e+02   5.7790968e+01   1.7400156e+02   5.7260968e+01   9.2838155e+01   4.2540645e+01   1.5768546e+02   2.0366129e+01   1.1564297e+02   9.9941290e+01   8.5831794e+01   9.7148710e+01   9.6649032e-01   3.3757419e+01   1.8651263e+02   4.9763871e+01   1.6895405e+02   5.5469355e+01   1.5281923e+02   3.5916774e+01   1.9574214e+02   3.0110968e+01   1.7363467e+02   8.4832903e+01   1.1405305e+02   2.8545484e+01   2.1481443e+02   2.9985484e+01   1.3789697e+02   1.6564484e+02  -1.2103845e+01   5.0831290e+01   1.8035801e+02   3.4894194e+01   2.1370105e+02   5.8863548e+01   1.5217672e+02   1.7003871e+01   1.5222905e+02   3.4356774e+01   1.3032017e+02   3.5818065e+01   1.7302262e+02   3.7360645e+01   1.5287147e+02   3.2875161e+01   1.1930579e+02   3.6902903e+01  -1.0824490e+01   3.7896452e+01   6.9048284e+01   1.7604194e+01   7.4111665e+01   1.7527742e+01   1.2918939e+02   1.8233226e+01   8.0436181e+01   2.7609032e+01   2.7984181e+01   3.1250645e+01   9.7412529e+01   3.4190323e+01   1.7274671e+02   2.2832903e+01   9.6243690e+01   1.2056839e+02   9.1592916e+01   2.4039032e+01   1.9841172e+02   2.2166774e+01   1.3568795e+02   3.4735484e+01   1.4617761e+02   3.9227097e+01   1.6182312e+02   5.7327097e+01   1.3125190e+02   8.1084839e+01   2.0391418e+02   4.1754516e+01   1.4865609e+02   4.8988387e+01   1.0768383e+02   1.6023065e+02   2.4088645e+01   3.0106452e+01   1.8280890e+02   1.7555161e+01   1.3585720e+02   5.1953548e+01   1.3119146e+02   5.4740323e+01   2.3212690e+02   3.6425484e+01   2.0554241e+02   6.5141935e+01   1.5778219e+02   1.5358097e+02   3.2694836e+02   5.7666452e+01   1.9646959e+02   4.2957742e+01   2.0452112e+02   4.4957742e+01   1.4371886e+02   4.5140323e+01   1.9371523e+02   6.1223871e+01   1.9814757e+02   5.1877097e+01   1.8067951e+02   7.9009355e+01   1.6970764e+02   4.1237742e+01   9.4398723e+01   1.3644194e+02   1.3570335e+02   4.0871935e+01   1.9324605e+02   4.5922258e+01   1.6877299e+02   5.3256774e+01   1.4413526e+02   4.0347419e+01   1.2540995e+02
   5.5098710e+01   1.8486017e+02   5.8215806e+01   1.7962306e+02   1.5200226e+02   1.8770014e+02   9.3498065e+01   1.8635370e+02   5.1902581e+01   1.5338457e+02   1.9439355e+01   1.2287130e+02   7.6419355e+01   1.4597355e+02   1.0985645e+02   1.4159871e+01   4.7056774e+01   2.5545546e+02   4.0580645e+01   1.1840452e+02   2.1166774e+01   1.3717730e+02   1.3551935e+01   1.6182230e+02   5.1430645e+01   1.3048587e+02   4.3315161e+01   1.2562769e+02   3.7065161e+01   9.4218981e+01   3.5110968e+01   1.1967661e+02   3.7776774e+01   1.4647076e+02   3.4369355e+01   1.3684400e+02   3.7862903e+01   1.5648710e+02   6.7691613e+01   1.6918015e+02   5.0732258e+01   1.3308174e+02   1.1952323e+02   1.3623717e+02   7.9732903e+01   1.8082234e+02   6.1827097e+01   2.3932674e+02   8.9573226e+01   2.5581479e+02   5.6526129e+01   1.8604533e+02   1.3048968e+02   2.7016825e+02   3.4859677e+01   1.7716219e+02   5.1680323e+01   1.8160428e+02   2.0971290e+01   1.9277843e+02   5.0760323e+01   2.4366756e+02   3.0938387e+01   1.5273686e+02   4.5340645e+01   1.6340081e+02   8.1180968e+01   1.5294036e+02   6.9640968e+01   1.0337775e+02   4.6780645e+01   1.6181626e+02   5.1886129e+01   1.1698137e+02   9.2041290e+01   9.0653794e+01   6.7768710e+01  -2.4931097e+00   2.5187419e+01   2.0491823e+02   7.2233871e+01   1.5367645e+02   4.2999355e+01   1.3581683e+02   4.0626774e+01   2.1260534e+02   2.5970968e+01   1.4934587e+02   9.7072903e+01   1.1630385e+02   5.1065484e+01   1.9434283e+02   3.3655484e+01   1.1060337e+02   1.8631484e+02  -2.8574452e+00   7.7981290e+01   1.8447601e+02   3.2134194e+01   2.2630185e+02   6.2533548e+01   1.8745312e+02   2.9383871e+01   1.7661865e+02   1.8116774e+01   1.5608937e+02   3.8388065e+01   1.7623702e+02   2.7030645e+01   1.5469787e+02   7.1551613e+00   1.3636339e+02   2.0042903e+01  -2.2375690e+01   2.1466452e+01   1.0984268e+02   2.5414194e+01   6.3866865e+01   3.4147742e+01   1.3824979e+02   1.6183226e+01   9.2830181e+01   3.4659032e+01   5.0850181e+01   2.1490645e+01   1.0338333e+02   3.6520323e+01   2.0070031e+02   3.0302903e+01   1.6074609e+02   1.7365839e+02   1.9524572e+02   5.5849032e+01   2.3171692e+02   6.9876774e+01   1.6844115e+02   3.9985484e+01   2.0610761e+02   5.6557097e+01   2.1367672e+02   5.4897097e+01   1.9411630e+02   2.6564839e+01   1.8251578e+02   3.1704516e+01   1.2527009e+02   3.7558387e+01   1.2030823e+02   1.6452065e+02   2.3515445e+01   4.7576452e+01   1.8973130e+02   1.8035161e+01   1.2519880e+02   2.8193548e+01   1.4576226e+02   3.9310323e+01   2.3069130e+02   4.3805484e+01   2.1991201e+02   5.6791935e+01   1.3355019e+02   8.8250968e+01   2.4132476e+02   7.2756452e+01   2.0322239e+02   1.7387742e+01   1.9042672e+02   4.7957742e+01   1.4071886e+02   4.5810323e+01   1.8257163e+02   4.9603871e+01   1.8288717e+02   4.4067097e+01   1.5006431e+02   7.1959355e+01   1.4932164e+02   4.1047742e+01   9.8933923e+01   1.1439194e+02   1.5251735e+02   3.0921935e+01   1.4613205e+02   3.7062258e+01   1.4810179e+02   5.8156774e+01   1.3993326e+02   3.4017419e+01   1.0838635e+02
   6.4148710e+01   1.7694617e+02   5.7975806e+01   2.0964226e+02   1.3110226e+02   2.3456214e+02   8.2408065e+01   1.7301090e+02   3.9522581e+01   1.8871497e+02   2.5249355e+01   1.5511650e+02   7.8569355e+01   1.6800155e+02   1.4060645e+02   1.3049871e+01   4.9096774e+01   2.3425226e+02   4.1870645e+01   1.1191132e+02   4.6926774e+01   1.3931650e+02   1.9031935e+01   1.7262390e+02   5.3960645e+01   1.5256347e+02   4.2745161e+01   2.1813290e+01   4.3255161e+01   8.8583781e+01   3.6110968e+01   1.2602661e+02   3.6876774e+01   1.5926276e+02   3.4039355e+01   1.4058040e+02   5.5342903e+01   2.0879870e+02   6.7161613e+01   1.9679255e+02   6.4542258e+01   1.9464694e+02   1.5328323e+02   1.4577637e+02   7.0692903e+01   2.1520554e+02   9.6707097e+01   2.6888634e+02   8.1043226e+01   1.9501719e+02   4.8056129e+01   2.0872293e+02   1.4201968e+02   2.4091585e+02   4.8579677e+01   1.6978459e+02   4.8630323e+01   1.7546828e+02   6.8412903e+00   2.3583883e+02   4.6850323e+01   2.1412036e+02   2.4178387e+01   1.1222766e+02   5.7100645e+01   1.6937001e+02   6.8270968e+01   1.5631316e+02   6.6450968e+01   9.9862955e+01   3.9640645e+01   1.6014746e+02   4.3606129e+01   9.1113768e+01   9.0041290e+01   1.0281379e+02   9.6488710e+01  -1.7600710e+01   5.3227419e+01   2.3557503e+02   6.4193871e+01   1.5665965e+02   3.7279355e+01   1.6932443e+02   6.2486774e+01   2.1723654e+02   3.7540968e+01   1.7409027e+02   1.1688290e+02   7.7529045e+01   3.0305484e+01   2.4462363e+02   3.6465484e+01   1.0589857e+02   1.5750484e+02  -3.4526452e+00   4.9171290e+01   1.8625081e+02   3.6324194e+01   2.1086665e+02   4.7103548e+01   1.7749752e+02   1.5813871e+01   1.5079425e+02   4.9206774e+01   1.4665217e+02   5.3058065e+01   1.9159342e+02   1.9980645e+01   1.4507187e+02   2.6305161e+01   1.2431139e+02   1.5902903e+01  -3.6644903e+00   2.7556452e+01   1.1063548e+02   6.7541935e+00   6.1839665e+01   2.1477742e+01   1.2578339e+02   2.4043226e+01   1.1101138e+02   4.5129032e+01   5.2872581e+01   1.8400645e+01   1.0529053e+02   3.8810323e+01   1.7046711e+02   2.7782903e+01   1.4822769e+02   2.3932839e+02   1.6747212e+02   3.6799032e+01   2.2072092e+02   5.0976774e+01   1.6205315e+02   3.9935484e+01   1.9731161e+02   5.9417097e+01   2.2063792e+02   4.5997097e+01   1.9025830e+02   6.4654839e+01   2.0761858e+02   4.1324516e+01   1.3545049e+02   4.4278387e+01   1.0996063e+02   1.4828065e+02   1.3764645e+01   4.0526452e+01   1.9518530e+02   2.6705161e+01   1.5431520e+02   4.0573548e+01   1.8067186e+02   6.8170323e+01   2.2390250e+02   4.7845484e+01   2.2910881e+02   4.8891935e+01   1.1633219e+02   9.7540968e+01   2.4867156e+02   5.3616452e+01   1.8432359e+02   3.5667742e+01   1.9029432e+02   3.4147742e+01   1.8372366e+02   6.9000323e+01   2.5394643e+02   6.5313871e+01   1.3729037e+02   4.1487097e+01   1.5884071e+02   7.5109355e+01   1.5572964e+02   4.2957742e+01   1.7469112e+02   1.1749194e+02   1.5364935e+02   1.1506194e+02   1.5170852e+01   4.5732258e+01   1.6736819e+02   6.9916774e+01   1.3304246e+02   4.8307419e+01   1.2405315e+02
   6.6528710e+01   1.9165577e+02   8.6885806e+01   2.4774946e+02   8.4482258e+01   2.9739174e+02   7.8548065e+01   1.8093970e+02   2.4572581e+01   1.8819097e+02   2.2109355e+01   1.3560770e+02   9.1519355e+01   1.6791555e+02   1.1195645e+02   1.3391871e+01   4.9436774e+01   2.3960506e+02   4.0200645e+01   1.1204492e+02   5.4496774e+01   1.3580090e+02   2.1171935e+01   1.4083270e+02   4.9480645e+01   1.0145187e+02   1.9365161e+01  -1.3076310e+01   4.0445161e+01   8.8478581e+01   3.5730968e+01   1.1986701e+02   3.3876774e+01   1.5069276e+02   3.8279355e+01   1.2600120e+02   4.5342903e+01   2.1359870e+02   5.6071613e+01   1.8539975e+02   4.6872258e+01   1.9868054e+02   1.4071323e+02   1.5583197e+02   5.0922903e+01   2.3440714e+02   8.4827097e+01   2.4407674e+02   7.4623226e+01   1.8648079e+02   3.4106129e+01   2.1104893e+02   1.2661968e+02   2.0001785e+02   4.9529677e+01   1.4979859e+02   4.1060323e+01   1.8402388e+02   4.0031290e+01   1.9893363e+02   6.8950323e+01   1.9169236e+02   4.3798387e+01   1.2384806e+02   5.0150645e+01   1.6815601e+02   7.8700968e+01   1.3090876e+02   6.1360968e+01   9.7320155e+01   3.6400645e+01   1.3550666e+02   3.5936129e+01   9.7727368e+01   1.0323129e+02   8.2898594e+01   1.0462871e+02  -1.0491910e+01   4.8657419e+01   2.1380063e+02   6.3143871e+01   1.3940365e+02   3.7709355e+01   1.8196003e+02   6.0536774e+01   2.2668254e+02   5.0160968e+01   1.7022067e+02   9.2882903e+01   1.2435905e+02   5.6595484e+01   2.1895043e+02   5.3605484e+01   9.8337368e+01   1.5078484e+02   4.3249548e+00   7.6591290e+01   1.9529721e+02   3.3324194e+01   2.4696665e+02   5.9913548e+01   1.7385272e+02   2.8813871e+01   1.5871425e+02   6.2546774e+01   1.4101497e+02   5.3108065e+01   1.9872942e+02   3.3980645e+01   1.3771187e+02   2.8635161e+01   1.3050499e+02   2.9572903e+01   1.7571910e+01   3.4466452e+01   1.2380268e+02   3.0894194e+01   6.7808465e+01   2.7807742e+01   9.6946994e+01   2.0703226e+01   8.6858581e+01   4.2509032e+01   6.3512181e+01   1.6490645e+01   1.2159333e+02   2.4810323e+01   1.6420711e+02   1.9162903e+01   1.2710729e+02   9.6758387e+01   1.4692772e+02   3.0849032e+01   1.8871692e+02   4.5446774e+01   1.4177555e+02   3.2135484e+01   1.5948561e+02   4.3657097e+01   2.0341872e+02   2.6477097e+01   1.5914990e+02   4.3514839e+01   1.5515978e+02   3.1994516e+01   1.5472689e+02   3.6508387e+01   7.2352232e+01   1.2804065e+02   3.0283845e+01   4.1686452e+01   1.7041250e+02   9.5151613e+00   1.4636040e+02   3.2333548e+01   1.9400106e+02   3.2020323e+01   2.1817450e+02   1.5325484e+01   1.7438041e+02   2.2691935e+01   1.4362819e+02   1.1620097e+02   2.0560876e+02   4.8426452e+01   1.7525879e+02   3.2197742e+01   1.8843192e+02   2.5047742e+01   1.9188166e+02   4.1100323e+01   2.1403843e+02   2.6503871e+01   1.4254517e+02   2.9777097e+01   1.7458751e+02   6.0539355e+01   1.1237524e+02   3.4337742e+01   1.5004072e+02   1.3896194e+02   1.3974175e+02   1.1358194e+02  -1.6050748e+01   2.6582258e+01   1.3785019e+02   3.6066774e+01   1.0489046e+02   1.7157419e+01   1.0930515e+02
   6.0808710e+01   1.4811337e+02   8.5125806e+01   2.3713026e+02   5.1102258e+01   3.4773214e+02   1.2221806e+02   1.8148610e+02   4.1092581e+01   1.6005937e+02   2.9819355e+01   1.3599090e+02   9.0519355e+01   1.8104555e+02   1.1410645e+02   1.5869871e+01   6.4056774e+01   2.1343546e+02   3.7250645e+01   9.8280916e+01   3.9116774e+01   1.2989130e+02   1.9031935e+01   1.4843390e+02   4.5860645e+01   1.5179147e+02   1.8935161e+01  -5.2819097e+00   5.5635161e+01   9.6213381e+01   3.7630968e+01   1.0052501e+02   5.8496774e+01   1.4615316e+02   3.9709355e+01   1.4026680e+02   4.5392903e+01   2.2664470e+02   7.2881613e+01   1.5438495e+02   4.4072258e+01   1.8566454e+02   1.2595323e+02   1.1943277e+02   6.5642903e+01   2.2184954e+02   6.9057097e+01   2.7233834e+02   9.1253226e+01   1.7389039e+02   6.3206129e+01   1.9009093e+02   1.8028968e+02   2.8832425e+02   6.0439677e+01   2.0635579e+02   8.5010323e+01   2.2793788e+02   6.0781290e+01   2.1327363e+02   4.9000323e+01   1.9494836e+02   4.1128387e+01   1.3273166e+02   3.8390645e+01   1.5805681e+02   6.1510968e+01   1.4270396e+02   8.0360968e+01   1.0499015e+02   5.8210645e+01   1.5781186e+02   4.8316129e+01   1.0502697e+02   9.7851290e+01   9.5428994e+01   7.8338710e+01  -1.5718710e+01   4.2807419e+01   1.4016863e+02   5.9193871e+01   1.4847965e+02   2.6239355e+01   1.2877763e+02   3.0726774e+01   2.1272734e+02   3.4210968e+01   2.0106667e+02   1.1445290e+02   8.8583445e+01   3.2445484e+01   1.8816243e+02   3.3845484e+01   1.3772817e+02   1.4397484e+02  -2.2230245e+01   6.1881290e+01   1.8447401e+02   4.0744194e+01   2.1656305e+02   4.8443548e+01   1.4653032e+02   2.9343871e+01   1.5048185e+02   4.9256774e+01   1.3178817e+02   4.9438065e+01   1.6259302e+02   3.4650645e+01   1.6146827e+02   2.7635161e+01   1.2905499e+02   3.2762903e+01   8.1267097e+00   2.3796452e+01   1.0655628e+02   2.0084194e+01   7.6103265e+01   1.5807742e+01   9.7566994e+01   2.1183226e+01   1.0153018e+02   2.1039032e+01   5.4989781e+01   1.3820645e+01   1.0299693e+02   6.2670323e+01   2.3884831e+02   3.1592903e+01   1.5049289e+02   1.8437839e+02   2.2895812e+02   5.6569032e+01   2.3689932e+02   7.8826774e+01   1.5429515e+02   5.7735484e+01   2.1198761e+02   6.9137097e+01   2.6591032e+02   9.9087097e+01   1.4129110e+02   5.8464839e+01   1.7292378e+02   4.0044516e+01   1.5708289e+02   3.5798387e+01   1.1563903e+02   1.8561065e+02   1.3208245e+01   3.8786452e+01   1.4527450e+02   3.5605161e+01   2.0408320e+02   4.4003548e+01   2.4453746e+02   5.3360323e+01   2.1813730e+02   3.3845484e+01   1.7717881e+02   4.0991935e+01   1.2241419e+02   1.8568097e+02   2.5100036e+02   5.8566452e+01   1.9725759e+02   4.3237742e+01   2.1720872e+02   6.6957742e+01   1.6638886e+02   7.2810323e+01   2.7826163e+02   4.7503871e+01   1.5114517e+02   4.5967097e+01   1.4139231e+02   8.3149355e+01   1.1032644e+02   4.7577742e+01   1.2722152e+02   1.0953194e+02   1.4662615e+02   1.3201194e+02   1.3714852e+01   4.6062258e+01   1.4215179e+02   4.9826774e+01   1.4321966e+02   6.2397419e+01   1.1183595e+02
   6.3768710e+01   1.9363657e+02   7.9265806e+01   1.8316906e+02   4.9102258e+01   3.6417214e+02   1.0373806e+02   2.4249450e+02   4.4902581e+01   1.7866457e+02   2.3439355e+01   1.9188130e+02   7.7619355e+01   1.6997755e+02   1.1585645e+02   1.2329871e+01   5.2196774e+01   2.3262426e+02   2.6200645e+01   1.0069492e+02   4.1166774e+01   1.3929730e+02   3.3741935e+01   1.5887710e+02   4.4100645e+01   1.2097227e+02   3.0125161e+01   5.8228903e+00   3.6545161e+01   1.0436058e+02   3.9110968e+01   1.1921661e+02   4.5686774e+01   1.3983796e+02   3.3749355e+01   1.2565360e+02   5.9102903e+01   2.4140790e+02   7.0691613e+01   1.5370015e+02   4.7262258e+01   1.8735934e+02   1.2495323e+02   1.1461277e+02   7.6162903e+01   2.6305794e+02   9.8117097e+01   2.4595354e+02   8.2303226e+01   1.7160639e+02   4.0266129e+01   1.6897613e+02   1.2441968e+02   2.6825385e+02   4.1579677e+01   1.8781459e+02   7.0160323e+01   2.0979588e+02   2.2401290e+01   1.8897403e+02   3.3420323e+01   1.8329476e+02   2.7178387e+01   1.3727766e+02   5.3820645e+01   1.6329241e+02   7.7320968e+01   1.3029916e+02   6.2640968e+01   8.9027755e+01   5.1490645e+01   1.5177946e+02   2.8456129e+01   1.0499577e+02   1.0056129e+02   9.0732194e+01   8.7538710e+01  -8.9347097e+00   3.0897419e+01   1.5374143e+02   5.4803871e+01   1.1998085e+02   4.1809355e+01   1.6701203e+02   5.1006774e+01   1.9705494e+02   4.9350968e+01   1.6166547e+02   1.0431290e+02   7.3584645e+01   4.8595484e+01   2.1997043e+02   3.6565484e+01   1.3656057e+02   1.4769484e+02  -5.6678452e+00   5.0171290e+01   1.6927081e+02   4.3134194e+01   2.0965185e+02   6.0393548e+01   1.7305432e+02   3.3573871e+01   1.5018345e+02   3.8446774e+01   1.4641297e+02   5.3298065e+01   1.6223422e+02   2.1360645e+01   1.4791147e+02   2.9685161e+01   1.2646099e+02   2.3952903e+01   4.9215097e+00   2.7556452e+01   9.6205484e+01   1.8994194e+01   5.1720465e+01   3.7617742e+01   1.0263219e+02   2.2332258e+00   9.5236181e+01   4.2319032e+01   4.0147381e+01   2.4300645e+01   7.1628529e+01   3.9810323e+01   1.6967711e+02   3.9212903e+01   1.3212329e+02   1.9427839e+02   1.1888612e+02   2.5279032e+01   1.4969252e+02   4.1926774e+01   1.3624715e+02   4.9435484e+01   1.7815161e+02   4.0177097e+01   1.8984712e+02   6.1857097e+01   1.4493950e+02   5.0464839e+01   1.9741378e+02   2.6284516e+01   1.4584369e+02   6.9608387e+01   1.1731423e+02   1.8214065e+02   2.4145845e+01   4.4526452e+01   1.7107530e+02   3.5151613e+00   1.9703040e+02   3.5903548e+01   2.2614546e+02   2.7260323e+01   2.2165530e+02   3.8045484e+01   1.5379281e+02   4.6741935e+01   1.3905419e+02   1.7625097e+02   2.3704476e+02   5.2756452e+01   1.7567239e+02   3.1907742e+01   2.0778512e+02   3.7237742e+01   1.7205646e+02   5.5670323e+01   2.6187283e+02   3.2223871e+01   1.2698757e+02   4.8777097e+01   1.4592751e+02   5.7059355e+01   1.1803364e+02   4.8957742e+01   1.6130112e+02   1.3210194e+02   1.6877055e+02   1.2420194e+02   6.8196516e+00   2.9342258e+01   1.2809939e+02   8.2066774e+01   1.1159046e+02   5.3157419e+01   1.2833515e+02
   4.7998710e+01   2.2070817e+02   7.3785806e+01   1.8479746e+02   6.1572258e+01   3.9412454e+02   9.2838065e+01   2.3326650e+02   2.9432581e+01   1.8666217e+02   3.2869355e+01   1.6493690e+02   8.3269355e+01   1.7507555e+02   1.1730645e+02   1.8213871e+01   6.9486774e+01   2.1419106e+02   3.9010645e+01   8.0950116e+01   4.7786774e+01   1.0328770e+02   4.1981935e+01   1.5354790e+02   6.9240645e+01   1.2730107e+02   1.3695161e+01  -2.5227097e+00   6.1775161e+01   1.1743218e+02   3.2010968e+01   1.1544461e+02   3.8396774e+01   1.4571116e+02   5.1799355e+01   1.3101960e+02   6.2052903e+01   2.1412190e+02   5.8021613e+01   1.3381375e+02   5.0072258e+01   1.5828454e+02   1.2042323e+02   1.4592517e+02   5.3022903e+01   1.9952914e+02   7.8417097e+01   2.8399954e+02   8.5093226e+01   1.7559319e+02   3.9266129e+01   1.6042613e+02   1.3381968e+02   2.4770185e+02   1.7669677e+01   1.9977739e+02   5.9630323e+01   2.1301828e+02   3.1901290e+01   1.8021403e+02   4.0330323e+01   1.8093196e+02   2.6748387e+01   1.1969206e+02   7.2340645e+01   1.6405081e+02   5.8980968e+01   1.4762636e+02   6.9400968e+01   1.0534695e+02   4.3490645e+01   1.7536946e+02   4.6886129e+01   1.0024137e+02   1.0075129e+02   9.6906994e+01   9.7248710e+01  -9.4715097e+00   2.3427419e+01   1.5652903e+02   4.2853871e+01   1.5321685e+02   4.4899355e+01   1.6338483e+02   4.0006774e+01   2.1893494e+02   1.0350968e+01   1.6245547e+02   9.8162903e+01   1.2345665e+02   1.6595484e+01   1.9643043e+02   5.6655484e+01   9.7383368e+01   1.7697484e+02  -9.0102452e+00   4.6641290e+01   1.8845321e+02   3.9984194e+01   2.4224385e+02   6.5673548e+01   1.7872192e+02   1.8243871e+01   1.4031985e+02   2.2356774e+01   1.2585017e+02   5.7058065e+01   1.6612342e+02   3.4170645e+01   1.4445667e+02   1.6305161e+01   1.2696139e+02   1.4712903e+01  -7.8592903e+00   2.8936452e+01   1.0719508e+02   4.1419355e-01   6.6966865e+01   1.6427742e+01   1.0699739e+02   2.4273226e+01   8.8662981e+01   2.1849032e+01   4.1734981e+01   2.4160645e+01   1.1820973e+02   2.8280323e+01   1.9711951e+02   3.2542903e+01   1.0894689e+02   1.4294839e+02   1.3175252e+02   2.9949032e+01   1.2597892e+02   3.8446774e+01   1.6014555e+02   3.7935484e+01   2.4557161e+02   4.6037097e+01   1.7103832e+02   4.9567097e+01   1.8730270e+02   5.3034839e+01   1.9739818e+02   4.3854516e+01   1.6519809e+02   7.4278387e+01   1.1013063e+02   1.6490065e+02   3.1195045e+01   6.2896452e+01   1.8865570e+02   2.2225161e+01   1.6605360e+02   4.6283548e+01   2.1545506e+02   5.6260323e+01   2.0309530e+02   3.5275484e+01   1.3525441e+02   3.1241935e+01   1.2244419e+02   1.9120097e+02   2.9612876e+02   5.6426452e+01   1.7933879e+02   3.0287742e+01   1.9953472e+02   3.7527742e+01   1.6179326e+02   5.5810323e+01   2.3734163e+02   5.3363871e+01   1.6881637e+02   5.1727097e+01   1.5783151e+02   9.9009355e+01   1.2534764e+02   6.2817742e+01   1.5591232e+02   1.2268194e+02   1.2909415e+02   1.3687194e+02   9.7560516e+00   5.0822258e+01   9.4620994e+01   5.9256774e+01   1.2384526e+02   4.3637419e+01   1.3657675e+02
   7.3718710e+01   1.7727057e+02   5.6935806e+01   1.6781546e+02   4.0532258e+01   4.2018774e+02   1.0249806e+02   1.8982370e+02   3.5862581e+01   1.8090777e+02   1.3389355e+01   1.6330530e+02   6.9069355e+01   1.3561155e+02   1.4070645e+02   1.3891871e+01   6.1056774e+01   2.1110546e+02   4.9110645e+01   1.0743212e+02   4.8266774e+01   1.4020930e+02   1.5601935e+01   1.6246830e+02   5.3860645e+01   1.6024147e+02   1.6125161e+01   7.4728903e+00   5.4585161e+01   9.4677381e+01   4.6110968e+01   1.3384661e+02   4.7916774e+01   1.4456956e+02   3.7609355e+01   1.2820480e+02   5.1582903e+01   2.3143950e+02   6.8971613e+01   1.3521775e+02   2.9922258e+01   1.7336654e+02   1.3038323e+02   1.1360837e+02   8.8262903e+01   1.5584994e+02   6.1417097e+01   3.0694954e+02   8.7513226e+01   2.0844959e+02   5.7056129e+01   1.6726293e+02   1.6288968e+02   2.7204625e+02   3.9009677e+01   1.9445019e+02   6.1820323e+01   2.2679308e+02   3.5651290e+01   1.8035403e+02   4.9710323e+01   1.9156156e+02   3.2368387e+01   1.4824246e+02   3.8250645e+01   1.5110801e+02   7.4750968e+01   1.2374476e+02   5.3790968e+01   1.1068575e+02   4.0350645e+01   1.9762066e+02   5.2366129e+01   1.0165297e+02   1.0180129e+02   1.0120299e+02   1.1638871e+02  -2.6292710e+01   4.2087419e+01   1.2565623e+02   3.4713871e+01   1.4448805e+02   3.5089355e+01   1.6439963e+02   3.0766774e+01   2.1167414e+02   2.3970968e+01   1.5312587e+02   1.0688290e+02   9.6859045e+01   4.2545484e+01   1.4873443e+02   4.8275484e+01   9.2673768e+01   2.0517484e+02  -2.1556245e+01   4.3211290e+01   2.0939761e+02   4.0894194e+01   2.2917105e+02   7.7533548e+01   1.9653312e+02   2.3103871e+01   1.3231105e+02   2.2596774e+01   1.4059097e+02   5.7488065e+01   1.9047902e+02   2.0550645e+01   1.5521627e+02   3.3735161e+01   1.6380699e+02   7.5729032e+00  -8.1880903e+00   3.1036452e+01   1.1987708e+02   1.4654194e+01   5.2397665e+01   3.1957742e+01   1.2289499e+02   3.4632258e+00   1.0704778e+02   2.0609032e+01   6.9164181e+01   4.8870645e+01   1.1104293e+02   4.2620323e+01   1.6978231e+02   2.8352903e+01   1.0652209e+02   1.2799839e+02   1.3718852e+02   4.4379032e+01   1.7054452e+02   1.1301677e+02   2.2603995e+02   4.4735484e+01   2.0027761e+02   5.3467097e+01   1.6830392e+02   7.3857097e+01   1.8459950e+02   5.4514839e+01   2.0589978e+02   1.8754516e+01   1.3278609e+02   6.4988387e+01   1.2607383e+02   1.7457065e+02  -6.6855484e-01   4.7786452e+01   2.1013450e+02   2.8705161e+01   1.6258520e+02   4.0333548e+01   1.9983106e+02   3.4120323e+01   1.3481650e+02   1.6375484e+01   1.4819641e+02   5.2741935e+01   1.6732419e+02   1.7811097e+02   3.0765596e+02   9.1706452e+01   1.8451639e+02   1.8287742e+01   1.8216472e+02   4.1577742e+01   1.8541926e+02   5.8810323e+01   2.4724163e+02   4.2453871e+01   1.6487917e+02   3.5207097e+01   1.3339311e+02   8.6249355e+01   1.5769844e+02   4.1097742e+01   1.4035992e+02   1.3325194e+02   1.2229855e+02   1.3225194e+02   1.8356516e+00   3.4302258e+01   1.4589259e+02   6.5776774e+01   1.2365366e+02   4.6967419e+01   1.1445035e+02
   4.9188710e+01   1.9190297e+02   6.0785806e+01   1.5583746e+02   1.5929226e+02   2.7397694e+02   7.2168065e+01   2.0206010e+02   4.8952581e+01   1.8086057e+02   3.5339355e+01   1.3673930e+02   7.9769355e+01   1.7270555e+02   1.3970645e+02   5.2218710e+00   4.3146774e+01   1.6967826e+02   3.3730645e+01   1.3385252e+02   4.3786774e+01   1.4308770e+02   2.8361935e+01   1.4754750e+02   5.7380645e+01   1.3314987e+02   3.2175161e+01   1.9188890e+01   4.4495161e+01   8.8814581e+01   4.0400968e+01   1.3230341e+02   4.1256774e+01   1.2224236e+02   4.6989355e+01   1.2173440e+02   5.6342903e+01   1.7819870e+02   7.3881613e+01   1.6101495e+02   5.0922258e+01   1.6354654e+02   1.2090323e+02   1.3274677e+02   6.8782903e+01   1.7150834e+02   1.0235710e+02   2.9061434e+02   8.4673226e+01   1.8957679e+02   5.4836129e+01   1.8060053e+02   1.4275968e+02   2.6285665e+02   4.5199677e+01   1.6500499e+02   7.1010323e+01   2.1172788e+02   2.8281290e+01   1.9550363e+02   3.3140323e+01   1.9626716e+02   3.8468387e+01   1.6594446e+02   6.9770645e+01   1.5454641e+02   5.2700968e+01   1.5031876e+02   7.7790968e+01   1.1043575e+02   3.9210645e+01   1.6252186e+02   4.9076129e+01   1.0553617e+02   9.4801290e+01   1.0810299e+02   1.2448871e+02   1.1092903e+00   3.8037419e+01   1.7903023e+02   5.5803871e+01   1.7094085e+02   3.8659355e+01   1.9454403e+02   4.4106774e+01   1.9084694e+02   2.6870968e+01   1.6384387e+02   1.2378290e+02   1.1045705e+02   4.7495484e+01   1.6557843e+02   5.0515484e+01   1.2235457e+02   2.0440484e+02   9.1753548e+00   6.3261290e+01   1.8079361e+02   3.7174194e+01   2.4060865e+02   8.4823548e+01   2.1756992e+02   3.6913871e+01   1.6339625e+02   4.0206774e+01   1.3589217e+02   3.9818065e+01   1.8150262e+02   4.3120645e+01   1.4017067e+02   3.1685161e+01   1.6307099e+02   1.2712903e+01   3.2507097e+00   4.0226452e+01   1.1424188e+02   2.5374194e+01   6.9490065e+01   3.8097742e+01   1.3316379e+02   6.7532258e+00   9.5684581e+01   4.5129032e+01   5.7062581e+01   3.0400645e+01   9.2240529e+01   1.5330323e+01   1.6910551e+02   2.5972903e+01   6.4612490e+01   9.5428387e+01   1.0584412e+02   2.8609032e+01   1.4008612e+02   1.2597677e+02   1.7990315e+02   3.0335484e+01   1.6477961e+02   3.5367097e+01   1.3256192e+02   5.5897097e+01   1.5451630e+02   4.9084839e+01   1.9338418e+02   3.4324516e+01   1.6206049e+02   6.1798387e+01   1.0189903e+02   1.6252065e+02   2.2245445e+01   2.8686452e+01   1.8829250e+02   2.4275161e+01   1.5655960e+02   2.6283548e+01   1.5814506e+02   5.0070323e+01   1.6616050e+02   3.1895484e+01   1.2671481e+02   3.3341935e+01   1.2602619e+02   1.8354097e+02   3.2203156e+02   5.0756452e+01   1.8645239e+02   3.6237742e+01   1.6710872e+02   2.4857742e+01   1.5351686e+02   3.9240323e+01   2.0356723e+02   3.8173871e+01   1.4756157e+02   3.6397097e+01   1.0839791e+02   8.0199355e+01   1.8428244e+02   5.3097742e+01   1.7211992e+02   1.0963194e+02   1.1884815e+02   1.2911194e+02  -1.0314839e-01   2.1202258e+01   1.4375059e+02   4.5486774e+01   1.3632686e+02   3.3927419e+01   1.0382355e+02
   4.7618710e+01   1.9140857e+02   7.5935806e+01   1.7205546e+02   6.7772258e+01   3.2334854e+02   7.9358065e+01   1.8801490e+02   4.6672581e+01   1.8585297e+02   1.1869355e+01   1.4290690e+02   7.7969355e+01   1.7454955e+02   1.4065645e+02   5.0958710e+00   4.9436774e+01   1.6674506e+02   4.2870645e+01   1.1826132e+02   5.0646774e+01   1.1491890e+02   2.8361935e+01   1.4073750e+02   7.4910645e+01   1.4065747e+02   9.6951613e+00   7.6972903e+00   4.5205161e+01   1.1228778e+02   4.2400968e+01   1.2542341e+02   3.4156774e+01   1.5172036e+02   2.8229355e+01   1.5547520e+02   3.8002903e+01   1.8485590e+02   8.0691613e+01   1.5785015e+02   3.9452258e+01   1.2374414e+02   1.2114323e+02   1.2605757e+02   6.7402903e+01   1.8141874e+02   8.7057097e+01   3.0954834e+02   8.0673226e+01   2.0694679e+02   3.0996129e+01   1.5303773e+02   1.4561968e+02   2.9789785e+02   5.4199677e+01   1.6847499e+02   5.4730323e+01   1.7812028e+02   2.8281290e+01   2.0375363e+02   4.3900323e+01   2.0359636e+02   3.0708387e+01   1.7561526e+02   4.3200645e+01   1.6267201e+02   7.6790968e+01   1.9310156e+02   6.0450968e+01   1.0334295e+02   5.0920645e+01   1.5748506e+02   4.0456129e+01   1.0879577e+02   1.1009129e+02   9.7449794e+01   5.1958710e+01  -2.2138310e+01   5.3137419e+01   1.5810223e+02   5.2333871e+01   1.6664845e+02   3.7899355e+01   1.6303483e+02   4.2056774e+01   1.8982094e+02   3.0440968e+01   1.7222827e+02   9.1072903e+01   1.0283385e+02   3.7635484e+01   1.8841723e+02   6.0515484e+01   1.0231457e+02   2.0812484e+02   3.1677548e+00   3.9261290e+01   2.0785361e+02   3.5554194e+01   1.9773825e+02   5.5723548e+01   2.2085792e+02   1.6383871e+01   1.2817865e+02   3.5116774e+01   1.3239937e+02   4.8298065e+01   1.9478422e+02   3.2650645e+01   1.2352827e+02   5.1355161e+01   1.4163739e+02   1.1002903e+01  -1.2724903e+00   3.4126452e+01   1.2215988e+02  -1.0580645e-01   5.3388465e+01   3.4197742e+01   1.1490579e+02   8.4322581e-01   9.3587381e+01   2.5509032e+01   3.7012181e+01   1.8630645e+01   9.3892129e+01   3.9670323e+01   2.0172831e+02   2.5162903e+01   1.1777729e+02   1.6542839e+02   1.5833412e+02   3.3139032e+01   1.5472372e+02   7.8396774e+01   2.5032955e+02   4.7985484e+01   1.7806761e+02   4.9657097e+01   2.0041872e+02   5.7237097e+01   1.3216910e+02   4.9654839e+01   2.2109858e+02   4.7944516e+01   1.8226089e+02   5.5508387e+01   9.5302232e+01   1.7328065e+02   2.1004645e+01   4.5786452e+01   2.0881450e+02   3.8085161e+01   1.9240480e+02   3.6053548e+01   1.6341346e+02   4.6450323e+01   1.8293010e+02   3.3085484e+01   1.6495961e+02   4.3591935e+01   1.7855619e+02   2.2720097e+02   3.1081876e+02   5.9946452e+01   1.8419719e+02   4.2287742e+01   1.5800472e+02   4.0387742e+01   1.4070446e+02   5.5050323e+01   1.9087243e+02   3.9603871e+01   2.0463717e+02   5.5537097e+01   9.6286710e+01   9.3439355e+01   1.8774324e+02   5.5387742e+01   1.6874672e+02   1.3325194e+02   1.1900855e+02   1.6539194e+02   1.1184452e+01   4.1682258e+01   1.8021219e+02   6.6106774e+01   1.3620726e+02   4.3827419e+01   1.0227155e+02
   6.1188710e+01   1.6465297e+02   8.8645806e+01   1.4770866e+02   6.9052258e+01   3.4790614e+02   7.5878065e+01   1.8938330e+02   3.4482581e+01   2.2515817e+02   2.2529355e+01   1.4057410e+02   7.2019355e+01   1.6622555e+02   1.4305645e+02   2.8703871e+01   5.6676774e+01   2.1202586e+02   3.6920645e+01   1.1216732e+02   4.0306774e+01   1.1798610e+02   1.9741935e+01   1.5313710e+02   7.0100645e+01   1.5723227e+02   3.1405161e+01  -1.2989510e+01   4.4015161e+01   9.3042981e+01   2.5630968e+01   1.4534501e+02   4.1826774e+01   1.4205676e+02   3.3329355e+01   1.4249720e+02   4.4862903e+01   1.8087710e+02   6.1971613e+01   1.4415775e+02   4.1162258e+01   1.2180734e+02   1.1890323e+02   1.3209677e+02   6.5832903e+01   1.7374434e+02   8.7007097e+01   2.1866234e+02   8.6513226e+01   2.1336959e+02   5.0106129e+01   1.5702893e+02   1.6381968e+02   2.6724185e+02   3.1439677e+01   1.6134579e+02   5.7590323e+01   1.9213148e+02   3.3721290e+01   1.7350843e+02   3.8520323e+01   2.2817676e+02   2.6798387e+01   1.5935806e+02   2.9290645e+01   1.6240481e+02   7.1940968e+01   2.0020956e+02   5.8400968e+01   6.9896955e+01   3.2590645e+01   1.3614146e+02   3.3796129e+01   1.2561857e+02   1.0690129e+02   1.0708499e+02   8.1298710e+01  -2.8655097e+00   2.9227419e+01   1.7830503e+02   4.7333871e+01   1.6061845e+02   4.7899355e+01   1.4423483e+02   4.8056774e+01   1.8834094e+02   5.6809677e+00   1.5153907e+02   9.6972903e+01   1.4584185e+02   3.4545484e+01   1.8009443e+02   3.3185484e+01   1.1859097e+02   1.9483484e+02   3.0954839e-02   6.9501290e+01   2.3410441e+02   3.6324194e+01   2.0305665e+02   8.1153548e+01   1.7334352e+02   2.6813871e+01   1.1739425e+02   3.5306774e+01   1.2328417e+02   3.5628065e+01   1.8093782e+02   2.7460645e+01   1.4580347e+02   4.0395161e+01   1.4675419e+02   2.3142903e+01  -1.4203690e+01   3.8276452e+01   1.0368788e+02   2.2324194e+01   6.7114065e+01   4.4717742e+01   1.4240419e+02   2.6943226e+01   7.8499381e+01   1.8559032e+01   4.9378181e+01   2.5680645e+01   1.0575813e+02   3.2090323e+01   1.7505471e+02   4.3682903e+01   7.3765690e+01   1.4556839e+02   1.4973292e+02   3.8519032e+01   1.9034332e+02   7.6546774e+01   1.9609755e+02   3.2635484e+01   1.5139561e+02   4.6417097e+01   1.8315792e+02   4.1897097e+01   1.5015630e+02   4.6754839e+01   2.0909058e+02   1.7044516e+01   1.6358289e+02   4.9558387e+01   1.4368823e+02   1.4004065e+02   2.6283845e+01   2.8996452e+01   1.6558770e+02   2.7555161e+01   1.7577720e+02   3.4663548e+01   1.6895466e+02   3.6740323e+01   1.7641690e+02   3.9565484e+01   1.4663121e+02   4.5141935e+01   1.5213219e+02   1.9173097e+02   3.2123636e+02   6.3376452e+01   1.6897279e+02   4.6337742e+01   1.5006072e+02   4.3147742e+01   1.4029366e+02   4.2480323e+01   1.8059803e+02   3.9073871e+01   1.7795957e+02   4.0157097e+01   1.3228711e+02   8.2819355e+01   1.6592284e+02   3.1047742e+01   1.3716392e+02   1.0215194e+02   1.0440655e+02   1.7039194e+02   6.9744516e+00   3.9152258e+01   1.6212459e+02   5.8686774e+01   1.2861086e+02   2.2257419e+01   1.0028715e+02
   6.3668710e+01   1.9869457e+02   9.9025806e+01   1.8830826e+02   6.5912258e+01   3.8158734e+02   8.5408065e+01   1.9872090e+02   4.4382581e+01   1.6927617e+02   2.6059355e+01   1.4900170e+02   8.2419355e+01   1.7464355e+02   1.6300645e+02  -8.2421290e+00   5.4626774e+01   2.1370986e+02   2.4580645e+01   1.2315452e+02   4.2406774e+01   1.4147810e+02   1.6741935e+01   1.6014710e+02   6.3000645e+01   1.4175027e+02   3.0885161e+01  -1.1567910e+01   2.9775161e+01   9.3952181e+01   4.3300968e+01   1.5374141e+02   3.4306774e+01   1.3955836e+02   3.8949355e+01   1.4885760e+02   2.9912903e+01   1.7007310e+02   7.5921613e+01   1.2976175e+02   3.1832258e+01   1.1859374e+02   1.1428323e+02   1.7141637e+02   5.5112903e+01   1.4279194e+02   9.2887097e+01   2.4937194e+02   7.3463226e+01   2.0083359e+02   3.9626129e+01   1.6150733e+02   1.5095968e+02   2.6973065e+02   4.6819677e+01   1.6973539e+02   5.9820323e+01   1.8291308e+02   1.8971290e+01   2.0036843e+02   7.2900323e+01   2.3380636e+02   3.2318387e+01   1.5795646e+02   4.9340645e+01   1.5722081e+02   7.7600968e+01   2.0399676e+02   6.1600968e+01   7.0110955e+01   2.5060645e+01   1.6698386e+02   4.4746129e+01   1.2207257e+02   9.1521290e+01   8.6075394e+01   5.8058710e+01  -2.1526310e+01   2.4467419e+01   1.8959583e+02   6.0283871e+01   1.4249245e+02   3.6619355e+01   1.4151723e+02   2.7766774e+01   1.8272414e+02   4.3440968e+01   1.8927827e+02   1.0216290e+02   1.0180665e+02   3.1305484e+01   1.8063363e+02   2.7945484e+01   1.0101017e+02   2.1993484e+02  -1.6737045e+01   2.2171290e+01   1.8827081e+02   4.0364194e+01   2.1764345e+02   6.4293548e+01   1.6436232e+02   1.4673871e+01   1.3717545e+02   2.8596774e+01   1.3378097e+02   3.3438065e+01   2.1325302e+02   3.8930645e+01   1.4598587e+02   3.1825161e+01   1.4386979e+02   1.8332903e+01  -1.6578890e+01   1.3556452e+01   1.1299548e+02   1.6541935e+00   7.5677665e+01   5.1477419e+00   1.0656979e+02   2.2463226e+01   9.1527781e+01   2.6799032e+01   4.3098981e+01   3.7920645e+01   9.5018929e+01   2.9810323e+01   1.9947711e+02   2.9922903e+01   8.6486490e+01   1.0846839e+02   1.6984092e+02   2.9659032e+01   1.6634212e+02   1.2987677e+02   1.5369115e+02   3.0785484e+01   1.1729361e+02   3.5137097e+01   1.4534032e+02   5.2047097e+01   1.4548430e+02   4.2514839e+01   2.0914978e+02   1.8374516e+01   1.4628649e+02   4.8848387e+01   1.4902503e+02   1.3809065e+02   9.4398452e+00   3.7526452e+01   1.7079530e+02   2.2605161e+01   1.2136320e+02   1.5193548e+01   1.4232226e+02   2.6880323e+01   1.6092570e+02   4.3515484e+01   1.8083521e+02   5.8941935e+01   1.7887819e+02   2.0173097e+02   2.6981636e+02   6.1476452e+01   1.9888479e+02   2.6577742e+01   1.6935152e+02   5.3717742e+01   1.4825806e+02   4.7380323e+01   1.9163603e+02   4.6413871e+01   1.9518237e+02   4.0297097e+01   1.1493591e+02   8.0679355e+01   1.5562404e+02   3.4577742e+01   1.0388152e+02   1.2206194e+02   1.4766375e+02   1.6339194e+02   1.2874452e+01   2.9632258e+01   1.7974619e+02   6.9346774e+01   1.3341806e+02   4.0637419e+01   9.6426748e+01
   6.4858710e+01   2.0283937e+02   6.2455806e+01   2.0828386e+02   8.8622258e+01   3.4173054e+02   7.8838065e+01   2.0491650e+02   5.6382581e+01   1.9459617e+02   8.7693548e+00   1.3962490e+02   8.6169355e+01   1.7759355e+02   1.2840645e+02   9.6258710e+00   6.6716774e+01   3.0417266e+02   3.8440645e+01   1.0228572e+02   3.6216774e+01   1.3017330e+02   1.7941935e+01   1.3414110e+02   5.6810645e+01   1.5043547e+02   1.1315161e+01  -2.3096774e-03   4.7775161e+01   8.5792181e+01   4.1110968e+01   1.2710661e+02   4.9206774e+01   1.2832636e+02   4.2039355e+01   1.3970040e+02   4.3672903e+01   2.1121230e+02   7.6311613e+01   2.0282055e+02   3.8642258e+01   1.8333894e+02   1.1476323e+02   1.6637797e+02   7.1882903e+01   1.8926034e+02   7.2527097e+01   2.5335074e+02   7.8993226e+01   2.2781119e+02   5.5366129e+01   1.9234813e+02   1.1495968e+02   2.2288065e+02   4.2149677e+01   1.5062899e+02   5.6350323e+01   1.9080068e+02   4.8412903e+00   1.7012883e+02   3.7950323e+01   2.2988236e+02   5.2368387e+01   1.2773246e+02   4.5860645e+01   1.2321921e+02   5.4560968e+01   1.8354996e+02   6.1260968e+01   9.6138155e+01   3.6300645e+01   1.5480466e+02   2.3796129e+01   1.0717857e+02   7.5941290e+01   1.0122179e+02   9.9248710e+01  -1.5631510e+01   3.3377419e+01   1.8278303e+02   6.0713871e+01   2.0935805e+02   3.9239355e+01   1.5868763e+02   3.6346774e+01   1.9365774e+02   3.3110968e+01   1.7168467e+02   9.2592903e+01   9.3332245e+01   4.1065484e+01   2.0266283e+02   2.7085484e+01   1.3745897e+02   1.7302484e+02   1.5754839e-02   4.9791290e+01   1.7925121e+02   2.8554194e+01   2.1477825e+02   6.9963548e+01   1.9694872e+02   2.3053871e+01   1.6345505e+02   4.8786774e+01   1.1939577e+02   4.9578065e+01   2.2306182e+02   2.5650645e+01   1.4932827e+02   5.0445161e+01   1.3600019e+02   2.8902903e+01   2.2455097e+00   2.7126452e+01   1.0414988e+02   1.2794194e+01   7.5406465e+01   2.7717742e+01   1.2414419e+02   2.0513226e+01   1.0806378e+02   8.5590323e+00   6.0558181e+01   2.1300645e+01   9.3818529e+01   5.3090323e+01   2.0927471e+02   4.6492903e+01   1.3388089e+02   1.7104839e+02   1.6707452e+02   5.0759032e+01   2.4031412e+02   1.4306677e+02   1.7510595e+02   7.2635484e+01   1.8319561e+02   4.8897097e+01   2.0090952e+02   6.8137097e+01   1.9810710e+02   5.7564839e+01   2.0746578e+02   3.1804516e+01   1.7283209e+02   5.8038387e+01   1.1585983e+02   1.8442065e+02   2.6923445e+01   5.2046452e+01   1.8379370e+02   1.8755161e+01   1.3486120e+02   4.0433548e+01   1.4640306e+02   5.0450323e+01   1.9894010e+02   4.2655484e+01   2.1361401e+02   6.6141935e+01   1.6520219e+02   1.7135097e+02   2.5395676e+02   6.3426452e+01   1.7953879e+02   7.5427742e+01   1.6692352e+02   2.9957742e+01   1.7558886e+02   4.4430323e+01   1.0348203e+02   5.2073871e+01   2.2653957e+02   4.3917097e+01   1.4683631e+02   7.5199355e+01   1.7253244e+02   2.4817742e+01   9.5712323e+01   1.4306194e+02   1.5341375e+02   1.9258194e+02   2.0159252e+01   3.8342258e+01   1.6542939e+02   4.8686774e+01   1.6274086e+02   3.6727419e+01   1.1859955e+02
   4.6668710e+01   1.7862457e+02   5.8555806e+01   2.1197586e+02   4.8722258e+01   2.7892254e+02   6.3068065e+01   2.0964810e+02   5.1672581e+01   1.6274297e+02   9.0593548e+00   1.4736170e+02   8.1519355e+01   1.6171555e+02   1.3750645e+02   2.0897871e+01   5.5246774e+01   2.4776026e+02   2.2970645e+01   1.0833332e+02   6.1686774e+01   1.4360570e+02   4.3701935e+01   1.3327030e+02   5.6290645e+01   1.4742707e+02   3.3455161e+01  -1.5335097e+00   3.7685161e+01   1.0373938e+02   4.6590968e+01   1.1670821e+02   3.9256774e+01   1.3702236e+02   3.6039355e+01   1.2261040e+02   5.6392903e+01   1.9562470e+02   6.8971613e+01   1.7907775e+02   4.0972258e+01   1.6553254e+02   1.2771323e+02   1.8272197e+02   6.8022903e+01   2.0779914e+02   7.3057097e+01   2.5219834e+02   8.5203226e+01   2.1195439e+02   5.3836129e+01   2.5526053e+02   1.1255968e+02   2.5300265e+02   4.6819677e+01   1.7597539e+02   5.7110323e+01   1.7392988e+02   2.9012903e+00   1.8503403e+02   5.0420323e+01   2.0722476e+02   4.5088387e+01   1.3293486e+02   5.2820645e+01   1.8866241e+02   5.9030968e+01   1.4538236e+02   5.9020968e+01   1.2874735e+02   3.2920645e+01   1.6445506e+02   2.9936129e+01   1.0339737e+02   8.4661290e+01   7.3434194e+01   6.6538710e+01   7.5290323e-02   3.9617419e+01   1.8676383e+02   5.4283871e+01   1.3516245e+02   3.1899355e+01   1.7889483e+02   5.9866774e+01   2.3053614e+02   2.3400968e+01   2.0441147e+02   1.0912290e+02   9.9059845e+01   4.2735484e+01   2.3719923e+02   4.0135484e+01   1.1365497e+02   1.5364484e+02  -4.9038452e+00   5.4591290e+01   1.6386721e+02   2.5604194e+01   2.0096425e+02   7.7483548e+01   1.6239712e+02   4.1053871e+01   1.6787505e+02   3.9116774e+01   1.3964937e+02   6.1488065e+01   1.9091902e+02   1.3270645e+01   1.3945867e+02   3.8445161e+01   1.0796019e+02   3.2232903e+01   1.1910968e-01   4.5466452e+01   9.0772684e+01   2.2274194e+01   6.3458065e+01   2.3617742e+01   1.0975219e+02   2.5613226e+01   1.0069578e+02   2.7799032e+01   5.7448981e+01   8.1106452e+00   1.0240373e+02   3.9520323e+01   1.3727031e+02   3.4542903e+01   1.3854689e+02   1.8389839e+02   1.7680652e+02   5.4849032e+01   2.2632692e+02   7.3206774e+01   2.1850475e+02   3.9035484e+01   1.6878361e+02   3.5417097e+01   1.8584792e+02   4.4047097e+01   1.8079430e+02   5.6604839e+01   2.2349258e+02   2.0564516e+01   1.4730129e+02   5.1848387e+01   1.3345503e+02   1.9652065e+02   1.2354452e+00   6.6366452e+01   1.7722810e+02  -2.3448387e+00   8.9689200e+01   5.4573548e+01   1.1108186e+02   6.0500323e+01   1.8475610e+02   5.0275484e+01   2.2410441e+02   4.5191935e+01   1.5507819e+02   1.0487097e+02   2.7018516e+02   4.9186452e+01   1.8886799e+02   4.7767742e+01   1.5394632e+02   4.3617742e+01   1.5692606e+02   4.1620323e+01   2.0618683e+02   4.2123871e+01   1.6238557e+02   3.8967097e+01   1.3866231e+02   8.5389355e+01   1.5190724e+02   4.9427742e+01   8.1603523e+01   1.2339194e+02   1.5317735e+02   1.3992194e+02   8.3720516e+00   2.3962258e+01   1.8371979e+02   5.6106774e+01   1.2957726e+02   3.7117419e+01   1.2175835e+02
   5.4338710e+01   1.9435097e+02   6.7025806e+01   2.3043826e+02   6.2152258e+01   3.5936814e+02   1.0816806e+02   2.1147010e+02   4.2862581e+01   1.6629777e+02   1.8149355e+01   1.5759450e+02   7.9719355e+01   2.0530955e+02   1.2065645e+02   4.5958710e+00   3.3766774e+01   2.8261866e+02   3.0780645e+01   8.9138516e+01   3.6456774e+01   1.3029410e+02   3.8551935e+01   1.3520230e+02   6.4570645e+01   1.1619467e+02   2.8785161e+01   8.4100903e+00   4.2255161e+01   8.0143781e+01   4.1730968e+01   1.2786701e+02   3.6066774e+01   1.5284756e+02   3.8949355e+01   1.5775760e+02   5.0392903e+01   2.2838470e+02   6.4501613e+01   1.6986535e+02   4.5832258e+01   1.6300374e+02   1.2752323e+02   1.6911717e+02   6.5972903e+01   2.0549314e+02   9.3477097e+01   2.7438474e+02   8.9253226e+01   2.1394039e+02   7.3056129e+01   2.2909293e+02   1.3148968e+02   2.6415825e+02   3.9009677e+01   1.5464019e+02   7.4010323e+01   1.9500788e+02   1.2841290e+01   2.3460883e+02   3.0710323e+01   1.9265156e+02   3.1038387e+01   1.1272886e+02   5.2250645e+01   1.7989801e+02   6.7180968e+01   1.7264036e+02   6.3790968e+01   1.1174575e+02   4.8780645e+01   1.5213626e+02   5.1076129e+01   1.2632617e+02   1.0042129e+02   8.9653394e+01   6.5108710e+01  -8.6603097e+00   5.6087419e+01   2.0344623e+02   6.3423871e+01   1.6038125e+02   3.5899355e+01   1.3986483e+02   4.8156774e+01   2.3290294e+02   4.0730968e+01   1.9288507e+02   7.9162903e+01   1.1069665e+02   3.9635484e+01   2.2311723e+02   3.5605484e+01   9.4497368e+01   1.6131484e+02   6.2925548e+00   4.7171290e+01   1.8184081e+02   5.1984194e+01   2.0061385e+02   7.1153548e+01   2.0019352e+02   1.2003871e+01   1.7495905e+02   4.6206774e+01   1.3708217e+02   3.9818065e+01   1.5793262e+02   3.0270645e+01   1.1867867e+02   2.2065161e+01   1.1036059e+02   1.0142903e+01  -1.7923690e+01   4.7706452e+01   9.3163484e+01   2.3654194e+01   6.2197665e+01   4.1807742e+01   1.2124699e+02   1.8083226e+01   9.0348181e+01   3.3509032e+01   6.1802181e+01   1.8820645e+01   6.7206929e+01   3.8140323e+01   1.6976071e+02   3.2112903e+01   1.0222129e+02   1.3989839e+02   1.8594652e+02   4.8759032e+01   2.2557412e+02   7.2496774e+01   2.0014155e+02   3.0685484e+01   1.5375161e+02   3.8327097e+01   1.9418512e+02   4.3857097e+01   1.6247950e+02   4.8514839e+01   2.3737978e+02   1.6754516e+01   1.4494609e+02   4.2848387e+01   1.1550503e+02   1.6528065e+02   1.4114645e+01   3.4416452e+01   1.7646410e+02   2.3705161e+01   1.2917520e+02   4.9243548e+01   1.4088826e+02   4.3830323e+01   2.4927970e+02   3.8805484e+01   2.0707201e+02   4.4091935e+01   1.3211619e+02   1.7492097e+02   2.3096116e+02   7.6516452e+01   1.8001159e+02   3.2147742e+01   1.9376592e+02   4.4857742e+01   1.8458686e+02   5.0570323e+01   1.7933083e+02   4.8223871e+01   1.8989757e+02   4.4397097e+01   1.4884791e+02   6.8339355e+01   1.4208124e+02   3.6667742e+01   1.5947432e+02   1.4958194e+02   1.5794215e+02   1.5815194e+02   3.4336516e+00   5.1682258e+01   1.6884219e+02   5.0536774e+01   1.2059286e+02   4.4117419e+01   1.1157835e+02
   7.3098710e+01   1.6199017e+02   7.4555806e+01   2.2959586e+02   5.4052258e+01   3.5134614e+02   6.8028065e+01   2.1273130e+02   3.4862581e+01   1.5903777e+02   1.0059355e+01   1.3538170e+02   8.5619355e+01   2.1758755e+02   1.0175645e+02   8.4078710e+00   5.7246774e+01   2.1088026e+02   2.7200645e+01   8.5804916e+01   2.1216774e+01   1.2794330e+02   1.6551935e+01   1.5449230e+02   4.3910645e+01   1.1513747e+02   2.7125161e+01  -3.6471097e+00   4.2685161e+01   8.9819381e+01   2.5920968e+01   1.1408181e+02   3.9826774e+01   1.5807676e+02   1.3899355e+01   1.3229160e+02   5.9812903e+01   2.3711110e+02   7.4881613e+01   1.3560495e+02   4.2832258e+01   1.8595374e+02   1.3133323e+02   1.2619237e+02   7.3452903e+01   2.6670474e+02   8.1587097e+01   2.8380594e+02   8.4673226e+01   1.7483679e+02   3.8786129e+01   2.2088453e+02   1.3408968e+02   2.2622025e+02   3.6769677e+01   1.4605939e+02   5.7780323e+01   1.8726628e+02   2.0841290e+01   1.4534883e+02   4.7800323e+01   1.8662436e+02   4.4988387e+01   1.2385286e+02   4.1480645e+01   1.8389961e+02   6.9700968e+01   1.2190876e+02   5.4640968e+01   8.6957755e+01   4.1680645e+01   1.2303426e+02   2.8836129e+01   7.9065368e+01   8.9231290e+01   8.0358594e+01   1.1868710e+01   7.6888903e+00   4.6657419e+01   1.7177063e+02   4.7523871e+01   1.5389325e+02   2.3569355e+01   1.6371123e+02   4.2866774e+01   2.4299614e+02   3.1060968e+01   1.7198867e+02   1.0107290e+02   1.2422385e+02   5.4405484e+01   2.0788563e+02   3.8465484e+01   1.1531857e+02   1.6350484e+02   1.4017355e+01   3.9741290e+01   2.0476521e+02   2.7984194e+01   1.9296385e+02   5.5963548e+01   1.6930872e+02   3.4243871e+01   1.7484985e+02   4.4116774e+01   1.5105937e+02   4.0578065e+01   1.8816182e+02   2.2840645e+01   1.4993307e+02   3.5395161e+01   1.3477419e+02   3.4382903e+01  -4.7628903e+00   3.0606452e+01   1.5234148e+02   1.2134194e+01   4.4649265e+01   1.7857742e+01   1.0874299e+02   2.0613226e+01   7.9625781e+01   2.8369032e+01   5.6593381e+01   1.4010645e+01   9.4501729e+01   3.8330323e+01   1.7312551e+02   4.0592903e+01   1.4125289e+02   1.9165839e+02   2.1356572e+02   5.7089032e+01   2.2461772e+02   8.8306774e+01   1.9596675e+02   5.3235484e+01   2.0414761e+02   5.2177097e+01   2.2659712e+02   6.9047097e+01   2.0312430e+02   4.6514839e+01   1.9387978e+02   2.5894516e+01   1.4030489e+02   6.0088387e+01   7.6745832e+01   1.3880065e+02   6.4730452e+00   4.0526452e+01   1.7260530e+02   6.1751613e+00   1.1543760e+02   3.2623548e+01   1.3202786e+02   5.5070323e+01   1.9686050e+02   3.8615484e+01   2.1779721e+02   4.7191935e+01   1.3636819e+02   1.4463097e+02   2.2876436e+02   6.2516452e+01   1.6904159e+02   5.8387742e+01   1.8866672e+02   4.6197742e+01   1.7428966e+02   5.3330323e+01   1.9458003e+02   3.1173871e+01   1.7555157e+02   5.9297097e+01   1.4903591e+02   7.6919355e+01   1.0673484e+02   4.4197742e+01   1.5706192e+02   1.3301194e+02   1.9440775e+02   1.5939194e+02   1.2284452e+01   2.0532258e+01   1.5923419e+02   6.9396774e+01   1.4755406e+02   4.8827419e+01   1.1277155e+02
   4.9188710e+01   1.6647297e+02   7.9215806e+01   2.3517306e+02   6.4052258e+01   4.1959614e+02   7.2928065e+01   1.9842930e+02   5.1432581e+01   1.6042217e+02   2.1869355e+01   1.6952690e+02   4.5669355e+01   1.7308355e+02   1.2120645e+02  -3.1981290e+00   5.2096774e+01   2.2667226e+02   2.6160645e+01   5.4508116e+01   2.3646774e+01   1.0012890e+02   2.1791935e+01   1.3078310e+02   5.9050645e+01   1.2768627e+02   2.1215161e+01   3.0156903e+00   4.5545161e+01   1.1726058e+02   3.5010968e+01   1.0425461e+02   3.4446774e+01   1.4854716e+02   4.4949355e+01   1.5194760e+02   6.2912903e+01   2.2334310e+02   6.1881613e+01   1.6707495e+02   4.0402258e+01   2.0457814e+02   1.4119323e+02   1.2902357e+02   5.8542903e+01   2.3527754e+02   8.4117097e+01   2.5084354e+02   6.7833226e+01   1.8049399e+02   3.7206129e+01   2.1543093e+02   1.6561968e+02   2.9195785e+02   4.9529677e+01   1.8579859e+02   4.6590323e+01   1.9020148e+02   9.5312903e+00   1.6969363e+02   2.0090323e+01   1.8284116e+02   3.1708387e+01   9.9675265e+01   4.4820645e+01   1.4620241e+02   5.4030968e+01   1.5111236e+02   4.9600968e+01   1.3407095e+02   4.0110645e+01   1.3358986e+02   2.6266129e+01   8.6410968e+01   8.4231290e+01   9.3278594e+01   1.3488710e+01  -9.6070968e-01   4.1467419e+01   1.8175583e+02   5.4473871e+01   1.4962725e+02   4.0189355e+01   1.6452163e+02   3.8626774e+01   2.0333534e+02   3.1110968e+01   1.7041467e+02   1.1169290e+02   1.1471425e+02   4.5165484e+01   2.1090483e+02   5.1185484e+01   1.1344097e+02   1.3897484e+02  -1.1830245e+01   3.6071290e+01   1.9634881e+02   3.1984194e+01   2.3512385e+02   8.2103548e+01   1.6964752e+02   2.2953871e+01   1.7422305e+02   6.0066774e+01   1.3173337e+02   5.6348065e+01   1.7109022e+02   4.3930645e+01   1.6229587e+02   5.7205161e+01   1.6487939e+02   2.9472903e+01  -1.6520090e+01   5.0366452e+01   1.2667068e+02   2.4604194e+01   5.9551665e+01   1.8047742e+01   9.5817794e+01   2.1183226e+01   1.0582018e+02   3.4039032e+01   6.6379781e+01   2.1160645e+01   7.6979729e+01   2.4950323e+01   1.8448591e+02   4.3112903e+01   1.2267129e+02   1.5965839e+02   1.9455572e+02   3.6329032e+01   2.1689852e+02   5.2786774e+01   1.5423835e+02   3.9835484e+01   1.7591961e+02   5.8607097e+01   1.9479272e+02   6.5427097e+01   1.6837390e+02   4.6844839e+01   1.6061338e+02   2.0094516e+01   1.0776889e+02   3.7708387e+01   6.0296232e+01   1.8090065e+02   2.9150452e+00   3.6686452e+01   1.9497250e+02   1.9845161e+01   1.6958400e+02   4.0093548e+01   1.9666026e+02   5.6020323e+01   2.2059450e+02   3.6045484e+01   1.7633281e+02   3.7641935e+01   9.6132194e+01   1.1382097e+02   2.3284916e+02   5.6756452e+01   1.7845239e+02   2.9147742e+01   1.7272592e+02   5.1287742e+01   1.2535246e+02   4.0050323e+01   2.0479243e+02   3.0553871e+01   1.2898117e+02   4.1877097e+01   1.2685951e+02   5.8389355e+01   1.1025724e+02   3.8857742e+01   1.3839912e+02   1.1339194e+02   1.2983735e+02   1.4177194e+02   1.1034052e+01   3.2302258e+01   1.2310259e+02   4.3346774e+01   1.1663806e+02   4.0157419e+01   1.1489515e+02
   5.2478710e+01   1.6577977e+02   7.0645806e+01   2.0985866e+02   5.6432258e+01   3.6058574e+02   1.2202806e+02   2.1246130e+02   6.9522581e+01   1.3878497e+02   9.6293548e+00   2.0465610e+02   6.3319355e+01   1.5832155e+02   1.2020645e+02   3.7818710e+00   6.5096774e+01   2.0882226e+02   2.6730645e+01   9.2892516e+01   3.6026774e+01   1.2360850e+02   3.2411935e+01   1.4960350e+02   4.9480645e+01   1.3888187e+02   2.7835161e+01   4.4860903e+00   4.4545161e+01   1.2077058e+02   3.2440968e+01   1.2361021e+02   4.4496774e+01   1.3151316e+02   5.2519355e+01   1.3301200e+02   4.8102903e+01   2.1842790e+02   7.6881613e+01   1.5430495e+02   4.4972258e+01   1.8559254e+02   1.2499323e+02   1.4955957e+02   7.6692903e+01   2.1725554e+02   7.6297097e+01   1.9987914e+02   7.7723226e+01   2.2139279e+02   6.3686129e+01   1.7073253e+02   1.6915968e+02   2.8294465e+02   5.2719677e+01   1.5878339e+02   6.5590323e+01   2.2559148e+02   4.0312903e+00   1.5444363e+02   3.6420323e+01   2.1343476e+02   3.0938387e+01   1.2144686e+02   4.6010645e+01   1.6586721e+02   5.9030968e+01   1.4876236e+02   7.9790968e+01   9.8795755e+01   3.2970645e+01   1.6387106e+02   4.7176129e+01   9.3688168e+01   8.4231290e+01   1.0670859e+02   2.0918710e+01  -1.5505110e+01   5.7137419e+01   1.7512223e+02   4.7383871e+01   1.4971445e+02   4.0659355e+01   1.4153403e+02   5.1386774e+01   2.1093454e+02   2.9630968e+01   1.8672307e+02   1.0450290e+02   1.0123945e+02   3.3875484e+01   1.9366803e+02   4.0085484e+01   9.8188968e+01   2.4784839e+01  -1.5365045e+01   4.9551290e+01   1.8575041e+02   3.3174194e+01   2.3311865e+02   7.3533548e+01   1.9495312e+02   3.3103871e+01   1.5160105e+02   3.0446774e+01   1.6210297e+02   2.1578065e+01   1.6663182e+02   2.7360645e+01   1.5186147e+02   7.4775161e+01   1.5409379e+02   6.3042903e+01   3.0343097e+00   3.1986452e+01   1.2076108e+02   1.7944194e+01   5.0844465e+01   2.4427742e+01   1.1797739e+02   2.6613226e+01   1.1252578e+02   3.7749032e+01   7.2842981e+01   2.9300645e+01   8.2608529e+01   1.1900323e+01   2.0323991e+02   2.3732903e+01   1.2074169e+02   1.7784839e+02   1.1639052e+02   4.7139032e+01   1.8737372e+02   6.5206774e+01   1.7853475e+02   2.5985484e+01   1.8687761e+02   2.8657097e+01   1.9618872e+02   4.1187097e+01   1.4273310e+02   4.1274839e+01   1.8138898e+02   4.7474516e+01   1.5938849e+02   6.4088387e+01   1.1142583e+02   2.1019065e+02   1.6571845e+01   6.0946452e+01   1.5997170e+02   1.2175161e+01   2.2138760e+02   3.8193548e+01   2.3139226e+02   6.2980323e+01   2.3198770e+02   3.8565484e+01   1.4380121e+02   4.4841935e+01   1.2840619e+02   1.6601097e+02   3.1343396e+02   4.5136452e+01   2.1233199e+02   4.6007742e+01   2.0937712e+02   5.7527742e+01   2.0143326e+02   8.3760323e+01   2.5672563e+02   5.3263871e+01   1.3011437e+02   4.2107097e+01   1.7551111e+02   7.9339355e+01   1.4035124e+02   4.3197742e+01   1.3976192e+02   1.3010194e+02   1.4102055e+02   1.5649194e+02   7.4264516e+00   4.0582258e+01   1.4639019e+02   4.7346774e+01   1.5779806e+02   3.0927419e+01   1.0773355e+02
   5.0188710e+01   1.7991297e+02   7.4455806e+01   1.7579386e+02   5.3002258e+01   3.6167014e+02   7.9598065e+01   1.9732570e+02   2.7052581e+01   1.4909257e+02   2.6719355e+01   1.6623890e+02   5.8619355e+01   1.3809755e+02   1.0930645e+02   1.9353871e+01   4.2246774e+01   1.9584026e+02   3.1350645e+01   1.1023292e+02   2.4216774e+01   1.3517330e+02   1.4551935e+01   1.2065230e+02   3.6290645e+01   1.0759707e+02   2.3125161e+01   1.0382890e+01   2.1635161e+01   9.9933381e+01   4.0920968e+01   1.1769181e+02   2.6066774e+01   1.4564756e+02   4.3609355e+01   1.1319480e+02   4.9962903e+01   2.4703910e+02   6.0451613e+01   1.3565935e+02   5.1352258e+01   1.7179214e+02   1.3176323e+02   1.4401797e+02   4.1452903e+01   2.4297474e+02   5.9767097e+01   2.3614154e+02   7.2513226e+01   1.9406959e+02   4.4056129e+01   1.4057293e+02   1.6348968e+02   2.8799825e+02   2.5239677e+01   1.6065179e+02   5.1400323e+01   2.5167668e+02   2.7901290e+01   1.8097403e+02   4.0230323e+01   1.6831996e+02   2.1798387e+01   1.3832806e+02   5.2480645e+01   1.4544961e+02   7.4790968e+01   1.4803156e+02   6.5600968e+01   1.0322095e+02   4.3400645e+01   1.4561666e+02   3.7796129e+01   8.3868568e+01   7.9611290e+01   8.2128194e+01   5.4387097e+00  -1.5696710e+01   4.1947419e+01   1.7390743e+02   4.9903871e+01   1.5703285e+02   3.6849355e+01   1.4059883e+02   4.4156774e+01   2.4489294e+02   3.4780968e+01   1.8826107e+02   1.0997290e+02   9.0611845e+01   3.7445484e+01   2.1014243e+02   4.1515484e+01   1.1997457e+02   4.5784839e+01  -7.2350452e+00   5.9791290e+01   1.5788121e+02   2.7084194e+01   2.0874585e+02   5.2103548e+01   1.8666752e+02   2.4343871e+01   1.6964185e+02   3.5546774e+01   1.3231497e+02   6.3298065e+01   2.6429422e+02   2.4080645e+01   1.5883387e+02   3.2775161e+01   1.3402379e+02   3.5812903e+01  -7.9772903e+00   3.3176452e+01   9.7285884e+01  -1.0058065e+00   5.6980465e+01   2.9957742e+01   1.1767499e+02   1.8613226e+01   8.4685781e+01   2.7899032e+01   5.3680981e+01   3.2200645e+01   8.0996529e+01   3.7380323e+01   2.1287151e+02   5.9062903e+01   1.4634529e+02   1.4642839e+02   1.5366412e+02   5.9329032e+01   1.6691852e+02   8.9356774e+01   2.5631275e+02   5.0685484e+01   2.3695161e+02   8.2327097e+01   2.2304512e+02   5.0617097e+01   1.8897870e+02   4.1564839e+01   1.7812578e+02   1.7424516e+01   1.2184249e+02   5.5368387e+01   1.0450343e+02   1.7314065e+02   7.6758452e+00   4.2206452e+01   1.8200090e+02   1.9655161e+01   1.4735920e+02   4.2283548e+01   2.2772506e+02   6.0590323e+01   2.1574890e+02   4.2185484e+01   1.5932161e+02   4.8291935e+01   1.2168019e+02   1.7220097e+02   2.6469876e+02   6.0046452e+01   2.0532919e+02   4.7237742e+01   2.0388872e+02   5.3337742e+01   1.4857846e+02   3.9190323e+01   3.7612258e+00   3.9223871e+01   1.2352757e+02   5.5207097e+01   1.3808311e+02   6.3299355e+01   1.2148444e+02   3.9387742e+01   1.5021672e+02   1.2515194e+02   1.3275655e+02   1.6568194e+02   1.6451252e+01   4.3152258e+01   1.6776459e+02   4.0726774e+01   1.0804766e+02   4.1307419e+01   1.1923315e+02
   4.1718710e+01   1.6979057e+02   6.3555806e+01   1.8890586e+02   5.2242258e+01   4.4525094e+02   7.1358065e+01   1.9603490e+02   5.8572581e+01   1.7900097e+02   2.4299355e+01   1.5200250e+02   8.9369355e+01   1.5123755e+02   1.5065645e+02   1.6695871e+01   3.8906774e+01   2.1196746e+02   3.6680645e+01   1.1132652e+02   2.8876774e+01   1.4699050e+02   2.6981935e+01   1.5127790e+02   5.2100645e+01   1.2319227e+02   2.9745161e+01  -4.9967097e+00   3.5305161e+01   9.8509781e+01   4.0350968e+01   1.3549741e+02   2.3496774e+01   1.4581316e+02   2.6519355e+01   1.1261200e+02   6.8392903e+01   2.1047470e+02   7.5971613e+01   1.6222775e+02   4.7972258e+01   1.7926254e+02   1.0995323e+02   1.2486277e+02   7.3022903e+01   2.1092914e+02   8.4527097e+01   2.6781074e+02   9.3413226e+01   2.1029759e+02   6.7686129e+01   1.7204253e+02   1.2781968e+02   2.6265185e+02   3.3859677e+01   1.9296219e+02   6.8780323e+01   2.3233628e+02   2.7401290e+01   1.8201403e+02   3.3280323e+01   1.7459596e+02   3.4418387e+01   1.6640846e+02   6.0250645e+01   1.7139801e+02   7.2510968e+01   1.2125396e+02   5.6020968e+01   1.0874735e+02   4.0920645e+01   1.7052506e+02   5.6266129e+01   8.1200968e+01   9.2371290e+01   9.2907394e+01   4.5787097e+00  -3.0487910e+01   2.9947419e+01   1.5019743e+02   3.8473871e+01   1.5256725e+02   3.0239355e+01   1.5983763e+02   4.6196774e+01   2.0601974e+02   3.5210968e+01   1.8989667e+02   1.2183290e+02   1.0847305e+02   3.5065484e+01   1.5505283e+02   3.5845484e+01   1.0999817e+02   5.3364839e+01  -2.3451445e+01   5.6931290e+01   2.1920001e+02   1.8654194e+01   2.3238025e+02   4.6863548e+01   2.0503672e+02   3.1383871e+01   1.5573865e+02   3.4596774e+01   1.3520097e+02   9.7868065e+01   2.6705862e+02   3.2510645e+01   1.5163947e+02   4.5545161e+01   1.3877219e+02   1.6712903e+01   4.5507097e+00   1.8516452e+01   1.3587868e+02   1.3994194e+01   6.3780465e+01   1.9767742e+01   1.2868019e+02   2.7463226e+01   1.0531778e+02   2.9319032e+01   3.0137381e+01   2.1820645e+01   1.0525693e+02   3.2190323e+01   1.9166671e+02   2.7542903e+01   1.6010689e+02   1.0061839e+02   1.1604892e+02   3.1379032e+01   1.6605452e+02   6.4396774e+01   2.4449955e+02   4.5885484e+01   2.0408561e+02   4.1327097e+01   1.9617512e+02   6.6567097e+01   1.6089270e+02   5.8084839e+01   1.7385418e+02   2.8804516e+01   1.7626209e+02   4.3178387e+01   1.2728863e+02   2.4309065e+02   1.7179845e+01   4.7736452e+01   2.2750850e+02   2.1515161e+01   1.6245040e+02   4.5333548e+01   2.1862106e+02   4.9550323e+01   2.1839210e+02   3.2425484e+01   1.6224241e+02   4.5741935e+01   9.3084194e+01   1.7154097e+02   3.1156156e+02   6.0616452e+01   1.7685359e+02   3.9767742e+01   1.8058632e+02   6.9237742e+01   1.8163646e+02   2.3430323e+01   1.8932026e+01   6.2693871e+01   1.5378997e+02   4.0777097e+01   1.5213751e+02   9.1199355e+01   1.4254244e+02   4.5007742e+01   1.5976712e+02   1.2910194e+02   9.6060555e+01   1.1815194e+02   3.3113652e+01   4.2152258e+01   1.2284459e+02   4.3726774e+01   1.4384766e+02   4.7727419e+01   1.4043955e+02
   5.6908710e+01   1.8037537e+02   6.0975806e+01   1.7954226e+02   7.2772258e+01   4.1041854e+02   9.1118065e+01   1.8888410e+02   6.3522581e+01   1.7522497e+02   2.5489355e+01   1.6300730e+02   8.7169355e+01   1.4876355e+02   1.3430645e+02   2.7503871e+01   6.3246774e+01   1.9507026e+02   5.1060645e+01   1.0156612e+02   5.9736774e+01   1.3848170e+02   2.6361935e+01   1.3532750e+02   3.7910645e+01   1.5146747e+02   1.7405161e+01   7.7004903e+00   3.3015161e+01   1.0835298e+02   3.7590968e+01   1.3771821e+02   1.7256774e+01   1.3535236e+02   3.2609355e+01   1.1507480e+02   6.0532903e+01   1.9481350e+02   7.7591613e+01   1.6728815e+02   5.0832258e+01   1.7255374e+02   1.2385323e+02   1.2008077e+02   7.2302903e+01   2.0712674e+02   7.1477097e+01   2.4873474e+02   7.4833226e+01   2.0930399e+02   5.5106129e+01   1.8594893e+02   1.5968968e+02   2.8470225e+02   4.6149677e+01   1.7402899e+02   5.3400323e+01   2.1870668e+02   1.8841290e+01   2.0850883e+02   1.9520323e+01   1.9892676e+02   3.1938387e+01   1.4151686e+02   3.5340645e+01   1.5044081e+02   7.4460968e+01   1.3309796e+02   6.1400968e+01   1.0307695e+02   3.8300645e+01   1.8521466e+02   4.8416129e+01   1.0801897e+02   7.1131290e+01   1.1589659e+02   2.2918710e+01   1.0234890e+01   4.2707419e+01   1.5455663e+02   4.9233871e+01   1.5294645e+02   4.0139355e+01   1.2571563e+02   3.4436774e+01   1.7019054e+02   2.0590968e+01   1.5149627e+02   1.0273290e+02   1.2147105e+02   2.9495484e+01   1.6673843e+02   2.8945484e+01   1.2579017e+02   4.3024839e+01  -1.2724245e+01   4.4211290e+01   1.7055761e+02   3.8224194e+01   2.2628465e+02   7.4343548e+01   1.8174832e+02   4.0053871e+01   1.7476505e+02   3.3786774e+01   1.1402577e+02   5.9348065e+01   2.0866022e+02   2.1030645e+01   1.5688787e+02   2.9305161e+01   1.0992139e+02   3.6042903e+01  -2.2855690e+01   3.8126452e+01   9.9459884e+01   2.4944194e+01   5.5574465e+01   2.7907742e+01   1.3474899e+02   1.6803226e+01   9.4830581e+01   1.4849032e+01   2.9384981e+01   4.1400645e+01   8.8980529e+01   2.0710323e+01   1.4629511e+02   1.2062903e+01   7.2345290e+01   1.1704839e+02   1.2739452e+02   3.3039032e+01   1.5088172e+02   3.3926774e+01   1.9912715e+02   2.6035484e+01   1.7872361e+02   3.2797097e+01   1.5566752e+02   5.2517097e+01   2.0297670e+02   4.5224839e+01   1.8017298e+02   2.8234516e+01   1.6030769e+02   6.1418387e+01   1.1996943e+02   2.7309065e+02   1.7729845e+01   4.7836452e+01   2.1471050e+02   1.1515161e+01   1.5825040e+02   3.7003548e+01   2.0995746e+02   5.8360323e+01   2.3411730e+02   3.6615484e+01   1.6148721e+02   5.1191935e+01   2.0309819e+02   2.2735097e+02   2.9833676e+02   5.0946452e+01   1.6705719e+02   4.1627742e+01   1.7557752e+02   4.6047742e+01   1.5563166e+02   3.8910323e+01   2.8353626e+01   2.3603871e+01   1.5577717e+02   6.0447097e+01   1.4456391e+02   7.5249355e+01   1.7324844e+02   5.1857742e+01   1.4906912e+02   1.4629194e+02   1.4429535e+02   1.5620194e+02  -3.0348387e-02   2.5062258e+01   1.4502179e+02   3.9636774e+01   1.3722486e+02   4.7207419e+01   1.2481115e+02
   5.3858710e+01   1.7966937e+02   7.8645806e+01   1.5278866e+02   5.3912258e+01   3.2992734e+02   7.4498065e+01   1.8283370e+02   4.0482581e+01   1.8058817e+02   2.1529355e+01   1.6646410e+02   6.2469355e+01   1.5073955e+02   1.3735645e+02   1.2659871e+01   3.9436774e+01   1.9045506e+02   2.8200645e+01   1.1548492e+02   3.5876774e+01   1.3729050e+02   2.1651935e+01   1.5241430e+02   6.6380645e+01   2.1923987e+02   1.9405161e+01   1.3780490e+01   4.6355161e+01   8.5525781e+01   3.2490968e+01   1.3731621e+02   2.7346774e+01   1.2121516e+02   3.2139355e+01   1.5654240e+02   4.9102903e+01   1.3453790e+02   6.5401613e+01   1.5731335e+02   4.7112258e+01   1.0804134e+02   1.1242323e+02   1.1437517e+02   6.9072903e+01   1.4543514e+02   8.3297097e+01   2.9913914e+02   6.7833226e+01   2.0734399e+02   5.3526129e+01   1.4170533e+02   1.4381968e+02   2.8557185e+02   5.0149677e+01   1.5798899e+02   5.9730323e+01   1.4939028e+02   3.2781290e+01   1.9570363e+02   4.4420323e+01   2.2403476e+02   4.1708387e+01   1.4220526e+02   4.4860645e+01   1.4938921e+02   6.9940968e+01   1.9998956e+02   6.8550968e+01   1.0146495e+02   4.9160645e+01   1.7124586e+02   2.5606129e+01   1.1103377e+02   9.2711290e+01   7.7790194e+01   1.3338710e+01   1.8112903e+00   2.9617419e+01   1.4194383e+02   3.6093871e+01   1.8723765e+02   3.5899355e+01   1.7691483e+02   4.3486774e+01   2.0399654e+02   2.5680968e+01   1.9022907e+02   1.2764290e+02   9.1148245e+01   1.9215484e+01   1.6879083e+02   6.1515484e+01   1.0270457e+02   5.1454839e+01  -1.7538645e+01   5.9261290e+01   2.1744361e+02   4.3554194e+01   2.3533825e+02   9.2153548e+01   1.8570352e+02   3.9243871e+01   1.4720985e+02   5.9206774e+01   1.5171217e+02   4.6148065e+01   1.8714622e+02   1.2170645e+01   1.6554667e+02   3.3015161e+01   1.0358459e+02   3.5282903e+01   9.4451097e+00   3.5466452e+01   1.2129268e+02   2.2224194e+01   6.4842065e+01   2.5907742e+01   1.1451899e+02   1.3133226e+01   8.0604181e+01   1.9899032e+01   6.6600981e+01   8.3506452e+00   1.1890453e+02   3.4280323e+01   1.6168951e+02   1.9732903e+01   8.5061690e+01   1.2532839e+02   1.2054212e+02   3.3519032e+01   1.6698332e+02   6.5016774e+01   2.3677995e+02   4.0385484e+01   1.9562561e+02   4.9227097e+01   1.7935312e+02   6.2947097e+01   1.6171230e+02   3.9374839e+01   1.7064098e+02   1.6134516e+01   1.8222569e+02   4.7938387e+01   1.1119783e+02   2.6809065e+02   1.1269845e+01   2.4626452e+01   1.9445730e+02   1.0365161e+01   1.7315240e+02   2.2283548e+01   1.7232506e+02   5.4260323e+01   1.4768530e+02   2.8515484e+01   1.2593521e+02   3.1491935e+01   1.5987419e+02   1.9963097e+02   3.1007436e+02   4.6516452e+01   1.7851159e+02   3.3627742e+01   1.4812752e+02   3.5237742e+01   1.3878646e+02   2.8000323e+01  -3.6235742e+00   4.5553871e+01   1.3644117e+02   3.6777097e+01   9.1267510e+01   5.3579355e+01   1.3279204e+02   4.6097742e+01   1.4057992e+02   9.4291935e+01   1.0403535e+02   1.3120194e+02   6.6896516e+00   2.9682258e+01   1.3979219e+02   4.7486774e+01   1.0654686e+02   2.7967419e+01   9.1020348e+01
   5.6428710e+01   1.6427377e+02   7.8555806e+01   1.9060586e+02   6.1862258e+01   3.5596134e+02   8.5598065e+01   1.6356570e+02   4.8902581e+01   1.9334457e+02   1.5299355e+01   1.4296250e+02   8.1119355e+01   1.5014755e+02   1.3920645e+02   1.8111871e+01   5.1716774e+01   1.9828266e+02   4.5160645e+01   1.0369812e+02   3.8686774e+01   1.3277570e+02   2.4171935e+01   1.3921270e+02   6.0910645e+01   1.4481747e+02   1.7645161e+01   6.3129032e-01   4.1685161e+01   1.3170938e+02   4.6820968e+01   1.4235981e+02   1.9016774e+01   1.4602156e+02   2.8089355e+01   1.1972640e+02   3.8862903e+01   1.4469710e+02   6.4731613e+01   1.7198695e+02   4.1072258e+01   1.0966454e+02   1.1404323e+02   1.1924557e+02   8.9112903e+01   1.8630194e+02   7.2647097e+01   3.2846114e+02   8.6513226e+01   2.1842959e+02   3.9156129e+01   1.6911493e+02   1.3155968e+02   2.6822265e+02   3.6099677e+01   1.7144299e+02   6.4010323e+01   1.6799788e+02   4.2031290e+01   1.7677363e+02   3.8850323e+01   2.0834036e+02   3.8088387e+01   1.5035486e+02   4.5250645e+01   1.6492801e+02   7.7320968e+01   1.6677916e+02   6.5600968e+01   9.3030955e+01   2.5110645e+01   1.4359986e+02   3.0176129e+01   9.7428168e+01   8.1471290e+01   1.0020939e+02   1.1298710e+01  -7.2655097e+00   3.1467419e+01   1.7307583e+02   4.7333871e+01   1.7123845e+02   3.6849355e+01   1.5683883e+02   4.8576774e+01   2.0924934e+02   2.0110968e+01   1.7410467e+02   9.1352903e+01   9.2761445e+01   2.4255484e+01   1.7548763e+02   3.5565484e+01   1.1755057e+02   1.8802484e+02  -6.4642452e+00   6.1071290e+01   2.0296881e+02   5.3364194e+01   2.1312345e+02   5.9723548e+01   1.7895792e+02   2.3003871e+01   1.2526905e+02   2.6786774e+01   1.4168577e+02   4.1388065e+01   1.7909702e+02   2.3840645e+01   1.4142307e+02   4.3685161e+01   1.4092099e+02   2.5192903e+01   1.0302310e+01   4.6316452e+01   1.2508468e+02   2.9374194e+01   6.4600065e+01   1.8287742e+01   1.0936859e+02   2.4423226e+01   9.9840981e+01   3.2849032e+01   6.8234981e+01   1.9160645e+01   1.0017973e+02   4.6140323e+01   2.2140071e+02   2.6922903e+01   1.1639649e+02   2.0104839e+02   1.5715452e+02   4.0799032e+01   1.8388092e+02   4.1166774e+01   2.8897795e+02   4.5185484e+01   1.7829161e+02   6.2797097e+01   2.1531752e+02   7.0567097e+01   1.3743270e+02   4.3994839e+01   2.1388138e+02   3.5894516e+01   1.8845489e+02   5.7798387e+01   1.4511903e+02   2.7019065e+02   1.2871845e+01   5.6786452e+01   2.3646450e+02   2.6985161e+01   2.1034280e+02   3.6953548e+01   1.5749146e+02   5.6590323e+01   1.7992890e+02   4.3805484e+01   1.5929201e+02   5.1541935e+01   1.7077019e+02   2.0087097e+02   3.4602516e+02   5.3566452e+01   1.7575759e+02   2.5337742e+01   1.5179072e+02   4.4387742e+01   1.4529446e+02   3.5760323e+01   8.3256258e+00   4.5173871e+01   1.0647157e+02   5.1017097e+01   1.2484831e+02   9.0389355e+01   2.0260724e+02   4.5007742e+01   1.2657712e+02   1.0996194e+02   1.3201175e+02   1.5096194e+02   1.4868852e+01   2.9112258e+01   1.8569779e+02   6.3106774e+01   1.2834726e+02   3.6777419e+01   1.1854555e+02
   6.3998710e+01   1.5547817e+02   7.6025806e+01   1.7428826e+02   7.7192258e+01   3.9097494e+02   8.7448065e+01   1.7222770e+02   3.7712581e+01   1.9718977e+02   3.0299355e+01   1.5476250e+02   8.4819355e+01   1.7930155e+02   1.4670645e+02   8.7618710e+00   5.6486774e+01   2.4085106e+02   4.0350645e+01   1.1061292e+02   5.0266774e+01   1.2599930e+02   3.4741935e+01   1.4908710e+02   5.7150645e+01   1.6750827e+02   1.7405161e+01   1.5180490e+01   2.4635161e+01   1.1859338e+02   2.9780968e+01   1.3777301e+02   2.7496774e+01   1.2782316e+02   2.5279355e+01   1.5352120e+02   2.2672903e+01   1.2108230e+02   7.0311613e+01   1.5735055e+02   4.2832258e+01   1.4619374e+02   1.2014323e+02   1.2913757e+02   6.8732903e+01   1.5731234e+02   6.9057097e+01   3.2721834e+02   7.8303226e+01   2.1097639e+02   4.7896129e+01   1.4868573e+02   1.7068968e+02   3.1935225e+02   4.3389677e+01   1.9081979e+02   5.6630323e+01   1.7906828e+02   3.6471290e+01   1.9646843e+02   4.1570323e+01   2.0831276e+02   2.7178387e+01   1.5784766e+02   5.0100645e+01   1.6731001e+02   7.9410968e+01   1.7732196e+02   4.6450968e+01   1.0546295e+02   5.3490645e+01   1.6032946e+02   2.2126129e+01   1.0145217e+02   1.1018129e+02   1.0101259e+02   7.4887097e+00  -2.6620710e+01   3.2037419e+01   1.7908023e+02   4.2613871e+01   1.4866605e+02   2.3379355e+01   1.6933643e+02   3.4196774e+01   2.0354974e+02   1.2110968e+01   1.6145467e+02   9.0262903e+01   1.0575865e+02   3.4785484e+01   1.7873523e+02   2.4605484e+01   1.2704737e+02   1.8821484e+02  -9.2894452e+00   5.1401290e+01   1.9526241e+02   2.4414194e+01   2.3738945e+02   5.7533548e+01   1.8866312e+02   1.4723871e+01   1.4645145e+02   1.9736774e+01   1.3900977e+02   1.5818065e+01   1.7382619e+01   1.1600645e+01   1.6850227e+02   5.0545161e+01   1.3118219e+02   1.9332903e+01  -3.2988890e+01   2.3986452e+01   1.3121108e+02   1.2324194e+01   2.6204065e+01   2.7717742e+01   1.0437419e+02   1.3803226e+01   1.0088058e+02   1.9699032e+01   6.2716981e+01   1.2300645e+01   1.0515853e+02   3.2190323e+01   1.7075671e+02   2.5632903e+01   7.4589690e+01   1.4051839e+02   8.7856916e+01   4.1469032e+01   1.4296732e+02   5.2396774e+01   2.2697955e+02   2.4485484e+01   1.7924761e+02   4.1467097e+01   1.6797392e+02   3.7047097e+01   1.1621430e+02   3.9184839e+01   2.3541618e+02   2.3664516e+01   1.7248329e+02   4.5178387e+01   1.2912863e+02   2.5652065e+02   1.4675445e+01   4.7316452e+01   2.2190210e+02   1.4465161e+01   1.7439440e+02   4.7713548e+01   1.7929066e+02   4.8830323e+01   1.8254970e+02   2.8845484e+01   1.6833881e+02   3.3441935e+01   1.6556819e+02   1.7639097e+02   2.9388356e+02   7.4136452e+01   1.7820199e+02   4.7577742e+01   1.6225152e+02   5.3817742e+01   1.3568006e+02   2.4430323e+01   9.0820258e+00   4.4603871e+01   1.9375717e+02   5.1827097e+01   1.3020351e+02   1.0895935e+02   1.7388164e+02   3.6477742e+01   1.3696952e+02   1.3215194e+02   1.3900655e+02   1.4858194e+02  -2.3707484e+00   3.0492258e+01   1.4524739e+02   5.8296774e+01   1.3340206e+02   4.1207419e+01   1.0648115e+02
   5.1378710e+01   1.7153777e+02   7.8025806e+01   1.6455826e+02   5.6342258e+01   4.3259294e+02   7.0928065e+01   1.5182930e+02   2.3622581e+01   1.7374697e+02   2.7339355e+01   1.6847930e+02   5.1019355e+01   1.5095555e+02   1.0540645e+02   5.3158710e+00   5.3766774e+01   1.8158866e+02   4.4250645e+01   1.1744092e+02   3.3976774e+01   1.1954250e+02   1.5941935e+01   1.2959110e+02   4.9910645e+01   1.3684747e+02   3.2455161e+01   1.3066490e+01   2.7305161e+01   1.0137978e+02   2.0780968e+01   1.4515301e+02   2.2966774e+01   1.2880556e+02   4.2709355e+01   9.8646800e+01   4.0432903e+01   1.3428150e+02   5.8451613e+01   1.7529935e+02   4.7452258e+01   1.4463414e+02   1.3390323e+02   1.6475677e+02   6.5692903e+01   2.0970554e+02   7.6417097e+01   2.1786954e+02   6.7253226e+01   2.2639039e+02   4.9836129e+01   1.9400053e+02   1.3201968e+02   2.6511585e+02   2.4199677e+01   1.6349499e+02   7.0300323e+01   1.8397468e+02   1.8721290e+01   1.7370843e+02   3.5040323e+01   2.2002516e+02   3.0748387e+01   1.4646206e+02   4.8530645e+01   1.6557561e+02   5.0560968e+01   1.9138996e+02   7.4260968e+01   6.6288155e+01   4.4060645e+01   1.2751386e+02   2.7986129e+01   1.0479337e+02   7.1421290e+01   1.0258339e+02   2.8687097e+00  -1.8351110e+01   3.1567419e+01   1.8954783e+02   6.8853871e+01   1.7104685e+02   2.9619355e+01   1.6098723e+02   4.1576774e+01   2.1147934e+02   1.4110968e+01   1.4210467e+02   9.2542903e+01   9.3906245e+01   3.3165484e+01   2.0401483e+02   3.5895484e+01   1.0280417e+02   1.8231484e+02   1.3032555e+01   4.5691290e+01   2.3738921e+02   4.8794194e+01   2.2348905e+02   6.4203548e+01   1.9255952e+02   3.2863871e+01   1.5891025e+02   3.4736774e+01   1.3118977e+02   1.7108065e+01  -2.0290581e+01   2.3410645e+01   1.8522747e+02   2.6735161e+01   1.2341699e+02   7.2329032e+00  -5.9708903e+00   2.5316452e+01   1.2048468e+02   9.7941935e+00   5.0266465e+01   3.6667742e+01   1.0465819e+02   1.5043226e+01   1.2992138e+02   2.2899032e+01   6.1790981e+01   2.2160645e+01   1.0551973e+02   3.5620323e+01   1.6210231e+02   2.2542903e+01   8.7216890e+01   1.2380839e+02   1.0347372e+02   2.1609032e+01   1.5183612e+02   6.7396774e+01   2.4911955e+02   3.6485484e+01   1.5888761e+02   3.4417097e+01   1.5063792e+02   4.3187097e+01   1.1296310e+02   5.1894839e+01   2.2277938e+02   3.6134516e+01   1.6758569e+02   7.0228387e+01   1.1374463e+02   1.9614065e+02   1.7795845e+01   3.7266452e+01   1.9628610e+02  -2.0548387e+00   1.4052600e+02   4.8813548e+01   1.5677266e+02   5.3500323e+01   1.4917610e+02   2.9185484e+01   1.7646161e+02   4.0291935e+01   1.7932019e+02   1.8377097e+02   2.7301316e+02   4.5476452e+01   2.0506479e+02   3.2387742e+01   1.4812672e+02   2.4817742e+01   1.6947006e+02   1.8290323e+01   1.9913226e+01   4.8123871e+01   1.9214557e+02   2.5727097e+01   1.1653151e+02   9.2199355e+01   1.5808244e+02   4.0387742e+01   1.0241672e+02   1.0996194e+02   1.3078175e+02   1.2806194e+02  -1.0914839e-01   4.2532258e+01   1.5919419e+02   5.8586774e+01   1.3575886e+02   2.9587419e+01   1.3422075e+02
   6.4768710e+01   1.8813657e+02   7.4165806e+01   2.0086706e+02   1.1429226e+02   3.6533694e+02   8.4648065e+01   1.8711170e+02   6.1572581e+01   1.6799097e+02   1.2579355e+01   1.5185010e+02   7.4219355e+01   1.4529955e+02   1.1330645e+02   1.7283871e+01   5.5956774e+01   2.7346346e+02   4.3250645e+01   1.0304092e+02   3.7166774e+01   1.1989730e+02   2.8941935e+01   1.3840110e+02   6.0810645e+01   1.8397547e+02   1.0265161e+01   1.9416903e+00   2.8735161e+01   1.0145538e+02   4.5540968e+01   1.3041221e+02   5.1156774e+01   1.5240036e+02   4.8279355e+01   1.7177120e+02   3.0192903e+01   1.2962070e+02   8.1971613e+01   1.8493775e+02   4.9452258e+01   1.6175414e+02   1.2476323e+02   1.3776797e+02   6.4492903e+01   1.7308154e+02   7.0297097e+01   2.2841914e+02   7.6153226e+01   2.3198839e+02   4.3736129e+01   1.8753853e+02   1.4308968e+02   2.7563025e+02   3.8479677e+01   1.9621259e+02   5.4300323e+01   1.8073468e+02   1.1151290e+01   1.8362403e+02   4.3900323e+01   2.2578636e+02   4.6508387e+01   1.3168126e+02   3.6100645e+01   1.6362001e+02   6.6560968e+01   1.6729996e+02   7.0120968e+01   9.4619355e+01   4.3440645e+01   1.3303346e+02   2.4266129e+01   1.1938097e+02   9.2521290e+01   9.5515394e+01   1.3248710e+01  -5.9415097e+00   3.8427419e+01   1.9513903e+02   5.5043871e+01   1.6119165e+02   4.8569355e+01   1.6109123e+02   3.7816774e+01   2.0654014e+02   2.7870968e+01   1.5843387e+02   1.0793290e+02   9.9205045e+01   4.0115484e+01   2.1564883e+02   4.5985484e+01   1.1228697e+02   1.6240484e+02   3.4853548e+00   4.2831290e+01   1.8909801e+02   5.2174194e+01   2.0454865e+02   6.3583548e+01   1.4788912e+02   2.2243871e+01   1.4699985e+02   1.9396774e+01   1.2917697e+02   5.0580645e+00  -2.0965806e+00   1.3790645e+01   1.4241707e+02   5.9205161e+01   1.1300939e+02   2.4332903e+01  -3.1488903e+00   4.1746452e+01   1.1012028e+02   2.2034194e+01   5.4137265e+01   2.9767742e+01   1.1145019e+02   4.1183226e+01   9.9550181e+01   3.4229032e+01   2.7074581e+01   3.4680645e+01   9.2558129e+01   4.6470323e+01   1.9523431e+02   3.9252903e+01   1.1284009e+02   1.5551839e+02   1.9469692e+02   3.5949032e+01   1.8511892e+02   1.1716677e+02   2.3698795e+02   4.1485484e+01   1.9553761e+02   2.3947097e+01   1.8333552e+02   6.9617097e+01   1.4198870e+02   4.2414839e+01   2.2043778e+02   2.3374516e+01   1.4893649e+02   6.1658387e+01   1.3381023e+02   1.6695065e+02   1.7601045e+01   2.7736452e+01   1.4468850e+02  -2.5348387e+00   1.4518440e+02   3.3283548e+01   1.3844506e+02   3.9120323e+01   1.9184650e+02   4.6515484e+01   2.0492521e+02   5.6991935e+01   1.7823419e+02   1.8692097e+02   2.5528116e+02   4.7376452e+01   2.0939279e+02   4.7667742e+01   1.7171432e+02   3.7387742e+01   1.4923446e+02   3.0760323e+01  -3.4243742e+00   5.8883871e+01   2.2847477e+02   3.8917097e+01   1.4257631e+02   7.6059355e+01   1.7403364e+02   3.7577742e+01   1.0688152e+02   1.1763194e+02   1.4892815e+02   1.6039194e+02   1.4584452e+01   3.1152258e+01   1.8438459e+02   5.3446774e+01   1.7155006e+02   5.1587419e+01   1.9136075e+02
   6.2958710e+01   1.6213137e+02   8.6075806e+01   2.2115426e+02   5.5862258e+01   3.4863134e+02   7.2978065e+01   1.8057530e+02   3.6092581e+01   1.5993937e+02   1.7489355e+01   1.5502730e+02   5.7619355e+01   1.8942755e+02   1.2470645e+02   3.6271871e+01   6.6906774e+01   2.4525746e+02   4.7630645e+01   1.1031052e+02   4.3736774e+01   1.4866170e+02   3.2321935e+01   1.5351070e+02   4.8150645e+01   1.4031827e+02   2.0935161e+01   1.1708090e+01   2.3355161e+01   1.1584578e+02   3.6400968e+01   1.5124341e+02   3.3726774e+01   1.5132476e+02   3.1369355e+01   1.6412400e+02   5.9912903e+01   1.8439310e+02   7.8881613e+01   1.9323495e+02   3.7302258e+01   1.6168614e+02   1.1552323e+02   1.7341717e+02   5.2212903e+01   2.0130394e+02   8.4117097e+01   2.2619354e+02   6.5833226e+01   2.2697399e+02   5.3526129e+01   1.7186533e+02   1.2961968e+02   2.7337785e+02   4.1529677e+01   2.3043859e+02   5.4970323e+01   1.8991108e+02   2.4651290e+01   2.2135403e+02   4.6380323e+01   2.0525796e+02   2.5368387e+01   1.0347246e+02   4.9770645e+01   1.8009641e+02   8.9180968e+01   1.8245036e+02   6.4640968e+01   1.1000775e+02   3.4970645e+01   1.4481106e+02   2.4126129e+01   1.1048217e+02   9.1941290e+01   8.9711794e+01   1.9108710e+01   1.1449690e+01   3.2277419e+01   2.0854103e+02   3.8663871e+01   1.5484205e+02   3.4279355e+01   1.3904443e+02   5.3346774e+01   2.1586774e+02   2.7060968e+01   1.4420867e+02   1.0202290e+02   1.2395785e+02   2.8785484e+01   1.9421523e+02   2.5135484e+01   1.3538497e+02   1.4626484e+02  -4.6934452e+00   4.1881290e+01   1.9636401e+02   2.3134194e+01   2.1583185e+02   5.8863548e+01   1.8188672e+02   2.4623871e+01   1.3261945e+02   3.1976774e+01   1.4631057e+02   1.6058065e+01  -1.7365806e+00   2.0840645e+01   1.5976307e+02   4.1255161e+01   1.3230539e+02   8.5229032e+00  -6.5409032e-01   4.2366452e+01   1.1183068e+02   6.5641935e+00   4.9234865e+01   2.2427742e+01   1.2446739e+02   1.0803226e+01   9.7790581e+01   2.9609032e+01   5.1014181e+01   3.5590645e+01   1.0306533e+02   4.0810323e+01   1.8630711e+02   3.2492903e+01   1.1700089e+02   1.7256839e+02   1.5329292e+02   5.7089032e+01   2.0252772e+02   1.1035677e+02   1.8163275e+02   5.0785484e+01   2.0279361e+02   4.8327097e+01   1.9314512e+02   8.8287097e+01   1.5687510e+02   4.7564839e+01   2.0736578e+02   2.3564516e+01   1.2078129e+02   6.1898387e+01   1.3808103e+02   1.7595065e+02   2.6261045e+01   6.0476452e+01   1.7600930e+02   2.1085161e+01   1.3681480e+02   4.7003548e+01   1.5496746e+02   5.0210323e+01   1.5362930e+02   3.2185484e+01   1.9536161e+02   5.4491935e+01   1.4773419e+02   1.6844097e+02   2.7280956e+02   5.5326452e+01   2.0880679e+02   3.0007742e+01   2.0003712e+02   4.2337742e+01   1.6159846e+02   3.2100323e+01   2.2618426e+01   5.3833871e+01   2.0568877e+02   3.8877097e+01   1.5928951e+02   8.0389355e+01   1.8554724e+02   4.6627742e+01   1.0810752e+02   1.1810194e+02   1.8513055e+02   1.3239194e+02   5.5944516e+00   5.5062258e+01   1.8938179e+02   5.0446774e+01   1.3560006e+02   4.4637419e+01   1.1815675e+02
   4.1148710e+01   1.9211617e+02   7.3125806e+01   2.0138026e+02   3.6812258e+01   3.7220534e+02   8.7688065e+01   1.9029850e+02   2.9862581e+01   1.7862777e+02   1.1869355e+01   1.3423690e+02   8.3069355e+01   1.9304155e+02   1.2255645e+02   3.1143871e+01   6.1866774e+01   3.1913066e+02   3.2440645e+01   9.9145716e+01   2.9026774e+01   1.2083850e+02   1.5361935e+01   1.3863750e+02   5.8290645e+01   9.5697071e+01   1.4075161e+01   9.3968903e+00   2.5355161e+01   9.9395781e+01   3.3200968e+01   1.2873941e+02   4.6066774e+01   1.3500756e+02   3.4519355e+01   1.5592200e+02   5.6962903e+01   1.6885910e+02   5.2401613e+01   1.8816335e+02   3.9022258e+01   1.8658854e+02   1.2504323e+02   1.4946557e+02   6.0212903e+01   2.2342394e+02   7.1527097e+01   3.0096074e+02   9.3993226e+01   2.1256119e+02   2.3736129e+01   8.0198529e+01   1.3835968e+02   2.9480865e+02   5.0629677e+01   1.8643059e+02   5.4110323e+01   1.7040988e+02   1.4091290e+01   1.9350883e+02   5.1090323e+01   2.3188116e+02   3.5798387e+01   1.1167806e+02   3.7200645e+01   1.8310201e+02   7.0220968e+01   1.5762716e+02   6.1210968e+01   8.2092155e+01   3.4060645e+01   1.5583386e+02   3.7506129e+01   1.0456177e+02   6.8181290e+01   6.7942594e+01   3.0587097e+00  -1.4036310e+01   2.7947419e+01   1.8807743e+02   4.6233871e+01   1.2356645e+02   3.9949355e+01   1.4149083e+02   4.9006774e+01   2.1364494e+02   1.5820968e+01   1.6225787e+02   8.9732903e+01   1.1251105e+02   3.1355484e+01   1.9096963e+02   4.7035484e+01   1.3934297e+02   1.6974484e+02   8.8081548e+00   5.9641290e+01   1.7094321e+02   3.6654194e+01   1.9146025e+02   6.1013548e+01   1.8366472e+02   3.3483871e+01   1.6286065e+02   2.8356774e+01   1.2722017e+02   1.8538065e+01  -1.8214981e+01   1.8360645e+01   1.4696147e+02   3.9015161e+01   1.0667459e+02   3.2232903e+01  -2.7808903e+00   4.8656452e+01   1.2651748e+02   2.3134194e+01   4.2239265e+01   3.1767742e+01   1.0877019e+02   1.1183226e+01   1.0671018e+02   2.4319032e+01   3.6297381e+01   7.1106452e+00   9.9243729e+01   2.5760323e+01   1.5370111e+02   1.7442903e+01   1.0139489e+02   1.3999839e+02   1.0865852e+02   3.9189032e+01   1.8671972e+02   6.4736774e+01   1.8414235e+02   3.3685484e+01   1.7861161e+02   4.4707097e+01   1.7676472e+02   4.9617097e+01   1.3096870e+02   3.6514839e+01   1.8262978e+02   4.2514516e+01   1.3692529e+02   4.2848387e+01   9.9075032e+01   1.9614065e+02   2.8605845e+01   4.6686452e+01   1.5032250e+02   2.7415161e+01   1.0730840e+02   3.1623548e+01   1.2324786e+02   3.9360323e+01   1.7173730e+02   4.0615484e+01   2.2296721e+02   4.0941935e+01   1.2231819e+02   1.0701097e+02   2.3720396e+02   6.5996452e+01   1.8485319e+02   3.5477742e+01   1.7078952e+02   2.6427742e+01   1.5020126e+02   1.8480323e+01   1.4088026e+01   3.7603871e+01   1.6041717e+02   3.5967097e+01   1.2705231e+02   7.7919355e+01   1.0412484e+02   2.4097742e+01   9.5819923e+01   9.7771935e+01   1.6036695e+02   1.3911194e+02  -2.2831484e+00   2.7922258e+01   1.6950299e+02   4.2256774e+01   1.3539526e+02   3.0927419e+01   1.0278355e+02
   5.4528710e+01   1.7642577e+02   7.8555806e+01   2.4732586e+02   5.8772258e+01   3.2796854e+02   9.0448065e+01   1.8355770e+02   3.7002581e+01   1.6686657e+02   1.4389355e+01   1.3741530e+02   8.9619355e+01   2.0776755e+02   1.1505645e+02   1.5643871e+01   6.6526774e+01   3.0804786e+02   5.7010645e+01   1.2894012e+02   4.0356774e+01   1.3850210e+02   3.2271935e+01   1.5394470e+02   4.8770645e+01   1.4555867e+02   2.1175161e+01   4.4488903e+00   3.7065161e+01   9.6698981e+01   3.1160968e+01   1.2737261e+02   2.9256774e+01   1.4625236e+02   3.3559355e+01   1.4485880e+02   6.5152903e+01   2.1587390e+02   5.7691613e+01   1.7422015e+02   3.4682258e+01   1.8770574e+02   1.1685323e+02   1.5174077e+02   7.4922903e+01   2.1743714e+02   9.1417097e+01   2.3301954e+02   5.5573226e+01   2.0147479e+02   3.2836129e+01   2.4278053e+02   1.3221968e+02   2.3056985e+02   4.6149677e+01   1.8454899e+02   4.6820323e+01   2.0280308e+02   1.2401290e+01   1.7177403e+02   5.2230323e+01   2.0897996e+02   3.9898387e+01   1.1573006e+02   5.6010645e+01   1.7202721e+02   7.5940968e+01   1.3112956e+02   4.4640968e+01   7.8377755e+01   3.8060645e+01   1.3408386e+02   2.9456129e+01   1.2463577e+02   6.2801290e+01   9.0422994e+01   1.6338710e+01  -1.7238710e+01   4.7377419e+01   1.8385303e+02   4.1803871e+01   1.5502085e+02   3.9709355e+01   1.3275003e+02   1.7106774e+01   2.2005694e+02   3.0870968e+01   1.4895387e+02   9.5212903e+01   9.7932645e+01   5.2445484e+01   2.3813243e+02   3.5035484e+01   1.2625297e+02   1.4712484e+02   1.0757755e+01   6.3071290e+01   1.9970881e+02   3.4744194e+01   2.0475305e+02   5.5203548e+01   1.8850952e+02   1.7193871e+01   1.5749385e+02   2.9116774e+01   1.2682937e+02   5.6280645e+00  -3.6621806e+00   3.2600645e+01   1.3672227e+02   3.8395161e+01   1.1286419e+02   2.4472903e+01   6.9299097e+00   4.5126452e+01   1.2265988e+02   7.2741935e+00   6.8278065e+01   2.5957742e+01   9.6514994e+01   6.9432258e+00   8.7289381e+01   2.9179032e+01   4.2618581e+01   1.0970645e+01   8.8224929e+01   2.4860323e+01   1.5091311e+02   1.3732903e+01   1.2711169e+02   1.3656839e+02   1.6645292e+02   3.2949032e+01   1.8726892e+02   5.1256774e+01   2.1279075e+02   2.1235484e+01   1.6825761e+02   2.1757097e+01   1.5927072e+02   3.3087097e+01   1.6429110e+02   4.5084839e+01   2.1665418e+02   3.0284516e+01   1.5300369e+02   6.6658387e+01   8.2130232e+01   1.4804065e+02  -1.5786155e+01   6.0316452e+01   1.3665210e+02   3.7035161e+01   1.6839880e+02   2.6053548e+01   1.6074346e+02   4.1210323e+01   2.2015930e+02   4.0045484e+01   2.2835281e+02   6.3791935e+01   1.2609019e+02   1.9335097e+02   2.0781676e+02   6.3326452e+01   1.9859679e+02   4.3717742e+01   1.7770032e+02   3.3907742e+01   1.9932286e+02   2.6290323e+01   2.1223226e+01   3.6073871e+01   1.7524957e+02   3.5587097e+01   1.3346271e+02   8.9109355e+01   1.6089964e+02   6.1237742e+01   1.3327872e+02   1.2791194e+02   1.7967575e+02   1.3239194e+02   1.3734452e+01   4.2152258e+01   1.7869459e+02   4.7106774e+01   1.4014726e+02   3.3257419e+01   1.2025715e+02
   5.4958710e+01   1.5720137e+02   7.0265806e+01   2.0055906e+02   9.9432258e+01   2.8176574e+02   1.2006806e+02   2.4351810e+02   3.5092581e+01   1.7629937e+02   3.0199355e+01   1.6310050e+02   6.9219355e+01   1.6859955e+02   1.1235645e+02   1.4159871e+01   5.8526774e+01   2.4901786e+02   2.5440645e+01   7.8845716e+01   3.1216774e+01   1.3266330e+02   6.3619355e+00   1.6011750e+02   6.1240645e+01   1.3089107e+02   1.6645161e+01   3.0512903e+00   2.5015161e+01   9.1802981e+01   3.8400968e+01   1.4598341e+02   3.2916774e+01   1.2609956e+02   3.9989355e+01   1.4315440e+02   6.7482903e+01   2.1935750e+02   8.0691613e+01   1.9495015e+02   3.3592258e+01   1.8998294e+02   1.3066323e+02   1.5948597e+02   6.6072903e+01   2.1481514e+02   9.5297097e+01   2.6376914e+02   9.5303226e+01   1.9561639e+02   3.8416129e+01   2.3523413e+02   1.5881968e+02   2.5544185e+02   4.9579677e+01   1.7046459e+02   6.0350323e+01   1.8058068e+02   2.3221290e+01   1.5652843e+02   2.8760323e+01   2.0556756e+02   2.5468387e+01   1.0936446e+02   4.2250645e+01   1.7907801e+02   7.0560968e+01   1.4655996e+02   5.5980968e+01   1.1518055e+02   3.9540645e+01   1.5273546e+02   2.9176129e+01   1.0860817e+02   7.7131290e+01   7.6796594e+01   1.5578710e+01  -1.3607910e+01   4.8897419e+01   1.9044143e+02   7.3333871e+01   1.5506845e+02   3.7239355e+01   1.5303763e+02   4.6346774e+01   1.9376774e+02   2.1970968e+01   1.7804587e+02   8.8592903e+01   1.0389225e+02   4.0305484e+01   2.1387363e+02   5.1515484e+01   1.0869457e+02   1.7221484e+02   5.6505548e+00   6.6361290e+01   2.1382561e+02   3.9844194e+01   1.9877505e+02   6.1153548e+01   1.9356352e+02   3.0053871e+01   1.4627505e+02   3.5256774e+01   1.2619817e+02   1.5578065e+01  -1.3128181e+01   2.6890645e+01   1.5536907e+02   3.9925161e+01   1.2950179e+02   1.8042903e+01  -2.0415690e+01   3.5936452e+01   1.1139508e+02   2.1754194e+01   1.0672966e+02   1.6667742e+01   1.2568819e+02   2.6373226e+01   8.2014981e+01   3.5229032e+01   6.4424581e+01   1.2820645e+01   8.9356929e+01   1.8670323e+01   1.9726831e+02   2.0682903e+01   1.6370569e+02   2.0437839e+02   2.1607812e+02   4.9329032e+01   2.4928852e+02   7.2016774e+01   2.3364995e+02   3.8935484e+01   1.9814161e+02   5.2557097e+01   2.1289672e+02   5.4047097e+01   1.6756430e+02   3.7654839e+01   1.9848858e+02   2.4854516e+01   1.5924809e+02   5.2318387e+01   9.5657432e+01   1.3828065e+02   1.1704645e+01   3.8046452e+01   1.7101370e+02   4.1795161e+01   1.9729800e+02   3.2903548e+01   1.6233546e+02   5.9590323e+01   2.4196890e+02   2.6565484e+01   2.2067121e+02   6.3241935e+01   1.4778419e+02   1.4644097e+02   2.3094956e+02   3.3186452e+01   7.6577987e+01   2.8237742e+01   1.6674872e+02   3.5387742e+01   1.7186446e+02   3.2860323e+01   1.4127626e+01   4.3503871e+01   1.5470517e+02   4.7967097e+01   1.6670231e+02   4.2729355e+01   1.2928004e+02   4.7097742e+01   1.3340992e+02   1.0877194e+02   1.6663695e+02   1.5387194e+02  -1.1239484e+00   3.8112258e+01   1.9092779e+02   3.9686774e+01   1.3532086e+02   3.9777419e+01   1.2292555e+02
   6.3668710e+01   1.7617457e+02   5.9785806e+01   2.0963746e+02   5.1482258e+01   2.9446174e+02   9.6688065e+01   2.2219850e+02   3.2052581e+01   1.4502257e+02   4.3935484e-01   1.6572130e+02   6.2519355e+01   1.6863555e+02   1.2415645e+02   4.2158710e+00   7.0906774e+01   2.1607746e+02   2.6250645e+01   7.5400916e+01   3.2876774e+01   1.4448050e+02   1.2651935e+01   1.1470430e+02   5.4530645e+01   1.1051787e+02   1.3985161e+01  -2.9759097e+00   1.6925161e+01   1.1574018e+02   2.7730968e+01   1.2893701e+02   3.2346774e+01   1.5100516e+02   5.1709355e+01   1.6711680e+02   7.0772903e+01   2.4509430e+02   9.5731613e+01   1.4983695e+02   5.3542258e+01   1.9471694e+02   1.2366323e+02   1.4509597e+02   6.3162903e+01   2.0042794e+02   6.7767097e+01   2.2850154e+02   1.0172323e+02   1.8921279e+02   4.6266129e+01   2.0749613e+02   1.4215968e+02   2.7743465e+02   3.6049677e+01   1.8325699e+02   3.6490323e+01   1.8781948e+02   2.5031290e+01   2.0670363e+02   4.1420323e+01   2.0503476e+02   4.1038387e+01   9.5408865e+01   5.1820645e+01   1.6502241e+02   7.1180968e+01   1.4665036e+02   7.2600968e+01   9.9230955e+01   4.5110645e+01   1.2566986e+02   3.1506129e+01   1.1718177e+02   8.6231290e+01   8.2308594e+01  -1.7012903e+00  -1.6955097e+00   4.9707419e+01   1.7895663e+02   5.1473871e+01   1.4571725e+02   2.3089355e+01   1.5135963e+02   4.7956774e+01   2.2582894e+02   8.2509677e+00   1.8800347e+02   1.0369290e+02   9.7064245e+01   2.8785484e+01   2.7217523e+02   3.0795484e+01   8.7262168e+01   1.8221484e+02   8.5055484e-01   6.6071290e+01   1.8765881e+02   5.3514194e+01   2.1797145e+02   5.8013548e+01   2.1490472e+02   8.1438710e+00   1.5526785e+02   4.0306774e+01   1.2436417e+02   3.3438065e+01  -2.9556981e+01   3.6740645e+01   1.5130107e+02   3.7355161e+01   1.1675739e+02   3.3142903e+01  -8.7636903e+00   1.8516452e+01   1.0778868e+02   1.2414194e+01   5.3246865e+01   2.5007742e+01   1.2936099e+02   1.9273226e+01   1.1373298e+02   2.4469032e+01   4.7855381e+01   4.5300645e+01   8.1328529e+01   3.3900323e+01   2.0109991e+02   2.7062903e+01   1.4447529e+02   2.2742839e+02   2.3056412e+02   4.2569032e+01   1.9925932e+02   8.8206774e+01   2.3692475e+02   5.7135484e+01   2.2208561e+02   7.2847097e+01   2.4761352e+02   7.0807097e+01   1.8384350e+02   4.0994839e+01   1.7746138e+02   1.2614516e+01   1.1655729e+02   3.0368387e+01   8.2883432e+01   1.5619065e+02   1.5118452e+00   2.6366452e+01   1.3542810e+02   3.1845161e+01   2.0052400e+02   1.6093548e+01   1.5725026e+02   3.7450323e+01   1.7684010e+02   3.6755484e+01   1.7518601e+02   2.4691935e+01   6.8318194e+01   1.4268097e+02   1.8558036e+02   3.7286452e+01   1.7224999e+02   3.3427742e+01   1.7095352e+02   1.8577742e+01   1.4187926e+02   5.0322581e-02  -1.3875742e+00   2.2793871e+01   9.5121974e+01   2.4537097e+01   1.1200671e+02   6.8539355e+01   9.2785239e+01   3.0957742e+01   1.2731112e+02   1.1358194e+02   1.1520215e+02   1.7715194e+02  -4.3263484e+00   2.1772258e+01   1.1175499e+02   3.9486774e+01   1.0690686e+02   2.5687419e+01   1.0343275e+02
   5.6238710e+01   1.6909897e+02   7.3695806e+01   2.2709466e+02   7.2862258e+01   3.0679134e+02   1.0225806e+02   2.2175290e+02   4.0382581e+01   1.6011617e+02   1.3059355e+01   1.5833170e+02   7.7519355e+01   1.6823555e+02   1.1030645e+02   2.4573871e+01   7.8906774e+01   1.7614746e+02   2.3680645e+01   9.6946516e+01   4.1976774e+01   1.1394250e+02   2.0791935e+01   1.3972310e+02   5.2960645e+01   1.3360347e+02   3.4215161e+01   1.5265690e+01   5.1875161e+01   9.7754181e+01   3.5200968e+01   1.2204941e+02   1.9016774e+01   1.4478156e+02   2.8709355e+01   1.1400680e+02   7.7102903e+01   2.7744790e+02   1.0026161e+02   1.6867455e+02   3.5072258e+01   1.9109454e+02   1.1995323e+02   1.3110277e+02   4.4922903e+01   2.5183714e+02   6.3237097e+01   2.5221394e+02   7.9253226e+01   1.9885039e+02   4.8206129e+01   1.6082093e+02   5.1959677e+01   1.2064516e-01   4.6339677e+01   2.1372379e+02   6.6630323e+01   1.7950828e+02   2.2471290e+01   1.8483843e+02   2.9470323e+01   1.8713076e+02   2.8228387e+01   1.3643366e+02   5.7960645e+01   1.5420121e+02   4.0180968e+01   1.3865036e+02   3.8310968e+01   9.8304155e+01   5.2400645e+01   2.0146666e+02   4.2176129e+01   1.0099817e+02   9.7041290e+01   8.9683794e+01   1.1868710e+01  -1.0311110e+01   6.4037419e+01   1.9085023e+02   5.6473871e+01   1.4979725e+02   3.9279355e+01   1.6216443e+02   5.2916774e+01   2.4038214e+02   1.3300968e+01   1.5678947e+02   8.3692903e+01   8.6044245e+01   4.9115484e+01   2.2258883e+02   3.2325484e+01   1.1575977e+02   1.5345484e+02  -1.9888645e+01   7.4211290e+01   1.6196761e+02   4.4554194e+01   2.0663825e+02   6.7293548e+01   1.6935232e+02   3.3533871e+01   1.6737665e+02   4.0256774e+01   1.2603817e+02   7.1980645e+00   1.2072219e+01   3.6220645e+01   1.0962267e+02   3.3395161e+01   1.0612419e+02  -7.1709677e-01  -2.3348903e+00   4.1416452e+01   1.1871668e+02   6.6041935e+00   5.5281665e+01   2.3717742e+01   1.0393419e+02   1.0803226e+01   9.0550581e+01   3.0179032e+01   4.8728581e+01   2.7730645e+01   9.7544129e+01   2.8380323e+01   1.7678151e+02   3.3212903e+01   1.0784329e+02   1.6927839e+02   2.3983612e+02   6.3379032e+01   1.9897452e+02   5.9826774e+01   1.4338515e+02   3.3585484e+01   1.7286961e+02   3.5227097e+01   2.3566312e+02   4.9567097e+01   1.3783270e+02   3.5184839e+01   2.1473618e+02   4.3044516e+01   1.4807289e+02   5.4228387e+01   1.0907463e+02   2.1699065e+02   1.2937845e+01   3.8366452e+01   1.8451810e+02   4.7275161e+01   2.4504960e+02   4.2093548e+01   1.9317026e+02   4.5590323e+01   2.1661890e+02   4.5895484e+01   1.4921481e+02   5.1191935e+01   1.2844819e+02   1.9816097e+02   2.1614196e+02   6.4616452e+01   2.0544359e+02   4.4857742e+01   1.9550912e+02   3.1767742e+01   1.7053406e+02   2.9760323e+01   1.2855626e+01   3.8883871e+01   1.3069477e+02   6.3397097e+01   1.6485791e+02   7.8059355e+01   1.3606364e+02   4.9817742e+01   1.5899232e+02   1.2049194e+02   1.6064935e+02   1.7473194e+02   7.4372516e+00   4.6822258e+01   1.7999099e+02   4.1156774e+01   1.1367326e+02   3.5257419e+01   1.3281715e+02
   9.4338710e+01   1.6400097e+02   4.9215806e+01   2.0634306e+02   6.8152258e+01   4.1597814e+02   8.2168065e+01   1.8845010e+02   2.6952581e+01   1.6824057e+02   1.6149355e+01   1.5727450e+02   5.0019355e+01   1.4858555e+02   1.5160645e+02   6.0698710e+00   7.9766774e+01   2.1917866e+02   2.8060645e+01   9.4876116e+01   3.4976774e+01   1.4622250e+02   1.0841935e+01   1.2551910e+02   5.1860645e+01   1.4426147e+02   1.4125161e+01  -1.2271097e+00   2.7165161e+01   9.6680981e+01   2.8490968e+01   1.2006621e+02   5.0396774e+01   1.4966116e+02   3.6419355e+01   1.2001000e+02   6.0002903e+01   2.6271590e+02   1.0354161e+02   1.4983215e+02   5.9972258e+01   1.9439254e+02   1.3847323e+02   1.1829117e+02   6.3832903e+01   2.2790434e+02   9.7477097e+01   2.7288474e+02   6.9513226e+01   1.6967959e+02   5.1786129e+01   1.7674453e+02   5.5089677e+01   2.2870245e+01   4.6149677e+01   1.6935899e+02   4.9060323e+01   2.2115388e+02   3.6221290e+01   1.7730843e+02   2.6230323e+01   1.9029996e+02   3.3128387e+01   1.2623166e+02   5.8150645e+01   1.6599601e+02   5.6700968e+01   1.4399876e+02   7.1360968e+01   1.2519015e+02   3.4440645e+01   1.6490346e+02   2.0216129e+01   1.0027497e+02   6.9521290e+01   7.8025394e+01   1.1918710e+01   3.4048903e+00   3.4707419e+01   2.3562663e+02   4.4903871e+01   1.6334285e+02   3.3329355e+01   1.5331043e+02   5.8676774e+01   2.4392134e+02   1.0350968e+01   1.5288547e+02   7.6122903e+01   8.5269845e+01   5.1065484e+01   2.1963283e+02   4.0185484e+01   9.2650968e+01   1.5664484e+02   1.4261548e+00   4.9931290e+01   1.9129001e+02   4.2414194e+01   2.1870945e+02   4.4293548e+01   1.9091232e+02   2.6193871e+01   1.6392385e+02   2.7256774e+01   1.3135817e+02   2.6868065e+01  -2.9813806e+00   2.0080645e+01   1.7958387e+02   2.2735161e+01   1.0192699e+02   2.1232903e+01  -1.5900890e+01   2.9316452e+01   1.2640468e+02  -1.5358065e+00   5.7642865e+01   3.1667742e+01   8.7298194e+01   2.7133226e+01   9.2434181e+01   2.7419032e+01   4.4189381e+01   2.2160645e+01   8.3989729e+01   2.9090323e+01   1.7881471e+02   2.2352903e+01   1.1042209e+02   1.3746839e+02   1.9119092e+02   4.4039032e+01   2.1924172e+02   4.1166774e+01   1.7773795e+02   1.6085484e+01   1.6171961e+02   4.8037097e+01   1.9030832e+02   5.3707097e+01   1.1602150e+02   3.5374839e+01   1.9381098e+02   3.4514516e+01   1.3428529e+02   5.0088387e+01   1.0254583e+02   2.0599065e+02   1.1857845e+01   5.1476452e+01   1.8972930e+02   2.9655161e+01   2.3036920e+02   3.8663548e+01   1.9306466e+02   4.9550323e+01   2.0401210e+02   4.2705484e+01   1.7385001e+02   4.6091935e+01   1.2155619e+02   1.1911097e+02   2.7399596e+02   5.2806452e+01   1.9062839e+02   4.6047742e+01   2.1756392e+02   5.6147742e+01   1.6030366e+02   9.8103226e+00  -5.8883742e+00   4.1603871e+01   1.4066717e+02   5.9877097e+01   1.5722951e+02   7.7819355e+01   1.3485284e+02   5.0627742e+01   1.6073752e+02   1.4829194e+02   1.5947535e+02   2.2830194e+02   1.1961652e+01   3.4302258e+01   1.5399259e+02   5.1016774e+01   1.1436446e+02   3.7447419e+01   1.4068195e+02
   5.7238710e+01   1.9163897e+02   8.3555806e+01   1.5582586e+02   1.2219226e+02   3.3794494e+02   1.0554806e+02   1.8615970e+02   6.8432581e+01   1.9163217e+02   1.1059355e+01   1.3430170e+02   9.5319355e+01   1.7541155e+02   1.3190645e+02   2.6958710e+00   5.9246774e+01   2.7677026e+02   3.6390645e+01   9.5259716e+01   5.2546774e+01   1.5171690e+02   1.3701935e+01   1.2305030e+02   6.8150645e+01   1.4042827e+02   2.7835161e+01  -9.6539097e+00   5.3735161e+01   9.6175381e+01   2.9350968e+01   1.1932741e+02   3.4156774e+01   1.4300036e+02   4.0419355e+01   1.5945000e+02   6.5962903e+01   2.3199910e+02   1.1607161e+02   1.4573975e+02   4.5642258e+01   1.3953894e+02   1.1795323e+02   1.6069277e+02   7.6492903e+01   2.0922154e+02   6.7417097e+01   2.3017954e+02   8.6363226e+01   1.9954159e+02   3.8626129e+01   1.8563733e+02   3.2759677e+01   2.1326645e+01   4.7959677e+01   1.7802419e+02   5.0730323e+01   1.8625028e+02   4.0651290e+01   1.5545403e+02   4.0520323e+01   1.7191676e+02   3.5508387e+01   1.1975126e+02   6.0670645e+01   1.4893441e+02   5.6980968e+01   1.1578636e+02   8.4210968e+01   8.6732155e+01   4.5490645e+01   1.2539946e+02   4.2646129e+01   1.0638057e+02   7.7801290e+01   9.7032994e+01   7.6870968e-01  -7.2331097e+00   2.6377419e+01   1.7167303e+02   5.0763871e+01   1.5749405e+02   3.2089355e+01   1.4792963e+02   5.3156774e+01   2.1327294e+02   2.0630968e+01   1.5349307e+02   9.3882903e+01   1.1622905e+02   2.8785484e+01   2.0207523e+02   3.2465484e+01   1.1807857e+02   1.8164484e+02  -7.2438452e+00   6.8931290e+01   1.8258001e+02   3.0224194e+01   2.0611465e+02   6.3203548e+01   1.6006952e+02   2.6953871e+01   1.7171305e+02   4.2066774e+01   1.4117337e+02   3.0868065e+01  -6.7313806e+00   7.3206452e+00   1.6498467e+02   3.2545161e+01   1.1528219e+02   2.9612903e+01   1.2787097e+00   3.7316452e+01   9.8374684e+01   1.7514194e+01   4.6308865e+01   2.3007742e+01   1.2366099e+02   2.3323226e+01   8.6978981e+01   2.0319032e+01   5.9477381e+01   2.9490645e+01   1.0174333e+02   2.4140323e+01   1.8174071e+02   3.5632903e+01   1.1526969e+02   1.6118839e+02   1.7586332e+02   1.0627903e+02   2.6340252e+02   4.9736774e+01   2.1967235e+02   4.5135484e+01   1.8704561e+02   7.8137097e+01   2.2343032e+02   4.7327097e+01   1.5953190e+02   4.6514839e+01   1.3006978e+02   1.9044516e+01   1.1399289e+02   3.0848387e+01   7.9895032e+01   1.7814065e+02  -1.7104155e+01   1.5316452e+01   1.4425210e+02   1.5135161e+01   2.1691080e+02   1.7433548e+01   1.7862306e+02   3.2780323e+01   1.9973370e+02   1.7425484e+01   1.3321241e+02   4.3041935e+01   1.1420019e+02   1.4396097e+02   2.2024796e+02   4.2616452e+01   1.5506359e+02   1.9817742e+01   1.8942232e+02   2.0287742e+01   1.2174246e+02   6.4803226e+00  -4.2819742e+00   1.9833871e+01   9.0268774e+01   2.2487097e+01   1.2517071e+02   6.4819355e+01   1.0755284e+02   2.7627742e+01   1.4029752e+02   1.1706194e+02   1.0659375e+02   2.8630194e+02   1.2801652e+01   2.3062258e+01   8.7031794e+01   2.8486774e+01   9.7736865e+01   3.8727419e+01   1.1343955e+02
   5.5768710e+01   2.0089657e+02   6.2595806e+01   2.0169266e+02   9.8862258e+01   2.7305134e+02   9.7498065e+01   2.2342370e+02   4.7762581e+01   1.9448577e+02  -2.8906452e+00   1.5969770e+02   8.6819355e+01   1.8444155e+02   1.5570645e+02   2.6591871e+01   4.4816774e+01   2.4211466e+02   3.8820645e+01   1.1339532e+02   5.5406774e+01   1.3391810e+02   3.3461935e+01   1.2513950e+02   4.7000645e+01   1.3574027e+02   3.1745161e+01  -1.2567097e+00   2.3545161e+01   1.0945058e+02   3.5400968e+01   1.5017341e+02   3.8156774e+01   1.5230036e+02   3.3139355e+01   1.1408240e+02   4.8772903e+01   2.4980430e+02   8.0501613e+01   1.4977535e+02   5.1262258e+01   1.9051934e+02   1.0719323e+02   1.3003357e+02   3.9542903e+01   1.9922754e+02   9.4297097e+01   2.6890914e+02   9.1723226e+01   1.9627279e+02   6.4366129e+01   1.5599813e+02   4.7959677e+01  -3.5593548e+00   3.2049677e+01   1.6415699e+02   5.4870323e+01   2.4396908e+02   1.9151290e+01   1.8460403e+02   5.1380323e+01   1.8871796e+02   3.2558387e+01   1.1717726e+02   4.1630645e+01   1.6360761e+02   6.6220968e+01   1.2913716e+02   8.4070968e+01   1.0631335e+02   3.0210645e+01   1.4062186e+02   2.6176129e+01   1.0836817e+02   8.5041290e+01   1.0497379e+02   1.5488710e+01  -6.4070968e-01   3.1617419e+01   1.3735383e+02   5.4473871e+01   1.4723725e+02   3.2569355e+01   1.5946123e+02   4.5816774e+01   1.9000014e+02   4.9709677e+00   1.5045587e+02   1.0521290e+02   1.0642265e+02   2.6735484e+01   1.8171923e+02   3.3705484e+01   1.0469937e+02   1.5493484e+02  -1.4777045e+01   5.7791290e+01   1.6632121e+02   2.5084194e+01   2.2829585e+02   5.1443548e+01   1.7524032e+02   9.8138710e+00   1.4270425e+02   1.8596774e+01   1.3815097e+02   2.4438065e+01  -1.7596981e+01   1.4600645e+01   1.5564227e+02   3.6875161e+01   1.0655579e+02   2.1282903e+01   1.7151097e+00   3.7936452e+01   1.0061508e+02   8.6041935e+00   6.5641665e+01   3.8287742e+01   1.1910859e+02   1.1183226e+01   9.5950181e+01   3.3749032e+01   4.1442981e+01   2.1350645e+01   1.1105453e+02   4.2570323e+01   2.0887631e+02   4.8872903e+01   1.4378049e+02   1.4208839e+02   2.0201132e+02   3.6379032e+01   2.2585452e+02   7.3016774e+01   1.9423995e+02   4.4785484e+01   2.2992361e+02   6.7707097e+01   2.7183472e+02   6.7287097e+01   1.8845510e+02   4.3514839e+01   1.8058978e+02   2.2704516e+01   8.7180090e+01   5.1938387e+01   9.2917832e+01   1.8576065e+02   2.4196245e+01   4.6836452e+01   1.9231050e+02   3.8515161e+01   2.0623040e+02   3.4953548e+01   2.0741146e+02   5.7500323e+01   2.2447610e+02   3.5945484e+01   1.5230081e+02   3.4991935e+01   1.8294419e+02   1.8316097e+02   2.5649196e+02   6.2946452e+01   1.6638719e+02   4.7287742e+01   1.8922472e+02   4.6617742e+01   1.7639606e+02   1.8050323e+01   1.6072426e+01   4.2073871e+01   1.5838957e+02   4.2967097e+01   1.5377231e+02   8.6109355e+01   1.2027964e+02   3.8717742e+01   1.3784032e+02   1.3415194e+02   1.0917655e+02   3.0801194e+02   7.9248516e+00   3.4872258e+01   1.2623699e+02   5.2396774e+01   1.1625406e+02   5.0687419e+01   1.2129275e+02
   6.1668710e+01   1.8338457e+02   7.7885806e+01   1.6894946e+02   1.8034226e+02   1.6591294e+02   8.4308065e+01   1.8785890e+02   4.8712581e+01   2.0240977e+02   8.5793548e+00   1.6050010e+02   8.4219355e+01   1.6129955e+02   1.4610645e+02   1.0059871e+01   6.0716774e+01   2.3736266e+02   5.4870645e+01   1.0278132e+02   5.4646774e+01   1.2554890e+02   2.4651935e+01   1.4331430e+02   7.6810645e+01   1.4750547e+02   2.5595161e+01   1.2955290e+01   2.7445161e+01   1.2132858e+02   2.1970968e+01   1.0934781e+02   3.4106774e+01   1.5181436e+02   2.4089355e+01   1.4580640e+02   5.1622903e+01   2.0043630e+02   5.4311613e+01   1.3658055e+02   2.7832258e+01   1.6344374e+02   1.3304323e+02   1.5548557e+02   6.7692903e+01   1.8463554e+02   7.0357097e+01   2.3699434e+02   8.1463226e+01   2.0840359e+02   4.8686129e+01   1.9878253e+02   4.7889677e+01   1.9776245e+01   3.3859677e+01   1.7781219e+02   5.7490323e+01   2.3913948e+02   2.8781290e+01   1.7702363e+02   4.8230323e+01   2.0881996e+02   3.3088387e+01   1.5123486e+02   5.9630645e+01   1.7382761e+02   6.2700968e+01   1.6051876e+02   4.6880968e+01   9.2908555e+01   4.9920645e+01   1.6309506e+02   4.7646129e+01   9.6600568e+01   9.6611290e+01   9.8238194e+01   1.3438710e+01  -5.3867097e+00   4.7947419e+01   1.4680743e+02   3.2283871e+01   1.5330245e+02   2.4239355e+01   1.7136763e+02   3.9386774e+01   1.7365454e+02   1.6110968e+01   1.6461467e+02   1.0131290e+02   9.5304645e+01   2.3355484e+01   1.7531963e+02   4.5375484e+01   9.8995768e+01   1.8745484e+02  -1.8486452e+00   3.7171290e+01   1.7264081e+02   3.4894194e+01   2.0365105e+02   7.0773548e+01   1.9022392e+02   1.6813871e+01   1.7209425e+02   4.2446774e+01   1.1224297e+02   3.5728065e+01  -2.0020181e+01   2.2220645e+01   1.6093267e+02   3.7115161e+01   1.2944659e+02   2.2422903e+01   2.3339097e+00   3.1656452e+01   1.0778748e+02   2.1564194e+01   1.4113486e+02   2.7197742e+01   1.1346579e+02   4.9432258e+00   7.5449381e+01   3.7609032e+01   6.0854181e+01   1.5780645e+01   9.5310129e+01   5.8190323e+01   2.1310671e+02   3.0492903e+01   1.2192089e+02   1.3156839e+02   1.8280292e+02   4.1379032e+01   1.7011452e+02   6.3586774e+01   1.7561435e+02   4.5135484e+01   2.3664561e+02   5.5517097e+01   2.2537992e+02   7.6047097e+01   1.5266430e+02   4.8084839e+01   1.7913418e+02   2.1374516e+01   2.3864903e+00   6.9318387e+01   1.3586743e+02   1.7028065e+02   2.2954645e+01   5.9576452e+01   2.0866130e+02   4.0985161e+01   2.3584280e+02   8.5333548e+01   2.2119106e+02   6.8400323e+01   2.0926410e+02   3.0235484e+01   1.6537761e+02   5.0091935e+01   1.2988619e+02   1.9725097e+02   2.8769476e+02   4.5856452e+01   1.6956439e+02   5.1817742e+01   1.8352232e+02   4.3147742e+01   1.5543366e+02   1.4100323e+01   2.7008426e+01   4.4693871e+01   1.4184997e+02   3.1397097e+01   1.4741791e+02   9.5869355e+01   1.2787884e+02   4.2817742e+01   1.6251232e+02   1.1282194e+02   1.4212295e+02   2.9311194e+02   6.9268516e+00   3.3682258e+01   1.3261219e+02   5.6396774e+01   1.3245406e+02   3.6637419e+01   1.0151675e+02
   4.7288710e+01   1.6781497e+02   5.1125806e+01   1.6604026e+02   1.2677226e+02   2.9000854e+02   7.2688065e+01   1.7840850e+02   4.5142581e+01   2.0835537e+02  -4.7064516e-01   1.6046410e+02   7.5019355e+01   1.4243555e+02   1.4400645e+02   2.2527871e+01   6.2866774e+01   2.1281066e+02   1.8490645e+01   1.0212172e+02   4.0166774e+01   1.4299730e+02   2.5981935e+01   1.5897790e+02   7.2960645e+01   1.7381347e+02   3.3885161e+01   3.3522090e+01   2.4735161e+01   1.0435538e+02   4.7060968e+01   1.4439061e+02   3.1636774e+01   1.3358196e+02   3.7089355e+01   1.4700640e+02   4.7342903e+01   1.8348870e+02   7.9541613e+01   1.6085215e+02   2.5972258e+01   1.6059254e+02   1.1109323e+02   1.0091157e+02   6.0072903e+01   1.6896514e+02   7.3527097e+01   3.2716074e+02   9.9833226e+01   2.0525399e+02   5.7416129e+01   1.5213413e+02   4.1419677e+01   3.0963845e+01   3.4199677e+01   1.6745499e+02   4.7110323e+01   1.5430988e+02   2.6401290e+01   2.0759403e+02   9.3303226e+00   1.9903196e+02   2.2608387e+01   1.3873326e+02   3.7150645e+01   1.5996601e+02   7.4750968e+01   1.5607476e+02   4.8360968e+01   9.1790155e+01   3.5970645e+01   1.6235106e+02   1.7696129e+01   1.1642657e+02   1.1242129e+02   9.5213394e+01   1.5538710e+01  -1.4744710e+01   3.0377419e+01   1.8683303e+02   4.6003871e+01   1.9091485e+02   3.0519355e+01   1.6248523e+02   4.2766774e+01   1.7381414e+02   1.8210968e+01   1.5177667e+02   1.1345290e+02   1.2880345e+02   3.3595484e+01   1.5388043e+02   5.9085484e+01   1.1042897e+02   1.6117484e+02  -2.0226245e+01   4.2261290e+01   1.5423361e+02   4.5324194e+01   2.2738665e+02   8.2293548e+01   1.7077232e+02   2.5003871e+01   1.6539905e+02   2.3926774e+01   1.2834457e+02   2.7108065e+01  -2.2090581e+01   2.2650645e+01   1.6466827e+02   1.9585161e+01   1.1612899e+02   1.8612903e+01   1.1348710e+01   3.3796452e+01   8.3996284e+01   5.4141935e+00   1.1923686e+02   3.2957742e+01   1.0295499e+02   1.6943226e+01   7.7629381e+01   1.3229032e+01   7.6704581e+01   2.4680645e+01   1.1116813e+02   7.0860323e+01   1.9385311e+02   3.2782903e+01   8.8777690e+01   1.1827839e+02   1.3367612e+02   3.1279032e+01   1.5492252e+02   3.8306774e+01   1.7558675e+02   3.0435484e+01   2.0882161e+02   5.1797097e+01   1.8081752e+02   4.4187097e+01   1.7654310e+02   3.9464839e+01   1.4772378e+02  -1.8654839e+00   6.2569032e-01   2.6898387e+01   1.2412103e+02   1.5776065e+02   5.8162452e+00   4.7996452e+01   2.0469770e+02   3.1795161e+01   2.1585800e+02   4.3053548e+01   1.9766346e+02   3.5210323e+01   1.9449930e+02   3.8375484e+01   1.2919641e+02   3.1491935e+01   1.3617419e+02   1.8387097e+02   2.9152516e+02   5.5996452e+01   1.4532319e+02   3.7767742e+01   1.8855632e+02   3.1717742e+01   1.7330806e+02   8.4803226e+00  -8.7319742e+00   2.6933871e+01   1.3389077e+02   4.4297097e+01   1.4999591e+02   6.1919355e+01   1.3631484e+02   4.3147742e+01   1.1705592e+02   1.1420194e+02   1.2305255e+02   2.7073194e+02   1.3567252e+01   1.4922258e+01   1.0502299e+02   4.4256774e+01   1.2256526e+02   2.4447419e+01   1.0720195e+02
   7.0768710e+01   2.6607657e+02   6.7595806e+01   1.5944266e+02   7.5912258e+01   4.4064734e+02   7.4598065e+01   1.6148570e+02   3.6382581e+01   1.9281617e+02   1.2679355e+01   1.3493210e+02   7.3169355e+01   1.7478355e+02   1.2490645e+02   3.0605871e+01   5.7716774e+01   1.8270266e+02   3.5970645e+01   9.5623316e+01   3.5356774e+01   1.6033210e+02   2.3511935e+01   1.6145550e+02   6.3860645e+01   1.5625147e+02   2.4405161e+01   1.8850490e+01   1.8975161e+01   1.0161618e+02   2.2200968e+01   1.5142941e+02   3.3306774e+01   1.2478836e+02   3.3899355e+01   1.3050160e+02   4.7242903e+01   1.4635670e+02   7.8971613e+01   1.7427775e+02   4.6212258e+01   1.5206334e+02   1.2142323e+02   1.2179517e+02   5.8592903e+01   1.5532354e+02   8.2357097e+01   3.3368434e+02   9.6833226e+01   2.1838399e+02   4.2526129e+01   1.1984533e+02   3.1289677e+01   1.3742452e+00   3.8579677e+01   1.4077459e+02   6.3820323e+01   1.7044308e+02   3.4091290e+01   1.5509883e+02   1.8000323e+01   1.8476836e+02   3.0128387e+01   1.5042166e+02   6.2100645e+01   1.5701001e+02   6.4030968e+01   1.6684236e+02   5.4360968e+01   7.5360155e+01   4.4110645e+01   1.6621986e+02   4.8416129e+01   1.1220897e+02   9.2901290e+01   1.0067499e+02   5.6287097e+00  -1.3319097e+00   2.2657419e+01   1.6640063e+02   7.3003871e+01   1.4290485e+02   3.9379355e+01   1.8405643e+02   4.7106774e+01   1.9484694e+02   9.4009677e+00   1.8610147e+02   1.0135290e+02   1.1539145e+02   4.8685484e+01   1.8848323e+02   4.5705484e+01   8.6829368e+01   1.7945484e+02  -8.5886452e+00   5.5831290e+01   1.9324801e+02   5.0604194e+01   2.3163425e+02   7.2633548e+01   1.6978512e+02   3.9913871e+01   1.5348625e+02   1.8256774e+01   1.3788817e+02   1.4678065e+01  -1.8486181e+01   2.2980645e+01   1.7840187e+02   3.5015161e+01   1.3808459e+02   2.3042903e+01  -6.7156903e+00   3.0366452e+01   1.0022068e+02   1.6134194e+01   5.9799265e+01   2.0047742e+01   1.3013779e+02   3.0893226e+01   9.7563381e+01   1.6039032e+01   4.2099781e+01   2.1300645e+01   8.6158529e+01   1.8090323e+01   1.7736471e+02   1.8972903e+01   1.1027249e+02   1.3394839e+02   7.7232516e+01   1.0949032e+01   1.4407892e+02   3.3636774e+01   1.6872035e+02   2.7235484e+01   1.9497761e+02   2.5367097e+01   1.6184192e+02   7.1757097e+01   1.5571750e+02   4.8134839e+01   1.6027018e+02   1.8514516e+01   7.5652903e+00   5.1658387e+01   1.0090023e+02   1.8271065e+02   5.6302452e+00   4.5046452e+01   2.0503370e+02   4.0945161e+01   2.0322600e+02   3.3243548e+01   1.4592826e+02   2.9450323e+01   1.8853010e+02   3.6655484e+01   1.1676401e+02   3.1891935e+01   1.5654219e+02   1.7882097e+02   3.1868916e+02   5.2616452e+01   1.4373359e+02   2.0147742e+01   1.4482592e+02   3.9337742e+01   1.3978846e+02   2.1003226e+00   3.4484258e+00   4.1033871e+01   1.6033277e+02   1.8297097e+01   9.3655910e+01   7.7389355e+01   1.4407724e+02   3.7097742e+01   1.4510992e+02   1.1296194e+02   1.0092175e+02   2.7530194e+02   5.2516516e+00   1.0202258e+01   1.4273059e+02   4.2776774e+01   1.1092366e+02   1.9827419e+01   8.1571548e+01
   6.2528710e+01   1.7992577e+02   7.5595806e+01   1.7694266e+02   6.9722258e+01   4.2485254e+02   6.9878065e+01   1.9548330e+02   4.3482581e+01   1.8562817e+02   1.3819355e+01   1.7241090e+02   8.5669355e+01   1.7003355e+02   1.3980645e+02  -5.1361290e+00   7.7716774e+01   2.8224266e+02   1.8920645e+01   9.3467316e+01   4.5836774e+01   1.3440370e+02   3.7511935e+01   1.3671550e+02   5.0290645e+01   1.8247707e+02   4.1505161e+01   4.9624903e+00   2.2585161e+01   9.5567381e+01   4.8780968e+01   1.4525301e+02   2.2106774e+01   1.1196436e+02   5.0089355e+01   1.5020640e+02   3.7152903e+01   1.5397390e+02   8.0541613e+01   1.9225215e+02   3.9732258e+01   1.4706174e+02   1.1371323e+02   1.2660197e+02   5.6262903e+01   1.7140994e+02   6.0767097e+01   3.2165154e+02   9.1093226e+01   1.8258319e+02   3.4106129e+01   1.4267893e+02   3.3359677e+01   7.8645161e-02   3.6859677e+01   1.8986219e+02   4.4400323e+01   2.0452668e+02   1.6091290e+01   1.8697883e+02   3.6800323e+01   1.7764436e+02   4.1798387e+01   1.5124806e+02   5.3860645e+01   1.6552921e+02   7.5320968e+01   1.4412916e+02   6.3310968e+01   8.9644155e+01   4.0680645e+01   1.4487426e+02   2.2126129e+01   1.1322217e+02   7.7321290e+01   9.7161394e+01   1.5198710e+01  -7.7675097e+00   4.4227419e+01   1.9786503e+02   3.3333871e+01   1.6416845e+02   3.0329355e+01   1.6993043e+02   3.3436774e+01   2.3327054e+02   2.2970968e+01   1.6006587e+02   8.5832903e+01   1.3873305e+02   3.0165484e+01   1.7915483e+02   4.0655484e+01   1.2309337e+02   1.7659484e+02  -1.0649845e+01   4.8261290e+01   1.6337361e+02   3.5034194e+01   2.3491985e+02   8.6203548e+01   1.6050952e+02   2.5813871e+01   1.6337425e+02   3.6256774e+01   1.1444817e+02   2.5578065e+01  -1.9638181e+01   2.9790645e+01   1.3518707e+02   5.7735161e+01   1.8093699e+02   2.3192903e+01  -2.7776903e+00   2.9126452e+01   9.9319884e+01   1.6844194e+01   5.2652465e+01   3.3237742e+01   1.2636259e+02   2.3993226e+01   5.7015381e+01   2.4989032e+01   5.6723781e+01   1.9970645e+01   8.7594929e+01   2.7430323e+01   1.9651751e+02   3.0252903e+01   7.7370090e+01   1.6665839e+02   1.3214572e+02   3.1759032e+01   1.6193412e+02   5.0446774e+01   1.8147555e+02   4.3935484e+01   1.9104161e+02   4.4757097e+01   1.8629072e+02   6.5667097e+01   1.6925470e+02   5.8514839e+01   2.0967978e+02   3.9184516e+01   3.2531690e+01   6.2708387e+01   1.3620623e+02   1.5485065e+02   1.9990452e+00   5.6266452e+01   2.4950610e+02   5.2515161e+01   2.2187040e+02   5.4283548e+01   1.7824506e+02   5.7360323e+01   1.6029730e+02   3.3945484e+01   1.5860081e+02   3.4041935e+01   2.0252019e+02   1.9982097e+02   3.9239916e+02   5.9186452e+01   2.0611799e+02   4.2427742e+01   1.6480352e+02   4.7427742e+01   1.3400126e+02   2.7760323e+01   1.1915626e+01   4.9793871e+01   1.9682197e+02   5.4917097e+01   1.2362631e+02   9.7249355e+01   1.6552844e+02   5.3097742e+01   1.5644992e+02   1.3401194e+02   1.1704775e+02   3.0201194e+02   2.1114852e+01   4.2872258e+01   1.6544699e+02   5.6636774e+01   1.4472486e+02   5.5497419e+01   1.1443795e+02
   4.8188710e+01   1.8731297e+02   7.7785806e+01   1.8362746e+02   7.8342258e+01   3.7731294e+02   9.9118065e+01   1.8438410e+02   4.5712581e+01   1.7921977e+02   2.5719355e+01   1.6507890e+02   8.1869355e+01   1.7503755e+02   1.1280645e+02   2.1823871e+01   6.0056774e+01   2.3484546e+02   3.3870645e+01   1.0670132e+02   3.3266774e+01   1.3578930e+02   2.3271935e+01   1.5200470e+02   6.1960645e+01   1.3540347e+02   2.5215161e+01   4.6456903e+00   4.4065161e+01   1.0556898e+02   3.0490968e+01   1.5533621e+02   3.1966774e+01   1.2617556e+02   3.6659355e+01   1.4966080e+02   5.6102903e+01   1.8231790e+02   7.6501613e+01   1.8095535e+02   5.7592258e+01   1.3853294e+02   1.2028323e+02   1.1407637e+02   4.4642903e+01   1.6047954e+02   7.9647097e+01   2.7784114e+02   8.4463226e+01   1.7543359e+02   5.2576129e+01   1.4078133e+02   2.7359677e+01   1.6558645e+01   4.3049677e+01   1.6550699e+02   5.4060323e+01   2.0713388e+02   3.5901290e+01   1.7739403e+02   5.6570323e+01   2.1006276e+02   3.0278387e+01   1.9492966e+02   3.4580645e+01   1.6902161e+02   8.3180968e+01   1.7393036e+02   4.1360968e+01   1.0278015e+02   3.3830645e+01   1.7819226e+02   3.9266129e+01   1.1108097e+02   6.6471290e+01   7.6889394e+01   1.6058710e+01  -9.3063097e+00   5.0037419e+01   1.8864023e+02   5.5523871e+01   1.3835325e+02   4.9659355e+01   1.6095403e+02   3.5006774e+01   1.9176494e+02   2.7160968e+01   1.6635067e+02   8.6262903e+01   1.1526865e+02   3.6445484e+01   1.8799243e+02   1.9985484e+01   1.1488697e+02   1.9707484e+02   1.8521755e+01   5.6641290e+01   2.1603321e+02   3.7364194e+01   2.3840345e+02   6.2153548e+01   1.6443352e+02   2.6763871e+01   1.2368825e+02   3.9446774e+01   1.5986297e+02   2.5438065e+01  -1.8536981e+01   3.2790645e+01   1.6308707e+02   3.7015161e+01   1.3364459e+02   4.5902903e+01   8.6455097e+00   2.3086452e+01   1.1980308e+02   2.7564194e+01   6.8844865e+01   2.6527742e+01   1.2337939e+02   4.3423226e+01  -6.7290194e+00   2.2899032e+01   4.8220981e+01   2.6730645e+01   8.9964129e+01   3.8520323e+01   1.7478031e+02   4.7212903e+01   1.0905329e+02   1.5056839e+02   1.3776292e+02   5.7469032e+01   2.0587732e+02   4.3356774e+01   2.2728275e+02   5.7835484e+01   2.1327961e+02   6.2177097e+01   2.1227712e+02   4.3617097e+01   1.5382870e+02   3.6994839e+01   1.8635138e+02   4.0945161e+00   5.0488903e+00   2.6658387e+01   1.2628023e+02   2.1361065e+02   8.2482452e+00   3.7476452e+01   2.1837930e+02   1.8325161e+01   1.9851560e+02   4.0333548e+01   1.6036106e+02   6.6260323e+01   1.7115530e+02   2.8325484e+01   1.3519041e+02   4.3641935e+01   1.5100219e+02   2.2401097e+02   3.3650396e+02   4.3566452e+01   1.9440759e+02   4.1817742e+01   1.4528232e+02   3.3477742e+01   1.6768726e+02   2.0480323e+01   5.1180258e+00   4.5123871e+01   2.0033557e+02   3.4727097e+01   1.2405151e+02   8.1389355e+01   1.4351724e+02   4.2717742e+01   1.5514032e+02   1.1487194e+02   1.1742895e+02   2.3520194e+02   1.4509652e+01   2.8492258e+01   1.3697739e+02   5.0966774e+01   1.4045846e+02   3.8727419e+01   9.9729548e+01
   6.0288710e+01   1.9810497e+02   6.9025806e+01   1.8708826e+02   5.9722258e+01   3.7175254e+02   9.1548065e+01   2.0079970e+02   3.1282581e+01   1.7065417e+02   2.4679355e+01   1.5011210e+02   8.0069355e+01   1.7578155e+02   1.4520645e+02   1.4081871e+01   5.7486774e+01   2.5920106e+02   8.5406452e+00   1.2415772e+02   4.0026774e+01   1.3847850e+02   2.1891935e+01   1.5044510e+02   5.5570645e+01   1.6953467e+02   1.7785161e+01   1.0050090e+01   2.6975161e+01   1.0755618e+02   3.1630968e+01   1.3743501e+02   1.8106774e+01   1.4862436e+02   2.0799355e+01   1.2196960e+02   6.5532903e+01   1.6156350e+02   8.1831613e+01   1.9542895e+02   4.2162258e+01   1.2367734e+02   1.1533323e+02   1.5390237e+02   7.6692903e+01   1.6010554e+02   6.3647097e+01   2.6118114e+02   7.2673226e+01   2.3353679e+02   5.0996129e+01   1.6769773e+02   3.1289677e+01   3.1504245e+01   4.1049677e+01   1.5433699e+02   5.5160323e+01   2.3894588e+02   2.0341290e+01   2.3250883e+02   5.0140323e+01   2.2276716e+02   4.2318387e+01   1.2701646e+02   4.9480645e+01   1.6630961e+02   7.3410968e+01   1.9142196e+02   6.9450968e+01   6.4292955e+01   4.3780645e+01   1.4405626e+02   3.3126129e+01   1.1814217e+02   7.7281290e+01   7.0694594e+01   1.9187097e+00  -2.1845110e+01   3.9327419e+01   1.8216703e+02   4.5523871e+01   1.7576325e+02   3.3569355e+01   1.6691123e+02   5.7866774e+01   2.0550614e+02   2.0400968e+01   1.6484147e+02   1.0078290e+02   9.5867045e+01   2.4785484e+01   1.8806523e+02   3.3325484e+01   1.0986977e+02   1.7983484e+02   4.3309548e+00   5.0401290e+01   2.0610241e+02   1.6414194e+01   2.2388945e+02   6.3773548e+01   1.7763392e+02   2.6813871e+01   1.6439425e+02   3.5016774e+01   1.3540737e+02   1.7958065e+01  -2.6358581e+01   3.9306452e+00   1.3949587e+02   3.3205161e+01   1.3884939e+02   1.4522903e+01  -3.8940903e+00   2.3226452e+01   9.8651884e+01   4.3741935e+00   6.7790065e+01   1.3337742e+01   1.1500459e+02   3.9753226e+01   7.5458065e-01   1.8319032e+01   8.6727381e+01   1.8400645e+01   1.0972053e+02   5.0860323e+01   1.8131311e+02   2.6832903e+01   1.0973369e+02   1.6818839e+02   1.0625332e+02   4.0419032e+01   1.8414132e+02   5.0116774e+01   2.2431195e+02   3.9935484e+01   1.8041161e+02   5.7277097e+01   1.9356912e+02   8.0327097e+01   1.5532190e+02   4.9944839e+01   1.8631538e+02   1.2424516e+01  -1.0707510e+01   3.9938387e+01   1.1564783e+02   2.5504065e+02  -2.2561548e+00   2.7786452e+01   1.5141450e+02   9.2751613e+00   1.5937960e+02   4.0093548e+01   1.4485026e+02   2.1740323e+01   1.5747690e+02   1.2945484e+01   1.4257081e+02   2.1341935e+01   1.2178619e+02   1.2911097e+02   2.7881596e+02   3.9666452e+01   1.7371959e+02   3.0667742e+01   1.3198432e+02   2.6427742e+01   1.0668126e+02   4.5203226e+00   8.2048258e+00   4.9838710e+00   1.9678677e+02   2.1257097e+01   8.1839110e+01   6.9109355e+01   1.3501964e+02   4.3147742e+01   1.2919592e+02   1.3363194e+02   9.4408155e+01   2.8444194e+02   5.9504516e+00   2.4012258e+01   1.2952579e+02   4.7106774e+01   1.4067726e+02   7.6374194e+00   8.1306748e+01
   9.2718710e+01   3.8090568e+01   5.7315806e+01   2.1392506e+02   5.9382258e+01   4.0206974e+02   8.0308065e+01   1.8879890e+02   4.5382581e+01   1.5557617e+02   2.7769355e+01   1.3801490e+02   8.6319355e+01   1.6998155e+02   1.1220645e+02   8.8218710e+00   8.5816774e+01   2.5297466e+02   3.3390645e+01   1.1935972e+02   3.3926774e+01   1.3315650e+02   1.9031935e+01   1.3972390e+02   4.5240645e+01   1.4812107e+02   1.6595161e+01   6.3352903e+00   3.2255161e+01   1.1351378e+02   3.1680968e+01   1.5247101e+02   3.2446774e+01   1.4513716e+02   3.1749355e+01   1.2205360e+02   5.9152903e+01   1.8897390e+02   6.7111613e+01   1.9689655e+02   3.0592258e+01   1.3717294e+02   1.1780323e+02   1.4870477e+02   6.3262903e+01   2.0713994e+02   8.3477097e+01   2.7500474e+02   6.7723226e+01   2.5540279e+02   3.4266129e+01   1.6793613e+02   4.4819677e+01   1.6821845e+01   4.2239677e+01   1.4876179e+02   5.5300323e+01   1.6203468e+02   3.7841290e+01   2.0960883e+02   4.0900323e+01   2.0621636e+02   4.2468387e+01   1.2572446e+02   5.3390645e+01   1.7223681e+02   7.7270968e+01   1.5873316e+02   5.1830968e+01   1.0599255e+02   4.5730645e+01   1.3743026e+02   3.5606129e+01   1.1633377e+02   7.1561290e+01   6.5912194e+01   4.9187097e+00  -7.5651097e+00   3.5997419e+01   1.5914343e+02   5.2383871e+01   1.4698445e+02   3.0809355e+01   1.7093203e+02   4.2056774e+01   2.0658094e+02   3.4300968e+01   1.7724947e+02   8.3022903e+01   8.9577845e+01   2.5685484e+01   1.6599323e+02   3.9465484e+01   1.1794857e+02   2.0474484e+02  -4.7118452e+00   5.4451290e+01   2.0297841e+02   2.3744194e+01   2.2325305e+02   4.4633548e+01   1.8355512e+02   2.6383871e+01   1.3042865e+02   3.9306774e+01   1.2715417e+02   6.2980645e+00  -2.5905781e+01   3.2600645e+01   1.5834227e+02   4.1155161e+01   1.4031339e+02   2.6762903e+01  -1.0583290e+01   2.2936452e+01   1.1510508e+02   1.3604194e+01   3.9381665e+01   3.1427742e+01   1.0250739e+02   5.3513226e+01   1.1837806e+00   4.0749032e+01   5.7122981e+01   1.9920645e+01   1.0002893e+02   4.0520323e+01   1.8785031e+02   3.4112903e+01   8.4391290e+01   7.7808387e+01   3.2037161e+00   2.4569032e+01   1.2269932e+02   2.9396774e+01   1.6210955e+02   2.7035484e+01   1.3544361e+02   4.4797097e+01   1.5356752e+02   4.3137097e+01   1.4757710e+02   6.5994839e+01   2.4198138e+02   2.8704516e+01   4.7500903e+00   5.4988387e+01   1.3839383e+02   2.3671065e+02   4.9640245e+01   5.6996452e+01   2.1739770e+02   3.2555161e+01   1.8346720e+02   3.9813548e+01   1.8659266e+02   5.8880323e+01   1.7002570e+02   3.3515484e+01   1.8077521e+02   4.9841935e+01   1.6535619e+02   2.1425097e+02   2.7819476e+02   5.6516452e+01   1.9728159e+02   5.1717742e+01   1.7682032e+02   5.4007742e+01   1.5504486e+02   2.4480323e+01   5.8480258e+00   6.4363871e+01   2.3689637e+02   5.3637097e+01   1.5105871e+02   9.1919355e+01   2.0862484e+02   4.1097742e+01   1.1611992e+02   1.1649194e+02   1.2382935e+02   3.5339194e+02   1.2954452e+01   5.3732258e+01   1.8567819e+02   8.2726774e+01   1.4825766e+02   3.9637419e+01   1.1617675e+02
   1.1433871e+02   1.2740968e+01   4.3165806e+01   1.9239706e+02   4.8342258e+01   3.7199294e+02   8.2308065e+01   1.9220890e+02   4.2712581e+01   1.5192977e+02  -1.1806452e+00   1.3971090e+02   9.3119355e+01   1.4853755e+02   1.2965645e+02  -1.2624129e+01   8.2246774e+01   2.7331026e+02   2.6010645e+01   1.1728012e+02   4.9876774e+01   1.1560050e+02   1.7841935e+01   1.4290910e+02   4.6150645e+01   1.1042827e+02   2.2745161e+01   4.3732903e+00   3.4395161e+01   7.2432581e+01   4.2160968e+01   1.3559261e+02   2.8966774e+01   1.5713556e+02   5.2559355e+01   1.5742880e+02   3.0912903e+01   1.9314310e+02   8.6691613e+01   1.8980015e+02   4.2072258e+01   1.2758454e+02   1.3923323e+02   1.3485037e+02   7.7832903e+01   1.8430434e+02   7.0827097e+01   2.8031674e+02   8.3513226e+01   2.2734959e+02   5.7836129e+01   2.0131053e+02   3.1489677e+01   2.1228245e+01   4.5629677e+01   1.5630059e+02   6.3820323e+01   2.0297308e+02   3.3341290e+01   1.7490883e+02   5.3800323e+01   2.2161436e+02   3.3608387e+01   1.4500326e+02   5.8720645e+01   1.6533041e+02   8.5080968e+01   1.7420836e+02   5.0450968e+01   1.1429295e+02   4.3780645e+01   1.5772626e+02   5.5456129e+01   1.1140577e+02   9.1181290e+01   8.6202594e+01   1.1298710e+01  -1.9885510e+01   3.1277419e+01   1.8752103e+02   3.0903871e+01   1.4751285e+02   1.5189355e+01   1.5871163e+02   3.2246774e+01   1.7555574e+02   1.3820968e+01   1.6983787e+02   8.3262903e+01   8.5408645e+01   2.3635484e+01   1.5620723e+02   4.2375484e+01   1.0547577e+02   1.9997484e+02   3.1997548e+00   6.6501290e+01   1.9939441e+02   4.7654194e+01   2.1182025e+02   5.4673548e+01   1.7155192e+02   1.3863871e+01   1.4529025e+02   4.0356774e+01   1.2417017e+02   9.8180645e+00  -1.5947381e+01   2.9270645e+01   1.4627867e+02   1.8155161e+01   1.3443339e+02   1.7662903e+01  -1.7715290e+01   2.5276452e+01   1.2424788e+02   1.4704194e+01   5.9493665e+01   2.5907742e+01   1.2237899e+02   3.7513226e+01  -4.3462194e+00   2.8369032e+01   5.9643381e+01   2.8490645e+01   1.0520333e+02   3.1570323e+01   1.6518631e+02   1.8872903e+01   6.9560490e+01   1.1494839e+02   7.3232516e+01   3.9229032e+01   1.2123652e+02   2.8586774e+01   1.8669435e+02   2.2435484e+01   1.3691161e+02   5.0987097e+01   1.6736232e+02   3.3567097e+01   1.1401270e+02   6.9704839e+01   2.1740458e+02   1.3324516e+01   1.0690490e+01   5.9988387e+01   1.7042383e+02   2.0914065e+02   1.2705845e+01   4.8046452e+01   2.2558370e+02   1.4895161e+01   1.6921000e+02   4.6193548e+01   1.3689226e+02   4.8020323e+01   1.9932450e+02   3.7235484e+01   1.9347761e+02   4.9991935e+01   1.7464419e+02   1.7030097e+02   3.1190076e+02   6.8426452e+01   2.2494879e+02   5.1287742e+01   1.4347472e+02   4.4907742e+01   1.5663286e+02   3.2860323e+01   1.3647626e+01   4.6883871e+01   2.4457477e+02   5.9447097e+01   1.4126391e+02   8.5959355e+01   1.8358164e+02   3.8957742e+01   1.1529112e+02   1.3272194e+02   1.3457095e+02   3.7230194e+02   3.4061652e+01   3.0202258e+01   1.7899059e+02   5.5686774e+01   1.4837086e+02   4.7687419e+01   1.1310275e+02
   1.0047871e+02   7.2797677e+00   8.2075806e+01   1.9866426e+02   3.1532258e+01   1.7933774e+02   6.8028065e+01   1.9863130e+02   5.0672581e+01   1.8067297e+02   2.0819355e+01   1.2728090e+02   8.6319355e+01   2.0813155e+02   1.3840645e+02   5.3758710e+00   6.7906774e+01   3.2212746e+02   5.0970645e+01   1.8009332e+02   3.0926774e+01   1.3592650e+02   4.1321935e+01   1.4713070e+02   4.7290645e+01   1.4871707e+02   4.0935161e+01   9.1980903e+00   3.3585161e+01   1.0359738e+02   3.3350968e+01   1.5081741e+02   1.9156774e+01   1.3863036e+02   3.8039355e+01   1.4774040e+02   4.8582903e+01   1.9348950e+02   7.0311613e+01   1.7407055e+02   4.1162258e+01   1.1365734e+02   1.2895323e+02   1.5796277e+02   7.2212903e+01   1.8951394e+02   6.6007097e+01   2.4299234e+02   7.4463226e+01   2.1617359e+02   6.1576129e+01   1.7869133e+02   2.9089677e+01   1.9350245e+01   4.6389677e+01   1.6304979e+02   5.8490323e+01   1.9024948e+02   1.9151290e+01   1.5979403e+02   3.1000323e+01   2.0134836e+02   3.1038387e+01   1.3558886e+02   4.4770645e+01   1.5725641e+02   8.6460968e+01   1.7261796e+02   5.8360968e+01   6.4610155e+01   4.9400645e+01   1.7465666e+02   3.6316129e+01   9.5366968e+01   7.2371290e+01   7.4937394e+01  -5.9412903e+00   1.6923690e+01   4.3037419e+01   2.2006023e+02   5.2803871e+01   1.5599085e+02   4.3429355e+01   1.5945243e+02   4.8346774e+01   1.8912774e+02   1.8210968e+01   1.4948667e+02   9.8262903e+01   1.0244865e+02   5.3685484e+01   2.0632323e+02   4.6465484e+01   1.1338857e+02   2.0159484e+02   7.1601548e+00   5.0931290e+01   2.0435001e+02   2.1894194e+01   2.1902105e+02   5.7723548e+01   1.6654792e+02   2.9293871e+01   1.3571585e+02   4.3016774e+01   1.5438737e+02   5.3480645e+00  -2.0159781e+01   1.5650645e+01   1.5412827e+02   3.6495161e+01   1.2711619e+02   9.7129032e+00  -1.8392903e+00   4.0364516e+00  -1.1812916e+01  -1.4358065e+00   6.9734865e+01   2.5287742e+01   1.1018859e+02   3.8273226e+01   2.1452981e+01   2.8609032e+01   3.8094181e+01   1.0590645e+01   9.7205329e+01   5.4570323e+01   2.0087631e+02   4.5872903e+01   8.6500490e+01   1.4223839e+02   1.2313932e+02   4.0379032e+01   1.5929452e+02   6.2586774e+01   2.1574435e+02   4.8285484e+01   1.7289361e+02   5.7557097e+01   2.1202672e+02   5.7947097e+01   1.3344230e+02   4.9514839e+01   2.1582978e+02   2.4664516e+01   9.2132903e+00   5.9228387e+01   1.4095463e+02   1.7380065e+02   4.1530452e+00   3.9946452e+01   1.7765170e+02   2.0135161e+01   1.3303080e+02   2.8813548e+01   1.8028266e+02   7.4310323e+01   1.9694130e+02   3.7895484e+01   1.6609481e+02   4.7441935e+01   1.6799819e+02   1.7630097e+02   2.8208076e+02   7.0756452e+01   1.6895239e+02   2.8047742e+01   1.7766392e+02   4.8427742e+01   1.6144126e+02   1.8810323e+01   1.4391626e+01   5.0553871e+01   2.0747117e+02   4.3687097e+01   1.6157471e+02   8.6149355e+01   1.8065644e+02   4.1387742e+01   8.9006723e+01   1.0606194e+02   1.4499375e+02   3.5611194e+02   3.1216852e+01   2.4202258e+01   1.6013059e+02   4.8446774e+01   1.3523006e+02   3.2777419e+01   1.2715555e+02
   1.2357871e+02  -1.6188232e+01   8.9455806e+01   1.9816386e+02   6.7862258e+01   3.4972134e+02   9.3028065e+01   2.2411130e+02   4.7242581e+01   1.4985737e+02   2.5819355e+01   1.4402090e+02   7.7869355e+01   1.9100755e+02   1.1320645e+02   1.6541871e+01   7.2196774e+01   2.5911426e+02   3.7730645e+01   1.4253252e+02   5.2456774e+01   1.2467410e+02   3.1461935e+01   1.7148950e+02   4.9530645e+01   1.2030787e+02   2.3985161e+01   4.5540903e+00   3.8255161e+01   1.0331378e+02   4.6160968e+01   1.5389261e+02   3.2686774e+01   1.3697796e+02   3.6559355e+01   1.8266880e+02   4.9532903e+01   1.6345350e+02   7.9971613e+01   1.9381775e+02   3.9302258e+01   1.5242614e+02   1.2085323e+02   1.6137077e+02   8.2592903e+01   2.1816354e+02   5.1357097e+01   2.1275434e+02   7.4833226e+01   2.4720399e+02   5.5206129e+01   1.8299093e+02   3.7759677e+01   2.4256645e+01   4.1959677e+01   1.7193419e+02   5.3210323e+01   1.9215188e+02   1.9721290e+01   2.1212843e+02   3.3710323e+01   2.0556156e+02   5.1658387e+01   1.2540926e+02   4.0440645e+01   1.8431281e+02   5.6410968e+01   1.5169196e+02   5.1170968e+01   1.1094535e+02   3.9250645e+01   1.7636866e+02   4.2836129e+01   1.2103537e+02   9.3281290e+01   7.9644594e+01   4.1087097e+00  -9.9703097e+00   4.0947419e+01   1.8727743e+02   4.3663871e+01   1.6444205e+02   3.1469355e+01   1.2707923e+02   4.4156774e+01   2.1346294e+02   1.7210968e+01   1.5609667e+02   1.1350290e+02   9.9759445e+01   4.6405484e+01   2.0280563e+02   4.3135484e+01   9.5174968e+01   1.6569484e+02  -5.7278452e+00   3.8791290e+01   2.2608121e+02   3.8414194e+01   1.9898945e+02   2.3913548e+01   1.7773272e+02   3.0533871e+01   1.4523665e+02   4.1826774e+01   1.5252257e+02   3.3388065e+01  -3.5929806e+00   2.4930645e+01   1.2386587e+02   3.5115161e+01   1.5122659e+02   2.9852903e+01  -9.8804903e+00   6.6564516e+00  -2.1742516e+01   4.3241935e+00   7.6654065e+01   2.3667742e+01   1.4769819e+02   5.6133226e+01   4.7841806e+00   2.1229032e+01   5.0114581e+01   2.0920645e+01   6.8658929e+01   6.0000323e+01   2.1863191e+02   6.0352903e+01   9.6532090e+01   1.3946839e+02   1.1860092e+02   5.3899032e+01   1.9840292e+02   7.3066774e+01   1.8832595e+02   6.1185484e+01   1.8536161e+02   6.2557097e+01   1.9714672e+02   3.8517097e+01   1.8504670e+02   2.9844839e+01   2.0706338e+02   9.3245161e+00   7.9204903e+00   4.9178387e+01   1.0494863e+02   1.4823065e+02  -2.5613548e+00   3.0046452e+01   1.4271370e+02  -5.4838710e-02   1.2469600e+02   1.0663548e+01   1.0959466e+02   3.3070323e+01   1.7471050e+02   2.9185484e+01   1.7731161e+02   2.3641935e+01   1.1890219e+02   1.8954097e+02   2.1326156e+02   4.2426452e+01   1.6168879e+02   3.0857742e+01   1.5439912e+02   2.8237742e+01   1.4448646e+02   2.2380323e+01   1.5916026e+01   2.2173871e+01   1.7455157e+02   2.4967097e+01   1.2883231e+02   7.6729355e+01   1.5289004e+02   3.0957742e+01   7.2411123e+01   1.2191194e+02   1.5458575e+02   3.4725194e+02  -6.6943484e+00   4.1062258e+01   1.7388179e+02   3.4446774e+01   1.3312006e+02   2.9637419e+01   1.0550675e+02
   1.1566871e+02   1.2774568e+01   4.3405806e+01   2.5627786e+02   4.6002258e+01   3.1242014e+02   8.2648065e+01   2.4313170e+02   5.8572581e+01   1.3585097e+02   2.5199355e+01   1.4107050e+02   7.0219355e+01   1.6221955e+02   9.3656452e+01   1.3055871e+01   7.1676774e+01   2.3134586e+02   4.8970645e+01   9.2683316e+01   3.5836774e+01   1.3839370e+02   3.7981935e+01   1.6396790e+02   4.5480645e+01   1.3248187e+02   8.7851613e+00   1.4390090e+01   2.0775161e+01   9.2282181e+01   1.9060968e+01   1.1229061e+02   2.2396774e+01   1.3418116e+02   4.4369355e+01   1.3946400e+02   4.8432903e+01   2.1069150e+02   6.9691613e+01   1.8054015e+02   5.6162258e+01   1.7240734e+02   1.0699323e+02   1.5466957e+02   8.8492903e+01   2.1307154e+02   7.4117097e+01   3.2352354e+02   7.4573226e+01   1.9938479e+02   5.7056129e+01   2.1084293e+02   2.5159677e+01   1.9064645e+01   3.3819677e+01   1.7896539e+02   5.3780323e+01   1.8462628e+02   4.1221290e+01   2.1046843e+02   4.7760323e+01   1.9352756e+02   4.1508387e+01   1.2313126e+02   5.8440645e+01   1.9207281e+02   6.1320968e+01   1.4033916e+02   7.2980968e+01   9.0960555e+01   3.6350645e+01   1.4894066e+02   4.1126129e+01   1.1679217e+02   7.5471290e+01   8.0499394e+01  -9.4129032e-01   3.5236903e+00   3.2997419e+01   2.1552343e+02   3.5853871e+01   1.4477685e+02   4.0999355e+01   1.5707683e+02   4.4246774e+01   1.9236574e+02   3.4490968e+01   1.5276427e+02   9.7022903e+01   9.0307845e+01   3.8685484e+01   1.7657323e+02   4.3705484e+01   1.2898937e+02   1.5259484e+02   1.4840155e+01   4.9071290e+01   2.1168881e+02   4.8414194e+01   2.1608945e+02   5.8343548e+01   2.2640832e+02   2.1343871e+01   1.3792185e+02   3.4166774e+01   1.3175537e+02   2.8058065e+01  -3.0126581e+01   2.8320645e+01   1.2168467e+02   2.0635161e+01   1.5028499e+02   8.2329032e+00  -5.7208903e+00   1.7964516e+00  -2.7013716e+01  -5.5858065e+00   7.0826865e+01   2.6577742e+01   1.1761539e+02   4.9083226e+01  -5.6018194e+00   2.2899032e+01   3.2080981e+01   2.0630645e+01   8.9922129e+01   1.9760323e+01   1.7166111e+02   2.4732903e+01   9.0851690e+01   1.2199839e+02   1.4175852e+02   4.3849032e+01   1.8929692e+02   3.1016774e+01   1.6221995e+02   3.0685484e+01   1.8100161e+02   4.1177097e+01   1.9080712e+02   4.3377097e+01   1.5213790e+02   5.1894839e+01   2.3282938e+02   3.4854516e+01   2.5398090e+01   5.3228387e+01   8.4434632e+01   2.1776065e+02   2.8106245e+01   4.6896452e+01   1.7662570e+02   8.2751613e+00   1.3912960e+02   4.4383548e+01   1.5079706e+02   4.8070323e+01   1.9042050e+02   3.2515484e+01   2.4019521e+02   5.6391935e+01   1.4018219e+02   1.8268097e+02   2.5748036e+02   5.3236452e+01   2.2106399e+02   5.1237742e+01   1.9076872e+02   3.0617742e+01   1.8900606e+02   1.8330323e+01   1.1620026e+01   4.0693871e+01   2.1606997e+02   5.0017097e+01   1.6344831e+02   8.8489355e+01   2.0303924e+02   5.0957742e+01   1.1848112e+02   1.1401194e+02   1.8935775e+02   3.4487194e+02   3.7360516e+00   2.7582258e+01   2.0401019e+02   8.0876774e+01   1.3806566e+02   3.4157419e+01   1.0580515e+02
   9.8858710e+01   1.0359368e+01   6.3975806e+01   2.0949226e+02   7.4962258e+01   2.9377334e+02   1.0197806e+02   2.0234530e+02   4.4142581e+01   1.3772537e+02   2.2679355e+01   1.6989210e+02   8.9169355e+01   1.7325355e+02   1.1715645e+02   3.0725871e+01   5.8676774e+01   2.7495586e+02   3.2390645e+01   9.9909716e+01   1.9216774e+01   1.5372330e+02   3.2651935e+01   1.5301430e+02   6.7290645e+01   1.8357071e+01   1.4215161e+01   1.1955690e+01   3.7015161e+01   1.0532298e+02   3.8400968e+01   1.2327341e+02   5.0636774e+01   1.5197196e+02   1.5329355e+01   1.7083720e+02   5.2912903e+01   1.5723310e+02   7.6781613e+01   1.8159295e+02   4.4872258e+01   1.7746054e+02   1.1523323e+02   1.6420037e+02   8.5922903e+01   2.3079714e+02   8.9297097e+01   2.6759914e+02   8.4943226e+01   1.9333519e+02   5.5526129e+01   2.1296533e+02   4.3559677e+01   4.1662645e+01   3.4439677e+01   1.7010579e+02   4.2210323e+01   1.8322188e+02   4.0151290e+01   2.4592403e+02   3.4470323e+01   2.0540076e+02   3.3038387e+01   1.1737886e+02   4.4820645e+01   1.8420241e+02   6.7890968e+01   1.3758356e+02   6.0120968e+01   9.1899355e+01   5.3830645e+01   1.5954226e+02   3.4986129e+01   9.5043368e+01   8.8661290e+01   9.3064194e+01   2.4058710e+01  -8.8563097e+00   3.3327419e+01   2.0021703e+02   6.6193871e+01   1.4563965e+02   2.0379355e+01   1.2553643e+02   6.1056774e+01   1.9797094e+02   1.8820968e+01   1.3920787e+02   1.0359290e+02   1.3674225e+02   3.0495484e+01   1.5788843e+02   2.6415484e+01   1.0647257e+02   1.4897484e+02  -9.6024516e-01   5.9591290e+01   2.0989721e+02   1.5944194e+01   1.9949705e+02   4.8633548e+01   2.0370512e+02   1.0813871e+01   1.2362425e+02   2.4876774e+01   1.2607857e+02   1.5728065e+01  -3.1801806e+00   2.9700645e+01   1.3519427e+02   7.2735161e+01   1.3844699e+02   1.3192903e+01   7.7823097e+00   2.1846452e+01  -1.6667716e+01   2.0944194e+01   6.6564465e+01   1.0957742e+01   1.1362499e+02   4.3083226e+01   2.7781806e+00   2.7419032e+01   4.0859381e+01   1.8680645e+01   9.3798129e+01   1.8760323e+01   1.5978111e+02   2.8832903e+01   9.3333690e+01   1.1294839e+02   1.0286252e+02   9.7590323e+00   1.7283412e+02   3.8786774e+01   1.6583835e+02   1.5685484e+01   1.6905161e+02   4.2657097e+01   1.7345872e+02   2.7757097e+01   1.4599750e+02   5.1754839e+01   2.1326058e+02   1.9894516e+01   4.7348903e+00   5.4558387e+01   1.1970823e+02   1.5009065e+02   3.3519845e+01   3.2946452e+01   1.6469170e+02   2.2555161e+01   1.2555720e+02   3.7663548e+01   1.4809466e+02   5.6260323e+01   2.1838530e+02   3.7045484e+01   2.4659281e+02   4.8141935e+01   1.5424219e+02   1.9349097e+02   2.2556556e+02   7.9756452e+01   1.9266239e+02   3.9287742e+01   1.9033472e+02   3.9857742e+01   1.8741686e+02   2.8190323e+01   6.1212258e+00   4.5123871e+01   2.0124557e+02   4.5157097e+01   1.3797711e+02   8.6869355e+01   1.6416884e+02   4.8767742e+01   1.1679632e+02   1.2768194e+02   1.8383415e+02   3.1158194e+02   2.5109252e+01   5.2732258e+01   1.9122819e+02   4.9066774e+01   1.6018046e+02   3.2537419e+01   1.0827475e+02
   1.3999871e+02  -5.0718323e+00   7.9935806e+01   2.2773546e+02   6.9192258e+01   2.8328494e+02   7.8068065e+01   2.2168810e+02   4.1092581e+01   1.5405937e+02   2.6389355e+01   1.5031530e+02   9.4219355e+01   1.5774955e+02   1.0850645e+02   3.0417871e+01   5.9286774e+01   2.6843706e+02   4.4870645e+01   1.2182132e+02   3.4266774e+01   1.4565930e+02   1.5511935e+01   1.5128550e+02   5.6290645e+01   6.5907071e+01   2.0785161e+01   7.6700903e+00   5.8445161e+01   8.9558581e+01   1.4970968e+01   1.2814781e+02   2.8876774e+01   1.4676276e+02   2.5609355e+01   1.5758480e+02   3.6812903e+01   1.1081110e+02   8.8451613e+01   1.6894935e+02   8.2122581e+00   1.7510334e+02   1.3276323e+02   1.4803797e+02   6.4402903e+01   1.9708874e+02   9.0707097e+01   2.6172634e+02   7.2203226e+01   1.8341439e+02   5.7206129e+01   2.2383093e+02   2.5819677e+01   5.6118452e+00   3.2959677e+01   1.5412419e+02   4.8680323e+01   1.6632428e+02   2.2531290e+01   2.0071363e+02   3.8040323e+01   2.0711516e+02   4.2938387e+01   1.1044686e+02   4.3820645e+01   1.6409241e+02   6.5180968e+01   1.5637036e+02   6.2930968e+01   1.0029455e+02   2.3400645e+01   1.5978666e+02   6.1416129e+01   8.8788968e+01   7.2471290e+01   7.5889394e+01   4.0087097e+00   2.5417690e+01   2.9377419e+01   2.2715303e+02   4.8663871e+01   1.7809205e+02   3.2519355e+01   1.4794523e+02   3.5196774e+01   2.0350974e+02   2.3060968e+01   1.3595867e+02   9.8642903e+01   1.2765825e+02   1.9065484e+01   2.0280283e+02   4.2375484e+01   9.8335768e+01   1.7621484e+02  -6.9494452e+00   4.5691290e+01   2.1647921e+02   2.0894194e+01   2.0063105e+02   6.2103548e+01   2.0438752e+02   2.5863871e+01   1.4618025e+02   1.6016774e+01   1.1835737e+02   2.2198065e+01  -8.7477806e+00   2.4170645e+01   1.4292667e+02   4.7355161e+01   1.5495739e+02   1.8572903e+01   3.4519097e+00   1.3556452e+01  -1.0545161e+00   1.3704194e+01   5.5233665e+01   2.5527742e+01   1.0183939e+02   4.6703226e+01  -3.8914194e+00   2.4229032e+01   4.7874581e+01   1.5920645e+01   9.2538929e+01   3.3050323e+01   1.5873791e+02   1.9062903e+01   8.7075290e+01   1.2980839e+02   1.4032372e+02   4.0999032e+01   1.7643492e+02   5.4786774e+01   1.3283835e+02   2.0435484e+01   1.6482161e+02   3.5987097e+01   1.6703232e+02   2.8377097e+01   1.6928790e+02   4.2374839e+01   2.0121098e+02   1.1754516e+01  -7.2739097e+00   3.1708387e+01   7.6826232e+01   1.3809065e+02  -1.7560155e+01   2.3526452e+01   1.5996530e+02   1.3135161e+01   1.1616080e+02   2.7863548e+01   1.2973866e+02   4.6310323e+01   1.8946130e+02   1.6465484e+01   1.9499921e+02   2.2491935e+01   1.0269419e+02   1.8606097e+02   1.8934996e+02   4.0806452e+01   1.7715839e+02   3.8007742e+01   1.5962712e+02   2.6477742e+01   1.4829726e+02   2.0480323e+01   7.3580258e+00   2.0223871e+01   1.1637757e+02   3.2537097e+01   1.3108671e+02   6.6149355e+01   1.2054644e+02   3.8907742e+01   1.0844512e+02   1.2672194e+02   1.4610095e+02   2.9525194e+02   1.1325652e+01   1.3732258e+01   1.4896819e+02   3.7346774e+01   1.3607806e+02   1.5397419e+01   1.2764595e+02
   9.6428710e+01   2.3983768e+01   7.6505806e+01   2.2372986e+02   4.3812258e+01   3.0111534e+02   8.7838065e+01   2.2571650e+02   3.3812581e+01   1.3502177e+02   2.8389355e+01   1.5186530e+02   6.8119355e+01   1.8618755e+02   1.0595645e+02  -4.1781290e+00   5.7146774e+01   2.7260826e+02   3.1870645e+01   9.2431316e+01   2.5836774e+01   1.4823370e+02   4.0941935e+01   1.3935110e+02   6.7340645e+01   1.3935307e+02   2.9695161e+01  -1.7042710e+01   3.4395161e+01   1.1591258e+02   1.4680968e+01   1.1936101e+02   3.9536774e+01   1.4228996e+02   1.2659355e+01   1.4953080e+02   5.0342903e+01   2.0186870e+02   7.5591613e+01   1.4754815e+02   1.3592258e+01   1.8405294e+02   1.2404323e+02   1.4749557e+02   5.0922903e+01   2.2726714e+02   6.7297097e+01   2.2835914e+02   7.2203226e+01   2.2314439e+02   4.6896129e+01   1.7670573e+02   4.4419677e+01   2.1323845e+01   3.4669677e+01   1.6589739e+02   4.9400323e+01   2.0345668e+02   3.2031290e+01   1.7282363e+02   3.9230323e+01   1.9668996e+02   3.3938387e+01   1.0487686e+02   9.9480645e+01   1.2078961e+02   5.8030968e+01   1.5470236e+02   5.5640968e+01   1.1549775e+02   3.4540645e+01   1.5146546e+02   2.4316129e+01   1.0837697e+02   9.8091290e+01   8.1979794e+01   1.1198710e+01   4.2224903e+00   4.4087419e+01   2.0087623e+02   6.4663871e+01   1.5676205e+02   1.0569355e+01   1.6827123e+02   6.4196774e+01   2.0390974e+02   2.9540968e+01   2.0092027e+02   1.2188290e+02   8.8659045e+01   4.0305484e+01   1.9096363e+02   4.2565484e+01   1.0337057e+02   1.7464484e+02  -1.2873845e+01   5.6311290e+01   1.9191961e+02   2.5984194e+01   1.9274385e+02   5.3533548e+01   2.1298312e+02   2.4103871e+01   1.5894105e+02   1.9596774e+01   1.1440097e+02   1.2958065e+01   7.9414194e+00   1.0890645e+01   1.2550907e+02   3.1495161e+01   1.3808619e+02   1.8902903e+01  -1.7954490e+01   2.7964516e+00  -1.1813716e+01   1.8224194e+01   5.7822065e+01   1.1767742e+01   1.2256019e+02   6.7083226e+01  -1.1381819e+01   6.1290323e+00   4.9082581e+01   2.8630645e+01   8.4232129e+01   2.9810323e+01   1.4923711e+02   3.6492903e+01   1.1806089e+02   1.6489839e+02   1.4980652e+02   5.0949032e+01   2.0344892e+02   5.5686774e+01   1.6324635e+02   2.7185484e+01   1.8333161e+02   6.6037097e+01   2.1881832e+02   4.2667097e+01   1.9619470e+02   6.3184839e+01   1.9225618e+02   2.8945161e+00   1.7144890e+01   3.8938387e+01   9.0057832e+01   1.8180065e+02   3.0830452e+00   5.5476452e+01   1.5377930e+02   9.6551613e+00   1.3877920e+02   1.9433548e+01   1.7750306e+02   4.2980323e+01   2.1872770e+02   2.2995484e+01   2.0085681e+02   3.7191935e+01   1.3366819e+02   1.5516097e+02   2.1516196e+02   2.9086452e+01   1.9114599e+02   3.9857742e+01   2.0647912e+02   2.2857742e+01   1.8729686e+02   2.1480323e+01  -1.0871974e+01   2.4503871e+01   1.4703517e+02   4.5727097e+01   1.3569151e+02   7.2489355e+01   1.2717924e+02   4.3007742e+01   1.6120712e+02   1.3982194e+02   1.3615295e+02   3.4392194e+02   2.7120516e+00   2.6492258e+01   1.4428739e+02   4.3296774e+01   1.1388206e+02   2.7877419e+01   8.7167548e+01
   1.1157871e+02   4.4317677e+00   7.6265806e+01   2.0107906e+02   5.8962258e+01   3.9676334e+02   9.9648065e+01   2.3686170e+02   4.7142581e+01   1.7514537e+02   1.6679355e+01   1.5156210e+02   7.3619355e+01   1.6064755e+02   1.2450645e+02   2.9187871e+01   5.3146774e+01   2.5658826e+02   4.5200645e+01   7.3074916e+01   1.7306774e+01   1.2134610e+02   2.9221935e+01   1.6590870e+02   6.4290645e+01   1.1778707e+02   3.0215161e+01  -8.0430968e-01   4.4115161e+01   8.7224981e+01   4.4730968e+01   1.3452701e+02   3.1966774e+01   1.6270556e+02   1.9279355e+01   1.2386120e+02   5.5102903e+01   2.2567790e+02   6.9451613e+01   1.7184935e+02   4.8782258e+01   1.6861774e+02   1.6738323e+02   1.1835837e+02   5.3492903e+01   2.3120154e+02   9.1587097e+01   2.5512594e+02   7.8303226e+01   1.8281639e+02   4.0686129e+01   2.0036253e+02   3.0959677e+01   5.3600645e+01   2.5049677e+01   1.6828699e+02   6.3730323e+01   2.1098028e+02   1.5341290e+01   1.8634883e+02   2.3900323e+01   2.0776636e+02   4.1658387e+01   1.3616926e+02   1.6001065e+02   1.7707213e+01   6.3180968e+01   1.4815036e+02   6.3070968e+01   1.1328335e+02   2.9780645e+01   1.5022626e+02   4.0606129e+01   1.0845377e+02   8.0561290e+01   6.7472194e+01   2.3918710e+01  -6.0510968e-01   4.9757419e+01   1.8585263e+02   5.9903871e+01   1.3795285e+02   3.9189355e+01   1.4926163e+02   4.1866774e+01   2.0640614e+02   1.9780968e+01   1.8784107e+02   8.5542903e+01   9.6896245e+01   2.4685484e+01   1.9064323e+02   5.9895484e+01   1.1998417e+02   1.6955484e+02  -7.6566452e+00   5.6881290e+01   1.9297401e+02   3.5324194e+01   1.9956665e+02   5.3533548e+01   1.5207312e+02   5.7638710e+00   1.5602825e+02   3.4356774e+01   1.3174017e+02   2.0008065e+01  -1.2002581e+01   1.4080645e+01   1.5882387e+02   2.4735161e+01   1.2414699e+02   1.4762903e+01  -1.9433290e+01   2.6064516e+00  -1.8128516e+01   1.9604194e+01   1.2243166e+02   4.8807742e+01   1.5278699e+02   8.9803226e+01  -7.7694194e+00   4.6089032e+01   4.7655781e+01   1.9590645e+01   8.6915329e+01   5.1570323e+01   1.9715631e+02   4.0352903e+01   1.1260209e+02   1.2384839e+02   2.0161052e+02   5.6949032e+01   2.4353892e+02   6.3686774e+01   1.9355635e+02   4.7035484e+01   1.9489361e+02   6.1137097e+01   2.1755032e+02   5.7287097e+01   2.0321510e+02   5.8844839e+01   2.0403338e+02   1.3374516e+01   2.5686490e+01   5.4988387e+01   8.5533832e+01   1.8542065e+02   2.3173445e+01   4.1836452e+01   1.9119050e+02   9.3251613e+00   1.6056560e+02   4.4283548e+01   1.8699506e+02   5.8930323e+01   2.1417170e+02   3.4845484e+01   1.7519881e+02   3.1091935e+01   1.3335619e+02   1.8244097e+02   2.5720956e+02   6.6326452e+01   2.2420679e+02   3.7527742e+01   2.3366552e+02   5.4387742e+01   1.7496446e+02   3.4330323e+01   1.9150026e+01   3.3793871e+01   1.5567197e+02   6.1727097e+01   1.7394151e+02   7.3059355e+01   1.3808364e+02   4.7337742e+01   1.6377072e+02   1.5325194e+02   1.6021855e+02   3.7782194e+02   2.9570052e+01   4.7492258e+01   1.5974739e+02   6.6256774e+01   1.2838526e+02   3.7497419e+01   1.4634795e+02
   1.0590871e+02   8.7953677e+00   5.9455806e+01   2.0056386e+02   3.9672258e+01   3.8416654e+02   9.0738065e+01   2.0424450e+02   4.4522581e+01   1.7754497e+02   7.1093548e+00   1.5356770e+02   8.1969355e+01   1.4597955e+02   1.1965645e+02   2.8375871e+01   7.6816774e+01   2.3588466e+02   1.7680645e+01   8.4136516e+01   2.6216774e+01   1.3682330e+02   2.7171935e+01   1.3183270e+02   5.4000645e+01   1.4361027e+02   3.1695161e+01   1.1227290e+01   4.6205161e+01   1.0353778e+02   4.3200968e+01   1.3116941e+02   1.8446774e+01   1.3740716e+02   2.6799355e+01   1.3667960e+02   5.9582903e+01   2.3426950e+02   5.9311613e+01   1.5999055e+02   5.4732258e+01   1.7562174e+02   1.2838323e+02   1.4147837e+02   5.3592903e+01   2.4967354e+02   8.0477097e+01   2.4895474e+02   7.5993226e+01   1.9305119e+02   5.4686129e+01   1.8451253e+02   2.9019677e+01   2.4025845e+01   3.4529677e+01   1.6790859e+02   5.6540323e+01   1.9093548e+02   1.1151290e+01   2.1312403e+02   4.8380323e+01   2.0433796e+02   3.7038387e+01   1.0838886e+02   1.5725065e+02   2.8280129e+00   6.8130968e+01   1.4875436e+02   5.6260968e+01   7.5728155e+01   4.4830645e+01   1.4407226e+02   3.0216129e+01   1.1418497e+02   7.9941290e+01   9.7671794e+01   7.8187097e+00  -5.4571097e+00   4.0187419e+01   2.0709823e+02   5.4903871e+01   1.6382285e+02   2.7899355e+01   1.6993483e+02   3.5106774e+01   2.2513694e+02   9.2109677e+00   1.8611667e+02   9.8642903e+01   8.8608245e+01   3.3025484e+01   2.1168603e+02   2.7275484e+01   1.0221377e+02   1.7597484e+02  -1.1550245e+01   4.0211290e+01   2.1768761e+02   3.1034194e+01   2.0752985e+02   3.7153548e+01   1.6100352e+02   1.1383871e+01   1.6376865e+02   3.3256774e+01   1.3978817e+02  -3.7519355e+00  -1.5101781e+01   4.2206452e+00   1.4718267e+02   2.2445161e+01   1.3657019e+02   2.2092903e+01  -2.5209690e+01   2.1746452e+01  -9.2297161e+00   3.6041935e+00   7.9471665e+01   1.7957742e+01   1.2611499e+02   8.8323226e+01  -1.5411019e+01   3.1939032e+01   5.4307781e+01   8.4906452e+00   8.4373329e+01   4.9380323e+01   1.8176151e+02   3.9592903e+01   1.1900289e+02   1.8946839e+02   1.7994092e+02   5.4419032e+01   2.5826132e+02   7.9736774e+01   2.2065235e+02   4.1435484e+01   1.8419161e+02   5.1987097e+01   2.3875232e+02   5.7377097e+01   1.6862790e+02   5.9464839e+01   1.9903378e+02  -6.7548387e-01   1.5050490e+01   6.3938387e+01   1.0148783e+02   1.6423065e+02   1.3818645e+01   5.3266452e+01   1.9037610e+02  -4.6348387e+00   1.5996240e+02   3.6243548e+01   1.7182826e+02   5.0260323e+01   2.1538530e+02   4.2135484e+01   1.9199561e+02   4.7991935e+01   1.3050419e+02   1.8620097e+02   2.3852876e+02   7.4616452e+01   2.0011359e+02   3.6047742e+01   1.5750392e+02   4.8667742e+01   1.9728206e+02   1.3480323e+01   2.5058026e+01   4.1643871e+01   1.4242397e+02   3.8297097e+01   1.7409591e+02   8.6059355e+01   1.3504364e+02   4.8097742e+01   1.5641992e+02   9.0341935e+01   2.0725135e+02   3.7530194e+02  -2.8348387e-02   3.9012258e+01   1.5780579e+02   7.0726774e+01   1.1230766e+02   5.8927419e+01   1.2235355e+02
   1.2947871e+02   1.0189768e+01   5.5315806e+01   2.1675506e+02   5.7622258e+01   3.8621054e+02   9.5548065e+01   2.0614970e+02   4.1622581e+01   1.4539697e+02   2.3199355e+01   1.5233050e+02   8.5819355e+01   1.7667155e+02   1.3970645e+02   2.2471871e+01   5.6146774e+01   2.3972826e+02   2.2200645e+01   7.9914916e+01   2.9166774e+01   1.1401730e+02   1.6741935e+01   1.4247710e+02   5.0960645e+01   1.3119347e+02   3.5835161e+01  -2.8639097e+00   5.4115161e+01   9.1714981e+01   4.2110968e+01   1.3454661e+02   2.6106774e+01   1.4074436e+02   4.0039355e+01   1.3453040e+02   3.4722903e+01   2.3911830e+02   7.5501613e+01   1.4855535e+02   3.6162258e+01   1.7891734e+02   1.3928323e+02   1.1775637e+02   5.2212903e+01   2.4016394e+02   8.3357097e+01   2.6048434e+02   8.7463226e+01   1.9056359e+02   7.4366129e+01   1.9498813e+02   2.5819677e+01  -5.8154839e-02   4.6389677e+01   1.9014979e+02   7.0820323e+01   1.8269308e+02   1.7091290e+01   1.8933883e+02   3.6570323e+01   2.4242276e+02   2.5708387e+01   1.3291526e+02   1.6263065e+02   6.7776129e+00   5.8130968e+01   1.6764436e+02   7.1260968e+01   9.9198155e+01   3.6440645e+01   1.5055346e+02   3.9026129e+01   9.6670168e+01   9.0281290e+01   1.1003459e+02   1.7338710e+01   1.7812903e+00   3.1847419e+01   1.8761543e+02   5.1233871e+01   1.5764645e+02   5.0189355e+01   1.5015163e+02   3.7576774e+01   2.1717934e+02   3.3009677e+00   1.6053947e+02   9.7312903e+01   8.0814645e+01   4.6785484e+01   2.0606523e+02   2.5275484e+01   1.1584377e+02   1.6569484e+02  -1.7827845e+01   5.3501290e+01   2.0095441e+02   2.1944194e+01   2.1849705e+02   4.9293548e+01   1.9670232e+02   1.2863871e+01   1.7360025e+02   2.6066774e+01   1.4164337e+02   1.2198065e+01  -2.6517781e+01   1.8030645e+01   1.3822787e+02   3.2875161e+01   1.2297579e+02   3.2662903e+01  -1.8152903e+00   6.6064516e+00  -1.3208516e+01   1.2994194e+01   8.7860465e+01   1.3907742e+01   1.0514899e+02   8.8993226e+01   3.3953806e+00   3.9659032e+01   7.5310181e+01   1.0250645e+01   8.7042529e+01   1.2380323e+01   1.7863151e+02   2.2972903e+01   8.7902490e+01   1.6851839e+02   1.3656692e+02   3.6759032e+01   1.9201412e+02   6.9686774e+01   1.4950635e+02   1.5285484e+01   1.7178361e+02   4.8657097e+01   1.7192872e+02   2.9137097e+01   1.5993710e+02   2.6514839e+01   1.8742978e+02  -6.8654839e+00  -1.0243097e+00   2.9748387e+01   1.0203303e+02   1.6071065e+02   6.4402452e+00   1.7046452e+01   1.3622370e+02   2.6051613e+00   1.5058320e+02   1.6663548e+01   1.9453466e+02   3.0550323e+01   2.2753210e+02   2.1945484e+01   1.4908081e+02   1.9341935e+01   6.8346194e+01   1.6330097e+02   1.8936076e+02   5.1516452e+01   1.7316159e+02   2.1767742e+01   1.8535632e+02   3.5337742e+01   1.2558846e+02   1.1380323e+01   1.6466026e+01   1.6033871e+01   1.1523277e+02   3.1827097e+01   1.2999351e+02   5.8439355e+01   1.0030324e+02   3.4767742e+01   1.2096632e+02   8.0491935e+01   1.3998935e+02   3.2715194e+02   1.1623652e+01   4.7872258e+01   1.0652699e+02   2.6726774e+01   7.3447665e+01   2.2347419e+01   8.7469948e+01
   1.2304871e+02   9.9441677e+00   6.1265806e+01   2.0760906e+02   4.7772258e+01   3.6489854e+02   9.6548065e+01   2.0206970e+02   3.9382581e+01   1.8576617e+02   5.5293548e+00   1.4955410e+02   8.0569355e+01   1.4289155e+02   1.3725645e+02   3.6767871e+01   6.2906774e+01   2.2461746e+02   3.7440645e+01   1.0736572e+02   3.8216774e+01   1.4201330e+02   3.7131935e+01   1.4027590e+02   5.7100645e+01   1.1989227e+02   2.5595161e+01   1.1335290e+01   4.6775161e+01   9.0202181e+01   4.6920968e+01   1.1221181e+02   3.4586774e+01   1.7092596e+02   2.1139355e+01   1.4190240e+02   6.9052903e+01   2.0528190e+02   6.5071613e+01   1.6138975e+02   2.1682258e+01   1.7831574e+02   1.1690323e+02   1.4201677e+02   4.5642903e+01   2.3515954e+02   6.7647097e+01   1.9945114e+02   6.4463226e+01   1.7350359e+02   2.8316129e+01   1.6898213e+02   3.2489677e+01  -6.5175484e-01   4.4579677e+01   1.9676459e+02   4.3210323e+01   2.0833188e+02   2.6531290e+01   1.9764363e+02   2.9470323e+01   2.0204076e+02   3.6418387e+01   1.0896846e+02   1.7163065e+02   8.5876129e+00   6.8370968e+01   1.3111516e+02   6.8830968e+01   1.1086255e+02   3.9060645e+01   1.4305386e+02   3.2796129e+01   8.5078568e+01   7.5801290e+01   8.2902994e+01  -6.1129032e-01   6.3072903e+00   5.7227419e+01   1.8997503e+02   5.4763871e+01   1.2455405e+02   2.8139355e+01   1.6243563e+02   3.1626774e+01   1.1099534e+02   1.3970968e+01   1.7635587e+02   7.5782903e+01   9.6157045e+01   3.5445484e+01   2.2183243e+02   3.3035484e+01   1.0989297e+02   1.5607484e+02  -1.4382452e+00   5.4831290e+01   1.8222801e+02   3.1894194e+01   2.0865105e+02   5.5013548e+01   1.5838472e+02   2.1383871e+01   1.7601865e+02   1.7166774e+01   1.5211537e+02   1.6008065e+01  -4.3025806e+00   1.4980645e+01   1.5123187e+02   5.1775161e+01   1.1322379e+02   1.8232903e+01   1.0189110e+01   1.8556452e+01  -1.4404516e+01   1.4794194e+01   9.4526465e+01   2.2907742e+01   1.2090899e+02   9.3653226e+01  -9.2674194e+00   1.5609032e+01   6.1094181e+01   3.0780645e+01   6.4110129e+01   1.9620323e+01   1.4962231e+02   5.1629032e+00   8.1987290e+01   2.0608839e+02   1.5561132e+02   4.7849032e+01   2.1902692e+02   3.2826774e+01   1.5540515e+02   2.0035484e+01   1.5450361e+02   1.5847097e+01   1.9869352e+02   4.1997097e+01   1.4109830e+02   4.3564839e+01   1.6977578e+02   1.1894516e+01  -1.3335110e+01   3.6228387e+01   1.0208463e+02   2.1338065e+02   2.7176645e+01   4.2946452e+01   1.5831170e+02   1.5175161e+01   1.5680760e+02   3.2863548e+01   1.9352866e+02   4.3590323e+01   2.3553890e+02   2.0755484e+01   1.3960601e+02   5.6741935e+01   1.1335419e+02   1.5487097e+02   1.9760516e+02   5.8806452e+01   1.8385839e+02   3.4907742e+01   1.8902512e+02   2.2427742e+01   1.5685126e+02   7.6703226e+00   2.2092826e+01   4.0983871e+01   1.5257677e+02   5.1067097e+01   1.5869431e+02   7.5489355e+01   1.5146924e+02   3.4717742e+01   1.5444032e+02   1.1929194e+02   1.3145535e+02   3.8077194e+02   3.1940516e+00   4.2962258e+01   1.4100979e+02   4.3726774e+01   1.2113766e+02   3.7687419e+01   1.3186275e+02
   1.2228871e+02   1.8104968e+01   7.3165806e+01   1.8337706e+02   8.2962258e+01   4.0675334e+02   9.5688065e+01   1.9789850e+02   5.4092581e+01   1.8825937e+02   1.1009355e+01   1.2839570e+02   7.9769355e+01   1.7110555e+02   1.3935645e+02   1.7499871e+01   4.0906774e+01   2.3661746e+02   3.5060645e+01   9.3226116e+01   5.6926774e+01   1.5612650e+02   4.1701935e+01   1.5519030e+02   5.4380645e+01   1.6086987e+02   1.9935161e+01   2.9638090e+01   5.1925161e+01   1.1108018e+02   1.8920968e+01   1.2964181e+02   3.8206774e+01   1.3510636e+02   3.2329355e+01   1.1157720e+02   5.9532903e+01   2.4375350e+02   6.6691613e+01   1.3221015e+02   3.4452258e+01   2.0662414e+02   1.1914323e+02   1.3940757e+02   5.6452903e+01   2.4934474e+02   7.7357097e+01   2.6232434e+02   1.0683323e+02   1.8695399e+02   5.2156129e+01   1.8892493e+02   2.9219677e+01   1.8669845e+01   3.3579677e+01   1.7441459e+02   5.4870323e+01   2.2339908e+02   8.5912903e+00   1.9782883e+02   2.3470323e+01   1.8338076e+02   2.9558387e+01   1.3189726e+02   1.8586065e+02   1.0019213e+01   5.4030968e+01   1.3278236e+02   6.0830968e+01   8.2652555e+01   3.9970645e+01   1.5151106e+02   7.4646129e+01   8.7970568e+01   8.3471290e+01   7.0339394e+01   1.5958710e+01  -7.0183097e+00   2.8037419e+01   1.9602023e+02   4.6713871e+01   1.5781805e+02   3.2709355e+01   1.5778003e+02   6.6626774e+01  -1.9234658e+01   3.5630968e+01   1.5938307e+02   1.0354290e+02   1.0678625e+02   2.9215484e+01   2.1980083e+02   3.5135484e+01   1.2243497e+02   1.5650484e+02  -1.1232645e+01   4.5021290e+01   1.9063281e+02   2.8554194e+01   2.2120825e+02   6.0483548e+01   1.5989712e+02   2.6623871e+01   2.0678945e+02   2.6066774e+01   1.6759337e+02   1.1108065e+01  -3.4305806e+00   2.2890645e+01   1.2792907e+02   2.7445161e+01   1.1879019e+02   2.1232903e+01  -5.3308903e+00   3.7064516e+00  -4.9765161e+00   2.7184194e+01   1.3758526e+02   4.1337742e+01   1.1709459e+02   5.8043226e+01  -6.5186194e+00   1.4129032e+01   1.4025806e+00   3.3250645e+01   7.7672529e+01   1.8330323e+01   1.6172551e+02   1.9212903e+01   1.2077329e+02   1.4732839e+02   1.5888212e+02   4.3899032e+01   2.2763292e+02   1.8976774e+01   1.8527315e+02   2.8685484e+01   1.5726161e+02   5.2467097e+01   2.3028392e+02   4.3897097e+01   1.7599630e+02   3.6034839e+01   1.7518818e+02   2.1234516e+01   1.1397690e+01   4.5128387e+01   1.0370263e+02   1.9904065e+02   1.8413845e+01   4.4836452e+01   1.7337050e+02   2.1035161e+01   1.6571880e+02   3.7473548e+01   2.3467986e+02   5.2310323e+01   2.3351130e+02   2.8185484e+01   1.8244161e+02   3.5191935e+01   1.2817819e+02   1.9258097e+02   2.3816836e+02   5.6996452e+01   1.9810319e+02   5.4237742e+01   1.8309872e+02   5.3337742e+01   1.7828846e+02   1.8670323e+01   5.0728258e+00   2.2983871e+01   1.5715677e+02   4.8487097e+01   1.4414071e+02   5.1389355e+01   1.3581724e+02   4.1147742e+01   1.5045592e+02   1.4520194e+02   1.4996255e+02   3.7863194e+02   2.4655252e+01   3.3682258e+01   1.4114219e+02   5.9586774e+01   1.2462886e+02   1.4967419e+01   1.3306035e+02
   9.7148710e+01   4.9616774e-01   7.6365806e+01   1.6969106e+02   7.1242258e+01   3.7507094e+02   8.5838065e+01   1.8492650e+02   5.2862581e+01   1.8211777e+02   1.1439355e+01   1.2608130e+02   8.1219355e+01   1.6098955e+02   1.3780645e+02  -7.3261290e+00   6.1526774e+01   2.3963786e+02   4.5060645e+01   9.7326116e+01   4.0356774e+01   1.3845210e+02   4.3361935e+01   1.4286750e+02   4.0530645e+01   1.5373787e+02   3.8075161e+01   1.5616890e+01   2.5015161e+01   9.0422981e+01   2.5250968e+01   1.2308541e+02   3.8496774e+01   1.4484316e+02   2.7709355e+01   1.3094680e+02   5.0622903e+01   2.4508630e+02   6.8351613e+01   1.6931735e+02   4.9352258e+01   1.7662214e+02   1.1714323e+02   1.2342757e+02   7.2022903e+01   2.6124914e+02   8.8827097e+01   2.0022674e+02   8.1153226e+01   1.7416839e+02   5.8056129e+01   2.0118293e+02   2.2889677e+01   1.5376245e+01   3.7389677e+01   2.1276979e+02   5.9060323e+01   2.3301388e+02   1.4531290e+01   1.7416363e+02   2.6140323e+01   1.7506716e+02   2.4898387e+01   1.0417006e+02   1.6696065e+02  -1.0387871e+00   5.8320968e+01   1.4805916e+02   8.1070968e+01   1.0346335e+02   3.1640645e+01   1.8007746e+02   2.9746129e+01   1.1518257e+02   8.9611290e+01   1.0451819e+02   1.9578710e+01  -1.0877910e+01   2.9227419e+01   1.8430503e+02   5.5143871e+01   1.6042365e+02   3.8239355e+01   1.6519763e+02   9.1956774e+01  -9.9310581e+00   1.8780968e+01   1.9025107e+02   1.0169290e+02   1.0127425e+02   3.6925484e+01   2.5418403e+02   5.7225484e+01   9.4437768e+01   1.4755484e+02  -1.2756645e+01   4.3881290e+01   1.8962401e+02   1.9844194e+01   2.1399505e+02   5.5863548e+01   1.5745672e+02   2.5863871e+01   1.9842025e+02   2.3116774e+01   1.4354937e+02   8.7280645e+00  -1.3810181e+01   2.4120645e+01   1.5774067e+02   3.0015161e+01   1.1801459e+02   2.9762903e+01  -1.0773290e+01  -1.4913548e+01   5.6530839e+00   2.2894194e+01   1.6887846e+02   1.6427742e+01   9.5047394e+01   9.0653226e+01  -7.5474194e+00   3.6989032e+01   4.4953781e+01   2.2970645e+01   7.9974929e+01   1.9570323e+01   1.7376631e+02   3.5832903e+01   1.5934369e+02   2.0365839e+02   1.4846572e+02   4.7569032e+01   2.2914932e+02   6.8926774e+01   1.4642715e+02   4.0885484e+01   2.1763561e+02   5.5657097e+01   2.2598872e+02   3.7667097e+01   1.9887470e+02   2.9084839e+01   1.6598418e+02   1.7474516e+01   7.3849032e-01   4.5468387e+01   9.7435432e+01   2.1252065e+02   1.9005445e+01   3.8416452e+01   1.6346410e+02   8.7951613e+00   1.3974800e+02   3.4713548e+01   2.0933066e+02   4.0930323e+01   1.9942170e+02   2.1805484e+01   1.2943201e+02   3.6091935e+01   1.3545619e+02   1.9187097e+02   2.2026516e+02   4.4426452e+01   1.7310879e+02   4.4767742e+01   2.0247632e+02   3.8817742e+01   1.3502006e+02   1.2290323e+01   1.1103226e+01   2.3693871e+01   1.3871997e+02   3.0447097e+01   1.2606391e+02   4.4389355e+01   1.1742724e+02   2.7957742e+01   1.3003112e+02   1.2939194e+02   1.0593735e+02   3.2844194e+02   1.8620452e+01   3.6012258e+01   1.0528579e+02   2.2346774e+01   8.6318065e+01   3.6447419e+01   1.0115195e+02
   1.2223871e+02  -1.8510323e+00   2.9455806e+01   1.9306386e+02   6.1342258e+01   3.4805294e+02   8.2498065e+01   1.6657370e+02   3.8762581e+01   1.8591577e+02   1.3869355e+01   1.5059690e+02   9.6819355e+01   1.7449155e+02   1.2900645e+02   3.1577871e+01   6.0196774e+01   2.1217426e+02   4.2970645e+01   8.8023316e+01   4.4216774e+01   1.5476330e+02   3.2321935e+01   1.4785070e+02   6.8810645e+01   1.2461547e+02   2.9835161e+01   9.9609032e-01   4.3395161e+01   8.6952581e+01   3.0440968e+01   1.4857021e+02   3.5916774e+01   1.5323956e+02   3.5469355e+01   1.3113600e+02   4.8432903e+01   2.2397150e+02   6.3921613e+01   1.6915175e+02   4.3212258e+01   1.7468334e+02   1.2895323e+02   1.2938277e+02   7.7302903e+01   2.7215674e+02   5.3767097e+01   2.4203154e+02   7.1673226e+01   1.9282679e+02   4.3576129e+01   1.7950133e+02   4.6559677e+01   2.2822645e+01   3.5199677e+01   2.0299499e+02   9.0490323e+01   2.4716948e+02   3.3901290e+01   1.7792403e+02   2.7850323e+01   1.7307036e+02   1.8128387e+01   1.2000166e+02   1.7944065e+02   1.6152813e+01   6.2130968e+01   1.3423436e+02   4.4400968e+01   9.4436955e+01   3.2490645e+01   1.4995946e+02   3.3886129e+01   1.0470137e+02   9.6661290e+01   8.9524194e+01   1.5678710e+01  -1.0655910e+01   3.5467419e+01   1.6532583e+02   3.7613871e+01   1.4335605e+02   4.3429355e+01   1.4607243e+02   9.1106774e+01  -8.8630581e+00   1.9870968e+01   1.5916387e+02   9.6542903e+01   1.2073625e+02   4.5215484e+01   1.6943083e+02   4.2085484e+01   1.1630897e+02   1.7712484e+02  -9.0222452e+00   5.9881290e+01   2.1444401e+02   4.3654194e+01   2.3466025e+02   4.9673548e+01   1.8819192e+02   3.6953871e+01   1.6810305e+02   3.1926774e+01   1.5379457e+02   2.6818065e+01  -1.1357381e+01   2.1320645e+01   1.5277467e+02   2.6305161e+01   1.4093139e+02   3.6522903e+01  -1.0840903e+00   1.3936452e+01  -8.1349161e+00   1.5944194e+01   1.4581446e+02   5.2577742e+01   1.3291539e+02   9.6373226e+01   7.1349806e+00   3.2989032e+01   5.0033781e+01   2.6630645e+01   8.6352129e+01   3.3470323e+01   2.1122431e+02   1.3162903e+01   1.6220729e+02   2.0932839e+02   1.4606212e+02   6.0379032e+01   2.2254452e+02   7.3826774e+01   1.7660515e+02   4.1585484e+01   2.1982961e+02   8.2987097e+01   2.9646232e+02   5.6667097e+01   1.8307470e+02   1.1224839e+01   1.4650298e+02  -3.0054839e+00  -6.9031097e+00   3.3938387e+01   8.6507832e+01   1.6404065e+02   1.7833845e+01   3.8206452e+01   1.8816090e+02  -1.5848387e+00   1.2471840e+02   2.8663548e+01   1.9476466e+02   1.9880323e+01   1.5853570e+02   1.4085484e+01   9.4479613e+01   8.8919355e+00   9.9582194e+01   1.4211097e+02   2.8181596e+02   3.8186452e+01   1.5736799e+02   2.1577742e+01   1.7156152e+02   1.2667742e+01   1.3273206e+02   3.6203226e+00   2.6068258e+00   1.3033871e+01   1.1971277e+02   2.5587097e+01   9.0592710e+01   5.4769355e+01   8.3076839e+01   2.4767742e+01   1.1933632e+02   8.8061935e+01   9.8343755e+01   3.0806194e+02   1.0820852e+01   8.0122581e+00   7.5525794e+01   3.6106774e+01   1.0955726e+02   2.7157419e+01   8.4745148e+01
[truncated: 4,166,171 more chars]
