# Supplementary material for: Specific structural elements of the T-box riboswitch drive the two-step binding of the tRNA ligand
Source: eLife. 2018 Sep 25;7:e39518. doi: 10.7554/eLife.39518 (PMC6197855; doi:10.7554/eLife.39518)
Supplement: Figure 2—figure supplement 3—source data 2. [file elife-39518-fig2-figsupp3-data2.zip › Repeat2.txt]

   6.0000000e+00   6.0000000e+00   9.0000000e+00   9.0000000e+00   1.1000000e+01   1.1000000e+01   1.2000000e+01   1.2000000e+01   1.7000000e+01   1.7000000e+01   3.8000000e+01   3.8000000e+01   4.1000000e+01   4.1000000e+01   4.4000000e+01   4.4000000e+01   5.3000000e+01   5.3000000e+01   6.4000000e+01   6.4000000e+01   7.5000000e+01   7.5000000e+01   7.8000000e+01   7.8000000e+01   8.2000000e+01   8.2000000e+01   8.7000000e+01   8.7000000e+01   1.0400000e+02   1.0400000e+02   1.1300000e+02   1.1300000e+02   1.1400000e+02   1.1400000e+02   1.2300000e+02   1.2300000e+02   1.2800000e+02   1.2800000e+02   1.3200000e+02   1.3200000e+02   1.3400000e+02   1.3400000e+02   1.3500000e+02   1.3500000e+02   1.4100000e+02   1.4100000e+02   1.4300000e+02   1.4300000e+02   1.7100000e+02   1.7100000e+02   1.7500000e+02   1.7500000e+02   1.8100000e+02   1.8100000e+02   1.9100000e+02   1.9100000e+02   2.0200000e+02   2.0200000e+02   2.0600000e+02   2.0600000e+02   2.1400000e+02   2.1400000e+02   2.1600000e+02   2.1600000e+02   2.1700000e+02   2.1700000e+02   2.2200000e+02   2.2200000e+02   2.3000000e+02   2.3000000e+02   2.3600000e+02   2.3600000e+02   2.3700000e+02   2.3700000e+02   2.4300000e+02   2.4300000e+02   2.4800000e+02   2.4800000e+02   2.5300000e+02   2.5300000e+02   2.6200000e+02   2.6200000e+02   2.6500000e+02   2.6500000e+02   2.7000000e+02   2.7000000e+02   2.8100000e+02   2.8100000e+02   2.9100000e+02   2.9100000e+02   3.0100000e+02   3.0100000e+02   3.1500000e+02   3.1500000e+02   3.2500000e+02   3.2500000e+02   3.5100000e+02   3.5100000e+02   3.5200000e+02   3.5200000e+02   3.6600000e+02   3.6600000e+02   3.7200000e+02   3.7200000e+02   3.7600000e+02   3.7600000e+02   3.8200000e+02   3.8200000e+02   3.9100000e+02   3.9100000e+02   3.9600000e+02   3.9600000e+02   4.0100000e+02   4.0100000e+02   4.0800000e+02   4.0800000e+02   4.2100000e+02   4.2100000e+02   4.2300000e+02   4.2300000e+02   4.3200000e+02   4.3200000e+02   4.3300000e+02   4.3300000e+02   4.3400000e+02   4.3400000e+02   4.5200000e+02   4.5200000e+02   4.5400000e+02   4.5400000e+02   4.6800000e+02   4.6800000e+02   4.7700000e+02   4.7700000e+02   4.8900000e+02   4.8900000e+02   5.0000000e+02   5.0000000e+02   5.0300000e+02   5.0300000e+02   5.1700000e+02   5.1700000e+02   5.2000000e+02   5.2000000e+02   5.2400000e+02   5.2400000e+02   5.3100000e+02   5.3100000e+02   5.4100000e+02   5.4100000e+02   5.4600000e+02   5.4600000e+02   5.4900000e+02   5.4900000e+02   5.6100000e+02   5.6100000e+02   5.6300000e+02   5.6300000e+02   5.7300000e+02   5.7300000e+02   5.8700000e+02   5.8700000e+02   6.2300000e+02   6.2300000e+02   6.3300000e+02   6.3300000e+02   6.3700000e+02   6.3700000e+02   6.4900000e+02   6.4900000e+02   6.5400000e+02   6.5400000e+02   6.6000000e+02   6.6000000e+02   6.8200000e+02   6.8200000e+02   6.8500000e+02   6.8500000e+02   7.1400000e+02   7.1400000e+02   7.3200000e+02   7.3200000e+02   7.3700000e+02   7.3700000e+02   7.3800000e+02   7.3800000e+02   7.5100000e+02   7.5100000e+02   7.5900000e+02   7.5900000e+02   7.8200000e+02   7.8200000e+02   7.9000000e+02   7.9000000e+02   7.9700000e+02   7.9700000e+02   7.9900000e+02   7.9900000e+02   8.0400000e+02   8.0400000e+02   8.1000000e+02   8.1000000e+02   8.2900000e+02   8.2900000e+02   8.4200000e+02   8.4200000e+02   8.4500000e+02   8.4500000e+02   8.4900000e+02   8.4900000e+02
   3.9625484e+01   1.4391996e+02   2.1919032e+01   1.8351648e+02   8.3250323e+01   1.1189481e+02   5.0309032e+01   7.5830116e+01   1.0592258e+01   1.5114004e+02   6.4718710e+01   1.6488863e+02   3.2270000e+01   1.2694905e+02   9.5048387e+00   8.7241548e+01   3.5854194e+01   7.0219729e+01   3.1393871e+01   1.4519204e+02   1.9425484e+01   1.4719886e+02   4.7475806e+01   1.5036742e+02   1.7071935e+01   1.5000908e+02   2.1730806e+02   1.2722729e+02   1.7107742e+01   6.5025574e+01   1.1160935e+02   1.8348545e+02   5.8545806e+01   1.4988956e+02   5.9871613e+01   7.7581884e+01   2.0711290e+01   8.4284710e+01   4.7404194e+01   1.2622895e+02   3.8105161e+01   1.4636288e+02   6.5407419e+01   3.1221805e+02   3.8657419e+01   1.0846999e+02   4.2811290e+01   1.8989897e+02   1.0470387e+02   2.3212079e+02   6.0675484e+01   1.4402177e+02   5.1316129e+01   1.7726923e+02   2.7768774e+02   1.3707530e+02   4.4006129e+01   1.4975403e+02   5.6545806e+01   1.5928117e+02   7.8560645e+01   1.6293386e+02   5.2161613e+01   1.3674352e+02   6.0706774e+01   1.3385765e+02   5.2082903e+01   2.0063466e+02   3.3107419e+01   1.1523270e+02   2.7219355e+01   1.8064600e+02   4.1342581e+01   1.1664324e+02   5.0130000e+01   1.7889218e+02   4.6758710e+01   1.6065027e+02   5.3247097e+01   1.4488668e+02   2.7422548e+02   1.6454745e+02   3.7234194e+01   1.1751965e+02   3.9775484e+01   1.9632732e+02   3.9758065e+01   1.0860097e+02   1.6715032e+02   7.6238297e+01   2.6428710e+01   1.7441667e+02   4.7712581e+01   7.9720735e+01   7.7986129e+01   1.0914175e+02   4.6749355e+01   1.2934037e+02   4.6073871e+01   1.3783957e+02   6.1575484e+01   1.2883848e+02   4.7269677e+01   9.2349394e+01   1.2553484e+02   1.5301657e+02   3.0842903e+01   1.5965321e+02   3.3070645e+01   1.0270435e+02   3.0391935e+01   1.5460155e+02   1.3546065e+02   1.2466283e+02   2.1530355e+02   1.5420862e+02   3.6874516e+01   1.5161133e+02   7.5303871e+01   1.0397698e+02   2.8189677e+01   1.1258095e+02   5.8626774e+01   1.4238050e+02   3.1444516e+01   1.5467412e+02   2.9666129e+01   9.7113484e+01   5.9975484e+01   8.5444219e+01   2.4533710e+02   8.3137548e+01   4.4143226e+01   1.3685112e+02   3.8595161e+01   6.2274000e+01   5.2618065e+01   9.5490555e+01   1.6013742e+02   1.1942094e+02   2.1886645e+02   1.2224649e+02   2.0741677e+02   1.9901666e+02   4.4273548e+01   1.8745166e+02   1.3840323e+02   2.2752290e+02   5.7048065e+01   1.7043067e+02   1.2802516e+02   1.1136089e+02   3.2539677e+01   6.5513277e+01   6.5739677e+01   1.7839921e+02   7.1434516e+01   2.0232330e+02   4.0869677e+01   1.3530139e+02   3.2886129e+01   1.4235427e+02   4.6988710e+01   1.2950026e+02   1.9251677e+02   2.4738737e+02   9.7549677e+01   2.0478119e+02   4.0778387e+01   1.5653160e+02   6.7677419e+00   9.6924387e+01   6.6669032e+01   1.3808454e+02   4.6166129e+01   1.0098574e+02   1.9728226e+02   6.8279677e+01   3.6452581e+01   1.5329637e+02   4.3803226e+01   1.7499316e+02   6.5791935e+01   1.7675600e+02   5.1364516e+01   1.3812342e+02   6.9862903e+01   1.6137065e+02   5.7094194e+01   2.5409698e+02   1.5574839e+01   1.8427659e+02   5.0714516e+01   1.9397445e+02   3.1484839e+01   1.3188412e+02   7.3772258e+01   9.1390800e+01   6.3958387e+01   1.2026785e+02   5.2128387e+01   1.5339779e+02   5.5001613e+01   1.3827665e+02   6.0608065e+01   1.7843716e+02   3.1625161e+01   1.3800031e+02   1.7666452e+01   4.6133781e+01
   4.0625484e+01   1.3130996e+02   1.9539032e+01   1.6160688e+02   1.1929032e+02   1.1620161e+02   6.5979032e+01   1.2938652e+02   9.6322581e+00   1.5916684e+02   8.3238710e+01   1.6340703e+02   3.2940000e+01   1.5618545e+02   1.0454839e+01   1.2549555e+02   1.7994194e+01   4.5988529e+01   5.8393871e+01   1.8088204e+02   5.0755484e+01   1.4888246e+02   6.2425806e+01   1.8250142e+02   5.4261935e+01   1.8313388e+02   1.6945806e+02   1.9424529e+02   3.5677742e+01   6.0159974e+01   1.2655935e+02   1.8157945e+02   5.1065806e+01   1.4701796e+02   8.1061613e+01   9.5506684e+01   2.7861290e+01   1.2719271e+02   5.8974194e+01   1.2202335e+02   3.6105161e+01   1.5047288e+02   4.9407419e+01   2.9212805e+02   4.8177419e+01   1.1680839e+02   6.7671290e+01   2.2382017e+02   1.0427387e+02   2.1215519e+02   3.2775484e+01   1.7911377e+02   4.5796129e+01   1.9438083e+02   3.2644774e+02   1.3698450e+02   7.0296129e+01   1.3570083e+02   7.3265806e+01   1.5356357e+02   1.0566065e+02   1.7343586e+02   4.0311613e+01   1.2412152e+02   4.5126774e+01   1.5086405e+02   6.4322903e+01   1.8294546e+02   5.3587419e+01   1.3774430e+02   4.2269355e+01   2.0225200e+02   2.9672581e+01   1.2533684e+02   4.8130000e+01   2.2324218e+02   3.5858710e+01   1.9609227e+02   4.4727097e+01   1.6856828e+02   3.9727548e+02   7.5603445e+01   4.8994194e+01   1.3505885e+02   4.1775484e+01   1.8925732e+02   3.4428065e+01   1.2140737e+02   1.9044032e+02   5.4045097e+01   4.1708710e+01   1.5491427e+02   4.0382581e+01   8.1737135e+01   9.6606129e+01   1.4074215e+02   5.2889355e+01   1.2770917e+02   4.7693871e+01   1.0727997e+02   7.7005484e+01   1.5203408e+02   4.0889677e+01   1.3104979e+02   9.8864839e+01   1.2806017e+02   3.1742903e+01   1.3534121e+02   2.4170645e+01   1.1127635e+02   4.5861935e+01   1.7217395e+02   1.6118065e+02   1.3093523e+02   2.2320355e+02   1.6404662e+02   2.4974516e+01   1.4565333e+02   4.5093871e+01   1.1587378e+02   1.9479677e+01   1.3837775e+02   6.0586774e+01   1.5256370e+02   1.0584516e+01   1.4777292e+02   3.5506129e+01   1.4185628e+02   6.3445484e+01   9.0216619e+01   2.6457710e+02   1.1326835e+02   5.7903226e+01   1.3680032e+02   1.6835161e+01   1.1153480e+02   3.4758065e+01   9.3059355e+01   1.7732742e+02   1.3880574e+02   2.2195645e+02   1.5241929e+02   1.9879677e+02   1.8589626e+02   4.8753548e+01   1.7447326e+02   1.8210323e+02   2.6567690e+02   5.5858065e+01   1.5176587e+02   1.3130516e+02   9.0668490e+01   4.7019677e+01   1.2154488e+02   5.1169677e+01   1.6942481e+02   7.5194516e+01   2.2008250e+02   4.4249677e+01   1.4817099e+02   5.7986129e+01   1.7262627e+02   3.6608710e+01   1.4195066e+02   2.1223677e+02   2.9332977e+02   8.7609677e+01   1.7740639e+02   2.8448387e+01   1.3213800e+02   3.2197742e+01   7.8559987e+01   6.0719032e+01   1.5989054e+02   4.2976129e+01   1.2719094e+02   1.9795226e+02   9.9226077e+01   2.1542581e+01   1.6800917e+02   5.5333226e+01   1.2254076e+02   5.1221935e+01   2.2373160e+02   4.6034516e+01   1.3678982e+02   8.2202903e+01   1.5119345e+02   4.5204194e+01   2.6898818e+02  -3.3351613e+00   1.7587939e+02   5.6944516e+01   2.0464605e+02   4.0964839e+01   1.4455572e+02   7.4962258e+01   9.9435600e+01   6.7808387e+01   1.4890985e+02   5.9748387e+01   1.7359819e+02   4.7001613e+01   1.1313665e+02   7.6078065e+01   1.4257956e+02   4.7415161e+01   1.3025711e+02   1.4436452e+01   5.2862181e+01
   1.6765484e+01   1.4126876e+02   2.3209032e+01   1.3146328e+02   9.7010323e+01   1.4289401e+02   6.2929032e+01   1.2382052e+02   1.9822258e+01   1.0597164e+02   6.9818710e+01   1.8776063e+02   1.5470000e+01   7.8823045e+01   3.0414839e+01   1.4161875e+02   1.9334194e+01   6.0161329e+01   4.3013871e+01   2.2835244e+02   1.4085484e+01   1.8120606e+02   5.7475806e+01   2.0022742e+02   4.2691935e+01   1.7086948e+02   1.9102806e+02   1.5504969e+02   3.8827742e+01   6.4197974e+01   1.0374935e+02   2.0344425e+02   3.5545806e+01   1.3091956e+02   6.1201613e+01   1.1838548e+02   2.2191290e+01   1.0421631e+02   8.0544194e+01   1.3119775e+02   4.2335161e+01   1.4854448e+02   5.3657419e+01   3.2990805e+02   3.9507419e+01   1.2626199e+02   7.9911290e+01   1.8398097e+02   8.1753871e+01   2.1914679e+02   4.0725484e+01   1.7866777e+02   4.4316129e+01   2.0501923e+02   2.8849774e+02   1.4445050e+02   7.2346129e+01   1.6291683e+02   6.0025806e+01   1.3819277e+02   9.7130645e+01   1.8035826e+02   4.9351613e+01   1.3896832e+02   5.1896774e+01   1.5585245e+02   5.6802903e+01   1.6301706e+02   2.9677419e+01   1.0617710e+02   5.0269355e+01   2.0157200e+02   2.4762581e+01   1.1434964e+02   2.7500000e+01   2.0020258e+02   4.2518710e+01   1.6774947e+02   4.6827097e+01   1.3678028e+02   3.1291548e+02   5.1452245e+01   4.3854194e+01   1.2533005e+02   4.7065484e+01   1.7912412e+02   3.5138065e+01   1.0397057e+02   1.9539032e+02   8.2219097e+01   3.6758710e+01   1.4731027e+02   2.2622581e+01   1.0753794e+02   8.9836129e+01   1.2090375e+02   7.8369355e+01   1.4267077e+02   5.4933871e+01   1.6284077e+02   8.0385484e+01   1.4285368e+02   4.4269677e+01   1.0681939e+02   1.2800484e+02   1.3738897e+02   5.8312903e+01   1.8411561e+02   3.2020645e+01   1.0545835e+02   3.7771935e+01   1.4415115e+02   1.3575065e+02   1.1506963e+02   2.3577355e+02   1.8152102e+02   2.9114516e+01   1.6604213e+02   6.0833871e+01   1.4445458e+02   1.7999677e+01   1.5672615e+02   6.0816774e+01   1.3911530e+02   2.5064516e+01   1.3799452e+02   3.2666129e+01   1.1640348e+02   6.8815484e+01   1.1278702e+02   2.8614710e+02   1.3278275e+02   3.6953226e+01   1.4932632e+02   2.2215161e+01   8.0864400e+01   3.3668065e+01   9.5526555e+01   1.9308742e+02   1.2802494e+02   1.8434645e+02   1.6304809e+02   1.8774677e+02   1.7964026e+02   3.3083548e+01   1.6439686e+02   1.8185323e+02   2.6654690e+02   3.4288065e+01   1.7301147e+02   1.2111516e+02   1.1172369e+02   5.2069677e+01   1.1638088e+02   9.0269677e+01   1.9333681e+02   6.4784516e+01   2.0667530e+02   2.9579677e+01   1.7925459e+02   5.1226129e+01   1.8150707e+02   3.6128710e+01   1.5812906e+02   2.1999677e+02   3.0970897e+02   7.9159677e+01   1.6563239e+02   3.0968387e+01   1.4946640e+02   3.0577742e+01   8.1919587e+01   6.9529032e+01   1.8099574e+02   4.5126129e+01   1.6172894e+02   1.7461226e+02   9.9333277e+01   3.6352581e+01   1.6082437e+02   5.1753226e+01   1.6511716e+02   5.9841935e+01   2.4419200e+02   6.2794516e+01   1.1249902e+02   9.0342903e+01   1.3635225e+02   6.7484194e+01   2.4104578e+02   2.7648387e+00   1.5301139e+02   5.8774516e+01   2.1004965e+02   2.5534839e+01   1.5836012e+02   8.1912258e+01   1.1263960e+02   4.4098387e+01   1.4899665e+02   8.2748387e+01   1.5304819e+02   5.3341613e+01   1.1096945e+02   6.5268065e+01   1.5530436e+02   4.0835161e+01   1.3436351e+02   3.5526452e+01   8.2504981e+01
   2.7005484e+01   1.7892956e+02   3.2639032e+01   1.8994888e+02   1.1620032e+02   1.3663881e+02   5.9309032e+01   1.2578012e+02   3.0592258e+01   1.4992004e+02   7.3288710e+01   1.9806303e+02   1.9890000e+01   1.2455945e+02   2.1504839e+01   1.1342155e+02   2.8764194e+01   8.4976929e+01   3.7863871e+01   1.5872444e+02   1.6995484e+01   1.3920326e+02   5.2665806e+01   1.9328222e+02   3.6501935e+01   1.6574468e+02   1.9340806e+02   1.2718929e+02   4.6537742e+01   6.0581174e+01   1.3065935e+02   1.8020145e+02   4.9785806e+01   9.0690361e+01   1.0020161e+02   9.6165484e+01   3.7521290e+01   1.4422991e+02   6.6454194e+01   1.5508495e+02   2.8815161e+01   1.1310608e+02   3.6977419e+01   2.7868245e+02   1.3657419e+01   7.7999987e+01   5.7721290e+01   2.2203617e+02   7.0133871e+01   2.0502639e+02   5.0865484e+01   2.5033657e+02   4.3226129e+01   1.6762643e+02   1.7330774e+02   1.7132570e+02   5.5296129e+01   1.7795083e+02   6.6025806e+01   1.1100277e+02   1.2661065e+02   1.8451986e+02   4.9311613e+01   1.5202152e+02   7.0656774e+01   1.3540165e+02   4.8322903e+01   2.0984546e+02   3.7017419e+01   1.2520990e+02   5.3269355e+01   1.7713200e+02   3.0482581e+01   1.1647204e+02   5.6250000e+01   1.6290258e+02   4.1898710e+01   1.6298907e+02   4.6537097e+01   1.7628348e+02   2.5970548e+02   4.4389045e+01   3.4754194e+01   1.3629805e+02   2.6775484e+01   1.5964732e+02   2.6668065e+01   8.3498168e+01   2.2163032e+02   8.8209897e+01   4.4668710e+01   1.4209747e+02   2.5852581e+01   1.0836954e+02   1.0422613e+02   1.4070255e+02   5.8039355e+01   1.3643717e+02   5.0553871e+01   1.4415117e+02   1.1743548e+02   9.3939677e+01   4.1599677e+01   1.0770299e+02   1.4433484e+02   1.5489257e+02   6.1512903e+01   1.5314961e+02   3.5410645e+01   1.0703715e+02   3.8621935e+01   1.3346315e+02   1.4694065e+02   1.0369443e+02   2.0882355e+02   1.6005702e+02   3.2024516e+01   1.6232933e+02   5.8933871e+01   1.4697658e+02   1.8379677e+01   1.1546575e+02   7.4436774e+01   1.5002570e+02   4.0914516e+01   1.4948652e+02   2.1186129e+01   1.2132188e+02   4.3815484e+01   9.6887019e+01   2.7809710e+02   9.4856748e+01   3.1763226e+01   1.5170152e+02   2.0695161e+01   5.8706000e+01   2.6718065e+01   1.1418255e+02   1.6084742e+02   1.1055414e+02   2.3176645e+02   1.6201449e+02   1.8360677e+02   1.8564146e+02   4.8803548e+01   1.9875926e+02   1.7035323e+02   2.6596690e+02   5.1188065e+01   1.3684947e+02   1.2288516e+02   8.5292090e+01   4.5109677e+01   1.1112768e+02   8.8129677e+01   1.0450801e+02   3.4314516e+01   2.3335290e+02   3.6579677e+01   1.3797459e+02   5.2796129e+01   1.6123147e+02   7.6748710e+01   1.6659946e+02   2.1027677e+02   2.3291657e+02   8.2379677e+01   1.8787479e+02   5.0398387e+01   1.3591200e+02   3.1767742e+01   1.0344439e+02   6.9339032e+01   1.5254094e+02   4.1266129e+01   1.0770774e+02   2.0033226e+02   9.1415677e+01   2.5882581e+01   1.4162197e+02   5.0143226e+01   1.7948596e+02   5.7121935e+01   2.0054960e+02   5.4134516e+01   1.4724182e+02   9.5152903e+01   1.6582745e+02   5.3144194e+01   2.9813298e+02   4.6148387e+00   1.8877339e+02   4.5164516e+01   1.9480845e+02   4.9964839e+01   1.4107572e+02   9.5012258e+01   1.1316160e+02   4.8568387e+01   1.3097905e+02   5.9888387e+01   1.7372699e+02   3.8611613e+01   1.5547785e+02   7.6698065e+01   1.6162996e+02   3.6895161e+01   1.4178871e+02   3.7856452e+01   7.1178581e+01
   4.3145484e+01   1.3953836e+02   3.1259032e+01   1.9609928e+02   8.0100323e+01   1.2133681e+02   7.5979032e+01   1.1506652e+02   2.9392258e+01   1.7953604e+02   7.1048710e+01   1.5628223e+02   2.5370000e+01   1.4288105e+02   3.6884839e+01   1.0748115e+02   2.6334194e+01   7.1131329e+01   7.2293871e+01   1.5730004e+02   1.9565484e+01   1.7237766e+02   5.6565806e+01   1.7697022e+02   3.7691935e+01   1.6821948e+02   1.8778806e+02   1.5035889e+02   4.0827742e+01   9.3417974e+01   1.0674935e+02   1.5230425e+02   5.8975806e+01   1.2600516e+02   7.6681613e+01   1.1795708e+02   2.6711290e+01   1.2609471e+02   7.1544194e+01   1.4239775e+02   4.2865161e+01   1.2302208e+02   8.1847419e+01   2.7009285e+02   3.2367419e+01   9.3263187e+01   5.1951290e+01   2.0926777e+02   5.6663871e+01   1.9162399e+02   4.7105484e+01   1.8024737e+02   5.0316129e+01   1.4067923e+02   3.5877742e+01   1.6204010e+02   4.6486129e+01   1.5608563e+02   7.5645806e+01   1.1404317e+02   1.2032065e+02   2.2078306e+02   3.1351613e+01   1.8402832e+02   6.5796774e+01   1.4202045e+02   5.8272903e+01   2.4051946e+02   3.0827419e+01   1.2903510e+02   4.7219355e+01   1.3828600e+02   2.6292581e+01   1.0518724e+02   5.2190000e+01   1.5497738e+02   5.6378710e+01   2.0922067e+02   4.2297097e+01   1.7228268e+02   2.7912548e+02   5.7055445e+01   3.6184194e+01   1.3760365e+02   5.1255484e+01   1.6930892e+02   4.0758065e+01   9.6180968e+01   2.5025032e+02   7.8060297e+01   2.5478710e+01   1.2401267e+02   2.3042581e+01   8.9354335e+01   1.0817613e+02   1.4295655e+02   5.5229355e+01   1.1223197e+02   4.7173871e+01   1.5089157e+02   1.0514548e+02   1.3430288e+02   4.7129677e+01   1.0845059e+02   1.0967484e+02   1.3004537e+02   5.1932903e+01   1.5986601e+02   2.7500645e+01   1.1900995e+02   5.2391935e+01   1.3460155e+02   1.4170065e+02   1.1382363e+02   2.2625355e+02   1.5971262e+02   7.1645161e+00   1.6541813e+02   8.8143871e+01   1.2826978e+02  -2.1903226e+00   1.5820135e+02   5.7676774e+01   1.7417650e+02   4.0014516e+01   1.3365852e+02   3.2826129e+01   1.2365068e+02   4.9765484e+01   1.0815102e+02   2.9785710e+02   9.3325948e+01   4.6623226e+01   1.5255272e+02   2.3025161e+01   1.1632960e+02   3.5998065e+01   8.4960155e+01   1.8389742e+02   1.4404014e+02   1.9595645e+02   1.1145929e+02   2.2231677e+02   2.0063466e+02   3.5043548e+01   1.7400006e+02   1.7530323e+02   2.3572090e+02   3.8758065e+01   1.3703387e+02   1.4049516e+02   9.5363290e+01   4.1019677e+01   1.0083488e+02   7.2509677e+01   1.6742761e+02   4.7084516e+01   2.6021130e+02   5.1059677e+01   1.2377619e+02   4.3796129e+01   1.8333147e+02   5.3228710e+01   1.4662106e+02   2.0494677e+02   2.6243297e+02   6.6769677e+01   2.0157359e+02   5.1308387e+01   1.2983920e+02   3.7577742e+01   1.1531959e+02   6.8339032e+01   1.5371094e+02   3.5786129e+01   1.1323614e+02   1.8742226e+02   1.0859848e+02   2.9542581e+01   1.8722917e+02   5.8523226e+01   1.7966556e+02   5.0701935e+01   2.2273320e+02   5.2934516e+01   1.2328782e+02   7.5772903e+01   1.9270785e+02   5.1984194e+01   3.0422578e+02   1.8424839e+01   1.7109859e+02   4.7164516e+01   1.9936845e+02   2.3774839e+01   1.4879092e+02   6.8912258e+01   9.9159600e+01   5.8378387e+01   1.3580425e+02   7.1458387e+01   1.8209139e+02   4.9951613e+01   1.3079065e+02   6.3228065e+01   1.3941756e+02   3.2995161e+01   1.5952071e+02   2.8906452e+01   7.5944581e+01
   5.5045484e+01   1.4320636e+02   2.9489032e+01   1.9220088e+02   8.1150323e+01   1.3387281e+02   5.7209032e+01   8.4898116e+01   3.4112258e+01   2.0153844e+02   4.2428710e+01   1.7372183e+02   2.8990000e+01   1.3636145e+02   1.3174839e+01   9.1227948e+01   2.9714194e+01   8.8620929e+01   3.7633871e+01   1.9207284e+02   3.6465484e+01   1.6479566e+02   7.4045806e+01   1.9029182e+02   3.3971935e+01   1.5346708e+02   2.4802806e+02   1.5443969e+02   4.4537742e+01   8.3451174e+01   1.1274935e+02   1.5187425e+02   4.9495806e+01   1.3566356e+02   7.7961613e+01   1.2218468e+02   3.3711290e+01   1.4776471e+02   7.7024194e+01   1.3028935e+02   4.0435161e+01   1.5583648e+02   5.3597419e+01   3.1072285e+02   1.3367419e+01   9.0263187e+01   7.3481290e+01   2.4211537e+02   4.4373871e+01   2.1689719e+02   4.3155484e+01   2.1247337e+02   3.8316129e+01   1.4325923e+02   3.8877742e+01   1.4708010e+02   5.7576129e+01   1.7366843e+02   6.4645806e+01   7.4113174e+01   1.4351065e+02   2.0088786e+02   3.3831613e+01   1.6820992e+02   4.1746774e+01   1.4061445e+02   4.8512903e+01   1.8768026e+02   3.0067419e+01   1.3852590e+02   3.7369355e+01   1.6355400e+02  -1.2517419e+01   9.1482039e+01   4.5000000e+01   1.7343258e+02   5.0048710e+01   1.6110707e+02   3.2967097e+01   1.6260908e+02   3.0654548e+02   5.0381845e+01   4.2994194e+01   1.3558885e+02   3.3725484e+01   1.4443132e+02   3.6188065e+01   9.9886568e+01   2.0591032e+02   8.2707497e+01   2.6998710e+01   1.2770107e+02   3.7282581e+01   1.0569514e+02   9.9076129e+01   1.3116455e+02   7.7889355e+01   1.2041917e+02   3.8173871e+01   1.4514157e+02   1.1971548e+02   1.3389728e+02   4.1409677e+01   1.0066819e+02   1.1948484e+02   1.9474057e+02   5.5082903e+01   1.3294401e+02   3.7500645e+01   1.2948995e+02   4.3531935e+01   1.7245035e+02   1.4913065e+02   1.4056923e+02   2.0096355e+02   1.7716582e+02   3.5404516e+01   1.4629893e+02   6.0563871e+01   1.3652618e+02   1.7379677e+01   1.4482575e+02   5.0626774e+01   1.0683050e+02   3.4394516e+01   1.2681812e+02   3.1296129e+01   1.3851308e+02   6.8345484e+01   1.2203462e+02   2.4628710e+02   1.1678155e+02   2.2953226e+01   1.3078632e+02   4.0405161e+01   1.2083920e+02   3.4908065e+01   6.2147355e+01   1.7742742e+02   1.0993774e+02   2.4729645e+02   1.2287209e+02   2.1436677e+02   1.9099066e+02   4.4513548e+01   2.0038246e+02   1.7995323e+02   2.6664890e+02   5.8188065e+01   1.5219947e+02   1.3226516e+02   1.3283169e+02   4.2109677e+01   8.9027677e+01   7.3219677e+01   2.1794081e+02   6.3844516e+01   2.3246050e+02   4.6249677e+01   1.5373099e+02   2.9266129e+01   1.8221387e+02   4.7458710e+01   1.5499266e+02   2.0994677e+02   2.7465297e+02   8.5769677e+01   1.7149359e+02   3.4308387e+01   1.4847920e+02   4.0097742e+01   9.3827987e+01   7.1379032e+01   1.4446774e+02   3.5406129e+01   1.3950654e+02   1.8485226e+02   1.0527408e+02   3.0072581e+01   1.8042677e+02   5.4373226e+01   1.9776756e+02   6.2791935e+01   1.7766600e+02   5.4654516e+01   1.2277022e+02   9.3632903e+01   1.3213905e+02   5.6144194e+01   2.4167298e+02   2.7384839e+01   1.8923179e+02   4.5994516e+01   1.9746205e+02   4.8864839e+01   1.3963372e+02   8.2152258e+01   7.6620400e+01   7.4148387e+01   1.3935265e+02   6.7268387e+01   1.8061659e+02   5.0781613e+01   1.5767425e+02   6.4318065e+01   1.8381036e+02   4.1205161e+01   1.3275391e+02   3.8666452e+01   7.6683781e+01
   3.9005484e+01   1.5034956e+02   3.0449032e+01   1.7854408e+02   1.5825032e+02   1.6242481e+02   6.4739032e+01   1.1076572e+02   2.2872258e+01   1.4777764e+02   8.0008710e+01   1.8633543e+02   1.8370000e+01   1.5835105e+02   4.0884839e+01   1.1039115e+02   2.6044194e+01   9.1294529e+01   4.2633871e+01   1.7610284e+02   2.1705484e+01   1.5806646e+02   4.7615806e+01   1.6982622e+02   3.9731935e+01   1.7005628e+02   2.3878806e+02   1.4022889e+02   4.2447742e+01   9.5568374e+01   9.5939355e+01   1.4944905e+02   6.0925806e+01   1.3465916e+02   9.9681613e+01   1.0473708e+02   4.5901290e+01   1.1807951e+02   5.0884194e+01   1.4776055e+02   3.3905161e+01   1.4435888e+02   5.8347419e+01   2.6697285e+02   2.0177419e+01   1.1432839e+02   5.8331290e+01   2.4422737e+02   6.5373871e+01   2.0964719e+02   3.2155484e+01   2.2640337e+02   5.9176129e+01   1.5488043e+02   3.7447742e+01   1.4291450e+02   5.7106129e+01   1.6542603e+02   7.3355806e+01   8.6796374e+01   1.0809065e+02   2.0143146e+02   4.5641613e+01   1.5402512e+02   7.8896774e+01   1.2821245e+02   7.6272903e+01   2.2183946e+02   2.7347419e+01   1.4422350e+02   5.1789355e+01   1.8964040e+02   7.8625806e+00   1.0170164e+02   5.7500000e+01   1.4961258e+02   4.0998710e+01   1.9692107e+02   3.1537097e+01   1.3010348e+02   3.1001548e+02   4.5424245e+01   2.0424194e+01   1.5344445e+02   3.0065484e+01   1.5243412e+02   2.4568065e+01   9.8716168e+01   1.7129032e+02   6.6957097e+01   2.7808710e+01   1.1187627e+02   3.8472581e+01   9.0839935e+01   9.3796129e+01   1.8753695e+02   4.9659355e+01   1.4791757e+02   5.4073871e+01   1.2895957e+02   1.0752548e+02   9.1782477e+01   3.5029677e+01   1.0674859e+02   1.2138484e+02   1.4553857e+02   4.9172903e+01   1.2489681e+02   3.6640645e+01   1.2136875e+02   3.0481935e+01   1.3064435e+02   1.2751065e+02   1.1976883e+02   1.6711355e+02   1.8315382e+02   1.4454516e+01   1.6173493e+02   6.1463871e+01   1.2508418e+02   1.2239677e+01   1.0656695e+02   7.1966774e+01   1.4684330e+02   2.7824516e+01   1.4144372e+02   2.3876129e+01   1.2225668e+02   5.0915484e+01   1.1416902e+02   2.4966710e+02   1.0103115e+02   3.4663226e+01   1.2322952e+02   3.0025161e+01   7.6149600e+01   3.3808065e+01   8.9375355e+01   1.6265742e+02   6.0459342e+01   2.1591645e+02   1.3581249e+02   2.0026677e+02   1.5939866e+02   4.0183548e+01   1.6534886e+02   1.6240323e+02   2.7105290e+02   4.2478065e+01   1.6035627e+02   1.1673516e+02   1.2407409e+02   4.4399677e+01   1.0742448e+02   6.1319677e+01   1.9194281e+02   6.0784516e+01   2.2223530e+02   4.6389677e+01   1.8176979e+02   6.1366129e+01   1.6878587e+02   4.5988710e+01   1.7877026e+02   1.8651677e+02   2.5343737e+02   8.9219677e+01   1.8571759e+02   4.9878387e+01   1.3495360e+02   3.4527742e+01   9.3943587e+01   5.8379032e+01   1.4727774e+02   4.1746129e+01   1.3066934e+02   1.9895226e+02   1.0395608e+02   4.5212581e+01   1.6521557e+02   5.5803226e+01   1.5169316e+02   7.1551935e+01   1.4848520e+02   5.4134516e+01   1.3633182e+02   9.1582903e+01   1.4421305e+02   4.4754194e+01   3.0002418e+02   2.7764839e+01   1.4711139e+02   6.6214516e+01   2.0728445e+02   5.9624839e+01   1.4901292e+02   8.8052258e+01   8.5678400e+01   6.1568387e+01   1.5550905e+02   6.8748387e+01   1.7244819e+02   5.2891613e+01   1.5500545e+02   6.4698065e+01   1.4434996e+02   2.2315161e+01   1.2953511e+02   2.6246452e+01   7.6447381e+01
   2.2855484e+01   1.5040156e+02   2.8639032e+01   1.7273888e+02   1.0406032e+02   1.3023001e+02   4.6689032e+01   8.7359716e+01   6.6322581e+00   1.7497684e+02   7.9098710e+01   1.6678823e+02   1.8320000e+01   1.5692505e+02   1.9174839e+01   1.0279795e+02   2.3524194e+01   7.9166129e+01   4.3393871e+01   1.6423204e+02   4.7515484e+01   1.6305166e+02   5.5185806e+01   1.8432062e+02   3.7731935e+01   2.1240628e+02   1.9107806e+02   1.2880569e+02   3.5827742e+01   7.6717974e+01   1.0003935e+02   1.9270105e+02   5.3685806e+01   1.1784836e+02   7.1721613e+01   9.2973884e+01   1.8001290e+01   1.3269151e+02   6.2924194e+01   1.4246735e+02   3.0385161e+01   1.6031048e+02   4.6727419e+01   2.7659245e+02   1.7987419e+01   9.0793587e+01   4.9571290e+01   2.4149817e+02   6.3753871e+01   2.0077679e+02   3.9775484e+01   2.1902377e+02   5.0076129e+01   1.9374843e+02   6.0257742e+01   1.3741970e+02   4.9766129e+01   1.5558323e+02   6.7595806e+01   1.0120717e+02   1.3547065e+02   1.9172106e+02   5.2211613e+01   1.7588952e+02   4.2796774e+01   1.5096045e+02   6.5372903e+01   2.3700146e+02   1.9917419e+01   1.1062790e+02   4.7269355e+01   2.0290200e+02  -1.5174194e+00   1.0503204e+02   4.5060000e+01   1.6648778e+02   5.3568710e+01   1.7148547e+02   3.7587097e+01   1.7108948e+02   2.5638548e+02   6.4294645e+01   4.4854194e+01   1.3815005e+02   2.3065484e+01   1.3318412e+02   3.7858065e+01   8.0702968e+01   1.8039032e+02   6.8509097e+01   2.6808710e+01   1.2895627e+02   3.3762581e+01   9.3836735e+01   7.2416129e+01   1.6272735e+02   4.8179355e+01   1.1784597e+02   5.5983871e+01   1.3723677e+02   9.6765484e+01   1.2335328e+02   5.3459677e+01   1.3018419e+02   1.1795484e+02   1.3862297e+02   4.2222903e+01   1.4421281e+02   2.9500645e+01   1.1660995e+02   3.2051935e+01   1.5565875e+02   1.1808065e+02   1.3438323e+02   2.0615355e+02   1.9203062e+02   2.8304516e+01   1.5900693e+02   4.6143871e+01   1.0988978e+02   1.7189677e+01   1.3617095e+02   9.0006774e+01   1.3597010e+02   2.2444516e+01   1.3763412e+02   3.3136129e+01   1.0930588e+02   4.2285484e+01   9.8119419e+01   2.5081710e+02   1.0369915e+02   2.8383226e+01   1.5259192e+02   2.6215161e+01   9.7354400e+01   4.5288065e+01   1.0297695e+02   1.8280742e+02   8.5697342e+01   2.3924645e+02   1.3075609e+02   2.0503677e+02   1.9401706e+02   4.4703548e+01   1.7332726e+02   1.4755323e+02   2.4794090e+02   6.4858065e+01   1.4937587e+02   1.3754516e+02   1.1940929e+02   5.4109677e+01   1.0083768e+02   7.0889677e+01   1.8793721e+02   8.2434516e+01   2.0726330e+02   3.8009677e+01   1.5358019e+02   4.0936129e+01   1.6190027e+02   4.6368710e+01   1.6030986e+02   1.5365677e+02   2.4372617e+02   6.9329677e+01   2.0575879e+02   3.4258387e+01   1.4939320e+02   5.6387742e+01   1.1247479e+02   5.0619032e+01   1.4522854e+02   3.6556129e+01   1.1560454e+02   2.0838226e+02   9.7201677e+01   3.0112581e+01   1.6385357e+02   6.1563226e+01   1.9547236e+02   8.3221935e+01   1.3903160e+02   6.0364516e+01   1.5793342e+02   8.0012903e+01   1.3151865e+02   4.6094194e+01   2.2791698e+02  -2.7151613e+00   1.6525979e+02   4.8444516e+01   2.1204605e+02   3.3294839e+01   1.3516932e+02   9.0292258e+01   1.1173920e+02   4.1718387e+01   1.3613705e+02   6.0128387e+01   1.5832779e+02   5.2451613e+01   1.3992065e+02   7.2038065e+01   1.6233276e+02   2.9525161e+01   1.7116831e+02   2.0006452e+01   9.5796581e+01
   3.4425484e+01   1.6456596e+02   1.6969032e+01   1.7605248e+02   5.9960323e+01   1.5790801e+02   5.2639032e+01   1.1707372e+02   3.0872258e+01   1.6589764e+02   7.7478710e+01   1.5981783e+02   2.9320000e+01   1.2061505e+02   1.5504839e+01   9.4231548e+01   2.2664194e+01   5.9704929e+01   2.0863871e+01   1.6498444e+02   2.5515484e+01   1.5595166e+02   4.6995806e+01   1.7521582e+02   2.6691935e+01   1.0999948e+02   2.1607806e+02   1.1204569e+02   3.9827742e+01   9.8017974e+01   9.2179355e+01   2.0189985e+02   4.3405806e+01   1.3225076e+02   8.6251613e+01   9.9901484e+01   2.8761290e+01   1.3602071e+02   5.6974194e+01   1.7356335e+02   5.0715161e+01   1.3754408e+02   5.4977419e+01   2.7899245e+02   3.3507419e+01   8.1461987e+01   4.5051290e+01   1.9742977e+02   6.5513871e+01   2.0153599e+02   4.6155484e+01   1.8256337e+02   5.0506129e+01   1.5581403e+02   4.6597742e+01   1.7161250e+02   6.3106129e+01   1.6636603e+02   6.8645806e+01   1.0755317e+02   9.7090645e+01   1.9055146e+02   3.9881613e+01   1.7258592e+02   4.8896774e+01   1.6080245e+02   5.6852903e+01   2.1235306e+02   2.9727419e+01   1.3522310e+02   6.2079355e+01   1.7457720e+02   4.7225806e+00   1.4586284e+02   2.6690000e+01   1.5307738e+02   6.7998710e+01   1.7033107e+02   4.4967097e+01   1.5130908e+02   1.1306548e+02   9.9340245e+01   3.2994194e+01   1.4657885e+02   2.1635484e+01   1.5334852e+02   2.6138065e+01   7.8160568e+01   2.0501032e+02   7.2589497e+01   6.1138710e+01   1.4615987e+02   2.7092581e+01   7.9220335e+01   1.2850613e+02   1.5991015e+02   6.7369355e+01   1.5864077e+02   4.3503871e+01   1.4385517e+02   9.7575484e+01   1.4452848e+02   4.7409677e+01   1.1214819e+02   1.1176484e+02   1.3711817e+02   6.0652903e+01   1.5792841e+02   4.9120645e+01   1.0409035e+02   3.6531935e+01   1.6611035e+02   1.1265065e+02   1.5257763e+02   2.0492355e+02   1.6831902e+02   2.2924516e+01   1.6862733e+02   6.7773871e+01   1.2168938e+02   2.5669677e+01   1.5959255e+02   4.9726774e+01   1.3314250e+02   3.7914516e+01   1.3110652e+02   3.9296129e+01   1.1834308e+02   6.3185484e+01   9.8077419e+01   2.7528710e+02   1.0293155e+02   5.2863226e+01   1.8491352e+02   3.9455161e+01   9.4875200e+01   6.2808065e+01   8.3955355e+01   1.6023742e+02   8.6272942e+01   1.8924645e+02   1.6589609e+02   1.9664677e+02   1.8359826e+02   4.9943548e+01   2.1880806e+02   1.8060323e+02   2.4529690e+02   6.0668065e+01   1.5609107e+02   1.0454516e+02   1.0708929e+02   6.8539677e+01   1.1201328e+02   4.0839677e+01   1.1644121e+02   7.8494516e+01   2.5440850e+02   2.8869677e+01   1.7059139e+02   5.1646129e+01   1.4313347e+02   6.5698710e+01   1.7196346e+02   1.9742677e+02   2.5837457e+02   1.0943968e+02   1.7643999e+02   4.8538387e+01   1.6887080e+02   3.1857742e+01   1.0191719e+02   8.2809032e+01   1.2660334e+02   1.9316129e+01   1.1322374e+02   2.0461226e+02   1.0907328e+02   3.4352581e+01   1.6060437e+02   4.4943226e+01   1.6937196e+02   3.8791935e+01   1.3215600e+02   3.9134516e+01   1.1972182e+02   8.0962903e+01   1.3301265e+02   7.8924194e+01   2.9490058e+02   2.7148387e+00   1.7458539e+02   3.5384516e+01   2.1298085e+02   3.4154839e+01   1.4329052e+02   8.3772258e+01   1.0045080e+02   4.9048387e+01   1.3332065e+02   7.4988387e+01   1.3694899e+02   4.1391613e+01   1.3647545e+02   6.8558065e+01   1.4114116e+02   4.2675161e+01   1.6716631e+02   2.7046452e+01   6.4993381e+01
   4.3195484e+01   1.9072436e+02   3.3539032e+01   1.8825688e+02   1.0987032e+02   1.4091521e+02   6.3449032e+01   1.1406892e+02   2.8592258e+01   1.6846004e+02   8.5048710e+01   1.5988223e+02   3.7850000e+01   1.1226265e+02   2.0364839e+01   1.0661275e+02   3.0474194e+01   7.5370129e+01   3.5293871e+01   1.8278004e+02   3.0565484e+01   1.5921766e+02   6.5085806e+01   1.9461862e+02   4.0161935e+01   1.7850188e+02   2.0850806e+02   1.5670129e+02   4.2727742e+01   8.0695974e+01   1.0041935e+02   1.4548065e+02   4.8545806e+01   1.2306956e+02   7.2151613e+01   9.5699484e+01   2.2811290e+01   1.1978671e+02   5.7164194e+01   1.5163815e+02   3.3245161e+01   1.5484168e+02   5.7847419e+01   2.6807285e+02   3.1507419e+01   9.3281987e+01   6.2051290e+01   1.7735977e+02   7.5183871e+01   2.1867239e+02   4.2725484e+01   2.1502777e+02   4.3506129e+01   1.6998403e+02   3.4307742e+01   1.4811570e+02   5.4106129e+01   1.9032603e+02   6.8315806e+01   8.9629574e+01   1.1151065e+02   1.4429786e+02   3.8351613e+01   1.7732832e+02   5.6606774e+01   1.4309565e+02   5.1992903e+01   2.0583186e+02   4.2917419e+01   1.5135790e+02   4.6409355e+01   1.8083080e+02  -4.0874194e+00   1.2980764e+02   3.4190000e+01   1.6054738e+02   5.5378710e+01   2.0472067e+02   4.7347097e+01   1.7221868e+02   2.7870548e+02   4.1719045e+01   1.8474194e+01   1.2717045e+02   3.7725484e+01   1.5973132e+02   3.3328065e+01   9.6725368e+01   2.0549032e+02   8.1641097e+01   3.1668710e+01   1.8342747e+02   2.6902581e+01   8.2765535e+01   1.1326613e+02   1.6554935e+02   6.2129355e+01   1.0077997e+02   4.0363871e+01   1.4529637e+02   1.0790548e+02   1.3122208e+02   4.4699677e+01   8.9404994e+01   1.3029484e+02   1.6901577e+02   6.4312903e+01   1.7844561e+02   3.6170645e+01   1.2278635e+02   3.8101935e+01   1.7717475e+02   1.4370065e+02   1.2671363e+02   2.1068355e+02   1.4219822e+02   1.1164516e+01   1.6595813e+02   6.4353871e+01   1.3706298e+02   1.9519677e+01   1.2927455e+02   6.2486774e+01   1.0631170e+02   3.8774516e+01   1.2718772e+02   1.9766129e+01   1.0769548e+02   4.4075484e+01   1.3139622e+02   2.7576710e+02   9.7233148e+01   4.6193226e+01   1.4592712e+02   2.7885161e+01   1.0322080e+02   3.3428065e+01   7.9735755e+01   1.9161742e+02   8.8852542e+01   2.2995645e+02   1.3449929e+02   2.1488677e+02   1.7522906e+02   3.9273548e+01   1.9571166e+02   1.6405323e+02   2.7572090e+02   5.7948065e+01   1.7911867e+02   1.0735516e+02   1.1839449e+02   3.4879677e+01   1.2127608e+02   7.3029677e+01   1.8571601e+02   5.3254516e+01   2.0000770e+02   3.9779677e+01   1.8243859e+02   3.2026129e+01   1.8823307e+02   5.6648710e+01   1.6425746e+02   2.0242677e+02   2.9778457e+02   7.6049677e+01   1.9372119e+02   4.5118387e+01   1.6799440e+02   3.0337742e+01   7.8558787e+01   5.9759032e+01   1.2720734e+02   3.7316129e+01   1.1783374e+02   1.9495226e+02   1.2742608e+02   2.7302581e+01   1.4821837e+02   4.5613226e+01   1.8936836e+02   8.2741935e+01   1.2659000e+02   6.2174516e+01   1.1106862e+02   7.5202903e+01   1.3937345e+02   2.6374194e+01   3.0399458e+02  -9.5251613e+00   1.9780459e+02   5.7994516e+01   1.9544205e+02   3.2864839e+01   1.1039372e+02   6.7862258e+01   9.9333600e+01   5.2428387e+01   1.4990025e+02   5.8558387e+01   1.6693339e+02   5.3611613e+01   1.1894785e+02   6.4988065e+01   1.5499676e+02   1.9625161e+01   1.2896031e+02   4.8286452e+01   8.0874181e+01
   2.4475484e+01   1.1779196e+02   3.0639032e+01   1.7348888e+02   1.1944032e+02   1.6128961e+02   7.3639032e+01   1.1139372e+02   3.9392258e+01   1.7911604e+02   6.6288710e+01   1.4690303e+02   2.8850000e+01   1.7946265e+02   2.5454839e+01   9.3915548e+01   3.1854194e+01   7.2209729e+01   4.6963871e+01   1.5203644e+02   2.0995484e+01   1.6293326e+02   7.1475806e+01   1.4687742e+02   4.6501935e+01   1.5870468e+02   1.9302806e+02   1.4745969e+02   5.1347742e+01   8.6286374e+01   9.7989355e+01   1.6633505e+02   4.9835806e+01   1.2739636e+02   6.9201613e+01   1.0945548e+02   3.1521290e+01   1.2165991e+02   6.6164194e+01   1.3353815e+02   5.1575161e+01   1.3637528e+02   4.7847419e+01   2.5175285e+02   3.4657419e+01   8.7079987e+01   5.1911290e+01   1.9936097e+02   7.1473871e+01   1.8553919e+02   5.1245484e+01   2.0791617e+02   4.0696129e+01   1.7863883e+02   4.2977742e+01   1.7109210e+02   5.6386129e+01   1.5443363e+02   8.4735806e+01   1.0864597e+02   1.0061065e+02   1.7212986e+02   6.5501613e+01   1.9982632e+02   5.2086774e+01   1.5811725e+02   5.7082903e+01   2.1561466e+02   3.4297419e+01   1.3932750e+02   2.9749355e+01   1.9173360e+02  -3.3774194e+00   1.0208084e+02   3.6190000e+01   1.6231738e+02   6.0378710e+01   1.7456067e+02   4.2867097e+01   1.4395708e+02   2.8380548e+02   3.2781045e+01   4.3714194e+01   1.2672125e+02   4.2495484e+01   1.6476972e+02   3.7138065e+01   1.0285057e+02   2.1453032e+02   8.5347897e+01   3.9428710e+01   1.5385667e+02   3.4762581e+01   7.4276735e+01   9.8986129e+01   1.7169175e+02   6.0659355e+01   1.6289757e+02   3.5023871e+01   1.4962357e+02   9.7715484e+01   1.2803728e+02   2.7079677e+01   1.0386459e+02   1.2033484e+02   1.9243257e+02   5.1222903e+01   2.1021281e+02   4.2410645e+01   1.0214715e+02   4.2391935e+01   1.5907155e+02   1.1003065e+02   1.5459723e+02   2.0682355e+02   1.9116702e+02   2.8784516e+01   1.8168853e+02   7.0193871e+01   1.4796578e+02   2.8619677e+01   1.3573655e+02   6.3156774e+01   1.3011810e+02   3.8254516e+01   1.4184932e+02   2.8246129e+01   1.2090708e+02   5.2395484e+01   1.4473062e+02   2.4704710e+02   1.2129075e+02   3.3623226e+01   1.4936272e+02   2.0455161e+01   8.3155200e+01   2.7478065e+01   9.0551755e+01   1.7756742e+02   8.5976542e+01   2.4234645e+02   1.4207809e+02   1.6726677e+02   1.7879866e+02   6.1183548e+01   1.7152886e+02   1.6100323e+02   2.5191490e+02   4.4048065e+01   1.4623067e+02   1.3221516e+02   9.9635690e+01   4.5539677e+01   1.1861328e+02   9.2029677e+01   1.8743601e+02   4.2194516e+01   2.3507250e+02   4.7059677e+01   1.7799619e+02   3.9696129e+01   1.8389947e+02   4.1748710e+01   1.6520946e+02   2.4970677e+02   2.3138217e+02   1.0260968e+02   2.1814639e+02   5.4968387e+01   1.4559640e+02   5.3627742e+01   1.1284559e+02   6.0339032e+01   1.3721094e+02   4.2266129e+01   1.0557774e+02   1.8352226e+02   1.1272048e+02   3.5922581e+01   1.7176877e+02   6.7473226e+01   1.7909956e+02   6.6791935e+01   1.4796600e+02   4.2274516e+01   1.1866062e+02   9.0342903e+01   1.3821225e+02   5.3814194e+01   3.1868938e+02   9.2348387e+00   1.5740379e+02   6.2554516e+01   1.8757725e+02   4.0864839e+01   1.6785372e+02   8.0052258e+01   1.0264840e+02   4.9098387e+01   1.5521665e+02   7.1268387e+01   2.1420659e+02   5.3841613e+01   1.6164945e+02   7.2038065e+01   1.3381276e+02   2.8835161e+01   1.4395351e+02   2.2246452e+01   5.7377381e+01
   4.4575484e+01   1.4547396e+02   3.8349032e+01   1.8053208e+02   1.1949032e+02   1.3771561e+02   4.5449032e+01   1.0630892e+02   1.3592258e+01   2.0485004e+02   5.7288710e+01   1.6000303e+02   2.6850000e+01   1.7772265e+02   3.5794839e+01   1.0013835e+02   2.3334194e+01   1.0475133e+02   5.1443871e+01   1.6834804e+02   1.1235484e+01   1.6100406e+02   5.3995806e+01   1.2960582e+02   4.8451935e+01   1.9883868e+02   2.2683806e+02   1.4613489e+02   5.1397742e+01   8.6572374e+01   9.6469355e+01   1.7426665e+02   5.9975806e+01   1.2087516e+02   7.5871613e+01   8.9491884e+01   1.9331290e+01   9.4635110e+01   6.9974194e+01   1.5685335e+02   2.6815161e+01   1.4816608e+02   5.5287419e+01   2.4627765e+02   3.2987419e+01   1.1235359e+02   6.4621290e+01   1.8420417e+02   6.3083871e+01   2.4935039e+02   5.0345484e+01   2.2589817e+02   5.9506129e+01   1.9556403e+02   3.7027742e+01   1.2975810e+02   4.9576129e+01   2.1640843e+02   7.8455806e+01   1.0809837e+02   1.1337065e+02   1.6567906e+02   4.2591613e+01   1.6060912e+02   5.8516774e+01   1.4960285e+02   7.2612903e+01   1.8242226e+02   3.9157419e+01   1.3850870e+02   4.6129355e+01   1.7813320e+02  -5.6741935e-01   8.7526039e+01   2.5630000e+01   1.6741218e+02   3.7378710e+01   1.8364067e+02   3.7827097e+01   1.6717028e+02   3.2633548e+02   4.2638645e+01   3.8374194e+01   1.5633845e+02   3.6115484e+01   1.5809012e+02   3.1668065e+01   1.1090817e+02   1.7944032e+02   6.2015097e+01   5.5518710e+01   1.5680947e+02   3.8522581e+01   7.1785935e+01   9.2316129e+01   1.4975535e+02   5.7079355e+01   1.3808397e+02   3.2693871e+01   1.0623997e+02   9.7245484e+01   1.2112488e+02   3.7889677e+01   1.0109979e+02   1.1305484e+02   9.5064968e+01   4.4082903e+01   1.6278401e+02   2.4830645e+01   1.1536355e+02   2.8291935e+01   1.4814955e+02   1.4760065e+02   1.3916163e+02   2.4053355e+02   1.6119022e+02   2.6974516e+01   1.6802333e+02   6.8413871e+01   1.2179818e+02   2.1429677e+01   1.0760175e+02   6.7106774e+01   1.5380210e+02   2.4964516e+01   1.4533252e+02   3.3186129e+01   1.5225188e+02   3.9135484e+01   9.4261419e+01   2.2047710e+02   1.1631635e+02   2.7003226e+01   1.2660232e+02   2.1165161e+01   8.5758400e+01   3.2528065e+01   9.4857755e+01   1.7099742e+02   7.2412142e+01   2.1300645e+02   1.4047529e+02   1.9360677e+02   1.9865146e+02   4.2653548e+01   1.6958126e+02   1.5260323e+02   2.2578690e+02   5.0328065e+01   1.1910827e+02   1.2402516e+02   1.0391089e+02   5.1159677e+01   9.2073677e+01   8.4319677e+01   2.1715281e+02   5.1844516e+01   2.2306050e+02   5.1489677e+01   1.4969179e+02   4.8696129e+01   1.7884947e+02   4.0078710e+01   1.4291306e+02   2.1308677e+02   2.3978177e+02   7.1219677e+01   1.8126759e+02   2.5448387e+01   1.5014800e+02   4.3287742e+01   1.0309279e+02   5.1619032e+01   1.3819854e+02   3.6746129e+01   1.1039934e+02   1.8099226e+02   7.7012877e+01   5.7262581e+01   1.5925157e+02   4.4233226e+01   1.6142876e+02   7.0121935e+01   1.7507960e+02   3.9514516e+01   1.5112142e+02   6.3202903e+01   1.3067345e+02   5.9034194e+01   2.7827178e+02   8.8048387e+00   1.6681819e+02   5.0164516e+01   2.0729845e+02   5.0054839e+01   1.4734852e+02   7.7962258e+01   1.0562560e+02   7.4808387e+01   1.2987985e+02   7.2988387e+01   1.6648899e+02   6.6611613e+01   1.4001785e+02   5.8938065e+01   1.5795076e+02   4.3785161e+01   1.2712751e+02   3.6336452e+01   7.1110181e+01
   3.4715484e+01   1.5931276e+02   3.7869032e+01   1.8286048e+02   7.7720323e+01   1.6771721e+02   6.9209032e+01   1.0931812e+02   1.8442258e+01   1.7327204e+02   4.9908710e+01   1.6497343e+02   2.8130000e+01   1.3304025e+02   4.3984839e+01   1.1653315e+02   3.7854194e+01   1.1315973e+02   3.8723871e+01   1.7503564e+02   2.1465484e+01   1.5656566e+02   6.8705806e+01   1.6523902e+02   3.8971935e+01   2.0092708e+02   1.8416806e+02   1.6935849e+02   2.0107742e+01   9.3975574e+01   1.0484935e+02   1.7102625e+02   7.6165806e+01   1.2519996e+02   8.7391613e+01   1.2067028e+02   3.7711290e+01   1.5811471e+02   6.9734194e+01   1.5320255e+02   4.1625161e+01   1.5279128e+02   4.5847419e+01   2.9266285e+02   3.5127419e+01   1.1552239e+02   5.4521290e+01   1.8148217e+02   6.0663871e+01   1.9649399e+02   4.0535484e+01   2.0168297e+02   5.6026129e+01   1.8889243e+02   4.5447742e+01   1.5846450e+02   5.8816129e+01   1.6670923e+02   4.7315806e+01   1.2444957e+02   1.1580065e+02   1.9943466e+02   4.7351613e+01   1.7217832e+02   5.0036774e+01   1.4338125e+02   5.6232903e+01   2.0040266e+02   3.7877419e+01   1.4395110e+02   2.2559355e+01   1.8111880e+02   7.9625806e+00   9.9073639e+01   4.2630000e+01   1.3393218e+02   5.2088710e+01   1.5489387e+02   4.2777097e+01   1.5920428e+02   2.8949548e+02   4.8905845e+01   4.5804194e+01   1.1221405e+02   3.4925484e+01   1.6157532e+02   3.6048065e+01   6.4177768e+01   1.9472032e+02   7.2272697e+01   4.8238710e+01   1.6219187e+02   4.7572581e+01   8.9921935e+01   9.3366129e+01   1.4162135e+02   5.8319355e+01   1.0551477e+02   5.1123871e+01   1.3952557e+02   9.1575484e+01   1.1462848e+02   4.6839677e+01   1.1857379e+02   1.0329484e+02   1.2146577e+02   5.2172903e+01   1.7103681e+02   2.7360645e+01   1.2344115e+02   3.0431935e+01   1.7192835e+02   1.2408065e+02   1.4143323e+02   2.2558355e+02   1.6843622e+02   2.5454516e+01   1.4061493e+02   6.7303871e+01   1.1888698e+02   1.4519677e+01   1.4758455e+02   7.4536774e+01   1.4486770e+02   2.3874516e+01   1.4337972e+02   2.7666129e+01   1.4211348e+02   4.8605484e+01   1.1035382e+02   2.5742710e+02   1.3270035e+02   2.7813226e+01   1.5072752e+02   1.0925161e+01   1.1729760e+02   3.7618065e+01   1.0217055e+02   2.9707419e+01   1.0032534e+02   2.1143645e+02   1.4245089e+02   2.0069677e+02   2.0465426e+02   4.0083548e+01   1.8826686e+02   1.5720323e+02   2.5031890e+02   6.8378065e+01   1.3433427e+02   1.3107516e+02   1.2044689e+02   4.4259677e+01   7.8385677e+01   9.0889677e+01   1.7633721e+02   2.1434516e+01   2.2314330e+02   6.0249677e+01   1.5237099e+02   3.6746129e+01   1.6404547e+02   3.9938710e+01   1.5554426e+02   1.9794677e+02   2.8147297e+02   1.0415968e+02   1.9208239e+02   3.6588387e+01   1.6467680e+02   5.2477742e+01   1.0593759e+02   5.2379032e+01   1.8898774e+02   3.4976129e+01   1.3069094e+02   1.9133226e+02   1.4952568e+02   5.0972581e+01   1.6837477e+02   5.7803226e+01   1.5568316e+02   6.5121935e+01   1.9666960e+02   5.4134516e+01   1.4567182e+02   5.8392903e+01   1.2595825e+02   4.0034194e+01   2.6846178e+02   8.1448387e+00   1.6406099e+02   5.8774516e+01   1.9010965e+02   4.2864839e+01   1.5126372e+02   7.5822258e+01   1.6417680e+02   5.4528387e+01   1.6235225e+02   8.5078387e+01   1.6314179e+02   5.1951613e+01   1.3663065e+02   5.4748065e+01   1.5000596e+02   1.5255161e+01   1.6666991e+02   5.4196452e+01   9.7871381e+01
   2.7475484e+01   1.7255196e+02   3.6489032e+01   1.8702088e+02   1.0139032e+02   1.4425361e+02   7.2209032e+01   1.4078812e+02   1.8682258e+01   1.4349284e+02   7.5668710e+01   1.7577263e+02   4.7990000e+01   1.3207145e+02   3.9364839e+01   1.2785275e+02   3.7184194e+01   8.8353329e+01   2.0773871e+01   1.8547164e+02   1.3615484e+01   1.7976366e+02   3.0185806e+01   1.9061062e+02   2.8541935e+01   1.7352148e+02   1.9435806e+02   1.7240329e+02   3.3637742e+01   1.1603317e+02   1.1984935e+02   1.5944625e+02   5.7065806e+01   1.4934796e+02   9.1961613e+01   1.9235468e+02   2.6101290e+01   1.3528351e+02   5.1354194e+01   1.4853295e+02   5.2005161e+01   1.5220088e+02   4.2537419e+01   2.8723765e+02   4.3607419e+01   7.8363987e+01   5.1911290e+01   2.2522097e+02   6.9563871e+01   2.2088199e+02   4.9435484e+01   2.4825097e+02   3.7796129e+01   1.6240083e+02   3.7407742e+01   1.2115770e+02   6.0436129e+01   1.6434963e+02   6.1455806e+01   9.8938374e+01   9.4470645e+01   1.8947106e+02   4.6971613e+01   1.5244872e+02   5.9986774e+01   1.1953525e+02   7.3992903e+01   2.0650186e+02   4.4877419e+01   1.5110110e+02   4.9369355e+01   1.6954400e+02  -6.3774194e+00   8.7510839e+01   3.5940000e+01   1.4677738e+02   3.8238710e+01   1.3395187e+02   5.7397097e+01   1.5503468e+02   3.2196548e+02   6.7778245e+01   3.8424194e+01   1.3876445e+02   4.4635484e+01   1.3450852e+02   3.6708065e+01   1.0665497e+02   2.0787032e+02   7.4500697e+01   3.4138710e+01   1.3236987e+02   3.5812581e+01   1.0010274e+02   1.0641613e+02   1.4447735e+02   5.0269355e+01   1.2596877e+02   5.1123871e+01   1.2443557e+02   8.8575484e+01   1.2324848e+02   2.7789677e+01   1.1975779e+02   1.3029484e+02   1.0025577e+02   5.2742903e+01   1.3909121e+02   1.7550645e+01   1.1018595e+02   3.0051935e+01   1.5657875e+02   1.4770065e+02   1.5730363e+02   2.0649355e+02   1.6748342e+02   2.8734516e+01   1.5664253e+02   6.0933871e+01   1.3554658e+02   1.8089677e+01   1.5400895e+02   6.8296774e+01   1.4984690e+02   2.4444516e+01   1.3614412e+02   3.5186129e+01   1.1188188e+02   4.5975484e+01   9.6194219e+01   2.7376710e+02   8.7673148e+01   3.6903226e+01   1.6076032e+02   2.7355161e+01   9.3313200e+01   4.0378065e+01   8.8419755e+01   2.2567419e+01   7.4136542e+01   1.9057645e+02   1.5483969e+02   2.2312677e+02   1.8318986e+02   3.0893548e+01   2.1109206e+02   1.8725323e+02   2.6726490e+02   6.1378065e+01   1.5922427e+02   1.1388516e+02   1.0344209e+02   2.9729677e+01   8.2638077e+01   8.8509677e+01   2.1328761e+02   6.1904516e+01   2.6773570e+02   4.5779677e+01   1.4471859e+02   4.0076129e+01   1.8034907e+02   4.0888710e+01   1.9194826e+02   2.0342677e+02   2.8036457e+02   7.3219677e+01   1.7955759e+02   4.0158387e+01   1.9363120e+02   6.1577742e+01   9.2009587e+01   5.4099032e+01   1.4995014e+02   3.3976129e+01   1.3172094e+02   1.5857226e+02   1.4985648e+02   7.3022581e+01   1.5261077e+02   6.1333226e+01   1.7278076e+02   5.8981935e+01   2.0521080e+02   4.2464516e+01   1.2807542e+02   7.1532903e+01   1.3661705e+02   4.0374194e+01   2.8237458e+02   1.3904839e+01   1.6765019e+02   4.1884516e+01   2.3162085e+02   6.3814839e+01   1.6453772e+02   8.6102258e+01   1.1954440e+02   8.4288387e+01   1.5402145e+02   9.6798387e+01   1.7349419e+02   7.3451613e+01   1.3963065e+02   5.1888065e+01   1.5147476e+02   3.4045161e+01   1.5159671e+02   3.1386452e+01   5.6746181e+01
   3.9475484e+01   1.5197196e+02   3.4679032e+01   1.8263568e+02   8.6290323e+01   1.2156161e+02   5.3639032e+01   1.2542372e+02   2.5202258e+01   1.8544124e+02   7.3048710e+01   1.5112223e+02   8.2300000e+00   1.4554225e+02   2.3794839e+01   1.1004835e+02   3.6904194e+01   1.0380573e+02   4.0153871e+01   1.7134124e+02   2.3235484e+01   1.5347406e+02   3.9425806e+01   1.6258142e+02   2.3451935e+01   1.5816868e+02   1.7997806e+02   1.5012369e+02   3.1447742e+01   7.8308374e+01   8.9319355e+01   1.3112865e+02   7.2455806e+01   1.6168676e+02   1.0444161e+02   1.6973628e+02   2.7291290e+01   1.1961831e+02   5.9924194e+01   1.7846735e+02   3.9625161e+01   1.1871128e+02   3.0597419e+01   2.8988285e+02   2.4177419e+01   9.8918387e+01   4.7101290e+01   2.1855577e+02   5.7423871e+01   1.9266319e+02   6.2725484e+01   1.7061777e+02   5.0366129e+01   1.3796523e+02   3.4787742e+01   1.6131730e+02   5.6346129e+01   1.3557683e+02   5.9165806e+01   9.1501574e+01   1.5132065e+02   2.1002306e+02   5.6121613e+01   1.6123672e+02   5.1176774e+01   1.6062005e+02   4.9892903e+01   1.9590986e+02   3.4677419e+01   1.3358710e+02   3.2939355e+01   1.6018840e+02   6.5325806e+00   1.1933804e+02   3.1560000e+01   1.3993778e+02   1.0113871e+02   2.8059871e+01   5.1347097e+01   1.5908868e+02   2.8438548e+02   3.6844645e+01   3.3234194e+01   1.4298965e+02   4.8445484e+01   1.6487372e+02   4.0088065e+01   1.2514457e+02   2.2015032e+02   7.6188297e+01   5.2668710e+01   1.6303747e+02   3.0092581e+01   1.1322034e+02   1.0060613e+02   1.4456215e+02   5.8229355e+01   1.5494197e+02   4.5263871e+01   9.7334374e+01   1.0819548e+02   1.2357888e+02   4.5029677e+01   9.3668594e+01   1.2505484e+02   1.1443497e+02   5.3842903e+01   1.7676321e+02   2.9980645e+01   1.1495155e+02   5.4721935e+01   1.4822515e+02   1.2894065e+02   1.2304443e+02   1.9506355e+02   1.5363782e+02   3.1874516e+01   1.7563133e+02   6.7983871e+01   1.2930258e+02   5.0896774e+00   1.4313895e+02   6.6776774e+01   1.4515850e+02   2.9064516e+01   1.3700452e+02   3.1926129e+01   1.4240268e+02   4.4975484e+01   1.1627422e+02   2.6671710e+02   5.8237148e+01   3.0523226e+01   1.3408072e+02   3.0025161e+01   8.2389600e+01   1.9618065e+01   8.1220555e+01   1.6657419e+01   8.0709342e+01   2.0776645e+02   1.3865449e+02   1.9303677e+02   1.7207706e+02   4.0753548e+01   1.6688326e+02   1.7965323e+02   2.7562290e+02   4.4898065e+01   1.6678267e+02   1.1240516e+02   8.6370490e+01   3.6589677e+01   9.8999277e+01   6.2029677e+01   1.8612601e+02   5.1964516e+01   2.3970090e+02   4.8629677e+01   1.6606059e+02   5.1836129e+01   1.7530827e+02   5.1988710e+01   1.6477026e+02   2.0351677e+02   2.3207737e+02   8.9049677e+01   1.4923119e+02   2.7968387e+01   1.4813640e+02   2.5667742e+01   9.2882387e+01   5.1339032e+01   1.1993094e+02   5.1746129e+01   1.1619934e+02   1.7104226e+02   1.0156888e+02   4.6352581e+01   1.4307437e+02   5.3753226e+01   1.8933716e+02   6.1361935e+01   1.8535040e+02   5.1554516e+01   1.6034822e+02   5.1392903e+01   1.3589825e+02   6.3424194e+01   2.5648058e+02   2.6334839e+01   1.7893579e+02   6.4164516e+01   1.9194845e+02   4.7154839e+01   1.4311052e+02   7.5912258e+01   1.2216960e+02   5.2958387e+01   1.5547785e+02   4.4078387e+01   1.7357179e+02   5.4281613e+01   1.6983425e+02   5.0608065e+01   1.4885716e+02   2.6995161e+01   1.2126071e+02   1.9856452e+01   8.8618581e+01
   2.0045484e+01   1.4819636e+02   3.9399032e+01   1.8825808e+02   7.7820323e+01   1.3294921e+02   4.1739032e+01   1.0570572e+02   1.2972258e+01   1.6408964e+02   7.1908710e+01   1.8264343e+02   1.1660000e+01   1.6478785e+02   3.0414839e+01   1.0370875e+02   2.2424194e+01   9.1014129e+01   5.7063871e+01   1.5689844e+02   2.0705484e+01   1.5457646e+02   5.4235806e+01   1.9539662e+02   3.3971935e+01   1.8770708e+02   1.9273806e+02   1.3376289e+02   4.4017742e+01   1.0397277e+02   1.1055935e+02   1.3989945e+02   5.6355806e+01   1.0830476e+02   1.0206161e+02   1.7187668e+02   4.1811290e+01   1.3507671e+02   4.2784194e+01   1.7597855e+02   3.9105161e+01   1.5361288e+02   4.1657419e+01   2.2655805e+02   3.7847419e+01   7.1824787e+01   6.9811290e+01   2.1054897e+02   6.7323871e+01   2.0039119e+02   4.5535484e+01   1.8795297e+02   6.0176129e+01   1.6523043e+02   2.7447742e+01   1.5099450e+02   5.4916129e+01   1.6969123e+02   7.6355806e+01   9.7176374e+01   1.1799065e+02   1.8496946e+02   3.3931613e+01   1.8549192e+02   6.8796774e+01   1.5478045e+02   5.0372903e+01   1.9349146e+02   2.3207419e+01   1.3407470e+02   3.8369355e+01   1.7028400e+02  -8.8474194e+00   1.0451844e+02   3.5190000e+01   1.2146738e+02   1.8427871e+02   6.6368671e+01   4.0917097e+01   1.8011308e+02   2.4280548e+02   2.5221045e+01   4.4944194e+01   9.6432852e+01   5.1445484e+01   1.6682372e+02   3.4668065e+01   1.1161817e+02   2.4706032e+02   5.9795497e+01   5.1328710e+01   1.2252467e+02   4.9812581e+01   8.7172735e+01   1.0645613e+02   1.6447415e+02   8.0989355e+01   1.2465117e+02   6.7833871e+01   1.8061877e+02   1.1667548e+02   1.5557048e+02   5.8459677e+01   1.0911419e+02   1.1643484e+02   1.4146457e+02   5.5032903e+01   1.7218801e+02   4.0360645e+01   1.0593115e+02   3.2771935e+01   1.2717115e+02   1.7484065e+02   1.2951243e+02   1.9672355e+02   2.5578502e+02   2.9684516e+01   2.0423653e+02   7.4673871e+01   1.5397738e+02   1.9329677e+01   1.5733975e+02   7.2966774e+01   1.2880330e+02   3.5444516e+01   1.2292412e+02   5.2926129e+01   1.5551268e+02   6.1025484e+01   1.1357022e+02   2.9976710e+02   1.0588315e+02   1.8093226e+01   1.6279512e+02   3.6075161e+01   1.1642560e+02   4.6808065e+01   8.8855355e+01   3.4657419e+01   9.0509342e+01   1.8286645e+02   1.4521649e+02   2.0293677e+02   1.4952506e+02   3.8653548e+01   1.3614126e+02   1.4195323e+02   2.4888890e+02   5.4998065e+01   1.5097467e+02   1.2597516e+02   9.9944890e+01   3.9879677e+01   1.1225608e+02   9.5269677e+01   1.7127681e+02   5.1614516e+01   1.7484890e+02   4.2349677e+01   1.2061299e+02   4.8556129e+01   1.9238067e+02   5.4888710e+01   1.3201826e+02   2.1984677e+02   2.7277097e+02   7.3879677e+01   1.8850479e+02   1.3538387e+01   1.2910080e+02   2.1907742e+01   2.1093187e+01   5.5149032e+01   1.4372614e+02   3.7076129e+01   1.5256294e+02   1.4971226e+02   1.4494528e+02   4.7112581e+01   1.4854357e+02   5.4423226e+01   1.7266356e+02   4.6311935e+01   1.0746440e+02   5.5794516e+01   1.4119902e+02   6.0442903e+01   1.6936425e+02   5.3704194e+01   2.6008818e+02   3.0384839e+01   2.1699179e+02   5.2214516e+01   2.2285445e+02   5.2154839e+01   1.4604052e+02   7.2252258e+01   1.2260240e+02   5.1618387e+01   1.2301505e+02   8.0988387e+01   1.8170899e+02   7.3111613e+01   1.6238785e+02   6.4268065e+01   1.6829436e+02   1.7105161e+01   1.5400191e+02   3.6956452e+01   4.9780581e+01
   3.8815484e+01   1.4783476e+02   3.4059032e+01   1.8968528e+02   6.9910323e+01   1.3911201e+02   6.4019032e+01   7.7063316e+01   2.3252258e+01   1.5516724e+02   4.4718710e+01   1.3743863e+02   1.5040000e+01   1.4642745e+02   2.0504839e+01   8.6451548e+01   5.9994194e+01   1.0847853e+02   4.3633871e+01   1.9849284e+02   1.4465484e+01   1.5897566e+02   7.5425806e+01   2.0518142e+02   4.2781935e+01   1.7695228e+02   1.6916806e+02   1.6488849e+02   3.5257742e+01   7.9243574e+01   1.1279935e+02   2.0115025e+02   5.0405806e+01   1.3659076e+02   8.3011613e+01   2.0916068e+02   3.4101290e+01   1.3802351e+02   5.3354194e+01   1.4342295e+02   2.8865161e+01   1.3543208e+02   6.6847419e+01   3.0035285e+02   3.3937419e+01   1.0461759e+02   4.3101290e+01   2.3239577e+02   7.8703871e+01   2.1020079e+02   3.8395484e+01   1.9680417e+02   4.6606129e+01   1.7664603e+02   4.9647742e+01   1.2721850e+02   6.2726129e+01   1.7544643e+02   6.8735806e+01   1.1344597e+02   1.0199065e+02   2.1572946e+02   3.3401613e+01   1.5072432e+02   5.8036774e+01   1.3279125e+02   5.6232903e+01   2.1397266e+02   3.8967419e+01   1.3914390e+02   5.1649355e+01   1.8169160e+02  -3.2774194e+00   9.7642839e+01   4.7060000e+01   1.3688778e+02   1.9261871e+02   4.0841471e+01   3.9677097e+01   1.7297228e+02   2.5527548e+02   3.6483445e+01   4.2134194e+01   1.3717765e+02   5.4205484e+01   1.7331292e+02   3.7278065e+01   8.8269368e+01   2.1563032e+02   7.3979897e+01   4.1898710e+01   1.2969907e+02   3.8812581e+01   9.8382735e+01   8.1696129e+01   1.5036495e+02   6.3459355e+01   1.0829357e+02   4.4023871e+01   1.4714357e+02   1.1929548e+02   1.4484088e+02   2.9129677e+01   1.1237059e+02   1.3533484e+02   1.8718257e+02   6.4082903e+01   1.9084401e+02   3.6260645e+01   1.0849915e+02   3.5391935e+01   1.3910155e+02   1.4127065e+02   1.7228803e+02   1.9758355e+02   1.7424622e+02   2.4064516e+01   1.7072613e+02   7.1353871e+01   1.7166298e+02   2.2329677e+01   1.4204975e+02   5.8916774e+01   1.3188730e+02   1.7874516e+01   1.1494972e+02   3.0556129e+01   1.2736228e+02   5.0815484e+01   1.3780702e+02   3.0552710e+02   1.0699235e+02   3.5623226e+01   1.4582272e+02   2.2925161e+01   9.9767600e+01   3.0238065e+01   7.9610955e+01   3.0237419e+01   7.7762942e+01   2.0762645e+02   1.5633569e+02   1.7560677e+02   1.7056146e+02   3.8323548e+01   2.0745766e+02   1.4470323e+02   2.4126890e+02   5.4568065e+01   1.8143907e+02   1.3545516e+02   9.3526490e+01   3.5639677e+01   1.1807528e+02   9.8079677e+01   1.6162201e+02   3.4614516e+01   2.1543890e+02   3.2679677e+01   1.3443659e+02   3.8226129e+01   1.8901707e+02   4.7608710e+01   1.8012066e+02   1.9570677e+02   2.5941217e+02   7.8109677e+01   1.9377639e+02   2.0398387e+01   1.1488200e+02   2.9007742e+01  -2.7648129e+00   4.9529032e+01   1.5159574e+02   3.5266129e+01   1.2213774e+02   1.6809226e+02   9.3904877e+01   3.4402581e+01   1.4746037e+02   3.4423226e+01   1.6878356e+02   4.6171935e+01   1.3137560e+02   4.8844516e+01   1.4894502e+02   4.5152903e+01   1.3896745e+02   6.0204194e+01   2.5601818e+02   3.2348387e+00   1.7493379e+02   4.4164516e+01   1.7249845e+02   4.2154839e+01   1.2394052e+02   9.0152258e+01   7.2890400e+01   4.5568387e+01   9.6309045e+01   5.1418387e+01   1.6755459e+02   3.8501613e+01   1.1287665e+02   4.0558065e+01   1.3266116e+02   3.1785161e+01   1.3908751e+02   2.4436452e+01   7.0062181e+01
   2.7095484e+01   1.4187236e+02   2.0109032e+01   1.3409128e+02   8.5100323e+01   1.3779681e+02   5.2689032e+01   1.2515972e+02   2.1972258e+01   1.6165964e+02   8.4008710e+01   1.3972543e+02   2.7510000e+01   1.3037985e+02   2.4694839e+01   1.0521635e+02   2.0184194e+01   8.3813329e+01   4.5343871e+01   1.8326604e+02   3.0185484e+01   1.5691806e+02   4.5475806e+01   1.6190742e+02   4.5311935e+01   1.7998988e+02   1.4188806e+02   1.5798089e+02   3.7677742e+01   7.3669974e+01   1.0065935e+02   1.5131145e+02   4.9875806e+01   1.2149316e+02   1.1115161e+02   1.5228948e+02   2.7621290e+01   1.0725191e+02   7.6354194e+01   1.1167295e+02   3.4575161e+01   1.4383528e+02   5.6847419e+01   2.8459285e+02   2.6747419e+01   8.9522787e+01   6.3521290e+01   1.9919217e+02   7.9273871e+01   2.1448519e+02   3.9295484e+01   1.9368217e+02   4.7176129e+01   1.6846043e+02   2.9687742e+01   1.4243530e+02   5.4296129e+01   1.8255083e+02   5.9315806e+01   1.0786957e+02   9.0370645e+01   1.6889906e+02   4.6931613e+01   1.5378192e+02   6.5606774e+01   1.5042565e+02   5.3042903e+01   2.0127786e+02   2.1207419e+01   1.7004470e+02   4.3749355e+01   1.5661360e+02  -1.6174194e+00   9.3080039e+01   3.6690000e+01   1.6671738e+02   1.7780871e+02   3.5696271e+01   3.6207097e+01   1.5443988e+02   1.4691548e+02   1.3310225e+02   3.0474194e+01   1.2992045e+02   4.6115484e+01   1.5406012e+02   3.3948065e+01   8.4485768e+01   2.1072032e+02   6.3652697e+01   3.9618710e+01   1.4322147e+02   1.9432581e+01   9.6693135e+01   9.1026129e+01   1.5499855e+02   5.2319355e+01   1.1522477e+02   5.4173871e+01   1.8605157e+02   1.1890548e+02   1.4306208e+02   3.3889677e+01   1.0036979e+02   1.1662484e+02   1.2877937e+02   5.3362903e+01   1.9751161e+02   2.8500645e+01   9.8589948e+01   2.9481935e+01   1.6153435e+02   1.6146065e+02   1.1515283e+02   2.0053355e+02   2.0863022e+02   3.3454516e+01   1.5783493e+02   6.2353871e+01   1.4549298e+02   9.0896774e+00   1.7139895e+02   6.0586774e+01   1.1398370e+02   4.2154516e+01   1.2176732e+02   3.7976129e+01   1.5318868e+02   7.5495484e+01   1.2335262e+02   2.9700710e+02   1.2443395e+02   3.3813226e+01   1.4967752e+02   4.3355161e+01   9.4463200e+01   4.0148065e+01   7.0728155e+01   3.3997419e+01   6.5322142e+01   1.7481645e+02   1.5296049e+02   1.8503677e+02   1.7333706e+02   4.4943548e+01   1.6234806e+02   1.8415323e+02   2.4921290e+02   7.2138065e+01   1.8727347e+02   1.2507516e+02   1.1525689e+02   4.4489677e+01   1.0850728e+02   8.2029677e+01   1.7866601e+02   6.0024516e+01   2.1717610e+02   2.9109677e+01   1.6343219e+02   4.3456129e+01   1.7240867e+02   4.6418710e+01   1.2788586e+02   2.0027677e+02   2.6528657e+02   7.3329677e+01   1.7904879e+02   3.8498387e+01   1.5581400e+02   1.4337742e+01   1.1648787e+01   5.3099032e+01   1.3627014e+02   4.9886129e+01   1.1968814e+02   1.4799226e+02   1.1956288e+02   3.3352581e+01   1.5311437e+02   5.4043226e+01   1.7921396e+02   6.7551935e+01   1.3823520e+02   5.1844516e+01   1.5532502e+02   4.0202903e+01   1.4698345e+02   5.2644194e+01   2.4384298e+02   3.6524839e+01   2.1712059e+02   7.7994516e+01   2.2757205e+02   3.6864839e+01   1.2293372e+02   7.0772258e+01   1.1410080e+02   6.5908387e+01   1.4859185e+02   6.7078387e+01   1.8058179e+02   3.4891613e+01   1.5232545e+02   4.4178065e+01   1.3794156e+02   2.9675161e+01   1.5941631e+02   2.8386452e+01   9.3796181e+01
   4.7425484e+01   1.7224596e+02   3.9159032e+01   1.5699728e+02   9.7290323e+01   1.5349161e+02   7.1409032e+01   1.5009212e+02   2.3162258e+01   1.6832444e+02   5.4818710e+01   1.7887063e+02   3.0470000e+01   1.2895305e+02   2.8264839e+01   1.0007075e+02   3.6524194e+01   1.0026613e+02   3.3063871e+01   1.7286844e+02   1.6375484e+01   1.8525286e+02   6.1945806e+01   1.8672982e+02   4.2261935e+01   1.7709388e+02   1.6278806e+02   1.8315889e+02   3.1537742e+01   7.6681174e+01   1.2055935e+02   1.5000945e+02   3.5305806e+01   1.2951876e+02   1.1753161e+02   1.5520908e+02   3.4571290e+01   1.1365591e+02   5.9734194e+01   1.6977255e+02   4.5765161e+01   1.2313008e+02   6.5287419e+01   2.5822765e+02   2.9937419e+01   1.1174759e+02   6.5481290e+01   2.2908537e+02   6.5803871e+01   2.2218279e+02   5.8155484e+01   2.1251337e+02   3.2226129e+01   1.6441643e+02   1.1287774e+02   2.4550103e+01   5.2766129e+01   1.9119323e+02   7.1125806e+01   1.4078477e+02   1.3990065e+02   1.9045666e+02   4.0121613e+01   1.4637672e+02   9.9606774e+01   2.6627565e+02   6.0512903e+01   1.8530026e+02   4.0157419e+01   1.3076870e+02   3.5369355e+01   1.6595400e+02   8.6725806e+00   9.4926839e+01   4.8190000e+01   1.7279738e+02   1.8213871e+02   5.4869871e+01   3.8627097e+01   1.7776628e+02   1.4770548e+02   8.5249045e+01   3.9094194e+01   1.2271085e+02   4.4305484e+01   1.4182492e+02   3.4138065e+01   8.2900568e+01   2.1996032e+02   1.0506350e+02   3.5478710e+01   1.4664267e+02   4.4622581e+01   1.0443794e+02   9.1456129e+01   1.5972415e+02   5.4229355e+01   1.3212197e+02   5.5883871e+01   1.9481477e+02   1.0981548e+02   1.3702928e+02   3.7459677e+01   1.3741419e+02   1.3976484e+02   1.0892817e+02   7.7312903e+01   1.6488561e+02   1.5410645e+01   1.0968715e+02   1.8771935e+01   1.3672115e+02   1.8241065e+02   1.6537683e+02   1.9330355e+02   1.6772862e+02   2.6164516e+01   1.6394813e+02   5.7723871e+01   1.3865338e+02   1.8519677e+01   1.4764455e+02   5.2436774e+01   1.5506570e+02   4.0104516e+01   1.0993132e+02   2.7136129e+01   1.4410588e+02   6.0395484e+01   9.7460619e+01   2.4628710e+02   9.1831548e+01   2.5383226e+01   1.4364192e+02   3.9355161e+01   9.1833200e+01   4.0238065e+01   7.2150955e+01   3.8047419e+01   8.3188142e+01   2.2248645e+02   1.1266689e+02   2.2564677e+02   1.9317826e+02   4.4613548e+01   1.8904446e+02   1.6960323e+02   2.5232690e+02   5.4328065e+01   1.8473827e+02   1.2921516e+02   7.8785690e+01   2.3729677e+01   8.1738077e+01   8.3459677e+01   1.8660161e+02   4.3554516e+01   2.6678370e+02   5.2299677e+01   1.6195699e+02   5.6126129e+01   1.4725507e+02   4.4178710e+01   1.5015506e+02   1.8599677e+02   2.3790897e+02   8.5999677e+01   1.7231519e+02   4.1118387e+01   1.6979440e+02   3.4197742e+01   1.3439987e+01   5.4339032e+01   1.4298094e+02   4.6076129e+01   8.3702942e+01   1.3604226e+02   1.2908888e+02   6.1162581e+01   1.3774957e+02   6.6233226e+01   1.7571876e+02   6.9931935e+01   1.6190480e+02   5.6844516e+01   1.7216502e+02   5.3102903e+01   1.5748145e+02   5.4924194e+01   2.7499058e+02   3.4384839e+01   2.0720179e+02   7.2384516e+01   2.1135085e+02   4.7054839e+01   1.3420852e+02   9.4152258e+01   1.2462040e+02   4.8908387e+01   1.3004185e+02   8.7558387e+01   1.9890339e+02   5.4001613e+01   1.4579665e+02   7.4128065e+01   1.5235556e+02   5.0995161e+01   1.6776071e+02   3.8526452e+01   8.2604981e+01
   3.1235484e+01   1.7563116e+02   3.5489032e+01   1.6905088e+02   1.3325032e+02   1.5632481e+02   7.0499032e+01   1.1273492e+02   1.0202258e+01   1.7683124e+02   6.3338710e+01   1.5885903e+02   3.4700000e+01   1.4713465e+02   1.9554839e+01   1.2733755e+02   1.0994194e+01   8.6928529e+01   3.6723871e+01   2.1090564e+02   2.1185484e+01   1.5872806e+02   5.5045806e+01   1.8890182e+02   2.6021935e+01   2.0753308e+02   2.0738065e+01   1.8357289e+02   2.1397742e+01   7.9592374e+01   9.9659355e+01   1.6615145e+02   4.0305806e+01   1.2230876e+02   1.2120161e+02   1.2505548e+02   4.3761290e+01   1.2344071e+02   4.2834194e+01   1.6616455e+02   4.8055161e+01   1.3213688e+02   6.7727419e+01   2.8184245e+02   2.0507419e+01   1.2216199e+02   5.8141290e+01   2.0900257e+02   6.3273871e+01   2.1300519e+02   4.0055484e+01   2.0110137e+02   5.2936129e+01   1.5056963e+02   2.5787742e+01   5.8973032e+00   5.4196129e+01   2.0450883e+02   7.6265806e+01   1.1946357e+02   1.1809065e+02   1.6558146e+02   5.7831613e+01   1.5114992e+02   3.4036774e+01   1.7380125e+02   7.3852903e+01   2.0265306e+02   3.3587419e+01   1.3510430e+02   3.7079355e+01   1.8542720e+02   3.8125806e+00   1.0926564e+02   3.1060000e+01   1.5341778e+02   1.8575871e+02   3.7770271e+01   3.7777097e+01   1.7564428e+02   2.5338548e+02   9.6004645e+01   2.2994194e+01   1.0503885e+02   2.4305484e+01   1.5208492e+02   4.0328065e+01   9.7405368e+01   2.0310032e+02   8.0312297e+01   4.3858710e+01   1.7564227e+02   2.6472581e+01   7.3419935e+01   9.6366129e+01   1.2809135e+02   6.4849355e+01   1.5008237e+02   5.4123871e+01   1.6795557e+02   1.0433548e+02   1.1141768e+02   5.3319677e+01   1.0881539e+02   1.2505484e+02   1.3062497e+02   3.9792903e+01   1.5697721e+02   4.5210645e+01   1.0263315e+02   3.1481935e+01   1.6513435e+02   1.7094065e+02   1.5368443e+02   2.3339355e+02   1.6942142e+02   2.1454516e+01   1.7608493e+02   4.4193871e+01   1.3325578e+02   2.6619677e+01   9.3376555e+01   8.1106774e+01   1.4163210e+02   1.9064516e+01   1.2542452e+02   2.3556129e+01   1.3649228e+02   4.7555484e+01   1.1837782e+02   2.6885710e+02   1.7030595e+02   4.9193226e+01   1.4382712e+02   2.2305161e+01   9.5197200e+01   4.9618065e+01   1.3354055e+02   3.4087419e+01   7.6454942e+01   2.5072645e+02   1.0383769e+02   2.2303677e+02   2.1981706e+02   4.6133548e+01   2.1311286e+02   1.7180323e+02   2.6370090e+02   6.9568065e+01   1.3937907e+02   1.2135516e+02   1.0412449e+02   4.0019677e+01   7.7244877e+01   8.3839677e+01   2.5042121e+02   6.0134516e+01   3.4028730e+02   4.4059677e+01   1.6099619e+02   3.3746129e+01   1.2951547e+02   5.5318710e+01   1.7907386e+02   1.8442677e+02   2.2679457e+02   7.0659677e+01   1.7381239e+02   4.7208387e+01   1.5235720e+02   2.6717742e+01   6.8483871e+00   4.9809032e+01   1.4162334e+02   2.0166129e+01   9.6155742e+01   1.8804226e+02   1.2101888e+02   5.9542581e+01   1.4668917e+02   7.1713226e+01   1.9442036e+02   7.0841935e+01   1.3283200e+02   4.3654516e+01   1.3998022e+02   5.0102903e+01   1.4781145e+02   4.8034194e+01   2.7804178e+02   2.3094839e+01   2.2753499e+02   4.3214516e+01   2.3940445e+02   4.9484839e+01   1.2335412e+02   1.1553226e+02   1.1876000e+02   6.6998387e+01   1.4935465e+02   7.4268387e+01   1.5934659e+02   6.4001613e+01   1.6949665e+02   5.8458065e+01   1.4889916e+02   4.8995161e+01   1.5692071e+02   3.6006452e+01   9.7706581e+01
   1.7715484e+01   1.2843276e+02   3.0299032e+01   2.0627608e+02   1.2929032e+02   1.1907161e+02   5.6309032e+01   8.4920116e+01   1.9972258e+01   1.5157964e+02   6.5958710e+01   1.3749943e+02   3.9610000e+01   1.4436185e+02   1.9364839e+01   1.1216275e+02   2.2954194e+01   6.1021729e+01   5.5443871e+01   2.4154804e+02   3.5895484e+01   1.6260126e+02   6.3515806e+01   1.7613422e+02   5.2311935e+01   2.2533988e+02   2.8028065e+01   2.3093969e+02   4.6677742e+01   8.4329974e+01   1.2103935e+02   1.6887105e+02   7.4735806e+01   1.4526436e+02   8.5681613e+01   1.2275708e+02   3.4761290e+01   1.3854071e+02   6.8884194e+01   1.1908055e+02   2.8105161e+01   1.6073288e+02   5.6787419e+01   3.3234765e+02   3.8987419e+01   7.5683587e+01   5.0331290e+01   2.1586737e+02   7.5993871e+01   2.1602759e+02   3.5535484e+01   2.3651297e+02   4.7266129e+01   1.6445323e+02   5.3597742e+01   1.2002503e+01   6.8386129e+01   1.5185363e+02   6.7505806e+01   9.0264374e+01   1.0699065e+02   1.8242946e+02   4.1831613e+01   1.7790992e+02   6.3706774e+01   1.5499765e+02   5.1512903e+01   2.0754026e+02   3.1827419e+01   1.3752510e+02   2.9939355e+01   1.6947840e+02   1.0482581e+01   7.3832039e+01   3.6750000e+01   1.6590258e+02   1.6208871e+02   4.6613871e+01   2.9207097e+01   2.1370988e+02   2.7838548e+02   1.0105465e+02   3.7044194e+01   1.5906485e+02   2.6115484e+01   1.7442012e+02   2.7998065e+01   9.0921768e+01   1.9772032e+02   9.2552697e+01   4.4758710e+01   1.5752027e+02   2.6952581e+01   7.8951535e+01   8.7316129e+01   1.5753535e+02   6.5609355e+01   1.9097157e+02   3.5263871e+01   1.7327437e+02   1.2667548e+02   1.1696048e+02   6.1509677e+01   9.9490194e+01   1.1167484e+02   1.2245537e+02   9.2932903e+01   2.0729601e+02   3.6830645e+01   1.1083355e+02   4.0201935e+01   1.6019675e+02   1.4870065e+02   1.3122363e+02   2.1320355e+02   1.4942662e+02   3.3784516e+01   1.8428853e+02   9.8463871e+01   1.6397418e+02   1.7999677e+01   1.1068615e+02   4.9726774e+01   1.4862250e+02   5.6774516e+01   1.4150772e+02   3.2136129e+01   1.0975588e+02   7.6445484e+01   9.9126619e+01   2.6566710e+02   1.5304115e+02   3.7473226e+01   1.5071472e+02   2.9505161e+01   8.9521200e+01   4.6098065e+01   2.1687215e+02   2.1137419e+01   7.8970942e+01   2.1838645e+02   1.1813489e+02   1.7684677e+02   1.9180226e+02   2.5803548e+01   1.5987926e+02   1.6605323e+02   2.2036090e+02   4.8618065e+01   1.0477507e+02   1.0621516e+02   9.4815690e+01   2.6449677e+01   8.3190477e+01   8.3169677e+01   1.7000481e+02   3.4724516e+01   2.5114010e+02   2.7819677e+01   1.4172539e+02   3.6556129e+01   1.4210067e+02   6.4368710e+01   1.3253986e+02   1.5775677e+02   2.1539817e+02   6.2109677e+01   1.7261639e+02   4.5588387e+01   1.5419680e+02   2.9147742e+01  -1.5156013e+01   4.2809032e+01   9.2133342e+01   1.2166129e+01   8.6795742e+01   1.7309226e+02   7.1074877e+01   5.5112581e+01   1.8380357e+02   4.9803226e+01   1.7003316e+02   7.1891935e+01   1.2993800e+02   6.3794516e+01   1.5222902e+02   5.5292903e+01   1.5568625e+02   7.0484194e+01   2.6096578e+02   1.9094839e+01   1.7937499e+02   6.6714516e+01   2.3358445e+02   5.2154839e+01   1.1661052e+02   1.1277226e+02   1.3232080e+02   6.7378387e+01   1.3737425e+02   7.9228387e+01   1.4356979e+02   6.0891613e+01   1.3063545e+02   5.5608065e+01   1.4074716e+02   2.0675161e+01   1.5697631e+02   3.0436452e+01   1.1277218e+02
   2.6285484e+01   1.5260716e+02   3.7589032e+01   1.7783288e+02   1.3263032e+02   1.2856441e+02   5.4169032e+01   9.3951316e+01   2.5162258e+01   1.9640444e+02   4.5908710e+01   1.7020343e+02   2.3230000e+01   1.4634225e+02   4.2744839e+01   1.0991235e+02   1.3614194e+01   8.3478929e+01   6.4963871e+01   2.3102644e+02   4.3855484e+01   1.8939446e+02   5.9615806e+01   1.8615622e+02   5.2451935e+01   1.9165868e+02   3.9408065e+01   2.6083929e+02   4.6447742e+01   7.5198374e+01   1.1241935e+02   1.6794065e+02   7.7065806e+01   1.4745796e+02   1.0658161e+02   1.5194508e+02   3.6381290e+01   1.2117111e+02   7.9594194e+01   1.5451375e+02   3.0245161e+01   1.1846168e+02   5.7657419e+01   2.7296805e+02   3.4467419e+01   8.5805187e+01   5.7191290e+01   2.0417857e+02   7.2423871e+01   2.2160319e+02   3.8725484e+01   1.7691777e+02   3.9456129e+01   1.8807803e+02   4.2837742e+01   1.6763303e+01   6.3386129e+01   1.8087363e+02   6.9645806e+01   1.2737317e+02   9.0660645e+01   1.9887586e+02   3.6741613e+01   1.7573712e+02   4.7366774e+01   1.7911485e+02   5.3652903e+01   2.1660906e+02   3.5917419e+01   1.4838790e+02   2.7889355e+01   1.5916240e+02  -9.2374194e+00   8.7449639e+01   2.9880000e+01   1.5926218e+02   1.6346871e+02   3.9263471e+01   4.9677097e+01   1.4231228e+02   3.2270548e+02   5.6929045e+01   1.9514194e+01   1.3846725e+02   4.5775484e+01   1.4050732e+02   2.5428065e+01   1.0712737e+02   1.7349032e+02   9.3441097e+01   4.3618710e+01   1.7923147e+02   3.7092581e+01   8.0810335e+01   1.0898613e+02   1.6880175e+02   6.2749355e+01   1.6006037e+02   4.8743871e+01   1.6943597e+02   1.1733548e+02   1.1532768e+02   3.9699677e+01   9.8764994e+01   1.1729484e+02   1.6920577e+02   7.2222903e+01   2.0543281e+02   2.8980645e+01   1.1498155e+02   3.3341935e+01   1.5903555e+02   1.5137065e+02   1.4244003e+02   2.1011355e+02   1.8100382e+02   2.8644516e+01   2.2888973e+02   7.0353871e+01   1.5579298e+02   3.2809677e+01   9.3781355e+01   6.1586774e+01   1.5229370e+02   3.5684516e+01   1.6152492e+02   2.6346129e+01   1.3595908e+02   3.9025484e+01   1.3096022e+02   2.8114710e+02   1.6832275e+02   4.0663226e+01   1.6631952e+02   3.3075161e+01   8.3385600e+01   3.8288065e+01   9.0446955e+01   2.5707419e+01   9.0935342e+01   2.0676645e+02   1.4554449e+02   1.9636677e+02   1.9395066e+02   5.4233548e+01   1.7394486e+02   1.2785323e+02   2.3641690e+02   5.8758065e+01   1.2929387e+02   1.1630516e+02   1.4910849e+02   4.8589677e+01   1.0412928e+02   8.4219677e+01   2.1320081e+02   4.3784516e+01   2.4023530e+02   4.5389677e+01   1.8893979e+02   4.8746129e+01   1.7455547e+02   6.5078710e+01   1.5562306e+02   1.7694677e+02   2.3886297e+02   8.0439677e+01   1.8852999e+02   5.0918387e+01   1.7015040e+02   1.3197742e+01   4.0299871e+00   4.7099032e+01   1.5889014e+02   2.9886129e+01   1.2170814e+02   1.7961226e+02   1.2122328e+02   5.9782581e+01   1.9642997e+02   3.9613226e+01   2.0203836e+02   6.8121935e+01   1.2080960e+02   3.7554516e+01   1.5089822e+02   7.1772903e+01   1.6012785e+02   4.4594194e+01   2.8398698e+02   1.8094839e+01   1.7235499e+02   4.0384516e+01   2.2680085e+02   3.3724839e+01   1.4242492e+02   9.2392258e+01   1.0823120e+02   6.0808387e+01   1.1041985e+02   6.9128387e+01   1.7422779e+02   5.1611613e+01   1.6048785e+02   5.3418065e+01   1.3982236e+02   3.0895161e+01   1.1278871e+02   3.9336452e+01   9.0200181e+01
   2.3425484e+01   1.5511596e+02   3.7539032e+01   1.9507688e+02   1.3163032e+02   1.3078441e+02   4.8789032e+01   1.2224172e+02   1.2302258e+01   1.7600324e+02   5.2338710e+01   1.7530903e+02   1.4180000e+01   1.3044625e+02   2.5364839e+01   1.1211275e+02   3.3044194e+01   5.7684529e+01   5.6013871e+01   1.7950244e+02   3.9375484e+01   1.8470286e+02   6.9085806e+01   1.6453862e+02   2.7501935e+01   1.8060468e+02   1.9838065e+01   2.3055489e+02   4.4257742e+01   1.0676357e+02   1.0103935e+02   1.5657105e+02   3.8305806e+01   1.2084876e+02   1.3649161e+02   1.5712228e+02   2.4001290e+01   1.1893151e+02   5.5884194e+01   1.7589055e+02   4.2295161e+01   1.3540768e+02   5.0287419e+01   2.9005765e+02   3.0797419e+01   6.6338787e+01   5.8101290e+01   1.9324577e+02   7.2853871e+01   1.8347879e+02   3.1395484e+01   2.1203417e+02   4.6556129e+01   1.6089003e+02   2.5687742e+01   2.1045303e+01   4.4146129e+01   1.8793283e+02   5.4075806e+01   8.8908774e+01   1.1851065e+02   1.7997786e+02   4.1261613e+01   1.6356552e+02   6.5606774e+01   1.4346565e+02   3.0422903e+01   2.2508746e+02   2.1637419e+01   1.2491030e+02   2.9839355e+01   1.4539640e+02  -1.1427419e+01   1.1291484e+02   3.8630000e+01   1.7069218e+02   1.7908871e+02   2.5443871e+01   4.4627097e+01   1.7890628e+02   3.1491548e+02   2.8342245e+01   2.4714194e+01   1.4690125e+02   3.8825484e+01   1.3916332e+02   3.1328065e+01   1.1231537e+02   1.4620032e+02   7.5484297e+01   4.8518710e+01   1.4274947e+02   2.5432581e+01   8.7123135e+01   9.6176129e+01   1.5749655e+02   6.3229355e+01   1.3740197e+02   4.7743871e+01   1.9789597e+02   1.1114548e+02   1.0868288e+02   4.4219677e+01   1.2016339e+02   1.1024484e+02   1.2218977e+02   6.5932903e+01   2.4169601e+02   4.6980645e+01   9.9261548e+01   3.2011935e+01   1.3556195e+02   1.3441065e+02   1.2979683e+02   2.1587355e+02   1.5454302e+02   1.6924516e+01   2.0515733e+02   8.2143871e+01   1.3305978e+02   6.6196774e+00   1.3430655e+02   6.6626774e+01   1.0450050e+02   1.9064516e+01   1.5499452e+02   4.2456129e+01   1.2493028e+02   4.3605484e+01   1.2080382e+02   2.7533710e+02   1.2607755e+02   3.4243226e+01   1.5283312e+02   3.7545161e+01   1.0192800e+02   3.8618065e+01   9.2280555e+01   2.9567419e+01   7.7576542e+01   2.2272645e+02   1.2878769e+02   2.1293677e+02   2.5229506e+02   5.2463548e+01   2.2836646e+02   1.5415323e+02   2.7891290e+02   6.6568065e+01   1.7594907e+02   1.4164516e+02   1.4908129e+02   4.9969677e+01   1.1220888e+02   8.9409677e+01   2.5155561e+02   6.4024516e+01   2.5020610e+02   3.8729677e+01   1.6142259e+02   5.3266129e+01   1.9986387e+02   6.8028710e+01   2.0196706e+02   1.9180677e+02   2.4453417e+02   6.7879677e+01   2.1159479e+02   2.7498387e+01   1.9617400e+02   1.8957742e+01   3.1809187e+01   6.5189032e+01   1.6282294e+02   3.6366129e+01   9.9099742e+01   1.7395226e+02   1.4057608e+02   1.2173258e+02   1.6442397e+02   5.4143226e+01   1.6501596e+02   6.3981935e+01   1.3752080e+02   3.6554516e+01   1.2864822e+02   6.3532903e+01   1.2730705e+02   5.9594194e+01   2.5044698e+02   1.6804839e+01   1.8212819e+02   5.7944516e+01   2.2311605e+02   4.8154839e+01   1.3388052e+02   8.8772258e+01   9.8900800e+01   5.2478387e+01   1.5175625e+02   6.4418387e+01   1.3617459e+02   5.8451613e+01   1.4039065e+02   5.1698065e+01   1.3957996e+02   2.0105161e+01   1.2992191e+02   3.1856452e+01   9.0228581e+01
   3.5855484e+01   1.6626156e+02   1.5299032e+01   1.8861608e+02   1.0415032e+02   1.5356281e+02   4.8829032e+01   1.1908852e+02   2.9012258e+01   1.6432644e+02   7.2238710e+01   1.6609703e+02   3.3370000e+01   1.4015105e+02   3.1314839e+01   1.1254675e+02   2.3094194e+01   7.7620529e+01   4.0343871e+01   1.8718604e+02   1.3615484e+01   1.7185366e+02   2.8705806e+01   1.5714902e+02   4.2881935e+01   1.4709428e+02   2.1458065e+01   2.2656529e+02   2.7727742e+01   8.3845974e+01   1.0460935e+02   1.5852545e+02   4.2255806e+01   8.2532761e+01   1.0439161e+02   1.5816028e+02   2.9481290e+01   1.0810311e+02   6.8644194e+01   1.2876975e+02   2.6625161e+01   1.5904128e+02   5.3227419e+01   2.7975245e+02   2.5797419e+01   7.0168787e+01   4.1381290e+01   2.2487337e+02   3.8323871e+01   1.8338119e+02   4.8485484e+01   1.9528697e+02   3.7226129e+01   1.7082643e+02   3.9647742e+01   1.9408503e+01   4.8726129e+01   1.5566643e+02   6.7405806e+01   1.1617237e+02   1.2585065e+02   2.5244066e+02   4.6021613e+01   1.6409472e+02   6.5796774e+01   1.3236045e+02   5.4992903e+01   1.8207186e+02   3.5537419e+01   1.3160830e+02   3.4219355e+01   1.9418600e+02  -6.9474194e+00   1.0726644e+02   4.4500000e+01   2.1909258e+02   1.9066871e+02   5.7947471e+01   4.3397097e+01   1.7457468e+02   3.6696548e+02   4.4918245e+01   3.2614194e+01   1.2769925e+02   4.7825484e+01   1.4049332e+02   3.7518065e+01   9.1060168e+01   1.9515032e+02   6.6428297e+01   5.3998710e+01   1.6297107e+02   2.8572581e+01   8.2151935e+01   1.0169613e+02   1.6071495e+02   5.8319355e+01   1.3703477e+02   4.9073871e+01   1.6011957e+02   1.0619548e+02   1.4250888e+02   4.8749677e+01   1.2670099e+02   1.2381484e+02   1.4877417e+02   5.7122903e+01   1.6164081e+02   1.5640645e+01   1.1442875e+02   4.9911935e+01   1.4508995e+02   1.5156065e+02   1.2694483e+02   2.0453355e+02   1.7888022e+02   2.4974516e+01   1.9013333e+02   8.2353871e+01   1.3294298e+02   1.9619677e+01   1.3964655e+02   6.6056774e+01   1.5478610e+02   4.2064516e+01   1.3235452e+02   2.5826129e+01   1.6110068e+02   6.1495484e+01   1.1732262e+02   2.5523710e+02   9.8775548e+01   2.4763226e+01   1.6926152e+02   2.5075161e+01   1.0506560e+02   3.7668065e+01   8.8356555e+01   1.1187419e+01   8.7146942e+01   2.2291645e+02   1.2968249e+02   2.0293677e+02   2.3004506e+02   4.7513548e+01   2.0057246e+02   1.5770323e+02   2.6522890e+02   3.7808065e+01   1.5905987e+02   1.3183516e+02   1.3643609e+02   4.4449677e+01   9.4080477e+01   8.0129677e+01   2.1667801e+02   5.3964516e+01   2.1607090e+02   3.3729677e+01   1.8316259e+02   2.8936129e+01   1.8800027e+02   4.5458710e+01   1.8486266e+02   1.9846677e+02   2.4119137e+02   3.9379677e+01   2.1176479e+02   3.2918387e+01   1.7764040e+02   1.8717742e+01   1.3108387e+01   4.5099032e+01   1.8176014e+02   2.6696129e+01   1.2582334e+02   1.6157226e+02   1.0380648e+02   9.7782581e+01   1.1895997e+02   5.8373226e+01   1.5105756e+02   4.9791935e+01   1.4451600e+02   3.0744516e+01   1.3239302e+02   4.1292903e+01   1.3703625e+02   4.4924194e+01   2.6585058e+02   1.4194839e+01   1.4409699e+02   4.7104516e+01   2.0931325e+02   3.9864839e+01   1.1474372e+02   9.4012258e+01   8.6391600e+01   5.3098387e+01   1.5151665e+02   5.3318387e+01   1.4873259e+02   4.2061613e+01   1.4409185e+02   5.7318065e+01   1.2266036e+02   2.9045161e+01   1.2172671e+02   3.2906452e+01   7.8484581e+01
   3.4285484e+01   1.6443716e+02   4.2779032e+01   1.7903768e+02   9.1100323e+01   1.3164681e+02   4.7979032e+01   1.2344652e+02   2.3542258e+01   1.7405404e+02   6.4718710e+01   1.8040863e+02   2.9180000e+01   1.2686625e+02   3.5174839e+01   1.1156795e+02   4.4184194e+01   9.9703329e+01   6.3443871e+01   1.7162804e+02   4.2995484e+01   1.4003326e+02   5.3325806e+01   1.7175942e+02   3.9021935e+01   2.0178308e+02   2.4458065e+01   2.1465529e+02   4.8347742e+01   8.0666374e+01   1.1298935e+02   1.5218505e+02   5.2305806e+01   1.2581876e+02   9.6771613e+01   1.7910988e+02   1.6811290e+01   1.1854671e+02   6.8264194e+01   1.3099015e+02   2.8055161e+01   1.4063688e+02   6.6727419e+01   3.2767245e+02   2.7507419e+01   9.3361987e+01   6.6101290e+01   2.3722577e+02   6.3993871e+01   1.9775759e+02   4.3725484e+01   2.2932777e+02   4.4366129e+01   1.8825523e+02   3.4307742e+01   1.0875703e+01   4.4056129e+01   1.5156003e+02   5.9935806e+01   1.0205997e+02   1.0761065e+02   1.9908986e+02   2.8591613e+01   1.5686912e+02   5.2316774e+01   1.4152885e+02   1.8456290e+02   3.7036258e+01   3.4537419e+01   1.2078830e+02   3.6789355e+01   1.7907040e+02  -3.5674194e+00   1.0533604e+02   4.4810000e+01   1.5637778e+02   1.6956871e+02   4.6165471e+01   3.5487097e+01   1.8730748e+02   3.6359548e+02   6.1297845e+01   4.5184194e+01   1.4526365e+02   5.9015484e+01   1.6044812e+02   3.9468065e+01   1.0838417e+02   2.0672032e+02   6.6352697e+01   4.4898710e+01   1.4807907e+02   2.7662581e+01   9.4464735e+01   7.8026129e+01   1.5689855e+02   7.3229355e+01   1.5389197e+02   4.2023871e+01   1.7006357e+02   1.0938548e+02   1.1825368e+02   5.4559677e+01   1.1052619e+02   1.1543484e+02   1.2401457e+02   6.4932903e+01   1.8444601e+02   2.2310645e+01   1.0356515e+02   5.1101935e+01   1.4742475e+02   1.6184065e+02   1.2760243e+02   1.6396355e+02   1.9074582e+02   4.4114516e+01   1.7655213e+02   6.5933871e+01   1.1799658e+02   7.8596774e+00   1.4753735e+02   7.2156774e+01   1.5596810e+02   2.3874516e+01   1.3199972e+02   2.4186129e+01   1.6960188e+02   6.3345484e+01   1.1159462e+02   2.3490710e+02   1.1802195e+02   3.8763226e+01   1.4095152e+02   3.4075161e+01   1.0453560e+02   3.0148065e+01   8.4238155e+01   3.7137419e+01   8.1160942e+01   2.2691645e+02   1.3460249e+02   2.1684677e+02   1.9612226e+02   3.5043548e+01   1.9538006e+02   1.5385323e+02   2.4268690e+02   6.0858065e+01   1.7026587e+02   1.0183516e+02   9.9976090e+01   4.6209677e+01   9.1659677e+01   7.7649677e+01   2.0915641e+02   6.5194516e+01   2.2870250e+02   5.8819677e+01   1.5677539e+02   4.3266129e+01   1.8128387e+02   3.9888710e+01   1.6787826e+02   1.7194677e+02   2.2460297e+02   3.6159677e+01   2.0246239e+02   3.9498387e+01   1.5921400e+02   2.8097742e+01   2.2679871e+00   5.5479032e+01   1.3516974e+02   3.5506129e+01   1.3368854e+02   2.1709226e+02   7.5504877e+01   9.7492581e+01   1.2832317e+02   4.8283226e+01   1.6534476e+02   6.4841935e+01   1.9874200e+02   4.5744516e+01   1.2900302e+02   3.1822903e+01   1.1956385e+02   3.4424194e+01   2.5574058e+02   2.7648387e+00   1.5068139e+02   6.6384516e+01   1.8283085e+02   3.5964839e+01   1.2695572e+02   7.4012258e+01   1.1680160e+02   6.2188387e+01   1.1097945e+02   5.2648387e+01   1.4230619e+02   6.4841613e+01   1.2898945e+02   5.5368065e+01   1.5223636e+02  -1.8448387e+00   1.2509791e+02   1.7046452e+01   9.8983381e+01
   2.9815484e+01   1.3908476e+02   3.8109032e+01   1.8922128e+02   1.2849032e+02   1.3618561e+02   5.4449032e+01   1.1511892e+02   2.0492258e+01   1.8819804e+02   8.8338710e+01   1.5342903e+02   2.9180000e+01   1.4600625e+02   3.1214839e+01   1.2521475e+02   1.7144194e+01   8.0716529e+01   5.6153871e+01   1.7021124e+02   2.8995484e+01   1.8681326e+02   4.6805806e+01   1.7370102e+02   5.2401935e+01   2.0571268e+02   3.6308065e+01   2.0018729e+02   2.4297742e+01   8.7020374e+01   9.3609355e+01   1.5268545e+02   6.6355806e+01   1.3774476e+02   1.0729161e+02   1.4964828e+02   2.3051290e+01   1.0852751e+02   6.8164194e+01   1.6204815e+02   2.8575161e+01   1.2431528e+02   4.6847419e+01   3.6451285e+02   7.4174194e+00   1.0011919e+02   5.5621290e+01   2.1401417e+02   4.1613871e+01   1.7677799e+02   2.2205484e+01   2.0585937e+02   3.7796129e+01   1.5773083e+02   5.3647742e+01   1.8898503e+01   6.8146129e+01   1.7373283e+02   5.1165806e+01   1.0300157e+02   1.0185065e+02   1.8517066e+02   4.4351613e+01   1.7684832e+02   5.5126774e+01   1.4735405e+02   1.9427290e+02  -7.0205419e+00   4.3967419e+01   1.2484390e+02   3.3889355e+01   1.5711240e+02  -1.7997419e+01   8.7390439e+01   2.7690000e+01   1.7868738e+02   1.8018871e+02   2.4025871e+01   4.1967097e+01   1.6249908e+02   3.4822548e+02   7.2417445e+01   2.2424194e+01   1.3342445e+02   3.7255484e+01   1.9085892e+02   3.7518065e+01   8.5300168e+01   1.9034032e+02   6.5573097e+01   4.5328710e+01   1.5647467e+02   2.3242581e+01   1.0019834e+02   1.0179613e+02   1.3523695e+02   8.6939355e+01   1.4193517e+02   4.5983871e+01   1.5751677e+02   1.2995548e+02   1.1983808e+02   4.1789677e+01   1.1554779e+02   1.1824484e+02   1.1350977e+02   5.8932903e+01   1.7278601e+02   3.5360645e+01   1.1457115e+02   5.5291935e+01   1.4869955e+02   1.9565065e+02   1.4936763e+02   3.3823548e+01   1.7672702e+02   3.3874516e+01   1.6518133e+02   5.7723871e+01   1.1591338e+02   2.5999677e+01   1.5670615e+02   6.9966774e+01   1.4557330e+02   3.9494516e+01   1.5475012e+02   3.8556129e+01   1.1751228e+02   6.5135484e+01   1.2471142e+02   2.6085710e+02   1.1242595e+02   4.0663226e+01   1.6245952e+02   2.0975161e+01   7.3633600e+01   4.1618065e+01   9.9510555e+01   2.9047419e+01   9.1288142e+01   2.4186645e+02   1.3554649e+02   1.7088677e+02   1.8141906e+02   4.6613548e+01   2.0417446e+02   1.4640323e+02   2.3063290e+02   6.1808065e+01   1.4809987e+02   1.1954516e+02   9.5989290e+01   4.3919677e+01   9.3742877e+01   7.7549677e+01   1.5540441e+02   3.5724516e+01   2.2794010e+02   4.3779677e+01   1.4463859e+02   3.4646129e+01   2.0378347e+02   4.0368710e+01   1.6969986e+02   1.8089677e+02   2.4240697e+02   3.1439677e+01   1.7994999e+02   4.6878387e+01   1.4490360e+02   1.9287742e+01  -9.8372129e+00   7.7339032e+01   1.0433094e+02   3.3646129e+01   1.0607734e+02   1.8752226e+02   9.5490477e+01   8.9542581e+01   1.5747917e+02   4.3333226e+01   1.6398076e+02   3.8601935e+01   1.5232120e+02   6.1324516e+01   1.3366662e+02   4.4252903e+01   1.1851945e+02   3.9594194e+01   2.5138698e+02   1.6384839e+01   1.5621179e+02   5.6884516e+01   2.0281085e+02   3.1964839e+01   1.4670572e+02   8.6152258e+01   9.8450400e+01   4.8858387e+01   1.2590585e+02   5.2228387e+01   1.4395979e+02   5.5841613e+01   1.4342945e+02   6.7938065e+01   1.5671076e+02   1.6625161e+01   1.1267031e+02   1.6576452e+01   7.2830981e+01
   2.1815484e+01   1.5396476e+02   3.4259032e+01   1.9438928e+02   8.9630323e+01   1.3462441e+02   6.3639032e+01   1.1438372e+02   2.2162258e+01   1.9659444e+02   8.9008710e+01   1.5280543e+02   3.6750000e+01   1.3359065e+02   4.5834839e+01   1.2547515e+02   1.9994194e+01   7.2728529e+01   5.1343871e+01   1.7783604e+02   4.1855484e+01   1.6255446e+02   5.0995806e+01   1.6689582e+02   5.2021935e+01   2.0507308e+02   4.7268065e+01   1.9660049e+02   3.7827742e+01   1.0484797e+02   8.3469355e+01   1.6025665e+02   5.6545806e+01   1.1300956e+02   1.0810161e+02   1.6001348e+02   4.8001290e+01   1.5258151e+02   6.2734194e+01   1.5262255e+02   3.9715161e+01   1.5632408e+02   5.9037419e+01   4.0766765e+02   2.6177419e+01   9.9758387e+01   5.6621290e+01   2.0160417e+02   6.7563871e+01   2.2423199e+02   1.8435484e+01   1.7707097e+02   2.9076129e+01   1.5594843e+02   3.6687742e+01   1.5305303e+01   6.5196129e+01   1.9600883e+02   6.4125806e+01   1.0410477e+02   8.0230645e+01   1.7557026e+02   4.4831613e+01   1.7570992e+02   6.3556774e+01   1.4467965e+02   1.8689290e+02   2.0849858e+01   2.9777419e+01   1.4202910e+02   2.5989355e+01   1.7355440e+02  -4.1374194e+00   9.5711639e+01   3.5560000e+01   1.6243778e+02   2.0561871e+02   1.7611471e+01   4.2627097e+01   1.7487628e+02   2.2617548e+02   4.4711445e+01   2.9424194e+01   1.2491445e+02   4.8585484e+01   1.4005252e+02   3.7518065e+01   8.8590168e+01   1.9606032e+02   8.5925497e+01   5.2998710e+01   1.2610107e+02   2.8522581e+01   8.3255935e+01   1.0641613e+02   1.2314735e+02   7.3319355e+01   1.3226477e+02   2.9983871e+01   1.6307677e+02   1.1519548e+02   1.2840888e+02   4.1699677e+01   1.1212499e+02   9.9534839e+01   1.1466657e+02   6.3702903e+01   1.8840441e+02   2.9550645e+01   1.2769595e+02   3.2621935e+01   1.5947315e+02   1.7713065e+02   1.4194923e+02   3.7873548e+01   1.5911302e+02   2.8594516e+01   1.7679373e+02   7.2983871e+01   1.2427258e+02   3.2809677e+01   1.8335135e+02   3.9726774e+01   1.3589250e+02   2.9204516e+01   1.3104332e+02   2.7876129e+01   1.5036668e+02   5.9655484e+01   1.2082982e+02   2.6914710e+02   1.0547275e+02   2.9283226e+01   1.8212992e+02   3.5355161e+01   9.0913200e+01   2.4908065e+01   1.0122735e+02   3.2997419e+01   7.7492142e+01   2.4000645e+02   1.4964529e+02   1.6164677e+02   1.7848826e+02   4.2943548e+01   1.6212806e+02   1.5390323e+02   2.8428290e+02   4.6048065e+01   1.4402067e+02   1.0645516e+02   9.5656490e+01   4.6069677e+01   1.1824088e+02   8.5129677e+01   1.4527801e+02   5.9964516e+01   2.0077090e+02   4.2539677e+01   1.5254779e+02   4.0696129e+01   1.7948947e+02   4.0558710e+01   1.5697466e+02   1.8442677e+02   2.4988457e+02   5.0439677e+01   1.5981999e+02   2.9918387e+01   1.6207040e+02   1.4817742e+01  -1.9009613e+01   1.6275903e+02   2.0347342e+01   2.9316129e+01   1.0990374e+02   1.7871226e+02   1.1014528e+02   1.0868258e+02   1.3227797e+02   5.0373226e+01   1.7265756e+02   8.1841935e+01   1.4466200e+02   3.1224516e+01   1.1869462e+02   5.4772903e+01   1.3310785e+02   5.5644194e+01   2.8282298e+02   4.0948387e+00   1.3247499e+02   5.4944516e+01   1.9768605e+02   3.6484839e+01   1.2943412e+02   8.0012258e+01   1.2341160e+02   4.2528387e+01   1.4241225e+02   7.2848387e+01   1.4693019e+02   4.8001613e+01   1.3727665e+02   6.4318065e+01   1.3629036e+02   5.2675161e+01   1.6657631e+02   1.8576452e+01   9.6010981e+01
   3.8335484e+01   1.4130316e+02   2.7349032e+01   2.0379208e+02   1.3972032e+02   1.4823721e+02   5.7259032e+01   1.0851412e+02   1.4972258e+01   1.6287964e+02   5.8338710e+01   1.6806903e+02   4.4990000e+01   1.0855145e+02   3.1644839e+01   1.2104035e+02   3.3284194e+01   7.4575329e+01   5.2583871e+01   1.9463684e+02   3.4855484e+01   1.4901446e+02   3.7285806e+01   1.9884262e+02   2.7021935e+01   1.7902308e+02   2.0308065e+01   1.9327729e+02   2.1537742e+01   8.2101174e+01   1.1903935e+02   1.8932105e+02   5.6595806e+01   1.3247556e+02   1.3010161e+02   1.3458348e+02   2.7051290e+01   1.0825751e+02   5.8164194e+01   1.4717815e+02   4.1955161e+01   1.3581488e+02   5.5907419e+01   4.0197805e+02   9.8974194e+00   9.7770787e+01   6.3861290e+01   2.4221497e+02   7.3893871e+01   2.1196559e+02   3.8155484e+01   2.0973337e+02   3.6936129e+01   1.4427963e+02   5.0067742e+01   1.3574903e+01   6.8766129e+01   1.5587323e+02   8.0075806e+01   1.2372877e+02   1.0818065e+02   1.3352426e+02   4.5311613e+01   1.6920152e+02   5.8086774e+01   1.4078725e+02   2.1256290e+02  -1.2537419e+00   4.0637419e+01   1.3273030e+02   2.7129355e+01   1.6022320e+02  -1.7427419e+01   8.8444839e+01   4.3060000e+01   1.5383778e+02   1.5966871e+02   4.3997471e+01   5.4397097e+01   1.7265468e+02   2.6901548e+02   9.3842452e+00   1.9094194e+01   1.5878085e+02   3.6725484e+01   1.4309132e+02   3.9998065e+01   8.3101768e+01   2.1391032e+02   1.0644750e+02   4.6758710e+01   1.7889027e+02   2.5662581e+01   9.3484735e+01   8.7936129e+01   1.5462575e+02   7.7419355e+01   1.4864677e+02   4.9313871e+01   1.7744037e+02   1.3024548e+02   1.5948488e+02   5.3889677e+01   9.2629794e+01   9.4144839e+01   1.2719777e+02   6.0792903e+01   2.0472721e+02   3.1260645e+01   1.1317915e+02   3.3771935e+01   1.7000115e+02   1.4846065e+02   1.3995283e+02   4.2873548e+01   2.0419302e+02   4.5924516e+01   1.7540733e+02   6.2353871e+01   1.5533298e+02   1.3519677e+01   1.6942455e+02   5.2246774e+01   1.5180090e+02   2.2874516e+01   1.4173972e+02   2.5926129e+01   1.3541268e+02   7.6605484e+01   1.3090382e+02   2.5452710e+02   1.1331235e+02   3.6573226e+01   1.3416672e+02   2.2355161e+01   1.2638320e+02   3.1288065e+01   8.7436955e+01   1.5617419e+01   8.4262542e+01   2.0167645e+02   1.2847169e+02   1.8493677e+02   1.2724506e+02   4.4323548e+01   1.7697766e+02   1.6765323e+02   2.6588290e+02   5.7618065e+01   1.5590507e+02   1.2164516e+02   8.9631290e+01   4.1109677e+01   1.2401768e+02   8.5219677e+01   1.7284081e+02   3.7254516e+01   2.1564770e+02   5.0539677e+01   1.5228779e+02   3.5026129e+01   1.8275307e+02   6.2268710e+01   1.3794786e+02   2.0123677e+02   2.5134977e+02   6.1769677e+01   1.7330359e+02   2.1018387e+01   1.4283240e+02   6.2877419e+00   1.1862787e+01   1.8137903e+02   2.0337742e+01   2.4166129e+01   1.3169574e+02   1.4418226e+02   1.0952768e+02   6.4732581e+01   1.3679397e+02   4.2183226e+01   1.6064276e+02   4.2311935e+01   5.9874400e+01   3.7934516e+01   1.2648782e+02   5.5912903e+01   1.2367665e+02   4.3754194e+01   2.6999418e+02   1.5574839e+01   1.3679659e+02   6.3664516e+01   2.1493845e+02   3.7534839e+01   1.0454012e+02   6.8102258e+01   1.3631440e+02   5.1668387e+01   1.2701105e+02   6.5748387e+01   1.5787819e+02   4.9061613e+01   8.3811845e+01   4.7318065e+01   1.5431036e+02   2.0785161e+01   1.5749751e+02   1.8336452e+01   9.8650181e+01
   2.6195484e+01   1.7132436e+02   2.4639032e+01   1.8367888e+02   1.0591032e+02   1.6184201e+02   6.2209032e+01   1.2216812e+02   3.0782258e+01   1.7366484e+02   5.4288710e+01   1.8267303e+02   3.3370000e+01   1.3201105e+02   7.7948387e+00   1.3532835e+02   2.1424194e+01   6.6664129e+01   5.5773871e+01   1.9243164e+02   2.2465484e+01   1.6353566e+02   4.5995806e+01   2.1372582e+02   4.7351935e+01   1.7706668e+02   2.8268065e+01   1.9492049e+02   3.7017742e+01   8.2672774e+01   9.4039355e+01   1.6408105e+02   3.8355806e+01   1.0307476e+02   9.8011613e+01   1.3329068e+02   2.8671290e+01   1.2050791e+02   7.0214194e+01   1.4645415e+02   3.4435161e+01   1.3341648e+02   7.1097419e+01   3.4101285e+02   3.3607419e+01   8.7543987e+01   4.6001290e+01   1.9774377e+02   6.9853871e+01   2.0775879e+02   5.4585484e+01   1.7598897e+02   4.4556129e+01   1.7800003e+02   1.4459774e+02  -7.7074968e+00   4.3146129e+01   1.6116283e+02   7.1975806e+01   8.5376774e+01   1.2571065e+02   2.1107186e+02   4.2691613e+01   1.4698112e+02   4.7936774e+01   1.4359925e+02   2.2823290e+02   2.6265806e-01   3.5017419e+01   1.6402990e+02   2.3459355e+01   1.5375680e+02   3.1102581e+01   1.1042244e+02   1.0130000e+01   1.7272218e+02   1.7080871e+02   3.8156271e+01   4.6867097e+01   1.7953708e+02   2.8064548e+02   3.7503845e+01   2.4474194e+01   1.3169045e+02   3.5445484e+01   1.5953372e+02   4.3668065e+01   1.2485817e+02   2.2649032e+02   7.8491097e+01   3.9188710e+01   1.6277587e+02   3.2432581e+01   1.0003314e+02   9.4836129e+01   1.5917375e+02   8.1419355e+01   1.2742677e+02   5.2833871e+01   1.9267877e+02   1.1733548e+02   1.3613768e+02   4.2699677e+01   1.1775499e+02   9.1674839e+01   1.0886537e+02   6.3792903e+01   1.5415721e+02   3.6360645e+01   9.8581148e+01   3.0201935e+01   1.5547675e+02   1.4932065e+02   1.5512403e+02   5.5583548e+01   1.9474622e+02   5.1454516e+01   1.8696493e+02   5.9983871e+01   1.4389258e+02   1.1949677e+01   1.7602015e+02   5.6486774e+01   1.2874170e+02   4.1254516e+01   1.4017932e+02   2.9186129e+01   1.4547188e+02   4.7185484e+01   1.1330742e+02   2.6757710e+02   1.2302835e+02   5.0903226e+01   1.6074032e+02   2.3925161e+01   1.0930760e+02   3.2378065e+01   9.2819755e+01   2.4657419e+01   8.1779342e+01   1.7876645e+02   1.3425449e+02   1.5626677e+02   1.8986866e+02   3.5323548e+01   1.8292766e+02   1.6275323e+02   2.2742490e+02   3.2288065e+01   1.6412147e+02   1.0764516e+02   1.1670129e+02   3.7879677e+01   1.0198608e+02   6.9789677e+01   1.7016521e+02   2.3314516e+01   1.9129290e+02   3.5109677e+01   1.6848219e+02   3.5746129e+01   1.5383547e+02   4.9988710e+01   1.4898026e+02   1.8046677e+02   2.5801137e+02   5.2769677e+01   1.8513359e+02   3.5498387e+01   1.5510400e+02   1.1717742e+01  -7.6616129e+00   1.7052903e+02   1.0445742e+01   3.7556129e+01   9.9524542e+01   1.7890226e+02   1.0309008e+02   5.0112581e+01   1.1291357e+02   4.9613226e+01   1.8509836e+02   4.7031935e+01   6.2356800e+01   3.8604516e+01   1.3976422e+02   7.1532903e+01   1.7214705e+02   5.0754194e+01   2.7504418e+02   1.4854839e+01   1.8200419e+02   5.0054516e+01   1.9507725e+02   3.5244839e+01   1.2682332e+02   9.6342258e+01   9.2255200e+01   4.5568387e+01   1.1901905e+02   8.2078387e+01   1.6476179e+02   5.6721613e+01   1.6424905e+02   5.5078065e+01   1.6130956e+02   2.2365161e+01   1.3332111e+02   4.3716452e+01   8.6429781e+01
   4.0005484e+01   1.3269956e+02   3.6399032e+01   1.8549808e+02   8.6100323e+01   1.6042681e+02   6.3829032e+01   1.1460852e+02   2.6112258e+01   2.1813844e+02   6.7908710e+01   1.4001343e+02   3.9420000e+01   1.5266705e+02   3.0504839e+01   1.6046155e+02   2.3144194e+01   8.9476529e+01   4.5583871e+01   2.1648684e+02   3.3085484e+01   1.8991606e+02   4.5425806e+01   1.9772142e+02   3.6071935e+01   1.8391908e+02   3.6508065e+01   1.8612129e+02   5.6157742e+01   6.1001574e+01   1.1508935e+02   2.1230705e+02   5.3405806e+01   1.6378076e+02   1.0744161e+02   1.3111628e+02   3.5951290e+01   1.2349551e+02   6.9404194e+01   1.3632895e+02   4.4195161e+01   1.3944568e+02   6.3037419e+01   3.3240765e+02   3.4177419e+01   9.9168387e+01   6.1911290e+01   2.0885097e+02   5.4663871e+01   2.5645399e+02   3.2015484e+01   2.0150457e+02   5.2986129e+01   1.8456563e+02   1.7178774e+02   1.1837303e+01   5.7816129e+01   1.8331923e+02   9.1355806e+01   9.5166374e+01   1.2780065e+02   2.1928466e+02   3.7121613e+01   1.6999672e+02   6.1036774e+01   1.3617125e+02   2.2565290e+02   4.4690581e+00   3.0637419e+01   1.6243030e+02   3.2409355e+01   1.7785080e+02  -9.2374194e+00   1.1754964e+02   3.4000000e+01   1.5687258e+02   1.7999871e+02   3.8331071e+01   4.3827097e+01   1.7107028e+02   3.6943548e+02   5.2830645e+01   2.7564194e+01   1.6501325e+02   4.5775484e+01   1.8708732e+02   3.1378065e+01   1.1303137e+02   2.0034032e+02   6.1053097e+01   5.4758710e+01   1.2653027e+02   4.0522581e+01   1.0714594e+02   9.7316129e+01   1.5092535e+02   6.8889355e+01   1.3270917e+02   3.7793871e+01   1.6083197e+02   1.1871548e+02   1.2031728e+02   5.4889677e+01   9.5449794e+01   1.1062484e+02   1.4220937e+02   6.4312903e+01   1.8025561e+02   3.3600645e+01   1.0409195e+02   2.5771935e+01   1.7168115e+02   1.1251065e+02   1.2225883e+02   5.3203548e+01   1.7988662e+02   3.2164516e+01   1.6827813e+02   7.7983871e+01   1.3861258e+02   2.9519677e+01   1.5376455e+02   4.5436774e+01   1.4762570e+02   2.9684516e+01   1.3376492e+02   2.0396129e+01   1.3438508e+02   5.2655484e+01   7.2079819e+01   2.4671710e+02   1.1017715e+02   2.8573226e+01   1.6547672e+02   2.7165161e+01   9.6518400e+01   4.4808065e+01   9.4595355e+01   3.7047419e+01   4.3648142e+01   2.0634645e+02   1.2709809e+02   2.0517677e+02   1.9595586e+02   3.5653548e+01   1.6409126e+02   1.3095323e+02   2.5241890e+02   6.9948065e+01   1.6215867e+02   1.1449516e+02   1.0339329e+02   2.8209677e+01   6.3949677e+01   8.5169677e+01   1.7346481e+02   3.6254516e+01   1.9560770e+02   3.9299677e+01   1.4475699e+02   3.4316129e+01   1.6227987e+02   4.7268710e+01   1.4481786e+02   1.8342677e+02   2.2468457e+02   5.7159677e+01   1.6723239e+02   2.1498387e+01   1.1965400e+02   1.4817742e+01  -3.2496129e+00   1.6175903e+02   1.1617342e+01   1.7556129e+01   9.1224542e+01   1.9280226e+02   7.6688077e+01   7.1072581e+01   1.7204677e+02   4.2903226e+01   1.4268516e+02   4.6981935e+01   1.7574080e+02   2.7934516e+01   1.1909782e+02   4.1292903e+01   1.3980625e+02   3.2484194e+01   2.7839578e+02   6.6148387e+00   1.5651339e+02   4.6214516e+01   2.0894445e+02   4.1484839e+01   1.3222412e+02   6.1722258e+01   9.6024800e+01   3.5528387e+01   1.1144225e+02   5.6648387e+01   1.6513619e+02   3.1171613e+01   8.8463045e+01   3.8648065e+01   1.2072396e+02   2.2895161e+01   1.3127871e+02   2.6336452e+01   7.6770181e+01
   3.8715484e+01   1.5113276e+02   2.9109032e+01   1.9051128e+02   9.9390323e+01   1.4194361e+02   6.2019032e+01   1.0889332e+02   1.6872258e+01   1.8710764e+02   7.0478710e+01   1.6890783e+02   2.1850000e+01   1.4693265e+02   2.7364839e+01   1.4400275e+02   3.4384194e+01   7.9057329e+01   5.5153871e+01   1.8248124e+02   2.4325484e+01   1.6742686e+02   4.5235806e+01   1.9978662e+02   2.8311935e+01   1.7758988e+02   3.4888065e+01   1.9435089e+02   5.0537742e+01   8.6261174e+01   1.0489935e+02   1.6702225e+02   4.8025806e+01   1.2264116e+02   8.6771613e+01   1.5999988e+02   2.7571290e+01   1.3668591e+02   5.6214194e+01   1.5524415e+02   2.9525161e+01   1.3623928e+02   5.8727419e+01   2.4219245e+02   2.8557419e+01   1.1232799e+02   5.6051290e+01   2.2550977e+02   7.3563871e+01   1.9275199e+02   2.8395484e+01   2.0927417e+02   4.8606129e+01   1.4381603e+02   1.4530774e+02  -2.7642968e+00   4.4726129e+01   1.6050643e+02   7.2455806e+01   9.9528374e+01   1.0661065e+02   1.9973986e+02   4.2161613e+01   1.5345352e+02   4.9276774e+01   1.5773205e+02   2.0818290e+02   2.2866658e+01   2.8637419e+01   1.3659030e+02   6.5409355e+01   1.8678080e+02   4.2925806e+00   1.1475724e+02   3.3560000e+01   1.7152778e+02   1.8332871e+02   1.4204671e+01   4.3537097e+01   1.7814348e+02   3.1717548e+02   8.9514452e+00   5.0424194e+01   1.4504445e+02   3.4065484e+01   1.6459412e+02   4.3088065e+01   9.4714568e+01   2.0134032e+02   9.1023097e+01   4.4708710e+01   1.6200427e+02   2.3432581e+01   9.0943135e+01   7.2556129e+01   1.4704615e+02   7.2129355e+01   1.2587997e+02   4.0453871e+01   1.8099917e+02   1.1895548e+02   1.2824808e+02   5.8749677e+01   1.1838099e+02   1.0824484e+02   1.7153977e+02   6.6412903e+01   1.8294761e+02   2.5640645e+01   1.1481875e+02   4.0341935e+01   1.7104555e+02   1.4832065e+02   1.5463403e+02   5.6303548e+01   1.9587862e+02   3.4164516e+01   2.0206813e+02   8.0463871e+01   1.6530418e+02   2.5569677e+01   1.7627055e+02   7.3206774e+01   1.4202410e+02   3.5724516e+01   1.3576172e+02   4.1876129e+01   1.4687668e+02   4.5395484e+01   1.3334062e+02   2.5038710e+02   1.2750355e+02   3.9623226e+01   1.6130272e+02   4.4075161e+01   9.5025600e+01   2.7048065e+01   1.0586615e+02   1.6427419e+01   8.3437742e+01   2.3343645e+02   1.2617089e+02   2.1850677e+02   2.2403946e+02   1.8273548e+01   1.8691166e+02   1.7715323e+02   2.5462290e+02   5.2478065e+01   1.5626627e+02   1.0697516e+02   1.0237489e+02   4.6679677e+01   9.2432077e+01   1.0302968e+02   1.3707601e+02   3.4664516e+01   2.3426490e+02   3.9679677e+01   1.6739659e+02   3.9456129e+01   1.7125867e+02   6.5178710e+01   1.5314506e+02   1.9318677e+02   2.4356377e+02   5.1659677e+01   2.0806239e+02   4.3118387e+01   1.3392440e+02   3.3877419e+00   3.0547871e+00   1.8147903e+02   6.1897419e+00   1.7646129e+01   1.2273734e+02   1.9628226e+02   1.0250968e+02   9.9352581e+01   1.5202437e+02   5.2663226e+01   1.6837436e+02   6.0701935e+01   1.7783320e+02   2.0934516e+01   1.2774782e+02   2.9292903e+01   1.5295625e+02   3.5874194e+01   2.5390458e+02   1.6094839e+01   1.5680499e+02   4.1384516e+01   1.8783085e+02   5.3394839e+01   1.1156132e+02   8.1392258e+01   9.8021200e+01   4.4768387e+01   1.0637305e+02   6.6128387e+01   1.5827779e+02   4.9001613e+01   1.2081665e+02   5.0988065e+01   1.7049676e+02   1.8785161e+01   1.1891751e+02   1.7386452e+01   8.3436181e+01
   2.4005484e+01   1.5159956e+02   2.9539032e+01   1.9090688e+02   8.6770323e+01   1.2918321e+02   6.3309032e+01   1.1984012e+02   6.3922581e+00   1.7271604e+02   5.9668710e+01   1.4891263e+02   3.0130000e+01   1.2003025e+02   2.9414839e+01   9.4928748e+01   2.9334194e+01   7.8221329e+01   4.1913871e+01   1.8978044e+02   1.5515484e+01   1.8009166e+02   4.9235806e+01   1.8284662e+02   4.1351935e+01   1.7335668e+02   1.5759806e+02   1.5381409e+02   5.6207742e+01   6.8617574e+01   1.0222935e+02   1.7152585e+02   5.0065806e+01   1.8090796e+02   9.0771613e+01   1.5567988e+02   2.6481290e+01   8.8253110e+01   5.0974194e+01   1.5528335e+02   3.7435161e+01   1.4674648e+02   3.5407419e+01   2.7311805e+02   2.5607419e+01   7.8323987e+01   6.4141290e+01   2.1919257e+02   7.7803871e+01   1.9998279e+02   2.1915484e+01   1.8969257e+02   3.1696129e+01   1.2754883e+02   1.6597774e+02   1.4492103e+01   6.0766129e+01   1.7503323e+02   5.8735806e+01   1.0105597e+02   1.0118065e+02   1.9546426e+02   4.1071613e+01   1.6378072e+02   6.3416774e+01   1.5574085e+02   1.8275290e+02   7.2310581e+00   3.0447419e+01   1.4835550e+02   4.8079355e+01   1.7207720e+02  -7.6574194e+00   9.8853239e+01   2.7690000e+01   1.6268738e+02   1.5313871e+02   4.0479871e+01   1.9057097e+01   1.2872188e+02   2.8954548e+02   3.1271845e+01   2.2284194e+01   1.5005565e+02   2.0155484e+01   1.4917692e+02   1.5708065e+01   8.2854968e+01   2.0058032e+02   8.4133897e+01   3.9098710e+01   1.7040307e+02   1.5282581e+01   1.0745514e+02   9.1796129e+01   1.4864695e+02   6.9269355e+01   1.3205877e+02   3.8933871e+01   1.6436077e+02   1.1410548e+02   1.6458608e+02   4.1979677e+01   1.1815259e+02   1.1733484e+02   1.5058257e+02   6.7462903e+01   1.9595361e+02   2.0880645e+01   9.2439548e+01   4.5051935e+01   1.3694875e+02   1.6422065e+02   1.4207203e+02   4.1923548e+01   1.7073902e+02   4.2164516e+01   2.0723813e+02   7.2933871e+01   1.4332658e+02   2.0329677e+01   1.4872975e+02   5.5056774e+01   1.5209610e+02   4.1444516e+01   1.5497412e+02   2.3876129e+01   1.1583668e+02   5.3285484e+01   1.0828942e+02   2.7842710e+02   1.0068035e+02   3.7473226e+01   1.3424472e+02   1.7925161e+01   9.2117600e+01   2.9618065e+01   8.8570555e+01   3.1047419e+01   9.7648142e+01   2.2053645e+02   1.1134289e+02   2.1560677e+02   2.0665146e+02   2.2513548e+01   2.0443246e+02   1.6695323e+02   2.5773890e+02   5.9428065e+01   1.8710027e+02   9.4735161e+01   9.4494090e+01   5.5639677e+01   8.1285277e+01   4.4889677e+01   2.5839721e+02   2.8964516e+01   2.2842090e+02   5.1109677e+01   1.5996219e+02   3.1226129e+01   2.0167707e+02   7.3508710e+01   1.5299866e+02   2.0094677e+02   2.4956297e+02   4.1439677e+01   1.4498999e+02   2.5348387e+01   1.6515600e+02   2.2437742e+01  -4.9212903e-02   1.9937903e+02   1.8567742e+01   2.7216129e+01   9.6211742e+01   1.9671226e+02   1.2642528e+02   7.7922581e+01   1.5145877e+02   4.7043226e+01   1.6225396e+02   5.2081935e+01   1.6757280e+02   3.3364516e+01   1.4318342e+02   4.9482903e+01   1.3762105e+02   4.7424194e+01   2.7848058e+02   5.9048387e+00   1.3633019e+02   4.6164516e+01   1.9266845e+02   2.7964839e+01   1.2830572e+02   6.7582258e+01   1.1888600e+02   4.4768387e+01   1.1132305e+02   4.9418387e+01   1.6233459e+02   7.8561613e+01   1.2478185e+02   6.3368065e+01   1.4459636e+02   2.6625161e+01   1.2829031e+02   1.4286452e+01   8.5254181e+01
   1.0665484e+01   1.4737676e+02   1.2399032e+01   1.9422808e+02   6.0490323e+01   1.1405561e+02   5.2979032e+01   1.4428652e+02   1.9872258e+01   1.7920764e+02   5.7668710e+01   1.6373263e+02   8.1800000e+00   1.3711625e+02   2.7074839e+01   1.1702595e+02   2.0574194e+01   8.1592129e+01   3.2103871e+01   1.7170524e+02   2.3235484e+01   1.6132406e+02   4.9895806e+01   1.8769382e+02   4.6311935e+01   2.1033988e+02   2.4335806e+02   1.1133329e+02   2.9107742e+01   7.9495574e+01   7.7609355e+01   1.4725545e+02   4.1785806e+01   1.3171036e+02   9.7631613e+01   1.6161108e+02   2.6101290e+01   1.2423351e+02   5.2454194e+01   1.4696495e+02   2.4145161e+01   1.2680968e+02   3.6157419e+01   2.4061805e+02   2.3467419e+01   7.5265187e+01   6.2001290e+01   2.1960377e+02   4.6893871e+01   1.7964559e+02   2.2865484e+01   1.9914657e+02   3.3746129e+01   1.6867483e+02   1.5316774e+02  -2.2633097e+01   4.2676129e+01   1.6939043e+02   6.2935806e+01   8.4959974e+01   9.8850645e+01   1.8393066e+02   4.9071613e+01   1.6133072e+02   4.7126774e+01   1.5885405e+02   2.1061290e+02  -7.9077419e+00   7.9674194e+00   1.2429390e+02   5.0789355e+01   1.3853040e+02   3.3425806e+00   8.6643239e+01   4.8130000e+01   1.6793218e+02   1.7037871e+02   3.7900671e+01   2.8727097e+01   1.6384828e+02   2.9754548e+02   4.1681845e+01   2.1804194e+01   1.4233405e+02   3.5685484e+01   1.6884452e+02   3.6278065e+01   1.1853937e+02   2.1291032e+02   7.6667497e+01   5.4708710e+01   1.3820427e+02   2.0382581e+01   1.0466714e+02   9.6076129e+01   1.3821455e+02   7.6129355e+01   1.3117997e+02   4.4643871e+01   1.7276397e+02   1.1405548e+02   1.3226008e+02   4.0839677e+01   7.8673794e+01   1.3448484e+02   1.8154057e+02   6.9702903e+01   1.8949441e+02   2.9120645e+01   1.0673035e+02   4.0241935e+01   1.6200355e+02   2.2056065e+02   1.5651483e+02   4.2443548e+01   1.6641742e+02   8.5874516e+01   1.1093133e+02   5.7353871e+01   1.2762298e+02   2.4519677e+01   1.5754455e+02   6.3586774e+01   1.1846370e+02   3.0584516e+01   1.2255292e+02   2.3766129e+01   1.6053548e+02   5.8025484e+01   1.1454022e+02   2.7485710e+02   1.0549595e+02   1.9903226e+01   1.4455032e+02   5.4885161e+01   9.3110800e+01   3.6958065e+01   9.7603355e+01   1.4807419e+01   9.7327342e+01   2.1600645e+02   1.2694529e+02   1.8017677e+02   1.8072586e+02   2.4803548e+01   1.7005926e+02   1.7465323e+02   2.4277290e+02   3.3328065e+01   1.5237827e+02   1.2283516e+02   9.3246090e+01   5.1109677e+01   1.0702768e+02   5.9789677e+01   1.4134521e+02   3.4614516e+01   1.5361890e+02   4.0109677e+01   1.4093219e+02   4.3126129e+01   1.8705507e+02   4.0798710e+01   1.7204546e+02   2.1256677e+02   2.4420337e+02   5.2609677e+01   1.8581639e+02   3.8448387e+01   1.3529800e+02   3.2377419e+00  -1.5983213e+01   1.6995903e+02   7.0613419e+00   3.8126129e+01   1.2466894e+02   1.7252226e+02   7.7410477e+01   6.6072581e+01   1.5344677e+02   5.8523226e+01   1.7585556e+02   4.8741935e+01   1.5665000e+02   4.1134516e+01   1.2890182e+02   5.5442903e+01   1.2171425e+02   4.3644194e+01   2.3789298e+02   5.2483871e-01   1.4024059e+02   5.5944516e+01   1.9472605e+02   3.9294839e+01   1.4311932e+02   8.0772258e+01   1.1221080e+02   5.2148387e+01   1.1349265e+02   6.9888387e+01   1.6526699e+02   5.6781613e+01   1.0796425e+02   4.7318065e+01   1.2855036e+02   3.2785161e+01   1.3948751e+02   1.7856452e+01   1.1044858e+02
   1.9285484e+01   1.3544716e+02   3.6209032e+01   2.0456328e+02   7.7060323e+01   1.5177001e+02   4.4409032e+01   1.0987212e+02   2.4782258e+01   1.4466484e+02   6.1718710e+01   1.5664863e+02   1.9940000e+01   1.3898545e+02   2.8794839e+01   1.2983835e+02   2.5424194e+01   7.8394129e+01   2.4863871e+01   1.8433444e+02   2.1375484e+01   1.6257286e+02   5.0085806e+01   1.7977862e+02   3.5071935e+01   1.8680908e+02   2.2850806e+02   1.2748129e+02   3.9397742e+01   7.8482374e+01   1.1422935e+02   1.9641585e+02   5.5595806e+01   1.2736556e+02   1.1801161e+02   1.3955068e+02   2.1951290e+01   1.4447551e+02   7.3454194e+01   1.3509495e+02   3.9385161e+01   1.5968048e+02   3.0097419e+01   2.3617285e+02   1.8227419e+01   1.0568439e+02   3.9861290e+01   2.0042497e+02   6.8893871e+01   1.9145559e+02   4.1155484e+01   2.1068337e+02   4.0746129e+01   1.8125483e+02   2.0206774e+02  -5.5850968e+00   6.0576129e+01   1.9637843e+02   7.2405806e+01   1.3015237e+02   9.1660645e+01   2.0198586e+02   4.8211613e+01   1.7824952e+02   5.9986774e+01   1.5544525e+02   2.1080290e+02   5.9870581e+00   3.7587419e+01   1.3211430e+02   4.8079355e+01   1.7440720e+02  -1.6707419e+01   9.0577239e+01   3.2630000e+01   1.7023218e+02   1.8970871e+02   2.6934271e+01   2.9157097e+01   1.6429388e+02   3.0133548e+02   4.4638645e+01   4.8094194e+01   1.4865085e+02   5.2065484e+01   1.8072412e+02   2.9088065e+01   1.0826457e+02   2.2210032e+02   6.6462297e+01   3.5568710e+01   1.7120547e+02   2.8622581e+01   9.0677935e+01   1.0250613e+02   1.4160015e+02   6.9509355e+01   1.3642957e+02   4.5933871e+01   1.6404077e+02   1.0990548e+02   1.1697208e+02   6.3369677e+01   1.1506139e+02   1.0776484e+02   1.3034817e+02   5.4082903e+01   1.8579401e+02   3.3980645e+01   1.2811155e+02   2.7671935e+01   1.5338915e+02   1.5018065e+02   1.6348523e+02   4.0203548e+01   1.8883662e+02   1.9173452e+02   1.3932529e+01   5.6563871e+01   1.4632618e+02   2.0569677e+01   1.4676055e+02   4.2776774e+01   1.6145850e+02   2.9304516e+01   1.4417532e+02   2.5926129e+01   1.3478268e+02   4.3975484e+01   7.0354219e+01   2.6328710e+02   1.2561155e+02   2.6713226e+01   1.4205552e+02   3.0885161e+01   1.0736080e+02   3.4528065e+01   9.1127755e+01   1.3947419e+01   7.7926142e+01   2.0229645e+02   1.5480209e+02   1.6822677e+02   1.5744186e+02   4.7613548e+01   1.7713446e+02   1.6275323e+02   2.6257490e+02   5.1858065e+01   1.5151587e+02   1.1488516e+02   8.7932090e+01   2.6679677e+01   9.8122077e+01   8.1409677e+01   1.2180561e+02   4.0134516e+01   2.0858730e+02   1.6629677e+01   1.4981059e+02   2.7126129e+01   1.8347507e+02   5.0458710e+01   1.5837266e+02   1.6746677e+02   2.1162137e+02   4.1609677e+01   2.0452639e+02   1.8068387e+01   1.1982840e+02   1.5387742e+01   4.1347871e+00   2.0542903e+02   6.0337419e+00   2.3506129e+01   1.0083854e+02   1.8623226e+02   9.9073677e+01   3.3352581e+01   1.5311437e+02   5.0563226e+01   1.7345236e+02   5.4701935e+01   1.3412320e+02   3.6034516e+01   1.2830982e+02   4.7202903e+01   1.3933345e+02   3.8814194e+01   2.8583938e+02   3.2234839e+01   2.1194379e+02   4.3274516e+01   2.1739965e+02   5.6344839e+01   1.6237532e+02   7.9442258e+01   1.1121720e+02   4.8808387e+01   1.2018985e+02   6.2418387e+01   1.5114459e+02   4.2561613e+01   1.4594185e+02   6.4368065e+01   1.2809636e+02   1.4735161e+01   1.2766151e+02   2.9576452e+01   1.1765098e+02
   2.9195484e+01   1.4551436e+02   1.5059032e+01   1.9773528e+02   6.7390323e+01   1.6602361e+02   4.3689032e+01   1.1292972e+02   1.5162258e+01   1.7529444e+02   7.8008710e+01   1.5672543e+02   2.5130000e+01   1.3171025e+02   3.3504839e+01   1.1732155e+02   4.4994194e+01   8.5638529e+01   4.4483871e+01   1.8623484e+02   3.4425484e+01   1.7485886e+02   5.9615806e+01   1.8196622e+02   1.9541935e+01   1.8053148e+02   1.9264806e+02   1.5273009e+02   3.5257742e+01   7.0193574e+01   1.0570935e+02   1.7385745e+02   4.6785806e+01   1.5293036e+02   1.2806161e+02   1.6874668e+02   3.9191290e+01   1.3713631e+02   6.0884194e+01   1.7877055e+02   3.5105161e+01   1.1598288e+02   3.1787419e+01   2.3809765e+02   3.4037419e+01   1.1979959e+02   7.7191290e+01   2.1571857e+02   5.8373871e+01   2.2520719e+02   3.3295484e+01   2.0235217e+02   6.2026129e+01   1.7912243e+02   1.4359774e+02   3.9025032e+00   5.9436129e+01   1.7675963e+02   7.7405806e+01   1.0928237e+02   8.3710645e+01   1.8100186e+02   5.8021613e+01   1.3380472e+02   4.8036774e+01   1.7306125e+02   2.0218290e+02   1.1966658e+01   2.1727419e+01   1.4914310e+02   1.7989355e+01   2.0010440e+02   8.3825806e+00   9.9090039e+01   4.0130000e+01   1.6913218e+02   1.6494871e+02   5.9195071e+01   2.8677097e+01   1.7280228e+02   3.2501548e+02   1.6854245e+01   3.1904194e+01   1.4328605e+02   4.7445484e+01   1.5437372e+02   3.7188065e+01   8.9806568e+01   2.0944032e+02   7.2855097e+01   4.7898710e+01   1.3874907e+02   2.5382581e+01   7.6127135e+01   9.5696129e+01   1.3972495e+02   7.4659355e+01   1.3915757e+02   5.0693871e+01   1.6351997e+02   1.5148548e+02   1.4207568e+02   4.9179677e+01   1.4081659e+02   1.2519484e+02   1.1604377e+02   5.2552903e+01   1.8562641e+02   2.9790645e+01   1.1663675e+02   4.8051935e+01   1.4242875e+02   1.2056065e+02   1.2785483e+02   4.1963548e+01   1.7193582e+02   2.6287452e+02   6.2913290e+00   7.8353871e+01   1.5163298e+02   1.8049677e+01   1.6968215e+02   6.3006774e+01   1.4394010e+02   2.9964516e+01   1.1989252e+02   4.2556129e+01   1.4787228e+02   6.4235484e+01   1.1694342e+02   2.4357710e+02   1.1946835e+02   4.2143226e+01   1.7182112e+02   3.2645161e+01   1.0618000e+02   2.2958065e+01   9.9143355e+01   1.9277419e+01   5.4309742e+01   2.2419645e+02   1.4682009e+02   2.1755677e+02   2.3187546e+02   4.0613548e+01   1.9165446e+02   1.6390323e+02   2.4053290e+02   5.6288065e+01   1.7463147e+02   1.1707516e+02   9.8656890e+01   4.0299677e+01   1.1051248e+02   6.7359677e+01   2.0564961e+02   5.0314516e+01   2.0177290e+02   3.9109677e+01   1.6049219e+02   2.9176129e+01   1.7350107e+02   4.8128710e+01   1.5531906e+02   1.8180677e+02   2.3495417e+02   4.8439677e+01   1.5847999e+02   3.2778387e+01   1.6384160e+02   2.7907742e+01  -6.7681290e-01   2.1190903e+02   1.0375342e+01   3.4836129e+01   1.0079214e+02   1.3509226e+02   1.2492488e+02   3.6832581e+01   1.4955597e+02   5.2233226e+01   1.8588876e+02   5.5081935e+01   1.8185280e+02   2.7324516e+01   1.2266662e+02   3.5102903e+01   1.7144145e+02   4.2484194e+01   2.4659578e+02   1.3524839e+01   1.6434059e+02   4.3944516e+01   2.1195605e+02   3.7244839e+01   1.1918332e+02   7.7442258e+01   1.0942720e+02   3.4858387e+01   1.3278585e+02   5.4228387e+01   1.5294979e+02   3.0781613e+01   1.0721425e+02   4.8648065e+01   1.4858396e+02   4.1995161e+01   1.2617071e+02   2.2906452e+01   1.0094458e+02
   2.7715484e+01   1.2553276e+02   3.2639032e+01   1.9217888e+02   6.1150323e+01   1.2628281e+02   6.0019032e+01   1.1281332e+02   2.4732258e+01   1.5904884e+02   5.9098710e+01   1.6276823e+02   2.4750000e+01   1.2722065e+02   1.9264839e+01   1.1817075e+02   1.1764194e+01   6.3196929e+01   4.2673871e+01   1.6223964e+02   2.4135484e+01   1.4473206e+02   5.2615806e+01   1.6504622e+02   2.9731935e+01   1.6890628e+02   2.1930806e+02   1.5597729e+02   4.2867742e+01   9.9724774e+01   9.8709355e+01   1.6989745e+02   3.1305806e+01   1.6768876e+02   7.8391613e+01   2.1148028e+02   4.4811290e+01   1.3983671e+02   6.7834194e+01   1.5569455e+02   4.1295161e+01   1.4776768e+02   5.1537419e+01   2.5607765e+02   3.0467419e+01   8.5555187e+01   5.7951290e+01   1.8768777e+02   6.5513871e+01   1.8544599e+02   4.6205484e+01   1.7598937e+02   5.5126129e+01   1.4182443e+02   1.5892774e+02   7.4361032e+00   4.0106129e+01   1.8720603e+02   7.8075806e+01   1.0107877e+02   8.5470645e+01   1.9757106e+02   4.2071613e+01   1.5674072e+02   4.1656774e+01   1.4362165e+02   2.3389290e+02   2.3139858e+01   3.6537419e+01   1.3481830e+02   4.1699355e+01   1.8525760e+02   2.6725806e+00   1.0792684e+02   5.0440000e+01   1.7349738e+02   1.8175871e+02   4.1610271e+01   2.5397097e+01   1.4773468e+02   2.5333548e+02   5.6538645e+01   4.1284194e+01   1.3519565e+02   3.5965484e+01   1.5415212e+02   4.8668065e+01   9.5218168e+01   2.3996032e+02   7.9983497e+01   5.6378710e+01   1.7859067e+02   3.4282581e+01   8.1265135e+01   1.0369613e+02   1.5384495e+02   7.3849355e+01   1.3884237e+02   2.6833871e+01   1.4994877e+02   1.1414548e+02   1.3349288e+02   2.6559677e+01   9.6006194e+01   9.5004839e+01   1.3712897e+02   6.8222903e+01   1.8094281e+02   2.7500645e+01   8.6859948e+01   2.2861935e+01   1.6106395e+02   1.2960065e+02   1.4499163e+02   4.5683548e+01   1.9815822e+02   2.6226452e+02  -1.0898710e+00   7.5303871e+01   1.5860698e+02   2.3619677e+01   1.5585655e+02   6.3866774e+01   1.1253130e+02   1.3724516e+01   1.4562172e+02   4.0086129e+01   1.4538988e+02   6.9445484e+01   1.1452662e+02   2.8514710e+02   1.1353275e+02   3.3763226e+01   1.4858152e+02   3.1115161e+01   1.1001240e+02   2.2528065e+01   8.5607755e+01   2.4087419e+01   8.6394942e+01   1.8191645e+02   1.3658249e+02   1.9093677e+02   2.0038506e+02   3.7653548e+01   2.2208126e+02   1.8340323e+02   2.7612290e+02   4.4948065e+01   1.5763867e+02   1.2488516e+02   9.2562090e+01   5.7829677e+01   8.7960077e+01   7.7459677e+01   1.5893161e+02   2.7784516e+01   2.2516530e+02   3.4579677e+01   1.5061459e+02   5.1456129e+01   1.5438867e+02   5.3268710e+01   1.3085786e+02   1.7742677e+02   2.9539457e+02   5.7439677e+01   1.9648999e+02   4.6828387e+01   1.5319760e+02   3.3627742e+01  -1.3134413e+01   1.9104903e+02   5.6141419e+00   2.4316129e+01   7.8303742e+01   1.9885226e+02   1.0111408e+02   3.2642581e+01   1.5803117e+02   4.2713226e+01   1.5436036e+02   5.0271935e+01   1.5461760e+02   3.7514516e+01   1.2062142e+02   5.9532903e+01   1.4129705e+02   4.7374194e+01   2.6326458e+02  -9.8051613e+00   1.7339699e+02   4.7214516e+01   2.0397445e+02   2.2864839e+01   1.2352372e+02   5.5822258e+01   9.1296800e+01   6.5048387e+01   1.2632065e+02   4.5178387e+01   1.5433379e+02   4.5841613e+01   1.4911945e+02   6.3318065e+01   1.5122036e+02   2.0525161e+01   1.3361831e+02   1.5856452e+01   8.6318581e+01
   1.8425484e+01   1.5042596e+02   1.9539032e+01   1.9332688e+02   1.0458032e+02   1.4714841e+02   4.8069032e+01   1.2705932e+02  -1.5077419e+00   1.7800804e+02   5.2198710e+01   1.8422023e+02   2.4470000e+01   1.5148305e+02   3.3884839e+01   9.5051148e+01   1.6854194e+01   3.9699729e+01   4.6103871e+01   1.9044524e+02   4.2755484e+01   1.7786246e+02   6.7135806e+01   1.8922462e+02   3.9111935e+01   2.1462588e+02   2.1092806e+02   1.4230769e+02   3.4727742e+01   7.4995974e+01   1.0217935e+02   1.9271985e+02   6.1215806e+01   1.4296596e+02   1.1968161e+02   1.3117708e+02   3.4381290e+01   1.1505111e+02   6.6544194e+01   1.5312775e+02   6.0055161e+01   1.2369688e+02   5.1597419e+01   2.4501285e+02   3.0417419e+01   8.9369187e+01   5.4671290e+01   2.2824017e+02   7.6893871e+01   2.0215559e+02   3.8625484e+01   2.1445577e+02   2.9026129e+01   1.4238243e+02   1.5735774e+02  -6.1582968e+00   5.7246129e+01   1.5236483e+02   5.9645806e+01   9.6513174e+01   8.8090645e+01   2.1713146e+02   3.8401613e+01   1.9032432e+02   6.4706774e+01   1.3858765e+02   2.3904290e+02   5.5378581e+00   4.4487419e+01   1.4180230e+02   4.8079355e+01   1.7897720e+02  -1.8074194e+00   1.1124524e+02   1.1560000e+01   1.8585778e+02   1.8751871e+02   5.0769471e+01   3.3777097e+01   1.8944428e+02   2.8212548e+02   3.3755445e+01   3.9184194e+01   1.4436365e+02   5.9065484e+01   1.8168412e+02   3.1948065e+01   1.1326577e+02   1.9482032e+02   9.2694697e+01   3.5378710e+01   1.3513067e+02   3.1662581e+01   9.7194735e+01   8.6836129e+01   1.5100375e+02   7.6419355e+01   1.5282677e+02   3.6983871e+01   1.8175677e+02   1.3057548e+02   1.4778848e+02   4.2889677e+01   1.1788979e+02   1.4753484e+02   2.3168657e+02   7.8222903e+01   1.7257281e+02   3.9740645e+01   1.0522075e+02   5.0241935e+01   1.4206355e+02   1.4141065e+02   1.1213683e+02   3.3823548e+01   1.5748702e+02   2.0840452e+02   2.0078929e+01   7.4673871e+01   1.6160738e+02   3.4049677e+01   1.5330215e+02   7.1156774e+01   1.1204810e+02   2.5494516e+01   1.3234012e+02   3.0296129e+01   1.7301308e+02   8.3445484e+01   1.3271662e+02   2.5900710e+02   1.3933395e+02   3.8143226e+01   1.3395112e+02   1.2695161e+01   1.2039600e+02   2.8288065e+01   8.4336955e+01   2.3567419e+01   7.5486542e+01   2.3410645e+02   1.4573729e+02   2.1017677e+02   1.7508586e+02   3.9043548e+01   1.7806006e+02   1.5700323e+02   2.5868490e+02   4.4668065e+01   1.6804107e+02   8.7075161e+01   1.0424689e+02   4.0969677e+01   1.0002888e+02   6.1079677e+01   1.8743201e+02   4.9724516e+01   2.5718010e+02   4.5059677e+01   1.4763619e+02   4.5746129e+01   1.8094547e+02   2.9558710e+01   1.5475466e+02   1.8584677e+02   2.5463097e+02   3.2719677e+01   1.3723759e+02   3.1208387e+01   1.5777720e+02   1.6717742e+01  -9.6816129e+00   1.7199903e+02   1.0608142e+01   3.6316129e+01   1.2234374e+02   1.7766226e+02   1.0446928e+02   1.9262581e+01   1.5829157e+02   6.3043226e+01   1.4316396e+02   7.1551935e+01   1.7048520e+02   5.1034516e+01   1.3905982e+02   5.2912903e+01   1.3844665e+02   1.4594194e+01   2.4049698e+02   8.0448387e+00   1.4115899e+02   5.9994516e+01   1.9895205e+02   4.0204839e+01   1.3766652e+02   7.7052258e+01   8.4698400e+01   5.1668387e+01   1.2734105e+02   6.4938387e+01   1.7128299e+02   3.9221613e+01   1.3320905e+02   4.0698065e+01   1.4012996e+02   3.2785161e+01   1.5000751e+02   1.6246452e+01   8.2437381e+01
   2.1954839e+00   1.2862436e+02   3.0159032e+01   1.7594728e+02   1.1444032e+02   1.2939961e+02   4.9019032e+01   1.1512332e+02   1.4492258e+01   1.9967804e+02   7.4528710e+01   1.4943383e+02   3.0700000e+01   1.8422465e+02   2.8834839e+01   1.1497515e+02   9.2841935e+00   7.6875329e+01   4.4633871e+01   2.0541284e+02   2.1235484e+01   1.8986406e+02   5.5665806e+01   1.5833222e+02   4.1261935e+01   1.8798388e+02   2.1169806e+02   1.5291609e+02   4.5257742e+01   7.4493574e+01   1.1017935e+02   1.6873985e+02   7.0115806e+01   1.5973396e+02   1.0791161e+02   1.1078868e+02   3.6711290e+01   1.2814471e+02   6.5644194e+01   1.2619975e+02   3.4715161e+01   1.4182408e+02   2.9597419e+01   2.6121285e+02   1.9317419e+01   9.9827187e+01   5.9861290e+01   1.9996497e+02   6.0133871e+01   2.1934639e+02   3.4015484e+01   1.9063457e+02   6.0746129e+01   1.8675483e+02   1.5883774e+02  -2.5166968e+00   4.8006129e+01   2.0934403e+02   6.5315806e+01   1.1271957e+02   4.5940645e+01   2.0288346e+02   4.0741613e+01   1.8232712e+02   5.9126774e+01   1.3270405e+02   2.2080290e+02  -4.9129419e+00   3.3207419e+01   1.1989470e+02   3.0319355e+01   1.6468800e+02   8.5725806e+00   8.4454839e+01   2.8310000e+01   1.5207778e+02   1.8756871e+02   4.3005471e+01   2.3397097e+01   1.5598468e+02   3.3070548e+02   4.0139045e+01   3.9374194e+01   1.3606845e+02   3.6305484e+01   1.6046492e+02   4.3328065e+01   8.8545368e+01   2.0120032e+02   6.7134297e+01   4.6668710e+01   1.5474747e+02   2.4002581e+01   9.7237535e+01   8.7026129e+01   1.3964855e+02   5.4609355e+01   1.7566157e+02   5.0313871e+01   1.8988037e+02   1.2871548e+02   1.2627728e+02   3.6029677e+01   1.3019859e+02   1.2348484e+02   1.6504057e+02   6.7702903e+01   1.8003441e+02   4.3020645e+01   9.8998348e+01   2.4431935e+01   1.6140835e+02   1.2408065e+02   1.4233323e+02   4.8393548e+01   2.0442142e+02   2.1035452e+02  -5.0770710e+00   6.9093871e+01   1.3653378e+02   2.2329677e+01   1.3742975e+02   5.6206774e+01   1.2581410e+02   1.3494516e+01   1.4283012e+02   3.5766129e+01   1.4420548e+02   5.6655484e+01   9.1809819e+01   2.7195710e+02   1.3619795e+02   3.1283226e+01   1.8835992e+02   2.7885161e+01   1.0456080e+02   2.8618065e+01   8.8270555e+01   3.6517419e+01   9.8500542e+01   2.2467645e+02   1.5692169e+02   1.7764677e+02   1.8101826e+02   4.2613548e+01   1.6596446e+02   1.8020323e+02   2.8842890e+02   6.0858065e+01   1.6755587e+02   8.5645161e+01   6.6131290e+01   4.7829677e+01   1.0219008e+02   9.3929677e+01   1.7871401e+02   3.7554516e+01   2.0591370e+02   4.6249677e+01   1.7287099e+02   4.2226129e+01   1.9445707e+02   4.5458710e+01   1.4119266e+02   2.2970677e+02   2.6926217e+02   3.7609677e+01   1.6312639e+02   2.8968387e+01   1.6105640e+02   1.3527742e+01  -6.7564129e+00   2.0433903e+02   1.1450942e+01   3.8126129e+01   1.1566894e+02   1.4899226e+02   1.2000288e+02   1.9682581e+01   1.1834797e+02   4.2943226e+01   1.7863196e+02   6.0741935e+01   1.4335000e+02   2.3604516e+01   1.6220422e+02   4.8632903e+01   1.6959905e+02   3.9814194e+01   2.6480938e+02  -4.1951613e+00   1.7237819e+02   6.3994516e+01   1.9502205e+02   3.7294839e+01   1.4389932e+02   8.2252258e+01   1.2633240e+02   5.8238387e+01   1.3962545e+02   6.1558387e+01   1.7455339e+02   6.1061613e+01   1.3712185e+02   6.4838065e+01   1.3881876e+02   2.2785161e+01   1.4180751e+02   3.4146452e+01   9.7195381e+01
   2.0095484e+01   1.4733236e+02   3.3589032e+01   2.0415288e+02   1.0482032e+02   1.7045921e+02   5.0359032e+01   9.3306116e+01   1.4682258e+01   1.7800284e+02   8.3238710e+01   1.5949703e+02   2.0420000e+01   1.7037705e+02   3.5074839e+01   1.2071595e+02   2.6954194e+01   1.1374173e+02   4.8483871e+01   1.7867484e+02   4.3325484e+01   1.8924686e+02   5.1085806e+01   1.5488862e+02   3.7691935e+01   1.8640948e+02   1.8692806e+02   1.6027769e+02   3.2637742e+01   7.9263174e+01   1.0193935e+02   1.8806905e+02   5.4255806e+01   1.5728276e+02   1.1210161e+02   1.9516348e+02   2.6381290e+01   1.1697111e+02   6.9924194e+01   1.4899735e+02   3.2195161e+01   1.4068568e+02   3.6597419e+01   2.6296285e+02   1.3697419e+01   1.0137679e+02   5.9621290e+01   2.2079417e+02   7.0323871e+01   2.3401119e+02   4.7625484e+01   2.1087577e+02   5.5366129e+01   1.9332523e+02   1.5216774e+02  -1.3453097e+01   4.8436129e+01   1.6463963e+02   7.8455806e+01   1.2847837e+02   5.4710645e+01   2.4813186e+02   2.7261613e+01   1.8473552e+02   5.5706774e+01   1.3821765e+02   2.0742290e+02   1.0877458e+01   2.1537419e+01   1.3510830e+02   3.4559355e+01   1.7120880e+02   5.3258065e-01   9.7768039e+01   2.0440000e+01   1.6051738e+02   1.7937871e+02   2.6470671e+01   3.8107097e+01   1.6676788e+02   3.1822548e+02   4.9027445e+01   3.0714194e+01   1.3019125e+02   5.1395484e+01   1.9258772e+02   4.2048065e+01   1.4564777e+02   2.0082032e+02   8.9164697e+01   4.7478710e+01   1.7187267e+02   2.7812581e+01   1.0155274e+02   8.6936129e+01   1.5623575e+02   9.4079355e+01   1.4684397e+02   7.0453871e+01   1.5683917e+02   1.0743548e+02   1.6544968e+02   5.6939677e+01   1.1519579e+02   1.1995484e+02   1.6727297e+02   4.2412903e+01   2.5133761e+02   3.0690645e+01   1.0479475e+02   4.2341935e+01   1.7654555e+02   1.5603065e+02   1.2372723e+02   4.8633548e+01   2.0520222e+02   2.4006452e+02  -1.6163871e+01   9.8093871e+01   1.3952378e+02   1.0479677e+01   1.7642775e+02   6.9156774e+01   1.2672810e+02   2.7104516e+01   1.5697132e+02   3.8556129e+01   1.5108228e+02   7.0705484e+01   9.9375819e+01   2.3957710e+02   9.1648348e+01   4.4143226e+01   1.4161112e+02   2.9305161e+01   1.0668720e+02   4.5958065e+01   9.9973355e+01   2.6897419e+01   9.6220142e+01   2.2376645e+02   1.1194449e+02   1.9326677e+02   1.9500866e+02   2.9753548e+01   1.5233326e+02   1.4260323e+02   2.3463690e+02   5.1708065e+01   1.2904787e+02   1.1188516e+02   1.1131209e+02   5.6209677e+01   9.2429677e+01   5.8319677e+01   1.5670281e+02   4.1784516e+01   1.9228530e+02   3.7439677e+01   1.5462579e+02   3.9226129e+01   1.8088707e+02   4.1458710e+01   1.5251266e+02   1.7570677e+02   2.5196217e+02   5.3439677e+01   1.8663999e+02   4.5158387e+01   1.3099120e+02   1.8767742e+01  -1.3175613e+01   1.7790903e+02   1.4515342e+01   2.7696129e+01   9.8743342e+01   1.4328226e+02   1.2097968e+02   1.0402581e+01   1.7719037e+02   4.7903226e+01   1.7885516e+02   4.2171935e+01   1.6588560e+02   4.2704516e+01   9.2436219e+01   4.8252903e+01   1.2471945e+02   5.0094194e+01   2.9882698e+02   4.6648387e+00   1.8142939e+02   4.4384516e+01   1.9087085e+02   2.7814839e+01   1.2560772e+02   5.7632258e+01   9.7682000e+01   4.7098387e+01   1.0789665e+02   5.9608387e+01   1.8398939e+02   4.7281613e+01   1.3928425e+02   4.9318065e+01   1.1858036e+02   2.9155161e+01   1.1150791e+02   1.9856452e+01   7.9428581e+01
   2.2665484e+01   1.7017676e+02   2.6159032e+01   1.6755728e+02   1.1153032e+02   1.6944241e+02   4.1829032e+01   1.3593852e+02   7.3922581e+00   1.7415604e+02   7.4718710e+01   2.0441863e+02   3.7890000e+01   1.2716945e+02   3.6984839e+01   1.3856315e+02   5.0234194e+01   6.7979329e+01   2.1913871e+01   2.0090044e+02   2.4565484e+01   1.9797766e+02   5.5425806e+01   1.7230142e+02   4.0501935e+01   1.7218468e+02   1.8045806e+02   1.0884529e+02   3.9917742e+01   5.1390774e+01   1.0217935e+02   1.7199985e+02   5.3355806e+01   1.6192476e+02   9.5681613e+01   1.4519708e+02   2.5141290e+01   1.0674031e+02   4.4884194e+01   1.4119055e+02   3.1715161e+01   1.5449408e+02   1.2537419e+01   2.2675765e+02   2.3367419e+01   8.4073187e+01   3.9101290e+01   1.9419577e+02   5.4273871e+01   1.9076519e+02   4.0295484e+01   2.0522217e+02   3.9986129e+01   1.5288563e+02   1.2325774e+02   6.7597032e+00   5.1386129e+01   1.9164363e+02   6.1025806e+01   9.1022774e+01   6.3610645e+01   1.9446986e+02   2.9641613e+01   1.7321512e+02   5.0366774e+01   1.5106485e+02   2.4008290e+02   1.7846581e+00   1.3397419e+01   1.0323950e+02   5.2989355e+01   2.0068440e+02   6.7258065e-01   8.4616839e+01   3.2630000e+01   1.6829218e+02   1.4056871e+02   4.0245471e+01   2.5727097e+01   1.5613828e+02   2.7838548e+02   4.7744645e+01   3.5424194e+01   1.1585445e+02   3.4115484e+01   1.5549012e+02   3.8898065e+01   8.4139768e+01   1.9896032e+02   7.4553497e+01   5.3238710e+01   1.5756187e+02   2.7622581e+01   1.0537794e+02   9.2696129e+01   1.3619495e+02   6.7799355e+01   1.5294637e+02   5.1123871e+01   1.6510557e+02   1.3862548e+02   1.3838448e+02   5.1939677e+01   1.0778579e+02   1.4257484e+02   1.9003337e+02   6.4222903e+01   2.1826281e+02   4.7740645e+01   1.0210075e+02   3.9431935e+01   1.5620835e+02   1.3732065e+02   1.5084403e+02   4.5303548e+01   1.9642862e+02   2.0316452e+02   1.0681290e+00   7.2463871e+01   1.4868418e+02   2.8429677e+01   1.7147175e+02   8.1536774e+01   1.3311770e+02   4.0774516e+01   1.2487772e+02   4.8086129e+01   1.3210988e+02   6.0865484e+01   1.1747302e+02   2.7685710e+02   1.3923595e+02   4.5473226e+01   1.5460472e+02   3.0165161e+01   9.7228400e+01   3.2958065e+01   1.0244335e+02   2.3377419e+01   9.5881742e+01   2.1662645e+02   1.1842569e+02   1.9303677e+02   1.9816706e+02   3.6233548e+01   1.9557486e+02   1.3875323e+02   2.6214490e+02   4.6518065e+01   1.2303307e+02   1.3026516e+02   1.0475169e+02   5.1109677e+01   1.1488768e+02   6.9739677e+01   1.7235921e+02   4.3904516e+01   2.0499570e+02   1.7439677e+01   1.2198579e+02   3.2506129e+01   1.8109467e+02   4.5798710e+01   1.4016546e+02   1.9413677e+02   2.2544777e+02   5.7439677e+01   2.0314999e+02   3.9688387e+01   1.3204880e+02   2.9337742e+01  -2.8812129e+00   1.8352903e+02   6.0657419e+00   3.4936129e+01   1.3240414e+02   1.4857226e+02   8.9706477e+01   2.3492581e+01   1.3090317e+02   5.1423226e+01   1.8585356e+02   4.4171935e+01   1.9025560e+02   3.4604516e+01   1.1637422e+02   4.7822903e+01   1.2451385e+02   3.6254194e+01   2.7093418e+02   2.0448387e+00   1.7216899e+02   3.6274516e+01   2.1429965e+02   2.2434839e+01   1.2189812e+02   7.4532258e+01   7.8520000e+01   4.6808387e+01   1.4668985e+02   5.4268387e+01   1.6013659e+02   5.6061613e+01   1.3197185e+02   4.9888065e+01   1.3705476e+02   1.7575161e+01   1.5012431e+02   2.2096452e+01   8.0779381e+01
   2.2145484e+01   1.5074836e+02   3.5449032e+01   2.1767408e+02   1.1134032e+02   1.3340761e+02   4.9789032e+01   1.2606172e+02   3.0492258e+01   1.6582804e+02   7.0578710e+01   1.5984983e+02   4.5660000e+01   1.6944785e+02   3.2314839e+01   1.3274675e+02   3.3144194e+01   9.4866529e+01   1.2723871e+01   1.7301564e+02   3.1945484e+01   1.6838726e+02   4.6565806e+01   1.7901022e+02   3.0161935e+01   1.8758188e+02   1.9697806e+02   1.5833369e+02   4.3067742e+01   5.9328774e+01   9.4609355e+01   1.5417545e+02   3.9305806e+01   1.4490876e+02   1.1753161e+02   1.8658908e+02   2.7711290e+01   1.2001471e+02   5.9694194e+01   1.6419575e+02   3.6295161e+01   1.4031768e+02   5.0287419e+01   2.7617765e+02   1.7467419e+01   9.0075187e+01   6.4521290e+01   2.3397217e+02   5.4853871e+01   1.9286879e+02   4.5865484e+01   2.0873657e+02   3.9746129e+01   1.6862483e+02   1.2292774e+02  -4.0238968e+00   3.1196129e+01   1.8606883e+02   6.8025806e+01   9.7502774e+01   6.4130645e+01   2.0680826e+02   3.0161613e+01   1.7817352e+02   7.2706774e+01   1.5504765e+02   1.9975290e+02   1.8201058e+01   2.9107419e+01   1.4898270e+02   5.0649355e+01   1.5606160e+02  -1.0807419e+01   1.0177524e+02   2.2690000e+01   1.7377738e+02   1.4475871e+02   3.7760271e+01   4.7297097e+01   1.5898268e+02   2.7285548e+02   4.4287045e+01   2.6754194e+01   1.3493805e+02   4.6725484e+01   1.6386132e+02   4.1668065e+01   8.8868168e+01   2.0296032e+02   8.2373497e+01   3.8288710e+01   1.6746787e+02   4.7042581e+01   9.2154335e+01   9.1126129e+01   1.3228055e+02   7.1229355e+01   1.6109197e+02   3.4073871e+01   1.5807957e+02   1.2971548e+02   1.4524728e+02   4.1029677e+01   1.1793859e+02   1.1614484e+02   1.3814777e+02   6.3512903e+01   1.8669961e+02   4.6410645e+01   1.0553715e+02   3.4721935e+01   1.4634515e+02   1.2989065e+02   1.2686843e+02   5.1393548e+01   1.9084142e+02   1.8678452e+02  -1.0291471e+01   7.3883871e+01   1.5772058e+02   1.6279677e+01   1.4963375e+02   3.9106774e+01   1.8785210e+02   1.4874516e+01   1.5737972e+02   2.6766129e+01   1.5713548e+02   4.9655484e+01   1.0378982e+02   2.6142710e+02   9.7570348e+01   3.4383226e+01   1.4139192e+02   2.9595161e+01   1.0537400e+02   1.9618065e+01   1.0541055e+02   2.7517419e+01   1.0036054e+02   2.7772645e+02   6.5767690e+01   2.0698677e+02   2.1577106e+02   4.3323548e+01   2.0095766e+02   1.7830323e+02   2.8008090e+02   4.8328065e+01   1.8064827e+02   9.8545161e+01   9.5049290e+01   3.9779677e+01   9.4504077e+01   8.3029677e+01   2.2377601e+02   4.2664516e+01   2.7497490e+02   3.3489677e+01   1.7561179e+02   3.6796129e+01   1.5647147e+02   4.0888710e+01   1.5908826e+02   1.7370677e+02   2.3955217e+02   4.5159677e+01   1.8935239e+02   4.3118387e+01   1.5577440e+02   3.0477742e+01  -3.9224129e+00   1.6228903e+02   1.4349419e+00   1.7216129e+01   1.2439174e+02   1.6847226e+02   9.7114477e+01   1.9972581e+01   1.8442477e+02   4.4563226e+01   1.7850236e+02   5.3461935e+01   1.9198240e+02   4.8224516e+01   1.1728462e+02   4.5912903e+01   1.3162665e+02   3.5484194e+01   2.5126578e+02   8.7148387e+00   1.7253539e+02   4.6164516e+01   1.7977845e+02   4.5774839e+01   1.4241092e+02   7.6722258e+01   1.0253480e+02   4.9668387e+01   1.2674105e+02   6.5458387e+01   1.5705139e+02   6.1171613e+01   1.1767305e+02   4.3178065e+01   1.4679156e+02   1.9625161e+01   1.4180031e+02   3.2386452e+01   8.3756181e+01
   2.7575484e+01   1.7250396e+02   2.9779032e+01   2.2078768e+02   1.1277032e+02   1.6206321e+02   5.0599032e+01   9.5896916e+01   1.8352258e+01   2.0589924e+02   7.4818710e+01   1.6265063e+02   2.0660000e+01   1.7630785e+02   2.6884839e+01   9.1231148e+01   2.9334194e+01   8.4081329e+01   3.6533871e+01   1.4816084e+02   1.3185484e+01   1.9603806e+02   4.9995806e+01   1.8382582e+02   4.3451935e+01   1.8380868e+02   2.2197806e+02   1.6838369e+02   3.0397742e+01   6.6012374e+01   9.8469355e+01   1.6915665e+02   4.6355806e+01   1.1677476e+02   1.0382161e+02   1.5225588e+02   2.1012903e+00   1.1968351e+02   4.7924194e+01   1.4213735e+02   4.2675161e+01   1.3775728e+02   2.7097419e+01   2.2941285e+02   2.2607419e+01   6.0473987e+01   4.8191290e+01   2.1465857e+02   6.1133871e+01   2.2755639e+02   4.7915484e+01   1.9937257e+02   5.1026129e+01   1.6910243e+02   1.4035774e+02  -1.1282968e+00   4.6106129e+01   1.9030603e+02   6.6075806e+01   7.2228774e+01   4.8230645e+01   2.2260026e+02   3.1071613e+01   1.6172072e+02   6.3896774e+01   1.2741245e+02   1.9651290e+02   1.7940258e+01   3.3157419e+01   1.5284870e+02   2.8319355e+01   1.5893800e+02  -3.9974194e+00   1.0289044e+02   4.9130000e+01   1.5310218e+02   1.5575871e+02   5.7880271e+01   4.2967097e+01   1.5289908e+02   3.3606548e+02   4.6230245e+01   4.1754194e+01   1.1177805e+02   4.2255484e+01   1.7288892e+02   2.8898065e+01   7.0889768e+01   2.0591032e+02   7.6187497e+01   2.9428710e+01   1.6455667e+02   2.5242581e+01   8.9948335e+01   9.6026129e+01   1.4326855e+02   6.6509355e+01   1.4685957e+02   5.4073871e+01   1.7447957e+02   1.4624548e+02   1.2053488e+02   4.4979677e+01   9.6002594e+01   9.5294839e+01   1.6396577e+02   7.8362903e+01   1.6737161e+02   2.1500645e+01   1.1186995e+02   3.3961935e+01   1.8012595e+02   1.4684065e+02   1.0651243e+02   4.3633548e+01   1.9575222e+02   1.9702452e+02  -6.6306710e+00   8.5883871e+01   1.5829058e+02   3.7329677e+01   1.6770975e+02   7.2246774e+01   1.2653090e+02   3.0684516e+01   1.5873492e+02   2.6086129e+01   1.5118988e+02   4.5555484e+01   1.1159782e+02   3.1647710e+02   1.3059635e+02   3.6333226e+01   1.7833592e+02   3.9835161e+01   1.0655480e+02   3.0378065e+01   8.8319755e+01   2.1467419e+01   8.7184542e+01   2.7081645e+02  -8.6950968e-01   1.9007677e+02   1.8131386e+02   3.4943548e+01   1.9805806e+02   1.6735323e+02   2.6150690e+02   3.8518065e+01   1.6558307e+02   1.0759516e+02   7.2845290e+01   4.2109677e+01   9.8747677e+01   6.6029677e+01   1.7199601e+02   2.8494516e+01   2.2010850e+02   3.1389677e+01   1.3834979e+02   2.9226129e+01   1.7464707e+02   5.8458710e+01   1.4758266e+02   1.9313677e+02   2.9085777e+02   2.2879677e+01   1.6286479e+02   4.2398387e+01   1.3817200e+02   2.0817742e+01  -1.5529613e+01   1.6318903e+02   1.9982942e+01   2.6886129e+01   1.0185814e+02   1.7628226e+02   9.6249677e+01   2.9452581e+01   1.8004637e+02   3.8423226e+01   1.5442356e+02   6.2501935e+01   1.3797920e+02   3.6984516e+01   1.2632382e+02   4.9342903e+01   1.4692225e+02   4.2144194e+01   2.6484298e+02   1.6648387e+00   1.6328939e+02   5.2604516e+01   2.0449325e+02   4.0244839e+01   1.2166332e+02   6.6632258e+01   1.0643200e+02   5.6528387e+01   1.2124225e+02   7.3508387e+01   1.7897739e+02   5.3611613e+01   1.2688785e+02   5.5078065e+01   1.4106956e+02   2.5675161e+01   1.0352631e+02   3.6526452e+01   9.5664981e+01
   1.8715484e+01   1.8297276e+02   4.8969032e+01   1.9859248e+02   1.1425032e+02   1.6813481e+02   6.6549032e+01   1.2272092e+02   1.7492258e+01   1.5801804e+02   6.9288710e+01   1.7180303e+02   3.2470000e+01   1.4236305e+02   3.2934839e+01   1.2160715e+02   1.2334194e+01   8.4441329e+01   4.0913871e+01   2.0067044e+02   2.0135484e+01   1.9062206e+02   5.3185806e+01   1.8315062e+02   5.0781935e+01   1.8498228e+02   2.1111806e+02   1.2672249e+02   2.7677742e+01   8.2699974e+01   1.0731935e+02   1.7139865e+02   3.7835806e+01   1.7083636e+02   9.6011613e+01   1.2245068e+02   3.4141290e+01   9.5590310e+01   6.3834194e+01   1.3272455e+02   3.0715161e+01   1.3147408e+02   3.0227419e+01   2.6978245e+02   2.8897419e+01   9.8780787e+01   4.9621290e+01   1.7916417e+02   6.0133871e+01   2.0282639e+02   6.2775484e+01   2.0171377e+02   4.1836129e+01   1.5640763e+02   1.6149774e+02   3.8905032e+00   3.8436129e+01   1.8205963e+02   7.2265806e+01   1.1088357e+02   3.3130645e+01   2.0056826e+02   3.1641613e+01   1.5953512e+02   5.0276774e+01   1.4884205e+02   2.3075290e+02  -2.0389419e+00   3.6157419e+01   1.2522870e+02   3.0459355e+01   1.5276680e+02   3.9125806e+00   1.0663764e+02   1.8310000e+01   1.4681778e+02   1.6623871e+02   3.7001871e+01   1.5777097e+01   1.6174428e+02   3.2122548e+02   3.8417445e+01   1.8614194e+01   1.3019925e+02   3.2585484e+01   2.0085252e+02   4.7518065e+01   1.2407017e+02   1.9449032e+02   7.1291097e+01   3.3758710e+01   1.6116027e+02   2.5622581e+01   9.2577935e+01   8.7506129e+01   1.2985015e+02   7.6369355e+01   1.5378077e+02   3.6743871e+01   1.4801597e+02   1.2481548e+02   1.2958928e+02   4.7369677e+01   1.1957139e+02   1.3291484e+02   1.5237617e+02   5.3512903e+01   1.7149961e+02   1.9640645e+01   1.0229875e+02   3.2581935e+01   1.5828635e+02   1.3689065e+02   1.1640843e+02   5.0683548e+01   1.8599822e+02   1.8130452e+02   1.1056929e+01   7.8513871e+01   1.4788018e+02   2.8239677e+01   1.4481695e+02   4.6916774e+01   1.4960730e+02   1.3824516e+01   1.4675372e+02  -5.6038710e+00   1.5935508e+02   5.4135484e+01   1.1475142e+02   2.5385710e+02   1.0355595e+02   3.5813226e+01   1.5294752e+02   4.1835161e+01   1.0248480e+02   3.8188065e+01   9.0594955e+01   2.8947419e+01   8.8006142e+01   2.6962645e+02   1.4845690e+01   1.9179677e+02   1.7345626e+02   3.9653548e+01   1.8892126e+02   1.5710323e+02   2.2267690e+02   7.1188065e+01   1.6834947e+02   9.4405161e+01   8.9520490e+01   2.5879677e+01   9.5666077e+01   9.3599677e+01   1.7417041e+02   4.3084516e+01   2.1206130e+02   3.1919677e+01   1.3773739e+02   4.7506129e+01   1.6522467e+02   3.9128710e+01   1.5922906e+02   1.5427677e+02   2.5686657e+02   4.4879677e+01   1.9571479e+02   1.4308387e+01   1.4212920e+02   1.5197742e+01  -4.2001290e-01   1.7561903e+02   9.7485419e+00   4.4406129e+01   1.2926654e+02   1.9018226e+02   1.2565768e+02   3.7492581e+01   1.3764317e+02   6.4333226e+01   1.8058076e+02   7.3081935e+01   1.3713280e+02   3.4654516e+01   1.7461022e+02   5.9012903e+01   1.4342865e+02   4.7594194e+01   2.5807698e+02  -3.7651613e+00   1.8172379e+02   5.5274516e+01   2.0165965e+02   3.4434839e+01   1.2383812e+02   8.0862258e+01   9.9063600e+01   4.6718387e+01   1.4516705e+02   4.9318387e+01   1.7405259e+02   5.3281613e+01   1.1641425e+02   3.5418065e+01   1.4345236e+02   2.2255161e+01   1.3716991e+02   1.6096452e+01   1.0101938e+02
   3.0955484e+01   2.0856356e+02   3.3679032e+01   1.8243568e+02   1.0220032e+02   1.4409881e+02   5.4309032e+01   1.3651012e+02   3.6492258e+01   1.5825804e+02   4.9008710e+01   1.9285543e+02   2.2990000e+01   1.1893145e+02   2.4794839e+01   1.1767835e+02   3.5334194e+01   1.0664133e+02   4.6773871e+01   1.8415164e+02   2.3185484e+01   1.4242806e+02   5.1425806e+01   1.6757142e+02   1.9161935e+01   1.8579188e+02   2.2573806e+02   1.6174289e+02   2.7257742e+01   9.2593574e+01   9.6799355e+01   1.7838025e+02   6.7305806e+01   1.6423876e+02   1.0825161e+02   1.1009148e+02   2.2761290e+01   1.3364071e+02   6.4494194e+01   1.7791175e+02   1.2815161e+01   1.4066608e+02   3.6097419e+01   2.8562285e+02   4.0507419e+01   9.0611987e+01   6.0331290e+01   1.9387737e+02   7.1043871e+01   1.9581359e+02   4.5245484e+01   2.0430617e+02   4.2076129e+01   1.6857843e+02   1.5592774e+02  -2.6993897e+01   6.4386129e+01   1.5941363e+02   6.4935806e+01   9.9509974e+01   2.9710645e+01   1.5670186e+02   4.7501613e+01   1.6192632e+02   5.1466774e+01   1.6174685e+02   2.2299290e+02  -4.1814194e-01   3.5447419e+01   1.0833550e+02   3.9129355e+01   1.8488320e+02  -1.1847419e+01   9.9188439e+01   2.6880000e+01   1.6050218e+02   1.6780871e+02   3.6066271e+01   2.8247097e+01   1.8136668e+02   2.7854548e+02   2.5521845e+01   2.1904194e+01   1.4551605e+02   2.8205484e+01   1.7511292e+02   1.6468065e+01   1.1307417e+02   2.0929032e+02   8.9817097e+01   3.8188710e+01   1.8147587e+02   2.4382581e+01   1.0363714e+02   9.0936129e+01   1.5333575e+02   5.3229355e+01   1.3653197e+02   3.0213871e+01   1.6186837e+02   1.3819548e+02   1.3113888e+02   4.4319677e+01   1.0443539e+02   1.1105484e+02   1.4484497e+02   6.5652903e+01   1.7405841e+02   2.5260645e+01   1.1756915e+02   2.6291935e+01   1.6825955e+02   1.3637065e+02   1.6106003e+02   3.3493548e+01   1.5689342e+02   2.2383452e+02  -1.0154710e+00   5.9463871e+01   1.3330418e+02   1.7999677e+01   1.2868615e+02   5.4866774e+01   1.6121130e+02   1.5014516e+01   1.3031852e+02   3.8186129e+01   1.2811188e+02   5.6345484e+01   1.4109462e+02   2.8300710e+02   1.4646395e+02   3.9573226e+01   1.4597672e+02   3.5025161e+01   1.1150960e+02   4.1288065e+01   1.0248695e+02   2.5807419e+01   8.9167342e+01   3.1153645e+02   4.4428903e+00   1.9550677e+02   1.9906946e+02   3.0183548e+01   1.6200886e+02   1.5310323e+02   2.4439690e+02   5.1668065e+01   1.5024107e+02   8.7785161e+01   9.6720090e+01   5.2349677e+01   8.7548477e+01   1.0450968e+02   1.5257761e+02   5.7844516e+01   1.9276050e+02   2.9729677e+01   1.4933259e+02   4.8986129e+01   1.8153627e+02   3.4418710e+01   1.7636586e+02   1.5489677e+02   2.3815697e+02   4.4829677e+01   1.8660879e+02   3.2498387e+01   1.4453400e+02   2.2377419e+00   1.8146787e+01   1.9261903e+02   6.0085419e+00   2.4646129e+01   1.2027734e+02   1.6699226e+02   1.0666288e+02   4.2642581e+01   1.6375117e+02   5.4803226e+01   1.5763316e+02   7.7651935e+01   1.3385720e+02   3.8744516e+01   1.2152302e+02   3.9292903e+01   1.3167625e+02   2.1924194e+01   2.7985058e+02   5.0448387e+00   1.8797899e+02   5.2664516e+01   1.9459845e+02   2.5054839e+01   1.1706852e+02   8.4912258e+01   9.1739600e+01   3.6998387e+01   1.0585465e+02   6.1228387e+01   1.6200979e+02   6.3111613e+01   1.3251785e+02   6.6128065e+01   1.2928556e+02   9.5751613e+00   1.2976431e+02   3.3526452e+01   8.4954981e+01
   2.1045484e+01   1.3806636e+02   1.4299032e+01   2.1531608e+02   1.0629032e+02   1.6934161e+02   6.1689032e+01   1.1700972e+02   1.6392258e+01   1.5395604e+02   7.4478710e+01   1.4800783e+02   2.4180000e+01   1.6369625e+02   2.3744839e+01   1.0610235e+02   2.5384194e+01   6.8397329e+01   3.6583871e+01   1.7805684e+02   3.5325484e+01   1.8559686e+02   5.0135806e+01   1.6324462e+02   2.8781935e+01   1.6298228e+02   1.8516806e+02   1.3756849e+02   3.1827742e+01   9.1327974e+01   1.0079935e+02   1.7321025e+02   5.7455806e+01   1.6712676e+02   1.0291161e+02   1.6523868e+02   2.2431290e+01   1.2962711e+02   6.2884194e+01   1.8171055e+02   2.6815161e+01   1.4907608e+02   4.6907419e+01   2.2475805e+02   1.8897419e+01   9.2430787e+01   5.3481290e+01   2.3080537e+02   5.9133871e+01   2.0609639e+02   4.6105484e+01   2.1428737e+02   3.0316129e+01   1.5475923e+02   1.3764774e+02  -1.4101497e+01   3.4576129e+01   1.7960843e+02   5.7025806e+01   1.0614277e+02   5.1370645e+01   1.6977906e+02   4.7401613e+01   1.6650432e+02   6.0176774e+01   1.2752005e+02   2.0346290e+02  -9.1357419e+00   1.3447419e+01   1.4104550e+02   3.2749355e+01   1.7739360e+02  -5.1874194e+00   1.0784564e+02   5.6750000e+01   1.8680258e+02   1.4575871e+02   4.4540271e+01   2.9207097e+01   1.5099988e+02   2.7070548e+02   3.7089045e+01   1.5284194e+01   1.4565565e+02   1.2825484e+01   1.5743332e+02   3.5668065e+01   1.1006817e+02   1.9215032e+02   8.9288297e+01   4.6998710e+01   1.6229107e+02   9.0025806e+00   8.7287535e+01   9.8796129e+01   1.5232695e+02   5.2659355e+01   1.4991757e+02   4.4593871e+01   1.7085797e+02   1.2267548e+02   1.3128048e+02   3.6079677e+01   1.0990459e+02   9.6004839e+01   1.3609897e+02   5.7702903e+01   1.5292441e+02   3.6120645e+01   9.5600348e+01   4.3621935e+01   1.4778315e+02   1.3199065e+02   1.3299043e+02   4.7303548e+01   2.0083862e+02   2.2045452e+02   7.2149290e+00   7.3673871e+01   1.2642738e+02   4.0896774e+00   1.3507895e+02   4.3966774e+01   1.4131330e+02   3.5914516e+01   1.0588652e+02   2.2036129e+01   1.5640388e+02   6.6555484e+01   1.0359782e+02   2.9214710e+02   1.2149275e+02   4.6243226e+01   1.4706312e+02   3.5695161e+01   1.0312600e+02   3.4758065e+01   8.5779355e+01   2.6087419e+01   7.2714942e+01   2.6557645e+02  -2.9203097e+00   2.0355677e+02   2.1708546e+02   3.3423548e+01   2.2288966e+02   1.6985323e+02   2.6200690e+02   5.3378065e+01   1.5448427e+02   1.0968516e+02   9.3828090e+01   3.5069677e+01   9.7120877e+01   8.2739677e+01   1.9050921e+02   3.7664516e+01   2.3243490e+02   1.1349677e+01   1.3538299e+02   4.5836129e+01   1.5850827e+02   3.6938710e+01   1.7487426e+02   2.1089677e+02   2.4543697e+02   4.9939677e+01   1.9741999e+02   3.8968387e+01   1.5906640e+02   1.6387742e+01  -1.7945213e+01   2.0423903e+02   1.8028942e+01   5.1696129e+01   8.2163342e+01   1.8309226e+02   9.5704877e+01   5.0352581e+01   1.4437437e+02   4.8233226e+01   1.7306876e+02   6.2981935e+01   1.7075080e+02   4.0744516e+01   1.2816302e+02   5.3202903e+01   1.2432345e+02   5.5984194e+01   2.8240578e+02   3.5664839e+01   1.5542939e+02   5.8554516e+01   1.8812725e+02   4.2864839e+01   1.3821372e+02   9.4052258e+01   1.2719840e+02   7.1188387e+01   1.4006945e+02   5.7798387e+01   1.6656419e+02   5.1341613e+01   1.0800945e+02   4.5078065e+01   1.6315956e+02   1.6525161e+01   1.2699831e+02   1.1766452e+01   7.9695781e+01
   1.8005484e+01   1.8392956e+02   2.7869032e+01   2.0923048e+02   8.0100323e+01   1.4152681e+02   4.8549032e+01   1.1487092e+02   3.8872258e+01   2.0149764e+02   6.5238710e+01   1.3693703e+02   3.3040000e+01   1.4750745e+02   2.4174839e+01   1.2896795e+02   3.6854194e+01   6.3429729e+01   5.7963871e+01   1.9491644e+02   2.0515484e+01   1.7154166e+02   2.9085806e+01   1.5254862e+02   3.3781935e+01   1.6710228e+02   2.0978806e+02   1.8501889e+02   3.9157742e+01   9.0741574e+01   1.0217935e+02   1.7866985e+02   3.7975806e+01   1.4406516e+02   1.1529161e+02   1.6781828e+02   3.1621290e+01   1.3346191e+02   5.0834194e+01   1.5048455e+02   4.3245161e+01   1.2018168e+02   2.6787419e+01   2.5205765e+02   4.4417419e+01   6.0489187e+01   4.3521290e+01   2.4627217e+02   6.9373871e+01   1.8484719e+02   4.3395484e+01   2.2288417e+02   4.6316129e+01   1.7295923e+02   1.5616774e+02  -6.0630968e+00   4.4056129e+01   1.9618003e+02   6.2695806e+01   1.1164917e+02   3.2560645e+01   1.6252386e+02   4.2161613e+01   1.7473352e+02   5.8226774e+01   1.5724605e+02   2.1132290e+02   3.9954581e+00   3.3917419e+01   1.2269790e+02   3.0269355e+01   1.8226200e+02  -3.8974194e+00   1.2079244e+02   4.2380000e+01   1.6176218e+02   1.5613871e+02   5.9659871e+01   3.6107097e+01   1.7825788e+02   2.7954548e+02   2.9861845e+01   3.6284194e+01   1.4431565e+02   2.1875484e+01   1.5456932e+02   2.2948065e+01   1.1084577e+02   2.0368032e+02   7.3405897e+01   3.9328710e+01   1.6224467e+02   3.3258065e-01   8.0941135e+01   6.8366129e+01   1.3233135e+02   5.3229355e+01   1.1715197e+02   5.1363871e+01   1.7055637e+02   1.0862548e+02   1.5354448e+02   4.9749677e+01   1.2405099e+02   1.4100484e+02   2.0158897e+02   4.5412903e+01   1.4471761e+02   2.3600645e+01   1.0403195e+02   3.8721935e+01   1.5326515e+02   1.2656065e+02   1.3213483e+02   5.6343548e+01   1.8382542e+02   1.8392452e+02   2.8973290e+00   7.8883871e+01   1.6754058e+02   2.4709677e+01   2.0442935e+02   3.6586774e+01   1.0724370e+02   1.6964516e+01   1.5155252e+02   3.0926129e+01   1.5143268e+02   4.9975484e+01   9.5664219e+01   2.9119710e+02   1.1694875e+02   4.5953226e+01   1.3237632e+02   3.3505161e+01   1.1596120e+02   3.0238065e+01   7.8760955e+01   3.4997419e+01   9.7862142e+01   2.7614645e+02   1.2514090e+01   2.0969677e+02   1.8759426e+02   3.7853548e+01   1.8815526e+02   1.7010323e+02   2.6178690e+02   4.3568065e+01   1.4231907e+02   8.8545161e+01   9.8039290e+01   4.2829677e+01   7.8120077e+01   6.5129677e+01   1.9177801e+02   2.1904516e+01   2.4298570e+02   1.4629677e+01   1.3335059e+02   4.2886129e+01   1.5364427e+02   4.0418710e+01   1.6712586e+02   1.7389677e+02   2.4015697e+02   3.0159677e+01   1.6689239e+02   3.5118387e+01   1.4956440e+02   1.4667742e+01  -2.3776129e+00   1.8885903e+02   2.0169342e+01   1.9836129e+01   9.4232142e+01   1.9609226e+02   9.2854877e+01   4.5022581e+01   1.8742077e+02   3.9233226e+01   1.5016876e+02   3.8841935e+01   1.9287200e+02   3.2794516e+01   1.1694902e+02   5.0532903e+01   1.4020705e+02   5.7644194e+01   2.7333298e+02   1.2854839e+01   1.3196419e+02   3.5944516e+01   2.2954605e+02   3.8814839e+01   1.5048772e+02   7.0292258e+01   9.0859200e+01   4.3808387e+01   1.3063985e+02   6.9228387e+01   1.6345979e+02   5.2841613e+01   1.3827945e+02   4.2368065e+01   1.5770636e+02   8.1551613e+00   1.1408791e+02   4.0816452e+01   8.5851781e+01
   1.1425484e+01   1.5583596e+02   3.6639032e+01   1.6533888e+02   6.3250323e+01   1.5659481e+02   5.6019032e+01   1.0099332e+02   1.2442258e+01   1.7265204e+02   7.1578710e+01   1.6538983e+02   1.9940000e+01   1.3489545e+02   4.0214839e+01   1.1006475e+02   1.5714194e+01   8.2410929e+01   3.3203871e+01   1.7813724e+02   1.6805484e+01   1.6102846e+02   5.1425806e+01   1.6810142e+02   3.1691935e+01   2.0112948e+02   2.2416806e+02   1.7682849e+02   3.4487742e+01   7.4735174e+01   9.1559355e+01   2.0475945e+02   4.9025806e+01   1.4413116e+02   1.1172161e+02   1.3005388e+02   1.7761290e+01   1.0804071e+02   7.2024194e+01   1.5087935e+02   2.8335161e+01   1.3337448e+02   5.2907419e+01   2.6484805e+02   4.2227419e+01   6.8954387e+01   4.8811290e+01   2.2346897e+02   6.5043871e+01   2.2767359e+02   3.8485484e+01   2.2927697e+02   3.3936129e+01   1.5632963e+02   1.4935774e+02   3.2417032e+00   4.1576129e+01   1.9108843e+02   6.2645806e+01   1.3393317e+02   6.0320645e+01   1.6182306e+02   2.7121613e+01   1.5984672e+02   6.5466774e+01   1.4681685e+02   2.2046290e+02   4.5442581e+00   3.2777419e+01   1.2925910e+02   2.9649355e+01   1.5998160e+02  -8.7574194e+00   9.6801239e+01   3.7940000e+01   2.0292738e+02   1.6499871e+02   4.7481071e+01   2.1157097e+01   1.7297388e+02   2.7370548e+02   2.3539045e+01   3.1754194e+01   1.3024805e+02   3.7345484e+01   1.9276172e+02   3.5858065e+01   1.2276297e+02   1.9763032e+02   7.3699897e+01   2.9618710e+01   1.6068147e+02   2.9522581e+01   9.8175935e+01   7.8366129e+01   1.3396135e+02   5.2039355e+01   1.3982717e+02   5.6553871e+01   1.6705117e+02   9.8485484e+01   1.1983568e+02   3.8079677e+01   1.2236459e+02   9.0484839e+01   8.7630568e+01   4.1312903e+01   3.3625613e+01   3.4020645e+01   1.2810835e+02   4.9721935e+01   1.7938515e+02   1.1751065e+02   1.3128883e+02   4.3583548e+01   1.9389622e+02   2.4121452e+02   9.7412903e-01   6.4193871e+01   1.6139578e+02   8.0967742e-01   1.4672135e+02   8.5436774e+01   1.4799570e+02   4.2634516e+01   1.4834892e+02   2.7186129e+01   1.3852188e+02   6.3655484e+01   1.3098982e+02   2.3381710e+02   6.0191484e+00   2.7053226e+01   1.5926832e+02   3.2975161e+01   8.1003600e+01   2.9528065e+01   1.0376775e+02   3.5427419e+01   8.2017742e+01   2.9576645e+02   1.1844903e+00   1.9755677e+02   1.5542546e+02   5.5323548e+01   1.9690766e+02   1.5955323e+02   2.4558090e+02   4.1858065e+01   1.7907587e+02   1.1888516e+02   1.0028209e+02   4.5259677e+01   1.0968568e+02   7.8739677e+01   1.4849921e+02   5.9664516e+01   2.1102490e+02   3.6679677e+01   1.3677659e+02   5.3696129e+01   1.9939947e+02   4.0268710e+01   1.5684786e+02   2.0994677e+02   2.4960297e+02   4.5159677e+01   1.6752239e+02   1.8348387e+01   1.3456600e+02   2.3957742e+01  -2.4008129e+00   1.7633903e+02   2.1310942e+01   5.4746129e+01   1.1100934e+02   1.6061226e+02   1.2002328e+02   9.7922581e+01   1.2528877e+02   6.4233226e+01   1.6463876e+02   4.3271935e+01   1.5227760e+02   3.8554516e+01   1.3514822e+02   6.1342903e+01   1.4315225e+02   5.4984194e+01   2.4454578e+02  -9.0451613e+00   1.3786619e+02   3.8054516e+01   2.1948725e+02   4.0104839e+01   1.6267452e+02   8.3442258e+01   1.1842720e+02   6.1098387e+01   1.0892665e+02   6.7418387e+01   1.7336459e+02   4.0501613e+01   1.1021665e+02   6.3128065e+01   1.5671556e+02   3.5255161e+01   1.4843991e+02   2.7436452e+01   9.7962181e+01
   2.6905484e+01   1.6440756e+02   3.8919032e+01   1.7429648e+02   7.1960323e+01   1.2851801e+02   6.2209032e+01   1.2635812e+02   9.3022581e+00   1.5614324e+02   6.6618710e+01   1.7706663e+02   8.8000000e+00   1.2839665e+02   2.3794839e+01   1.0361835e+02   1.6044194e+01   1.1080453e+02   3.6253871e+01   1.8742324e+02   1.7755484e+01   1.6991246e+02   4.9475806e+01   1.6667742e+02   3.2161935e+01   1.8861188e+02   1.9978806e+02   1.7510889e+02   2.5297742e+01   9.3560374e+01   1.1070935e+02   1.7069745e+02   3.5875806e+01   1.4666316e+02   8.9151613e+01   1.3776948e+02   2.8951290e+01   1.3462551e+02   3.6404194e+01   1.5448895e+02   4.4245161e+01   1.7125168e+02   3.4597419e+01   2.4074285e+02   2.9127419e+01   9.6522387e+01   4.4761290e+01   2.0469297e+02   5.7273871e+01   2.2305519e+02   2.3675484e+01   2.4389177e+02   2.9646129e+01   1.6986283e+02   1.4959774e+02  -6.5374968e+00   3.6626129e+01   1.4110443e+02   7.2935806e+01   1.2277997e+02   6.1090645e+01   1.9414146e+02   6.0781613e+01   1.5515392e+02   8.3516774e+01   1.3922285e+02   1.8108290e+02   3.5046581e+00   1.6727419e+01   1.1326310e+02   2.2079355e+01   1.7743720e+02  -4.8974194e+00   9.2682439e+01   3.9190000e+01   1.5751738e+02   1.7985871e+02   1.5532271e+01   6.1677097e+01   2.0797228e+02   2.6585548e+02   3.3477045e+01   4.2324194e+01   1.1554245e+02   3.9115484e+01   1.6357012e+02   1.8758065e+01   1.1409097e+02   1.9201032e+02   6.1579497e+01   3.7378710e+01   1.6678067e+02   3.0902581e+01   7.9395535e+01   8.7556129e+01   1.3594615e+02   6.1989355e+01   1.3326117e+02   3.0403871e+01   1.4647317e+02   1.0662548e+02   1.4947448e+02   4.1699677e+01   1.4745499e+02   1.0305484e+02   2.0400497e+02   2.5172903e+01  -5.8531871e+00   2.8170645e+01   1.1737635e+02   2.1671935e+01   1.4143915e+02   1.4789065e+02   1.3447843e+02   4.1633548e+01   1.7319222e+02   1.9740452e+02   2.0718929e+01   7.2563871e+01   1.4119618e+02   2.4429677e+01   1.9074175e+02   5.7346774e+01   1.4710290e+02   3.0824516e+01   1.1205372e+02   2.6666129e+01   1.6803348e+02   5.5395484e+01   9.8860619e+01   2.4862710e+02   5.3043484e+00   3.7863226e+01   1.6602352e+02   1.8925161e+01   9.0607600e+01   1.1188065e+01   8.7134955e+01   2.9427419e+01   8.0017742e+01   2.9214645e+02   1.0574090e+01   1.8612677e+02   1.8252986e+02   2.3753548e+01   1.8119326e+02   1.5390323e+02   2.3873290e+02   6.1668065e+01   1.3487107e+02   1.0768516e+02   9.4268090e+01   3.7449677e+01   1.0236048e+02   5.0509677e+01   1.8418761e+02   2.6194516e+01   2.2870250e+02   2.7729677e+01   1.6640259e+02   3.4226129e+01   1.7328707e+02   5.2128710e+01   1.5904906e+02   1.8375677e+02   2.3374817e+02   5.0719677e+01   1.8579759e+02   3.5828387e+01   1.5364760e+02   1.7717742e+01  -5.1612903e-02   1.7680903e+02   2.6653342e+01   3.1026129e+01   1.0414694e+02   1.7314226e+02   1.1017088e+02   7.6262581e+01   1.3468157e+02   4.6943226e+01   1.5759196e+02   5.2081935e+01   1.3709280e+02   5.2174516e+01   1.0520862e+02   4.5532903e+01   1.3493705e+02   7.4254194e+01   2.7166418e+02  -5.3351613e+00   1.6280939e+02   5.6944516e+01   2.1386605e+02   2.7244839e+01   1.2922332e+02   7.2632258e+01   9.8622000e+01   5.4478387e+01   1.2335625e+02   7.2888387e+01   1.5473699e+02   5.7221613e+01   1.4453905e+02   4.1838065e+01   1.5974876e+02   2.7895161e+01   1.4797871e+02   2.1816452e+01   9.2411781e+01
   3.1525484e+01   1.5413796e+02   1.5829032e+01   2.0657368e+02   9.0100323e+01   1.4291681e+02   7.3069032e+01   1.2905932e+02   1.2782258e+01   1.6115484e+02   6.8148710e+01   1.9637423e+02   4.0130000e+01   1.6485025e+02   3.7934839e+01   1.1553715e+02   2.9994194e+01   9.0878529e+01   3.7633871e+01   1.9716284e+02   3.5565484e+01   1.8928766e+02   4.5995806e+01   1.7610582e+02   4.3451935e+01   1.8684868e+02   1.2916806e+02   1.4718849e+02   2.9207742e+01   7.4677574e+01   1.0522935e+02   1.9270585e+02   7.2455806e+01   1.3601676e+02   9.7911613e+01   1.0748868e+02   3.3241290e+01   1.1923231e+02   4.2884194e+01   1.6778055e+02   2.2105161e+01   1.4016288e+02   2.0407419e+01   2.5650805e+02   1.9507419e+01   9.4191987e+01   3.9101290e+01   2.1019577e+02   5.1663871e+01   2.3788399e+02   3.0585484e+01   2.0261897e+02   3.5936129e+01   1.7473963e+02   1.3306774e+02   2.2314903e+01   2.9006129e+01   1.8648403e+02   6.1355806e+01   1.4179637e+02   5.3990645e+01   1.6304946e+02   4.2211613e+01   1.6125952e+02   5.3606774e+01   1.3438565e+02   1.4132903e+01  -6.3793419e+00   8.8774194e+00   1.1760110e+02   3.8319355e+01   1.6761800e+02  -1.1807419e+01   1.2213524e+02   2.2380000e+01   1.7480218e+02   1.5423871e+02   4.8051871e+01   2.6487097e+01   2.0426748e+02   2.9775548e+02   2.7615045e+01   2.8754194e+01   1.4724805e+02   3.7495484e+01   1.5855972e+02   1.8428065e+01   9.1117368e+01   1.9706032e+02   8.5935497e+01   3.9098710e+01   1.4878307e+02   1.0092581e+01   1.4501034e+02   8.2076129e+01   1.4838455e+02   5.9799355e+01   1.6067637e+02   3.2073871e+01   1.8252957e+02   1.2767548e+02   1.3617048e+02   4.1179677e+01   1.0978659e+02   1.2981484e+02   1.8272417e+02   2.3552903e+01   1.2756413e+01   3.3980645e+01   1.3582155e+02   3.6241935e+01   1.8527355e+02   1.1518065e+02   1.2918523e+02   6.1113548e+01   1.7087382e+02   1.8597452e+02   1.1253329e+01   4.7513871e+01   1.3789018e+02   1.6569677e+01   1.5642055e+02   6.1916774e+01   1.6197730e+02   1.8634516e+01   1.4388892e+02   2.6246129e+01   1.1175708e+02   5.2285484e+01   8.9369419e+01   2.5985710e+02   4.5059484e+00   4.5763226e+01   1.5401152e+02   3.5075161e+01   1.1783560e+02   3.3188065e+01   7.3524955e+01   2.3087419e+01   1.0247494e+02   2.7110645e+02   1.0672903e+00   2.3112677e+02   1.8521986e+02   2.2653548e+01   1.8028126e+02   1.3990323e+02   2.7410290e+02   4.8478065e+01   1.1782627e+02   1.2102516e+02   9.2680890e+01   3.9729677e+01   7.8408077e+01   6.8549677e+01   1.7593441e+02   3.3784516e+01   2.1715530e+02   4.4869677e+01   1.7903139e+02   3.6366129e+01   1.7030587e+02   5.3078710e+01   1.5963306e+02   1.6880677e+02   2.2937417e+02   1.5109677e+01   1.6403639e+02   3.3828387e+01   1.2161760e+02   1.0857742e+01   5.4718710e-01   1.8671903e+02  -2.2794581e+00   1.1076129e+01   1.0545294e+02   1.7052226e+02   1.0966048e+02   7.7452581e+01   1.5615637e+02   4.3613226e+01   1.8971836e+02   6.1501935e+01   1.0090920e+02   3.6364516e+01   1.4818342e+02   5.3482903e+01   1.6706105e+02   5.1254194e+01   2.6823418e+02   4.3348387e+00   1.8588579e+02   5.6554516e+01   1.9333725e+02   3.3584839e+01   1.4090612e+02   6.8252258e+01   9.1922400e+01   6.1098387e+01   1.1663665e+02   1.7617839e+02   9.2337935e+00   4.8781613e+01   8.2384245e+01   5.6318065e+01   1.3845036e+02   2.5255161e+01   1.3597991e+02   2.8666452e+01   1.0634378e+02
   3.2005484e+01   1.6166956e+02   2.6679032e+01   2.2584568e+02   9.2630323e+01   1.5662441e+02   4.0119032e+01   6.8935316e+01   1.6732258e+01   2.2378884e+02   7.2048710e+01   1.4578223e+02   2.2750000e+01   1.6581065e+02   1.7984839e+01   1.2327315e+02   3.6954194e+01   1.1399173e+02   4.9013871e+01   2.0854244e+02   2.9135484e+01   1.7661206e+02   6.5705806e+01   1.6814902e+02   3.6261935e+01   1.7662388e+02   2.2221806e+02   1.3564449e+02   2.3967742e+01   8.7336774e+01   9.8989355e+01   1.8359505e+02   3.0215806e+01   1.5382596e+02   1.2439161e+02   9.0660284e+01   2.9811290e+01   1.2469671e+02   7.5454194e+01   1.5770495e+02   3.2815161e+01   1.3354608e+02   3.2347419e+01   2.7299285e+02   3.2367419e+01   1.0159319e+02   4.8101290e+01   2.1285577e+02   6.9893871e+01   2.1961559e+02   3.1205484e+01   2.2970937e+02   4.2936129e+01   1.5655963e+02   1.3816774e+02  -4.7130968e+00   5.1916129e+01   1.6579123e+02   6.0595806e+01   1.0400717e+02   7.0610645e+01   1.7337986e+02   3.4451613e+01   1.5188032e+02   5.0466774e+01   1.6601685e+02   1.1829032e+00  -2.7633419e+00   1.2107419e+01   1.2001270e+02   1.9079355e+01   1.6191720e+02  -1.3277419e+01   1.0049284e+02   3.3250000e+01   1.7555258e+02   1.4385871e+02   4.1022271e+01   2.1967097e+01   2.2328908e+02   2.7075548e+02   5.2950452e+00   4.1514194e+01   1.3465725e+02   3.0155484e+01   1.5985692e+02   2.9428065e+01   1.1599737e+02   1.8987032e+02   5.1990697e+01   3.9518710e+01   1.7722947e+02   4.4725806e+00   1.1017994e+02   8.7556129e+01   1.6003615e+02   6.3229355e+01   1.3573197e+02   3.4503871e+01   1.8190517e+02   1.2490548e+02   1.4186208e+02   5.6029677e+01   1.1487859e+02   1.0019484e+02   1.4233377e+02   3.2932903e+01  -1.7233987e+01   5.6310645e+01   9.5515148e+01   3.4721935e+01   1.7234515e+02   1.3508065e+02   1.2931323e+02   4.2203548e+01   1.9381662e+02   2.3602452e+02  -1.2130671e+01   6.0513871e+01   1.7158018e+02   2.5429677e+01   1.4304175e+02   7.2106774e+01   1.3026210e+02   2.1254516e+01   1.3510932e+02   2.7976129e+01   1.6471868e+02   5.1135484e+01   1.2415142e+02   2.9528710e+02   1.9811548e+01   4.4623226e+01   1.4705272e+02   2.9115161e+01   1.1974240e+02   3.6808065e+01   1.0532535e+02   2.9757419e+01   1.1523134e+02   2.5543645e+02   2.2460890e+01   2.3322677e+02   1.8929186e+02   5.2803548e+01   1.7205926e+02   1.7455323e+02   2.6373090e+02   4.9618065e+01   1.3764507e+02   9.4925161e+01   8.1818890e+01   3.6729677e+01   7.4798077e+01   6.0509677e+01   1.6033761e+02   3.8084516e+01   2.6299130e+02   4.7249677e+01   1.3722099e+02   3.8456129e+01   1.8813867e+02   5.8608710e+01   1.5110066e+02   1.9261677e+02   2.5856937e+02   5.4049677e+01   1.6687119e+02   3.5878387e+01   1.3926360e+02   1.2957742e+01   8.6191871e+00   1.5733903e+02  -2.1499058e+01   2.9316129e+01   1.2875374e+02   1.7757226e+02   1.0490648e+02   7.5352581e+01   1.3389437e+02   6.4233226e+01   1.6587876e+02   6.2891935e+01   1.2922800e+02   4.8464516e+01   1.1331542e+02   3.6252903e+01   1.2515945e+02   5.0144194e+01   2.4432298e+02   1.8144839e+01   1.5188099e+02   3.1884516e+01   2.1653085e+02   4.5864839e+01   1.4511372e+02   6.7342258e+01   9.4375200e+01   3.7528387e+01   1.5695225e+02   1.3412839e+02   1.2787794e+01   6.5391613e+01   1.4311545e+02   5.6838065e+01   1.6173876e+02   2.7895161e+01   1.2318871e+02   1.1336452e+01   1.0097018e+02
   3.6715484e+01   1.5672276e+02   2.9919032e+01   2.5935648e+02   6.3390323e+01   1.5224361e+02   4.6499032e+01   1.2261492e+02   3.5632258e+01   1.8003684e+02   7.7288710e+01   1.8183303e+02   1.7660000e+01   1.5207785e+02   2.1414839e+01   1.4071875e+02   3.5094194e+01   7.5620529e+01   5.1773871e+01   1.7284164e+02   3.3515484e+01   1.7703166e+02   5.9755806e+01   1.7962502e+02   4.1971935e+01   1.6020708e+02   1.9326806e+02   1.2006049e+02   3.5207742e+01   8.1677574e+01   1.1274935e+02   1.7139425e+02   5.0735806e+01   1.2489436e+02   1.1820161e+02   1.4925548e+02   3.2291290e+01   1.2059831e+02   4.3074194e+01   1.5376535e+02   3.7195161e+01   1.5562568e+02   2.8537419e+01   2.3404765e+02   2.6797419e+01   1.0389879e+02   5.6001290e+01   1.9146377e+02   6.3133871e+01   2.0229639e+02   4.3865484e+01   1.9879657e+02   2.4316129e+01   1.6432923e+02   1.4411774e+02   1.0509032e+00   3.1726129e+01   1.9002643e+02   6.0735806e+01   1.0361597e+02   5.5750645e+01   1.7637866e+02   2.5401613e+01   1.7812432e+02   6.3416774e+01   1.6169085e+02   2.4992903e+01   9.3718581e+00   4.0107419e+01   1.1967270e+02   2.8939355e+01   1.8646840e+02  -1.7087419e+01   1.0860764e+02   1.7630000e+01   1.5205218e+02   1.8270871e+02   6.6204271e+01   5.8157097e+01   1.8816388e+02   2.8533548e+02   3.4238645e+01   3.2474194e+01   1.4057045e+02   3.0725484e+01   1.3838132e+02   3.7708065e+01   9.6044968e+01   2.5253032e+02   8.1407897e+01   2.4998710e+01   1.3253107e+02   1.6522581e+01   1.0006594e+02   6.5796129e+01   1.4715695e+02   4.8559355e+01   1.3233557e+02   4.7453871e+01   1.7805917e+02   1.0662548e+02   1.0089448e+02   3.4219677e+01   9.7343394e+01   1.3848484e+02   2.1327057e+02   3.0652903e+01   4.4284129e+00   3.2450645e+01   1.2846395e+02   4.0531935e+01   1.4646035e+02   1.1580065e+02   1.4566563e+02   4.6773548e+01   1.7288102e+02   2.1130452e+02   4.8469290e+00   6.3623871e+01   1.6386138e+02   1.9859677e+01   1.3810735e+02   4.9816774e+01   1.3208530e+02   3.0494516e+01   1.3223012e+02   2.1926129e+01   1.2152268e+02   4.9075484e+01   1.4999622e+02   2.6119710e+02  -4.6012516e+00   4.4053226e+01   1.4066832e+02   1.8305161e+01   1.0503720e+02   2.3858065e+01   8.8981355e+01   1.7277419e+01   8.8519742e+01   2.9253645e+02   1.4732890e+01   2.0088677e+02   2.0315906e+02   3.1893548e+01   1.8092206e+02   1.6450323e+02   2.6423490e+02   5.9998065e+01   1.7009467e+02   1.2559516e+02   9.3165290e+01   4.3589677e+01   8.8719277e+01   5.8509677e+01   1.5225761e+02   4.2964516e+01   2.3025090e+02   4.1299677e+01   1.4688699e+02   3.2746129e+01   1.7631547e+02   4.3698710e+01   1.6938346e+02   1.9884677e+02   2.7297097e+02   4.8659677e+01   1.6074239e+02   2.6588387e+01   1.4105680e+02   3.0717742e+01  -8.8016129e+00   1.2756903e+02  -2.2877458e+01   3.4216129e+01   1.3556174e+02   1.7490226e+02   9.9030077e+01   6.8302581e+01   1.5545837e+02   4.0753226e+01   1.7042716e+02   7.0701935e+01   1.5298320e+02   4.6604516e+01   1.1184422e+02   3.5672903e+01   1.3587585e+02   3.3814194e+01   2.5978938e+02  -3.8516129e-01   1.5660339e+02   4.7274516e+01   1.9863965e+02   3.0484839e+01   1.4382412e+02   6.9722258e+01   7.9904800e+01   5.0048387e+01   1.3681065e+02   1.0803839e+02   1.9544994e+01   6.3951613e+01   1.6134065e+02   4.5128065e+01   1.3091556e+02   2.4155161e+01   1.5648791e+02   2.4956452e+01   8.2260581e+01
   3.2385484e+01   1.7096916e+02   3.2159032e+01   1.7207728e+02   7.8820323e+01   1.5215921e+02   5.9259032e+01   1.3173412e+02   2.4922258e+01   1.5837364e+02   8.6098710e+01   2.0736823e+02   2.2660000e+01   1.3209785e+02   2.1214839e+01   9.8154748e+01   3.0284194e+01   7.9955329e+01   3.7723871e+01   1.6153564e+02   3.8085484e+01   1.7985606e+02   4.7235806e+01   1.7466662e+02   5.4261935e+01   1.9332388e+02   1.8711806e+02   1.4945249e+02   6.0447742e+01   6.5128374e+01   1.2017935e+02   1.8760985e+02   5.0255806e+01   1.6008276e+02   1.0553161e+02   1.7830908e+02   2.1331290e+01   1.0985511e+02   7.4594194e+01   1.5758375e+02   3.9005161e+01   1.3838088e+02   4.4097419e+01   2.6630285e+02   2.2087419e+01   7.9325587e+01   5.0721290e+01   2.4631617e+02   7.6803871e+01   2.1616279e+02   6.6245484e+01   2.4224617e+02   4.7986129e+01   1.7758563e+02   1.5354774e+02   8.6265032e+00   2.4296129e+01   1.7052083e+02   7.6695806e+01   1.2876917e+02   5.6900645e+01   1.6100666e+02   3.2261613e+01   1.4600552e+02   6.1706774e+01   1.6144765e+02   2.0942903e+01   2.3365858e+01   3.1207419e+01   1.2857470e+02   2.7749355e+01   1.7003360e+02   3.9125806e+00   9.8397639e+01   5.2310000e+01   2.0027778e+02   2.2294871e+02   5.0845071e+01   4.8627097e+01   2.1015628e+02   3.3012548e+02   1.6395445e+01   4.3474194e+01   1.1679045e+02   3.0775484e+01   1.7823732e+02   4.7428065e+01   1.2336737e+02   2.1887032e+02   1.1267070e+02   5.7188710e+01   1.6424587e+02   2.4002581e+01   9.1517535e+01   8.7936129e+01   1.5838575e+02   6.6319355e+01   1.5620477e+02   4.9933871e+01   1.5762077e+02   1.2348548e+02   1.5664568e+02   6.6459677e+01   1.2285419e+02   1.2738484e+02   1.8296857e+02   3.0982903e+01   4.3520129e+00   4.5410645e+01   1.1490715e+02   2.8151935e+01   1.7564075e+02   9.2650645e+01   1.4436763e+02   4.8773548e+01   1.7477102e+02   2.2826452e+02   1.9780129e+01   4.9413871e+01   1.4489818e+02   9.6196774e+00   1.3882655e+02   6.3586774e+01   1.4598370e+02   9.0645161e+00   1.3684452e+02   1.5556129e+01   1.6377228e+02   7.7495484e+01   1.2146262e+02   2.3781710e+02   6.1291484e+00   3.0903226e+01   1.3500032e+02   2.3735161e+01   1.0260280e+02   1.7808065e+01   8.3555355e+01   1.1947419e+01   7.5946142e+01   2.5329645e+02   2.4420903e+00   1.8488677e+02   1.7981906e+02   2.6653548e+01   1.8810126e+02   1.4810323e+02   2.5704690e+02   6.1948065e+01   1.3836867e+02   1.2407516e+02   1.0576689e+02   4.0489677e+01   6.6827277e+01   6.9129677e+01   1.4074801e+02   4.7614516e+01   2.1645890e+02   2.4439677e+01   1.2118579e+02   5.1886129e+01   1.8302427e+02   4.5698710e+01   1.5879346e+02   2.0742677e+02   2.6266457e+02   4.3439677e+01   1.8037999e+02   3.8208387e+01   1.3645720e+02   2.1047742e+01  -1.1680129e+00   1.4128903e+02  -1.4405058e+01   3.1556129e+01   1.1657454e+02   1.5704226e+02   1.0268888e+02   3.4592581e+01   1.5287517e+02   4.4753226e+01   1.7119716e+02   5.4311935e+01   1.4144440e+02   3.3704516e+01   1.4506622e+02   6.0012903e+01   1.2973865e+02   5.0254194e+01   2.5775418e+02  -1.0715161e+01   1.6808979e+02   3.4104516e+01   2.0041325e+02   5.8014839e+01   1.1329172e+02   5.7962258e+01   1.0241560e+02   4.7048387e+01   1.3405065e+02   1.4193839e+02   6.8329935e+00   5.4221613e+01   1.2161905e+02   5.1508065e+01   1.1302516e+02   1.1675161e+01   1.2801631e+02   1.6386452e+01   1.1684618e+02
   2.5005484e+01   1.7812956e+02   8.6390323e+00   2.1733888e+02   9.6340323e+01   1.6060761e+02   5.9069032e+01   1.2645932e+02   2.8682258e+01   1.6283284e+02   6.1238710e+01   1.5954703e+02   1.7080000e+01   1.8826425e+02   1.0644839e+01   1.3120035e+02   3.0574194e+01   7.7312129e+01   4.1633871e+01   2.0246284e+02   2.9665484e+01   1.8761966e+02   4.2045806e+01   1.7313182e+02   4.5111935e+01   1.9305588e+02   1.6683806e+02   1.3660489e+02   3.3537742e+01   6.5761174e+01   9.6469355e+01   1.6098665e+02   5.3215806e+01   1.3346596e+02   9.8491613e+01   1.1892228e+02   2.6381290e+01   1.3264111e+02   6.3924194e+01   1.4581735e+02   2.4485161e+01   1.4587248e+02   3.1727419e+01   2.1172245e+02   2.9317419e+01   7.6127187e+01   5.3381290e+01   2.2938337e+02   7.3183871e+01   1.6659239e+02   5.4155484e+01   1.7445337e+02   4.3456129e+01   1.5503803e+02   1.5230774e+02  -2.4794297e+01   4.8726129e+01   1.6171643e+02   4.4595806e+01   9.0857174e+01   3.6850645e+01   1.8318066e+02   3.9071613e+01   1.5984072e+02   4.5846774e+01   1.3047645e+02   2.3752903e+01   5.6210581e+00   2.2107419e+01   1.2278270e+02   4.0649355e+01   1.8338160e+02  -1.6657419e+01   7.4903239e+01   2.6000000e+01   1.7713258e+02   1.8304871e+02   2.6417071e+01   4.5777097e+01   2.1224428e+02   3.1817548e+02   3.3661445e+01   4.3664194e+01   1.2072525e+02   2.6115484e+01   1.6713012e+02   4.7998065e+01   1.1846177e+02   2.0391032e+02   6.8437497e+01   4.8048710e+01   1.5149707e+02   1.7572581e+01   8.2751935e+01   8.6556129e+01   1.7240615e+02   5.5179355e+01   1.3495597e+02   2.7453871e+01   1.6399917e+02   1.0071548e+02   1.3527728e+02   3.5889677e+01   9.0349794e+01   1.1953484e+02   1.4597657e+02   1.0742903e+01   1.7301213e+01   2.0600645e+01   1.2808195e+02   2.7241935e+01   1.5747355e+02   1.0589065e+02   1.4426843e+02   3.0153548e+01   1.7973062e+02   2.2126452e+02   6.3801290e+00   5.7093871e+01   1.6359378e+02  -4.6703226e+00   1.3149975e+02   4.5726774e+01   1.6356250e+02   4.0724516e+01   1.6046172e+02   2.1876129e+01   1.4268668e+02   6.7655484e+01   1.1929982e+02   2.4838710e+02   5.2335484e+00   4.2383226e+01   1.6675192e+02   2.5925161e+01   1.0018760e+02   1.7908065e+01   1.0597735e+02   1.1187419e+01   8.6196942e+01   2.9967645e+02  -4.1283097e+00   1.9731677e+02   1.8463466e+02   2.6853548e+01   1.8008526e+02   1.6845323e+02   2.6286890e+02   5.6478065e+01   1.4385627e+02   1.0492516e+02   7.4438890e+01   4.0299677e+01   1.0232248e+02   6.9359677e+01   1.6976961e+02   4.2024516e+01   1.9290610e+02   2.8389677e+01   1.3710979e+02   4.3986129e+01   1.9165627e+02   6.3888710e+01   1.4924826e+02   1.9780677e+02   2.9076417e+02   3.3999677e+01   2.0713519e+02   3.1498387e+01   1.4980400e+02   2.2337742e+01  -1.6231213e+01   1.2952903e+02  -3.3944258e+01   3.5366129e+01   1.1441974e+02   1.6995226e+02   1.0042608e+02   2.7882581e+01   1.4941197e+02   4.1563226e+01   1.9279236e+02   5.5841935e+01   1.5184200e+02   4.4134516e+01   1.0161182e+02   5.4772903e+01   1.4724785e+02   3.9034194e+01   2.7204178e+02  -8.9551613e+00   1.7528899e+02   4.4334516e+01   2.1953485e+02   2.7774839e+01   1.2966092e+02   8.2442258e+01   9.8887200e+01   6.3188387e+01   1.0803945e+02   1.3407839e+02   1.2651794e+01   3.9111613e+01   1.3554785e+02   4.3648065e+01   1.2389396e+02   3.9415161e+01   1.2616711e+02   3.3436452e+01   1.0067218e+02
   4.1045484e+01   1.2608636e+02   1.6209032e+01   1.7421328e+02   7.6290323e+01   1.2531161e+02   5.5449032e+01   1.2084892e+02   3.6542258e+01   2.1268404e+02   5.6818710e+01   1.5452063e+02   1.6510000e+01   1.9020985e+02   3.0884839e+01   1.5043115e+02   1.6044194e+01   9.3184529e+01   1.1293871e+01   1.6865004e+02   9.1854839e+00   1.8444806e+02   5.2185806e+01   1.7670062e+02   4.3591935e+01   1.7145748e+02   1.8735806e+02   1.5896329e+02   4.1487742e+01   1.0679517e+02   1.1103935e+02   1.6243105e+02   6.0165806e+01   1.6109996e+02   8.2251613e+01   1.2160148e+02   2.8901290e+01   1.1300951e+02   4.0304194e+01   1.6189695e+02   2.2485161e+01   1.6399248e+02   2.1477419e+01   2.4467245e+02   2.7127419e+01   8.3632387e+01   6.7721290e+01   2.4066617e+02   7.8803871e+01   1.9471279e+02   4.4585484e+01   2.2925897e+02   5.0886129e+01   1.7578363e+02   1.2383774e+02   8.5733032e+00   3.2816129e+01   1.5769923e+02   6.1355806e+01   1.0908637e+02   4.3610645e+01   1.7987986e+02   3.8261613e+01   1.3314552e+02   7.3316774e+01   1.6184885e+02   1.4702903e+01   1.9965058e+01   2.4967419e+01   1.3450390e+02   3.0369355e+01   1.5839400e+02  -8.7574194e+00   1.0037124e+02   4.6630000e+01   1.6811218e+02   1.5675871e+02   5.9800271e+01   5.0297097e+01   2.0807268e+02   3.4396548e+02   4.2968245e+01   3.6474194e+01   1.4154045e+02   1.7345484e+01   1.4698172e+02   2.2898065e+01   1.0798977e+02   1.8344032e+02   6.9645097e+01   4.1858710e+01   1.5423227e+02   2.0712581e+01   8.7970735e+01   8.4606129e+01   1.5046215e+02   6.0319355e+01   1.5730477e+02   5.5693871e+01   1.4196997e+02   1.2119548e+02   1.5130888e+02   4.9699677e+01   1.2848499e+02   1.0910484e+02   1.3586097e+02   3.0702903e+01  -2.7655871e+00   2.4740645e+01   9.7890748e+01   2.9201935e+01   1.7445675e+02   1.2380065e+02   1.2059563e+02   5.2153548e+01   1.7416062e+02   1.9802452e+02   1.9049329e+01   6.3303871e+01   1.3230698e+02   1.8189677e+01   1.6390095e+02   8.5396774e+01   1.4704890e+02   3.6874516e+01   1.4980972e+02   2.5556129e+01   1.4802228e+02   4.6025484e+01   1.1235022e+02   2.6852710e+02   1.1332348e+01   4.2143226e+01   1.3806112e+02   2.7165161e+01   8.7898400e+01   4.2238065e+01   9.2320955e+01   3.6427419e+01   9.6507742e+01   2.9095645e+02   9.7092903e+00   2.1593677e+02   2.1243506e+02   5.1423548e+01   1.9221966e+02   1.5725323e+02   2.5946490e+02   5.0898065e+01   1.2068267e+02   1.2792516e+02   1.2607889e+02   3.8539677e+01   7.9603277e+01   8.0549677e+01   1.6421441e+02   5.9254516e+01   2.1511770e+02   2.8389677e+01   1.6353979e+02   4.3936129e+01   1.4418027e+02   4.9268710e+01   1.8007786e+02   1.5232677e+02   2.8631257e+02   3.6379677e+01   2.1061479e+02   3.1588387e+01   1.1126680e+02   1.0717742e+01   7.6983871e+00   1.6061903e+02  -3.1141458e+01   3.2746129e+01   1.2538934e+02   1.7909226e+02   1.2816488e+02   4.0782581e+01   1.4627997e+02   6.0903226e+01   1.7071516e+02   4.1311935e+01   1.1376440e+02   2.5464516e+01   1.2791542e+02   6.1772903e+01   1.2711785e+02   3.4704194e+01   2.6843818e+02  -2.3351613e+00   1.6898939e+02   3.7164516e+01   1.8116845e+02   3.7394839e+01   1.2589132e+02   7.6152258e+01   9.8580400e+01   5.0618387e+01   1.0623505e+02   1.1455839e+02   4.0339355e-01   5.3721613e+01   1.0731905e+02   4.8078065e+01   1.4391956e+02   2.6365161e+01   1.4194111e+02   9.5764516e+00   8.5390981e+01
   3.2285484e+01   1.6845716e+02   4.7539032e+01   1.9332688e+02   8.1530323e+01   1.4399241e+02   3.8739032e+01   1.0161572e+02   1.8442258e+01   1.8255204e+02   6.1858710e+01   1.5192743e+02   2.3230000e+01   1.5667225e+02   3.2554839e+01   1.0886755e+02   1.5384194e+01   9.8437329e+01   4.0483871e+01   2.1403484e+02   3.1515484e+01   1.8252166e+02   6.2375806e+01   1.7798542e+02   3.1311935e+01   1.6962988e+02   2.1311806e+02   1.5837249e+02   4.3347742e+01   8.5976374e+01   1.0051935e+02   1.9223265e+02   4.9215806e+01   1.3968596e+02   1.3387161e+02   1.2719188e+02   3.5291290e+01   9.4598310e+01   5.9924194e+01   1.5475735e+02   2.6955161e+01   1.2848488e+02   6.1227419e+01   2.5380245e+02   3.5847419e+01   6.7744787e+01   7.1671290e+01   2.3321017e+02   7.4373871e+01   2.0144719e+02   5.7205484e+01   2.2472937e+02   5.8936129e+01   1.7870963e+02   1.3787774e+02   4.0201032e+00   4.5196129e+01   2.0284883e+02   5.6935806e+01   1.0629997e+02   6.7280645e+01   1.7198626e+02   2.7641613e+01   1.4627512e+02   5.9316774e+01   1.5915885e+02   1.4852903e+01   6.4230581e+00   2.6677419e+01   1.3527710e+02   4.6649355e+01   1.7900160e+02  -2.6174194e+00   1.0664004e+02   4.7810000e+01   1.6813778e+02   1.5599871e+02   3.8151071e+01   3.9107097e+01   2.0311788e+02   2.8849548e+02   2.6305845e+01   3.2094194e+01   1.4236085e+02   3.9535484e+01   1.3239652e+02   2.7518065e+01   9.1670168e+01   2.1253032e+02   8.8847897e+01   5.2668710e+01   1.7622747e+02   1.5902581e+01   9.0885535e+01   1.0069613e+02   1.4584495e+02   5.1989355e+01   1.2840117e+02   3.3503871e+01   1.8779517e+02   1.3243548e+02   1.5692968e+02   3.3219677e+01   1.0870339e+02   1.2591484e+02   1.4041617e+02   2.6512903e+01   9.3296129e+00   2.6260645e+01   9.1489148e+01   3.6101935e+01   1.5976475e+02   1.1241065e+02   1.1450683e+02   5.8253548e+01   2.0886262e+02   1.8378452e+02   1.8098529e+01   6.7143871e+01   1.4825978e+02   6.8096774e+00   1.7053135e+02   6.8346774e+01   1.4446290e+02   2.5394516e+01   1.4491812e+02   3.7556129e+01   1.5769228e+02   5.9445484e+01   1.2374662e+02   2.5352710e+02   8.4823484e+00   4.0283226e+01   1.4296992e+02   4.0215161e+01   1.0281440e+02   3.7758065e+01   8.8489355e+01   1.6137419e+01   7.9460942e+01   2.4781645e+02   1.4690490e+01   2.3045677e+02   1.9160346e+02   3.2183548e+01   1.9484886e+02   1.7035323e+02   2.7411690e+02   5.4428065e+01   1.2964027e+02   1.0583516e+02   1.1127609e+02   4.1159677e+01   9.1153677e+01   8.1459677e+01   1.7680161e+02   5.6554516e+01   2.4910370e+02   2.0059677e+01   1.4868619e+02   3.5986129e+01   1.6781627e+02   6.2268710e+01   1.6703786e+02   2.9656677e+02   5.3863368e+01   3.8159677e+01   1.9586239e+02   2.7118387e+01   1.3067440e+02   1.4337742e+01  -2.3012129e+00   1.4852903e+02  -1.1604258e+01   1.6406129e+01   1.1526654e+02   1.6295226e+02   1.2145608e+02   9.2542581e+01   1.3271917e+02   3.3283226e+01   1.6921476e+02   6.0741935e+01   1.7021000e+02   3.9934516e+01   1.1432782e+02   4.0052903e+01   1.2699545e+02   3.4314194e+01   2.5891938e+02  -5.2516129e-01   1.5565459e+02   5.2664516e+01   1.7131845e+02   4.0534839e+01   1.4026012e+02   7.9342258e+01   6.5375200e+01   5.2478387e+01   1.3408625e+02   9.8368387e+01  -1.1406452e-02   6.1061613e+01   1.1101185e+02   3.2938065e+01   1.4161076e+02   1.9735161e+01   1.3526151e+02   3.3476452e+01   9.2058981e+01
   3.4815484e+01   1.6644476e+02   2.7779032e+01   1.8733768e+02   9.5960323e+01   1.2768801e+02   4.0789032e+01   1.2973172e+02   2.9632258e+01   1.4070684e+02   6.4818710e+01   1.7555063e+02   3.5750000e+01   1.3582065e+02   3.2644839e+01   1.1444035e+02   2.5284194e+01   7.0975329e+01   2.5063871e+01   1.6769844e+02   2.7615484e+01   1.8716366e+02   5.1475806e+01   1.5699742e+02   4.7311935e+01   1.9730988e+02   1.7411806e+02   1.3725249e+02   2.7727742e+01   7.4275974e+01   1.1698935e+02   1.5353505e+02   6.2835806e+01   1.6064636e+02   1.0649161e+02   9.9852284e+01   3.1291290e+01   1.2143831e+02   4.8074194e+01   1.2027535e+02   2.5485161e+01   1.2999248e+02   3.7227419e+01   2.4903245e+02   3.1797419e+01   1.0116879e+02   5.1951290e+01   2.1159777e+02   7.2513871e+01   2.1702599e+02   4.2585484e+01   2.2308897e+02   3.7506129e+01   1.4870403e+02   1.3983774e+02   9.5833032e+00   4.9766129e+01   1.5672323e+02   7.7545806e+01   1.2041117e+02   5.8420645e+01   1.9635506e+02   3.0401613e+01   1.4034432e+02   6.5416774e+01   1.4796085e+02   7.4229032e+00   5.6874581e+00   2.2207419e+01   1.2353470e+02   3.1789355e+01   1.4724040e+02  -1.2277419e+01   1.1660284e+02   2.3060000e+01   1.7724778e+02   1.6237871e+02   7.5400671e+01   4.2107097e+01   1.8815788e+02   2.9412548e+02   3.3275445e+01   2.6664194e+01   1.5555525e+02   4.8115484e+01   1.7923012e+02   1.7998065e+01   1.0857177e+02   1.8987032e+02   7.5320697e+01   3.6138710e+01   1.6639987e+02   1.2952581e+01   1.1235154e+02   8.9026129e+01   1.3491855e+02   4.1939355e+01   1.5510517e+02   5.5793871e+01   1.7001197e+02   1.2381548e+02   1.3290928e+02   5.2889677e+01   9.8659794e+01   9.8574839e+01   1.2789337e+02   2.1982903e+01   9.0720129e+00   3.0360645e+01   1.0611115e+02   3.7531935e+01   1.4698035e+02   1.2956065e+02   1.2979483e+02   5.3493548e+01   1.8724342e+02   2.1092452e+02   5.6373290e+00   5.3883871e+01   1.5564058e+02   1.8669677e+01   1.3991255e+02   6.4346774e+01   1.3259290e+02   3.4634516e+01   1.4232892e+02   1.7716129e+01   1.3927948e+02   4.7395484e+01   7.8600619e+01   2.7242710e+02  -1.4979652e+01   2.5093226e+01   1.3608512e+02   3.9595161e+01   8.4664000e+01   1.2238065e+01   1.1115095e+02   2.5427419e+01   8.2527742e+01   3.2786645e+02  -9.3509677e-02   2.2907677e+02   1.9633386e+02   4.5753548e+01   1.8805326e+02   1.7225323e+02   2.7836490e+02   6.0998065e+01   1.7797467e+02   1.1054516e+02   6.2849290e+01   4.8539677e+01   8.2283277e+01   7.4509677e+01   2.0907761e+02   7.1374516e+01   2.5861810e+02   3.1539677e+01   1.4361779e+02   4.9126129e+01   1.5162507e+02   4.6838710e+01   1.6561226e+02   3.2794677e+02   2.1832968e+01   5.2549677e+01   1.6026119e+02   3.7118387e+01   1.5530440e+02   3.6007742e+01  -1.9554813e+01   1.4209903e+02  -3.3569858e+01   1.8596129e+01   9.3191342e+01   1.8842226e+02   1.0303848e+02   6.7022581e+01   1.5776077e+02   4.8753226e+01   1.9487716e+02   5.0891935e+01   1.2128800e+02   1.9894516e+01   1.2160102e+02   3.9482903e+01   1.3447105e+02   2.6484194e+01   2.5687578e+02   4.9548387e+00   1.2736619e+02   3.0714516e+01   1.9179445e+02   3.4624839e+01   1.4192292e+02   5.0152258e+01   9.5610400e+01   4.6048387e+01   1.3598065e+02   1.0360839e+02   4.8993935e+00   3.6781613e+01   1.0167425e+02   3.5798065e+01   1.4042196e+02   2.8525161e+01   1.1276831e+02   2.2856452e+01   6.8948581e+01
   4.2285484e+01   1.6917716e+02   2.1399032e+01   1.8193808e+02   8.2200323e+01   1.7435881e+02   5.4929032e+01   1.3308052e+02   6.9722581e+00   1.9689964e+02   7.1908710e+01   1.5179343e+02   3.4320000e+01   1.3078505e+02   1.8314839e+01   1.1638675e+02   1.6804194e+01   8.2603729e+01   2.5773871e+01   1.7540164e+02   3.0425484e+01   1.7922886e+02   5.1615806e+01   2.0603622e+02   3.4111935e+01   1.8150588e+02   1.8269806e+02   1.3885609e+02   2.9537742e+01   6.9791174e+01   1.1265935e+02   1.7469145e+02   4.6925806e+01   1.5800916e+02   1.2629161e+02   8.4458284e+01   2.5431290e+01   1.3938711e+02   6.5834194e+01   1.5547455e+02   3.4435161e+01   1.4293648e+02   4.7787419e+01   2.4900765e+02   1.1607419e+01   8.0253987e+01   5.9911290e+01   2.2005097e+02   5.8753871e+01   2.5445679e+02   4.4675484e+01   2.2516177e+02   2.6936129e+01   1.6521963e+02   1.5416774e+02   5.0969032e+00   5.4106129e+01   1.9299603e+02   5.1505806e+01   1.0949437e+02   6.7900645e+01   2.2278666e+02   2.8881613e+01   1.4646592e+02   6.3416774e+01   1.7079085e+02   3.3992903e+01  -1.2981419e+00   1.3157419e+01   1.4701870e+02   3.5749355e+01   1.5687360e+02   8.8625806e+00   9.9101639e+01   2.6130000e+01   1.7962218e+02   1.5132871e+02   3.8234671e+01   4.5487097e+01   2.1093748e+02   2.7517548e+02   4.8791445e+01   2.9854194e+01   1.5649005e+02   3.1205484e+01   1.6620292e+02   4.0278065e+01   1.0388937e+02   1.9763032e+02   5.1559897e+01   5.7378710e+01   1.4351067e+02   1.5662581e+01   1.0599474e+02   8.0366129e+01   1.7114135e+02   6.2039355e+01   1.4025717e+02   3.9793871e+01   1.7862197e+02   1.2424548e+02   1.4287488e+02   5.2409677e+01   9.3788194e+01   1.0653484e+02   1.4034657e+02   3.1702903e+01   4.3944129e+00   3.6360645e+01   9.6441148e+01   4.1821935e+01   1.7335715e+02   1.0999065e+02   1.4446043e+02   8.9113548e+01   1.9144382e+02   2.1192452e+02   3.3277329e+01   5.9043871e+01   1.4475778e+02   3.0999677e+01   1.6983615e+02   6.5866774e+01   1.6361130e+02   2.5014516e+01   1.2090852e+02   9.3961290e+00   1.5531508e+02   5.4915484e+01   1.3257902e+02   2.8019710e+02   2.5118748e+01   4.3473226e+01   1.6799472e+02   2.6355161e+01   1.0596320e+02   3.8668065e+01   8.9176555e+01   2.8237419e+01   8.7872942e+01   2.5676645e+02  -1.2455510e+01   1.6969677e+02   1.6865426e+02   2.9853548e+01   1.7565526e+02   1.6520323e+02   2.4342890e+02   5.6998065e+01   1.5933467e+02   1.0140516e+02   9.6300490e+01   3.3639677e+01   9.5235277e+01   8.3509677e+01   1.8230761e+02   2.2904516e+01   1.8426570e+02   3.8199677e+01   1.4665499e+02   5.1986129e+01   1.8677627e+02   3.3698710e+01   1.2875346e+02   3.1156677e+02   1.9003368e+01   2.6269677e+01   1.9225359e+02   3.1118387e+01   1.2259440e+02   2.6717742e+01  -1.6241613e+01   1.4623903e+02  -5.5210581e+00   3.6126129e+01   1.1859894e+02   1.8480226e+02   9.8948077e+01   5.0542581e+01   1.5835917e+02   6.4283226e+01   1.6135476e+02   4.3891935e+01   2.0317800e+02   4.1934516e+01   1.2768782e+02   5.8822903e+01   1.4563385e+02   4.0314194e+01   2.6760938e+02   9.1948387e+00   1.7825699e+02   4.9164516e+01   1.7503845e+02   4.3624839e+01   1.4929292e+02   6.4442258e+01   8.9947200e+01   5.3858387e+01   1.2783585e+02   1.2179839e+02   2.7444194e+01   4.4111613e+01   1.1808785e+02   2.9038065e+01   1.3877276e+02   2.9465161e+01   1.0796311e+02   2.8956452e+01   7.5890581e+01
   3.2145484e+01   1.6627836e+02   3.6969032e+01   2.2007248e+02   6.9770323e+01   1.5021321e+02   6.2979032e+01   1.4019652e+02   2.7822258e+01   2.1680164e+02   5.6958710e+01   1.4378943e+02   2.3230000e+01   1.3291225e+02   3.1984839e+01   1.1710315e+02   2.9284194e+01   8.6515329e+01   4.0963871e+01   1.9270644e+02   3.7665484e+01   1.8173966e+02   3.7515806e+01   1.4878422e+02   3.5781935e+01   2.1389228e+02   1.8364806e+02   1.6354009e+02   2.9257742e+01   9.7913574e+01   1.0179935e+02   1.6246025e+02   4.0165806e+01   1.4097996e+02   1.0396161e+02   1.1719468e+02   1.9431290e+01   1.2167711e+02   7.8694194e+01   1.6686575e+02   2.1145161e+01   1.6942968e+02   3.2727419e+01   2.4527245e+02   1.2657419e+01   8.9929987e+01   3.8291290e+01   1.5817057e+02   5.3943871e+01   1.9960159e+02   2.2295484e+01   2.2409217e+02   3.9026129e+01   1.7720243e+02   1.2106774e+02   2.7449032e+00   5.6436129e+01   2.0380963e+02   6.5935806e+01   1.2328997e+02   5.3940645e+01   2.1886346e+02   2.6641613e+01   1.4307512e+02   7.4176774e+01   1.2612005e+02   2.7752903e+01  -9.1289419e+00   3.5777419e+01   1.2525910e+02   1.9699355e+01   1.5010760e+02   1.1102581e+01   8.6592439e+01   3.3000000e+01   1.7882258e+02   1.5327871e+02   3.2988671e+01   3.6297097e+01   2.1138268e+02   2.3712548e+02   2.8675445e+01   2.3664194e+01   1.3356525e+02   4.3495484e+01   1.7316972e+02   2.0518065e+01   9.2990168e+01   2.4049032e+02   7.1891097e+01   3.8858710e+01   1.7514227e+02   5.5282581e+01   9.8115135e+01   8.7456129e+01   1.6247415e+02   5.3939355e+01   1.2809517e+02   3.2073871e+01   1.5919957e+02   1.2557548e+02   1.5880848e+02   4.6079677e+01   9.2154594e+01   1.4214484e+02   2.1006777e+02   3.8552903e+01   5.8464129e+00   2.5500645e+01   1.2968995e+02   2.7291935e+01   1.2555955e+02   1.3384065e+02   1.0345243e+02   3.4683548e+01   1.6498822e+02   2.1506452e+02   5.4461290e+00   6.4773871e+01   1.4492938e+02   3.6429677e+01   1.6406175e+02   4.0067742e+00   2.6040103e+01   3.3964516e+01   1.1600252e+02   3.2666129e+01   1.5429348e+02   8.8605484e+01   4.9938194e+00   2.5728710e+02   1.4851548e+01   1.9143226e+01   1.4828112e+02   2.1975161e+01   9.7363600e+01   2.8858065e+01   6.8251355e+01   1.3187419e+01   1.0655694e+02   3.2119645e+02  -2.4699097e+00   1.7369677e+02   1.4509426e+02   3.1133548e+01   1.8774286e+02   1.6905323e+02   2.4417090e+02   5.7288065e+01   1.7346147e+02   1.2273516e+02   1.0206409e+02   2.8299677e+01   8.8752477e+01   7.7549677e+01   1.6664441e+02   5.0904516e+01   2.1537570e+02   3.1539677e+01   1.4066779e+02   5.4606129e+01   1.8104667e+02   6.2128710e+01   1.4619906e+02   3.0437677e+02   1.8008568e+01   3.8159677e+01   2.0147239e+02   3.5118387e+01   1.4156440e+02   3.2767742e+01   5.5143871e+00   1.4671903e+02  -5.5994581e+00   2.2556129e+01   9.0064542e+01   1.5090226e+02   8.9370077e+01   6.5162581e+01   1.2875957e+02   3.0333226e+01   2.0040076e+02   4.0171935e+01   1.2095560e+02   4.0414516e+01   1.3804942e+02   5.5392903e+01   1.6371825e+02   5.0424194e+01   2.5002058e+02   1.3284839e+01   1.5621979e+02   4.5604516e+01   1.9066325e+02   4.5584839e+01   1.3504612e+02   7.0772258e+01   1.2168080e+02   3.1098387e+01   1.3065665e+02   1.4626839e+02   3.0676594e+01   3.6671613e+01   1.4924305e+02   6.2888065e+01   1.6140476e+02   2.2835161e+01   1.4654351e+02   1.7386452e+01   8.3956181e+01
   2.5905484e+01   1.7558756e+02   8.6790323e+00   2.2024568e+02   8.2770323e+01   1.3322321e+02   4.8929032e+01   1.1475052e+02   3.1012258e+01   1.6874644e+02   4.6958710e+01   1.5282943e+02   1.8130000e+01   1.7023025e+02   4.5414839e+01   1.1964875e+02   2.2474194e+01   9.0870129e+01   3.4673871e+01   1.8154964e+02   7.8054839e+00   1.8693846e+02   4.3425806e+01   1.5131142e+02   3.6311935e+01   1.7132988e+02   1.6897806e+02   1.6138369e+02   4.1867742e+01   8.6424774e+01   1.0970935e+02   1.8630745e+02   6.0025806e+01   1.4458116e+02   9.8291613e+01   9.3078284e+01   3.1861290e+01   1.3649271e+02   6.8974194e+01   1.4712335e+02   5.1625161e+01   1.4209128e+02   5.8657419e+01   2.0000805e+02   2.0087419e+01   6.5725587e+01   4.0191290e+01   1.7748857e+02   5.5083871e+01   2.1385039e+02   3.6535484e+01   1.8614297e+02   4.3556129e+01   1.4660003e+02   1.3868774e+02  -1.8469677e-01   4.9866129e+01   1.6390523e+02   8.3355806e+01   1.1203637e+02   7.8710645e+01   2.4297186e+02   3.1121613e+01   1.4118672e+02   6.4086774e+01   1.4077725e+02   5.0829032e+00  -4.1534194e-01   2.7397419e+01   1.2130950e+02   2.5369355e+01   1.6398400e+02   5.0025806e+00   1.1741044e+02   3.5000000e+01   1.8341258e+02   1.5085871e+02   5.2892271e+01   2.3967097e+01   1.9346908e+02   2.3654548e+02   1.6881845e+01   2.7904194e+01   1.4707605e+02   2.4775484e+01   1.7947732e+02   3.2518065e+01   8.5320168e+01   1.9134032e+02   7.7253097e+01   4.8898710e+01   1.5118907e+02   5.8242581e+01   7.4588335e+01   7.9506129e+01   1.4102015e+02   6.2799355e+01   1.1724637e+02   4.4883871e+01   1.7312477e+02   1.2857548e+02   1.3290848e+02   6.3219677e+01   1.1049339e+02   1.1391484e+02   1.6680617e+02   3.4362903e+01   1.3601613e+01   2.2120645e+01   1.0044035e+02   5.0011935e+01   1.4827195e+02   1.3932065e+02   1.2782403e+02   4.2153548e+01   1.8596062e+02   2.1873452e+02   2.0962529e+01   7.1833871e+01   1.3873458e+02   3.5519677e+01   1.4451455e+02   1.3626774e+01  -2.2594968e+00   3.4394516e+01   1.7972812e+02   2.8976129e+01   1.1505868e+02   8.3815484e+01   4.8970194e+00   2.8233710e+02   1.4367548e+01   4.1903226e+01   1.4674032e+02   2.5545161e+01   9.2458000e+01   4.1288065e+01   7.8536955e+01   2.8807419e+01   9.5167342e+01   2.9905645e+02   3.1681290e+01   1.7250677e+02   1.8599946e+02   4.4513548e+01   1.8772246e+02   1.5310323e+02   2.4679690e+02   5.3238065e+01   1.2720547e+02   1.1668516e+02   1.1264809e+02   3.5589677e+01   1.0612928e+02   6.6219677e+01   1.8402081e+02   5.5314516e+01   1.7896290e+02   1.2059677e+01   1.3855619e+02   3.2416129e+01   1.7020187e+02   5.0228710e+01   1.4572106e+02   3.3261677e+02   2.6889368e+01   5.8329677e+01   1.9646879e+02   2.6398387e+01   1.2902200e+02   1.1577742e+01   1.7249587e+01   1.5466903e+02  -3.6425458e+01   1.3126129e+01   6.1288942e+01   1.8942226e+02   9.8008477e+01   7.8542581e+01   1.1997917e+02   4.7563226e+01   1.7450236e+02   5.7701935e+01   1.3179320e+02   2.9084516e+01   1.4176582e+02   2.8822903e+01   1.3384385e+02   4.4644194e+01   2.3642298e+02  -2.1451613e+00   1.5893419e+02   5.1664516e+01   2.0033845e+02   5.1534839e+01   1.2285012e+02   7.0442258e+01   8.8227200e+01   3.4808387e+01   1.0959985e+02   1.1607839e+02   4.9017935e+00   5.1451613e+01   1.0834065e+02   5.8418065e+01   1.1961236e+02   1.3315161e+01   1.6509511e+02   1.5246452e+01   7.8657381e+01
   3.6955484e+01   1.4346356e+02   3.9679032e+01   1.8509568e+02   8.3200323e+01   1.5099881e+02   4.4689032e+01   1.1494972e+02   6.8822258e+01   2.0286164e+02   7.4288710e+01   1.4317303e+02   5.2700000e+00   1.6877905e+02   2.3024839e+01   1.1486995e+02   3.9384194e+01   1.1384733e+02   3.3633871e+01   2.3139284e+02   2.4425484e+01   1.7484886e+02   4.8375806e+01   1.9715542e+02   2.8261935e+01   1.8930388e+02   1.6221806e+02   1.4520449e+02   3.4447742e+01   1.0273837e+02   1.2046935e+02   1.9482665e+02   5.8405806e+01   1.4409076e+02   9.3531613e+01   1.2241908e+02   1.4901290e+01   1.0726951e+02   6.7164194e+01   1.6393815e+02   2.1385161e+01   1.5074048e+02   3.6727419e+01   2.4307245e+02   2.1847419e+01   8.5054787e+01   2.9861290e+01   1.9684497e+02   7.2133871e+01   2.2262639e+02   3.1865484e+01   1.9275657e+02   3.2836129e+01   1.7464763e+02   1.4035774e+02  -1.3608297e+01   5.3386129e+01   1.6810363e+02   6.2215806e+01   1.4625757e+02   4.6990645e+01   1.8026946e+02   4.0641613e+01   1.5366512e+02   3.1516774e+01   1.3929285e+02   2.1892903e+01  -2.7601419e+00   1.8827419e+01   1.2071510e+02   3.3219355e+01   1.4826600e+02  -3.4674194e+00   8.0378039e+01   4.0560000e+01   2.2540778e+02   1.5442871e+02   1.7176671e+01   4.7867097e+01   1.8388708e+02   2.2917548e+02   3.6621445e+01   3.4374194e+01   1.4403845e+02   2.2635484e+01   1.5312852e+02   2.2378065e+01   9.0321368e+01   1.9382032e+02   9.1914697e+01   3.6518710e+01   1.5022947e+02   6.1042581e+01   7.3414335e+01   8.5836129e+01   1.2874375e+02   4.6609355e+01   1.3359157e+02   2.8643871e+01   1.5037397e+02   1.0967548e+02   1.5018048e+02   5.4319677e+01   9.9925394e+01   1.1672484e+02   1.2286137e+02   2.8512903e+01   4.4096129e+00   4.0690645e+01   1.3014475e+02   2.5961935e+01   1.5866595e+02   1.1837065e+02   1.3431003e+02   3.7013548e+01   1.8599182e+02   2.2111452e+02   1.3921290e+00   7.4673871e+01   1.5655738e+02   5.9996774e+00   1.6873615e+02   2.4346774e+01  -6.4970968e+00   1.6344516e+01   1.1707212e+02   2.6456129e+01   1.8611028e+02   7.3075484e+01   2.9336219e+01   2.8904710e+02   1.3690748e+01   4.6903226e+01   1.5320032e+02   3.6545161e+01   1.2890800e+02   3.7288065e+01   9.3386955e+01   3.5087419e+01   6.6234942e+01   3.0491645e+02   2.0832490e+01   2.0379677e+02   1.9397626e+02   3.9423548e+01   1.8188966e+02   1.7080323e+02   2.6118090e+02   5.8088065e+01   1.3148747e+02   1.0083516e+02   1.1605609e+02   4.4399677e+01   1.1551448e+02   4.4269677e+01   2.5739681e+02   4.5964516e+01   2.4077090e+02   2.7059677e+01   1.2602619e+02   4.4266129e+01   1.7296387e+02   3.4648710e+01   1.5063746e+02   3.1903677e+02   2.9265768e+01   6.7109677e+01   2.0487639e+02   2.6828387e+01   1.5622760e+02   1.6147742e+01   9.4539871e+00   1.7752903e+02  -4.5214258e+01   2.0266129e+01   1.1371774e+02   1.5704226e+02   1.1392888e+02   6.3162581e+01   1.3967957e+02   4.9613226e+01   1.7985836e+02   5.9411935e+01   1.6555640e+02   4.0704516e+01   1.1036622e+02   4.7442903e+01   1.3869425e+02   4.6204194e+01   2.4685818e+02   2.5248387e+00   1.4103059e+02   4.5444516e+01   1.9161605e+02   3.7054839e+01   1.2367852e+02   8.3152258e+01   8.6110400e+01   5.8998387e+01   1.1947465e+02   1.2517839e+02   1.9413794e+01   4.2891613e+01   1.0780545e+02   4.9128065e+01   1.7426556e+02   1.0415161e+01   1.2874711e+02   6.5264516e+00   6.0924981e+01
   3.3385484e+01   1.7541916e+02   2.5779032e+01   1.8744768e+02   9.5580323e+01   1.4100841e+02   5.6209032e+01   1.2244812e+02   4.4592258e+01   1.8070004e+02   7.1958710e+01   1.9644943e+02   4.5750000e+01   1.3721065e+02   2.0124839e+01   1.1591195e+02   3.0764194e+01   9.2436929e+01   3.2483871e+01   1.7991484e+02   2.4135484e+01   1.5773206e+02   7.3475806e+01   1.3504742e+02   1.7351935e+01   1.6908668e+02   1.6578806e+02   1.6306889e+02   1.8917742e+01   8.9500774e+01   9.9369355e+01   1.6694465e+02   6.5975806e+01   1.3882516e+02   8.7341613e+01   1.0195428e+02   1.0711290e+01   1.2865471e+02   8.2304194e+01   1.4657695e+02   3.8715161e+01   1.2869408e+02   5.5907419e+01   2.5428805e+02   2.9177419e+01   8.9038387e+01   2.5431290e+01   1.9723937e+02   4.8893871e+01   1.7981559e+02   3.3625484e+01   1.9256577e+02   5.0746129e+01   1.7102483e+02   1.2002774e+02   1.2208103e+01   4.9346129e+01   1.7842683e+02   4.5785806e+01   8.7521974e+01   5.5090645e+01   1.7758146e+02   2.8781613e+01   1.6709392e+02   7.1226774e+01   1.3963605e+02   2.0182903e+01   1.7166581e+00   2.2537419e+01   1.1502830e+02   3.5599355e+01   1.6559560e+02  -3.8474194e+00   1.0006844e+02   3.8250000e+01   1.9715258e+02   1.8432871e+02   6.6784671e+01   5.6967097e+01   1.9201908e+02   2.2538548e+02   5.5454645e+01   3.5804194e+01   1.4963405e+02   5.4535484e+01   1.4819652e+02   1.9708065e+01   7.6104968e+01   2.4134032e+02   7.3443097e+01   2.9238710e+01   1.5138187e+02   6.1812581e+01   1.0802274e+02   9.0456129e+01   1.4852415e+02   6.0079355e+01   1.4927397e+02   5.5403871e+01   1.8704317e+02   1.1362548e+02   1.3176448e+02   5.4179677e+01   1.3417659e+02   8.1814839e+01   1.2161417e+02   1.9982903e+01   1.5282013e+01   3.1120645e+01   1.0124035e+02   3.3481935e+01   1.7897435e+02   1.4175065e+02   1.4143963e+02   5.2063548e+01   1.7964782e+02   2.2406452e+02   9.7761290e+00   6.7723871e+01   1.3743338e+02   2.5759677e+01   1.4196535e+02   5.0536774e+01   2.1027703e+01   3.1444516e+01   1.2848412e+02   3.7086129e+01   1.1430988e+02   8.8605484e+01   2.9623819e+01   2.7671710e+02   1.7587148e+01   3.0143226e+01   1.4130112e+02   3.8355161e+01   1.1981320e+02   2.8618065e+01   7.7500555e+01   1.9617419e+01   8.3942542e+01   3.2300645e+02   2.3485290e+01   2.1331677e+02   1.8078466e+02   3.2323548e+01   2.1178766e+02   1.8435323e+02   2.3819690e+02   5.0428065e+01   1.4915027e+02   9.7925161e+01   1.0266889e+02   4.3159677e+01   8.5093677e+01   4.8979677e+01   2.2412001e+02   5.4024516e+01   2.9594610e+02   4.8249677e+01   1.2657099e+02   3.3316129e+01   1.6107987e+02   3.5178710e+01   1.3492506e+02   2.8213677e+02   4.0167768e+01   3.9329677e+01   1.6659879e+02   2.3308387e+01   1.7088920e+02   1.9577419e+00  -2.9808129e+00   1.6218903e+02  -2.7027058e+01   1.2886129e+01   1.1226814e+02   1.5823226e+02   1.3264368e+02   6.4922581e+01   1.4863877e+02   4.3663226e+01   1.3852436e+02   5.9791935e+01   1.0938600e+02   2.4464516e+01   1.3494542e+02   4.4532903e+01   1.2949705e+02   2.2374194e+01   2.6537458e+02  -1.1235161e+01   1.5380139e+02   5.2884516e+01   2.1230085e+02   3.1774839e+01   1.3329092e+02   6.3202258e+01   8.0286400e+01   5.1378387e+01   1.4460425e+02   1.2107839e+02   1.9981794e+01   5.2671613e+01   1.3129305e+02   6.2748065e+01   1.6212596e+02   2.4895161e+01   1.3600871e+02   2.5626452e+01   8.6826981e+01
   1.7765484e+01   1.6970876e+02   2.6729032e+01   1.5608168e+02   6.8390323e+01   1.5408361e+02   4.3259032e+01   1.1053412e+02   1.2922258e+01   2.0057364e+02   4.9198710e+01   1.9503023e+02   2.8560000e+01   1.2796585e+02   1.7604839e+01   1.1568355e+02   1.7144194e+01   8.2336529e+01   2.5963871e+01   1.5986644e+02   2.2375484e+01   1.7520286e+02   5.2565806e+01   1.9996022e+02   3.5541935e+01   1.6939148e+02   1.8597806e+02   1.4921369e+02   3.4967742e+01   9.9356774e+01   9.9899355e+01   1.7961225e+02   7.8975806e+01   1.3878516e+02   8.5581613e+01   1.2138508e+02   2.8861290e+01   1.1701271e+02   6.3454194e+01   1.6261495e+02   2.2625161e+01   1.6283128e+02   5.5287419e+01   2.6227765e+02   4.0277419e+01   1.1701039e+02   4.8621290e+01   1.8553417e+02   6.6663871e+01   2.2806399e+02   3.2205484e+01   2.1386937e+02   7.2796129e+01   1.6355083e+02   1.5306774e+02   7.9449032e+00   5.8536129e+01   1.6621163e+02   6.3595806e+01   1.1195717e+02   6.4280645e+01   2.0731626e+02   4.0501613e+01   1.8339632e+02   5.3986774e+01   1.4044525e+02   2.0802903e+01  -2.1429419e+00   2.5877419e+01   1.2572110e+02   4.1269355e+01   1.9924200e+02   3.4258065e-01   8.7213239e+01   4.8130000e+01   1.9536218e+02   1.5370871e+02   7.5044271e+01   4.7777097e+01   2.0142428e+02   3.3822548e+02   1.8267445e+01   3.7564194e+01   1.6340325e+02   6.3725484e+01   1.6041132e+02   3.1278065e+01   1.1703937e+02   2.2544032e+02   8.0385097e+01   3.9478710e+01   1.6056267e+02   6.0332581e+01   9.2371135e+01   9.5026129e+01   1.4567855e+02   4.7749355e+01   1.4583037e+02   3.2693871e+01   1.9714997e+02   1.1452548e+02   1.0131248e+02   4.5559677e+01   1.3524619e+02   9.2574839e+01   1.4227337e+02   7.7929032e+00   2.8257213e+01   2.2880645e+01   1.0422955e+02   1.1581935e+01   1.5239635e+02   1.2318065e+02   1.2654523e+02   2.6153548e+01   1.5820062e+02   1.9859452e+02   1.7483729e+01   5.6563871e+01   1.3853618e+02   1.4479677e+01   1.6172775e+02   4.2436774e+01   1.4535703e+01   4.2204516e+01   1.5167332e+02   2.5716129e+01   1.4521948e+02   1.1923548e+02   2.1013419e+01   2.5081710e+02   1.6699148e+01   4.7473226e+01   1.4720472e+02   3.1455161e+01   9.6985200e+01   2.8998065e+01   9.4710155e+01   2.1427419e+01   8.9327742e+01   2.8519645e+02   2.0980090e+01   2.0679677e+02   1.7363626e+02   4.2183548e+01   1.8023886e+02   1.7035323e+02   2.8261690e+02   5.1568065e+01   1.6862907e+02   1.0454516e+02   9.5899290e+01   4.6879677e+01   9.4556077e+01   7.3549677e+01   1.7434441e+02   3.6314516e+01   2.1689290e+02   3.2779677e+01   1.6337859e+02   4.8126129e+01   1.8341507e+02   4.5228710e+01   1.6226106e+02   2.7708677e+02   4.2091768e+01   3.1609677e+01   1.5421639e+02   2.5398387e+01   1.5996200e+02   2.3047742e+01  -2.4780129e+00   1.4175903e+02  -2.9202658e+01   5.5506129e+01   1.1261854e+02   1.1085226e+02   1.1777408e+02   5.7112581e+01   1.3326357e+02   4.4093226e+01   1.6781996e+02   5.7031935e+01   1.4650680e+02   5.2604516e+01   1.3998422e+02   3.3012903e+01   1.0960865e+02   4.3144194e+01   2.0254298e+02  -2.8051613e+00   1.5364699e+02   5.8494516e+01   1.8596205e+02   3.6394839e+01   1.4206132e+02   6.8672258e+01   8.7658800e+01   6.2098387e+01   1.2693665e+02   1.1288839e+02   9.8769935e+00   8.3281613e+01   1.1857425e+02   5.1988065e+01   1.1369676e+02   1.4575161e+01   9.3044310e+01   2.0196452e+01   6.5541381e+01
   2.1855484e+01   1.7229156e+02   2.5779032e+01   2.1734768e+02   7.5060323e+01   1.2717001e+02   7.3359032e+01   1.3841612e+02   1.3202258e+01   1.5555124e+02   8.3768710e+01   1.6241463e+02   1.9080000e+01   1.4919425e+02   3.4744839e+01   1.0884235e+02   2.1714194e+01   9.1830929e+01   4.5153871e+01   1.6271124e+02   3.3995484e+01   1.8203326e+02   4.5615806e+01   1.6251622e+02   3.5351935e+01   1.8635668e+02   2.0826806e+02   1.9238049e+02   3.6157742e+01   8.0261574e+01   9.5039355e+01   1.7681105e+02   4.7645806e+01   1.3962156e+02   9.0291613e+01   1.3438828e+02   2.7811290e+01   1.3357671e+02   7.3834194e+01   1.6873455e+02   2.3625161e+01   1.3137128e+02   1.4407419e+01   2.5042805e+02   7.9874194e+00   6.6403587e+01   5.9001290e+01   2.0003377e+02   5.6753871e+01   2.2552679e+02   3.2015484e+01   2.2160457e+02   4.5026129e+01   1.8206243e+02   1.4668774e+02  -1.8684697e+01   5.3766129e+01   1.8392323e+02   8.0695806e+01   1.3501917e+02   4.9990645e+01   1.6012946e+02   3.4021613e+01   1.2934472e+02   5.8746774e+01   1.4758445e+02   3.2942903e+01   7.3558581e+00   2.7917419e+01   1.3717790e+02   4.1599355e+01   1.5887560e+02  -8.9974194e+00   1.1272044e+02   3.5880000e+01   2.0628218e+02   1.4737871e+02   2.0510671e+01   3.3537097e+01   2.1146348e+02   3.1112548e+02   2.1705445e+01   3.5714194e+01   1.3736125e+02   3.5065484e+01   1.8894412e+02   2.2518065e+01   1.0821017e+02   2.1215032e+02   7.8108297e+01   4.5708710e+01   1.5316427e+02   1.3042581e+01   9.5114335e+01   8.2506129e+01   1.5401015e+02   4.8699355e+01   1.4923437e+02   6.4403871e+01   1.7899317e+02   1.0010548e+02   1.5575608e+02   3.4789677e+01   1.3567779e+02   5.9004839e+01   1.1766897e+02   3.0742903e+01   7.7512129e+00   2.7450645e+01   1.0201395e+02   3.4341935e+01   1.5118555e+02   1.1275065e+02   1.3066963e+02   5.1583548e+01   1.5163622e+02   2.1106452e+02   5.9161290e+00   6.5883871e+01   1.5852058e+02   1.6569677e+01   1.6694055e+02   3.1586774e+01   1.4643703e+01   2.6534516e+01   1.1901692e+02   1.9136129e+01   1.5379588e+02   8.5975484e+01   2.6624219e+01   2.4242710e+02  -2.9096516e+00   5.5093226e+01   1.4930512e+02   1.6925161e+01   6.9247600e+01   2.7528065e+01   8.9927755e+01   2.5757419e+01   8.0881342e+01   3.0905645e+02   1.8791290e+01   2.0960677e+02   1.8337146e+02   2.7613548e+01   1.7540446e+02   2.0585323e+02   2.3892690e+02   6.0518065e+01   1.4491307e+02   9.2545161e+01   1.0680929e+02   3.5069677e+01   1.1355088e+02   6.7359677e+01   2.4959961e+02   5.3134516e+01   2.6390730e+02   2.8109677e+01   1.6384219e+02   4.4646129e+01   1.6569347e+02   3.2888710e+01   1.7386826e+02   2.8627677e+02   2.3836568e+01   5.3549677e+01   1.6130119e+02   3.5828387e+01   1.3283760e+02   1.4857742e+01  -1.0102813e+01   1.6318903e+02  -3.0967058e+01   3.3166129e+01   1.1797574e+02   1.2361226e+02   1.4903328e+02   7.3402581e+01   1.5334037e+02   5.6903226e+01   1.9465516e+02   4.9981935e+01   1.5583080e+02   5.0174516e+01   1.2760862e+02   3.6102903e+01   1.1907145e+02   6.4704194e+01   2.5542818e+02  -8.7651613e+00   1.7531379e+02   7.0494516e+01   2.0639205e+02   5.2154839e+01   1.2666052e+02   7.2292258e+01   9.9219200e+01   5.7238387e+01   1.3294545e+02   1.1474839e+02   1.1488194e+01   5.5171613e+01   1.1215305e+02   4.9698065e+01   1.2464996e+02   1.2205161e+01   1.2944391e+02   3.2006452e+01   9.4266581e+01
   2.4665484e+01   1.2525676e+02   2.6449032e+01   2.3939408e+02   5.3010323e+01   1.1017401e+02   5.2019032e+01   8.8123316e+01   4.0162258e+01   1.8610444e+02   5.4338710e+01   1.4638903e+02   4.1320000e+01   1.5889505e+02   1.4934839e+01   9.9467148e+01   3.0714194e+01   9.3920929e+01   3.8103871e+01   2.0084524e+02   2.2515484e+01   1.7519166e+02   6.4285806e+01   1.5683262e+02   3.0831935e+01   2.2257828e+02   2.0130806e+02   1.2117729e+02   3.6297742e+01   6.6490374e+01   1.1041935e+02   1.4072065e+02   4.1835806e+01   1.3765636e+02   9.5871613e+01   1.1804188e+02   1.5711290e+01   1.2535471e+02   5.0924194e+01   1.5894735e+02   3.5335161e+01   1.2143448e+02   3.5977419e+01   2.3301245e+02   2.2607419e+01   9.1993987e+01   3.6811290e+01   1.9075897e+02   5.7943871e+01   2.0319159e+02   4.5155484e+01   2.0893337e+02   3.4506129e+01   1.4332403e+02   1.4002774e+02  -1.9531897e+01   4.8146129e+01   1.7937283e+02   7.7355806e+01   1.3232637e+02   6.4940645e+01   1.8093346e+02   3.2021613e+01   1.6916472e+02   4.9936774e+01   1.4776925e+02   1.8652903e+01   8.8390581e+00   2.5967419e+01   1.3233390e+02   3.6409355e+01   1.8253080e+02  -1.1327419e+01   9.8236839e+01   1.9810000e+01   1.7575778e+02   1.6389871e+02   4.3519071e+01   4.1347097e+01   1.9388868e+02   2.9617548e+02   3.7211445e+01   1.7324194e+01   1.1664245e+02   4.3875484e+01   1.6218932e+02   4.5428065e+01   9.2237368e+01   2.0087032e+02   9.5680697e+01   4.7998710e+01   1.5660107e+02   2.3432581e+01   8.9183135e+01   9.6126129e+01   1.2697055e+02   6.3849355e+01   1.2630237e+02   5.5403871e+01   1.5885317e+02   1.0843548e+02   1.0813968e+02   5.0369677e+01   7.2431394e+01   1.9674839e+01   1.3724537e+02   3.4082903e+01   2.4104013e+01   4.0210645e+01   8.8943148e+01   5.7011935e+01   1.6423195e+02   1.3637065e+02   1.4630003e+02   6.0723548e+01   1.7281502e+02   2.3745452e+02  -2.9550710e+00   5.2623871e+01   1.4385138e+02   7.3296774e+00   1.6648975e+02   1.6296774e+01   1.7336903e+01   1.7204516e+01   1.2853332e+02   3.4086129e+01   1.5880988e+02   9.3495484e+01   1.5862619e+01   2.8314710e+02   2.6212748e+01   4.6093226e+01   1.5745512e+02   1.9165161e+01   1.1820840e+02   5.0048065e+01   1.0955615e+02   2.8327419e+01   7.2585742e+01   2.7486645e+02  -8.3835097e+00   1.8307677e+02   1.3772386e+02   1.9183548e+01   1.9445886e+02   1.7605323e+02   2.4696090e+02   3.5568065e+01   1.5766907e+02   7.8215161e+01   8.0575690e+01   4.0399677e+01   1.2531448e+02   5.3269677e+01   1.7315681e+02   3.4614516e+01   1.9367890e+02   3.2729677e+01   1.3786259e+02   3.8266129e+01   1.6444387e+02   3.3228710e+01   1.2841106e+02   3.1684677e+02   2.1770968e+01   4.0829677e+01   1.9175879e+02   2.5638387e+01   1.3374280e+02   1.4957742e+01  -4.5908129e+00   1.6371903e+02  -2.1349458e+01   9.6461290e+00   1.3371734e+02   1.3857226e+02   1.1388648e+02   7.1542581e+01   1.3091917e+02   4.9943226e+01   1.8335196e+02   3.0121935e+01   1.1394960e+02   4.7224516e+01   1.0974462e+02   5.3292903e+01   1.5665625e+02   4.5924194e+01   2.7127058e+02   2.2954839e+01   1.8639619e+02   4.7104516e+01   1.9737325e+02   3.5914839e+01   1.3538972e+02   6.9052258e+01   9.1818400e+01   4.4668387e+01   1.2443105e+02   1.2707839e+02   3.0717935e+00   3.9281613e+01   1.4714425e+02   5.0798065e+01   1.1884196e+02   3.2365161e+01   1.3378111e+02   2.0626452e+01   6.9036981e+01
   1.1905484e+01   1.5794756e+02   2.4729032e+01   1.9600168e+02   5.8820323e+01   1.3380921e+02   6.0119032e+01   9.5335316e+01   3.4062258e+01   2.0597244e+02   5.6288710e+01   1.4761303e+02   2.2890000e+01   1.8193945e+02   2.8694839e+01   1.1403635e+02   1.9574194e+01   1.0290213e+02   7.2387097e-01   1.9235564e+02   2.9895484e+01   1.6660126e+02   6.0805806e+01   1.7030102e+02   3.6781935e+01   2.0391228e+02   1.8450806e+02   1.7447129e+02   2.4867742e+01   5.2884774e+01   9.8229355e+01   1.8417585e+02   3.7925806e+01   1.1182916e+02   8.3771613e+01   1.0166988e+02   2.0811290e+01   1.1246671e+02   6.4834194e+01   1.4374455e+02   2.3435161e+01   1.4591648e+02   3.0537419e+01   2.2800765e+02   2.9277419e+01   8.5510387e+01   1.3571290e+01   1.7442817e+02   3.6943871e+01   2.0573159e+02   2.1535484e+01   2.1453297e+02   3.7366129e+01   1.6633523e+02   1.4844774e+02  -6.9154968e+00   4.7486129e+01   1.7990563e+02   5.8405806e+01   1.4065237e+02   2.2850645e+01   1.3311066e+02   2.8351613e+01   1.5969832e+02   3.6466774e+01   1.3617685e+02   7.0429032e+00  -2.7121419e+00   2.7107419e+01   1.3314270e+02   3.2319355e+01   1.5666800e+02  -1.1327419e+01   8.9006839e+01   3.9500000e+01   2.1543258e+02   1.7318871e+02   5.7825871e+01   5.3247097e+01   1.8983668e+02   2.6101548e+02   2.3814245e+01   1.3804194e+01   1.2254405e+02   3.9685484e+01   1.4971452e+02   3.3998065e+01   7.0251768e+01   1.9806032e+02   6.5005497e+01   3.8328710e+01   1.6979467e+02   6.1425806e+00   8.6096335e+01   1.0241613e+02   1.3570735e+02   5.5939355e+01   1.7098517e+02   5.3743871e+01   1.5889597e+02   1.2257548e+02   1.2571848e+02   3.2749677e+01   9.5650994e+01   3.3054839e+01   1.4570497e+02   3.1652903e+01   4.3628413e+01   1.7020645e+01   1.0288835e+02   4.5771935e+01   1.5708115e+02   1.0394065e+02   1.1208443e+02   5.1113548e+01   2.0681382e+02   1.9992452e+02   2.0897329e+01   6.4093871e+01   1.3177378e+02   1.7239677e+01   1.2593695e+02   2.5586774e+01   2.0503703e+01   1.1444516e+01   1.4465412e+02   3.6716129e+01   1.2707948e+02   6.6345484e+01   3.9404619e+01   2.4152710e+02  -6.5576516e+00   3.1903226e+01   1.8902032e+02   2.5455161e+01   1.1799520e+02   2.4718065e+01   8.0812555e+01   2.5237419e+01   9.9882942e+01   2.7857645e+02   7.2296903e+00   1.8131677e+02   1.6377466e+02   5.2083548e+01   2.0325686e+02   1.4240323e+02   2.3385290e+02   5.8668065e+01   1.4797107e+02   1.3288516e+02   9.9252090e+01   3.0209677e+01   1.0831968e+02   7.3549677e+01   3.8682441e+02   8.1554516e+01   2.3292370e+02   2.0539677e+01   8.8407794e+01   3.1796129e+01   1.6710147e+02   4.7028710e+01   1.6406706e+02   3.3794677e+02   2.6942968e+01   6.1219677e+01   1.7240759e+02   2.5158387e+01   1.7026120e+02   2.5437742e+01   1.0620787e+01   1.2937903e+02  -2.5022258e+01   3.4836129e+01   1.1174214e+02   1.0561226e+02   1.1233328e+02   3.5072581e+01   1.7869677e+02   4.5853226e+01   1.8125916e+02   6.5841935e+01   1.2556200e+02   3.1894516e+01   1.1654102e+02   5.4962903e+01   1.5133265e+02   4.2814194e+01   2.7145938e+02   8.5248387e+00   1.7370059e+02   6.3274516e+01   2.1296965e+02   1.6484839e+01   1.4122412e+02   6.6442258e+01   7.4737200e+01   5.3378387e+01   1.2330425e+02   1.0564839e+02  -7.0738065e+00   5.0061613e+01   1.1678185e+02   4.3698065e+01   1.2993996e+02   2.8945161e+01   1.3310471e+02   2.4386452e+01   6.5116181e+01
   1.5855484e+01   1.8082156e+02   2.9349032e+01   2.0563208e+02   7.4100323e+01   1.4705681e+02   3.9019032e+01   1.1049332e+02   4.1162258e+01   1.9731444e+02   7.1198710e+01   1.7827023e+02   1.3800000e+01   1.4376665e+02   3.6314839e+01   1.1671675e+02   1.5854194e+01   1.0496973e+02   3.0203871e+01   1.5247724e+02   2.7515484e+01   1.6832166e+02   7.6045806e+01   2.0055182e+02   3.8881935e+01   2.0064428e+02   1.5416806e+02   1.5189849e+02   2.3297742e+01   7.4480374e+01   8.7179355e+01   1.7967985e+02   4.9255806e+01   1.1468276e+02   1.0453161e+02   1.0410908e+02   3.1861290e+01   1.2701271e+02   5.2494194e+01   1.3892175e+02   3.4485161e+01   1.6146248e+02   4.3037419e+01   2.5600765e+02   2.8897419e+01   1.0787079e+02   4.5521290e+01   2.1473217e+02   6.4703871e+01   2.1441079e+02   3.9205484e+01   2.1102937e+02   6.3936129e+01   1.6492963e+02   1.5249774e+02   8.5705032e+00   3.5196129e+01   1.4098883e+02   6.3265806e+01   1.1203357e+02   4.5800645e+01   1.9893466e+02   1.3541613e+01   1.5859312e+02   5.6176774e+01   1.5203005e+02   1.5422903e+01   1.4187458e+01   4.3067419e+01   1.4038590e+02   2.0179355e+01   1.9444920e+02   1.0025806e+00   1.0449044e+02   4.3880000e+01   1.6702218e+02   1.6223871e+02   3.9551871e+01   2.6157097e+01   1.9686388e+02   3.0217548e+02   5.1521445e+01   5.6994194e+01   1.2908885e+02   4.5205484e+01   1.7375292e+02   3.0668065e+01   1.0717817e+02   2.0291032e+02   8.2847497e+01   4.4098710e+01   1.6624307e+02   2.0472581e+01   9.4559935e+01   7.7366129e+01   1.4852135e+02   6.3129355e+01   1.4445997e+02   3.0643871e+01   1.6435397e+02   1.1948548e+02   1.3867568e+02   5.9129677e+01   8.0160594e+01   4.9814839e+01   1.8198417e+02   2.1412903e+01  -9.7423871e+00   4.1450645e+01   1.1631395e+02   4.1671935e+01   1.2936915e+02   1.4346065e+02   1.1397283e+02   3.8533548e+01   1.9101022e+02   2.2692452e+02  -3.4026710e+00   4.0413871e+01   1.5355818e+02   1.1089677e+01   1.8208895e+02   3.7106774e+01   2.7912103e+01   4.4494516e+01   1.2587012e+02   3.2456129e+01   1.4910028e+02   9.0185484e+01   1.6447419e+01   2.6490710e+02   3.0019484e+00   4.6053226e+01   1.5107832e+02   2.5405161e+01   1.1346920e+02   2.5528065e+01   1.0413775e+02   1.8517419e+01   1.0508054e+02   2.7291645e+02   1.6152490e+01   2.1845677e+02   1.8470346e+02   3.9083548e+01   2.0720686e+02   1.4145323e+02   2.8227890e+02   4.1238065e+01   1.3174547e+02   1.2859516e+02   1.2583529e+02   4.0919677e+01   1.0584288e+02   7.6409677e+01   2.4306561e+02   5.4784516e+01   2.2512530e+02   2.9109677e+01   1.6086219e+02   4.3886129e+01   1.9047427e+02   5.0558710e+01   1.3321466e+02   3.2518677e+02   8.7237677e+00   4.0829677e+01   1.7864879e+02   1.6538387e+01   1.5181080e+02   1.3477742e+01  -3.0424129e+00   1.7371903e+02  -3.6999458e+01   3.7456129e+01   1.2144254e+02   1.3642226e+02   1.2048848e+02   5.4302581e+01   1.4915837e+02   9.1853226e+01   5.6999161e+01   3.8931935e+01   1.7438480e+02   5.4364516e+01   1.1012342e+02   3.8292903e+01   1.4304625e+02   4.7094194e+01   2.5272698e+02   1.8954839e+01   1.8786619e+02   4.5164516e+01   1.6574845e+02   3.6914839e+01   1.2416972e+02   7.9672258e+01   1.0567880e+02   3.6478387e+01   1.2417625e+02   1.3560839e+02  -1.3660606e+01   4.5951613e+01   1.2061065e+02   4.5648065e+01   1.2592396e+02   8.5251613e+00   1.2152831e+02   2.3006452e+01   9.4176581e+01
   1.7905484e+01   1.6955756e+02   3.0019032e+01   1.8391848e+02   9.3720323e+01   1.4177721e+02   4.3829032e+01   9.1538516e+01   2.9632258e+01   1.6451684e+02   5.5818710e+01   1.7417063e+02   2.5130000e+01   1.4667025e+02   2.3264839e+01   1.3671075e+02   4.7234194e+01   7.5549329e+01   3.9533871e+01   2.2439084e+02   1.6995484e+01   2.1216326e+02   6.1235806e+01   2.0450662e+02   2.4401935e+01   1.7790268e+02   1.4516806e+02   1.6356849e+02   2.4537742e+01   1.0410117e+02   9.4849355e+01   1.6525625e+02   5.7115806e+01   1.3667396e+02   1.0720161e+02   1.1351548e+02   1.7951290e+01   9.2795510e+01   4.3454194e+01   1.7688495e+02   2.2575161e+01   1.3893528e+02   1.8347419e+01   2.3417285e+02   1.9177419e+01   7.6938387e+01   3.3191290e+01   1.9695857e+02   6.7943871e+01   2.2806159e+02   3.8295484e+01   2.1110217e+02   4.9746129e+01   1.4529483e+02   1.1954774e+02  -6.1734968e+00   4.4676129e+01   1.7127043e+02   6.3505806e+01   1.1558437e+02   4.6090645e+01   1.9801146e+02   3.5261613e+01   1.1966552e+02   7.6606774e+01   1.5206565e+02   3.1512903e+01   7.0402581e+00   2.9067419e+01   1.2993590e+02   2.6029355e+01   1.6931120e+02  -1.3277419e+01   1.1839284e+02   4.1130000e+01   1.7742218e+02   1.7399871e+02   5.2901071e+01   5.0917097e+01   2.0374308e+02   2.7806548e+02   1.0240245e+01   3.5994194e+01   1.6066885e+02   3.1155484e+01   1.6925692e+02   2.9668065e+01   1.1382817e+02   1.7644032e+02   1.0435510e+02   3.5708710e+01   1.5910427e+02   2.0572581e+01   9.9271935e+01   9.1026129e+01   1.4128855e+02   4.6509355e+01   1.2697957e+02   4.1403871e+01   1.5535317e+02   1.4000548e+02   1.2603408e+02   4.2509677e+01   1.0901019e+02   5.3434839e+01   1.6173457e+02   2.8552903e+01   6.4064129e+00   2.2880645e+01   1.0632955e+02   3.2721935e+01   1.3998515e+02   1.2313065e+02   1.3388923e+02   4.4443548e+01   1.7092742e+02   2.1783452e+02   1.2654529e+01   5.2513871e+01   1.4601018e+02   5.4296774e+00   1.6202175e+02   3.5536774e+01   5.4177032e+00   3.6064516e+01   1.2735452e+02   2.6136129e+01   1.4376588e+02   1.0513548e+02   3.2721419e+01   2.4847710e+02  -1.3436516e+00   3.4193226e+01   6.2647123e+01   1.3355161e+01   1.0034320e+02   2.6048065e+01   1.0861615e+02   2.1947419e+01   9.0616142e+01   2.6195645e+02   2.4649290e+01   1.6741677e+02   1.9593666e+02   3.5083548e+01   1.9047686e+02   1.6570323e+02   2.5718890e+02   3.9568065e+01   1.3944907e+02   1.4773516e+02   9.0114090e+01   3.4449677e+01   7.4980477e+01   7.5789677e+01   1.8192521e+02   4.0494516e+01   2.2485850e+02   3.0299677e+01   1.5200699e+02   3.1506129e+01   1.6165467e+02   2.3228710e+01   1.4831106e+02   3.1613677e+02   1.5107768e+01   3.4549677e+01   1.9293119e+02   2.6538387e+01   1.3915080e+02   1.4237742e+01  -9.1032129e+00   1.4095903e+02  -4.3758658e+01   5.9612903e-01   1.2101134e+02   1.8999226e+02   1.0248288e+02   4.1882581e+01   1.4029197e+02   1.0037323e+02  -6.7724387e+00   5.4121935e+01   1.6178960e+02   4.5554516e+01   9.5878219e+01   3.7672903e+01   1.2171585e+02   2.5374194e+01   2.5096458e+02   6.8048387e+00   1.5140819e+02   6.4104516e+01   2.2623325e+02   3.5154839e+01   1.3197052e+02   4.8102258e+01   8.9634400e+01   4.1048387e+01   1.5286065e+02   1.3869839e+02   1.9192194e+01   5.7891613e+01   1.4521545e+02   5.3988065e+01   1.7582676e+02   1.9255161e+01   1.3298991e+02   2.7856452e+01   7.6168581e+01
   3.1095484e+01   1.5788236e+02   1.6299032e+01   1.8205608e+02   7.7580323e+01   1.6315841e+02   5.5409032e+01   1.5018212e+02   1.8782258e+01   1.8505484e+02   5.2958710e+01   1.6453943e+02   6.4200000e+00   1.4382705e+02   1.6174839e+01   1.0979795e+02   2.2044194e+01   9.0804529e+01   3.3863871e+01   2.1689444e+02   3.1565484e+01   1.7522766e+02   5.1805806e+01   1.6097102e+02   4.1071935e+01   1.7465908e+02   1.9369806e+02   1.5921609e+02   2.8297742e+01   8.3370374e+01   9.5609355e+01   1.7090545e+02   5.3495806e+01   1.4186356e+02   9.7011613e+01   1.3095068e+02   3.5101290e+01   1.1132351e+02   7.0454194e+01   1.4514495e+02   4.2675161e+01   1.3803728e+02   2.2157419e+01   2.2930805e+02   3.3317419e+01   8.5517187e+01   3.6621290e+01   1.8082417e+02   5.3853871e+01   2.0989879e+02   2.1205484e+01   2.0017937e+02   5.0176129e+01   1.4407043e+02   1.4840774e+02   6.8477032e+00   4.0106129e+01   1.9973603e+02   6.9455806e+01   1.1614837e+02   4.9180645e+01   1.9733426e+02   2.5351613e+01   1.4174832e+02   5.8606774e+01   1.6536565e+02   1.2422903e+01  -4.8125419e+00   2.2397419e+01   1.2599950e+02   2.4599355e+01   1.8657560e+02  -6.5674194e+00   9.0476039e+01   5.6500000e+01   2.1119258e+02   1.9237871e+02   5.7290671e+01   4.1297097e+01   1.9160268e+02   2.7306548e+02   3.1380245e+01   2.7374194e+01   1.1054845e+02   4.5155484e+01   1.5389692e+02   3.1568065e+01   1.0191617e+02   1.9410032e+02   5.7702297e+01   3.8618710e+01   1.3806147e+02  -5.2874194e+00   1.0115074e+02   8.3886129e+01   1.2161975e+02   6.3079355e+01   1.4703397e+02   4.4263871e+01   1.6836437e+02   9.8485484e+01   1.2678568e+02   3.6979677e+01   8.2072594e+01   2.3954839e+01   1.4990297e+02   3.0792903e+01  -1.6202787e+01   1.8640645e+01   8.1948748e+01   3.5861935e+01   1.3787395e+02   1.0999065e+02   1.1132043e+02   6.2583548e+01   1.6804622e+02   2.0754452e+02   8.9577290e+00   4.0413871e+01   1.6066818e+02   1.0949677e+01   1.1563015e+02   2.9246774e+01   9.6909032e+00   3.2824516e+01   1.3542372e+02   1.6616129e+01   1.3389748e+02   8.3075484e+01   3.4696219e+01   2.5962710e+02   1.5424348e+01   6.4523226e+01   1.4103072e+02   2.7115161e+01   8.9332400e+01   1.8098065e+01   8.9062155e+01   3.0847419e+01   8.4664142e+01   3.0024645e+02   1.0776090e+01   2.2507677e+02   2.0284386e+02   4.6323548e+01   1.8104766e+02   1.5890323e+02   2.8633290e+02   5.2238065e+01   1.6728547e+02   1.1516516e+02   7.2479690e+01   4.7299677e+01   1.3676248e+02   8.2409677e+01   1.6682561e+02   5.9554516e+01   2.4539370e+02   2.9009677e+01   1.3758019e+02   3.3556129e+01   1.5330067e+02   6.4798710e+01   1.4536546e+02   3.4823677e+02   3.8159768e+01   4.8659677e+01   1.5002239e+02   3.6398387e+01   1.5841200e+02   1.3817742e+01   2.8803871e+00   1.6637903e+02  -3.5602258e+01   2.5316129e+01   9.5603742e+01   1.6818226e+02   1.1751768e+02   4.9642581e+01   1.5924117e+02   1.1485323e+02   6.9291613e+00   5.0221935e+01   1.7458160e+02   4.3794516e+01   1.1001902e+02   5.1342903e+01   1.5190225e+02   2.6034194e+01   2.4880178e+02  -8.1951613e+00   1.6455819e+02   8.2104516e+01   2.8801325e+02   5.0434839e+01   1.4393812e+02   7.4722258e+01   1.2526480e+02   4.3378387e+01   1.3534425e+02   1.0545839e+02   1.1661394e+01   5.7001613e+01   1.1105665e+02   2.2698065e+01   1.5451996e+02   3.0465161e+01   1.4445311e+02   2.7664516e+00   6.0655781e+01
   3.9235484e+01   1.8623116e+02   3.1059032e+01   1.9783528e+02   3.2530323e+01   1.4643241e+02   6.6119032e+01   1.3304532e+02   3.8252258e+01   1.3296724e+02   7.0148710e+01   1.9259423e+02   4.2750000e+01   1.4797065e+02   1.4264839e+01   1.1262075e+02   2.0764194e+01   9.2336929e+01   2.0963871e+01   1.8683644e+02   2.3185484e+01   1.7761806e+02   4.8375806e+01   1.7824542e+02   3.3501935e+01   1.7445468e+02   2.1273806e+02   1.4212289e+02   2.9107742e+01   6.7875574e+01   1.0489935e+02   1.9312225e+02   3.9495806e+01   1.6941356e+02   8.3911613e+01   1.2994868e+02   3.4051290e+01   1.2254751e+02   7.1214194e+01   1.5432415e+02   4.0195161e+01   1.6957568e+02   4.0227419e+01   2.8329245e+02   1.9847419e+01   8.1164787e+01   4.3571290e+01   2.2178817e+02   7.3183871e+01   2.2825239e+02   3.7205484e+01   2.1499937e+02   4.6366129e+01   1.7214523e+02   1.2473774e+02   1.9313032e+00   4.4196129e+01   1.9368883e+02   6.2455806e+01   1.1556837e+02   4.9750645e+01   1.8971866e+02   4.1541613e+01   1.4954312e+02   5.4746774e+01   1.5933445e+02   2.3182903e+01   7.0665806e-01   1.6967419e+01   1.7105390e+02   2.5699355e+01   1.6691760e+02  -3.4274194e+00   9.7134839e+01   5.2060000e+01   2.1342778e+02   1.6532871e+02   4.3354671e+01   4.3867097e+01   1.8649708e+02   2.9070548e+02   6.5339045e+01   3.8754194e+01   1.2873805e+02   3.9775484e+01   1.6813732e+02   3.3428065e+01   9.4817368e+01   1.9549032e+02   8.0591097e+01   2.7618710e+01   1.5642147e+02   1.2042581e+01   1.0262434e+02   7.0026129e+01   1.4434855e+02   4.3269355e+01   1.4718877e+02   4.1173871e+01   1.5232157e+02   1.1619548e+02   1.3179888e+02   4.8129677e+01   1.1256059e+02   1.8244839e+01   1.0702977e+02   1.7222903e+01   6.6428129e+00   4.5210645e+01   1.0054315e+02   3.8861935e+01   1.4530395e+02   1.0322065e+02   1.3967203e+02   4.2923548e+01   1.7351902e+02   2.3368452e+02   2.0156529e+01   4.5673871e+01   1.1224738e+02   1.9329677e+01   1.5347975e+02   3.5006774e+01   5.6501032e+00   2.5444516e+01   1.3882412e+02   2.5666129e+01   1.3996348e+02   8.9135484e+01   3.0211419e+01   2.3757710e+02   2.1378348e+01   3.1713226e+01   1.5436552e+02   2.7785161e+01   7.9378800e+01   2.8148065e+01   8.4118155e+01   2.0807419e+01   5.7327342e+01   2.9905645e+02   6.7312903e+00   2.5850677e+02   2.2088946e+02   2.6133548e+01   2.0095286e+02   1.9170323e+02   2.8060890e+02   4.8618065e+01   1.1448507e+02   9.5075161e+01   7.3996890e+01   2.7679677e+01   9.4282077e+01   5.9739677e+01   1.9625921e+02   4.4494516e+01   2.3329850e+02   2.2539677e+01   1.2171779e+02   4.0796129e+01   1.8643147e+02   3.8748710e+01   1.5982946e+02   2.7984677e+02   2.4490968e+01   4.6829677e+01   1.3783879e+02   3.6398387e+01   1.6098200e+02   2.9387742e+01   1.5304787e+01   1.2314903e+02  -3.0813858e+01   3.0026129e+01   9.6276942e+01   1.5457226e+02   1.0027648e+02   4.1262581e+01   1.4115157e+02   1.0975323e+02   1.5237161e+01   5.3461935e+01   2.1332240e+02   5.3274516e+01   1.1640062e+02   4.8912903e+01   1.3852665e+02   3.1644194e+01   2.4391298e+02  -4.6151613e+00   1.7632179e+02   6.5444516e+01   2.2007605e+02   2.8624839e+01   1.5549292e+02   7.9012258e+01   9.9021600e+01   4.4338387e+01   1.2726745e+02   1.2422839e+02  -4.3202065e+00   4.1671613e+01   1.2640305e+02   3.9648065e+01   1.4126396e+02   7.9951613e+00   1.1520071e+02   2.8436452e+01   8.7072181e+01
   4.2905484e+01   1.5855756e+02   3.4919032e+01   2.6142648e+02   8.0100323e+01   1.1971681e+02   5.3689032e+01   1.1684972e+02   2.0162258e+01   1.8337444e+02   7.0768710e+01   1.6535463e+02   3.9890000e+01   1.6490945e+02   1.8264839e+01   8.9920748e+01   4.1234194e+01   1.2540933e+02   3.3013871e+01   1.8649244e+02   4.3375484e+01   1.6533286e+02   5.3085806e+01   1.8034862e+02   4.6351935e+01   2.1066668e+02   1.8845806e+02   1.2587529e+02   3.4917742e+01   8.9840774e+01   1.0803935e+02   1.8329105e+02   5.0115806e+01   1.3861396e+02   9.6011613e+01   1.6650068e+02   2.4621290e+01   1.3007191e+02   6.6354194e+01   1.3638295e+02   4.6385161e+01   1.5098048e+02   2.6907419e+01   2.4548805e+02   3.7227419e+01   1.0563439e+02   3.7101290e+01   2.2935577e+02   6.6853871e+01   2.0037879e+02   4.0965484e+01   2.0050857e+02   4.8696129e+01   1.7618883e+02   1.2744774e+02   1.6664503e+01   5.3726129e+01   1.7297643e+02   7.1125806e+01   1.1154477e+02   6.1900645e+01   1.7464666e+02   2.8641613e+01   1.5605512e+02   5.6796774e+01   1.6641045e+02   2.3852903e+01   8.7030581e+00   4.5587419e+01   1.5223430e+02   2.7749355e+01   1.6256360e+02   1.5258065e-01   1.0484844e+02   5.7630000e+01   1.8323218e+02   1.7646871e+02   3.8563471e+01   5.3017097e+01   2.1738508e+02   2.4196548e+02   5.9128245e+01   3.1854194e+01   1.1581005e+02   2.4345484e+01   1.6346172e+02   2.4568065e+01   1.2962617e+02   2.2725032e+02   8.1290297e+01   3.9518710e+01   1.7093947e+02   1.4192581e+01   1.0959234e+02   7.3836129e+01   1.4823375e+02   4.3129355e+01   1.4486997e+02   3.4883871e+01   1.7468477e+02   1.2371548e+02   1.4733728e+02   3.4979677e+01   1.0447259e+02   1.9294839e+01   1.4770577e+02   2.4552903e+01  -7.4235871e+00   3.8070645e+01   1.0011435e+02   1.7671935e+01   1.5475915e+02   1.5151065e+02   1.2065883e+02   2.8773548e+01   1.6341102e+02   2.1792452e+02   6.6473290e+00   5.5773871e+01   1.4301938e+02   3.4239677e+01   1.3609695e+02   2.6436774e+01   2.9435703e+01   2.3874516e+01   1.0489972e+02   1.8666129e+01   1.7778348e+02   9.5395484e+01   2.5610619e+01   2.4366710e+02   1.3661148e+01   2.6763226e+01   1.4262152e+02   2.5925161e+01   1.2695760e+02   4.1528065e+01   9.4567755e+01   3.0617419e+01   8.1252542e+01   2.5134645e+02   1.0028090e+01   2.0512677e+02   1.7034986e+02   4.1703548e+01   1.8146726e+02   1.8205323e+02   2.3158090e+02   3.7478065e+01   6.0896271e+01   1.0578516e+02   1.0552009e+02   4.0729677e+01   1.1109808e+02   9.5549677e+01   1.6725441e+02   3.5314516e+01   2.3091290e+02   2.3489677e+01   1.2031179e+02   2.8836129e+01   1.8652827e+02   4.1558710e+01   1.4603466e+02   2.8118677e+02   3.7293768e+01   2.6109677e+01   1.9237639e+02   1.9448387e+01   1.4662800e+02   5.0477419e+00   3.4919871e+00   1.6799903e+02  -2.7211858e+01   3.9216129e+01   1.1063174e+02   1.7952226e+02   8.1850477e+01   6.5112581e+01   1.2548357e+02   1.3356323e+02   2.9192361e+01   6.1271935e+01   1.9930760e+02   4.5324516e+01   1.4541662e+02   4.5582903e+01   1.4746305e+02   5.7984194e+01   2.4357578e+02  -4.7151613e+00   2.0808979e+02   6.3714516e+01   2.0360445e+02   3.2154839e+01   1.2926052e+02   6.7202258e+01   9.2056400e+01   5.4238387e+01   1.3856545e+02   1.3179839e+02   5.0741935e+00   3.6841613e+01   1.2822945e+02   4.5988065e+01   1.3922676e+02   1.2735161e+01   1.4077151e+02   2.5906452e+01   9.2184581e+01
   4.0955484e+01   1.2347356e+02   3.5969032e+01   2.3687248e+02   7.7490323e+01   1.2535561e+02   5.0739032e+01   1.2836572e+02  -5.5774194e-01   1.7960204e+02   5.4718710e+01   1.6049863e+02   2.3660000e+01   1.6887785e+02   1.8214839e+01   1.1073475e+02   3.0094194e+01   9.3300529e+01   2.7863871e+01   1.8671444e+02   2.1465484e+01   1.4441566e+02   5.9045806e+01   1.6430182e+02   2.5731935e+01   2.1403628e+02   2.0873806e+02   1.4196289e+02   2.1447742e+01   9.8108374e+01   8.7129355e+01   1.5606385e+02   4.9455806e+01   1.2695676e+02   1.0596161e+02   1.2956468e+02   1.6761290e+01   1.3112071e+02   5.5454194e+01   1.3863495e+02   3.5145161e+01   1.2078968e+02   4.5847419e+01   2.3003285e+02   4.1177419e+01   7.7648387e+01   4.3481290e+01   1.7955537e+02   5.1273871e+01   1.9134519e+02   2.8105484e+01   2.0672737e+02   2.7076129e+01   1.4153843e+02   1.6521774e+02   2.2312903e+01   4.1576129e+01   2.1337843e+02   7.2125806e+01   1.4460477e+02   4.7560645e+01   2.0965386e+02   1.3691613e+01   1.7273112e+02   6.7036774e+01   1.5721125e+02   3.2082903e+01  -6.1453419e+00   2.4777419e+01   1.4527910e+02   4.6839355e+01   1.4850640e+02   1.3425806e+00   1.3675324e+02   4.0750000e+01   1.7370258e+02   1.5280871e+02   4.0356271e+01   3.6627097e+01   2.1311628e+02   2.4959548e+02   2.3467845e+01   1.3374194e+01   1.1328845e+02   4.9255484e+01   1.5161892e+02   3.5618065e+01   8.9262168e+01   2.1306032e+02   9.8515497e+01   1.5238710e+01   1.4450187e+02   1.0042581e+01   9.4684335e+01   8.9606129e+01   1.3797215e+02   5.7459355e+01   1.0724357e+02   2.1023871e+01   1.9193357e+02   1.1476548e+02   9.5393277e+01   4.1179677e+01   1.2354659e+02   4.3294839e+01   1.5888577e+02   2.6362903e+01   3.0011613e+01   2.7740645e+01   1.0637075e+02   3.4481935e+01   1.4379435e+02   1.3384065e+02   1.1845243e+02   5.1113548e+01   1.8624382e+02   2.1311452e+02   8.9421290e+00   6.3883871e+01   1.1210058e+02   3.2796774e+00   1.4081375e+02   1.2296774e+01   5.2769032e+00   2.5874516e+01   1.1059972e+02   3.7556129e+01   1.3569228e+02   1.0939548e+02   1.5170619e+01   2.3857710e+02   1.6728348e+01   3.6053226e+01   1.6268832e+02   1.6785161e+01   1.0372880e+02   2.9098065e+01   8.5562155e+01   3.4467419e+01   8.1424542e+01   2.9362645e+02  -7.8430968e-01   1.9798677e+02   1.8706106e+02   3.1373548e+01   1.9182366e+02   1.6910323e+02   2.7036690e+02   4.0188065e+01   7.7299471e+01   1.0316516e+02   9.4729690e+01   2.9589677e+01   9.8219277e+01   6.4839677e+01   1.5385121e+02   3.0844516e+01   2.3492050e+02   2.2969677e+01   1.3311339e+02   3.6126129e+01   1.8728507e+02   5.2648710e+01   1.4623746e+02   3.3413677e+02   3.1717768e+01   4.2379677e+01   1.7974479e+02   2.6878387e+01   1.2007360e+02   7.4377419e+00   1.6307871e+00   1.7852903e+02  -1.2144258e+01   3.2456129e+01   1.2593254e+02   1.6299226e+02   7.9832877e+01   3.2832581e+01   1.5444597e+02   1.1294323e+02  -5.8803871e-01   5.1651935e+01   1.2469720e+02   1.8464516e+01   1.3047542e+02   4.4052903e+01   1.3139545e+02   4.6594194e+01   2.6065698e+02   4.4748387e+00   1.5844459e+02   4.6554516e+01   2.1113725e+02   3.6584839e+01   1.2114612e+02   6.5052258e+01   1.2551840e+02   5.2668387e+01   1.1541105e+02   1.1069839e+02  -1.1097806e+01   5.5951613e+01   1.2720065e+02   4.9178065e+01   1.3145156e+02   2.2105161e+01   1.3170191e+02   3.4476452e+01   1.1606898e+02
   2.5815484e+01   1.3273476e+02   3.9109032e+01   1.8514128e+02   5.6440323e+01   1.3284961e+02   5.3639032e+01   1.2094372e+02   1.4972258e+01   2.3121964e+02   6.5008710e+01   1.3500543e+02   4.3040000e+01   1.5413745e+02   5.1248387e+00  -1.1078052e+01   2.3804194e+01   9.6853729e+01   1.6293871e+01   1.8959004e+02   2.6855484e+01   1.6060446e+02   5.2705806e+01   1.8127902e+02   2.9021935e+01   1.9134308e+02   1.9311806e+02   1.3907249e+02   2.1537742e+01   8.9861174e+01   9.1939355e+01   1.7834905e+02   4.9975806e+01   1.4172516e+02   1.1677161e+02   9.8749884e+01   3.6101290e+01   1.4567351e+02   5.1494194e+01   1.5047175e+02   4.0815161e+01   1.5618608e+02   3.5347419e+01   3.1306285e+02   3.3847419e+01   7.6194787e+01   3.4101290e+01   2.2197577e+02   5.7183871e+01   2.1592239e+02   3.2915484e+01   1.9900257e+02   3.7646129e+01   1.6336283e+02   1.9616774e+02  -3.2630968e+00   4.7676129e+01   1.7432043e+02   6.4505806e+01   1.3321437e+02   3.9320645e+01   1.7731306e+02   2.5501613e+01   1.4773632e+02   8.7656774e+01   1.6118165e+02   2.0562903e+01   1.3536258e+01   2.0677419e+01   1.4613710e+02   4.6649355e+01   1.5381160e+02  -1.3427419e+01   1.0798484e+02   4.1940000e+01   1.9854738e+02   2.4827871e+02   2.3098671e+01   4.7157097e+01   1.7561388e+02   3.2801548e+02   7.8242452e+00   3.5754194e+01   1.6773805e+02   4.4635484e+01   1.4379852e+02   2.5278065e+01   1.1632937e+02   2.2249032e+02   6.6621097e+01   4.2048710e+01   1.5702707e+02   2.4762581e+01   9.3266735e+01   9.9266129e+01   1.3252935e+02   4.7129355e+01   1.2716997e+02   4.3313871e+01   1.8444037e+02   1.9114548e+02   1.0461288e+02   4.5699677e+01   1.0161499e+02   2.9864839e+01   1.3743017e+02   2.2082903e+01  -3.4559871e+00   2.5210645e+01   9.0333148e+01   2.9341935e+01   1.6820555e+02   1.1513065e+02   1.3537923e+02   3.8873548e+01   1.7632302e+02   2.1135452e+02  -9.4470710e+00   5.3513871e+01   1.0504018e+02   2.5569677e+01   1.3831055e+02   2.2396774e+01   4.2890323e-01   3.2914516e+01   1.6684652e+02   2.5926129e+01   1.0915268e+02   7.3075484e+01   9.3362194e+00   2.6038710e+02   1.3635484e+00   3.2523226e+01   1.5164072e+02   2.0595161e+01   9.9474000e+01   3.3478065e+01   1.1392175e+02   1.1897419e+01   8.0470142e+01   3.0186645e+02   1.1456490e+01   2.0831677e+02   1.5894466e+02   4.4043548e+01   2.0933006e+02   1.7235323e+02   2.2365690e+02   3.1808065e+01   5.5499871e+01   1.0164516e+02   9.0371290e+01   5.1779677e+01   8.6164077e+01   8.8929677e+01   2.2135401e+02   4.1314516e+01   1.9420290e+02   2.8389677e+01   1.1853979e+02   3.4986129e+01   1.9946627e+02   2.4888710e+01   1.5031826e+02   3.2580677e+02   3.1294168e+01   4.0109677e+01   1.6425639e+02   2.0498387e+01   1.4439400e+02   9.4377419e+00  -3.8192129e+00   1.6752903e+02  -1.4454258e+01   2.8266129e+01   1.0674774e+02   1.8099226e+02   1.0125288e+02   4.4212581e+01   1.6229557e+02   8.6183226e+01  -2.6372387e+00   4.4891935e+01   1.3590800e+02   1.9554516e+01   1.0485822e+02   4.9202903e+01   1.5236345e+02   2.8754194e+01   2.5169418e+02   1.4334839e+01   1.7989579e+02   3.8164516e+01   1.9536845e+02   1.6204839e+01   1.3210652e+02   6.1532258e+01   8.4890000e+01   3.9808387e+01   1.2976985e+02   1.1664839e+02   1.5426194e+01   5.2281613e+01   1.0316425e+02   4.3838065e+01   1.5263876e+02   2.9785161e+01   1.7914751e+02   2.6286452e+01   1.3582418e+02
   2.0425484e+01   1.4011596e+02   4.8639032e+01   2.1418888e+02   7.4440323e+01   1.7345961e+02   5.1409032e+01   1.1541212e+02   1.9872258e+01   1.8239764e+02   7.1818710e+01   1.6199063e+02   2.3510000e+01   1.3579985e+02   2.3214839e+01   3.3474839e-01   3.1144194e+01   6.8556529e+01   2.1293871e+01   1.8762004e+02   2.6855484e+01   1.6308446e+02   4.1135806e+01   1.8453462e+02   3.8211935e+01   2.0807788e+02   2.1835806e+02   1.5595329e+02   2.8017742e+01   1.1182277e+02   1.0031935e+02   1.4852865e+02   4.4455806e+01   1.3678676e+02   9.9681613e+01   1.3577708e+02   1.3571290e+01   1.3623591e+02   7.0834194e+01   1.5183455e+02   2.5525161e+01   1.4617928e+02   3.8477419e+01   2.6212245e+02   1.7417419e+01   1.0240919e+02   3.3481290e+01   1.8812537e+02   6.7373871e+01   2.2448719e+02   4.8105484e+01   1.9197737e+02   3.9936129e+01   1.5055963e+02   1.4964774e+02  -4.0114968e+00   3.4536129e+01   1.7918163e+02   8.0315806e+01   1.1299957e+02   5.1750645e+01   1.5950866e+02   4.9261613e+01   1.4840552e+02   6.1846774e+01   1.4005645e+02   1.8942903e+01  -5.6641419e+00   2.5157419e+01   1.3424870e+02   2.9989355e+01   1.7485440e+02  -7.3774194e+00   9.8880839e+01   4.8560000e+01   2.0676778e+02   3.0556871e+02   1.8615471e+01   5.9247097e+01   1.8478668e+02   3.2975548e+02   3.9895045e+01   2.8854194e+01   1.2686005e+02   4.1255484e+01   1.5501892e+02   3.1238065e+01   1.1361257e+02   2.0163032e+02   7.1759897e+01   5.3188710e+01   1.5532587e+02   2.1472581e+01   8.9529935e+01   9.3126129e+01   1.6321055e+02   7.0269355e+01   1.3950877e+02   4.3263871e+01   1.5244437e+02   1.0624548e+02   1.5302488e+02   5.3179677e+01   1.1301659e+02   2.7054839e+01   1.6161497e+02   2.8892903e+01   7.5692129e+00   3.1170645e+01   9.1666348e+01   4.4291935e+01   1.6691955e+02   1.2618065e+02   1.2416523e+02   3.8873548e+01   1.9394302e+02   1.9726452e+02   1.8070129e+01   6.5043871e+01   1.4148778e+02   3.0859677e+01   1.3812735e+02   4.2776774e+01   7.5085032e+00   2.8014516e+01   1.0956852e+02   2.8246129e+01   1.5117708e+02   7.1655484e+01   1.5819819e+01   2.4409710e+02   1.9906748e+01   3.4473226e+01   1.4633472e+02   2.5025161e+01   1.0263960e+02   2.7378065e+01   9.8319755e+01   3.6137419e+01   1.0534094e+02   2.8010645e+02   2.7007290e+01   2.0003677e+02   1.6251706e+02   3.3083548e+01   2.0187686e+02   1.3495323e+02   2.6989890e+02   4.0328065e+01   2.8438271e+01   9.8165161e+01   1.2759969e+02   4.7259677e+01   1.2138568e+02   8.9789677e+01   1.7323521e+02   4.0254516e+01   2.0893770e+02   2.0969677e+01   1.4808339e+02   2.9416129e+01   2.0253187e+02   4.4418710e+01   1.5927586e+02   3.0008677e+02   4.4061768e+01   4.5769677e+01   1.8669359e+02   3.9348387e+01   1.6679600e+02   1.7387742e+01   1.1934787e+01   1.5295903e+02  -1.0678658e+01   3.4366129e+01   1.1649974e+02   1.7276226e+02   1.0958128e+02   1.1478258e+02   1.5721997e+02   9.9613226e+01   1.4668361e+01   4.7271935e+01   2.0204760e+02   2.0894516e+01   1.0695102e+02   2.9822903e+01   1.2172385e+02   3.9984194e+01   2.5651578e+02   1.3144839e+01   1.5956099e+02   5.4444516e+01   2.0061605e+02   3.8534839e+01   1.3580012e+02   5.8012258e+01   8.6271600e+01   4.6478387e+01   1.3937625e+02   8.8458387e+01   2.5413935e+00   4.7611613e+01   1.2175785e+02   6.1558065e+01   1.5946116e+02   1.5205161e+01   1.2799391e+02   2.1956452e+01   9.4070581e+01
   2.4145484e+01   1.4910836e+02   2.5969032e+01   2.1495248e+02   1.1215032e+02   1.5354281e+02   5.0069032e+01   1.1293932e+02   2.3922581e+00   2.0717604e+02   7.3578710e+01   1.5303983e+02   1.0040000e+01   1.3291745e+02   1.3124839e+01  -2.2148052e+01   2.0044194e+01   6.4254529e+01   3.0293871e+01   1.7318004e+02   3.1235484e+01   1.7302406e+02   4.8855806e+01   1.9725702e+02   3.1311935e+01   1.8072988e+02   1.9950806e+02   1.3732129e+02   2.7257742e+01   8.7353574e+01   1.2274935e+02   1.8973425e+02   4.0165806e+01   1.6935996e+02   8.8151613e+01   1.0355948e+02   3.4901290e+01   1.1986951e+02   5.4214194e+01   1.4506415e+02   3.2575161e+01   1.2765528e+02   3.7097419e+01   2.5573285e+02   2.3507419e+01   1.0992199e+02   4.3911290e+01   1.6462097e+02   4.1753871e+01   2.2772679e+02   4.7535484e+01   2.1017297e+02   5.1026129e+01   1.9953243e+02   1.5135774e+02  -1.4488297e+01   3.0816129e+01   1.7475923e+02   6.1215806e+01   1.0838757e+02   4.3750645e+01   1.9857866e+02   3.6501613e+01   1.4214632e+02   5.0516774e+01   1.8058285e+02   2.2652903e+01   1.7090581e+00   2.0877419e+01   1.6007110e+02   3.2559355e+01   2.0226880e+02  -7.3274194e+00   1.1287684e+02   3.8690000e+01   1.7430738e+02   3.4370871e+02   1.0134271e+01   3.9487097e+01   2.2512748e+02   2.9406548e+02   3.3590245e+01   3.3094194e+01   1.1271085e+02   4.0255484e+01   1.6585892e+02   3.0238065e+01   9.7262568e+01   1.9958032e+02   7.7023897e+01   3.3428710e+01   1.5928667e+02   1.3382581e+01   1.0493714e+02   6.8886129e+01   1.4824975e+02   5.6319355e+01   1.4438477e+02   2.8363871e+01   1.4811637e+02   1.1595548e+02   1.2776808e+02   4.1889677e+01   1.1081979e+02   4.3864839e+01   1.4608017e+02   2.1702903e+01   1.5474413e+01   2.9930645e+01   1.1204555e+02   5.9291935e+01   1.7999955e+02   1.1580065e+02   1.1204563e+02   5.6963548e+01   1.8044582e+02   2.0173452e+02   8.0425290e+00   5.3933871e+01   1.4547658e+02   1.3669677e+01   1.0507255e+02   4.2436774e+01   1.9395703e+01   3.6064516e+01   1.4183452e+02   2.2186129e+01   1.4245188e+02   6.4975484e+01   1.6044219e+01   2.4471710e+02   3.2871484e+00   4.2003226e+01   1.2050232e+02   1.6975161e+01   1.0352360e+02   3.5568065e+01   7.9854555e+01   1.2807419e+01   7.2347342e+01   2.8572645e+02  -2.3923097e+00   2.1436677e+02   1.9022066e+02   4.7463548e+01   1.6905646e+02   1.5940323e+02   2.4789290e+02   4.2328065e+01   7.6658271e+01   1.1807516e+02   1.1238689e+02   3.7879677e+01   9.5656077e+01   6.8079677e+01   1.7683201e+02   4.9314516e+01   2.0074290e+02   2.8819677e+01   1.6264539e+02   5.8176129e+01   1.9071107e+02   5.8888710e+01   1.4307826e+02   2.8556677e+02   3.1333677e+00   4.1999677e+01   1.6972519e+02   2.4638387e+01   1.6673280e+02   1.2007742e+01  -1.7848129e+00   1.4080903e+02  -1.8846658e+01   2.7646129e+01   1.0546734e+02   1.4899226e+02   1.2367288e+02   6.2212581e+01   1.3656557e+02   1.0337323e+02   4.0775613e+00   4.9891935e+01   2.1274800e+02   4.4084516e+01   1.2937582e+02   4.8822903e+01   1.1463385e+02   4.7424194e+01   2.6765058e+02   3.1948387e+00   1.4864699e+02   4.6774516e+01   1.8961965e+02   3.7394839e+01   1.3841132e+02   6.7252258e+01   8.3432400e+01   5.9568387e+01   1.4070905e+02   8.9558387e+01   1.3263394e+01   2.7061613e+01   1.1884185e+02   6.2698065e+01   2.1355996e+02   4.8415161e+01   1.3275711e+02   2.2576452e+01   1.2178098e+02
   4.0575484e+01   1.7698396e+02   2.2639032e+01   1.5759888e+02   1.0020032e+02   1.4329881e+02   7.3599032e+01   1.4139692e+02   1.8442258e+01   1.6813204e+02   7.2478710e+01   2.1350783e+02   2.0990000e+01   1.2161145e+02   1.9848387e+00   7.1231484e+00   3.9094194e+01   8.2200529e+01   2.8533871e+01   1.9985084e+02   1.9185484e+01   1.8621806e+02   7.1045806e+01   1.8629182e+02   5.0111935e+01   1.8479588e+02   2.5345806e+02   1.6552529e+02   4.0677742e+01   8.9469974e+01   1.0289935e+02   1.4275225e+02   5.0495806e+01   1.3782356e+02   1.0734161e+02   1.2859428e+02   3.5431290e+01   1.3353711e+02   5.7594194e+01   1.5627375e+02   2.6105161e+01   1.2608288e+02   5.5977419e+01   2.4528245e+02   2.0657419e+01   1.0557999e+02   2.8571290e+01   2.0789817e+02   6.4703871e+01   2.3770079e+02   1.1395484e+01   2.1601417e+02   4.1026129e+01   1.8014243e+02   1.5030774e+02   2.5025703e+01   4.3576129e+01   1.5769843e+02   7.9355806e+01   1.1335637e+02   5.3750645e+01   1.8387866e+02   3.3071613e+01   1.5199072e+02   6.9846774e+01   1.3498645e+02   1.9232903e+01   2.1022658e+01   2.0677419e+01   1.1351710e+02   4.3269355e+01   1.8127200e+02   9.9625806e+00   1.0749364e+02   3.5130000e+01   1.8384218e+02   2.8408871e+02   6.5238710e+00   6.2247097e+01   2.1211668e+02   2.2191548e+02   2.7472245e+01   1.5994194e+01   1.3307885e+02   5.6345484e+01   1.5500172e+02   4.2468065e+01   1.0352417e+02   2.2515032e+02   9.8928297e+01   4.8998710e+01   1.6937107e+02   1.5852581e+01   9.4219535e+01   9.2456129e+01   1.6240415e+02   6.3319355e+01   1.2539477e+02   3.7123871e+01   1.8950557e+02   1.0224548e+02   1.7101488e+02   4.9889677e+01   1.0255979e+02   6.4848387e+00   1.1940057e+02   3.3652903e+01   2.0568413e+01   2.1360645e+01   1.0997115e+02   2.0771935e+01   1.4018115e+02   1.4227065e+02   1.2463803e+02   3.4873548e+01   1.9878302e+02   2.0926452e+02   2.0630129e+01   5.4883871e+01   1.5603058e+02   1.5759677e+01   1.6267535e+02   4.6626774e+01  -3.9496774e-02   2.0394516e+01   1.3622812e+02   2.7296129e+01   1.1483308e+02   1.0655548e+02   2.4187819e+01   2.7471710e+02   1.5077148e+01   3.2193226e+01   1.6299712e+02   1.5165161e+01   1.0538840e+02   3.9378065e+01   8.6499755e+01   2.8137419e+01   9.4790942e+01   2.9853645e+02   1.7228903e+00   1.9893677e+02   1.8174506e+02   4.7043548e+01   1.7109006e+02   1.5570323e+02   2.4658890e+02   4.5898065e+01   9.6752671e+01   8.7165161e+01   1.1304969e+02   4.8589677e+01   7.6559277e+01   7.6219677e+01   1.8718081e+02   4.5084516e+01   2.1619130e+02   3.5869677e+01   1.6084139e+02   4.0176129e+01   1.6948107e+02   3.5558710e+01   1.3879466e+02   3.2589677e+02   2.6136968e+01   5.6499677e+01   1.9944519e+02   3.6588387e+01   1.5925680e+02  -4.7122581e+00   5.1727871e+00   1.5809903e+02  -2.5469858e+01   1.5266129e+01   1.1221774e+02   1.4428226e+02   1.0175968e+02   6.6882581e+01   1.3229197e+02   9.2423226e+01   3.6235613e+00   3.9411935e+01   1.9334640e+02   4.7324516e+01   1.0830662e+02   4.7392903e+01   1.1535825e+02   3.5594194e+01   2.5436698e+02   8.1948387e+00   1.4643699e+02   3.6554516e+01   2.1254725e+02   1.2294839e+01   1.4808932e+02   8.2532258e+01   8.3070000e+01   5.2958387e+01   1.5366785e+02   1.1722839e+02   1.7597935e+00   3.6611613e+01   1.5185785e+02   4.6268065e+01   1.6530436e+02   1.2205161e+01   1.5797391e+02   1.8046452e+01   1.1129338e+02
   2.1045484e+01   1.6097636e+02   2.4109032e+01   1.6729128e+02   6.1720323e+01   1.6718721e+02   5.4689032e+01   1.4118972e+02   2.0922258e+01   2.0674364e+02   7.5818710e+01   1.7205063e+02   1.7940000e+01   1.4757545e+02   1.8984839e+01  -1.0136852e+01   1.6994194e+01   8.4308529e+01   2.6013871e+01   2.1095244e+02   3.0185484e+01   1.7348806e+02   3.3705806e+01   1.9308902e+02   4.7781935e+01   2.1346228e+02   2.4864806e+02   1.6410009e+02   2.3917742e+01   9.8960774e+01   8.6609355e+01   1.8143545e+02   5.9785806e+01   1.7027036e+02   8.8631613e+01   1.0357108e+02   3.1191290e+01   1.3025631e+02   5.2544194e+01   1.5034775e+02   2.9005161e+01   1.3537088e+02   3.2597419e+01   2.3753285e+02   2.6557419e+01   7.8207987e+01   4.4001290e+01   2.0028377e+02   7.6853871e+01   1.9391879e+02   2.7675484e+01   2.1499177e+02   4.8506129e+01   1.7268403e+02   1.3097774e+02   3.8121032e+00   6.4726129e+01   1.7014643e+02   5.9315806e+01   1.2705957e+02   3.6990645e+01   1.9559946e+02   1.5211613e+01   1.3769952e+02   4.5416774e+01   1.4489085e+02   4.5132903e+01   1.6050658e+01   1.8587419e+01   1.5139430e+02   2.9129355e+01   1.7145320e+02  -2.9187419e+01   8.3045639e+01   5.5630000e+01   1.8764218e+02   2.8923871e+02   1.5921871e+01   4.1827097e+01   1.8418028e+02   2.5538548e+02   9.0046452e+00   2.2754194e+01   1.1634805e+02   4.6635484e+01   1.9482852e+02   3.5618065e+01   8.3212168e+01   1.9696032e+02   7.1473497e+01   2.4668710e+01   1.5012747e+02   2.8902581e+01   1.0946554e+02   8.6606129e+01   1.4959215e+02   5.2269355e+01   1.1608877e+02   6.7743871e+01   2.0938597e+02   1.0719548e+02   1.2084888e+02   2.4749677e+01   1.0581099e+02   3.2814839e+01   1.5657417e+02   1.5129032e+00   1.7039613e+01   2.8690645e+01   1.2853475e+02   4.0671935e+01   1.9106915e+02   9.3560645e+01   1.3753483e+02   3.1683548e+01   1.8065822e+02   1.9873452e+02   8.9525290e+00   4.9723871e+01   1.4223338e+02   7.8996774e+00   1.5668415e+02   3.5536774e+01  -8.2922968e+00   2.3824516e+01   1.4471372e+02   2.5136129e+01   1.3068588e+02   7.3235484e+01   1.1903419e+01   2.5152710e+02  -3.4976516e+00   2.9663226e+01   1.4705952e+02   2.3975161e+01   1.0715360e+02   3.0568065e+01   9.7444555e+01   1.8047419e+01   9.4118142e+01   2.9676645e+02  -1.2415510e+01   2.0574677e+02   1.7020026e+02   3.6043548e+01   2.3187006e+02   1.5840323e+02   2.5847290e+02   5.9998065e+01   1.4190467e+02   1.1692516e+02   9.8008890e+01   3.8349677e+01   7.6668477e+01   7.1649677e+01   1.8644641e+02   5.3904516e+01   2.4413570e+02   2.6199677e+01   1.2861499e+02   4.7176129e+01   1.8444107e+02   3.4028710e+01   1.6177706e+02   3.2194677e+02   2.4692968e+01   6.2379677e+01   2.2964479e+02   1.9638387e+01   1.4884280e+02   2.1197742e+01  -2.9500129e+00   1.4014903e+02  -2.4223858e+01   3.1316129e+01   1.0845374e+02   1.7561226e+02   1.1654328e+02   4.2112581e+01   1.5789357e+02   8.4423226e+01   2.7503561e+01   2.5361935e+01   1.7290040e+02   3.6224516e+01   9.7334619e+01   4.5482903e+01   1.2113105e+02   2.6374194e+01   2.1627458e+02   1.5424839e+01   1.6437859e+02   4.3884516e+01   1.7335085e+02   3.9534839e+01   1.3643012e+02   6.1152258e+01   6.9300400e+01   5.2148387e+01   1.1616265e+02   1.0074839e+02  -4.6318065e+00   5.2341613e+01   1.4598945e+02   5.6458065e+01   1.6057916e+02   8.6751613e+00   1.2819631e+02   3.8096452e+01   1.0187938e+02
   2.7525484e+01   1.6535796e+02   3.1449032e+01   1.8132408e+02   8.9770323e+01   1.2947321e+02   6.4599032e+01   1.4639692e+02   2.7252258e+01   1.6008724e+02   6.7768710e+01   1.8935463e+02   2.4230000e+01   1.7688225e+02   1.8884839e+01  -1.8368852e+01   4.3234194e+01   1.2048933e+02   3.4103871e+01   2.0230524e+02   2.1705484e+01   1.9492646e+02   4.9565806e+01   1.6967022e+02   4.3211935e+01   1.8301788e+02   2.0211806e+02   1.6006249e+02   4.5157742e+01   6.7921574e+01   9.6279355e+01   1.6728185e+02   7.8925806e+01   1.4211916e+02   7.4911613e+01   1.3651868e+02   2.2331290e+01   1.0853511e+02   6.3024194e+01   1.3650935e+02   3.7005161e+01   1.2587088e+02   3.9907419e+01   2.1444805e+02   2.9697419e+01   7.9186787e+01   3.6811290e+01   1.7080897e+02   4.0663871e+01   2.2966399e+02   3.0625484e+01   2.1480577e+02   3.7366129e+01   1.7138523e+02   1.2759774e+02   7.5250323e-01   4.2346129e+01   1.8407683e+02   6.4025806e+01   1.1787277e+02   4.7280645e+01   1.8720626e+02   3.5831613e+01   1.8099992e+02   6.3316774e+01   1.7745885e+02   3.0512903e+01   1.5360258e+01   1.8447419e+01   1.4150550e+02   4.9989355e+01   1.7739440e+02   2.4325806e+00   9.9046039e+01   3.3060000e+01   1.8838778e+02   2.9494871e+02   3.9350710e+00   5.3397097e+01   2.0063468e+02   2.6927548e+02   2.4263445e+01   2.3374194e+01   1.4043845e+02   3.4445484e+01   1.7951372e+02   2.1378065e+01   8.2831368e+01   2.1444032e+02   7.7165097e+01   5.0138710e+01   1.3675987e+02   1.1382581e+01   7.6677135e+01   9.8266129e+01   1.4346935e+02   5.9419355e+01   1.6165677e+02   3.3213871e+01   1.5924837e+02   1.1348548e+02   1.0782568e+02   2.8749677e+01   1.0916099e+02   1.7864839e+01   1.1216017e+02   2.2602903e+01   2.9724129e+00   2.6410645e+01   1.0285715e+02   1.6581935e+01   1.4565635e+02   1.0713065e+02   1.1187923e+02   4.8963548e+01   1.7108582e+02   2.1378452e+02   9.1685290e+00   3.9623871e+01   1.5010138e+02   2.6329677e+01   1.5805975e+02   3.5676774e+01   2.2886503e+01   3.7304516e+01   1.4344532e+02   2.6556129e+01   1.4894228e+02   1.0602548e+02   1.8280219e+01   2.2571710e+02  -3.4828516e+00   3.6713226e+01   1.5834552e+02   3.0025161e+01   7.1049600e+01   4.4958065e+01   1.1191335e+02   4.4674194e+00   7.7874542e+01   2.7934645e+02   2.5828090e+01   2.3664677e+02   2.0210826e+02   2.9613548e+01   1.7572446e+02   1.9585323e+02   2.7772690e+02   4.0808065e+01   1.5686987e+02   1.1578516e+02   1.1315009e+02   5.6019677e+01   9.9684877e+01   5.2889677e+01   1.7632721e+02   4.6134516e+01   2.6740730e+02   2.2869677e+01   1.3436139e+02   3.9176129e+01   1.6789107e+02   4.5798710e+01   1.4078546e+02   4.9742677e+02   8.5145677e+00   3.2999677e+01   2.0321519e+02   2.0728387e+01   1.6366560e+02   2.8527742e+01   1.6233587e+01   1.7104903e+02  -2.8735858e+01   3.0836129e+01   1.0249214e+02   1.7466226e+02   1.3527928e+02   5.3642581e+01   1.3797117e+02   9.4663226e+01  -3.0756387e+00   6.2791935e+01   1.3533600e+02   3.1274516e+01   1.2297062e+02   5.3962903e+01   1.4926265e+02   3.3094194e+01   2.6101698e+02   3.3848387e+00   1.4458179e+02   4.6664516e+01   1.8218845e+02   4.1914839e+01   1.3690972e+02   6.4342258e+01   9.2855200e+01   3.6528387e+01   1.3055225e+02   1.4160839e+02   2.0619394e+01   4.4111613e+01   1.2570785e+02   3.3648065e+01   1.4926396e+02   1.5675161e+01   1.3669631e+02   5.0064516e+00   9.0566581e+01
   1.9285484e+01   1.3397716e+02   2.7299032e+01   2.0917608e+02   7.7680323e+01   1.3696041e+02   6.5449032e+01   1.0456892e+02   2.6632258e+01   1.6561684e+02   5.6578710e+01   1.6672983e+02   2.4470000e+01   1.9033305e+02   1.4264839e+01   4.3307484e+00   3.2094194e+01   1.2686053e+02   2.5863871e+01   1.7006444e+02   2.6805484e+01   1.7375846e+02   6.2615806e+01   1.5443622e+02   5.7781935e+01   1.5351228e+02   2.0954806e+02   1.6103809e+02   3.7867742e+01   7.4124774e+01   1.0374935e+02   1.8597425e+02   6.6545806e+01   1.4381956e+02   9.5681613e+01   1.2028708e+02   2.0481290e+01   1.2416311e+02   6.7404194e+01   1.4257895e+02   3.1765161e+01   1.5168008e+02   1.9537419e+01   2.5344765e+02   2.9277419e+01   9.9840387e+01   6.5911290e+01   2.2876097e+02   7.9753871e+01   2.3896679e+02   3.3105484e+01   2.2422737e+02   3.5696129e+01   1.7632883e+02   1.6535774e+02  -1.0418297e+01   3.9196129e+01   2.0837883e+02   8.1545806e+01   1.0690117e+02   5.2610645e+01   1.6705986e+02   1.7211613e+01   1.4506952e+02   6.0986774e+01   1.7655525e+02   2.4852903e+01  -8.5169419e+00   1.7067419e+01   1.4985590e+02   3.3989355e+01   1.7029440e+02   1.5532581e+01   1.2242804e+02   4.1750000e+01   1.5350258e+02   3.0518871e+02  -1.1114129e+01   3.5057097e+01   2.1610188e+02   2.9849548e+02   3.6235845e+01   4.5044194e+01   1.4723485e+02   5.4205484e+01   1.5979292e+02   3.1518065e+01   1.3349017e+02   2.3544032e+02   1.0148510e+02   4.7238710e+01   1.5423187e+02   1.9572581e+01   7.5211935e+01   8.3026129e+01   1.5430855e+02   3.5989355e+01   1.8658117e+02   3.4833871e+01   1.5535877e+02   1.0952548e+02   1.4357248e+02   3.9369677e+01   1.0655139e+02   3.3294839e+01   1.2820577e+02   2.2222903e+01  -1.5757187e+01   3.1170645e+01   1.1113635e+02   2.2431935e+01   1.6099835e+02   1.3470065e+02   1.1186363e+02   3.9533548e+01   1.7698022e+02   2.1602452e+02   1.7229329e+01   4.9563871e+01   1.5672618e+02   8.0896774e+00   1.4266895e+02   4.0486774e+01  -3.5482968e+00   3.0534516e+01   1.5460692e+02   2.7616129e+01   1.5385748e+02   8.1445484e+01   1.9146619e+01   2.5542710e+02  -9.3796516e+00   4.1763226e+01   1.6118152e+02   2.5835161e+01   9.8344800e+01   2.3618065e+01   9.8330555e+01   2.2137419e+01   8.5030942e+01   2.6114645e+02  -6.1859097e+00   1.8507677e+02   2.1976386e+02   3.7423548e+01   2.0685966e+02   1.8415323e+02   2.6086290e+02   4.2898065e+01   1.2918267e+02   1.0821516e+02   9.9465690e+01   4.8019677e+01   1.3274488e+02   3.8219677e+01   2.5941081e+02   5.2494516e+01   2.3436850e+02   2.2679677e+01   1.4880659e+02   2.1556129e+01   2.0069067e+02   3.6698710e+01   1.7142346e+02   2.7994677e+02   3.0152968e+01   1.7549677e+01   1.6451119e+02   2.9118387e+01   1.6985440e+02   2.4577742e+01  -2.8360413e+01   1.1328903e+02  -2.2355058e+01   1.0166129e+01   1.0781574e+02   2.0457226e+02   9.4746477e+01   6.7642581e+01   1.1466117e+02   1.1337323e+02  -8.3424387e+00   4.7171935e+01   1.1315560e+02   4.1894516e+01   1.3869102e+02   5.7582903e+01   1.3235305e+02   4.7144194e+01   2.4289298e+02   8.0483871e-01   1.6935819e+02   5.8494516e+01   1.8724205e+02   3.5774839e+01   1.0707092e+02   6.0152258e+01   1.0472040e+02   4.4858387e+01   1.2736585e+02   6.5458387e+01   5.2413935e+00   3.5341613e+01   1.1017945e+02   2.3458065e+01   1.4040916e+02   3.1575161e+01   1.2979431e+02   1.8626452e+01   8.6666981e+01
   2.2145484e+01   1.5012836e+02   2.6449032e+01   2.3558408e+02   7.1530323e+01   1.7255241e+02   5.0309032e+01   1.1831012e+02   2.0442258e+01   1.9263204e+02   7.1818710e+01   1.7141063e+02   3.2800000e+01   1.6695665e+02  -1.5785161e+01  -2.1645252e+01   3.8524194e+01   1.0505613e+02   3.2823871e+01   1.7535764e+02   3.7895484e+01   1.8830126e+02   3.8615806e+01   1.8007622e+02   2.7541935e+01   1.7312148e+02   1.8235806e+02   1.3317329e+02   2.4537742e+01   6.7861174e+01   9.2469355e+01   1.9087665e+02   4.6255806e+01   1.4144276e+02   9.2101613e+01   1.2576348e+02   4.0811290e+01   1.4686671e+02   6.9884194e+01   1.3905055e+02   3.4435161e+01   1.4965648e+02   1.5657419e+01   2.5757805e+02   2.9177419e+01   9.4948387e+01   3.6911290e+01   1.9175097e+02   6.6613871e+01   2.2368799e+02   2.1395484e+01   1.8973417e+02   4.3026129e+01   1.5441243e+02   1.5130774e+02  -3.3342968e+00   4.8956129e+01   1.7421803e+02   5.8735806e+01   1.0362597e+02   5.2040645e+01   1.7072546e+02   4.0161613e+01   1.3999352e+02   4.5656774e+01   1.7492165e+02   1.9929032e+00  -7.9281419e+00   3.1257419e+01   1.4705070e+02   2.6369355e+01   1.7133400e+02  -2.5137419e+01   1.0249164e+02   3.2560000e+01   1.8017778e+02   2.8713871e+02  -1.8580129e+01   5.4967097e+01   1.7993908e+02   3.3001548e+02   1.7244245e+01   1.7664194e+01   1.3494525e+02   3.1965484e+01   1.6909212e+02   2.4328065e+01   1.4944537e+02   2.1868032e+02   9.0305897e+01   4.6948710e+01   1.4834507e+02   1.5242581e+01   9.1598335e+01   8.5606129e+01   1.3734215e+02   4.6229355e+01   1.3448197e+02   3.5693871e+01   1.7004997e+02   1.3148548e+02   1.2162568e+02   5.8269677e+01   1.3269939e+02   5.3674839e+01   1.8495537e+02   1.0032903e+01  -8.8719871e+00   2.1790645e+01   1.1198675e+02   2.9671935e+01   1.8627915e+02   1.3670065e+02   1.2813363e+02   4.7013548e+01   2.0272182e+02   2.1687452e+02   1.9211329e+01   6.2253871e+01   1.5750098e+02   1.7669677e+01   1.5023255e+02   2.8626774e+01   1.2970503e+01   3.1874516e+01   1.3287972e+02   3.7036129e+01   1.9226388e+02   6.8235484e+01   8.6993419e+01   2.4176710e+02   1.1573148e+01   4.6053226e+01   1.5850832e+02   3.7115161e+01   9.4252400e+01   3.3428065e+01   8.4505755e+01   2.7137419e+01   8.2150942e+01   2.9986645e+02   8.1864903e+00   1.9807677e+02   1.9705386e+02   3.2803548e+01   1.8431926e+02   1.6825323e+02   2.4603490e+02   4.0478065e+01   1.5403627e+02   1.0492516e+02   9.2208890e+01   3.9679677e+01   8.4512077e+01   7.7319677e+01   1.5142281e+02   3.6724516e+01   2.3645010e+02   3.4109677e+01   1.4075219e+02   4.5696129e+01   1.6265947e+02   5.8078710e+01   1.6542306e+02   1.8146677e+02   2.3931368e+01   3.9329677e+01   1.5554879e+02   1.9968387e+01   1.5715640e+02   1.9627742e+01  -2.4864413e+01   1.3999903e+02  -4.5301858e+01   2.7366129e+01   1.0795974e+02   2.0080226e+02   1.0228808e+02   4.3112581e+01   1.3914357e+02   1.1552323e+02   1.9775561e+01   5.9411935e+01   1.4217640e+02   3.4224516e+01   9.7884619e+01   4.1582903e+01   1.4135305e+02   4.3204194e+01   2.5081818e+02   1.4854839e+01   1.6038419e+02   4.8104516e+01   1.7618325e+02   2.8674839e+01   1.3843892e+02   4.1722258e+01   1.2009480e+02   4.3098387e+01   1.0483665e+02   8.9368387e+01   5.1785935e+00   7.3561613e+01   1.2290185e+02   6.0078065e+01   1.2700956e+02   1.3895161e+01   1.6809871e+02   1.9146452e+01   8.7585381e+01
   1.3665484e+01   1.4199676e+02   2.1919032e+01   2.2113648e+02   7.1910323e+01   1.9028201e+02   5.0069032e+01   1.1955932e+02   2.1822258e+01   1.9276164e+02   4.9198710e+01   1.5384023e+02   3.3510000e+01   1.7932985e+02   2.6483871e-01  -1.8019252e+01   6.1664194e+01   1.0292493e+02   2.3203871e+01   1.7555724e+02   3.3855484e+01   1.7904446e+02   6.1085806e+01   1.6022862e+02   2.2261935e+01   1.8593388e+02   1.8307806e+02   2.0549569e+02   3.6777742e+01   8.4121974e+01   9.0229355e+01   1.8614585e+02   6.7455806e+01   1.2294676e+02   1.0834161e+02   1.1184428e+02   2.7381290e+01   1.6237111e+02   5.4694194e+01   1.6688575e+02   3.3765161e+01   1.2747008e+02   3.6157419e+01   2.2849805e+02   2.0897419e+01   1.0689079e+02   3.5951290e+01   1.8873777e+02   5.3423871e+01   2.0526319e+02   5.1865484e+01   2.0691657e+02   4.5646129e+01   1.6443283e+02   1.3921774e+02  -6.0709677e-01   5.6296129e+01   1.8196083e+02   5.9975806e+01   1.3400677e+02   5.6940645e+01   1.8895346e+02   3.8691613e+01   1.7025112e+02   6.4036774e+01   1.4469125e+02   3.4752903e+01  -3.0689419e+00   3.1157419e+01   1.5629870e+02   2.8699355e+01   1.5671760e+02  -1.1187419e+01   1.0699564e+02   4.8000000e+01   1.8825258e+02   3.1937871e+02  -1.8779329e+01   5.4867097e+01   2.0027708e+02   3.2259548e+02   2.6778452e+00   4.2664194e+01   1.6399525e+02   5.6205484e+01   1.7144292e+02   2.5898065e+01   1.1270977e+02   1.9106032e+02   6.3565497e+01   3.2758710e+01   1.5510027e+02   1.8382581e+01   1.1401714e+02   9.7646129e+01   1.2765895e+02   4.2989355e+01   1.6597117e+02   4.5213871e+01   1.5157837e+02   1.2452548e+02   1.4561248e+02   5.3559677e+01   1.0817619e+02   4.5914839e+01   1.4262617e+02   1.7652903e+01   1.1988413e+01   3.2450645e+01   1.1461395e+02   3.5581935e+01   1.6042635e+02   1.4318065e+02   1.2023523e+02   3.5203548e+01   1.7842662e+02   1.9764452e+02  -1.5250271e+01   5.0043871e+01   1.4368778e+02   1.0429677e+01   1.6843175e+02   2.3396774e+01   1.9388903e+01   3.5204516e+01   1.3642332e+02   1.3456129e+01   1.5173028e+02   6.1345484e+01   1.6280462e+02   2.7838710e+02   1.7263548e+01   3.3243226e+01   1.3339312e+02   1.6835161e+01   1.2872480e+02   2.3958065e+01   9.6263355e+01   1.6757419e+01   8.2561342e+01   2.9757645e+02   1.9496903e+00   2.0803677e+02   1.8420706e+02   3.7133548e+01   1.8236286e+02   1.9075323e+02   2.2353490e+02   6.6378065e+01   1.6158427e+02   1.1854516e+02   9.5589290e+01   4.2449677e+01   1.0162048e+02   5.0739677e+01   2.5283921e+02   4.2844516e+01   2.1973050e+02   2.5059677e+01   1.6161619e+02   4.0026129e+01   2.0873307e+02   3.5268710e+01   1.5686786e+02   1.0499677e+02   2.5478968e+01   3.7999677e+01   1.7470519e+02   1.7878387e+01   1.3794360e+02   7.0477419e+00  -1.1818013e+01   1.3866903e+02  -2.0915458e+01   4.5646129e+01   1.4078734e+02   1.5866226e+02   1.0827928e+02   8.4352581e+01   1.4889437e+02   1.2685323e+02   1.2629161e+01   4.9031935e+01   1.4076680e+02   2.1134516e+01   1.5150182e+02   6.3012903e+01   1.7449865e+02   4.9374194e+01   2.5154458e+02   1.0044839e+01   1.7285899e+02   4.9104516e+01   2.1382325e+02   2.1534839e+01   1.2101012e+02   5.6292258e+01   6.8409200e+01   5.4858387e+01   1.4437585e+02   1.0136839e+02   9.5985935e+00   4.7451613e+01   1.3038065e+02   4.0608065e+01   1.3165716e+02   7.2551613e+00   1.3515991e+02   1.9856452e+01   8.6098581e+01
   2.7905484e+01   1.6047756e+02   3.5869032e+01   2.0440048e+02   6.9440323e+01   1.1942961e+02   6.7019032e+01   1.2892332e+02   3.1732258e+01   2.4163884e+02   7.1718710e+01   1.3099863e+02   1.9510000e+01   1.5911985e+02   1.0454839e+01  -6.3644516e+00   2.7714194e+01   1.0235093e+02   3.2913871e+01   2.0916044e+02   4.0895484e+01   1.9425126e+02   5.6425806e+01   1.7179142e+02   4.5311935e+01   2.0474988e+02   1.8154806e+02   1.6161809e+02   3.7827742e+01   8.8317974e+01   9.2129355e+01   1.7056385e+02   4.7785806e+01   1.3275036e+02   7.9341613e+01   1.1297428e+02   3.2521290e+01   1.2895991e+02   5.3164194e+01   1.5190815e+02   1.6245161e+01   1.4996168e+02   4.7907419e+01   2.8636805e+02   2.9897419e+01   9.1030787e+01   6.3141290e+01   1.6732257e+02   5.4133871e+01   2.0006639e+02   4.9535484e+01   1.7367297e+02   5.2606129e+01   1.6473603e+02   1.4616774e+02  -2.5430968e+00   3.8106129e+01   1.6841603e+02   7.1545806e+01   1.3332117e+02   4.0900645e+01   2.0290666e+02   2.7831613e+01   1.6383992e+02   4.7706774e+01   1.7889765e+02   3.2612903e+01  -1.2757742e+01   3.0967419e+01   1.2078390e+02   2.9269355e+01   1.9339200e+02  -1.7847419e+01   1.0475844e+02   4.5060000e+01   1.8542778e+02   2.9704871e+02   7.3470710e+00   3.3587097e+01   2.0755948e+02   2.2906548e+02   1.0563025e+02   3.2714194e+01   1.3641125e+02   4.2635484e+01   1.8452852e+02   1.9858065e+01   7.7092968e+01   1.9558032e+02   8.8393897e+01   3.7998710e+01   1.6330107e+02   1.4282581e+01   8.9965135e+01   8.1416129e+01   1.5324735e+02   3.7419355e+01   1.3318677e+02   4.1503871e+01   1.4053517e+02   1.3586548e+02   1.3536528e+02   5.7889677e+01   9.6019794e+01   2.9674839e+01   1.9444537e+02   3.0272903e+01   6.6488129e+00   1.7170645e+01   1.0811635e+02   2.1201935e+01   1.5447675e+02   1.1537065e+02   1.4608003e+02   3.3723548e+01   1.9159502e+02   1.7154452e+02   3.9277290e+00   7.9723871e+01   2.2641338e+02   1.8429677e+01   1.4346175e+02   4.8776774e+01   1.0928503e+01   2.0254516e+01   1.4556932e+02   1.6876129e+01   1.6392668e+02   4.7865484e+01   1.4372302e+02   2.3352710e+02   1.4042348e+01   4.6283226e+01   1.6062992e+02   2.2405161e+01   1.0361920e+02   2.3048065e+01   9.9856155e+01   2.5947419e+01   1.1039614e+02   2.6672645e+02   2.7476903e+00   1.6993677e+02   1.6235506e+02   2.9893548e+01   1.8079206e+02   1.5375323e+02   2.9964490e+02   4.6188065e+01   1.2424947e+02   1.0107516e+02   1.1165689e+02   3.6879677e+01   9.5256077e+01   8.4029677e+01   1.8140601e+02   9.0845161e+00   1.8660130e+02   1.9249677e+01   1.1846099e+02   4.5416129e+01   1.8744187e+02   3.2798710e+01   1.6078546e+02   1.3289677e+02   2.0196968e+01   4.3999677e+01   2.0122519e+02   2.4018387e+01   1.4545240e+02  -7.6225806e-01   7.5767871e+00   1.4295903e+02  -2.5348658e+01   2.2406129e+01   1.1983654e+02   1.6123226e+02   1.0112368e+02   5.4832581e+01   1.4263597e+02   1.0904323e+02   7.5839613e+00   3.3701935e+01   1.4080320e+02   3.3894516e+01   1.3133102e+02   4.8672903e+01   1.3597585e+02   6.0754194e+01   2.6058418e+02   9.0948387e+00   1.9698499e+02   3.6054516e+01   2.2586725e+02   4.5104839e+01   1.4636452e+02   5.7202258e+01   9.1186400e+01   3.9378387e+01   1.2709425e+02   1.2993839e+02   4.8429935e+00   3.5061613e+01   1.2559185e+02   2.7938065e+01   1.3477076e+02   3.6155161e+01   1.4521791e+02   2.8816452e+01   7.4431781e+01
   3.1905484e+01   1.7962756e+02   3.7869032e+01   2.2272048e+02   8.1580323e+01   1.7612841e+02   4.0409032e+01   9.1522116e+01   2.4682258e+01   2.1782284e+02   5.8618710e+01   1.6365663e+02   3.0700000e+01   1.7607465e+02   1.3554839e+01  -1.1824516e+00   2.6094194e+01   1.0343053e+02   5.4443871e+01   1.8715804e+02   3.1425484e+01   1.8657886e+02   4.1615806e+01   1.7535622e+02   2.9881935e+01   2.0598428e+02   1.7821806e+02   1.6112449e+02   1.7447742e+01   5.9288374e+01   1.0027935e+02   1.5382185e+02   5.9115806e+01   1.4080396e+02   9.0681613e+01   1.0316708e+02   1.7001290e+01   1.2225151e+02   6.7164194e+01   1.5321815e+02   4.2245161e+01   1.6303168e+02   2.0847419e+01   2.2978285e+02   3.4847419e+01   6.8064787e+01   4.3811290e+01   1.6814897e+02   5.6663871e+01   1.8648399e+02   2.6155484e+01   1.9483337e+02   4.5176129e+01   1.7771043e+02   8.9447742e+01  -2.3454968e+00   3.8916129e+01   1.5578123e+02   4.7885806e+01   1.0373397e+02   6.3900645e+01   2.0448666e+02   2.3311613e+01   1.5067152e+02   6.1656774e+01   1.3831165e+02   2.7372903e+01   1.2141458e+01   2.8397419e+01   1.4017950e+02   3.5889355e+01   1.9005240e+02   1.5002581e+01   1.2590044e+02   5.0940000e+01   2.3076738e+02   2.8837871e+02   1.4230671e+01   4.2727097e+01   1.8310828e+02   3.0654548e+02  -3.9281548e+00   4.5044194e+01   1.4861485e+02   3.7015484e+01   1.7673812e+02   3.0378065e+01   1.0292137e+02   2.0468032e+02   7.6905897e+01   3.5808710e+01   1.6099627e+02   6.8525806e+00   1.0993954e+02   9.1456129e+01   1.6058415e+02   5.7129355e+01   1.5264997e+02   4.0173871e+01   1.8793157e+02   9.9575484e+01   1.0307848e+02   3.7029677e+01   9.2978594e+01   1.8764839e+01   1.1950817e+02   1.7272903e+01   1.9498813e+01   1.9450645e+01   1.1146395e+02   3.9481935e+01   1.4230435e+02   8.7270645e+01   1.4122803e+02   4.2583548e+01   2.0088622e+02   1.0926452e+02  -1.5889871e+01   1.0277387e+02   2.6393938e+02   1.8859677e+01   1.3084735e+02   2.2866774e+01   2.7213032e+00   3.0774516e+01   1.6096772e+02   3.3506129e+01   1.4469628e+02   5.4655484e+01   6.2759819e+01   2.4404710e+02  -1.1989252e+01   3.2333226e+01   1.5046592e+02   1.8305161e+01   9.2417200e+01   4.4858065e+01   8.8251355e+01   2.8657419e+01   8.6609342e+01   2.6995645e+02  -1.9610710e+01   1.8074677e+02   1.6872026e+02   3.9943548e+01   1.6346806e+02   1.6800323e+02   2.8195490e+02   4.1808065e+01   1.7016987e+02   1.1659516e+02   1.2555529e+02   1.3539677e+01   1.3270328e+02   6.3839677e+01   1.5926121e+02   4.2784516e+01   2.1255530e+02   3.6059677e+01   1.3920619e+02   3.0606129e+01   1.7272667e+02   3.7028710e+01   1.5701706e+02   2.7356677e+02   3.8563368e+01   5.2549677e+01   1.8599119e+02   4.1688387e+01   1.3298880e+02   8.4377419e+00  -1.9929213e+01   1.4704903e+02  -1.9155858e+01   3.5506129e+01   1.2254854e+02   1.9257226e+02   7.4136477e+01   4.5882581e+01   1.3716197e+02   1.1490323e+02   6.9651613e+00   3.6501935e+01   1.5005920e+02   3.1704516e+01   1.4579622e+02   5.6292903e+01   1.4074625e+02   3.8314194e+01   2.7676938e+02  -1.2351613e+00   1.3190139e+02   4.4104516e+01   1.6783325e+02   1.4814839e+01   1.5621772e+02   7.1822258e+01   8.3016800e+01   4.0048387e+01   1.1742065e+02   1.5512839e+02  -1.2722065e+00   4.3221613e+01   1.3999905e+02   3.9038065e+01   1.3588276e+02   3.6751613e+00   1.3359631e+02   2.0476452e+01   6.0618981e+01
   2.0235484e+01   1.6413116e+02   1.4259032e+01   2.0345928e+02   7.8630323e+01   1.4950441e+02   3.8739032e+01   1.0565572e+02   1.8822258e+01   1.7657164e+02   4.5338710e+01   1.7543903e+02   1.3560000e+01   1.3420585e+02   8.8483871e-01  -8.0688516e+00   1.4234194e+01   1.0923933e+02   3.9583871e+01   1.6691684e+02   8.5154839e+00   1.8279166e+02   5.7325806e+01   2.0838942e+02   2.8451935e+01   2.0662868e+02   1.7492806e+02   1.3942769e+02   3.8727742e+01   8.4055974e+01   8.4709355e+01   1.8096745e+02   6.4165806e+01   1.7781996e+02   9.1581613e+01   1.2290508e+02   1.5621290e+01   1.1750191e+02   4.3694194e+01   1.4614575e+02   1.3625161e+01   1.7489128e+02   2.5537419e+01   2.5559765e+02   3.0607419e+01   9.0643987e+01   3.2621290e+01   2.1376417e+02   7.4703871e+01   2.3585079e+02   3.0015484e+01   2.3242457e+02   4.7316129e+01   1.7658923e+02   1.4297774e+02   6.9021032e+00   3.5006129e+01   1.9623403e+02   5.5505806e+01   9.5314374e+01   3.9320645e+01   1.8136306e+02   2.9971613e+01   1.4756872e+02   5.9086774e+01   1.5246725e+02   1.2042903e+01  -3.1121419e+00   4.0777419e+01   1.4795910e+02   3.2319355e+01   1.7776800e+02  -1.0277419e+01   1.0039284e+02   3.9060000e+01   2.1521778e+02   3.0142871e+02  -1.0963329e+01   4.7397097e+01   1.6906468e+02   3.0670548e+02   4.2949045e+01   2.1234194e+01   1.5198965e+02   4.0345484e+01   1.4014172e+02   3.5568065e+01   1.3835617e+02   1.9720032e+02   7.6024297e+01   1.4532871e+02   1.6814671e+01   6.3325806e+00   1.0460114e+02   8.4646129e+01   1.5564895e+02   6.0889355e+01   1.3406917e+02   3.4313871e+01   1.7345037e+02   1.1238548e+02   1.5472368e+02   4.6079677e+01   9.4104594e+01   1.6764839e+01   1.0152817e+02   3.7742903e+01   1.4481213e+01   3.3020645e+01   1.1641835e+02   1.9101935e+01   1.7059475e+02   1.2208065e+02   1.1678323e+02   5.2253548e+01   1.5815262e+02   1.3073452e+02   1.7225290e+00   1.0019387e+02   2.2314578e+02   2.6999677e+01   1.3019615e+02   2.5246774e+01   2.1390903e+01   1.5254516e+01   1.2429932e+02   2.3876129e+01   1.3304668e+02   5.3395484e+01   1.2228062e+02   2.4162710e+02   1.2104348e+01   2.6813226e+01   1.5752752e+02   9.4051613e+00   9.4799200e+01   2.9048065e+01   6.8896155e+01   3.1617419e+01   9.8032542e+01   2.9929645e+02   1.4232090e+01   1.6517677e+02   1.7625586e+02   4.6613548e+01   1.9241446e+02   1.3580323e+02   2.4078090e+02   5.0708065e+01   1.3526787e+02   1.0935516e+02   1.0385449e+02   4.1879677e+01   1.0628608e+02   9.2699677e+01   1.6376241e+02   6.0374516e+01   2.0773810e+02   2.6729677e+01   1.4357259e+02   3.3026129e+01   1.7834307e+02   6.0458710e+01   1.5490266e+02   2.8937677e+02   1.4208568e+01   5.0049677e+01   1.7930119e+02   3.1588387e+01   1.6422680e+02   8.7677419e+00   2.1443871e+00   1.5409903e+02  -3.4099858e+01   4.1456129e+01   1.1955254e+02   1.6138226e+02   1.0601168e+02   4.5162581e+01   1.2250957e+02   9.9423226e+01   8.7335613e+00   6.2461935e+01   1.5031240e+02   1.8464516e+01   1.3061542e+02   4.1532903e+01   1.1516705e+02   3.4034194e+01   2.4205178e+02   6.9048387e+00   1.3273019e+02   4.8664516e+01   1.8735845e+02   3.2534839e+01   1.2104012e+02   6.1102258e+01   7.9494400e+01   3.2908387e+01   1.4156185e+02   1.6179839e+02   1.5384194e+01   4.0891613e+01   8.8075445e+01   2.4418065e+01   1.4233236e+02   1.9945161e+01   1.1124471e+02   2.8436452e+01   7.5072181e+01
   2.8715484e+01   1.9836276e+02   2.0399032e+01   1.7877808e+02   6.0250323e+01   1.5888481e+02   6.2829032e+01   1.1282852e+02   1.5782258e+01   1.6734484e+02   5.4428710e+01   1.6319183e+02   2.8510000e+01   1.3934985e+02   1.6744839e+01   4.5123484e+00   1.7614194e+01   9.2638929e+01   2.1863871e+01   1.9057444e+02   1.9995484e+01   1.6330326e+02   5.2045806e+01   2.0681182e+02   3.5261935e+01   1.7393388e+02   1.4750806e+02   1.5410129e+02   4.4917742e+01   7.8750774e+01   8.3129355e+01   1.7671385e+02   6.2735806e+01   2.1055436e+02   8.5631613e+01   1.1528108e+02   2.6001290e+01   1.0672151e+02   4.4024194e+01   1.3006935e+02   4.2005161e+01   1.5086088e+02   5.5477419e+01   2.4007245e+02   3.2937419e+01   7.2507587e+01   3.6431290e+01   2.0526937e+02   6.9563871e+01   2.1640199e+02   2.5345484e+01   2.2813817e+02   3.7126129e+01   1.6854443e+02   1.4721774e+02   3.8929032e+00   4.6816129e+01   2.1133923e+02   4.5695806e+01   1.0933917e+02   7.2510645e+01   2.1689786e+02   1.2781613e+01   1.8123392e+02   5.8126774e+01   1.3725405e+02   2.8612903e+01   2.1802258e+01   2.3967419e+01   1.6706390e+02   4.8179355e+01   1.5587920e+02   1.7625806e+00   1.0980964e+02   4.8000000e+01   1.8212258e+02   3.0308871e+02  -1.9461290e+00   2.1347097e+01   1.9586868e+02   3.5685548e+02   4.0837045e+01   1.9904194e+01   1.4128605e+02   4.9155484e+01   1.6690692e+02   2.6378065e+01   1.1786137e+02   1.9349032e+02   9.4701097e+01   2.1032871e+02   3.8946710e+00   2.4902581e+01   1.1006554e+02   7.0606129e+01   1.4930215e+02   5.5659355e+01   1.4719757e+02   4.0453871e+01   1.6009917e+02   1.2486548e+02   1.5348528e+02   2.9179677e+01   1.1750659e+02   5.5484839e+01   1.7634057e+02   2.3512903e+01   1.2279613e+01   2.1830645e+01   1.2074355e+02   2.9771935e+01   1.6079115e+02   1.1170065e+02   1.2870363e+02   4.5633548e+01   1.9521222e+02   1.2878452e+02   2.7828529e+01   4.7773871e+01   1.5875938e+02   1.2709677e+01   1.4838935e+02   2.1776774e+01   9.9485032e+00   1.7964516e+01   1.3213252e+02   2.1716129e+01   1.6342948e+02   5.8865484e+01   1.5021302e+02   2.4990710e+02   1.2301948e+01   3.1243226e+01   1.4121312e+02   1.3785161e+01   1.1844880e+02   2.9668065e+01   9.7656555e+01   2.6847419e+01   7.3604142e+01   3.0972645e+02   7.6876903e+00   1.8317677e+02   1.8743586e+02   2.1703548e+01   1.9644726e+02   1.5170323e+02   2.2555890e+02   5.1948065e+01   1.7026867e+02   1.1178516e+02   9.4470090e+01   4.0589677e+01   8.4579277e+01   8.2889677e+01   1.3907721e+02   3.7084516e+01   2.2066130e+02   3.0579677e+01   1.4617459e+02   3.7556129e+01   1.7607067e+02   3.4888710e+01   1.4161826e+02   2.3080677e+02   2.5084168e+01   4.0829677e+01   2.0419879e+02   3.6348387e+01   1.8265600e+02   1.9957742e+01   3.8191871e+00   1.2433903e+02   7.4209419e+00   2.6216129e+01   1.2010174e+02   1.8461226e+02   9.7773277e+01   3.9262581e+01   1.7455157e+02   1.1175323e+02   3.5647161e+01   4.8601935e+01   1.8104120e+02   3.8274516e+01   1.1975062e+02   4.4672903e+01   1.5300585e+02   3.6484194e+01   2.5802578e+02   2.0094839e+01   1.6700499e+02   5.3334516e+01   1.9865485e+02   3.8244839e+01   1.6748332e+02   7.2482258e+01   1.0316400e+02   6.5048387e+01   1.1342065e+02   2.1850839e+02   2.6573935e+00   5.7891613e+01   1.2182545e+02   4.9988065e+01   1.4595676e+02   1.7675161e+01   1.3532631e+02   2.6096452e+01   9.8459381e+01
   2.1665484e+01   1.7149676e+02   1.9159032e+01   1.9021728e+02   7.4250323e+01   1.5561481e+02   3.9409032e+01   1.1846212e+02   1.1252258e+01   1.6532724e+02   1.0842871e+02   2.2267183e+02   2.3990000e+01   1.7937145e+02   1.2648387e+00  -9.9092516e+00   2.0854194e+01   6.2609729e+01   5.1913871e+01   2.0717044e+02   2.7235484e+01   1.6657406e+02   5.8475806e+01   1.9524742e+02   4.3161935e+01   1.8397188e+02   2.2435806e+02   1.3990329e+02   2.8207742e+01   7.3617574e+01   9.6659355e+01   1.5520145e+02   7.6025806e+01   1.3978116e+02   1.0191161e+02   1.1502868e+02   2.5331290e+01   1.2534511e+02   5.0784194e+01   1.5405855e+02   4.2195161e+01   1.4693568e+02   5.5597419e+01   2.1656285e+02   4.4127419e+01   9.4842387e+01   4.8521290e+01   1.7087217e+02   7.6753871e+01   1.8706679e+02   3.3435484e+01   1.8434097e+02   3.4126129e+01   1.9145443e+02   1.6359774e+02   8.8725032e+00   4.1676129e+01   1.3828043e+02   4.8265806e+01   1.1746357e+02   5.4280645e+01   1.7359626e+02   4.0591613e+01   1.5942912e+02   6.0706774e+01   1.4595765e+02   1.9562903e+01   1.6476258e+01   3.2067419e+01   1.2417590e+02   3.6029355e+01   1.8013120e+02  -8.0374194e+00   1.2164364e+02   5.0630000e+01   2.1073218e+02   3.2875871e+02   1.2230271e+01   4.6017097e+01   1.9451508e+02   3.4954548e+02   3.0311845e+01   3.4514194e+01   1.2969725e+02   2.6015484e+01   1.6632812e+02   2.7708065e+01   8.9604968e+01   2.1182032e+02   8.6754697e+01   2.0523871e+02   1.0921871e+01   2.5572581e+01   7.1821935e+01   8.3076129e+01   1.7349455e+02   7.7699355e+01   1.8257437e+02   4.8693871e+01   1.5176997e+02   1.2095548e+02   1.4560808e+02   6.1269677e+01   1.0745939e+02   2.6334839e+01   1.3438257e+02   1.6362903e+01  -4.9983871e+00   3.1020645e+01   1.1024835e+02   3.4821935e+01   1.5229715e+02   1.3413065e+02   1.4862923e+02   4.6343548e+01   1.9343542e+02   1.1345452e+02   9.3849290e+00   5.0773871e+01   1.4456938e+02   2.1329677e+01   1.6445975e+02   3.5106774e+01   1.2072103e+01   3.6584516e+01   1.1002292e+02   4.8766129e+01   1.6616548e+02   4.0135484e+01   1.1687142e+02   2.5147710e+02   4.3663484e+00   3.9863226e+01   1.6767352e+02   2.9645161e+01   1.0227000e+02   3.0998065e+01   8.8980155e+01   2.6237419e+01   9.3182942e+01   2.8243645e+02   2.9680890e+01   1.7664677e+02   1.7752826e+02   2.6373548e+01   1.6717366e+02   1.5740323e+02   2.4630290e+02   6.0288065e+01   1.3022147e+02   1.0645516e+02   9.4986490e+01   4.5969677e+01   1.0924888e+02   6.9409677e+01   1.8596561e+02   4.0254516e+01   2.2622770e+02   9.8196774e+00   2.4373539e+02   3.6316129e+01   1.5907987e+02   5.2698710e+01   1.4985346e+02   1.1861677e+02   1.4629368e+01   4.0659677e+01   1.9388239e+02   1.8778387e+01   1.2429160e+02   7.7419355e-03  -8.0148129e+00   1.7289032e+01   9.4649419e+00   1.8126129e+01   1.0017894e+02   1.3066226e+02   1.2437928e+02   7.7682581e+01   1.4499797e+02   1.1161323e+02   8.7583613e+00   2.6741935e+01   2.2600000e+01   4.4794516e+01   1.0988902e+02   5.5342903e+01   1.4472225e+02   4.1424194e+01   2.7852058e+02   7.3848387e+00   1.5079179e+02   6.1774516e+01   1.8186965e+02   4.1344839e+01   1.4652532e+02   8.3252258e+01   8.6682400e+01   5.3148387e+01   1.2008265e+02   2.9998839e+02   5.6189935e+00   4.7671613e+01   1.5219305e+02   4.0558065e+01   1.5509116e+02   2.2575161e+01   1.4177431e+02   2.4906452e+01   8.5074581e+01
   3.3955484e+01   1.6103356e+02   2.6919032e+01   1.7301648e+02   6.3580323e+01   1.6332841e+02   4.0119032e+01   1.2397532e+02   1.2062258e+01   1.4787244e+02   9.7578710e+01   2.0549983e+02   2.1470000e+01   1.5838305e+02   1.3414839e+01   1.2928748e+01   3.2284194e+01   5.9985329e+01   2.9103871e+01   2.2832524e+02   1.1705484e+01   1.7953646e+02   5.8085806e+01   1.7908862e+02   2.9021935e+01   1.9915308e+02   1.9435806e+02   1.6006329e+02   2.9207742e+01   8.0387574e+01   1.0455935e+02   1.6218945e+02   6.6165806e+01   1.4708996e+02   1.2877161e+02   1.3454988e+02   3.8761290e+01   1.1798071e+02   4.9164194e+01   1.4170815e+02   2.3525161e+01   1.4271928e+02   4.3787419e+01   2.3663765e+02   2.4674194e+00   7.9605187e+01   3.8951290e+01   1.7449777e+02   7.5473871e+01   1.8830919e+02   3.4055484e+01   2.0696137e+02   5.3886129e+01   1.7711363e+02   1.4011774e+02  -5.2090968e+00   4.8386129e+01   1.7297363e+02   7.9455806e+01   1.2087837e+02   7.1510645e+01   1.9302786e+02   3.3691613e+01   1.9570112e+02   5.9936774e+01   1.6644925e+02   1.4272903e+01  -3.2005419e+00   2.2967419e+01   1.3338390e+02   3.0559355e+01   1.6918880e+02  -8.8974194e+00   1.1095244e+02   4.1000000e+01   1.8737258e+02   2.7956871e+02   1.5555471e+01   2.9057097e+01   2.2139188e+02   2.9559548e+02   1.9307845e+01   3.3904194e+01   1.2312605e+02   4.2345484e+01   1.4578172e+02   3.6328065e+01   1.0882537e+02   2.1887032e+02   7.5190697e+01   2.1504871e+02  -1.6729290e+00   1.3192581e+01   9.8912335e+01   6.0836129e+01   1.4589375e+02   5.2509355e+01   1.5416957e+02   5.2173871e+01   1.8454157e+02   1.0657548e+02   1.2889848e+02   5.7559677e+01   9.5046194e+01   3.7334839e+01   2.0407257e+02   2.2702903e+01   1.0154413e+01   1.6790645e+01   1.0719675e+02   4.4051935e+01   1.6917875e+02   1.3008065e+02   1.1609323e+02   4.7203548e+01   1.7960662e+02   1.2387452e+02   1.1461329e+01   6.5673871e+01   1.6722738e+02   2.5619677e+01   1.5583655e+02   2.7626774e+01   1.7705032e+00   2.6064516e+01   1.3763452e+02   1.4136129e+01   1.3851588e+02   3.5815484e+01   1.0552702e+02   2.7442710e+02   1.3620348e+01   4.0193226e+01   1.5592712e+02   3.5925161e+01   1.0748760e+02   2.4618065e+01   9.2300555e+01   3.1707419e+01   1.0397534e+02   3.5776645e+02   2.1744903e+00   2.1160677e+02   1.8664146e+02   3.0993548e+01   1.9018406e+02   1.4810323e+02   2.3684690e+02   3.4998065e+01   1.5076467e+02   9.9165161e+01   1.2189969e+02   3.0349677e+01   8.4778477e+01   5.9839677e+01   2.4030121e+02   4.2904516e+01   2.1289570e+02   3.3059677e+01   2.1344619e+02   4.0366129e+01   1.6237587e+02   3.8558710e+01   1.2551466e+02   1.4556677e+02   1.3903368e+01   2.8049677e+01   2.2317119e+02   2.2158387e+01   1.3760120e+02   9.8177419e+00   1.7110387e+01   2.3239032e+01  -4.4105806e-01   3.7696129e+01   1.1418334e+02   1.8009226e+02   9.1754877e+01   3.5592581e+01   1.8707517e+02   9.1043226e+01   2.3961290e-02   2.8311935e+01  -4.0056000e+00   2.3654516e+01   1.0892022e+02   5.7582903e+01   1.3421305e+02   3.1644194e+01   2.9274298e+02   2.3483871e-01   1.4317379e+02   4.6334516e+01   2.0176485e+02   4.2014839e+01   1.3290172e+02   4.7912258e+01   1.1683960e+02   6.1768387e+01   1.3572305e+02   2.1450839e+02   9.7873935e+00   5.1171613e+01   1.3441305e+02   4.3458065e+01   1.4966916e+02   4.7851613e+00   1.3335751e+02   1.5336452e+01   6.8510181e+01
   2.4625484e+01   1.8058996e+02   3.2729032e+01   1.5598168e+02   1.0306032e+02   1.4569001e+02   7.4019032e+01   1.4774332e+02   2.1202258e+01   1.5672124e+02   7.6858710e+01   1.9239743e+02   2.0370000e+01   1.0757105e+02   1.8454839e+01  -1.2814452e+01   4.3854194e+01   9.2159729e+01   4.5153871e+01   2.2209124e+02   1.6375484e+01   1.6463286e+02   3.4805806e+01   1.8819102e+02   3.0921935e+01   1.9924108e+02   2.0602806e+02   1.5984969e+02   3.2917742e+01   8.2280774e+01   1.1855935e+02   1.6816945e+02   4.6405806e+01   1.5672076e+02   9.6061613e+01   1.1087668e+02   1.3761290e+01   1.4079071e+02   5.3024194e+01   1.4963935e+02   5.7865161e+01   1.3144208e+02   4.7477419e+01   2.4715245e+02   3.1177419e+01   1.0092839e+02   4.6331290e+01   2.0190737e+02   6.1753871e+01   1.9307679e+02   3.1155484e+01   1.8376337e+02   3.1836129e+01   1.5206763e+02   1.3778774e+02   1.6597303e+01   2.5106129e+01   1.7350603e+02   7.2075806e+01   1.1998877e+02   8.6470645e+01   2.1940106e+02   2.8691613e+01   1.3400112e+02   6.5036774e+01   1.4127125e+02   2.8462903e+01  -3.2857419e+00   3.8777419e+01   1.3068910e+02   3.2409355e+01   1.7209080e+02  -4.7574194e+00   8.3141239e+01   5.6440000e+01   1.9832738e+02   3.3885871e+02  -5.2772903e-01   4.0867097e+01   1.8601708e+02   2.9085548e+02   2.3747045e+01   2.4904194e+01   1.6660605e+02   5.5635484e+01   2.0329852e+02   1.6618065e+01   1.2345217e+02   2.0510032e+02   8.5012297e+01   2.0828871e+02   1.0157871e+01   1.3092581e+01   6.5680335e+01   9.7796129e+01   1.4297695e+02   5.4939355e+01   1.1782517e+02   4.0023871e+01   1.6508357e+02   1.2248548e+02   1.2834568e+02   2.0839677e+01   1.1860379e+02   2.2244839e+01   1.2070977e+02   2.1462903e+01   3.5436129e+00   2.2410645e+01   1.1703715e+02   4.2341935e+01   2.0002555e+02   1.3041065e+02   1.4572683e+02   3.9923548e+01   1.9342902e+02   1.4906452e+02   2.5612903e-01   3.0833871e+01   1.7806458e+02   1.7089677e+01   1.4294895e+02   2.3626774e+01   5.2305032e+00   2.8684516e+01   1.4351492e+02   3.1246129e+01   1.0361708e+02   3.1865484e+01   8.5953019e+01   2.4162710e+02  -8.5656516e+00   2.7093226e+01   1.6202512e+02   3.6505161e+01   1.0953120e+02   4.3288065e+01   9.9136955e+01   1.7327419e+01   1.0555574e+02   2.6791645e+02  -4.8750968e-01   1.9817677e+02   2.1785586e+02   3.6373548e+01   2.0656366e+02   1.5830323e+02   2.8513090e+02   4.4188065e+01   1.5473947e+02   9.9495161e+01   7.1683290e+01   1.4259677e+01   7.3405677e+01   7.4889677e+01   1.7547721e+02   4.0664516e+01   1.8331490e+02   4.0389677e+01   1.4452979e+02   3.2416129e+01   1.3786187e+02   3.0608710e+01   1.5291066e+02   1.1056677e+02   3.1363368e+01   4.8609677e+01   2.1280639e+02   2.4258387e+01   1.3743320e+02  -4.6622581e+00   5.0787871e+00   1.4239032e+01   7.2289419e+00   3.2556129e+01   8.1164542e+01   1.8257226e+02   8.0936477e+01   7.9302581e+01   1.5238837e+02   9.2563226e+01   1.1322361e+01   7.2219355e+00   3.3016000e+00   3.8364516e+01   1.0288342e+02   4.2772903e+01   1.3030785e+02   2.5204194e+01   2.6097818e+02   8.7148387e+00   1.4829539e+02   4.8774516e+01   2.0467965e+02   2.2814839e+01   1.4429772e+02   6.2962258e+01   7.7585600e+01   4.5668387e+01   1.2149105e+02   2.0293839e+02   2.5572994e+01   3.2171613e+01   1.2643305e+02   2.0418065e+01   1.1941236e+02   3.0735161e+01   1.0607151e+02   2.5246452e+01   5.3807381e+01
   2.4475484e+01   1.7827196e+02   2.8539032e+01   1.8403688e+02   6.3910323e+01   1.5140201e+02   5.8689032e+01   1.4329972e+02   1.1822258e+01   1.9308164e+02   7.3528710e+01   1.5280383e+02   3.2130000e+01   1.5234025e+02   1.2483871e-01  -1.0248052e+01   2.3234194e+01   8.6899329e+01   4.6253871e+01   2.0162324e+02   1.5425484e+01   1.7323886e+02   5.2995806e+01   1.8754582e+02   3.2161935e+01   1.9914188e+02   2.0850806e+02   1.3498129e+02   3.1827742e+01   8.9847974e+01   9.3039355e+01   1.8897105e+02   6.2165806e+01   1.2988996e+02   1.1120161e+02   9.4665484e+01   2.5331290e+01   1.1563511e+02   7.2114194e+01   1.4906215e+02   2.9905161e+01   1.6472888e+02   3.2907419e+01   2.2831805e+02   1.9227419e+01   7.8174387e+01   4.4291290e+01   1.9626057e+02   6.3043871e+01   2.1645359e+02   2.3965484e+01   1.8409857e+02   3.7646129e+01   1.6403283e+02   1.2921774e+02  -2.6170968e+00   5.1056129e+01   2.0043003e+02   7.2975806e+01   1.0367677e+02   7.8990645e+01   2.0175946e+02   2.7121613e+01   1.5060672e+02   5.6366774e+01   1.4716485e+02   3.2372903e+01   1.8021458e+01   2.2067419e+01   1.6064590e+02   3.3989355e+01   1.4201440e+02  -1.2517419e+01   1.1591204e+02   5.9500000e+01   1.9889258e+02   2.4423871e+02   6.6187097e-01   3.7727097e+01   1.5912828e+02   3.0575548e+02   3.9765045e+01   2.8994194e+01   1.3903885e+02   4.6345484e+01   1.6575172e+02   1.4708065e+01   1.1602497e+02   1.8972032e+02   8.8672697e+01   2.8123871e+02   4.2718710e+00   5.0025806e+00   9.8417535e+01   9.7226129e+01   1.5550255e+02   5.5129355e+01   1.4942997e+02   5.3643871e+01   1.5799397e+02   1.1852548e+02   1.1866248e+02   3.8369677e+01   1.3687139e+02   1.8144839e+01   1.2593777e+02   3.7172903e+01   2.4268129e+00   3.0830645e+01   1.0826355e+02   4.2101935e+01   1.4214475e+02   1.1613065e+02   1.2591923e+02   4.5303548e+01   1.5808862e+02   1.3459452e+02   2.1503729e+01   4.1513871e+01   1.8016018e+02   3.0999677e+01   1.6078615e+02   2.5816774e+01   2.3765303e+01   2.4204516e+01   1.1116332e+02   2.1346129e+01   1.2898908e+02   3.5135484e+01   1.2864142e+02   2.5776710e+02   1.0053148e+01   3.9813226e+01   1.6028752e+02   2.0975161e+01   1.2182360e+02   2.1288065e+01   1.0770695e+02   1.8997419e+01   9.3802142e+01   3.1348645e+02   7.3868903e+00   2.1236677e+02   1.9015066e+02   3.0463548e+01   2.1827646e+02   1.8165323e+02   2.4216290e+02   2.4668065e+01   1.4459107e+02   1.1997516e+02   1.0319489e+02   3.5109677e+01   7.1687677e+01   6.2889677e+01   2.2071721e+02   4.7964516e+01   2.3326090e+02   3.8349677e+01   1.4450299e+02   2.5606129e+01   1.8236667e+02   4.6318710e+01   1.7870386e+02   9.2376774e+01   1.3538568e+01   4.2609677e+01   1.8544639e+02   2.0448387e+01   1.6573800e+02   2.1237742e+01   3.3867871e+00   1.4239032e+01   1.6948942e+01   2.5456129e+01   1.3187254e+02   1.9290226e+02   1.0135008e+02   5.9592581e+01   1.3735517e+02   1.1680323e+02   1.2963161e+01   2.0791935e+01   1.1506000e+01   3.0324516e+01   1.1542662e+02   4.2912903e+01   1.3448665e+02   3.2984194e+01   2.4413578e+02   3.3483871e-01   1.2158579e+02   6.8994516e+01   1.7256205e+02   4.0484839e+01   1.5478412e+02   5.8722258e+01   1.2087480e+02   4.4528387e+01   1.2230225e+02   1.8688839e+02  -5.0430065e+00   4.5501613e+01   7.9366645e+01   4.2888065e+01   1.6557476e+02   3.1945161e+01   1.1965471e+02   2.8096452e+01   6.0529381e+01
   1.4815484e+01   1.9171476e+02   4.0679032e+01   2.2706568e+02   7.4910323e+01   1.2447201e+02   6.1829032e+01   1.2309852e+02   2.1392258e+01   1.6593604e+02   5.0288710e+01   1.7790303e+02   2.8510000e+01   1.6196985e+02   1.8794839e+01  -1.2881652e+01   1.7904194e+01   1.0961573e+02   5.1013871e+01   1.7295244e+02   2.5085484e+01   1.7351606e+02   7.5135806e+01   1.7253462e+02   5.5921935e+01   1.6262108e+02   2.2745806e+02   1.6275529e+02   1.8207742e+01   8.6317574e+01   9.5899355e+01   2.0788225e+02   6.8215806e+01   6.6459613e+00   8.7011613e+01   1.1898068e+02   3.4711290e+01   1.2840471e+02   6.1544194e+01   1.6319775e+02   2.4485161e+01   1.6516248e+02   3.0727419e+01   2.6193245e+02   3.2467419e+01   9.0585187e+01   2.3811290e+01   1.8422897e+02   6.3513871e+01   2.1579599e+02   5.3625484e+01   2.0320577e+02   4.3936129e+01   1.4933963e+02   1.2449774e+02   7.1905032e+00   4.2006129e+01   1.6839403e+02   5.2455806e+01   9.4278374e+01   6.1850645e+01   1.6304066e+02   2.3931613e+01   1.4186192e+02   6.3986774e+01   1.3245525e+02   1.9612903e+01   1.3722581e+00   2.5447419e+01   1.3756550e+02   4.0789355e+01   1.7256040e+02  -4.8074194e+00   1.0209524e+02   4.5630000e+01   2.0988218e+02   2.7066871e+02   8.2174710e+00   4.9057097e+01   1.7722188e+02   2.8454548e+02   3.1301845e+01   3.1324194e+01   1.3866245e+02   3.1825484e+01   1.7429332e+02   1.8618065e+01   1.0657217e+02   2.0672032e+02   6.9352697e+01   2.2723871e+02   1.2681871e+01   7.1925806e+00   1.0758234e+02   7.3456129e+01   1.6792415e+02   5.0749355e+01   1.5678037e+02   3.8313871e+01   1.3570037e+02   1.2157548e+02   1.1160848e+02   4.2979677e+01   1.5183259e+02   4.0004839e+01   1.6742897e+02   2.3412903e+01   4.9076129e+00   3.6070645e+01   1.1832435e+02   1.8391935e+01   1.5494155e+02   1.0194065e+02   1.1877443e+02   3.7203548e+01   1.8735662e+02   1.2368452e+02   7.0465290e+00   4.5253871e+01   1.4233098e+02   1.4569677e+01   1.3686055e+02   1.4346774e+01   7.6429032e+00   2.8774516e+01   1.4474772e+02   1.8396129e+01   1.7048508e+02   3.5765484e+01   1.2069102e+02   2.4452710e+02   4.0123484e+00   4.2003226e+01   1.4073232e+02   3.5695161e+01   8.5216000e+01   2.4718065e+01   8.1582555e+01   2.6047419e+01   7.8958142e+01   2.6686645e+02   1.4464903e+00   1.9384677e+02   1.9782226e+02   4.1373548e+01   2.0654366e+02   1.8895323e+02   2.9832890e+02   3.8858065e+01   1.4955587e+02   1.2278516e+02   6.5780090e+01   3.4209677e+01   9.5899677e+01   8.9029677e+01   2.2186601e+02   5.9554516e+01   2.4621370e+02   2.4299677e+01   1.7253699e+02   3.0696129e+01   1.8437947e+02   8.3318710e+01   1.6902386e+02   1.1851677e+02   1.7207368e+01   5.2439677e+01   1.4721999e+02   9.2583871e+00   1.6301320e+02   4.1977419e+00  -1.9400013e+01   1.2719032e+01  -1.3094581e+00   3.5646129e+01   9.4587342e+01   1.5190226e+02   1.1468008e+02   7.4832581e+01   1.2217597e+02   1.0756323e+02  -6.9176387e+00   3.1081935e+01  -4.0772000e+00   2.7134516e+01   1.4392182e+02   3.8482903e+01   1.2693105e+02   3.6424194e+01   2.5319058e+02   1.7148387e+00   1.5109539e+02   3.4054516e+01   1.8269725e+02   3.5394839e+01   1.3657132e+02   5.3632258e+01   1.1990200e+02   3.5808387e+01   1.0675985e+02   2.0241839e+02   1.4044594e+01   3.3841613e+01   1.0140945e+02   4.0038065e+01   1.4137276e+02   2.8415161e+01   1.5635711e+02   1.3336452e+01   5.8950181e+01
   2.1285484e+01   1.8847716e+02   4.2059032e+01   2.0171528e+02   7.2440323e+01   1.5637961e+02   5.1829032e+01   1.4813852e+02   2.5632258e+01   1.8864684e+02   5.1768710e+01   1.8997463e+02   2.4890000e+01   1.4125945e+02   8.7448387e+00  -1.0507652e+01   3.4474194e+01   8.8000129e+01   3.8633871e+01   1.7966284e+02   2.4275484e+01   1.8215086e+02   5.1135806e+01   1.5621462e+02   4.6881935e+01   1.7819428e+02   1.8269806e+02   1.5742609e+02   2.9067742e+01   6.4358774e+01   8.9849355e+01   1.7217625e+02   2.0785806e+01   2.2390361e+01   1.0006161e+02   1.0760668e+02   2.7811290e+01   1.2952671e+02   5.9454194e+01   1.6417495e+02   2.6335161e+01   1.4063448e+02   4.1097419e+01   2.5122285e+02   2.3847419e+01   7.5424787e+01   4.0431290e+01   1.8760937e+02   6.7703871e+01   1.9941079e+02   2.8015484e+01   2.2054457e+02   4.0886129e+01   1.5639363e+02   1.4064774e+02   2.2850323e-01   5.6106129e+01   1.5507603e+02   7.1025806e+01   1.1222277e+02   5.7510645e+01   1.6590786e+02   3.3781613e+01   1.2897392e+02   4.7176774e+01   1.8909005e+02   1.3992903e+01   8.5418581e+00   1.9637419e+01   1.4522030e+02   3.7939355e+01   1.6059840e+02  -1.0427419e+01   9.9264839e+01   5.4500000e+01   1.6904258e+02   3.1908871e+02  -1.8961290e+00   4.0057097e+01   2.1689188e+02   2.9370548e+02   1.9569045e+01   2.6854194e+01   1.3921005e+02   4.1725484e+01   1.8017132e+02   2.8048065e+01   1.0672777e+02   2.0658032e+02   6.7703897e+01   2.3337871e+02   2.1960671e+01   2.1472581e+01   9.1909935e+01   9.0176129e+01   1.4687655e+02   5.0039355e+01   1.4869717e+02   3.6983871e+01   1.6242677e+02   9.7525484e+01   1.3634248e+02   3.9749677e+01   1.2018099e+02   1.9724839e+01   1.5862137e+02   2.0172903e+01  -4.7331871e+00   2.5790645e+01   1.2766675e+02   3.6151935e+01   1.3538075e+02   1.1522065e+02   1.2752203e+02   4.8063548e+01   1.8439782e+02   1.4592452e+02   1.2787329e+01   4.9833871e+01   1.4233458e+02   6.9996774e+00   1.5551615e+02   3.3346774e+01   2.1552903e+01   2.0494516e+01   1.1698012e+02   3.1556129e+01   1.7522228e+02   3.5345484e+01   1.2414462e+02   2.3723710e+02  -1.8024452e+01   3.4193226e+01   1.6416712e+02   2.7595161e+01   1.0496400e+02   2.1758065e+01   1.0295935e+02   3.5187419e+01   1.1236694e+02   3.0157645e+02   1.2239690e+01   2.3174677e+02   1.8841026e+02   4.2613548e+01   2.0049446e+02   1.7645323e+02   2.7332890e+02   5.1048065e+01   1.4829067e+02   9.8545161e+01   7.9619290e+01   4.9209677e+01   1.0084968e+02   7.6319677e+01   1.8417281e+02   5.9434516e+01   2.7334330e+02   2.2579677e+01   1.3724459e+02   3.8746129e+01   1.6307547e+02   5.6838710e+01   1.6552226e+02   1.2080677e+02   1.6884168e+01   4.2159677e+01   1.6493239e+02   2.0308387e+01   1.3416920e+02   1.1147742e+01   4.2439871e+00   3.0529032e+01   1.3025742e+01   2.7646129e+01   1.2008734e+02   1.3042226e+02   1.4110848e+02   5.0212581e+01   1.2352557e+02   9.0663226e+01   3.6864361e+01   1.5121935e+01   1.5199600e+01   4.4464516e+01   1.4644542e+02   6.5392903e+01   1.4720825e+02   4.3424194e+01   2.5052058e+02   5.7483871e-01   1.9699659e+02   6.2054516e+01   1.9834725e+02   3.1674839e+01   1.3058892e+02   5.9772258e+01   9.1460800e+01   6.0528387e+01   1.5492225e+02   2.2184839e+02   1.5770194e+01   5.0781613e+01   1.3717425e+02   2.2558065e+01   1.6315116e+02   2.3675161e+01   1.6194631e+02  -9.9354839e-01   7.8766581e+01
   3.2045484e+01   1.5514636e+02   2.4539032e+01   2.0487688e+02   8.2870323e+01   1.5297521e+02   5.2069032e+01   1.2711932e+02   1.2822258e+01   1.7905164e+02   5.1008710e+01   1.9050543e+02   5.6600000e+00   1.7012785e+02   1.9884839e+01  -2.2208852e+01   2.5614194e+01   9.7138929e+01   2.9673871e+01   2.0489964e+02   2.0945484e+01   1.7931726e+02   6.1855806e+01   1.6792702e+02   2.9311935e+01   1.5112988e+02   1.8121806e+02   1.3292449e+02   2.9917742e+01   9.3240774e+01   9.3469355e+01   1.5231665e+02   2.3875806e+01  -3.9068387e+00   9.6491613e+01   1.4279228e+02   2.4241290e+01   1.4929231e+02   5.1734194e+01   1.7150255e+02   2.8905161e+01   1.3385888e+02   4.0657419e+01   2.4194805e+02   3.9987419e+01   6.6893587e+01   2.6671290e+01   2.0271017e+02   5.7803871e+01   2.3458279e+02   3.9965484e+01   2.2043857e+02   4.5796129e+01   1.6571083e+02   1.5073774e+02   1.0611303e+01   4.7816129e+01   2.0235923e+02   6.3835806e+01   9.9797974e+01   4.3230645e+01   1.7862026e+02   3.0831613e+01   1.1768992e+02   5.0846774e+01   1.6617645e+02   2.0372903e+01  -1.1398542e+01   4.5777419e+01   1.6007910e+02   3.1649355e+01   1.5834160e+02   5.3425806e+00   1.1057324e+02   3.2500000e+01   1.8824258e+02   2.8389871e+02  -5.7909290e+00   4.8867097e+01   2.1899708e+02   2.9701548e+02   3.8774245e+01   1.2474194e+01   1.3208045e+02   3.6535484e+01   1.5548652e+02   3.4808065e+01   1.0389697e+02   2.3739032e+02   6.8329097e+01   2.3913871e+02  -1.4101290e+00   1.0712581e+01   8.9680735e+01   7.2796129e+01   1.4821695e+02   6.4319355e+01   1.3645477e+02   5.2793871e+01   1.4854197e+02   1.2371548e+02   1.5452728e+02   4.6839677e+01   9.0713794e+01   2.8484839e+01   1.8188057e+02   2.0272903e+01  -6.9311871e+00   2.4930645e+01   1.1735555e+02   2.9101935e+01   1.3365475e+02   1.1180065e+02   1.3783563e+02   5.6343548e+01   1.8678542e+02   1.0797452e+02  -5.0266710e+00   5.6623871e+01   1.5210138e+02   3.9496774e+00   1.4723015e+02   3.2536774e+01   4.6517703e+01   3.1304516e+01   1.3311532e+02   1.0136129e+01   1.5562588e+02   1.0285484e+01   9.7939419e+01   2.4933710e+02   5.0075484e+00   2.3813226e+01   1.3466752e+02   3.3835161e+01   8.8034800e+01   3.7048065e+01   9.3306155e+01   3.2237419e+01   7.4362942e+01   2.4948645e+02  -1.3031097e+00   1.9536677e+02   1.8484066e+02   4.0183548e+01   1.7420886e+02   1.4430323e+02   2.5295090e+02   4.5328065e+01   1.3579827e+02   9.2075161e+01   7.7896890e+01   3.7779677e+01   9.1144077e+01   7.0929677e+01   1.5174401e+02   5.8664516e+01   1.9163490e+02   2.2629677e+01   1.4428059e+02   5.3936129e+01   1.8295027e+02   4.4078710e+01   1.4692306e+02   3.0784677e+02   2.2770968e+01   6.1379677e+01   1.7089479e+02   1.5878387e+01   1.4952360e+02   1.1627742e+01   1.6255871e+00   1.4759032e+01   6.6734194e-01   2.8406129e+01   1.0759654e+02   1.4847226e+02   1.1104448e+02   2.7592581e+01   1.3610517e+02   9.0373226e+01   2.6267561e+01   1.4081935e+01  -6.9172000e+00   2.8034516e+01   1.4946982e+02   5.8342903e+01   1.5358225e+02   1.8484194e+01   2.5590578e+02   4.3348387e+00   1.6931579e+02   4.8384516e+01   2.0449085e+02   3.3244839e+01   1.2507332e+02   6.2252258e+01   1.1436240e+02   5.9188387e+01   1.2521945e+02   1.8955839e+02   8.1633935e+00   6.7341613e+01   1.4389945e+02   3.1458065e+01   1.2576916e+02   1.9255161e+01   1.3792991e+02   8.0464516e+00   5.7513381e+01
   2.0335484e+01   1.4312316e+02   1.7489032e+01   2.1420088e+02   9.3870323e+01   1.4547521e+02   4.2119032e+01   1.1000532e+02   2.8302258e+01   1.9467324e+02   5.5958710e+01   1.6101943e+02   2.5510000e+01   1.8882985e+02   2.3504839e+01  -9.3084516e+00   1.5714194e+01   9.4600929e+01   2.2103871e+01   1.8640524e+02  -1.7245161e+00   1.7027086e+02   2.9235806e+01   1.6629662e+02   2.8211935e+01   1.6978788e+02   1.7664806e+02   1.4272009e+02   2.6107742e+01   7.3025574e+01   8.7559355e+01   1.7673945e+02   4.0645806e+01  -2.1388439e+01   9.4631613e+01   1.2233108e+02   2.9241290e+01   1.4217231e+02   5.0024194e+01   1.7311935e+02   2.4385161e+01   1.4146048e+02   4.4157419e+01   2.5297805e+02   3.4607419e+01   1.0822399e+02   3.7381290e+01   2.0495337e+02   4.7613871e+01   2.1072799e+02   3.6825484e+01   1.9073977e+02   3.5796129e+01   2.0527083e+02   1.4073774e+02  -4.6786968e+00   3.5006129e+01   1.4247403e+02   6.2075806e+01   1.1340877e+02   4.6750645e+01   1.8285866e+02   1.6501613e+01   1.1045632e+02   5.8706774e+01   1.5330765e+02   9.8029032e+00   3.4970581e+00   1.1967419e+01   1.4073390e+02   3.0889355e+01   1.8664240e+02   1.1525806e+00   1.1271844e+02   3.9250000e+01   1.8607258e+02   2.9342871e+02  -3.1733290e+00   4.7867097e+01   1.8755708e+02   2.6480548e+02   5.5110452e+00   1.6424194e+01   1.4499445e+02   2.5205484e+01   1.7868292e+02   1.9048065e+01   9.2777768e+01   2.0825032e+02   8.7380297e+01   2.7428871e+02   2.9678710e+00   1.6762581e+01   1.0100674e+02   9.1746129e+01   1.3061095e+02   3.5849355e+01   1.1754237e+02   4.2593871e+01   1.5216797e+02   1.2052548e+02   1.2302248e+02   5.0079677e+01   1.1778459e+02   2.0574839e+01   1.4874337e+02   1.1032903e+01   8.9980129e+00   1.6120645e+01   1.4320035e+02   4.2581935e+01   1.5591635e+02   1.1199065e+02   1.3930043e+02   4.2533548e+01   1.8246022e+02   1.2721452e+02   5.0041290e+00   5.3143871e+01   1.2748978e+02   1.5759677e+01   1.5962535e+02   1.9486774e+01  -3.0082968e+00   9.0645161e+00   1.1751452e+02   2.2766129e+01   1.5187548e+02   2.8445484e+01   1.0253662e+02   2.2909710e+02   1.2396748e+01   4.6903226e+01   1.5492032e+02   3.5735161e+01   1.1288280e+02   2.4528065e+01   8.7877755e+01   9.5174194e+00   8.7420542e+01   3.1305645e+02   1.1851290e+01   1.8707677e+02   1.5321386e+02   4.0563548e+01   2.0193846e+02   1.5780323e+02   2.5797090e+02   4.4708065e+01   1.5550787e+02   1.0549516e+02   7.9303290e+01   3.5489677e+01   1.0998728e+02   8.5739677e+01   1.7793921e+02   4.8554516e+01   1.9480370e+02   2.9919677e+01   1.5441739e+02   4.6076129e+01   1.8867907e+02   3.5988710e+01   1.5257026e+02   2.7718677e+02   1.5653768e+01   3.1439677e+01   1.7411999e+02   3.2258387e+01   1.3674320e+02   2.5197742e+01   7.2998710e-01   1.5339032e+01   5.5209419e+00   2.2216129e+01   1.4023174e+02   1.5833226e+02   1.0377568e+02   4.2682581e+01   1.2784797e+02   1.1561323e+02   5.1983613e+00   2.2221935e+01  -6.8984000e+00   2.5084516e+01   1.4184582e+02   4.7012903e+01   1.4524865e+02   1.8484194e+01   2.7285578e+02   1.8574839e+01   1.9565659e+02   3.9604516e+01   2.1086325e+02   5.7248387e+00   1.1794492e+02   7.1392258e+01   1.0334120e+02   5.3048387e+01   1.2395065e+02   2.0507839e+02   2.1881794e+01   6.9501613e+01   1.5850665e+02   3.7078065e+01   1.5098956e+02   2.6365161e+01   1.4463111e+02   2.3476452e+01   8.9328981e+01
   3.4425484e+01   1.5109596e+02   1.5299032e+01   1.9133608e+02   8.1630323e+01   1.6974441e+02   5.4879032e+01   1.1860452e+02   2.2202258e+01   2.0311124e+02   6.8768710e+01   1.6723463e+02   4.6510000e+01   1.9618985e+02  -5.0151613e+00   9.3031484e+00   1.2614194e+01   9.8078929e+01   3.2063871e+01   1.8660844e+02   1.9995484e+01   1.9273326e+02   4.6475806e+01   1.5458742e+02   3.4781935e+01   2.1131228e+02   2.3945806e+02   2.1683529e+02   3.1967742e+01   8.8076774e+01   8.1319355e+01   1.8390865e+02   4.3255806e+01   1.6452761e+01   8.4201613e+01   1.2701548e+02   3.9381290e+01   1.3184111e+02   6.9404194e+01   1.3899895e+02   1.5815161e+01   1.5347608e+02   2.9597419e+01   2.4821285e+02   3.4797419e+01   1.1406879e+02   3.7671290e+01   1.7936017e+02   7.1753871e+01   1.9213679e+02   4.9245484e+01   2.0569617e+02   5.3696129e+01   1.7326883e+02   1.2773774e+02  -3.0286968e+00   5.7246129e+01   1.8722483e+02   5.9545806e+01   1.2585117e+02   1.0271065e+02   2.1543186e+02   2.4311613e+01   1.6602152e+02   6.0316774e+01   1.5793885e+02   1.4992903e+01   1.7031858e+01   3.2157419e+01   1.0559870e+02   3.4699355e+01   1.7890760e+02   3.2425806e+00   1.0131124e+02   2.7810000e+01   1.9705778e+02   3.1580871e+02  -2.1923729e+01   5.8777097e+01   1.9301428e+02   3.6185548e+02   4.6747045e+01   3.8514194e+01   1.4941725e+02   3.7875484e+01   1.5347932e+02   2.8668065e+01   9.9818168e+01   2.1068032e+02   5.5275897e+01   2.1275871e+02   1.3800271e+01   1.6382581e+01   9.3557135e+01   8.1506129e+01   1.3052015e+02   5.8039355e+01   1.3467717e+02   3.4213871e+01   1.7554837e+02   1.1948548e+02   1.1782568e+02   3.1029677e+01   1.0968859e+02   2.2384839e+01   1.2793857e+02   2.4792903e+01   2.2747213e+01   3.8310645e+01   1.1237515e+02   1.5101935e+01   1.7515475e+02   1.4722065e+02   1.6581203e+02   4.5253548e+01   1.7533262e+02   1.3440452e+02   1.5188929e+01   5.5143871e+01   1.4553978e+02   1.3949677e+01   1.4563015e+02   3.3296774e+01   5.6969032e+00   2.4914516e+01   1.2143652e+02   3.9506129e+01   1.2290628e+02   3.6395484e+01   1.2769062e+02   2.6247710e+02   1.4296348e+01   1.9433226e+01   1.7220792e+02   1.9405161e+01   9.8279200e+01   3.6148065e+01   8.9048155e+01   2.8707419e+01   8.4935342e+01   2.7553645e+02  -4.3371097e+00   1.9250677e+02   1.3692946e+02   2.7753548e+01   1.8106326e+02   1.8170323e+02   2.4635890e+02   6.2858065e+01   1.5734587e+02   1.1864516e+02   7.1961290e+01   4.1109677e+01   1.2696768e+02   7.0929677e+01   2.2893401e+02   3.3494516e+01   2.0558850e+02   2.8869677e+01   1.1759139e+02   4.0266129e+01   1.5685387e+02   4.3078710e+01   1.7129306e+02   2.6203677e+02   3.5055768e+01   2.5109677e+01   1.8923639e+02   2.4348387e+01   1.4275600e+02   5.2377419e+00  -1.7632129e+00   1.6479032e+01   2.8389742e+01   2.3126129e+01   1.3258894e+02   1.4523226e+02   1.4254368e+02   4.7732581e+01   1.4553397e+02   1.1942323e+02   5.5635613e+00   3.3701935e+01  -2.4336800e+01   3.5364516e+01   1.3002342e+02   5.2012903e+01   1.2817865e+02   3.3254194e+01   2.6861418e+02   7.0048387e+00   1.7429219e+02   5.1164516e+01   1.8137845e+02   2.6774839e+01   1.5183092e+02   6.8442258e+01   1.0914720e+02   4.8618387e+01   1.2520505e+02   1.9741839e+02   1.9824594e+01   4.0501613e+01   1.2154665e+02   3.9558065e+01   1.1603116e+02   2.7735161e+01   1.4615151e+02   3.4626452e+01   7.1916981e+01
   3.7765484e+01   1.6201876e+02   2.9639032e+01   2.0218888e+02   8.7870323e+01   1.2971521e+02   5.5259032e+01   1.1019412e+02   4.4542258e+01   2.1461404e+02   5.5528710e+01   1.4943383e+02   2.1130000e+01   1.7360025e+02   6.9848387e+00  -8.7968516e+00   1.7234194e+01   8.8189329e+01   3.5393871e+01   1.8925204e+02   3.2515484e+01   1.7096166e+02   4.1755806e+01   1.3639502e+02   4.4541935e+01   2.3043148e+02   1.7192806e+02   1.7095769e+02   4.2637742e+01   9.8223174e+01   8.7849355e+01   1.5233625e+02   2.9305806e+01  -2.2391239e+01   9.0251613e+01   1.1129148e+02   2.0191290e+01   1.3175631e+02   7.2074194e+01   1.4497535e+02   1.3055161e+01   1.4445688e+02   4.0537419e+01   2.6251765e+02   1.2657419e+01   9.9129987e+01   2.8051290e+01   1.7398977e+02   6.1043871e+01   2.0703359e+02   5.8395484e+01   2.0958417e+02   4.0026129e+01   1.5160243e+02   1.3478774e+02  -1.2492697e+01   5.7866129e+01   1.4069523e+02   4.6075806e+01   1.1692877e+02   1.0118065e+02   2.1717426e+02   1.1881613e+01   1.5572592e+02   1.0174677e+02   1.5991445e+02   2.7992903e+01   6.5618581e+00   1.6537419e+01   1.4012830e+02   3.2789355e+01   1.7182040e+02  -2.3277419e+01   7.7722839e+01   3.4880000e+01   2.0355218e+02   2.9823871e+02   1.6581871e+01   4.4017097e+01   1.8638508e+02   2.8359548e+02   2.0007845e+01   2.6854194e+01   1.2721005e+02   3.7345484e+01   1.9533172e+02   2.2668065e+01   1.1872817e+02   2.0625032e+02   8.1060297e+01   1.9928871e+02   1.8687871e+01   2.8762581e+01   9.9376735e+01   8.7316129e+01   1.8162535e+02   6.3699355e+01   1.4022437e+02   3.1743871e+01   1.3112597e+02   1.1557548e+02   1.2008848e+02   4.7219677e+01   1.0206339e+02   9.9148387e+00   1.1974617e+02   2.6172903e+01  -2.3187097e-02   2.9450645e+01   7.2183948e+01   4.1721935e+01   1.6502515e+02   1.2256065e+02   1.4769483e+02   2.9583548e+01   1.7939622e+02   1.1306452e+02   3.1226129e+01   3.4463871e+01   1.1887418e+02   2.2859677e+01   1.6910735e+02   4.0106774e+01   1.1582103e+01   1.1204516e+01   1.4501332e+02   1.5036129e+01   1.2828388e+02   2.8445484e+01   1.0759662e+02   2.9519710e+02   1.8868748e+01   3.9333226e+01   1.4323592e+02   2.5355161e+01   1.0695320e+02   3.8908065e+01   1.0029735e+02   3.2707419e+01   7.6665342e+01   2.7438645e+02   3.0804890e+01   1.7864677e+02   1.7103826e+02   4.3233548e+01   1.9148486e+02   1.5195323e+02   2.6443890e+02   4.4568065e+01   1.5956907e+02   1.1816516e+02   1.1809690e+01   4.3209677e+01   1.0522968e+02   7.9219677e+01   1.6556081e+02   2.2724516e+01   2.4404010e+02   2.8629677e+01   1.3814059e+02   5.9506129e+01   1.9998467e+02   4.4938710e+01   1.5052426e+02   2.4442677e+02   3.8374568e+01   4.8049677e+01   2.0424119e+02   2.3688387e+01   1.5518880e+02   2.1097742e+01   9.6779871e+00   8.3790323e+00  -3.2022581e+00   3.0696129e+01   1.3407334e+02   1.7695226e+02   1.3967608e+02   4.3642581e+01   1.6663117e+02   9.4853226e+01   1.8759161e+01   2.2411935e+01   2.4164000e+00   3.0844516e+01   1.0148502e+02   5.2582903e+01   1.0947305e+02   3.3094194e+01   2.8168698e+02  -3.0451613e+00   1.6928619e+02   5.4054516e+01   1.9109725e+02   4.3244839e+01   1.2842332e+02   7.6672258e+01   8.3678800e+01   4.7808387e+01   1.2283985e+02   1.8960839e+02   1.4449394e+01   4.1891613e+01   1.0854545e+02   2.9078065e+01   1.3638956e+02   1.3675161e+01   1.7364631e+02   3.1906452e+01   6.6654581e+01
   2.4955484e+01   1.4080356e+02   2.4779032e+01   1.9352768e+02   8.7680323e+01   1.3659041e+02   4.0169032e+01   1.2235132e+02   2.2822258e+01   2.2063164e+02   5.6668710e+01   1.5724263e+02   2.8040000e+01   1.5857745e+02   2.0248387e+00   1.6994839e-01   3.5474194e+01   1.0868013e+02   3.3633871e+01   1.7472284e+02   8.2354839e+00   1.6543406e+02   4.7805806e+01   1.6315102e+02   2.9261935e+01   2.1465388e+02   1.5802806e+02   1.3934969e+02   3.3827742e+01   5.7497974e+01   9.8849355e+01   1.9074625e+02   3.2685806e+01   1.8108361e+01   7.2391613e+01   1.2230028e+02   4.2761290e+01   1.2895071e+02   3.7164194e+01   1.3309815e+02   2.5675161e+01   1.4201728e+02   4.0097419e+01   2.6237285e+02   5.3674194e+00   1.2423319e+02   4.8811290e+01   2.1498897e+02   5.6803871e+01   2.0552279e+02   1.0725484e+01   2.0673777e+02   2.9026129e+01   1.7238243e+02   1.0421774e+02   2.7762903e+01   6.0576129e+01   1.7423843e+02   4.8355806e+01   1.0569637e+02   5.4560645e+01   1.7952386e+02   2.7121613e+01   1.5950672e+02   6.4656774e+01   1.5997165e+02   3.5272903e+01  -1.4780542e+01   3.1967419e+01   1.4304390e+02   4.6989355e+01   1.5963440e+02  -6.8974194e+00   9.3624387e+00   3.1630000e+01   1.8762218e+02   2.6261871e+02   3.0514710e+00   5.6777097e+01   1.8955428e+02   2.5164548e+02   2.5563845e+01   2.0564194e+01   1.3528325e+02   3.5115484e+01   1.7656012e+02   1.9858065e+01   1.0990297e+02   1.9682032e+02   7.6194697e+01   2.3942871e+02   2.3266710e+00   1.2902581e+01   1.1497554e+02   6.3796129e+01   1.7046695e+02   8.6229355e+01   1.5856197e+02   3.3503871e+01   1.6427517e+02   1.0971548e+02   1.3917728e+02   2.8979677e+01   1.0790259e+02   3.9484839e+01   1.0762057e+02   1.5652903e+01  -3.5615871e+00   2.8070645e+01   1.0700435e+02   3.2671935e+01   1.5731915e+02   1.2975065e+02   1.3020963e+02   3.8343548e+01   1.8936542e+02   1.1635452e+02   7.3929290e+00   4.6623871e+01   1.4196138e+02   8.9996774e+00   1.2163615e+02   1.7486774e+01   4.4317032e+00   1.3724516e+01   1.5804172e+02   3.1976129e+01   1.2160868e+02   3.2135484e+01   1.0472142e+02   2.3585710e+02   4.1859484e+00   4.4003226e+01   1.6353232e+02   2.2695161e+01   8.7546000e+01   2.4378065e+01   7.6269755e+01   2.0707419e+01   8.8475342e+01   3.3276645e+02   1.5744490e+01   1.6098677e+02   1.8730106e+02   1.5373548e+01   1.8700366e+02   1.5140323e+02   2.8388290e+02   3.9138065e+01   1.8076347e+02   1.1735516e+02   8.8254490e+01   3.4159677e+01   1.0995368e+02   6.4359677e+01   1.8197961e+02   4.8494516e+01   2.2038850e+02   3.4919677e+01   1.5706739e+02   5.1456129e+01   1.9295867e+02   3.8178710e+01   1.3920506e+02   2.8903677e+02   2.8465768e+01   4.2159677e+01   1.8587239e+02   2.7538387e+01   1.5612080e+02   7.9577419e+00   5.5391871e+00   1.7669032e+01  -8.9954581e+00   2.5216129e+01   7.5081742e+01   1.7247226e+02   1.1569448e+02   5.7642581e+01   1.6384117e+02   9.4373226e+01   1.5377561e+01   2.6501935e+01  -8.3808000e+00   2.9984516e+01   9.7413819e+01   5.1962903e+01   1.4295265e+02   4.2984194e+01   2.6339578e+02  -6.8051613e+00   1.5368699e+02   4.2214516e+01   1.6954445e+02   1.9244839e+01   1.3429332e+02   7.9392258e+01   9.0701200e+01   5.2098387e+01   1.1321665e+02   1.8726839e+02   5.7765935e+00   2.8671613e+01   1.0594305e+02   3.0078065e+01   1.3297956e+02   2.7255161e+01   1.5686991e+02   7.0464516e+00   6.2593381e+01
   5.5285484e+01   1.9309716e+02   2.0969032e+01   2.2202248e+02   1.0406032e+02   1.7866001e+02   6.1929032e+01   1.0823052e+02   3.5162258e+01   2.1260444e+02   7.7098710e+01   1.9222823e+02   2.2230000e+01   1.4456225e+02   1.6934839e+01   1.6471484e+00   1.5424194e+01   9.8384129e+01   4.2253871e+01   1.9894324e+02   3.2515484e+01   1.6606166e+02   5.7085806e+01   1.5959862e+02   4.7211935e+01   1.8626788e+02   1.8592806e+02   1.5678769e+02   3.6397742e+01   8.0342374e+01   9.8799355e+01   1.6922025e+02   3.5595806e+01   2.4875561e+01   8.1681613e+01   1.4783708e+02   2.3621290e+01   7.1341910e+01   6.1644194e+01   1.5708975e+02   1.7955161e+01   1.3882488e+02   5.0157419e+01   2.7362805e+02   3.9037419e+01   9.5349587e+01   4.3331290e+01   2.1195737e+02   5.9893871e+01   2.4865559e+02   3.2775484e+01   2.1782377e+02   3.9416129e+01   1.8427123e+02   1.5368774e+02   1.5705303e+01   5.1296129e+01   1.9141083e+02   7.9785806e+01   1.0118197e+02   5.8940645e+01   2.1031346e+02   3.2591613e+01   1.8078912e+02   6.5126774e+01   1.6755405e+02   7.1329032e+00  -3.6293419e+00   2.1107419e+01   1.5776270e+02   3.4839355e+01   1.8503640e+02   5.7225806e+00   6.5928387e+00   3.9880000e+01   2.2221218e+02   3.1975871e+02  -1.4569729e+01   7.1677097e+01   1.8779228e+02   2.7733548e+02   4.2458645e+01   4.1284194e+01   1.1481565e+02   4.2685484e+01   2.0423452e+02   4.3948065e+01   1.4311577e+02   2.1687032e+02   8.1640697e+01   2.1256871e+02   1.2715471e+01   1.6572581e+01   1.0878194e+02   8.3076129e+01   1.4706455e+02   5.0659355e+01   1.3145757e+02   3.7073871e+01   1.4160957e+02   1.1129548e+02   1.0281088e+02   3.0699677e+01   1.2329499e+02   4.1334839e+01   1.2375257e+02   1.5652903e+01  -2.6115871e+00   1.7830645e+01   9.5303548e+01   3.1911935e+01   1.3537995e+02   9.8600645e+01   1.2361163e+02   5.0153548e+01   1.9237062e+02   1.3292452e+02   1.7637329e+01   5.1093871e+01   9.8123781e+01   1.8429677e+01   1.3936175e+02   3.3866774e+01   1.6551303e+01   4.4064516e+01   1.2861452e+02   1.5346129e+01   1.2193908e+02   3.6705484e+01   9.3825819e+01   2.4323710e+02  -3.7344516e+00   1.8953226e+01   1.4953632e+02   2.8305161e+01   9.0957200e+01   2.7808065e+01   1.0109535e+02   3.7574194e+00   8.0691342e+01   3.3072645e+02   1.6276903e+00   1.6817677e+02   1.6634586e+02   1.4373548e+01   1.8641366e+02   1.5295323e+02   2.3785890e+02   4.7478065e+01   1.4171627e+02   1.0097516e+02   7.0334890e+01   2.8109677e+01   9.6007677e+01   6.0649677e+01   1.8246641e+02   2.9724516e+01   1.7572010e+02   1.1389677e+01   1.5570979e+02   4.5696129e+01   1.6803947e+02   3.7608710e+01   1.6063066e+02   2.1456677e+02   3.1763368e+01   4.6049677e+01   1.8401119e+02   2.5258387e+01   1.6687320e+02   1.0767742e+01   9.5543871e+00   2.6149032e+01  -6.1038581e+00   1.8366129e+01   1.0848974e+02   1.6638226e+02   8.9941677e+01   8.4542581e+01   1.6830917e+02   1.1837323e+02   2.0977561e+01   2.3311935e+01   2.0644000e+00   3.6084516e+01   1.1030582e+02   3.9722903e+01   1.3897185e+02   5.1644194e+01   2.7292298e+02   1.1614839e+01   1.4959339e+02   4.6554516e+01   1.9563725e+02   2.3814839e+01   1.4816772e+02   7.8582258e+01   8.6056000e+01   3.9478387e+01   1.6208625e+02   1.5969839e+02   3.0412194e+01   5.2721613e+01   1.2306905e+02   2.9648065e+01   1.2510396e+02   3.0155161e+01   1.2547791e+02   2.2146452e+01   4.4435381e+01
   1.4425484e+01   1.8407596e+02   3.1679032e+01   2.0430568e+02   8.9530323e+01   2.0135241e+02   4.8599032e+01   1.0301692e+02   2.7682258e+01   1.8543284e+02   6.8818710e+01   1.9618063e+02   2.8800000e+01   1.4651665e+02   1.9504839e+01  -2.6088452e+01   2.7234194e+01   8.4249329e+01   2.9863871e+01   1.8807444e+02   2.1895484e+01   1.5481126e+02   6.0425806e+01   1.9414142e+02   2.5831935e+01   1.9187828e+02   1.9202806e+02   1.7267969e+02   3.1677742e+01   9.3149974e+01   1.1851935e+02   2.0593265e+02   2.7405806e+01  -9.1892387e+00   1.0077161e+02   1.1516988e+02   4.7571290e+01  -1.0764090e+01   6.9644194e+01   1.6539975e+02   3.5955161e+01   1.5434488e+02   3.8597419e+01   2.8274285e+02   2.6177419e+01   8.3138387e+01   4.3521290e+01   2.1489217e+02   4.7853871e+01   2.3389879e+02   2.7775484e+01   2.3379377e+02   4.2886129e+01   1.6323363e+02   1.5554774e+02   7.3665032e+00   3.1246129e+01   1.6591483e+02   7.3975806e+01   9.9406774e+01   2.5420645e+01   1.8737506e+02   3.4501613e+01   1.6677632e+02   7.6126774e+01   1.2829405e+02   2.9462903e+01   1.0734258e+01   2.7487419e+01   1.5273230e+02   2.6889355e+01   1.9215240e+02  -7.1374194e+00   4.3761639e+01   4.0310000e+01   1.8092778e+02   2.9351871e+02   9.9094710e+00   4.9537097e+01   2.1699348e+02   2.4922548e+02   1.1387445e+01   2.9564194e+01   1.3499325e+02   3.3775484e+01   1.3404732e+02   3.3378065e+01   1.3530137e+02   2.1806032e+02   7.6025497e+01   2.5337871e+02   1.0980671e+01   1.8622581e+01   1.0032794e+02   8.7026129e+01   1.5726855e+02   5.3319355e+01   1.3338477e+02   3.8363871e+01   1.6726637e+02   1.2457548e+02   1.0893848e+02   5.1979677e+01   1.1282259e+02   3.2484839e+01   1.5437057e+02   2.7742903e+01   9.9121290e-01   4.2070645e+01   1.0641435e+02   2.8861935e+01   1.1643395e+02   1.3603065e+02   1.3132723e+02   3.9493548e+01   1.8074342e+02   6.0645161e+00  -1.1163871e+01   4.3353871e+01   1.5564298e+02   1.0104968e+02  -7.2784516e-01   2.1916774e+01   2.8127303e+01   2.3254516e+01   1.5042932e+02   7.9261290e+00   1.4938268e+02   1.9135484e+01   1.3960142e+02   2.7609710e+02  -1.0363252e+01   1.6623226e+01   1.3210272e+02   3.2545161e+01   1.2003800e+02   2.8528065e+01   1.0108775e+02   1.8467419e+01   1.0318454e+02   3.1648645e+02   1.5146890e+01   1.8488677e+02   1.5862906e+02   3.7613548e+01   1.7884446e+02   1.5430323e+02   2.3395090e+02   4.8048065e+01   1.3362067e+02   1.1011516e+02   1.0874369e+02   3.5109677e+01   1.1625768e+02   6.4839677e+01   1.6904121e+02   3.9904516e+01   2.3290570e+02   1.8249677e+01   1.2473099e+02   2.4416129e+01   2.0626187e+02   4.0748710e+01   1.5747946e+02   2.3742677e+02   2.4454568e+01   3.3159677e+01   2.1654239e+02   2.9118387e+01   1.5061440e+02   1.5097742e+01  -1.4602013e+01   8.4790323e+00   1.5497419e+00   3.3746129e+01   9.9689342e+01   1.6285226e+02   1.1113408e+02   4.2782581e+01   1.4145997e+02   1.1033323e+02   7.6076129e-01   2.3931935e+01   1.0874800e+01   3.7364516e+01   1.1424342e+02   5.7632903e+01   1.2830905e+02   1.7424194e+01   2.4405058e+02  -2.5751613e+00   1.8577859e+02   4.4664516e+01   2.0228845e+02   4.1434839e+01   1.5280812e+02   4.0442258e+01   8.6297200e+01   3.5718387e+01   1.5461705e+02   1.3107839e+02   1.5751794e+01   4.5001613e+01   1.2068665e+02   3.5698065e+01   1.3852996e+02   2.3155161e+01   1.4446791e+02   2.9246452e+01   7.6537381e+01
   2.8575484e+01   1.5499396e+02   3.9299032e+01   1.6531608e+02   1.2329032e+02   1.5841161e+02   3.5409032e+01   1.1364212e+02   2.7592258e+01   1.5640004e+02   6.4478710e+01   1.8547783e+02   3.0700000e+01   1.3545465e+02   8.4548387e+00  -3.6744516e+00   1.6854194e+01   8.5599729e+01   4.1723871e+01   1.7764564e+02   2.2855484e+01   1.7307446e+02   6.0565806e+01   1.7541022e+02   2.7451935e+01   1.8074868e+02   1.8740806e+02   1.4095929e+02   5.0867742e+01   8.3134774e+01   8.7469355e+01   1.9493665e+02   5.4545806e+01   2.3739561e+01   1.2810161e+02   1.3284348e+02   4.4901290e+01  -2.2049032e-01   6.6214194e+01   1.6120415e+02   1.1625161e+01   1.6086128e+02   2.9287419e+01   2.3810765e+02   2.0127419e+01   1.0929239e+02   4.3811290e+01   1.8276897e+02   5.3083871e+01   2.3348039e+02   4.3865484e+01   1.8869657e+02   4.8366129e+01   1.7779523e+02   1.3659774e+02   4.2625032e+00   6.6536129e+01   1.6652163e+02   7.1595806e+01   1.2331717e+02   4.1420645e+01   1.7381506e+02   3.9351613e+01   1.5133832e+02   5.9276774e+01   1.5912205e+02   1.7752903e+01  -8.3289419e+00   1.7297419e+01   1.6302750e+02   3.5179355e+01   2.0419920e+02  -1.1617419e+01   1.1788004e+02   6.7130000e+01   2.1984218e+02   3.0475871e+02   4.1102710e+00   5.3017097e+01   1.9600508e+02   3.2675548e+02   1.3455045e+01   4.4754194e+01   1.1725805e+02   3.6875484e+01   1.6150932e+02   2.4708065e+01   1.0989497e+02   2.2082032e+02   9.3754697e+01   2.2137871e+02   1.7250671e+01   2.7092581e+01   9.0420335e+01   8.8796129e+01   1.5536695e+02   6.0079355e+01   1.3960397e+02   4.7213871e+01   1.6674837e+02   1.2305548e+02   1.2944008e+02   4.9029677e+01   1.1662859e+02   2.5004839e+01   1.0491897e+02   2.9702903e+01  -3.8755871e+00   1.7790645e+01   1.0806675e+02   2.5391935e+01   1.4638155e+02   1.3003065e+02   1.1980723e+02   4.5303548e+01   1.7208862e+02   2.4164516e+01  -1.2818710e+00   5.1353871e+01   1.4379298e+02   1.0623968e+02  -2.2330452e+00   1.2006774e+01   5.9010323e-01   2.9914516e+01   1.2198652e+02   4.0926129e+01   1.4568268e+02   5.0555484e+01   1.2755782e+02   2.6976710e+02   9.9031484e+00   4.4623226e+01   1.5338272e+02   2.8645161e+01   1.1835000e+02   1.8478065e+01   7.4791755e+01   1.6617419e+01   9.3372542e+01   2.7395645e+02  -8.5907097e+00   1.9488677e+02   1.8101906e+02   2.6563548e+01   2.0215846e+02   1.8220323e+02   2.6541890e+02   4.5808065e+01   1.4194987e+02   9.8305161e+01   1.2082849e+02   3.8539677e+01   7.9463277e+01   5.8169677e+01   2.0495481e+02   4.1664516e+01   2.2187490e+02   2.5249677e+01   1.3255099e+02   2.4076129e+01   1.7200907e+02   4.0608710e+01   1.3606066e+02   2.8470677e+02   2.3242168e+01   3.8769677e+01   1.7014359e+02   3.1638387e+01   1.5184280e+02   2.0387742e+01  -1.2735213e+01   2.7479032e+01   2.6129742e+01   3.9126129e+01   1.1987894e+02   1.9247226e+02   1.0424448e+02   3.6212581e+01   1.7422557e+02   9.6853226e+01  -8.4008387e+00   2.4411935e+01   3.0546400e+01   2.5224516e+01   1.3207462e+02   3.2482903e+01   9.4701045e+01   4.3314194e+01   2.3097938e+02  -7.4751613e+00   1.6688059e+02   4.1384516e+01   2.0683085e+02   2.3774839e+01   1.5179092e+02   7.2632258e+01   9.0102000e+01   4.4098387e+01   1.3499665e+02   1.8098839e+02  -4.4810065e+00   2.9891613e+01   1.1800545e+02   3.6318065e+01   1.3329036e+02   2.1995161e+01   1.2924071e+02   2.6336452e+01   7.5860181e+01
   3.5005484e+01   1.5837956e+02   2.5059032e+01   1.5221528e+02   8.8630323e+01   1.7689441e+02   5.8309032e+01   1.3581012e+02   1.8352258e+01   1.5165924e+02   8.0718710e+01   1.9474863e+02   3.7560000e+01   1.1567585e+02   1.4604839e+01  -4.7364516e+00   2.2384194e+01   7.9017329e+01   4.0913871e+01   2.0176044e+02   2.8085484e+01   1.5998606e+02   3.2325806e+01   1.8247942e+02   3.2071935e+01   1.9899908e+02   1.9769806e+02   1.3327609e+02   8.2777742e+01   8.7871974e+01   8.6609355e+01   2.0081545e+02   1.4545806e+01  -8.1604387e+00   9.8291613e+01   1.1750828e+02   8.1051290e+01   1.6367510e+01   5.0354194e+01   1.5285295e+02   3.4195161e+01   1.4838568e+02   3.1347419e+01   2.4888285e+02   3.0697419e+01   9.5486787e+01   3.2381290e+01   1.6830337e+02   5.1803871e+01   1.6187279e+02   2.5485484e+01   1.6231697e+02   3.5126129e+01   1.6837443e+02   1.1511774e+02  -7.3490968e+00   3.7196129e+01   1.6867883e+02   5.3645806e+01   1.0661317e+02   4.6470645e+01   1.9727106e+02   3.6401613e+01   1.5491432e+02   5.7556774e+01   1.5406965e+02   9.5129032e+00   1.3800258e+01   2.9917419e+01   1.4948790e+02   4.0079355e+01   1.8966720e+02   4.4325806e+00   9.7316039e+01   3.2130000e+01   1.8771218e+02   3.0532871e+02  -8.5329032e-02   4.3157097e+01   1.9312388e+02   2.7659548e+02   4.7827845e+01   4.7904194e+01   1.3776605e+02   2.7205484e+01   1.7685292e+02   1.3138065e+01   9.3820568e+01   1.8553032e+02   5.8197897e+01   2.5432871e+02   3.2467097e-01   2.4572581e+01   9.4901935e+01   9.1506129e+01   1.5029015e+02   4.8129355e+01   1.3027997e+02   3.5453871e+01   1.5273917e+02   1.1543548e+02   1.2180968e+02   4.2409677e+01   9.9208194e+01   2.5674839e+01   1.4214537e+02   1.4462903e+01   4.6736129e+00   2.2260645e+01   1.1661915e+02   3.2201935e+01   1.3754675e+02   1.2699065e+02   1.5291043e+02   5.0253548e+01   1.8607262e+02   1.8304516e+01   1.6956929e+01   6.6463871e+01   1.5395418e+02   2.2518968e+02   2.0730955e+01   3.0346774e+01   1.0502903e+01   7.8745161e+00   1.2136972e+02   2.6666129e+01   1.6872348e+02   3.6975484e+01   1.3091422e+02   2.5666710e+02  -1.5998852e+01   3.3143226e+01   1.5297112e+02   2.3165161e+01   1.0893840e+02   3.0668065e+01   9.1336555e+01   2.5807419e+01   7.9357342e+01   2.4648645e+02   2.4936890e+01   1.7950677e+02   1.8515946e+02   2.3753548e+01   1.7224326e+02   1.5265323e+02   2.3423290e+02   4.1708065e+01   1.0884787e+02   1.1307516e+02   1.0674689e+02   5.0299677e+01   7.4952477e+01   8.8269677e+01   1.6859681e+02   3.1434516e+01   2.1569330e+02   4.6296774e+00   7.2920594e+01   3.1366129e+01   1.5994587e+02   3.2178710e+01   1.2578506e+02   2.6699677e+02   1.5758968e+01   6.2499677e+01   1.9596519e+02   2.4728387e+01   1.7086560e+02   4.7177419e+00  -6.0116129e+00   1.4049032e+01  -7.4658581e+00   1.6316129e+01   1.2499374e+02   1.6609226e+02   1.0587488e+02   3.7882581e+01   1.5866197e+02   1.1580323e+02   3.9931613e+00   1.1741935e+01  -2.8700000e+00   2.6794516e+01   1.1218902e+02   3.3442903e+01   1.2524425e+02   4.7314194e+01   2.6220938e+02  -9.4251613e+00   1.8236659e+02   4.1554516e+01   1.9414725e+02   2.4534839e+01   1.2892012e+02   8.2632258e+01   7.7922000e+01   6.0568387e+01   1.5010905e+02   1.3917839e+02  -3.7062065e+00   4.2951613e+01   1.4063065e+02   2.8558065e+01   1.5905116e+02   1.5105161e+01   1.3179191e+02   2.0476452e+01   7.1138981e+01
   1.8335484e+01   1.7800316e+02   1.4159032e+01   1.9065728e+02   1.0682032e+02   1.4648921e+02   6.8449032e+01   1.1646892e+02   3.8442258e+01   1.6429204e+02   8.9008710e+01   2.1075543e+02   2.9470000e+01   1.5546305e+02   6.0248387e+00  -6.2400516e+00   4.6574194e+01   8.2082129e+01   4.3823871e+01   2.3504764e+02   2.7375484e+01   1.7504286e+02   6.5615806e+01   1.9362622e+02   4.4401935e+01   1.7039268e+02   1.9478806e+02   1.5964889e+02   4.4827742e+01   8.3237974e+01   1.1017935e+02   1.8773985e+02   2.8455806e+01  -1.7843239e+01   7.4531613e+01   1.2535908e+02   5.6051290e+01  -9.2124903e+00   4.6354194e+01   1.6050295e+02   1.6055161e+01   1.4412688e+02   2.8037419e+01   2.2458765e+02   2.0657419e+01   8.1719987e+01   4.2051290e+01   1.6628977e+02   5.4703871e+01   2.1207079e+02   2.3155484e+01   1.7602337e+02   5.0026129e+01   1.7299243e+02   1.4130774e+02   2.7957032e+00   5.8866129e+01   1.5294523e+02   6.3355806e+01   1.2211637e+02   5.0900645e+01   1.9810666e+02   1.5451613e+01   1.5397032e+02   6.4796774e+01   1.5187045e+02   1.2942903e+01   1.8815858e+01   3.0777419e+01   1.3494910e+02   3.8839355e+01   1.6843640e+02  -4.5674194e+00   8.5176039e+01   1.8810000e+01   1.8339778e+02   2.9018871e+02   2.3035871e+01   4.3827097e+01   1.8907028e+02   3.3643548e+02   5.2006452e+00   1.5284194e+01   1.3637565e+02   3.3725484e+01   1.7552132e+02   3.3278065e+01   1.0044937e+02   2.1725032e+02   5.7130297e+01   2.3594871e+02  -9.1549290e+00   1.7622581e+01   9.8647935e+01   8.0506129e+01   1.4903015e+02   4.9799355e+01   1.3000637e+02   4.8833871e+01   1.7023877e+02   1.4095548e+02   1.2986808e+02   5.4129677e+01   9.2990594e+01   3.0054839e+01   1.0632497e+02   3.0742903e+01   3.0271213e+01   2.8500645e+01   1.0296995e+02   3.9621935e+01   1.6886315e+02   1.4289065e+02   1.4482843e+02   4.2303548e+01   1.7723862e+02   9.9745161e+00  -2.4186671e+01   4.4253871e+01   1.5041098e+02   2.1604968e+02  -2.3478452e+00   1.3866774e+01   2.6061303e+01   4.9724516e+01   1.3674172e+02   3.6556129e+01   1.3577228e+02   3.8705484e+01   1.4493582e+02   2.6971710e+02  -5.4728516e+00   3.3573226e+01   1.3064672e+02   1.3305161e+01   1.0238720e+02   2.9858065e+01   1.0769135e+02   2.9087419e+01   8.6524942e+01   2.7767645e+02  -8.0383097e+00   1.8598677e+02   1.8159106e+02   3.2993548e+01   2.1811406e+02   1.8665323e+02   2.6746290e+02   6.4288065e+01   1.3856147e+02   1.0697516e+02   1.1894489e+02   4.1879677e+01   9.2526077e+01   9.4219677e+01   1.6612081e+02   9.1194516e+01   2.6380250e+02   4.4969677e+01   1.1554339e+02   2.7456129e+01   1.3954867e+02   4.2268710e+01   1.6135786e+02   2.7294677e+02   2.6992968e+01   3.1999677e+01   1.9268519e+02   3.6498387e+01   1.5716400e+02   1.9387742e+01   6.5847871e+00   9.9590323e+00  -3.3286581e+00   5.2406129e+01   9.5006542e+01   1.8057226e+02   1.1633648e+02   3.0732581e+01   1.6146397e+02   1.0947323e+02   1.1499561e+01   1.1031935e+01   7.0468000e+00   4.1514516e+01   1.4777142e+02   4.1442903e+01   1.4326425e+02   3.8254194e+01   2.4388418e+02  -7.2851613e+00   1.3834539e+02   5.0384516e+01   2.1305085e+02   2.0864839e+01   1.6135372e+02   6.9012258e+01   9.8201600e+01   3.5378387e+01   1.5617425e+02   1.4507839e+02   1.7491794e+01   6.5841613e+01   1.5379945e+02   3.7128065e+01   1.5631556e+02   1.1045161e+01   1.2416671e+02   1.4716452e+01   7.1699781e+01
   2.1335484e+01   1.6000316e+02   1.1729032e+01   1.8904168e+02   1.2806032e+02   1.5179001e+02   5.6879032e+01   1.0668452e+02  -1.7477419e+00   1.4964724e+02   6.0718710e+01   1.9096863e+02   2.5470000e+01   1.5011305e+02   1.7884839e+01  -1.3428852e+01   2.5854194e+01   8.1829729e+01   3.4393871e+01   2.1823204e+02   2.3755484e+01   2.0114246e+02   5.9475806e+01   2.0821742e+02   4.0781935e+01   1.7783228e+02   1.7788806e+02   1.6781089e+02   3.1017742e+01   8.6962774e+01   1.1784935e+02   1.6417625e+02   3.2735806e+01   1.3244361e+01   7.5911613e+01   1.3158868e+02   5.0901290e+01  -1.2080490e+01   4.6884194e+01   1.3951055e+02   2.8955161e+01   1.4147488e+02   3.7977419e+01   2.2616245e+02   1.7177419e+01   9.7858387e+01   3.2521290e+01   1.7824217e+02   6.4943871e+01   2.0858159e+02   2.5105484e+01   2.0553737e+02   3.5986129e+01   1.6492563e+02   1.3930774e+02   1.3857032e+00   3.4536129e+01   1.6746163e+02   6.7885806e+01   1.0142397e+02   1.7230645e+01   3.0603026e+02   3.2931613e+01   1.4690192e+02   6.7846774e+01   1.5814645e+02   6.2729032e+00  -3.6054194e-01   2.9727419e+01   1.2055310e+02   3.1839355e+01   1.8108640e+02  -1.3617419e+01   9.4380039e+01   4.4750000e+01   1.8863258e+02   2.7561871e+02  -1.6585290e+00   3.0827097e+01   1.9325028e+02   2.9654548e+02   3.9971845e+01   4.7044194e+01   1.4164485e+02   3.1345484e+01   1.6624172e+02   2.3948065e+01   1.0838577e+02   2.0729032e+02   7.4597097e+01   2.2532871e+02   1.5074671e+01   1.3192581e+01   1.1395234e+02   8.9506129e+01   1.3660015e+02   5.0509355e+01   1.3341957e+02   3.7213871e+01   1.7301837e+02   1.1352548e+02   1.1649248e+02   2.6599677e+01   1.0638299e+02   1.5574839e+01   1.0938337e+02   2.7082903e+01   1.3424013e+01   2.2360645e+01   1.0404115e+02   3.1431935e+01   1.3032835e+02   1.2775065e+02   1.2651963e+02   4.3873548e+01   1.8492302e+02  -6.7354839e+00   2.0580129e+01   7.5143871e+01   1.6298978e+02   2.1832968e+02   1.0749755e+01   2.7626774e+01   1.5770503e+01   4.5494516e+01   1.3350012e+02   1.9456129e+01   1.2288028e+02   2.3395484e+01   9.1420619e+01   2.3300710e+02   1.2123948e+01   1.2763226e+01   1.5522152e+02   1.6165161e+01   1.0025840e+02   2.5048065e+01   1.0102615e+02   3.3807419e+01   8.5237342e+01   2.8243645e+02   2.3060890e+01   1.7955677e+02   2.1472546e+02   3.8463548e+01   2.1863646e+02   1.9535323e+02   2.5221690e+02   4.8518065e+01   1.5725307e+02   1.0988516e+02   1.0252209e+02   4.6209677e+01   1.1117968e+02   8.1219677e+01   1.6621081e+02   4.2844516e+01   2.5855050e+02   3.7539677e+01   1.5880779e+02   3.2746129e+01   1.6898547e+02   4.6558710e+01   1.4729466e+02   2.5837677e+02   2.2778568e+01   4.7159677e+01   2.0742239e+02   2.7308387e+01   1.7570920e+02   2.4287742e+01   1.8802787e+01   2.3909032e+01   2.2035342e+01   4.4646129e+01   1.0095734e+02   1.6385226e+02   1.3248408e+02   7.7212581e+01   1.4108557e+02   9.3563226e+01  -1.2037639e+01   1.9171935e+01  -2.7444000e+00   4.0274516e+01   1.1340062e+02   5.4152903e+01   1.0805745e+02   4.1094194e+01   2.4720698e+02  -1.4765161e+01   1.3613379e+02   3.9054516e+01   1.8051725e+02   2.8534839e+01   1.0484012e+02   6.9342258e+01   9.7935200e+01   5.0238387e+01   1.2317545e+02   1.4045839e+02   2.3281394e+01   2.8341613e+01   1.5018945e+02   3.2458065e+01   1.4578916e+02   2.6251613e+00   1.3205031e+02   3.4626452e+01   5.7246981e+01
   3.1815484e+01   1.8244476e+02   1.4449032e+01   2.1640408e+02   9.6290323e+01   1.6433161e+02   8.8169032e+01   1.5413132e+02   1.9872258e+01   1.5543764e+02   7.3008710e+01   2.0055543e+02   1.7230000e+01   1.4839225e+02   1.7694839e+01  -1.1893652e+01   2.6804194e+01   1.0504373e+02   4.3673871e+01   1.8520964e+02   4.1135484e+01   1.7865206e+02   6.0995806e+01   1.9380582e+02   2.6881935e+01   1.9313428e+02   2.1169806e+02   1.3244609e+02   3.9777742e+01   8.2501974e+01   1.3174935e+02   1.8935425e+02   2.3255806e+01  -2.3272387e+00   8.9681613e+01   1.2605708e+02   4.7811290e+01   5.7867097e+00   6.2694194e+01   1.4576575e+02   1.8335161e+01   1.6794448e+02   5.5037419e+01   2.6704765e+02   2.7087419e+01   1.0749559e+02   5.9051290e+01   1.9483977e+02   5.7233871e+01   2.2381839e+02   3.7485484e+01   2.1001697e+02   4.9076129e+01   1.5773843e+02   1.2264774e+02   1.4048503e+01   5.6916129e+01   1.8263123e+02   7.9645806e+01   1.0414317e+02   4.4660645e+01   1.7045586e+02   3.6161613e+01   1.6893352e+02   5.7466774e+01   1.3278685e+02   2.6082903e+01   1.1144658e+01   3.5637419e+01   1.2565030e+02   4.5409355e+01   1.5534080e+02  -5.3774194e+00   1.0295084e+02   4.7690000e+01   1.9371738e+02   2.7070871e+02   4.0427097e-01   5.0967097e+01   2.1387908e+02   2.0822548e+02   3.0567445e+01   3.3994194e+01   1.4844885e+02   4.4115484e+01   1.5636012e+02   2.0808065e+01   1.0934697e+02   1.9410032e+02   6.8272297e+01   2.1818871e+02   1.2935871e+01   2.0242581e+01   9.3248335e+01   9.0506129e+01   1.7342015e+02   5.7609355e+01   1.3533157e+02   4.4883871e+01   1.8193477e+02   9.6335484e+01   1.2929768e+02   4.6599677e+01   9.6782994e+01   5.7248387e+00   1.2793137e+02   1.6032903e+01  -2.8319871e+00   3.1410645e+01   9.3267148e+01   2.7431935e+01   1.5388835e+02   1.2189065e+02   1.4731843e+02   4.3013548e+01   1.9637182e+02   1.7345161e+00  -1.4437471e+01   4.5303871e+01   1.3469698e+02   2.5389968e+02   1.2714155e+01   2.9156774e+01   1.5978103e+01   2.3964516e+01   1.6260252e+02   1.4561290e+00   1.3763028e+02   3.1705484e+01   1.2238582e+02   2.1395710e+02   1.5037948e+01   2.0053226e+01   1.7620832e+02   2.9595161e+01   9.6664000e+01   2.9858065e+01   1.0383135e+02   1.7277419e+01   7.5039742e+01   2.7119645e+02  -2.7990968e-01   2.2245677e+02   1.8267346e+02   3.8853548e+01   2.2141526e+02   1.7125323e+02   2.6099490e+02   5.5808065e+01   1.4261987e+02   1.0664516e+02   9.9731290e+01   4.0919677e+01   1.0579288e+02   8.1079677e+01   1.9212201e+02   4.4784516e+01   2.7310530e+02   4.3249677e+01   1.1806099e+02   3.3986129e+01   1.6116627e+02   5.2228710e+01   1.6946106e+02   2.7180677e+02   2.1234168e+01   6.3659677e+01   2.6965239e+02   3.6638387e+01   1.8753280e+02   2.1767742e+01  -1.1135613e+01   3.6189032e+01  -1.2427058e+01   3.4456129e+01   1.1634254e+02   1.8361226e+02   1.1714328e+02   7.5492581e+01   1.5265317e+02   9.7563226e+01   8.4023613e+00   3.8419355e+00   3.3200000e-01   5.2414516e+01   1.0913942e+02   4.0722903e+01   1.5089185e+02   4.8374194e+01   2.4573458e+02   5.0948387e+00   1.3630499e+02   6.7884516e+01   1.9454085e+02   2.5154839e+01   1.3939052e+02   7.2012258e+01   8.8201600e+01   3.8808387e+01   1.2846985e+02   1.2007839e+02  -1.1782065e+00   4.3841613e+01   1.3788945e+02   2.8038065e+01   1.2747276e+02   1.4255161e+01   1.4380991e+02   3.0956452e+01   6.3640581e+01
   1.6235484e+01   1.9998116e+02   7.7903226e-01   1.9291768e+02   6.3720323e+01   1.5574721e+02   5.4259032e+01   1.5527412e+02   1.4302258e+01   1.7636324e+02   5.9718710e+01   1.7871863e+02   2.9990000e+01   1.3866145e+02   2.2744839e+01  -2.4107652e+01   2.3954194e+01   7.5411729e+01   2.4723871e+01   1.8757564e+02   1.8665484e+01   1.7406966e+02   4.7325806e+01   1.7580942e+02   2.8691935e+01   1.7079948e+02   1.8726806e+02   1.3192049e+02   2.5107742e+01   5.3815574e+01   1.0622935e+02   1.9134585e+02   1.3835806e+01   1.3706361e+01   8.6631613e+01   7.5201084e+01   5.4861290e+01  -2.1572903e+00   5.2884194e+01   1.6513055e+02   3.1245161e+01   1.5072168e+02   2.7477419e+01   2.6519245e+02   3.0874194e+00   8.0465587e+01   3.7191290e+01   1.9658857e+02   7.1043871e+01   2.0828359e+02   3.1155484e+01   2.2405337e+02   4.0696129e+01   1.8497883e+02   1.3340774e+02   2.4857703e+01   2.8956129e+01   2.0062803e+02   4.3405806e+01   1.1138237e+02   3.2900645e+01   1.6535666e+02   2.3501613e+01   1.6051632e+02   6.8746774e+01   1.5026445e+02   1.9929032e+00   1.9318581e+00   2.8917419e+01   1.4351790e+02   3.2789355e+01   1.9535040e+02   8.1258065e-01   8.7885639e+01   4.8750000e+01   1.8256258e+02   2.8270871e+02  -1.6745729e+01   4.1057097e+01   2.2791188e+02   3.0717548e+02   1.3171445e+01   1.4234194e+01   1.3902965e+02   3.1875484e+01   1.6333932e+02   1.4858065e+01   1.0616297e+02   2.0739032e+02   8.8969097e+01   2.3128871e+02  -5.9721290e+00   1.9142581e+01   9.1906335e+01   6.9456129e+01   1.3467415e+02   5.5369355e+01   1.5536077e+02   3.8453871e+01   1.7096917e+02   1.2190548e+02   1.0125208e+02   5.3599677e+01   9.5742994e+01   2.3244839e+01   1.1833977e+02   3.0742903e+01   2.2081213e+01   2.6930645e+01   1.0962555e+02   4.2341935e+01   1.8754555e+02   1.1665065e+02   1.2578763e+02   6.7873548e+01   7.4093019e+01   1.0064516e+01   9.7061290e+00   6.2463871e+01   1.4395418e+02   2.2127968e+02   2.6463755e+01   3.9346774e+01   3.1629032e+00   2.5534516e+01   1.3871692e+02   3.3506129e+01   1.2443628e+02   1.9555484e+01   9.7937819e+01   2.4347710e+02  -6.6136516e+00   2.8573226e+01   1.4518672e+02   2.2695161e+01   9.8356000e+01   4.3528065e+01   8.8837755e+01   1.4087419e+01   1.0472494e+02   2.9057645e+02   1.9219690e+01   2.1560677e+02   2.1641146e+02   2.6703548e+01   1.8528726e+02   1.5515323e+02   2.5958290e+02   4.4238065e+01   1.2550547e+02   1.0778516e+02   9.7070090e+01   3.7679677e+01   9.7152077e+01   7.3029677e+01   1.9209601e+02   8.5614516e+01   2.6030890e+02   1.7059677e+01   1.3596619e+02   5.3506129e+01   2.0141467e+02   3.9698710e+01   1.7142346e+02   3.0099677e+02   3.4228968e+01   5.2329677e+01   1.6455879e+02   3.0638387e+01   1.4839280e+02   1.3857742e+01  -1.2212813e+01   1.5289032e+01  -4.2505806e-01   1.0166129e+01   1.0667574e+02   1.9923226e+02   1.1941368e+02   5.0112581e+01   1.1425357e+02   1.0975323e+02   7.0971613e+00   2.7221935e+01   4.1816000e+00   4.4704516e+01   1.4537622e+02   2.6052903e+01   1.1297545e+02   3.5374194e+01   2.3005458e+02   1.7148387e+00   1.4985539e+02   5.1834516e+01   1.9377485e+02   3.1054839e+01   1.2358852e+02   5.7962258e+01   1.0289560e+02   4.5998387e+01   1.4137465e+02   1.7160839e+02   1.9599394e+01   5.0001613e+01   1.3228665e+02   3.8988065e+01   1.2302676e+02   5.4151613e+00   1.2245711e+02   1.1336452e+01   6.0440181e+01
   4.2955484e+01   1.4479356e+02   4.2829032e+01   2.4284368e+02   6.0100323e+01   1.4293681e+02   6.3309032e+01   1.2322012e+02   1.2112258e+01   1.7253844e+02   6.1958710e+01   1.8210943e+02   2.6370000e+01   1.8276105e+02   9.6448387e+00   4.4203484e+00   2.7184194e+01   9.8823329e+01   3.0963871e+01   2.2322644e+02   4.9275484e+01   1.8962086e+02   4.2895806e+01   1.6973382e+02   4.3211935e+01   1.8063788e+02   2.1307806e+02   1.6523569e+02   3.8297742e+01   8.5240374e+01   2.1427935e+02   7.5791845e+01   3.3215806e+01  -2.4894039e+01   1.0463161e+02   1.3191108e+02   5.9101290e+01   8.8350968e-01   4.2264194e+01   1.6726015e+02   2.2145161e+01   1.4844968e+02   3.2727419e+01   2.5458245e+02   3.4037419e+01   9.0179587e+01   5.1431290e+01   1.7153937e+02   6.6803871e+01   2.1338279e+02   3.9915484e+01   1.9849257e+02   2.6696129e+01   1.6328883e+02   1.1730774e+02   1.6005703e+01   5.6106129e+01   1.9192603e+02   6.8785806e+01   1.0359197e+02   4.7510645e+01   1.7356786e+02   2.9881613e+01   1.2209592e+02   6.9036774e+01   1.5381125e+02   1.8182903e+01   8.2665806e-01   4.0207419e+01   1.3633470e+02   4.3269355e+01   1.7779200e+02  -6.6574194e+00   9.8723239e+01   5.6000000e+01   2.1780258e+02   2.8304871e+02   1.2657071e+01   6.3917097e+01   1.9022308e+02   2.7991548e+02   2.0042245e+01   4.3044194e+01   1.6148485e+02   4.0925484e+01   1.4613532e+02   3.7518065e+01   1.0330017e+02   1.9663032e+02   8.9879897e+01   1.9399871e+02   1.0731071e+01   2.8902581e+01   9.6555535e+01   7.2456129e+01   1.5267415e+02   4.4509355e+01   1.3970957e+02   4.8593871e+01   1.7796797e+02   1.3219548e+02   1.3127888e+02   5.0029677e+01   9.2028594e+01   3.8334839e+01   1.7299257e+02   2.4222903e+01  -1.5677187e+01   2.7550645e+01   1.3100595e+02   2.7241935e+01   1.5271355e+02   1.1803065e+02   1.4057723e+02   8.9873548e+01   1.7813019e+01   1.3045161e+00   4.0769290e+00   4.5563871e+01   1.5093618e+02   2.5623968e+02   1.1246955e+01   2.9916774e+01   5.3473032e+00   2.4724516e+01   1.3769172e+02   2.3036129e+01   1.5838388e+02   4.0975484e+01   1.2585422e+02   2.6357710e+02   1.5588348e+01   3.8713226e+01   1.3976552e+02   3.7645161e+01   9.6440000e+01   4.7238065e+01   1.3340095e+02   2.6467419e+01   7.8444542e+01   2.9153645e+02  -6.1710968e-01   2.1574677e+02   2.1445026e+02   3.2853548e+01   1.8765526e+02   1.6280323e+02   2.3762090e+02   3.9328065e+01   1.3884827e+02   1.1692516e+02   8.6008890e+01   3.4299677e+01   9.9182477e+01   6.2169677e+01   2.2511481e+02   4.2494516e+01   2.8263850e+02   2.7629677e+01   1.5303059e+02   3.9416129e+01   1.6197187e+02   4.4128710e+01   1.6282906e+02   2.2151677e+02   3.2487368e+01   3.9439677e+01   1.6669999e+02   3.0118387e+01   1.4786440e+02   2.1577742e+01  -1.2120413e+01  -9.0096774e-01  -1.9369858e+01   3.8646129e+01   1.1529734e+02   1.6652226e+02   1.0984048e+02   4.2452581e+01   1.3029637e+02   1.2737323e+02   1.8877561e+01   2.8171935e+01   1.2765600e+01   5.9224516e+01   1.8526462e+02   3.1962903e+01   1.3545265e+02   4.0594194e+01   2.3963698e+02   3.3348387e+00   1.7630579e+02   5.3714516e+01   1.9678445e+02   4.1914839e+01   1.2280972e+02   7.8292258e+01   1.1302920e+02   4.2378387e+01   1.2989425e+02   1.1298839e+02   2.1248994e+01   5.0561613e+01   1.1680185e+02   4.0418065e+01   1.3572236e+02   1.3205161e+01   1.4178391e+02   9.3364516e+00   7.5220181e+01
   1.6335484e+01   1.2792316e+02   1.6869032e+01   2.2401048e+02   8.1340323e+01   1.1566761e+02   5.5259032e+01   1.3510412e+02   1.9822258e+01   1.6440164e+02   5.0048710e+01   1.4654223e+02   5.8500000e+00   1.9068265e+02   7.1248387e+00  -1.4138052e+01   3.2614194e+01   7.9058929e+01   5.3633871e+01   1.8503284e+02   3.7615484e+01   1.7227366e+02   6.4515806e+01   1.9581422e+02   5.0641935e+01   1.9270348e+02   2.3673806e+02   1.6053289e+02   1.4827742e+01   9.6397974e+01   2.8003935e+02  -4.5589548e+00   3.2595806e+01  -6.9844387e+00   8.2631613e+01   1.5252108e+02   5.3291290e+01   2.8183097e+00   4.9784194e+01   1.2708855e+02   4.0385161e+01   1.6246048e+02   3.6477419e+01   2.8197245e+02   3.1227419e+01   9.6064387e+01   4.0671290e+01   1.7798017e+02   5.2323871e+01   1.7102119e+02   3.5485484e+01   1.9013697e+02   2.3126129e+01   1.6938443e+02   1.3387774e+02  -1.8899897e+01   4.2196129e+01   1.5699883e+02   7.7645806e+01   1.0811317e+02   8.8370645e+01   2.1233906e+02   3.6311613e+01   1.6420152e+02   6.2706774e+01   1.5617765e+02   9.6529032e+00  -2.0780942e+01   2.7487419e+01   1.3549230e+02   1.8839355e+01   1.7284640e+02  -9.3774194e+00   9.3130839e+01   5.0380000e+01   1.6756218e+02   2.8937871e+02   1.2720671e+01   5.4017097e+01   2.2649508e+02   2.3312548e+02   3.2575445e+01   1.8374194e+01   1.1955845e+02   3.3925484e+01   1.6360532e+02   2.6468065e+01   8.5474168e+01   2.2539032e+02   8.2049097e+01   2.3104871e+02  -5.9529290e+00   2.3712581e+01   8.1780735e+01   8.4556129e+01   1.5046615e+02   5.4509355e+01   1.2352957e+02   2.8933871e+01   1.5330077e+02   9.0195484e+01   1.5673888e+02   2.3129677e+01   1.1585059e+02   1.2054839e+01   1.0890497e+02   1.9702903e+01  -1.4555871e+00   1.8980645e+01   1.3116155e+02   2.2911935e+01   1.3648995e+02   1.2046065e+02   1.2686283e+02   1.9058355e+02   5.8062194e+00   9.8745161e+00   1.9613290e+00   3.5043871e+01   1.5882778e+02   2.6218968e+02   2.1009548e+00   2.2816774e+01   1.7345303e+01   2.5254516e+01   1.1145932e+02   2.2616129e+01   1.7183748e+02   3.4765484e+01   1.4282102e+02   2.7123710e+02   6.4955484e+00   4.8623226e+01   1.5444272e+02   1.0505161e+01   8.9901200e+01   2.5568065e+01   1.0265455e+02   1.1997419e+01   6.9742142e+01   2.9491645e+02   1.3872490e+01   2.1969677e+02   1.6313426e+02   3.0423548e+01   2.0898966e+02   1.5580323e+02   2.7318090e+02   5.0618065e+01   1.4532507e+02   1.1583516e+02   8.7996090e+01   2.9069677e+01   1.0093088e+02   7.5789677e+01   1.7935521e+02   5.6314516e+01   2.2053290e+02   4.5059677e+01   1.6239619e+02   3.4176129e+01   1.8148107e+02   6.0028710e+01   1.5964706e+02   2.5813677e+02   1.4847768e+01   3.8269677e+01   1.7985359e+02   2.4828387e+01   1.4614760e+02   2.7957742e+01  -2.1530813e+01   2.4959032e+01   2.9013419e+00   8.6461290e+00   1.1126734e+02   1.8071226e+02   1.2522528e+02   3.7492581e+01   1.4173317e+02   8.3713226e+01  -5.1596387e+00   2.9791935e+01   2.0406000e+01   5.5654516e+01   1.2955022e+02   5.1672903e+01   1.0201585e+02   4.0534194e+01   2.3625178e+02  -8.6651613e+00   1.5930579e+02   5.8944516e+01   2.0475605e+02   2.1534839e+01   1.5149012e+02   7.2582258e+01   1.0243600e+02   5.9528387e+01   1.5086225e+02   4.0508387e+01   1.8947394e+01   4.6391613e+01   1.2613545e+02   4.0508065e+01   1.3085516e+02   1.9205161e+01   1.3751391e+02   1.8046452e+01   6.2103381e+01
   1.5575484e+01   1.2588396e+02   4.2969032e+01   2.0935248e+02   8.0720323e+01   1.5266721e+02   5.4309032e+01   1.3651012e+02   1.5012258e+01   1.4716644e+02   4.4288710e+01   1.5676303e+02   3.7470000e+01   1.8082305e+02   7.4548387e+00  -7.4445161e-01   2.1424194e+01   1.0537413e+02   3.8633871e+01   2.1123284e+02   2.5755484e+01   1.7736246e+02   6.7665806e+01   1.6937222e+02   4.8501935e+01   1.6135468e+02   2.0716806e+02   1.7160849e+02   2.5727742e+01   9.0575974e+01   3.1412935e+02   1.1663845e+01   2.9685806e+01  -9.3216387e+00   9.8961613e+01   1.2921468e+02   5.3671290e+01   3.6979097e+00   5.9834194e+01   1.4414455e+02   2.4625161e+01   1.4272128e+02   3.3037419e+01   2.2486765e+02   1.6177419e+01   1.0812839e+02   3.2761290e+01   1.8822297e+02   6.3183871e+01   1.9058239e+02   3.6625484e+01   1.7542577e+02   4.1696129e+01   1.9922883e+02   1.5073774e+02  -5.8696774e-02   4.6196129e+01   1.9205883e+02   6.1455806e+01   1.0555837e+02   1.9956065e+02   1.3654386e+02   3.4021613e+01   1.4181472e+02   6.6656774e+01   1.2314165e+02   2.8132903e+01  -1.5934194e-01   9.3974194e+00   1.2831950e+02   3.9319355e+01   1.8086800e+02   1.4825806e+00   8.8502039e+01   4.6560000e+01   1.9398778e+02   2.6451871e+02   1.3469471e+01   4.4677097e+01   2.0167228e+02   2.6275548e+02   4.0575045e+01   4.6754194e+01   1.1675805e+02   2.7255484e+01   1.8075892e+02   2.7898065e+01   1.1687977e+02   2.0915032e+02   9.7068297e+01   1.5851871e+02  -7.0105290e+00   1.7282581e+01   8.3965135e+01   8.7796129e+01   1.2420695e+02   3.4039355e+01   1.2840717e+02   3.0643871e+01   1.5550397e+02   1.2305548e+02   1.4330008e+02   3.9369677e+01   1.0398139e+02   4.5294839e+01   1.7924577e+02   1.1122903e+01   2.6370813e+01   1.9640645e+01   1.1191875e+02   4.2771935e+01   1.4890115e+02   1.0156065e+02   1.2223483e+02   1.9072355e+02   1.5695019e+01  -2.5483871e-02   1.4753329e+01   4.0773871e+01   1.5110938e+02   2.4547968e+02  -1.0472245e+01   1.9486774e+01   1.1751703e+01   1.8104516e+01   1.2098132e+02   2.0616129e+01   1.9441748e+02   3.1285484e+01   1.1604942e+02   2.1466710e+02   2.5931148e+01   2.5143226e+01   1.5275112e+02   2.9265161e+01   9.5400400e+01   3.6338065e+01   9.4932955e+01   7.9974194e+00   7.6402142e+01   2.7386645e+02   1.4164903e+00   1.8436677e+02   1.6358066e+02   3.8653548e+01   1.6581126e+02   1.8010323e+02   2.6623690e+02   3.8088065e+01   1.6256747e+02   7.3075161e+01   9.5986890e+01   4.2109677e+01   8.5027677e+01   8.4079677e+01   1.3731201e+02   3.8904516e+01   2.0104570e+02   2.9009677e+01   1.5182019e+02   5.0176129e+01   1.6606107e+02   3.1838710e+01   1.6186226e+02   2.7013677e+02   5.7477677e+00   5.6159677e+01   2.4620239e+02   3.1778387e+01   1.0587160e+02   2.8097742e+01  -3.2120129e+00   3.2809032e+01  -2.3966581e+00   2.5746129e+01   1.2875934e+02   1.7314226e+02   1.2550088e+02   6.2212581e+01   1.0652557e+02   9.7043226e+01   3.3539613e+00   2.3791935e+01   5.7860000e+00   3.2514516e+01   7.9351419e+01   4.7342903e+01   1.2822225e+02   2.6144194e+01   2.5924298e+02   1.8004839e+01   1.7427219e+02   4.5884516e+01   1.9436085e+02   2.7434839e+01   1.1101812e+02   9.2342258e+01   1.2647520e+02   3.9378387e+01   1.5228425e+02   4.3418387e+01   1.4904594e+01   4.4721613e+01   1.3042905e+02   1.7368065e+01   1.5265636e+02   1.4895161e+01   1.3422871e+02   3.1246452e+01   6.4757381e+01
   2.3855484e+01   1.4680156e+02   4.0679032e+01   2.0020568e+02   8.2960323e+01   1.2382801e+02   5.0309032e+01   1.0131012e+02   3.0732258e+01   1.9428884e+02   6.9238710e+01   1.3680703e+02   1.1700000e+01   1.7631465e+02   9.6048387e+00   1.8183548e+01   1.4804194e+01   8.7053729e+01   3.1583871e+01   1.9583684e+02   2.0895484e+01   1.8294126e+02   4.6375806e+01   1.8035542e+02   5.5111935e+01   1.7715588e+02   2.0354806e+02   1.8651809e+02   2.3107742e+01   7.8925574e+01   3.0670935e+02   9.6874452e+00   3.2685806e+01   5.2983613e+00   7.3681613e+01   1.2466708e+02   5.4951290e+01  -6.1644903e+00   4.7544194e+01   1.5774775e+02   2.8295161e+01   1.4880768e+02   5.4407419e+01   2.5634805e+02   3.5937419e+01   9.1687587e+01   6.4431290e+01   1.8487937e+02   6.3893871e+01   2.0652559e+02   2.0775484e+01   1.8369377e+02   3.3266129e+01   1.6933323e+02   1.5354774e+02  -2.8093497e+01   3.6296129e+01   1.5380083e+02   7.3125806e+01   9.9524774e+01   7.6610645e+01   1.9970986e+02   1.7971613e+01   1.4771872e+02   7.0846774e+01   1.5757645e+02   2.2322903e+01   1.3054581e+00   1.0347419e+01   1.3277350e+02   4.0559355e+01   1.6557880e+02   7.1525806e+00   1.2042844e+02   3.6380000e+01   1.9905218e+02   2.7899871e+02  -4.2089290e+00   4.0297097e+01   1.9673268e+02   2.2022548e+02   3.6077445e+01   3.3284194e+01   1.3693565e+02   4.1255484e+01   1.8496892e+02   2.0138065e+01   1.0498057e+02   2.0663032e+02   7.4789897e+01   2.4489871e+02   1.0559071e+01   2.5242581e+01   8.8798335e+01   9.1606129e+01   1.6243215e+02   4.6889355e+01   1.6684917e+02   2.2983871e+01   1.6011677e+02   1.2343548e+02   1.1993968e+02   3.7319677e+01   1.0947539e+02   3.8484839e+01   1.6117057e+02   3.3842903e+01  -1.1167871e+00   4.0640645e+01   1.0495875e+02   1.8051935e+01   1.6415875e+02   1.2480065e+02   1.4932563e+02   1.8192355e+02   1.8399019e+01   2.2544516e+01   8.4277290e+00   4.1623871e+01   1.3857138e+02   2.9189968e+02   1.7241548e+00   2.2916774e+01   2.2337303e+01   2.2824516e+01   1.3246372e+02   2.5246129e+01   1.4346708e+02   2.7865484e+01   1.1506302e+02   2.7576710e+02   6.9431484e+00   5.3813226e+01   1.7969752e+02   1.8975161e+01   1.0736360e+02   3.2528065e+01   1.0799775e+02   2.5377419e+01   8.3821742e+01   2.6072645e+02   8.2776903e+00   2.1307677e+02   1.5018386e+02   2.9183548e+01   1.5441886e+02   1.7400323e+02   2.6682490e+02   4.3048065e+01   1.3564067e+02   9.9495161e+01   9.9253290e+01   4.5679677e+01   1.0341208e+02   6.7269677e+01   1.5684681e+02   4.1904516e+01   2.0980570e+02   3.4159677e+01   1.3250819e+02   2.8936129e+01   1.7552027e+02   2.7128710e+01   1.3937906e+02   2.7575677e+02   1.6818168e+01   5.4049677e+01   2.2137119e+02   1.7588387e+01   1.5462680e+02   1.3337742e+01  -6.1712129e+00   2.1099032e+01   2.0601419e+00   2.5786129e+01   1.0194614e+02   1.7157226e+02   1.2743648e+02   4.2732581e+01   1.5308397e+02   1.0056323e+02  -7.0776387e+00   1.2931935e+01   2.2248000e+00   3.3934516e+01   7.9978194e+00   3.6912903e+01   1.4038665e+02   5.1594194e+01   2.6097698e+02   8.6648387e+00   1.7134939e+02   4.1384516e+01   1.8272085e+02   2.5534839e+01   1.1555012e+02   8.7152258e+01   1.1970040e+02   4.5188387e+01   1.0966945e+02   4.8558387e+01   2.0633394e+01   4.4671613e+01   1.4232305e+02   2.5798065e+01   1.4303196e+02   7.4151613e+00   1.2151711e+02   1.3716452e+01   6.7489781e+01
   3.2045484e+01   1.5137636e+02   2.7919032e+01   2.1912648e+02   8.1100323e+01   1.4192681e+02   5.1549032e+01   1.2163092e+02   2.0542258e+01   2.0134404e+02   4.3718710e+01   1.3227863e+02   1.6470000e+01   1.6621305e+02   1.4604839e+01   2.4353548e+01   2.3714194e+01   7.1290929e+01   6.4863871e+01   1.7746444e+02   3.4185484e+01   1.6459806e+02   5.6665806e+01   1.4872222e+02   4.4691935e+01   2.4027948e+02   2.1921806e+02   1.6364449e+02   3.3157742e+01   8.2841574e+01   3.0198935e+02   3.6350452e+00   4.1305806e+01   4.5876129e-01   9.0061613e+01   1.5092668e+02   4.9711290e+01  -1.2935290e+01   3.5304194e+01   1.5781695e+02   1.7105161e+01   1.6818288e+02   3.1037419e+01   2.6421765e+02   2.6467419e+01   8.6305187e+01   4.4721290e+01   2.1303617e+02   6.0083871e+01   2.3088039e+02   4.0155484e+01   2.0542337e+02   4.7936129e+01   1.5472963e+02   1.4516774e+02   1.8916903e+01   4.3196129e+01   1.7500883e+02   7.3355806e+01   1.2212637e+02   9.1280645e+01   2.1634626e+02   3.6121613e+01   1.2988672e+02   3.8316774e+01   1.6621885e+02   1.3802903e+01  -3.1129419e+00   1.3827419e+01   1.4553510e+02   3.4939355e+01   1.6150840e+02  -4.4274194e+00   8.3784839e+01   6.3190000e+01   3.1947738e+02   3.0042871e+02   2.0786671e+01   6.2537097e+01   1.8700348e+02   1.9785548e+02   6.1077045e+01   3.2564194e+01   1.4842325e+02   3.8725484e+01   1.8131132e+02   2.9998065e+01   1.0347177e+02   1.8710032e+02   8.7782297e+01   3.0818871e+02  -3.8341290e+00   1.9432581e+01   8.9363135e+01   9.6646129e+01   1.6721895e+02   5.2939355e+01   1.4498517e+02   4.7213871e+01   1.5650837e+02   1.3190548e+02   1.4235208e+02   5.2509677e+01   1.1945019e+02   3.0294839e+01   1.4520577e+02   2.6272903e+01   8.1088129e+00   2.3020645e+01   9.5318348e+01   2.2721935e+01   1.8526515e+02   1.1846065e+02   1.3111283e+02   1.8739355e+02  -3.5585806e+00  -6.4548387e-01   1.5232929e+01   5.5883871e+01   1.3974058e+02   2.3594968e+02   1.4820155e+01   1.9536774e+01   1.0227703e+01   1.6394516e+01   1.4740812e+02   2.4086129e+01   1.2013988e+02   2.3445484e+01   1.1288662e+02   2.5766710e+02   1.2391148e+01   3.0003226e+01   1.8841232e+02   2.5595161e+01   1.0531400e+02   3.8478065e+01   1.0690175e+02   2.8277419e+01   1.0382974e+02   2.4976645e+02  -6.5655097e+00   1.5407677e+02   1.8724386e+02   1.7513548e+01   1.6883246e+02   1.4375323e+02   1.2404490e+02   4.4188065e+01   1.5440947e+02   1.2573516e+02   1.0435409e+02   3.1109677e+01   9.5437677e+01   6.7789677e+01   1.6956521e+02   5.2664516e+01   2.2352490e+02   3.5869677e+01   1.3508139e+02   3.9646129e+01   1.7300347e+02   2.7268710e+01   1.3936786e+02   2.5784677e+02   1.8960968e+01   5.6159677e+01   1.8853239e+02   2.1158387e+01   1.0720120e+02   7.0477419e+00  -1.2478013e+01   1.8759032e+01  -7.3226581e+00   1.4076129e+01   1.0964294e+02   1.5047226e+02   9.9074477e+01   8.9072581e+01   1.4165677e+02   1.0533323e+02   1.7807613e+00   4.1891935e+01   3.0580000e+00   1.0414516e+01   2.8499419e+01   5.3722903e+01   1.4285185e+02   2.8254194e+01   2.8718418e+02   1.8664839e+01   1.6992939e+02   1.9444516e+01   2.0526052e+01   5.7724839e+01   1.2683492e+02   7.8342258e+01   8.0115200e+01   5.2048387e+01   1.1646065e+02   4.2988387e+01   5.0899355e-01   3.9561613e+01   1.2495185e+02   2.8508065e+01   1.2310516e+02   7.0451613e+00   1.3490671e+02   3.3096452e+01   1.0669938e+02
   3.2475484e+01   1.4606196e+02   2.3109032e+01   2.2032128e+02   6.1340323e+01   1.2669761e+02   4.7689032e+01   1.0760972e+02   3.4112258e+01   2.2063844e+02   4.8148710e+01   1.5592423e+02   2.7470000e+01   1.7205305e+02   4.0248387e+00  -2.3200516e+00   2.3234194e+01   1.0222933e+02   4.7253871e+01   2.0730324e+02   3.4045484e+01   1.8460926e+02   5.7565806e+01   1.4094022e+02   4.6641935e+01   2.2040348e+02   1.8945806e+02   1.6741529e+02   2.6447742e+01   7.5608374e+01   3.0889935e+02   1.7412245e+01   2.5025806e+01   2.0291161e+01   1.0715161e+02   1.2355948e+02   5.8051290e+01   3.9175097e+00   5.3214194e+01   1.4776415e+02   3.7625161e+01   1.1249128e+02   3.4787419e+01   2.7422765e+02   2.4417419e+01   1.1137919e+02   5.5621290e+01   2.1349417e+02   5.3273871e+01   2.2165519e+02   3.9245484e+01   2.0692617e+02   4.2366129e+01   1.8374523e+02   1.5721774e+02   1.1042903e+01   4.4146129e+01   1.6222283e+02   7.4215806e+01   1.1600757e+02   7.9040645e+01   2.0913546e+02   4.1541613e+01   1.1588312e+02   5.6316774e+01   1.3901885e+02   2.1232903e+01   9.0526581e+00   2.5877419e+01   1.4281110e+02   4.2649355e+01   1.9184160e+02  -7.8074194e+00   9.4105239e+01   3.6440000e+01   1.8948738e+02   2.7856871e+02   6.2054710e+00   4.7867097e+01   1.9160708e+02   2.6791548e+02   4.1682245e+01   2.7614194e+01   1.2809925e+02   2.8825484e+01   1.7067332e+02   2.7378065e+01   1.2949137e+02   1.9939032e+02   5.5469097e+01   2.9737871e+02   2.2880671e+01   2.7142581e+01   9.7646335e+01   7.8316129e+01   1.5130535e+02   5.5849355e+01   1.3366237e+02   5.2123871e+01   1.4830557e+02   1.3148548e+02   1.4690568e+02   3.3459677e+01   1.0011419e+02   1.8814839e+01   1.1622417e+02   3.2032903e+01   6.4801290e-01   2.6450645e+01   9.7183948e+01   2.8101935e+01   1.5083475e+02   1.2227065e+02   1.2628803e+02   2.3649355e+02   1.6083419e+01   3.2145161e+00   8.7841290e+00   6.7513871e+01   1.5466018e+02   2.2061968e+02   5.5665548e+00   2.9056774e+01   4.3316103e+01   2.6154516e+01   1.1528732e+02   1.9976129e+01   1.1362868e+02   1.6765484e+01   1.1642102e+02   2.4319710e+02   1.4078748e+01   4.1433226e+01   1.5944792e+02   2.4075161e+01   1.0371560e+02   5.2718065e+01   1.1319255e+02   2.1327419e+01   9.4995742e+01   2.6710645e+02  -1.0712710e+01   1.7703677e+02   1.5687706e+02   3.4423548e+01   1.4423966e+02   1.4985323e+02   1.3115690e+02   5.4428065e+01   1.5573027e+02   1.0840516e+02   8.2310490e+01   3.5829677e+01   9.6960077e+01   8.4739677e+01   1.7749921e+02   2.7494516e+01   2.1742850e+02   2.6109677e+01   1.5320219e+02   3.1026129e+01   1.5869307e+02   5.2228710e+01   1.5075106e+02   2.0008677e+02   2.9301768e+01   4.9379677e+01   1.8924479e+02   2.5158387e+01   1.4117120e+02   2.0337742e+01   1.3308787e+01   1.3759032e+01   1.0847342e+01   2.5746129e+01   1.4232934e+02   1.8952226e+02   9.9520477e+01   5.8542581e+01   1.3809917e+02   1.0242323e+02   5.4935613e+00   4.3891935e+01   1.2178000e+01   2.7844516e+01   3.0535019e+01   3.5672903e+01   1.4853585e+02   3.7924194e+01   2.7974058e+02   1.5904839e+01   1.7782019e+02   3.2884516e+01   1.3450852e+01   3.8054839e+01   1.1121852e+02   7.3482258e+01   1.1312400e+02   6.0048387e+01   1.1734065e+02   4.7698387e+01   1.5702194e+01   4.0721613e+01   1.3313905e+02   2.2608065e+01   1.3152716e+02   2.4315161e+01   1.1252511e+02   2.7906452e+01   1.0835458e+02
   4.7525484e+01   1.6828796e+02   3.0209032e+01   2.2066328e+02   7.2720323e+01   1.5402721e+02   4.4259032e+01   9.7124116e+01   3.0542258e+01   1.9139404e+02   5.7908710e+01   1.7395343e+02   2.9800000e+01   1.6538665e+02   5.9848387e+00  -4.9068516e+00   2.2184194e+01   8.4933329e+01   3.2723871e+01   2.0232564e+02   3.5135484e+01   1.9913206e+02   6.7705806e+01   1.5645902e+02   3.6071935e+01   2.2882908e+02   2.3754806e+02   1.5670809e+02   3.1207742e+01   5.4617574e+01   3.0251935e+02   1.1542645e+01   3.2975806e+01  -1.8874839e+01   8.3251613e+01   9.8001484e+01   3.4241290e+01   2.0532310e+01   5.2354194e+01   1.6007295e+02   4.1675161e+01   1.3478728e+02   3.5787419e+01   2.7252765e+02   9.3674194e+00   8.1433187e+01   4.7001290e+01   2.0732377e+02   6.3563871e+01   1.9902199e+02   4.0965484e+01   2.2045857e+02   4.1836129e+01   1.7931763e+02   1.1849774e+02   1.7950503e+01   4.8386129e+01   1.7374363e+02   5.8735806e+01   1.1039597e+02   4.1610645e+01   2.2131986e+02   3.1831613e+01   1.4893992e+02   6.6606774e+01   1.5048565e+02   1.1182903e+01   1.4046658e+01   2.3157419e+01   1.4945870e+02   3.5219355e+01   1.6581600e+02  -1.6037419e+01   9.0613639e+01   4.0690000e+01   2.0052738e+02   3.0113871e+02   9.2498710e+00   3.0677097e+01   2.0764228e+02   2.9117548e+02   2.5661445e+01   2.1044194e+01   1.3643485e+02   3.8205484e+01   1.6769292e+02   1.9998065e+01   1.2627177e+02   1.9510032e+02   5.6332297e+01   3.0442871e+02   2.3986671e+01   6.2825806e+00   9.4985135e+01   8.9176129e+01   1.5085655e+02   5.3889355e+01   1.4262917e+02   3.8123871e+01   1.7290557e+02   1.3200548e+02   1.1510408e+02   5.2029677e+01   1.0177859e+02   4.4194839e+01   1.3671377e+02   1.3462903e+01   1.6753613e+01   9.1206452e+00   1.0252035e+02   4.3051935e+01   1.7663875e+02   1.3751065e+02   1.2882883e+02   1.8901355e+02   9.5918194e+00   9.4045161e+00   2.2618929e+01   6.4303871e+01   1.4206698e+02   2.3294968e+02   1.2680155e+01   4.7056774e+01   8.1661032e+00   2.1874516e+01   5.4439716e+01   1.1666129e+01   1.3029348e+02   9.0754839e+00   3.9862194e+00   2.8581710e+02   1.4139148e+01   3.1813226e+01   1.4273752e+02   3.7975161e+01   1.1808360e+02   4.5908065e+01   8.0927355e+01   2.6897419e+01   6.8840142e+01   2.9057645e+02   5.4969032e-01   2.0726677e+02   1.8483866e+02   2.8753548e+01   1.9679326e+02   1.7805323e+02   4.5800903e+01   5.8238065e+01   1.8761547e+02   1.1540516e+02   1.0537049e+02   3.6109677e+01   1.0474768e+02   7.9549677e+01   1.5238441e+02   5.5434516e+01   2.4095330e+02   2.6349677e+01   1.3841299e+02   5.0076129e+01   1.5840907e+02   4.6128710e+01   1.7318906e+02   1.0761677e+02   1.8129368e+01   4.1999677e+01   1.9522519e+02   2.8018387e+01   1.4508240e+02   1.5667742e+01   3.2623871e+00   3.1619032e+01   3.1854194e-01   2.3026129e+01   1.0792694e+02   1.5085226e+02   1.0252408e+02   2.6112581e+01   1.4836357e+02   9.6043226e+01   4.1093961e+01   1.9171935e+01   1.7725600e+01   5.4145161e+00   2.7941935e-01   4.8632903e+01   1.2202905e+02   4.7424194e+01   2.6720058e+02   1.4044839e+01   1.6791899e+02   2.1604516e+01   1.9732516e+00   3.3914839e+01   1.3378972e+02   8.2672258e+01   8.7488800e+01   4.9908387e+01   1.0972185e+02   4.3038387e+01   2.4174994e+01   4.2001613e+01   1.1153665e+02   4.1698065e+01   1.5023996e+02   3.6575161e+01   1.0523431e+02   1.7906452e+01   9.8684581e+01
   2.7005484e+01   1.6258956e+02   1.5159032e+01   1.9324728e+02   6.7200323e+01   1.4751881e+02   3.9449032e+01   8.6458916e+01   2.7632258e+01   1.9981684e+02   5.7388710e+01   1.4675503e+02   1.6320000e+01   1.6989505e+02   8.5548387e+00  -1.6872452e+01   1.7994194e+01   1.0155853e+02   2.6343871e+01   1.8678604e+02   1.7755484e+01   1.7948246e+02   4.3375806e+01   1.6640542e+02   4.4021935e+01   2.0595308e+02   2.0392806e+02   1.3644769e+02   3.4347742e+01   7.1166374e+01   2.5351935e+02   6.4626452e+00   3.2875806e+01   8.0931613e+00   9.1011613e+01   9.7850684e+01   4.5521290e+01   1.1539910e+01   4.7884194e+01   1.6295055e+02   2.5865161e+01   1.4538208e+02   5.8847419e+01   2.7612285e+02   1.1897419e+01   1.1490079e+02   3.9761290e+01   1.9633297e+02   6.1133871e+01   2.3045639e+02   2.9965484e+01   2.1552857e+02   4.1456129e+01   1.8176803e+02   1.5925774e+02   2.5599703e+01   3.4106129e+01   1.8935603e+02   5.8735806e+01   1.3229597e+02   6.0130645e+01   1.3940826e+02   3.1311613e+01   1.4998152e+02   6.2656774e+01   1.6513165e+02   2.8272903e+01   9.2994581e+00   1.6487419e+01   1.5680230e+02   3.3029355e+01   1.8571120e+02  -3.6574194e+00   1.0824324e+02   3.6310000e+01   2.0718778e+02   3.3232871e+02   1.2284671e+01   3.3627097e+01   2.1483628e+02   3.3243548e+02   5.4260645e+01   3.1944194e+01   1.1823285e+02   2.2115484e+01   1.9388012e+02   3.3708065e+01   1.4169497e+02   2.1610032e+02   8.0602297e+01   2.9870871e+02   8.6842710e+00   1.1812581e+01   1.1073274e+02   8.2606129e+01   1.5519215e+02   5.0269355e+01   1.4719877e+02   4.7933871e+01   1.4574077e+02   1.1933548e+02   9.6497677e+01   3.4459677e+01   1.1037419e+02   2.2574839e+01   1.6487337e+02   9.3629032e+00   6.5161290e-01   3.2600645e+01   8.9691948e+01   3.0671935e+01   1.6019915e+02   1.2989065e+02   1.0572843e+02   1.9268355e+02   7.5382194e+00   1.2064516e+01   7.2661290e+00   4.3983871e+01   1.3659258e+02   2.4913968e+02  -5.5750452e+00   4.4866774e+01   1.0011303e+01   5.2545161e+00  -6.1068387e-01   1.6766129e+01   1.3788548e+02   3.9655484e+01   1.2106982e+02   2.2952710e+02   2.3623484e+00   3.6863226e+01   1.4733352e+02   2.2545161e+01   8.5368000e+01   3.6238065e+01   1.0013095e+02   1.4237419e+01   1.0056294e+02   3.3253645e+02   2.5722890e+01   1.9641677e+02   1.8727666e+02   4.3183548e+01   2.0058886e+02   2.8780323e+02   2.3520903e+01   3.9328065e+01   1.1531827e+02   1.2159516e+02   7.8205290e+01   3.3879677e+01   9.9406077e+01   9.0269677e+01   1.7733681e+02   3.6374516e+01   2.1953810e+02   2.9779677e+01   1.4147859e+02   3.4506129e+01   1.9803467e+02   4.7798710e+01   1.6886546e+02   2.4818677e+02   2.1883768e+01   5.0939677e+01   1.6216999e+02   3.2258387e+01   1.4064320e+02   1.1047742e+01  -4.7980129e+00   1.5569032e+01   2.6025419e+00   3.3786129e+01   1.0635614e+02   1.9161226e+02   6.5163277e+01   1.9212581e+01   1.4505557e+02   5.4373226e+01   1.8571756e+02   1.2841935e+01   1.8332000e+01   1.5744516e+01   2.3019355e-02   4.0292903e+01   1.3350625e+02   4.4534194e+01   2.8315178e+02   1.9483871e-01   1.5902699e+02   1.0164516e+01   2.9384516e+00   3.1774839e+01   1.4310092e+02   6.7722258e+01   8.7064800e+01   4.5188387e+01   1.2838945e+02   5.1318387e+01   1.4892594e+01   4.7281613e+01   9.5504245e+01   3.5648065e+01   1.4153396e+02   8.8351613e+00   1.3918351e+02   1.7476452e+01   8.3808981e+01
   2.6525484e+01   1.5334796e+02   3.3299032e+01   1.7703608e+02   7.7630323e+01   1.4439441e+02   4.2499032e+01   9.3744916e+01   2.5822258e+01   1.9406164e+02   7.4528710e+01   1.7367383e+02   2.6660000e+01   1.4435785e+02   9.2648387e+00   2.1690748e+01   1.1664194e+01   9.1114929e+01   4.6963871e+01   1.8027644e+02   2.6705484e+01   1.7290646e+02   5.9565806e+01   1.8602022e+02   4.9691935e+01   2.0368948e+02   1.4264806e+02   1.6416009e+02   3.6347742e+01   7.4206374e+01   2.8341935e+02   7.9306452e+00   1.7735806e+01   4.3943613e+00   8.7581613e+01   1.0527508e+02   6.0481290e+01   5.7731097e+00   7.1594194e+01   1.7024375e+02   1.9385161e+01   1.2757048e+02   1.6977419e+01   2.2740245e+02   2.0127419e+01   9.4572387e+01   4.9621290e+01   1.9340417e+02   5.3183871e+01   1.9319239e+02   2.9965484e+01   1.9914857e+02   5.4556129e+01   1.8339003e+02   1.3330774e+02   6.4857032e+00   3.5766129e+01   1.5565323e+02   4.7595806e+01   1.2804717e+02   3.7660645e+01   1.7454586e+02   1.6781613e+01   1.5467392e+02   4.9706774e+01   1.4088765e+02  -6.7670968e+00  -8.1273419e+00   3.0347419e+01   1.1498350e+02   1.3839355e+01   1.9043640e+02  -7.3774194e+00   1.2616084e+02   1.6630000e+01   1.9376218e+02   2.9346871e+02  -2.1365290e+00   2.8157097e+01   1.9908388e+02   2.8843548e+02   3.0940645e+01   3.1044194e+01   1.4049485e+02   1.8065484e+01   1.7296412e+02   1.7188065e+01   1.2301657e+02   2.0710032e+02   7.7852297e+01   3.0851871e+02  -6.1005290e+00   2.2282581e+01   1.1046514e+02   6.5176129e+01   1.2944655e+02   5.5939355e+01   1.4255517e+02   4.4743871e+01   1.8056597e+02   1.2452548e+02   1.3146248e+02   3.8369677e+01   1.1510139e+02   2.8914839e+01   1.3698617e+02   1.7172903e+01   1.4506813e+01   2.8930645e+01   1.1131555e+02   3.3531935e+01   1.3878035e+02   1.1965065e+02   9.9017626e+01   2.0601355e+02   1.2381819e+01  -3.1654839e+00   1.2624529e+01   4.2513871e+01   1.5697018e+02   2.6713968e+02   7.1749548e+00   2.0206774e+01   2.6454103e+01   9.0645161e+00   1.1374516e+01   4.0506129e+01   1.6935628e+02   2.1025484e+01   1.1829022e+02   2.2623710e+02  -1.1664452e+01   2.8573226e+01   1.5276672e+02   3.4885161e+01   1.1119080e+02   3.1568065e+01   8.2694555e+01   1.4327419e+01   1.0032574e+02   2.5686645e+02   2.9296490e+01   2.0893677e+02   1.8046506e+02   5.0653548e+01   1.9942126e+02   3.1170323e+02   2.1608903e+01   4.1898065e+01   1.3883267e+02   1.0949516e+02   9.4983290e+01   3.3159677e+01   8.5033677e+01   8.4029677e+01   1.8674601e+02   3.9844516e+01   1.9544050e+02   3.9439677e+01   1.2708579e+02   2.0266129e+01   1.8240387e+02   2.7558710e+01   1.6186466e+02   2.4275677e+02   3.2458168e+01   5.3769677e+01   1.6911359e+02   4.2498387e+01   1.5797400e+02   1.3477742e+01  -1.5232413e+01   4.3790323e+00  -9.8225806e-01   2.9886129e+01   1.1804814e+02   1.4333226e+02   1.2117568e+02   2.5882581e+01   1.8000197e+02   5.5143226e+01   1.7531596e+02   2.5411935e+01  -1.0533600e+01   3.0984516e+01  -5.6661806e+00   4.1582903e+01   1.1578305e+02   3.9874194e+01   2.8464458e+02  -2.5251613e+00   1.7162459e+02   8.2745161e+00   1.4796516e+00   4.4054839e+01   1.5001852e+02   7.3442258e+01   1.0250720e+02   5.3568387e+01   1.1285905e+02   4.2798387e+01   1.1524194e+01   3.6281613e+01   9.6664245e+01   4.0078065e+01   1.5793956e+02   1.5625161e+01   1.2243031e+02   1.7336452e+01   6.6300181e+01
   2.1625484e+01   1.4744996e+02   5.1090323e+00   1.8529128e+02   5.7200323e+01   1.4593881e+02   2.4169032e+01   1.1916132e+02   2.7632258e+01   2.1443684e+02   6.4148710e+01   1.3683423e+02  -1.6300000e+00   1.3990105e+02   2.4548387e+00  -2.0674452e+01   3.4764194e+01   8.8116929e+01   4.8533871e+01   1.6144084e+02   8.6654839e+00   1.8296966e+02   5.5325806e+01   1.8987942e+02   2.4731935e+01   2.1739628e+02   2.0778806e+02   1.1375889e+02   1.5107742e+01   9.2325574e+01   2.7879935e+02   3.1102452e+00   3.0785806e+01   1.0070361e+01   4.7341613e+01   8.8584284e+01   5.8521290e+01   4.3099097e+00   5.7594194e+01   1.3960375e+02   3.3435161e+01   1.2225648e+02   3.1657419e+01   2.5416805e+02   1.9227419e+01   7.6604387e+01   5.2381290e+01   1.9956337e+02   4.8513871e+01   2.1794599e+02   3.5725484e+01   1.9739777e+02   4.7126129e+01   1.7898443e+02   1.5549774e+02   8.8505032e+00   4.2386129e+01   1.7388363e+02   5.5215806e+01   1.0371757e+02   4.2370645e+01   2.1416906e+02   1.1311613e+01   1.3106152e+02   6.7656774e+01   1.2868165e+02   1.8082903e+01  -2.1455342e+01   2.0107419e+01   1.2261270e+02   2.6029355e+01   1.6998120e+02  -3.8074194e+00   1.0740524e+02   3.5940000e+01   2.0352738e+02   3.0266871e+02   1.6127471e+01   3.4297097e+01   2.2907268e+02   2.7470548e+02   5.2459045e+01   1.9664194e+01   1.2397525e+02   1.6065484e+01   1.6317412e+02   3.0758065e+01   1.0760097e+02   2.1863032e+02   7.7739897e+01   3.0423871e+02   2.0518710e+00   2.2952581e+01   1.2584154e+02   7.3456129e+01   1.6207415e+02   5.1509355e+01   1.4200957e+02   4.4833871e+01   1.6155877e+02   1.3638548e+02   1.1980368e+02   4.8649677e+01   9.2428994e+01   2.6194839e+01   1.4806377e+02   1.6172903e+01   4.7768129e+00   3.7740645e+01   8.7570748e+01   2.4391935e+01   1.5860155e+02   1.0318065e+02   1.1519523e+02   1.7377355e+02  -1.3658981e+01   6.1645161e+00   2.0018129e+01   5.4463871e+01   1.7396418e+02   2.4480968e+02   1.5631355e+01   2.3436774e+01   1.6675703e+01   2.0874516e+01  -3.8028387e-01   2.0186129e+01   1.5750188e+02   2.4445484e+01   1.2333662e+02   2.3528710e+02   1.6231548e+01   2.6813226e+01   1.4818752e+02   2.5735161e+01   9.6442800e+01   4.2528065e+01   1.0077775e+02   1.6947419e+01   7.6116142e+01   2.5200645e+02   1.8495290e+01   1.8474677e+02   1.5155026e+02   3.2323548e+01   1.5964766e+02   2.9700323e+02   2.8884903e+01   5.7238065e+01   1.4293547e+02   1.2549516e+02   9.9703290e+01   3.4679677e+01   1.0562208e+02   5.4549677e+01   1.8915441e+02   4.9254516e+01   2.2985770e+02   3.9819677e+01   1.3352539e+02   3.5646129e+01   1.6398347e+02   3.4748710e+01   1.4771946e+02   2.4403677e+02   3.9785768e+01   4.4049677e+01   1.7389119e+02   3.3498387e+01   1.7392400e+02   2.1287742e+01  -3.7672129e+00   2.1909032e+01  -5.1446581e+00   2.1786129e+01   9.7316142e+01   1.4790226e+02   1.0238008e+02   2.0262581e+01   1.5583157e+02   4.9333226e+01   1.6136076e+02   1.8121935e+01  -1.5204000e+00   6.6045161e+00   1.1614219e+01   4.2632903e+01   1.1245905e+02   2.4314194e+01   2.6543938e+02  -2.8575161e+01   1.8499859e+02   2.1604516e+01  -1.3366748e+01   5.4104839e+01   1.4393452e+02   5.0252258e+01   9.3322400e+01   5.3858387e+01   1.4516585e+02   6.5038387e+01   2.7504994e+01   5.1561613e+01   9.5881845e+01   2.1508065e+01   1.4875516e+02   2.6945161e+01   1.3526471e+02   3.0386452e+01   7.3206181e+01
   2.9425484e+01   1.5682596e+02   1.6349032e+01   1.7610208e+02   8.3250323e+01   1.4723481e+02   3.2499032e+01   1.1592492e+02   1.7442258e+01   1.5578204e+02   7.7528710e+01   2.0762383e+02   2.7320000e+01   1.3410505e+02   1.9694839e+01   1.7563484e+00   2.6184194e+01   8.4333329e+01   2.3863871e+01   1.6745444e+02   1.8275484e+01   1.7539086e+02   5.4135806e+01   1.9140462e+02   3.5311935e+01   1.9359988e+02   1.8269806e+02   1.5823609e+02   1.3397742e+01   1.0756237e+02   2.9979935e+02  -1.8097548e+00   4.1255806e+01   2.0892761e+01   8.5251613e+01   1.4441148e+02   7.8051290e+01  -1.2682490e+01   5.1494194e+01   1.4690175e+02   3.5751613e+00   1.6312528e+02   3.6597419e+01   2.3583285e+02   1.0317419e+01   8.7737187e+01   3.0811290e+01   1.9890897e+02   6.1133871e+01   1.9431639e+02   3.8675484e+01   1.9283177e+02   3.7176129e+01   1.6188043e+02   1.4511774e+02   3.5409032e+00   4.0576129e+01   1.4821843e+02   6.8265806e+01   8.7913574e+01   6.0280645e+01   2.1411626e+02   3.6501613e+01   1.3837632e+02   6.6276774e+01   1.6360205e+02   1.4232903e+01  -4.7173419e+00   2.0637419e+01   1.5142030e+02   2.6459355e+01   1.7685680e+02  -1.2237419e+01   1.1164964e+02   4.3560000e+01   2.0316778e+02   3.0099871e+02  -6.5889290e+00   2.8917097e+01   2.0064308e+02   2.7585548e+02   3.3837045e+01   2.3474194e+01   1.3600045e+02   1.9635484e+01   1.5055852e+02   2.7188065e+01   1.0650657e+02   2.0158032e+02   6.3813897e+01   3.1289871e+02  -4.5092903e-01   2.8382581e+01   8.6457135e+01   9.0126129e+01   1.9164055e+02   4.0849355e+01   1.3452237e+02   4.0983871e+01   1.8719677e+02   1.0705548e+02   1.1306008e+02   3.2459677e+01   1.0129419e+02   7.8648387e+00   1.3891017e+02   1.7272903e+01   5.4881290e-01   2.7640645e+01   1.2289875e+02   2.1961935e+01   1.5889595e+02   1.2322065e+02   1.0911203e+02   1.6292355e+02   5.2090194e+00   1.3684516e+01   1.7965290e+00   3.9093871e+01   1.3950378e+02   2.0427968e+02  -3.0262452e+00   3.4006774e+01  -1.1698968e+00   2.4945161e+00  -2.2679884e+01   1.9136129e+01   1.5474588e+02   1.8495484e+01   1.1597262e+02   2.1847710e+02  -1.2613652e+01   3.7143226e+01   1.4012112e+02   2.0645161e+01   9.8180000e+01   3.0618065e+01   8.6530555e+01   1.3617419e+01   8.4142542e+01   2.8124645e+02   1.0486090e+01   1.9922677e+02   1.4582186e+02   2.3803548e+01   1.8756926e+02   2.8300323e+02   2.8354903e+01   4.7948065e+01   1.4396867e+02   1.2445516e+02   1.0578649e+02   4.3159677e+01   1.1185368e+02   8.0129677e+01   1.6452801e+02   4.4784516e+01   2.0780530e+02   2.5009677e+01   1.2967019e+02   3.8026129e+01   1.9427307e+02   3.5078710e+01   1.5926306e+02   2.6542677e+02   1.7594568e+01   5.2609677e+01   1.6159639e+02   3.0918387e+01   1.6618040e+02   2.2007742e+01  -5.2048129e+00   9.0990323e+00   2.9801419e+00   2.9316129e+01   1.1947374e+02   1.6280226e+02   9.4228077e+01   2.8072581e+01   1.8753677e+02   4.3943226e+01   1.9260196e+02   2.7791935e+01   1.1946000e+01   1.3934516e+01   5.5478194e+00   4.6012903e+01   1.3094865e+02   2.6254194e+01   2.6267418e+02  -6.7151613e+00   1.5267979e+02   2.6554516e+01   3.0797252e+01   5.0964839e+01   1.2661572e+02   7.3912258e+01   8.8469600e+01   5.3478387e+01   1.3543625e+02   4.0038387e+01  -1.8250065e+00   6.2281613e+01   1.5702425e+02   5.1318065e+01   1.6675036e+02   1.4255161e+01   1.4469991e+02   2.7336452e+01   9.5780181e+01
   5.4195484e+01   2.0913436e+02   2.9539032e+01   1.9490688e+02   1.8982032e+02  -4.2007871e+00   5.0119032e+01   1.0417532e+02   1.7822258e+01   1.5832164e+02   5.7958710e+01   2.1423943e+02   3.8510000e+01   1.4054985e+02   8.2648387e+00   5.3074839e-01   2.2424194e+01   7.6674129e+01   3.0203871e+01   1.6947724e+02   1.0615484e+01   1.7190366e+02   4.6375806e+01   1.5769542e+02   4.6731935e+01   2.0311628e+02   1.7188806e+02   1.2701089e+02   4.3067742e+01   8.1618774e+01   3.3389935e+02   4.7022452e+00   1.7215806e+01   1.7965961e+01   6.6581613e+01   1.5338508e+02   4.8101290e+01  -3.4764903e+00   6.4974194e+01   1.6135335e+02   2.5525161e+01   1.6426928e+02   2.2477419e+01   2.7296245e+02   4.5467419e+01   8.9735187e+01   3.0381290e+01   1.8008337e+02   6.2043871e+01   2.2329359e+02   2.3105484e+01   2.1674737e+02   3.2886129e+01   1.9522363e+02   1.1478774e+02   6.6273032e+00   5.3866129e+01   1.9382523e+02   7.8695806e+01   1.0231917e+02   3.7130645e+01   1.9158826e+02   3.4931613e+01   1.4907192e+02   7.8516774e+01   1.9967285e+02   2.3182903e+01   1.5566658e+01   2.2447419e+01   1.6499550e+02   3.9409355e+01   1.8720080e+02  -1.7847419e+01   1.1799844e+02   4.8560000e+01   1.7139778e+02   2.8142871e+02   1.1116671e+01   4.7777097e+01   1.8137428e+02   3.0727548e+02   5.4743445e+01   2.4614194e+01   1.1038925e+02   4.9635484e+01   1.5572852e+02   3.7618065e+01   8.8482168e+01   2.0620032e+02   5.5734297e+01   3.1351871e+02  -9.7405290e+00   1.8712581e+01   9.9750735e+01   8.3936129e+01   1.6185575e+02   4.8419355e+01   1.8296677e+02   2.5213871e+01   1.4883837e+02   1.8405548e+02   1.3007742e-01   3.6409677e+01   1.0644819e+02   2.2624839e+01   1.6362937e+02   1.2602903e+01   3.0012413e+01   2.5020645e+01   1.0162835e+02   1.1771935e+01   1.1295115e+02   1.0656065e+02   1.3116483e+02   1.8711355e+02   2.0553819e+01  -1.6454839e+00   9.5529290e+00   5.4193871e+01   1.1972578e+02   2.1994968e+02   2.6380155e+01   2.8486774e+01   1.6891703e+01   1.5444516e+01   5.9041161e+00   3.0616129e+01   1.2692748e+02   1.6025484e+01   1.0948022e+02   2.2647710e+02   4.0363484e+00   3.8383226e+01   1.5479192e+02   2.4835161e+01   9.2894800e+01   4.3148065e+01   1.0843815e+02   2.3427419e+01   9.4027742e+01   2.4467645e+02   2.2081690e+01   1.8569677e+02   1.8518426e+02   3.9943548e+01   2.0413806e+02   3.7570323e+02   2.7338903e+01   5.1858065e+01   1.5784587e+02   1.1297516e+02   9.6654890e+01   2.9589677e+01   9.5609277e+01   5.6079677e+01   2.5903201e+02   4.9964516e+01   2.0410090e+02   2.9109677e+01   1.7386219e+02   4.2606129e+01   1.6657667e+02   2.6888710e+01   1.4534826e+02   2.5623677e+02   3.2999768e+01   2.6609677e+01   2.0661639e+02   1.7778387e+01   1.3395160e+02   9.1477419e+00  -1.0260129e+00   1.1999032e+01   3.8648142e+01   3.7076129e+01   9.9282942e+01   1.7833226e+02   9.5845677e+01   3.1072581e+01   1.6243677e+02   4.0423226e+01   1.4397356e+02   3.1551935e+01   1.9355200e+01   3.2604516e+01   6.2442194e+00   4.4342903e+01   1.1141225e+02   3.5254194e+01   2.6512418e+02  -1.2851613e+00   1.6214539e+02   5.3164516e+01   1.6168452e+01   3.3154839e+01   1.2175052e+02   7.7012258e+01   6.8891600e+01   5.9148387e+01   1.1670265e+02   3.4368387e+01  -1.2321406e+01   4.6391613e+01   1.7040545e+02   5.6508065e+01   1.7157516e+02   9.5251613e+00   1.1128831e+02   2.7526452e+01   6.1954981e+01
   1.8145484e+01   1.4686836e+02   2.9059032e+01   1.6770528e+02   1.7358032e+02  -8.0915871e+00   4.7359032e+01   1.2644612e+02   2.3782258e+01   1.6370484e+02   6.3528710e+01   1.9079383e+02   2.2040000e+01   1.4791745e+02   1.6948387e+00  -1.0853652e+01   2.5904194e+01   8.9305729e+01   3.6153871e+01   1.6062124e+02   2.8665484e+01   1.8188966e+02   4.5945806e+01   1.8795982e+02   3.0161935e+01   2.0520188e+02   1.7783806e+02   1.4843489e+02   3.4157742e+01   8.8181574e+01   3.0765935e+02  -5.8185548e+00   2.6115806e+01   2.0633961e+01   6.2631613e+01   1.3789108e+02   3.8191290e+01   1.2556310e+01   5.7024194e+01   1.7179935e+02   2.9575161e+01   1.5413528e+02   4.5657419e+01   2.5217805e+02   2.8697419e+01   1.1679679e+02   3.1241290e+01   1.9834457e+02   6.6513871e+01   2.1255599e+02   3.2205484e+01   1.8715937e+02   4.9026129e+01   1.6769243e+02   1.4111774e+02   8.7609032e+00   1.0119613e+02   8.7658826e+01   7.6935806e+01   1.3959997e+02   4.4320645e+01   1.6286306e+02   2.2641613e+01   1.5986512e+02   8.6706774e+01   2.4768765e+02   1.4422903e+01   4.5574581e+00   1.7877419e+01   1.6055110e+02   2.6179355e+01   2.0744920e+02   5.9125806e+00   1.4062764e+02   6.9500000e+01   1.6597258e+02   3.0185871e+02   2.4822710e+00   3.8247097e+01   2.0098668e+02   2.9754548e+02   2.5101845e+01   2.0374194e+01   1.1372845e+02   2.0305484e+01   1.4954492e+02   2.3948065e+01   9.0385768e+01   1.8834032e+02   9.5443097e+01   2.9047871e+02  -1.9873290e+00   2.5662581e+01   1.0629474e+02   7.7836129e+01   1.6991375e+02   6.2129355e+01   1.2891997e+02   3.3313871e+01   2.2710037e+02   2.4229548e+02  -1.0909123e+01   3.1599677e+01   1.2960299e+02   4.2054839e+01   2.2350497e+02   2.9362903e+01   1.7911613e+01   2.2260645e+01   1.2313915e+02   3.8911935e+01   1.7234995e+02   1.1651065e+02   1.6193883e+02   1.7782355e+02   1.8257019e+01   5.1645161e+00   1.1148129e+01   4.2673871e+01   1.9000738e+02   2.5089968e+02   1.9864155e+01   4.0916774e+01   1.2607303e+01   8.1045161e+00  -4.2186839e+00   3.3926129e+01   1.5393268e+02   3.7605484e+01   1.6059382e+02   1.6114710e+02   7.7327484e+00   4.8863226e+01   1.5056352e+02   3.8975161e+01   1.3005360e+02   3.5758065e+01   8.5319355e+01   2.9237419e+01   1.1922294e+02   2.5772645e+02  -7.5323097e+00   2.1788677e+02   1.6760906e+02   5.2613548e+01   2.0312446e+02   3.0840323e+02   3.0422903e+01   5.2808065e+01   1.6023987e+02   1.1283516e+02   1.1233609e+02   3.0919677e+01   8.0642877e+01   6.8409677e+01   2.6384561e+02   5.4134516e+01   2.3117730e+02   4.9969677e+01   1.4695339e+02   3.4266129e+01   1.5847387e+02   5.8028710e+01   1.4095706e+02   2.6894677e+02   2.5502968e+01   3.4829677e+01   1.8445879e+02   3.0638387e+01   1.6982280e+02   2.0667742e+01   1.2092387e+01   2.4479032e+01   1.0889742e+01   1.7456129e+01   1.2499254e+02   2.0252226e+02   1.0129048e+02   2.0212581e+01   1.7307557e+02   4.1563226e+01   1.3936236e+02   3.3651935e+01   4.8072000e+00   2.8744516e+01   6.9830194e+00   3.8632903e+01   1.3282905e+02   4.1984194e+01   2.5397578e+02   1.3614839e+01   1.4871339e+02   4.3444516e+01   7.3860516e+00   2.6814839e+01   1.4258772e+02   6.6672258e+01   8.3008800e+01   4.0568387e+01   1.3422905e+02   2.5038387e+01   7.7549935e+00   5.8061613e+01   1.3147185e+02   4.8558065e+01   1.5736116e+02   1.7625161e+01   1.4122031e+02   2.1526452e+01   8.2674981e+01
   2.4235484e+01   1.4938116e+02   4.8059032e+01   1.9218528e+02   1.9882032e+02  -8.6807871e+00   5.9879032e+01   1.2530452e+02   7.8722581e+00   1.4973764e+02   6.1238710e+01   2.1121703e+02   1.6080000e+01   1.2372425e+02  -3.7851613e+00  -6.9525161e-01   1.9614194e+01   6.2758929e+01   3.9673871e+01   2.0595964e+02   3.7895484e+01   1.8834126e+02   5.4325806e+01   1.8986942e+02   5.3921935e+01   2.2816108e+02   1.4388806e+02   1.6539089e+02   5.4487742e+01   8.8845174e+01   2.9603935e+02  -6.9789548e+00   3.4215806e+01   1.3605961e+01   7.6391613e+01   1.3317028e+02   6.1291290e+01   1.1138310e+01   4.4924194e+01   1.4852735e+02   2.1145161e+01   1.7818968e+02   1.1157419e+01   2.3274805e+02   3.2607419e+01   8.5333987e+01   2.8621290e+01   1.8560417e+02   6.7613871e+01   2.1331799e+02   3.4245484e+01   2.0770617e+02   3.8986129e+01   1.4982563e+02   1.0787774e+02  -1.0719897e+01   2.2153613e+02   4.6916258e+00   6.9885806e+01   1.3292397e+02   5.4090645e+01   1.9670146e+02   3.3211613e+01   1.8182952e+02   7.7936774e+01   1.4681925e+02   1.8422903e+01   6.2374581e+00   2.7017419e+01   1.3247990e+02   4.2559355e+01   1.8837880e+02   9.7225806e+00   1.0674284e+02   3.6130000e+01   1.9039218e+02   2.9351871e+02   1.0009471e+01   3.7677097e+01   1.9727228e+02   3.0691548e+02   3.0722245e+01   3.9514194e+01   1.2829725e+02   4.2965484e+01   1.7531212e+02   2.9668065e+01   9.8068168e+01   1.6468032e+02   8.0865897e+01   3.4913871e+02   8.8898710e+00   1.4572581e+01   9.3701935e+01   5.9176129e+01   1.5783655e+02   3.8989355e+01   1.1567117e+02   4.2833871e+01   1.5023877e+02   2.4238548e+02  -5.4863226e+00   4.0939677e+01   1.1447579e+02   3.0004839e+01   1.5889897e+02   1.2652903e+01   1.5284129e+00   2.6880645e+01   1.0305955e+02   3.1481935e+01   1.4908435e+02   1.1870065e+02   1.4424363e+02   1.6839355e+02   5.3414194e+00   1.6114516e+01   5.3621290e+00   6.1413871e+01   1.6540818e+02   2.3951968e+02   1.7674555e+01   3.0966774e+01   1.5123303e+01   2.3724516e+01   4.9117161e+00   1.4036129e+01   1.7157388e+02   1.9705484e+01   1.4897582e+02   2.9423710e+02  -2.1944516e+00   1.6903226e+01   1.4517032e+02   3.3925161e+01   9.5027600e+01   3.1618065e+01   1.1493055e+02   1.9707419e+01   8.0745342e+01   2.7614645e+02   2.6134090e+01   2.0907677e+02   1.7898386e+02   4.2183548e+01   2.2833886e+02   3.1420323e+02   3.4558903e+01   5.3478065e+01   1.2609627e+02   1.1421516e+02   9.4175690e+01   4.8919677e+01   9.0962877e+01   6.3979677e+01   2.9144001e+02   4.1784516e+01   2.5486530e+02   3.9779677e+01   1.7424859e+02   2.7836129e+01   1.5308827e+02   3.6458710e+01   1.5001266e+02   2.5232677e+02   1.3262568e+01   5.1379677e+01   2.0485479e+02   2.6118387e+01   1.5470440e+02   1.3817742e+01  -1.5879613e+01   8.9090323e+00   1.7425342e+01   2.7556129e+01   9.8424542e+01   1.6704226e+02   1.3398888e+02   4.8782581e+01   1.8430997e+02   5.5613226e+01   1.3437836e+02   4.0121935e+01  -1.2900400e+01   2.4274516e+01   1.2100619e+01   4.3822903e+01   1.1498385e+02   3.0754194e+01   2.3453418e+02   8.8048387e+00   1.6067819e+02   1.8994516e+01   3.1062052e+01   3.3434839e+01   1.3734812e+02   5.3962258e+01   7.0785600e+01   4.4188387e+01   1.5412945e+02   4.6988387e+01  -3.4710065e+00   6.4501613e+01   1.4451665e+02   4.0608065e+01   1.4251716e+02   2.0675161e+01   1.6145631e+02   1.6856452e+01   6.4148581e+01
   4.8195484e+01   1.9408436e+02   2.8349032e+01   1.8005208e+02   1.8577032e+02   6.5321290e-01   7.3019032e+01   1.4782332e+02   2.6062258e+01   1.6128244e+02   7.8008710e+01   2.1220543e+02   2.0470000e+01   1.4161305e+02   7.5548387e+00   1.9637548e+01   3.4334194e+01   1.2382133e+02   3.2533871e+01   1.9153084e+02   2.4235484e+01   1.9486406e+02   6.0615806e+01   1.8036622e+02   3.8451935e+01   1.8563868e+02   2.2283806e+02   1.2531489e+02   1.3827742e+01   1.0723797e+02   3.0070935e+02  -4.4525548e+00   3.1305806e+01  -1.4691239e+01   9.9631613e+01   1.2554108e+02   5.3811290e+01   1.1736710e+01   5.9214194e+01   1.2800415e+02   2.4485161e+01   1.1507248e+02   3.9097419e+01   2.3532285e+02   8.5074194e+00   9.4171987e+01   3.5101290e+01   1.8442577e+02   6.0853871e+01   2.1819879e+02   2.5485484e+01   2.1278697e+02   4.8886129e+01   1.4789363e+02   1.3411774e+02   8.0903226e-02   1.9643613e+02  -1.4770374e+01   5.9545806e+01   9.7231174e+01   3.7470645e+01   1.7346106e+02   2.6931613e+01   1.5143192e+02   6.6416774e+01   1.4716085e+02   8.4629032e+00   1.9314258e+01   1.3677419e+01   1.2940710e+02   4.5599355e+01   1.7351560e+02  -5.2774194e+00   1.1499284e+02   5.4060000e+01   2.4407778e+02   2.8104871e+02  -5.9929290e+00   4.0397097e+01   2.1748468e+02   3.3254548e+02   5.0251845e+01   2.8324194e+01   1.3585245e+02   4.0445484e+01   2.0684372e+02   2.6858065e+01   1.0686297e+02   2.0791032e+02   7.5027497e+01   3.0861871e+02   5.6014710e+00   2.4242581e+01   1.0268834e+02   7.6176129e+01   1.5085655e+02   3.9419355e+01   1.0397677e+02   5.8123871e+01   1.7625557e+02   2.1895548e+02   1.3958077e+01   5.9749677e+01   1.2192099e+02   2.8294839e+01   1.0084577e+02   2.6222903e+01   9.0628129e+00   2.2120645e+01   1.1153035e+02   2.4391935e+01   1.3160155e+02   1.3141065e+02   1.4903683e+02   2.0182355e+02   1.1337019e+01   1.5214516e+01  -1.6225871e+01   6.5143871e+01   1.4620978e+02   2.7837968e+02   2.2085755e+01   3.8626774e+01   2.9510503e+01   2.2494516e+01  -1.6609884e+01   3.1296129e+01   1.4387308e+02   4.8815484e+01   1.3675702e+02   2.6038710e+02   5.7935484e+00   2.1663226e+01   1.6197952e+02   1.9925161e+01   1.0952760e+02   4.4528065e+01   9.4037755e+01   2.9237419e+01   9.5222942e+01   2.8810645e+02   2.1707290e+01   2.0650677e+02   1.9875946e+02   3.2893548e+01   2.0841206e+02   2.7595323e+02   3.0218903e+01   4.0238065e+01   1.5715547e+02   8.8645161e+01   8.0891290e+01   2.5069677e+01   8.3010877e+01   7.4889677e+01   1.6956721e+02   2.9254516e+01   2.9586770e+02   2.9159677e+01   1.5233819e+02   2.2796129e+01   1.5016147e+02   3.4838710e+01   1.2533226e+02   2.5727677e+02   1.3346568e+01   4.1609677e+01   1.9213639e+02   2.3498387e+01   1.3796400e+02   2.0097742e+01  -2.8201290e-01   1.7099032e+01   1.5301419e+00   2.6646129e+01   1.2401734e+02   1.9242226e+02   1.2724848e+02   6.9592581e+01   1.2712517e+02   3.8233226e+01   1.5295876e+02   3.2501935e+01   2.7999200e+01   1.6984516e+01  -6.4061806e+00   5.0012903e+01   1.3881865e+02   3.4094194e+01   2.3537698e+02   1.5248387e+00   1.6064059e+02   1.9884516e+01   2.1440852e+01   3.8344839e+01   1.6866532e+02   6.4012258e+01   1.1931160e+02   3.7958387e+01   1.4672785e+02   4.4848387e+01   1.2201935e+00   5.2171613e+01   1.0150305e+02   4.3368065e+01   1.5291636e+02   1.5575161e+01   1.2691431e+02   1.9196452e+01   6.2291381e+01
[truncated: 4,644,903 more chars]
