# Supplementary material for: Specific structural elements of the T-box riboswitch drive the two-step binding of the tRNA ligand
Source: eLife. 2018 Sep 25;7:e39518. doi: 10.7554/eLife.39518 (PMC6197855; doi:10.7554/eLife.39518)
Supplement: Figure 2—figure supplement 4—source data 1. [file elife-39518-fig2-figsupp4-data1.zip › Repeat1.txt]

   1.0000000e+00   1.0000000e+00   5.0000000e+00   5.0000000e+00   6.0000000e+00   6.0000000e+00   1.3000000e+01   1.3000000e+01   1.6000000e+01   1.6000000e+01   1.8000000e+01   1.8000000e+01   2.2000000e+01   2.2000000e+01   3.2000000e+01   3.2000000e+01   4.2000000e+01   4.2000000e+01   4.7000000e+01   4.7000000e+01   4.8000000e+01   4.8000000e+01   5.2000000e+01   5.2000000e+01   5.4000000e+01   5.4000000e+01   5.5000000e+01   5.5000000e+01   5.7000000e+01   5.7000000e+01   6.4000000e+01   6.4000000e+01   7.2000000e+01   7.2000000e+01   7.9000000e+01   7.9000000e+01   8.1000000e+01   8.1000000e+01   8.2000000e+01   8.2000000e+01   8.6000000e+01   8.6000000e+01   9.0000000e+01   9.0000000e+01   9.4000000e+01   9.4000000e+01   1.0900000e+02   1.0900000e+02   1.1100000e+02   1.1100000e+02   1.1300000e+02   1.1300000e+02   1.1400000e+02   1.1400000e+02   1.1900000e+02   1.1900000e+02   1.2200000e+02   1.2200000e+02   1.2300000e+02   1.2300000e+02   1.2400000e+02   1.2400000e+02   1.2700000e+02   1.2700000e+02   1.3300000e+02   1.3300000e+02   1.4500000e+02   1.4500000e+02   1.4600000e+02   1.4600000e+02   1.4900000e+02   1.4900000e+02   1.5400000e+02   1.5400000e+02   1.5500000e+02   1.5500000e+02   1.5600000e+02   1.5600000e+02   1.6000000e+02   1.6000000e+02   1.6100000e+02   1.6100000e+02   1.6200000e+02   1.6200000e+02   1.6400000e+02   1.6400000e+02   1.6500000e+02   1.6500000e+02   1.7100000e+02   1.7100000e+02   1.7500000e+02   1.7500000e+02   1.7600000e+02   1.7600000e+02   1.7800000e+02   1.7800000e+02   1.8000000e+02   1.8000000e+02   1.8400000e+02   1.8400000e+02   1.8800000e+02   1.8800000e+02   1.8900000e+02   1.8900000e+02   1.9000000e+02   1.9000000e+02   9.0000000e+00   9.0000000e+00   1.1000000e+01   1.1000000e+01   1.8000000e+01   1.8000000e+01   2.1000000e+01   2.1000000e+01   2.6000000e+01   2.6000000e+01   3.1000000e+01   3.1000000e+01   4.5000000e+01   4.5000000e+01   5.3000000e+01   5.3000000e+01   6.5000000e+01   6.5000000e+01   8.3000000e+01   8.3000000e+01   8.5000000e+01   8.5000000e+01   8.7000000e+01   8.7000000e+01
   1.1074645e+02  -4.7697458e+01   2.7771387e+02  -2.2128723e+01   2.3216387e+02  -4.1497303e+01   1.9406290e+02  -1.0250194e+01   4.2988097e+02  -1.8254994e+01   1.8901097e+02  -7.2116361e+01   2.6904097e+02  -2.0612310e+01   2.4876548e+02  -4.3203497e+01   2.5585710e+02  -2.7782439e+01   4.7876129e+02  -1.3125097e+01   3.1738129e+02  -5.0646632e+01   7.8672194e+02  -1.1215743e+02   3.4090323e+02  -2.1329355e+01   4.8436161e+02  -8.4890542e+01   7.2330806e+02  -4.3918516e+01   1.7768839e+02  -3.6466039e+01   2.0921581e+02  -3.4162103e+01   2.0137742e+02  -1.7200194e+01   5.2115065e+02  -2.4353665e+01   8.5431548e+02  -3.2330723e+01   2.9298839e+02   2.3551574e+01   2.3534935e+02  -2.0503110e+01   2.6656806e+02  -7.1314477e+01   2.6979710e+02  -1.1293445e+01   6.4789645e+02  -6.7453652e+01   1.7095677e+02  -5.0737187e+01   4.8779516e+02  -4.3399419e+01   4.6372226e+02  -9.4216516e+00   2.4056903e+02  -1.4742619e+01   2.1504677e+02  -1.4199871e+01   2.1111604e+02  -5.5007764e+01   3.0752903e+02  -4.6139355e+00   5.5695839e+02  -1.2614090e+01   2.3231419e+02  -4.7930297e+01   7.8078604e+02  -3.7911364e+01   2.5889129e+02  -4.8390013e+01   2.8066968e+02  -1.4267768e+01   2.0492129e+02   8.3846839e+00   3.5515484e+02  -5.4980645e-01   2.3625548e+02  -1.9261406e+01   7.2936968e+02  -5.2334452e+00   4.4034323e+02   1.0043187e+01   2.7980710e+02  -3.8684568e+01   1.0356355e+02  -2.6053471e+01   2.5605129e+02  -2.1157006e+01   5.7613742e+02  -4.1117445e+01   3.4090065e+02  -1.0737858e+01   2.0079258e+02   1.3294013e+01   8.1252323e+02  -7.2112826e+01   1.8197742e+02  -1.1851419e+01   2.0368548e+02  -4.0030000e+01   3.9085129e+02  -5.3784258e+00   1.8603161e+02  -2.6655755e+01   1.1629645e+02  -4.8175652e+01   4.4767194e+02  -1.1502142e+01   5.2319226e+02  -2.1845058e+01   2.8389065e+02  -1.8706413e+01   5.3842323e+02  -3.4294503e+01   2.0453129e+02  -5.6362503e+01   3.1552194e+02  -3.1837884e+01   2.0707355e+02  -3.3555239e+01   3.4799161e+02  -4.4745135e+01   2.4147645e+02  -3.7587794e+01   3.0924065e+02  -2.7083445e+01   2.9430516e+02  -2.6315703e+01
   1.6329645e+02  -5.9791458e+01   2.4893387e+02  -5.9486323e+01   2.4516387e+02  -7.3987303e+01   2.2673290e+02  -3.1533794e+01   3.6455097e+02  -1.0798594e+01   1.8445097e+02  -5.1091561e+01   2.7692097e+02  -4.4572710e+01   2.7542548e+02  -4.3786297e+01   2.1596710e+02  -4.4591239e+01   3.9209129e+02  -1.6301497e+01   3.0816129e+02  -4.0239032e+01   8.0694194e+02  -8.5885032e+01   3.6224323e+02  -1.6965548e+00   5.0736161e+02   2.6945806e-01   7.0863806e+02  -3.1744916e+01   2.1290839e+02  -2.6503639e+01   2.4810581e+02  -5.1933303e+01   2.2271742e+02  -4.6687394e+01   8.1260065e+02  -1.6229665e+01   1.0189755e+03  -1.3833523e+01   3.5743839e+02  -6.8244258e+00   2.7190935e+02  -4.0317910e+01   2.8279806e+02  -6.1612877e+01   2.6501710e+02   3.0895484e-01   4.8833645e+02  -5.3798852e+01   1.8028677e+02  -5.7263587e+01   3.4224516e+02  -2.1865419e+01   4.6472226e+02  -4.9171652e+01   2.6745903e+02  -6.6738194e+00   1.7682677e+02   2.9417729e+01   1.9400604e+02  -1.7418964e+01   3.7152903e+02  -1.3173935e+01   5.6895839e+02  -2.2684090e+01   2.5342419e+02  -4.2839097e+01   8.0667604e+02  -5.2762564e+01   3.7601129e+02  -4.9199613e+01   3.5833968e+02  -3.8591368e+01   1.9092129e+02  -1.6615316e+01   3.4993484e+02   4.2077935e+00   2.6325548e+02   4.6885935e+00   7.1547968e+02  -4.6122245e+01   4.4923323e+02  -2.3448013e+01   3.0368710e+02  -1.0924968e+01   1.7345355e+02  -2.6304671e+01   3.3805129e+02  -2.6057006e+01   6.6035742e+02  -1.0295045e+01   3.7003065e+02  -1.9198258e+01   1.9090258e+02  -4.2354787e+01   7.4863323e+02  -5.6661626e+01   2.3197742e+02  -5.8631419e+01   2.7123548e+02  -6.0764000e+01   3.8485129e+02  -3.6338426e+01   1.7880161e+02  -1.2967355e+01   1.1063645e+02  -3.0572852e+01   4.2734194e+02  -1.6205742e+01   5.2340226e+02  -1.1921858e+01   3.1575065e+02  -3.7445213e+01   4.8137323e+02  -3.6450503e+01   1.9706129e+02  -5.0914903e+01   3.4071194e+02  -3.7903084e+01   2.2012355e+02  -5.2789239e+01   3.6961161e+02  -4.2864735e+01   2.1138645e+02  -4.1405935e+00   2.4524065e+02  -1.9823445e+01   3.0511516e+02  -2.6940503e+01
   1.6407645e+02  -4.6523858e+01   2.6971387e+02  -3.1148723e+01   3.2638387e+02  -5.5254903e+01   2.4595290e+02  -7.0713935e+00   3.9544097e+02  -1.0499794e+01   1.6656097e+02  -1.6660361e+01   3.0870097e+02  -2.8675110e+01   2.9554548e+02  -3.4165897e+01   2.3052710e+02  -3.9206039e+01   4.4820129e+02   1.2649703e+01   3.1138129e+02  -5.1946632e+01   8.6083194e+02  -8.8636232e+01   3.2957323e+02  -2.4532955e+01   4.9980161e+02  -4.8675742e+01   7.4707806e+02  -6.3150116e+01   2.2113839e+02  -2.2492039e+01   2.3721581e+02  -3.1512103e+01   2.2948742e+02  -4.4228994e+01   6.7082065e+02  -1.1547265e+01   1.0203155e+03   1.5839277e+01   3.4887839e+02  -1.9809626e+01   2.6812935e+02  -4.6855097e+00   2.7001806e+02  -5.6260477e+01   2.6479710e+02  -3.6333445e+01   7.1655645e+02  -1.1496452e+01   1.8539677e+02  -2.1672387e+01   3.2957516e+02  -1.0521819e+01   4.4083226e+02  -1.3590452e+01   3.2790903e+02  -1.1059819e+01   2.0127677e+02   1.8341729e+01   2.0756604e+02  -2.2943764e+01   3.3819903e+02  -1.3177535e+01   5.8784839e+02  -2.5195290e+01   2.3209419e+02  -2.2352697e+01   8.7411604e+02  -5.7267764e+01   2.4023129e+02  -5.6772129e+00   3.2066968e+02  -1.2797768e+01   1.8925129e+02  -1.0811716e+01   3.2115484e+02   5.0601935e+00   2.8369548e+02  -3.9396606e+01   7.9491968e+02  -2.2367445e+01   3.8057323e+02   7.1478710e-01   2.6957710e+02  -2.8536168e+01   1.5367355e+02  -4.6502271e+01   3.1560129e+02  -2.1701006e+01   6.3335742e+02  -2.4805045e+01   3.5053065e+02  -1.9258258e+01   1.9179258e+02  -4.2095987e+01   8.7307323e+02  -5.7846826e+01   1.7286742e+02  -9.7826194e+00   2.0090548e+02  -1.3247600e+01   4.4696129e+02  -3.4637226e+01   2.0203161e+02  -1.5825755e+01   1.2096645e+02  -2.4499252e+01   3.8862194e+02  -1.2438142e+01   5.0314226e+02  -1.6401058e+01   3.0589065e+02  -6.3664129e+00   4.8923323e+02  -2.0269303e+01   1.9396129e+02  -3.2516903e+01   3.4409194e+02  -4.1223484e+01   2.3284355e+02  -3.5236839e+01   3.6980161e+02  -3.7349935e+01   2.4995645e+02  -1.4456194e+01   3.1090065e+02  -1.3026245e+01   2.5977516e+02  -2.2883303e+01
   1.2651645e+02  -3.4299058e+01   2.3871387e+02  -4.0558723e+01   2.4416387e+02  -5.8127303e+01   1.9939290e+02  -2.6765935e+00   4.2755097e+02  -2.8948594e+01   2.0834097e+02  -3.6892761e+01   3.0292097e+02  -1.3992710e+01   2.2698548e+02  -4.9461097e+01   2.0941710e+02  -2.9737239e+01   1.7365129e+02  -1.8496297e+01   2.6249129e+02  -3.0695432e+01   7.1683194e+02  -7.5236232e+01   2.9257323e+02  -1.7929548e+00   5.1492161e+02  -4.5225342e+01   6.5574806e+02  -3.1623716e+01   2.2446839e+02  -5.0098439e+01   1.9865581e+02  -2.4097303e+01   1.8104742e+02  -3.8243794e+01   6.9315065e+02  -2.7836645e+00   8.8775548e+02   1.4664077e+01   2.8865839e+02   1.2337974e+01   2.2245935e+02  -5.3619097e+00   1.9567806e+02  -4.7533277e+01   2.1468710e+02  -5.4774645e+01   5.1722645e+02  -5.9330052e+01   1.9250677e+02  -5.1351187e+01   2.9768516e+02   3.3029381e+01   4.4161226e+02  -2.8762852e+01   2.1990903e+02  -5.0898194e+00   1.8904677e+02   1.8770129e+01   2.0322604e+02  -6.0266564e+01   3.8407903e+02  -2.4847935e+01   5.2262839e+02  -1.5757690e+01   2.5786419e+02  -4.1974297e+01   6.6756604e+02  -4.2523764e+01   2.7323129e+02  -2.4867213e+01   3.1844968e+02  -2.5510168e+01   1.5214129e+02   4.3770839e+00   3.9859484e+02  -7.3550065e+00   2.5736548e+02  -2.7180206e+01   6.5636968e+02  -6.3843445e+01   4.9779323e+02  -2.2992813e+01   2.7202710e+02  -4.1622168e+01   1.3190355e+02  -1.7090671e+01   2.7460129e+02  -4.4201006e+01   5.6257742e+02  -2.4252645e+01   3.3878065e+02  -2.4568258e+01   1.9835258e+02  -4.4060787e+01   5.8563323e+02  -7.4621626e+01   1.8363742e+02  -2.6094219e+01   1.6123548e+02  -1.4854000e+01   4.3863129e+02  -4.6408258e+00   1.7914161e+02  -2.7434555e+01   1.1848645e+02  -3.6680852e+01   3.1153194e+02  -2.8510942e+01   4.7335226e+02   2.3982142e+01   3.2446065e+02  -1.7622013e+01   5.0913323e+02  -1.9761303e+01   2.2058129e+02  -4.3746503e+01   3.7190194e+02  -3.1308284e+01   2.6065355e+02  -3.9221639e+01   3.2452161e+02  -2.1637535e+01   2.7728645e+02  -1.6502594e+01   2.6309065e+02  -2.5201445e+01   2.5920516e+02  -2.9317703e+01
   1.5363645e+02  -4.6688658e+01   2.5338387e+02  -6.3182323e+01   2.3438387e+02  -8.3454903e+01   2.3239290e+02  -2.5656594e+01   4.6466097e+02  -6.8073935e+00   2.1301097e+02  -5.9816361e+01   2.4626097e+02   8.9900903e+00   1.8076548e+02  -2.2103497e+01   2.2863710e+02  -4.0494839e+01   1.9898129e+02  -4.6302697e+01   2.7016129e+02  -2.0089032e+01   7.3150194e+02  -7.3629832e+01   3.4568323e+02  -4.8151755e+01   4.2614161e+02  -3.6562942e+01   8.3719806e+02  -4.2699716e+01   2.1790839e+02  -3.1453639e+01   1.6888581e+02  -5.4265703e+01   1.7482742e+02  -2.1746194e+01   6.1771065e+02  -1.5528465e+01   1.0377555e+03  -2.2555923e+01   2.9131839e+02   1.5751742e+00   2.3212935e+02  -6.2455097e+00   2.6945806e+02  -5.8435677e+01   1.8612710e+02  -9.1498452e+00   6.8655645e+02  -7.1436452e+01   1.5717677e+02  -2.5194787e+01   3.9113516e+02  -2.5566194e+00   4.1372226e+02  -2.2016516e+00   2.4045903e+02  -3.4173819e+01   1.4538677e+02   1.5482929e+01   1.6167604e+02  -8.7272564e+01   2.7641903e+02  -2.7125135e+01   5.7751839e+02  -8.1889032e-01   2.2253419e+02  -5.9037897e+01   7.0545604e+02  -4.2774964e+01   2.6123129e+02  -2.9907213e+01   2.5200968e+02  -1.0084968e+01   1.6269129e+02  -1.4576916e+01   3.5104484e+02  -4.2661006e+01   2.2080548e+02  -3.9365406e+01   7.2147968e+02  -4.2272245e+01   3.7468323e+02  -3.2814013e+01   2.8046710e+02  -1.8297368e+01   1.2990355e+02  -3.1040671e+01   2.4849129e+02  -5.3112206e+01   4.8546742e+02  -2.2523845e+01   3.1528065e+02  -3.9438258e+01   1.7068258e+02  -8.0671871e+00   5.7618323e+02  -3.3865626e+01   1.8308742e+02  -5.0502194e+00   1.4612548e+02  -1.1315200e+01   4.3940129e+02  -2.2032426e+01   1.6892161e+02  -1.7286955e+01   1.1334645e+02  -3.6839652e+01   3.0919194e+02  -1.4563742e+01   5.2046226e+02  -7.7366581e+00   2.9556065e+02  -1.4450013e+01   5.4061323e+02  -3.0999703e+01   2.0582129e+02  -3.1655703e+01   3.5304194e+02  -2.8649484e+01   2.1769355e+02  -2.2784839e+01   3.9614161e+02  -3.3317135e+01   2.5833645e+02   1.8734065e+00   2.8690065e+02  -2.2436245e+01   2.5958516e+02  -1.8768103e+01
   1.3774645e+02  -3.1747458e+01   2.7582387e+02  -5.0527523e+01   3.0382387e+02  -6.9450103e+01   2.4973290e+02  -4.4703794e+01   4.2944097e+02  -7.3297935e+00   1.7123097e+02  -7.0923961e+01   2.6159097e+02  -4.2686310e+01   1.9265548e+02  -4.1384697e+01   1.8407710e+02  -3.8930039e+01   1.7476129e+02   1.3524903e+01   3.0738129e+02  -3.8286632e+01   9.3338194e+02  -5.7670232e+01   3.7279323e+02  -4.6990555e+01   4.7714161e+02  -3.1752942e+01   8.1563806e+02  -4.4084916e+01   2.1857839e+02  -4.1737239e+01   2.2754581e+02  -2.4738503e+01   2.5471742e+02  -2.4577394e+01   7.5138065e+02   2.2227935e+01   1.0797555e+03  -3.0255923e+01   3.9365839e+02   6.7179742e+00   2.5445935e+02  -4.8371910e+01   2.4545806e+02  -4.4855677e+01   2.3701710e+02  -1.1001045e+01   7.5533645e+02  -4.6048852e+01   1.6606677e+02  -3.4455987e+01   4.5946516e+02  -1.4693019e+01   5.5272226e+02  -9.4316516e+00   2.8468903e+02  -1.6492219e+01   2.1338677e+02  -3.0847071e+01   2.2400604e+02  -3.7488964e+01   3.3452903e+02  -4.3239355e+00   5.4362839e+02  -3.1076903e+00   2.8564419e+02  -4.9636697e+01   8.4045604e+02  -4.8574964e+01   3.7678129e+02  -2.5821213e+01   3.9800968e+02  -2.2049677e+00   1.3192129e+02  -4.7753161e+00   3.5804484e+02  -2.4221006e+01   3.1869548e+02  -1.9856606e+01   6.8780968e+02  -6.7986452e+00   4.2946323e+02  -2.9196413e+01   2.6335710e+02  -4.3698568e+01   1.6034355e+02  -3.4035871e+01   3.6927129e+02  -4.9554606e+01   5.5280742e+02  -4.5911045e+01   3.7353065e+02   8.2717419e+00   2.2879258e+02  -2.7945987e+01   5.8307323e+02  -4.4086826e+01   2.0063742e+02  -1.2784219e+01   2.4557548e+02  -1.3151200e+01   4.0518129e+02  -2.6294826e+01   2.0569161e+02  -3.9678555e+01   1.3420645e+02  -1.5178452e+01   3.4929194e+02  -2.0631742e+01   5.1588226e+02  -3.5950258e+01   2.7979065e+02  -2.7468413e+01   4.7694323e+02  -2.6756103e+01   2.0472129e+02  -3.6907703e+01   3.5580194e+02  -4.9028387e-01   2.2307355e+02  -2.1215239e+01   4.0833161e+02  -4.0482335e+01   2.1990645e+02  -2.6052194e+01   3.1900065e+02  -1.3954245e+01   2.8215516e+02  -4.1673703e+01
   1.1463645e+02  -5.4898658e+01   2.8782387e+02  -2.6377523e+01   2.2816387e+02  -5.7847303e+01   2.2328290e+02  -2.2147794e+01   4.2611097e+02  -3.0723394e+01   2.0012097e+02  -5.6895161e+01   2.7248097e+02  -4.6997510e+01   1.3465548e+02  -2.0744697e+01   2.0263710e+02  -2.8634839e+01   1.8542129e+02  -3.5478968e+00   3.0827129e+02  -4.8027832e+01   6.8950194e+02  -8.9819832e+01   3.4068323e+02  -8.8617548e+00   4.9803161e+02  -5.2644142e+01   6.7741806e+02  -1.6247316e+01   2.1501839e+02  -4.0452439e+01   1.8621581e+02   2.3677897e+01   2.0515742e+02  -1.7282594e+01   7.0804065e+02   1.3513548e-01   9.8297548e+02  -3.3063523e+01   2.9465839e+02  -1.6692026e+01   2.4090935e+02  -4.5727910e+01   2.3712806e+02  -3.9519277e+01   2.2368710e+02  -8.0446452e+00   5.0077645e+02  -4.8464052e+01   1.7550677e+02  -4.3881187e+01   3.6813516e+02  -2.3936619e+01   5.0817226e+02  -4.2647652e+01   2.2101903e+02  -2.9068619e+01   1.7771677e+02  -2.4103471e+01   1.8678604e+02  -1.6951364e+01   3.2896903e+02   6.5608645e+00   6.1040839e+02  -1.7670090e+01   2.0109419e+02  -2.5322697e+01   6.6800604e+02  -4.0338964e+01   2.8367129e+02  -1.9592413e+01   3.1200968e+02  -2.1664968e+01   1.8458129e+02  -1.6218116e+01   3.7737484e+02  -3.7207406e+01   2.8536548e+02  -3.6080206e+01   6.8425968e+02  -4.5844645e+01   4.7612323e+02  -2.8149213e+01   2.2068710e+02  -4.3844968e+01   1.6323355e+02  -3.0157071e+01   2.9093129e+02  -4.0287406e+01   5.6457742e+02  -1.2302645e+01   3.7378065e+02  -2.4998258e+01   1.6435258e+02  -2.6120787e+01   5.3596323e+02  -4.3318026e+01   2.4775742e+02  -3.8443819e+01   1.9023548e+02  -3.9614000e+01   4.6140129e+02  -3.2242426e+01   1.6847161e+02  -3.8360955e+01   1.1668645e+02  -5.6826852e+01   3.8686194e+02  -3.8827342e+01   4.8414226e+02  -9.3010581e+00   3.3970065e+02  -1.8841213e+01   5.0442323e+02  -2.4104503e+01   2.0920129e+02  -3.2456103e+01   3.3566194e+02  -1.7739084e+01   2.3346355e+02  -2.8906439e+01   3.2923161e+02  -2.4964335e+01   2.5561645e+02  -1.0768994e+01   2.8852065e+02  -3.1565845e+01   2.7253516e+02  -2.3384103e+01
   1.3885645e+02  -5.7506258e+01   2.4449387e+02  -4.8351123e+01   2.2038387e+02  -7.5554903e+01   1.7995290e+02  -3.9571394e+01   4.2511097e+02  -6.5093394e+01   2.0501097e+02  -5.7736361e+01   3.1126097e+02  -1.1439910e+01   1.4698548e+02  -4.2171097e+01   2.7307710e+02  -3.1380039e+01   2.0565129e+02  -1.3276297e+01   2.4994129e+02  -5.5251432e+01   5.0727194e+02  -8.6801432e+01   3.8424323e+02  -1.3346555e+01   4.5514161e+02  -1.2332942e+01   7.5396806e+02  -1.9151316e+01   2.5457839e+02  -4.0277239e+01   1.5721581e+02  -5.2112103e+01   1.7571742e+02  -2.4367394e+01   5.3915065e+02  -2.1123665e+01   9.3342548e+02  -3.0549523e+01   2.2220839e+02  -2.1786026e+01   2.1612935e+02  -2.9525510e+01   2.7545806e+02  -7.1145677e+01   1.8101710e+02  -5.5411045e+01   5.2922645e+02  -5.7400052e+01   1.6572677e+02  -2.1658787e+01   2.7213516e+02  -2.4476619e+01   3.6139226e+02  -2.7015252e+01   2.0990903e+02  -2.3289819e+01   1.4660677e+02  -1.7614671e+01   1.6589604e+02  -5.1390164e+01   2.9552903e+02  -1.6323935e+01   5.4451839e+02  -5.8958890e+01   1.7031419e+02  -6.6302968e+00   5.3545604e+02  -3.6174964e+01   2.8412129e+02  -2.1408413e+01   2.2889968e+02  -1.6906168e+01   1.9803129e+02  -2.4514116e+01   3.4382484e+02  -1.1643406e+01   2.0703548e+02  -3.5153806e+01   6.3680968e+02  -2.4938645e+01   3.3946323e+02   9.3335871e+00   1.6002710e+02  -5.3662168e+01   8.3233548e+01  -1.6757071e+01   1.7471129e+02  -4.0209806e+01   4.9057742e+02  -2.3932645e+01   3.4203065e+02  -5.6078258e+01   1.4990258e+02  -2.0404787e+01   4.7696323e+02  -3.2378026e+01   2.1163742e+02  -3.5542194e+00   1.3268548e+02  -3.0460000e+01   4.6751129e+02  -3.4401226e+01   1.6892161e+02  -3.2066955e+01   1.2125645e+02  -2.8042452e+01   3.2229194e+02  -2.9041742e+01   4.4340226e+02   1.2218142e+01   2.4165065e+02  -1.0567213e+01   4.4265323e+02  -5.0129032e+00   2.3239129e+02  -3.0211303e+01   3.2128194e+02  -1.8828684e+01   2.5188355e+02  -1.6470039e+01   3.5009161e+02  -3.3103135e+01   2.9419645e+02  -2.3525394e+01   2.9876065e+02  -1.3245045e+01   2.5991516e+02  -1.2514503e+01
   1.0996645e+02  -1.8975058e+01   2.6016387e+02  -2.8834723e+01   2.4749387e+02  -7.6723703e+01   1.9495290e+02  -1.4101394e+01   4.2211097e+02  -1.2073394e+01   1.9945097e+02  -7.9401561e+01   2.8915097e+02  -1.4551110e+01   1.3420548e+02  -2.3488697e+01   2.4418710e+02  -3.2178839e+01   2.0609129e+02  -2.1751497e+01   3.0527129e+02  -3.7347832e+01   6.7650194e+02  -6.1779832e+01   3.6268323e+02  -3.1071755e+01   4.1714161e+02  -1.6402942e+01   7.5930806e+02  -4.4798516e+01   2.2579839e+02  -5.4204839e+01   2.0143581e+02  -3.3197032e+00   2.4859742e+02  -2.6087794e+01   6.6260065e+02   6.7703355e+00   1.0378655e+03  -7.7847226e+00   2.9031839e+02  -5.7482581e-01   2.4912935e+02  -2.4605510e+01   2.3401806e+02  -9.1604774e+00   2.4001710e+02  -4.4021045e+01   6.5200645e+02  -7.3782452e+01   1.4939677e+02  -2.9352387e+01   4.6313516e+02   1.1903381e+01   4.0694226e+02  -2.4989252e+01   2.6023903e+02  -1.4096219e+01   1.7260677e+02  -1.1346710e+00   1.6111604e+02  -4.4897764e+01   3.2752903e+02   8.3460645e+00   5.9040839e+02  -2.0290090e+01   2.0675419e+02  -5.7435497e+01   6.6445604e+02  -7.0724964e+01   2.6434129e+02  -3.4960129e+00   3.1311968e+02  -1.5863768e+01   1.6303129e+02  -2.5264116e+01   3.2604484e+02  -1.7661006e+01   2.5792548e+02  -4.8665006e+01   7.7169968e+02  -4.0179845e+01   4.0034323e+02   8.9131871e+00   1.8757710e+02  -1.4306168e+01   1.7267355e+02  -2.5582271e+01   2.8449129e+02  -1.2102206e+01   4.7157742e+02  -3.6192645e+01   3.5240065e+02  -9.1578581e+00   1.6235258e+02  -1.8510787e+01   5.5896323e+02  -2.2938026e+01   2.0052742e+02  -3.5335419e+01   1.8090548e+02  -1.7757600e+01   3.7585129e+02  -2.3288426e+01   1.7714161e+02  -4.0054555e+01   1.2463645e+02  -3.0932852e+01   3.0072194e+02  -3.1886142e+01   4.3551226e+02  -7.3606581e+00   2.5008065e+02  -2.2671613e+01   4.5799323e+02  -1.1620103e+01   2.1701129e+02  -2.8930903e+01   3.6690194e+02  -7.2382839e+00   2.6131355e+02  -1.3894439e+01   3.7742161e+02  -3.0059535e+01   2.8661645e+02  -6.8189935e+00   3.0724065e+02  -1.8683445e+01   2.3630516e+02  -1.9525703e+01
   1.0585645e+02  -3.0866258e+01   1.8082387e+02  -3.3927523e+01   2.2938387e+02  -4.8834903e+01   2.2551290e+02   1.1123806e+01   3.7733097e+02  -5.0490994e+01   2.6334097e+02  -6.2732761e+01   2.5648097e+02   1.2392490e+01   1.5476548e+02  -3.7903497e+01   2.5107710e+02  -1.3850039e+01   1.8931129e+02  -7.4909677e-01   2.7683129e+02  -2.4842632e+01   5.7961194e+02  -6.9918632e+01   3.5168323e+02  -2.7631755e+01   4.6414161e+02  -1.3932942e+01   5.8663806e+02  -3.5984916e+01   2.3157839e+02  -4.4217239e+01   1.5565581e+02  -1.9317303e+01   1.8682742e+02  -2.2596194e+01   6.9915065e+02  -2.1153665e+01   9.2620548e+02  -2.9191923e+01   2.6920839e+02   2.4113974e+01   1.7634935e+02  -2.5893110e+01   2.4467806e+02  -4.6013277e+01   1.9612710e+02  -2.6729845e+01   4.1611645e+02  -1.7351252e+01   1.3328677e+02  -4.9723587e+01   3.5224516e+02  -2.4335419e+01   4.3728226e+02  -1.0086452e+01   2.2690903e+02  -4.3429819e+01   1.3782677e+02   1.4307729e+01   1.5745604e+02  -3.0824964e+01   3.1085903e+02  -1.0320335e+01   5.5573839e+02  -1.6626490e+01   1.9575419e+02  -7.8785497e+01   5.9022604e+02  -4.1336564e+01   3.3523129e+02  -4.2717213e+01   2.9755968e+02  -3.7618968e+01   1.5625129e+02   3.2938284e+01   4.1359484e+02  -3.0775006e+01   3.0158548e+02  -3.5377806e+01   6.7536968e+02  -5.8913445e+01   4.7834323e+02  -7.2168129e+00   2.2568710e+02  -2.9024968e+01   1.3490355e+02  -2.0560671e+01   2.2882129e+02  -1.5868606e+01   4.6224742e+02  -2.9886245e+01   3.6778065e+02  -3.1138258e+01   1.6057258e+02  -4.3818387e+01   4.1796323e+02  -3.0658026e+01   1.8408742e+02  -2.2240219e+01   1.6112548e+02  -2.4625200e+01   4.9507129e+02  -1.7046026e+01   1.3292161e+02  -9.4069548e+00   1.0168645e+02  -2.9766852e+01   2.9019194e+02  -2.3663742e+01   5.2640226e+02  -8.4185806e-01   2.2108065e+02  -3.3916129e+00   4.8456323e+02  -2.9357032e+00   1.8411129e+02  -3.8588903e+01   3.2704194e+02  -1.6669484e+01   2.2531355e+02  -2.9534439e+01   3.1133161e+02  -4.0812335e+01   2.6738645e+02  -2.7660594e+01   2.9019065e+02  -1.1129445e+01   2.5044516e+02  -2.7806903e+01
   1.2718645e+02  -4.5572658e+01   1.9938387e+02  -4.4192323e+01   2.0838387e+02  -3.7814903e+01   1.9539290e+02  -3.3246594e+01   4.2988097e+02  -2.0249935e+00   1.6790097e+02  -5.0317561e+01   2.6226097e+02   8.1500903e+00   1.3509548e+02  -3.4889897e+01   1.8741710e+02  -2.1197239e+01   2.1509129e+02  -1.4701497e+01   2.6260129e+02  -1.9044232e+01   6.0294194e+02  -5.4565032e+01   3.5213323e+02  -2.4997755e+01   4.3047161e+02  -2.9689342e+01   5.9996806e+02  -3.1051316e+01   2.4246839e+02  -3.2088439e+01   1.8876581e+02  -1.8416103e+01   1.6859742e+02  -3.3247794e+01   5.9060065e+02  -6.0689665e+01   7.9253548e+02  -4.2388323e+01   2.6743839e+02  -9.4044258e+00   2.1356935e+02  -5.1007097e+00   2.5179806e+02  -5.3802877e+01   2.0990710e+02  -5.4942245e+01   4.8866645e+02  -7.3825252e+01   1.9239677e+02  -4.1122387e+01   3.5402516e+02  -2.3257819e+01   4.1183226e+02  -3.8050452e+01   2.3156903e+02  -2.7802619e+01   1.9360677e+02  -1.1594671e+01   1.8311604e+02  -4.1987764e+01   2.9552903e+02  -3.1873935e+01   5.1551839e+02   1.7701110e+01   1.6075419e+02  -2.6865497e+01   5.4811604e+02  -1.0777635e+00   3.0634129e+02  -5.3076013e+01   2.7677968e+02  -3.7176568e+01   1.7703129e+02   1.0385884e+01   3.7026484e+02  -2.9088606e+01   2.4214548e+02  -2.9182606e+01   6.3013968e+02  -7.7075045e+01   4.2946323e+02  -3.8664129e+00   2.0424710e+02  -1.9089768e+01   1.1367355e+02  -1.8862271e+01   1.9538129e+02  -1.4753406e+01   4.5024742e+02  -1.5266245e+01   3.5728065e+02  -4.0678258e+01   1.6479258e+02  -2.2935987e+01   5.3318323e+02  -3.7535626e+01   2.0163742e+02  -2.7644219e+01   1.4190548e+02  -1.0747600e+01   4.5063129e+02  -1.1820826e+01   1.6014161e+02  -4.0584555e+01   1.1315645e+02  -2.6354452e+01   3.1653194e+02  -1.8010942e+01   5.2093226e+02  -4.0514258e+01   2.9898065e+02  -2.7053613e+01   4.4184323e+02  -3.4948103e+01   1.6463129e+02  -5.8410503e+01   3.2118194e+02  -2.6440684e+01   1.9869355e+02  -2.3884839e+01   3.5133161e+02  -2.6592335e+01   2.6528645e+02  -1.5402594e+01   2.9333065e+02  -1.7950645e+01   2.3558516e+02  -3.1378103e+01
   1.2374645e+02  -1.8077458e+01   2.3171387e+02  -5.0108723e+01   2.1594387e+02  -4.1759703e+01   2.1839290e+02  -2.1196594e+01   3.9111097e+02  -3.7813394e+01   2.5012097e+02  -6.2345161e+01   2.8292097e+02  -3.0942710e+01   1.3065548e+02  -3.4644697e+01   1.9941710e+02  -3.0827239e+01   2.0420129e+02  -1.6002968e+00   2.1794129e+02  -1.4581432e+01   6.0805194e+02  -1.0475383e+02   3.5446323e+02  -4.7414155e+01   5.0814161e+02  -2.9682942e+01   5.5096806e+02  -1.8021316e+01   2.2146839e+02  -1.8628439e+01   1.7699581e+02  -3.2804503e+01   1.5815742e+02  -1.7425935e+00   6.0882065e+02  -2.4367265e+01   6.8108548e+02   8.4176774e+00   2.8420839e+02   6.9139742e+00   1.8912935e+02  -3.9695510e+01   2.4090806e+02  -4.4931677e+01   1.7768710e+02  -1.6144645e+01   4.0300645e+02  -7.1522452e+01   1.8850677e+02  -3.7811187e+01   2.9968516e+02  -9.2406194e+00   3.8305226e+02  -4.8308052e+01   1.6368903e+02  -4.2032219e+01   1.5982677e+02  -8.3422710e+00   1.4122604e+02  -3.1866564e+01   2.7807903e+02  -3.1037935e+01   5.8940839e+02  -1.6990090e+01   1.5431419e+02  -3.7020297e+01   5.3500604e+02  -2.9248964e+01   2.7934129e+02  -1.1806013e+01   2.8522968e+02  -3.8522568e+01   1.5847129e+02  -1.3459316e+01   3.8537484e+02   1.1482594e+01   2.8780548e+02  -1.3505406e+01   6.0636968e+02  -4.1953445e+01   5.2357323e+02   2.2834787e+01   2.1446710e+02  -4.1017368e+01   1.3034355e+02  -4.1635871e+01   2.1105129e+02  -2.5667006e+01   4.4946742e+02  -5.2643845e+01   3.4128065e+02  -2.3898258e+01   1.5690258e+02  -1.5247871e+00   4.7729323e+02  -3.7294426e+01   1.9852742e+02  -7.0654194e+00   1.2012548e+02  -1.1785200e+01   5.2418129e+02  -1.7154826e+01   1.3647161e+02  -2.1250955e+01   1.1458645e+02  -4.4558852e+01   3.1296194e+02   1.2754658e+01   5.2419226e+02   1.1434942e+01   2.5436065e+02  -3.5484013e+01   4.6561323e+02  -2.5759703e+01   1.8101129e+02  -5.0430903e+01   3.0928194e+02  -3.1578684e+01   2.1931355e+02  -9.8144387e+00   3.1299161e+02  -3.6525135e+01   2.5714645e+02  -1.3701394e+01   3.3719065e+02  -2.0029445e+01   2.2839516e+02  -2.3372903e+01
   1.2774645e+02  -3.8947458e+01   2.0649387e+02  -3.6311123e+01   2.5349387e+02  -5.3983703e+01   1.8484290e+02  -3.6225935e+00   4.4966097e+02  -7.7173935e+00   2.4045097e+02  -6.6681561e+01   2.9759097e+02   1.6536903e+00   1.1098548e+02  -6.3741097e+01   1.7596710e+02  -2.9171239e+01   2.0442129e+02  -1.8617897e+01   2.4894129e+02  -3.3951432e+01   7.1427194e+02  -6.4361432e+01   3.2801323e+02  -3.7848155e+01   4.5092161e+02  -1.6325342e+01   6.1763806e+02  -2.1794916e+01   1.9413839e+02  -2.2222039e+01   1.9365581e+02  -2.9807303e+01   1.8426742e+02  -4.0161394e+01   6.4482065e+02  -1.5772645e+00   8.1008548e+02  -5.2792323e+01   2.9320839e+02  -3.9160258e+00   1.8323935e+02  -8.8943097e+00   2.4734806e+02  -4.1116877e+01   2.2968710e+02  -3.9744645e+01   4.8833645e+02  -6.2128852e+01   1.7884677e+02  -4.6928387e+01   3.7490516e+02  -1.9258219e+01   3.6428226e+02  -2.3576452e+01   2.1079903e+02  -4.5361019e+01   1.4815677e+02  -5.1867097e-01   1.3267604e+02  -3.1402564e+01   3.0219903e+02  -9.2975355e+00   5.4595839e+02  -2.1840903e+00   1.6086419e+02  -4.9434297e+01   5.6311604e+02  -4.1167764e+01   2.3956129e+02   1.8376387e+01   2.9011968e+02  -6.6937677e+00   1.5792129e+02  -1.1953161e+00   3.6115484e+02  -9.4698065e+00   2.7180548e+02  -3.6885406e+01   6.9969968e+02  -3.0639845e+01   5.0590323e+02  -1.0311613e+01   1.9302710e+02  -4.6412168e+01   1.5923355e+02  -2.5057071e+01   2.4749129e+02  -3.6812206e+01   4.6868742e+02  -3.7741445e+01   3.6253065e+02  -1.8348258e+01   1.7313258e+02  -4.8603187e+01   4.9741323e+02  -2.6234026e+01   1.6541742e+02  -4.0076619e+01   1.6712548e+02  -1.6765200e+01   4.5651129e+02  -3.2961226e+01   2.0492161e+02  -7.6169548e+00   1.3006645e+02  -2.1367252e+01   2.8805194e+02  -1.6202542e+01   5.4925226e+02  -1.9619858e+01   3.2432065e+02  -1.2420813e+01   4.6551323e+02  -1.4801703e+01   2.0268129e+02  -3.0694503e+01   3.1233194e+02  -3.5202684e+01   2.2912355e+02  -4.2599239e+01   3.3280161e+02  -4.8439935e+01   2.5852645e+02  -8.8617935e+00   3.0209065e+02  -1.0081445e+01   2.3420516e+02  -8.0277032e+00
   1.1029645e+02  -3.7221458e+01   1.7127387e+02  -4.5163523e+01   3.1749387e+02  -4.9213703e+01   2.0317290e+02  -5.3189935e+00   4.2588097e+02  -1.3704994e+01   2.0912097e+02  -9.4285161e+01   2.7848097e+02  -1.1817510e+01   1.2187548e+02  -2.1832297e+01   1.8774710e+02  -3.9783639e+01   2.0331129e+02  -1.5759097e+01   2.5749129e+02  -3.2185432e+01   6.6372194e+02  -5.3757432e+01   2.9146323e+02  -2.7484155e+01   5.3480161e+02  -3.9815742e+01   4.2596806e+02   3.0868387e-01   1.8413839e+02  -2.6532039e+01   1.7476581e+02   7.0389677e-01   2.0271742e+02  -2.8197394e+01   8.7160065e+02   2.7940335e+01   7.6531548e+02  -1.2210723e+01   2.9609839e+02  -2.6477226e+01   2.0590935e+02  -3.9147910e+01   3.0234806e+02  -4.7176877e+01   1.8323710e+02  -6.8086452e+00   3.0411645e+02  -6.5391252e+01   1.8261677e+02  -2.8449987e+01   3.2435516e+02  -3.8994219e+01   4.8383226e+02  -2.7030452e+01   1.5512903e+02  -5.1687419e+01   1.2793677e+02  -3.6710710e+00   1.3389604e+02  -2.6830164e+01   3.5119903e+02   1.0782465e+01   5.7040839e+02  -8.4700903e+00   2.0897419e+02  -5.0393097e+01   5.4745604e+02  -5.1364964e+01   2.4201129e+02  -2.7709613e+01   2.9644968e+02  -3.1420168e+01   1.3258129e+02   1.7171884e+01   4.5270484e+02  -1.5573806e+01   3.1625548e+02   1.4218594e+01   6.3591968e+02  -6.8757445e+01   5.6290323e+02  -2.5311613e+01   1.9535710e+02  -1.5488568e+01   1.4445355e+02  -8.3246710e+00   3.0238129e+02  -2.1643406e+01   5.0313742e+02  -5.3387445e+01   3.9478065e+02   1.4517419e+00   1.6035258e+02  -3.5800787e+01   4.1463323e+02  -4.7051626e+01   1.9486742e+02  -3.5882619e+01   1.5212548e+02  -1.4015200e+01   5.0963129e+02  -1.4100826e+01   1.7169161e+02  -2.2618555e+01   1.0920645e+02  -3.0458452e+01   2.3353194e+02  -2.5220942e+01   5.2325226e+02  -4.8498581e+00   2.5851065e+02  -4.8056013e+01   4.2123323e+02  -3.4449303e+01   1.7953129e+02  -4.4892503e+01   2.5842194e+02  -1.4849884e+01   2.3012355e+02  -3.3069239e+01   2.8733161e+02  -3.1322335e+01   2.6542645e+02  -1.4693794e+01   2.8186065e+02  -2.3943045e+01   2.0982516e+02  -1.3647303e+01
   9.7746452e+01  -4.3997458e+01   2.5093387e+02  -3.4986323e+01   3.4338387e+02  -5.2394903e+01   1.9962290e+02  -3.4749935e+00   3.6133097e+02  -4.6100994e+01   1.3078097e+02  -4.4237961e+01   2.4848097e+02  -3.0297510e+01   1.7065548e+02  -2.3624697e+01   1.7241710e+02  -3.4557239e+01   2.6976129e+02  -6.2950968e+00   2.9538129e+02  -5.2326632e+01   6.4483194e+02  -6.8026232e+01   2.5379323e+02  -5.3800555e+01   4.1336161e+02  -3.3430542e+01   3.1696806e+02  -1.5971316e+01   2.1157839e+02  -3.4617239e+01   2.3288581e+02  -8.3570323e-01   2.4393742e+02  -5.7714994e+01   9.1704065e+02  -2.1914865e+01   7.2120548e+02  -3.9901923e+01   3.0298839e+02  -1.8698426e+01   2.3101935e+02  -4.2716710e+01   3.5412806e+02  -2.3439277e+01   2.5712710e+02  -3.2279845e+01   2.9244645e+02  -4.1907652e+01   1.6117677e+02  -4.0954787e+01   2.5702516e+02  -2.1827819e+01   4.3528226e+02  -5.7366452e+01   1.7934903e+02  -4.5625019e+01   1.3349677e+02  -1.2345871e+01   1.5878604e+02  -4.4381364e+01   3.8519903e+02  -1.5717535e+01   7.2195839e+02   1.8735910e+01   2.7897419e+02  -8.6103097e+01   5.0178604e+02  -4.9261364e+01   2.8556129e+02  -3.6193613e+01   3.7366968e+02  -3.7707768e+01   1.4647129e+02   2.0610684e+01   5.0270484e+02  -2.4683806e+01   3.5480548e+02  -3.5745406e+01   5.0702968e+02  -4.4786245e+01   4.5812323e+02  -3.1379213e+01   2.5168710e+02  -6.0654968e+01   1.4234355e+02   6.5141290e+00   3.2405129e+02  -8.2670065e+00   5.8691742e+02  -7.2859845e+01   3.7340065e+02  -4.0087858e+01   1.4602258e+02  -2.5874387e+01   4.0852323e+02  -5.3562826e+01   1.9252742e+02   8.4580645e-02   1.9479548e+02  -1.9868800e+01   4.6774129e+02  -3.5189626e+01   2.0203161e+02  -2.8265755e+01   1.5282645e+02  -3.1808052e+01   2.6996194e+02  -1.4045342e+01   5.6967226e+02  -1.9253458e+01   1.8679065e+02  -2.1798413e+01   4.4799323e+02  -8.7301032e+00   1.6911129e+02  -4.2628903e+01   2.5180194e+02  -1.2510284e+01   2.1412355e+02  -4.0639239e+01   3.3766161e+02  -4.2398735e+01   2.7652645e+02  -3.4351794e+01   2.7486065e+02  -1.1903045e+01   2.3525516e+02  -3.8631703e+01
   1.0574645e+02  -4.5857458e+01   2.2260387e+02  -3.7159923e+01   3.4271387e+02  -5.8791303e+01   2.1417290e+02  -1.5638994e+01   3.7911097e+02  -2.3853394e+01   1.7712097e+02  -3.4835161e+01   2.4970097e+02   9.9348903e+00   1.6954548e+02  -6.7425897e+01   1.6752710e+02  -1.4276039e+01   2.4876129e+02  -2.5285097e+01   3.1727129e+02  -2.5967832e+01   8.2250194e+02  -1.2634983e+02   3.2224323e+02  -2.5056555e+01   4.4392161e+02  -6.4985342e+01   3.9752806e+02  -2.4076116e+01   2.1679839e+02  -5.3364839e+01   1.9843581e+02   5.7002968e+00   2.9437742e+02  -5.3860194e+01   9.8393065e+02   3.5293935e+01   9.4164548e+02  -6.1977123e+01   3.5154839e+02  -3.6913226e+01   2.1645935e+02  -2.2881910e+01   3.1012806e+02  -4.2579277e+01   2.7446710e+02  -7.7770452e+00   3.8544645e+02  -4.9787652e+01   1.6995677e+02  -2.1997187e+01   3.5268516e+02  -1.8920619e+01   4.8894226e+02  -4.8889252e+01   1.5979903e+02  -2.5501019e+01   1.8027677e+02  -2.3198271e+01   2.1689604e+02  -7.4140164e+01   3.6830903e+02  -2.9806335e+01   7.1162839e+02   1.3902310e+01   2.4142419e+02  -4.0099097e+01   5.5178604e+02  -6.2931364e+01   2.6978129e+02  -1.1811213e+01   3.2233968e+02  -8.9313677e+00   1.1647129e+02   6.1206839e+00   4.7193484e+02  -6.3332206e+01   3.8825548e+02  -5.6651406e+01   5.9236968e+02  -2.9163445e+01   4.5212323e+02  -2.6449213e+01   2.4357710e+02  -5.0346168e+01   1.7690355e+02  -2.9920671e+01   3.8493129e+02  -4.0577406e+01   5.6557742e+02  -5.6152645e+01   4.2528065e+02  -3.5488258e+01   1.9568258e+02  -9.7371871e+00   4.5918323e+02  -4.8735626e+01   2.1830742e+02  -5.2087819e+01   2.2134548e+02  -3.5528000e+00   4.5751129e+02  -2.6931226e+01   2.0425161e+02  -4.6733548e+00   1.4253645e+02  -3.9034852e+01   2.7077194e+02  -2.0250142e+01   5.3919226e+02  -1.7285058e+01   2.4403065e+02  -1.1327613e+01   4.1956323e+02  -4.1505703e+01   1.8568129e+02  -3.8334503e+01   2.9518194e+02  -4.1740684e+01   1.9512355e+02  -2.1839239e+01   3.2666161e+02  -2.8898735e+01   3.0261645e+02  -2.0818994e+01   2.9533065e+02  -1.7210645e+01   2.4572516e+02  -9.8993032e+00
   1.0940645e+02  -1.7590258e+01   2.0593387e+02  -4.8606323e+01   2.2449387e+02  -4.8333703e+01   1.7595290e+02  -1.3471394e+01   3.8544097e+02  -3.3699794e+01   2.0778097e+02  -5.3067961e+01   2.5359097e+02  -1.9706310e+01   1.5031548e+02  -6.0547497e+01   1.8729710e+02  -3.2967639e+01   2.1742129e+02  -4.9978968e+00   2.3583129e+02  -1.0792632e+01   6.1705194e+02  -8.9473832e+01   2.5079323e+02  -1.4010555e+01   3.8725161e+02  -4.3011742e+01   4.8785806e+02  -3.4752516e+01   2.1446839e+02  -1.6178439e+01   1.9443581e+02  -4.5979703e+01   1.7504742e+02  -3.3137935e+00   7.7704065e+02  -2.4274865e+01   7.7331548e+02  -5.0850723e+01   2.5209839e+02  -8.8472258e+00   1.8690935e+02  -1.6297910e+01   2.3934806e+02  -7.4916877e+01   1.9190710e+02  -3.7392245e+01   3.7422645e+02  -2.3340052e+01   1.6850677e+02  -4.8211187e+01   3.3735516e+02  -1.7254219e+01   4.2794226e+02  -6.8992516e+00   2.0679903e+02  -1.5711019e+01   1.3260677e+02  -2.2934671e+01   1.4267604e+02  -4.6312564e+01   3.2985903e+02  -1.2950335e+01   5.7129839e+02   1.7458710e+01   1.7797419e+02  -6.3693097e+01   5.5034604e+02  -3.3256164e+01   1.9401129e+02  -3.3979613e+01   2.7800968e+02  -2.1164968e+01   1.3414129e+02  -1.5129161e+00   4.4248484e+02  -2.5756206e+01   2.5447548e+02  -2.4279006e+01   6.3013968e+02  -5.1635045e+01   4.9846323e+02   4.7335871e+00   1.5624710e+02  -3.4579768e+01   1.3679355e+02  -1.6711871e+01   2.6416129e+02  -2.1805806e+01   5.2835742e+02  -3.7845045e+01   3.9640065e+02  -1.4927858e+01   1.7168258e+02  -1.8927187e+01   5.0718323e+02  -4.6795626e+01   1.8119742e+02  -4.9789019e+01   1.6223548e+02  -4.4824000e+01   4.4896129e+02  -1.9172258e+00   1.5492161e+02  -4.2616955e+01   1.2901645e+02  -3.5003252e+01   2.4372194e+02  -7.6561419e+00   4.3946226e+02  -2.3306658e+01   2.6541065e+02  -3.5278013e+01   4.8446323e+02  -3.8597703e+01   1.9453129e+02  -3.1902503e+01   2.6861194e+02  -1.1705084e+01   2.5279355e+02  -2.8542839e+01   3.5957161e+02  -2.3391535e+01   3.1414645e+02  -8.1213935e+00   3.1376065e+02  -3.7925045e+01   2.4287516e+02  -3.0101303e+01
   1.1274645e+02  -4.7197458e+01   2.4160387e+02  -5.5239923e+01   2.7727387e+02  -5.8776103e+01   1.7362290e+02  -3.5954994e+01   3.7433097e+02  -3.5809935e+00   1.9401097e+02  -5.7856361e+01   2.4526097e+02  -2.7819910e+01   1.6431548e+02  -6.3557497e+01   1.9596710e+02  -3.7101239e+01   1.6831129e+02  -1.0729097e+01   2.2294129e+02  -2.6641432e+01   7.4716194e+02  -1.2054263e+02   2.8401323e+02  -3.3998155e+01   2.6914161e+02  -4.4892942e+01   5.4230806e+02  -3.4878516e+01   2.0468839e+02  -3.6736039e+01   1.7810581e+02  -3.7113303e+01   2.2726742e+02  -4.4381394e+01   9.5193065e+02  -1.1460645e+00   8.6920548e+02  -1.0521923e+01   2.8154839e+02  -1.3203226e+01   1.8090935e+02  -4.2487910e+01   2.2734806e+02  -1.1406877e+01   1.9279710e+02  -2.2243445e+01   3.1066645e+02  -4.6805252e+01   1.7339677e+02  -4.4712387e+01   2.8990516e+02  -1.1788219e+01   4.3272226e+02  -2.3721652e+01   2.2112903e+02  -5.3747419e+01   1.3504677e+02  -2.7689871e+01   1.6156604e+02  -3.2043764e+01   3.4107903e+02   1.1152065e+01   5.6606839e+02   1.1657110e+01   2.0731419e+02  -1.3590297e+01   5.9478604e+02  -5.5591364e+01   2.6567129e+02  -3.9262413e+01   2.8155968e+02  -1.1118968e+01   1.1869129e+02   5.1630839e+00   4.1682484e+02  -3.0253406e+01   3.1169548e+02  -1.0526606e+01   5.4736968e+02  -5.5123445e+01   5.7468323e+02  -1.2034013e+01   2.0380710e+02  -4.2494568e+01   1.4856355e+02  -3.6653471e+01   2.9905129e+02  -4.6817006e+01   3.2480742e+02  -4.0671045e+01   3.4140065e+02  -2.1527858e+01   1.8068258e+02  -3.2097187e+01   4.6085323e+02  -2.1639226e+01   1.6097742e+02  -4.0501419e+01   1.7723548e+02  -2.9914000e+01   4.2851129e+02  -5.0051226e+01   2.0758161e+02  -3.0599755e+01   1.2763645e+02  -2.8742852e+01   2.6529194e+02  -2.4317419e+00   5.3851226e+02  -3.7340658e+01   2.2398065e+02  -2.6433613e+01   4.5237323e+02  -3.0510503e+01   1.6068129e+02  -3.5664503e+01   2.7495194e+02  -3.2362284e+01   2.3703355e+02  -2.5142039e+01   3.1118161e+02  -4.2380335e+01   2.6566645e+02  -2.4142994e+01   2.6095065e+02  -6.0802452e+00   2.3520516e+02  -2.5297703e+01
   8.8186452e+01  -4.2672658e+01   1.5938387e+02  -4.1662323e+01   1.8949387e+02  -4.6643703e+01   1.9117290e+02   1.2010065e+00   3.7211097e+02  -1.4183394e+01   2.0612097e+02  -7.0715161e+01   3.0659097e+02  -4.8396310e+01   1.4242548e+02  -6.7696297e+01   1.6163710e+02  -3.4914839e+01   2.1698129e+02  -2.0402697e+01   2.3849129e+02  -6.1555432e+01   6.6138194e+02  -9.6240232e+01   2.7690323e+02  -2.4869355e+01   2.2792161e+02  -3.6155342e+01   4.2530806e+02  -2.2518516e+01   1.6735839e+02  -1.8189639e+01   1.3799581e+02   1.2535497e+01   2.0126742e+02  -3.8971394e+01   7.5649065e+02  -5.4180865e+01   7.5431548e+02  -4.6100723e+01   2.4465839e+02   5.2797419e-01   1.6568935e+02  -5.4380310e+01   2.7456806e+02  -5.2514477e+01   1.9368710e+02  -2.2984645e+01   2.9411645e+02  -4.9261252e+01   1.6939677e+02  -4.2172387e+01   2.5724516e+02  -2.2065419e+01   3.7817226e+02  -4.1687652e+01   2.0079903e+02  -4.0891019e+01   1.2438677e+02  -8.3870710e+00   1.2134604e+02  -3.6826164e+01   3.1430903e+02  -1.1706335e+01   5.6206839e+02  -9.1289032e-01   2.0720419e+02  -2.3251497e+01   4.7334604e+02  -6.2096164e+01   2.6678129e+02  -3.6131213e+01   2.6233968e+02  -1.2471368e+01   1.2280129e+02   4.8342839e+00   4.0448484e+02  -3.2826206e+01   2.7714548e+02  -2.0422606e+01   5.9902968e+02  -6.7806245e+01   5.7946323e+02  -1.4416413e+01   1.5313710e+02  -4.8220968e+01   1.6379355e+02  -8.8718710e+00   2.6382129e+02  -1.6228606e+01   2.9568742e+02  -4.8341445e+01   3.5515065e+02  -3.4757858e+01   1.6135258e+02  -4.4990787e+01   4.5952323e+02  -5.1532826e+01   1.5275742e+02  -3.7293819e+01   1.7612548e+02  -1.8715200e+01   4.6274129e+02  -5.4019626e+01   1.2169161e+02  -2.2958555e+01   1.0691645e+02  -4.4465252e+01   1.9953194e+02   2.4990581e+00   5.1482226e+02  -1.4395458e+01   2.0365065e+02  -2.4047213e+01   3.6465323e+02  -1.9772903e+01   1.7277129e+02  -4.2631703e+01   2.3242194e+02  -2.2239884e+01   2.0331355e+02  -3.5684439e+01   2.5385161e+02  -2.5453935e+01   2.8176645e+02  -9.3809935e+00   2.4862065e+02  -1.2133845e+01   2.2115516e+02  -8.5037032e+00
   7.4746452e+01  -6.5817458e+01   1.6349387e+02  -3.1871123e+01   2.1916387e+02  -6.6773032e+00   1.9973290e+02  -4.9593794e+01   3.6377097e+02  -1.3626194e+01   2.3045097e+02  -6.9431561e+01   2.9148097e+02   9.1424903e+00   1.0965548e+02  -4.1964697e+01   1.6196710e+02  -2.9161239e+01   1.9031129e+02  -2.2719097e+01   2.0149129e+02  -2.4705432e+01   7.7305194e+02  -1.0850383e+02   2.6168323e+02  -6.7541755e+01   2.7136161e+02  -4.4070542e+01   5.0507806e+02  -3.6790116e+01   1.7957839e+02  -3.1057239e+01   1.5332581e+02  -4.0580903e+01   1.8404742e+02  -3.8373794e+01   8.7038065e+02  -1.8852065e+01   7.6664548e+02  -1.9867123e+01   2.2720839e+02   4.2539742e+00   2.0279935e+02  -3.6899110e+01   2.5323806e+02  -3.6698077e+01   1.7246710e+02  -5.0057045e+01   3.0800645e+02  -6.4812452e+01   1.6450677e+02  -1.9221187e+01   3.0602516e+02  -2.8527819e+01   3.7894226e+02  -5.7309252e+01   1.6623903e+02  -2.9686219e+01   1.6360677e+02  -2.9974671e+01   1.2734604e+02  -3.6196164e+01   2.9907903e+02  -1.6717935e+01   4.6595839e+02  -3.5640903e+00   2.0597419e+02  -2.8043097e+01   4.9300604e+02  -4.1888964e+01   2.2123129e+02  -9.2672129e+00   2.4844968e+02  -2.1910168e+01   9.1251290e+01  -1.1301716e+01   4.1537484e+02  -1.3917406e+01   2.4203548e+02  -3.1843806e+01   6.0136968e+02  -3.4213445e+01   5.6401323e+02  -7.4004129e+00   1.7791710e+02  -4.5313368e+01   1.6556355e+02  -1.9893471e+01   2.2182129e+02  -3.4758606e+01   2.7935742e+02  -4.8925045e+01   4.0115065e+02  -3.4687858e+01   1.5313258e+02  -2.3331871e+00   4.2841323e+02  -3.1154026e+01   1.6341742e+02   2.7433806e+00   1.1990548e+02  -2.1547600e+01   4.1585129e+02  -3.9148426e+01   1.2303161e+02  -2.0285755e+01   1.1806645e+02  -2.2597252e+01   2.3153194e+02  -2.9920942e+01   5.4714226e+02  -2.1871058e+01   2.0522065e+02  -2.9982813e+01   4.3161323e+02  -2.6319703e+01   1.4915129e+02  -3.8462103e+01   2.1299194e+02  -1.5875484e+01   1.9979355e+02  -3.8352839e+01   2.4509161e+02  -4.0283135e+01   2.7104645e+02  -2.0623394e+01   2.3633065e+02  -2.9150645e+01   1.9544516e+02  -3.7926903e+01
   8.3746452e+01  -3.5767458e+01   1.8293387e+02  -5.0426323e+01   2.9605387e+02  -5.4938503e+01   2.3106290e+02  -3.5990194e+01   3.5466097e+02  -7.0073935e+00   1.6512097e+02  -6.9315161e+01   2.7059097e+02   7.1536903e+00   1.6042548e+02  -4.3246297e+01   2.0196710e+02  -7.6801239e+01   2.1498129e+02  -3.5352697e+01   1.8860129e+02  -4.0454232e+01   5.4461194e+02  -7.7678632e+01   2.1501323e+02  -1.3368155e+01   2.2003161e+02  -6.4184142e+01   4.7296806e+02   9.4386839e+00   2.2257839e+02  -2.3947239e+01   2.0243581e+02  -1.0839703e+01   1.8326742e+02  -2.7751394e+01   9.2471065e+02  -3.8418465e+01   6.7820548e+02  -5.4351923e+01   2.7076839e+02  -9.1208258e+00   1.9245935e+02  -6.7419097e+00   2.9234806e+02  -5.2716877e+01   1.9557710e+02  -4.0905845e+01   3.0200645e+02  -3.4002452e+01   1.6706677e+02  -1.7205987e+01   3.5157516e+02  -1.0941819e+01   3.2439226e+02  -2.1945252e+01   1.5768903e+02  -2.4442219e+01   1.5838677e+02   1.6629290e+00   1.5511604e+02  -5.1527764e+01   4.1263903e+02  -8.9127355e+00   7.6517839e+02   3.2783097e+00   1.7820419e+02  -3.2491497e+01   4.7078604e+02  -5.0891364e+01   1.8489129e+02   1.9799871e+00   2.5144968e+02  -2.5710168e+01   9.9361290e+01  -6.8405161e+00   3.8126484e+02  -9.1886065e+00   2.6714548e+02   4.8739355e-01   4.3169968e+02  -4.8089845e+01   5.2034323e+02  -1.9136813e+01   1.9024710e+02  -5.3629768e+01   1.4401355e+02  -1.7294710e+00   2.3082129e+02  -4.2486065e+00   3.1335742e+02  -6.0645045e+01   3.1578065e+02  -3.4228258e+01   1.3190258e+02  -1.6524787e+01   3.6485323e+02  -4.4409226e+01   2.0852742e+02  -3.0975419e+01   1.7634548e+02  -5.2732800e+01   4.4996129e+02  -2.3217226e+01   1.8647161e+02  -4.6580955e+01   1.1596645e+02  -1.9999252e+01   2.1086194e+02  -4.9373419e+00   5.6967226e+02  -1.3203458e+01   1.8265065e+02  -2.1937213e+01   3.9270323e+02  -2.4306903e+01   1.3125129e+02  -6.1840103e+01   2.1799194e+02  -3.2465484e+01   2.1593355e+02  -2.9884039e+01   2.4852161e+02  -2.8267535e+01   2.6085645e+02   4.3180645e-01   2.3114065e+02  -9.4554452e+00   1.9020516e+02  -2.1177703e+01
   6.9076452e+01  -7.3593858e+01   1.6060387e+02  -4.4199226e+00   2.1294387e+02  -2.5069703e+01   1.6939290e+02  -2.0726594e+01   3.3677097e+02  -8.0261935e+00   1.8834097e+02  -5.9062761e+01   2.6848097e+02  -1.7787510e+01   1.4487548e+02  -4.3232297e+01   1.6185710e+02  -4.9712439e+01   2.2376129e+02  -2.9835097e+01   2.3827129e+02  -1.8987832e+01   6.0661194e+02  -9.3078632e+01   2.4379323e+02  -2.3110555e+01   2.7647161e+02  -4.3149342e+01   4.4785806e+02  -4.1442516e+01   1.5035839e+02  -4.7279639e+01   1.7743581e+02  -3.9619703e+01   1.3293742e+02  -2.6834994e+01   6.6604065e+02  -5.1648645e+00   8.2831548e+02  -3.7020723e+01   2.2654839e+02  -5.4732258e+00   1.8834935e+02  -8.6523110e+01   2.8423806e+02  -7.5178077e+01   1.3768710e+02  -4.2384645e+01   3.3111645e+02  -5.1771252e+01   1.8128677e+02  -6.9013587e+01   2.9124516e+02  -3.6565419e+01   1.8305226e+02  -2.8748052e+01   1.7412903e+02  -6.8674194e+00   1.4493677e+02  -2.8701071e+01   1.3811604e+02  -3.4387764e+01   2.8407903e+02  -3.5847935e+01   4.9473839e+02  -1.6306490e+01   1.3275419e+02  -5.7075497e+01   5.5034604e+02  -2.9706164e+01   2.3667129e+02  -3.5162413e+01   3.0966968e+02  -4.6257768e+01   1.1480129e+02  -4.4405716e+01   3.9015484e+02  -5.7569806e+01   2.3847548e+02  -2.7999006e+01   5.3202968e+02  -6.0336245e+01   5.0090323e+02  -4.2691613e+01   9.2027097e+01  -5.7552168e+01   1.5267355e+02  -2.2982271e+01   2.4693129e+02  -3.2877406e+01   2.5913742e+02  -4.0197445e+01   2.8590065e+02  -5.0837858e+01   1.6546258e+02  -1.7319587e+01   4.5541323e+02  -6.1204026e+01   1.5141742e+02  -5.8956619e+01   1.2912548e+02  -4.7175200e+01   4.2129129e+02  -2.0703626e+01   1.2280161e+02  -3.3817355e+01   1.1101645e+02  -2.2413252e+01   3.4338194e+02  -1.8189419e+00   6.4598226e+02   2.4817419e+00   2.1575065e+02  -5.1552129e+00   4.1761323e+02  -1.7109703e+01   2.0020129e+02  -3.2926103e+01   2.8061194e+02  -1.1475084e+01   2.1498355e+02  -1.0808039e+01   3.2238161e+02  -3.1696335e+01   2.5176645e+02  -2.8890994e+01   3.0090065e+02  -1.3316245e+01   2.3049516e+02  -8.1109032e+00
   9.1516452e+01  -6.1609058e+01   1.5327387e+02  -1.2173523e+01   1.8394387e+02  -4.0419703e+01   1.8706290e+02  -4.6140194e+01   3.3855097e+02  -1.8168594e+01   2.5701097e+02  -5.8226361e+01   2.6137097e+02  -3.2448710e+01   9.8315484e+01  -5.1837497e+01   1.7829710e+02  -6.1376387e+00   1.5342129e+02  -1.5207897e+01   1.8738129e+02  -6.6916632e+01   4.8616194e+02  -9.7222632e+01   2.8046323e+02  -5.1714155e+01   3.0903161e+02  -3.1524142e+01   5.0863806e+02  -3.5184916e+01   1.7790839e+02  -3.1253639e+01   1.4821581e+02  -2.5172103e+01   1.5237742e+02  -1.7950194e+01   7.0593065e+02  -1.6916065e+01   7.1675548e+02  -2.7435923e+01   2.1887839e+02  -3.1969626e+01   1.8256935e+02  -4.5390710e+01   2.4879806e+02  -6.9782877e+01   1.2290710e+02  -2.7982245e+01   3.2244645e+02  -3.7197652e+01   1.8406677e+02  -3.7455987e+01   2.3935516e+02  -3.0524219e+01   1.5928226e+02  -1.8066452e+01   1.4345903e+02  -4.1643819e+01   1.3860677e+02  -2.8864671e+01   1.3900604e+02  -5.0348964e+01   2.5407903e+02  -4.7227935e+01   5.1784839e+02  -3.0485290e+01   1.2009419e+02  -2.0612697e+01   5.9278604e+02  -1.4991364e+01   2.8289129e+02  -3.4200129e+00   2.0811968e+02  -3.7793768e+01   1.4047129e+02  -3.4799316e+01   3.9059484e+02  -5.4825006e+01   2.0303548e+02  -2.1833806e+01   5.6836968e+02  -5.8913445e+01   4.4690323e+02  -1.3141613e+01   1.6446710e+02  -4.2237368e+01   1.5201355e+02  -5.0929471e+01   1.7549129e+02  -2.7492206e+01   2.1191742e+02  -1.8529845e+01   3.3840065e+02  -1.0378581e+00   1.3079258e+02  -2.1875987e+01   4.1018323e+02  -4.3365626e+01   1.7108742e+02  -2.4420219e+01   1.3968548e+02  -2.7570000e+01   4.6940129e+02  -2.4882426e+01   1.5603161e+02  -2.7255755e+01   1.1339645e+02  -3.6893652e+01   2.7777194e+02  -1.8150142e+01   6.0772226e+02  -3.4347458e+01   1.8041065e+02  -2.4188013e+01   4.0170323e+02  -1.0926903e+01   1.5377129e+02  -2.6021703e+01   2.5580194e+02  -1.5830284e+01   2.1879355e+02  -4.8732839e+01   2.6809161e+02  -2.3643135e+01   2.6090645e+02  -2.4382194e+01   2.7433065e+02  -1.8240645e+01   2.1544516e+02  -1.8146903e+01
   8.0966452e+01  -7.1985058e+01   1.5482387e+02  -3.5297523e+01   1.9060387e+02  -2.3622503e+01   2.0917290e+02  -1.4458994e+01   3.3011097e+02  -2.5823394e+01   2.5601097e+02  -7.3146361e+01   3.2226097e+02  -5.9649910e+01   1.3487548e+02  -6.7762297e+01   2.0141710e+02  -5.1427239e+01   1.7398129e+02  -1.8742697e+01   2.3905129e+02  -2.3270232e+01   4.9172194e+02  -1.0644743e+02   2.4401323e+02  -5.7348155e+01   3.6703161e+02  -4.7054142e+01   3.6963806e+02   9.5950839e+00   2.1290839e+02  -6.0393639e+01   1.7199581e+02  -2.6734503e+01   1.9715742e+02  -3.5192594e+01   6.8960065e+02  -2.3719665e+01   5.8220548e+02   3.2807742e-01   2.2254839e+02  -1.3593226e+01   1.6634935e+02  -3.3983110e+01   2.4234806e+02  -4.2826877e+01   1.6546710e+02  -2.1167045e+01   3.1277645e+02  -5.2644052e+01   1.3984677e+02  -3.9028387e+01   2.8479516e+02  -1.0049419e+01   1.2217226e+02  -5.2207652e+01   1.6412903e+02  -3.5627419e+01   1.5304677e+02   7.9801290e+00   9.6566042e+01  -3.9843764e+01   3.5096903e+02  -4.4529135e+01   6.1373839e+02  -1.5826490e+01   1.5997419e+02  -6.4253097e+01   4.6989604e+02  -5.4270164e+01   2.5667129e+02  -4.4882413e+01   2.3866968e+02  -9.1277677e+00   1.1558129e+02  -7.2481161e+00   4.1048484e+02  -3.7856206e+01   1.8103548e+02  -2.9733806e+01   5.3947968e+02  -5.4822245e+01   5.6412323e+02  -1.3639213e+01   1.7568710e+02  -4.7684968e+01   1.2467355e+02  -1.4402271e+01   2.5216129e+02  -3.3065806e+01   2.4157742e+02  -5.5122645e+01   3.4678065e+02  -3.4708258e+01   1.4902258e+02  -5.1444387e+01   3.6741323e+02  -3.4504026e+01   2.0597742e+02  -3.8661419e+01   9.8905484e+01  -1.6537600e+01   4.1940129e+02  -4.3552426e+01   1.5047161e+02  -3.8260955e+01   1.1501645e+02  -3.2353252e+01   2.8172194e+02  -2.2796142e+01   5.2756226e+02  -2.1774658e+01   2.1375065e+02  -2.0285213e+01   3.9304323e+02  -3.6664103e+01   1.4249129e+02  -5.0969303e+01   2.6823194e+02  -2.1724684e+01   2.4898355e+02  -3.9428039e+01   2.7971161e+02  -2.0862735e+01   2.5080645e+02  -3.1484194e+01   2.6967065e+02  -1.7247845e+01   2.1796516e+02  -1.8728503e+01
   1.0851645e+02  -3.2079058e+01   2.0038387e+02  -6.0822323e+01   2.5427387e+02  -6.0046103e+01   1.5762290e+02  -2.1674994e+01   3.5744097e+02  -4.5119794e+01   1.5245097e+02  -3.6861561e+01   2.6170097e+02  -2.6025110e+01   1.3342548e+02  -4.9086297e+01   1.5285710e+02  -2.4432439e+01   2.1409129e+02  -2.1061497e+01   2.3760129e+02  -4.3594232e+01   5.1138194e+02  -9.3910232e+01   2.3679323e+02  -3.0220555e+01   2.4825161e+02  -4.2221742e+01   4.4596806e+02  -3.2171316e+01   1.7501839e+02  -3.1472439e+01   1.8265581e+02  -2.0367303e+01   2.1571742e+02  -3.6237394e+01   8.6693065e+02  -2.0466065e+01   7.9786548e+02  -3.8474723e+01   2.5743839e+02  -2.8244258e+00   2.1668935e+02  -4.9790310e+01   2.5467806e+02  -4.9703277e+01   1.5190710e+02  -5.9642245e+01   3.6489645e+02  -8.6033652e+01   1.7928677e+02  -4.5513587e+01   3.4324516e+02  -4.6505419e+01   2.1205226e+02  -2.8480516e+00   1.9634903e+02  -3.7875019e+01   1.3882677e+02  -4.0322271e+01   1.0967604e+02  -6.0112564e+01   3.1719903e+02   1.5024645e+00   5.5806839e+02   2.9571097e+00   2.0853419e+02  -6.4027897e+01   5.0556604e+02  -4.3783764e+01   2.7067129e+02  -4.2112413e+01   2.8955968e+02  -4.3418968e+01   1.0947129e+02  -1.9759316e+01   4.0070484e+02  -3.9963806e+01   2.8692548e+02  -2.9545006e+01   6.0436968e+02  -5.0123445e+01   5.1212323e+02  -3.8092129e+00   1.3713710e+02  -4.3490968e+01   1.4723355e+02  -3.3767071e+01   3.0927129e+02  -1.5634606e+01   3.2046742e+02  -3.8883845e+01   3.2165065e+02  -6.1947858e+01   1.4857258e+02  -4.2528387e+01   4.1052323e+02  -3.9062826e+01   1.7130742e+02  -5.4547819e+01   1.8634548e+02  -4.4642800e+01   3.6607129e+02  -4.7166026e+01   1.6514161e+02  -2.6764555e+01   1.0615645e+02  -2.7744452e+01   2.3534194e+02  -1.6135742e+01   5.6619226e+02  -2.8925058e+01   1.9813065e+02  -3.2935613e+01   3.6804323e+02  -2.0614103e+01   1.5772129e+02  -4.0997703e+01   2.1261194e+02   1.2194916e+01   2.6155355e+02  -7.4836387e+00   2.7066161e+02  -2.8798735e+01   2.7423645e+02  -1.7398594e+01   2.5371065e+02  -5.4010452e+00   2.1082516e+02  -1.1677303e+01
   8.1856452e+01  -6.9166258e+01   2.3160387e+02  -6.0879923e+01   3.1338387e+02  -3.9774903e+01   1.5851290e+02  -3.6076194e+01   3.3566097e+02  -2.3827394e+01   1.5145097e+02  -3.0001561e+01   2.3248097e+02  -3.5357510e+01   1.7331548e+02  -3.9727497e+01   1.6241710e+02  -2.5307239e+01   2.0698129e+02  -2.1712697e+01   2.2871129e+02  -4.5773032e+01   5.0927194e+02  -1.0085143e+02   2.5046323e+02  -3.5534155e+01   2.4225161e+02  -5.2631742e+01   4.4696806e+02  -3.2921316e+01   1.7835839e+02  -3.1179639e+01   2.1476581e+02  -1.8386103e+01   3.1482742e+02  -6.0606194e+01   8.4193065e+02   6.8739355e+00   8.1420548e+02  -3.8011923e+01   2.6665839e+02  -1.6012026e+01   1.8656935e+02  -7.9407097e+00   3.6723806e+02  -8.0038077e+01   1.5379710e+02   2.6565548e+00   3.7044645e+02  -5.6697652e+01   1.5139677e+02  -5.0952387e+01   2.7357516e+02  -1.9371819e+01   3.3394226e+02  -6.3819252e+01   1.9356903e+02  -4.6526194e+00   1.3015677e+02  -1.6188671e+01   2.2100604e+02  -6.1798964e+01   3.1341903e+02  -5.2635135e+01   5.9117839e+02  -1.3351690e+01   2.8531419e+02  -4.5950297e+01   6.8200604e+02  -6.9348964e+01   2.9456129e+02  -4.5463613e+01   3.6889968e+02  -3.7106168e+01   1.0414129e+02  -1.6672916e+01   4.3926484e+02  -6.0486065e+00   3.0647548e+02  -3.1879006e+01   5.1625968e+02  -2.3634645e+01   4.3634323e+02  -4.0186813e+01   1.9780710e+02  -5.6344568e+01   1.4745355e+02  -2.8114671e+01   3.7405129e+02  -2.8487006e+01   4.3868742e+02  -4.7561445e+01   2.8215065e+02  -6.4417858e+01   1.9235258e+02  -2.3360787e+01   4.5318323e+02  -3.5255626e+01   1.4475742e+02  -2.1763819e+01   2.0101548e+02  -2.0256400e+01   4.1329129e+02  -3.9393626e+01   2.2092161e+02  -3.7896955e+01   1.1168645e+02  -4.3086852e+01   3.1286194e+02   2.8126581e+00   5.7793226e+02   9.1357419e+00   2.2608065e+02  -1.6981613e+01   3.6908323e+02  -1.5887303e+01   1.5806129e+02  -3.3984903e+01   2.5985194e+02  -2.4814284e+01   2.7446355e+02   1.0356129e-01   2.8785161e+02  -2.9603935e+01   2.6290645e+02  -1.1621935e+00   2.5500065e+02  -2.8834245e+01   2.5358516e+02  -2.7148103e+01
   7.4296452e+01  -3.8341458e+01   1.3771387e+02  -3.3478723e+01   2.7927387e+02  -5.3156103e+01   2.0106290e+02  -4.5901935e+00   3.7011097e+02   6.4660645e-01   1.7423097e+02  -7.2493961e+01   2.6926097e+02  -2.8079910e+01   1.4309548e+02  -4.7309897e+01   1.7063710e+02  -3.7074839e+01   1.9531129e+02  -1.2290968e+00   1.7383129e+02  -2.1626323e+00   5.1716194e+02  -1.0859263e+02   2.4535323e+02  -6.7685355e+01   2.5747161e+02  -4.5959342e+01   3.7285806e+02  -3.2322516e+01   2.0157839e+02  -3.2487239e+01   1.4388581e+02  -2.6595703e+01   1.9804742e+02  -4.1493794e+01   8.3704065e+02  -4.2294865e+01   5.6553548e+02  -3.9668323e+01   2.3931839e+02  -2.1264826e+01   1.7756935e+02  -4.1440710e+01   2.6779806e+02  -2.9192877e+01   1.2612710e+02  -3.4349845e+01   2.2833645e+02  -3.8328852e+01   1.4095677e+02  -3.8227187e+01   3.4679516e+02  -3.4494194e+00   2.0994226e+02  -2.1679252e+01   1.6734903e+02  -5.8325019e+01   1.4104677e+02   3.5001290e+00   1.4100604e+02  -5.2728964e+01   3.6463903e+02  -1.4852735e+01   6.2240839e+02   9.2599097e+00   1.7197419e+02  -4.3103097e+01   4.5956604e+02  -6.2103764e+01   2.3634129e+02  -1.6136013e+01   3.3622968e+02  -3.9042568e+01   1.2580129e+02  -3.3175716e+01   3.9215484e+02  -3.6059806e+01   2.8758548e+02  -2.6147806e+01   4.7136968e+02  -4.7593445e+01   4.6934323e+02  -2.6056813e+01   1.5902710e+02  -2.3582168e+01   1.6323355e+02  -1.7157071e+01   2.5916129e+02  -1.6625806e+01   3.3824742e+02  -3.2086245e+01   3.3428065e+02  -4.0208258e+01   1.5390258e+02  -9.8347871e+00   4.2841323e+02  -3.7714026e+01   1.8852742e+02  -3.7541935e-01   1.0690548e+02  -1.7507600e+01   4.2851129e+02  -3.1391226e+01   1.6169161e+02  -3.8598555e+01   1.2877645e+02  -3.4124052e+01   3.2577194e+02  -7.8901419e+00   5.4451226e+02  -2.6820658e+01   2.9517065e+02  -2.8848813e+01   4.3027323e+02  -4.1225032e+00   2.1311129e+02  -3.6428903e+01   3.2318194e+02  -1.8450684e+01   2.7569355e+02  -2.2664839e+01   3.1861161e+02  -1.4784735e+01   2.7223645e+02  -1.9048594e+01   2.8062065e+02  -1.9123845e+01   2.7496516e+02  -2.5668503e+01
   9.9076452e+01  -2.7213858e+01   1.5949387e+02  -2.2441123e+01   2.7938387e+02  -5.2724903e+01   1.9373290e+02  -1.6333794e+01   3.8911097e+02   7.8660645e-01   2.0690097e+02  -4.5997561e+01   3.1792097e+02  -2.0412710e+01   1.1687548e+02  -2.3542297e+01   1.3085710e+02  -3.5672439e+01   1.3854129e+02  -2.5797497e+01   2.1871129e+02  -2.3303032e+01   4.3316194e+02  -9.2872632e+01   1.9435323e+02  -4.8715355e+01   3.5469161e+02  -2.8406942e+01   3.5819806e+02  -1.6929716e+01   1.7568839e+02  -3.8416039e+01   1.5565581e+02  -1.4987303e+01   1.7126742e+02  -3.1351394e+01   9.1949065e+02  -5.2780865e+01   5.9220548e+02  -4.6131923e+01   2.2976839e+02  -4.5730826e+01   1.7556935e+02  -3.1830710e+01   3.4201806e+02  -5.5240477e+01   1.5723710e+02  -2.4288645e+01   2.2266645e+02  -6.0655252e+01   1.4472677e+02  -3.4868787e+01   3.2024516e+02  -5.0555419e+01   1.4839226e+02  -2.4305252e+01   1.6534903e+02  -3.3945019e+01   1.0593677e+02  -2.3610710e+00   1.1911604e+02  -4.5647764e+01   4.8307903e+02  -2.5207935e+01   6.7529839e+02   1.9138710e+01   1.7864419e+02  -4.7966697e+01   3.8634604e+02  -4.2136164e+01   2.0812129e+02  -2.6438413e+01   2.6744968e+02  -3.4650168e+01   1.2147129e+02   3.7206839e+00   4.9259484e+02  -4.4875006e+01   2.3525548e+02  -6.0631406e+01   4.2836968e+02  -4.6823445e+01   5.9557323e+02  -2.0375213e+01   1.3802710e+02  -4.4012168e+01   1.8501355e+02  -2.7569471e+01   2.2660129e+02   5.5289935e+00   2.6368742e+02  -2.3231445e+01   3.8078065e+02  -2.7058258e+01   1.3435258e+02  -2.6940787e+01   3.4496323e+02  -3.6038026e+01   1.9730742e+02  -3.0737819e+01   1.1457548e+02  -2.0791200e+01   3.9596129e+02  -2.3117226e+01   1.6625161e+02  -2.2293355e+01   1.2010645e+02  -2.6240452e+01   2.6681194e+02  -4.3633419e+00   6.1193226e+02  -2.9684258e+01   1.9608065e+02  -2.4301613e+01   3.3713323e+02  -3.0811303e+01   1.9291129e+02  -7.6229032e+00   2.4328194e+02  -2.3538684e+01   2.6088355e+02  -1.9620039e+01   2.6733161e+02  -2.6822335e+01   2.2509645e+02  -1.0897394e+01   2.4200065e+02  -2.4754245e+01   2.4325516e+02  -2.0181703e+01
   6.9296452e+01  -5.3941458e+01   1.5760387e+02  -6.7849923e+01   2.0405387e+02  -4.5028503e+01   1.9184290e+02  -3.9625935e+00   3.4522097e+02  -3.6812194e+01   2.6545097e+02  -5.8231561e+01   3.4792097e+02  -8.5927097e+00   1.0520548e+02  -5.3058697e+01   1.7752710e+02  -3.0406039e+01   1.5942129e+02   1.4752103e+01   1.7305129e+02  -3.7650232e+01   3.5883194e+02  -9.2596232e+01   2.4779323e+02  -2.4430555e+01   3.7303161e+02  -2.7424142e+01   3.8196806e+02  -5.2611316e+01   1.9613839e+02  -3.1492039e+01   1.5010581e+02  -2.7763303e+01   1.6193742e+02  -3.9374994e+01   7.2571065e+02  -3.1608465e+01   4.6620548e+02  -5.5941923e+01   1.6376839e+02   4.3291742e+00   1.3512935e+02  -3.4265510e+01   2.4323806e+02  -6.1678077e+01   1.4446710e+02  -5.7707045e+01   2.4633645e+02  -7.4438852e+01   1.3784677e+02  -4.9088387e+01   2.6602516e+02  -3.9217819e+01   1.3361226e+02  -2.4352852e+01   1.7001903e+02  -2.4878619e+01   1.4160677e+02  -1.9994671e+01   1.3578604e+02  -4.1091364e+01   3.0174903e+02  -1.3591535e+01   6.0795839e+02  -2.3034090e+01   1.4820419e+02  -4.4201497e+01   4.7878604e+02  -3.5421364e+01   1.8401129e+02  -7.6196129e+00   2.1966968e+02  -3.6277768e+01   8.8361290e+01  -2.9520516e+01   4.6804484e+02  -4.0131006e+01   2.2358548e+02  -2.6137806e+01   4.3113968e+02  -4.1485045e+01   5.5323323e+02  -3.9988013e+01   1.6924710e+02  -5.4729768e+01   1.0956355e+02  -2.8973471e+01   2.0060129e+02  -3.2171006e+01   2.3524742e+02  -2.1066245e+01   4.3553065e+02  -3.7808258e+01   1.2646258e+02  -4.3089587e+01   3.3629323e+02  -3.2674426e+01   1.9908742e+02  -2.8770219e+01   1.1879548e+02  -2.7788800e+01   4.5185129e+02  -4.4148426e+01   1.0658161e+02  -2.1519755e+01   1.2353645e+02  -2.1654852e+01   3.2477194e+02   4.6698581e+00   6.1161226e+02  -2.3865806e-01   2.2332065e+02  -5.8608129e+00   3.6927323e+02  -1.6332503e+01   1.8711129e+02  -4.0448903e+01   2.9990194e+02   2.5517161e+00   2.4865355e+02  -1.3971639e+01   3.3847161e+02  -1.6753535e+01   2.3061645e+02  -1.5718994e+01   2.2590065e+02  -1.0226245e+01   2.4487516e+02  -1.6071303e+01
   5.9746452e+01  -6.1287458e+01   1.6605387e+02  -6.9305923e+01   3.0305387e+02  -4.8388503e+01   1.8117290e+02  -2.9888994e+01   3.8866097e+02  -2.1617394e+01   1.4090097e+02  -5.9047561e+01   2.4926097e+02  -4.6359910e+01   1.3320548e+02  -2.2958697e+01   1.4352710e+02  -3.2576039e+01   2.0942129e+02  -3.7247897e+01   2.0905129e+02  -3.9760232e+01   4.2183194e+02  -1.1729623e+02   2.3735323e+02  -6.8375355e+01   2.6558161e+02  -4.7388142e+01   3.3185806e+02  -1.7492516e+01   1.4668839e+02  -5.1536039e+01   1.9121581e+02   1.0167897e+01   1.9493742e+02  -4.0794994e+01   8.7082065e+02  -5.9327265e+01   5.4475548e+02  -5.4335923e+01   2.3654839e+02  -2.0933226e+01   1.4968935e+02  -6.3540310e+01   3.7956806e+02  -8.2914477e+01   1.7346710e+02  -3.3477045e+01   2.3477645e+02  -3.6404052e+01   1.7872677e+02  -4.7808787e+01   2.9979516e+02  -2.7689419e+01   2.2494226e+02  -5.2429252e+01   1.7112903e+02  -3.3517419e+01   1.1427677e+02  -1.9578271e+01   1.3178604e+02  -7.2771364e+01   3.6385903e+02  -3.3560335e+01   6.2784839e+02   1.8044710e+01   1.7320419e+02  -8.1421497e+01   4.0578604e+02  -3.6911364e+01   2.3367129e+02  -3.6702413e+01   2.6755968e+02  -4.2658968e+01   9.2801290e+01  -1.6535716e+01   5.0093484e+02  -6.0322206e+01   2.6725548e+02  -3.7631406e+01   4.6336968e+02  -2.9173445e+01   4.9990323e+02  -2.0941613e+01   1.6691710e+02  -4.5873368e+01   1.3012355e+02  -3.5948271e+01   2.6949129e+02  -7.5722065e+00   3.0302742e+02  -3.1378645e+01   3.8315065e+02  -5.4367858e+01   1.5246258e+02  -2.9839587e+01   3.6841323e+02  -8.9140258e+00   2.0597742e+02  -3.6661419e+01   9.0125484e+01   2.1648000e+00   4.0540129e+02  -5.4242581e-01   1.6714161e+02  -4.4474555e+01   1.3315645e+02  -9.6144516e+00   3.1353194e+02   7.0390581e+00   5.6882226e+02   4.1845419e+00   2.5751065e+02  -9.2660129e+00   3.8499323e+02  -3.7801032e+00   2.0225129e+02  -4.0520103e+01   3.1233194e+02  -1.5012684e+01   2.4393355e+02   4.7859613e+00   3.5452161e+02  -2.6227535e+01   2.5880645e+02  -6.2641935e+00   2.3267065e+02   9.5215484e-01   2.9239516e+02  -7.9729032e+00
   1.0563645e+02  -2.7738658e+01   1.6416387e+02  -4.2704723e+01   2.7205387e+02  -4.4138503e+01   1.7984290e+02  -1.6672594e+01   3.7577097e+02  -2.4926194e+01   1.8790097e+02  -4.4367561e+01   2.6015097e+02   2.0208890e+01   1.4142548e+02  -6.5396297e+01   1.7774710e+02  -4.1643639e+01   1.8398129e+02  -2.7652697e+01   2.5505129e+02  -4.7660232e+01   4.8694194e+02  -1.0428503e+02   2.6035323e+02  -5.9105355e+01   2.1414161e+02  -4.6052942e+01   4.0763806e+02  -3.3994916e+01   1.7590839e+02  -4.8983639e+01   1.5599581e+02  -3.4124503e+01   2.1459742e+02  -3.8147794e+01   9.1793065e+02  -3.1656065e+01   6.8020548e+02  -4.4171923e+01   2.3643839e+02   1.5515574e+01   1.6134935e+02  -3.6143110e+01   3.6512806e+02  -4.2089277e+01   2.0134710e+02  -1.1817445e+01   2.7222645e+02  -5.4290052e+01   1.7206677e+02  -4.5495987e+01   3.4746516e+02  -2.2733019e+01   2.1172226e+02  -4.3041652e+01   2.1368903e+02  -1.9262219e+01   1.2527677e+02  -2.3128271e+01   1.2478604e+02  -3.1551364e+01   3.6230903e+02  -2.4886335e+01   5.7840839e+02  -1.7110090e+01   1.9564419e+02  -5.2776697e+01   4.7734604e+02  -4.3306164e+01   2.3689129e+02   7.5899871e+00   2.4155968e+02  -2.0028968e+01   1.1369129e+02  -5.0316916e+01   5.2804484e+02  -3.2041006e+01   2.7258548e+02  -1.1057806e+01   5.2336968e+02  -3.8093445e+01   4.7346323e+02   1.6843587e+01   1.5957710e+02  -6.1846168e+01   1.5212355e+02  -1.9708271e+01   3.2516129e+02  -4.0795806e+01   3.3846742e+02  -4.5653845e+01   3.5715065e+02  -1.7287858e+01   1.7313258e+02  -2.9823187e+01   4.1529323e+02  -5.2104426e+01   1.4875742e+02  -2.4633819e+01   1.1101548e+02  -1.1664000e+00   4.2863129e+02  -2.0840826e+01   1.7458161e+02  -2.6189755e+01   1.3987645e+02  -1.7962052e+01   3.3038194e+02   1.4361058e+01   5.7177226e+02  -1.1421458e+01   2.6441065e+02  -1.0818013e+01   3.6751323e+02  -8.6717032e+00   1.9896129e+02  -1.2156903e+01   2.6595194e+02   1.3697716e+01   2.3917355e+02  -1.0503239e+01   3.8218161e+02  -1.3670335e+01   2.4366645e+02  -5.4829935e+00   2.7052065e+02  -2.1655845e+01   2.5553516e+02  -6.4441032e+00
   7.4516452e+01  -2.9919058e+01   1.5471387e+02  -2.4838723e+01   3.2916387e+02  -5.4927303e+01   1.7739290e+02  -3.7696594e+01   3.5911097e+02  -2.3363394e+01   2.2312097e+02  -6.7845161e+01   2.4148097e+02  -2.5407510e+01   1.5254548e+02  -4.0955897e+01   1.6452710e+02  -9.8060387e+00   2.0331129e+02  -4.8759097e+01   1.9705129e+02  -3.4460232e+01   4.3594194e+02  -1.3698503e+02   2.2490323e+02  -5.9049355e+01   2.4347161e+02  -4.4729342e+01   3.1407806e+02  -4.7290116e+01   1.7757839e+02  -6.0567239e+01   1.9376581e+02  -3.7366103e+01   1.3971742e+02  -4.7377394e+01   8.5704065e+02  -5.4114865e+01   6.4886548e+02  -3.9444723e+01   2.2509839e+02  -1.0467226e+01   1.6334935e+02  -3.8303110e+01   3.3334806e+02  -5.4776877e+01   1.7768710e+02  -4.2704645e+01   2.0922645e+02  -3.1250052e+01   1.4195677e+02  -4.1977187e+01   2.8490516e+02  -7.8382194e+00   1.8150226e+02  -3.0404052e+01   1.3212903e+02  -3.4957419e+01   1.7182677e+02  -2.0962271e+01   1.1134604e+02  -6.5476164e+01   6.1730903e+02  -3.4176335e+01   5.5106839e+02  -2.8482890e+01   1.4264419e+02  -8.0086697e+01   3.4145604e+02  -4.8104964e+01   1.8701129e+02  -2.4079613e+01   2.2833968e+02  -4.2191368e+01   9.2691290e+01  -1.5416916e+01   5.9337484e+02  -2.2267406e+01   2.5336548e+02  -3.2410206e+01   4.1291968e+02  -6.3917445e+01   4.7834323e+02  -2.5546813e+01   1.5391710e+02  -3.4063368e+01   1.6390355e+02  -1.4540671e+01   2.7060129e+02  -6.7710065e+00   2.5268742e+02  -2.2011445e+01   2.9853065e+02  -1.8228258e+01   1.4202258e+02  -2.5664387e+01   3.0996323e+02  -2.5018026e+01   1.8230742e+02  -2.8097819e+01   1.0423548e+02  -4.6074000e+01   4.5218129e+02  -2.0054826e+01   1.1092161e+02  -1.2536955e+01   1.1472645e+02   8.7599484e+00   3.0334194e+02   7.3342581e+00   5.7461226e+02   6.4013419e+00   2.6741065e+02  -1.1868013e+01   3.3184323e+02  -1.6281032e+00   1.8677129e+02  -1.6371703e+01   3.0042194e+02  -1.7969884e+01   2.4498355e+02  -1.0018039e+01   3.5752161e+02  -1.5367535e+01   2.5128645e+02  -1.6125935e+00   2.6981065e+02  -2.9259045e+01   2.5711516e+02  -1.9000503e+01
   1.3185645e+02  -3.4506258e+01   2.1560387e+02  -5.2599923e+01   2.9760387e+02  -3.7952503e+01   2.1373290e+02  -2.7273794e+01   3.8777097e+02  -3.8886194e+01   1.5745097e+02  -5.4151561e+01   2.1904097e+02  -8.0623097e+00   1.6298548e+02  -3.8341097e+01   1.6952710e+02  -6.5656039e+01   2.3998129e+02  -3.2462697e+01   3.1049129e+02  -2.8315432e+01   4.9994194e+02  -7.4765032e+01   3.0546323e+02  -4.1714155e+01   2.3614161e+02  -4.2472942e+01   6.1552806e+02  -1.7856116e+01   1.7413839e+02  -2.9732039e+01   2.3588581e+02  -4.4955703e+01   2.8048742e+02  -1.5748994e+01   8.0260065e+02  -3.2649665e+01   9.2486548e+02   1.1365277e+01   3.2687839e+02  -2.8499626e+01   2.5312935e+02  -6.1925510e+01   2.8934806e+02  -5.0916877e+01   2.7323710e+02  -1.0008645e+01   6.1622645e+02  -2.5920052e+01   1.5995677e+02  -5.6967187e+01   3.4813516e+02  -2.8336619e+01   2.8150226e+02  -1.8844052e+01   2.3356903e+02  -2.6402619e+01   1.6671677e+02  -2.3663471e+01   1.8978604e+02  -5.4301364e+01   3.2030903e+02  -1.4526335e+01   5.9295839e+02   9.5059097e+00   2.8264419e+02  -5.1066697e+01   6.6934604e+02  -2.7776164e+01   3.1812129e+02  -1.4568413e+01   3.2277968e+02  -7.3065677e+00   1.2380129e+02  -1.7575716e+01   3.9204484e+02  -6.9410065e+00   3.2925548e+02  -4.9701406e+01   6.2836968e+02  -4.8933445e+01   3.9090323e+02  -2.8551613e+01   2.0902710e+02  -3.5132168e+01   2.0256355e+02  -2.6523471e+01   3.0960129e+02  -3.4001006e+01   3.2568742e+02  -5.1521445e+01   2.5503065e+02  -2.5248258e+01   1.9135258e+02  -2.4830787e+01   4.7841323e+02  -2.1274026e+01   1.8652742e+02  -2.6325419e+01   2.1968548e+02  -2.0970000e+01   3.8363129e+02  -1.2690826e+01   2.0303161e+02  -2.9795755e+01   1.1577645e+02  -1.3084052e+01   3.1058194e+02  -1.3384942e+01   5.5746226e+02  -2.5856658e+01   2.2422065e+02  -5.5528129e+00   3.5575323e+02  -2.8540903e+01   1.5715129e+02  -3.6522103e+01   2.8342194e+02  -1.5179884e+01   2.3784355e+02  -1.4686839e+01   3.2176161e+02  -1.6986735e+01   2.5938645e+02  -8.5505935e+00   2.5871065e+02  -1.6801045e+01   2.4472516e+02  -7.1993032e+00
   9.4636452e+01  -4.3858658e+01   1.6971387e+02  -5.3928723e+01   2.9194387e+02  -2.9729703e+01   1.7873290e+02  -1.4133794e+01   3.3233097e+02   7.8890065e+00   1.4990097e+02  -6.1767561e+01   2.2459097e+02  -1.7946310e+01   1.5165548e+02  -6.7994697e+01   1.8007710e+02  -4.9830039e+01   2.0965129e+02  -1.5596297e+01   2.6360129e+02  -6.7784232e+01   5.5738194e+02  -6.7360232e+01   3.0601323e+02  -2.5538155e+01   2.0236161e+02  -8.1880542e+01   6.5407806e+02  -9.7101161e+00   1.6157839e+02  -5.2947239e+01   1.7932581e+02  -6.6609032e+00   2.5104742e+02  -7.1733794e+01   7.4382065e+02  -4.4972645e+00   8.3542548e+02  -2.6149523e+01   3.6298839e+02  -1.1158426e+01   2.4234935e+02  -5.8623110e+01   2.2545806e+02  -2.0365677e+01   2.9079710e+02  -4.9193445e+01   5.5655645e+02  -7.5806452e+01   1.2717677e+02  -1.7684787e+01   3.5246516e+02  -1.7243019e+01   2.3739226e+02  -2.1315252e+01   2.2979903e+02  -4.2441019e+01   1.6427677e+02  -2.0468271e+01   1.6511604e+02  -3.3327764e+01   2.5330903e+02   6.2836645e+00   5.2084839e+02  -1.6285290e+01   2.5009419e+02  -7.1132697e+01   6.7278604e+02  -3.8611364e+01   2.8412129e+02  -2.6738413e+01   3.2177968e+02  -2.8336568e+01   1.3436129e+02  -2.3090516e+01   4.4759484e+02  -2.8495006e+01   2.7114548e+02  -3.7502606e+01   6.4813968e+02  -5.7735045e+01   3.7379323e+02  -1.0632813e+01   1.9757710e+02  -2.3216168e+01   1.4623355e+02  -4.8907071e+01   2.8527129e+02  -2.5714606e+01   2.8313742e+02  -1.3677445e+01   3.1228065e+02  -2.5698258e+01   2.2690258e+02  -3.0564787e+01   5.2918323e+02  -5.3335626e+01   1.5997742e+02  -2.7201419e+01   1.8390548e+02  -3.2176000e+00   3.4829129e+02  -2.6303626e+01   1.8214161e+02  -3.1124555e+01   1.2358645e+02  -2.9988852e+01   3.1553194e+02  -1.7980942e+01   5.8188226e+02  -1.1202581e+00   2.3675065e+02  -2.4985213e+01   4.0761323e+02  -1.1739703e+01   1.8096129e+02  -1.8906903e+01   3.0733194e+02   1.0477316e+01   2.4027355e+02  -1.3211239e+01   3.5018161e+02  -3.9160335e+01   2.3204645e+02  -6.0339355e-01   2.9343065e+02  -3.3886452e+00   2.5696516e+02  -2.0038503e+01
   1.2907645e+02  -3.6503858e+01   2.0116387e+02  -4.9114723e+01   2.4227387e+02  -4.7526103e+01   1.6295290e+02  -2.0101394e+01   3.5022097e+02  -1.3322194e+01   1.2401097e+02  -4.1806361e+01   2.6637097e+02  -4.9288710e+01   1.3709548e+02  -4.9489897e+01   1.8718710e+02  -2.2288839e+01   2.0565129e+02  -2.0386297e+01   2.6294129e+02  -3.4071432e+01   5.3261194e+02  -7.1378632e+01   3.1013323e+02  -3.9307755e+01   2.2658161e+02  -7.7268142e+01   7.2363806e+02  -3.2164916e+01   1.9079839e+02  -5.7624839e+01   1.9576581e+02  -4.5526103e+01   3.1671742e+02  -1.7427394e+01   7.7649065e+02  -6.7808645e+00   9.5186548e+02  -2.0574723e+01   3.9520839e+02  -2.6626026e+01   2.7312935e+02  -5.4415510e+01   2.4523806e+02  -3.9608077e+01   2.4557710e+02  -5.6355845e+01   5.4600645e+02  -6.7302452e+01   1.0872677e+02  -3.5428787e+01   3.5557516e+02  -9.7118194e+00   2.5328226e+02  -3.7806452e+01   2.4568903e+02  -3.5482219e+01   1.2215677e+02  -7.7686710e+00   2.0089604e+02  -9.1860164e+01   2.6019903e+02  -2.0937535e+01   5.5695839e+02   9.4959097e+00   2.7642419e+02  -5.3899097e+01   6.8422604e+02  -6.4076564e+01   3.2234129e+02  -4.6686013e+01   3.0355968e+02  -4.1988968e+01   1.0703129e+02  -4.5411613e-01   4.2526484e+02  -4.4818606e+01   3.2592548e+02  -2.0995006e+01   5.7891968e+02  -4.4197445e+01   3.5990323e+02  -2.6411613e+01   2.1457710e+02  -5.5686168e+01   1.4334355e+02  -1.4558710e+00   2.9016129e+02  -3.8995806e+01   4.1246742e+02  -4.1903845e+01   2.6640065e+02  -5.0157858e+01   1.8313258e+02  -4.8733187e+01   5.8463323e+02  -3.7101626e+01   1.6408742e+02  -2.3310219e+01   2.1657548e+02  -3.4391200e+01   3.6885129e+02  -1.0948426e+01   2.0158161e+02  -4.9009755e+01   1.2072645e+02  -3.1430052e+01   3.0829194e+02  -1.1921742e+01   5.1914226e+02  -5.6310581e+00   2.3627065e+02   8.9631871e+00   3.9075323e+02   3.4190968e+00   2.0291129e+02  -2.8092903e+01   3.0171194e+02   1.5406916e+01   2.3869355e+02  -2.1844839e+01   3.7904161e+02  -1.3949135e+01   2.3890645e+02   2.3778065e+00   2.4705065e+02  -1.1058245e+01   2.2691516e+02  -7.2545032e+00
   1.1663645e+02  -4.0618658e+01   1.8060387e+02  -3.9469923e+01   2.6260387e+02  -3.4822503e+01   1.8251290e+02  -2.6326194e+01   2.8366097e+02  -1.6557394e+01   1.5178097e+02  -6.1247961e+01   2.2448097e+02  -3.7267510e+01   1.4754548e+02  -3.7665897e+01   1.5507710e+02  -3.4280039e+01   2.0376129e+02  -2.4125097e+01   2.2605129e+02  -4.4230232e+01   5.4272194e+02  -5.5417432e+01   2.6668323e+02  -3.3721755e+01   2.1247161e+02  -3.1249342e+01   5.7752806e+02  -4.3926116e+01   1.5201839e+02  -2.5962439e+01   1.8010581e+02  -2.4833303e+01   2.9904742e+02  -4.8123794e+01   7.5926065e+02  -1.2402465e+01   1.0072055e+03  -2.8001923e+01   3.6509839e+02  -2.4887226e+01   2.0312935e+02  -3.3145510e+01   2.5634806e+02  -4.7726877e+01   2.1401710e+02  -3.3941045e+01   4.7644645e+02  -7.3517652e+01   1.1717677e+02  -5.8434787e+01   3.2590516e+02  -3.7888219e+01   2.7150226e+02  -2.3044052e+01   2.5523903e+02  -5.0916219e+01   1.5527677e+02  -1.6308271e+01   1.9256604e+02  -5.7743764e+01   2.3219903e+02   1.4742465e+01   4.8251839e+02  -1.0889032e-01   2.5942419e+02  -5.5879097e+01   6.8122604e+02  -3.7066564e+01   2.9112129e+02  -2.0518413e+01   3.3644968e+02  -1.8280168e+01   9.2801290e+01  -1.4875716e+01   4.5059484e+02  -2.2845006e+01   3.0914548e+02  -9.0926065e+00   6.4491968e+02  -3.0367445e+01   4.5012323e+02  -2.2399213e+01   2.0035710e+02  -4.6778568e+01   1.6079355e+02  -2.0291871e+01   3.4082129e+02  -4.9938606e+01   4.2580742e+02  -6.2091045e+01   3.3965065e+02  -3.0137858e+01   2.1424258e+02  -4.0019871e+00   6.1207323e+02  -3.2846826e+01   1.5630742e+02  -3.5907819e+01   1.8134548e+02  -2.4792800e+01   4.1274129e+02  -4.1899626e+01   2.1292161e+02  -4.8256955e+01   1.3577645e+02  -2.1874052e+01   3.0915194e+02   2.0009458e+01   5.6161226e+02   1.8761342e+01   2.7141065e+02  -7.7980129e+00   3.8518323e+02  -4.7553032e+00   2.1372129e+02  -6.4777032e+00   2.8452194e+02  -6.0278839e+00   2.5746355e+02   5.2735613e+00   3.8671161e+02  -3.3232735e+01   2.5290645e+02  -9.8219355e-01   2.6343065e+02  -2.7698645e+01   2.6301516e+02   4.4274968e+00
   5.4966452e+01  -1.8465058e+01   1.6260387e+02  -5.2359923e+01   2.5694387e+02  -3.0039703e+01   2.0884290e+02  -3.2882594e+01   3.6422097e+02  -1.5332194e+01   1.9912097e+02  -8.7155161e+01   2.4748097e+02  -1.8997510e+01   1.2298548e+02  -3.8361097e+01   1.6918710e+02  -3.9738839e+01   1.8398129e+02  -3.7102697e+01   1.9327129e+02  -2.1387832e+01   5.7316194e+02  -1.1085263e+02   2.6390323e+02  -3.1059355e+01   2.6114161e+02  -3.6922942e+01   5.7941806e+02  -2.6737316e+01   1.5968839e+02  -2.8686039e+01   1.4999581e+02  -3.1864503e+01   2.1026742e+02  -4.1581394e+01   8.7415065e+02  -3.0813665e+01   8.8497548e+02  -6.2113523e+01   3.1609839e+02   7.9227742e+00   1.7123935e+02  -4.3934310e+01   2.8323806e+02  -6.7208077e+01   1.7301710e+02  -4.0991045e+01   3.2522645e+02  -6.1080052e+01   1.4539677e+02  -5.6802387e+01   3.3635516e+02  -1.2614219e+01   2.0972226e+02  -6.4416516e+00   1.7845903e+02   2.0061806e+00   1.5238677e+02  -2.7857071e+01   1.5178604e+02  -4.6041364e+01   2.7352903e+02  -8.1139355e+00   4.7929839e+02   1.3598710e+01   2.1397419e+02  -7.2243097e+01   6.0756604e+02  -7.1943764e+01   2.2045129e+02  -4.8314813e+01   3.2211968e+02  -2.7023768e+01   9.3031290e+01  -2.8004116e+01   4.4193484e+02  -4.7042206e+01   2.9547548e+02  -1.9449006e+01   5.9769968e+02  -3.6149845e+01   5.0879323e+02  -1.1212813e+01   1.9113710e+02  -6.0370968e+01   1.4879355e+02  -3.0671871e+01   3.0771129e+02  -4.5849806e+01   3.3224742e+02  -3.1826245e+01   3.5215065e+02  -2.0637858e+01   1.3802258e+02  -3.6794387e+01   6.1352323e+02  -2.0852826e+01   1.7152742e+02  -2.8235419e+01   1.7234548e+02  -2.5072800e+01   3.8151129e+02  -2.1631226e+01   1.6403161e+02  -4.5785755e+01   1.3163645e+02  -2.9728516e+00   3.0034194e+02   1.0234258e+01   5.6614226e+02  -2.4341058e+01   2.6089065e+02   5.5135871e+00   3.6046323e+02   1.0822968e+00   2.0130129e+02  -6.9141032e+00   2.4704194e+02  -5.0294839e+00   2.7550355e+02  -2.2359639e+01   3.6185161e+02  -3.0003935e+01   2.2509645e+02   5.6726065e+00   2.3243065e+02  -2.2418645e+01   2.1377516e+02  -1.7293303e+01
   1.0107645e+02  -3.6373858e+01   1.0416387e+02  -1.8574723e+01   1.8627387e+02  -5.2826103e+01   1.6773290e+02  -5.2537935e+00   3.7499097e+02  -2.4633794e+01   2.5556097e+02  -5.0440361e+01   2.2904097e+02  -2.1632310e+01   1.3331548e+02  -5.8307497e+01   2.2729710e+02  -7.4387639e+01   1.8176129e+02  -2.4035097e+01   1.9194129e+02  -2.9161432e+01   4.6338194e+02  -8.9730232e+01   2.8757323e+02  -2.6062955e+01   3.2558161e+02  -5.0738142e+01   5.1463806e+02  -2.8664916e+01   1.8124839e+02  -4.1410839e+01   1.5399581e+02  -5.4045032e+00   1.3793742e+02  -4.2344994e+01   5.8571065e+02  -3.6298465e+01   7.5353548e+02  -5.0268323e+01   2.4331839e+02   1.1635174e+01   1.3345935e+02  -7.3021910e+01   2.0590806e+02  -3.7691677e+01   1.4879710e+02  -3.7503445e+01   3.4622645e+02  -3.7980052e+01   1.4161677e+02  -2.4949987e+01   2.8379516e+02  -1.9859419e+01   1.3850226e+02  -1.3854052e+01   1.5879903e+02  -3.3421019e+01   1.3771677e+02  -3.3013471e+01   1.5800604e+02  -2.6758964e+01   2.4541903e+02   1.2024865e+01   4.2640839e+02  -3.4620090e+01   1.5164419e+02  -3.3136697e+01   5.8889604e+02  -4.2680164e+01   1.9267129e+02  -3.1642413e+01   2.1255968e+02  -2.7258968e+01   1.0092129e+02  -3.8965316e+01   4.1615484e+02  -4.4429806e+01   2.4580548e+02  -2.8805406e+01   6.2802968e+02  -4.9346245e+01   4.4901323e+02   6.6895871e+00   1.2968710e+02  -2.6674968e+01   1.4779355e+02  -2.2701871e+01   2.1149129e+02  -5.4592206e+01   1.8424742e+02  -3.7876245e+01   3.3778065e+02  -3.6368258e+01   1.6402258e+02  -5.6984387e+01   4.4407323e+02  -4.3746826e+01   1.6508742e+02  -2.2500219e+01   9.8575484e+01  -1.1621200e+01   4.4796129e+02  -1.4167226e+01   1.0247161e+02  -1.9860955e+01   1.3796645e+02  -2.2189252e+01   3.0305194e+02   1.8257458e+01   4.3704226e+02   9.1969419e+00   2.6675065e+02   1.2614787e+01   3.8451323e+02   5.6782968e+00   2.1501129e+02  -2.2009032e+00   2.5956194e+02   3.0538916e+01   2.5988355e+02  -9.7300387e+00   3.6128161e+02   3.5216645e+00   2.4557645e+02   6.3142065e+00   2.0624065e+02  -2.2734452e+00   2.3149516e+02   6.0890968e+00
   6.8856452e+01  -4.9126258e+01   1.4171387e+02  -3.8798723e+01   1.7694387e+02  -6.1299703e+01   1.8539290e+02  -3.8116594e+01   3.4555097e+02  -3.3618594e+01   2.0967097e+02  -5.6439161e+01   2.7815097e+02  -1.1211097e+00   8.5425484e+01  -4.0476297e+01   1.7452710e+02  -3.7726039e+01   1.8120129e+02  -4.6320297e+01   1.7771129e+02  -4.2473032e+01   4.6794194e+02  -9.5985032e+01   2.2313323e+02  -6.3347755e+01   3.3280161e+02  -4.6985742e+01   5.3219806e+02  -2.3299716e+01   1.7868839e+02  -5.5766039e+01   1.5943581e+02  -4.2289703e+01   1.7504742e+02  -2.0423794e+01   6.2682065e+02  -3.7697265e+01   7.1786548e+02  -1.0964723e+01   2.5465839e+02  -3.2162026e+01   1.6512935e+02  -5.0225510e+01   2.3334806e+02  -6.4216877e+01   1.6090710e+02  -2.8472245e+01   3.5811645e+02  -5.8491252e+01   1.3628677e+02  -4.2073587e+01   2.9402516e+02  -2.3457819e+01   1.1783226e+02  -2.8530452e+01   1.5656903e+02  -4.6242619e+01   1.4160677e+02  -2.4324671e+01   1.2822604e+02  -3.0046564e+01   2.5863903e+02  -2.1592735e+01   4.7995839e+02  -3.5234090e+01   1.2631419e+02  -7.2560297e+01   5.8622604e+02  -2.6576564e+01   2.2812129e+02  -1.8148413e+01   2.0389968e+02  -2.8566168e+01   1.2625129e+02  -2.6661716e+01   3.9615484e+02  -2.4489806e+01   2.2069548e+02  -2.8906606e+01   5.3425968e+02  -3.5964645e+01   5.1801323e+02  -1.4950413e+01   1.8891710e+02  -5.7303368e+01   1.2256355e+02  -2.6233471e+01   2.1871129e+02  -1.2509806e+01   2.3435742e+02  -4.4775045e+01   3.8065065e+02  -5.0667858e+01   1.5224258e+02  -3.2821987e+01   4.8741323e+02  -5.3874026e+01   1.8375742e+02  -3.8883819e+01   1.3701548e+02  -1.6466400e+01   4.6518129e+02  -2.0654826e+01   1.5992161e+02  -4.0169548e+00   1.3648645e+02  -1.8550852e+01   3.1296194e+02   7.2246581e+00   3.3888226e+02  -1.5802581e+00   2.8408065e+02   2.3568387e+01   3.1204323e+02   1.1245897e+01   1.9739129e+02  -1.9271303e+01   2.5995194e+02   1.1607716e+01   2.2460355e+02   7.2323613e+00   3.8238161e+02   7.3536645e+00   2.3747645e+02   8.2220645e-01   2.4805065e+02   1.7617548e+00   2.7072516e+02  -1.2469303e+01
   6.9186452e+01  -5.8042658e+01   1.2782387e+02  -3.4687523e+01   2.1605387e+02  -2.6538503e+01   1.7251290e+02  -6.8661935e+00   3.7411097e+02  -1.7673394e+01   1.8345097e+02  -9.0231561e+01   2.1659097e+02  -3.5306310e+01   9.6205484e+01  -3.0558697e+01   1.6663710e+02  -2.9864839e+01   2.0787129e+02  -1.1123897e+01   2.4227129e+02  -2.7187832e+01   5.6550194e+02  -1.1189983e+02   2.4513323e+02  -2.8887755e+01   2.5492161e+02  -5.8195342e+01   5.3052806e+02  -2.4166116e+01   1.5213839e+02  -5.4532039e+01   1.4754581e+02  -1.7558503e+01   2.1715742e+02  -7.2242594e+01   7.5993065e+02  -8.9060645e+00   8.5642548e+02  -8.3895226e+00   2.3543839e+02  -6.2442581e-01   1.7768935e+02  -4.6670310e+01   2.1723806e+02  -5.8598077e+01   2.2657710e+02  -4.3725845e+01   4.0011645e+02  -4.4411252e+01   1.3572677e+02  -6.2368787e+01   3.0568516e+02  -3.6610619e+01   2.3050226e+02  -2.6104052e+01   1.8312903e+02  -2.8257419e+01   1.4038677e+02  -6.3370710e+00   1.5578604e+02  -7.4471364e+01   2.7785903e+02  -1.8910335e+01   5.5873839e+02  -1.7426490e+01   1.6909419e+02  -6.4532697e+01   5.2478604e+02  -4.4661364e+01   2.3045129e+02  -5.6648129e+00   2.9633968e+02  -4.4071368e+01   9.0031290e+01  -3.6424116e+01   4.1659484e+02  -4.2345006e+01   2.4725548e+02  -3.7371406e+01   5.9080968e+02  -6.4258645e+01   4.7301323e+02  -2.7460413e+01   2.1613710e+02  -3.7260968e+01   1.4190355e+02  -2.5000671e+01   2.9627129e+02  -5.0264606e+01   2.6380742e+02  -3.5681045e+01   3.2378065e+02  -9.3682581e+00   1.6135258e+02  -1.8320787e+01   5.0963323e+02  -6.1101626e+01   1.5719742e+02  -2.4529019e+01   1.3868548e+02  -2.4270000e+01   4.2418129e+02  -6.2934826e+01   1.6003161e+02  -3.0025755e+01   1.1353645e+02  -5.0948516e+00   3.6700194e+02   2.1051458e+01   3.2119226e+02   1.3649419e+00   2.6527065e+02   6.0231871e+00   3.2946323e+02  -4.1077032e+00   1.9011129e+02  -3.0828903e+01   2.7080194e+02   2.2259716e+01   2.1536355e+02   8.5415613e+00   3.4314161e+02  -6.6471355e+00   2.2480645e+02   1.0265806e+01   2.4771065e+02   2.0289548e+00   2.2858516e+02  -3.0581032e+00
   9.7856452e+01  -4.4226258e+01   1.4593387e+02  -4.8063226e+00   2.4282387e+02  -7.3800103e+01   1.8528290e+02  -3.8767794e+01   3.7855097e+02  -9.3685935e+00   1.5567097e+02  -2.5789161e+01   2.3737097e+02  -3.0528710e+01   1.3098548e+02  -5.4781097e+01   1.5985710e+02  -6.6662439e+01   1.9298129e+02  -1.2042697e+01   2.5749129e+02  -2.2525432e+01   5.3227194e+02  -7.4021432e+01   2.6701323e+02  -2.7528155e+01   2.4803161e+02  -4.7424142e+01   5.4396806e+02  -2.4131316e+01   2.0213839e+02  -3.2422039e+01   1.9121581e+02   4.6178968e+00   1.8882742e+02  -2.4756194e+01   7.9215065e+02  -2.4923665e+01   6.7842548e+02  -2.7699523e+01   2.1909839e+02  -7.4272258e+00   1.6079935e+02  -5.5319110e+01   2.5079806e+02  -4.4722877e+01   2.1090710e+02  -5.7802245e+01   3.9700645e+02  -4.5602452e+01   1.4495677e+02  -3.7437187e+01   4.0079516e+02  -3.2769419e+01   2.1928226e+02  -3.9206452e+01   1.9579903e+02  -2.2491019e+01   1.1593677e+02  -3.0051071e+01   1.3856604e+02  -4.3873764e+01   2.5119903e+02  -5.4753548e-01   5.6940839e+02   2.9399097e+00   1.8475419e+02  -4.6675497e+01   5.2689604e+02  -4.2720164e+01   2.2112129e+02  -2.8084129e+00   2.9400968e+02  -1.4224968e+01   1.2436129e+02  -6.3170516e+01   4.3837484e+02  -2.2074065e+00   2.4692548e+02  -3.3115006e+01   5.5180968e+02  -2.4478645e+01   4.2768323e+02   1.9945987e+01   1.7524710e+02  -2.4099768e+01   1.3179355e+02  -2.4081871e+01   2.6293129e+02  -1.2487406e+01   2.8402742e+02  -2.0748645e+01   3.1503065e+02  -3.5048258e+01   1.5679258e+02  -3.2295987e+01   4.5607323e+02  -4.3146826e+01   1.5230742e+02  -2.3917819e+01   1.7223548e+02  -2.0954000e+01   4.7396129e+02  -3.8137226e+01   1.6803161e+02  -2.2775755e+01   1.3268645e+02  -1.1106852e+01   3.1738194e+02   1.1921058e+01   3.1830226e+02  -1.9353858e+01   2.6041065e+02   1.3841987e+01   3.1684323e+02   1.1521897e+01   2.1082129e+02  -2.2625703e+01   2.6528194e+02   5.6013161e+00   2.1331355e+02  -5.6244387e+00   3.6895161e+02  -1.0661935e+01   2.1366645e+02  -8.4629935e+00   2.4128065e+02  -1.1316645e+01   2.3168516e+02  -1.3256103e+01
   7.1746452e+01  -3.4027458e+01   1.8105387e+02  -3.5945923e+01   3.6360387e+02  -2.3572503e+01   1.8495290e+02  -1.6861394e+01   3.3622097e+02  -1.0872194e+01   1.1623097e+02  -3.7403961e+01   2.3715097e+02  -3.7841110e+01   1.5465548e+02  -4.6894697e+01   1.7552710e+02  -6.8246039e+01   2.2676129e+02  -1.6295097e+01   3.1305129e+02  -4.7190232e+01   5.2605194e+02  -7.7633832e+01   2.3868323e+02  -3.1041755e+01   2.4580161e+02  -5.0915742e+01   4.3930806e+02   2.1314839e+00   2.0246839e+02  -4.8884387e+00   2.1843581e+02  -2.1679703e+01   2.8071742e+02  -3.9437394e+01   1.0324906e+03  -4.6150865e+01   8.6631548e+02  -2.5107226e+00   2.8554839e+02  -4.8193226e+01   1.4612935e+02  -5.8585510e+01   2.8923806e+02  -6.5128077e+01   1.6757710e+02  -2.6005845e+01   3.3177645e+02  -5.7274052e+01   1.6839677e+02  -3.1642387e+01   3.1646516e+02   3.7469806e+00   3.9483226e+02  -6.9360452e+01   1.6068903e+02  -3.9792219e+01   1.2860677e+02  -1.0064671e+01   2.2278604e+02  -1.5501364e+01   3.4719903e+02  -2.6007535e+01   5.9340839e+02   2.6899097e+00   2.2764419e+02  -4.9886697e+01   6.1589604e+02  -3.3950164e+01   2.5801129e+02  -3.2099613e+01   3.2577968e+02  -9.4265677e+00   9.0471290e+01  -1.5019316e+01   4.5304484e+02  -1.6010065e+00   3.2792548e+02  -2.2155006e+01   5.4147968e+02  -3.8982245e+01   4.7146323e+02  -3.3666413e+01   1.9835710e+02  -4.8058568e+01   1.6779355e+02  -2.8961871e+01   3.2982129e+02  -3.2618606e+01   3.6391742e+02  -3.7139845e+01   3.0440065e+02  -2.1317858e+01   1.4713258e+02  -2.5413187e+01   4.4263323e+02  -4.7521626e+01   2.0119742e+02  -5.8939019e+01   1.7257548e+02  -4.1871200e+01   3.8763129e+02  -2.3670826e+01   2.3669161e+02  -4.0268555e+01   1.2096645e+02  -5.4492516e+00   3.6343194e+02   2.1477058e+01   3.2772226e+02  -1.4367458e+01   2.8246065e+02  -1.1120129e+00   3.4380323e+02   2.5325097e+01   2.0696129e+02  -1.7846903e+01   2.8471194e+02  -7.6130839e+00   2.3017355e+02   2.7367613e+00   3.5904161e+02   2.7908645e+00   2.0195645e+02   1.2423806e+01   2.8052065e+02   1.1934155e+01   2.3434516e+02   1.0671097e+01
   9.1746452e+01  -4.3627458e+01   1.6016387e+02  -3.6944723e+01   5.0994387e+02  -2.6049703e+01   2.1684290e+02  -1.3412594e+01   3.4433097e+02  -3.5180994e+01   1.4090097e+02  -5.8937561e+01   2.0237097e+02  -6.9487097e+00   1.6365548e+02  -3.7734697e+01   1.9085710e+02  -2.5692439e+01   2.5798129e+02  -2.8572697e+01   2.9116129e+02  -5.7690323e+00   4.5694194e+02  -6.8555032e+01   2.5468323e+02  -3.4321755e+01   2.2403161e+02  -4.4954142e+01   3.4841806e+02  -1.5597316e+01   1.9113839e+02  -2.9202039e+01   2.2665581e+02  -2.1107303e+01   2.8059742e+02  -5.7427794e+01   9.6915065e+02  -2.0303665e+01   7.8764548e+02   1.5112877e+01   3.0020839e+02   3.6339742e+00   1.7779935e+02  -5.2239110e+01   3.4023806e+02  -4.6768077e+01   2.0779710e+02  -4.6553445e+01   3.5622645e+02  -6.5450052e+01   1.5795677e+02  -3.7147187e+01   3.3702516e+02  -2.3777819e+01   3.7372226e+02  -5.6331652e+01   1.9268903e+02  -1.6352219e+01   1.4527677e+02  -1.5178271e+01   2.0900604e+02  -3.4948964e+01   3.1096903e+02   7.4408645e+00   5.7406839e+02   2.4237110e+01   2.1153419e+02  -8.7927897e+01   5.8489604e+02  -5.1360164e+01   2.9067129e+02   9.6275871e+00   3.3389968e+02  -1.7076168e+01   1.2947129e+02  -1.5793161e+00   3.9615484e+02  -3.5049806e+01   3.4558548e+02  -2.8677806e+01   5.0236968e+02  -3.1743445e+01   3.8979323e+02  -5.4628129e+00   2.1246710e+02  -2.0857368e+01   1.4479355e+02  -1.9351871e+01   3.3193129e+02  -1.9787406e+01   4.3613742e+02  -5.2357445e+01   2.9565065e+02  -7.2478581e+00   1.8435258e+02  -3.3050787e+01   4.6952323e+02  -9.2228258e+00   1.6763742e+02  -1.1442194e+00   1.8557548e+02   1.2868800e+01   4.2940129e+02  -1.4682426e+01   1.9569161e+02  -3.3428555e+01   6.4916452e+01  -2.8915252e+01   2.9510194e+02  -7.2654194e-01   3.1967226e+02   8.4365419e+00   2.8770065e+02  -3.5312129e+00   3.2899323e+02   1.3549897e+01   1.9720129e+02  -3.8686103e+01   2.5366194e+02   2.3490916e+01   2.1374355e+02  -7.6088387e+00   3.9009161e+02   4.8868645e+00   2.3423645e+02   1.1314065e+00   2.4538065e+02   1.2455355e+01   2.2830516e+02  -1.5455703e+01
   8.9746452e+01  -3.1577458e+01   2.1416387e+02  -6.0264723e+01   5.5671387e+02  -6.3021303e+01   2.3395290e+02  -2.6331394e+01   3.4277097e+02  -2.0056194e+01   1.3923097e+02  -5.5133961e+01   2.4937097e+02  -2.6818710e+01   1.4965548e+02  -6.7724697e+01   1.7896710e+02  -6.6521239e+01   2.2054129e+02  -1.9467497e+01   3.2194129e+02  -1.4681432e+01   5.0516194e+02  -8.2632632e+01   3.3901323e+02  -2.8398155e+01   2.7925161e+02  -6.5591742e+01   3.8552806e+02  -1.7786116e+01   1.8835839e+02  -3.6759639e+01   2.2565581e+02  -5.0027303e+01   2.9848742e+02  -3.9188994e+01   9.2893065e+02  -1.3306065e+01   8.2664548e+02  -4.5777123e+01   3.3165839e+02   5.6779742e+00   1.7590935e+02  -1.2967910e+01   3.1001806e+02  -1.7240477e+01   2.2001710e+02  -2.8641045e+01   3.7500645e+02  -3.6172452e+01   1.3895677e+02  -4.8287187e+01   2.8913516e+02  -4.6396619e+01   3.6739226e+02  -2.3495252e+01   2.2279903e+02  -1.4991019e+01   1.2193677e+02  -2.3641071e+01   2.1222604e+02  -4.3426564e+01   3.3063903e+02  -4.3132735e+01   6.2551839e+02   3.4110968e-01   2.3686419e+02  -5.0514297e+01   5.7100604e+02  -6.0358964e+01   3.5123129e+02  -7.8872129e+00   3.8600968e+02  -2.7914968e+01   1.3603129e+02  -6.3884116e+01   3.6937484e+02  -1.7347406e+01   3.5436548e+02  -5.0502065e+00   5.1980968e+02  -5.1138645e+01   4.4146323e+02  -2.9936413e+01   1.7680710e+02  -2.5664568e+01   1.4190355e+02  -2.4890671e+01   3.7571129e+02  -2.8399806e+01   4.3913742e+02  -2.8487445e+01   3.2678065e+02  -5.3988258e+01   1.3235258e+02   3.2921290e-01   4.6374323e+02  -2.2104258e+00   2.0363742e+02  -1.0584219e+01   1.8157548e+02  -3.0481200e+01   4.7029129e+02  -3.8953626e+01   2.1914161e+02  -3.8524555e+01   6.9106452e+01  -2.7804516e+00   3.2124194e+02   3.2902258e+01   3.2109226e+02  -2.4170581e+00   2.8241065e+02   1.3931987e+01   3.2313323e+02   1.1978697e+01   1.8677129e+02  -1.3217032e+00   2.2785194e+02   1.6405716e+01   1.9946355e+02  -4.0864387e+00   3.5328161e+02   1.6816645e+00   2.1157645e+02   3.5944206e+01   2.5957065e+02  -2.0919845e+01   2.2687516e+02   5.9386968e+00
   1.4351645e+02  -2.2209058e+01   2.3349387e+02  -1.5911226e+00   5.7016387e+02  -5.3207303e+01   2.5528290e+02  -3.1927794e+01   3.8922097e+02  -2.8662194e+01   1.1801097e+02  -5.3886361e+01   2.3126097e+02  -3.6990968e-01   1.7909548e+02  -6.2739897e+01   1.8229710e+02   6.7723613e+00   3.1331129e+02  -4.3779097e+01   3.9371129e+02  -1.4643032e+01   5.9494194e+02  -7.6595032e+01   5.9557323e+02  -5.4702955e+01   2.3403161e+02  -9.8641419e+00   3.8285806e+02  -3.0902516e+01   1.6135839e+02  -6.1596387e+00   3.0276581e+02  -2.7976103e+01   3.8126742e+02  -2.6701394e+01   1.1303806e+03  -4.3202065e+01   1.0359755e+03  -8.0835226e+00   4.0909839e+02  -1.0187226e+01   2.9045935e+02  -5.9801910e+01   3.1056806e+02  -4.2834477e+01   2.8423710e+02  -3.6448645e+01   4.7622645e+02  -3.7610052e+01   2.1472677e+02  -7.6908787e+01   3.3379516e+02  -9.4094194e+00   4.9339226e+02  -3.7795252e+01   3.0345903e+02  -4.4993819e+01   1.9615677e+02  -1.4128671e+01   2.7678604e+02  -1.1711364e+01   4.2396903e+02  -2.8149135e+01   5.1440839e+02   9.7899097e+00   3.2231419e+02  -7.2402968e+00   7.4800604e+02  -4.0408964e+01   4.7189129e+02  -4.3210013e+01   4.6544968e+02  -4.4940168e+01   1.1469129e+02  -1.7626916e+01   3.4848484e+02  -1.5346206e+01   4.6047548e+02  -1.1199006e+01   5.2547968e+02  -4.3922245e+01   3.6323323e+02  -1.9898013e+01   2.7135710e+02  -4.1118568e+01   1.7145355e+02  -2.3594671e+01   4.4105129e+02   1.1529935e+00   4.7713742e+02  -5.7637445e+01   3.4453065e+02  -1.2658258e+01   1.9179258e+02  -1.6425987e+01   5.2174323e+02  -2.9620426e+01   2.1041742e+02  -1.5346619e+01   2.6879548e+02  -2.9788800e+01   4.0940129e+02  -1.0522426e+01   2.2258161e+02  -3.7359755e+01   5.8776452e+01  -1.1764052e+01   3.1715194e+02  -6.8054194e-01   3.1356226e+02  -1.0444658e+01   2.1408065e+02   5.2688387e+01   3.1308323e+02  -1.6073032e+00   1.6387129e+02  -1.3829703e+01   2.1114194e+02   6.7025161e+00   1.8950355e+02   2.0280361e+01   4.0271161e+02  -6.0327355e+00   2.1261645e+02   9.1010065e+00   2.3457065e+02  -7.1598452e+00   2.3387516e+02   7.6186968e+00
   1.4196645e+02  -2.8650581e+00   2.8927387e+02  -5.4053523e+01   4.9738387e+02  -8.8824903e+01   2.4051290e+02  -1.7636194e+01   3.4122097e+02  -2.8712194e+01   1.1534097e+02  -8.1562761e+01   2.5015097e+02  -3.6881110e+01   1.2209548e+02  -2.7959897e+01   1.8841710e+02  -3.0717239e+01   3.2242129e+02  -3.6947897e+01   4.1283129e+02  -1.6172632e+01   5.7761194e+02  -6.7098632e+01   4.2968323e+02  -1.5871755e+01   2.9147161e+02  -5.4009342e+01   4.6630806e+02  -2.3918516e+01   1.5646839e+02  -2.9208439e+01   3.2232581e+02  -4.6210903e+01   3.2582742e+02  -6.2596194e+01   1.0946006e+03  -6.6796645e+00   1.0138655e+03  -3.3094723e+01   5.4354839e+02  -2.7943226e+01   2.6356935e+02  -2.9430710e+01   3.0823806e+02  -2.5768077e+01   3.0234710e+02  -4.1007445e+01   4.9900645e+02  -4.7542452e+01   2.2906677e+02  -1.7275987e+01   5.0068516e+02  -2.3870619e+01   4.8628226e+02  -3.8786452e+01   2.9179903e+02   8.2898065e-01   1.7593677e+02  -3.8631071e+01   3.2634604e+02  -1.7116164e+01   3.6830903e+02  -2.2476335e+01   6.0817839e+02  -1.9161690e+01   2.9720419e+02  -5.0901497e+01   7.5089604e+02  -6.1300164e+01   5.3156129e+02  -1.0423613e+01   4.4977968e+02  -2.9796568e+01   1.4869129e+02  -2.1456916e+01   3.5948484e+02   2.2379355e-01   4.4192548e+02  -2.5385006e+01   5.4669968e+02  -1.6198452e+00   4.9112323e+02  -4.9909213e+01   2.1435710e+02  -1.3338568e+01   1.8812355e+02  -1.0698271e+01   4.2749129e+02  -1.1092206e+01   4.6868742e+02  -2.6851445e+01   3.8115065e+02  -2.7087858e+01   2.1324258e+02  -4.8581987e+01   4.7218323e+02  -8.2156258e+00   2.1475742e+02  -3.2473819e+01   2.3734548e+02  -1.9382800e+01   4.1918129e+02  -1.6414826e+01   2.2769161e+02  -5.7098555e+01   5.5396452e+01  -2.1873652e+01   2.2596194e+02   8.4246581e+00   3.2956226e+02  -5.8346581e+00   2.1260065e+02   4.3946787e+01   2.8965323e+02   3.1987097e+01   1.6020129e+02  -1.4676103e+01   2.0776194e+02   6.9229161e+00   1.7884355e+02  -1.6536839e+01   3.3899161e+02   2.7634865e+01   2.2619645e+02   2.0864606e+01   1.8381065e+02   9.9009548e+00   1.9853516e+02   2.4155897e+01
   1.5718645e+02  -6.3752658e+01   2.5705387e+02  -3.6915923e+01   3.8638387e+02  -3.2504903e+01   2.3284290e+02  -4.1022594e+01   3.7144097e+02  -9.5797935e+00   9.4780968e+01  -5.2687961e+01   2.3170097e+02  -1.9295110e+01   1.6354548e+02  -1.3495897e+01   1.9029710e+02   1.2361290e-02   2.2554129e+02  -7.4274968e+00   3.3494129e+02  -5.6381432e+01   5.2027194e+02  -8.0281432e+01   4.5090323e+02  -1.2459355e+01   2.5247161e+02  -5.7339342e+01   4.8907806e+02  -3.1510116e+01   1.2913839e+02  -5.0220387e+00   2.9276581e+02  -4.2956103e+01   3.4737742e+02  -3.8100194e+01   9.9115065e+02  -2.7843665e+01   1.0457555e+03  -7.4159226e+00   3.9731839e+02  -7.0148258e+00   2.2568935e+02  -4.2180310e+01   2.9734806e+02  -4.4446877e+01   2.4201710e+02  -5.8961045e+01   5.3533645e+02  -1.3338852e+01   1.5828677e+02  -4.9393587e+01   4.0657516e+02  -4.0571819e+01   4.8039226e+02  -3.7755252e+01   2.5601903e+02  -1.9308619e+01   1.9915677e+02  -1.7148671e+01   2.4245604e+02  -4.7964964e+01   3.1363903e+02   1.7347265e+01   5.3529839e+02  -3.2212903e+00   3.3564419e+02  -4.9526697e+01   8.1622604e+02  -5.8976564e+01   4.1045129e+02  -3.1734813e+01   4.2144968e+02  -2.6640168e+01   1.3969129e+02  -7.0669161e+00   3.3859484e+02  -2.6995006e+01   4.1536548e+02  -8.0402065e+00   6.1502968e+02  -3.3536245e+01   4.4934323e+02  -1.4786813e+01   2.6435710e+02  -2.9228568e+01   1.5645355e+02  -1.0614671e+01   4.4327129e+02  -3.6244606e+01   5.2613742e+02  -3.2227445e+01   3.6378065e+02  -1.3568258e+01   2.0324258e+02  -2.7231987e+01   5.5874323e+02  -3.3580426e+01   1.7752742e+02  -3.1495419e+01   3.2268548e+02  -1.4210000e+01   3.7340129e+02  -6.3752426e+01   2.7192161e+02  -2.2306955e+01   5.9826452e+01  -2.4848052e+01   2.8029194e+02   1.4648258e+01   2.8519226e+02   1.6149419e+00   2.3617065e+02   3.9631187e+01   3.0842323e+02   1.5754968e+00   1.7572129e+02  -1.7107703e+01   1.6047194e+02   3.0086116e+01   2.0093355e+02   1.6505961e+01   3.5476161e+02   1.7323265e+01   2.0685645e+02   7.5118065e+00   2.3805065e+02  -1.6198245e+01   2.2625516e+02  -2.3417032e+00
   1.2363645e+02  -3.2508658e+01   2.0049387e+02  -1.1951123e+01   3.6971387e+02  -5.0061303e+01   1.7906290e+02   2.1279806e+01   3.8399097e+02  -3.1133794e+01   9.4560968e+01  -7.7560361e+01   2.4670097e+02   3.0648903e+00   1.6720548e+02  -1.1286968e+00   1.5341710e+02  -2.9587239e+01   2.3787129e+02  -6.5238968e+00   2.9327129e+02   1.7952168e+01   5.7372194e+02  -5.5447432e+01   3.4346323e+02  -2.7974155e+01   2.6803161e+02  -1.7134142e+01   5.7285806e+02  -1.2882516e+01   2.0213839e+02  -1.0862039e+01   2.2110581e+02  -2.9223303e+01   2.7593742e+02  -5.0604994e+01   8.2604065e+02   6.8051355e+00   9.4875548e+02   1.4540774e+00   3.4931839e+02  -1.4294826e+01   2.3979935e+02  -3.3639110e+01   2.7834806e+02  -3.7816877e+01   2.1779710e+02  -2.4634452e+00   4.8100645e+02  -5.0652452e+01   1.2106677e+02  -5.0195987e+01   3.8835516e+02  -1.9114219e+01   3.6728226e+02  -2.6046452e+01   2.5201903e+02  -5.4098619e+01   1.9460677e+02  -3.7674671e+01   2.3245604e+02  -2.8824964e+01   3.0207903e+02   9.8220645e+00   5.6595839e+02  -4.6740903e+00   3.4575419e+02  -6.3895497e+01   8.3178604e+02  -2.6441364e+01   3.6601129e+02  -4.6739613e+01   3.9466968e+02  -4.4277768e+01   1.1703129e+02  -2.8141161e+00   3.6182484e+02   1.7696594e+01   3.7347548e+02  -1.9689006e+01   6.5580968e+02  -2.3798645e+01   3.8812323e+02  -1.0329213e+01   2.1480710e+02  -3.6264568e+01   1.6667355e+02  -2.1652271e+01   4.1549129e+02  -2.9472206e+01   4.2491742e+02  -5.4459845e+01   3.2340065e+02  -1.4678581e+00   1.9102258e+02  -3.4387097e-02   5.8318323e+02  -2.7765626e+01   1.9863742e+02  -1.7734219e+01   2.0801548e+02  -2.6146400e+01   3.8140129e+02  -1.5512426e+01   2.2214161e+02  -2.6994555e+01   5.7536452e+01  -2.5904852e+01   2.7296194e+02   1.4004658e+01   2.8088226e+02   1.8479742e+01   2.4779065e+02   2.6281587e+01   3.0694323e+02   8.6038968e+00   1.8596129e+02   8.0230968e+00   2.4480194e+02   2.4959716e+01   1.9641355e+02  -1.5032439e+01   3.8085161e+02   2.7286065e+01   2.0528645e+02   1.4157406e+01   2.3228065e+02  -7.7366452e+00   2.1601516e+02  -7.8625032e+00
   1.2351645e+02  -1.8839058e+01   1.9716387e+02  -3.1234723e+01   2.7805387e+02  -3.2058503e+01   1.8506290e+02  -2.2530194e+01   3.3166097e+02   5.6026065e+00   1.1301097e+02  -3.3706361e+01   1.6215097e+02   9.1588903e+00   1.7931548e+02  -3.5317497e+01   1.7285710e+02  -6.4702439e+01   2.8654129e+02   1.1252503e+01   2.6449129e+02  -2.2195432e+01   5.7116194e+02  -7.8352632e+01   3.2235323e+02  -3.3395355e+01   1.9825161e+02  -4.2781742e+01   5.8985806e+02   1.6474839e+00   1.7490839e+02  -5.1243639e+01   2.3299581e+02  -3.8174503e+01   3.2104742e+02  -6.4103794e+01   8.3904065e+02  -5.1148645e+00   1.0319755e+03  -1.3543523e+01   4.0243839e+02  -5.7764426e+01   1.8356935e+02  -2.5810710e+01   2.1279806e+02  -6.2242877e+01   2.3523710e+02  -2.2418645e+01   4.2355645e+02  -5.6726452e+01   1.4272677e+02  -3.9588787e+01   3.0768516e+02   1.7893806e+00   3.0094226e+02  -1.9179252e+01   2.1701903e+02  -3.7486194e+00   1.3638677e+02  -2.6797071e+01   2.0722604e+02  -5.0806564e+01   3.0619903e+02   8.2246452e-01   5.2217839e+02   1.4168310e+01   3.1320419e+02  -5.4291497e+01   7.2822604e+02  -5.4266564e+01   3.2089129e+02  -4.6800129e+00   3.5589968e+02  -1.7066168e+01   1.1114129e+02  -6.7291613e-01   3.3059484e+02   3.8649935e+00   3.5558548e+02  -1.0037806e+01   5.9847968e+02  -3.5432245e+01   4.3423323e+02  -2.9248013e+01   1.8902710e+02  -5.5532168e+01   1.6723355e+02  -7.3670710e+00   3.6049129e+02  -3.6402206e+01   3.6191742e+02  -4.1749845e+01   3.3965065e+02  -3.5637858e+01   1.5635258e+02  -1.6030787e+01   5.1874323e+02  -1.7270426e+01   1.8730742e+02  -2.6607819e+01   2.6734548e+02  -1.4122800e+01   3.8418129e+02  -2.4504826e+01   1.9469161e+02  -3.6128555e+01   6.4106452e+01  -5.5204516e+00   2.6958194e+02   1.6085058e+01   2.6435226e+02   1.0962142e+01   2.3417065e+02   6.8081187e+01   3.2132323e+02  -1.7456503e+01   1.8111129e+02   1.0461097e+01   2.1652194e+02   1.3412116e+01   2.1612355e+02  -6.9492387e+00   3.8914161e+02   2.1862865e+01   2.2057645e+02  -4.6857935e+00   2.1986065e+02   1.0306955e+01   2.1844516e+02   1.6630968e+00
   1.0063645e+02  -4.8338658e+01   2.0905387e+02  -2.4965923e+01   3.3594387e+02  -5.4019703e+01   2.0728290e+02   2.2582206e+01   3.5022097e+02  -5.4219355e-01   1.0767097e+02  -7.1499161e+01   2.0648097e+02  -2.9827510e+01   1.8409548e+02  -5.4699897e+01   1.4796710e+02  -2.5371239e+01   2.9254129e+02  -3.3374968e+00   3.5716129e+02   1.3730968e+01   5.5638194e+02  -8.3950232e+01   4.1690323e+02  -1.8629355e+01   2.1803161e+02  -6.0241419e+00   4.0763806e+02  -7.9949161e+00   1.6090839e+02  -5.1233639e+01   2.8399581e+02  -2.8364503e+01   4.3437742e+02  -4.0730194e+01   1.0239306e+03  -6.0260645e+00   1.0722055e+03   1.0180774e+00   3.5287839e+02   4.1420374e+01   2.3279935e+02  -3.1519110e+01   2.9245806e+02  -2.2505677e+01   2.9257710e+02  -3.5665845e+01   3.5189645e+02  -6.2993652e+01   1.7961677e+02  -3.8769987e+01   3.4835516e+02   2.6457806e+00   4.0994226e+02  -5.4459252e+01   2.7812903e+02  -2.2187419e+01   1.9515677e+02  -2.7718671e+01   2.5078604e+02  -4.4291364e+01   3.3774903e+02   1.0418465e+01   6.3817839e+02  -3.3416903e+00   3.5609419e+02  -6.4052697e+01   7.0689604e+02  -4.3670164e+01   4.1623129e+02  -3.5757213e+01   4.3089968e+02  -2.2396168e+01   1.3314129e+02  -2.9872916e+01   3.7326484e+02  -4.8786065e+00   3.9414548e+02  -3.5232606e+01   5.2336968e+02  -1.0753445e+01   5.1079323e+02  -2.7922813e+01   2.4591710e+02  -7.6433677e+00   1.6523355e+02  -4.0970710e+00   4.5016129e+02  -2.1465806e+01   5.4002742e+02  -1.8558645e+01   2.9190065e+02  -1.4947858e+01   1.7168258e+02  -1.5257187e+01   4.4152323e+02  -1.2652826e+01   1.8419742e+02  -3.5809019e+01   2.4445548e+02  -1.2181600e+01   4.1151129e+02  -4.6912258e+00   2.4058161e+02  -1.6579755e+01   6.5776452e+01  -1.8364052e+01   3.0134194e+02   1.4394258e+01   2.5472226e+02  -5.7458065e-02   2.1946065e+02   2.4447987e+01   3.0246323e+02   3.2772297e+01   1.7044129e+02  -4.5453032e+00   2.2228194e+02   1.1381316e+01   1.6174355e+02   1.5071161e+01   3.7928161e+02   1.9411665e+01   1.9528645e+02   2.3677406e+01   2.1195065e+02   1.5179755e+01   2.1511516e+02   4.3594968e+00
   1.6529645e+02  -2.1621458e+01   2.8838387e+02  -3.2982323e+01   5.9138387e+02  -2.1684903e+01   2.9973290e+02  -4.2043794e+01   3.8022097e+02  -2.3942194e+01   1.0234097e+02  -9.7742761e+01   2.6037097e+02  -5.1588710e+01   2.2765548e+02  -3.0404697e+01   2.4318710e+02  -3.2188387e+00   3.8820129e+02  -3.7702968e+00   4.6827129e+02  -1.5827832e+01   5.0938194e+02  -7.6190232e+01   5.2624323e+02  -5.5926555e+01   2.5625161e+02  -4.5301742e+01   3.2196806e+02  -4.9213161e+00   1.6013839e+02  -6.2832039e+01   3.5788581e+02  -4.8605703e+01   5.3493742e+02  -2.8104994e+01   1.0051506e+03   7.9263355e+00   1.0618655e+03  -2.5044723e+01   4.3998839e+02  -4.7208426e+01   2.8456935e+02  -2.4440710e+01   2.8845806e+02  -2.3295677e+01   4.5368710e+02  -2.2664645e+01   4.4089645e+02  -6.5443652e+01   2.0172677e+02  -5.5088787e+01   2.7968516e+02  -8.7506194e+00   4.7005226e+02  -2.7818052e+01   2.5190903e+02  -4.4298194e+00   1.9371677e+02   7.8365290e+00   3.1056604e+02  -4.0743764e+01   3.7896903e+02  -2.7439135e+01   6.0429839e+02  -9.6312903e+00   3.4275419e+02  -6.9205497e+01   7.1922604e+02  -1.3216564e+01   6.2134129e+02  -3.5606013e+01   4.4166968e+02  -3.1257768e+01   1.4258129e+02  -3.2188116e+01   3.3570484e+02  -2.3763806e+01   4.2914548e+02  -1.0922606e+01   4.7091968e+02  -1.4474452e+00   4.0990323e+02   6.5883871e+00   2.2302710e+02  -3.3812168e+01   1.3234355e+02  -3.4795871e+01   3.6205129e+02  -2.3977006e+01   6.8313742e+02  -7.1557445e+01   2.4778065e+02  -4.6038258e+01   1.8946258e+02  -8.0195871e+00   4.1252323e+02  -2.4002826e+01   1.9186742e+02  -9.1926194e+00   2.6001548e+02  -2.8866400e+01   3.8007129e+02  -3.2286026e+01   2.8714161e+02  -3.4524555e+01   6.0206452e+01   4.6915484e+00   2.9591194e+02   8.3086581e+00   2.5188226e+02   7.6397419e+00   1.9056065e+02   5.8759987e+01   3.2461323e+02   1.5000297e+01   1.6058129e+02   9.6734968e+00   2.1276194e+02   4.0429161e+00   1.7603355e+02   1.9307961e+01   3.8266161e+02   2.6431265e+01   1.7709645e+02   2.0942606e+01   1.9752065e+02  -6.3858452e+00   1.7734516e+02   1.4761097e+01
   1.8296645e+02  -4.1925058e+01   2.8360387e+02  -2.8479923e+01   5.3205387e+02  -2.9818503e+01   2.9128290e+02   8.8622065e+00   3.6533097e+02  -2.0909935e+00   8.1670968e+01  -3.3639161e+01   1.9504097e+02  -5.8023097e+00   1.7187548e+02  -3.0942297e+01   1.8585710e+02   2.2147561e+01   3.6809129e+02  -2.4601497e+01   3.5171129e+02  -2.7393032e+01   5.3627194e+02  -8.3231432e+01   4.9813323e+02  -3.0347755e+01   1.8803161e+02  -4.5184142e+01   4.2407806e+02  -1.0420116e+01   1.9124839e+02  -3.7990839e+01   2.8154581e+02  -6.1388503e+01   4.6459742e+02   6.4122065e+00   9.9160065e+02  -2.5319665e+01   1.0105355e+03  -2.6048323e+01   3.5598839e+02   2.4015742e+00   2.3890935e+02  -2.4127910e+01   2.5390806e+02  -2.8531677e+01   3.5890710e+02  -2.5862245e+01   4.4511645e+02  -5.1781252e+01   1.7317677e+02   1.7452129e+00   3.2746516e+02   8.7569806e+00   4.7294226e+02  -2.8159252e+01   2.4968903e+02  -3.4912219e+01   1.7582677e+02  -3.4282271e+01   2.5267604e+02  -6.1552564e+01   3.8007903e+02  -1.1197935e+01   5.4184839e+02   1.5947097e+00   3.4131419e+02  -8.3650297e+01   6.3545604e+02  -1.0954964e+01   4.4678129e+02  -1.1091213e+01   3.5044968e+02   7.1498323e+00   9.4581290e+01  -2.2458116e+01   3.9559484e+02   2.4554994e+01   4.2758548e+02  -5.0178065e+00   5.4736968e+02  -1.4783445e+01   4.3790323e+02  -2.6981613e+01   2.2424710e+02  -2.3689768e+01   1.3490355e+02  -2.4560671e+01   4.1716129e+02  -3.5605806e+01   5.6302742e+02  -4.3288645e+01   2.7690065e+02  -1.5747858e+01   1.5824258e+02  -1.8301987e+01   3.9718323e+02  -2.7435626e+01   1.9275742e+02  -3.9338194e+00   2.9201548e+02  -2.9756400e+01   4.0963129e+02  -2.4540826e+01   2.2336161e+02   9.3578452e+00   6.6256452e+01   8.1675484e+00   2.8938194e+02   8.8810581e+00   2.7056226e+02   2.5534194e-01   2.0141065e+02   4.1221987e+01   3.2113323e+02   2.2608697e+01   1.8911129e+02  -1.2278903e+01   2.3123194e+02   2.1045316e+01   2.0903355e+02   5.4779613e+00   3.3704161e+02   1.4890865e+01   1.8509645e+02  -1.1037394e+01   2.1971065e+02  -8.8710452e+00   2.3177516e+02  -8.4533032e+00
   1.5685645e+02  -5.7616258e+01   1.8716387e+02  -3.5884723e+01   3.5938387e+02  -4.3454903e+01   2.3895290e+02   8.3786065e+00   3.7599097e+02  -1.4053794e+01   9.9010968e+01  -5.8476361e+01   2.1292097e+02  -2.7902710e+01   1.4454548e+02  -4.6645897e+01   1.8774710e+02   4.9963613e+00   2.4820129e+02  -2.0120297e+01   3.3171129e+02  -4.7343032e+01   6.1261194e+02  -7.3778632e+01   4.0135323e+02  -4.1275355e+01   1.7614161e+02  -4.9672942e+01   4.8719806e+02   3.4102839e+00   1.7735839e+02  -3.1439639e+01   2.7843581e+02  -2.8919703e+01   3.6971742e+02   1.7726065e+00   1.0054906e+03  -1.7770865e+01   9.3920548e+02  -1.7451923e+01   3.6187839e+02   2.9150374e+01   2.0623935e+02  -3.8624310e+01   2.7090806e+02  -2.7441677e+01   2.4034710e+02  -2.8267445e+01   4.4866645e+02  -4.5515252e+01   1.6028677e+02  -3.0663587e+01   3.6446516e+02  -1.7093019e+01   3.7828226e+02  -4.5476452e+01   2.3412903e+02  -3.3667419e+01   1.7271677e+02  -3.3470968e-02   1.8211604e+02  -3.4687764e+01   3.2052903e+02   3.6456065e+01   5.0451839e+02  -1.1418890e+01   3.2064419e+02  -7.2996697e+01   7.3211604e+02  -2.0797764e+01   2.9056129e+02  -2.5923613e+01   3.5044968e+02  -3.2740168e+01   1.2714129e+02  -1.0392916e+01   3.6604484e+02  -2.7191006e+01   3.2580548e+02  -1.9985406e+01   5.1736968e+02  -3.8053445e+01   3.7823323e+02  -2.7428013e+01   2.2724710e+02  -4.1809768e+01   1.3056355e+02  -1.6983471e+01   3.5105129e+02  -3.8207006e+01   5.1413742e+02  -2.9707445e+01   3.4753065e+02  -4.9398258e+01   1.9479258e+02  -2.4335987e+01   4.5529323e+02  -3.1864426e+01   2.0519742e+02  -1.2149019e+01   2.0368548e+02  -1.1250000e+01   4.4307129e+02  -2.5446026e+01   1.8536161e+02  -2.7492155e+01   7.9346452e+01  -1.9879652e+01   3.0796194e+02   3.6154658e+01   2.7361226e+02   6.8513419e+00   2.1027065e+02   2.8473187e+01   3.5389323e+02   1.1707897e+01   1.9268129e+02  -1.2084503e+01   2.3637194e+02   2.7874116e+01   2.0136355e+02   1.2471561e+01   3.8957161e+02   1.3928465e+01   2.2290645e+02  -4.4219355e-01   2.3981065e+02  -3.4290452e+00   2.2934516e+02   8.0710968e+00
   1.4429645e+02  -2.1051458e+01   2.1993387e+02  -1.3056323e+01   4.1971387e+02  -4.2061303e+01   2.6617290e+02  -5.1289935e+00   3.5377097e+02  -2.3861935e+00   1.2478097e+02  -3.7757961e+01   2.2226097e+02  -4.4759910e+01   1.7542548e+02  -5.2336297e+01   1.8441710e+02  -3.1772387e+00   2.5298129e+02  -2.5952697e+01   3.3927129e+02  -3.2177832e+01   5.4872194e+02  -9.4667432e+01   3.6235323e+02  -3.1815355e+01   2.0603161e+02  -2.3174142e+01   4.3319806e+02  -2.4269716e+01   1.8657839e+02  -1.9947239e+01   2.8243581e+02   8.4302968e+00   4.1748742e+02  -4.2488994e+01   1.1512606e+03   1.2753548e-01   9.2164548e+02  -1.2047123e+01   3.8187839e+02  -1.7119626e+01   2.1079935e+02  -2.8099110e+01   2.8601806e+02  -2.1760477e+01   2.1534710e+02  -4.4487445e+01   4.4866645e+02  -4.7955252e+01   1.5039677e+02  -9.0923871e+00   3.4990516e+02   1.5961781e+01   4.7939226e+02  -7.1252516e+00   2.2079903e+02  -1.0161019e+01   1.3804677e+02   1.5520129e+01   2.1578604e+02  -2.9601364e+01   2.9241903e+02  -4.0751355e+00   6.1395839e+02   1.8485910e+01   2.7797419e+02  -5.4243097e+01   7.1378604e+02  -5.3111364e+01   3.5945129e+02  -1.5984813e+01   3.6533968e+02  -7.7113677e+00   1.2703129e+02  -1.6724116e+01   4.0526484e+02  -2.1086065e+00   3.7558548e+02  -8.2978065e+00   4.9136968e+02  -1.9083445e+01   3.9412323e+02   5.1907871e+00   2.0657710e+02  -1.5496168e+01   1.7834355e+02   6.9641290e+00   3.8838129e+02  -2.6083406e+01   5.2602742e+02  -2.7328645e+01   3.3803065e+02  -4.2638258e+01   2.1346258e+02  -2.8599587e+01   4.8518323e+02  -1.6365626e+01   1.7886742e+02   4.1773806e+00   2.5768548e+02  -2.6350000e+01   3.8374129e+02  -1.2359626e+01   2.2692161e+02  -2.5486955e+01   6.6726452e+01  -4.1600516e+00   2.7710194e+02   3.0903458e+01   2.4809226e+02  -1.9837058e+01   1.8417065e+02   4.8031187e+01   3.0689323e+02   1.3607897e+01   1.6168129e+02  -5.9345032e+00   2.2433194e+02   1.6257316e+01   2.0060355e+02   4.4823613e+00   3.7838161e+02  -1.6563355e+00   1.9923645e+02  -1.0685935e+00   2.2209065e+02   4.2185548e+00   2.0777516e+02   9.4666968e+00
   1.3696645e+02  -9.0250581e+00   2.4316387e+02  -3.4474723e+01   4.5127387e+02  -1.9916103e+01   2.2073290e+02  -2.2603794e+01   3.3255097e+02  -1.5798594e+01   1.0578097e+02  -7.1567961e+01   2.1937097e+02  -4.0088710e+01   1.8887548e+02  -3.4862297e+01   1.8507710e+02  -5.7003871e-01   2.4531129e+02  -5.0090968e+00   3.3294129e+02  -2.2441432e+01   5.6272194e+02  -7.7457432e+01   3.6313323e+02  -1.4997755e+01   2.2080161e+02  -1.1695742e+01   4.2174806e+02  -2.8013716e+01   2.0613839e+02  -1.6962039e+01   2.8988581e+02   2.7944297e+01   3.7271742e+02  -2.7687394e+01   9.4249065e+02   2.2489135e+01   9.4086548e+02  -4.0474723e+01   3.3298839e+02  -2.6758426e+01   1.8890935e+02  -3.7457910e+01   2.4801806e+02  -5.3390477e+01   2.0123710e+02  -6.8086452e+00   4.3900645e+02  -4.4182452e+01   1.6584677e+02  -4.7888387e+01   3.3779516e+02   9.1605806e+00   3.6783226e+02  -3.6200452e+01   2.4401903e+02  -4.0908619e+01   1.7149677e+02  -1.9825871e+01   2.2934604e+02  -4.5796164e+01   3.6096903e+02  -3.0999135e+01   5.5695839e+02   6.1559097e+00   3.0575419e+02  -5.4135497e+01   6.8067604e+02  -4.5132564e+01   3.5934129e+02  -5.7536013e+01   4.3455968e+02  -4.2128968e+01   1.0836129e+02   5.3294839e+00   4.4882484e+02  -9.8134065e+00   3.5069548e+02  -3.9416606e+01   4.8280968e+02  -6.9586452e+00   4.0434323e+02  -2.1296813e+01   1.9235710e+02  -1.1908568e+01   1.5101355e+02  -1.7179471e+01   4.1727129e+02  -3.8274606e+01   4.1035742e+02  -4.1515045e+01   3.1853065e+02   4.8017419e+00   1.6668258e+02  -1.3071871e+00   4.8963323e+02  -3.3391626e+01   1.7608742e+02  -1.9600219e+01   2.5534548e+02  -2.5272800e+01   3.8129129e+02  -3.4833626e+01   2.0092161e+02  -1.8406955e+01   6.8636452e+01  -5.0228516e+00   2.8738194e+02   2.3210581e+00   2.4740226e+02   1.9268142e+01   2.3151065e+02   5.3963987e+01   3.0284323e+02   7.4118968e+00   1.5730129e+02  -3.6341032e+00   2.0904194e+02  -2.3194839e+00   1.2069355e+02   5.9751613e+00   3.8123161e+02   3.7255665e+01   1.9038645e+02   2.9694065e+00   2.3481065e+02   1.7780955e+01   2.0839516e+02  -5.3429032e+00
   9.6516452e+01  -7.2290581e+00   2.3149387e+02  -5.1431123e+01   5.1916387e+02  -4.9677303e+01   2.5351290e+02  -1.1161935e+00   3.4911097e+02   1.9206606e+01   8.6670968e+01  -6.1379161e+01   2.5359097e+02   1.5063690e+01   1.9631548e+02  -2.8897497e+01   1.4752710e+02  -1.1226039e+01   3.3965129e+02  -2.9962968e+00   3.1694129e+02  -4.1391432e+01   5.2616194e+02  -8.8312632e+01   3.6946323e+02  -4.1274155e+01   2.1092161e+02  -2.2565342e+01   3.1452806e+02   5.7838839e+00   1.4990839e+02  -2.5463639e+01   3.0310581e+02  -7.8933032e+00   4.0437742e+02  -5.2880194e+01   1.0676006e+03   1.7930335e+01   9.0931548e+02  -1.1170723e+01   3.1843839e+02  -2.9344258e+00   1.7512935e+02  -3.3465510e+01   2.6745806e+02  -6.4385677e+01   1.5668710e+02  -3.8684645e+01   4.1055645e+02  -4.0906452e+01   1.3561677e+02  -3.1579987e+01   3.0535516e+02   3.6755781e+01   4.1472226e+02  -2.1061652e+01   2.1168903e+02  -2.6542219e+01   1.5882677e+02  -2.0922271e+01   1.9867604e+02  -3.3572564e+01   3.6930903e+02  -1.7336335e+01   5.6651839e+02   9.2811097e+00   2.6931419e+02  -6.9550297e+01   6.6445604e+02  -5.6724964e+01   3.9923129e+02  -3.1397213e+01   4.7133968e+02  -2.2411368e+01   1.1247129e+02   4.7806839e+00   4.7982484e+02  -3.3963406e+01   3.7125548e+02  -9.7314065e+00   5.1469968e+02  -3.1399845e+01   3.4257323e+02  -1.2795213e+01   2.2368710e+02  -3.0974968e+01   1.3479355e+02  -2.9661871e+01   3.3116129e+02  -8.3858065e+00   4.3535742e+02  -2.8625045e+01   3.2753065e+02  -1.7918258e+01   1.6990258e+02  -2.6004787e+01   4.2152323e+02  -1.7722826e+01   2.1441742e+02  -1.0336619e+01   2.4079548e+02  -1.7768800e+01   4.1563129e+02  -4.2250826e+01   2.1525161e+02  -2.0663355e+01   6.8636452e+01  -2.8328516e+00   2.7743194e+02   5.5027058e+01   2.5256226e+02   3.7453419e+00   2.0789065e+02   5.5753587e+01   3.3470323e+02  -1.2336903e+01   1.8025129e+02  -2.3301032e+00   2.3704194e+02   1.1290516e+01   1.2131355e+02   3.2155613e+00   3.7638161e+02   3.8453665e+01   1.7309645e+02   2.1732606e+01   2.3271065e+02   1.0328955e+01   1.9144516e+02   1.1103097e+01
   1.3863645e+02  -4.3598658e+01   1.9782387e+02  -3.3507523e+01   4.5816387e+02  -3.5467303e+01   2.6039290e+02  -5.5659355e-01   3.5566097e+02  -1.2537394e+01   8.5780968e+01  -6.6087961e+01   2.4437097e+02  -6.4198710e+01   2.1354548e+02  -3.8589677e-01   1.4785710e+02  -3.6362439e+01   2.6565129e+02  -5.6362968e+00   3.3994129e+02   5.6585677e+00   5.3583194e+02  -5.7866232e+01   3.4124323e+02  -1.2906555e+01   2.7058161e+02  -5.4448142e+01   3.3007806e+02  -1.5680116e+01   1.4779839e+02  -6.2948387e+00   2.9165581e+02  -2.0197303e+01   3.7826742e+02  -6.9791394e+01   1.1304906e+03  -1.2100865e+01   9.3397548e+02   4.0647742e-01   3.6376839e+02   2.3999174e+01   2.2145935e+02  -3.5171910e+01   2.9090806e+02  -1.3151677e+01   1.7890710e+02  -3.4572245e+01   3.6444645e+02  -4.7107652e+01   1.3306677e+02  -1.5815987e+01   3.6724516e+02  -2.5315419e+01   4.3528226e+02  -3.0146452e+01   2.3012903e+02  -1.6017419e+01   1.8827677e+02  -1.4498271e+01   2.2967604e+02  -2.5942564e+01   3.5930903e+02  -4.2426335e+01   5.7562839e+02   5.2002310e+01   2.5386419e+02  -1.8434297e+01   6.5656604e+02  -3.8423764e+01   3.9734129e+02  -1.7960129e+00   4.4866968e+02  -3.6597768e+01   1.4303129e+02   4.6658839e+00   4.0270484e+02   8.2061935e+00   3.8747548e+02  -2.2029006e+01   5.2091968e+02  -4.8777445e+01   3.3623323e+02  -1.8628013e+01   2.0980710e+02  -1.7864568e+01   1.3279355e+02  -1.9721871e+01   3.7393129e+02  -4.4257406e+01   3.9891742e+02  -3.5599845e+01   3.0165065e+02  -2.2785806e-01   1.7557258e+02  -3.7238387e+01   4.4096323e+02  -2.7180258e+00   2.0575742e+02  -1.8533819e+01   2.3323548e+02  -2.3284000e+01   3.8474129e+02  -3.0889626e+01   2.2647161e+02  -1.9110955e+01   7.0106452e+01   1.8095484e+00   3.3067194e+02   1.2767858e+01   2.4025226e+02   1.1000142e+01   2.4103065e+02   4.0772387e+01   3.2189323e+02   3.0167897e+01   1.7539129e+02  -1.4131303e+01   2.4023194e+02   7.9531613e-01   1.0393355e+02   1.6885961e+01   4.0714161e+02   3.3752865e+01   2.1466645e+02   3.7470065e+00   2.3276065e+02   7.1749548e+00   2.2368516e+02   1.4103897e+01
   1.1907645e+02  -3.1143858e+01   2.1082387e+02  -1.5107523e+01   4.6105387e+02   4.0814968e+00   2.6662290e+02   6.1650065e+00   3.8911097e+02  -1.3103394e+01   1.1578097e+02  -7.4147961e+01   2.4637097e+02   1.0201290e+01   1.8998548e+02   3.1278903e+01   1.8941710e+02  -2.5357239e+01   3.1265129e+02  -3.6506297e+01   3.1960129e+02  -1.7044232e+01   5.5172194e+02  -9.5907432e+01   3.3401323e+02  -3.9668155e+01   2.4325161e+02  -7.5041742e+01   3.6152806e+02  -1.0416116e+01   1.4157839e+02  -1.8687239e+01   2.9254581e+02   1.3731497e+01   5.0137742e+02  -4.9640194e+01   1.0462606e+03  -1.5362465e+01   9.3153548e+02   2.2381677e+01   3.6154839e+02  -2.8232258e+00   2.3479935e+02  -4.2129110e+01   2.9456806e+02  -1.5114477e+01   1.5601710e+02  -1.3851045e+01   4.3144645e+02  -5.6467652e+01   1.3917677e+02  -2.5754787e+01   3.3835516e+02  -2.2242194e+00   3.8661226e+02  -9.2528516e+00   2.3579903e+02  -1.1251019e+01   1.7315677e+02  -4.9586710e+00   2.2678604e+02  -4.5261364e+01   3.4474903e+02  -2.2481535e+01   5.0284839e+02   1.3264710e+01   2.6653419e+02  -6.0887897e+01   7.8800604e+02  -2.0378964e+01   3.9667129e+02  -4.0522413e+01   4.8200968e+02  -4.3704968e+01   1.5803129e+02  -2.5341161e+00   3.6204484e+02   3.4899355e-01   3.7469548e+02  -1.2116606e+01   5.3980968e+02  -4.3518645e+01   3.8390323e+02  -2.3316129e+00   2.2646710e+02  -6.0873677e+00   1.5279355e+02  -1.8718710e+00   3.9127129e+02  -4.1194606e+01   4.6568742e+02  -4.2281445e+01   3.0940065e+02  -2.8597858e+01   2.0202258e+02  -3.5743871e+00   4.9441323e+02  -1.7884026e+01   1.9486742e+02  -3.6102619e+01   2.5201548e+02  -3.6226400e+01   3.8451129e+02  -8.0912258e+00   2.2347161e+02  -3.8430955e+01   5.9106452e+01  -2.0310452e+01   3.1200194e+02   1.6211458e+01   2.6530226e+02   2.4566142e+01   2.2570065e+02   4.1758787e+01   3.0556323e+02   3.8429677e-01   1.9063129e+02  -2.0920503e+01   2.2918194e+02   9.9193161e+00   1.1793355e+02   2.0295961e+01   4.0128161e+02   4.9651665e+01   2.1019645e+02  -1.8553935e+00   2.1047065e+02  -4.6118452e+00   2.1420516e+02  -9.7703226e-02
   1.4474645e+02  -5.9774581e+00   2.3138387e+02  -2.0082323e+01   4.1471387e+02  -2.0771303e+01   1.9862290e+02   1.9165006e+01   3.8855097e+02  -4.3278594e+01   1.0323097e+02  -5.4813961e+01   2.0559097e+02  -2.2063097e+00   1.6031548e+02  -3.6017497e+01   1.4096710e+02  -1.5123871e-01   2.6854129e+02  -5.4174968e+00   3.5683129e+02  -3.7692632e+01   5.7016194e+02  -8.1722632e+01   4.0168323e+02  -4.1411755e+01   1.7936161e+02  -3.1150542e+01   4.4974806e+02  -4.5143716e+01   1.4990839e+02   1.0963613e+00   2.7965581e+02  -1.7797303e+01   3.6804742e+02  -3.3533794e+01   9.8493065e+02   9.9839355e+00   8.6808548e+02  -1.2023226e+00   3.7420839e+02   6.4939742e+00   1.7801935e+02   1.6083290e+01   2.4901806e+02  -5.4030477e+01   1.6312710e+02  -2.0419845e+01   3.4666645e+02  -1.2355252e+01   1.5884677e+02  -2.7548387e+01   3.6668516e+02   1.8849381e+01   3.7861226e+02  -2.0722852e+01   2.5156903e+02  -2.6226194e+00   1.3449677e+02  -2.4258710e+00   2.4045604e+02  -3.2244964e+01   2.7407903e+02  -1.9717935e+01   6.0706839e+02  -1.8289032e-01   2.2486419e+02  -2.6114297e+01   6.5011604e+02  -5.4907764e+01   3.4667129e+02  -1.5522413e+01   3.9011968e+02   5.3623226e-01   1.1269129e+02  -1.5796916e+01   2.2826484e+02   2.0972139e+02   2.9969548e+02  -1.0066065e+00   5.6302968e+02  -1.3486245e+01   5.1457323e+02   1.1554787e+01   2.3468710e+02  -9.5249677e+00   1.6145355e+02  -1.9124671e+01   3.4149129e+02  -2.8772206e+01   5.5991742e+02  -4.5259845e+01   3.6115065e+02  -4.0737858e+01   1.6368258e+02  -3.1847187e+01   4.4407323e+02  -1.3856826e+01   1.9952742e+02  -1.8365419e+01   2.4579548e+02  -1.7058800e+01   4.3374129e+02  -1.3469626e+01   2.4303161e+02  -8.8575484e-01   7.5486452e+01  -9.8108516e+00   2.6100194e+02   1.4811458e+01   2.6519226e+02   1.2524942e+01   1.3765065e+02   6.8042787e+01   2.6851323e+02   3.0768297e+01   1.6125129e+02  -1.7900103e+01   1.8914194e+02   4.4272516e+01   1.4893355e+02   6.6596129e-01   3.8576161e+02   2.0183265e+01   2.0161645e+02   1.2641006e+01   2.1267065e+02   2.1072155e+01   2.1553516e+02   5.8958968e+00
   1.1829645e+02  -1.9191458e+01   1.9505387e+02  -3.4515923e+01   5.0716387e+02  -1.4167303e+01   2.3984290e+02  -1.4912594e+01   3.6688097e+02  -1.0324994e+01   1.3978097e+02  -7.2517961e+01   2.1259097e+02  -1.6986310e+01   2.4309548e+02  -3.3098968e+00   1.8974710e+02  -2.9163639e+01   3.2820129e+02  -4.9702968e+00   3.3938129e+02  -4.7366323e+00   5.9605194e+02  -8.1903832e+01   3.8946323e+02  -1.0544155e+01   2.4336161e+02  -3.6500542e+01   3.8363806e+02  -3.9414916e+01   1.6113839e+02  -5.3620387e+00   2.7088581e+02  -3.9755703e+01   3.5604742e+02  -4.5463794e+01   1.0258206e+03   1.2492735e+01   8.3564548e+02  -1.4837123e+01   3.3198839e+02   5.8715742e+00   2.0523935e+02  -1.9654310e+01   2.5456806e+02  -2.8804477e+01   1.9034710e+02  -3.5717445e+01   3.5700645e+02  -3.7292452e+01   1.4250677e+02  -3.5691187e+01   3.9302516e+02   6.0721806e+00   4.8439226e+02  -1.4152516e+00   2.3201903e+02  -4.4618619e+01   1.5127677e+02   2.2341729e+01   2.9022604e+02  -2.7006564e+01   3.1085903e+02   8.4496645e+00   5.8417839e+02  -3.0216903e+00   2.8053419e+02  -4.3007897e+01   6.4111604e+02  -6.2297764e+01   4.6023129e+02  -3.7277213e+01   3.9389968e+02   1.1233832e+01   1.3758129e+02  -2.3481161e+00   2.6593484e+02   1.6536779e+02   4.3514548e+02  -3.2292606e+01   5.1602968e+02  -2.0726245e+01   4.9034323e+02   7.2631871e+00   2.2646710e+02  -4.6087368e+01   1.3223355e+02   1.2129290e+00   4.0649129e+02  -1.7752206e+01   4.6146742e+02  -3.6163845e+01   3.2715065e+02  -3.4137858e+01   1.5524258e+02  -1.8281987e+01   5.1807323e+02  -1.9968258e+00   2.0886742e+02  -1.5662619e+01   2.3579548e+02   9.6120000e-01   4.3596129e+02  -2.2537226e+01   1.9258161e+02  -3.7509755e+01   5.8256452e+01  -1.0382452e+01   2.7829194e+02   1.2908258e+01   2.8925226e+02   7.0801419e+00   1.5270065e+02   5.1358787e+01   2.6032323e+02   1.5193497e+01   1.5458129e+02   3.1034968e+00   1.8437194e+02   1.8124116e+01   1.2165355e+02   3.4183613e+00   3.9838161e+02   1.5313665e+01   1.9919645e+02   2.9346065e+00   2.1847065e+02  -1.5318452e+00   2.0530516e+02  -4.2570323e-01
   1.5485645e+02  -2.1162581e+00   2.4138387e+02  -3.4442323e+01   5.1627387e+02  -3.0556103e+01   2.6473290e+02  -2.6837935e+00   3.4799097e+02  -1.4253794e+01   9.6120968e+01  -5.3465161e+01   2.4481097e+02  -2.4453910e+01   1.8176548e+02   2.0816503e+01   1.8163710e+02  -2.7348387e+00   3.2476129e+02  -2.5475097e+01   3.4583129e+02  -2.9252632e+01   5.2527194e+02  -7.9791432e+01   4.1024323e+02   4.7934452e+00   2.2092161e+02  -7.3035342e+01   3.8041806e+02  -1.7073161e+00   1.3979839e+02  -7.3248387e+00   2.7565581e+02  -1.5807303e+01   3.5026742e+02  -2.7551394e+01   9.8971065e+02   2.1615355e+00   7.8364548e+02  -1.3677123e+01   2.9220839e+02   2.6723974e+01   1.9101935e+02  -5.1406710e+01   2.3856806e+02  -2.5244774e+00   2.7379710e+02  -1.4613445e+01   2.8889645e+02  -3.9733652e+01   1.8284677e+02  -2.6028387e+01   3.3135516e+02   9.1157806e+00   4.8705226e+02  -4.2848052e+01   1.9912903e+02  -3.7987419e+01   1.4227677e+02  -3.3708271e+01   2.4911604e+02  -1.1377764e+01   3.2185903e+02   1.7349665e+01   5.7151839e+02   8.2211097e+00   2.8386419e+02  -6.1834297e+01   5.7822604e+02  -1.2596564e+01   3.3478129e+02  -2.0131213e+01   4.3000968e+02  -2.0104968e+01   1.3992129e+02   2.3464684e+01   3.3159484e+02   1.3600499e+02   3.4947548e+02  -2.7690065e+00   4.6402968e+02  -3.2786245e+01   4.1401323e+02   2.9149587e+01   1.6391710e+02  -2.1863368e+01   1.5334355e+02  -1.3695871e+01   3.0693129e+02   1.3882594e+01   5.3702742e+02  -4.2988645e+01   3.5715065e+02  -6.9178581e+00   1.7424258e+02  -1.9351987e+01   4.5541323e+02  -6.5440258e+00   2.4075742e+02  -2.2663819e+01   2.1179548e+02  -3.2568800e+01   4.1563129e+02  -3.1130826e+01   2.0214161e+02  -1.5054555e+01   6.4636452e+01   1.9197148e+01   2.9672194e+02   1.3673858e+01   3.0982226e+02   3.8545419e+00   1.7356065e+02   3.8359987e+01   2.7489323e+02   3.5478968e+00   1.7730129e+02  -3.7410323e-01   1.9699194e+02   1.6845161e+00   1.0684355e+02  -1.3246839e+01   3.6133161e+02   7.0876645e+00   2.0438645e+02   1.6279406e+01   2.2243065e+02   1.4481355e+01   2.2572516e+02   5.1306968e+00
   1.5329645e+02  -7.2214581e+00   1.8827387e+02   4.4764774e+00   5.4582387e+02  -5.2150103e+01   2.1784290e+02  -2.0932594e+01   3.7322097e+02  -1.8492194e+01   7.5340968e+01  -4.0252761e+01   2.2281097e+02  -1.6243910e+01   2.1587548e+02  -2.9022297e+01   1.7929710e+02  -2.0657639e+01   2.4654129e+02  -4.2174968e+00   3.3471129e+02  -2.8143032e+01   4.8138194e+02  -6.0400232e+01   3.0179323e+02  -3.1860555e+01   1.8380161e+02  -2.2845742e+01   2.8696806e+02   1.1428684e+01   1.3835839e+02   4.6036129e-01   2.7265581e+02  -2.7897303e+01   3.6148742e+02  -2.3788994e+01   1.0627106e+03   1.1761535e+01   7.4497548e+02  -8.5835226e+00   3.2854839e+02  -2.8853226e+01   1.6868935e+02  -6.6203097e+00   2.6701806e+02   1.4979523e+01   1.9568710e+02  -3.4914645e+01   2.5766645e+02  -3.4785252e+01   1.6295677e+02  -4.9767187e+01   3.1924516e+02   2.3414581e+01   4.1617226e+02  -3.0067652e+01   1.7023903e+02  -2.3362194e+00   1.6927677e+02   2.9351729e+01   2.3722604e+02  -4.0426564e+01   3.1619903e+02   3.0802465e+01   6.4195839e+02  -5.3040903e+00   2.7264419e+02  -4.6156697e+01   5.7800604e+02  -6.0028964e+01   3.1512129e+02  -5.8884129e+00   4.6022968e+02  -6.3256774e-01   1.2414129e+02   2.5847084e+01   2.2870484e+02   1.8090619e+02   3.7114548e+02  -1.5502606e+01   5.1469968e+02  -2.4059845e+01   4.5579323e+02   3.9171871e+00   1.8635710e+02  -1.7988568e+01   1.4179355e+02  -1.2771871e+01   3.9938129e+02   2.8165935e+00   5.4235742e+02  -4.7965045e+01   3.0765065e+02  -4.5785806e-01   1.8424258e+02  -1.7931987e+01   4.2129323e+02  -1.1584426e+01   2.6241742e+02   9.6033806e+00   1.9801548e+02  -2.5764000e+00   4.2918129e+02  -2.5994826e+01   2.4614161e+02  -1.7574555e+01   5.9256452e+01   7.6754839e-01   3.1415194e+02   1.3294581e+00   2.6393226e+02  -2.8442581e+00   1.5394065e+02   6.7259587e+01   2.8418323e+02   1.9134697e+01   1.8425129e+02  -2.1270103e+01   2.2371194e+02   5.0269161e+00   1.2541355e+02   3.3575613e+00   3.7638161e+02   1.3503665e+01   1.9114645e+02   3.2008606e+01   2.1219065e+02   3.5405548e+00   2.1044516e+02   1.4393097e+01
   1.3040645e+02  -4.3940258e+01   1.4416387e+02  -1.4444723e+01   4.2449387e+02  -2.2663703e+01   2.2851290e+02  -5.5661935e+00   3.3711097e+02  -4.9339355e-01   1.0012097e+02  -5.7345161e+01   1.9870097e+02  -5.0951097e+00   1.8276548e+02  -1.6143497e+01   1.2707710e+02   3.8499613e+00   1.3842129e+02  -2.5337897e+01   3.3583129e+02  -9.1226323e+00   4.4716194e+02  -7.4432632e+01   2.7968323e+02  -3.1091755e+01   2.1480161e+02  -2.1105742e+01   3.1207806e+02  -1.4910116e+01   1.4968839e+02  -2.6776039e+01   2.0599581e+02  -3.7945032e+00   2.8226742e+02  -5.6891394e+01   1.1224906e+03  -3.0130865e+01   7.7586548e+02  -1.8604723e+01   3.2065839e+02   2.2777974e+01   1.5001935e+02   1.0213290e+01   3.0034806e+02  -3.2136877e+01   1.3646710e+02  -3.9407045e+01   2.7700645e+02  -2.3672452e+01   1.0539677e+02  -2.3162387e+01   3.5502516e+02   7.8921806e+00   3.8105226e+02  -2.3148052e+01   1.5656903e+02  -5.0352619e+01   1.2715677e+02  -1.2278671e+01   2.2267604e+02  -1.4382564e+01   3.3341903e+02  -3.2351355e+00   7.3329839e+02   2.6278710e+01   2.0642419e+02  -5.9859097e+01   5.3311604e+02  -3.7677635e+00   2.7401129e+02  -3.7379613e+01   3.6611968e+02   2.8962323e+00   1.2347129e+02   5.7806839e+00   2.9004484e+02   1.3454899e+02   4.0292548e+02  -1.9825006e+01   5.0502968e+02  -4.0506245e+01   4.1301323e+02  -3.1320413e+01   1.6568710e+02  -2.3554968e+01   1.6201355e+02  -1.8059471e+01   3.8005129e+02  -9.7470065e+00   3.8380742e+02  -1.2951045e+01   3.5053065e+02  -1.7388258e+01   1.5224258e+02  -2.7261987e+01   4.7796323e+02  -2.7880258e+00   2.6486742e+02   5.9673806e+00   1.8868548e+02   9.1700000e+00   3.9729129e+02  -1.3663626e+01   2.0703161e+02  -1.5445755e+01   5.9206452e+01   2.6315484e+00   2.9905194e+02   3.1677458e+01   2.6461226e+02   1.1361342e+01   1.6241065e+02   6.1011987e+01   3.2808323e+02   1.1192697e+01   1.6853129e+02   1.0367497e+01   2.3933194e+02   2.3727316e+01   1.0741355e+02   9.6075613e+00   3.7047161e+02   1.8646465e+01   2.1590645e+02   1.4837806e+01   2.4538065e+02   3.1595355e+01   2.3868516e+02   2.3738968e+00
   8.4966452e+01  -3.5250581e+00   1.7216387e+02  -2.8124723e+01   2.9938387e+02  -2.9874903e+01   1.8973290e+02   2.4986206e+01   3.3344097e+02  -3.0419794e+01   1.0856097e+02  -2.2020361e+01   2.1481097e+02   1.2506090e+01   1.3765548e+02   4.0153032e+00   1.6496710e+02  -2.3621239e+01   2.0476129e+02   4.5749032e+00   2.1749129e+02  -2.6205432e+01   4.6238194e+02  -8.3100232e+01   2.4801323e+02  -1.6228155e+01   2.5736161e+02  -1.1390542e+01   4.1519806e+02  -3.9939716e+01   1.8446839e+02  -2.0008439e+01   2.1054581e+02   7.9514968e+00   2.5348742e+02  -2.7808994e+01   9.0593065e+02  -1.3606452e-01   7.3131548e+02   2.5092774e+00   2.8176839e+02  -3.8770826e+01   1.1045935e+02  -8.1819097e+00   2.5679806e+02  -5.8728774e+00   1.0757710e+02  -3.2975845e+01   2.8133645e+02  -4.6908852e+01   1.2972677e+02  -2.7218787e+01   3.1413516e+02   1.3053381e+01   2.6494226e+02  -2.9739252e+01   1.5501903e+02  -1.1008619e+01   1.1982677e+02   2.1857729e+01   1.7278604e+02  -4.5501364e+01   3.4674903e+02   4.9184645e+00   5.6162839e+02   2.5623097e+00   1.9920419e+02  -2.8061497e+01   4.8978604e+02  -2.2521364e+01   1.9312129e+02   2.0321587e+01   3.2655968e+02   1.9171032e+01   1.3025129e+02   1.3578284e+01   3.5804484e+02   1.6866899e+02   2.8692548e+02   1.5649935e+00   5.2280968e+02  -3.1488645e+01   4.4757323e+02  -7.4252129e+00   1.7680710e+02  -6.0334568e+01   1.4134355e+02  -3.7358710e+00   3.1660129e+02  -9.4510065e+00   3.5635742e+02  -3.8645045e+01   3.1465065e+02  -4.7678581e+00   1.9057258e+02  -3.8883871e+00   4.0052323e+02  -1.0702826e+01   2.1886742e+02  -8.8026194e+00   1.4945548e+02  -3.5816000e+00   4.2040129e+02  -5.1072426e+01   1.5492161e+02  -2.5056955e+01   6.2536452e+01   1.1365148e+01   3.0067194e+02   1.6167858e+01   2.2788226e+02  -7.0258065e-02   1.4222065e+02   4.0297187e+01   3.6465323e+02   4.6709677e-01   1.7406129e+02  -8.2149032e+00   1.9747194e+02   3.7606116e+01   1.5655355e+02   7.3963613e+00   3.4628161e+02   1.5481665e+01   1.6957645e+02  -6.6957935e+00   2.6700065e+02   6.8657548e+00   2.0344516e+02   1.2243097e+01
   1.0607645e+02  -8.8838581e+00   1.6716387e+02  -3.0284723e+01   3.9027387e+02  -3.2816103e+01   2.1117290e+02  -1.3068994e+01   3.6477097e+02  -5.0461935e+00   6.7120968e+01  -7.4255161e+01   2.1481097e+02  -4.5053910e+01   1.4965548e+02  -3.7246968e+00   1.9085710e+02   1.2087561e+01   1.9720129e+02   7.1797032e+00   2.9016129e+02  -1.6799032e+01   5.2561194e+02  -7.3818632e+01   2.6368323e+02  -3.6591755e+01   1.8314161e+02  -1.7902942e+01   3.2719806e+02   6.9902839e+00   1.3101839e+02  -5.6842439e+01   2.3910581e+02  -3.3443303e+01   2.9282742e+02  -2.6296194e+01   7.6126065e+02   3.6575355e+00   8.0331548e+02  -6.9072258e-01   3.3765839e+02  -2.4802026e+01   1.4501935e+02  -4.3056710e+01   2.5412806e+02  -6.9892774e+00   1.6001710e+02   3.3938955e+01   2.9455645e+02  -3.9186452e+01   1.5850677e+02  -3.2971187e+01   3.3624516e+02  -3.8165419e+01   3.8772226e+02  -5.3561652e+01   1.9268903e+02  -1.9242219e+01   1.3449677e+02   3.4684129e+01   1.8845604e+02  -1.8864964e+01   3.2896903e+02  -1.3549135e+01   6.0262839e+02   1.3952310e+01   2.5431419e+02  -1.8690297e+01   6.5945604e+02   7.6750365e+00   2.9578129e+02  -1.9231213e+01   4.2922968e+02  -2.2822568e+01   1.3192129e+02  -5.3161290e-03   2.9237484e+02   1.7336259e+02   3.3136548e+02  -1.0320206e+01   5.3247968e+02   1.0847755e+01   4.8501323e+02  -3.0640413e+01   1.7757710e+02  -3.7956168e+01   1.4601355e+02   9.5505290e+00   3.2982129e+02  -1.8168606e+01   4.7613742e+02  -4.4667445e+01   3.0528065e+02  -1.4518258e+01   1.7390258e+02  -4.7747871e+00   4.8007323e+02  -3.6406826e+01   2.2119742e+02  -2.2539019e+01   1.8123548e+02  -2.3564000e+01   3.7285129e+02  -2.5598426e+01   1.8547161e+02  -3.2500955e+01   6.7826452e+01  -7.7280516e+00   3.5324194e+02   1.6242258e+01   2.1788226e+02   4.6297419e+00   9.1080645e+01   4.3288387e+01   3.1808323e+02   6.9926968e+00   1.4458129e+02   2.1713497e+01   1.7814194e+02   7.1925161e+00   1.3336355e+02   5.7715613e+00   2.1947161e+02   6.4864645e+00   1.4909645e+02   4.4626065e+00   3.0967065e+02   2.3642155e+01   1.4301516e+02   3.7507497e+01
   1.4218645e+02  -6.9926581e+00   1.6238387e+02  -1.2902323e+01   4.1649387e+02  -2.7023703e+01   1.9484290e+02   2.3127406e+01   3.5677097e+02   1.1538065e+00   8.8900968e+01  -2.0997561e+01   1.8737097e+02   9.3612903e+00   1.6731548e+02  -1.7907497e+01   1.7374710e+02   1.4566361e+01   1.9254129e+02  -1.8337497e+01   3.4249129e+02  -4.9854323e+00   4.6972194e+02  -1.0501743e+02   2.0857323e+02   2.1470452e+00   2.4325161e+02   1.9618258e+01   3.5363806e+02   2.0021508e+02   1.7901839e+02  -3.6682439e+01   2.1332581e+02   1.7849097e+01   2.8659742e+02  -1.5907794e+01   7.8015065e+02   4.8036335e+01   7.9820548e+02  -1.8391923e+01   2.8743839e+02  -1.6224426e+01   1.6656935e+02   3.1092903e+00   2.3890806e+02  -5.3316774e+00   1.4146710e+02  -3.5917045e+01   3.3611645e+02  -4.2621252e+01   1.5272677e+02  -1.9948787e+01   3.6435516e+02  -2.6342194e+00   2.7405226e+02  -2.4808052e+01   1.8679903e+02  -1.7551019e+01   1.2915677e+02  -9.9986710e+00   1.3534604e+02  -2.8396164e+01   3.3530903e+02  -1.6056335e+01   5.7051839e+02   2.8521110e+01   2.4042419e+02  -1.5799097e+01   5.0656604e+02   2.5466236e+01   2.7145129e+02  -3.3948129e+00   3.4589968e+02  -1.5486168e+01   1.0836129e+02   3.1769484e+01   3.2504484e+02   1.1185899e+02   2.8825548e+02  -1.2981406e+01   5.0658968e+02  -5.4081045e+01   4.1057323e+02   1.2764787e+01   1.6135710e+02  -1.6878568e+01   1.6101355e+02   4.2405290e+00   3.0005129e+02  -3.1897006e+01   4.4657742e+02  -6.7526452e+00   3.2765065e+02  -1.2177858e+01   1.6179258e+02  -2.3245987e+01   4.1929323e+02  -1.3654426e+01   2.5341742e+02  -2.2006619e+01   1.9734548e+02  -2.5742800e+01   3.8207129e+02  -9.0060258e+00   1.5592161e+02   1.4083045e+01   5.7826452e+01   4.4619484e+00   3.0115194e+02   2.0979458e+01   2.6067226e+02   1.1886542e+01   1.3465065e+02   4.8042787e+01   3.4451323e+02   1.5168297e+01   1.6520129e+02  -1.1976103e+01   1.9523194e+02   2.0305316e+01   1.4693355e+02   1.3685961e+01   2.7947161e+02   2.2876465e+01   1.7966645e+02   2.2357006e+01   2.6519065e+02  -6.4944516e-01   1.7949516e+02   1.5489097e+01
   1.2107645e+02  -1.5238581e+00   1.4493387e+02  -4.2386323e+01   3.9605387e+02  -3.7168503e+01   1.6639290e+02  -2.0596594e+01   3.7877097e+02  -1.4961935e+00   7.6670968e+01  -6.3909161e+01   2.2704097e+02  -1.2252310e+01   1.8909548e+02  -1.9319897e+01   1.4685710e+02  -4.0392439e+01   1.4698129e+02   3.9417303e+01   2.7794129e+02   3.9856774e-01   4.9516194e+02  -6.8612632e+01   2.3801323e+02  -3.3648155e+01   2.2358161e+02  -4.3688142e+01   3.8719806e+02   2.2108028e+02   1.5813839e+02  -3.9902039e+01   2.0899581e+02  -1.9144503e+01   2.3382742e+02  -3.5906194e+01   8.5538065e+02  -1.1542065e+01   7.6197548e+02  -3.4935226e+00   2.5287839e+02   1.5403742e+00   1.5168935e+02  -2.7480310e+01   2.6156806e+02  -1.2804477e+01   1.7801710e+02  -1.4281045e+01   3.7500645e+02  -2.4512452e+01   1.5250677e+02   9.3988129e+00   3.2102516e+02  -1.5497819e+01   3.0150226e+02  -3.9334052e+01   1.7134903e+02  -2.6535019e+01   1.1904677e+02  -1.1898710e+00   1.7111604e+02  -2.8807764e+01   3.2774903e+02  -2.0231535e+01   6.6129839e+02   2.7928710e+01   2.1386419e+02  -6.2564297e+01   4.8689604e+02  -2.2850164e+01   2.4045129e+02  -5.9148129e+00   3.3066968e+02  -3.3597768e+01   1.2292129e+02   2.6944684e+01   1.9404484e+02   1.9145899e+02   3.1358548e+02  -3.5678065e+00   5.5413968e+02  -4.7555045e+01   4.1068323e+02  -1.2804013e+01   1.5802710e+02  -3.6162168e+01   1.6767355e+02  -6.6222710e+00   3.6360129e+02  -1.8541006e+01   4.0724742e+02  -1.9716245e+01   2.9603065e+02  -2.3528258e+01   1.6057258e+02  -1.0148387e+01   5.0296323e+02  -2.7898026e+01   2.1052742e+02  -2.4654194e+00   2.0023548e+02  -9.7540000e+00   4.2540129e+02  -1.4912426e+01   1.8858161e+02  -3.8639755e+01   6.8586452e+01  -1.1588852e+01   3.2853194e+02   5.9905806e-01   2.6446226e+02   1.5423342e+01   1.4346065e+02   5.9437987e+01   3.6765323e+02   4.1270968e+00   1.6896129e+02   6.7630968e+00   1.9656194e+02   1.6528916e+01   1.0707355e+02   1.3584761e+01   3.2261161e+02   2.3375265e+01   1.8038645e+02   3.5959406e+01   2.6909065e+02  -4.8214452e+00   1.9644516e+02   2.4093097e+01
   1.2174645e+02  -8.1374581e+00   1.7216387e+02  -7.2347226e+00   3.5238387e+02  -3.3114903e+01   1.8151290e+02   4.9738065e+00   3.8766097e+02   1.1226065e+00   9.5450968e+01  -4.9191561e+01   2.6059097e+02  -4.9363097e+00   1.7854548e+02  -1.1365897e+01   1.7641710e+02  -3.0097239e+01   2.0031129e+02   1.5590903e+01   2.5005129e+02  -1.5260232e+01   5.2316194e+02  -7.4512632e+01   2.4724323e+02  -9.6065548e+00   2.1558161e+02  -2.8048142e+01   3.1096806e+02   3.0839868e+02   1.6468839e+02  -2.2866039e+01   2.1899581e+02  -3.4164503e+01   3.0671742e+02  -1.4627394e+01   9.9571065e+02   6.0115355e+00   8.8020548e+02   1.0158077e+01   3.2554839e+02   1.5836774e+01   1.6156935e+02  -1.9270710e+01   2.2879806e+02  -2.8852877e+01   2.3746710e+02  -9.2704516e-01   3.0266645e+02  -4.9945252e+01   1.2461677e+02  -1.3369987e+01   2.6835516e+02   2.9357806e+00   3.4072226e+02  -1.8016516e+00   1.7101903e+02  -3.8068619e+01   1.4338677e+02  -1.1027071e+01   2.2400604e+02  -7.2148964e+01   3.1952903e+02   3.0206065e+01   5.4929839e+02   1.9108710e+01   2.4497419e+02  -4.0163097e+01   5.7878604e+02   3.1286365e+00   2.4289129e+02  -1.0440013e+01   3.3811968e+02   1.3026232e+01   9.8691290e+01   1.8213084e+01   1.8726484e+02   1.5444139e+02   2.7803548e+02  -9.1638065e+00   5.6036968e+02  -1.4823445e+01   4.0190323e+02  -2.6321613e+01   1.4746710e+02  -4.0547368e+01   1.6212355e+02  -5.0827097e-01   3.0393129e+02  -5.6574065e+00   4.3802742e+02  -1.7398645e+01   2.8978065e+02   1.8721742e+01   1.7613258e+02  -3.1731871e+00   5.1641323e+02  -1.7314026e+01   2.1297742e+02  -6.6614194e+00   1.7334548e+02  -6.2628000e+00   4.1963129e+02   1.0879174e+01   2.0980161e+02   5.4426452e+00   6.5776452e+01  -1.8984052e+01   3.0910194e+02   4.9634581e+00   2.8477226e+02  -9.1414581e+00   1.4570065e+02   5.3108787e+01   3.0799323e+02  -2.8480103e+01   1.6263129e+02  -1.8820503e+01   2.1371194e+02   1.8776916e+01   5.2693548e+01  -5.2948387e+00   3.1523161e+02   4.2395665e+01   1.9276645e+02   2.7589006e+01   2.6343065e+02   1.7721355e+01   2.0672516e+02  -3.3493032e+00
   1.1174645e+02  -4.0557458e+01   1.7293387e+02  -3.2626323e+01   2.9371387e+02   7.2486968e+00   1.9428290e+02  -8.4877935e+00   4.8755097e+02   3.0581406e+01   4.7450968e+01  -2.6351561e+01   2.2037097e+02   1.4951290e+01   1.8265548e+02  -2.8046968e+00   1.5407710e+02  -1.3420039e+01   1.4054129e+02   1.0372503e+01   2.3471129e+02  -1.5830323e+00   5.1450194e+02  -1.1226983e+02   2.1290323e+02  -1.3093548e+00   2.0503161e+02  -1.9654142e+01   2.6863806e+02   1.9501508e+02   1.7401839e+02   1.1057561e+01   2.0276581e+02  -7.0861032e+00   2.2604742e+02  -5.5503794e+01   9.1460065e+02   1.5950335e+01   7.0064548e+02  -1.3697123e+01   2.5954839e+02  -1.9773226e+01   1.4634935e+02  -3.5723110e+01   2.7923806e+02  -1.0558077e+01   1.2812710e+02   6.2601548e+00   2.5666645e+02  -1.6045252e+01   1.4939677e+02  -4.6012387e+01   2.9702516e+02  -7.4678194e+00   2.6605226e+02  -1.0498052e+01   1.4668903e+02   1.7677806e+00   9.4826774e+01  -2.6922710e+00   1.3356604e+02  -2.0237635e+00   3.5296903e+02   8.7508645e+00   6.1129839e+02   2.5928710e+01   1.9997419e+02  -4.2343097e+01   4.5445604e+02  -7.5849635e+00   2.4589129e+02  -1.6350013e+01   2.7011968e+02  -5.9737677e+00   1.2369129e+02  -3.3469161e+00   2.1226484e+02   1.0300139e+02   3.1714548e+02  -2.3182606e+01   4.6891968e+02  -1.9957445e+01   4.1579323e+02  -2.4432813e+01   1.4035710e+02  -2.8638568e+01   1.4856355e+02  -2.3653471e+01   2.8927129e+02  -3.2646065e+00   4.1568742e+02  -2.9941445e+01   2.8428065e+02  -4.0838258e+01   9.2352581e+01  -5.0307871e+00   4.1174323e+02  -2.4710426e+01   2.8352742e+02  -1.9635419e+01   1.2701548e+02  -5.3364000e+00   3.8974129e+02  -2.0179626e+01   1.4780161e+02  -1.9597355e+01   6.2346452e+01   7.7103484e+00   3.3681194e+02   4.7966581e+00   2.9435226e+02   4.5621419e+00   1.2341065e+02   6.1991987e+01   3.8989323e+02   1.2078968e+00   1.7925129e+02  -2.2901032e+00   2.0637194e+02   9.9341161e+00   6.8933548e+01   8.4059613e+00   3.0357161e+02   3.2328465e+01   1.7985645e+02   5.5718065e+00   2.3476065e+02   1.4784955e+01   1.9163516e+02  -8.5221032e+00
   1.3796645e+02   1.1234942e+01   1.6682387e+02  -9.8075226e+00   3.1660387e+02  -3.0252503e+01   1.8717290e+02  -2.5889935e+00   4.1655097e+02   7.8114065e+00   8.3120968e+01  -7.4645161e+01   2.4581097e+02   1.3136090e+01   1.4509548e+02  -7.3598968e+00   1.4529710e+02   1.9612361e+01   1.7365129e+02  -4.7276297e+01   2.7038129e+02  -6.6666323e+00   4.5816194e+02  -9.5422632e+01   1.7513323e+02  -9.8377548e+00   2.5069161e+02  -5.8636942e+01   2.9241806e+02   1.6944268e+02   1.5735839e+02   1.8830361e+01   1.9054581e+02  -2.7785032e+00   2.4982742e+02  -1.8516194e+01   8.7260065e+02   1.0080335e+01   6.8353548e+02  -6.9983226e+00   2.3931839e+02  -2.3374826e+01   1.3401935e+02  -4.3176710e+01   3.1179806e+02  -4.2492877e+01   1.4846710e+02  -1.3027045e+01   2.8011645e+02  -3.2031252e+01   1.5217677e+02   1.5352129e+00   2.8213516e+02  -2.9946619e+01   2.5961226e+02  -4.0542852e+01   1.2879903e+02  -6.2410194e+00   1.2715677e+02   1.1391329e+01   1.4067604e+02  -2.0152564e+01   3.8074903e+02   1.7858465e+01   5.9684839e+02   1.1194710e+01   1.9975419e+02  -2.7105497e+01   4.5900604e+02  -5.3989635e+00   1.8889129e+02   9.6599871e+00   2.8589968e+02   1.6533832e+01   1.0736129e+02   2.1959484e+01   2.3804484e+02   1.4215899e+02   2.9136548e+02  -7.9020645e-01   4.5313968e+02  -1.8805045e+01   4.5534323e+02   6.8431871e+00   1.4680710e+02  -3.4264568e+01   1.4056355e+02  -3.8893471e+01   2.9093129e+02  -2.0947406e+01   3.0746742e+02  -4.0393845e+01   3.0753065e+02  -1.6982581e+00   1.2835258e+02  -2.4607871e+00   4.2518323e+02  -2.3785626e+01   2.7686742e+02  -1.8102619e+01   1.3612548e+02  -1.8175200e+01   4.0318129e+02  -3.3648258e+00   1.6714161e+02  -1.4144555e+01   3.9826452e+01   8.9019484e+00   3.3548194e+02   1.2383058e+01   3.4304226e+02   9.5069419e+00   1.4036065e+02   6.0205987e+01   3.5980323e+02   2.7895097e+01   1.9882129e+02   1.0854297e+01   2.2304194e+02   1.1460516e+01   6.9273548e+01   1.6278761e+01   3.1776161e+02   2.9903265e+01   1.8661645e+02  -4.4389935e+00   2.8705065e+02   1.2981755e+01   2.3796516e+02   2.2431497e+01
   1.0096645e+02  -2.6035058e+01   1.5827387e+02  -1.5233523e+01   3.1460387e+02  -4.3312503e+01   1.6139290e+02  -1.6196594e+01   3.8599097e+02  -2.6183794e+01   6.3120968e+01  -1.0715161e+01   2.3404097e+02   1.4517690e+01   1.4154548e+02   3.2924103e+01   1.2207710e+02  -2.5080039e+01   1.4820129e+02  -3.6680297e+01   2.0638129e+02   3.3233368e+01   4.7638194e+02  -7.2440232e+01   2.1179323e+02  -5.4550555e+01   2.1769161e+02  -1.5996942e+01   3.7319806e+02   1.6698028e+02   1.8179839e+02  -1.6794839e+01   1.5821581e+02  -2.2742103e+01   1.9626742e+02  -2.7461394e+01   9.0671065e+02   9.1153548e-01   6.5975548e+02  -1.4765923e+01   2.0420839e+02  -2.0126026e+01   1.1734935e+02  -3.9623110e+01   3.0556806e+02  -1.9554477e+01   1.2079710e+02  -3.0703445e+01   2.4255645e+02  -4.2136452e+01   1.3972677e+02  -2.8578787e+01   3.9179516e+02  -1.4279419e+01   2.6150226e+02  -2.6354052e+01   1.6379903e+02  -4.2711019e+01   1.0682677e+02   7.7877290e+00   1.3811604e+02  -2.0387764e+01   3.5196903e+02   3.5008645e+00   5.9262839e+02   4.8532310e+01   1.8286419e+02  -3.7304297e+01   4.1656604e+02  -4.0223764e+01   1.8645129e+02   2.2515187e+01   1.7222968e+02   3.7517432e+01   1.0314129e+02   5.9077084e+01   2.0237484e+02   1.5590259e+02   2.9480548e+02  -9.5054065e+00   4.7880968e+02  -2.2528645e+01   5.0701323e+02   3.8195871e+00   1.3546710e+02  -2.0587368e+01   1.1845355e+02  -5.6846710e+00   2.8649129e+02  -2.1932206e+01   2.8702742e+02  -1.6318645e+01   3.4290065e+02  -2.1777858e+01   1.1357258e+02  -1.8168387e+01   4.1641323e+02  -6.4240258e+00   2.2786742e+02  -2.6852619e+01   1.7601548e+02  -2.8706400e+01   4.1574129e+02  -3.1396258e+00   1.4769161e+02  -1.4148555e+01   5.6916452e+01  -8.7552516e+00   3.1348194e+02   2.1993058e+01   2.8014226e+02  -3.0910581e+00   1.2365065e+02   8.7972787e+01   3.8851323e+02  -8.6817032e+00   1.6891129e+02  -4.2729032e+00   2.2176194e+02  -1.7670839e+00   4.5743548e+01   8.5411613e+00   2.7080161e+02   2.7090065e+01   1.9766645e+02  -1.6322994e+01   2.9357065e+02  -1.0259845e+01   2.3215516e+02   4.0862968e+00
   8.8296452e+01   1.0648542e+01   1.6982387e+02  -4.1607523e+01   4.1994387e+02  -5.0849703e+01   1.7939290e+02  -2.9665935e+00   3.2455097e+02   9.8414065e+00   1.1367097e+02  -6.9759161e+01   2.2826097e+02  -1.7999097e+00   1.9520548e+02   4.7413032e+00   1.4285710e+02  -3.5742439e+01   1.8376129e+02  -6.3509677e-01   2.7171129e+02  -7.6630323e+00   4.9605194e+02  -5.2453832e+01   2.2968323e+02  -4.1761755e+01   2.5047161e+02  -2.5959342e+01   2.9285806e+02   1.8884748e+02   1.7613839e+02  -4.3892039e+01   2.4110581e+02   2.3506697e+01   3.7171742e+02  -3.4607394e+01   9.0938065e+02   1.1917935e+01   7.4697548e+02  -5.4183523e+01   2.9965839e+02   9.7979742e+00   1.2101935e+02  -1.1696710e+01   2.8112806e+02  -2.6709277e+01   1.3334710e+02   7.2925548e+00   2.9989645e+02  -5.0613652e+01   1.4672677e+02  -1.7798787e+01   3.4113516e+02  -5.5566194e+00   3.3561226e+02  -2.4512852e+01   2.1923903e+02  -4.0366219e+01   1.4793677e+02   2.6388929e+01   2.2134604e+02  -3.0936164e+01   3.7196903e+02   5.2308645e+00   6.5151839e+02   2.0151110e+01   2.5653419e+02  -2.9197897e+01   5.4067604e+02  -4.4372564e+01   2.0134129e+02  -4.3360129e+00   2.1622968e+02   4.8337432e+01   1.0536129e+02   2.0789484e+01   2.2548484e+02   1.9082379e+02   3.6314548e+02  -4.1260645e-01   5.5425968e+02  -3.7674645e+01   3.7779323e+02  -2.6128129e+00   1.3946710e+02  -2.4347368e+01   1.6479355e+02  -2.0501871e+01   3.6160129e+02  -3.1271006e+01   4.3313742e+02  -5.2117445e+01   2.9465065e+02  -3.7167858e+01   1.5857258e+02  -1.6658387e+01   4.3385323e+02  -1.5479226e+01   1.8097742e+02  -1.3551419e+01   1.7001548e+02   1.1136000e+00   4.0663129e+02  -2.5750826e+01   2.1925161e+02  -1.2423355e+01   6.5636452e+01  -2.6262852e+01   3.0867194e+02   2.6047858e+01   2.6735226e+02   1.7721419e+00   1.4484065e+02   7.6517587e+01   3.8665323e+02   3.9870968e+00   1.5468129e+02  -1.3324503e+01   2.0214194e+02   1.0182516e+01   9.1793548e+01   8.1871613e+00   2.8395161e+02   1.9418065e+01   1.8019645e+02   1.5934606e+01   2.6500065e+02  -1.1214245e+01   2.1225516e+02   1.1018297e+01
   1.7763645e+02  -2.9048658e+01   2.2505387e+02  -4.8135923e+01   6.0960387e+02  -3.2362503e+01   2.4028290e+02   1.0832206e+01   3.1733097e+02   2.6390065e+00   6.0010968e+01  -3.8246361e+01   2.4937097e+02   8.0712903e+00   2.3531548e+02   4.2312503e+01   1.4496710e+02  -2.7911239e+01   2.3665129e+02   3.9137032e+00   4.6327129e+02  -1.7757832e+01   4.4061194e+02  -6.7908632e+01   2.4301323e+02  -3.8608155e+01   2.1825161e+02  -4.3711742e+01   1.8263806e+02   3.1111508e+02   1.6468839e+02  -5.1086039e+01   2.4954581e+02  -2.7168503e+01   4.1537742e+02  -3.8210194e+01   9.3338065e+02   8.8879355e+00   7.2920548e+02   8.5680774e+00   2.9454839e+02  -3.4463226e+01   1.9523935e+02   1.9705690e+01   3.1434806e+02  -3.2806877e+01   1.6257710e+02  -2.4958452e+00   3.5089645e+02  -7.6803652e+01   1.6495677e+02  -4.0147187e+01   3.6002516e+02   1.7121806e+00   4.9239226e+02  -4.2165252e+01   1.8479903e+02   1.3158981e+01   1.3127677e+02   7.1717290e+00   2.5478604e+02  -2.2171364e+01   3.7596903e+02   1.5800865e+01   6.5629839e+02   3.6438710e+01   2.8664419e+02  -4.4166697e+01   5.6100604e+02   1.6671036e+01   3.3245129e+02  -1.9604813e+01   2.7644968e+02   4.7629832e+01   1.2325129e+02   2.9248284e+01   3.4359484e+02   6.8934994e+01   4.8525548e+02  -2.5411406e+01   5.0813968e+02  -2.4315045e+01   4.1390323e+02  -1.5171613e+01   2.0946710e+02  -4.8387368e+01   1.0523355e+02  -1.7737071e+01   3.4038129e+02   1.5365935e+00   5.6313742e+02   4.8255484e-01   3.4165065e+02  -1.5297858e+01   1.6913258e+02  -3.4943187e+01   3.7663323e+02  -4.7916258e+00   2.7575742e+02  -1.9353819e+01   2.2357548e+02   4.2688000e+00   3.7529129e+02   1.8096374e+01   2.2236161e+02  -3.0672155e+01   5.0346452e+01  -2.5899652e+01   3.3038194e+02   1.7501058e+01   3.5382226e+02   1.7045419e+00   1.6136065e+02   4.1005987e+01   3.7727323e+02  -8.7425032e+00   1.6506129e+02  -1.1549032e+00   2.1880194e+02   3.5097161e+00   1.4684355e+02   1.3313161e+01   3.0528161e+02   3.7951665e+01   1.9576645e+02  -5.8909935e+00   2.9386065e+02   1.0716955e+01   2.1882516e+02  -5.2773032e+00
   1.6996645e+02  -1.1555058e+01   2.7338387e+02  -3.3332323e+01   7.4171387e+02  -5.4813032e+00   2.7039290e+02   1.0423406e+01   3.5433097e+02  -2.6509935e+00   1.3012097e+02  -3.2635161e+01   2.8370097e+02  -1.0565110e+01   3.0009548e+02   2.2580103e+01   2.1507710e+02  -3.0003871e-01   2.8731129e+02  -2.6139097e+01   5.9349129e+02   1.3154568e+01   5.1672194e+02  -6.4887432e+01   4.9735323e+02  -3.9395355e+01   2.5914161e+02  -6.4872942e+01   1.8663806e+02   2.5123508e+02   1.9268839e+02  -1.8326039e+01   4.2032581e+02  -2.3940903e+01   6.0315742e+02  -1.7782594e+01   1.1077106e+03   4.9415355e+00   9.6108548e+02   4.6017677e+01   3.6698839e+02  -3.1818426e+01   2.3723935e+02  -2.4104310e+01   3.1367806e+02   6.2467226e+00   2.8723710e+02   1.4213548e+00   3.7900645e+02  -5.3942452e+01   1.9839677e+02  -5.0042387e+01   2.8835516e+02   6.2257806e+00   6.4928226e+02  -4.4156452e+01   2.6223903e+02  -3.1146219e+01   1.9127677e+02  -2.1882710e+00   3.1678604e+02  -4.2461364e+01   3.6996903e+02  -2.9049135e+01   5.4073839e+02   2.6683510e+01   4.6909419e+02  -4.9202697e+01   7.2856604e+02  -1.3403764e+01   5.0701129e+02  -4.9459613e+01   2.5133968e+02   1.1463863e+02   1.6480129e+02  -1.7295716e+01   1.7715484e+02   1.0914019e+02   5.5747548e+02  -1.8849006e+01   5.5091968e+02  -4.4074452e+00   3.1968323e+02  -9.4140129e+00   2.1980710e+02  -3.1104568e+01   1.3312355e+02  -3.2982710e+00   3.8960129e+02  -4.4841006e+01   6.6257742e+02  -4.6912645e+01   3.7803065e+02  -2.6838258e+01   2.4168258e+02  -5.1417187e+01   3.9207323e+02  -3.0696826e+01   2.6086742e+02  -4.0382619e+01   2.5412548e+02  -2.8065200e+01   4.1063129e+02  -2.2070826e+01   3.2236161e+02  -3.3562155e+01   4.9726452e+01  -1.7700052e+01   3.1415194e+02  -2.1505419e+00   2.8167226e+02  -7.8934581e+00   1.6860065e+02   7.5186787e+01   4.0623323e+02   1.3090697e+01   1.4930129e+02  -1.3474103e+01   2.3209194e+02   5.6365161e+00   1.6717355e+02  -3.3132387e+00   3.0952161e+02   6.3324645e+00   2.0652645e+02   8.2482065e+00   1.5857065e+02   8.5780155e+01   2.2191516e+02  -1.9994503e+01
   1.5507645e+02  -3.9363858e+01   3.3516387e+02  -3.2724723e+01   7.9760387e+02  -5.3402503e+01   3.5662290e+02  -6.2549935e+00   3.2511097e+02  -3.8753394e+01   1.3434097e+02  -1.9632761e+01   3.6659097e+02  -1.9416310e+01   3.3542548e+02   3.3973703e+01   1.8841710e+02  -7.4972387e+00   3.2120129e+02   1.5039703e+01   6.6149129e+02  -4.0725432e+01   6.2383194e+02  -7.9796232e+01   4.4301323e+02  -1.3938155e+01   2.8036161e+02  -4.5680542e+01   1.7407806e+02   2.0012988e+02   1.7846839e+02  -2.8298439e+01   4.5454581e+02   1.6551497e+01   7.0293742e+02  -5.2994994e+01   1.0979306e+03  -1.9460645e+00   8.9797548e+02   3.0664774e+00   4.3231839e+02  -1.9348258e+00   2.7368935e+02  -4.1020310e+01   3.4401806e+02  -1.2960477e+01   3.1401710e+02  -1.8271045e+01   4.7355645e+02  -6.3286452e+01   2.2317677e+02  -4.9254787e+01   2.2357516e+02  -7.3718194e+00   6.8294226e+02  -2.0069252e+01   2.8668903e+02  -6.2122194e+00   1.8549677e+02  -3.3395871e+01   3.9278604e+02  -5.4313635e+00   4.0585903e+02  -9.7003355e+00   5.6540839e+02   2.1709910e+01   5.0153419e+02  -7.3017897e+01   6.2834604e+02  -3.7946164e+01   5.2378129e+02  -4.1021213e+01   3.1233968e+02   8.4088632e+01   1.3058129e+02  -1.8008116e+01   2.2070484e+02   6.9876194e+01   5.6969548e+02  -3.9826606e+01   6.4380968e+02  -3.1168645e+01   3.6723323e+02  -4.4108013e+01   2.1757710e+02  -1.7816168e+01   1.0579355e+02  -5.4518710e+00   3.8338129e+02  -2.5233406e+01   5.6635742e+02  -2.2775045e+01   3.7278065e+02  -3.2168258e+01   2.3857258e+02  -1.1058387e+01   3.9985323e+02   2.4607742e+00   2.4297742e+02  -1.4391419e+01   2.1557548e+02   7.2488000e+00   5.2185129e+02  -1.9078426e+01   2.6447161e+02  -2.9309548e+00   6.4776452e+01  -8.0540516e+00   2.9086194e+02   9.7626581e+00   3.2293226e+02  -1.3564258e+01   1.8998065e+02   7.4996387e+01   3.9399323e+02   1.3159897e+01   1.4139129e+02  -2.1713032e+00   2.3771194e+02   2.6766916e+01   1.8117355e+02   7.6567613e+00   3.0999161e+02  -9.8551355e+00   1.8985645e+02   2.1061806e+01   1.4928065e+02   1.1943335e+02   2.2258516e+02  -2.5281032e+00
   1.4951645e+02  -3.2689058e+01   3.1071387e+02  -1.2878723e+01   6.8927387e+02  -1.6846103e+01   3.5717290e+02  -3.9298994e+01   3.5044097e+02  -1.1339794e+01   1.4356097e+02  -5.6370361e+01   3.4681097e+02  -2.6833910e+01   3.2231548e+02   5.4625032e+00   2.4052710e+02  -1.5776039e+01   3.7454129e+02   3.7212503e+01   5.7616129e+02  -2.7679032e+01   5.3505194e+02  -4.6023832e+01   5.0335323e+02  -4.6655355e+01   3.2603161e+02  -2.0554142e+01   1.6919806e+02   4.0930028e+02   2.2124839e+02  -3.1840839e+01   3.7799581e+02  -1.6104503e+01   6.4171742e+02  -4.2987394e+01   1.2120406e+03   7.3375135e+01   1.0098655e+03  -7.8847226e+00   4.3220839e+02  -1.9146026e+01   3.0290935e+02  -5.8127910e+01   3.3701806e+02  -2.1290477e+01   2.7512710e+02  -3.1598452e+00   4.6744645e+02  -2.0797652e+01   2.4828677e+02  -2.9483587e+01   2.8868516e+02  -1.5250619e+01   6.7883226e+02  -4.0080452e+01   2.5534903e+02  -2.1035019e+01   2.4427677e+02  -9.7827097e-01   3.0034604e+02  -3.6816164e+01   4.4941903e+02  -2.7965135e+01   5.5406839e+02   6.7057110e+01   4.2231419e+02  -6.3460297e+01   6.4522604e+02  -4.9296564e+01   5.4212129e+02  -9.1584129e+00   2.4300968e+02   1.5185503e+02   1.5014129e+02  -2.7682916e+01   1.7559484e+02   9.5934994e+01   4.9769548e+02  -2.5846606e+01   5.9813968e+02  -3.2405045e+01   4.2168323e+02   1.9859871e+00   2.2835710e+02  -2.4348568e+01   1.1523355e+02  -1.2537071e+01   3.5916129e+02  -1.7185806e+01   4.9168742e+02  -3.5581445e+01   3.2778065e+02   2.5617419e+00   2.7957258e+02  -2.3558387e+01   4.6896323e+02   1.4041974e+01   2.3997742e+02  -4.1514194e+00   2.5279548e+02  -1.8068800e+01   4.5663129e+02  -2.1750826e+01   3.3147161e+02  -3.7960955e+01   6.2016452e+01  -9.9732516e+00   3.3805194e+02  -7.9725419e+00   2.8609226e+02  -6.9870581e+00   1.6541065e+02   4.7151987e+01   4.0361323e+02   1.2870297e+01   1.7287129e+02   4.7402968e+00   2.5347194e+02   1.1736116e+01   2.0017355e+02  -6.2323871e-01   3.0052161e+02   1.4246452e-01   1.7971645e+02  -1.1769935e+00   1.4576065e+02   1.2356495e+02   2.4215516e+02   1.0096297e+01
   1.8385645e+02  -3.9776258e+01   2.8560387e+02  -9.8699226e+00   7.1782387e+02  -2.8680103e+01   3.5039290e+02  -3.4265935e+00   3.6233097e+02  -4.3510994e+01   1.2078097e+02  -4.0437961e+01   3.4926097e+02  -5.7919910e+01   2.6165548e+02  -1.3344697e+01   1.5874710e+02  -2.1903639e+01   3.4820129e+02  -3.2900297e+01   4.8994129e+02  -8.9143226e-01   5.3416194e+02  -7.3282632e+01   4.0835323e+02  -1.3725355e+01   2.7925161e+02  -6.6921742e+01   2.0174806e+02   3.2347628e+02   1.6568839e+02  -1.5060387e+00   4.1321581e+02  -1.1142103e+01   5.8848742e+02  -5.2058994e+01   1.0389306e+03   7.4439355e+00   1.0159755e+03  -2.0373523e+01   3.9754839e+02  -2.4832258e+00   1.5556935e+02  -2.2230710e+01   3.0356806e+02  -2.3394477e+01   3.5212710e+02   2.7790155e+01   5.2122645e+02  -3.1760052e+01   2.0884677e+02  -2.0438387e+01   3.2079516e+02  -1.0259419e+01   6.0939226e+02  -1.4855252e+01   2.6734903e+02  -5.2150194e+00   1.9538677e+02  -1.8707097e-01   3.4267604e+02  -1.6752564e+01   3.8030903e+02   4.6736645e+00   5.8851839e+02   5.9711097e+00   3.9120419e+02  -5.1191497e+01   6.7111604e+02  -1.1917764e+01   5.1501129e+02  -4.7209613e+01   2.6833968e+02   1.6993863e+02   1.6303129e+02  -6.6041161e+00   2.7559484e+02   6.3594994e+01   4.7580548e+02  -2.7425406e+01   7.0580968e+02  -3.8128645e+01   3.1746323e+02   6.4335871e+00   2.9880710e+02  -3.8314568e+01   1.3079355e+02  -2.7111871e+01   3.8649129e+02  -5.3592206e+01   6.3491742e+02  -7.6998452e+00   3.6428065e+02  -2.7738258e+01   2.6557258e+02  -2.3108387e+01   4.4741323e+02  -7.5640258e+00   2.5330742e+02  -1.4997819e+01   2.7912548e+02  -3.0835200e+01   3.9907129e+02  -3.8476026e+01   3.1825161e+02  -1.6903355e+01   5.5636452e+01  -1.3285161e-01   3.0991194e+02   9.6186581e+00   2.6246226e+02   1.0323342e+01   1.5617065e+02   1.4081187e+01   4.0218323e+02  -1.3925303e+01   2.0691129e+02  -6.4129032e+00   2.2185194e+02   1.0605716e+01   2.0107355e+02   1.7347613e+00   3.3038161e+02  -6.4363355e+00   1.9428645e+02   6.0374065e+00   1.4562065e+02   1.2224615e+02   2.1896516e+02   2.4814968e+00
   1.6829645e+02  -2.1421458e+01   2.8149387e+02  -2.8651123e+01   6.7071387e+02   1.3638697e+01   3.6039290e+02  -1.3116594e+01   3.3788097e+02   9.4450065e+00   1.2634097e+02  -5.2212761e+01   3.3804097e+02  -3.5912310e+01   2.9487548e+02  -2.1002297e+01   2.0418710e+02  -1.9208839e+01   3.0731129e+02   2.0370903e+01   5.3183129e+02   2.0873677e+00   5.0505194e+02  -6.9733832e+01   4.1668323e+02  -6.2817548e+00   2.3214161e+02  -3.0262942e+01   1.9052806e+02   4.3926388e+02   1.5879839e+02   2.1551613e+00   3.9832581e+02  -2.3950903e+01   6.0793742e+02  -3.8834994e+01   1.2134906e+03   1.5929135e+01   9.7475548e+02  -4.9659226e+00   3.6398839e+02  -2.6884258e+00   1.3834935e+02   9.0368903e+00   3.3945806e+02   1.3074323e+01   2.1112710e+02  -3.8709845e+01   5.2422645e+02  -4.5890052e+01   1.9284677e+02  -4.1598387e+01   3.1524516e+02  -2.0155419e+01   6.2972226e+02  -5.9261652e+01   2.7879903e+02  -2.6691019e+01   1.7860677e+02   1.0605329e+01   3.4689604e+02  -2.0200164e+01   3.4707903e+02   4.5112065e+01   5.3417839e+02   1.2758310e+01   3.7042419e+02  -5.0419097e+01   6.2345604e+02  -5.5496352e-01   4.8845129e+02  -3.6864813e+01   2.4511968e+02   1.5368623e+02   1.6836129e+02   1.9694839e+00   2.3670484e+02   1.2859619e+02   4.6803548e+02  -6.4738065e+00   5.8536968e+02   1.2066555e+01   4.1257323e+02  -6.8452129e+00   2.2968710e+02  -1.5564968e+01   1.6745355e+02  -1.0824671e+01   4.0382129e+02  -1.4978606e+01   5.8802742e+02  -6.8386452e+00   3.7790065e+02   5.6721419e+00   2.2768258e+02  -2.2077187e+01   4.4685323e+02  -2.8859226e+01   2.3830742e+02  -1.4687819e+01   2.9734548e+02  -3.5412800e+01   3.9140129e+02  -1.9192426e+01   2.7725161e+02  -2.8283355e+01   6.0156452e+01  -1.4014452e+01   3.1786194e+02   1.7426581e+00   3.5472226e+02  -2.8737458e+01   1.6427065e+02   2.2431871e+00   4.1699323e+02  -3.7201032e+00   1.6339129e+02   2.1018697e+01   2.4652194e+02  -1.1607884e+01   1.6588355e+02   1.4599613e+00   3.0647161e+02  -1.1193535e+01   1.8261645e+02   5.0210065e+00   1.4633065e+02   7.3669355e+01   2.3191516e+02   8.6549677e-01
   1.9663645e+02  -3.8128658e+01   3.6505387e+02  -4.8859226e+00   7.4727387e+02  -3.7266103e+01   3.9073290e+02  -3.0433794e+01   4.0822097e+02  -4.0742194e+01   2.1423097e+02  -2.7913961e+01   3.8137097e+02  -3.3818710e+01   3.3265548e+02  -3.9146968e+00   2.7463710e+02  -1.0954839e+01   4.1065129e+02   3.4337032e+00   6.2160129e+02   1.9345768e+01   5.6972194e+02  -7.2797432e+01   5.4279323e+02  -5.5140555e+01   2.9869161e+02  -4.7036942e+01   1.4763806e+02   2.2135508e+02   1.7701839e+02  -2.7742439e+01   4.7365581e+02  -2.2427303e+01   7.4804742e+02  -4.3603794e+01   1.2114906e+03   3.0309135e+01   1.0762055e+03   1.6980774e+00   3.9287839e+02   8.8903742e+00   1.1656935e+02  -3.8110710e+01   3.8245806e+02  -3.4035677e+01   2.2412710e+02  -3.3969845e+01   6.2144645e+02  -2.9887652e+01   1.7328677e+02  -1.2703587e+01   3.0402516e+02   1.7082181e+01   6.7805226e+02   2.0919484e+00   3.5512903e+02  -5.0017419e+01   2.5260677e+02  -3.8314671e+01   3.9689604e+02  -5.9540164e+01   4.8707903e+02  -2.1757935e+01   4.8929839e+02   3.7018710e+01   4.2820419e+02  -7.2151497e+01   6.6811604e+02  -1.1677764e+01   6.2812129e+02  -2.1258413e+01   2.9933968e+02   2.1045863e+02   2.2592129e+02  -1.3525316e+01   1.8770484e+02   9.7406194e+01   6.0658548e+02  -2.4887806e+01   5.3347968e+02  -1.5782245e+01   3.5101323e+02  -2.2504129e+00   2.6413710e+02  -9.3209677e+00   1.3690355e+02   1.6059329e+01   3.7449129e+02  -3.1972206e+01   6.1391742e+02  -2.0689845e+01   4.1653065e+02  -2.2882581e+00   2.0357258e+02  -3.4368387e+01   4.6707323e+02   2.4753174e+01   2.8841742e+02  -9.3666194e+00   3.0134548e+02  -2.5062800e+01   4.1296129e+02  -1.8917226e+01   3.6703161e+02  -1.9695755e+01   5.7826452e+01   3.0319484e+00   3.4010194e+02  -1.4136542e+01   3.3277226e+02   6.3885419e+00   1.3941065e+02   1.6371987e+01   4.3213323e+02   1.2538697e+01   1.7577129e+02  -1.8591703e+01   2.5176194e+02   8.1629161e+00   1.6427355e+02  -1.6411239e+01   2.8547161e+02  -8.4353548e-01   1.8357645e+02   1.7664206e+01   1.1628065e+02   1.1802335e+02   2.0339516e+02   5.9170968e+00
   1.7863645e+02  -2.6688658e+01   3.3005387e+02  -2.0755923e+01   6.7582387e+02  -1.3880103e+01   3.5628290e+02   1.8322206e+01   4.2166097e+02  -3.3817394e+01   1.5801097e+02  -5.1636361e+01   3.9581097e+02  -2.7533910e+01   3.4176548e+02  -2.3134968e+00   2.7629710e+02  -2.2867639e+01   4.3442129e+02   2.2862103e+01   7.1605129e+02  -5.6502323e+00   6.2416194e+02  -8.1592632e+01   5.5590323e+02  -3.0639355e+01   2.8303161e+02  -1.8894142e+01   1.4541806e+02  -1.5357316e+01   2.1579839e+02  -1.4174839e+01   9.0976581e+02  -6.7986103e+01   6.9037742e+02  -3.8880194e+01   1.0049306e+03   2.6053935e+01   1.0789755e+03  -2.4303523e+01   3.8087839e+02  -3.3696258e+00   1.2223935e+02  -3.1344310e+01   3.0923806e+02  -8.8480774e+00   2.0546710e+02  -4.0807045e+01   5.2000645e+02  -3.6002452e+01   2.1717677e+02  -3.5774787e+01   3.2102516e+02  -1.0497819e+01   5.5294226e+02  -1.6449252e+01   3.5279903e+02  -1.5391019e+01   2.6749677e+02  -6.7258710e+00   4.0278604e+02  -3.8121364e+01   5.0796903e+02   2.6808645e+00   5.1429839e+02   6.5348710e+01   4.2453419e+02  -5.2197897e+01   6.1756604e+02  -1.6193764e+01   6.0567129e+02  -1.7462413e+01   3.3822968e+02   1.4590743e+02   2.3525129e+02   1.3838284e+01   2.3448484e+02   7.0883794e+01   5.7647548e+02   1.6850994e+01   6.6513968e+02  -2.1655045e+01   4.0079323e+02  -1.2342813e+01   2.9180710e+02   1.7905432e+01   1.6567355e+02   8.3177290e+00   3.5427129e+02  -3.4794606e+01   5.0146742e+02  -1.1363845e+01   3.5515065e+02  -5.1278581e+00   2.0746258e+02   7.6041290e-01   5.2329323e+02  -1.5634426e+01   2.7897742e+02  -3.8391419e+01   2.3623548e+02   1.0146000e+01   4.3585129e+02  -2.2528426e+01   3.1769161e+02   8.1144516e-01   3.7586452e+01  -1.4878852e+01   3.2510194e+02   1.7403458e+01   3.5119226e+02  -1.4305058e+01   1.4094065e+02   3.1595871e+00   4.3584323e+02   3.8118968e+00   1.6582129e+02   9.0142968e+00   2.3104194e+02   7.6805161e+00   1.5374355e+02   7.0411613e+00   3.3995161e+02  -1.2531935e+01   1.8895645e+02  -7.1961935e+00   1.3547065e+02   8.4918155e+01   2.2191516e+02  -1.6094503e+01
   2.4885645e+02  -2.8086258e+01   3.6238387e+02  -3.3423226e+00   4.2882387e+02   6.5989677e-01   3.1173290e+02  -8.8379355e-01   3.1133097e+02  -1.7100994e+01   1.7067097e+02  -6.7099161e+01   3.9359097e+02   3.1369032e-01   3.4565548e+02   3.8253032e+00   3.1941710e+02  -3.0867239e+01   3.6109129e+02   2.0398503e+01   6.0794129e+02   3.3668568e+01   4.9527194e+02  -6.9841432e+01   4.1279323e+02  -6.8505548e+00   3.3358161e+02  -4.3268142e+01   1.2552806e+02  -1.4986116e+01   1.8713839e+02  -6.7720387e+00   3.7432581e+02   1.0519097e+01   4.8259742e+02   9.7422065e+00   6.4626065e+02   2.8857535e+01   7.6731548e+02   2.7392774e+00   3.4598839e+02   4.9751574e+01   1.4079935e+02  -2.3719110e+01   3.1212806e+02  -3.7739277e+01   1.7046710e+02  -3.2457045e+01   4.8855645e+02   2.1835484e+00   2.5728677e+02  -1.8313587e+01   2.0468516e+02  -3.6420619e+01   3.0028226e+02   2.9835484e+00   3.1579903e+02  -4.0091019e+01   2.9582677e+02  -2.3992271e+01   2.8500604e+02  -2.6138964e+01   4.3541903e+02   3.1548645e+00   2.4840839e+02   3.5289910e+01   4.4786419e+02  -2.9614297e+01   3.8067604e+02   5.2074365e+00   4.6812129e+02  -6.9084129e+00   4.2411968e+02   8.5706232e+01   2.0747129e+02  -9.0493161e+00   3.4682484e+02  -2.6534065e+00   3.5936548e+02   1.3439794e+01   4.3336968e+02  -1.5003445e+01   2.7590323e+02  -3.8351613e+01   2.2324710e+02  -3.2697677e+00   8.9453548e+01  -1.7474671e+01   2.0005129e+02  -1.4570065e+00   4.7146742e+02  -6.8538452e+00   3.1103065e+02  -1.3098258e+01   1.8246258e+02  -9.4595871e+00   4.9907323e+02  -1.6696826e+01   2.6008742e+02  -3.2102194e+00   1.5423548e+02  -2.8844000e+01   3.5085129e+02  -1.7508426e+01   2.1103161e+02  -2.7215755e+01   5.2106452e+01  -1.1750452e+01   3.4219194e+02   1.3846258e+01   3.4514226e+02   1.8498942e+01   1.6017065e+02  -2.0488129e+00   4.3532323e+02   2.4523497e+01   1.9206129e+02  -1.8034903e+01   2.4680194e+02   1.9749716e+01   1.7531355e+02   1.2705561e+01   3.0814161e+02  -1.4137135e+01   1.8595645e+02   2.4043806e+01   1.6952065e+02   9.9904155e+01   1.8630516e+02   1.8542968e+00
   2.8629645e+02  -2.4521458e+01   3.1493387e+02  -2.0326323e+01   3.8016387e+02  -1.5117303e+01   3.1895290e+02  -5.6913935e+00   2.7055097e+02   9.3814065e+00   1.9456097e+02  -4.6340361e+01   4.0837097e+02  -1.7088710e+01   3.1420548e+02   1.1130323e-01   3.4352710e+02  -4.5686039e+01   3.7109129e+02  -3.0714968e+00   4.6860129e+02   3.5585768e+01   3.7894194e+02  -2.6645032e+01   3.6324323e+02   3.9223445e+01   2.8936161e+02  -1.2620542e+01   1.1207806e+02  -5.3501161e+00   2.2046839e+02  -1.6218439e+01   2.3421581e+02  -3.3821032e+00   3.3648742e+02  -2.1189935e+00   4.7782065e+02   2.3782735e+01   5.1242548e+02   2.0580477e+01   3.4665839e+02   3.6807974e+01   1.7412935e+02  -3.4055510e+01   2.4612806e+02  -3.1239277e+01   2.0223710e+02  -2.8218645e+01   4.7400645e+02  -2.4432452e+01   1.5717677e+02  -6.8744787e+01   2.1213516e+02  -3.2346619e+01   1.6928226e+02   2.7023548e+01   3.4445903e+02  -3.0943819e+01   2.9615677e+02  -1.3128671e+01   2.1322604e+02  -3.0176564e+01   3.8274903e+02   4.0148465e+01   2.4973839e+02  -4.5964903e+00   3.3642419e+02  -4.5369097e+01   2.8856604e+02   3.9062365e+00   3.0767129e+02   1.6267587e+01   3.7277968e+02   4.4583432e+01   1.9469129e+02   1.3753084e+01   4.0793484e+02  -5.8822065e+00   2.7180548e+02   1.3224594e+01   2.4013968e+02  -1.7205045e+01   2.3646323e+02  -1.0306413e+01   2.4002710e+02  -3.6172168e+01   8.8233548e+01  -4.0597071e+01   2.1571129e+02  -1.7489806e+01   4.5257742e+02  -1.2002645e+01   3.5915065e+02  -3.0827858e+01   2.0602258e+02   2.0875613e+01   4.5641323e+02  -1.5174026e+01   2.7852742e+02  -2.2575419e+01   1.0012548e+02   7.0480000e-01   2.1174129e+02  -1.9269626e+01   1.7169161e+02  -7.9585548e+00   5.4536452e+01  -1.0894852e+01   3.2696194e+02   5.8746581e+00   3.2467226e+02  -2.3345806e-01   1.3298065e+02   1.5846387e+01   4.2599323e+02   2.1029897e+01   1.8491129e+02  -2.9652903e+01   2.6714194e+02   6.8825161e+00   1.5569355e+02  -3.4948387e+00   3.0699161e+02  -7.8051355e+00   1.7123645e+02   1.0221406e+01   1.5390065e+02   9.3673755e+01   2.1049516e+02  -7.0090323e-01
   2.0663645e+02   4.0713419e+00   3.8382387e+02  -4.8387523e+01   3.2649387e+02  -1.2713703e+01   2.3073290e+02  -3.1837935e+00   3.0799097e+02   2.6162065e+00   1.5456097e+02  -3.4700361e+01   3.6004097e+02   1.7997690e+01   2.8042548e+02  -2.4626297e+01   2.7207710e+02  -2.7530039e+01   3.2542129e+02  -9.1878968e+00   3.9616129e+02   3.6109677e+00   3.9105194e+02  -3.5943832e+01   3.6957323e+02  -4.0172955e+01   2.7825161e+02  -5.0841742e+01   9.7528065e+01  -7.4161161e+00   1.4835839e+02   2.1103613e+00   1.9832581e+02   1.1599097e+01   3.1426742e+02   1.1328606e+01   4.8726065e+02   1.5137535e+01   5.4564548e+02  -6.2971226e+00   4.0165839e+02  -4.8120258e+00   1.5679935e+02  -1.1779110e+01   2.5056806e+02   9.5155226e+00   2.7823710e+02  -1.9298645e+01   4.1377645e+02  -4.5040516e+00   1.3850677e+02  -2.0141187e+01   2.9824516e+02  -2.6125419e+01   1.3705226e+02   3.9319484e+00   3.0590903e+02  -8.4098194e+00   2.7904677e+02  -9.0998710e+00   1.5522604e+02  -2.2756564e+01   4.4930903e+02  -1.0286335e+01   1.9117839e+02   2.3418310e+01   3.0475419e+02  -3.5385497e+01   2.8834604e+02   6.5938365e+00   2.4312129e+02  -1.2384129e+00   3.5566968e+02   1.5292232e+01   1.8192129e+02  -6.6653161e+00   3.6782484e+02   3.8326594e+01   2.5547548e+02   2.7860994e+01   2.3402968e+02   3.0537548e+00   1.8068323e+02  -2.4844013e+01   2.7991710e+02  -1.8143368e+01   1.0579355e+02  -1.8781871e+01   2.4616129e+02  -3.7705806e+01   4.7502742e+02  -6.5688645e+01   3.3140065e+02  -3.3357858e+01   2.2702258e+02   1.1755613e+01   4.0041323e+02   9.5259742e+00   2.9463742e+02  -3.1644219e+01   1.2268548e+02  -2.2440000e+01   1.7740129e+02   2.8075742e+00   1.2914161e+02  -1.8104555e+01   4.8446452e+01   1.8223484e+00   3.3524194e+02   8.7322581e+00   2.7672226e+02  -2.6127458e+01   1.4456065e+02   1.1499871e+00   4.0746323e+02   6.6522968e+00   1.9087129e+02  -3.2197032e+00   2.4076194e+02   1.5902916e+01   1.8298355e+02  -1.9080387e+00   3.1023161e+02  -1.2344335e+01   2.0519645e+02   2.1646065e+00   1.5686065e+02   1.2148695e+02   2.3187516e+02   1.0208697e+01
   2.3518645e+02  -1.1026581e+00   3.1949387e+02  -1.7241123e+01   3.5060387e+02  -1.0862503e+01   2.5639290e+02   2.6873406e+01   2.7855097e+02  -1.2478594e+01   1.7823097e+02  -2.5923961e+01   3.7581097e+02  -2.6390968e-01   3.1854548e+02  -1.8005897e+01   2.6841710e+02  -9.6772387e+00   3.6109129e+02   2.2398503e+01   4.4627129e+02   1.0932168e+01   4.1294194e+02  -5.4255032e+01   4.6846323e+02  -4.1084155e+01   3.0125161e+02  -3.2681742e+01   1.3674806e+02  -2.5663716e+01   1.9624839e+02  -3.5840839e+01   2.2465581e+02  -5.6173032e+00   3.7871742e+02  -1.7173935e+00   5.1682065e+02   7.2127355e+00   5.8897548e+02   1.6456477e+01   3.9520839e+02   2.4703974e+01   1.2856935e+02  -2.9070710e+01   2.8601806e+02  -3.7320477e+01   2.0590710e+02  -3.5842245e+01   4.2789645e+02  -1.5073652e+01   1.7172677e+02   1.5312129e+00   2.2868516e+02  -2.2000619e+01   1.1839226e+02   1.2204748e+01   3.2068903e+02   2.5847781e+01   2.7182677e+02  -2.0632271e+01   2.0789604e+02   9.1983648e-01   3.9730903e+02  -8.0163355e+00   2.0417839e+02   8.7183097e+00   3.6886419e+02  -4.6514297e+01   2.9378604e+02  -7.3136352e-01   3.3467129e+02   1.8775871e+00   4.2689968e+02  -1.5076168e+01   2.6814129e+02   2.4657084e+01   4.0693484e+02  -9.6922065e+00   2.8914548e+02   1.6277394e+01   2.6080968e+02  -2.6088645e+01   1.3279323e+02  -3.7132813e+01   2.7668710e+02  -1.7544968e+01   1.2156355e+02  -1.2493471e+01   2.2338129e+02   3.3465935e+00   4.5380742e+02  -6.2881045e+01   2.9528065e+02   8.7817419e+00   2.4024258e+02  -6.3019871e+00   4.7129323e+02  -3.0924426e+01   3.1441742e+02  -2.5996619e+01   1.4257548e+02  -1.5141200e+01   2.0529129e+02  -1.5533626e+01   1.8025161e+02  -4.3033548e+00   5.0486452e+01  -8.1908516e+00   2.7772194e+02   1.2438581e+00   3.0561226e+02  -1.1288658e+01   1.4970065e+02  -7.1612129e+00   3.8418323e+02  -1.6435303e+01   1.7106129e+02  -2.4304903e+01   2.3528194e+02   2.1431316e+01   1.5617355e+02   1.1276761e+01   3.0495161e+02   3.9780645e+00   1.9047645e+02  -1.0277794e+01   1.4471065e+02   1.0802895e+02   2.3415516e+02   1.6462968e+00
   2.3018645e+02   3.6857342e+01   3.9438387e+02  -6.8232258e-01   3.2416387e+02  -6.0773032e+00   1.9017290e+02   1.4061006e+01   3.0177097e+02   9.8838065e+00   1.3367097e+02  -6.5359161e+01   3.0648097e+02  -1.3607510e+01   2.8631548e+02  -2.0207497e+01   2.5985710e+02  -4.6624387e+00   3.4831129e+02   4.8709032e+00   3.5405129e+02  -4.2502323e+00   3.4438194e+02  -4.8660232e+01   3.3146323e+02  -2.3464155e+01   2.5569161e+02  -4.7146942e+01   1.2863806e+02  -5.7849161e+00   1.4113839e+02  -3.0652039e+01   1.8343581e+02   1.4460297e+01   2.9359742e+02  -1.8467794e+01   5.0260065e+02   1.5680335e+01   5.8864548e+02   1.6592877e+01   3.3165839e+02  -3.6520258e+00   1.0634935e+02  -5.2963110e+01   2.0190806e+02  -1.0141677e+01   1.6046710e+02  -3.0327045e+01   4.1611645e+02  -9.6912516e+00   1.3617677e+02  -3.9844787e+01   2.9846516e+02  -3.6301935e-01   1.3917226e+02  -7.7976516e+00   3.0845903e+02   1.4156181e+01   2.9093677e+02   3.3948929e+01   1.6922604e+02  -1.4766564e+01   3.8207903e+02  -6.8793548e-01   2.4440839e+02  -2.1170090e+01   3.8731419e+02   1.5449703e+01   2.5845604e+02   4.6450365e+00   2.0956129e+02   3.6886387e+01   3.4289968e+02   7.0838323e+00   2.2836129e+02   1.3949484e+01   3.5015484e+02  -2.1259806e+01   2.2936548e+02  -1.2830206e+01   2.5536968e+02  -3.6533445e+01   2.0501323e+02  -4.1304129e+00   2.3580710e+02  -4.0614568e+01   1.1334355e+02  -2.7835871e+01   2.1249129e+02  -2.9892206e+01   3.1702742e+02  -1.4158645e+01   2.4540065e+02  -2.6597858e+01   2.0590258e+02   8.5552129e+00   4.3107323e+02  -1.9036826e+01   2.9252742e+02   9.6445806e+00   1.7057548e+02  -6.9312000e+00   2.1385129e+02  -6.1084258e+00   2.0058161e+02  -1.6379755e+01   5.7206452e+01  -1.2984516e+00   3.3467194e+02   1.3257858e+01   2.8561226e+02   4.7913419e+00   1.5579065e+02   9.2515871e+00   4.3570323e+02  -8.3669032e+00   2.0853129e+02  -3.5352503e+01   2.1890194e+02   7.6517161e+00   1.7741355e+02   1.1537561e+01   3.3018161e+02  -2.8940335e+01   2.0595645e+02  -3.7061935e+00   1.4871065e+02   1.0142895e+02   2.2082516e+02   1.2042697e+01
   2.3807645e+02   5.1161419e+00   3.8460387e+02  -1.0119923e+01   2.9838387e+02  -4.0354903e+01   1.7317290e+02   5.3100645e-01   3.0766097e+02  -2.8137394e+01   1.2156097e+02  -6.5280361e+01   2.9315097e+02  -7.6110968e-01   2.3376548e+02  -3.7563497e+01   2.4563710e+02  -1.7184839e+01   3.6298129e+02  -9.8626968e+00   3.1760129e+02   1.3785768e+01   2.6150194e+02  -6.5359832e+01   2.9624323e+02  -3.5265548e+00   1.9258161e+02  -2.9878142e+01   1.7841806e+02  -3.6327316e+01   1.4790839e+02  -2.7973639e+01   1.2399581e+02   9.1054968e+00   2.3693742e+02   4.9550065e+00   3.2271065e+02  -1.9148465e+01   4.9986548e+02   1.3805277e+01   4.4398839e+02   2.7251574e+01   1.4501935e+02  -2.2616710e+01   1.7590806e+02   8.7083226e+00   1.8290710e+02   1.6657755e+01   3.7755645e+02  -3.2156452e+01   1.1561677e+02   5.2400129e+00   3.4424516e+02  -1.0245419e+01   1.2428226e+02   2.0953548e+01   3.1445903e+02  -3.1213819e+01   2.9071677e+02   2.1636529e+01   1.3756604e+02  -1.1903764e+01   3.6630903e+02  -3.2063355e+00   2.6773839e+02  -1.3036490e+01   2.6453419e+02  -2.6287897e+01   2.6734604e+02   3.5383836e+01   1.2445129e+02   1.5475187e+01   3.0422968e+02   3.1774323e+00   1.3514129e+02  -2.1529161e+00   2.9693484e+02  -1.0022065e+00   1.8192548e+02   2.0414994e+01   2.5569968e+02  -1.7789845e+01   2.1857323e+02  -2.4995213e+01   2.2268710e+02  -1.7564968e+01   1.3556355e+02  -1.2383471e+01   2.1893129e+02  -5.2974065e+00   3.0780742e+02  -3.8871045e+01   2.5040065e+02  -3.8377858e+01   1.9579258e+02  -2.8855987e+01   3.6041323e+02   2.5059742e+00   2.4363742e+02  -4.6742194e+00   1.1423548e+02  -2.3204000e+01   1.7163129e+02  -2.2280826e+01   1.7747161e+02  -6.1080955e+01   5.5536452e+01  -2.8974852e+01   2.9424194e+02  -1.1277419e+00   3.3804226e+02  -4.8230581e+00   1.6822065e+02   2.1687187e+01   4.5084323e+02  -6.0981032e+00   2.1453129e+02  -1.6402503e+01   2.3309194e+02   3.1846516e+01   1.3974355e+02   9.9711613e+00   2.7876161e+02   1.0833265e+01   1.7195645e+02   9.2538065e+00   1.2647065e+02   9.2448155e+01   2.5758516e+02  -3.5681032e+00
   1.4707645e+02   6.6161419e+00   2.5971387e+02  -6.5687226e+00   2.7560387e+02  -1.7192503e+01   1.6362290e+02   3.6625006e+01   2.8333097e+02  -3.9709935e+00   1.7345097e+02  -7.2871561e+01   2.4059097e+02  -2.2226310e+01   2.2665548e+02  -1.2214697e+01   2.0641710e+02  -7.1572387e+00   2.5987129e+02  -1.8338968e+00   2.9949129e+02  -6.6554323e+00   2.3550194e+02  -3.0059832e+01   2.6924323e+02  -1.6146555e+01   1.6136161e+02  -6.6490542e+01   2.2441806e+02  -7.0073161e+00   1.9557839e+02   2.2442761e+01   1.1899581e+02   8.5054968e+00   1.9182742e+02   1.5343806e+01   2.7538065e+02   2.2977935e+01   3.1531548e+02   3.6349277e+01   3.1765839e+02   9.5779742e+00   2.1779935e+02  -4.4439110e+01   1.7634806e+02  -3.2687742e-01   1.6512710e+02   9.4201548e+00   2.5155645e+02  -4.2186452e+01   1.3872677e+02  -2.4388787e+01   2.0368516e+02  -3.8230619e+01   1.5572226e+02   7.7683484e+00   1.9145903e+02  -2.9923819e+01   2.1027677e+02  -2.4708271e+01   1.7511604e+02   1.4202236e+01   3.4941903e+02   1.0704865e+01   2.0629839e+02  -5.6712903e+00   2.3575419e+02  -4.2985497e+01   2.4345604e+02  -5.1549635e+00   1.9556129e+02   5.6763871e+00   2.5511968e+02   2.8862323e+00   1.5536129e+02   2.5694839e+00   3.0970484e+02  -2.4243806e+01   1.7547548e+02   9.1509935e+00   2.0191968e+02   3.1825548e+00   1.8057323e+02  -2.9395213e+01   2.1246710e+02   1.0326323e+00   8.2563548e+01  -1.1143471e+01   1.9582129e+02  -6.1186065e+00   2.2813742e+02  -5.5607445e+01   2.0003065e+02  -6.3482581e+00   1.5390258e+02   1.7385213e+01   3.0574323e+02   9.9574194e-02   2.3763742e+02  -1.1524219e+01   1.1090548e+02   6.0624000e+00   1.5318129e+02  -1.2914826e+01   1.8569161e+02   6.5914452e+00   6.4726452e+01  -1.2800516e+00   3.1948194e+02  -8.8669419e+00   3.1572226e+02  -3.2567458e+01   1.5308065e+02   9.5683871e+00   4.2746323e+02  -3.6770323e-01   1.6220129e+02  -1.3646103e+01   2.2328194e+02   8.3013161e+00   1.4250355e+02  -5.0996387e+00   2.8233161e+02  -1.0972335e+01   2.0038645e+02   6.7894065e+00   1.3381065e+02   8.5950955e+01   2.8777516e+02  -2.6433032e+00
   1.3696645e+02  -3.3685058e+01   2.8149387e+02   1.2887742e-01   2.4971387e+02  -4.5901303e+01   1.8162290e+02   7.5250065e+00   2.4433097e+02   2.0369006e+01   1.6378097e+02  -3.7207961e+01   2.6704097e+02  -2.3122310e+01   2.3476548e+02  -2.0533497e+01   2.3841710e+02  -1.8837239e+01   2.8898129e+02   1.8837303e+01   2.4327129e+02   3.5021677e+00   2.1094194e+02  -6.0315032e+01   2.4435323e+02  -2.5605355e+01   1.7680161e+02  -1.4065742e+01   1.9930806e+02  -7.5585161e+00   1.7790839e+02  -5.6253639e+01   2.0554581e+02   6.1314968e+00   1.9871742e+02   5.6826065e+00   2.7138065e+02  -3.2620645e+00   3.3631548e+02   4.5999277e+01   3.4109839e+02   1.8362774e+01   1.9523935e+02  -7.4043097e+00   1.9690806e+02  -2.8861677e+01   1.5034710e+02  -1.6957445e+01   1.7977645e+02  -2.4114052e+01   1.3006677e+02  -4.9135987e+01   2.1802516e+02  -2.7597819e+01   1.3505226e+02  -1.2348052e+01   2.0734903e+02  -1.9415019e+01   1.9138677e+02   1.1132929e+01   1.7967604e+02  -8.2256352e-01   3.0885903e+02   1.3896645e+00   1.7829839e+02   1.3448710e+01   2.3709419e+02  -3.0312697e+01   2.3411604e+02   1.6822236e+01   1.8978129e+02  -1.4112129e+00   2.5355968e+02  -1.6428968e+01   1.4825129e+02   9.6882839e+00   2.7537484e+02  -1.8277406e+01   2.0658548e+02  -9.5578065e+00   2.2447968e+02  -3.9062245e+01   1.7101323e+02   1.1699587e+01   2.3935710e+02  -1.4338568e+01   1.2167355e+02  -1.0382271e+01   1.3149129e+02  -2.3862206e+01   1.6235742e+02  -9.3450452e+00   2.0990065e+02  -4.1887858e+01   1.5979258e+02  -7.7559871e+00   2.4274323e+02  -2.8080426e+01   2.2930742e+02  -1.7417819e+01   1.0979548e+02  -4.2888000e+00   1.9185129e+02  -1.2788426e+01   1.6158161e+02  -2.3589755e+01   4.5396452e+01  -1.3593652e+01   3.0167194e+02   2.4037858e+01   3.2572226e+02   1.0525419e+00   1.6656065e+02   1.8299987e+01   4.2880323e+02   1.4525097e+01   2.0272129e+02  -7.3677032e+00   2.4661194e+02   1.1764916e+01   1.3279355e+02  -2.2282839e+01   2.8061161e+02   4.0252645e+00   1.9176645e+02   2.0859006e+01   1.3276065e+02   1.2160495e+02   2.5453516e+02  -6.0841032e+00
   1.7018645e+02   5.5473419e+00   2.5293387e+02  -1.1026323e+01   2.7271387e+02  -4.2521303e+01   1.7684290e+02  -1.9982594e+01   2.7044097e+02   6.3902065e+00   1.8745097e+02  -5.8991561e+01   2.2537097e+02  -4.6568710e+01   2.3931548e+02   4.5525032e+00   2.1429710e+02   1.9872361e+01   3.4609129e+02  -4.0714968e+00   2.8760129e+02   1.4735768e+01   2.2794194e+02  -4.7125032e+01   2.9868323e+02  -3.1061755e+01   2.2714161e+02  -6.1642942e+01   1.9363806e+02  -7.3249161e+00   1.9768839e+02  -1.9560387e+00   1.6621581e+02  -3.2721032e+00   2.0859742e+02  -1.4217794e+01   2.5182065e+02   2.1862735e+01   3.4497548e+02   2.1526477e+01   3.6543839e+02   3.6415574e+01   1.9379935e+02  -4.3739110e+01   1.8990806e+02  -2.9961677e+01   1.4401710e+02  -3.8231045e+01   2.7700645e+02  -6.0024516e+00   1.1650677e+02  -3.5831187e+01   2.2579516e+02  -1.5879419e+01   9.6722258e+01   7.1834839e-01   2.5134903e+02  -3.0605019e+01   2.1749677e+02  -8.0658710e+00   1.5789604e+02  -3.1310164e+01   3.2063903e+02   1.0007265e+01   1.8429839e+02   2.4748710e+01   2.0075419e+02  -3.9295497e+01   2.4678604e+02   1.1028636e+01   1.8089129e+02  -9.0400129e+00   2.7322968e+02  -1.8222568e+01   1.5892129e+02   1.3724684e+01   3.0082484e+02  -1.2973406e+01   1.5003548e+02   2.5516194e+01   1.9880968e+02   1.9913548e+00   1.8268323e+02  -2.8940129e+00   1.8324710e+02  -2.1739768e+01   1.4256355e+02  -3.4393471e+01   1.6660129e+02  -1.2451006e+01   2.6568742e+02  -2.3831445e+01   2.2003065e+02  -2.0448258e+01   1.9413258e+02  -8.2831871e+00   3.1829323e+02  -2.9344426e+01   2.5230742e+02  -2.7257819e+01   1.1057548e+02  -3.5812000e+00   2.0907129e+02  -4.2276026e+01   2.3380161e+02  -1.5587355e+01   5.0396452e+01  -1.1753652e+01   2.9191194e+02   2.6786581e+00   3.4193226e+02  -6.0842581e+00   1.5456065e+02  -5.1200129e+00   4.3861323e+02  -7.9797032e+00   1.9106129e+02  -1.0284903e+01   2.3776194e+02   3.7129161e+00   1.5398355e+02  -1.9788039e+01   3.1142161e+02  -9.6795355e+00   2.0509645e+02  -1.0777394e+01   1.2971065e+02   9.4898955e+01   2.3991516e+02   1.3655497e+01
   1.6474645e+02   2.3125419e+00   3.2805387e+02   1.4844077e+01   2.2527387e+02  -5.7616103e+01   1.5106290e+02   1.7629806e+01   2.4944097e+02  -1.2589794e+01   1.2934097e+02  -2.7342761e+01   2.3126097e+02  -2.0369910e+01   2.2131548e+02  -6.2117497e+01   2.1952710e+02  -1.6326039e+01   3.5820129e+02  -2.0402968e+00   2.7805129e+02   6.3897677e+00   1.9150194e+02  -4.2649832e+01   2.8768323e+02  -4.7961755e+01   1.8292161e+02  -5.2995342e+01   1.8274806e+02   3.2996284e+01   1.5724839e+02  -1.5830839e+01   1.2888581e+02  -1.7395703e+01   2.1071742e+02   9.4260645e-01   3.0604065e+02  -1.4924865e+01   4.0820548e+02   3.2480774e+00   4.3409839e+02   9.2277419e-01   2.0879935e+02  -9.0491097e+00   1.7123806e+02  -3.1248077e+01   1.6001710e+02  -2.1841045e+01   3.1600645e+02  -5.0682452e+01   1.1961677e+02  -4.7519987e+01   2.2679516e+02  -2.0299419e+01   1.1628226e+02  -2.0764516e+00   2.5245903e+02  -1.1693819e+01   2.5649677e+02   1.0441290e+00   1.0611604e+02   1.1502236e+01   3.7796903e+02  -1.2249135e+01   1.6617839e+02   7.3083097e+00   2.6031419e+02  -4.5720297e+01   2.4445604e+02  -4.4549635e+00   1.4356129e+02  -4.8336129e+00   3.1433968e+02   8.3686323e+00   1.4780129e+02  -2.1045716e+01   2.8837484e+02  -9.4274065e+00   1.8347548e+02   1.3070994e+01   1.9447968e+02  -5.4422452e+00   2.1712323e+02  -2.3192129e+00   2.0280710e+02  -1.3414568e+01   9.7673548e+01  -2.5242271e+01   1.6549129e+02  -3.6220645e-01   2.3113742e+02  -3.4177445e+01   2.0940065e+02  -2.9717858e+01   1.7757258e+02   6.0161290e-01   3.6441323e+02  -1.6374026e+01   2.7263742e+02  -6.5442194e+00   9.7455484e+01  -9.4216000e+00   2.0674129e+02  -7.0896258e+00   2.1269161e+02   4.3214452e+00   4.3106452e+01  -1.2750452e+01   3.2119194e+02  -4.7637419e+00   3.2061226e+02  -9.6386581e+00   1.2532065e+02   8.8391871e+00   4.0213323e+02   6.1786968e+00   1.9187129e+02  -8.7297032e+00   2.3904194e+02   9.5105161e+00   1.7779355e+02   1.6077161e+01   2.9252161e+02  -1.4497535e+01   1.9752645e+02  -6.1217935e+00   1.2124065e+02   8.4766555e+01   2.3539516e+02   2.4970968e+00
   1.5951645e+02   8.7309419e+00   2.9449387e+02  -1.0471123e+01   2.6260387e+02  -5.1602503e+01   1.7484290e+02  -4.9325935e+00   3.4622097e+02  -1.5621935e+00   1.1078097e+02  -3.4527961e+01   2.4359097e+02  -5.0263097e+00   1.7431548e+02   3.0250323e-01   2.4107710e+02  -1.1600039e+01   3.7565129e+02  -1.3546297e+01   3.0083129e+02   1.3677368e+01   2.0538194e+02  -5.2320232e+01   2.7635323e+02  -3.3935355e+01   2.3503161e+02  -4.7274142e+01   1.7519806e+02   7.3702839e+00   2.0090839e+02  -1.2653639e+01   1.2399581e+02  -1.1784503e+01   2.2915742e+02  -4.4532594e+01   3.6504065e+02   7.0251355e+00   4.3375548e+02   6.4544077e+01   4.0220839e+02   1.9703974e+01   1.6012935e+02  -5.3755097e+00   1.7990806e+02  -3.8501677e+01   1.2290710e+02  -8.8722452e+00   3.2644645e+02  -4.8287652e+01   1.3317677e+02  -2.8054787e+01   3.0990516e+02  -3.2608219e+01   1.1594226e+02   6.2907484e+00   2.6845903e+02  -1.6973819e+01   2.5993677e+02  -1.3571071e+01   1.0434604e+02  -1.8576164e+01   3.4885903e+02   2.5079665e+01   2.1140839e+02   5.1399097e+00   2.8042419e+02  -5.0669097e+01   2.9622604e+02  -4.8165635e+00   1.4812129e+02   5.6915871e+00   2.8500968e+02   3.1495032e+01   1.7592129e+02  -8.5531613e-01   2.9282484e+02   2.5556594e+01   2.0414548e+02  -6.3626065e+00   2.8047968e+02  -1.0212245e+01   2.3401323e+02  -2.9780413e+01   2.1568710e+02  -1.2774968e+01   1.0401355e+02   5.0305290e+00   1.6671129e+02  -1.8349806e+01   2.6068742e+02  -9.9914452e+00   2.2178065e+02  -2.7338258e+01   1.6835258e+02  -1.1220787e+01   4.0774323e+02   1.4269574e+01   2.8530742e+02   1.8821806e+00   1.0423548e+02  -1.2940000e+00   2.0785129e+02   5.3715742e+00   2.0469161e+02  -7.5985548e+00   6.7346452e+01  -1.5829652e+01   2.9329194e+02  -6.4817419e+00   3.0251226e+02  -1.3830658e+01   1.3317065e+02   1.5911871e+00   3.9423323e+02   1.3520697e+01   1.7334129e+02  -2.5917303e+01   2.5280194e+02   1.9889716e+01   1.6046355e+02  -9.6364387e+00   3.0552161e+02  -1.5777535e+01   2.0490645e+02   2.0187806e+01   1.3176065e+02   9.5494955e+01   2.2482516e+02   1.2152697e+01
   1.9696645e+02  -2.2650581e+00   3.5371387e+02   1.4131277e+01   2.5527387e+02  -3.5346103e+01   1.8462290e+02   2.2505006e+01   3.1333097e+02   3.4090065e+00   1.6290097e+02  -4.6257561e+01   2.6426097e+02  -1.6679910e+01   1.9487548e+02  -3.1112297e+01   2.1896710e+02  -1.4941239e+01   3.4542129e+02   6.5210323e-01   3.2527129e+02  -2.3827832e+01   2.5105194e+02  -5.8193832e+01   2.8135323e+02  -1.9225355e+01   2.0125161e+02  -3.5571742e+01   1.5552806e+02  -6.3861161e+00   1.6901839e+02  -3.7992439e+01   1.7954581e+02   4.5514968e+00   2.6204742e+02  -3.8379355e-01   3.5593065e+02  -1.5026065e+01   4.2908548e+02  -1.8623226e+00   3.0909839e+02   1.7042774e+01   1.6034935e+02  -4.6843110e+01   1.9101806e+02  -5.1610477e+01   1.4090710e+02   3.5237755e+01   3.5522645e+02  -1.8700052e+01   1.3572677e+02  -5.1487871e+00   3.3846516e+02  -4.1453019e+01   1.3261226e+02  -4.4928516e+00   2.6523903e+02  -2.2606219e+01   2.7582677e+02  -3.9522710e+00   1.4589604e+02  -3.5460164e+01   3.1007903e+02   3.8292065e+01   2.9984839e+02   1.2954710e+01   2.5342419e+02  -3.3059097e+01   2.7134604e+02   1.0723836e+01   1.9478129e+02   1.7848787e+01   3.3366968e+02  -3.2877677e+00   1.6614129e+02   1.1927084e+01   3.4070484e+02  -3.1638065e+00   2.0547548e+02   3.0420994e+01   3.1291968e+02  -1.7367445e+01   2.4312323e+02  -2.2509213e+01   2.0268710e+02  -2.2404968e+01   8.9013548e+01   5.0005290e+00   1.9482129e+02  -2.0148606e+01   2.9657742e+02  -3.1972645e+01   2.0503065e+02   5.7517419e+00   1.5424258e+02   2.4680129e+00   4.2785323e+02   1.1077419e-01   2.3775742e+02  -2.6643819e+01   1.3112548e+02  -3.9952000e+00   1.8163129e+02  -1.6530826e+01   2.1036161e+02  -3.0272155e+01   5.9016452e+01  -2.0023252e+01   3.0410194e+02   1.6133458e+01   2.7893226e+02  -2.0674258e+01   1.4213065e+02   8.7438710e-01   3.8546323e+02  -9.0077032e+00   1.6891129e+02  -2.0992903e+01   2.4147194e+02   2.1176116e+01   1.2850355e+02   6.8703613e+00   3.0390161e+02   1.8220645e+00   2.0109645e+02   4.9226065e+00   1.3128065e+02   1.0225335e+02   2.5020516e+02   1.4172297e+01
   1.7640645e+02  -7.8402581e+00   3.7527387e+02  -1.1263523e+01   2.9994387e+02  -3.8589703e+01   2.1873290e+02   2.1886206e+01   3.6699097e+02  -1.5103794e+01   1.0656097e+02  -6.9190361e+01   2.7692097e+02  -6.4627097e+00   2.0565548e+02  -4.9204697e+01   2.1841710e+02  -2.1457239e+01   4.2442129e+02   1.1002103e+01   3.3894129e+02   1.5738568e+01   2.4838194e+02  -4.1870232e+01   2.4968323e+02  -1.2031755e+01   2.2192161e+02  -2.5005342e+01   1.6052806e+02  -1.0676116e+01   1.5879839e+02  -2.1724839e+01   1.4865581e+02  -5.9773032e+00   2.3393742e+02   1.3195006e+01   3.3360065e+02   7.6033548e-01   4.6508548e+02   2.3676774e+00   3.1765839e+02   2.0797974e+01   1.0834935e+02  -4.6683110e+01   1.9667806e+02  -6.5723277e+01   1.7379710e+02  -7.7234452e+00   4.2977645e+02  -3.0004052e+01   1.0728677e+02  -6.8735871e+00   2.6924516e+02  -8.0254194e+00   1.1661226e+02   9.7871484e+00   2.6145903e+02  -1.4633819e+01   2.7671677e+02   3.0652903e-01   1.4678604e+02  -2.0531364e+01   4.0474903e+02  -7.3915355e+00   2.2262839e+02  -3.3207690e+01   2.8820419e+02  -3.8061497e+01   2.7389604e+02  -9.4801635e+00   1.9489129e+02   2.3839987e+01   3.7789968e+02  -4.8261677e+00   1.1680129e+02  -7.0157161e+00   3.2359484e+02  -2.2795006e+01   2.1025548e+02   2.4478594e+01   3.1391968e+02   1.4552555e+01   2.3101323e+02  -3.7320413e+01   1.7624710e+02   3.2702323e+00   9.0233548e+01  -1.7867071e+01   2.2849129e+02   2.8277935e+00   2.5824742e+02  -2.1906245e+01   2.3015065e+02  -1.1877858e+01   1.7579258e+02  -2.5475987e+01   4.1463323e+02  -1.1831626e+01   2.5041742e+02   1.6123381e+01   1.1579548e+02   2.2312000e+00   1.9174129e+02  -2.2999626e+01   2.2836161e+02  -8.2215484e-01   5.1726452e+01  -1.2910052e+01   3.1334194e+02  -1.3515742e+01   2.8704226e+02   5.4069419e+00   1.4517065e+02   2.9011187e+01   4.0513323e+02   1.4228697e+01   1.6282129e+02  -1.7935703e+01   2.3695194e+02   2.3637716e+01   1.6431355e+02  -8.5644387e+00   2.7428161e+02   7.2416645e+00   1.9833645e+02   9.8134065e+00   1.1771065e+02   9.5048955e+01   2.2625516e+02  -1.6317032e+00
   2.2507645e+02  -2.3073858e+01   3.7393387e+02  -2.2156323e+01   3.1805387e+02  -2.1148503e+01   1.5162290e+02  -9.7449935e+00   2.8488097e+02  -9.8499355e-01   1.6034097e+02  -5.0822761e+01   2.6459097e+02   1.9183690e+01   2.3520548e+02  -1.3118697e+01   2.0374710e+02  -6.1363871e-01   4.7054129e+02  -1.6687497e+01   3.1594129e+02   4.1248568e+01   2.6261194e+02  -8.3778632e+01   2.8301323e+02  -2.0248155e+01   1.9158161e+02  -4.8358142e+01   1.6007806e+02   8.9198839e+00   1.4679839e+02  -3.5654839e+01   1.3188581e+02   8.0429677e-01   2.7526742e+02  -2.2671394e+01   3.2515065e+02   2.0766335e+01   5.3542548e+02  -5.1495226e+00   3.0298839e+02   2.1641574e+01   1.0490935e+02  -3.8517910e+01   1.5679806e+02  -2.3532877e+01   1.6012710e+02  -1.5179845e+01   3.9089645e+02  -3.7003652e+01   1.4661677e+02  -2.6569987e+01   2.6757516e+02  -1.6001819e+01   1.0505226e+02  -9.7280516e+00   3.0101903e+02  -2.9578619e+01   2.6549677e+02  -2.3905871e+01   1.4734604e+02  -1.5356164e+01   3.4063903e+02   2.4072645e+00   2.3451839e+02  -1.4378890e+01   3.3320419e+02  -4.5331497e+01   2.7578604e+02   8.1863648e-01   2.1912129e+02  -1.0984129e+00   3.7300968e+02   1.1250323e+00   1.9358129e+02  -1.5268116e+01   3.0615484e+02  -2.2959806e+01   2.0114548e+02  -8.1226065e+00   2.9391968e+02  -1.2874452e+00   1.7779323e+02  -6.1728129e+00   2.2546710e+02  -6.2227368e+01   7.8563548e+01  -2.0383471e+01   2.3171129e+02   1.0900194e+01   2.6968742e+02  -3.1601445e+01   2.2265065e+02  -1.7657858e+01   1.2368258e+02   1.2582813e+01   4.6574323e+02  -5.9204258e+00   2.7019742e+02   1.2980981e+01   1.4557548e+02  -4.1041200e+01   1.8596129e+02  -2.0877226e+01   1.8925161e+02  -2.7473355e+01   5.0346452e+01  -2.0709652e+01   3.3019194e+02   2.0616258e+01   3.1451226e+02   2.1269342e+01   1.5165065e+02   3.1872787e+01   3.9870323e+02  -1.5456903e+01   1.9796129e+02   1.1443097e+01   2.4071194e+02  -2.0523084e+01   1.3474355e+02  -4.2488387e+00   2.9395161e+02  -3.1951935e+01   1.7019645e+02   1.2154606e+01   1.2867065e+02   1.0055215e+02   2.3953516e+02   1.1645897e+01
   2.3951645e+02  -4.7229058e+01   3.7127387e+02  -4.0943523e+01   3.0627387e+02  -4.7536103e+01   1.9184290e+02   2.5740645e-01   3.0544097e+02   2.9700206e+01   1.3390097e+02  -4.3817561e+01   2.9048097e+02  -1.4777510e+01   2.4376548e+02  -2.9473497e+01   2.2696710e+02   2.5287613e+00   4.9931129e+02   1.8340903e+01   2.8183129e+02   5.1973677e+00   2.7716194e+02  -5.4062632e+01   2.6424323e+02  -2.8196555e+01   2.2703161e+02  -5.1744142e+01   1.3463806e+02  -7.0449161e+00   1.4635839e+02   5.2703613e+00   1.5476581e+02  -1.0586103e+01   3.9915742e+02  -6.6925935e+00   3.4904065e+02   2.1855135e+01   5.2575548e+02   1.5140774e+00   3.6398839e+02  -7.7984258e+00   1.1712935e+02  -4.7605510e+01   1.7423806e+02  -4.1378077e+01   1.7001710e+02   1.3358955e+01   4.4489645e+02  -3.1433652e+01   1.2572677e+02  -9.3487871e+00   2.3257516e+02  -1.7871819e+01   1.1594226e+02   6.2074839e-01   3.2845903e+02  -1.4213819e+01   2.2782677e+02  -4.0022710e+00   1.6745604e+02  -2.9294964e+01   2.8374903e+02   1.5848465e+01   2.0951839e+02  -2.9708890e+01   2.8420419e+02  -4.0191497e+01   2.5811604e+02   1.3902236e+01   1.9467129e+02  -6.2524129e+00   3.8789968e+02   8.9338323e+00   1.7625129e+02   1.5582839e+00   3.0537484e+02  -3.4117406e+01   2.4847548e+02   3.1530994e+01   3.2380968e+02  -5.7458645e+01   1.4634323e+02  -1.8216813e+01   2.3968710e+02  -3.3584968e+01   1.0256355e+02  -3.9083471e+01   2.1460129e+02  -3.8621006e+01   3.2424742e+02  -4.2516245e+01   2.1778065e+02  -1.2768258e+01   1.9035258e+02  -8.7078710e-01   4.7252323e+02   1.3427174e+01   2.5697742e+02   8.1485806e+00   1.0368548e+02  -6.3600000e+00   2.2763129e+02  -9.2108258e+00   2.0547161e+02  -1.3100955e+01   5.7156452e+01  -1.8154452e+01   3.2986194e+02   1.4832658e+01   3.5293226e+02  -3.2242581e+00   2.0408065e+02   2.2348387e+01   3.9180323e+02  -6.8049032e+00   2.3991129e+02   2.6570968e+00   2.5928194e+02   4.9413161e+00   1.4722355e+02   1.3332761e+01   2.8509161e+02  -1.6333135e+01   2.2347645e+02  -5.9177935e+00   1.2105065e+02   1.0645175e+02   2.1791516e+02   5.7954968e+00
   2.5951645e+02  -2.4269058e+01   3.6805387e+02  -1.1465923e+01   3.6782387e+02  -5.3240103e+01   2.0328290e+02   1.9022065e+00   3.1744097e+02  -5.9197935e+00   1.3523097e+02  -6.4839613e+00   3.0281097e+02  -1.9533910e+01   2.3876548e+02   6.0365032e+00   2.3563710e+02  -8.3483871e-01   3.9876129e+02  -4.2850968e+00   3.1816129e+02  -6.5990323e+00   2.5994194e+02  -4.3795032e+01   2.6890323e+02  -4.5935484e-01   2.4880161e+02  -8.9357419e+00   1.3419806e+02  -9.1197161e+00   1.2357839e+02  -2.0027239e+01   1.6610581e+02   2.5066968e+00   3.6482742e+02   2.5613806e+01   3.8860065e+02   9.5803355e+00   5.2664548e+02   2.6332877e+01   3.7320839e+02   2.6023974e+01   1.1012935e+02  -1.8825510e+01   2.2467806e+02  -1.9413277e+01   1.9201710e+02   1.7268955e+01   3.8622645e+02  -1.9300052e+01   1.4350677e+02  -6.2111871e+00   2.8379516e+02  -1.1639419e+01   7.3612258e+01   1.3007148e+01   3.0834903e+02  -2.6165019e+01   2.2115677e+02  -1.6018671e+01   1.5922604e+02  -2.3856564e+01   2.7085903e+02   2.1099665e+01   2.5573839e+02  -3.9664903e+00   3.1275419e+02  -3.3365497e+01   2.8278604e+02  -1.4301364e+01   2.2701129e+02   3.3940387e+01   3.1322968e+02  -2.8725677e+00   1.8514129e+02  -1.2032916e+01   3.3115484e+02  -9.5098065e+00   2.3325548e+02   2.3978594e+01   2.7291968e+02  -4.4974452e+00   1.2423323e+02  -1.5888013e+01   2.5991710e+02  -4.6873368e+01   7.4903548e+01   3.0193290e+00   1.7993129e+02  -1.9627406e+01   2.7735742e+02  -4.1545045e+01   1.8290065e+02  -1.1847858e+01   1.9813258e+02  -5.9331871e+00   4.2763323e+02  -2.2211626e+01   2.5386742e+02   2.7177381e+01   1.0301548e+02  -1.5196400e+01   2.1029129e+02   8.7363742e+00   2.1925161e+02  -1.3643355e+01   5.8486452e+01  -2.4120852e+01   2.3748194e+02   7.0730581e+00   2.6098226e+02  -9.2825806e-01   1.4960065e+02   2.9226787e+01   4.0008323e+02   2.4912697e+01   2.0001129e+02  -2.0380903e+01   2.4471194e+02  -5.7030839e+00   1.4493355e+02  -8.3940387e+00   2.5385161e+02  -3.5039355e+00   2.2928645e+02   6.3374065e+00   1.1795065e+02   1.0021975e+02   2.0491516e+02  -8.6345032e+00
   2.4051645e+02  -1.0529058e+01   3.5560387e+02  -4.0359923e+01   3.7260387e+02  -1.6512503e+01   1.8539290e+02   3.0443406e+01   3.6677097e+02  -1.0866194e+01   1.4501097e+02  -4.0706361e+01   3.3237097e+02   4.9912903e+00   2.7254548e+02  -3.4775897e+01   2.6885710e+02  -4.7124387e+00   4.7331129e+02  -2.5799097e+01   3.6560129e+02   1.8257677e+00   2.8016194e+02  -6.3742632e+01   3.8935323e+02  -2.3865355e+01   2.1292161e+02  -3.9553419e+00   1.3496806e+02   7.1486839e+00   1.5557839e+02  -3.3357239e+01   1.5088581e+02   9.3942968e+00   4.6415742e+02   2.1557406e+01   3.7815065e+02  -2.4736645e+00   5.0120548e+02   1.4368077e+01   3.6198839e+02  -1.8528426e+01   1.2512935e+02  -3.8685510e+01   2.2879806e+02  -2.0522877e+01   1.8801710e+02  -3.0411045e+01   3.5833645e+02  -2.4398852e+01   1.2206677e+02  -1.3825987e+01   2.0724516e+02  -1.7955419e+01   1.0105226e+02  -1.4078052e+01   3.2412903e+02  -2.0317419e+01   2.0460677e+02   3.1195329e+01   9.2226042e+01  -2.9056564e+01   2.9007903e+02  -1.4547935e+01   2.3251839e+02   1.8671110e+01   2.5242419e+02  -4.5759097e+01   2.5989604e+02   2.5089836e+01   2.0034129e+02   1.5513987e+01   3.0955968e+02   3.5091032e+01   1.5703129e+02   3.7875884e+01   2.6904484e+02  -2.2661006e+01   3.0125548e+02   3.2758594e+01   2.8813968e+02   1.2064955e+01   1.2968323e+02  -4.4434013e+01   2.7824710e+02  -1.8229768e+01   8.6013548e+01  -2.8979471e+01   2.0949129e+02  -1.1992206e+01   2.9602742e+02  -4.6368645e+01   2.1740065e+02  -4.6107858e+01   1.9046258e+02   1.9680413e+01   4.9396323e+02  -7.2880258e+00   2.6097742e+02   2.9938581e+01   1.1145548e+02  -1.3981600e+01   2.0829129e+02  -1.6323626e+01   1.9158161e+02  -1.0879755e+01   5.9206452e+01  -2.6558452e+01   2.5934194e+02   9.5142581e+00   2.9340226e+02  -2.8101858e+01   1.3675065e+02   4.9247871e+00   4.1037323e+02   1.6999497e+01   1.8501129e+02  -5.2309032e+00   2.0118194e+02   8.8793161e+00   1.4788355e+02   8.5599613e+00   2.6695161e+02  -1.0171935e+01   2.2028645e+02   5.5374065e+00   1.1809065e+02   1.1372855e+02   2.1225516e+02  -6.7017032e+00
   2.4863645e+02  -1.1288658e+01   2.8982387e+02  -3.6427523e+01   4.0982387e+02  -4.2600103e+01   2.1706290e+02   1.0569806e+01   3.0144097e+02  -2.9749794e+01   2.1667097e+02  -6.9329161e+01   3.3804097e+02  -2.1912310e+01   2.3520548e+02  -1.3568697e+01   2.7607710e+02   1.2929961e+01   4.1531129e+02   1.9730903e+01   3.3305129e+02   5.0209768e+01   3.2116194e+02  -2.9242632e+01   3.4335323e+02  -2.2745355e+01   2.4492161e+02  -2.9735342e+01   9.6858065e+01  -1.4912516e+01   1.8468839e+02  -1.4686039e+01   1.7588581e+02  -2.6057032e+00   3.4815742e+02  -9.3825935e+00   4.3704065e+02   5.3375135e+01   4.7020548e+02   3.1738077e+01   3.2376839e+02   2.4419174e+01   9.1019355e+01  -3.7176710e+01   2.4012806e+02  -1.2759277e+01   1.8890710e+02  -3.9482245e+01   3.4044645e+02   1.4823484e+00   1.1195677e+02   6.0928129e+00   2.4079516e+02  -4.1079419e+01   1.2039226e+02  -7.0652516e+00   3.4201903e+02  -3.8528619e+01   2.6015677e+02  -2.8086710e+00   1.1767604e+02   3.5774365e+00   3.0730903e+02  -7.7063355e+00   2.5451839e+02   4.9691110e+01   2.4431419e+02  -3.9890297e+01   2.8800604e+02  -7.9389635e+00   2.4512129e+02   2.6041587e+01   3.2966968e+02   3.4482232e+01   2.2336129e+02  -4.5405161e+00   2.7170484e+02   8.6861935e+00   2.4525548e+02   2.7348594e+01   2.5736968e+02  -3.1434452e+00   1.6668323e+02  -2.8724013e+01   2.8868710e+02   1.3495032e+01   9.4343548e+01  -1.4975871e+01   1.9571129e+02  -3.2219806e+01   2.9946742e+02  -1.9643845e+01   2.1440065e+02  -3.5367858e+01   1.6479258e+02  -7.4859871e+00   4.7874323e+02  -6.6304258e+00   2.8330742e+02  -1.2507819e+01   1.0512548e+02  -1.2695200e+01   2.3985129e+02  -2.1298426e+01   1.6992161e+02  -2.2816955e+01   6.9206452e+01  -2.6258452e+01   1.9548194e+02   2.2823058e+01   2.4056226e+02  -1.5454658e+01   1.5184065e+02   2.8427587e+01   4.2065323e+02  -4.1129032e+00   1.5996129e+02  -5.0369032e+00   2.3218194e+02   2.2679316e+01   1.6184355e+02  -6.4168387e+00   2.9409161e+02   1.1466865e+01   1.9823645e+02   1.4061406e+01   1.3895065e+02   1.0120975e+02   1.9396516e+02   7.5714968e+00
   2.3696645e+02  -6.7950581e+00   2.7549387e+02  -1.5831123e+01   2.6638387e+02  -5.1344903e+01   1.7184290e+02   9.3074065e+00   2.3511097e+02  -2.7673394e+01   2.2212097e+02  -3.9545161e+01   2.5959097e+02   2.7363690e+01   2.8298548e+02  -1.3051097e+01   3.5441710e+02  -1.2667239e+01   5.1365129e+02   1.0193703e+01   3.7971129e+02  -6.3303226e-01   3.1438194e+02  -4.9920232e+01   3.5190323e+02  -3.1935484e-01   2.3014161e+02  -4.8212942e+01   1.1019806e+02  -3.7429716e+01   1.9235839e+02  -1.1969639e+01   1.7143581e+02   1.5420297e+01   3.9326742e+02   2.9558606e+01   4.5060065e+02   1.1290335e+01   5.3064548e+02   5.2328774e+00   3.5231839e+02  -7.5482581e-01   8.1569355e+01  -1.3870710e+01   2.9445806e+02  -1.4356774e+00   1.6746710e+02  -2.2547045e+01   3.5577645e+02  -3.7744052e+01   1.4995677e+02   7.6028129e+00   2.3513516e+02  -5.5166194e+00   1.1483226e+02  -1.0730452e+01   3.4868903e+02  -5.0622194e+00   2.4349677e+02   6.1941290e+00   6.3786042e+01  -1.9331364e+01   2.8574903e+02  -1.0311535e+01   2.2117839e+02   2.9578310e+01   2.4820419e+02  -1.4091497e+01   2.3400604e+02  -6.3989635e+00   2.6567129e+02   2.2627587e+01   3.0200968e+02   9.4750323e+00   2.6736129e+02   1.5609484e+01   3.4526484e+02  -1.3198606e+01   2.4647548e+02   6.0580994e+01   2.6758968e+02   8.4889548e+00   2.0468323e+02   1.3235987e+01   2.9491710e+02  -1.1893368e+01   7.2123548e+01  -1.7198271e+01   1.6927129e+02  -2.3434606e+01   3.1502742e+02  -3.5108645e+01   1.7240065e+02  -5.0078581e+00   1.5224258e+02  -1.7019871e+00   6.1852323e+02   2.2187174e+01   2.4630742e+02   1.2452181e+01   1.1101548e+02  -3.4616400e+01   2.0407129e+02  -2.1766026e+01   1.9325161e+02  -1.6833548e+00   6.7296452e+01  -6.2056516e+00   2.5491194e+02   9.6786581e+00   2.7793226e+02  -1.1174258e+01   1.4689065e+02   1.8633587e+01   3.1575323e+02  -3.5809032e+00   1.5934129e+02  -1.5897303e+01   2.4080194e+02   1.4279716e+01   1.4184355e+02  -4.3368387e+00   3.0047161e+02  -9.3735355e+00   1.8928645e+02  -8.2225935e+00   1.8543065e+02   8.9541355e+01   2.2111516e+02   2.9694968e+00
   2.0751645e+02  -2.4390581e+00   2.7227387e+02  -1.7803523e+01   2.9971387e+02  -4.1213032e+00   1.7884290e+02   1.2407406e+01   2.7466097e+02  -3.3387394e+01   2.7523097e+02  -4.7463961e+01   2.8270097e+02   6.1848903e+00   3.2131548e+02  -1.0787497e+01   2.9452710e+02  -1.9206039e+01   4.2131129e+02  -2.8639097e+01   3.8738129e+02  -1.2246632e+01   4.2027194e+02  -9.9514323e+00   4.4313323e+02  -3.0167755e+01   2.4469161e+02  -4.0716942e+01   7.2528065e+01  -1.9296116e+01   1.9601839e+02  -3.8822439e+01   1.7165581e+02   9.1826968e+00   4.0804742e+02   1.7486206e+01   4.4538065e+02   5.0377935e+01   5.6553548e+02   4.5516774e+00   3.9887839e+02  -1.2589626e+01   7.6459355e+01  -3.6011910e+01   3.2756806e+02  -3.2084477e+01   1.9712710e+02   4.0801548e+00   2.5989645e+02  -1.6523652e+01   1.6750677e+02   9.9788129e+00   2.9524516e+02  -1.2154194e+00   1.2805226e+02  -2.5238052e+01   3.4379903e+02   1.5668981e+01   2.6849677e+02   1.6744129e+01   7.5676042e+01  -3.5952564e+01   2.0630903e+02  -3.2626335e+01   1.5162839e+02  -1.0747690e+01   2.7942419e+02  -1.7479097e+01   2.6034604e+02   1.1638365e+00   2.8889129e+02   7.2879987e+01   3.5589968e+02   2.0933832e+01   2.3569129e+02  -1.4416916e+01   3.1626484e+02  -5.1318606e+01   3.0425548e+02   2.4068594e+01   2.7647968e+02  -1.0222245e+01   1.8168323e+02  -5.4840129e+00   2.6924710e+02  -3.4399768e+01   5.1793548e+01  -1.7681871e+01   1.4182129e+02  -2.4578606e+01   3.0357742e+02  -4.5192645e+01   1.8153065e+02  -1.8868258e+01   1.4902258e+02  -1.3444387e+01   7.0318323e+02  -7.9156258e+00   2.5430742e+02   4.7142181e+01   1.0690548e+02   3.3824000e+00   2.1763129e+02  -1.2070826e+01   1.4214161e+02  -3.9144555e+01   5.2346452e+01  -1.4769652e+01   2.4591194e+02   1.0588658e+01   2.7582226e+02  -1.8005458e+01   1.3313065e+02   3.0643871e+00   4.1023323e+02   1.1006968e+00   1.6001129e+02  -1.2710903e+01   2.3333194e+02   1.9017316e+01   1.4803355e+02  -1.5782039e+01   3.5404161e+02   1.0910865e+01   1.9076645e+02   7.6090065e+00   3.6447065e+02  -2.6918452e+00   1.9987516e+02  -1.2761303e+01
   2.7218645e+02  -1.1062658e+01   2.5616387e+02  -3.4404723e+01   3.3727387e+02  -3.6236103e+01   1.9062290e+02   1.1805006e+01   2.5055097e+02  -4.5859355e-01   2.7356097e+02  -2.3330361e+01   3.1470097e+02  -1.6045110e+01   2.8809548e+02  -3.3239897e+01   3.0363710e+02  -1.9714839e+01   5.6042129e+02   2.1342103e+01   3.6371129e+02   2.3316968e+01   4.1061194e+02  -6.9288632e+01   4.1946323e+02  -3.5041548e+00   2.5947161e+02  -5.8559342e+01   1.0252806e+02   1.7303884e+01   2.2746839e+02  -3.8778439e+01   1.7821581e+02   1.7877897e+01   4.0382742e+02   3.7493806e+01   5.4404065e+02   1.6815135e+01   5.2720548e+02   2.1508077e+01   3.4965839e+02   8.9079742e+00   1.2245935e+02  -1.8119097e+00   3.6556806e+02  -1.0904477e+01   2.0801710e+02  -2.5791045e+01   2.3566645e+02  -9.2552516e+00   2.0717677e+02   7.9152129e+00   2.7624516e+02  -2.2805419e+01   1.1461226e+02   1.2397148e+01   3.0956903e+02   1.8177381e+01   2.1938677e+02   1.2929032e-02   7.2676042e+01  -5.4925635e+00   2.5252903e+02   2.4786065e+01   1.7062839e+02   2.9732310e+01   2.9986419e+02  -1.8664297e+01   2.2345604e+02   2.1895036e+01   2.6889129e+02   5.5809987e+01   4.1789968e+02   3.0863832e+01   2.9914129e+02   9.5070839e+00   3.6237484e+02   4.7625935e+00   2.4358548e+02   3.4372194e+01   2.8147968e+02   2.0147755e+01   2.0090323e+02  -1.3516129e+00   2.9613710e+02  -1.0320968e+01   9.8793548e+01  -2.9781871e+01   1.2927129e+02  -2.5794606e+01   2.6035742e+02  -3.4965045e+01   1.6528065e+02  -2.6318258e+01   1.0624258e+02   2.3198013e+01   6.3563323e+02  -1.0716258e+00   2.7552742e+02   4.3114581e+01   9.2455484e+01  -1.9351600e+01   2.2329129e+02  -6.7436258e+00   1.4036161e+02  -9.5621548e+00   4.7156452e+01  -2.5114452e+01   2.2548194e+02  -2.9246942e+01   3.3346226e+02  -2.7766581e+00   1.0960065e+02  -3.3321290e-01   4.9918323e+02  -1.7065303e+01   1.6882129e+02  -2.5695703e+01   2.1247194e+02   2.0356116e+01   1.3950355e+02   2.3570361e+01   2.9742161e+02  -8.0895355e+00   2.0266645e+02   1.2467006e+01   3.3424065e+02  -3.4134452e+00   2.3477516e+02   5.9669677e-01
   2.3563645e+02   4.4213419e+00   2.6516387e+02  -3.5647226e+00   2.9794387e+02  -3.9869703e+01   1.8151290e+02  -8.5861935e+00   2.1799097e+02  -1.9413794e+01   3.1678097e+02  -5.0897961e+01   3.2570097e+02  -4.9251097e+00   2.1298548e+02  -1.6011097e+01   3.0141710e+02  -2.8772387e+00   4.9165129e+02   1.1513703e+01   3.9749129e+02   2.4054568e+01   3.9083194e+02  -2.4266232e+01   4.2801323e+02  -2.0958155e+01   2.5558161e+02  -1.2368142e+01   6.7968065e+01  -1.4161316e+01   2.2890839e+02  -2.1893639e+01   1.8754581e+02   2.2681497e+01   4.1704742e+02   3.2326206e+01   4.8015065e+02   3.7926335e+01   4.9286548e+02   1.1452774e+00   3.4143839e+02   1.8335574e+01   9.5019355e+01  -2.8946710e+01   3.6345806e+02  -2.2956774e+00   1.8301710e+02  -3.2461045e+01   2.3655645e+02  -3.2064516e+00   2.0361677e+02  -8.7999871e+00   2.7679516e+02   1.8370581e+01   5.1172258e+01  -1.0087652e+01   3.2768903e+02   1.5177781e+01   2.6504677e+02  -6.4198710e+00   5.9116042e+01   1.0822236e+01   2.4619903e+02   2.2072465e+01   1.6784839e+02   5.4047097e+00   2.3797419e+02  -3.7823097e+01   2.3467604e+02   9.6574365e+00   2.9301129e+02   8.0210387e+01   4.2189968e+02  -1.2236168e+01   3.1247129e+02   2.8440684e+01   3.7615484e+02   2.5000194e+01   2.7203548e+02   4.0646194e+01   2.5791968e+02  -2.1874452e+00   1.3757323e+02  -3.3285213e+01   2.5891710e+02  -3.7013368e+01   9.1563548e+01  -1.4863471e+01   1.2305129e+02  -1.4967006e+01   2.6902742e+02  -2.7318645e+01   1.5078065e+02  -2.1908258e+01   1.0735258e+02  -7.3407871e+00   5.9852323e+02   4.2371742e+00   2.9852742e+02   3.7714581e+01   8.3575484e+01  -2.6412000e+00   1.8518129e+02  -2.5254826e+01   1.1992161e+02   2.0730452e+00   4.6446452e+01  -2.7867652e+01   2.5315194e+02   2.4299458e+01   3.8325226e+02  -8.6498581e+00   1.6889065e+02   1.0635871e+00   4.1570323e+02  -1.1576903e+01   1.8530129e+02  -7.2041032e+00   2.5685194e+02   4.5716129e-02   1.3341355e+02  -1.7124387e+00   2.7338161e+02   3.8836645e+00   1.8195645e+02   2.9338065e+00   3.2205065e+02  -7.2982452e+00   2.3758516e+02   6.5189677e-01
   2.6751645e+02  -1.5579058e+01   2.3560387e+02  -3.6309923e+01   2.8482387e+02  -5.9820103e+01   2.2451290e+02  -8.2461935e+00   2.2911097e+02   5.8660645e-01   2.8923097e+02  -5.1913961e+01   3.0548097e+02   9.1249032e-01   2.2920548e+02  -9.1986968e+00   3.0641710e+02  -1.2717239e+01   5.4076129e+02   1.8049032e+00   4.1327129e+02   6.1321677e+00   4.3461194e+02  -7.1878632e+01   3.8857323e+02  -1.6032955e+01   2.6714161e+02  -5.4622942e+01   1.0485806e+02  -5.8825161e+00   3.0190839e+02  -3.2063639e+01   2.1910581e+02  -3.4173303e+01   4.6437742e+02   3.1649806e+01   5.5171065e+02   5.1981535e+01   5.4820548e+02   9.3807742e-01   3.7631839e+02   3.5451742e+00   9.5239355e+01  -3.2514310e+01   2.8534806e+02  -2.4936877e+01   1.5846710e+02  -1.0047045e+01   2.1166645e+02  -3.5665252e+01   1.7328677e+02  -2.0923587e+01   2.6535516e+02  -2.1934219e+01   1.3494226e+02  -1.5692516e+00   3.5201903e+02   6.1213806e+00   2.9915677e+02  -2.3488671e+01   6.6566042e+01  -3.7003764e+01   2.5363903e+02   4.0697265e+01   1.9740839e+02  -7.9600903e+00   2.2331419e+02  -6.5210297e+01   2.0822604e+02   1.9773436e+01   3.4656129e+02   3.7596387e+01   3.9511968e+02   1.9906232e+01   2.9092129e+02   1.1944684e+01   3.7393484e+02  -3.8492206e+01   2.7092548e+02   5.5184994e+01   2.3013968e+02  -4.9650452e+00   1.7134323e+02   1.0903187e+01   2.7046710e+02   1.7062632e+01   5.6793548e+01   1.8358129e+01   1.3693129e+02  -2.2187406e+01   2.8102742e+02  -5.1508645e+01   1.5828065e+02  -3.9758258e+01   9.9462581e+01  -1.2709587e+01   6.3363323e+02  -1.7131626e+01   3.0386742e+02   6.5617381e+01   9.3575484e+01   9.5588000e+00   2.2640129e+02  -1.1242581e-01   1.4847161e+02   7.4590452e+00   4.0966452e+01  -1.7339252e+01   2.4005194e+02   4.0574581e+00   3.1967226e+02   1.1654194e-01   1.6279065e+02   1.9815871e+00   4.5023323e+02  -6.6930323e-01   2.1711129e+02  -2.1289032e+00   2.2028194e+02   6.6813161e+00   1.3955355e+02  -1.5336387e+00   2.6842161e+02  -1.7239535e+01   1.7295645e+02  -4.2561935e+00   3.1728065e+02   5.2233548e+00   2.4153516e+02  -2.1664103e+01
   2.7496645e+02  -3.8285058e+01   2.4582387e+02  -2.5577523e+01   3.0427387e+02  -2.6716103e+01   2.4973290e+02   2.8462065e+00   2.1688097e+02   5.0785006e+01   3.1001097e+02  -5.3026361e+01   2.6504097e+02  -3.4023097e+00   2.4065548e+02  -3.3774697e+01   2.7896710e+02  -4.0741239e+01   5.1409129e+02  -9.1714968e+00   3.6305129e+02   1.4919768e+01   3.8216194e+02  -4.1012632e+01   3.9368323e+02   8.6782452e+00   2.8125161e+02  -4.7517419e+00   1.1030806e+02   6.9014839e+00   2.8879839e+02  -1.5574839e+01   2.2299581e+02   3.3515497e+01   4.0137742e+02   3.1359806e+01   5.2071065e+02   5.9351535e+01   4.8697548e+02   5.6164774e+00   3.3865839e+02  -9.1020258e+00   6.2239355e+01  -1.7324310e+01   3.2256806e+02   1.4425523e+01   2.1390710e+02  -2.8712245e+01   2.6755645e+02  -6.2466452e+01   2.0839677e+02   2.5817613e+01   3.0335516e+02  -4.2644219e+01   9.3282258e+01   5.9935484e+00   3.6812903e+02   6.6125806e+00   2.4715677e+02  -2.0768671e+01   7.9676042e+01  -2.1052564e+01   2.3296903e+02   3.5240865e+01   1.6462839e+02   1.6322310e+01   2.7497419e+02  -1.5003097e+01   1.8289604e+02  -9.7016352e-01   3.2967129e+02   3.1947587e+01   4.0277968e+02   2.9743432e+01   2.8580129e+02   2.7134284e+01   3.6248484e+02  -1.2246206e+01   2.4869548e+02   2.2513394e+01   2.1847968e+02  -1.4722452e+00   2.0601323e+02  -1.6320413e+01   3.0268710e+02  -3.3184968e+01   3.5673548e+01  -2.4062271e+01   1.4160129e+02  -2.1341006e+01   3.1180742e+02  -8.9710452e+00   1.8153065e+02  -1.3682581e+00   1.1102258e+02  -4.2294387e+01   5.9841323e+02  -6.2040258e+00   2.9163742e+02   6.2825781e+01   8.6125484e+01   1.5480000e-01   2.0729129e+02  -1.3693626e+01   1.2880161e+02   4.8126452e+00   5.5066452e+01  -1.3847252e+01   2.7829194e+02  -1.6117419e+00   3.4240226e+02  -7.5418581e+00   1.7556065e+02   1.6099987e+01   3.1127323e+02  -1.6122503e+01   1.6458129e+02   7.7334968e+00   2.4404194e+02  -4.8394839e+00   1.3941355e+02  -1.1002439e+01   2.6376161e+02  -2.3436735e+01   1.7833645e+02   2.0313406e+01   3.2805065e+02  -9.9682452e+00   2.3625516e+02  -4.0517032e+00
   2.3407645e+02  -2.2793858e+01   2.4549387e+02  -1.3661123e+01   3.0349387e+02  -5.6873703e+01   2.4062290e+02   2.2915006e+01   1.9811097e+02  -2.6933394e+01   2.8345097e+02  -5.6671561e+01   2.9259097e+02   5.9436903e+00   2.0665548e+02  -4.8346968e+00   3.4629710e+02  -3.5017639e+01   5.6842129e+02  -4.5178968e+00   3.9838129e+02   2.7983368e+01   3.9383194e+02  -3.9396232e+01   4.6990323e+02   6.3506452e+00   2.5758161e+02  -4.1298142e+01   1.0396806e+02   1.3188684e+01   3.4079839e+02  -4.7844839e+01   1.8299581e+02  -2.9064503e+01   3.6948742e+02   1.4461006e+01   4.7738065e+02   3.0927935e+01   4.8264548e+02   1.0632877e+01   3.6820839e+02   2.2863974e+01   1.3212935e+02  -2.4135510e+01   3.2067806e+02  -4.8093277e+01   1.9501710e+02  -2.5311045e+01   2.5333645e+02  -1.9218852e+01   2.0039677e+02  -2.2542387e+01   2.5768516e+02   5.1193806e+00   8.5832258e+01   4.2495484e+00   3.7345903e+02   3.1861806e+00   2.4304677e+02  -1.2439871e+01   8.3896042e+01  -4.6101635e+00   2.8774903e+02   1.7968465e+01   1.5051839e+02   5.6110968e-01   2.8764419e+02  -6.4666968e+00   1.8734604e+02  -1.1556164e+01   2.5578129e+02   2.9748787e+01   3.6444968e+02  -2.0970168e+01   2.5336129e+02  -1.0490516e+01   3.3115484e+02  -1.0289806e+01   2.4292548e+02   1.9084994e+01   2.6602968e+02  -2.0562452e+00   2.4890323e+02   2.9183871e+00   3.0580710e+02  -3.4984568e+01   5.8343548e+01  -1.2655871e+01   1.2416129e+02   3.0541935e+00   2.9480742e+02  -2.7491045e+01   1.4903065e+02   8.9817419e+00   1.1290258e+02  -2.6334787e+01   5.9141323e+02  -2.6440258e+00   2.7863742e+02   1.0305781e+01   9.2905484e+01   8.6124000e+00   2.2140129e+02   3.0517574e+01   1.4380161e+02  -7.0573548e+00   4.9396452e+01   2.7634839e-01   2.4443194e+02   1.4807058e+01   3.1882226e+02   6.4445419e+00   1.5227065e+02  -1.3036813e+01   3.2556323e+02   2.7684297e+01   1.9006129e+02   1.5225097e+01   2.3671194e+02   2.0266916e+01   1.4998355e+02   4.3019613e+00   3.0952161e+02  -2.4147535e+01   2.0923645e+02   1.6511406e+01   3.5338065e+02  -1.2944645e+01   2.3644516e+02  -7.9169032e+00
   2.2985645e+02  -2.4226258e+01   2.6027387e+02   3.0386477e+01   2.8927387e+02  -2.5846103e+01   1.5928290e+02   2.9862206e+01   2.0711097e+02   1.4456606e+01   2.8067097e+02  -3.2339161e+01   3.3892097e+02  -7.6270968e-01   1.8376548e+02  -1.5783497e+01   3.6607710e+02  -1.4160039e+01   6.0809129e+02   6.1985032e+00   3.8071129e+02   1.9396968e+01   3.9027194e+02  -5.1881432e+01   4.0413323e+02  -2.1577548e+00   2.8592161e+02  -3.2675342e+01   1.0574806e+02  -9.0737161e+00   3.5579839e+02  -2.6483871e-01   1.5665581e+02  -2.0507303e+01   3.5348742e+02   1.0301006e+01   5.7371065e+02   1.1115355e+00   5.0775548e+02  -1.0825923e+01   3.2998839e+02  -1.8408426e+01   7.6689355e+01  -5.7003097e+00   3.9879806e+02   6.5712258e-01   2.3323710e+02  -3.6986452e+00   2.5611645e+02  -3.1001252e+01   1.9972677e+02   1.9291213e+01   1.9202516e+02  -2.5178194e+00   1.3039226e+02   7.5747484e+00   3.5301903e+02  -4.6298619e+01   2.5660677e+02  -5.2414671e+01   5.6456042e+01  -1.6634964e+01   2.3285903e+02   7.9196645e+00   1.1417839e+02   8.2483097e+00   2.6086419e+02  -6.5654297e+01   1.7545604e+02  -3.2484964e+01   3.5301129e+02   9.1750387e+01   3.9711968e+02  -2.7253768e+01   2.7203129e+02   5.5658839e+00   3.5148484e+02  -1.9586206e+01   2.1392548e+02   6.7449935e+00   2.1147968e+02   8.7754839e-02   2.4534323e+02   2.4093187e+01   3.1324710e+02  -2.7809768e+01   7.6903548e+01  -1.0306710e+00   1.5027129e+02   2.3053935e+00   2.5402742e+02  -3.1008645e+01   1.5815065e+02  -4.6497858e+01   1.3790258e+02  -3.4674787e+01   6.2341323e+02  -3.8754026e+01   2.7330742e+02   4.0622181e+01   6.6235484e+01  -3.3474000e+01   1.9396129e+02  -5.7372258e+00   1.4147161e+02  -1.7420955e+01   4.5536452e+01  -2.5364852e+01   2.4577194e+02  -1.3680142e+01   3.1946226e+02  -2.6656658e+01   1.5813065e+02   2.3543871e+00   2.7870323e+02   1.2723097e+01   1.5377129e+02  -2.3831703e+01   2.6509194e+02   2.0616516e+01   1.3579355e+02  -7.0928387e+00   2.7366161e+02  -2.5328735e+01   2.1066645e+02   1.3397006e+01   3.3590065e+02  -8.3062452e+00   2.3811516e+02  -5.9105032e+00
   2.5829645e+02  -2.0731458e+01   2.8260387e+02  -2.3519923e+01   2.7794387e+02  -4.0489703e+01   2.0095290e+02   1.1858606e+01   1.9922097e+02  -2.8462194e+01   2.8078097e+02  -5.6687961e+01   3.0292097e+02   3.7872903e+00   2.2020548e+02  -6.5886968e+00   3.2174710e+02   6.6163613e+00   5.0342129e+02   5.6232103e+01   3.5460129e+02   8.4857677e+00   4.6361194e+02  -7.1088632e+01   5.3313323e+02  -1.8597755e+01   3.1203161e+02  -2.6764142e+01   7.6078065e+01  -2.0140116e+01   2.5057839e+02   6.1527613e+00   1.9121581e+02   1.7497897e+01   4.2559742e+02   1.5422206e+01   5.8438065e+02   3.8697935e+01   5.7042548e+02   1.9610477e+01   3.7620839e+02  -8.5560258e+00   1.1134935e+02  -5.3253110e+01   4.0134806e+02  -1.6216877e+01   1.7412710e+02  -1.5859845e+01   2.4555645e+02  -8.1564516e+00   2.3739677e+02  -3.3923871e+00   2.0246516e+02  -2.7930194e+00   1.2528226e+02   1.6313548e+01   3.1679903e+02  -1.0061019e+01   2.4738677e+02   5.1029290e+00   6.2456042e+01  -2.8004964e+01   2.8341903e+02   1.0644865e+01   1.2151839e+02   2.9661110e+01   2.2086419e+02  -1.2234297e+01   1.7045604e+02   9.5750365e+00   3.8312129e+02   8.5001587e+01   3.8755968e+02  -2.2038968e+01   2.3836129e+02  -6.5205161e+00   3.1904484e+02  -2.0431006e+01   3.0047548e+02  -7.2890065e+00   2.4691968e+02   1.0582555e+01   2.5457323e+02  -1.8645213e+01   2.8113710e+02   2.5390323e+00   6.7233548e+01  -1.0147071e+01   1.1649129e+02  -1.2662206e+01   2.1824742e+02  -2.2256245e+01   1.4690065e+02  -2.9217858e+01   1.4435258e+02   1.3692129e+00   6.0974323e+02  -2.1660426e+01   2.7952742e+02   3.7904581e+01   1.0223548e+02  -1.8684000e+01   2.3351129e+02  -1.7011226e+01   1.0658161e+02   5.5902452e+00   5.5916452e+01  -2.4155252e+01   2.3586194e+02   6.8226581e+00   3.9330226e+02  -2.8933858e+01   1.3422065e+02   1.9027187e+01   3.0075323e+02  -4.2809032e+00   1.6396129e+02  -1.2116903e+01   2.4523194e+02   5.7353161e+00   1.6560355e+02   4.8623613e+00   2.5357161e+02  -2.0811535e+01   2.0904645e+02   2.6266065e+00   3.3567065e+02  -1.0978452e+00   1.4587516e+02  -5.3413032e+00
   2.6274645e+02  -1.8417458e+01   2.5305387e+02  -4.3155923e+01   2.9082387e+02  -2.2860103e+01   2.0006290e+02   8.1598065e+00   1.6944097e+02  -1.3749794e+01   2.0190097e+02  -7.3147561e+01   2.6304097e+02   8.7690323e-02   2.4376548e+02  -2.2803497e+01   3.1685710e+02  -2.9112439e+01   4.6754129e+02  -2.0117497e+01   4.1438129e+02  -2.4066323e+00   3.5605194e+02  -2.2813832e+01   4.8168323e+02  -7.1417548e+00   3.2414161e+02  -3.2852942e+01   5.6308065e+01  -4.2285161e+00   2.5035839e+02  -2.9829639e+01   1.7532581e+02   1.3549097e+01   4.2571742e+02  -2.0373935e+00   5.5515065e+02   6.9263355e+00   5.8020548e+02  -1.4951923e+01   2.9476839e+02   1.2299174e+01   1.5990935e+02  -4.3687910e+01   3.8723806e+02  -1.4088077e+01   2.0046710e+02  -2.0187045e+01   2.1833645e+02  -4.9638852e+01   2.4195677e+02   3.9128129e+00   3.7735516e+02  -3.0454219e+01   8.1832258e+01   2.2569548e+01   3.1356903e+02  -1.4726194e+00   2.5671677e+02   1.5765290e+00   6.1226042e+01  -2.6865635e+00   2.3907903e+02   1.8422065e+01   1.0406839e+02   7.2771097e+00   2.5520419e+02  -5.0201497e+01   2.1900604e+02  -4.1989635e+00   3.6267129e+02   8.6757587e+01   3.4833968e+02   5.9886323e+00   2.5958129e+02   2.1891884e+01   3.7315484e+02  -5.4209806e+01   3.2925548e+02   6.1068594e+01   2.4236968e+02   9.3865548e+00   2.1834323e+02  -8.8568129e+00   3.1657710e+02  -2.7626168e+01   5.6563548e+01   1.0266529e+01   9.9271290e+01   1.3605394e+01   2.6980742e+02  -4.8381045e+01   1.5240065e+02  -4.5287858e+01   1.0124258e+02  -7.4019871e+00   6.0729323e+02   2.2755574e+01   2.9619742e+02   3.7790981e+01   7.3575484e+01   1.4888000e+00   2.6940129e+02  -1.6882426e+01   1.1836161e+02  -1.1802155e+01   4.9536452e+01  -1.5784852e+01   2.3719194e+02   9.4362581e+00   3.2504226e+02   2.5269419e+00   1.5389065e+02   1.6883587e+01   3.2932323e+02   1.0673497e+01   2.2044129e+02  -8.6853032e+00   2.8023194e+02   8.9353161e+00   1.5988355e+02   3.2129961e+01   2.9261161e+02   9.6526452e-01   2.1766645e+02   1.6597006e+01   3.3776065e+02  -2.6050452e+00   5.4115161e+01   3.2949677e-01
   2.7207645e+02  -2.3383858e+01   2.4238387e+02  -1.4962323e+01   2.5360387e+02  -4.1542503e+01   2.1073290e+02  -1.3637935e+00   2.0388097e+02  -5.8349935e+00   2.1112097e+02  -2.7775161e+01   2.8537097e+02   2.4861290e+01   2.4254548e+02  -8.3758968e+00   2.6041710e+02  -2.4367239e+01   5.1842129e+02   1.2592103e+01   4.9060129e+02   1.0275768e+01   3.9883194e+02  -4.6676232e+01   4.7290323e+02  -3.4889355e+01   2.9414161e+02  -2.5452942e+01   6.8968065e+01  -5.7131613e-01   2.8601839e+02  -5.7243871e-01   1.4365581e+02   1.8862697e+01   3.8371742e+02   1.6322606e+01   5.5660065e+02   3.0700335e+01   5.3253548e+02   3.8301677e+01   3.4943839e+02   3.9925574e+01   1.1668935e+02  -2.7790310e+01   3.5390806e+02  -3.0167742e-01   1.5734710e+02  -2.2627445e+01   2.7466645e+02  -3.8595252e+01   2.4372677e+02  -2.7898787e+01   3.7368516e+02  -1.1490619e+01   1.2728226e+02   6.8235484e+00   3.2179903e+02   1.0088981e+01   2.7015677e+02   7.1713290e+00   6.5456042e+01   1.1865036e+01   3.1407903e+02  -1.2479355e+00   1.2206839e+02  -5.6028903e+00   2.7242419e+02  -3.9799097e+01   2.5211604e+02  -3.5077635e+00   3.6623129e+02   6.0132787e+01   4.2711968e+02  -3.1376774e-01   2.6247129e+02   7.1106839e+00   3.8126484e+02   7.0139355e-01   3.8858548e+02   1.3992194e+01   2.6258968e+02  -1.2451045e+01   2.3890323e+02  -3.0061613e+01   3.0557710e+02  -7.1961677e+00   6.6013548e+01   5.4005290e+00   1.0682129e+02  -3.1108606e+01   2.3191742e+02  -4.5798452e+00   1.6853065e+02  -3.1698258e+01   9.1462581e+01  -1.5619587e+01   5.9352323e+02  -4.5928258e+00   2.6141742e+02   6.8353381e+01   7.4905484e+01   1.6832400e+01   2.6051129e+02  -5.7212258e+00   1.5192161e+02  -3.8816955e+01   5.4206452e+01  -1.8348452e+01   2.2619194e+02   7.5562581e+00   2.5651226e+02  -5.7306581e+00   1.4403065e+02   7.9123871e+00   3.0151323e+02  -1.0251703e+01   1.8530129e+02  -2.8354103e+01   2.5537194e+02  -5.6958839e+00   1.5774355e+02   3.4411613e+00   3.1247161e+02  -1.6713535e+01   2.3166645e+02   7.6270065e+00   3.1557065e+02   1.6930155e+01   3.8305161e+01   2.0164297e+01
   2.2063645e+02  -3.1158658e+01   2.1682387e+02  -1.5477523e+01   2.9416387e+02  -5.0677303e+01   1.9851290e+02  -2.4606194e+01   2.1733097e+02  -1.5690994e+01   2.4234097e+02  -6.5052761e+01   2.8415097e+02  -5.1511097e+00   2.6287548e+02  -4.2332297e+01   2.9596710e+02  -2.8551239e+01   4.8565129e+02   5.5437032e+00   4.4516129e+02   9.1096774e-01   3.9961194e+02  -1.8858632e+01   4.0390323e+02  -2.0029355e+01   2.9814161e+02  -1.6432942e+01   8.0418065e+01  -2.4157316e+01   2.3513839e+02  -2.5612039e+01   1.5643581e+02  -4.2049703e+01   4.2748742e+02   1.6010065e+00   5.4526065e+02  -2.6172465e+01   6.0242548e+02  -2.2069523e+01   3.5487839e+02  -2.2399626e+01   1.0179935e+02  -4.4929110e+01   2.7345806e+02  -2.4205677e+01   2.0534710e+02  -5.3574452e+00   2.0277645e+02  -4.0394052e+01   2.4817677e+02  -1.1364787e+01   3.5068516e+02  -3.1540619e+01   1.1083226e+02   6.1395484e+00   3.0890903e+02   6.7901806e+00   2.8338677e+02   4.4662929e+01   3.3346042e+01   4.2138365e+00   2.5530903e+02   1.2673665e+01   1.4851839e+02  -9.0488903e+00   2.3397419e+02  -3.5283097e+01   2.1178604e+02   3.8286365e+00   3.8056129e+02   6.4656387e+01   3.9989968e+02  -1.8916168e+01   2.2692129e+02  -1.1495316e+01   2.7759484e+02  -1.5345006e+01   3.5769548e+02   1.2023394e+01   2.5613968e+02  -6.8250452e+00   2.3357323e+02  -3.9525213e+01   2.6857710e+02  -2.4896168e+01   8.1123548e+01  -1.1698271e+01   1.2182129e+02  -2.1868606e+01   2.5891742e+02  -3.9598452e+00   1.6528065e+02  -2.6568258e+01   6.6132581e+01   9.0668129e+00   6.2507323e+02  -6.1168258e+00   2.7063742e+02   7.7945781e+01   6.8015484e+01  -1.9836400e+01   2.0551129e+02  -9.4412258e+00   1.5380161e+02  -1.5747355e+01   6.2966452e+01  -1.8092516e+00   2.4696194e+02   1.0034658e+01   2.7788226e+02  -7.9102581e+00   1.3836065e+02  -1.7064013e+01   3.0875323e+02  -2.8709032e+00   1.7053129e+02  -2.9312503e+01   2.4790194e+02  -1.0008284e+01   1.3193355e+02   1.3265961e+01   3.0961161e+02  -2.0584735e+01   2.2485645e+02   1.8971806e+01   3.5152065e+02  -8.6058452e+00   5.1015161e+01   9.4374968e+00
   2.4529645e+02   6.7585419e+00   2.6360387e+02  -3.8549923e+01   3.4038387e+02  -4.0044903e+01   1.7395290e+02   2.4248606e+01   2.0466097e+02   2.0322606e+01   2.1845097e+02  -4.9251561e+01   2.7459097e+02   2.4383690e+01   2.0176548e+02  -2.4893497e+01   2.9096710e+02  -1.6371239e+01   4.9687129e+02   1.5986103e+01   4.5960129e+02   1.1755768e+01   3.9527194e+02  -2.7951432e+01   4.7301323e+02   4.1018452e+00   3.0580161e+02  -3.2825742e+01   1.0152806e+02  -1.8176116e+01   2.2724839e+02  -3.6540839e+01   1.8221581e+02  -5.0021032e+00   4.4815742e+02   5.6497406e+01   5.3138065e+02   8.4979355e+00   5.4931548e+02   1.9179277e+01   3.5365839e+02   9.8079742e+00   8.9239355e+01  -1.0343097e+00   3.0845806e+02  -5.3335677e+01   1.6701710e+02  -1.2291045e+01   2.3966645e+02  -1.3015252e+01   2.5061677e+02  -2.6779987e+01   3.2157516e+02   3.6568181e+01   1.3839226e+02   8.2474839e-01   2.5779903e+02  -7.9010194e+00   3.1604677e+02  -2.1059871e+01   9.6346042e+01  -4.6386164e+01   2.7119903e+02   1.1402465e+01   1.3317839e+02  -1.6016903e+00   2.4231419e+02  -2.1170297e+01   1.9345604e+02  -2.7049635e+00   3.8445129e+02   3.8565187e+01   3.4877968e+02  -2.6065677e+00   2.2680129e+02  -2.1457161e+00   1.9004484e+02  -9.1110065e+00   4.0647548e+02   1.4230994e+01   2.9269968e+02  -1.3519845e+01   1.8523323e+02  -1.7208013e+01   3.3157710e+02  -4.0276168e+01   7.1453548e+01  -3.0814671e+01   1.4716129e+02  -4.3358065e+00   2.8268742e+02  -3.3521445e+01   1.5140065e+02  -2.4457858e+01   9.3902581e+01  -1.4924787e+01   6.2818323e+02   4.0843742e+00   2.6230742e+02   5.9282181e+01   6.1235484e+01   8.4760000e+00   2.1963129e+02  -2.3010826e+01   1.6680161e+02   3.9926452e+00   5.6726452e+01   3.2099484e+00   2.5758194e+02   1.0085058e+01   2.7051226e+02   1.3259342e+01   1.3551065e+02   7.0739871e+00   3.0213323e+02  -8.8213032e+00   1.5668129e+02  -5.9645032e+00   2.5476194e+02   1.6829161e+00   1.4750355e+02   8.8303613e+00   2.9199161e+02  -1.3605135e+01   1.7514645e+02  -1.3813935e+00   3.3057065e+02   8.7301548e+00   5.0115161e+01  -2.1350503e+01
   2.3429645e+02   3.7485419e+00   2.5616387e+02  -2.1064723e+01   2.7916387e+02  -2.0037303e+01   1.9317290e+02  -1.8489935e+00   2.0166097e+02  -8.4373935e+00   2.5301097e+02  -3.1126361e+01   2.9126097e+02  -1.3389910e+01   2.5731548e+02  -5.1887497e+01   3.3596710e+02  -3.6411239e+01   5.0031129e+02   2.4590903e+01   4.0160129e+02   2.2725768e+01   4.3305194e+02  -1.3973832e+01   5.2357323e+02  -3.7129548e+00   3.0458161e+02  -1.9288142e+01   7.2748065e+01   9.9062839e+00   2.7046839e+02  -1.0108439e+01   1.6721581e+02  -1.2242103e+01   3.9693742e+02  -2.9549935e+00   5.0538065e+02  -1.6422065e+01   4.8897548e+02   1.0896477e+01   3.5854839e+02  -7.4732258e+00   1.1268935e+02  -4.7030968e-01   4.1034806e+02   4.5131226e+00   2.0968710e+02   5.2953548e+00   1.9711645e+02  -3.0171252e+01   2.2206677e+02  -1.6825987e+01   2.6024516e+02  -4.9754194e+00   1.1483226e+02   2.6149548e+01   3.6068903e+02   1.1087781e+01   2.3893677e+02  -1.1107097e-01   6.3676042e+01  -8.4325635e+00   2.6574903e+02   9.3984645e+00   1.4129839e+02   2.9687097e+00   2.1409419e+02  -1.6472697e+01   2.1345604e+02  -1.2864964e+01   3.4934129e+02   6.5593987e+01   3.2966968e+02   2.8122323e+00   2.2758129e+02   4.6818839e+00   2.1615484e+02  -2.0199806e+01   3.9114548e+02   3.2787394e+01   5.6699677e+01   5.6901548e+00   1.6368323e+02   6.8459871e+00   2.8535710e+02  -6.8856774e-01   8.3233548e+01  -1.1307071e+01   1.2616129e+02   1.2341935e+00   2.5524742e+02  -2.2216245e+01   1.4603065e+02  -3.2778258e+01   6.6682581e+01  -1.9747187e+01   7.0007323e+02  -1.1776826e+01   2.2675742e+02   3.9126181e+01   8.5575484e+01   8.6488000e+00   2.5229129e+02  -2.1843626e+01   1.7947161e+02   2.8690452e+00   4.5966452e+01  -3.3092516e+00   2.8562194e+02   1.8018581e+00   2.7935226e+02   1.5662142e+01   1.4727065e+02  -9.1681290e-01   3.0527323e+02   4.9274968e+00   1.5353129e+02  -5.9025032e+00   2.3999194e+02   1.1724516e+01   1.4298355e+02  -7.1880387e+00   3.1818161e+02  -1.5410335e+01   1.9985645e+02  -8.7819355e-01   3.4262065e+02   2.7156155e+01   6.2255161e+01  -3.4617032e+00
   2.5807645e+02  -1.6263858e+01   2.4993387e+02  -3.2236323e+01   3.1116387e+02  -3.0487303e+01   1.9895290e+02   1.3018606e+01   2.4544097e+02  -4.4997935e+00   3.0512097e+02  -4.9185161e+01   3.2148097e+02  -1.0137510e+01   2.2187548e+02   1.6947703e+01   3.5263710e+02   4.2551613e+00   5.0842129e+02  -3.5387897e+01   3.6194129e+02   2.2118568e+01   3.8505194e+02  -2.3693832e+01   5.1424323e+02  -1.0746555e+01   3.1014161e+02  -2.0732942e+01   8.9748065e+01   6.3262839e+00   3.0713839e+02   4.7379613e+00   1.6921581e+02   1.7147897e+01   3.7337742e+02   1.8369806e+01   5.6460065e+02   3.5840335e+01   5.7820548e+02   5.8680774e+00   3.4076839e+02   3.1691742e+00   1.1312935e+02  -3.1395510e+01   4.0956806e+02  -5.6444774e+00   2.1634710e+02  -4.0797445e+01   2.1689645e+02  -3.3303652e+01   1.4761677e+02   2.4001290e-01   2.0002516e+02  -1.2937819e+01   1.2650226e+02   3.7665948e+01   3.2056903e+02   1.5637381e+01   2.9327677e+02  -5.0182710e+00   7.2226042e+01   3.6534365e+00   2.2274903e+02   4.3884645e+00   1.4117839e+02  -1.0216903e+00   2.0242419e+02  -1.9869097e+01   2.0622604e+02   3.9334365e+00   3.1756129e+02   1.0891639e+02   3.7666968e+02   2.1722232e+01   2.5680129e+02   1.9564284e+01   1.8559484e+02   1.7014994e+01   3.4247548e+02   2.5240994e+01   8.1259677e+01  -3.4604645e+01   1.7923323e+02   1.4271987e+01   2.9491710e+02  -4.2223368e+01   7.0453548e+01  -8.2846710e+00   1.2149129e+02   1.3267794e+01   2.5935742e+02  -3.6545045e+01   1.6403065e+02   6.9117419e+00   8.2462581e+01  -7.2395871e+00   6.9218323e+02   2.0964374e+01   2.7363742e+02   2.1155781e+01   8.4015484e+01  -5.3464000e+00   2.3829129e+02  -2.3173626e+01   1.8592161e+02  -9.3169548e+00   5.3106452e+01  -1.8350452e+01   2.6224194e+02   9.5225806e-01   3.1519226e+02  -9.2050581e+00   1.1065065e+02   4.4827871e+00   3.1018323e+02   1.8294697e+01   1.6706129e+02  -1.2174903e+01   2.1609194e+02   2.1536516e+01   1.3017355e+02  -2.0732387e+00   2.8618161e+02  -1.5330335e+01   1.9880645e+02   2.9658065e+00   3.3952065e+02  -3.6958452e+00   3.6205161e+01   3.2422968e+00
   2.4485645e+02  -4.0876258e+01   2.3582387e+02  -3.1887523e+01   2.8382387e+02  -3.7630103e+01   1.7739290e+02  -1.1806594e+01   2.0966097e+02  -1.9517394e+01   3.1390097e+02  -9.5217561e+01   2.7326097e+02  -1.7949910e+01   2.6109548e+02  -2.7639897e+01   3.4207710e+02   1.8759961e+01   5.5265129e+02  -2.9262968e+00   3.8405129e+02   7.2397677e+00   3.5516194e+02  -4.4742632e+01   4.9213323e+02   4.9122452e+00   2.4992161e+02  -1.2575342e+01   6.6968065e+01   1.3808684e+01   2.8746839e+02  -5.6884387e+00   1.8421581e+02   8.6178968e+00   2.8404742e+02   1.1076206e+01   5.6060065e+02   1.4040335e+01   4.8586548e+02   4.0815277e+01   3.4620839e+02   2.0953974e+01   9.2349355e+01  -2.1063110e+01   3.8167806e+02  -1.4132774e+00   2.3701710e+02  -2.0111045e+01   2.4489645e+02  -3.3433652e+01   2.0695677e+02  -9.3971871e+00   2.0135516e+02  -3.0442194e+00   1.0661226e+02  -1.6302852e+01   2.7479903e+02  -8.8110194e+00   2.7015677e+02  -2.5938671e+01   6.6456042e+01  -3.4764964e+01   2.2896903e+02  -9.7691355e+00   1.3617839e+02   3.0483097e+00   1.9486419e+02  -5.5264297e+01   2.0200604e+02  -6.0896352e-01   3.3578129e+02   9.8348787e+01   3.6744968e+02  -1.6650168e+01   2.4858129e+02   1.9551884e+01   2.0682484e+02   7.6659355e-01   3.4503548e+02  -1.6743806e+01   8.8809677e+01  -2.2098645e+01   1.9101323e+02   1.6879587e+01   2.6180710e+02  -1.8914568e+01   4.5673548e+01  -3.3022710e+00   1.2049129e+02   2.6907794e+01   2.4146742e+02  -4.7783845e+01   1.5478065e+02  -1.7848258e+01   9.3572581e+01   5.7616129e+00   6.0685323e+02   9.3407742e+00   2.3630742e+02   6.2802181e+01   6.6015484e+01   1.4433600e+01   2.3051129e+02  -1.4771226e+01   1.2025161e+02   1.1496645e+01   6.0396452e+01  -3.2793652e+01   2.4938194e+02  -1.5398942e+01   2.6977226e+02  -1.6101458e+01   1.4336065e+02  -1.4514013e+01   2.6323323e+02   1.2406968e+00   1.8544129e+02  -3.2505303e+01   2.2690194e+02  -1.1382839e+00   1.1117355e+02  -9.3132387e+00   2.6085161e+02  -1.2113935e+01   1.8166645e+02   2.0470065e+00   3.1286065e+02  -9.9930452e+00   5.6875161e+01  -9.0813032e+00
   2.3474645e+02  -7.6174581e+00   2.1160387e+02  -2.5719923e+01   2.7149387e+02  -3.3093703e+01   1.5228290e+02   1.3422206e+01   2.0844097e+02   4.1302065e+00   2.4545097e+02  -3.6971561e+01   2.9926097e+02   4.6400903e+00   2.3576548e+02  -1.5613497e+01   3.2252710e+02  -2.7336039e+01   5.0131129e+02  -4.4149097e+01   3.8749129e+02   3.1964568e+01   2.9961194e+02  -4.2298632e+01   5.2301323e+02  -4.6788155e+01   2.8769161e+02  -3.1816942e+01   6.1198065e+01   1.4270284e+01   2.8379839e+02  -4.4614839e+01   1.7710581e+02   2.7466968e+00   1.5526742e+02   2.7928606e+01   5.6304065e+02   4.8735135e+01   5.3497548e+02  -2.9003523e+01   3.2265839e+02  -1.4272026e+01   1.0156935e+02  -2.9910710e+01   3.7356806e+02   1.7345523e+01   1.7523710e+02  -6.2786452e+00   2.2944645e+02  -6.0876516e+00   2.0661677e+02  -2.1479987e+01   2.3979516e+02  -1.1779419e+01   1.2305226e+02  -5.1680516e+00   2.9945903e+02  -1.0453819e+01   2.6360677e+02   1.0805329e+01   6.5566042e+01  -1.3033764e+01   2.5985903e+02   1.8696645e+00   1.4406839e+02  -1.7812890e+01   2.1820419e+02  -4.3241497e+01   2.1700604e+02  -1.6478964e+01   2.9767129e+02   7.5287587e+01   3.8200968e+02  -1.0264968e+01   1.9080129e+02  -3.1557161e+00   2.0648484e+02  -7.7662065e+00   3.8703548e+02  -1.5538065e+00   8.7259677e+01  -1.0424645e+01   1.3757323e+02   9.7147871e+00   2.5568710e+02  -1.5084968e+01   7.2673548e+01  -2.4462271e+01   1.2593129e+02   1.0142594e+01   2.7080742e+02  -4.0461045e+01   1.5653065e+02  -2.0488258e+01   6.3132581e+01  -1.0573187e+01   6.1952323e+02  -2.2332826e+01   2.4686742e+02   4.9627381e+01   7.5345484e+01  -9.3128000e+00   2.1551129e+02   1.5387742e+00   1.4003161e+02   3.1342452e+00   5.4066452e+01  -4.1387252e+01   2.8553194e+02  -1.1509419e+00   3.1425226e+02  -1.1029858e+01   1.6975065e+02   8.4247871e+00   3.0618323e+02   2.7234697e+01   1.9630129e+02   7.5758968e+00   2.5109194e+02  -1.4833484e+01   1.3246355e+02  -1.2916439e+01   3.0371161e+02  -7.8227355e+00   1.9195645e+02   1.7563806e+01   3.1638065e+02  -1.6274645e+01   5.7115161e+01  -5.3805032e+00
   2.1229645e+02  -3.6161458e+01   2.3093387e+02   7.5036774e+00   2.8605387e+02  -4.3028503e+01   1.6073290e+02   6.8562065e+00   1.8011097e+02   2.4066606e+01   3.1701097e+02  -6.1696361e+01   1.8548097e+02   1.9962490e+01   2.4842548e+02  -2.3176297e+01   3.2429710e+02   5.6323613e+00   5.1676129e+02  -4.4950968e+00   3.9949129e+02   3.9894568e+01   3.5061194e+02  -4.1158632e+01   5.4435323e+02   7.1746452e+00   2.7758161e+02  -2.0788142e+01   8.6418065e+01   5.5926839e+00   2.3524839e+02  -1.1290839e+01   1.5876581e+02  -1.2610323e-01   2.0882742e+02  -1.8576194e+01   5.2926065e+02   1.4375355e+00   4.6242548e+02   1.4130477e+01   3.3398839e+02   8.6015742e+00   1.1112935e+02  -3.4550968e-01   3.5279806e+02  -1.4662877e+01   2.4812710e+02  -4.8898452e+00   2.3066645e+02  -1.1855252e+01   2.1395677e+02   1.7152813e+01   3.0890516e+02   1.6241781e+01   1.0072226e+02   2.0058348e+01   3.3745903e+02  -1.4938194e+00   2.1682677e+02  -1.8782271e+01   5.2786042e+01  -1.1671364e+01   2.1552903e+02  -1.3639355e+00   1.5640839e+02   1.1089910e+01   1.8264419e+02  -3.3506697e+01   1.7289604e+02  -7.3016352e-01   4.0667129e+02   9.3677587e+01   3.5889968e+02   2.0033832e+01   2.2269129e+02  -9.3769161e+00   1.9304484e+02  -8.1310065e+00   3.4825548e+02  -6.4514065e+00   8.4369677e+01  -3.5234452e+00   1.3201323e+02  -1.1840413e+01   3.0302710e+02  -2.4992168e+01   7.6343548e+01  -2.5645871e+01   1.0893129e+02   4.9425935e+00   2.1002742e+02  -9.9386452e+00   1.0715065e+02  -1.7287858e+01   9.9242581e+01  -1.2581987e+01   5.5329323e+02   1.1405574e+01   2.8163742e+02   5.6845781e+01   7.0015484e+01  -1.8864000e+00   2.1974129e+02  -3.0019626e+01   1.3414161e+02   4.3854452e+00   5.3066452e+01  -6.8272516e+00   2.2900194e+02   4.5214581e+00   3.5298226e+02  -6.0182581e+00   1.7508065e+02   2.9908387e+01   2.8061323e+02  -1.2529703e+01   1.6230129e+02   6.1558968e+00   2.3242194e+02   7.5701161e+00   1.0260355e+02   3.8023613e+00   2.7633161e+02   1.9876645e+00   1.9599645e+02  -3.9093935e+00   3.2109065e+02  -1.1714452e+00   5.0305161e+01   1.2394297e+01
   2.2963645e+02  -4.4438658e+01   2.2316387e+02   1.8905277e+01   2.8360387e+02  -2.0282503e+01   1.4917290e+02  -1.4998994e+01   2.2222097e+02  -1.5302194e+01   2.9534097e+02  -2.2402761e+01   2.4037097e+02  -3.7687097e+00   1.7231548e+02  -4.0197497e+01   3.9085710e+02  -3.0692439e+01   5.4098129e+02  -1.9882697e+01   3.7583129e+02  -1.8726323e+00   3.4094194e+02  -2.0275032e+01   5.1646323e+02  -4.8141548e+00   2.5714161e+02  -5.6372942e+01   6.0968065e+01   3.1786839e+00   2.5301839e+02   8.3975613e+00   1.7843581e+02   1.7640297e+01   2.0415742e+02  -7.5259355e-01   5.6804065e+02  -8.8848645e+00   5.1053548e+02  -1.6488323e+01   3.4209839e+02   6.2774194e-02   6.8129355e+01  -2.6795510e+01   3.5812806e+02  -9.3092774e+00   2.0934710e+02  -1.6677445e+01   1.9511645e+02  -3.2341252e+01   2.0506677e+02   1.9194013e+01   2.7924516e+02  -4.2715419e+01   7.2392258e+01   6.2147484e+00   3.6645903e+02  -1.2538194e+00   3.2160677e+02  -3.7944671e+01   7.0346042e+01  -3.2966164e+01   3.0830903e+02  -1.0786335e+01   1.2984839e+02   1.9554710e+01   1.5753419e+02  -4.6607897e+01   1.8334604e+02  -8.8961635e+00   3.8089129e+02   5.1409987e+01   3.8011968e+02   1.4226232e+01   2.8092129e+02   1.5074684e+01   1.9659484e+02  -2.2305006e+01   3.3947548e+02  -1.6859006e+01   7.3919677e+01  -1.5797445e+01   2.0957323e+02  -1.3275213e+01   3.2735710e+02  -9.1585677e+00   4.4233548e+01  -7.0770710e+00   1.0371129e+02  -2.7859806e+01   1.9757742e+02  -2.3942645e+01   1.6153065e+02  -3.5768258e+01   9.4572581e+01  -1.5428387e+01   5.3063323e+02  -1.5111626e+01   2.1241742e+02   5.4053381e+01   8.9575484e+01  -1.0791200e+01   2.0607129e+02  -1.6816026e+01   1.1280161e+02  -2.2577355e+01   4.8916452e+01  -3.4952516e+00   2.4338194e+02   1.8941058e+01   3.2893226e+02  -2.4154258e+01   1.7208065e+02   2.4908387e+01   3.1194323e+02   6.9138968e+00   1.6896129e+02  -4.2616903e+01   2.6566194e+02  -1.1049084e+01   1.4312355e+02  -7.2992387e+00   2.9871161e+02  -6.1273548e-01   1.9838645e+02  -1.9505935e+00   3.1052065e+02  -1.6515845e+01   1.6744516e+02  -3.5690323e-01
   2.0796645e+02  -3.1475058e+01   2.4171387e+02  -1.6468723e+01   3.0538387e+02  -3.6804903e+01   1.7084290e+02   3.6047406e+01   1.6899097e+02  -2.1493794e+01   3.1301097e+02  -5.9596361e+01   2.8448097e+02   1.7592490e+01   2.0931548e+02   7.8425032e+00   3.5974710e+02  -3.6983639e+01   5.5465129e+02  -6.8662968e+00   4.2271129e+02   9.8169677e+00   3.8294194e+02  -2.9185032e+01   5.4101323e+02   1.5331845e+01   2.9169161e+02  -1.8586942e+01   5.0968065e+01  -2.4461316e+01   2.5657839e+02  -4.6997239e+01   1.7576581e+02  -6.8161032e+00   1.6659742e+02   5.2522065e+00   5.4404065e+02   3.2145135e+01   4.5120548e+02  -2.7081923e+01   3.2231839e+02   1.8755174e+01   8.6349355e+01  -5.1583110e+01   3.6379806e+02  -7.6287742e-01   2.1434710e+02  -2.9407445e+01   2.1633645e+02  -2.1368852e+01   2.3084677e+02  -1.3638387e+01   3.0868516e+02   6.1493806e+00   1.0383226e+02   2.0259548e+01   3.3923903e+02   3.9237806e+00   2.5415677e+02   5.6713290e+00   6.5226042e+01  -2.8116564e+01   2.6485903e+02  -2.5640335e+01   1.0651839e+02  -2.6918890e+01   1.7997419e+02  -1.6073097e+01   1.7378604e+02   1.9198636e+01   3.8601129e+02   2.2890387e+01   1.6300968e+02   4.4750323e+00   2.8036129e+02   1.4569484e+01   2.2159484e+02  -2.5415006e+01   3.2958548e+02  -7.6178065e+00   9.4259677e+01   1.1253548e+00   2.5546323e+02  -8.3864129e+00   3.0268710e+02  -3.4294968e+01   7.1453548e+01  -5.8146710e+00   1.0471129e+02  -1.4719806e+01   1.7135742e+02  -2.7735045e+01   1.1615065e+02  -3.3007858e+01   1.5313258e+02  -2.8443187e+01   5.5318323e+02  -8.2556258e+00   2.6841742e+02   3.9123381e+01   7.1795484e+01  -2.5918800e+01   1.9663129e+02  -6.9508258e+00   1.1792161e+02   8.3430452e+00   4.1156452e+01  -1.6594452e+01   2.3638194e+02   1.9071058e+01   3.7935226e+02  -2.7287858e+01   1.5384065e+02   1.2697587e+01   3.2599323e+02   1.2459897e+01   1.7287129e+02  -2.3209703e+01   2.3518194e+02  -3.2068387e-01   1.2827355e+02   2.4187613e+00   2.9695161e+02  -7.7119355e+00   1.9419645e+02   3.3460645e-01   3.3200065e+02   2.4257548e+00   3.0115516e+02  -8.0937032e+00
   1.9907645e+02  -2.2323858e+01   2.6027387e+02  -4.4063523e+01   3.3827387e+02  -1.9316103e+01   1.8417290e+02  -9.2389935e+00   1.8833097e+02  -2.4040994e+01   2.8667097e+02  -2.5709161e+01   3.0048097e+02  -2.7457510e+01   2.6465548e+02  -2.3646968e+00   3.3918710e+02  -4.2898839e+01   5.1931129e+02  -2.0589097e+01   4.5894129e+02  -1.8614323e+00   3.6850194e+02  -4.6699832e+01   4.6257323e+02  -2.5832955e+01   3.2047161e+02  -2.5669342e+01   6.0308065e+01  -3.7438516e+01   3.0413839e+02  -1.0472039e+01   1.5443581e+02   7.3302968e+00   1.7015742e+02  -9.1425935e+00   4.7149065e+02   4.1691355e+00   4.5264548e+02  -1.4197123e+01   3.0887839e+02  -1.8296258e+00   9.5569355e+01  -1.2770710e+01   4.3379806e+02  -3.6928774e+00   1.7390710e+02   1.9377548e+00   2.3922645e+02   2.6689948e+01   1.9350677e+02   1.2228813e+01   2.9513516e+02   7.3433806e+00   8.8722258e+01   1.8358348e+01   3.5734903e+02   1.7354981e+01   2.9549677e+02   4.3641290e+00   6.2456042e+01  -2.5674964e+01   2.5385903e+02  -3.9903355e+00   1.4151839e+02  -1.6088903e+00   1.9420419e+02  -4.0211497e+01   1.7089604e+02   2.8798365e+00   3.8367129e+02   5.9737587e+01   1.1166968e+02   6.9222323e+00   2.8669129e+02  -6.8269161e+00   2.1659484e+02   5.6549935e+00   2.7436548e+02   2.5697935e+00   8.0589677e+01   2.3778955e+01   2.6034323e+02  -4.0666813e+01   3.0268710e+02  -3.0624968e+01   5.7563548e+01   1.1865290e+00   1.2927129e+02   1.2053935e+00   2.2691742e+02  -2.0289845e+01   1.2578065e+02  -2.0158258e+01   1.2557258e+02  -1.8348387e+01   5.5196323e+02   1.2961974e+01   2.3408742e+02   5.4979781e+01   7.2235484e+01  -2.4624000e+01   1.9918129e+02   1.6251742e+00   1.0647161e+02   1.5990452e+00   5.3256452e+01  -8.5124516e+00   2.2662194e+02   3.6618581e+00   3.1298226e+02  -2.7458258e+01   1.1851065e+02   2.3839871e+00   3.0880323e+02   5.9509677e-01   1.3644129e+02  -2.1965303e+01   2.2395194e+02   7.4377161e+00   1.6341355e+02  -1.5824387e+00   2.7457161e+02  -1.7591535e+01   1.8480645e+02  -2.0541935e+00   3.4895065e+02  -9.7402452e+00   2.7272516e+02  -4.3493032e+00
   1.6474645e+02  -2.3574581e+00   1.8193387e+02  -5.1466323e+01   3.1371387e+02  -4.1471303e+01   1.6262290e+02   3.8815006e+01   1.8111097e+02  -2.1233935e+00   3.0123097e+02  -5.8203961e+01   2.1870097e+02   2.2854890e+01   2.1720548e+02  -7.5686968e+00   2.9585710e+02   8.1275613e+00   5.3331129e+02  -9.7090968e+00   3.8771129e+02   2.8056968e+01   3.7605194e+02  -5.3523832e+01   4.8090323e+02   1.9030645e+01   3.0847161e+02  -3.8479342e+01   5.1308065e+01   1.3511484e+01   2.6846839e+02  -3.0498439e+01   1.8410581e+02   9.5669677e-01   1.6182742e+02   2.6523806e+01   4.7482065e+02  -1.0757265e+01   4.4431548e+02   2.0292774e+00   4.0687839e+02  -6.2296258e+00   9.7129355e+01  -1.0225510e+01   4.3823806e+02  -1.9828077e+01   2.0779710e+02  -2.8834452e+00   2.6066645e+02  -1.5585252e+01   2.4995677e+02   8.7128129e+00   3.1824516e+02  -1.9055419e+01   1.0117226e+02   1.0582348e+01   3.4712903e+02  -8.3774194e+00   2.7149677e+02   3.7241290e+00   6.5896042e+01  -2.6101635e+00   2.5452903e+02   2.1860645e+00   1.4851839e+02   2.9281110e+01   1.8320419e+02  -1.2001497e+01   1.2989604e+02   9.1598365e+00   3.5445129e+02   4.4855187e+01   1.3444968e+02   1.4209832e+01   2.4858129e+02   3.6771884e+01   2.1270484e+02  -1.4033806e+01   3.0436548e+02   3.5509794e+01   7.8479677e+01  -2.8052245e+01   2.0779323e+02  -2.9028129e+00   2.8591710e+02  -3.5843368e+01   7.6013548e+01  -1.7509471e+01   1.1316129e+02  -3.1835806e+01   2.1524742e+02  -2.2356245e+01   1.4328065e+02  -1.2058258e+01   1.0590258e+02  -1.9554787e+01   6.1441323e+02  -4.8402581e-01   2.6641742e+02   6.5613381e+01   6.9345484e+01   1.4717200e+01   2.1696129e+02  -3.4907226e+01   1.4503161e+02  -4.3485755e+01   5.8536452e+01  -1.8834852e+01   2.5110194e+02  -1.4865419e+00   3.0109226e+02  -1.4607058e+01   1.4598065e+02  -1.0573613e+01   3.0851323e+02  -1.0571703e+01   1.7863129e+02  -1.1960503e+01   2.5495194e+02  -8.4222839e+00   1.4993355e+02   1.9345961e+01   2.9533161e+02  -5.8223355e+00   2.0247645e+02  -2.1377935e+00   3.1357065e+02   7.6015484e-01   2.4458516e+02  -4.6181032e+00
   3.1485645e+02  -2.7256258e+01   2.1816387e+02  -2.4804723e+01   2.7527387e+02  -2.9396103e+01   1.8728290e+02  -3.8157794e+01   1.7766097e+02  -3.9573935e+00   2.5190097e+02  -3.8817561e+01   2.2270097e+02  -4.4125110e+01   2.4042548e+02  -1.3986297e+01   3.1529710e+02  -6.8676387e+00   4.6520129e+02   1.2959703e+01   3.6305129e+02   1.7919768e+01   4.2638194e+02  -4.3880232e+01   4.3401323e+02  -1.2888155e+01   3.5225161e+02  -2.8431742e+01   6.1858065e+01  -2.4442516e+01   2.7757839e+02  -2.4007239e+01   1.6465581e+02  -2.3773032e+00   1.7993742e+02  -1.5594994e+01   3.6604065e+02  -2.8944865e+01   4.9753548e+02   1.1101677e+01   3.8698839e+02   1.1921574e+01   1.1590935e+02   3.8209032e-01   3.8501806e+02   1.2095226e+00   2.0490710e+02   1.6567755e+01   2.3400645e+02  -9.8924516e+00   2.1439677e+02  -1.3662387e+01   3.2524516e+02  -2.0835419e+01   7.1282258e+01   1.1413548e+01   3.0123903e+02  -2.6266219e+01   3.0238677e+02  -1.7187071e+01   6.6006042e+01  -3.1508964e+01   2.7185903e+02   1.3129665e+01   1.4573839e+02   1.3943510e+01   1.7764419e+02  -3.3776697e+01   1.3322604e+02   1.2113436e+01   2.1412129e+02   1.6081587e+01   1.3122968e+02   5.7743226e-01   2.3314129e+02   3.5237084e+01   2.3537484e+02  -1.9674065e+00   3.0369548e+02   1.4563394e+01   9.5919677e+01   1.1025548e+00   1.9612323e+02  -3.1529213e+01   3.1213710e+02  -4.1940968e+01   6.1343548e+01   1.4664129e+01   1.3549129e+02  -1.6512206e+01   2.3791742e+02  -4.9609845e+01   1.2365065e+02  -1.9107858e+01   7.1462581e+01  -5.7958710e-01   5.1741323e+02   1.5605974e+01   3.3630742e+02   6.5252181e+01   5.6905484e+01   1.1272400e+01   2.3963129e+02  -2.9940826e+01   1.2547161e+02  -1.6920955e+01   5.4066452e+01  -9.6672516e+00   2.5034194e+02  -3.5657419e+00   3.1382226e+02   2.0634542e+01   1.1517065e+02   1.3171187e+01   3.2884323e+02  -3.7681032e+00   1.6753129e+02  -1.1022503e+01   2.2285194e+02   1.8235716e+01   1.2536355e+02  -1.1584387e+00   2.9190161e+02  -1.0357935e+01   1.8052645e+02   1.0188206e+01   2.9386065e+02  -1.5630452e+00   2.4596516e+02  -6.1585032e+00
   2.4696645e+02  -1.3155058e+01   2.6260387e+02  -1.6249923e+01   2.8827387e+02  -3.6546103e+01   1.9717290e+02   1.3941006e+01   1.6866097e+02  -1.4017394e+01   2.3512097e+02  -2.8805161e+01   2.7548097e+02  -7.7975097e+00   2.0187548e+02  -3.9902297e+01   2.8152710e+02   6.8339613e+00   4.0442129e+02  -7.0678968e+00   4.1549129e+02   9.5045677e+00   4.4261194e+02  -5.8958632e+01   4.9068323e+02  -2.5317548e+00   2.7692161e+02  -4.6955342e+01   5.1078065e+01  -9.4701161e+00   2.8179839e+02  -2.2454839e+01   1.5932581e+02   6.2790968e+00   1.6837742e+02  -1.9340194e+01   4.1249065e+02  -1.9880865e+01   4.9720548e+02   2.0468077e+01   3.5398839e+02  -1.0668426e+01   1.1990935e+02  -3.2937910e+01   2.9745806e+02  -5.5785677e+01   2.0923710e+02  -1.8338645e+01   2.2600645e+02  -8.8124516e+00   2.1395677e+02  -3.4177187e+01   2.6835516e+02  -1.6174219e+01   1.2205226e+02   1.7241948e+01   3.1368903e+02  -3.7221935e-01   3.4227677e+02  -3.0268271e+01   5.7006042e+01  -9.5689635e+00   2.5807903e+02  -2.5987935e+01   1.0040839e+02  -4.3009032e-01   1.8709419e+02  -3.4642697e+01   1.7711604e+02  -2.8477635e+00   1.7345129e+02   5.5225187e+01   1.2777968e+02  -1.5865677e+00   2.0503129e+02   2.5815884e+01   1.9348484e+02   3.0537935e+00   3.8325548e+02  -2.6361406e+01   7.1369677e+01  -9.3344516e-01   1.8979323e+02   2.4271871e+00   3.1302710e+02  -4.9012168e+01   7.2013548e+01  -8.6394710e+00   1.1838129e+02  -2.5923406e+01   2.1857742e+02  -5.3926452e+00   1.3378065e+02  -1.1682581e+00   8.6352581e+01   1.7449213e+01   5.2785323e+02   6.5507742e+00   3.8019742e+02   1.1474098e+02   8.4345484e+01   1.5517200e+01   1.8840129e+02   1.3597574e+01   1.6292161e+02   2.3303045e+01   4.9256452e+01  -1.1812452e+01   2.2062194e+02  -1.3098142e+01   3.2498226e+02  -1.4678258e+01   1.4275065e+02  -1.2175213e+01   3.0423323e+02  -7.8493032e+00   1.5387129e+02  -1.9979703e+01   2.5137194e+02   4.2441161e+00   1.2688355e+02  -6.2003871e-01   2.8380161e+02  -4.7599355e+00   2.0699645e+02   9.4006065e+00   3.1814065e+02  -5.6554452e+00   2.0696516e+02  -1.9038503e+01
   2.1685645e+02   3.6374194e-01   2.1605387e+02  -2.0415923e+01   2.4827387e+02  -2.5346103e+01   1.5851290e+02   8.1438065e+00   1.9699097e+02   1.9266206e+01   2.6012097e+02  -7.5915161e+01   2.4348097e+02  -2.1787510e+01   2.1798548e+02  -9.5210968e+00   2.7629710e+02  -9.6376387e+00   4.0531129e+02   3.4080903e+01   4.6283129e+02   1.5277368e+01   4.2094194e+02  -6.6785032e+01   4.8668323e+02  -2.0991755e+01   2.9525161e+02  -3.2871742e+01   5.9638065e+01   1.1750839e+00   3.0813839e+02  -3.6562039e+01   1.6221581e+02   3.0487897e+01   1.6504742e+02  -2.4037935e+00   4.2749065e+02   2.1029135e+01   5.1731548e+02  -8.8107226e+00   3.9087839e+02  -1.9496258e+00   1.0479935e+02  -2.0279110e+01   2.9156806e+02   1.7125523e+01   1.8179710e+02   1.1526555e+01   2.1955645e+02  -2.2626452e+01   2.3472677e+02   4.7112129e+00   3.1702516e+02  -1.6737819e+01   1.0839226e+02   4.2247484e+00   2.8112903e+02   7.3425806e+00   2.7960677e+02  -9.0346710e+00   4.8896042e+01  -1.9810164e+01   2.7107903e+02  -1.8807935e+01   1.7662839e+02  -5.4176903e+00   1.7653419e+02  -1.5577897e+01   1.7167604e+02   9.5874365e+00   1.5312129e+02   2.3631587e+01   1.4689968e+02   1.4338323e+00   2.3192129e+02   1.6444684e+01   2.0548484e+02  -2.0456206e+01   3.2547548e+02  -9.1790065e+00   8.2809677e+01   3.5381355e+01   2.2923323e+02  -2.2068013e+01   3.0035710e+02  -2.2658568e+01   8.2793548e+01  -2.5271871e+01   1.3116129e+02  -2.2275806e+01   2.4857742e+02  -3.0352645e+01   1.2278065e+02  -1.5418258e+01   8.7682581e+01  -1.6657187e+01   6.5463323e+02  -7.5916258e+00   3.8608742e+02   7.5379781e+01   6.2015484e+01   1.4973600e+01   2.2129129e+02  -2.4736258e+00   1.5569161e+02  -4.3678555e+01   4.5206452e+01  -3.0008452e+01   2.4905194e+02   1.3107458e+01   3.0498226e+02   5.7617419e+00   1.6660065e+02   6.8167871e+00   3.0751323e+02  -8.4917032e+00   1.7111129e+02  -1.0118903e+01   2.7547194e+02  -7.3538839e+00   1.4231355e+02  -1.1564439e+01   2.7138161e+02  -2.9006335e+01   1.8814645e+02  -2.1813935e+00   3.3081065e+02   9.7609548e+00   2.8772516e+02   3.7406968e+00
   1.8596645e+02  -1.0165058e+01   2.2249387e+02  -8.5911226e+00   2.7494387e+02  -5.4809703e+01   1.8984290e+02  -1.5582594e+01   1.9033097e+02  -1.6860994e+01   2.4745097e+02  -5.6351561e+01   2.3026097e+02  -6.5099097e+00   2.3020548e+02  -2.2786968e+00   2.7563710e+02   3.3051613e+00   3.9298129e+02   4.1177303e+01   4.6705129e+02   1.5997677e+00   4.0450194e+02  -5.8019832e+01   5.0868323e+02  -2.4081755e+01   2.7858161e+02  -6.3088142e+01   6.3748065e+01  -1.1933716e+01   3.3024839e+02  -1.6440839e+01   1.3676581e+02  -9.4761032e+00   1.6771742e+02   1.0822606e+01   3.9493065e+02   8.5393548e-01   4.4920548e+02   9.4180774e+00   2.8431839e+02  -5.7548258e+00   1.0101935e+02  -5.5316710e+01   3.2667806e+02  -1.1123277e+01   1.6679710e+02  -3.7943445e+01   2.1933645e+02  -9.4988516e+00   2.3895677e+02  -1.7627187e+01   3.5324516e+02  -1.6525419e+01   1.2205226e+02   2.0219484e+00   2.3979903e+02   4.2898065e-01   2.7715677e+02  -4.8386710e+00   7.5566042e+01  -1.8053764e+01   2.1441903e+02  -6.8351355e+00   1.3606839e+02  -3.1502890e+01   2.1809419e+02  -3.2342697e+01   2.0389604e+02  -1.5320164e+01   1.9445129e+02   3.2875187e+01   1.1889968e+02   2.3383226e-01   2.1236129e+02   1.8789484e+01   1.9804484e+02  -7.9810065e+00   3.4592548e+02  -1.3925006e+01   6.9919677e+01   6.4125548e+00   2.1468323e+02   6.9859871e+00   3.0846710e+02   2.0226323e+00   4.5793548e+01   2.4581290e+00   1.4038129e+02  -2.6793406e+01   2.0724742e+02  -4.5266245e+01   1.1728065e+02  -2.7598258e+01   1.0157258e+02  -1.9648387e+01   5.7707323e+02  -1.0386826e+01   3.1697742e+02   1.4401858e+02   6.9685484e+01  -1.8310000e+01   2.3285129e+02  -3.4178426e+01   1.4047161e+02  -2.6120955e+01   5.4876452e+01  -2.8592052e+01   2.3977194e+02  -1.4580142e+01   2.9867226e+02   6.7465419e+00   1.5427065e+02   1.4183187e+01   2.9489323e+02  -9.1210323e-01   1.5596129e+02  -1.1856903e+01   2.4418194e+02   3.0993161e+00   1.5274355e+02  -1.0778839e+01   2.9028161e+02  -2.6748335e+01   1.9652645e+02   1.2388206e+01   3.0647065e+02  -9.1184516e-01   2.7006516e+02  -5.3265032e+00
   2.1751645e+02   6.9809419e+00   2.3782387e+02  -1.1487523e+01   2.6216387e+02  -1.4347303e+01   1.7584290e+02   5.7574065e+00   2.0199097e+02  -2.2463794e+01   2.4012097e+02  -4.2875161e+01   2.3504097e+02   4.5476903e+00   2.0409548e+02  -9.9698968e+00   3.0341710e+02  -2.6917239e+01   4.3054129e+02  -2.5377497e+01   4.3705129e+02   5.4109768e+01   3.8194194e+02  -4.5445032e+01   4.6790323e+02  -5.0599355e+01   3.4814161e+02  -2.4772942e+01   5.5638065e+01   1.0825084e+01   3.8279839e+02  -2.5424839e+01   1.4876581e+02  -1.7546103e+01   1.8337742e+02  -2.2430194e+01   3.7538065e+02   1.2307935e+01   4.9064548e+02   4.1212877e+01   3.4720839e+02  -1.5126026e+01   6.5569355e+01  -4.1140710e+01   3.4445806e+02   1.7114323e+01   2.1101710e+02  -4.0811045e+01   2.2477645e+02  -3.7604052e+01   2.6595677e+02  -9.1171871e+00   3.8290516e+02   5.5517806e+00   1.0783226e+02  -9.7304516e+00   2.4356903e+02  -4.3202619e+01   2.9882677e+02  -6.4622710e+00   3.7676042e+01  -3.6462564e+01   2.3052903e+02  -1.8893935e+01   1.4351839e+02  -5.8788903e+00   1.9342419e+02  -1.7369097e+01   1.8200604e+02  -2.5678964e+01   1.7923129e+02   1.8312787e+01   1.0522968e+02  -1.8902568e+01   2.5036129e+02  -2.2370516e+01   1.6970484e+02  -2.7713806e+01   2.6047548e+02   2.6809935e+00   7.4029677e+01   1.9743755e+01   2.0979323e+02  -5.0292813e+01   3.2402710e+02  -1.7222168e+01   5.9673548e+01  -1.3312271e+01   1.2827129e+02  -2.9274606e+01   2.3213742e+02  -5.8707445e+01   1.4428065e+02  -4.6258258e+01   8.5022581e+01  -9.6643871e+00   6.0485323e+02  -2.4609226e+01   3.3930742e+02   1.0312218e+02   6.6235484e+01   1.7196000e+01   2.2529129e+02  -2.5463626e+01   1.5080161e+02  -1.3167355e+01   4.3826452e+01  -2.3758052e+01   2.3772194e+02  -1.8416142e+01   2.4456226e+02  -2.4874658e+01   1.3365065e+02   1.3627871e+00   3.0637323e+02   2.6994968e+00   1.5906129e+02  -1.6254903e+01   2.6380194e+02  -1.6102839e+00   1.5503355e+02   3.0879613e+00   3.0609161e+02  -3.0131355e+00   2.1214645e+02  -1.5671394e+01   3.1628065e+02   1.5113355e+01   2.5101516e+02  -4.9425032e+00
   2.0407645e+02  -9.3938581e+00   2.2482387e+02   3.4552477e+01   2.4171387e+02  -4.1591303e+01   1.4595290e+02   7.2586065e+00   2.1211097e+02  -2.3493394e+01   2.6512097e+02  -8.3985161e+01   2.7792097e+02  -1.0542710e+01   2.4676548e+02   1.0665032e+00   2.9385710e+02   4.9575613e+00   4.5987129e+02   5.7161032e+00   3.8916129e+02   1.7390968e+01   3.8272194e+02  -5.6167432e+01   4.9468323e+02  -4.5291755e+01   3.0992161e+02  -7.0453419e+00   4.8638065e+01  -1.1384916e+01   3.4368839e+02  -1.1406039e+01   1.6710581e+02  -1.0793303e+01   1.6204742e+02   8.6162065e+00   3.7971065e+02   3.8851535e+01   4.9686548e+02  -9.5472258e-01   3.5320839e+02  -4.0460258e+00   9.7129355e+01  -4.2115510e+01   4.4712806e+02   5.5707226e+00   2.0146710e+02  -1.3607045e+01   1.9444645e+02  -3.1067652e+01   1.8195677e+02   1.2728129e+00   4.7324516e+02  -9.9054194e+00   7.9392258e+01   2.1104748e+01   2.3979903e+02  -1.3791019e+01   2.7704677e+02  -1.0049871e+01   3.6896042e+01  -3.3520164e+01   2.6107903e+02   3.3662065e+01   1.3506839e+02  -1.9642890e+01   1.8097419e+02  -3.1153097e+01   1.8800604e+02  -9.3896352e-01   1.5956129e+02   3.0336387e+01   1.6222968e+02   1.0097432e+01   2.4003129e+02  -2.1424116e+01   2.2548484e+02  -3.2862065e+00   3.4014548e+02  -1.2572606e+01   5.5809677e+01  -5.2386452e+00   2.4757323e+02  -2.8315213e+01   3.0013710e+02  -3.7609677e+00   7.6123548e+01  -2.0858271e+01   1.4516129e+02   9.9341935e+00   2.3191742e+02  -2.1799845e+01   1.2165065e+02  -1.6197858e+01   7.9352581e+01  -1.1870787e+01   6.6207323e+02   3.7483174e+01   3.5475742e+02   1.1106181e+01   5.4575484e+01  -2.4211200e+01   1.7296129e+02  -1.9387226e+01   1.4436161e+02   1.4677845e+01   2.7776452e+01  -2.4994052e+01   2.3348194e+02  -1.0796942e+01   2.4377226e+02  -1.7711458e+01   1.2279065e+02   1.0701587e+01   2.9175323e+02   2.4629097e+01   1.3263129e+02  -2.1800503e+01   2.3752194e+02   1.1632116e+01   1.5693355e+02  -9.8240387e+00   2.7009161e+02  -3.0993135e+01   1.9966645e+02  -7.2299355e-01   3.2357065e+02   1.6680155e+01   2.0996516e+02  -7.6585032e+00
   2.0896645e+02  -8.3350581e+00   2.5116387e+02  -2.1114723e+01   2.8305387e+02  -6.1678503e+01   1.9184290e+02  -7.1825935e+00   1.9688097e+02   2.6150065e+00   2.6445097e+02  -5.1261561e+01   2.7415097e+02   1.7198890e+01   2.7631548e+02   1.5925032e+00   3.1618710e+02   1.0941161e+01   4.7831129e+02   1.6690903e+01   3.9727129e+02  -2.7817832e+01   3.9872194e+02  -2.1557432e+01   4.3324323e+02   1.7173445e+01   2.9725161e+02  -1.0141742e+01   5.6968065e+01   2.7186839e+00   2.4757839e+02   1.8327613e+00   1.8610581e+02   1.2796697e+01   1.3771742e+02  -9.4373935e+00   4.4715065e+02   5.2456335e+01   4.8453548e+02  -1.0638323e+01   3.1631839e+02   1.3451742e+00   1.5956935e+02  -1.8660710e+01   4.7301806e+02  -2.1060477e+01   1.6434710e+02  -4.0774452e+00   1.8889645e+02  -1.9173652e+01   2.2184677e+02  -2.7808387e+01   3.1157516e+02  -1.5971819e+01   7.3392258e+01  -7.3052516e+00   2.7223903e+02  -1.8606219e+01   2.7682677e+02   7.1877290e+00   6.6676042e+01  -2.5902564e+01   2.4063903e+02   1.7407265e+01   1.5673839e+02   1.6403510e+01   2.0653419e+02  -3.2647897e+01   1.9522604e+02  -1.8465635e+00   1.4856129e+02   9.9963871e+00   1.2933968e+02   8.7286323e+00   2.6769129e+02   2.2363084e+01   2.0570484e+02   4.0761935e+00   3.2225548e+02   5.9858594e+01   9.7479677e+01  -7.9022452e+00   1.9568323e+02  -1.4940129e+00   2.8702710e+02  -1.8822168e+01   9.7903548e+01  -1.6006710e+00   1.0560129e+02   6.7689935e+00   2.7935742e+02  -1.9595045e+01   1.5165065e+02   3.6521419e+00   1.1513258e+02  -9.7331871e+00   6.4074323e+02   8.2995742e+00   3.4675742e+02   5.6361806e+00   6.5125484e+01   1.1164800e+01   2.3407129e+02   1.9163974e+01   1.5825161e+02  -4.3335484e-01   5.6256452e+01  -1.7512452e+01   2.6610194e+02  -1.5736542e+01   2.6793226e+02  -2.3324258e+01   1.0360065e+02  -1.0613213e+01   3.1465323e+02  -1.0682903e+01   1.2801129e+02  -5.8609032e+00   2.2709194e+02  -1.2434839e+00   1.4698355e+02  -2.5078039e+01   2.7571161e+02  -1.1062735e+01   1.7938645e+02  -1.4305935e+00   3.2728065e+02  -1.5426645e+01   2.2915516e+02  -3.7237032e+00
   2.0951645e+02  -3.5829058e+01   2.1349387e+02  -2.2991123e+01   2.4727387e+02  -5.3816103e+01   1.7117290e+02  -1.4418994e+01   1.9011097e+02   1.4596606e+01   2.3878097e+02  -2.9987961e+01   2.3515097e+02  -2.0111097e+00   1.9609548e+02   1.1450103e+01   3.6941710e+02  -1.8867239e+01   5.3698129e+02  -1.7892697e+01   3.9860129e+02  -2.2364232e+01   4.3383194e+02  -3.2596232e+01   5.0257323e+02  -1.1922955e+01   3.2514161e+02  -4.4042942e+01   7.6308065e+01  -8.0485161e+00   2.6390839e+02  -6.2536387e+00   1.8788581e+02   2.3104297e+01   1.7259742e+02  -6.5677935e+00   4.2482065e+02   5.2427355e+00   4.3064548e+02  -2.5207123e+01   3.0831839e+02  -2.7848258e+00   1.6534935e+02  -1.1463110e+01   3.7534806e+02  -5.3568774e+00   1.9457710e+02  -1.4605845e+01   2.2277645e+02  -2.9334052e+01   1.8717677e+02   1.1405213e+01   3.6024516e+02  -7.1195419e+01   7.6282258e+01   3.4123548e+01   1.8290903e+02   1.6501806e+00   2.7704677e+02  -1.7269871e+01   6.9346042e+01  -3.0116164e+01   2.1852903e+02   7.5060645e+00   1.1595839e+02   2.7775910e+01   1.7709419e+02  -4.8842697e+01   1.5589604e+02  -8.5901635e+00   1.2989129e+02   5.3259987e+01   1.4155968e+02   2.5531032e+01   2.5980129e+02   1.5442839e+00   1.7993484e+02   1.0137794e+01   2.8958548e+02   2.4472194e+01   5.8589677e+01   2.9428955e+01   2.1834323e+02   1.7473187e+01   2.6057710e+02   3.1838323e+00   6.4233548e+01  -1.9070710e+00   8.4271290e+01  -8.0846065e+00   2.3435742e+02  -4.0435045e+01   1.2278065e+02  -2.9168258e+01   1.2135258e+02  -1.7350787e+01   5.6307323e+02  -1.4596826e+01   3.0397742e+02  -1.6391419e+01   4.9685484e+01  -2.1500000e+00   1.9807129e+02  -1.4616026e+01   1.4792161e+02  -7.1695484e-01   4.0776452e+01  -2.8604052e+01   2.4505194e+02   1.6657458e+01   3.2040226e+02  -1.3101858e+01   1.3636065e+02   1.4005987e+01   2.5808323e+02   6.8426968e+00   1.6201129e+02  -1.4770903e+01   2.4285194e+02  -2.9794284e+01   1.5569355e+02   5.0516129e-01   2.9766161e+02  -4.0298735e+01   1.8066645e+02   1.3507006e+01   3.1224065e+02  -1.2234452e+00   2.3820516e+02   9.2222968e+00
   2.2218645e+02  -3.5282658e+01   2.5638387e+02  -2.4082323e+01   2.4194387e+02  -4.2389703e+01   1.5006290e+02   3.6929806e+01   2.1922097e+02   1.6597806e+01   2.4523097e+02  -4.9283961e+01   2.4648097e+02   5.3024903e+00   2.4676548e+02  -1.1383497e+01   3.5929710e+02  -2.5057639e+01   4.9698129e+02   2.0747303e+01   3.7983129e+02   1.1687368e+01   4.1583194e+02  -4.5962323e+00   4.5024323e+02   4.9234452e+00   3.0403161e+02  -3.8794142e+01   5.5968065e+01   7.2486839e+00   2.6879839e+02   1.2245161e+01   1.3599581e+02   1.6695497e+01   1.8515742e+02   4.7674065e+00   4.6449065e+02   2.1849135e+01   4.5464548e+02   3.6428774e+00   3.0487839e+02  -1.8399626e+01   1.5479935e+02  -4.3949110e+01   3.8890806e+02   2.3558323e+01   2.0268710e+02  -2.4364645e+01   1.8833645e+02  -2.1238852e+01   1.7261677e+02  -1.5759987e+01   2.9779516e+02   9.1058065e-01   8.5722258e+01  -4.9616516e+00   2.2223903e+02  -2.9716219e+01   2.2638677e+02  -1.7887071e+01   5.7006042e+01  -1.7568964e+01   2.4407903e+02  -1.0977935e+01   1.4706839e+02  -1.4932890e+01   1.4309419e+02  -4.0122697e+01   1.7167604e+02   1.2817436e+01   1.4012129e+02   5.5441587e+01   1.3666968e+02  -1.5747768e+01   2.1347129e+02   4.5806839e+00   1.5493484e+02  -8.5322065e+00   3.2458548e+02   1.3442194e+01   5.9369677e+01   7.0265548e+00   1.8912323e+02  -2.1409213e+01   2.8546710e+02  -1.5467368e+01   7.0123548e+01  -2.9488271e+01   1.2005129e+02   5.2729935e+00   2.3324742e+02  -3.4016245e+01   1.3640065e+02   4.3721419e+00   7.6132581e+01   1.4968129e+00   5.8085323e+02  -5.3492258e+00   3.2197742e+02  -2.2161419e+01   4.9235484e+01   1.0436000e+01   1.4607129e+02  -1.1456026e+01   1.7003161e+02  -1.9595755e+01   3.4876452e+01  -6.9920516e+00   2.7258194e+02  -1.8249419e+00   3.4119226e+02   8.6549419e+00   1.2965065e+02  -1.0987213e+01   2.5304323e+02  -5.4141032e+00   1.5996129e+02  -1.9846903e+01   2.4218194e+02   6.4993161e+00   1.4460355e+02   7.0623613e+00   2.6833161e+02   2.3876645e+00   1.5333645e+02  -8.7265935e+00   2.9662065e+02   3.2786155e+01   2.4320516e+02  -1.2747703e+01
   2.6640645e+02  -3.0930258e+01   2.7560387e+02   4.8200774e+00   2.6382387e+02  -3.6480103e+01   1.9406290e+02   3.1859806e+01   2.3966097e+02   1.3026065e+00   2.6545097e+02  -3.2681561e+01   2.9648097e+02  -1.5587510e+01   2.2587548e+02  -2.1152297e+01   3.4863710e+02   1.6685161e+01   4.7387129e+02  -1.4623897e+01   3.7827129e+02  -2.2978323e+00   3.7061194e+02  -2.9418632e+01   4.3001323e+02  -1.3788155e+01   2.6447161e+02  -3.4959342e+01   7.0078065e+01  -3.6990116e+01   2.5524839e+02   1.0219161e+01   1.9332581e+02  -1.3220903e+01   1.6182742e+02   2.3523806e+01   3.4649065e+02   2.8509135e+01   4.5464548e+02   6.5328774e+00   3.0576839e+02   1.0639174e+01   1.3612935e+02  -2.3455097e+00   4.4323806e+02  -1.2228077e+01   1.7590710e+02  -2.9442245e+01   2.2022645e+02  -2.2570052e+01   2.2484677e+02   6.1612903e-02   2.9524516e+02  -3.7325419e+01   9.6722258e+01   2.4048348e+01   2.2779903e+02  -3.0281019e+01   2.8093677e+02   1.2308929e+01   8.0896042e+01  -8.8101635e+00   1.8119903e+02  -9.6175355e+00   1.4584839e+02  -3.4175290e+01   1.4231419e+02  -3.4620297e+01   1.7411604e+02   2.9522365e+00   1.5423129e+02   4.7092787e+01   1.2711968e+02   6.7962323e+00   1.8580129e+02  -2.5357161e+00   1.8948484e+02   2.9153794e+01   3.3680548e+02  -1.7425406e+01   6.1699677e+01   3.3180155e+01   2.0734323e+02  -7.6468129e+00   3.0991710e+02  -2.8093368e+01   6.5903548e+01  -5.5906710e+00   1.1871129e+02   2.4830194e+01   2.1868742e+02  -4.2181445e+01   1.3440065e+02  -1.0217858e+01   1.0724258e+02   2.3778013e+01   6.3996323e+02   8.0197419e-01   2.8352742e+02  -1.0975419e+01   6.4795484e+01  -6.5788000e+00   1.7251129e+02  -1.1801226e+01   1.5336161e+02   1.5957845e+01   5.1726452e+01  -9.7700516e+00   2.6796194e+02   8.3046581e+00   2.7988226e+02  -1.9860258e+01   1.5527065e+02   2.2723187e+01   2.9413323e+02   1.3718697e+01   1.4991129e+02  -1.8802903e+01   2.2904194e+02   3.4605161e+00   1.5655355e+02   5.1563613e+00   2.6138161e+02  -8.9163355e+00   1.6876645e+02  -2.5809935e+00   3.0367065e+02   4.1215484e-01   2.3711516e+02   5.9949677e-01
   2.4696645e+02  -1.5950581e+00   2.3205387e+02  -4.4759226e+00   2.8349387e+02  -2.1493703e+01   1.9495290e+02   3.1186065e+00   1.9999097e+02   3.4586206e+01   2.8745097e+02  -3.3101561e+01   3.1248097e+02   2.5022490e+01   2.1887548e+02  -7.8122968e+00   4.0218710e+02  -6.3788387e+00   4.7065129e+02  -3.0476297e+01   4.0016129e+02   9.2909677e+00   4.1005194e+02  -8.0238323e+00   3.2835323e+02  -6.8753548e+00   3.1069161e+02  -3.8216942e+01   8.2078065e+01  -2.1290116e+01   2.4068839e+02  -3.5276039e+01   1.5088581e+02   2.4954297e+01   1.9059742e+02  -1.0117794e+01   4.6515065e+02   2.9063355e+00   4.5653548e+02   5.2716774e+00   3.4976839e+02  -2.0770826e+01   9.9349355e+01  -4.5733110e+01   3.3112806e+02  -6.4792774e+00   1.7012710e+02  -3.7099845e+01   2.4866645e+02  -5.1845252e+01   1.7450677e+02  -8.0211871e+00   3.1168516e+02  -3.6640619e+01   9.3172258e+01  -2.2765161e-01   2.5134903e+02  -3.2605019e+01   2.7860677e+02  -3.6844671e+01   6.2346042e+01   1.1383648e-01   2.1363903e+02  -9.9273548e-01   1.1406839e+02  -1.6182890e+01   1.7986419e+02  -3.2514297e+01   1.5278604e+02  -7.9013635e+00   1.4967129e+02   4.4907587e+01   1.0755968e+02  -3.1638968e+01   2.2225129e+02  -9.5617161e+00   1.4759484e+02  -1.6055006e+01   2.9325548e+02   8.2885935e+00   5.8809677e+01  -3.1808645e+01   1.8334323e+02  -4.2868129e+00   3.2613710e+02  -1.2280968e+01   8.0563548e+01  -1.6653471e+01   8.7271290e+01  -3.9946065e+00   2.1302742e+02  -3.8508645e+01   1.2790065e+02  -2.2577858e+01   1.1457258e+02  -5.9183871e+00   6.1552323e+02  -3.9902826e+01   2.7108742e+02   5.4697806e+00   5.1015484e+01   7.3600000e-02   1.6485129e+02  -1.0738426e+01   1.1658161e+02  -1.0659755e+01   4.9966452e+01  -2.2719252e+01   2.6324194e+02  -7.3677419e+00   2.8425226e+02  -2.2598581e+00   1.1898065e+02   1.0436387e+01   2.8794323e+02   2.7603897e+01   1.5558129e+02  -4.8765032e+00   2.3137194e+02   7.0341161e+00   1.4807355e+02   9.4947613e+00   2.7242161e+02  -2.5469535e+01   1.6376645e+02  -1.0180994e+01   3.0338065e+02   1.2625355e+01   1.9472516e+02  -5.9693032e+00
   2.4574645e+02  -5.2774581e+00   2.0405387e+02   1.4884077e+01   3.3682387e+02  -3.7870103e+01   2.3628290e+02   5.4822065e+00   2.1622097e+02  -2.1621935e+00   3.2167097e+02  -1.0619161e+01   2.5281097e+02   2.3686090e+01   2.0820548e+02  -4.6298697e+01   3.7285710e+02  -1.9224387e+00   5.2131129e+02  -2.4529097e+01   3.9449129e+02   2.4294568e+01   4.0816194e+02  -5.5542632e+01   4.3090323e+02   1.5806452e+00   3.1180161e+02  -3.4865742e+01   4.8968065e+01   6.0286839e+00   2.5379839e+02  -1.7994839e+01   1.8432581e+02  -6.0609032e+00   1.6015742e+02  -7.2325935e+00   4.9471065e+02  -1.0908465e+01   4.4708548e+02   1.1357677e+01   3.1976839e+02  -2.1260826e+01   9.9019355e+01  -2.4046710e+01   3.6223806e+02  -1.1308077e+01   1.7790710e+02  -3.4722245e+01   2.7000645e+02  -2.1552452e+01   1.7728677e+02  -2.6353587e+01   2.9735516e+02   1.5057806e+00   8.4172258e+01   6.0523484e+00   2.4645903e+02  -2.6773819e+01   2.5004677e+02  -4.2198710e+00   5.5006042e+01  -1.3298964e+01   2.0407903e+02  -5.1179355e+00   1.1273839e+02  -1.9636490e+01   1.3409419e+02  -2.8182697e+01   1.8411604e+02  -1.8737764e+01   1.6134129e+02   3.8743987e+01   1.0589968e+02   9.3383226e-01   2.5258129e+02   1.0571884e+01   1.1704484e+02  -1.4831006e+01   2.6458548e+02  -1.9977806e+01   6.7589677e+01   1.8258955e+01   1.3701323e+02   2.4195871e+00   2.9524710e+02  -1.8029768e+01   6.6123548e+01  -1.6718271e+01   1.2060129e+02  -1.4101006e+01   2.1380742e+02  -2.6131045e+01   1.2265065e+02  -3.2657858e+01   1.0235258e+02   2.5092129e+00   6.2641323e+02   1.7759742e+00   3.0375742e+02  -1.4838194e+00   7.8235484e+01   6.3460000e+00   1.5618129e+02  -6.3748258e+00   1.2780161e+02   1.4332645e+01   4.6636452e+01  -2.7412852e+01   2.9019194e+02   8.1962581e+00   2.9309226e+02  -1.7017058e+01   1.4770065e+02   5.2387871e+00   2.8404323e+02  -5.3241032e+00   1.8206129e+02  -2.3944903e+01   1.7861194e+02  -2.0225084e+01   1.2955355e+02  -2.2403639e+01   2.8523161e+02  -1.8014335e+01   1.9252645e+02  -1.9617935e+00   3.0262065e+02  -3.8338452e+00   2.4668516e+02  -5.1661032e+00
   2.5940645e+02  -3.8040258e+01   2.2893387e+02  -1.5446323e+01   3.0605387e+02  -3.7858503e+01   1.7617290e+02  -1.3818994e+01   1.9722097e+02  -6.0821935e+00   3.5012097e+02  -2.9785161e+01   2.8159097e+02  -2.0946310e+01   2.0998548e+02  -2.9321097e+01   3.6796710e+02  -9.8612387e+00   4.9720129e+02   5.2897032e+00   3.9916129e+02  -2.2990323e+00   4.3394194e+02  -2.2605032e+01   4.9435323e+02  -5.4953548e+00   2.4436161e+02  -3.3690542e+01   7.9858065e+01  -1.2772516e+01   2.6935839e+02   7.6036129e-01   1.6510581e+02  -1.5963303e+01   1.7826742e+02  -8.6813935e+00   4.6049065e+02  -3.1500865e+01   4.1064548e+02   1.0832877e+01   3.3198839e+02  -1.7018426e+01   1.1534935e+02  -3.0013110e+01   3.7901806e+02  -1.7200477e+01   1.8868710e+02  -3.4134645e+01   2.5444645e+02  -4.7527652e+01   1.8372677e+02  -2.5988787e+01   3.1079516e+02  -2.1349419e+01   9.7172258e+01  -2.4987652e+01   2.9979903e+02   7.3898065e-01   2.6627677e+02  -2.7078271e+01   5.2006042e+01  -7.9489635e+00   1.8452903e+02   3.3360645e+00   1.2984839e+02   1.1047097e+00   1.7186419e+02  -5.1534297e+01   1.6089604e+02   2.8998365e+00   1.7656129e+02   6.9196387e+01   1.3311968e+02  -1.2463768e+01   2.7714129e+02   7.8270839e+00   8.9594839e+01  -1.0305006e+01   2.5958548e+02  -7.1278065e+00   7.0369677e+01   6.5965548e+00   1.2768323e+02   1.6598710e-01   3.0968710e+02  -2.8964968e+01   7.1903548e+01   7.2593290e+00   1.1460129e+02   9.3899355e-01   2.0191742e+02  -2.8399845e+01   1.0065065e+02  -1.1147858e+01   1.1490258e+02  -9.0547871e+00   6.1796323e+02   3.2681974e+01   3.0330742e+02  -1.3337819e+01   8.8235484e+01  -1.4000000e-02   1.4285129e+02   3.5715742e+00   1.3347161e+02   1.4659045e+01   6.0876452e+01  -8.8820516e+00   2.2543194e+02  -1.0052942e+01   3.6993226e+02  -1.1954258e+01   1.3551065e+02  -6.3160129e+00   2.8413323e+02   1.4328697e+01   1.6596129e+02  -3.6276903e+01   2.2090194e+02  -2.9882839e+00   1.3527355e+02   4.1887613e+00   2.7823161e+02  -1.9264335e+01   1.6623645e+02   1.8761406e+01   2.9476065e+02   3.0249548e+00   2.3268516e+02  -6.6161032e+00
   1.8974645e+02  -6.3574581e+00   2.1482387e+02  -3.3097523e+01   3.1782387e+02  -4.8240103e+01   1.9351290e+02  -3.4096194e+01   2.0677097e+02  -1.8626194e+01   3.0534097e+02  -5.4872761e+01   2.6359097e+02  -3.5396310e+01   2.0620548e+02   1.7513032e+00   3.9107710e+02  -1.6490039e+01   5.0020129e+02   1.8159703e+01   4.0838129e+02   8.7433677e+00   3.7894194e+02  -1.2085032e+01   5.0624323e+02  -8.9965548e+00   2.3069161e+02  -3.6036942e+01   3.1748065e+01  -5.0337161e+00   3.2213839e+02  -5.3682039e+01   1.6876581e+02   3.7073897e+01   2.2215742e+02  -1.1862594e+01   4.8893065e+02  -7.5560645e+00   4.5664548e+02  -8.6271226e+00   3.4809839e+02   7.1427742e+00   1.4268935e+02   6.8969032e-01   3.7256806e+02  -1.9024477e+01   1.6634710e+02  -8.2374452e+00   2.3311645e+02  -6.4912516e+00   2.0628677e+02  -7.2335871e+00   3.3668516e+02  -1.8750619e+01   8.9722258e+01   4.0483484e+00   3.1112903e+02  -8.6074194e+00   2.8471677e+02  -3.6213471e+01   6.9346042e+01   3.3338365e+00   1.7852903e+02   3.1156065e+01   1.3484839e+02   3.2647097e+00   1.7175419e+02  -1.8195497e+01   1.4978604e+02  -7.1013635e+00   1.6223129e+02   5.3562787e+01   1.0989968e+02   6.3832258e-02   2.8492129e+02   2.4314684e+01   1.1337484e+02   1.9792594e+01   2.3014548e+02  -1.1772606e+01   9.1479677e+01   4.4577548e+00   2.0034323e+02  -1.7416813e+01   3.4735710e+02  -3.6868568e+01   4.7343548e+01  -1.3555871e+01   1.2627129e+02   6.6539355e-01   2.5102742e+02  -5.4548645e+01   1.3565065e+02  -3.8317858e+01   8.4022581e+01  -1.0474387e+01   5.9296323e+02   1.5901974e+01   3.8819742e+02   9.8709806e+00   9.6905484e+01   1.0962400e+01   1.6051129e+02  -2.4951226e+01   1.4792161e+02   1.2723045e+01   6.0636452e+01  -1.9102852e+01   1.9977194e+02  -1.2330142e+01   3.1725226e+02   6.6301419e+00   1.4265065e+02   8.0227871e+00   2.9008323e+02   1.4762697e+01   1.5015129e+02  -2.0682103e+01   1.9752194e+02   1.2072116e+01   1.4965355e+02  -3.2416387e+00   2.5771161e+02  -1.9002735e+01   1.9085645e+02  -9.1819355e-01   3.0157065e+02  -2.2279845e+01   2.5058516e+02  -6.4781032e+00
   2.0951645e+02  -5.0719058e+01   2.3438387e+02  -2.6623226e+00   2.5927387e+02  -6.4996103e+01   1.4706290e+02   3.2169806e+01   1.8433097e+02  -2.7050994e+01   3.3345097e+02  -2.9561561e+01   3.0815097e+02  -1.1521110e+01   1.9420548e+02  -1.3728697e+01   4.2307710e+02  -5.6100387e+00   5.0987129e+02  -4.7613897e+01   3.9494129e+02  -1.1181432e+01   3.6116194e+02  -2.0002632e+01   4.8757323e+02  -1.0612955e+01   2.7625161e+02   1.3648258e+01   6.4528065e+01   1.6343884e+01   3.5301839e+02  -2.3262439e+01   1.7021581e+02  -1.8592103e+01   1.8937742e+02  -1.0910194e+01   5.0560065e+02  -4.3296645e+00   4.3764548e+02   4.1128774e+00   3.2998839e+02  -1.4078426e+01   5.9019355e+01  -6.0506710e+01   3.4801806e+02   2.5719523e+01   2.3623710e+02  -7.1158645e+01   2.4077645e+02  -5.6214052e+01   2.2817677e+02   1.9125213e+01   3.3302516e+02  -3.4347819e+01   9.9052258e+01   1.2301948e+01   3.1134903e+02  -2.0735019e+01   2.5838677e+02   8.5529290e+00   1.9786042e+01   8.9686365e+00   2.3863903e+02   5.6726452e-01   1.2873839e+02  -2.7356490e+01   1.9109419e+02  -3.9742697e+01   1.4156604e+02  -9.6637635e+00   1.3789129e+02   2.7399871e+00   1.0111968e+02  -1.8453768e+01   3.0314129e+02   1.1967084e+01   7.2704839e+01   2.7619355e-01   2.1814548e+02   1.1873935e+00   4.9479677e+01  -2.4022452e+00   2.0712323e+02  -2.3739213e+01   3.3457710e+02  -7.1761677e+00   7.2673548e+01   6.4177290e+00   1.1671129e+02  -2.6119806e+01   2.3024742e+02  -3.6106245e+01   1.4090065e+02  -4.1737858e+01   8.0242581e+01   5.7180129e+00   6.4329323e+02   2.1535574e+01   3.3675742e+02  -2.1453819e+01   7.9015484e+01  -4.0564000e+00   1.4263129e+02  -2.4180826e+01   1.3580161e+02  -5.8573548e+00   4.7776452e+01  -1.3164052e+01   2.5334194e+02   1.8542581e+00   3.2398226e+02  -1.0388258e+01   1.2998065e+02   1.9863871e+00   3.3127323e+02   5.7474968e+00   1.6306129e+02  -3.6649032e+00   2.5337194e+02   8.2741161e+00   1.5284355e+02   6.3531613e+00   2.6061161e+02  -2.1284735e+01   1.6576645e+02   6.0900645e-01   3.1081065e+02  -3.9690452e+00   2.5030516e+02  -9.4557032e+00
   2.3674645e+02  -1.3897458e+01   2.4805387e+02  -1.5525923e+01   3.0594387e+02  -3.5289703e+01   1.6884290e+02   1.5427406e+01   1.8777097e+02  -5.1061935e+00   3.1701097e+02  -7.7466361e+01   2.7170097e+02   1.7394890e+01   1.7787548e+02  -1.2312297e+01   3.2541710e+02  -1.7567239e+01   4.7920129e+02  -2.0600297e+01   3.8538129e+02   1.3133368e+01   4.0050194e+02  -4.6479832e+01   4.5157323e+02  -9.5129548e+00   3.4636161e+02  -4.7180542e+01   5.4968065e+01  -2.4891316e+01   2.4435839e+02  -6.2396387e+00   1.8432581e+02   2.2939097e+01   1.9837742e+02  -7.7401935e+00   4.8515065e+02  -1.0336645e+00   3.7786548e+02   3.0675277e+01   3.0709839e+02   4.2277419e-01   8.9909355e+01  -3.2647910e+01   2.9879806e+02   1.4327123e+01   1.9779710e+02  -6.7534452e+00   2.5377645e+02  -1.5364052e+01   1.8795677e+02  -1.5987187e+01   3.1302516e+02  -6.5278194e+00   1.0072226e+02  -1.8316516e+00   2.8745903e+02  -5.4938194e+00   2.5538677e+02   8.4629290e+00   6.7566042e+01   1.1476236e+01   2.2885903e+02   9.4596645e+00   1.5529839e+02  -7.2612903e+00   1.6186419e+02  -1.6184297e+01   1.3789604e+02  -2.9710164e+01   1.6356129e+02   3.9686387e+01   1.0844968e+02   2.9399832e+01   2.9269129e+02   2.4243084e+01   1.0093484e+02   1.4347794e+01   2.4658548e+02  -1.5378065e+00   6.8369677e+01   6.0865548e+00   1.6657323e+02   1.3504787e+01   2.9546710e+02  -7.3873677e+00   7.9123548e+01  -1.4282710e+00   1.1205129e+02  -1.5270065e+00   2.2857742e+02  -2.9312645e+01   1.0790065e+02  -2.0097858e+01   1.0724258e+02   2.3380129e+00   7.2652323e+02  -2.2328258e+00   3.7086742e+02   1.4487381e+01   7.6905484e+01   1.1892400e+01   1.5974129e+02  -2.3109626e+01   1.5880161e+02  -4.8073548e+00   3.8486452e+01  -3.4900852e+01   2.1943194e+02   1.5477058e+01   2.9572226e+02  -2.6807458e+01   1.2932065e+02  -1.5081290e-01   3.0404323e+02  -7.8341032e+00   1.3411129e+02  -1.5588903e+01   2.6780194e+02  -4.5028387e-01   1.4988355e+02  -7.0300387e+00   2.5280161e+02  -5.0399355e+00   1.5971645e+02  -1.5716994e+01   3.1767065e+02  -1.2517845e+01   2.4482516e+02  -1.8497303e+01
   1.7796645e+02  -4.8550581e+00   2.4749387e+02  -1.0371123e+01   3.1060387e+02  -5.6442503e+01   1.3851290e+02   2.6633806e+01   2.3099097e+02   1.7762065e+00   2.3501097e+02  -2.7576361e+01   2.0981097e+02  -1.2653910e+01   2.3831548e+02   6.5225032e+00   3.1329710e+02   1.1292361e+01   5.1820129e+02  -5.3902968e+00   3.4683129e+02   1.8107368e+01   3.5483194e+02  -1.1826232e+01   4.0190323e+02  -1.4869355e+01   3.3614161e+02  -6.4729419e+00   3.9858065e+01  -2.0225161e+00   3.0290839e+02   7.6361290e-02   1.6565581e+02  -3.1567303e+01   1.8348742e+02   7.1210065e+00   4.4893065e+02   2.8093935e+01   4.5131548e+02  -1.4310723e+01   4.1109839e+02   1.7627742e+00   1.2501935e+02   2.5432903e+00   3.6812806e+02   7.9110723e+01   1.7523710e+02  -1.4838645e+01   2.0733645e+02  -2.5538852e+01   2.0750677e+02   5.2338813e+01   2.6968516e+02  -4.2730619e+01   1.0361226e+02   1.7171484e+00   2.6868903e+02  -8.7722194e+00   2.9038677e+02   1.0992929e+01   6.4896042e+01  -1.0760164e+01   2.7107903e+02   1.8862065e+01   1.5095839e+02  -9.6940903e+00   2.3020419e+02  -1.7981497e+01   1.5189604e+02  -8.1601635e+00   1.5989129e+02   4.2859987e+01   9.2009677e+01   3.8250323e+00   2.6858129e+02   2.6511884e+01   1.3793484e+02  -2.7612206e+01   2.5036548e+02   1.4897935e+00   6.7809677e+01   3.3513548e+00   1.7557323e+02  -1.2152129e+00   2.8002710e+02   3.8478323e+00   6.5453548e+01  -1.8846710e+00   1.4160129e+02  -3.7671006e+01   1.9991742e+02  -4.5129845e+01   1.5378065e+02  -1.6898258e+01   6.6792581e+01  -1.9425987e+01   6.2718323e+02   2.9274374e+01   3.6652742e+02  -2.7395419e+01   5.2015484e+01   1.0883600e+01   1.9596129e+02  -1.6447226e+01   1.7280161e+02   2.5126452e+00   4.1106452e+01  -3.1920452e+01   2.1410194e+02  -1.8956542e+01   2.7593226e+02  -2.0224258e+01   1.3803065e+02  -1.4227613e+01   3.1246323e+02   3.0732297e+01   2.0663129e+02  -1.0010503e+01   2.3390194e+02   1.6171613e-01   1.3674355e+02  -1.2638839e+01   2.7623161e+02  -2.0344335e+01   1.7052645e+02  -9.7717935e+00   3.3162065e+02  -2.0303845e+01   2.6168516e+02  -9.7961032e+00
   1.8096645e+02  -3.8750581e+00   2.8216387e+02  -2.5144723e+01   2.8516387e+02  -2.1067303e+01   1.6951290e+02  -2.7956194e+01   1.7744097e+02   1.6280206e+01   2.7656097e+02  -4.7010361e+01   2.6159097e+02   3.3533690e+01   2.2776548e+02  -1.8633497e+01   2.7696710e+02   2.0787613e+00   5.2309129e+02   2.4385032e+00   3.5916129e+02   6.9009677e+00   3.9350194e+02  -1.8369832e+01   3.5090323e+02  -3.2789355e+01   3.7603161e+02  -2.6444142e+01   5.2968065e+01   1.6818684e+01   2.8146839e+02  -1.1538439e+01   1.6288581e+02  -1.0005703e+01   1.5748742e+02   1.7871006e+01   5.1271065e+02  -1.2238465e+01   5.7108548e+02  -1.0782323e+01   2.9509839e+02  -2.0672258e+00   1.8045935e+02  -1.9671910e+01   3.5590806e+02   5.0868323e+01   2.1279710e+02  -2.5733445e+01   2.6600645e+02  -3.6452452e+01   2.3361677e+02   5.3600129e+00   3.0490516e+02  -2.8658219e+01   1.2739226e+02   1.9247484e+00   1.9590903e+02   3.6500181e+01   2.6904677e+02   3.5901290e+00   4.9346042e+01   1.0603836e+01   2.3941903e+02  -1.1945135e+01   1.5273839e+02  -1.3616490e+01   2.1942419e+02  -4.3339097e+01   2.0022604e+02  -1.6696564e+01   1.5801129e+02   3.6130387e+01   1.0177968e+02  -2.9286568e+01   2.3414129e+02  -1.3072916e+01   1.0259484e+02   6.3249935e+00   2.5414548e+02   2.1187394e+01   7.5369677e+01  -1.1913445e+01   1.4634323e+02  -1.2986813e+01   2.8835710e+02  -1.2588568e+01   5.0013548e+01  -1.5099471e+01   1.0493129e+02  -3.1774065e+00   1.9657742e+02  -3.4082645e+01   1.2915065e+02  -8.0478581e+00   5.5682581e+01  -2.4097187e+01   6.5074323e+02   1.6059574e+01   3.5597742e+02  -9.9141935e-01   8.6795484e+01  -1.7008800e+01   1.7696129e+02  -2.5487226e+01   1.4280161e+02  -9.7573548e+00   3.9016452e+01  -3.5843252e+01   2.2619194e+02   1.0126258e+01   2.9319226e+02  -2.6815058e+01   1.3208065e+02   1.5008387e+01   3.1584323e+02   8.7918968e+00   1.7158129e+02  -2.1776503e+01   2.1771194e+02   8.5069161e+00   1.1517355e+02  -1.0913239e+01   2.7785161e+02  -2.3043935e+01   1.9604645e+02   5.8566065e+00   3.3371065e+02   1.4789548e+00   2.0791516e+02  -8.0645032e+00
   2.0451645e+02  -4.5089058e+01   2.3538387e+02  -6.4023226e+00   3.2738387e+02  -6.6114903e+01   1.8751290e+02   4.0538065e+00   1.9166097e+02   1.3362606e+01   2.6867097e+02  -6.4719161e+01   2.7459097e+02  -2.5063097e+00   2.1720548e+02  -7.8869677e-01   3.1207710e+02   3.6099613e+00   5.4854129e+02  -1.6597497e+01   3.8794129e+02  -6.0714323e+00   3.8194194e+02  -3.2775032e+01   3.2601323e+02  -3.1358155e+01   3.0603161e+02  -3.8844142e+01   5.8968065e+01   4.6686839e+00   2.7213839e+02  -2.2682039e+01   1.8576581e+02  -2.2861032e+00   1.4871742e+02   4.2326065e+00   4.7826065e+02   3.7475355e+00   4.6808548e+02   3.4767742e-01   3.4676839e+02  -1.8200826e+01   1.2979935e+02  -8.7291097e+00   3.6256806e+02   2.6335523e+01   2.0346710e+02  -1.3317045e+01   2.7522645e+02  -3.1080052e+01   2.2650677e+02  -6.6311871e+00   2.5013516e+02  -1.6716619e+01   1.1850226e+02  -1.6914052e+01   3.0412903e+02   1.0172581e+01   2.5715677e+02  -2.6238671e+01   5.7226042e+01  -1.7476564e+01   2.9441903e+02  -5.1151355e+00   1.1206839e+02   1.6197110e+01   2.0775419e+02  -3.2965497e+01   1.9756604e+02  -5.5937635e+00   1.9289129e+02   3.1109987e+01   1.1933968e+02   3.1088632e+01   2.3480129e+02   1.8654284e+01   1.0004484e+02   2.0889935e+00   2.2903548e+02   1.3866194e+01   7.8809677e+01   5.2513548e+00   2.0334323e+02  -1.3656813e+01   3.2280710e+02  -2.4684568e+01   5.4563548e+01  -2.0793471e+01   7.7711290e+01   6.2201935e+00   2.1924742e+02  -4.3116245e+01   1.0640065e+02   5.2142142e+01   9.6352581e+01  -9.0078710e-01   5.2896323e+02   5.2419742e+00   4.0286742e+02  -1.4126194e+00   3.5015484e+01   9.0236000e+00   2.1107129e+02  -2.3886026e+01   1.3436161e+02  -2.4972155e+01   3.7876452e+01  -1.9232052e+01   2.3772194e+02  -5.4161419e+00   2.7646226e+02  -2.1586658e+01   1.3532065e+02  -8.2081290e-01   3.5432323e+02  -4.6503226e-02   1.5696129e+02  -4.0466903e+01   2.3676194e+02  -5.8270839e+00   1.3088355e+02  -8.5500387e+00   2.8066161e+02  -1.4698735e+01   1.8476645e+02  -3.4099355e-01   3.0381065e+02  -1.6979045e+01   2.2444516e+02  -2.1246903e+01
   1.9918645e+02  -2.5892658e+01   2.7482387e+02  -1.3897523e+01   3.6005387e+02  -2.4178503e+01   1.6251290e+02  -2.2396194e+01   2.0888097e+02  -1.0574994e+01   2.1778097e+02  -6.2757961e+01   1.6804097e+02  -1.0752310e+01   2.1576548e+02  -3.2673497e+01   2.6163710e+02  -4.9148387e+00   4.6509129e+02   2.4078503e+01   2.9849129e+02  -9.8054323e+00   3.6116194e+02  -5.2892632e+01   3.8424323e+02  -2.8906555e+01   3.6803161e+02  -2.7584142e+01   5.6198065e+01   6.5602839e+00   2.4935839e+02   4.2503613e+00   1.3343581e+02   1.7240297e+01   1.7404742e+02   3.3876206e+01   4.4371065e+02  -8.1584645e+00   4.2753548e+02   1.5261677e+01   3.3598839e+02  -1.6998426e+01   1.5979935e+02   1.6980890e+01   4.9579806e+02   6.7227123e+01   2.4890710e+02  -8.4224516e-01   2.6722645e+02  -1.2550052e+01   1.9784677e+02  -7.4483871e+00   2.5757516e+02  -2.5201819e+01   9.1282258e+01  -1.6296452e+01   2.1390903e+02  -1.9719819e+01   2.4682677e+02  -4.8072271e+01   7.3896042e+01  -3.0030164e+01   2.5219903e+02   4.5032465e+01   1.0273839e+02  -9.9464903e+00   2.2175419e+02  -6.4154968e+00   1.6656604e+02   3.0106236e+01   1.4645129e+02   6.0055187e+01   9.4119677e+01  -2.1123768e+01   2.4825129e+02   2.1028284e+01   9.1704839e+01  -2.0693806e+01   2.2347548e+02   4.9809935e+00   8.3139677e+01  -4.9850452e+00   2.7368323e+02  -7.4040129e+00   3.3502710e+02  -6.7552168e+01   7.7123548e+01  -1.2818271e+01   1.1060129e+02  -2.7741006e+01   2.0568742e+02  -4.0141445e+01   7.8400645e+01   1.5632142e+01   1.0768258e+02  -4.0271871e+00   6.2474323e+02  -1.5750426e+01   3.4130742e+02  -2.5781935e-01   5.4795484e+01  -1.1228800e+01   1.8551129e+02   4.6087742e+00   1.3414161e+02   1.2385445e+01   3.6876452e+01  -2.0152052e+01   2.2196194e+02  -1.0065342e+01   2.4546226e+02   1.9473342e+01   1.0417065e+02  -5.3788129e+00   3.3742323e+02   9.6854968e+00   1.5401129e+02   1.5109097e+01   2.4314194e+02  -1.1247484e+01   1.3446355e+02   2.5435613e+00   2.6714161e+02  -8.9971355e+00   1.7157645e+02   5.7420645e-01   3.1547065e+02  -9.5818452e+00   1.7306516e+02  -2.0365032e+00
   1.9585645e+02  -1.0176258e+01   2.2582387e+02  -1.5087523e+01   3.1938387e+02  -5.5694903e+01   1.8339290e+02   2.8603406e+01   1.7777097e+02  -6.4161935e+00   2.4401097e+02  -5.1626361e+01   2.3659097e+02   2.2423690e+01   2.1909548e+02  -2.6609897e+01   3.1041710e+02  -1.1707239e+01   4.8465129e+02   4.5137032e+00   3.4327129e+02  -9.3783226e-01   3.9261194e+02  -5.8068632e+01   3.6001323e+02  -1.1518155e+01   3.6080161e+02  -2.1115742e+01   7.1418065e+01  -1.2097316e+01   2.2190839e+02   1.4886361e+01   1.7843581e+02   1.4640297e+01   1.2971742e+02   1.3752606e+01   4.9215065e+02  -7.2536645e+00   4.5497548e+02   6.8464774e+00   3.2643839e+02   1.5875574e+01   1.5668935e+02   1.4496903e+00   7.2779806e+02   7.4337123e+01   2.0590710e+02  -4.9182245e+01   2.7822645e+02  -8.2100516e+00   2.2472677e+02  -1.5268787e+01   3.0135516e+02   8.4578065e-01   1.2683226e+02  -3.6904516e+00   2.8012903e+02  -6.7017419e+01   2.7415677e+02  -3.7038671e+01   4.0896042e+01  -3.2950164e+01   2.0219903e+02  -3.2975355e+00   1.0684839e+02   5.1647097e+00   2.2764419e+02  -5.4886697e+01   1.8011604e+02   6.4722365e+00   1.8223129e+02   2.8962787e+01   1.1633968e+02  -8.9013677e+00   2.5258129e+02  -8.6581161e+00   1.2726484e+02  -1.0758606e+01   2.6458548e+02  -3.7578065e+00   6.7369677e+01  -3.6134452e+00   2.3090323e+02  -6.7516129e+00   3.0946710e+02  -1.8387368e+01   7.0563548e+01   2.9265290e+00   1.0305129e+02  -1.3700645e-01   1.6746742e+02  -3.9423845e+01   9.7400645e+01   7.4214194e-01   8.7572581e+01  -2.6978387e+01   4.9807323e+02  -9.5068258e+00   3.4063742e+02  -1.3654219e+01   8.6125484e+01   1.7264800e+01   1.5907129e+02  -2.3496026e+01   1.4636161e+02  -1.2592155e+01   5.5966452e+01  -1.1629252e+01   2.2919194e+02   5.5962581e+00   3.0482226e+02  -2.7745458e+01   1.0675065e+02   1.2747871e+00   3.3275323e+02  -3.9809032e+00   1.8325129e+02  -8.0401032e+00   2.1718194e+02   7.7393161e+00   1.4107355e+02  -1.1325239e+01   2.8752161e+02  -1.5717535e+01   1.9504645e+02  -2.8733935e+00   3.1224065e+02  -3.8934452e+00   2.1258516e+02  -9.9681032e+00
   2.3029645e+02  -4.1458065e-02   2.7505387e+02  -2.5355923e+01   3.4794387e+02  -3.9649703e+01   1.4795290e+02   1.2218606e+01   1.5655097e+02  -7.8285935e+00   2.5790097e+02  -7.4077561e+01   2.5104097e+02  -1.3172310e+01   2.0587548e+02   1.4667703e+01   2.8963710e+02  -2.2264839e+01   4.0431129e+02  -2.2729097e+01   4.0149129e+02  -1.5375432e+01   4.2050194e+02  -4.3409832e+01   3.8246323e+02  -3.2204155e+01   3.3025161e+02  -3.7781742e+01   6.1198065e+01  -3.6279716e+01   2.3668839e+02  -1.5076039e+01   1.3076581e+02  -4.6436103e+01   1.5537742e+02   1.6479806e+01   4.7115065e+02   3.8866335e+01   5.5431548e+02   1.1119277e+01   3.3043839e+02  -1.8334426e+01   1.4223935e+02  -4.4834310e+01   5.9223806e+02   2.5631923e+01   1.7557710e+02  -7.8658452e+00   2.4822645e+02  -2.5140052e+01   2.7495677e+02  -3.4617187e+01   2.6813516e+02   2.3933806e+00   1.1739226e+02  -2.9385252e+01   2.7101903e+02   8.7113806e+00   2.5371677e+02  -8.1834710e+00   4.6786042e+01  -1.0421364e+01   1.9419903e+02   7.6724645e+00   1.1695839e+02   5.0259097e+00   1.8420419e+02  -7.4149677e-01   1.4422604e+02   1.4013436e+01   1.5167129e+02   2.3517587e+01   1.1966968e+02   7.3922323e+00   2.5592129e+02  -5.9253161e+00   1.5582484e+02  -3.3734065e+00   2.6780548e+02  -1.5565406e+01   6.6589677e+01  -7.5510452e+00   2.1679323e+02  -3.4732813e+01   3.3680710e+02  -2.0134568e+01   5.5903548e+01  -1.8010671e+01   1.1371129e+02  -4.5498065e+00   2.4124742e+02  -2.3876245e+01   1.0753065e+02   2.3017419e+00   5.0352581e+01  -2.3220787e+01   4.9285323e+02  -2.1649226e+01   3.2408742e+02  -9.3302194e+00   5.3345484e+01  -1.0772800e+01   1.6874129e+02  -2.1379626e+01   1.3403161e+02  -5.9457548e+00   4.6916452e+01  -2.8625252e+01   2.3286194e+02  -2.9597342e+01   2.8104226e+02   8.5269419e+00   1.3770065e+02   1.6748787e+01   3.2551323e+02   6.0182968e+00   1.6058129e+02  -1.8566503e+01   2.4056194e+02   1.0768916e+01   1.7065355e+02   1.5483613e+00   2.7914161e+02  -2.6907135e+01   1.6599645e+02   1.1490606e+01   3.1147065e+02   1.4498155e+01   2.2653516e+02  -1.5314103e+01
   2.6363645e+02  -1.5598658e+01   2.4782387e+02  -6.1752258e-01   3.5171387e+02  -6.0511303e+01   1.8773290e+02  -1.8083794e+01   1.9155097e+02  -4.0628594e+01   2.3623097e+02  -5.2003961e+01   1.8881097e+02   7.0260903e+00   2.3887548e+02  -2.1922968e+00   3.9952710e+02  -5.2836039e+01   5.0176129e+02  -1.1185097e+01   3.8494129e+02  -9.1614323e+00   3.7061194e+02  -5.3418632e+01   3.3946323e+02   8.9584516e-01   3.0592161e+02  -5.2395342e+01   5.8078065e+01  -4.9201161e+00   2.6779839e+02  -2.0004839e+01   1.4365581e+02  -2.3577303e+01   1.7537742e+02   1.4209806e+01   4.3471065e+02   5.7815355e+00   4.8453548e+02   9.2516774e+00   3.1420839e+02  -4.6366026e+01   9.9909355e+01  -1.3557910e+01   3.7479806e+02   2.1797123e+01   3.0157710e+02  -3.7835845e+01   2.3455645e+02  -2.6716452e+01   3.3628677e+02  -9.1935871e+00   3.4457516e+02  -4.0161819e+01   1.2950226e+02   1.1645948e+01   2.5734903e+02  -2.9975019e+01   2.8371677e+02  -1.8363471e+01   7.0566042e+01   2.1016236e+01   1.9430903e+02  -2.8863355e+00   1.1851839e+02  -6.6488903e+00   2.1364419e+02  -4.7546697e+01   2.0722604e+02  -1.8146564e+01   2.1801129e+02   7.4440387e+01   1.1477968e+02  -4.6665677e+00   2.3592129e+02  -1.3215316e+01   1.2982484e+02  -1.5963406e+01   2.8180548e+02   7.5345935e+00   8.4479677e+01  -9.2022452e+00   2.3723323e+02  -1.3818013e+01   2.6513710e+02  -1.8840968e+01   5.5343548e+01  -1.5745871e+01   1.4193129e+02   8.6259355e-01   2.0068742e+02  -2.2411445e+01   1.0978065e+02  -7.2482581e+00   7.6902581e+01  -1.7454787e+01   5.2641323e+02   4.6659742e+00   3.9397742e+02   4.0785806e+00   8.8345484e+01  -4.3528000e+00   1.9051129e+02  -2.1212258e+00   1.4536161e+02  -5.9621548e+00   3.8536452e+01  -1.8485161e-01   2.2496194e+02   6.5046581e+00   1.9882226e+02   5.1045419e+00   1.0851065e+02  -1.0106013e+01   3.1099323e+02   4.8998968e+00   1.4901129e+02  -4.5590903e+01   2.1337194e+02   3.2841161e+00   1.5888355e+02   2.3999613e+00   2.7766161e+02  -1.9928735e+01   2.0004645e+02  -5.8033935e+00   3.1267065e+02  -2.4117845e+01   2.0630516e+02  -1.1125703e+01
   2.0751645e+02   1.8909419e+00   2.3182387e+02  -4.4897523e+01   3.0749387e+02  -3.1413703e+01   1.5006290e+02   7.7098065e+00   2.1011097e+02  -2.5223394e+01   2.4667097e+02  -6.9839161e+01   2.6715097e+02  -2.9111097e+00   2.5676548e+02  -1.4623497e+01   3.5118710e+02  -1.5298839e+01   4.5165129e+02  -1.7066297e+01   3.6727129e+02   2.4721677e+00   4.6338194e+02  -6.3840232e+01   3.1613323e+02  -2.8117755e+01   2.8792161e+02  -1.4835342e+01   7.6418065e+01  -2.1727316e+01   3.2657839e+02  -1.7147239e+01   1.7476581e+02  -3.8461032e+00   1.5759742e+02   1.2192206e+01   4.0560065e+02  -1.7439665e+01   5.3497548e+02  -1.4223523e+01   3.0176839e+02   3.7391742e+00   9.5909355e+01  -1.9017910e+01   3.9923806e+02   6.0719226e+00   2.7057710e+02  -2.4795845e+01   2.0011645e+02  -4.8851252e+01   2.5439677e+02   2.3587613e+01   2.1390516e+02   3.4017806e+00   1.0505226e+02  -2.3178052e+01   2.5845903e+02  -3.1613819e+01   2.7315677e+02   2.9931329e+01   4.0456042e+01  -4.2804964e+01   1.6719903e+02  -9.3753548e-01   1.1506839e+02  -1.7128903e+00   1.5342419e+02  -2.1690968e+00   1.4356604e+02   2.0662365e+00   1.1656129e+02   2.2216387e+01   1.3211968e+02   1.2286232e+01   2.4169129e+02  -8.3369161e+00   9.5154839e+01  -9.6980645e-01   3.4625548e+02  -3.8414065e+00   5.6139677e+01   1.1514955e+01   1.6012323e+02  -3.0089213e+01   3.2091710e+02  -3.1423368e+01   9.1453548e+01  -1.0414671e+01   1.1116129e+02   6.6541935e+00   2.5502742e+02  -5.0886452e+00   1.1565065e+02   1.6652142e+01   7.0352581e+01   1.3729213e+01   5.1507323e+02   6.3531742e+00   2.7663742e+02  -6.0842194e+00   6.6575484e+01  -1.0171200e+01   1.6296129e+02  -3.5367226e+01   1.7292161e+02  -1.3606955e+01   3.0206452e+01  -1.2884516e+00   2.3486194e+02  -2.8427342e+01   2.5967226e+02  -1.1983458e+01   1.3122065e+02  -1.3922813e+01   3.1437323e+02   3.4394968e+00   1.5082129e+02  -1.6255703e+01   2.6266194e+02   9.4309161e+00   1.5784355e+02  -2.4268387e+00   2.5652161e+02  -1.7007535e+01   1.7814645e+02  -2.0241394e+01   3.3752065e+02   8.9441548e+00   2.2058516e+02  -1.0508103e+01
   1.9896645e+02  -3.9315058e+01   2.3827387e+02  -1.8083523e+01   2.6716387e+02  -4.4297303e+01   1.3217290e+02  -9.6899355e-01   2.1188097e+02  -1.4814994e+01   2.0956097e+02  -3.7430361e+01   2.4081097e+02   1.3160903e+00   2.7254548e+02   1.6674103e+01   3.5341710e+02  -2.3037239e+01   4.8376129e+02  -4.7745097e+01   3.4127129e+02  -3.0997832e+01   4.3850194e+02  -5.8969832e+01   3.6757323e+02  -3.2232955e+01   2.9792161e+02  -2.9755342e+01   1.6418065e+01  -4.8073161e+00   1.9879839e+02  -4.3154839e+01   1.7221581e+02  -1.1422103e+01   2.0171742e+02  -7.8739355e-01   4.2815065e+02  -2.9136645e+00   6.1908548e+02  -8.6223226e+00   3.1531839e+02  -1.7794826e+01   1.6501935e+02  -2.3096710e+01   3.2134806e+02  -2.2926877e+01   2.3746710e+02  -5.5970452e+00   2.3400645e+02  -3.0342452e+01   2.4839677e+02   4.0676129e+00   2.4868516e+02   2.6193806e+00   9.2502258e+01   1.0055948e+01   2.7334903e+02  -6.3650194e+00   3.5260677e+02  -9.7646710e+00   4.8006042e+01  -3.2288964e+01   2.7596903e+02  -2.9791355e+00   1.5306839e+02  -4.1752890e+01   1.5253419e+02   8.6721032e+00   1.5956604e+02  -1.6553764e+01   1.7167129e+02  -3.2192413e+01   8.5559677e+01   4.6710323e+00   2.3147129e+02  -2.4093161e+00   1.1837484e+02  -3.5047406e+01   3.2625548e+02   1.5198594e+01   7.2259677e+01   3.9953548e+00   1.7312323e+02   1.4207871e+00   3.0924710e+02  -3.7489768e+01   5.7013548e+01  -2.2989471e+01   1.2593129e+02  -9.3074065e+00   2.4413742e+02  -1.7777445e+01   9.8150645e+01   4.9682142e+01   9.1682581e+01   1.8028129e+00   5.3629323e+02   3.9855742e+00   2.6008742e+02  -7.7602194e+00   5.0125484e+01   1.9364800e+01   1.5574129e+02  -7.2296258e+00   1.5758161e+02  -3.9397548e+00   5.1156452e+01   1.0355484e+00   2.7934194e+02  -1.6057419e+00   2.6188226e+02  -1.0520258e+01   1.3327065e+02   8.7231871e+00   3.1227323e+02   1.7317497e+01   1.7544129e+02  -2.4605303e+01   2.3814194e+02  -8.0374839e+00   1.7322355e+02  -2.6467239e+01   2.4104161e+02  -1.4619135e+01   1.7004645e+02  -7.5433935e+00   3.0286065e+02  -3.0530452e+00   1.9944516e+02   6.4630968e+00
   1.9963645e+02  -2.2588658e+01   2.4093387e+02  -2.1066323e+01   2.5782387e+02  -5.4550103e+01   1.7495290e+02   1.3058606e+01   2.1455097e+02   1.5314065e+00   2.4856097e+02  -4.1770361e+01   2.3948097e+02  -9.9175097e+00   2.4220548e+02  -3.3018697e+01   2.8129710e+02   3.6223613e+00   5.0220129e+02  -7.1102968e+00   3.7649129e+02   2.8184568e+01   3.8261194e+02  -6.0048632e+01   3.0146323e+02  -1.1741548e+00   2.9092161e+02  -1.3965342e+01   4.3968065e+01  -2.1351316e+01   3.4890839e+02  -2.9713639e+01   1.5743581e+02  -5.3497032e+00   1.8571742e+02  -2.1617394e+01   4.3360065e+02  -1.2129665e+01   5.6775548e+02   1.0264077e+01   3.0887839e+02  -3.1696258e+00   6.3459355e+01  -2.4861910e+01   3.5879806e+02  -6.1812877e+01   2.7134710e+02  -4.9674452e+00   2.0922645e+02  -8.8000516e+00   2.2095677e+02  -1.2627187e+01   1.9690516e+02   4.5417806e+00   8.9942258e+01   2.4590748e+01   2.5834903e+02  -2.0165019e+01   3.6060677e+02  -1.3174671e+01   4.7456042e+01  -6.3649635e+00   2.1196903e+02  -6.0791355e+00   1.2573839e+02   1.7433510e+01   1.5864419e+02   2.1073303e+01   1.5811604e+02   1.1122236e+01   1.7245129e+02   1.7975187e+01   1.0589968e+02  -1.9506168e+01   2.3980129e+02   6.4742839e+00   8.8264839e+01   1.5471394e+01   3.1769548e+02   1.3663394e+01   9.1479677e+01  -1.0202245e+01   1.5501323e+02  -1.6804129e+00   3.0824710e+02  -2.7289768e+01   6.1453548e+01   2.2053290e+00   1.2371129e+02  -1.1239806e+01   2.4813742e+02  -2.4647445e+01   9.3030645e+01   3.4091742e+01   7.4572581e+01  -1.6378387e+01   5.1107323e+02   2.6893174e+01   2.6519742e+02  -4.2890194e+00   8.7235484e+01  -4.6040000e+00   1.6585129e+02  -1.7708426e+01   1.5880161e+02   2.0632645e+01   3.9106452e+01   1.7695484e+00   2.6258194e+02  -7.4941935e-02   3.0598226e+02  -2.5825806e-01   1.7084065e+02   6.8575871e+00   2.8884323e+02  -1.0858103e+01   1.8372129e+02  -1.3367703e+01   2.3256194e+02   4.0789161e+00   1.2712355e+02   1.0307613e+00   2.6433161e+02  -1.2242335e+01   1.6314645e+02   7.3886065e+00   3.1543065e+02  -3.2886452e+00   2.2853516e+02  -1.7714103e+01
   2.2429645e+02  -9.4514581e+00   2.2582387e+02  -1.7417523e+01   1.7394387e+02  -3.2949703e+01   2.1473290e+02  -1.9243794e+01   2.1822097e+02   1.5237806e+01   2.2012097e+02  -2.8165161e+01   2.2215097e+02  -9.4211097e+00   2.1242548e+02  -2.1856297e+01   2.8685710e+02  -1.7372439e+01   3.8531129e+02  -6.2090968e+00   3.3527129e+02   1.8032168e+01   4.8094194e+02  -8.6950323e+00   3.1368323e+02  -2.0591755e+01   3.4158161e+02  -1.3018142e+01   4.4418065e+01  -1.1607316e+01   2.2879839e+02  -1.0104839e+01   1.6076581e+02   2.0273897e+01   1.5859742e+02  -1.3377935e+00   4.2971065e+02   2.6071535e+01   3.1131548e+02  -2.0550723e+01   2.7687839e+02  -1.4609626e+01   1.3601935e+02   2.2232903e+00   3.8045806e+02  -1.3985677e+01   2.2568710e+02  -3.7424645e+01   2.1289645e+02  -3.1433652e+01   2.0917677e+02   3.3152129e+00   2.0957516e+02  -3.4361819e+01   8.2502258e+01   5.8559484e+00   3.1568903e+02  -5.3221935e-01   3.4027677e+02   2.4671729e+01   4.8226042e+01   8.1334365e+00   2.5252903e+02   9.4560645e+00   1.3773839e+02  -2.1856490e+01   1.6397419e+02  -1.0130968e+00   1.6878604e+02   1.2928636e+01   1.8223129e+02  -1.9147213e+01   1.3055968e+02  -1.3368968e+01   2.1347129e+02   9.5806839e+00   1.5248484e+02   9.4437935e+00   2.9992548e+02   3.3864994e+01   8.1139677e+01   4.8449548e+00   1.8946323e+02  -3.8216413e+01   2.9202710e+02  -1.6992168e+01   4.7343548e+01  -2.2885871e+01   1.1616129e+02  -3.5745806e+01   2.6880742e+02  -2.8971045e+01   1.1653065e+02   3.4461742e+01   6.2242581e+01   6.1580129e+00   5.6252323e+02  -2.6442826e+01   3.0575742e+02  -1.6533819e+01   7.0345484e+01   2.1087200e+01   1.5007129e+02   7.9939742e+00   1.8425161e+02  -5.0733548e+00   4.2636452e+01  -9.4285161e-01   2.7691194e+02  -5.8913419e+00   4.1793226e+02  -1.1324258e+01   9.0080645e+01  -3.3416129e+00   2.7989323e+02   4.4778968e+00   1.9720129e+02  -2.2306103e+01   2.0933194e+02  -1.2026839e+00   1.1450355e+02  -1.4629639e+01   2.6747161e+02  -1.5263535e+01   1.5642645e+02   2.1162065e+00   2.9200065e+02   6.0157548e+00   2.2206516e+02   6.2734968e+00
   1.8174645e+02  -3.0474581e+00   2.3971387e+02  -1.8968723e+01   2.3394387e+02  -6.6749703e+01   1.7151290e+02  -1.0006194e+01   2.1466097e+02   2.1926065e+00   2.5745097e+02  -7.6151561e+01   2.2526097e+02   2.8560090e+01   2.5765548e+02  -1.2694697e+01   3.7507710e+02  -2.0100039e+01   4.6665129e+02   4.1283703e+01   3.9283129e+02   9.5373677e+00   3.4961194e+02  -6.2518632e+01   3.2590323e+02  -5.6935484e-01   2.9736161e+02  -2.8260542e+01   6.9858065e+01  -3.2312516e+01   2.0624839e+02  -2.1080839e+01   1.6799581e+02  -7.5450323e-01   1.7471742e+02   2.9042606e+01   4.4482065e+02   1.4532735e+01   3.0453548e+02   3.1881677e+01   3.2620839e+02   1.7839742e+00   9.8129355e+01  -8.5745510e+01   3.3979806e+02  -5.1287742e-01   2.2246710e+02  -2.1167045e+01   2.1166645e+02   7.5547484e+00   1.7939677e+02  -2.7523871e+00   1.9102516e+02  -4.2217819e+01   6.7942258e+01  -2.0979252e+01   2.7712903e+02  -1.7887419e+01   2.8693677e+02   2.5828929e+01   7.3226042e+01  -1.1756564e+01   2.1663903e+02   1.5547265e+01   1.2706839e+02  -3.1562890e+01   1.4586419e+02  -2.2904297e+01   1.6200604e+02   1.2361036e+01   1.4156129e+02  -4.4361290e-01   1.1944968e+02   1.9189832e+01   2.5903129e+02   1.8258839e+00   1.1993484e+02   1.0607794e+01   2.6414548e+02   1.1617394e+01   6.7809677e+01   2.8801355e+01   2.0912323e+02  -1.4239213e+01   3.6080710e+02  -2.8944568e+01   6.1343548e+01  -1.4445871e+01   1.3449129e+02  -2.5772206e+01   2.6646742e+02  -1.9113845e+01   8.6150645e+01   2.8262142e+01   5.8792581e+01  -7.4559871e+00   5.6574323e+02   2.9409574e+01   2.7630742e+02  -1.3397819e+01   7.4455484e+01   3.0840000e-01   1.4140129e+02  -7.6424258e+00   1.6936161e+02   7.8784516e-01   5.6876452e+01  -2.6462052e+01   2.8353194e+02   4.1090581e+00   3.0325226e+02  -1.1989858e+01   9.7750645e+01   2.1894787e+01   3.1689323e+02   1.1707897e+01   1.7087129e+02  -1.1149703e+01   2.3433194e+02   3.6573161e+00   1.4727355e+02  -2.5341239e+01   2.4985161e+02  -8.7039355e+00   1.5123645e+02   2.5814065e+00   3.1357065e+02   1.4050155e+01   1.8325516e+02  -3.4317032e+00
   1.4607645e+02  -3.7643858e+01   2.3738387e+02  -3.2323226e+00   1.8871387e+02  -3.8581303e+01   1.6362290e+02  -9.5949935e+00   1.7555097e+02   3.4314065e+00   2.7334097e+02  -3.4202761e+01   2.3704097e+02  -1.7272310e+01   2.2798548e+02  -2.2110968e+00   3.3541710e+02  -1.7927239e+01   4.7087129e+02  -2.2933897e+01   3.7883129e+02   1.5327368e+01   4.1494194e+02  -6.8085032e+01   3.1335323e+02  -5.4675355e+01   2.8258161e+02  -3.4408142e+01   3.8198065e+01   4.5602839e+00   3.0424839e+02  -8.2508387e+00   1.7121581e+02  -1.2210323e-01   1.6604742e+02  -1.5373794e+01   3.9704065e+02   2.6125135e+01   4.3308548e+02   3.2367677e+01   2.8831839e+02  -1.5964826e+01   9.2569355e+01   2.0292903e+00   3.4812806e+02  -2.7839277e+01   2.0001710e+02  -1.9601045e+01   1.6766645e+02  -3.0585252e+01   2.6561677e+02  -6.0899871e+00   2.0013516e+02  -3.8661935e-01   9.6722258e+01  -3.6216516e+00   2.4445903e+02  -3.0273819e+01   2.9071677e+02  -1.1813471e+01   5.7006042e+01   4.4310365e+00   2.4263903e+02  -3.6427355e+00   1.2451839e+02  -2.4688903e+00   1.4342419e+02  -1.8149097e+01   1.3922604e+02  -6.4765635e+00   1.5945129e+02  -2.1048129e+00   1.3211968e+02   2.3616232e+01   2.4614129e+02   1.6747084e+01   1.0937484e+02   5.0025935e+00   2.8992548e+02   1.5444994e+01   6.9589677e+01   3.2089548e+00   1.6512323e+02  -1.6269213e+01   2.8991710e+02  -3.8273368e+01   6.5013548e+01  -1.9299471e+01   1.0516129e+02  -2.4258065e+00   2.3335742e+02  -1.8135045e+01   1.3278065e+02   2.5531742e+01   6.4352581e+01  -3.8340787e+01   6.7852323e+02  -3.0528258e+00   2.5719742e+02  -2.6759019e+01   7.5345484e+01  -1.9092800e+01   1.6763129e+02  -1.1630826e+01   1.3180161e+02   1.5902645e+01   4.0726452e+01  -2.2360052e+01   2.5643194e+02  -1.2532942e+01   2.8282226e+02   8.3245419e+00   1.3046065e+02  -1.7812013e+01   2.9789323e+02  -8.0021032e+00   1.6082129e+02  -1.0675703e+01   2.2352194e+02   1.5522116e+01   1.4403355e+02   3.9179613e+00   2.7595161e+02  -1.8751935e+01   1.5585645e+02  -2.0978194e+01   3.0890065e+02  -1.0106245e+01   1.9958516e+02  -8.5881032e+00
   2.2940645e+02  -2.9190258e+01   2.3949387e+02  -7.1811226e+00   2.2182387e+02  -3.0560103e+01   1.2295290e+02  -4.6341394e+01   2.0566097e+02  -2.4867394e+01   3.3178097e+02  -2.4877961e+01   2.7459097e+02   1.1943690e+01   2.3009548e+02  -1.9489897e+01   3.7607710e+02  -5.1800387e+00   4.7376129e+02  -6.0550968e+00   2.1838129e+02  -1.6166632e+01   4.0550194e+02  -2.6439832e+01   4.3901323e+02   4.1618452e+00   2.9580161e+02  -4.7805742e+01   5.0418065e+01  -1.5307316e+01   2.0179839e+02  -1.9284839e+01   1.6154581e+02  -2.0085032e+00   1.9548742e+02  -2.5089935e+00   5.0860065e+02   2.1090335e+01   4.2975548e+02   5.3040774e+00   2.7387839e+02   1.9860374e+01   1.3034935e+02  -4.9443110e+01   3.9612806e+02  -3.9129277e+01   1.5423710e+02  -1.3378645e+01   2.3677645e+02  -4.4004052e+01   2.0517677e+02  -3.1584787e+01   2.3135516e+02   3.4457806e+00   8.7832258e+01   1.4869548e+01   3.0245903e+02  -5.4473819e+01   2.5049677e+02  -2.6475871e+01   4.9006042e+01  -1.4818964e+01   2.0896903e+02   2.9720865e+01   1.1984839e+02   2.7947097e+00   1.8509419e+02   6.1873032e+00   1.5678604e+02  -2.5513635e+00   1.4823129e+02  -2.3977213e+01   1.4444968e+02  -1.0590168e+01   3.2603129e+02   2.7245884e+01   1.2470484e+02  -8.2238065e+00   2.8903548e+02   1.3736194e+01   7.0139677e+01   1.8504955e+01   1.4068323e+02  -1.6874013e+01   2.7946710e+02  -3.9767368e+01   6.3343548e+01  -3.8275871e+01   1.3427129e+02  -4.8974606e+01   1.9657742e+02  -3.1752645e+01   8.3650645e+01   2.0921419e+00   7.7132581e+01  -1.1033187e+01   6.3485323e+02   1.7440774e+01   2.5375742e+02  -3.6143819e+01   7.0905484e+01  -2.5176000e+00   8.4511290e+01   2.2238774e+01   1.1758161e+02  -2.0959755e+01   5.2826452e+01  -2.3998052e+01   2.3910194e+02   7.8034581e+00   3.0767226e+02  -2.9763458e+01   1.2846065e+02   2.2297987e+01   2.9794323e+02  -5.9661032e+00   1.5168129e+02  -4.3245032e+00   2.2766194e+02   5.1409161e+00   1.4217355e+02  -1.9832387e+00   2.6295161e+02  -1.3421935e+01   1.7557645e+02   1.0254206e+01   3.2305065e+02  -1.1382452e+00   1.8482516e+02   1.3542697e+01
   2.0318645e+02  -3.3872658e+01   2.1271387e+02  -4.1808723e+01   2.7994387e+02  -3.3879703e+01   1.4551290e+02  -1.4816194e+01   2.1233097e+02  -2.0510994e+01   3.4823097e+02  -4.4963961e+01   2.4092097e+02  -6.5827097e+00   2.1798548e+02  -2.7631097e+01   3.9229710e+02   9.3023613e+00   5.3054129e+02  -1.3827497e+01   3.8127129e+02   2.0242168e+01   3.7105194e+02  -4.8233832e+01   4.6501323e+02  -1.3698155e+01   2.8436161e+02  -4.6670542e+01   2.8078065e+01   1.4809884e+01   2.5246839e+02  -4.0218439e+01   1.9110581e+02  -6.3733032e+00   1.8059742e+02   6.8220645e-01   5.1038065e+02   2.8837935e+01   3.9375548e+02   5.6240774e+00   2.5620839e+02   1.5153974e+01   9.2569355e+01  -3.8750710e+01   3.7290806e+02  -4.4916774e+00   1.5101710e+02  -1.2104516e-01   2.8166645e+02  -2.4375252e+01   1.8739677e+02   4.7176129e+00   2.5046516e+02  -8.9730194e+00   9.3052258e+01   8.9194839e-01   2.8979903e+02  -5.3510194e+00   2.7960677e+02  -1.5694671e+01   6.7676042e+01  -2.3125635e+00   1.8819903e+02   2.1822465e+01   1.4595839e+02  -1.7184090e+01   1.6720419e+02  -7.8314968e+00   1.8356604e+02   8.1962365e+00   1.3567129e+02   6.5775871e+00   7.8229677e+01  -9.0725677e+00   2.9936129e+02   8.0494839e+00   1.3748484e+02   6.3137935e+00   2.4214548e+02   1.5973935e+00   1.1858968e+02  -2.1931045e+01   1.6757323e+02   8.4247871e+00   3.3768710e+02  -3.8094968e+01   8.4563548e+01  -4.1934710e+00   1.2093129e+02  -3.5797406e+01   2.1480742e+02  -3.8431045e+01   8.8400645e+01   3.9082142e+01   8.8242581e+01  -1.1361987e+01   6.0674323e+02  -1.7200426e+01   2.9919742e+02  -3.4490194e+00   1.0079548e+02   6.7612000e+00   1.4429129e+02  -1.3763626e+01   1.6758161e+02  -6.3997548e+00   3.8256452e+01  -8.4524516e+00   2.3886194e+02   7.6326581e+00   2.9635226e+02  -3.8547858e+01   1.1722065e+02  -3.8028129e+00   3.2580323e+02   1.0805097e+01   1.6206129e+02  -2.0254903e+01   2.5766194e+02  -1.1499084e+01   1.2969355e+02   7.6851613e+00   2.6266161e+02  -2.1688735e+01   1.7880645e+02   3.1375806e+01   3.0157065e+02  -7.5598452e+00   2.0272516e+02  -1.4839303e+01
   1.7629645e+02  -2.3941458e+01   2.4405387e+02   2.7940774e+00   2.9260387e+02  -6.0782503e+01   1.0539290e+02   8.6234065e+00   2.1588097e+02   1.3865006e+01   3.3145097e+02  -4.3511561e+01   2.7070097e+02  -1.3305110e+01   2.1020548e+02  -3.8898697e+01   3.2607710e+02  -2.3290039e+01   6.0376129e+02   1.9654903e+01   3.8638129e+02  -8.2766323e+00   4.0438194e+02  -5.5010232e+01   4.0757323e+02  -3.0772955e+01   3.2014161e+02  -2.6642942e+01   5.9078065e+01  -8.2201161e+00   2.1179839e+02  -1.3048387e+00   1.5276581e+02  -1.0196103e+01   1.4971742e+02   1.4262606e+01   4.6993065e+02   2.4743935e+01   4.6286548e+02  -2.6344723e+01   2.9965839e+02   3.8127974e+01   9.0239355e+01  -4.7564310e+01   4.0745806e+02  -8.0356774e+00   1.7246710e+02   2.3829548e+00   2.5422645e+02  -2.3070052e+01   1.9895677e+02   9.5728129e+00   1.2346516e+02  -4.2143019e+01   1.0461226e+02  -1.1582852e+01   2.7968903e+02  -4.0312219e+01   2.6093677e+02  -2.2311071e+01   3.5456042e+01  -1.6174964e+01   2.4941903e+02   7.7048645e+00   1.1451839e+02  -4.1088903e+00   1.8620419e+02   1.0428503e+01   1.4578604e+02   1.2768636e+01   1.6112129e+02  -4.8238413e+01   9.4559677e+01   3.5731032e+01   2.9980129e+02  -6.7657161e+00   1.6348484e+02  -1.5216206e+01   2.8558548e+02   2.5012194e+01   7.6139677e+01   1.0354955e+01   2.0990323e+02   2.2368387e+01   3.1102710e+02  -3.9292168e+01   5.9563548e+01  -1.9413471e+01   1.0593129e+02  -5.0374065e+00   1.9057742e+02  -1.3152645e+01   1.1003065e+02   4.3481742e+01   6.4682581e+01  -2.7257187e+01   5.6574323e+02  -2.9590426e+01   3.7041742e+02  -1.5036619e+01   9.4685484e+01  -5.3000000e-01   2.0140129e+02  -3.0332426e+01   1.4203161e+02   1.1864245e+01   3.6966452e+01  -1.5539252e+01   1.2386194e+02   8.4972658e+01   3.6082226e+02  -1.5385458e+01   1.3360065e+02   1.3366787e+01   2.9808323e+02  -6.3573032e+00   1.4282129e+02  -3.6375703e+01   2.4999194e+02  -4.6954839e+00   1.3669355e+02   3.6451613e+00   2.4380161e+02  -9.3199355e+00   1.8804645e+02  -4.2233935e+00   3.3352065e+02  -1.1405845e+01   1.8711516e+02  -1.3020503e+01
   1.7907645e+02   1.4166142e+01   2.5816387e+02  -3.1564723e+01   2.1838387e+02  -3.9614903e+01   1.9073290e+02   8.1262065e+00   1.9011097e+02   1.9596606e+01   3.5767097e+02  -2.4839161e+01   2.8115097e+02  -6.2511097e+00   2.0609548e+02  -1.2129897e+01   3.7096710e+02  -1.4881239e+01   5.8865129e+02  -9.9162968e+00   3.7705129e+02   2.0469768e+01   3.9838194e+02  -6.6980232e+01   3.5224323e+02  -2.5566555e+01   2.9158161e+02  -1.0798142e+01   6.1308065e+01  -6.6285161e+00   2.5401839e+02  -1.5724387e+00   1.6554581e+02  -2.3218503e+01   2.6304742e+02   2.8306206e+01   4.9271065e+02  -2.3298465e+01   4.7431548e+02  -3.2607226e+00   3.3143839e+02   1.3585574e+01   9.9909355e+01  -2.1337910e+01   4.2690806e+02  -7.3261677e+01   2.0668710e+02  -2.2794645e+01   2.0344645e+02  -2.6447652e+01   1.8961677e+02   7.9900129e+00   1.7802516e+02  -1.9947819e+01   9.4172258e+01   6.9234839e-01   3.2145903e+02  -3.4103819e+01   2.9982677e+02  -5.9822710e+00   4.9676042e+01   2.9074365e+00   2.2541903e+02  -3.5485135e+01   1.4651839e+02  -2.0008890e+01   1.4453419e+02   7.5421032e+00   1.5634604e+02   2.3738365e+00   1.7489129e+02   2.4399871e+00   1.1555968e+02   3.7210323e+00   2.9647129e+02  -1.6169316e+01   1.1515484e+02   8.9901935e+00   2.7392548e+02   2.4274994e+01   7.0139677e+01   4.2849548e+00   1.9768323e+02   1.3565987e+01   3.2657710e+02   1.2013832e+01   6.9343548e+01   3.8041290e+00   1.0682129e+02  -1.1558606e+01   2.1668742e+02  -1.5021445e+01   1.2453065e+02   3.6191742e+01   7.8572581e+01   3.6316129e+00   5.9929323e+02  -3.3604426e+01   3.3197742e+02   5.8185806e+00   1.0323548e+02  -1.1994000e+01   1.4285129e+02  -3.2308426e+01   1.5725161e+02  -3.5335484e-01   3.8396452e+01  -2.6273652e+01   1.0381194e+02   9.2246658e+01   3.3551226e+02  -3.2940658e+01   1.2465065e+02  -5.7772129e+00   2.8423323e+02  -5.7193032e+00   1.4863129e+02  -9.4205032e+00   2.0147194e+02   1.9461161e+00   1.7179355e+02  -2.1972839e+01   2.5942161e+02  -1.9659535e+01   1.9904645e+02  -3.7633935e+00   2.8957065e+02   2.2101548e+00   1.9530516e+02   2.0984297e+01
   1.9707645e+02  -1.7053858e+01   2.5305387e+02  -5.6485923e+01   2.0082387e+02  -7.0100103e+01   1.3017290e+02  -1.0698994e+01   2.1966097e+02  -1.2073935e+00   3.5312097e+02  -5.5245161e+01   2.8737097e+02   5.9212903e+00   2.1020548e+02  -2.0458697e+01   2.9663710e+02  -2.5264839e+01   5.6142129e+02   1.1822103e+01   3.8383129e+02   5.1257368e+01   4.6294194e+02  -6.4365032e+01   4.2001323e+02  -4.3181548e+00   2.8080161e+02  -3.2657419e+00   5.1748065e+01   1.8062839e+00   3.6301839e+02  -3.4622439e+01   1.5943581e+02  -1.8839703e+01   1.6693742e+02   3.1115006e+01   4.8282065e+02  -3.5847265e+01   4.6053548e+02   2.9281677e+01   3.7943839e+02  -2.1144426e+01   1.4823935e+02  -3.5424310e+01   3.6156806e+02  -2.6034477e+01   1.6079710e+02  -1.7233445e+01   2.7333645e+02  -2.7378852e+01   1.7139677e+02   1.8997613e+01   2.0246516e+02  -2.6903019e+01   9.2502258e+01   4.0559484e+00   3.1012903e+02  -1.4527419e+01   2.5382677e+02  -2.2522271e+01   3.3566042e+01  -2.8253764e+01   1.6863903e+02   1.2827265e+01   1.3240839e+02   3.2399097e+00   1.8197419e+02  -1.5793097e+01   1.8122604e+02  -9.9465635e+00   1.1078129e+02   9.0878710e-01   1.1122968e+02   2.5397432e+01   2.3025129e+02   1.3358284e+01   1.7793484e+02  -8.7022065e+00   2.6725548e+02  -2.1914065e+00   8.2369677e+01  -4.7344516e-01   8.8343226e+01  -1.1236813e+01   3.0091710e+02   3.6266323e+00   5.9453548e+01  -2.7446710e+00   1.3749129e+02   1.0877794e+01   2.2580742e+02  -5.1091045e+01   8.4530645e+01   4.5391742e+01   8.5572581e+01   7.6316129e+00   5.3596323e+02  -3.3988026e+01   3.2519742e+02   2.5098065e-01   8.8235484e+01  -3.9040000e+00   1.6829129e+02  -1.0013626e+01   1.4780161e+02   5.6226452e+00   4.7776452e+01  -2.1544052e+01   1.4738194e+02   1.1976106e+02   2.7140226e+02   6.8681419e+00   8.3270645e+01   1.2931871e+00   3.4275323e+02   2.2309097e+01   1.5544129e+02  -2.4965303e+01   2.3118194e+02  -1.4620684e+01   1.6374355e+02  -2.1038839e+01   2.6499161e+02  -1.7775135e+01   1.6890645e+02   1.2407806e+01   3.2376065e+02  -8.0550452e+00   1.9963516e+02  -1.1502103e+01
   2.1151645e+02  -4.4290581e+00   2.6116387e+02  -4.2574723e+01   2.3716387e+02  -3.8227303e+01   1.7717290e+02   5.4310065e+00   2.1644097e+02  -2.2839794e+01   3.4501097e+02  -6.3486361e+01   2.3092097e+02   4.7672903e+00   1.8331548e+02  -2.7187497e+01   4.2885710e+02  -8.2924387e+00   5.1509129e+02  -2.3921497e+01   4.0016129e+02  -1.5599032e+01   3.4983194e+02  -3.9426232e+01   4.1646323e+02  -1.4415484e-01   2.9180161e+02  -3.4925742e+01   5.5968065e+01  -2.6531316e+01   2.7679839e+02  -1.2724839e+01   1.5810581e+02  -1.1833032e+00   1.7715742e+02   1.0177406e+01   4.5338065e+02   1.3287935e+01   4.2775548e+02   5.2440774e+00   3.2676839e+02  -3.2150826e+01   1.2745935e+02  -4.4321910e+01   2.9423806e+02   1.3131923e+01   2.1690710e+02  -1.0622452e+00   2.3422645e+02  -2.7140052e+01   1.8172677e+02  -3.2687871e+00   2.6335516e+02  -2.6884219e+01   9.2052258e+01  -2.4680516e+00   2.4490903e+02  -3.7649819e+01   2.8571677e+02  -6.1834710e+00   4.7676042e+01  -4.3262564e+01   2.0574903e+02  -1.6361535e+01   1.1784839e+02  -1.1485290e+01   1.3831419e+02  -4.3002968e+00   1.4589604e+02  -3.3460164e+01   1.0645129e+02  -3.4304813e+01   1.2122968e+02   2.6743226e-01   2.9247129e+02   1.1930684e+01   1.6348484e+02  -1.8762065e+00   2.8180548e+02   1.8645935e+00   7.3479677e+01   1.9677755e+01   1.3501323e+02  -2.0860413e+01   3.3524710e+02  -2.7009768e+01   7.8123548e+01  -1.5018271e+01   1.0960129e+02  -1.5891006e+01   2.1768742e+02  -2.1551445e+01   1.2803065e+02   4.9041742e+01   6.1242581e+01  -2.2019871e+00   5.8807323e+02  -2.0046826e+01   4.3719742e+02  -3.6929019e+01   7.3345484e+01   2.0672000e+00   1.2818129e+02  -1.2364826e+01   1.6658161e+02  -2.7769755e+01   3.9486452e+01  -1.5930852e+01   1.2048194e+02   9.4243058e+01   2.9551226e+02  -3.9850658e+01   1.1946065e+02   4.4479871e+00   2.9984323e+02   9.9818968e+00   1.5006129e+02  -2.3534903e+01   2.2199194e+02   3.1145161e+00   1.3712355e+02  -9.0923871e-01   2.6338161e+02  -2.3976335e+01   1.8366645e+02   1.7937006e+01   3.1495065e+02  -1.1110245e+01   1.8139516e+02   5.7096774e-02
   1.8229645e+02  -1.2421458e+01   2.5327387e+02   2.9464774e+00   2.0082387e+02  -4.3660103e+01   1.4751290e+02   1.1913806e+01   1.9955097e+02  -3.1158594e+01   3.6556097e+02  -6.6690361e+01   2.6670097e+02  -3.0951097e+00   1.9909548e+02   1.9770103e+01   4.3329710e+02   5.5723613e+00   4.5898129e+02   1.0173032e+00   3.6949129e+02   3.4514568e+01   3.9661194e+02  -3.1278632e+01   4.3546323e+02  -3.6114155e+01   3.1314161e+02  -3.4412942e+01   4.3078065e+01  -9.0601161e+00   3.6679839e+02  -2.2034839e+01   1.7676581e+02  -1.0566103e+01   1.5304742e+02   1.5446206e+01   4.7193065e+02   2.3023935e+01   4.7897548e+02   1.7366477e+01   2.8331839e+02   7.9851742e+00   1.3123935e+02   1.7156903e+00   3.3579806e+02   1.4712258e-01   1.9490710e+02  -1.7522245e+01   2.4677645e+02  -2.5584052e+01   1.8550677e+02  -2.6131187e+01   2.5335516e+02  -3.2754219e+01   9.6502258e+01   3.5059484e+00   3.5768903e+02   5.7777806e+00   2.6315677e+02  -9.9386710e+00   4.5456042e+01  -2.1314964e+01   1.9352903e+02   1.2726065e+01   1.1173839e+02  -2.8886490e+01   1.5175419e+02   1.3074503e+01   1.7689604e+02  -3.0940164e+01   1.8201129e+02  -1.7129613e+01   1.0889968e+02   3.8143832e+01   2.5725129e+02   1.2418284e+01   1.4493484e+02   1.3937794e+01   2.3147548e+02  -7.6900645e-01   8.2369677e+01  -4.0334452e+00   1.0979323e+02  -2.0952813e+01   3.2668710e+02   1.8950323e+00   5.7673548e+01  -7.1227097e-01   1.2638129e+02  -3.6343406e+01   2.3702742e+02  -1.5208645e+01   9.6650645e+01   5.6802142e+01   6.4242581e+01   8.3380129e+00   6.0918323e+02   1.1934374e+01   2.9119742e+02  -1.7139019e+01   7.5795484e+01  -2.7128800e+01   1.5651129e+02  -5.5291226e+01   1.7280161e+02   3.0726452e+00   4.1726452e+01  -2.3590052e+01   1.0129194e+02   1.2177826e+02   2.8367226e+02   1.5836542e+01   9.7460645e+01  -1.0652013e+01   3.1261323e+02   7.2029677e-01   1.5587129e+02  -2.3709703e+01   2.1304194e+02   1.8305161e+00   1.3674355e+02   7.1711613e+00   2.9785161e+02  -2.0213935e+01   2.0314645e+02   1.1328606e+01   3.1619065e+02  -1.1919445e+01   2.2211516e+02  -4.1605032e+00
   2.0296645e+02   6.3649419e+00   2.5371387e+02  -1.2868723e+01   1.9882387e+02  -2.1940103e+01   1.2228290e+02  -1.1067794e+01   1.7577097e+02  -1.8366194e+01   3.6056097e+02  -5.8180361e+01   2.4726097e+02   1.2130090e+01   2.0665548e+02  -2.6394697e+01   3.7618710e+02   1.8701161e+01   5.9876129e+02  -4.2285097e+01   3.8827129e+02  -1.7757832e+01   4.2583194e+02  -3.9616232e+01   4.1746323e+02  -1.2224155e+01   2.8080161e+02  -3.0825742e+01   3.5308065e+01  -4.1768516e+01   3.2835839e+02  -2.6289639e+01   2.0232581e+02  -3.3500903e+01   1.8259742e+02  -3.9177935e+00   5.4415065e+02   2.0136335e+01   4.7731548e+02  -2.5830723e+01   2.9454839e+02  -3.9132258e+00   1.4034935e+02  -2.5243110e+01   3.6601806e+02  -1.2940477e+01   2.2279710e+02  -1.1973445e+01   2.3566645e+02  -1.6255252e+01   1.9106677e+02   3.6544013e+01   2.6490516e+02  -1.4582194e+00   7.6172258e+01   3.5362348e+01   3.4656903e+02  -7.4426194e+00   2.6349677e+02  -5.8558710e+00   3.6566042e+01  -2.0043764e+01   1.5096903e+02   1.5130865e+01   1.5129839e+02   2.0168710e+01   1.2809419e+02  -2.8482697e+01   1.7889604e+02  -2.0880164e+01   1.6901129e+02  -9.6396129e+00   1.1900968e+02  -4.2249677e+00   2.8769129e+02  -1.0169161e+00   1.3070484e+02  -9.0338065e+00   2.2947548e+02   7.6109935e+00   6.7029677e+01   2.5303755e+01   1.6623323e+02  -2.1248013e+01   4.8468710e+02  -2.2964968e+01   6.6903548e+01   3.3329329e+01   1.0293129e+02   9.5325935e+00   2.4735742e+02  -2.9815045e+01   1.2790065e+02   2.8552142e+01   9.2572581e+01  -1.6818387e+01   5.8841323e+02  -2.7624026e+01   4.2863742e+02  -2.8244219e+01   7.4455484e+01  -2.4241600e+01   1.3729129e+02   8.0163742e+00   1.3358161e+02   1.2090245e+01   4.9966452e+01  -1.6529252e+01   9.0291935e+01   1.1256826e+02   2.9882226e+02  -1.3055458e+01   1.0722065e+02   7.2371871e+00   2.9837323e+02  -5.7605032e+00   1.3782129e+02  -1.9835703e+01   2.1442194e+02  -1.9659884e+01   1.4636355e+02   3.2515613e+00   2.7928161e+02  -1.6248335e+01   1.9119645e+02   8.8646065e+00   2.8738065e+02   1.9765355e+01   2.1949516e+02  -9.6609032e+00
   2.2663645e+02  -7.7486581e+00   2.7349387e+02  -3.0011123e+01   2.3427387e+02  -4.1446103e+01   1.6484290e+02   1.9527406e+01   1.9344097e+02  -1.8999794e+01   3.0156097e+02  -1.7120361e+01   2.3381097e+02  -2.8243910e+01   2.4176548e+02  -1.8203497e+01   3.8363710e+02  -8.2248387e+00   6.3865129e+02  -1.8246297e+01   3.7038129e+02   2.8783368e+01   3.4294194e+02  -3.2205032e+01   4.6579323e+02  -1.6430555e+01   3.0403161e+02  -9.6841419e+00   5.7308065e+01  -3.3968516e+01   4.0824839e+02  -6.4608387e+00   1.3299581e+02   2.8715497e+01   1.1826742e+02   3.4486065e+00   5.5304065e+02  -1.7684865e+01   3.8197548e+02  -8.4335226e+00   2.5931839e+02   7.7951742e+00   1.4579935e+02  -1.4009110e+01   3.6201806e+02   1.2695226e+00   1.9412710e+02  -1.5459845e+01   1.9366645e+02  -2.0115252e+01   1.6728677e+02  -9.4435871e+00   2.1346516e+02   4.9869806e+00   1.0039226e+02   2.0194748e+01   3.0845903e+02  -6.2838194e+00   2.3693677e+02   1.9268929e+01   3.6346042e+01  -3.2026164e+01   1.9596903e+02  -2.6891355e+00   9.8178387e+01  -2.5816903e+00   1.6420419e+02  -2.6591497e+01   1.8367604e+02  -2.4812564e+01   1.4345129e+02   1.8451871e+00   1.2433968e+02   1.3798632e+01   2.6503129e+02   8.1258839e+00   8.5154839e+01  -9.6098065e+00   2.4036548e+02  -2.3930206e+01   6.8369677e+01  -1.6913445e+01   2.0646323e+02   1.3643587e+01   5.8235710e+02  -4.2185677e+00   3.1343548e+01  -2.3858710e+00   1.0405129e+02  -2.2997006e+01   2.0191742e+02  -7.0598452e+00   1.2328065e+02   5.1717419e+00   1.0057258e+02  -2.4018387e+01   5.7818323e+02  -2.1695626e+01   3.4219742e+02  -6.4490194e+00   7.6015484e+01   3.4136000e+00   1.7963129e+02  -2.8920826e+01   1.5969161e+02  -6.2185548e+00   4.8396452e+01  -2.7436516e+00   1.2853194e+02   1.2593906e+02   2.9893226e+02  -1.6014258e+01   1.3279065e+02   1.0811587e+01   3.0875323e+02   1.4090968e+00   1.6877129e+02  -8.0317032e+00   2.5795194e+02  -5.0022839e+00   1.7612355e+02  -1.1599239e+01   2.8171161e+02  -7.4027355e+00   1.8685645e+02   2.6541806e+01   3.0690065e+02   1.1823755e+01   2.1515516e+02   1.4786297e+01
   1.7140645e+02  -1.8902581e+00   2.0205387e+02  -1.5185923e+01   2.5749387e+02  -3.9413703e+01   1.5151290e+02  -3.6406194e+01   1.9966097e+02   6.2826065e+00   2.9823097e+02  -3.4633961e+01   2.1681097e+02  -6.3239097e+00   2.2898548e+02  -1.8841097e+01   4.3429710e+02   2.3942361e+01   4.9309129e+02  -2.3814968e+00   3.6916129e+02  -2.2903226e-01   4.1427194e+02  -5.6801432e+01   3.9346323e+02   9.4658452e+00   3.9814161e+02  -1.2129419e+00   4.2308065e+01   4.5148387e-01   2.5779839e+02  -2.1644839e+01   1.5865581e+02  -6.6673032e+00   1.7282742e+02  -5.9161935e+00   4.8215065e+02   1.6316335e+01   4.3153548e+02  -6.3983226e+00   2.9454839e+02  -8.2432258e+00   1.2579935e+02  -6.2991097e+00   3.4145806e+02  -1.9567742e-01   2.1334710e+02  -1.5327445e+01   2.2833645e+02  -3.1778852e+01   2.0961677e+02  -1.8939987e+01   2.5179516e+02  -1.5409419e+01   1.4317226e+02  -2.0997652e+01   2.9390903e+02  -2.0119819e+01   2.5227677e+02  -2.5068271e+01   8.2786042e+01  -2.1961364e+01   2.0241903e+02  -1.0645135e+01   1.3217839e+02  -2.4116903e+00   1.3753419e+02   1.3322103e+01   1.5189604e+02   2.3998365e+00   1.2967129e+02   5.9475871e+00   9.7449677e+01  -1.7500168e+01   2.4836129e+02   5.4594839e+00   1.0070484e+02  -3.4073806e+01   2.1903548e+02  -3.5538065e+00   7.3919677e+01   1.9752555e+01   1.2912323e+02  -6.2792129e+00   3.5802710e+02  -4.4832168e+01   6.6673548e+01  -4.4212271e+01   1.4093129e+02   3.9425935e+00   2.2257742e+02  -9.0526452e+00   1.0440065e+02   4.2302142e+01   7.3682581e+01  -1.2417187e+01   5.3918323e+02  -3.6015626e+01   3.5230742e+02  -1.3477819e+01   9.0015484e+01   7.2936000e+00   1.9507129e+02  -7.0460258e+00   1.7480161e+02  -8.6735484e-01   3.7776452e+01  -2.0034052e+01   1.2524194e+02   1.4224226e+02   3.0351226e+02  -6.7006581e+00   1.4308065e+02  -5.7716129e+00   3.1823323e+02   1.3370697e+01   1.4968129e+02  -2.4164503e+01   2.1523194e+02  -7.3446839e+00   1.5212355e+02  -7.0192387e+00   2.6652161e+02  -2.2567535e+01   1.7599645e+02  -2.2093935e+00   3.1852065e+02  -9.1584516e-01   2.5530516e+02  -1.8145703e+01
   1.5007645e+02   3.6141935e-02   2.6271387e+02  -2.6588723e+01   2.2971387e+02  -5.1521303e+01   1.7784290e+02   1.3774065e+00   1.8555097e+02  -2.3258594e+01   2.8101097e+02  -1.4706361e+01   2.3815097e+02  -2.7361110e+01   2.0654548e+02   9.0641032e+00   3.5596710e+02  -4.6812387e+00   5.1120129e+02  -4.6102968e+00   3.7905129e+02   9.1997677e+00   3.5283194e+02  -4.3116232e+01   4.7113323e+02   3.0252245e+01   3.4358161e+02  -5.6178142e+01   4.5078065e+01  -2.6660116e+01   3.1779839e+02  -1.3004839e+01   1.7921581e+02  -2.1542103e+01   1.6759742e+02   1.0942206e+01   4.6360065e+02   2.1250335e+01   4.2253548e+02   2.3101677e+01   3.1476839e+02  -1.6408258e+00   1.3534935e+02  -4.5063110e+01   3.8234806e+02   5.3031226e+00   1.9790710e+02  -4.5422452e+00   1.9000645e+02  -2.6932452e+01   2.5484677e+02  -2.8983871e+00   1.5368516e+02  -8.7806194e+00   1.1450226e+02   1.1625948e+01   2.5023903e+02  -3.1296219e+01   2.8104677e+02   1.8850129e+01   5.3676042e+01  -6.3256352e-01   1.9085903e+02  -9.0603355e+00   1.0584839e+02  -9.7529032e-01   1.5864419e+02  -3.0146697e+01   2.1134604e+02   7.8638365e+00   1.6323129e+02  -8.1772129e+00   7.9449677e+01   2.7198323e+00   2.7447129e+02  -6.2993161e+00   1.3482484e+02  -2.1473406e+01   2.3858548e+02   3.1772194e+01   6.0259677e+01   1.9553548e+00   1.3246323e+02  -1.2546413e+01   3.7668710e+02  -3.5544968e+01   5.4793548e+01  -9.3718710e+00   1.3327129e+02  -1.5334606e+01   2.1102742e+02  -6.1908645e+01   8.3650645e+01   2.2212142e+01   8.1242581e+01  -5.4719871e+00   5.5941323e+02  -1.1304026e+01   3.8152742e+02  -9.3654194e+00   7.7015484e+01  -7.8640000e-01   2.2863129e+02  -2.3400826e+01   1.7792161e+02  -2.6769548e+00   3.8346452e+01  -2.2169652e+01   1.5600194e+02   9.8781458e+01   3.0598226e+02  -7.6882581e+00   1.1575065e+02   1.4654787e+01   3.4408323e+02   1.1269677e-01   1.4439129e+02  -1.2501303e+01   2.1299194e+02   1.1884516e+01   1.4998355e+02  -1.3698039e+01   2.9604161e+02  -2.8829135e+01   1.8152645e+02  -7.4117935e+00   3.3019065e+02  -4.2794452e+00   2.6434516e+02  -1.3108903e+01
   1.8718645e+02  -3.3932658e+01   2.5538387e+02  -5.4523226e+00   2.8338387e+02  -2.9594903e+01   1.6251290e+02   3.6038065e+00   1.3588097e+02   6.4950065e+00   3.1590097e+02  -3.7607561e+01   2.5037097e+02   1.6101290e+01   2.3298548e+02  -1.3501097e+01   3.8763710e+02  -8.4348387e+00   5.4898129e+02   6.3673032e+00   3.5960129e+02   9.3057677e+00   3.4694194e+02  -3.5085032e+01   4.3201323e+02  -1.5508155e+01   3.8092161e+02  -3.7055342e+01   5.0418065e+01  -2.2757316e+01   3.3024839e+02  -3.2560839e+01   1.5432581e+02  -3.4309032e+00   1.4693742e+02   1.2650065e+00   5.0371065e+02  -1.4628465e+01   4.9275548e+02  -5.2959226e+00   3.1343839e+02   5.4655742e+00   1.6045935e+02   2.2680903e+00   3.6112806e+02   1.1890723e+01   2.2590710e+02  -2.6112245e+01   2.4833645e+02  -3.6818852e+01   2.1106677e+02   3.2604013e+01   2.3202516e+02  -3.1717819e+01   1.2039226e+02   6.1547484e+00   2.8890903e+02  -3.9398194e+00   2.8904677e+02  -3.2119871e+01   6.0566042e+01   2.7062365e+00   2.6919903e+02   3.2324645e+00   1.4440839e+02   1.8609910e+01   1.4886419e+02   1.0745703e+01   1.6867604e+02   2.1674365e+00   1.2445129e+02   2.3585187e+01   1.1277968e+02   3.8383432e+01   2.5969129e+02   1.2443084e+01   1.0937484e+02   1.1562594e+01   2.2658548e+02   3.0172194e+01   1.0902968e+02   8.3375484e-01   1.2801323e+02  -1.6300413e+01   3.7780710e+02  -1.4084568e+01   5.0343548e+01  -2.1795871e+01   7.9381290e+01  -2.4340645e-01   2.2446742e+02  -1.4533845e+01   1.1640065e+02  -2.7407858e+01   8.9682581e+01  -1.6037187e+01   6.1252323e+02   1.4471742e+00   2.4275742e+02   5.5061806e+00   8.2125484e+01  -1.0855200e+01   1.9340129e+02  -1.6692426e+01   2.0669161e+02  -1.3308555e+01   2.7486452e+01  -8.4508516e+00   8.6481935e+01   1.3515306e+02   2.5282226e+02  -2.0695458e+01   1.0456065e+02   2.1019987e+01   3.2280323e+02   1.6905097e+01   1.4377129e+02  -1.7121703e+01   2.3461194e+02  -1.8515084e+01   1.4188355e+02  -1.4580039e+01   2.8557161e+02  -2.1421535e+01   2.1561645e+02   6.1410065e+00   3.1690065e+02   1.9023755e+01   2.3282516e+02   1.1792697e+01
   2.2251645e+02  -3.0419058e+01   2.4305387e+02  -1.6685923e+01   2.9616387e+02  -5.0507303e+01   1.9328290e+02   3.0922206e+01   1.7322097e+02   1.0578065e+00   2.8123097e+02  -4.4383961e+01   2.2681097e+02   8.8760903e+00   2.3854548e+02  -1.9055897e+01   3.4674710e+02  -1.0273639e+01   5.3731129e+02  -1.2809097e+01   3.9194129e+02   1.7278568e+01   3.4627194e+02  -3.6031432e+01   3.5146323e+02  -6.7241548e+00   3.4725161e+02  -1.9031742e+01   3.2308065e+01   1.9251484e+01   2.6379839e+02  -3.0354839e+01   1.6299581e+02  -3.9045032e+00   1.7193742e+02   7.8250065e+00   4.7038065e+02   1.3147935e+01   4.6608548e+02  -1.5822323e+01   2.9931839e+02  -1.3404826e+01   1.6434935e+02  -1.6043110e+01   3.8123806e+02   3.6281923e+01   1.9201710e+02  -2.7181045e+01   2.1277645e+02  -3.3424052e+01   2.6361677e+02   1.1620013e+01   2.7324516e+02  -1.4675419e+01   9.0282258e+01   2.6735484e+00   2.4312903e+02  -1.5167419e+01   3.4727677e+02   9.0017290e+00   8.2346042e+01  -2.8266164e+01   2.7707903e+02   4.0152065e+01   1.2229839e+02  -5.0712903e+00   1.6275419e+02  -1.6695497e+01   1.5645604e+02  -2.1524964e+01   1.2367129e+02   4.9875871e+00   1.1933968e+02   8.0886323e+00   2.8780129e+02   9.7542839e+00   1.4826484e+02  -2.1860645e-01   2.4769548e+02   4.0043394e+01   1.0936968e+02   4.7586555e+01   1.5101323e+02  -3.1360413e+01   3.4713710e+02  -3.5180968e+01   5.2673548e+01   3.3577290e+00   1.1927129e+02  -4.8846065e+00   2.2624742e+02  -4.3896245e+01   7.7030645e+01   1.3121742e+01   8.9682581e+01   1.6072813e+01   5.6774323e+02  -1.1640426e+01   2.7186742e+02  -1.0042619e+01   6.0575484e+01  -1.2241200e+01   1.9218129e+02  -3.1254826e+01   1.8569161e+02  -1.0848555e+01   4.2726452e+01  -1.5380052e+01   1.0619194e+02   1.0786626e+02   2.6982226e+02  -9.3654581e+00   8.9750645e+01  -9.6052129e+00   3.0823323e+02  -1.9929303e+01   1.4025129e+02  -1.4700103e+01   2.2880194e+02   4.7597161e+00   1.2046355e+02   5.0435613e+00   2.6604161e+02  -1.5579135e+01   1.8599645e+02  -1.3629394e+01   3.1043065e+02   1.4441355e+01   2.6453516e+02  -1.2024103e+01
   2.0418645e+02   1.7487342e+01   2.2949387e+02   1.4848877e+01   2.6960387e+02  -1.1492503e+01   2.1073290e+02   2.5856206e+01   1.6699097e+02   2.9226206e+01   2.5356097e+02  -4.5170361e+01   1.8459097e+02  -1.8630968e-01   2.7065548e+02   3.1553032e+00   3.8118710e+02  -6.9883871e-01   5.5854129e+02   5.9325032e+00   3.7138129e+02  -6.5166323e+00   3.6805194e+02  -6.6443832e+01   3.6190323e+02  -5.3393548e+00   3.2625161e+02  -3.1241742e+01   6.6638065e+01  -2.4714916e+01   2.6346839e+02  -8.2184387e+00   1.7754581e+02  -3.8485032e+00   1.7726742e+02   1.2886065e+00   4.9749065e+02   2.8539135e+01   4.9075548e+02   5.9840774e+00   3.3331839e+02   6.3251742e+00   1.5323935e+02  -3.5154310e+01   4.3423806e+02  -5.6180774e+00   2.3879710e+02  -1.4363445e+01   2.2600645e+02  -2.7024516e+00   2.1050677e+02   9.6488129e+00   2.1813516e+02  -2.6266619e+01   1.1517226e+02   1.7462348e+01   2.7879903e+02  -3.6910194e+00   2.6593677e+02   5.6189290e+00   8.5116042e+01  -6.1477635e+00   2.4763903e+02   4.1772645e+00   1.2940839e+02  -4.6400903e+00   1.5164419e+02   2.5233032e+00   1.9522604e+02  -2.9066564e+01   1.5467129e+02  -3.9382413e+01   1.2233968e+02   4.5398632e+01   2.6792129e+02   1.4114684e+01   1.3793484e+02  -2.8322065e+00   2.1225548e+02   4.0985935e+00   9.3479677e+01   5.9677548e+00   1.1590323e+02   5.7783871e+00   3.1324710e+02  -1.2919768e+01   4.9123548e+01   3.4217290e+00   1.2249129e+02  -1.7922206e+01   2.1146742e+02  -1.1603845e+01   8.8650645e+01   3.4062142e+01   1.3102258e+02  -1.7843871e+00   6.0607323e+02  -1.7816826e+01   2.8486742e+02  -2.1742619e+01   7.2345484e+01   1.4367200e+01   1.9707129e+02  -6.9860258e+00   1.6547161e+02  -5.9009548e+00   7.6346452e+01  -1.3929652e+01   1.2710194e+02   1.4200346e+02   2.4567226e+02  -3.1963458e+01   9.8130645e+01  -1.2325613e+01   3.3799323e+02  -1.3601032e+00   1.1872129e+02  -1.1787703e+01   2.0318194e+02  -8.5706839e+00   1.0603355e+02  -2.0282039e+01   2.5233161e+02  -2.3762335e+01   1.6890645e+02   5.5978065e+00   2.8776065e+02  -1.5985045e+01   2.3668516e+02  -1.5606103e+01
   1.7640645e+02   3.0489742e+01   2.3938387e+02  -8.9423226e+00   3.8505387e+02  -6.8508503e+01   1.6628290e+02   1.2412206e+01   1.9333097e+02  -1.6770994e+01   2.5845097e+02  -5.9121561e+01   2.2359097e+02  -1.3426310e+01   2.2031548e+02   2.6402503e+01   3.6318710e+02  -2.6588839e+01   5.0631129e+02   1.2230903e+01   3.5249129e+02   1.0544568e+01   3.2427194e+02  -2.2381432e+01   2.9190323e+02  -6.5193548e+00   3.8736161e+02  -2.6910542e+01   6.9858065e+01  -1.7082516e+01   4.5535839e+02   1.9990361e+01   1.8088581e+02   3.8214297e+01   1.6448742e+02   2.6861006e+01   4.4893065e+02  -5.9060645e+00   4.3608548e+02  -2.2762323e+01   3.1276839e+02  -1.5590826e+01   1.9812935e+02  -2.6525510e+01   4.1267806e+02   7.6672258e-01   2.4190710e+02  -3.5392245e+01   2.2122645e+02  -5.8650052e+01   2.4472677e+02  -1.4528787e+01   1.8368516e+02  -1.9180619e+01   9.6502258e+01   2.6735948e+01   3.1112903e+02  -2.6497419e+01   2.7104677e+02   8.6501290e+00   7.8456042e+01  -1.3949635e+00   2.6674903e+02  -1.0215355e+00   1.3662839e+02  -6.5769032e-01   1.3875419e+02   1.0774503e+01   1.9389604e+02   1.1369836e+01   1.8356129e+02   9.6638710e-01   9.3669677e+01  -2.2087768e+01   2.5636129e+02   6.0394839e+00   1.0504484e+02  -1.2981006e+01   2.2325548e+02   2.6778594e+01   1.0202968e+02   1.3283755e+01   1.2157323e+02  -6.4552129e+00   3.4157710e+02  -7.1296168e+01   5.2903548e+01  -1.7000671e+01   1.1827129e+02  -1.2474606e+01   2.0202742e+02  -3.1068645e+01   1.2765065e+02   3.0692142e+01   9.8792581e+01  -6.2059871e+00   5.6374323e+02  -1.9540426e+01   4.1041742e+02  -3.3676619e+01   7.3015484e+01  -1.9906400e+01   1.6940129e+02  -6.3224258e+00   1.4214161e+02  -1.2704555e+01   1.6396645e+02  -3.6925161e-01   1.2400194e+02   1.2839146e+02   2.2156226e+02  -2.0346581e+00   1.0484065e+02   2.4775871e+00   2.8704323e+02  -4.4241032e+00   1.5272129e+02  -2.9217703e+01   2.0476194e+02  -1.5787084e+01   1.2555355e+02  -2.7513639e+01   2.5409161e+02  -8.4731355e+00   1.9409645e+02   1.3392606e+01   2.7005065e+02   6.6717548e+00   2.7206516e+02  -1.3436503e+01
   1.9018645e+02  -8.7226581e+00   2.3105387e+02  -8.2759226e+00   3.4194387e+02  -2.9059703e+01   2.3284290e+02  -1.2462594e+01   2.6077097e+02  -4.9461935e+00   2.9278097e+02  -3.9197961e+01   2.5026097e+02   1.0110090e+01   1.9965548e+02  -3.5614697e+01   4.1063710e+02  -3.1648387e+00   5.3154129e+02   9.8250323e-01   3.5327129e+02   2.7262168e+01   3.6816194e+02  -6.9562632e+01   3.6346323e+02  -2.0574155e+01   4.1147161e+02  -3.4279342e+01   4.5968065e+01   1.4598684e+01   2.7524839e+02  -1.7710839e+01   1.5643581e+02  -3.5159703e+01   2.0348742e+02   9.6310065e+00   4.9826065e+02   2.7535484e-02   5.2008548e+02  -1.7142323e+01   3.1587839e+02   1.1050374e+01   1.4634935e+02   1.1946890e+01   4.1401806e+02   4.3549523e+01   2.7146710e+02  -2.4427045e+01   1.6644645e+02   5.8423484e+00   2.4072677e+02   1.0901213e+01   1.6990516e+02  -1.0078219e+01   1.6383226e+02   3.4459548e+01   2.6156903e+02  -2.3422619e+01   2.8504677e+02  -2.1689871e+01   6.1456042e+01  -1.4704964e+01   2.8541903e+02  -2.9551355e+00   1.3373839e+02  -2.2316490e+01   1.7209419e+02  -4.9892697e+01   1.6711604e+02   1.3182236e+01   1.3489129e+02  -1.7140013e+01   1.0855968e+02  -1.4828968e+01   2.5580129e+02   8.7542839e+00   1.0126484e+02  -2.7678606e+01   2.6980548e+02  -2.7254065e+00   6.6479677e+01   1.2775484e-01   2.0901323e+02  -1.1890413e+01   3.7713710e+02  -2.8140968e+01   7.3793548e+01  -6.1118710e+00   1.0627129e+02  -1.3174606e+01   2.2635742e+02  -3.5245045e+01   9.5400645e+01   3.2402142e+01   1.4179258e+02   1.1134013e+01   5.5041323e+02   1.4159742e+00   3.9086742e+02   1.1437381e+01   7.5455484e+01  -1.0160000e-01   2.0385129e+02  -2.4188426e+01   1.3947161e+02  -1.4150955e+01   1.3268645e+02  -2.9916852e+01   1.5438194e+02   1.1449106e+02   1.9825226e+02   5.9300142e+01   1.1589065e+02  -2.7886413e+01   3.0104323e+02   4.4058968e+00   1.4458129e+02   5.1934968e+00   2.1637194e+02  -1.3105884e+01   1.6036355e+02   1.7515613e+00   2.6323161e+02  -1.2444335e+01   1.6147645e+02  -2.3779355e-01   3.1390065e+02   1.1783755e+01   2.2344516e+02  -1.2736903e+01
   1.8874645e+02  -3.7717458e+01   2.6071387e+02  -2.1098723e+01   2.7227387e+02  -4.9596103e+01   1.5828290e+02   7.3922065e+00   2.1222097e+02  -2.9392194e+01   2.8001097e+02  -3.6626361e+01   2.4470097e+02   1.9114890e+01   2.2887548e+02   3.6077032e+00   4.0629710e+02  -1.3267639e+01   4.7542129e+02   8.4721032e+00   4.0360129e+02   3.1257677e+00   3.9105194e+02  -4.4833832e+01   3.4346323e+02  -4.3304155e+01   3.5236161e+02  -8.3305419e+00   7.1198065e+01  -1.4749716e+01   1.9890839e+02   7.5063613e+00   1.3654581e+02   2.2114968e+00   1.7937742e+02  -4.4401935e+00   4.6649065e+02   4.2391355e+00   4.8253548e+02   3.0641677e+01   3.0854839e+02   4.9306774e+01   1.6268935e+02  -4.9470310e+01   3.8590806e+02   4.7018323e+01   1.9257710e+02  -4.8958452e+00   2.4189645e+02  -2.8633652e+01   1.9517677e+02   2.7652129e+00   2.2879516e+02  -4.5941935e-01   1.4472226e+02   1.0983484e+00   2.6779903e+02   2.9898065e-01   2.8627677e+02   3.1881729e+01   5.9006042e+01  -2.6508964e+01   2.2419903e+02   3.6942465e+01   1.3795839e+02  -8.5440903e+00   2.0597419e+02   2.2066903e+01   1.8389604e+02  -1.5610164e+01   1.7834129e+02  -6.0560129e+00   1.0866968e+02   1.6602232e+01   2.8092129e+02   2.1854684e+01   1.1570484e+02  -3.9380645e-01   2.4536548e+02   1.7009794e+01   1.1013968e+02  -4.3650452e+00   1.7457323e+02  -1.9805213e+01   3.3557710e+02  -1.8926168e+01   5.3123548e+01  -3.8982710e+00   1.0827129e+02   3.2153935e+00   2.4602742e+02  -3.5148645e+01   1.0453065e+02   1.1717419e+00   1.0302258e+02  -5.4438710e-01   5.9907323e+02  -7.5868258e+00   2.8230742e+02  -6.6578194e+00   9.9795484e+01  -1.9388000e+00   2.0051129e+02   3.6287742e+00   1.4192161e+02   1.4543045e+01   1.4944645e+02  -1.4917652e+01   1.7667194e+02   9.4467858e+01   2.2625226e+02   3.8960142e+01   9.1600645e+01  -1.1943213e+01   2.7808323e+02  -1.2807303e+01   1.2611129e+02   7.6210968e+00   2.4604194e+02  -1.8379484e+01   1.3169355e+02  -6.0048387e+00   2.6318161e+02   5.6496645e+00   1.8976645e+02   8.1690065e+00   2.8752065e+02  -9.3958452e+00   2.3782516e+02  -1.6127303e+01
   1.8240645e+02   9.0097419e+00   2.2805387e+02  -9.4859226e+00   2.9182387e+02  -3.5720103e+01   2.2573290e+02   1.8762065e+00   1.8488097e+02   1.9015006e+01   2.8645097e+02  -4.0141561e+01   2.1904097e+02   2.8387690e+01   2.4931548e+02  -8.4674968e+00   3.2718710e+02  -2.8598839e+01   4.6276129e+02   9.3490323e-01   4.6594129e+02  -1.4971432e+01   3.9905194e+02  -4.1143832e+01   3.3357323e+02  -5.2929548e+00   3.4769161e+02  -1.8956942e+01   8.7418065e+01   2.7326839e+00   2.8035839e+02  -8.8996387e+00   1.5210581e+02   2.3746697e+01   1.7271742e+02   1.1312606e+01   4.4215065e+02   1.4063355e+00   4.9220548e+02  -5.5819226e+00   3.6020839e+02  -2.1660258e+00   1.8812935e+02  -1.6395510e+01   4.0290806e+02   1.5108323e+01   1.1512710e+02  -4.2699845e+01   2.0200645e+02  -1.6442452e+01   2.2661677e+02  -5.0799871e+00   1.9946516e+02  -2.7333019e+01   7.2942258e+01   1.0339075e+02   2.6256903e+02   1.3873806e+00   2.9938677e+02  -1.2770710e+00   6.8226042e+01  -2.5246564e+01   2.0841903e+02  -9.1251355e+00   1.1917839e+02  -1.1516903e+00   1.8042419e+02  -1.9669097e+01   1.4089604e+02   2.3939836e+01   2.1078129e+02  -2.6321213e+01   1.0811968e+02  -8.6837677e+00   2.6836129e+02   8.0794839e+00   1.2482484e+02   2.5326594e+01   2.8703548e+02   3.0116194e+01   7.8259677e+01   2.8635355e+01   2.2034323e+02   3.3203187e+01   3.3391710e+02  -2.9903368e+01   7.6233548e+01   3.1329290e+00   1.0060129e+02  -2.0501006e+01   2.3657742e+02  -3.5392645e+01   1.5290065e+02   3.4802142e+01   1.0190258e+02  -1.0344787e+01   5.3885323e+02  -1.1879226e+01   2.9363742e+02  -1.1444219e+01   7.8455484e+01   3.2840000e-01   1.6463129e+02  -1.0610826e+01   1.7436161e+02  -1.0052155e+01   1.1010645e+02  -7.1504516e+00   1.6562194e+02   1.2997186e+02   1.8461226e+02   6.8661342e+01   1.1784065e+02  -6.6241290e-01   3.1580323e+02   2.3225097e+01   1.2072129e+02  -2.0377032e+00   2.0418194e+02  -1.3410684e+01   1.2827355e+02   4.2287613e+00   2.3747161e+02  -1.5383535e+01   1.5423645e+02  -3.7085935e+00   2.8257065e+02   1.6670155e+01   2.6687516e+02  -8.7813032e+00
   2.2385645e+02  -3.1866258e+01   2.2716387e+02  -1.9744723e+01   2.7071387e+02  -5.0361303e+01   1.7239290e+02   4.4834065e+00   1.8188097e+02  -2.9649935e+00   2.6456097e+02  -5.3500361e+01   2.4426097e+02  -5.4099097e+00   2.5976548e+02  -1.8634968e+00   2.4963710e+02  -4.8448387e+00   3.4876129e+02   7.8349032e+00   4.0749129e+02  -7.9654323e+00   3.1805194e+02  -7.2333832e+01   3.4101323e+02  -3.9558155e+01   4.0903161e+02  -2.9754142e+01   4.4748065e+01   1.4036284e+01   2.0724839e+02  -2.4270839e+01   1.5299581e+02  -8.2145032e+00   1.5359742e+02   1.6622206e+01   4.4526065e+02  -9.6124645e+00   5.2697548e+02   1.2306477e+01   3.2231839e+02  -3.4134826e+01   2.1256935e+02  -5.4350710e+01   3.3356806e+02   3.7205523e+01   1.9423710e+02   1.5311355e+01   1.5822645e+02  -5.2800516e+00   2.2606677e+02  -2.3145987e+01   2.2035516e+02  -4.3334219e+01   5.7832258e+01   7.7829548e+01   2.4090903e+02  -3.2329819e+01   2.8149677e+02   1.8924129e+01   5.6566042e+01  -3.1643764e+01   2.2630903e+02   6.5536645e+00   9.7628387e+01   6.6823097e+00   1.6364419e+02  -6.8766968e+00   2.0178604e+02  -2.8711364e+01   1.9145129e+02  -5.1048129e+00   1.2466968e+02   8.3222323e+00   2.4958129e+02   1.3361884e+01   1.5848484e+02  -1.1036206e+01   3.7380548e+02   2.2064594e+01   8.7479677e+01   9.8977548e+00   1.3157323e+02  -1.7475213e+01   3.0357710e+02  -2.0146168e+01   5.6453548e+01  -1.3504671e+01   1.0516129e+02  -1.8425806e+01   2.3980742e+02  -4.5091045e+01   9.5400645e+01   4.9902142e+01   9.6462581e+01  -4.3239587e+01   5.3185323e+02   4.4507742e+00   2.5719742e+02  -2.1869019e+01   6.7235484e+01   1.0336000e+01   2.1985129e+02  -3.6028426e+01   1.7858161e+02  -1.0949755e+01   1.3039645e+02   5.0763484e+00   1.4510194e+02   1.5361346e+02   2.0409226e+02   5.0782942e+01   1.1875065e+02  -8.7352129e+00   2.7884323e+02  -4.5281032e+00   1.2725129e+02  -1.7990103e+01   2.1971194e+02  -3.3730839e+00   1.2060355e+02  -5.9176387e+00   2.8980161e+02  -1.8669935e+01   1.6533645e+02   2.1833406e+01   2.9271065e+02  -3.7110452e+00   2.2515516e+02  -8.1637032e+00
   1.6463645e+02  -3.1348658e+01   1.9960387e+02   4.6007742e-01   2.5160387e+02  -6.1162503e+01   1.6373290e+02  -2.0273794e+01   1.7899097e+02   2.0936206e+01   2.4323097e+02  -7.9233961e+01   2.6481097e+02  -1.6273910e+01   2.6242548e+02  -2.7462968e+00   3.1363710e+02  -4.5514839e+01   4.3420129e+02  -1.8560297e+01   4.0583129e+02  -8.6126323e+00   4.1961194e+02  -6.8118632e+01   3.4924323e+02  -2.4326555e+01   3.1892161e+02  -6.9435342e+01   4.3968065e+01   3.2208684e+01   2.6057839e+02  -1.3172387e+00   1.6243581e+02   3.1402968e+00   1.2959742e+02  -3.3017794e+01   3.7793065e+02  -1.1896065e+01   4.6742548e+02  -1.9149523e+01   3.0787839e+02  -8.0896258e+00   1.3434935e+02   1.6906890e+01   3.1645806e+02   1.9134323e+01   1.9290710e+02  -5.6472245e+01   1.7589645e+02   1.5263484e+00   2.5517677e+02  -1.3647871e+00   3.0579516e+02  -4.1694194e+00   3.0722258e+01   9.0548348e+01   2.5768903e+02  -2.8552219e+01   3.7849677e+02  -1.1945871e+01   2.1676042e+01  -2.8525635e+00   1.8819903e+02  -2.3397535e+01   1.5684839e+02  -2.9385290e+01   1.7909419e+02  -9.4526968e+00   2.1778604e+02  -1.3211364e+01   1.5078129e+02  -2.0631213e+01   1.6100968e+02   3.9750323e+00   2.5692129e+02   9.9946839e+00   1.1993484e+02   2.8497794e+01   3.5425548e+02   1.7859355e-01   7.3369677e+01  -2.4423445e+01   1.8079323e+02   5.9171871e+00   3.3024710e+02  -2.2939768e+01   7.6793548e+01  -2.9021871e+01   1.3316129e+02   1.1141935e+00   2.2546742e+02  -1.2393845e+01   9.9030645e+01   4.6231742e+01   8.6682581e+01  -1.1687187e+01   6.2296323e+02  -2.8608026e+01   2.7208742e+02  -8.4021935e-01   5.7905484e+01  -5.8076000e+00   1.4229129e+02  -1.4153626e+01   1.9514161e+02  -1.1604555e+01   1.1691645e+02   5.0647484e+00   1.8010194e+02   1.3490346e+02   2.4635226e+02   7.0932142e+01   1.2970065e+02  -5.3712129e+00   3.2570323e+02  -1.0369032e+00   1.4687129e+02  -1.4989703e+01   2.2585194e+02  -7.7142839e+00   1.1455355e+02  -9.6363871e-01   2.4595161e+02  -2.3441935e+01   1.8995645e+02   1.5483806e+01   3.0100065e+02  -1.7424245e+01   2.6753516e+02  -1.9744103e+01
   1.8085645e+02  -1.8976258e+01   1.9505387e+02  -1.0659226e+00   2.4105387e+02  -3.8988503e+01   1.5017290e+02   6.7010065e+00   1.6977097e+02  -3.2996194e+01   2.2867097e+02  -4.5849161e+01   2.4470097e+02  -4.9951097e+00   2.7520548e+02  -1.7878697e+01   2.8452710e+02  -5.7460387e+00   3.8520129e+02   9.5797032e+00   4.2794129e+02   1.9838568e+01   4.0761194e+02  -3.5268632e+01   3.0601323e+02  -4.2308155e+01   3.0358161e+02  -3.8428142e+01   6.1078065e+01  -1.7201161e+00   2.5901839e+02  -4.2082439e+01   1.0065581e+02   1.4972697e+01   1.0982742e+02  -4.9861935e+00   4.0782065e+02  -7.2872645e+00   5.4053548e+02  -8.3383226e+00   2.6020839e+02  -2.0606026e+01   1.5256935e+02  -4.2220710e+01   3.6912806e+02   2.2030723e+01   2.3768710e+02  -2.8346452e+00   2.1322645e+02  -3.4460052e+01   2.2639677e+02  -1.4512387e+01   3.0357516e+02  -1.9101819e+01   5.2052258e+01   5.7511948e+01   2.6234903e+02  -1.0045019e+01   3.4560677e+02  -3.5864671e+01   6.2346042e+01  -5.3261635e+00   1.9796903e+02  -3.6291355e+00   1.2329839e+02  -3.5151290e+01   1.5831419e+02  -3.0670297e+01   1.7811604e+02  -2.2147764e+01   1.7723129e+02   2.0032787e+01   9.8899677e+01   3.7238323e+00   2.6203129e+02   2.2925884e+01   1.2359484e+02  -1.4025006e+01   3.0836548e+02  -1.5020645e-01   1.0680968e+02   1.2791355e+01   1.3779323e+02  -2.8302813e+01   3.2835710e+02  -6.2898568e+01   5.1123548e+01  -1.0408271e+01   1.0138129e+02   6.5659355e-01   2.5491742e+02  -2.4299845e+01   1.1103065e+02   2.0651742e+01   8.9792581e+01  -1.2705987e+01   5.5507323e+02   1.4153174e+01   2.5886742e+02   7.1073806e+00   8.5575484e+01  -4.3512000e+00   1.6507129e+02  -2.6756026e+01   1.8347161e+02  -2.1900955e+01   1.2239645e+02   7.5263484e+00   1.4562194e+02   1.4642186e+02   3.7035226e+02   4.2692142e+01   1.7641065e+02   7.4119871e+00   2.7708323e+02   1.2272697e+01   1.7877129e+02  -4.7317032e+00   2.3399194e+02   6.3445161e+00   1.4212355e+02  -7.0692387e+00   2.6557161e+02  -2.7731535e+01   1.6404645e+02   1.9416606e+01   3.0809065e+02  -2.9414452e+00   1.9768516e+02  -1.1056103e+01
   1.5940645e+02   1.0697419e+00   2.0071387e+02  -1.1968723e+01   2.6560387e+02  -2.8172503e+01   2.2662290e+02   8.5850065e+00   1.8322097e+02   6.5978065e+00   2.2001097e+02  -4.2826361e+01   2.4692097e+02   2.2267290e+01   2.7276548e+02  -4.2334968e+00   3.5163710e+02  -6.8948387e+00   4.5298129e+02   4.7173032e+00   4.5916129e+02  -8.2090323e+00   4.0450194e+02  -5.2019832e+01   3.8524323e+02  -5.6465548e+00   3.0692161e+02  -2.9135342e+01   5.1638065e+01   7.3750839e+00   2.3390839e+02  -4.2513639e+01   1.4554581e+02   1.3821497e+01   1.4704742e+02   2.6706206e+01   4.2971065e+02  -1.4818465e+01   5.4808548e+02  -4.9232258e-01   3.5031839e+02  -8.3748258e+00   1.3812935e+02  -3.9395510e+01   3.5567806e+02   1.6556723e+01   2.7334710e+02  -1.4127445e+01   1.8866645e+02  -1.8495252e+01   2.6695677e+02   3.0228129e+00   3.3357516e+02  -1.7181935e-01   3.7612258e+01   1.0710715e+02   2.2834903e+02   1.2014981e+01   3.1727677e+02  -2.9048271e+01   4.0786042e+01  -3.1161364e+01   2.4063903e+02   2.4847265e+01   1.4917839e+02  -9.3316903e+00   1.3197419e+02   6.8769032e+00   1.8611604e+02   1.7542236e+01   1.2567129e+02   1.5975871e+00   1.2022968e+02   7.5674323e+00   2.7569129e+02   5.9430839e+00   1.3237484e+02  -2.5947406e+01   3.5147548e+02   7.7409935e+00   9.0139677e+01  -5.3150452e+00   1.6290323e+02   7.3483871e+00   3.4213710e+02  -1.3560968e+01   7.7563548e+01  -2.0973471e+01   1.3993129e+02  -3.4317406e+01   2.4291742e+02  -3.1229845e+01   9.5900645e+01   1.8482142e+01   1.0446258e+02   9.7804129e+00   5.6618323e+02   1.4484374e+01   3.0475742e+02   2.4361806e+00   4.9685484e+01  -2.1260000e+01   1.7618129e+02  -2.9424826e+01   1.7514161e+02  -4.0045548e+00   1.0558645e+02  -1.6358852e+01   1.4238194e+02   1.2268106e+02   3.3025226e+02   7.0220142e+01   1.4689065e+02  -2.3226413e+01   3.1661323e+02  -7.3970323e-01   1.4758129e+02  -1.6906503e+01   2.2742194e+02  -7.3698839e+00   1.2317355e+02  -1.1793239e+01   2.5090161e+02  -2.1597935e+01   1.8914645e+02   6.0686065e+00   3.1790065e+02  -1.3676245e+01   2.4511516e+02  -5.7605032e+00
   1.3440645e+02  -1.1502581e+00   2.0682387e+02  -7.7875226e+00   2.3982387e+02  -5.4780103e+01   1.5173290e+02  -1.1533794e+01   1.9933097e+02  -1.0250994e+01   2.6278097e+02  -6.1687961e+01   2.1892097e+02   9.5072903e+00   2.3031548e+02  -8.0674968e+00   4.0641710e+02  -2.3277239e+01   4.1909129e+02   3.6088503e+01   4.7160129e+02   1.0157677e+00   4.1116194e+02  -4.9892632e+01   3.3268323e+02  -1.2221755e+01   3.3480161e+02  -8.4757419e+00   6.1528065e+01  -1.1961161e+00   2.4446839e+02   2.1915613e+00   1.6710581e+02   4.0426697e+01   1.9315742e+02  -4.4325935e+00   4.5560065e+02  -1.7796645e+00   4.7464548e+02   4.1528774e+00   3.1687839e+02  -3.1249626e+01   1.5223935e+02  -1.7194310e+01   3.5912806e+02  -1.9389277e+01   2.1723710e+02  -4.5528645e+01   1.3800645e+02  -1.2552452e+01   2.5206677e+02  -2.4895987e+01   2.6668516e+02  -1.0600619e+01   3.2052258e+01   9.0441948e+01   2.6968903e+02   1.3817781e+01   2.9427677e+02  -8.8682710e+00   1.3116042e+01  -1.9477635e+00   1.4296903e+02   4.5508645e+00   1.4695839e+02   1.7359097e+00   1.3442419e+02  -8.0990968e+00   1.6367604e+02  -1.4882564e+01   1.6112129e+02  -2.0008413e+01   8.7339677e+01  -6.9113677e+00   2.3025129e+02   2.1578284e+01   1.5293484e+02  -1.0702206e+01   3.3825548e+02   2.6128594e+01   8.6479677e+01   7.8577548e+00   2.1268323e+02   4.5959871e+00   3.2435710e+02  -1.5698568e+01   6.2123548e+01  -5.6182710e+00   1.1171129e+02   1.1720194e+01   2.2302742e+02  -1.3748645e+01   7.7900645e+01   2.5672142e+01   9.2682581e+01  -3.1671871e+00   5.2163323e+02   2.1388374e+01   2.7186742e+02  -3.3592619e+01   7.3125484e+01   2.4148000e+00   1.5618129e+02  -2.4604826e+01   1.5614161e+02  -2.8044555e+01   1.4153645e+02  -1.2348516e+00   1.4610194e+02   1.0457346e+02   2.3114226e+02   4.3088942e+01   1.2865065e+02  -1.3767213e+01   3.2694323e+02  -1.0376103e+01   1.4077129e+02  -1.0451703e+01   2.1366194e+02  -1.6908387e-01   1.3169355e+02  -3.3483871e-01   2.6918161e+02   5.5096645e+00   1.5980645e+02   8.4158065e+00   3.2814065e+02   8.3145548e+00   2.4239516e+02   3.0270968e+00
   2.2207645e+02  -1.4833858e+01   2.2427387e+02   1.4647742e-01   2.3960387e+02  -4.5872503e+01   1.4251290e+02  -2.3236194e+01   2.2577097e+02  -1.4476194e+01   2.2023097e+02  -3.2393961e+01   2.1492097e+02   3.3872903e+00   2.0942548e+02  -5.7262968e+00   3.5274710e+02  -1.3533639e+01   4.1898129e+02  -5.6269677e-01   5.0038129e+02  -1.8616632e+01   3.6527194e+02  -3.9111432e+01   3.4601323e+02  -4.0288155e+01   3.3603161e+02  -6.4641419e+00   4.5858065e+01  -1.2825161e+00   1.9935839e+02   2.1403613e+00   1.2988581e+02   3.1184297e+01   2.0126742e+02   5.6986065e+00   4.1893065e+02  -2.7506065e+01   5.7086548e+02   7.6852774e+00   3.1365839e+02   2.1447974e+01   1.5201935e+02  -2.5836710e+01   3.2290806e+02  -3.8711677e+01   2.3168710e+02  -3.1574645e+01   1.9822645e+02  -3.1140052e+01   1.8417677e+02  -5.7478710e-01   3.0013516e+02  -1.9276619e+01   2.4722258e+01   1.0613835e+02   2.4612903e+02  -1.0857419e+01   3.3260677e+02  -1.6274671e+01   5.1346042e+01  -3.2226164e+01   1.8407903e+02  -6.4079355e+00   1.3384839e+02  -2.2152903e+00   1.4397419e+02  -8.3030968e+00   1.4811604e+02  -5.8577635e+00   1.6245129e+02  -3.4894813e+01   1.1944968e+02   1.1299832e+01   2.9325129e+02   2.5382839e+00   1.4970484e+02   3.0061935e+00   3.9414548e+02   6.2173935e+00   8.3589677e+01  -1.1021045e+01   2.4312323e+02  -2.4289213e+01   3.4202710e+02  -1.1442168e+01   4.7793548e+01   1.1881290e+00   1.1649129e+02  -1.8212206e+01   2.2835742e+02   2.2649548e+00   1.0815065e+02   2.3132142e+01   7.0572581e+01  -1.0838387e+01   5.3118323e+02  -2.3825626e+01   3.4841742e+02  -7.2766194e+00   7.5235484e+01  -2.2524000e+01   1.8863129e+02  -8.5308258e+00   1.7636161e+02   3.4667845e+01   1.2558645e+02  -5.2988516e+00   1.5924194e+02   9.1862258e+01   2.9293226e+02   5.5415742e+01   1.1508065e+02   9.6583871e+00   3.0818323e+02   1.0784697e+01   1.4439129e+02  -2.7461303e+01   2.2228194e+02  -1.2386839e+00   1.4788355e+02   2.8999613e+00   2.2957161e+02  -1.0081535e+01   1.7285645e+02  -2.5781935e+00   3.1233065e+02   1.4793548e+00   1.9801516e+02   9.6749677e-01
   2.4351645e+02   1.3409419e+00   1.7938387e+02  -2.7372323e+01   2.4027387e+02  -4.6596103e+01   1.2406290e+02   1.0569806e+01   2.1499097e+02  -3.9437935e+00   2.3767097e+02  -4.1679161e+01   2.1159097e+02   8.7369032e-01   2.5742548e+02  -1.3236297e+01   3.0563710e+02  -3.0654839e+01   4.0520129e+02   3.7597032e+00   3.8660129e+02   7.2657677e+00   4.2027194e+02  -4.1951432e+01   3.5624323e+02  -1.0446555e+01   3.1380161e+02  -2.3245742e+01   3.1198065e+01  -2.1879716e+01   2.8513839e+02   2.0167961e+01   1.1676581e+02   8.2338968e+00   1.3115742e+02   4.9774065e+00   4.2126065e+02  -1.0252465e+01   5.0553548e+02   1.2461677e+01   2.7954839e+02  -1.1483226e+01   1.6568935e+02  -1.5040310e+01   3.7412806e+02  -1.9589277e+01   1.9046710e+02  -1.5947045e+01   1.7777645e+02  -5.8844052e+01   2.6395677e+02   1.3728129e+00   3.0402516e+02  -1.9587819e+01   7.3502258e+01   6.5795948e+01   2.5201903e+02  -5.4438619e+01   3.2582677e+02   1.9157729e+01   7.6676042e+01  -1.1252564e+01   2.1941903e+02   2.7994865e+01   1.2584839e+02  -6.6852903e+00   1.1764419e+02  -2.3646697e+01   1.4689604e+02  -3.5980164e+01   1.3012129e+02  -4.1758413e+01   1.4522968e+02  -3.2125677e+00   2.6758129e+02   3.2251884e+01   8.7484839e+01  -2.0016206e+01   3.8192548e+02   2.8854994e+01   6.5029677e+01  -2.7426245e+01   2.4990323e+02  -4.3161613e+01   3.2557710e+02  -2.2456168e+01   6.7343548e+01  -1.7265871e+01   1.2216129e+02  -2.3335806e+01   2.2646742e+02  -7.0238452e+00   7.1400645e+01   3.3572142e+01   7.6242581e+01  -1.7741987e+01   4.9296323e+02   2.1219742e+00   4.3775742e+02  -1.6093819e+01   7.5905484e+01  -9.0276000e+00   1.4396129e+02   9.9327742e+00   1.3936161e+02  -1.6592155e+01   1.2572645e+02  -9.5900516e+00   1.0591194e+02   9.9648658e+01   2.2740226e+02   6.9448142e+01   1.3760065e+02   8.4767871e+00   3.2680323e+02   7.4450968e+00   1.8263129e+02  -2.9090503e+01   2.1799194e+02  -1.1515484e+01   1.2703355e+02  -1.2772039e+01   2.4385161e+02  -1.4943935e+01   1.9423645e+02   7.6614065e+00   2.8090065e+02   6.6137548e+00   2.0901516e+02   7.2774968e+00
   1.3063645e+02   8.8213419e+00   1.6582387e+02  -2.7947523e+01   2.5471387e+02  -5.0411303e+01   1.5273290e+02   5.3862065e+00   1.9511097e+02  -1.7473394e+01   2.6145097e+02  -7.1691561e+01   2.3315097e+02  -7.7411097e+00   2.2942548e+02   2.7837032e+00   3.2596710e+02  -3.3061239e+01   5.0598129e+02  -1.0522697e+01   3.6638129e+02   5.1033677e+00   3.9516194e+02  -5.7162632e+01   4.1746323e+02  -1.0344155e+01   3.3369161e+02  -3.3056942e+01   4.8198065e+01  -9.5797161e+00   2.8824839e+02  -2.0808387e+00   1.9965581e+02  -1.5073032e+00   1.5571742e+02   4.0126065e+00   3.9549065e+02   4.0369135e+01   2.3186548e+02  -3.2864723e+01   2.6243839e+02   9.8855742e+00   1.4945935e+02  -1.9190968e-01   3.6701806e+02  -1.1130477e+01   2.3357710e+02  -2.3285845e+01   2.1211645e+02  -5.5921252e+01   2.3539677e+02  -2.7823871e+00   2.1135516e+02  -2.1954219e+01   3.7832258e+01   1.0797955e+02   2.1901903e+02  -8.0186194e+00   3.4415677e+02  -5.9686710e+00   4.3456042e+01  -2.9704964e+01   1.9419903e+02   2.8562465e+01   1.6684839e+02  -3.5515290e+01   1.3086419e+02  -1.4704297e+01   1.6734604e+02  -2.0066164e+01   1.5134129e+02  -1.2676013e+01   8.9779677e+01   1.7453432e+01   2.6636129e+02   1.3494839e+00   1.0882484e+02   4.1565935e+00   3.2669548e+02   2.0273394e+01   6.2029677e+01  -6.1862452e+00   2.2912323e+02  -3.6279213e+01   3.4102710e+02  -4.4721677e+00   4.0453548e+01  -4.1146710e+00   1.2193129e+02   5.7259355e-01   2.4102742e+02  -2.4188645e+01   1.4328065e+02   4.4441742e+01   6.6902581e+01   1.0785213e+01   5.6196323e+02  -5.3980258e+00   3.9508742e+02  -2.4560219e+01   9.0685484e+01  -2.9430000e+01   1.9074129e+02  -1.4139626e+01   2.0369161e+02  -3.1518555e+01   1.2620645e+02  -2.4348452e+01   1.3748194e+02   9.8363058e+01   2.3467226e+02   5.8806542e+01   1.3927065e+02   2.9131871e+00   3.2008323e+02  -2.6873032e+00   1.2120129e+02  -3.0266103e+01   2.1399194e+02   6.9945161e+00   1.7017355e+02  -2.4632387e+00   2.4466161e+02  -3.1768735e+01   1.6495645e+02   2.1038065e+00   2.9405065e+02   7.5175484e-01   1.9668516e+02  -1.8836103e+01
   2.0485645e+02  -1.8676258e+01   2.0793387e+02  -3.2063226e+00   2.3816387e+02  -2.9087303e+01   1.4428290e+02   5.9522065e+00   2.6833097e+02   7.4490065e+00   2.7323097e+02  -4.5413961e+01   2.4515097e+02   1.0408890e+01   5.0620548e+02   9.3113032e+00   3.3107710e+02  -1.1470039e+01   4.5209129e+02  -3.5514968e+00   3.8694129e+02   1.1008568e+01   3.9038194e+02  -3.4450232e+01   3.8679323e+02   2.0449445e+01   3.1847161e+02  -2.0949342e+01   7.0078065e+01  -3.7701161e+00   3.2335839e+02  -9.0096387e+00   1.6788581e+02   2.5429677e-01   1.8193742e+02  -1.3424994e+01   3.8160065e+02   2.9030335e+01   5.2408548e+02   1.7537677e+01   2.8865839e+02  -6.4420258e+00   1.6012935e+02  -1.4045510e+01   3.5090806e+02   3.7708323e+01   2.4934710e+02  -1.4317445e+01   1.7500645e+02  -3.7512452e+01   2.1150677e+02  -3.1651187e+01   2.4835516e+02   2.3157806e+00   3.6282258e+01   9.1553548e+01   2.6790903e+02  -1.9298194e+00   3.0027677e+02   1.2761729e+01   6.6786042e+01   1.6318636e+01   2.8330903e+02   7.8836645e+00   1.1373839e+02  -3.4606490e+01   1.8631419e+02  -1.9910297e+01   1.8145604e+02  -1.0964964e+01   1.5178129e+02  -4.0261213e+01   7.9339677e+01  -1.1613677e+00   2.9280129e+02   1.0014284e+01   9.0264839e+01  -8.2386065e+00   3.4825548e+02   3.1328594e+01   7.6259677e+01  -1.9434645e+01   2.4079323e+02  -7.7281290e-01   3.4380710e+02  -2.6134568e+01   4.7673548e+01  -2.5822710e+00   1.2438129e+02  -1.2843406e+01   2.3846742e+02   4.7861548e+00   9.6780645e+01   2.0417419e+00   5.4462581e+01  -2.2439587e+01   6.2429323e+02  -4.4494426e+01   3.9219742e+02  -1.1779019e+01   7.2685484e+01   1.3560000e+01   1.6674129e+02   1.2110374e+01   1.6414161e+02  -3.6845548e+00   1.7125645e+02  -3.1424516e+00   1.0953194e+02   1.0802906e+02   2.4919226e+02   8.4494942e+01   1.2375065e+02  -8.1852129e+00   3.5656323e+02   1.0204297e+01   1.3768129e+02  -1.8114503e+01   2.0195194e+02   1.0047716e+01   1.2865355e+02  -2.3316387e+00   2.2352161e+02  -1.5787535e+01   1.9285645e+02  -3.2281935e+00   3.1905065e+02  -3.1982452e+00   2.2958516e+02  -1.5138103e+01
   2.3029645e+02  -4.3814581e+00   2.1505387e+02   9.5540774e+00   2.5438387e+02  -5.4054903e+01   1.7128290e+02   3.3572206e+01   2.1899097e+02   4.2862065e+00   3.0856097e+02  -5.1570361e+01   2.2504097e+02  -5.7623097e+00   2.6387548e+02   2.2697703e+01   3.1007710e+02   1.7099961e+01   4.5031129e+02  -6.9590968e+00   3.9027129e+02   1.4522168e+01   3.8816194e+02  -5.7712632e+01   4.4124323e+02  -4.7965548e+00   2.9669161e+02  -4.4206942e+01   4.3638065e+01  -1.5214916e+01   2.0046839e+02   5.1561290e-02   1.7432581e+02   7.5190968e+00   1.5548742e+02   3.6251006e+01   4.3082065e+02  -8.9072645e+00   2.0797548e+02   4.2156477e+01   2.5165839e+02  -1.3620258e+00   1.6268935e+02   9.4196903e+00   3.9167806e+02  -4.4432774e+00   2.1690710e+02  -2.5502245e+01   2.0377645e+02  -4.8254052e+01   2.2039677e+02  -4.7922387e+01   3.4013516e+02   9.0833806e+00   5.8282258e+01   8.7793548e+01   2.5056903e+02  -3.7652619e+01   2.9982677e+02  -1.0922710e+00   6.2346042e+01   2.2383648e-01   1.9952903e+02   2.4136065e+01   1.2784839e+02   1.1547097e+00   1.7064419e+02  -1.4216697e+01   1.5511604e+02   1.1472236e+01   1.5989129e+02  -4.9140013e+01   1.1255968e+02   1.5631032e+01   2.7925129e+02  -1.7011716e+01   1.2793484e+02  -3.7022065e+00   3.7136548e+02   3.9297935e+00   7.4699677e+01  -1.0639845e+01   1.5668323e+02   2.2515987e+01   3.4235710e+02   1.0861432e+01   7.2793548e+01  -5.4718710e+00   1.2971129e+02   4.2801935e+00   2.5613742e+02  -2.8627445e+01   1.1103065e+02   3.9771742e+01   5.2902581e+01  -1.8644787e+01   6.3407323e+02   2.1393174e+01   4.5019742e+02  -3.0969019e+01   6.6345484e+01   7.6272000e+00   1.5218129e+02  -2.2848258e+00   1.5514161e+02   2.7485445e+01   1.1534645e+02  -1.6329652e+01   1.2324194e+02   1.0045226e+02   2.4204226e+02   6.3276942e+01   1.1579065e+02  -1.4398413e+01   3.1632323e+02   1.4713497e+01   1.2725129e+02  -2.1280103e+01   2.0952194e+02   1.0832116e+01   1.5579355e+02  -1.6352839e+01   2.1780161e+02  -2.9569935e+01   1.7466645e+02  -4.7729935e+00   3.0286065e+02  -1.2473045e+01   2.2325516e+02  -1.1481703e+01
   2.1840645e+02   8.5697419e+00   2.0182387e+02   3.6124774e+00   1.8382387e+02  -1.5300103e+01   1.9917290e+02  -8.1089935e+00   2.1022097e+02  -3.2321935e+00   3.4690097e+02  -5.5747561e+01   2.8259097e+02   1.6303690e+01   1.9354548e+02   8.7641032e+00   3.0518710e+02   1.9161161e+01   5.0954129e+02  -8.6974968e+00   3.9527129e+02  -4.5478323e+00   4.0561194e+02  -3.1668632e+01   4.5501323e+02  -3.8118155e+01   2.8192161e+02  -6.0245342e+01   4.7748065e+01   2.1906284e+01   2.4290839e+02  -4.2336387e+00   2.0032581e+02  -4.7809032e+00   1.6482742e+02  -2.4836194e+01   4.5849065e+02   1.4099135e+01   2.6442548e+02  -1.0689523e+01   2.5565839e+02  -3.9120258e+00   1.3612935e+02  -3.7125510e+01   3.7045806e+02   1.1144323e+01   1.8301710e+02  -1.7681045e+01   2.2889645e+02  -4.8933652e+01   1.5861677e+02   6.8000129e+00   1.7624516e+02  -3.1035419e+01   3.2502258e+01   7.9515948e+01   2.9212903e+02  -5.4537419e+01   2.6427677e+02  -2.0358271e+01   4.3566042e+01  -2.7603764e+01   1.9541903e+02   1.2134865e+01   1.2573839e+02  -8.1164903e+00   1.8564419e+02  -3.4526697e+01   1.8045604e+02  -2.2444964e+01   1.8734129e+02   2.7443987e+01   1.1789968e+02   8.9738323e+00   3.4514129e+02   2.1277084e+01   1.0048484e+02   3.2713794e+01   2.5169548e+02   3.0383394e+01   6.2699677e+01  -2.0349845e+01   1.3723323e+02  -1.1258013e+01   2.9046710e+02  -9.2073677e+00   7.7453548e+01  -9.4046710e+00   1.0949129e+02   6.6777935e+00   1.9780742e+02  -2.8071045e+01   1.2853065e+02  -8.7825806e-01   6.9902581e+01   1.2995213e+01   5.3674323e+02   3.5095742e+00   4.3697742e+02  -6.3614194e+00   7.3685484e+01   6.0400000e+00   1.3096129e+02   1.1862774e+01   1.4925161e+02   4.0666452e+00   1.3839645e+02  -1.2413652e+01   8.8431935e+01   1.2185706e+02   2.4240226e+02   5.9508142e+01   1.3908065e+02  -3.7916129e+00   3.1080323e+02   9.5750968e+00   1.7530129e+02  -1.7504103e+01   2.5109194e+02   9.1665161e+00   1.0969355e+02  -1.5248387e+00   2.5557161e+02  -3.1261535e+01   1.7114645e+02   8.0786065e+00   3.0528065e+02   7.4233548e+00   2.3182516e+02   1.5732697e+01
   2.1829645e+02  -1.8614581e+00   1.9671387e+02  -2.2978723e+01   2.6549387e+02  -3.7273703e+01   1.7184290e+02  -2.4812594e+01   2.5233097e+02  -2.2160994e+01   3.4667097e+02  -3.7959161e+01   2.5170097e+02   1.1104890e+01   1.9720548e+02  -2.6078697e+01   3.8996710e+02   5.3787613e+00   4.6998129e+02  -2.9202697e+01   3.8960129e+02   9.3557677e+00   3.8294194e+02  -6.3525032e+01   4.9779323e+02  -1.3430555e+01   2.5236161e+02  -7.4660542e+01   4.5968065e+01   1.2938684e+01   2.5713839e+02   6.6279613e+00   2.1199581e+02  -1.4934503e+01   1.7304742e+02   2.1846206e+01   4.7838065e+02  -6.3820645e+00   5.2097548e+02   2.0116477e+01   3.0298839e+02  -1.6588426e+01   1.6879935e+02  -3.1179110e+01   3.6590806e+02   8.0683226e+00   1.5668710e+02  -1.8024645e+01   2.0777645e+02  -1.3024052e+01   1.5761677e+02   4.4001290e-01   2.4713516e+02  -1.5926619e+01   2.7392258e+01   7.5594748e+01   2.7223903e+02  -2.2946219e+01   2.7249677e+02   2.3874129e+01   2.1896042e+01   9.7998365e+00   1.8496903e+02   4.0808645e+00   1.4195839e+02   5.3245910e+01   1.7842419e+02  -2.4059097e+01   1.1000604e+02  -2.3698964e+01   1.8578129e+02   7.1287871e+00   8.2449677e+01   2.2699832e+01   3.3214129e+02  -1.3572916e+01   1.2526484e+02  -1.7488606e+01   2.8169548e+02   3.8653394e+01   7.5029677e+01  -2.1776245e+01   1.7479323e+02  -2.6372813e+01   3.1502710e+02  -3.0282168e+01   5.8453548e+01  -1.4994671e+01   1.2371129e+02  -1.8019806e+01   2.4068742e+02  -2.9161445e+01   1.1165065e+02   5.5602142e+01   8.2792581e+01  -9.0359871e+00   5.6863323e+02  -4.0416258e+00   3.5141742e+02   5.8133806e+00   1.0312548e+02  -1.7875200e+01   1.3974129e+02  -1.3509626e+01   1.6192161e+02   1.3273045e+01   1.2801645e+02  -8.9232516e+00   1.1805194e+02   1.3529746e+02   2.1046226e+02   9.7173342e+01   9.9220645e+01   6.3971871e+00   2.9789323e+02   1.8078968e+00   1.5168129e+02  -1.7854503e+01   2.4852194e+02  -1.1867884e+01   1.0860355e+02  -2.2867639e+01   2.6718161e+02  -5.7603355e+00   1.6990645e+02   1.3607806e+01   3.3167065e+02   2.3121548e+00   2.1711516e+02  -1.4950503e+01
   1.5663645e+02  -4.1488658e+01   2.4282387e+02  -3.4887523e+01   2.4516387e+02  -3.1730323e-01   1.7506290e+02   1.7489806e+01   2.9299097e+02  -1.4743794e+01   3.7034097e+02  -3.3962761e+01   3.0592097e+02   1.6572903e+00   1.9542548e+02  -1.5276297e+01   3.7529710e+02  -1.8787639e+01   4.7176129e+02  -1.3895097e+01   3.7238129e+02  -1.4156632e+01   3.6494194e+02  -3.9085032e+01   3.9657323e+02  -2.7672955e+01   1.9158161e+02  -2.6798142e+01   3.6528065e+01   6.2438839e+00   3.6690839e+02  -5.5373639e+01   1.5932581e+02   1.3939097e+01   1.8959742e+02   2.5072206e+01   5.2938065e+02   1.4207935e+01   5.1997548e+02   6.1964774e+00   2.7287839e+02  -1.6729626e+01   1.3468935e+02  -4.2120310e+01   3.0112806e+02   2.1800723e+01   2.0234710e+02  -3.5787445e+01   2.1622645e+02  -4.8470052e+01   1.6606677e+02  -3.7959871e+00   2.9146516e+02  -2.7363019e+01   3.8392258e+01   7.0044748e+01   3.0501903e+02  -3.1338619e+01   2.8382677e+02  -6.4822710e+00   6.6116042e+01  -1.2627764e+01   1.9963903e+02  -1.7872735e+01   1.2506839e+02  -1.2732890e+01   1.7731419e+02  -1.3640297e+01   1.4045604e+02  -4.0354964e+01   1.6178129e+02  -2.9511213e+01   8.6559677e+01   1.4810323e+00   3.4169129e+02   3.4323084e+01   9.3484839e+01  -1.0562065e+00   3.3769548e+02  -1.0936606e+01   8.2029677e+01  -1.2896245e+01   1.7979323e+02   1.8887187e+01   3.1724710e+02  -1.3239768e+01   7.5453548e+01   1.1425329e+01   1.1338129e+02  -2.4303406e+01   1.8613742e+02  -2.8247445e+01   1.1728065e+02  -8.4782581e+00   7.9132581e+01  -1.2633187e+01   4.2829323e+02  -3.4034426e+01   3.4697742e+02  -2.5831419e+01   6.9125484e+01   1.3964800e+01   1.2563129e+02  -1.2270826e+01   1.4392161e+02  -5.5069548e+00   1.1506645e+02  -9.5972516e+00   1.1967194e+02   1.2207786e+02   2.5672226e+02   2.4102542e+01   1.1703065e+02   1.9312387e+01   3.3675323e+02  -9.3509032e+00   1.7587129e+02  -2.8639703e+01   2.2837194e+02  -8.6588387e-01   1.2950355e+02  -1.2829639e+01   2.7447161e+02  -2.2293535e+01   1.9199645e+02   1.7220606e+01   3.0447065e+02   1.9018155e+01   2.1777516e+02  -1.0853303e+01
   1.9185645e+02  -3.5262581e+00   2.4649387e+02  -4.3291123e+01   2.4971387e+02  -3.5351303e+01   1.6795290e+02   9.3886065e+00   2.0866097e+02   5.4426065e+00   3.5434097e+02  -6.2012761e+01   2.3926097e+02  -1.0449910e+01   2.0331548e+02  -2.2127497e+01   4.0841710e+02  -1.1877239e+01   4.5298129e+02  -9.2826968e+00   3.8283129e+02   3.2567368e+01   4.0205194e+02  -3.7493832e+01   3.5413323e+02  -2.1607755e+01   2.9336161e+02  -2.0940542e+01   5.0638065e+01   2.4785084e+01   3.4168839e+02  -2.8026039e+01   1.5699581e+02   1.1795497e+01   1.7537742e+02   3.8319806e+01   5.0971065e+02   9.3415355e+00   5.3064548e+02  -2.5471226e+00   2.6276839e+02  -2.6480826e+01   1.3745935e+02  -2.0891910e+01   3.1490806e+02  -2.8516774e+00   2.0501710e+02  -1.8771045e+01   2.4077645e+02  -2.2214052e+01   1.9428677e+02   8.1664129e+00   2.8302516e+02  -2.6347819e+01   3.7722258e+01   7.8208348e+01   3.1545903e+02   9.7061806e+00   2.9993677e+02  -1.1211071e+01   4.7676042e+01  -3.1822564e+01   2.0674903e+02  -5.6615355e+00   1.2806839e+02  -2.1082890e+01   1.6897419e+02  -4.0830968e+00   1.8956604e+02  -1.9503764e+01   1.4712129e+02  -8.2284129e+00   9.1229677e+01   8.1074323e+00   3.0680129e+02   4.1454284e+01   1.1570484e+02  -1.0613806e+01   2.9592548e+02   3.8074994e+01   1.0591968e+02  -3.4697445e+01   1.3290323e+02  -1.3616129e+00   3.5213710e+02  -1.2250968e+01   7.6453548e+01   1.5565329e+01   1.3249129e+02  -2.6052206e+01   2.4402742e+02  -4.2548645e+01   7.8400645e+01  -4.9878581e+00   8.1792581e+01  -1.0065987e+01   3.6574323e+02  -6.0304258e+00   3.8175742e+02  -7.8338194e+00   4.2235484e+01   3.5560000e+00   1.6585129e+02  -2.8928426e+01   1.3392161e+02   1.3183045e+01   1.5529645e+02   6.4743484e+00   1.5605194e+02   1.2244746e+02   2.9704226e+02  -1.3443058e+01   1.1575065e+02   1.9884787e+01   2.9056323e+02  -3.2570323e-01   1.5330129e+02  -1.8604103e+01   2.3614194e+02  -1.6257484e+01   1.1769355e+02  -5.8348387e+00   2.8699161e+02  -1.7155135e+01   1.8295645e+02   9.4238065e+00   2.9790065e+02  -1.4266245e+01   1.8553516e+02  -1.9941032e+00
   2.6251645e+02   7.2709419e+00   2.2593387e+02  -1.8316323e+01   3.0316387e+02  -1.1847303e+01   1.4151290e+02  -4.9619355e-01   2.4099097e+02  -1.5837935e+00   3.4734097e+02  -4.2562761e+01   2.5226097e+02  -5.9399097e+00   2.1020548e+02  -1.2788697e+01   4.3274710e+02  -3.8363871e-01   4.7409129e+02   4.4685032e+00   4.5594129e+02   1.1378568e+01   4.5316194e+02  -3.6692632e+01   3.5435323e+02  -9.7353548e+00   2.9436161e+02  -1.9470542e+01   4.5748065e+01   1.2506284e+01   1.9257839e+02  -2.0877239e+01   1.7810581e+02  -7.7833032e+00   2.2526742e+02  -3.0013935e+00   5.0582065e+02   1.9422735e+01   4.7753548e+02   2.8481677e+01   2.8376839e+02  -6.1608258e+00   1.4701935e+02  -4.9216710e+01   3.2079806e+02   2.1897123e+01   1.9979710e+02  -3.3353445e+01   2.2700645e+02  -3.7442452e+01   2.1061677e+02  -9.4699871e+00   1.4090516e+02  -1.7582194e+00   3.2282258e+01   7.7983548e+01   2.8768903e+02  -7.2922194e+00   2.8504677e+02  -3.2398710e+00   5.2346042e+01  -2.9756164e+01   2.2885903e+02   1.3899665e+01   1.2551839e+02   1.8561110e+01   1.4875419e+02  -8.7954968e+00   1.6122604e+02  -1.0016564e+01   1.9167129e+02   1.6987587e+01   1.0166968e+02   8.3822323e+00   2.7692129e+02   4.0646839e+00   1.1693484e+02  -4.6022065e+00   2.9480548e+02   2.7274594e+01   9.3479677e+01  -2.9222452e+00   1.1201323e+02  -1.8580413e+01   3.0746710e+02  -6.7873677e+00   6.7013548e+01  -6.0094710e+00   9.5821290e+01   8.7713935e+00   2.0924742e+02  -3.0646245e+01   1.2290065e+02   2.3221419e+00   1.1524258e+02  -2.5219871e+00   3.8074323e+02   7.8795742e+00   3.4597742e+02  -2.0301419e+01   1.0001548e+02   2.1536000e+00   9.8851290e+01  -4.0018426e+01   1.8292161e+02   1.0483045e+01   1.3801645e+02  -6.2432516e+00   1.3953194e+02   9.6529058e+01   3.3861226e+02  -2.0448658e+01   1.2041065e+02   1.8421987e+01   3.1451323e+02   1.1138297e+01   1.7649129e+02  -4.0459303e+01   2.1904194e+02   6.9705161e+00   1.2722355e+02  -5.7372387e+00   3.0738161e+02  -5.4963355e+00   1.7809645e+02  -2.5327394e+01   3.0333065e+02  -9.9064516e-01   2.0220516e+02  -2.5327703e+01
   2.5718645e+02  -3.7192658e+01   2.0582387e+02  -3.3037523e+01   2.6505387e+02  -4.4018503e+01   1.6839290e+02  -3.9416594e+01   2.1788097e+02  -1.9734994e+01   3.0845097e+02  -3.4561561e+01   2.8648097e+02  -3.2275097e+00   2.2376548e+02  -4.6983497e+01   4.4352710e+02  -2.6246039e+01   4.8720129e+02  -5.3602968e+00   4.1494129e+02   8.2185677e+00   4.4694194e+02  -4.4305032e+01   3.3724323e+02   9.7434452e+00   3.0225161e+02  -3.3321742e+01   3.6198065e+01   2.2702839e+00   2.1957839e+02  -1.2817239e+01   1.5732581e+02   1.7549097e+01   1.6859742e+02   3.0312206e+01   5.7693065e+02   7.3935484e-02   4.5842548e+02   1.9790477e+01   2.9609839e+02   8.0827742e+00   1.3990935e+02  -2.0537910e+01   3.2712806e+02  -2.1279277e+01   2.1768710e+02  -3.2784645e+01   2.1311645e+02  -2.5111252e+01   2.0572677e+02  -3.7078787e+01   2.4779516e+02  -2.4869419e+01   5.1722258e+01   9.6978348e+01   3.0423903e+02   1.5943781e+01   2.4593677e+02   3.2892903e-01   6.0006042e+01  -6.9896352e-01   2.0485903e+02   3.4159665e+01   1.2706839e+02   9.8871097e+00   1.3186419e+02   2.3995703e+01   1.7234604e+02  -1.0161635e+00   1.9812129e+02   1.4158710e-01   9.3449677e+01  -4.9601677e+00   3.4558129e+02  -1.7538116e+01   1.4282484e+02  -2.0783406e+01   2.5525548e+02  -5.4514065e+00   7.1259677e+01  -2.8584645e+01   1.7646323e+02  -1.7176413e+01   3.5813710e+02  -2.1730968e+01   6.6563548e+01   6.1365290e+00   1.2438129e+02  -1.1513406e+01   2.3257742e+02  -2.0852645e+01   1.4478065e+02  -2.3048258e+01   1.0535258e+02  -4.6620787e+01   3.7352323e+02  -1.4322826e+01   3.3263742e+02   4.0957806e+00   8.6575484e+01  -8.1012000e+00   1.6696129e+02  -4.7972258e+00   1.6025161e+02   6.1866452e+00   1.3315645e+02  -1.5244516e+00   1.3896194e+02   1.1472466e+02   3.2614226e+02  -6.3510581e+00   9.5750645e+01   3.1584787e+01   2.9418323e+02   7.9546968e+00   1.2506129e+02  -3.2949032e+00   2.1490194e+02   6.8217161e+00   1.2127355e+02  -1.1311239e+01   2.9742161e+02  -1.4229535e+01   1.8085645e+02   1.3071806e+01   3.1686065e+02  -6.8830452e+00   1.9220516e+02   2.5722968e+00
   2.3074645e+02  -3.3857458e+01   2.2438387e+02  -5.7192323e+01   2.5882387e+02  -4.8080103e+01   1.1939290e+02  -2.4965935e+00   2.1099097e+02  -1.8379355e-01   3.1712097e+02  -5.7595161e+01   2.7815097e+02   7.5488903e+00   2.3398548e+02  -1.8801097e+01   3.7529710e+02  -4.8976387e+00   4.9687129e+02   2.2536103e+01   3.9283129e+02  -4.4626323e+00   3.8550194e+02  -3.8279832e+01   3.8113323e+02  -8.2077548e+00   2.8714161e+02  -3.4222942e+01   4.7078065e+01  -1.4490116e+01   2.0479839e+02  -2.2404839e+01   1.6565581e+02  -5.6773032e+00   2.1782742e+02   3.6923806e+01   5.0826065e+02  -1.7724645e+00   5.2108548e+02   1.3327677e+01   3.0598839e+02   1.8415742e+00   1.4368935e+02  -1.0280310e+01   3.2023806e+02  -6.0580774e+00   1.4223710e+02  -1.9198645e+01   1.9100645e+02  -5.0562452e+01   1.6928677e+02  -2.3053587e+01   2.5857516e+02  -2.6731819e+01   4.9502258e+01   9.5715948e+01   3.0779903e+02  -3.7910194e+00   2.9204677e+02  -3.2579871e+01   5.0676042e+01  -8.8425635e+00   1.8485903e+02   5.6496645e+00   1.1606839e+02  -1.2328903e+00   2.0653419e+02  -2.8757897e+01   1.8722604e+02  -3.9865635e+00   1.6901129e+02  -3.2529613e+01   1.3311968e+02   1.5362323e+00   3.6580129e+02   1.3394284e+01   1.1326484e+02  -1.9858606e+01   3.1147548e+02  -3.5090065e+00   7.4139677e+01  -2.7050452e+00   1.9257323e+02  -2.9135213e+01   3.1757710e+02  -2.4376168e+01   6.2013548e+01  -2.6949471e+01   8.5051290e+01  -6.9700645e-01   2.1157742e+02  -3.7502645e+01   1.4790065e+02  -4.5547858e+01   7.1902581e+01  -2.2054787e+01   3.6096323e+02   1.4619742e+00   3.2697742e+02  -9.1114194e+00   5.8575484e+01  -1.6531200e+01   1.2585129e+02  -9.3984258e+00   1.3469161e+02   1.1891445e+01   1.8415645e+02  -1.0834452e+01   1.6691194e+02   8.8578658e+01   3.1346226e+02  -2.8496658e+01   8.9080645e+01   8.8283871e+00   2.5346323e+02   1.9882297e+01   1.4987129e+02  -1.6097032e+00   2.2847194e+02   1.1266116e+01   1.3131355e+02  -7.7443871e-01   3.0042161e+02   1.0060465e+01   1.7961645e+02  -1.0689935e+00   3.0724065e+02  -1.3543445e+01   1.8182516e+02   1.1269677e-01
   2.0807645e+02  -1.0043858e+01   2.5393387e+02  -9.7763226e+00   1.0838387e+02   1.2873510e+02   1.4362290e+02  -8.3249935e+00   2.1133097e+02  -7.7099355e-01   3.3601097e+02  -5.8326361e+01   2.7248097e+02  -8.3375097e+00   2.1276548e+02  -2.6323497e+01   3.3152710e+02   1.4273961e+01   5.0298129e+02  -3.3926968e+00   4.1949129e+02  -2.6255432e+01   3.2716194e+02  -2.8062632e+01   3.7090323e+02   2.1160645e+01   3.0536161e+02  -3.4460542e+01   4.5528065e+01   9.1938839e+00   1.8179839e+02  -1.2454839e+01   1.7410581e+02  -2.5733032e+00   1.6637742e+02   5.2698065e+00   4.6482065e+02  -3.4072645e+00   4.6342548e+02  -6.9495226e+00   3.3420839e+02  -1.5636026e+01   1.4679935e+02  -3.8979110e+01   3.3412806e+02   3.7207226e+00   2.0290710e+02  -2.3942245e+01   2.3866645e+02  -4.1375252e+01   2.1750677e+02  -4.2411871e+00   2.1024516e+02  -3.6354194e+00   4.0502258e+01   9.2875948e+01   3.3023903e+02  -3.2356219e+01   2.4082677e+02  -9.9322710e+00   4.2456042e+01  -1.7074964e+01   2.2807903e+02  -2.2927935e+01   1.2440839e+02  -9.3500903e+00   1.5842419e+02  -2.0349097e+01   1.4856604e+02   4.9962365e+00   1.6023129e+02  -2.3607213e+01   1.0466968e+02  -1.0967768e+01   3.3469129e+02   2.6113084e+01   8.5044839e+01   2.5089935e+00   2.6036548e+02  -9.7502065e+00   8.0369677e+01  -6.7634452e+00   2.0101323e+02  -7.8104129e+00   3.4224710e+02  -2.6009768e+01   7.6793548e+01  -1.5131871e+01   1.0605129e+02   1.1952994e+01   2.5068742e+02  -1.3191445e+01   1.3878065e+02  -1.6982581e+00   1.0102258e+02  -2.9944387e+01   3.8596323e+02   3.1219742e+00   3.8363742e+02  -2.0204219e+01   6.5575484e+01  -4.7512000e+00   1.7251129e+02  -1.3351226e+01   1.2158161e+02   3.3280245e+01   1.8420645e+02   4.2015484e+00   1.6662194e+02   6.6131858e+01   2.9119226e+02  -9.2350581e+00   1.1541065e+02   2.4251987e+01   2.8018323e+02   2.2646968e+00   1.5849129e+02  -1.2019303e+01   2.0195194e+02  -2.7522839e+00   1.3431355e+02   1.1595561e+01   3.0385161e+02  -2.8503935e+01   1.3442645e+02   1.1016206e+01   3.2347065e+02  -3.9318452e+00   2.0468516e+02   2.4338968e+00
   1.4585645e+02  -2.0286258e+01   2.2193387e+02  -1.0216323e+01   1.1271387e+02   9.7728697e+01   1.8962290e+02   2.8765006e+01   2.1333097e+02   1.7629006e+01   3.5901097e+02  -7.0386361e+01   2.7492097e+02  -4.0827097e+00   2.1420548e+02  -2.3658697e+01   3.5007710e+02  -1.9900387e+00   5.7076129e+02  -5.1550968e+00   4.1083129e+02  -6.4526323e+00   3.7827194e+02  -4.5481432e+01   3.8513323e+02  -1.4867755e+01   2.8103161e+02  -2.6734142e+01   4.2198065e+01   3.0102839e+00   2.3690839e+02  -1.1973639e+01   1.9199581e+02   3.7885497e+01   1.8615742e+02  -1.7982594e+01   5.3826065e+02   1.6607535e+01   4.9331548e+02  -5.3407226e+00   3.0409839e+02  -3.3557226e+01   1.3690935e+02  -4.2187910e+01   3.3334806e+02  -1.4996877e+01   2.0590710e+02  -2.6962245e+01   1.8866645e+02  -7.4952516e+00   1.8972677e+02   3.6512129e+00   2.3246516e+02  -3.7643019e+01   2.8722258e+01   8.4488348e+01   2.6290903e+02   9.3601806e+00   2.9238677e+02  -1.6277071e+01   1.3226042e+01  -3.1736564e+01   2.4285903e+02  -2.8803355e+00   1.1829839e+02  -2.4631290e+01   1.2775419e+02  -5.7854968e+00   1.7378604e+02   1.5088636e+01   1.7178129e+02   1.1387871e+00   8.5119677e+01   2.9826232e+01   2.8492129e+02   2.6644684e+01   1.2037484e+02  -1.1427406e+01   2.5903548e+02   2.1026194e+01   7.5919677e+01  -1.4074452e+00   2.1823323e+02  -1.4848013e+01   3.5280710e+02  -1.9744568e+01   5.4123548e+01  -3.8978271e+01   1.0016129e+02   2.0419355e-01   2.3391742e+02  -4.0619845e+01   1.7128065e+02  -2.3048258e+01   7.9902581e+01  -3.8584787e+01   3.6641323e+02  -2.4864026e+01   3.5575742e+02  -2.3533819e+01   8.4455484e+01  -1.1041600e+01   1.5774129e+02  -3.5389626e+01   1.6680161e+02   3.1026452e+00   1.2996645e+02  -1.6409252e+01   1.5177194e+02   1.1550986e+02   2.6635226e+02  -1.0457858e+01   1.1536065e+02   2.4585987e+01   2.7670323e+02   1.8973097e+01   1.5091129e+02  -1.2262903e+01   2.1376194e+02   3.7729161e+00   1.3827355e+02   5.4687613e+00   2.6571161e+02  -2.6552735e+01   1.6580645e+02   7.0358065e+00   3.1786065e+02  -4.1530452e+00   1.7372516e+02  -6.3293032e+00
   1.8829645e+02  -1.0571458e+01   2.1971387e+02  -1.3148723e+01   6.6493871e+01   1.0753630e+02   2.0995290e+02   8.2586065e+00   2.0588097e+02   4.1150065e+00   3.7567097e+02  -6.2939161e+01   2.4348097e+02  -3.3017510e+01   1.8754548e+02   1.1584103e+01   3.3796710e+02  -3.2131239e+01   4.7276129e+02  -1.9535097e+01   4.1038129e+02   9.3633677e+00   3.6383194e+02  -6.7326232e+01   3.9057323e+02  -1.2072955e+01   3.1158161e+02  -2.7068142e+01   7.0858065e+01   2.8497484e+01   2.2868839e+02  -3.4096039e+01   1.7999581e+02   2.7625497e+01   1.7393742e+02   9.7750065e+00   5.1560065e+02  -1.2019665e+01   4.9886548e+02   1.7105277e+01   2.8265839e+02   2.8157974e+01   1.4223935e+02  -5.5274310e+01   3.2379806e+02   2.9767123e+01   1.5912710e+02  -4.5329845e+01   2.1500645e+02  -3.5042452e+01   1.9606677e+02   6.8040129e+00   2.1268516e+02  -2.8170619e+01   3.4832258e+01   4.9549548e+01   3.1412903e+02  -2.3187419e+01   2.9982677e+02  -3.6522710e+00   2.4896042e+01  -5.0001635e+00   2.2952903e+02   1.6736065e+01   1.1684839e+02   3.0144710e+01   1.6031419e+02  -4.5002968e+00   1.6256604e+02   1.6316236e+01   1.5312129e+02   3.4631587e+01   1.0411968e+02   5.3062323e+00   2.8314129e+02  -1.1322916e+01   1.2137484e+02  -7.2874065e+00   2.8336548e+02   1.6297935e+00   7.7479677e+01  -3.5322452e+00   2.2579323e+02  -1.3428129e+00   3.3880710e+02  -2.8964568e+01   7.0793548e+01   5.3481290e+00   1.4838129e+02  -5.5434065e+00   2.3157742e+02  -3.3772645e+01   1.7465065e+02  -4.9317858e+01   7.5792581e+01  -1.4255987e+01   4.0229323e+02   2.2265574e+01   4.3797742e+02  -4.1661419e+01   7.1575484e+01   6.0988000e+00   1.4996129e+02  -1.8997226e+01   1.6558161e+02   8.4202452e+00   1.5548645e+02   1.4091484e+00   1.4634194e+02   1.1008426e+02   3.0451226e+02  -7.4606581e+00   1.2760065e+02   9.2767871e+00   2.8451323e+02   3.3482968e+00   1.3282129e+02  -1.6725703e+01   2.3847194e+02  -1.3013884e+01   1.5293355e+02   1.7259613e+00   2.8309161e+02  -2.3983135e+01   1.8319645e+02  -1.4553935e+00   3.1095065e+02  -1.8650245e+01   1.8263516e+02  -8.6121032e+00
   2.0429645e+02  -9.7414581e+00   2.4782387e+02  -1.9287523e+01   7.3383871e+01   8.4095097e+01   1.9051290e+02   4.2363806e+01   2.1599097e+02  -1.3803794e+01   3.2056097e+02  -4.4200361e+01   2.8537097e+02  -1.2028710e+01   1.8465548e+02  -1.9184697e+01   2.9807710e+02  -2.3610039e+01   4.9042129e+02   7.1621032e+00   4.1583129e+02  -3.1302632e+01   3.6138194e+02  -5.5240232e+01   3.4924323e+02  -1.4216555e+01   3.8080161e+02  -3.2045742e+01   6.7748065e+01  -4.5837161e+00   3.2335839e+02  -3.8896387e+00   1.4943581e+02  -2.7097032e+00   1.8904742e+02   5.6762065e+00   5.3215065e+02   3.1656335e+01   4.8753548e+02  -2.2318323e+01   2.8343839e+02   1.9755574e+01   1.8156935e+02  -1.7200710e+01   4.0123806e+02  -4.2080774e+00   1.7712710e+02   6.0101548e+00   2.1022645e+02  -2.9770052e+01   2.1028677e+02  -9.1135871e+00   2.9635516e+02  -1.9414219e+01   3.4832258e+01   9.2999548e+01   2.5668903e+02  -2.6812219e+01   3.2438677e+02  -2.4837071e+01   6.3116042e+01  -2.0617764e+01   2.4896903e+02   2.8740865e+01   1.4817839e+02  -8.1416903e+00   1.6097419e+02  -6.5530968e+00   1.7667604e+02   8.1874365e+00   1.5623129e+02  -1.2507213e+01   1.2211968e+02  -1.5253768e+01   2.6525129e+02  -2.8441716e+01   1.1970484e+02  -3.0263806e+01   1.8336548e+02  -1.5920206e+01   7.5259677e+01  -1.9904645e+01   1.4668323e+02  -1.1904013e+01   3.3180710e+02  -3.5514568e+01   5.6673548e+01  -1.0182271e+01   1.4638129e+02   3.9465935e+00   2.4791742e+02  -4.2409845e+01   1.1028065e+02  -3.9788258e+01   5.4352581e+01  -5.2107871e+00   3.7429323e+02  -1.7384426e+01   4.2697742e+02  -2.4231419e+01   9.7345484e+01  -1.6328000e+00   1.5418129e+02  -1.0444826e+01   1.3836161e+02   3.9378452e+00   1.3282645e+02   1.1841948e+01   1.2162194e+02   1.0706186e+02   2.5714226e+02  -7.2510581e+00   8.4030645e+01   5.7238710e-01   3.0399323e+02   6.9989677e-01   1.4077129e+02  -1.6791703e+01   2.0728194e+02  -1.5178684e+01   1.5450355e+02  -3.9696387e+00   2.6595161e+02  -2.8611935e+01   1.4880645e+02  -6.8941935e+00   3.1071065e+02   2.5189548e+00   1.7730516e+02  -1.4045703e+01
   2.6285645e+02  -3.8662581e+00   2.7616387e+02  -4.2224723e+01   6.7823871e+01   9.1199897e+01   1.7128290e+02   2.8462206e+01   1.6488097e+02  -1.4824994e+01   3.0590097e+02  -3.0137561e+01   2.6337097e+02  -4.0487097e+00   2.6320548e+02  -2.9698697e+01   3.1107710e+02  -2.1420039e+01   4.9631129e+02   3.2509032e+00   3.7616129e+02   8.2109677e+00   3.1794194e+02  -5.3095032e+01   3.6901323e+02  -4.9468155e+01   3.0725161e+02   1.9482581e+00   3.5748065e+01   2.8416284e+01   3.9479839e+02   1.0551613e+00   1.9810581e+02  -1.0273303e+01   2.3337742e+02   2.2569806e+01   4.8960065e+02  -4.4996645e+00   4.8997548e+02  -4.8435226e+00   3.0631839e+02   8.7051742e+00   1.5734935e+02  -2.3263110e+01   4.0479806e+02  -4.4928774e+00   2.0246710e+02  -3.0127045e+01   2.2700645e+02  -1.0222452e+01   2.2695677e+02   8.3328129e+00   1.2057516e+02   7.5198181e+01   3.9612258e+01   1.2450715e+02   2.3156903e+02  -4.7022619e+01   2.9760677e+02  -1.5694671e+01   7.5006042e+01  -2.2338964e+01   2.1874903e+02  -9.9515355e+00   1.3795839e+02  -1.3094090e+01   1.7742419e+02  -1.1089097e+01   1.6178604e+02   7.0486365e+00   2.1012129e+02  -1.5378413e+01   8.8669677e+01   1.4202232e+01   2.8736129e+02  -4.7705161e+00   6.0154839e+01   3.5001935e+00   2.3103548e+02   2.0486194e+01   7.4589677e+01   1.6478955e+01   2.3134323e+02  -1.9016813e+01   4.0546710e+02  -1.6517368e+01   8.6793548e+01  -2.1041871e+01   1.1682129e+02  -4.7986065e+00   2.3946742e+02  -2.4843845e+01   1.4253065e+02  -3.2248258e+01   9.3462581e+01  -3.8895871e+00   3.9496323e+02  -3.6802581e-01   4.0019742e+02  -2.5089019e+01   6.1015484e+01  -6.6164000e+00   1.8351129e+02  -9.2312258e+00   1.3536161e+02  -5.2154839e-02   1.5363645e+02   6.4714839e-01   1.2429194e+02   1.4874826e+02   2.7393226e+02  -1.9174258e+01   1.2070065e+02   2.8258787e+01   2.9675323e+02   1.0179097e+01   1.4177129e+02  -2.9117032e+00   1.9514194e+02  -5.9774839e+00   1.2265355e+02  -6.8016387e+00   2.8661161e+02   9.1152645e+00   1.6233645e+02   4.0734065e+00   3.2490065e+02   1.2333755e+01   2.0291516e+02  -3.0945032e+00
   2.0607645e+02  -4.9443858e+01   2.4116387e+02  -1.6204723e+01   7.0823871e+01   7.7079897e+01   1.8951290e+02  -4.1061935e+00   2.1011097e+02  -1.6113394e+01   2.9645097e+02  -2.5381561e+01   1.9026097e+02   1.6900903e+00   2.2487548e+02  -1.4632297e+01   4.1041710e+02  -3.0147239e+01   5.1020129e+02   7.5797032e+00   4.6816129e+02  -2.3819032e+01   3.5527194e+02  -4.7641432e+01   3.7324323e+02  -5.5136555e+01   3.1414161e+02  -2.2492942e+01   5.3308065e+01  -6.3185161e+00   2.7990839e+02  -9.1936387e+00   1.5576581e+02  -4.8861032e+00   2.0193742e+02   9.6450065e+00   4.7860065e+02   2.5270335e+01   4.4020548e+02   3.5807742e-01   2.6720839e+02  -2.8386026e+01   1.8701935e+02  -2.6746710e+01   3.6545806e+02   4.6543226e+00   1.9212710e+02  -1.9189845e+01   2.3789645e+02  -4.5543652e+01   2.5095677e+02   4.4128129e+00   9.4575161e+01   8.1948181e+01   4.9392258e+01   8.3724748e+01   3.0312903e+02  -1.5077419e+01   3.5493677e+02  -3.5611071e+01   6.3896042e+01  -2.0340164e+01   2.6419903e+02  -1.1037535e+01   1.2495839e+02   1.9715910e+01   1.2897419e+02  -1.8443097e+01   1.7678604e+02  -5.1591364e+01   1.6789129e+02  -9.0000129e+00   1.2822968e+02  -8.4025677e+00   2.6847129e+02   2.9520684e+01   1.6726484e+02  -7.3860645e-01   2.2403548e+02   2.9826194e+01   3.8809677e+01  -2.8328645e+01   2.0601323e+02   7.4595871e+00   3.0846710e+02  -5.2757368e+01   4.5123548e+01   2.6851729e+01   1.3338129e+02   1.6316594e+01   2.5057742e+02  -3.9842645e+01   1.8315065e+02  -4.6997858e+01   1.2202258e+02  -9.5438710e-01   3.7774323e+02  -2.9904258e+00   3.7675742e+02  -3.6653819e+01   6.9015484e+01  -2.0026400e+01   1.6696129e+02   6.3127742e+00   1.0247161e+02   7.6990452e+00   1.5887645e+02   4.6579484e+00   1.7967194e+02   7.3987858e+01   2.5982226e+02  -1.8465458e+01   1.1598065e+02   3.5486387e+01   2.9256323e+02   2.6994297e+01   1.2811129e+02  -3.1488903e+01   2.2171194e+02  -8.4330839e+00   1.0898355e+02  -7.5180387e+00   2.8880161e+02  -1.2109935e+01   1.7338645e+02   7.3794065e+00   3.2167065e+02  -3.5978452e+00   2.1911516e+02  -4.0605032e+00
   2.4696645e+02  -1.6045058e+01   2.6849387e+02  -4.6111226e+00   1.0449387e+02   8.4266297e+01   1.9973290e+02   1.9846206e+01   1.6233097e+02   1.6709006e+01   2.9323097e+02  -3.9123961e+01   2.4215097e+02   4.2088903e+00   1.8809548e+02  -5.4598968e+00   4.2641710e+02   4.1227613e+00   4.3254129e+02  -1.2987497e+01   4.0816129e+02  -7.9903226e-01   3.3916194e+02  -6.8242632e+01   3.8257323e+02  -3.0212955e+01   2.9658161e+02  -8.6481419e+00   4.4528065e+01   2.0493884e+01   2.3268839e+02  -3.1866039e+01   1.7610581e+02   1.1486697e+01   1.6248742e+02   3.3911006e+01   5.2949065e+02  -5.3508645e+00   5.4186548e+02   2.5552774e+00   3.3043839e+02  -2.8664426e+01   1.6301935e+02  -3.2056710e+01   2.8956806e+02   1.7395523e+01   1.3723710e+02   1.1311355e+01   2.1311645e+02   4.6687484e+00   2.3995677e+02   9.2928129e+00   9.3905161e+01   8.4001781e+01   4.2942258e+01   1.0790075e+02   2.7045903e+02  -3.3243819e+01   2.7849677e+02  -2.3385871e+01   6.2226042e+01  -4.1426564e+01   2.3719903e+02   1.8572465e+01   1.3317839e+02   1.5058310e+01   1.7186419e+02  -2.5204297e+01   1.3478604e+02  -5.9571364e+01   1.8945129e+02  -5.1648129e+00   9.7229677e+01   1.8743226e-01   2.7692129e+02  -2.2495316e+01   9.5704839e+01   7.8761935e+00   2.0592548e+02   1.7274994e+01   7.9479677e+01  -1.8692245e+01   2.8257323e+02  -3.8852129e+00   3.4868710e+02  -6.6449677e+00   7.4903548e+01  -1.9806710e+00   1.1827129e+02   1.0415394e+01   2.5468742e+02  -1.1841445e+01   1.4303065e+02  -1.5908258e+01   7.5242581e+01  -1.3991987e+01   3.8441323e+02  -8.5240258e+00   3.8930742e+02  -1.8778194e+00   6.7685484e+01  -2.1500000e+00   1.5529129e+02  -1.9362581e-01   1.3392161e+02  -2.1156955e+01   1.3701645e+02  -1.5403252e+01   1.6258194e+02   1.1730506e+02   3.0840226e+02  -3.8881858e+01   1.2322065e+02   2.1667187e+01   2.9461323e+02  -8.2197032e+00   1.4353129e+02  -4.1582503e+01   2.1399194e+02  -5.6754839e+00   1.0531355e+02  -2.0344387e+00   2.4752161e+02  -2.2237535e+01   2.0404645e+02   5.3566065e+00   2.8976065e+02  -1.4095045e+01   2.1887516e+02  -7.2313032e+00
[truncated: 5,845,530 more chars]
