# Supplementary material for: Specific structural elements of the T-box riboswitch drive the two-step binding of the tRNA ligand
Source: eLife. 2018 Sep 25;7:e39518. doi: 10.7554/eLife.39518 (PMC6197855; doi:10.7554/eLife.39518)
Supplement: Figure 2—figure supplement 4—source data 1. [file elife-39518-fig2-figsupp4-data1.zip › Repeat2.txt]

   2.1000000e+01   2.1000000e+01   2.2000000e+01   2.2000000e+01   2.7000000e+01   2.7000000e+01   3.6000000e+01   3.6000000e+01   4.2000000e+01   4.2000000e+01   4.7000000e+01   4.7000000e+01   6.1000000e+01   6.1000000e+01   6.2000000e+01   6.2000000e+01   6.6000000e+01   6.6000000e+01   6.7000000e+01   6.7000000e+01   7.4000000e+01   7.4000000e+01   9.1000000e+01   9.1000000e+01   1.0000000e+02   1.0000000e+02   1.1200000e+02   1.1200000e+02   1.1500000e+02   1.1500000e+02   1.2900000e+02   1.2900000e+02   1.3200000e+02   1.3200000e+02   1.3500000e+02   1.3500000e+02   1.3600000e+02   1.3600000e+02   1.3700000e+02   1.3700000e+02   1.4200000e+02   1.4200000e+02   1.4400000e+02   1.4400000e+02   1.5000000e+02   1.5000000e+02   1.5100000e+02   1.5100000e+02   1.5800000e+02   1.5800000e+02   1.5900000e+02   1.5900000e+02   1.6100000e+02   1.6100000e+02   1.6300000e+02   1.6300000e+02   1.6800000e+02   1.6800000e+02   1.7400000e+02   1.7400000e+02   1.7600000e+02   1.7600000e+02   1.7700000e+02   1.7700000e+02   1.8100000e+02   1.8100000e+02   1.8500000e+02   1.8500000e+02   1.9300000e+02   1.9300000e+02   1.9400000e+02   1.9400000e+02   1.9500000e+02   1.9500000e+02   1.9900000e+02   1.9900000e+02   2.0200000e+02   2.0200000e+02   2.0300000e+02   2.0300000e+02   2.0500000e+02   2.0500000e+02   2.1000000e+02   2.1000000e+02   2.2200000e+02   2.2200000e+02   2.2500000e+02   2.2500000e+02   2.3400000e+02   2.3400000e+02   2.3700000e+02   2.3700000e+02   2.3900000e+02   2.3900000e+02   2.4100000e+02   2.4100000e+02   2.4800000e+02   2.4800000e+02   2.5800000e+02   2.5800000e+02   2.6100000e+02   2.6100000e+02   2.6900000e+02   2.6900000e+02   2.7200000e+02   2.7200000e+02   2.7600000e+02   2.7600000e+02   2.8000000e+02   2.8000000e+02   2.8300000e+02   2.8300000e+02   2.8700000e+02   2.8700000e+02   2.9400000e+02   2.9400000e+02   2.9500000e+02   2.9500000e+02   2.9900000e+02   2.9900000e+02   3.0400000e+02   3.0400000e+02
   7.8837290e+02  -4.4343703e+01   2.8902226e+02  -2.8674361e+01   7.4763258e+02  -5.9849316e+01   4.9681452e+02  -3.1693548e+01   3.0514774e+02   3.8865677e+00   4.7228323e+02  -3.1001045e+01   3.2859032e+02  -4.3872710e+01   3.5344516e+02  -5.7188516e+01   3.9167161e+02  -4.0510181e+01   5.0575839e+02  -2.1203252e+01   3.0930000e+02  -3.7348194e+01   2.3931129e+02  -5.8302645e+01   3.0701355e+02  -1.1440761e+01   3.9682323e+02  -1.4305213e+01   4.2049194e+02  -1.4463548e+01   2.5392742e+02  -2.6166129e+01   5.2336303e+02  -1.7404745e+01   4.3027303e+02  -3.0097545e+01   2.3686387e+02  -3.3684645e+00   3.2986613e+02  -4.1873161e+01   3.7250968e+02  -2.2794645e+01   4.6091387e+02  -1.4209561e+01   6.1638355e+02  -3.2240039e+01   2.4598290e+02  -1.7911213e+01   4.1131806e+02  -1.1506735e+01   5.1951226e+02  -2.8889690e+01   2.6745323e+02  -1.3329161e+01   5.4179871e+02  -1.1651961e+01   5.4254032e+02  -2.5533548e+01   3.1038290e+02  -5.7353858e+01   4.8384303e+02   2.3685467e-01   6.2371323e+02  -4.8078671e+01   4.0527645e+02  -2.9817277e+01   2.5597484e+02  -2.1364439e+01   3.8801903e+02  -4.1098942e+01   4.4550419e+02  -6.0535819e+01   4.7152161e+02   1.3566581e+00   3.3195548e+02  -1.2457729e+01   2.7893774e+02  -2.6748568e+01   3.3483774e+02  -1.3595406e+01   2.8218742e+02  -4.9605961e+01   6.6631581e+02   5.1989677e-01   2.0632419e+02  -2.9818516e+01   7.8682484e+02  -4.8464374e+01   4.8029935e+02  -1.4902658e+01   3.1335613e+02  -1.9402039e+01   3.5693129e+02  -3.0942890e+01   3.8389303e+02  -3.4967145e+01   5.1846258e+02  -1.9526684e+01   3.1351323e+02  -1.5965574e+01   2.6439677e+02  -1.5127871e+01   2.0374968e+02  -4.6393290e+00   1.3872387e+02   6.8772516e+00   4.6081935e+02  -6.7003871e+00   2.6809323e+02  -3.2027458e+01   2.5029000e+02  -2.2670297e+01   2.6868548e+02  -2.3560968e+01   3.3838226e+02  -2.1201548e+01   6.5375839e+02  -3.6634542e+01   2.5970065e+02  -3.2263148e+01   3.1113871e+02  -1.3153677e+01
   8.1199290e+02  -2.5523303e+01   2.4445226e+02  -2.1348761e+01   6.5644258e+02  -4.7264116e+01   4.9747452e+02  -3.9896348e+01   2.7957774e+02  -1.6207832e+01   4.4095323e+02  -1.2874645e+01   3.3074032e+02  -3.9944710e+01   3.0849516e+02  -3.5882516e+01   4.0844161e+02  -9.9617806e+00   4.3627839e+02  -1.1834852e+01   3.4402000e+02  -3.1645794e+01   2.8055129e+02  -5.4981845e+01   3.0406355e+02  -1.5154761e+01   3.9858323e+02   4.0839871e+00   3.6584194e+02  -4.6415484e+00   2.7402742e+02  -2.7684129e+01   5.1060303e+02  -4.3293945e+01   4.3279303e+02  -1.7639145e+01   2.0129387e+02  -1.2612865e+01   4.0371613e+02  -4.5911613e+00   4.3535968e+02  -2.7012645e+01   4.6155387e+02  -5.0580761e+01   5.9662355e+02  -1.7379239e+01   2.7245290e+02  -1.3548813e+01   3.2878806e+02  -1.1134335e+01   4.8432226e+02  -2.6694490e+01   2.9674323e+02  -2.1532361e+01   5.3937871e+02  -5.5183613e+00   5.2504032e+02  -1.7313548e+01   2.7405290e+02  -3.8827458e+01   4.3474303e+02   2.2634855e+01   5.8152323e+02  -6.8893471e+01   4.3379645e+02  -5.9198877e+01   2.0473484e+02   6.5447613e+00   3.7739903e+02  -4.0869342e+01   4.4369419e+02  -4.4251019e+01   4.2009161e+02  -1.0338942e+01   3.2862548e+02  -1.3581329e+01   2.9645774e+02  -2.5300168e+01   2.3807774e+02  -1.4854606e+01   2.7175742e+02  -3.6301561e+01   6.7764581e+02   5.7634968e+00   1.9889419e+02  -1.9174116e+01   7.1297484e+02  -5.3836374e+01   5.6886935e+02  -9.9382581e+00   2.9678613e+02  -1.6316439e+01   2.7379129e+02  -1.0051690e+01   3.6903303e+02  -1.6348345e+01   4.4542258e+02  -1.4453484e+01   2.8965323e+02  -2.1816774e+01   2.4572677e+02  -2.0244271e+01   1.9898968e+02  -2.7398529e+01   1.4362387e+02  -8.6547484e+00   4.4548935e+02   3.1960129e+00   2.6842323e+02  -3.0663858e+01   2.4400000e+02  -2.1637097e+01   3.2439548e+02   2.9322323e+00   4.6423226e+02  -1.4029548e+01   7.4199839e+02  -4.1783742e+01   2.3246065e+02  -1.5983948e+01   2.4832871e+02  -3.3888877e+01
   7.4485290e+02  -3.4812103e+01   2.6798226e+02  -3.7421161e+01   7.1049258e+02  -8.1018116e+01   4.3076452e+02  -6.9459548e+01   2.4214774e+02  -1.4923432e+01   4.7985323e+02  -3.9706645e+01   3.1314032e+02  -2.7236710e+01   3.2740516e+02  -6.0205316e+01   3.9556161e+02  -4.8171381e+01   4.5156839e+02  -1.6678052e+01   2.2826000e+02  -3.6244994e+01   2.5089129e+02  -6.1139045e+01   2.7115355e+02  -3.1521961e+01   3.3715323e+02  -2.2721613e+01   3.9354194e+02  -2.6957548e+01   2.4740742e+02  -4.0554529e+01   4.5598303e+02  -2.0304345e+01   4.0379303e+02  -4.4939145e+01   1.7391387e+02  -1.4992465e+01   3.0509613e+02  -5.2851561e+01   3.6554968e+02  -1.9527845e+01   5.1970387e+02  -4.0282761e+01   5.8491355e+02  -3.4492439e+01   1.9974290e+02  -1.9882013e+01   3.2326806e+02  -1.3602735e+01   4.9566226e+02  -2.8171690e+01   2.5107323e+02  -6.8787613e+00   4.8811871e+02  -7.3575613e+00   4.9536032e+02  -5.6009148e+01   2.9324290e+02  -6.6122658e+01   4.4184303e+02   1.0686855e+01   5.5019323e+02  -6.5677071e+01   3.7470645e+02  -3.2281677e+01   2.0997484e+02  -3.1874439e+01   3.6248903e+02  -4.1106542e+01   4.0774419e+02  -8.1465019e+01   4.2076161e+02  -5.5012542e+01   2.9672548e+02  -2.9029329e+01   2.8764774e+02  -3.5405368e+01   2.8231774e+02  -2.9723806e+01   2.3951742e+02  -5.6342361e+01   6.3026581e+02  -3.0786103e+01   1.7808419e+02  -3.4219316e+01   7.4620484e+02  -5.8064774e+01   5.2010935e+02  -3.0374581e+00   2.4454613e+02  -2.6377239e+01   2.9826129e+02  -8.1592903e+00   3.5222303e+02  -2.7043545e+01   4.2875258e+02  -2.9589884e+01   2.9903323e+02  -1.5047174e+01   2.4101677e+02  -2.0677471e+01   1.6631968e+02  -1.9164929e+01   1.4524387e+02  -1.8644348e+01   4.3239935e+02  -5.9967871e+00   2.5276323e+02  -2.9081058e+01   2.0086000e+02  -2.3905897e+01   2.7258548e+02   1.7470323e+00   4.4614226e+02  -3.8822348e+01   6.7418839e+02  -5.1688942e+01   2.4455065e+02  -5.1861148e+01   2.4422871e+02  -3.3090877e+01
   8.0818290e+02  -2.6978503e+01   3.2683226e+02  -9.6091613e+00   7.2039258e+02  -3.2570116e+01   4.8047452e+02  -4.2966348e+01   3.0733774e+02  -5.8586323e+00   5.0338323e+02  -1.2729045e+01   4.2139032e+02  -4.6646710e+01   3.9035516e+02  -5.4571316e+01   3.9397161e+02  -1.3044181e+01   4.8127839e+02  -9.2948516e+00   2.3535000e+02  -2.4342194e+01   2.6793129e+02  -4.6832245e+01   3.3811355e+02  -2.2068761e+01   3.8791323e+02  -2.3524129e+00   4.2234194e+02   9.1384516e+00   3.1002742e+02  -2.7894129e+01   4.8832303e+02  -1.0121545e+01   4.3655303e+02  -2.1269945e+01   2.1233387e+02  -2.1160645e+00   3.2128613e+02  -2.6286761e+01   4.2464968e+02  -1.4585845e+01   4.9418387e+02  -2.1821161e+01   6.6824355e+02  -3.1388839e+01   2.1569290e+02  -2.0968013e+01   3.7431806e+02  -7.9667355e+00   5.4471226e+02  -2.5525690e+01   3.7307323e+02   6.8412387e+00   5.7690871e+02   1.3849239e+01   5.6773032e+02   8.3125161e-01   3.3010290e+02  -5.6171458e+01   5.5103303e+02   1.5571655e+01   5.7257323e+02  -7.4797471e+01   4.3884645e+02  -2.6222877e+01   2.6069484e+02  -2.8082039e+01   4.0443903e+02  -4.5892542e+01   4.7417419e+02  -4.0499419e+01   4.5828161e+02  -1.4734142e+01   3.4981548e+02  -1.3986529e+01   3.3741774e+02  -1.4906968e+01   3.6360774e+02  -1.7367006e+01   3.3789742e+02  -6.4832761e+01   7.4922581e+02  -1.2012903e+01   2.3865419e+02  -3.0824916e+01   7.8111484e+02  -7.7577574e+01   4.5120935e+02   1.3994542e+01   3.0664613e+02  -6.0552387e+00   3.8298129e+02  -3.1268903e+00   4.4184303e+02  -1.9793145e+01   4.0775258e+02  -1.9099884e+01   3.2484323e+02  -1.4301974e+01   2.6134677e+02  -1.1733871e+01   2.0265968e+02  -1.6262129e+01   1.6648387e+02  -2.5863548e+01   4.6581935e+02  -8.6303871e+00   2.7671323e+02  -1.5327058e+01   2.5272000e+02  -1.1474697e+01   3.0330548e+02  -1.1660568e+01   4.6552226e+02  -1.1802748e+01   7.6718839e+02  -2.5088942e+01   2.8179065e+02  -2.0080348e+01   2.9265871e+02  -2.2395277e+01
   7.1828290e+02  -9.7865032e+00   3.3641226e+02  -9.1355613e+00   6.8235258e+02  -4.0336916e+01   4.7757452e+02  -4.0774348e+01   2.8880774e+02  -2.2806232e+01   4.4909323e+02  -2.8005845e+01   4.0219032e+02  -2.1160710e+01   3.9354516e+02  -5.0206516e+01   4.3538161e+02  -4.8766981e+01   5.0337839e+02  -1.4062852e+01   2.6840000e+02  -4.0506194e+01   2.5398129e+02  -3.6046245e+01   3.3392355e+02  -2.6643561e+01   4.1782323e+02  -2.9695213e+01   4.6094194e+02  -2.6199548e+01   3.0783742e+02  -3.0388929e+01   4.8755303e+02  -1.7399945e+01   4.4117303e+02  -7.6895453e+00   2.3210387e+02  -1.8077665e+01   2.7452613e+02  -2.7165961e+01   4.0840968e+02  -1.2286645e+01   4.7907387e+02  -5.1923613e+00   6.9410355e+02  -2.6457639e+01   2.0131290e+02  -1.1577613e+01   3.5731806e+02  -2.0756735e+01   5.2194226e+02  -2.4084090e+01   3.2412323e+02  -8.6276129e-01   5.9716871e+02  -1.7715613e+00   5.7823032e+02  -5.3187484e+00   3.1929290e+02  -4.7446658e+01   5.6498303e+02   2.0355655e+01   5.2776323e+02  -5.2642671e+01   4.7893645e+02  -6.8500774e+00   2.6592484e+02  -3.5904387e+00   3.9805903e+02  -3.2192142e+01   5.0745419e+02  -5.4161819e+01   4.8633161e+02  -2.3828142e+01   3.4757548e+02  -2.0427329e+01   3.5683774e+02  -2.4220568e+01   3.6841774e+02  -1.7321806e+01   3.3713742e+02  -4.8771961e+01   7.1479581e+02  -3.1788503e+01   2.6174419e+02  -2.0962116e+01   7.6758484e+02  -5.8345174e+01   4.3815935e+02  -1.6911458e+01   2.9421613e+02  -1.4590839e+01   3.8845129e+02  -2.8374490e+01   4.0317303e+02  -1.0119545e+01   4.2932258e+02  -9.4454839e+00   3.1070323e+02  -2.1980774e+01   2.0644677e+02  -1.2871871e+01   2.5617968e+02  -3.2783729e+01   1.4948387e+02  -3.0693548e+01   4.4848935e+02  -2.2383987e+01   2.6333323e+02  -9.9766581e+00   2.4157000e+02  -1.6352697e+01   3.3311548e+02  -3.3285368e+01   4.8447226e+02  -4.4838748e+01   7.5589839e+02  -5.9085742e+01   2.8293065e+02  -2.5831548e+01   3.1513871e+02  -1.1523677e+01
   7.7166290e+02  -3.3246903e+01   3.3964226e+02  -2.4483961e+01   7.2225258e+02  -2.6628916e+01   4.5985452e+02  -4.6886748e+01   3.0676774e+02   8.5169677e+00   4.7923323e+02  -2.4087045e+01   3.8864032e+02  -2.0926710e+01   4.0678516e+02  -6.0075716e+01   4.7514161e+02  -4.4537781e+01   4.7180839e+02  -7.6772516e+00   2.3688000e+02  -3.6654594e+01   2.9612129e+02  -4.6037445e+01   3.1777355e+02  -2.2111561e+01   4.0391323e+02  -4.5324129e+00   5.0834194e+02   3.3584516e+00   2.8292742e+02  -3.1436129e+01   4.8155303e+02  -2.2679945e+01   4.0374303e+02  -1.7695145e+01   2.4853387e+02  -1.8392065e+01   2.9238613e+02  -4.4874761e+01   3.8116968e+02  -1.4777445e+01   5.0428387e+02  -1.2889161e+01   7.1786355e+02  -1.7548439e+01   2.6193290e+02  -1.6857213e+01   3.7731806e+02  -1.9206735e+01   5.5513226e+02  -1.4309290e+01   3.9193323e+02   1.3852439e+01   6.1111871e+02   3.3724387e+00   5.0967032e+02  -1.6523948e+01   3.7029290e+02  -5.5576658e+01   5.4617303e+02   1.4670455e+01   5.5676323e+02  -8.3492671e+01   4.4150645e+02  -1.4905677e+01   2.6712484e+02  -1.5356439e+01   3.7996903e+02  -4.5644942e+01   4.8288419e+02  -3.2476219e+01   5.3418161e+02  -2.4376142e+01   3.5772548e+02  -2.0669329e+01   3.1545774e+02  -2.9480168e+01   3.4702774e+02  -3.3710606e+01   3.8075742e+02  -3.6261561e+01   7.6160581e+02  -1.4193303e+01   2.2289419e+02  -2.3954116e+01   8.0401484e+02  -4.0549574e+01   4.6186935e+02  -2.7478258e+01   3.0526613e+02  -3.3084839e+01   4.3222129e+02  -1.3966090e+01   4.3227303e+02  -2.7497545e+01   4.4342258e+02  -2.1053484e+01   3.5046323e+02  -2.5261574e+01   2.6082677e+02  -2.0792271e+01   2.1960968e+02  -1.2808129e+01   1.8272387e+02  -1.0592748e+01   4.6429935e+02  -1.4078787e+01   2.6047323e+02  -1.4607858e+01   2.6881000e+02  -2.9911897e+01   3.3168548e+02  -2.3550968e+01   4.6319226e+02  -3.8846348e+01   7.0418839e+02  -2.0048942e+01   2.8770065e+02  -2.7353148e+01   2.9098871e+02  -2.1881677e+01
   8.0252290e+02  -1.2855703e+01   3.1083226e+02  -3.0609161e+01   7.6263258e+02  -4.7139316e+01   4.3976452e+02  -3.2989548e+01   2.8447774e+02  -2.1929832e+01   4.6690323e+02  -2.0950645e+01   3.5724032e+02  -3.3214710e+01   4.2820516e+02  -4.9549316e+01   4.5685161e+02  -4.0834581e+01   4.6356839e+02  -2.8018052e+01   2.4797000e+02  -5.2391794e+01   2.7541129e+02  -4.3340645e+01   2.9901355e+02  -1.8700761e+01   3.9286323e+02  -1.8838413e+01   4.4824194e+02  -1.5933548e+01   2.8245742e+02  -2.0638529e+01   5.1036303e+02  -8.5047453e+00   3.9093303e+02   2.2396547e+00   2.4395387e+02  -2.1025665e+01   3.3995613e+02  -2.1490361e+01   4.7835968e+02  -2.2502645e+01   4.7170387e+02  -1.8702761e+01   6.9248355e+02  -8.3780387e+00   2.6669290e+02  -1.5328013e+01   3.8012806e+02  -2.0391535e+01   5.4313226e+02  -1.6299290e+01   3.0826323e+02  -2.1639613e+00   5.9222871e+02  -2.5586361e+01   5.6098032e+02   1.7871252e+01   3.4338290e+02  -5.0893858e+01   4.8489303e+02  -1.0871453e+00   5.5343323e+02  -6.8606271e+01   4.4912645e+02  -3.8705277e+01   2.6383484e+02  -1.6333239e+01   3.7686903e+02  -1.7016942e+01   4.2117419e+02  -4.7879419e+01   5.1052161e+02  -1.9573342e+01   3.7495548e+02  -1.7187729e+01   3.5236774e+02  -1.1622968e+01   3.4836774e+02  -3.5907806e+01   3.4461742e+02  -4.9750361e+01   7.3907581e+02  -2.3009032e+00   2.3584419e+02  -3.3410116e+01   7.6201484e+02  -6.2519574e+01   4.6100935e+02  -6.3094581e+00   3.1154613e+02  -1.5017239e+01   3.8393129e+02  -7.6228903e+00   3.6512303e+02  -3.3265545e+01   4.0023258e+02  -1.9788284e+01   3.3798323e+02  -2.7113174e+01   2.5096677e+02  -1.4903471e+01   2.4898968e+02  -2.0678529e+01   1.6462387e+02  -6.5247484e+00   4.5720935e+02  -1.7221587e+01   3.2947323e+02  -1.0977858e+01   2.7391000e+02  -1.8749897e+01   3.0692548e+02  -2.5570168e+01   3.5123226e+02  -1.0395484e+00   6.8046839e+02  -9.7213419e+00   2.4650065e+02  -3.9257148e+01   2.7946871e+02  -1.7910077e+01
   7.4047290e+02  -4.2081703e+01   2.5417226e+02  -2.9746361e+01   7.0130258e+02  -5.0802916e+01   4.2023452e+02  -4.9807148e+01   2.9657774e+02  -8.8978323e+00   4.7523323e+02  -1.6767045e+01   3.8769032e+02  -6.1400710e+01   3.5549516e+02  -6.9592516e+01   4.1044161e+02  -4.6771781e+01   4.2794839e+02  -2.5688452e+01   2.4749000e+02  -3.8353394e+01   2.5812129e+02  -3.8767445e+01   2.8358355e+02  -3.2376361e+01   4.1296323e+02  -3.1116413e+01   4.3754194e+02  -2.7477548e+01   2.7316742e+02  -9.0353290e+00   4.9641303e+02  -2.8578745e+01   4.2736303e+02  -2.6394745e+01   2.0881387e+02  -2.5214465e+01   3.8647613e+02  -3.1741961e+01   4.2388968e+02  -1.9715045e+01   5.1286387e+02  -2.2415561e+01   6.3624355e+02  -3.4358839e+01   2.9512290e+02  -3.3624129e+00   3.3835806e+02  -1.8669935e+01   5.4747226e+02  -2.2606490e+01   2.5626323e+02   2.2946039e+01   5.4785871e+02  -1.7296761e+01   5.8161032e+02  -3.3159148e+01   3.4281290e+02  -5.9708258e+01   3.7503303e+02   2.4616547e+00   5.4862323e+02  -4.4691471e+01   4.0303645e+02  -2.4738077e+01   2.6888484e+02  -3.6872387e+00   3.4405903e+02  -4.0442142e+01   4.3245419e+02  -3.5871819e+01   4.6447161e+02  -3.6419342e+01   3.5462548e+02  -3.6561329e+01   3.3488774e+02  -3.1464568e+01   2.9479774e+02  -4.2722206e+01   3.4994742e+02  -5.4506761e+01   6.6464581e+02  -6.3465032e+00   2.3617419e+02  -3.6626516e+01   7.1758484e+02  -5.5685174e+01   4.9153935e+02  -2.0851858e+01   2.6821613e+02  -3.3120839e+01   3.2988129e+02  -4.8588890e+01   3.6403303e+02  -4.2088345e+01   4.3427258e+02  -2.3701484e+01   2.8022323e+02  -1.6782374e+01   2.6148677e+02  -7.6550710e+00   2.2745968e+02  -6.8161290e+00   1.6086387e+02  -2.1513948e+01   4.3067935e+02  -2.2099187e+01   3.4790323e+02  -2.3122258e+01   2.6872000e+02  -3.2234697e+01   3.0706548e+02  -1.9213677e+00   3.4395226e+02  -3.1407148e+01   7.5984839e+02  -5.9451742e+01   2.2393065e+02  -2.4251548e+01   2.9365871e+02  -3.6375277e+01
   6.3185290e+02  -1.3872103e+01   2.6636226e+02  -1.7241561e+01   6.7877258e+02  -5.5430516e+01   3.8214452e+02  -1.6379948e+01   2.5861774e+02   1.6848968e+01   4.3938323e+02  -1.2369045e+01   3.4664032e+02  -4.6066710e+01   3.2020516e+02  -6.4479316e+01   3.6108161e+02  -4.7702981e+01   4.6451839e+02  -7.2840516e+00   3.1454000e+02  -4.0147394e+01   2.6050129e+02  -2.7567845e+01   3.0363355e+02  -2.6830361e+01   3.8439323e+02  -1.5780813e+01   4.8409194e+02  -4.8015484e+00   3.0183742e+02  -3.6188929e+01   4.7193303e+02  -3.0860345e+01   4.1412303e+02  -3.2475545e+01   2.3205387e+02  -2.8643665e+01   3.1338613e+02  -2.0174761e+01   4.2497968e+02  -1.7852245e+01   4.8091387e+02  -2.4599561e+01   6.9334355e+02  -2.9396839e+01   2.5460290e+02  -1.6460813e+01   3.4083806e+02  -3.0583355e+00   5.3075226e+02  -1.5648890e+01   2.9988323e+02  -2.1403561e+01   5.4743871e+02  -2.7431613e+00   5.3511032e+02  -1.6869148e+01   3.1681290e+02  -5.3488258e+01   4.3289303e+02   1.4502855e+01   5.3428323e+02  -5.0974271e+01   3.3470645e+02  -4.4616774e+00   2.7578484e+02  -3.1049239e+01   3.3962903e+02  -3.6417742e+01   3.7984419e+02  -5.2093019e+01   4.7237161e+02  -2.1331342e+01   3.6334548e+02  -2.9638929e+01   3.4136774e+02  -1.3942968e+01   3.1598774e+02  -3.2987406e+01   3.0594742e+02  -5.1846761e+01   7.4898581e+02  -1.5183703e+01   2.3584419e+02  -1.7890116e+01   7.7078484e+02  -3.6411174e+01   6.0481935e+02  -1.4724258e+01   2.6345613e+02  -3.9510039e+01   3.3107129e+02  -3.9394090e+01   3.9451303e+02  -2.0616745e+01   4.1651258e+02  -1.1280684e+01   3.0298323e+02  -1.7313174e+01   2.6148677e+02  -1.4795071e+01   2.2517968e+02  -1.4163729e+01   1.2772387e+02  -7.2927484e+00   4.7724935e+02  -1.9874787e+01   1.7823323e+02  -4.5448658e+01   2.5438000e+02  -1.2947497e+01   3.0758548e+02  -1.1622968e+01   3.2128226e+02  -2.7303548e+01   7.5718839e+02  -5.6288942e+01   2.6589065e+02  -4.4948348e+01   2.9784871e+02  -2.1710477e+01
   7.5033290e+02  -1.9060503e+01   2.8888226e+02  -2.4573161e+01   7.0320258e+02  -3.7484916e+01   3.8457452e+02  -3.6814348e+01   2.8195774e+02   3.0817677e+00   4.2743323e+02  -1.2513045e+01   3.6469032e+02  -1.9810710e+01   3.5468516e+02  -4.6857716e+01   4.5314161e+02  -3.1427781e+01   4.5299839e+02  -5.7924516e+00   2.3783000e+02  -5.5920594e+01   2.6408129e+02  -5.3334245e+01   3.2292355e+02  -3.0233561e+01   3.9091323e+02   3.9275871e+00   4.9324194e+02  -2.6335484e+00   2.8297742e+02  -2.2110129e+01   4.3993303e+02  -1.9780345e+01   3.9298303e+02  -1.3594345e+01   2.2138387e+02  -1.1940065e+01   2.7290613e+02  -4.6416361e+01   3.6831968e+02  -2.0079445e+01   4.2034387e+02  -2.3653961e+01   7.5248355e+02  -3.7708039e+01   2.6784290e+02  -3.5570013e+01   3.5631806e+02  -3.1906735e+01   5.1961226e+02  -2.8037690e+01   2.9607323e+02  -6.4787613e+00   5.8411871e+02  -8.1475613e+00   4.9511032e+02  -7.0491484e+00   3.2924290e+02  -5.7482658e+01   4.0474303e+02   1.3894855e+01   5.3733323e+02  -5.4788271e+01   3.9308645e+02  -4.0462077e+01   2.6478484e+02   5.0076129e-01   3.4120903e+02  -3.0934142e+01   3.9722419e+02  -6.0673419e+01   5.0433161e+02  -2.5798142e+01   3.6553548e+02  -2.1344129e+01   3.4650774e+02  -2.4204168e+01   3.4017774e+02  -1.5872606e+01   2.8518742e+02  -6.2425961e+01   7.6203581e+02  -1.5987703e+01   2.0898419e+02  -1.3551316e+01   7.7949484e+02  -4.7447974e+01   5.2191935e+02  -1.6332258e+01   2.7616613e+02  -1.7186839e+01   3.3312129e+02  -2.6368090e+01   3.5184303e+02  -2.2593145e+01   4.3351258e+02  -4.7806839e+00   3.4112323e+02  -2.9554374e+01   2.7987677e+02  -1.8696271e+01   2.4969968e+02   3.4546710e+00   1.6672387e+02  -3.0412748e+01   4.9015935e+02  -2.5427587e+01   1.7485323e+02  -1.8898258e+01   2.8548000e+02  -2.5525497e+01   3.1687548e+02  -2.5086168e+01   3.1409226e+02  -2.0348348e+01   8.1899839e+02  -5.4653742e+01   2.1870065e+02  -4.0793148e+01   3.3613871e+02  -3.7493677e+01
   6.6618290e+02  -2.8328503e+01   2.6721226e+02  -2.0889561e+01   7.3868258e+02  -5.3603316e+01   3.8938452e+02  -6.4299148e+01   2.8157774e+02   2.6442168e+01   4.2766323e+02  -1.5621445e+01   4.1054032e+02  -1.1578710e+01   3.1678516e+02  -4.6015716e+01   4.1767161e+02  -1.3120181e+01   4.7494839e+02  -2.6398452e+01   3.0492000e+02  -4.3377794e+01   2.8008129e+02  -3.8754245e+01   2.9553355e+02  -3.2612361e+01   4.2705323e+02  -1.9623613e+01   4.2654194e+02   8.5245161e-01   2.8140742e+02  -1.1984529e+01   5.0589303e+02  -1.4197145e+01   3.5246303e+02  -1.0542745e+01   2.1724387e+02  -3.6558865e+01   3.0590613e+02  -2.0716361e+01   4.3678968e+02  -1.8557045e+01   4.8555387e+02  -1.2550761e+01   6.8862355e+02  -2.0499239e+01   2.7145290e+02  -3.7881290e-01   2.9912806e+02  -2.2481535e+01   5.5447226e+02  -3.0686490e+01   3.2898323e+02  -8.2515613e+00   5.4053871e+02   6.5988387e+00   5.1104032e+02   8.1164516e+00   2.9657290e+02  -2.4249058e+01   3.9965303e+02   3.0772055e+01   4.9662323e+02  -6.7301471e+01   5.0203645e+02  -2.8608077e+01   2.5988484e+02   1.4982761e+01   3.6305903e+02  -5.1442142e+01   4.1169419e+02  -5.3591019e+01   5.1990161e+02  -7.7037419e+00   3.4967548e+02  -6.0753290e+00   3.1707774e+02  -5.1397677e+00   3.5141774e+02  -3.1441806e+01   2.7356742e+02  -5.8256361e+01   7.3726581e+02   2.5638968e+00   2.1941419e+02  -1.2625716e+01   7.3558484e+02  -3.5505174e+01   5.6272935e+02  -1.0687058e+01   3.0592613e+02  -3.5047639e+01   3.2222129e+02  -1.8166090e+01   4.1579303e+02  -4.0939145e+01   4.0094258e+02  -2.7795084e+01   3.4093323e+02  -2.6689174e+01   2.8191677e+02  -1.3719471e+01   2.3250968e+02  -1.4650129e+01   1.4443387e+02  -3.5339548e+01   4.9900935e+02  -2.3705587e+01   1.8128323e+02  -3.4412658e+01   2.8881000e+02  -2.3461897e+01   3.0044548e+02  -1.6341768e+01   3.1071226e+02  -1.3797948e+01   6.7742839e+02  -4.3188142e+01   2.4079065e+02  -3.1940348e+01   2.7870871e+02  -1.0179277e+01
   7.6014290e+02  -1.6985303e+01   2.7269226e+02  -1.4037961e+01   7.3096258e+02  -6.0415716e+01   4.1404452e+02  -3.5501948e+01   2.8961774e+02  -1.8061032e+01   4.3466323e+02  -1.9421445e+01   3.9099032e+02  -2.2364710e+01   3.5973516e+02  -3.2641716e+01   3.9679161e+02  -1.9149781e+01   4.0489839e+02  -1.0704452e+01   2.0897000e+02  -2.8231794e+01   2.4879129e+02  -5.4491045e+01   2.8896355e+02  -3.7426761e+01   4.0277323e+02  -2.1061213e+01   3.8184194e+02  -3.8621548e+01   2.9711742e+02   3.2867097e-01   4.2084303e+02  -3.6113145e+01   4.0689303e+02  -3.5567145e+01   2.2662387e+02  -3.0309265e+01   3.6414613e+02  -4.9185561e+01   3.5259968e+02  -2.3391845e+01   5.4302387e+02   4.8163871e-01   7.0496355e+02  -3.3716439e+01   2.2312290e+02  -2.2322413e+01   2.7531806e+02  -9.2367355e+00   5.0042226e+02  -1.2072490e+01   3.4945323e+02  -1.5079161e+01   5.7027871e+02  -6.5103613e+00   5.3467032e+02   2.0360516e+00   3.2610290e+02  -5.4991458e+01   3.7822303e+02   1.1586455e+01   4.9181323e+02  -5.9006671e+01   3.9717645e+02  -2.7029277e+01   2.4016484e+02  -1.4909639e+01   3.1553903e+02  -2.7970542e+01   4.2631419e+02  -5.9480619e+01   4.7571161e+02  -2.9788542e+01   3.2776548e+02  -2.3225290e+00   3.1507774e+02  -2.3219768e+01   3.0450774e+02  -3.2499006e+01   3.0599742e+02  -4.0090761e+01   6.9441581e+02  -1.6968103e+01   1.8994419e+02  -3.6358116e+01   6.6949484e+02  -4.8407974e+01   5.4124935e+02  -3.3298658e+01   2.7502613e+02  -1.9005639e+01   3.1231129e+02  -1.9753290e+01   3.6855303e+02  -3.1449945e+01   3.6861258e+02  -5.1586839e+00   3.1679323e+02  -2.1277974e+01   2.7210677e+02  -2.5046710e+00   2.4117968e+02  -2.0963729e+01   1.5462387e+02  -2.5347484e+00   4.4691935e+02  -2.6588387e+01   1.3523323e+02  -3.0058658e+01   2.3962000e+02  -5.0966968e+00   3.1816548e+02  -2.4899368e+01   3.7709226e+02  -5.4383484e+00   5.9646839e+02  -3.9091342e+01   2.2755065e+02  -3.5071148e+01   2.8394871e+02  -1.7118477e+01
   7.3199290e+02  -6.9333032e+00   2.6241226e+02  -2.0885561e+01   6.7149258e+02  -5.2518116e+01   4.1566452e+02  -1.0201548e+01   2.7552774e+02  -3.0238323e+00   4.5309323e+02  -3.1705845e+01   3.4474032e+02  -3.0264710e+01   3.6406516e+02  -5.5178116e+01   4.0744161e+02  -2.6941781e+01   3.8084839e+02  -2.1020452e+01   2.0492000e+02  -4.9807794e+01   2.1979129e+02  -2.9271045e+01   3.2311355e+02  -2.7778761e+01   3.4048323e+02  -4.6980129e+00   3.5289194e+02   1.1444516e+00   2.6049742e+02  -1.0311729e+01   4.6665303e+02  -2.7247945e+01   4.5732303e+02  -3.1261545e+01   1.8876387e+02  -3.8990465e+01   2.4705613e+02  -3.3208361e+01   3.8564968e+02  -1.4325845e+01   5.0481387e+02  -3.7881561e+01   6.8362355e+02  -1.3859239e+01   2.2522290e+02  -1.9920413e+01   2.5583806e+02  -1.5068335e+01   5.2175226e+02  -2.3398890e+01   2.7745323e+02  -1.9889161e+01   5.2158871e+02  -2.5355161e+01   5.5811032e+02   1.2908516e+00   2.8343290e+02  -3.9817858e+01   3.5893303e+02   1.4229655e+01   5.5176323e+02  -7.4902671e+01   3.0850645e+02  -3.7265677e+01   2.0402484e+02   1.2156129e-01   3.3105903e+02  -5.7352142e+01   4.2317419e+02  -6.0989419e+01   4.3147161e+02  -1.4729342e+01   2.8486548e+02  -2.3980529e+01   3.0445774e+02  -1.9650168e+01   2.7579774e+02  -1.0682206e+01   3.1194742e+02  -3.7896761e+01   6.4188581e+02  -8.6157032e+00   1.9465419e+02  -3.3834916e+01   6.3554484e+02  -4.6981974e+01   4.3977935e+02  -2.3091058e+01   2.4145613e+02  -1.7650039e+01   2.9765129e+02  -3.3770490e+01   3.6860303e+02  -2.1883945e+01   3.8089258e+02  -2.1191084e+01   3.1741323e+02  -3.2277574e+01   2.5496677e+02  -2.6893471e+01   1.7407968e+02   4.1242710e+00   1.5705387e+02  -3.3991484e+00   5.0048935e+02  -1.9923987e+01   2.6328323e+02  -1.4682658e+01   2.3305000e+02  -2.0101097e+01   3.1206548e+02  -3.9931368e+01   4.0338226e+02  -2.0351548e+01   5.6275839e+02  -3.4254542e+01   2.0770065e+02  -2.3433148e+01   2.7922871e+02  -1.7700877e+01
   7.3109290e+02  -3.2711303e+01   3.0712226e+02   4.0676387e+00   8.1130258e+02  -6.4602916e+01   5.4342452e+02  -3.5042348e+01   3.1923774e+02   9.1893677e+00   4.6443323e+02  -1.1803045e+01   3.8999032e+02  -1.8234710e+01   3.6287516e+02  -4.9182916e+01   4.0691161e+02  -5.6309381e+01   4.4922839e+02  -3.9150852e+01   2.6854000e+02  -3.9417394e+01   2.5084129e+02  -5.1795045e+01   3.3658355e+02  -3.1756361e+01   3.6720323e+02   1.2143871e+00   3.6569194e+02   1.1704516e+00   2.9792742e+02  -7.5961290e+00   5.2617303e+02  -2.3729545e+01   4.0217303e+02  -1.9279545e+01   2.0238387e+02  -2.1750065e+01   3.2324613e+02  -1.6583561e+01   4.0593968e+02  -3.4609045e+01   5.4786387e+02  -1.8005561e+01   7.0796355e+02  -4.7666439e+01   2.3055290e+02  -1.8486813e+01   2.8035806e+02   1.4690065e+01   5.1447226e+02  -2.9056490e+01   3.4688323e+02  -1.0213561e+01   5.4237871e+02  -1.2338361e+01   5.3298032e+02   2.4812516e+00   3.0386290e+02  -5.7402258e+01   4.3422303e+02   1.0106455e+01   5.2867323e+02  -6.4245471e+01   4.2184645e+02  -2.7522877e+01   2.6426484e+02  -1.7987639e+01   3.7443903e+02  -5.2062542e+01   4.1303419e+02  -4.5608219e+01   4.6114161e+02  -3.6229419e+00   3.3467548e+02  -2.0445329e+01   2.7893774e+02  -1.3988568e+01   3.4250774e+02  -2.0919006e+01   3.1299742e+02  -2.7170761e+01   7.1207581e+02  -2.5330903e+01   2.0341419e+02  -2.8725716e+01   6.6754484e+02  -6.2011974e+01   4.6639935e+02  -1.5650658e+01   3.0488613e+02  -1.6394439e+01   3.0969129e+02  -2.1973690e+01   3.7227303e+02  -1.5987545e+01   3.6313258e+02  -1.9340284e+01   2.9498323e+02  -1.5053174e+01   2.3091677e+02  -1.5919471e+01   2.0326968e+02   1.5399071e+01   1.8372387e+02  -3.7227484e+00   4.7658935e+02  -1.2061987e+01   3.1300323e+02  -2.6710258e+01   2.8376000e+02  -1.1957897e+01   2.8978548e+02  -1.4538968e+01   3.5442226e+02  -3.3574748e+01   5.9499839e+02  -1.0403742e+01   2.3522065e+02  -2.9014748e+01   2.9060871e+02  -2.2271277e+01
   7.0371290e+02  -7.3309032e+00   2.9502226e+02  -3.6534361e+01   6.2944258e+02  -3.2534116e+01   5.4252452e+02  -4.1350348e+01   3.0466774e+02   3.9749677e+00   4.6562323e+02  -2.7998245e+01   4.3749032e+02  -1.8834710e+01   4.5430516e+02  -7.5497316e+01   4.2544161e+02  -1.6851781e+01   4.4460839e+02  -2.4512516e+00   2.2949000e+02  -3.2443394e+01   2.4693129e+02  -4.9342245e+01   3.3411355e+02  -1.8128761e+01   3.4267323e+02   2.6967871e+00   3.8244194e+02  -5.2195484e+00   2.7845742e+02  -2.6178529e+01   5.3227303e+02  -2.0877545e+01   3.9379303e+02  -4.7091453e+00   2.3614387e+02  -2.5360865e+01   3.2776613e+02  -1.2135161e+01   4.0431968e+02  -8.1944516e-01   5.3270387e+02  -1.3742761e+01   6.7981355e+02  -2.4274439e+01   2.6974290e+02  -1.4292013e+01   2.7645806e+02  -2.7617935e+01   5.1923226e+02  -3.0487290e+01   3.6879323e+02  -5.9163613e+00   5.7558871e+02  -2.0725161e+01   5.7404032e+02  -1.7803548e+01   3.1395290e+02  -6.4729458e+01   4.6351303e+02   1.8132547e+00   5.5952323e+02  -5.0613471e+01   4.5146645e+02   5.7522581e-02   2.6754484e+02  -1.0720039e+01   3.7201903e+02  -6.1918942e+01   4.4503419e+02  -4.8838219e+01   4.6647161e+02  -3.7809342e+01   3.3291548e+02   1.7954710e+00   2.8288774e+02  -3.0924568e+01   3.1664774e+02  -3.0140206e+01   3.2008742e+02  -2.6027961e+01   7.4074581e+02  -1.2484503e+01   2.0960419e+02  -3.2650916e+01   5.8106484e+02  -3.9623574e+01   4.2791935e+02  -1.4712258e+01   3.1350613e+02  -3.5134039e+01   3.3522129e+02  -5.7760903e+00   4.3265303e+02  -1.5717945e+01   3.9551258e+02  -9.6506839e+00   3.4627323e+02  -1.7016374e+01   2.5034677e+02  -2.3903871e+01   1.9360968e+02   1.4221871e+01   1.6514387e+02   1.4763652e+01   5.0310935e+02  -3.1083587e+01   3.3061323e+02  -1.6409058e+01   2.8862000e+02  -1.0686697e+01   3.2868548e+02  -1.8030968e+01   3.1171226e+02  -2.3297948e+01   5.9599839e+02  -1.2053742e+01   2.5474065e+02  -9.6263484e+00   2.9479871e+02  -2.7226477e+01
   7.6104290e+02  -2.7017303e+01   2.8893226e+02  -1.2047161e+01   6.1792258e+02  -1.8802516e+01   5.3485452e+02  -3.3696748e+01   2.7923774e+02   6.6293677e+00   4.3390323e+02  -2.8270645e+01   3.9884032e+02  -3.0842710e+01   3.9868516e+02  -6.8667716e+01   4.1238161e+02  -2.8456981e+01   5.0741839e+02  -1.1996052e+01   1.8192000e+02  -3.2777794e+01   2.5669129e+02  -4.0363045e+01   3.2063355e+02  -3.3480361e+01   3.8072323e+02   8.4278710e-01   3.5809194e+02  -2.2721548e+01   2.9278742e+02  -8.9849290e+00   5.1827303e+02  -2.4997545e+01   3.7474303e+02   5.7485467e-01   2.2700387e+02  -1.3009665e+01   2.9447613e+02  -2.8381961e+01   3.6788968e+02  -2.4335045e+01   4.2360387e+02  -1.2124761e+01   7.1348355e+02  -1.4628039e+01   2.4350290e+02   3.7171871e+00   2.6107806e+02  -2.1097535e+01   5.0632226e+02  -1.6264490e+01   3.4422323e+02  -1.3040761e+01   6.0500871e+02  -2.8238761e+01   5.1011032e+02   1.2130852e+01   3.2581290e+02  -2.9448258e+01   4.2698303e+02   3.2545655e+01   5.4667323e+02  -6.7155471e+01   4.2541645e+02  -2.9098477e+01   2.6088484e+02  -1.4907239e+01   3.7534903e+02  -2.7615342e+01   4.0003419e+02  -6.8238219e+01   4.6323161e+02  -2.9301419e+00   3.0624548e+02  -1.3500929e+01   3.2545774e+02  -1.6760168e+01   3.1845774e+02  -4.8995006e+01   3.3351742e+02  -4.5812361e+01   7.6126581e+02  -3.6076103e+01   2.3736419e+02  -2.6681716e+01   6.5587484e+02  -3.8748374e+01   4.1743935e+02  -4.0638581e+00   3.0392613e+02  -1.5557639e+01   3.4841129e+02  -9.4512903e+00   4.1498303e+02  -2.9024345e+01   3.9508258e+02  -2.2276284e+01   3.3522323e+02  -1.9422374e+01   2.7982677e+02  -1.9692271e+01   2.3241968e+02  -7.8829290e+00   1.6638387e+02   2.1944516e+00   4.7105935e+02   6.6704129e+00   3.4457323e+02  -2.6615858e+01   3.2862000e+02  -1.0786697e+01   3.0801548e+02  -1.5567368e+01   2.9638226e+02  -2.5881548e+01   6.0613839e+02  -1.2964942e+01   2.5365065e+02  -3.1349148e+01   2.7255871e+02  -1.8827277e+01
   6.7980290e+02  -2.4898103e+01   3.1507226e+02  -3.3808361e+01   6.0820258e+02  -4.9834916e+01   5.1700452e+02  -2.3508748e+01   2.9076774e+02  -1.8153032e+01   4.1923323e+02  -1.1707045e+01   3.5279032e+02  -2.7958710e+01   3.6282516e+02  -5.8038916e+01   4.2514161e+02  -4.6717781e+01   5.3522839e+02  -2.4840852e+01   2.4083000e+02  -1.9630594e+01   2.4917129e+02  -3.2521445e+01   3.0734355e+02  -3.8747161e+01   3.6262323e+02  -2.7039213e+01   3.7044194e+02  -2.1859548e+01   2.6145742e+02  -3.4528529e+01   4.8884303e+02  -9.1631453e+00   3.9574303e+02  -1.5195145e+01   1.9967387e+02  -8.4432645e+00   2.3595613e+02  -4.7403613e+00   4.1726968e+02  -2.7045445e+01   3.9586387e+02  -1.5905561e+01   6.9424355e+02  -1.5758839e+01   1.9622290e+02  -9.8804129e+00   2.4816806e+02  -1.1024735e+01   4.6837226e+02  -9.7484903e+00   3.7264323e+02  -1.3934361e+01   5.5522871e+02  -2.5763613e+00   5.9129032e+02   1.7506452e+01   3.2619290e+02  -6.1238658e+01   4.2332303e+02   1.3688455e+01   5.2957323e+02  -6.0027471e+01   4.0593645e+02  -3.7010077e+01   2.9531484e+02  -1.4891639e+01   4.1529903e+02  -3.4521342e+01   4.1917419e+02  -2.9569419e+01   4.8742161e+02  -1.7065342e+01   3.2191548e+02  -6.8945290e+00   3.2017774e+02  -2.0097768e+01   3.5536774e+02  -2.7807806e+01   3.1965742e+02  -5.3033561e+01   7.7160581e+02  -2.6853303e+01   2.4708419e+02  -1.0079316e+01   5.9030484e+02  -2.3742774e+01   4.4200935e+02  -1.2789458e+01   2.9331613e+02  -2.4848839e+01   3.5050129e+02   6.7115097e+00   3.9646303e+02  -2.0872745e+01   3.8908258e+02  -2.7366284e+01   3.2936323e+02  -1.4473574e+01   2.7448677e+02  -2.8025071e+01   2.2165968e+02   5.9787097e-01   1.6152387e+02  -2.9967484e+00   4.4405935e+02  -2.0309587e+01   2.8209323e+02  -2.6047458e+01   2.0862000e+02  -3.4766968e+00   2.8787548e+02  -3.3361677e+00   3.7528226e+02  -1.4963548e+01   5.2561839e+02  -4.0143342e+01   2.8693065e+02  -3.2341548e+01   2.9413871e+02  -2.2653677e+01
   7.5299290e+02  -4.5513303e+01   3.1093226e+02  -1.8577161e+01   6.6163258e+02  -3.3109316e+01   4.4314452e+02  -5.9979948e+01   3.1209774e+02  -5.5194323e+00   4.5095323e+02  -3.1634645e+01   3.5519032e+02  -2.9250710e+01   3.9030516e+02  -5.7657316e+01   4.5379161e+02  -3.7239781e+01   4.4060839e+02  -1.4461252e+01   1.9083000e+02  -3.1540594e+01   2.5089129e+02  -5.3419045e+01   3.0034355e+02  -4.2477161e+01   4.2553323e+02   6.9679871e+00   4.0444194e+02  -1.6795484e+00   2.6602742e+02  -9.7041290e+00   4.3365303e+02  -2.3277945e+01   4.0727303e+02  -1.1597545e+01   2.3329387e+02  -2.8132865e+01   2.5162613e+02  -2.9233961e+01   4.2945968e+02  -1.6450645e+01   4.4397387e+02  -3.2544361e+01   7.3486355e+02  -3.8768439e+01   2.6388290e+02  -1.2253213e+01   2.4654806e+02  -2.0845135e+01   5.0461226e+02  -2.1457690e+01   3.4160323e+02  -1.2601161e+01   5.1327871e+02  -5.3203613e+00   5.3329032e+02  -4.5973548e+01   3.4452290e+02  -6.6565058e+01   4.1136303e+02   9.2652547e+00   5.1567323e+02  -5.0205471e+01   4.4308645e+02  -3.5462077e+01   2.7412484e+02  -1.5436439e+01   3.4072903e+02  -3.3505742e+01   4.8850419e+02  -4.9695819e+01   4.8356161e+02  -2.2086542e+01   3.5391548e+02  -1.0644529e+01   3.1845774e+02  -2.1300168e+01   3.3602774e+02  -2.8110606e+01   2.8951742e+02  -5.4102361e+01   6.9350581e+02  -6.4153032e+00   2.1298419e+02  -1.5061316e+01   7.6873484e+02  -6.0677174e+01   4.3243935e+02  -4.5538581e+00   2.8150613e+02  -5.9940387e+00   3.4865129e+02  -6.0004903e+00   3.8255303e+02  -1.2049945e+01   4.1075258e+02  -1.5249884e+01   3.5422323e+02  -1.8892374e+01   2.4767677e+02  -1.9360271e+01   2.4412968e+02  -8.5797290e+00   1.6643387e+02  -4.5295484e+00   4.6439935e+02  -1.8796787e+01   2.6352323e+02  -3.4471858e+01   3.0400000e+02  -4.3470968e+00   2.9268548e+02   2.1390323e+00   4.0142226e+02  -8.5747484e+00   4.8327839e+02  -3.1946142e+01   2.5879065e+02  -3.1810348e+01   3.0603871e+02  -5.9356774e+00
   6.3514290e+02  -2.8415303e+01   2.4831226e+02  -2.0517561e+01   5.9635258e+02  -7.0266916e+01   4.2914452e+02  -5.3139948e+01   2.8376774e+02  -2.0683032e+01   3.7500323e+02  -4.8648645e+01   3.1354032e+02  -2.3568710e+01   3.2863516e+02  -5.8343716e+01   4.3514161e+02  -3.9097781e+01   3.9270839e+02  -1.2819252e+01   1.7592000e+02  -1.8347794e+01   2.5141129e+02  -5.4460645e+01   3.1620355e+02  -3.0415961e+01   3.5682323e+02  -6.0052129e+00   4.2969194e+02  -1.5349548e+01   2.6107742e+02  -3.6358129e+01   4.4174303e+02  -3.9825145e+01   3.4593303e+02   2.5996547e+00   2.0719387e+02  -2.4274865e+01   2.3533613e+02  -2.3360761e+01   4.0193968e+02  -2.7389045e+01   3.7181387e+02  -2.6031561e+01   7.4329355e+02  -1.2542839e+01   2.4741290e+02  -1.2885613e+01   2.3807806e+02  -2.3877535e+01   5.2247226e+02  -4.0696490e+01   3.2922323e+02  -7.5607613e+00   5.6779871e+02  -3.6371961e+01   4.6754032e+02   3.0364516e+00   3.0395290e+02  -5.5649458e+01   3.4670303e+02   6.3980547e+00   5.1438323e+02  -6.3762271e+01   3.6522645e+02  -5.4993277e+01   2.1392484e+02  -2.1670439e+01   3.5539903e+02  -4.5259342e+01   4.0979419e+02  -5.8729019e+01   4.8923161e+02  -3.0010142e+01   3.2062548e+02  -2.6651329e+01   3.2155774e+02  -1.7738168e+01   2.5336774e+02  -1.0887806e+01   2.4580742e+02  -4.8555561e+01   6.7045581e+02  -1.4281303e+01   2.2674419e+02  -7.4521161e+00   6.8439484e+02  -3.0079974e+01   4.1434935e+02  -2.6006658e+01   2.3378613e+02  -1.9556439e+01   3.7293129e+02  -4.7428903e+00   3.8936303e+02  -1.8874745e+01   3.7304258e+02  -6.2730839e+00   3.4089323e+02  -6.8259742e+00   2.8063677e+02  -1.1897071e+01   2.3541968e+02  -1.9502929e+01   1.6091387e+02   6.5820516e+00   4.5434935e+02   4.0072129e+00   2.7666323e+02  -3.5183058e+01   2.7795000e+02  -1.8783097e+01   2.7663548e+02  -3.8696774e-01   3.4685226e+02  -3.1589148e+01   5.8151839e+02  -4.5085342e+01   2.1917065e+02  -3.3680748e+01   2.8341871e+02  -1.1316077e+01
   7.1494290e+02  -4.0229303e+01   2.7841226e+02  -4.4305561e+01   6.6311258e+02  -6.2127716e+01   4.0842452e+02  -4.7102348e+01   2.6433774e+02   1.1911368e+01   3.9676323e+02  -2.2199445e+01   3.7579032e+02  -3.8948710e+01   3.3106516e+02  -4.2208116e+01   4.5385161e+02  -1.7304581e+01   4.4565839e+02  -3.2345252e+01   1.8773000e+02  -2.3862594e+01   2.5841129e+02  -5.4360645e+01   3.1920355e+02  -3.9655961e+01   3.7167323e+02  -9.4832129e+00   4.0259194e+02  -2.4081548e+01   2.9059742e+02  -1.7619729e+01   4.2612303e+02  -2.7435545e+01   3.8093303e+02  -2.6803453e+00   2.3391387e+02  -2.1824645e+00   2.3962613e+02  -3.6183961e+01   3.9388968e+02  -3.6645045e+01   3.7544387e+02  -8.7919613e+00   7.3762355e+02  -3.5899239e+01   2.4088290e+02  -1.7363213e+01   2.6683806e+02  -2.0898335e+01   5.2813226e+02  -1.6199290e+01   3.4160323e+02  -1.8551161e+01   5.5758871e+02  -4.0865161e+01   4.7711032e+02  -4.8591484e+00   3.2095290e+02  -6.4679458e+01   4.3312303e+02   1.4714455e+01   4.8343323e+02  -7.5476271e+01   4.2903645e+02  -2.9438077e+01   2.7516484e+02  -2.2569639e+01   3.3986903e+02  -2.4826942e+01   4.2484419e+02  -4.7413019e+01   4.6009161e+02  -3.2018942e+01   3.1524548e+02  -2.1460929e+01   3.5126774e+02  -2.4634968e+01   3.0741774e+02  -3.8401806e+01   2.9099742e+02  -4.9220761e+01   7.0007581e+02  -1.6370903e+01   2.5403419e+02  -1.5055316e+01   7.8858484e+02  -3.7125174e+01   4.6191935e+02  -3.5102258e+01   2.9492613e+02  -5.0117639e+01   3.1693129e+02  -2.0312890e+01   4.2446303e+02  -5.0062745e+01   4.0137258e+02  -1.3399484e+01   3.3565323e+02  -1.3166774e+01   3.0415677e+02  -2.8308671e+01   2.4274968e+02  -1.9329329e+01   1.7581387e+02  -1.6039948e+01   5.1691935e+02  -2.1718387e+01   2.8323323e+02  -3.0468658e+01   2.7476000e+02  -5.2378968e+00   3.0416548e+02  -2.0159368e+01   3.3714226e+02  -2.4532348e+01   6.4208839e+02  -4.5170942e+01   2.1393065e+02  -2.7501548e+01   2.6213871e+02  -2.8183677e+01
   7.3999290e+02  -2.3423303e+01   2.5869226e+02  -2.5107961e+01   6.1806258e+02  -3.0723716e+01   4.3842452e+02  -3.5262348e+01   2.8166774e+02  -8.0850323e+00   4.3104323e+02  -5.0041845e+01   3.9944032e+02  -4.3190710e+01   3.3097516e+02  -3.3910916e+01   4.4661161e+02  -2.3435381e+01   4.3494839e+02  -1.2968452e+01   1.9316000e+02  -5.1626994e+01   2.3979129e+02  -2.8631045e+01   3.0358355e+02  -1.1686361e+01   3.6662323e+02  -1.0549213e+01   3.8324194e+02  -1.0733548e+01   2.8021742e+02  -3.4889329e+01   4.0570303e+02  -3.7119453e+00   3.8412303e+02  -1.9215545e+01   2.2462387e+02  -1.7479265e+01   2.7095613e+02  -4.4160361e+01   3.9259968e+02  -3.3641845e+01   3.6455387e+02  -2.9240761e+01   7.1905355e+02  -1.5453639e+01   2.3355290e+02  -2.8156813e+01   2.6040806e+02  -2.4093935e+01   5.0018226e+02  -4.9132903e+00   3.8522323e+02  -1.5320761e+01   5.3895871e+02  -1.2374761e+01   5.4092032e+02  -4.7403948e+01   2.8400290e+02  -5.8383458e+01   4.0517303e+02   2.1380455e+01   5.0671323e+02  -6.3488671e+01   4.0827645e+02  -2.3297277e+01   2.3221484e+02  -7.7536387e+00   3.8153903e+02  -2.7920542e+01   3.6017419e+02  -4.3089419e+01   4.1095161e+02  -2.9557742e+01   3.4548548e+02  -3.4740129e+01   3.4912774e+02  -2.4323768e+01   3.3169774e+02  -4.1434206e+01   2.6751742e+02  -3.3822361e+01   7.1341581e+02  -3.6868103e+01   2.1489419e+02  -1.4504116e+01   7.2430484e+02  -5.4222774e+01   4.5453935e+02  -2.8271858e+01   2.8373613e+02  -2.1892439e+01   3.2017129e+02  -2.4192090e+01   4.2079303e+02  -2.4579145e+01   3.9208258e+02  -4.1226284e+01   3.6941323e+02  -2.8867574e+01   2.9158677e+02  -2.9063071e+01   2.4893968e+02  -1.5864529e+01   1.8143387e+02  -3.3495484e+00   5.2839935e+02  -8.0567871e+00   2.8028323e+02  -3.4612658e+01   2.5633000e+02  -2.5533497e+01   2.9649548e+02   9.2423226e-01   3.0909226e+02  -3.4568348e+01   5.7889839e+02  -4.0595742e+01   2.1598065e+02  -1.9815548e+01   2.7294871e+02  -9.0484774e+00
   6.9366290e+02  -2.7436903e+01   2.6845226e+02  -3.2687613e+00   6.6239258e+02  -5.0500116e+01   5.5485452e+02  -5.0146748e+01   3.0828774e+02  -1.5046323e+00   4.3214323e+02  -1.7129845e+01   3.9599032e+02   5.9352903e+00   3.1987516e+02  -3.5642916e+01   4.4067161e+02  -2.3130181e+01   3.8470839e+02  -1.6759252e+01   1.9430000e+02  -3.5578194e+01   2.7817129e+02  -4.5171445e+01   3.3177355e+02  -3.8991561e+01   3.8239323e+02   4.4691871e+00   3.5299194e+02  -1.9913548e+01   2.8245742e+02  -1.7828529e+01   4.7808303e+02  -3.9922345e+01   3.9184303e+02  -4.5313145e+01   1.9600387e+02   4.8103355e+00   2.6533613e+02  -3.3860761e+01   3.5507968e+02  -3.8302452e+00   3.5770387e+02  -1.6952761e+01   7.3129355e+02  -3.4532839e+01   2.4850290e+02  -3.1022813e+01   2.3154806e+02   6.0248645e+00   5.7666226e+02  -3.1791690e+01   3.8669323e+02  -1.3983613e+00   6.1000871e+02  -3.4688761e+01   5.8829032e+02  -1.1193548e+01   3.0795290e+02  -4.9969458e+01   3.9184303e+02   1.0636855e+01   5.1238323e+02  -5.9892271e+01   4.8546645e+02  -3.3042477e+01   2.6483484e+02  -1.4933239e+01   4.0920903e+02  -3.7844142e+01   3.9174419e+02  -5.4765019e+01   3.9718161e+02  -1.1746142e+01   3.0624548e+02  -1.1070929e+01   3.1336774e+02  -1.4742968e+01   3.1921774e+02  -3.5358065e+00   3.1765742e+02  -3.5063561e+01   6.9360581e+02  -2.0043303e+01   2.3274419e+02  -3.9972116e+01   7.4411484e+02  -4.9617574e+01   4.6162935e+02  -2.8219058e+01   3.3221613e+02  -9.1008387e+00   3.1298129e+02   5.6231097e+00   4.4708303e+02  -2.9162345e+01   3.5366258e+02  -7.3926839e+00   3.4793323e+02  -1.7909174e+01   2.6620677e+02  -1.7982671e+01   2.2731968e+02   1.8005071e+01   1.9310387e+02  -3.6131484e+00   5.0810935e+02  -8.6235871e+00   3.4247323e+02  -3.6877858e+01   2.6519000e+02  -1.7052297e+01   3.0616548e+02  -5.0393677e+00   3.4976226e+02  -2.8251948e+01   6.7008839e+02  -3.4550942e+01   2.9317065e+02  -1.8460748e+01   2.7979871e+02  -6.6464774e+00
   6.3594290e+02  -3.4099303e+01   2.4364226e+02  -2.3473961e+01   6.7063258e+02  -5.7729316e+01   4.3057452e+02  -5.0684348e+01   2.7533774e+02  -1.9058632e+01   4.1523323e+02  -4.6007045e+01   3.9994032e+02  -3.0330710e+01   3.9082516e+02  -8.4038916e+01   3.8756161e+02  -3.4291381e+01   3.9356839e+02  -2.4278052e+01   1.9516000e+02  -5.0356994e+01   2.4027129e+02  -4.6529445e+01   2.9234355e+02  -2.5547161e+01   4.0082323e+02  -2.6715213e+01   3.9724194e+02  -4.6353548e+01   2.6897742e+02  -3.6230129e+01   4.2712303e+02  -3.3085545e+01   3.3960303e+02  -1.0083945e+01   2.4262387e+02  -2.9069265e+01   3.0409613e+02  -4.5101561e+01   3.4373968e+02  -1.9443045e+01   4.0112387e+02  -1.1696361e+01   7.2277355e+02  -3.3561239e+01   2.4212290e+02  -1.2412413e+01   2.8188806e+02  -2.7432335e+01   4.4099226e+02  -3.6848090e+01   3.3174323e+02  -2.1902361e+01   5.6885871e+02  -3.3136761e+01   4.9736032e+02  -9.4191484e+00   3.0891290e+02  -6.0856258e+01   4.1998303e+02   5.9556547e+00   5.1614323e+02  -7.5813071e+01   3.7755645e+02  -2.7649677e+01   2.4897484e+02  -3.5044439e+01   3.3682903e+02  -3.0583742e+01   4.1879419e+02  -8.8739019e+01   3.9052161e+02  -2.0593342e+01   3.2319548e+02  -1.5146929e+01   2.7750774e+02  -3.3834168e+01   3.4202774e+02  -3.7070606e+01   2.9389742e+02  -3.6972761e+01   6.5874581e+02  -2.1444503e+01   2.2555419e+02  -1.9686916e+01   6.2930484e+02  -6.3952774e+01   4.3462935e+02  -3.7539058e+01   3.1007613e+02  -1.6189639e+01   3.6650129e+02  -1.1378490e+01   3.9965303e+02  -3.9457945e+01   3.7594258e+02  -1.8125084e+01   2.9227323e+02  -1.5176374e+01   2.2734677e+02  -9.3038710e+00   2.3822968e+02  -1.9157729e+01   1.5081387e+02  -1.6179948e+01   4.9110935e+02  -2.1883587e+01   3.1214323e+02  -2.0931458e+01   2.3067000e+02  -7.8606968e+00   2.6968548e+02  -1.3930968e+01   3.7181226e+02  -3.7445948e+01   5.4894839e+02  -4.2719742e+01   2.0374065e+02  -3.9066348e+01   2.6284871e+02  -1.9100477e+01
   6.2733290e+02  -2.0650503e+01   2.4083226e+02  -6.8691613e+00   6.8225258e+02  -7.4808916e+01   4.7904452e+02  -3.5081948e+01   2.3490774e+02  -8.2042323e+00   4.3190323e+02  -4.9820645e+01   3.9514032e+02  -3.4696710e+01   3.7373516e+02  -4.8531716e+01   3.7579161e+02  -5.3819781e+01   4.5280839e+02  -3.5347252e+01   1.5930000e+02  -3.1208194e+01   2.4960129e+02  -4.0315845e+01   2.7168355e+02  -3.5184361e+01   3.8901323e+02  -1.6340413e+01   3.9654194e+02  -3.0897548e+01   2.3973742e+02  -1.3740929e+01   4.2393303e+02  -6.4003453e+00   3.4998303e+02  -1.6484345e+01   2.3972387e+02  -2.4257265e+01   2.7743613e+02  -2.8208761e+01   4.1740968e+02  -3.8866645e+01   3.8870387e+02  -3.5012761e+01   6.6953355e+02  -2.9832039e+01   2.2879290e+02  -2.8586013e+01   2.6954806e+02  -3.5165135e+01   4.8532226e+02  -1.2244490e+01   3.1107323e+02  -2.1968761e+01   5.1137871e+02  -3.5328361e+01   4.7329032e+02  -5.4235484e+00   3.0305290e+02  -7.5097458e+01   3.4893303e+02   1.8359655e+01   4.8171323e+02  -6.6058671e+01   4.3898645e+02  -4.0084077e+01   2.3045484e+02  -1.9752839e+01   3.2343903e+02  -3.3602542e+01   4.1307419e+02  -5.9891419e+01   3.8256161e+02  -1.6676542e+01   3.3876548e+02  -2.7622529e+01   2.7469774e+02  -4.0219368e+01   2.9407774e+02  -2.8234606e+01   2.8532742e+02  -2.5387161e+01   6.7526581e+02  -1.3526103e+01   2.0741419e+02  -2.4045716e+01   6.4211484e+02  -5.5167574e+01   4.5624935e+02  -2.5078658e+01   2.0678613e+02  -1.7546439e+01   3.6365129e+02  -2.5430490e+01   3.7712303e+02  -2.7275545e+01   3.7880258e+02  -4.5453884e+01   3.0789323e+02  -2.8665974e+01   2.5596677e+02  -1.8783471e+01   2.2174968e+02  -2.7119329e+01   1.6381387e+02  -9.6499484e+00   4.4686935e+02  -2.6634387e+01   3.5814323e+02  -2.4801458e+01   2.2757000e+02  -1.7042697e+01   2.9254548e+02  -1.1369768e+01   3.4090226e+02  -4.8023148e+01   5.4499839e+02  -4.5973742e+01   2.0936065e+02  -2.5615948e+01   3.0084871e+02  -2.8670477e+01
   6.6185290e+02  -2.9082103e+01   2.5064226e+02  -1.6843961e+01   7.3520258e+02  -4.9374916e+01   3.4485452e+02  -5.3876748e+01   3.1661774e+02  -1.1221032e+01   4.6723323e+02  -1.7217045e+01   4.4204032e+02  -3.0748710e+01   3.4844516e+02  -6.8168516e+01   4.1850161e+02  -3.7536581e+01   4.0918839e+02  -2.1377652e+01   1.7473000e+02  -3.6772594e+01   2.5774129e+02  -4.8737045e+01   3.0172355e+02  -3.3727561e+01   3.8443323e+02  -2.3214013e+01   4.4969194e+02  -3.9199548e+01   3.0378742e+02  -1.6394929e+01   4.6074303e+02  -3.7445145e+01   3.8336303e+02  -8.7747453e+00   2.6767387e+02  -1.4113265e+01   2.0824613e+02  -2.2713561e+01   3.6783968e+02  -1.6281045e+01   4.1439387e+02  -2.0597961e+01   6.5296355e+02  -2.1746439e+01   2.7360290e+02  -1.1600813e+01   2.6893806e+02  -2.7763355e+00   4.8361226e+02  -4.3827690e+01   3.8541323e+02  -1.1145961e+01   5.8658871e+02  -2.7235161e+01   4.8011032e+02  -2.0659148e+01   3.2605290e+02  -7.5417458e+01   4.1184303e+02   1.4566855e+01   5.0281323e+02  -6.7026671e+01   4.4174645e+02  -1.1734877e+01   2.7716484e+02  -9.1963871e-01   3.3329903e+02  -1.9151342e+01   3.9093419e+02  -5.9840219e+01   4.4418161e+02  -3.7556142e+01   3.3738548e+02  -1.2472129e+01   2.9531774e+02  -5.9678968e+01   3.1964774e+02  -7.3302065e+00   3.8608742e+02  -5.9967961e+01   6.7464581e+02  -6.7665032e+00   2.0032419e+02  -4.1428516e+01   6.3825484e+02  -4.2048774e+01   3.9724935e+02  -1.6068658e+01   2.0521613e+02  -1.5270839e+01   4.0198129e+02  -2.9356890e+01   4.0560303e+02  -2.5933945e+01   3.9451258e+02  -3.7950684e+01   3.4003323e+02  -3.2897174e+01   2.4996677e+02  -1.1783471e+01   2.6398968e+02  -1.6408529e+01   2.1148387e+02  -1.5463548e+01   4.6239935e+02  -1.5116787e+01   3.5590323e+02  -3.1332258e+01   2.5800000e+02  -2.7377097e+01   3.2282548e+02  -9.5121677e+00   4.0266226e+02  -2.9773948e+01   5.7604839e+02  -4.0457742e+01   2.7384065e+02  -3.5294348e+01   2.9179871e+02  -2.9276477e+01
   6.3537290e+02  -2.9813703e+01   2.3536226e+02  -3.5241561e+01   5.3387258e+02  -6.2888516e+01   3.9209452e+02  -5.0605948e+01   2.7557774e+02  -3.4027832e+01   4.3914323e+02  -3.0019845e+01   3.8059032e+02  -6.4232710e+01   3.2044516e+02  -6.1408516e+01   3.1632161e+02  -5.7122181e+01   3.4532839e+02  -3.1888852e+01   1.7407000e+02  -4.6859794e+01   2.6522129e+02  -3.6855445e+01   2.4901355e+02  -3.8890761e+01   3.4358323e+02  -2.0476013e+01   4.0129194e+02  -1.8027548e+01   2.5097742e+02  -2.4410129e+01   4.2560303e+02  -3.3203945e+01   3.7641303e+02  -2.8888745e+01   2.0972387e+02  -2.9767265e+01   2.7981613e+02  -2.1589161e+01   3.7693968e+02  -1.6249045e+01   3.3123387e+02  -2.0415161e+01   7.4053355e+02  -3.2082039e+01   2.1126290e+02  -3.2563613e+01   2.7126806e+02  -4.7012735e+01   4.6480226e+02  -3.6222890e+01   3.2574323e+02  -9.0423613e+00   5.2706871e+02  -2.3793561e+01   4.5479032e+02  -1.8633548e+01   2.8238290e+02  -6.5203858e+01   3.6998303e+02   1.7345655e+01   4.3957323e+02  -6.6537471e+01   4.0822645e+02  -4.0723277e+01   2.1721484e+02  -2.5073639e+01   3.0210903e+02  -6.4706142e+01   4.3374419e+02  -6.8505019e+01   3.2204161e+02  -4.5734942e+01   3.0438548e+02  -1.1832129e+01   2.7621774e+02  -3.2010968e+01   2.5593774e+02  -1.9093406e+01   2.6389742e+02  -5.0672761e+01   6.3260581e+02  -5.0833303e+01   2.1660419e+02  -5.3400916e+01   6.7873484e+02  -3.7767174e+01   3.8572935e+02  -2.7097058e+01   1.7802613e+02  -2.0335639e+01   3.5155129e+02  -2.8702490e+01   3.7565303e+02  -3.5777945e+01   3.5199258e+02  -1.1209084e+01   3.1051323e+02  -3.1445574e+01   2.5848677e+02  -2.4465071e+01   2.1698968e+02  -2.0648529e+01   1.7705387e+02  -6.8991484e+00   4.3653935e+02  -2.8187987e+01   3.3809323e+02  -3.0527458e+01   2.4367000e+02  -2.0420697e+01   2.6530548e+02  -1.8860568e+01   3.9333226e+02  -3.0447548e+01   4.7846839e+02  -3.6841342e+01   2.1327065e+02  -3.6928748e+01   2.6670871e+02  -1.8549277e+01
   5.6123290e+02  -2.6122503e+01   2.8364226e+02  -3.9003961e+01   6.8835258e+02  -5.9246916e+01   4.0333452e+02  -5.7455148e+01   3.1657774e+02  -5.9778323e+00   4.1923323e+02  -5.2857045e+01   4.0619032e+02  -3.1480710e+01   3.3401516e+02  -7.0114116e+01   3.6632161e+02  -4.9712181e+01   3.8213839e+02  -2.2123652e+01   1.7949000e+02  -5.3823394e+01   2.4293129e+02  -6.9642245e+01   2.9672355e+02  -4.0567561e+01   3.7048323e+02  -1.8528013e+01   3.5289194e+02  -1.1605548e+01   2.6611742e+02  -2.8051329e+01   4.3855303e+02  -1.0339945e+01   3.3998303e+02  -2.0874345e+01   2.3024387e+02  -2.9548865e+01   2.8976613e+02  -3.2715161e+01   3.8769968e+02  -1.6489845e+01   3.6381387e+02  -1.2231561e+01   7.0329355e+02  -2.6722839e+01   2.8441290e+02  -2.1505613e+01   2.9702806e+02  -3.4453535e+01   5.1447226e+02  -3.1296490e+01   3.9722323e+02  -2.7330761e+01   5.2490871e+02  -2.4150761e+01   3.9336032e+02  -4.3409148e+01   2.9957290e+02  -8.4729058e+01   3.6189303e+02   2.8322855e+01   4.5986323e+02  -5.4360671e+01   4.5865645e+02  -4.4187677e+01   3.2816484e+02  -3.0429639e+01   3.6482903e+02  -3.3963742e+01   3.6922419e+02  -6.0483419e+01   4.5218161e+02  -3.4436142e+01   2.8772548e+02  -2.3019329e+01   3.0793774e+02  -3.3838568e+01   3.2369774e+02  -3.8414206e+01   3.0113742e+02  -5.3551961e+01   6.7964581e+02  -9.1165032e+00   2.3079419e+02  -4.2436116e+01   7.3097484e+02  -3.4086374e+01   4.3829935e+02  -2.7022658e+01   2.5940613e+02  -1.2186039e+01   3.2826129e+02  -2.3599290e+01   3.4674303e+02  -2.4035145e+01   3.5580258e+02  -3.7853884e+01   3.5427323e+02  -3.0036374e+01   3.0920677e+02  -2.2942671e+01   2.4703968e+02  -2.0762529e+01   1.7186387e+02  -1.5013948e+01   4.4672935e+02  -1.9383187e+01   3.9142323e+02  -1.8843858e+01   2.4733000e+02  -1.9953497e+01   2.7387548e+02  -1.6216168e+01   3.2804226e+02  -3.7514348e+01   5.5623839e+02  -3.0922942e+01   2.3584065e+02  -2.6634348e+01   2.7808871e+02  -2.3129677e+01
   6.0214290e+02  -2.8015303e+01   2.8912226e+02  -5.6212361e+01   6.0849258e+02  -6.2618116e+01   2.9362452e+02  -4.4488348e+01   2.9166774e+02  -9.8850323e+00   3.9285323e+02  -3.0506645e+01   3.7234032e+02  -2.6322710e+01   3.4720516e+02  -6.8119316e+01   3.6756161e+02  -3.7631381e+01   3.6680839e+02  -4.1607252e+01   1.5088000e+02  -4.4964594e+01   2.4493129e+02  -5.4182245e+01   3.3063355e+02  -4.3803613e+00   3.2739323e+02  -1.8080813e+01   3.5619194e+02  -2.5069548e+01   2.8830742e+02  -3.9346529e+01   4.2251303e+02  -2.8526745e+01   3.9470303e+02  -3.0251945e+01   2.1114387e+02  -3.4360865e+01   2.8852613e+02  -2.0855961e+01   1.8702968e+02  -4.0006245e+01   3.7544387e+02  -2.1111961e+01   7.0881355e+02  -1.6304439e+01   2.5260290e+02  -3.6060813e+01   2.6902806e+02  -2.8693535e+01   4.7190226e+02  -3.0030890e+01   3.5931323e+02  -2.5247961e+01   5.6369871e+02  -1.4983961e+01   4.2017032e+02  -1.8053948e+01   2.9843290e+02  -8.1397858e+01   4.0093303e+02   1.7819655e+01   4.8033323e+02  -5.3608271e+01   3.7093645e+02  -3.5980077e+01   2.5888484e+02  -6.9372387e+00   3.4353903e+02  -3.6780542e+01   4.3498419e+02  -6.1174219e+01   4.2633161e+02  -4.3838142e+01   3.0086548e+02  -9.7405290e+00   2.5126774e+02  -2.1734968e+01   2.8779774e+02  -2.1112206e+01   3.0142742e+02  -6.0675161e+01   6.5626581e+02  -3.1106103e+01   2.1894419e+02  -4.1918116e+01   7.5054484e+02  -4.8841974e+01   4.1339935e+02  -2.7550658e+01   2.1116613e+02  -3.6086839e+01   3.2622129e+02  -1.1436090e+01   3.5403303e+02  -4.6338345e+01   3.5789258e+02  -3.2351084e+01   2.8674323e+02  -2.1873974e+01   2.5658677e+02  -3.5163071e+01   2.1417968e+02  -4.2372903e-01   1.6876387e+02  -1.4665948e+01   4.7967935e+02  -4.0589187e+01   3.1700323e+02  -2.0170258e+01   2.3938000e+02  -3.7987497e+01   3.0963548e+02  -1.2166968e+01   3.2066226e+02  -2.2013948e+01   5.8708839e+02  -4.1720942e+01   2.2598065e+02  -2.1755548e+01   2.8036871e+02  -4.2602077e+01
   6.3118290e+02  -1.7578503e+01   2.8298226e+02  -4.7001161e+01   6.8258258e+02  -6.4595316e+01   3.5433452e+02  -4.1295148e+01   3.1466774e+02  -2.9650323e+00   4.4538323e+02  -2.8849045e+01   3.8679032e+02  -3.6428710e+01   3.4587516e+02  -4.4962916e+01   3.5014161e+02  -4.9887781e+01   3.3065839e+02  -2.8625252e+01   1.6311000e+02  -5.7562994e+01   2.3708129e+02  -6.9414245e+01   3.7663355e+02  -3.6580361e+01   3.3015323e+02  -1.4731613e+01   3.4444194e+02  -2.4879548e+01   3.1887742e+02  -2.0312129e+01   4.2046303e+02  -2.0692745e+01   3.7203303e+02  -2.8918345e+01   2.1291387e+02  -3.4402465e+01   2.6019613e+02  -5.3449561e+01   2.6007968e+02  -3.2750245e+01   4.0012387e+02  -3.1136361e+01   6.9181355e+02  -1.4514439e+01   2.5217290e+02  -1.8316413e+01   2.4364806e+02  -3.7803135e+01   4.4042226e+02  -1.1422490e+01   3.6469323e+02  -1.0018361e+01   5.5216871e+02  -2.4591561e+01   4.6367032e+02  -3.5973948e+01   2.8619290e+02  -6.7898658e+01   3.8470303e+02   2.9280547e+00   4.8152323e+02  -7.6853471e+01   3.9908645e+02  -3.5752077e+01   2.3626484e+02  -2.1267639e+01   3.6891903e+02  -3.0760942e+01   3.6103419e+02  -5.8728219e+01   4.4585161e+02  -2.8349742e+01   3.1515548e+02  -1.1023729e+01   2.5979774e+02  -4.2607368e+01   3.3060774e+02  -3.5777006e+01   2.6756742e+02  -4.0206361e+01   6.2855581e+02  -3.7309303e+01   1.9598419e+02  -2.7991316e+01   7.3101484e+02  -4.6809574e+01   3.9758935e+02  -2.4335858e+01   2.1669613e+02  -3.0959239e+01   2.9917129e+02  -1.2232090e+01   3.7398303e+02  -6.0743453e+00   4.0242258e+02  -1.6393484e+01   3.2622323e+02  -9.0823742e+00   2.4701677e+02  -1.8637471e+01   2.2288968e+02  -1.1400529e+01   1.7395387e+02  -4.3211484e+00   4.5229935e+02  -1.1018787e+01   3.0771323e+02  -3.3527058e+01   2.7948000e+02  -1.6335497e+01   2.9544548e+02  -2.0561768e+01   2.8171226e+02  -1.0707948e+01   4.9894839e+02  -4.7669742e+01   2.4450065e+02  -1.6857148e+01   2.5055871e+02  -6.0272774e+00
   6.7375290e+02  -3.7174103e+01   2.6121226e+02  -6.2595613e+00   6.9020258e+02  -5.9394916e+01   4.2604452e+02  -5.1941948e+01   3.1795774e+02   7.5317677e+00   4.1909323e+02  -2.1085845e+01   3.4969032e+02  -4.9510710e+01   3.4320516e+02  -7.7749316e+01   3.6167161e+02  -4.3050181e+01   3.5075839e+02  -2.0323252e+01   2.0240000e+02  -3.2936194e+01   3.2427129e+02  -4.6199445e+01   3.0158355e+02  -5.2626361e+01   3.6177323e+02  -2.0071213e+01   3.5839194e+02  -3.4495548e+01   3.2635742e+02  -2.3440529e+01   4.6351303e+02  -4.4806745e+01   3.8851303e+02  -2.8186745e+01   2.1019387e+02  -3.4474865e+01   2.2290613e+02  -5.1466361e+01   3.9635968e+02  -3.0752645e+01   3.7044387e+02  -2.8501961e+01   6.8710355e+02  -2.5807639e+01   2.5322290e+02  -2.0590413e+01   2.5493806e+02  -3.2756335e+01   5.1123226e+02  -2.4707290e+01   3.7779323e+02  -1.2346361e+01   5.2737871e+02  -1.6138361e+01   4.7536032e+02  -3.1159148e+01   2.8843290e+02  -6.4217858e+01   4.3608303e+02   3.7007655e+01   5.0162323e+02  -7.0221471e+01   4.2908645e+02  -4.0912077e+01   2.5164484e+02  -2.1498039e+01   3.4982903e+02  -2.5423742e+01   4.1912419e+02  -5.0855419e+01   4.3137161e+02  -4.4861342e+01   3.0938548e+02  -4.0462129e+01   2.7355774e+02  -3.5418168e+01   2.9712774e+02  -3.2428606e+01   2.8785742e+02  -2.9299561e+01   6.6650581e+02  -1.6685303e+01   2.2151419e+02  -3.2123716e+01   7.5763484e+02  -3.4599174e+01   4.0900935e+02  -1.3959458e+01   2.2750613e+02  -1.7344039e+01   2.9126129e+02  -1.9739290e+01   3.9589303e+02  -5.0307145e+01   3.7370258e+02  -2.7045884e+01   2.9360323e+02  -1.8472774e+01   2.5982677e+02  -2.7372271e+01   2.4655968e+02  -1.7674129e+01   1.6114387e+02  -1.9966348e+01   4.2591935e+02  -1.5908387e+01   3.6814323e+02  -3.5641458e+01   2.7124000e+02  -2.9156297e+01   3.1530548e+02  -2.0380568e+01   3.4990226e+02  -4.1023148e+01   6.2251839e+02  -3.0605342e+01   2.6093065e+02  -3.5691548e+01   2.4775871e+02  -2.2563277e+01
   7.5071290e+02  -2.5850903e+01   2.5588226e+02  -5.4073161e+01   6.0444258e+02  -5.9394116e+01   3.1057452e+02  -6.0994348e+01   2.7385774e+02  -1.8610232e+01   4.1366323e+02  -3.1461445e+01   3.7759032e+02  -4.2742710e+01   3.4644516e+02  -5.9058516e+01   3.2097161e+02  -5.2904181e+01   3.7827839e+02  -2.6144852e+01   1.6288000e+02  -6.2684594e+01   2.0850129e+02  -3.5597845e+01   2.8606355e+02  -4.6144761e+01   3.4686323e+02  -1.5828413e+01   3.5284194e+02  -3.5851548e+01   3.5564742e+02  -2.7213729e+01   4.7303303e+02  -1.4518345e+01   4.1317303e+02  -3.0539545e+01   1.9562387e+02  -3.1449265e+01   2.3747613e+02  -3.4961961e+01   3.6607968e+02  -3.3802452e+00   3.3565387e+02  -1.1928761e+01   6.9229355e+02  -2.5082839e+01   2.3126290e+02  -3.7593613e+01   2.7773806e+02  -1.9240335e+01   4.5199226e+02  -3.4868090e+01   3.3198323e+02  -2.1871561e+01   4.8953871e+02  -2.0741161e+01   5.0711032e+02  -1.7259148e+01   2.4610290e+02  -8.6921458e+01   4.1470303e+02   1.9858055e+01   5.0452323e+02  -5.6693471e+01   3.7784645e+02  -3.8532877e+01   2.4659484e+02  -3.5764039e+01   3.4734903e+02  -2.4085342e+01   4.6726419e+02  -6.8516619e+01   4.3480161e+02  -4.2085742e+01   3.1391548e+02  -1.7974529e+01   2.6645774e+02  -3.3850168e+01   2.6707774e+02  -2.6454606e+01   2.7323742e+02  -6.5559961e+01   6.9464581e+02  -2.3556503e+01   2.4679419e+02  -2.9246116e+01   7.1939484e+02  -4.0919974e+01   3.7972935e+02  -1.6807058e+01   2.1050613e+02  -7.5040387e+00   3.1412129e+02  -1.1378090e+01   3.8003303e+02  -4.9038345e+01   3.6846258e+02  -3.7106684e+01   3.3717323e+02  -1.7683742e+00   2.5029677e+02  -2.0949871e+01   2.3060968e+02  -1.9598129e+01   1.5662387e+02  -1.1504748e+01   4.6415935e+02  -2.1777587e+01   2.6409323e+02  -2.4707458e+01   2.9653000e+02  -7.1794968e+00   2.9582548e+02  -2.6972168e+01   3.0981226e+02  -3.9435948e+01   5.6275839e+02  -3.2964542e+01   2.0831065e+02  -2.0861948e+01   2.8322871e+02  -4.1640877e+01
   6.2018290e+02  -1.0458503e+01   2.5964226e+02  -2.4133961e+01   6.6820258e+02  -4.9394916e+01   3.3047452e+02  -4.4916348e+01   2.9371774e+02  -3.1990323e+00   4.3585323e+02  -4.3896645e+01   3.8964032e+02  -4.3506710e+01   3.7916516e+02  -5.7916116e+01   3.4720161e+02  -2.2712581e+01   3.5465839e+02  -2.1395252e+01   1.5764000e+02  -3.7355394e+01   2.4141129e+02  -5.1660645e+01   2.9792355e+02  -4.2523561e+01   3.6034323e+02  -2.3766813e+01   4.0654194e+02  -7.1975484e+00   2.9997742e+02  -1.2850129e+01   4.4432303e+02  -4.3511545e+01   3.5236303e+02  -2.1634745e+01   2.3948387e+02  -3.1388065e+01   2.2905613e+02  -5.1998361e+01   3.9316968e+02  -2.9687445e+01   4.2360387e+02  -2.9434761e+01   7.8077355e+02   4.1287613e+00   2.3769290e+02  -1.9158013e+01   3.5050806e+02  -2.0871935e+01   3.9032226e+02  -2.7604490e+01   4.1145323e+02  -1.1709161e+01   5.2311871e+02  -1.4317561e+01   5.5329032e+02  -2.4513548e+01   3.1886290e+02  -5.0172258e+01   3.9998303e+02   2.6056547e+00   4.6600323e+02  -6.1321871e+01   3.8808645e+02  -5.3162077e+01   2.6307484e+02  -1.6122439e+01   3.4591903e+02  -3.9640942e+01   4.4474419e+02  -4.9665019e+01   4.5709161e+02  -3.5488942e+01   3.5048548e+02  -2.3090129e+01   2.5464774e+02  -4.7575368e+01   3.3460774e+02  -3.9997006e+01   3.3361742e+02  -5.9770361e+01   7.2264581e+02  -2.4126503e+01   2.0955419e+02  -1.6216916e+01   7.8425484e+02  -5.7588774e+01   3.8410935e+02  -2.5257458e+01   2.3845613e+02  -1.2930039e+01   3.0912129e+02  -2.4688090e+01   3.5646303e+02  -2.6292745e+01   3.8823258e+02  -4.9778284e+01   3.2546323e+02  -2.3301574e+01   2.5744677e+02  -2.1091871e+01   2.5850968e+02  -2.6490129e+01   1.6414387e+02  -9.1563484e+00   4.5729935e+02  -2.7558787e+01   3.1157323e+02  -2.8835858e+01   3.0486000e+02  -2.4555897e+01   3.0044548e+02  -2.4151768e+01   3.0733226e+02  -1.4237548e+01   6.5537839e+02  -5.4614142e+01   2.2155065e+02  -2.8641148e+01   2.8855871e+02  -4.0487277e+01
   6.4980290e+02  -4.8308103e+01   2.8636226e+02  -3.4561561e+01   6.9987258e+02  -6.8168516e+01   3.9447452e+02  -3.7466348e+01   2.8595774e+02  -1.6478232e+01   4.7366323e+02  -4.6491445e+01   3.6239032e+02  -2.7076710e+01   3.8711516e+02  -8.6212116e+01   2.9703161e+02  -2.6168981e+01   3.8265839e+02  -1.1305252e+01   1.5530000e+02  -3.1168194e+01   2.6127129e+02  -5.8249445e+01   3.8025355e+02  -4.9159961e+01   3.5196323e+02  -1.8956413e+01   4.0734194e+02  -2.0911548e+01   2.9516742e+02  -1.4275329e+01   4.7270303e+02  -7.6419453e+00   3.8208303e+02  -3.7223453e+00   2.5967387e+02  -3.4732645e+00   2.6367613e+02  -5.2197961e+01   4.3212968e+02  -1.4324245e+01   4.1202387e+02  -1.2778361e+01   7.7691355e+02  -1.3042439e+01   2.5150290e+02  -1.5782813e+01   2.8921806e+02  -3.3738735e+01   4.6218226e+02  -4.7203290e+01   3.7036323e+02  -5.8519613e+00   5.2774871e+02  -8.1679613e+00   5.6173032e+02  -2.6878748e+01   3.0800290e+02  -7.3403458e+01   3.6670303e+02   1.3408055e+01   4.8052323e+02  -5.8673471e+01   4.2655645e+02  -3.7279677e+01   2.6459484e+02  -1.0244039e+01   3.4405903e+02  -4.1252142e+01   4.2707419e+02  -8.0301419e+01   4.5795161e+02  -1.9367742e+01   3.1676548e+02  -3.2425290e+00   2.9841774e+02  -2.3546968e+01   3.4545774e+02  -2.5015006e+01   2.4842742e+02  -5.9815161e+01   6.4974581e+02  -2.8244503e+01   2.0827419e+02  -2.7784516e+01   6.8411484e+02  -5.1247574e+01   3.7758935e+02  -1.1445858e+01   2.0116613e+02  -4.8146839e+01   3.6003129e+02  -2.1950890e+01   3.5360303e+02  -2.7303945e+01   4.0704258e+02  -1.4573084e+01   2.9479323e+02  -2.6467974e+01   2.6601677e+02  -1.9107471e+01   2.3765968e+02  -9.3921290e+00   1.8724387e+02  -6.6643484e+00   4.4672935e+02  -1.5903187e+01   3.2823323e+02  -3.1978658e+01   2.8038000e+02  -2.2457497e+01   2.3954548e+02  -1.2559768e+01   3.0466226e+02  -2.4023948e+01   5.7775839e+02  -4.3594542e+01   2.4846065e+02  -4.4363948e+01   2.5641871e+02  -6.0660774e+00
   6.9428290e+02  -4.2716503e+01   2.4255226e+02  -2.5526761e+01   6.7168258e+02  -6.8293316e+01   2.5462452e+02  -5.4608348e+01   2.8061774e+02  -1.1481032e+01   4.4076323e+02  -4.6339445e+01   3.7469032e+02  -6.1110710e+01   3.7578516e+02  -6.3025716e+01   3.2538161e+02  -5.7556981e+01   4.2313839e+02  -3.3733652e+01   1.9388000e+02  -5.0494594e+01   2.7122129e+02  -5.9715445e+01   3.2172355e+02  -4.2997561e+01   3.6853323e+02   1.0079871e+00   3.9204194e+02  -2.5237548e+01   2.9487742e+02  -2.5732129e+01   4.3251303e+02  -1.1046745e+01   3.8770303e+02  -1.6841945e+01   2.2705387e+02  -1.2393665e+01   2.4814613e+02  -5.2905561e+01   4.1412968e+02  -1.8884245e+01   3.8755387e+02  -2.6820761e+01   7.2134355e+02  -5.7926839e+01   2.5641290e+02  -2.0175613e+01   2.9293806e+02  -2.1796335e+01   4.8932226e+02  -2.2374490e+01   3.2336323e+02  -8.9019613e+00   4.8632871e+02  -1.5164361e+01   5.0617032e+02  -3.9803948e+01   3.5571290e+02  -6.5740258e+01   4.1098303e+02   2.1825655e+01   4.9476323e+02  -5.5672671e+01   4.1531645e+02  -2.8240477e+01   2.4707484e+02  -1.0992439e+01   3.5067903e+02  -3.0641742e+01   4.3484419e+02  -6.0873019e+01   4.7371161e+02  -1.2348542e+01   3.5734548e+02  -2.4348929e+01   3.1926774e+02  -3.7644968e+01   3.6031774e+02  -3.6673806e+01   2.7975742e+02  -4.6801561e+01   6.8079581e+02  -3.1728503e+01   2.1594419e+02  -4.9298116e+01   7.3430484e+02  -5.9732774e+01   4.1296935e+02  -3.6616258e+01   2.0354613e+02  -2.3667239e+01   3.5512129e+02  -2.1418090e+01   3.7636303e+02  -4.1124745e+01   4.4013258e+02  -8.8802839e+00   3.2070323e+02  -1.8070774e+01   2.6139677e+02  -8.6978710e+00   2.5112968e+02  -2.6899729e+01   1.6424387e+02   3.8856516e+00   4.3296935e+02  -3.0802387e+01   2.8419323e+02  -1.2125458e+01   2.7805000e+02  -2.2931097e+01   3.0135548e+02  -1.6794568e+01   3.0857226e+02  -1.4626748e+01   4.8875839e+02  -4.4004542e+01   2.4141065e+02  -4.0699948e+01   2.7417871e+02  -3.2196877e+01
   6.3156290e+02  -4.0698903e+01   2.6069226e+02  -3.7507961e+01   7.6454258e+02  -6.0342116e+01   5.1162452e+02  -3.8788348e+01   2.7576774e+02  -1.6003032e+01   4.3057323e+02  -2.8234245e+01   4.3899032e+02  -4.1804710e+01   4.0020516e+02  -4.8449316e+01   4.1785161e+02  -5.5364581e+01   4.3260839e+02  -2.9681252e+01   1.6064000e+02  -4.3125394e+01   2.7912129e+02  -4.8157445e+01   3.4668355e+02  -3.7324361e+01   3.6886323e+02  -8.2584129e+00   4.1379194e+02  -3.9627548e+01   3.1007742e+02  -2.7948129e+01   4.7622303e+02  -2.9873545e+01   3.5532303e+02  -5.7715453e+00   2.3933387e+02  -7.1360645e+00   2.2852613e+02  -4.2625961e+01   3.6016968e+02  -1.7287445e+01   3.7255387e+02  -5.2507613e+00   6.5496355e+02  -1.9756439e+01   2.2879290e+02  -6.5860129e+00   2.8088806e+02  -1.6262335e+01   4.7037226e+02  -2.6148490e+01   2.6298323e+02  -2.3971561e+01   4.8337871e+02   4.0216387e+00   5.8648032e+02  -2.0478748e+01   3.0548290e+02  -5.9291858e+01   4.5170303e+02   1.3848055e+01   4.8905323e+02  -3.0595871e+01   5.1612645e+02  -3.3925277e+01   2.6788484e+02  -1.3937239e+01   3.8848903e+02  -3.6716542e+01   4.1422419e+02  -4.3843419e+01   4.4833161e+02  -3.8078142e+01   3.8538548e+02  -3.5402129e+01   3.1112774e+02  -2.6803768e+01   4.2236774e+02  -3.7597806e+01   3.3556742e+02  -6.2546361e+01   6.8807581e+02  -2.4500903e+01   2.2136419e+02   4.5082839e+00   6.6706484e+02  -6.2503574e+01   3.6581935e+02  -1.1984258e+01   1.8231613e+02  -6.3883871e-01   3.6845129e+02  -2.1584490e+01   4.2584303e+02  -3.8083145e+01   4.2294258e+02  -2.9075084e+01   2.9327323e+02  -1.7256374e+01   2.2806677e+02  -1.3221471e+01   2.3922968e+02  -2.3327729e+01   1.8805387e+02   1.5740852e+01   4.1491935e+02  -1.1558387e+01   3.0342323e+02  -3.8613858e+01   2.8629000e+02  -8.9702968e+00   3.1173548e+02  -1.5004968e+01   3.1514226e+02  -3.9722348e+01   4.6932839e+02  -3.1210142e+01   2.7346065e+02  -4.0363948e+01   3.0779871e+02  -1.6606477e+01
   6.8885290e+02  -2.6482103e+01   2.8474226e+02  -5.0431961e+01   7.6663258e+02  -6.7939316e+01   3.8771452e+02  -6.1305548e+01   3.0595774e+02  -2.2608232e+01   4.5614323e+02  -1.6709845e+01   4.2839032e+02  -4.8256710e+01   4.0716516e+02  -5.3006116e+01   3.5732161e+02  -3.3642181e+01   4.5322839e+02  -1.5810852e+01   1.4302000e+02  -6.8375794e+01   2.8431129e+02  -4.1662645e+01   3.7444355e+02  -4.7595161e+01   3.8958323e+02  -7.3860129e+00   3.9674194e+02   8.5364516e+00   2.6664742e+02  -2.5613729e+01   3.9712303e+02  -2.1635545e+01   3.4412303e+02  -4.8255453e+00   2.3695387e+02  -3.3615665e+01   2.5262613e+02  -5.6223961e+01   3.8573968e+02  -2.7853045e+01   3.7444387e+02  -3.7981961e+01   6.7629355e+02  -2.7992839e+01   2.3969290e+02  -1.7698013e+01   3.1593806e+02  -2.6586335e+01   4.8080226e+02  -3.6312890e+01   3.2269323e+02  -2.6178361e+01   4.4485871e+02  -3.0567613e+00   4.9336032e+02   2.8085161e-01   3.4167290e+02  -6.5717058e+01   4.2308303e+02   1.7997655e+01   5.0857323e+02  -4.8827471e+01   4.5698645e+02  -6.2814077e+01   2.4316484e+02  -1.7909639e+01   3.4701903e+02  -3.5198942e+01   4.2055419e+02  -6.1259819e+01   4.8095161e+02  -4.6737742e+01   3.3515548e+02  -4.4623729e+01   3.2850774e+02  -1.5104168e+01   4.8869774e+02  -2.8094206e+01   3.3485742e+02  -4.9009561e+01   6.7336581e+02  -2.5424103e+01   2.2917419e+02  -2.0166516e+01   6.7825484e+02  -5.7678774e+01   3.7977935e+02  -8.0510581e+00   2.0554613e+02  -3.0537239e+01   3.6645129e+02  -4.1374490e+01   4.3303303e+02  -3.2898345e+01   4.3261258e+02  -2.1518684e+01   3.7598323e+02  -3.4963174e+01   2.5991677e+02  -9.3394710e+00   2.3879968e+02  -1.8723329e+01   1.6386387e+02  -3.4133948e+01   3.9805935e+02  -1.8695871e+00   3.4142323e+02  -4.6083858e+01   2.5381000e+02  -2.7371897e+01   3.2520548e+02  -1.8842568e+01   3.1133226e+02  -3.7317548e+01   4.9770839e+02  -2.7910542e+01   2.7470065e+02  -4.3273148e+01   3.0175871e+02  -2.2933277e+01
   5.9775290e+02  -1.3854103e+01   2.7260226e+02  -3.6790761e+01   7.5415258e+02  -5.2940916e+01   2.6809452e+02  -5.5355948e+01   2.7400774e+02  -7.8122323e+00   4.4604323e+02  -3.8521845e+01   3.9939032e+02  -3.2186710e+01   4.2806516e+02  -5.6678116e+01   3.6167161e+02  -5.3460181e+01   4.2765839e+02  -3.3765252e+01   1.8283000e+02  -4.0470594e+01   2.7246129e+02  -3.8954645e+01   3.0053355e+02  -1.8582361e+01   4.0791323e+02  -1.7232413e+01   4.6349194e+02  -3.4103548e+01   2.9892742e+02  -3.8716129e+01   4.4232303e+02  -3.1021545e+01   3.4851303e+02  -2.1326745e+01   2.2772387e+02  -4.2447265e+01   2.4290613e+02  -4.2826361e+01   4.1869968e+02  -2.6679845e+01   4.1976387e+02  -2.3975613e+00   6.2148355e+02  -1.7508039e+01   2.4788290e+02  -2.4113213e+01   2.6702806e+02  -4.0003535e+01   5.1490226e+02  -3.9000890e+01   2.9117323e+02  -1.0656761e+01   5.0248871e+02  -7.7771613e+00   4.4173032e+02  -2.2218748e+01   3.5057290e+02  -1.0961906e+02   4.5432303e+02   3.7884547e+00   4.6838323e+02  -5.9422271e+01   5.0255645e+02  -4.1839677e+01   2.9454484e+02  -2.3170039e+01   4.1886903e+02  -4.4096942e+01   3.9717419e+02  -4.2009419e+01   4.4228161e+02  -5.5594142e+01   3.6124548e+02  -1.9660929e+01   3.1688774e+02  -1.6264568e+01   3.5641774e+02  -3.5981806e+01   3.4904742e+02  -6.5384761e+01   7.1631581e+02  -4.2720103e+01   1.8494419e+02  -3.5248116e+01   7.2497484e+02  -6.4226374e+01   3.8348935e+02  -1.4017858e+01   2.2197613e+02  -2.6571639e+01   3.4317129e+02  -1.6942090e+01   3.9141303e+02  -3.4568745e+01   3.8246258e+02  -4.0986684e+01   2.9322323e+02  -1.6062374e+01   2.6125677e+02  -2.3826671e+01   2.4422968e+02  -1.6827729e+01   1.6572387e+02  -8.2827484e+00   4.2420935e+02  -2.1631587e+01   3.7552323e+02  -2.3621858e+01   2.4810000e+02  -3.5305097e+01   2.8697548e+02  -1.4024168e+01   3.4723226e+02  -2.3949548e+01   5.8951839e+02  -5.3205342e+01   3.2589065e+02  -2.5268348e+01   2.7570871e+02  -2.8989277e+01
   4.9099290e+02  -3.9933303e+01   2.6883226e+02  -2.9109161e+01   7.8492258e+02  -4.5542516e+01   4.7242452e+02  -2.3842348e+01   3.0709774e+02  -7.5094323e+00   4.2338323e+02  -8.9904516e-01   3.7604032e+02  -4.1568710e+01   3.8197516e+02  -5.5040916e+01   3.5308161e+02  -4.7712981e+01   4.3341839e+02  -4.3036052e+01   2.0130000e+02  -5.4518194e+01   2.5122129e+02  -5.9735445e+01   3.4820355e+02  -4.2495961e+01   3.8448323e+02  -4.5580129e+00   4.1334194e+02  -1.4191548e+01   3.2135742e+02  -2.1610529e+01   4.4098303e+02  -1.8104345e+01   3.8065303e+02  -1.7227945e+01   1.3557387e+02  -2.1925265e+01   2.0295613e+02  -3.0340361e+01   4.0626968e+02  -2.0165445e+01   4.0818387e+02  -1.2621161e+01   6.6577355e+02  -4.2861239e+01   2.4088290e+02  -2.4173213e+01   2.6969806e+02  -2.1407135e+01   5.2756226e+02  -3.6243690e+01   3.1698323e+02  -1.2151561e+01   5.1069871e+02  -1.8743961e+01   4.5204032e+02  -1.6603548e+01   3.0433290e+02  -5.4109858e+01   4.7470303e+02  -1.4231945e+01   4.9209323e+02  -6.6319071e+01   4.8027645e+02  -4.7537277e+01   2.7897484e+02  -3.2634439e+01   3.7720903e+02  -4.5614142e+01   3.9284419e+02  -6.9083019e+01   4.4776161e+02  -5.4082542e+01   3.4067548e+02  -1.2065329e+01   2.7150774e+02  -3.4394168e+01   3.7531774e+02  -3.0063806e+01   2.9185742e+02  -6.0569561e+01   7.3260581e+02  -4.4403303e+01   1.8236419e+02  -2.9181716e+01   7.3216484e+02  -5.2801574e+01   4.0334935e+02  -2.3166581e+00   2.2688613e+02  -3.1624439e+01   3.1303129e+02  -1.4810890e+01   3.7574303e+02  -3.4265145e+01   4.0037258e+02  -2.9079484e+01   3.3141323e+02  -1.9017574e+01   2.6625677e+02  -1.0316671e+01   2.2607968e+02  -6.8057290e+00   1.6162387e+02  -1.2424748e+01   4.2224935e+02  -5.1847871e+00   2.9757323e+02  -2.1195858e+01   2.7114000e+02  -1.4568297e+01   2.6758548e+02  -1.9282968e+01   3.3876226e+02  -4.8019484e+00   5.5661839e+02  -4.1433342e+01   2.9460065e+02  -1.6765148e+01   2.8522871e+02  -2.2510877e+01
   4.4356290e+02  -3.4568903e+01   2.8507226e+02  -2.8738361e+01   7.7258258e+02  -6.0225316e+01   4.5733452e+02  -4.7015148e+01   2.8633774e+02  -1.3848632e+01   4.0509323e+02  -5.0725845e+01   3.7224032e+02  -3.2864710e+01   3.7454516e+02  -5.9116516e+01   3.6891161e+02  -5.2219381e+01   4.2084839e+02  -2.1120452e+01   2.1883000e+02  -3.7210594e+01   2.5884129e+02  -6.2155045e+01   3.3606355e+02  -2.7044761e+01   3.1034323e+02  -3.8168129e+00   4.7294194e+02  -1.9709548e+01   2.9702742e+02  -1.9564129e+01   4.6060303e+02  -2.6103945e+01   3.8093303e+02  -3.8300345e+01   1.4176387e+02  -2.0520465e+01   1.7086613e+02  -3.0533161e+01   3.5035968e+02  -3.2882645e+01   4.0328387e+02  -1.1809161e+01   7.2743355e+02  -2.6314039e+01   2.1250290e+02  -1.1372813e+01   2.5812806e+02  -2.3481535e+01   4.8694226e+02  -2.3234090e+01   2.2793323e+02  -3.3317561e+01   4.8306871e+02  -3.6903561e+01   4.9911032e+02  -3.8429148e+01   2.9910290e+02  -8.2501458e+01   5.1122303e+02   4.8464547e+00   5.3667323e+02  -6.7075471e+01   4.5131645e+02  -5.5880477e+01   2.6378484e+02  -2.6179239e+01   3.4096903e+02  -3.7674942e+01   4.1088419e+02  -7.9296219e+01   4.4414161e+02  -2.9362942e+01   3.5957548e+02  -1.6907329e+01   3.0045774e+02  -4.1950168e+01   3.5441774e+02  -4.3681806e+01   3.0808742e+02  -6.1777961e+01   6.5455581e+02  -2.4389303e+01   1.9789419e+02  -2.4854116e+01   7.1011484e+02  -6.4707574e+01   4.0924935e+02  -6.7386581e+00   1.8226613e+02  -7.7248387e+00   3.4807129e+02  -1.2234090e+01   3.8403303e+02  -4.0448345e+01   4.0551258e+02  -3.8920684e+01   3.2255323e+02  -2.1118774e+01   2.4972677e+02  -3.8994271e+01   2.3331968e+02  -8.5749290e+00   1.4072387e+02  -3.2142748e+01   4.4967935e+02  -2.5049187e+01   3.0371323e+02  -3.7107058e+01   2.0038000e+02  -1.6387497e+01   2.7449548e+02  -5.6457677e+00   3.3309226e+02  -3.3008348e+01   5.0923839e+02  -3.8402942e+01   2.6784065e+02  -3.0534348e+01   3.2194871e+02  -1.4448477e+01
   4.4571290e+02  -3.6410903e+01   3.1731226e+02  -3.7697561e+01   6.9058258e+02  -5.1525316e+01   4.2147452e+02  -5.0816348e+01   3.2085774e+02  -1.2220232e+01   4.6209323e+02  -3.1905845e+01   4.2769032e+02  -3.3450710e+01   4.1697516e+02  -6.9840916e+01   3.9220161e+02  -7.6722581e+01   4.1775839e+02  -1.1113252e+01   2.2059000e+02  -2.9301394e+01   2.5893129e+02  -4.5252245e+01   3.7582355e+02  -5.0325561e+01   3.3362323e+02  -2.4009213e+01   4.7519194e+02  -2.5639548e+01   2.7030742e+02  -3.6526529e+01   4.9117303e+02  -2.1449545e+01   3.6655303e+02  -3.5529945e+01   2.7319387e+02  -1.9844865e+01   3.0228613e+02  -2.9336761e+01   3.4978968e+02  -2.3217045e+01   3.7455387e+02  -2.6570761e+01   7.7300355e+02  -3.2539639e+01   2.3279290e+02  -2.6806013e+01   2.6293806e+02  -2.3246335e+01   5.3256226e+02  -2.5023690e+01   2.5783323e+02  -2.2279561e+01   5.1343871e+02  -3.2023161e+01   5.5917032e+02  -5.9239484e+00   3.1162290e+02  -5.3593058e+01   3.9960303e+02   7.4960547e+00   4.2767323e+02  -7.4925471e+01   4.7293645e+02  -6.5090077e+01   2.3873484e+02  -1.6845239e+01   3.6077903e+02  -4.5969742e+01   4.5203419e+02  -4.1008219e+01   4.8680161e+02  -4.2485742e+01   3.3629548e+02  -3.2904929e+01   2.5412774e+02  -3.4913768e+01   4.1988774e+02  -2.6869406e+01   4.2175742e+02  -6.0921561e+01   6.6641581e+02  -1.9958103e+01   2.5784419e+02  -3.4460116e+01   7.6478484e+02  -4.6221174e+01   3.8362935e+02  -3.3599058e+01   2.5316613e+02  -2.8156839e+01   3.7050129e+02  -1.8838490e+01   4.0608303e+02  -1.4162345e+01   4.1537258e+02  -4.1659484e+01   3.6946323e+02  -2.9971574e+01   2.5206677e+02  -1.9611471e+01   2.4936968e+02  -1.4518929e+01   1.8672387e+02  -1.7392748e+01   4.2215935e+02  -1.4937587e+01   3.1985323e+02  -2.2638258e+01   2.5562000e+02  -2.5666697e+01   2.8106548e+02  -2.4981368e+01   4.5242226e+02  -3.6944748e+01   5.5118839e+02  -3.9568942e+01   2.4379065e+02  -2.7510348e+01   2.6065871e+02  -2.8975277e+01
   4.1423290e+02  -2.3312503e+01   2.8288226e+02  -4.1233161e+01   7.3096258e+02  -4.5035716e+01   4.5319452e+02  -5.5403948e+01   2.7952774e+02  -1.9773832e+01   4.1200323e+02  -5.0848645e+01   3.6584032e+02  -3.2152710e+01   3.6735516e+02  -6.1111316e+01   3.4561161e+02  -2.3405381e+01   4.2475839e+02  -1.8103252e+01   2.6654000e+02  -5.1687394e+01   2.5269129e+02  -6.6283045e+01   3.4263355e+02  -3.7430361e+01   3.8248323e+02  -1.4588013e+01   4.2004194e+02  -3.4577548e+01   3.4221742e+02  -3.2179329e+01   4.5841303e+02  -3.4448745e+01   3.6260303e+02  -2.9543945e+01   3.2257387e+02  -2.7315265e+01   2.8409613e+02  -3.5741561e+01   5.0821968e+02  -4.4791445e+01   4.4849387e+02  -3.3165961e+01   6.1943355e+02  -2.5824039e+01   2.3326290e+02  -2.6413613e+01   2.1793806e+02  -2.7696335e+01   5.0180226e+02  -2.9332890e+01   2.3726323e+02  -5.5339613e+00   5.0300871e+02  -3.3987613e+00   4.9236032e+02  -6.8891484e+00   2.9352290e+02  -6.6765058e+01   3.9617303e+02  -7.0895453e+00   5.7247323e+02  -4.6509471e+01   4.3398645e+02  -5.0494077e+01   2.3440484e+02  -2.6828839e+01   3.4996903e+02  -4.7674942e+01   3.9798419e+02  -5.4974219e+01   3.8890161e+02  -3.0513742e+01   3.5481548e+02  -2.7096529e+01   2.4774774e+02  -3.8253368e+01   3.2088774e+02  -2.5809406e+01   2.8494742e+02  -6.6016761e+01   7.0584581e+02  -3.3022503e+01   1.9246419e+02  -4.3039716e+01   6.8687484e+02  -6.3418374e+01   4.2148935e+02  -6.0078581e+00   2.0688613e+02  -2.9794439e+01   3.3103129e+02  -3.1590890e+01   3.8798303e+02  -2.4294345e+01   3.8446258e+02  -1.2046684e+01   3.0493323e+02  -5.0139174e+01   2.4215677e+02  -1.7768671e+01   2.3436968e+02  -2.4418929e+01   1.6367387e+02  -9.0687484e+00   4.3115935e+02  -3.3857587e+01   3.1495323e+02  -3.8436258e+01   2.4529000e+02  -1.2030297e+01   2.7911548e+02  -1.1825368e+01   4.8981226e+02  -4.0975948e+01   5.8275839e+02  -4.8564542e+01   2.4022065e+02  -2.0944748e+01   2.4127871e+02  -3.3374877e+01
   4.4047290e+02  -3.6801703e+01   2.4379226e+02  -5.2435961e+01   6.2001258e+02  -6.7019716e+01   4.9700452e+02  -4.9708748e+01   3.0119774e+02  -3.2647432e+01   4.0885323e+02  -3.4596645e+01   3.8994032e+02  -4.0680710e+01   4.0449516e+02  -6.4182516e+01   3.4550161e+02  -5.5046581e+01   3.5908839e+02  -2.4696516e+00   2.1373000e+02  -4.8182594e+01   2.6555129e+02  -4.7161845e+01   3.8506355e+02  -3.5634761e+01   3.2748323e+02  -4.4180129e+00   3.4834194e+02  -1.3341548e+01   2.9759742e+02  -3.4089729e+01   4.2389303e+02  -2.4827145e+01   3.6836303e+02  -3.1144745e+01   2.8033387e+02  -7.8460645e+00   3.0190613e+02  -5.5446361e+01   4.1216968e+02  -3.3157445e+01   3.3628387e+02  -4.6239161e+01   7.0643355e+02  -5.5214039e+01   2.4879290e+02  -3.8326013e+01   2.9245806e+02  -3.3417935e+01   4.9728226e+02  -3.2441290e+01   2.5455323e+02  -2.2537161e+01   4.9385871e+02  -2.0456761e+01   4.8911032e+02  -1.1879148e+01   3.1371290e+02  -8.7140258e+01   3.4665303e+02   1.2442055e+01   4.4186323e+02  -4.4250671e+01   5.0503645e+02  -4.4518077e+01   2.5816484e+02  -2.9499639e+01   3.8786903e+02  -5.4566942e+01   4.2674419e+02  -6.3515019e+01   4.5447161e+02  -3.0429342e+01   3.3495548e+02  -3.6987729e+01   2.8474774e+02  -3.2693368e+01   3.6469774e+02  -3.4834206e+01   3.2513742e+02  -7.5001961e+01   6.2631581e+02  -2.3180103e+01   2.1422419e+02  -2.4830516e+01   7.5725484e+02  -3.3328774e+01   3.8410935e+02  -2.4967458e+01   2.5483613e+02  -2.3390439e+01   3.1707129e+02  -2.5944090e+01   3.4427303e+02  -4.7837545e+01   3.4066258e+02  -4.1492684e+01   3.5408323e+02  -3.0641174e+01   2.6987677e+02  -3.0946271e+01   2.3269968e+02  -9.5653290e+00   1.6038387e+02  -8.8555484e+00   4.1715935e+02  -4.6927587e+01   3.0000323e+02  -2.5150258e+01   2.4314000e+02  -2.7618297e+01   2.7306548e+02  -1.1861368e+01   4.4633226e+02  -3.7687548e+01   6.3908839e+02  -3.3220942e+01   2.9893065e+02  -3.4831548e+01   2.5517871e+02  -3.4016877e+01
   4.4785290e+02  -3.0812103e+01   2.6912226e+02  -2.8562361e+01   6.6077258e+02  -4.7660516e+01   4.6090452e+02  -5.4630748e+01   2.7919774e+02   2.9625677e+00   4.1062323e+02  -2.2408245e+01   4.0329032e+02  -2.1148710e+01   4.0811516e+02  -5.5282116e+01   3.8526161e+02  -5.6757381e+01   4.1003839e+02  -1.3545652e+01   2.0988000e+02  -6.0494594e+01   2.5489129e+02  -5.3119045e+01   3.3715355e+02  -4.0091961e+01   3.2558323e+02  -2.1746013e+01   3.9399194e+02   4.0064516e+00   2.8954742e+02  -3.1875729e+01   4.6989303e+02  -2.1037145e+01   4.1093303e+02  -2.4130345e+01   3.0357387e+02  -2.4225265e+01   2.5390613e+02  -3.0656361e+01   3.8307968e+02  -1.7550245e+01   3.9065387e+02  -4.3287613e+00   6.9067355e+02  -1.2143239e+01   2.0593290e+02  -2.8617213e+01   2.7735806e+02  -2.3549935e+01   4.4399226e+02  -4.2328090e+01   2.5950323e+02  -2.5453161e+01   4.6706871e+02  -3.2833561e+01   5.3379032e+02  -1.1833548e+01   3.0033290e+02  -6.4409858e+01   4.6127303e+02   2.4224547e+00   4.5000323e+02  -7.8571871e+01   4.1398645e+02  -2.9654077e+01   2.4550484e+02  -2.1386839e+01   3.2891903e+02  -4.1750942e+01   4.3565419e+02  -4.2747819e+01   4.5918161e+02  -1.9896142e+01   3.7129548e+02  -1.5944929e+01   2.6941774e+02  -3.2656968e+01   2.9712774e+02  -2.5528606e+01   3.2080742e+02  -7.0555561e+01   6.8303581e+02  -1.9867703e+01   2.0632419e+02  -3.8238516e+01   6.4930484e+02  -5.3932774e+01   3.9234935e+02  -1.8626658e+01   1.6754613e+02  -1.9497239e+01   3.7555129e+02  -2.5572490e+01   3.7546303e+02  -4.0712745e+01   3.9913258e+02  -3.0360284e+01   3.2289323e+02  -3.6905974e+01   2.3544677e+02  -1.2761871e+01   2.1398968e+02  -2.7788529e+01   1.7848387e+02  -8.8235484e+00   4.4081935e+02  -2.8480387e+01   3.2795323e+02  -3.1816258e+01   2.5200000e+02  -2.7327097e+01   2.8758548e+02  -1.6742968e+01   4.8733226e+02  -5.0397548e+01   4.8818839e+02  -2.5668942e+01   2.5227065e+02  -5.2808748e+01   2.7284871e+02  -1.3520477e+01
   4.2328290e+02  -3.2186503e+01   2.7079226e+02  -4.2455961e+01   6.3020258e+02  -5.0494916e+01   4.6571452e+02  -4.7685548e+01   2.8561774e+02   6.0689677e+00   3.9343323e+02  -3.5073045e+01   3.2009032e+02  -2.9092710e+01   3.4963516e+02  -6.4213716e+01   3.5656161e+02  -3.5051381e+01   4.1789839e+02  -1.5834452e+01   2.9616000e+02  -6.1676994e+01   2.8889129e+02  -5.3889045e+01   3.1801355e+02  -4.0650761e+01   3.8972323e+02  -2.2067213e+01   3.6274194e+02  -2.1143548e+01   3.0811742e+02  -1.9741329e+01   4.5251303e+02  -2.0876745e+01   3.4165303e+02  -1.4537945e+01   3.3410387e+02  -2.0047665e+01   2.9357613e+02  -4.0069961e+01   3.8788968e+02  -4.8975045e+01   3.5091387e+02  -3.5829561e+01   6.2910355e+02  -3.3307639e+01   2.1555290e+02  -3.2336813e+01   2.7916806e+02  -2.5734735e+01   4.7032226e+02  -2.3624490e+01   2.6641323e+02  -3.3435961e+01   2.9490871e+02  -2.4060761e+01   4.2892032e+02  -4.0253948e+01   2.7214290e+02  -6.1674658e+01   3.7874303e+02   1.5254855e+01   4.8738323e+02  -5.7412271e+01   4.0636645e+02  -4.4814477e+01   2.5907484e+02  -4.4852439e+01   3.5172903e+02  -5.3345742e+01   3.8869419e+02  -5.9611019e+01   4.3809161e+02  -5.1498942e+01   3.1405548e+02  -2.7695729e+01   2.4655774e+02  -3.4738168e+01   3.3274774e+02  -4.3468206e+01   2.7323742e+02  -6.5509961e+01   6.6269581e+02  -4.7090503e+01   1.7660419e+02  -2.7290916e+01   6.5468484e+02  -4.0553174e+01   4.3120935e+02  -2.2305458e+01   1.9064613e+02  -1.2345239e+01   3.1555129e+02  -2.9152490e+01   3.6965303e+02  -1.3487945e+01   3.7761258e+02  -9.8386839e+00   3.1951323e+02  -2.1065574e+01   2.7744677e+02  -4.1551871e+01   2.0384968e+02  -1.5027329e+01   1.5295387e+02  -1.4211148e+01   4.2762935e+02  -1.4905187e+01   2.8109323e+02  -2.7777458e+01   2.2524000e+02  -1.7706297e+01   2.6687548e+02   1.0638323e+00   2.9457226e+02  -3.8926748e+01   5.9999839e+02  -3.5903742e+01   2.2960065e+02  -3.8375148e+01   2.6679871e+02  -3.2466477e+01
   3.9994290e+02  -3.7889303e+01   2.1745226e+02  -3.0568761e+01   5.8835258e+02  -4.8576916e+01   5.0066452e+02  -4.5771548e+01   2.5623774e+02  -3.5306323e+00   4.0009323e+02  -1.9845845e+01   2.8509032e+02  -5.7892710e+01   3.0611516e+02  -5.8122116e+01   3.3873161e+02  -6.2214981e+01   3.7951839e+02  -3.3674052e+01   2.6911000e+02  -2.4372994e+01   2.5136129e+02  -5.4796645e+01   2.6449355e+02  -3.3939161e+01   3.2967323e+02  -2.8213213e+01   3.8529194e+02  -1.9447548e+01   2.9321742e+02  -1.0639329e+01   4.1874303e+02  -3.9035145e+01   3.7146303e+02  -2.0162745e+01   2.9081387e+02  -5.3204465e+01   2.9590613e+02  -2.1206361e+01   4.1083968e+02  -4.2151045e+01   3.6976387e+02  -4.0967561e+01   7.1800355e+02  -3.2469639e+01   2.0479290e+02   2.9039871e+00   2.3493806e+02  -2.9486335e+01   4.6490226e+02  -3.3140890e+01   2.4117323e+02  -3.1416761e+01   3.7953871e+02  -3.1101161e+01   4.2061032e+02  -1.7529148e+01   2.4805290e+02  -5.7507458e+01   3.7870303e+02   2.3308055e+01   4.9200323e+02  -4.3931871e+01   3.8527645e+02  -2.9507277e+01   2.2440484e+02  -7.6488387e+00   3.1829903e+02  -4.7001342e+01   3.4598419e+02  -6.5334219e+01   4.1833161e+02  -5.4488142e+01   2.8662548e+02  -5.3613290e+00   2.5079774e+02  -1.9307368e+01   2.9183774e+02  -3.3965406e+01   2.5732742e+02  -4.9007161e+01   6.5222581e+02  -3.4062903e+01   1.9103419e+02  -4.3553161e+00   7.0625484e+02  -5.8298774e+01   4.3543935e+02  -9.6038581e+00   1.9269613e+02  -2.1609239e+01   3.0679129e+02  -3.1031690e+01   3.3927303e+02  -3.1437545e+01   3.6342258e+02  -3.9603484e+01   2.8289323e+02  -2.6995974e+01   2.1106677e+02  -2.0811471e+01   1.9145968e+02  -1.5846129e+01   1.3995387e+02  -1.3651148e+01   4.4110935e+02  -2.9793587e+01   2.8900323e+02  -1.8310258e+01   2.1467000e+02  -3.4100697e+01   2.5706548e+02  -2.0251368e+01   2.9676226e+02  -1.9441948e+01   5.5284839e+02  -2.2561742e+01   2.2679065e+02  -3.6200348e+01   2.7732871e+02  -1.2788877e+01
   3.7656290e+02  -3.8398903e+01   1.9074226e+02  -4.9771961e+01   5.0496258e+02  -4.2435716e+01   3.2814452e+02  -6.6059948e+01   2.4938774e+02  -1.2226323e+00   3.6881323e+02  -2.5153445e+01   2.2644032e+02  -5.0800710e+01   2.7930516e+02  -7.0167316e+01   2.8391161e+02  -4.0999381e+01   3.0184839e+02  -2.1840452e+01   2.0559000e+02  -4.6101394e+01   1.9365129e+02  -5.5649845e+01   1.9801355e+02  -6.0480761e+01   2.9677323e+02  -1.6961213e+01   3.7159194e+02  -1.8651548e+01   2.7264742e+02  -2.3953729e+01   3.3641303e+02  -2.9308745e+01   3.7436303e+02  -2.3914745e+01   2.4543387e+02  -3.5194065e+01   2.9819613e+02  -5.7389561e+01   4.1540968e+02   7.3933548e+00   3.5623387e+02  -1.7315161e+01   6.6981355e+02  -3.8514439e+01   1.7826290e+02  -8.6836129e+00   2.2764806e+02  -3.7423135e+01   4.7537226e+02  -3.4738490e+01   2.1922323e+02  -1.8810761e+01   3.5774871e+02  -3.1297961e+01   3.6411032e+02  -2.3819148e+01   2.7733290e+02  -8.0089858e+01   3.3989303e+02  -7.3971453e+00   4.5981323e+02  -5.1826671e+01   3.0236645e+02  -4.6444477e+01   2.2950484e+02  -2.0626839e+01   2.5696903e+02  -3.1044942e+01   3.3179419e+02  -9.6439019e+01   3.7052161e+02  -4.2513342e+01   2.9548548e+02  -6.4501290e+00   2.3945774e+02  -1.9500168e+01   2.3750774e+02  -3.0089006e+01   2.2232742e+02  -6.2397161e+01   5.4974581e+02  -2.7674503e+01   1.7165419e+02  -1.6614916e+01   6.5887484e+02  -6.2368374e+01   3.9629935e+02  -2.8232658e+01   1.4192613e+02  -3.8497639e+01   2.9803129e+02  -2.7330890e+01   3.1508303e+02  -1.2742345e+01   3.1423258e+02  -3.3808284e+01   2.7632323e+02  -2.0520374e+01   2.5448677e+02  -4.0095071e+01   2.2636968e+02  -1.8728929e+01   1.3514387e+02  -2.4306348e+01   4.5310935e+02  -2.2413587e+01   3.0161323e+02  -4.4369058e+01   1.8557000e+02  -2.7492697e+01   2.3806548e+02  -2.9921368e+01   2.9185226e+02  -3.0139148e+01   5.3608839e+02  -5.4690942e+01   1.7017065e+02  -3.2430748e+01   2.5394871e+02  -2.6148477e+01
   4.1928290e+02  -2.8386503e+01   2.2036226e+02  -1.6421561e+01   4.7230258e+02  -5.6342916e+01   4.0204452e+02  -5.7971948e+01   2.4071774e+02  -2.7579032e+01   3.8690323e+02  -2.8600645e+01   2.4914032e+02  -3.4166710e+01   2.5492516e+02  -6.6926916e+01   2.8714161e+02  -4.2377781e+01   3.3689839e+02  -3.0554452e+01   1.8454000e+02  -3.3697394e+01   1.9374129e+02  -3.6567045e+01   2.8677355e+02  -4.8441561e+01   2.7834323e+02  -8.6681290e-01   3.3149194e+02  -2.3643548e+01   2.5521742e+02  -4.1789329e+01   3.5303303e+02  -1.3728345e+01   3.9870303e+02  -1.1621945e+01   2.1843387e+02  -3.5744065e+01   2.7176613e+02  -3.6565161e+01   3.2973968e+02  -1.2943045e+01   3.3744387e+02  -2.7601961e+01   6.4300355e+02  -3.1989639e+01   1.7764290e+02  -2.9874013e+01   2.0797806e+02  -2.9329535e+01   4.1232226e+02  -4.8834490e+01   2.0122323e+02  -9.8907613e+00   3.3900871e+02  -2.3488761e+01   4.0786032e+02  -1.0259148e+01   2.6876290e+02  -7.3214258e+01   3.1779303e+02   7.5608547e+00   4.4462323e+02  -6.3711471e+01   3.2065645e+02  -3.8147677e+01   1.8369484e+02  -4.0252039e+01   2.6548903e+02  -3.6916542e+01   3.8888419e+02  -7.6346219e+01   3.7495161e+02  -4.9447742e+01   2.6315548e+02  -1.5813729e+01   2.4945774e+02  -3.1350168e+01   2.4288774e+02  -3.6049406e+01   2.1161742e+02  -4.1250361e+01   6.1350581e+02  -2.8585303e+01   2.1970419e+02  -3.3358916e+01   5.9187484e+02  -3.9678374e+01   3.9191935e+02  -5.0452258e+01   1.5902613e+02  -2.4625639e+01   2.8531129e+02  -3.7023290e+01   3.4822303e+02  -2.6493545e+01   3.0537258e+02  -1.1994839e+00   2.7912323e+02  -2.2644374e+01   2.2201677e+02  -2.0827471e+01   2.0141968e+02  -1.5732929e+01   1.2781387e+02  -2.3109948e+01   4.8372935e+02  -4.7823187e+01   2.4676323e+02  -2.8511058e+01   2.1467000e+02  -4.0770697e+01   2.3897548e+02  -2.0474168e+01   2.8495226e+02  -3.0397148e+01   5.0880839e+02  -4.4608542e+01   2.1279065e+02  -2.8030348e+01   2.4451871e+02  -3.5774077e+01
   3.9809290e+02  -2.8931303e+01   2.1607226e+02  -3.3128361e+01   5.4082258e+02  -7.4634516e+01   3.8276452e+02  -5.9619548e+01   2.6938774e+02  -1.0632632e+01   3.3643323e+02  -2.6663045e+01   2.6649032e+02  -3.1704710e+01   2.9478516e+02  -3.9495716e+01   2.7961161e+02  -7.0545381e+01   3.4770839e+02  -2.0749252e+01   2.0011000e+02  -6.5042994e+01   2.1774129e+02  -5.1537045e+01   2.9058355e+02  -4.5026361e+01   2.9329323e+02  -3.7112813e+01   4.0359194e+02  -2.0061548e+01   2.8045742e+02  -3.1198529e+01   3.5512303e+02  -2.7235545e+01   3.9812303e+02  -4.7715545e+01   3.1195387e+02  -1.7465665e+01   2.7800613e+02  -3.2204361e+01   3.4269968e+02  -3.9319845e+01   3.2865387e+02  -2.8418761e+01   7.3438355e+02   2.6996129e-01   1.7712290e+02  -2.4452413e+01   2.5007806e+02  -3.1697535e+01   4.6432226e+02  -2.6614490e+01   2.5779323e+02  -3.2466361e+01   3.8711871e+02  -2.6067561e+01   3.8061032e+02  -2.1449148e+01   2.6791290e+02  -7.2336258e+01   3.6765303e+02   6.3820547e+00   4.9419323e+02  -5.2197071e+01   3.7774645e+02  -6.5184877e+01   2.0297484e+02  -6.3144387e+00   2.6358903e+02  -3.4864542e+01   3.8984419e+02  -7.2133019e+01   4.3323161e+02  -4.5340142e+01   2.9753548e+02  -3.3944129e+01   3.0117774e+02  -3.9957768e+01   2.7831774e+02  -4.2833806e+01   2.4046742e+02  -7.0458361e+01   5.6041581e+02  -3.6818103e+01   2.3384419e+02  -4.5020116e+01   6.4130484e+02  -5.8242774e+01   3.6515935e+02  -2.6741458e+01   1.5169613e+02  -2.2759239e+01   3.3060129e+02  -1.8266490e+01   3.7355303e+02  -3.9419945e+01   3.0989258e+02  -4.1081084e+01   2.8989323e+02  -2.9075974e+01   2.4072677e+02  -2.9514271e+01   2.2117968e+02  -2.4693729e+01   1.4972387e+02  -1.4242748e+01   4.6139935e+02  -2.1796787e+01   2.4747323e+02  -1.3707858e+01   2.3400000e+02  -1.7697097e+01   2.3401548e+02  -1.7267368e+01   3.1385226e+02  -2.1519148e+01   5.1099839e+02  -4.5923742e+01   2.0674065e+02  -3.6836348e+01   2.4608871e+02  -2.2759677e+01
   4.2061290e+02  -5.6682903e+01   2.3064226e+02   1.9460387e+00   6.3492258e+02  -7.5302516e+01   3.4871452e+02  -5.9845548e+01   2.5995774e+02  -2.9682323e+00   4.1528323e+02  -3.1251045e+01   2.6269032e+02  -1.7150710e+01   2.9363516e+02  -6.5313716e+01   3.0050161e+02  -5.2626581e+01   3.5589839e+02  -2.6164452e+01   2.3478000e+02  -5.2816594e+01   2.1612129e+02  -4.6167445e+01   2.8615355e+02  -2.4671961e+01   3.3091323e+02  -1.6982413e+01   3.4604194e+02  -2.9357548e+01   2.5916742e+02  -3.1295329e+01   3.7984303e+02  -4.5443145e+01   3.8965303e+02  -2.3617945e+01   3.0114387e+02  -3.1940865e+01   2.9667613e+02  -5.5837961e+01   3.6659968e+02  -1.2318452e+00   3.8328387e+02  -1.8789161e+01   6.9091355e+02  -8.3924387e+00   1.9493290e+02  -3.0117213e+01   2.5097806e+02  -1.2629535e+01   4.6575226e+02  -2.6778890e+01   2.3626323e+02  -1.4643961e+01   4.1211871e+02  -9.6475613e+00   5.3917032e+02  -1.4573948e+01   2.9291290e+02  -5.4666258e+01   3.5970303e+02   6.3580547e+00   4.7933323e+02  -4.9678271e+01   3.5150645e+02  -1.7615677e+01   2.2731484e+02  -1.8691639e+01   3.1229903e+02  -4.4421342e+01   4.3169419e+02  -8.2381019e+01   4.0895161e+02  -3.1447742e+01   2.5510548e+02  -1.9599729e+01   3.2074774e+02  -1.6293368e+01   2.7560774e+02  -1.0997006e+01   2.3937742e+02  -3.7611161e+01   5.9374581e+02  -2.0524503e+01   2.1036419e+02  -3.5711716e+01   6.7411484e+02  -5.3347574e+01   4.4148935e+02  -3.0607858e+01   1.9531613e+02  -2.5148839e+01   3.2731129e+02  -4.0433290e+01   3.5565303e+02  -2.2227945e+01   3.2556258e+02  -1.4144684e+01   2.9555323e+02  -2.4768774e+01   2.6596677e+02   4.4165290e+00   2.5945968e+02  -1.6806129e+01   1.5452387e+02  -2.3246748e+01   4.5177935e+02  -1.8887187e+01   2.4471323e+02  -2.0157058e+01   2.2205000e+02  -2.1221097e+01   2.7387548e+02  -1.7926168e+01   3.1276226e+02  -2.1531948e+01   5.3699839e+02  -3.8953742e+01   2.0665065e+02  -1.4299148e+01   2.3708871e+02  -2.3519677e+01
   4.2590290e+02  -3.7536103e+01   2.4083226e+02  -2.0299161e+01   6.9096258e+02  -5.0975716e+01   3.0885452e+02  -6.2326748e+01   2.3609774e+02  -2.9919432e+01   3.8823323e+02  -2.6657045e+01   2.8544032e+02  -2.1220710e+01   3.0497516e+02  -6.4310916e+01   3.2226161e+02  -5.1307381e+01   3.9032839e+02   3.4611484e+00   2.0630000e+02  -3.6298194e+01   2.3212129e+02  -6.7827445e+01   3.1439355e+02  -5.5691161e+01   3.6115323e+02  -1.6921613e+01   3.8874194e+02  -3.1773548e+01   2.8992742e+02  -1.9186129e+01   4.1008303e+02  -9.2923453e+00   3.8555303e+02  -1.0619945e+01   3.5143387e+02  -1.3624065e+01   2.9947613e+02  -4.8541961e+01   3.2335968e+02  -2.1432645e+01   3.3791387e+02  -4.7639561e+01   7.4634355e+02  -1.6216839e+01   2.2779290e+02  -3.2026013e+01   2.1793806e+02  -2.5606335e+01   4.7218226e+02  -3.4963290e+01   2.5317323e+02  -3.8376761e+01   3.7237871e+02  -3.3838361e+01   4.4373032e+02  -4.1308748e+01   2.6271290e+02  -8.3060258e+01   3.6389303e+02   1.7732855e+01   5.0105323e+02  -5.4035871e+01   3.7784645e+02  -3.0482877e+01   2.1559484e+02  -3.5044039e+01   3.2524903e+02  -5.3557342e+01   3.4093419e+02  -7.1650219e+01   4.1628161e+02  -2.5084142e+01   3.0734548e+02  -1.1538929e+01   3.1650774e+02  -2.8954168e+01   2.8683774e+02  -2.6655406e+01   2.2723742e+02  -5.6929961e+01   6.0155581e+02  -2.5149303e+01   1.9894419e+02  -1.1228116e+01   8.1830484e+02  -5.0602774e+01   4.3891935e+02  -3.0302258e+01   1.8264613e+02  -1.9185239e+01   2.9784129e+02  -3.0355690e+01   3.3360303e+02  -4.9603945e+01   3.4523258e+02  -6.3338284e+01   3.3936323e+02  -3.3183574e+01   2.6872677e+02  -3.1994271e+01   2.5598968e+02  -1.8908529e+01   1.4443387e+02  -1.4629548e+01   5.1724935e+02  -2.2024787e+01   2.9266323e+02  -2.5323058e+01   2.4891000e+02  -1.3939897e+01   2.9668548e+02  -1.0750968e+01   4.5623226e+02  -2.6059548e+01   5.8594839e+02  -4.9629742e+01   2.2422065e+02  -2.0614748e+01   2.6679871e+02  -1.1466477e+01
   4.0866290e+02  -2.6676903e+01   2.4645226e+02  -3.8558761e+01   5.5454258e+02  -7.8212116e+01   3.9404452e+02  -3.6281948e+01   2.6657774e+02   1.6921677e+00   4.1990323e+02  -5.6570645e+01   2.4809032e+02  -3.2832710e+01   2.8611516e+02  -4.7182116e+01   3.2608161e+02  -3.8262981e+01   3.8632839e+02  -4.1268852e+01   2.3845000e+02  -4.9920194e+01   2.4108129e+02  -5.4204245e+01   3.0439355e+02  -3.6321161e+01   3.1148323e+02  -1.8668013e+01   3.2714194e+02  -1.8495548e+01   2.9392742e+02  -2.1506129e+01   4.3646303e+02  -3.6832745e+01   3.9065303e+02  -7.3579453e+00   2.5867387e+02  -9.5832645e+00   2.7019613e+02  -4.6149561e+01   3.0535968e+02  -3.6992645e+01   3.3491387e+02  -2.6239561e+01   5.9824355e+02  -3.3508839e+01   1.8379290e+02  -1.8796013e+01   2.4183806e+02  -2.0138335e+01   4.6661226e+02  -4.0847690e+01   2.3764323e+02  -2.8564361e+01   3.6348871e+02  -1.0237161e+01   4.2636032e+02  -2.1299148e+01   3.0329290e+02  -7.3976658e+01   3.4979303e+02  -6.6191453e+00   4.8990323e+02  -4.2523871e+01   3.7612645e+02  -3.9915277e+01   2.3921484e+02  -2.4313639e+01   3.6434903e+02  -5.8255342e+01   3.9917419e+02  -6.0069419e+01   4.1476161e+02  -2.1342542e+01   2.6062548e+02  -5.0661329e+01   2.8717774e+02  -2.6077768e+01   2.5898774e+02  -3.0947406e+01   2.2623742e+02  -2.7749961e+01   5.9264581e+02  -4.8206503e+01   1.9470419e+02  -1.8928916e+01   6.9539484e+02  -6.0479974e+01   4.4167935e+02  -4.1813058e+01   1.9126613e+02  -1.3354839e+01   2.5341129e+02  -1.4991290e+01   3.5484303e+02  -2.2253145e+01   3.0537258e+02  -1.3009484e+01   2.6560323e+02  -1.8562774e+01   2.3748677e+02  -1.8975071e+01   2.0898968e+02  -2.5668529e+01   1.3629387e+02   1.3451652e+01   5.0577935e+02  -2.3917187e+01   2.7552323e+02  -1.3851858e+01   2.5738000e+02  -3.4427497e+01   2.5968548e+02  -3.4550968e+01   4.4757226e+02  -1.5886748e+01   5.8280839e+02  -1.9338542e+01   1.9636065e+02  -2.1145948e+01   2.3660871e+02  -1.4191277e+01
   4.1237290e+02  -2.8553703e+01   1.9388226e+02  -2.5213161e+01   5.5896258e+02  -4.6605716e+01   3.4942452e+02  -4.1862348e+01   2.6761774e+02  -3.2541032e+01   4.1262323e+02  -2.8658245e+01   2.2014032e+02  -3.5546710e+01   3.0230516e+02  -6.7427316e+01   3.1997161e+02  -4.0354181e+01   3.6503839e+02  -2.3755652e+01   2.7749000e+02  -4.9803394e+01   2.2650129e+02  -3.7947845e+01   2.5482355e+02  -4.4835561e+01   3.2229323e+02  -2.4002813e+01   4.0054194e+02  -2.0717548e+01   3.0049742e+02  -2.2841729e+01   4.0884303e+02  -1.9723145e+01   3.7341303e+02  -2.6318745e+01   2.7438387e+02  -1.9320065e+01   2.6581613e+02  -3.1279161e+01   3.3297968e+02  -3.3772245e+01   4.1302387e+02  -3.0428361e+01   5.8572355e+02  -1.7647239e+01   2.2569290e+02  -3.2958013e+01   2.3188806e+02  -2.1242335e+01   4.9904226e+02  -8.7720903e+00   2.4888323e+02  -4.2183561e+01   3.9900871e+02  -2.3968761e+01   5.0598032e+02  -3.1668748e+01   2.7005290e+02  -7.5127458e+01   3.5465303e+02   1.3422055e+01   5.3228323e+02  -5.6434271e+01   3.6393645e+02  -4.8560077e+01   2.2773484e+02  -2.3255239e+01   3.2567903e+02  -2.8731742e+01   3.8103419e+02  -7.7998219e+01   3.9423161e+02  -3.4750142e+01   2.6881548e+02  -2.0216529e+01   2.6855774e+02  -2.9638168e+01   3.0721774e+02  -4.4285806e+01   2.4742742e+02  -5.6445161e+01   6.2107581e+02  -3.6000903e+01   1.9165419e+02  -2.3644916e+01   6.9620484e+02  -6.0634774e+01   4.0681935e+02  -3.3644258e+01   1.9183613e+02  -1.8110439e+01   2.9274129e+02  -2.6757690e+01   3.4446303e+02  -2.5192745e+01   3.1313258e+02  -2.9150284e+01   2.7784323e+02  -3.1681974e+01   1.9753677e+02  -1.1349071e+01   1.9774968e+02  -1.1969329e+01   1.4367387e+02  -1.4228748e+01   4.6791935e+02  -2.4128387e+01   2.9152323e+02  -3.1561858e+01   2.3648000e+02  -1.8515497e+01   2.7411548e+02  -1.4755368e+01   3.8609226e+02  -3.1448348e+01   6.1023839e+02  -4.5482942e+01   2.2922065e+02  -3.5964748e+01   2.4017871e+02  -2.4046877e+01
   3.3647290e+02  -1.3621703e+01   1.4226226e+02  -4.9653561e+01   3.5820258e+02  -5.4214916e+01   2.3504452e+02  -7.2141948e+01   2.1095774e+02  -3.5098232e+01   3.7590323e+02  -3.3960645e+01   1.8919032e+02  -5.0570710e+01   2.1478516e+02  -6.0615716e+01   2.2373161e+02  -3.7364981e+01   2.5189839e+02  -3.7544516e+00   2.2392000e+02  -2.6947794e+01   1.6769129e+02  -6.9433045e+01   1.9868355e+02  -4.2104361e+01   2.7648323e+02  -8.1480129e+00   2.7144194e+02  -2.9539548e+01   2.1316742e+02  -2.9955329e+01   3.2012303e+02  -3.4525545e+01   3.8517303e+02  -3.2069545e+01   2.2786387e+02  -4.6548465e+01   2.7352613e+02  -2.1985961e+01   3.5488968e+02  -3.4915045e+01   3.1718387e+02  -4.6661161e+01   5.2848355e+02  -3.5598039e+01   1.6436290e+02  -3.3381613e+01   1.6207806e+02  -1.4177535e+01   4.1166226e+02  -3.2691690e+01   1.5398323e+02  -1.9781561e+01   3.2174871e+02  -8.8979613e+00   3.3136032e+02  -2.9139148e+01   1.8395290e+02  -8.3669458e+01   2.7770303e+02   2.0628055e+01   3.9976323e+02  -5.2502671e+01   2.5346645e+02  -4.1582477e+01   1.5583484e+02  -3.8923239e+01   2.1715903e+02  -3.4860142e+01   2.6803419e+02  -6.5098219e+01   3.1533161e+02  -4.2148142e+01   2.1076548e+02  -3.0672529e+01   2.3041774e+02  -1.9106968e+01   1.8307774e+02  -1.7644606e+01   1.8604742e+02  -5.9874761e+01   5.2088581e+02  -5.7085703e+01   1.8265419e+02  -1.4684916e+01   5.8873484e+02  -3.4847174e+01   5.0196935e+02  -2.3206258e+01   8.3316129e+01  -1.4668839e+01   2.2465129e+02  -3.6310490e+01   3.0893303e+02  -6.3490345e+01   2.2918258e+02  -4.1194284e+01   2.2641323e+02  -1.1187574e+01   2.0787677e+02  -1.9456271e+01   1.5407968e+02  -1.6565729e+01   9.9243871e+01  -3.6584348e+01   4.7439935e+02  -2.6356787e+01   2.2347323e+02  -3.7597858e+01   1.6853000e+02  -1.5839497e+01   1.9054548e+02  -1.5119768e+01   2.9133226e+02  -4.6907548e+01   4.8946839e+02  -3.9061342e+01   1.2427065e+02  -2.0858748e+01   2.0746871e+02  -2.4670077e+01
   3.4742290e+02  -3.6827703e+01   1.9926226e+02  -3.2493561e+01   4.2901258e+02  -5.2739716e+01   2.1714452e+02  -3.7749948e+01   2.1904774e+02  -3.5605432e+01   3.5300323e+02  -1.9128645e+01   2.3454032e+02  -6.2748710e+01   1.9078516e+02  -5.2225716e+01   2.4503161e+02  -3.8248981e+01   2.8746839e+02  -5.5005161e-01   1.8959000e+02  -4.7251394e+01   1.8303129e+02  -5.3090245e+01   2.3249355e+02  -4.8429161e+01   2.6934323e+02  -1.0296813e+01   3.0189194e+02  -1.3675548e+01   2.0364742e+02  -2.2523729e+01   2.9217303e+02  -1.8239545e+01   3.6955303e+02  -1.4859945e+01   2.1267387e+02  -2.0093265e+01   2.7214613e+02  -3.1355561e+01   3.4302968e+02  -3.3246245e+01   3.1070387e+02  -3.8302761e+01   5.0815355e+02  -1.4871639e+01   1.9212290e+02  -4.9602413e+01   1.7997806e+02  -3.7569535e+01   4.3994226e+02  -3.3044090e+01   2.0588323e+02  -2.1263561e+01   3.4069871e+02  -1.4303961e+01   3.6873032e+02  -3.0558748e+01   1.9943290e+02  -6.4857858e+01   2.8241303e+02   8.3512547e+00   4.1628323e+02  -6.6964271e+01   2.9970645e+02  -5.2561677e+01   1.8854484e+02  -3.2160039e+01   2.4324903e+02  -3.2947342e+01   3.1736419e+02  -8.5424619e+01   3.3285161e+02  -3.7929742e+01   2.1581548e+02  -1.2216529e+01   2.7731774e+02  -3.2578968e+01   1.9612774e+02  -2.6398606e+01   2.0951742e+02  -7.0412361e+01   4.5493581e+02  -2.9519703e+01   1.8717419e+02  -3.8096516e+01   6.7297484e+02  -4.9396374e+01   4.4667935e+02  -3.5163058e+01   1.3992613e+02  -2.3477639e+01   2.3922129e+02  -2.6956090e+01   3.0146303e+02  -3.4752745e+01   2.5637258e+02  -2.2519484e+01   2.2836323e+02  -1.8343574e+01   2.4815677e+02  -1.1868671e+01   2.0145968e+02  -1.0261290e+00   1.2419387e+02   2.2965161e-01   4.4948935e+02  -2.1273987e+01   1.7852323e+02  -3.2431858e+01   1.9695000e+02   1.6469032e+00   2.2197548e+02  -7.0641677e+00   3.4076226e+02  -1.9531948e+01   5.2413839e+02  -3.6924942e+01   1.4860065e+02  -3.8085148e+01   2.3803871e+02  -2.9065677e+01
   3.5609290e+02  -4.4051303e+01   1.6021226e+02  -2.7559561e+01   3.7006258e+02  -5.5543716e+01   2.7233452e+02  -4.5355148e+01   2.4014774e+02   3.7656774e-01   3.3528323e+02  -3.2521045e+01   2.4634032e+02  -3.8892710e+01   2.5073516e+02  -3.7451716e+01   2.1538161e+02  -2.7696981e+01   2.8913839e+02  -3.1153652e+01   1.7269000e+02  -4.5279394e+01   1.5446129e+02  -4.3664645e+01   2.4439355e+02  -3.2761161e+01   2.4391323e+02  -2.1592413e+01   2.9404194e+02  -1.2847548e+01   1.9359742e+02  -1.7289729e+01   2.8927303e+02  -2.5107545e+01   4.0746303e+02  -2.2182745e+01   1.7805387e+02  -2.7943665e+01   2.6628613e+02  -3.9456761e+01   3.8012968e+02  -3.9314245e+01   3.4728387e+02  -3.3329161e+01   5.5872355e+02  -4.6487239e+01   1.6288290e+02  -3.3643213e+01   1.7193806e+02  -1.4356335e+01   4.2985226e+02  -2.3906890e+01   1.9802323e+02  -3.0064761e+01   3.1432871e+02  -3.3144361e+01   3.7804032e+02   2.8164516e+00   1.9791290e+02  -8.5446258e+01   2.7460303e+02  -1.5539453e+00   3.6600323e+02  -5.1611871e+01   2.6674645e+02  -3.7784877e+01   1.5588484e+02  -3.9507239e+01   2.2567903e+02  -4.5881742e+01   3.3626419e+02  -6.5036619e+01   3.0818161e+02  -8.2961419e+00   2.3681548e+02  -1.8896529e+01   2.4331774e+02  -1.7758968e+01   1.9750774e+02  -2.1799006e+01   2.1308742e+02  -5.1747961e+01   4.9288581e+02  -2.2605703e+01   2.0346419e+02  -3.7539716e+01   6.2925484e+02  -3.9048774e+01   3.8329935e+02  -3.5572658e+01   1.1250613e+02  -1.9714039e+01   2.7045129e+02  -3.0694490e+01   2.9232303e+02  -2.1781545e+01   2.8294258e+02  -3.3975084e+01   2.3232323e+02  -3.8430374e+01   1.9891677e+02  -1.9459471e+01   2.0565968e+02  -1.9452129e+01   1.3467387e+02  -2.2178748e+01   4.4800935e+02  -3.1105587e+01   1.9471323e+02  -2.9107058e+01   1.5572000e+02  -1.5524697e+01   2.2339548e+02  -1.0797768e+01   3.1809226e+02  -3.0528348e+01   4.6946839e+02  -3.5271342e+01   1.6827065e+02  -3.4708748e+01   1.8136871e+02  -1.0062077e+01
   3.6499290e+02  -4.1573303e+01   1.5421226e+02  -2.8039561e+01   3.8049258e+02  -5.4858116e+01   2.5452452e+02  -4.4650348e+01   1.9671774e+02  -2.2389032e+01   3.8590323e+02  -2.6950645e+01   2.1229032e+02  -5.9068710e+01   2.4130516e+02  -4.6597316e+01   2.4403161e+02  -1.8338981e+01   3.0270839e+02  -1.1429252e+01   2.0859000e+02  -5.6811394e+01   1.4298129e+02  -3.7406245e+01   2.2668355e+02  -4.9914361e+01   2.5196323e+02  -2.1906413e+01   2.6809194e+02  -2.7771548e+01   1.9826742e+02  -1.6573329e+01   3.2132303e+02  -1.7291545e+01   4.3903303e+02  -3.0608345e+01   1.8595387e+02  -2.6675665e+01   2.9624613e+02  -3.4903561e+01   3.5773968e+02  -2.9473045e+01   3.2739387e+02  -2.0577961e+01   4.8472355e+02  -2.1237239e+01   1.7631290e+02  -9.0076129e+00   2.0497806e+02  -1.4799535e+01   4.5818226e+02  -3.9843290e+01   1.8164323e+02  -1.5804361e+01   3.4832871e+02  -6.3943613e+00   4.1098032e+02  -1.1758748e+01   1.8329290e+02  -6.2086658e+01   2.7636303e+02   1.8635255e+01   4.0776323e+02  -6.4142671e+01   2.2993645e+02  -2.7930077e+01   1.6345484e+02  -2.4492839e+01   2.2434903e+02  -4.0245342e+01   3.1426419e+02  -5.9846619e+01   3.0409161e+02  -2.1628942e+01   2.1810548e+02  -2.4589729e+01   2.3955774e+02  -2.3798168e+01   2.1674774e+02  -1.7188206e+01   1.5646742e+02  -6.5938361e+01   5.0598581e+02  -4.8503703e+01   1.7979419e+02  -2.5456116e+01   5.6439484e+02  -6.3709974e+01   4.1310935e+02  -2.1957458e+01   1.2873613e+02  -3.1152439e+01   2.0341129e+02   1.9087097e+00   3.0165303e+02  -3.3237945e+01   2.7885258e+02  -3.1787884e+01   2.2841323e+02  -2.1727574e+01   1.8063677e+02  -7.2770710e+00   1.6917968e+02  -1.7963729e+01   1.2657387e+02  -7.9107484e+00   4.2967935e+02  -2.2019187e+01   1.6961323e+02  -3.3189058e+01   1.7967000e+02  -1.6920697e+01   2.1101548e+02  -5.0873677e+00   2.6676226e+02  -2.2751948e+01   4.9437839e+02  -5.1214142e+01   1.6903065e+02  -3.8439548e+01   2.0779871e+02  -1.6696477e+01
   2.8123290e+02  -2.9062503e+01   1.9431226e+02  -2.8627561e+01   4.4554258e+02  -6.5012116e+01   2.5509452e+02  -3.1595948e+01   2.4657774e+02  -1.5517832e+01   3.7700323e+02  -3.7908645e+01   2.4889032e+02  -2.2646710e+01   2.4373516e+02  -7.3601716e+01   2.4826161e+02  -3.0737381e+01   2.8984839e+02  -2.7790452e+01   1.7778000e+02  -4.2966594e+01   1.5903129e+02  -7.2260245e+01   2.5168355e+02  -5.0634361e+01   2.6001323e+02  -1.8690413e+01   3.2859194e+02  -9.4615484e+00   2.4345742e+02  -2.7708529e+01   3.0870303e+02  -3.6851945e+01   4.1632303e+02  -2.3891545e+01   2.0067387e+02  -1.8993265e+01   2.7624613e+02  -3.0113561e+01   4.3488968e+02  -3.3455045e+01   3.7876387e+02  -2.9637561e+01   6.3953355e+02  -1.6282039e+01   1.8641290e+02  -3.3055613e+01   2.0540806e+02  -2.0503935e+01   4.7037226e+02  -4.4578490e+01   2.2098323e+02   4.7843871e-01   3.9590871e+02  -9.2507613e+00   4.0836032e+02  -3.1549148e+01   2.5229290e+02  -4.9186658e+01   3.1160303e+02   1.7396055e+01   4.6409323e+02  -6.6219071e+01   2.9822645e+02  -6.8113277e+01   1.8416484e+02  -1.6999639e+01   2.5220903e+02  -4.6334142e+01   3.4207419e+02  -7.8641419e+01   3.8142161e+02  -4.1815342e+01   2.4176548e+02  -2.0532529e+01   2.7121774e+02  -1.8230968e+01   2.1617774e+02  -4.1192606e+01   2.5637742e+02  -3.6881161e+01   5.2693581e+02  -4.0759703e+01   1.7455419e+02  -3.3036916e+01   6.3073484e+02  -5.7927174e+01   4.0767935e+02  -3.7663058e+01   1.5083613e+02  -2.1730439e+01   2.5579129e+02  -3.2181690e+01   2.9755303e+02  -1.1999453e+00   3.0237258e+02  -3.1669484e+01   2.3679323e+02  -3.9307974e+01   2.3439677e+02  -3.2537871e+01   2.2922968e+02  -2.2627729e+01   1.2143387e+02  -1.5449548e+01   5.1443935e+02  -4.8039987e+01   1.8233323e+02  -3.7546658e+01   2.2095000e+02  -2.5553097e+01   2.0725548e+02  -8.8656774e-01   3.3185226e+02  -1.4909148e+01   5.6632839e+02  -5.5830142e+01   2.2284065e+02  -4.4074348e+01   2.6846871e+02  -6.5000774e+00
   2.1152290e+02  -3.5955703e+01   1.4498226e+02  -4.7961161e+01   2.9830258e+02  -8.2182916e+01   2.0219452e+02  -4.0323948e+01   1.8985774e+02  -1.8890232e+01   3.4666323e+02  -4.0481445e+01   2.1204032e+02  -4.2098710e+01   1.8116516e+02  -5.7216116e+01   1.8667161e+02  -3.3280181e+01   2.3799839e+02  -2.1352452e+01   1.5340000e+02  -3.6786194e+01   1.3422129e+02  -5.3895445e+01   1.7625355e+02  -6.2839961e+01   2.3296323e+02  -2.2236413e+01   2.9519194e+02  -2.0389548e+01   1.7316742e+02  -2.7805329e+01   2.2603303e+02  -1.9758345e+01   3.9979303e+02  -2.5709145e+01   1.8895387e+02  -2.2005665e+01   2.7567613e+02  -2.5107961e+01   3.7873968e+02  -2.7013045e+01   3.1886387e+02  -4.8845561e+01   4.8091355e+02  -1.9642439e+01   1.5222290e+02  -2.6030413e+01   1.4116806e+02  -3.7934735e+01   3.9151226e+02  -2.4929690e+01   1.9426323e+02  -4.3143961e+01   3.3095871e+02  -2.2214761e+01   2.9136032e+02  -5.9559148e+01   1.8395290e+02  -7.4379458e+01   2.3198303e+02   5.0956547e+00   3.6128323e+02  -5.7134271e+01   2.1184645e+02  -3.5532877e+01   1.5364484e+02  -2.9278039e+01   1.9639903e+02  -4.6869342e+01   2.6036419e+02  -8.0064619e+01   2.8147161e+02  -3.4969342e+01   2.0115548e+02  -2.1937290e+00   2.3493774e+02  -4.3568568e+01   1.7831774e+02  -2.8693806e+01   1.7746742e+02  -5.9038361e+01   4.1679581e+02  -2.4988503e+01   1.8722419e+02  -2.5860516e+01   6.3258484e+02  -6.9405174e+01   4.0572935e+02  -4.6367058e+01   8.7886129e+01  -3.2314439e+01   2.0950129e+02  -3.1668490e+01   2.9227303e+02  -2.0587545e+01   2.3989258e+02  -2.1201084e+01   1.9336323e+02  -2.9503574e+01   2.3501677e+02  -3.3677471e+01   1.9207968e+02  -2.5085729e+01   1.1229387e+02  -9.9583484e+00   4.4115935e+02  -1.6847587e+01   1.6661323e+02  -3.7289058e+01   1.4338000e+02  -2.1537497e+01   1.7254548e+02  -1.4959768e+01   2.2223226e+02  -3.7569548e+01   4.5237839e+02  -4.2524142e+01   1.4308065e+02  -4.1173548e+01   1.9870871e+02  -1.5349277e+01
   2.6494290e+02  -3.0799303e+01   1.7164226e+02  -4.8243961e+01   2.9206258e+02  -4.7403716e+01   2.1262452e+02  -2.4958348e+01   2.0761774e+02  -1.2401032e+01   3.5181323e+02  -5.5463445e+01   1.7159032e+02  -4.0562710e+01   1.6697516e+02  -7.7370916e+01   2.0438161e+02  -3.8996981e+01   2.7251839e+02  -1.8684052e+01   1.8349000e+02  -2.9903394e+01   1.4498129e+02  -5.2616245e+01   2.0125355e+02  -4.4409961e+01   2.4648323e+02  -1.3558013e+01   2.4704194e+02  -3.2375484e+00   1.9387742e+02  -3.2362129e+01   2.4570303e+02  -1.8761945e+01   4.1384303e+02  -1.0313145e+01   1.6605387e+02  -2.2553665e+01   2.8919613e+02  -2.2379561e+01   3.7359968e+02  -3.2551845e+01   3.1112387e+02  -2.1546361e+01   5.1600355e+02  -5.0309639e+01   1.6512290e+02  -3.3492413e+01   1.5250806e+02  -4.6019355e+00   4.0447226e+02  -3.2356490e+01   1.8645323e+02  -2.7519161e+01   3.1590871e+02  -1.1220761e+01   2.9879032e+02  -5.1403548e+01   1.6500290e+02  -7.4343458e+01   2.5298303e+02   1.5225655e+01   3.5628323e+02  -5.7874271e+01   2.4098645e+02  -4.7534077e+01   1.5140484e+02  -3.9288839e+01   2.2539903e+02  -3.7709342e+01   2.5965419e+02  -5.2007819e+01   2.8223161e+02  -4.0360142e+01   1.9300548e+02  -3.6581729e+01   2.5669774e+02  -2.6739368e+01   1.6426774e+02  -7.7098065e+00   1.5432742e+02  -3.3097161e+01   2.7631581e+02  -2.0040103e+01   1.6727419e+02  -2.9834516e+01   5.5273484e+02  -4.6737174e+01   4.5548935e+02  -1.2057858e+01   8.9976129e+01  -1.8481639e+01   2.1217129e+02  -2.4502090e+01   2.8008303e+02  -3.4042345e+01   2.3761258e+02  -2.5058684e+01   1.9860323e+02  -1.3202774e+01   2.0401677e+02  -1.6007471e+01   1.4841968e+02  -1.3112929e+01   8.9913871e+01  -9.6879484e+00   4.5677935e+02  -3.1047187e+01   1.5276323e+02  -2.4841058e+01   1.7181000e+02   9.1381032e+00   2.0439548e+02  -2.0277768e+01   2.7761226e+02  -2.9569948e+01   5.0175839e+02  -2.4704542e+01   1.1812065e+02  -2.2556748e+01   1.7603871e+02  -7.4856774e+00
   2.5885290e+02  -3.5362103e+01   1.8964226e+02  -5.9823961e+01   4.1082258e+02  -4.8284516e+01   2.1552452e+02  -6.2000348e+01   2.2185774e+02   1.4097677e+00   3.9300323e+02  -6.6088645e+01   2.0104032e+02  -5.3068710e+01   2.2611516e+02  -6.9952116e+01   2.5214161e+02  -4.2227781e+01   2.8708839e+02  -1.9709652e+01   1.9916000e+02  -6.1346994e+01   1.8836129e+02  -5.0086645e+01   2.4968355e+02  -6.9714361e+01   2.8467323e+02  -2.5763213e+01   3.3564194e+02  -4.7475548e+01   2.2873742e+02  -4.1010929e+01   3.0651303e+02  -4.2726745e+01   3.6155303e+02  -2.6129945e+01   2.4029387e+02  -2.6692865e+01   2.7690613e+02  -5.5826361e+01   3.9493968e+02  -1.5779045e+01   3.3912387e+02  -4.2366361e+01   5.4705355e+02  -2.4883639e+01   1.8555290e+02  -1.7556813e+01   1.7245806e+02  -3.7867935e+01   4.9732226e+02  -3.7204490e+01   2.5183323e+02  -1.3889561e+01   3.6864871e+02  -1.3539961e+01   3.8679032e+02  -1.5943548e+01   2.0514290e+02  -7.0264658e+01   2.7089303e+02   1.7272855e+01   3.9586323e+02  -6.0380671e+01   2.8665645e+02  -3.9757677e+01   1.7997484e+02  -1.9384439e+01   2.6162903e+02  -3.1797742e+01   3.3336419e+02  -9.4614619e+01   3.6680161e+02  -3.4695742e+01   2.4686548e+02  -2.2230529e+01   2.3179774e+02  -3.0557368e+01   2.0564774e+02  -2.5490206e+01   2.0751742e+02  -4.6872361e+01   3.5884581e+02   3.9774968e+00   1.8084419e+02  -3.1390116e+01   6.8458484e+02  -5.9995174e+01   4.6800935e+02  -6.6294581e+00   1.3259613e+02  -3.7511239e+01   2.2974129e+02  -3.8717690e+01   2.9003303e+02  -2.2358345e+01   2.5027258e+02  -7.8814839e+00   2.4903323e+02  -3.9567174e+01   2.3296677e+02  -1.9423471e+01   2.1103968e+02  -4.2625290e+00   1.2238387e+02  -1.6005548e+01   4.8039935e+02  -2.7216787e+01   2.1676323e+02  -1.7061058e+01   1.9453000e+02  -3.1399497e+01   2.1330548e+02  -1.6560568e+01   3.2576226e+02  -7.7619484e+00   5.7213839e+02  -3.3384942e+01   1.5179065e+02  -2.5440348e+01   2.4094871e+02  -2.8968477e+01
   2.5775290e+02  -1.9894103e+01   1.3560226e+02  -3.2930761e+01   2.7206258e+02  -4.5613716e+01   1.8590452e+02  -3.8820748e+01   1.8047774e+02  -8.5198323e+00   3.8004323e+02  -3.2001845e+01   1.4569032e+02  -3.1590710e+01   1.8516516e+02  -7.1726116e+01   1.8673161e+02  -1.1994981e+01   2.4532839e+02  -1.2318852e+01   1.4754000e+02  -6.1267394e+01   1.3117129e+02  -6.4371445e+01   1.7263355e+02  -6.2400361e+01   1.8648323e+02  -1.5758013e+01   2.5689194e+02  -3.1375548e+01   1.8549742e+02  -2.0501729e+01   2.3336303e+02  -4.0534745e+01   4.0284303e+02  -1.9093145e+01   1.7210387e+02  -3.3807665e+01   2.4386613e+02  -2.2563161e+01   3.8840968e+02  -3.1306645e+01   3.3649387e+02  -2.0835961e+01   5.0248355e+02  -5.2708039e+01   1.4398290e+02  -2.7231213e+01   1.5878806e+02  -2.3064335e+01   3.6075226e+02  -4.7088890e+01   1.7679323e+02  -1.5936361e+01   3.3769871e+02  -2.6113961e+01   3.0392032e+02  -4.4563948e+01   1.5486290e+02  -6.5392258e+01   2.3317303e+02  -2.3795453e+00   3.4928323e+02  -7.0704271e+01   2.0736645e+02  -3.2124477e+01   1.3397484e+02  -2.2794439e+01   1.8377903e+02  -3.5859742e+01   2.5265419e+02  -8.4727819e+01   2.4409161e+02  -3.2168942e+01   1.7086548e+02  -1.1430529e+01   2.0817774e+02  -3.3667768e+01   1.7745774e+02  -5.4335006e+01   1.5489742e+02  -5.2332761e+01   2.3817581e+02  -2.6228903e+01   1.9689419e+02  -1.6584116e+01   5.4268484e+02  -8.5453174e+01   4.7524935e+02  -2.8168658e+01   8.6546129e+01  -3.5687239e+01   2.1998129e+02  -1.4606890e+01   3.1865303e+02  -3.5479453e+00   2.2732258e+02  -1.7955484e+01   1.7336323e+02  -1.6373574e+01   1.9682677e+02  -1.4862271e+01   1.7431968e+02  -3.6094929e+01   9.6953871e+01  -2.4921148e+01   4.7062935e+02  -4.8625187e+01   1.6600323e+02  -2.0330258e+01   1.6757000e+02  -1.5952697e+01   1.7320548e+02  -2.2682568e+01   2.0547226e+02  -2.0898748e+01   4.0084839e+02  -4.5011742e+01   1.1941065e+02  -3.0799948e+01   2.0727871e+02  -1.8654877e+01
   2.8961290e+02  -4.3492903e+01   1.4236226e+02  -3.1941561e+01   2.8592258e+02  -9.1432516e+01   2.0685452e+02  -5.5786748e+01   1.8138774e+02  -1.8642632e+01   3.3028323e+02  -3.0741045e+01   1.6659032e+02  -3.2162710e+01   1.8597516e+02  -5.9170916e+01   1.7661161e+02  -3.6185381e+01   2.3780839e+02  -2.8427252e+01   1.7669000e+02  -1.3069394e+01   1.3098129e+02  -4.0256245e+01   2.0472355e+02  -4.3827561e+01   1.9629323e+02  -1.7592813e+01   2.6599194e+02  -1.2403548e+01   1.6302742e+02  -9.0841290e+00   2.3679303e+02  -3.1289145e+01   4.3408303e+02  -1.4552345e+01   1.5733387e+02  -3.0626065e+01   2.8390613e+02  -3.7766361e+01   4.0902968e+02  -2.7626245e+01   3.2960387e+02  -3.7604761e+01   4.8191355e+02  -4.1872439e+01   1.6107290e+02  -1.2828413e+01   1.5754806e+02  -3.3155135e+01   3.3161226e+02  -2.7137690e+01   1.7122323e+02  -4.3907613e+00   2.9969871e+02  -5.0073961e+01   3.4936032e+02  -4.1759148e+01   1.7848290e+02  -5.9751858e+01   2.2651303e+02   9.5332547e+00   3.2876323e+02  -6.1442671e+01   2.0436645e+02  -3.5124477e+01   1.4859484e+02  -3.0304039e+01   1.9629903e+02  -2.9341342e+01   2.7993419e+02  -1.0477022e+02   2.6214161e+02  -5.3322942e+01   1.9472548e+02  -1.6059329e+01   1.9821774e+02  -2.1200968e+01   1.6931774e+02  -1.4203806e+01   1.4946742e+02  -5.4518361e+01   2.5622581e+02  -3.4192903e+01   1.7627419e+02  -3.1934516e+01   4.7739484e+02  -4.7519974e+01   4.5791935e+02  -3.6682258e+01   1.1273613e+02  -3.8872439e+01   2.1722129e+02  -3.3906090e+01   2.7212303e+02  -3.2875545e+01   2.6566258e+02  -7.3026839e+00   1.6912323e+02  -2.0944374e+01   2.0767677e+02  -2.2010271e+01   1.8184968e+02  -3.5497329e+01   1.0467387e+02  -1.8208748e+01   4.2658935e+02  -3.6441987e+01   1.7019323e+02  -3.9235458e+01   1.5838000e+02  -3.5887497e+01   1.7520548e+02  -7.6025677e+00   1.9919226e+02  -2.8726348e+01   4.0708839e+02  -3.0180942e+01   1.4960065e+02  -3.9355148e+01   1.8751871e+02  -1.4314077e+01
   2.2266290e+02  -4.8986903e+01   1.4512226e+02  -3.6782361e+01   2.2196258e+02  -6.7315716e+01   1.7547452e+02  -5.0226348e+01   1.7085774e+02  -2.7030232e+01   3.1147323e+02  -2.1996245e+01   1.4999032e+02  -4.1434710e+01   1.3892516e+02  -7.7886916e+01   2.0197161e+02  -5.3684181e+01   1.9360839e+02  -2.3561252e+01   1.4178000e+02  -4.9616594e+01   1.2612129e+02  -7.0817445e+01   1.8825355e+02  -4.5269961e+01   1.8424323e+02  -3.7338813e+01   2.6114194e+02  -3.7365548e+01   1.6102742e+02  -1.1594129e+01   2.2970303e+02  -4.9481945e+01   4.2617303e+02  -3.9769545e+01   1.5257387e+02  -5.3435265e+01   2.8109613e+02  -5.1641561e+01   4.0540968e+02  -2.7426645e+01   2.6055387e+02  -3.1180761e+01   4.9267355e+02  -3.9443239e+01   1.6093290e+02  -2.2107213e+01   1.1893806e+02  -1.4306335e+01   3.4056226e+02  -3.5763690e+01   1.7783323e+02  -1.6069561e+01   3.7748871e+02  -4.4037161e+01   2.7917032e+02  -3.8213948e+01   1.5481290e+02  -7.3478258e+01   2.0379303e+02  -3.0791453e+00   2.7962323e+02  -8.9791471e+01   2.2331645e+02  -4.7310477e+01   1.6412484e+02  -5.8976439e+01   2.1134903e+02  -2.3925342e+01   2.2031419e+02  -9.0860619e+01   2.5528161e+02  -3.4154142e+01   1.7395548e+02  -1.9817729e+01   1.7855774e+02  -1.5868168e+01   1.4774774e+02  -3.8338206e+01   1.3942742e+02  -5.9375161e+01   2.0664581e+02  -4.3516503e+01   1.6051419e+02  -3.1433716e+01   5.4701484e+02  -5.3509574e+01   4.3591935e+02  -4.4592258e+01   8.4506129e+01  -4.2954039e+01   1.7084129e+02  -2.6965690e+01   2.6284303e+02  -3.5613145e+01   2.3042258e+02  -2.7153484e+01   1.6460323e+02  -8.7227742e+00   2.0458677e+02  -4.8193071e+01   1.6269968e+02  -3.5305329e+01   7.9523871e+01  -3.2246748e+01   4.1339935e+02  -3.5666787e+01   1.6309323e+02  -3.8717458e+01   1.7005000e+02  -1.4961097e+01   1.5444548e+02  -2.0511768e+01   2.0633226e+02  -1.4777548e+01   4.6094839e+02  -4.3109742e+01   1.1384065e+02  -3.2924348e+01   1.9184871e+02  -1.6370477e+01
   2.6671290e+02  -3.2800903e+01   1.3231226e+02  -3.5757561e+01   2.5192258e+02  -7.1622516e+01   1.5981452e+02  -5.1693548e+01   1.7261774e+02  -1.8601032e+01   3.1247323e+02  -4.8836245e+01   1.7299032e+02  -4.3024710e+01   1.8197516e+02  -7.6420916e+01   1.6891161e+02  -3.5159381e+01   1.8632839e+02  -4.0508852e+01   1.5607000e+02  -4.1039794e+01   1.3931129e+02  -4.3542645e+01   1.6306355e+02  -5.0304761e+01   2.2296323e+02  -3.0486413e+01   2.5114194e+02  -1.7865548e+01   1.6602742e+02  -3.2274129e+01   2.0546303e+02  -1.4782745e+01   4.3398303e+02  -2.7114345e+01   1.4305387e+02  -1.0536645e+00   2.6767613e+02  -3.8137961e+01   3.8145968e+02  -4.2230645e+01   2.8181387e+02  -3.0991561e+01   4.3343355e+02  -5.8324039e+01   1.4650290e+02  -4.6862813e+01   1.5345806e+02  -3.2067935e+01   3.4047226e+02  -4.2136490e+01   1.7064323e+02  -1.9014361e+01   3.5858871e+02  -3.8575161e+01   3.0586032e+02  -1.0099148e+01   1.6729290e+02  -6.1576658e+01   2.1951303e+02   6.2832547e+00   2.8757323e+02  -7.2997471e+01   1.9974645e+02  -4.2134877e+01   1.3240484e+02  -2.5048839e+01   1.8567903e+02  -4.3771742e+01   2.0555419e+02  -7.8769819e+01   2.6318161e+02  -4.9166142e+01   1.4695548e+02  -3.2277729e+01   2.1021774e+02  -3.6300968e+01   1.5464774e+02  -4.0990206e+01   1.6694742e+02  -6.6386761e+01   2.2212581e+02  -3.9654903e+01   1.5765419e+02  -4.0154916e+01   5.5225484e+02  -5.0648774e+01   4.0872935e+02  -1.0987058e+01   1.0883613e+02  -2.9470439e+01   1.9350129e+02  -4.2728490e+01   2.3198303e+02  -2.2904345e+01   1.9194258e+02  -1.9885084e+01   1.7603323e+02  -3.1397174e+01   2.4320677e+02  -1.3622671e+01   1.6726968e+02  -2.9140929e+01   1.1495387e+02  -1.4981148e+01   4.5924935e+02  -3.4004787e+01   1.6590323e+02  -2.8042258e+01   1.5629000e+02  -2.5910297e+01   1.3178548e+02  -2.2088968e+01   2.4504226e+02  -2.7874348e+01   4.4727839e+02  -6.0306142e+01   1.2841065e+02  -2.2849948e+01   2.1289871e+02  -3.0104477e+01
   2.4961290e+02  -4.2862903e+01   1.4160226e+02  -1.9550761e+01   2.0730258e+02  -7.7902916e+01   1.9966452e+02  -4.9351548e+01   1.6719774e+02  -8.9274323e+00   4.0623323e+02  -3.9057045e+01   1.5679032e+02  -3.9578710e+01   1.4225516e+02  -7.5533316e+01   1.6326161e+02  -4.2647381e+01   2.0180839e+02  -3.6597252e+01   1.2645000e+02  -4.0240194e+01   1.3774129e+02  -6.5137045e+01   1.5077355e+02  -3.9801561e+01   1.8039323e+02  -2.1940813e+01   2.0619194e+02  -6.2695484e+00   1.5726742e+02  -2.8003329e+01   2.0384303e+02  -1.9513145e+01   4.5789303e+02  -2.1837145e+01   1.3243387e+02  -2.1204065e+01   2.6024613e+02  -5.2923561e+01   3.6740968e+02  -3.0246645e+01   3.0291387e+02  -1.8149561e+01   3.8200355e+02  -5.4679639e+01   1.1898290e+02  -3.5131213e+01   1.4859806e+02  -2.3389135e+01   3.0680226e+02  -5.2962890e+01   1.6855323e+02  -4.8971613e+00   3.2258871e+02  -6.4851613e+00   3.1698032e+02  -9.9887484e+00   1.8171290e+02  -7.2730258e+01   2.1089303e+02  -1.1317145e+01   2.8700323e+02  -5.5291871e+01   1.7050645e+02  -5.0895677e+01   1.1978484e+02  -3.4899239e+01   1.5820903e+02  -2.5194142e+01   2.3731419e+02  -8.7120619e+01   2.4380161e+02  -3.3905742e+01   1.6662548e+02  -1.1951329e+01   2.0407774e+02  -2.2149768e+01   1.3631774e+02  -2.8043806e+01   1.4361742e+02  -5.4860361e+01   2.1917581e+02  -4.1038903e+01   1.6694419e+02  -1.6378116e+01   5.5463484e+02  -5.6739174e+01   3.9234935e+02  -1.2766658e+01   9.2356129e+01  -5.3420387e+00   1.9103129e+02  -1.1340890e+01   2.7198303e+02  -3.2814345e+01   2.3794258e+02  -2.8755084e+01   1.4712323e+02  -3.6374374e+01   2.1882677e+02  -3.0672271e+01   1.3741968e+02  -2.8802929e+01   9.6763871e+01  -2.3575948e+01   4.3653935e+02  -3.1667987e+01   1.5466323e+02  -3.0183058e+01   1.5495000e+02  -1.7653097e+01   1.6573548e+02  -3.1564968e+01   2.1547226e+02  -2.6508748e+01   4.3356839e+02  -4.8779342e+01   1.1708065e+02  -3.0563548e+01   1.5917871e+02  -1.1046877e+01
   2.3337290e+02  -1.6373703e+01   1.4188226e+02  -5.8283161e+01   2.5758258e+02  -7.4355316e+01   1.7485452e+02  -5.2896748e+01   1.6433774e+02  -1.4848632e+01   3.3143323e+02  -3.6353045e+01   1.7384032e+02  -4.3892710e+01   1.5316516e+02  -9.1736116e+01   1.7597161e+02  -3.3664181e+01   2.0475839e+02  -2.4363252e+01   1.6259000e+02  -4.1711394e+01   1.4003129e+02  -6.6120245e+01   1.7301355e+02  -5.0720761e+01   2.0220323e+02  -1.7875613e+01   2.3484194e+02  -2.3811548e+01   1.4826742e+02  -1.5003329e+01   2.0451303e+02  -2.6326745e+01   4.0246303e+02  -1.9642745e+01   1.5248387e+02  -2.0668065e+01   2.8505613e+02  -4.9008361e+01   3.4954968e+02  -1.0867845e+01   3.1707387e+02  -4.5492361e+01   4.0267355e+02  -2.8143239e+01   1.2855290e+02  -2.8846813e+01   1.4302806e+02  -9.9435355e+00   3.0885226e+02  -4.5126890e+01   1.5402323e+02  -6.8247613e+00   2.7700871e+02  -1.1738761e+01   2.9892032e+02  -2.5663948e+01   1.8605290e+02  -7.3887458e+01   2.1017303e+02   3.8404547e+00   3.0833323e+02  -8.4038271e+01   1.8941645e+02  -5.0358477e+01   1.2540484e+02  -3.5258839e+01   1.9496903e+02  -4.1374942e+01   2.4698419e+02  -8.7604219e+01   2.3785161e+02  -3.4379742e+01   1.5634548e+02  -1.8938929e+01   2.4307774e+02  -3.1499768e+01   1.4817774e+02  -2.0562606e+01   1.4146742e+02  -5.9158361e+01   2.3022581e+02  -3.8872903e+01   1.5798419e+02  -3.2661316e+01   4.7792484e+02  -5.9172374e+01   4.1577935e+02  -2.8171058e+01   8.3266129e+01  -2.0564839e+01   1.7745129e+02  -3.3204490e+01   2.5622303e+02  -1.5603545e+01   1.7518258e+02  -8.7428387e-01   1.5851323e+02  -3.0325574e+01   2.2187677e+02  -2.3436271e+01   1.5741968e+02  -2.0502929e+01   8.5813871e+01  -1.0509948e+01   4.3710935e+02  -1.2423587e+01   1.6742323e+02  -2.6353858e+01   1.4805000e+02  -1.5251097e+01   1.7363548e+02  -5.0969677e+00   2.0152226e+02  -2.7962748e+01   3.9889839e+02  -4.3665742e+01   1.4679065e+02  -4.0280348e+01   1.5351871e+02  -1.2454077e+01
   2.3280290e+02  -4.3088103e+01   1.4807226e+02  -1.8448361e+01   3.3154258e+02  -8.4892116e+01   2.1176452e+02  -5.7699548e+01   1.8352774e+02  -2.0663832e+01   3.8447323e+02  -4.6596245e+01   1.9909032e+02  -6.0962710e+01   2.1378516e+02  -7.7495716e+01   1.9491161e+02  -1.4469381e+01   2.7299839e+02  -9.9124516e+00   1.6183000e+02  -5.5740594e+01   1.7422129e+02  -5.2625445e+01   2.1782355e+02  -4.6445561e+01   2.4177323e+02  -1.8331213e+01   3.2674194e+02  -3.3513548e+01   2.1302742e+02  -2.2944129e+01   3.0460303e+02  -2.4423945e+01   4.1755303e+02  -1.3319945e+01   2.0638387e+02  -3.2740065e+01   2.6943613e+02  -6.0708761e+01   3.5140968e+02  -3.2346645e+01   3.3002387e+02  -3.7478361e+01   5.2077355e+02  -3.5641239e+01   1.6150290e+02  -1.6962813e+01   1.4169806e+02  -1.3167135e+01   3.8794226e+02  -1.6454090e+01   2.0888323e+02   2.2564387e+00   3.4332871e+02  -3.3414361e+01   2.9879032e+02  -2.5783548e+01   2.2138290e+02  -6.3423858e+01   2.4584303e+02  -1.5314533e-01   3.5995323e+02  -7.3407871e+01   2.0270645e+02  -5.0711677e+01   1.3826484e+02  -1.6567639e+01   2.1982903e+02  -3.4503742e+01   2.7765419e+02  -5.6587819e+01   2.7380161e+02  -4.4735742e+01   2.2734548e+02   2.5710710e+00   2.0826774e+02  -2.9094968e+01   1.9760774e+02  -3.0137006e+01   1.9608742e+02  -5.4197961e+01   2.9403581e+02  -4.4217703e+01   1.7265419e+02  -3.0024916e+01   5.3497484e+02  -6.6886374e+01   4.7177935e+02  -3.5171058e+01   1.0035613e+02  -1.6272039e+01   2.5722129e+02  -2.4876090e+01   3.1265303e+02  -3.7497945e+01   2.5408258e+02  -2.0566284e+01   1.8898323e+02  -3.2053174e+01   2.0691677e+02  -6.1894710e+00   1.9079968e+02  -3.9313329e+01   1.1048387e+02  -1.1433548e+01   5.0872935e+02  -2.5103187e+01   2.1714323e+02  -3.1041458e+01   1.9486000e+02  -3.0995897e+01   1.9125548e+02  -1.0936568e+01   2.4104226e+02  -3.5604348e+01   4.7342839e+02  -4.4628142e+01   1.3736065e+02  -4.5185948e+01   2.1403871e+02  -2.5815677e+01
   2.2456290e+02  -4.0288903e+01   1.3655226e+02  -2.5436761e+01   2.8892258e+02  -6.0622516e+01   1.9352452e+02  -4.1010348e+01   1.7642774e+02  -2.4195832e+01   3.3609323e+02  -1.3585845e+01   1.8899032e+02  -4.4304710e+01   1.5363516e+02  -6.6013716e+01   2.1038161e+02  -4.0946981e+01   2.4108839e+02  -2.6929652e+01   1.5654000e+02  -4.6887394e+01   1.5012129e+02  -5.5167445e+01   1.7106355e+02  -4.1464761e+01   2.2901323e+02  -2.1210413e+01   2.9419194e+02  -2.6059548e+01   1.8292742e+02  -3.1676129e+01   2.1351303e+02  -5.7946745e+01   4.1179303e+02  -2.7909145e+01   1.7657387e+02  -4.8065265e+01   2.4009613e+02  -3.4931561e+01   3.6135968e+02  -4.4622645e+01   3.1776387e+02  -1.0387561e+01   4.8581355e+02  -2.5654439e+01   1.5584290e+02  -2.4130013e+01   1.5226806e+02  -3.7302735e+01   3.4313226e+02  -1.8349290e+01   1.7950323e+02  -8.0531613e+00   3.1869871e+02  -7.0739613e+00   2.8154032e+02  -2.8833548e+01   1.9419290e+02  -6.2768658e+01   2.0860303e+02   2.1726055e+01   3.3147323e+02  -7.5279471e+01   2.1293645e+02  -4.1380077e+01   1.4988484e+02  -2.7547239e+01   1.9462903e+02  -3.0107742e+01   2.4731419e+02  -7.9970619e+01   2.7966161e+02  -3.1104542e+01   1.7467548e+02  -2.3305329e+01   2.1593774e+02  -1.3328568e+01   1.6241774e+02  -2.0031806e+01   1.2680742e+02  -4.2225561e+01   2.2498581e+02  -2.4313703e+01   1.8446419e+02  -9.9697161e+00   5.5368484e+02  -4.6813174e+01   4.4596935e+02  -2.0156258e+01   9.6026129e+01  -2.8925639e+01   1.8360129e+02  -2.8026490e+01   2.8241303e+02  -4.5458745e+01   2.1723258e+02  -1.6858284e+01   1.5832323e+02  -3.4220374e+01   2.0872677e+02  -1.8674271e+01   1.7179968e+02  -1.8313329e+01   1.0367387e+02  -2.9838748e+01   4.8386935e+02  -3.3594387e+01   1.8228323e+02  -7.0126581e+00   1.6072000e+02  -1.3884697e+01   1.8463548e+02  -6.4569677e+00   2.2952226e+02  -2.3202748e+01   3.2270839e+02  -3.7620542e+01   1.1370065e+02  -1.7633148e+01   1.7446871e+02  -1.3460077e+01
   2.0933290e+02  -3.8540503e+01   1.2645226e+02  -3.1858761e+01   1.8515258e+02  -7.8940916e+01   1.6419452e+02  -5.2043948e+01   1.5219774e+02  -1.9777432e+01   2.8028323e+02  -3.0121045e+01   1.5689032e+02  -4.3536710e+01   1.4578516e+02  -8.0055716e+01   1.6891161e+02  -3.6799381e+01   1.7708839e+02  -2.2099652e+01   1.3130000e+02  -5.3158194e+01   1.2146129e+02  -5.4164645e+01   1.3353355e+02  -4.2032361e+01   1.6010323e+02  -1.6697613e+01   2.4239194e+02  -2.6765548e+01   1.2573742e+02  -2.7240929e+01   1.6651303e+02  -2.5526745e+01   4.7117303e+02  -2.2795453e+00   1.1433387e+02  -1.9566065e+01   2.7709613e+02  -5.2131561e+01   3.6302968e+02  -2.8276245e+01   2.6312387e+02  -1.7286361e+01   4.3719355e+02  -2.5334839e+01   1.1507290e+02  -3.7488413e+01   1.1769806e+02  -2.1437135e+01   2.8837226e+02  -2.8158490e+01   1.6941323e+02  -1.4245961e+01   3.8858871e+02  -3.8455161e+01   2.3504032e+02  -3.4243548e+01   2.1443290e+02  -8.7437858e+01   1.8893303e+02   1.8696547e+00   2.3228323e+02  -7.5764271e+01   1.8955645e+02  -4.5699677e+01   1.2250484e+02  -2.8876839e+01   1.5686903e+02  -4.4516942e+01   1.9103419e+02  -7.7468219e+01   2.0380161e+02  -5.0135742e+01   1.2495548e+02  -2.5807729e+01   1.8983774e+02  -3.7480568e+01   1.2536774e+02  -3.8977806e+01   1.0532742e+02  -7.4847161e+01   1.6393581e+02  -3.6049703e+01   1.5979419e+02  -2.4046116e+01   5.4187484e+02  -4.9488374e+01   3.7358935e+02  -3.3845858e+01   9.0356129e+01  -2.9232039e+01   1.4979129e+02  -3.9041690e+01   2.3608303e+02  -2.2182345e+01   2.1080258e+02   9.3161161e+00   1.3970323e+02  -2.6400774e+01   2.0744677e+02  -1.6711871e+01   1.3860968e+02  -2.4468129e+01   7.1383871e+01  -6.3555484e+00   4.0167935e+02  -1.6879187e+01   1.3576323e+02  -2.5341058e+01   1.2329000e+02  -1.0080297e+01   1.3730548e+02  -1.1670568e+01   2.2557226e+02  -2.9836748e+01   3.4756839e+02  -5.3179342e+01   1.1584065e+02  -3.5944348e+01   1.6341871e+02  -1.1146077e+01
   2.2999290e+02  -4.2673303e+01   1.5821226e+02  -3.0169561e+01   2.8654258e+02  -6.0052116e+01   1.7157452e+02  -5.8444348e+01   1.8252774e+02  -1.3683832e+01   3.1628323e+02  -2.7241045e+01   1.7249032e+02  -4.7084710e+01   1.8759516e+02  -8.2250516e+01   1.8297161e+02  -3.3224181e+01   2.2627839e+02  -1.7314852e+01   1.8859000e+02  -4.7601394e+01   1.4160129e+02  -6.0015845e+01   1.8887355e+02  -5.2849561e+01   2.2667323e+02  -2.9543213e+01   2.5414194e+02  -1.3505548e+01   2.0611742e+02  -3.1771329e+01   2.2908303e+02  -2.9152345e+01   4.1222303e+02  -2.5183545e+01   1.7924387e+02  -2.2948865e+01   2.9014613e+02  -3.8125561e+01   4.0616968e+02  -4.3777445e+01   2.6681387e+02  -3.8311561e+01   5.5058355e+02  -4.3266039e+01   1.4612290e+02  -3.1162413e+01   1.4226806e+02  -1.9172735e+01   3.2542226e+02  -3.0552490e+01   1.8198323e+02  -2.4021561e+01   3.7022871e+02  -2.7163613e+00   3.2742032e+02  -2.0003948e+01   2.0433290e+02  -6.2729858e+01   2.2884303e+02   1.6636855e+01   3.2257323e+02  -8.3607471e+01   2.1398645e+02  -3.6704077e+01   1.3750484e+02  -2.2846839e+01   1.8662903e+02  -5.8087742e+01   2.8641419e+02  -8.0908619e+01   2.4676161e+02  -3.0902542e+01   1.8481548e+02  -6.0765290e+00   2.1431774e+02  -3.8678968e+01   1.6650774e+02  -5.0939006e+01   1.5718742e+02  -5.1375961e+01   2.4541581e+02  -1.1278103e+01   1.8727419e+02  -1.6054516e+01   5.4797484e+02  -5.2256374e+01   4.7724935e+02  -4.9608658e+01   1.1997613e+02  -4.4931639e+01   1.7745129e+02  -4.2914490e+01   2.6865303e+02  -3.2357945e+01   2.4608258e+02  -2.4596284e+01   1.9327323e+02  -1.9536374e+01   2.1358677e+02  -2.2533071e+01   2.0422968e+02  -9.3877290e+00   9.1193871e+01  -1.1510348e+01   4.2148935e+02  -3.4743987e+01   1.6295323e+02  -1.5616258e+01   1.7543000e+02  -4.2914968e+00   1.9997548e+02  -2.8354168e+01   2.3947226e+02  -3.4188748e+01   4.5127839e+02  -3.8666142e+01   1.3227065e+02  -4.8778748e+01   1.8922871e+02  -2.9540877e+01
   2.0509290e+02  -3.7491303e+01   1.4474226e+02  -2.8851961e+01   2.3439258e+02  -6.8220116e+01   1.3271452e+02  -4.9185548e+01   1.7538774e+02  -1.3492632e+01   3.6933323e+02  -5.0485045e+01   1.5369032e+02  -5.9980710e+01   1.4711516e+02  -6.7442116e+01   1.5691161e+02  -2.4259381e+01   1.7075839e+02  -2.8783252e+01   1.4473000e+02  -2.9852594e+01   1.2655129e+02  -4.6471845e+01   1.6372355e+02  -3.2167561e+01   1.8901323e+02  -3.6720413e+01   2.5559194e+02  -1.3715484e+00   1.5121742e+02  -1.6519329e+01   2.2322303e+02  -3.2873545e+01   4.5679303e+02  -3.1649145e+01   1.5800387e+02  -2.8869665e+01   2.6614613e+02  -6.6345561e+01   4.1131968e+02  -4.0379445e+01   2.9891387e+02  -1.3039561e+01   4.8372355e+02  -4.9107239e+01   1.2488290e+02  -4.4843213e+01   1.3312806e+02  -2.1051535e+01   3.0766226e+02  -5.0991690e+01   1.8436323e+02  -9.1619613e+00   3.4658871e+02   1.3694839e+01   2.9848032e+02  -4.6508748e+01   1.9386290e+02  -6.4272258e+01   2.1046303e+02  -1.2612745e+01   3.2590323e+02  -5.1873871e+01   2.0927645e+02  -3.2807277e+01   1.2859484e+02  -2.5604039e+01   1.7653903e+02  -2.5140542e+01   2.2322419e+02  -6.3803419e+01   2.2614161e+02  -5.5632942e+01   1.4686548e+02   2.1994710e+00   1.9479774e+02  -3.8977368e+01   1.5174774e+02  -3.6418206e+01   1.2175742e+02  -5.6351561e+01   2.0188581e+02  -3.0565703e+01   1.4251419e+02  -2.2043716e+01   5.5458484e+02  -3.1115174e+01   4.5358935e+02  -3.7145858e+01   8.1786129e+01  -2.8396439e+01   1.4784129e+02  -2.8165690e+01   2.6074303e+02  -1.6205145e+01   2.3642258e+02  -2.3963484e+01   1.4903323e+02  -9.8571742e+00   2.3948677e+02  -1.4745071e+01   1.5207968e+02  -1.3115729e+01   9.1003871e+01  -2.1165148e+01   4.4058935e+02  -1.5891987e+01   1.3185323e+02  -1.3738258e+01   1.5676000e+02  -2.2037897e+01   1.5616548e+02  -1.4419368e+01   2.1304226e+02  -2.3174348e+01   4.5951839e+02  -3.1705342e+01   9.3410645e+01  -2.5959948e+01   1.6236871e+02  -1.4592077e+01
   2.3133290e+02  -4.4450503e+01   1.4707226e+02  -2.3128361e+01   3.0573258e+02  -4.6447316e+01   1.6690452e+02  -6.0640748e+01   2.0695774e+02   1.9817677e+00   3.6947323e+02  -3.4776245e+01   1.8484032e+02  -4.8872710e+01   1.6963516e+02  -7.6673716e+01   1.9938161e+02  -5.5066981e+01   2.1622839e+02  -1.3560852e+01   1.7254000e+02  -6.0027394e+01   1.4627129e+02  -4.7909445e+01   1.9477355e+02  -4.2601561e+01   2.4639323e+02  -1.9220813e+01   2.6389194e+02  -9.3355484e+00   1.8830742e+02  -3.0486529e+01   2.5641303e+02  -3.0958745e+01   4.0441303e+02  -1.3988745e+01   1.8524387e+02  -2.2708865e+01   2.2986613e+02  -5.3443161e+01   3.9593968e+02  -3.2289045e+01   2.9823387e+02  -2.6985161e+01   4.8315355e+02  -1.8161639e+01   1.3479290e+02  -1.5726013e+01   1.5788806e+02  -3.0892335e+01   3.6485226e+02  -2.4656890e+01   2.1650323e+02   3.1683871e-01   3.5958871e+02  -2.4445161e+01   1.7398032e+02  -2.9858748e+01   2.0567290e+02  -7.5457058e+01   2.4427303e+02   7.1124547e+00   3.2262323e+02  -5.5711471e+01   1.9855645e+02  -2.6139677e+01   1.5664484e+02  -3.9278039e+01   2.0620903e+02  -1.9224142e+01   2.6926419e+02  -9.3966619e+01   2.7180161e+02  -6.7157419e+00   1.7838548e+02  -1.0462129e+01   2.3074774e+02  -2.8373368e+01   1.9655774e+02  -3.2243006e+01   1.5304742e+02  -4.5374761e+01   2.6507581e+02  -3.5140903e+01   1.6008419e+02  -1.4729316e+01   6.0430484e+02  -4.9142774e+01   4.6896935e+02  -1.3946258e+01   1.1473613e+02  -1.5462439e+01   1.7736129e+02  -3.0487290e+01   3.0289303e+02  -5.2437145e+01   2.5866258e+02  -2.1512684e+01   1.7027323e+02  -2.5316374e+01   2.0048677e+02  -2.1915071e+01   1.8865968e+02  -9.2421290e+00   1.0686387e+02  -1.2853948e+01   3.9777935e+02  -1.9277187e+01   1.6438323e+02  -3.4630658e+01   1.6514000e+02  -1.6468297e+01   1.9535548e+02  -8.8845677e+00   2.3776226e+02  -2.8861948e+01   5.0370839e+02  -4.1530542e+01   1.1236065e+02  -4.1755948e+01   1.9351871e+02  -2.1554077e+01
   2.2380290e+02  -3.4078103e+01   1.3879226e+02  -4.5805961e+01   2.1254258e+02  -5.7082116e+01   1.4838452e+02  -4.9439148e+01   1.7009774e+02  -2.7689432e+01   3.1966323e+02  -3.2411445e+01   1.6509032e+02  -4.1142710e+01   1.3359516e+02  -7.0410516e+01   1.6138161e+02  -2.6496981e+01   1.6732839e+02  -2.0938852e+01   1.3516000e+02  -4.7556994e+01   1.3127129e+02  -5.8189445e+01   1.6515355e+02  -3.8661961e+01   1.7034323e+02  -1.3376813e+01   2.4579194e+02  -8.2875484e+00   1.4078742e+02  -2.5634929e+01   1.5508303e+02  -2.2272345e+01   4.0922303e+02  -7.8935453e+00   1.3229387e+02  -4.0472865e+01   2.7838613e+02  -3.0754761e+01   3.8140968e+02  -4.0986645e+01   2.7539387e+02  -5.1207961e+01   4.6362355e+02  -5.2599239e+01   1.3979290e+02  -4.3276013e+01   1.2550806e+02  -2.7681935e+01   2.6123226e+02  -8.8972903e+00   1.7322323e+02  -2.4360761e+01   3.0253871e+02  -1.1301161e+01   1.2486032e+02  -2.6549148e+01   1.6743290e+02  -6.7917858e+01   1.7203303e+02   1.3841655e+01   2.4524323e+02  -6.8041071e+01   1.7089645e+02  -3.2976877e+01   1.2697484e+02  -2.1144439e+01   1.4301903e+02  -2.7738942e+01   2.1279419e+02  -7.0109019e+01   2.3618161e+02  -2.8816142e+01   1.3819548e+02  -5.7669290e+00   1.8821774e+02  -2.6780968e+01   1.2217774e+02  -1.4052606e+01   9.7947419e+01  -5.1206761e+01   1.5169581e+02  -3.4500503e+01   1.7327419e+02  -1.2024516e+01   4.9292484e+02  -6.4762374e+01   4.3377935e+02  -2.8131058e+01   7.4166129e+01  -3.1026839e+01   1.6436129e+02  -1.3487290e+01   2.3893303e+02  -2.1750345e+01   2.3356258e+02  -3.3146839e+00   1.2298323e+02  -3.8773174e+01   2.1534677e+02  -1.5293871e+01   1.7245968e+02  -7.0861290e+00   7.7293871e+01  -1.2828348e+01   3.4467935e+02  -1.7549187e+01   1.2914323e+02  -2.8381458e+01   1.3572000e+02  -3.2114697e+01   1.3478548e+02  -1.5278968e+01   1.9628226e+02  -1.1593548e+01   4.0346839e+02  -3.4221342e+01   1.0384065e+02  -3.4744348e+01   1.8560871e+02  -1.7021277e+01
   2.1971290e+02  -4.9750903e+01   1.1145226e+02  -3.8088761e+01   1.6263258e+02  -6.2709316e+01   1.7000452e+02  -5.8598748e+01   1.7814774e+02  -1.6903432e+01   3.4171323e+02  -5.3085445e+01   1.4954032e+02  -5.0148710e+01   1.4440516e+02  -7.0415316e+01   1.5708161e+02  -1.3852981e+01   1.8618839e+02  -2.5067652e+01   1.2054000e+02  -4.6677394e+01   1.2089129e+02  -4.4829045e+01   1.1730355e+02  -4.6353961e+01   1.7177323e+02  -3.9061213e+01   2.2374194e+02   8.3264516e+00   1.4378742e+02  -1.1924929e+01   1.5870303e+02  -1.5661945e+01   4.5484303e+02  -1.1873145e+01   1.2600387e+02  -1.7159665e+01   2.4681613e+02  -2.1709161e+01   3.9740968e+02  -3.5696645e+01   3.0760387e+02  -1.6784761e+01   4.1777355e+02  -2.0831239e+01   1.1574290e+02  -1.5972013e+01   1.3564806e+02  -2.7873135e+01   2.6185226e+02  -2.2416890e+01   1.2431323e+02  -2.4827961e+01   3.0406871e+02  -7.0635613e+00   1.3542032e+02  -2.9143948e+01   1.4191290e+02  -7.8636258e+01   1.9070303e+02   1.9680547e+00   2.5076323e+02  -5.7532671e+01   1.9041645e+02  -4.1868477e+01   1.1078484e+02  -2.4799239e+01   1.3053903e+02  -2.7550542e+01   1.9288419e+02  -7.7756219e+01   2.1509161e+02  -1.9418942e+01   1.3534548e+02  -2.4018929e+01   1.8026774e+02  -1.7764968e+01   1.0869774e+02  -2.7354206e+01   9.7897419e+01  -4.7912761e+01   1.3841581e+02  -2.2198103e+01   1.4246419e+02  -2.8319716e+01   4.7425484e+02  -6.2978774e+01   3.6643935e+02  -1.4603858e+01   7.2976129e+01  -1.5311639e+01   1.6988129e+02  -1.9308890e+01   2.2541303e+02  -1.1948745e+01   2.1551258e+02  -1.2480684e+01   1.1217323e+02  -7.2383742e+00   1.9915677e+02  -2.6186710e+00   1.5269968e+02  -1.9505329e+01   8.0953871e+01  -1.0551148e+01   3.2720935e+02  -2.2821587e+01   1.3190323e+02  -1.4602258e+01   1.1919000e+02  -1.8792297e+01   1.3316548e+02  -5.5793677e+00   1.6933226e+02  -3.0057548e+01   3.1208839e+02  -4.5300942e+01   1.2131065e+02  -3.5191948e+01   1.3855871e+02  -1.0487277e+01
   1.5880290e+02  -4.2168103e+01   1.4131226e+02  -3.4007561e+01   2.1015258e+02  -7.4890916e+01   1.3814452e+02  -4.3999948e+01   1.6104774e+02  -1.0965432e+01   2.9985323e+02  -4.6306645e+01   1.6504032e+02  -6.0588710e+01   1.5368516e+02  -7.7687716e+01   1.7379161e+02  -2.5369781e+01   1.6441839e+02  -3.0226052e+01   1.1678000e+02  -5.7756594e+01   1.1108129e+02  -5.2474245e+01   1.2392355e+02  -4.3313561e+01   1.7510323e+02  -2.5176129e+00   2.4434194e+02  -1.7871548e+01   1.1154742e+02  -3.4775729e+01   1.4351303e+02  -3.3067453e+00   5.2946303e+02  -2.5652745e+01   1.3162387e+02  -2.7469265e+01   2.6762613e+02  -2.7753961e+01   3.5612968e+02  -1.7624245e+01   2.5928387e+02  -2.7129161e+01   5.0596355e+02  -3.2026439e+01   9.6642903e+01  -2.3634013e+01   1.3664806e+02  -2.6573135e+01   2.6513226e+02  -3.8679290e+01   1.3669323e+02  -1.6108361e+01   3.5964871e+02   1.1300387e+00   1.3123032e+02  -2.2378748e+01   1.7333290e+02  -8.8009858e+01   1.7193303e+02  -1.8103453e+00   1.9805323e+02  -6.8985871e+01   1.7531645e+02  -3.6470477e+01   1.0916484e+02  -3.2619639e+01   1.2658903e+02  -5.3374542e+01   1.9803419e+02  -7.7878219e+01   2.0366161e+02  -1.7314542e+01   1.4943548e+02  -1.1336129e+01   1.6988774e+02  -1.6744568e+01   1.2536774e+02  -4.6687806e+01   1.1285742e+02  -5.8539561e+01   1.6822581e+02  -3.5012903e+01   1.6751419e+02  -3.9323716e+01   5.0154484e+02  -6.6641974e+01   3.7058935e+02  -2.6505858e+01   6.4976129e+01  -2.1151639e+01   1.6984129e+02  -2.2975690e+01   2.4408303e+02  -2.9822345e+01   2.3808258e+02  -1.2196284e+01   1.2484323e+02  -2.9681974e+01   1.9501677e+02  -2.7237471e+01   1.4965968e+02  -1.3542129e+01   7.5483871e+01  -1.5773548e+01   3.4043935e+02  -2.6259987e+01   1.2685323e+02  -2.2148258e+01   1.3333000e+02  -2.4503497e+01   1.3425548e+02  -1.0666568e+01   1.7590226e+02  -2.2053148e+01   3.7199839e+02  -2.1373742e+01   8.3790645e+01  -4.2140348e+01   1.7503871e+02  -1.7795677e+01
   1.5894290e+02  -3.2509303e+01   1.2841226e+02  -9.0155613e+00   2.0563258e+02  -6.7919316e+01   1.4323452e+02  -5.0607148e+01   1.6304774e+02  -2.5785432e+01   3.1609323e+02  -2.9885845e+01   1.5589032e+02  -4.9606710e+01   1.7149516e+02  -7.1152516e+01   1.5479161e+02  -3.8199781e+01   1.4837839e+02  -1.7752852e+01   1.1664000e+02  -3.7935394e+01   1.1774129e+02  -2.5337045e+01   1.2549355e+02  -4.2109161e+01   1.5482323e+02  -6.8452129e+00   2.7194194e+02   1.2704516e+00   1.2535742e+02  -3.8805290e+00   1.4955303e+02  -2.0359945e+01   4.7208303e+02   9.6976547e+00   1.3557387e+02  -2.5505265e+01   2.6957613e+02  -2.7859961e+01   4.2402968e+02  -3.5446245e+01   2.3549387e+02  -2.2125961e+01   3.5191355e+02  -2.9942439e+01   1.2179290e+02  -1.3976013e+01   1.2359806e+02  -1.3579135e+01   3.0804226e+02  -3.3642090e+01   1.7017323e+02  -7.3067613e+00   3.5711871e+02   6.2438710e-02   1.5404032e+02  -1.0383548e+01   1.8686290e+02  -6.9902258e+01   1.8917303e+02  -5.0995453e+00   2.1557323e+02  -5.7197471e+01   2.0208645e+02  -5.0702077e+01   1.3773484e+02  -1.2955239e+01   1.5415903e+02  -3.9110142e+01   2.0084419e+02  -8.2203019e+01   2.3652161e+02  -4.3653342e+01   1.4610548e+02  -2.1689729e+01   1.9193774e+02  -2.8888568e+01   1.2941774e+02  -2.5631806e+01   9.6617419e+01  -4.1720361e+01   1.6322581e+02  -2.0472903e+01   1.5394419e+02   1.1181884e+01   5.2925484e+02  -4.3138774e+01   3.5839935e+02  -2.3390658e+01   7.5976129e+01  -3.5601639e+01   1.6731129e+02  -1.8203290e+01   2.1684303e+02  -1.5173145e+01   2.0966258e+02  -1.2592684e+01   1.2808323e+02  -1.1131174e+01   2.0334677e+02  -8.0038710e+00   1.4584968e+02  -1.2097329e+01   7.9293871e+01   1.3916516e+00   3.3920935e+02  -8.6915871e+00   1.4176323e+02  -2.2771058e+01   1.2053000e+02  -1.6289497e+01   1.4344548e+02  -9.9217677e+00   2.0019226e+02  -2.2956348e+01   3.8818839e+02  -3.1858942e+01   1.1198065e+02  -2.9105548e+01   1.7979871e+02  -2.0746477e+01
   1.7156290e+02  -3.9808903e+01   1.2264226e+02  -4.7933961e+01   1.8625258e+02  -6.8698916e+01   1.4976452e+02  -4.7509548e+01   1.4352774e+02  -1.4993832e+01   3.2914323e+02  -3.6119845e+01   1.4069032e+02  -4.7590710e+01   1.4306516e+02  -7.0648116e+01   1.5132161e+02  -1.9512181e+01   1.6299839e+02  -3.6592452e+01   1.2849000e+02  -2.1123394e+01   1.1527129e+02  -5.7949445e+01   1.3920355e+02  -5.3255961e+01   1.6291323e+02   5.0758710e-01   2.9499194e+02   3.0264516e+00   1.2678742e+02  -3.2284929e+01   1.7665303e+02  -1.3907945e+01   4.4779303e+02  -2.2689145e+01   1.2881387e+02  -3.9914465e+01   2.6557613e+02  -3.6209961e+01   3.8435968e+02  -3.4742645e+01   2.4465387e+02  -2.2958761e+01   4.5319355e+02  -3.8854839e+01   1.0703290e+02  -1.2985213e+01   1.0754806e+02  -1.5915135e+01   3.2442226e+02  -4.0422490e+01   1.3822323e+02  -1.7107613e+00   3.5585871e+02   4.2732387e+00   1.2579032e+02  -3.9253548e+01   1.8857290e+02  -7.1849058e+01   1.7422303e+02   5.9564547e+00   2.1433323e+02  -4.7048271e+01   2.0417645e+02  -4.0209277e+01   1.0764484e+02  -4.9458039e+01   1.4034903e+02  -3.2575342e+01   1.9398419e+02  -6.3754219e+01   2.1152161e+02  -2.8653342e+01   1.3419548e+02  -5.9692903e-01   2.0636774e+02  -2.8042968e+01   1.4455774e+02  -2.4943006e+01   1.0232742e+02  -5.0697161e+01   1.6088581e+02  -2.0185703e+01   1.6874419e+02  -6.1921161e+00   4.9344484e+02  -4.0803974e+01   3.8415935e+02  -2.0211458e+01   8.6696129e+01  -2.0599239e+01   1.4598129e+02  -7.2068903e+00   2.2155303e+02  -2.3309945e+01   1.9337258e+02  -2.8809484e+01   9.9173226e+01  -4.0583742e+00   2.3634677e+02  -1.2073871e+01   1.6526968e+02  -3.5750929e+01   8.1723871e+01  -2.7652748e+01   3.3853935e+02  -1.3727987e+01   1.2957323e+02  -4.9175858e+01   1.2076000e+02  -1.2917897e+01   1.5587548e+02  -1.0346168e+01   1.8004226e+02  -2.5574348e+01   3.8956839e+02  -4.3259342e+01   1.0817065e+02  -2.2470748e+01   1.5798871e+02  -1.4431677e+01
   1.4833290e+02  -3.5330503e+01   1.2893226e+02  -1.9157161e+01   2.0335258e+02  -5.0546916e+01   1.4800452e+02  -2.6028748e+01   1.4814774e+02  -3.9334323e+00   3.6343323e+02  -5.8343045e+01   1.5709032e+02  -4.0102710e+01   1.6873516e+02  -7.6891716e+01   1.6950161e+02  -3.2026581e+01   1.7227839e+02  -5.2485161e-01   1.2978000e+02  -5.1846594e+01   1.1341129e+02  -5.2330645e+01   1.3906355e+02  -2.9194761e+01   1.7134323e+02  -2.0926813e+01   2.5794194e+02   3.9404516e+00   1.3278742e+02  -1.2714929e+01   1.6912303e+02  -2.0825545e+01   4.4993303e+02  -2.9340345e+01   1.4014387e+02  -9.8708645e+00   2.5595613e+02  -1.0630361e+01   3.9388968e+02  -1.4795045e+01   2.6681387e+02  -2.3521561e+01   5.0186355e+02  -2.4938439e+01   1.2269290e+02  -1.4758013e+01   1.2512806e+02   3.1984645e+00   3.6351226e+02  -3.3079690e+01   1.5179323e+02   3.7336387e+00   3.0506871e+02  -7.4035613e+00   1.3298032e+02  -4.0268748e+01   1.8157290e+02  -7.4669058e+01   1.7065303e+02   1.5812055e+01   2.1724323e+02  -5.9281071e+01   1.9717645e+02  -2.6649277e+01   1.3388484e+02  -3.7837239e+01   1.6420903e+02  -3.5814142e+01   2.0684419e+02  -6.1013019e+01   2.2237161e+02  -1.7811342e+01   1.4476548e+02  -6.9625290e+00   1.7207774e+02  -1.4919768e+01   1.5107774e+02  -3.4314606e+01   8.5137419e+01  -3.9891961e+01   1.4750581e+02  -2.7495303e+01   1.5551419e+02  -1.8793716e+01   4.9592484e+02  -3.4192374e+01   3.6962935e+02  -2.4719058e+01   8.9596129e+01  -2.8361239e+01   1.7179129e+02  -1.5891690e+01   2.2232303e+02  -2.7081545e+01   1.9518258e+02  -1.0524284e+01   8.4843226e+01  -1.4291974e+01   2.5158677e+02  -3.4330710e+00   1.4517968e+02  -1.2373729e+01   9.7953871e+01  -2.5141148e+01   3.5934935e+02  -3.4822787e+01   1.2566323e+02  -1.4103058e+01   1.4324000e+02  -1.0562968e+00   1.4268548e+02  -2.1480968e+01   1.7238226e+02  -3.6351548e+01   4.4175839e+02  -3.8384542e+01   9.9740645e+01  -3.3276348e+01   1.4708871e+02  -1.1939677e+01
   1.7590290e+02  -4.5776103e+01   1.3741226e+02  -3.9455561e+01   1.9982258e+02  -3.9494516e+01   1.2081452e+02  -3.2853548e+01   1.5280774e+02  -3.0016232e+01   3.3747323e+02  -2.4266245e+01   1.6089032e+02  -5.2006710e+01   1.3740516e+02  -5.0715316e+01   1.7297161e+02  -2.8954181e+01   1.7127839e+02  -4.8248516e+00   1.2607000e+02  -3.7739794e+01   1.3698129e+02  -4.3406245e+01   1.2392355e+02  -4.9553561e+01   1.5972323e+02  -2.0957213e+01   2.7944194e+02   6.9704516e+00   1.3254742e+02  -2.0695729e+01   1.7670303e+02  -3.8621945e+01   4.7117303e+02  -1.4419545e+01   1.4229387e+02  -2.5132865e+01   2.7190613e+02  -2.5286361e+01   4.0012968e+02  -2.1434245e+01   2.3823387e+02  -1.7395161e+01   4.7824355e+02  -4.5958839e+01   1.2293290e+02  -7.1672129e+00   1.2602806e+02  -1.8735355e+00   3.5356226e+02  -3.4233690e+01   1.5174323e+02  -8.9823613e+00   3.6974871e+02  -8.5779613e+00   1.2511032e+02  -2.8139148e+01   1.6291290e+02  -7.3646258e+01   1.7189303e+02   1.7042855e+01   2.1881323e+02  -6.1166671e+01   2.1403645e+02  -3.2468077e+01   1.1302484e+02  -9.2184387e+00   1.4053903e+02  -1.6400542e+01   1.7517419e+02  -6.5199419e+01   2.1247161e+02  -2.8449342e+01   1.3510548e+02  -4.7597290e+00   1.9388774e+02  -2.1904568e+01   1.2621774e+02  -1.8325806e+01   1.2827742e+02  -4.6153161e+01   1.6612581e+02  -1.4034903e+01   1.8041419e+02  -1.2935716e+01   4.7701484e+02  -4.5489574e+01   3.5386935e+02  -1.6928258e+01   8.3356129e+01  -5.0520387e+00   1.7945129e+02  -2.1694490e+01   2.2246303e+02  -5.3827453e+00   1.7289258e+02  -2.6071084e+01   1.1522323e+02  -1.8532374e+01   2.5625677e+02   4.2933290e+00   1.4774968e+02  -1.7299329e+01   8.5053871e+01  -1.0209148e+01   3.7481935e+02  -2.2960387e+01   1.3119323e+02  -2.5075458e+01   1.1705000e+02  -9.2410968e+00   1.3130548e+02   5.9994323e+00   1.9071226e+02  -2.6237948e+01   3.4065839e+02  -3.2966542e+01   1.1236065e+02  -1.4995948e+01   1.7141871e+02  -8.3607742e-01
   1.6456290e+02  -3.9958903e+01   1.2869226e+02  -1.5657961e+01   1.6596258e+02  -5.5935716e+01   1.3400452e+02  -2.6478748e+01   1.4361774e+02   9.8967742e-02   3.4600323e+02  -2.2188645e+01   1.3354032e+02  -5.6418710e+01   1.5816516e+02  -7.2566116e+01   1.4308161e+02  -3.7852981e+01   1.5713839e+02  -1.5593652e+01   1.0569000e+02  -3.5439394e+01   1.1465129e+02  -4.1379845e+01   1.3944355e+02  -3.0985161e+01   1.5848323e+02  -2.1188013e+01   2.4699194e+02  -3.9835484e+00   1.2621742e+02  -3.2659329e+01   1.7632303e+02  -1.6971545e+01   4.8698303e+02   2.1756547e+00   1.1048387e+02  -7.1080645e+00   2.6243613e+02  -3.0628761e+01   3.9288968e+02  -1.5615045e+01   2.2318387e+02  -1.8031161e+01   5.1662355e+02  -4.1929239e+01   1.0555290e+02   1.2731871e+00   1.1497806e+02  -1.6509535e+01   3.5132226e+02  -2.8194490e+01   1.4050323e+02   5.6768387e+00   4.0000871e+02   3.7412387e+00   1.2311032e+02  -1.3599148e+01   2.0967290e+02  -6.7297058e+01   1.7603303e+02   2.9951655e+01   2.0786323e+02  -6.5580671e+01   1.8917645e+02  -2.7669277e+01   1.2012484e+02  -2.4876439e+01   1.5686903e+02  -9.9469419e+00   2.1074419e+02  -8.0565019e+01   1.9256161e+02  -1.3476542e+01   1.2872548e+02  -1.3349329e+01   1.6793774e+02  -3.6918568e+01   1.3198774e+02  -3.6077406e+01   1.0399742e+02  -5.8930761e+01   1.3231581e+02  -3.7900103e+01   1.5374419e+02  -2.5942116e+01   5.2997484e+02  -6.2386374e+01   3.6367935e+02  -2.3093058e+01   8.6356129e+01  -3.3292039e+01   1.3912129e+02  -3.7708090e+01   2.2284303e+02  -1.5693145e+01   2.0689258e+02   1.2208916e+01   1.0684323e+02  -7.2419742e+00   2.0234677e+02  -1.7633871e+01   1.4374968e+02  -1.0169329e+01   8.8103871e+01  -3.4263148e+01   3.3139935e+02  -1.5206787e+01   1.0790323e+02  -1.1112258e+01   1.4800000e+02  -8.8170968e+00   1.4020548e+02   2.9074323e+00   2.0438226e+02  -1.1621548e+01   3.8113839e+02  -2.0624942e+01   1.0074065e+02  -1.5206348e+01   1.5384871e+02  -1.3810477e+01
   1.6942290e+02  -1.7877703e+01   1.2360226e+02  -2.6160761e+01   2.0954258e+02  -6.0272116e+01   1.4376452e+02  -4.6359548e+01   1.8100774e+02  -1.0942232e+01   3.8652323e+02  -6.5570245e+01   1.2959032e+02  -2.0202710e+01   1.6087516e+02  -5.5972916e+01   1.4614161e+02  -3.6337781e+01   1.6856839e+02  -1.7468052e+01   1.3878000e+02  -4.9466594e+01   1.3760129e+02  -4.0315845e+01   1.5211355e+02  -3.7428761e+01   1.8905323e+02  -1.9443613e+01   2.7549194e+02  -1.8813548e+01   1.5287742e+02  -2.4412129e+01   1.7955303e+02  -8.2799453e+00   4.8274303e+02  -4.5775145e+01   1.4557387e+02  -1.6825265e+01   2.8228613e+02  -1.9256761e+01   3.8621968e+02  -1.8941445e+01   3.0412387e+02  -6.7763613e+00   4.8719355e+02  -2.8094839e+01   1.0860290e+02  -1.0250813e+01   1.1359806e+02  -5.7791355e+00   3.8132226e+02  -1.7844903e+00   1.4479323e+02  -5.4663613e+00   3.4864871e+02  -7.4199613e+00   1.2079032e+02  -2.7043548e+01   2.0257290e+02  -3.9109058e+01   1.9298303e+02   2.1735655e+01   2.4190323e+02  -6.3723871e+01   1.7527645e+02  -4.3227277e+01   1.2197484e+02  -1.8024439e+01   1.5762903e+02  -3.4197742e+01   2.4041419e+02  -7.5228619e+01   2.4347161e+02  -1.9969342e+01   1.6938548e+02  -6.5021290e+00   1.7907774e+02  -2.3759768e+01   1.4264774e+02  -6.9802065e+00   1.1475742e+02  -4.2261561e+01   1.6779581e+02  -3.9408503e+01   1.5603419e+02  -3.6745316e+01   4.4073484e+02  -3.7967174e+01   3.4010935e+02  -3.5397458e+01   8.9026129e+01   1.0824361e+01   1.5479129e+02  -2.4251690e+01   2.1993303e+02  -1.2270345e+01   2.1727258e+02  -2.0051484e+01   1.1246323e+02  -2.1981574e+01   1.9815677e+02  -4.5886710e+00   1.5617968e+02  -2.1543729e+01   9.4193871e+01   9.1965161e-01   3.9481935e+02  -3.8800387e+01   1.4728323e+02  -2.6742658e+01   1.2362000e+02  -2.4056697e+01   1.4511548e+02  -1.4005368e+01   1.6533226e+02  -2.7375484e+00   3.9165839e+02  -1.9896542e+01   8.6360645e+01  -1.5725948e+01   1.5836871e+02  -1.5552077e+01
   2.0333290e+02  -2.4060503e+01   1.1279226e+02  -2.8535961e+01   1.7539258e+02  -6.2020116e+01   1.4852452e+02  -6.3220348e+01   1.6095774e+02   1.6117677e+00   3.6947323e+02  -4.5536245e+01   1.4424032e+02  -2.5674710e+01   1.2830516e+02  -7.1507316e+01   1.7244161e+02  -8.1780645e-02   1.8508839e+02  -1.1409652e+01   1.6164000e+02  -4.4245394e+01   1.1055129e+02  -4.5051845e+01   1.3368355e+02  -6.6904361e+01   1.5372323e+02  -3.6172129e+00   2.5389194e+02   7.7144516e+00   1.3745742e+02  -2.2468529e+01   1.6841303e+02  -8.8687453e+00   4.5493303e+02   7.4496547e+00   1.2414387e+02  -1.1970865e+01   2.5743613e+02  -2.4418761e+01   3.8212968e+02   9.6757548e+00   2.7818387e+02  -5.0111613e+00   4.6800355e+02  -4.7279639e+01   1.0764290e+02  -2.2704013e+01   1.1773806e+02  -1.7350335e+01   3.8794226e+02  -3.4174090e+01   1.7107323e+02  -9.4787613e+00   3.5285871e+02   1.5193239e+01   1.3248032e+02  -3.4848748e+01   1.7010290e+02  -7.0561458e+01   1.9112303e+02   3.6504455e+01   2.6467323e+02  -3.4025471e+01   2.2893645e+02  -3.2040077e+01   1.2631484e+02  -1.0281639e+01   1.5891903e+02  -1.9150942e+01   2.1741419e+02  -6.5388619e+01   2.2647161e+02  -1.2899342e+01   1.2357548e+02  -2.3173290e+00   1.7569774e+02  -2.2593677e+00   1.3317774e+02  -3.7926065e+00   1.2008742e+02  -1.7167961e+01   1.6060581e+02  -2.7303303e+01   1.5141419e+02  -2.1515716e+01   3.6606484e+02  -3.1753574e+01   4.1710935e+02  -3.0797458e+01   6.5506129e+01  -5.0540387e+00   1.4498129e+02  -1.4986890e+01   2.2660303e+02  -4.0853945e+01   1.8451258e+02  -2.4810684e+01   1.0412323e+02  -1.2554374e+01   1.9391677e+02  -5.2994710e+00   1.4698968e+02  -2.9188529e+01   8.2053871e+01  -1.1349148e+01   3.3334935e+02  -1.2262787e+01   1.4728323e+02  -1.2626581e+00   1.0724000e+02  -9.3629677e-01   1.2073548e+02  -6.2049677e+00   2.1695226e+02  -2.1387148e+01   4.0823839e+02  -1.4412942e+01   1.1712065e+02  -2.7806748e+01   1.4875871e+02  -1.2023277e+01
   1.8594290e+02  -3.3959303e+01   1.4231226e+02  -1.9087561e+01   2.1101258e+02  -4.7769716e+01   1.4638452e+02  -3.5949148e+01   1.7257774e+02  -4.8878323e+00   3.5881323e+02  -2.2593445e+01   1.5774032e+02  -1.3454710e+01   1.4659516e+02  -5.3070516e+01   1.7291161e+02  -2.7009381e+01   1.8975839e+02  -2.3543252e+01   1.5949000e+02  -3.6173394e+01   1.1622129e+02  -4.9935445e+01   1.3649355e+02  -1.8229161e+01   1.8320323e+02  -1.2305613e+01   2.5144194e+02  -4.2895484e+00   1.5245742e+02  -3.1908529e+01   2.0455303e+02  -9.9499453e+00   4.0289303e+02  -5.0971453e+00   1.4153387e+02  -2.1720645e+00   2.8947613e+02   5.4980387e+00   3.6583968e+02   4.0189548e+00   2.5144387e+02  -1.4931961e+01   4.4534355e+02  -3.0416839e+01   1.2012290e+02  -1.5272413e+01   1.2926806e+02  -2.6982735e+01   4.0251226e+02  -1.0809690e+01   1.4322323e+02   7.1292387e+00   3.0816871e+02  -2.0601561e+01   1.2886032e+02  -5.4391484e+00   1.9324290e+02  -4.7172658e+01   1.8884303e+02   9.5968547e+00   2.5509323e+02  -5.3399071e+01   1.9136645e+02  -3.7184477e+01   1.2035484e+02  -4.7754839e+01   1.5701903e+02  -2.9998942e+01   2.2222419e+02  -6.3533419e+01   2.2085161e+02  -9.6897419e+00   1.3424548e+02  -6.4109290e+00   1.8398774e+02  -1.6922568e+01   1.4336774e+02  -2.4897806e+01   9.2997419e+01  -3.3760761e+01   1.8050581e+02  -3.7185303e+01   1.6574419e+02  -2.0992116e+01   3.2316484e+02  -3.7271574e+01   4.1758935e+02  -1.5745858e+01   7.7836129e+01  -1.1890439e+01   1.5241129e+02  -7.3012903e+00   2.2293303e+02  -1.9090345e+01   1.8094258e+02   2.6149161e+00   1.3803323e+02  -1.1077174e+01   1.9096677e+02  -1.8723471e+01   1.3793968e+02   3.0554710e+00   7.3523871e+01   1.3832516e+00   3.3096935e+02  -1.3982387e+01   1.3652323e+02   1.4581419e+00   1.2286000e+02  -1.1045897e+01   1.3849548e+02   4.9542323e+00   2.2933226e+02  -2.0947548e+01   4.2718839e+02  -1.4648942e+01   1.2536065e+02  -2.7135948e+01   1.7394871e+02   1.1061523e+01
   2.2661290e+02  -1.5882903e+01   1.3883226e+02  -2.5809161e+01   2.3530258e+02  -6.3102916e+01   1.6762452e+02  -2.1558348e+01   1.6023774e+02   3.9593677e+00   3.9676323e+02  -3.0299445e+01   1.6879032e+02  -1.2088710e+01   1.5568516e+02  -4.1987716e+01   1.8103161e+02  -2.4789806e+00   1.7951839e+02  -4.8140516e+00   1.4654000e+02  -6.5617394e+01   1.4203129e+02  -5.0090245e+01   1.7653355e+02  -4.5662361e+01   1.9139323e+02  -7.8708129e+00   2.3844194e+02  -3.1995484e+00   1.7016742e+02   6.0146710e+00   2.4312303e+02  -1.0085545e+01   4.4893303e+02  -6.5503453e+00   1.3881387e+02  -1.1904465e+01   2.6352613e+02  -1.6285961e+01   4.0973968e+02   7.0369548e+00   2.7439387e+02  -7.0279613e+00   5.1519355e+02  -2.2104839e+01   1.3769290e+02  -9.0080129e+00   1.5178806e+02  -6.4433548e-01   4.0318226e+02  -2.7253290e+01   2.0383323e+02   7.5704387e+00   3.4037871e+02   1.1771639e+01   1.3373032e+02  -2.3448748e+01   1.9167290e+02  -4.4047058e+01   2.1417303e+02   1.1850455e+01   2.6247323e+02  -5.8949471e+01   1.8955645e+02   6.4403226e+00   1.3131484e+02  -1.1351639e+01   1.7843903e+02  -2.7192542e+01   2.7274419e+02  -5.7145019e+01   2.4985161e+02  -1.0059742e+01   1.6710548e+02   1.5302710e+00   1.9969774e+02  -1.9029368e+01   1.4474774e+02  -2.4198206e+01   1.4627742e+02  -1.3643161e+01   2.0603581e+02  -1.5747703e+01   1.7136419e+02  -1.4251716e+01   3.4587484e+02  -6.4038374e+01   4.3000935e+02  -1.5449458e+01   8.1836129e+01  -2.4640439e+01   1.9093129e+02  -2.9142890e+01   2.2993303e+02  -2.1170345e+01   2.1575258e+02  -1.0359884e+01   1.3936323e+02  -1.7753574e+01   1.9344677e+02  -8.3187097e-01   1.7379968e+02   7.1667097e-01   9.2243871e+01  -2.1643484e+00   3.7453935e+02  -1.5037987e+01   1.4800323e+02   5.7297419e+00   1.3424000e+02   1.1333703e+01   1.6001548e+02  -1.1867368e+01   2.2809226e+02   1.2416516e+00   4.0884839e+02  -2.4321742e+01   1.1103065e+02  -1.9939548e+01   1.6094871e+02  -7.8984774e+00
   1.8714290e+02   3.6546968e+00   1.5012226e+02  -2.8712361e+01   2.1301258e+02  -7.1599716e+01   1.4762452e+02  -2.7618348e+01   1.9990774e+02  -1.3504232e+01   3.3904323e+02  -3.8061845e+01   1.5979032e+02  -2.6718710e+01   1.5778516e+02  -5.6775716e+01   1.8791161e+02  -3.6793806e+00   1.9465839e+02  -7.8852516e+00   1.1811000e+02  -3.2572994e+01   1.1455129e+02  -4.6941845e+01   1.5553355e+02  -4.2942361e+01   1.8058323e+02  -4.3860129e+00   2.7344194e+02  -3.3495484e+00   1.5140742e+02  -1.7154529e+01   1.9432303e+02  -2.8081545e+01   4.1884303e+02  -1.5231453e+00   1.6733387e+02  -1.7276065e+01   2.8628613e+02  -1.8676761e+01   3.7254968e+02  -2.7277845e+01   2.7702387e+02  -1.3768361e+01   4.7134355e+02  -2.3166839e+01   1.1693290e+02  -2.2447213e+01   1.3702806e+02  -6.2735355e+00   3.7751226e+02  -3.5859690e+01   1.5079323e+02  -1.3426361e+01   3.4537871e+02   2.9016387e+00   1.1586032e+02  -7.3291484e+00   2.0114290e+02  -6.5754658e+01   2.0789303e+02   1.2642855e+01   2.4205323e+02  -4.5405871e+01   1.9017645e+02  -2.5592774e+00   1.1750484e+02  -1.8476839e+01   1.6196903e+02  -2.3164942e+01   2.3855419e+02  -6.7319819e+01   2.5109161e+02  -4.2198942e+01   1.3967548e+02   1.0774671e+01   1.9641774e+02  -2.6816968e+01   1.3126774e+02  -5.4998065e+00   1.2513742e+02  -3.3471961e+01   1.7245581e+02  -5.4413032e+00   1.6574419e+02  -1.8612116e+01   3.4158484e+02  -3.0465174e+01   4.5524935e+02  -1.8038658e+01   1.0121613e+02  -1.3720839e+01   1.7760129e+02  -4.9764903e+00   2.3165303e+02  -1.7379453e+00   1.9804258e+02  -1.8473084e+01   1.1393323e+02  -2.3669174e+01   2.0501677e+02  -4.7974710e+00   1.4417968e+02  -2.0137290e+00   9.8003871e+01   4.9948516e+00   3.7677935e+02  -2.7837187e+01   1.5795323e+02  -3.1976258e+01   1.4062000e+02  -2.0086697e+01   1.4539548e+02  -5.6977677e+00   2.1704226e+02  -6.3434839e-01   4.0523839e+02  -2.3552942e+01   1.3122065e+02  -3.1364748e+01   1.6432871e+02  -1.4028877e+01
   1.8194290e+02  -2.3639303e+01   1.1664226e+02  -2.4263961e+01   2.4239258e+02  -3.9140116e+01   1.5652452e+02  -2.9380348e+01   1.6671774e+02  -6.0390323e+00   3.4595323e+02  -4.2804645e+01   1.5914032e+02  -3.8266710e+01   1.3254516e+02  -7.5086516e+01   1.4438161e+02   3.4530194e+00   2.0670839e+02  -2.2329252e+01   1.4535000e+02  -3.5562194e+01   9.9891290e+01  -5.6199045e+01   1.5049355e+02  -1.7109161e+01   1.8429323e+02  -1.2772813e+01   3.0314194e+02   2.6524452e+01   1.6416742e+02  -1.0035329e+01   1.8846303e+02  -1.4752745e+01   4.6860303e+02  -1.8123945e+01   1.4567387e+02  -2.8073265e+01   2.8281613e+02  -5.1159161e+01   3.8107968e+02  -1.2530245e+01   3.1839387e+02   8.8220387e+00   4.3948355e+02  -5.5680387e+00   1.0726290e+02  -6.1036129e+00   1.4969806e+02   8.5728645e+00   4.1666226e+02  -9.8016903e+00   1.2455323e+02  -1.0187161e+01   2.9743871e+02   4.4668387e+00   1.4686032e+02  -1.3809148e+01   1.6343290e+02  -3.7307858e+01   1.8884303e+02   2.9596855e+01   2.3824323e+02  -3.5861071e+01   1.9336645e+02  -3.5914477e+01   1.1197484e+02  -4.1844439e+01   1.6910903e+02  -3.1446142e+01   2.3150419e+02  -7.6895819e+01   2.3980161e+02  -2.0205742e+01   1.5148548e+02  -7.0129032e-02   1.6426774e+02  -1.6484968e+01   1.3417774e+02  -2.7062606e+01   1.5765742e+02  -6.3223561e+01   1.5541581e+02  -2.0268103e+01   1.4446419e+02   1.5202839e+00   3.7239484e+02  -4.5539974e+01   4.7772935e+02  -2.2027058e+01   9.5216129e+01  -1.5810839e+01   1.8774129e+02  -9.3176903e+00   2.4732303e+02  -1.2801545e+01   1.8708258e+02  -7.5462839e+00   1.1703323e+02  -3.5867174e+01   2.0272677e+02  -2.4764271e+01   1.7107968e+02  -2.5957290e+00   8.7863871e+01  -2.0383948e+01   3.3748935e+02  -3.6398710e-01   1.7685323e+02  -2.2918258e+01   1.4467000e+02  -1.8640697e+01   1.5673548e+02  -7.6049677e+00   1.6504226e+02   2.4756516e+00   4.5265839e+02  -2.2066542e+01   1.1089065e+02  -1.7638348e+01   1.6194871e+02  -1.6458477e+01
   1.5947290e+02  -1.2221703e+01   1.2693226e+02   4.3283871e-01   2.0920258e+02  -4.0584916e+01   1.3533452e+02  -4.0115148e+01   1.4861774e+02  -6.3510323e+00   3.3966323e+02  -2.1871445e+01   1.6439032e+02  -3.0236710e+01   1.3492516e+02  -5.2996916e+01   1.8626161e+02  -2.6307381e+01   2.0518839e+02  -2.4347652e+01   1.1883000e+02  -1.7060594e+01   1.2155129e+02  -5.5451845e+01   1.4125355e+02  -3.5369961e+01   1.9148323e+02  -4.1580129e+00   3.0584194e+02   9.6084516e+00   1.3883742e+02  -2.0338929e+01   1.9493303e+02  -9.8503453e+00   4.6517303e+02  -4.4195453e+00   1.5995387e+02  -1.6165665e+01   2.4924613e+02  -2.3663561e+01   4.1683968e+02  -2.1151045e+01   2.6328387e+02  -1.9139161e+01   5.1891355e+02  -6.4924387e+00   1.0764290e+02  -6.1740129e+00   1.4831806e+02  -1.8986735e+01   3.9361226e+02  -1.1957690e+01   1.3998323e+02  -3.8915613e+00   3.1432871e+02  -4.5643613e+00   1.3686032e+02   9.4908516e+00   1.5952290e+02  -5.5575058e+01   1.8355303e+02   3.2400055e+01   2.6243323e+02  -4.6326271e+01   1.6046645e+02  -1.9522477e+01   1.1512484e+02  -2.1096439e+01   1.5767903e+02  -4.2531742e+01   2.2645419e+02  -5.6821819e+01   2.4666161e+02  -4.7045419e+00   1.4624548e+02   4.3907097e-01   2.2055774e+02  -2.4368168e+01   1.3802774e+02   3.0093935e+00   1.3894742e+02  -5.3106761e+01   1.7712581e+02  -1.5814903e+01   1.8141419e+02  -2.5357161e+00   3.8606484e+02  -4.8493574e+01   4.4005935e+02  -2.0113458e+01   8.3836129e+01  -9.7104387e+00   1.6622129e+02  -8.9760903e+00   2.8203303e+02  -1.1478345e+01   1.8327258e+02  -7.8114839e+00   1.4570323e+02   4.1192258e+00   2.0834677e+02   1.0696129e+01   1.5774968e+02  -1.2669329e+01   8.1623871e+01  -6.4147484e+00   3.6234935e+02  -1.4112787e+01   1.3509323e+02  -2.9997458e+01   1.1643000e+02  -6.1914968e+00   1.5320548e+02  -4.1256774e-01   1.6909226e+02  -2.9383484e+00   4.1399839e+02  -3.0543742e+01   1.1589065e+02  -2.4848348e+01   1.7022871e+02   6.9791226e+00
   1.6075290e+02  -2.4994103e+01   1.3855226e+02  -2.9066761e+01   2.3773258e+02  -6.3867316e+01   1.2781452e+02  -4.4273548e+01   1.7428774e+02   4.5536774e-01   3.2743323e+02  -1.0943045e+01   1.4654032e+02  -2.5058710e+01   1.4530516e+02  -7.0967316e+01   1.5703161e+02   4.0310194e+00   2.1394839e+02  -1.9098452e+01   1.6045000e+02  -3.8250194e+01   1.1584129e+02  -2.6765045e+01   1.6015355e+02  -3.0551961e+01   1.7043323e+02  -7.1401290e-01   2.5164194e+02   3.8444516e+00   1.2783742e+02  -1.8128929e+01   1.9160303e+02  -2.3583945e+01   4.8674303e+02   6.8048547e+00   1.5257387e+02  -9.8652645e+00   1.9405613e+02  -8.9183613e+00   3.9497968e+02  -8.5022452e+00   2.5997387e+02  -1.8184361e+01   5.2519355e+02  -2.0184839e+01   1.0260290e+02  -6.6308129e+00   1.4107806e+02  -1.3687535e+01   3.2975226e+02  -1.9658890e+01   1.1441323e+02  -8.2759613e+00   3.5432871e+02   5.3956387e+00   1.5529032e+02  -2.3354839e-01   1.7219290e+02  -5.8438658e+01   1.8265303e+02   2.5092055e+01   2.4447323e+02  -3.9599471e+01   1.5984645e+02  -9.8028774e+00   1.3040484e+02  -2.7608839e+01   1.6982903e+02  -3.0503742e+01   2.3655419e+02  -5.7349819e+01   2.3671161e+02  -2.4668542e+01   1.5691548e+02   6.9654710e+00   2.1417774e+02  -3.4527768e+01   1.5855774e+02   6.2269935e+00   1.4413742e+02  -2.0991961e+01   1.8660581e+02  -1.8573303e+01   1.7960419e+02  -4.2909161e+00   3.7373484e+02  -5.2367174e+01   4.6739935e+02  -2.1060658e+01   8.1596129e+01  -1.3861239e+01   1.7712129e+02  -1.2418090e+01   2.2851303e+02  -2.3816745e+01   1.8108258e+02  -6.8262839e+00   1.2136323e+02  -2.0313574e+01   2.2848677e+02  -2.8295071e+01   1.4707968e+02  -2.9557290e+00   7.1863871e+01  -5.8639484e+00   3.5991935e+02  -3.0628387e+01   1.5361323e+02  -2.7339058e+01   1.3767000e+02  -2.3990697e+01   1.6197548e+02  -4.2141677e+00   1.5633226e+02  -1.3397548e+01   3.8323839e+02  -2.6082942e+01   1.1379065e+02  -2.1830348e+01   1.7489871e+02  -1.6444477e+01
   1.9137290e+02  -4.2103703e+01   1.2764226e+02  -1.2763961e+01   2.4944258e+02  -3.5424116e+01   1.3047452e+02  -1.9156348e+01   1.6700774e+02  -9.3922323e+00   3.6314323e+02  -2.9559845e+01   1.8744032e+02  -2.1480710e+01   1.5473516e+02  -6.2341716e+01   1.6832161e+02  -8.7521806e+00   2.0665839e+02  -1.8985252e+01   1.4983000e+02  -3.7160594e+01   1.2274129e+02  -4.5027045e+01   1.7311355e+02  -1.9248761e+01   1.9301323e+02   1.0759587e+01   2.6109194e+02   1.5438452e+01   1.3540742e+02  -7.7845290e+00   1.9227303e+02  -9.2075453e+00   4.8732303e+02  -1.2951545e+01   1.5053387e+02  -1.5312065e+01   2.4486613e+02   3.3568387e+00   3.6693968e+02   3.5509548e+00   2.9881387e+02  -3.1611561e+01   5.3205355e+02   6.9636129e-01   1.3836290e+02  -1.7781613e+01   1.4597806e+02  -5.1795355e+00   3.7951226e+02  -2.4359690e+01   1.2179323e+02   1.5223639e+01   3.3164871e+02   9.1600387e+00   1.3367032e+02   1.2926052e+01   1.6524290e+02  -4.7262658e+01   1.8617303e+02   1.3950455e+01   2.5619323e+02  -2.9637071e+01   1.5812645e+02  -1.7525277e+01   1.1783484e+02  -1.0173239e+01   1.6786903e+02  -2.0866942e+01   2.4331419e+02  -5.2120619e+01   2.3990161e+02  -2.2923742e+01   1.5838548e+02  -9.1521290e+00   2.2102774e+02  -2.7165768e+01   1.4302774e+02  -6.7706065e+00   1.2251742e+02  -3.8832361e+01   1.8817581e+02  -1.1698903e+01   1.9522419e+02  -1.6310516e+01   3.8035484e+02  -9.5667742e+00   3.9715935e+02  -1.2351458e+01   9.2026129e+01  -6.1756387e+00   1.6484129e+02  -1.6575690e+01   2.3398303e+02  -1.1874345e+01   2.1199258e+02  -3.1090839e+00   1.3965323e+02  -1.3106774e+01   2.2510677e+02  -9.1746710e+00   1.6269968e+02  -2.2635329e+01   7.9723871e+01  -5.6827484e+00   4.1548935e+02  -1.0739871e+00   1.6085323e+02  -3.1058258e+01   1.3633000e+02   6.3650323e-01   1.3606548e+02  -1.2661368e+01   1.8261226e+02  -6.3994839e-01   4.1694839e+02  -2.5489742e+01   1.0708065e+02  -1.7293548e+01   1.6070871e+02  -1.5119277e+01
   1.7047290e+02  -1.7621703e+01   1.5607226e+02  -2.0758361e+01   2.6725258e+02  -1.5748916e+01   1.5019452e+02  -2.7773948e+01   1.8242774e+02   1.5944168e+01   3.4662323e+02   4.1417548e+00   1.6849032e+02  -1.2264710e+01   1.7030516e+02  -5.4537316e+01   1.6114161e+02   3.7022194e+00   1.8827839e+02  -3.1348516e+00   1.6097000e+02  -2.4341794e+01   1.1346129e+02  -4.5194645e+01   2.0277355e+02  -1.2811561e+01   2.0848323e+02   2.0911987e+01   3.0084194e+02   1.1108452e+01   1.6478742e+02  -2.7134929e+01   2.2636303e+02  -2.7164745e+01   4.9289303e+02  -1.7587145e+01   1.6105387e+02  -1.2633665e+01   2.2514613e+02  -1.3065561e+01   3.6207968e+02   1.0397548e+00   2.7044387e+02   1.6338039e+01   5.0077355e+02   6.4287613e+00   9.7552903e+01  -2.6568129e+00   1.6054806e+02   1.2894865e+01   4.0794226e+02  -4.2040903e+00   1.4426323e+02  -5.0939613e+00   3.1206871e+02   4.3564387e+00   1.3736032e+02  -2.5119148e+01   1.7224290e+02  -5.1872658e+01   1.9717303e+02   3.7170455e+01   2.8909323e+02  -3.4499071e+01   1.4455645e+02  -2.8059677e+01   1.3259484e+02  -1.2494039e+01   1.7853903e+02   4.0394581e+00   2.4793419e+02  -5.3300219e+01   2.4542161e+02  -1.7175342e+01   1.9210548e+02   4.4402710e+00   2.2602774e+02  -1.7475768e+01   1.7441774e+02  -2.1471806e+01   1.2637742e+02  -3.4671161e+01   2.2269581e+02  -1.2750503e+01   1.9184419e+02  -1.5890116e+01   3.9411484e+02  -5.1377574e+01   4.1624935e+02  -6.3986581e+00   1.0216613e+02  -6.0683871e-01   1.8126129e+02  -1.8392903e+00   2.5060303e+02   6.0605467e-01   2.2413258e+02  -4.4602839e+00   1.2746323e+02  -1.6181574e+01   2.1958677e+02  -9.9630710e+00   1.5998968e+02  -6.4685290e+00   9.8293871e+01  -2.3128348e+01   3.6520935e+02  -3.9115871e+00   1.5271323e+02  -4.5570581e+00   1.3967000e+02  -1.0100697e+01   1.5925548e+02   1.1863432e+01   1.7376226e+02   5.7380516e+00   4.2923839e+02  -1.8812942e+01   1.2017065e+02  -3.4430748e+01   1.5651871e+02  -1.8024077e+01
   2.3423290e+02  -1.0532503e+01   1.3060226e+02  -6.9607613e+00   3.0968258e+02  -5.8623316e+01   1.3404452e+02  -3.3911948e+01   1.8752774e+02   1.3866168e+01   3.5019323e+02  -2.3763845e+01   1.7439032e+02  -1.3386710e+01   1.7563516e+02  -5.7103716e+01   1.8679161e+02  -1.4469781e+01   2.0846839e+02  -2.8000516e+00   1.5573000e+02  -2.9582594e+01   1.2793129e+02  -3.3632245e+01   1.7677355e+02  -3.5731561e+01   2.1843323e+02   3.1159871e+00   2.7459194e+02  -1.3415484e+00   1.6687742e+02   6.1278710e+00   2.6651303e+02  -1.5476745e+01   4.1789303e+02   2.0982855e+01   1.6276387e+02  -9.1504645e+00   2.6228613e+02  -3.2846761e+01   3.8069968e+02  -2.0449845e+01   2.4818387e+02  -1.2881161e+01   5.8734355e+02  -1.7396839e+01   1.1612290e+02   1.3047587e+01   1.4559806e+02  -2.1859135e+01   3.8632226e+02  -9.0449032e-01   2.0569323e+02   1.6231639e+01   3.3195871e+02   7.9752387e+00   1.5579032e+02   8.4645161e-01   2.0414290e+02  -6.1994658e+01   2.3784303e+02   2.9146855e+01   2.8105323e+02  -5.5145871e+01   2.1984645e+02  -2.1982877e+01   1.4783484e+02  -1.8903239e+01   2.1701903e+02  -3.0418942e+01   2.5626419e+02  -4.2446619e+01   2.4485161e+02  -3.8497419e+00   1.9353548e+02  -7.3441290e+00   2.6941774e+02   1.5303226e-01   1.9750774e+02  -1.0989006e+01   1.8189742e+02  -4.0112761e+01   2.2212581e+02  -2.7894903e+01   2.1546419e+02  -9.2097161e+00   3.7678484e+02  -3.2041174e+01   4.3924935e+02   2.4813419e+00   8.7316129e+01  -1.4268839e+01   1.8017129e+02   2.8790968e-01   2.4779303e+02   2.3508547e+00   2.2185258e+02  -1.9417884e+01   1.7446323e+02   5.8425806e-02   2.4701677e+02  -6.5874710e+00   1.7398968e+02  -7.8685290e+00   1.0005387e+02   1.4920852e+01   3.6105935e+02  -6.7695871e+00   1.8328323e+02  -4.4002658e+01   1.6833000e+02  -9.8234968e+00   1.6697548e+02  -2.0374168e+01   2.1152226e+02  -2.0242748e+01   5.1765839e+02  -1.7786542e+01   1.1170065e+02  -1.8943148e+01   2.0308871e+02  -2.4889677e+01
   1.9718290e+02  -2.1718503e+01   1.4302226e+02  -2.0854361e+01   3.0168258e+02  -3.2213316e+01   1.3209452e+02  -3.8905948e+01   1.8214774e+02   1.2565677e+00   4.1790323e+02  -1.9270645e+01   1.5159032e+02  -2.8412710e+01   1.7706516e+02  -3.7368116e+01   1.8103161e+02  -2.3068981e+01   2.0780839e+02  -1.2177252e+01   1.6897000e+02  -1.9551794e+01   1.3769129e+02  -2.5513045e+01   1.9177355e+02  -2.8121561e+01   1.9048323e+02  -3.0380129e+00   2.4729194e+02  -1.0575484e+00   1.4216742e+02  -2.4275329e+01   2.4846303e+02   4.4725467e-01   4.7936303e+02   7.8525467e-01   1.7072387e+02  -5.5972645e+00   2.6814613e+02  -8.0855613e+00   3.6340968e+02  -1.9016645e+01   2.6360387e+02  -6.3247613e+00   5.0686355e+02  -9.2484387e+00   1.0717290e+02  -1.9464129e+00   1.5283806e+02  -5.0583355e+00   3.8790226e+02  -2.2220890e+01   1.7750323e+02   1.7296839e+01   3.0264871e+02  -5.0499613e+00   1.5986032e+02  -1.2919148e+01   1.9305290e+02  -5.9107458e+01   2.0651303e+02   4.1803255e+01   2.3757323e+02  -5.4667471e+01   1.7174645e+02  -2.6324877e+01   1.0245484e+02  -2.2802839e+01   1.8872903e+02  -2.7345742e+01   2.5469419e+02  -6.9411019e+01   2.1504161e+02  -1.4464942e+01   1.8205548e+02  -2.7705729e+01   2.3493774e+02   7.7143226e-01   1.5421774e+02  -2.0285806e+01   1.1189742e+02  -3.8702761e+01   1.8526581e+02  -2.2616103e+01   1.8332419e+02  -9.7851613e-01   3.4435484e+02  -3.9486774e+01   4.5553935e+02   3.1814194e-01   1.0121613e+02  -1.0430839e+01   1.7745129e+02  -1.4154490e+01   2.4551303e+02  -3.9367453e+00   2.3489258e+02  -2.7108387e-01   1.5112323e+02  -1.0884374e+01   2.1448677e+02  -1.4985071e+01   1.6379968e+02  -7.6733290e+00   6.6383871e+01   1.4424452e+01   3.5924935e+02   4.6152129e+00   1.8290323e+02  -3.0622581e+00   1.4057000e+02  -4.1226968e+00   1.5325548e+02   4.5834323e+00   1.8581226e+02  -1.4085948e+01   4.8175839e+02  -2.1344542e+01   1.1050065e+02  -1.7177148e+01   1.6036871e+02  -7.6207742e-01
   1.8694290e+02  -2.4799303e+01   1.3431226e+02  -4.7917561e+01   3.0115258e+02  -3.6560916e+01   1.6804452e+02  -1.3301948e+01   1.8109774e+02   1.3100568e+01   3.4823323e+02  -3.6647045e+01   1.4084032e+02   7.9972903e+00   1.5559516e+02  -5.2410516e+01   2.0332161e+02  -2.2142181e+01   2.0584839e+02  -1.0204516e+00   1.6440000e+02  -3.8516194e+01   1.2517129e+02  -4.9701445e+01   1.6230355e+02  -3.6053961e+01   2.0520323e+02   3.7443871e+00   2.6479194e+02   6.4924516e+00   1.6678742e+02  -3.7149290e+00   2.2317303e+02  -1.4009545e+01   4.3832303e+02   2.2018455e+01   1.6186387e+02   3.8215355e+00   2.0728613e+02  -9.8267613e+00   3.4173968e+02   1.9526955e+01   2.7870387e+02  -2.4682761e+01   4.8900355e+02  -6.7196387e+00   1.4845290e+02   1.0701187e+01   1.2531806e+02  -1.0006735e+01   4.0171226e+02   3.8243097e+00   1.6207323e+02   1.2341239e+01   3.2816871e+02  -1.2831561e+01   1.2967032e+02  -1.5623948e+01   1.6186290e+02  -4.5852258e+01   2.1789303e+02   4.3082855e+01   2.5519323e+02  -3.8987071e+01   1.8712645e+02  -1.5415277e+01   1.2588484e+02  -1.2817239e+01   1.8872903e+02  -1.3585742e+01   2.3412419e+02  -2.2725419e+01   2.0990161e+02   6.7162581e+00   1.6929548e+02  -1.5024929e+01   2.0293774e+02   2.3143226e-01   1.6445774e+02   1.3084994e+01   1.2337742e+02  -4.9051161e+01   1.8679581e+02  -1.2548503e+01   1.6822419e+02   8.0394839e+00   3.7706484e+02  -4.7343574e+01   3.9967935e+02  -2.0503058e+01   8.9406129e+01  -1.0916039e+01   1.4155129e+02  -1.8524903e+00   2.4560303e+02  -5.0939453e+00   2.3146258e+02   1.2833161e+00   1.4822323e+02   2.4476258e+00   2.3177677e+02   1.4817290e+00   1.9145968e+02  -8.4661290e+00   9.5053871e+01   2.9908516e+00   3.5310935e+02  -2.4033587e+01   1.9590323e+02  -6.7722581e+00   1.4819000e+02  -9.8822968e+00   1.5778548e+02  -2.1689677e+00   1.7719226e+02  -1.2536348e+01   5.0551839e+02  -3.7435342e+01   1.4470065e+02  -3.5013148e+01   1.7098871e+02  -5.7016774e+00
   1.6147290e+02  -1.2051703e+01   1.2721226e+02  -3.9729561e+01   2.1996258e+02  -4.9675716e+01   1.3695452e+02  -1.2334748e+01   1.6366774e+02  -4.9350323e+00   3.7476323e+02  -2.3579445e+01   1.5759032e+02  -2.2492710e+01   1.4859516e+02  -4.1990516e+01   1.4285161e+02  -5.7745806e+00   1.6551839e+02  -2.0264052e+01   1.1926000e+02  -4.9284994e+01   9.9271290e+01  -4.5099445e+01   1.4030355e+02  -9.8639613e+00   1.9572323e+02  -4.0721290e-01   2.4039194e+02  -2.0305548e+01   1.4587742e+02  -7.6221290e+00   1.9493303e+02   5.7296547e+00   4.8836303e+02   2.7155255e+01   1.4067387e+02  -7.0532645e+00   2.0828613e+02  -3.1006761e+01   3.9731968e+02  -3.3094452e+00   2.7539387e+02  -3.8267961e+01   4.4443355e+02  -1.2254039e+01   1.1155290e+02  -2.0296813e+01   1.3054806e+02  -1.4945135e+01   3.4204226e+02  -1.0642090e+01   1.3579323e+02   9.8236387e+00   3.4695871e+02  -1.3914761e+01   1.3442032e+02   1.0366052e+01   1.8081290e+02  -4.4698258e+01   1.9946303e+02   7.9872547e+00   2.0957323e+02  -3.2047471e+01   1.5512645e+02  -6.9952774e+00   1.2254484e+02  -9.6900387e+00   1.4886903e+02  -1.9926942e+01   2.1036419e+02  -4.9294619e+01   1.9156161e+02  -9.0565419e+00   1.3724548e+02   2.0907097e-01   2.2345774e+02   4.4983226e-01   1.3055774e+02   3.9869935e+00   1.2323742e+02  -4.9749961e+01   1.5807581e+02   1.3089097e+01   1.3322419e+02  -1.8300516e+01   3.8182484e+02  -2.0534374e+01   4.5872935e+02  -1.2607058e+01   7.6836129e+01   1.5195613e+00   1.5941129e+02   6.0987097e+00   2.1351303e+02   1.6632547e+00   2.2446258e+02  -1.9006684e+01   1.2093323e+02  -5.0391742e+00   2.1029677e+02  -1.1409871e+01   1.5960968e+02   9.6118710e+00   8.4723871e+01  -1.0042748e+01   3.4900935e+02  -2.5995587e+01   1.4285323e+02  -1.9582581e+00   1.0905000e+02   8.1089032e+00   1.3697548e+02   2.0758323e+00   1.8447226e+02  -1.3698748e+01   3.7027839e+02  -2.3146142e+01   1.0565065e+02  -3.6914839e-01   1.6194871e+02   7.7315226e+00
   1.5423290e+02  -5.0925032e+00   1.4369226e+02  -3.8527961e+01   2.1163258e+02  -5.0109316e+01   1.3800452e+02  -2.3138748e+01   1.5295774e+02   3.0176774e-01   3.4581323e+02   1.1356555e+01   1.2569032e+02  -4.4907097e+00   1.6744516e+02  -4.7498516e+01   1.4850161e+02  -1.5056581e+01   1.8765839e+02  -1.0375252e+01   1.3107000e+02  -3.0379794e+01   1.2003129e+02  -5.1100245e+01   1.4406355e+02  -3.9247613e+00   1.6629323e+02  -1.8628129e+00   2.3514194e+02   3.2714452e+01   1.2726742e+02  -5.2233290e+00   1.7822303e+02  -9.8435453e+00   3.3317303e+02   1.9900455e+01   1.3119387e+02   5.3751355e+00   2.3971613e+02  -4.5231161e+01   3.7621968e+02  -1.3814452e+00   2.4418387e+02   4.1788387e+00   5.1600355e+02  -1.8209639e+01   1.1660290e+02  -2.2890813e+01   1.1973806e+02   1.4019665e+01   4.0380226e+02  -8.8728903e+00   1.5041323e+02   5.3140387e+00   3.5164871e+02   1.0130039e+01   1.3704032e+02   2.7864516e+00   1.8219290e+02  -6.6428658e+01   1.7212303e+02   1.9644455e+01   2.3757323e+02  -2.4147471e+01   1.7055645e+02  -3.0799677e+01   1.1573484e+02  -1.6252387e+00   1.6786903e+02  -3.5966942e+01   2.1412419e+02  -6.3455419e+01   1.8866161e+02  -1.3874542e+01   1.4534548e+02   5.7510710e+00   2.1312774e+02  -6.0137677e+00   1.5536774e+02  -2.6047806e+01   1.3156742e+02  -4.0036361e+01   1.5093581e+02  -1.3959703e+01   1.5798419e+02  -4.6113161e+00   3.9249484e+02  -5.3917974e+01   4.2158935e+02  -1.5345858e+01   1.0402613e+02  -1.0135639e+01   1.4045129e+02  -1.6624490e+01   2.2398303e+02  -7.4043453e+00   2.0275258e+02  -2.0889884e+01   1.2212323e+02   2.4562581e-01   2.0467677e+02   5.3697290e+00   1.5441968e+02   5.0770710e+00   7.6763871e+01  -9.3559484e+00   3.6691935e+02  -2.0288387e+01   1.4847323e+02  -1.1117858e+01   1.2048000e+02  -5.0454968e+00   1.5997548e+02  -1.1541677e+00   2.0142226e+02  -1.2624748e+01   4.0499839e+02  -2.0253742e+01   8.1120645e+01  -1.6876748e+01   1.6136871e+02   6.8792258e-01
   1.5090290e+02  -2.0156103e+01   1.2879226e+02  -3.0059613e+00   2.4768258e+02  -3.4233316e+01   1.6609452e+02  -3.0095948e+01   1.7833774e+02   1.6013677e+00   3.8219323e+02  -3.8743845e+01   1.6334032e+02  -1.3452710e+01   1.4744516e+02  -7.0138516e+01   1.6767161e+02   2.3769819e+01   2.0837839e+02  -1.9032852e+01   1.3469000e+02  -1.2709394e+01   1.2427129e+02  -4.5099445e+01   1.7425355e+02  -4.9099613e+00   2.0943323e+02   1.0659871e+00   2.6054194e+02   2.6382452e+01   1.2402742e+02  -1.3104129e+01   2.0646303e+02  -6.6227453e+00   2.6432303e+02   3.0698455e+01   1.7057387e+02  -9.9152645e+00   2.6686613e+02  -3.0231613e+00   3.6631968e+02  -1.9019445e+01   2.9118387e+02  -7.4711613e+00   4.0734355e+02  -1.4516839e+01   1.3393290e+02  -1.2377213e+01   1.5121806e+02   3.4512645e+00   3.7571226e+02  -5.9056903e+00   1.2679323e+02   8.9236387e+00   3.0790871e+02   6.1092387e+00   1.6829032e+02   8.7264516e+00   1.4967290e+02  -5.4397058e+01   2.2893303e+02   1.7009655e+01   2.5786323e+02  -2.2670671e+01   1.7489645e+02  -2.4866877e+01   1.3192484e+02  -2.0870439e+01   1.6391903e+02  -4.2209419e+00   2.1879419e+02  -5.2639019e+01   2.2066161e+02  -1.4954542e+01   1.7686548e+02  -1.2390529e+01   2.2783774e+02  -4.6205677e+00   1.4655774e+02   8.4699355e-01   1.2508742e+02  -4.1227961e+01   2.1164581e+02  -2.1956503e+01   1.8036419e+02  -3.5517161e+00   3.6873484e+02  -2.2917174e+01   4.4705935e+02  -1.4383458e+01   8.2886129e+01   7.3655613e+00   1.7612129e+02  -1.2238090e+01   2.8365303e+02  -1.1607945e+01   2.2108258e+02  -2.5596284e+01   1.3703323e+02  -2.6187174e+01   1.9687677e+02  -3.2462710e+00   1.5888968e+02   1.6139471e+01   8.1293871e+01   1.6951652e+01   3.7253935e+02   2.9320129e+00   1.5328323e+02  -2.0982658e+01   1.0933000e+02   1.0865032e+00   1.5001548e+02  -3.3073677e+00   1.9542226e+02   9.5525161e-01   3.8361839e+02  -2.0353342e+01   1.0836065e+02  -3.1345948e+01   1.5889871e+02  -3.4884477e+01
   1.6375290e+02  -2.0564103e+01   1.2617226e+02  -6.2663613e+00   2.3311258e+02  -5.1307716e+01   1.7981452e+02  -3.8723548e+01   1.3485774e+02  -1.4580232e+01   3.3376323e+02  -1.6069445e+01   1.2749032e+02  -3.4434710e+01   1.3497516e+02  -5.3190916e+01   1.6650161e+02   7.3334194e+00   1.7499839e+02  -3.8824516e+00   1.4740000e+02  -3.2966194e+01   1.0208129e+02  -1.0324245e+01   1.4158355e+02  -2.0346361e+01   1.7734323e+02   1.1873187e+01   2.6509194e+02   5.9684516e+00   1.5387742e+02  -2.0492129e+01   1.7246303e+02  -7.6274533e-01   2.9436303e+02   4.7252547e+00   1.4814387e+02  -6.1708645e+00   2.5867613e+02  -1.5937961e+01   3.6231968e+02  -8.9294452e+00   2.7197387e+02  -1.0784361e+01   4.2129355e+02  -9.9728387e+00   1.4122290e+02  -1.0100413e+01   1.3531806e+02  -2.8276735e+01   3.0637226e+02  -1.3458490e+01   1.3464323e+02   9.1563871e-01   3.1153871e+02  -2.7611613e+00   1.3198032e+02   1.5561252e+01   1.7233290e+02  -5.6599858e+01   1.9089303e+02   4.0002855e+01   2.5581323e+02  -5.3126671e+01   1.3527645e+02  -5.0787277e+01   1.2802484e+02  -3.7608439e+01   1.4967903e+02  -3.2081742e+01   1.9860419e+02  -3.9163819e+01   1.9818161e+02  -1.6536142e+01   1.5215548e+02  -1.7033729e+01   1.9693774e+02   7.9514323e+00   1.2321774e+02  -2.3425806e+01   1.1532742e+02  -5.1877161e+01   1.4955581e+02  -1.4469303e+01   1.4246419e+02  -1.4039716e+01   4.0035484e+02  -2.7776774e+01   4.0858935e+02   1.2141419e+00   6.2166129e+01  -5.0668387e+00   1.4331129e+02  -8.5329032e-01   2.2712303e+02  -1.1705545e+01   1.7932258e+02  -7.7754839e+00   1.0855323e+02  -4.1887742e+00   2.0815677e+02  -4.5786710e+00   1.6003968e+02  -1.6142529e+01   6.4913871e+01   5.9205161e-01   3.6600935e+02  -1.8255587e+01   1.7838323e+02  -1.3560658e+01   1.1572000e+02  -3.7146968e+00   1.2882548e+02  -3.6621677e+00   2.0023226e+02   1.0404516e+00   4.0556839e+02  -2.0869342e+01   8.6600645e+01  -1.6695148e+01   1.4975871e+02   5.1672258e-01
   1.8218290e+02  -1.7418503e+01   1.0902226e+02  -2.8943613e+00   2.7063258e+02  -3.0689316e+01   2.0752452e+02  -5.2790348e+01   1.7209774e+02  -8.0394323e+00   3.5390323e+02  -3.4960645e+01   1.4019032e+02  -4.1007097e+00   1.5844516e+02  -3.9498516e+01   1.6038161e+02   1.4630194e+00   2.0751839e+02  -4.7240516e+00   1.5630000e+02  -4.6018194e+01   1.2255129e+02  -4.3871845e+01   1.4468355e+02  -2.1314361e+01   1.7153323e+02   2.5527987e+01   2.2084194e+02   8.3584516e+00   1.4483742e+02  -6.2892903e-01   2.0698303e+02  -9.8143453e+00   2.6084303e+02   1.0976855e+01   1.5419387e+02  -1.0994865e+01   2.2157613e+02  -4.6499961e+01   3.5564968e+02  -1.0355845e+01   2.9591387e+02  -1.6909561e+01   4.2400355e+02  -2.0379639e+01   1.4279290e+02  -1.8896013e+01   1.2726806e+02  -3.2527355e+00   3.7437226e+02  -9.1384903e+00   1.7617323e+02   7.6832387e+00   2.9348871e+02  -8.4716129e-01   1.3229032e+02  -8.1435484e+00   1.5248290e+02  -4.3391858e+01   1.9598303e+02   3.5355655e+01   2.5671323e+02  -5.2678671e+01   1.5417645e+02   5.4107226e+00   1.3592484e+02  -1.6330439e+01   1.9315903e+02  -2.1420142e+01   2.2041419e+02  -3.8388619e+01   2.0461161e+02  -4.4805419e+00   1.3938548e+02  -4.9621290e+00   2.1674774e+02  -9.9233677e+00   1.1383774e+02   1.0274594e+01   1.2532742e+02  -3.2057161e+01   1.7669581e+02  -1.5640503e+01   1.4670419e+02  -2.0898916e+01   3.5863484e+02  -4.3869174e+01   4.0986935e+02  -2.1682581e+00   8.6216129e+01  -4.0408387e+00   1.4298129e+02  -8.3468903e+00   3.1436303e+02  -1.2444745e+01   1.8727258e+02   4.3485161e+00   1.2246323e+02  -4.5415742e+00   1.8501677e+02   3.3225290e+00   1.3036968e+02  -4.2889290e+00   8.1243871e+01  -9.2843484e+00   3.5977935e+02  -6.2371871e+00   1.7881323e+02  -7.5058065e-02   1.3400000e+02  -1.3027097e+01   1.6249548e+02   1.6034232e+01   1.9628226e+02  -5.3035484e+00   3.0923839e+02  -1.2402942e+01   1.2212065e+02  -2.3726748e+01   1.6684871e+02  -9.9047742e-01
   1.9694290e+02  -2.5219303e+01   1.4436226e+02  -1.0101561e+01   2.8720258e+02  -3.4914916e+01   1.6019452e+02  -1.2193948e+01   1.9871774e+02   6.3609677e+00   3.4671323e+02  -1.1955445e+01   1.7039032e+02  -7.8667097e+00   1.6697516e+02  -2.5370916e+01   1.8161161e+02   2.9461935e-01   2.0189839e+02  -1.1344516e+00   1.3664000e+02  -3.5395394e+01   1.1903129e+02  -4.5020245e+01   1.5520355e+02  -2.5725961e+01   2.1477323e+02  -9.1712129e+00   2.3839194e+02   2.3154452e+01   1.5516742e+02  -8.8532903e-01   1.6993303e+02   1.2349655e+01   3.2898303e+02  -1.3524345e+01   1.5176387e+02  -1.2940465e+01   2.1633613e+02  -2.6510761e+01   3.5916968e+02   4.1725548e+00   2.6160387e+02  -8.2647613e+00   5.0177355e+02  -1.6031239e+01   1.5598290e+02  -2.1912129e+00   1.4726806e+02   1.9387265e+01   3.5885226e+02  -9.6068903e+00   1.5579323e+02   2.4173639e+01   3.1058871e+02  -5.7351613e+00   1.7104032e+02   9.8764516e+00   1.4567290e+02  -5.7797058e+01   1.8708303e+02   1.5977655e+01   2.5814323e+02  -6.4503071e+01   1.8270645e+02  -2.0871677e+01   1.5569484e+02  -6.6820387e+00   1.6796903e+02  -5.4494942e+01   2.3707419e+02  -5.2341419e+01   2.1576161e+02   8.5774581e+00   1.5910548e+02   5.2702710e+00   1.9379774e+02  -1.4847368e+01   1.5360774e+02  -1.3807006e+01   1.5699742e+02  -2.0170761e+01   1.8555581e+02  -2.4869303e+01   1.4036419e+02   1.0228284e+01   3.8968484e+02  -5.5733174e+01   4.3210935e+02  -6.6745806e-01   8.8456129e+01  -1.2030039e+01   1.6136129e+02  -1.4487290e+01   3.3246303e+02  -1.8527453e+00   2.1566258e+02  -1.0972684e+01   1.2779323e+02  -1.3397974e+01   2.4901677e+02   1.2925290e+00   1.8974968e+02  -6.0932903e-01   7.4913871e+01  -5.3794839e-01   3.4877935e+02  -1.1217187e+01   1.4471323e+02  -8.6770581e+00   1.4795000e+02   3.2869032e+00   1.5187548e+02  -8.0261677e+00   1.9819226e+02  -2.7463484e+00   2.8484839e+02  -2.7971742e+01   1.2108065e+02  -1.2983548e+01   1.7089871e+02   7.5355226e+00
   1.5190290e+02  -9.1361032e+00   1.3098226e+02  -1.8131161e+01   2.1477258e+02  -6.2070516e+01   1.3209452e+02  -1.5855948e+01   1.4295774e+02   5.8617677e+00   3.3214323e+02  -1.5169845e+01   1.4254032e+02  -1.1638710e+01   1.3025516e+02  -5.7143316e+01   1.6456161e+02   1.9128619e+01   2.0175839e+02  -1.1123252e+01   1.6440000e+02  -2.6946194e+01   8.9841290e+01  -2.7585045e+01   1.4558355e+02  -1.7906361e+01   2.1148323e+02   7.1198710e-01   2.4149194e+02   9.6564516e+00   1.4554742e+02  -2.2305729e+01   1.7846303e+02   6.5172547e+00   3.3584303e+02  -6.0731453e+00   1.3800387e+02  -1.8979665e+01   2.3905613e+02  -3.3038361e+01   3.7983968e+02  -1.1010452e+00   2.0691387e+02  -7.3095613e+00   4.2996355e+02  -4.4264387e+00   1.0850290e+02  -3.6228129e+00   1.3626806e+02  -4.5427355e+00   3.7161226e+02  -1.1957690e+01   1.7379323e+02  -8.0263613e+00   3.2748871e+02   1.7283871e-01   1.2636032e+02  -1.3859148e+01   1.3881290e+02  -5.8148258e+01   1.8146303e+02   1.6227255e+01   2.3295323e+02  -5.6397871e+01   1.6893645e+02  -2.5340077e+01   1.2554484e+02  -3.1030039e+01   1.3467903e+02  -9.8317419e+00   1.7065419e+02  -4.5647819e+01   1.8899161e+02  -1.5140942e+01   1.4529548e+02   1.3475071e+01   2.0183774e+02   7.1294323e+00   1.1426774e+02  -8.7598065e+00   1.1651742e+02  -3.4312361e+01   1.5907581e+02  -7.7109032e+00   1.6103419e+02   3.7646839e+00   3.8301484e+02  -6.0539574e+01   3.8686935e+02  -1.2138258e+01   6.9506129e+01  -1.7514039e+01   1.4012129e+02  -8.2180903e+00   3.1398303e+02  -1.0464345e+01   1.9999258e+02   7.9909161e+00   3.3413226e+01   6.6772426e+01   2.3253677e+02  -1.3890710e+00   2.1179968e+02  -1.4803329e+01   9.0333871e+01   6.0845161e-01   3.5339935e+02   6.0832129e+00   1.6490323e+02  -6.9122581e+00   1.2210000e+02   1.7924903e+01   1.5716548e+02  -2.6893677e+00   1.9252226e+02  -1.3292748e+01   2.8265839e+02  -2.6226542e+01   9.2460645e+01  -9.3139484e+00   1.6522871e+02   4.8991226e+00
   1.7094290e+02  -2.0429303e+01   1.2907226e+02  -2.7068361e+01   3.0349258e+02  -4.7788116e+01   1.8542452e+02  -2.1072348e+01   1.7209774e+02   2.9630568e+01   3.6123323e+02  -3.9770452e+00   1.6244032e+02  -2.9930710e+01   1.7792516e+02  -7.3956916e+01   1.7491161e+02  -2.3279381e+01   2.1632839e+02  -1.5188852e+01   1.8173000e+02  -2.4052594e+01   1.4617129e+02  -3.9471445e+01   1.9992355e+02  -3.4493561e+01   2.1772323e+02  -1.1167213e+01   2.6384194e+02   2.4184516e+00   1.7254742e+02  -9.8957290e+00   2.0398303e+02  -3.6143453e+00   2.9212303e+02   2.2344547e+00   1.8424387e+02   1.6751135e+01   2.0495613e+02  -1.7640361e+01   4.2378968e+02  -3.5170452e+00   2.7639387e+02  -1.1657961e+01   5.1334355e+02  -8.7668387e+00   1.3831290e+02   1.8272387e+01   1.4888806e+02   1.3297665e+01   4.0642226e+02  -1.7172490e+01   1.7379323e+02   1.2543639e+01   3.1622871e+02   1.2753639e+01   1.6342032e+02  -1.2513948e+01   1.6305290e+02  -4.6707458e+01   2.3312303e+02   2.8814455e+01   2.8114323e+02  -4.4723071e+01   2.0212645e+02  -3.8375277e+01   1.4745484e+02  -3.6828387e+00   1.6753903e+02  -1.6610542e+01   2.2941419e+02  -5.0198619e+01   2.1376161e+02  -7.1225419e+00   1.6715548e+02  -2.2337290e+00   1.8512774e+02   2.5562323e+00   1.5931774e+02  -7.6438065e+00   1.9218742e+02  -3.0125961e+01   1.9355581e+02  -1.8419303e+01   1.9922419e+02  -1.0250516e+01   3.9068484e+02  -3.9773174e+01   3.6853935e+02  -2.7531858e+01   8.7166129e+01  -7.8268387e+00   1.7122129e+02   4.8390968e-01   3.4689303e+02   1.6628547e+00   2.4846258e+02  -2.2166839e+00   6.4273226e+01   4.1213626e+01   2.3906677e+02   9.9852903e-01   2.2360968e+02  -1.2748129e+01   9.2673871e+01   7.0912516e+00   3.5800935e+02   1.5904413e+01   1.6642323e+02  -9.6038581e+00   1.3429000e+02  -1.0502968e+00   1.5325548e+02   5.9134323e+00   2.2923226e+02  -3.6095484e+00   2.9994839e+02  -1.0519742e+01   1.1874065e+02   1.5436516e+00   1.8103871e+02  -2.0356774e+00
   1.7828290e+02  -2.1826503e+01   1.2131226e+02  -3.9775613e+00   2.3154258e+02  -5.8132116e+01   1.4747452e+02  -2.2416348e+01   1.6861774e+02   1.8338968e+01   3.5062323e+02  -2.3648245e+01   1.3674032e+02  -1.4674710e+01   1.2668516e+02  -3.1997716e+01   1.5885161e+02  -2.5845806e+00   1.5451839e+02   3.9459484e+00   1.1416000e+02  -3.3546994e+01   1.0269129e+02  -5.5523045e+01   1.9077355e+02  -2.4901561e+01   1.7805323e+02  -1.2563613e+01   2.2869194e+02  -2.7195484e+00   1.6045742e+02  -1.2738529e+01   2.0198303e+02   4.2056547e+00   3.2741303e+02  -8.5887453e+00   1.2476387e+02   6.5495355e+00   1.8590613e+02  -8.4563613e+00   3.8983968e+02   2.1438955e+01   2.6576387e+02   6.5624387e+00   4.9100355e+02  -2.3359639e+01   1.0803290e+02   9.8847871e+00   1.3583806e+02  -6.6983355e+00   3.3028226e+02   5.3870968e-01   1.2583323e+02   5.4304387e+00   3.2616871e+02  -8.8315613e+00   1.5261032e+02   3.2308516e+00   1.6386290e+02  -4.5922258e+01   2.1584303e+02   2.6006855e+01   2.5443323e+02  -5.5926271e+01   1.5503645e+02  -1.9848077e+01   1.3659484e+02  -1.6194039e+01   1.7458903e+02  -2.8214542e+01   2.2522419e+02  -6.1103419e+01   1.8423161e+02  -1.4850142e+01   1.5448548e+02  -6.9801290e+00   1.6941774e+02  -3.8469677e+00   1.1545774e+02  -2.3515006e+01   1.2804742e+02  -3.6944761e+01   1.4545581e+02  -4.7130323e-01   1.2108419e+02  -1.7759316e+01   3.7673484e+02  -2.7887174e+01   3.6143935e+02  -3.1873858e+01   8.7166129e+01  -1.4826839e+01   1.5850129e+02  -1.0828490e+01   3.2455303e+02  -9.3099453e+00   2.1175258e+02   8.2011613e-01   5.7323226e+01   2.4809626e+01   2.1529677e+02   3.3801290e+00   1.4355968e+02  -5.3412903e-01   8.4143871e+01   1.3193652e+01   3.6715935e+02  -3.5375871e+00   1.5642323e+02  -2.7373858e+01   1.3719000e+02   7.5277032e+00   1.4306548e+02   6.8186323e+00   2.1876226e+02  -4.4419484e+00   2.4994839e+02  -1.9039742e+01   1.1155065e+02  -1.8501148e+01   1.7160871e+02  -1.1711277e+01
   2.1066290e+02  -3.6506903e+01   1.4607226e+02  -1.1388361e+01   3.6392258e+02  -3.4342516e+01   1.7590452e+02  -3.8360748e+01   1.9838774e+02  -5.2263226e-01   3.2423323e+02  -1.3157045e+01   1.9409032e+02  -3.5962710e+01   1.9820516e+02  -6.8959316e+01   1.9797161e+02   1.8345819e+01   2.1184839e+02   1.1259548e+01   1.5792000e+02  -2.7147794e+01   1.2574129e+02  -3.5217045e+01   1.9987355e+02  -1.5529561e+01   2.2567323e+02  -8.4232129e+00   2.4099194e+02   5.0964516e+00   1.9745742e+02  -7.4585290e+00   2.1408303e+02  -8.2823453e+00   2.7984303e+02   1.9836855e+01   1.8795387e+02  -7.5056645e+00   2.2690613e+02  -2.1066361e+01   3.8326968e+02   3.6745548e+00   2.5839387e+02   6.6720387e+00   4.8591355e+02  -2.7522439e+01   1.7345290e+02  -7.5388129e+00   1.4654806e+02   7.5848645e+00   2.7694226e+02  -1.8294090e+01   1.7064323e+02   2.2745639e+01   3.3185871e+02   5.5632387e+00   1.4404032e+02  -8.0235484e+00   1.6586290e+02  -2.9172258e+01   2.2151303e+02   5.7693255e+01   2.8281323e+02  -4.3236671e+01   2.2308645e+02  -2.5242077e+01   1.6354484e+02  -1.2640039e+01   2.1548903e+02  -1.7446542e+01   2.6417419e+02  -5.1939419e+01   2.4356161e+02  -1.4556542e+01   1.4824548e+02   1.3899071e+01   2.2421774e+02  -3.1040968e+01   1.2593774e+02  -1.0113406e+01   1.7565742e+02  -5.1563561e+01   1.8898581e+02  -2.3623703e+01   1.5227419e+02  -1.8634516e+01   4.3816484e+02  -3.7141574e+01   4.3929935e+02  -7.9126581e+00   1.3197613e+02  -5.6116387e+00   1.7841129e+02   2.3388710e+01   3.9498303e+02  -1.4894345e+01   2.2542258e+02  -1.5183484e+01   5.4273226e+01   6.0243626e+01   2.7739677e+02   3.5021290e+00   2.0807968e+02  -1.1595729e+01   9.3193871e+01   2.8996516e+00   3.7862935e+02  -6.6051871e+00   1.8761323e+02  -4.8905806e-01   1.5153000e+02   1.0005032e+00   1.8058548e+02  -2.6029677e+00   2.6376226e+02  -1.6941948e+01   3.6132839e+02  -5.9001419e+00   1.4622065e+02  -7.4647484e+00   1.8246871e+02  -1.0240077e+01
   2.3233290e+02  -3.3960503e+01   1.3750226e+02  -1.7602761e+01   3.7963258e+02  -3.6929316e+01   2.6357452e+02  -2.8424348e+01   2.2719774e+02  -5.3743226e-01   4.0638323e+02   1.7095484e-01   1.8024032e+02  -1.8254710e+01   2.1230516e+02  -6.4187316e+01   1.9667161e+02  -1.0200181e+01   2.2094839e+02  -2.0698452e+01   1.4997000e+02  -2.6931794e+01   1.5841129e+02  -3.0400645e+01   1.8758355e+02  -2.1266361e+01   2.2029323e+02   1.1387187e+01   2.2674194e+02  -1.2413548e+01   1.9464742e+02   1.0006271e+01   2.5046303e+02  -1.9522745e+01   2.8374303e+02  -1.2565145e+01   1.9853387e+02  -4.4206452e-01   2.7814613e+02  -3.2925561e+01   4.0545968e+02   6.1935484e-01   3.1318387e+02  -1.0921161e+01   5.6238355e+02   2.1996129e-01   1.5774290e+02   1.0079871e+00   1.6902806e+02   1.3976465e+01   2.7880226e+02  -1.5252890e+01   1.5841323e+02   1.6014039e+01   3.0116871e+02   2.3284387e+00   1.6411032e+02   3.7085161e-01   2.2495290e+02  -2.3519458e+01   2.7389303e+02   2.7032855e+01   3.1943323e+02  -4.2786271e+01   2.1289645e+02  -1.9096877e+01   1.5331484e+02   8.4836129e-01   2.1743903e+02  -2.9742542e+01   2.7193419e+02  -3.4940219e+01   2.3018161e+02  -1.6196142e+01   2.0162548e+02  -8.3713290e+00   2.1298774e+02   1.1427432e+01   1.4798774e+02   1.1932594e+01   1.7256742e+02  -4.2026361e+01   2.3350581e+02  -2.1475303e+01   1.4774419e+02  -7.6521161e+00   3.9020484e+02  -4.7774774e+01   4.4648935e+02  -1.9297858e+01   1.2435613e+02  -1.7232039e+01   1.8188129e+02   3.9211097e+00   3.8303303e+02   1.4871655e+01   2.1994258e+02  -1.2225084e+01   7.2603226e+01   8.2017226e+01   2.4648677e+02  -2.6507097e-01   1.8593968e+02   5.4054710e+00   9.2723871e+01  -2.1492748e+01   3.9362935e+02  -6.3751871e+00   1.8581323e+02  -3.3965058e+01   1.6700000e+02   1.4729032e+00   1.8797548e+02   1.6058323e+00   2.7704226e+02  -2.4843484e+00   3.5042839e+02  -2.4598142e+01   1.6493065e+02  -2.2441548e+01   2.1003871e+02  -2.8065677e+01
   2.3414290e+02  -2.4530323e-01   1.4660226e+02  -1.3660761e+01   4.0920258e+02  -3.8534916e+01   1.7571452e+02  -3.8345548e+01   2.1019774e+02  -4.7574323e+00   3.7704323e+02  -2.4721845e+01   1.9424032e+02  -1.5324710e+01   2.0211516e+02  -4.5602116e+01   2.5038161e+02  -1.9616981e+01   2.3860839e+02  -1.3731252e+01   2.0707000e+02  -2.2739794e+01   1.3350129e+02  -4.7217845e+01   1.8139355e+02  -2.6151161e+01   2.6605323e+02   2.0536387e+01   2.8659194e+02   9.9845161e-01   1.9216742e+02  -9.7953290e+00   2.4989303e+02   9.2328547e+00   2.6208303e+02   1.0307655e+01   2.0405387e+02   1.1016335e+01   1.8805613e+02  -2.8678361e+01   4.2154968e+02   1.1821548e+00   2.4997387e+02   1.1615639e+01   5.4648355e+02  -8.7480387e+00   1.9588290e+02  -3.0713213e+01   1.8316806e+02  -1.5964735e+01   4.4104226e+02  -2.0042090e+01   2.0450323e+02  -5.2031613e+00   3.1669871e+02   1.7506039e+01   1.9829032e+02  -3.2435484e+00   2.1752290e+02  -5.0545058e+01   2.5003303e+02   3.6891655e+01   3.2776323e+02  -5.9452671e+01   2.8479645e+02  -3.0368877e+01   2.0564484e+02  -2.0818039e+01   2.5853903e+02  -3.4270542e+01   2.8931419e+02  -5.4140619e+01   2.7161161e+02  -5.6505419e+00   2.1248548e+02   4.0998710e+00   2.0921774e+02  -1.9409677e+00   1.6726774e+02  -2.6139806e+01   1.9137742e+02  -4.2731161e+01   2.4603581e+02  -6.1770323e-01   1.7865419e+02  -7.0249161e+00   4.0973484e+02  -5.6677174e+01   4.0405935e+02  -1.0993458e+01   1.3211613e+02  -1.3422839e+01   1.9041129e+02  -1.1001290e+01   3.9236303e+02  -4.2147453e+00   2.3351258e+02  -1.9450684e+01   7.7033226e+01   6.8472826e+01   2.5967677e+02   1.5059729e+01   1.9445968e+02  -3.5561290e+00   1.5676387e+02  -1.4805948e+01   4.0015935e+02  -2.6137587e+01   2.0523323e+02  -1.9228658e+01   1.5248000e+02   7.8245032e+00   2.0673548e+02  -5.5049677e+00   1.8847226e+02  -7.0587484e+00   3.7456839e+02  -2.4869342e+01   1.4917065e+02  -1.5940748e+01   2.2132871e+02  -3.5888774e+00
   2.3856290e+02  -2.3648903e+01   1.4869226e+02  -2.1927961e+01   5.1258258e+02  -5.0995316e+01   1.7300452e+02  -3.5648748e+01   2.5757774e+02  -3.5478323e+00   4.1362323e+02  -1.1218245e+01   1.8944032e+02  -2.5040710e+01   2.5568516e+02  -5.2557716e+01   2.7879161e+02  -2.1059781e+01   2.5427839e+02  -8.2748516e+00   1.8169000e+02  -2.5949394e+01   1.7612129e+02  -3.4107445e+01   2.4696355e+02  -1.8496761e+01   2.8577323e+02   2.3818787e+01   3.1469194e+02   1.5250452e+01   2.2630742e+02  -1.5196529e+01   2.9812303e+02   1.5094455e+01   2.7274303e+02   1.0974855e+01   2.2314387e+02  -9.0808645e+00   2.3995613e+02  -1.0020361e+01   4.0273968e+02   5.2169548e+00   3.0397387e+02  -2.0974361e+01   6.5786355e+02  -1.8518439e+01   2.3598290e+02   7.2687871e+00   1.8912806e+02  -2.0151535e+01   4.1385226e+02  -4.3246890e+01   2.5798323e+02   3.5328439e+01   3.7285871e+02   4.5432387e+00   2.1648032e+02   1.8991252e+01   2.3643290e+02  -4.0147858e+01   2.7817303e+02   2.3920455e+01   3.2581323e+02  -3.2016671e+01   3.2741645e+02  -1.5448477e+01   2.0550484e+02  -1.1086839e+01   2.7939903e+02  -2.5079342e+01   3.1898419e+02  -3.9324219e+01   3.1990161e+02   2.2962581e+00   2.2972548e+02   9.1006710e+00   2.5002774e+02  -6.1057677e+00   2.0436774e+02  -4.3478065e+00   2.1023742e+02  -4.1659961e+01   3.3045581e+02  -1.0813032e+00   1.7413419e+02  -2.3833161e+00   4.5073484e+02  -4.9287174e+01   4.5077935e+02  -6.7310581e+00   1.8764613e+02   1.3476129e-01   2.1155129e+02  -1.5362490e+01   4.0832303e+02  -9.9615453e+00   2.4608258e+02   9.5437161e+00   6.5603226e+01   9.4677226e+01   2.5406677e+02   9.0885290e+00   2.0079968e+02  -8.0133290e+00   1.0738387e+02  -6.7555484e+00   4.0520935e+02  -3.8215871e+00   2.6038323e+02  -2.6260658e+01   1.9805000e+02  -1.0821097e+01   2.4101548e+02  -1.9677368e+01   2.6757226e+02  -1.1106748e+01   4.1227839e+02  -4.2786142e+01   1.4727065e+02  -2.6788748e+01   2.3584871e+02  -1.9560477e+01
   2.3652290e+02  -1.2435703e+01   1.5107226e+02  -1.4208361e+01   4.7249258e+02  -1.7598116e+01   1.3504452e+02  -9.9194839e-01   2.7128774e+02   1.0253677e+00   3.9895323e+02  -1.0324645e+01   1.9674032e+02  -2.8024710e+01   2.1711516e+02  -4.7662116e+01   2.4061161e+02  -8.5953806e+00   2.5570839e+02  -1.6692516e+00   1.5973000e+02  -3.8812594e+01   1.5460129e+02  -3.9715845e+01   2.7320355e+02  -1.3975961e+01   2.3001323e+02   1.3229587e+01   3.2609194e+02  -5.3115484e+00   2.0535742e+02  -5.2052903e-01   2.6727303e+02  -1.3537545e+01   3.5836303e+02   3.8852547e+00   2.1200387e+02  -6.2296645e+00   2.7138613e+02  -1.3814761e+01   4.2859968e+02  -8.8118452e+00   3.1581387e+02   2.3448439e+01   6.4105355e+02  -2.0173639e+01   1.9341290e+02  -3.2805613e+01   1.6369806e+02   4.2628645e+00   4.3932226e+02   5.5096774e-03   1.9988323e+02   2.3546439e+01   3.5943871e+02   3.9868387e+00   1.8479032e+02   9.3364516e+00   2.3224290e+02  -3.1242658e+01   2.5312303e+02   3.3494455e+01   2.9676323e+02  -6.6262671e+01   2.6755645e+02  -2.7039677e+01   1.9092484e+02  -1.4590439e+01   2.6086903e+02  -1.7886942e+01   2.7436419e+02  -4.7894619e+01   2.8666161e+02   2.5754581e+00   2.1205548e+02  -7.6357290e+00   2.7431774e+02  -1.3789677e+00   1.8783774e+02   8.8845935e+00   1.9542742e+02  -2.9145161e+01   3.0936581e+02  -7.6841032e+00   1.9132419e+02  -1.2658516e+01   4.9106484e+02  -3.5563574e+01   3.9972935e+02  -6.5070581e+00   1.4911613e+02  -2.8832839e+01   1.9250129e+02  -8.2184903e+00   4.8374303e+02  -1.2665145e+01   2.3975258e+02  -2.7598839e+00   5.3513226e+01   5.7834426e+01   2.5620677e+02   2.0817329e+01   2.3260968e+02   9.8218710e+00   1.7076387e+02  -3.3059484e+00   4.1420935e+02  -1.6691587e+01   2.1004323e+02  -2.6383458e+01   2.1210000e+02  -1.5895097e+01   2.0835548e+02  -4.1145677e+00   2.7385226e+02  -2.4079148e+01   3.6556839e+02   1.3090658e+01   1.4579065e+02  -1.8670348e+01   1.9608871e+02  -8.5196774e+00
   2.3866290e+02  -2.9369032e+00   1.8269226e+02  -2.9127961e+01   4.7282258e+02  -5.0864516e+01   1.1828452e+02  -2.4411148e+01   2.2847774e+02   5.8801677e+00   4.0066323e+02  -1.5511445e+01   2.0454032e+02  -9.5987097e+00   2.0692516e+02  -3.1566916e+01   2.3126161e+02  -9.8473806e+00   2.4984839e+02  -1.9200452e+01   1.7992000e+02  -1.9567794e+01   1.4065129e+02  -3.8699845e+01   2.2120355e+02  -3.2575961e+01   2.7077323e+02   2.1538787e+01   2.8414194e+02  -6.2055484e+00   1.8826742e+02  -2.7153329e+01   2.5903303e+02  -4.8283453e+00   3.6279303e+02   1.1870855e+01   1.9281387e+02   1.5535535e+01   2.2943613e+02  -1.6798761e+01   4.1078968e+02  -6.7170452e+00   2.4581387e+02  -1.6631561e+01   5.3748355e+02   1.0021961e+01   1.7360290e+02  -5.5008129e+00   1.7235806e+02   8.5700645e+00   4.0647226e+02   1.8235097e+00   2.0069323e+02   9.8616387e+00   3.2158871e+02   1.2904839e+01   1.7298032e+02  -1.3338748e+01   2.1300290e+02  -5.0803458e+01   2.4574303e+02   1.3994855e+01   1.0009323e+02  -1.9529071e+01   2.3374645e+02  -3.2194877e+01   1.6664484e+02   7.1119613e+00   2.3986903e+02  -3.8396942e+01   2.7512419e+02  -3.9905419e+01   2.9033161e+02  -1.2338142e+01   1.9053548e+02   1.1755871e+01   2.7674774e+02  -2.8133677e+00   1.3688774e+02  -1.9229406e+01   1.9908742e+02  -3.5247961e+01   2.7007581e+02  -7.2509032e+00   1.6489419e+02  -2.8544116e+01   4.4944484e+02  -4.6133974e+01   3.9796935e+02  -1.8836258e+01   1.2897613e+02  -1.2891639e+01   1.9841129e+02   8.8287097e+00   4.2932303e+02  -8.9815453e+00   2.4389258e+02  -1.1611084e+01   6.0893226e+01   5.9004026e+01   2.8596677e+02   4.9565290e+00   1.7484968e+02  -6.6573290e+00   1.1791387e+02  -1.4357948e+01   4.0567935e+02  -1.3009187e+01   2.2823323e+02  -2.0358658e+01   1.6953000e+02  -7.8194968e+00   2.0773548e+02  -4.3049677e+00   2.4442226e+02  -2.0534748e+01   3.1270839e+02   3.0129458e+01   1.3750065e+02  -3.3677148e+01   2.1722871e+02   1.1879123e+01
   2.1090290e+02  -7.1610323e-01   1.4598226e+02  -1.6041161e+01   4.1520258e+02  -3.3104916e+01   1.1509452e+02  -4.2065948e+01   2.0266774e+02   7.2349677e+00   3.6600323e+02  -9.1186452e+00   1.9034032e+02  -2.4662710e+01   2.1873516e+02  -6.6931716e+01   2.2267161e+02   5.5398194e+00   2.7170839e+02   3.3307484e+00   2.1226000e+02  -2.5584994e+01   1.4755129e+02  -4.0391845e+01   2.4292355e+02  -1.5883561e+01   2.6186323e+02   2.3301587e+01   3.0229194e+02   1.3042452e+01   1.8454742e+02  -1.6425729e+01   2.6589303e+02  -2.1667145e+01   3.0422303e+02  -1.1353545e+01   2.3895387e+02  -5.6645161e-03   2.3124613e+02  -2.1743561e+01   4.0750968e+02   2.1065355e+01   2.9060387e+02  -2.0694761e+01   5.6743355e+02  -1.7094039e+01   2.1093290e+02   3.8427871e+00   1.7626806e+02  -5.1727355e+00   4.1947226e+02   1.4935097e+00   2.0431323e+02   8.6720387e+00   3.6874871e+02   4.0203871e-01   1.8686032e+02   2.4920852e+01   1.9429290e+02  -4.2496658e+01   2.2184303e+02   3.7996855e+01   8.8903226e+01  -6.2393871e+01   2.0727645e+02  -2.3027277e+01   1.5778484e+02   2.2870761e+01   2.0620903e+02  -1.5464142e+01   3.1455419e+02  -5.6439819e+01   3.1218161e+02  -5.6561419e+00   2.0676548e+02  -2.0642529e+01   2.3026774e+02  -1.5624968e+01   1.7026774e+02  -1.9998065e+00   1.7618742e+02  -3.5845961e+01   2.3969581e+02  -1.7010503e+01   1.4608419e+02  -8.9931613e-01   4.8620484e+02  -3.9364774e+01   4.1272935e+02  -2.3970581e+00   1.1231613e+02   9.2511613e+00   1.7536129e+02  -2.2177290e+01   4.3727303e+02   1.1524547e+00   2.5694258e+02   9.0149161e+00   6.0463226e+01   5.7558426e+01   2.6820677e+02   1.2373290e+00   1.4465968e+02   6.1787097e-01   1.2519387e+02  -1.2320348e+01   3.9100935e+02  -3.1655871e+00   1.8842323e+02  -2.2173858e+01   1.6438000e+02  -4.1274968e+00   1.9020548e+02   4.6274323e+00   2.2504226e+02  -1.4754348e+01   3.2327839e+02   5.4333858e+01   1.1312065e+02  -5.7767484e+00   1.9232871e+02  -1.0368877e+01
   1.7690290e+02  -1.4856103e+01   1.5988226e+02  -1.1303161e+01   4.1249258e+02  -3.1658116e+01   1.1376452e+02  -3.3249548e+01   1.8019774e+02  -3.9743226e-01   3.5938323e+02  -2.3399045e+01   1.6009032e+02  -1.7492710e+01   2.1582516e+02  -5.5748916e+01   1.9808161e+02  -1.9602981e+01   2.2480839e+02  -2.1157252e+01   1.4664000e+02  -3.6335394e+01   1.4112129e+02  -2.8827445e+01   2.1025355e+02  -2.1939961e+01   2.6658323e+02  -1.9836013e+01   2.9034194e+02  -2.1515484e+00   2.1354742e+02   4.0142710e+00   2.1846303e+02  -6.6327453e+00   2.8055303e+02  -9.4099453e+00   1.9505387e+02   6.1263355e+00   2.4990613e+02  -2.8576361e+01   3.9716968e+02  -1.7197445e+01   2.7065387e+02  -2.5187613e+00   5.4491355e+02  -4.3824387e+00   1.6384290e+02  -2.2050013e+01   1.5831806e+02  -9.4067355e+00   4.0480226e+02  -2.1902890e+01   2.2274323e+02   1.4007639e+01   3.8827871e+02  -2.6903613e+00   1.4792032e+02  -8.0839484e+00   2.0833290e+02  -4.9619858e+01   2.0922303e+02   5.5106455e+01   1.0686323e+02  -1.4780671e+01   2.1660645e+02  -2.3343677e+01   1.5626484e+02  -4.3476387e+00   2.1805903e+02  -2.1502142e+01   2.5426419e+02  -6.1476619e+01   2.4799161e+02  -3.3000942e+01   1.8257548e+02   2.3252671e+01   2.7055774e+02  -1.8558168e+01   1.6631774e+02  -1.9013806e+01   1.7070742e+02  -3.6117561e+01   2.4979581e+02  -1.0248503e+01   1.4984419e+02   8.4988387e-01   4.5263484e+02  -4.4489174e+01   3.9615935e+02  -4.9314581e+00   1.1716613e+02  -1.1846839e+01   1.5569129e+02  -1.4133690e+01   3.7355303e+02  -7.4699453e+00   1.8413258e+02   4.0697161e+00   3.4893226e+01   6.2514026e+01   2.6672677e+02   1.2785729e+01   1.5412968e+02  -7.9497290e+00   8.2483871e+01  -1.1763548e+01   4.0905935e+02  -4.1295871e+00   1.5838323e+02  -3.3630658e+01   1.6233000e+02   7.5165032e+00   1.9492548e+02  -1.7101677e+00   2.3728226e+02  -6.3035484e+00   3.3142839e+02   6.8218581e+00   1.2036065e+02  -1.1585948e+01   1.9860871e+02  -4.6812774e+00
   2.0890290e+02  -1.8276103e+01   1.4617226e+02  -2.0636129e-01   3.3063258e+02  -6.3919316e+01   1.2952452e+02  -7.7403484e+00   2.0652774e+02   1.0446168e+01   3.2519323e+02  -4.4738452e+00   1.4139032e+02  -1.0896710e+01   1.8120516e+02  -3.4359316e+01   2.0732161e+02  -3.5821806e+00   2.1284839e+02   1.2179548e+01   1.6902000e+02  -2.1645794e+01   1.5741129e+02  -3.4660645e+01   1.9106355e+02  -1.0824761e+01   2.5034323e+02   2.5413187e+01   2.7674194e+02   4.9864516e+00   1.9507742e+02   2.2518710e+00   2.6584303e+02   8.1685467e-01   2.6127303e+02   6.5624547e+00   1.7548387e+02  -5.6980645e+00   2.4324613e+02  -2.4283561e+01   3.3054968e+02   6.0321548e+00   2.7155387e+02  -1.6540761e+01   5.5500355e+02  -2.5139639e+01   1.7122290e+02  -1.0840413e+01   1.5893806e+02  -4.2663355e+00   4.9809226e+02  -2.8036090e+01   1.9902323e+02  -4.4247613e+00   3.2427871e+02  -1.6203613e+00   1.7117032e+02   4.9605161e-01   1.8971290e+02  -2.8130258e+01   2.1470303e+02   2.2338055e+01   2.0505323e+02  -2.9355871e+01   2.1517645e+02  -2.2329277e+01   1.6550484e+02   1.0131613e+00   2.1882903e+02  -1.0943742e+01   2.4174419e+02  -4.3715019e+01   2.6352161e+02  -1.1763342e+01   1.5995548e+02   3.0122710e+00   2.5907774e+02   7.9302323e+00   1.5712774e+02  -1.0378606e+01   1.6551742e+02  -3.6422361e+01   2.2293581e+02   1.7610297e+01   1.7694419e+02   9.7218839e+00   4.1116484e+02  -2.9361574e+01   3.7339935e+02   4.9793419e+00   1.1826613e+02  -8.3148387e+00   1.7979129e+02  -1.6911690e+01   4.2141303e+02  -8.1087453e+00   1.8961258e+02   1.6131613e-01   7.5603226e+01   6.2347226e+01   2.5977677e+02  -1.8518271e+01   1.2822968e+02  -1.5207729e+01   9.0293871e+01   6.8916516e+00   4.0662935e+02  -1.4225187e+01   1.5633323e+02  -1.0656658e+01   1.8814000e+02  -1.4458297e+01   1.9168548e+02  -9.7096774e-01   2.3904226e+02  -1.6254348e+01   3.0661839e+02   2.7806658e+01   9.6170645e+01  -6.9407484e+00   1.8565871e+02   1.8264723e+01
   2.4385290e+02  -3.8592103e+01   1.3550226e+02   5.1772387e+00   3.9254258e+02  -4.9682116e+01   1.6662452e+02  -4.8278348e+01   2.0266774e+02   2.4614968e+01   4.2300323e+02  -9.0086452e+00   1.9434032e+02  -3.2709677e-02   2.0720516e+02  -3.9439316e+01   2.0456161e+02  -5.4213806e+00   2.6889839e+02  -2.1304452e+01   1.5378000e+02  -2.3336594e+01   1.6008129e+02  -2.7394245e+01   2.1777355e+02  -3.7961561e+01   2.4715323e+02   3.6578387e+01   2.6589194e+02  -4.7455484e+00   1.9921742e+02   7.0706710e+00   2.7012303e+02   9.9444547e+00   2.4970303e+02   1.5158055e+01   1.8424387e+02   4.5111355e+00   2.7847613e+02  -2.8291961e+01   3.2169968e+02   1.1320155e+01   2.9334387e+02  -1.2703961e+01   4.6038355e+02  -3.1340039e+01   1.3493290e+02  -7.1672129e+00   1.6588806e+02  -1.2482335e+01   4.3190226e+02  -1.5970890e+01   2.0226323e+02   2.3696039e+01   3.1464871e+02   1.3000387e+00   1.6904032e+02   2.3846452e+01   1.9405290e+02  -5.7287458e+01   2.2741303e+02   3.6511255e+01   2.2257323e+02  -3.7897471e+01   2.3270645e+02  -5.5416774e+00   1.7769484e+02  -4.8220387e+00   2.6610903e+02  -1.2206142e+01   3.1112419e+02  -3.4405419e+01   2.8295161e+02   1.1912258e+01   2.1753548e+02   6.9258710e+00   2.1098774e+02   6.3743226e-01   1.3893774e+02  -1.5834065e+00   1.7975742e+02  -3.3321561e+01   2.4926581e+02  -1.7761032e+00   1.9108419e+02  -1.3119316e+01   3.1344484e+02  -4.7823974e+01   3.7515935e+02  -5.4914581e+00   1.2192613e+02   2.1102361e+01   1.9979129e+02  -4.6616903e+00   3.8646303e+02  -1.3502745e+01   2.3989258e+02  -9.9610839e+00   5.6323226e+01   7.1849626e+01   2.3367677e+02  -4.3802710e+00   1.5317968e+02  -2.6823729e+01   1.0962387e+02  -2.0224748e+01   4.0267935e+02   4.4208129e+00   1.7933323e+02  -1.8306658e+01   1.6710000e+02  -2.1915097e+01   2.0339548e+02   6.2322323e+00   2.3833226e+02   4.7245161e-01   3.3118839e+02   1.1561058e+01   1.1284065e+02  -1.4414348e+01   1.9513871e+02   3.5063226e+00
   2.7714290e+02  -6.3530323e-01   1.9369226e+02  -1.5667961e+01   4.9725258e+02  -4.3338916e+01   1.4833452e+02  -2.3015148e+01   2.3957774e+02  -6.8678323e+00   3.9452323e+02  -7.7802452e+00   2.3674032e+02  -7.2747097e+00   2.4811516e+02  -3.1672116e+01   1.8056161e+02  -2.4851381e+01   2.9332839e+02   9.4611484e+00   1.9292000e+02  -3.2707794e+01   1.8784129e+02  -4.1805045e+01   2.3006355e+02  -2.9804761e+01   2.9153323e+02   1.5597987e+01   3.2784194e+02  -1.2301548e+01   2.0583742e+02   1.3541071e+01   2.7470303e+02   2.1980547e+00   2.7551303e+02   6.3732547e+00   2.3310387e+02   6.7423355e+00   2.6090613e+02  -3.8863613e+00   3.5778968e+02   2.3329548e+00   2.6949387e+02  -1.3945961e+01   5.9072355e+02   7.0927613e+00   1.8645290e+02   4.8011871e+00   2.2202806e+02  -2.0833535e+01   4.5128226e+02  -2.5861290e+01   2.4245323e+02   1.0330839e+01   3.7343871e+02   6.7568387e+00   2.0129032e+02   3.7664516e+00   2.1529290e+02  -3.1936658e+01   2.7860303e+02   4.8416055e+01   1.0952323e+02  -5.4993471e+01   2.5746645e+02  -8.1324774e+00   2.1454484e+02  -8.8100387e+00   2.5843903e+02  -6.5425419e+00   3.2112419e+02  -3.8875419e+01   3.3885161e+02   2.5402581e+00   2.4181548e+02   1.3634710e+00   2.3579774e+02  -4.6347368e+01   1.8598774e+02  -1.2207406e+01   2.1661742e+02  -1.7030361e+01   3.2955581e+02  -9.5393032e+00   1.7527419e+02   4.2854839e+00   4.5644484e+02  -4.0743974e+01   4.0020935e+02  -9.3554581e+00   1.4507613e+02   1.3390361e+01   2.0984129e+02  -2.1756903e+00   4.6246303e+02  -1.1722745e+01   2.7494258e+02   1.0664916e+01   6.0273226e+01   7.4143626e+01   2.7839677e+02  -1.2437871e+01   1.7926968e+02  -8.9609290e+00   1.2848387e+02   1.2746452e+01   4.1867935e+02  -1.9999187e+01   2.5719323e+02  -1.8195458e+01   1.7281000e+02  -1.7371897e+01   2.0101548e+02  -5.7173677e+00   3.4142226e+02  -8.7747484e+00   3.8504839e+02   3.5102258e+01   1.4550065e+02  -1.3217148e+01   2.2113871e+02   4.9063226e+00
   2.2023290e+02   1.3347497e+01   1.6141226e+02  -2.0945561e+01   3.8644258e+02  -2.9714116e+01   1.5052452e+02  -5.3803484e+00   2.4980774e+02  -1.7156232e+01   3.3233323e+02   6.0449548e+00   1.9824032e+02  -8.9447097e+00   2.1863516e+02  -5.7453716e+01   1.8079161e+02   1.4202194e+00   2.8103839e+02  -2.6056516e+00   2.6521000e+02  -3.6820994e+01   1.8912129e+02  -2.5527445e+01   2.7072355e+02  -2.6867561e+01   2.6615323e+02   2.2338387e+01   2.8314194e+02   1.9274452e+01   1.8654742e+02  -4.9157290e+00   3.0122303e+02  -5.7735453e+00   2.8855303e+02   1.5190055e+01   2.1738387e+02   1.3429935e+01   2.7895613e+02  -7.1036129e-01   3.6083968e+02   1.1389548e+00   2.3049387e+02  -2.3059613e+00   5.1700355e+02  -2.9596387e+00   2.1707290e+02  -7.6484129e+00   1.8402806e+02   1.3206465e+01   4.1913226e+02   1.2140710e+01   2.4212323e+02   9.0272387e+00   3.0579871e+02   7.9580387e+00   1.7973032e+02   1.8125161e-01   2.0157290e+02  -3.6549058e+01   2.9051303e+02   4.2083255e+01   1.1709323e+02  -4.4219071e+01   2.5036645e+02  -2.2854477e+01   1.8131484e+02   3.6836129e-01   2.6677903e+02  -1.0499742e+01   2.8288419e+02  -4.1336219e+01   2.7037161e+02  -1.3501342e+01   2.1867548e+02   2.4046710e+00   2.7064774e+02  -1.3945368e+01   1.6774774e+02  -4.9882065e+00   1.9937742e+02  -3.5411161e+01   2.8864581e+02   2.4403497e+01   1.7641419e+02  -1.6615716e+01   4.4001484e+02  -3.0339574e+01   4.4296935e+02  -2.4816258e+01   1.4273613e+02   5.7561290e-02   1.9917129e+02   2.4790968e-01   4.2808303e+02   1.7497655e+01   2.3542258e+02   6.1565161e+00   7.3223226e+01   9.5347626e+01   2.4567677e+02   4.3697290e+00   1.6226968e+02  -2.7409290e+00   1.1110387e+02   1.3806852e+01   4.0520935e+02   1.4584129e+00   1.8104323e+02  -1.5823458e+01   1.7667000e+02   1.3179303e+01   2.2225548e+02  -6.6565677e+00   3.0461226e+02  -2.1779948e+01   3.9137839e+02   1.3158581e+00   1.6555065e+02  -2.1111148e+01   2.1289871e+02  -7.2944774e+00
   2.4394290e+02  -3.6493032e+00   1.5293226e+02  -1.2217161e+01   4.5615258e+02  -4.2720916e+01   1.5285452e+02  -2.7567484e+00   2.3976774e+02  -6.6930323e+00   3.5176323e+02   3.5905548e+00   2.6759032e+02  -1.5792710e+01   2.4335516e+02  -4.7761316e+01   1.9532161e+02  -2.4421806e+00   2.8370839e+02  -4.7192516e+00   2.0607000e+02  -1.6139794e+01   1.7255129e+02  -1.8531845e+01   2.3487355e+02  -2.2329561e+01   2.8186323e+02   5.3715871e+00   3.1809194e+02   4.7845161e-01   2.0045742e+02  -8.7485290e+00   2.9436303e+02  -1.0847453e+00   3.2893303e+02   3.1909655e+01   2.4491387e+02  -1.2464516e-02   2.8276613e+02  -4.0915161e+01   3.3764968e+02  -8.4358452e+00   2.9676387e+02  -2.3977561e+01   6.1258355e+02  -1.9126039e+01   2.0969290e+02  -1.6868013e+01   2.1997806e+02   2.2304645e+00   4.3985226e+02   3.1031097e+00   2.4269323e+02   3.0316387e+00   3.3469871e+02  -2.4039613e+00   2.1029032e+02  -1.7323548e+01   1.7152290e+02  -5.5195058e+01   3.0865303e+02   9.0120547e+00   9.4093226e+01  -5.2289071e+01   2.5693645e+02  -2.7620077e+01   2.0240484e+02  -1.3698839e+01   2.6367903e+02  -3.6111742e+01   2.7579419e+02  -6.6389019e+01   2.7423161e+02  -3.9101419e+00   2.1653548e+02   1.6575871e+01   2.7217774e+02  -1.4077677e+00   1.7583774e+02   1.2245935e+00   2.1213742e+02  -2.4341961e+01   3.1688581e+02   8.1429677e-01   1.3170419e+02  -2.7848916e+01   4.8082484e+02  -3.6124374e+01   4.1877935e+02  -2.2551058e+01   1.5369613e+02  -1.4919239e+01   1.9865129e+02  -8.5204903e+00   4.3098303e+02  -6.5343453e+00   2.7251258e+02  -3.3068387e-01   7.8323226e+01   8.2749626e+01   2.7472677e+02  -1.9042710e+00   1.6712968e+02   1.8702710e+00   1.1305387e+02  -2.3991484e+00   4.5781935e+02   5.1096129e+00   1.7423323e+02  -2.4748658e+01   1.6281000e+02  -4.9018968e+00   2.0782548e+02  -3.5521677e+00   2.6295226e+02  -9.7714839e-01   3.4851839e+02  -1.7825342e+01   1.3679065e+02  -1.0520348e+01   2.2503871e+02  -1.8856774e+00
   2.6990290e+02   3.1338968e+00   8.9362258e+01  -1.3181561e+01   4.0401258e+02  -3.0879716e+01   1.6681452e+02  -3.6203548e+01   2.8433774e+02  -4.8786323e+00   3.8590323e+02  -3.0760645e+01   3.2554032e+02   2.7212903e+00   2.8692516e+02  -5.5776916e+01   2.5026161e+02  -1.8247381e+01   2.6994839e+02  -2.6184516e+00   2.4297000e+02  -3.8471794e+01   1.8893129e+02  -5.5842245e+01   2.8592355e+02  -4.6893561e+01   3.0624323e+02   3.8511187e+01   3.1334194e+02   3.2084516e+00   1.8407742e+02   5.7118710e+00   3.2498303e+02  -7.7243453e+00   2.9074303e+02  -1.6415145e+01   2.3824387e+02   1.0191135e+01   2.3386613e+02  -2.5293161e+01   3.0631968e+02   4.4505548e+00   3.1455387e+02  -2.3660761e+01   5.1681355e+02  -3.7544387e+00   2.1788290e+02  -4.1832129e+00   2.3873806e+02   1.6896645e+00   4.1242226e+02  -2.6992490e+01   2.3312323e+02   3.6572387e+00   3.3011871e+02  -1.2475613e+00   2.1817032e+02   6.1660516e+00   2.1338290e+02  -5.1593858e+01   3.1174303e+02   1.4804855e+01   8.7003226e+01  -4.9051871e+01   3.0493645e+02  -3.6120077e+01   2.1026484e+02  -1.1567639e+01   2.7367903e+02  -1.0191742e+01   3.5741419e+02  -3.0018619e+01   3.0937161e+02  -1.3721342e+01   2.3567548e+02  -1.0615329e+01   1.9560774e+02   7.5278323e+00   2.0169774e+02  -6.3642065e+00   2.3813742e+02  -2.6661961e+01   3.6431581e+02  -7.5101032e+00   1.9898419e+02  -2.5081316e+01   4.2787484e+02  -4.0598374e+01   4.0972935e+02   1.2312942e+01   1.6997613e+02   1.3208361e+01   2.2688129e+02  -5.8688903e+00   4.2465303e+02   9.5820547e+00   2.8880258e+02  -1.4343884e+01   6.3843226e+01   1.0519803e+02   2.1329677e+02  -6.2698710e+00   1.5703968e+02  -1.4182529e+01   1.2138387e+02  -4.0155484e+00   3.8796935e+02  -1.3062387e+01   1.9171323e+02  -1.1337058e+01   1.8800000e+02  -1.9827097e+01   2.0473548e+02   1.1935032e+01   3.2109226e+02  -3.4383484e+00   3.6804839e+02   6.6522581e+00   1.5903065e+02  -3.3589548e+01   2.3279871e+02  -1.7316477e+01
   2.7366290e+02  -2.1066903e+01   1.4726226e+02   1.4096439e+01   4.8873258e+02  -2.0227316e+01   2.1819452e+02  -5.1503948e+01   2.7466774e+02   1.9184968e+01   4.5152323e+02   9.3975484e-01   3.3169032e+02   9.7929032e-01   2.5630516e+02  -4.0607316e+01   2.4908161e+02  -4.8029806e+00   2.8341839e+02  -9.3605161e-01   2.3188000e+02  -1.5154594e+01   1.4165129e+02  -2.4869845e+01   2.1953355e+02  -8.4923613e+00   2.8629323e+02   1.4777187e+01   2.5879194e+02  -2.1275484e+00   1.4354742e+02   1.7954271e+01   2.7270303e+02  -1.5921945e+01   2.7184303e+02  -4.1431453e+00   1.7029387e+02   5.6337135e+01   1.8900613e+02  -1.4514361e+01   2.2473968e+02  -3.8830452e+00   2.1491387e+02  -1.3009561e+01   4.0072355e+02  -1.4657239e+01   1.7436290e+02  -4.9416129e+00   2.5116806e+02  -1.2884735e+01   3.1947226e+02   3.1135097e+00   2.0564323e+02   2.1135639e+01   2.7800871e+02   1.0291239e+01   2.6348032e+02   8.5412516e+00   2.1233290e+02  -6.5029858e+01   2.6074303e+02   4.0504855e+01   1.7009323e+02  -4.5839071e+01   3.3789645e+02  -2.3526877e+01   1.8350484e+02   8.0931613e+00   2.7839903e+02  -1.5759342e+01   2.6441419e+02  -4.1768619e+01   2.8866161e+02  -1.8444542e+01   1.8919548e+02  -3.0369290e+00   1.5826774e+02   3.5150323e+00   2.4450774e+02  -9.5590065e+00   2.4627742e+02  -2.8693161e+01   2.9222581e+02  -4.2129032e+00   1.2627419e+02  -4.0245161e+00   2.8420484e+02  -2.5204774e+01   2.5372935e+02   8.1729419e+00   1.8959613e+02   3.1687613e+00   2.3260129e+02   6.3335097e+00   4.4774303e+02  -1.8925145e+01   3.1004258e+02  -9.0030839e+00   8.9123226e+01   7.6695626e+01   1.9458677e+02   2.0769290e+00   1.9484968e+02   6.3626710e+00   1.5162387e+02   7.6052516e+00   3.2743935e+02   1.3300013e+01   2.1909323e+02  -7.4580645e-03   1.6348000e+02   2.0845032e+00   1.6744548e+02   2.0582323e+00   3.1223226e+02  -1.5009548e+01   2.9556839e+02  -2.3359342e+01   1.8989065e+02  -1.1868348e+01   2.2884871e+02  -7.8104774e+00
   2.2009290e+02  -1.2641303e+01   1.3064226e+02  -1.4573961e+01   3.8325258e+02  -1.6978916e+01   2.1600452e+02  -2.8278748e+01   2.7376774e+02   1.8546968e+01   4.2900323e+02   7.8913548e+00   3.2074032e+02  -1.7594710e+01   2.5240516e+02  -5.6105316e+01   2.3032161e+02  -3.9521806e+00   2.6408839e+02   9.0403484e+00   2.0249000e+02  -1.3753394e+01   1.3269129e+02  -2.1013045e+01   1.6892355e+02  -2.2013561e+01   2.1648323e+02   1.4031987e+01   2.7574194e+02   2.3664516e+00   1.3264742e+02   1.2062710e+00   2.9051303e+02   1.7033255e+01   2.7960303e+02  -8.4739453e+00   1.4972387e+02   5.1032735e+01   1.6376613e+02  -1.4395161e+01   2.0693968e+02   4.3509548e+00   1.8765387e+02  -5.9787613e+00   3.2948355e+02  -3.9248039e+01   1.2445290e+02  -1.7238813e+01   2.0059806e+02   1.0020865e+01   2.8071226e+02  -1.1455690e+01   1.6950323e+02  -7.3316129e-01   2.1637871e+02   1.9016387e+00   2.1523032e+02  -4.4687484e+00   1.8091290e+02  -4.3186258e+01   2.5922303e+02   4.9346455e+01   1.3133323e+02  -4.0118271e+01   2.5717645e+02  -4.3992774e+00   1.4954484e+02  -2.1280039e+01   2.2810903e+02  -2.8976142e+01   2.0179419e+02  -6.2469019e+01   3.0309161e+02  -1.1894194e-01   1.7057548e+02  -5.5073290e+00   1.5631774e+02  -6.7989677e+00   2.1845774e+02   1.6249935e+00   1.8751742e+02  -1.1752361e+01   2.3826581e+02   1.5003897e+01   1.5298419e+02  -2.5013161e+00   2.7668484e+02  -5.9743174e+01   1.8758935e+02   8.8941419e+00   1.4488613e+02   9.7556129e-01   2.8822129e+02  -1.3306090e+01   4.1084303e+02  -1.2643145e+01   2.7570258e+02   1.7411613e-01   9.1603226e+01   6.7357226e+01   2.0839677e+02   1.3521290e+00   1.7512968e+02   8.4202710e+00   1.1700387e+02   4.5648516e+00   3.1710935e+02   1.8796413e+01   1.7423323e+02   5.6313419e+00   1.4367000e+02   1.5439303e+01   1.5420548e+02  -9.7256774e-01   2.5642226e+02   2.9252516e+00   2.7627839e+02  -2.1626142e+01   1.7493065e+02   3.6184516e+00   2.1775871e+02   1.3667226e+00
   1.7714290e+02  -2.0545303e+01   1.6098226e+02  -1.4621161e+01   2.9596258e+02  -2.0855716e+01   2.2652452e+02  -1.4030348e+01   2.5214774e+02   9.1265677e+00   4.1252323e+02   5.9697548e+00   3.1419032e+02  -1.2920710e+01   2.2340516e+02  -3.3785316e+01   2.2114161e+02   4.2522194e+00   2.5941839e+02  -9.3060516e+00   1.4202000e+02  -3.1915794e+01   9.0981290e+01  -4.2156245e+01   1.3672355e+02  -4.5275613e+00   2.2596323e+02   1.5843587e+01   2.5474194e+02   1.8946452e+01   1.2654742e+02   3.3142710e+00   2.3036303e+02   1.7225255e+01   2.7874303e+02   1.3048547e+00   1.1662387e+02   3.2820735e+01   1.4257613e+02  -1.7229961e+01   1.6973968e+02  -1.5433045e+01   1.9912387e+02  -3.6363613e+00   2.8258355e+02  -3.5826039e+01   1.4003290e+02   2.6994787e+01   1.9431806e+02   2.0532645e+00   2.1609226e+02  -1.0516090e+01   9.7173226e+01   1.8243239e+01   1.8090871e+02  -1.6050761e+01   1.8048032e+02  -2.8128748e+01   1.7448290e+02  -3.9151858e+01   2.0760303e+02   1.8806055e+01   1.7286323e+02  -6.0400671e+01   2.2831645e+02  -3.8660477e+01   1.4488484e+02  -2.7717239e+01   1.7324903e+02   2.5026581e+00   1.9122419e+02  -6.3483419e+01   2.4699161e+02  -2.1094194e-01   1.7667548e+02   9.1467097e-01   1.5131774e+02  -9.8289677e+00   1.7621774e+02  -2.6525806e+01   1.8085742e+02  -2.0219561e+01   1.9707581e+02  -1.4510903e+01   1.3113419e+02  -2.5083316e+01   2.1782484e+02  -3.2514374e+01   1.5148935e+02  -2.0278581e+00   1.2845613e+02   1.1249961e+01   2.2560129e+02  -4.7264903e+00   3.3665303e+02  -1.3327945e+01   2.6380258e+02   5.5611613e-01   1.1474323e+02   4.3026026e+01   1.8877677e+02  -1.8788271e+01   1.6031968e+02   5.9350710e+00   9.1723871e+01   1.0637252e+01   2.4062935e+02  -1.4375187e+01   1.7638323e+02  -1.3350658e+01   1.4938000e+02  -5.0174968e+00   1.3725548e+02   2.1434323e+00   1.9966226e+02  -1.4533948e+01   2.2756839e+02  -1.0919342e+01   1.2817065e+02  -7.2607484e+00   1.7379871e+02  -1.8306477e+01
   2.2352290e+02  -7.7757032e+00   1.5217226e+02  -2.1966361e+01   2.9735258e+02  -4.6776916e+01   2.4476452e+02  -2.6819548e+01   2.1580774e+02  -8.4362323e+00   4.1271323e+02  -1.9615445e+01   3.1554032e+02  -1.6328710e+01   2.3425516e+02  -2.0703316e+01   2.0503161e+02  -3.2688981e+01   2.8665839e+02  -1.9385252e+01   1.6840000e+02  -2.1786194e+01   9.8691290e+01  -2.5103045e+01   1.1496355e+02  -5.4567613e+00   2.4662323e+02   1.0670787e+01   2.5519194e+02   1.5210452e+01   1.2221742e+02   1.2700671e+01   1.6565303e+02  -2.4579453e+00   3.1189303e+02  -1.7487145e+01   1.2072387e+02   3.8732735e+01   1.3347613e+02  -2.3211961e+01   1.5407968e+02  -1.5510245e+01   1.5339387e+02  -2.0507961e+01   2.4553355e+02  -4.6152039e+01   1.2507290e+02  -7.9984129e+00   2.3397806e+02  -3.8895355e+00   2.3990226e+02  -4.4208903e+00   1.0469323e+02  -1.1183613e+00   1.9422871e+02  -2.3006361e+01   2.0286032e+02  -1.2729148e+01   1.6595290e+02  -2.3659458e+01   1.9303303e+02   2.1071655e+01   1.6667323e+02  -5.8375471e+01   2.1684645e+02  -2.6362877e+01   1.4245484e+02   4.8571613e+00   1.7143903e+02  -7.9625419e+00   1.8731419e+02  -5.5640619e+01   2.7204161e+02  -5.2149419e+00   1.8300548e+02  -7.5917290e+00   1.4693774e+02   5.1414323e+00   1.7764774e+02   6.5997935e+00   1.3642742e+02  -1.1565161e+01   2.0436581e+02   1.9285897e+01   1.2198419e+02   1.0786839e+00   2.3049484e+02  -3.5857974e+01   1.4505935e+02   1.2626542e+01   1.2964613e+02   1.4847613e+00   2.3393129e+02  -9.4328903e+00   3.0846303e+02  -2.1642745e+01   2.5708258e+02   5.9537161e+00   1.0127323e+02   3.6053626e+01   1.8448677e+02   3.7224929e+01   1.5403968e+02   2.9747097e-01   1.2876387e+02   4.7240516e+00   2.5691935e+02   4.1316129e+00   1.6495323e+02   1.9993742e+01   1.4505000e+02   4.9389032e+00   1.2492548e+02  -2.8201677e+00   2.0857226e+02   5.2332516e+00   2.0123839e+02  -1.0622942e+01   1.5617065e+02  -2.1690748e+01   1.5122871e+02  -5.7908774e+00
   2.2933290e+02  -2.5290503e+01   1.4369226e+02  -3.3717961e+01   3.0563258e+02  -4.8299316e+01   2.6795452e+02  -2.2864748e+01   2.6171774e+02  -1.0690323e+00   4.3000323e+02  -3.4568645e+01   2.8424032e+02  -2.3374710e+01   2.1097516e+02  -6.8220916e+01   2.0756161e+02   3.1686194e+00   2.6741839e+02  -2.4660516e+00   1.4454000e+02  -3.0217394e+01   9.6891290e+01  -3.2719045e+01   1.6277355e+02  -2.4715613e+00   2.0682323e+02   4.1347871e+00   2.8494194e+02   5.7304516e+00   1.2340742e+02  -9.1452903e-01   1.9408303e+02   6.1776547e+00   2.6951303e+02   1.5183255e+01   1.1481387e+02   4.4065535e+01   1.1414613e+02  -1.2375561e+01   1.7635968e+02  -5.3426452e+00   1.9191387e+02   3.3604387e+00   2.7096355e+02  -3.6186439e+01   1.1003290e+02  -5.1521290e-01   2.1464806e+02   1.0846865e+01   2.3723226e+02   2.2709677e-02   1.0379323e+02  -5.8563613e+00   2.1069871e+02  -1.5903961e+01   1.7192032e+02   3.6605161e-01   1.6381290e+02  -5.2058258e+01   1.8208303e+02  -5.2345325e-02   1.4147323e+02  -6.5119471e+01   2.1422645e+02  -1.8963277e+01   1.3721484e+02  -8.4336387e+00   1.4029903e+02  -8.2813419e+00   2.0122419e+02  -4.9133419e+01   2.5399161e+02   1.6090581e+00   1.7300548e+02  -1.3791729e+01   1.4488774e+02  -1.1644568e+01   1.9121774e+02  -1.0955806e+01   1.7699742e+02  -4.3810761e+01   1.9617581e+02  -2.7689032e+00   1.3822419e+02  -6.8405161e+00   2.2506484e+02  -5.9853574e+01   1.4810935e+02   5.1025419e+00   1.2850613e+02  -1.4714039e+01   2.1226129e+02   6.2007097e+00   3.2527303e+02   1.6392455e+01   2.6756258e+02  -1.6414684e+01   7.6273226e+01   3.5253626e+01   1.7387677e+02  -2.0456271e+01   1.3074968e+02  -2.9393290e+00   1.3119387e+02  -3.4203484e+00   2.2972935e+02  -2.0353187e+01   2.0152323e+02  -1.9361858e+01   1.5686000e+02   7.9041032e+00   1.3411548e+02  -1.2253677e+00   2.3171226e+02  -1.8137948e+01   2.2742839e+02  -5.3781419e+00   1.3970065e+02  -3.0423148e+01   1.7184871e+02  -7.6804774e+00
   2.2061290e+02  -3.3632903e+01   1.6041226e+02  -1.6295561e+01   3.8339258e+02  -2.6370116e+01   2.2804452e+02  -2.7191948e+01   2.6419774e+02   2.2022568e+01   4.7319323e+02  -3.4603845e+01   2.8749032e+02  -9.5347097e+00   2.1368516e+02  -4.5727716e+01   2.5303161e+02  -5.1708981e+01   2.5594839e+02   1.8501548e+01   1.6378000e+02  -3.0756594e+01   1.2084129e+02  -2.4545045e+01   1.4677355e+02  -4.8115613e+00   2.3372323e+02   1.6527871e+00   2.5049194e+02   2.8645161e-01   1.3616742e+02  -1.1795329e+01   2.1136303e+02  -4.2047453e+00   2.5927303e+02   5.0024547e+00   1.2381387e+02   6.3625535e+01   1.5871613e+02  -1.5661161e+01   1.9397968e+02  -1.4562245e+01   1.7112387e+02   4.1836387e+00   3.3877355e+02  -2.3611239e+01   1.2803290e+02  -9.6652129e+00   2.3040806e+02  -1.2553935e+01   2.3385226e+02   1.4963110e+01   1.3388323e+02   2.0643871e-01   2.0469871e+02   1.2946039e+01   2.2811032e+02   3.8108516e+00   1.5481290e+02  -2.6718258e+01   1.7374303e+02   1.8614855e+01   1.4590323e+02  -4.4093871e+01   2.3760645e+02  -4.5936774e+00   1.2097484e+02  -1.7184439e+01   1.5267903e+02  -1.4511742e+01   1.5250419e+02  -5.5665819e+01   2.6756161e+02  -2.1236542e+01   1.6043548e+02   7.5438710e+00   1.2993774e+02   3.6143226e-01   2.0450774e+02  -1.0929006e+01   2.1142742e+02  -2.6945161e+01   2.0350581e+02  -2.4355303e+01   1.3298419e+02  -2.4371316e+01   2.5720484e+02  -2.4714774e+01   1.9300935e+02   1.7005419e+00   1.1516613e+02   4.8831613e+00   2.1331129e+02   8.3067097e+00   3.6570303e+02   8.7780547e+00   2.4351258e+02  -6.1506839e+00   7.2603226e+01   3.1347226e+01   1.5387677e+02  -5.3262710e+00   1.5822968e+02   4.2422710e+00   1.2433387e+02   2.6218452e+01   2.9424935e+02  -1.5374787e+01   1.7071323e+02  -4.4270581e+00   1.6857000e+02  -1.7426968e+00   1.3978548e+02   1.2131032e+01   2.5861226e+02  -2.0499484e+00   2.4894839e+02  -1.5249742e+01   1.7122065e+02  -1.4894748e+01   1.5308871e+02  -3.9677419e-02
   2.4056290e+02  -1.8468903e+01   1.6850226e+02  -1.5992761e+01   4.1087258e+02  -7.7585161e+00   2.0162452e+02  -2.3468348e+01   2.5580774e+02   1.9073768e+01   4.6623323e+02  -1.4897045e+01   3.0844032e+02  -2.6460710e+01   2.3835516e+02  -3.0931316e+01   2.0767161e+02  -1.1610181e+01   2.7870839e+02   7.5307484e+00   1.8254000e+02  -2.4777394e+01   1.0136129e+02  -2.6556645e+01   1.9315355e+02  -1.0761961e+01   2.3558323e+02   2.3783987e+01   2.7014194e+02   3.3864452e+01   1.4240742e+02  -1.6294529e+01   2.2541303e+02   8.3812547e+00   2.6932303e+02   1.4248455e+01   1.3948387e+02   6.5571935e+01   1.4628613e+02  -5.2367613e+00   1.8845968e+02  -8.2106452e+00   1.9970387e+02  -5.1527613e+00   3.5181355e+02  -2.0344387e+00   1.1264290e+02  -1.5104013e+01   2.3078806e+02   5.7456645e+00   2.5547226e+02   6.2335097e+00   1.4622323e+02   2.0129239e+01   2.3537871e+02   1.2216387e+00   2.3954032e+02   8.4564516e+00   1.6486290e+02  -3.2332258e+01   1.8227303e+02   9.4024547e+00   1.4347323e+02  -3.7089471e+01   2.6593645e+02  -1.9430077e+01   1.5016484e+02  -3.8596387e+00   1.4605903e+02   4.2978581e+00   1.8150419e+02  -3.9135819e+01   2.6242161e+02  -1.7865342e+01   1.8205548e+02   6.2442710e+00   1.3521774e+02  -2.2970968e+01   2.3460774e+02   3.1929935e+00   2.0732742e+02  -1.1577161e+01   2.5293581e+02  -2.2599703e+01   1.3970419e+02  -1.8388916e+01   2.9001484e+02  -4.0289574e+01   2.1720935e+02  -1.9954581e+00   1.5088613e+02  -1.1214439e+01   2.4917129e+02   2.2677910e+01   3.6884303e+02  -2.0853145e+01   2.8485258e+02  -8.9378839e+00   6.4513226e+01   5.7994426e+01   1.9725677e+02  -3.6667097e-01   1.3988968e+02   1.1659471e+01   1.2024387e+02   1.2495652e+01   3.2424935e+02   2.7452129e+00   1.8485323e+02   4.1117419e+00   1.6576000e+02   5.1921032e+00   1.6549548e+02   4.1742323e+00   2.9100226e+02  -1.9031148e+01   2.3508839e+02  -1.6370942e+01   1.9189065e+02  -1.2408348e+01   1.7598871e+02   1.4558323e+01
   2.3414290e+02  -2.2005303e+01   2.6921226e+02  -1.6809561e+01   4.2530258e+02  -2.4772916e+01   1.8128452e+02  -3.9501148e+01   2.5980774e+02   2.4753768e+01   4.8852323e+02  -1.7640245e+01   3.7549032e+02  -1.4974710e+01   2.6982516e+02  -2.4168916e+01   1.9132161e+02  -1.0772181e+01   3.1099839e+02  -1.0382452e+01   1.4469000e+02  -2.9369394e+01   1.3027129e+02  -2.0869445e+01   1.8601355e+02  -1.0470761e+01   2.6462323e+02   2.1990787e+01   2.5714194e+02  -4.5455484e+00   1.4368742e+02  -2.2446929e+01   2.4022303e+02  -1.1423545e+01   3.0451303e+02   1.7533255e+01   1.1495387e+02   8.6244335e+01   1.5014613e+02  -2.5835561e+01   2.0516968e+02   6.8725548e+00   2.0318387e+02   1.0088839e+01   3.7696355e+02  -1.3946439e+01   1.5060290e+02   1.1149187e+01   2.6326806e+02   2.7272645e+00   2.9280226e+02   8.1071097e+00   1.5317323e+02   1.4523239e+01   2.4727871e+02  -2.7780361e+01   2.7267032e+02   1.7436052e+01   2.0676290e+02  -4.7684258e+01   2.0751303e+02   1.0293255e+01   1.6705323e+02  -6.0355871e+01   2.4498645e+02  -1.1284077e+01   1.3607484e+02  -9.6243871e-01   1.6591903e+02  -1.1760942e+01   2.2345419e+02  -5.7681819e+01   3.1509161e+02   4.8210581e+00   1.9957548e+02   1.4132671e+01   1.6821774e+02   1.6529032e+01   2.2912774e+02   2.3913935e+00   2.4670742e+02  -1.2247561e+01   3.2141581e+02   6.1118968e+00   1.5617419e+02  -8.2765161e+00   2.8520484e+02  -2.2144774e+01   2.0148935e+02   2.3521419e+00   1.5459613e+02  -2.5112387e+00   2.3250129e+02  -8.3184903e+00   3.4108303e+02   1.5557655e+01   3.0989258e+02  -4.8910839e+00   6.2843226e+01   5.9468026e+01   2.0182677e+02   2.3547729e+01   1.8298968e+02   2.2114710e+00   1.5743387e+02   5.8604516e+00   3.2367935e+02   8.0308129e+00   2.0685323e+02  -1.5598258e+01   1.6910000e+02   4.6849032e+00   1.5958548e+02  -3.0729677e+00   2.9571226e+02  -7.6379484e+00   2.3399839e+02  -5.2437419e+00   1.8065065e+02  -1.4509148e+01   1.8732871e+02   2.7011226e+00
   2.4952290e+02  -7.7557032e+00   2.7931226e+02  -1.2087561e+01   4.5115258e+02  -4.3410916e+01   1.8481452e+02  -7.8835484e+00   2.4252774e+02   4.4661677e+00   4.8062323e+02  -2.4478245e+01   3.1694032e+02  -1.5090710e+01   2.8849516e+02  -4.5802516e+01   2.1779161e+02  -1.8239781e+01   3.1065839e+02   2.5047484e+00   1.8778000e+02  -1.4336594e+01   1.3169129e+02  -3.0413045e+01   1.8782355e+02  -1.7095561e+01   2.5401323e+02   3.7395871e+00   2.7919194e+02   1.5940452e+01   1.3678742e+02  -6.7449290e+00   2.3379303e+02  -1.2379145e+01   3.1374303e+02   1.9348547e+00   1.0838387e+02   9.9579935e+01   1.9967613e+02  -2.1797961e+01   2.3373968e+02  -8.2630452e+00   1.8023387e+02  -1.5545161e+01   3.7681355e+02  -2.6364439e+01   1.3450290e+02  -5.6281290e-01   2.4159806e+02   1.3460865e+01   3.1594226e+02  -1.0934090e+01   1.7102323e+02   4.9052387e+00   2.7558871e+02  -9.6751613e+00   2.5379032e+02  -2.1363548e+01   1.7538290e+02  -3.5793858e+01   2.2784303e+02   1.8756855e+01   1.7262323e+02  -5.1381471e+01   2.4893645e+02  -2.1840077e+01   1.8350484e+02  -4.0096839e+01   1.6205903e+02  -2.2362142e+01   2.1998419e+02  -4.8544219e+01   2.9209161e+02  -1.6578942e+01   2.2929548e+02  -2.6349290e+00   1.9283774e+02  -7.2505677e+00   2.0079774e+02  -1.6962206e+01   2.3094742e+02  -2.0696761e+01   3.1607581e+02   8.3990968e+00   1.4594419e+02  -1.1178116e+01   2.6458484e+02  -5.4535174e+01   2.1629935e+02   1.9317342e+01   1.5083613e+02  -3.2104387e+00   2.3865129e+02   1.5139510e+01   3.6151303e+02   7.1132547e+00   2.9346258e+02   1.6423316e+01   6.7653226e+01   4.4033226e+01   1.7853677e+02  -1.1299071e+01   1.8307968e+02  -9.8357290e+00   1.3200387e+02   7.7548516e+00   3.2767935e+02   2.2808129e+00   2.0538323e+02  -3.2290658e+01   1.8162000e+02   2.0493303e+01   1.6911548e+02   6.1646323e+00   2.9085226e+02  -4.5391484e+00   2.5404839e+02  -2.6177742e+01   1.6303065e+02  -1.6769548e+01   1.8479871e+02   5.7135226e+00
   3.1756290e+02  -7.3489032e+00   2.5145226e+02   8.2812387e+00   4.3258258e+02  -3.0545316e+01   2.0866452e+02  -2.7841548e+01   2.5042774e+02  -9.1158323e+00   4.6262323e+02  -2.6038245e+01   3.6029032e+02  -1.7458710e+01   2.3330516e+02  -3.0337316e+01   2.3832161e+02  -1.5532181e+01   3.0560839e+02   2.4338748e+01   1.8569000e+02  -9.9793935e+00   1.7093129e+02  -4.4402245e+01   1.8296355e+02  -1.9846761e+01   2.5372323e+02   2.3102787e+01   2.6229194e+02   3.4245161e-01   1.5035742e+02  -2.3105290e+00   2.4727303e+02   1.0352455e+01   3.1808303e+02  -3.5023453e+00   1.2610387e+02   6.5022335e+01   1.8214613e+02  -2.4105561e+01   2.0459968e+02  -4.4618452e+00   2.1865387e+02   4.8512387e+00   3.9596355e+02  -2.3796439e+01   1.4145290e+02  -1.3588129e+00   2.4659806e+02  -1.2369135e+01   2.7756226e+02  -5.6236903e+00   1.9231323e+02   6.6820387e+00   2.4390871e+02   4.8592387e+00   2.8836032e+02   9.7408516e+00   1.9948290e+02  -4.1101858e+01   2.1265303e+02   3.2072055e+01   1.3938323e+02  -5.7332271e+01   2.4727645e+02  -1.6177277e+01   1.6478484e+02  -6.8792387e+00   2.0410903e+02  -1.8386142e+01   2.3122419e+02  -2.7393419e+01   3.1095161e+02   5.4422581e+00   2.0119548e+02   4.7630710e+00   2.1121774e+02   2.0490323e+00   2.1960774e+02  -8.0870065e+00   2.8846742e+02  -3.2068361e+01   3.0745581e+02   1.6708697e+01   1.5160419e+02  -6.0109161e+00   3.0168484e+02  -4.9983174e+01   2.0934935e+02  -3.5166581e+00   1.9221613e+02   1.5691613e+00   2.3603129e+02   9.4891097e+00   3.6498303e+02  -5.7843453e+00   3.1194258e+02   5.4149161e+00   5.0083226e+01   9.5538826e+01   1.8415677e+02  -1.1708671e+01   1.8569968e+02  -1.3095329e+01   1.0124387e+02  -1.0834348e+01   3.5796935e+02   1.6097613e+01   2.0990323e+02  -1.7082258e+01   1.7214000e+02   8.7717032e+00   1.7244548e+02  -3.7217677e+00   2.8342226e+02  -1.2944748e+01   2.1365839e+02  -3.0136542e+01   1.3422065e+02  -3.0654748e+01   1.6732871e+02   9.3511226e+00
   2.5599290e+02  -5.6133032e+00   2.6955226e+02  -4.2667613e+00   4.3587258e+02  -3.0908516e+01   1.7447452e+02  -1.6436348e+01   2.6280774e+02  -1.4156232e+01   4.6857323e+02  -3.3242452e+00   3.0974032e+02  -2.0464710e+01   2.9254516e+02  -2.9176516e+01   2.1367161e+02  -2.2380181e+01   2.8918839e+02  -1.8276516e+00   1.1973000e+02  -6.5125935e+00   1.7046129e+02  -2.9224645e+01   2.1515355e+02   1.8908039e+01   2.5534323e+02   2.0113187e+01   2.7484194e+02   7.2384516e+00   1.6764742e+02  -1.3973729e+01   2.4132303e+02  -3.0815453e+00   2.9517303e+02   5.6104547e+00   1.1795387e+02   7.4764335e+01   1.8886613e+02  -3.0313161e+01   2.2416968e+02  -1.1267445e+01   2.2312387e+02  -2.2766361e+01   4.2486355e+02   1.7501561e+01   1.6836290e+02  -6.8916129e+00   2.4540806e+02   8.3860645e+00   2.9385226e+02   8.3031097e+00   2.4064323e+02   3.5575639e+01   2.7927871e+02   2.2769639e+01   3.4661032e+02   7.8908516e+00   2.0400290e+02  -4.9983458e+01   2.4593303e+02   1.9979655e+01   1.7271323e+02  -6.2768671e+01   2.9750645e+02  -1.0556774e+00   1.8569484e+02   2.5796129e-01   2.0505903e+02  -4.4182142e+01   2.0555419e+02  -4.2629819e+01   2.9447161e+02   6.5706581e+00   2.4186548e+02   1.6459471e+01   2.3783774e+02  -1.9405677e+00   2.1050774e+02   1.2590994e+01   2.6199742e+02  -3.0420761e+01   3.6274581e+02   1.4285497e+01   1.7046419e+02  -2.7609716e+01   3.2773484e+02  -2.0827174e+01   2.4496935e+02   4.9237419e+00   1.9492613e+02  -1.1497639e+01   2.7260129e+02  -1.1246490e+01   3.6965303e+02  -1.2777945e+01   3.3813258e+02   8.8997161e+00   4.9173226e+01   1.0122163e+02   1.8444677e+02  -1.7718710e+00   2.0669968e+02   5.3646710e+00   1.6838387e+02  -3.9655484e+00   3.5281935e+02   2.7269613e+01   2.1781323e+02   3.8494194e-01   2.2724000e+02   6.8437032e+00   1.7935548e+02   3.4454323e+00   3.6123226e+02  -8.4095484e+00   2.4427839e+02  -1.9636142e+01   1.7036065e+02  -7.5859484e+00   1.6041871e+02  -5.0960774e+00
   3.1109290e+02  -5.9130323e-01   2.8421226e+02  -2.6959561e+01   4.5249258e+02  -3.9328116e+01   1.8428452e+02  -1.0361148e+01   2.8152774e+02   6.1561677e+00   4.6685323e+02   7.9033548e+00   3.1109032e+02  -1.0372710e+01   2.9801516e+02  -3.9614116e+01   2.2103161e+02  -2.4438981e+01   2.7970839e+02  -1.7392516e+00   1.4588000e+02  -2.6564594e+01   2.0374129e+02  -7.2027045e+01   2.3587355e+02  -2.7995613e+00   2.8848323e+02   1.8419871e+00   2.8764194e+02   2.1014452e+01   1.7178742e+02  -3.8849290e+00   2.6084303e+02  -2.8353145e+01   3.1751303e+02   4.3432547e+00   1.3543387e+02   7.6935935e+01   1.9195613e+02  -4.1800361e+01   2.4564968e+02  -3.9358452e+00   2.4934387e+02  -4.0239613e+00   5.3434355e+02  -7.2683871e-01   1.4717290e+02   1.5283587e+01   2.6188806e+02   3.7876645e+00   3.0609226e+02  -2.8716090e+01   2.1022323e+02   2.8249239e+01   2.9122871e+02  -6.0863613e+00   3.2517032e+02  -7.7639484e+00   2.1924290e+02  -3.9772658e+01   2.4332303e+02   2.3048455e+01   1.5514323e+02  -3.1833071e+01   3.2727645e+02  -2.1957277e+01   1.9064484e+02  -1.3428039e+01   1.9705903e+02  -1.4162142e+01   2.1112419e+02  -4.9595419e+01   3.1237161e+02   1.6178658e+01   2.4648548e+02   1.0279871e+01   1.8821774e+02  -2.3110968e+01   2.5398774e+02  -5.4740645e-01   2.7999742e+02  -3.3960761e+01   3.7845581e+02   7.8696774e-02   1.4589419e+02  -1.7934116e+01   2.8382484e+02  -3.2694374e+01   2.2672935e+02   2.3382942e+01   2.0569613e+02   8.2107613e+00   2.3312129e+02  -1.9328090e+01   4.1355303e+02  -2.9499453e+00   3.0651258e+02   2.6469316e+01   6.2223226e+01   1.1594763e+02   1.8729677e+02  -7.1987097e-01   2.0122968e+02   1.8852271e+01   1.2000387e+02   2.9948516e+00   3.4677935e+02   1.8512813e+01   2.6352323e+02  -2.7701858e+01   2.1214000e+02   9.7717032e+00   2.0720548e+02  -1.6352568e+01   2.6909226e+02  -1.6698348e+01   3.1346839e+02  -2.3741342e+01   2.0870065e+02  -2.5563148e+01   1.7113871e+02  -1.0623677e+01
   2.7823290e+02  -8.8225032e+00   2.8231226e+02  -3.0517561e+01   4.5425258e+02  -2.4468916e+01   1.8204452e+02  -1.5661948e+01   2.8161774e+02   6.9189677e+00   4.7262323e+02  -1.7788245e+01   3.0934032e+02  -2.7582710e+01   3.0540516e+02  -3.2255316e+01   2.9750161e+02  -3.0146581e+01   3.0908839e+02  -1.7709652e+01   1.4859000e+02  -5.1113935e+00   2.0022129e+02  -1.2035445e+01   2.2934355e+02   1.7722839e+01   2.7234323e+02  -2.0568129e+00   2.8619194e+02   2.6380452e+01   1.6892742e+02  -1.4076129e+01   3.1622303e+02   1.5464547e+00   3.1546303e+02   3.6072547e+00   1.3529387e+02   9.6137135e+01   1.7957613e+02  -1.4139961e+01   2.5178968e+02  -1.0667045e+01   2.0686387e+02  -6.5155613e+00   5.0577355e+02  -1.9821239e+01   1.8555290e+02   1.1973187e+01   2.6059806e+02   5.4108645e+00   3.1018226e+02  -2.1853290e+01   2.1107323e+02   1.0371239e+01   2.9790871e+02   3.6992387e+00   3.2761032e+02   4.1608516e+00   2.4995290e+02  -3.2999458e+01   3.3812303e+02   3.0844547e+00   2.1162323e+02  -2.7301471e+01   3.0322645e+02  -1.0793277e+01   2.2226484e+02  -1.8907639e+01   1.9767903e+02  -1.3211742e+01   3.0222419e+02  -4.6693419e+01   3.3404161e+02  -1.2649419e+00   2.3510548e+02  -1.2897290e+00   2.2983774e+02  -6.8705677e+00   2.3755774e+02   4.7669935e+00   2.5480742e+02  -5.0805561e+01   3.9903581e+02  -7.5677032e+00   1.5722419e+02  -1.6080516e+01   3.2816484e+02  -3.4771574e+01   2.5867935e+02  -2.7930581e+00   2.0426613e+02  -8.3948387e+00   2.3117129e+02   5.0179097e+00   4.3017303e+02  -5.6695453e+00   3.1894258e+02  -4.7150839e+00   5.6463226e+01   1.0921843e+02   1.8425677e+02  -5.3266710e+00   2.0169968e+02  -4.2532903e-01   1.3729387e+02   9.1316516e+00   3.4991935e+02   6.3616129e+00   2.7552323e+02  -1.5521858e+01   2.1810000e+02   8.1490323e-01   2.0316548e+02   1.9706323e+00   2.9576226e+02   9.9780516e+00   3.0642839e+02  -7.3181419e+00   1.6131065e+02  -9.7219484e+00   1.7851871e+02  -3.5407742e-01
   3.2028290e+02  -4.5665032e+00   2.9855226e+02  -1.3246761e+01   5.2635258e+02  -1.1996916e+01   1.7557452e+02   3.8565161e-01   2.5814774e+02   2.1406568e+01   4.7376323e+02   7.3055484e-01   4.1089032e+02   6.1432903e+00   3.0059516e+02  -2.1060516e+01   2.7497161e+02  -4.7054181e+01   3.1237839e+02   1.1177148e+01   1.3511000e+02  -1.8602994e+01   1.8374129e+02  -2.4717045e+01   2.4011355e+02   2.5721239e+01   2.9396323e+02   2.9113587e+01   3.0099194e+02   3.0896452e+01   1.9349742e+02   6.8082710e+00   3.3689303e+02  -4.1571453e+00   3.1998303e+02   1.8865655e+01   1.3605387e+02   7.1126335e+01   1.7443613e+02  -3.3818761e+01   2.5893968e+02  -1.8279045e+01   2.6070387e+02   1.9672387e+00   4.8000355e+02  -1.5999639e+01   1.6074290e+02   9.7987097e-02   2.7812806e+02   1.0628465e+01   3.4823226e+02  -1.0947290e+01   1.9131323e+02   1.3002039e+01   2.9606871e+02   1.4476439e+01   3.5073032e+02   7.3112516e+00   2.6367290e+02  -3.3707058e+01   3.5508303e+02   3.8677655e+01   1.9209323e+02  -4.2509071e+01   3.1555645e+02  -8.6896774e+00   2.3121484e+02  -1.8143639e+01   2.1824903e+02  -6.3273419e+00   3.1903419e+02  -3.9798219e+01   3.5876161e+02  -3.7225419e+00   2.8276548e+02   3.5674710e+00   2.1512774e+02  -1.2413768e+01   2.4745774e+02   3.9249935e+00   2.8875742e+02  -1.6115613e+00   4.2955581e+02   3.3206968e+00   1.7660419e+02   3.6908387e-01   2.8997484e+02  -3.4616374e+01   2.9996935e+02   4.2837419e+00   1.6583613e+02  -1.7510439e+01   2.8688129e+02   2.4211097e+00   4.5284303e+02  -7.0031453e+00   3.6561258e+02  -2.3486839e+00   5.9703226e+01   1.1176923e+02   2.1287677e+02  -6.3862710e+00   1.7903968e+02  -1.8925290e+00   1.4795387e+02   8.3288516e+00   3.4072935e+02   2.2868129e+00   2.3195323e+02  -2.0556258e+01   2.2748000e+02   8.3045032e+00   2.2192548e+02   7.3198323e+00   3.6638226e+02  -2.0821548e+01   2.7537839e+02  -1.4974142e+01   1.4298065e+02  -1.6925548e+01   2.4789871e+02   8.8055226e+00
   2.8952290e+02  -2.2625703e+01   3.2317226e+02   1.1253639e+01   4.8835258e+02  -5.8146916e+01   1.5738452e+02  -1.9209148e+01   2.6338774e+02   3.9473677e+00   4.4795323e+02  -2.8724645e+01   3.7534032e+02  -3.1270968e-01   3.3625516e+02  -2.5913316e+01   2.8585161e+02  -1.1684581e+01   3.4703839e+02  -1.2315652e+01   1.3221000e+02  -2.1510994e+01   2.0636129e+02  -4.8196645e+01   2.4063355e+02  -9.8403613e+00   2.9286323e+02   1.2871587e+01   3.2354194e+02   2.4842452e+01   2.0892742e+02  -6.7061290e+00   2.8236303e+02   8.6352547e+00   2.9908303e+02  -7.9423453e+00   1.2853387e+02   8.2867935e+01   1.5100613e+02  -2.6374361e+01   2.4659968e+02  -7.4418452e+00   2.8207387e+02  -1.5322361e+01   5.2067355e+02  -8.2032387e+00   1.6403290e+02  -2.2152129e+00   2.6883806e+02  -7.9583355e+00   3.2480226e+02  -3.9328903e+00   1.8641323e+02   1.4344039e+01   2.7927871e+02   2.3769639e+01   3.7742032e+02  -3.5193948e+01   2.1767290e+02  -4.2367058e+01   3.9008303e+02   3.7587655e+01   1.8833323e+02  -5.3058271e+01   3.4112645e+02  -9.7852774e+00   2.4497484e+02   1.0355613e+00   2.0029903e+02  -1.6131342e+01   3.5222419e+02  -6.3553419e+01   3.7109161e+02   3.3410581e+00   2.4862548e+02   2.6628671e+01   2.5431774e+02  -1.4778968e+01   2.6374774e+02   2.8051794e+01   3.0570742e+02  -3.2877561e+01   4.6907581e+02   7.4890968e+00   1.5146419e+02  -1.4089716e+01   3.4573484e+02  -3.8127174e+01   2.8281935e+02   1.9795742e+01   1.7754613e+02  -3.8672387e+00   2.5941129e+02   7.0987097e+00   4.4779303e+02  -2.6309145e+01   3.4856258e+02  -6.4646839e+00   7.5273226e+01   1.0413363e+02   2.2182677e+02   1.1807729e+01   1.7079968e+02   6.9566710e+00   1.0195387e+02   8.9188516e+00   3.3434935e+02   6.8872129e+00   2.2342323e+02  -2.2683858e+01   2.4224000e+02   1.1073703e+01   2.2344548e+02  -8.8917677e+00   3.5676226e+02  -8.9019484e+00   2.6837839e+02  -1.8754142e+01   1.3084065e+02  -1.5234348e+01   2.0122871e+02   9.8291226e+00
   3.4071290e+02  -3.0530903e+01   2.9441226e+02  -9.5855613e+00   5.1063258e+02  -2.0509316e+01   1.7152452e+02  -2.7630348e+01   2.9352774e+02  -8.3738323e+00   4.4704323e+02  -2.2171845e+01   3.3624032e+02  -1.8184710e+01   3.3920516e+02  -3.8049316e+01   2.4814161e+02  -9.2577806e+00   3.4370839e+02  -1.5759252e+01   2.2183000e+02  -3.4110594e+01   2.4855129e+02  -3.7661845e+01   2.8777355e+02   6.6284387e+00   3.0053323e+02   3.9777987e+01   3.1664194e+02   9.7444516e+00   2.3630742e+02  -1.0666529e+01   2.9179303e+02   2.7908547e+00   3.2222303e+02   7.6364547e+00   1.2024387e+02   1.2063114e+02   1.5876613e+02  -3.2851613e+00   2.5859968e+02  -5.4184516e-01   2.8107387e+02  -6.6236129e-01   5.2500355e+02  -1.4319639e+01   1.8174290e+02  -1.5682013e+01   2.6135806e+02   2.6006452e-01   3.5628226e+02  -1.9971290e+01   2.0064323e+02   2.0675639e+01   3.4164871e+02  -1.6999613e+00   3.7954032e+02   2.5696452e+01   2.4814290e+02  -2.1854658e+01   3.7698303e+02   3.4115655e+01   1.8824323e+02  -5.5291071e+01   3.3303645e+02   1.2019226e+00   2.2088484e+02   8.0627613e+00   1.8439903e+02   4.8106581e+00   3.3865419e+02  -3.2557819e+01   3.3837161e+02   2.0586581e+00   2.5610548e+02  -9.6797290e+00   2.1621774e+02  -1.5540968e+01   2.0931774e+02   6.5461935e+00   2.6051742e+02  -3.5423613e+00   4.9422581e+02   1.9147097e+01   1.8803419e+02  -1.2255316e+01   2.5373484e+02  -3.9237174e+01   2.8458935e+02   1.6541419e+00   1.8283613e+02   1.0369561e+01   2.8241129e+02  -4.8412903e+00   4.9227303e+02  -1.3397545e+01   3.5842258e+02  -2.1203484e+01   5.8413226e+01   1.0944243e+02   2.3253677e+02  -2.0990710e+00   1.7922968e+02   2.0612271e+01   9.3953871e+01   1.5458852e+01   3.6705935e+02   2.2990413e+01   2.4538323e+02  -3.5906581e+00   2.4291000e+02   2.1010323e-01   2.3397548e+02  -9.5441677e+00   3.4981226e+02  -1.2065948e+01   2.9446839e+02   4.5386581e+00   1.4341065e+02  -2.9769948e+01   1.9427871e+02  -1.1184877e+01
   3.2880290e+02  -7.3381032e+00   2.8231226e+02   7.6243871e-01   5.2425258e+02  -2.9498916e+01   1.4819452e+02  -2.6003948e+01   2.8838774e+02   7.0373677e+00   4.4057323e+02   8.5857548e+00   3.5999032e+02  -2.5434710e+01   3.6297516e+02  -3.3330916e+01   2.7579161e+02  -3.6819781e+01   3.2103839e+02   6.6743484e+00   2.1459000e+02  -1.8911394e+01   2.1898129e+02  -2.6536245e+01   2.7168355e+02  -3.9943613e+00   2.8005323e+02   9.7963871e+00   3.3709194e+02   1.0308452e+01   2.0930742e+02  -2.6652903e-01   2.7355303e+02   7.9100547e+00   3.2893303e+02  -1.4610345e+01   1.4195387e+02   7.8654335e+01   1.4581613e+02  -3.1009161e+01   2.4102968e+02  -1.3466245e+01   2.8234387e+02  -1.1923961e+01   5.3005355e+02  -3.1523639e+01   1.4464290e+02  -8.7140129e+00   2.5678806e+02   3.0556645e+00   3.3723226e+02   1.8327097e+00   1.7183323e+02   9.7904387e+00   3.0906871e+02   5.0664387e+00   3.8348032e+02   4.2612516e+00   2.5567290e+02  -3.5977058e+01   3.5522303e+02   1.8046455e+01   1.7952323e+02  -5.9073471e+01   2.6731645e+02   1.6739523e+01   2.4140484e+02   5.6116129e-01   2.2005903e+02  -2.6472142e+01   3.2279419e+02  -5.0529019e+01   3.6480161e+02   8.5542581e+00   2.6895548e+02   6.5322710e+00   1.7626774e+02  -1.1254968e+01   2.8150774e+02  -1.1949006e+01   2.6151742e+02   3.1876387e+00   5.2988581e+02   1.3104297e+01   1.8274419e+02  -2.6421161e+00   2.9630484e+02  -5.6642774e+01   2.6953935e+02   1.4578142e+01   1.6088613e+02   2.5035561e+01   2.6284129e+02  -2.3325690e+01   4.7051303e+02   4.9132547e+00   3.4366258e+02   9.1173161e+00   5.1703226e+01   1.2159923e+02   2.1729677e+02  -6.6898710e+00   1.8293968e+02   3.8354710e+00   1.0681387e+02   8.7200516e+00   3.5391935e+02  -6.3383871e+00   2.3338323e+02  -1.8100658e+01   2.4753000e+02  -1.2969497e+01   2.3182548e+02   1.2487832e+01   3.9742226e+02  -3.6444748e+01   3.2218839e+02  -1.0058942e+01   1.4346065e+02  -1.5963948e+01   2.4136871e+02  -2.5720774e+00
   3.1114290e+02  -1.0595303e+01   2.9226226e+02  -6.9835613e+00   4.9506258e+02  -2.4593716e+01   1.5747452e+02  -1.7126348e+01   2.8195774e+02  -1.4398232e+01   4.5857323e+02  -3.0194245e+01   3.4704032e+02  -9.0987097e+00   3.4735516e+02  -5.5561316e+01   2.8603161e+02  -1.6878981e+01   3.2832839e+02   1.8181148e+01   1.4564000e+02  -4.5355394e+01   2.0065129e+02  -2.8829845e+01   2.6301355e+02   1.2889239e+01   2.8124323e+02  -7.0088129e+00   3.0914194e+02   2.0944452e+01   2.3154742e+02   1.9542710e+00   2.9370303e+02  -4.8081945e+01   2.8465303e+02  -1.4637945e+01   1.1914387e+02   8.2579135e+01   1.7500613e+02  -2.2824361e+01   2.2131968e+02   1.1605548e+00   2.5270387e+02   4.0272387e+00   5.5529355e+02  -2.4932839e+01   1.6893290e+02   8.1127871e+00   2.5345806e+02   1.5982065e+01   3.1923226e+02   7.2327097e+00   1.6626323e+02   2.7160387e+00   3.0474871e+02   1.7522039e+01   3.6354032e+02   1.6726452e+01   2.3829290e+02  -2.8876658e+01   3.5755303e+02   1.8100055e+01   1.5524323e+02  -4.4561071e+01   3.1365645e+02   2.3792323e+01   2.4164484e+02  -7.9780387e+00   2.2139903e+02  -2.4579342e+01   3.4969419e+02  -5.0011019e+01   3.4680161e+02   6.6642581e+00   2.5981548e+02   1.1347097e-01   2.2302774e+02  -2.9895768e+01   2.2241774e+02  -3.9818065e+00   3.1489742e+02  -3.6082761e+01   5.0041581e+02   7.5518968e+00   1.6913419e+02  -1.4983316e+01   3.4482484e+02  -2.8484374e+01   3.0315935e+02   9.7485419e+00   1.6588613e+02   5.3455613e+00   2.5574129e+02   7.9623097e+00   5.0170303e+02   2.5680547e+00   3.3080258e+02  -4.4738839e+00   3.8743226e+01   1.2201603e+02   2.4820677e+02  -1.7062671e+01   1.8703968e+02   9.2274710e+00   1.1386387e+02  -2.2653948e+01   3.1277935e+02   3.4228129e+00   2.3333323e+02  -2.9906658e+01   2.4595000e+02  -3.8930968e+00   2.4606548e+02  -1.8511368e+01   4.1452226e+02  -9.6227484e+00   3.4884839e+02  -2.0041742e+01   1.3660065e+02  -4.9851484e+00   1.9875871e+02  -1.3353277e+01
   2.8794290e+02  -2.5993032e+00   3.1926226e+02  -1.2003561e+01   4.5820258e+02  -3.9594916e+01   1.4976452e+02  -2.4789548e+01   2.8619774e+02   7.6925677e+00   4.3043323e+02  -1.5993045e+01   3.4289032e+02  -1.6416710e+01   3.7163516e+02  -4.2553716e+01   2.4367161e+02  -2.1840181e+01   3.3108839e+02  -1.8889652e+01   1.4754000e+02  -1.1027394e+01   2.0955129e+02  -2.2731845e+01   2.7553355e+02   1.1507639e+01   2.7534323e+02  -6.4868129e+00   3.1339194e+02   1.1154452e+01   2.5687742e+02   6.6878710e+00   2.9436303e+02  -2.2247453e+00   2.8717303e+02  -1.3195453e+00   1.2238387e+02   6.0359935e+01   1.9795613e+02  -2.6990361e+01   2.7754968e+02  -2.3297845e+01   2.5444387e+02  -4.8196129e-01   5.2229355e+02  -2.3762839e+01   2.0579290e+02  -2.5266013e+01   2.2416806e+02  -7.5747355e+00   3.4551226e+02  -9.2096903e+00   1.9279323e+02   1.1303639e+01   3.0285871e+02   4.6732387e+00   3.8317032e+02   1.5406052e+01   2.4486290e+02  -4.0302258e+01   3.6979303e+02   7.0208547e+00   1.6857323e+02  -4.6857471e+01   3.4084645e+02  -5.2828774e+00   2.5892484e+02   3.6795613e+00   2.3434903e+02  -2.8285342e+01   3.3574419e+02  -1.7995019e+01   3.6880161e+02  -1.1765742e+01   2.7462548e+02  -3.0132903e-01   1.9274774e+02  -7.2833677e+00   2.1350774e+02  -6.8390065e+00   3.4861742e+02  -1.5970361e+01   5.2964581e+02   1.3983497e+01   1.8094419e+02  -1.8498116e+01   3.3297484e+02  -4.7106374e+01   2.8053935e+02   1.4268142e+01   1.9854613e+02  -1.6507239e+01   2.6855129e+02   1.3177510e+01   5.0889303e+02  -1.7487145e+01   3.3251258e+02   8.3493161e+00   4.8323226e+01   1.2957963e+02   1.9934677e+02   1.8461290e+00   1.6822968e+02   9.5922710e+00   1.2557387e+02  -1.7540748e+01   2.9700935e+02  -6.3155871e+00   2.6776323e+02  -2.6661058e+01   2.6062000e+02  -2.2536697e+01   2.4854548e+02  -5.4297677e+00   3.7190226e+02   4.2168516e+00   3.9246839e+02  -3.1731342e+01   1.7903065e+02  -2.3049548e+01   2.2070871e+02  -2.0869277e+01
   3.0752290e+02   4.7942968e+00   2.8683226e+02  -1.2499161e+01   4.5468258e+02  -4.9413316e+01   1.4857452e+02  -2.4314348e+01   2.3509774e+02   8.6405677e+00   3.9209323e+02   2.5174155e+01   3.5794032e+02  -3.6070710e+01   3.3740516e+02  -4.4145316e+01   3.2450161e+02  -3.1776581e+01   3.5360839e+02   1.7787484e+00   1.5721000e+02  -3.1560994e+01   2.0803129e+02  -3.2230245e+01   3.2749355e+02   1.2450839e+01   2.4291323e+02   7.2475871e+00   2.8519194e+02   4.4960452e+01   2.5383742e+02  -1.5398929e+01   2.6741303e+02  -6.0287453e+00   2.8574303e+02   2.7485467e-01   1.3562387e+02   6.7110735e+01   2.1119613e+02  -1.0669561e+01   3.5126968e+02  -1.3354452e+00   2.8360387e+02  -5.0247613e+00   5.5058355e+02  -2.5960387e+00   1.7179290e+02  -1.3216013e+01   2.7440806e+02   1.4960645e+00   3.6523226e+02   1.1402710e+01   1.8460323e+02   8.1488387e+00   3.2679871e+02   4.5980387e+00   4.2423032e+02   2.5621252e+01   2.4267290e+02  -3.9317058e+01   3.5551303e+02   2.9733255e+01   1.5700323e+02  -3.3891871e+01   3.2027645e+02   1.5262723e+01   2.4473484e+02  -2.0085239e+01   2.1158903e+02  -1.0364542e+01   3.8560419e+02  -4.5933819e+01   4.0733161e+02  -1.3181419e+00   3.0005548e+02  -1.4105729e+01   2.1736774e+02  -5.0229677e+00   2.5821774e+02  -1.4605806e+01   3.0042742e+02  -2.1151613e+00   5.5631581e+02  -5.3401032e+00   1.9584419e+02   1.7549884e+01   3.2573484e+02  -4.4717174e+01   2.8591935e+02   5.1677419e+00   1.5407613e+02   1.6240361e+01   2.5803129e+02   2.7791097e+00   5.2346303e+02   1.7967255e+01   3.3675258e+02  -5.8998839e+00   5.5273226e+01   1.1207363e+02   2.2606677e+02   1.7852903e-01   1.4074968e+02  -6.2093290e+00   1.1167387e+02   1.1812516e+00   3.1977935e+02   1.0342813e+01   2.6385323e+02  -6.2982581e+00   2.3662000e+02  -2.2366968e+00   2.0420548e+02   1.3407432e+01   3.8447226e+02  -2.0358748e+01   3.7008839e+02  -2.2270942e+01   1.6260065e+02  -2.1255148e+01   2.1360871e+02  -6.9712774e+00
   2.9152290e+02  -4.0570323e-01   3.0045226e+02  -8.0687613e+00   4.4101258e+02  -4.9219716e+01   1.7276452e+02  -2.7159548e+01   2.3538774e+02   4.6736774e-01   4.1104323e+02  -1.1861845e+01   4.2944032e+02   8.5929032e-01   3.4411516e+02  -3.7632116e+01   2.6603161e+02  -1.6038981e+01   3.4008839e+02   6.4303484e+00   1.5121000e+02  -1.3460994e+01   2.0865129e+02  -3.2659845e+01   2.7192355e+02   8.8964387e+00   2.7943323e+02   2.8465987e+01   2.8659194e+02   3.1048452e+01   2.8792742e+02  -1.0761290e+00   2.9808303e+02  -6.2923453e+00   2.9846303e+02   8.3972547e+00   1.3433387e+02   7.0263935e+01   2.3119613e+02  -2.6079561e+01   2.8264968e+02   9.5341548e+00   2.9549387e+02   1.3704039e+01   5.5767355e+02  -2.3313239e+01   1.8550290e+02  -1.3402813e+01   2.4578806e+02   6.7856645e+00   3.5918226e+02   5.5567097e+00   1.9941323e+02  -4.7959613e+00   2.9327871e+02   2.6589639e+01   4.1686032e+02  -8.2891484e+00   2.6033290e+02  -2.7439858e+01   3.7927303e+02   2.2982455e+01   1.8843323e+02  -3.1026271e+01   3.2070645e+02  -1.0001677e+01   2.1907484e+02  -1.7524387e+00   1.9767903e+02  -1.1061742e+01   3.4098419e+02  -3.7464219e+01   3.7704161e+02  -8.0349419e+00   3.1110548e+02  -5.3697290e+00   2.0383774e+02  -1.9080568e+01   2.1450774e+02   2.0809935e+00   3.4432742e+02  -3.4387161e+01   6.0731581e+02  -1.1401032e+00   2.0303419e+02  -9.6453161e+00   3.8735484e+02  -5.7736774e+01   2.3315935e+02   4.2485419e+00   1.6940613e+02  -5.0760387e+00   2.6269129e+02   8.2663097e+00   5.1103303e+02  -1.8178345e+01   3.3975258e+02   9.3901161e+00   5.3413226e+01   1.2108243e+02   2.1596677e+02  -2.2773471e+01   1.3965968e+02   5.4478710e+00   9.6813871e+01   1.3660052e+01   3.1472935e+02   1.9606813e+01   2.9976323e+02  -2.3371058e+01   2.4214000e+02  -6.0582968e+00   2.1868548e+02  -7.0409677e+00   3.5738226e+02   6.8984516e+00   3.4099839e+02  -1.7033742e+01   1.6946065e+02  -6.3239484e+00   2.3594871e+02  -1.0518477e+01
   3.0380290e+02  -1.2148103e+01   2.9493226e+02  -3.3371613e+00   4.2358258e+02  -4.3305316e+01   1.5942452e+02  -1.1902348e+01   2.5038774e+02  -5.4426323e+00   3.9366323e+02  -1.5471445e+01   3.3234032e+02  -9.0727097e+00   3.3740516e+02  -4.8525316e+01   2.2420161e+02  -4.6932581e+01   3.7746839e+02   1.3399948e+01   2.2073000e+02  -2.6692594e+01   2.2141129e+02  -2.4250645e+01   2.6072355e+02  -2.8737561e+01   2.9582323e+02   1.7924787e+01   3.3229194e+02   2.1042452e+01   2.7187742e+02   6.5378710e+00   2.7165303e+02  -2.4507945e+01   2.9308303e+02  -8.5523453e+00   1.3600387e+02   6.3990335e+01   2.6571613e+02   4.4488387e+00   2.8354968e+02  -1.0727845e+01   2.8134387e+02  -2.1953961e+01   4.9924355e+02  -2.2258839e+01   1.4493290e+02  -4.7772129e+00   2.4045806e+02   2.1206452e-01   3.5451226e+02   7.0303097e+00   1.7498323e+02   8.0684387e+00   2.8643871e+02   4.0868387e+00   4.4511032e+02  -1.2991484e+00   2.4543290e+02  -5.3017858e+01   3.7912303e+02   4.6464455e+01   1.6824323e+02  -4.4741071e+01   2.9108645e+02  -2.4062077e+01   2.4802484e+02  -1.7258439e+01   2.2791903e+02  -1.3630942e+01   3.5660419e+02  -4.6333819e+01   4.2147161e+02  -8.2593419e+00   2.9448548e+02   2.0579871e+01   2.2031774e+02  -1.8158968e+01   2.0802774e+02   1.1549394e+01   3.2313742e+02  -2.8311961e+01   5.9517581e+02  -1.3358903e+01   2.1251419e+02  -2.8643716e+01   3.1554484e+02  -4.3801974e+01   2.6253935e+02   1.6568142e+01   1.5802613e+02  -1.4645639e+01   2.6265129e+02  -2.1730490e+01   5.3074303e+02  -4.1235145e+01   3.3161258e+02  -1.3488684e+01   4.2653226e+01   9.9553226e+01   1.6710677e+02  -1.4764671e+01   1.6803968e+02  -1.3782529e+01   1.2752387e+02  -8.6748387e-02   3.0139935e+02  -7.6667871e+00   2.9209323e+02  -1.6227458e+01   2.3505000e+02   2.8389032e+00   2.3939548e+02  -7.4577677e+00   4.1314226e+02  -5.6123484e+00   3.6199839e+02  -1.3573742e+01   1.2912065e+02  -2.5906748e+01   2.3122871e+02  -1.0050877e+01
   2.9285290e+02   9.6778968e+00   3.2774226e+02   5.9380387e+00   4.1430258e+02  -2.8802916e+01   1.6238452e+02  -8.3691484e+00   2.3580774e+02   7.2376774e-01   3.8609323e+02   7.9415484e-01   3.7024032e+02  -1.6204710e+01   3.7135516e+02  -3.0571316e+01   3.5785161e+02  -3.0564581e+01   3.2680839e+02   1.1127484e+00   1.4916000e+02  -1.6916994e+01   2.0617129e+02  -1.0461445e+01   2.6958355e+02  -1.8306361e+01   2.7091323e+02   1.5387587e+01   3.6324194e+02   1.8616452e+01   2.2959742e+02  -8.3597290e+00   2.7560303e+02  -1.3945325e-02   2.7812303e+02   7.7344547e+00   1.0248387e+02   7.1191935e+01   1.7428613e+02   3.8132387e+00   2.4831968e+02  -9.9594452e+00   2.8360387e+02  -1.8024761e+01   5.7091355e+02  -3.4182439e+01   1.9788290e+02   2.9367871e+00   2.5021806e+02  -2.8987355e+00   3.7161226e+02  -9.7276903e+00   1.7007323e+02   6.3112387e+00   3.1379871e+02  -1.0151961e+01   4.0417032e+02   8.3560516e+00   2.4471290e+02  -3.8430258e+01   3.7274303e+02   3.6264855e+01   1.6609323e+02  -4.4239071e+01   3.0812645e+02  -1.5425277e+01   2.7750484e+02   1.4193161e+01   2.1077903e+02  -2.3919742e+01   3.5069419e+02  -4.1091019e+01   3.9890161e+02   1.5462581e+00   3.1186548e+02   3.9494710e+00   2.4707774e+02  -2.0597677e+00   2.0188774e+02   1.1090594e+01   2.4023742e+02  -1.7869961e+01   5.4136581e+02  -1.9574103e+01   2.2017419e+02   3.4634839e+00   3.4144484e+02  -5.2973974e+01   2.6320935e+02  -2.6354581e+00   1.6459613e+02  -7.7412387e+00   2.6950129e+02   1.3811510e+01   4.8117303e+02   7.6804547e+00   3.4256258e+02  -1.8034684e+01   4.0513226e+01   1.1915443e+02   1.6382677e+02  -1.3792271e+01   1.4450968e+02  -1.9901290e+00   9.9483871e+01  -1.5453548e+01   3.2420935e+02   9.0884129e+00   2.7461323e+02  -1.1259058e+01   2.8095000e+02   1.3569032e+00   2.3801548e+02   7.4626323e+00   3.7738226e+02  -4.4615484e+00   3.4994839e+02  -3.3129742e+01   1.4093065e+02  -1.2001548e+01   2.1541871e+02  -2.9256077e+01
   2.8233290e+02  -2.2290503e+01   3.0136226e+02  -2.6331561e+01   4.2573258e+02  -4.9477316e+01   1.6404452e+02  -3.8461948e+01   2.0119774e+02  -2.5074323e+00   3.7723323e+02   5.7929548e+00   4.0869032e+02  -4.4780710e+01   2.9192516e+02  -4.3886916e+01   2.4991161e+02  -7.4938065e-01   3.5218839e+02  -1.2247652e+01   1.5878000e+02  -1.8256594e+01   2.0279129e+02  -2.8431045e+01   2.5725355e+02  -7.8899613e+00   2.4167323e+02   3.2967871e+00   3.1349194e+02   2.5246452e+01   2.6259742e+02   3.0002710e+00   2.6522303e+02  -5.1354533e-01   3.0060303e+02  -1.7683945e+01   1.1481387e+02   6.0585535e+01   2.0267613e+02  -1.9987961e+01   2.5540968e+02  -3.0526645e+01   2.5549387e+02  -2.5659613e+00   5.8577355e+02  -1.1131239e+01   1.8345290e+02  -1.2428813e+01   2.4597806e+02  -8.3195355e+00   3.7742226e+02  -1.8024903e+00   1.7764323e+02  -5.4361290e-02   3.2590871e+02   3.1039239e+01   3.7417032e+02  -1.4493948e+01   2.3219290e+02  -5.7618658e+01   3.7012303e+02   2.2374455e+01   1.4433323e+02  -3.0258271e+01   2.6741645e+02  -8.3847742e-01   2.4897484e+02   1.7855561e+01   2.1153903e+02   2.4394581e+00   2.9555419e+02  -5.3259819e+01   3.9599161e+02  -3.9510942e+01   3.1067548e+02  -1.0525329e+01   2.3202774e+02  -1.1955768e+01   2.1493774e+02  -2.2333406e+01   1.6585742e+02  -2.8829561e+01   5.6922581e+02  -1.3042903e+01   2.3427419e+02  -2.9954516e+01   3.4201484e+02  -4.7539574e+01   2.8262935e+02   2.1009419e+00   1.4740613e+02   1.0139613e+00   2.7379129e+02  -1.6771690e+01   4.8674303e+02  -1.8805145e+01   3.3066258e+02   5.8773161e+00   3.7123226e+01   1.0633563e+02   1.6615677e+02  -1.0118671e+01   1.5707968e+02  -2.9957290e+00   1.0257387e+02   9.9092516e+00   3.1591935e+02  -5.4883871e+00   2.4657323e+02  -1.1345858e+01   2.5462000e+02  -6.8266968e+00   2.5616548e+02   1.5406323e+00   3.9347226e+02  -1.6268748e+01   3.3632839e+02  -2.1430142e+01   1.2270065e+02  -1.9203148e+01   1.8746871e+02  -9.8300774e+00
   3.0480290e+02   1.1391897e+01   3.2012226e+02  -6.3523613e+00   4.4601258e+02  -4.0529716e+01   1.4771452e+02  -1.4345548e+01   2.3438774e+02  -9.6926323e+00   3.7985323e+02  -1.9796645e+01   4.4684032e+02  -8.6327097e+00   3.7006516e+02  -4.6328116e+01   3.3108161e+02   2.5170194e+00   3.8541839e+02  -1.0046052e+01   1.4778000e+02  -1.7616594e+01   2.2831129e+02  -2.7182645e+01   2.3215355e+02  -3.2691961e+01   2.4091323e+02   9.5075871e+00   3.1524194e+02   2.1206452e+01   2.5211742e+02   1.8928671e+01   2.6060303e+02   5.7560547e+00   2.9193303e+02  -1.7650345e+01   1.2386387e+02   6.8581535e+01   1.8581613e+02   5.0083871e-01   2.5712968e+02  -4.5142452e+00   2.7860387e+02  -4.1047613e+00   5.8053355e+02  -1.0662039e+01   1.5398290e+02   1.1588787e+01   2.3997806e+02   2.3004645e+00   3.9694226e+02   2.1559097e+00   1.8060323e+02   7.0883871e-01   3.1000871e+02   3.7151239e+01   4.0529032e+02   8.2645161e-01   2.5257290e+02  -2.3439058e+01   4.2684303e+02   1.9126855e+01   1.8147323e+02  -3.8129471e+01   2.9684645e+02  -8.1928774e+00   2.6831484e+02   2.2888361e+01   2.1062903e+02  -1.9437742e+01   3.6455419e+02  -3.8009819e+01   3.9190161e+02  -3.3741935e-02   3.1924548e+02  -1.0490929e+01   2.4407774e+02  -1.1819768e+01   1.9979774e+02  -7.1222065e+00   1.5346742e+02  -3.0838361e+01   5.4764581e+02  -5.0365032e+00   2.1646419e+02  -1.0669716e+01   3.6063484e+02  -6.5889174e+01   2.6667935e+02   9.8569419e+00   1.6211613e+02  -6.0628387e+00   2.7645129e+02  -1.0554490e+01   5.2484303e+02  -2.0763145e+01   3.2523258e+02  -5.9828387e-01   5.0653226e+01   1.3230323e+02   1.7525677e+02  -1.0846671e+01   1.7569968e+02  -9.6253290e+00   1.0181387e+02  -5.1199484e+00   2.8996935e+02   1.7677613e+01   2.5166323e+02   3.9569419e+00   2.5329000e+02   1.3297032e+00   2.6373548e+02  -6.6849677e+00   3.5638226e+02  -1.6641548e+01   3.0494839e+02  -2.7339742e+01   1.7427065e+02  -2.0278748e+01   2.0760871e+02  -6.9212774e+00
   3.4152290e+02  -2.5595703e+01   3.3036226e+02  -8.7415613e+00   4.3163258e+02  -4.4999316e+01   1.6876452e+02  -2.9689548e+01   2.1914774e+02   1.3865677e+00   3.7171323e+02  -3.3055445e+01   4.1674032e+02  -3.2470968e-01   3.4568516e+02  -2.4947716e+01   3.7526161e+02  -1.5017381e+01   2.9708839e+02  -3.5749652e+01   1.4464000e+02  -8.9853935e+00   2.3722129e+02  -8.3254452e+00   2.7949355e+02   9.5083871e-01   2.7105323e+02   1.6046387e+01   3.4019194e+02   3.1010452e+01   2.2621742e+02  -2.4809329e+01   2.6612303e+02  -4.5855453e+00   2.7322303e+02   4.4664547e+00   1.0248387e+02   9.1001935e+01   1.8381613e+02  -2.8149161e+01   2.9740968e+02  -3.2406645e+01   2.7860387e+02  -8.4147613e+00   5.4248355e+02  -4.0998039e+01   1.5598290e+02  -2.0381213e+01   2.5502806e+02  -2.6043535e+01   3.9790226e+02  -3.6808903e+00   1.5122323e+02   9.6792387e+00   3.1874871e+02   7.2920387e+00   4.1567032e+02   6.1160516e+00   2.4276290e+02  -3.7234258e+01   4.4603303e+02   2.2061655e+01   1.7105323e+02  -3.7825871e+01   2.9012645e+02  -1.3035277e+01   2.5126484e+02   6.6723613e+00   2.0986903e+02  -7.7569419e+00   3.3293419e+02  -5.4580219e+01   3.8042161e+02   1.5446581e+00   3.0857548e+02  -8.8773290e+00   2.4202774e+02  -3.5275768e+01   1.8955774e+02   1.2696994e+01   1.5137742e+02  -4.1481161e+01   5.6164581e+02  -2.0296503e+01   1.9789419e+02   5.3858839e+00   3.6235484e+02  -4.4976774e+01   2.5653935e+02   2.0568142e+01   1.3369613e+02   5.2507613e+00   2.9922129e+02  -1.5706090e+01   4.9774303e+02  -2.7875145e+01   3.6218258e+02   2.4957161e+00   2.9363226e+01   1.1638643e+02   1.8001677e+02   1.8772529e+01   1.5265968e+02   3.7378710e+00   1.4648387e+02   5.7864516e+00   3.0681935e+02  -9.3303871e+00   2.1547323e+02  -2.2477858e+01   2.7243000e+02  -1.2821497e+01   2.3335548e+02  -1.4945677e+00   3.5847226e+02  -3.1038748e+01   3.1699839e+02  -2.7403742e+01   1.4374065e+02  -1.5366348e+01   2.2694871e+02  -1.1328477e+01
   2.9899290e+02  -4.0533032e+00   2.9441226e+02  -6.2555613e+00   4.7701258e+02  -4.3149716e+01   1.6728452e+02  -2.2861148e+01   2.1414774e+02  -8.3343226e-01   4.0514323e+02   2.1510155e+01   4.3949032e+02  -3.0644710e+01   3.5273516e+02  -4.6991716e+01   4.0956161e+02  -3.3111381e+01   3.2037839e+02   1.2917148e+01   2.0511000e+02  -1.6532994e+01   2.4655129e+02  -2.0601845e+01   3.1868355e+02  -2.3743613e+00   2.7167323e+02   6.8967871e+00   3.4544194e+02   1.6390452e+01   1.8421742e+02  -2.3729329e+01   3.0455303e+02  -5.6599453e+00   3.2770303e+02   1.2438055e+01   1.2948387e+02   9.3891935e+01   2.0281613e+02  -2.5691613e+00   2.4040968e+02  -1.6566452e+00   2.7660387e+02  -3.5747613e+00   5.3529355e+02  -3.0522839e+01   1.6612290e+02   5.5675871e+00   2.5545806e+02  -9.8879355e+00   4.0080226e+02   2.2937110e+01   1.6874323e+02   2.2417639e+01   3.5037871e+02   5.3231639e+01   4.4229032e+02  -9.4354839e-01   2.4786290e+02  -3.9732258e+01   1.6308303e+02   2.2427765e+02   1.6233323e+02  -4.2078271e+01   3.1260645e+02  -1.7313677e+01   2.5188484e+02  -1.8707239e+01   2.2920903e+02  -1.6974142e+01   3.3484419e+02  -6.6973019e+01   4.0576161e+02  -1.1332542e+01   3.2957548e+02  -2.6573290e+00   2.6545774e+02   3.2798323e+00   1.9045774e+02  -5.6500645e-01   1.3232742e+02   9.4728387e+00   5.2684581e+02   9.1749677e-01   2.0679419e+02  -7.5161161e+00   3.5144484e+02  -5.2053974e+01   2.7567935e+02  -1.5330581e+00   1.4511613e+02  -2.5512839e+01   2.7698129e+02  -2.7368903e+00   5.0141303e+02   1.5921255e+01   3.3561258e+02  -1.7378684e+01   4.8413226e+01   1.0114243e+02   1.6020677e+02  -1.1452671e+01   1.4307968e+02   1.1174271e+01   2.2762387e+02   9.7152516e+00   3.4091935e+02   4.2216129e+00   2.9138323e+02  -5.4606581e+00   2.3010000e+02   5.2349032e+00   2.3487548e+02   1.1383832e+01   3.8466226e+02  -2.0043948e+01   3.4537839e+02  -6.3841419e+00   1.8174065e+02  -8.6463484e+00   2.3675871e+02  -1.1327742e-01
   3.1285290e+02  -1.8302103e+01   3.0583226e+02  -8.7391613e+00   4.7525258e+02  -2.5298916e+01   1.4185452e+02  -1.1396748e+01   2.3409774e+02  -4.7594323e+00   3.7538323e+02   9.8009548e+00   3.3124032e+02  -5.8347097e+00   3.0654516e+02  -4.0436516e+01   3.4761161e+02  -3.8865381e+01   4.0965839e+02  -4.1525161e-01   1.4792000e+02  -3.3197794e+01   2.2441129e+02  -2.0870645e+01   3.1353355e+02   5.9476387e+00   2.9658323e+02   6.2839871e+00   3.3699194e+02   1.3616452e+01   2.4954742e+02   1.1324271e+01   3.6541303e+02  -1.1288745e+01   2.8436303e+02   7.8552547e+00   1.3672387e+02   5.8742735e+01   1.5400613e+02  -2.3954361e+01   3.3402968e+02  -1.9062452e+00   2.8391387e+02  -3.4889561e+01   4.9053355e+02  -3.9172039e+01   2.2260290e+02  -1.8420813e+01   1.5264806e+02  -2.8531355e+00   3.8990226e+02  -2.6000890e+01   1.8902323e+02   8.1352387e+00   2.7479871e+02   2.7080387e+00   4.1298032e+02   4.5212516e+00   2.3495290e+02  -2.9319458e+01   1.7060303e+02   2.1548605e+02   1.6767323e+02  -4.9885471e+01   2.8270645e+02  -8.2167742e-01   2.2731484e+02   1.8283613e+00   1.8486903e+02  -1.1226942e+01   3.5807419e+02  -5.0681419e+01   3.9228161e+02  -8.8741419e+00   3.3576548e+02  -2.0672529e+01   2.7488774e+02   2.9954323e+00   2.0660774e+02   3.0929935e+00   1.3561742e+02   2.2596387e+00   5.5212581e+02   3.4755097e+01   2.0617419e+02  -9.4665161e+00   3.2849484e+02  -4.2887974e+01   3.2972935e+02  -3.3705806e-01   1.5678613e+02  -1.1116439e+01   3.0855129e+02   6.2575097e+00   4.7041303e+02  -4.7387453e+00   3.4766258e+02  -4.7226839e+00   2.2173226e+01   1.1196163e+02   1.8444677e+02  -5.3018710e+00   1.6960968e+02   1.0711871e+01   1.4867387e+02   1.0421252e+01   3.1743935e+02  -4.8499871e+00   3.1466323e+02  -1.5323058e+01   2.7348000e+02   9.8145032e+00   2.5478548e+02   4.1210323e+00   4.4104226e+02   4.0156516e+00   3.2475839e+02  -1.8214542e+01   1.9550065e+02  -1.7871484e+00   2.2841871e+02   7.9392258e-01
   2.8280290e+02  -4.4681032e+00   3.4136226e+02  -7.3915613e+00   5.1096258e+02  -4.9815716e+01   1.2814452e+02  -3.1679948e+01   1.9871774e+02  -1.0069032e+01   3.4157323e+02  -8.3542452e+00   3.8249032e+02  -1.6184710e+01   3.6444516e+02  -7.1168516e+01   3.9132161e+02  -1.1712181e+01   4.7027839e+02   1.2445148e+01   1.4288000e+02  -1.2084594e+01   2.5455129e+02  -2.5091845e+01   2.7230355e+02  -2.8853961e+01   3.1848323e+02   1.9871987e+01   2.9424194e+02  -3.4635484e+00   2.1678742e+02   4.1850710e+00   3.2574303e+02  -1.7851453e+00   2.6570303e+02   5.3480547e+00   1.1948387e+02   1.2026194e+02   2.8200613e+02  -8.1943613e+00   2.9631968e+02   4.9605548e+00   2.8955387e+02   1.1129239e+01   4.3458355e+02  -2.6606039e+01   2.1045290e+02  -8.2881290e-01   2.4126806e+02   1.0572645e+00   3.8980226e+02  -2.6322890e+01   1.6541323e+02   3.6840387e+00   2.8232871e+02   7.2556387e+00   3.5148032e+02   4.3212516e+00   2.4405290e+02  -3.7617458e+01   1.6298303e+02   2.0242565e+02   1.4186323e+02  -3.7390671e+01   2.9803645e+02  -2.3618077e+01   2.3107484e+02   7.6275613e+00   1.8839903e+02  -3.4509342e+01   3.9450419e+02  -3.9358194e+00   3.9147161e+02  -2.9593419e+00   3.0591548e+02   1.3425471e+01   2.6817774e+02  -1.2037768e+01   2.1402774e+02  -2.0450606e+01   1.4761742e+02  -1.5420361e+01   5.8017581e+02   4.7910968e+00   2.1251419e+02  -1.6643716e+01   3.3711484e+02  -2.3337574e+01   2.9962935e+02   2.7409419e+00   1.4007613e+02  -2.2209639e+01   3.0660129e+02   6.6035097e+00   5.0812303e+02  -1.0475545e+01   3.1618258e+02   8.8857161e+00   3.3123226e+01   1.1070563e+02   1.9029677e+02  -4.4798710e+00   1.3555968e+02   2.2915871e+01   1.1867387e+02   6.3912516e+00   2.9139935e+02   2.1753213e+01   2.8447323e+02  -1.0047858e+01   2.2343000e+02  -1.0914968e+00   3.0358548e+02  -7.0629677e+00   4.5352226e+02  -2.1362748e+01   3.4456839e+02  -5.0893419e+00   1.7365065e+02  -1.8279148e+01   2.2703871e+02  -1.2335677e+01
   2.8885290e+02   5.9478968e+00   2.0817226e+02  -2.5776361e+01   4.4915258e+02  -5.1010916e+01   1.2071452e+02  -2.0465548e+01   2.0171774e+02   7.5009677e+00   3.1995323e+02  -1.2624645e+01   3.6404032e+02  -1.9008710e+01   3.2882516e+02  -4.3028916e+01   3.7244161e+02  -2.9671781e+01   4.1584839e+02  -7.3404516e+00   1.5907000e+02  -5.0089794e+01   2.1869129e+02  -1.3083045e+01   2.9044355e+02  -2.0445161e+01   2.9682323e+02   3.7947871e+00   2.9364194e+02  -5.3655484e+00   2.4297742e+02  -3.2960129e+01   3.2146303e+02   1.6747255e+01   2.8203303e+02   6.5216547e+00   1.0614387e+02   1.0580914e+02   2.6571613e+02  -5.5011613e+00   2.9512968e+02   4.7757548e+00   2.5449387e+02  -3.0175961e+01   4.2429355e+02  -2.0832839e+01   1.8803290e+02  -2.0985213e+01   2.5293806e+02  -1.0876335e+01   4.2109226e+02  -1.0106090e+01   1.5079323e+02  -9.6163613e+00   2.1769871e+02   2.4276039e+01   3.7542032e+02   8.4060516e+00   2.2529290e+02  -4.6216658e+01   1.5522303e+02   2.4304645e+02   1.3586323e+02  -3.5670671e+01   3.2812645e+02  -2.4745277e+01   2.5050484e+02  -1.5306839e+01   1.8729903e+02  -1.3231342e+01   3.5126419e+02  -3.1186619e+01   3.4566161e+02  -2.0194542e+01   3.4900548e+02  -8.6817290e+00   2.7907774e+02   9.6602323e+00   1.9702774e+02  -1.5206065e+00   1.5689742e+02  -1.3027613e+00   5.7574581e+02  -7.8945032e+00   1.9132419e+02  -1.5708516e+01   3.4363484e+02  -7.0339174e+01   2.9753935e+02   9.0981419e+00   1.5040613e+02  -1.0036039e+01   2.9212129e+02   9.7619097e+00   3.6446303e+02  -8.0227453e+00   3.4199258e+02   1.6809161e+00   2.3173226e+01   1.0288163e+02   1.7972677e+02  -9.6342710e+00   1.3612968e+02  -1.6419729e+01   1.8862387e+02   7.4152516e+00   3.0991935e+02  -1.1008387e+01   2.7533323e+02  -2.4936658e+01   2.2900000e+02  -2.4487097e+01   2.6268548e+02   7.4890323e+00   3.8533226e+02   6.3324516e+00   3.1818839e+02  -7.2089419e+00   2.7036065e+02  -3.0825948e+01   2.3551871e+02  -1.3584077e+01
   2.5599290e+02   3.7266968e+00   5.5742258e+01  -3.4681961e+01   4.5435258e+02  -2.8716916e+01   1.4266452e+02  -2.0271548e+01   1.9533774e+02   2.9613677e+00   3.3285323e+02   8.0533548e+00   3.3994032e+02  -4.3807097e+00   3.1092516e+02  -4.3596916e+01   3.5308161e+02  -3.5302981e+01   3.9951839e+02  -1.3794052e+01   1.5297000e+02  -1.6031794e+01   2.2527129e+02  -3.2179445e+01   2.7787355e+02  -1.0769561e+01   2.8696323e+02   6.6335871e+00   3.4349194e+02  -7.6035484e+00   2.6687742e+02  -1.5912129e+01   3.2155303e+02   2.8300547e+00   3.0360303e+02   1.5746055e+01   1.0867387e+02   8.9366735e+01   1.6319613e+02  -1.0589561e+01   3.2321968e+02  -1.1711445e+01   2.5876387e+02  -7.5675613e+00   4.3991355e+02  -3.4172439e+01   1.8212290e+02   3.2475871e+00   2.5945806e+02   2.0642065e+01   4.3704226e+02  -1.0432090e+01   1.7745323e+02   1.1530839e+01   2.8011871e+02  -4.1475613e+00   3.4648032e+02  -2.0908748e+01   2.1952290e+02  -3.1705058e+01   1.3208303e+02   1.9508765e+02   1.5695323e+02  -4.8507871e+01   2.8217645e+02  -2.4399277e+01   2.2216484e+02  -1.6519639e+01   1.8524903e+02  -4.4973419e+00   3.4822419e+02  -4.7323419e+01   3.6395161e+02  -1.9137742e+01   3.3172548e+02  -4.4893290e+00   2.7255774e+02  -3.0438168e+01   1.9312774e+02   1.2031394e+01   1.4308742e+02  -3.8179613e+00   5.8474581e+02  -1.1574503e+01   1.9465419e+02   3.6950839e+00   3.1130484e+02  -3.3992774e+01   3.2339935e+02  -3.1590658e+01   1.6278613e+02  -5.9264387e+00   2.6898129e+02  -1.3476890e+01   3.4627303e+02  -1.4807545e+01   3.5042258e+02  -2.0434839e+00   4.2743226e+01   1.2421603e+02   1.9306677e+02   5.7852903e-01   1.4474968e+02  -1.4869329e+01   1.0572387e+02  -1.2572748e+01   3.0177935e+02   2.5428129e+00   2.6428323e+02  -2.1572658e+01   2.4757000e+02   9.0773032e+00   2.5111548e+02  -1.1675368e+01   3.6847226e+02  -7.3187484e+00   2.9284839e+02  -2.5617419e+00   1.4855065e+02  -1.6611148e+01   2.0175871e+02   7.3672258e-01
   2.6885290e+02  -6.9221032e+00   1.0807226e+02  -6.4883613e+00   4.3830258e+02  -1.4192916e+01   1.5333452e+02  -2.9935148e+01   1.6661774e+02   6.4489677e+00   3.3162323e+02  -1.2318245e+01   3.6669032e+02  -1.5920710e+01   3.1873516e+02  -4.8461716e+01   4.6703161e+02   6.7010194e+00   4.2975839e+02   1.2306748e+01   1.6816000e+02  -2.4296994e+01   2.4550129e+02  -3.9327845e+01   3.2692355e+02  -2.1893561e+01   3.0634323e+02   8.0331871e+00   2.8904194e+02   1.9524516e+00   2.2573742e+02   1.3229071e+01   3.3803303e+02   3.0916547e+00   2.8403303e+02  -1.8448345e+01   1.1962387e+02   1.2054074e+02   1.7776613e+02  -2.3325161e+01   3.2364968e+02  -3.6458452e+00   2.7702387e+02   3.1816387e+00   4.3772355e+02  -2.7757239e+01   1.5979290e+02  -1.4156013e+01   2.6202806e+02   4.0164645e+00   3.9371226e+02   8.0843097e+00   1.4960323e+02   1.9758839e+01   2.7958871e+02   2.7954839e+01   3.3911032e+02   3.0310852e+01   2.0024290e+02  -3.1442658e+01   1.3512303e+02   2.6936445e+02   1.7305323e+02  -4.4505871e+01   2.8560645e+02   4.3263226e+00   2.4359484e+02  -1.0614039e+01   1.9034903e+02  -6.3853419e+00   3.1550419e+02  -5.1515819e+01   3.5895161e+02  -3.3077419e+00   3.7405548e+02  -5.6857290e+00   2.7621774e+02   5.1790323e+00   2.2931774e+02  -1.2003806e+01   1.3742742e+02  -7.6051613e+00   5.5450581e+02   6.1346968e+00   2.3098419e+02  -2.0831316e+01   3.2901484e+02  -1.9499574e+01   2.9381935e+02   2.2535742e+01   1.5045613e+02  -1.0420039e+01   2.6736129e+02  -4.2972903e+00   3.0941303e+02   6.9912547e+00   3.6999258e+02  -1.6799084e+01   4.9223226e+01   1.4369763e+02   1.7029677e+02  -1.3409871e+01   1.4593968e+02   3.5654710e+00   1.3076387e+02  -6.6259484e+00   3.4729935e+02  -6.7187871e+00   2.6709323e+02  -1.9277458e+01   2.2976000e+02   2.5742103e+01   2.7882548e+02  -8.5216774e-01   3.9742226e+02  -1.9247484e+00   3.4718839e+02  -2.6718942e+01   1.6612065e+02  -1.8826748e+01   2.2841871e+02  -7.5360774e+00
   2.7475290e+02  -9.3041032e+00   8.9552258e+01  -4.3906761e+01   4.5739258e+02  -4.3480116e+01   1.1709452e+02  -2.8959484e+00   2.0609774e+02  -1.3569432e+01   3.3076323e+02  -2.4679445e+01   4.0594032e+02  -2.1510710e+01   3.0097516e+02  -3.7040916e+01   2.9267161e+02  -2.5940181e+01   4.0727839e+02   1.4015148e+01   1.7288000e+02  -2.8484594e+01   2.6017129e+02  -3.7401445e+01   3.1911355e+02  -1.5408761e+01   3.0867323e+02   1.3176787e+01   3.0164194e+02   1.3794452e+01   2.0992742e+02  -6.6961290e+00   3.0965303e+02   1.2120547e+00   2.3598303e+02   4.8565467e-01   1.0267387e+02   1.0231674e+02   1.4447613e+02  -2.9661961e+01   3.5688968e+02  -8.7850452e+00   2.5823387e+02  -1.1415161e+01   4.2110355e+02  -1.7667639e+01   1.7607290e+02  -7.8884129e+00   2.5397806e+02   1.7320465e+01   3.8875226e+02   6.7111097e+00   1.5964323e+02   9.7256387e+00   2.7874871e+02   1.1122039e+01   3.1261032e+02   2.6490852e+01   2.0652290e+02  -6.6755058e+01   1.3351303e+02   2.5140325e+02   1.5581323e+02  -6.3316671e+01   2.8508645e+02  -8.0620774e+00   2.3550484e+02   9.5531613e+00   1.7710903e+02  -2.9606142e+01   3.5412419e+02  -3.5175419e+01   3.8018161e+02  -1.5006142e+01   3.5315548e+02   9.6462710e+00   2.7426774e+02  -2.1764968e+01   2.1555774e+02  -1.4953006e+01   1.5618742e+02   2.8940387e+00   5.6188581e+02   8.7342968e+00   2.2336419e+02  -4.3717161e+00   3.1320484e+02   6.0052258e+00   3.0710935e+02   8.6625419e+00   1.2650613e+02  -2.4644039e+01   2.6807129e+02  -1.6504090e+01   3.0946303e+02   1.7657255e+01   3.5570258e+02  -2.3315884e+01   4.0513226e+01   1.3472443e+02   1.9039677e+02   4.1212903e-01   1.2074968e+02  -1.4693290e+00   1.3076387e+02   2.0464052e+01   3.2434935e+02   4.3572129e+00   2.7009323e+02   4.8254194e-01   2.4457000e+02  -1.2112697e+01   2.6335548e+02   1.7535432e+01   4.1890226e+02  -2.9873148e+01   3.2594839e+02  -1.4639742e+01   1.6598065e+02  -9.4255484e+00   1.9955871e+02   6.7227226e+00
   2.5285290e+02  -1.1502103e+01   9.6982258e+01  -2.6501161e+01   4.4739258e+02  -3.0590116e+01   1.4247452e+02  -3.3686348e+01   1.7485774e+02   6.5997677e+00   3.5919323e+02  -7.4838452e+00   4.5749032e+02  -1.8084710e+01   3.0411516e+02  -2.5962116e+01   2.5497161e+02  -2.3514181e+01   3.8375839e+02   5.7967484e+00   1.6869000e+02  -2.5009394e+01   2.5031129e+02  -4.4372645e+01   2.5192355e+02   1.0664387e+00   2.9424323e+02   2.0241187e+01   3.3909194e+02  -9.7515484e+00   2.1221742e+02   3.9306710e+00   3.0260303e+02  -2.8839453e+00   2.7746303e+02   1.0027255e+01   1.0595387e+02   1.0405434e+02   1.9176613e+02  -2.0975161e+01   3.7764968e+02  -1.0395845e+01   2.7149387e+02  -7.7459613e+00   4.1338355e+02  -1.7620039e+01   1.6879290e+02  -1.5256013e+01   2.5293806e+02  -3.3563355e+00   3.8713226e+02  -8.7292903e+00   1.7307323e+02   9.7412387e+00   2.8879871e+02   1.9008039e+01   2.9761032e+02   1.5008516e+00   2.0219290e+02  -4.4748658e+01   1.1951303e+02   1.9418325e+02   1.5452323e+02  -4.2313471e+01   2.8774645e+02   2.1551226e+00   2.3440484e+02   3.4511613e+00   1.9096903e+02  -2.0484942e+01   3.7736419e+02  -4.3464619e+01   4.0004161e+02   1.8125058e+01   3.1586548e+02  -1.9650529e+01   2.7821774e+02  -2.1080968e+01   2.1398774e+02  -1.5207406e+01   1.3799742e+02  -1.6410761e+01   5.5193581e+02   4.3402968e+00   2.1984419e+02   1.7698839e+00   2.9716484e+02   5.5048426e+01   3.2677935e+02  -4.1010581e+00   1.5326613e+02  -1.9734839e+01   2.9179129e+02   5.6483097e+00   3.0346303e+02   1.2567255e+01   3.5294258e+02  -1.8715084e+01   4.8033226e+01   1.1855283e+02   1.9415677e+02  -5.3586710e+00   1.2860968e+02   8.7618710e+00   1.1333387e+02  -1.2521548e+01   3.1272935e+02   2.5268129e+00   2.4371323e+02   9.2294194e-01   2.2905000e+02  -2.2510968e+00   2.7192548e+02   2.4198323e+00   3.4785226e+02  -1.2669148e+01   3.2408839e+02  -1.7210942e+01   2.1603065e+02  -1.1859548e+01   2.1360871e+02   1.8387226e+00
   2.5371290e+02  -1.3090903e+01   8.6742258e+01  -1.4731961e+01   4.4101258e+02  -2.6169716e+01   1.4495452e+02  -1.4644748e+01   1.9438774e+02  -1.8392632e+01   3.3376323e+02  -1.2449445e+01   3.6119032e+02  -1.9130710e+01   3.1792516e+02  -3.9866916e+01   2.5908161e+02  -1.6132981e+01   4.1760839e+02  -1.4431252e+01   2.1559000e+02  -3.9231394e+01   2.3655129e+02  -2.3701845e+01   2.8511355e+02  -1.4018761e+01   3.2491323e+02   1.2637587e+01   3.2864194e+02   1.4384452e+01   2.4173742e+02  -7.8109290e+00   3.1512303e+02   5.9244547e+00   2.8565303e+02  -2.0079453e+00   1.0438387e+02   8.7519935e+01   2.3871613e+02  -1.2201161e+01   2.5912968e+02  -3.6342452e+00   2.5049387e+02  -2.1005961e+01   4.2777355e+02  -3.9631239e+01   1.7303290e+02   2.2547871e+00   2.6002806e+02  -1.7013535e+01   4.2751226e+02  -4.7696903e+00   1.9145323e+02   7.7008387e+00   2.8258871e+02  -1.8025161e+01   3.1579032e+02   6.2364516e+00   2.3186290e+02  -4.8782258e+01   1.3060303e+02   2.3729605e+02   1.6328323e+02  -5.5054271e+01   3.1155645e+02  -1.0369677e+01   2.3802484e+02  -3.5484387e+00   1.8543903e+02  -1.4512542e+01   3.3088419e+02  -4.9706219e+01   3.6785161e+02   6.4102581e+00   3.3410548e+02   8.1702710e+00   3.0979774e+02  -2.1773677e+00   2.3150774e+02   1.4809935e+00   1.1913742e+02  -5.7519613e+00   5.5055581e+02  -9.2930323e-01   2.5489419e+02  -1.5744116e+01   3.2625484e+02   4.6151226e+01   3.1024935e+02  -7.9186581e+00   1.6688613e+02  -1.9204439e+01   2.6631129e+02   2.1667097e+00   3.2198303e+02  -1.0914345e+01   3.1318258e+02  -5.6842839e+00   4.0653226e+01   1.0110323e+02   1.7025677e+02  -8.2066710e+00   1.4755968e+02  -9.0412903e-01   9.7053871e+01   4.4508516e+00   2.7572935e+02  -8.6531871e+00   3.2928323e+02  -3.9626581e+00   2.1210000e+02   6.0049032e+00   2.5411548e+02  -1.2635368e+01   3.6109226e+02  -8.2083484e+00   3.7242839e+02  -2.4738142e+01   1.3284065e+02  -2.9444348e+01   2.0560871e+02  -5.2412774e+00
   2.7585290e+02  -1.5152103e+01   8.4312258e+01  -2.3727561e+01   4.6477258e+02  -2.0170516e+01   1.1042452e+02  -4.1262348e+01   1.8471774e+02   4.7109677e+00   3.4871323e+02  -3.1545445e+01   3.4354032e+02  -3.4118710e+01   3.0435516e+02  -3.7741316e+01   2.4444161e+02  -5.5311781e+01   4.4622839e+02  -3.2250852e+01   1.8297000e+02  -1.5951794e+01   2.1431129e+02  -1.3402645e+01   2.7544355e+02  -1.7155161e+01   3.0158323e+02   1.2553987e+01   3.3604194e+02   5.4424516e+00   2.4392742e+02  -1.1366129e+01   2.8941303e+02  -1.5308745e+01   2.4846303e+02  -8.1327453e+00   1.0553387e+02   9.4997935e+01   2.2652613e+02  -3.2259613e+00   3.4793968e+02  -8.4990452e+00   2.2718387e+02  -1.2781161e+01   4.0905355e+02  -1.8083639e+01   2.2241290e+02  -8.7356129e+00   2.5545806e+02   1.1252065e+01   3.8018226e+02  -2.8832903e+00   1.9960323e+02  -3.7611613e+00   2.8585871e+02   3.6632387e+00   3.5542032e+02   2.9756052e+01   2.0862290e+02  -4.3073058e+01   1.3427303e+02   1.9129245e+02   1.3790323e+02  -4.1693871e+01   3.0893645e+02  -6.1600774e+00   2.2659484e+02   3.6596129e-01   1.8977903e+02  -3.9529742e+01   3.7736419e+02  -3.4184619e+01   3.7995161e+02   2.1522581e+00   3.5795548e+02   1.2222271e+01   2.5007774e+02   4.4602323e+00   2.3907774e+02  -7.1646065e+00   1.3613742e+02  -1.4541961e+01   5.5455581e+02  -1.9869303e+01   2.1922419e+02  -1.5510516e+01   2.1639484e+02   8.7080026e+01   3.1577935e+02  -3.7410581e+00   1.4131613e+02  -9.8788387e+00   2.5836129e+02   5.6270968e-01   3.4660303e+02   2.1546055e+01   3.2537258e+02  -6.5948387e-01   4.4933226e+01   1.1566083e+02   1.6129677e+02  -9.3498710e+00   1.5941968e+02  -9.7529290e+00   8.2863871e+01   3.3460516e+00   2.9377935e+02   1.6232813e+01   3.0038323e+02   8.9193419e+00   2.3205000e+02   6.9389032e+00   2.2635548e+02  -1.5124568e+01   3.8947226e+02  -8.4287484e+00   3.4499839e+02  -1.1883742e+01   2.3127065e+02  -2.1938748e+01   1.9760871e+02   8.3987226e+00
   2.5194290e+02   9.6206968e+00   7.7452258e+01  -8.4876129e-01   4.5925258e+02  -3.2968916e+01   1.1490452e+02  -3.0100748e+01   1.7933774e+02   1.6241368e+01   3.0614323e+02  -9.2398452e+00   3.7504032e+02  -2.4688710e+01   3.2130516e+02  -3.7477316e+01   2.9479161e+02  -3.2639781e+01   4.2137839e+02   1.0647148e+01   2.2707000e+02  -3.4059794e+01   2.3027129e+02  -4.3919445e+01   2.8263355e+02  -9.3903613e+00   3.1301323e+02   1.7259587e+01   3.1814194e+02  -2.0755484e+00   2.5316742e+02   1.1846710e+00   2.1655303e+02  -1.3049945e+01   2.3136303e+02   1.3145255e+01   1.1995387e+02   7.1794335e+01   2.6605613e+02  -3.2248361e+01   4.1169968e+02  -1.5599845e+01   2.6386387e+02   6.2844387e+00   3.8029355e+02  -2.5402839e+01   2.2769290e+02   5.6419871e+00   2.2835806e+02   9.1800645e+00   3.7437226e+02   2.2915097e+00   3.9331323e+02  -1.4737961e+01   2.6490871e+02  -4.0307613e+00   3.5048032e+02  -4.7874839e-01   2.0695290e+02  -4.3649458e+01   1.2217303e+02   2.1874045e+02   1.5581323e+02  -5.8126671e+01   2.4993645e+02  -3.1340077e+01   2.4440484e+02  -8.1883871e-01   1.8877903e+02  -1.8019742e+01   3.6293419e+02  -5.5980219e+01   3.5580161e+02   4.6425806e-01   3.4429548e+02  -1.9784929e+01   2.3298774e+02  -1.3502568e+01   2.0431774e+02  -8.8138065e+00   1.4456742e+02  -4.2216361e+01   5.2088581e+02   1.4104297e+01   2.1998419e+02  -1.2571316e+01   2.2820484e+02   1.3551523e+02   3.0272935e+02   4.2029419e+00   1.4316613e+02   5.8831613e+00   2.4765129e+02   2.8495097e+00   3.2017303e+02   1.5520455e+01   3.5366258e+02   1.3173161e+00   4.9653226e+01   1.2461323e+02   1.8348677e+02  -5.7450710e+00   1.3341968e+02  -7.3429290e+00   1.1672387e+02   5.9272516e+00   3.2200935e+02   5.4944129e+00   3.2252323e+02  -4.4218581e+00   2.0405000e+02  -5.9210968e+00   2.2663548e+02  -2.2869677e+00   3.7033226e+02  -1.2327548e+01   3.7099839e+02  -4.2037419e+00   2.5265065e+02  -1.9169148e+01   2.2684871e+02   9.0195226e+00
   2.9023290e+02   5.0749677e-01   9.7502258e+01  -1.8922761e+01   4.5239258e+02  -2.9470116e+01   1.3652452e+02  -1.8020348e+01   1.8690774e+02   1.9825768e+01   3.3814323e+02  -2.0609845e+01   3.5154032e+02  -3.3008710e+01   3.2068516e+02  -3.9567716e+01   3.3538161e+02  -2.9176981e+01   4.2046839e+02   2.9339948e+01   1.5988000e+02  -1.1634594e+01   2.2522129e+02  -2.7985445e+01   3.1163355e+02   1.0809639e+01   3.0943323e+02   8.2559871e+00   3.1419194e+02   1.1840452e+01   2.7111742e+02  -2.3013290e+00   2.0284303e+02   6.6685467e-01   2.4246303e+02  -6.5274533e-01   1.0481387e+02   9.7295535e+01   1.9705613e+02  -2.4008361e+01   3.4097968e+02   4.5877548e+00   2.5391387e+02  -8.2295613e+00   4.4196355e+02  -1.9716439e+01   2.0764290e+02  -7.4640129e+00   2.5731806e+02   2.2153265e+01   3.9575226e+02  -8.7488903e+00   2.2122323e+02   2.5092387e+00   2.6043871e+02  -3.7831613e+00   3.5486032e+02   4.0508516e+00   2.1243290e+02  -3.3807858e+01   1.2936303e+02   2.1325525e+02   1.2900323e+02  -1.9311871e+01   2.9279645e+02  -1.7538877e+01   2.4197484e+02  -3.7244387e+00   1.9329903e+02   6.2386581e+00   3.8960419e+02  -4.2733819e+01   3.8923161e+02  -1.3490142e+01   3.4157548e+02   1.0342671e+01   2.6660774e+02  -1.7722168e+01   2.6479774e+02  -3.1822065e+00   1.4075742e+02  -1.5721561e+01   5.5660581e+02  -1.2233032e+00   2.0046419e+02  -9.9597161e+00   2.5592484e+02   6.5197626e+01   2.9939935e+02  -9.5065806e-01   1.4288613e+02  -6.5244387e+00   2.6565129e+02   2.5950968e-01   3.4755303e+02   2.4040055e+01   2.9666258e+02   4.9731613e-01   4.6463226e+01   1.2272843e+02   1.8787677e+02   1.9937290e+00   1.3679968e+02   1.5006671e+01   9.3333871e+01   1.8128452e+01   2.9120935e+02  -2.5115871e+00   2.9795323e+02  -7.6962581e+00   2.4581000e+02  -1.9401897e+01   2.5449548e+02  -1.8557677e+00   3.5523226e+02  -2.2169548e+01   3.7104839e+02  -2.3677742e+01   2.0817065e+02  -1.1900748e+01   2.1536871e+02   5.9379226e+00
   2.7233290e+02  -8.3505032e+00   7.4122258e+01   7.9763871e-01   4.8906258e+02  -3.7303716e+01   1.5985452e+02  -1.6967484e+00   2.0647774e+02   1.5780168e+01   2.9428323e+02  -3.1481045e+01   3.9774032e+02  -2.2254710e+01   3.0411516e+02  -5.7912116e+01   2.7926161e+02  -9.8673806e+00   4.2427839e+02   1.2845148e+01   1.6197000e+02  -2.5081794e+01   2.3160129e+02  -2.5595845e+01   3.3153355e+02  -1.9642361e+01   3.1048323e+02  -1.6208013e+01   3.4234194e+02   4.1384516e+00   2.3221742e+02  -1.5189329e+01   2.2760303e+02  -3.4139453e+00   2.6208303e+02   7.4476547e+00   9.6483871e+01   8.7101935e+01   1.8547613e+02  -2.3701961e+01   3.0907968e+02   1.0139755e+01   2.5423387e+02  -3.6251613e+00   4.0110355e+02  -3.5977639e+01   2.3736290e+02  -7.0161290e-01   2.2931806e+02   1.8583265e+01   3.9728226e+02  -1.1781290e+01   1.7960323e+02   1.1268839e+01   2.7669871e+02   1.4396039e+01   3.2892032e+02  -1.1193948e+01   2.1695290e+02  -2.8779458e+01   1.2727303e+02   1.9766245e+02   8.8713226e+01  -4.5858671e+01   3.2360645e+02  -1.1383677e+01   2.7545484e+02  -2.4682839e+01   1.9158903e+02  -1.7914542e+01   3.2103419e+02  -3.2868219e+01   3.7433161e+02   1.1981858e+01   3.5691548e+02  -1.0984529e+01   2.6931774e+02  -3.1558968e+01   2.3874774e+02   2.8117935e+00   1.4351742e+02  -3.6562361e+01   5.3293581e+02  -2.2397032e+00   2.2203419e+02  -1.4595316e+01   2.0901484e+02   1.3272043e+02   3.0315935e+02  -1.6251458e+01   1.6192613e+02   7.2823613e+00   2.3145129e+02  -3.0444903e+00   3.5374303e+02   6.3548547e+00   3.0689258e+02  -5.6108387e-01   4.4463226e+01   9.5988426e+01   1.5958677e+02  -2.5530710e+00   1.6298968e+02   2.3481471e+01   1.0224387e+02   6.0565161e-01   3.0610935e+02  -5.1358710e-01   3.1133323e+02  -1.5006658e+01   2.0495000e+02   7.2469032e+00   2.4511548e+02  -5.6253677e+00   3.7761226e+02  -9.1899484e+00   3.8894839e+02  -7.0197419e+00   1.9336065e+02  -1.8765948e+01   2.0146871e+02   7.7599226e+00
   2.5718290e+02   1.4051497e+01   9.0412258e+01  -2.3975561e+01   4.9130258e+02  -3.2002916e+01   1.3914452e+02  -4.2179948e+01   2.1104774e+02   8.8445677e+00   3.4552323e+02  -1.5302452e+00   3.9714032e+02  -1.4706710e+01   2.9044516e+02  -5.1868516e+01   2.8308161e+02  -2.5172981e+01   4.2556839e+02  -3.5480516e+00   1.8769000e+02  -2.0479394e+01   2.6965129e+02  -3.1969845e+01   2.5782355e+02   9.2443871e-01   3.0972323e+02  -4.6172129e+00   3.5149194e+02   2.3564516e+00   2.4916742e+02  -2.7853290e+00   2.1303303e+02  -1.1983453e+00   2.5112303e+02   4.2344547e+00   1.0353387e+02   9.0207935e+01   1.7305613e+02  -1.6328361e+01   3.5354968e+02  -5.9478452e+00   2.7434387e+02  -1.2333961e+01   4.1400355e+02  -6.2396387e+00   2.4750290e+02   4.1071871e+00   2.6050806e+02  -3.3919355e+00   3.9904226e+02   2.2987910e+01   1.8274323e+02  -7.1723613e+00   2.7885871e+02  -1.7676761e+01   3.6204032e+02   8.2864516e+00   2.0705290e+02  -4.8087458e+01   1.3193303e+02   1.5785965e+02   7.5143226e+01  -4.2773071e+01   2.9541645e+02   7.4915226e+00   2.5654484e+02  -2.4750039e+01   1.7486903e+02  -1.8196942e+01   3.5712419e+02  -4.7465419e+01   3.8737161e+02  -1.2201342e+01   3.4738548e+02  -4.3121290e+00   1.9517774e+02  -4.3776774e-01   2.1379774e+02  -8.8122065e+00   1.4713742e+02  -1.7191961e+01   5.6831581e+02   8.7898968e+00   2.2303419e+02  -1.7625316e+01   2.1920484e+02   1.0623523e+02   3.2315935e+02   1.2148542e+01   1.5031613e+02   2.1541161e+01   2.3726129e+02   6.2507097e+00   3.5951303e+02   4.0183255e+01   3.2537258e+02  -3.0794839e+00   4.4123226e+01   1.3962563e+02   1.6087677e+02  -3.6627097e-01   1.6098968e+02   6.0214710e+00   7.7003871e+01   1.9764852e+01   2.9358935e+02   2.4801290e-01   3.1919323e+02  -5.8754581e+00   2.2591000e+02   4.1401032e+00   2.3458548e+02   2.6870323e+00   3.3923226e+02  -2.3459548e+01   3.5051839e+02  -9.4153419e+00   2.1098065e+02  -1.4605548e+01   2.1713871e+02  -1.1163677e+01
   2.7537290e+02  -1.2783703e+01   6.9412258e+01  -3.0205561e+01   4.5230258e+02  -2.4262916e+01   1.6362452e+02  -1.6138348e+01   2.0766774e+02   2.0594968e+01   3.5014323e+02  -1.4709845e+01   3.8059032e+02  -2.9827097e+00   2.8830516e+02  -4.1457316e+01   3.0420161e+02  -1.2392581e+01   3.6322839e+02  -1.7270852e+01   1.7754000e+02  -3.1187394e+01   2.4169129e+02  -5.0453045e+01   2.5811355e+02  -1.9148761e+01   3.0510323e+02  -3.4376129e+00   2.7784194e+02  -3.5154839e-01   2.8273742e+02   1.8590710e+00   2.0227303e+02  -1.0007545e+01   2.5708303e+02   1.6277655e+01   9.6143871e+01   7.9319135e+01   2.3609613e+02  -1.6231561e+01   3.3935968e+02  -4.4826452e+00   2.4360387e+02  -1.1144761e+01   4.6058355e+02  -1.6686039e+01   2.2279290e+02  -3.2960129e+00   2.2764806e+02   1.1666865e+01   4.3913226e+02  -5.0929032e-01   1.9174323e+02   5.7776387e+00   2.6695871e+02   2.2252387e+00   3.6129032e+02  -1.1963548e+01   2.1833290e+02  -6.1369858e+01   1.1579303e+02   2.0325085e+02   6.2903226e+01  -8.2123871e+01   3.1708645e+02  -3.2920774e+00   2.7892484e+02  -7.9204387e+00   1.9272903e+02  -2.7575742e+01   1.4617419e+02   8.2740581e+01   4.0623161e+02  -2.8001419e+00   3.1157548e+02   1.6262671e+01   1.8407774e+02  -8.8797677e+00   1.7707774e+02  -2.2164606e+01   1.5161742e+02  -3.0210361e+01   5.1441581e+02   2.9189677e-01   1.6303419e+02  -1.3205316e+01   3.1597484e+02   3.7923626e+01   2.8415935e+02   7.6485419e+00   2.0745613e+02  -7.9800387e+00   2.4126129e+02  -1.5929290e+01   3.5403303e+02   1.2621655e+01   3.3023258e+02   3.8171613e-01   4.3933226e+01   1.0041083e+02   1.9006677e+02   4.3985290e+00   1.5574968e+02  -2.6993290e+00   9.7953871e+01   3.6688516e+00   3.0967935e+02  -8.8491871e+00   3.2704323e+02  -1.1234581e+00   2.3081000e+02  -1.2491897e+01   2.6678548e+02  -1.2548968e+01   4.3000226e+02  -8.9111484e+00   3.7370839e+02  -1.6650542e+01   2.4179065e+02  -2.5730348e+01   2.1255871e+02  -1.3507277e+01
   2.5280290e+02   1.6741897e+01   8.1552258e+01  -2.3366761e+01   4.6963258e+02  -4.8269316e+01   1.5876452e+02  -1.3079548e+01   2.1538774e+02  -5.7826323e+00   3.2847323e+02  -2.4356245e+01   4.0089032e+02   5.6432903e+00   2.8116516e+02  -5.5506116e+01   3.7144161e+02   4.5282194e+00   3.4599839e+02   1.1147548e+01   1.8888000e+02  -4.1954594e+01   2.3355129e+02  -2.2601845e+01   2.7453355e+02  -8.9323613e+00   2.8034323e+02   8.2318710e-01   2.5459194e+02   1.6508452e+01   2.8892742e+02  -3.9661290e+00   2.0574303e+02   2.7284855e+01   2.8222303e+02   3.7464547e+00   8.5383871e+01   7.7179935e+01   1.9652613e+02  -4.8259613e+00   3.0478968e+02  -1.1237045e+01   2.8365387e+02  -8.6087613e+00   4.6048355e+02  -3.7248039e+01   2.2369290e+02  -2.6480129e+00   2.4245806e+02  -2.9847935e+01   3.9718226e+02  -1.6732903e+00   1.9955323e+02   8.7628387e+00   3.1616871e+02   1.5484387e+00   3.2873032e+02  -9.4887484e+00   2.2219290e+02  -4.3628658e+01   1.1612303e+02   1.6279445e+02   6.5813226e+01  -5.0026671e+01   3.3203645e+02  -9.0980774e+00   2.7250484e+02  -1.8256839e+01   2.1343903e+02  -5.0612542e+01   1.2112419e+02   1.1198458e+02   3.4785161e+02   1.3390258e+01   2.7167548e+02  -9.6353290e+00   2.0464774e+02  -2.9525368e+01   1.6279774e+02   3.2677935e+00   1.7489742e+02  -5.8327613e+00   5.1017581e+02   3.0610968e+00   1.4889419e+02  -7.4541161e+00   2.5778484e+02   7.1478826e+01   2.6400935e+02   1.2730542e+01   1.8831613e+02  -7.0688387e+00   2.7312129e+02  -1.5098090e+01   3.2503303e+02   2.0361655e+01   3.1508258e+02  -1.6306284e+01   2.9083226e+01   9.0638826e+01   1.7701677e+02  -1.8517471e+01   1.3531968e+02  -3.4449290e+00   1.2638387e+02   8.7244516e+00   3.3472935e+02   1.5336813e+01   2.9900323e+02  -1.4002581e+00   2.1719000e+02   5.0770323e-01   2.4973548e+02   3.0550323e+00   4.8200226e+02   1.8788516e+00   3.9623839e+02   3.0170581e+00   2.2493065e+02  -2.0141548e+01   2.0141871e+02  -1.4376077e+01
   2.8642290e+02  -1.5897703e+01   7.4312258e+01  -1.8167561e+01   4.4949258e+02  -2.7088116e+01   1.6981452e+02  -2.3343548e+01   2.3495774e+02   1.1981768e+01   3.3281323e+02  -1.8183445e+01   3.3534032e+02  -2.3612710e+01   2.7459516e+02  -4.2360516e+01   3.6791161e+02  -3.6309381e+01   3.4280839e+02   1.5927484e+00   1.7945000e+02  -8.5801935e+00   2.2246129e+02  -2.7954645e+01   2.4977355e+02  -1.0621561e+01   3.1515323e+02  -1.0011613e+01   2.8709194e+02   9.0584516e+00   2.1883742e+02  -1.4268929e+01   2.3436303e+02  -7.5747453e+00   2.6027303e+02   3.0732455e+01   9.7103871e+01   7.3812335e+01   1.8305613e+02  -9.6983613e+00   3.5793968e+02  -1.8389045e+01   2.7112387e+02  -2.6296361e+01   4.7058355e+02  -1.4056039e+01   1.8803290e+02  -7.7552129e+00   2.5731806e+02  -1.5416735e+01   3.9604226e+02   7.6579097e+00   2.0812323e+02   1.0607239e+01   2.8622871e+02  -9.4263613e+00   3.1867032e+02  -7.9339484e+00   2.0905290e+02  -4.9817458e+01   1.3089303e+02   1.4661285e+02   6.3433226e+01  -5.0216271e+01   3.0865645e+02  -7.1876774e+00   2.5973484e+02   3.7647613e+00   1.8777903e+02  -2.9699742e+01   1.0336419e+02   1.0126538e+02   3.9856161e+02  -5.3365419e+00   2.7410548e+02  -1.0309729e+01   2.1450774e+02  -1.3694168e+01   1.6707774e+02  -2.6460645e-01   1.7532742e+02  -2.2207161e+01   5.4231581e+02   4.2998968e+00   1.7651419e+02  -1.4523716e+01   2.3801484e+02   1.0263043e+02   2.8500935e+02   7.2054194e-01   1.7111613e+02  -1.7352839e+01   2.3365129e+02  -4.3704903e+00   3.1760303e+02  -8.9939453e+00   2.9661258e+02  -2.5638684e+01   2.7083226e+01   1.0232883e+02   1.6387677e+02   6.3437290e+00   1.4898968e+02  -4.2985290e+00   1.2333387e+02   4.7784516e+00   3.2443935e+02  -6.8399871e+00   3.5152323e+02  -2.3271858e+01   2.0453000e+02   1.0905032e+00   2.6425548e+02   6.5343226e-01   4.6666226e+02   1.6860516e+00   4.0213839e+02  -4.0544942e+01   1.9689065e+02  -3.0328348e+01   2.0517871e+02   9.7931226e+00
   2.6766290e+02  -1.4876903e+01   7.0212258e+01  -7.0795613e+00   4.5839258e+02  -2.9420116e+01   1.5533452e+02  -5.1851484e+00   2.2738774e+02  -4.7026323e+00   3.6952323e+02  -1.1500245e+01   3.3509032e+02  -2.5892710e+01   2.7944516e+02  -3.4648516e+01   3.2691161e+02  -3.0799381e+01   3.8275839e+02  -2.8413252e+01   1.9111000e+02  -1.5132994e+01   2.1103129e+02   8.4797548e+00   2.4577355e+02   8.3184387e+00   2.8486323e+02   1.3031587e+01   2.5539194e+02  -1.8705548e+01   2.1292742e+02  -2.8836129e+01   2.1546303e+02   8.6072547e+00   2.7398303e+02  -3.1694345e+01   1.0043387e+02   5.3885935e+01   2.1338613e+02  -4.4414761e+01   2.9864968e+02  -1.6985845e+01   2.7165387e+02  -3.2787613e+00   4.7105355e+02  -4.4003639e+01   2.0236290e+02  -1.3711613e+01   2.4083806e+02  -1.9083355e+00   3.5899226e+02  -1.6328090e+01   2.2498323e+02  -5.0315613e+00   3.1553871e+02  -8.1911613e+00   3.8017032e+02   2.4396052e+01   2.3043290e+02  -3.8907858e+01   2.0460303e+02   1.3533605e+02   7.0383226e+01  -5.7002271e+01   3.0774645e+02  -1.6734877e+01   3.0216484e+02  -8.3996387e+00   2.0386903e+02  -1.7226942e+01   1.0055419e+02   1.1244018e+02   3.6852161e+02   2.8366581e+00   2.8805548e+02   6.2842710e+00   1.9921774e+02   7.9090323e+00   1.7612774e+02  -1.6086065e+00   1.7232742e+02   3.8428387e+00   5.2564581e+02   1.1633497e+01   1.5460419e+02  -2.3870916e+01   2.7263484e+02   8.2440826e+01   3.0529935e+02   6.6734194e-01   1.8421613e+02   1.7259161e+01   2.4622129e+02  -4.6609032e-01   2.5660303e+02   1.2986055e+01   2.7837258e+02  -1.3319484e+01   3.4323226e+01   1.2679963e+02   1.8210677e+02   1.0175329e+01   1.3003968e+02  -1.8825290e+00   1.6005387e+02   7.9085161e-01   3.2867935e+02  -1.6091871e+00   3.2490323e+02  -1.0992258e+01   2.2053000e+02  -1.3949677e-01   2.5706548e+02   2.0786323e+00   4.0123226e+02   7.3045161e-01   4.0451839e+02  -2.0115342e+01   2.0993065e+02  -3.2131548e+01   1.9898871e+02  -6.3716774e+00
   2.8399290e+02  -1.8753303e+01   8.6362258e+01  -8.9156129e-01   4.7696258e+02  -4.1005716e+01   1.6490452e+02  -1.3910748e+01   2.1490774e+02  -1.0174232e+01   3.1804323e+02  -4.0141845e+01   3.1389032e+02  -2.0646710e+01   2.8359516e+02  -3.0700516e+01   3.0226161e+02  -2.0887381e+01   3.4584839e+02   3.0069548e+01   1.5707000e+02  -2.4839794e+01   2.3060129e+02  -8.8958452e+00   3.1120355e+02  -1.5596129e-01   2.6339323e+02   4.8491871e+00   2.5664194e+02   1.3044452e+01   2.6402742e+02  -4.2641290e+00   2.3355303e+02   1.3260055e+01   2.6327303e+02   1.5732455e+01   1.1657387e+02   5.8874735e+01   1.8928613e+02  -2.1676761e+01   2.9964968e+02  -1.1635845e+01   2.6134387e+02  -5.9339613e+00   4.3796355e+02  -3.1066439e+01   1.8569290e+02  -9.6080129e+00   2.1078806e+02   6.5664516e-02   4.0980226e+02   7.5571097e+00   1.8493323e+02  -1.4727561e+01   2.8964871e+02   1.9670039e+01   3.3142032e+02   1.5176052e+01   2.2962290e+02  -3.3843058e+01   1.1555303e+02   1.6517005e+02   8.4523226e+01  -6.8663471e+01   3.1955645e+02  -2.0009677e+01   2.5964484e+02   6.8119613e+00   2.0748903e+02  -2.1086542e+01   9.9794194e+01   8.2260981e+01   3.7828161e+02   1.2955858e+01   2.6024548e+02   5.6090710e+00   1.7860774e+02  -9.3021677e+00   1.9021774e+02   6.6441935e+00   1.5175742e+02  -2.1651561e+01   5.5317581e+02  -1.6708903e+01   1.7846419e+02  -1.4399716e+01   2.2878484e+02   1.1746883e+02   2.9767935e+02   3.2769419e+00   2.0721613e+02  -2.4200839e+01   2.1055129e+02  -6.9524903e+00   2.5308303e+02   2.4977655e+01   2.9227258e+02  -3.0431484e+01   4.6223226e+01   8.6267626e+01   1.9077677e+02  -8.0827097e-01   1.5317968e+02  -8.5937290e+00   9.4953871e+01  -3.2411484e+00   3.4658935e+02   1.4148013e+01   3.2933323e+02  -1.0016658e+01   2.3500000e+02  -1.5257097e+01   2.6820548e+02   7.6743226e-01   3.9604226e+02  -2.7854348e+01   4.0127839e+02  -6.7661419e+00   2.0003065e+02  -2.9299548e+01   2.0008871e+02  -6.8896774e+00
   2.9847290e+02   1.7658297e+01   8.2072258e+01  -2.1788361e+01   4.3087258e+02  -4.3508516e+01   1.7457452e+02  -2.6634348e+01   2.2238774e+02   2.0657368e+01   3.2857323e+02   1.0657548e+00   2.9834032e+02  -2.7402710e+01   3.1468516e+02  -3.8847716e+01   3.0156161e+02  -3.3531381e+01   3.4846839e+02  -1.4140052e+01   1.5864000e+02  -2.9675394e+01   2.2241129e+02  -2.8140645e+01   2.6496355e+02  -2.5316761e+01   2.9124323e+02  -1.5688129e+00   2.2434194e+02   2.9284516e+00   3.2540742e+02  -2.8345290e+00   1.9936303e+02  -1.5347453e+00   2.6998303e+02   6.9156547e+00   8.5953871e+01   5.4464335e+01   2.2324613e+02  -1.1303561e+01   3.0540968e+02  -1.4476645e+01   2.5507387e+02  -2.3532361e+01   4.7843355e+02  -3.5734039e+01   1.8669290e+02   1.2971987e+01   2.3840806e+02  -4.9039355e+00   3.7928226e+02  -4.8112903e+00   2.4345323e+02   9.2083871e-01   2.8248871e+02   1.6932839e+01   3.2873032e+02   2.2821252e+01   2.0795290e+02  -4.1489458e+01   1.0836303e+02   1.6393525e+02   6.1473226e+01  -5.7149471e+01   2.9660645e+02  -1.3413677e+01   2.6078484e+02  -1.0799239e+01   1.7782903e+02   1.2906258e+01   1.2550419e+02   1.2753418e+02   3.7066161e+02  -3.4624542e+01   2.9495548e+02  -1.3217729e+01   2.1912774e+02  -1.1823768e+01   1.7326774e+02  -3.2898065e+00   1.2261742e+02  -1.6420361e+01   5.6245581e+02   7.2586968e+00   1.7484419e+02  -3.8340116e+01   3.0549484e+02   4.7002026e+01   2.7400935e+02   8.2205419e+00   1.9011613e+02   4.7371613e+00   2.3269129e+02  -1.7236903e+00   2.6708303e+02  -2.0923453e+00   2.7799258e+02  -4.0590839e+00   3.0653226e+01   1.1009323e+02   1.7825677e+02  -1.2046671e+01   1.5284968e+02   3.7226710e+00   1.2029387e+02   5.0216516e+00   3.0310935e+02  -1.4373587e+01   2.6095323e+02  -1.9262581e+00   2.1200000e+02   3.1129032e+00   2.6197548e+02   1.5958323e+00   4.2114226e+02  -2.1052348e+01   3.9342839e+02  -8.8481419e+00   2.5360065e+02  -1.9205148e+01   1.9403871e+02  -8.5056774e+00
   2.8994290e+02   7.8606968e+00   6.7692258e+01  -1.6827961e+01   4.4663258e+02  -4.9909316e+01   1.4914452e+02  -2.8689948e+01   2.2890774e+02  -7.2542323e+00   3.1881323e+02   1.2896555e+01   2.7289032e+02   2.6832903e+00   3.1954516e+02  -3.7906516e+01   2.5538161e+02  -1.0776981e+01   3.4780839e+02   7.8627484e+00   1.5678000e+02  -2.2526594e+01   2.3965129e+02   1.0910155e+01   3.2406355e+02  -1.8947613e+00   2.7443323e+02   2.1635987e+01   2.5479194e+02  -1.3757548e+01   2.4949742e+02   4.6682710e+00   2.1384303e+02   1.0786855e+01   2.6393303e+02   1.6829655e+01   1.1291387e+02   6.1647535e+01   2.1524613e+02  -1.6273561e+01   3.0635968e+02  -1.4262645e+01   2.2786387e+02  -2.2675561e+01   5.2491355e+02  -1.8782439e+01   2.0441290e+02  -5.5356129e+00   2.4926806e+02   6.5572645e+00   4.2623226e+02  -1.9472903e+00   2.2555323e+02   9.2283871e-01   3.1306871e+02   1.6746439e+01   3.8461032e+02  -5.1914839e-01   2.3038290e+02  -4.8383858e+01   1.2689303e+02   1.9159285e+02   7.7763226e+01  -5.2592671e+01   3.4284645e+02   4.0771226e+00   2.7612484e+02  -1.0456439e+01   1.9386903e+02  -1.4806942e+01   1.2965419e+02   8.3202181e+01   4.0685161e+02  -1.2419742e+01   2.6234548e+02  -1.8088929e+01   1.8507774e+02  -1.3289768e+01   1.7312774e+02  -3.0508606e+01   1.4370742e+02  -2.5197561e+01   5.5222581e+02   9.9370968e+00   1.4517419e+02  -1.2496516e+01   2.6030484e+02  -1.2862774e+01   2.6824935e+02   1.8201342e+01   1.9302613e+02   2.2744361e+01   2.2926129e+02  -1.2249290e+01   2.7379303e+02   1.5108547e+00   2.9618258e+02  -2.8654284e+01   3.7603226e+01   9.7347226e+01   1.9829677e+02  -2.2069871e+01   1.4498968e+02  -9.6485290e+00   1.3257387e+02   5.7992516e+00   3.1224935e+02   6.7052129e+00   2.7328323e+02   1.9607342e+01   2.3381000e+02  -3.7718968e+00   2.6811548e+02   7.4346323e+00   4.0776226e+02  -1.9791948e+01   3.6561839e+02   1.0366581e+00   2.6231065e+02  -2.8181948e+01   1.7032871e+02  -1.3608877e+01
   2.8518290e+02  -1.3378503e+01   8.5122258e+01  -2.4792361e+01   4.6206258e+02  -4.1763716e+01   1.6142452e+02  -3.2252348e+01   2.3971774e+02   1.1170968e+01   2.9843323e+02   1.0956955e+01   4.1344032e+02  -2.2810710e+01   3.6501516e+02  -2.4784116e+01   2.5967161e+02  -3.1000181e+01   3.6399839e+02  -1.3142452e+01   1.4992000e+02  -2.9267794e+01   2.0060129e+02  -7.8258452e+00   2.8382355e+02  -1.3245561e+01   2.7501323e+02   3.3299587e+01   2.7519194e+02  -7.1895484e+00   2.6007742e+02  -1.4608129e+01   2.2336303e+02   5.4525467e-01   2.8974303e+02   5.9948547e+00   1.0057387e+02   7.4154735e+01   3.0652613e+02  -1.7005961e+01   2.9697968e+02  -8.3722452e+00   2.5202387e+02  -2.1238361e+01   4.3777355e+02  -1.5051239e+01   2.0360290e+02   1.7909187e+01   2.5540806e+02   8.2606452e-01   4.0318226e+02   3.2670968e-01   2.2874323e+02   2.5477639e+01   2.8879871e+02   8.7980387e+00   3.7667032e+02   9.6160516e+00   2.1762290e+02  -5.4313058e+01   1.2122303e+02   1.9090645e+02   9.2193226e+01  -5.9847071e+01   2.9798645e+02   2.0195923e+01   2.6664484e+02  -1.6408039e+01   2.0501903e+02  -1.0038942e+01   9.6224194e+01   9.3166581e+01   3.8656161e+02   1.3203458e+01   2.9534548e+02  -2.6438929e+01   2.3279774e+02   1.3226323e+00   2.1012774e+02  -7.3786065e+00   1.5218742e+02  -7.1159613e+00   5.4760581e+02  -1.1983303e+01   1.8184419e+02  -6.8601161e+00   2.9158484e+02   6.6584826e+01   2.6215935e+02  -2.3211458e+01   1.8673613e+02   7.5375613e+00   2.2726129e+02  -1.5949290e+01   2.9922303e+02  -1.3283545e+01   3.0166258e+02  -5.3726839e+00   3.6223226e+01   9.3787626e+01   1.8644677e+02  -8.0818710e+00   1.4579968e+02  -3.4233290e+00   1.3724387e+02  -9.8643484e+00   3.2800935e+02  -1.4215587e+01   2.8895323e+02   1.1213742e+01   2.7938000e+02  -3.0874968e+00   2.5854548e+02   4.7302323e+00   4.5057226e+02   2.0132516e+00   3.7799839e+02  -6.8037419e+00   2.6179065e+02  -1.1050348e+01   1.8798871e+02  -9.2167742e-01
   2.7980290e+02  -5.8981032e+00   8.9072258e+01  -7.7283613e+00   4.0711258e+02  -1.4697716e+01   1.5176452e+02  -1.6619548e+01   2.3642774e+02   8.9141677e+00   3.1743323e+02  -3.6713045e+01   3.4609032e+02  -1.0122710e+01   2.9344516e+02  -2.9298516e+01   3.7579161e+02  -1.5289781e+01   3.2822839e+02  -2.1090852e+01   1.6683000e+02  -3.1950594e+01   2.1031129e+02  -1.8926452e+00   2.9063355e+02  -7.1303613e+00   3.1439323e+02   3.6691871e+00   2.7919194e+02   1.7404516e+00   1.8397742e+02  -1.1901290e+00   2.0270303e+02  -4.1819453e+00   2.8327303e+02   1.1662455e+01   1.1743387e+02   5.5425935e+01   2.4157613e+02  -1.1719961e+01   3.0269968e+02  -4.0069845e+01   2.4044387e+02  -1.1521961e+01   4.7319355e+02  -1.2974839e+01   2.2012290e+02  -4.2724129e+00   2.4383806e+02   1.2611665e+01   4.1361226e+02  -4.7976903e+00   1.8698323e+02   1.0958439e+01   3.1685871e+02   7.2332387e+00   3.6642032e+02   9.4360516e+00   2.3762290e+02  -5.1863058e+01   1.0984303e+02   1.4653685e+02   8.1333226e+01  -5.6878271e+01   2.9212645e+02  -1.2955277e+01   2.7631484e+02  -1.9611639e+01   2.0686903e+02  -2.1136942e+01   1.0265419e+02   9.9552181e+01   3.6318161e+02   8.3038581e+00   2.7853548e+02  -9.5412903e-01   2.0541774e+02  -2.1066968e+01   2.7002774e+02   1.3639394e+01   1.1623742e+02  -2.7859961e+01   5.3298581e+02  -1.2283703e+01   1.9417419e+02  -2.2076516e+01   2.6087484e+02   7.4991626e+01   2.3486935e+02  -9.6982581e+00   2.0083613e+02  -2.3540439e+01   2.2184129e+02   6.2430968e-01   2.6646303e+02   7.7172547e+00   2.8823258e+02   2.0317161e+00   4.6603226e+01   1.2038723e+02   1.8167677e+02  -2.9840271e+01   1.3750968e+02  -8.0501290e+00   1.2481387e+02   4.2800516e+00   3.2077935e+02  -4.8271871e+00   2.6828323e+02  -6.2726581e+00   2.4238000e+02  -2.7474968e+00   2.4535548e+02  -7.1745677e+00   3.9566226e+02  -1.8403948e+01   4.1542839e+02  -8.3281419e+00   2.5560065e+02  -1.3265148e+01   1.6317871e+02   2.2153123e+01
   2.9556290e+02  -5.2989032e+00   8.6692258e+01  -1.2479613e+00   4.5596258e+02  -2.7795716e+01   1.7171452e+02  -1.0755484e+00   2.4985774e+02   1.0649768e+01   3.2366323e+02  -1.2021445e+01   3.3984032e+02   6.7772903e+00   3.7859516e+02  -4.6680516e+01   3.9461161e+02  -1.9445381e+01   3.6189839e+02   1.4055484e+00   1.6502000e+02  -1.9185794e+01   2.1898129e+02  -1.3346245e+01   2.7096355e+02  -8.1267613e+00   2.9696323e+02  -5.1264129e+00   2.5379194e+02   8.8724516e+00   1.4311742e+02  -6.3013290e+00   2.4889303e+02   4.2628547e+00   2.9079303e+02   2.7208547e+00   9.8053871e+01   6.2406335e+01   2.4305613e+02  -2.3168361e+01   2.6345968e+02   5.4935484e-01   2.4555387e+02  -1.4190761e+01   4.9772355e+02  -2.7607239e+01   2.2284290e+02   2.3699871e+00   2.3550806e+02  -5.3193548e-01   3.7228226e+02   1.7368710e+01   1.7869323e+02   1.2911639e+01   3.1469871e+02  -1.1753961e+01   3.5311032e+02   1.0560852e+01   2.2062290e+02  -5.8743058e+01   1.5346303e+02   1.5999725e+02   8.5143226e+01  -4.1383071e+01   3.2531645e+02   2.8595226e+00   2.6231484e+02  -2.4016387e+00   2.2582903e+02  -2.2313742e+01   9.3934194e+01   1.2120978e+02   3.8785161e+02   2.9025806e-01   3.2043548e+02   1.7387097e-01   2.0521774e+02  -6.1409677e+00   2.0302774e+02   2.0529394e+01   1.5365742e+02  -2.6803561e+01   5.3126581e+02  -2.2386103e+01   1.8470419e+02  -1.7748916e+01   3.0625484e+02   6.4321226e+01   2.5539935e+02   7.6593419e+00   2.3316613e+02  -5.0368387e+00   2.4941129e+02  -1.0151290e+01   2.8684303e+02   1.9086855e+01   2.7394258e+02  -2.2495084e+01   3.7223226e+01   1.0298763e+02   1.8577677e+02  -2.5028271e+01   1.3945968e+02   8.3138710e+00   1.1424387e+02   1.0595652e+01   2.9100935e+02   2.1644129e+00   2.8733323e+02   1.5533342e+01   2.3872000e+02   7.6853032e+00   2.5582548e+02  -1.8221677e+00   4.6295226e+02   2.9328516e+00   3.9127839e+02  -7.3961419e+00   2.4884065e+02  -2.6054348e+01   1.8732871e+02   1.0311226e+00
   3.0699290e+02  -5.2633032e+00   8.4602258e+01  -3.0130761e+01   4.4796258e+02  -4.0685716e+01   1.5833452e+02  -3.3765148e+01   2.3590774e+02   1.5095768e+01   3.2071323e+02  -6.5445161e-02   3.0709032e+02  -2.8302710e+01   3.4344516e+02  -2.8438516e+01   4.0244161e+02  -2.1661781e+01   3.4784839e+02  -2.6604516e+00   2.0964000e+02  -2.0805394e+01   2.2303129e+02  -6.7602452e+00   2.6477355e+02  -3.4251561e+01   2.9320323e+02   8.0843871e+00   2.4554194e+02  -1.2017548e+01   2.4807742e+02  -5.7981290e+00   2.2641303e+02   4.0612547e+00   3.1903303e+02  -4.8834533e-01   7.2573871e+01   4.7114735e+01   2.4700613e+02  -3.3814361e+01   3.1840968e+02   1.9335484e-01   2.4255387e+02  -2.6580761e+01   5.0772355e+02  -5.8372387e+00   2.2055290e+02  -1.5826813e+01   2.4302806e+02  -2.0835355e+00   3.8394226e+02  -1.0804090e+01   1.9093323e+02   4.5024387e+00   3.1700871e+02  -1.6988761e+01   3.3111032e+02   1.3820852e+01   2.2671290e+02  -4.7610258e+01   1.1284303e+02   1.9729685e+02   7.6093226e+01  -5.3609071e+01   3.5893645e+02   1.7939923e+01   2.3726484e+02   6.3223613e+00   1.8724903e+02  -1.1757342e+01   1.1026419e+02   1.1980338e+02   3.7961161e+02  -7.1005419e+00   3.0019548e+02   8.3630710e+00   2.3483774e+02  -3.7056774e-01   1.8026774e+02  -1.0229806e+01   1.5327742e+02  -4.0443161e+01   5.7726581e+02  -3.8306103e+01   1.9432419e+02  -1.9708516e+01   2.6968484e+02   6.8056826e+01   2.8739935e+02  -2.3420658e+01   2.2173613e+02  -1.0982439e+01   2.0612129e+02  -5.4480903e+00   3.1927303e+02   2.2442455e+01   2.6566258e+02   1.5977316e+01   4.1553226e+01   1.0407123e+02   1.7891677e+02  -7.0494710e+00   1.4631968e+02  -1.2349290e+00   1.2548387e+02   2.1466452e+01   2.6072935e+02   5.5468129e+00   2.7757323e+02  -7.1158581e+00   2.2605000e+02  -3.5410968e+00   2.4301548e+02  -7.2673677e+00   4.1819226e+02  -5.8163484e+00   3.8127839e+02  -1.8876142e+01   2.2560065e+02  -2.2385148e+01   2.0094871e+02   5.6115226e+00
   2.7618290e+02  -2.2078503e+01   7.5882258e+01  -2.4723161e+01   4.0720258e+02  -4.4804916e+01   1.6552452e+02  -2.9910348e+01   2.1942774e+02   5.5041677e+00   3.4123323e+02  -2.1757045e+01   3.1319032e+02  -2.7190710e+01   3.0440516e+02  -4.3215316e+01   4.0820161e+02  -3.6062581e+01   3.4199839e+02  -6.2924516e+00   1.8930000e+02  -3.7508194e+01   2.3422129e+02  -2.1854452e+00   2.8092355e+02  -1.3013561e+01   2.6553323e+02  -5.6120129e+00   2.6134194e+02  -1.3831548e+01   2.3707742e+02   8.9918710e+00   2.4498303e+02  -1.6854345e+01   2.5384303e+02   2.0676855e+01   1.0067387e+02   4.0816735e+01   1.5305613e+02  -1.5298361e+01   2.9459968e+02  -1.6618452e+00   2.4228387e+02  -1.7669161e+01   5.1619355e+02  -3.7514839e+01   1.8741290e+02  -2.1756129e+00   2.2140806e+02   6.0260645e+00   3.7780226e+02  -1.2882890e+01   1.8341323e+02   1.0403871e-01   2.4343871e+02  -1.2523161e+01   3.7142032e+02  -3.5773948e+01   2.1805290e+02  -7.1447458e+01   1.2693303e+02   1.6878965e+02   8.2003226e+01  -4.8651871e+01   3.0650645e+02   1.7604323e+01   2.6021484e+02  -1.3663639e+01   2.1672903e+02  -1.9395742e+01   1.1160419e+02   1.2660618e+02   3.7571161e+02  -3.2408542e+01   2.9738548e+02  -2.1032129e+01   2.1512774e+02  -2.4363768e+01   1.8512774e+02  -1.5998606e+01   1.6742742e+02  -1.9385161e+01   5.7488581e+02  -2.4957032e+00   2.0641419e+02  -1.4915716e+01   2.4273484e+02   4.7922826e+01   2.7896935e+02  -1.0086258e+01   1.9383613e+02   1.6395613e+00   2.2974129e+02  -9.0769032e-01   3.3698303e+02  -1.6974345e+01   2.7937258e+02  -3.6894839e+00   4.5933226e+01   1.0701083e+02   1.7401677e+02  -1.2897471e+01   1.5517968e+02  -1.5223729e+01   1.4667387e+02   1.2051252e+01   2.9958935e+02  -1.3319871e+00   2.7700323e+02  -2.6160258e+01   2.1524000e+02  -1.4006297e+01   2.6054548e+02  -6.2897677e+00   3.7314226e+02   4.7876516e+00   3.8927839e+02   8.5238581e+00   2.3955065e+02  -1.4701148e+01   1.9979871e+02  -3.1964774e+00
   3.0361290e+02  -3.8529032e+00   7.1552258e+01  -3.0236761e+01   4.1901258e+02  -3.3559716e+01   1.6100452e+02  -1.7498748e+01   2.2523774e+02   1.9139368e+01   3.3095323e+02  -7.2646452e+00   3.4159032e+02  -1.2262710e+01   2.8749516e+02  -4.5822516e+01   3.6167161e+02  -2.0460181e+01   3.5513839e+02   7.8463484e+00   1.8230000e+02  -3.4781935e+00   2.4246129e+02  -1.6414645e+01   3.1201355e+02  -9.5507613e+00   2.7524323e+02   1.5901187e+01   2.3984194e+02   1.1588452e+01   2.5121742e+02  -1.1809329e+01   2.2032303e+02  -1.6161545e+01   2.9374303e+02  -1.0415145e+01   1.0053387e+02   9.0257935e+01   1.6252613e+02  -9.7259613e+00   3.0635968e+02  -4.5264516e-01   2.3912387e+02  -2.3306361e+01   5.3029355e+02  -2.2742839e+01   2.0888290e+02  -8.1332129e+00   2.2064806e+02  -1.4823135e+01   4.2580226e+02  -1.1102890e+01   1.8945323e+02   3.1908387e+00   2.8643871e+02   1.5776839e+01   3.4292032e+02   2.6436052e+01   2.2271290e+02  -4.8820258e+01   1.2208303e+02   1.9488765e+02   1.0252323e+02  -2.1773471e+01   3.2931645e+02   1.2019523e+01   2.7650484e+02  -1.5766839e+01   2.1482903e+02  -2.7623742e+01   1.0893419e+02   7.0199781e+01   3.5799161e+02  -6.9409419e+00   2.7672548e+02  -8.5193290e+00   2.2893774e+02  -3.4685677e+00   2.1641774e+02  -2.0741806e+01   1.5080742e+02  -2.3955561e+01   5.7807581e+02   7.3890968e+00   2.1517419e+02  -1.0286516e+01   2.8030484e+02   7.0347226e+01   2.6205935e+02   2.0846542e+01   2.1516613e+02   4.4531613e+00   2.2365129e+02  -1.9610490e+01   2.8879303e+02  -7.7914533e-01   2.9818258e+02  -7.0542839e+00   3.6893226e+01   1.2520403e+02   1.8210677e+02  -2.7346710e+00   1.4555968e+02   2.2058710e+00   1.4524387e+02   8.1656516e+00   2.9505935e+02  -2.6349587e+01   2.6623323e+02   5.2713419e+00   2.1162000e+02  -7.1669677e-01   2.4987548e+02   3.7383226e-01   4.5109226e+02  -9.0683484e+00   3.6399839e+02  -2.0113742e+01   2.7636065e+02  -7.9759484e+00   2.1227871e+02  -1.0584877e+01
   2.6890290e+02  -2.2356103e+01   7.3982258e+01  -2.1041161e+01   3.9144258e+02  -5.6544116e+01   1.7585452e+02  -2.5016748e+01   2.4238774e+02  -3.3263226e-01   3.5071323e+02  -2.6705445e+01   3.8324032e+02  -1.9444710e+01   3.1049516e+02  -4.4232516e+01   3.7538161e+02  -1.2026981e+01   3.5946839e+02  -7.7800516e+00   1.8264000e+02  -4.0925394e+01   2.0408129e+02  -2.2964245e+01   3.3049355e+02  -1.0179161e+01   2.5467323e+02   1.3596787e+01   2.2209194e+02   6.2584516e+00   2.3816742e+02  -1.1475329e+01   2.2098303e+02   6.3056547e+00   2.7446303e+02   1.3887255e+01   1.0076387e+02   6.1139535e+01   1.5452613e+02  -1.9035961e+01   2.4712968e+02  -9.1442452e+00   2.4607387e+02   5.9276387e+00   5.2196355e+02  -2.4166439e+01   2.3169290e+02  -1.5098013e+01   2.5307806e+02  -7.1775355e+00   4.1404226e+02   1.3787910e+01   2.0345323e+02  -2.2779161e+01   3.3058871e+02   1.9664839e+01   3.7923032e+02   2.3221252e+01   2.1738290e+02  -4.7723858e+01   1.3570303e+02   1.6393805e+02   1.9495323e+02  -5.2827871e+01   3.0746645e+02  -1.1712477e+01   2.7331484e+02   1.0983613e+00   2.1982903e+02  -2.6413742e+01   9.3414194e+01   1.5068138e+02   3.7766161e+02   1.2105458e+01   2.6457548e+02  -1.1732903e-01   2.0083774e+02  -3.1220568e+01   2.0036774e+02  -2.1167806e+01   1.5989742e+02  -2.1632761e+01   5.4098581e+02  -1.8403703e+01   2.0632419e+02  -2.1818516e+01   2.5735484e+02   6.7233226e+01   2.7148935e+02  -5.3378581e+00   2.0154613e+02  -3.3672387e+00   2.2579129e+02  -6.4516903e+00   3.1484303e+02  -1.4431453e+00   2.5789258e+02   3.9789161e+00   3.6843226e+01   1.1354803e+02   1.5567677e+02  -1.8850271e+01   1.5565968e+02  -8.0721290e+00   1.1010387e+02   6.5468516e+00   3.2339935e+02   1.3623213e+01   2.7904323e+02  -6.9034581e+00   2.2167000e+02   6.6930323e-01   2.4773548e+02   4.2550323e+00   4.1528226e+02  -2.1253548e+01   3.2184839e+02  -1.3411742e+01   2.6750065e+02  -2.0937148e+01   1.8279871e+02   5.1135226e+00
   3.0080290e+02   6.1418968e+00   9.3122258e+01  -3.2482361e+01   4.2992258e+02  -5.7282516e+01   1.6319452e+02  -2.4773948e+01   2.1876774e+02   1.9516968e+01   3.6343323e+02  -1.6863045e+01   3.6464032e+02  -3.9806710e+01   2.9749516e+02  -3.3432516e+01   3.4797161e+02  -1.3364181e+01   3.5313839e+02  -1.7613652e+01   1.7702000e+02  -2.7765794e+01   2.5898129e+02  -3.0976245e+01   3.0982355e+02  -1.4565561e+01   2.7420323e+02   1.6174387e+01   2.7134194e+02  -5.8315484e+00   2.5059742e+02   9.4802710e+00   2.0089303e+02   2.5292855e+01   3.0155303e+02   4.6200547e+00   8.6103871e+01   7.2222335e+01   2.2276613e+02  -2.0595161e+01   3.5331968e+02   2.1400555e+01   2.5791387e+02  -1.0549561e+01   5.1024355e+02  -2.8608839e+01   1.9750290e+02   3.7271871e+00   2.3983806e+02   2.1716645e+00   4.0785226e+02   1.2663110e+01   1.8069323e+02   4.1638710e-02   3.2237871e+02   1.4261639e+01   4.0511032e+02   1.5400852e+01   2.1891290e+02  -3.2466258e+01   1.5551303e+02   2.2354325e+02   1.9000323e+02  -1.9861871e+01   2.9193645e+02   7.5799226e+00   2.6802484e+02   5.7115613e+00   1.8896903e+02  -5.0349419e+00   1.0907419e+02   1.1065858e+02   3.8966161e+02  -3.3345419e+00   2.8591548e+02  -2.9745290e+00   2.2783774e+02  -6.5205677e+00   2.1198774e+02   2.3259355e-01   1.4694742e+02  -2.1646761e+01   5.6364581e+02   1.0683497e+01   2.2013419e+02  -9.5833161e+00   2.3854484e+02   1.0344803e+02   2.5929935e+02  -3.9326581e+00   2.0335613e+02  -3.9320387e+00   2.2869129e+02   2.0366310e+01   2.7974303e+02   1.0604855e+01   2.6956258e+02   1.0475316e+01   5.2933226e+01   9.9970826e+01   2.0201677e+02  -3.7974710e+00   1.5455968e+02  -2.7041290e+00   1.4110387e+02   1.0668516e+00   3.4481935e+02   4.8596129e+00   2.9104323e+02   1.1906542e+01   2.2967000e+02   1.4509303e+01   2.7178548e+02   3.9510323e+00   4.1800226e+02  -5.3811484e+00   3.8537839e+02  -2.4924142e+01   2.4584065e+02  -2.9143484e+00   2.2113871e+02  -7.0536774e+00
   2.9261290e+02  -1.2582903e+01   5.4122258e+01  -1.1882361e+01   4.2401258e+02  -3.7099716e+01   1.7585452e+02  -3.5546748e+01   2.3480774e+02   1.3737677e+00   4.0766323e+02   2.1185548e+00   4.0814032e+02  -2.8336710e+01   3.3168516e+02  -2.8257716e+01   2.5826161e+02  -1.6537381e+01   3.2132839e+02  -1.0538852e+01   2.2130000e+02   1.1718065e+00   1.9008129e+02  -3.8844245e+01   2.6282355e+02  -5.7655613e+00   2.3796323e+02  -1.7546413e+01   2.9324194e+02  -8.8354839e-01   2.2992742e+02   2.6538710e+00   1.9570303e+02  -3.1919453e+00   3.9617303e+02  -2.8495453e+00   7.8953871e+01   6.3414335e+01   2.1124613e+02  -1.3483561e+01   2.2369968e+02  -5.1298452e+00   2.4328387e+02   7.8308387e+00   5.2253355e+02  -2.5832039e+01   1.6626290e+02  -1.7533613e+01   2.0640806e+02   2.3660645e+00   4.0571226e+02  -3.6856903e+00   1.8674323e+02   4.5576387e+00   3.5374871e+02  -2.1877961e+01   3.7442032e+02  -7.9539484e+00   1.7867290e+02  -4.0527058e+01   2.2165303e+02   1.7478205e+02   2.4795323e+02  -5.2207871e+01   2.7684645e+02   1.1507123e+01   2.4783484e+02  -1.3093239e+01   1.8443903e+02  -2.2102542e+01   9.8034194e+01   1.2873178e+02   4.3604161e+02  -1.0564942e+01   2.8748548e+02  -1.6950129e+01   2.1888774e+02  -2.3424568e+01   2.1326774e+02   5.2301935e+00   1.4742742e+02  -1.1445161e+01   5.2598581e+02   4.4662968e+00   2.2713419e+02  -1.9623316e+01   2.2692484e+02   2.7237626e+01   2.6177935e+02  -1.7131058e+01   1.4297613e+02  -7.9616387e+00   2.6893129e+02  -1.4282890e+01   2.6384303e+02  -3.0731453e+00   3.5666258e+02   7.4573161e+00   3.7603226e+01   9.3057226e+01   1.5906677e+02   1.9685290e+00   1.3555968e+02  -1.4754129e+01   1.1338387e+02  -6.1855484e+00   3.2467935e+02   1.3308129e+00   2.5185323e+02  -1.1768258e+01   2.1424000e+02   1.1883703e+01   2.3120548e+02  -6.0425677e+00   3.6709226e+02  -2.6883484e+00   3.6194839e+02  -3.1809742e+01   2.3584065e+02  -1.3634348e+01   2.0698871e+02   1.0228323e+01
   2.9147290e+02  -1.4351703e+01   6.6172258e+01  -2.9186361e+01   4.2044258e+02  -1.6004116e+01   1.6495452e+02  -2.4104748e+01   2.0971774e+02   1.5710968e+01   4.1590323e+02  -8.4906452e+00   4.3999032e+02  -1.5684710e+01   3.9411516e+02  -4.0252116e+01   4.1244161e+02  -4.9281781e+01   3.1994839e+02   4.0915484e+00   1.4526000e+02  -3.7134994e+01   2.1012129e+02  -4.4967445e+01   2.4120355e+02  -3.6596129e-01   2.4334323e+02   1.0973187e+01   3.0049194e+02   9.9364516e+00   2.6845742e+02   3.1514710e+00   2.2960303e+02  -2.2839453e+00   5.6260303e+02   2.7356055e+01   1.0281387e+02   7.7405535e+01   2.1662613e+02  -4.0383961e+01   2.7716968e+02  -2.6474452e+00   2.5170387e+02  -6.6827613e+00   4.9696355e+02  -1.4736439e+01   1.5979290e+02   6.1239871e+00   2.1869806e+02  -2.1371355e+00   3.9851226e+02  -1.4689690e+01   1.8012323e+02   1.1772387e+00   2.9437871e+02   8.1416387e+00   3.9467032e+02   4.8605161e-01   1.6291290e+02  -3.5456258e+01   2.8870303e+02   1.0045805e+02   2.3324323e+02  -4.4561071e+01   3.1103645e+02   2.8619226e+00   2.7635484e+02   1.4095161e+01   1.7472903e+02  -1.1085742e+01   9.9314194e+01   1.1905938e+02   3.6556161e+02  -3.5465419e+00   2.5295548e+02   2.1282271e+01   2.3031774e+02  -2.6528968e+01   2.3398774e+02  -1.0667406e+01   1.2132742e+02  -1.6787161e+01   5.5907581e+02   4.4790968e+00   1.8632419e+02  -2.1851613e-01   2.5144484e+02   6.7846026e+01   2.8967935e+02   4.5369419e+00   1.4669613e+02  -2.1739239e+01   2.5722129e+02  -1.5860903e+00   2.5551303e+02   1.7643255e+01   3.2080258e+02  -2.0938839e+00   2.3513226e+01   1.0961443e+02   1.7325677e+02  -1.3876671e+01   1.6303968e+02  -2.3825290e+00   1.1272387e+02  -9.0427484e+00   3.1362935e+02   1.6504813e+01   2.1814323e+02  -8.4145806e-01   2.1914000e+02  -6.8882968e+00   2.3449548e+02   3.7442323e+00   3.5166226e+02  -2.3883948e+01   3.4489839e+02  -2.2585742e+01   2.2193065e+02  -3.2431548e+01   1.7622871e+02  -4.3608774e+00
   2.9614290e+02  -1.0725303e+01   6.2452258e+01  -1.5408761e+01   4.3615258e+02  -2.4690916e+01   1.3766452e+02   2.1784516e+00   2.2757774e+02   4.3216774e-01   4.2114323e+02  -1.9859845e+01   3.4624032e+02   3.0652903e+00   3.5540516e+02  -3.0725316e+01   4.2485161e+02  -3.4454581e+01   3.4889839e+02   2.0915548e+01   1.6483000e+02  -3.0890594e+01   2.1317129e+02  -4.3121445e+01   2.8820355e+02  -2.7315961e+01   2.4777323e+02   7.6687871e+00   3.1769194e+02  -1.2539548e+01   2.5011742e+02  -2.2413290e+00   2.1760303e+02   7.9560547e+00   2.8293303e+02   3.8296547e+00   1.0053387e+02   5.4687935e+01   2.1657613e+02  -1.0499613e+00   2.8016968e+02  -1.7457445e+01   2.4639387e+02   6.1620387e+00   5.2943355e+02  -3.3284039e+01   1.8317290e+02   8.6335871e+00   2.4969806e+02   6.3328645e+00   4.0909226e+02   8.3909677e-02   1.5698323e+02  -2.7815613e+00   2.9885871e+02  -3.5367613e+00   4.3092032e+02   1.4216052e+01   1.7705290e+02  -4.4257458e+01   1.9046303e+02   1.8165725e+02   2.0505323e+02  -4.8775871e+01   2.6550645e+02   1.4224323e+01   2.4235484e+02   5.2951613e+00   1.8834903e+02  -1.6315342e+01   1.0793419e+02   1.1660978e+02   3.7176161e+02  -2.6625419e+00   2.6800548e+02  -4.2517290e+00   2.3807774e+02  -1.5529768e+01   2.0141774e+02   6.1781935e+00   1.5537742e+02  -9.7011613e+00   6.0484581e+02  -4.0325032e+00   2.0127419e+02  -2.2645161e+00   2.2249484e+02   2.9720258e+00   3.0977935e+02  -1.4691058e+01   1.2807613e+02  -1.1059639e+01   2.6603129e+02  -1.4810890e+01   2.5308303e+02  -9.8323453e+00   3.1832258e+02   1.7645161e+00   3.0273226e+01   1.0288363e+02   1.5087677e+02  -1.3566271e+01   1.4907968e+02   1.6164271e+01   1.3052387e+02  -5.1767484e+00   2.9586935e+02  -6.9843871e+00   2.2571323e+02  -8.8670581e+00   2.2576000e+02  -3.1778968e+00   2.6216548e+02   6.9106323e+00   3.5066226e+02  -7.4139484e+00   3.2489839e+02  -9.1757419e+00   2.3627065e+02  -1.0528748e+01   1.9213871e+02   1.3663226e+00
   2.6656290e+02   9.9210968e+00   5.9882258e+01  -2.3343161e+01   4.2906258e+02  -3.0213716e+01   1.7162452e+02  -6.3983484e+00   2.0785774e+02   1.0289768e+01   3.8885323e+02  -1.6706645e+01   3.1224032e+02  -1.3714710e+01   3.4211516e+02  -5.2522116e+01   2.9185161e+02  -3.1934581e+01   3.6189839e+02  -1.5744452e+01   1.5669000e+02  -1.4329394e+01   2.0303129e+02  -1.7400245e+01   2.7677355e+02  -2.1021561e+01   2.4858323e+02  -5.8760129e+00   3.1714194e+02   5.0445161e-01   2.4311742e+02   1.5888671e+01   2.2308303e+02  -6.1923453e+00   2.8403303e+02   3.3616547e+00   1.1919387e+02   5.2235135e+01   1.4990613e+02  -1.5666361e+01   2.8007968e+02  -4.0202452e+00   2.4460387e+02  -1.3274761e+01   5.3472355e+02  -2.8707239e+01   1.8626290e+02   1.0346387e+01   2.2478806e+02  -1.7743355e+00   3.8294226e+02   1.7175910e+01   1.8798323e+02   5.9784387e+00   2.8995871e+02  -4.5476129e-01   3.9698032e+02  -2.1987484e+00   1.6214290e+02  -3.4304658e+01   1.3208303e+02   1.8203765e+02   2.0028323e+02  -3.4544271e+01   3.1498645e+02   4.9592258e-01   2.2950484e+02   1.5413161e+01   2.0382903e+02  -3.8273742e+01   1.0717419e+02   1.3039058e+02   3.7452161e+02  -7.7933419e+00   3.0124548e+02  -1.7910929e+01   2.1426774e+02  -7.5749677e+00   1.9074774e+02  -2.2208206e+01   1.4999742e+02  -2.1320761e+01   5.5303581e+02  -2.1507703e+01   2.3955419e+02  -2.0236916e+01   2.7106484e+02   5.7136426e+01   2.5034935e+02  -1.8836658e+01   1.4602613e+02   5.0343613e+00   2.6841129e+02  -1.5911290e+01   3.0384303e+02  -1.8431453e+00   3.2508258e+02  -7.1562839e+00   3.1323226e+01   1.1660963e+02   1.7182677e+02  -4.8227097e-01   1.7122968e+02   2.7322710e+00   1.4248387e+02   1.6196452e+01   3.0586935e+02   5.6456129e+00   2.1847323e+02  -2.5667858e+01   2.4805000e+02  -1.4910968e+00   2.6225548e+02   2.3834323e+00   3.6300226e+02  -2.4641148e+01   3.4237839e+02  -2.1814142e+01   2.1741065e+02  -1.2779948e+01   2.0275871e+02  -1.2432774e+00
   2.6137290e+02   7.1062968e+00   9.3452258e+01  -2.7788761e+01   4.3573258e+02  -3.5417316e+01   1.5604452e+02  -1.3051948e+01   1.9561774e+02   2.1888968e+01   3.5133323e+02  -4.2995045e+01   3.6314032e+02  -1.6436710e+01   3.7092516e+02  -3.6776916e+01   3.4908161e+02  -3.8392981e+01   3.6180839e+02   3.1227484e+00   2.1249000e+02  -8.1233935e+00   2.0246129e+02  -3.3504645e+01   3.1325355e+02  -6.4599613e+00   2.3234323e+02   2.3853187e+01   3.0054194e+02   1.1332452e+01   2.4321742e+02   1.0120671e+01   2.4208303e+02  -4.4223453e+00   3.1112303e+02  -3.3554533e-01   1.2038387e+02   6.9519935e+01   1.6524613e+02   3.8643871e-01   3.3507968e+02   1.4249755e+01   2.4544387e+02  -1.4871961e+01   5.0534355e+02  -4.0786839e+01   1.4988290e+02  -9.0832129e+00   2.3869806e+02  -2.9771355e+00   3.5632226e+02  -1.6454490e+01   1.5102323e+02  -6.3947613e+00   3.0069871e+02   9.9460387e+00   4.0642032e+02  -1.2039484e+00   1.6391290e+02  -4.4826258e+01   1.4222303e+02   1.7656645e+02   2.1776323e+02  -3.6652671e+01   2.8422645e+02   3.4676723e+01   2.5121484e+02  -1.2653639e+01   1.8482903e+02  -4.5273742e+01   1.0222419e+02   1.4268658e+02   3.6318161e+02  -1.1646142e+01   3.1495548e+02  -1.5197729e+01   2.1955774e+02  -1.9958168e+01   2.0517774e+02  -1.2692606e+01   1.9727742e+02  -6.8131613e+00   4.8517581e+02   7.3910968e+00   2.1965419e+02  -5.6949161e+00   2.5630484e+02   1.4697226e+01   2.7781935e+02   8.3957419e+00   1.4973613e+02  -3.4124387e+00   2.5422129e+02  -7.2460903e+00   2.7065303e+02   7.8620547e+00   3.2613258e+02  -2.1002839e+00   3.9173226e+01   1.2179163e+02   1.6334677e+02  -1.1273871e+01   1.5122968e+02  -8.0477290e+00   1.2919387e+02   1.3739652e+01   3.0700935e+02  -1.0155587e+01   2.3857323e+02  -2.9375858e+01   2.1467000e+02   1.2279303e+01   2.5806548e+02   7.5786323e+00   3.5709226e+02  -5.1683484e+00   3.5637839e+02  -8.4141419e+00   2.3731065e+02  -1.6561948e+01   1.8279871e+02   2.2535226e+00
   2.9399290e+02  -2.0413303e+01   7.0022258e+01  -2.8494361e+01   4.2430258e+02  -4.2122916e+01   1.5152452e+02  -2.3550348e+01   1.9828774e+02   2.9435368e+01   3.5509323e+02  -1.5195845e+01   2.9634032e+02  -2.5142710e+01   3.1411516e+02  -2.0612116e+01   2.7732161e+02  -3.0772181e+01   3.6760839e+02  -4.7212516e+00   1.5407000e+02  -2.7029794e+01   2.0931129e+02  -4.1522645e+01   2.7134355e+02  -3.4587161e+01   2.4734323e+02   1.0183187e+01   3.1699194e+02  -1.9335484e+00   2.3030742e+02   4.4834710e+00   2.1736303e+02   3.0252547e+00   2.9089303e+02  -9.0714533e-01   1.0581387e+02   7.6455535e+01   1.5186613e+02  -1.6443161e+01   3.1559968e+02   6.7081548e+00   2.5981387e+02  -1.7861561e+01   5.2505355e+02  -1.6323639e+01   1.5160290e+02  -2.4108129e+00   2.2502806e+02  -1.3635355e+00   3.6285226e+02  -2.3166890e+01   2.0193323e+02  -2.0947561e+01   3.2795871e+02   1.3765239e+01   4.2723032e+02   1.3011252e+01   1.4705290e+02  -2.6477458e+01   1.5798303e+02   2.2982565e+02   1.7833323e+02  -4.3638271e+01   2.7646645e+02  -9.8024774e+00   2.2850484e+02   2.0023161e+01   1.8196903e+02  -1.6384942e+01   3.4279419e+02  -3.6090194e+00   3.6556161e+02  -1.9976542e+01   2.7176548e+02   3.1877471e+01   2.1693774e+02  -6.8885677e+00   2.1655774e+02   1.5369935e+00   1.7556742e+02  -3.7463613e+00   5.2484581e+02  -1.7252503e+01   2.0741419e+02  -9.7157161e+00   2.3349484e+02   5.9712026e+01   2.6324935e+02  -1.8868658e+01   1.3421613e+02   2.4689161e+01   2.9398129e+02  -9.6268903e+00   2.4970303e+02   1.3248055e+01   2.8661258e+02  -1.7598684e+01   6.7083226e+01   9.8218826e+01   1.5358677e+02  -7.8330710e+00   1.4874968e+02  -7.2393290e+00   9.7913871e+01   5.5220516e+00   3.2262935e+02   9.1148129e+00   2.2900323e+02  -4.9002581e+00   2.4033000e+02  -1.2773497e+01   2.4730548e+02   1.1149432e+01   3.8157226e+02  -3.6067484e+00   3.3127839e+02  -7.3061419e+00   2.3650065e+02  -3.8217148e+01   1.9013871e+02  -6.8536774e+00
   2.7428290e+02  -2.6166503e+01   7.7362258e+01  -3.1931561e+01   4.4249258e+02  -5.5908116e+01   1.1652452e+02  -1.1510348e+01   2.1176774e+02   1.3696968e+01   3.4866323e+02  -1.4681445e+01   3.5854032e+02  -7.5687097e+00   3.6978516e+02  -2.3975716e+01   3.2967161e+02  -2.1080181e+01   3.5094839e+02   9.0154839e-01   1.5583000e+02  -2.0690594e+01   2.1746129e+02  -5.5414645e+01   2.8549355e+02  -2.0239161e+01   2.7177323e+02  -9.9612129e+00   3.4379194e+02  -2.0775484e+00   2.6083742e+02  -3.6289290e+00   2.4432303e+02   1.7784547e+00   3.0641303e+02   1.0431255e+01   1.0172387e+02   7.8112735e+01   1.7028613e+02  -3.6486761e+01   3.5383968e+02   7.9789548e+00   2.5176387e+02  -1.0377561e+01   5.3719355e+02  -9.6248387e+00   1.5712290e+02  -1.2092413e+01   2.1793806e+02  -2.2633548e-01   3.6342226e+02   1.5975097e+00   1.7712323e+02   4.2772387e+00   2.8990871e+02   2.5649239e+01   3.8454032e+02  -2.0135484e+00   1.8529290e+02  -4.4776658e+01   1.3389303e+02   1.9908285e+02   2.3624323e+02  -4.7941071e+01   3.0398645e+02  -3.5740774e+00   2.3840484e+02   2.3801161e+01   1.8624903e+02  -3.4627342e+01   4.2712419e+02  -6.4825419e+01   3.8847161e+02   1.3950658e+01   2.9781548e+02   6.6034710e+00   1.8355774e+02  -1.2078168e+01   2.1860774e+02  -1.1577006e+01   1.6408742e+02  -3.0117961e+01   5.3645581e+02   5.8586968e+00   1.8551419e+02  -5.1937161e+00   2.7278484e+02   5.2618826e+01   2.9391935e+02  -8.9225806e-01   1.4083613e+02   4.5395613e+00   2.9622129e+02  -1.7656090e+01   2.6827303e+02  -2.9075453e+00   3.3785258e+02   1.6821161e+00   4.0983226e+01   1.0526683e+02   1.4591677e+02  -5.9294710e+00   1.5593968e+02  -1.6645290e+00   1.4905387e+02   8.2408516e+00   3.2148935e+02   1.3460129e+00   2.0633323e+02   3.9133419e+00   2.4414000e+02   9.7170323e-01   2.3278548e+02   3.2210323e+00   2.8709226e+02  -1.7328348e+01   3.5199839e+02  -1.9013742e+01   2.0074065e+02  -3.0636348e+01   1.9265871e+02  -2.7252774e+00
   2.8561290e+02  -3.7429032e+00   6.2552258e+01  -4.0316761e+01   4.3892258e+02  -6.0002516e+01   1.2971452e+02  -2.9045548e+01   2.2042774e+02   2.1194168e+01   3.3123323e+02  -1.0957045e+01   3.3304032e+02  -1.5778710e+01   3.3859516e+02  -3.8480516e+01   3.1938161e+02  -5.8136981e+01   3.5222839e+02   5.7991484e+00   2.2307000e+02  -1.3399794e+01   1.8450129e+02  -2.4827845e+01   2.8558355e+02  -8.6763613e+00   2.8043323e+02  -3.7540129e+00   3.2284194e+02  -1.7501548e+01   2.3178742e+02   1.1845071e+01   2.5251303e+02  -1.2686745e+01   2.7936303e+02  -1.1744745e+01   1.1319387e+02   8.2335135e+01   1.9443613e+02  -3.6518761e+01   2.7873968e+02  -1.6723045e+01   2.4591387e+02  -2.3795613e+00   4.9891355e+02  -3.5032439e+01   1.6345290e+02  -2.9288129e+00   2.7197806e+02  -1.4119535e+01   3.6766226e+02   5.8283097e+00   1.7207323e+02  -9.9887613e+00   3.1300871e+02   5.2212387e+00   3.5961032e+02  -5.9591484e+00   2.0138290e+02  -5.1923858e+01   1.6446303e+02   2.1144725e+02   1.6509323e+02  -6.0299071e+01   2.8389645e+02   9.1331226e+00   2.4092484e+02   1.4095613e+00   1.5686903e+02  -2.7896942e+01   4.4026419e+02  -5.3646619e+01   5.7414161e+02  -3.1429419e+00   3.1200548e+02  -5.8617290e+00   1.9421774e+02  -1.6780968e+01   1.9836774e+02  -1.2487806e+01   1.4994742e+02  -3.0266761e+01   5.4284581e+02   2.6374968e+00   1.8622419e+02  -1.8730516e+01   2.7416484e+02   1.9218426e+01   2.7991935e+02   1.2647742e+01   1.5435613e+02  -1.4112039e+01   3.3250129e+02  -1.6748490e+01   2.4408303e+02   1.3176547e+00   3.0808258e+02   2.6337161e+00   3.1513226e+01   1.1578443e+02   1.7929677e+02   5.1601290e+00   1.6160968e+02  -1.4928129e+01   1.5672387e+02   1.4297252e+01   3.1124935e+02  -2.0644787e+01   2.3071323e+02  -1.6267058e+01   2.3667000e+02  -6.5306968e+00   2.4097548e+02   1.1705832e+01   2.7481226e+02  -2.9735948e+01   3.2470839e+02  -4.5905419e+00   1.4298065e+02  -4.3955484e+00   1.9427871e+02  -4.0448774e+00
   2.9323290e+02  -1.9442503e+01   6.0552258e+01  -9.8767613e+00   4.6706258e+02  -3.6113716e+01   1.3295452e+02  -4.4544748e+01   2.0638774e+02   5.0736774e-01   3.8900323e+02  -5.8686452e+00   3.4764032e+02  -3.9296710e+01   3.5206516e+02  -3.9268116e+01   3.9250161e+02  -3.5336581e+01   3.5032839e+02   4.4711484e+00   1.5364000e+02  -2.6565394e+01   2.0960129e+02  -2.7305845e+01   3.2349355e+02  -3.2809161e+01   2.6977323e+02   6.3887871e+00   3.0349194e+02  -8.2035484e+00   2.4968742e+02  -1.8446929e+01   2.2812303e+02   5.9244547e+00   2.9884303e+02   1.5836855e+01   9.8243871e+01   9.2771135e+01   2.2576613e+02  -5.5051613e+00   2.3921968e+02  -1.5114452e+00   2.5186387e+02  -8.9655613e+00   5.3253355e+02  -2.2152039e+01   1.6926290e+02  -2.8203613e+01   2.3831806e+02   1.9132645e+00   3.8285226e+02   1.1423110e+01   1.5798323e+02  -2.7215613e+00   2.8422871e+02   2.0213639e+01   3.5529032e+02   1.7664516e+00   1.9205290e+02  -5.0697458e+01   1.3612303e+02   1.8152445e+02   1.6043323e+02  -2.8116271e+01   2.7865645e+02   1.8362323e+01   2.5592484e+02   1.3069561e+01   1.7991903e+02  -5.0094194e-01   4.7555419e+02  -5.3229819e+01   5.2476161e+02   8.1474581e+00   3.1915548e+02   8.7062710e+00   2.0250774e+02   1.9695832e+01   2.0221774e+02  -4.6058065e+00   1.5299742e+02  -3.2080761e+01   5.2664581e+02  -1.1165032e+00   1.9432419e+02  -3.7278516e+01   2.7635484e+02   4.5283226e+01   2.5958935e+02  -2.0345858e+01   1.2759613e+02   1.1287613e+00   3.3436129e+02  -1.1707290e+01   2.4922303e+02  -2.7953545e+01   3.0742258e+02   1.8396516e+01   2.1893226e+01   1.2745403e+02   1.4953677e+02  -2.1907097e-01   1.5317968e+02  -1.1973729e+01   1.7795387e+02   1.9788516e+00   3.4800935e+02   6.9944129e+00   2.1438323e+02  -2.3406581e+00   2.7333000e+02  -6.6534968e+00   2.3187548e+02   1.1483832e+01   3.4195226e+02  -5.6271484e+00   3.2818839e+02  -3.4248942e+01   1.4560065e+02  -1.4795148e+01   1.8155871e+02  -1.4597277e+01
   2.9852290e+02  -2.2345703e+01   8.5172258e+01  -2.4706361e+01   4.7258258e+02  -2.2795316e+01   1.1862452e+02  -2.7783484e+00   1.9533774e+02   2.3961368e+01   3.7090323e+02  -1.5890645e+01   3.1199032e+02  -2.6544710e+01   3.6854516e+02  -4.2686516e+01   3.1914161e+02  -1.8817781e+01   3.4713839e+02  -3.8936516e+00   1.5735000e+02  -2.7242194e+01   2.0589129e+02  -3.0919045e+01   2.8153355e+02  -1.3452361e+01   2.9234323e+02  -7.5168129e+00   3.2019194e+02   1.3910452e+01   2.5687742e+02   3.1678710e+00   2.5689303e+02   7.1528547e+00   2.7793303e+02  -4.1003453e+00   1.0805387e+02   5.1606335e+01   2.2414613e+02  -4.2755561e+01   2.6107968e+02   3.9975484e-01   2.6291387e+02  -1.3689561e+01   5.1434355e+02  -3.7176839e+01   1.7812290e+02   6.5758710e-01   2.3835806e+02   1.9100645e+00   3.9832226e+02   9.4255097e+00   1.6583323e+02   8.9904387e+00   2.9369871e+02   7.6603871e-01   4.0079032e+02  -4.0035484e+00   1.7014290e+02  -3.6844658e+01   1.5032303e+02   1.8957845e+02   1.9014323e+02  -5.6063071e+01   3.0517645e+02  -7.5292774e+00   2.8345484e+02   1.2717161e+01   1.5805903e+02  -1.5082142e+01   4.4965419e+02  -3.6867819e+01   3.7476161e+02  -2.1852542e+01   3.1967548e+02   8.4746710e+00   2.4893774e+02   1.1214323e+00   2.0360774e+02  -1.2287006e+01   1.5704742e+02  -2.8364761e+01   5.3136581e+02  -8.8241032e+00   1.7932419e+02  -6.6985161e+00   2.7020484e+02   3.8015226e+01   2.5572935e+02  -1.2607058e+01   1.5445613e+02  -1.6210039e+01   3.1536129e+02  -3.9072903e+00   2.4527303e+02  -3.8157545e+01   3.3108258e+02  -1.0156284e+01   3.0653226e+01   1.2328323e+02   1.6191677e+02  -2.0349471e+01   1.3469968e+02  -9.7753290e+00   9.5723871e+01  -1.0342748e+01   3.2634935e+02  -4.0827871e+00   2.6328323e+02  -6.9726581e+00   2.3795000e+02  -1.3063097e+01   2.5382548e+02  -4.9421677e+00   3.7438226e+02  -1.2311548e+01   3.2546839e+02  -1.4841342e+01   1.2479065e+02  -3.3900348e+01   1.9755871e+02  -9.8272774e+00
   2.7542290e+02  -5.5977032e+00   7.5452258e+01  -2.5968761e+01   3.2535258e+02  -4.2156916e+01   1.6776452e+02  -3.0759548e+01   1.9685774e+02  -9.0702323e+00   3.3681323e+02  -2.5934452e+00   3.5149032e+02  -3.2504710e+01   3.7668516e+02  -4.5527716e+01   2.9926161e+02  -1.5167381e+01   3.6103839e+02  -8.9056516e+00   1.4626000e+02  -3.1494994e+01   1.8774129e+02  -2.9897045e+01   2.7720355e+02  -2.1575961e+01   2.2139323e+02   1.1589187e+01   2.9959194e+02  -2.8915484e+00   2.3983742e+02   9.2910710e+00   2.4851303e+02  -3.3267453e+00   2.9998303e+02   2.0225655e+01   1.2253387e+02   7.4777935e+01   1.7538613e+02  -2.2944761e+01   2.8464968e+02  -7.4858452e+00   2.7181387e+02  -1.8191561e+01   5.0129355e+02  -1.6422839e+01   1.8798290e+02   5.8687871e+00   2.5235806e+02  -8.6899355e+00   3.3928226e+02  -1.1561290e+01   1.8460323e+02   1.6678839e+01   2.7353871e+02  -1.5881161e+01   3.7286032e+02   1.1420852e+01   1.7757290e+02  -5.1399058e+01   1.3827303e+02   1.8168245e+02   3.3671323e+02  -3.3548671e+01   2.9408645e+02  -3.5207742e-01   2.5921484e+02  -1.0383639e+01   2.0148903e+02  -3.3276542e+01   4.3117419e+02  -2.9339419e+01   3.8356161e+02  -6.6565419e+00   2.6429548e+02   3.7550710e+00   2.4488774e+02  -2.3145677e+00   1.8402774e+02   1.8939355e-01   1.5789742e+02  -3.2712761e+01   5.3431581e+02  -3.0630103e+01   1.9589419e+02  -1.5554116e+01   1.8778484e+02   6.9228826e+01   2.6529935e+02  -2.9926581e+00   1.2326613e+02  -1.3764839e+01   2.9284129e+02   1.0664310e+01   2.6965303e+02  -1.0179453e+00   3.0727258e+02  -1.2591484e+01   3.9513226e+01   1.3214443e+02   1.4801677e+02  -1.8197471e+01   1.3531968e+02  -9.6349290e+00   1.8724387e+02   2.7045652e+01   3.1220935e+02  -2.4291587e+01   2.7152323e+02  -1.1341858e+01   2.5767000e+02  -1.3780697e+01   2.4716548e+02   1.0400632e+01   3.9014226e+02  -1.4432348e+01   3.4437839e+02  -2.1304142e+01   1.2308065e+02  -1.0613548e+01   1.8584871e+02  -1.3560477e+01
   2.6318290e+02   4.5714968e+00   6.3882258e+01  -2.0283161e+01   3.7296258e+02  -4.1445716e+01   1.2200452e+02  -2.5187484e+00   2.0457774e+02  -7.4978323e+00   3.6790323e+02  -2.4460645e+01   3.2589032e+02  -2.0106710e+01   3.5535516e+02  -4.4101316e+01   2.4820161e+02  -2.1502581e+01   3.5994839e+02   9.1815484e+00   1.5478000e+02  -3.5896594e+01   1.8398129e+02  -2.4596245e+01   3.0863355e+02  -1.5950361e+01   2.4962323e+02   1.2710787e+01   3.1254194e+02  -3.7775484e+00   2.5792742e+02   1.7513871e+01   2.2222303e+02   8.9664547e+00   3.2155303e+02  -2.5499453e+00   1.1614387e+02   8.5439135e+01   2.1595613e+02  -1.3000361e+01   3.1307968e+02  -2.0850245e+01   2.6791387e+02   4.0704387e+00   5.1662355e+02  -9.4492387e+00   1.7436290e+02   1.5628387e+01   2.5564806e+02   2.7168645e+00   3.6266226e+02  -1.4011690e+01   1.8326323e+02   1.3496039e+01   2.8100871e+02   2.3112387e+00   3.8317032e+02   4.6560516e+00   1.6314290e+02  -3.4764658e+01   1.3003303e+02   1.8987165e+02   2.4933323e+02  -3.2468271e+01   2.7679645e+02   1.8841123e+01   2.6726484e+02   1.4202361e+01   1.6629903e+02  -7.1313419e+00   4.0869419e+02  -6.7691019e+01   3.7685161e+02   6.3102581e+00   3.2681548e+02  -1.3476529e+01   2.2631774e+02   5.9310323e+00   1.9760774e+02  -7.0700645e-01   1.5799742e+02  -3.9860761e+01   5.4855581e+02  -1.1249303e+01   2.1298419e+02   8.2286839e+00   2.4068484e+02   2.8756826e+01   2.7272935e+02   9.8429419e+00   1.3954613e+02   2.0727613e+00   2.9017129e+02   2.3677910e+01   2.8274303e+02  -1.2065145e+01   3.1251258e+02   2.2759316e+01   3.1513226e+01   1.3230443e+02   1.8406677e+02  -4.4114710e+00   1.3355968e+02   1.3158710e+00   1.4986387e+02   9.8605161e-01   3.3448935e+02   1.6166013e+01   2.8776323e+02   2.8789419e+00   2.4995000e+02   9.7690323e-01   2.4692548e+02   1.8498323e+00   3.5633226e+02   2.0824516e+00   3.0132839e+02  -1.9910142e+01   1.4717065e+02  -1.8070748e+01   1.8136871e+02   2.4179226e+00
   2.7185290e+02  -2.9221032e+00   9.5452258e+01  -2.0808761e+01   3.7901258e+02  -4.4689716e+01   1.4419452e+02  -2.0583948e+01   1.8619774e+02   1.4782568e+01   3.5657323e+02  -2.8274245e+01   3.6879032e+02  -1.3388710e+01   3.9440516e+02  -4.5895316e+01   2.3097161e+02  -4.3944181e+01   3.6970839e+02  -5.8892516e+00   1.3797000e+02  -2.4121794e+01   1.8379129e+02  -5.4481045e+01   2.9396355e+02  -2.4467613e+00   2.3839323e+02   2.0849187e+01   3.2214194e+02   7.0044516e+00   2.8749742e+02  -1.5331729e+01   2.5279303e+02   6.3808547e+00   3.0270303e+02  -1.2719453e+00   1.2314387e+02   5.9259135e+01   2.7257613e+02   1.5600387e+00   2.5554968e+02  -9.1078452e+00   2.5560387e+02  -8.9447613e+00   4.5981355e+02  -1.2004439e+01   1.5360290e+02  -5.9508129e+00   2.6164806e+02   4.2686452e-01   3.6109226e+02   7.0239097e+00   1.9293323e+02   2.8872439e+01   2.6553871e+02  -4.8711613e+00   3.7236032e+02   2.2150852e+01   1.8324290e+02  -3.2422658e+01   1.5084303e+02   1.9225685e+02   2.0295323e+02  -4.8087871e+01   2.9179645e+02  -9.2188774e+00   2.3635484e+02  -8.1748387e+00   1.8691903e+02  -2.8160942e+01   4.3136419e+02  -5.5934619e+01   4.1376161e+02  -1.0225419e+00   3.3000548e+02   1.5978271e+01   2.4441774e+02  -1.4169677e+00   1.6402774e+02  -6.2106065e+00   1.8870742e+02  -2.3037561e+01   5.4441581e+02   8.3218968e+00   1.9955419e+02  -7.7469161e+00   3.1592484e+02  -3.8072374e+01   2.6372935e+02  -1.0147058e+01   1.3950613e+02  -4.3540387e+00   2.8488129e+02   1.6201110e+01   2.3379303e+02  -1.9049145e+01   3.3318258e+02  -1.3614284e+01   1.8793226e+01   1.0565203e+02   1.8144677e+02   2.2781290e+00   1.4212968e+02  -8.9729032e-02   1.3643387e+02   5.8204516e+00   3.3420935e+02  -8.1015871e+00   2.8485323e+02   3.7317419e+00   2.1281000e+02  -8.5718968e+00   2.3011548e+02   5.5246323e+00   3.2847226e+02  -2.8168748e+01   2.9604839e+02  -8.9177419e+00   1.1884065e+02  -2.2134348e+01   2.1884871e+02  -1.5110477e+01
   2.6618290e+02  -8.5185032e+00   7.6362258e+01  -1.8621561e+01   3.5015258e+02  -4.1430916e+01   1.3971452e+02  -1.1035548e+01   1.8400774e+02   1.2577768e+01   3.5723323e+02  -1.9557045e+01   3.3609032e+02  -1.4322710e+01   4.3154516e+02  -2.0196516e+01   2.0256161e+02  -2.1671381e+01   3.7575839e+02  -4.8032516e+00   1.4249000e+02  -3.1333394e+01   2.1750129e+02  -4.8557845e+01   3.1363355e+02  -1.1780361e+01   2.5386323e+02   7.3715871e+00   3.3019194e+02   5.0604516e+00   2.5726742e+02  -4.6233290e+00   2.2441303e+02   1.8991255e+01   3.1960303e+02   2.5466055e+01   1.1091387e+02   8.6047535e+01   1.9962613e+02  -3.8173961e+01   2.6245968e+02  -1.6850645e+01   2.6212387e+02   1.1793639e+01   4.6977355e+02  -2.1471239e+01   1.6322290e+02  -1.3720413e+01   2.7026806e+02  -6.0227355e+00   3.8437226e+02   1.1615097e+00   2.0126323e+02  -2.5639613e+00   2.8806871e+02   2.3906439e+01   4.1142032e+02   1.1456052e+01   1.7910290e+02  -4.1851458e+01   1.5208303e+02   1.8762765e+02   1.9428323e+02  -2.8494271e+01   2.8917645e+02   6.6072258e-01   2.2659484e+02   3.1259613e+00   1.7053903e+02  -1.3850542e+01   4.4584419e+02  -6.0473019e+01   3.7266161e+02  -6.1145419e+00   3.1619548e+02   3.3563071e+01   1.7355774e+02  -5.3681677e+00   1.9802774e+02   8.7293935e+00   1.7542742e+02  -3.2975161e+01   4.6407581e+02   9.3909677e-01   1.8689419e+02  -1.1264116e+01   2.7592484e+02  -4.6212374e+01   2.9553935e+02   1.8281419e+00   1.5492613e+02   2.5702361e+01   3.4126129e+02  -1.0209290e+01   2.7770303e+02  -2.3041945e+01   3.4123258e+02  -3.5638284e+01   3.4223226e+01   9.4707626e+01   1.8048677e+02  -2.3455071e+01   1.5350968e+02  -7.3801290e+00   1.3862387e+02   1.0645252e+01   3.6762935e+02   5.6148129e+00   2.3561323e+02   1.8000942e+01   1.9900000e+02  -4.6570968e+00   2.3692548e+02  -1.4160168e+01   3.3985226e+02  -1.4839148e+01   3.3456839e+02  -2.8479342e+01   1.3631065e+02  -1.4721948e+01   1.7294871e+02   1.2611523e+01
   2.8599290e+02  -2.3863303e+01   7.4412258e+01  -1.3935561e+01   3.6696258e+02  -4.6245716e+01   1.1985452e+02  -5.8674839e-01   2.0152774e+02   1.9176168e+01   3.5085323e+02  -1.6666645e+01   3.3059032e+02  -6.6327097e+00   3.7701516e+02  -4.4884116e+01   3.3320161e+02  -3.3712581e+01   3.5522839e+02  -9.7085161e-01   1.7049000e+02  -8.3833935e+00   2.1203129e+02  -2.3170245e+01   2.9753355e+02  -1.1112361e+01   2.5934323e+02  -1.3396813e+01   3.0554194e+02  -1.6767548e+01   2.2730742e+02  -8.7965290e+00   2.4912303e+02   7.2044547e+00   2.9508303e+02   1.0857655e+01   1.3133387e+02   8.8983935e+01   1.5105613e+02  -3.1188361e+01   2.3688968e+02  -2.7050452e+00   2.3665387e+02  -9.4787613e+00   4.9696355e+02  -6.4064387e+00   1.6122290e+02  -2.2304129e+00   2.7583806e+02  -1.2378335e+01   3.8347226e+02  -1.8626490e+01   2.1202323e+02  -1.9947613e+00   3.1032871e+02  -1.5714361e+01   3.6542032e+02  -1.4239484e+00   1.7133290e+02  -3.9799858e+01   1.4336303e+02   1.8327525e+02   1.1795323e+02  -4.4957871e+01   3.0889645e+02   1.1223123e+01   2.4578484e+02   1.5907613e+00   1.8105903e+02  -2.5312142e+01   4.5545419e+02  -4.3811819e+01   3.9656161e+02   5.0134581e+00   3.2153548e+02   6.7558710e+00   1.9660774e+02  -5.7421677e+00   1.5793774e+02  -1.5340645e-01   1.8246742e+02  -2.4968361e+01   3.2712581e+02  -1.0584903e+01   1.8265419e+02  -1.4254916e+01   2.9901484e+02  -5.2909574e+01   2.6862935e+02  -9.2990581e+00   1.4702613e+02   1.4436129e-01   3.6107129e+02  -3.0840903e+00   2.7722303e+02  -7.3835453e+00   3.1446258e+02   3.7433161e+00   3.1603226e+01   1.2543723e+02   1.6477677e+02  -1.2768271e+01   1.6765968e+02   9.0178710e+00   1.8248387e+02   3.1364516e+00   3.3367935e+02   7.5081290e-01   2.4747323e+02  -2.3377858e+01   2.2976000e+02   9.3621032e+00   2.4606548e+02  -4.5613677e+00   3.2385226e+02  -9.7991484e+00   3.1423839e+02  -1.5512942e+01   1.3150065e+02  -2.1767148e+01   2.0808871e+02  -5.7196774e+00
   2.7133290e+02  -3.6005032e+00   8.1642258e+01  -6.4639613e+00   3.5949258e+02  -5.2128116e+01   1.4971452e+02  -3.0505548e+01   1.9014774e+02   7.1865677e+00   3.4757323e+02   5.8757548e+00   4.2119032e+02  -3.3230710e+01   2.8778516e+02   2.4684284e+01   2.6250161e+02  -8.4665806e+00   3.5756839e+02  -2.2588052e+01   1.5864000e+02  -1.4725394e+01   2.3565129e+02  -3.7439845e+01   3.0911355e+02  -1.6698761e+01   2.7320323e+02   1.2494387e+01   3.1224194e+02  -1.2703548e+01   2.5921742e+02  -1.6539329e+01   2.8893303e+02   1.6629655e+01   3.2636303e+02   6.1652547e+00   1.0795387e+02   9.9994335e+01   1.5257613e+02  -4.0996129e-01   3.0054968e+02  -1.2517845e+01   2.6591387e+02   7.9104387e+00   4.9334355e+02  -5.3636839e+01   1.5203290e+02  -4.4452129e+00   2.6883806e+02   7.8016645e+00   3.6851226e+02  -4.7096903e+00   2.0874323e+02  -2.0123613e+00   3.1353871e+02   7.7088387e+00   3.6392032e+02   5.8260516e+00   2.1581290e+02  -3.2738258e+01   1.7212303e+02   1.9650445e+02   7.7193226e+01  -3.1747071e+01   2.5636645e+02   7.5255226e+00   2.2916484e+02   1.8920361e+01   1.8153903e+02  -1.1730542e+01   4.2617419e+02  -5.2849419e+01   3.7714161e+02  -1.0852942e+01   3.3919548e+02  -4.0869290e+00   1.9250774e+02  -1.1314168e+01   1.7336774e+02   5.1219355e-01   1.8323742e+02  -7.3996129e-01   3.4364581e+02  -4.5165032e+00   1.9722419e+02  -8.1305161e+00   3.2711484e+02  -2.9067574e+01   2.8929935e+02  -7.8126581e+00   1.6707613e+02  -1.2269639e+01   3.6007129e+02  -2.3384090e+01   2.6684303e+02  -5.4031453e+00   3.1042258e+02   7.3651613e-01   3.3323226e+01   9.1349626e+01   1.8667677e+02  -1.8810271e+01   1.3674968e+02   5.8206710e+00   1.5481387e+02   6.4500516e+00   3.2124935e+02   1.6935213e+01   2.5371323e+02  -1.4727058e+01   2.2776000e+02  -1.6097897e+01   2.4749548e+02  -5.5357677e+00   3.3819226e+02  -9.8963484e+00   3.6023839e+02  -2.0622942e+01   1.3265065e+02  -1.7569148e+01   2.0241871e+02   6.8239226e+00
   2.9180290e+02   6.0018968e+00   7.0262258e+01  -2.5653561e+01   3.7068258e+02  -3.8783316e+01   1.5176452e+02   8.2904516e+00   1.8414774e+02   1.2136568e+01   3.5638323e+02  -1.6729045e+01   4.3264032e+02  -1.5496710e+01   1.5349516e+02   1.0289748e+02   2.5050161e+02  -1.7446581e+01   3.7680839e+02  -7.8725161e-01   1.6173000e+02  -3.0542594e+01   2.3546129e+02  -4.7094645e+01   2.4301355e+02  -8.3707613e+00   3.3558323e+02   3.5539871e+00   3.4529194e+02   1.6802452e+01   2.3935742e+02   8.0947097e-01   2.1898303e+02   1.4425655e+01   2.8179303e+02   1.4970855e+01   1.3110387e+02   1.2462234e+02   2.2362613e+02  -2.8283961e+01   3.3902968e+02   1.1883755e+01   2.6676387e+02   2.6324387e+00   4.5896355e+02  -7.0364387e+00   1.6541290e+02   1.4584387e+01   2.7597806e+02   1.1130465e+01   3.7575226e+02   3.3311097e+00   2.0750323e+02   7.1268387e+00   3.1058871e+02  -6.8951613e+00   3.7261032e+02   1.2508516e+00   1.5838290e+02  -5.8713858e+01   1.5260303e+02   2.0173605e+02   7.1523226e+01  -5.8763471e+01   2.6884645e+02   4.7171226e+00   2.3964484e+02  -3.3980387e+00   1.9515903e+02  -1.8201419e+00   4.2417419e+02  -3.0589419e+01   3.9833161e+02  -1.0318142e+01   3.3915548e+02  -2.2843729e+01   1.9079774e+02  -2.9373677e+00   2.2355774e+02  -1.8593006e+01   1.8251742e+02  -1.4062361e+01   3.3712581e+02   1.7005097e+01   2.0489419e+02   9.5858839e+00   3.2211484e+02  -5.8427574e+01   2.5462935e+02  -1.0519058e+01   1.4897613e+02  -1.8201639e+01   3.3260129e+02  -9.6664903e+00   2.6527303e+02  -5.5175453e+00   3.0932258e+02   1.0294516e+01   4.1843226e+01   1.1114803e+02   1.9101677e+02  -5.3474710e+00   1.3641968e+02  -3.6729290e+00   1.4062387e+02  -4.4147484e+00   3.1372935e+02   1.2536813e+01   1.9461323e+02  -5.8090581e+00   2.2119000e+02  -6.2229677e-01   2.5468548e+02  -1.5440968e+01   3.4466226e+02  -3.7939484e+00   3.4775839e+02  -7.9545419e+00   2.1555065e+02  -1.5541148e+01   2.2584871e+02   1.1479523e+01
   2.5337290e+02   1.5126297e+01   1.0274226e+02  -3.1341961e+01   3.9673258e+02  -3.8817316e+01   1.2190452e+02  -4.0407484e+00   1.7461774e+02   4.7589677e+00   3.1409323e+02  -1.4295845e+01   4.2894032e+02  -2.0900710e+01   1.5273516e+02   1.3967828e+02   2.3208161e+02  -1.7742981e+01   4.4056839e+02   2.2011948e+01   1.8607000e+02  -1.5109794e+01   2.7022129e+02  -4.8065445e+01   2.4634355e+02  -1.1017161e+01   3.1501323e+02  -2.3230413e+01   3.3704194e+02   6.3624516e+00   2.4835742e+02   2.6094710e+00   2.1917303e+02  -7.9295453e+00   2.3546303e+02  -6.9427453e+00   1.1095387e+02   1.2618434e+02   2.4543613e+02  -3.1458761e+01   2.6421968e+02   2.0585548e+00   2.4065387e+02  -5.0087613e+00   4.0729355e+02  -7.7528387e+00   1.8874290e+02  -5.0020129e+00   2.5773806e+02   6.7396645e+00   3.8018226e+02  -8.6032903e+00   1.9550323e+02   9.3768387e+00   2.6400871e+02  -1.4858761e+01   3.7011032e+02  -1.2799148e+01   1.4905290e+02  -3.4737458e+01   1.4341303e+02   1.7794125e+02   1.6371323e+02  -5.8468671e+01   2.9760645e+02  -1.2036774e+00   2.2888484e+02  -3.5772387e+00   2.2629903e+02  -1.1613419e+00   4.1565419e+02  -2.7007819e+01   3.6256161e+02  -4.0265419e+00   3.3695548e+02  -3.8772903e-01   1.9874774e+02  -4.9533677e+00   1.8993774e+02  -1.0473406e+01   1.7865742e+02  -2.7803561e+01   3.3045581e+02   3.4386968e+00   1.6989419e+02  -1.0134116e+01   2.8830484e+02  -2.5622774e+01   3.1829935e+02   1.5767342e+01   1.2440613e+02   2.7139613e+00   2.8822129e+02  -5.5460903e+00   2.6746303e+02  -1.1072745e+01   3.1313258e+02  -9.6028387e-01   4.5703226e+01   1.3016923e+02   1.7958677e+02  -1.5343071e+01   1.1436968e+02  -7.7189290e+00   8.9483871e+01  -1.4233548e+01   3.2334935e+02  -1.1462787e+01   2.0052323e+02  -2.8118581e+00   2.5505000e+02   3.7890323e-01   2.5335548e+02   9.9054323e+00   3.4661226e+02  -1.3949948e+01   3.2408839e+02  -2.4909419e+00   2.0289065e+02  -1.4048348e+01   1.9141871e+02  -6.2960774e+00
   2.4423290e+02   3.8074968e+00   7.5832258e+01  -2.5769161e+01   3.7130258e+02  -4.7172916e+01   1.3047452e+02  -1.3776348e+01   1.3928774e+02  -6.5463226e-01   3.0285323e+02  -1.3876645e+01   4.1884032e+02  -3.2192710e+01   1.4759516e+02   8.5899484e+01   3.6438161e+02  -1.7556981e+01   4.4765839e+02   3.8747484e+00   1.8921000e+02  -7.6909935e+00   2.4031129e+02  -2.7862645e+01   2.4168355e+02  -2.1024361e+01   3.9710323e+02   1.0152387e+01   3.3114194e+02   5.3844516e+00   2.4073742e+02   1.1939071e+01   1.9755303e+02   8.0900547e+00   2.4389303e+02   1.0902855e+01   9.9143871e+01   1.0112914e+02   2.4662613e+02  -2.9593961e+01   3.0721968e+02  -8.9114452e+00   2.3781387e+02  -5.2615613e+00   3.9610355e+02  -2.6337639e+01   1.7336290e+02  -2.6051613e+01   2.4450806e+02  -6.3019355e+00   3.4461226e+02  -5.6769032e-01   2.2193323e+02   1.0832439e+01   2.7237871e+02   2.4051639e+01   3.4061032e+02   7.5085161e-01   1.3695290e+02  -3.0569458e+01   1.4627303e+02   1.8557245e+02   1.9452323e+02  -2.5843471e+01   3.2184645e+02   8.7171226e+00   2.6026484e+02  -1.4757639e+01   1.9143903e+02  -3.1042542e+01   3.8803419e+02  -4.4748219e+01   3.6047161e+02  -2.2893419e+00   3.3991548e+02  -8.0945290e+00   2.4845774e+02   6.8298323e+00   2.2160774e+02   1.8462994e+01   1.7151742e+02  -1.9332361e+01   3.2726581e+02  -4.6861032e+00   1.6551419e+02  -1.7833716e+01   3.4692484e+02  -3.1272374e+01   3.2091935e+02  -1.5152258e+01   1.2692613e+02  -2.9347639e+01   2.4331129e+02   6.2867097e+00   2.9022303e+02  -6.8035453e+00   3.1808258e+02  -9.4062839e+00   5.4703226e+01   1.4063923e+02   1.9058677e+02  -4.6930710e+00   1.3041968e+02  -2.5002929e+01   1.1095387e+02   2.2008852e+01   3.2372935e+02   3.1166813e+01   1.5904323e+02   2.8465419e+00   2.1095000e+02   2.9069032e+00   2.5254548e+02   1.8302323e+00   3.2809226e+02  -2.0278348e+01   3.2213839e+02  -1.9484942e+01   1.8646065e+02  -2.7453948e+01   2.0922871e+02   1.8912258e-01
   2.2347290e+02  -7.2170323e-01   6.5362258e+01  -3.8315613e+00   3.8749258e+02  -4.5698116e+01   1.0957452e+02  -1.8294348e+01   1.6271774e+02   1.9520968e+01   3.2290323e+02  -4.2406452e+00   3.6604032e+02  -2.1868710e+01   1.2016516e+02   8.6713884e+01   3.6720161e+02  -3.1842581e+01   4.2289839e+02  -4.4344516e+00   1.6188000e+02  -1.2224594e+01   2.4703129e+02  -3.0350245e+01   2.4725355e+02  -2.9179961e+01   3.0867323e+02   6.3667871e+00   3.4384194e+02   1.6518452e+01   2.3578742e+02   3.0450710e+00   2.2717303e+02  -1.4229545e+01   2.5574303e+02  -2.2351453e+00   1.0348387e+02   1.1402194e+02   2.7390613e+02  -2.9546361e+01   3.4421968e+02   1.5185548e+00   2.4681387e+02  -2.5015613e+00   3.9510355e+02  -1.3976387e+00   1.7250290e+02  -1.9828129e+00   2.4907806e+02  -1.9717535e+01   3.7228226e+02  -2.4161290e+01   2.4131323e+02   7.0920387e+00   2.6058871e+02   1.5054839e+01   3.0579032e+02  -1.0935484e+00   1.6576290e+02  -4.8074258e+01   1.4751303e+02   2.2347325e+02   2.4271323e+02  -3.9938671e+01   3.4250645e+02   5.2543226e+00   2.2464484e+02  -1.2148039e+01   1.9153903e+02   5.2794581e+00   4.2160419e+02  -3.5003819e+01   3.7247161e+02   9.3306581e+00   3.2738548e+02  -3.0021290e+00   2.0055774e+02   3.9018323e+00   2.3293774e+02   1.0516594e+01   1.9846742e+02  -5.1098361e+01   3.5679581e+02  -2.0808503e+01   1.9684419e+02  -1.5440116e+01   3.3125484e+02  -2.7638774e+01   2.7772935e+02   2.9229419e+00   1.3911613e+02  -5.6528387e+00   2.4479129e+02   2.1978310e+01   3.0741303e+02   3.1112547e+00   3.0189258e+02   4.6089161e+00   3.1123226e+01   1.1014563e+02   1.6034677e+02  -8.0838710e+00   1.2922968e+02  -3.8772903e-01   1.1838387e+02   8.8444516e+00   3.4529935e+02  -6.7487871e+00   2.0495323e+02   4.2637419e+00   2.4124000e+02   8.4837032e+00   2.4073548e+02   6.7503226e-01   2.7623226e+02  -6.0395484e+00   3.3342839e+02  -8.0814194e-01   1.3970065e+02  -2.0803148e+01   2.1170871e+02   6.2707226e+00
   2.7261290e+02  -1.4222903e+01   5.9692258e+01   2.9520387e+00   3.7792258e+02  -2.8362516e+01   9.6904516e+01   1.0592516e+00   1.5433774e+02   1.3761368e+01   3.4566323e+02  -1.6491445e+01   3.6339032e+02  -2.4056710e+01   1.1830516e+02   8.9192684e+01   3.5585161e+02  -1.2874581e+01   3.7132839e+02  -3.7288516e+00   2.3902000e+02  -1.7965794e+01   2.2093129e+02  -5.0122245e+01   2.4130355e+02  -1.2739613e+00   3.0043323e+02   1.8455987e+01   3.1614194e+02   1.5384452e+01   2.5249742e+02  -1.0811729e+01   1.5051303e+02   2.3613255e+01   2.2946303e+02   5.7254675e-02   1.1357387e+02   9.2784735e+01   2.3843613e+02  -1.8418761e+01   3.3464968e+02  -1.4485845e+01   2.4102387e+02  -2.5183613e+00   3.7829355e+02  -3.0532839e+01   1.9145290e+02  -1.5838813e+01   2.1931806e+02  -1.3236735e+01   3.3437226e+02  -2.0128490e+01   2.2012323e+02   1.1267239e+01   2.3569871e+02  -1.3483961e+01   3.1317032e+02  -1.1993948e+01   1.4914290e+02  -4.2744658e+01   1.5117303e+02   2.1456045e+02   2.1409323e+02  -4.7889071e+01   3.0579645e+02   6.0911226e+00   2.2607484e+02  -1.2972439e+01   1.6153903e+02  -3.6600542e+01   3.9231419e+02  -3.0280619e+01   3.2752161e+02  -5.5033419e+00   3.3119548e+02  -9.3069290e+00   1.7250774e+02  -2.1854168e+01   2.3436774e+02  -9.9778065e+00   1.5280742e+02  -2.8785561e+01   3.5007581e+02  -1.4230903e+01   1.9117419e+02  -3.6606516e+01   3.1725484e+02  -5.6798774e+01   2.8420935e+02   5.6445419e+00   1.3283613e+02  -4.8704387e+00   1.1060129e+02   1.0238351e+02   3.0179303e+02   8.8008547e+00   3.1970258e+02  -8.3958839e+00   3.7363226e+01   1.0483643e+02   1.7539677e+02  -1.6197871e+01   1.4231968e+02  -1.3534929e+01   9.7143871e+01  -3.4563484e+00   3.1267935e+02   1.3390813e+01   2.2066323e+02  -1.3613058e+01   2.1605000e+02  -1.8401097e+01   2.4997548e+02   1.6985832e+01   3.1247226e+02  -1.6748748e+01   3.6794839e+02  -1.0529742e+01   1.7027065e+02  -6.9587484e+00   1.9998871e+02  -3.9316774e+00
   2.5823290e+02  -5.3625032e+00   7.1262258e+01  -4.9235613e+00   4.0363258e+02  -4.9139316e+01   1.1228452e+02  -9.8411484e+00   1.6476774e+02   6.8369677e+00   3.3452323e+02  -9.6002452e+00   3.3414032e+02  -3.0366710e+01   1.3287516e+02   8.9547084e+01   3.0779161e+02  -3.2559781e+01   4.2541839e+02  -9.7760516e+00   1.7359000e+02  -3.1781394e+01   2.4860129e+02  -3.2855845e+01   2.5268355e+02  -2.2184361e+01   2.9129323e+02   2.1287187e+01   3.4129194e+02   3.3622452e+01   2.4259742e+02  -1.3119729e+01   1.7622303e+02   9.8464547e+00   2.3346303e+02   3.8372547e+00   1.0214387e+02   8.0789135e+01   2.1147613e+02  -2.5519613e+00   3.3254968e+02   7.3215484e-01   2.4086387e+02  -8.2955613e+00   3.7034355e+02  -3.4606839e+01   1.9350290e+02  -5.8528129e+00   2.3621806e+02  -5.9187355e+00   3.0837226e+02   4.4315097e+00   2.2693323e+02   8.0024387e+00   2.1422871e+02  -8.7663613e+00   3.0548032e+02   1.8871252e+01   1.7348290e+02  -5.8021858e+01   1.2532303e+02   1.7624845e+02   1.9119323e+02  -3.6957071e+01   3.0403645e+02  -2.9080774e+00   2.4373484e+02  -2.3452387e+00   1.9510903e+02  -2.6716142e+01   3.8384419e+02  -4.2083019e+01   3.7537161e+02  -4.3313419e+00   2.8667548e+02   1.9646710e+00   1.9445774e+02  -2.8850168e+01   2.2207774e+02   1.1905394e+01   1.5975742e+02  -2.3431561e+01   3.5017581e+02  -1.5618903e+01   1.4127419e+02  -1.1345161e+00   3.6163484e+02  -5.4069174e+01   3.0920935e+02  -6.5954581e+00   1.4369613e+02  -1.9309239e+01   8.6261290e+01   1.0738071e+02   2.4770303e+02  -3.2071945e+01   3.0018258e+02  -3.4042839e+00   3.8083226e+01   1.1906883e+02   2.0672677e+02  -1.4654271e+01   1.2345968e+02  -2.8261290e+00   9.9293871e+01   1.3841652e+01   3.0543935e+02   9.9700129e+00   2.2871323e+02   8.2729419e+00   1.9986000e+02   6.7541032e+00   2.9958548e+02   3.4703226e-01   3.4228226e+02  -4.3235484e+00   3.5418839e+02  -1.8468942e+01   1.3431065e+02  -8.0819484e+00   1.8979871e+02  -1.2686477e+01
   2.4385290e+02  -1.4452103e+01   9.6312258e+01  -2.7357561e+01   4.1415258e+02  -5.0360916e+01   1.1233452e+02  -9.8451484e+00   1.8042774e+02   1.3914168e+01   3.2233323e+02  -2.2815045e+01   3.1109032e+02   1.0377290e+01   1.4859516e+02   1.0095948e+02   3.2273161e+02  -2.2994981e+01   4.0127839e+02  -2.2124852e+01   1.6669000e+02  -3.4989394e+01   2.4498129e+02  -4.6516245e+01   2.7192355e+02  -7.3435613e+00   2.9801323e+02   9.9395871e+00   3.3189194e+02   1.1744516e+00   2.2383742e+02   2.8571071e+01   2.2174303e+02   2.3104855e+01   2.4246303e+02   4.5872547e+00   1.2281387e+02   1.0175554e+02   2.5781613e+02  -4.5349161e+01   3.4283968e+02   1.5958955e+01   2.3960387e+02   9.2252387e+00   4.1015355e+02  -1.3651639e+01   1.9645290e+02  -1.3048813e+01   2.2245806e+02  -2.6487935e+01   3.7880226e+02   2.5571097e+00   2.1455323e+02   8.8528387e+00   2.5495871e+02   1.7555239e+01   3.4592032e+02  -1.1394839e-01   1.4948290e+02  -3.5381858e+01   1.4555303e+02   1.9415005e+02   1.8224323e+02  -4.8951071e+01   3.0046645e+02  -6.1924774e+00   2.4607484e+02  -2.3432439e+01   1.8182903e+02  -1.8273742e+01   3.9379419e+02  -4.3499019e+01   3.5661161e+02   1.9458065e-02   3.2157548e+02  -4.7773290e+00   1.7955774e+02  -1.6581677e+00   2.5398774e+02  -1.2597406e+01   1.5704742e+02  -1.8347613e+00   3.1017581e+02   4.5410968e+00   1.5641419e+02   7.8442839e+00   3.1578484e+02  -3.2401174e+01   3.2567935e+02   1.6846942e+01   1.3183613e+02   1.2499561e+01   8.3451290e+01   1.0974551e+02   2.6684303e+02   1.2016855e+01   3.0051258e+02  -1.2380684e+01   3.1323226e+01   1.1331963e+02   1.8082677e+02  -3.3422710e+00   1.2065968e+02   2.3978710e+00   9.8953871e+01  -6.2711484e+00   3.4415935e+02  -1.1227587e+01   2.2000323e+02  -4.6025806e-01   2.0376000e+02  -3.0878968e+00   2.7725548e+02   1.5183432e+01   3.5476226e+02  -1.1031948e+01   3.9056839e+02   7.6606581e+00   1.3479065e+02  -2.2550348e+01   1.9751871e+02  -5.3540774e+00
   2.5423290e+02   6.0974968e+00   7.9882258e+01  -6.1831613e+00   4.0049258e+02  -4.8078116e+01   1.4314452e+02  -3.7689948e+01   1.8657774e+02  -8.6278323e+00   3.2376323e+02  -1.2839445e+01   3.7029032e+02  -2.8458710e+01   1.4287516e+02   1.1641708e+02   3.7385161e+02  -8.0245806e+00   3.9994839e+02   2.6831548e+01   2.0030000e+02  -4.3008194e+01   2.4384129e+02  -3.9005045e+01   2.7087355e+02  -1.4979561e+01   3.0377323e+02   2.4568787e+01   3.3759194e+02   3.4418452e+01   2.7735742e+02  -1.4560529e+01   2.1589303e+02   4.3285467e-01   2.7708303e+02  -9.5623453e+00   1.0867387e+02   9.1076735e+01   2.3647613e+02  -3.4591961e+01   4.1850968e+02   1.4385355e+01   2.5286387e+02  -1.4095561e+01   3.8196355e+02  -1.3106439e+01   2.1217290e+02  -2.0164129e+00   2.7435806e+02   3.1700645e+00   3.6590226e+02  -9.1708903e+00   2.3845323e+02   2.9408387e+00   2.5122871e+02   2.7903639e+01   3.2561032e+02   1.4890852e+01   1.4776290e+02  -3.5244258e+01   1.2584303e+02   1.8782685e+02   1.2376323e+02  -4.6942671e+01   3.3784645e+02   1.3577123e+01   2.5950484e+02  -3.3668387e+00   1.9277903e+02  -2.1149742e+01   3.8703419e+02  -5.6238219e+01   3.5223161e+02  -2.0440142e+01   3.1700548e+02  -4.6017290e+00   1.8021774e+02  -3.4950968e+01   2.1750774e+02  -6.6290065e+00   1.6404742e+02  -2.1394761e+01   3.2831581e+02  -2.2501032e+00   1.7308419e+02  -1.5969316e+01   3.9135484e+02  -3.0866774e+01   3.3777935e+02   3.9289419e+00   1.3316613e+02  -3.3168387e+00   1.1422129e+02   1.0499391e+02   2.9303303e+02  -5.3083453e+00   3.2085258e+02  -1.1007884e+01   5.9513226e+01   1.0635443e+02   2.1215677e+02  -1.2328671e+01   1.2007968e+02  -2.7957290e+00   1.1181387e+02   2.7005161e-01   3.3343935e+02   4.9600129e+00   1.7690323e+02   6.1277419e+00   2.0095000e+02  -4.0030968e+00   2.6997548e+02  -1.1374168e+01   3.8214226e+02  -1.0272348e+01   3.2075839e+02  -1.3754542e+01   1.4803065e+02  -1.5039548e+01   1.8541871e+02  -1.2476077e+01
   2.5409290e+02   1.0869677e-01   7.7602258e+01  -1.6140761e+01   4.0492258e+02  -6.5812516e+01   1.1576452e+02  -2.0599548e+01   1.9095774e+02  -1.5258232e+01   3.4185323e+02  -9.6166452e+00   3.8019032e+02  -1.2700710e+01   1.2592516e+02   7.5293084e+01   2.3808161e+02  -1.2452981e+01   4.1589839e+02   3.0855484e+00   2.1426000e+02  -2.9174994e+01   2.2350129e+02  -2.7997845e+01   2.4468355e+02  -3.8074361e+01   2.8810323e+02   1.6962387e+01   3.4234194e+02   1.4788452e+01   2.7168742e+02  -1.5296929e+01   2.0841303e+02   7.5012547e+00   2.3760303e+02  -1.4923945e+01   1.0305387e+02   8.6816335e+01   2.5262613e+02  -2.8223961e+01   3.8269968e+02  -1.2989845e+01   2.3749387e+02   9.5540387e+00   4.3405355e+02  -9.4236387e+00   1.7650290e+02   6.5471871e+00   2.3512806e+02   1.2084645e+00   3.7128226e+02  -7.4112903e+00   2.0693323e+02   2.5792439e+01   2.6248871e+02   9.1128387e+00   3.1517032e+02   4.4060516e+00   1.5576290e+02  -5.8174258e+01   1.2951303e+02   1.9200325e+02   7.3243226e+01  -3.6281071e+01   3.1312645e+02  -3.0652774e+00   2.2883484e+02  -1.1003239e+01   1.7324903e+02  -2.0637342e+01   3.7231419e+02  -3.9680619e+01   3.5637161e+02  -4.8134194e-01   2.9300548e+02  -1.2391729e+01   1.6226774e+02  -1.1374968e+01   2.1250774e+02  -8.9990065e+00   1.4789742e+02  -3.6327613e+00   3.1826581e+02  -3.1586103e+01   1.6370419e+02   5.9108387e-01   3.2735484e+02  -4.0846774e+01   2.9972935e+02  -6.1670581e+00   1.3011613e+02  -2.3128387e+00   7.3411290e+01   1.0797871e+02   2.5936303e+02  -9.9047453e+00   2.9061258e+02  -2.0678684e+01   4.7463226e+01   1.4050843e+02   1.7277677e+02  -1.4268271e+01   1.2884968e+02   1.5312671e+01   8.7723871e+01  -7.2827484e+00   3.1996935e+02  -6.0023871e+00   1.6957323e+02  -2.6855858e+01   1.9424000e+02  -7.1362968e+00   1.9897548e+02   3.5205832e+01   3.8371226e+02  -1.5397948e+01   3.4418839e+02  -2.1868942e+01   1.2593065e+02  -2.6611548e+01   1.7241871e+02  -5.3460774e+00
   2.3247290e+02  -1.7011703e+01   6.6692258e+01  -4.9379613e+00   4.3906258e+02  -5.0403716e+01   1.2814452e+02  -2.3679948e+01   1.7380774e+02   1.1923768e+01   3.6004323e+02  -8.7818452e+00   4.0589032e+02  -2.5756710e+01   1.1725516e+02   7.0416684e+01   3.2350161e+02  -7.1065806e+00   3.9556839e+02   7.0419484e+00   1.4592000e+02  -4.4797794e+01   2.2665129e+02  -2.6439845e+01   2.3830355e+02  -1.4139613e+00   3.0139323e+02   1.1049187e+01   3.3409194e+02   3.2398452e+01   1.6997742e+02  -1.1601290e+00   1.9474303e+02   5.3648547e+00   2.7417303e+02   2.0104547e+00   1.0138387e+02   7.5949935e+01   2.3547613e+02  -3.9181961e+01   3.8464968e+02   8.3241548e+00   2.6523387e+02   2.9148387e+00   3.6062355e+02  -8.8792387e+00   1.6574290e+02  -1.2782013e+01   2.3954806e+02  -2.2565135e+01   3.7923226e+02  -4.2372903e+00   2.3145323e+02  -1.3639161e+01   2.5285871e+02  -3.3267613e+00   3.3342032e+02  -1.3983948e+01   1.8295290e+02  -7.4639458e+01   1.2855303e+02   1.8313005e+02   1.8824323e+02  -5.6241071e+01   2.8327645e+02   1.5322723e+01   2.6459484e+02  -7.9140387e+00   1.0872903e+02  -6.9457419e+00   3.8122419e+02  -5.7493419e+01   3.4180161e+02  -8.5057419e+00   3.0724548e+02   2.8990710e+00   1.6779774e+02  -4.0073677e+00   2.8879774e+02   5.4277935e+00   1.5370742e+02  -4.5675613e+00   3.1003581e+02   1.6922968e+00   1.7427419e+02  -1.6824516e+01   3.7854484e+02  -6.5371974e+01   2.7743935e+02   5.1614194e-01   1.3850613e+02  -2.6364039e+01   1.0260129e+02   8.1493510e+01   2.1593303e+02  -1.1530345e+01   2.9008258e+02  -7.2162839e+00   2.6273226e+01   9.4053626e+01   1.7577677e+02  -1.7078271e+01   1.3426968e+02  -5.6909290e+00   8.7243871e+01  -1.1864348e+01   3.3443935e+02   5.0300129e+00   1.6523323e+02   3.5413419e+00   2.1738000e+02  -1.7317497e+01   7.5735484e+01   9.3445032e+01   3.7404226e+02  -1.2954348e+01   3.0332839e+02  -1.9550142e+01   1.4679065e+02  -1.4180348e+01   1.9346871e+02  -1.6880077e+01
   1.9347290e+02  -1.3511703e+01   6.5982258e+01  -8.2111613e+00   3.8815258e+02  -5.4710916e+01   1.4347452e+02  -2.4626348e+01   1.9576774e+02  -1.7023032e+01   3.5947323e+02  -3.8886245e+01   3.9994032e+02  -2.6180710e+01   1.3730516e+02   8.4722684e+01   3.0603161e+02  -3.2188981e+01   3.8703839e+02   2.6743484e+00   1.5997000e+02  -3.7731794e+01   2.2622129e+02  -3.9825445e+01   2.5572355e+02  -2.2147561e+01   3.0458323e+02   4.2639871e+00   3.2549194e+02   3.5536452e+01   2.7430742e+02  -7.9365290e+00   1.8174303e+02   2.7848547e+00   2.2408303e+02   2.5376547e+00   1.0310387e+02   8.5952335e+01   1.7428613e+02  -2.4956761e+01   4.0712968e+02   1.3357548e+00   2.6291387e+02  -9.7895613e+00   3.7872355e+02  -5.8972387e+00   1.6855290e+02  -1.0286813e+01   2.4773806e+02  -1.3420335e+01   3.8366226e+02   1.8458310e+01   2.4917323e+02   8.5632387e+00   2.6158871e+02   7.3948387e+00   3.5079032e+02  -1.0623548e+01   1.6752290e+02  -4.6305058e+01   1.6365303e+02   1.7832205e+02   1.9638323e+02  -3.8892271e+01   3.1817645e+02   1.6150723e+01   2.4764484e+02  -1.5580387e+00   1.6939903e+02  -8.4934194e-01   3.9755419e+02  -4.9079819e+01   3.3723161e+02  -1.4810142e+01   3.2548548e+02  -2.3140129e+01   2.1093774e+02   1.2691432e+01   2.3079774e+02  -9.1722065e+00   1.3104742e+02  -2.0184761e+01   3.3264581e+02  -1.1786503e+01   1.4789419e+02  -1.5044116e+01   3.2735484e+02  -4.1176774e+01   2.7077935e+02   7.0489419e+00   1.4607613e+02  -1.7019639e+01   9.0881290e+01   1.0515111e+02   2.6765303e+02  -4.6179453e+00   2.9651258e+02  -6.4906839e+00   5.3703226e+01   9.5289226e+01   1.6520677e+02   1.4773290e+00   1.2860968e+02  -7.1812903e-01   8.1953871e+01   9.1788516e+00   3.3115935e+02   2.5952413e+01   2.2990323e+02  -1.5542258e+01   1.9710000e+02  -1.2225097e+01   8.2015484e+01   8.2512632e+01   3.9333226e+02  -2.0827548e+01   2.7804839e+02  -2.7337742e+01   1.2717065e+02  -1.4180748e+01   1.9570871e+02  -1.8969277e+01
   2.4947290e+02  -1.2091703e+01   7.7362258e+01  -9.0815613e+00   3.9377258e+02  -8.3905161e+00   1.2071452e+02  -4.0275548e+01   1.7590774e+02  -1.0204232e+01   3.1785323e+02  -1.3666452e+00   3.0899032e+02   1.5145290e+01   1.4101516e+02   1.0547588e+02   3.8279161e+02  -2.7909781e+01   4.2046839e+02   1.1669948e+01   2.4530000e+02  -7.8981935e+00   2.2403129e+02  -2.3750245e+01   2.4311355e+02  -1.1608761e+01   2.7905323e+02  -1.5783613e+01   3.2594194e+02  -3.3495484e+00   2.9183742e+02  -2.3388929e+01   1.8955303e+02  -2.4269945e+01   2.3603303e+02   6.9616547e+00   1.0895387e+02   1.1734434e+02   1.8238613e+02  -3.2034761e+01   3.9835968e+02  -1.2026452e+00   2.4012387e+02  -1.1386361e+01   4.0505355e+02  -1.2523639e+01   1.8269290e+02  -1.9328013e+01   2.4121806e+02   4.1012645e+00   3.3294226e+02  -1.1014090e+01   2.2426323e+02   1.2936039e+01   2.6685871e+02  -1.0926761e+01   3.1217032e+02   1.7760516e+00   1.5191290e+02  -1.9576258e+01   2.5917303e+02   1.3892045e+02   1.4681323e+02  -3.9076671e+01   3.0984645e+02   9.1471226e+00   2.4745484e+02  -1.0302839e+01   1.7210903e+02  -2.2066142e+01   3.9231419e+02  -3.9760619e+01   3.4947161e+02  -4.0293419e+00   3.4567548e+02   7.9646710e+00   2.0079774e+02  -3.6973677e+00   2.2831774e+02  -9.7380645e-01   1.4523742e+02  -8.8899613e+00   3.0393581e+02   1.4180297e+01   1.5184419e+02  -9.4101161e+00   3.3044484e+02  -3.8233974e+01   2.9872935e+02   5.8629419e+00   1.3216613e+02   3.1831613e+00   1.0807129e+02   1.0001591e+02   2.9022303e+02  -1.9935453e+00   2.9213258e+02  -4.2302839e+00   2.9223226e+01   1.1439763e+02   1.6244677e+02   1.7268129e+01   1.5745968e+02   1.8303871e+01   1.1181387e+02   2.2980052e+01   3.3162935e+02   6.1548129e+00   1.9933323e+02   1.8133419e+00   2.3467000e+02  -8.2306968e+00   8.7685484e+01   8.1439032e+01   3.7109226e+02  -1.7578348e+01   3.2818839e+02  -2.5298942e+01   1.3655065e+02  -6.0311484e+00   1.9894871e+02  -1.4228477e+01
   2.5304290e+02   1.7192697e+01   7.7552258e+01  -1.8426761e+01   4.0873258e+02  -5.4497316e+01   1.5595452e+02  -1.5144748e+01   1.6042774e+02   7.8941677e+00   3.3466323e+02  -1.6661445e+01   3.1304032e+02  -8.7787097e+00   1.4806516e+02   5.3481884e+01   3.3708161e+02  -1.0492981e+01   3.7456839e+02  -6.0880516e+00   2.3726000e+02  -1.1534994e+01   2.1455129e+02  -2.9421845e+01   2.6639355e+02   1.8148839e+01   3.2805323e+02  -1.0436129e+00   3.1634194e+02   1.4018452e+01   2.5921742e+02   1.2840671e+01   2.1517303e+02  -1.5799545e+01   2.5108303e+02   6.8576547e+00   9.9483871e+01   9.8811935e+01   2.0167613e+02  -1.8717961e+01   3.4912968e+02   1.7125755e+01   2.5376387e+02  -1.1687561e+01   3.8381355e+02   4.2155613e+00   2.0464290e+02   1.5598710e-01   2.3526806e+02  -4.3727355e+00   3.7980226e+02  -9.4228903e+00   2.5507323e+02   1.3041239e+01   2.6185871e+02   1.3103239e+01   3.0461032e+02  -1.7559148e+01   1.6929290e+02  -3.0496658e+01   2.5436303e+02   1.4368525e+02   2.3243323e+02  -4.5826271e+01   3.4370645e+02   1.1108323e+01   2.3140484e+02  -1.9288387e+00   1.7820903e+02  -1.2504142e+01   3.9726419e+02  -3.7916619e+01   3.8476161e+02   1.1387458e+01   2.9243548e+02   1.2983871e+01   2.1017774e+02  -1.3477677e+00   3.0926774e+02   2.6450194e+01   1.2346742e+02  -2.6148361e+01   1.3507581e+02   1.2435910e+02   1.7336419e+02  -8.2717161e+00   3.1763484e+02  -2.1499174e+01   2.8815935e+02   6.7585419e+00   1.3469613e+02  -1.0192387e+00   9.7601290e+01   1.1970351e+02   3.0103303e+02  -2.8583453e+00   2.9842258e+02  -1.2733484e+01   5.3983226e+01   1.0798683e+02   1.9820677e+02  -1.7832671e+01   1.5160968e+02  -1.3181290e+00   1.1672387e+02   1.9397252e+01   3.2762935e+02   1.0854813e+01   2.2823323e+02  -2.8786581e+00   2.2133000e+02  -1.1063497e+01   9.2975484e+01   8.1685832e+01   4.0476226e+02  -6.0319484e+00   3.3123839e+02  -3.0592942e+01   1.3165065e+02  -2.0691484e+00   1.9908871e+02  -1.1189677e+01
   2.6466290e+02  -3.7206903e+01   7.4362258e+01  -2.1311561e+01   3.8235258e+02  -3.8666916e+01   1.2900452e+02  -2.0178748e+01   1.9528774e+02   1.6775368e+01   3.1619323e+02  -1.7893845e+01   2.9694032e+02  -2.7890710e+01   1.1668516e+02   1.0089228e+02   3.6526161e+02  -2.3037381e+01   3.7175839e+02  -1.6623252e+01   1.6007000e+02  -1.5549794e+01   1.7269129e+02  -1.8503045e+01   2.3282355e+02  -1.8855613e+00   2.9034323e+02   2.0933187e+01   3.0779194e+02   3.5002452e+01   2.6211742e+02   2.0268671e+01   1.7789303e+02   1.1372855e+01   2.4622303e+02   9.0645467e-01   1.0400387e+02   9.0210335e+01   1.9776613e+02  -7.4951613e+00   3.2578968e+02   2.2295484e-01   2.9255387e+02  -1.5580761e+01   4.0800355e+02   2.5703613e+00   2.1631290e+02  -1.2976129e+00   2.4545806e+02  -7.2779355e+00   3.7237226e+02   9.0715097e+00   2.4993323e+02   5.4243871e-01   2.9490871e+02  -1.1590761e+01   2.9923032e+02   2.9312516e+00   1.5119290e+02  -5.2908658e+01   2.7736303e+02   1.2575525e+02   1.9200323e+02  -4.2971871e+01   3.7617645e+02   1.3707226e+00   2.4397484e+02   4.7855613e+00   1.6548903e+02  -1.8066542e+01   3.7755419e+02  -4.3479819e+01   3.3823161e+02  -8.0801419e+00   3.1810548e+02   1.6880271e+01   2.2231774e+02   6.3510323e+00   2.2226774e+02  -9.2098065e+00   1.4861742e+02  -3.3690361e+01   9.6365806e+01   1.7278590e+02   1.5508419e+02  -1.6759316e+01   3.5720484e+02  -2.2754774e+01   2.8786935e+02   4.5917419e+00   1.4626613e+02  -4.1348387e+00   9.3601290e+01   1.0774351e+02   2.4141303e+02  -2.1368745e+01   2.7446258e+02  -8.6668387e-01   3.3603226e+01   9.0187226e+01   1.8672677e+02  -1.8244271e+01   1.3336968e+02  -1.1618929e+01   1.1176387e+02   3.9440516e+00   3.2977935e+02   9.1628129e+00   2.4904323e+02  -1.2023458e+01   2.3081000e+02  -1.5631897e+01   8.0165484e+01   6.9040632e+01   4.0933226e+02  -8.4475484e+00   3.3904839e+02  -1.8737742e+01   1.5212065e+02  -1.6796748e+01   1.7460871e+02   1.3858723e+01
   2.2785290e+02  -4.1221032e+00   6.7982258e+01  -8.6611613e+00   3.8068258e+02  -5.3013316e+01   1.4623452e+02  -4.3671484e+00   2.1057774e+02   2.9982168e+01   3.6857323e+02  -1.4184245e+01   3.0204032e+02  -2.0048710e+01   1.2320516e+02   1.0966068e+02   3.0073161e+02  -1.4284981e+01   3.4789839e+02   6.1554839e-01   1.8097000e+02  -4.8417935e+00   2.1160129e+02  -2.9615845e+01   2.2701355e+02   2.0439239e+01   2.8182323e+02   2.0614787e+01   3.1149194e+02   1.7856452e+01   2.7207742e+02  -3.7581290e+00   2.1746303e+02   8.3472547e+00   2.2855303e+02  -1.7959945e+01   1.0853387e+02   1.3004794e+02   2.0538613e+02  -2.3014761e+01   3.0997968e+02  -3.2222452e+00   2.7986387e+02  -7.2055613e+00   4.0115355e+02  -7.7416387e+00   2.4607290e+02   3.8915871e+00   2.2150806e+02   1.0488065e+01   3.9418226e+02   3.7067097e+00   2.2341323e+02   2.0664039e+01   2.9106871e+02   1.9264387e+00   3.2842032e+02   1.9846052e+01   1.6067290e+02  -2.9047058e+01   2.0422303e+02   1.7460645e+02   1.8738323e+02  -4.2892271e+01   3.3303645e+02   4.6319226e+00   2.9183484e+02  -1.4763239e+01   1.6786903e+02   5.1305806e-01   3.8322419e+02  -4.4933419e+01   3.6747161e+02  -1.8419342e+01   3.0891548e+02   2.5754710e+00   2.0445774e+02  -6.0301677e+00   2.3431774e+02  -1.0503806e+01   1.3675742e+02  -2.2881561e+01   1.1736581e+02   1.6538590e+02   1.5774419e+02  -4.1221161e+00   3.5763484e+02  -3.3889174e+01   2.7786935e+02  -8.8982581e+00   1.4997613e+02  -2.3091639e+01   8.9261290e+01   8.3280710e+01   2.5517303e+02  -6.8995453e+00   2.9485258e+02  -1.3637884e+01   5.2223226e+01   1.3088763e+02   1.7391677e+02   7.3052903e-01   1.2936968e+02   1.0031071e+01   1.0810387e+02   8.0685161e-01   3.1791935e+02   1.0781613e+01   2.0966323e+02  -1.3923058e+01   2.2362000e+02   1.3133303e+01   9.6925484e+01   7.9889832e+01   3.6861226e+02  -1.7759948e+01   3.1123839e+02  -9.3729419e+00   1.5322065e+02  -7.7447484e+00   1.8051871e+02   8.0059226e+00
   2.6675290e+02  -8.6641032e+00   7.6642258e+01  -1.1683961e+01   4.2835258e+02  -4.0966916e+01   1.4776452e+02  -2.1869548e+01   2.0376774e+02   1.6336968e+01   3.3414323e+02   6.2015484e-01   2.8669032e+02  -1.4570710e+01   1.3787516e+02   8.0627084e+01   2.8720161e+02  -2.5382581e+01   3.9165839e+02  -1.9352516e+00   1.6954000e+02  -4.3837394e+01   2.1903129e+02  -2.6920245e+01   2.3072355e+02  -1.7237561e+01   2.7615323e+02   2.8638387e+01   2.9944194e+02   2.8920452e+01   3.1845742e+02  -2.5685290e+00   1.8903303e+02   5.0516547e+00   2.5317303e+02  -5.8395453e+00   9.2053871e+01   8.0596335e+01   1.3300613e+02  -1.2884361e+01   3.1378968e+02   1.2329548e+00   2.6876387e+02   1.6582439e+01   3.9196355e+02   2.9935613e+00   2.3560290e+02  -1.3700813e+01   2.2464806e+02   1.4666865e+01   3.8004226e+02  -6.3020903e+00   2.4888323e+02   2.1006439e+01   2.5253871e+02  -3.6211613e+00   3.2736032e+02  -1.8914839e-01   1.6538290e+02  -4.7323858e+01   1.6860303e+02   1.8959605e+02   2.4605323e+02  -3.2965871e+01   3.0908645e+02  -1.6842077e+01   2.6826484e+02  -1.3076387e+00   1.7205903e+02  -2.7012142e+01   3.9031419e+02  -6.3260619e+01   3.8914161e+02   9.4705806e-01   2.7610548e+02   2.0050271e+01   1.9021774e+02  -1.7610968e+01   1.9831774e+02   2.1361935e+00   1.3985742e+02  -4.5649561e+01   8.6505806e+01   1.4614470e+02   1.4141419e+02  -3.0335716e+01   3.4630484e+02  -4.5932774e+01   3.1358935e+02  -3.0858581e+00   1.5583613e+02   5.1495613e+00   7.1601290e+01   1.1231351e+02   2.6912303e+02  -4.7355453e+00   3.0651258e+02  -1.1006839e+00   3.1323226e+01   8.8989626e+01   1.7644677e+02  -8.1818710e+00   1.4555968e+02   4.4958710e+00   1.2243387e+02   1.4370452e+01   3.2677935e+02   1.3882813e+01   1.8476323e+02  -1.9310581e+00   2.0676000e+02   4.7721032e+00   8.4015484e+01   8.4502632e+01   4.3657226e+02   1.2713252e+01   3.7218839e+02   1.0410581e+00   1.3817065e+02   4.1792516e+00   1.9494871e+02  -6.2884774e+00
[truncated: 5,462,542 more chars]
