# Supplementary material for: Specific structural elements of the T-box riboswitch drive the two-step binding of the tRNA ligand
Source: eLife. 2018 Sep 25;7:e39518. doi: 10.7554/eLife.39518 (PMC6197855; doi:10.7554/eLife.39518)
Supplement: Figure 3—source data 1. [file elife-39518-fig3-data1.zip › Repeat1.txt]

   5.0000000e+00   5.0000000e+00   6.0000000e+00   6.0000000e+00   1.1000000e+01   1.1000000e+01   1.3000000e+01   1.3000000e+01   1.7000000e+01   1.7000000e+01   1.9000000e+01   1.9000000e+01   2.0000000e+01   2.0000000e+01   2.2000000e+01   2.2000000e+01   2.6000000e+01   2.6000000e+01   2.9000000e+01   2.9000000e+01   3.4000000e+01   3.4000000e+01   3.6000000e+01   3.6000000e+01   3.8000000e+01   3.8000000e+01   4.1000000e+01   4.1000000e+01   4.2000000e+01   4.2000000e+01   5.0000000e+01   5.0000000e+01   5.1000000e+01   5.1000000e+01   5.3000000e+01   5.3000000e+01   5.6000000e+01   5.6000000e+01   5.7000000e+01   5.7000000e+01   5.9000000e+01   5.9000000e+01   6.0000000e+01   6.0000000e+01   6.2000000e+01   6.2000000e+01   6.3000000e+01   6.3000000e+01   6.4000000e+01   6.4000000e+01   7.1000000e+01   7.1000000e+01   7.3000000e+01   7.3000000e+01   7.4000000e+01   7.4000000e+01   7.7000000e+01   7.7000000e+01   7.8000000e+01   7.8000000e+01   8.1000000e+01   8.1000000e+01   8.2000000e+01   8.2000000e+01   9.1000000e+01   9.1000000e+01   9.2000000e+01   9.2000000e+01   9.4000000e+01   9.4000000e+01   9.8000000e+01   9.8000000e+01   9.9000000e+01   9.9000000e+01   1.0000000e+02   1.0000000e+02   1.0300000e+02   1.0300000e+02   1.0400000e+02   1.0400000e+02   1.0500000e+02   1.0500000e+02   1.0900000e+02   1.0900000e+02   1.1400000e+02   1.1400000e+02   1.1500000e+02   1.1500000e+02   1.1800000e+02   1.1800000e+02   1.1900000e+02   1.1900000e+02   1.2300000e+02   1.2300000e+02   1.2600000e+02   1.2600000e+02   1.2700000e+02   1.2700000e+02   1.3900000e+02   1.3900000e+02   1.4600000e+02   1.4600000e+02   1.4700000e+02   1.4700000e+02   1.5500000e+02   1.5500000e+02   1.5700000e+02   1.5700000e+02   1.6200000e+02   1.6200000e+02   1.6600000e+02   1.6600000e+02   1.6800000e+02   1.6800000e+02   1.7000000e+02   1.7000000e+02   1.7100000e+02   1.7100000e+02   1.7200000e+02   1.7200000e+02   1.7600000e+02   1.7600000e+02   1.8100000e+02   1.8100000e+02   1.8200000e+02   1.8200000e+02   1.9500000e+02   1.9500000e+02   2.0100000e+02   2.0100000e+02   2.0200000e+02   2.0200000e+02   2.0300000e+02   2.0300000e+02   2.1400000e+02   2.1400000e+02   2.1800000e+02   2.1800000e+02   2.2000000e+02   2.2000000e+02   2.2600000e+02   2.2600000e+02   2.3100000e+02   2.3100000e+02   2.3300000e+02   2.3300000e+02   2.3800000e+02   2.3800000e+02   2.3900000e+02   2.3900000e+02   2.4000000e+02   2.4000000e+02   2.4200000e+02   2.4200000e+02   2.4400000e+02   2.4400000e+02   2.5200000e+02   2.5200000e+02   2.5300000e+02   2.5300000e+02   2.5500000e+02   2.5500000e+02   2.6200000e+02   2.6200000e+02   2.6600000e+02   2.6600000e+02   2.8100000e+02   2.8100000e+02   2.9400000e+02   2.9400000e+02   2.9500000e+02   2.9500000e+02   2.9700000e+02   2.9700000e+02   2.9800000e+02   2.9800000e+02   3.0000000e+02   3.0000000e+02   3.0200000e+02   3.0200000e+02   3.0300000e+02   3.0300000e+02   3.0600000e+02   3.0600000e+02   3.0800000e+02   3.0800000e+02   3.1000000e+02   3.1000000e+02   3.1500000e+02   3.1500000e+02   3.1700000e+02   3.1700000e+02   3.1800000e+02   3.1800000e+02   3.1900000e+02   3.1900000e+02   3.2200000e+02   3.2200000e+02   3.3600000e+02   3.3600000e+02   3.4100000e+02   3.4100000e+02   3.4600000e+02   3.4600000e+02   3.4800000e+02   3.4800000e+02   3.5400000e+02   3.5400000e+02   3.5500000e+02   3.5500000e+02   3.5600000e+02   3.5600000e+02   3.5900000e+02   3.5900000e+02   3.6000000e+02   3.6000000e+02   3.6100000e+02   3.6100000e+02   3.7900000e+02   3.7900000e+02   3.8000000e+02   3.8000000e+02   3.9700000e+02   3.9700000e+02   3.9900000e+02   3.9900000e+02   4.0000000e+02   4.0000000e+02   4.0100000e+02   4.0100000e+02   4.0400000e+02   4.0400000e+02   4.0500000e+02   4.0500000e+02   4.0700000e+02   4.0700000e+02   4.0900000e+02   4.0900000e+02   4.1000000e+02   4.1000000e+02   4.1400000e+02   4.1400000e+02   4.2700000e+02   4.2700000e+02   4.2800000e+02   4.2800000e+02   4.2900000e+02   4.2900000e+02   4.3000000e+02   4.3000000e+02   4.3200000e+02   4.3200000e+02   4.3500000e+02   4.3500000e+02   4.3800000e+02   4.3800000e+02   4.4000000e+02   4.4000000e+02   4.4400000e+02   4.4400000e+02   4.4700000e+02   4.4700000e+02   4.4800000e+02   4.4800000e+02   4.4900000e+02   4.4900000e+02   4.5200000e+02   4.5200000e+02   4.5400000e+02   4.5400000e+02   4.5500000e+02   4.5500000e+02   4.5700000e+02   4.5700000e+02   4.5800000e+02   4.5800000e+02   4.6100000e+02   4.6100000e+02   4.6500000e+02   4.6500000e+02   4.6700000e+02   4.6700000e+02   4.7200000e+02   4.7200000e+02   4.7900000e+02   4.7900000e+02   4.8000000e+02   4.8000000e+02   4.8400000e+02   4.8400000e+02   4.8500000e+02   4.8500000e+02   4.9000000e+02   4.9000000e+02   4.9400000e+02   4.9400000e+02   5.0100000e+02   5.0100000e+02
   1.5557742e+02   2.9278445e+02   2.1586452e+02   2.5235019e+02   3.9697419e+02   4.3018271e+02   3.9089129e+02   3.1410632e+01   4.0315065e+02   4.8731117e+02   3.6606000e+02   2.9128907e+02   2.7880871e+02   3.8592950e+02   3.7086839e+02   3.0294214e+02   3.6670710e+02   2.4339182e+02   2.5624387e+02   3.1737372e+02   3.4709613e+02   4.2534779e+02   3.0505097e+02   5.0132528e+02   3.6317355e+02   4.2786773e+02   3.1845871e+02   2.5295814e+02   4.0355516e+02   4.7590268e+02   3.1292226e+02   3.6272203e+02   3.2148935e+02   3.6369988e+02   2.1405742e+02   2.0397863e+02   2.8002258e+02   2.8030432e+02   2.5677097e+02   3.9562510e+02   3.8977000e+02   5.5626517e+02   6.2630903e+02   6.8419915e+02   3.7996065e+02   3.3247541e+02   3.6870484e+02   3.0848555e+02   2.8088645e+02   3.0581554e+02   3.2904839e+02   4.3360097e+02   6.8543935e+02   2.9769872e+02   1.5729032e+02   1.7994419e+02   3.1110000e+02   2.4507652e+02   2.5369387e+02   2.7611965e+02   1.4089548e+02   1.4209352e+02   1.6665452e+02   1.4322183e+02   1.6130710e+02   4.0695930e+02   2.6153677e+02   1.9867577e+02   1.8682645e+02   1.4246421e+02   1.9772129e+02   2.6169649e+02   2.7372742e+02   2.0502148e+02   1.9906935e+02   3.1377832e+02   3.9033419e+02   3.1424907e+02   4.2008226e+02   3.1301374e+02   3.1281290e+02   3.3374239e+02   2.9521452e+02   2.9915574e+02   3.6199129e+02   3.1296166e+02   2.6614806e+02   4.8123170e+02   2.7580258e+02   4.1428902e+02   4.0318484e+02   2.8046231e+02   1.9226774e+02   2.7981568e+02   2.9859903e+02   1.6353175e+02   2.7391129e+02   4.2469000e+02   2.6516935e+02   2.3541355e+02   3.5254581e+02   4.0647988e+02   6.4072387e+02   5.2130477e+01   3.1609355e+02   2.9493026e+02   2.4348452e+02   3.7968156e+02   1.9225774e+02   2.2544519e+02   3.0107548e+02   1.6686493e+02   1.6254097e+02   3.3826834e+02   2.5523323e+02   2.5963941e+02   3.6622355e+02   2.6432825e+02   1.0929742e+02   1.9659556e+02   1.4507774e+02   1.9930894e+02   1.6879968e+02   2.0363248e+02   2.0612839e+02   1.8127876e+02   2.9619774e+02   2.4019063e+02   1.9725065e+02   2.4461543e+02   1.2165323e+02   2.1489806e+02   5.2688839e+02   4.1735506e+02   2.8695903e+02   4.6432199e+02   6.3976968e+02   1.3004133e+02   2.5779581e+02   2.4791085e+02   3.9015645e+02   4.0528877e+02   3.8357097e+02   6.1390658e+02   2.1903839e+02   4.0424048e+02   2.7184645e+02   3.3334519e+02   3.0680194e+02   3.2592746e+02   4.0920419e+02   4.1722431e+02   3.6183548e+02   3.6723897e+02   1.7636903e+02   1.9744209e+02   4.0017000e+02   5.8866446e+02   3.4181871e+02   3.9260612e+02   2.6962290e+02   2.0072759e+02   2.6143387e+02   2.9284432e+02   1.6415968e+02   3.2058529e+02   1.9483419e+02   1.2722294e+02   2.4936968e+02   3.3882204e+02   4.1855032e+02   3.7187210e+02   4.1355355e+02   3.1426507e+02   3.2137290e+02   3.9044501e+02   3.7723968e+02   4.5550276e+02   2.8117032e+02   3.3104734e+02   2.2569290e+02   3.0839199e+02   4.1949839e+02   2.2431045e+02   3.8845129e+02   3.4955486e+02   2.1004677e+02   3.5643432e+02   2.0911742e+02   2.3235803e+02   3.3810613e+02   5.3251054e+02   2.9730645e+02   1.2311032e+02   5.2756548e+02   4.8813863e+02   4.2406742e+02   5.0766977e+02   2.1445290e+02   3.8409248e+02   3.2264516e+02   2.5152774e+02   2.7574226e+02   3.9527514e+02   3.5685935e+02   3.7757157e+02   4.6353323e+02   3.5889541e+02   2.3321710e+02   3.0680425e+02   2.1923484e+02   4.2138605e+02   6.9418677e+02   1.7689345e+02   1.9795581e+02   2.2568063e+02   4.6643645e+02  -2.7458787e+01   2.1808000e+02   1.5893941e+02   2.4328129e+02   2.5703621e+02   3.4593032e+02   2.7999945e+02   3.0552645e+02   3.6514659e+02   4.7534065e+02   1.6363662e+02   1.3324226e+02   2.3619417e+02   2.1975645e+02   3.1414271e+02   2.4595710e+02   4.0983117e+02   4.7198226e+02   1.9826368e+02   3.3319710e+02   3.5456972e+02   2.5823742e+02   5.8974649e+02   2.8341226e+02   2.9429799e+02   4.3765935e+02   3.7798338e+02   3.3833032e+02   4.8932454e+02   4.2822355e+02   4.4728437e+02   2.4182065e+02   4.2873306e+02   3.5993871e+02   3.2869587e+02   1.7876516e+02   4.8527911e+02   2.4012226e+02   3.1764990e+02   2.1724194e+02   4.7768774e+02   2.6838194e+02   2.8958719e+02   4.0131097e+02   3.4995964e+02   2.6627613e+02   3.3989888e+02   2.4727097e+02   1.7619639e+02   2.6625452e+02   3.5033609e+02   2.5618871e+02   2.7865813e+02   2.2374839e+02   3.9689690e+02   2.2049774e+02   2.4831760e+02   2.0650903e+02   3.0353218e+02   5.3751323e+02   2.9381120e+02   2.1826548e+02   3.7162908e+02   2.1945258e+02   1.3671218e+02   2.4675968e+02   2.3090761e+02   2.4838387e+02   1.7179735e+02   4.1912613e+02   4.3247894e+02   1.8568903e+02   1.7613133e+02   4.3332194e+02   2.1379812e+02   4.3172742e+02   6.8583742e+01   3.0110290e+02   1.5400822e+02   1.2628226e+02   1.0044419e+02
   2.0224742e+02   2.2227085e+02   2.7430452e+02   2.7834499e+02   2.8474419e+02   4.7505111e+02   4.0245129e+02   7.3925832e+01   3.8015065e+02   3.6526117e+02   4.2539000e+02   4.2231267e+02   2.8269871e+02   3.4928830e+02   3.5019839e+02   3.0181574e+02   4.5714710e+02   3.1137662e+02   2.6968387e+02   2.3751852e+02   2.8632613e+02   4.2231939e+02   3.9072097e+02   3.1547168e+02   3.8261355e+02   4.3420253e+02   3.0134871e+02   3.2665694e+02   3.6888516e+02   4.3890628e+02   3.6437226e+02   3.4327603e+02   3.1059935e+02   4.2957108e+02   2.0839742e+02   3.3687143e+02   2.7258258e+02   2.8478952e+02   2.9988097e+02   3.0495630e+02   2.8077000e+02   4.6176517e+02   5.5774903e+02   4.9679395e+02   3.4330065e+02   2.7807821e+02   3.1570484e+02   3.8927555e+02   1.9988645e+02   2.6763554e+02   3.0171839e+02   3.6123737e+02   5.5176935e+02   1.7227232e+02   1.6740032e+02   1.3735539e+02   3.3299000e+02   2.5254532e+02   1.8569387e+02   1.9188965e+02   1.6367548e+02   1.6704112e+02   1.4543452e+02   1.9547943e+02   1.3964710e+02   3.7647210e+02   1.2975677e+02   2.1644817e+02   1.3515645e+02   8.0597806e+01   2.6494129e+02   3.9619889e+02   2.2406742e+02   1.0788428e+02   2.1828935e+02   2.6069072e+02   3.9767419e+02   2.9055187e+02   4.6675226e+02   4.1373014e+02   3.0147290e+02   3.0920959e+02   3.5744452e+02   3.7195734e+02   3.3066129e+02   2.8079806e+02   2.5225806e+02   5.6011290e+02   2.1714258e+02   3.8053182e+02   4.6229484e+02   2.7184351e+02   1.7603774e+02   2.9589408e+02   2.3125903e+02   6.7028955e+01   2.9091129e+02   4.0767000e+02   2.4949935e+02   3.4033715e+02   3.3242581e+02   3.6397948e+02   5.9516387e+02   1.1600528e+02   3.2809355e+02   3.0764026e+02   2.2326452e+02   3.0918916e+02   2.5281774e+02   2.3737039e+02   2.0141548e+02   2.6427773e+02   1.9610097e+02   3.0781354e+02   2.0379323e+02   1.9975461e+02   2.9956355e+02   2.3933105e+02   1.1162742e+02   2.1129916e+02   1.8063774e+02   1.4279414e+02   1.4701968e+02   2.0748488e+02   2.2412839e+02   1.6783876e+02   2.4353774e+02   2.4929343e+02   2.5658065e+02   3.0742903e+02   1.7965323e+02   2.1214806e+02   4.9288839e+02   2.8941506e+02   2.9606903e+02   5.3848319e+02   6.4043968e+02   6.9097729e+01   2.7046581e+02   2.4333725e+02   3.2715645e+02   4.2888877e+02   2.1879097e+02   4.3908898e+02   2.7881839e+02   4.1856808e+02   2.6507645e+02   3.2710679e+02   3.3036194e+02   4.4715266e+02   2.5520419e+02   2.5521431e+02   2.9905548e+02   3.6660137e+02   2.1102903e+02   2.9599929e+02   3.6739000e+02   3.4039686e+02   4.0803871e+02   2.9996852e+02   2.7618290e+02   2.9631279e+02   1.8776387e+02   3.0640792e+02   2.0704968e+02   2.0148409e+02   2.2039419e+02   1.2161814e+02   2.6947968e+02   3.8655324e+02   4.4599032e+02   3.3834690e+02   3.4388355e+02   4.0716867e+02   3.3548290e+02   4.5853621e+02   3.5457968e+02   4.4542556e+02   2.9461032e+02   3.6853214e+02   2.2636290e+02   3.6744839e+02   3.0338839e+02   2.2226925e+02   4.6967129e+02   2.3661726e+02   2.1371677e+02   3.4236072e+02   2.4800742e+02   3.3024683e+02   3.2488613e+02   3.9434814e+02   2.7975645e+02   1.5818432e+02   4.7367548e+02   4.5166983e+02   4.8973742e+02   4.2541617e+02   2.5167290e+02   4.3578488e+02   3.9808516e+02   2.0527254e+02   2.9663226e+02   4.5282394e+02   3.4252935e+02   4.6582797e+02   4.4620323e+02   3.3206181e+02   2.3510710e+02   2.7454305e+02   2.2156484e+02   4.1919965e+02   7.2495677e+02   1.8043185e+02   2.4284581e+02   2.3786943e+02   5.9521645e+02  -3.7651187e+01   2.0286000e+02   2.0460701e+02   2.3150129e+02   2.0997861e+02   3.6604032e+02   4.0083065e+02   2.7119645e+02   2.7534299e+02   4.3612065e+02   2.6643422e+02   1.7424226e+02   2.7402417e+02   2.9153645e+02   3.0929031e+02   1.9517710e+02   2.7133357e+02   3.7087226e+02   1.6257248e+02   3.2097710e+02   3.3754732e+02   3.2667742e+02   3.9816129e+02   2.4997226e+02   3.1464319e+02   5.1787935e+02   4.6589578e+02   1.9689032e+02   3.3430974e+02   4.2544355e+02   3.9294677e+02   1.8026065e+02   2.6798786e+02   2.3749871e+02   3.3838107e+02   1.7398516e+02   4.3144151e+02   2.6412226e+02   4.0016990e+02   2.4046194e+02   4.3106014e+02   3.1863194e+02   3.7456719e+02   4.7320097e+02   3.5086844e+02   2.5916613e+02   2.9612768e+02   2.4516097e+02   2.1036519e+02   3.3359452e+02   3.4094889e+02   3.5140871e+02   3.9437053e+02   2.1640839e+02   4.2104410e+02   2.3916774e+02   2.8993400e+02   2.1706903e+02   3.2857738e+02   1.8885323e+02   4.0281400e+02   2.7493548e+02   4.7831548e+02   2.0489258e+02   1.8798698e+02   1.9053968e+02   2.0206521e+02   3.0816387e+02   2.3612495e+02   3.2956613e+02   3.1775374e+02   1.7768903e+02   2.3188133e+02   2.6999194e+02   2.3041452e+02   2.5383742e+02   3.0704942e+01   2.6132290e+02   1.5908062e+02   1.2984226e+02   9.5719394e+01
   1.3935742e+02   2.9641205e+02   1.7886452e+02   2.4909019e+02   3.7341419e+02   3.5684751e+02   4.0423129e+02   4.2563432e+01   3.0004065e+02   4.7255997e+02   4.4006000e+02   5.1836907e+02   2.9947871e+02   4.4971590e+02   3.2853839e+02   3.0987854e+02   4.8470710e+02   3.9006182e+02   2.8446387e+02   3.3177612e+02   3.0298613e+02   4.1432659e+02   3.8838097e+02   4.3543888e+02   4.1528355e+02   5.6880893e+02   2.3378871e+02   2.9273174e+02   2.4866516e+02   4.9796388e+02   3.9503226e+02   4.4493323e+02   3.1381935e+02   4.4243348e+02   2.2894742e+02   3.3833743e+02   2.6869258e+02   3.0199072e+02   2.9322097e+02   2.9181910e+02   2.9166000e+02   4.7089397e+02   5.3618903e+02   4.3973875e+02   2.6052065e+02   3.8236061e+02   3.0325484e+02   4.5172155e+02   2.8032645e+02   3.2397034e+02   2.8293839e+02   4.6595977e+02   6.9921935e+02   2.9003632e+02   1.1718032e+02   1.5326299e+02   2.9643000e+02   2.2125012e+02   2.2269387e+02   1.9015965e+02   1.4844548e+02   1.2025952e+02   1.4331452e+02   1.5375903e+02   7.5757097e+01   4.9013330e+02   4.4096774e+01   1.7740968e+01   1.1237645e+02   1.1308021e+02   2.4594129e+02   3.1094889e+02   2.2339742e+02   1.8137788e+02   2.4595935e+02   2.2547712e+02   3.1211419e+02   2.4928667e+02   3.5164226e+02   4.0748894e+02   2.8570290e+02   3.2869119e+02   2.1777452e+02   2.4368094e+02   3.1266129e+02   4.0090806e+02   2.0114806e+02   5.4443170e+02   2.2169258e+02   4.1639782e+02   4.1263484e+02   2.9881631e+02   1.4937774e+02   2.7024688e+02   2.0747903e+02   8.5041355e+01   3.9346129e+02   3.7257600e+02   2.3727935e+02   3.4097475e+02   2.7665581e+02   4.2855108e+02   6.2016387e+02   6.7665277e+01   3.4298355e+02   3.7055906e+02   2.0692452e+02   3.0693636e+02   2.2214774e+02   2.4227399e+02   2.1730548e+02   2.4800653e+02   9.5870968e+01   3.0694194e+02   2.3779323e+02   2.5681461e+02   3.2200355e+02   2.1164585e+02   6.1737419e+01   2.5329036e+02   1.5752774e+02   2.0120294e+02   1.2212968e+02   2.0670608e+02   2.0446839e+02   1.5341156e+02   2.0053774e+02   2.9106343e+02   2.6636065e+02   2.9964663e+02   1.2631323e+02   2.4941526e+02   4.6021839e+02   3.7213866e+02   3.3384903e+02   4.7424079e+02   6.6509968e+02   8.9014929e+01   2.4535581e+02   2.5512605e+02   3.9348645e+02   3.6858237e+02   2.8490097e+02   5.0269018e+02   3.4559839e+02   3.2966568e+02   2.3751645e+02   3.2353159e+02   3.3902194e+02   3.4000986e+02   3.1075419e+02   2.4110031e+02   2.6549548e+02   3.0394617e+02   2.0391903e+02   3.1045809e+02   2.9395000e+02   3.0971206e+02   3.5614871e+02   3.3600972e+02   3.2985290e+02   2.2768919e+02   1.2954387e+02   3.0951552e+02   2.0637968e+02   2.2320769e+02   1.6261419e+02   1.3469054e+02   2.9503968e+02   2.5761844e+02   4.1599032e+02   3.1352690e+02   3.4188355e+02   4.3577867e+02   3.6915290e+02   4.1307261e+02   3.4646968e+02   4.5940436e+02   3.2895032e+02   3.6255494e+02   2.5236290e+02   3.8847839e+02   3.2071839e+02   2.5188285e+02   3.8611129e+02   3.1974206e+02   2.8137677e+02   2.3461792e+02   2.5955742e+02   3.7243283e+02   3.4521613e+02   3.4950174e+02   4.1841645e+02   1.7965152e+02   4.1689548e+02   3.0943223e+02   3.4118742e+02   5.1030017e+02   3.1734290e+02   3.8519128e+02   2.4820516e+02   2.8026294e+02   2.8863226e+02   4.2524394e+02   2.3963935e+02   3.8372917e+02   5.3942323e+02   3.5427421e+02   3.1599710e+02   2.5696185e+02   2.8378484e+02   5.1233205e+02   6.0295677e+02   1.6163185e+02   2.2073581e+02   2.4329823e+02   5.7421645e+02  -5.3081187e+01   2.0752000e+02   2.3145421e+02   1.8194129e+02   1.4549341e+02   3.7104032e+02   4.1499065e+02   2.6919645e+02   3.6039299e+02   3.0945065e+02   2.7767782e+02   1.6002226e+02   2.8549177e+02   2.1786645e+02   2.6518391e+02   1.3539710e+02   2.2967597e+02   3.4765226e+02   1.9299008e+02   3.1330710e+02   3.8316092e+02   3.2878742e+02   5.4143249e+02   2.8874226e+02   2.4920159e+02   4.5876935e+02   5.1395458e+02   2.5133032e+02   2.7272454e+02   3.7544355e+02   5.5261677e+02   2.0871065e+02   2.4483186e+02   2.8205871e+02   2.5692627e+02   1.4487516e+02   4.7533031e+02   2.5035226e+02   4.2138150e+02   2.8390194e+02   3.9935494e+02   3.3625194e+02   4.0315759e+02   1.5642097e+02  -3.2679161e+01   2.0539613e+02   3.2053928e+02   2.7605097e+02   1.7212399e+02   3.1225452e+02   3.8454609e+02   3.4395871e+02   3.5041653e+02   2.0763839e+02   4.7240570e+02   2.4982774e+02   3.1052120e+02   1.6839903e+02   2.8791098e+02   2.1929323e+02   3.3126880e+02   3.3904548e+02   4.0985668e+02   2.4489258e+02   1.6722698e+02   2.2208968e+02   2.1410121e+02   2.3961387e+02   2.6460895e+02   3.2100613e+02   3.4698854e+02   2.1602903e+02   2.3914413e+02   2.8177194e+02   2.4714212e+02   2.5094742e+02   3.0606142e+01   2.7921290e+02   1.7609942e+02   1.1128226e+02   1.3109419e+02
   1.5935742e+02   2.4781205e+02   2.1419452e+02   2.8115379e+02   3.3652419e+02   2.7935871e+02   4.0912129e+02   5.5622232e+01   2.5048065e+02   4.6374477e+02   3.8128000e+02   4.3751147e+02   2.8813871e+02   3.5962310e+02   3.0508839e+02   3.0764454e+02   4.1059710e+02   3.7422062e+02   2.1557387e+02   3.9273732e+02   3.0843613e+02   4.3311059e+02   3.6994097e+02   4.3546408e+02   3.8106355e+02   4.0021653e+02   2.5778871e+02   2.7892174e+02   2.8655516e+02   4.8137268e+02   3.6570226e+02   4.4471963e+02   2.4759935e+02   3.4917108e+02   2.7016742e+02   2.2192983e+02   2.6013258e+02   3.1845552e+02   3.0922097e+02   2.9309910e+02   3.0510000e+02   4.3714877e+02   6.0152903e+02   4.4407155e+02   3.8430065e+02   2.8956821e+02   3.5314484e+02   3.1617035e+02   3.4643645e+02   1.6835154e+02   3.3516839e+02   4.0156137e+02   7.2754935e+02   2.2720992e+02   1.1418032e+02   1.1994299e+02   2.2399000e+02   3.3126532e+02   2.1758387e+02   1.8745845e+02   1.6955548e+02   1.8580072e+02   1.4454452e+02   1.2888063e+02   1.1757097e+01   4.3292330e+02   2.1797677e+02   1.8894057e+02   1.6504645e+02   1.4464661e+02   1.9594129e+02   1.9549889e+02   2.7039742e+02   1.1639788e+02   1.8473935e+02   2.8903472e+02   3.0044419e+02   3.0700027e+02   4.0475226e+02   3.9113014e+02   2.8370290e+02   2.5652119e+02   2.4499452e+02   3.7317334e+02   2.9944129e+02   2.7685566e+02   2.6125806e+02   5.1662290e+02   2.8258258e+02   3.1940662e+02   3.5474484e+02   2.8000751e+02   2.1737774e+02   2.6880688e+02   3.4270903e+02   1.2544295e+02   3.1479129e+02   4.0997960e+02   2.2604935e+02   3.3432315e+02   3.2187581e+02   4.5260348e+02   6.4061387e+02   9.5919277e+01   3.0542355e+02   2.7289386e+02   2.2315452e+02   3.7652796e+02   2.4692774e+02   1.7073159e+02   2.2074548e+02   1.8984133e+02   1.5354097e+02   2.4521834e+02   2.4679323e+02   1.5298461e+02   2.7433355e+02   2.6645945e+02   1.0351742e+02   1.9638796e+02   1.8029774e+02   1.1627134e+02   1.3945968e+02   1.7853968e+02   2.5224839e+02   1.9514916e+02   1.4486774e+02   2.6163703e+02   2.0414065e+02   2.2006423e+02   1.6309323e+02   2.0180286e+02   5.1944839e+02   3.8195026e+02   3.0217903e+02   4.3977439e+02   6.2376968e+02   1.2877133e+02   2.8946581e+02   2.3825725e+02   3.8393645e+02   3.9167637e+02   3.8657097e+02   4.5277658e+02   2.6047839e+02   2.5603528e+02   3.1718645e+02   2.3215799e+02   3.1002194e+02   2.5055986e+02   3.9453419e+02   3.8573791e+02   3.1594548e+02   3.5036017e+02   2.3091903e+02   2.4840809e+02   3.4061000e+02   4.9730926e+02   3.9703871e+02   2.5384852e+02   1.9196290e+02   3.2194039e+02   1.5699387e+02   2.8775952e+02   1.4504968e+02   3.4944409e+02   1.7861419e+02   8.9740542e+01   2.0847968e+02   2.3231324e+02   4.0310032e+02   3.3977810e+02   3.1544355e+02   3.3100387e+02   4.0937290e+02   4.6874501e+02   3.6323968e+02   3.7095276e+02   2.5750032e+02   3.9005094e+02   2.3769290e+02   2.2743199e+02   3.4671839e+02   1.8813285e+02   3.0756129e+02   3.2346606e+02   3.4037677e+02   2.8633792e+02   3.3722742e+02   3.7032923e+02   2.7121613e+02   5.1498174e+02   3.3941645e+02   1.7352152e+02   6.5411548e+02   1.9790463e+02   3.4006742e+02   5.5138977e+02   2.8256290e+02   2.9042368e+02   2.4675516e+02   3.4171894e+02   3.2085226e+02   3.5077634e+02   2.4607935e+02   3.7243397e+02   4.4909323e+02   3.3172061e+02   2.1277710e+02   2.9121945e+02   2.2878484e+02   3.8984205e+02   5.7495677e+02   2.2287185e+02   2.0806581e+02   2.3576183e+02   5.6454645e+02  -6.4307587e+01   2.4986000e+02   2.5051701e+02   2.4417129e+02   2.4329501e+02   2.8759032e+02   2.7077665e+02   2.1852645e+02   3.7421659e+02   2.6501065e+02   3.3935302e+02   9.2352258e+01   2.1835537e+02   1.5342645e+02   2.8844911e+02   2.4395710e+02   3.6399117e+02   5.1787226e+02   2.4493248e+02   2.9041710e+02   3.7432212e+02   2.5100742e+02   5.5543489e+02   3.4797226e+02   2.5246319e+02   4.5821935e+02   3.9188858e+02   2.9700032e+02   4.9741094e+02   4.0689355e+02   5.4910077e+02   2.5260065e+02   3.5443066e+02   2.7693871e+02   4.1256587e+02   1.7332516e+02   4.5971431e+02   2.2046226e+02   3.1399270e+02   2.7579194e+02   3.3023374e+02   3.1363194e+02   2.9171719e+02   4.8131097e+02   2.3899964e+02   2.5394613e+02   3.5410528e+02   2.7005097e+02   2.0682399e+02   3.5325452e+02   3.9015609e+02   2.6218871e+02   3.5973813e+02   2.0340839e+02   3.1830410e+02   2.0371774e+02   3.1654000e+02   2.0917903e+02   2.3742858e+02   2.4762323e+02   4.1466240e+02   3.0093548e+02   2.5534548e+02   2.0900258e+02   1.1243818e+02   2.4019968e+02   2.3420241e+02   2.1416387e+02   1.6164495e+02   4.5912613e+02   3.2093894e+02   1.1913903e+02   1.9978533e+02   2.9255194e+02   3.0805972e+02   3.7983742e+02   3.1184942e+01   2.6521290e+02   1.4665942e+02   1.2306226e+02   1.2737179e+02
   2.1691742e+02   1.9787725e+02   2.3186452e+02   2.7140019e+02   3.7230419e+02   3.1837631e+02   3.9778129e+02   5.5859432e+01   3.0537065e+02   4.2302357e+02   3.7517000e+02   4.9200027e+02   3.1036871e+02   3.3218470e+02   3.1841839e+02   3.1957814e+02   3.7892710e+02   4.5997422e+02   2.2746387e+02   3.5856612e+02   2.8243613e+02   3.9741059e+02   4.0349097e+02   3.6511008e+02   3.4361355e+02   4.1921253e+02   3.1967871e+02   2.7586054e+02   3.1610516e+02   4.6945868e+02   3.2215226e+02   4.5454363e+02   2.9314935e+02   4.5674708e+02   2.6028742e+02   2.9661023e+02   2.5247258e+02   2.9773832e+02   3.2833097e+02   3.8890030e+02   3.0322000e+02   4.8807917e+02   6.0452903e+02   4.0571155e+02   3.6841065e+02   2.6450941e+02   3.4481484e+02   4.1761675e+02   2.6055645e+02   2.4033194e+02   3.4993839e+02   3.1603977e+02   6.8098935e+02   2.2927472e+02   1.5751032e+02   1.4980659e+02   2.0743000e+02   2.6259012e+02   2.0047387e+02   2.6193725e+02   1.3655548e+02   1.1733072e+02   1.6698452e+02   1.5230543e+02   1.4908710e+02   4.7904690e+02   1.5264677e+02   3.0516697e+02   2.6515645e+02   1.8607781e+02   2.2960129e+02   2.8691609e+02   2.1095742e+02   1.6093308e+02   1.9217935e+02   2.7299952e+02   4.3767419e+02   3.0257187e+02   3.7686226e+02   3.4692134e+02   3.7192290e+02   2.9457359e+02   2.4544452e+02   4.5924734e+02   3.2288129e+02   3.2586046e+02   2.7436806e+02   4.5246410e+02   3.0569258e+02   2.5411782e+02   2.8896484e+02   3.6670991e+02   1.5437774e+02   3.0551688e+02   2.5925903e+02   1.1500895e+02   3.0357129e+02   4.3054720e+02   2.2482935e+02   3.2731075e+02   2.8976581e+02   4.2317228e+02   5.5572387e+02   6.2040477e+01   2.8353355e+02   2.6564506e+02   1.6226452e+02   3.6828916e+02   2.1003774e+02   2.7924279e+02   2.5130548e+02   2.0684653e+02   1.1276097e+02   2.6625074e+02   1.9401323e+02   3.0675701e+02   2.8022355e+02   3.1176825e+02   1.4062742e+02   2.3430916e+02   1.7418774e+02   1.9353014e+02   1.5001968e+02   1.6991488e+02   2.2512839e+02   1.8197876e+02   2.1053774e+02   3.1638343e+02   2.7869065e+02   2.8255023e+02   1.3776323e+02   2.3282926e+02   4.2121839e+02   3.0080866e+02   2.8284903e+02   4.6410079e+02   5.5998968e+02   7.2313729e+01   2.6468581e+02   2.0646965e+02   3.1970645e+02   5.3081477e+02   3.2568097e+02   4.0308778e+02   2.0181839e+02   3.6894808e+02   3.1551645e+02   2.2707159e+02   3.2547194e+02   3.5287386e+02   2.5198419e+02   2.9147191e+02   3.0483548e+02   2.9290897e+02   1.9002903e+02   3.1045929e+02   3.1595000e+02   4.7651206e+02   3.5259871e+02   2.7107372e+02   2.2262290e+02   3.2015759e+02   2.1065387e+02   2.6479672e+02   1.6470968e+02   3.0343129e+02   1.6483419e+02   7.1182942e+01   2.1581968e+02   3.0517604e+02   4.3144032e+02   2.6262090e+02   3.5755355e+02   2.5774507e+02   3.5404290e+02   4.5072141e+02   3.6146968e+02   4.3564436e+02   2.0539032e+02   4.3443974e+02   2.7180290e+02   2.6859319e+02   3.7404839e+02   2.0461645e+02   3.6122129e+02   2.9029326e+02   2.9226677e+02   2.9407672e+02   3.5855742e+02   3.2762283e+02   3.1232613e+02   4.0324294e+02   3.3330645e+02   1.7001032e+02   6.6134548e+02   2.1654623e+02   3.6118742e+02   5.2026017e+02   2.8967290e+02   3.4762488e+02   1.9531516e+02   3.3516414e+02   3.0863226e+02   4.3052394e+02   3.1018935e+02   4.3986517e+02   3.7298323e+02   3.4791941e+02   2.2521710e+02   3.4844425e+02   1.9756484e+02   4.7422965e+02   5.7329677e+02   2.2822465e+02   1.6339581e+02   1.9177543e+02   4.8321645e+02  -1.1131187e+01   2.0152000e+02   1.8704421e+02   1.6794129e+02   2.4561341e+02   3.0782032e+02   3.8926825e+02   2.8519645e+02   2.8544299e+02   3.2268065e+02   2.8984942e+02   1.1224226e+02   2.6276417e+02   1.6086645e+02   3.5896391e+02   2.1184710e+02   3.4966997e+02   4.2821226e+02   2.2698528e+02   2.8008710e+02   2.9637852e+02   2.6311742e+02   5.3902609e+02   2.6885226e+02   3.7246279e+02   4.2665935e+02   4.8197338e+02   2.5622032e+02   4.2433334e+02   3.8833355e+02   5.1702557e+02   1.5715065e+02   2.6706666e+02   3.1282871e+02   3.3502467e+02   1.9043516e+02   4.4379551e+02   2.4568226e+02   2.8509510e+02   3.0979194e+02   2.9140374e+02   3.0475194e+02   3.0155759e+02   3.6409097e+02   3.5437724e+02   2.4916613e+02   3.2515768e+02   3.1138097e+02   1.2740759e+02   2.0792452e+02   4.2056249e+02   2.7395871e+02   4.4312653e+02   2.0652839e+02   3.8838450e+02   2.0482774e+02   2.6212120e+02   1.6450903e+02   2.3655218e+02   2.5896323e+02   4.2153520e+02   2.7837548e+02   3.8293028e+02   2.0011258e+02   1.8714938e+02   2.1075968e+02   2.2944761e+02   2.1194387e+02   2.1937255e+02   3.3467613e+02   3.7478494e+02   1.6557903e+02   2.0529013e+02   2.2866194e+02   3.1028092e+02   3.4283742e+02   5.8254942e+01   3.1243290e+02   9.4441819e+01   1.4084226e+02   7.4399394e+01
   1.2424742e+02   2.4517085e+02   2.4230452e+02   3.0256499e+02   2.7708419e+02   3.6799391e+02   5.0189129e+02   7.0420632e+01   3.7371065e+02   3.6321637e+02   3.7472000e+02   3.8314627e+02   3.0147871e+02   4.1833590e+02   3.3030839e+02   3.1373694e+02   4.0870710e+02   4.6881182e+02   2.5868387e+02   3.4428852e+02   2.8209613e+02   4.5910779e+02   3.6660097e+02   4.1229128e+02   4.0928355e+02   4.9617893e+02   2.5700871e+02   3.1875414e+02   2.8344516e+02   4.0329148e+02   3.2470226e+02   4.3188963e+02   2.7481935e+02   4.2755348e+02   2.9972742e+02   2.2567503e+02   2.7269258e+02   2.6789072e+02   2.6500097e+02   2.7885670e+02   3.8066000e+02   3.6988397e+02   6.9185903e+02   4.5439515e+02   3.7330065e+02   3.5244821e+02   3.0381484e+02   3.9622675e+02   2.6599645e+02   2.6878674e+02   3.4660839e+02   4.3508617e+02   6.6509935e+02   2.6076592e+02   9.5180323e+01   1.3591299e+02   2.6854000e+02   2.3815132e+02   2.3803387e+02   2.6648245e+02   1.8889548e+02   1.5036352e+02   1.5420452e+02   1.8443783e+02   9.5197097e+01   4.0135810e+02   1.9931677e+02   2.4221337e+02   2.5048645e+02   2.0059141e+02   2.3516129e+02   2.9247129e+02   2.3028742e+02   1.6394668e+02   1.9150935e+02   2.2705312e+02   2.9389419e+02   4.0552427e+02   3.1797226e+02   3.7674254e+02   3.4992290e+02   2.4044359e+02   2.7821452e+02   3.5618574e+02   3.4421129e+02   2.9082406e+02   1.3370806e+02   5.8504690e+02   2.2291258e+02   3.1118022e+02   2.7196484e+02   3.8984991e+02   2.4015774e+02   2.8487448e+02   2.0659903e+02   1.9755175e+02   2.5724129e+02   4.7313360e+02   3.5149935e+02   2.8795715e+02   3.3654581e+02   4.3320988e+02   5.8327387e+02   5.5836477e+01   3.2353355e+02   2.8689506e+02   2.2137452e+02   3.2222036e+02   2.0403774e+02   2.4083279e+02   3.3685548e+02   1.4622253e+02   1.6410097e+02   2.0526354e+02   2.3390323e+02   2.4701581e+02   2.4644355e+02   2.8302065e+02   1.5018742e+02   2.2887436e+02   1.9285774e+02   1.4459654e+02   1.5490968e+02   2.0519368e+02   2.0168839e+02   1.8263396e+02   1.7575774e+02   2.9760583e+02   2.2892065e+02   3.2430183e+02   2.0253323e+02   2.2720766e+02   4.8288839e+02   2.2009506e+02   3.4250903e+02   5.1132799e+02   6.6654968e+02   6.5458929e+01   2.8924581e+02   2.3305485e+02   3.5970645e+02   4.6206477e+02   2.9146097e+02   5.0438538e+02   3.1870839e+02   2.8026688e+02   3.0018645e+02   2.7262799e+02   2.9413194e+02   3.4883106e+02   2.9353419e+02   2.7758791e+02   3.2727548e+02   3.5445377e+02   2.9491903e+02   2.9028809e+02   2.9339000e+02   4.6408686e+02   3.9281871e+02   3.2941612e+02   2.0962290e+02   2.5230759e+02   2.4076387e+02   2.4827792e+02   2.1637968e+02   3.1518769e+02   1.5461419e+02   1.8311054e+02   2.7636968e+02   3.0777204e+02   3.4777032e+02   3.1431450e+02   3.2455355e+02   4.3682507e+02   3.8815290e+02   4.7455261e+02   4.0601968e+02   4.3875036e+02   2.5795032e+02   4.3335494e+02   2.2402290e+02   3.6763559e+02   3.2393839e+02   2.2907525e+02   3.5911129e+02   3.5068206e+02   2.8726677e+02   3.2569672e+02   2.7933742e+02   4.3041043e+02   3.3610613e+02   3.4223054e+02   4.2008645e+02   2.1584792e+02   4.6334548e+02   2.4049623e+02   3.2995742e+02   5.1197857e+02   3.3190290e+02   4.0491648e+02   2.5775516e+02   2.9827894e+02   2.5363226e+02   3.8826394e+02   2.9818935e+02   3.7059517e+02   4.3820323e+02   2.9214181e+02   2.9243710e+02   2.0906665e+02   1.9456484e+02   4.6191965e+02   5.0107677e+02   2.0467225e+02   2.0773581e+02   2.0978823e+02   5.7854645e+02  -5.9097587e+01   1.8486000e+02   2.0137701e+02   1.9683129e+02   2.2075221e+02   3.8715032e+02   3.9548185e+02   2.8596645e+02   2.8738139e+02   2.7068065e+02   2.9789942e+02   8.0352258e+01   2.8764537e+02   1.4831645e+02   3.2374791e+02   1.9939710e+02   3.9233597e+02   3.8098226e+02   2.3310368e+02   3.4630710e+02   3.1819092e+02   2.4045742e+02   5.2794889e+02   2.7641226e+02   2.8963799e+02   4.9954935e+02   3.7180218e+02   2.1467032e+02   3.8243734e+02   3.4089355e+02   5.4071077e+02   1.8804065e+02   3.7714546e+02   3.0849871e+02   2.9359107e+02   1.9621516e+02   4.1433311e+02   2.6890226e+02   2.5511750e+02   2.9001194e+02   3.5375614e+02   2.9675194e+02   3.1956759e+02   3.2931097e+02   3.6782964e+02   2.4116613e+02   2.6134768e+02   1.9072097e+02   3.0695039e+02   3.0347452e+02   3.7413849e+02   2.9184871e+02   4.1758533e+02   2.8385839e+02   4.2853810e+02   2.0127774e+02   3.1485520e+02   1.5895903e+02   3.2355618e+02   2.1551323e+02   3.8546120e+02   2.8604548e+02   3.6887668e+02   1.8956258e+02   2.3954338e+02   1.9831968e+02   2.4478281e+02   2.3872387e+02   2.3457015e+02   3.7489613e+02   3.4390734e+02   1.2790903e+02   2.6886373e+02   2.6232194e+02   2.7713812e+02   3.5916742e+02   5.8728542e+01   2.9177290e+02   1.2786462e+02   1.2006226e+02   1.0283179e+02
   1.4857742e+02   2.3345445e+02   1.5930452e+02   2.6432499e+02   3.0886419e+02   4.4501151e+02   4.1678129e+02   2.5119432e+01   4.0526065e+02   3.6625237e+02   3.5617000e+02   4.2896027e+02   2.5725871e+02   4.7698350e+02   3.5030839e+02   3.1113694e+02   5.4003710e+02   3.0974542e+02   2.8313387e+02   2.9522252e+02   3.1976613e+02   3.7231419e+02   3.2438097e+02   4.6555888e+02   3.4717355e+02   5.1670773e+02   2.4734871e+02   3.1208694e+02   3.2110516e+02   4.7405868e+02   3.4937226e+02   3.8080603e+02   3.5959935e+02   3.9654108e+02   2.1694742e+02   3.4929743e+02   3.2558258e+02   2.6854952e+02   2.5933097e+02   3.1798030e+02   4.0688000e+02   3.5189637e+02   6.3985903e+02   4.5233515e+02   3.5385065e+02   2.7378421e+02   3.8225484e+02   2.8795155e+02   2.8510645e+02   3.1703794e+02   3.6049839e+02   3.6231497e+02   6.7698935e+02   2.9237472e+02   1.1251032e+02   1.2552659e+02   2.0454000e+02   3.1260132e+02   2.0291387e+02   1.9585205e+02   1.2000548e+02   1.1720472e+02   1.5620452e+02   1.5183783e+02   2.4419710e+02   4.2399810e+02   2.1986677e+02   2.1900937e+02   2.9460645e+02   2.4839181e+02   2.0416129e+02   2.3418129e+02   1.9928742e+02   1.9030668e+02   1.8328935e+02   2.3860072e+02   3.1322419e+02   3.6708787e+02   3.2131226e+02   4.1725534e+02   3.8125290e+02   3.5704719e+02   2.3055452e+02   2.8554854e+02   2.7944129e+02   3.0989566e+02   3.0725806e+02   4.8338290e+02   2.6325258e+02   4.1707302e+02   2.8196484e+02   2.9149991e+02   1.8992774e+02   2.2256288e+02   2.7859903e+02   1.6146175e+02   3.6124129e+02   3.7170360e+02   2.6727935e+02   2.8546475e+02   3.9254581e+02   2.9950988e+02   6.1627387e+02   8.5536477e+01   3.0787355e+02   3.1125786e+02   2.4081452e+02   4.2933516e+02   2.1836774e+02   2.2157639e+02   2.3874548e+02   1.9418133e+02   9.0100968e+01   2.3262354e+02   2.6179323e+02   2.3089461e+02   3.1611355e+02   2.7578705e+02   1.2018742e+02   2.2572436e+02   1.9107774e+02   1.7229894e+02   1.9767968e+02   1.8077208e+02   2.1135839e+02   2.1553036e+02   1.8541774e+02   2.6839303e+02   2.3603065e+02   2.7640303e+02   1.5565323e+02   2.0128806e+02   4.2799839e+02   3.0748626e+02   3.4628903e+02   5.6091559e+02   5.8887968e+02   5.5452529e+01   2.8846581e+02   2.0411725e+02   2.9126645e+02   4.2242997e+02   3.9868097e+02   5.4246778e+02   2.3703839e+02   2.7857048e+02   3.1584645e+02   3.1104519e+02   3.2058194e+02   2.8226506e+02   3.4553419e+02   3.5109791e+02   3.9038548e+02   3.6662497e+02   1.9136903e+02   3.7257209e+02   3.0839000e+02   4.3133686e+02   4.1281871e+02   3.4570612e+02   2.6374290e+02   2.7119799e+02   2.2165387e+02   2.6058672e+02   1.7481968e+02   3.3606249e+02   1.7839419e+02   1.5020814e+02   2.2447968e+02   3.0481324e+02   4.3221032e+02   3.5166930e+02   3.1377355e+02   4.0413747e+02   3.5515290e+02   4.5708261e+02   3.4879968e+02   4.1665796e+02   2.2972032e+02   4.5505334e+02   2.3002290e+02   3.2726559e+02   3.0771839e+02   2.2170285e+02   3.1122129e+02   3.4984326e+02   3.2826677e+02   3.3486672e+02   3.3567742e+02   3.5823323e+02   3.6432613e+02   3.7097294e+02   3.8330645e+02   1.4868032e+02   4.2478548e+02   3.3947103e+02   2.8184742e+02   4.7993737e+02   2.1979290e+02   4.4810528e+02   1.9531516e+02   2.8994414e+02   2.5763226e+02   4.2872394e+02   2.6685935e+02   3.6299157e+02   4.5620323e+02   3.3404181e+02   2.2677710e+02   2.8909945e+02   2.3234484e+02   4.1655725e+02   5.9207677e+02   2.0395225e+02   1.8961581e+02   2.1334783e+02   5.1909645e+02  -1.2221587e+01   2.0141000e+02   2.0850301e+02   1.8606129e+02   1.8361381e+02   2.4759032e+02   4.1419665e+02   2.5963645e+02   2.6759779e+02   2.6112065e+02   2.5988422e+02   1.2579226e+02   1.9901017e+02   2.0586645e+02   1.9758391e+02   1.8984710e+02   4.2142997e+02   4.4409226e+02   2.1171488e+02   3.4975710e+02   3.0391492e+02   2.4934742e+02   5.8412769e+02   3.5652226e+02   2.6722919e+02   4.5498935e+02   4.0536698e+02   2.7400032e+02   5.8058094e+02   3.4822355e+02   4.6957437e+02   2.7149065e+02   3.9046946e+02   3.2749871e+02   3.4774107e+02   1.7721516e+02   4.6740311e+02   2.4968226e+02   3.5054510e+02   3.2890194e+02   3.1709494e+02   3.1563194e+02   3.3368719e+02   3.3287097e+02   3.4409484e+02   2.8505613e+02   2.9550648e+02   2.5005097e+02   2.1775399e+02   2.5792452e+02   4.0534249e+02   2.6973871e+02   4.2624413e+02   2.0463839e+02   4.1720570e+02   1.7960774e+02   2.4646880e+02   1.1850903e+02   2.7823218e+02   1.9640323e+02   4.5821000e+02   2.6026548e+02   3.3915908e+02   1.4967258e+02   2.5306458e+02   2.3853968e+02   2.6833521e+02   2.3761387e+02   2.1565895e+02   3.7745613e+02   3.6336254e+02   1.8524903e+02   1.6093653e+02   2.4132194e+02   3.4459812e+02   3.7749742e+02   2.5152142e+01   2.3232290e+02   1.7185062e+02   1.2295226e+02   1.2105059e+02
   1.8713742e+02   2.2636965e+02   2.0230452e+02   3.2921499e+02   3.2319419e+02   3.4386511e+02   3.8589129e+02   5.4030632e+01   2.9504065e+02   4.1495997e+02   3.8828000e+02   3.6306147e+02   3.2925871e+02   4.7444350e+02   3.1108839e+02   2.9772454e+02   3.5781710e+02   5.3055302e+02   2.6313387e+02   3.6704252e+02   2.9243613e+02   3.8517059e+02   3.5460097e+02   4.1525128e+02   3.6872355e+02   4.1075373e+02   2.5667871e+02   3.2612054e+02   3.6788516e+02   3.6575628e+02   3.8237226e+02   4.1649603e+02   2.9003935e+02   3.2110588e+02   2.4750742e+02   3.2263263e+02   2.5247258e+02   2.6773832e+02   3.1233097e+02   3.2263030e+02   3.9266000e+02   3.4225397e+02   5.9507903e+02   5.4958755e+02   2.9908065e+02   3.3716581e+02   3.1425484e+02   2.9617155e+02   3.1721645e+02   2.8746914e+02   3.6993839e+02   2.8999977e+02   6.8265935e+02   2.1847112e+02   1.2651032e+02   1.6284659e+02   2.0243000e+02   2.8388012e+02   1.5714387e+02   2.5473365e+02   1.3344548e+02   1.6790952e+02   1.2287452e+02   1.7028423e+02   2.2030710e+02   4.3434930e+02   2.1197677e+02   2.2698057e+02   1.8015645e+02   2.1887781e+02   2.2805129e+02   2.1971009e+02   2.0472742e+02   1.4599148e+02   1.9395935e+02   3.2618712e+02   3.2178419e+02   4.1073307e+02   3.5331226e+02   4.1824534e+02   4.0892290e+02   3.5494359e+02   2.4699452e+02   3.2779334e+02   2.9544129e+02   3.5761566e+02   2.6248806e+02   4.4829450e+02   2.5136258e+02   4.3102422e+02   3.0974484e+02   2.3727751e+02   1.9470774e+02   2.4729048e+02   2.7492903e+02   8.4975355e+01   2.4613129e+02   4.8447240e+02   2.5727935e+02   3.1249475e+02   5.3042581e+02   3.1491948e+02   6.4838387e+02   5.2627677e+01   3.5298355e+02   1.9397906e+02   2.3692452e+02   3.5286636e+02   2.2870774e+02   2.3340919e+02   3.0218548e+02   1.5588613e+02   6.2100968e+01   2.8986354e+02   2.6334323e+02   3.0743061e+02   2.5144355e+02   3.2940065e+02   9.6187419e+01   1.9886436e+02   1.4474774e+02   1.7922534e+02   1.6501968e+02   1.7171488e+02   2.6224839e+02   1.8700916e+02   1.7797774e+02   2.8386823e+02   1.7303065e+02   2.6944303e+02   1.4398323e+02   1.9078166e+02   5.4110839e+02   3.3621746e+02   2.2373903e+02   4.6515959e+02   6.7109968e+02   9.5984929e+01   3.2490581e+02   2.5720205e+02   2.9348645e+02   5.5458237e+02   3.3746097e+02   5.3303538e+02   2.8414839e+02   2.6158168e+02   2.7607645e+02   2.2444679e+02   3.0913194e+02   3.2163106e+02   3.1498419e+02   3.3999191e+02   3.0383548e+02   3.9465897e+02   1.5136903e+02   3.7533209e+02   4.1083000e+02   4.7547166e+02   3.4948871e+02   2.7999252e+02   2.5618290e+02   2.2491279e+02   2.5610387e+02   2.5205072e+02   1.5059968e+02   3.3389009e+02   1.4005419e+02   6.5825342e+01   2.3470968e+02   2.8421484e+02   4.0544032e+02   3.1926090e+02   2.4088355e+02   3.7662867e+02   3.9037290e+02   3.7614501e+02   3.3890968e+02   3.8833916e+02   2.6117032e+02   3.6597734e+02   2.9669290e+02   2.7226199e+02   2.7893839e+02   2.2133525e+02   3.4756129e+02   2.3649606e+02   2.7415677e+02   3.0730552e+02   2.8933742e+02   4.0727043e+02   3.4243613e+02   3.3572414e+02   4.4541645e+02   1.5393152e+02   4.6578548e+02   4.8930103e+02   3.4106742e+02   4.0386977e+02   2.5045290e+02   3.5776248e+02   2.0953516e+02   3.9935654e+02   2.5518226e+02   4.6313994e+02   3.4307935e+02   3.7456397e+02   3.7842323e+02   3.8359421e+02   2.4888710e+02   2.2877065e+02   2.6067484e+02   4.6018085e+02   7.4084677e+02   1.7505065e+02   1.8861581e+02   3.1442783e+02   5.1598645e+02  -3.8972787e+01   2.0219000e+02   2.0688061e+02   2.0339129e+02   2.5722741e+02   2.3848032e+02   3.4681545e+02   2.3485645e+02   3.3791019e+02   3.1590065e+02   2.6016182e+02   1.1090226e+02   2.5665137e+02   2.5331645e+02   2.8467791e+02   2.3817710e+02   3.7111357e+02   3.7087226e+02   2.6069248e+02   3.3130710e+02   3.4283092e+02   2.0923742e+02   5.9777649e+02   3.7385226e+02   2.3628279e+02   4.1876935e+02   5.1538458e+02   3.1544032e+02   4.7271574e+02   4.4133355e+02   3.8845557e+02   2.2171065e+02   3.3401186e+02   2.4238871e+02   3.7465987e+02   1.8721516e+02   5.0605311e+02   2.2212226e+02   2.6141990e+02   2.2035194e+02   4.0510894e+02   2.5588194e+02   3.0171719e+02   3.1498097e+02   4.0141604e+02   2.5905613e+02   2.9902648e+02   2.4294097e+02   1.2877279e+02   2.5303452e+02   4.0439369e+02   2.5795871e+02   4.6207653e+02   1.9629839e+02   4.3909290e+02   1.8482774e+02   2.3639120e+02   1.5984903e+02   2.9537498e+02   1.7440323e+02   4.2864000e+02   2.5860548e+02   3.4918188e+02   2.2656258e+02   1.7914338e+02   2.2386968e+02   2.4395881e+02   2.1883387e+02   2.3671135e+02   4.0489613e+02   3.4027734e+02   1.5635903e+02   2.0224773e+02   2.7143194e+02   2.7952932e+02   4.6349742e+02   4.8712142e+01   2.4221290e+02   1.4327942e+02   1.0050226e+02   1.3039659e+02
   1.3468742e+02   3.0667565e+02   1.3753452e+02   3.8461659e+02   3.4630419e+02   3.6134631e+02   4.0956129e+02   9.3027032e+01   3.6804065e+02   4.3811997e+02   3.6806000e+02   4.5945907e+02   2.6191871e+02   4.4950070e+02   3.3241839e+02   2.9456814e+02   3.7825710e+02   4.0324782e+02   3.1413387e+02   3.4918252e+02   2.8976613e+02   3.2471419e+02   3.5660097e+02   3.3709128e+02   4.0772355e+02   4.8697373e+02   2.6256871e+02   3.1419934e+02   3.8888516e+02   4.7652628e+02   2.8937226e+02   4.5093603e+02   2.7659935e+02  -1.3038916e+01   3.1061742e+02   2.1780383e+02   1.9436258e+02   3.4160712e+02   2.9744097e+02   3.4282150e+02   2.9399000e+02   4.3614757e+02   7.4018903e+02   4.4708875e+02   3.6574065e+02   3.7283301e+02   3.6336484e+02   2.9135275e+02   2.6121645e+02   2.8605914e+02   2.5604839e+02   5.3133097e+02   6.0576935e+02   1.7784232e+02   1.1151032e+02   1.2904659e+02   2.8199000e+02   2.3196532e+02   1.5147387e+02   2.1274725e+02   1.7867548e+02   1.8173112e+02   1.7487452e+02   1.1090423e+02   1.9242710e+02   4.0324970e+02   2.0464677e+02   2.5300697e+02   2.3715645e+02   1.9920781e+02   2.5749129e+02   2.4391489e+02   2.3417742e+02   1.5207548e+02   1.9817935e+02   3.0729952e+02   3.5511419e+02   3.6828667e+02   3.1542226e+02   4.8372654e+02   3.2503290e+02   2.8954479e+02   2.8833452e+02   3.3848614e+02   3.0577129e+02   3.2711926e+02   1.8236806e+02   5.6159410e+02   2.9425258e+02   3.4347302e+02   3.3929484e+02   2.7802351e+02   2.1470774e+02   2.0758048e+02   2.2370903e+02   1.1107295e+02   2.8768129e+02   3.5358840e+02   2.6016935e+02   2.3392355e+02   4.2920581e+02   3.0234708e+02   6.1716387e+02   6.0685277e+01   2.9876355e+02   3.3965666e+02   2.3515452e+02   2.6245796e+02   2.0992774e+02   2.1158159e+02   1.8196548e+02   2.4983373e+02   1.0021097e+02   2.6003474e+02   1.9090323e+02   2.4856581e+02   2.1944355e+02   2.7529065e+02   1.3485742e+02   2.0777076e+02   2.0985774e+02   1.4445654e+02   1.7379968e+02   1.6390248e+02   2.2724839e+02   1.9403916e+02   2.2397774e+02   2.7863823e+02   2.2436065e+02   2.5589663e+02   2.4420323e+02   2.2220406e+02   4.6699839e+02   3.3392626e+02   3.4939903e+02   4.6288679e+02   5.6887968e+02   9.8492529e+01   2.6557581e+02   2.7172845e+02   3.9604645e+02   4.2948757e+02   3.6512097e+02   3.6227258e+02   1.7614839e+02   3.8889168e+02   2.9107645e+02   3.3280679e+02   2.9636194e+02   3.4809266e+02   3.0231419e+02   2.8900551e+02   2.7171548e+02   3.2378857e+02   1.8169903e+02   4.1267569e+02   3.8317000e+02   3.8879446e+02   2.9481871e+02   3.4569612e+02   2.6385290e+02   2.8896919e+02   1.4154387e+02   3.7666552e+02   1.6393968e+02   2.8738289e+02   1.5094419e+02   1.0462414e+02   2.4914968e+02   2.9861964e+02   4.0544032e+02   3.5714090e+02   3.8510355e+02   3.3398107e+02   3.9226290e+02   3.7477381e+02   3.6079968e+02   4.9258796e+02   2.1739032e+02   3.8181974e+02   2.2491290e+02   3.8089439e+02   3.2882839e+02   2.5368405e+02   3.6156129e+02   3.0014606e+02   2.9748677e+02   2.7098912e+02   2.6100742e+02   3.4875683e+02   2.8843613e+02   3.6282414e+02   3.5541645e+02   2.1291152e+02   4.9222548e+02   3.7085583e+02   4.2506742e+02   4.4591977e+02   2.5934290e+02   3.2205128e+02   2.4431516e+02   2.9668414e+02   3.1641226e+02   3.7879154e+02   4.8463935e+02   2.6323917e+02   4.2809323e+02   3.5740061e+02   2.5121710e+02   2.7903425e+02   1.8589484e+02   3.5849325e+02   6.6629677e+02   1.4867465e+02   1.6795581e+02   2.7719063e+02   6.5554645e+02  -2.9587587e+01   2.2008000e+02   2.0555941e+02   1.8828129e+02   2.3020621e+02   2.6393032e+02   4.3611945e+02   2.8919645e+02   3.4379299e+02   3.2734065e+02   2.8880662e+02   1.0513226e+02   3.2566297e+02   2.5242645e+02   3.2618911e+02   2.3884710e+02   3.0417997e+02   4.7454226e+02   1.8816888e+02   2.6752710e+02   3.5404332e+02   2.7478742e+02   5.2520249e+02   3.4063226e+02   3.4083039e+02   4.4598935e+02   5.0297698e+02   2.4800032e+02   5.1244094e+02   4.4689355e+02   3.8401077e+02   1.6526065e+02   3.8596786e+02   2.9016871e+02   2.5316747e+02   1.6209516e+02   4.9661271e+02   2.3146226e+02   3.6978270e+02   2.5435194e+02   3.6449894e+02   2.9825194e+02   3.2082759e+02   4.2276097e+02   3.1568364e+02   2.7950613e+02   2.9861048e+02   2.1449097e+02   1.5626879e+02   2.2536452e+02   4.2849729e+02   3.1851871e+02   4.9212173e+02   1.8974839e+02   3.9261690e+02   1.6716774e+02   2.0891400e+02   1.6228903e+02   3.0450978e+02   2.0796323e+02   4.4806520e+02   2.7326548e+02   4.2677908e+02   2.2545258e+02   1.5245218e+02   2.4542968e+02   2.0101401e+02   2.2950387e+02   2.6785775e+02   2.9289613e+02   3.4679734e+02   1.5057903e+02   2.7938013e+02   2.9343194e+02   2.3398932e+02   3.5194742e+02   8.1076142e+01   2.7399290e+02   1.4273702e+02   1.2673226e+02   1.5163819e+02
   2.3746742e+02   2.1356325e+02   2.0364452e+02   3.5988779e+02   3.5997419e+02   3.1948271e+02   4.0445129e+02   9.6875832e+01   3.9715065e+02   3.6212117e+02   2.9895000e+02   4.4042787e+02   1.9747871e+02   4.8576590e+02   3.3741839e+02   2.5761814e+02   4.1303710e+02   4.2746542e+02   2.9791387e+02   3.4226012e+02   3.3143613e+02   5.0871059e+02   3.4272097e+02   3.6031168e+02   3.8828355e+02   5.1229893e+02   3.3611871e+02   3.2354534e+02   3.6688516e+02   4.5594628e+02   2.8559226e+02   5.3323843e+02   3.1170935e+02   2.3148228e+02   2.9294742e+02   2.5855743e+02   2.1547258e+02   3.5646832e+02   3.0066097e+02   2.3511390e+02   3.1055000e+02   5.4260277e+02   5.5296903e+02   4.9695635e+02   4.1141065e+02   2.2184941e+02   3.1214484e+02   3.8512035e+02   2.4421645e+02   3.2119914e+02   2.7927839e+02   5.3381257e+02   7.2109935e+02   2.6528592e+02   1.5629032e+02   1.5757419e+02   2.8521000e+02   1.8703772e+02   1.9036387e+02   1.8174605e+02   1.7344548e+02   1.5903952e+02   1.8376452e+02   1.5107303e+02   1.0808710e+02   3.8165690e+02   1.5342677e+02   2.4588457e+02   3.0571645e+02   1.9428301e+02   2.6027129e+02   2.8924249e+02   2.5084742e+02   1.5696188e+02   2.1450935e+02   2.0588312e+02   3.1178419e+02   4.2764307e+02   3.3664226e+02   3.0279894e+02   3.8870290e+02   3.1934119e+02   2.2299452e+02   3.9704334e+02   3.8966129e+02   3.8807806e+02   2.5325806e+02   4.6037290e+02   2.8147258e+02   3.2261542e+02   2.6163484e+02   3.8856631e+02   1.8870774e+02   2.3877048e+02   2.5770903e+02   1.0402295e+02   2.5179129e+02   5.1845960e+02   3.2738935e+02   2.8121595e+02   3.7142581e+02   3.0596948e+02   5.8116387e+02   7.7455277e+01   3.3009355e+02   3.3215026e+02   2.8870452e+02   2.5783396e+02   2.4492774e+02   1.7956159e+02   2.8785548e+02   1.9647253e+02   9.2100968e+01   2.4368354e+02   2.2956323e+02   2.9724301e+02   2.3356355e+02   3.2850105e+02   1.2985742e+02   2.1639076e+02   1.7585774e+02   2.0562654e+02   1.4012968e+02   1.6559608e+02   2.1168839e+02   1.3850396e+02   2.4519774e+02   2.0561063e+02   2.1481065e+02   3.0921063e+02   3.0742323e+02   8.0706465e+01   4.2277839e+02   3.0479386e+02   3.1628903e+02   5.8597559e+02   5.6898968e+02   1.0326373e+02   2.8002581e+02   2.9168245e+02   3.7848645e+02   3.6956237e+02   3.3668097e+02   3.5442778e+02   2.9914839e+02   4.1927168e+02   2.8351645e+02   2.6785159e+02   3.0313194e+02   4.5055106e+02   3.1820419e+02   2.5561431e+02   3.2271548e+02   3.1203857e+02   2.1280903e+02   4.0285689e+02   3.1872000e+02   3.8895046e+02   3.4781871e+02   3.4045612e+02   2.3840290e+02   3.2078519e+02   1.9565387e+02   2.4188672e+02   2.5259968e+02   2.8884009e+02   1.8083419e+02   1.0101294e+02   2.1636968e+02   2.7168204e+02   3.9833032e+02   3.0604970e+02   3.1921355e+02   2.5459227e+02   3.7304290e+02   4.5576141e+02   3.8057968e+02   5.2356556e+02   2.6361032e+02   3.4423214e+02   2.8513290e+02   3.5218679e+02   3.4004839e+02   2.3878645e+02   3.3556129e+02   3.5322606e+02   2.1360677e+02   3.5103952e+02   3.0133742e+02   4.3853043e+02   3.3477613e+02   4.2811694e+02   3.3352645e+02   1.3366272e+02   5.5367548e+02   4.2826983e+02   3.6762742e+02   4.7085497e+02   2.6145290e+02   4.0400248e+02   2.3931516e+02   3.6897414e+02   2.8707226e+02   2.9080874e+02   4.7696935e+02   2.7585277e+02   3.5087323e+02   4.1590821e+02   2.5321710e+02   3.2953425e+02   1.9756484e+02   4.1667965e+02   6.9229677e+02   1.9326465e+02   1.6373581e+02   3.1563823e+02   4.8732645e+02  -6.5459987e+01   2.5586000e+02   1.4425701e+02   1.6450129e+02   2.1466861e+02   2.9026032e+02   5.1289305e+02   2.8174645e+02   2.9693899e+02   3.1034065e+02   3.4372662e+02   1.2135226e+02   3.1847537e+02   2.5008645e+02   2.4048631e+02   2.0517710e+02   3.1220357e+02   4.9221226e+02   1.9064528e+02   2.6763710e+02   3.8425452e+02   2.8634742e+02   5.6782769e+02   3.0519226e+02   2.1988559e+02   4.3265935e+02   5.0582338e+02   2.6278032e+02   3.9992854e+02   4.0278355e+02   4.5698957e+02   1.7471065e+02   3.6955186e+02   3.0505871e+02   3.0719627e+02   1.6676516e+02   4.3146911e+02   4.0035226e+02   2.2027150e+02   2.8946194e+02   3.6714014e+02   3.4825194e+02   2.8357759e+02   3.4242097e+02   3.4744084e+02   2.0827613e+02   3.0519888e+02   2.4660097e+02   1.8091999e+02   2.4714452e+02   4.3353489e+02   3.5895871e+02   4.3176653e+02   2.0229839e+02   3.8517290e+02   2.3338774e+02   3.4461640e+02   1.9462903e+02   2.6259258e+02   2.0729323e+02   4.7877880e+02   2.4293548e+02   3.1654548e+02   2.4778258e+02   1.3488578e+02   1.9475968e+02   2.1517761e+02   2.4994387e+02   2.9833255e+02   3.4234613e+02   3.6228134e+02   1.4490903e+02   3.0394373e+02   3.0877194e+02   2.2998212e+02   2.9194742e+02   3.1106142e+01   2.9599290e+02   1.3052702e+02   1.4661226e+02   1.0248779e+02
   2.2468742e+02   2.0402565e+02   1.7019452e+02   3.9545379e+02   3.6208419e+02   3.1031391e+02   3.7112129e+02   5.5882232e+01   3.4437065e+02   3.0645357e+02   4.0695000e+02   4.4267787e+02   2.9191871e+02   4.2188070e+02   3.0997839e+02   3.2770334e+02   3.9648710e+02   4.2534942e+02   2.6924387e+02   3.2577372e+02   2.7665613e+02   4.1887299e+02   2.6105097e+02   4.1517528e+02   3.9506355e+02   4.6920653e+02   3.0211871e+02   3.1203534e+02   3.6032516e+02   4.2659108e+02   2.9726226e+02   5.8330483e+02   4.1892935e+02   3.5257468e+02   2.7383742e+02   2.8830623e+02   2.7724258e+02   3.1430672e+02   3.4655097e+02   2.1100270e+02   3.4788000e+02   3.3005637e+02   5.7407903e+02   5.5781755e+02   4.8108065e+02   2.5460581e+02   2.9425484e+02   3.7133155e+02   2.2777645e+02   3.1595434e+02   2.5071839e+02   4.7220737e+02   6.7432935e+02   2.7246752e+02   1.2651032e+02   1.4017659e+02   2.8265000e+02   2.2768252e+02   1.6803387e+02   1.7208245e+02   1.5744548e+02   1.4887952e+02   1.3720452e+02   1.5524783e+02   9.9647097e+01   4.0100210e+02   2.8631677e+02   2.1347337e+02   3.3826645e+02   1.8767901e+02   2.7527129e+02   3.1860249e+02   2.5961742e+02   2.0815028e+02   2.1750935e+02   2.2619312e+02   3.6767419e+02   3.2384187e+02   2.8197226e+02   3.6051254e+02   3.4436290e+02   2.9832839e+02   2.5433452e+02   4.2453614e+02   3.0655129e+02   3.0139686e+02   2.5425806e+02   4.3295290e+02   2.8680258e+02   3.5073902e+02   2.9751484e+02   4.0980591e+02   1.7637774e+02   2.4575688e+02   3.1970903e+02   1.5061295e+02   3.5868129e+02   3.8801840e+02   2.9171935e+02   3.3039955e+02   3.4209581e+02   2.9198588e+02   5.7483387e+02   1.0185168e+02   3.7898355e+02   2.6956906e+02   3.0281452e+02   2.1904516e+02   1.9203774e+02   2.7946279e+02   3.4274548e+02   1.8230133e+02   1.8143097e+02   2.2253714e+02   2.3479323e+02   2.9171461e+02   2.4867355e+02   3.4895225e+02   1.5707742e+02   2.9032316e+02   1.5640774e+02   1.7429254e+02   1.5167968e+02   1.8323208e+02   2.1757839e+02   1.8203276e+02   2.3297774e+02   1.9780823e+02   2.1369065e+02   3.1264023e+02   2.5220323e+02   1.7790406e+02   4.5299839e+02   2.5982626e+02   3.3884903e+02   5.8140079e+02   3.7932968e+02   1.9409653e+02   3.0957581e+02   2.2264845e+02   3.3815645e+02   4.0289877e+02   1.8112097e+02   4.9054258e+02   3.4847839e+02   2.8732528e+02   3.2640645e+02   3.0242039e+02   2.8858194e+02   3.5904506e+02   2.7053419e+02   2.8376791e+02   3.8871548e+02   3.5597857e+02   1.7458903e+02   3.8324449e+02   3.6295000e+02   3.4697206e+02   3.3792871e+02   3.1002732e+02   2.8018290e+02   2.5466279e+02   1.4887387e+02   2.9396912e+02   2.3470968e+02   3.0227129e+02   2.5416419e+02   8.1366542e+01   2.3625968e+02   2.7165084e+02   3.6466032e+02   2.9929330e+02   3.7588355e+02   3.0616867e+02   4.0481290e+02   4.1576981e+02   3.5234968e+02   4.9149396e+02   2.4406032e+02   5.3146614e+02   2.6836290e+02   2.4419839e+02   3.3049839e+02   2.0121045e+02   4.0522129e+02   3.6077326e+02   2.5260677e+02   3.0613952e+02   3.2755742e+02   3.9232283e+02   3.5910613e+02   3.9517054e+02   3.2175645e+02   1.4538432e+02   5.1345548e+02   1.6848743e+02   3.9218742e+02   4.0966017e+02   3.1812290e+02   4.2301888e+02   1.9964516e+02   3.1025774e+02   2.6118226e+02   4.0487994e+02   3.8318935e+02   2.5035517e+02   4.2387323e+02   3.8906821e+02   2.1466710e+02   2.8084825e+02   2.3012484e+02   4.3362485e+02   6.5929677e+02   1.7401465e+02   1.4395581e+02   3.2067063e+02   6.8698645e+02  -4.5652787e+01   2.4597000e+02   1.4948821e+02   1.8172129e+02   2.4051101e+02   2.9493032e+02   2.9685945e+02   3.0441645e+02   2.7823539e+02   2.7957065e+02   2.6973822e+02   1.2168226e+02   2.8855897e+02   2.6208645e+02   2.1797631e+02   2.2828710e+02   2.8135477e+02   4.3098226e+02   2.2754368e+02   2.5552710e+02   3.4422332e+02   2.7900742e+02   6.0075489e+02   2.8041226e+02   1.8453799e+02   4.6954935e+02   3.6932218e+02   3.4100032e+02   4.1889094e+02   4.0278355e+02   4.4264957e+02   2.0938065e+02   3.4565826e+02   2.9149871e+02   3.0317107e+02   1.3587516e+02   4.0560031e+02   2.8279226e+02   2.9767630e+02   2.7868194e+02   4.2589254e+02   3.2900194e+02   3.0498759e+02   3.8509097e+02   3.4358724e+02   2.4539613e+02   2.7522928e+02   2.8305097e+02   1.9756399e+02   2.3303452e+02   4.3288369e+02   3.3440871e+02   4.0707053e+02   1.8763839e+02   3.8734570e+02   1.5905774e+02   3.6878280e+02   1.7073903e+02   2.4828378e+02   2.4974323e+02   3.9383280e+02   2.2337548e+02   3.2789028e+02   2.1400258e+02   2.4036818e+02   1.9942968e+02   2.9935401e+02   2.5827387e+02   2.2844615e+02   3.9700613e+02   3.5457854e+02   1.7713903e+02   2.1781533e+02   2.2455194e+02   3.4693972e+02   3.0505742e+02   6.9607342e+01   2.8877290e+02   7.9664619e+01   1.4139226e+02   1.4079539e+02
   1.6868742e+02   2.1750565e+02   2.1408452e+02   3.0282259e+02   3.0797419e+02   3.1686271e+02   3.6245129e+02   6.3355832e+01   3.1759065e+02   3.5670597e+02   2.9806000e+02   5.2260907e+02   2.2247871e+02   4.3098590e+02   3.1697839e+02   2.9580334e+02   3.9914710e+02   4.9301662e+02   2.6191387e+02   4.4014012e+02   3.1009613e+02   3.4275779e+02   2.9438097e+02   5.2906888e+02   3.6639355e+02   4.2850013e+02   2.9200871e+02   3.4840414e+02   3.2855516e+02   4.3324268e+02   3.5892226e+02   4.2804203e+02   3.7492935e+02   2.7420468e+02   2.4516742e+02   3.2403983e+02   2.7891258e+02   2.8284312e+02   3.1111097e+02   2.1705790e+02   3.2010000e+02   3.9849877e+02   5.9018903e+02   5.3519875e+02   4.0130065e+02   2.4343821e+02   3.3248484e+02   3.5860315e+02   2.1321645e+02   3.3500914e+02   3.2827839e+02   3.3822257e+02   6.0654935e+02   2.0377992e+02   1.6029032e+02   1.2814419e+02   2.1954000e+02   3.1329132e+02   1.9325387e+02   2.2484485e+02   1.3522548e+02   1.2854712e+02   1.8731452e+02   1.8078903e+02   2.8664710e+02   5.1726210e+02   2.4153677e+02   1.5350577e+02   2.6437645e+02   2.0859021e+02   1.7272129e+02   2.9813649e+02   2.5050742e+02   1.5198908e+02   1.9006935e+02   2.2660832e+02   3.8856419e+02   3.6139067e+02   2.9853226e+02   4.6629774e+02   3.8914290e+02   3.2463599e+02   1.6144452e+02   3.5607734e+02   3.4177129e+02   3.1934926e+02   1.7303806e+02   5.2290050e+02   2.4269258e+02   3.8404782e+02   2.5251484e+02   2.7485591e+02   1.7503774e+02   2.6663408e+02   2.6647903e+02   1.2521135e+02   3.2513129e+02   4.2604240e+02   2.8349935e+02   3.6561715e+02   4.1431581e+02   2.9620828e+02   7.3261387e+02   9.4492774e+00   3.4609355e+02   2.9920026e+02   2.5015452e+02   3.7991796e+02   1.9170774e+02   2.7070919e+02   2.3063548e+02   1.7205013e+02   1.5643097e+02   2.6564714e+02   2.6312323e+02   3.4178821e+02   2.4356355e+02   4.3159105e+02   1.2796742e+02   2.2932196e+02   1.4607774e+02   2.3366894e+02   1.7634968e+02   1.6436848e+02   2.0246839e+02   1.9091156e+02   2.2441774e+02   1.6460303e+02   2.0125065e+02   2.8085543e+02   1.0376323e+02   1.9854926e+02   5.8266839e+02   3.0645266e+02   2.9628903e+02   5.4380559e+02   6.4087968e+02   7.0842529e+01   2.7790581e+02   2.1207205e+02   3.5426645e+02   4.4315997e+02   3.1412097e+02   5.0257258e+02   2.2370839e+02   3.2897688e+02   2.5784645e+02   3.4612519e+02   2.9725194e+02   3.0502146e+02   2.2698419e+02   4.3325191e+02   3.8894548e+02   3.7985017e+02   1.8702903e+02   3.9313929e+02   2.7050000e+02   4.5069806e+02   3.7448871e+02   2.4843252e+02   2.6096290e+02   2.5986039e+02   1.5399387e+02   3.2488952e+02   2.0681968e+02   2.5017249e+02   1.1472419e+02   1.8074174e+02   1.8692968e+02   2.3459724e+02   4.2444032e+02   3.5885090e+02   3.5810355e+02   3.2103107e+02   3.1393290e+02   4.2715021e+02   2.9112968e+02   4.0905156e+02   2.5717032e+02   3.9418734e+02   3.0858290e+02   2.7153079e+02   2.7738839e+02   2.7801925e+02   3.8467129e+02   3.1585726e+02   2.6971677e+02   3.7721072e+02   2.5789742e+02   2.3034563e+02   3.8788613e+02   4.2797814e+02   3.4752645e+02   1.7209272e+02   6.1100548e+02   2.0824343e+02   3.3962742e+02   4.6720497e+02   2.4445290e+02   3.8613248e+02   2.7042516e+02   2.8415534e+02   3.0052226e+02   3.4195274e+02   4.0607935e+02   2.6074397e+02   4.6676323e+02   3.3252701e+02   2.0177710e+02   2.4098945e+02   1.8301484e+02   3.8372365e+02   7.0362677e+02   1.7724825e+02   1.6895581e+02   2.8011063e+02   5.4698645e+02  -5.7232787e+01   2.0674000e+02   1.8440661e+02   1.8283129e+02   2.4909221e+02   2.1093032e+02   3.5701945e+02   2.1374645e+02   3.1782899e+02   2.6757065e+02   3.1447822e+02   1.2924226e+02   2.0229417e+02   3.0375645e+02   1.8386271e+02   2.2495710e+02   3.9562117e+02   3.5843226e+02   2.1968768e+02   2.9052710e+02   4.2520332e+02   2.6867742e+02   5.5491129e+02   2.7808226e+02   2.2850439e+02   6.1865935e+02   3.6072338e+02   3.4689032e+02   5.4219974e+02   4.5000355e+02   4.4465197e+02   2.6060065e+02   3.8823066e+02   3.3649871e+02   2.7757107e+02   2.1254516e+02   4.6991671e+02   2.6679226e+02   3.1662630e+02   2.2901194e+02   4.0752614e+02   3.6888194e+02   3.7342719e+02   3.3831097e+02   3.0721964e+02   2.2416613e+02   3.3626768e+02   2.2316097e+02   2.2746519e+02   2.3503452e+02   3.7328369e+02   2.3884871e+02   3.7760533e+02   2.3252839e+02   3.4186450e+02   2.2160774e+02   2.5866880e+02   1.7506903e+02   2.8426738e+02   1.9551323e+02   4.5750120e+02   2.6460548e+02   2.6147188e+02   2.0845258e+02   1.5503218e+02   2.8642968e+02   2.6173401e+02   2.2494387e+02   2.3955255e+02   4.1956613e+02   3.5044374e+02   1.3379903e+02   2.2050253e+02   3.6732194e+02   2.2118812e+02   4.1738742e+02   2.2840942e+01   2.7521290e+02   1.3230942e+02   1.1628226e+02   1.0069419e+02
   2.2591742e+02   2.7515725e+02   2.3975452e+02   2.8254899e+02   3.3963419e+02   3.2332991e+02   4.6778129e+02   8.6039432e+01   2.9993065e+02   4.1845877e+02   3.0172000e+02   4.3020627e+02   3.2558871e+02   3.4151710e+02   2.8786839e+02   3.1936214e+02   3.8025710e+02   3.4452782e+02   2.7946387e+02   3.1884612e+02   3.2309613e+02   4.0071779e+02   3.4749097e+02   3.4504008e+02   3.6750355e+02   4.1230133e+02   2.7634871e+02   3.2620694e+02   3.9644516e+02   4.3492148e+02   3.2126226e+02   4.3149483e+02   2.8892935e+02   3.1786468e+02   1.9183742e+02   2.9108623e+02   2.4624258e+02   3.1189672e+02   3.9022097e+02   2.5116910e+02   3.2799000e+02   4.6231757e+02   6.5352903e+02   4.6891155e+02   3.2185065e+02   3.0301421e+02   3.7859484e+02   3.1069435e+02   2.4043645e+02   3.2883154e+02   2.5727839e+02   4.4579257e+02   6.6165935e+02   2.7004112e+02   1.8562032e+02   1.3278779e+02   2.3210000e+02   2.0472652e+02   2.1369387e+02   1.6876965e+02   1.8067548e+02   1.6213112e+02   1.6931452e+02   1.3122903e+02   1.6307097e+01   4.1544930e+02   2.3642677e+02   2.1702457e+02   2.0182645e+02   1.8881421e+02   1.5594129e+02   1.6136889e+02   2.6884742e+02   1.1041188e+02   2.1639935e+02   2.9073192e+02   3.2622419e+02   4.4270787e+02   3.2964226e+02   4.4369894e+02   3.9347290e+02   3.3317959e+02   1.9888452e+02   4.0430214e+02   3.8132129e+02   3.3774526e+02   2.3459806e+02   5.1486570e+02   3.0469258e+02   4.4941782e+02   2.8785484e+02   2.8546871e+02   2.1015774e+02   1.9071448e+02   2.5159903e+02   7.0511755e+01   3.3779129e+02   3.9624960e+02   2.8616935e+02   2.9729355e+02   4.1198581e+02   3.4928468e+02   6.1538387e+02   1.1115768e+02   3.2365355e+02   3.0621546e+02   3.2037452e+02   3.6097036e+02   2.0559774e+02   2.2170799e+02   2.9874548e+02   1.9349133e+02   1.7198097e+02   2.7674314e+02   2.2001323e+02   3.2867701e+02   2.6567355e+02   3.7915225e+02   1.2485742e+02   2.0335076e+02   2.0752774e+02   1.4075294e+02   1.8112968e+02   2.0064608e+02   2.5212839e+02   2.2337876e+02   2.5641774e+02   1.8426303e+02   2.1147065e+02   2.5192783e+02   1.3642323e+02   2.0438646e+02   4.4888839e+02   3.8870506e+02   2.4917903e+02   4.5579439e+02   5.7009968e+02   1.6861493e+02   2.8179581e+02   2.2510085e+02   3.1526645e+02   4.8772997e+02   4.1546097e+02   4.5524538e+02   2.3303839e+02   3.9423048e+02   1.9673645e+02   2.9546399e+02   2.4958194e+02   2.8094506e+02   2.9709419e+02   3.9319311e+02   2.9860548e+02   3.8496737e+02   2.2136903e+02   2.7695209e+02   3.2506000e+02   5.2755326e+02   4.3559871e+02   1.2543372e+02   1.8796290e+02   3.1026039e+02   1.9476387e+02   3.2251792e+02   1.5626968e+02   2.9921649e+02   1.6372419e+02   1.0738174e+02   2.4970968e+02   3.2101484e+02   4.3977032e+02   3.8639450e+02   3.3688355e+02   2.6205867e+02   3.3181290e+02   3.8182981e+02   3.3457968e+02   4.3746556e+02   1.9372032e+02   4.4693334e+02   2.6869290e+02   2.9761199e+02   2.9249839e+02   1.6359045e+02   3.0145129e+02   2.0962486e+02   2.2137677e+02   3.5996792e+02   2.8233742e+02   2.6794043e+02   3.5499613e+02   4.3504934e+02   4.1386645e+02   2.0512552e+02   7.2100548e+02   2.2588343e+02   3.0606742e+02   6.0243977e+02   1.8156290e+02   4.2850368e+02   2.5575516e+02   3.1243894e+02   2.6507226e+02   3.7234874e+02   2.6163935e+02   4.0429917e+02   4.5087323e+02   2.3257821e+02   2.3077710e+02   2.5910945e+02   2.9489484e+02   3.8422325e+02   6.7595677e+02   1.9446185e+02   1.8106581e+02   2.5114183e+02   5.4921645e+02  -2.1861187e+01   2.5219000e+02   1.6888061e+02   2.4306129e+02   1.6716381e+02   2.4348032e+02   3.3863545e+02   2.5108645e+02   3.3695179e+02   3.1257065e+02   3.2787822e+02   1.1824226e+02   2.2672417e+02   2.7397645e+02   2.6791511e+02   2.1439710e+02   3.3779597e+02   5.2121226e+02   2.1977528e+02   2.9941710e+02   3.7705212e+02   2.3589742e+02   5.5497369e+02   3.2841226e+02   2.5591799e+02   4.9965935e+02   3.3824338e+02   2.9400032e+02   4.3931094e+02   3.4289355e+02   4.9300077e+02   2.6438065e+02   3.2914826e+02   3.1038871e+02   2.7788987e+02   2.2321516e+02   4.8850311e+02   2.2368226e+02   3.5462510e+02   2.2646194e+02   4.1573014e+02   3.0163194e+02   3.1317719e+02   3.3609097e+02   3.9072724e+02   2.5516613e+02   3.6467768e+02   2.9649097e+02   1.7648879e+02   3.4214452e+02   3.5993489e+02   2.7640871e+02   4.5349053e+02   2.5796839e+02   3.6360930e+02   1.7260774e+02   2.4180880e+02   1.4539903e+02   2.9897098e+02   2.0029323e+02   4.2689880e+02   1.9471548e+02   5.3029308e+02   2.1245258e+02   1.9838218e+02   2.1475968e+02   1.4523761e+02   2.0261387e+02   1.9178895e+02   4.2323613e+02   3.7493014e+02   1.7602903e+02   1.9001413e+02   3.0855194e+02   2.8232972e+02   4.1049742e+02   4.9062142e+01   3.4221290e+02   1.1882942e+02   1.3928226e+02   9.7294194e+01
   1.6402742e+02   2.8287845e+02   2.0630452e+02   2.6189499e+02   3.4086419e+02   4.4367151e+02   4.1856129e+02   4.7197032e+01   3.4826065e+02   3.7492237e+02   4.4528000e+02   4.9417147e+02   3.4736871e+02   4.2655470e+02   3.0275839e+02   2.3305094e+02   4.6170710e+02   3.7424182e+02   2.9580387e+02   2.9286892e+02   2.8498613e+02   3.6853659e+02   3.3283097e+02   3.9454288e+02   3.2995355e+02   4.7063533e+02   2.3478871e+02   2.7365174e+02   4.1010516e+02   4.1748868e+02   3.3559226e+02   4.2457843e+02   3.5514935e+02   3.4867708e+02   3.0305742e+02   3.1185863e+02   2.5669258e+02   2.4506072e+02   3.5722097e+02   2.0469910e+02   4.2077000e+02   4.0556517e+02   6.4063903e+02   4.1082275e+02   3.3319065e+02   2.8054701e+02   2.7414484e+02   3.6594035e+02   3.1910645e+02   3.0764794e+02   2.7904839e+02   3.9727097e+02   6.3976935e+02   2.3923232e+02   1.6206032e+02   1.1178259e+02   2.7232000e+02   1.8761892e+02   1.8869387e+02   1.6576965e+02   1.7700548e+02   1.6897472e+02   1.6043452e+02   1.4282943e+02   1.1364710e+02   3.7021210e+02   2.1009677e+02   2.4413097e+02   2.1948645e+02   1.6118141e+02   1.7949129e+02   2.7926489e+02   8.7177419e+01   2.0227548e+02   2.0928935e+02   3.0996072e+02   3.1656419e+02   4.4148067e+02   2.7319226e+02   4.8754494e+02   3.0370290e+02   3.2881119e+02   2.7055452e+02   3.9123854e+02   2.8566129e+02   3.4228806e+02   2.6881806e+02   4.9090810e+02   3.1380258e+02   2.6024902e+02   2.7596484e+02   3.2786991e+02   1.9848774e+02   2.9798808e+02   2.4703903e+02   9.6766555e+01   3.2191129e+02   3.6030000e+02   2.5427935e+02   3.5273475e+02   3.8320581e+02   3.0580708e+02   5.5272387e+02   4.0620477e+01   3.1253355e+02   2.5110506e+02   2.6970452e+02   3.8769396e+02   2.2081774e+02   2.9216039e+02   2.1885548e+02   2.5444253e+02   1.7398097e+02   3.0969314e+02   2.4156323e+02   2.7195301e+02   2.3033355e+02   2.4375945e+02   1.2462742e+02   1.9958916e+02   1.8396774e+02   1.7541774e+02   1.6056968e+02   1.8174088e+02   2.4201839e+02   1.8974756e+02   2.3597774e+02   1.9778823e+02   2.4692065e+02   2.7664183e+02   1.6598323e+02   1.7268166e+02   5.2532839e+02   3.0592986e+02   2.8828903e+02   3.5655559e+02   6.3365968e+02   9.7090129e+01   3.1013581e+02   2.7627365e+02   2.8615645e+02   4.3838877e+02   3.5446097e+02   4.7056538e+02   2.3170839e+02   3.6288688e+02   2.7773645e+02   3.0631399e+02   3.3325194e+02   2.0936146e+02   3.4942419e+02   2.8467671e+02   1.9194548e+02   3.9717017e+02   2.5436903e+02   3.1064209e+02   3.7228000e+02   4.3133566e+02   3.7648871e+02   1.6505252e+02   1.7307290e+02   4.0201159e+02   2.2010387e+02   2.7060072e+02   1.2304968e+02   2.9698409e+02   1.6783419e+02   8.5272942e+01   2.8981968e+02   3.2447604e+02   3.8399032e+02   3.4141690e+02   4.0455355e+02   2.9442507e+02   3.6670290e+02   3.9570861e+02   3.5212968e+02   3.8862156e+02   2.3672032e+02   4.5716334e+02   2.2669290e+02   2.7242199e+02   3.1660839e+02   1.8510165e+02   3.3867129e+02   2.1597726e+02   2.8271677e+02   3.6184072e+02   2.5700742e+02   2.4907683e+02   2.9099613e+02   4.7905934e+02   2.8519645e+02   1.6085912e+02   7.6611548e+02   2.3605463e+02   3.4640742e+02   4.7866257e+02   2.9567290e+02   3.3037488e+02   2.5831516e+02   4.0001414e+02   2.8330226e+02   3.9478034e+02   2.9318935e+02   4.2611517e+02   4.0687323e+02   3.1442821e+02   2.4032710e+02   2.2212545e+02   2.3167484e+02   4.1295085e+02   6.5540677e+02   2.2988585e+02   1.5828581e+02   1.4329423e+02   5.0454645e+02  -5.1177587e+01   1.8630000e+02   2.0304181e+02   2.8039129e+02   1.6450741e+02   2.7171032e+02   3.9104705e+02   2.6941645e+02   3.6870539e+02   2.6468065e+02   3.1759942e+02   1.3879226e+02   1.8564017e+02   3.4664645e+02   2.8321151e+02   2.3450710e+02   3.4018717e+02   4.9843226e+02   1.6414768e+02   2.2552710e+02   3.7785332e+02   2.5823742e+02   5.2252649e+02   3.4219226e+02   2.3448559e+02   4.6632935e+02   3.3090978e+02   2.6178032e+02   5.1100854e+02   3.7967355e+02   5.3694837e+02   1.9326065e+02   3.8372786e+02   2.6071871e+02   3.6897347e+02   2.5487516e+02   4.4542031e+02   1.9957226e+02   3.1478390e+02   2.7090194e+02   4.0373494e+02   2.4413194e+02   2.7377719e+02   4.6109097e+02   3.2261724e+02   2.2994613e+02   2.6413528e+02   1.8638097e+02   1.9062759e+02   2.7125452e+02   4.0160609e+02   3.6251871e+02   3.9071173e+02   2.3196839e+02   4.2201930e+02   2.0971774e+02   2.5062000e+02   1.5150903e+02   2.6182218e+02   2.0518323e+02   4.8017760e+02   2.3660548e+02   3.8805188e+02   1.9956258e+02   1.9741338e+02   2.5319968e+02   7.5282413e+01   2.0805387e+02   1.7779375e+02   3.6912613e+02   3.5102894e+02   1.5202903e+02   2.5848413e+02   2.6577194e+02   3.3131212e+02   4.0227742e+02   3.8939742e+01   2.6988290e+02   1.2473582e+02   1.3128226e+02   1.6449419e+02
   2.0635742e+02   1.6405205e+02   2.1486452e+02   3.1810019e+02   3.4686419e+02   3.3353151e+02   3.2701129e+02   5.9631032e+01   2.9104065e+02   3.6149997e+02   4.0328000e+02   4.2408147e+02   3.6491871e+02   3.9359070e+02   3.1130839e+02   3.0425694e+02   5.7070710e+02   3.5485182e+02   3.1813387e+02   2.4620252e+02   2.6054613e+02   3.4172179e+02   3.3905097e+02   3.4049528e+02   4.1228355e+02   4.3060893e+02   2.3411871e+02   3.0670534e+02   3.1666516e+02   3.5330388e+02   3.2226226e+02   4.2286483e+02   3.7159935e+02   2.7603108e+02   2.8794742e+02   2.5172743e+02   2.9147258e+02   3.4216832e+02   3.0277097e+02   1.8061510e+02   3.1222000e+02   3.2024917e+02   5.4274903e+02   3.6632395e+02   3.6885065e+02   2.4614421e+02   2.8514484e+02   3.5139035e+02   1.9410645e+02   3.2298794e+02   1.6749839e+02   3.9619497e+02   6.3309935e+02   1.3376592e+02   1.5795032e+02   1.1677139e+02   2.3265000e+02   3.0068252e+02   1.0236387e+02   1.4655605e+02   1.5733548e+02   1.7043832e+02   1.3776452e+02   1.4520303e+02   1.5830710e+02   4.5086930e+02   2.1886677e+02   2.0153937e+02   2.0437645e+02   1.6228021e+02   2.0960129e+02   2.6562609e+02   2.0172742e+02   9.2341484e+01   2.0828935e+02   3.2604072e+02   3.2156419e+02   4.1420067e+02   3.5008226e+02   4.8561374e+02   2.6081290e+02   3.3401239e+02   2.4499452e+02   4.3106334e+02   3.0577129e+02   3.2311926e+02   1.7581806e+02   5.7478810e+02   3.5103258e+02   2.9149062e+02   2.3451484e+02   3.1951591e+02   2.4903774e+02   2.2060408e+02   2.8381903e+02   1.1271415e+02   2.9891129e+02   4.5692000e+02   3.0571935e+02   3.1761955e+02   3.7820581e+02   3.5198708e+02   7.3605387e+02   6.7174077e+01   3.5709355e+02   2.6843026e+02   2.9292452e+02   2.7316636e+02   2.2359774e+02   1.7926799e+02   2.2641548e+02   2.9827773e+02   1.4443097e+02   2.5894714e+02   2.2467323e+02   2.5030421e+02   2.5733355e+02   3.0748945e+02   8.7517419e+01   1.9877796e+02   1.9029774e+02   1.9180134e+02   1.7245968e+02   1.7322968e+02   1.6246839e+02   2.0322156e+02   1.8586774e+02   3.7257703e+02   2.6525065e+02   2.4206543e+02   1.4576323e+02   1.7929926e+02   4.4599839e+02   3.3504626e+02   2.5761903e+02   3.7744919e+02   5.7998968e+02   1.2749373e+02   2.6024581e+02   2.2815485e+02   3.9026645e+02   4.4772997e+02   3.7668097e+02   4.5589778e+02   2.3314839e+02   3.7277168e+02   3.2207645e+02   2.6976679e+02   2.2647194e+02   3.8357386e+02   3.0542419e+02   2.4908671e+02   3.0649548e+02   3.1733617e+02   1.8013903e+02   3.2791049e+02   3.1661000e+02   4.7134926e+02   3.2259871e+02   3.4592372e+02   2.0540290e+02   3.6097519e+02   2.5365387e+02   2.5358672e+02   1.8037968e+02   1.8095769e+02   1.7105419e+02   1.3834534e+02   2.2047968e+02   3.0647324e+02   4.1955032e+02   3.2235210e+02   3.6410355e+02   2.7900107e+02   3.7137290e+02   3.8544501e+02   3.9612968e+02   4.8799156e+02   2.6706032e+02   3.5584614e+02   2.5902290e+02   2.3294559e+02   2.4738839e+02   2.5352925e+02   5.3145129e+02   2.3255486e+02   2.9071677e+02   2.7553072e+02   2.2411742e+02   2.9726803e+02   3.1255613e+02   4.1178454e+02   1.8275645e+02   1.5294432e+02   6.6467548e+02   2.1427983e+02   3.6840742e+02   5.5756257e+02   1.8623290e+02   4.2213008e+02   2.6142516e+02   3.2476534e+02   3.1752226e+02   3.4459274e+02   3.0941935e+02   3.7592677e+02   4.1998323e+02   3.1859941e+02   2.5954710e+02   2.6558785e+02   2.7345484e+02   3.7626845e+02   6.6662677e+02   1.5498825e+02   1.5295581e+02   2.7039063e+02   5.7776645e+02  -5.4805187e+01   2.6930000e+02   1.6551181e+02   2.5150129e+02   1.8170861e+02   2.5826032e+02   3.9968305e+02   3.1585645e+02   3.0799019e+02   3.4523065e+02   2.8915542e+02   1.5713226e+02   2.5828297e+02   3.2375645e+02   3.3026271e+02   2.1195710e+02   2.6121117e+02   3.9721226e+02   1.8780528e+02   2.5097710e+02   3.2303732e+02   2.3867742e+02   5.7298129e+02   3.1874226e+02   2.5314159e+02   5.1876935e+02   3.8838458e+02   2.5878032e+02   4.3601854e+02   3.6189355e+02   4.9959077e+02   1.8493065e+02   3.2161426e+02   3.3282871e+02   3.0964467e+02   2.1876516e+02   4.3163911e+02   2.3479226e+02   3.1762630e+02   2.2935194e+02   3.7583894e+02   3.3150194e+02   3.3653759e+02   2.6620097e+02   4.3465844e+02   2.7272613e+02   2.2393288e+02   2.8427097e+02   1.6923639e+02   3.0492452e+02   3.1391249e+02   3.0607871e+02   3.4566693e+02   2.0707839e+02   3.5001050e+02   1.9871774e+02   2.4117000e+02   2.2184903e+02   2.0419498e+02   1.9551323e+02   4.4372120e+02   2.6349548e+02   3.9612068e+02   1.6156258e+02   1.7389338e+02   2.9642968e+02   1.0470401e+02   2.1794387e+02   2.7211255e+02   2.9289613e+02   3.3123734e+02   1.4357903e+02   2.9416013e+02   2.6021194e+02   2.6942692e+02   3.4983742e+02   4.0474942e+01   3.2066290e+02   1.2489342e+02   1.1961226e+02   8.6317794e+01
   1.7068742e+02   2.0201565e+02   2.2219452e+02   2.4984379e+02   3.1330419e+02   3.1787631e+02   3.5423129e+02   7.6123432e+01   3.1348065e+02   3.7526477e+02   4.5528000e+02   4.1981147e+02   3.1569871e+02   3.6686830e+02   2.8441839e+02   3.1251814e+02   4.1314710e+02   3.2601662e+02   2.8224387e+02   2.2351372e+02   2.3243613e+02   3.9163059e+02   2.6327097e+02   3.5499768e+02   3.7639355e+02   4.6981013e+02   2.5578871e+02   2.8385174e+02   2.8977516e+02   4.2656508e+02   2.9992226e+02   4.6598203e+02   3.8237935e+02   2.7382868e+02   2.5950742e+02   2.7123263e+02   2.5802258e+02   2.2162432e+02   2.6555097e+02   2.9092270e+02   3.5999000e+02   2.8830757e+02   5.7852903e+02   4.6435155e+02   2.8419065e+02   3.0746701e+02   3.7681484e+02   2.4983675e+02   1.8743645e+02   2.7896154e+02   2.4138839e+02   4.1628377e+02   5.9454935e+02   2.7618992e+02   1.3895032e+02   1.1174139e+02   2.1832000e+02   2.5227892e+02   1.3191387e+02   1.8642205e+02   1.3567548e+02   1.4962112e+02   1.6698452e+02   1.0019543e+02   1.1453710e+02   3.8925090e+02   2.2486677e+02   1.6638937e+02   2.6360645e+02   1.9598181e+02   2.8672129e+02   2.7890649e+02   2.1228742e+02   1.2404668e+02   1.9695935e+02   2.6472712e+02   3.0278419e+02   3.6670307e+02   3.5631226e+02   4.0611534e+02   3.1114290e+02   3.1098599e+02   1.7044452e+02   4.3491734e+02   2.6277129e+02   3.5300926e+02   2.3936806e+02   5.3714410e+02   2.5247258e+02   3.5226542e+02   2.9740484e+02   3.6670471e+02   2.2248774e+02   2.5517808e+02   2.6147903e+02   9.4161355e+01   3.3335129e+02   3.7882480e+02   2.6604935e+02   2.7123315e+02   4.3165581e+02   2.7304108e+02   5.4461387e+02   4.9929277e+01   3.1553355e+02   3.1597506e+02   2.7481452e+02   2.4661516e+02   1.9836774e+02   1.9750639e+02   2.4496548e+02   2.2812373e+02   1.1187097e+02   2.8032194e+02   1.4934323e+02   2.0033061e+02   2.5989355e+02   3.0717465e+02   1.1840742e+02   2.0919676e+02   1.4374774e+02   2.2441534e+02   1.6434968e+02   2.0132848e+02   1.9712839e+02   1.2833876e+02   2.1153774e+02   3.3396343e+02   2.3047065e+02   2.9384783e+02   1.5509323e+02   1.8344286e+02   4.4132839e+02   3.4775986e+02   3.0673903e+02   4.7307959e+02   5.4643968e+02   9.5617729e+01   2.8490581e+02   2.1896205e+02   3.3104645e+02   5.2457757e+02   3.4512097e+02   3.4598258e+02   3.0170839e+02   2.9628688e+02   3.0395645e+02   2.4543639e+02   3.6925194e+02   4.1159146e+02   3.1875419e+02   2.7335031e+02   3.3005548e+02   3.4378137e+02   2.2625903e+02   3.4856089e+02   2.2883000e+02   4.0659166e+02   2.7437871e+02   2.4566132e+02   1.7185290e+02   3.8098919e+02   2.0454387e+02   3.0428552e+02   1.7193968e+02   2.7985289e+02   1.7594419e+02   1.1129414e+02   2.5314968e+02   2.9707964e+02   3.6710032e+02   3.0909810e+02   3.5477355e+02   3.6662747e+02   3.4404290e+02   3.9830141e+02   3.3201968e+02   5.0045036e+02   2.3861032e+02   3.7367214e+02   2.4224290e+02   3.2761799e+02   3.2227839e+02   1.9753805e+02   5.6522129e+02   1.8808326e+02   2.3571677e+02   3.4371072e+02   2.6533742e+02   3.4041043e+02   3.8410613e+02   4.6672054e+02   2.7630645e+02   1.3035032e+02   6.8011548e+02   1.8571463e+02   3.6973742e+02   4.9023617e+02   2.7790290e+02   3.1601648e+02   2.1697516e+02   3.3421134e+02   2.2796226e+02   3.6720754e+02   2.8452935e+02   3.4124797e+02   4.1687323e+02   3.4107821e+02   2.0166710e+02   3.2788825e+02   2.3689484e+02   3.3930325e+02   5.8840677e+02   1.3801585e+02   2.0528581e+02   2.8287423e+02   5.5454645e+02  -3.6837587e+01   2.9874000e+02   1.5993661e+02   2.7572129e+02   1.5632101e+02   2.9737032e+02   4.4621425e+02   3.1708645e+02   3.0289179e+02   2.9534065e+02   2.6069662e+02   1.2224226e+02   2.3607417e+02   3.1042645e+02   2.0877911e+02   2.1995710e+02   2.8146117e+02   4.4465226e+02   2.0667008e+02   3.9841710e+02   2.8124212e+02   2.5611742e+02   6.0769609e+02   3.3452226e+02   2.4098919e+02   5.4276935e+02   3.8512458e+02   2.5233032e+02   4.3076454e+02   5.1667355e+02   4.2109837e+02   1.7582065e+02   4.1957306e+02   3.0593871e+02   2.7912587e+02   2.1476516e+02   4.7095911e+02   2.0790226e+02   4.0855750e+02   2.7346194e+02   3.3242014e+02   3.7188194e+02   3.7230719e+02   3.6987097e+02   4.1058484e+02   2.6539613e+02   3.5285928e+02   2.9294097e+02   1.2799279e+02   3.0570452e+02   3.0774009e+02   2.8551871e+02   4.6031173e+02   2.2774839e+02   4.1224690e+02   2.6482774e+02   3.1232120e+02   1.6073903e+02   2.8119378e+02   1.6285323e+02   5.0300400e+02   3.0360548e+02   2.6758188e+02   2.1689258e+02   1.8835698e+02   5.1319968e+02   6.1702413e+01   2.4038387e+02   2.6120735e+02   3.9389613e+02   3.1515734e+02   1.7446903e+02   2.5579893e+02   2.4988194e+02   3.1347332e+02   2.7605742e+02   5.2597342e+01   3.2377290e+02   1.0808462e+02   1.2517226e+02   1.3865299e+02
   1.5768742e+02   2.6461565e+02   1.7586452e+02   2.8588019e+02   3.1708419e+02   3.2468391e+02   2.4312129e+02   3.9562232e+01   3.4437065e+02   3.0523357e+02   4.1006000e+02   3.6620907e+02   3.2547871e+02   3.0986590e+02   2.7375839e+02   2.7982094e+02   4.2814710e+02   2.4069662e+02   3.0824387e+02   2.4321372e+02   2.9187613e+02   4.6487539e+02   3.2472097e+02   3.6241168e+02   3.8061355e+02   4.2658253e+02   2.3389871e+02   3.1127294e+02   3.3399516e+02   5.4813748e+02   3.5492226e+02   3.9236203e+02   3.8559935e+02   2.8435108e+02   2.6339742e+02   2.8092143e+02   2.6447258e+02   2.3821832e+02   3.0822097e+02   3.5484910e+02   3.3966000e+02   2.6105397e+02   5.5218903e+02   5.4901875e+02   3.1096065e+02   2.8732541e+02   2.9670484e+02   3.1435555e+02   3.0010645e+02   2.8650794e+02   2.5816839e+02   5.7727137e+02   7.1821935e+02   2.7162632e+02   2.1695032e+02   1.3161139e+02   2.0721000e+02   2.6571772e+02   1.5847387e+02   2.1251725e+02   1.5400548e+02   1.1659472e+02   1.3831452e+02   1.6159903e+02   1.1242710e+02   4.1341970e+02   2.1453677e+02   2.1755577e+02   2.7282645e+02   2.1013421e+02   1.8583129e+02   4.3086769e+02   2.8217742e+02   1.6145548e+02   2.1561935e+02   3.1990432e+02   3.5300419e+02   3.9056547e+02   3.2575226e+02   4.0701014e+02   2.8036290e+02   2.5133839e+02   2.0844452e+02   5.0298734e+02   3.6577129e+02   4.1465926e+02   2.6170806e+02   4.6280690e+02   3.0303258e+02   3.7733062e+02   3.6063484e+02   3.1842631e+02   1.8826774e+02   2.4902568e+02   2.4847903e+02   1.4854135e+02   3.5635129e+02   3.6954480e+02   2.1616935e+02   3.7422355e+02   3.0354581e+02   4.3328988e+02   6.9916387e+02   2.8345277e+01   2.8876355e+02   2.9722666e+02   2.2526452e+02   2.5768916e+02   2.1025774e+02   2.0300519e+02   2.6118548e+02   2.1971613e+02   8.4980968e+01   2.6214314e+02   2.0723323e+02   2.0869941e+02   2.7633355e+02   2.7729945e+02   1.0685742e+02   2.4990076e+02   2.0429774e+02   1.5912134e+02   1.9056968e+02   1.8423088e+02   1.8868839e+02   1.5212396e+02   2.4264774e+02   2.3403463e+02   2.2647065e+02   2.1394783e+02   1.2331323e+02   2.5854526e+02   4.9210839e+02   3.4780746e+02   2.9406903e+02   5.3831319e+02   5.5821968e+02   7.7905329e+01   2.8724581e+02   2.9032485e+02   3.7081645e+02   4.2839597e+02   3.1846097e+02   3.4622538e+02   3.0459839e+02   3.0494568e+02   2.8751645e+02   2.1975159e+02   4.0447194e+02   3.7566386e+02   3.0075419e+02   2.2201031e+02   3.4738548e+02   3.7384497e+02   1.8847903e+02   3.5358329e+02   3.5728000e+02   3.2031566e+02   3.2148871e+02   3.4156252e+02   2.4229290e+02   2.8447399e+02   2.7321387e+02   2.2779192e+02   1.3270968e+02   3.2743129e+02   1.4872419e+02   1.4535174e+02   2.0992968e+02   2.6808724e+02   3.8921032e+02   3.1977930e+02   3.4166355e+02   3.1267627e+02   4.2493290e+02   3.9850021e+02   4.1434968e+02   4.7497396e+02   2.9117032e+02   4.0869734e+02   2.9536290e+02   2.6758839e+02   2.4660839e+02   2.3392165e+02   6.8600129e+02   1.4908086e+02   1.9715677e+02   3.4224552e+02   3.4644742e+02   3.4659163e+02   1.7810613e+02   2.1109054e+02   4.2686645e+02   1.8863552e+02   6.9478548e+02   2.4087103e+02   3.7718742e+02   4.9031017e+02   2.9412290e+02   4.1238888e+02   2.3186516e+02   3.8324014e+02   2.8885226e+02   3.6577634e+02   2.7596935e+02   3.9537277e+02   3.7976323e+02   3.7315701e+02   2.6866710e+02   3.1163825e+02   2.8967484e+02   3.7853085e+02   6.7273677e+02   1.0815945e+02   2.2250581e+02   2.4149663e+02   6.9209645e+02  -6.7951587e+01   3.2852000e+02   1.3588421e+02   2.1717129e+02   1.8412501e+02   2.6715032e+02   5.0219185e+02   2.5330645e+02   3.2510419e+02   2.9768065e+02   2.6195942e+02   1.1868226e+02   2.5857897e+02   3.1797645e+02   2.3750511e+02   2.6484710e+02   2.9420997e+02   3.9398226e+02   2.2372368e+02   2.7819710e+02   3.1196972e+02   2.8000742e+02   5.3722489e+02   3.5108226e+02   2.1910439e+02   4.0243935e+02   5.4357098e+02   2.8333032e+02   3.1872454e+02   4.0700355e+02   4.0276197e+02   1.7060065e+02   3.9010066e+02   2.6549871e+02   2.3681107e+02   1.5743516e+02   3.7776551e+02   2.0535226e+02   3.9487150e+02   3.1601194e+02   3.4690614e+02   3.6050194e+02   3.5721759e+02   3.9020097e+02   3.4795844e+02   1.9483613e+02   3.0627408e+02   2.1360097e+02   1.8222999e+02   2.4447452e+02   4.5196849e+02   2.7518871e+02   4.7813813e+02   2.0707839e+02   4.4123050e+02   2.1416774e+02   3.1804400e+02   1.7373903e+02   2.5526378e+02   1.9118323e+02   4.5451760e+02   3.6293548e+02   2.8305548e+02   2.1567258e+02   2.2934458e+02   3.8519968e+02   1.0038241e+02   2.2083387e+02   2.5411135e+02   3.4323613e+02   3.7177014e+02   1.6779903e+02   2.1589253e+02   2.7043194e+02   3.1793932e+02   3.1727742e+02   4.0519742e+01   3.0510290e+02   1.2924822e+02   1.4717226e+02   1.2911299e+02
   1.7124742e+02   2.0819085e+02   2.3897452e+02   2.5617139e+02   3.1497419e+02   3.9819271e+02   3.6356129e+02   7.1707032e+01   3.8693065e+02   5.1227877e+02   3.5361000e+02   4.2272507e+02   2.7858871e+02   3.6616710e+02   2.5964839e+02   2.8838974e+02   4.8337710e+02   3.8316822e+02   3.4935387e+02   2.9358492e+02   2.3987613e+02   3.4114539e+02   2.9183097e+02   4.2204288e+02   3.3817355e+02   4.8586773e+02   2.9445871e+02   2.9064814e+02   2.5455516e+02   4.5093268e+02   3.4070226e+02   3.8593963e+02   3.6492935e+02   3.3345468e+02   2.1183742e+02   3.2737623e+02   2.3636258e+02   3.4446712e+02   2.3900097e+02   2.8893670e+02   2.8499000e+02   3.7942757e+02   6.0263903e+02   5.6364275e+02   3.2074065e+02   2.8877301e+02   2.8192484e+02   3.0453795e+02   2.6210645e+02   3.9009794e+02   2.5416839e+02   4.3759137e+02   6.8098935e+02   2.7027472e+02   2.2340032e+02   1.5842539e+02   2.4643000e+02   2.1069012e+02   1.6380387e+02   2.3553085e+02   1.2411548e+02   1.3309592e+02   1.6565452e+02   1.4375183e+02   8.6867097e+01   3.8002450e+02   2.8809677e+02   2.1022097e+02   3.2137645e+02   1.9181021e+02   2.2472129e+02   3.5808649e+02   2.2739742e+02   1.8672788e+02   2.0017935e+02   3.3646952e+02   2.9567419e+02   3.7227187e+02   2.4242226e+02   3.3900654e+02   3.6147290e+02   2.8695959e+02   1.5533452e+02   4.2267614e+02   3.6888129e+02   4.2574046e+02   1.7081806e+02   4.6396810e+02   2.2191258e+02   3.4471022e+02   3.1696484e+02   3.8591991e+02   1.5826774e+02   2.4364568e+02   2.3792903e+02   1.6615535e+02   3.5235129e+02   3.2986480e+02   2.7138935e+02   3.3524595e+02   4.3020581e+02   3.6693708e+02   6.3416387e+02   6.6995277e+01   3.4776355e+02   2.8406666e+02   2.4226452e+02   2.4021916e+02   1.7681774e+02   1.7012039e+02   3.2063548e+02   1.9996013e+02   8.4870968e+01   2.6571194e+02   2.0379323e+02   1.9253461e+02   2.3267355e+02   3.5601225e+02   1.1818742e+02   2.8066436e+02   1.9052774e+02   1.5311294e+02   1.2345968e+02   2.0403968e+02   1.9101839e+02   1.5948756e+02   1.8597774e+02   2.8511823e+02   2.4225065e+02   3.2079543e+02   1.5376323e+02   2.0754926e+02   5.1832839e+02   3.5059986e+02   2.9095903e+02   6.8189199e+02   6.1576968e+02   1.2952133e+02   2.8479581e+02   3.0386085e+02   4.0715645e+02   4.3926877e+02   3.1824097e+02   4.8024298e+02   3.6292839e+02   3.3405928e+02   2.8507645e+02   2.8072679e+02   3.4680194e+02   4.2194746e+02   2.7486419e+02   2.3253151e+02   3.7394548e+02   3.7994017e+02   1.9636903e+02   3.7506209e+02   3.4495000e+02   2.6874206e+02   3.0226871e+02   3.5088012e+02   2.1651290e+02   2.6908639e+02   1.8187387e+02   3.0176912e+02   1.9193968e+02   2.7191289e+02   1.5239419e+02   1.3894814e+02   2.3836968e+02   2.6692204e+02   3.9088032e+02   3.0030570e+02   2.9399355e+02   3.2915987e+02   3.8893290e+02   3.9938021e+02   3.7134968e+02   4.7641396e+02   2.1583032e+02   3.8416454e+02   2.9491290e+02   2.5718439e+02   3.1282839e+02   2.1740405e+02   5.2978129e+02   1.5146846e+02   2.8915677e+02   3.4099552e+02   2.7678742e+02   3.3249443e+02   3.3343613e+02   2.9844414e+02   5.3630645e+02   1.4411032e+02   6.4067548e+02   2.1175983e+02   3.7973742e+02   4.8777617e+02   3.5334290e+02   3.5142128e+02   2.5764516e+02   3.2317774e+02   2.7252226e+02   4.2519274e+02   2.7841935e+02   3.5040677e+02   4.1453323e+02   2.9381541e+02   2.5232710e+02   3.2894545e+02   2.6478484e+02   4.0407205e+02   7.0573677e+02   1.0551945e+02   2.1739581e+02   2.1012543e+02   5.6832645e+02  -5.3829987e+01   2.6919000e+02   2.0930061e+02   1.7672129e+02   2.4802101e+02   2.5437032e+02   4.3032425e+02   2.2852645e+02   3.2397659e+02   2.9234065e+02   2.6682662e+02   1.6146226e+02   2.4026657e+02   2.7786645e+02   2.5449391e+02   1.7061710e+02   2.8596837e+02   4.1965226e+02   1.9856008e+02   2.7719710e+02   3.1604972e+02   2.5323742e+02   6.3669649e+02   3.0719226e+02   2.3050559e+02   4.1587935e+02   5.2961578e+02   2.5600032e+02   4.3024094e+02   4.4078355e+02   4.2049957e+02   2.1371065e+02   3.6954186e+02   2.7693871e+02   2.5544587e+02   1.5265516e+02   3.9125791e+02   2.7990226e+02   3.2235750e+02   2.9646194e+02   4.2791014e+02   2.9263194e+02   3.3089719e+02   3.3376097e+02   2.9869364e+02   2.9239613e+02   2.3069928e+02   2.6772097e+02   1.3279039e+02   3.1303452e+02   3.4726369e+02   2.5795871e+02   4.4118653e+02   2.2852839e+02   4.2329450e+02   2.3727774e+02   2.5719520e+02   1.9973903e+02   2.8207378e+02   1.8507323e+02   4.9800640e+02   2.9737548e+02   3.0008028e+02   2.2389258e+02   2.1846698e+02   2.9675968e+02   8.2677613e+01   3.8594387e+02   1.4723255e+02   4.0312613e+02   3.0419894e+02   1.4279903e+02   2.7078253e+02   2.2732194e+02   2.7660812e+02   3.4727742e+02   5.9229742e+01   2.4710290e+02   1.4166822e+02   1.4406226e+02   1.1680179e+02
   1.6580742e+02   2.6784605e+02   2.6130452e+02   2.5504499e+02   3.1919419e+02   3.5207511e+02   4.0012129e+02   1.7342232e+01   3.3493065e+02   3.9531877e+02   3.3806000e+02   5.0996907e+02   3.0291871e+02   3.6411070e+02   3.0697839e+02   3.8783334e+02   4.2548710e+02   3.9813942e+02   2.4313387e+02   2.0175252e+02   2.7998613e+02   4.0516659e+02   2.9205097e+02   3.8802528e+02   3.9650355e+02   4.6731133e+02   2.9578871e+02   3.3243174e+02   2.7666516e+02   3.6316388e+02   3.0170226e+02   4.7561963e+02   3.2159935e+02   3.5114108e+02   2.8072742e+02   2.5108503e+02   1.8624258e+02   3.6736672e+02   3.2866097e+02   2.3565390e+02   2.4133000e+02   4.6247037e+02   5.6952903e+02   5.5418155e+02   3.0108065e+02   2.6611581e+02   3.5025484e+02   3.3885155e+02   2.8710645e+02   2.8742794e+02   2.4760839e+02   4.3956617e+02   5.4676935e+02   2.8801232e+02   1.9484032e+02   9.4820194e+01   3.1099000e+02   2.4052532e+02   1.4380387e+02   1.8802085e+02   1.8944548e+02   1.8197952e+02   1.4031452e+02   1.4010903e+02   1.2064710e+02   3.9532210e+02   2.4997677e+02   3.0172057e+02   3.1126645e+02   2.5327901e+02   2.3572129e+02   3.3520649e+02   3.3128742e+02   1.7119668e+02   2.1161935e+02   2.9233432e+02   2.6022419e+02   3.8765787e+02   3.2019226e+02   3.6334494e+02   3.7503290e+02   2.8610479e+02   1.9544452e+02   4.5202734e+02   3.6466129e+02   3.4174806e+02   2.7603806e+02   4.7188050e+02   2.6758258e+02   2.8294662e+02   2.4429484e+02   3.6651351e+02   1.9770774e+02   2.6982048e+02   2.6514903e+02   1.2608775e+02   2.6157129e+02   4.8123720e+02   2.2360935e+02   3.8262835e+02   4.3009581e+02   3.3750588e+02   5.5483387e+02   6.1561677e+01   3.6442355e+02   3.3795386e+02   2.7337452e+02   2.3784036e+02   2.2425774e+02   2.1354519e+02   3.0141548e+02   1.5360773e+02   7.6980968e+01   2.4778314e+02   2.5512323e+02   2.2897821e+02   3.2022355e+02   2.2289825e+02   1.3862742e+02   3.1002916e+02   1.6563774e+02   1.8655414e+02   1.3545968e+02   1.3740968e+02   2.0112839e+02   1.6545876e+02   2.3164774e+02   2.4346463e+02   1.8936065e+02   2.7302663e+02   2.1309323e+02   1.7191286e+02   5.4321839e+02   2.5982866e+02   3.3884903e+02   5.2140079e+02   5.5087968e+02   5.6372529e+01   2.6902581e+02   2.6945245e+02   3.3804645e+02   3.6879757e+02   3.3035097e+02   4.0916418e+02   2.6303839e+02   3.1549048e+02   2.1607645e+02   3.4813679e+02   2.9780194e+02   3.1986746e+02   2.7964419e+02   2.4292911e+02   3.5694548e+02   3.6974017e+02   1.7847903e+02   2.9827329e+02   2.8695000e+02   3.8772206e+02   3.4359871e+02   3.2768372e+02   2.3262290e+02   3.4646759e+02   1.5443387e+02   3.1029432e+02   2.1593968e+02   2.3577289e+02   1.6383419e+02   1.2192294e+02   1.9203968e+02   2.3929844e+02   4.0799032e+02   3.3716690e+02   3.4833355e+02   3.7759267e+02   4.0948290e+02   4.1006621e+02   3.6823968e+02   3.7233276e+02   3.3139032e+02   4.5847974e+02   2.7513290e+02   2.8298679e+02   2.8738839e+02   2.4465925e+02   4.9256129e+02   2.2122606e+02   2.8682677e+02   2.8840192e+02   2.7678742e+02   3.2827443e+02   3.5610613e+02   4.9096054e+02   3.6930645e+02   1.5935032e+02   5.3856548e+02   1.4169863e+02   4.1018742e+02   4.2711017e+02   2.8879290e+02   4.1625528e+02   2.2408516e+02   2.6775254e+02   2.6418226e+02   3.4485994e+02   2.8541935e+02   3.1961677e+02   4.1709323e+02   3.3128061e+02   2.6077710e+02   2.3381945e+02   2.3267484e+02   4.5842085e+02   6.7529677e+02   1.3684465e+02   1.5539581e+02   2.8919543e+02   5.6909645e+02  -4.3781587e+01   3.3463000e+02   1.3873541e+02   1.8328129e+02   2.1560621e+02   2.2426032e+02   4.1873305e+02   2.6085645e+02   2.3583019e+02   3.1790065e+02   3.1500182e+02   1.4413226e+02   2.3543297e+02   2.7853645e+02   2.1677031e+02   2.5695710e+02   4.2295117e+02   4.2732226e+02   2.1583648e+02   3.3163710e+02   2.7102452e+02   2.4423742e+02   6.2053649e+02   3.4085226e+02   1.6326279e+02   4.0987935e+02   4.8186578e+02   3.3211032e+02   5.7449214e+02   3.2889355e+02   4.6145077e+02   2.1249065e+02   4.1118946e+02   3.5071871e+02   2.6854347e+02   1.5609516e+02   4.0109271e+02   2.3857226e+02   3.7610390e+02   2.1779194e+02   4.6164374e+02   3.5113194e+02   3.8071719e+02   4.2731097e+02   2.7420964e+02   2.1827613e+02   2.5828888e+02   2.2694097e+02   1.0738279e+02   2.9614452e+02   3.1905489e+02   2.2495871e+02   5.0782653e+02   2.5718839e+02   3.6644170e+02   1.8460774e+02   2.3173880e+02   1.2917903e+02   3.2171858e+02   1.8629323e+02   4.3379880e+02   2.0526548e+02   3.0955908e+02   1.8645258e+02   1.1957218e+02   2.6219968e+02   2.6278241e+02   3.4250387e+02   1.4514775e+02   4.7300613e+02   3.2349854e+02   1.1602903e+02   2.9214413e+02   2.3632194e+02   3.3966812e+02   3.4149742e+02   1.8472142e+01   2.9621290e+02   9.4179419e+01   1.4273226e+02   9.8798194e+01
   1.7402742e+02   2.6430845e+02   1.8508452e+02   2.7092259e+02   3.0119419e+02   4.1440511e+02   4.1712129e+02   6.2422232e+01   3.5804065e+02   3.9002997e+02   4.2384000e+02   3.6843667e+02   2.8536871e+02   3.4329470e+02   2.7019839e+02   4.0688574e+02   3.6770710e+02   4.5087182e+02   2.7146387e+02   3.7070612e+02   3.2809613e+02   4.0031779e+02   3.1983097e+02   3.8469288e+02   3.2439355e+02   4.1575013e+02   2.8222871e+02   3.2818654e+02   3.1410516e+02   4.2405868e+02   2.8259226e+02   4.9781843e+02   3.1681935e+02   3.0941348e+02   2.3139742e+02   2.6681143e+02   1.8769258e+02   4.0403072e+02   2.5266097e+02   2.4373390e+02   2.9766000e+02   4.1929397e+02   5.8685903e+02   5.4212515e+02   3.0208065e+02   2.7359581e+02   3.1170484e+02   2.6293555e+02   2.2577645e+02   3.2689434e+02   2.7193839e+02   4.0550977e+02   6.5209935e+02   2.3836592e+02   1.7629032e+02   1.2097419e+02   2.1676000e+02   1.9106372e+02   1.3558387e+02   1.6589845e+02   1.7344548e+02   1.3414952e+02   1.6854452e+02   1.5029063e+02   1.8875710e+02   3.9376330e+02   1.8831677e+02   2.3842337e+02   2.9637645e+02   2.4758021e+02   2.8783129e+02   3.3659769e+02   3.1439742e+02   1.2898788e+02   2.5728935e+02   1.8201072e+02   3.0322419e+02   3.9377787e+02   3.1619226e+02   2.6521494e+02   3.0614290e+02   2.8450599e+02   1.7677452e+02   3.5541094e+02   3.4210129e+02   3.6021286e+02   2.8059806e+02   4.6351570e+02   2.7680258e+02   1.9375902e+02   3.9196484e+02   3.8202991e+02   2.0215774e+02   2.2880448e+02   2.3803903e+02   1.2370655e+02   3.0902129e+02   4.5922120e+02   3.2749935e+02   3.3775715e+02   3.2865581e+02   3.5762108e+02   5.7261387e+02   1.3591928e+02   3.5853355e+02   3.0798506e+02   2.1181452e+02   2.8410516e+02   2.1425774e+02   2.2845519e+02   3.2096548e+02   1.6349373e+02   6.3430968e+01   2.4797714e+02   1.6190323e+02   1.9243581e+02   3.3056355e+02   1.9796105e+02   1.9696742e+02   2.6602196e+02   1.8840774e+02   1.5751254e+02   1.6179968e+02   1.6886248e+02   2.0190839e+02   1.4628636e+02   1.5086774e+02   1.6770703e+02   2.1114065e+02   2.8461423e+02   1.4220323e+02   2.4192406e+02   4.5788839e+02   3.2332506e+02   3.4939903e+02   6.1955679e+02   6.1998968e+02   7.3843729e+01   3.1502581e+02   2.4421245e+02   3.3437645e+02   3.8998117e+02   4.0246097e+02   3.6050538e+02   3.1981839e+02   3.2672808e+02   3.4373645e+02   1.6770399e+02   2.6113194e+02   3.2736106e+02   2.8442419e+02   2.5143671e+02   4.0305548e+02   3.6572137e+02   1.7813903e+02   3.2785049e+02   3.3961000e+02   3.5272926e+02   3.4748871e+02   3.6104252e+02   1.9896290e+02   2.9049039e+02   1.6465387e+02   2.3114672e+02   2.0426968e+02   3.3604649e+02   2.3916419e+02   9.4566542e+01   2.2558968e+02   2.8561444e+02   5.0310032e+02   3.4977810e+02   3.3755355e+02   3.3567507e+02   3.5659290e+02   4.8629741e+02   2.8046968e+02   3.8268436e+02   2.8639032e+02   3.8718974e+02   2.2591290e+02   2.5137439e+02   3.3904839e+02   2.1286645e+02   6.7378129e+02   1.7772846e+02   2.4771677e+02   3.7486072e+02   2.7422742e+02   3.4092923e+02   3.6766613e+02   4.3781574e+02   3.9130645e+02   1.7271032e+02   6.0667548e+02   1.5258983e+02   2.9662742e+02   4.7075497e+02   3.0767290e+02   3.9652488e+02   2.5353516e+02   2.5850654e+02   2.7741226e+02   3.1569154e+02   2.9341935e+02   3.7131677e+02   4.4287323e+02   3.3021821e+02   2.2654710e+02   3.2855785e+02   2.5012484e+02   4.1891485e+02   5.5129677e+02   1.8165465e+02   1.9295581e+02   2.7408063e+02   6.1765645e+02  -2.7336387e+01   2.8363000e+02   1.9092541e+02   1.5950129e+02   2.7017861e+02   3.0071032e+02   3.4517705e+02   2.9708645e+02   3.1116179e+02   2.8679065e+02   3.0761062e+02   1.4246226e+02   1.9089657e+02   2.2131645e+02   2.6467791e+02   2.6284710e+02   3.7080997e+02   3.4309226e+02   2.2035488e+02   2.8697710e+02   3.4926732e+02   2.2089742e+02   5.9751369e+02   2.7497226e+02   2.5286319e+02   5.2376935e+02   4.2786458e+02   3.5789032e+02   5.5897974e+02   3.9967355e+02   5.0267837e+02   1.8504065e+02   4.1527546e+02   3.1705871e+02   3.0735627e+02   1.7221516e+02   4.3914311e+02   2.7201226e+02   3.5631870e+02   2.8879194e+02   3.7163374e+02   2.9900194e+02   3.4913759e+02   3.7676097e+02   2.4092364e+02   2.9072613e+02   3.2660288e+02   1.3983097e+02   2.7335159e+02   2.4825452e+02   3.6044609e+02   2.2929871e+02   4.1036933e+02   2.1885839e+02   2.9695810e+02   1.7527774e+02   2.7359520e+02   1.0817903e+02   3.2894858e+02   2.0251323e+02   5.0305120e+02   2.5449548e+02   2.8740068e+02   1.8023258e+02   1.3495978e+02   3.1019968e+02   2.3249241e+02   2.6216387e+02   1.5546495e+02   3.7467613e+02   3.9192494e+02   1.9435903e+02   1.8465773e+02   3.3543194e+02   1.9684932e+02   4.8816742e+02   2.5958542e+01   3.2721290e+02   1.3480942e+02   1.4761226e+02   1.3951779e+02
   1.4335742e+02   2.1398205e+02   1.6364452e+02   3.9485779e+02   3.2086419e+02   3.6349151e+02   4.5912129e+02   1.1395223e+02   2.9382065e+02   4.3349757e+02   3.2595000e+02   4.1149787e+02   3.0813871e+02   3.9547310e+02   2.8353839e+02   2.9570854e+02   3.3003710e+02   3.6599542e+02   3.9891387e+02   2.7874012e+02   3.7054613e+02   3.1992179e+02   2.9627097e+02   3.0057768e+02   3.0650355e+02   3.9129133e+02   2.0756871e+02   3.2648934e+02   2.6377516e+02   4.8808508e+02   2.5092226e+02   4.8090203e+02   3.2148935e+02   3.7403988e+02   2.1405742e+02   3.2852863e+02   2.1080258e+02   3.4618192e+02   3.7022097e+02   2.7999910e+02   2.7033000e+02   4.2271037e+02   6.3052903e+02   5.7252155e+02   3.8530065e+02   2.8048821e+02   2.6692484e+02   3.9462795e+02   2.0921645e+02   3.2299914e+02   2.1082839e+02   4.9672857e+02   6.6354935e+02   2.3955992e+02   1.4718032e+02   1.4463299e+02   1.7943000e+02   2.3939012e+02   1.5503387e+02   2.1357245e+02   1.4978548e+02   1.3515232e+02   1.4787452e+02   1.7417423e+02   9.6307097e+01   4.0215930e+02   1.4320677e+02   2.2559217e+02   2.6148645e+02   1.8960141e+02   2.7527129e+02   3.8960249e+02   2.7684742e+02   1.8710188e+02   1.9873935e+02   1.7358472e+02   3.8256419e+02   2.7354067e+02   3.1597226e+02   2.9412254e+02   2.8481290e+02   3.1409239e+02   1.5455452e+02   3.8351854e+02   3.1699129e+02   3.1933166e+02   2.4514806e+02   4.1557170e+02   2.2291258e+02   3.1307022e+02   3.5063484e+02   4.1077631e+02   2.0615774e+02   2.5781448e+02   2.0303903e+02   1.8394655e+02   3.9657129e+02   3.8710720e+02   3.5960935e+02   2.1941835e+02   3.1087581e+02   2.4448348e+02   6.7816387e+02   4.0695277e+01   3.5831355e+02   3.2844266e+02   1.9126452e+02   1.7751916e+02   2.7492774e+02   1.8327159e+02   2.6518548e+02   1.6061613e+02   8.9980968e+01   2.1096314e+02   1.6390323e+02   2.3049581e+02   3.4600355e+02   2.6439585e+02   2.0018742e+02   2.3543436e+02   1.8729774e+02   1.9015134e+02   1.6623968e+02   1.3161728e+02   2.1279839e+02   1.5696516e+02   1.4919774e+02   1.8495063e+02   2.2714065e+02   2.4011423e+02   1.4698323e+02   2.5932166e+02   3.6744839e+02   3.1133026e+02   4.5717903e+02   5.9181439e+02   6.7721968e+02   1.0504533e+02   3.1035581e+02   2.2981605e+02   3.6781645e+02   3.6107597e+02   3.2401097e+02   4.1144138e+02   2.3381839e+02   3.9527808e+02   3.2229645e+02   1.5941919e+02   3.9236194e+02   3.8397266e+02   2.6498419e+02   2.2299191e+02   3.6060548e+02   3.6611737e+02   2.1636903e+02   4.0024209e+02   2.5072000e+02   4.5539046e+02   3.4514871e+02   3.5555972e+02   2.3062290e+02   2.9973759e+02   1.2987387e+02   2.6259912e+02   1.9993968e+02   3.9061289e+02   2.5505419e+02   8.9965342e+01   1.8636968e+02   3.0642204e+02   4.3299032e+02   3.8505690e+02   3.5166355e+02   3.2054627e+02   3.3404290e+02   4.4554141e+02   3.4757968e+02   4.5187556e+02   3.1561032e+02   3.5796214e+02   2.6436290e+02   2.9329839e+02   3.1504839e+02   1.0933645e+02   5.8489129e+02   1.8994966e+02   2.8860677e+02   3.3514952e+02   3.2344742e+02   3.3732163e+02   3.4966613e+02   3.7703574e+02   3.1841645e+02   1.6976152e+02   4.3356548e+02   1.7709863e+02   3.2418742e+02   4.0788017e+02   3.5156290e+02   3.2923368e+02   1.9375516e+02   2.7028894e+02   2.6718226e+02   4.2183994e+02   2.4941935e+02   3.3872677e+02   3.8831323e+02   3.0424301e+02   2.3188710e+02   2.6013065e+02   2.5212484e+02   3.9964485e+02   6.2829677e+02   1.6449465e+02   2.2195581e+02   2.2098063e+02   7.1476645e+02  -3.8655187e+01   2.2486000e+02   1.7851701e+02   1.9428129e+02   2.3039621e+02   2.9293032e+02   2.1523945e+02   2.1785645e+02   2.7805019e+02   2.6568065e+02   2.6240942e+02   1.4557226e+02   1.3120777e+02   2.7508645e+02   1.8526631e+02   2.5717710e+02   3.6804357e+02   5.3476226e+02   2.0513128e+02   2.4019710e+02   3.3167972e+02   2.6789742e+02   6.0641369e+02   2.5941226e+02   2.1699799e+02   4.6432935e+02   4.0906978e+02   3.7500032e+02   5.0283094e+02   3.5567355e+02   4.1330837e+02   1.7793065e+02   4.4573426e+02   3.5149871e+02   2.9637107e+02   1.4365516e+02   3.9842791e+02   2.3601226e+02   3.7297870e+02   3.0324194e+02   3.2192774e+02   2.7438194e+02   2.9448719e+02   3.2276097e+02   2.0457364e+02   2.3827613e+02   3.5624888e+02   2.2227097e+02   2.3886639e+02   2.3870452e+02   3.4054009e+02   2.8795871e+02   3.6778653e+02   1.8118839e+02   4.0386170e+02   1.7405774e+02   2.1736280e+02   1.2784903e+02   3.2926498e+02   1.7385323e+02   4.5112400e+02   2.1704548e+02   2.1716668e+02   1.9678258e+02   1.7018578e+02   2.3508968e+02   1.6717121e+02   2.3350387e+02   1.6764775e+02   4.2000613e+02   3.7062854e+02   1.1590903e+02   2.0926373e+02   2.8888194e+02   2.8435332e+02   5.2816742e+02   4.1318542e+01   2.5799290e+02   9.2017019e+01   9.4842258e+01   1.3473939e+02
   1.5757742e+02   2.7639445e+02   1.7586452e+02   2.6677019e+02   4.0174419e+02   3.1958111e+02   4.2145129e+02   5.3295832e+01   3.4671065e+02   3.7193637e+02   2.9928000e+02   4.3729147e+02   3.0991871e+02   3.1922070e+02   2.5730839e+02   2.5135694e+02   3.7670710e+02   2.9993182e+02   2.9302387e+02   2.7921132e+02   3.4887613e+02   3.4442539e+02   4.0860097e+02   3.4715128e+02   3.6739355e+02   4.7575013e+02   2.3456871e+02   2.5821934e+02   2.7377516e+02   5.2751508e+02   2.9315226e+02   4.8808363e+02   3.0659935e+02   4.3023108e+02   1.7961742e+02   3.2795383e+02   2.2391258e+02   2.5479312e+02   2.7133097e+02   3.5546030e+02   1.7144000e+02   5.5951157e+02   6.3785903e+02   5.1516515e+02   3.1574065e+02   3.1317301e+02   3.4036484e+02   2.7119275e+02   2.6288645e+02   3.4814554e+02   2.1749839e+02   4.8252497e+02   7.7898935e+02   2.8398472e+02   1.6940032e+02   1.2619539e+02   1.9299000e+02   2.4208532e+02   1.9147387e+02   1.9065725e+02   1.4678548e+02   1.2528232e+02   1.6109452e+02   1.6922663e+02   1.4997710e+02   4.3186570e+02   1.7520677e+02   1.9747217e+02   3.0215645e+02   2.3123781e+02   2.2838129e+02   3.6935369e+02   2.4861742e+02   2.2548028e+02   2.0150935e+02   1.9292312e+02   3.6800419e+02   2.3414547e+02   2.7786226e+02   3.3817134e+02   2.7947290e+02   2.6918959e+02   1.6021452e+02   2.5039574e+02   3.6255129e+02   3.2568686e+02   2.6448806e+02   4.6036450e+02   2.6203258e+02   2.3483062e+02   3.7696484e+02   3.3311991e+02   1.4681774e+02   2.4089168e+02   2.4981903e+02   1.5987415e+02   2.3457129e+02   4.7739720e+02   2.6604935e+02   3.0323315e+02   3.9209581e+02   2.4154588e+02   4.4305387e+02   1.6939408e+02   3.2709355e+02   2.7039026e+02   1.8148452e+02   2.8108156e+02   2.3803774e+02   1.6300279e+02   2.0674548e+02   1.5918133e+02   1.0587097e+02   2.4392194e+02   1.7823323e+02   1.9712941e+02   3.1844355e+02   2.4726065e+02   2.3607742e+02   1.6145316e+02   1.7329774e+02   2.4005134e+02   1.6945968e+02   2.0957968e+02   1.5746839e+02   1.0973156e+02   1.7919774e+02   2.0889063e+02   2.4158065e+02   2.3517903e+02   1.7198323e+02   2.0576166e+02   5.2877839e+02   3.0665386e+02   4.0673903e+02   7.0473959e+02   6.7432968e+02   1.2316653e+02   2.7168581e+02   2.9279965e+02   2.6770645e+02   3.9431477e+02   3.7579097e+02   3.9074898e+02   2.1903839e+02   3.0790048e+02   3.0873645e+02   3.0628399e+02   2.7947194e+02   2.7500386e+02   3.2509419e+02   1.9695311e+02   1.1538548e+02   3.7884497e+02   1.8602903e+02   3.8599929e+02   3.3350000e+02   3.3487806e+02   3.7826871e+02   4.0669012e+02   2.5918290e+02   2.5412279e+02   1.9276387e+02   2.1133792e+02   3.3693968e+02   2.6176289e+02   1.3661419e+02   1.6166054e+02   1.6914968e+02   2.4612964e+02   3.9121032e+02   3.2194930e+02   2.8510355e+02   2.8087107e+02   3.9037290e+02   4.2481501e+02   3.6557968e+02   4.1209556e+02   3.1972032e+02   3.3152334e+02   2.5047290e+02   2.0006959e+02   2.5116839e+02   1.8489685e+02   5.5289129e+02   1.9483966e+02   3.0260677e+02   3.5668952e+02   2.2167742e+02   3.8824323e+02   3.1255613e+02   4.4911454e+02   4.1452645e+02   1.7162272e+02   4.2667548e+02   1.2964983e+02   3.4895742e+02   3.3400857e+02   2.6279290e+02   3.6622528e+02   1.9397516e+02   3.0727134e+02   3.0385226e+02   3.8790634e+02   2.3685935e+02   2.7273157e+02   3.7453323e+02   3.5301541e+02   2.3199710e+02   2.3457185e+02   2.3834484e+02   4.3774725e+02   4.0451677e+02   1.4039705e+02   1.7995581e+02   2.5301063e+02   6.8321645e+02  -2.6581187e+01   2.1941000e+02   2.1083301e+02   2.2917129e+02   2.0271501e+02   2.6115032e+02   2.7689185e+02   2.5496645e+02   2.9530139e+02   3.2279065e+02   3.3995062e+02   1.1913226e+02   1.8176297e+02   2.9264645e+02   2.6797151e+02   2.2417710e+02   3.5401357e+02   4.6487226e+02   2.7450248e+02   2.4708710e+02   3.7656852e+02   2.7634742e+02   4.4507769e+02   3.0819226e+02   2.2887559e+02   4.7198935e+02   4.1389698e+02   3.4633032e+02   6.2279454e+02   4.0011355e+02   4.8986317e+02   1.6204065e+02   5.0522546e+02   3.1471871e+02   3.5665347e+02   1.7543516e+02   4.3432551e+02   2.2635226e+02   2.7252150e+02   2.5568194e+02   2.6573254e+02   2.9938194e+02   2.7598719e+02   3.6887097e+02   3.1399484e+02   2.5172613e+02   3.1206288e+02   2.9305097e+02   1.8564399e+02   3.1181452e+02   3.1058129e+02   2.6707871e+02   3.7478693e+02   1.8685839e+02   4.3484810e+02   1.7838774e+02   2.1379640e+02   1.3462903e+02   2.8561258e+02   2.1196323e+02   4.2107520e+02   2.8749548e+02   1.2898068e+02   1.3245258e+02   1.6956218e+02   2.7497968e+02   2.9098001e+02   2.1061387e+02   1.9603895e+02   3.5789613e+02   4.0237734e+02   1.1846903e+02   2.1850893e+02   2.4477194e+02   3.5399212e+02   4.5472742e+02   7.9743742e+01   2.8221290e+02   9.1189419e+01   1.0606226e+02   1.3184179e+02
   1.6524742e+02   2.4489085e+02   2.5930452e+02   2.9754499e+02   3.7952419e+02   3.1491871e+02   4.5901129e+02   5.8851032e+01   2.7593065e+02   4.3892877e+02   3.8539000e+02   4.3051267e+02   2.9891871e+02   3.9810070e+02   2.6697839e+02   3.2336334e+02   4.0581710e+02   4.1460302e+02   2.9557387e+02   3.0411732e+02   3.5298613e+02   3.8943659e+02   3.2972097e+02   3.1579168e+02   3.4817355e+02   4.7373773e+02   2.4778871e+02   3.7072174e+02   2.6244516e+02   5.7286148e+02   3.4248226e+02   4.1468723e+02   3.1514935e+02   4.1743708e+02   1.9616742e+02   3.7973983e+02   3.5658258e+02   2.7151952e+02   3.1211097e+02   2.6753790e+02   1.6999000e+02   6.5850757e+02   5.0174903e+02   5.0849395e+02   3.5385065e+02   2.6389421e+02   4.0636484e+02   2.5380275e+02   2.6966645e+02   2.4427314e+02   2.6438839e+02   4.5000377e+02   6.5421935e+02   2.7274632e+02   1.3751032e+02   1.0963659e+02   1.9965000e+02   2.9443252e+02   1.6291387e+02   1.8583205e+02   1.4500548e+02   1.2765472e+02   1.2520452e+02   1.0642783e+02   2.0797710e+02   4.1000570e+02   1.7820677e+02   2.1846217e+02   2.7771645e+02   1.8730301e+02   1.8849129e+02   3.0109489e+02   2.7006742e+02   1.5564428e+02   2.2850935e+02   2.2442312e+02   3.7767419e+02   3.3048187e+02   3.0586226e+02   2.8538134e+02   3.7292290e+02   2.6093359e+02   1.0999452e+02   3.6208334e+02   3.6244129e+02   3.0847566e+02   2.2792806e+02   5.2550930e+02   3.2558258e+02   2.4485662e+02   2.8751484e+02   3.0382591e+02   1.4781774e+02   2.7881168e+02   2.9236903e+02   1.1369015e+02   3.1813129e+02   3.8271240e+02   2.7271935e+02   2.8747955e+02   3.3376581e+02   3.4732228e+02   5.3905387e+02   6.0934077e+01   3.0042355e+02   3.2863386e+02   2.8626452e+02   2.6969916e+02   2.2436774e+02   2.2353639e+02   2.1585548e+02   2.0468253e+02   1.9065097e+02   2.3357954e+02   2.1312323e+02   2.8978821e+02   3.0733355e+02   3.0070945e+02   1.7229742e+02   1.7477556e+02   2.3118774e+02   1.5375014e+02   1.5934968e+02   1.9961848e+02   2.1812839e+02   1.2809876e+02   1.6897774e+02   1.6592823e+02   2.2258065e+02   2.5680903e+02   1.8320323e+02   1.8030406e+02   5.2021839e+02   3.2377866e+02   3.0339903e+02   5.6756679e+02   7.0043968e+02   8.4747729e+01   2.7502581e+02   2.9308245e+02   3.0704645e+02   4.2982757e+02   3.9246097e+02   4.3163538e+02   2.2247839e+02   3.3918528e+02   2.5829645e+02   3.6175919e+02   2.6802194e+02   3.7691986e+02   3.5364419e+02   1.6800911e+02   3.0183548e+02   3.4959897e+02   1.8236903e+02   3.0485209e+02   3.9661000e+02   4.1460926e+02   3.3081871e+02   3.7703612e+02   2.1407290e+02   2.3450159e+02   1.4876387e+02   2.2985792e+02   2.4570968e+02   3.4161129e+02   1.7616419e+02   1.0427654e+02   1.5270968e+02   3.0577484e+02   4.1299032e+02   4.0653690e+02   3.2077355e+02   3.7546747e+02   3.1026290e+02   4.7211381e+02   3.2323968e+02   4.5004276e+02   2.8817032e+02   3.7359734e+02   2.4980290e+02   2.5168319e+02   3.0827839e+02   1.9287805e+02   5.8656129e+02   1.7914606e+02   2.8615677e+02   2.6645552e+02   2.7533742e+02   3.0217043e+02   2.3599613e+02   4.8656934e+02   3.5319645e+02   2.1241912e+02   5.8978548e+02   1.5216103e+02   3.7384742e+02   3.4724737e+02   2.2490290e+02   5.1392648e+02   2.0153516e+02   2.8555654e+02   2.8207226e+02   3.8442874e+02   3.1074935e+02   3.5904037e+02   4.3020323e+02   3.7278181e+02   1.9099710e+02   2.6729185e+02   1.9589484e+02   4.4681325e+02   6.2984677e+02   1.8459065e+02   1.7417581e+02   1.8091303e+02   6.5321645e+02  -3.6511187e+01   2.1108000e+02   1.7961941e+02   1.8439129e+02   2.5751741e+02   2.3437032e+02   3.5414425e+02   3.0096645e+02   3.4696139e+02   2.9134065e+02   3.4835662e+02   9.7902258e+01   3.0569137e+02   3.0075645e+02   1.9310271e+02   1.8472710e+02   3.2272957e+02   4.2954226e+02   2.0865888e+02   2.1075710e+02   3.7114492e+02   2.0567742e+02   5.4273129e+02   2.5141226e+02   3.0552799e+02   4.3121935e+02   4.8960858e+02   4.0289032e+02   4.2037974e+02   4.3356355e+02   3.5529717e+02   1.9993065e+02   4.0997426e+02   3.2549871e+02   3.3156107e+02   1.6398516e+02   4.4135151e+02   2.6435226e+02   2.7248150e+02   2.2924194e+02   4.1750774e+02   2.8275194e+02   3.3518759e+02   2.9942097e+02   2.9255084e+02   2.6972613e+02   2.9217288e+02   2.8494097e+02   2.1685279e+02   2.8281452e+02   3.0823129e+02   2.4051871e+02   4.2602173e+02   1.5707839e+02   4.4390050e+02   2.0360774e+02   2.5388880e+02   1.1895903e+02   2.1886618e+02   1.8340323e+02   4.5836000e+02   3.0137548e+02   3.0687028e+02   1.6945258e+02   1.6204218e+02   2.3908968e+02   2.2729121e+02   2.3861387e+02   2.1923895e+02   3.2712613e+02   3.5927894e+02   9.6579032e+01   2.1948013e+02   2.8477194e+02   2.7479212e+02   3.6994742e+02   2.1086142e+01   2.6099290e+02   1.6666702e+02   1.2984226e+02   9.4049394e+01
   1.5191742e+02   2.9418725e+02   1.9053452e+02   3.5137659e+02   3.8508419e+02   2.8413391e+02   4.3478129e+02   7.5229432e+01   3.4693065e+02   4.1380877e+02   3.7550000e+02   4.2430387e+02   3.0836871e+02   3.9523470e+02   2.8941839e+02   3.4011814e+02   4.2570710e+02   3.4823182e+02   2.8791387e+02   2.6673012e+02   2.6543613e+02   3.9044059e+02   3.4483097e+02   3.3292288e+02   3.3083355e+02   4.9334493e+02   2.4067871e+02   3.4695054e+02   2.6999516e+02   4.8481748e+02   3.5648226e+02   4.2312723e+02   3.1559935e+02   4.0662108e+02   2.2783742e+02   3.5887623e+02   3.2836258e+02   2.7288712e+02   2.3933097e+02   3.3847030e+02   1.2710000e+02   6.2260877e+02   4.4130903e+02   5.1065915e+02   3.2585065e+02   2.8013421e+02   3.5425484e+02   2.5530155e+02   2.8021645e+02   2.4742914e+02   2.3771839e+02   5.1179737e+02   6.1876935e+02   2.8991232e+02   1.8951032e+02   1.4402659e+02   1.9610000e+02   2.4627652e+02   1.4769387e+02   2.1426965e+02   1.4444548e+02   1.4246952e+02   1.4854452e+02   1.5345063e+02   1.3019710e+02   4.9366810e+02   1.8997677e+02   2.9285057e+02   1.5604645e+02   1.2047661e+02   1.5972129e+02   2.1373649e+02   2.0650742e+02   1.3550908e+02   1.5239935e+02   2.6162192e+02   4.0400419e+02   3.1471547e+02   3.0297226e+02   4.1105254e+02   3.7736290e+02   2.6457839e+02   2.2155452e+02   3.0226854e+02   3.0710129e+02   3.2524286e+02   2.0281806e+02   5.9895810e+02   3.9025258e+02   3.0679302e+02   2.0707484e+02   2.5226111e+02   1.8603774e+02   2.2964408e+02   2.9970903e+02   1.0488295e+02   3.1324129e+02   4.3677360e+02   1.9060935e+02   3.0359835e+02   2.9342581e+02   3.9743948e+02   5.7716387e+02   2.3885277e+01   2.6920355e+02   3.1013146e+02   2.5970452e+02   3.9071396e+02   2.4436774e+02   2.5582639e+02   1.8785548e+02   2.3792253e+02   1.3932097e+02   3.0735594e+02   2.7723323e+02   2.7931941e+02   2.5178355e+02   3.4370345e+02   1.7029742e+02   1.6704556e+02   1.7585774e+02   1.5562654e+02   1.5979968e+02   2.1024248e+02   2.2135839e+02   1.7751036e+02   1.7453774e+02   2.1392343e+02   2.1558065e+02   2.5614903e+02   9.4093226e+01   1.8410286e+02   3.8110839e+02   3.5979746e+02   2.1761903e+02   3.8997919e+02   5.6232968e+02   1.5557653e+02   2.8313581e+02   2.2176365e+02   3.6493645e+02   4.7075637e+02   3.2924097e+02   4.3625298e+02   2.4481839e+02   3.8083808e+02   2.8229645e+02   2.3527919e+02   2.6113194e+02   3.3669106e+02   3.4564419e+02   2.3564911e+02   3.0660548e+02   3.3799737e+02   1.8947903e+02   2.3161329e+02   3.2517000e+02   3.6888446e+02   3.0470871e+02   2.8701492e+02   2.4218290e+02   2.6203279e+02   1.7387387e+02   2.8240912e+02   2.0804968e+02   2.5051409e+02   1.8194419e+02   5.1144142e+01   1.3970968e+02   3.4648484e+02   3.8366032e+02   3.1155330e+02   4.2199355e+02   2.7424987e+02   2.8481290e+02   3.8636981e+02   3.9146968e+02   4.3447436e+02   2.7928032e+02   2.3008854e+02   2.5824290e+02   2.5689799e+02   3.7627839e+02   2.1443805e+02   5.8645129e+02   1.8515486e+02   2.8815677e+02   2.1696552e+02   2.3278742e+02   3.2813443e+02   3.0388613e+02   3.6791814e+02   3.2963645e+02   1.3764392e+02   6.0400548e+02   1.5191343e+02   3.9651742e+02   3.7687377e+02   2.5345290e+02   3.7119248e+02   1.9164516e+02   3.2578774e+02   2.4652226e+02   4.0672274e+02   2.5452935e+02   3.5942797e+02   4.3031323e+02   4.0933301e+02   2.4043710e+02   2.6555665e+02   2.2612484e+02   4.2561485e+02   6.4462677e+02   1.8440825e+02   1.8128581e+02   1.6801423e+02   5.0332645e+02  -5.3849987e+01   2.0174000e+02   1.7080661e+02   2.0528129e+02   2.5662621e+02   3.0148032e+02   3.0133545e+02   2.5141645e+02   2.7514539e+02   2.6079065e+02   2.4902062e+02   1.5546226e+02   2.7863657e+02   3.3208645e+02   3.0948631e+02   1.7839710e+02   1.9778597e+02   3.7476226e+02   2.0493128e+02   2.7352710e+02   3.3534332e+02   2.4578742e+02   4.9274249e+02   3.3774226e+02   2.4939159e+02   3.8532935e+02   5.0349978e+02   3.0144032e+02   3.4427574e+02   4.8856355e+02   3.7045717e+02   2.2360065e+02   2.1230066e+02   3.1116871e+02   2.5259747e+02   1.3454516e+02   4.5126671e+02   1.9257226e+02   4.1445390e+02   3.2735194e+02   2.8121894e+02   3.1988194e+02   3.3184719e+02   3.4098097e+02   3.1189604e+02   2.5205613e+02   3.0647648e+02   2.5527097e+02   1.6811639e+02   3.3003452e+02   3.6145369e+02   2.7862871e+02   4.1542293e+02   2.6774839e+02   3.2937690e+02   1.8838774e+02   2.6654640e+02   1.2139903e+02   2.5912098e+02   1.8629323e+02   3.9890880e+02   3.5026548e+02   2.7228908e+02   1.4056258e+02   1.6246338e+02   2.4019968e+02   1.9354241e+02   2.4094387e+02   2.4227255e+02   2.8445613e+02   3.3769254e+02   1.7979903e+02   3.1060253e+02   3.1743194e+02   2.2550932e+02   2.8561742e+02   4.7722542e+01   2.8899290e+02   1.5164702e+02   9.5502258e+01   1.4357659e+02
   1.5657742e+02   2.4358445e+02   1.6497452e+02   2.6298139e+02   2.8741419e+02   4.2505751e+02   4.1567129e+02   7.2098232e+01   2.8304065e+02   4.4524997e+02   3.6972000e+02   3.5087627e+02   2.7236871e+02   3.8222470e+02   2.6019839e+02   3.1990574e+02   4.0781710e+02   2.9044302e+02   3.3424387e+02   3.2046372e+02   3.0498613e+02   4.2216659e+02   3.4516097e+02   3.3644648e+02   3.5117355e+02   4.4482773e+02   2.2767871e+02   3.1510054e+02   3.6032516e+02   4.4681108e+02   2.6226226e+02   5.1888483e+02   3.3959935e+02   2.9692108e+02   1.8750742e+02   3.1332263e+02   2.8213258e+02   2.6502552e+02   2.9455097e+02   2.8105270e+02   1.7044000e+02   6.3925157e+02   6.2763903e+02   4.9464275e+02   3.4963065e+02   3.0057181e+02   4.2370484e+02   2.7152555e+02   1.9632645e+02   2.7281034e+02   2.8893839e+02   4.5791977e+02   6.4543935e+02   2.4733872e+02   1.6684032e+02   1.8829019e+02   1.8443000e+02   3.0199012e+02   1.7758387e+02   2.0453845e+02   1.9644548e+02   1.3208952e+02   1.3820452e+02   1.3805783e+02   2.2742710e+02   4.3044970e+02   2.3920677e+02   1.8702217e+02   1.9960645e+02   1.2410181e+02   1.6449129e+02   1.4968489e+02   2.1528742e+02   7.2916684e+01   1.8928935e+02   2.6212072e+02   2.6222419e+02   3.7616787e+02   3.1864226e+02   3.8657894e+02   2.8514290e+02   2.9895599e+02   1.6621452e+02   3.8602574e+02   2.5532129e+02   3.1749526e+02   1.4825806e+02   5.0577290e+02   3.4214258e+02   2.6364182e+02   2.2707484e+02   2.6022111e+02   2.0137774e+02   2.5408688e+02   2.5192903e+02   1.1959535e+02   2.4557129e+02   4.5784720e+02   2.9260935e+02   2.1743835e+02   3.9442581e+02   3.6012948e+02   6.1927387e+02   5.8626477e+01   2.7542355e+02   2.7874386e+02   2.9392452e+02   3.8564636e+02   1.5859774e+02   2.6068799e+02   2.4418548e+02   1.8407613e+02   1.0443097e+02   2.8769714e+02   2.3967323e+02   2.8099421e+02   2.2056355e+02   3.2709105e+02   1.5651742e+02   9.5257961e+01   9.2407742e+01   2.1785254e+02   1.5090968e+02   1.7229368e+02   2.2390839e+02   1.4585636e+02   2.1953774e+02   3.0988343e+02   2.1236065e+02   2.6674663e+02   7.9093226e+01   2.6975286e+02   4.3455839e+02   2.3308146e+02   2.3150903e+02   4.0142799e+02   6.0332968e+02   1.1029653e+02   2.8302581e+02   2.9144245e+02   3.0293645e+02   4.5904637e+02   2.7168097e+02   4.1385778e+02   2.1670839e+02   4.2553688e+02   2.9584645e+02   2.4297519e+02   3.1513194e+02   3.0626106e+02   3.1109419e+02   3.0230311e+02   3.1149548e+02   2.8760617e+02   2.1280903e+02   2.7563689e+02   3.8272000e+02   4.2283046e+02   2.7959871e+02   3.1236372e+02   2.5440290e+02   2.8705519e+02   1.3854387e+02   3.6134552e+02   1.3715968e+02   2.2207529e+02   1.0494419e+02   6.7194142e+01   1.9758968e+02   4.1407444e+02   3.4844032e+02   3.2448090e+02   4.1288355e+02   3.6197867e+02   3.5915290e+02   3.4853261e+02   3.3157968e+02   4.0759556e+02   2.3795032e+02   2.8817494e+02   2.1902290e+02   2.7914559e+02   3.2204839e+02   1.7610645e+02   5.6889129e+02   2.0444966e+02   2.1593677e+02   2.8318312e+02   2.3911742e+02   2.2239803e+02   3.1621613e+02   3.5149174e+02   2.1986645e+02   9.2975523e+01   6.8422548e+02   1.6493583e+02   3.3995742e+02   5.1183857e+02   2.5967290e+02   3.7736488e+02   2.2464516e+02   3.5692774e+02   2.6474226e+02   3.1837514e+02   2.5363935e+02   3.7249917e+02   4.1898323e+02   3.3023941e+02   2.8054710e+02   3.4701785e+02   2.0289484e+02   4.1658325e+02   5.0340677e+02   1.7937585e+02   1.8017581e+02   1.7932303e+02   4.7376645e+02  -4.7595187e+01   2.7963000e+02   1.4490541e+02   2.1039129e+02   2.5554741e+02   3.2659032e+02   4.1198665e+02   2.5730645e+02   3.7911419e+02   2.8945065e+02   2.8739782e+02   1.5690226e+02   2.5574137e+02   3.4642645e+02   2.9077911e+02   2.1706710e+02   2.5603237e+02   3.6354226e+02   2.0215888e+02   2.3652710e+02   3.3574332e+02   1.9323742e+02   5.1694649e+02   2.6597226e+02   3.5925319e+02   5.0932935e+02   3.6790978e+02   3.0067032e+02   2.6989734e+02   3.9522355e+02   4.4447437e+02   2.0338065e+02   2.4191826e+02   2.6549871e+02   2.9603107e+02   1.5854516e+02   3.8812671e+02   2.2823226e+02   3.6737110e+02   2.0346194e+02   4.3968014e+02   3.2675194e+02   4.0716759e+02   3.3187097e+02   3.1695484e+02   2.0816613e+02   3.3987768e+02   2.5916097e+02   1.9524519e+02   2.0936452e+02   4.1133729e+02   2.7873871e+02   5.4830413e+02   2.4229839e+02   3.6052290e+02   1.8094774e+02   2.8103160e+02   1.4850903e+02   2.4306218e+02   2.1385323e+02   3.9936400e+02   3.1771548e+02   3.5678308e+02   1.2178258e+02   2.1474578e+02   1.9297968e+02   2.1654001e+02   2.7416387e+02   2.0817495e+02   3.7089613e+02   2.8677734e+02   1.5435903e+02   3.4840773e+02   2.5577194e+02   2.8289212e+02   2.7794742e+02  -4.5538581e+00   2.8166290e+02   1.2790342e+02   8.8062258e+01   8.8951794e+01
   1.3280742e+02   2.9204605e+02   1.7964452e+02   2.2257779e+02   2.7397419e+02   3.5013271e+02   4.7078129e+02   1.3689432e+01   3.5304065e+02   3.9753997e+02   3.3617000e+02   4.2212027e+02   2.2813871e+02   4.3376310e+02   2.8119839e+02   3.0244574e+02   4.1914710e+02   3.0564662e+02   3.1157387e+02   2.3727732e+02   3.1165613e+02   3.9074299e+02   3.1260097e+02   3.6194128e+02   3.8339355e+02   4.0525013e+02   2.8345871e+02   2.7563814e+02   3.5810516e+02   3.9653868e+02   3.6992226e+02   2.9049203e+02   3.4770935e+02   2.7605228e+02   2.5494742e+02   2.8225743e+02   2.4213258e+02   2.2011552e+02   2.4066097e+02   3.0525390e+02   3.0766000e+02   3.9783397e+02   5.6018903e+02   5.7492875e+02   2.6941065e+02   3.1098941e+02   3.9292484e+02   2.3320795e+02   2.0855645e+02   4.1494194e+02   2.8127839e+02   4.1120257e+02   6.2721935e+02   2.4779632e+02   1.2562032e+02   1.3880779e+02   2.1565000e+02   2.3315252e+02   1.7980387e+02   2.3292085e+02   1.4311548e+02   1.6057592e+02   1.7498452e+02   1.4844543e+02   3.0419710e+02   4.6096810e+02   1.8209677e+02   1.6270097e+02   2.3704645e+02   1.8366661e+02   1.6627129e+02   2.1998249e+02   2.1528742e+02   8.1586684e+01   1.6417935e+02   2.9067952e+02   4.3767419e+02   3.2635187e+02   3.1675226e+02   3.8784014e+02   3.2881290e+02   2.3535239e+02   1.8744452e+02   3.9532734e+02   2.8855129e+02   3.3272686e+02   1.9103806e+02   4.8890050e+02   3.2180258e+02   3.1682902e+02   2.3574484e+02   3.1285751e+02   1.8670774e+02   2.4959048e+02   2.8725903e+02   1.0554895e+02   2.8891129e+02   4.7505000e+02   2.4593935e+02   2.6006195e+02   3.5242581e+02   3.1371948e+02   5.8594387e+02   2.7512877e+01   2.1809355e+02   2.6811026e+02   3.1803452e+02   3.6726756e+02   2.1503774e+02   2.3584279e+02   2.1063548e+02   2.2487013e+02   7.4100968e+01   2.7257354e+02   2.1056323e+02   2.9632301e+02   2.2944355e+02   3.7449065e+02   1.4629742e+02   1.1341556e+02   1.8718774e+02   1.6994014e+02   1.5967968e+02   2.2470208e+02   2.4879839e+02   1.8464516e+02   2.0264774e+02   2.5434463e+02   2.0425065e+02   2.9816543e+02   1.2509323e+02   2.0062286e+02   3.9288839e+02   2.6941506e+02   2.3928903e+02   3.7858559e+02   6.3843968e+02   6.9367729e+01   2.9613581e+02   2.5439365e+02   3.0470645e+02   4.9679477e+02   3.1190097e+02   4.1341018e+02   3.1281839e+02   2.9617808e+02   2.4351645e+02   3.3883159e+02   3.3302194e+02   2.6415986e+02   2.7609419e+02   3.0798311e+02   2.7216548e+02   2.8252257e+02   2.2313903e+02   2.7425049e+02   3.9283000e+02   3.1658166e+02   2.6703871e+02   3.3291852e+02   2.9207290e+02   2.6526159e+02   2.1243387e+02   2.8888432e+02   1.8026968e+02   2.1240649e+02   1.7383419e+02   7.4012942e+01   1.6792968e+02   3.4244724e+02   3.9521032e+02   3.3807930e+02   3.4477355e+02   3.8531747e+02   4.2281290e+02   3.5654981e+02   3.8468968e+02   4.4978676e+02   2.6272032e+02   3.7563334e+02   2.6180290e+02   3.1894319e+02   4.3616839e+02   1.9042685e+02   5.7534129e+02   1.9638366e+02   2.3882677e+02   3.1435192e+02   2.7500742e+02   3.3997683e+02   3.1266613e+02   3.5954574e+02   2.8908645e+02   1.4976792e+02   6.5689548e+02   1.2846223e+02   4.0718742e+02   4.6935017e+02   2.6034290e+02   4.2209128e+02   1.9131516e+02   3.1603414e+02   2.1441226e+02   3.3773154e+02   2.6318935e+02   4.0717517e+02   4.1831323e+02   3.1896301e+02   2.7066710e+02   3.4447825e+02   1.6234484e+02   3.7149725e+02   5.9162677e+02   2.2242825e+02   1.5917581e+02   1.6878303e+02   4.9921645e+02  -4.6191187e+01   2.3408000e+02   1.9010941e+02   2.1950129e+02   1.6470861e+02   3.0037032e+02   3.2720425e+02   3.2441645e+02   3.2030539e+02   2.4234065e+02   2.9904662e+02   1.9568226e+02   1.9641897e+02   2.7842645e+02   2.9521911e+02   1.9284710e+02   2.7851997e+02   4.0698226e+02   1.7946368e+02   2.8241710e+02   2.6919212e+02   2.1256742e+02   5.8729009e+02   2.9463226e+02   2.7662039e+02   4.6632935e+02   3.3501978e+02   2.8378032e+02   2.6101854e+02   3.9622355e+02   4.5262437e+02   2.0760065e+02   2.3114066e+02   2.7938871e+02   2.7991987e+02   1.6921516e+02   4.1415311e+02   2.4790226e+02   3.2724750e+02   2.5301194e+02   3.0905614e+02   3.3725194e+02   3.2720759e+02   3.1553097e+02   3.4171204e+02   2.3572613e+02   2.4523288e+02   1.9727097e+02   1.6975639e+02   2.9836452e+02   3.6921729e+02   3.2551871e+02   5.0278173e+02   2.2929839e+02   4.4945290e+02   2.3082774e+02   2.6593120e+02   1.8295903e+02   1.9285618e+02   1.8662323e+02   4.0743240e+02   3.0993548e+02   2.6218548e+02   1.9934258e+02   1.2587098e+02   2.2864968e+02   2.0757641e+02   2.6561387e+02   2.4585895e+02   3.2034613e+02   2.6616134e+02   1.3746903e+02   2.6753893e+02   2.5955194e+02   3.0847972e+02   2.7894742e+02   3.1696142e+01   3.5021290e+02   1.5807942e+02   1.2817226e+02   1.1807299e+02
   1.4213742e+02   3.0629965e+02   2.8308452e+02   2.6853259e+02   3.3741419e+02   4.2250751e+02   4.4378129e+02   1.0161943e+02   3.1448065e+02   4.1918477e+02   3.5984000e+02   3.7333667e+02   2.3825871e+02   4.9272350e+02   2.8075839e+02   3.1848094e+02   4.7125710e+02   3.4313782e+02   2.1757387e+02   3.5390732e+02   2.7021613e+02   3.8405819e+02   3.5149097e+02   3.3961008e+02   2.8539355e+02   4.2820013e+02   2.7978871e+02   3.1538174e+02   2.9177516e+02   4.1184508e+02   3.2503226e+02   3.4097323e+02   3.1814935e+02   3.0463708e+02   2.3361742e+02   2.9952383e+02   2.8402258e+02   2.9643432e+02   3.1344097e+02   3.2709150e+02   3.0077000e+02   4.7104517e+02   5.4018903e+02   4.7085875e+02   2.6208065e+02   3.3134581e+02   3.8225484e+02   2.6829155e+02   3.0332645e+02   2.8647034e+02   2.3738839e+02   4.7104377e+02   5.9587935e+02   1.8963352e+02   1.0773032e+02   1.4656899e+02   2.2310000e+02   2.7344652e+02   1.5369387e+02   2.3300965e+02   1.8889548e+02   1.2147352e+02   1.6343452e+02   1.3814943e+02   3.1897710e+02   4.4501570e+02   2.0586677e+02   2.1146937e+02   2.8326645e+02   1.7174901e+02   1.8494129e+02   1.7926889e+02   1.9161742e+02   6.4480284e+01   2.2306935e+02   2.9630832e+02   3.8233419e+02   3.0021907e+02   3.8919226e+02   3.5737494e+02   3.2947290e+02   2.1663959e+02   1.4855452e+02   3.1932854e+02   3.0244129e+02   3.3727566e+02   1.8292806e+02   5.6299930e+02   2.8336258e+02   4.8123422e+02   1.8529484e+02   2.7512351e+02   2.0159774e+02   2.3350928e+02   2.6192903e+02   9.6015355e+01   2.8835129e+02   4.2164480e+02   3.1538935e+02   2.2784595e+02   3.7431581e+02   3.3029828e+02   5.0194387e+02   2.6462877e+01   2.5487355e+02   3.0927786e+02   2.9570452e+02   3.9416396e+02   2.0214774e+02   2.0109399e+02   2.1296548e+02   1.2846373e+02   1.0998097e+02   2.8203314e+02   2.3734323e+02   3.0707061e+02   3.4589355e+02   2.2217465e+02   1.4829742e+02   1.2936556e+02   1.9885774e+02   1.8889654e+02   1.8156968e+02   1.8961088e+02   2.9390839e+02   1.1092636e+02   1.9464774e+02   1.9776463e+02   2.3103065e+02   2.6358303e+02   1.2542323e+02   2.0081646e+02   4.0632839e+02   3.0888986e+02   2.1295903e+02   3.7902199e+02   6.4165968e+02   7.2890129e+01   2.6635581e+02   2.3577605e+02   3.9659645e+02   4.1033357e+02   3.2479097e+02   4.1260898e+02   3.0381839e+02   3.1011808e+02   2.7251645e+02   2.5340159e+02   2.7158194e+02   2.0229506e+02   2.8953419e+02   2.8868791e+02   2.9127548e+02   2.5911377e+02   2.0613903e+02   2.6528049e+02   3.1539000e+02   5.1355686e+02   2.3681871e+02   2.8733612e+02   8.2182903e+01   1.9850279e+02   2.0532387e+02   2.2600312e+02   1.3870968e+02   2.0140129e+02   1.5316419e+02   8.0446542e+01   2.0903968e+02   3.3915844e+02   3.8410032e+02   2.9551810e+02   3.0610355e+02   3.9197107e+02   2.9537290e+02   4.0008501e+02   3.9434968e+02   5.1413396e+02   2.7395032e+02   3.0918494e+02   2.5291290e+02   2.2332439e+02   3.8282839e+02   1.6636405e+02   5.0100129e+02   1.6511086e+02   2.4126677e+02   2.2859672e+02   2.2844742e+02   3.2059163e+02   3.0066613e+02   4.0206574e+02   2.4830645e+02   1.3070032e+02   6.3011548e+02   1.9160463e+02   3.3151742e+02   4.9051377e+02   2.6501290e+02   4.6659768e+02   2.6553516e+02   3.0343654e+02   2.3196226e+02   3.2654754e+02   2.7752935e+02   4.2436797e+02   4.3942323e+02   3.3349421e+02   3.0488710e+02   3.3196065e+02   2.0434484e+02   3.3279725e+02   6.2029677e+02   2.0358465e+02   1.5117581e+02   2.0431303e+02   6.3021645e+02  -5.8001187e+01   2.2274000e+02   1.6045661e+02   1.7717129e+02   2.8209501e+02   3.2115032e+02   4.0542185e+02   2.9774645e+02   2.7087899e+02   2.7401065e+02   3.1751302e+02   1.2813226e+02   2.8082297e+02   2.6931645e+02   2.6306791e+02   1.3606710e+02   2.3295237e+02   2.9509226e+02   1.8441488e+02   2.3986710e+02   3.9314612e+02   3.0878742e+02   4.3303249e+02   2.7085226e+02   2.7486279e+02   5.1587935e+02   3.2783578e+02   2.6878032e+02   3.3777854e+02   4.0878355e+02   4.3716957e+02   1.7604065e+02   3.0210546e+02   2.6860871e+02   3.6989227e+02   2.9498516e+02   3.0798151e+02   3.4612226e+02   3.2805990e+02   2.7957194e+02   3.1237134e+02   2.9000194e+02   3.2535759e+02   3.2131097e+02   3.1157964e+02   2.4883613e+02   2.5662408e+02   2.2416097e+02   1.9060519e+02   3.2581452e+02   3.0479129e+02   3.1362871e+02   4.0128293e+02   2.2207839e+02   4.5470050e+02   1.5327774e+02   2.7202520e+02   1.5450903e+02   3.3280218e+02   1.5218323e+02   4.2052760e+02   3.1471548e+02   2.9524308e+02   2.0000258e+02   1.0015818e+02   2.1831968e+02   2.3018281e+02   2.5283387e+02   3.1010135e+02   3.1212613e+02   3.0714894e+02   1.5990903e+02   2.5207373e+02   2.3988194e+02   3.6305332e+02   3.0783742e+02   1.6054942e+01   3.0377290e+02   1.4646462e+02   1.3084226e+02   1.0530939e+02
   2.0057742e+02   2.7406445e+02   2.4442452e+02   2.5328539e+02   2.5052419e+02   3.4967871e+02   3.8101129e+02   1.0175103e+02   2.2948065e+02   3.6509477e+02   3.4117000e+02   3.7216027e+02   2.2469871e+02   4.5114830e+02   3.1908839e+02   2.5986454e+02   4.4737710e+02   4.2127822e+02   2.9891387e+02   3.1129012e+02   3.4876613e+02   4.1288419e+02   2.3227097e+02   4.4936768e+02   3.6050355e+02   4.8052133e+02   2.4689871e+02   3.2990294e+02   2.6777516e+02   4.5876508e+02   3.9659226e+02   4.0091843e+02   3.0726935e+02   3.2761748e+02   2.1550742e+02   3.1008263e+02   3.1613258e+02   2.6475552e+02   2.5100097e+02   2.7364670e+02   2.8088000e+02   4.2986637e+02   5.8063903e+02   4.8229275e+02   2.9396065e+02   2.3624541e+02   3.8136484e+02   2.4402275e+02   2.4499645e+02   3.2813674e+02   2.1171839e+02   4.5609737e+02   7.0176935e+02   2.4616232e+02   1.4073032e+02   1.5203899e+02   2.5799000e+02   2.1876532e+02   1.2291387e+02   2.1280205e+02   1.3389548e+02   1.4498352e+02   1.7676452e+02   1.4008303e+02   1.1619710e+02   3.4045810e+02   1.7364677e+02   2.1026697e+02   2.5293645e+02   1.4605541e+02   2.1883129e+02   2.3722769e+02   1.9417742e+02   1.4649548e+02   2.1561935e+02   2.9434432e+02   2.6267419e+02   4.1679187e+02   3.9586226e+02   3.4062134e+02   3.9758290e+02   2.6119079e+02   2.2821452e+02   4.9162574e+02   3.1332129e+02   2.8629526e+02   1.7459806e+02   5.3055570e+02   3.2003258e+02   3.1341062e+02   2.8285484e+02   2.4719871e+02   1.8259774e+02   2.6302928e+02   2.7959903e+02   9.6821755e+01   3.1179129e+02   3.5876960e+02   2.6449935e+02   2.2324715e+02   3.4098581e+02   3.2740468e+02   5.7272387e+02   3.6020477e+01   2.4287355e+02   2.7289786e+02   2.8892452e+02   3.5326636e+02   1.8648774e+02   2.2756679e+02   2.5230548e+02   1.8753653e+02   1.8232097e+02   2.2991594e+02   2.7001323e+02   2.7023701e+02   2.8411355e+02   2.0167705e+02   1.3473742e+02   1.2356036e+02   1.7785774e+02   2.2190654e+02   1.8234968e+02   2.0199848e+02   2.0290839e+02   1.4520636e+02   2.4919774e+02   1.9851063e+02   1.9992065e+02   2.9329183e+02   1.6276323e+02   1.5527926e+02   4.4866839e+02   3.3017266e+02   2.1484903e+02   4.0609079e+02   6.1676968e+02   7.2331329e+01   2.8902581e+02   2.4707245e+02   3.8793645e+02   4.2535637e+02   3.5224097e+02   3.9530298e+02   3.0147839e+02   3.5297528e+02   3.0695645e+02   1.9475639e+02   3.0913194e+02   2.6896106e+02   2.5775419e+02   2.9734031e+02   2.8494548e+02   2.9317017e+02   1.8013903e+02   3.0003049e+02   3.5206000e+02   4.1617326e+02   3.5326871e+02   2.2580012e+02   1.5207290e+02   3.1224159e+02   2.3265387e+02   2.4048672e+02   1.8126968e+02   1.9176649e+02   1.7705419e+02   1.1364534e+02   1.8736968e+02   3.2067204e+02   3.4499032e+02   3.0064690e+02   3.8299355e+02   3.7014987e+02   3.1581290e+02   4.0844981e+02   3.9523968e+02   4.9872276e+02   2.6617032e+02   3.5580734e+02   2.8136290e+02   2.9582839e+02   3.7893839e+02   2.0244525e+02   7.1522129e+02   1.6174326e+02   2.8760677e+02   2.3355952e+02   2.3222742e+02   2.2739923e+02   3.2488613e+02   3.8979814e+02   3.0086645e+02   1.0660552e+02   5.4922548e+02   2.4484583e+02   3.9729742e+02   4.8259137e+02   2.5445290e+02   4.1189248e+02   2.4653516e+02   3.0173654e+02   2.6085226e+02   3.6157634e+02   2.7030935e+02   3.4327557e+02   4.2153323e+02   3.0536541e+02   3.6899710e+02   2.8027185e+02   2.2912484e+02   3.1992485e+02   6.2095677e+02   2.0297185e+02   1.1173581e+02   2.2335823e+02   6.9243645e+02  -4.3978787e+01   2.0574000e+02   2.2448661e+02   1.8006129e+02   2.0742381e+02   2.6815032e+02   4.8544185e+02   2.8096645e+02   3.1800139e+02   3.0434065e+02   3.2908662e+02   1.9168226e+02   2.3018897e+02   2.0953645e+02   2.7262031e+02   1.6306710e+02   2.6990237e+02   3.5232226e+02   2.1294648e+02   2.2852710e+02   3.2516332e+02   2.7689742e+02   4.6803369e+02   2.4052226e+02   3.1194919e+02   4.8143935e+02   3.6703098e+02   3.2011032e+02   3.3434214e+02   4.7033355e+02   3.7569557e+02   1.9582065e+02   2.7508306e+02   3.3105871e+02   3.0878627e+02   2.6398516e+02   3.0413151e+02   2.5079226e+02   3.0112630e+02   2.5090194e+02   3.1955494e+02   3.0713194e+02   3.3586719e+02   3.1098097e+02   2.3518604e+02   1.9839613e+02   2.2687928e+02   1.4149097e+02   2.9410879e+02   2.8636452e+02   3.3050729e+02   2.9262871e+02   4.2596293e+02   2.4796839e+02   4.2984930e+02   2.4605774e+02   2.1015280e+02   1.7084903e+02   2.8460498e+02   1.6885323e+02   3.9452400e+02   3.2271548e+02   2.0782308e+02   1.3489258e+02   1.6547698e+02   2.6153968e+02   2.0894521e+02   2.8994387e+02   2.6458255e+02   2.8634613e+02   2.9043134e+02   2.0390903e+02   2.8611373e+02   2.5766194e+02   2.1585092e+02   3.2683742e+02   3.1864942e+01   2.9955290e+02   1.3536222e+02   1.1373226e+02   1.1178819e+02
   1.5957742e+02   2.6723445e+02   1.6375452e+02   2.7551899e+02   3.2752419e+02   3.4807871e+02   3.6401129e+02   7.3341032e+01   3.4759065e+02   4.0353597e+02   3.2161000e+02   3.9117507e+02   2.0125871e+02   4.4524350e+02   3.0119839e+02   2.7962574e+02   4.2137710e+02   2.8857822e+02   3.2035387e+02   3.0290492e+02   3.1354613e+02   4.2348179e+02   3.2172097e+02   4.4565168e+02   4.6517355e+02   4.2559773e+02   2.6178871e+02   2.6082174e+02   2.7766516e+02   4.8120388e+02   3.6892226e+02   4.1624203e+02   2.9559935e+02   4.1389108e+02   2.7283742e+02   2.1616623e+02   3.3269258e+02   2.6176072e+02   2.9700097e+02   2.8740670e+02   2.6433000e+02   4.5508037e+02   6.4218903e+02   4.0092875e+02   2.9152065e+02   3.6811061e+02   3.2559484e+02   2.8015435e+02   1.9988645e+02   3.2407554e+02   2.3471839e+02   4.9070737e+02   6.9898935e+02   2.6683472e+02   1.3040032e+02   1.5153539e+02   2.5065000e+02   2.0524252e+02   1.6747387e+02   2.2679725e+02   1.2211548e+02   1.2948592e+02   1.9843452e+02   1.4645943e+02   1.0908710e+02   3.7691690e+02   1.7631677e+02   2.3249337e+02   2.3193645e+02   1.9840541e+02   2.1283129e+02   2.7325769e+02   2.4350742e+02   1.2765908e+02   2.0050935e+02   2.6855312e+02   2.6422419e+02   4.5389787e+02   4.0486226e+02   4.0079134e+02   3.3270290e+02   2.5149119e+02   1.8966452e+02   4.2981974e+02   3.3921129e+02   3.3722406e+02   1.5414806e+02   5.3641170e+02   3.4903258e+02   2.7509062e+02   3.4340484e+02   2.6458471e+02   2.0448774e+02   2.3783808e+02   2.5314903e+02   1.0838775e+02   3.1102129e+02   3.5383120e+02   2.7060935e+02   2.5308835e+02   3.6554581e+02   3.5966988e+02   5.8383387e+02   5.9351677e+01   2.7409355e+02   3.1040026e+02   2.6326452e+02   2.0331916e+02   1.8303774e+02   1.8251279e+02   3.2941548e+02   1.7170773e+02   1.4632097e+02   2.5312594e+02   2.0879323e+02   2.5524461e+02   2.6478355e+02   2.2111345e+02   1.6562742e+02   1.4030916e+02   1.5796774e+02   1.8638774e+02   2.0634968e+02   1.7696848e+02   2.3412839e+02   1.4337876e+02   2.0253774e+02   2.0513343e+02   2.4436065e+02   2.8718663e+02   1.8565323e+02   2.1122806e+02   4.5644839e+02   2.3910026e+02   3.0839903e+02   5.5294679e+02   6.4321968e+02   1.1165533e+02   3.0146581e+02   2.1796725e+02   3.7170645e+02   3.2710477e+02   2.6246097e+02   3.0225538e+02   2.6447839e+02   3.8982528e+02   3.2618645e+02   1.7621799e+02   4.0525194e+02   3.5149146e+02   2.5564419e+02   2.1417911e+02   2.8694548e+02   2.8257017e+02   2.7091903e+02   2.6253809e+02   2.5572000e+02   3.6022046e+02   3.6659871e+02   3.2306372e+02   2.1785290e+02   4.0908919e+02   2.1965387e+02   2.5374672e+02   2.0237968e+02   2.0974769e+02   1.9105419e+02   1.4519534e+02   1.0847968e+02   2.5643324e+02   3.7933032e+02   3.2511970e+02   3.1755355e+02   3.4605507e+02   3.7581290e+02   4.2097981e+02   3.8590968e+02   5.3380916e+02   2.3972032e+02   3.2658334e+02   2.2569290e+02   3.4150199e+02   3.2471839e+02   2.1189285e+02   6.9478129e+02   1.0904846e+02   2.6826677e+02   2.8043672e+02   2.9511742e+02   3.8025803e+02   2.8310613e+02   3.7625054e+02   3.0186645e+02   1.5774552e+02   5.1300548e+02   2.5852343e+02   3.1662742e+02   4.7959497e+02   3.1412290e+02   3.7633888e+02   2.4386516e+02   3.0928014e+02   2.7130226e+02   3.7663034e+02   2.9918935e+02   3.4663517e+02   3.8187323e+02   3.6853821e+02   3.0166710e+02   2.9199825e+02   2.7756484e+02   3.8893965e+02   6.7451677e+02   1.5612705e+02   2.1706581e+02   1.6715183e+02   6.4687645e+02  -2.8783987e+01   2.8119000e+02   1.6112061e+02   2.4528129e+02   1.1753621e+02   3.4026032e+02   3.4556305e+02   2.8330645e+02   2.2681419e+02   2.7601065e+02   2.3602302e+02   1.0002226e+02   2.5707177e+02   2.1508645e+02   3.1795631e+02   2.2906710e+02   2.9829237e+02   4.7187226e+02   1.6983248e+02   3.0308710e+02   2.8753852e+02   2.5878742e+02   5.4859249e+02   2.8874226e+02   2.2243159e+02   5.3787935e+02   3.1340578e+02   3.1578032e+02   4.2568854e+02   3.3122355e+02   4.7293437e+02   9.3260645e+01   1.8694786e+02   2.4138871e+02   2.9428987e+02   3.1454516e+02   2.6097671e+02   3.0257226e+02   3.1776390e+02   2.2868194e+02   4.2400254e+02   3.1313194e+02   3.8163719e+02   4.2987097e+02   2.6933484e+02   1.9361613e+02   2.0182168e+02   1.2583097e+02   2.1658159e+02   2.4670452e+02   3.7712009e+02   2.5662871e+02   4.7262293e+02   2.7963839e+02   3.3476570e+02   2.1538774e+02   2.6549640e+02   1.9284903e+02   2.8895498e+02   1.8596323e+02   4.9582520e+02   2.3993548e+02   2.6733548e+02   2.0145258e+02   2.2992218e+02   1.9964968e+02   2.1089641e+02   2.3283387e+02   2.3192135e+02   4.2145613e+02   3.7973254e+02   2.0768903e+02   1.9037133e+02   3.9010194e+02   1.1991572e+02   4.2138742e+02   3.7300942e+01   3.3432290e+02   1.0369062e+02   9.4282258e+01   1.3245419e+02
   1.5068742e+02   2.4794565e+02   2.1275452e+02   1.9915899e+02   3.5363419e+02   3.8531991e+02   4.2356129e+02   6.6127032e+01   3.4015065e+02   3.8646117e+02   3.1706000e+02   3.2897907e+02   2.1836871e+02   4.0987470e+02   2.8664839e+02   2.6878974e+02   4.8003710e+02   2.8632542e+02   3.0568387e+02   2.5352852e+02   2.7365613e+02   3.9711299e+02   3.5605097e+02   3.3657528e+02   3.7295355e+02   4.6075533e+02   2.2978871e+02   2.8305174e+02   2.2766516e+02   4.7431388e+02   2.8615226e+02   4.9753363e+02   3.7281935e+02   3.2126348e+02   2.3350742e+02   2.7686263e+02   2.3224258e+02   2.7879672e+02   2.6011097e+02   3.1324790e+02   3.5933000e+02   2.8914037e+02   5.6507903e+02   5.3475755e+02   3.1819065e+02   2.9552701e+02   2.6225484e+02   3.9489155e+02   2.5099645e+02   2.9743674e+02   2.6282839e+02   5.1000857e+02   6.1154935e+02   1.8615992e+02   2.4873032e+02   1.1662899e+02   2.8610000e+02   1.5651652e+02   2.3591387e+02   1.1276205e+02   1.5833548e+02   1.5324832e+02   1.1943452e+02   1.4799943e+02   9.7087097e+01   4.4353690e+02   2.3342677e+02   2.2815457e+02   2.9748645e+02   2.1738141e+02   2.5716129e+02   3.4216129e+02   2.8428742e+02   1.7506668e+02   1.6073935e+02   2.7006472e+02   2.5400419e+02   3.1760547e+02   2.7019226e+02   3.2534494e+02   3.0258290e+02   2.5656079e+02   1.8077452e+02   4.4086094e+02   2.9344129e+02   3.0466566e+02   2.0848806e+02   4.5761450e+02   2.1647258e+02   3.3092542e+02   3.7896484e+02   3.1162991e+02   2.0426774e+02   2.2896568e+02   2.5825903e+02   1.1630895e+02   3.8413129e+02   3.6865240e+02   2.9293935e+02   2.7752195e+02   3.2931581e+02   3.8711828e+02   6.6649387e+02   6.0738877e+01   2.7242355e+02   4.3598386e+02   2.4648452e+02   2.9988156e+02   1.9848774e+02   2.5394679e+02   2.9552548e+02   1.8085893e+02   1.0032097e+02   2.2524594e+02   2.3945323e+02   2.3968181e+02   3.4822355e+02   2.5810825e+02   2.0518742e+02   1.8670436e+02   1.6218774e+02   1.7172014e+02   1.5123968e+02   1.8826728e+02   2.2279839e+02   1.2905516e+02   2.1297774e+02   1.6951823e+02   2.0669065e+02   2.9808023e+02   1.9076323e+02   1.6114926e+02   4.9277839e+02   2.5542386e+02   3.8217903e+02   5.3848439e+02   6.5309968e+02   1.2253493e+02   2.4124581e+02   2.3856485e+02   3.4826645e+02   4.0686997e+02   2.8901097e+02   4.5858138e+02   2.5870839e+02   4.0206688e+02   2.3840645e+02   2.7413039e+02   2.5591194e+02   3.6543866e+02   2.6698419e+02   2.8127191e+02   3.7805548e+02   4.0961137e+02   2.1591903e+02   2.6627809e+02   3.6895000e+02   4.3504206e+02   3.5981871e+02   3.0216612e+02   2.0551290e+02   3.6329639e+02   1.5954387e+02   2.6633552e+02   2.4226968e+02   2.9266649e+02   2.3272419e+02   1.1952174e+02   1.3758968e+02   3.2198444e+02   4.0488032e+02   2.5452570e+02   3.2777355e+02   3.0023747e+02   3.8393290e+02   3.9355021e+02   4.0279968e+02   4.9156796e+02   2.6817032e+02   4.6675734e+02   2.5669290e+02   2.2268199e+02   3.6816839e+02   1.7097685e+02   6.2156129e+02   2.7568606e+02   2.5193677e+02   3.3741312e+02   3.4622742e+02   3.3582923e+02   2.8566613e+02   3.9693574e+02   2.9375645e+02   1.9517432e+02   4.6134548e+02   2.1287623e+02   2.7662742e+02   3.9657497e+02   2.4267290e+02   3.5905488e+02   2.0964516e+02   2.7656774e+02   2.3207226e+02   3.2598874e+02   2.9741935e+02   2.3865677e+02   3.6309323e+02   3.5593061e+02   2.3454710e+02   2.6780785e+02   2.3556484e+02   4.0318965e+02   6.2684677e+02   1.5683065e+02   2.6784581e+02   2.5852943e+02   6.0776645e+02  -5.7875187e+01   2.6219000e+02   1.6130061e+02   2.2372129e+02   2.3826101e+02   2.6271032e+02   3.1743705e+02   2.7808645e+02   2.7334179e+02   3.3034065e+02   2.4456662e+02   9.7132258e+01   2.0741297e+02   1.9564645e+02   2.4729151e+02   2.2572710e+02   3.5977957e+02   4.5243226e+02   2.1460768e+02   3.3063710e+02   3.0644452e+02   3.2000742e+02   4.6091489e+02   2.4585226e+02   2.9819279e+02   4.8276935e+02   3.7181458e+02   4.4422032e+02   4.5763334e+02   4.1589355e+02   5.2160077e+02   3.6380645e+01   2.0749826e+02   2.7371871e+02   3.3626347e+02   2.3376516e+02   4.1076911e+02   2.4312226e+02   3.1751990e+02   1.9424194e+02   4.3219774e+02   3.2463194e+02   2.8483719e+02   3.5876097e+02   2.9691364e+02   2.5994613e+02   3.2773528e+02   3.2260097e+02   1.8239999e+02   2.2792452e+02   4.1718249e+02   2.9229871e+02   3.8943933e+02   2.8818839e+02   2.4741170e+02   1.6027774e+02   2.7624520e+02   2.1028903e+02   2.1433978e+02   2.0207323e+02   4.7108640e+02   2.4637548e+02   2.9227028e+02   1.9300258e+02   9.3938181e+01   2.9353968e+02   3.0116521e+02   3.3050387e+02   9.3337755e+01   3.4578613e+02   3.1700614e+02   1.3602903e+02   1.3643413e+02   3.5955194e+02   2.4313972e+02   3.9705742e+02   5.4027342e+01   3.0099290e+02   1.9468702e+02   1.4228226e+02   8.7054194e+01
   1.5735742e+02   2.6486205e+02   2.2086452e+02   2.3528019e+02   3.1030419e+02   4.3011631e+02   4.2834129e+02   2.1304632e+01   2.9559065e+02   3.7024597e+02   3.6250000e+02   4.1890387e+02   3.1202871e+02   3.6738190e+02   3.5530839e+02   3.1296694e+02   4.6559710e+02   3.8770062e+02   2.9335387e+02   2.7329492e+02   2.5954613e+02   3.3624179e+02   3.0972097e+02   4.0473168e+02   3.4372355e+02   4.1864373e+02   2.2978871e+02   3.1582174e+02   2.3188516e+02   3.8052628e+02   3.4670226e+02   4.3579963e+02   3.7581935e+02   2.6791348e+02   1.8105742e+02   3.6138863e+02   2.0380258e+02   3.9840192e+02   2.4888097e+02   3.0736630e+02   3.3622000e+02   3.2843917e+02   5.4463903e+02   4.8884275e+02   3.5419065e+02   2.9942701e+02   2.7192484e+02   3.6966795e+02   1.8010645e+02   3.3332794e+02   2.0371839e+02   4.0918737e+02   6.0076935e+02   2.3958232e+02   2.1240032e+02   7.6755394e+01   2.1976000e+02   2.2816372e+02   1.7580387e+02   1.7257085e+02   1.4889548e+02   1.6467352e+02   1.8009452e+02   1.2814663e+02   4.1537097e+01   5.1109090e+02   2.9586677e+02   1.9648937e+02   2.4982645e+02   2.4408421e+02   1.5660129e+02   2.6286609e+02   3.0684742e+02   1.1337188e+02   1.8539935e+02   2.7732192e+02   2.7544419e+02   2.8866027e+02   2.1364226e+02   3.0063894e+02   3.0481290e+02   2.9627239e+02   1.2966452e+02   4.3117974e+02   2.7555129e+02   2.4598686e+02   1.8970806e+02   5.6423690e+02   2.2491258e+02   3.4002022e+02   2.5385484e+02   3.4229871e+02   1.6092774e+02   2.6888288e+02   3.4236903e+02   1.0291015e+02   3.4046129e+02   4.0347600e+02   2.3149935e+02   3.1710715e+02   3.1498581e+02   3.8337468e+02   6.6649387e+02   9.5518877e+01   3.1731355e+02   3.1494266e+02   2.5681452e+02   3.4805516e+02   1.6081774e+02   2.6684039e+02   2.0007548e+02   2.0649493e+02   8.2650968e+01   3.1154954e+02   2.3956323e+02   2.5967301e+02   2.8267355e+02   3.1090225e+02   2.2640742e+02   2.0122676e+02   1.1196774e+02   2.2684774e+02   1.3556968e+02   1.6718088e+02   2.5090839e+02   1.5580636e+02   1.8375774e+02   1.5963583e+02   2.0525065e+02   2.1597543e+02   1.5053323e+02   1.6958766e+02   4.6232839e+02   3.4240986e+02   3.1395903e+02   4.5150199e+02   6.2276968e+02   7.7961329e+01   2.6835581e+02   2.4361605e+02   3.9415645e+02   3.4385877e+02   3.4357097e+02   4.1543658e+02   2.7359839e+02   2.2776568e+02   2.7884645e+02   1.7855519e+02   3.3225194e+02   1.9200146e+02   3.4042419e+02   3.5561671e+02   2.7338548e+02   3.7842497e+02   2.2525903e+02   2.9919089e+02   3.4050000e+02   4.2898806e+02   3.4092871e+02   3.5578732e+02   1.8318290e+02   3.1353279e+02   2.1254387e+02   2.0742552e+02   2.2904968e+02   2.8517409e+02   1.6739419e+02   9.1418142e+01   1.5281968e+02   3.1843604e+02   3.9744032e+02   3.6490090e+02   3.0477355e+02   2.7618747e+02   3.7937290e+02   4.1914501e+02   2.7590968e+02   3.9971916e+02   2.9383032e+02   3.2625454e+02   2.3402290e+02   2.1638559e+02   2.4093839e+02   1.8337525e+02   4.3900129e+02   1.5329086e+02   2.5982677e+02   4.3367192e+02   2.8778742e+02   3.4273443e+02   3.4455613e+02   4.0977454e+02   3.1052645e+02   1.5383272e+02   4.2967548e+02   2.2329983e+02   2.8306742e+02   4.3705977e+02   2.2212290e+02   3.9191888e+02   2.0631516e+02   2.8039414e+02   2.2296226e+02   3.2160754e+02   2.9474935e+02   2.8654037e+02   4.1387323e+02   3.3686821e+02   2.4343710e+02   1.5031665e+02   1.9323484e+02   4.2768605e+02   6.4818677e+02   1.9257345e+02   2.5328581e+02   1.8980423e+02   5.8387645e+02  -2.7743987e+01   2.0163000e+02   2.0981541e+02   2.4239129e+02   2.3432741e+02   2.7304032e+02   2.8872065e+02   3.0952645e+02   3.3693659e+02   3.1123065e+02   2.8187542e+02   1.1168226e+02   2.2691897e+02   2.0108645e+02   2.7840631e+02   2.1384710e+02   3.0394997e+02   5.8843226e+02   1.6439768e+02   3.0886710e+02   2.5451612e+02   4.0911742e+02   2.8945609e+02   3.3108226e+02   2.7804439e+02   3.9143935e+02   4.1734098e+02   2.5800032e+02   5.2642094e+02   4.3411355e+02   3.8736317e+02   6.3600645e+01   1.9988066e+02   2.8216871e+02   4.0680747e+02   3.3321516e+02   3.2170311e+02   2.4412226e+02   3.3687990e+02   2.2657194e+02   3.0272134e+02   2.7900194e+02   2.6386759e+02   3.3631097e+02   2.8504964e+02   2.7661613e+02   2.6318168e+02   3.1872097e+02   1.3004039e+02   2.7970452e+02   4.0548009e+02   2.8384871e+02   3.3033533e+02   2.4852839e+02   2.5369450e+02   1.7849774e+02   2.4911760e+02   1.4162903e+02   2.7738258e+02   1.9985323e+02   5.0604400e+02   2.5326548e+02   3.5204908e+02   2.3467258e+02   1.0926458e+02   2.5197968e+02   1.9071001e+02   2.3883387e+02   1.2467135e+02   3.6623613e+02   3.6304014e+02   1.5246903e+02   1.9778893e+02   2.7710194e+02   2.3162572e+02   3.8194742e+02   4.7016142e+01   3.1710290e+02   1.3317822e+02   7.9502258e+01   1.0630659e+02
   1.5891742e+02   2.3284725e+02   1.9908452e+02   2.7669259e+02   3.4652419e+02   3.1532871e+02   4.2134129e+02   2.7974632e+01   3.4026065e+02   3.9523237e+02   3.2750000e+02   3.8659387e+02   2.4825871e+02   3.6715350e+02   3.3753839e+02   3.0149854e+02   4.2481710e+02   4.0074302e+02   3.2968387e+02   2.8749852e+02   3.2376613e+02   4.7199419e+02   3.1805097e+02   4.3928528e+02   3.1339355e+02   5.2196013e+02   2.8411871e+02   3.1203534e+02   2.1099516e+02   4.5597748e+02   2.7648226e+02   5.1752723e+02   3.3159935e+02   3.0012108e+02   1.8405742e+02   2.9626863e+02   1.9436258e+02   3.4149712e+02   2.4133097e+02   3.1320030e+02   3.1266000e+02   2.5365397e+02   6.1152903e+02   5.5893155e+02   2.7963065e+02   3.3506181e+02   3.0614484e+02   3.5026035e+02   1.7177645e+02   3.0710434e+02   2.8616839e+02   4.1814137e+02   5.8454935e+02   2.6220992e+02   1.7729032e+02   1.3011419e+02   2.4565000e+02   2.4787252e+02   1.4091387e+02   2.5036205e+02   1.6455548e+02   1.4486072e+02   1.7109452e+02   1.6431663e+02   2.5519710e+02   4.8288810e+02   2.0642677e+02   2.6275457e+02   2.1504645e+02   2.0408661e+02   1.7405129e+02   1.9714009e+02   2.1217742e+02   1.2005548e+02   2.7328935e+02   2.1095072e+02   3.6767419e+02   3.2606187e+02   3.1897226e+02   4.4944254e+02   2.9358290e+02   3.3928079e+02   1.6544452e+02   3.8853734e+02   3.2088129e+02   2.7358046e+02   1.0981806e+02   4.9773810e+02   2.5569258e+02   3.6089782e+02   2.7729484e+02   2.4798351e+02   1.7870774e+02   2.3490048e+02   3.5059903e+02   1.5981175e+02   3.4168129e+02   3.3382840e+02   2.6904935e+02   2.7277315e+02   3.2698581e+02   3.7652468e+02   6.9194387e+02   6.6922877e+01   2.7153355e+02   3.5749506e+02   3.0759452e+02   3.6632276e+02   2.1270774e+02   2.5691919e+02   2.4996548e+02   1.5528373e+02   1.9298097e+02   2.5861314e+02   2.6456323e+02   2.4111301e+02   2.7611355e+02   2.3375705e+02   2.4707742e+02   1.4968316e+02   1.9585774e+02   1.8268654e+02   1.0345968e+02   1.7985968e+02   2.1046839e+02   2.2971156e+02   1.8119774e+02   2.3095063e+02   1.9481065e+02   2.2481063e+02   1.1598323e+02   1.8557166e+02   5.5710839e+02   2.5882746e+02   2.0884903e+02   3.8980079e+02   6.0032968e+02   8.9086529e+01   2.7579581e+02   2.3180085e+02   4.1426645e+02   4.0591997e+02   3.0946097e+02   5.4560538e+02   3.9681839e+02   1.5790808e+02   2.3951645e+02   2.0037159e+02   2.8947194e+02   2.3264386e+02   3.2753419e+02   3.5509791e+02   2.3905548e+02   3.0362137e+02   2.2080903e+02   2.6177689e+02   4.3717000e+02   4.1814446e+02   2.8626871e+02   2.5938012e+02   1.9929290e+02   2.8679399e+02   1.8121387e+02   2.6360192e+02   1.9637968e+02   2.6411769e+02   1.2505419e+02   1.1147534e+02   1.8858968e+02   2.4802444e+02   3.9677032e+02   3.7095450e+02   2.7633355e+02   2.5979267e+02   2.5581290e+02   3.9646981e+02   2.9957968e+02   3.7093556e+02   1.6606032e+02   3.1092614e+02   2.0802290e+02   3.0113559e+02   3.1949839e+02   2.0631045e+02   4.8089129e+02   8.5599665e+01   3.2582677e+02   3.5995192e+02   2.9989742e+02   2.6320563e+02   3.0032613e+02   3.8198294e+02   2.7341645e+02   1.1369152e+02   6.5822548e+02   3.0579583e+02   3.9273742e+02   3.4539617e+02   2.2623290e+02   2.9782008e+02   2.8753516e+02   2.9711654e+02   2.7230226e+02   3.9810034e+02   2.8385935e+02   3.6297157e+02   3.3509323e+02   3.1450061e+02   2.1654710e+02   2.3735785e+02   2.1845484e+02   3.9533845e+02   7.0762677e+02   2.1703825e+02   1.8128581e+02   2.3501423e+02   4.7954645e+02  -1.1727587e+01   1.6074000e+02   2.1352661e+02   1.8028129e+02   1.9862621e+02   3.0371032e+02   2.6637705e+02   3.6496645e+02   3.7095139e+02   2.9812065e+02   2.7370422e+02   1.2579226e+02   2.6535017e+02   2.8408645e+02   2.5510631e+02   1.5017710e+02   2.5393357e+02   4.4465226e+02   2.1812008e+02   2.8741710e+02   3.2423212e+02   2.2589742e+02   5.1200369e+02   2.9063226e+02   2.9661039e+02   5.3110935e+02   3.9672738e+02   3.4611032e+02   3.2937214e+02   3.4689355e+02   4.4512077e+02   2.4820645e+01   1.3520306e+02   2.9438871e+02   3.3082987e+02   3.6354516e+02   2.9960671e+02   2.1935226e+02   3.7197150e+02   2.1657194e+02   3.7408134e+02   2.7013194e+02   2.8869719e+02   3.6998097e+02   3.3779604e+02   2.0227613e+02   2.6912888e+02   2.3727097e+02   1.3677639e+02   3.3681452e+02   3.5491129e+02   3.0984871e+02   3.6036533e+02   3.0563839e+02   2.8356570e+02   1.9060774e+02   2.5436880e+02   1.3895903e+02   2.2393618e+02   2.2029323e+02   4.4984880e+02   2.5560548e+02   3.7919188e+02   1.2134258e+02   1.6778098e+02   2.5775968e+02   1.7468761e+02   2.4983387e+02   2.2701135e+02   3.0356613e+02   3.3138374e+02   1.5646903e+02   3.3923893e+02   4.3310194e+02   1.4936572e+02   2.9627742e+02   2.3649742e+01   3.0999290e+02   1.4263702e+02   1.2306226e+02   1.3559179e+02
   2.0146742e+02   2.7122325e+02   1.9353452e+02   3.0791659e+02   3.6419419e+02   4.1791511e+02   3.8634129e+02   7.9214632e+01   3.1393065e+02   4.1155877e+02   3.8284000e+02   3.7971667e+02   2.5713871e+02   3.6377310e+02   2.8775839e+02   2.7070094e+02   4.1825710e+02   3.4093782e+02   3.2713387e+02   2.4548252e+02   2.9465613e+02   4.4021299e+02   3.7283097e+02   3.6756288e+02   3.4061355e+02   4.5934253e+02   2.4756871e+02   2.9095934e+02   3.0744516e+02   5.0370148e+02   3.1470226e+02   4.1479963e+02   3.8726935e+02   2.7310748e+02   1.6461742e+02   3.1404383e+02   1.6024258e+02   4.2566672e+02   3.1888097e+02   2.7287630e+02   2.7577000e+02   4.2682517e+02   5.5041903e+02   4.7138035e+02   3.1008065e+02   3.3162581e+02   3.5203484e+02   3.9147915e+02   2.7310645e+02   3.1199794e+02   2.8193839e+02   4.3570977e+02   7.4776935e+02   2.7826232e+02   1.7673032e+02   1.2171899e+02   2.5843000e+02   2.1707012e+02   1.4858387e+02   2.1919845e+02   1.4500548e+02   1.1198472e+02   1.2965452e+02   1.4018183e+02   2.4919710e+02   4.2559810e+02   1.5920677e+02   2.8898217e+02   2.2260645e+02   1.7237181e+02   2.0916129e+02   2.9000129e+02   1.7406742e+02   6.2884284e+01   2.1561935e+02   2.2556432e+02   4.3667419e+02   2.9743187e+02   3.8131226e+02   4.1056534e+02   3.7136290e+02   2.5094839e+02   2.0133452e+02   4.4499614e+02   2.9766129e+02   4.2343806e+02   1.6236806e+02   5.6219410e+02   3.1569258e+02   3.5920782e+02   2.7918484e+02   2.7794231e+02   1.9659774e+02   2.2368928e+02   2.3547903e+02   9.0691355e+01   2.9391129e+02   3.4320000e+02   3.0216935e+02   2.6434355e+02   3.2976581e+02   4.2675228e+02   6.1216387e+02   8.8865277e+01   2.3298355e+02   3.0657906e+02   2.7770452e+02   3.4038396e+02   2.0459774e+02   1.9889799e+02   2.8341548e+02   1.8649773e+02   1.4721097e+02   2.9572474e+02   2.3545323e+02   2.6989181e+02   3.0089355e+02   2.4255465e+02   1.6762742e+02   1.3103916e+02   1.7863774e+02   2.0895414e+02   1.2545968e+02   1.6776968e+02   2.0846839e+02   1.6687156e+02   1.9197774e+02   2.6152823e+02   2.0869065e+02   2.8948023e+02   1.5298323e+02   1.2628166e+02   5.0644839e+02   2.7088026e+02   2.0484903e+02   3.6600079e+02   5.8265968e+02   1.0939013e+02   2.9546581e+02   2.2933725e+02   3.7226645e+02   4.5827997e+02   3.3290097e+02   3.8040018e+02   2.5025839e+02   2.3707288e+02   2.4562645e+02   1.9233279e+02   2.8313194e+02   2.4048106e+02   3.4164419e+02   2.5118911e+02   2.6649548e+02   2.7920617e+02   2.2413903e+02   2.6039049e+02   3.8417000e+02   3.8716446e+02   2.8659871e+02   2.6991372e+02   1.7674290e+02   3.6948799e+02   2.2465387e+02   2.8790672e+02   1.1404968e+02   2.4003409e+02   1.8250419e+02   8.2209342e+01   2.7770968e+02   3.7566484e+02   4.2110032e+02   3.4933810e+02   2.9144355e+02   3.7536387e+02   2.6959290e+02   4.1214741e+02   3.8946968e+02   4.5307436e+02   2.2761032e+02   3.8822214e+02   2.5569290e+02   3.0243199e+02   3.8038839e+02   1.9755925e+02   5.4700129e+02   9.8870865e+01   2.4937677e+02   2.7539792e+02   2.4689742e+02   2.2600563e+02   2.8032613e+02   3.5425294e+02   3.6652645e+02   1.1980272e+02   4.9856548e+02   2.9178863e+02   3.9540742e+02   4.7718257e+02   2.2123290e+02   3.8166008e+02   2.3720516e+02   3.0414294e+02   2.8474226e+02   3.4066514e+02   2.7952935e+02   4.3753797e+02   3.5342323e+02   3.2770421e+02   2.9988710e+02   2.9491065e+02   2.5812484e+02   4.6949485e+02   6.6629677e+02   1.5190465e+02   1.2295581e+02   2.1923063e+02   5.1509645e+02  -2.2571587e+01   2.1886000e+02   1.6843701e+02   1.8606129e+02   2.4327381e+02   3.5382032e+02   3.3780825e+02   2.7919645e+02   2.9103299e+02   2.7834065e+02   2.7139662e+02   1.4624226e+02   2.3304417e+02   2.6386645e+02   3.4727391e+02   1.8384710e+02   2.7145997e+02   4.4665226e+02   1.3618008e+02   2.8308710e+02   2.8490852e+02   2.6223742e+02   4.7331649e+02   2.8808226e+02   2.4870439e+02   4.7665935e+02   4.4675338e+02   2.5600032e+02   2.6047094e+02   3.4111355e+02   5.3236317e+02   6.7820645e+01   1.7354306e+02   1.8627871e+02   3.9514867e+02   3.3632516e+02   3.1556431e+02   2.7068226e+02   3.8009510e+02   2.1235194e+02   3.7585894e+02   3.1363194e+02   3.4634719e+02   4.0376097e+02   3.0565364e+02   2.1683613e+02   2.3885408e+02   3.1727097e+02   1.5848639e+02   2.4625452e+02   4.2660609e+02   2.5829871e+02   4.0270933e+02   2.7963839e+02   3.1964570e+02   1.9016774e+02   2.6529400e+02   1.9150903e+02   2.6184218e+02   1.8296323e+02   4.3028520e+02   2.4071548e+02   8.2053084e+01   1.7045258e+02   1.4796218e+02   2.2419968e+02   1.7293241e+02   2.5338387e+02   2.2550735e+02   3.9567613e+02   2.4001494e+02   2.3857903e+02   1.8856013e+02   4.7299194e+02   1.1873452e+02   3.2405742e+02   2.9867342e+01   2.9343290e+02   1.5085182e+02   1.2317226e+02   1.3181299e+02
   1.5924742e+02   1.9426085e+02   1.3586452e+02   3.7531019e+02   2.9152419e+02   4.8017871e+02   3.9201129e+02   6.8101032e+01   2.8693065e+02   3.6927877e+02   3.5550000e+02   4.1801387e+02   2.3913871e+02   3.7877310e+02   3.3008839e+02   2.2753454e+02   4.4525710e+02   2.7721782e+02   2.3413387e+02   3.2303252e+02   2.1232613e+02   4.1679939e+02   2.6483097e+02   4.0287288e+02   3.5250355e+02   4.7050133e+02   2.5467871e+02   3.0328054e+02   2.6844516e+02   4.5627148e+02   3.1603226e+02   4.2569323e+02   3.4103935e+02   3.2313588e+02   2.7539742e+02   2.7440143e+02   1.7691258e+02   3.3266312e+02   2.8688097e+02   3.7866630e+02   2.6799000e+02   4.6111757e+02   6.7530903e+02   4.7704915e+02   3.2630065e+02   2.9554821e+02   3.9492484e+02   3.0049795e+02   2.1377645e+02   3.8829434e+02   2.5549839e+02   4.4926497e+02   5.8665935e+02   1.8904112e+02   1.7306032e+02   1.0179259e+02   3.0154000e+02   2.2595132e+02   1.8980387e+02   1.8256085e+02   1.4389548e+02   1.4240352e+02   1.4131452e+02   1.4824903e+02   7.0647097e+01   4.3188210e+02   1.3975677e+02   2.6941817e+02   2.3237645e+02   1.9070021e+02   3.0683129e+02   3.5773769e+02   2.2884742e+02   1.7683188e+02   1.8906935e+02   3.4802832e+02   3.0456419e+02   3.8989067e+02   3.0742226e+02   4.2591654e+02   3.4503290e+02   2.6627479e+02   1.9133452e+02   5.7501614e+02   3.2799129e+02   2.9501166e+02   2.2281806e+02   4.7802810e+02   2.5091258e+02   3.5317022e+02   2.9963484e+02   3.1497631e+02   2.0103774e+02   2.4755408e+02   2.9470903e+02   9.4062955e+01   2.2213129e+02   4.1750240e+02   3.0160935e+02   3.5594835e+02   2.9487581e+02   4.3043348e+02   6.1672387e+02   1.1005048e+02   3.0342355e+02   3.4161386e+02   2.0526452e+02   2.4717916e+02   2.2836774e+02   1.6143639e+02   2.8496548e+02   2.3726373e+02   1.7232097e+02   2.3171594e+02   2.0601323e+02   2.5579701e+02   2.2922355e+02   2.4539825e+02   2.0562742e+02   1.6943916e+02   1.7229774e+02   2.4168134e+02   1.8034968e+02   1.8793848e+02   2.1990839e+02   1.4995636e+02   2.4475774e+02   2.1930583e+02   2.1703065e+02   2.9825303e+02   2.0320323e+02   1.5604406e+02   4.4255839e+02   2.8666146e+02   2.4661903e+02   5.2910919e+02   6.5609968e+02   5.3844929e+01   2.9035581e+02   2.0863605e+02   2.8815645e+02   5.0611877e+02   2.9235097e+02   3.3875418e+02   2.9547839e+02   3.9089528e+02   2.2984645e+02   2.0747519e+02   3.2491194e+02   3.4047866e+02   2.8398419e+02   2.2858191e+02   3.2038548e+02   3.1900497e+02   2.4147903e+02   2.4000329e+02   2.5761000e+02   3.9039926e+02   3.5592871e+02   3.5902732e+02   1.9774290e+02   3.2836799e+02   2.6232387e+02   2.3500312e+02   1.5470968e+02   2.9756129e+02   2.0261419e+02   1.3493054e+02   2.3481968e+02   2.3009604e+02   4.0233032e+02   2.7927970e+02   2.8933355e+02   3.5120267e+02   2.8759290e+02   4.4625741e+02   4.0301968e+02   5.2055036e+02   3.1950032e+02   3.2131094e+02   3.0436290e+02   2.2642839e+02   3.6682839e+02   2.3175405e+02   5.5978129e+02   1.9284846e+02   2.2004677e+02   2.7585432e+02   2.7444742e+02   2.8935163e+02   3.2321613e+02   3.7059174e+02   2.5341645e+02   1.5496152e+02   5.8267548e+02   2.5450983e+02   3.4295742e+02   3.6782857e+02   2.8179290e+02   4.3981528e+02   2.2097516e+02   2.6055134e+02   2.0096226e+02   4.0736754e+02   2.4318935e+02   3.5888517e+02   3.7020323e+02   3.2581181e+02   2.5621710e+02   3.3852425e+02   1.7601484e+02   4.1762365e+02   6.9240677e+02   1.4758585e+02   2.4206581e+02   2.4726183e+02   6.1798645e+02  -6.0362787e+01   1.9763000e+02   1.9413541e+02   1.9117129e+02   1.6275501e+02   2.8637032e+02   2.9754425e+02   2.5585645e+02   2.2134019e+02   2.6679065e+02   2.8009062e+02   1.0968226e+02   2.0118897e+02   2.6686645e+02   3.0281391e+02   2.1495710e+02   3.3797117e+02   4.5076226e+02   2.1374128e+02   2.8752710e+02   3.1733332e+02   2.1434742e+02   5.3892769e+02   2.9641226e+02   2.6836799e+02   3.9076935e+02   5.4973458e+02   7.9780323e+01   5.9568542e+01   3.7378355e+02   3.9130957e+02   4.3710645e+01   1.6603186e+02   3.1427871e+02   3.0601867e+02   2.6898516e+02   2.4895151e+02   2.4890226e+02   3.8360750e+02   3.0168194e+02   3.5216254e+02   3.3250194e+02   3.3495759e+02   3.4576097e+02   2.4584364e+02   1.8616613e+02   2.7807768e+02   2.7360097e+02   1.0986999e+02   2.7359452e+02   3.6319889e+02   2.5895871e+02   4.5154653e+02   2.8029839e+02   3.1737290e+02   2.2427774e+02   2.5156520e+02   1.8784903e+02   2.7202498e+02   1.8696323e+02   4.3640520e+02   2.7749548e+02   2.1822068e+02   2.7389258e+02   1.4157698e+02   2.1819968e+02   2.1874241e+02   2.4072387e+02   2.2996015e+02   3.2878613e+02   3.3381614e+02   1.4390903e+02   2.2213373e+02   3.4055194e+02   1.9621972e+02   3.7405742e+02   5.2647342e+01   2.8821290e+02   7.9929419e+01   1.0995226e+02   1.2364059e+02
   2.2524742e+02   2.3154085e+02   1.8453452e+02   3.1896659e+02   3.0608419e+02   4.0912391e+02   3.5256129e+02   7.2697032e+01   2.8982065e+02   3.8137757e+02   3.9117000e+02   4.1072027e+02   2.6313871e+02   4.4262310e+02   2.5464839e+02   3.4234974e+02   4.6025710e+02   3.8612782e+02   2.4591387e+02   3.3953012e+02   2.8021613e+02   3.5925819e+02   2.8760097e+02   3.2638128e+02   3.7661355e+02   4.9190253e+02   2.8000871e+02   2.4191414e+02   2.1988516e+02   5.1304628e+02   2.8970226e+02   5.1235963e+02   3.2881935e+02   2.9045348e+02   3.1628742e+02   2.3791023e+02   1.8213258e+02   3.2691552e+02   2.6833097e+02   3.1781030e+02   2.8688000e+02   3.7371637e+02   5.9907903e+02   4.0592755e+02   3.6241065e+02   3.0998941e+02   3.9392484e+02   2.9057795e+02   2.3366645e+02   2.0259314e+02   2.4160839e+02   4.0926617e+02   6.0665935e+02   2.1066112e+02   2.6073032e+02   1.0310899e+02   2.5187000e+02   2.7148492e+02   1.5969387e+02   1.8930965e+02   1.5944548e+02   1.6593952e+02   1.3076452e+02   1.4087303e+02   2.2030710e+02   3.7567930e+02   1.9842677e+02   1.9384457e+02   2.7471645e+02   1.7476301e+02   2.4772129e+02   2.9924649e+02   2.4239742e+02   2.5152788e+02   1.8139935e+02   3.2641192e+02   2.8867419e+02   3.3394187e+02   2.3353226e+02   4.1016774e+02   2.6470290e+02   3.3070119e+02   1.3010452e+02   3.9880454e+02   3.4955129e+02   3.3895686e+02   1.3359806e+02   5.4394570e+02   2.9325258e+02   1.7500302e+02   3.3618484e+02   3.7327231e+02   1.8326774e+02   2.5309568e+02   2.8225903e+02   1.2149895e+02   3.1935129e+02   3.5828480e+02   2.6660935e+02   3.3351835e+02   2.8776581e+02   4.0833228e+02   6.6261387e+02   8.0719277e+01   3.2309355e+02   3.2948026e+02   2.0481452e+02   2.8221516e+02   1.6014774e+02   1.8034399e+02   2.2041548e+02   2.3297773e+02   1.7132097e+02   2.3601594e+02   2.2879323e+02   2.3730461e+02   2.6389355e+02   3.1518465e+02   2.3062742e+02   2.0377916e+02   1.7363774e+02   1.4446414e+02   1.2545968e+02   1.7454968e+02   2.0679839e+02   1.4322516e+02   1.8086774e+02   1.9152703e+02   1.7825065e+02   2.5758543e+02   1.4909323e+02   2.3837286e+02   4.1566839e+02   3.7481266e+02   3.9284903e+02   5.1074079e+02   6.0543968e+02   8.7567729e+01   2.2713581e+02   2.1680365e+02   3.7615645e+02   3.3385877e+02   2.8479097e+02   4.6580898e+02   2.4147839e+02   4.0744528e+02   2.6529645e+02   2.9008919e+02   3.5013194e+02   2.8779106e+02   2.7564419e+02   2.8701911e+02   3.2716548e+02   3.3624257e+02   2.2591903e+02   3.1713809e+02   3.2261000e+02   3.5274926e+02   3.1870871e+02   4.3589492e+02   1.8007290e+02   2.9967159e+02   1.8810387e+02   2.8316072e+02   1.5304968e+02   3.5880409e+02   1.8639419e+02   8.0458142e+01   1.8925968e+02   2.4008084e+02   4.1066032e+02   3.0717330e+02   2.9733355e+02   3.0034267e+02   3.6826290e+02   5.2614381e+02   3.7190968e+02   4.3592916e+02   2.6828032e+02   3.9029854e+02   2.2869290e+02   2.3759199e+02   3.4216839e+02   1.8761685e+02   4.7522129e+02   2.3283326e+02   4.7571677e+02   1.6440072e+02   3.1300742e+02   3.4437683e+02   2.9843613e+02   3.0980414e+02   3.3175645e+02   2.0313432e+02   4.2145548e+02   1.9718743e+02   2.9662742e+02   4.7097497e+02   2.9556290e+02   4.4115368e+02   1.6186516e+02   2.8262014e+02   2.5163226e+02   3.5286394e+02   2.8396935e+02   3.2285277e+02   4.3276323e+02   3.2568701e+02   2.8343710e+02   2.7734665e+02   2.5567484e+02   3.8525085e+02   6.0395677e+02   1.3522185e+02   2.4150581e+02   2.1319663e+02   5.7987645e+02  -7.4863987e+01   2.7586000e+02   1.8509701e+02   2.2517129e+02   1.7203501e+02   2.8471032e+02   2.6156705e+02   2.8730645e+02   2.5549419e+02   3.0834065e+02   2.3754662e+02   1.0890226e+02   1.6481137e+02   1.8564645e+02   2.4298151e+02   2.1517710e+02   3.5740357e+02   3.1176226e+02   3.2653128e+02   1.9763710e+02   3.7852452e+02   3.1100742e+02   4.8230489e+02   2.9530226e+02   2.3823679e+02   3.6276935e+02   4.3008458e+02   1.7220323e+01   3.6343342e+01   3.6433355e+02   4.5817557e+02   7.8930645e+01   2.3843426e+02   3.0327871e+02   4.0711867e+02   3.1654516e+02   3.1692671e+02   2.0723226e+02   3.3439110e+02   1.8490194e+02   4.1727494e+02   2.8863194e+02   2.5771719e+02   3.2042097e+02   3.2876084e+02   2.2350613e+02   3.4787048e+02   2.5972097e+02   2.3054039e+02   2.7936452e+02   3.4995729e+02   2.7251871e+02   4.0213173e+02   2.6552839e+02   2.4889450e+02   1.4916774e+02   2.9268400e+02   2.0339903e+02   2.5200098e+02   2.0918323e+02   4.5273760e+02   2.1560548e+02   3.1517188e+02   1.5467258e+02   2.3344458e+02   2.5442968e+02   2.6718401e+02   2.2505387e+02   2.3088375e+02   4.3723613e+02   3.5458014e+02   1.5513903e+02   1.8745533e+02   3.6666194e+02   2.1513092e+02   3.6705742e+02   8.2757342e+01   2.8077290e+02   1.5708462e+02   1.4273226e+02   1.1868819e+02
   1.7102742e+02   2.7876845e+02   2.3064452e+02   2.8727779e+02   3.5574419e+02   3.3037111e+02   4.3245129e+02   8.5525832e+01   3.2648065e+02   4.0355477e+02   3.4528000e+02   4.4195147e+02   3.1625871e+02   3.0715350e+02   2.8664839e+02   2.9900974e+02   4.8225710e+02   3.5881782e+02   2.4346387e+02   3.5472612e+02   2.7787613e+02   4.1588539e+02   3.1549097e+02   2.9093008e+02   3.1761355e+02   4.8395253e+02   2.4011871e+02   3.0688534e+02   2.9199516e+02   4.6549748e+02   2.6059226e+02   4.5212843e+02   3.8103935e+02   2.5293588e+02   2.8472742e+02   3.0887503e+02   2.2413258e+02   2.7300552e+02   3.9588097e+02   1.5460630e+02   3.4233000e+02   3.8372037e+02   6.7185903e+02   4.4677515e+02   3.0941065e+02   3.2833941e+02   3.7081484e+02   2.7575675e+02   2.1455645e+02   2.1657194e+02   3.1316839e+02   2.8898137e+02   7.1443935e+02   1.6581872e+02   2.3951032e+02   4.8026594e+01   2.0643000e+02   2.2734012e+02   1.7480387e+02   2.6610085e+02   1.4155548e+02   9.6370723e+01   1.8431452e+02   1.6747903e+02   1.7475710e+02   4.0488330e+02   2.6397677e+02   2.5982057e+02   2.0026645e+02   2.2104901e+02   1.6872129e+02   2.8745649e+02   1.7084742e+02   1.9636188e+02   1.3884935e+02   3.0037592e+02   2.9678419e+02   3.6584307e+02   2.4064226e+02   2.9514894e+02   3.0592290e+02   2.5340359e+02   1.5744452e+02   3.5739734e+02   2.8455129e+02   2.6292686e+02   2.0659806e+02   4.8165570e+02   3.9725258e+02   2.1346302e+02   3.3540484e+02   3.3799471e+02   1.4203774e+02   1.9583408e+02   1.8114903e+02   2.0914775e+02   3.4524129e+02   4.7109360e+02   2.5660935e+02   3.7809835e+02   3.0442581e+02   3.7432948e+02   6.2527387e+02   5.9926477e+01   2.9442355e+02   3.0588386e+02   2.2181452e+02   3.3030516e+02   2.2614774e+02   1.8539399e+02   2.2807548e+02   1.2514493e+02   1.7965097e+02   2.1189954e+02   2.5690323e+02   2.6561581e+02   3.2022355e+02   3.1056825e+02   1.9007742e+02   1.8957316e+02   1.2885774e+02   1.9749654e+02   1.7645968e+02   1.8812968e+02   2.6201839e+02   1.8080756e+02   1.8241774e+02   1.5596303e+02   2.3436065e+02   2.3264663e+02   1.3698323e+02   2.6123166e+02   3.7088839e+02   3.2772506e+02   3.1673903e+02   4.4004959e+02   5.9098968e+02   1.1983373e+02   2.3646581e+02   1.7672725e+02   3.4259645e+02   3.6832357e+02   3.2057097e+02   6.0505658e+02   2.8470839e+02   2.1775688e+02   2.4673645e+02   3.1701399e+02   3.1436194e+02   2.8476266e+02   3.3253419e+02   3.7746791e+02   3.5905548e+02   3.4746137e+02   2.0902903e+02   2.6626929e+02   3.7395000e+02   5.3464206e+02   3.3526871e+02   3.7524012e+02   1.9418290e+02   2.4409279e+02   1.8621387e+02   2.5553192e+02   2.6004968e+02   2.4324409e+02   1.8216419e+02   7.9346542e+01   1.9825968e+02   2.4358084e+02   4.5599032e+02   3.5387690e+02   3.2877355e+02   3.0559747e+02   3.1670290e+02   4.9026861e+02   3.0501968e+02   3.9205036e+02   2.6539032e+02   3.2608974e+02   2.0336290e+02   3.2617839e+02   3.3671839e+02   1.9105285e+02   3.4500129e+02   1.5003086e+02   6.2382677e+02   7.2219226e+00   2.2055742e+02   2.7044283e+02   3.9688613e+02   3.2903814e+02   4.2130645e+02   1.7575032e+02   4.8200548e+02   2.0178343e+02   3.6906742e+02   4.4906977e+02   2.3467290e+02   3.7680488e+02   2.0408516e+02   2.4135254e+02   2.7207226e+02   3.5711874e+02   2.8830935e+02   3.6716557e+02   3.9087323e+02   3.2226821e+02   2.4210710e+02   2.1776305e+02   2.8501484e+02   4.0145365e+02   6.3362677e+02   1.8517825e+02   2.3917581e+02   2.6005303e+02   6.1121645e+02  -1.4041187e+01   1.8974000e+02   1.6132661e+02   1.8350129e+02   2.5436861e+02   3.0093032e+02   3.0859945e+02   3.3685645e+02   3.6709019e+02   3.2079065e+02   3.0944062e+02   1.4102226e+02   1.9457177e+02   2.3042645e+02   3.0928911e+02   2.5417710e+02   3.8806357e+02   4.7865226e+02   2.4962008e+02   2.4608710e+02   3.8064852e+02   2.3834742e+02   4.8966769e+02   3.4197226e+02   3.1394319e+02   4.0354935e+02   4.4660218e+02   3.4780323e+01  -1.8281458e+01   3.7900355e+02   5.4577197e+02   3.2150645e+01   2.0972666e+02   2.5460871e+02   3.9368227e+02   3.6276516e+02   3.0066911e+02   1.6646226e+02   2.7198270e+02   2.2735194e+02   3.8121894e+02   2.2400194e+02   2.5088759e+02   3.4853097e+02   3.1551204e+02   2.0816613e+02   3.1631768e+02   2.6605097e+02   1.0825399e+02   2.2681452e+02   3.9449129e+02   2.2595871e+02   3.3440653e+02   3.1452839e+02   2.6774450e+02   1.7394774e+02   2.2059160e+02   1.3895903e+02   2.3326618e+02   2.4729323e+02   4.4857880e+02   2.9437548e+02   3.6287028e+02   1.4223258e+02   1.8599978e+02   2.0797968e+02   2.1678001e+02   1.8550387e+02   1.6482775e+02   3.7900613e+02   3.3823854e+02   1.4802903e+02   1.6114413e+02   2.9721194e+02   2.1434692e+02   4.3583742e+02   4.3814942e+01   2.9566290e+02   1.8833342e+02   9.5282258e+01   9.7924194e+01
   1.5246742e+02   2.7058325e+02   1.9797452e+02   3.1656139e+02   2.5697419e+02   4.6349271e+02   3.8945129e+02   4.2525832e+01   3.3693065e+02   4.0449877e+02   2.9150000e+02   4.1369387e+02   2.8102871e+02   3.5319190e+02   2.8897839e+02   2.4327334e+02   3.3881710e+02   3.8251302e+02   2.4291387e+02   3.5010012e+02   2.7821613e+02   3.5963819e+02   3.1949097e+02   4.5095008e+02   3.2983355e+02   3.6875493e+02   2.1122871e+02   2.8664654e+02   3.0544516e+02   4.5142148e+02   2.8503226e+02   3.9428323e+02   2.9981935e+02   2.6610348e+02   2.3861742e+02   3.2001383e+02   2.1458258e+02   3.6898952e+02   4.1011097e+02   1.9324790e+02   2.6266000e+02   4.3443397e+02   5.8430903e+02   5.4210915e+02   2.9330065e+02   2.9829821e+02   4.0648484e+02   2.3057315e+02   2.5955645e+02   2.7463194e+02   2.2382839e+02   4.2479857e+02   6.9465935e+02   2.8896112e+02   2.5984032e+02   8.2850194e+01   2.6132000e+02   1.7527892e+02   1.8280387e+02   1.9412085e+02   1.5922548e+02   1.7406712e+02   1.3765452e+02   1.4443183e+02   2.4597710e+02   4.4973570e+02   1.8431677e+02   2.3630337e+02   2.2693645e+02   1.9791541e+02   1.4194129e+02   2.7170889e+02   1.9795742e+02   1.8486308e+02   2.0928935e+02   1.6274072e+02   2.8700419e+02   5.4084547e+02   3.2575226e+02   4.6334014e+02   2.8947290e+02   3.4494959e+02   1.8233452e+02   4.2040614e+02   2.7366129e+02   3.3057806e+02   1.6403806e+02   4.9584050e+02   3.3369258e+02   2.6876782e+02   2.3240484e+02   2.8601471e+02   1.8737774e+02   2.7820688e+02   2.2459903e+02   1.3167175e+02   3.2602129e+02   3.3097120e+02   2.7671935e+02   2.8326955e+02   2.7354581e+02   3.7857988e+02   6.5261387e+02   9.0739277e+01   2.9187355e+02   3.3753786e+02   3.1437452e+02   3.3412036e+02   1.9859774e+02   3.2604799e+02   1.9285548e+02   2.5918253e+02   2.1776097e+02   2.8252074e+02   2.2045323e+02   2.7620181e+02   2.7422355e+02   2.8024825e+02   1.6985742e+02   1.4541076e+02   1.6585774e+02   2.0031654e+02   1.5156968e+02   1.6901088e+02   1.6912839e+02   1.9834876e+02   1.9997774e+02   2.3210823e+02   1.9425065e+02   2.2774543e+02   1.2376323e+02   2.1405926e+02   4.0955839e+02   3.5508146e+02   2.1550903e+02   3.7526799e+02   5.9676968e+02   4.5591329e+01   2.8990581e+02   2.2089205e+02   3.0815645e+02   3.0307877e+02   2.9657097e+02   5.5719658e+02   2.3203839e+02   3.4675048e+02   2.6318645e+02   2.4147799e+02   3.0769194e+02   2.0529626e+02   3.7320419e+02   3.4399431e+02   3.4116548e+02   2.6667257e+02   2.0202903e+02   2.3704929e+02   2.7506000e+02   5.2178326e+02   2.8614871e+02   3.0183972e+02   2.3207290e+02   2.3751159e+02   2.3465387e+02   2.7210672e+02   1.6248968e+02   2.4649889e+02   1.1750419e+02   6.8409342e+01   2.5225968e+02   3.0070084e+02   3.8388032e+02   3.1475570e+02   3.2177355e+02   2.3304747e+02   3.0215290e+02   4.2432261e+02   2.9434968e+02   3.9024396e+02   2.1561032e+02   3.6851214e+02   2.2636290e+02   3.3133839e+02   3.0182839e+02   1.4750405e+02   3.1934129e+02   1.6308366e+02   5.4215677e+02   5.0855226e+00   1.7867742e+02   2.7857323e+02   3.0299613e+02   3.6876934e+02   2.8719645e+02   1.3647912e+02   5.3000548e+02   2.3950343e+02   3.7351742e+02   4.4682377e+02   2.2556290e+02   3.2342368e+02   2.3053516e+02   3.8689654e+02   2.9585226e+02   3.4921634e+02   3.4463935e+02   3.6510917e+02   3.7809323e+02   3.2473061e+02   2.5988710e+02   1.6723065e+02   2.4867484e+02   4.4203085e+02   7.5684677e+02   1.6799065e+02   1.6384581e+02   1.6473943e+02   5.3643645e+02  -7.1608787e+01   2.0719000e+02   2.0870061e+02   1.8728129e+02   2.9006621e+02   2.9915032e+02   3.2130185e+02   2.8896645e+02   3.9269139e+02   2.7057065e+02   3.2956822e+02   1.3513226e+02   1.9115297e+02   2.7119645e+02   2.6557751e+02   2.1117710e+02   2.6016357e+02   4.4854226e+02   1.7702888e+02   2.4497710e+02   3.0529732e+02   2.6100742e+02   5.3185489e+02   2.9641226e+02   3.5847799e+02   3.6932935e+02   5.2444978e+02   2.8220323e+01   2.4803342e+01   4.7100355e+02   4.2619197e+02   4.5930645e+01   1.7129426e+02   2.6616871e+02   3.0330747e+02   3.2398516e+02   3.1444151e+02   2.7279226e+02   2.9336630e+02   3.1390194e+02   3.0162494e+02   2.8625194e+02   4.0353759e+02   3.7842097e+02   3.0901084e+02   1.5505613e+02   3.1956648e+02   2.5994097e+02   2.0463279e+02   2.7370452e+02   4.4563009e+02   3.0762871e+02   3.7643293e+02   1.8763839e+02   4.0145570e+02   1.8294774e+02   2.9620160e+02   1.8873903e+02   2.4195378e+02   1.8651323e+02   4.5844120e+02   2.7882548e+02   4.6478428e+02   1.9489258e+02   1.6922698e+02   1.9442968e+02   2.2320401e+02   2.1638387e+02   2.5746735e+02   3.4967613e+02   3.3292494e+02   1.4802903e+02   2.1102413e+02   3.3499194e+02   2.4966452e+02   3.4605742e+02   2.8667342e+01   3.1443290e+02   1.5494182e+02   1.3428226e+02   1.5136419e+02
   1.8857742e+02   2.8180445e+02   1.2997452e+02   3.3844139e+02   3.6674419e+02   3.8660111e+02   4.2123129e+02   5.0093432e+01   3.3793065e+02   3.7452877e+02   3.2995000e+02   4.4983787e+02   2.9958871e+02   3.5026710e+02   3.1175839e+02   3.1967094e+02   4.7803710e+02   2.9882542e+02   2.6846387e+02   3.1272612e+02   3.4843613e+02   3.5613059e+02   3.2905097e+02   3.4162528e+02   3.5928355e+02   4.1273893e+02   2.9456871e+02   2.7863934e+02   3.4577516e+02   4.3697508e+02   3.0337226e+02   4.7648603e+02   2.4914935e+02   3.9171708e+02   1.8239742e+02   3.3584143e+02   2.0002258e+02   4.0848432e+02   3.4866097e+02   2.7683390e+02   3.3266000e+02   4.3294397e+02   5.3074903e+02   5.2961395e+02   3.3085065e+02   3.0507421e+02   3.3348484e+02   4.0641315e+02   2.8410645e+02   2.4444794e+02   2.0127839e+02   4.6949257e+02   6.4043935e+02   2.0895872e+02   1.8418032e+02   9.1012994e+01   3.2599000e+02   1.8044532e+02   1.8291387e+02   1.8600205e+02   1.4478548e+02   1.5344232e+02   1.3298452e+02   1.3236543e+02   1.6564710e+02   3.3428210e+02   1.8120677e+02   2.6488217e+02   2.1948645e+02   1.6151141e+02   2.1816129e+02   3.3083129e+02   2.3261742e+02   1.3887028e+02   2.0861935e+02   2.6646432e+02   3.6689419e+02   3.4979427e+02   2.8631226e+02   3.5549534e+02   3.6636290e+02   2.5045839e+02   2.0421452e+02   4.5498574e+02   3.3744129e+02   3.6758566e+02   1.3236806e+02   5.4393410e+02   2.3725258e+02   3.0070302e+02   2.7174484e+02   3.7142751e+02   1.9337774e+02   2.6283688e+02   2.4736903e+02   1.0596015e+02   3.1202129e+02   3.1587120e+02   2.5293935e+02   2.6517195e+02   3.0876581e+02   2.7621228e+02   5.9883387e+02   8.0931677e+01   3.0542355e+02   2.7034386e+02   2.6648452e+02   2.7206156e+02   2.2892774e+02   2.0528159e+02   2.2541548e+02   2.2779773e+02   1.6232097e+02   2.7773594e+02   2.2179323e+02   2.0320461e+02   2.7911355e+02   1.6363705e+02   1.3251742e+02   1.6828796e+02   2.1729774e+02   9.9861342e+01   1.3523968e+02   1.9209728e+02   2.1512839e+02   1.8889876e+02   2.2941774e+02   2.5487303e+02   2.3858065e+02   2.3897903e+02   1.0265323e+02   2.1374806e+02   4.0588839e+02   2.8559506e+02   2.4261903e+02   3.9420919e+02   6.4265968e+02   6.7030129e+01   2.7613581e+02   2.3221365e+02   4.0381645e+02   4.2542597e+02   3.4668097e+02   3.8829778e+02   2.9770839e+02   2.9727688e+02   2.6884645e+02   1.6991519e+02   3.3225194e+02   2.2189146e+02   2.7886419e+02   2.5976151e+02   2.9094548e+02   2.5425017e+02   2.0036903e+02   2.7418209e+02   2.5272000e+02   4.2334046e+02   2.5670871e+02   3.3307492e+02   2.3207290e+02   2.7084159e+02   2.3776387e+02   2.7773792e+02   1.6237968e+02   2.7316769e+02   1.7272419e+02   1.0477174e+02   2.7770968e+02   3.2811484e+02   3.7944032e+02   3.2745090e+02   2.1788355e+02   3.4680867e+02   3.1759290e+02   3.8230741e+02   3.8023968e+02   4.1914276e+02   2.6161032e+02   3.3961214e+02   2.2013290e+02   3.6438679e+02   3.2604839e+02   1.9801645e+02   2.4167129e+02   2.7640726e+02   6.5226677e+02   3.3836723e+01   2.0000742e+02   2.6852683e+02   2.4699613e+02   4.0591934e+02   3.1308645e+02   1.2640792e+02   5.8122548e+02   2.5417583e+02   6.5106742e+02   2.7306977e+02   1.9956290e+02   4.1106368e+02   2.3031516e+02   2.9780414e+02   2.7674226e+02   3.2663514e+02   2.7585935e+02   4.1372157e+02   3.6742323e+02   2.8936421e+02   3.6932710e+02   1.5169545e+02   2.4501484e+02   3.2321365e+02   5.9695677e+02   1.6389185e+02   1.4684581e+02   2.0798943e+02   5.0387645e+02  -1.5563987e+01   1.9552000e+02   1.9730421e+02   1.9639129e+02   2.3922741e+02   3.6793032e+02   3.1956945e+02   2.7452645e+02   2.5318659e+02   3.0823065e+02   2.6611542e+02   1.3913226e+02   2.2916297e+02   2.7075645e+02   2.2306271e+02   1.6784710e+02   2.9185997e+02   3.8109226e+02   2.4942488e+02   2.6363710e+02   3.7457452e+02   2.5811742e+02   5.4197609e+02   2.7385226e+02   2.4684279e+02   5.5154935e+02   3.5720218e+02   3.9440323e+01   3.9057419e+00   3.9444355e+02   3.5909677e+02   5.0930645e+01   1.7678426e+02   3.1049871e+02   2.8899107e+02   2.9498516e+02   2.6232151e+02   3.3801226e+02   3.4781870e+02   2.4124194e+02   2.5321774e+02   3.5363194e+02   3.5301719e+02   3.3242097e+02   3.6324084e+02   2.1027613e+02   2.6192888e+02   2.4249097e+02   2.0846879e+02   3.2481452e+02   2.7932129e+02   3.3418871e+02   3.8819813e+02   2.3807839e+02   3.3531050e+02   1.7427774e+02   2.8534520e+02   2.0728903e+02   2.8746978e+02   1.5562323e+02   4.7236240e+02   2.4826548e+02   3.4800908e+02   2.2478258e+02   1.6439578e+02   2.2108968e+02   2.3607121e+02   3.6794387e+02   2.2734255e+02   3.0556613e+02   3.4789374e+02   1.6302903e+02   2.4805413e+02   2.3299194e+02   2.7937452e+02   3.1594742e+02   8.5296142e+01   3.2210290e+02   1.4266822e+02   1.4361226e+02   1.2683779e+02
   2.0035742e+02   2.1442205e+02   1.8642452e+02   2.8803539e+02   3.6386419e+02   3.6239151e+02   3.9778129e+02   5.7859432e+01   3.3548065e+02   3.7550477e+02   3.3661000e+02   5.0241507e+02   3.6180871e+02   4.1906950e+02   2.7108839e+02   3.9992454e+02   5.1625710e+02   3.2031782e+02   2.1680387e+02   3.2330892e+02   3.0454613e+02   3.6553179e+02   2.9760097e+02   4.2736128e+02   3.6128355e+02   4.3979893e+02   2.5934871e+02   2.8690694e+02   2.8944516e+02   4.3403148e+02   3.5337226e+02   4.1392603e+02   2.9137935e+02   4.1455868e+02   2.7883742e+02   2.8179623e+02   3.0013258e+02   2.4625552e+02   4.1800097e+02   2.4117670e+02   3.0166000e+02   2.6797397e+02   5.3341903e+02   5.0729035e+02   3.0041065e+02   3.3350941e+02   3.4803484e+02   3.5813915e+02   2.3677645e+02   3.2668434e+02   2.3827839e+02   4.7775257e+02   5.7409935e+02   2.8137592e+02   2.3618032e+02   8.0742994e+01   3.3721000e+02   1.6031772e+02   1.7258387e+02   1.9749845e+02   1.4600548e+02   1.5445472e+02   1.9631452e+02   1.2995903e+02   1.3575710e+02   4.0678330e+02   2.2997677e+02   1.7743057e+02   2.5971645e+02   2.3574301e+02   1.7194129e+02   3.6986889e+02   2.2461742e+02   1.9595028e+02   2.3017935e+02   1.6339952e+02   3.1411419e+02   3.9279667e+02   3.1431226e+02   4.2947534e+02   2.6125290e+02   2.6020719e+02   2.2377452e+02   3.2909094e+02   2.7166129e+02   3.5618806e+02   1.7081806e+02   4.5485810e+02   2.3925258e+02   2.5743302e+02   3.2051484e+02   3.1018591e+02   1.9070774e+02   2.5750048e+02   2.6047903e+02   9.0351355e+01   2.7035129e+02   3.8486480e+02   2.6682935e+02   2.9695075e+02   2.2242581e+02   4.2144948e+02   6.1183387e+02   9.8551677e+01   3.3053355e+02   2.6433506e+02   2.4992452e+02   2.0005636e+02   2.3636774e+02   2.1646639e+02   2.3096548e+02   2.0302373e+02   1.2287097e+02   2.5822194e+02   2.4490323e+02   2.1857581e+02   2.8000355e+02   2.3100585e+02   1.6307742e+02   1.6951316e+02   1.6374774e+02   1.9603534e+02   1.6712968e+02   1.7221608e+02   1.7068839e+02   1.5311396e+02   2.3353774e+02   2.0809343e+02   2.5414065e+02   3.1162423e+02   1.6065323e+02   2.2866806e+02   3.5721839e+02   2.0092866e+02   3.3450903e+02   5.5474799e+02   6.1221968e+02   4.7805329e+01   2.4790581e+02   2.3914205e+02   3.1381645e+02   4.2417597e+02   3.2824097e+02   2.7010298e+02   2.8903839e+02   3.0686048e+02   2.7062645e+02   2.4188279e+02   3.5702194e+02   3.0723986e+02   2.8075419e+02   2.3350031e+02   2.9838548e+02   3.1242497e+02   1.7658903e+02   3.4731449e+02   2.5995000e+02   3.9299206e+02   2.7948871e+02   3.4437252e+02   1.8985290e+02   3.0399919e+02   1.9232387e+02   2.9293312e+02   1.3770968e+02   2.7937129e+02   2.2250419e+02   1.4122934e+02   2.8147968e+02   1.7003324e+02   3.4810032e+02   3.2917810e+02   3.9933355e+02   2.8695267e+02   4.0226290e+02   3.4986381e+02   4.5179968e+02   4.9853796e+02   2.1439032e+02   4.7683974e+02   3.0658290e+02   2.4281079e+02   2.9216839e+02   2.3161685e+02   3.7945129e+02   3.5749486e+02   6.5804677e+02   8.7043226e+00   2.2422742e+02   3.6558923e+02   3.3188613e+02   3.1234814e+02   3.3463645e+02   1.7835392e+02   4.7745548e+02   2.7758743e+02   9.0262742e+02   2.6274968e+01   1.9601290e+02   3.7411768e+02   2.2531516e+02   3.5743414e+02   2.4152226e+02   3.1589274e+02   2.7230935e+02   4.0189557e+02   3.5142323e+02   3.2897421e+02   3.3799710e+02   2.7920185e+02   2.4645484e+02   3.6464845e+02   6.5784677e+02   2.2658065e+02   1.8706581e+02   2.7199183e+02   6.0343645e+02  -3.4308787e+01   3.0763000e+02   1.5822541e+02   1.9539129e+02   2.1997741e+02   2.3004032e+02   3.2894065e+02   2.3796645e+02   2.3800139e+02   2.5679065e+02   2.5056062e+02   1.0202226e+02   1.7658177e+02   2.6353645e+02   1.8253031e+02   2.3506710e+02   3.2825237e+02   3.6709226e+02   2.6943488e+02   2.4063710e+02   3.7397452e+02   2.4445742e+02   5.7006889e+02   3.1519226e+02   2.4886559e+02   4.8265935e+02   4.3693338e+02   3.3670323e+01   4.0697342e+01   4.3400355e+02   4.0793197e+02   6.9600645e+01   1.3384066e+02   3.1982871e+02   3.1568467e+02   2.6843516e+02   2.5199551e+02   2.0568226e+02   3.7906510e+02   2.4768194e+02   4.3192254e+02   2.6475194e+02   3.8762759e+02   3.7831097e+02   2.9490964e+02   2.5583613e+02   2.8239408e+02   2.4160097e+02   1.4464999e+02   2.8247452e+02   3.6948849e+02   2.7518871e+02   4.0246813e+02   2.3618839e+02   3.4124170e+02   2.0282774e+02   3.1161120e+02   2.4784903e+02   2.7511498e+02   1.7096323e+02   4.2613520e+02   2.4893548e+02   3.8550548e+02   1.9523258e+02   1.8164978e+02   1.9286968e+02   2.6932881e+02   2.7850387e+02   1.6582775e+02   3.8567613e+02   3.6315494e+02   1.1979903e+02   2.9351253e+02   2.3166194e+02   2.6459092e+02   3.7605742e+02   3.8707342e+01   2.7410290e+02   1.8472822e+02   1.2595226e+02   1.3936059e+02
   1.5424742e+02   2.3955085e+02   2.1119452e+02   2.6650379e+02   2.5519419e+02   4.4630511e+02   3.7301129e+02   2.4841032e+01   2.6515065e+02   3.4868117e+02   2.5195000e+02   4.0852787e+02   2.7058871e+02   3.6969710e+02   2.7297839e+02   2.9432334e+02   4.6470710e+02   3.5866182e+02   2.7191387e+02   2.9823012e+02   3.2787613e+02   3.3422539e+02   2.9249097e+02   3.4844008e+02   3.2695355e+02   4.5098533e+02   2.3334871e+02   2.5153694e+02   2.6088516e+02   3.1565628e+02   3.6281226e+02   3.5006083e+02   2.8070935e+02   4.6341228e+02   2.5439742e+02   2.3197143e+02   2.5080258e+02   3.2609192e+02   2.5944097e+02   2.8819150e+02   3.4277000e+02   3.2624517e+02   5.8918903e+02   5.8193875e+02   2.4208065e+02   3.2328581e+02   2.5970484e+02   3.3031555e+02   1.8899645e+02   3.0739674e+02   2.5204839e+02   4.1543097e+02   5.6543935e+02   2.8040872e+02   1.7973032e+02   1.0580899e+02   1.8632000e+02   2.8894892e+02   1.3103387e+02   2.6871245e+02   1.2311548e+02   1.2084592e+02   1.7143452e+02   1.5772943e+02   1.5242710e+02   4.6044970e+02   1.6286677e+02   2.7445937e+02   2.1793645e+02   2.1874541e+02   2.5449129e+02   2.8759489e+02   2.8517742e+02   1.8988548e+02   1.7461935e+02   2.2429432e+02   2.5089419e+02   3.3962427e+02   2.4042226e+02   2.9583654e+02   2.4447290e+02   3.0498959e+02   1.6333452e+02   3.2492614e+02   2.7099129e+02   2.6757166e+02   2.3370806e+02   4.7659690e+02   3.6380258e+02   2.7002902e+02   3.2529484e+02   3.1180351e+02   1.8792774e+02   2.4927288e+02   2.7192903e+02   1.1454535e+02   2.3579129e+02   5.3029960e+02   3.2904935e+02   3.0763315e+02   2.9831581e+02   3.9937828e+02   4.3283387e+02   4.9761677e+01   2.8376355e+02   3.1562666e+02   2.3559452e+02   2.8431276e+02   2.3903774e+02   2.4192279e+02   2.2430548e+02   1.7644653e+02   1.1343097e+02   2.7108714e+02   1.8479323e+02   2.3971461e+02   2.8133355e+02   2.7056945e+02   1.5140742e+02   2.0244676e+02   1.4863774e+02   1.5402414e+02   1.5712968e+02   1.9101608e+02   2.3290839e+02   1.7858636e+02   1.8675774e+02   1.4083583e+02   2.1414065e+02   2.4704423e+02   1.6165323e+02   1.8314806e+02   4.3444839e+02   3.4042026e+02   3.1850903e+02   5.9135799e+02   7.0243968e+02   6.5917729e+01   2.8179581e+02   2.5710085e+02   2.5748645e+02   4.9457237e+02   3.5079097e+02   4.3707898e+02   3.1225839e+02   3.6200288e+02   2.6484645e+02   2.8956519e+02   3.4325194e+02   3.0734146e+02   2.7031419e+02   3.0700551e+02   2.9194548e+02   3.8161017e+02   2.1602903e+02   2.6537929e+02   3.4428000e+02   3.0479566e+02   2.7970871e+02   3.7357492e+02   2.2174290e+02   3.2122799e+02   1.4743387e+02   2.8208432e+02   2.0015968e+02   3.6303529e+02   1.2783419e+02   1.5480294e+02   1.5792968e+02   2.3102724e+02   4.2366032e+02   2.9302330e+02   3.3577355e+02   3.1059747e+02   4.6748290e+02   3.6697621e+02   4.1457968e+02   4.3873556e+02   2.9161032e+02   4.4932214e+02   2.3236290e+02   2.4340839e+02   2.5604839e+02   1.8661645e+02   3.6334129e+02   3.5112366e+02   6.6893677e+02   3.8273123e+01   3.0511742e+02   4.1967803e+02   3.1555613e+02   3.7987454e+02   3.4952645e+02   2.0182272e+02   3.7411548e+02   2.7452463e+02   7.9840742e+02   1.3612568e+01   3.0834290e+02   4.1125128e+02   2.3886516e+02   2.8935014e+02   2.8507226e+02   3.3307874e+02   2.8274935e+02   3.4006037e+02   4.0965323e+02   3.1753581e+02   2.9466710e+02   2.6955825e+02   2.4945484e+02   4.6107845e+02   6.2740677e+02   1.6645585e+02   2.0828581e+02   2.5274423e+02   6.1321645e+02  -4.5091187e+01   2.3130000e+02   1.7733181e+02   1.8250129e+02   1.6211861e+02   2.1737032e+02   3.2017425e+02   3.2296645e+02   3.2009139e+02   3.1501065e+02   2.8846302e+02   1.2646226e+02   1.8862657e+02   2.7619645e+02   1.8806751e+02   2.1528710e+02   3.7628477e+02   4.8276226e+02   2.1840128e+02   2.5197710e+02   3.9817732e+02   2.2734742e+02   4.9765769e+02   3.1130226e+02   3.2639679e+02   4.2454935e+02   4.1192218e+02   2.7330323e+01   1.9204542e+01   4.8411355e+02   2.9614317e+02   6.2150645e+01   2.5799666e+02   3.5993871e+02   3.9492587e+02   2.8454516e+02   3.9926671e+02   2.1979226e+02   3.4016630e+02   2.2046194e+02   3.5121014e+02   2.2850194e+02   1.9915759e+02   3.5809097e+02   2.8018724e+02   2.6227613e+02   3.5665888e+02   2.9060097e+02   1.2661999e+02   2.7259452e+02   3.1238889e+02   3.1640871e+02   2.9995053e+02   1.6996839e+02   3.6341930e+02   1.9871774e+02   1.9850000e+02   1.2073903e+02   2.5917378e+02   2.3974323e+02   4.5818280e+02   1.9793548e+02   3.2203548e+02   1.9156258e+02   1.2849338e+02   2.2397968e+02   2.5050001e+02   2.0727387e+02   2.4185615e+02   4.3289613e+02   3.3259734e+02   1.5213903e+02   1.4292533e+02   2.6832194e+02   3.4810812e+02   3.7827742e+02   7.0419742e+01   3.2932290e+02   1.6120062e+02   1.2850226e+02   9.6826594e+01
   2.0468742e+02   2.0196565e+02   1.6964452e+02   3.4649779e+02   2.7486419e+02   4.1817151e+02   4.0123129e+02   6.3473432e+01   3.3048065e+02   4.5345477e+02   3.3061000e+02   4.4956507e+02   2.2091871e+02   4.8011070e+02   2.6586839e+02   2.8078214e+02   4.5381710e+02   2.8909302e+02   2.6413387e+02   3.9718252e+02   3.3409613e+02   3.4538779e+02   3.5138097e+02   3.8261888e+02   3.9350355e+02   4.5511133e+02   1.6845871e+02   2.6128814e+02   3.6010516e+02   4.2948868e+02   2.6159226e+02   4.5115843e+02   3.5303935e+02   3.8951588e+02   2.4205742e+02   3.1239863e+02   1.8580258e+02   3.8918192e+02   2.7177097e+02   2.9209510e+02   3.4699000e+02   3.4134757e+02   5.6407903e+02   5.1183755e+02   2.1874065e+02   2.4648301e+02   2.9403484e+02   3.3422915e+02   2.2688645e+02   3.3558554e+02   2.2171839e+02   4.9052737e+02   6.5298935e+02   3.0817472e+02   2.1240032e+02   9.0535394e+01   2.2254000e+02   2.3816132e+02   1.2558387e+02   2.2603845e+02   1.8400548e+02   1.3864472e+02   1.2909452e+02   1.6011663e+02   2.3286710e+02   4.1112450e+02   1.9820677e+02   2.9819217e+02   2.4271645e+02   1.9932301e+02   1.2360129e+02   2.4173609e+02   2.0528742e+02   1.7782668e+02   1.8239935e+02   2.0245192e+02   3.4011419e+02   3.2293667e+02   4.1131226e+02   3.0860534e+02   3.3281290e+02   3.1159239e+02   1.7555452e+02   3.9250854e+02   3.0166129e+02   3.2767806e+02   1.9470806e+02   4.2883690e+02   2.6769258e+02   3.7304782e+02   2.9651484e+02   2.4866591e+02   1.9603774e+02   2.1818408e+02   2.8147903e+02   1.4645135e+02   2.4535129e+02   4.9842480e+02   3.4538935e+02   2.9710595e+02   2.9909581e+02   4.0809588e+02   4.9305387e+02   1.0305408e+02   2.5320355e+02   3.2241146e+02   2.9303452e+02   2.8748756e+02   1.7248774e+02   2.7279679e+02   1.8663548e+02   2.4790013e+02   1.2565097e+02   2.3755954e+02   2.4890323e+02   3.2636581e+02   3.0144355e+02   2.7629065e+02   1.5929742e+02   2.0548556e+02   1.2885774e+02   2.1715654e+02   2.2067968e+02   1.6104208e+02   2.2190839e+02   2.1479636e+02   1.9908774e+02   2.1295943e+02   2.0236065e+02   2.3465663e+02   1.6009323e+02   2.0404286e+02   4.9655839e+02   3.3734146e+02   2.7328903e+02   4.6752559e+02   5.8532968e+02   1.2428653e+02   2.6135581e+02   2.3939605e+02   2.5737645e+02   5.0147117e+02   3.8324097e+02   5.7526298e+02   2.2459839e+02   3.1512568e+02   3.0184645e+02   2.0805519e+02   3.0680194e+02   2.6447746e+02   3.5075419e+02   3.7457031e+02   3.7194548e+02   3.3821017e+02   2.0447903e+02   2.5530329e+02   3.3483000e+02   4.4855166e+02   3.2159871e+02   3.9822372e+02   1.8840290e+02   2.6300519e+02   1.6532387e+02   2.8853312e+02   1.5048968e+02   3.0034889e+02   1.5739419e+02   9.7108142e+01   2.2725968e+02   2.7415084e+02   4.2710032e+02   3.2940810e+02   2.8366355e+02   3.7109627e+02   2.8037290e+02   4.7550501e+02   3.3023968e+02   3.5259276e+02   3.4506032e+02   3.2126614e+02   2.6691290e+02   2.5353439e+02   1.5949839e+02   1.3645045e+02   3.1978129e+02   2.6437846e+02   7.0393677e+02   1.3143123e+01   3.2467742e+02   3.2733323e+02   3.2488613e+02   3.9890814e+02   3.4575645e+02   1.2290432e+02   4.2234548e+02   4.2277623e+02   6.6429742e+02   3.2781368e+01   2.5556290e+02   3.0958368e+02   2.0686516e+02   2.6591014e+02   2.6163226e+02   3.9128394e+02   3.3785935e+02   4.2242157e+02   3.3953323e+02   3.5826541e+02   3.1610710e+02   2.1295305e+02   2.4478484e+02   4.1823205e+02   6.3484677e+02   1.7530065e+02   1.8795581e+02   2.5959063e+02   5.9154645e+02  -2.6247587e+01   2.6363000e+02   1.5741541e+02   1.9017129e+02   2.4994501e+02   3.1226032e+02   3.6891305e+02   3.2485645e+02   3.5416019e+02   3.0868065e+02   3.0896942e+02   9.4022258e+01   3.3066177e+02   2.9175645e+02   2.2871271e+02   2.1372710e+02   3.6651957e+02   4.8221226e+02   2.3033528e+02   2.9363710e+02   2.8484452e+02   2.3989742e+02   5.7499369e+02   2.7730226e+02   3.3989679e+02   4.5343935e+02   4.0016098e+02   3.2890323e+01   2.2979742e+01   4.5700355e+02   4.1031197e+02   3.8150645e+01   2.5713666e+02   2.2171871e+02   3.5764347e+02   2.8643516e+02   3.5266551e+02   1.9535226e+02   2.9567150e+02   2.4135194e+02   2.8464894e+02   2.9900194e+02   2.1801759e+02   4.0487097e+02   2.6644484e+02   2.9327613e+02   2.8839888e+02   2.8305097e+02   1.1478399e+02   2.9547452e+02   3.7410849e+02   2.8929871e+02   3.0256933e+02   2.3718839e+02   2.9993170e+02   2.1094774e+02   2.5552160e+02   2.3395903e+02   2.0477618e+02   1.7029323e+02   5.0451880e+02   2.7049548e+02   2.9912068e+02   2.3911258e+02   7.2579381e+01   2.2264968e+02   1.5783641e+02   1.8227387e+02   1.8374615e+02   3.5067613e+02   3.4028494e+02   1.5668903e+02   1.6256133e+02   3.3443194e+02   1.6948932e+02   3.7661742e+02   3.7992542e+01   3.2888290e+02   1.4767582e+02   9.0392258e+01   1.2409539e+02
   1.8513742e+02   3.1441965e+02   2.1564452e+02   2.5703779e+02   3.0019419e+02   4.6270511e+02   4.0101129e+02   7.0271032e+01   2.9682065e+02   4.0748757e+02   4.2639000e+02   3.8279267e+02   3.1702871e+02   4.1487190e+02   3.3164839e+02   2.8229974e+02   4.0392710e+02   3.5463422e+02   2.5602387e+02   2.2828132e+02   2.6287613e+02   4.3186539e+02   3.0583097e+02   3.8504288e+02   3.2606355e+02   4.0627653e+02   2.2845871e+02   2.7559814e+02   2.7121516e+02   4.6226988e+02   3.5837226e+02   4.0252603e+02   4.0014935e+02   3.0896708e+02   2.4683742e+02   2.6679623e+02   2.0102258e+02   3.8851432e+02   2.8588097e+02   3.4129630e+02   5.2688000e+02   2.2062637e+02   6.3441903e+02   4.8155035e+02   2.3196065e+02   3.1020541e+02   3.8281484e+02   2.9257675e+02   2.6143645e+02   2.8460154e+02   2.2604839e+02   5.2107097e+02   6.2676935e+02   3.1983232e+02   1.8640032e+02   1.2127539e+02   2.3843000e+02   1.8167012e+02   1.4503387e+02   2.1970245e+02   1.5633548e+02   1.2185832e+02   1.3831452e+02   1.3559903e+02   1.0064710e+02   4.3003210e+02   1.5809677e+02   2.4518097e+02   1.9093645e+02   1.6613541e+02   2.1560129e+02   2.1148609e+02   2.2739742e+02   1.1028788e+02   2.1561935e+02   2.6201432e+02   3.2978419e+02   4.3298307e+02   3.7919226e+02   3.7351494e+02   3.0625290e+02   3.7904719e+02   1.6166452e+02   4.3183974e+02   2.6477129e+02   3.1450926e+02   2.4214806e+02   4.3304170e+02   3.1191258e+02   3.3951022e+02   2.8307484e+02   2.4830111e+02   1.8915774e+02   2.5428448e+02   2.7470903e+02   9.8322955e+01   3.2379129e+02   3.8192960e+02   3.1460935e+02   2.8556835e+02   3.4387581e+02   3.9751348e+02   6.0816387e+02   8.6515277e+01   2.6365355e+02   3.1046546e+02   2.6515452e+02   2.7160796e+02   1.8381774e+02   1.8823039e+02   2.0696548e+02   2.3039373e+02   1.4265097e+02   3.0063954e+02   2.5045323e+02   2.1735181e+02   2.3233355e+02   3.0748945e+02   1.4396742e+02   1.4104196e+02   1.8196774e+02   1.5535774e+02   1.9167968e+02   1.5180208e+02   1.9468839e+02   1.2064396e+02   2.0130774e+02   2.6978183e+02   1.5403065e+02   2.3363303e+02   1.3876323e+02   1.9430926e+02   4.0366839e+02   3.0377266e+02   2.1128903e+02   3.5471559e+02   6.4154968e+02   1.2778893e+02   2.5624581e+02   2.3414485e+02   2.7470645e+02   5.2119477e+02   3.0179097e+02   5.3421898e+02   2.3325839e+02   4.0899288e+02   2.5707645e+02   1.7829679e+02   2.9725194e+02   2.5535146e+02   3.3864419e+02   2.9064911e+02   2.7949548e+02   3.0805617e+02   1.9258903e+02   2.7625449e+02   3.8672000e+02   4.4474046e+02   2.9214871e+02   3.2812972e+02   1.6329290e+02   2.9745399e+02   2.2132387e+02   2.9783312e+02   1.3526968e+02   2.7900649e+02   1.1694419e+02   6.6344142e+01   2.1147968e+02   2.6630324e+02   3.8666032e+02   3.7620330e+02   2.5288355e+02   3.6933867e+02   3.1693290e+02   3.5625021e+02   3.0212968e+02   3.5628156e+02   1.9706032e+02   2.8222614e+02   2.6447290e+02   2.8894959e+02   2.7827839e+02   1.9738805e+02   3.7656129e+02   1.8450606e+02   6.7115677e+02   1.1325523e+01   2.8767742e+02   2.9140323e+02   3.6410613e+02   3.5032054e+02   3.1786645e+02   1.3646552e+02   5.0722548e+02   4.7832583e+02   8.0051742e+02   2.8663768e+01   2.6845290e+02   3.4932248e+02   2.9342516e+02   3.1864534e+02   2.2085226e+02   3.9143634e+02   3.5030935e+02   4.2020557e+02   3.2131323e+02   3.0794301e+02   3.2454710e+02   1.6138785e+02   2.7445484e+02   4.2274845e+02   6.7940677e+02   1.5373585e+02   1.6406581e+02   2.3494183e+02   5.2098645e+02  -5.1712787e+01   2.7119000e+02   1.0658061e+02   1.7806129e+02   2.5891381e+02   3.6282032e+02   3.5520825e+02   2.6574645e+02   3.4943899e+02   2.8557065e+02   3.1347822e+02   1.3735226e+02   3.3253537e+02   3.1675645e+02   3.1227271e+02   1.4517710e+02   2.6911357e+02   1.9454226e+02   2.2723888e+02   2.9497710e+02   2.8084732e+02   2.0878742e+02   5.8270249e+02   2.8497226e+02   3.2317319e+02   5.0598935e+02   3.6017698e+02   5.2000323e+01  -1.6590581e+00   5.0000355e+02   3.5221197e+02   5.3380645e+01   1.3758826e+02   2.7471871e+02   2.5807347e+02   2.9065516e+02   3.4677791e+02   3.1112226e+02   3.1429990e+02   2.3635194e+02   3.7582894e+02   2.9138194e+02   4.0012719e+02   3.5431097e+02   2.5926964e+02   2.2361613e+02   2.9820168e+02   3.6638097e+02   1.5244759e+02   2.9470452e+02   3.2606009e+02   2.8984871e+02   3.3207533e+02   2.4663839e+02   4.1673570e+02   2.5138774e+02   2.6150640e+02   1.3784903e+02   2.6746498e+02   1.7151323e+02   4.6664120e+02   4.5337548e+02   1.8549028e+02   1.6667258e+02   2.0548458e+02   2.2142968e+02   1.8215401e+02   2.6283387e+02   2.6841135e+02   3.0212613e+02   2.4894894e+02   2.0068903e+02   1.7693133e+02   2.7066194e+02   2.0292092e+02   3.5883742e+02   2.5524942e+01   3.5099290e+02   1.6024702e+02   1.0661226e+02   1.2946779e+02
   1.3446742e+02   2.8780325e+02   2.5130452e+02   2.0596499e+02   2.5408419e+02   4.6995391e+02   3.6678129e+02   5.9119432e+01   2.7415065e+02   3.6452117e+02   2.9561000e+02   5.2469507e+02   2.7058871e+02   4.1636710e+02   2.9208839e+02   3.2779454e+02   5.0548710e+02   3.0284942e+02   3.3335387e+02   2.2186492e+02   3.3554613e+02   3.1049179e+02   3.4538097e+02   3.9775888e+02   4.2383355e+02   4.4979493e+02   2.1889871e+02   2.8292294e+02   2.5988516e+02   5.1017628e+02   3.4659226e+02   3.8669843e+02   3.7137935e+02   3.1859868e+02   2.7316742e+02   2.6135983e+02   2.0580258e+02   3.9769192e+02   3.1544097e+02   2.1615150e+02   5.1288000e+02   2.3963637e+02   6.1574903e+02   4.5781395e+02   2.3696065e+02   3.5580541e+02   3.8348484e+02   2.8407315e+02   2.4421645e+02   2.5897914e+02   2.0616839e+02   4.3643137e+02   6.5687935e+02   3.2953352e+02   1.4562032e+02   1.2575779e+02   2.4343000e+02   2.4216012e+02   2.0669387e+02   1.6843965e+02   1.2144548e+02   1.2719952e+02   1.6454452e+02   1.5573063e+02   3.8757097e+01   3.9876330e+02   1.9186677e+02   1.3058937e+02   2.6193645e+02   1.9422541e+02   2.2438129e+02   2.5678369e+02   1.6906742e+02   1.8672428e+02   1.6717935e+02   2.8143952e+02   4.5289419e+02   2.8091427e+02   3.6264226e+02   3.9849894e+02   2.4658290e+02   2.5649079e+02   1.7588452e+02   4.6514214e+02   3.1755129e+02   3.0906686e+02   1.3892806e+02   4.9040930e+02   2.0903258e+02   3.5474062e+02   3.0751484e+02   3.3278591e+02   1.9226774e+02   2.4625568e+02   1.8259903e+02   1.6847175e+02   3.2668129e+02   3.7935840e+02   2.7438935e+02   2.6845595e+02   3.2265581e+02   3.9410108e+02   6.2805387e+02   4.6594077e+01   3.0331355e+02   3.1451266e+02   2.6715452e+02   2.1533796e+02   2.2370774e+02   1.7469919e+02   2.7796548e+02   2.0826373e+02   8.4650968e+01   3.2861954e+02   1.9279323e+02   2.2741461e+02   2.5567355e+02   3.1084225e+02   1.2862742e+02   2.0737916e+02   1.7885774e+02   1.9282654e+02   1.5990968e+02   2.1490368e+02   2.0112839e+02   1.3012876e+02   1.8853774e+02   2.7202343e+02   2.4314065e+02   2.6528423e+02   1.5731323e+02   2.2493526e+02   3.6088839e+02   3.2897506e+02   2.5584903e+02   4.4770079e+02   6.1632968e+02   9.5696529e+01   2.8490581e+02   2.1962205e+02   3.5359645e+02   4.6944357e+02   2.9601097e+02   3.9091138e+02   3.1581839e+02   2.9304808e+02   3.0007645e+02   1.9574679e+02   3.0491194e+02   2.4685866e+02   2.4764419e+02   2.9603911e+02   3.0805548e+02   3.3332137e+02   2.2169903e+02   3.0792569e+02   2.5528000e+02   3.9647566e+02   2.4570871e+02   2.3962492e+02   2.0440290e+02   3.8816519e+02   2.6376387e+02   3.1299792e+02   1.9904968e+02   2.5157409e+02   1.3383419e+02   1.1932294e+02   2.2003968e+02   3.0016844e+02   3.4588032e+02   3.4835570e+02   4.0533355e+02   3.2092267e+02   3.5537290e+02   3.7028501e+02   3.7423968e+02   4.2562276e+02   1.9872032e+02   2.7731334e+02   2.2358290e+02   3.1889079e+02   2.8549839e+02   2.0181045e+02   4.7522129e+02   1.4439326e+02   6.6815677e+02   4.7855226e+00   2.8544742e+02   2.8814163e+02   2.6521613e+02   3.7068174e+02   2.7519645e+02   1.5565912e+02   4.8000548e+02   3.8150343e+02   8.0784742e+02   8.4747368e+01   2.2445290e+02   4.8251248e+02   2.3864516e+02   3.6613774e+02   2.6096226e+02   3.5778754e+02   4.0974935e+02   3.1012037e+02   3.8987323e+02   3.6500821e+02   2.6843710e+02   2.4354665e+02   2.1801484e+02   4.3070365e+02   6.1829677e+02   1.8996465e+02   2.0895581e+02   1.9158063e+02   5.0665645e+02  -5.9456387e+01   2.9441000e+02   1.7272301e+02   1.3206129e+02   2.3415381e+02   2.5171032e+02   3.7809705e+02   2.4630645e+02   2.7410419e+02   2.5612065e+02   2.2350422e+02   1.1535226e+02   3.4173537e+02   2.2119645e+02   2.2313751e+02   2.1228710e+02   2.5418477e+02   6.0909226e+02   2.8329488e+02   2.9241710e+02   2.5083212e+02   2.5123742e+02   6.0085649e+02   3.0741226e+02   2.0104799e+02   4.2854935e+02   4.1404218e+02   4.8220323e+01  -7.9665806e-01   4.4889355e+02   3.5718077e+02   5.9820645e+01   1.6940306e+02   2.1205871e+02   3.9597627e+02   2.4398516e+02   2.9506151e+02   2.8957226e+02   3.0480390e+02   3.1135194e+02   3.6393894e+02   3.2738194e+02   4.3761719e+02   3.7387097e+02   3.7137484e+02   2.1950613e+02   2.3919048e+02   1.9383097e+02   1.6258159e+02   2.5292452e+02   2.9529249e+02   3.3207871e+02   3.3280693e+02   2.9763839e+02   3.3398570e+02   2.1194774e+02   2.7366160e+02   1.5317903e+02   3.5101858e+02   1.8129323e+02   4.6119880e+02   3.3526548e+02   2.4126908e+02   2.1411258e+02   1.9457938e+02   2.4997968e+02   2.2798001e+02   2.5550387e+02   2.1888775e+02   3.8878613e+02   3.3756614e+02   1.4990903e+02   2.3232373e+02   3.0377194e+02   2.0471212e+02   3.3672742e+02   8.5237419e+00   2.8577290e+02   1.4301462e+02   1.0684226e+02   1.2288939e+02
   1.5402742e+02   2.8801845e+02   2.0597452e+02   3.1525139e+02   3.0719419e+02   3.9358511e+02   2.4089129e+02   5.5740632e+01   3.2793065e+02   4.0921877e+02   2.4184000e+02   4.4833667e+02   2.2402871e+02   4.2675190e+02   2.9697839e+02   3.2151334e+02   4.6425710e+02   3.0014782e+02   3.5768387e+02   3.1947852e+02   3.2587613e+02   3.8415539e+02   2.1772097e+02   4.3197168e+02   3.6095355e+02   3.9260533e+02   2.5334871e+02   3.1360694e+02   3.1910516e+02   4.8043868e+02   4.0792226e+02   3.9190203e+02   2.9814935e+02   3.7934708e+02   2.7961742e+02   2.3762383e+02   1.6547258e+02   3.7669832e+02   3.6677097e+02   2.3438510e+02   3.0310000e+02   3.7552877e+02   6.3685903e+02   4.9679515e+02   2.3185065e+02   3.5865421e+02   3.1559484e+02   4.1450435e+02   1.9310645e+02   3.2606794e+02   2.5427839e+02   4.8847257e+02   5.5465935e+02   3.2504112e+02   2.1006032e+02   8.9832594e+01   1.9376000e+02   2.6146372e+02   1.5991387e+02   1.9707205e+02   1.6078548e+02   1.5027232e+02   1.4454452e+02   1.5710063e+02   1.4175710e+02   3.6719330e+02   2.7220677e+02   1.8538217e+02   2.9248645e+02   2.2445141e+02   2.3827129e+02   2.9367249e+02   2.1850742e+02   2.2688908e+02   1.6584935e+02   2.7210592e+02   3.5011419e+02   2.9546667e+02   2.4419226e+02   3.5197494e+02   2.7336290e+02   2.6534839e+02   1.5966452e+02   3.7510974e+02   3.3266129e+02   2.6952806e+02   1.8436806e+02   5.3177410e+02   2.0747258e+02   3.0908542e+02   3.3785484e+02   3.4035871e+02   1.4081774e+02   2.4304168e+02   2.7436903e+02   1.7435015e+02   3.6446129e+02   3.7389600e+02   3.0393935e+02   1.8142195e+02   2.6698581e+02   4.3544468e+02   6.4472387e+02   2.8040477e+01   2.8320355e+02   3.6445146e+02   3.5126452e+02   2.2205916e+02   1.8103774e+02   2.4267279e+02   2.9341548e+02   1.7180773e+02   1.8721097e+02   1.9563474e+02   2.0312323e+02   2.4002821e+02   3.0522355e+02   3.3831825e+02   1.7251742e+02   1.7419796e+02   1.5652774e+02   2.4250294e+02   1.8523968e+02   1.6842728e+02   1.8868839e+02   2.1834396e+02   1.6819774e+02   2.1465063e+02   1.9703065e+02   2.5108303e+02   1.4342323e+02   1.9215646e+02   4.2755839e+02   3.1352146e+02   3.8128903e+02   4.9622559e+02   6.4554968e+02   1.4735893e+02   2.4602581e+02   2.0407245e+02   3.3070645e+02   4.3493477e+02   3.8068097e+02   3.7713778e+02   2.6192839e+02   4.3891928e+02   2.5673645e+02   2.2988399e+02   3.8513194e+02   2.9610106e+02   2.5720419e+02   2.5705431e+02   3.9849548e+02   3.3630617e+02   2.0513903e+02   3.4225049e+02   3.0561000e+02   4.2499926e+02   3.3970871e+02   3.2977492e+02   2.3462290e+02   2.8430759e+02   2.1243387e+02   3.0532432e+02   2.0515968e+02   2.8608529e+02   1.5427419e+02   1.3013774e+02   2.1025968e+02   2.6606084e+02   3.5399032e+02   3.2714690e+02   3.7055355e+02   3.0792507e+02   3.3026290e+02   3.7584381e+02   4.1823968e+02   5.1822276e+02   2.7495032e+02   3.4121494e+02   2.3624290e+02   2.4276799e+02   3.4260839e+02   2.1913165e+02   6.7022129e+02   1.8157326e+02   6.3971677e+02   3.0390723e+01   2.5555742e+02   3.5386283e+02   2.4732613e+02   4.1066294e+02   3.5552645e+02   1.6490272e+02   4.5156548e+02   3.9443863e+02   7.9073742e+02   2.6006168e+01   2.8856290e+02   4.2383368e+02   2.1120516e+02   3.2644294e+02   2.7152226e+02   3.5683274e+02   3.1774935e+02   3.4403037e+02   3.8642323e+02   2.7451421e+02   3.6510710e+02   2.6325305e+02   2.6534484e+02   4.1880725e+02   6.1218677e+02   1.8123345e+02   2.2639581e+02   2.2395543e+02   5.4354645e+02  -3.0847587e+01   2.3419000e+02   1.7710061e+02   1.5161129e+02   2.0813981e+02   2.5393032e+02   2.7379945e+02   2.4285645e+02   3.1627019e+02   2.6168065e+02   2.7872942e+02   6.8902258e+01   2.0923137e+02   2.7164645e+02   2.7065151e+02   2.2795710e+02   3.8327117e+02   4.7798226e+02   4.3445368e+02   2.2463710e+02   3.1403452e+02   2.3256742e+02   5.4569009e+02   2.7530226e+02   3.0283679e+02   5.0132935e+02   3.8832978e+02   4.1110323e+01   9.8821419e+00   4.0567355e+02   4.1297837e+02   5.5490645e+01   1.6808946e+02   3.1838871e+02   2.8490987e+02   2.9854516e+02   3.4392671e+02   2.8279226e+02   2.4834630e+02   3.0312194e+02   4.3548734e+02   2.7388194e+02   3.1389719e+02   3.3465097e+02   2.8573244e+02   3.1316613e+02   2.9358768e+02   2.7194097e+02   1.6789279e+02   3.3659452e+02   3.2515889e+02   2.3262871e+02   3.1687293e+02   1.9063839e+02   3.1599570e+02   1.6594774e+02   2.4734160e+02   1.2528903e+02   2.6146978e+02   3.0429323e+02   3.6824880e+02   2.7037548e+02   2.9657028e+02   1.6500258e+02   1.1361818e+02   2.6908968e+02   2.7367121e+02   2.8783387e+02   1.5152135e+02   3.8812613e+02   3.2195894e+02   1.4702903e+02   1.5510413e+02   2.8677194e+02   2.4496212e+02   3.9283742e+02   1.9364942e+01   3.3955290e+02   1.0582222e+02   1.0750226e+02   1.1950659e+02
   1.4935742e+02   2.1916205e+02   1.4997452e+02   3.0429139e+02   2.7897419e+02   4.0651271e+02   2.6056129e+02   1.9277032e+01   3.0604065e+02   3.8307997e+02   3.5317000e+02   4.0820027e+02   3.0136871e+02   2.8467470e+02   2.6697839e+02   2.7080334e+02   3.1092710e+02   3.8796422e+02   2.9424387e+02   2.2377372e+02   2.9576613e+02   4.3512419e+02   2.9672097e+02   3.5632168e+02   3.1961355e+02   4.3513253e+02   2.2767871e+02   2.8910054e+02   2.3932516e+02   5.1927108e+02   3.4103226e+02   3.8880323e+02   2.7126935e+02   4.4360748e+02   2.4294742e+02   2.4555743e+02   2.2413258e+02   3.3300552e+02   3.6488097e+02   2.8931630e+02   3.8377000e+02   3.4485517e+02   5.2163903e+02   4.8279275e+02   1.7763065e+02   3.1944181e+02   2.8825484e+02   3.7169155e+02   2.4221645e+02   2.7668914e+02   2.6738839e+02   4.6387377e+02   6.7943935e+02   2.2505872e+02   2.3095032e+02   1.0993139e+02   1.7943000e+02   2.6761012e+02   1.6903387e+02   2.0145245e+02   1.4344548e+02   1.5321952e+02   1.0820452e+02   1.5211783e+02   2.3119710e+02   4.6336810e+02   3.0309677e+02   1.6891097e+02   2.8793645e+02   2.3225541e+02   1.9427129e+02   1.9963249e+02   1.8917742e+02   1.7756548e+02   1.7750935e+02   2.5884312e+02   3.0111419e+02   4.1249667e+02   2.6808226e+02   3.3851374e+02   2.9458290e+02   2.6809079e+02   2.4677452e+02   2.4592094e+02   2.3332129e+02   3.3280526e+02   1.9603806e+02   4.4717050e+02   2.7014258e+02   3.3540182e+02   3.1718484e+02   2.7545231e+02   1.6926774e+02   2.3265568e+02   2.5470903e+02   1.9415295e+02   3.1191129e+02   4.1243000e+02   2.9571935e+02   3.7929955e+02   3.4609581e+02   3.2633588e+02   5.9972387e+02   6.1520477e+01   3.0431355e+02   3.1187266e+02   3.5070452e+02   2.8310396e+02   1.9048774e+02   2.1958679e+02   2.1407548e+02   2.1782493e+02   1.1176097e+02   2.0433074e+02   2.4967323e+02   3.1463421e+02   2.3933355e+02   3.0403945e+02   1.5929742e+02   1.9070556e+02   1.8085774e+02   1.5166654e+02   1.5567968e+02   1.9668208e+02   1.7946839e+02   2.3108156e+02   1.6286774e+02   1.8085703e+02   2.0314065e+02   1.8725423e+02   1.6665323e+02   1.5796806e+02   5.0055839e+02   3.3491146e+02   3.4361903e+02   4.7978919e+02   6.8332968e+02   5.8666529e+01   2.5868581e+02   2.7138965e+02   3.4026645e+02   4.0605997e+02   3.8257097e+02   4.2753658e+02   2.2114839e+02   4.0673168e+02   3.0273645e+02   2.4953399e+02   3.0213194e+02   2.6163106e+02   3.5509419e+02   2.7333311e+02   3.7260548e+02   3.6126737e+02   1.9125903e+02   3.8302089e+02   3.3817000e+02   4.3528446e+02   2.8970871e+02   3.5410492e+02   2.1874290e+02   2.7257799e+02   1.8532387e+02   2.4682312e+02   2.4381968e+02   2.6043249e+02   1.4194419e+02   1.2067414e+02   1.8370968e+02   2.2752484e+02   3.9533032e+02   3.6483970e+02   3.0077355e+02   3.1539747e+02   3.8326290e+02   3.4905381e+02   3.4746968e+02   4.6132436e+02   3.1183032e+02   3.7315454e+02   2.4902290e+02   2.6685559e+02   2.4604839e+02   1.8330645e+02   5.8478129e+02   2.1173846e+02   6.2648677e+02  -1.1880877e+01   2.7333742e+02   4.2755043e+02   2.8643613e+02   3.3142414e+02   3.6097645e+02   1.9324672e+02   4.5467548e+02   2.4452983e+02   7.5662742e+02   6.9504968e+01   3.4534290e+02   3.6995128e+02   2.2053516e+02   2.8436654e+02   3.3252226e+02   4.0150274e+02   2.7252935e+02   3.9076797e+02   3.5765323e+02   3.5414581e+02   3.0754710e+02   2.0007785e+02   2.5501484e+02   5.1096365e+02   4.5440677e+02   1.3529585e+02   2.0750581e+02   2.7635663e+02   5.8643645e+02  -3.3278787e+01   2.0274000e+02   1.6950661e+02   2.1050129e+02   1.9309861e+02   2.1637032e+02   3.9558425e+02   3.1830645e+02   3.6134419e+02   2.9968065e+02   2.5745942e+02   1.0990226e+02   2.2962137e+02   2.5942645e+02   2.9618911e+02   1.9728710e+02   3.8305477e+02   3.3365226e+02   5.3989008e+02   2.8541710e+02   3.5039212e+02   2.2000742e+02   5.3847489e+02   2.7863226e+02   3.6457039e+02   4.3976935e+02   3.5892458e+02   1.2330323e+01   2.5294542e+01   4.7344355e+02   4.1766677e+02   5.0930645e+01   1.4100426e+02   2.4738871e+02   4.0114987e+02   3.1254516e+02   4.0335671e+02   1.8246226e+02   2.3770270e+02   2.8635194e+02   3.1260894e+02   2.5638194e+02   3.2992719e+02   3.5820097e+02   3.5562844e+02   2.5983613e+02   3.6763408e+02   2.5416097e+02   1.6342519e+02   2.7825452e+02   4.8426609e+02   2.7840871e+02   2.7021053e+02   1.6496839e+02   3.7215930e+02   1.8838774e+02   3.0021640e+02   1.6517903e+02   2.3583858e+02   1.9440323e+02   4.6881000e+02   2.5460548e+02   2.9072188e+02   1.6478258e+02   4.5975781e+01   2.3464968e+02   2.0187641e+02   2.3305387e+02   1.0402375e+02   3.6278613e+02   3.9298614e+02   1.5968903e+02   1.7865133e+02   3.4599194e+02   1.7367452e+02   4.3594742e+02   4.2136142e+01   2.7199290e+02   2.1633702e+02   8.9952258e+01   7.3580594e+01
   1.5591742e+02   2.5430725e+02   1.9397452e+02   2.4488139e+02   3.3686419e+02   4.1677151e+02   4.3245129e+02   1.0197583e+02   3.8993065e+02   3.7991877e+02   3.0639000e+02   4.4694267e+02   2.3491871e+02   3.9755070e+02   3.1086839e+02   2.4096214e+02   3.2592710e+02   5.0721422e+02   3.5024387e+02   2.1240372e+02   3.0598613e+02   4.2408659e+02   3.3094097e+02   3.5103408e+02   3.0750355e+02   4.1576133e+02   1.9600871e+02   3.3641414e+02   2.4566516e+02   4.7876388e+02   3.3481226e+02   3.5764083e+02   2.9892935e+02   4.7750468e+02   2.5950742e+02   3.1578263e+02   2.9458258e+02   2.3524952e+02   3.2811097e+02   2.8213790e+02   2.9922000e+02   5.3461917e+02   6.0985903e+02   5.4940515e+02   2.1385065e+02   3.3498421e+02   2.7159484e+02   3.5191435e+02   2.5766645e+02   2.2456314e+02   2.5393839e+02   3.6994977e+02   6.3832935e+02   1.8546752e+02   1.7540032e+02   8.8495394e+01   2.7065000e+02   1.9831252e+02   2.1280387e+02   1.8828085e+02   1.5733548e+02   1.2943832e+02   1.4631452e+02   1.5251903e+02   2.8319710e+02   4.9187810e+02   2.6653677e+02   1.7616577e+02   2.4893645e+02   1.8115541e+02   1.8572129e+02   2.2676649e+02   1.8339742e+02   1.6813788e+02   2.2350935e+02   1.7316312e+02   3.1589419e+02   3.0231427e+02   3.9442226e+02   4.0473654e+02   4.4914290e+02   2.8317599e+02   2.4044452e+02   2.9408734e+02   3.0355129e+02   2.5307686e+02   2.0336806e+02   5.4014410e+02   3.6991258e+02   3.5431022e+02   2.9874484e+02   2.1181751e+02   1.8759774e+02   1.9862928e+02   3.1759903e+02   1.2178175e+02   2.4857129e+02   5.1849720e+02   3.0671935e+02   2.5775955e+02   3.5765581e+02   3.3474108e+02   6.6394387e+02   7.5052877e+01   2.4387355e+02   2.7337786e+02   3.4570452e+02   2.8361396e+02   1.8281774e+02   2.6531039e+02   2.3341548e+02   2.0438773e+02   4.5870968e+01   2.6683194e+02   2.2845323e+02   2.5967181e+02   3.4656355e+02   2.5646105e+02   1.9896742e+02   1.2153196e+02   1.5985774e+02   9.1906542e+01   2.0556968e+02   1.2847088e+02   2.0090839e+02   2.2225636e+02   2.1164774e+02   2.1106463e+02   1.5636065e+02   1.7055663e+02   1.8642323e+02   1.9349646e+02   5.0021839e+02   3.5170866e+02   2.0017903e+02   3.3315439e+02   5.9776968e+02   8.9961329e+01   2.4346581e+02   1.9605725e+02   2.5315645e+02   5.1547877e+02   4.5090097e+02   4.0829018e+02   1.7903839e+02   3.5833048e+02   2.6751645e+02   1.7813159e+02   2.4747194e+02   2.2822386e+02   3.3464419e+02   3.6885911e+02   3.6638548e+02   3.1265497e+02   1.6747903e+02   3.1115329e+02   3.5461000e+02   4.5118926e+02   3.5992871e+02   2.9637732e+02   2.3440290e+02   2.5632519e+02   2.2054387e+02   1.8600552e+02   1.9459968e+02   2.4082009e+02   1.5327419e+02   5.9987742e+01   2.4314968e+02   2.8698964e+02   4.0266032e+02   3.7292330e+02   3.5977355e+02   2.8311747e+02   3.9037290e+02   3.8837501e+02   2.4612968e+02   3.3676156e+02   3.1417032e+02   3.7307734e+02   2.6513290e+02   2.6167679e+02   2.7893839e+02   1.8822525e+02   5.8045129e+02   1.5830486e+02   6.5337677e+02   3.1627923e+01   1.3533742e+02   4.1448043e+02   4.1155613e+02   3.7430454e+02   3.4630645e+02   1.5142032e+02   4.7834548e+02   3.0685623e+02   7.8306742e+02   7.7297677e+00   2.9790290e+02   3.2796648e+02   2.1775516e+02   2.5569894e+02   2.5574226e+02   3.4298514e+02   3.4363935e+02   4.2729917e+02   3.4298323e+02   2.7075941e+02   2.7088710e+02   1.2968065e+02   2.5012484e+02   3.2713485e+02   6.6318677e+02   2.0015345e+02   1.6073581e+02   2.3932823e+02   4.8776645e+02  -4.9385187e+01   2.3697000e+02   1.4454821e+02   2.4917129e+02   2.4122501e+02   3.2348032e+02   3.8412545e+02   2.4530645e+02   3.9052419e+02   2.8034065e+02   3.4023662e+02   7.9132258e+01   3.7396297e+02   3.4764645e+02   2.5535151e+02   1.5539710e+02   2.7562597e+02   6.5087226e+02   2.6562248e+02   2.7897710e+02   3.1323732e+02   2.2467742e+02   4.9221129e+02   2.8119226e+02   2.8747559e+02   3.5043935e+02   4.4007098e+02   2.5890323e+01   7.4297419e+00   5.0933355e+02   3.6490557e+02   4.3930645e+01   1.2656426e+02   2.9616871e+02   3.6502747e+02   2.7254516e+02   3.2011671e+02   1.8235226e+02   2.9638150e+02   2.6346194e+02   4.0655014e+02   2.8700194e+02   3.2334759e+02   3.2553097e+02   3.7479204e+02   2.8616613e+02   3.1052768e+02   2.3016097e+02   2.8712519e+02   2.5981452e+02   4.5552129e+02   2.8551871e+02   3.1920173e+02   2.4785839e+02   3.1296810e+02   2.1860774e+02   2.3846880e+02   1.6795903e+02   2.4505618e+02   1.6451323e+02   4.4687120e+02   3.9549548e+02   2.7112068e+02   2.0067258e+02   9.9544581e+01   2.1775968e+02   1.4255761e+02   2.5427387e+02   2.2920615e+02   3.2978613e+02   2.7717614e+02   1.5046903e+02   2.9605893e+02   4.6055194e+02   1.2683972e+02   2.8194742e+02   3.5236142e+01   2.6388290e+02   1.6354582e+02   1.1973226e+02   1.0474819e+02
   2.0946742e+02   2.4502325e+02   1.3619452e+02   3.2994379e+02   3.0430419e+02   3.9393631e+02   4.5878129e+02   5.9089432e+01   2.4182065e+02   3.7288757e+02   3.1339000e+02   4.8594267e+02   2.9969871e+02   3.9592830e+02   2.8464839e+02   2.9572974e+02   4.4014710e+02   3.9618662e+02   3.1868387e+02   2.4037852e+02   2.7632613e+02   4.2234939e+02   2.8938097e+02   4.3135888e+02   2.0928355e+02   4.1350893e+02   2.3611871e+02   2.6976534e+02   2.7899516e+02   5.5297748e+02   3.6715226e+02   3.6238363e+02   3.0914935e+02   3.2024708e+02   2.4450742e+02   3.5054263e+02   3.0458258e+02   2.8078952e+02   2.8922097e+02   2.7713910e+02   3.0944000e+02   4.2991157e+02   5.6074903e+02   5.0866395e+02   2.0452065e+02   3.0084061e+02   2.7892484e+02   3.9077795e+02   2.5843645e+02   2.8606154e+02   2.7349839e+02   4.1682497e+02   6.3421935e+02   2.2612632e+02   1.5484032e+02   1.0947019e+02   2.4654000e+02   2.6291132e+02   1.5480387e+02   1.9003085e+02   1.2422548e+02   1.1842712e+02   1.1120452e+02   1.5543783e+02   1.1153710e+02   3.8138090e+02   1.9164677e+02   1.6349697e+02   2.2648645e+02   1.5606141e+02   2.1083129e+02   3.5352769e+02   1.8706742e+02   9.1404284e+01   2.2050935e+02   2.7140312e+02   4.2378419e+02   3.1524307e+02   3.9386226e+02   4.1456134e+02   3.3470290e+02   2.0288119e+02   1.3821452e+02   4.6115574e+02   3.2244129e+02   2.5301566e+02   2.1570806e+02   4.1192690e+02   2.4969258e+02   3.8159782e+02   3.0007484e+02   3.5182111e+02   1.7259774e+02   2.5216928e+02   2.8625903e+02   9.9628955e+01   2.6257129e+02   4.4948720e+02   2.8838935e+02   2.4644595e+02   3.3842581e+02   4.0716948e+02   5.7349387e+02   9.6508877e+01   2.8631355e+02   2.9409266e+02   2.3492452e+02   2.7591636e+02   1.7281774e+02   2.4600039e+02   2.2418548e+02   2.3523613e+02   8.8540968e+01   2.8541834e+02   1.7267323e+02   2.7002421e+02   2.2256355e+02   2.4638105e+02   1.0640742e+02   2.0571676e+02   1.4007774e+02   1.9092894e+02   1.9445968e+02   1.7335968e+02   1.5779839e+02   2.1759516e+02   2.1997774e+02   2.6028823e+02   2.1503065e+02   2.5341303e+02   1.0765323e+02   1.4157806e+02   5.2821839e+02   3.6635866e+02   2.5428903e+02   3.6571559e+02   6.4976968e+02   8.4241329e+01   2.6868581e+02   2.7303965e+02   3.1548645e+02   5.6571237e+02   3.4024097e+02   4.6148298e+02   2.2059839e+02   3.7200568e+02   3.6195645e+02   2.0646639e+02   3.3413194e+02   3.4785106e+02   2.6820419e+02   2.8917431e+02   2.7927548e+02   3.0873377e+02   1.9191903e+02   3.0996809e+02   3.0206000e+02   5.0984326e+02   2.7559871e+02   3.3201372e+02   2.4974290e+02   2.5142799e+02   2.8010387e+02   2.1491072e+02   2.2326968e+02   2.1352649e+02   1.6283419e+02   6.5002942e+01   2.2981968e+02   2.8138604e+02   4.0699032e+02   3.0501690e+02   2.8566355e+02   2.6171627e+02   3.2059290e+02   3.6595741e+02   2.7068968e+02   4.0946676e+02   2.6806032e+02   3.1598614e+02   3.0513290e+02   2.9414679e+02   3.2993839e+02   1.4503525e+02   4.2356129e+02   9.0076065e+01   7.7637677e+02  -1.2092077e+01   2.6100742e+02   3.1120683e+02   2.8643613e+02   3.8253414e+02   3.2319645e+02   1.1715912e+02   5.6189548e+02   3.7950223e+02   7.2384742e+02   1.7907368e+01   2.9567290e+02   3.0070488e+02   2.2631516e+02   3.0279414e+02   2.5585226e+02   3.6708634e+02   3.4630935e+02   3.9663557e+02   2.4353323e+02   2.8460541e+02   2.9854710e+02   1.8124785e+02   2.2501484e+02   4.4292365e+02   6.3940677e+02   2.3916585e+02   1.9117581e+02   1.9500303e+02   3.7709645e+02  -5.5201587e+01   2.1130000e+02   1.0082181e+02   1.8328129e+02   2.5794621e+02   3.4037032e+02   3.3822425e+02   2.3496645e+02   2.4668139e+02   2.5890065e+02   2.6239182e+02   1.5668226e+02   2.2764897e+02   2.3353645e+02   3.4693031e+02   1.8306710e+02   2.7575237e+02   5.6054226e+02   2.9662888e+02   2.3908710e+02   3.4442852e+02   2.4878742e+02   4.7639249e+02   2.8730226e+02   2.2720679e+02   4.1665935e+02   4.3099338e+02   3.5110323e+01   1.2692142e+01   4.6367355e+02   3.8111837e+02   5.3820645e+01   2.1377306e+02   3.3205871e+02   2.5626627e+02   2.6887516e+02   2.9552031e+02   3.2001226e+02   3.1747870e+02   2.9757194e+02   3.6549134e+02   3.5600194e+02   4.2132759e+02   3.2353097e+02   3.9440204e+02   2.2705613e+02   2.4280648e+02   1.7738097e+02   2.6134759e+02   2.8570452e+02   4.0234009e+02   3.5084871e+02   3.2353533e+02   2.2452839e+02   4.1861450e+02   1.7971774e+02   3.2224000e+02   1.4906903e+02   2.4334738e+02   1.7196323e+02   4.6027520e+02   4.6737548e+02   1.5614028e+02   1.9378258e+02   2.1965578e+02   2.2964968e+02   2.2038641e+02   2.9916387e+02   2.6261495e+02   3.4678613e+02   2.5581614e+02   1.5902903e+02   2.9992413e+02   3.7655194e+02   1.5311972e+02   2.8116742e+02   5.0518542e+01   2.8010290e+02   1.3768822e+02   1.1350226e+02   1.0880659e+02
   1.7257742e+02   2.4619445e+02   1.8942452e+02   2.8513539e+02   3.3963419e+02   3.6476991e+02   4.0045129e+02   5.6975832e+01   3.3326065e+02   3.9257237e+02   3.2617000e+02   4.8670027e+02   2.2125871e+02   3.2308350e+02   2.9075839e+02   2.9990094e+02   3.4870710e+02   4.4194182e+02   2.7224387e+02   3.7475372e+02   2.9487613e+02   3.2730539e+02   3.2760097e+02   3.5452128e+02   3.6083355e+02   3.8672493e+02   2.7056871e+02   2.8444934e+02   2.6244516e+02   5.1064148e+02   3.1281226e+02   4.7562083e+02   4.1503935e+02   2.9466588e+02   2.8939742e+02   3.0028143e+02   3.1036258e+02   3.3343712e+02   2.4755097e+02   2.5081270e+02   2.7055000e+02   4.0669277e+02   5.8374903e+02   4.4015395e+02   2.2785065e+02   3.7786421e+02   2.7359484e+02   3.0642435e+02   2.3721645e+02   2.8008914e+02   2.5227839e+02   4.9963257e+02   5.8276935e+02   2.7468232e+02   1.5451032e+02   6.0936594e+01   2.3554000e+02   2.4923132e+02   1.6425387e+02   1.6438485e+02   1.4911548e+02   1.1087592e+02   1.3087452e+02   1.6908423e+02   1.2142710e+02   3.8336970e+02   1.9442677e+02   2.0327457e+02   2.7537645e+02   1.9693021e+02   2.7138129e+02   2.9680369e+02   3.0406742e+02   1.2226428e+02   1.5128935e+02   2.8149072e+02   3.3667419e+02   3.0065187e+02   2.9475226e+02   2.5071014e+02   2.4770290e+02   2.2773119e+02   2.1888452e+02   3.3237214e+02   2.6855129e+02   2.7120686e+02   2.3892806e+02   4.4373930e+02   2.6847258e+02   1.6087542e+02   2.3951484e+02   3.8466591e+02   1.8337774e+02   2.1919688e+02   2.5392903e+02   9.5105355e+01   3.0246129e+02   4.2296600e+02   3.2293935e+02   2.4568195e+02   3.5554581e+02   3.2646988e+02   6.2816387e+02   1.1058528e+02   3.2098355e+02   3.1320906e+02   2.2092452e+02   2.3159636e+02   2.3448774e+02   1.9650679e+02   2.4074548e+02   2.3013133e+02   1.3898097e+02   2.3971314e+02   1.7756323e+02   2.2596301e+02   2.2011355e+02   3.3412705e+02   2.0918742e+02   2.3504436e+02   1.6540774e+02   1.6223254e+02   1.6934968e+02   1.5781848e+02   1.8035839e+02   1.6879036e+02   2.4253774e+02   2.3904343e+02   2.5336065e+02   2.9368663e+02   1.9487323e+02   1.2782046e+02   4.6777839e+02   3.0775386e+02   2.4806903e+02   4.6754319e+02   5.2154968e+02   7.5278929e+01   2.5413581e+02   2.6753365e+02   2.7181645e+02   5.4998597e+02   2.5435097e+02   4.3346418e+02   2.9625839e+02   3.4706288e+02   2.6773645e+02   2.5344399e+02   2.9313194e+02   4.8291106e+02   2.1820419e+02   2.4973431e+02   2.8183548e+02   2.9363897e+02   2.2836903e+02   3.0472209e+02   2.9017000e+02   3.3168446e+02   2.5881871e+02   2.8402612e+02   2.9285290e+02   2.9697919e+02   2.4643387e+02   2.8638432e+02   2.0359968e+02   2.5243009e+02   1.9594419e+02   7.5134142e+01   2.5392968e+02   3.2156724e+02   4.2444032e+02   3.7096090e+02   3.9644355e+02   4.0118387e+02   3.8970290e+02   3.4275861e+02   3.9457968e+02   4.4944556e+02   2.4239032e+02   3.1259974e+02   2.5236290e+02   2.6158839e+02   3.8671839e+02   1.5927285e+02   6.3234129e+02   1.8826366e+02   5.9393677e+02   4.6131226e+00   2.3433742e+02   2.7678043e+02   3.5121613e+02   3.3958174e+02   5.1008645e+02   1.2864792e+02   4.6822548e+02   4.2932583e+02   8.3240742e+02   4.8562568e+01   3.1579290e+02   3.6887528e+02   2.5364516e+02   2.6449774e+02   2.5374226e+02   3.9136514e+02   3.0152935e+02   4.0321797e+02   4.4298323e+02   3.1942941e+02   3.2621710e+02   2.0080425e+02   2.4089484e+02   3.7521325e+02   5.8640677e+02   1.7817585e+02   1.7684581e+02   1.6625943e+02   5.8587645e+02  -3.7013987e+01   2.2874000e+02   1.6975661e+02   1.8117129e+02   2.5844501e+02   2.6315032e+02   2.8295185e+02   2.3696645e+02   2.4763139e+02   2.5134065e+02   2.2788662e+02   1.2279226e+02   2.7381017e+02   1.8719645e+02   2.5474751e+02   2.8117710e+02   3.1745357e+02   6.5276226e+02   2.7736128e+02   2.9075710e+02   2.7585492e+02   2.5434742e+02   6.0049769e+02   2.3630226e+02   2.5250679e+02   5.1054935e+02   3.6381218e+02   5.9890323e+01   9.7097419e+00   3.8711355e+02   5.0757317e+02   3.3490645e+01   2.5295946e+02   2.7116871e+02   3.3168747e+02   2.5143516e+02   2.9346551e+02   2.5723226e+02   4.1117110e+02   2.6068194e+02   3.1421254e+02   2.8038194e+02   3.1675719e+02   3.1787097e+02   3.5718484e+02   2.0961613e+02   2.3876168e+02   2.9905097e+02   1.7739399e+02   2.8247452e+02   3.4559849e+02   3.2640871e+02   3.1771053e+02   1.7429839e+02   4.9085290e+02   2.4205774e+02   2.8103280e+02   1.7139903e+02   2.2978098e+02   1.9251323e+02   4.4685120e+02   4.2460548e+02   1.5112188e+02   2.4267258e+02   1.7840458e+02   2.4764968e+02   1.9316641e+02   2.3238387e+02   2.0195735e+02   4.5323613e+02   2.8097014e+02   1.7068903e+02   1.7377133e+02   3.2810194e+02   2.3443572e+02   3.7661742e+02   3.8662542e+01   2.6732290e+02   1.3627062e+02   1.0073226e+02   1.3926819e+02
   1.5213742e+02   2.6060965e+02   2.0664452e+02   3.1253779e+02   3.2586419e+02   3.4209151e+02   4.6656129e+02   6.3467032e+01   2.7804065e+02   4.5475997e+02   3.1517000e+02   5.0091027e+02   2.2091871e+02   4.3067070e+02   3.2130839e+02   2.9979694e+02   4.2925710e+02   3.1172782e+02   2.5546387e+02   3.1421612e+02   2.9254613e+02   3.7871179e+02   3.0716097e+02   3.2970648e+02   3.4161355e+02   4.1370253e+02   2.4434871e+02   2.9843694e+02   2.6655516e+02   5.0586268e+02   3.2992226e+02   4.3380203e+02   3.3348935e+02   3.0629988e+02   2.7083742e+02   2.8543623e+02   2.3369258e+02   3.2490072e+02   2.6000097e+02   2.7203670e+02   2.4233000e+02   4.1950037e+02   6.3018903e+02   5.6854875e+02   2.2685065e+02   3.3961421e+02   3.3103484e+02   3.7115915e+02   1.9866645e+02   3.0995314e+02   2.3404839e+02   5.6031097e+02   4.9021935e+02   1.7208632e+02   2.1262032e+02   1.1584779e+02   2.5076000e+02   2.3023372e+02   1.5091387e+02   2.1501205e+02   2.0255548e+02   8.6270723e+01   1.2798452e+02   1.4842543e+02   8.5647097e+01   4.0301210e+02   2.0286677e+02   1.8559937e+02   2.7282645e+02   2.4224421e+02   2.4716129e+02   2.5118129e+02   3.2661742e+02   1.7424028e+02   2.2128935e+02   2.3789072e+02   3.0944419e+02   2.6172027e+02   3.4231226e+02   2.5812534e+02   3.1625290e+02   2.7913719e+02   2.2710452e+02   2.6993454e+02   3.6832129e+02   3.2334526e+02   1.6714806e+02   5.7237170e+02   3.1336258e+02   2.1706422e+02   3.1240484e+02   3.1450471e+02   1.7237774e+02   2.6240688e+02   2.7303903e+02   1.5945655e+02   3.2935129e+02   4.0692480e+02   2.8549935e+02   2.7889715e+02   2.6398581e+02   3.6634468e+02   6.4116387e+02   9.0325277e+01   3.4098355e+02   3.0971906e+02   2.5648452e+02   2.8153156e+02   2.1436774e+02   1.9955639e+02   2.4885548e+02   2.0626253e+02   1.1143097e+02   2.1713714e+02   2.2479323e+02   2.7151461e+02   2.5289355e+02   3.7817465e+02   2.0396742e+02   2.0546196e+02   2.3352774e+02   1.2234294e+02   1.5245968e+02   2.0582968e+02   1.9524839e+02   2.2970916e+02   1.9197774e+02   1.5252823e+02   2.1692065e+02   2.7304183e+02   1.2942323e+02   2.2660646e+02   4.3677839e+02   3.1145386e+02   3.6339903e+02   5.6398679e+02   6.3187968e+02   9.2562529e+01   2.6413581e+02   2.1828365e+02   3.2715645e+02   4.2132877e+02   3.2835097e+02   4.2021418e+02   2.1481839e+02   3.7957808e+02   3.1707645e+02   1.7605679e+02   3.0091194e+02   2.7950866e+02   2.8509419e+02   3.0182311e+02   3.6771548e+02   3.4254857e+02   1.7991903e+02   2.8392809e+02   2.6361000e+02   1.1691926e+02   2.7714871e+02   3.6021972e+02   2.8874290e+02   2.6752799e+02   1.5476387e+02   2.2826792e+02   2.1004968e+02   3.1369409e+02   2.0227419e+02   8.7297742e+01   2.3025968e+02   2.4880084e+02   3.7455032e+02   2.5306210e+02   2.9099355e+02   3.4972987e+02   3.5026290e+02   3.6747381e+02   3.3668968e+02   5.3696676e+02   2.7595032e+02   3.2524494e+02   2.6980290e+02   2.8230319e+02   3.4560839e+02   1.4956165e+02   6.9056129e+02   2.0905606e+02   6.4815677e+02   6.1655226e+00   2.3255742e+02   3.4270283e+02   2.9199613e+02   3.4486934e+02   5.4763645e+02   9.2083923e+01   3.7778548e+02   3.8790103e+02   7.2440742e+02   7.1642568e+01   2.8690290e+02   3.9429648e+02   2.7031516e+02   3.3583414e+02   2.2841226e+02   2.9761154e+02   3.0407935e+02   3.4535397e+02   3.5476323e+02   2.3937701e+02   3.2954710e+02   2.5942785e+02   2.2789484e+02   4.3813325e+02   6.0184677e+02   1.0861065e+02   2.3550581e+02   2.7111663e+02   5.8665645e+02  -7.1626387e+01   2.5908000e+02   2.3243941e+02   1.6972129e+02   1.4303101e+02   2.3837032e+02   3.0060425e+02   3.3985645e+02   2.1018019e+02   3.0345065e+02   3.0982782e+02   4.7462258e+01   2.1605657e+02   2.8997645e+02   2.4485511e+02   1.9617710e+02   3.2803357e+02   6.6476226e+02   3.0462128e+02   3.3797710e+02   2.4674732e+02   2.3334742e+02   4.2851769e+02   2.5830226e+02   3.0786679e+02   5.1654935e+02   3.8411218e+02   4.6330323e+01  -1.2425458e+01   4.2978355e+02   5.0126957e+02   6.5260645e+01   2.3952786e+02   2.9749871e+02   3.4358107e+02   3.9643516e+02   3.3353551e+02   2.5790226e+02   2.3177750e+02   2.3024194e+02   3.7276774e+02   2.8375194e+02   2.5598759e+02   2.9809097e+02   3.4965724e+02   1.5805613e+02   3.0655648e+02   3.2494097e+02   1.5154279e+02   2.7470452e+02   3.7488009e+02   2.3307871e+02   3.1172693e+02   2.0307839e+02   4.4377050e+02   1.5405774e+02   2.0007280e+02   1.9306903e+02   2.5071738e+02   2.0740323e+02   4.9800000e+02   4.0293548e+02   1.5329548e+02   1.4789258e+02   1.4820698e+02   2.3231968e+02   2.4495281e+02   1.9616387e+02   1.5263495e+02   5.0689613e+02   3.6167734e+02   1.2935903e+02   1.8996773e+02   3.7688194e+02   2.3075332e+02   5.2749742e+02   2.8702142e+01   3.4277290e+02   1.2945462e+02   1.3606226e+02   7.8891794e+01
   1.7480742e+02   2.4024605e+02   1.7753452e+02   2.6519659e+02   3.4619419e+02   2.8246511e+02   4.3478129e+02   3.6679432e+01   3.4526065e+02   3.7505237e+02   3.5695000e+02   4.0967787e+02   2.1747871e+02   4.2427590e+02   2.3241839e+02   3.2523814e+02   3.5037710e+02   4.5858822e+02   3.1413387e+02   3.3374252e+02   3.1154613e+02   4.3253179e+02   2.0038097e+02   4.5413888e+02   3.6039355e+02   4.3776013e+02   2.0489871e+02   2.6737294e+02   3.5244516e+02   4.3844148e+02   2.9392226e+02   4.7691203e+02   3.2659935e+02   2.3763108e+02   2.3072742e+02   2.6575503e+02   2.4180258e+02   3.3781192e+02   3.9444097e+02   2.1961150e+02   3.0444000e+02   4.1753157e+02   5.9818903e+02   5.7210875e+02   2.4663065e+02   2.8092181e+02   2.8025484e+02   2.7278155e+02   2.5221645e+02   2.4921914e+02   2.1871839e+02   4.4187737e+02   7.0476935e+02   2.4170232e+02   2.2318032e+02   8.8782994e+01   1.9387000e+02   2.2801492e+02   1.3580387e+02   1.9811085e+02   1.2067548e+02   1.5460112e+02   1.4987452e+02   1.7045423e+02   3.1019710e+02   4.6759810e+02   1.6897677e+02   2.8175057e+02   2.9737645e+02   1.7484021e+02   1.9105129e+02   2.0467009e+02   2.9572742e+02   1.4748148e+02   1.2750935e+02   2.9584312e+02   3.9556419e+02   2.8150067e+02   2.6986226e+02   2.5759134e+02   3.5225290e+02   2.9847719e+02   2.5677452e+02   3.0301094e+02   2.8777129e+02   2.1644926e+02   1.3959806e+02   5.4924570e+02   3.0447258e+02   2.4732542e+02   2.6951484e+02   2.5726591e+02   1.5492774e+02   2.6124288e+02   2.0825903e+02   1.7708895e+02   2.8257129e+02   4.4855720e+02   2.3571935e+02   3.2321955e+02   3.1887581e+02   3.7373348e+02   6.1316387e+02   1.1033528e+02   2.8553355e+02   2.7882506e+02   3.3992452e+02   3.6040636e+02   2.4492774e+02   2.5989159e+02   2.3796548e+02   2.3779373e+02   5.0870968e+01   2.4998194e+02   2.4990323e+02   2.9061581e+02   2.8211355e+02   2.8672705e+02   1.9351742e+02   1.4429796e+02   1.7307774e+02   1.7439894e+02   1.5190968e+02   1.7165368e+02   2.6390839e+02   1.8421636e+02   2.1408774e+02   1.9975943e+02   2.0325065e+02   2.8235543e+02   1.5498323e+02   2.2468166e+02   5.4832839e+02   3.6385986e+02   3.1550903e+02   4.6081799e+02   6.4298968e+02   6.4453729e+01   2.5624581e+02   2.7625485e+02   3.4793645e+02   4.1489637e+02   4.2057097e+02   4.6216658e+02   2.1936839e+02   2.9432408e+02   3.9151645e+02   2.0743159e+02   3.4369194e+02   2.7563626e+02   3.1986419e+02   2.5104151e+02   3.1327548e+02   3.8868377e+02   2.2325903e+02   2.8180089e+02   2.7350000e+02   2.7190806e+02   3.5092871e+02   3.3809732e+02   2.4051290e+02   2.3338639e+02   2.3799387e+02   2.2305952e+02   1.9293968e+02   2.8595289e+02   2.1572419e+02   5.5661742e+01   2.3814968e+02   2.2605964e+02   4.0621032e+02   3.2041930e+02   3.4255355e+02   3.6360507e+02   4.0148290e+02   4.3425621e+02   2.8957968e+02   3.4095556e+02   3.3939032e+02   3.3827974e+02   2.1347290e+02   2.5391959e+02   3.8382839e+02   1.4950405e+02   4.8289129e+02   1.0621966e+02   6.9204677e+02   1.5314323e+01   2.3555742e+02   4.1979283e+02   2.8443613e+02   3.1025414e+02   3.0652645e+02   2.0226272e+02   3.3567548e+02   2.6181983e+02   6.9640742e+02   3.0882568e+01   2.4867290e+02   4.3335488e+02   2.2342516e+02   3.2946534e+02   2.9518226e+02   3.7248994e+02   2.6530935e+02   3.2011557e+02   4.4676323e+02   3.0490701e+02   2.6488710e+02   1.6271065e+02   2.8245484e+02   4.2899845e+02   5.3707677e+02   3.9462245e+01   1.9261581e+02   2.7032783e+02   5.6843645e+02  -5.9288787e+01   2.4574000e+02   1.8306661e+02   1.5883129e+02   1.9934221e+02   2.6271032e+02   3.0343705e+02   3.5885645e+02   3.9522019e+02   3.0123065e+02   2.7467542e+02   1.8702226e+02   2.0845177e+02   2.9464645e+02   3.0348151e+02   2.1028710e+02   3.4334477e+02   6.2065226e+02   2.7737008e+02   2.5441710e+02   3.4687212e+02   2.5289742e+02   5.0550369e+02   3.1552226e+02   3.2672919e+02   3.5665935e+02   4.5135338e+02   1.1110323e+01   2.1172142e+01   3.6456355e+02   4.7804717e+02   5.4490645e+01   2.0782946e+02   2.8071871e+02   3.4081347e+02   3.3409516e+02   3.8574271e+02   2.3779226e+02   1.9549630e+02   2.3301194e+02   4.5254614e+02   2.8575194e+02   2.9357759e+02   3.8142097e+02   3.3810084e+02   1.0705613e+02   3.5340648e+02   3.0649097e+02   1.6645879e+02   3.8381452e+02   3.5760129e+02   3.0951871e+02   3.0384173e+02   1.4874839e+02   4.5311690e+02   1.8505774e+02   2.4703280e+02   1.7750903e+02   2.1429218e+02   2.1285323e+02   4.5278400e+02   4.8837548e+02   1.9002028e+02   1.6011258e+02   2.0322938e+02   1.9508968e+02   1.1526121e+02   2.2583387e+02   1.6448135e+02   3.9945613e+02   3.1327254e+02   1.8124903e+02   2.1403653e+02   4.4421194e+02   1.2825692e+02   3.7105742e+02   4.7667342e+01   3.2577290e+02   1.3070462e+02   1.0595226e+02   1.1207059e+02
   1.8891742e+02   1.7377725e+02   1.6719452e+02   2.8080379e+02   3.0530419e+02   2.7996631e+02   4.0956129e+02   7.8467032e+01   3.2193065e+02   4.1091877e+02   3.3506000e+02   4.2820907e+02   2.4102871e+02   4.7317190e+02   2.3875839e+02   3.4751094e+02   3.2959710e+02   5.0225062e+02   2.8780387e+02   3.1662892e+02   2.8632613e+02   4.3065939e+02   2.4260097e+02   4.2332128e+02   2.8461355e+02   3.4715253e+02   2.5145871e+02   2.5242814e+02   3.7532516e+02   3.8516108e+02   3.0681226e+02   3.9332083e+02   3.1548935e+02   3.7762988e+02   2.6005742e+02   2.4184863e+02   2.0358258e+02   3.5241952e+02   3.9900097e+02   2.6424670e+02   2.9222000e+02   4.3695917e+02   6.0652903e+02   5.5244155e+02   2.4930065e+02   3.2059821e+02   3.0392484e+02   2.9199795e+02   2.7899645e+02   2.4474674e+02   2.0238839e+02   5.6618377e+02   6.4532935e+02   2.8956752e+02   2.0651032e+02   8.4886594e+01   1.6243000e+02   1.7753012e+02   1.4125387e+02   2.6611485e+02   1.6278548e+02   1.3545232e+02   1.2954452e+02   1.5175063e+02   2.1242710e+02   3.9386970e+02   1.8142677e+02   2.3231457e+02   1.7826645e+02   8.7809006e+01   1.9883129e+02   2.2582769e+02   2.0384742e+02   1.0661188e+02   2.4739935e+02   1.4936192e+02   3.8978419e+02   3.4985307e+02   3.7164226e+02   4.1233894e+02   4.0325290e+02   2.8461719e+02   1.7777452e+02   4.0844094e+02   3.6877129e+02   3.1552926e+02   1.8714806e+02   4.8121170e+02   4.0247258e+02   3.3726542e+02   2.2207484e+02   3.5340111e+02   1.7681774e+02   2.3627168e+02   2.0570903e+02   1.3329295e+02   3.5557129e+02   3.7993720e+02   2.6638935e+02   3.8942595e+02   3.3131581e+02   3.5729828e+02   5.8449387e+02   6.9408877e+01   3.0476355e+02   2.7705666e+02   2.4137452e+02   3.4962036e+02   2.4459774e+02   1.9136799e+02   2.7807548e+02   2.1870493e+02   1.8621097e+02   2.5726474e+02   2.3623323e+02   2.9937941e+02   2.1278355e+02   3.5971345e+02   1.3140742e+02   1.6693676e+02   1.7663774e+02   2.0922414e+02   1.6190968e+02   2.0374368e+02   2.3512839e+02   1.8140876e+02   2.0419774e+02   2.3022063e+02   1.8936065e+02   2.0102663e+02   1.3831323e+02   1.2889526e+02   5.7632839e+02   3.4717986e+02   2.2995903e+02   3.9188199e+02   5.5676968e+02   6.6901329e+01   3.0246581e+02   2.0499725e+02   3.4981645e+02   4.7651597e+02   3.4568097e+02   6.1548778e+02   3.7114839e+02   1.9184168e+02   2.8029645e+02   2.3099919e+02   3.1925194e+02   2.5148146e+02   3.6086419e+02   4.4609151e+02   2.6205548e+02   3.0433137e+02   2.1547903e+02   2.4286329e+02   3.7250000e+02   4.0131806e+02   3.2492871e+02   3.0384732e+02   2.4962290e+02   2.4676759e+02   2.4899387e+02   2.3517952e+02   1.9515968e+02   2.1110529e+02   1.3194419e+02   6.4034142e+01   2.0558968e+02   2.8977444e+02   3.7999032e+02   4.0706690e+02   3.2088355e+02   2.8089867e+02   4.0593290e+02   3.5535021e+02   2.8590968e+02   3.0746916e+02   2.7361032e+02   3.5765214e+02   2.3613290e+02   2.6588679e+02   3.1271839e+02   1.1141285e+02   3.7189129e+02   1.1209966e+02   6.8526677e+02   2.0416723e+01   2.4700742e+02   3.4910683e+02   3.0921613e+02   4.8594174e+02   2.9786645e+02   1.7740552e+02   5.2434548e+02   2.6795623e+02   7.7973742e+02   5.4996168e+01   1.9323290e+02   3.8757008e+02   2.4875516e+02   3.1510894e+02   2.8130226e+02   3.7571034e+02   3.1752935e+02   3.9838797e+02   4.1709323e+02   3.9894061e+02   2.6432710e+02   1.5387545e+02   2.2912484e+02   3.3192485e+02   8.0329677e+02   2.5714645e+01   2.1928581e+02   2.0275423e+02   5.3554645e+02  -7.3767587e+01   2.3041000e+02   1.6340301e+02   2.4628129e+02   2.1679621e+02   3.4237032e+02   3.3784425e+02   2.4996645e+02   3.6381139e+02   2.9957065e+02   2.8602822e+02   1.9035226e+02   2.8295537e+02   3.4731645e+02   3.1104791e+02   1.3717710e+02   2.7486357e+02   5.9532226e+02   2.4084648e+02   2.6086710e+02   2.7735612e+02   2.1000742e+02   4.9938489e+02   2.5441226e+02   3.3783799e+02   4.0798935e+02   5.5324698e+02   4.4000323e+01   2.6980942e+01   4.0622355e+02   4.9026437e+02   1.5820645e+01   1.6292306e+02   3.6349871e+02   2.5108107e+02   2.3421516e+02   3.4018311e+02   2.1868226e+02   3.5780510e+02   2.4757194e+02   3.9938134e+02   3.2888194e+02   2.8487719e+02   3.6853097e+02   2.4869204e+02   2.0394613e+02   2.7699528e+02   2.4094097e+02   1.8281279e+02   2.5747452e+02   3.7248849e+02   3.3940871e+02   3.4533053e+02   2.3540839e+02   4.4652410e+02   1.7427774e+02   2.6867520e+02   1.9806903e+02   1.8275738e+02   1.6974323e+02   3.7223280e+02   4.1349548e+02   2.1068068e+02   1.6267258e+02   2.1380458e+02   2.3864968e+02   2.4221641e+02   2.5083387e+02   2.5937135e+02   3.2012613e+02   3.1328894e+02   2.0402903e+02   2.5666413e+02   3.6099194e+02   1.8791452e+02   3.5249742e+02   3.2592142e+01   2.5488290e+02   2.3093582e+02   1.5384226e+02   1.2857939e+02
   1.9991742e+02   2.7900725e+02   1.5030452e+02   3.1937499e+02   3.6230419e+02   3.8329631e+02   4.2489129e+02   4.4470632e+01   2.9915065e+02   3.5285117e+02   4.3384000e+02   4.2952667e+02   2.7380871e+02   4.7987950e+02   3.2175839e+02   2.9176094e+02   3.8059710e+02   4.9428062e+02   2.7702387e+02   2.7593132e+02   2.7865613e+02   3.7938299e+02   3.5649097e+02   3.6199008e+02   3.9861355e+02   4.8303253e+02   2.5278871e+02   2.8787174e+02   3.6032516e+02   4.2559108e+02   2.4726226e+02   5.1030483e+02   2.5637935e+02   4.4368868e+02   2.4105742e+02   3.2514863e+02   2.0169258e+02   3.5724072e+02   3.5377097e+02   1.9764510e+02   2.3133000e+02   3.9716037e+02   5.5674903e+02   3.8987395e+02   2.2852065e+02   3.2781061e+02   3.4636484e+02   2.3927275e+02   2.5288645e+02   3.2305554e+02   2.7304839e+02   3.7808097e+02   6.4676935e+02   2.6701232e+02   1.9095032e+02   1.0347139e+02   2.5576000e+02   2.5450372e+02   1.4058387e+02   2.2838845e+02   1.5455548e+02   1.5600072e+02   1.6209452e+02   1.5758663e+02   9.8427097e+01   4.2376970e+02   2.0453677e+02   1.2479577e+02   2.4460645e+02   1.8261181e+02   4.2831290e+01   2.0876903e+00   1.5861742e+02   1.7434028e+02   1.6373935e+02   2.4416472e+02   3.5578419e+02   3.6890307e+02   4.5853226e+02   3.5316774e+02   3.3658290e+02   2.9662079e+02   3.5955452e+02   3.8144854e+02   2.7255129e+02   3.6888686e+02   1.5670806e+02   4.6187690e+02   2.6980258e+02   2.8709902e+02   3.0674484e+02   2.4584751e+02   2.0326774e+02   2.2082568e+02   2.8836903e+02   1.1890015e+02   2.7468129e+02   3.9462840e+02   2.1182935e+02   2.6090075e+02   2.8009581e+02   3.9294588e+02   6.0994387e+02   6.5372877e+01   2.8331355e+02   2.9700266e+02   1.8426452e+02   2.9907916e+02   1.7270774e+02   2.8000919e+02   2.3263548e+02   2.6500013e+02   6.5540968e+01   3.1036834e+02   1.9534323e+02   2.8032061e+02   2.0044355e+02   2.5148065e+02   1.4496742e+02   1.6852196e+02   1.7129774e+02   2.2121134e+02   1.6456968e+02   1.6697088e+02   1.8901839e+02   2.1175756e+02   2.2153774e+02   2.2350343e+02   2.2825065e+02   2.7313543e+02   1.7765323e+02   1.5308806e+02   4.3299839e+02   3.0586626e+02   2.4895903e+02   4.6947199e+02   6.6054968e+02   7.9828929e+01   2.1979581e+02   2.4106085e+02   3.8415645e+02   4.2276877e+02   3.3735097e+02   3.8504418e+02   2.7992839e+02   3.3880928e+02   2.9818645e+02   2.1945799e+02   2.7702194e+02   3.8652986e+02   2.3698419e+02   2.2778191e+02   2.6849548e+02   1.8181617e+02   2.0969903e+02   3.5254569e+02   4.5506000e+02   2.9793326e+02   3.6281871e+02   2.7058612e+02   3.2185290e+02   1.7710919e+02   3.0332387e+02   2.5961312e+02   1.8148968e+02   1.9797889e+02   1.5272419e+02   9.8701742e+01   2.3736968e+02   1.7434204e+02   4.5633032e+02   2.7618970e+02   3.6033355e+02   3.0196267e+02   3.4193290e+02   3.6358021e+02   3.3279968e+02   3.8060796e+02   1.9495032e+02   3.9272494e+02   2.5324290e+02   3.3207799e+02   3.0716839e+02   2.3407685e+02   3.9722129e+02   1.0663326e+02   5.8648677e+02   1.8429123e+01   2.1155742e+02   2.9083283e+02   3.2021613e+02   3.7172174e+02   3.0797645e+02   1.5570672e+02   6.6334548e+02   2.5505623e+02   7.6962742e+02   3.6354968e+01   2.2101290e+02   2.8167768e+02   2.5442516e+02   3.2098534e+02   2.7963226e+02   4.2862394e+02   3.7818935e+02   4.1531517e+02   3.9742323e+02   2.8174421e+02   2.4121710e+02   1.9072425e+02   2.3434484e+02   4.0384725e+02   7.9251677e+02   3.9467045e+01   1.6295581e+02   1.8937063e+02   5.1798645e+02  -8.0802787e+01   1.8297000e+02   1.7319821e+02   2.3161129e+02   1.6384981e+02   2.7715032e+02   3.3539185e+02   2.1008645e+02   2.3634179e+02   2.6723065e+02   1.9794542e+02   1.1390226e+02   2.6996137e+02   2.6008645e+02   2.5113631e+02   1.7417710e+02   2.8112357e+02   4.2332226e+02   2.9904648e+02   2.6875710e+02   3.2305492e+02   2.1867742e+02   5.4546129e+02   2.6497226e+02   2.5910319e+02   4.3598935e+02   4.8988698e+02   4.2780323e+01   1.4748542e+01   3.2211355e+02   4.7599317e+02   6.2930645e+01   1.5904426e+02   2.2227871e+02   2.8404867e+02   2.1798516e+02   3.5314151e+02   3.3468226e+02   3.3508510e+02   3.0868194e+02   3.9793254e+02   2.7325194e+02   3.5994759e+02   3.5142097e+02   2.4761084e+02   2.4783613e+02   2.7559408e+02   2.3016097e+02   1.8112519e+02   2.8025452e+02   2.9355609e+02   3.2462871e+02   3.4074293e+02   2.2096839e+02   3.6500930e+02   1.9738774e+02   3.2760640e+02   1.7262903e+02   2.9324258e+02   1.8874323e+02   4.5815280e+02   3.1904548e+02   2.3367668e+02   2.7000258e+02   1.9466818e+02   2.2397968e+02   2.4839001e+02   2.6738387e+02   2.6027735e+02   3.8445613e+02   3.1825254e+02   1.8313903e+02   2.5455533e+02   3.8243194e+02   1.2752932e+02   4.1261742e+02   3.4452542e+01   2.3866290e+02   1.7123342e+02   1.6317226e+02   1.2716299e+02
   1.5302742e+02   2.4986845e+02   1.9842452e+02   2.6230539e+02   3.3041419e+02   3.2228751e+02   4.2545129e+02   5.7558323e+00   3.3193065e+02   4.7244877e+02   3.4984000e+02   4.0924667e+02   3.2036871e+02   4.4982470e+02   2.5553839e+02   3.1360854e+02   3.6837710e+02   4.7981822e+02   2.9180387e+02   3.6363892e+02   2.9087613e+02   4.0173539e+02   3.5894097e+02   3.5967408e+02   3.7106355e+02   4.5734653e+02   2.7478871e+02   2.9167174e+02   2.9644516e+02   3.9736148e+02   2.5626226e+02   4.5403483e+02   3.0492935e+02   4.8191468e+02   2.1494742e+02   2.6812743e+02   2.4024258e+02   3.1759672e+02   3.2844097e+02   1.6934150e+02   2.4210000e+02   3.0940877e+02   5.2674903e+02   4.1427395e+02   2.3319065e+02   3.3999701e+02   2.0170484e+02   3.7373555e+02   2.2332645e+02   3.0276034e+02   3.1327839e+02   3.9942257e+02   6.5643935e+02   2.7467872e+02   2.0073032e+02   8.6798994e+01   2.7810000e+02   2.1182652e+02   1.9280387e+02   2.0988085e+02   1.3411548e+02   1.6018592e+02   7.7764516e+01   1.3500303e+02   1.3786710e+02   3.8472450e+02   2.1753677e+02   2.2097577e+02   1.4704645e+02   9.7866606e+01   2.8051290e+01  -1.0729910e+01   1.8828742e+02   1.7641668e+02   2.2561935e+02   1.5087432e+02   3.2578419e+02   3.1908307e+02   3.3119226e+02   3.4257494e+02   4.9392290e+02   1.6159359e+02   2.3666452e+02   2.8627974e+02   2.9977129e+02   3.7815926e+02   1.4748806e+02   4.9249450e+02   2.7814258e+02   2.4976182e+02   3.4396484e+02   3.9497991e+02   1.9970774e+02   2.4133048e+02   2.7247903e+02   1.0706135e+02   3.1968129e+02   4.1336840e+02   3.0616935e+02   2.9613355e+02   2.8054581e+02   4.1357988e+02   6.2105387e+02   7.3704077e+01   3.9231355e+02   3.1794266e+02   2.3892452e+02   1.9593636e+02   1.5181774e+02   2.0134039e+02   1.9207548e+02   2.3535493e+02   3.6870968e+01   2.3666194e+02   2.0901323e+02   2.2222701e+02   3.2367355e+02   1.9584225e+02   2.2073742e+02   1.9068036e+02   1.9418774e+02   1.6016014e+02   1.3667968e+02   1.5320208e+02   1.9679839e+02   1.9580516e+02   2.1597774e+02   1.7394823e+02   2.3203065e+02   3.0439303e+02   2.0831323e+02   1.6329526e+02   4.0955839e+02   2.5263146e+02   3.0039903e+02   5.6613679e+02   6.2454968e+02   6.2038929e+01   2.7390581e+02   2.8439205e+02   3.6437645e+02   4.5813117e+02   2.9479097e+02   2.6100898e+02   3.7192839e+02   3.2389928e+02   2.9707645e+02   1.2221679e+02   4.0513194e+02   4.3517106e+02   2.8631419e+02   2.4350551e+02   2.8671548e+02   3.3891857e+02   1.8813903e+02   3.4050049e+02   3.6639000e+02   3.2102686e+02   3.5870871e+02   3.3536492e+02   2.7351290e+02   3.1397639e+02   2.5154387e+02   3.2486552e+02   2.3715968e+02   2.0218529e+02   1.9783419e+02   7.7542942e+01   2.5847968e+02   3.3620324e+02   4.6155032e+02   3.1088210e+02   3.4444355e+02   2.7023387e+02   3.9981290e+02   3.5872981e+02   3.3234968e+02   3.6653396e+02   2.2161032e+02   3.8726214e+02   2.3369290e+02   4.0652199e+02   2.4727839e+02   1.9897805e+02   6.0722129e+02   1.3638326e+02   5.8182677e+02   3.3581923e+01   2.1689742e+02   3.3984563e+02   2.6132613e+02   3.0999294e+02   3.1952645e+02   1.4200272e+02   6.8978548e+02   1.7794103e+02   8.2829742e+02   2.8771368e+01   2.4512290e+02   4.5696888e+02   2.4231516e+02   3.4418414e+02   2.1907226e+02   3.5302874e+02   2.5885935e+02   4.1474157e+02   4.1198323e+02   2.9490941e+02   3.2010710e+02   2.6418305e+02   2.0323484e+02   3.6133605e+02   7.5240677e+02   2.1235845e+01   1.9106581e+02   1.4423183e+02   5.8354645e+02  -5.1937587e+01   2.7652000e+02   1.3849421e+02   2.1861129e+02   1.7177981e+02   2.1793032e+02   3.9367945e+02   2.4230645e+02   2.2854419e+02   2.8112065e+02   2.4506422e+02   6.0572258e+01   2.5033777e+02   2.8719645e+02   1.9607751e+02   2.4084710e+02   2.7756997e+02   7.4998226e+02   2.8536368e+02   2.2886710e+02   3.2513612e+02   2.6467742e+02   6.0123129e+02   3.3985226e+02   2.1234279e+02   4.1354935e+02   5.2691218e+02   3.6000323e+01  -1.1590581e+00   3.3278355e+02   5.6169957e+02   7.6380645e+01   1.6907826e+02   2.7193871e+02   3.4196587e+02   2.9176516e+02   3.3590911e+02   2.2446226e+02   4.0223270e+02   2.4412194e+02   3.4176734e+02   2.5763194e+02   2.6719719e+02   3.8365097e+02   2.6037244e+02   2.6494613e+02   3.4277528e+02   1.7038097e+02   2.7268759e+02   3.0370452e+02   3.6523009e+02   2.3373871e+02   3.0712413e+02   2.4563839e+02   3.7236570e+02   1.5216774e+02   1.9389400e+02   1.6017903e+02   2.1934858e+02   2.1018323e+02   4.1621760e+02   2.4204548e+02   2.2627668e+02   2.5356258e+02   7.5313381e+01   2.8153968e+02   2.8578521e+02   2.3116387e+02   1.8794495e+02   4.5989613e+02   3.2776734e+02   1.4835903e+02   2.0922773e+02   3.3288194e+02   2.0505332e+02   3.6361742e+02   5.7142542e+01   2.7555290e+02   1.3994222e+02   1.4050226e+02   1.2830659e+02
   1.9568742e+02   2.2612565e+02   1.5642452e+02   2.5599539e+02   3.2097419e+02   3.0060271e+02   4.5201129e+02   8.7071032e+01   2.9537065e+02   3.5371357e+02   3.1306000e+02   2.9585907e+02   3.1091871e+02   3.2603070e+02   2.9230839e+02   2.9088694e+02   4.1303710e+02   3.1646542e+02   3.0302387e+02   1.9996132e+02   2.1509613e+02   2.7057779e+02   3.1172097e+02   3.4134168e+02   3.2028355e+02   4.0740893e+02   1.9522871e+02   2.8547654e+02   3.5632516e+02   4.5013108e+02   3.4492226e+02   3.6460203e+02   3.5837935e+02   2.7130868e+02   2.2583742e+02   3.8136623e+02   2.1880258e+02   3.4431192e+02   2.9944097e+02   3.0143150e+02   1.9644000e+02   3.6206157e+02   6.1696903e+02   5.2616635e+02   2.5696065e+02   3.2620541e+02   2.1914484e+02   3.2556035e+02   3.2177645e+02   2.6988434e+02   2.2493839e+02   4.5715977e+02   6.2965935e+02   1.2438112e+02   1.7318032e+02   8.9782994e+01   2.9243000e+02   2.1435012e+02   1.8958387e+02   1.7746845e+02   1.4078548e+02   1.6243232e+02   1.3398452e+02   1.6472543e+02   1.0808710e+02   4.0699690e+02   2.2353677e+02   2.6083577e+02   1.6871645e+02   1.1535301e+02   1.1161290e+01   3.3501290e+01   3.1072742e+02   1.8873148e+02   1.7650935e+02   2.5358312e+02   2.7100419e+02   2.6557547e+02   2.6808226e+02   2.0984374e+02   2.5703290e+02   2.5220479e+02   2.3988452e+02   2.7313214e+02   2.8655129e+02   4.1888686e+02   2.3759806e+02   4.2917570e+02   2.6936258e+02   2.0313422e+02   3.8996484e+02   3.4962991e+02   2.2392774e+02   1.6861288e+02   3.3503903e+02   1.2827655e+02   2.5146129e+02   4.5671600e+02   2.9371935e+02   2.8023955e+02   2.5198581e+02   3.7497468e+02   6.1694387e+02   7.1142877e+01   2.6120355e+02   3.8354146e+02   2.0526452e+02   3.4184916e+02   1.7714774e+02   1.8631399e+02   1.9174548e+02   2.6605133e+02   8.5540968e+01   2.3587834e+02   2.4279323e+02   2.5485461e+02   3.1122355e+02   3.0683825e+02   2.4029742e+02   2.4955556e+02   2.2096774e+02   1.5534774e+02   1.8456968e+02   2.0948088e+02   2.2635839e+02   1.6777036e+02   1.6719774e+02   1.4807063e+02   2.0169065e+02   2.3082023e+02   1.2587323e+02   1.7101046e+02   5.1299839e+02   3.2991626e+02   2.8795903e+02   6.2358199e+02   6.7787968e+02   7.2772529e+01   2.0990581e+02   2.6951205e+02   3.0781645e+02   3.3743597e+02   3.5257097e+02   4.7315658e+02   2.4781839e+02   2.8682808e+02   3.2773645e+02   2.2764399e+02   2.8180194e+02   2.9858746e+02   3.0964419e+02   2.7585911e+02   2.8638548e+02   3.8583497e+02   2.1791903e+02   3.1188809e+02   2.7372000e+02   3.8478046e+02   3.3326871e+02   3.5240012e+02   2.3818290e+02   3.2835279e+02   2.1087387e+02   1.7311912e+02   2.2893968e+02   3.0018289e+02   1.6761419e+02   1.1407054e+02   1.9347968e+02   2.9418324e+02   4.1988032e+02   3.5110570e+02   2.9533355e+02   2.7138267e+02   4.1948290e+02   3.8070621e+02   3.6246968e+02   4.7545436e+02   2.5228032e+02   4.0046854e+02   2.0102290e+02   3.2958559e+02   3.1671839e+02   2.1787285e+02   5.6745129e+02   1.9323486e+02   5.1515677e+02   3.7805523e+01   2.3111742e+02   3.7848803e+02   2.5888613e+02   3.6751814e+02   3.1652645e+02   1.8846272e+02   6.2356548e+02   2.1889863e+02   7.6540742e+02   2.8032568e+01   3.0001290e+02   4.1513768e+02   2.3253516e+02   2.1529654e+02   2.5407226e+02   4.1411874e+02   2.5041935e+02   3.2186677e+02   3.5587323e+02   3.2639821e+02   2.8288710e+02   2.7783065e+02   2.1734484e+02   3.6531725e+02   7.1473677e+02   4.0909445e+01   1.8695581e+02   2.1100063e+02   5.6343645e+02  -5.2328787e+01   2.7930000e+02   1.6849181e+02   2.3328129e+02   1.2771621e+02   2.5448032e+02   3.6509545e+02   2.3652645e+02   2.9855659e+02   3.3879065e+02   3.5133062e+02   6.6242258e+01   2.2188417e+02   2.2253645e+02   1.8914031e+02   1.6639710e+02   3.3608597e+02   5.4876226e+02   3.0479128e+02   3.7252710e+02   2.2709332e+02   2.4911742e+02   5.4102609e+02   3.4541226e+02   3.4055799e+02   4.7987935e+02   4.4093578e+02   4.1440323e+01  -1.0484258e+01   3.6089355e+02   4.4900077e+02   4.6710645e+01   1.7523186e+02   2.5549871e+02   4.1261107e+02   2.9732516e+02   3.9246431e+02   1.5657226e+02   2.9799390e+02   2.6701194e+02   3.7070614e+02   2.0700194e+02   2.2524759e+02   4.4187097e+02   2.4560484e+02   2.7216613e+02   3.1875768e+02   2.0583097e+02   1.3951159e+02   3.4603452e+02   3.1862369e+02   2.6851871e+02   2.7878173e+02   2.0096839e+02   3.1838930e+02   1.8549774e+02   2.5955760e+02   1.4784903e+02   2.3633498e+02   2.6540323e+02   4.9880000e+02   2.1226548e+02   3.1765908e+02   2.0667258e+02   1.2162458e+02   2.5508968e+02   1.7635121e+02   1.9972387e+02   1.6257015e+02   3.8623613e+02   3.7333014e+02   1.3724903e+02   1.2300653e+02   4.9443194e+02   1.2856932e+02   4.2838742e+02   5.0520942e+01   2.6877290e+02   2.0126462e+02   1.0961226e+02   7.4667794e+01
   1.7157742e+02   2.2550445e+02   1.8230452e+02   2.6714499e+02   2.9608419e+02   3.2470391e+02   3.9589129e+02   7.4790632e+01   3.5637065e+02   4.1683357e+02   3.3928000e+02   3.5787147e+02   2.1458871e+02   4.4095710e+02   2.9708839e+02   2.7017454e+02   3.5725710e+02   4.0581782e+02   3.5580387e+02   2.4040892e+02   3.1216129e+01   2.1618194e+01   3.5716097e+02   4.1237648e+02   3.3395355e+02   4.2131533e+02   2.1600871e+02   2.6715414e+02   3.6010516e+02   4.6548868e+02   2.9126226e+02   4.9967483e+02   3.6781935e+02   3.0211348e+02   2.3439742e+02   3.0579143e+02   1.9958258e+02   3.5051952e+02   2.5677097e+02   2.4784510e+02   2.0333000e+02   4.3496037e+02   7.1063903e+02   4.6189275e+02   2.1452065e+02   2.7615061e+02   2.8014484e+02   2.0912035e+02   2.7077645e+02   2.2629434e+02   2.0804839e+02   4.9351097e+02   6.1821935e+02   1.8151632e+02   1.6295032e+02   1.2115139e+02   2.5121000e+02   1.6697772e+02   2.8636387e+02   1.2706605e+02   1.3311548e+02   1.1404592e+02   9.5654516e+01   1.7301183e+02   2.1464710e+02   4.4302210e+02   1.8386677e+02   2.4411937e+02   2.1960645e+02   1.5806181e+02   3.6271290e+01   8.9424903e+00   3.0239742e+02   1.2772788e+02   1.9539935e+02   3.1329192e+02   3.2856419e+02   3.8419067e+02   3.3397226e+02   2.9913254e+02   3.7036290e+02   2.9147839e+02   2.0121452e+02   3.7145574e+02   2.5877129e+02   2.5965926e+02   2.5070806e+02   4.1146690e+02   3.0247258e+02   2.7381542e+02   3.1974484e+02   2.4324751e+02   2.3392774e+02   1.3070288e+02   2.7459903e+02   1.1767175e+02   2.2835129e+02   4.6733480e+02   3.0638935e+02   2.9022595e+02   3.4498581e+02   3.4342468e+02   5.7994387e+02   7.6662877e+01   2.3953355e+02   3.5550506e+02   2.5692452e+02   3.7349636e+02   1.6792774e+02   3.0583159e+02   2.6207548e+02   2.0153493e+02   1.4954097e+02   2.2286834e+02   2.2745323e+02   2.7764181e+02   3.2333355e+02   2.9464945e+02   1.5929742e+02   2.0981556e+02   1.8752774e+02   2.2291294e+02   2.0090968e+02   1.9451368e+02   2.1846839e+02   2.1540156e+02   2.0175774e+02   2.3752583e+02   1.9692065e+02   2.2175183e+02   1.1031323e+02   1.9458526e+02   5.2244839e+02   3.3860026e+02   2.6584903e+02   4.2479079e+02   5.4754968e+02   1.1963893e+02   2.5090581e+02   2.0668205e+02   3.3404645e+02   3.7311757e+02   3.7724097e+02   6.1018298e+02   2.4514839e+02   3.0881168e+02   2.4229645e+02   2.9092919e+02   2.2358194e+02   3.1313506e+02   3.6486419e+02   3.7633151e+02   3.5894548e+02   3.5958017e+02   2.5713903e+02   2.9753049e+02   3.8995000e+02   4.6636206e+02   2.1548871e+02   4.9215252e+02   2.7985290e+02   2.1946919e+02   2.0221387e+02   2.3925192e+02   2.1204968e+02   3.0230409e+02   1.9250419e+02   1.0084934e+02   2.1958968e+02   2.4387444e+02   4.2421032e+02   3.2508930e+02   2.6166355e+02   3.4730627e+02   3.6659290e+02   3.7682741e+02   3.2757968e+02   4.9547556e+02   2.9750032e+02   4.1563094e+02   1.9891290e+02   3.5230439e+02   2.8582839e+02   1.8223405e+02   5.6667129e+02   1.8673726e+02   6.9582677e+02   3.2791923e+01   2.5767742e+02   4.4802323e+02   2.8610613e+02   3.3345054e+02   2.9608645e+02   2.0787792e+02   5.8911548e+02   1.4643463e+02   7.6806742e+02   2.0589768e+01   2.8890290e+02   3.4813648e+02   4.4142516e+02   1.9302534e+02   2.4007226e+02   3.9667874e+02   2.9052935e+02   3.7609797e+02   3.9287323e+02   3.2943821e+02   3.1999710e+02   2.3319185e+02   2.1612484e+02   4.4585485e+02   6.4351677e+02   3.3837045e+01   2.0128581e+02   2.5819423e+02   5.7465645e+02  -4.7006387e+01   2.3374000e+02   1.9713661e+02   1.6061129e+02   1.5841981e+02   2.3037032e+02   4.2780425e+02   2.6363645e+02   3.8005779e+02   3.0212065e+02   2.5915422e+02   1.1679226e+02   3.3051017e+02   2.7353645e+02   2.0950031e+02   1.7206710e+02   2.7063237e+02   5.8054226e+02   2.8491888e+02   3.2252710e+02   3.2153332e+02   2.2256742e+02   5.7704009e+02   3.2352226e+02   3.7897919e+02   5.1010935e+02   3.2140738e+02   3.1000323e+01  -1.1419058e+01   3.0678355e+02   5.5788957e+02   6.2260645e+01   1.8742786e+02   2.8716871e+02   3.7585747e+02   2.6665516e+02   3.6713791e+02   1.9890226e+02   3.2560750e+02   3.0012194e+02   3.1139734e+02   2.8788194e+02   2.3890719e+02   3.5720097e+02   2.3637844e+02   2.8527613e+02   2.8026888e+02   2.4672097e+02   1.0280039e+02   1.9181452e+02   3.7529129e+02   3.3462871e+02   3.1705293e+02   2.6340839e+02   2.6228410e+02   1.9471774e+02   2.5004000e+02   1.5273903e+02   2.3561378e+02   2.2107323e+02   4.5534640e+02   2.7326548e+02   3.6633908e+02   1.7723258e+02   1.9885978e+02   2.4519968e+02   1.3969241e+02   1.7583387e+02   2.0160135e+02   2.7634613e+02   4.1401134e+02   1.5702903e+02   2.7853413e+02   2.8099194e+02   2.8742452e+02   3.3161742e+02   1.3592542e+01   2.4166290e+02   1.5932342e+02   9.3062258e+01   8.6991794e+01
   1.6857742e+02   2.1907445e+02   1.6308452e+02   2.7590259e+02   2.9941419e+02   4.0020751e+02   5.2845129e+02   8.1845832e+01   3.5859065e+02   4.4931597e+02   2.9361000e+02   3.9874507e+02   2.8458871e+02   3.8379710e+02   3.0564839e+02   2.4404974e+02   4.2025710e+02   2.8899782e+02   2.9346387e+02   3.1017612e+02   1.3216129e+01   5.1681935e+00   2.7905097e+02   3.4884528e+02   2.7972355e+02   4.4243373e+02   2.4178871e+02   3.2097174e+02   3.2010516e+02   4.0557868e+02   2.5492226e+02   4.7414203e+02   4.2526935e+02   2.9873748e+02   2.5928742e+02   2.9313023e+02   2.3547258e+02   3.7531832e+02   2.7855097e+02   3.4288270e+02   2.8966000e+02   4.0082397e+02   6.0463903e+02   4.8115275e+02   2.5263065e+02   2.9588181e+02   2.6214484e+02   2.7834035e+02   2.4988645e+02   3.2740554e+02   2.3404839e+02   4.9320097e+02   6.5721935e+02   2.6850632e+02   1.4362032e+02   1.0636779e+02   2.5587000e+02   2.5927492e+02   1.1280387e+02   2.1628085e+02   1.5511548e+02   1.1939592e+02   9.2204516e+01   1.6828783e+02   1.9742710e+02   4.2295970e+02   2.4542677e+02   2.0696457e+02   2.2593645e+02   1.6421541e+02   2.3381290e+01   4.8636903e+00   1.9039742e+02   1.2857788e+02   2.2106935e+02   2.5401832e+02   3.8378419e+02   3.8044307e+02   3.6042226e+02   4.0912654e+02   3.2225290e+02   2.5054719e+02   1.8355452e+02   4.0486854e+02   2.6832129e+02   2.7211526e+02   2.9614806e+02   4.5816170e+02   3.4469258e+02   2.9510782e+02   2.2796484e+02   2.9703991e+02   2.2426774e+02   1.2292568e+02   2.7103903e+02   1.0406655e+02   3.1568129e+02   3.5245840e+02   3.0416935e+02   2.8618355e+02   3.7565581e+02   3.5930108e+02   6.4038387e+02   5.2607677e+01   3.2853355e+02   3.1282506e+02   3.2915452e+02   3.4359796e+02   2.0292774e+02   2.8403159e+02   2.6663548e+02   1.7117013e+02   1.9798097e+02   2.5821314e+02   2.4190323e+02   2.6659581e+02   2.1689355e+02   3.4916465e+02   1.7573742e+02   1.2739036e+02   1.8574774e+02   1.2160534e+02   1.8201968e+02   1.8013488e+02   2.4057839e+02   2.0074276e+02   1.9497774e+02   1.9439823e+02   1.8592065e+02   2.4730183e+02   1.4198323e+02   1.6638166e+02   5.1588839e+02   3.3112506e+02   2.1961903e+02   3.5804919e+02   6.1632968e+02   1.2936653e+02   3.1502581e+02   2.0010245e+02   3.5504645e+02   3.4154757e+02   3.1490097e+02   5.4829018e+02   2.4403839e+02   2.8979048e+02   2.7162645e+02   2.2625279e+02   2.8347194e+02   2.6812386e+02   3.4620419e+02   3.9760431e+02   2.9494548e+02   3.1582017e+02   2.1880903e+02   2.2015689e+02   3.9039000e+02   5.0655686e+02   2.8403871e+02   3.5255852e+02   2.4918290e+02   2.5058279e+02   1.8832387e+02   2.6503312e+02   2.0637968e+02   2.0453769e+02   1.2661419e+02   6.7350542e+01   1.8970968e+02   2.2993484e+02   3.8066032e+02   3.8012330e+02   2.8688355e+02   3.4705867e+02   4.3048290e+02   3.7293621e+02   3.1190968e+02   3.3849916e+02   2.3995032e+02   4.2034494e+02   2.1780290e+02   3.3424319e+02   2.5938839e+02   2.7923925e+02   5.6734129e+02   1.6080366e+02   6.8682677e+02  -9.9280774e+00   2.8322742e+02   3.8175923e+02   3.6588613e+02   4.4162814e+02   3.3297645e+02   1.2759672e+02   5.1811548e+02   2.0389463e+02   7.7818742e+02   3.4230168e+01   2.5090290e+02   3.8961648e+02   2.9675516e+02   2.1326894e+02   2.4007226e+02   3.3534874e+02   3.3396935e+02   3.2562277e+02   3.6209323e+02   3.4257061e+02   2.3354710e+02   1.7455785e+02   2.3034484e+02   4.3971725e+02   6.3218677e+02   4.4293445e+01   2.0961581e+02   2.3796783e+02   5.4376645e+02  -6.9975187e+01   1.9630000e+02   1.7235181e+02   2.2872129e+02   1.8642101e+02   3.3615032e+02   3.6700185e+02   2.2396645e+02   3.1156139e+02   2.5368065e+02   2.3325942e+02   1.6946226e+02   2.6740657e+02   2.9597645e+02   2.6793511e+02   1.6695710e+02   2.6415117e+02   5.6265226e+02   2.3157008e+02   2.5663710e+02   3.2113452e+02   2.6878742e+02   5.0323249e+02   3.2697226e+02   2.2203319e+02   4.7076935e+02   3.4188458e+02   3.1440323e+01  -1.6344258e+01   3.6944355e+02   4.5909677e+02   2.7380645e+01   1.1788826e+02   2.0638871e+02   3.3608987e+02   2.7687516e+02   3.1010031e+02   2.8723226e+02   3.2443110e+02   2.9646194e+02   2.4169014e+02   2.9325194e+02   2.9772759e+02   3.5009097e+02   2.2627724e+02   1.9450613e+02   2.8108048e+02   2.0738097e+02   1.8016759e+02   2.9981452e+02   2.7954129e+02   3.6218871e+02   3.4473813e+02   2.4985839e+02   3.4358810e+02   2.0382774e+02   3.0509120e+02   1.8017903e+02   2.9918858e+02   1.8562323e+02   4.1696240e+02   2.7482548e+02   3.6177428e+02   1.8600258e+02   1.8160818e+02   2.2497968e+02   1.8665001e+02   2.3116387e+02   2.3039495e+02   3.1345613e+02   3.1748254e+02   1.4702903e+02   2.7788413e+02   2.9377194e+02   2.0518212e+02   3.1616742e+02   6.4985419e+00   2.6055290e+02   8.4252219e+01   8.5842258e+01   1.1545939e+02
   1.7580742e+02   2.6660605e+02   2.0264452e+02   2.1562779e+02   4.0030419e+02   3.4980631e+02   3.6267129e+02   2.2888232e+01   2.8182065e+02   3.6401757e+02   4.1184000e+02   3.9028667e+02   2.7936871e+02   4.5643470e+02   2.9430839e+02   3.1028694e+02   4.1681710e+02   3.4149302e+02   3.1880387e+02   2.4180892e+02   5.2656129e+01   2.2682994e+01   3.0083097e+02   3.3421288e+02   3.3461355e+02   3.9715253e+02   2.6567871e+02   2.1273054e+02   2.7744516e+02   3.7899148e+02   3.7503226e+02   4.2508323e+02   3.5659935e+02   3.4334108e+02   2.4228742e+02   3.0472023e+02   2.5413258e+02   3.2571552e+02   3.0211097e+02   3.3866790e+02   3.2888000e+02   4.4857637e+02   5.6407903e+02   4.0906755e+02   2.5363065e+02   3.1114181e+02   2.1925484e+02   4.3333155e+02   2.0321645e+02   3.7191914e+02   2.3682839e+02   5.0931857e+02   6.6043935e+02   2.5635872e+02   1.6629032e+02   1.2777419e+02   2.7799000e+02   2.1972532e+02   1.7658387e+02   1.6295845e+02   1.0578548e+02   1.7045232e+02   1.2643452e+02   1.4677943e+02   1.3830710e+02   4.6412930e+02   2.5020677e+02   1.7336217e+02   2.4782645e+02   1.4546421e+02   4.6831290e+01   2.6207690e+01   1.6739742e+02   1.3274788e+02   1.8784935e+02   2.5178592e+02   3.4633419e+02   3.8965907e+02   3.8686226e+02   3.7078134e+02   3.5914290e+02   3.2170599e+02   2.6477452e+02   4.4226094e+02   3.1099129e+02   3.5870166e+02   1.7759806e+02   4.7720570e+02   2.3358258e+02   3.8777662e+02   2.4596484e+02   3.7592991e+02   2.5526774e+02   1.6466568e+02   2.9714903e+02   1.0764775e+02   3.0102129e+02   3.7730120e+02   2.6527935e+02   2.3273475e+02   2.7498581e+02   3.8468468e+02   5.6649387e+02   1.2717888e+02   2.4853355e+02   3.5155506e+02   3.1926452e+02   2.4505916e+02   1.7370774e+02   2.8847919e+02   3.0574548e+02   2.5215133e+02   1.2232097e+02   3.1015594e+02   1.8356323e+02   2.3915301e+02   2.1633355e+02   2.7276945e+02   1.2818742e+02   1.0097436e+02   1.3385774e+02   2.0420654e+02   1.7156968e+02   1.5730088e+02   2.2968839e+02   1.4506396e+02   2.1186774e+02   1.9515703e+02   2.7903065e+02   2.8763303e+02   1.4465323e+02   1.1650806e+02   4.9666839e+02   2.6244266e+02   1.7528903e+02   3.6259559e+02   5.9909968e+02   1.2207493e+02   2.9268581e+02   2.5033965e+02   3.0881645e+02   4.5113597e+02   3.9257097e+02   3.5307658e+02   2.1125839e+02   3.8708288e+02   3.3273645e+02   2.1091399e+02   3.1502194e+02   3.3170986e+02   3.1386419e+02   3.1630151e+02   3.1494548e+02   2.4288017e+02   1.7180903e+02   3.6380689e+02   3.5561000e+02   4.2288926e+02   3.1148871e+02   2.6469252e+02   2.8796290e+02   3.1970039e+02   2.1621387e+02   3.6891192e+02   1.5893968e+02   1.6933289e+02   1.8083419e+02   4.9122942e+01   2.0103968e+02   2.7890844e+02   3.9077032e+02   3.0565450e+02   2.6799355e+02   2.8901987e+02   3.1815290e+02   3.2981261e+02   2.3468968e+02   3.0812676e+02   2.5372032e+02   2.6924334e+02   2.7124290e+02   2.6951799e+02   2.7327839e+02   2.4323805e+02   4.5489129e+02   1.0967966e+02   6.8260677e+02   3.1069523e+01   2.2222742e+02   3.8708923e+02   3.1877613e+02   4.6894694e+02   2.5852645e+02   1.2644272e+02   8.2722548e+02   2.3072583e+02   7.8106742e+02   3.4889768e+01   2.2434290e+02   3.1252128e+02   3.6386516e+02   2.5246014e+02   2.5363226e+02   3.3026394e+02   3.3330935e+02   3.6778557e+02   3.3131323e+02   3.1803301e+02   2.3832710e+02   2.1661545e+02   1.8978484e+02   3.6718205e+02   7.6373677e+02   4.1879445e+01   1.4228581e+02   2.0180423e+02   5.6321645e+02  -3.7201187e+01   1.7641000e+02   2.1327301e+02   3.0150129e+02   1.3092861e+02   3.1793032e+02   3.4879945e+02   2.3974645e+02   2.3040899e+02   2.6723065e+02   2.2939542e+02   1.2768226e+02   2.4252897e+02   2.9431645e+02   2.1717791e+02   1.8528710e+02   3.6246477e+02   5.0221226e+02   3.2118528e+02   2.9708710e+02   2.9067852e+02   2.7800742e+02   5.5827489e+02   2.6363226e+02   1.8321039e+02   5.7576935e+02   3.9070458e+02   1.3890323e+01   4.7197419e+00   3.0889355e+02   4.4261077e+02   5.7380645e+01   1.9281826e+02   2.7560871e+02   2.7222227e+02   2.4854516e+02   2.5592671e+02   2.3190226e+02   3.9585750e+02   2.8212194e+02   3.4205734e+02   2.7600194e+02   2.8985759e+02   3.6809097e+02   3.1616724e+02   2.2894613e+02   2.7399528e+02   2.1372097e+02   2.1555039e+02   2.4847452e+02   3.3731849e+02   3.1773871e+02   3.6595413e+02   3.1807839e+02   3.6324050e+02   2.0316774e+02   3.0214400e+02   1.5273903e+02   2.7872378e+02   1.7085323e+02   4.9658400e+02   2.3037548e+02   3.4333028e+02   2.4000258e+02   1.3639818e+02   2.2353968e+02   2.2653521e+02   2.7172387e+02   2.0659015e+02   3.5289613e+02   4.4277734e+02   1.6279903e+02   2.2184253e+02   3.3743194e+02   2.0779932e+02   3.7683742e+02   7.5974942e+01   3.1999290e+02   1.1572702e+02   1.2628226e+02   1.3556419e+02
   1.5057742e+02   2.9440445e+02   1.9619452e+02   2.4559379e+02   2.8041419e+02   4.0017751e+02   4.3601129e+02   7.7581032e+01   2.8704065e+02   3.5359997e+02   3.3406000e+02   5.0317907e+02   2.9102871e+02   4.2095190e+02   3.3653839e+02   2.6712854e+02   4.3125710e+02   3.9811782e+02   3.3646387e+02   1.8839612e+02   5.5876129e+01   2.9425394e+01   4.0060097e+02   3.3279128e+02   3.5239355e+02   4.3573013e+02   3.4745871e+02   2.3296814e+02   2.3999516e+02   3.9709748e+02   3.4681226e+02   3.5334083e+02   3.3837935e+02   3.3057868e+02   2.1261742e+02   2.3598383e+02   1.9936258e+02   3.7609712e+02   3.0388097e+02   3.1107630e+02   2.6322000e+02   3.7438917e+02   5.9430903e+02   3.6997915e+02   2.3663065e+02   2.8327181e+02   2.9325484e+02   3.1707155e+02   2.4466645e+02   2.7738314e+02   2.3671839e+02   4.7943737e+02   5.6365935e+02   2.6210112e+02   1.4751032e+02   8.9276594e+01   1.8810000e+02   3.0002652e+02   1.5747387e+02   2.1626725e+02   1.3600548e+02   1.0848472e+02   1.1665452e+02   1.6356183e+02   6.3647097e+01   3.6410210e+02   2.1864677e+02   1.7444697e+02   2.5693645e+02   1.7629541e+02   2.6941290e+01   2.7358890e+01   2.3350742e+02   1.3179908e+02   2.0873935e+02   2.5656472e+02   2.2089419e+02   1.9836427e+02   3.4731226e+02   4.1550534e+02   3.3414290e+02   2.7548599e+02   2.6877452e+02   2.7471094e+02   3.6299129e+02   3.0232166e+02   2.3603806e+02   4.1464050e+02   2.0258258e+02   2.8814662e+02   3.2840484e+02   3.6967471e+02   2.8326774e+02   2.0320568e+02   2.3936903e+02   1.4115015e+02   2.9424129e+02   3.4717360e+02   2.9982935e+02   2.5620075e+02   2.8198581e+02   3.8757468e+02   6.5249387e+02   1.7748877e+01   2.6520355e+02   3.7145146e+02   1.7692452e+02   2.8133636e+02   2.1136774e+02   1.7724639e+02   2.2452548e+02   2.2353893e+02   1.4232097e+02   2.5011594e+02   1.7667323e+02   2.2736421e+02   2.5156355e+02   2.0750105e+02   1.6951742e+02   1.7821796e+02   2.0252774e+02   1.2804294e+02   1.9690968e+02   2.0916368e+02   2.3712839e+02   1.6824876e+02   2.5664774e+02   2.6880463e+02   1.9547065e+02   3.1075783e+02   1.3687323e+02   2.3168046e+02   4.7021839e+02   3.1366866e+02   2.6384903e+02   4.4217079e+02   5.6987968e+02   1.0630253e+02   2.8657581e+02   2.2093845e+02   3.0137645e+02   4.7173117e+02   3.0435097e+02   3.3213418e+02   3.7747839e+02   2.6033528e+02   2.6495645e+02   2.4389639e+02   3.6302194e+02   3.3120986e+02   2.0009419e+02   2.2751311e+02   2.6571548e+02   3.1926857e+02   2.9013903e+02   2.6067049e+02   3.3750000e+02   2.9900806e+02   3.2637871e+02   3.4084132e+02   2.3718290e+02   3.8788279e+02   1.5954387e+02   3.1322552e+02   1.9204968e+02   1.9302409e+02   2.2316419e+02   1.4695654e+02   2.3714968e+02   2.9890964e+02   3.9888032e+02   3.7289570e+02   3.3155355e+02   3.1593507e+02   2.9859290e+02   4.1160741e+02   5.1568968e+02   3.9586676e+02   2.5806032e+02   3.2167614e+02   2.7069290e+02   2.0423199e+02   2.5660839e+02   2.1057165e+02   4.5000129e+02   1.5152086e+02   5.6682677e+02  -1.8998077e+01   1.9544742e+02   3.0289163e+02   3.2677613e+02   3.5219694e+02   3.9452645e+02   1.5978272e+02   7.1056548e+02   1.8982863e+02   8.1684742e+02   2.5917368e+01   2.2234290e+02   3.7713128e+02   2.4842516e+02   3.2335534e+02   2.8674226e+02   3.6050514e+02   3.1530935e+02   4.0300557e+02   3.0665323e+02   3.6800581e+02   2.9754710e+02   2.5365785e+02   2.2423484e+02   3.9687605e+02   8.0729677e+02  -2.7153548e+00   1.4173581e+02   1.9928823e+02   4.3065645e+02  -4.6816387e+01   1.8108000e+02   1.9178941e+02   3.7083129e+02   1.6816221e+02   2.4959032e+02   3.1237665e+02   2.4763645e+02   2.3077779e+02   2.4879065e+02   2.0853062e+02   1.2246226e+02   2.1449657e+02   2.0686645e+02   3.3239391e+02   2.5895710e+02   3.0557117e+02   7.7043226e+02   2.6416768e+02   2.3286710e+02   3.2992612e+02   2.3367742e+02   5.8038129e+02   2.8685226e+02   2.2946279e+02   4.9698935e+02   4.2956698e+02   2.3780323e+01   2.7818542e+01   3.8144355e+02   4.9869677e+02   7.4930645e+01   1.8441426e+02   2.7260871e+02   2.9168227e+02   2.3832516e+02   3.2762431e+02   2.5290226e+02   3.1284750e+02   3.0768194e+02   3.4357254e+02   2.6500194e+02   2.8973759e+02   3.5831097e+02   3.9016964e+02   2.3072613e+02   2.4974288e+02   2.0616097e+02   3.1248519e+02   2.4392452e+02   3.9190249e+02   3.2662871e+02   4.0269293e+02   1.7518839e+02   4.0934170e+02   1.7460774e+02   2.5553880e+02   1.3950903e+02   2.2100218e+02   1.9140323e+02   4.5161000e+02   2.2215548e+02   2.6242788e+02   1.7078258e+02   2.4282578e+02   2.8719968e+02   2.7578241e+02   1.9927387e+02   2.4760615e+02   3.6545613e+02   3.2977254e+02   1.5035903e+02   1.4661773e+02   3.2943194e+02   2.3054932e+02   4.9227742e+02   5.3189742e+01   2.5777290e+02   1.2114462e+02   1.0584226e+02   1.1330939e+02
   1.5213742e+02   2.0460965e+02   2.4597452e+02   2.2961139e+02   3.5341419e+02   3.9566751e+02   3.7501129e+02   4.2681032e+01   2.6948065e+02   4.2444477e+02   3.4350000e+02   3.7931387e+02   3.0358871e+02   4.0738710e+02   2.9275839e+02   2.6552094e+02   4.3103710e+02   3.4724542e+02   3.2080387e+02   3.4998892e+02   3.7876129e+01   3.6305394e+01   2.4794097e+02   4.6167408e+02   3.2806355e+02   4.4678653e+02   2.6845871e+02   2.1695814e+02   3.7510516e+02   2.9428868e+02   3.2948226e+02   3.4717723e+02   3.1659935e+02   4.3509108e+02   2.1494742e+02   3.2067743e+02   1.7047258e+02   3.9951832e+02   3.3233097e+02   2.4347030e+02   2.9444000e+02   4.4255157e+02   6.7185903e+02   4.3266515e+02   2.2563065e+02   3.0004181e+02   3.0559484e+02   2.3708435e+02   2.3377645e+02   3.2036434e+02   2.7404839e+02   4.8856097e+02   5.7065935e+02   2.5421112e+02   1.3562032e+02   1.1478779e+02   2.4754000e+02   1.8605132e+02   1.1991387e+02   2.3449205e+02   1.5233548e+02   1.2950832e+02   1.2565452e+02   1.6795183e+02   1.9208710e+02   4.2893690e+02   2.2720677e+02   1.7909217e+02   3.1815645e+02   2.1372781e+02   2.4051290e+01   1.4590090e+01   3.2517742e+02   1.2457548e+02   2.1128935e+02   2.4814072e+02   1.4311419e+02   1.8213667e+02   2.8319226e+02   3.6341494e+02   3.7847290e+02   3.0037959e+02   1.9321452e+02   3.6453574e+02   3.1210129e+02   3.7606286e+02   2.1103806e+02   4.5908050e+02   2.1614258e+02   3.4328182e+02   3.7774484e+02   2.9194751e+02   2.1481774e+02   2.1545168e+02   3.0259903e+02   1.1276175e+02   3.4668129e+02   3.5764840e+02   3.5649935e+02   2.9499715e+02   3.7965581e+02   3.3143108e+02   6.8994387e+02   1.1853288e+02   2.6753355e+02   3.9881506e+02   2.4837452e+02   2.4784036e+02   2.2170774e+02   2.0208919e+02   2.1174548e+02   2.0778133e+02   8.0430968e+01   2.5406714e+02   2.1590323e+02   2.5700581e+02   2.7656355e+02   2.0028105e+02   2.3885742e+02   2.4012076e+02   1.8740774e+02   1.7014254e+02   1.9623968e+02   1.6121728e+02   2.0590839e+02   1.3885636e+02   1.6553774e+02   1.5609343e+02   2.1003065e+02   2.9537303e+02   1.6042323e+02   1.8812646e+02   5.0455839e+02   2.7348146e+02   3.4417903e+02   5.9385439e+02   6.4598968e+02   4.8763729e+01   2.8257581e+02   1.9380845e+02   2.8137645e+02   4.4755117e+02   2.6057097e+02   5.0551658e+02   2.9514839e+02   4.0192168e+02   2.4418645e+02   2.9099799e+02   3.8647194e+02   2.6955386e+02   2.4298419e+02   2.5275191e+02   3.3316548e+02   3.2531257e+02   2.3102903e+02   3.6661929e+02   2.6328000e+02   3.1105566e+02   2.7203871e+02   3.7962852e+02   1.8340290e+02   2.0562519e+02   1.8121387e+02   2.4126192e+02   3.1581968e+02   2.6245249e+02   2.0516419e+02   1.0928654e+02   2.5781968e+02   3.1448604e+02   3.9866032e+02   3.2380330e+02   3.3877355e+02   3.1468747e+02   3.7315290e+02   3.4275261e+02   3.8968968e+02   4.4827676e+02   3.0506032e+02   3.1324614e+02   2.6247290e+02   2.5544959e+02   2.9416839e+02   2.0089685e+02   6.2656129e+02   2.3306606e+02   5.3048677e+02   8.5791226e+00   2.5811742e+02   3.3754803e+02   2.6510613e+02   3.1847054e+02   3.1130645e+02   1.4044032e+02   6.6911548e+02   2.0559463e+02   8.2095742e+02   5.6248568e+01   2.6823290e+02   4.5101008e+02   2.4275516e+02   3.1136894e+02   2.4852226e+02   3.4733274e+02   2.6885935e+02   3.6572157e+02   3.0298323e+02   3.4451941e+02   3.3832710e+02   3.0928545e+02   2.5612484e+02   3.3721485e+02   6.6907677e+02   3.1562245e+01   1.7495581e+02   2.5619063e+02   6.3132645e+02  -5.4199987e+01   2.2752000e+02   2.1785421e+02   2.4517129e+02   1.7588501e+02   2.2004032e+02   3.6296065e+02   3.0674645e+02   3.3171899e+02   2.6912065e+02   3.0779422e+02   1.2157226e+02   2.1512777e+02   2.0319645e+02   2.4546751e+02   1.9528710e+02   3.4032477e+02   6.9965226e+02   3.2461008e+02   2.6041710e+02   3.9950212e+02   2.6300742e+02   5.0291489e+02   3.6074226e+02   2.9755159e+02   4.5743935e+02   3.2340098e+02   2.5780323e+01   3.2328542e+01   2.8078355e+02   4.5762957e+02   4.7040645e+01   2.3664546e+02   3.0338871e+02   4.1221987e+02   2.7721516e+02   4.0596311e+02   2.3235226e+02   3.1149150e+02   2.7601194e+02   2.5832614e+02   1.9088194e+02   2.4428719e+02   3.2865097e+02   2.2543244e+02   2.4016613e+02   3.4642768e+02   2.7738097e+02   1.7412759e+02   3.1292452e+02   3.5627249e+02   2.5051871e+02   2.9078173e+02   1.6296839e+02   3.8453930e+02   2.1238774e+02   3.0018640e+02   2.1406903e+02   2.5658738e+02   2.2174323e+02   4.7262280e+02   2.3893548e+02   3.0319548e+02   1.7600258e+02   1.5773818e+02   2.5197968e+02   1.9060001e+02   2.5683387e+02   1.0923135e+02   4.0934613e+02   3.5081134e+02   1.5979903e+02   1.5153253e+02   2.4410194e+02   2.3515572e+02   4.4116742e+02   4.8608542e+01   3.6043290e+02   1.2382182e+02   9.1062258e+01   7.9491794e+01
   1.9202742e+02   1.9774845e+02   1.8264452e+02   3.0678779e+02   2.9430419e+02   4.3550631e+02   3.9756129e+02   6.7547032e+01   2.8526065e+02   3.9463237e+02   2.8539000e+02   3.8696267e+02   2.7202871e+02   4.5347190e+02   3.4397839e+02   2.9198334e+02   4.8603710e+02   3.6595542e+02   2.9946387e+02   2.3024612e+02   5.5766129e+01  -1.0565806e+01   3.3960097e+02   3.7700128e+02   3.2406355e+02   5.2288653e+02   3.4222871e+02   2.2993654e+02   3.4632516e+02   3.9048108e+02   3.7570226e+02   3.0058963e+02   3.1237935e+02   3.9331868e+02   2.0805742e+02   3.2489863e+02   1.8836258e+02   3.8030712e+02   2.9300097e+02   3.4794670e+02   3.6266000e+02   3.4265397e+02   6.3174903e+02   4.4165395e+02   2.4074065e+02   3.5550301e+02   3.5414484e+02   1.8131035e+02   2.5377645e+02   2.4832434e+02   2.0049839e+02   4.7333497e+02   6.9076935e+02   2.6771232e+02   1.4806032e+02   9.6012594e+01   2.1421000e+02   2.2582772e+02   1.6003387e+02   2.3950245e+02   2.0211548e+02   9.1525923e+01   1.3354452e+02   1.2621063e+02   2.8319710e+02   3.9953810e+02   2.4631677e+02   1.8267337e+02   2.4748645e+02   1.8938141e+02   3.3491290e+01   7.7148903e+00   2.0350742e+02   2.4719908e+02   1.5850935e+02   2.6691312e+02   2.5967419e+02   3.4415187e+02   3.0797226e+02   2.9065254e+02   3.8236290e+02   2.6606839e+02   1.5621452e+02   3.6316574e+02   3.4044129e+02   3.2834566e+02   1.6314806e+02   4.6291170e+02   2.7714258e+02   2.6184182e+02   2.9374484e+02   2.7188751e+02   1.4526774e+02   2.8401568e+02   2.7525903e+02   1.5494895e+02   3.6935129e+02   3.8494480e+02   3.0538935e+02   3.4186595e+02   2.8398581e+02   3.2385468e+02   5.9472387e+02   6.5150477e+01   2.5909355e+02   2.7294026e+02   2.3748452e+02   3.4016156e+02   2.1892774e+02   2.1831159e+02   3.0741548e+02   1.7001773e+02   1.6021097e+02   1.8434474e+02   2.3823323e+02   3.1877941e+02   3.4333355e+02   2.4126945e+02   1.8073742e+02   1.8910036e+02   1.7152774e+02   1.5986294e+02   2.3956968e+02   1.5453088e+02   1.8746839e+02   2.2766156e+02   2.0575774e+02   1.7331583e+02   2.0114065e+02   1.6097423e+02   1.6098323e+02   2.2197166e+02   5.1777839e+02   3.5786386e+02   2.8217903e+02   4.2959439e+02   5.8676968e+02   6.2731329e+01   2.3835581e+02   2.2190605e+02   3.7393645e+02   3.7770637e+02   3.6668097e+02   4.5202778e+02   1.8903839e+02   4.0875048e+02   2.2007645e+02   2.6181679e+02   2.9880194e+02   1.8300746e+02   3.3864419e+02   2.9242911e+02   3.5305548e+02   3.9550137e+02   1.8791903e+02   2.9062809e+02   3.4728000e+02   4.9289566e+02   3.7526871e+02   3.4971012e+02   1.5474290e+02   2.8947799e+02   2.3687387e+02   1.9869912e+02   1.9915968e+02   3.2400529e+02   1.7361419e+02   9.1590542e+01   2.5070968e+02   2.6927484e+02   3.7177032e+02   3.0506450e+02   2.8888355e+02   3.3423867e+02   2.9948290e+02   4.7541621e+02   4.3468968e+02   5.2812676e+02   2.5417032e+02   4.0465734e+02   2.4202290e+02   2.9741559e+02   3.6693839e+02   1.6251525e+02   7.1267129e+02   1.7850726e+02   6.8137677e+02   3.9057923e+01   1.9689742e+02   2.9522563e+02   2.6043613e+02   3.9650414e+02   2.7475645e+02   1.9347432e+02   5.7634548e+02   1.3367623e+02   8.3418742e+02   5.4420168e+01   3.5256290e+02   3.5682368e+02   1.9797516e+02   2.9439134e+02   2.3874226e+02   3.1600514e+02   2.8685935e+02   3.9173157e+02   2.4265323e+02   3.2178581e+02   2.6566710e+02   3.2842825e+02   2.0756484e+02   4.3109965e+02   6.6584677e+02   2.7820645e+01   2.0884581e+02   3.0402943e+02   6.1109645e+02  -4.8701587e+01   2.0186000e+02   2.2190701e+02   1.7639129e+02   1.6015741e+02   2.5815032e+02   4.3524185e+02   4.0974645e+02   3.7236899e+02   2.5212065e+02   2.8815422e+02   1.2713226e+02   1.9057297e+02   2.8231645e+02   3.1013791e+02   2.3106710e+02   3.3080237e+02   7.5909226e+02   2.8540488e+02   3.3152710e+02   2.5670332e+02   2.2456742e+02   5.5922009e+02   3.7430226e+02   3.2791679e+02   4.5476935e+02   3.0794458e+02   2.3330323e+01   2.4964542e+01   3.6367355e+02   5.1755837e+02   4.2600645e+01   1.3667066e+02   3.0093871e+02   2.7097587e+02   2.6032516e+02   4.0375431e+02   2.3057226e+02   2.6130390e+02   3.1224194e+02   3.3297774e+02   2.4263194e+02   2.7352719e+02   3.6653097e+02   2.7451204e+02   2.3672613e+02   3.4637288e+02   1.8616097e+02   2.0697519e+02   3.2603452e+02   4.4677369e+02   2.8284871e+02   3.8674533e+02   2.0263839e+02   3.6780570e+02   1.7549774e+02   1.9324760e+02   1.2728903e+02   2.5330978e+02   2.0174323e+02   4.7167280e+02   3.2637548e+02   3.7120028e+02   2.0845258e+02   1.5159218e+02   2.2108968e+02   1.7151121e+02   3.2872387e+02   1.0448015e+02   3.5256613e+02   3.1213374e+02   1.2879903e+02   2.3790253e+02   3.2643194e+02   2.7378932e+02   3.7494742e+02   1.6356142e+01   3.2877290e+02   1.0424462e+02   1.3984226e+02   1.1958939e+02
   1.8591742e+02   1.5612725e+02   1.5608452e+02   2.4602259e+02   3.6174419e+02   3.8545111e+02   4.4834129e+02   7.5484632e+01   2.7148065e+02   4.5251477e+02   3.8650000e+02   3.5976387e+02   2.1013871e+02   3.3664310e+02   2.6664839e+02   3.7093974e+02   4.0148710e+02   3.4060942e+02   3.4980387e+02   2.2966892e+02   5.2216129e+01  -1.1281806e+01   3.6138097e+02   4.1714888e+02   3.2172355e+02   4.3407373e+02   2.6311871e+02   2.5993534e+02   2.9210516e+02   4.7326868e+02   3.4126226e+02   3.6167483e+02   2.8848935e+02   3.6645988e+02   2.8028742e+02   2.6590023e+02   2.3413258e+02   3.3108552e+02   2.9988097e+02   2.8728630e+02   3.5233000e+02   2.4770037e+02   6.2085903e+02   4.3052515e+02   3.0808065e+02   3.1755581e+02   4.8959484e+02   1.0336435e+02   2.3399645e+02   2.0279674e+02   2.5393839e+02   4.9305977e+02   6.6821935e+02   2.6229632e+02   1.5918032e+02   8.6562994e+01   1.6910000e+02   2.8621652e+02   1.3291387e+02   2.1311205e+02   1.2044548e+02   1.3905952e+02   1.3487452e+02   1.4298423e+02   3.2753710e+02   4.1477090e+02   1.9920677e+02   3.1066217e+02   1.8348645e+02   1.8906141e+02   3.1161290e+01   2.2351290e+01   2.0272742e+02   1.7137148e+02   1.9195935e+02   2.2390712e+02   3.3644419e+02   3.2345027e+02   3.0953226e+02   4.5630774e+02   3.3525290e+02   2.8783719e+02   1.7321452e+02   3.3991574e+02   3.3666129e+02   1.9787806e+02   2.0859806e+02   4.9516570e+02   2.9436258e+02   4.4435422e+02   2.8951484e+02   2.7433591e+02   1.1103774e+02   2.9298408e+02   2.6359903e+02   1.2466175e+02   3.1479129e+02   5.3675960e+02   2.6338935e+02   2.1111595e+02   3.6831581e+02   2.8133828e+02   5.7894387e+02   6.2182877e+01   2.5687355e+02   3.3444786e+02   3.2003452e+02   3.9599756e+02   2.3814774e+02   2.0699399e+02   2.5596548e+02   1.5191373e+02   1.6143097e+02   2.8002714e+02   2.4312323e+02   2.7193821e+02   3.5144355e+02   2.1807065e+02   1.5918742e+02   1.7482436e+02   1.4585774e+02   1.8824654e+02   2.7012968e+02   1.8130608e+02   2.2601839e+02   1.9868756e+02   1.8530774e+02   2.0940183e+02   2.0758065e+02   1.5623903e+02   1.3342323e+02   2.1140646e+02   5.3721839e+02   4.1163866e+02   2.4050903e+02   3.7526799e+02   5.8098968e+02   1.0485373e+02   2.2224581e+02   2.5030485e+02   3.0915645e+02   3.9365877e+02   3.6412097e+02   5.8868258e+02   2.6525839e+02   2.5176288e+02   1.9495645e+02   2.5360639e+02   3.1836194e+02   2.4633266e+02   2.9998419e+02   3.9463191e+02   3.5771548e+02   3.2034857e+02   2.5180903e+02   2.6651689e+02   4.0450000e+02   4.2531806e+02   3.1481871e+02   2.9898612e+02   2.3540290e+02   2.9379519e+02   2.1910387e+02   2.5046072e+02   1.8581968e+02   2.5296249e+02   1.6950419e+02   2.6359342e+01   2.2025968e+02   2.7315084e+02   4.1477032e+02   3.0273450e+02   2.7988355e+02   3.1684867e+02   3.3715290e+02   4.8452261e+02   3.8034968e+02   4.5791396e+02   2.7495032e+02   4.5054494e+02   2.2924290e+02   2.4854799e+02   3.5082839e+02   2.0992405e+02   5.3389129e+02   2.2969966e+02   6.3671677e+02  -3.3692774e+00   2.7589742e+02   3.9334563e+02   2.8088613e+02   4.4897814e+02   3.5641645e+02   1.7305152e+02   4.0067548e+02   1.9039983e+02   7.9006742e+02   2.0609768e+01   3.0445290e+02   3.6744248e+02   1.7453516e+02   2.5249654e+02   2.6963226e+02   3.3831394e+02   2.0374935e+02   4.1293037e+02   3.5576323e+02   4.6018701e+02   2.8732710e+02   2.0958545e+02   2.4156484e+02   3.9170965e+02   6.5007677e+02   4.7752245e+01   1.4106581e+02   2.8323183e+02   6.1243645e+02  -5.4578787e+01   2.4063000e+02   1.8991541e+02   1.9794129e+02   2.1054341e+02   2.5015032e+02   3.5944185e+02   2.4330645e+02   4.5801419e+02   3.0501065e+02   2.5570302e+02   1.6746226e+02   2.5223657e+02   3.4786645e+02   2.4466391e+02   1.8617710e+02   2.7172357e+02   5.9787226e+02   1.8875248e+02   3.3208710e+02   3.0365852e+02   2.7623742e+02   5.1908649e+02   3.0763226e+02   2.5914039e+02   4.9543935e+02   3.4002098e+02   1.5110323e+01   1.2512142e+01   4.7511355e+02   3.7320317e+02   4.2260645e+01   1.4791786e+02   2.8360871e+02   2.5225227e+02   2.8409516e+02   3.5663271e+02   2.2657226e+02   3.7884390e+02   2.9812194e+02   3.0621734e+02   2.7988194e+02   3.3429719e+02   3.4131097e+02   3.5119964e+02   2.4261613e+02   3.5368168e+02   2.4116097e+02   1.4213519e+02   2.7681452e+02   2.1516129e+02   2.8907871e+02   4.4013693e+02   2.7852839e+02   3.0673450e+02   1.9760774e+02   2.7669880e+02   1.7139903e+02   2.4134098e+02   2.1762323e+02   4.4718240e+02   4.5282548e+02   2.7975428e+02   1.8800258e+02   1.4766818e+02   1.9786968e+02   2.1747881e+02   4.1250387e+02   1.5199775e+02   3.7300613e+02   3.0527854e+02   1.5646903e+02   2.9734893e+02   2.5921194e+02   2.4050692e+02   2.9061742e+02  -1.7457458e+01   3.0899290e+02   1.7837702e+02   1.4850226e+02   1.1355659e+02
   1.4935742e+02   2.6094205e+02   1.8375452e+02   3.2580899e+02   2.9741419e+02   3.4070751e+02   4.7256129e+02   3.1877032e+01   3.4126065e+02   3.7726237e+02   3.5595000e+02   3.2853787e+02   2.6491871e+02   3.5215070e+02   2.8875839e+02   3.0440094e+02   4.6948710e+02   3.5716942e+02   3.5357387e+02   3.0391732e+02   5.5546129e+01   1.2671794e+01   3.2805097e+02   3.9614528e+02   3.3195355e+02   4.5625533e+02   1.8267871e+02   2.7115054e+02   2.5232516e+02   4.8311108e+02   3.4970226e+02   3.4233963e+02   4.0114935e+02   2.6832708e+02   2.8228742e+02   2.4585023e+02   2.2458258e+02   2.9251952e+02   3.0011097e+02   2.7160790e+02   3.4688000e+02   3.1802637e+02   7.0052903e+02   4.5903155e+02   3.1196065e+02   3.1391541e+02   3.8836484e+02   2.4657275e+02   2.5355645e+02   2.7745194e+02   2.3604839e+02   5.0649097e+02   7.5509935e+02   2.4534592e+02   1.9173032e+02   1.2129899e+02   2.5165000e+02   2.2572252e+02   1.8303387e+02   2.4477245e+02   1.4400548e+02   1.0517472e+02   1.7687452e+02   1.8462423e+02   1.9430710e+02   4.7620930e+02   1.5642677e+02   2.4253457e+02   1.8226645e+02   1.7115901e+02   3.2161290e+01   2.5491290e+01   1.8750742e+02   1.4047908e+02   1.8850935e+02   2.1396312e+02   3.9100419e+02   3.4819547e+02   2.5219226e+02   3.8955494e+02   3.2681290e+02   3.3062239e+02   2.2799452e+02   3.9842334e+02   3.4521129e+02   3.1196406e+02   2.3336806e+02   4.3040410e+02   3.3680258e+02   2.5295902e+02   2.7885484e+02   2.3929871e+02   1.0459774e+02   3.1226928e+02   3.0725903e+02   1.6638895e+02   3.5102129e+02   4.2952120e+02   2.2727935e+02   2.7155475e+02   3.5787581e+02   2.8328348e+02   6.9472387e+02   6.8260477e+01   2.3587355e+02   3.0690786e+02   2.4559452e+02   3.5995276e+02   1.9903774e+02   2.2601279e+02   2.9485548e+02   1.9713253e+02   1.5687097e+02   3.1184194e+02   2.8290323e+02   2.4686581e+02   2.7922355e+02   2.5473825e+02   1.1629742e+02   1.5925556e+02   1.9018774e+02   1.1881014e+02   2.1612968e+02   1.6507608e+02   2.0024839e+02   2.2530916e+02   1.8119774e+02   3.4039063e+02   1.7769065e+02   1.7529023e+02   2.0642323e+02   1.1278646e+02   4.9544839e+02   3.1598026e+02   2.0284903e+02   3.9983079e+02   7.0187968e+02   4.2522529e+01   2.5346581e+02   2.4691725e+02   3.2093645e+02   4.9838637e+02   3.3879097e+02   5.8270898e+02   2.8381839e+02   3.2027808e+02   1.5284645e+02   2.4641519e+02   2.6969194e+02   2.0633626e+02   2.5975419e+02   3.5607031e+02   3.3327548e+02   3.3897377e+02   1.9458903e+02   2.9609449e+02   3.8361000e+02   4.1898926e+02   2.6770871e+02   3.0897492e+02   1.6651290e+02   2.0497639e+02   2.1199387e+02   2.9768952e+02   1.9215968e+02   2.1845529e+02   1.4839419e+02   8.2378142e+01   2.3614968e+02   3.0087964e+02   4.0744032e+02   3.6787090e+02   2.5899355e+02   3.1540987e+02   2.6348290e+02   4.3029621e+02   2.6401968e+02   3.4211036e+02   2.8495032e+02   3.4663494e+02   1.9702290e+02   3.9668559e+02   2.3504839e+02   2.3862645e+02   4.4956129e+02   1.9177606e+02   7.1082677e+02   1.5919226e+00   1.9711742e+02   3.3453803e+02   3.3021613e+02   4.6914174e+02   2.9630645e+02   1.4197032e+02   5.1000548e+02   2.3498343e+02   8.0173742e+02   1.0161677e+00   2.5523290e+02   3.2250008e+02   1.6875516e+02   2.2517894e+02   3.4685226e+02   3.8291634e+02   3.7941935e+02   3.5765677e+02   4.1253323e+02   2.7253541e+02   2.5277710e+02   1.5745945e+02   2.0278484e+02   3.2703205e+02   6.9940677e+02   1.9255845e+01   1.5750581e+02   2.8446663e+02   6.3576645e+02  -7.0445187e+01   1.8286000e+02   2.0575701e+02   1.8217129e+02   1.5536501e+02   3.1726032e+02   3.1851305e+02   1.9241645e+02   2.4230539e+02   2.5779065e+02   3.2370062e+02   1.3235226e+02   2.7693537e+02   3.0408645e+02   2.4572631e+02   2.0195710e+02   3.3890117e+02   6.0498226e+02   2.7162368e+02   2.8952710e+02   3.5539332e+02   2.5200742e+02   5.5702489e+02   3.1152226e+02   3.1515919e+02   5.3587935e+02   4.1223578e+02   2.1670323e+01   4.5217342e+01   3.9144355e+02   3.5100677e+02   5.0820645e+01   1.9990306e+02   3.2493871e+02   2.8049587e+02   2.9543516e+02   3.1028551e+02   2.3879226e+02   3.6941630e+02   2.8212194e+02   3.8949734e+02   2.5738194e+02   3.1909719e+02   3.2853097e+02   2.8533204e+02   2.1594613e+02   2.4636528e+02   1.9138097e+02   1.3289759e+02   1.9414452e+02   3.1077489e+02   3.3818871e+02   2.9920813e+02   1.9640839e+02   4.4119410e+02   1.9549774e+02   3.6175760e+02   2.4195903e+02   3.2402618e+02   2.2140323e+02   4.5232000e+02   3.3215548e+02   2.6740788e+02   1.9434258e+02   1.4916098e+02   2.2931968e+02   2.8519281e+02   2.4216387e+02   2.4951495e+02   3.5856613e+02   2.7843374e+02   1.7057903e+02   3.0534013e+02   2.7799194e+02   1.5055452e+02   3.5816742e+02   1.3918542e+01   3.1199290e+02   1.4147702e+02   1.2461226e+02   1.2180779e+02
   2.2846742e+02   2.4306325e+02   1.6642452e+02   2.8486539e+02   3.3052419e+02   3.5583871e+02   3.0645129e+02   3.4945832e+01   3.9371065e+02   4.6784637e+02   3.7484000e+02   3.7335667e+02   2.3569871e+02   4.4204830e+02   3.3397839e+02   2.9044334e+02   4.9625710e+02   3.7136782e+02   3.1380387e+02   2.8054892e+02   4.8876129e+01   1.9765394e+01   3.6649097e+02   3.0007008e+02   2.9150355e+02   4.7382133e+02   2.0422871e+02   2.2786654e+02   2.4177516e+02   4.8973508e+02   3.7981226e+02   3.7515083e+02   1.7459935e+02   2.2801108e+02   2.7483742e+02   2.9122623e+02   2.2747258e+02   3.3895832e+02   3.9233097e+02   2.5623030e+02   3.4999000e+02   3.2988757e+02   5.7830903e+02   4.8025915e+02   2.4996065e+02   3.2787541e+02   3.4159484e+02   3.1431435e+02   2.9655645e+02   3.5234194e+02   2.3904839e+02   4.8869097e+02   6.7098935e+02   2.7385472e+02   1.8840032e+02   1.4245539e+02   3.1176000e+02   1.9858372e+02   1.6480387e+02   2.4390085e+02   1.4589548e+02   1.3546352e+02   1.8565452e+02   1.3370183e+02   8.2087097e+01   4.2918690e+02   1.9175677e+02   2.0270817e+02   1.4893645e+02   1.2237541e+02   3.4381290e+01  -3.0906310e+01   2.3784742e+02   1.0845188e+02   2.2161935e+02   1.9486432e+02   4.2556419e+02   3.4854067e+02   3.9708226e+02   3.2341374e+02   3.2425290e+02   2.9038719e+02   2.6421452e+02   4.6374574e+02   3.7621129e+02   3.4826406e+02   2.5148806e+02   4.3384450e+02   2.4525258e+02   3.9284302e+02   2.4629484e+02   2.7079351e+02   1.7581774e+02   2.9269168e+02   2.4981903e+02   1.1754415e+02   2.1635129e+02   4.2852480e+02   3.1038935e+02   2.5957595e+02   4.2531581e+02   2.9877828e+02   6.1083387e+02   2.9971677e+01   2.5665355e+02   2.2324546e+02   2.8381452e+02   2.9834516e+02   1.5259774e+02   2.8938799e+02   1.9185548e+02   2.9193253e+02   1.3732097e+02   3.2162594e+02   1.9567323e+02   2.6051421e+02   2.5544355e+02   2.7886065e+02   1.3262742e+02   1.6505916e+02   1.1263774e+02   2.2268414e+02   2.1367968e+02   1.9027208e+02   2.0568839e+02   1.9331396e+02   2.5541774e+02   2.3434303e+02   2.1447065e+02   2.4768783e+02   1.5687323e+02   2.2075046e+02   4.9899839e+02   2.7458626e+02   2.3750903e+02   2.8927799e+02   6.4743968e+02   3.1877729e+01   2.7924581e+02   2.6663485e+02   3.4037645e+02   4.9816117e+02   3.4301097e+02   3.9415138e+02   3.4425839e+02   2.5588288e+02   2.3140645e+02   2.8124039e+02   3.0925194e+02   2.3984146e+02   2.7120419e+02   2.2526431e+02   2.3727548e+02   2.8076377e+02   2.6025903e+02   3.2139089e+02   3.7172000e+02   3.9760046e+02   2.8470871e+02   2.6183492e+02   2.7518290e+02   2.7795279e+02   2.8510387e+02   2.7551072e+02   1.0293968e+02   2.5659289e+02   1.6705419e+02   1.0611534e+02   2.3981968e+02   2.9603604e+02   4.5099032e+02   3.4772690e+02   2.4355355e+02   3.1619507e+02   3.5559290e+02   3.6526741e+02   3.0346968e+02   3.2328436e+02   2.0628032e+02   3.5892854e+02   2.0736290e+02   3.3840839e+02   2.4538839e+02   2.1268925e+02   5.6600129e+02   1.4802086e+02   7.4848677e+02   2.7909123e+01   1.9222742e+02   2.7937923e+02   3.1621613e+02   4.3960174e+02   2.4975645e+02   1.3503432e+02   4.7278548e+02   1.9052103e+02   7.9729742e+02   1.3371368e+01   2.2490290e+02   3.7903648e+02   2.3897516e+02   2.9611134e+02   2.7841226e+02   4.0361154e+02   3.0052935e+02   3.8029797e+02   3.3665323e+02   2.9749581e+02   1.7832710e+02   2.5375545e+02   2.0456484e+02   3.7277965e+02   7.1973677e+02   3.0179445e+01   1.6650581e+02   2.1341663e+02   5.3665645e+02  -6.5406387e+01   2.0108000e+02   1.6885941e+02   2.6117129e+02   1.5804501e+02   2.8315032e+02   3.6346185e+02   2.6241645e+02   2.5137539e+02   2.1301065e+02   2.0239302e+02   8.5682258e+01   2.2366897e+02   2.7653645e+02   3.0904031e+02   2.7450710e+02   2.8598717e+02   7.5154226e+02   3.1000888e+02   3.2975710e+02   2.8617492e+02   5.6956742e+02   2.5384009e+02   2.2130226e+02   2.9526679e+02   5.6943935e+02   2.7621098e+02   3.5220323e+01   8.1333419e+00   4.1000355e+02   2.7841197e+02   4.1150645e+01   1.6245666e+02   2.9793871e+02   2.2576587e+02   2.4565516e+02   3.0926791e+02   2.4212226e+02   4.9425990e+02   3.0612194e+02   4.3002734e+02   2.8763194e+02   3.2167719e+02   3.2542097e+02   3.3680084e+02   2.0905613e+02   2.8424648e+02   2.6783097e+02   1.6033159e+02   2.9581452e+02   3.6575129e+02   3.3307871e+02   3.7695693e+02   2.3552839e+02   3.7006450e+02   1.8727774e+02   3.0319520e+02   2.5484903e+02   2.7732498e+02   1.6207323e+02   4.0506640e+02   3.0982548e+02   1.9941428e+02   2.4167258e+02   1.6404458e+02   2.2553968e+02   1.6715521e+02   3.3394387e+02   1.7061255e+02   3.8234613e+02   3.2731134e+02   1.6679903e+02   1.5952253e+02   2.9377194e+02   1.9740212e+02   3.7249742e+02   7.4882142e+01   1.8388290e+02   1.2294582e+02   1.2973226e+02   1.4383819e+02
   1.8702742e+02   2.2503845e+02   1.6586452e+02   3.8746019e+02   2.9074419e+02   4.7479111e+02   3.3145129e+02   4.5605832e+01   2.5815065e+02   3.8691117e+02   3.9528000e+02   4.2861147e+02   2.0225871e+02   5.0505350e+02   2.9497839e+02   3.0267334e+02   4.3137710e+02   3.2099822e+02   2.7291387e+02   2.4770012e+02   4.2876129e+01   1.3465394e+01   3.3272097e+02   4.1389168e+02   3.0083355e+02   4.4718493e+02   2.3422871e+02   2.4202654e+02   3.1599516e+02   4.5279748e+02   3.7248226e+02   4.2684723e+02   2.7403935e+02   3.2027588e+02   2.7128742e+02   3.3017023e+02   1.8658258e+02   3.5755952e+02   4.1633097e+02   1.9997030e+02   3.3277000e+02   2.9393517e+02   4.9341903e+02   4.9527035e+02   2.2396065e+02   3.1451541e+02   2.1148484e+02   3.3861315e+02   2.3755645e+02   3.5784194e+02   2.5671839e+02   3.5927737e+02   4.8321935e+02   3.4953632e+02   2.0762032e+02   1.3024779e+02   3.2199000e+02   2.1609532e+02   1.4825387e+02   1.9555485e+02   1.5578548e+02   1.5956232e+02   1.3620452e+02   1.4765783e+02   6.4307097e+01   3.9771930e+02   1.6864677e+02   2.2644697e+02   2.4982645e+02   1.9442421e+02   2.0271290e+01  -2.1227510e+01   3.1028742e+02   1.4242668e+02   1.9173935e+02   2.8558472e+02   3.6522419e+02   3.3081787e+02   3.1619226e+02   4.6177494e+02   3.9203290e+02   3.1674479e+02   3.0277452e+02   3.0910094e+02   3.8721129e+02   2.8783406e+02   1.4048806e+02   4.9817450e+02   2.9914258e+02   1.9520182e+02   3.5096484e+02   2.4763991e+02   2.0959774e+02   2.3720928e+02   3.7681903e+02   1.2404415e+02   3.1146129e+02   3.7379600e+02   2.0338935e+02   3.7724595e+02   2.9631581e+02   3.7764828e+02   5.4127387e+02   3.0196477e+01   3.3042355e+02   2.6200386e+02   1.8526452e+02   1.9777916e+02   1.5281774e+02   2.7426039e+02   2.2896548e+02   2.5829373e+02   1.8610097e+02   2.2883354e+02   1.7390323e+02   2.2992581e+02   2.4567355e+02   3.2731225e+02   1.7307742e+02   2.2260316e+02   1.4152774e+02   2.0559294e+02   1.5990968e+02   1.6890368e+02   1.7735839e+02   2.1347036e+02   2.6941774e+02   2.3011303e+02   2.2947065e+02   2.4625783e+02   1.5953323e+02   2.6631766e+02   4.8277839e+02   3.4233386e+02   3.6150903e+02   5.1346799e+02   5.8443968e+02   9.7807729e+01   2.8002581e+02   2.4501245e+02   3.1870645e+02   4.9145477e+02   2.3379097e+02   3.9899898e+02   3.6536839e+02   3.3419408e+02   2.5884645e+02   2.6171519e+02   3.5813194e+02   4.2960106e+02   2.0764419e+02   2.2845911e+02   2.9416548e+02   2.8254257e+02   2.5125903e+02   3.4434089e+02   3.1472000e+02   2.7516046e+02   3.4759871e+02   3.5669372e+02   2.8818290e+02   2.5180279e+02   3.0743387e+02   2.4083432e+02   1.4393968e+02   2.9975289e+02   2.2505419e+02   1.2880534e+02   2.0447968e+02   2.3886324e+02   4.0933032e+02   3.2294970e+02   3.3510355e+02   3.0754107e+02   3.4826290e+02   3.4518381e+02   4.3846968e+02   3.2893436e+02   2.3461032e+02   4.2144214e+02   2.6602290e+02   3.3360559e+02   2.6638839e+02   1.8355925e+02   3.5911129e+02   1.9801206e+02   6.1726677e+02  -2.0703277e+01   2.4200742e+02   2.4927683e+02   2.4410613e+02   4.3170054e+02   2.8308645e+02   1.2791792e+02   4.7256548e+02   2.6642863e+02   8.7573742e+02   2.8096168e+01   2.6323290e+02   3.4708008e+02   2.8397516e+02   2.9429134e+02   2.6463226e+02   3.6249394e+02   3.1285935e+02   4.0487157e+02   3.5887323e+02   2.3337821e+02   2.1321710e+02   2.2540425e+02   2.2389484e+02   3.9523325e+02   7.9340677e+02   4.2858452e+00   1.8795581e+02   1.6226063e+02   5.1121645e+02  -4.3931187e+01   2.4552000e+02   1.2197421e+02   2.2717129e+02   2.0732501e+02   2.0659032e+02   3.0003665e+02   2.2408645e+02   2.1233179e+02   2.9423065e+02   2.7045542e+02   1.2402226e+02   1.4749177e+02   1.7786645e+02   1.6726391e+02   2.8806710e+02   3.5535237e+02   8.1387226e+02   2.7225248e+02   2.6563710e+02   3.6253452e+02   7.1589742e+02  -2.4866310e+01   2.6308226e+02   3.8259439e+02   4.0587935e+02   5.2041578e+02   1.8670323e+01   9.6773419e+00   4.6144355e+02   4.2929677e+02   6.4260645e+01   1.4715786e+02   3.1060871e+02   3.6509227e+02   3.1054516e+02   3.6440671e+02   2.5490226e+02   2.7990750e+02   2.6479194e+02   2.7366374e+02   2.0950194e+02   2.8042759e+02   3.5642097e+02   2.1210084e+02   2.7439613e+02   2.9768928e+02   2.9572097e+02   2.1188039e+02   2.2325452e+02   4.0644609e+02   2.4551871e+02   4.3229173e+02   2.5552839e+02   3.1157450e+02   1.6571774e+02   2.1747000e+02   2.5417903e+02   2.2771858e+02   2.0274323e+02   4.7825280e+02   2.5871548e+02   1.8228308e+02   1.8934258e+02   1.6689098e+02   2.5375968e+02   2.0334761e+02   3.0394387e+02   1.1201255e+02   3.8067613e+02   3.5599494e+02   1.6502903e+02   1.5644413e+02   3.1621194e+02   2.5627692e+02   4.3305742e+02   5.8037342e+01   1.8310290e+02   1.0578822e+02   1.2428226e+02   1.2460419e+02
   1.6991742e+02   1.9796725e+02   1.8042452e+02   2.7218539e+02   3.3930419e+02   4.2479631e+02   4.2089129e+02   2.9230632e+01   3.2004065e+02   4.0062997e+02   3.1117000e+02   4.4423027e+02   2.4847871e+02   4.4824590e+02   3.3675839e+02   2.7322094e+02   3.4281710e+02   2.8364302e+02   2.6368387e+02   3.1221852e+02   5.4436129e+01   3.9210594e+01   2.6649097e+02   3.9474008e+02   3.5350355e+02   4.3097133e+02   2.5578871e+02   3.3819174e+02   3.4821516e+02   3.9943988e+02   3.2992226e+02   4.6292203e+02   3.0259935e+02   3.5788108e+02   2.5728742e+02   2.9007023e+02   2.0436258e+02   3.4280712e+02   3.1977097e+02   3.0158510e+02   2.4499000e+02   3.5628757e+02   5.8130903e+02   4.7801915e+02   3.0185065e+02   3.1616421e+02   2.2225484e+02   3.4186155e+02   2.1966645e+02   3.3671314e+02   2.2382839e+02   3.2001857e+02   4.3843935e+02   3.6233872e+02   1.8551032e+02   1.2134659e+02   2.5043000e+02   1.6782012e+02   1.2736387e+02   2.2289605e+02   1.2900548e+02   8.6814723e+01   1.5243452e+02   1.5646943e+02   1.0019710e+02   4.1028810e+02   2.0475677e+02   2.4499817e+02   2.9915645e+02   2.4491781e+02   3.4271290e+01  -1.0787510e+01   2.1395742e+02   1.9302308e+02   2.0384935e+02   2.3661592e+02   2.8300419e+02   2.2128547e+02   4.7019226e+02   2.1534494e+02   3.3992290e+02   2.7180359e+02   2.2721452e+02   2.9837574e+02   3.2955129e+02   2.7788686e+02   2.3859806e+02   5.1643570e+02   2.1691258e+02   2.4889022e+02   2.6829484e+02   3.3725351e+02   1.9281774e+02   2.3299168e+02   3.8681903e+02   1.2302415e+02   3.7813129e+02   3.4446240e+02   3.4882935e+02   3.2139075e+02   2.7020581e+02   3.7740708e+02   5.9105387e+02   7.0994077e+01   3.3187355e+02   3.5222786e+02   2.2637452e+02   1.6816036e+02   2.4081774e+02   2.1322039e+02   1.9007548e+02   2.8940493e+02   1.8754097e+02   2.2560834e+02   1.8879323e+02   2.5095461e+02   2.6711355e+02   2.8459705e+02   1.5529742e+02   1.9291556e+02   1.4629774e+02   1.8788134e+02   1.6579968e+02   1.6665248e+02   2.0324839e+02   1.9395916e+02   2.4130774e+02   2.3569183e+02   2.0392065e+02   2.9597183e+02   1.3120323e+02   2.2213406e+02   4.9177839e+02   2.5405386e+02   3.2073903e+02   5.2150959e+02   6.8898968e+02   7.8443729e+01   2.9402581e+02   2.5778245e+02   3.4804645e+02   3.9021757e+02   3.5001097e+02   3.1292138e+02   2.8547839e+02   3.4547528e+02   1.8884645e+02   3.2609519e+02   3.2136194e+02   3.3098266e+02   3.0653419e+02   2.2454791e+02   3.3327548e+02   3.4252377e+02   2.5469903e+02   3.0561569e+02   2.8717000e+02   3.9258446e+02   3.7814871e+02   3.1458972e+02   2.4696290e+02   2.8321039e+02   2.6765387e+02   2.1379672e+02   2.0004968e+02   2.1338409e+02   1.5061419e+02   1.2798054e+02   1.9703968e+02   2.5189844e+02   3.5310032e+02   3.0544810e+02   2.7721355e+02   4.0717227e+02   3.9737290e+02   3.2236501e+02   5.0768968e+02   4.0117676e+02   2.5072032e+02   3.7459334e+02   2.3802290e+02   2.8029559e+02   3.1293839e+02   2.0761525e+02   3.9756129e+02   2.7293606e+02   5.4448677e+02   1.5679123e+01   1.9522742e+02   2.8779923e+02   2.7443613e+02   3.7794414e+02   3.3363645e+02   1.1065392e+02   4.0456548e+02   2.4786863e+02   8.5906742e+02  -2.1570232e+01   3.0956290e+02   3.5126368e+02   1.9664516e+02   3.1283774e+02   3.1952226e+02   3.4110274e+02   2.7418935e+02   3.6207517e+02   3.6631323e+02   2.7334301e+02   3.5232710e+02   3.0405545e+02   1.9267484e+02   3.0462085e+02   7.7095677e+02   1.1191845e+01   1.7273581e+02   2.1258823e+02   5.3976645e+02  -4.6875187e+01   2.0886000e+02   1.7679701e+02   7.6171290e+01   8.9625006e+01   2.7204032e+02   2.9691065e+02   2.3108645e+02   3.3332179e+02   2.9001065e+02   2.6823302e+02   1.1913226e+02   1.8432297e+02   2.7764645e+02   2.6162151e+02   2.7895710e+02   3.7585117e+02   7.0887226e+02   2.9965248e+02   2.7663710e+02   2.9253452e+02   6.7156742e+02   2.0680090e+01   2.7219226e+02   3.6008559e+02   5.4998935e+02   2.7610698e+02   5.8550323e+01   1.0706942e+01   4.1056355e+02   3.7624717e+02   6.2930645e+01   1.2160426e+02   3.6605871e+02   3.2754627e+02   1.9809516e+02   4.8007271e+02   2.5123226e+02   2.7598110e+02   1.8379194e+02   5.0923742e+01   2.2375194e+02   2.9628759e+02   3.1053097e+02   3.0511204e+02   2.2961613e+02   3.5972168e+02   2.6860097e+02   1.6848999e+02   2.7314452e+02   5.0078489e+02   3.1818871e+02   3.8547813e+02   2.4163839e+02   3.1835570e+02   1.8282774e+02   2.5688120e+02   1.5128903e+02   2.5849978e+02   1.9729323e+02   4.4268880e+02   2.5993548e+02   2.3107548e+02   1.9734258e+02   1.3959098e+02   2.5375968e+02   2.2867761e+02   2.2916387e+02   1.9844495e+02   4.0623613e+02   4.6229014e+02   1.7968903e+02   1.7194133e+02   3.3221194e+02   2.2277692e+02   4.4038742e+02   4.4450942e+01   2.1666290e+02   1.4699342e+02   1.0428226e+02   1.1532419e+02
   1.5913742e+02   2.5426965e+02   2.4119452e+02   2.4010379e+02   2.8086419e+02   3.8669151e+02   4.6489129e+02   5.2270632e+01   3.6748065e+02   3.9371477e+02   3.5306000e+02   3.8654907e+02   2.8536871e+02   3.7162470e+02   3.4175839e+02   2.2082094e+02   4.3603710e+02   3.6095542e+02   2.9824387e+02   2.9712372e+02   3.2216129e+01   3.4538194e+01   3.0872097e+02   3.7814168e+02   3.6106355e+02   4.5325653e+02   2.4989871e+02   3.0266294e+02   3.8044516e+02   4.8264148e+02   3.9859226e+02   4.0297843e+02   3.8314935e+02   2.9388708e+02   2.9172742e+02   2.6609503e+02   2.2269258e+02   3.2856072e+02   3.3977097e+02   2.1432510e+02   3.0366000e+02   4.8681397e+02   7.2652903e+02   4.1395155e+02   3.1608065e+02   3.3536581e+02   3.1870484e+02   2.2925555e+02   2.0543645e+02   3.3952154e+02   3.3693839e+02   3.1696977e+02   5.4443935e+02   2.0063872e+02   1.7140032e+02   1.0058539e+02   1.8310000e+02   2.9820652e+02   1.4658387e+02   1.8579845e+02   1.4267548e+02   1.1061112e+02   1.5898452e+02   1.8283543e+02   4.2867097e+01   5.2176450e+02   2.4975677e+02   2.4873817e+02   2.6526645e+02   1.9884901e+02   1.3831290e+01   8.1776903e+00   3.0572742e+02   2.2846148e+02   2.1761935e+02   2.7451432e+02   3.8200419e+02   2.5458547e+02   2.3975226e+02   3.4344014e+02   3.4281290e+02   2.9079239e+02   2.1477452e+02   2.2948094e+02   2.3810129e+02   2.6476286e+02   1.5270806e+02   5.0485690e+02   2.3014258e+02   3.5416182e+02   3.5229484e+02   2.8064351e+02   2.2303774e+02   2.5679408e+02   4.3525903e+02   1.3281895e+02   2.1357129e+02   4.7118720e+02   2.7793935e+02   3.3095195e+02   3.5342581e+02   3.6963948e+02   5.3249387e+02   1.0367888e+02   2.8309355e+02   3.1446026e+02   2.3070452e+02   2.7370396e+02   2.1425774e+02   1.7645519e+02   2.1218548e+02   2.9808613e+02   1.2054097e+02   2.1307834e+02   2.1079323e+02   2.6052461e+02   3.1689355e+02   2.8983465e+02   1.8662742e+02   2.7429916e+02   1.8752774e+02   1.4180294e+02   1.5156968e+02   1.6146088e+02   2.0946839e+02   1.7401156e+02   1.7997774e+02   2.0515823e+02   1.9336065e+02   2.7481663e+02   1.5287323e+02   2.3840046e+02   4.7210839e+02   3.2707746e+02   3.2084903e+02   5.0350079e+02   6.5921968e+02   6.7595329e+01   2.5724581e+02   2.5539485e+02   2.6881645e+02   4.7177597e+02   3.6579097e+02   4.1121898e+02   2.2214839e+02   3.4499168e+02   3.2629645e+02   3.1698919e+02   3.3002194e+02   2.5495986e+02   3.7653419e+02   2.9306791e+02   4.1971548e+02   3.9171857e+02   2.1958903e+02   2.9309449e+02   4.2306000e+02   3.4871326e+02   3.5726871e+02   3.0215012e+02   1.9529290e+02   2.2734399e+02   1.8099387e+02   2.3550952e+02   2.2993968e+02   3.3654289e+02   1.6727419e+02   1.2620774e+02   1.8558968e+02   1.9459444e+02   3.8366032e+02   2.9822330e+02   2.9966355e+02   3.3215627e+02   4.4315290e+02   3.7704261e+02   3.8746968e+02   4.7790436e+02   2.7128032e+02   4.1450854e+02   2.4258290e+02   2.7359079e+02   2.3860839e+02   1.5923165e+02   4.3167129e+02   2.9776726e+02   6.9182677e+02  -1.0668077e+01   2.8178742e+02   3.0587443e+02   3.0532613e+02   2.8536294e+02   3.7352645e+02   1.6379272e+02   3.9311548e+02   1.6445463e+02   7.7873742e+02   1.0761677e+00   1.9445290e+02   2.8724248e+02   2.0308516e+02   2.8487254e+02   2.9863226e+02   3.4032394e+02   2.7018935e+02   2.7506517e+02   3.4420323e+02   3.7055181e+02   3.9266710e+02   2.4260825e+02   2.3034484e+02   4.1538725e+02   7.6562677e+02  -1.7931755e+01   2.1728581e+02   2.5657423e+02   6.6432645e+02  -1.1289987e+01   2.3519000e+02   2.3002061e+02   2.4831290e+01   3.7732206e+01   2.7048032e+02   3.4436545e+02   2.7085645e+02   3.4526019e+02   2.7801065e+02   2.7453302e+02   8.6132258e+01   2.5852297e+02   2.5986645e+02   3.5070391e+02   2.8328710e+02   3.6717477e+02   5.4654226e+02   3.3385888e+02   2.7363710e+02   2.7733452e+02   6.6000742e+02  -4.3951097e+00   3.9074226e+02   2.9282159e+02   3.8865935e+02   4.5945338e+02   1.9110323e+01   9.9721419e+00   3.6244355e+02   4.8832677e+02   6.0930645e+01   1.8187426e+02   3.1493871e+02   3.3785587e+02   3.2254516e+02   3.5900671e+02   2.0690226e+02   1.4596750e+02   2.6757194e+02   3.5889134e+02   2.1175194e+02   2.6661759e+02   3.4553097e+02   3.0353204e+02   3.4205613e+02   2.6272648e+02   2.2560097e+02   1.7315999e+02   3.3270452e+02   3.9413009e+02   2.9007871e+02   2.8005693e+02   2.0985839e+02   2.6378810e+02   1.8660774e+02   2.9468880e+02   1.5750903e+02   2.5856218e+02   2.1396323e+02   4.6035520e+02   3.0537548e+02   3.6555028e+02   2.1856258e+02   1.2855338e+02   1.7542968e+02   1.7638401e+02   1.9438387e+02   1.5244735e+02   4.2434613e+02   3.8595134e+02   1.8390903e+02   1.8571373e+02   3.0543194e+02   2.0635932e+02   4.3438742e+02   1.0260942e+01   2.0799290e+02   1.9579702e+02   1.2273226e+02   1.5017819e+02
   1.6435742e+02   2.4752205e+02   2.0508452e+02   2.3721259e+02   2.6719419e+02   3.7945511e+02   3.7545129e+02   4.5085832e+01   3.0004065e+02   3.6588997e+02   3.2628000e+02   3.8635147e+02   3.2480871e+02   4.4802950e+02   2.8175839e+02   2.6173094e+02   3.8248710e+02   3.5546942e+02   2.5235387e+02   3.1457492e+02   3.8986129e+01  -6.4434065e+00   3.0605097e+02   3.4090528e+02   3.7328355e+02   4.9883893e+02   2.0089871e+02   2.7547294e+02   3.6821516e+02   4.3017988e+02   3.6348226e+02   4.1423723e+02   3.0314935e+02   3.7005708e+02   2.7416742e+02   2.6449983e+02   2.8724258e+02   2.4695672e+02   3.6377097e+02   2.2128510e+02   3.3422000e+02   3.9003917e+02   6.0563903e+02   4.3851275e+02   2.5785065e+02   3.3435421e+02   2.8536484e+02   3.9081275e+02   2.8266645e+02   2.3490314e+02   3.2471839e+02   2.8050737e+02   4.2932935e+02   2.8473752e+02   1.5862032e+02   1.4127779e+02   2.2954000e+02   3.1904132e+02   1.4780387e+02   2.2804085e+02   1.2155548e+02   1.1230072e+02   1.4987452e+02   1.3523423e+02   1.9342710e+02   5.0482970e+02   2.5653677e+02   2.2507577e+02   2.1193645e+02   1.5522541e+02   3.8161290e+01   2.8011290e+01   2.3728742e+02   1.5226668e+02   1.8917935e+02   3.2190952e+02   2.8867419e+02   3.3994187e+02   2.5142226e+02   2.6784654e+02   3.3814290e+02   2.9282599e+02   2.6566452e+02   3.5118974e+02   2.6855129e+02   1.8765686e+02   2.1292806e+02   4.4081930e+02   2.5214258e+02   4.4584182e+02   3.1285484e+02   2.7146871e+02   1.5026774e+02   1.9950568e+02   4.1547903e+02   7.8841355e+01   2.1557129e+02   5.3602720e+02   2.4493935e+02   3.4136195e+02   3.0165581e+02   3.9789108e+02   6.4705387e+02   4.8184077e+01   2.5053355e+02   3.7328506e+02   2.3437452e+02   3.1652036e+02   2.4481774e+02   2.1257039e+02   2.6518548e+02   1.7184613e+02   7.5760968e+01   1.8110074e+02   2.4823323e+02   2.7163941e+02   2.6933355e+02   2.1441945e+02   2.0396742e+02   2.1135196e+02   1.3329774e+02   1.9669134e+02   1.8634968e+02   1.8189848e+02   2.1268839e+02   1.5253396e+02   2.0364774e+02   2.7915463e+02   2.0703065e+02   2.8161303e+02   1.3876323e+02   2.2308926e+02   5.7621839e+02   3.8385866e+02   2.5484903e+02   4.3678079e+02   6.7721968e+02   3.9605329e+01   3.2468581e+02   2.8655965e+02   2.7504645e+02   3.8527757e+02   3.4412097e+02   4.9261258e+02   2.6636839e+02   2.5511408e+02   3.3084645e+02   2.1762519e+02   2.3880194e+02   3.1658746e+02   2.9209419e+02   3.0415311e+02   4.0783548e+02   3.0555897e+02   2.4080903e+02   3.8750689e+02   3.6772000e+02   4.0859046e+02   3.5537871e+02   3.5763132e+02   2.6785290e+02   2.6408919e+02   2.1265387e+02   2.0919672e+02   1.9593968e+02   3.0148289e+02   1.4572419e+02   1.4093174e+02   1.9303968e+02   2.4577844e+02   3.6444032e+02   2.6831090e+02   2.5210355e+02   3.1507107e+02   4.2981290e+02   4.2743981e+02   4.1079968e+02   5.0825796e+02   2.8383032e+02   3.5450454e+02   2.2369290e+02   3.4477199e+02   2.9371839e+02   2.2637285e+02   4.5634129e+02   2.9490366e+02   7.3026677e+02  -1.0523277e+01   3.1733742e+02   3.8403043e+02   2.3621613e+02   2.9389174e+02   3.7930645e+02   1.6489032e+02   3.9756548e+02   1.6264863e+02   7.5462742e+02   5.4554968e+01   3.0990290e+02   3.5434648e+02   2.6431516e+02   3.2397414e+02   2.5007226e+02   3.7820874e+02   2.5530935e+02   2.9091557e+02   3.3998323e+02   3.5255941e+02   3.9799710e+02   2.0851185e+02   2.5712484e+02   4.4568485e+02   6.0740677e+02   3.2758452e+00   1.8828581e+02   2.2656423e+02   6.6276645e+02  -7.5275187e+01   2.5774000e+02   2.1321661e+02   7.8721290e+01   5.5421006e+01   2.7559032e+02   4.9606665e+02   2.1185645e+02   3.4664019e+02   3.3501065e+02   2.9352302e+02   1.8457226e+02   2.4719777e+02   2.6297645e+02   4.2812511e+02   2.5406710e+02   2.8940237e+02   5.4209226e+02   1.9643488e+02   2.9963710e+02   3.1781452e+02   7.0745742e+02   6.9889032e-01   4.1419226e+02   3.0094559e+02   4.5054935e+02   4.1806218e+02   4.8890323e+01   1.9149742e+01   3.7200355e+02   4.6022197e+02   4.6930645e+01   1.7832426e+02   2.8182871e+02   3.4372467e+02   2.8532516e+02   3.7475431e+02   2.8001226e+02   2.6100870e+02   2.1424194e+02   3.6426774e+02   2.9588194e+02   3.5626719e+02   4.0520097e+02   2.5230844e+02   2.0305613e+02   2.5717648e+02   2.3049097e+02   2.1464879e+02   3.1214452e+02   4.1322489e+02   3.1851871e+02   2.9967173e+02   2.3129839e+02   3.7485290e+02   1.7782774e+02   2.1850120e+02   1.6339903e+02   2.4953098e+02   1.9629323e+02   4.2665880e+02   3.0271548e+02   4.3531308e+02   1.7334258e+02   1.5029098e+02   1.9942968e+02   1.8158401e+02   2.1738387e+02   2.2393735e+02   2.7323613e+02   3.2593014e+02   2.2246903e+02   2.3051893e+02   3.1543194e+02   2.0155932e+02   3.4538742e+02   1.5830942e+01   1.7143290e+02   2.2749182e+02   1.1439226e+02   1.0528539e+02
   1.6091742e+02   2.0612725e+02   2.1930452e+02   2.6163499e+02   3.2030419e+02   3.7365631e+02   4.6756129e+02   5.4947032e+01   2.8326065e+02   3.6079237e+02   3.5695000e+02   3.6156787e+02   2.7325871e+02   3.6015350e+02   3.3686839e+02   3.4310214e+02   4.2692710e+02   2.9035422e+02   2.9946387e+02   2.8991612e+02   3.3326129e+01   6.2293935e+00   2.9516097e+02   3.5433648e+02   4.0783355e+02   3.7129493e+02   2.0256871e+02   2.7944934e+02   3.1432516e+02   4.0493108e+02   2.9570226e+02   4.6776963e+02   2.9192935e+02   3.6629468e+02   2.7350742e+02   2.1522263e+02   3.1902258e+02   2.1963432e+02   3.5911097e+02   2.8254790e+02   2.8655000e+02   4.0274277e+02   6.2496903e+02   5.2907635e+02   2.3952065e+02   2.8382061e+02   2.8459484e+02   3.4576435e+02   2.5721645e+02   2.1315914e+02   1.9471839e+02   4.5757737e+02   4.2854935e+02   3.5957992e+02   1.0195032e+02   1.5892139e+02   2.3310000e+02   2.7131652e+02   1.8625387e+02   1.4307485e+02   1.7189548e+02   1.4694352e+02   1.3187452e+02   1.4600423e+02   2.3486710e+02   4.1607450e+02   2.4231677e+02   2.0033337e+02   2.6282645e+02   1.9415421e+02   1.6831290e+01  -7.9523097e+00   2.6861742e+02   1.5021028e+02   2.5295935e+02   1.8646712e+02   2.6911419e+02   4.4383667e+02   3.0631226e+02   3.5389534e+02   3.6181290e+02   3.8016239e+02   1.4344452e+02   4.2118734e+02   2.7344129e+02   2.0915566e+02   2.5781806e+02   4.7822810e+02   2.7547258e+02   4.1586542e+02   2.4163484e+02   2.7927631e+02   1.6881774e+02   2.3969168e+02   3.7759903e+02   1.9221175e+02   2.5168129e+02   4.2902840e+02   2.7693935e+02   2.5569195e+02   3.1254581e+02   3.8301988e+02   6.3749387e+02   2.3168877e+01   2.6709355e+02   3.4119026e+02   2.6281452e+02   3.8735516e+02   2.2103774e+02   2.4169279e+02   2.7374548e+02   1.5382133e+02   8.5980968e+01   2.7039314e+02   2.5356323e+02   2.9877301e+02   2.9656355e+02   2.4324105e+02   1.9840742e+02   1.0112676e+02   1.6263774e+02   2.2901414e+02   1.6745968e+02   1.6973968e+02   2.6257839e+02   1.2965276e+02   1.9564774e+02   2.6812463e+02   1.6403065e+02   2.0294303e+02   1.4265323e+02   2.4643806e+02   6.0977839e+02   3.9061386e+02   2.4017903e+02   3.4429439e+02   6.2787968e+02   7.5772529e+01   2.4424581e+02   2.4499485e+02   2.9270645e+02   4.3420477e+02   3.8890097e+02   5.4525018e+02   1.9025839e+02   3.6831288e+02   2.3240645e+02   2.8083039e+02   2.7902194e+02   2.5558986e+02   2.7009419e+02   3.0924311e+02   3.1438548e+02   3.5414497e+02   2.0436903e+02   3.7264209e+02   4.0817000e+02   4.3768446e+02   4.0914871e+02   3.2421972e+02   2.0907290e+02   2.5135159e+02   2.4732387e+02   2.9975312e+02   1.7437968e+02   3.2465769e+02   1.8027419e+02   7.9947742e+01   2.1747968e+02   2.3293324e+02   3.7655032e+02   3.2990210e+02   2.6399355e+02   3.4833987e+02   4.1304290e+02   3.7145141e+02   3.8890968e+02   4.1200916e+02   3.3139032e+02   3.7047974e+02   2.0880290e+02   3.0140319e+02   2.7016839e+02   2.1725685e+02   1.9922129e+02   1.1725326e+02   6.3904677e+02  -1.2445677e+01   2.2844742e+02   3.2703163e+02   2.5021613e+02   4.6443174e+02   3.7119645e+02   1.6186912e+02   3.0256548e+02   2.5169863e+02   8.3262742e+02   3.1424968e+01   2.7456290e+02   4.2772368e+02   2.0331516e+02   3.0285414e+02   3.6463226e+02   3.7238394e+02   4.4830935e+02   1.8158557e+02   3.6398323e+02   4.2652941e+02   3.8766710e+02   1.7877825e+02   2.0034484e+02   4.2367725e+02   5.9751677e+02   3.9287045e+01   2.0450581e+02   2.2982663e+02   6.2376645e+02  -7.1375187e+01   2.3941000e+02   2.0868301e+02   3.0941290e+01   5.7463406e+01   2.8659032e+02   3.4685665e+02   2.3974645e+02   3.5396899e+02   3.0734065e+02   2.5484662e+02   1.3424226e+02   3.5744417e+02   2.6519645e+02   3.4594751e+02   1.9739710e+02   2.7004597e+02   4.5698226e+02   2.9324368e+02   2.7630710e+02   2.4656092e+02   7.9700742e+02   2.0754890e+01   3.0219226e+02   3.1590559e+02   4.9687935e+02   4.0101578e+02   2.6440323e+01   6.0557419e+00   3.3200355e+02   5.0965197e+02   7.7710645e+01   1.5675186e+02   2.8627871e+02   3.2836867e+02   2.9032516e+02   3.4435431e+02   2.7290226e+02   3.2402750e+02   2.2379194e+02   2.9228374e+02   2.7463194e+02   4.0946719e+02   3.6809097e+02   2.4838724e+02   2.1783613e+02   2.9221408e+02   2.7672097e+02   1.9595039e+02   2.8203452e+02   4.2029369e+02   3.5962871e+02   3.2949293e+02   2.3007839e+02   2.9573050e+02   1.8049774e+02   2.6095760e+02   1.9128903e+02   2.2185978e+02   2.3329323e+02   4.9636880e+02   3.0649548e+02   4.2568068e+02   1.4656258e+02   1.6687338e+02   2.1253968e+02   2.0964521e+02   2.8527387e+02   2.6250615e+02   3.2145613e+02   3.4984254e+02   2.0190903e+02   2.4605373e+02   2.9799194e+02   2.2951452e+02   3.2605742e+02   4.4707342e+01   1.7499290e+02   2.3343702e+02   1.5106226e+02   1.3324179e+02
   1.2635742e+02   2.0945205e+02   1.5064452e+02   2.9956779e+02   2.9719419e+02   3.4805511e+02   4.4878129e+02   4.4889432e+01   2.7326065e+02   4.5570237e+02   3.4084000e+02   3.7274667e+02   2.3791871e+02   3.7142070e+02   2.4697839e+02   2.9596334e+02   4.4492710e+02   2.8769422e+02   3.1968387e+02   3.4618852e+02   4.9326129e+01   2.5279394e+01   3.1916097e+02   3.4697648e+02   3.5072355e+02   4.2386373e+02   2.2667871e+02   3.1607054e+02   3.2655516e+02   4.2406268e+02   3.6059226e+02   3.2001843e+02   3.8437935e+02   3.6300868e+02   2.7172742e+02   2.6791503e+02   2.1624258e+02   3.5340672e+02   3.0900097e+02   2.6155670e+02   2.8488000e+02   4.2354637e+02   5.8641903e+02   4.4083035e+02   2.4108065e+02   3.1169581e+02   3.7259484e+02   1.7317435e+02   2.9255645e+02   2.6933194e+02   2.4038839e+02   5.0936377e+02   4.3976935e+02   3.2523232e+02   1.1851032e+02   1.2626659e+02   1.5487000e+02   3.0979492e+02   2.1947387e+02   1.5541725e+02   1.5167548e+02   1.7234112e+02   1.2143452e+02   1.6017943e+02   2.6253710e+02   4.7586090e+02   1.9131677e+02   2.3418337e+02   1.9115645e+02   1.4122781e+02   1.6161290e+01   2.3441290e+01   1.7961742e+02   1.2288028e+02   2.2039935e+02   2.1907192e+02   4.2111419e+02   3.1434667e+02   3.4842226e+02   3.9530654e+02   4.3347290e+02   3.4508959e+02   1.8310452e+02   3.7056454e+02   3.6566129e+02   2.1143806e+02   1.8192806e+02   5.2718930e+02   2.6369258e+02   4.6503782e+02   2.6318484e+02   2.5689231e+02   2.1837774e+02   2.0639688e+02   4.0581903e+02   1.3039415e+02   2.8291129e+02   3.8197000e+02   3.1149935e+02   2.8637715e+02   2.7831581e+02   4.0364828e+02   5.6116387e+02   7.1385277e+01   2.7487355e+02   2.4522786e+02   2.7859452e+02   4.3598276e+02   2.2281774e+02   2.0533039e+02   2.6974548e+02   2.0948133e+02   9.4650968e+01   3.0936954e+02   1.7967323e+02   2.0357421e+02   3.2756355e+02   2.5709105e+02   1.6407742e+02   8.8873161e+01   1.4352774e+02   1.5432294e+02   1.6334968e+02   1.6129848e+02   2.3824839e+02   1.3704916e+02   1.7630774e+02   2.8000183e+02   2.3292065e+02   2.2898183e+02   1.5265323e+02   1.4930806e+02   4.8032839e+02   2.9841986e+02   2.1350903e+02   3.0608799e+02   6.6543968e+02   9.1657729e+01   3.3990581e+02   2.9367205e+02   3.4315645e+02   4.2960877e+02   3.5790097e+02   4.3618018e+02   2.4403839e+02   3.8290048e+02   2.9140645e+02   2.4778039e+02   1.9769194e+02   3.1687626e+02   3.0898419e+02   2.5435191e+02   2.4827548e+02   3.3788377e+02   1.7058903e+02   3.2601449e+02   3.8328000e+02   4.6256566e+02   3.0392871e+02   3.2463732e+02   2.4562290e+02   2.7975759e+02   2.4276387e+02   2.3967792e+02   1.3281968e+02   2.4964249e+02   8.7274194e+01   1.1726774e+02   1.9814968e+02   1.8936964e+02   4.1888032e+02   3.9073570e+02   3.1133355e+02   3.1822267e+02   3.9004290e+02   3.9906141e+02   2.8301968e+02   3.8737036e+02   2.2061032e+02   4.3189214e+02   2.4147290e+02   2.5745959e+02   3.1282839e+02   1.8740405e+02   4.4734129e+02   2.1762366e+02   7.2637677e+02   1.2907923e+01   2.4222742e+02   3.6148923e+02   3.8088613e+02   4.2642814e+02   2.9341645e+02   1.8020152e+02   2.3267548e+02   3.6694983e+02   7.9618742e+02   1.8460168e+01   3.1879290e+02   2.9852528e+02   1.9253516e+02   2.3016654e+02   2.5463226e+02   4.1596394e+02   3.9707935e+02   2.7624397e+02   4.2065323e+02   3.6199581e+02   3.6310710e+02   2.1819305e+02   2.1545484e+02   3.7146845e+02   7.5018677e+02   2.0303445e+01   2.3550581e+02   2.4511663e+02   7.9698645e+02  -3.3342787e+01   2.4230000e+02   1.9589181e+02   5.5501290e+01   1.2893861e+02   2.3982032e+02   4.5426825e+02   2.4941645e+02   3.2352539e+02   2.8390065e+02   2.3884182e+02   1.0046226e+02   2.5814657e+02   2.4775645e+02   2.9479271e+02   1.9450710e+02   2.5216717e+02   5.2009226e+02   2.6208488e+02   2.7908710e+02   3.0289852e+02   8.0056742e+02   2.9100903e+00   2.3852226e+02   2.1466919e+02   4.8243935e+02   4.2929098e+02   1.9110323e+01   2.4532142e+01   3.3889355e+02   4.2065077e+02   4.4930645e+01   1.2359426e+02   3.1349871e+02   2.9197107e+02   2.8754516e+02   2.8357671e+02   2.3701226e+02   4.1966870e+02   2.1079194e+02   3.4698374e+02   3.0250194e+02   2.8510759e+02   2.9353097e+02   3.1791204e+02   2.2661613e+02   2.3962168e+02   1.9505097e+02   1.6904399e+02   1.8336452e+02   4.1696729e+02   3.9662871e+02   3.7842293e+02   2.3752839e+02   3.9846450e+02   2.2238774e+02   3.8304640e+02   1.9662903e+02   2.6087258e+02   1.9562323e+02   4.1949240e+02   2.4126548e+02   3.3178908e+02   2.1078258e+02   2.2884578e+02   2.1508968e+02   2.1388121e+02   2.7083387e+02   2.4855135e+02   3.7123613e+02   3.3542014e+02   1.7613903e+02   2.4600533e+02   2.8777194e+02   1.6044212e+02   3.6216742e+02   1.2488542e+01   2.0199290e+02   1.6393702e+02   1.0639226e+02   1.2626539e+02
   2.0446742e+02   1.9487325e+02   1.9808452e+02   2.6933259e+02   2.6674419e+02   4.2516111e+02   4.1445129e+02   9.5305832e+01   2.8604065e+02   4.0867997e+02   3.6406000e+02   3.7855907e+02   2.5369871e+02   3.5504830e+02   2.4153839e+02   2.8172854e+02   4.0192710e+02   4.6602422e+02   3.6268387e+02   2.2940852e+02   4.1876129e+01   3.8325394e+01   2.9327097e+02   4.4048768e+02   3.3017355e+02   4.3506773e+02   1.9489871e+02   2.6972294e+02   3.1821516e+02   4.4106988e+02   3.4037226e+02   3.6085603e+02   2.7548935e+02   3.5304988e+02   2.2505742e+02   2.5398863e+02   1.8413258e+02   3.8464552e+02   2.5411097e+02   2.6628790e+02   2.5655000e+02   4.1492277e+02   6.3430903e+02   4.8955915e+02   2.3385065e+02   3.1638421e+02   2.8148484e+02   3.1112315e+02   2.5543645e+02   2.2330154e+02   2.2316839e+02   4.8741137e+02   4.7965935e+02   4.5538112e+02   7.4840323e+01   1.1987019e+02   2.1510000e+02   1.4386652e+02   1.9647387e+02   1.9536725e+02   1.6078548e+02   1.2039232e+02   1.0254452e+02   1.5180063e+02   3.0307097e+01   3.3187930e+02   2.0942677e+02   1.4462457e+02   2.3893645e+02   2.0317541e+02   6.6012903e+00   2.5360903e+00   2.0272742e+02   2.2703148e+02   2.6273935e+02   2.5190472e+02   3.4444419e+02   4.0437027e+02   3.1908226e+02   4.5343374e+02   3.5970290e+02   2.1477119e+02   2.1066452e+02   5.4269974e+02   3.4732129e+02   2.6557526e+02   2.4759806e+02   4.3315570e+02   2.2491258e+02   3.5236022e+02   3.1485484e+02   2.8963871e+02   1.7637774e+02   2.2808688e+02   3.1947903e+02   1.1074135e+02   3.0024129e+02   3.5325360e+02   2.7360935e+02   3.0118835e+02   3.3865581e+02   3.7182108e+02   5.5238387e+02   1.1808768e+02   2.5787355e+02   2.4514786e+02   2.6648452e+02   2.7173156e+02   2.1914774e+02   2.0317399e+02   2.2252548e+02   2.7514893e+02   2.3132097e+02   2.7421594e+02   2.1056323e+02   2.3165301e+02   2.2089355e+02   2.3040465e+02   1.6185742e+02   1.8005076e+02   2.0018774e+02   1.5290014e+02   2.1456968e+02   1.4953088e+02   2.1857839e+02   2.0417276e+02   1.8041774e+02   3.1656303e+02   2.4303065e+02   2.5917303e+02   1.7987323e+02   1.1269046e+02   6.2710839e+02   2.6700746e+02   2.7517903e+02   3.3437439e+02   5.7309968e+02   1.0304493e+02   2.6224581e+02   2.8721485e+02   4.8793645e+02   4.0246637e+02   3.3312097e+02   4.3916258e+02   3.1425839e+02   3.1339288e+02   2.5262645e+02   3.2254279e+02   2.7025194e+02   2.2996146e+02   2.6298419e+02   2.9348191e+02   2.9227548e+02   2.5669377e+02   2.4091903e+02   3.3838809e+02   3.6083000e+02   3.9958166e+02   3.3803871e+02   2.7679852e+02   2.3740290e+02   2.5886519e+02   1.9265387e+02   3.1712672e+02   1.8948968e+02   2.5655889e+02   1.2727419e+02   9.8517742e+01   1.7781968e+02   1.9399604e+02   4.1199032e+02   3.7506690e+02   2.6977355e+02   2.6209747e+02   3.3559290e+02   3.3341741e+02   2.5234968e+02   3.4537396e+02   2.6017032e+02   3.0050734e+02   2.4402290e+02   2.6658559e+02   2.7404839e+02   2.3217645e+02   2.2856129e+02   2.3312606e+02   6.9748677e+02   5.9891226e+00   2.3667742e+02   2.7859323e+02   2.6410613e+02   4.5655054e+02   2.9952645e+02   1.2093272e+02   3.3634548e+02   4.0776623e+02   7.1906742e+02   2.3509768e+01   2.6701290e+02   3.4466768e+02   2.7031516e+02   2.4594414e+02   2.4430226e+02   4.3923034e+02   3.3052935e+02   3.8712797e+02   3.5142323e+02   2.8719421e+02   2.5310710e+02   2.1788305e+02   2.2167484e+02   3.5786085e+02   7.2218677e+02   2.6873445e+01   1.6128581e+02   2.4328423e+02   5.7732645e+02  -3.6549987e+01   2.1230000e+02   1.9163181e+02   2.1721290e+01   6.9761006e+01   2.6415032e+02   3.7021185e+02   2.7574645e+02   2.7219899e+02   2.6001065e+02   2.7230302e+02   6.2022258e+01   3.0167177e+02   2.5342645e+02   2.0055911e+02   1.8617710e+02   3.2805357e+02   5.0876226e+02   3.2577128e+02   2.4163710e+02   3.9289452e+02   7.5845742e+02   2.1278890e+01   3.0152226e+02   2.3740919e+02   4.8821935e+02   4.4415858e+02   3.0110323e+01  -4.2378581e+00   4.2367355e+02   3.7475837e+02   5.7040645e+01   2.4273546e+02   2.5938871e+02   3.5707987e+02   2.8565516e+02   2.6739791e+02   3.3512226e+02   3.9581990e+02   2.6046194e+02   3.9746014e+02   2.4488194e+02   3.2246719e+02   3.1053097e+02   3.3777204e+02   2.4005613e+02   2.6221648e+02   2.2660097e+02   1.6062999e+02   3.1803452e+02   3.5775369e+02   3.4773871e+02   2.9233413e+02   2.5374839e+02   3.4260690e+02   1.8482774e+02   3.7139120e+02   1.8106903e+02   3.0900738e+02   1.8907323e+02   4.4601640e+02   2.4615548e+02   3.1850788e+02   2.3423258e+02   2.3885978e+02   2.4975968e+02   2.5121761e+02   2.6505387e+02   2.1790375e+02   3.8567613e+02   2.9815494e+02   1.3157903e+02   2.8257013e+02   2.8377194e+02   1.9420212e+02   3.9461742e+02   4.5112542e+01   1.7566290e+02   1.2493342e+02   9.9612258e+01   9.3807794e+01
   1.5702742e+02   2.4810845e+02   2.3653452e+02   3.1391659e+02   2.8252419e+02   4.7567871e+02   4.4256129e+02   4.0947032e+01   2.9371065e+02   4.0906637e+02   3.8472000e+02   3.8334627e+02   2.9102871e+02   3.5139190e+02   3.2686839e+02   2.7868214e+02   3.6881710e+02   3.7811302e+02   3.0691387e+02   2.2976012e+02   2.1766129e+01  -1.2175806e+01   2.6127097e+02   4.6793768e+02   3.8795355e+02   4.6710533e+02   2.4522871e+02   2.6703654e+02   3.5077516e+02   4.4857508e+02   3.5992226e+02   3.3107203e+02   4.4914935e+02   3.1015708e+02   1.8528742e+02   3.4972023e+02   2.3669258e+02   3.7855072e+02   3.0433097e+02   2.4360030e+02   2.6999000e+02   5.1906757e+02   5.5085903e+02   6.0356515e+02   2.6085065e+02   3.2178421e+02   3.1148484e+02   3.1139315e+02   3.1021645e+02   2.3091914e+02   1.8660839e+02   4.8199617e+02   3.1665935e+02   3.8853112e+02   1.3773032e+02   1.7194899e+02   2.1676000e+02   2.9318372e+02   1.4003387e+02   2.3088245e+02   1.5855548e+02   1.0312072e+02   1.3909452e+02   1.5676663e+02   8.3977097e+01   4.1003570e+02   2.2397677e+02   2.1191057e+02   2.5748645e+02   1.3292141e+02   2.1941290e+01  -1.3110968e-01   2.4506742e+02   6.4764284e+01   2.1817935e+02   2.6724952e+02   4.1878419e+02   3.0742307e+02   3.3208226e+02   3.9216374e+02   3.6181290e+02   2.7627239e+02   1.9721452e+02   5.0921574e+02   3.3810129e+02   2.5742286e+02   1.8559806e+02   4.2433570e+02   1.9447258e+02   3.1323542e+02   3.0629484e+02   3.0721351e+02   2.2115774e+02   2.6461448e+02   2.9970903e+02   9.2322955e+01   3.1646129e+02   3.7984600e+02   2.6016935e+02   2.6781355e+02   3.1909581e+02   3.4271588e+02   6.3583387e+02   3.8521677e+01   2.5142355e+02   3.1144386e+02   2.3381452e+02   2.4178516e+02   2.0659774e+02   2.3373799e+02   2.9252548e+02   1.6131893e+02   9.2100968e+01   2.9257354e+02   1.9367323e+02   2.3656421e+02   1.9944355e+02   2.4967065e+02   1.6529742e+02   1.1900556e+02   2.0040774e+02   1.6810254e+02   1.8690968e+02   1.7963368e+02   2.6468839e+02   1.3459396e+02   1.8608774e+02   2.6666943e+02   2.2958065e+02   2.6047903e+02   1.5242323e+02   1.7643646e+02   4.8532839e+02   3.2223986e+02   2.7128903e+02   5.0402559e+02   7.3676968e+02   1.2128133e+02   2.8190581e+02   2.0731205e+02   3.2848645e+02   4.9200237e+02   2.9490097e+02   3.4844018e+02   3.6014839e+02   2.6284168e+02   2.0284645e+02   3.1663519e+02   3.5613194e+02   3.2542106e+02   2.9420419e+02   2.1709431e+02   1.2216548e+02   3.4941257e+02   2.6391903e+02   2.8609809e+02   2.4595000e+02   4.9666206e+02   2.6159871e+02   2.8580372e+02   2.9762290e+02   2.8370759e+02   2.6110387e+02   2.9499072e+02   1.7081968e+02   2.3938249e+02   2.1805419e+02   9.6585342e+01   2.1692968e+02   2.2608724e+02   3.9355032e+02   3.2898210e+02   2.8388355e+02   2.7752867e+02   3.1248290e+02   4.0237621e+02   3.0601968e+02   3.6031036e+02   2.5595032e+02   3.0662494e+02   2.4791290e+02   2.9583439e+02   2.9638839e+02   2.0727925e+02   2.4467129e+02   2.7716726e+02   6.8760677e+02  -7.7704774e+00   2.1811742e+02   3.6396803e+02   2.7132613e+02   4.1197294e+02   1.8175645e+02   1.0391432e+02   3.9478548e+02   2.8565103e+02   7.2906742e+02   8.0379768e+01   2.8712290e+02   3.0638888e+02   2.5353516e+02   3.6783654e+02   2.7241226e+02   3.8031154e+02   2.8852935e+02   4.2370797e+02   3.3987323e+02   3.2089821e+02   1.9877710e+02   2.6744945e+02   2.4167484e+02   3.9315085e+02   8.2540677e+02   2.5725845e+01   1.4517581e+02   2.8923303e+02   4.9943645e+02  -4.0768787e+01   2.4363000e+02   1.6945541e+02   1.4150129e+02   1.6172861e+02   2.8071032e+02   2.7288705e+02   2.3508645e+02   3.2189179e+02   2.0223065e+02   2.5692542e+02   1.3390226e+02   1.9381137e+02   2.5086645e+02   2.1565391e+02   1.7261710e+02   3.1224837e+02   5.6087226e+02   2.8726248e+02   2.7997710e+02   3.1282732e+02   8.0123742e+02  -5.1435097e+00   3.2341226e+02   2.1753799e+02   4.9865935e+02   3.8443338e+02   2.6890323e+01   1.5349742e+01   3.8767355e+02   4.3996837e+02   3.8710645e+01   1.7120186e+02   3.0849871e+02   3.1681107e+02   2.8232516e+02   3.0099431e+02   2.9190226e+02   3.0394750e+02   2.7979194e+02   3.6191374e+02   3.2513194e+02   3.4554719e+02   3.3531097e+02   2.6300964e+02   3.1627613e+02   2.6222888e+02   2.1127097e+02   2.3296639e+02   2.4581452e+02   3.6108129e+02   2.7062871e+02   3.3983293e+02   2.6785839e+02   3.7003810e+02   1.6716774e+02   2.0713400e+02   1.7517903e+02   2.3058858e+02   2.1040323e+02   4.1420000e+02   2.1582548e+02   2.8082428e+02   2.5689258e+02   1.2682698e+02   2.7019968e+02   2.4114241e+02   1.9194387e+02   2.4231255e+02   3.5000613e+02   3.4478854e+02   1.3435903e+02   2.4245773e+02   3.1843194e+02   2.6898932e+02   4.4638742e+02   1.4410942e+01   1.3877290e+02   7.9444619e+01   1.2717226e+02   8.9932994e+01
   1.5768742e+02   2.6638565e+02   1.1586452e+02   3.5035019e+02   3.1441419e+02   3.0612751e+02   4.6545129e+02   4.5225832e+01   3.1548065e+02   4.0976477e+02   3.2206000e+02   3.9835907e+02   2.9580871e+02   3.4700950e+02   2.5986839e+02   2.4693214e+02   4.6481710e+02   3.5176302e+02   2.0757387e+02   2.7092732e+02   2.5436129e+01   6.4059355e-01   3.4427097e+02   3.7707768e+02   3.5072355e+02   4.0808373e+02   2.3322871e+02   2.6777654e+02   3.2088516e+02   4.4974628e+02   3.5881226e+02   3.7916083e+02   3.1803935e+02   3.3464588e+02   2.5594742e+02   2.4128743e+02   2.4724258e+02   3.2437672e+02   1.9722097e+02   3.5272910e+02   3.0977000e+02   4.4099517e+02   5.6285903e+02   5.6660515e+02   2.5463065e+02   3.0206181e+02   2.5470484e+02   3.4071555e+02   2.3932645e+02   3.2403034e+02   2.2193839e+02   4.7816977e+02   4.9721935e+02   3.6308632e+02   1.0462032e+02   1.9759779e+02   2.4276000e+02   2.2943372e+02   1.6725387e+02   1.4870485e+02   1.4555548e+02   1.4516072e+02   1.6843452e+02   1.4941943e+02   2.3867097e+01   4.5050450e+02   2.1386677e+02   2.1304937e+02   2.6048645e+02   2.4601141e+02   2.2831290e+01   1.4567690e+01   2.5139742e+02   1.3736788e+02   1.7561935e+02   1.9610432e+02   3.6044419e+02   2.7420027e+02   3.6875226e+02   3.3490014e+02   3.4870290e+02   2.3487119e+02   1.6988452e+02   4.8640214e+02   2.7210129e+02   2.7881286e+02   2.4348806e+02   4.6304450e+02   2.1714258e+02   3.3031182e+02   3.4029484e+02   3.3516351e+02   1.4148774e+02   2.0887808e+02   1.7547903e+02   2.3871135e+02   2.8191129e+02   4.0350000e+02   2.6882935e+02   3.9445075e+02   3.4342581e+02   2.8143948e+02   6.7727387e+02   6.2206477e+01   2.5265355e+02   4.2256546e+02   2.4015452e+02   2.2016796e+02   2.1436774e+02   2.0622639e+02   2.5641548e+02   1.8820773e+02   1.5610097e+02   2.3078354e+02   1.7945323e+02   1.5281181e+02   2.9156355e+02   1.9252105e+02   1.4796742e+02   1.5605196e+02   1.9896774e+02   1.3932774e+02   1.8756968e+02   1.7702088e+02   2.6257839e+02   1.4021276e+02   2.0064774e+02   3.0628463e+02   2.3914065e+02   2.3804423e+02   1.4942323e+02   2.0600646e+02   5.1355839e+02   3.0287146e+02   3.1417903e+02   4.7903439e+02   6.3009968e+02   4.4374929e+01   2.3168581e+02   2.8065965e+02   2.9015645e+02   4.7773877e+02   3.0912097e+02   3.8308258e+02   3.2992839e+02   3.2213928e+02   1.8418645e+02   3.0479799e+02   3.3880194e+02   2.7369746e+02   2.6886419e+02   1.8879151e+02   2.1060548e+02   3.4389737e+02   2.6436903e+02   2.6684209e+02   2.4495000e+02   4.2708206e+02   3.3370871e+02   3.2514492e+02   2.6651290e+02   3.0819639e+02   1.8021387e+02   3.1957192e+02   1.9504968e+02   2.6000409e+02   2.0583419e+02   1.3212294e+02   2.4025968e+02   2.7733084e+02   3.7166032e+02   3.3529330e+02   3.1077355e+02   3.2403747e+02   2.7370290e+02   4.2570861e+02   3.5768968e+02   3.9928676e+02   2.9528032e+02   3.4636854e+02   2.5680290e+02   2.6490319e+02   3.4771839e+02   1.8683285e+02   3.2811129e+02   2.9427206e+02   6.0626677e+02  -2.6823277e+01   2.3467742e+02   3.2453323e+02   2.5643613e+02   4.2604414e+02   1.4997645e+02   4.1456723e+01   3.7445548e+02   2.0927743e+02   7.9518742e+02   4.0310168e+01   2.7012290e+02   3.2496888e+02   2.1253516e+02   2.4456654e+02   2.2818226e+02   3.6529994e+02   3.2174935e+02   4.0394037e+02   4.3231323e+02   2.6984301e+02   1.9899710e+02   2.7132185e+02   2.0745484e+02   3.9110845e+02   7.5495677e+02   5.1921845e+01   1.4050581e+02   2.3627663e+02   5.8765645e+02  -3.4596387e+01   1.9952000e+02   1.2587421e+02   1.8171290e+01   4.1595006e+01   2.1448032e+02   2.7518545e+02   2.4230645e+02   3.2865419e+02   3.4612065e+02   3.0686422e+02   6.8352258e+01   2.5316537e+02   2.3886645e+02   2.6205391e+02   2.1406710e+02   2.8671237e+02   5.7532226e+02   2.5110648e+02   3.1519710e+02   3.3678972e+02   7.7289742e+02   2.0463690e+01   2.9152226e+02   2.7342919e+02   4.7276935e+02   4.1261458e+02   3.7670323e+01  -6.7326581e+00   4.7233355e+02   3.8564557e+02   7.9040645e+01   2.3764546e+02   2.7816871e+02   4.3668747e+02   3.1932516e+02   3.9759431e+02   2.0935226e+02   3.0555150e+02   2.7612194e+02   3.3197734e+02   2.5350194e+02   2.0852759e+02   3.3842097e+02   2.3265084e+02   2.8872613e+02   2.7487288e+02   3.2116097e+02   1.3362519e+02   3.2381452e+02   3.0962129e+02   2.9395871e+02   2.5763653e+02   2.9574839e+02   3.3735690e+02   1.8360774e+02   1.9859880e+02   1.4306903e+02   3.3393738e+02   2.2618323e+02   4.4182760e+02   2.3871548e+02   2.8399308e+02   1.9756258e+02   1.2123338e+02   2.4942968e+02   2.2080401e+02   2.0527387e+02   1.8768615e+02   4.3356613e+02   3.3610374e+02   1.1013903e+02   1.3961533e+02   3.0577194e+02   2.1289212e+02   4.1838742e+02   2.9760942e+01   2.2988290e+02   1.0993582e+02   9.6282258e+01   7.5294194e+01
   1.7068742e+02   2.4979565e+02   1.7842452e+02   2.6101539e+02   2.8886419e+02   2.6783151e+02   4.0367129e+02   6.2938232e+01   3.3537065e+02   3.9673357e+02   3.0861000e+02   5.0754507e+02   2.8336871e+02   4.0811470e+02   2.7197839e+02   2.9140334e+02   4.2659710e+02   3.7438062e+02   2.7291387e+02   2.6782012e+02   3.8766129e+01   3.6684194e+01   3.3383097e+02   3.2524288e+02   4.1261355e+02   4.5291253e+02   2.3045871e+02   2.9999814e+02   3.1866516e+02   4.4180388e+02   3.2581226e+02   4.3947083e+02   3.9170935e+02   2.7186228e+02   2.4516742e+02   1.8703983e+02   1.8802258e+02   3.2500432e+02   2.6066097e+02   3.2309390e+02   2.4744000e+02   3.7243157e+02   5.4607903e+02   5.2161755e+02   2.4085065e+02   3.8949421e+02   3.1370484e+02   2.1032555e+02   2.0266645e+02   3.1774314e+02   2.8349839e+02   4.9258497e+02   5.9154935e+02   3.9075992e+02   1.2173032e+02   1.6233899e+02   2.1732000e+02   2.6701892e+02   1.6414387e+02   1.5695365e+02   1.7044548e+02   1.1349952e+02   1.4465452e+02   1.2876183e+02   1.0697710e+02   4.2030570e+02   2.0264677e+02   1.9627697e+02   2.7337645e+02   2.0042021e+02   1.7161290e+01  -1.9088710e+01   2.5928742e+02   1.5795668e+02   2.2484935e+02   2.3149592e+02   3.5500419e+02   3.2074547e+02   2.7097226e+02   3.9605254e+02   3.8992290e+02   1.5868359e+02   2.2333452e+02   4.0968614e+02   3.1732129e+02   3.4242526e+02   1.8359806e+02   5.4594570e+02   2.7803258e+02   2.7966062e+02   3.1518484e+02   3.7873231e+02   2.0707742e+01   7.3980477e+01   1.1825903e+02   3.6061895e+02   3.4035129e+02   3.8726480e+02   2.4716935e+02   4.6018355e+02   2.6998581e+02   3.3131468e+02   7.1172387e+02   9.5450477e+01   2.4209355e+02   3.9663026e+02   2.0426452e+02   2.6081916e+02   1.4881774e+02   2.5836039e+02   2.5152548e+02   1.4793893e+02   1.0121097e+02   1.1040474e+02   2.2523323e+02   2.7558941e+02   3.0189355e+02   2.7381465e+02   1.4662742e+02   2.0826916e+02   2.4218774e+02   1.5121014e+02   1.8212968e+02   1.8134608e+02   1.7224839e+02   1.3132916e+02   2.0919774e+02   1.7993063e+02   2.3581065e+02   2.5675063e+02   1.7765323e+02   2.5874806e+02   4.5221839e+02   3.0099866e+02   2.8395903e+02   5.0967199e+02   5.6132968e+02   1.7053653e+02   2.5868581e+02   2.5271965e+02   2.3548645e+02   5.0922237e+02   3.0501097e+02   3.8796138e+02   2.6147839e+02   4.3061528e+02   2.4162645e+02   3.7465279e+02   2.9158194e+02   3.6758506e+02   2.8064419e+02   2.6184911e+02   2.8883548e+02   3.6707897e+02   2.6458903e+02   3.3427449e+02   2.3495000e+02   4.1454206e+02   4.2848871e+02   3.6567252e+02   2.3351290e+02   2.7494639e+02   1.9587387e+02   2.9264912e+02   2.2437968e+02   2.8220769e+02   2.3505419e+02   1.0356534e+02   2.3892968e+02   2.7576724e+02   4.2255032e+02   2.9533210e+02   3.6544355e+02   3.4089387e+02   3.7615290e+02   2.8362261e+02   2.7101968e+02   4.8555036e+02   2.6617032e+02   3.2991734e+02   1.8991290e+02   3.4314439e+02   3.9204839e+02   2.5406645e+02   3.1000129e+02   3.1861086e+02   6.1915677e+02   1.1815523e+01   2.5578742e+02   3.6029443e+02   3.3632613e+02   3.8721294e+02   2.7886645e+02   1.1914552e+02   3.3656548e+02   2.8074863e+02   8.2273742e+02   4.4996168e+01   2.3212290e+02   3.5811888e+02   1.8386516e+02   2.5563014e+02   2.3796226e+02   3.8006754e+02   2.9830935e+02   4.1858557e+02   3.5909323e+02   3.6614061e+02   2.9688710e+02   3.7871065e+02   2.5201484e+02   3.4720365e+02   6.3729677e+02   5.3334645e+01   1.6961581e+02   1.7149783e+02   6.3821645e+02  -2.8311187e+01   2.7508000e+02   1.5626941e+02   3.1712903e+00   7.1015006e+01   2.0571032e+02   2.9388705e+02   3.1452645e+02   3.5598659e+02   3.1623065e+02   2.8313542e+02   1.3513226e+02   1.9037297e+02   2.0331645e+02   3.0322791e+02   2.5695710e+02   3.9473117e+02   7.4498226e+02   3.0798368e+02   3.2430710e+02   3.1595092e+02   6.6200742e+02   4.9224890e+01   2.9319226e+02   2.9862559e+02   5.0321935e+02   2.9973858e+02   2.3220323e+01  -1.7026658e+01   4.7922355e+02   3.8731437e+02   3.4710645e+01   2.3919186e+02   2.5993871e+02   4.1192587e+02   3.6232516e+02   3.8548431e+02   1.9546226e+02   2.8577270e+02   1.8868194e+02   3.5309254e+02   2.7075194e+02   2.6389759e+02   3.3620097e+02   2.3605844e+02   2.6727613e+02   3.3203888e+02   2.2572097e+02   1.6248039e+02   3.5503452e+02   4.1257369e+02   2.8351871e+02   2.9492173e+02   2.0740839e+02   3.7442410e+02   2.1494774e+02   2.3164160e+02   1.6150903e+02   3.1202218e+02   1.7351323e+02   4.3871120e+02   2.7515548e+02   2.8618788e+02   2.6334258e+02   1.1353098e+02   2.4697968e+02   2.4389001e+02   1.7494387e+02   1.7933255e+02   4.2334613e+02   3.5647134e+02   1.2335903e+02   2.1144773e+02   3.3021194e+02   1.9682692e+02   4.1772742e+02   3.9043742e+01   2.0777290e+02   1.3503462e+02   7.7842258e+01   1.1465939e+02
   1.1757742e+02   2.6782445e+02   1.5430452e+02   2.5327499e+02   2.9630419e+02   3.1268631e+02   4.8423129e+02   1.0683343e+02   3.9504065e+02   3.9973997e+02   3.2772000e+02   4.2201627e+02   2.8013871e+02   3.7137310e+02   2.5697839e+02   2.7816334e+02   4.4848710e+02   2.8529942e+02   3.0002387e+02   2.6298132e+02   4.1326129e+01  -7.4060645e-01   3.0038097e+02   3.3058888e+02   2.6950355e+02   5.0836133e+02   2.3856871e+02   3.0789934e+02   2.5766516e+02   3.6957388e+02   3.2692226e+02   4.7604203e+02   3.1814935e+02   4.5585708e+02   2.8050742e+02   2.4821263e+02   2.0824258e+02   3.6460672e+02   2.5811097e+02   3.4251790e+02   3.1477000e+02   4.1459517e+02   6.7941903e+02   4.5428035e+02   2.5241065e+02   3.2478941e+02   2.5725484e+02   3.6173155e+02   2.6010645e+02   2.9458794e+02   2.1860839e+02   4.3243617e+02   6.1209935e+02   2.8022592e+02   1.3118032e+02   1.5091299e+02   2.1676000e+02   2.6062372e+02   1.9891387e+02   2.0150205e+02   1.5867548e+02   1.0167112e+02   1.7520452e+02   1.3564783e+02   1.3919710e+02   4.3239810e+02   2.7931677e+02   1.4059337e+02   2.9526645e+02   2.2300901e+02   1.1721290e+01   8.1264903e+00   1.8572742e+02   2.7695148e+02   1.8295935e+02   2.2740712e+02   3.7444419e+02   2.7108027e+02   2.2264226e+02   3.2547894e+02   3.4581290e+02   2.1233239e+02   1.6777452e+02   3.9702094e+02   1.8032129e+02   4.8349526e+02   1.7503806e+02   5.7674050e+02   2.1280258e+02   3.4121902e+02   3.5374484e+02   2.7230751e+02   2.7077419e+00   7.8420477e+01   3.4614903e+02   1.6872775e+02   3.5413129e+02   4.0172240e+02   2.8271935e+02   3.4933955e+02   3.7887581e+02   2.8226348e+02   5.8805387e+02   4.8124077e+01   2.9298355e+02   3.2411906e+02   2.7203452e+02   2.1916756e+02   1.9614774e+02   2.5746399e+02   2.6741548e+02   2.3288773e+02   3.3320968e+01   1.8165935e+01   2.4856323e+02   3.3084301e+02   3.2944355e+02   2.6338065e+02   1.9596742e+02   1.4377196e+02   1.6063774e+02   1.8106414e+02   1.5523968e+02   1.2194728e+02   2.0001839e+02   1.5154756e+02   1.9741774e+02   2.3731303e+02   1.8814065e+02   2.4056423e+02   1.9598323e+02   2.2795166e+02   5.3599839e+02   2.8273626e+02   3.3639903e+02   5.5559679e+02   7.0576968e+02   9.9761329e+01   3.0490581e+02   2.0180205e+02   3.0726645e+02   4.4569997e+02   3.5046097e+02   2.9510538e+02   2.0225839e+02   4.5624288e+02   2.6995645e+02   2.8849639e+02   2.6547194e+02   2.9345386e+02   3.0831419e+02   2.8352551e+02   2.9583548e+02   3.1940897e+02   2.4013903e+02   3.0278049e+02   2.9139000e+02   3.1802686e+02   3.4559871e+02   3.4552372e+02   2.0774290e+02   3.5978799e+02   2.2476387e+02   2.7011792e+02   2.0170968e+02   3.2213129e+02   1.9927419e+02   8.0867742e+01   1.6781968e+02   2.2290604e+02   3.6666032e+02   3.6536330e+02   3.0199355e+02   4.1218987e+02   3.4593290e+02   4.0893021e+02   4.2112968e+02   5.2865156e+02   3.0583032e+02   3.3329454e+02   2.8102290e+02   2.3418559e+02   3.4904839e+02   2.4994645e+02   4.7178129e+02   3.0121846e+02   6.6904677e+02  -1.2395677e+01   2.9367742e+02   3.1537323e+02   3.1855613e+02   3.6207454e+02   3.1741645e+02   1.5195152e+02   3.2167548e+02   2.7738983e+02   8.1695742e+02   3.9128568e+01   2.4612290e+02   3.9833888e+02   2.5986516e+02   3.8511014e+02   2.6196226e+02   3.2803754e+02   2.8052935e+02   2.9078797e+02   3.3287323e+02   3.0645821e+02   2.4421710e+02   4.0859425e+02   3.5945484e+02   2.1927845e+02   6.8640677e+02   1.9295845e+01   1.7028581e+02   2.7600423e+02   6.0998645e+02  -3.5722787e+01   2.1341000e+02   2.2643301e+02   5.4391290e+01   4.0477406e+01   2.8248032e+02   3.6563545e+02   2.6208645e+02   3.1840179e+02   2.8757065e+02   2.7087822e+02   1.3313226e+02   2.0298297e+02   2.3119645e+02   3.1388751e+02   3.7361710e+02   3.6027837e+02   8.4865226e+02   2.2724008e+02   3.5352710e+02   3.1194332e+02   7.3067742e+02   1.1712903e+00   2.9819226e+02   3.7067559e+02   4.4954935e+02   3.3014218e+02   2.3780323e+01   2.3598542e+01   3.6333355e+02   5.1080557e+02   7.4380645e+01   2.1779826e+02   2.6860871e+02   3.0445227e+02   3.4587516e+02   4.1280031e+02   2.2535226e+02   2.2927150e+02   3.1735194e+02   3.2723894e+02   2.3875194e+02   2.4083759e+02   3.4865097e+02   3.9928244e+02   2.9439613e+02   2.9408928e+02   2.7705097e+02   1.7659399e+02   3.5436452e+02   3.8406729e+02   2.6040871e+02   2.9621053e+02   2.2274839e+02   3.0386690e+02   1.7105774e+02   2.5482280e+02   1.6473903e+02   3.4742378e+02   2.0762323e+02   4.6120240e+02   2.9360548e+02   3.5527188e+02   2.1911258e+02   1.9595938e+02   2.0897968e+02   2.2582001e+02   2.7638387e+02   1.3499735e+02   4.3556613e+02   3.4238374e+02   1.1690903e+02   2.3563373e+02   3.1377194e+02   2.6447212e+02   4.7172742e+02   5.6273742e+01   2.2432290e+02   1.8749062e+02   1.2628226e+02   8.3114194e+01
   1.7813742e+02   2.7197965e+02   1.6686452e+02   2.6916019e+02   2.7563419e+02   3.3766991e+02   4.4856129e+02   2.3703226e-01   3.2815065e+02   4.2920117e+02   3.4772000e+02   4.5763627e+02   3.1402871e+02   3.0800190e+02   2.6864839e+02   2.7489974e+02   4.0337710e+02   4.7467822e+02   3.3046387e+02   3.0409612e+02   5.6766129e+01   2.6244194e+01   3.4094097e+02   3.1689408e+02   3.7561355e+02   3.7754253e+02   2.6811871e+02   3.1964534e+02   3.4566516e+02   4.3464388e+02   3.4015226e+02   4.3587363e+02   2.6759935e+02   4.0524108e+02   2.5328742e+02   2.4673023e+02   2.4636258e+02   3.6055712e+02   2.9211097e+02   2.6257790e+02   3.1488000e+02   3.6814637e+02   6.4474903e+02   4.1072395e+02   2.7574065e+02   2.6003301e+02   2.0448484e+02   3.7917315e+02   2.9055645e+02   2.8104194e+02   2.7771839e+02   2.9104737e+02   6.8187935e+02   2.1509352e+02   1.1795032e+02   1.7375139e+02   2.7399000e+02   2.6293532e+02   1.6580387e+02   2.2615085e+02   1.4278548e+02   9.1162323e+01   1.5487452e+02   1.3250423e+02   2.6297710e+02   4.1860570e+02   2.8375677e+02   2.1234817e+02   2.8904645e+02   2.1739661e+02   3.5831290e+01   7.0876903e+00   2.5406742e+02   2.4726428e+02   2.2617935e+02   1.9127952e+02   2.6722419e+02   4.2731787e+02   2.7986226e+02   3.2112134e+02   3.4547290e+02   3.0246959e+02   1.0933452e+02   3.5657614e+02   1.4155129e+02   3.7414686e+02   1.5570806e+02   4.7928690e+02   3.0558258e+02   2.7001662e+02   3.3829484e+02   2.3999351e+02   1.5515774e+02   1.7445448e+02   4.4681903e+02   1.4289415e+02   3.0424129e+02   3.5360360e+02   2.5793935e+02   2.9521195e+02   3.3109581e+02   3.0875588e+02   6.2572387e+02   2.1560477e+01   2.3520355e+02   3.4929146e+02   2.2748452e+02   2.3851156e+02   1.9692774e+02   1.9140159e+02   2.4296548e+02   1.8895373e+02   5.9809677e+00   1.7243135e+01   2.0145323e+02   2.4927181e+02   2.6656355e+02   2.7086105e+02   2.1029742e+02   2.3506556e+02   2.0385774e+02   1.0193654e+02   2.1690968e+02   1.6534368e+02   1.9601839e+02   1.8442756e+02   2.2386774e+02   1.6242703e+02   2.1658065e+02   2.4673903e+02   1.3287323e+02   2.0533046e+02   4.2521839e+02   2.7593866e+02   3.5795903e+02   5.4964199e+02   5.9376968e+02   1.6983133e+02   2.7690581e+02   2.6282205e+02   2.9670645e+02   4.1721477e+02   3.8712097e+02   4.1739258e+02   2.4681839e+02   4.3767808e+02   2.3651645e+02   3.1150159e+02   3.0102194e+02   3.5404986e+02   3.2486419e+02   3.0075151e+02   3.4783548e+02   3.6258897e+02   2.2747903e+02   2.4468329e+02   2.9883000e+02   4.5999166e+02   3.6748871e+02   3.6544252e+02   2.0218290e+02   2.9523279e+02   2.0865387e+02   1.6729672e+02   2.2581968e+02   3.1509249e+02   1.6283419e+02   1.1311294e+02   2.0792968e+02   2.6713724e+02   3.3466032e+02   3.1125330e+02   3.4421355e+02   2.8170227e+02   3.7470290e+02   3.5906861e+02   3.8946968e+02   4.5229436e+02   3.1772032e+02   3.3834334e+02   2.4191290e+02   2.5586439e+02   3.1260839e+02   2.1409165e+02   3.4311129e+02   3.6540206e+02   6.0493677e+02  -4.7716877e+01   3.2522742e+02   3.3495923e+02   2.8566613e+02   3.3348574e+02   3.1341645e+02   1.1494152e+02   2.8700548e+02   1.9494343e+02   7.9262742e+02   3.2854968e+01   3.1112290e+02   4.0368888e+02   2.6097516e+02   3.1691134e+02   2.9741226e+02   3.6531154e+02   2.4230935e+02   3.3851557e+02   2.8031323e+02   2.8433301e+02   1.9377710e+02   3.6884945e+02   2.7834484e+02   2.9732725e+02   7.3218677e+02   5.7853445e+01   2.2973581e+02   2.6035823e+02   5.6587645e+02  -5.7413987e+01   2.7463000e+02   1.7019541e+02   3.8061290e+01   4.8113806e+01   2.7071032e+02   4.5057705e+02   3.2896645e+02   4.9483139e+02   3.7823065e+02   3.2451542e+02   1.6557226e+02   2.2882777e+02   2.3686645e+02   4.4410391e+02   2.9228710e+02   3.5367477e+02   6.4109226e+02   3.2140488e+02   2.5819710e+02   2.4523972e+02   7.3678742e+02  -3.0975097e+00   4.0397226e+02   2.4165319e+02   4.4254935e+02   3.1281218e+02   3.8110323e+01   3.7821419e+00   3.8467355e+02   4.5854837e+02   6.0260645e+01   1.5736786e+02   2.9271871e+02   3.8274347e+02   3.2087516e+02   3.7702031e+02   2.3735226e+02   2.2976150e+02   3.1112194e+02   3.4740734e+02   2.3500194e+02   2.8100759e+02   3.2242097e+02   3.4493084e+02   3.3227613e+02   2.3461888e+02   2.9227097e+02   1.2337639e+02   3.2903452e+02   3.4720369e+02   2.7629871e+02   3.4949933e+02   2.2485839e+02   3.1336810e+02   1.6938774e+02   2.1462640e+02   1.6684903e+02   1.6236498e+02   1.8374323e+02   4.2989280e+02   2.5660548e+02   4.6723188e+02   1.7456258e+02   1.5263338e+02   1.7008968e+02   1.3837121e+02   2.0305387e+02   2.0853375e+02   3.0512613e+02   2.8881894e+02   1.4990903e+02   3.1276373e+02   2.8655194e+02   2.0642972e+02   3.3183742e+02   2.9244942e+01   1.7743290e+02   1.7835182e+02   1.2606226e+02   1.2624179e+02
   1.6146742e+02   2.0464325e+02   1.9186452e+02   2.8649019e+02   2.6574419e+02   3.9302111e+02   4.5812129e+02   2.1582232e+01   2.9571065e+02   3.6879637e+02   3.4339000e+02   4.4510267e+02   2.9680871e+02   3.7337950e+02   3.2053839e+02   3.0685854e+02   3.7703710e+02   4.8001542e+02   2.5435387e+02   2.0707492e+02   4.5216129e+01  -2.7161806e+01   2.4383097e+02   3.7366288e+02   3.6895355e+02   4.2951533e+02   2.6267871e+02   2.6697054e+02   2.7388516e+02   4.3516628e+02   3.2681226e+02   4.6483083e+02   2.6781935e+02   4.0077348e+02   1.9716742e+02   3.7198983e+02   1.6247258e+02   3.8204832e+02   3.4133097e+02   2.4520030e+02   2.3633000e+02   4.2420037e+02   5.9585903e+02   3.9640515e+02   2.2819065e+02   3.3661701e+02   2.3414484e+02   3.6969035e+02   2.1532645e+02   2.3606034e+02   2.0793839e+02   3.3828977e+02   6.8021935e+02   2.6266632e+02   1.2262032e+02   1.5226779e+02   2.1610000e+02   2.6800652e+02   8.6693871e+01   2.0336965e+02   1.4600548e+02   1.1601472e+02   1.2265452e+02   9.8081832e+01   3.6253710e+02   3.6808090e+02   2.5997677e+02   3.3192057e+02   2.3937645e+02   1.9092021e+02   2.4941290e+01  -4.1109677e-02   2.4906742e+02   1.8277428e+02   1.5995935e+02   1.8612712e+02   2.7167419e+02   4.4641187e+02   2.8153226e+02   3.6543774e+02   3.5203290e+02   3.5927479e+02   2.2899452e+02   3.9534334e+02   2.3566129e+02   2.1306806e+02   2.3936806e+02   5.1426410e+02   2.7158258e+02   3.7828662e+02   2.6896484e+02   2.7708991e+02   1.6115774e+02   2.2508448e+02   4.0403903e+02   1.1275655e+02   3.7446129e+02   3.9853600e+02   2.0949935e+02   3.8653715e+02   2.9576581e+02   3.1769228e+02   7.1205387e+02   8.1424077e+01   2.3376355e+02   3.5929666e+02   2.8770452e+02   2.7436396e+02   2.5259774e+02   2.1349799e+02   2.1663548e+02   1.6006013e+02   1.6430968e+01   4.8471355e+00   2.6879323e+02   2.6122461e+02   2.5900355e+02   3.2235585e+02   1.4662742e+02   1.8904916e+02   1.8185774e+02   1.6569654e+02   1.5345968e+02   1.4285968e+02   2.2812839e+02   1.9973876e+02   1.8775774e+02   2.3075583e+02   1.7681065e+02   1.9259063e+02   2.3187323e+02   2.0230046e+02   4.2499839e+02   2.3950626e+02   3.4284903e+02   5.1052079e+02   5.8521968e+02   6.0075329e+01   2.8257581e+02   2.3269845e+02   2.9959645e+02   3.4642357e+02   4.1235097e+02   5.2193418e+02   2.5414839e+02   3.0398168e+02   2.4707645e+02   2.3243679e+02   2.7258194e+02   2.4055506e+02   3.1442419e+02   2.9847671e+02   3.9005548e+02   3.9432137e+02   1.9236903e+02   4.1049209e+02   3.0139000e+02   5.2144686e+02   3.4748871e+02   3.6093252e+02   1.8785290e+02   3.4637919e+02   2.2943387e+02   2.2296432e+02   2.1426968e+02   2.7735649e+02   1.9683419e+02   8.4062942e+01   1.9425968e+02   2.2234084e+02   3.7933032e+02   3.3322970e+02   3.0755355e+02   3.4185507e+02   4.0370290e+02   3.5463861e+02   4.0690968e+02   4.0056916e+02   3.2239032e+02   4.2007974e+02   2.6024290e+02   2.9839799e+02   2.9360839e+02   1.8394165e+02   3.6911129e+02   3.5732206e+02   5.9726677e+02  -8.2132774e+00   2.4633742e+02   3.6216043e+02   2.9755613e+02   3.5787454e+02   2.9686645e+02   1.8848552e+02   2.8900548e+02   2.3278343e+02   7.5718742e+02   3.9580168e+01   3.1923290e+02   3.7049008e+02   1.9942516e+02   2.7827534e+02   2.8741226e+02   4.0378154e+02   2.4796935e+02   3.4173277e+02   3.3765323e+02   3.1218581e+02   2.3088710e+02   3.2832065e+02   2.1178484e+02   4.0665205e+02   7.3295677e+02   5.6231845e+01   3.1428581e+02   2.2770423e+02   6.4287645e+02  -5.3793987e+01   2.3274000e+02   1.6176661e+02   8.2941290e+01   1.1774341e+02   3.8304032e+02   3.3192065e+02   2.8485645e+02   2.9547019e+02   2.8834065e+02   2.9859662e+02   1.3979226e+02   2.1367017e+02   2.4308645e+02   3.9916631e+02   2.6884710e+02   3.5065997e+02   5.4232226e+02   2.9963648e+02   2.8297710e+02   2.8780732e+02   7.7523742e+02   4.1606490e+01   3.1619226e+02   3.6623559e+02   5.9176935e+02   3.1320458e+02   2.8000323e+01   3.8040942e+01   4.6256355e+02   3.7786717e+02   6.1820645e+01   1.9491306e+02   2.8316871e+02   4.4394747e+02   2.9065516e+02   3.4532791e+02   2.4446226e+02   3.1730270e+02   2.0457194e+02   4.4504134e+02   2.1388194e+02   3.2294719e+02   2.7453097e+02   3.4232204e+02   2.9972613e+02   2.4355288e+02   3.1072097e+02   1.1390039e+02   3.3425452e+02   3.1323609e+02   2.7718871e+02   3.8142813e+02   1.9963839e+02   4.5638570e+02   1.9727774e+02   2.1617520e+02   1.6650903e+02   1.8051218e+02   2.0918323e+02   4.1285760e+02   3.2160548e+02   3.9091188e+02   1.7656258e+02   1.1069338e+02   1.6031968e+02   1.9937281e+02   3.3705387e+02   1.1781375e+02   3.1989613e+02   3.3419734e+02   1.8113903e+02   1.9282533e+02   3.1255194e+02   1.9967972e+02   3.2683742e+02   3.1754942e+01   2.1521290e+02   1.6987942e+02   1.0539226e+02   1.5311539e+02
   1.4646742e+02   2.5751325e+02   1.7919452e+02   3.2417379e+02   2.6663419e+02   4.8360991e+02   4.4545129e+02   6.8935832e+01   3.1504065e+02   4.3579997e+02   2.9884000e+02   5.2666667e+02   2.7547871e+02   4.6374590e+02   2.8130839e+02   2.6765694e+02   3.9925710e+02   3.7100782e+02   2.1780387e+02   3.2133892e+02   4.4986129e+01   6.2965935e+00   3.1083097e+02   4.5041288e+02   3.5650355e+02   4.0418133e+02   2.4867871e+02   3.0931054e+02   2.3488516e+02   5.1106628e+02   3.2537226e+02   3.7272603e+02   2.4170935e+02   3.4908228e+02   2.3872742e+02   3.2689503e+02   1.6636258e+02   3.6762712e+02   2.9411097e+02   2.3330790e+02   3.0255000e+02   4.4724277e+02   5.6818903e+02   4.0228875e+02   2.5152065e+02   3.6831061e+02   2.4736484e+02   3.7841275e+02   2.2221645e+02   2.7217914e+02   2.5938839e+02   3.9073377e+02   7.1176935e+02   2.7114232e+02   1.3873032e+02   1.9019899e+02   2.4221000e+02   2.1558772e+02   1.7447387e+02   2.0512725e+02   1.1467548e+02   1.2430112e+02   1.1743452e+02   1.3537943e+02   2.3664710e+02   4.3215210e+02   2.3586677e+02   2.4961937e+02   2.5937645e+02   1.8932021e+02   6.1161290e+01  -1.1048710e+01   2.6628742e+02   1.0606668e+02   1.8195935e+02   2.0214712e+02   3.8833419e+02   3.3318907e+02   2.7142226e+02   3.8535654e+02   3.5358290e+02   3.0171079e+02   2.2144452e+02   3.4638734e+02   2.6355129e+02   2.1283686e+02   2.0848806e+02   4.7661450e+02   3.6158258e+02   3.2231662e+02   2.4529484e+02   2.9965351e+02   1.8537774e+02   2.4792688e+02   4.5647903e+02   1.4667135e+02   3.4246129e+02   3.7454600e+02   2.7482935e+02   2.9031075e+02   1.9887581e+02   3.4755348e+02   5.6349387e+02   6.4868877e+01   2.5076355e+02   3.7204666e+02   3.4292452e+02   3.2305636e+02   2.2659774e+02   1.9024799e+02   2.7352548e+02   1.6972893e+02   3.7540968e+01   2.2158335e+01   2.3390323e+02   2.0301581e+02   2.1456355e+02   3.5368105e+02   1.9118742e+02   1.5115436e+02   1.2374774e+02   1.5545534e+02   1.9767968e+02   2.0810208e+02   2.3146839e+02   2.0725156e+02   1.9841774e+02   3.0601303e+02   2.0647065e+02   2.2487783e+02   1.7576323e+02   1.4534926e+02   5.1621839e+02   4.0976866e+02   3.2350903e+02   4.5284799e+02   6.1709968e+02   1.3096493e+02   2.8457581e+02   2.2887845e+02   3.0593645e+02   3.9380637e+02   3.8435097e+02   5.5439418e+02   2.7747839e+02   2.7489528e+02   2.2062645e+02   2.5710279e+02   3.0358194e+02   3.4296506e+02   3.7231419e+02   3.7940551e+02   2.8227548e+02   2.8838377e+02   1.6369903e+02   3.1722569e+02   2.5339000e+02   5.4995686e+02   3.3126871e+02   3.0989012e+02   2.2007290e+02   2.9269159e+02   2.7321387e+02   2.4257192e+02   1.5004968e+02   2.4738409e+02   1.4872419e+02   7.0801742e+01   2.4303968e+02   3.1910844e+02   4.0566032e+02   3.3657330e+02   3.1166355e+02   3.9785627e+02   3.9470290e+02   4.1268861e+02   3.4601968e+02   4.1033036e+02   2.9206032e+02   4.8228614e+02   2.6102290e+02   2.2411559e+02   2.7949839e+02   1.8474045e+02   3.3756129e+02   3.2551606e+02   6.2593677e+02   3.8163123e+01   2.8400742e+02   3.5603683e+02   3.5999613e+02   3.5409934e+02   3.2797645e+02   1.9977672e+02   2.6411548e+02   1.3288463e+02   7.3418742e+02   3.6190168e+01   2.6834290e+02   3.4822128e+02   2.1320516e+02   2.4873294e+02   3.0252226e+02   3.8324274e+02   2.7230935e+02   3.3766557e+02   4.0898323e+02   3.3714941e+02   2.0243710e+02   3.0537665e+02   2.6389484e+02   4.4281325e+02   7.1873677e+02   5.3929445e+01   2.6606581e+02   1.8645183e+02   6.2132645e+02  -5.7959987e+01   1.8586000e+02   1.9651701e+02   7.0061290e+01   7.1553806e+01   3.2315032e+02   3.5538185e+02   2.1352645e+02   2.9461659e+02   2.9923065e+02   1.9061542e+02   1.1790226e+02   3.0331137e+02   2.0008645e+02   3.8382631e+02   2.9017710e+02   2.7651357e+02   4.6498226e+02   2.7527368e+02   2.7086710e+02   3.5055612e+02   7.9056742e+02   3.7600090e+01   2.7819226e+02   3.6560559e+02   5.6676935e+02   3.6209458e+02   3.7110323e+01   1.4862142e+01   4.6089355e+02   3.6067077e+02   3.4380645e+01   1.7477826e+02   2.7082871e+02   3.0805467e+02   2.5776516e+02   3.6362911e+02   3.6890226e+02   3.3434750e+02   2.7290194e+02   3.1457494e+02   2.4063194e+02   3.6893719e+02   3.0053097e+02   3.5224204e+02   2.8794613e+02   1.6538528e+02   2.8327097e+02   1.5820639e+02   2.8014452e+02   2.9567489e+02   3.5195871e+02   3.5477653e+02   2.4118839e+02   4.4028170e+02   2.0694774e+02   3.4684160e+02   1.9228903e+02   3.1332978e+02   1.7707323e+02   4.5697640e+02   3.4604548e+02   2.5673668e+02   2.3423258e+02   8.5639781e+01   2.3031968e+02   2.3755281e+02   4.1583387e+02   1.8073135e+02   3.2312613e+02   3.2370894e+02   1.8513903e+02   2.4005533e+02   2.9488194e+02   1.9265332e+02   2.8349742e+02   1.9332142e+01   1.9421290e+02   1.4600942e+02   1.3073226e+02   9.1978194e+01
   1.3113742e+02   2.9428965e+02   1.6553452e+02   2.6670659e+02   2.3597419e+02   4.5006271e+02   2.4589129e+02   2.4900632e+01   2.2615065e+02   4.7858117e+02   2.6172000e+02   3.9796627e+02   2.6613871e+02   4.1927310e+02   2.8341839e+02   2.4215814e+02   3.8525710e+02   4.4246782e+02   3.1180387e+02   2.4203892e+02   6.5766129e+01   9.4141935e+00   3.3238097e+02   3.2279888e+02   2.7617355e+02   4.7071773e+02   2.9234871e+02   3.1659694e+02   2.2310516e+02   5.5511868e+02   2.9815226e+02   4.6623363e+02   2.4837935e+02   3.5532868e+02   2.2905742e+02   2.6477863e+02   2.4380258e+02   2.5943192e+02   2.5500097e+02   3.4998670e+02   2.6555000e+02   4.3409277e+02   6.7696903e+02   4.0591635e+02   2.4474065e+02   3.0840301e+02   2.1259484e+02   3.5141435e+02   2.1477645e+02   2.8355434e+02   1.7160839e+02   4.3864617e+02   5.1398935e+02   2.0618472e+02   1.1873032e+02   1.4135899e+02   2.8865000e+02   1.6731252e+02   1.9658387e+02   2.0213845e+02   1.2200548e+02   1.5426472e+02   1.3965452e+02   1.5205183e+02   2.2808710e+02   3.8550690e+02   2.7931677e+02   1.3937337e+02   8.0606452e+01   5.7401806e+01   2.7491290e+01  -3.1351097e+00   1.5728742e+02   1.2589668e+02   2.5395935e+02   1.8916712e+02   4.2722419e+02   3.6951787e+02   3.4553226e+02   4.0297774e+02   3.2836290e+02   2.5760839e+02   2.3121452e+02   3.6271574e+02   3.3444129e+02   2.5849566e+02   1.9048806e+02   5.8461450e+02   3.8714258e+02   3.0460182e+02   2.4774484e+02   1.7467751e+02   2.2837774e+02   2.0825688e+02   3.7770903e+02   1.1564295e+02   2.7546129e+02   2.9412600e+02   2.7804935e+02   2.8038315e+02   3.2031581e+02   3.5772828e+02   5.0927387e+02   8.0646477e+01   2.4609355e+02   3.5142026e+02   3.2170452e+02   3.0953396e+02   2.4181774e+02   1.5681039e+02   2.3174548e+02   1.5007133e+02   3.9430968e+01   2.6117135e+01   2.1423323e+02   2.5724941e+02   2.2600355e+02   3.3988585e+02   1.2273742e+02   1.3785036e+02   2.1318774e+02   1.6253014e+02   2.5279968e+02   1.9691248e+02   2.0212839e+02   2.4981876e+02   1.7753774e+02   2.7279343e+02   2.0281065e+02   2.5306063e+02   1.7020323e+02   1.5668406e+02   5.2588839e+02   3.1065506e+02   3.3328903e+02   3.8139559e+02   6.4987968e+02   7.9902529e+01   3.2513581e+02   2.2996365e+02   3.1159645e+02   4.5802357e+02   4.4001097e+02   5.3128138e+02   2.8536839e+02   3.1715408e+02   3.7695645e+02   1.6937639e+02   2.9280194e+02   2.7082746e+02   3.8898419e+02   3.3595191e+02   2.9627548e+02   3.2171377e+02   1.8258903e+02   3.3127449e+02   3.7183000e+02   4.7915166e+02   3.0237871e+02   2.6976132e+02   2.3651290e+02   3.0459639e+02   2.9287387e+02   1.7255912e+02   1.3004968e+02   3.1886409e+02   1.2494419e+02   7.0924142e+01   2.1136968e+02   2.8331204e+02   4.1299032e+02   3.3253690e+02   3.5333355e+02   3.1997267e+02   3.2093290e+02   4.2215021e+02   4.1057968e+02   4.5316556e+02   2.5472032e+02   5.1783334e+02   2.8813290e+02   2.5872679e+02   3.8404839e+02   2.1381645e+02   3.4600129e+02   3.4362086e+02   6.8237677e+02   5.4279226e+00   2.3522742e+02   3.9015923e+02   3.3955613e+02   3.4584454e+02   3.1352645e+02   1.8570272e+02   2.8278548e+02   1.8983103e+02   7.8395742e+02   4.1438568e+01   2.9056290e+02   3.5133368e+02   1.9286516e+02   2.8380014e+02   2.9596226e+02   4.2853754e+02   2.8130935e+02   3.0028557e+02   4.6598323e+02   4.1569941e+02   2.7254710e+02   2.9309785e+02   2.7078484e+02   3.8893205e+02   6.9862677e+02  -2.1754839e-02   2.2506581e+02   2.1695183e+02   6.6265645e+02  -6.6706387e+01   2.3419000e+02   2.1565061e+02   1.0171290e+01   4.7565006e+01   2.8171032e+02   4.8735705e+02   2.2441645e+02   3.1908539e+02   2.6712065e+02   2.9340422e+02   1.3235226e+02   3.7870537e+02   2.2497645e+02   3.5194511e+02   2.1206710e+02   2.2320237e+02   6.4009226e+02   2.1803488e+02   2.7808710e+02   3.7797852e+02   7.7734742e+02   3.7997690e+01   2.3808226e+02   3.3170439e+02   6.0598935e+02   3.1195698e+02   5.9220323e+01  -1.0236658e+01   4.5267355e+02   3.4287837e+02   5.8490645e+01   1.3650946e+02   2.8582871e+02   3.2685467e+02   3.2021516e+02   3.6996311e+02   2.7323226e+02   3.8622110e+02   3.2312194e+02   3.1766734e+02   3.3500194e+02   3.7338759e+02   3.3131097e+02   3.8744964e+02   2.4883613e+02   2.1306408e+02   3.2172097e+02   1.8480039e+02   3.1703452e+02   3.8883369e+02   3.0540871e+02   4.5472053e+02   2.8763839e+02   4.0578570e+02   1.9527774e+02   3.4966520e+02   1.4539903e+02   2.8286098e+02   1.8229323e+02   3.6888880e+02   2.5815548e+02   3.1565788e+02   2.0789258e+02   1.2529698e+02   1.9864968e+02   1.7064641e+02   4.7405387e+02   1.4751375e+02   3.4156613e+02   3.8568374e+02   1.9502903e+02   2.2982413e+02   3.0377194e+02   1.4838212e+02   2.8905742e+02   3.1447342e+01   2.4766290e+02   1.4128342e+02   1.2361226e+02   1.2865779e+02
   1.1724742e+02   2.5240085e+02   1.9375452e+02   2.3122899e+02   2.7152419e+02   4.7010871e+02   4.4867129e+02   5.1788232e+01   3.2082065e+02   4.7178757e+02   2.4484000e+02   4.7809667e+02   3.2558871e+02   3.4918710e+02   2.7119839e+02   2.8969574e+02   4.7481710e+02   3.6996302e+02   3.1646387e+02   2.6899612e+02   3.9216129e+01   2.3088194e+01   3.2794097e+02   4.2338408e+02   3.1572355e+02   4.4155373e+02   2.6345871e+02   2.4812814e+02   2.4144516e+02   5.6332148e+02   3.9203226e+02   3.7083323e+02   2.8303935e+02   3.8677588e+02   2.4983742e+02   3.2255623e+02   1.9524258e+02   3.4486672e+02   3.2788097e+02   3.3882630e+02   2.9333000e+02   4.3198037e+02   6.3785903e+02   3.8549515e+02   2.7863065e+02   3.3269181e+02   2.9292484e+02   2.5409795e+02   2.1666645e+02   3.6840314e+02   1.7949839e+02   4.8723497e+02   7.0221935e+02   1.8179632e+02   1.3651032e+02   1.5193659e+02   3.2965000e+02   1.6915252e+02   1.8958387e+02   2.0557845e+02   1.3445484e+01   2.4059523e+01   1.4276452e+02   1.4669303e+02   3.2797710e+02   3.8484570e+02   2.6175677e+02   1.8965817e+02   2.0026645e+02   1.0271901e+02   3.0721290e+01  -1.1283510e+01   1.4628742e+02   1.4610668e+02   2.2906935e+02   2.3782832e+02   3.1811419e+02   4.3813667e+02   2.6097226e+02   4.7163254e+02   3.6547290e+02   3.6308959e+02   1.9021452e+02   4.2388574e+02   2.2432129e+02   2.6397526e+02   1.9592806e+02   5.6728930e+02   3.4725258e+02   3.5146302e+02   2.6863484e+02   2.4589631e+02   1.6581774e+02   2.1749168e+02   3.4770903e+02   1.3215295e+02   1.5968129e+02   3.7849840e+02   2.4993935e+02   3.4619195e+02   3.6454581e+02   3.5063988e+02   5.3349387e+02   6.8378877e+01   2.4109355e+02   3.4093026e+02   3.2181452e+02   2.8663516e+02   2.1603774e+02   1.9465279e+02   2.4041548e+02   1.3882773e+02   3.1650968e+01   3.9409535e+01   2.3834323e+02   2.8666061e+02   2.8267355e+02   3.8990225e+02   1.4251742e+02   1.5715796e+02   1.6663774e+02   1.7291414e+02   2.2445968e+02   1.7851968e+02   2.4390839e+02   1.6003636e+02   2.3441774e+02   1.9980303e+02   2.1403065e+02   2.3505303e+02   1.5753323e+02   1.7024766e+02   4.7288839e+02   3.0223506e+02   2.4906903e+02   3.9680319e+02   3.5798968e+02   7.4363729e+01   3.0724581e+02   2.4761485e+02   3.1648645e+02   4.8952237e+02   4.1824097e+02   3.9579298e+02   2.7147839e+02   2.7426528e+02   2.6962645e+02   1.5763279e+02   2.9402194e+02   4.0127986e+02   3.3309419e+02   3.0776311e+02   2.7460548e+02   3.0932737e+02   1.7536903e+02   3.1852209e+02   4.3739000e+02   4.1745686e+02   2.5337871e+02   3.1779132e+02   1.7129290e+02   3.1792399e+02   2.1899387e+02   3.6846952e+02   1.2626968e+02   2.7172649e+02   1.4683419e+02   7.3062942e+01   1.4914968e+02   2.3661964e+02   4.4410032e+02   3.8827810e+02   3.2699355e+02   2.6051987e+02   3.5048290e+02   3.8222621e+02   3.2901968e+02   3.2536036e+02   2.5839032e+02   3.9508974e+02   2.4936290e+02   2.7704839e+02   3.2049839e+02   1.7990045e+02   3.7767129e+02   1.6452726e+02   7.5704677e+02   2.3454323e+01   1.6411742e+02   2.9695803e+02   3.4910613e+02   5.4919054e+02   4.0741645e+02   1.1642152e+02   3.6345548e+02   2.5259743e+02   8.1240742e+02   2.8042568e+01   2.9145290e+02   3.2015248e+02   2.2453516e+02   2.8515654e+02   4.9530226e+02   1.4726034e+02   3.2430935e+02   3.3317557e+02   3.8431323e+02   2.9090301e+02   2.5388710e+02   2.1982065e+02   2.0778484e+02   3.3797205e+02   7.6651677e+02   3.8107045e+01   2.4528581e+02   1.4767423e+02   6.3798645e+02  -5.0072787e+01   2.0386000e+02   1.9141701e+02   2.6281290e+01   5.2836206e+01   2.6882032e+02   4.8583825e+02   1.8508645e+02   2.8567179e+02   2.8801065e+02   2.4539302e+02   1.4113226e+02   2.4100297e+02   3.0019645e+02   2.5925751e+02   2.1639710e+02   2.8841597e+02   6.6109226e+02   2.8058488e+02   2.8052710e+02   3.1967332e+02   7.8656742e+02   2.1150090e+01   2.0730226e+02   2.6694679e+02   6.5576935e+02   3.4742458e+02   2.9330323e+01   2.2934542e+01   4.2267355e+02   3.9239837e+02   5.1600645e+01   2.0806066e+02   2.8871871e+02   2.9528347e+02   2.4054516e+02   3.4211671e+02   2.9890226e+02   3.7360750e+02   3.0657194e+02   4.0366134e+02   3.1925194e+02   3.8039759e+02   3.2853097e+02   3.4744204e+02   2.4305613e+02   1.8352648e+02   2.8272097e+02   1.5092039e+02   3.0181452e+02   3.4283129e+02   3.4651871e+02   4.0065173e+02   3.0818839e+02   4.1536170e+02   2.6827774e+02   2.4515520e+02   1.8906903e+02   3.2081738e+02   2.3029323e+02   4.6571880e+02   2.9782548e+02   3.0815428e+02   1.8700258e+02   2.3152818e+02   2.4286968e+02   2.0698881e+02   3.4350387e+02   1.8540775e+02   2.9278613e+02   4.1158614e+02   2.0257903e+02   2.0300013e+02   2.5121194e+02   2.6647692e+02   3.1172742e+02   6.4523742e+01   2.0532290e+02   1.4967062e+02   1.1639226e+02   1.5868539e+02
   1.4591742e+02   2.4221725e+02   2.2608452e+02   2.7320259e+02   2.7641419e+02   3.4116751e+02   3.8189129e+02   2.2800632e+01   3.1859065e+02   4.3107597e+02   3.4339000e+02   3.3765267e+02   2.4313871e+02   3.7711310e+02   3.0130839e+02   2.7105694e+02   4.0603710e+02   3.5935542e+02   3.1957387e+02   2.9941732e+02   3.9216129e+01   3.8538194e+01   2.7560097e+02   4.2057128e+02   3.5283355e+02   4.8491493e+02   2.1378871e+02   2.7121174e+02   2.7166516e+02   4.9390388e+02   3.8048226e+02   3.6375723e+02   2.8248935e+02   4.2537988e+02   2.6250742e+02   2.4543263e+02   1.7758258e+02   3.4205952e+02   3.0844097e+02   2.9483150e+02   3.2455000e+02   4.8937277e+02   6.1207903e+02   4.3710755e+02   2.4830065e+02   3.4789821e+02   3.4103484e+02   1.9369915e+02   1.8599645e+02   2.9140674e+02   2.0149839e+02   4.0903497e+02   6.4576935e+02   2.1098232e+02   1.1518032e+02   1.4319299e+02   1.8654000e+02   2.4471132e+02   1.8425387e+02   1.3800485e+02  -2.3245161e+00   1.2441123e+01   1.5898452e+02   1.3817543e+02   1.6097710e+02   3.4942570e+02   1.8009677e+02   2.1497097e+02   2.2093645e+02   1.5773541e+02   1.9941290e+01  -2.4211097e+00   1.4850742e+02   1.3159908e+02   2.5084935e+02   1.9008592e+02   3.3378419e+02   4.3466307e+02   3.2997226e+02   4.9800254e+02   3.2292290e+02   3.0893359e+02   2.8044452e+02   4.3100734e+02   2.4432129e+02   3.3237526e+02   1.2814806e+02   5.4182170e+02   2.6480258e+02   3.4249902e+02   3.0196484e+02   3.2233991e+02   2.1648774e+02   3.0998808e+02   2.9459903e+02   1.9440175e+02   1.7346129e+02   3.3083600e+02   3.0360935e+02   2.5611835e+02   2.9931581e+02   3.2196828e+02   5.9327387e+02   1.0381648e+02   2.8787355e+02   2.8118786e+02   1.6570452e+02   3.1923396e+02   2.6614774e+02   1.9586399e+02   2.9852548e+02   2.2028893e+02   3.1100968e+01   1.0233535e+01   2.6201323e+02   2.5520701e+02   2.3744355e+02   2.3419065e+02   1.4140742e+02   5.7806761e+01   1.5052774e+02   1.7398294e+02   1.7134968e+02   1.6409848e+02   1.8001839e+02   2.1336756e+02   2.4264774e+02   2.3458463e+02   2.3125065e+02   2.6967543e+02   1.3987323e+02   1.2966046e+02   3.4144839e+02   2.3030026e+02   2.4750903e+02   4.1058799e+02   7.5476968e+02   4.1181329e+01   2.8046581e+02   2.5797725e+02   2.5615645e+02   4.6078877e+02   3.4101097e+02   3.3920138e+02   2.2192839e+02   3.1622928e+02   3.1873645e+02   2.5936399e+02   3.0391194e+02   3.2048866e+02   2.7142419e+02   2.9169671e+02   2.7738548e+02   2.6466497e+02   2.6247903e+02   2.9766329e+02   3.6672000e+02   4.1456046e+02   1.9270871e+02   3.4208492e+02   2.2951290e+02   3.2715639e+02   2.3332387e+02   2.9609312e+02   2.0659968e+02   2.2908009e+02   7.3164194e+01   1.8562654e+02   1.8747968e+02   2.3366324e+02   4.1844032e+02   3.6222090e+02   2.5688355e+02   2.9812867e+02   3.1126290e+02   3.8214381e+02   2.8123968e+02   3.3173276e+02   2.1117032e+02   3.6475734e+02   2.5113290e+02   2.4135679e+02   2.4082839e+02   2.5694405e+02   3.6467129e+02   1.9456726e+02   6.9004677e+02   1.0474323e+01   2.6100742e+02   3.6175683e+02   3.2066613e+02   5.5302574e+02   3.0786645e+02   1.5026552e+02   5.4000548e+02   2.3203343e+02   7.5429742e+02   3.4581368e+01   2.8767290e+02   3.5945488e+02   2.4386516e+02   2.7850014e+02   6.9974226e+02   4.2351355e+00   3.6763935e+02   3.6826917e+02   3.4876323e+02   2.8329701e+02   1.9277710e+02   2.7659945e+02   1.9256484e+02   4.0284965e+02   7.2395677e+02   3.9951845e+01   2.5450581e+02   2.3404663e+02   5.6221645e+02  -3.3451187e+01   2.3474000e+02   1.2416661e+02   9.1061290e+01   1.2476381e+02   2.4082032e+02   4.1573825e+02   2.5885645e+02   1.7166019e+02   2.6379065e+02   1.6311062e+02   1.5279226e+02   2.1307017e+02   2.8375645e+02   2.7079271e+02   1.9250710e+02   3.3554717e+02   6.9476226e+02   2.7678128e+02   2.6997710e+02   2.6618732e+02   8.9145742e+02   1.7758890e+01   2.8963226e+02   2.2347039e+02   5.5610935e+02   2.8750738e+02   2.7670323e+01  -7.1265806e-01   3.9433355e+02   3.8188557e+02   5.3040645e+01   8.0395458e+01   3.1671871e+02   3.0360347e+02   2.5609516e+02   3.1854271e+02   2.5301226e+02   4.0627870e+02   2.7435194e+02   3.8100894e+02   2.6013194e+02   2.2387719e+02   4.0998097e+02   2.3926604e+02   2.8550613e+02   2.0402048e+02   2.0705097e+02   1.8041399e+02   2.5347452e+02   3.2213849e+02   2.7762871e+02   4.4339293e+02   2.7152839e+02   3.8063450e+02   2.0082774e+02   2.7400120e+02   2.0128903e+02   1.9138978e+02   1.8218323e+02   4.3901760e+02   1.9671548e+02   2.9790308e+02   2.3800258e+02   1.4555818e+02   2.5853968e+02   2.3818521e+02   2.6405387e+02   2.6387375e+02   3.8134613e+02   3.0294134e+02   1.8313903e+02   2.0510533e+02   2.1999194e+02   2.6030452e+02   2.6916742e+02   4.1698542e+01   1.8643290e+02   9.6851819e+01   1.2550226e+02   1.1339659e+02
   1.6202742e+02   2.5659845e+02   2.1530452e+02   3.2884499e+02   3.5674419e+02   2.7974111e+02   3.7689129e+02   5.4200632e+01   3.5637065e+02   3.7027357e+02   3.1795000e+02   3.8979787e+02   2.5025871e+02   4.9476350e+02   2.8186839e+02   2.5450214e+02   3.2703710e+02   5.1601542e+02   2.4791387e+02   3.5826012e+02   6.9861290e+00   6.8965935e+00   3.1460097e+02   3.2434128e+02   3.6083355e+02   3.6572493e+02   2.4456871e+02   3.0274934e+02   2.0999516e+02   5.0149748e+02   3.2203226e+02   4.4210323e+02   2.9192935e+02   3.6651468e+02   2.6361742e+02   2.4778383e+02   2.4380258e+02   3.0231192e+02   2.6422097e+02   2.7080910e+02   3.5266000e+02   2.9134397e+02   5.8318903e+02   4.1508875e+02   2.1708065e+02   3.9217581e+02   2.3703484e+02   3.1034915e+02   1.6288645e+02   2.6648554e+02   2.4538839e+02   4.7274377e+02   6.8798935e+02   2.5049472e+02   1.1684032e+02   1.9873019e+02   2.3143000e+02   2.2956012e+02   2.1736387e+02   2.1358605e+02   3.2005484e+01   2.0024723e+01   1.2898452e+02   1.5612543e+02   1.5119710e+02   3.0043810e+02   1.9409677e+02   1.3485097e+02   2.0948645e+02   1.3476141e+02   1.8051290e+01   5.0700903e+00   2.2428742e+02   1.5475668e+02   2.2317935e+02   2.5229952e+02   3.5711419e+02   2.9935667e+02   3.9708226e+02   4.8696374e+02   2.9858290e+02   2.5566079e+02   3.0055452e+02   4.2572854e+02   3.2455129e+02   2.3372686e+02   2.4825806e+02   3.7777290e+02   2.2936258e+02   2.6222422e+02   3.2929484e+02   2.3193351e+02   1.7415774e+02   2.2237448e+02   3.4425903e+02   1.2853895e+02   1.8279129e+02   2.7975960e+02   2.4860935e+02   3.1606835e+02   2.9398581e+02   2.6372468e+02   6.5638387e+02   6.7327677e+01   3.0498355e+02   3.0381906e+02   1.7926452e+02   3.2292916e+02   2.1236774e+02   2.1627639e+02   3.0174548e+02   1.6247133e+02   3.6980968e+01  -4.1268645e+00   1.8190323e+02   1.6939581e+02   2.7667355e+02   2.1349225e+02   1.3873742e+02   1.1268036e+02   1.7407774e+02   1.8253894e+02   1.6856968e+02   2.0765088e+02   2.2646839e+02   1.7799156e+02   2.1386774e+02   3.4499703e+02   2.1192065e+02   2.5566183e+02   1.0153323e+02   2.2406766e+02   4.7888839e+02   2.1530506e+02   2.1561903e+02   4.4147919e+02   5.9476968e+02   5.9751329e+01   2.9624581e+02   2.2783485e+02   3.6637645e+02   3.7842117e+02   3.1312097e+02   3.9965258e+02   3.0614839e+02   3.5571168e+02   2.7651645e+02   2.7841159e+02   3.3680194e+02   3.8385746e+02   2.7731419e+02   2.3444551e+02   2.5016548e+02   2.5717257e+02   1.9580903e+02   3.7210689e+02   3.5395000e+02   4.3180206e+02   7.2148710e+01   4.8617972e+02   1.9818290e+02   4.0033279e+02   2.0732387e+02   3.0484312e+02   1.4470968e+02   2.3803129e+02   1.5927419e+02   1.1884774e+02   2.3258968e+02   2.9272444e+02   3.9377032e+02   2.9152450e+02   2.5088355e+02   3.4105867e+02   3.2793290e+02   4.2003021e+02   2.7146968e+02   2.9862436e+02   1.5483032e+02   3.3760454e+02   2.5269290e+02   2.4567199e+02   2.8904839e+02   1.7797645e+02   3.3478129e+02   2.3417846e+02   7.1982677e+02   2.7619226e+00   2.4411742e+02   4.1788803e+02   3.4221613e+02   4.5418174e+02   2.8675645e+02   1.2995432e+02   5.3745548e+02   1.7767743e+02   7.4684742e+02   2.3067368e+01   2.8223290e+02   3.6222008e+02   2.5553516e+02   3.0478654e+02   7.5630226e+02  -1.2509665e+01   3.1107935e+02   3.3412397e+02   4.0998323e+02   2.6017941e+02   2.2666710e+02   2.1554825e+02   2.3789484e+02   4.2300325e+02   9.5195677e+02   3.0381845e+01   1.9550581e+02   1.8609663e+02   5.2721645e+02  -7.4431187e+01   2.1186000e+02   1.1566701e+02   1.2506129e+02   1.2282381e+02   2.3293032e+02   3.3314945e+02   2.2341645e+02   2.1938539e+02   2.8034065e+02   2.3445662e+02   9.6682258e+01   2.3800897e+02   2.3631645e+02   2.0714791e+02   2.3550710e+02   3.3399717e+02   6.8487226e+02   3.0190248e+02   2.6441710e+02   2.8107212e+02   8.5745742e+02   2.4588890e+01   2.8008226e+02   2.8834439e+02   5.8576935e+02   3.4702458e+02   1.8670323e+01  -4.5426581e+00   3.9200355e+02   3.7085197e+02   8.0380645e+01   2.5097826e+02   2.9905871e+02   3.2167627e+02   2.6198516e+02   3.6351151e+02   2.3657226e+02   4.6793390e+02   3.4401194e+02   3.5321614e+02   5.9381935e+01   1.1871871e+00   4.3820097e+02   2.4744844e+02   2.8039613e+02   2.0909928e+02   1.9116097e+02   1.7746519e+02   2.6559452e+02   3.8494889e+02   2.5395871e+02   4.5361653e+02   2.2352839e+02   3.2325450e+02   1.9694774e+02   2.7431160e+02   1.6750903e+02   2.0909218e+02   1.9907323e+02   4.5910640e+02   2.4960548e+02   2.8179188e+02   2.4100258e+02   1.5242818e+02   2.2808968e+02   2.6184121e+02   2.8483387e+02   1.9943135e+02   4.0767613e+02   3.2905494e+02   1.5146903e+02   2.7108893e+02   2.9921194e+02   2.0785692e+02   3.8283742e+02   5.4944942e+01   1.7955290e+02   1.0796222e+02   1.3095226e+02   9.5520594e+01
   1.8946742e+02   2.0051325e+02   2.9730452e+02   1.3928499e+02   2.6863419e+02   3.5544991e+02   4.0667129e+02   1.1658823e+02   2.5371065e+02   3.7193637e+02   3.9450000e+02   3.3689387e+02   2.7680871e+02   3.3119950e+02   2.8808839e+02   2.5867454e+02   3.3614710e+02   3.6972662e+02   2.7035387e+02   2.4468492e+02   4.4876129e+01  -4.4746065e+00   3.0449097e+02   3.6337008e+02   3.6161355e+02   3.9566253e+02   2.4311871e+02   2.1642534e+02   2.8455516e+02   5.0698268e+02   3.2537226e+02   3.7539603e+02   2.4181935e+02   3.7330348e+02   2.7283742e+02   2.2238623e+02   2.3013258e+02   3.1563552e+02   3.6177097e+02   2.8789510e+02   2.9477000e+02   3.8375517e+02   6.2452903e+02   3.6334155e+02   1.7274065e+02   3.3572301e+02   3.6514484e+02   2.6688035e+02   2.3788645e+02   2.7036554e+02   1.9549839e+02   4.7784497e+02   5.6754935e+02   2.5678992e+02   1.0740032e+02   2.3670539e+02   2.8310000e+02   1.3820652e+02   1.6169387e+02   1.8536965e+02   1.0555484e+01   4.8070723e+01   1.3843452e+02   1.5614943e+02   1.9753710e+02   3.7484090e+02   2.1275677e+02   2.1991817e+02   2.7926645e+02   2.0261901e+02   6.3491290e+01  -1.3451097e+00   2.0784742e+02   2.1029188e+02   2.1717935e+02   1.7399952e+02   3.1000419e+02   3.9178547e+02   3.0931226e+02   4.0632534e+02   2.8270290e+02   2.6538119e+02   2.1244452e+02   3.4432734e+02   2.8710129e+02   2.7284286e+02   1.8936806e+02   4.3381410e+02   3.0069258e+02   2.0962782e+02   3.3618484e+02   3.4993231e+02   2.0859774e+02   1.9494928e+02   3.3070903e+02   1.1351295e+02   1.8268129e+02   2.6243840e+02   3.4060935e+02   3.3770835e+02   3.3442581e+02   2.9604948e+02   6.9338387e+02   5.1147677e+01   2.5620355e+02   3.0306146e+02   2.1926452e+02   2.4305916e+02   1.7448774e+02   2.3986679e+02   2.6218548e+02   2.3530613e+02   2.9210968e+01  -5.0526452e-01   2.3579323e+02   1.9608461e+02   2.1833355e+02   3.2649945e+02   2.0018742e+02   1.7665436e+02   1.9818774e+02   1.8806014e+02   1.3023968e+02   1.3771728e+02   1.7135839e+02   1.5628036e+02   2.1108774e+02   2.6788943e+02   2.4414065e+02   3.1531423e+02   1.8242323e+02   1.8436646e+02   5.4677839e+02   3.1832386e+02   3.5417903e+02   5.4683439e+02   7.0976968e+02   5.7661329e+01   2.7790581e+02   2.4241205e+02   2.5159645e+02   4.2393357e+02   2.9801097e+02   3.5086138e+02   2.0647839e+02   5.3568528e+02   2.7629645e+02   2.6575919e+02   3.5002194e+02   3.0512986e+02   2.7220419e+02   2.0352431e+02   2.9505548e+02   3.2125137e+02   2.1080903e+02   3.3545689e+02   2.7983000e+02   3.3773166e+02   7.0928710e+01   4.8127732e+02   2.6207290e+02   2.9511159e+02   4.2254387e+02   1.7651552e+02   2.0915968e+02   2.5065529e+02   1.8083419e+02   8.6122942e+01   1.8370968e+02   3.1241484e+02   4.1021032e+02   3.3587930e+02   2.7944355e+02   3.6877387e+02   4.1959290e+02   2.2936741e+02   2.7057968e+02   3.9536556e+02   1.9228032e+02   3.2893854e+02   3.0347290e+02   2.2749959e+02   2.6682839e+02   2.0352405e+02   3.4778129e+02   2.3369846e+02   6.4326677e+02   7.5567226e+00   2.2889742e+02   3.0166563e+02   2.5455613e+02   4.0986454e+02   2.7819645e+02   7.5759123e+01   5.1678548e+02   1.7656103e+02   8.3540742e+02   2.2762568e+01   3.0479290e+02   2.8064528e+02   2.9753516e+02   2.8087654e+02   7.4041226e+02   1.7871535e+01   3.1652935e+02   4.1435797e+02   3.4998323e+02   2.9264941e+02   2.8999710e+02   2.4726185e+02   2.7267484e+02   3.4255085e+02   8.3207677e+02   5.3752245e+01   1.6395581e+02   1.5762063e+02   5.5432645e+02  -3.2489987e+01   2.1197000e+02   1.5942821e+02   2.3501290e+01   6.7168606e+01   2.6926032e+02   2.6735305e+02   2.5474645e+02   2.8709899e+02   3.2823065e+02   2.4873542e+02   9.6572258e+01   2.6290777e+02   1.5297645e+02   2.5092511e+02   2.0250710e+02   3.3463717e+02   6.8587226e+02   3.1982248e+02   3.2819710e+02   3.9974972e+02   8.1878742e+02  -1.4547510e+01   3.0185226e+02   2.3704279e+02   5.0765935e+02   3.7304338e+02   4.5440323e+01   8.3157419e+00   5.4244355e+02   3.2581677e+02   6.8600645e+01   2.3659066e+02   3.2149871e+02   3.9166107e+02   2.9165516e+02   3.7535791e+02   2.2701226e+02   3.3380870e+02   2.9546194e+02   2.9443014e+02   1.7519355e+00  -4.0332413e+01   3.1065097e+02   2.6810244e+02   3.0505613e+02   2.7812648e+02   3.0972097e+02   1.2554039e+02   2.8847452e+02   3.3600849e+02   2.1218871e+02   3.3195813e+02   2.0907839e+02   2.8207050e+02   2.0494774e+02   2.5333160e+02   1.6573903e+02   2.0901378e+02   1.8574323e+02   4.1295280e+02   2.2204548e+02   2.9054668e+02   2.0467258e+02   1.1644458e+02   2.5953968e+02   3.4577521e+02   1.7927387e+02   2.2287615e+02   3.6423613e+02   3.2842014e+02   1.6368903e+02   1.8055133e+02   3.5832194e+02   2.5634812e+02   5.0649742e+02   5.3821419e+00   1.8899290e+02   1.1553702e+02   1.0217226e+02   1.0960299e+02
[truncated: 6,762,443 more chars]
