# Supplementary material for: Specific structural elements of the T-box riboswitch drive the two-step binding of the tRNA ligand
Source: eLife. 2018 Sep 25;7:e39518. doi: 10.7554/eLife.39518 (PMC6197855; doi:10.7554/eLife.39518)
Supplement: Figure 3—source data 1. [file elife-39518-fig3-data1.zip › Repeat2.txt]

   4.0000000e+00   4.0000000e+00   6.0000000e+00   6.0000000e+00   9.0000000e+00   9.0000000e+00   1.0000000e+01   1.0000000e+01   2.3000000e+01   2.3000000e+01   2.8000000e+01   2.8000000e+01   3.3000000e+01   3.3000000e+01   3.7000000e+01   3.7000000e+01   3.9000000e+01   3.9000000e+01   4.4000000e+01   4.4000000e+01   5.1000000e+01   5.1000000e+01   5.2000000e+01   5.2000000e+01   5.6000000e+01   5.6000000e+01   6.8000000e+01   6.8000000e+01   7.0000000e+01   7.0000000e+01   7.1000000e+01   7.1000000e+01   7.2000000e+01   7.2000000e+01   7.3000000e+01   7.3000000e+01   8.0000000e+01   8.0000000e+01   8.2000000e+01   8.2000000e+01   8.4000000e+01   8.4000000e+01   2.5000000e+02   2.5000000e+02   2.5200000e+02   2.5200000e+02   2.5600000e+02   2.5600000e+02   2.6000000e+02   2.6000000e+02   2.6400000e+02   2.6400000e+02   2.6500000e+02   2.6500000e+02   2.6700000e+02   2.6700000e+02   2.7200000e+02   2.7200000e+02   2.7700000e+02   2.7700000e+02   2.7900000e+02   2.7900000e+02   2.8100000e+02   2.8100000e+02   2.8400000e+02   2.8400000e+02   2.8900000e+02   2.8900000e+02   2.9000000e+02   2.9000000e+02   2.9200000e+02   2.9200000e+02   2.9500000e+02   2.9500000e+02   2.9800000e+02   2.9800000e+02   2.9900000e+02   2.9900000e+02   3.0000000e+02   3.0000000e+02   3.0100000e+02   3.0100000e+02   3.0400000e+02   3.0400000e+02   3.0600000e+02   3.0600000e+02   3.1400000e+02   3.1400000e+02   3.1500000e+02   3.1500000e+02   3.1600000e+02   3.1600000e+02   3.1700000e+02   3.1700000e+02   3.1800000e+02   3.1800000e+02   3.2100000e+02   3.2100000e+02   3.2300000e+02   3.2300000e+02   3.2500000e+02   3.2500000e+02   3.2800000e+02   3.2800000e+02   3.3000000e+02   3.3000000e+02   3.3100000e+02   3.3100000e+02   3.3400000e+02   3.3400000e+02   3.4100000e+02   3.4100000e+02   3.4200000e+02   3.4200000e+02   3.4300000e+02   3.4300000e+02   3.4400000e+02   3.4400000e+02   3.4500000e+02   3.4500000e+02   3.4800000e+02   3.4800000e+02   3.5000000e+02   3.5000000e+02   3.5100000e+02   3.5100000e+02
   1.0510613e+02   9.2947639e+01   1.7752194e+02   1.8743147e+02   2.8637903e+02   1.5595387e+02   1.5352806e+02   1.3674098e+02   1.1466903e+02   1.4572003e+02   1.6687935e+02   2.1232675e+02   1.3397065e+02   1.6284686e+02   1.8801484e+02   2.4845139e+02   1.8176613e+02   1.4603935e+02   1.2015161e+02   1.6044432e+02   3.9231290e+01   1.7794924e+02   1.7849774e+02   1.5597857e+02   2.1831129e+02   9.6423806e+01   1.4189194e+02   1.3459187e+02   2.8353161e+02   1.0301134e+02   1.6035032e+02   9.6482942e+01   9.5904194e+01   7.6154116e+01   1.0786645e+02   1.2715101e+02   1.1527903e+02   1.0282865e+02   1.4265129e+02   1.1075080e+02   1.4458065e+02   1.0263452e+02   1.6832774e+02   2.7907959e+02   1.2198806e+02   1.5352354e+02   1.7349645e+02   2.8124093e+02   2.0748935e+02   2.0041472e+02   1.7090516e+02   2.3161630e+02   1.4020226e+02   1.2841285e+02   1.7010710e+02   1.9162917e+02   3.0120161e+02   1.1408194e+02   1.5744581e+02   1.3528692e+02   4.6854581e+02   1.6843892e+02   1.6397968e+02   1.8371485e+02   2.1178419e+02   2.1101791e+02   1.5553000e+02   1.5125534e+02   1.2306000e+02   1.1559068e+02   1.6434484e+02   1.4226048e+02   1.7022806e+02   1.4497079e+02   1.0935290e+02   1.9020757e+02   5.7288065e+01   1.7605179e+02   1.0732161e+02   7.0392013e+01   1.4889161e+02   1.5862738e+02   3.6317968e+02   1.2025595e+02   1.2419871e+02   1.3681926e+02   1.7255871e+02   2.5347240e+02   4.3441161e+02   2.4719223e+02   1.2278903e+02   1.5201236e+02   2.1696742e+02   2.2426035e+02   1.3418226e+02   2.2892961e+02   2.2248871e+02   2.7633381e+02   2.3159903e+02   2.7708401e+02   1.3304613e+02   1.8763308e+02   1.4795258e+02   2.1047121e+02   2.5096194e+02   2.7048530e+02   1.5395161e+02   1.6253032e+02   2.4832613e+02   2.0694036e+02   1.2865516e+02   2.2437146e+02   1.2037774e+02   1.6696333e+02   1.8924194e+02   1.5449871e+02   1.3354548e+02   1.5356959e+02   1.4738129e+02   1.7607788e+02   9.3869032e+01   1.2505048e+02   1.0242355e+02   9.4162245e+01   1.4986000e+02   1.1213894e+02
   9.8256129e+01   6.8495639e+01   2.1961194e+02   2.1097427e+02   2.5056903e+02   1.8838867e+02   1.5367806e+02   1.3825898e+02   1.3466903e+02   1.1393003e+02   2.0411935e+02   1.5291755e+02   1.1811065e+02   1.0925566e+02   2.0939484e+02   2.5574099e+02   1.9943613e+02   1.6519575e+02   1.4305161e+02   1.1927232e+02   4.5041290e+01   1.0453444e+02   1.6973774e+02   1.7062937e+02   1.9450129e+02   1.5432861e+02   1.4513194e+02   1.2238267e+02   2.2148161e+02   8.7165342e+01   2.1978032e+02   1.3343854e+02   1.1428419e+02   5.8203716e+01   1.1224645e+02   1.2994061e+02   1.2360903e+02   9.5592245e+01   1.5493129e+02   7.9148400e+01   1.3486065e+02   1.0617212e+02   1.5799774e+02   2.5190599e+02   1.1650806e+02   1.5572194e+02   1.5349645e+02   2.4931093e+02   1.9201935e+02   2.2527232e+02   1.7318516e+02   2.5790390e+02   1.3782226e+02   1.2294325e+02   1.5391710e+02   2.4759437e+02   2.5792161e+02   1.5188434e+02   1.2415581e+02   1.6119012e+02   4.6516581e+02   1.9480932e+02   1.5769968e+02   1.6535725e+02   1.8287419e+02   2.2662071e+02   1.6424000e+02   1.5731854e+02   1.3216000e+02   1.8324268e+02   2.2629484e+02   1.9887448e+02   1.6698806e+02   1.7707999e+02   1.1687290e+02   1.8403597e+02   4.2618065e+01   1.5099539e+02   9.2081613e+01   1.0951121e+02   1.5651161e+02   1.3653778e+02   3.6308968e+02   1.0426315e+02   1.1333871e+02   1.1787806e+02   1.6398871e+02   1.6172800e+02   3.3255161e+02   2.2291103e+02   1.0050903e+02   1.6017476e+02   1.6715742e+02   1.9138515e+02   2.1127226e+02   2.1552241e+02   1.8381871e+02   1.9389741e+02   2.0140903e+02   2.0844921e+02   1.7371613e+02   2.3256948e+02   1.6481258e+02   1.7355241e+02   2.4658194e+02   1.8021570e+02   1.5214161e+02   1.6329512e+02   2.6075613e+02   2.2736596e+02   1.2498516e+02   1.7938506e+02   1.4270774e+02   1.4974693e+02   2.0710194e+02   1.2268991e+02   1.0806548e+02   9.9087987e+01   1.2447129e+02   1.4414068e+02   9.4579032e+01   1.2484368e+02   1.1984355e+02   1.0919865e+02   1.4686000e+02   9.3338942e+01
   1.1510613e+02   1.0267764e+02   1.5447194e+02   2.2489547e+02   2.4485903e+02   1.4013547e+02   1.1505806e+02   1.3277858e+02   1.6390903e+02   1.6602083e+02   2.4825935e+02   1.6586635e+02   1.4497065e+02   1.2491686e+02   1.4220484e+02   2.5387619e+02   2.0786613e+02   1.6533135e+02   1.2938161e+02   5.3275923e+01   3.3661290e+01   2.3596484e+02   1.7411774e+02   1.7899897e+02   1.8479129e+02   1.5010541e+02   1.4175194e+02   7.1223071e+01   2.5724161e+02   1.1535454e+02   1.9278032e+02   1.0988854e+02   9.2764194e+01   5.4215316e+01   1.0972645e+02   1.4852221e+02   1.1522903e+02   1.0873265e+02   1.4079129e+02   8.5089600e+01   1.2962065e+02   1.0745132e+02   1.3152774e+02   2.5626359e+02   1.6426806e+02   1.1076114e+02   1.9944645e+02   2.1163493e+02   1.8758935e+02   2.2433672e+02   1.7828516e+02   2.4011590e+02   1.0696226e+02   1.6664205e+02   1.5948710e+02   1.7542877e+02   3.1392161e+02   1.2806434e+02   1.8039581e+02   1.4531092e+02   5.0287581e+02   2.1765252e+02   1.2231968e+02   1.5399765e+02   1.4687419e+02   2.3516071e+02   1.4624000e+02   1.3632854e+02   1.1906000e+02   1.3595068e+02   1.7634484e+02   1.8392048e+02   1.3827806e+02   1.3090679e+02   1.0482290e+02   1.9323997e+02   6.4328065e+01   1.1748859e+02   1.0055161e+02   9.1883613e+01   1.2908161e+02   1.6587218e+02   3.1536968e+02   9.7700748e+01   1.1300871e+02   1.3471446e+02   2.3022871e+02   1.9032880e+02   3.4874161e+02   2.1995583e+02   1.3073903e+02   1.4532636e+02   1.9072742e+02   1.8706955e+02   1.9503226e+02   1.9592161e+02   1.6596871e+02   2.7385541e+02   2.0049903e+02   2.4523201e+02   2.0485613e+02   2.0250828e+02   1.9190258e+02   1.9481521e+02   2.3691194e+02   2.1241930e+02   1.4605161e+02   2.0292232e+02   2.6141613e+02   2.2055316e+02   9.9415161e+01   2.1195066e+02   1.1156774e+02   1.6685813e+02   1.9662194e+02   1.3361831e+02   1.1244548e+02   1.0006759e+02   1.1719129e+02   2.1249308e+02   9.1629032e+01   1.0341968e+02   1.1061355e+02   1.1455705e+02   1.1467000e+02   1.1005414e+02
   1.2139613e+02   8.7024439e+01   1.5852194e+02   2.3633147e+02   2.1089903e+02   1.5294227e+02   1.2324806e+02   1.1702338e+02   1.7328903e+02   1.6232043e+02   2.1206935e+02   1.5762155e+02   1.4273065e+02   1.1157606e+02   1.7625484e+02   2.6953219e+02   1.9305613e+02   1.2018615e+02   1.3224161e+02   1.0661712e+02   4.6511290e+01   2.0827684e+02   1.6092774e+02   2.0062417e+02   2.0507129e+02   9.4483006e+01   1.2803194e+02   6.3460671e+01   2.4500161e+02   9.2903742e+01   2.1759032e+02   1.3595374e+02   8.5424194e+01   7.9422516e+01   1.3176645e+02   1.5056901e+02   1.4475903e+02   9.5660245e+01   1.4112129e+02   1.3178320e+02   7.2530645e+01   1.1858852e+02   2.2075774e+02   2.0212519e+02   1.1550806e+02   1.8570194e+02   1.8087645e+02   2.5845053e+02   2.1044935e+02   2.4489792e+02   1.5713516e+02   2.2023790e+02   1.1343226e+02   1.3193445e+02   1.3591710e+02   2.3241437e+02   2.7401161e+02   1.1887714e+02   1.6230581e+02   1.4765812e+02   4.6282581e+02   2.5899652e+02   1.4959968e+02   1.4657525e+02   1.2963419e+02   1.7534991e+02   1.4158000e+02   1.6428134e+02   1.2511000e+02   1.1970668e+02   1.4339484e+02   1.6907648e+02   1.4803806e+02   1.2431599e+02   8.5012903e+01   1.8058477e+02   2.4238065e+01   1.2593579e+02   9.1321613e+01   1.0300201e+02   1.4151161e+02   1.2116778e+02   2.9169968e+02   1.0673435e+02   1.1362871e+02   1.3757486e+02   1.9955871e+02   1.9259240e+02   3.2222161e+02   2.2131743e+02   1.4469903e+02   1.2330956e+02   1.6839742e+02   1.7528595e+02   1.3503226e+02   1.4896161e+02   1.6443871e+02   2.0863781e+02   1.5954903e+02   2.2260801e+02   1.7594613e+02   1.9182108e+02   1.8895258e+02   1.5957121e+02   2.4320194e+02   2.3401610e+02   1.6362161e+02   1.5842672e+02   2.3699613e+02   2.1588676e+02   8.0135161e+01   1.6525306e+02   1.4356774e+02   1.2891813e+02   1.8576194e+02   1.2010711e+02   9.4685484e+01   1.3110839e+02   1.2004129e+02   1.2759508e+02   1.0324903e+02   9.7580077e+01   1.1994355e+02   1.0638065e+02   1.1086000e+02   1.3925894e+02
   1.2253613e+02   9.1463239e+01   1.7942194e+02   2.1537947e+02   2.3999903e+02   1.5785427e+02   1.4643806e+02   1.2916818e+02   1.4723903e+02   1.2888443e+02   2.2173935e+02   1.8108795e+02   1.4487065e+02   1.2944486e+02   1.6435484e+02   2.4920419e+02   1.6981613e+02   1.5204535e+02   1.5867161e+02   1.3988272e+02   6.0661290e+01   2.2361484e+02   2.3302774e+02   1.2994617e+02   1.9184129e+02   1.6035141e+02   1.5198194e+02   7.3504671e+01   2.6181161e+02   9.6268942e+01   2.1240032e+02   1.5155894e+02   9.8664194e+01   7.9503316e+01   1.3243645e+02   1.5399541e+02   1.2341903e+02   1.0488745e+02   1.4608129e+02   1.2404640e+02   1.1748065e+02   1.0285252e+02   2.0490774e+02   1.7662319e+02   1.7417806e+02   1.9500834e+02   2.1954645e+02   2.4088693e+02   2.5263935e+02   2.2794272e+02   1.4828516e+02   2.4323590e+02   1.1639226e+02   8.0177652e+01   1.4015710e+02   2.1478517e+02   2.6739161e+02   1.2274674e+02   1.5515581e+02   1.9033012e+02   4.7873581e+02   2.4229372e+02   1.1726968e+02   1.3397165e+02   1.3506419e+02   1.6844551e+02   1.5258000e+02   1.6911134e+02   1.0706000e+02   1.7529068e+02   1.9920484e+02   1.8514168e+02   1.3703806e+02   1.2257599e+02   1.1777290e+02   1.7748397e+02   4.7288065e+01   1.5785179e+02   1.2617161e+02   8.4314013e+01   1.3370161e+02   1.3660258e+02   3.3912968e+02   9.9229948e+01   1.1757871e+02   1.1649886e+02   1.5208871e+02   2.0882000e+02   2.9207161e+02   2.1667943e+02   1.4130903e+02   1.3520076e+02   1.7891742e+02   1.6539435e+02   1.4656226e+02   2.0722921e+02   1.7024871e+02   1.7351301e+02   1.6297903e+02   2.0166361e+02   1.4632613e+02   2.3766068e+02   1.7957258e+02   1.3694161e+02   2.1349194e+02   1.5582290e+02   1.6767161e+02   1.3419272e+02   2.0032613e+02   2.0097036e+02   1.0570516e+02   2.0820746e+02   1.6199774e+02   1.7172373e+02   1.6734194e+02   1.3639071e+02   1.1868548e+02   1.1918839e+02   1.1585129e+02   1.3536028e+02   1.0476903e+02   1.1626848e+02   1.0094355e+02   9.7810645e+01   1.2305000e+02   1.3086374e+02
   1.0725613e+02   6.8155639e+01   1.7047194e+02   2.8871547e+02   2.1775903e+02   1.7468347e+02   1.2762806e+02   1.3196298e+02   1.5285903e+02   1.4924483e+02   2.2706935e+02   1.9556155e+02   1.5178065e+02   1.5047206e+02   1.7601484e+02   2.6946139e+02   1.6110613e+02   1.7750215e+02   1.2519161e+02   1.4699112e+02   6.1611290e+01   2.2115884e+02   1.8168774e+02   2.1205337e+02   2.2760129e+02   1.0606061e+02   1.2975194e+02   1.2066307e+02   2.3624161e+02   1.1184454e+02   1.8821032e+02   1.3954414e+02   8.9334194e+01   7.8769716e+01   1.3086645e+02   1.3126101e+02   1.1856903e+02   1.0284545e+02   1.5741129e+02   1.0467000e+02   1.4405065e+02   8.4916916e+01   1.2937774e+02   2.5533559e+02   1.1907806e+02   1.7970634e+02   2.2097645e+02   2.2696253e+02   2.1882935e+02   2.5645752e+02   1.5437516e+02   2.4964870e+02   1.0748226e+02   1.3003045e+02   1.2815710e+02   2.1451517e+02   2.3949161e+02   1.4144874e+02   1.5358581e+02   1.8602572e+02   4.7197581e+02   1.9226452e+02   1.2921968e+02   1.3406565e+02   1.7206419e+02   1.5719551e+02   1.3158000e+02   1.5941134e+02   1.1811000e+02   1.6188668e+02   1.4724484e+02   1.9372848e+02   1.3613806e+02   1.1754799e+02   1.1701290e+02   1.6531477e+02   5.9328065e+01   1.0607859e+02   1.1622161e+02   9.5920013e+01   1.5299161e+02   1.4048938e+02   2.6989968e+02   1.1595835e+02   1.2262871e+02   1.1694486e+02   1.7560871e+02   2.2374840e+02   2.9345161e+02   2.4870903e+02   1.0640903e+02   1.5203276e+02   1.7853742e+02   1.8875475e+02   1.7322226e+02   1.7423641e+02   2.1019871e+02   2.3345701e+02   1.5673903e+02   2.3197281e+02   1.9713613e+02   1.8359588e+02   1.6742258e+02   1.8639361e+02   2.3501194e+02   1.8652130e+02   1.5809161e+02   1.4905912e+02   2.5160613e+02   2.3157796e+02   1.0732516e+02   1.9145786e+02   1.3175774e+02   1.6529293e+02   1.3200194e+02   1.6821791e+02   1.3149548e+02   1.2811359e+02   1.0628129e+02   1.7145588e+02   1.0252903e+02   1.0811768e+02   8.6613548e+01   1.0009705e+02   1.4272000e+02   1.0633014e+02
   1.0739613e+02   9.0384439e+01   1.9814194e+02   1.9440187e+02   2.4827903e+02   1.9243187e+02   1.5005806e+02   9.6598581e+01   1.5128903e+02   1.7213043e+02   2.6097935e+02   1.7884875e+02   1.5411065e+02   1.7828566e+02   1.3444484e+02   2.6178699e+02   2.1062613e+02   1.5844055e+02   1.2176161e+02   1.2645552e+02   5.4511290e+01   3.0053684e+02   1.6502774e+02   1.6305617e+02   2.7269129e+02   1.4502341e+02   1.2989194e+02   7.3271871e+01   2.8029161e+02   9.8600542e+01   1.8235032e+02   1.2481294e+02   9.1284194e+01   6.0233716e+01   1.5543645e+02   1.4767541e+02   1.2470903e+02   8.8734245e+01   1.4941129e+02   8.3590000e+01   1.2510065e+02   8.4712916e+01   1.6452774e+02   2.5276359e+02   1.1612806e+02   1.6770234e+02   1.6244645e+02   2.5921493e+02   2.1863935e+02   2.1085272e+02   1.7323516e+02   2.3694990e+02   1.3539226e+02   1.1022765e+02   1.2267710e+02   2.0528357e+02   3.6035161e+02   1.7549994e+02   1.3791581e+02   1.8336932e+02   4.5292581e+02   2.1330852e+02   1.0169968e+02   1.6759725e+02   1.6463419e+02   1.6121991e+02   1.3429000e+02   1.7462454e+02   1.7125000e+02   1.0687548e+02   1.7748484e+02   1.6753928e+02   1.5484806e+02   1.1086119e+02   1.3130290e+02   1.7107157e+02   2.3758065e+01   1.7535419e+02   1.4741161e+02   9.9084813e+01   1.6128161e+02   1.0691618e+02   3.1089968e+02   1.0181835e+02   1.0938871e+02   1.3600406e+02   1.7041871e+02   1.8807360e+02   2.8750161e+02   2.7661503e+02   1.2240903e+02   1.4175276e+02   1.6386742e+02   2.0792835e+02   1.7094226e+02   1.7060881e+02   1.9100871e+02   2.1947221e+02   1.9921903e+02   1.9381441e+02   1.5156613e+02   1.7648148e+02   1.5128258e+02   1.5744481e+02   2.0220194e+02   2.6005610e+02   1.6819161e+02   1.5449112e+02   2.2365613e+02   1.9814396e+02   9.4985161e+01   1.9673506e+02   1.1303774e+02   1.6802053e+02   1.6491194e+02   1.5515511e+02   1.3163548e+02   1.3215239e+02   9.8611290e+01   1.7116948e+02   7.8679032e+01   9.5455677e+01   1.1642355e+02   9.4042245e+01   1.3086000e+02   8.1708942e+01
   1.2658613e+02   1.0394924e+02   1.5204194e+02   2.4894987e+02   2.0499903e+02   1.4761427e+02   1.1486806e+02   1.0469378e+02   1.5537903e+02   1.1070323e+02   2.2468935e+02   1.6699195e+02   9.2060645e+01   1.6157966e+02   1.4068484e+02   3.8994779e+02   1.8695613e+02   1.5462415e+02   1.1091161e+02   1.2584352e+02   6.6461290e+01   2.5320084e+02   1.4625774e+02   2.1174777e+02   2.5598129e+02   1.2522021e+02   9.0171935e+01   8.0919471e+01   2.4191161e+02   9.3100942e+01   2.2206032e+02   1.3516614e+02   8.2954194e+01   7.0140116e+01   1.6329645e+02   1.5990661e+02   1.3122903e+02   7.9982645e+01   1.6555129e+02   7.4448800e+01   1.0515065e+02   1.0568892e+02   1.4228774e+02   2.4644279e+02   1.6979806e+02   1.4983874e+02   1.8873645e+02   2.2473173e+02   2.3882935e+02   2.6000752e+02   1.5971516e+02   2.6436150e+02   1.4263226e+02   7.7558452e+01   1.8610710e+02   1.6544917e+02   3.1749161e+02   1.4592874e+02   1.7953581e+02   2.0665972e+02   5.1297581e+02   2.4369452e+02   8.9459677e+01   1.8205645e+02   1.8211419e+02   1.6515151e+02   1.3138000e+02   1.6199734e+02   1.0468000e+02   1.4796108e+02   1.5582484e+02   1.7951208e+02   1.3684806e+02   1.3140119e+02   1.1030290e+02   1.6570157e+02   7.3998065e+01   1.4576499e+02   1.0341161e+02   1.0675481e+02   1.3451161e+02   1.2053778e+02   2.6984968e+02   9.8772348e+01   1.0619871e+02   1.1482926e+02   1.2527871e+02   9.5154800e+01   2.9765161e+02   2.0294303e+02   1.4807903e+02   1.6884916e+02   1.5872742e+02   2.1124955e+02   1.4232226e+02   1.5860841e+02   1.7410871e+02   1.8734421e+02   1.9530903e+02   1.6988721e+02   1.5680613e+02   2.0535228e+02   1.5690258e+02   1.4899521e+02   2.0791194e+02   2.2473930e+02   1.4509161e+02   1.6980912e+02   2.3537613e+02   2.1154636e+02   1.2922516e+02   2.2404586e+02   1.1489774e+02   1.5026173e+02   1.7629194e+02   1.4662471e+02   1.3149548e+02   1.3126359e+02   1.0152129e+02   1.4102668e+02   9.5769032e+01   1.2389848e+02   1.0984355e+02   1.1075865e+02   1.0915000e+02   1.2554574e+02
   9.6256129e+01   3.7465639e+01   2.0257194e+02   2.0476747e+02   2.0589903e+02   1.4263227e+02   1.5171806e+02   1.0088578e+02   1.2656903e+02   1.3829803e+02   1.7721935e+02   1.6844955e+02   1.0221065e+02   1.2952766e+02   1.4901484e+02   3.0533139e+02   1.7067613e+02   1.2659655e+02   1.7729161e+02   1.1706312e+02   4.1461290e+01   1.7625084e+02   1.6940774e+02   1.7756577e+02   2.0188129e+02   6.8028206e+01   1.2751194e+02   9.0652271e+01   2.3410161e+02   1.1653574e+02   2.2401032e+02   1.4387014e+02   8.0854194e+01   8.1928116e+01   1.1748645e+02   1.2124141e+02   1.1308903e+02   1.4423385e+02   1.4084129e+02   1.3137560e+02   1.2872065e+02   1.0452332e+02   1.5347774e+02   1.8497759e+02   1.4269806e+02   1.5186674e+02   1.9535645e+02   2.1187213e+02   2.2420935e+02   2.0798712e+02   1.3099516e+02   2.5746910e+02   1.7215226e+02   6.0766852e+01   1.3905710e+02   1.7540317e+02   2.7796161e+02   1.5352114e+02   1.4930581e+02   1.9622812e+02   5.1154581e+02   2.7728892e+02   1.0992968e+02   1.6174885e+02   1.3416419e+02   1.7289751e+02   1.5177000e+02   1.4969614e+02   1.0125000e+02   1.1875548e+02   1.5334484e+02   1.7752048e+02   1.4670806e+02   1.2761239e+02   9.7962903e+01   1.9211877e+02   5.2618065e+01   1.0847539e+02   1.0622161e+02   9.4770013e+01   1.5228161e+02   1.2849618e+02   2.3350968e+02   8.3299548e+01   9.8148710e+01   1.3038326e+02   1.4984871e+02   1.3123920e+02   2.9660161e+02   2.1674703e+02   1.1369903e+02   1.2478956e+02   1.7281742e+02   1.8283235e+02   1.6541226e+02   1.8238121e+02   1.8172871e+02   1.9773461e+02   1.8344903e+02   1.8269601e+02   1.8223613e+02   2.0054788e+02   1.6033258e+02   1.4258081e+02   1.8925194e+02   2.0038210e+02   1.5986161e+02   2.1458752e+02   2.5403613e+02   2.3514356e+02   1.0755516e+02   1.9867946e+02   1.1380774e+02   1.7876893e+02   1.7381194e+02   1.3668311e+02   8.2595484e+01   1.1198559e+02   1.5261129e+02   1.6431948e+02   1.1400903e+02   1.0447928e+02   1.0970355e+02   1.2324985e+02   1.2667000e+02   1.0519414e+02
   1.1382613e+02   9.3680039e+01   1.8281194e+02   1.8677827e+02   2.3361903e+02   1.8698467e+02   1.2800806e+02   1.0955258e+02   1.3632903e+02   1.2984723e+02   1.7287935e+02   1.7089675e+02   1.1759065e+02   1.2362726e+02   1.0720484e+02   2.8396619e+02   1.8352613e+02   1.5727855e+02   1.8972161e+02   1.6611872e+02   3.6561290e+01   1.6083284e+02   1.8892774e+02   1.7376417e+02   2.0003129e+02   1.0426621e+02   1.2970194e+02   8.6997071e+01   2.5114161e+02   1.0551254e+02   1.5982032e+02   1.5300534e+02   1.0190419e+02   8.0674116e+01   1.3167645e+02   1.1405621e+02   9.9849032e+01   1.2101305e+02   1.1589129e+02   1.3765160e+02   1.2991065e+02   1.0380812e+02   1.7394774e+02   2.2662999e+02   1.6293806e+02   1.4424754e+02   1.9397645e+02   2.1445253e+02   2.1758935e+02   2.0808672e+02   1.6428516e+02   2.2247590e+02   1.2443226e+02   8.0154452e+01   1.4986710e+02   1.5467837e+02   2.8254161e+02   1.0081474e+02   1.6334581e+02   1.8662492e+02   4.5059581e+02   2.8387492e+02   1.1554968e+02   1.9329925e+02   1.4868419e+02   1.8211591e+02   1.4434000e+02   1.5768054e+02   1.1849000e+02   1.3409628e+02   1.6786484e+02   1.8416888e+02   1.2522806e+02   1.1185079e+02   1.0149290e+02   1.7974637e+02  -2.4671935e+01   5.1278594e+01   1.2112161e+02   1.0338801e+02   1.4985161e+02   1.2317058e+02   3.5574968e+02   9.5850348e+01   1.0471871e+02   1.5580766e+02   2.0836871e+02   1.6998760e+02   3.3612161e+02   2.1191543e+02   1.0635903e+02   1.0070676e+02   2.0715742e+02   1.9127515e+02   1.5213226e+02   1.9763361e+02   2.0438871e+02   2.0930181e+02   1.8544903e+02   2.1843601e+02   1.3518613e+02   2.6184188e+02   1.7290258e+02   1.5538521e+02   1.8068194e+02   1.9934770e+02   1.7857161e+02   1.9518072e+02   2.7670613e+02   2.4175996e+02   1.0094516e+02   1.7144826e+02   1.5489774e+02   1.4467173e+02   1.6962194e+02   1.5496831e+02   1.0668548e+02   1.5938839e+02   1.3100129e+02   1.3376828e+02   9.2909032e+01   1.0916728e+02   1.0375355e+02   1.1367585e+02   1.0710000e+02   1.1417974e+02
   1.1406613e+02   7.7090839e+01   1.7147194e+02   2.5087547e+02   2.5104903e+02   2.0064027e+02   1.2695806e+02   1.2344658e+02   1.4866903e+02   1.2548003e+02   1.6225935e+02   1.8731635e+02   1.3183065e+02   1.6729806e+02   1.0763484e+02   2.5793179e+02   2.0210613e+02   1.5808215e+02   1.2610161e+02   2.0253832e+02   3.7131290e+01   1.0221724e+02   1.5787774e+02   2.0405817e+02   1.6826129e+02   1.4733781e+02   1.2751194e+02   1.2236227e+02   2.8157161e+02   9.8788142e+01   1.8544032e+02   1.3304574e+02   9.3764194e+01   8.9895316e+01   1.1248645e+02   1.4483141e+02   1.0589903e+02   1.1509905e+02   1.4150129e+02   1.1803280e+02   1.1901065e+02   1.3149012e+02   1.9037774e+02   2.1350559e+02   1.6864806e+02   1.1069074e+02   2.1120645e+02   2.1036413e+02   2.3486935e+02   2.2527432e+02   1.6675516e+02   2.5703830e+02   1.0858226e+02   1.4937245e+02   1.6810710e+02   1.3793917e+02   3.2839161e+02   9.5716735e+01   1.2682581e+02   1.9725652e+02   4.2206581e+02   2.5487732e+02   1.3112968e+02   1.5486285e+02   1.5501419e+02   2.0212951e+02   1.5658000e+02   1.8050134e+02   1.2835000e+02   1.3511748e+02   1.8934484e+02   1.9469048e+02   1.3656806e+02   1.3823359e+02   1.0154290e+02   1.9002237e+02   2.3238065e+01   1.1735579e+02   1.3184161e+02   1.0386041e+02   1.5399161e+02   8.5649381e+01   3.3941968e+02   9.1916748e+01   7.2248710e+01   1.2712526e+02   1.7755871e+02   2.0240240e+02   3.6312161e+02   2.0375543e+02   1.4959903e+02   1.3553756e+02   1.6143742e+02   2.2893275e+02   1.6070226e+02   2.5685801e+02   2.0448871e+02   2.3305381e+02   1.8249903e+02   2.4344201e+02   1.4851613e+02   2.3201548e+02   1.7490258e+02   1.1664521e+02   2.1515194e+02   2.3088010e+02   1.7452161e+02   2.1288472e+02   3.0203613e+02   2.2897356e+02   1.3294516e+02   2.1516826e+02   1.2789774e+02   1.3479173e+02   1.9667194e+02   1.2647431e+02   8.6355484e+01   1.4596479e+02   1.1447129e+02   1.7261068e+02   8.4959032e+01   9.5043277e+01   9.9323548e+01   1.0522025e+02   1.3643000e+02   1.2726334e+02
   1.2591613e+02   8.0712839e+01   2.0404194e+02   2.2321987e+02   2.1789903e+02   1.8515227e+02   1.1633806e+02   1.2448618e+02   1.4271903e+02   1.4452603e+02   2.0440935e+02   1.9380435e+02   1.0706065e+02   1.4870966e+02   1.4758484e+02   2.7877579e+02   1.9462613e+02   1.3753055e+02   1.2115161e+02   1.4912432e+02   3.4461290e+01   1.1886084e+02   1.3687774e+02   2.1002817e+02   1.9493129e+02   1.3505421e+02   1.2817194e+02   1.1459947e+02   2.8305161e+02   1.1680974e+02   1.9478032e+02   1.5372854e+02   1.0519419e+02   1.0531092e+02   1.0119645e+02   1.5563461e+02   9.3709032e+01   7.2984245e+01   1.4655129e+02   9.5008800e+01   1.0062065e+02   1.2648132e+02   1.4456774e+02   2.2912039e+02   1.4940806e+02   1.2855994e+02   1.8997645e+02   2.1977253e+02   2.3839935e+02   2.2175192e+02   1.8037516e+02   2.2813870e+02   1.0901226e+02   1.2876805e+02   1.8353710e+02   1.3993477e+02   2.7030161e+02   1.2022394e+02   1.5482581e+02   1.8220652e+02   4.5321581e+02   2.2452532e+02   1.1745968e+02   1.5262645e+02   1.6482419e+02   1.8020471e+02   1.6362000e+02   1.7965814e+02   1.2944000e+02   1.7265028e+02   1.8053484e+02   1.7891528e+02   1.6246806e+02   1.3078159e+02   1.0954290e+02   1.7072237e+02   6.9718065e+01   1.1867739e+02   9.9551613e+01   9.3683613e+01   1.5966161e+02   1.3038578e+02   3.1789968e+02   1.1911835e+02   1.0881871e+02   1.3123966e+02   1.9146871e+02   1.7609960e+02   3.3903161e+02   2.2768263e+02   1.3283903e+02   1.2696836e+02   2.0753742e+02   1.7015475e+02   2.7756226e+02   6.8939213e+01   2.2353871e+02   1.8457981e+02   1.5221903e+02   2.1552441e+02   1.7418613e+02   2.0696188e+02   1.8228258e+02   1.8405481e+02   1.8710194e+02   2.8955410e+02   1.4657161e+02   1.8855072e+02   2.3884613e+02   2.6145876e+02   1.0027516e+02   1.9602186e+02   1.3437774e+02   1.5674333e+02   1.3019194e+02   1.3165271e+02   1.2111548e+02   1.4442399e+02   1.2590129e+02   1.4393628e+02   1.1724903e+02   9.9180077e+01   1.3075355e+02   1.0108585e+02   1.3376000e+02   9.8146942e+01
   1.3339613e+02   1.0459444e+02   2.2019194e+02   1.6078787e+02   2.6151903e+02   1.8275267e+02   9.9338065e+01   1.5931618e+02   1.4618903e+02   1.1910843e+02   2.0859935e+02   1.5489915e+02   1.5121065e+02   1.4984766e+02   1.3235484e+02   3.2056419e+02   1.9529613e+02   1.9338695e+02   1.5138161e+02   1.4403592e+02   3.6421290e+01   1.7441404e+02   1.3997774e+02   1.9801017e+02   2.2598129e+02   1.5448021e+02   1.4908194e+02   1.2711667e+02   3.1805161e+02   1.2453974e+02   2.0749032e+02   1.6280174e+02   9.9814194e+01   1.0141132e+02   1.2038645e+02   1.4419941e+02   1.2646903e+02   9.3553445e+01   1.4884129e+02   9.2165600e+01   9.4580645e+01   1.3910452e+02   1.1199774e+02   2.1215599e+02   1.4940806e+02   1.1355994e+02   1.6920645e+02   2.0148413e+02   2.6610935e+02   2.2148512e+02   1.6309516e+02   2.8038110e+02   1.1320226e+02   1.2672285e+02   1.4529710e+02   1.5980397e+02   2.4116161e+02   9.4415135e+01   1.7630581e+02   1.7401812e+02   4.5430581e+02   2.8886812e+02   1.0597968e+02   1.6092485e+02   1.3278419e+02   1.5605791e+02   1.2577000e+02   1.4430614e+02   1.0935000e+02   1.0596748e+02   1.8986484e+02   1.7231888e+02   1.6365806e+02   1.2206639e+02   9.8732903e+01   1.7781717e+02   6.4378065e+01   1.1810459e+02   9.5121613e+01   9.5268013e+01   1.2580161e+02   1.2894458e+02   3.5160968e+02   8.2801548e+01   9.4578710e+01   1.4061886e+02   1.7531871e+02   1.9787160e+02   3.0517161e+02   2.1910143e+02   1.4697903e+02   1.3807716e+02   1.8772742e+02   1.7782955e+02   2.4470226e+02   5.5328013e+01   2.0353871e+02   1.6960981e+02   1.7235903e+02   2.1958321e+02   1.4875613e+02   2.1403628e+02   1.7966258e+02   1.9774441e+02   2.8839194e+02   2.3035090e+02   1.6067161e+02   1.4828272e+02   2.1422613e+02   2.1861836e+02   1.0360516e+02   2.1823546e+02   1.2632774e+02   1.2605733e+02   1.6710194e+02   1.4440991e+02   1.1059548e+02   1.7026559e+02   1.0809129e+02   1.0936108e+02   1.0243903e+02   1.0636488e+02   1.0313355e+02   1.0653545e+02   1.3872000e+02   9.6230142e+01
   1.1334613e+02   5.7718439e+01   1.3485194e+02   2.4970507e+02   2.5685903e+02   1.9693547e+02   1.4333806e+02   1.3484618e+02   1.5932903e+02   1.4105723e+02   2.6935935e+02   1.5898835e+02   1.5806065e+02   1.7367966e+02   1.3949484e+02   2.7666299e+02   1.9524613e+02   1.6282095e+02   1.2653161e+02   1.5050392e+02   5.7181290e+01   2.3523324e+02   1.5911774e+02   1.8781897e+02   2.4317129e+02   1.4005501e+02   1.2527194e+02   1.2597147e+02   3.0895161e+02   1.2135774e+02   1.7478032e+02   1.3127854e+02   1.1138419e+02   8.4055716e+01   1.1886645e+02   1.5013101e+02   1.3675903e+02   1.0877025e+02   1.2493129e+02   1.1097840e+02   1.2224065e+02   1.2508172e+02   1.6990774e+02   2.1657319e+02   1.6388806e+02   1.2955154e+02   1.7835645e+02   1.9508213e+02   1.9563935e+02   2.5155272e+02   1.5747516e+02   2.3040070e+02   1.2410226e+02   8.4320852e+01   1.8219710e+02   1.8728197e+02   2.9377161e+02   1.3215634e+02   1.7639581e+02   2.1567092e+02   4.3002581e+02   2.8662052e+02   1.4631968e+02   9.8357652e+01   1.2811419e+02   1.5876151e+02   1.5024000e+02   1.6377854e+02   9.8820000e+01   1.3132988e+02   1.7396484e+02   2.0121088e+02   1.3360806e+02   1.4599039e+02   1.0796290e+02   1.5917877e+02   4.0288065e+01   1.4151179e+02   1.2036161e+02   1.0186881e+02   1.3394161e+02   1.2758338e+02   2.7208968e+02   1.1421315e+02   7.9718710e+01   1.3947766e+02   1.3179871e+02   2.0325320e+02   3.0826161e+02   2.0743423e+02   1.2283903e+02   1.2376836e+02   1.8967742e+02   1.8820355e+02   2.8070226e+02   4.3878013e+01   1.9681871e+02   2.0485741e+02   1.3630903e+02   1.6908721e+02   1.7628613e+02   2.0179388e+02   1.4728258e+02   1.6409481e+02   2.3763194e+02   2.2793170e+02   1.9595161e+02   1.5422032e+02   2.2256613e+02   1.9161116e+02   1.1036516e+02   1.9593466e+02   1.6403774e+02   1.8094053e+02   1.6948194e+02   1.3621951e+02   1.0035548e+02   1.2118479e+02   1.1638129e+02   1.4778788e+02   1.1338903e+02   1.0038888e+02   1.1108355e+02   1.1427945e+02   1.4948000e+02   8.6129342e+01
   9.3016129e+01   1.0915484e+02   1.5742194e+02   2.1894947e+02   2.3632903e+02   1.7595787e+02   1.6338806e+02   1.4381218e+02   1.3975903e+02   1.6862283e+02   2.2906935e+02   1.5540155e+02   1.2692065e+02   1.4022086e+02   1.1825484e+02   2.7631219e+02   2.1329613e+02   1.6808695e+02   1.4886161e+02   1.3999752e+02   5.9661290e+01   2.4679484e+02   1.2330774e+02   1.6339377e+02   2.2850129e+02   1.6284861e+02   1.6646194e+02   1.0177627e+02   2.7267161e+02   1.2779014e+02   1.7425032e+02   1.2218094e+02   1.0504419e+02   7.5802916e+01   8.5866452e+01   1.6872101e+02   1.5094903e+02   1.0220505e+02   1.1417129e+02   9.2269200e+01   1.2339065e+02   1.0737972e+02   1.1766774e+02   2.1151239e+02   1.4683806e+02   1.5167554e+02   1.8254645e+02   2.3441693e+02   1.4910935e+02   2.4565512e+02   1.9561516e+02   2.4415950e+02   9.7012258e+01   1.2105805e+02   1.4958710e+02   1.0813077e+02   2.8058161e+02   1.1416154e+02   1.2411581e+02   1.4266332e+02   4.9906581e+02   2.6857732e+02   1.1131968e+02   9.6737652e+01   1.2987419e+02   1.5562071e+02   1.5138000e+02   1.7906734e+02   1.3482000e+02   1.3311988e+02   1.2544484e+02   2.3099248e+02   1.6408806e+02   1.1989199e+02   1.0092290e+02   1.8883197e+02   5.5238065e+01   1.2745579e+02   1.0403161e+02   9.0985213e+01   1.2923161e+02   1.0339018e+02   3.0246968e+02   8.6782748e+01   9.4578710e+01   1.3895886e+02   1.5146871e+02   1.8877960e+02   2.9060161e+02   2.1446703e+02   1.2745903e+02   1.3334876e+02   1.8477742e+02   1.6554555e+02   3.1289226e+02   4.6342813e+01   1.6734871e+02   1.9983501e+02   1.5149903e+02   2.1782201e+02   1.7080613e+02   2.0665228e+02   1.4728258e+02   1.4833481e+02   2.1496194e+02   2.5055530e+02   1.4633161e+02   1.8461992e+02   3.0089613e+02   2.1077476e+02   9.8415161e+01   1.8136066e+02   1.8137774e+02   1.4460333e+02   1.6295194e+02   1.0655191e+02   1.2311548e+02   1.0040399e+02   1.1242129e+02   1.4329468e+02   1.2700903e+02   8.2779277e+01   9.2423548e+01   1.2687225e+02   1.2848000e+02   8.8239342e+01
   9.5636129e+01   7.2665239e+01   1.7190194e+02   1.8860107e+02   2.3094903e+02   1.5681827e+02   1.2062806e+02   1.3414298e+02   1.5442903e+02   1.8511923e+02   2.6078935e+02   1.7757395e+02   1.5964065e+02   1.4798326e+02   1.3539484e+02   3.3190099e+02   2.2781613e+02   1.5973535e+02   1.2838161e+02   1.3497592e+02   5.0041290e+01   3.0727444e+02   1.4668774e+02   2.0795337e+02   2.1326129e+02   2.0630781e+02   1.2984194e+02   1.0470587e+02   2.3910161e+02   9.8705742e+01   1.8887032e+02   1.3272134e+02   7.6234194e+01   7.1587716e+01   1.3324645e+02   1.6945061e+02   1.0556903e+02   9.3505445e+01   9.7691290e+01   1.1806760e+02   1.1029065e+02   1.3403772e+02   1.7490774e+02   1.7902319e+02   1.4926806e+02   1.4315114e+02   1.5058645e+02   2.0783373e+02   1.5334935e+02   2.7507592e+02   1.9766516e+02   1.9142550e+02   1.0920226e+02   1.5765285e+02   1.3434710e+02   1.7558997e+02   2.9373161e+02   1.3515954e+02   1.8234581e+02   1.3619492e+02   4.6102581e+02   2.6766052e+02   1.0607968e+02   1.3586685e+02   1.5644419e+02   1.5978511e+02   1.7253000e+02   1.6256534e+02   1.3087000e+02   9.7625884e+01   1.5196484e+02   2.2287088e+02   1.6170806e+02   1.5308239e+02   1.5096290e+02   1.5944877e+02   6.2328065e+01   1.1969859e+02   9.3551613e+01   9.0493613e+01   1.5766161e+02   1.1568578e+02   3.4008968e+02   9.1483148e+01   8.6868710e+01   1.0185566e+02   1.8184871e+02   1.5267920e+02   3.0926161e+02   2.2282423e+02   1.1783903e+02   8.8598361e+01   1.9586742e+02   1.5032835e+02   2.8370226e+02   2.7488013e+01   1.9696871e+02   2.1937541e+02   1.6735903e+02   2.4612321e+02   1.5980613e+02   2.2087228e+02   1.7985258e+02   1.6082921e+02   2.8182194e+02   2.0825650e+02   1.6262161e+02   1.8436672e+02   2.6379613e+02   1.8855276e+02   9.9515161e+01   1.8432266e+02   1.6265774e+02   1.3977093e+02   1.1948194e+02   1.6093951e+02   1.3397548e+02   1.0077519e+02   1.1071129e+02   1.4829148e+02   1.0262903e+02   7.2349677e+01   1.1913355e+02   1.0616545e+02   1.3357000e+02   9.4642142e+01
   1.0953613e+02   1.1421324e+02   1.6200194e+02   1.6401307e+02   2.2385903e+02   1.8090547e+02   1.0243806e+02   1.4144818e+02   1.6552903e+02   2.0170123e+02   2.1340935e+02   2.2670435e+02   1.2425065e+02   1.3995446e+02   1.2254484e+02   2.9573899e+02   1.6329613e+02   1.4741695e+02   1.0472161e+02   1.4276872e+02   5.2371290e+01   2.2094804e+02   1.9035774e+02   1.5097977e+02   2.4388129e+02   1.3337821e+02   1.1370194e+02   7.8037071e+01   2.6176161e+02   9.2942942e+01   2.1178032e+02   1.5755854e+02   8.8284194e+01   4.9243716e+01   1.4181645e+02   1.6991501e+02   9.4949032e+01   1.0607505e+02   9.5931290e+01   8.9208400e+01   9.3390645e+01   9.8489716e+01   1.2890774e+02   2.2099319e+02   1.3745806e+02   1.5509594e+02   1.8835645e+02   1.9581213e+02   1.7577935e+02   2.3762152e+02   1.9875516e+02   1.8452830e+02   1.1753226e+02   1.4979645e+02   1.3286710e+02   1.7394837e+02   2.4192161e+02   1.3863434e+02   1.3411581e+02   1.9082332e+02   4.5997581e+02   2.5951452e+02   1.2559968e+02   1.2525525e+02   1.3573419e+02   1.7167191e+02   1.2691000e+02   1.5849494e+02   1.2768000e+02   1.2693108e+02   1.3810484e+02   2.4130968e+02   1.4898806e+02   1.0494999e+02   1.0058290e+02   1.7395917e+02   6.6718065e+01   1.0563739e+02   1.0108161e+02   1.1818121e+02   1.4404161e+02   1.1901538e+02   3.3831968e+02   1.2333475e+02   9.2148710e+01   1.4315326e+02   1.4488871e+02   1.4677600e+02   2.9665161e+02   2.2207303e+02   9.6979032e+01   1.1445716e+02   1.6353742e+02   1.6519475e+02   2.6460226e+02   2.2876013e+01   2.3281871e+02   1.8254741e+02   1.7844903e+02   1.8833601e+02   1.6837613e+02   2.0589668e+02   1.7785258e+02   1.3588921e+02   2.6129194e+02   2.1141890e+02   1.6028161e+02   1.7026392e+02   2.1732613e+02   2.2613036e+02   7.8325161e+01   1.8377786e+02   1.5613774e+02   1.1510253e+02   1.2238194e+02   1.4427751e+02   1.3035548e+02   1.1906479e+02   1.0004129e+02   1.3743508e+02   8.4289032e+01   7.9386877e+01   1.0046355e+02   9.9179045e+01   1.2581000e+02   9.4352942e+01
   1.3101613e+02   1.2487484e+02   1.4709194e+02   2.5401587e+02   2.3656903e+02   1.9169867e+02   1.1895806e+02   1.1479658e+02   1.7271903e+02   1.5179603e+02   1.9083935e+02   1.9735995e+02   1.4749065e+02   1.5538526e+02   1.4535484e+02   3.3919419e+02   2.0010613e+02   1.9338215e+02   1.2562161e+02   1.6543672e+02   4.8231290e+01   2.1770924e+02   1.6540774e+02   1.7374577e+02   2.3160129e+02   1.3974061e+02   1.6841194e+02   8.8710271e+01   2.5381161e+02   1.4310894e+02   2.0178032e+02   1.4268854e+02   1.1123419e+02   8.9977716e+01   1.1529645e+02   1.5546661e+02   1.0560903e+02   1.0145225e+02   1.1812129e+02   1.1228320e+02   9.2480645e+01   1.2013252e+02   1.8166774e+02   2.1153239e+02   1.1879806e+02   1.8481874e+02   1.7892645e+02   2.6680653e+02   2.4777935e+02   2.2510152e+02   1.7318516e+02   2.0395390e+02   1.1448226e+02   1.2566045e+02   1.7572710e+02   1.5674957e+02   2.6935161e+02   1.1705994e+02   1.7958581e+02   1.4784572e+02   4.2449581e+02   2.2754292e+02   1.4783968e+02   1.3881605e+02   1.7835419e+02   1.6112231e+02   1.2819000e+02   1.5835254e+02   1.2777000e+02   1.3892388e+02   1.6720484e+02   2.0122168e+02   1.4565806e+02   1.2017639e+02   9.8012903e+01   1.7149477e+02   7.9908065e+01   1.2615219e+02   9.1321613e+01   9.6912013e+01   1.3680161e+02   1.1587458e+02   3.4255968e+02   1.1671555e+02   8.8438710e+01   1.2892006e+02   1.8627871e+02   2.0742480e+02   3.3184161e+02   2.4258783e+02   1.3526903e+02   1.0501396e+02   1.6634742e+02   2.3168995e+02   2.6960226e+02   4.5386013e+01   2.3286871e+02   2.5564341e+02   1.9411903e+02   2.0136241e+02   1.9932613e+02   2.0499068e+02   1.9919258e+02   1.5537201e+02   1.9934194e+02   3.0266490e+02   1.6133161e+02   1.8879992e+02   2.7784613e+02   2.1633876e+02   1.3046516e+02   2.0775666e+02   1.7099774e+02   1.4453373e+02   1.6415194e+02   1.4607591e+02   1.1768548e+02   1.3017839e+02   1.1638129e+02   1.8359788e+02   9.0679032e+01   9.0775677e+01   9.9083548e+01   1.0357945e+02   1.2505000e+02   1.0351374e+02
   1.2163613e+02   7.7675239e+01   1.3442194e+02   2.4154947e+02   2.4361903e+02   1.9394467e+02   8.8958065e+01   1.2414658e+02   1.5909903e+02   1.4883563e+02   2.3130935e+02   1.6032235e+02   1.4216065e+02   1.5024166e+02   1.2625484e+02   2.9767219e+02   2.0329613e+02   1.5093695e+02   1.7234161e+02   1.3559912e+02   4.6041290e+01   2.1912444e+02   1.7611774e+02   1.8059897e+02   2.1174129e+02   1.4308941e+02   1.4879194e+02   1.1418987e+02   2.8400161e+02   1.1440374e+02   2.1106032e+02   1.4137614e+02   1.0938419e+02   6.8075716e+01   1.1448645e+02   1.4043141e+02   1.1108903e+02   1.2178385e+02   1.4274129e+02   1.0555360e+02   7.6860645e+01   1.0867212e+02   2.0280774e+02   2.3046119e+02   1.5893806e+02   1.6137754e+02   1.6516645e+02   2.4390733e+02   1.9025935e+02   2.0508312e+02   2.0113516e+02   2.0957790e+02   1.0734226e+02   1.1204165e+02   1.5486710e+02   1.4918837e+02   2.3149161e+02   1.4804874e+02   1.3791581e+02   1.7174932e+02   4.7554581e+02   1.6854892e+02   1.0997968e+02   1.4564485e+02   1.5125419e+02   1.6515031e+02   1.3848000e+02   1.7375934e+02   1.1201000e+02   1.0932468e+02   1.8448484e+02   1.6088928e+02   1.6565806e+02   1.3223639e+02   9.0542903e+01   1.6938237e+02   4.1758065e+01   1.2101419e+02   1.0989161e+02   7.7236413e+01   1.6366161e+02   1.0529578e+02   3.0231968e+02   9.8314748e+01   1.0690871e+02   1.2297246e+02   1.4498871e+02   1.6614800e+02   3.0288161e+02   2.2067463e+02   1.5145903e+02   1.3842876e+02   1.6343742e+02   2.4925275e+02   2.7370226e+02   5.7628013e+01   2.8481871e+02   1.6286741e+02   1.7930903e+02   2.0502721e+02   1.5661613e+02   2.2321748e+02   1.8971258e+02   1.3623041e+02   2.4425194e+02   3.1298210e+02   1.8000161e+02   1.5154632e+02   2.3941613e+02   2.1579316e+02   9.7415161e+01   2.3763066e+02   1.6460774e+02   1.1194493e+02   1.1815194e+02   1.4456591e+02   1.5240548e+02   9.6250787e+01   1.1804129e+02   1.4775508e+02   1.0428903e+02   1.1030688e+02   6.3463548e+01   1.2151905e+02   1.0796000e+02   1.3845094e+02
   1.0539613e+02   1.1797444e+02   1.7871194e+02   1.8367627e+02   2.1566903e+02   1.5571067e+02   1.1362806e+02   1.2789298e+02   1.6928903e+02   1.2131043e+02   1.9006935e+02   1.4352155e+02   9.7780645e+01   1.4969206e+02   1.2839484e+02   2.8855099e+02   1.6571613e+02   1.5460335e+02   1.7119161e+02   1.1569112e+02   3.2511290e+01   1.9377684e+02   1.4025774e+02   1.8479777e+02   1.7350129e+02   1.6272861e+02   1.5227194e+02   9.7761471e+01   2.4729161e+02   9.1910542e+01   2.0278032e+02   1.5503854e+02   1.0623419e+02   7.3807716e+01   1.2338645e+02   1.3881941e+02   1.4960903e+02   7.8172245e+01   1.3650129e+02   1.0639280e+02   9.6860645e+01   1.0997212e+02   1.8471774e+02   1.9171839e+02   1.3169806e+02   1.6202674e+02   1.5877645e+02   2.5988853e+02   1.5810935e+02   2.0727512e+02   1.8361516e+02   1.9244950e+02   1.0158226e+02   1.4898245e+02   1.4100710e+02   1.5952717e+02   2.6316161e+02   1.0160514e+02   1.6011581e+02   1.8088332e+02   4.8597581e+02   1.7581452e+02   1.0792968e+02   1.3757885e+02   1.5206419e+02   1.9598551e+02   1.4572000e+02   1.4833014e+02   1.4754000e+02   1.1301228e+02   1.6372484e+02   1.9050008e+02   1.5537806e+02   1.2934879e+02   1.0901290e+02   1.7928477e+02   4.5378065e+01   1.2281459e+02   1.1074161e+02   9.8408413e+01   1.9442161e+02   1.0674498e+02   2.8908968e+02   7.7323148e+01   1.1628871e+02   1.4212206e+02   1.4741871e+02   1.5819360e+02   2.8555161e+02   2.3625103e+02   1.7630903e+02   1.8192076e+02   1.8539742e+02   2.2768595e+02   2.6999226e+02   3.6824813e+01   2.4991871e+02   1.2203941e+02   1.4973903e+02   1.8944281e+02   1.6590613e+02   1.5290428e+02   1.7138258e+02   1.9040681e+02   2.9015194e+02   3.3411010e+02   1.3228161e+02   1.8107392e+02   2.0884613e+02   1.6223876e+02   1.0622516e+02   2.3045586e+02   1.5165774e+02   1.1341093e+02   1.5124194e+02   1.1777871e+02   1.2378548e+02   1.6254039e+02   1.0495129e+02   1.4175228e+02   1.1838903e+02   8.6608877e+01   1.2518355e+02   1.3096145e+02   1.2353000e+02   1.3248534e+02
   1.2306613e+02   9.7470839e+01   1.4800194e+02   2.4627307e+02   2.4685903e+02   2.3726547e+02   1.4795806e+02   1.2152658e+02   1.5904903e+02   1.2683963e+02   1.7102935e+02   2.0156475e+02   1.2054065e+02   1.3563126e+02   1.4763484e+02   3.0896179e+02   2.0986613e+02   1.7555135e+02   1.6800161e+02   1.2365632e+02   5.1131290e+01   1.5433724e+02   1.4611774e+02   1.7770897e+02   2.2036129e+02   1.1682981e+02   1.4765194e+02   9.2281071e+01   2.6462161e+02   1.1281414e+02   2.0782032e+02   1.3073534e+02   1.1414419e+02   8.0074916e+01   1.1838645e+02   1.6206941e+02   1.3527903e+02   1.0326865e+02   1.2831129e+02   1.1980800e+02   8.5240645e+01   1.4171172e+02   1.8475774e+02   1.7461519e+02   1.7712806e+02   1.6763234e+02   1.8301645e+02   2.7899933e+02   2.1858935e+02   2.6185672e+02   2.2842516e+02   2.4196470e+02   1.0334226e+02   1.0293165e+02   1.5496710e+02   2.2208037e+02   2.6016161e+02   1.1584514e+02   1.7506581e+02   2.4077732e+02   5.7363581e+02   2.1023172e+02   1.2045968e+02   1.5323645e+02   1.4239419e+02   1.2966911e+02   1.7662000e+02   1.7837814e+02   1.2387000e+02   1.1056588e+02   1.6186484e+02   2.0197888e+02   1.5175806e+02   1.1787839e+02   1.0177290e+02   2.0319397e+02   2.9428065e+01   7.2950594e+01   1.0217161e+02   1.6523401e+02   1.4523161e+02   1.4897018e+02   3.2279968e+02   1.1915635e+02   9.8768710e+01   1.5476366e+02   1.5674871e+02   1.4497720e+02   2.9541161e+02   1.7179223e+02   1.2930903e+02   1.4339076e+02   2.0143742e+02   1.8278275e+02   3.1818226e+02   4.1019613e+01   1.6467871e+02   1.5647861e+02   1.4749903e+02   2.4581201e+02   1.2723613e+02   1.7261788e+02   1.4776258e+02   1.7953641e+02   2.3529194e+02   2.7149890e+02   1.3262161e+02   1.6904672e+02   2.2651613e+02   1.9263516e+02   8.8795161e+01   2.2666026e+02   1.3965774e+02   1.4842093e+02   1.4919194e+02   1.3665271e+02   1.3078548e+02   1.5137039e+02   1.0000129e+02   1.2862828e+02   1.0562903e+02   9.1869677e+01   7.4703548e+01   1.1999985e+02   1.0400000e+02   1.2971774e+02
   1.1039613e+02   7.9004439e+01   1.5385194e+02   2.3123507e+02   2.5666903e+02   1.5419067e+02   1.4557806e+02   1.5495698e+02   1.3366903e+02   1.3787003e+02   1.9749935e+02   1.3311715e+02   9.2490645e+01   6.6595265e+01   1.1258484e+02   2.8019579e+02   1.8324613e+02   1.2520095e+02   1.6696161e+02   1.3916952e+02   1.7751290e+01   2.3197639e+01   2.0473774e+02   1.4344937e+02   2.1203129e+02   1.4230621e+02   1.3789194e+02   1.4077187e+02   2.4053161e+02   1.2978134e+02   1.7163032e+02   1.2448054e+02   1.1766419e+02   5.9703316e+01   1.0848645e+02   1.4434141e+02   1.2027903e+02   1.1308865e+02   1.3808129e+02   1.1440640e+02   9.1290645e+01   1.2160772e+02   1.9532774e+02   1.8210959e+02   1.5993806e+02   1.0633754e+02   1.3249645e+02   2.7609093e+02   1.8048935e+02   1.8286472e+02   1.8328516e+02   1.6333590e+02   8.8862258e+01   1.1781005e+02   1.3548710e+02   1.7458877e+02   2.3858161e+02   1.5100154e+02   1.2201581e+02   1.5264132e+02   4.1825581e+02   2.0504212e+02   1.2921968e+02   1.2425565e+02   1.2859419e+02   1.5320311e+02   1.1719000e+02   1.4146254e+02   1.3082000e+02   1.1596988e+02   1.6467484e+02   1.4975408e+02   1.2822806e+02   1.3690079e+02   8.5392903e+01   1.5007437e+02   2.2138065e+01   1.0329379e+02   1.1846161e+02   8.1980813e+01   1.3313161e+02   1.5573818e+02   2.6446968e+02   1.1701275e+02   9.7248710e+01   1.1288526e+02   1.3593871e+02   1.4545200e+02   2.8460161e+02   2.1265703e+02   1.4835903e+02   1.5720676e+02   1.6239742e+02   2.0938595e+02   2.9584226e+02  -1.9031871e+00   1.5548871e+02   2.0040381e+02   1.5444903e+02   2.0163601e+02   1.7085613e+02   1.9536828e+02   1.9661258e+02   1.3805841e+02   2.5777194e+02   2.0418050e+02   1.2981161e+02   1.4784152e+02   2.3984613e+02   1.9865876e+02   7.0275161e+01   2.0185186e+02   1.3475774e+02   1.5162293e+02   1.7529194e+02   1.1175471e+02   1.2782548e+02   1.2136719e+02   8.6761290e+01   1.3296748e+02   1.0147903e+02   7.7061677e+01   1.0623355e+02   1.0219745e+02   1.0805000e+02   1.2977374e+02
   1.2582613e+02   9.9720039e+01   1.9600194e+02   1.8581307e+02   2.4432903e+02   1.7936787e+02   1.2609806e+02   1.1451538e+02   1.8052903e+02   1.4988123e+02   2.2144935e+02   2.2458115e+02   1.6473065e+02   1.4881606e+02   1.5516484e+02   3.0883939e+02   2.2410613e+02   1.7979215e+02   1.3000161e+02   1.1674632e+02   3.2891290e+01   3.7596439e+01   1.8016774e+02   1.4808497e+02   2.3584129e+02   1.8488141e+02   1.2479194e+02   1.3181987e+02   2.6629161e+02   1.3972054e+02   1.8735032e+02   1.5861294e+02   1.0342419e+02   7.6882516e+01   1.0719645e+02   1.7220461e+02   1.2618903e+02   8.0385845e+01   1.2979129e+02   8.6879600e+01   1.3791065e+02   9.2068116e+01   1.4985774e+02   1.7574719e+02   1.6979806e+02   1.2335874e+02   1.5663645e+02   2.1172973e+02   2.2886935e+02   2.2208432e+02   2.1018516e+02   1.4056390e+02   9.1532258e+01   1.0945645e+02   1.9367710e+02   1.6469357e+02   2.5673161e+02   6.4829535e+01   1.4196581e+02   2.0276532e+02   5.4416581e+02   2.3681932e+02   1.1721968e+02   1.2821565e+02   1.0901419e+02   1.5514951e+02   1.3834000e+02   1.4182054e+02   9.1770000e+01   1.1989388e+02   1.6715484e+02   1.4365568e+02   1.3932806e+02   1.0082279e+02   8.8062903e+01   1.7696077e+02   2.1188065e+01   1.0989979e+02   9.9551613e+01   1.0225361e+02   9.4941613e+01   1.7065338e+02   3.5646968e+02   9.1882748e+01   8.9718710e+01   1.2567766e+02   1.4031871e+02   1.5324160e+02   3.1184161e+02   1.8485783e+02   1.3302903e+02   1.5090316e+02   1.7358742e+02   1.7092075e+02   2.5527226e+02   2.5242413e+01   7.0778710e+01   2.3899061e+02   1.4582903e+02   1.5494561e+02   1.5037613e+02   1.9205668e+02   1.6914258e+02   1.2710601e+02   2.3320194e+02   2.4271610e+02   1.6024161e+02   1.4064712e+02   2.1741613e+02   1.9874316e+02   1.1589516e+02   2.0320226e+02   1.3960774e+02   1.3275493e+02   1.2257194e+02   1.5916231e+02   1.3625548e+02   1.2483279e+02   1.0119129e+02   1.0572308e+02   9.7629032e+01   1.0393968e+02   1.3461355e+02   1.0339705e+02   1.0429000e+02   9.1314542e+01
   1.1087613e+02   1.1753604e+02   1.5419194e+02   2.2525787e+02   2.6585903e+02   1.8693547e+02   1.1057806e+02   9.2556981e+01   1.6699903e+02   1.2801363e+02   1.7411935e+02   1.8384755e+02   1.0311065e+02   1.7388566e+02   1.5249484e+02   2.8157299e+02   2.2500613e+02   1.9829015e+02   1.3848161e+02   1.4382792e+02   1.8661290e+01   1.5974839e+01   1.5064774e+02   1.5772657e+02   1.8812129e+02   1.9164901e+02   1.2289194e+02   1.3173187e+02   2.9543161e+02   1.3072934e+02   2.0435032e+02   1.2320294e+02   1.0476419e+02   6.9115316e+01   1.0072645e+02   1.3239221e+02   1.4503903e+02   8.8447845e+01   1.2631129e+02   9.0208000e+01   1.4729065e+02   9.0037716e+01   1.2642774e+02   2.1843159e+02   1.3312806e+02   1.8458234e+02   1.4558645e+02   2.3385373e+02   1.6601935e+02   3.3473232e+02   1.6485516e+02   2.1038030e+02   7.3202258e+01   8.4492852e+01   1.3677710e+02   1.5924557e+02   2.7896161e+02   8.8671135e+01   1.6463581e+02   2.2114172e+02   4.6511581e+02   2.2995332e+02   1.4454968e+02   9.7219252e+01   1.0778419e+02   1.3619791e+02   1.4786000e+02   1.4681894e+02   9.3820000e+01   1.1472988e+02   1.5001484e+02   2.2573688e+02   1.6570806e+02   1.2223239e+02   9.8492903e+01   1.4926637e+02   3.1528065e+01   1.3526259e+02   9.9361613e+01   1.2502881e+02   1.3280161e+02   1.0872458e+02   2.4893968e+02   8.7065148e+01   1.0738871e+02   1.2416406e+02   1.3008871e+02   1.7511000e+02   3.1336161e+02   1.8987623e+02   1.2916903e+02   1.6793196e+02   1.9981742e+02   1.8791235e+02   2.4918226e+02   4.8019613e+01   1.5767871e+02   2.0974861e+02   1.4711903e+02   1.7650241e+02   1.4094613e+02   2.0371108e+02   2.4557258e+02   1.2571161e+02   2.6239194e+02   2.3443090e+02   1.5857161e+02   1.5088072e+02   2.1303613e+02   2.1433356e+02   9.6365161e+01   1.8081466e+02   1.3889774e+02   1.4334173e+02   1.4043194e+02   1.5735351e+02   1.0049548e+02   1.0017359e+02   1.2009129e+02   1.2173108e+02   9.7149032e+01   9.2018077e+01   1.0880355e+02   1.0513185e+02   1.0829000e+02   1.3551454e+02
   1.0301613e+02   1.1849484e+02   1.4238194e+02   2.5496267e+02   2.4927903e+02   1.9159187e+02   1.1529806e+02   1.0689938e+02   1.3499903e+02   1.2224363e+02   1.7135935e+02   2.0368835e+02   1.2640065e+02   1.9026246e+02   1.3901484e+02   2.9708139e+02   1.9491613e+02   1.7650735e+02   1.4643161e+02   1.5205192e+02   2.8511290e+01   9.1468387e+00   1.6764774e+02   1.6994657e+02   1.9503129e+02   1.4719621e+02   1.2627194e+02   1.4394147e+02   3.0629161e+02   1.0871054e+02   1.9273032e+02   1.3341254e+02   8.7714194e+01   5.3899316e+01   1.3119645e+02   1.2385461e+02   1.2141903e+02   5.7047445e+01   1.0889129e+02   1.2107160e+02   8.5430645e+01   8.4416516e+01   1.1347774e+02   2.0536759e+02   1.4279806e+02   1.3475874e+02   1.5044645e+02   2.0465493e+02   1.9058935e+02   2.8628672e+02   1.3513516e+02   2.4242790e+02   6.9632258e+01   8.6728452e+01   1.5562710e+02   1.9550757e+02   2.7801161e+02   1.2865714e+02   1.7082581e+02   1.3788652e+02   4.8244581e+02   2.5509692e+02   1.2388968e+02   1.2349205e+02   1.0544419e+02   1.3833511e+02   1.7796000e+02   1.5270094e+02   9.4630000e+01   1.0595508e+02   1.5501484e+02   1.5005688e+02   1.3760806e+02   1.0815039e+02   9.0822903e+01   1.5878997e+02   1.0528065e+01   1.1903259e+02   9.4221613e+01   1.3639001e+02   1.1108161e+02   1.2531218e+02   3.3365968e+02   1.0032755e+02   8.3678710e+01   1.1825086e+02   1.1869871e+02   2.0306120e+02   2.5579161e+02   1.7420183e+02   1.2473903e+02   1.5904636e+02   1.9415742e+02   1.8469515e+02   2.2413226e+02   4.1543613e+01   1.5548871e+02   1.7592381e+02   1.7168903e+02   1.3087681e+02   1.6666613e+02   1.8703348e+02   1.6928258e+02   1.1495481e+02   2.6701194e+02   1.7725130e+02   1.4633161e+02   1.7989992e+02   2.2808613e+02   1.8483956e+02   1.1436516e+02   1.7370466e+02   1.6127774e+02   1.0236133e+02   1.0743194e+02   1.4880351e+02   1.1425548e+02   1.1230279e+02   1.0247129e+02   1.1643068e+02   9.0099032e+01   8.7352077e+01   1.0280355e+02   8.9751845e+01   1.2557000e+02   8.5702142e+01
   1.0268613e+02   1.0043124e+02   1.5357194e+02   2.4963747e+02   2.1166903e+02   1.9598067e+02   1.3348806e+02   1.1101418e+02   1.4371903e+02   1.4149603e+02   1.9778935e+02   1.7523395e+02   1.3445065e+02   1.5994846e+02   1.1811484e+02   2.7761339e+02   1.7167613e+02   1.6955655e+02   1.5872161e+02   1.4282872e+02   2.4421290e+01   2.5894039e+01   1.6202774e+02   1.6777617e+02   1.9803129e+02   1.2718621e+02   1.4975194e+02   1.1472307e+02   2.9510161e+02   1.1756574e+02   2.0982032e+02   1.2809534e+02   1.0219419e+02   9.3940916e+01   1.2276645e+02   1.2238901e+02   1.0975903e+02   8.2650245e+01   1.1574129e+02   9.9433600e+01   8.5770645e+01   1.2028932e+02   1.7666774e+02   1.5784239e+02   1.6383806e+02   1.6150554e+02   1.3706645e+02   2.0929533e+02   2.0810935e+02   2.1679512e+02   1.3242516e+02   2.2564470e+02   8.2722258e+01   1.1244125e+02   9.9917097e+01   1.6296437e+02   2.8568161e+02   1.1256354e+02   1.6087581e+02   2.0591252e+02   4.6216581e+02   2.7085932e+02   1.1954968e+02   1.2630925e+02   9.9544194e+01   1.7428711e+02   1.3148000e+02   1.6517934e+02   1.0039000e+02   9.1974284e+01   1.2101484e+02   2.0377688e+02   1.3017806e+02   1.1693479e+02   5.2062903e+01   1.5532077e+02   1.5998065e+01   1.1350499e+02   9.5931613e+01   1.2106321e+02   1.1075161e+02   1.3424858e+02   2.8146968e+02   1.1393275e+02   8.6008710e+01   1.0464446e+02   1.6217871e+02   1.8892280e+02   2.8526161e+02   1.7622423e+02   9.1359032e+01   1.7709676e+02   1.8220742e+02   1.7946115e+02   2.7260226e+02   4.9856013e+01   1.6324871e+02   2.1611301e+02   1.3216903e+02   1.7922841e+02   1.3828613e+02   1.6168388e+02   1.5638258e+02   1.7355681e+02   2.1139194e+02   2.1999090e+02   1.6357161e+02   1.3038072e+02   2.2941613e+02   1.8249316e+02   9.1415161e+01   2.0188066e+02   1.1341774e+02   1.7457013e+02   1.1995194e+02   1.3094191e+02   1.0111548e+02   8.7783987e+01   1.1052129e+02   1.0068668e+02   9.1819032e+01   8.1214477e+01   1.0442355e+02   9.6242245e+01   1.1967000e+02   8.2704142e+01
   1.1596613e+02   8.1508839e+01   1.7809194e+02   1.6486587e+02   2.1356903e+02   1.9053867e+02   1.1229806e+02   6.6949381e+01   1.4347903e+02   1.4884523e+02   2.2478935e+02   1.6303395e+02   1.6397065e+02   1.4068686e+02   1.2111484e+02   2.6708339e+02   2.0295613e+02   1.3591415e+02   1.4019161e+02   1.6522112e+02   2.5321290e+01   3.4012039e+01   1.1692774e+02   2.2385417e+02   2.3541129e+02   1.4758581e+02   1.3770194e+02   1.3473707e+02   2.6600161e+02   1.1355374e+02   1.9525032e+02   1.3412094e+02   1.0376419e+02   8.3335316e+01   1.0819645e+02   1.4793461e+02   1.2370903e+02   8.4864245e+01   1.0850129e+02   1.0334280e+02   7.9100645e+01   1.2168292e+02   1.3504774e+02   1.7926199e+02   1.5631806e+02   1.2824714e+02   1.4497645e+02   2.2256253e+02   2.2906935e+02   2.7197832e+02   1.5204516e+02   1.8783510e+02   9.6432258e+01   9.5774452e+01   1.3519710e+02   1.9133197e+02   2.5025161e+02   1.2725794e+02   1.2787581e+02   1.9303252e+02   4.9259581e+02   2.5337492e+02   9.8129677e+01   1.2793285e+02   1.0606419e+02   1.4300551e+02   1.4153000e+02   1.3690534e+02   8.4200000e+01   9.4359484e+01   1.3386484e+02   2.1836888e+02   1.4679806e+02   1.0603519e+02   8.7252903e+01   1.6483557e+02   4.8428065e+01   8.6000594e+01   7.6981613e+01   1.2224921e+02   1.0708161e+02   1.2002218e+02   2.8069968e+02   8.8424348e+01   7.9578710e+01   9.7678865e+01   1.6093871e+02   1.7716200e+02   2.9288161e+02   1.8280463e+02   8.5509032e+01   1.7146476e+02   1.6320742e+02   1.9770115e+02   2.8570226e+02   5.6668013e+01   1.4924871e+02   1.8647301e+02   1.7411903e+02   1.1263241e+02   1.2637613e+02   2.4259668e+02   1.4638258e+02   1.6435681e+02   1.7901194e+02   2.5853130e+02   1.6805161e+02   1.4007232e+02   1.9841613e+02   2.1050316e+02   7.6795161e+01   1.9657026e+02   1.4108774e+02   1.2858653e+02   1.7538194e+02   1.0069751e+02   1.3154548e+02   1.0472959e+02   8.0381290e+01   1.3428788e+02   1.0467903e+02   8.2515677e+01   9.3323548e+01   1.2042025e+02   1.3048000e+02   7.3409342e+01
   9.0106129e+01   9.1957639e+01   1.5000194e+02   1.9421307e+02   2.2651903e+02   2.0179267e+02   1.1267806e+02   1.3586898e+02   1.5599903e+02   1.4308363e+02   2.5702935e+02   1.9202475e+02   1.1702065e+02   1.8629286e+02   1.2020484e+02   2.5382619e+02   2.1714613e+02   1.4791895e+02   1.3134161e+02   1.2606912e+02   2.0461290e+01   2.0260839e+01   1.7183774e+02   1.3627137e+02   2.0674129e+02   1.7853941e+02   1.4108194e+02   8.4466671e+01   2.5348161e+02   9.3275342e+01   1.9259032e+02   1.4004374e+02   9.9004194e+01   9.4196116e+01   1.1733645e+02   1.2863341e+02   1.2075903e+02   7.8910245e+01   1.2627129e+02   8.7821200e+01   9.8770645e+01   1.1429932e+02   1.7899774e+02   1.5717599e+02   1.7436806e+02   1.0956314e+02   1.0835645e+02   2.4749213e+02   1.5515935e+02   2.7246112e+02   1.4471516e+02   1.9375150e+02   4.2962258e+01   1.1532052e+01   1.3453710e+02   1.8095477e+02   2.7996161e+02   1.0536114e+02   1.4553581e+02   1.5209972e+02   4.8682581e+02   2.1059652e+02   9.7319677e+01   1.1218765e+02   1.1492419e+02   1.6010671e+02   1.5138000e+02   2.0125734e+02   1.2401000e+02   1.0341468e+02   1.3201484e+02   2.2956688e+02   1.5913806e+02   1.0280799e+02   8.4062903e+01   1.7014077e+02   2.3668065e+01   9.5891394e+01   9.9411613e+01   1.1721481e+02   1.1780161e+02   1.5506458e+02   2.9693968e+02   1.1593515e+02   9.9148710e+01   1.2073326e+02   1.6393871e+02   1.7235200e+02   3.1274161e+02   1.3254583e+02   1.1821903e+02   9.4327961e+01   1.7705742e+02   1.3673315e+02   3.2299226e+02   4.8534813e+01   1.6891871e+02   1.9494941e+02   1.5563903e+02   1.6111081e+02   1.7261613e+02   2.2179748e+02   1.2247258e+02   1.5802961e+02   1.4491194e+02   1.7082930e+02   1.6933161e+02   1.6167992e+02   2.0051613e+02   1.7261516e+02   1.0165516e+02   2.1944146e+02   1.8537774e+02   1.2233333e+02   1.5829194e+02   1.1783471e+02   8.9355484e+01   9.4294787e+01   1.5180129e+02   1.4219428e+02   1.0633903e+02   1.1571288e+02   1.0137355e+02   1.0234625e+02   1.3157000e+02   6.9272142e+01
   1.1310613e+02   8.0407639e+01   1.8990194e+02   2.0149107e+02   2.0799903e+02   1.7465427e+02   1.3657806e+02   9.4676981e+01   1.5232903e+02   1.3518723e+02   2.6502935e+02   1.6014475e+02   1.2340065e+02   1.6569246e+02   1.4449484e+02   3.1140299e+02   2.0814613e+02   1.4163895e+02   1.3867161e+02   1.0200272e+02   2.0041290e+01   5.9144387e+00   1.3806774e+02   1.4978297e+02   2.1465129e+02   1.7314661e+02   1.3703194e+02   9.9940671e+01   2.5886161e+02   1.1589494e+02   1.8697032e+02   1.5335334e+02   8.4094194e+01   7.9428916e+01   8.8816452e+01   1.3429501e+02   1.2127903e+02   7.7968645e+01   1.3536129e+02   7.2334000e+01   8.4580645e+01   9.7714516e+01   1.6066774e+02   2.1212239e+02   1.7060806e+02   1.0920394e+02   1.8644645e+02   2.0534493e+02   1.8353935e+02   2.4100072e+02   1.5632516e+02   2.1554270e+02   4.1632258e+01   1.0018452e+01   1.5500710e+02   1.4002717e+02   3.2463161e+02   7.8687535e+01   1.2330581e+02   1.3115812e+02   4.4140581e+02   2.0290012e+02   1.2183968e+02   1.1474605e+02   1.3363419e+02   1.7383991e+02   1.5291000e+02   1.4875494e+02   1.2058000e+02   1.2178908e+02   1.3220484e+02   2.2007168e+02   1.2903806e+02   1.3073599e+02   9.7542903e+01   1.6763237e+02   5.2378065e+01   1.2487459e+02   7.8031613e+01   1.0802521e+02   1.2547161e+02   1.1712098e+02   2.9727968e+02   9.8427948e+01   1.2176871e+02   1.0754366e+02   2.2850871e+02   1.9546640e+02   3.4231161e+02   2.0433023e+02   7.0929032e+01   1.3125116e+02   1.6515742e+02   1.6892515e+02   2.3880226e+02   4.8370013e+01   2.0348871e+02   2.2994381e+02   2.0578903e+02   2.1923881e+02   2.0066613e+02   2.1831348e+02   1.5509258e+02   1.1842001e+02   2.0434194e+02   1.8440490e+02   1.4800161e+02   1.4248632e+02   2.3246613e+02   2.1658916e+02   9.6515161e+01   1.9737266e+02   1.6927774e+02   1.0152133e+02   1.4981194e+02   1.1146311e+02   1.1254548e+02   1.1934959e+02   1.2109129e+02   1.5741108e+02   1.0705903e+02   8.5225277e+01   8.8703548e+01   9.8309845e+01   1.4643000e+02   1.0403334e+02
   8.8206129e+01   7.8109639e+01   1.3247194e+02   1.1522547e+02   2.2689903e+02   2.0457227e+02   9.6628065e+01   1.3429298e+02   1.7480903e+02   1.4109883e+02   1.7149935e+02   1.7686715e+02   1.3325065e+02   1.5152446e+02   1.2235484e+02   2.9713419e+02   2.1000613e+02   1.5845015e+02   1.1872161e+02   1.0212872e+02   2.9891290e+01   9.2664387e+00   1.0930774e+02   1.6246377e+02   2.3622129e+02   1.4837101e+02   1.0446194e+02   9.8306271e+01   2.8767161e+02   1.0249014e+02   1.6206032e+02   1.0548614e+02   8.9144194e+01   5.9454916e+01   1.1905645e+02   1.3944581e+02   1.1656903e+02   1.0672545e+02   1.2279129e+02   8.8489600e+01   1.4577065e+02   8.6819316e+01   1.5413774e+02   1.9068479e+02   1.2760806e+02   1.1573394e+02   1.1425645e+02   2.5926013e+02   1.4648935e+02   2.6120472e+02   1.5099516e+02   2.6020910e+02   3.5012258e+01  -2.6194839e-01   1.3510710e+02   1.6766917e+02   2.8520161e+02   7.6891935e+01   1.3349581e+02   1.9163292e+02   4.5825581e+02   1.6650212e+02   1.7045968e+02   1.3352645e+02   1.5387419e+02   1.4546071e+02   1.4981000e+02   1.5357294e+02   1.0701000e+02   1.3434468e+02   1.5177484e+02   1.9126608e+02   1.6413806e+02   1.1864799e+02   8.2542903e+01   1.6992237e+02   4.0188065e+01   1.0994979e+02   1.0455161e+02   7.5713613e+01   1.2785161e+02   1.0955058e+02   3.2093968e+02   6.5535148e+01   8.9478710e+01   1.3274686e+02   2.2550871e+02   1.6347640e+02   1.7022161e+02   1.8418743e+02   1.1426903e+02   1.1150396e+02   1.5791742e+02   2.1188435e+02   3.0337226e+02   1.7444413e+01   1.7672871e+02   2.3342461e+02   1.9787903e+02   1.9140161e+02   1.6461613e+02   2.2457748e+02   1.4328258e+02   1.9232481e+02   2.5701194e+02   2.2796130e+02   1.5767161e+02   1.6280272e+02   1.8932613e+02   2.3851036e+02   9.5325161e+01   1.9908786e+02   1.7127774e+02   8.0411329e+01   1.5295194e+02   1.0007191e+02   1.2549548e+02   1.2207359e+02   1.0942129e+02   1.6387468e+02   7.9149032e+01   8.2748077e+01   1.1556355e+02   1.0140105e+02   1.0476000e+02   1.1608694e+02
   1.0258613e+02   7.3439239e+01   1.6742194e+02   2.2314947e+02   2.2875903e+02   1.3994347e+02   1.1452806e+02   1.3520098e+02   1.0613903e+02   1.6788243e+02   1.8654935e+02   1.5790315e+02   1.2754065e+02   1.4807126e+02   1.2549484e+02   2.3873299e+02   1.9900613e+02   9.6470155e+01   1.0000161e+02   1.4590632e+02   2.8891290e+01   2.1686439e+01   1.5092774e+02   1.7199417e+02   1.9460129e+02   9.8130606e+01   1.0856194e+02   1.5211827e+02   2.1362161e+02   9.6174142e+01   1.6901032e+02   1.2008014e+02   9.7094194e+01   8.3958916e+01   1.0219645e+02   1.2993461e+02   1.2356903e+02   6.7635445e+01   1.5993129e+02   9.8228400e+01   9.9240645e+01   1.2007172e+02   1.8271774e+02   2.1901839e+02   1.2988806e+02   1.5060154e+02   1.5882645e+02   2.7041453e+02   2.0096935e+02   2.1098632e+02   1.7623516e+02   2.4751990e+02   3.4342258e+01   2.3261652e+01   1.2419710e+02   2.0883197e+02   2.9120161e+02   8.9601935e+01   1.4215581e+02   2.0732012e+02   4.4378581e+02   2.3561972e+02   1.0364968e+02   1.1120125e+02   1.2716419e+02   1.3026751e+02   1.3591000e+02   1.5330494e+02   1.4401000e+02   1.2343468e+02   1.1848484e+02   1.9211928e+02   1.6003806e+02   1.3035599e+02   9.8062903e+01   1.6021077e+02   4.8858065e+01   1.5091619e+02   9.9891613e+01   9.1506413e+01   1.4813161e+02   1.0996818e+02   3.3969968e+02   6.4844348e+01   9.3628710e+01   1.2531486e+02   1.6455871e+02   1.5097240e+02   1.2774161e+02   2.1910583e+02   9.8509032e+01   1.3585476e+02   1.8605742e+02   1.6973315e+02   3.1303226e+02   5.9116129e+00   1.5624871e+02   1.7625301e+02   1.7382903e+02   1.9332561e+02   1.4247613e+02   1.9296868e+02   1.6504258e+02   1.7224401e+02   3.4568194e+02   2.0962770e+02   1.4319161e+02   2.1444112e+02   2.2846613e+02   1.9532916e+02   7.8985161e+01   1.9615506e+02   1.5165774e+02   1.1108093e+02   1.7805194e+02   9.3873910e+01   9.2305484e+01   1.3110879e+02   1.0380129e+02   1.2370428e+02   1.0257903e+02   9.4923677e+01   1.0951355e+02   1.0088505e+02   1.1053000e+02   1.0705534e+02
   9.9496129e+01   5.6396439e+01   1.6504194e+02   2.1152987e+02   2.2985903e+02   1.8157547e+02   1.0176806e+02   8.4121781e+01   1.2161903e+02   1.3497403e+02   1.6264935e+02   1.6785515e+02   1.5702065e+02   1.2462286e+02   1.0335484e+02   2.5974419e+02   1.5571613e+02   1.3940335e+02   1.1676161e+02   1.3856552e+02   2.2851290e+01   9.0196387e+00   1.4959774e+02   1.8858057e+02   1.9526129e+02   1.4250781e+02   1.1808194e+02   1.4002667e+02   2.6500161e+02   1.3444374e+02   1.8882032e+02   1.3229534e+02   3.2474194e+01   2.7178516e+01   1.2100645e+02   1.4333981e+02   1.4646903e+02   1.0228345e+02   1.1584129e+02   1.1665560e+02   1.1972065e+02   8.9333316e+01   1.5209774e+02   2.3184799e+02   1.4588806e+02   1.3194154e+02   1.5582645e+02   2.4498453e+02   2.1686935e+02   2.2995432e+02   1.7023516e+02   2.2732990e+02   4.0292258e+01  -2.5943484e+00   1.2353710e+02   2.1830477e+02   2.5273161e+02   7.9959535e+01   1.6696581e+02   1.9990532e+02   4.7344581e+02   2.1614692e+02   9.0979677e+01   1.6950485e+02   1.2382419e+02   1.5386471e+02   1.3872000e+02   1.5727014e+02   1.0958000e+02   1.1166908e+02   1.3348484e+02   1.6663928e+02   1.1960806e+02   7.1400387e+01   8.7542903e+01   1.4100237e+02   2.7138065e+01   1.1104379e+02   1.0770161e+02   1.2150161e+02   1.3542161e+02   1.0079498e+02   3.3760968e+02   9.2781548e+01   9.0148710e+01   1.2797326e+02   1.5217871e+02   1.9129280e+02   1.7345161e+02   1.5497903e+02   9.2549032e+01   1.7243156e+02   1.6481742e+02   2.1104235e+02   2.6327226e+02   6.9032413e+01   1.5381871e+02   1.8367741e+02   1.3602903e+02   2.1543961e+02   1.9361613e+02   1.7344748e+02   1.8428258e+02   1.3047481e+02   2.2896194e+02   2.8872530e+02   1.4509161e+02   1.3399912e+02   2.1322613e+02   2.1407836e+02   7.7985161e+01   1.8737506e+02   1.6380774e+02   9.4008929e+01   1.7015194e+02   1.1002591e+02   9.8685484e+01   1.0416839e+02   9.4611290e+01   1.2729948e+02   6.8149032e+01   1.1286808e+02   1.1080355e+02   9.8021845e+01   1.2962000e+02   1.2128814e+02
   9.8726129e+01   8.0798039e+01   1.7942194e+02   1.9694947e+02   2.5023903e+02   1.7132507e+02   1.0881806e+02   1.2517778e+02   1.4428903e+02   1.6226043e+02   2.0644935e+02   1.6550115e+02   1.4964065e+02   1.4430326e+02   1.1301484e+02   2.5959139e+02   1.8010613e+02   1.2893215e+02   1.1810161e+02   1.2850832e+02   3.0851290e+01   2.1669639e+01   1.6140774e+02   1.5925577e+02   2.5417129e+02   1.2436501e+02   1.1460194e+02   1.4630507e+02   2.7910161e+02   1.1055574e+02   1.6882032e+02   1.3423534e+02   1.0961419e+02   8.7627316e+01   9.6726452e+01   1.3942221e+02   1.4651903e+02   8.8559445e+01   1.5569129e+02   8.7087600e+01   1.1420065e+02   1.0425492e+02   1.5980774e+02   1.6576119e+02   1.6388806e+02   1.4402154e+02   1.2916645e+02   1.7463733e+02   1.7234935e+02   2.1932592e+02   1.6585516e+02   2.1245030e+02   6.6912258e+01  -6.2394839e-01   1.5510710e+02   1.5373917e+02   2.1077161e+02   1.5322634e+02   1.7215581e+02   1.3459012e+02   4.8211581e+02   2.6126332e+02   1.2297968e+02   1.3932485e+02   1.4244419e+02   1.2218511e+02   1.6948000e+02   1.8085934e+02   1.1744000e+02   1.2356028e+02   1.2044484e+02   2.2477248e+02   1.6779806e+02   1.0268519e+02   1.0254290e+02   1.6732237e+02   2.5328065e+01   9.6758594e+01   7.6121613e+01   1.1898801e+02   1.5361161e+02   1.2000978e+02   2.5884968e+02   1.1069235e+02   8.8908710e+01   1.2641246e+02   1.3084871e+02   1.7956920e+02   1.5093161e+02   1.5525063e+02   1.1764903e+02   1.1670356e+02   1.4634742e+02   2.4961995e+02   3.5080226e+02   1.5310013e+01   1.2062871e+02   1.9824261e+02   1.2916903e+02   1.7689841e+02   1.9704613e+02   1.7703308e+02   1.8633258e+02   9.8400813e+01   1.9777194e+02   1.5879050e+02   1.3414161e+02   1.8635512e+02   2.0203613e+02   2.0806356e+02   1.0565516e+02   2.1788146e+02   1.6527774e+02   1.3413133e+02   1.7529194e+02   1.4351471e+02   9.1735484e+01   8.1874387e+01   1.1123129e+02   1.4110988e+02   1.1362903e+02   1.0727968e+02   8.4133548e+01   1.0691545e+02   1.1057000e+02   9.8382142e+01
   9.5296129e+01   1.0235244e+02   1.8938194e+02   1.8848267e+02   2.1356903e+02   1.8149867e+02   1.0814806e+02   1.0785138e+02   1.4556903e+02   1.5001803e+02   2.2740935e+02   1.8782435e+02   1.7011065e+02   1.3619566e+02   1.2044484e+02   2.9832699e+02   1.7276613e+02   1.4961935e+02   1.2191161e+02   1.5725352e+02   2.4371290e+01   3.1808039e+01   1.8568774e+02   1.3064337e+02   3.1969129e+02   6.2503406e+01   1.2203194e+02   1.2871067e+02   2.6710161e+02   1.0489574e+02   1.8625032e+02   1.3612094e+02   9.1424194e+01   7.8032516e+01   7.9106452e+01   1.4883181e+02   1.0627903e+02   8.1498645e+01   1.1879129e+02   1.1103960e+02   1.0715065e+02   9.5098916e+01   1.5004774e+02   2.3216199e+02   1.6188806e+02   1.0975154e+02   1.7277645e+02   2.0124853e+02   1.5382935e+02   2.0489752e+02   1.5804516e+02   2.0726510e+02   5.5392258e+01   1.3347652e+01   1.2510710e+02   1.5003917e+02   2.6520161e+02   9.9771935e+01   1.1853581e+02   1.5872972e+02   3.9402581e+02   2.3169052e+02   1.3240968e+02   1.4919045e+02   1.6568419e+02   1.7956591e+02   2.0867000e+02   1.1586414e+02   1.2468000e+02   1.1107108e+02   1.3177484e+02   2.0148608e+02   1.5698806e+02   1.3568999e+02   7.7252903e+01   1.5463557e+02   1.6048065e+01   1.5726099e+02   8.0981613e+01   1.0606921e+02   1.3347161e+02   1.2367098e+02   3.5041968e+02   6.3276748e+01   8.8528710e+01   1.1467286e+02   1.9674871e+02   1.8696720e+02   1.6984161e+02   1.8007783e+02   9.0409032e+01   9.3842761e+01   1.2948742e+02   1.8344875e+02   3.0689226e+02   2.4402813e+01   1.8186871e+02   2.2453341e+02   1.5821903e+02   2.2028441e+02   1.5237613e+02   1.7565668e+02   1.5628258e+02   1.2913481e+02   1.6453194e+02   1.7125970e+02   1.4448161e+02   1.7219792e+02   2.2489613e+02   2.3881476e+02   8.4515161e+01   1.8847266e+02   1.4241774e+02   1.3277013e+02   1.2200194e+02   1.0049791e+02   1.1221548e+02   1.2975599e+02   1.1814129e+02   1.5436708e+02   6.7529032e+01   1.0019768e+02   8.7033548e+01   8.0493445e+01   9.4340000e+01   1.1678054e+02
   9.4256129e+01   7.5625639e+01   1.4042194e+02   2.0487947e+02   2.4085903e+02   1.6488547e+02   1.1414806e+02   1.0061138e+02   1.5880903e+02   1.3104883e+02   2.2868935e+02   1.5995195e+02   1.1059065e+02   1.7642726e+02   1.6877484e+02   2.9989059e+02   1.7600613e+02   1.4950015e+02   9.4191613e+01   1.2504112e+02   2.5371290e+01   1.9628039e+01   1.7521774e+02   1.0586097e+02   1.8112129e+02   1.7453901e+02   1.2341194e+02   8.0980271e+01   2.5653161e+02   8.2081342e+01   1.8354032e+02   1.3014774e+02   9.5334194e+01   5.8149716e+01   9.5196452e+01   1.2078461e+02   1.4722903e+02   8.9892645e+01   1.1327129e+02   1.1410120e+02   1.1072065e+02   1.2881332e+02   2.0509774e+02   1.9032799e+02   1.5088806e+02   1.1025154e+02   1.5501645e+02   2.3413933e+02   1.7267935e+02   2.1605952e+02   1.5832516e+02   2.5276270e+02   2.7962258e+01   1.3152052e+01   1.7696710e+02   1.2480037e+02   2.4830161e+02   8.3273935e+01   1.6706581e+02   1.6780732e+02   4.5582581e+02   1.6931652e+02   1.1312968e+02   1.2459285e+02   1.5716419e+02   1.4533751e+02   1.7200000e+02   1.5955774e+02   1.1639000e+02   1.5831428e+02   1.3267484e+02   1.8703408e+02   1.6470806e+02   1.1469239e+02   8.4732903e+01   1.5903717e+02   3.4328065e+01   1.4079859e+02   1.2832161e+02   7.4142013e+01   1.3794161e+02   9.4973381e+01   3.4103968e+02   3.9737148e+01   9.5478710e+01   1.1921686e+02   1.6455871e+02   2.0568240e+02   1.9626161e+02   1.9472423e+02   1.0330903e+02   1.6266076e+02   1.2620742e+02   2.1704115e+02   2.8280226e+02   1.7470013e+01   2.0591871e+02   2.3279941e+02   1.6987903e+02   2.2502161e+02   1.7518613e+02   1.8711188e+02   1.8457258e+02   1.3973161e+02   2.1958194e+02   1.9880570e+02   1.8338161e+02   1.8422592e+02   2.2456613e+02   2.3407116e+02   1.0094516e+02   2.0053826e+02   1.2741774e+02   1.2616013e+02   1.3348194e+02   1.3571951e+02   1.1468548e+02   1.3250839e+02   1.3866129e+02   1.4724548e+02   8.7389032e+01   8.1418877e+01   8.1943548e+01   1.1752065e+02   1.1129000e+02   1.1532454e+02
   1.2115613e+02   7.6283639e+01   1.6485194e+02   2.2754507e+02   2.8266903e+02   1.3201067e+02   1.0505806e+02   1.2166858e+02   1.4547903e+02   1.6425523e+02   1.8849935e+02   1.8102715e+02   1.1273065e+02   1.8525606e+02   1.1711484e+02   2.5131339e+02   1.5148613e+02   1.1851175e+02   1.3429161e+02   1.3583312e+02   1.3081290e+01   5.6612387e+00   1.3278774e+02   1.7039537e+02   1.7436129e+02   1.6455981e+02   1.3232194e+02   9.8027471e+01   2.4767161e+02   8.9790142e+01   1.8997032e+02   1.1416334e+02   9.8714194e+01   5.4829316e+01   1.1919645e+02   1.2429461e+02   1.0008903e+02   1.0970385e+02   1.3950129e+02   1.1505280e+02   1.0282065e+02   1.0002532e+02   1.6075774e+02   2.0887519e+02   1.8379806e+02   1.9238735e+01   1.3130645e+02   2.5189613e+02   1.6872935e+02   2.6137552e+02   1.5371516e+02   2.6803150e+02   4.0962258e+01   1.0162052e+01   1.5577710e+02   1.8201557e+02   2.3911161e+02   1.0762914e+02   1.8425581e+02   1.5271212e+02   4.3092581e+02   2.2178852e+02   8.4079677e+01   1.3705685e+02   1.2887419e+02   1.5694071e+02   1.3177000e+02   1.4987614e+02   1.1025000e+02   1.4389548e+02   1.3305484e+02   1.9395368e+02   1.2308806e+02   1.1336199e+02   9.5632903e+01   1.5316517e+02   3.1378065e+01   1.1122459e+02   1.0446161e+02   8.5240813e+01   1.4032161e+02   1.2045298e+02   3.0846968e+02   1.1372275e+02   8.8288710e+01   1.3331206e+02   1.3817871e+02   2.0908280e+02   1.6241161e+02   1.8552223e+02   8.7269032e+01   1.8913396e+02   1.8258742e+02   1.7739075e+02   2.9651226e+02   2.3133213e+01   1.7248871e+02   1.6352381e+02   1.6044903e+02   1.8153601e+02   1.2647613e+02   1.7872868e+02   1.7076258e+02   1.4655641e+02   2.3439194e+02   1.9857090e+02   1.7814161e+02   1.6845512e+02   2.0646613e+02   2.1980916e+02   8.9085161e+01   1.8501706e+02   8.4227742e+01   1.1075533e+02   1.0757194e+02   1.3036231e+02   1.0492548e+02   1.3619919e+02   1.1433129e+02   1.4291188e+02   9.0909032e+01   1.0071728e+02   1.1256355e+02   9.3401045e+01   1.4657000e+02   1.0674214e+02
   1.0391613e+02   9.3522839e+01   1.7100194e+02   2.3733307e+02   2.6470903e+02   1.5759747e+02   1.3862806e+02   9.8552981e+01   1.5923903e+02   1.1425443e+02   2.2059935e+02   1.0436915e+02   1.2225065e+02   1.2102446e+02   1.3768484e+02   2.4547779e+02   1.8019613e+02   9.8114955e+01   1.4553161e+02   1.1060392e+02   2.9611290e+01   2.7098839e+01   1.5416774e+02   2.0125497e+02   2.3322129e+02   1.8242101e+02   1.5684194e+02   6.9355871e+01   2.5086161e+02   1.1172494e+02   1.9830032e+02   1.3039694e+02   1.0109419e+02   6.5408916e+01   1.0381645e+02   1.2099501e+02   1.2484903e+02   1.1706305e+02   1.2593129e+02   1.2313840e+02   1.2662065e+02   9.8691316e+01   1.5056774e+02   2.0345039e+02   2.1498806e+02   5.0835355e+00   1.3249645e+02   2.1428093e+02   1.7915935e+02   2.6720112e+02   1.8009516e+02   1.8912110e+02   2.9152258e+01   2.1966852e+01   1.4034710e+02   1.8267997e+02   2.6282161e+02   1.0587234e+02   1.5296581e+02   1.3754532e+02   4.4616581e+02   2.9927932e+02   1.2192968e+02   1.3835885e+02   1.4220419e+02   1.1496431e+02   1.4572000e+02   1.7818014e+02   1.1768000e+02   9.4541084e+01   1.4615484e+02   2.0171568e+02   1.3451806e+02   8.8877587e+01   8.2252903e+01   1.7371557e+02   3.9098065e+01   8.4936994e+01   1.3127161e+02   9.4236013e+01   1.0208161e+02   1.1627218e+02   3.1341968e+02   8.8376748e+01   4.7718710e+01   1.2465766e+02   1.4327871e+02   1.9181480e+02   1.5260161e+02   1.8264703e+02   1.2088903e+02   1.3221436e+02   1.8586742e+02   2.1564835e+02   2.8008226e+02   4.8927613e+01   1.7158871e+02   1.6844581e+02   1.5002903e+02   1.7036961e+02   1.3237613e+02   1.9911668e+02   1.5366258e+02   1.8811441e+02   2.2887194e+02   2.5382250e+02   1.2333161e+02   1.8426992e+02   2.1894613e+02   2.1467076e+02   1.0979516e+02   1.9979026e+02   1.5537774e+02   1.5992333e+02   1.5000194e+02   1.3282791e+02   1.1435548e+02   9.9724787e+01   1.0814129e+02   1.2192708e+02   7.6909032e+01   1.0240728e+02   9.8233548e+01   1.2587745e+02   1.2400000e+02   8.8877742e+01
   1.3149613e+02   1.0555644e+02   1.2357194e+02   2.2355747e+02   2.3827903e+02   1.4128187e+02   1.5395806e+02   9.8286581e+01   1.3913903e+02   1.5805243e+02   2.1787935e+02   1.6339675e+02   1.1954065e+02   1.6200126e+02   1.4116484e+02   2.5700939e+02   1.5381613e+02   1.4532535e+02   1.4943161e+02   1.0548192e+02   2.1181290e+01  -1.2676129e-01   1.4068774e+02   1.9162337e+02   1.2665129e+02   1.5118661e+02   1.2465194e+02   1.2631107e+02   2.5791161e+02   1.2916094e+02   1.9016032e+02   1.4252814e+02   1.1771419e+02   6.9499316e+01   9.3296452e+01   1.1922661e+02   1.2679903e+02   1.1261705e+02   1.2546129e+02   1.1527600e+02   1.0315065e+02   1.0837892e+02   1.2599774e+02   2.2193599e+02   1.9207806e+02   1.6196335e+01   1.3801645e+02   1.9973933e+02   1.5948935e+02   2.5668472e+02   1.8813516e+02   1.6599790e+02   3.4912258e+01   1.4556052e+01   1.4510710e+02   1.3548917e+02   2.8558161e+02   9.6101535e+01   1.1625581e+02   1.8310212e+02   4.6273581e+02   2.4495372e+02   1.2035968e+02   1.0777445e+02   1.6154419e+02   1.2903711e+02   1.5758000e+02   1.6052134e+02   1.2482000e+02   1.1544988e+02   1.1420484e+02   2.1327168e+02   1.3298806e+02   1.0122999e+02   1.0120290e+02   1.6176957e+02   3.3618065e+01   1.0237539e+02   8.2841613e+01   6.3730413e+01   1.6256161e+02   9.8533781e+01   3.4698968e+02   8.7031148e+01   8.3958710e+01   1.2889846e+02   1.6498871e+02   1.8169800e+02   1.7693161e+02   1.7722063e+02   1.0030903e+02   1.4062076e+02   1.5043742e+02   2.0843275e+02   3.2637226e+02   6.2504413e+01   1.5500871e+02   2.2977221e+02   1.6435903e+02   1.6817321e+02   1.4375613e+02   2.1700628e+02   1.5771258e+02   1.3669041e+02   2.0787194e+02   1.7050250e+02   1.4800161e+02   1.6015632e+02   2.0094613e+02   2.0796076e+02   9.9135161e+01   2.1864306e+02   1.5718774e+02   1.4668853e+02   1.2124194e+02   1.7060871e+02   9.4635484e+01   1.2121239e+02   1.2204129e+02   1.3295508e+02   1.0209903e+02   1.0401208e+02   1.1099355e+02   1.0533665e+02   7.8860000e+01   1.0877894e+02
   1.3801613e+02   7.9274839e+01   1.5371194e+02   1.8819627e+02   2.2251903e+02   1.6097267e+02   1.3409806e+02   9.5255381e+01   1.6194903e+02   1.7155763e+02   1.8511935e+02   2.4101755e+02   1.1073065e+02   1.9060606e+02   1.6877484e+02   2.7813059e+02   1.4948613e+02   1.4490175e+02   1.5934161e+02   1.1092912e+02   3.8751290e+01  -2.2523613e+00   1.4378774e+02   1.5913537e+02   2.2522129e+02   1.1597101e+02   1.1075194e+02   9.3183071e+01   2.8014161e+02   8.7472542e+01   2.0773032e+02   1.6702254e+02   1.0090419e+02   6.7184116e+01   9.6726452e+01   1.1918221e+02   1.0994903e+02   7.5065045e+01   9.4651290e+01   9.5350800e+01   9.4620645e+01   9.4201316e+01   1.3523774e+02   2.4010679e+02   1.7307806e+02   1.7006335e+01   1.0873645e+02   2.1265173e+02   1.4867935e+02   1.9887952e+02   1.9499516e+02   1.3468910e+02   3.5532258e+01   2.9076452e+01   1.3348710e+02   1.6289877e+02   2.4206161e+02   1.4220314e+02   1.4968581e+02   1.4804772e+02   4.2140581e+02   2.0131012e+02   1.4492968e+02   1.1823885e+02   1.5578419e+02   1.7425791e+02   1.2586000e+02   1.5286894e+02   1.3916000e+02   1.3777268e+02   1.5982484e+02   1.7219208e+02   1.5732806e+02   1.2405279e+02   9.7112903e+01   1.8704677e+02   4.3238065e+01   1.1917579e+02   7.7031613e+01   8.6485213e+01   1.4394161e+02   1.1559338e+02   2.7774968e+02   8.1610348e+01   6.7718710e+01   1.3024766e+02   1.5598871e+02   1.9641800e+02   1.7536161e+02   1.7696623e+02   6.6509032e+01   1.2413476e+02   1.2167742e+02   2.0883355e+02   3.0213226e+02   2.8013613e+01   2.0719871e+02   2.0959701e+02   1.9111903e+02   1.7494241e+02   1.6294613e+02   1.6924108e+02   1.8690258e+02   1.1045521e+02   1.7739194e+02   1.7661090e+02   1.6328161e+02   1.7112392e+02   2.0951613e+02   2.2661516e+02   8.6365161e+01   1.8604466e+02   1.8360774e+02   8.0424929e+01   1.6286194e+02   1.1465911e+02   1.1306548e+02   1.1606799e+02   1.2319129e+02   1.2682308e+02   1.0533903e+02   8.5222877e+01   8.1513548e+01   9.7405045e+01   1.0472000e+02   9.6850142e+01
   1.2568613e+02   8.9301239e+01   1.6890194e+02   1.6755107e+02   2.4466903e+02   1.7948067e+02   1.1671806e+02   1.2002578e+02   1.3756903e+02   1.3784803e+02   1.7173935e+02   1.7655795e+02   1.1083065e+02   1.4612806e+02   2.1106484e+02   2.6855739e+02   1.9386613e+02   1.6621135e+02   1.2224161e+02   1.0284712e+02   3.2181290e+01   8.6132387e+00   1.9554774e+02   1.1742457e+02   1.9874129e+02   9.9939406e+01   1.2117194e+02   7.9299471e+01   2.8043161e+02   9.3829342e+01   1.9601032e+02   1.3553014e+02   9.3764194e+01   6.8655316e+01   1.3314645e+02   1.6031861e+02   1.2275903e+02   8.7420245e+01   1.2103129e+02   1.0777040e+02   1.1686065e+02   9.3042116e+01   1.7937774e+02   2.3919559e+02   1.7155806e+02   6.8379355e+00   1.2963645e+02   2.4602973e+02   1.7015935e+02   2.2531112e+02   2.2166516e+02   2.2307550e+02   1.0291226e+02   1.2182605e+02   1.1519710e+02   1.7417197e+02   2.4692161e+02   9.4384335e+01   1.6963581e+02   1.3345172e+02   4.6668581e+02   2.2620772e+02   1.2164968e+02   1.1995125e+02   1.3397419e+02   1.4715271e+02   1.4510000e+02   1.4132974e+02   1.1482000e+02   1.4214988e+02   1.1763484e+02   2.1590728e+02   1.4160806e+02   1.1854039e+02   9.7822903e+01   1.7150997e+02   6.3808065e+01   1.0263019e+02   9.4461613e+01   9.7800813e+01   1.3142161e+02   1.3221498e+02   3.0717968e+02   1.0268595e+02   9.9248710e+01   1.2591526e+02   1.5236871e+02   2.3275760e+02   1.6322161e+02   2.0198743e+02   1.0016903e+02   1.1758196e+02   1.7324742e+02   1.7894795e+02   3.0737226e+02   7.2744413e+01   1.7529871e+02   2.5133901e+02   1.9316903e+02   2.0943841e+02   2.0290613e+02   1.5604428e+02   1.4309258e+02   1.6877001e+02   2.2282194e+02   2.1135650e+02   1.6686161e+02   1.4925752e+02   2.2427613e+02   2.4400436e+02   9.6365161e+01   2.1205466e+02   1.1251774e+02   1.4483213e+02   1.6643194e+02   1.0265351e+02   1.1206548e+02   1.2886799e+02   1.4447129e+02   1.4450068e+02   8.7679032e+01   9.1495677e+01   8.2803548e+01   9.5881845e+01   1.2472000e+02   1.0506014e+02
   9.0726129e+01   7.0908039e+01   1.5652194e+02   2.2107147e+02   2.0008903e+02   1.6285707e+02   1.3452806e+02   1.0441098e+02   1.2790903e+02   1.2500083e+02   1.6644935e+02   1.6336115e+02   1.2364065e+02   1.5067326e+02   1.9235484e+02   2.6491419e+02   1.5719613e+02   1.5305495e+02   1.4396161e+02   1.0519952e+02   2.4041290e+01   1.2144387e+00   1.8373774e+02   1.4579937e+02   1.9507129e+02   1.3042301e+02   1.4013194e+02   9.3302671e+01   2.4719161e+02   6.8588542e+01   1.8192032e+02   1.1489734e+02   7.7574194e+01   6.4620516e+01   1.0272645e+02   1.1832221e+02   1.2541903e+02   9.9827445e+01   1.3027129e+02   1.0531120e+02   9.0010645e+01   8.4430116e+01   1.5780774e+02   2.5168119e+02   1.7945806e+02   1.4965935e+01   1.4539645e+02   2.4067893e+02   1.7915935e+02   2.9525112e+02   1.6580516e+02   2.4111430e+02   9.6152258e+01   8.1276852e+01   1.2348710e+02   1.9692877e+02   2.6073161e+02   1.1793954e+02   1.5220581e+02   2.1194612e+02   4.4544581e+02   3.3452692e+02   1.2564968e+02   1.0925125e+02   1.1873419e+02   1.6608191e+02   2.2158000e+02   1.0235134e+02   1.3868000e+02   1.1134108e+02   1.7091484e+02   1.5392488e+02   1.2179806e+02   1.0550519e+02   8.0492903e+01   1.5746637e+02   1.4758065e+01   1.5826419e+02   1.0360161e+02   1.0449961e+02   1.1718161e+02   1.2040418e+02   3.7689968e+02   8.7108348e+01   7.8248710e+01   1.4606526e+02   1.6688871e+02   1.5920600e+02   1.4188161e+02   2.1531463e+02   1.1888903e+02   1.2122436e+02   1.6939742e+02   1.7787595e+02   2.9013226e+02   6.5073613e+01   1.5534871e+02   2.0808501e+02   1.7849903e+02   1.8119201e+02   1.5756613e+02   1.8605148e+02   1.8847258e+02   1.4827961e+02   2.4649194e+02   2.6180290e+02   1.4643161e+02   1.5280192e+02   1.9770613e+02   2.1245996e+02   1.0389516e+02   1.9121226e+02   9.9607742e+01   1.2729493e+02   1.7338194e+02   1.2214751e+02   1.5644548e+02   8.8317587e+01   9.5471290e+01   1.6608068e+02   6.5289032e+01   1.2247688e+02   1.0708355e+02   9.0889445e+01   9.4000000e+01   1.5360774e+02
   1.2058613e+02   6.7619239e+01   1.6042194e+02   2.3513947e+02   2.3756903e+02   1.5847867e+02   9.1388065e+01   5.4332181e+01   1.3232903e+02   1.1497723e+02   1.5768935e+02   1.7825195e+02   1.1516065e+02   1.4106166e+02   1.4735484e+02   2.2832419e+02   1.7710613e+02   1.6727215e+02   1.9929161e+02   1.1235312e+02   8.9912903e+00   1.6898439e+01   1.6359774e+02   1.7093057e+02   1.9855129e+02   1.3614461e+02   1.1689194e+02   1.6074187e+02   2.5724161e+02   1.0330454e+02   2.0706032e+02   1.3855614e+02   9.3044194e+01   6.2672916e+01   1.1976645e+02   1.3324901e+02   1.1637903e+02   1.3255065e+02   1.2493129e+02   1.1231840e+02   1.1591065e+02   1.2187812e+02   1.6752774e+02   1.6142359e+02   2.3131806e+02   1.3157135e+01   1.4697645e+02   1.9640253e+02   1.6701935e+02   2.8603232e+02   1.5013516e+02   2.3646790e+02   9.9532258e+01   7.9906452e+01   1.5886710e+02   1.7000837e+02   2.8111161e+02   9.7689135e+01   1.6211581e+02   1.7710332e+02   4.3902581e+02   3.0666052e+02   1.3016968e+02   1.1007965e+02   1.4454419e+02   1.5154711e+02   1.8019000e+02   1.4623254e+02   9.3440000e+01   1.1762028e+02   1.5096484e+02   1.8362088e+02   1.4375806e+02   1.2198839e+02   1.0811290e+02   1.6397677e+02   3.5758065e+01   1.3568419e+02   7.9741613e+01   1.1749841e+02   1.2375161e+02   1.2315858e+02   2.9012968e+02   8.1339948e+01   7.7098710e+01   1.2744726e+02   1.6784871e+02   1.3879920e+02   1.0060161e+02   1.8885703e+02   1.3745903e+02   1.4121876e+02   1.6743742e+02   1.7750275e+02   3.0875226e+02   1.2824013e+01   1.5100871e+02   1.3271221e+02   1.3997903e+02   1.4427361e+02   1.7775613e+02   1.3643628e+02   1.7000258e+02   1.5099721e+02   2.1258194e+02   2.4331570e+02   1.2600161e+02   1.4819632e+02   2.2665613e+02   1.8109396e+02   1.0265516e+02   1.9083146e+02   1.2727774e+02   1.4269133e+02   1.5267194e+02   1.1970431e+02   9.9635484e+01   1.1400239e+02   8.6041290e+01   1.0798508e+02   8.4389032e+01   1.0142888e+02   8.3323548e+01   1.0550025e+02   8.3430000e+01   1.5122334e+02
   1.2863613e+02   8.1495239e+01   1.7123194e+02   2.0074467e+02   2.3275903e+02   1.5253347e+02   3.3958065e+01   4.2686581e+01   1.3637903e+02   1.1713323e+02   1.9497935e+02   2.1098875e+02   1.3273065e+02   1.6565606e+02   1.5220484e+02   1.9540619e+02   1.7238613e+02   1.4340975e+02   1.4576161e+02   1.4939552e+02   2.8611290e+01   1.8518839e+01   1.8311774e+02   1.5693897e+02   1.6803129e+02   1.5768621e+02   1.3846194e+02   1.3748627e+02   2.4210161e+02   1.1384574e+02   1.5440032e+02   1.3333894e+02   9.6094194e+01   7.3658916e+01   9.8296452e+01   1.4382661e+02   1.0927903e+02   9.5828645e+01   9.8031290e+01   1.1747040e+02   1.0148065e+02   1.2084252e+02   1.9013774e+02   1.5137479e+02   3.0860806e+02   1.4593935e+01   1.3101645e+02   1.7096933e+02   1.4753935e+02   2.1293072e+02   1.7018516e+02   2.8010390e+02   1.2243226e+02   8.1214452e+01   1.1824710e+02   1.6539797e+02   3.0420161e+02   9.9371935e+01   1.0039581e+02   1.5828092e+02   4.4149581e+02   2.0475292e+02   9.2129677e+01   1.7060285e+02   1.3468419e+02   1.7428591e+02   1.2610000e+02   1.6003974e+02   1.1035000e+02   1.3926748e+02   1.6210484e+02   1.6229968e+02   1.5827806e+02   1.2087679e+02   8.4302903e+01   1.5216157e+02  -8.6219355e+00   1.0637459e+02   1.0455161e+02   9.2853613e+01   1.3566161e+02   1.2296578e+02   3.3312968e+02   1.0089995e+02   8.8198710e+01   1.2774926e+02   1.4055871e+02   2.1646240e+02   1.0360161e+02   1.2789703e+02   1.2283903e+02   1.3824836e+02   1.8334742e+02   1.6346995e+02   3.1260226e+02   4.6796013e+01   1.7658871e+02   1.8876581e+02   1.3506903e+02   1.6013641e+02   1.8651613e+02   1.7916548e+02   1.6066258e+02   1.1497441e+02   2.0334194e+02   1.6348490e+02   1.9909161e+02   1.5067912e+02   2.4518613e+02   2.1014156e+02   1.0103516e+02   1.9230106e+02   1.5875774e+02   1.6303293e+02   1.6929194e+02   1.5847471e+02   1.1559548e+02   1.0067559e+02   1.1633129e+02   1.1379188e+02   8.2389032e+01   1.3953888e+02   7.8613548e+01   8.3257045e+01   1.2805000e+02   1.0708374e+02
   1.2277613e+02   9.6684039e+01   1.1952194e+02   2.6112147e+02   2.0932903e+02   1.5573787e+02   3.9818065e+01   4.2077781e+01   1.4290903e+02   1.1608083e+02   2.3706935e+02   1.4300155e+02   1.6002065e+02   1.5028286e+02   1.8101484e+02   2.8934139e+02   1.8905613e+02   1.6173615e+02   1.4562161e+02   1.1606672e+02   2.1701290e+01   2.2161639e+01   1.4878774e+02   1.5883537e+02   2.0903129e+02   1.9692621e+02   1.1213194e+02   1.0926267e+02   2.9562161e+02   1.2004414e+02   2.0559032e+02   1.3153374e+02   1.2609419e+02   7.5028916e+01   1.1929645e+02   1.3661661e+02   1.0446903e+02   9.1163445e+01   1.1631129e+02   8.5428000e+01   8.6960645e+01   1.2267412e+02   1.5404774e+02   2.6069199e+02   2.9545806e+02   3.1159355e+00   1.8035645e+02   1.8149213e+02   1.7353935e+02   2.1218072e+02   2.0471516e+02   1.9976150e+02   1.1420226e+02   1.4054285e+02   1.5210710e+02   1.8006917e+02   2.5963161e+02   1.1607754e+02   1.6625581e+02   1.3739212e+02   3.7140581e+02   2.3779012e+02   1.3078968e+02   1.2884005e+02   1.3859419e+02   1.5997311e+02   1.2696000e+02   1.4635094e+02   1.1768000e+02   1.6635108e+02   1.3520484e+02   1.7035168e+02   1.4527806e+02   1.1601679e+02   4.5392903e+01   2.0227437e+02   5.2568065e+01   1.0066939e+02   9.6031613e+01   8.6915213e+01   1.5647161e+02   1.1097098e+02   3.1060968e+02   8.0651548e+01   8.9058710e+01   1.1030046e+02   1.8455871e+02   2.0294240e+02   1.1712161e+02   1.5643543e+02   7.4459032e+01   1.2082876e+02   9.6157419e+01   2.7255148e+01   2.8413226e+02   3.6363613e+01   1.8891871e+02   2.2329941e+02   2.0216903e+02   1.7671841e+02   1.6937613e+02   1.6691668e+02   1.8009258e+02   1.2476001e+02   1.6687194e+02   2.0059250e+02   1.5905161e+02   1.5236232e+02   2.4499613e+02   2.1329676e+02   8.5225161e+01   1.8127586e+02   1.7084774e+02   1.2425573e+02   1.2024194e+02   1.7953871e+02   1.0787548e+02   1.1610319e+02   1.2328129e+02   1.7666588e+02   1.1005903e+02   8.7465277e+01   9.0183548e+01   1.1700145e+02   8.1290000e+01   1.3491454e+02
   1.0368613e+02   8.2021239e+01   1.1023194e+02   2.3096467e+02   2.0837903e+02   1.7586387e+02   2.9868065e+01   4.9253781e+01   1.1413903e+02   1.4695243e+02   1.6940935e+02   1.7303435e+02   1.4016065e+02   1.2844166e+02   1.7692484e+02   2.5371859e+02   1.8991613e+02   1.7914735e+02   1.0105161e+02   1.3106232e+02   2.4421290e+01   1.3754039e+01   1.8397774e+02   1.3849017e+02   1.7550129e+02   1.4117861e+02   8.9411935e+01   1.0351027e+02   2.4081161e+02   9.9908942e+01   1.6106032e+02   1.4423614e+02   6.7334194e+01   8.0249716e+01   9.0816452e+01   1.1780501e+02   1.4118903e+02   1.1275585e+02   1.5231129e+02   8.5598000e+01   8.6530645e+01   1.0917852e+02   1.9256774e+02   1.9223039e+02   3.4807806e+02   7.6663355e+00   1.8477645e+02   1.8313853e+02   2.0986935e+02   2.3570432e+02   1.8518516e+02   2.4080390e+02   1.2377226e+02   9.1727252e+01   1.5619710e+02   2.0255197e+02   2.5677161e+02   1.0611634e+02   1.2411581e+02   2.2238332e+02   4.6987581e+02   2.1895252e+02   8.2929677e+01   1.0723885e+02   1.3363419e+02   1.5164991e+02   7.6050000e+01   1.2185374e+02   1.2125000e+02   1.4849548e+02   1.6724484e+02   1.4512848e+02   1.4398806e+02   1.1153999e+02   8.8252903e+01   1.9432557e+02   6.9188065e+01   1.0624979e+02   9.5081613e+01   9.3511213e+01   1.1251161e+02   1.3110778e+02   3.3303968e+02   9.7617148e+01   8.4288710e+01   1.2749206e+02   1.8046871e+02   2.5011960e+02   1.5126161e+02   1.7651423e+02   6.5699032e+01   1.5424956e+02   5.7967419e+01   5.5930348e+01   2.3822226e+02   5.7846413e+01   2.0619871e+02   2.5310701e+02   1.7549903e+02   2.0414201e+02   1.6623613e+02   1.8816788e+02   1.6066258e+02   1.6531441e+02   2.4653194e+02   1.8698970e+02   1.2581161e+02   1.8164152e+02   2.5532613e+02   2.4052036e+02   7.7465161e+01   1.8184666e+02   1.5427774e+02   9.3821329e+01   1.3224194e+02   1.3972871e+02   1.4306548e+02   1.0952799e+02   1.3095129e+02   1.7243228e+02   8.0059032e+01   1.1296528e+02   8.7563548e+01   1.1226105e+02   8.3290000e+01   1.3342454e+02
   9.4106129e+01   7.0687639e+01   2.1033194e+02   2.3171667e+02   1.9285903e+02   1.6719547e+02   4.2488065e+01   3.1914181e+01   1.4675903e+02   1.3682283e+02   1.9725935e+02   1.5489635e+02   1.3183065e+02   1.2082806e+02   1.8754484e+02   2.4453899e+02   1.8971613e+02   1.2673335e+02   1.2376161e+02   1.5972552e+02   1.7511290e+01   8.5468387e+00   1.5554774e+02   1.6576457e+02   2.2084129e+02   1.1422141e+02   1.2594194e+02   1.4682787e+02   2.1219161e+02   8.7958542e+01   1.8178032e+02   1.2452854e+02   9.8814194e+01   3.8251316e+01   1.0067645e+02   1.2953621e+02   1.0541903e+02   1.2584745e+02   1.5298129e+02   9.5974400e+01   8.8910645e+01   9.5178116e+01   1.7628774e+02   1.8525279e+02   3.3093806e+02   1.8975355e+00   1.5635645e+02   2.2089213e+02   1.9815935e+02   2.4416112e+02   1.6799516e+02   2.1031910e+02   1.0224226e+02   6.3549652e+01   1.1572710e+02   2.0164957e+02   2.4811161e+02   1.3947914e+02   1.5496581e+02   1.6181532e+02   4.1668581e+02   3.0244772e+02   1.2312968e+02   1.1688285e+02   1.2830419e+02   1.4284631e+02   1.0077000e+02   1.3106614e+02   1.0392000e+02   1.5102188e+02   1.6520484e+02   1.5986168e+02   1.3370806e+02   1.0974239e+02   8.3632903e+01   1.6736517e+02   3.9288065e+01   1.2959179e+02   1.1641161e+02   1.0623481e+02   1.2113161e+02   1.2817818e+02   2.4203968e+02   1.2051715e+02   9.6718710e+01   1.2558766e+02   1.6374871e+02   1.5322720e+02   9.1031613e+01   1.4728263e+02   1.0269903e+02   1.5942956e+02   1.7667742e+02   1.7790355e+02   1.9860226e+02   4.7446013e+01   1.9419871e+02   2.1144701e+02   1.4297903e+02   2.0498361e+02   1.9037613e+02   1.7842668e+02   1.8500258e+02   1.4860721e+02   2.0149194e+02   2.0268290e+02   1.6128161e+02   1.6004392e+02   2.1165613e+02   2.0634396e+02   7.0135161e+01   2.0029306e+02   1.1546774e+02   1.3111613e+02   1.3543194e+02   1.3056351e+02   9.4165484e+01   1.4757999e+02   1.2371129e+02   1.4592148e+02   7.7629032e+01   8.9299677e+01   1.2451355e+02   8.5115045e+01   1.0367000e+02   8.7224142e+01
   1.0701613e+02   1.2475484e+02   2.0390194e+02   2.1247107e+02   2.3223903e+02   1.9462507e+02   3.3388065e+01   7.0312181e+01   1.2947903e+02   1.2620523e+02   9.2219355e+01   4.4399548e+01   1.3902065e+02   1.3901286e+02   1.4973484e+02   2.5570379e+02   1.7676613e+02   1.6948935e+02   1.0357161e+02   2.1872072e+02   2.0661290e+01  -3.8951613e+00   1.6587774e+02   1.3350817e+02   1.8317129e+02   1.4509501e+02   1.3427194e+02   1.4406147e+02   2.8519161e+02   1.0625854e+02   1.6021032e+02   1.1806414e+02   1.1195419e+02   8.6060116e+01   9.9436452e+01   1.4349541e+02   1.1665903e+02   1.2375825e+02   1.3774129e+02   1.0233360e+02   1.1177065e+02   9.7069316e+01   1.4142774e+02   1.4661159e+02   3.3502806e+02  -8.8096645e+00   1.5687645e+02   1.9076053e+02   1.7486935e+02   2.3702432e+02   1.4304516e+02   2.2265510e+02   7.7722258e+01   8.6941252e+01   1.1196710e+02   1.8185037e+02   3.1158161e+02   1.2249154e+02   1.3072581e+02   1.7566452e+02   4.7602581e+02   2.6465052e+02   1.0497968e+02   1.8157485e+02   1.1730419e+02   1.5848631e+02   6.4480000e+01   1.3844934e+02   1.1082000e+02   1.0994988e+02   1.6220484e+02   1.7219168e+02   1.3284806e+02   1.3105119e+02   8.8012903e+01   1.6339477e+02   9.9806452e-01   1.0593499e+02   1.2817161e+02   8.5774013e+01   1.3470161e+02   1.0833258e+02   2.9765968e+02   1.0406755e+02   6.9868710e+01   1.1969566e+02   1.7546871e+02   2.0351960e+02   1.1231161e+02   1.8206023e+02   7.7599032e+01   1.5495756e+02   1.2391742e+02   2.1046435e+02   2.8122226e+02   1.0959641e+02   1.9281871e+02   1.9808741e+02   1.8202903e+02   1.6737961e+02   1.7009613e+02   1.6209908e+02   1.3519258e+02   1.7359201e+02   1.8044194e+02   2.0474690e+02   1.4228161e+02   1.9580392e+02   2.2922613e+02   2.3307836e+02   9.5895161e+01   2.0113226e+02   1.2551774e+02   1.7793213e+02   1.2753194e+02   1.4276551e+02   1.3068548e+02   1.0384839e+02   1.1685129e+02   1.3261028e+02   1.2143903e+02   1.2479488e+02   1.0823355e+02   1.3903745e+02   1.0353000e+02   9.0325342e+01
   8.9686129e+01   1.0599124e+02   1.5481194e+02   2.0891827e+02   2.0013903e+02   1.8238307e+02   3.2718065e+01   4.1025781e+01   1.4971903e+02   1.5253603e+02   1.6649355e+01   8.9151484e+00   1.4825065e+02   1.3937446e+02   1.3920484e+02   2.2406619e+02   2.0229613e+02   1.5763695e+02   9.6481613e+01   1.5742792e+02   5.0412903e+00   1.5254439e+01   1.3040774e+02   1.3263577e+02   1.9707129e+02   1.6336301e+02   1.1341194e+02   1.0621027e+02   2.5500161e+02   9.0913742e+01   1.9054032e+02   1.6220774e+02   9.1614194e+01   6.9167316e+01   1.0610645e+02   1.3720181e+02   9.9609032e+01   8.3552245e+01   1.1641129e+02   1.1409000e+02   1.1324065e+02   1.2433172e+02   1.9923774e+02   1.9184679e+02   3.1740806e+02  -4.9200645e+00   1.6925645e+02   1.9462013e+02   1.7720935e+02   1.9474712e+02   1.7228516e+02   2.3031590e+02   9.5722258e+01   1.2412125e+02   1.6153710e+02   1.5246477e+02   2.9987161e+02   1.0409834e+02   1.3796581e+02   1.5408532e+02   4.2211581e+02   2.1306332e+02   1.0821968e+02   1.4893565e+02   1.8506419e+02   1.5453551e+02   1.1448000e+02   1.4191934e+02   1.2197000e+02   1.3824788e+02   1.5563484e+02   1.4847728e+02   1.9075806e+02   1.1570839e+02   1.1501290e+02   1.6894477e+02   1.2478065e+01   1.3178659e+02   9.7891613e+01   7.2526413e+01   1.1780161e+02   9.4064581e+01   2.5603968e+02   1.0053715e+02   7.4388710e+01   1.2747406e+02   1.5612871e+02   2.5416680e+02   1.4726161e+02   1.6678423e+02   1.1621903e+02   1.1505796e+02   1.8034742e+02   1.9432995e+02   3.0946226e+02   9.5047213e+01   2.1077871e+02   2.3760061e+02   1.7482903e+02   1.8743561e+02   1.8551613e+02   1.7038548e+02   1.4576258e+02   2.3155641e+02   2.1872194e+02   2.0640450e+02   1.4748161e+02   1.7547792e+02   1.9827613e+02   2.5889436e+02   9.5415161e+01   1.9298066e+02   1.2399774e+02   1.4262373e+02   1.6638194e+02   1.5608751e+02   1.2282548e+02   1.3776719e+02   1.4061129e+02   1.6103948e+02   1.1581903e+02   9.3624477e+01   1.0337355e+02   9.8186245e+01   1.1919000e+02   1.2340254e+02
   9.9586129e+01   1.3076924e+02   1.2261194e+02   2.2130427e+02   2.1770903e+02   1.7963747e+02   2.7678065e+01   2.8148981e+01   1.7137903e+02   1.7071323e+02   2.8069355e+01   1.1915484e+00   1.3825065e+02   1.3312446e+02   2.0339484e+02   2.9841099e+02   1.8000613e+02   1.2485015e+02   9.8961613e+01   1.7756952e+02   2.3461290e+01   4.8780839e+01   1.6792774e+02   1.1087417e+02   2.3603129e+02   1.1491621e+02   1.1684194e+02   1.0226587e+02   2.7310161e+02   1.1008574e+02   1.9568032e+02   1.3751654e+02   1.0228419e+02   6.5733716e+01   9.8726452e+01   1.3898221e+02   1.2746903e+02   1.0928345e+02   9.7411290e+01   8.0850000e+01   1.1029065e+02   1.3099772e+02   1.7509774e+02   2.0691799e+02   2.9036806e+02  -7.9968645e+00   2.0016645e+02   2.3271733e+02   1.4406935e+02   1.9786832e+02   2.0690516e+02   2.3463630e+02   1.1534226e+02   1.5916165e+02   1.3791710e+02   2.0201437e+02   2.8411161e+02   9.9219135e+01   1.5606581e+02   1.8725732e+02   5.0778581e+02   1.6977972e+02   1.3140968e+02   1.3298045e+02   1.2844419e+02   1.5873511e+02   1.3600000e+02   1.6429774e+02   1.1482000e+02   1.4857988e+02   1.1534484e+02   1.9256048e+02   1.6951806e+02   1.3159759e+02   9.3152903e+01   1.5841357e+02   5.0478065e+01   1.2593659e+02   8.4031613e+01   8.6355213e+01   1.3556161e+02   6.0403781e+01   2.6203968e+02   9.1967148e+01   6.2198710e+01   1.3477926e+02   1.7484871e+02   2.2780920e+02   1.1998161e+02   1.8977663e+02   1.2764903e+02   1.4405356e+02   1.5296742e+02   1.9261035e+02   2.7384226e+02   8.0186813e+01   1.8624871e+02   2.1708301e+02   1.9963903e+02   2.0292081e+02   5.0516129e+01   7.4235484e+01   1.4723258e+02   1.8476881e+02   1.6215194e+02   2.6397010e+02   1.6586161e+02   2.0624752e+02   2.5065613e+02   2.2508396e+02   8.8275161e+01   1.6789186e+02   1.3299774e+02   1.3528373e+02   1.6976194e+02   1.2205711e+02   9.4165484e+01   1.1957999e+02   1.3233129e+02   1.2918188e+02   1.0890903e+02   8.4227277e+01   1.1437355e+02   1.0701625e+02   9.7430000e+01   1.5624334e+02
   9.9446129e+01   7.8450439e+01   1.3581194e+02   2.0776827e+02   2.3480903e+02   1.8693947e+02   3.2098065e+01   4.4885381e+01   1.4332903e+02   1.1833723e+02   5.3739355e+01  -8.0920516e+00   1.3873065e+02   1.2017606e+02   1.7354484e+02   2.3726899e+02   1.4443613e+02   1.5430575e+02   1.0757161e+02   1.6359072e+02   2.9131290e+01   1.8072387e+00   1.6711774e+02   1.5288897e+02   2.1084129e+02   1.5435141e+02   9.7461935e+01   1.0710627e+02   2.3167161e+02   9.8450142e+01   1.6987032e+02   1.3177134e+02   1.0152419e+02   8.0654516e+01   1.3224645e+02   1.5101061e+02   1.0008903e+02   1.0994385e+02   1.3703129e+02   1.0101040e+02   1.0486065e+02   1.3319212e+02   1.5018774e+02   1.8438079e+02   3.0488806e+02  -1.0778465e+01   2.0906645e+02   1.9105533e+02   1.5377935e+02   2.7866152e+02   2.1651516e+02   2.3310750e+02   9.8822258e+01   9.3823252e+01   1.6896710e+02   1.7529037e+02   2.7420161e+02   8.0241935e+01   1.7387581e+02   1.7249252e+02   5.1954581e+02   2.5307892e+02   1.1650968e+02   1.0551245e+02   1.3678419e+02   1.2454791e+02   1.5343000e+02   1.8642334e+02   1.0068000e+02   1.7280108e+02   1.3786484e+02   1.9980888e+02   1.3260806e+02   1.1469039e+02   7.8732903e+01   1.6827717e+02   6.4568065e+01   9.5469394e+01   7.7981613e+01   1.0021921e+02   1.0147161e+02   5.8040981e+01   2.9208968e+02   9.6803148e+01   5.9768710e+01   1.3554366e+02   1.7441871e+02   1.9727360e+02   1.4303161e+02   1.6303263e+02   1.1502903e+02   1.7139316e+02   1.5915742e+02   2.2888515e+02   3.1165226e+02   6.3402013e+01   1.7219871e+02   1.8254701e+02   1.8768903e+02   1.8645681e+02   7.3856129e+01   8.7218284e+01   1.6785258e+02   1.7254921e+02   2.2615194e+02   2.6362010e+02   1.5490161e+02   1.5774432e+02   2.1022613e+02   2.2583836e+02   8.7365161e+01   1.6353466e+02   1.2608774e+02   1.3250653e+02   1.4748194e+02   1.2254951e+02   1.3016548e+02   1.3979999e+02   1.0857129e+02   1.3527268e+02   7.5479032e+01   1.2471168e+02   1.2070355e+02   1.1545985e+02   1.2196000e+02   1.2261094e+02
   8.2726129e+01   7.0218039e+01   1.6800194e+02   2.8015307e+02   2.4704903e+02   1.6386027e+02   4.2098065e+01   2.5235381e+01   1.4542903e+02   1.3463923e+02   4.5069355e+01  -1.7398452e+01   1.2683065e+02   1.2917806e+02   1.9877484e+02   2.4992059e+02   1.8481613e+02   1.4907535e+02   1.2915161e+02   1.7219432e+02   3.8461290e+01   2.4870839e+01   1.7483774e+02   1.3299137e+02   1.3903129e+02   1.7062621e+02   1.7265194e+02   1.1013107e+02   2.4791161e+02   8.9380942e+01   1.9730032e+02   1.5147694e+02   1.0804419e+02   7.7132916e+01   1.2248645e+02   1.2369141e+02   1.2851903e+02   9.9339445e+01   1.5546129e+02   8.0446000e+01   1.1120065e+02   8.8874916e+01   1.2918774e+02   2.3140079e+02   3.2288806e+02  -8.5984645e+00   1.2768645e+02   1.9761573e+02   1.8877935e+02   2.4477152e+02   1.3699516e+02   2.5346910e+02   6.1862258e+01   1.0311005e+02   1.5700710e+02   1.4934717e+02   2.2330161e+02   1.6693394e+02   1.6487581e+02   1.9531252e+02   4.6992581e+02   1.9571852e+02   1.0664968e+02   1.4187125e+02   1.5273419e+02   1.2822191e+02   1.2791000e+02   1.5651494e+02   7.6110000e+01   1.3686668e+02   1.2715484e+02   2.1390568e+02   1.2127806e+02   1.0693679e+02   7.3492903e+01   1.4455637e+02   6.8288065e+01   7.9841794e+01   1.1046161e+02   1.0190081e+02   1.1780161e+02   1.3077458e+02   2.8927968e+02   1.0997795e+02   6.5478710e+01   1.2318686e+02   1.7960871e+02   1.7528840e+02   1.2803161e+02   1.4180263e+02   1.0826903e+02   1.8155396e+02   1.9272742e+02   1.5209955e+02   3.1622226e+02   5.8176413e+01   1.6148871e+02   2.0397381e+02   1.4354903e+02   1.9664801e+02   1.9118613e+02   2.0060188e+02   1.7471258e+02   1.4495041e+02   2.1339194e+02   1.8897090e+02   1.6428161e+02   1.7589392e+02   2.5241613e+02   2.4284316e+02   1.0603516e+02   2.1623106e+02   1.6732774e+02   1.4301733e+02   1.8434194e+02   1.3889071e+02   7.8445484e+01   1.5874759e+02   1.3614129e+02   1.2663708e+02   7.9529032e+01   1.2152768e+02   1.1903355e+02   1.1455345e+02   1.1634000e+02   1.0978054e+02
   1.1025613e+02   7.4015639e+01   1.4685194e+02   2.2593507e+02   2.4375903e+02   1.5870347e+02   3.1388065e+01   4.1892181e+01   1.3613903e+02   1.2438243e+02   4.2309355e+01   5.2423484e+00   1.2821065e+02   1.4406766e+02   1.7044484e+02   2.1894699e+02   1.9795613e+02   1.6560415e+02   1.1415161e+02   2.1735432e+02   2.6181290e+01   1.3043239e+01   1.6735774e+02   1.3343977e+02   1.8598129e+02   1.6482021e+02   1.0489194e+02   1.5060187e+02   2.3467161e+02   1.0021014e+02   1.8535032e+02   1.1900294e+02   1.0176419e+02   7.4305316e+01   1.0314645e+02   1.2004861e+02   1.1537903e+02   8.9150645e+01   1.1031129e+02   1.1348800e+02   1.2477065e+02   8.9459316e+01   8.4757742e+01   4.0033519e+02   3.1112806e+02   1.5962335e+01   1.5030645e+02   1.8042613e+02   1.7929935e+02   2.1171992e+02   1.6475516e+02   2.1776830e+02   8.8392258e+01   1.1531765e+02   1.2796710e+02   1.7857037e+02   2.6477161e+02   1.2214634e+02   1.5582581e+02   1.4827652e+02   4.8368581e+02   1.8942772e+02   9.8929677e+01   1.2024885e+02   1.7316419e+02   1.5801751e+02   1.2886000e+02   1.2038894e+02   1.2920000e+02   9.8949484e+01   1.4791484e+02   2.2114488e+02   1.5470806e+02   1.1811239e+02   8.8252903e+01   1.8684557e+02   4.2718065e+01   9.0217394e+01   8.1601613e+01   1.0249961e+02   1.0756161e+02   1.5664378e+02   3.0222968e+02   1.2437195e+02   6.7388710e+01   1.4279406e+02   2.0350871e+02   1.7461640e+02   1.1184161e+02   1.8242783e+02   1.0073903e+02   1.3072636e+02   1.8229742e+02   1.8322395e+02   3.2003226e+02   6.3011613e+01   2.1458871e+02   1.8753581e+02   1.9673903e+02   1.7015281e+02   1.5375613e+02   2.0087628e+02   1.7228258e+02   1.3790481e+02   1.8401194e+02   2.0584130e+02   1.4505161e+02   1.5243232e+02   2.3446613e+02   2.3132916e+02   1.1003516e+02   1.9348106e+02   1.5960774e+02   1.0687493e+02   1.1629194e+02   1.7323471e+02   1.0554548e+02   1.2818959e+02   1.1171129e+02   1.5240148e+02   8.7249032e+01   1.4158008e+02   8.2373548e+01   9.2626245e+01   8.9670000e+01   8.3534142e+01
   1.3196613e+02   1.0617884e+02   1.4238194e+02   2.2377267e+02   2.2056903e+02   1.8683867e+02   3.5958065e+01   1.3916581e+01   1.4942903e+02   1.2946923e+02   5.5789355e+01   7.9339484e+00   1.1849065e+02   2.0817526e+02   1.8963484e+02   2.3789179e+02   1.9438613e+02   1.6826975e+02   1.1205161e+02   1.9128232e+02   2.2321290e+01   1.7112039e+01   1.5049774e+02   1.8702857e+02   1.9079129e+02   1.4810541e+02   1.3689194e+02   1.0266187e+02   2.8195161e+02   1.0946774e+02   1.9201032e+02   1.4381014e+02   9.2904194e+01   8.0344116e+01   1.0691645e+02   1.3308701e+02   1.4784903e+02   7.6453045e+01   1.4098129e+02   9.8554400e+01   1.3153065e+02   8.4058516e+01   1.5590774e+02   2.6221319e+02   2.8998806e+02   6.8935355e+00   1.8054645e+02   2.0014693e+02   1.8158935e+02   1.8248672e+02   1.8842516e+02   2.0378470e+02   1.0224226e+02   1.1163965e+02   1.5181710e+02   1.3628237e+02   2.4411161e+02   1.2455914e+02   1.6044581e+02   1.4390692e+02   4.4854581e+02   1.7784892e+02   1.3426968e+02   1.3151165e+02   1.5073419e+02   1.7481191e+02   1.4381000e+02   1.5362294e+02   1.1563000e+02   1.1798508e+02   1.5177484e+02   1.8940608e+02   1.8894806e+02   1.1104319e+02   1.0720290e+02   1.7004957e+02   6.3048065e+01   1.0812099e+02   9.1411613e+01   1.0471481e+02   1.2689161e+02   1.3119738e+02   3.1850968e+02   8.7119548e+01   6.0438710e+01   1.3616006e+02   2.0741871e+02   1.6125360e+02   1.4565161e+02   1.6372303e+02   1.1640903e+02   1.1157276e+02   1.6243742e+02   1.4100275e+02   3.0422226e+02   9.4616413e+01   2.0867871e+02   2.2552861e+02   2.0321903e+02   1.7478441e+02   1.6294613e+02   1.8295108e+02   1.9281258e+02   1.6174241e+02   1.7039194e+02   2.6703090e+02   1.4890161e+02   1.5955432e+02   2.6913613e+02   2.2136556e+02   9.6465161e+01   1.8466666e+02   1.7541774e+02   1.2665013e+02   1.3205194e+02   2.0902391e+02   1.2663548e+02   1.0598239e+02   1.5128129e+02   1.4838588e+02   9.5819032e+01   1.1127448e+02   1.1323355e+02   1.1210745e+02   1.1138000e+02   1.1888734e+02
   9.0916129e+01   1.5365284e+02   1.2319194e+02   2.3887787e+02   2.4308903e+02   1.6779707e+02   3.2868065e+01  -2.2621935e-01   1.4361903e+02   1.7231403e+02   4.5739355e+01   4.4794839e-01   1.3364065e+02   1.1034326e+02   1.5611484e+02   2.7947339e+02   1.4838613e+02   1.5703975e+02   9.4101613e+01   1.8742832e+02   2.7511290e+01   2.2456839e+01   1.7816774e+02   1.3829497e+02   2.3545129e+02   1.1848261e+02   1.1298194e+02   1.1609467e+02   2.5662161e+02   9.5884142e+01   1.8559032e+02   1.6060374e+02   8.6854194e+01   7.7828116e+01   1.3695645e+02   1.4268381e+02   1.2218903e+02   1.1370585e+02   1.1331129e+02   7.8528000e+01   1.1524065e+02   1.1817172e+02   1.8194774e+02   2.0002999e+02   2.6860806e+02   3.3139355e+00   1.7382645e+02   2.3240453e+02   1.7782935e+02   2.0654752e+02   2.0185516e+02   2.2509030e+02   1.2010226e+02   8.4070852e+01   1.5505710e+02   1.3721317e+02   2.5158161e+02   9.2821535e+01   1.3549581e+02   2.0085292e+02   4.6006581e+02   1.8483732e+02   1.2964968e+02   1.0060125e+02   1.0716419e+02   1.7267751e+02   1.4705000e+02   1.7741374e+02   1.2297000e+02   1.6797788e+02   1.2258484e+02   1.8546128e+02   1.1308806e+02   1.5825199e+02   7.2772903e+01   1.8437397e+02   5.9998065e+01   8.0884994e+01   9.0171613e+01   1.1009401e+02   1.1661161e+02   1.3520978e+02   3.2617968e+02   5.4305948e+01   5.0768710e+01   1.1741366e+02   1.2898871e+02   1.9695800e+02   1.0884161e+02   1.7757783e+02   1.2688903e+02   1.5082436e+02   1.7891742e+02   1.5477435e+02   3.3380226e+02   2.6670013e+01   1.7162871e+02   2.1673261e+02   2.1197903e+02   1.7255361e+02   1.8142613e+02   1.8014268e+02   1.2976258e+02   1.9273641e+02   1.3506194e+02   1.7499730e+02   1.7186161e+02   1.7152752e+02   2.5732613e+02   2.3117036e+02   1.0136516e+02   2.2655466e+02   1.6951774e+02   1.0389213e+02   1.2619194e+02   1.8121271e+02   9.9875484e+01   9.4313187e+01   1.7652129e+02   1.2002668e+02   1.0819903e+02   9.3714077e+01   8.8563548e+01   1.1784105e+02   8.9190000e+01   1.3280254e+02
   6.9256129e+01   8.3105639e+01   1.1814194e+02   1.8842187e+02   2.2599903e+02   1.5964427e+02   3.2198065e+01   2.0597381e+01   1.5771903e+02   1.5308603e+02   4.5599355e+01   8.6991484e+00   1.2473065e+02   1.3125606e+02   1.8816484e+02   2.8276939e+02   1.5767613e+02   1.6091655e+02   1.0662161e+02   1.8714672e+02   5.7012903e+00   1.5351639e+01   1.2487774e+02   1.9602817e+02   2.1436129e+02   1.1511981e+02   1.2532194e+02   1.1634747e+02   2.4143161e+02   9.0859342e+01   1.7897032e+02   1.3589334e+02   8.8764194e+01   8.3915316e+01   1.1848645e+02   1.3811141e+02   1.4656903e+02   8.3365445e+01   1.2398129e+02   8.8434400e+01   9.4240645e+01   1.3018172e+02   1.7613774e+02   1.5259479e+02   3.1550806e+02   3.0231935e+01   1.8649645e+02   1.9186093e+02   2.3677935e+02   2.1064152e+02   2.1932516e+02   2.1645270e+02   1.0572226e+02   5.3931252e+01   1.7524710e+02   1.6031797e+02   2.7935161e+02   7.6069935e+01   1.8211581e+02   1.8688332e+02   5.3421581e+02   2.3280532e+02   1.1178968e+02   1.4603005e+02   1.2178419e+02   1.6264791e+02   1.2205000e+02   1.5307374e+02   1.0739000e+02   1.3622428e+02   1.3377484e+02   1.9446608e+02   1.1879806e+02   9.3935187e+01   8.0732903e+01   1.6121717e+02   1.7528065e+01   1.0400259e+02   1.0246161e+02   8.4350813e+01   1.4708161e+02   1.0386218e+02   2.8298968e+02   1.2834115e+02   6.4008710e+01   1.5663446e+02   1.4536871e+02   1.7264760e+02   1.2326161e+02   1.5399423e+02   1.2078903e+02   1.2745236e+02   1.5201742e+02   1.9021635e+02   3.0403226e+02   9.7101613e+01   1.7291871e+02   1.8376941e+02   1.8206903e+02   1.9523641e+02   1.4623613e+02   1.7385788e+02   1.5219258e+02   1.8332201e+02   2.1953194e+02   2.2966970e+02   1.7567161e+02   2.0094272e+02   1.9975613e+02   1.7772596e+02   8.7745161e+01   1.7717426e+02   1.4332774e+02   1.1117733e+02   1.0910194e+02   1.1438991e+02   1.2425548e+02   1.1817279e+02   1.5338129e+02   8.3827884e+01   9.2719032e+01   1.0576248e+02   1.4165355e+02   1.0359385e+02   1.0167000e+02   1.3014414e+02
   9.1446129e+01   8.2850439e+01   2.0933194e+02   2.2712667e+02   2.4218903e+02   1.5853907e+02   3.7148065e+01  -2.7986194e+00   1.3999903e+02   1.3888363e+02   5.9499355e+01  -1.0792852e+01   8.8450645e+01   1.8957846e+02   1.4935484e+02   2.4225419e+02   1.4738613e+02   1.5240975e+02   1.0753161e+02   1.6764392e+02   1.9701290e+01   1.2461639e+01   1.4168774e+02   2.1935337e+02   1.8974129e+02   1.6532941e+02   1.5536194e+02   8.8134271e+01   2.3581161e+02   6.8398942e+01   1.8830032e+02   1.2843694e+02   1.0604419e+02   4.6962916e+01   9.2006452e+01   1.0565981e+02   1.3303903e+02   7.3447845e+01   1.7103129e+02   9.1580400e+01   6.5340645e+01   1.1602372e+02   1.6509774e+02   1.8318799e+02   3.4602806e+02   4.6403355e+00   1.4149645e+02   1.7613093e+02   2.2472935e+02   2.2955552e+02   1.6151516e+02   1.6945750e+02   8.5672258e+01   5.7065252e+01   1.0272710e+02   1.9549957e+02   2.7311161e+02   8.3189135e+01   1.8763581e+02   1.6501172e+02   4.4992581e+02   3.2712852e+02   8.7129677e+01   1.3624285e+02   1.3101419e+02   1.4528951e+02   1.4062000e+02   1.6058814e+02   1.0149000e+02   9.5976284e+01   1.1801484e+02   2.1539688e+02   1.5117806e+02   9.5014787e+01   7.9202903e+01   1.7185957e+02   4.8080645e+00   9.5590194e+01   9.8411613e+01   1.2996481e+02   1.1870161e+02   1.2704258e+02   2.9731968e+02   1.0771475e+02   6.0438710e+01   1.2340006e+02   1.5941871e+02   1.7490360e+02   1.3174161e+02   1.5736583e+02   1.1292903e+02   1.7304116e+02   1.7453742e+02   2.6098475e+02   3.1937226e+02   2.0634413e+01   1.9338871e+02   1.6747181e+02   1.5063903e+02   1.8380081e+02   1.6909613e+02   1.6602908e+02   1.9128258e+02   1.7372481e+02   1.8163194e+02   2.8741170e+02   1.6986161e+02   1.5263752e+02   2.5856613e+02   2.3121116e+02   1.0251516e+02   2.1132266e+02   1.5741774e+02   1.2652013e+02   1.3524194e+02   1.5586871e+02   1.4663548e+02   1.3314239e+02   1.2733129e+02   1.1372188e+02   7.6719032e+01   1.1608248e+02   1.2708355e+02   1.0952945e+02   8.5760000e+01   1.2560694e+02
   9.4636129e+01   8.3785239e+01   1.7195194e+02   1.8764707e+02   2.1818903e+02   1.8840907e+02   4.2058065e+01  -4.3141935e-01   1.5128903e+02   1.4103043e+02   2.8359355e+01  -1.4731652e+01   1.4383065e+02   1.6433806e+02   1.7635484e+02   2.1662419e+02   1.6552613e+02   1.3876855e+02   1.1224161e+02   2.3250712e+02  -3.8870968e-01   2.7388387e+00   1.7892774e+02   1.1956417e+02   1.7403129e+02   1.9310621e+02   1.7370194e+02   1.1538707e+02   2.7500161e+02   8.6073742e+01   1.9521032e+02   1.3869414e+02   8.8904194e+01   6.3384116e+01   1.1391645e+02   1.3128701e+02   1.0384903e+02   9.9173045e+01   1.2474129e+02   1.1309360e+02   9.7530645e+01   1.1653852e+02   1.2523774e+02   1.8466679e+02   2.9512806e+02   9.2923355e+00   1.2787645e+02   1.6860053e+02   1.5458935e+02   1.9331672e+02   1.7356516e+02   1.8211350e+02   1.2063226e+02   5.8128452e+01   1.1905710e+02   1.7724317e+02   2.5406161e+02   1.1328314e+02   9.5725806e+01   1.5270452e+02   4.0459581e+02   2.5336492e+02   9.6549677e+01   1.3276925e+02   1.8339419e+02   1.6419911e+02   1.0429000e+02   1.0883454e+02   9.9010000e+01   1.3555468e+02   1.4329484e+02   1.9313448e+02   1.1360806e+02   1.4393039e+02   6.2302903e+01   1.9545157e+02   5.7858065e+01   1.2134619e+02   1.0855161e+02   6.8193613e+01   1.3570161e+02   1.0725258e+02   3.0865968e+02   1.1109755e+02   7.3148710e+01   1.2905326e+02   1.2512871e+02   2.5902680e+02   1.3550161e+02   1.5044503e+02   9.9699032e+01   1.3756956e+02   1.8129742e+02   1.9696395e+02   3.1484226e+02   5.9716813e+01   1.9653871e+02   1.9225981e+02   1.5582903e+02   1.6904561e+02   1.3785613e+02   1.8728828e+02   1.7142258e+02   1.7878361e+02   2.3210194e+02   1.8380410e+02   1.5500161e+02   1.5706632e+02   2.7341613e+02   2.2783316e+02   8.5085161e+01   1.9938706e+02   1.8584774e+02   1.2019573e+02   1.5081194e+02   1.5162311e+02   1.2278548e+02   1.1734039e+02   1.6295129e+02   1.3097228e+02   1.1833903e+02   9.3942877e+01   1.0570355e+02   1.2270985e+02   1.1557000e+02   7.6272142e+01
   9.1066129e+01   9.3220839e+01   1.6100194e+02   1.7728307e+02   2.2261903e+02   2.1148467e+02   3.2198065e+01   9.6873806e+00   1.2542903e+02   1.5266923e+02   3.9359355e+01   5.8348387e-02   1.4697065e+02   1.4304686e+02   1.5320484e+02   2.4570619e+02   1.8062613e+02   1.6061055e+02   9.2481613e+01   1.9022792e+02   2.2701290e+01   5.5116387e+00   1.7064774e+02   1.3993657e+02   1.9341129e+02   1.7736581e+02   1.6927194e+02   9.6361471e+01   2.6172161e+02   1.1251614e+02   1.7206032e+02   9.7686142e+01   9.1044194e+01   6.8632916e+01   1.1729645e+02   1.3882661e+02   9.1759032e+01   1.0223025e+02   1.1950129e+02   9.8132800e+01   9.1620645e+01   1.2472132e+02   1.4185774e+02   2.7166719e+02   2.8779806e+02   2.6348735e+01   1.5111645e+02   2.2107133e+02   1.6715935e+02   1.7302112e+02   1.4742516e+02   2.6211470e+02   1.0943226e+02   1.2640445e+02   1.5324710e+02   1.3331797e+02   2.4877161e+02   9.8236335e+01   1.3320581e+02   1.9903612e+02   3.9630581e+02   2.3145812e+02   1.4645968e+02   1.5449645e+02   1.5649419e+02   1.7078111e+02   1.3786000e+02   1.4519894e+02   1.3097000e+02   1.2747788e+02   1.2082484e+02   1.8817208e+02   1.4384806e+02   1.5808119e+02   9.8252903e+01   2.0138557e+02   6.6048065e+01   1.4212099e+02   8.7361613e+01   1.0427881e+02   1.1261161e+02   1.4442978e+02   2.4708968e+02   7.9733148e+01   5.6008710e+01   1.2104446e+02   1.9427871e+02   1.8416480e+02   1.6641161e+02   1.7140223e+02   1.1045903e+02   1.3070876e+02   1.6729742e+02   1.7094395e+02   2.7803226e+02   6.8181613e+01   1.9191871e+02   2.4972941e+02   1.8925903e+02   1.7475121e+02   1.9885613e+02   1.7579828e+02   1.3728258e+02   2.0270481e+02   2.2006194e+02   1.9710730e+02   1.5609161e+02   1.6926912e+02   2.0956613e+02   2.3823116e+02   5.4035161e+01   2.0668106e+02   1.3399774e+02   1.0158373e+02   1.2653194e+02   1.7322551e+02   1.0778548e+02   1.2563039e+02   1.7147129e+02   1.2024068e+02   8.4289032e+01   1.0785688e+02   1.0151355e+02   1.0599505e+02   1.0243000e+02   8.2173342e+01
   1.2334613e+02   8.8058439e+01   1.5233194e+02   2.1268667e+02   2.5551903e+02   1.4195267e+02   2.7958065e+01   1.3406581e+01   1.4661903e+02   1.6040403e+02   3.3119355e+01   8.3675484e+00   1.3559065e+02   1.3423726e+02   1.9573484e+02   2.6530379e+02   1.9757613e+02   1.8482455e+02   1.2086161e+02   1.9366752e+02   2.5271290e+01   1.7496039e+01   1.8206774e+02   1.3193297e+02   2.0317129e+02   1.7092501e+02   1.5498194e+02   7.8694671e+01   2.9310161e+02   1.1605574e+02   1.8921032e+02   1.5393414e+02   1.0876419e+02   7.9075316e+01   1.4586645e+02   1.4135101e+02   9.3569032e+01   1.1722545e+02   1.0741129e+02   1.1081000e+02   8.9340645e+01   1.0181372e+02   1.2832774e+02   2.4670959e+02   2.9245806e+02   6.4559355e+00   1.3839645e+02   2.8708893e+02   1.5782935e+02   1.6362752e+02   2.0394516e+02   2.6292310e+02   1.3567226e+02   1.3687525e+02   1.5043710e+02   1.5154277e+02   2.4844161e+02   8.5352735e+01   1.4791581e+02   1.7442932e+02   4.4059581e+02   2.2634492e+02   1.0440968e+02   1.1357045e+02   1.2516419e+02   1.5932751e+02   1.2434000e+02   1.8247054e+02   1.4739000e+02   1.1202428e+02   2.0510484e+02   1.3009968e+02   1.5260806e+02   1.2223039e+02   8.7582903e+01   1.9356917e+02   3.7528065e+01   9.8402594e+01   9.8701613e+01   9.8081613e+01   1.2485161e+02   1.3064058e+02   3.0955968e+02   8.8445548e+01   5.0958710e+01   1.2010846e+02   1.8317871e+02   2.2171280e+02   1.6869161e+02   1.8559983e+02   1.3511903e+02   1.4416596e+02   1.8458742e+02   1.8851075e+02   2.7594226e+02   8.8208813e+01   1.9162871e+02   2.6270261e+02   1.8940903e+02   2.1492921e+02   1.7537613e+02   1.7090668e+02   1.4842258e+02   1.5924361e+02   1.7901194e+02   2.3062130e+02   1.4443161e+02   1.4277192e+02   2.6479613e+02   2.1947276e+02   1.0403516e+02   2.1025106e+02   1.4994774e+02   1.0887773e+02   1.7610194e+02   1.1344991e+02   1.0873548e+02   1.1984439e+02   1.5561129e+02   1.3369948e+02   9.2199032e+01   9.7994077e+01   9.6423548e+01   1.1117225e+02   9.7670000e+01   1.2465414e+02
   7.5106129e+01   9.4157639e+01   1.6523194e+02   1.7184467e+02   2.2942903e+02   1.5174987e+02   2.6198065e+01   4.0457381e+01   1.3152903e+02   1.0833123e+02   4.9879355e+01   1.1786748e+01   1.2759065e+02   1.3240726e+02   1.6496484e+02   3.0157539e+02   1.7691613e+02   1.3747735e+02   9.0431613e+01   1.5977192e+02   2.8271290e+01   3.2256039e+01   1.8168774e+02   1.3753337e+02   1.8074129e+02   9.9759406e+01   9.3461935e+01   8.6806271e+01   2.7381161e+02   8.5508942e+01   1.9354032e+02   1.2606774e+02   9.1234194e+01   6.5197716e+01   1.1381645e+02   1.3443501e+02   9.2569032e+01   1.1649545e+02   1.1993129e+02   7.4238400e+01   1.1486065e+02   9.5482116e+01   1.8009774e+02   1.6975799e+02   2.5260806e+02  -2.1160645e+00   1.8525645e+02   2.0687013e+02   2.0725935e+02   2.3386312e+02   2.0194516e+02   2.0408310e+02   1.2205226e+02   5.5584852e+01   1.5439710e+02   1.7717597e+02   2.6768161e+02   7.0293535e+01   1.5725581e+02   1.8420212e+02   4.6054581e+02   2.4522892e+02   1.1878968e+02   1.0947005e+02   1.2701419e+02   1.5474951e+02   1.4562000e+02   1.3557814e+02   1.3230000e+02   1.0794148e+02   1.6329484e+02   1.5729448e+02   1.2684806e+02   9.9631187e+01   5.6352903e+01   1.7592757e+02   4.6188065e+01   8.4039794e+01   9.9171613e+01   8.4474013e+01   1.2675161e+02   1.0753858e+02   3.0765968e+02   1.0983755e+02   5.5248710e+01   1.1486526e+02   1.7174871e+02   2.4053720e+02   1.6617161e+02   2.3556143e+02   1.4969903e+02   1.2156956e+02   1.8572742e+02   1.7536955e+02   3.2984226e+02   8.0226813e+01   2.1029871e+02   2.2925901e+02   1.7249903e+02   2.4386201e+02   1.6323613e+02   2.0730788e+02   1.7871258e+02   1.8373041e+02   2.2415194e+02   2.1697010e+02   1.6119161e+02   2.0952112e+02   2.5756613e+02   2.2224116e+02   8.9655161e+01   1.9516146e+02   1.3989774e+02   1.2187173e+02   3.8861935e+01   1.8049110e+01   1.1482548e+02   1.0192719e+02   1.5804129e+02   1.7045508e+02   8.4869032e+01   1.2634048e+02   1.1165355e+02   1.1171385e+02   1.1819000e+02   1.2029254e+02
   9.5296129e+01   5.2402439e+01   1.4857194e+02   2.1432747e+02   2.3427903e+02   1.6112187e+02   3.8298065e+01   1.2149381e+01   1.1766903e+02   1.4072003e+02   2.7359355e+01   4.6383484e+00   1.2683065e+02   1.3998806e+02   1.8435484e+02   2.4683419e+02   1.7224613e+02   1.5128095e+02   7.8241613e+01   1.2098712e+02   2.1321290e+01   2.3862039e+01   1.6164774e+02   1.5246657e+02   1.7707129e+02   1.2815301e+02   1.1422194e+02   1.1780547e+02   2.3191161e+02   6.7090942e+01   1.6244032e+02   1.2569574e+02   7.4614194e+01   8.5667316e+01   9.8386452e+01   1.2119941e+02   1.2189903e+02   1.1948905e+02   1.1455129e+02   1.2228880e+02   1.1867065e+02   9.6517316e+01   1.8528774e+02   1.4243279e+02   2.9369806e+02   1.3016735e+01   1.3239645e+02   2.0261893e+02   1.7120935e+02   2.3960712e+02   1.8771516e+02   1.5003150e+02   1.2301226e+02   6.0508052e+01   1.6386710e+02   1.5384837e+02   2.7273161e+02   1.0245954e+02   1.8996581e+02   1.3616532e+02   4.4521581e+02   3.4578532e+02   1.1283968e+02   1.0584605e+02   1.8087419e+02   1.3911071e+02   1.5448000e+02   1.4495934e+02   1.1087000e+02   9.0945884e+01   1.6920484e+02   1.1673168e+02   1.0198806e+02   9.9759987e+01   6.9302903e+01   1.3508157e+02   2.5188065e+01   1.0057979e+02   1.0884161e+02   9.8510413e+01   1.4408161e+02   1.0534218e+02   2.8998968e+02   1.0354115e+02   5.9958710e+01   1.4291846e+02   1.4550871e+02   2.2087640e+02   1.8003161e+02   1.6988263e+02   1.5388903e+02   1.4828436e+02   1.7415742e+02   1.7982515e+02   2.8984226e+02   3.0146813e+01   1.8138871e+02   1.8428181e+02   1.6773903e+02   2.3433281e+02   1.6032613e+02   1.8749068e+02   1.6642258e+02   1.3871361e+02   1.9482194e+02   1.9854650e+02   1.4171161e+02   1.7679952e+02   2.0913613e+02   2.2645556e+02   9.2555161e+01   1.7992946e+02   1.0099774e+02   1.6946373e+02   4.5191935e+01   3.9022710e+01   1.1901548e+02   1.4973199e+02   1.3671129e+02   9.8551484e+01   6.1479032e+01   1.2540168e+02   1.4432355e+02   1.0672025e+02   1.4405000e+02   1.0994374e+02
   9.2206129e+01   9.8409639e+01   1.6014194e+02   2.4692187e+02   2.2523903e+02   2.0018507e+02   2.8528065e+01   1.9700981e+01   1.2471903e+02   1.1444603e+02   2.8499355e+01  -5.4128516e+00   1.3978065e+02   1.3043206e+02   1.6730484e+02   2.1348819e+02   1.8857613e+02   1.5158455e+02   9.1861613e+01   2.0765752e+02   2.1751290e+01   2.8207639e+01   1.2706774e+02   1.5214297e+02   1.9769129e+02   1.0517341e+02   1.2660194e+02   1.1177507e+02   2.5224161e+02   7.0084542e+01   1.5744032e+02   1.1909574e+02   1.0609419e+02   8.1048916e+01   9.9386452e+01   1.2173941e+02   1.1799903e+02   1.0813105e+02   1.5889129e+02   1.2607160e+02   1.2001065e+02   1.0217012e+02   1.2932774e+02   2.0147959e+02   3.1031806e+02   4.0271355e+00   1.4173645e+02   1.7720173e+02   1.7929935e+02   2.4009992e+02   1.6356516e+02   1.4353350e+02   1.1567226e+02   9.0045252e+01   1.5015710e+02   1.3246517e+02   2.8687161e+02   1.0208834e+02   1.6325581e+02   1.4320212e+02   4.0287581e+02   2.7069252e+02   1.1250968e+02   1.2925245e+02   1.0982419e+02   1.9141471e+02   1.3048000e+02   1.3992934e+02   1.2873000e+02   9.3607084e+01   1.6915484e+02   1.9739568e+02   1.3198806e+02   1.0511999e+02   8.0582903e+01   1.3265917e+02   4.8808065e+01   7.7260194e+01   9.4221613e+01   8.0200013e+01   1.5628161e+02   1.0836618e+02   2.4660968e+02   1.3410155e+02   5.2388710e+01   1.3456406e+02   1.8331871e+02   1.3047160e+02   1.6598161e+02   1.9095663e+02   1.1050903e+02   1.3908476e+02   1.6401742e+02   1.9430635e+02   2.4251226e+02   5.2973213e+01   1.5415871e+02   1.7289021e+02   1.5535903e+02   2.1761321e+02   1.5785613e+02   1.9454828e+02   1.8114258e+02   1.3295601e+02   1.5529194e+02   3.0304890e+02   1.3419161e+02   1.8873112e+02   2.3313613e+02   2.2610556e+02   8.4605161e+01   1.6356546e+02   1.1741774e+02   9.2200129e+01   1.5000194e+02   1.1306791e+02   8.9875484e+01   1.2264319e+02   1.1628129e+02   1.3579588e+02   9.1579032e+01   8.5083677e+01   1.1280355e+02   1.0676185e+02   1.1576000e+02   9.9966942e+01
   9.5156129e+01   7.8033639e+01   1.5566194e+02   2.3204027e+02   2.2666903e+02   1.8240067e+02   2.5578065e+01   2.0266981e+01   1.3947903e+02   1.0883523e+02   2.0689355e+01  -1.9828052e+01   1.4683065e+02   1.4495806e+02   1.8249484e+02   2.2717299e+02   1.6967613e+02   1.2805655e+02   1.2386161e+02   1.5018752e+02   2.7851290e+01  -4.4703613e+00   1.4368774e+02   1.7838337e+02   1.7469129e+02   1.6586341e+02   1.5427194e+02   1.1451147e+02   2.8438161e+02   8.6463342e+01   1.8801032e+02   1.5208014e+02   1.1261419e+02   7.4627316e+01   7.1146452e+01   1.3560861e+02   1.3560903e+02   7.5432245e+01   1.5689129e+02   1.0147160e+02   9.9530645e+01   1.1985852e+02   1.5456774e+02   2.1194039e+02   2.6883806e+02   1.9155355e+00   1.2544645e+02   1.6831493e+02   1.3734935e+02   2.2135592e+02   1.6723516e+02   1.7623990e+02   1.1082226e+02   1.2400325e+02   1.5615710e+02   1.4946517e+02   2.6868161e+02   1.3197354e+02   1.3568581e+02   1.6811772e+02   3.9335581e+02   1.8193412e+02   1.4650968e+02   1.3353245e+02   1.5406419e+02   1.9249551e+02   1.3429000e+02   1.1876454e+02   1.2387000e+02   1.1137588e+02   1.2796484e+02   1.6384088e+02   1.4870806e+02   1.3631239e+02   8.7442903e+01   1.2353037e+02   5.5808065e+01   1.0441019e+02   9.2511613e+01   1.1019681e+02   1.3766161e+02   1.2514578e+02   2.6346968e+02   9.6852748e+01   6.9058710e+01   1.2400046e+02   1.6441871e+02   1.9917360e+02   1.3022161e+02   1.7433743e+02   1.3888903e+02   1.6210436e+02   2.1767742e+02   1.9539355e+02   2.4875226e+02   2.9954013e+01   1.8919871e+02   1.7675701e+02   1.5535903e+02   1.6956321e+02   1.4885613e+02   1.9479828e+02   1.4461258e+02   1.9892841e+02   1.9863194e+02   2.9691170e+02   1.5533161e+02   1.5746992e+02   2.3446613e+02   2.0518916e+02   1.1389516e+02   2.0446226e+02   1.3846774e+02   1.6213613e+02   2.0848194e+02   1.3990951e+02   9.4015484e+01   1.3602199e+02   1.5604129e+02   1.4509508e+02   1.0728903e+02   6.5636877e+01   1.1627355e+02   1.3072425e+02   1.3715000e+02   1.0344574e+02
   9.6396129e+01   9.4934439e+01   2.0285194e+02   2.0126507e+02   2.0627903e+02   1.4855187e+02   2.6818065e+01   2.3167781e+01   1.1799903e+02   1.4536363e+02   4.7259355e+01  -4.1936516e+00   2.2021065e+02   6.9997665e+01   1.5396484e+02   2.3041539e+02   1.9605613e+02   1.4837615e+02   1.1676161e+02   4.0955523e+01   1.9611290e+01   2.0048839e+01   1.5335774e+02   1.7431977e+02   1.4960129e+02   1.7945061e+02   1.2432194e+02   1.0533747e+02   2.6272161e+02   9.2346142e+01   1.7416032e+02   1.3342814e+02   8.6574194e+01   7.6140516e+01   9.6006452e+01   1.3257981e+02   1.0541903e+02   8.7657445e+01   1.3884129e+02   7.8915600e+01   9.3390645e+01   1.2700972e+02   1.3666774e+02   2.6985239e+02   3.0560806e+02  -8.8606452e-01   1.7649645e+02   1.9185093e+02   1.9253935e+02   2.4090072e+02   2.1342516e+02   1.9121470e+02   9.0432258e+01   1.2739445e+02   1.4424710e+02   1.1145797e+02   2.5573161e+02   9.6629535e+01   1.6930581e+02   1.4176812e+02   4.2702581e+02   1.7510052e+02   1.4983968e+02   1.0807605e+02   1.4378419e+02   1.4288791e+02   1.1572000e+02   1.3501014e+02   1.3482000e+02   1.1654988e+02   1.2786484e+02   2.0765888e+02   1.4865806e+02   1.5812639e+02   1.1425290e+02   1.6143557e+02   7.5718065e+01   1.1462739e+02   1.0770161e+02   8.4221613e+01   1.1937161e+02   1.5326898e+02   2.7093968e+02   9.2395148e+01   6.5818710e+01   1.2639966e+02   1.5827871e+02   1.5747480e+02   1.4826161e+02   1.7046423e+02   1.2054903e+02   1.3357156e+02   1.4439742e+02   1.9839595e+02   3.2475226e+02   6.1394013e+01   1.8062871e+02   2.3068261e+02   1.7473903e+02   1.4610281e+02   1.9928613e+02   1.7695388e+02   1.9233258e+02   1.3268081e+02   2.0825194e+02   1.9433210e+02   1.5681161e+02   1.8654152e+02   2.5284613e+02   2.1133876e+02   9.3515161e+01   1.7647266e+02   1.5508774e+02   1.2232653e+02   1.5200194e+02   1.6380791e+02   1.1659548e+02   1.1145559e+02   1.2323129e+02   1.4823988e+02   1.2062903e+02   1.1104968e+02   9.3083548e+01   1.1676945e+02   1.2248000e+02   7.4139342e+01
   9.5256129e+01   8.9075639e+01   1.2733194e+02   1.9144667e+02   2.2375903e+02   1.4801347e+02   3.9438065e+01   1.0828181e+01   1.2856903e+02   1.5279803e+02   3.9409355e+01   1.2843484e+00   1.3273065e+02   1.5308606e+02   1.7825484e+02   2.0547219e+02   1.9310613e+02   1.4346215e+02   9.8341613e+01   1.4627912e+02   2.0181290e+01  -4.2367613e+00   1.5692774e+02   1.4170417e+02   2.0260129e+02   1.5216061e+02   1.2984194e+02   9.5175871e+01   2.3791161e+02   9.5900942e+01   2.1235032e+02   1.2618294e+02   8.7234194e+01   9.7467716e+01   1.0805645e+02   1.5246581e+02   1.0679903e+02   1.1359705e+02   1.0274129e+02   1.0732360e+02   9.2240645e+01   1.0996172e+02   1.7709774e+02   1.9227799e+02   3.0693806e+02   1.2107535e+01   1.8720645e+02   2.3399413e+02   1.9563935e+02   1.8727272e+02   1.7899516e+02   2.2115910e+02   1.1924226e+02   7.2239652e+01   1.6481710e+02   1.2853237e+02   2.1511161e+02   1.1492914e+02   1.3553581e+02   2.0651972e+02   4.4102581e+02   2.2607052e+02   6.4649677e+01   1.2927125e+02   1.5439419e+02   1.3336911e+02   2.0786000e+02   7.2598942e+01   1.4363000e+02   1.3741508e+02   1.3739484e+02   1.5689648e+02   1.3427806e+02   1.3312679e+02   7.6542903e+01   1.5240237e+02   4.1528065e+01   1.4298259e+02   1.0146161e+02   8.6340813e+01   1.4089161e+02   9.4837381e+01   2.8093968e+02   1.2188515e+02   7.0868710e+01   1.3042566e+02   1.3436871e+02   2.3495760e+02   1.5584161e+02   1.9509783e+02   1.3935903e+02   1.2296676e+02   1.7215742e+02   1.4712515e+02   2.4313226e+02   7.5643613e+01   1.8181871e+02   2.2253741e+02   1.7759903e+02   2.1040401e+02   1.9909613e+02   1.7386908e+02   1.6900258e+02   1.6226721e+02   1.8734194e+02   1.9605490e+02   1.6928161e+02   1.7321392e+02   2.1841613e+02   2.0237316e+02   7.6415161e+01   1.5036066e+02   1.3794774e+02   1.2336773e+02   1.3457194e+02   1.5792231e+02   1.2206548e+02   1.1477799e+02   1.2676129e+02   1.3548748e+02   8.5769032e+01   9.1358477e+01   9.0033548e+01   1.0139345e+02   1.1734000e+02   1.1832054e+02
   1.1753613e+02   8.6813239e+01   1.2028194e+02   2.0425067e+02   2.3266903e+02   1.3835067e+02   5.5438065e+01   4.1681806e+00   1.5799903e+02   1.1130363e+02   3.6029355e+01   1.1224748e+01   1.0202065e+02   1.6687286e+02   1.4673484e+02   2.6541379e+02   1.5957613e+02   1.6857455e+02   9.0101613e+01   1.5793832e+02   1.3371290e+01   2.4118039e+01   1.4721774e+02   1.7591097e+02   1.6760129e+02   1.6577061e+02   1.4041194e+02   8.4140271e+01   2.7200161e+02   8.6653742e+01   1.9982032e+02   1.2018534e+02   1.0490419e+02   7.1914116e+01   1.0510645e+02   1.4732181e+02   9.0999032e+01   1.2324105e+02   1.1393129e+02   9.7578400e+01   1.5053065e+02   8.6158516e+01   1.2994774e+02   1.9842999e+02   3.3507806e+02   1.8516335e+01   2.0611645e+02   1.9577133e+02   1.8906935e+02   2.5964832e+02   1.8771516e+02   2.3946150e+02   1.1815226e+02   9.1896852e+01   1.6891710e+02   1.4982437e+02   2.4106161e+02   8.7233135e+01   1.4415581e+02   2.0825012e+02   5.4021581e+02   2.2099532e+02   1.0235968e+02   1.4721445e+02   1.3559419e+02   1.2602311e+02   3.2091000e+02   1.8744942e+01   1.1482000e+02   1.4176988e+02   1.4515484e+02   1.9979568e+02   1.2527806e+02   9.1996787e+01   7.8392903e+01   1.6783437e+02   1.8098065e+01   1.2761699e+02   1.0574161e+02   9.3848413e+01   1.6832161e+02   1.2469298e+02   2.9498968e+02   9.1901148e+01   5.9678710e+01   1.4994086e+02   1.9865871e+02   2.3805440e+02   2.0331161e+02   2.0025023e+02   1.2259903e+02   1.0307756e+02   1.8867742e+02   1.6671355e+02   2.7622226e+02   7.5806413e+01   2.1558871e+02   2.6888581e+02   1.7225903e+02   2.3392121e+02   1.9613613e+02   1.6405588e+02   1.5590258e+02   1.8316521e+02   1.9168194e+02   2.1456770e+02   1.3571161e+02   2.2098952e+02   2.5060613e+02   2.5217796e+02   8.0085161e+01   2.0987706e+02   1.2360774e+02   1.3922493e+02   1.6662194e+02   1.2958831e+02   1.0597548e+02   1.3373519e+02   1.5923129e+02   1.5269988e+02   1.0190903e+02   8.8547277e+01   7.8943548e+01   9.8900645e+01   1.0034000e+02   1.1144054e+02
   1.0153613e+02   6.5803239e+01   1.5447194e+02   2.1346547e+02   2.1870903e+02   1.8198747e+02   2.5198065e+01   1.3677381e+01   1.2342903e+02   1.7178923e+02   2.6549355e+01   2.3631484e+00   1.0473065e+02   1.4932606e+02   1.6625484e+02   2.4552219e+02   1.6538613e+02   1.3853975e+02   1.1838161e+02   1.7172592e+02   1.4801290e+01   1.4573639e+01   1.6506774e+02   1.6334297e+02   1.9336129e+02   8.6179806e+01   1.2770194e+02   5.8447071e+01   2.0134161e+02   1.0191654e+02   1.7973032e+02   1.2155254e+02   6.3574194e+01   3.7740516e+01   1.3995645e+02   1.3315381e+02   1.2503903e+02   1.3718785e+02   1.4060129e+02   9.7294800e+01   8.4240645e+01   9.8891716e+01   1.1999774e+02   2.1584599e+02   3.1764806e+02  -2.4692645e+00   1.3468645e+02   1.9324573e+02   2.5048935e+02   2.2788472e+02   1.7623516e+02   2.0413990e+02   8.1242258e+01   7.8889652e+01   1.7629710e+02   1.6989397e+02   2.5506161e+02   1.5077314e+02   1.5787581e+02   2.0892252e+02   5.2806581e+02   2.8348732e+02   1.3712968e+02   1.2476285e+02   1.2087419e+02   1.2220071e+02   3.1529000e+02  -4.0954581e+00   7.4770000e+01   8.3643884e+01   1.2929484e+02   2.2597448e+02   1.3046806e+02   1.0039159e+02   8.7682903e+01   1.5828117e+02   1.9528065e+01   9.8982594e+01   8.2741613e+01   1.0659841e+02   1.1180161e+02   1.1059458e+02   2.0146968e+02   9.3052748e+01   3.7578710e+01   1.2531886e+02   1.4060871e+02   2.1383840e+02   1.4593161e+02   1.8394063e+02   1.4816903e+02   1.1250196e+02   1.9005742e+02   1.5522315e+02   2.7727226e+02   4.0292413e+01   2.1424871e+02   2.2837301e+02   1.8406903e+02   1.4802641e+02   1.4804613e+02   1.6914308e+02   1.4661258e+02   1.8500841e+02   1.8506194e+02   2.7890730e+02   1.5619161e+02   1.6416112e+02   2.3651613e+02   2.2354516e+02   9.3325161e+01   1.8753786e+02   1.3089774e+02   1.8859173e+02   1.2667194e+02   1.7883431e+02   1.3197548e+02   9.6225187e+01   1.2766129e+02   1.4422548e+02   1.1128903e+02   8.6986877e+01   9.7513548e+01   9.3085045e+01   6.5960000e+01   1.2985094e+02
   9.9826129e+01   8.5370039e+01   1.6342194e+02   2.2427947e+02   2.2294903e+02   1.7912827e+02   2.0298065e+01   1.7979381e+01   1.4275903e+02   1.6609283e+02   3.8169355e+01   1.1103548e+01   1.2692065e+02   1.3336086e+02   1.5749484e+02   2.3736299e+02   1.7371613e+02   1.6511335e+02   1.1305161e+02   1.8520232e+02   2.5891290e+01   1.6864387e+00   1.6768774e+02   1.4117337e+02   2.0884129e+02   1.3561141e+02   1.2232194e+02   1.1958747e+02   2.7286161e+02   9.0484942e+01   2.0897032e+02   1.2873334e+02   7.5094194e+01   4.2058916e+01   7.8486452e+01   1.4731141e+02   1.1094903e+02   1.2340505e+02   1.3784129e+02   8.9375600e+01   1.1572065e+02   1.1522332e+02   1.0047774e+02   1.7602759e+02   3.1374806e+02   1.3512735e+01   1.5106645e+02   1.6998533e+02   2.0420935e+02   1.7405712e+02   1.3947516e+02   2.1598070e+02   7.4822258e+01   1.2783325e+02   1.4300710e+02   1.5627717e+02   3.0611161e+02   9.7739135e+01   1.0801581e+02   1.5914132e+02   4.4187581e+02   3.3810252e+02   1.2164968e+02   1.1062125e+02   1.2939419e+02   1.6779911e+02   3.7138000e+02   8.3173419e+00   9.9820000e+01   9.3589884e+01   1.3253484e+02   1.9271528e+02   1.4827806e+02   8.9776787e+01   7.8392903e+01   1.7568437e+02   3.3718065e+01   1.0031739e+02   7.1221613e+01   9.5900013e+01   1.0861161e+02   1.0903978e+02   2.6422968e+02   1.0207195e+02   6.1338710e+01   1.5113806e+02   1.4269871e+02   1.8948120e+02   1.5345161e+02   1.8823903e+02   1.2254903e+02   1.5760156e+02   1.5796742e+02   1.7826035e+02   2.5751226e+02   1.0687321e+02   1.8281871e+02   2.3969741e+02   1.5249903e+02   1.9698201e+02   1.1771613e+02   1.7132948e+02   1.7942258e+02   1.6457361e+02   2.2825194e+02   2.4530210e+02   2.0000161e+02   1.7718632e+02   2.1284613e+02   2.1300876e+02   9.3465161e+01   1.8594666e+02   1.4480774e+02   1.1543893e+02   1.6681194e+02   1.4367311e+02   1.1025548e+02   1.0115279e+02   1.7976129e+02   1.7605748e+02   1.0747903e+02   7.7671677e+01   1.1999355e+02   1.2423665e+02   1.0381000e+02   1.6340294e+02
   9.5296129e+01   6.9212439e+01   1.5442194e+02   2.5142947e+02   2.2775903e+02   2.0536347e+02   2.9438065e+01   1.1958181e+01   1.2756903e+02   1.1897803e+02   4.4029355e+01  -2.9505252e+01   1.0525065e+02   1.9600446e+02   2.0792484e+02   2.3790859e+02   1.6076613e+02   1.4999935e+02   1.3176161e+02   2.1003552e+02   3.0801290e+01  -7.7063613e+00   1.7245774e+02   1.0546177e+02   1.6974129e+02   1.3602941e+02   1.3408194e+02   1.4455667e+02   2.3448161e+02   1.1465534e+02   1.7892032e+02   1.2799734e+02   9.3854194e+01   8.2648116e+01   9.3726452e+01   1.5599221e+02   1.3370903e+02   9.3784245e+01   1.3455129e+02   1.0425880e+02   1.0443065e+02   1.0403652e+02   1.3918774e+02   1.6217079e+02   3.0040806e+02   1.7199935e+01   1.2568645e+02   2.0239573e+02   1.7758935e+02   1.8732672e+02   1.8118516e+02   1.7098390e+02   1.1063226e+02   1.2468845e+02   1.6462710e+02   1.3682757e+02   3.1082161e+02   1.0484234e+02   1.2311581e+02   1.7489332e+02   3.6706581e+02   2.5294732e+02   1.2035968e+02   1.3872445e+02   1.2606419e+02   1.8606551e+02   2.8586000e+02   2.5398942e+01   1.2268000e+02   9.4091084e+01   1.9263484e+02   1.7766728e+02   1.4575806e+02   1.2949839e+02   7.6202903e+01   1.3804957e+02   4.2858065e+01   8.4206194e+01   7.6601613e+01   9.6369613e+01   1.2923161e+02   1.3225018e+02   3.0455968e+02   9.2565548e+01   5.9058710e+01   1.1913046e+02   1.6331871e+02   1.8373160e+02   1.4307161e+02   1.8473943e+02   1.3645903e+02   1.3177876e+02   1.8515742e+02   1.7561515e+02   3.2660226e+02   2.5396013e+01   1.8134871e+02   2.0057501e+02   1.8159903e+02   1.9470401e+02   1.8275613e+02   1.6869628e+02   1.4881258e+02   2.0064241e+02   2.1744194e+02   2.4150690e+02   1.6205161e+02   1.3274232e+02   2.4946613e+02   2.2936916e+02   9.3465161e+01   1.8356666e+02   1.3751774e+02   1.1778213e+02   1.1076194e+02   1.9339711e+02   1.1392548e+02   1.3404919e+02   1.2009129e+02   1.1816108e+02   8.7909032e+01   9.1567277e+01   1.0937355e+02   1.1132625e+02   1.2600000e+02   1.0843774e+02
   1.0987613e+02   8.8136039e+01   1.8457194e+02   1.9867747e+02   2.3927903e+02   1.8210187e+02   3.4718065e+01  -8.8442194e+00   1.3842903e+02   1.6210923e+02   3.2649355e+01   8.4051484e+00   1.2706065e+02   1.8053966e+02   1.5168484e+02   2.4949779e+02   1.6348613e+02   1.5521175e+02   1.0200161e+02   1.9270632e+02   3.0991290e+01   2.7484387e+00   1.7492774e+02   1.5440417e+02   2.4765129e+02   1.4150661e+02   1.3360194e+02   1.0501507e+02   2.5419161e+02   9.4548542e+01   1.6959032e+02   1.1493374e+02   7.4004194e+01   4.6046116e+01   9.8726452e+01   1.4083221e+02   1.0251903e+02   8.6559445e+01   1.1546129e+02   1.0287600e+02   1.2586065e+02   1.0260212e+02   1.6147774e+02   2.0990759e+02   2.6788806e+02  -4.6784645e+00   1.1911645e+02   2.5597133e+02   1.7953935e+02   1.7594072e+02   1.4575516e+02   2.3309830e+02   1.2720226e+02   8.9832852e+01   1.5705710e+02   1.3510317e+02   2.0563161e+02   1.5996754e+02   1.3472581e+02   1.4834452e+02   3.5373581e+02   2.2420372e+02   1.2878968e+02   1.6424005e+02   1.5516419e+02   1.8007751e+02   2.4615000e+02   1.8865742e+01   1.2954000e+02   9.2162284e+01   1.2639484e+02   1.4010648e+02   1.5865806e+02   1.2903639e+02   8.2732903e+01   1.4852717e+02   3.8288065e+01   1.5634179e+02   1.0474161e+02   7.5598413e+01   1.0299161e+02   1.2414938e+02   2.8155968e+02   1.0859555e+02   6.1478710e+01   1.4598686e+02   1.9274871e+02   1.8775720e+02   1.6393161e+02   1.7864063e+02   1.2226903e+02   1.6638396e+02   1.8953742e+02   2.4178475e+02   2.5656226e+02   7.1659213e+01   1.3900871e+02   1.9377221e+02   1.6082903e+02   1.5998561e+02   1.1423613e+02   1.9327788e+02   1.5200258e+02   1.4390721e+02   1.7310194e+02   3.2000410e+02   1.3952161e+02   1.8425472e+02   2.3808613e+02   2.0860956e+02   8.3325161e+01   1.7566786e+02   1.3989774e+02   1.5630173e+02   1.1991194e+02   1.4994511e+02   1.3725548e+02   1.3080279e+02   1.1647129e+02   1.1412068e+02   1.1167903e+02   1.0266568e+02   1.0813355e+02   1.0761545e+02   9.8720000e+01   9.9040142e+01
   8.3256129e+01   8.3885639e+01   2.1576194e+02   1.8042227e+02   2.3413903e+02   1.5942307e+02   3.6818065e+01   3.1077781e+01   1.5599903e+02   1.3575363e+02   2.6839355e+01   1.5479948e+01   1.2230065e+02   1.4297046e+02   1.7158484e+02   2.4381579e+02   1.6286613e+02   1.7407135e+02   9.0571613e+01   1.8390072e+02   3.4321290e+01   8.2203871e-01   1.3706774e+02   1.2577297e+02   1.7965129e+02   1.8556661e+02   1.4703194e+02   1.2956067e+02   2.5762161e+02   1.1770414e+02   1.8840032e+02   1.3380894e+02   1.0004419e+02   8.2202916e+01   1.1805645e+02   1.4143581e+02   1.2246903e+02   1.0253345e+02   8.1031290e+01   1.2916040e+02   1.2743065e+02   1.0624652e+02   1.6852774e+02   2.5787359e+02   3.2779806e+02   1.1198735e+01   1.9982645e+02   2.4317453e+02   1.9544935e+02   2.0975792e+02   2.0837516e+02   2.4632870e+02   1.1153226e+02   1.3999645e+02   1.4729710e+02   1.4069397e+02   2.7182161e+02   1.1134234e+02   1.7053581e+02   1.5828972e+02   3.6692581e+02   1.8199852e+02   1.1683968e+02   1.0143605e+02   1.0873419e+02   1.6626191e+02   3.2329000e+02  -3.0545806e-01   1.1992000e+02   1.3298188e+02   1.5191484e+02   1.4582488e+02   1.6103806e+02   1.1765599e+02   9.1152903e+01   1.7276357e+02   6.8568065e+01   1.3752939e+02   7.6931613e+01   8.0963213e+01   1.1413161e+02   1.4273818e+02   2.6765968e+02   1.0237755e+02   6.7628710e+01   1.0730486e+02   1.4836871e+02   1.8549760e+02   1.6026161e+02   1.9912423e+02   1.1364903e+02   1.6731356e+02   1.9743742e+02   1.7763275e+02   2.7660226e+02   5.4296013e+01   1.4305871e+02   1.6825821e+02   1.6487903e+02   1.3532161e+02   1.8113613e+02   1.5173588e+02   1.5919258e+02   1.7014201e+02   1.6353194e+02   2.2166970e+02   1.4552161e+02   1.7401472e+02   2.6899613e+02   1.9056676e+02   1.0565516e+02   2.1164146e+02   1.5680774e+02   1.4251893e+02   1.2519194e+02   1.6614271e+02   8.1115484e+01   1.2772399e+02   1.1857129e+02   1.4071268e+02   8.6199032e+01   1.1709408e+02   9.2273548e+01   1.1154425e+02   1.4853000e+02   9.9775342e+01
   7.9686129e+01   9.4741239e+01   1.2752194e+02   2.6143147e+02   2.3556903e+02   1.6949867e+02   3.4678065e+01   2.7968981e+01   1.5594903e+02   1.6532763e+02   5.8649355e+01   1.2251484e+00   1.4268065e+02   1.5515006e+02   1.6987484e+02   2.6809259e+02   1.7443613e+02   1.5390575e+02   9.3811613e+01   1.7459152e+02   2.2991290e+01   7.8184387e+00   1.2692774e+02   1.9029417e+02   2.0369129e+02   1.6512341e+02   1.3375194e+02   9.2863071e+01   2.8219161e+02   1.1259854e+02   1.9478032e+02   1.2643854e+02   8.8384194e+01   6.7615716e+01   1.1224645e+02   1.5328061e+02   9.9609032e+01   1.2265225e+02   8.3981290e+01   1.0087440e+02   1.2301065e+02   1.1126012e+02   1.7356774e+02   2.2613039e+02   2.2555806e+02   1.5517935e+01   1.7692645e+02   2.1272653e+02   1.9267935e+02   2.0264952e+02   2.3794516e+02   2.2320310e+02   1.0843226e+02   1.3510445e+02   1.5324710e+02   1.6092797e+02   2.9182161e+02   8.3312335e+01   1.7249581e+02   1.6875292e+02   3.8521581e+02   1.9425532e+02   1.2659968e+02   1.1379525e+02   1.8397419e+02   1.1739271e+02   3.3567000e+02  -2.9158581e+00   1.2068000e+02   1.4239108e+02   1.4439484e+02   1.5595648e+02   1.8641806e+02   1.2024559e+02   7.7772903e+01   1.7926397e+02   3.1568065e+01   1.1001939e+02   8.2511613e+01   9.7666813e+01   1.2418161e+02   1.1236418e+02   3.0260968e+02   1.1605155e+02   5.8868710e+01   1.4081566e+02   1.4017871e+02   1.9158280e+02   1.4665161e+02   1.8655303e+02   8.8599032e+01   1.6245756e+02   1.7101742e+02   2.2516635e+02   2.9922226e+02   4.7156413e+01   1.5586871e+02   2.1823341e+02   1.4930903e+02   1.5623721e+02   1.9399613e+02   1.7065708e+02   1.6881258e+02   1.7837241e+02   1.8839194e+02   2.3192090e+02   1.5067161e+02   1.9179272e+02   2.2960613e+02   2.0585796e+02   1.1355516e+02   1.8938946e+02   1.3784774e+02   1.7242573e+02   1.7095194e+02   1.2791191e+02   1.0587548e+02   1.3669319e+02   1.3823129e+02   1.1099988e+02   7.4289032e+01   1.4384688e+02   1.2508355e+02   1.1620945e+02   1.1353000e+02   1.1162534e+02
   6.1966129e+01   7.8068839e+01   1.8471194e+02   1.5481627e+02   2.1599903e+02   1.7334427e+02   3.2198065e+01   8.9773806e+00   1.3747903e+02   1.2942523e+02   3.9409355e+01   1.9004348e+01   1.0935065e+02   1.8409646e+02   1.5049484e+02   2.9169299e+02   1.6876613e+02   1.6059935e+02   1.0824161e+02   1.6843712e+02   6.1812903e+00   1.6263239e+01   1.3730774e+02   1.8908377e+02   1.7136129e+02   1.8631981e+02   1.0422194e+02   1.1151547e+02   2.8734161e+02   1.3413654e+02   1.9278032e+02   1.4317854e+02   1.0361419e+02   7.9347316e+01   9.7576452e+01   1.4249421e+02   1.2089903e+02   9.1949045e+01   1.1717129e+02   8.8319200e+01   1.0553065e+02   1.0056852e+02   1.4118774e+02   2.4606079e+02   3.0412806e+02   1.4422335e+01   1.5754645e+02   2.2851693e+02   2.3196935e+02   2.3397632e+02   1.6413516e+02   2.2867790e+02   1.1977226e+02   8.3807252e+01   1.7181710e+02   1.7111237e+02   2.4916161e+02   9.7585135e+01   1.7468581e+02   2.2247772e+02   2.8035581e+02   4.2378412e+02   1.1964968e+02   1.0654125e+02   1.4730419e+02   1.3541631e+02   3.1838000e+02  -1.0052658e+01   1.3458000e+02   1.5313908e+02   1.9315484e+02   1.5333568e+02   1.2922806e+02   1.1134079e+02   8.8542903e+01   1.5635237e+02   5.7528065e+01   1.2994259e+02   1.1212161e+02   9.0768013e+01   1.6056161e+02   1.1650378e+02   2.6555968e+02   1.3539555e+02   5.7198710e+01   1.2865926e+02   1.4174871e+02   2.0745720e+02   1.4860161e+02   1.7834703e+02   1.0197903e+02   1.1686716e+02   1.7615742e+02   1.5171515e+02   3.3027226e+02   4.1762413e+01   1.6343871e+02   2.2619781e+02   1.8502903e+02   1.4066961e+02   1.7804613e+02   1.9288308e+02   1.5995258e+02   1.3423121e+02   1.7763194e+02   1.9954170e+02   1.4238161e+02   1.9060592e+02   1.8994613e+02   2.3632076e+02   6.8555161e+01   1.8441946e+02   1.3508774e+02   1.6506653e+02   1.6224194e+02   1.2532871e+02   1.0049548e+02   1.3245359e+02   1.4042129e+02   1.2834468e+02   1.0024903e+02   1.0816008e+02   1.1251355e+02   9.1405045e+01   7.6570000e+01   1.0315214e+02
   9.8106129e+01   8.0797639e+01   1.5033194e+02   1.6922667e+02   2.1932903e+02   1.9355787e+02   4.7818065e+01   1.7347781e+01   1.5171903e+02   1.3761603e+02   3.9879355e+01   5.4367484e+00   8.7210645e+01   1.8491766e+02   2.0777484e+02   3.0949059e+02   1.8200613e+02   1.8669015e+02   1.0300161e+02   1.5771632e+02   1.9321290e+01   6.1620387e+00   1.4545774e+02   1.9457177e+02   1.7641129e+02   1.4425581e+02   1.1432194e+02   7.2087471e+01   2.4205161e+02   8.2379742e+01   1.8559032e+02   1.4075374e+02   9.3474194e+01   7.5158516e+01   1.2343645e+02   1.5623541e+02   1.1489903e+02   1.0008905e+02   8.8551290e+01   7.2028800e+01   1.4305065e+02   1.0456692e+02   1.4547774e+02   2.0433759e+02   3.0674806e+02   1.9882735e+01   1.6468645e+02   1.8951573e+02   2.0229935e+02   2.7896992e+02   1.7932516e+02   1.5327270e+02   9.3152258e+01   9.0796852e+01   1.6953710e+02   1.8843477e+02   2.9844161e+02   1.1811274e+02   1.7658581e+02   2.0994572e+02   4.6002581e+02   2.3327052e+02   1.0283968e+02   1.5850605e+02   1.1597419e+02   1.7587271e+02   3.0353000e+02   4.4653419e+00   9.7200000e+01   1.0750948e+02   1.6958484e+02   1.3984128e+02   1.3241806e+02   5.8185587e+01   9.1632903e+01   1.7315517e+02   1.9948065e+01   1.1003899e+02   1.1598161e+02   1.0907921e+02   1.0885161e+02   1.4121058e+02   2.7865968e+02   1.1415755e+02   5.3628710e+01   1.6475486e+02   1.7488871e+02   2.0461600e+02   1.4665161e+02   1.6902303e+02   7.9649032e+01   1.4122356e+02   1.5143742e+02   1.9907275e+02   3.3437226e+02   2.3054413e+01   1.8672871e+02   2.1200461e+02   2.1102903e+02   2.1372961e+02   1.7832613e+02   1.8948068e+02   1.6481258e+02   1.5288241e+02   1.7487194e+02   2.0310250e+02   1.2952161e+02   1.6282472e+02   2.2041613e+02   2.4259316e+02   7.5085161e+01   1.6227706e+02   1.7103774e+02   9.7620529e+01   1.7205194e+02   1.1139391e+02   1.0516548e+02   1.2869999e+02   1.3580129e+02   1.3085428e+02   9.7719032e+01   1.2959248e+02   8.4513548e+01   1.2102505e+02   9.0910000e+01   1.6224494e+02
   9.3586129e+01   7.9019239e+01   1.7976194e+02   1.9054227e+02   1.9066903e+02   1.8866067e+02   9.2480645e+00   6.8133806e+00   1.3132903e+02   1.5662723e+02   3.5449355e+01   4.7911484e+00   1.0573065e+02   1.6015606e+02   1.4930484e+02   2.6678819e+02   1.5733613e+02   1.9875375e+02   8.9241613e+01   1.6019712e+02   1.2851290e+01  -1.5603613e+00   1.4245774e+02   1.8786177e+02   2.2284129e+02   1.1320141e+02   9.6891935e+01   1.0095187e+02   2.1453161e+02   1.0796134e+02   1.6901032e+02   1.5274014e+02   8.3044194e+01   7.1662916e+01   9.9146452e+01   1.3332861e+02   1.4799903e+02   1.0497105e+02   9.7271290e+01   1.2705120e+02   1.3101065e+02   1.0691012e+02   1.4947774e+02   1.7920759e+02   3.2540806e+02   2.0909935e+01   1.2411645e+02   2.0571133e+02   2.0434935e+02   2.4861592e+02   1.5056516e+02   1.6671350e+02   1.0443226e+02   6.0654452e+01   1.5739710e+02   1.4650597e+02   2.7596161e+02   1.2529114e+02   1.5734581e+02   1.8029492e+02   4.4221581e+02   2.2793532e+02   9.6129677e+01   1.5266285e+02   1.0739419e+02   1.7108911e+02   3.5681000e+02   8.8229419e+00   8.8440000e+01   1.0116028e+02   1.7272484e+02   1.7111008e+02   1.4670806e+02   7.3282387e+01   7.7632903e+01   1.6284517e+02   5.1378065e+01   8.1624594e+01   8.1221613e+01   1.1910001e+02   1.2732161e+02   9.5402981e+01   3.0312968e+02   7.2579948e+01   4.4248710e+01   1.1655526e+02   1.9465871e+02   1.9446440e+02   1.7422161e+02   2.1753743e+02   7.7509032e+01   1.4134476e+02   1.7896742e+02   1.5844035e+02   3.1584226e+02   4.5726813e+01   1.9362871e+02   2.4626261e+02   1.4878903e+02   2.0427881e+02   1.6342613e+02   2.0082268e+02   1.7566258e+02   1.6973441e+02   1.3582194e+02   2.2641650e+02   1.6238161e+02   1.9528592e+02   1.9456613e+02   2.2009116e+02   1.0170516e+02   1.6814746e+02   1.5127774e+02   1.4339133e+02   1.8357194e+02   1.0943231e+02   1.0478548e+02   1.0887039e+02   1.4514129e+02   1.4520708e+02   8.1909032e+01   9.5477277e+01   9.5273548e+01   8.6404245e+01   1.0653000e+02   1.0808534e+02
   7.0296129e+01   6.6642439e+01   1.6666194e+02   2.4245027e+02   2.1732903e+02   1.7195787e+02   2.5298065e+01   1.6769381e+01   1.2037903e+02   1.8798323e+02   2.5219355e+01  -2.2290452e+01   8.9680645e+01   1.9548006e+02   1.7492484e+02   2.5773859e+02   1.9981613e+02   1.8345535e+02   1.0224161e+02   2.0658712e+02   1.9891290e+01   7.5964387e+00   1.6025774e+02   1.6734777e+02   2.1984129e+02   1.4144141e+02   1.4598194e+02   1.2983467e+02   1.9719161e+02   9.3868542e+01   1.8230032e+02   1.4701694e+02   9.9664194e+01   7.3283316e+01   9.8296452e+01   1.2929661e+02   9.0709032e+01   9.0024245e+01   1.5017129e+02   1.0314920e+02   1.0096065e+02   7.9074116e+01   1.3309774e+02   1.6898799e+02   2.7512806e+02   4.0122335e+01   1.4777645e+02   2.0138853e+02   1.8639935e+02   2.1267192e+02   1.5751516e+02   1.9739750e+02   9.1202258e+01   1.1024285e+02   1.4205710e+02   1.4925317e+02   3.2373161e+02   1.4085954e+02   1.1101581e+02   1.6952132e+02   4.2768581e+02   2.6990772e+02   1.0573968e+02   1.3970405e+02   1.3444419e+02   1.5668511e+02   3.8005000e+02   2.3437419e+00   9.7870000e+01   8.5265884e+01   1.6891484e+02   3.2844877e+01   1.5846806e+02   1.0038159e+02   9.2732903e+01   1.7339717e+02   4.6428065e+01   9.9160594e+01   7.7221613e+01   1.1280001e+02   1.1956161e+02   1.3263378e+02   3.3427968e+02   8.1857948e+01   6.1438710e+01   1.1603006e+02   2.1874871e+02   1.9596720e+02   1.5455161e+02   2.1215103e+02   1.0183903e+02   1.3058836e+02   1.5081742e+02   2.3816235e+02   3.0789226e+02   5.0892813e+01   2.1886871e+02   2.5281341e+02   1.8340903e+02   2.2240921e+02   1.8647613e+02   1.8349868e+02   1.7581258e+02   1.8619241e+02   2.1577194e+02   1.9002050e+02   1.9352161e+02   1.6108472e+02   2.1151613e+02   2.2135516e+02   1.0146516e+02   2.0168666e+02   1.4356774e+02   1.1424813e+02   1.9824194e+02   1.6729871e+02   1.1197548e+02   1.2929519e+02   1.5647129e+02   1.5863068e+02   9.8339032e+01   8.4262877e+01   9.4513548e+01   9.0705045e+01   1.2300000e+02   8.8817742e+01
   6.7776129e+01   4.2934039e+01   1.6033194e+02   2.3314667e+02   1.9956903e+02   1.7113867e+02   2.9528065e+01   1.2900981e+01   1.2713903e+02   1.1677243e+02   3.5599355e+01   1.2829148e+01   1.2464065e+02   1.1606326e+02   1.7506484e+02   2.5576739e+02   1.8033613e+02   1.7124375e+02   1.0757161e+02   2.2264072e+02   1.8131290e+01   1.4637239e+01   1.2978774e+02   1.8930537e+02   1.5307129e+02   1.4688301e+02   1.4665194e+02   9.5261071e+01   2.3405161e+02   1.0563974e+02   2.0197032e+02   1.2572334e+02   9.6334194e+01   8.0929716e+01   8.8056452e+01   1.2235581e+02   7.1709032e+01   1.2721425e+02   1.3989129e+02   1.1140160e+02   1.2872065e+02   9.5713316e+01   1.0966774e+02   1.7662239e+02   2.9383806e+02  -7.6544645e+00   1.4897645e+02   1.8029253e+02   1.9786935e+02   1.6361432e+02   1.3471516e+02   2.2908150e+02   6.9342258e+01   8.9421652e+01   1.3358710e+02   1.2498077e+02   2.8673161e+02   1.0471954e+02   1.5034581e+02   1.0966492e+02   4.0821581e+02   2.6812532e+02   9.0549677e+01   1.1191925e+02   1.5192419e+02   1.5480671e+02   3.2567000e+02   1.9884142e+01   1.2411000e+02   9.5976684e+01   1.8005484e+02   1.5483677e+01   1.5446806e+02   1.0099159e+02   9.2962903e+01   1.6446877e+02   2.6188065e+01   1.0911979e+02   7.9791613e+01   1.0469441e+02   9.3131613e+01   1.1160818e+02   2.7208968e+02   1.2497315e+02   5.9008710e+01   1.2784446e+02   1.8831871e+02   1.9045160e+02   1.5198161e+02   1.8212663e+02   1.0473903e+02   1.4073636e+02   1.5024742e+02   2.3468795e+02   2.3494226e+02   6.4248813e+01   1.9638871e+02   2.2651181e+02   1.3178903e+02   1.8453881e+02   1.8794613e+02   1.8181108e+02   1.4638258e+02   1.3392681e+02   2.0315194e+02   2.0774010e+02   1.6938161e+02   1.6163592e+02   2.3275613e+02   2.1418596e+02   8.8845161e+01   1.8198626e+02   1.3389774e+02   1.5502173e+02   1.6691194e+02   9.6955110e+01   1.2216548e+02   8.8579987e+01   1.2719129e+02   1.2616308e+02   7.6769032e+01   1.0955848e+02   9.8083548e+01   1.0265945e+02   1.1962000e+02   9.6418142e+01
   1.0544613e+02   8.3540439e+01   1.3314194e+02   2.1722187e+02   2.5366903e+02   1.8548067e+02   3.5628065e+01  -4.1570194e+00   1.0880903e+02   1.4680883e+02   4.4929355e+01   3.0827484e+00   1.1935065e+02   1.4801646e+02   2.0425484e+02   1.9577219e+02   2.0348613e+02   1.3735175e+02   9.8101613e+01   1.8915832e+02   9.1312903e+00   5.8872387e+00   1.2492774e+02   1.6831417e+02   1.9641129e+02   1.4208581e+02   1.5275194e+02   4.8823071e+01   2.4900161e+02   1.2691374e+02   1.7716032e+02   1.4022814e+02   9.8334194e+01   6.8389716e+01   1.0710645e+02   1.1069181e+02   1.1008903e+02   1.1981385e+02   1.1884129e+02   9.2375600e+01   1.2458065e+02   8.1854516e+01   2.0361774e+02   1.6296639e+02   2.7869806e+02   1.5067355e+00   1.5635645e+02   2.1570213e+02   1.7625935e+02   1.8853312e+02   1.3885516e+02   2.4737030e+02   8.5912258e+01   1.1132605e+02   1.7139710e+02   1.3876597e+02   2.5654161e+02   6.2374735e+01   1.3515581e+02   1.0488012e+02   3.0644581e+02   2.3517692e+02   1.0350968e+02   1.5940245e+02   1.4711419e+02   1.6234151e+02   2.8662000e+02   2.7058142e+01   1.2949000e+02   1.1221628e+02   1.8210484e+02   3.6219677e+01   1.3637806e+02   8.1868787e+01   9.2352903e+01   1.6804757e+02   4.5858065e+01   1.1325619e+02   9.4551613e+01   9.8123613e+01   9.0321613e+01   1.7236298e+02   2.6050968e+02   7.4709548e+01   4.8058710e+01   1.5296046e+02   1.7384871e+02   1.8617920e+02   2.1598161e+02   2.0695663e+02   1.3654903e+02   1.4838156e+02   1.6610742e+02   1.9246915e+02   2.7713226e+02   9.5823613e+01   1.9243871e+02   2.3392781e+02   1.6125903e+02   2.2528121e+02   1.5509613e+02   1.4595908e+02   1.4295258e+02   1.3997121e+02   2.3101194e+02   2.6280130e+02   1.6738161e+02   1.8879592e+02   2.3018613e+02   2.0000156e+02   9.0225161e+01   1.8925586e+02   1.1375774e+02   1.6801293e+02   1.3376194e+02   1.5355711e+02   1.0973548e+02   1.1224439e+02   1.2900129e+02   1.5320828e+02   1.1495903e+02   9.0883277e+01   1.1923355e+02   1.0591745e+02   1.1215000e+02   1.2796574e+02
   9.2876129e+01   8.9306039e+01   1.1971194e+02   2.0920627e+02   2.1899903e+02   1.6891427e+02   1.6908065e+01   1.3630581e+01   1.2842903e+02   1.4699923e+02   2.8359355e+01  -1.2831652e+01   1.0635065e+02   1.9338646e+02   1.0449484e+02   2.2827299e+02   1.9186613e+02   1.6151135e+02   1.0453161e+02   2.0173392e+02   2.5131290e+01   2.7972387e+00   1.1735774e+02   1.6934977e+02   2.1574129e+02   1.2305941e+02   8.5031935e+01   1.2214067e+02   2.5729161e+02   1.0325054e+02   1.6259032e+02   1.2711374e+02   1.0214419e+02   6.6324916e+01   8.8146452e+01   1.1458861e+02   1.3013903e+02   1.0034985e+02   1.3165129e+02   9.9580800e+01   1.0158065e+02   8.8314516e+01   1.9799774e+02   1.7970599e+02   2.7869806e+02   2.6067355e+00   1.0197645e+02   2.1886253e+02   1.8734935e+02   2.1393592e+02   1.5594516e+02   2.4390310e+02   1.0248226e+02   1.2977045e+02   1.3086710e+02   1.4262837e+02   2.7230161e+02   5.2013935e+01   1.4925581e+02   1.4642212e+02   3.1787581e+02   1.8297252e+02   1.5873968e+02   1.6365405e+02   1.7825419e+02   1.4556031e+02   2.7205000e+02   2.2173742e+01   1.1977000e+02   1.1242388e+02   1.9163484e+02   3.1987277e+01   1.6813806e+02   1.1303799e+02   9.4922903e+01   1.6489197e+02   7.6568065e+01   1.2393939e+02   8.4171613e+01   1.0067401e+02   1.2323161e+02   1.4792018e+02   2.5412968e+02   8.8219948e+01   5.9338710e+01   1.3481806e+02   1.6903871e+02   1.7446400e+02   1.5755161e+02   1.8220103e+02   1.1902903e+02   1.2936316e+02   1.2748742e+02   1.9217875e+02   3.2437226e+02   6.2004413e+01   1.8186871e+02   1.9358341e+02   2.0144903e+02   1.8911601e+02   1.7985613e+02   1.4650828e+02   1.7819258e+02   1.4424201e+02   2.3515194e+02   2.3328010e+02   1.5228161e+02   1.7419392e+02   1.9922613e+02   1.9181836e+02   7.3325161e+01   2.0036786e+02   1.2565774e+02   1.0168093e+02   1.7124194e+02   1.1241871e+02   1.0854548e+02   1.0094959e+02   1.2819129e+02   1.5937308e+02   1.3009903e+02   1.0896208e+02   1.1913355e+02   9.1975445e+01   1.3719000e+02   1.0915254e+02
   9.1876129e+01   1.0005604e+02   1.8571194e+02   1.9706627e+02   2.3518903e+02   1.4909907e+02   3.4298065e+01   2.7999381e+01   1.4294903e+02   1.4969763e+02   3.3599355e+01  -1.6250852e+01   1.1664065e+02   1.1742326e+02   1.6558484e+02   2.3495579e+02   1.9976613e+02   1.5878935e+02   8.7481613e+01   2.3319792e+02   4.3181290e+01   2.4633239e+01   1.6297774e+02   1.8694017e+02   2.0550129e+02   1.6868861e+02   8.1751935e+01   1.3145307e+02   2.4891161e+02   9.9500942e+01   1.7116032e+02   1.0890814e+02   1.0114419e+02   7.5924916e+01   1.1867645e+02   1.2928621e+02   1.5379903e+02   7.2177045e+01   1.0903129e+02   8.9250400e+01   9.3480645e+01   1.2543252e+02   1.9080774e+02   1.8713119e+02   2.8102806e+02  -1.0596645e+00   1.7839645e+02   2.1917893e+02   1.4539935e+02   2.4371192e+02   1.7680516e+02   2.6999430e+02   1.2210226e+02   8.0770852e+01   1.5429710e+02   1.8289397e+02   2.6935161e+02   5.5109935e+01   1.5211581e+02   1.7604332e+02   3.7044581e+02   1.4905692e+02   1.3002968e+02   1.1366085e+02   1.5968419e+02   1.4071591e+02   2.8215000e+02   3.7957419e+00   1.3416000e+02   1.5108268e+02   2.0129484e+02   3.7844774e+00   1.7303806e+02   1.1007599e+02   1.0125290e+02   1.8276557e+02   5.8478065e+01   8.7336594e+01   1.1808161e+02   8.9201213e+01   1.2289161e+02   1.8351738e+02   2.5922968e+02   1.3095195e+02   6.3718710e+01   1.3499766e+02   2.0060871e+02   1.6460840e+02   1.6379161e+02   1.8765183e+02   1.3783903e+02   1.4723836e+02   1.4520742e+02   2.4809115e+02   2.1532226e+02   3.0918413e+01   1.6329871e+02   2.1206901e+02   1.5778903e+02   2.1755881e+02   1.9080613e+02   1.6039228e+02   1.7242258e+02   1.9046361e+02   2.4153194e+02   2.4619970e+02   1.2328161e+02   2.1141392e+02   2.0751613e+02   2.0986516e+02   8.5085161e+01   2.0809706e+02   1.5380774e+02   1.5956893e+02   1.4057194e+02   1.7463231e+02   1.2459548e+02   1.3347559e+02   1.0361129e+02   1.1057948e+02   9.5289032e+01   9.7596877e+01   1.0370355e+02   1.2315985e+02   1.0515000e+02   1.4905574e+02
   1.0182613e+02   7.0120039e+01   1.5119194e+02   2.0115787e+02   2.2275903e+02   1.4623347e+02   2.9628065e+01   1.0272981e+01   1.2552903e+02   1.7200123e+02   3.8119355e+01   1.1967548e+01   1.5183065e+02   1.3374806e+02   1.1692484e+02   2.4279859e+02   1.7205613e+02   1.6219615e+02   1.0962161e+02   1.3004672e+02   3.5801290e+01   2.1753639e+01   1.4225774e+02   1.7125777e+02   2.4217129e+02   1.4227501e+02   9.7321935e+01   1.3158747e+02   2.4934161e+02   1.0131654e+02   1.9340032e+02   1.2683894e+02   1.1233419e+02   7.0459716e+01   1.2491645e+02   1.1588701e+02   8.6849032e+01   1.1238305e+02   1.2369129e+02   8.1937600e+01   1.1386065e+02   6.8282116e+01   1.9342774e+02   2.1402159e+02   2.9579806e+02   1.6468735e+01   1.8082645e+02   2.1560453e+02   1.4767935e+02   2.4324952e+02   1.7332516e+02   2.7213270e+02   1.3443226e+02   7.1634452e+01   1.4119710e+02   1.9156197e+02   2.6306161e+02   1.1547314e+02   1.3525581e+02   1.6106212e+02   3.9487581e+02   1.9595252e+02   1.2154968e+02   1.1395925e+02   1.0373419e+02   1.5752191e+02   3.4891000e+02   3.7349419e+00   1.2692000e+02   1.6285188e+02   1.7944484e+02   1.7342477e+01   1.2984806e+02   9.1531187e+01   7.8112903e+01   1.8827677e+02   7.7948065e+01   9.8258994e+01   1.0103161e+02   8.5185213e+01   1.2408161e+02   1.3499218e+02   3.2189968e+02   8.9748348e+01   4.8818710e+01   1.2189966e+02   1.5779871e+02   1.8303320e+02   1.1574161e+02   1.9906583e+02   1.1283903e+02   1.7885836e+02   1.5672742e+02   2.4445955e+02   2.5746226e+02   4.1497213e+01   1.6796871e+02   2.2631541e+02   1.4392903e+02   1.9690761e+02   1.6480613e+02   1.8409228e+02   1.3495258e+02   2.0303121e+02   2.3939194e+02   2.5008090e+02   1.5033161e+02   1.6019992e+02   2.2960613e+02   2.2843796e+02   8.9365161e+01   1.9756466e+02   1.2922774e+02   1.7887533e+02   1.6581194e+02   1.3432311e+02   1.1963548e+02   1.0383239e+02   9.9571290e+01   1.3318268e+02   1.0943903e+02   1.0484488e+02   9.3943548e+01   1.1260065e+02   1.0991000e+02   1.0614494e+02
   1.0106613e+02   9.9940839e+01   1.2833194e+02   2.4108667e+02   2.4470903e+02   1.7957747e+02   3.0718065e+01   3.6157806e+00   1.6861903e+02   1.3974403e+02   2.5309355e+01  -8.3976516e+00   1.4311065e+02   1.0097566e+02   1.6992484e+02   2.4503859e+02   1.9252613e+02   1.3479855e+02   1.4081161e+02   1.1703152e+02   2.7421290e+01   1.0894039e+01   1.5521774e+02   1.7875097e+02   1.9931129e+02   1.8032381e+02   1.0379194e+02   9.2879871e+01   2.6491161e+02   1.1826094e+02   2.0221032e+02   1.0875414e+02   8.6614194e+01   6.4417316e+01   9.9956452e+01   1.6159381e+02   1.2179903e+02   1.2049705e+02   1.2298129e+02   9.7084400e+01   1.2139065e+02   1.1029972e+02   1.7347774e+02   2.0709759e+02   3.1988806e+02   1.8315355e+00   1.3182645e+02   2.6995453e+02   1.5220935e+02   2.9064712e+02   1.6485516e+02   2.1676030e+02   1.2534226e+02   1.0598165e+02   1.1315710e+02   1.6671517e+02   2.4811161e+02   7.1569135e+01   1.7230581e+02   1.6890812e+02   3.4959581e+02   2.1753492e+02   1.1797968e+02   1.0858485e+02   1.1306419e+02   1.8115551e+02   3.0267000e+02   1.5484142e+01   1.4954000e+02   1.2504228e+02   2.9867484e+02   7.0840774e+00   1.3965806e+02   6.8606387e+01   9.4252903e+01   1.5013557e+02   3.5858065e+01   1.2019619e+02   1.0689161e+02   9.1856413e+01   1.4080161e+02   1.0665458e+02   3.3993968e+02   1.0430515e+02   6.5288710e+01   1.2844206e+02   1.4531871e+02   2.2617160e+02   1.4731161e+02   1.8378023e+02   1.1569903e+02   1.3304956e+02   1.5801742e+02   2.4797635e+02   2.9418226e+02   5.8039613e+01   2.0696871e+02   2.4276541e+02   1.8968903e+02   1.9309681e+02   1.4123613e+02   2.0825788e+02   1.7095258e+02   1.5430121e+02   1.7968194e+02   2.3866770e+02   1.7224161e+02   1.5654712e+02   2.1094613e+02   2.1407076e+02   9.7555161e+01   1.6138946e+02   1.2246774e+02   1.8898613e+02   1.4415194e+02   2.0453591e+02   9.3875484e+01   1.2346319e+02   1.0447129e+02   1.4060068e+02   9.0339032e+01   1.1337288e+02   9.6083548e+01   1.1857945e+02   1.4096000e+02   8.3240942e+01
   9.5636129e+01   1.0789524e+02   1.3485194e+02   2.0889507e+02   2.4146903e+02   1.9978667e+02   3.0768065e+01  -1.0098219e+01   1.6437903e+02   1.6465323e+02   5.0789355e+01  -2.0460516e+00   9.5780645e+01   1.6037206e+02   1.7554484e+02   2.4868899e+02   1.8876613e+02   1.7866935e+02   1.4100161e+02   1.1967632e+02   1.7661290e+01   9.4348387e+00   1.4416774e+02   2.0229497e+02   1.9307129e+02   1.4739301e+02   1.1241194e+02   1.0486027e+02   2.8891161e+02   1.2396094e+02   1.5930032e+02   1.2889694e+02   1.2809419e+02   7.2058916e+01   1.0319645e+02   1.4919461e+02   1.0046903e+02   1.0534345e+02   1.1227129e+02   8.2991200e+01   1.1172065e+02   1.0550332e+02   1.7561774e+02   1.6815639e+02   3.1064806e+02   1.8620735e+01   1.3263645e+02   2.7978973e+02   1.8820935e+02   3.0281712e+02   1.4918516e+02   1.5959390e+02   7.2342258e+01   8.4651652e+01   1.1939710e+02   2.0983597e+02   2.8211161e+02   9.3759135e+01   1.4844581e+02   2.0390692e+02   4.0797581e+02   2.3728452e+02   1.1512968e+02   1.1252285e+02   1.6039419e+02   1.4007911e+02   2.8667000e+02   6.2441419e+00   1.0344000e+02   1.2339028e+02   3.7248484e+02   1.7927742e-01   1.3151806e+02   7.8917587e+01   1.0939290e+02   1.3706437e+02   3.2718065e+01   1.0492739e+02   9.0171613e+01   1.0500401e+02   1.2775161e+02   1.1455858e+02   3.8369968e+02   1.1375435e+02   7.0678710e+01   1.2072086e+02   1.2265871e+02   1.8098440e+02   1.4069161e+02   1.5640983e+02   1.2154903e+02   1.3758156e+02   1.7729742e+02   1.9228395e+02   3.5789226e+02   4.8742813e+01   1.4277871e+02   1.6128061e+02   1.0373903e+02   1.4521281e+02   1.6990613e+02   2.0963428e+02   1.7047258e+02   1.4861961e+02   1.9268194e+02   2.2681770e+02   1.4967161e+02   1.5068272e+02   1.9946613e+02   1.8726916e+02   8.1705161e+01   2.2822746e+02   1.3337774e+02   1.6082333e+02   1.7905194e+02   1.5293391e+02   1.0873548e+02   1.1784439e+02   1.2728129e+02   1.4396588e+02   9.9289032e+01   9.4996877e+01   1.2161355e+02   1.1334705e+02   1.1105000e+02   1.0005374e+02
   9.9966129e+01   8.7548839e+01   1.1076194e+02   1.9635227e+02   2.2818903e+02   1.8584907e+02   2.7298065e+01   2.9393806e+00   1.4894903e+02   1.3721763e+02   3.4069355e+01   4.9015484e+00   9.5110645e+01   1.3547566e+02   1.9916484e+02   3.0560939e+02   1.6314613e+02   1.2880895e+02   1.4310161e+02   1.2207832e+02   2.7751290e+01  -1.1792361e+01   1.1121774e+02   1.5584097e+02   1.9955129e+02   1.5097461e+02   1.0056194e+02   7.2858271e+01   2.7172161e+02   1.2662614e+02   1.9135032e+02   1.4248294e+02   1.0361419e+02   3.9207316e+01   9.7386452e+01   1.5860941e+02   1.1208903e+02   1.1427385e+02   7.2171290e+01   8.9579200e+01   1.3805065e+02   1.1572692e+02   1.7313774e+02   1.6745479e+02   2.9955806e+02   1.9697935e+01   1.6882645e+02   2.2856453e+02   1.8967935e+02   3.0793952e+02   1.6990516e+02   2.2240630e+02   8.9912258e+01   1.1538605e+02   1.4305710e+02   2.2679317e+02   2.6168161e+02   1.0191354e+02   1.6582581e+02   1.9575652e+02   4.4506581e+02   2.7917732e+02   1.2626968e+02   1.1415165e+02   1.2301419e+02   1.3230951e+02   2.9605000e+02   5.6337419e+00   9.6110000e+01   1.2997668e+02   3.9591484e+02   1.7354877e+01   1.3770806e+02   1.1614239e+02   7.7442903e+01   1.8319037e+02   8.5618065e+01   7.4075394e+01   9.7551613e+01   1.2274361e+02   1.2161161e+02   1.2618978e+02   3.4817968e+02   1.1931595e+02   8.5528710e+01   1.4563286e+02   1.4484871e+02   1.3354920e+02   1.3455161e+02   1.4337103e+02   9.5459032e+01   1.3509876e+02   1.6848742e+02   1.8722875e+02   3.0865226e+02   5.8112013e+01   1.8367871e+02   2.1962861e+02   1.6244903e+02   1.5875601e+02   1.6266613e+02   1.9207348e+02   1.7681258e+02   1.0621241e+02   1.6749194e+02   2.4383290e+02   1.5524161e+02   1.8399712e+02   2.3427613e+02   1.9620436e+02   9.0365161e+01   1.9238466e+02   1.3113774e+02   1.7948253e+02   1.9743194e+02   1.4055351e+02   9.5685484e+01   1.1964839e+02   1.2800129e+02   1.4847828e+02   7.9339032e+01   9.9872877e+01   1.1303355e+02   1.1555345e+02   1.3962000e+02   1.0829814e+02
   8.1106129e+01   9.8827639e+01   1.6419194e+02   2.0311787e+02   2.3089903e+02   1.6020227e+02   1.6248065e+01   9.7733806e+00   1.2413903e+02   1.3225243e+02   4.7549355e+01  -1.8646852e+01   1.4197065e+02   1.3825686e+02   1.6901484e+02   2.5025139e+02   1.4976613e+02   1.1726935e+02   8.1341613e+01   1.7444912e+02   2.7611290e+01   1.3068839e+01   1.8649774e+02   1.6000857e+02   1.8941129e+02   1.5749581e+02   1.2246194e+02   6.5246271e+01   2.3181161e+02   1.0938894e+02   2.0644032e+02   1.2822574e+02   9.1044194e+01   6.2162916e+01   1.1300645e+02   1.1964981e+02   1.0670903e+02   1.3713425e+02   8.5691290e+01   1.3592760e+02   1.1001065e+02   1.0392012e+02   1.5766774e+02   1.5512239e+02   2.9583806e+02   1.8805535e+01   1.1416645e+02   2.2845733e+02   2.1125935e+02   2.1168312e+02   1.5037516e+02   2.0377870e+02   8.7912258e+01   9.6026052e+01   1.5334710e+02   1.5406997e+02   2.9382161e+02   9.3822335e+01   1.3796581e+02   1.9951532e+02   4.6873581e+02   2.4514372e+02   1.1283968e+02   1.0422605e+02   1.0520419e+02   1.5378431e+02   3.2924000e+02   1.0648542e+01   8.5440000e+01   7.2120284e+01   3.9586484e+02   5.7888774e+00   1.1427806e+02   1.2258679e+02   7.8012903e+01   1.6428477e+02   1.1618065e+01   1.0018539e+02   9.2171613e+01   7.2934013e+01   1.4285161e+02   1.1444058e+02   3.1984968e+02   9.0582348e+01   8.0718710e+01   1.1982766e+02   1.4112871e+02   1.9355680e+02   1.6422161e+02   2.0799743e+02   1.0226903e+02   1.0465396e+02   1.5767742e+02   2.2685355e+02   3.3575226e+02   6.3284013e+01   2.0467871e+02   2.4132861e+02   1.7587903e+02   1.7516161e+02   1.3809613e+02   2.2222908e+02   1.3914258e+02   1.9293601e+02   1.5977194e+02   2.2721050e+02   1.8948161e+02   1.4930792e+02   2.8160613e+02   1.8903796e+02   9.8895161e+01   1.9089226e+02   1.2051774e+02   1.1509213e+02   1.8391194e+02   1.1173511e+02   1.1554548e+02   1.2162959e+02   1.2642129e+02   1.2598468e+02   8.1059032e+01   9.4975277e+01   9.6513548e+01   1.0711505e+02   1.4791000e+02   9.4204942e+01
   6.9586129e+01   4.5599239e+01   1.3757194e+02   2.3581747e+02   2.3123903e+02   1.3570507e+02   1.3098065e+01   4.3885381e+01   1.5418903e+02   1.2717843e+02   6.3879355e+01   6.9067484e+00   1.2816065e+02   1.1659166e+02   1.4749484e+02   2.6764299e+02   1.5281613e+02   1.3940535e+02   7.8291613e+01   1.7350312e+02   2.1181290e+01   8.2323871e-01   1.2102774e+02   1.5990617e+02   1.8650129e+02   1.3996861e+02   1.2894194e+02   9.6007871e+01   1.9838161e+02   9.2633342e+01   1.7435032e+02   1.1593294e+02   8.8814194e+01   6.2911316e+01   1.0533645e+02   1.3387341e+02   1.3365903e+02   1.2830825e+02   1.0936129e+02   1.0156400e+02   1.2748065e+02   1.0066252e+02   1.3690774e+02   1.6973319e+02   3.6569806e+02   2.2926735e+01   1.2058645e+02   1.9442373e+02   1.7791935e+02   2.5545032e+02   1.7599516e+02   1.7844910e+02   9.6582258e+01   1.0414245e+02   1.5191710e+02   1.8084437e+02   2.8782161e+02   1.4806234e+02   1.3772581e+02   2.0505452e+02   5.3121581e+02   2.3014532e+02   1.3292968e+02   1.0547885e+02   1.3006419e+02   1.6727551e+02   3.5619000e+02   2.0625419e+00   1.1282000e+02   9.1879884e+01   4.1715484e+02   1.4705677e+01   1.3503806e+02   1.1349599e+02   9.3582903e+01   1.4203917e+02   1.6138065e+01   1.2177379e+02   1.3612161e+02   6.3088013e+01   1.3070161e+02   1.3579258e+02   2.5684968e+02   1.2362235e+02   9.9628710e+01   1.1302486e+02   1.6046871e+02   2.5457960e+02   1.8079161e+02   2.0053183e+02   9.1699032e+01   1.0620956e+02   1.2110742e+02   2.2711915e+02   2.6803226e+02   6.5891613e+01   1.9124871e+02   2.5811301e+02   1.8973903e+02   2.3705281e+02   1.4399613e+02   2.2860708e+02   1.7176258e+02   1.3399641e+02   1.9768194e+02   2.0474770e+02   1.4781161e+02   1.6736152e+02   2.2627613e+02   1.9060436e+02   9.6135161e+01   1.8664306e+02   1.5775774e+02   1.3506293e+02   1.6010194e+02   1.0920991e+02   1.2178548e+02   1.2770039e+02   1.3257129e+02   1.2721268e+02   8.2679032e+01   9.2655677e+01   6.7033548e+01   1.0290345e+02   1.0853000e+02   1.0930534e+02
   9.9496129e+01   8.6776439e+01   1.5704194e+02   2.0773987e+02   2.1085903e+02   1.6094547e+02   1.3008065e+01   1.2652581e+01   1.5675903e+02   1.1026283e+02   3.7549355e+01   1.5331484e+00   1.0383065e+02   1.2182806e+02   1.2906484e+02   2.3868739e+02   1.9581613e+02   1.4477535e+02   8.3101613e+01   1.9716832e+02   2.3421290e+01   1.1554039e+01   1.5292774e+02   1.3526417e+02   1.7317129e+02   1.1375501e+02   1.0884194e+02   1.3333587e+02   2.2948161e+02   9.3855342e+01   1.7116032e+02   1.1651814e+02   1.1038419e+02   5.9855716e+01   9.2386452e+01   1.4671941e+02   1.2146903e+02   1.0166345e+02   1.0950129e+02   1.4659280e+02   1.1862065e+02   1.0656132e+02   1.1623774e+02   2.0590679e+02   3.0236806e+02   2.1993135e+01   1.2382645e+02   2.4225453e+02   1.2196935e+02   2.5977632e+02   1.5642516e+02   1.6605470e+02   1.1324226e+02   4.8809652e+01   1.6305710e+02   1.4314317e+02   2.7796161e+02   1.2018114e+02   1.4225581e+02   9.9932116e+01   3.9649581e+02   1.7835292e+02   1.1402968e+02   1.1285085e+02   1.1449419e+02   1.9209111e+02   3.4653000e+02  -4.9246581e+00   1.0939000e+02   1.2182428e+02   3.4501484e+02   1.0716877e+01   1.1746806e+02   1.0876159e+02   9.0442903e+01   1.7325037e+02   3.9048065e+01   1.1861099e+02   1.1936161e+02   7.8568813e+01   9.6941613e+01   1.3602338e+02   2.5317968e+02   1.0843595e+02   8.5198710e+01   1.3270926e+02   2.2612871e+02   1.8408680e+02   1.7574161e+02   1.9841583e+02   1.0326903e+02   1.3428396e+02   1.4286742e+02   2.1594835e+02   2.7141226e+02   8.2241213e+01   1.7505871e+02   2.3393821e+02   1.7444903e+02   2.1812601e+02   1.6294613e+02   1.7376108e+02   1.7219258e+02   1.4953201e+02   1.8382194e+02   2.4247650e+02   1.3700161e+02   1.7917632e+02   2.3927613e+02   2.1018436e+02   8.5515161e+01   1.7716266e+02   1.1732774e+02   1.4744733e+02   1.2505194e+02   1.3015391e+02   1.2601548e+02   1.3232199e+02   1.1576129e+02   1.2317748e+02   8.4249032e+01   9.8670077e+01   1.0303355e+02   9.0593445e+01   8.4620000e+01   1.4883814e+02
   6.6016129e+01   8.2554839e+01   2.1847194e+02   1.9220547e+02   2.4027903e+02   1.7426187e+02   1.2198065e+01   2.4907381e+01   1.3499903e+02   1.2638363e+02   5.5069355e+01  -9.2984516e+00   1.2302065e+02   1.6548286e+02   1.8216484e+02   2.5591939e+02   1.8995613e+02   1.5319415e+02   9.6481613e+01   2.2180792e+02   1.0701290e+01   1.9141639e+01   1.7730774e+02   1.6336377e+02   2.2360129e+02   9.9760606e+01   2.0327194e+02   1.4264147e+02   2.4829161e+02   1.1650054e+02   2.1611032e+02   1.2016214e+02   9.6574194e+01   1.0096052e+02   9.9726452e+01   1.1309221e+02   1.4175903e+02   9.5470245e+01   1.2855129e+02   1.1149880e+02   1.3362065e+02   8.2981316e+01   1.3713774e+02   1.9885479e+02   2.8217806e+02   1.8278335e+01   1.3630645e+02   1.7925613e+02   1.7077935e+02   2.0121152e+02   1.5461516e+02   1.7815950e+02   8.6392258e+01   1.2281765e+02   1.4105710e+02   1.9871317e+02   3.1049161e+02   1.0786874e+02   1.5191581e+02   1.0296932e+02   3.8244581e+02   2.3918692e+02   1.3050968e+02   1.1762245e+02   1.8544419e+02   1.8846511e+02   2.6858000e+02   1.6591342e+01   1.0392000e+02   1.4054188e+02   3.9329484e+02   8.2344774e+00   1.0956806e+02   8.6203587e+01   9.2202903e+01   1.8200957e+02   5.6378065e+01   1.0865459e+02   9.1361613e+01   8.2528813e+01   9.7941613e+01   1.1794338e+02   2.3298968e+02   1.1138115e+02   8.9528710e+01   1.2493286e+02   1.8450871e+02   1.6937640e+02   1.7503161e+02   2.1304263e+02   1.1578903e+02   1.6028236e+02   1.9624742e+02   1.9576795e+02   3.4565226e+02   7.2392013e+01   1.8867871e+02   2.3155861e+02   1.7582903e+02   2.3306561e+02   1.5599613e+02   2.0498708e+02   1.4371258e+02   1.5891041e+02   1.9125194e+02   2.3193210e+02   1.8714161e+02   1.6149512e+02   2.8265613e+02   2.2366396e+02   1.0341516e+02   2.0282066e+02   1.5970774e+02   1.3976693e+02   1.4695194e+02   1.0731191e+02   9.3925484e+01   1.3802919e+02   1.1723129e+02   1.6743988e+02   1.0605903e+02   1.0888528e+02   7.8843548e+01   8.2528645e+01   1.2605000e+02   8.8043742e+01
   9.6826129e+01   9.4330039e+01   1.7419194e+02   1.9350787e+02   1.9942903e+02   1.4647987e+02   2.5958065e+01   2.2616581e+01   1.0780903e+02   1.0698883e+02   4.5649355e+01   2.2151484e+00   1.3340065e+02   1.3151246e+02   1.3796484e+02   2.4511539e+02   1.9433613e+02   1.4998375e+02   1.0462161e+02   2.4092672e+02   1.3661290e+01   5.9948387e+00   1.6773774e+02   1.3597937e+02   4.6707129e+02  -7.3376994e+01   2.0094194e+02   1.1658787e+02   2.4510161e+02   1.1437574e+02   2.0140032e+02   1.4352894e+02   8.0574194e+01   5.4900516e+01   1.0552645e+02   1.0633821e+02   1.1184903e+02   1.0805305e+02   1.2184129e+02   1.0822560e+02   1.1020065e+02   1.0500492e+02   1.9156774e+02   1.9217039e+02   2.8512806e+02   1.0702335e+01   1.5477645e+02   2.2744853e+02   1.9677935e+02   1.8375152e+02   1.8590516e+02   1.6693630e+02   9.7532258e+01   1.0530645e+02   1.6953710e+02   1.6582477e+02   3.3754161e+02   6.5464735e+01   1.1791581e+02   1.4173932e+02   3.9449581e+02   1.8189292e+02   1.2921968e+02   1.6339565e+02   1.3906419e+02   1.6921551e+02   3.3134000e+02   5.3305419e+00   1.1577000e+02   1.0493388e+02   3.4972484e+02   9.1007742e-01   1.7556806e+02   1.2678359e+02   8.9732903e+01   1.7915717e+02   3.3288065e+01   1.0621179e+02   9.2171613e+01   9.1084013e+01   9.9081613e+01   9.8702181e+01   2.2860968e+02   1.2945155e+02   9.2628710e+01   1.0253486e+02   1.5969871e+02   2.1250120e+02   1.6979161e+02   1.9755183e+02   1.0345903e+02   1.2579876e+02   1.6553742e+02   1.5979475e+02   3.4080226e+02   3.6310013e+01   2.0891871e+02   2.4626941e+02   1.6111903e+02   1.7853241e+02   1.5390613e+02   2.0786428e+02   1.9857258e+02   1.5456161e+02   1.6829194e+02   2.9138890e+02   1.6962161e+02   1.7484672e+02   2.6818613e+02   1.9573156e+02   8.5895161e+01   1.8308226e+02   1.3280774e+02   1.7072893e+02   1.5481194e+02   1.3496311e+02   1.0730548e+02   1.2152879e+02   7.7001290e+01   1.4527828e+02   1.0171903e+02   1.1923248e+02   1.1103355e+02   1.1076345e+02   1.1653000e+02   1.1285534e+02
   1.0615613e+02   6.3773639e+01   1.7895194e+02   2.4127707e+02   2.0285903e+02   1.6797547e+02   2.4578065e+01   1.3676981e+01   1.4666903e+02   1.1207003e+02   4.1359355e+01   2.7898348e+01   1.2335065e+02   1.5926646e+02   2.0763484e+02   1.9740179e+02   1.7600613e+02   1.5698015e+02   9.2571613e+01   2.3731072e+02   1.4371290e+01  -1.1301961e+01   1.4611774e+02   1.6328897e+02   4.5469129e+02  -5.9576594e+01   1.7498194e+02   1.5270467e+02   2.5262161e+02   8.6724142e+01   1.8940032e+02   1.3672894e+02   1.0614419e+02   1.0071492e+02   7.9246452e+01   1.5811061e+02   1.0684903e+02   8.9023045e+01   1.4174129e+02   9.6393600e+01   9.7010645e+01   9.6440116e+01   1.8299774e+02   2.5275599e+02   3.1169806e+02   1.0006735e+01   1.9025645e+02   2.1228013e+02   1.8120935e+02   1.6446712e+02   1.8999516e+02   2.1827910e+02   1.3939226e+02   9.0577652e+01   1.3886710e+02   1.6841837e+02   3.0239161e+02   8.2706735e+01   1.2639581e+02   1.6286092e+02   3.4073581e+02   1.3619372e+02   1.2797968e+02   1.2516485e+02   1.3816419e+02   1.4990751e+02   2.9848000e+02   1.0959342e+01   1.1787000e+02   1.3052588e+02   3.5410484e+02   4.3696774e+00   1.6917806e+02   1.2148479e+02   9.0872903e+01   1.6702597e+02   5.0188065e+01   1.5385979e+02   1.1536161e+02   7.8608813e+01   5.6611613e+01   9.2339781e+01   1.7079968e+02   1.3759635e+02   1.0209871e+02   1.2030726e+02   1.6874871e+02   1.9520720e+02   1.6607161e+02   1.8232943e+02   8.5079032e+01   1.8526916e+02   1.7329742e+02   1.6217395e+02   2.9818226e+02   3.3049613e+01   1.8215871e+02   2.0646021e+02   1.7592903e+02   1.8105761e+02   1.6828613e+02   1.6252388e+02   9.0852581e+01   1.2098921e+02   1.7877194e+02   2.8522050e+02   1.8071161e+02   1.4681952e+02   2.3922613e+02   1.6037836e+02   9.0945161e+01   1.7957826e+02   1.4841774e+02   1.1891013e+02   1.6643194e+02   1.0170351e+02   1.0668548e+02   9.5488387e+01   5.2381290e+01   1.5257788e+02   9.5099032e+01   1.1761208e+02   8.0133548e+01   1.0466545e+02   1.0567000e+02   8.9634142e+01
   8.6396129e+01   6.6824439e+01   1.3957194e+02   2.2742747e+02   2.1299903e+02   1.9530427e+02   1.1678065e+01   7.2789806e+00   1.4861903e+02   1.4038403e+02   5.1789355e+01   1.1583948e+01   1.2335065e+02   1.6450646e+02   2.0458484e+02   1.9721579e+02   1.7981613e+02   1.4690535e+02   8.9531613e+01   1.7355392e+02   1.0941290e+01   2.4212439e+01   1.7659774e+02   1.2699057e+02   5.2526129e+02  -6.2892194e+01   1.3679194e+02   1.7028987e+02   2.3686161e+02   9.0504942e+01   1.7973032e+02   1.0236254e+02   8.5714194e+01   6.8059316e+01   1.1643645e+02   9.5325406e+01   1.2227903e+02   9.8978645e+01   1.0703129e+02   1.1013040e+02   1.3258065e+02   8.6784516e+01   1.5871774e+02   2.7988839e+02   2.8207806e+02   8.7563355e+00   1.1097645e+02   2.4338253e+02   1.1872935e+02   2.6108552e+02   1.9628516e+02   1.9762590e+02   8.9962258e+01   1.1143205e+02   1.3900710e+02   1.5868717e+02   3.1935161e+02   1.0048994e+02   1.3549581e+02   1.9213292e+02   3.3654581e+02   1.4580892e+02   1.1797968e+02   1.4491485e+02   1.4606419e+02   1.8270551e+02   2.9096000e+02   2.9909419e+00   1.3468000e+02   8.9371084e+01   3.3663484e+02   5.6172774e+00   1.7837806e+02   1.6231879e+02   8.0922903e+01   1.6820197e+02   4.5288065e+01   1.0278179e+02   1.0317161e+02   1.1410401e+02   1.3375161e+02   1.1045858e+02   3.1027968e+02   8.8727948e+01   7.1058710e+01   1.4955046e+02   1.8622871e+02   1.8789880e+02   1.8265161e+02   2.0543303e+02   1.0045903e+02   1.7593876e+02   1.4920742e+02   1.7144115e+02   2.6499226e+02   6.2944813e+01   2.2148871e+02   2.2026381e+02   2.2811903e+02   2.3031241e+02   1.4451613e+02   1.9714548e+02   5.6002581e+01   2.4927213e+01   2.2787194e+02   2.6471250e+02   1.7328161e+02   1.7655392e+02   2.4827613e+02   2.0065436e+02   8.3135161e+01   1.6011306e+02   1.2170774e+02   1.0490693e+02   1.2153194e+02   1.3143551e+02   1.5354548e+02   1.2830959e+02   3.7951290e+01   1.4678228e+02   9.5289032e+01   1.1350688e+02   1.5389355e+02   1.1966465e+02   9.4150000e+01   1.7340574e+02
   8.8636129e+01   7.0075239e+01   1.4419194e+02   1.6090787e+02   1.8704903e+02   1.9652027e+02   3.4908065e+01   1.1280581e+01   1.1118903e+02   1.3985843e+02   3.8029355e+01   7.1147484e+00   1.1616065e+02   1.6132166e+02   1.4996484e+02   2.1035539e+02   1.6814613e+02   1.6821895e+02   1.0657161e+02   1.9957072e+02   2.6891290e+01   1.3506439e+01   1.4949774e+02   1.6634857e+02   4.9198129e+02  -7.1229794e+01   1.7127194e+02   1.1520147e+02   2.4595161e+02   8.4637742e+01   1.7621032e+02   1.2326414e+02   8.2094194e+01   5.8258916e+01   9.6816452e+01   1.3103501e+02   1.1894903e+02   1.0162505e+02   1.1046129e+02   1.1332600e+02   1.3848065e+02   8.1692516e+01   1.6137774e+02   2.2534559e+02   2.7331806e+02   1.7607135e+01   1.3035645e+02   3.0588213e+02   1.3429935e+02   2.1717992e+02   2.2099516e+02   2.4764910e+02   1.1548226e+02   6.8580452e+01   1.3648710e+02   2.2517877e+02   2.8349161e+02   8.7268735e+01   1.3196581e+02   1.8380532e+02   3.6040581e+02   1.8571012e+02   1.2231968e+02   1.0999765e+02   1.3135419e+02   1.3417231e+02   3.1724000e+02   7.3685419e+00   1.0468000e+02   1.8291108e+02   3.6215484e+02   9.2956774e+00   1.5675806e+02   1.3661839e+02   8.4772903e+01   1.8817397e+02   7.3998065e+01   1.0524499e+02   9.9981613e+01   9.3119213e+01   1.3585161e+02   1.5591058e+02   2.9917968e+02   8.6085948e+01   6.9868710e+01   1.4564566e+02   1.4336871e+02   2.1356760e+02   1.6188161e+02   2.0156463e+02   9.1599032e+01   1.8826756e+02   1.5091742e+02   1.7887435e+02   2.9718226e+02   4.4219613e+01   1.8334871e+02   1.9417501e+02   1.9225903e+02   2.0409121e+02   1.3337613e+02   1.9112668e+02   1.8712581e+01   9.8104129e+00   2.4096194e+02   2.2819530e+02   1.4605161e+02   1.6488232e+02   2.5708613e+02   1.7551956e+02   8.3035161e+01   1.4221106e+02   1.2080774e+02   1.1916893e+02   1.1715194e+02   1.3093591e+02   1.0825548e+02   1.1197279e+02   3.6471290e+01   1.4776068e+02   1.2728903e+02   1.0413688e+02   1.1084355e+02   1.2305865e+02   1.2057000e+02   1.3187214e+02
   8.5496129e+01   9.2046439e+01   1.6947194e+02   1.9031547e+02   2.1413903e+02   1.9916307e+02   3.3908065e+01   2.1930581e+01   1.6385903e+02   1.5826483e+02   3.2069355e+01   2.9971548e+01   1.2373065e+02   1.9494606e+02   1.3901484e+02   2.5656139e+02   1.7471613e+02   1.3503335e+02   1.1581161e+02   1.4569152e+02   4.4081290e+01   2.2594124e+02   1.4725774e+02   1.9414777e+02   4.7460129e+02  -6.0549394e+01   1.3317194e+02   1.7143947e+02   2.4681161e+02   1.0261894e+02   1.7935032e+02   1.3058294e+02   7.1814194e+01   1.0398132e+02   8.2486452e+01   1.2318141e+02   1.1660903e+02   1.0929225e+02   1.1046129e+02   9.5616000e+01   1.0253065e+02   1.1684852e+02   1.4028774e+02   2.3698279e+02   3.0226806e+02  -8.9886452e-01   1.6401645e+02   2.6813933e+02   2.3786935e+02   1.8484432e+02   1.8537516e+02   2.6402870e+02   1.0539226e+02   1.0081765e+02   1.3067710e+02   2.1478357e+02   2.8501161e+02   1.3652714e+02   1.4153581e+02   1.7279972e+02   3.5473581e+02   2.4954372e+02   1.2035968e+02   9.1104452e+01   1.2463419e+02   1.5617991e+02   3.3658000e+02   2.0871342e+01   1.0082000e+02   1.5936988e+02   3.7539484e+02   1.0946477e+01   1.4065806e+02   9.9806387e+01   9.4962903e+01   1.5969877e+02   3.5908065e+01   9.6102194e+01   9.1841613e+01   9.2770413e+01   1.3194161e+02   1.4174338e+02   2.7031968e+02   1.1973475e+02   5.5098710e+01   1.4672726e+02   1.6817871e+02   2.1782280e+02   1.7007161e+02   2.1024943e+02   1.0764903e+02   1.3027356e+02   1.4043742e+02   1.8257275e+02   2.8503226e+02   7.3051613e+01   1.7834871e+02   2.1486501e+02   1.9702903e+02   1.6146961e+02   1.5166613e+02   1.3823348e+02   3.3332581e+01   8.9708129e+00   2.0077194e+02   2.5984050e+02   1.6267161e+02   1.6598272e+02   2.5365613e+02   1.5727396e+02   8.2555161e+01   1.7296946e+02   1.1137774e+02   1.5982333e+02   1.2762194e+02   1.2370831e+02   1.0335548e+02   8.6224787e+01   4.2711290e+01   1.0078148e+02   9.1529032e+01   9.8857677e+01   1.2951355e+02   8.1475045e+01   1.4286000e+02   1.0227894e+02
   1.1791613e+02   1.1140284e+02   1.3476194e+02   2.1328227e+02   2.0375903e+02   1.9618347e+02   1.9438065e+01   1.4278181e+01   1.4509903e+02   1.4805563e+02   4.3549355e+01   2.5193148e+01   1.1202065e+02   1.5855286e+02   1.7644484e+02   2.8561699e+02   1.6414613e+02   1.8168895e+02   1.0567161e+02   1.7826272e+02   3.8891290e+01   2.0392644e+02   1.6659774e+02   1.4265057e+02   5.2498129e+02  -5.2249794e+01   1.7413194e+02   1.1506267e+02   2.7481161e+02   1.2156894e+02   1.7787032e+02   1.3503134e+02   6.8574194e+01   8.4910516e+01   1.0267645e+02   1.5937621e+02   8.2849032e+01   1.0799305e+02   1.1922129e+02   1.0691520e+02   1.0343065e+02   8.4356516e+01   1.4209774e+02   2.0721799e+02   2.8607806e+02  -1.0413665e+01   1.4035645e+02   1.9879213e+02   2.3125935e+02   1.8918312e+02   1.8328516e+02   2.9319590e+02   1.2053226e+02   9.7516452e+01   1.4619710e+02   1.5059197e+02   2.8420161e+02   1.0483194e+02   1.5349581e+02   1.8098292e+02   3.8244581e+02   3.1532692e+02   1.0907968e+02   1.0562685e+02   1.1616419e+02   1.2423751e+02   3.1391000e+02  -2.6950581e+00   1.6039000e+02   1.3636428e+02   3.2048484e+02   2.4719277e+01   1.3117806e+02   1.3280479e+02   8.9632903e+01   1.5854517e+02   1.3758065e+01   1.4944419e+02   9.9791613e+01   9.3044413e+01   1.5018161e+02   1.1823418e+02   3.1341968e+02   9.3616748e+01   5.9478710e+01   1.3995686e+02   1.4146871e+02   1.9609960e+02   1.6569161e+02   1.9392983e+02   1.2602903e+02   1.8194316e+02   1.5201742e+02   2.3949635e+02   2.8427226e+02   8.8922413e+01   1.9715871e+02   2.1988021e+02   1.8768903e+02   1.5678681e+02   1.6066613e+02   1.6513348e+02   3.8812581e+01   8.0124129e+00   2.2620194e+02   2.7003610e+02   1.5728161e+02   1.5536392e+02   2.6170613e+02   1.5971996e+02   1.0417516e+02   2.2546986e+02   1.0975774e+02   1.7452293e+02   1.5119194e+02   1.6149271e+02   1.0949548e+02   1.2440359e+02   3.8521290e+01   1.1787668e+02   9.1819032e+01   1.2244448e+02   1.2603355e+02   1.2013345e+02   1.2834000e+02   9.8820542e+01
   1.2101613e+02   1.0724484e+02   1.5019194e+02   1.5195787e+02   1.8842903e+02   1.6778987e+02   1.8818065e+01   4.4777806e+00   1.4061903e+02   1.2312403e+02   3.0119355e+01  -8.4424516e+00   1.1711065e+02   1.4309566e+02   1.7906484e+02   2.7073739e+02   2.0657613e+02   1.6600455e+02   9.4101613e+01   1.8728832e+02   3.8891290e+01   2.0488644e+02   1.8230774e+02   1.2153377e+02   4.3398129e+02  -7.5299794e+01   1.9346194e+02   1.0342627e+02   2.6429161e+02   8.3170542e+01   2.2625032e+02   1.4116094e+02   7.6764194e+01   6.9635316e+01   9.7526452e+01   1.1988821e+02   7.2469032e+01   1.0020345e+02   8.4411290e+01   8.1080000e+01   1.0824065e+02   1.0578172e+02   1.2032774e+02   2.1100959e+02   3.3255806e+02  -3.0920645e+00   1.1963645e+02   2.7882973e+02   2.6734935e+02   2.3191592e+02   1.8842516e+02   2.2335470e+02   1.2258226e+02   5.5012452e+01   1.4953710e+02   1.6618477e+02   3.0177161e+02   8.4466335e+01   1.7111581e+02   2.1062332e+02   4.1644581e+02   2.6389692e+02   1.0383968e+02   1.4728605e+02   1.1825419e+02   1.3855031e+02   3.0277000e+02   1.2576142e+01   1.0406000e+02   1.2244068e+02   3.2820484e+02   2.7201677e+01   1.0865806e+02   9.0606387e+01   7.9542903e+01   1.7569237e+02   2.0478065e+01   9.7766594e+01   1.1998161e+02   1.1851921e+02   1.2228161e+02   1.4703618e+02   2.9974968e+02   1.0614035e+02   6.1198710e+01   1.2757926e+02   1.4274871e+02   2.1209720e+02   1.5369161e+02   1.7212983e+02   9.5269032e+01   1.5278396e+02   1.6329742e+02   2.5050395e+02   3.2022226e+02   8.1286413e+01   1.9524871e+02   2.0974301e+02   1.2197903e+02   1.8118361e+02   1.4571613e+02   1.8146948e+02   9.9525806e+00   1.4212129e+00   2.3320194e+02   2.1814610e+02   1.1628161e+02   1.7502392e+02   2.5465613e+02   1.8814396e+02   1.0179516e+02   1.8186026e+02   1.2932774e+02   1.6471733e+02   1.6238194e+02   1.4188751e+02   1.1621548e+02   1.3076599e+02   5.0421290e+01   1.3335468e+02   8.7909032e+01   9.2617277e+01   9.3893548e+01   9.4464645e+01   9.7620000e+01   1.2131814e+02
   9.1916129e+01   1.0881284e+02   1.7933194e+02   1.8371667e+02   1.9546903e+02   1.7794667e+02   2.1438065e+01   2.5481806e+00   1.3685903e+02   1.5790483e+02   4.6499355e+01   2.2957148e+01   1.1735065e+02   1.6045646e+02   1.7068484e+02   2.7054779e+02   1.7833613e+02   1.5212375e+02   8.9341613e+01   2.0652912e+02   4.8511290e+01   2.5073684e+02   1.5835774e+02   1.0944977e+02   4.9579129e+02  -6.1774594e+01   1.6641194e+02   1.1149027e+02   2.5562161e+02   1.1996414e+02   1.7411032e+02   1.4305214e+02   8.2574194e+01   7.6120516e+01   8.6956452e+01   1.4468381e+02   9.2609032e+01   9.4022245e+01   7.7601290e+01   8.1524800e+01   1.0805065e+02   8.8506916e+01   1.7947774e+02   1.6680759e+02   3.5236806e+02   1.3283135e+01   1.3944645e+02   2.2738493e+02   2.3210935e+02   2.3858512e+02   1.8499516e+02   1.8419910e+02   7.5482258e+01   6.1120452e+01   1.5786710e+02   1.6217837e+02   3.1596161e+02   9.5431135e+01   1.5677581e+02   2.3101052e+02   4.1882581e+02   2.9022652e+02   1.0202968e+02   1.4181085e+02   1.2530419e+02   1.2746631e+02   2.9129000e+02   2.3494542e+01   1.0163000e+02   1.0706508e+02   3.5872484e+02   8.8500774e+00   1.2170806e+02   1.0066239e+02   8.4112903e+01   1.6656677e+02   2.1048065e+01   1.3062099e+02   9.7931613e+01   1.1181321e+02   1.1989161e+02   1.0237738e+02   3.6555968e+02   9.0255548e+01   5.9438710e+01   1.2400006e+02   1.7227871e+02   1.8796480e+02   1.3579161e+02   1.5570183e+02   1.0611903e+02   1.4715596e+02   1.7462742e+02   2.2302755e+02   3.3946226e+02   3.8987213e+01   1.9467871e+02   2.1331861e+02   1.6992903e+02   2.0901761e+02   1.6809613e+02   1.8472908e+02   2.4042581e+01   9.4840129e+00   2.2049194e+02   2.2483290e+02   1.3376161e+02   1.9095552e+02   2.7070613e+02   2.0633996e+02   1.0674516e+02   1.8717426e+02   1.4608774e+02   1.4961653e+02   1.1681194e+02   1.8586311e+02   1.0778548e+02   1.1563039e+02   4.6661290e+01   1.4579548e+02   1.0181903e+02   9.8604477e+01   9.4563548e+01   1.1032105e+02   1.2157000e+02   1.3531214e+02
   1.2329613e+02   6.4682439e+01   1.7042194e+02   1.6480947e+02   2.0927903e+02   1.6617187e+02   3.3628065e+01   6.1929806e+00   1.3494903e+02   1.5438763e+02   6.7789355e+01  -7.9360516e+00   1.2335065e+02   1.2197646e+02   1.8473484e+02   2.6485379e+02   1.7814613e+02   1.7499895e+02   1.0424161e+02   1.6437712e+02   3.7131290e+01   2.4049724e+02   1.4154774e+02   1.9822457e+02   4.8460129e+02  -5.7689394e+01   1.4732194e+02   1.1177747e+02   2.2481161e+02   1.0361894e+02   1.8540032e+02   1.3685894e+02   9.5194194e+01   5.2970916e+01   1.1886645e+02   1.3103101e+02   8.1799032e+01   1.1150705e+02   1.1603129e+02   8.5500400e+01   1.3558065e+02   9.6634516e+01   1.7499774e+02   1.6425599e+02   3.1969806e+02   5.5167355e+00   1.6906645e+02   1.7511533e+02   2.1363935e+02   2.3164272e+02   1.6256516e+02   1.8866350e+02   9.6772258e+01   9.1507252e+01   1.6924710e+02   1.5164797e+02   2.8854161e+02   9.6954735e+01   1.5477581e+02   1.4364052e+02   3.8430581e+02   3.1641812e+02   9.0509677e+01   1.2716245e+02   1.3611419e+02   1.2036151e+02   3.0338000e+02   2.7997342e+01   8.8350000e+01   9.2457484e+01   4.0582484e+02  -2.2979226e+00   1.1251806e+02   1.1334759e+02   9.3822903e+01   1.5239997e+02   4.0948065e+01   8.6938994e+01   1.0941161e+02   8.4364813e+01   1.0447161e+02   1.2918098e+02   3.0812968e+02   6.2849948e+01   6.9148710e+01   1.3246326e+02   1.5331871e+02   1.2472160e+02   1.6803161e+02   1.5703263e+02   9.1979032e+01   1.4209716e+02   1.2867742e+02   1.7898355e+02   3.1422226e+02   4.8236413e+01   1.7891871e+02   2.1728941e+02   1.3944903e+02   1.7273601e+02   1.5999613e+02   2.0399708e+02   9.7625806e+00   3.0064129e+00   2.1120194e+02   1.6757610e+02   1.4057161e+02   1.3908072e+02   2.3465613e+02   1.7083396e+02   9.6035161e+01   1.7208106e+02   1.3403774e+02   1.5915053e+02   1.8662194e+02   9.2088310e+01   9.1785484e+01   1.2525039e+02   3.6331290e+01   1.3738188e+02   9.3249032e+01   9.8860077e+01   1.1513355e+02   1.0800545e+02   7.2620000e+01   1.2841814e+02
   1.0610613e+02   7.2347639e+01   1.3404194e+02   2.3833987e+02   2.0337903e+02   1.6259387e+02   1.0958065e+01   3.1965806e+00   1.3171903e+02   1.2102603e+02   4.1029355e+01  -1.6035252e+01   1.3702065e+02   1.4865286e+02   1.9416484e+02   2.4828939e+02   1.7410613e+02   1.6727215e+02   1.0791161e+02   1.5646352e+02   3.7851290e+01   1.9181964e+02   1.2468774e+02   1.6357337e+02   4.6850129e+02  -6.6541394e+01   1.4436194e+02   9.0924271e+01   2.3853161e+02   9.9751342e+01   1.7806032e+02   1.3949614e+02   8.0474194e+01   6.3958516e+01   1.3067645e+02   1.2013621e+02   1.1541903e+02   1.0500745e+02   1.0627129e+02   8.8761200e+01   1.3172065e+02   9.6233316e+01   1.4266774e+02   1.9113239e+02   2.8588806e+02  -2.8784645e+00   1.4311645e+02   1.6119133e+02   1.9606935e+02   1.7627832e+02   1.3047516e+02   2.1594070e+02   8.2772258e+01   8.6677252e+01   1.4629710e+02   1.4687397e+02   3.1016161e+02   1.0584514e+02   1.5625581e+02   1.4762212e+02   4.0106581e+02   3.0098732e+02   1.2383968e+02   1.2292605e+02   1.1830419e+02   1.6511631e+02   2.8358000e+02   2.1681342e+01   1.1458000e+02   1.0468908e+02   4.1153484e+02   3.4352774e+00   1.2241806e+02   1.1850559e+02   9.9542903e+01   1.7009237e+02   1.6618065e+01   1.1111539e+02   9.8981613e+01   8.9059213e+01   1.0299161e+02   1.3886938e+02   3.1074968e+02   9.3450348e+01   5.4438710e+01   1.5983006e+02   1.6727871e+02   1.3051480e+02   1.4745161e+02   1.7967903e+02   7.0029032e+01   1.4894316e+02   1.7224742e+02   1.5711795e+02   3.3460226e+02   6.2606013e+01   1.7372871e+02   2.0318461e+02   1.8411903e+02   1.5626241e+02   1.9118613e+02   1.5160188e+02   1.5042581e+01  -2.7755987e+01   2.1753194e+02   2.4358970e+02   1.3638161e+02   1.5722592e+02   1.8213613e+02   1.8565556e+02   1.0779516e+02   1.5576026e+02   1.3970774e+02   1.5931693e+02   1.6238194e+02   1.3764751e+02   9.7685484e+01   1.2439839e+02   6.1471290e+01   1.5771068e+02   1.0967903e+02   9.9925677e+01   1.0451355e+02   9.1955045e+01   1.0672000e+02   1.5145014e+02
   1.0791613e+02   7.3442839e+01   1.4809194e+02   1.8488587e+02   1.9299903e+02   1.3709427e+02   4.1198065e+01  -2.4552619e+01   1.3661903e+02   1.5892403e+02   4.9119355e+01  -1.1822452e+01   1.5897065e+02   1.0912686e+02   1.4387484e+02   1.9398259e+02   1.7348613e+02   1.4370175e+02   9.8241613e+01   1.5014712e+02   5.0321290e+01   1.5540204e+02   1.7259774e+02   1.6807057e+02   4.4807129e+02  -4.8426994e+01   1.3070194e+02   9.0777071e+01   2.2157161e+02   9.1638142e+01   1.7473032e+02   1.2962254e+02   1.0104419e+02   5.8262916e+01   1.2233645e+02   1.4147341e+02   1.0765903e+02   9.4668245e+01   9.3461290e+01   1.0692600e+02   8.9390645e+01   1.0394972e+02   1.3542774e+02   1.9118159e+02   3.3169806e+02   6.1667355e+00   1.3701645e+02   1.6838933e+02   1.9167935e+02   1.9700952e+02   1.7004516e+02   1.7144510e+02   1.1343226e+02   6.8934452e+01   1.3310710e+02   1.7601917e+02   2.9039161e+02   1.2252674e+02   1.5520581e+02   1.5175612e+02   3.9916581e+02   2.8351932e+02   9.5649677e+01   9.9221252e+01   1.2830419e+02   1.4507631e+02   2.9281000e+02  -2.9170581e+00   8.2920000e+01   1.1122188e+02   3.5634484e+02  -2.0495226e+00   1.2122806e+02   1.1194079e+02   9.6582903e+01   1.5341917e+02   2.5280645e+00   8.3772594e+01   6.9461613e+01   8.4040813e+01   1.0508161e+02   1.5537218e+02   3.0731968e+02   7.1964748e+01   6.5098710e+01   1.2373726e+02   1.5627871e+02   1.6353480e+02   1.6607161e+02   1.6884943e+02   1.1054903e+02   1.3032156e+02   1.4496742e+02   1.8725035e+02   2.9018226e+02   7.9209613e+01   1.6896871e+02   2.1046541e+02   1.9306903e+02   1.8606641e+02   1.2423613e+02   2.2933788e+02   2.7812581e+01   1.5462413e+01   1.6996194e+02   2.5549530e+02   1.3952161e+02   1.8102472e+02   2.3456613e+02   2.1137116e+02   8.5985161e+01   1.6869506e+02   1.1994774e+02   1.2413773e+02   1.4767194e+02   1.3487431e+02   1.1340548e+02   1.1118079e+02   4.9711290e+01   1.4836148e+02   9.6439032e+01   1.1427488e+02   1.0394355e+02   1.0819065e+02   1.1838000e+02   1.0708734e+02
   9.9966129e+01   5.4318839e+01   1.9252194e+02   2.3885147e+02   1.6689903e+02   1.1713227e+02   2.0098065e+01   7.7553806e+00   1.2042903e+02   1.6954923e+02   5.2449355e+01  -8.4688516e+00   9.2640645e+01   1.0658326e+02   1.5706484e+02   2.6935739e+02   1.5091613e+02   1.3650735e+02   1.0624161e+02   2.1726712e+02   7.2661290e+01   2.2518484e+02   2.0545774e+02   1.4515177e+02   4.8288129e+02  -6.3981794e+01   1.2698194e+02   7.9744671e+01   2.2200161e+02   1.1179374e+02   1.9373032e+02   1.4471254e+02   9.5764194e+01   5.3115316e+01   1.3191645e+02   1.1684701e+02   9.9039032e+01   1.2026785e+02   1.2150129e+02   8.9682800e+01   9.4480645e+01   9.8402516e+01   1.7490774e+02   2.1979319e+02   2.7617806e+02   7.2783355e+00   1.0797645e+02   2.5390253e+02   1.3539935e+02   1.0523192e+02   1.5309516e+02   2.1894110e+02   1.1696226e+02   7.5422052e+01   1.3810710e+02   1.6704917e+02   3.0682161e+02   1.2363234e+02   1.1706581e+02   1.4370732e+02   3.3830581e+02   2.2724812e+02   1.1026968e+02   1.4662165e+02   1.4287419e+02   1.6548071e+02   2.3148000e+02   6.5093419e+00   1.1058000e+02   1.4167908e+02   3.5263484e+02  -4.2272258e-01   1.7656806e+02   1.2851359e+02   6.6682903e+01   1.4748117e+02   6.5758065e+01   7.6334194e+01   9.3031613e+01   9.6105213e+01   1.0675161e+02   1.4689858e+02   3.2108968e+02   8.2913148e+01   7.0248710e+01   1.2575526e+02   1.8765871e+02   2.3340440e+02   1.6050161e+02   1.7472503e+02   9.9979032e+01   1.1464716e+02   1.3305742e+02   2.1211315e+02   3.0589226e+02   4.2142813e+01   2.1186871e+02   3.0437341e+02   1.6716903e+02   2.0123841e+02   1.9790613e+02   1.6820428e+02   3.9472581e+01   2.6289613e+01   1.7410194e+02   1.8106410e+02   1.5819161e+02   1.4057112e+02   3.0060613e+02   2.4503796e+02   1.2974516e+02   1.8223426e+02   1.4208774e+02   1.3265653e+02   1.7048194e+02   1.3342951e+02   1.1621548e+02   1.4486599e+02   4.0041290e+01   1.6270508e+02   9.0909032e+01   1.0704728e+02   8.3513548e+01   9.1155045e+01   1.0162000e+02   7.0578142e+01
   9.6256129e+01   5.8375639e+01   1.7109194e+02   1.9494587e+02   1.3923903e+02   1.0472507e+02   2.9488065e+01   1.3334181e+01   1.3899903e+02   1.2187363e+02   5.7929355e+01   1.6232748e+01   1.0045065e+02   1.0219846e+02   1.7254484e+02   2.3992899e+02   1.5267613e+02   1.3598655e+02   1.0272161e+02   1.9168872e+02   2.7661290e+01   1.9478484e+02   2.2311774e+02   1.3250897e+02   4.6588129e+02  -7.7281794e+01   7.8791935e+01   5.4209871e+01   2.2638161e+02   1.1906334e+02   1.9221032e+02   1.4388414e+02   5.4384194e+01   7.4285716e+01   9.7486452e+01   1.0755141e+02   9.7949032e+01   1.1416505e+02   1.1293129e+02   1.4088840e+02   1.1905065e+02   9.7436916e+01   2.0971774e+02   1.9314839e+02   2.9860806e+02   8.2939355e+00   1.2001645e+02   2.3208933e+02   1.7915935e+02   1.7235112e+02   1.3756516e+02   2.2885350e+02   1.2448226e+02   5.9150452e+01   1.6072710e+02   1.4423957e+02   3.2701161e+02   1.4659714e+02   1.1796581e+02   1.4168532e+02   3.6021581e+02   2.3882532e+02   1.2116968e+02   1.3917965e+02   1.3978419e+02   1.9892791e+02   2.6777000e+02   5.9961419e+00   1.0654000e+02   1.2881228e+02   3.8320484e+02   1.9611677e+01   1.3403806e+02   1.2033599e+02   9.2632903e+01   1.7097517e+02   4.8568065e+01   1.2698939e+02   7.7081613e+01   1.0033121e+02   1.3004161e+02   1.4627538e+02   3.2746968e+02   8.7202748e+01   7.3008710e+01   1.2844446e+02   1.6274871e+02   2.3606720e+02   2.1941161e+02   1.9696223e+02   7.9459032e+01   9.6478761e+01   1.8453742e+02   1.7589475e+02   3.0751226e+02   2.5013213e+01   1.9034871e+02   2.7418501e+02   2.0082903e+02   2.1959561e+02   1.5928613e+02   2.0115388e+02   2.2612581e+01   1.9878413e+01   1.5710194e+02   2.0766410e+02   1.6028161e+02   1.4597392e+02   2.4941613e+02   2.0604316e+02   8.3135161e+01   1.7615306e+02   1.7056774e+02   1.2813813e+02   1.7881194e+02   8.7613110e+01   9.9925484e+01   1.5097919e+02   4.4331290e+01   1.3803188e+02   7.3289032e+01   1.2754688e+02   9.4183548e+01   9.2201445e+01   1.1162000e+02   8.4248142e+01
   9.4206129e+01   1.1110964e+02   1.7947194e+02   2.3275547e+02   1.8327903e+02   1.8906187e+02   2.8438065e+01   8.4181806e+00   1.1518903e+02   1.2453843e+02   3.2789355e+01  -9.7060516e+00   1.1359065e+02   1.0066726e+02   2.0125484e+02   2.5186219e+02   1.7376613e+02   1.6129935e+02   1.1610161e+02   2.2414832e+02   4.3131290e+01   2.1873724e+02   1.6254774e+02   1.3577457e+02   4.6784129e+02  -5.7058594e+01   1.2722194e+02   1.8357547e+02   2.2776161e+02   1.2566294e+02   1.8292032e+02   1.1862734e+02   6.7664194e+01   9.0083316e+01   1.0243645e+02   1.1006541e+02   1.0799903e+02   1.1693105e+02   1.1060129e+02   1.1055480e+02   1.0862065e+02   9.7841316e+01   1.6280774e+02   2.0485119e+02   3.0717806e+02   1.1658335e+01   1.4616645e+02   2.1837733e+02   1.9196935e+02   1.8679632e+02   1.8747516e+02   1.7562070e+02   1.3548226e+02   7.6410452e+01   1.7039710e+02   1.4308597e+02   3.1582161e+02   1.4215234e+02   1.1139581e+02   1.7835092e+02   3.6078581e+02   2.1139972e+02   1.4797968e+02   1.3694485e+02   1.3044419e+02   2.1643511e+02   2.9815000e+02  -1.7742581e+00   1.1249000e+02   1.4295628e+02   4.0415484e+02  -2.4443226e+00   1.4694806e+02   1.2545319e+02   1.1558290e+02   1.6718917e+02   7.5280645e+00   1.4941259e+02   7.6081613e+01   1.2403121e+02   1.0266161e+02   1.2303578e+02   2.8936968e+02   1.0992075e+02   1.2062871e+02   1.2177486e+02   1.5331871e+02   2.1810160e+02   1.7922161e+02   1.7760743e+02   1.1569903e+02   8.3199561e+01   2.1215742e+02   1.5459515e+02   2.8375226e+02   1.0087401e+02   1.8924871e+02   2.6199301e+02   1.8535903e+02   1.8578321e+02   1.7466613e+02   1.8315348e+02   2.7852581e+01   2.3749213e+01   1.8553194e+02   2.4067970e+02   1.2648161e+02   1.4296792e+02   2.4118613e+02   2.1717156e+02   9.4845161e+01   1.7055626e+02   1.0475774e+02   1.4792293e+02   1.5224194e+02   1.2021871e+02   1.2716548e+02   1.3865999e+02   3.8801290e+01   1.3576428e+02   8.6909032e+01   8.6747277e+01   1.3761355e+02   1.0858705e+02   1.2405000e+02   7.5733742e+01
   1.1515613e+02   1.0086364e+02   1.9095194e+02   1.7831707e+02   2.2956903e+02   1.7930867e+02   2.6818065e+01   2.5597781e+01   1.3975903e+02   1.3681283e+02   2.6409355e+01   1.6374348e+01   1.3245065e+02   1.5810846e+02   1.5625484e+02   2.4670219e+02   1.7091613e+02   1.9195735e+02   1.1243161e+02   2.1568192e+02   3.5271290e+01   1.9226604e+02   1.4335774e+02   1.7483977e+02   4.0336129e+02  -7.3900194e+01   1.5256194e+02   1.6364827e+02   2.1514161e+02   1.1681254e+02   2.0430032e+02   1.4805694e+02   7.8004194e+01   8.6536116e+01   1.0924645e+02   1.0404061e+02   1.0389903e+02   1.2796905e+02   1.0527129e+02   1.2493120e+02   1.1024065e+02   9.7431716e+01   1.9113774e+02   2.5972479e+02   3.0112806e+02   1.2332335e+01   1.9792645e+02   2.3128653e+02   1.5106935e+02   1.9987832e+02   2.1147516e+02   1.7708070e+02   1.0253226e+02   1.4466645e+02   1.3381710e+02   1.9006237e+02   2.4830161e+02   1.0641394e+02   1.4872581e+02   1.8546452e+02   3.2792581e+02   1.9226852e+02   1.3231968e+02   1.1533765e+02   1.4678419e+02   2.0631791e+02   3.1748000e+02   2.3919342e+01   1.2035000e+02   1.3641748e+02   3.9296484e+02  -3.1191226e+00   1.2746806e+02   1.5577159e+02   1.0687290e+02   1.7064597e+02   3.1998065e+01   1.3341499e+02   9.4791613e+01   1.1501441e+02   1.3342161e+02   1.0257498e+02   2.4660968e+02   9.7821548e+01   8.9098710e+01   1.3110726e+02   1.7393871e+02   2.0888200e+02   1.9298161e+02   1.8722663e+02   1.2497903e+02   1.0369716e+02   1.7196742e+02   1.9014035e+02   2.8118226e+02   1.1273961e+02   2.1072871e+02   2.5260461e+02   2.0840903e+02   2.2136921e+02   1.8313613e+02   1.8438588e+02   2.8332581e+01   3.4208129e+00   1.8796194e+02   2.1390530e+02   1.6133161e+02   2.0269992e+02   2.1827613e+02   2.1619436e+02   1.1841516e+02   1.8381066e+02   9.5087742e+01   2.1631653e+02   1.7572194e+02   1.2196031e+02   1.2530548e+02   9.5418787e+01   5.8281290e+01   1.5886588e+02   7.8099032e+01   1.1493208e+02   6.7843548e+01   1.3921865e+02   1.1629000e+02   1.2773454e+02
   8.5066129e+01   9.9600839e+01   1.4395194e+02   2.2573707e+02   2.1646903e+02   1.8126667e+02   2.5958065e+01   9.0965806e+00   1.3075903e+02   1.1958283e+02   3.7069355e+01   3.6615484e+00   1.1583065e+02   1.4134806e+02   1.5525484e+02   2.3897219e+02   1.8091613e+02   1.5386735e+02   9.5381613e+01   2.3132592e+02   4.1371290e+01   2.0287804e+02   1.8640774e+02   1.4572577e+02   4.3565129e+02  -4.9673394e+01   1.6275194e+02   1.1207307e+02   2.2305161e+02   1.3675974e+02   1.5697032e+02   1.2489334e+02   1.0414419e+02   8.5824916e+01   1.1100645e+02   1.2984981e+02   1.2318903e+02   1.1371585e+02   1.2227129e+02   1.0586120e+02   1.1910065e+02   1.0962292e+02   2.1618774e+02   2.0091079e+02   2.8450806e+02   5.7119355e+00   1.5287645e+02   2.4774053e+02   1.4901935e+02   1.8733232e+02   2.1009516e+02   1.8224110e+02   1.1196226e+02   1.5443205e+02   1.3229710e+02   1.7975397e+02   2.5306161e+02   9.7933135e+01   1.7211581e+02   1.1773332e+02   3.6102581e+02   1.7266052e+02   1.2197968e+02   1.3392485e+02   1.2416419e+02   1.7031751e+02   3.0138000e+02   1.0827342e+01   1.1949000e+02   1.3529628e+02   3.3744484e+02   2.8792477e+01   1.2537806e+02   1.0960879e+02   8.9352903e+01   1.6752757e+02   4.7378065e+01   1.2927459e+02   8.9891613e+01   8.6596413e+01   1.3547161e+02   1.0765098e+02   2.3179968e+02   8.6196348e+01   9.5388710e+01   1.3708406e+02   2.2093871e+02   1.6493200e+02   1.7193161e+02   2.5024063e+02   1.1145903e+02   1.1453876e+02   1.5305742e+02   1.7122315e+02   3.1656226e+02   3.8719213e+01   1.8534871e+02   2.4006501e+02   2.0182903e+02   1.8236561e+02   1.5923613e+02   1.9681788e+02   1.4812581e+01   1.4122413e+01   2.0520194e+02   2.1643610e+02   1.4228161e+02   1.9199392e+02   2.5394613e+02   2.0796076e+02   1.0198516e+02   1.8703506e+02   1.2180774e+02   1.2808893e+02   1.6572194e+02   1.2871031e+02   1.0782548e+02   1.0900719e+02   4.4001290e+01   1.8972828e+02   6.7339032e+01   1.5088288e+02   8.7463548e+01   1.0145905e+02   1.0953000e+02   1.1094534e+02
   1.0734613e+02   8.6008439e+01   1.3342194e+02   2.3538947e+02   2.2827903e+02   1.9189187e+02   2.1198065e+01   1.3617381e+01   1.3785903e+02   1.3263483e+02   4.4119355e+01  -4.5124516e+00   1.6916065e+02   8.7551665e+01   1.7206484e+02   2.0705739e+02   1.8267613e+02   1.4558655e+02   1.0586161e+02   1.8691752e+02   5.1181290e+01   2.0861324e+02   1.9235774e+02   1.8829977e+02   4.7622129e+02  -6.4068994e+01   1.8679194e+02   1.2804987e+02   2.4781161e+02   1.1943894e+02   1.6387032e+02   1.4663134e+02   6.4614194e+01   7.9327316e+01   9.1196452e+01   1.2886461e+02   1.0475903e+02   1.1914025e+02   1.0708129e+02   1.1959640e+02   1.3291065e+02   1.0732812e+02   2.0347774e+02   2.1883759e+02   2.8826806e+02   2.4171135e+01   1.3539645e+02   2.4832893e+02   1.5663935e+02   1.8867272e+02   1.6737516e+02   1.8946870e+02   8.7862258e+01   1.2884005e+02   1.5191710e+02   1.6518437e+02   1.4611161e+02   1.1891914e+02   1.6901581e+02   1.5107132e+02   3.5706581e+02   1.9716732e+02   1.1064968e+02   1.4288125e+02   9.8014194e+01   1.0878951e+02   2.8967000e+02   8.6641419e+00   1.0082000e+02   1.5869988e+02   3.8005484e+02   3.3836774e+00   1.3356806e+02   1.4852359e+02   1.1477290e+02   1.8915397e+02   7.4618065e+01   8.0475394e+01   1.0874161e+02   6.8568413e+01   1.3937161e+02   9.5438981e+01   2.6584968e+02   8.1852348e+01   8.3148710e+01   1.2510326e+02   1.9250871e+02   1.5296640e+02   1.9288161e+02   2.0623463e+02   1.3202903e+02   1.2522316e+02   1.8691742e+02   1.7389435e+02   2.7237226e+02   9.7204413e+01   1.9462871e+02   2.5594261e+02   1.7882903e+02   1.6125561e+02   1.3180613e+02   2.0477228e+02   1.8522581e+01  -7.4438710e-01   2.2468194e+02   2.0734770e+02   1.7705161e+02   1.7754232e+02   2.1599613e+02   2.2823676e+02   8.4555161e+01   1.8742946e+02   1.2603774e+02   1.6427053e+02   1.9562194e+02   1.2179831e+02   1.1954548e+02   1.1273959e+02   3.8851290e+01   1.5271028e+02   8.7909032e+01   8.6567277e+01   9.6373548e+01   1.1093625e+02   9.6810000e+01   1.3610294e+02
   9.0826129e+01   7.7430039e+01   1.8852194e+02   2.1346147e+02   2.1208903e+02   1.4865707e+02   1.7338065e+01   1.4736181e+01   1.1861903e+02   1.3878403e+02   2.7309355e+01  -8.8765161e-01   1.3730065e+02   1.4763046e+02   1.7596484e+02   2.0003539e+02   1.6052613e+02   1.4568855e+02   9.0051613e+01   1.8789232e+02   3.6461290e+01   2.3255084e+02   1.6406774e+02   1.6246297e+02   5.0474129e+02  -6.3200594e+01   1.6694194e+02   1.3225787e+02   2.6514161e+02   9.5532542e+01   1.6859032e+02   1.3553374e+02   8.9954194e+01   7.0250116e+01   8.7956452e+01   1.0765381e+02   1.0384903e+02   1.1350305e+02   1.0150129e+02   1.1219280e+02   1.1377065e+02   8.6759316e+01   1.7856774e+02   2.1830039e+02   2.7540806e+02   6.0099355e+00   1.3044645e+02   3.0434493e+02   2.0853935e+02   2.0162072e+02   1.8275516e+02   3.2790830e+02   8.4672258e+01   1.3228525e+02   2.8139710e+02   1.6155974e+01   2.2158161e+02   7.4031535e+01   1.6787581e+02   1.9412252e+02   3.7930581e+02   2.3334812e+02   8.9029677e+01   1.1547085e+02   9.3041935e+00   2.2506310e+01   3.3596000e+02   1.1580942e+01   1.0901000e+02   1.7213468e+02   3.9834484e+02   2.3490477e+01   1.1708806e+02   1.3855199e+02   9.0202903e+01   1.8173957e+02   2.6098065e+01   1.2607699e+02   1.0217161e+02   8.3424013e+01   1.2351161e+02   1.1270778e+02   3.2989968e+02   1.2158835e+02   7.7058710e+01   1.5459046e+02   1.7679871e+02   2.4651320e+02   1.7022161e+02   2.3489743e+02   9.4789032e+01   9.3442361e+01   1.8924742e+02   1.6985795e+02   2.5460226e+02   9.6866013e+01   2.2796871e+02   2.6441541e+02   1.5197903e+02   2.3864361e+02   1.4328613e+02   1.6219388e+02   1.0902581e+01  -5.9947871e+00   1.8658194e+02   2.1163570e+02   1.7314161e+02   1.5742512e+02   2.5379613e+02   1.9578276e+02   6.6135161e+01   2.1371306e+02   1.3237774e+02   1.4143333e+02   1.4053194e+02   1.1987551e+02   1.1959548e+02   1.1702559e+02   5.4471290e+01   1.9165068e+02   7.2439032e+01   5.5854877e+01   6.8033548e+01   7.9823445e+01   1.0167000e+02   1.2152414e+02
   9.3296129e+01   1.1242244e+02   2.0947194e+02   2.0764547e+02   2.0527903e+02   1.8006187e+02   1.7768065e+01   8.0317806e+00   1.3661903e+02   1.2996403e+02   5.0359355e+01   2.0283484e+00   1.0568065e+02   1.9639006e+02   1.8044484e+02   2.5110699e+02   1.6938613e+02   1.5797975e+02   1.0096161e+02   1.6987952e+02   6.5611290e+01   2.4031884e+02   1.5173774e+02   1.5887937e+02   4.3955129e+02  -7.5553935e+00   1.9113194e+02   1.3580267e+02   2.8167161e+02   1.2092014e+02   1.9087032e+02   1.6094134e+02   9.8954194e+01   9.8770116e+01   1.0538645e+02   1.3210941e+02   1.1465903e+02   1.1372825e+02   1.0741129e+02   1.1443000e+02   8.6430645e+01   1.3756652e+02   1.7652774e+02   2.0970359e+02   3.0531806e+02   1.0667135e+01   1.8644645e+02   2.0886493e+02   2.1806935e+02   1.6818832e+02   1.9842516e+02   2.8988470e+02   9.1582258e+01   7.5542452e+01   3.3700710e+02  -3.9628258e+00   2.6168161e+02   7.0963535e+01   1.4277581e+02   1.7017052e+02   4.1268581e+02   1.9410772e+02   9.8699677e+01   1.1469725e+02   1.1401419e+02   1.3488951e+02   2.8653000e+02   6.3053419e+00   1.0292000e+02   1.4834188e+02   3.6110484e+02  -9.4303226e+00   1.1079806e+02   1.1343519e+02   1.0539290e+02   1.8209437e+02   2.5378065e+01   1.4665459e+02   8.9791613e+01   7.3604413e+01   1.1647161e+02   1.3179098e+02   2.4550968e+02   1.0342955e+02   1.0528871e+02   1.1000206e+02   2.0222871e+02   1.7466880e+02   1.9255161e+02   2.0835103e+02   1.0502903e+02   1.1024316e+02   1.4358742e+02   1.9817075e+02   3.0980226e+02   6.8020013e+01   2.0524871e+02   2.4137301e+02   2.1321903e+02   1.7202441e+02   1.6028613e+02   1.6592388e+02   4.2825806e+00  -9.3151871e+00   1.8153194e+02   2.5289970e+02   1.6005161e+02   1.5542232e+02   1.8684613e+02   1.9770876e+02   7.0945161e+01   1.6708826e+02   9.7607742e+01   1.5992493e+02   9.4861935e+01   1.3337911e+02   8.1975484e+01   9.8885187e+01   6.7901290e+01   1.8200628e+02   7.2629032e+01   1.0850968e+02   9.5843548e+01   7.0688645e+01   1.2376000e+02   9.2996942e+01
   9.3826129e+01   1.0133004e+02   1.9676194e+02   1.9270227e+02   2.0761903e+02   1.5273467e+02   2.9438065e+01   2.2481806e+00   1.6552903e+02   1.4765123e+02   5.1359355e+01   2.9983484e+00   1.2425065e+02   1.4843446e+02   1.5349484e+02   2.7892299e+02   1.8010613e+02   1.6703215e+02   1.0572161e+02   1.9578872e+02   5.3851290e+01   2.0487964e+02   1.9092774e+02   1.3098417e+02   2.4041129e+02   1.2503581e+02   1.7941194e+02   1.2559027e+02   2.4686161e+02   9.1894942e+01   1.8440032e+02   1.5745894e+02   7.2474194e+01   7.7548516e+01   9.6486452e+01   1.4073141e+02   1.1456903e+02   8.8165445e+01   1.1946129e+02   9.1846000e+01   1.0343065e+02   1.2892652e+02   1.3947774e+02   2.5185759e+02   2.8731806e+02   1.8147135e+01   1.7625645e+02   2.4606013e+02   2.0306935e+02   2.1457832e+02   1.7632516e+02   3.0213270e+02   1.4986226e+02   8.4120052e+01   3.7162710e+02   7.9375742e+00   2.7349161e+02   1.2129874e+02   1.2253581e+02   2.0083972e+02   4.1302581e+02   1.9931052e+02   8.5129677e+01   1.2773285e+02   1.5273419e+02   1.5422191e+02   3.0100000e+02   1.2237742e+01   1.5082000e+02   1.3383988e+02   4.0467484e+02   1.2514077e+01   1.6184806e+02   1.0602119e+02   1.0120290e+02   2.0071957e+02   4.7528065e+01   1.3141259e+02   9.1841613e+01   9.8440413e+01   1.3528161e+02   1.1080618e+02   3.2689968e+02   8.3448348e+01   9.2288710e+01   1.2937206e+02   2.2331871e+02   1.7065160e+02   1.6969161e+02   1.8470983e+02   1.2011903e+02   1.2812596e+02   1.2381742e+02   1.9390235e+02   2.8589226e+02   6.8462813e+01   1.8338871e+02   2.3031181e+02   2.0521903e+02   1.9743441e+02   1.7423613e+02   1.6114788e+02   2.1572581e+01   7.9116129e+00   1.6772194e+02   2.8010450e+02   1.8357161e+02   1.5588072e+02   1.8927613e+02   2.0304436e+02   8.2225161e+01   1.8527586e+02   1.0175774e+02   1.5778293e+02   1.6215194e+02   1.2018591e+02   1.0782548e+02   1.0277719e+02   7.4041290e+01   1.7036508e+02   7.5679032e+01   9.9075677e+01   9.6993548e+01   1.1907665e+02   1.5000000e+02   9.8127742e+01
   8.9256129e+01   8.9745639e+01   1.2504194e+02   1.8467987e+02   2.1066903e+02   1.8106067e+02   2.2718065e+01   2.8165781e+01   1.5504903e+02   1.4777963e+02   6.0119355e+01  -8.0824516e+00   1.1859065e+02   1.5174726e+02   1.7520484e+02   2.9371619e+02   1.7229613e+02   1.3279695e+02   1.0572161e+02   1.7340872e+02   3.1701290e+01   1.8150164e+02   1.4254774e+02   1.9247457e+02   2.3760129e+02   1.3741061e+02   1.4389194e+02   1.3996187e+02   2.5348161e+02   1.3498534e+02   1.7154032e+02   1.3772774e+02   8.7424194e+01   8.6262516e+01   9.2866452e+01   1.3106101e+02   1.2718903e+02   7.9255845e+01   1.2212129e+02   8.6683200e+01   1.1458065e+02   1.0998452e+02   1.4723774e+02   1.9114679e+02   3.0936806e+02   1.0003135e+01   1.4454645e+02   2.4050693e+02   2.2006935e+02   2.6916832e+02   1.5347516e+02   2.3196070e+02   7.6632258e+01   6.4448452e+01   2.9291710e+02   1.9284374e+01   2.6073161e+02   8.4939535e+01   1.6287581e+02   2.0323252e+02   4.2968581e+02   3.0654772e+02   9.6269677e+01   1.4074165e+02   1.1025419e+02   1.5543031e+02   2.6829000e+02   7.2845419e+00   9.5630000e+01   1.0101508e+02   3.7596484e+02   2.1620877e+01   1.1575806e+02   8.1798387e+01   9.3492903e+01   1.7709637e+02   2.4280645e+00   1.0287059e+02   1.1251161e+02   8.4786813e+01   1.3270161e+02   1.1006258e+02   3.2755968e+02   9.1105548e+01   9.0198710e+01   1.2401926e+02   1.5641871e+02   1.8743360e+02   1.8126161e+02   1.8340423e+02   1.1973903e+02   1.4453636e+02   1.4272742e+02   1.9290955e+02   3.0975226e+02   9.3594013e+01   1.5353871e+02   2.1265981e+02   1.5354903e+02   2.1818801e+02   1.6413613e+02   1.6614588e+02   1.6142581e+01  -1.2603987e+01   2.2749194e+02   2.1779290e+02   1.6138161e+02   1.8193592e+02   2.3327613e+02   1.6375436e+02   1.0608516e+02   1.8889706e+02   1.4841774e+02   1.3167013e+02   1.4286194e+02   1.3091911e+02   1.0963548e+02   1.2386239e+02   5.1611290e+01   1.4630948e+02   4.9629032e+01   5.6539677e+01   1.2437355e+02   1.0031625e+02   1.0243000e+02   1.1960334e+02
   1.1577613e+02   1.0933404e+02   1.3071194e+02   1.8746627e+02   2.2475903e+02   1.7045347e+02   2.7248065e+01   9.3733806e+00   1.1290903e+02   1.5920083e+02   3.7409355e+01   2.6304348e+01   9.6450645e+01   1.6679846e+02   1.8687484e+02   2.3678259e+02   1.6267613e+02   1.5851655e+02   9.7191613e+01   1.7723112e+02   3.8231290e+01   2.3436924e+02   1.6783774e+02   1.5007137e+02   1.7265129e+02   1.0845661e+02   1.7246194e+02   1.0162627e+02   2.4172161e+02   1.1387614e+02   1.9968032e+02   1.2657654e+02   1.0985419e+02   6.6658116e+01   9.2626452e+01   1.4056021e+02   1.1660903e+02   1.0515225e+02   8.6691290e+01   1.1679760e+02   1.0943065e+02   1.1096652e+02   1.4213774e+02   1.8317479e+02   2.6202806e+02  -6.4896645e+00   1.2997645e+02   2.5091253e+02   2.1320935e+02   2.7043712e+02   1.6256516e+02   2.2423350e+02   8.8392258e+01   6.2277652e+01   2.8772710e+02   1.9395742e+00   3.1868161e+02   1.1016354e+02   1.4744581e+02   2.1189692e+02   3.8702581e+02   2.8873052e+02   1.2388968e+02   1.3130205e+02   1.1854419e+02   1.5571711e+02   3.0743000e+02   3.4203342e+01   1.0420000e+02   8.5429484e+01   3.8153484e+02   3.4552774e+00   1.0413806e+02   1.1220799e+02   8.7542903e+01   1.7014237e+02   5.0328065e+01   1.0113859e+02   8.6171613e+01   1.2346401e+02   1.0594161e+02   1.5134338e+02   2.7603968e+02   1.0346715e+02   9.3818710e+01   1.2186966e+02   1.3769871e+02   1.4131120e+02   1.1874161e+02   1.8844583e+02   1.2888903e+02   1.2314436e+02   1.4643742e+02   2.1456275e+02   2.8775226e+02   3.2694013e+01   1.3781871e+02   1.9686741e+02   1.1502903e+02   1.7983961e+02   1.5880613e+02   1.7085228e+02   1.5612581e+01   1.8008413e+01   1.6658194e+02   2.4638570e+02   1.7214161e+02   1.4231512e+02   2.0984613e+02   2.1920876e+02   1.1298516e+02   1.8372506e+02   1.2818774e+02   1.0885853e+02   1.6562194e+02   1.3109831e+02   7.4825484e+01   1.0455719e+02   2.9331290e+01   1.4704188e+02   6.6339032e+01   4.8772877e+01   1.0880355e+02   9.7461845e+01   1.2905000e+02   1.1519374e+02
   8.2106129e+01   1.0307764e+02   1.4023194e+02   1.7727467e+02   2.0475903e+02   1.6782347e+02   2.1438065e+01   1.0308181e+01   1.4142903e+02   1.1424923e+02   3.4879355e+01  -8.4432516e+00   1.0392065e+02   1.6839086e+02   2.0606484e+02   2.6205739e+02   2.0814613e+02   1.8501895e+02   1.1615161e+02   1.5223432e+02   3.2891290e+01   1.7859644e+02   1.6616774e+02   1.3096497e+02   2.0536129e+02   1.1388981e+02   1.4894194e+02   1.1002787e+02   2.6743161e+02   1.2920934e+02   1.8987032e+02   1.2688134e+02   9.1954194e+01   6.5610116e+01   9.6436452e+01   1.4254541e+02   1.0541903e+02   1.1937745e+02   7.7501290e+01   1.1658280e+02   1.1705065e+02   9.8976916e+01   1.0499774e+02   2.0533599e+02   3.7579806e+02   1.3258735e+01   1.3316645e+02   2.4331733e+02   2.1391935e+02   2.3442032e+02   1.6880516e+02   2.1787430e+02   7.6532258e+01   8.1176452e+01   3.4667710e+02   8.9335742e+00   3.0863161e+02   1.4396754e+02   1.7458581e+02   1.9639572e+02   4.1606581e+02   2.3449732e+02   1.3073968e+02   1.2203405e+02   1.1135419e+02   1.7139231e+02   3.2410000e+02   4.8974194e-01   1.0982000e+02   1.2073988e+02   3.5448484e+02   7.8592774e+00   1.0732806e+02   1.0895279e+02   8.5112903e+01   1.5848677e+02   4.1948065e+01   1.2246899e+02   1.0870161e+02   9.3091613e+01   1.5123161e+02   1.0729018e+02   3.3455968e+02   1.0678555e+02   8.3438710e+01   1.0875006e+02   1.2784871e+02   1.2047920e+02   1.2103161e+02   1.5145263e+02   1.0883903e+02   9.6988361e+01   1.5829742e+02   1.4561395e+02   2.3889226e+02   7.4172813e+01   1.5167871e+02   1.5056861e+02   1.2978903e+02   1.5808881e+02   1.7913613e+02   1.9098588e+02   4.6125806e+00  -1.7301587e+01   1.8729194e+02   1.8014890e+02   1.5752161e+02   1.0143472e+02   1.7970613e+02   1.9313996e+02   1.1332516e+02   1.7721786e+02   1.7499774e+02   9.4113729e+01   1.2610194e+02   1.6554991e+02   7.1875484e+01   8.0273187e+01   2.3331290e+01   1.1900188e+02   7.8959032e+01   1.1995328e+02   9.2323548e+01   8.2500245e+01   1.1772000e+02   7.6620142e+01
   8.7446129e+01   9.9220439e+01   1.5019194e+02   2.1604787e+02   2.0466903e+02   1.6325067e+02   2.2768065e+01   2.6491781e+01   1.7523903e+02   1.2002443e+02   4.8119355e+01   2.9547548e+01   1.1583065e+02   1.6034806e+02   1.7382484e+02   2.4134659e+02   1.6624613e+02   1.6742095e+02   2.1796161e+02   1.1908952e+02   5.2801290e+01   2.3143364e+02   1.4725774e+02   1.6152777e+02   2.1636129e+02   1.1286981e+02   1.6489194e+02   1.1723187e+02   2.5924161e+02   9.5714542e+01   1.7301032e+02   1.3542014e+02   1.0447419e+02   5.4328516e+01   1.2167645e+02   1.3771621e+02   9.6279032e+01   1.3400865e+02   1.2250129e+02   1.1817280e+02   1.0096065e+02   1.2826412e+02   1.2904774e+02   1.7903199e+02   2.9917806e+02   1.2348335e+01   1.3401645e+02   1.8519933e+02   1.9725935e+02   2.4671312e+02   1.7785516e+02   1.8572030e+02   1.0572226e+02   8.3601252e+01   3.3981710e+02   7.3923742e+00   2.9382161e+02   1.0453234e+02   1.6091581e+02   1.8876932e+02   4.3821581e+02   2.2653532e+02   1.2259968e+02   1.3044525e+02   1.2406419e+02   1.2694551e+02   3.3158000e+02   8.7913419e+00   1.2177000e+02   1.1102388e+02   3.8524484e+02  -5.6915226e+00   1.2117806e+02   9.8324787e+01   9.3392903e+01   1.7624437e+02   2.4908065e+01   6.2262194e+01   1.0612161e+02   1.0167801e+02   1.2994161e+02   1.3899338e+02   2.6584968e+02   1.2523235e+02   6.5908710e+01   1.3386246e+02   1.4474871e+02   1.6769720e+02   1.4117161e+02   1.7427143e+02   1.0488903e+02   1.7106436e+02   3.7458742e+02   2.4550748e+01   3.0375226e+02   6.9604013e+01   1.3781871e+02   1.8586741e+02   1.4802903e+02   1.6371961e+02   1.6261613e+02   1.9107748e+02   1.1192581e+01   1.1272013e+01   1.7901194e+02   2.0777130e+02   3.0924161e+02  -1.4892877e+01   2.0413613e+02   2.0723556e+02   1.0755516e+02   1.8848946e+02   1.0465774e+02   1.8993093e+02   1.5657194e+02   1.5797231e+02   1.0235548e+02   9.8024787e+01   3.7661290e+01   1.0823548e+02   1.0200903e+02   9.6779277e+01   1.0042355e+02   1.2228225e+02   1.0238000e+02   1.3598734e+02
   7.1396129e+01   8.3934439e+01   1.6609194e+02   1.8906587e+02   1.9699903e+02   1.7172427e+02   2.3058065e+01  -3.9114194e+00   1.1390903e+02   1.9936083e+02   4.5879355e+01  -8.3732516e+00   1.3425065e+02   1.3277446e+02   2.4949484e+02   2.1786299e+02   1.5200613e+02   1.5385015e+02   1.6824161e+02   1.5073712e+02   4.0661290e+01   3.1640484e+02   1.6368774e+02   9.9883368e+01   2.2274129e+02   1.0497941e+02   1.5865194e+02   1.3706107e+02   2.3376161e+02   7.9852942e+01   1.6249032e+02   1.3560174e+02   9.4044194e+01   6.5062916e+01   9.4486452e+01   1.3546141e+02   1.2756903e+02   1.1741545e+02   1.2441129e+02   1.1312000e+02   7.3430645e+01   1.1508652e+02   1.6709774e+02   1.5588799e+02   2.4583806e+02   1.1565535e+01   1.1930645e+02   1.8714613e+02   2.0796935e+02   1.9694632e+02   1.7456516e+02   1.9141350e+02   8.6912258e+01   1.1786605e+02   2.4281710e+02   1.7623742e+00   3.0330161e+02   1.0149394e+02   1.0911581e+02   1.6720332e+02   4.9787581e+02   2.3071252e+02   1.1940968e+02   1.0142045e+02   1.5373419e+02   1.6166191e+02   3.0172000e+02   4.7001419e+00   1.1787000e+02   1.0876588e+02   3.5167484e+02  -2.8159226e+00   1.2337806e+02   1.2861879e+02   1.0830290e+02   2.0101157e+02   3.6428065e+01   1.0439059e+02   1.3151161e+02   8.0216813e+01   1.4342161e+02   8.5154981e+01   2.5865968e+02   1.0447755e+02   8.6628710e+01   1.1397486e+02   1.4436871e+02   1.8762760e+02   1.6793161e+02   2.1518063e+02   1.2821903e+02   1.4176796e+02   3.4024742e+02   2.2867948e+01   2.7899226e+02   4.8054813e+01   1.8505871e+02   1.7494821e+02   1.6740903e+02   1.6378921e+02   1.6085613e+02   1.6249828e+02   2.4282581e+01   1.9604813e+01   2.3601194e+02   2.3125130e+02   3.4133161e+02   4.2999226e+00   2.3670613e+02   2.0028996e+02   1.1560516e+02   1.9965546e+02   1.2913774e+02   1.0821253e+02   1.7881194e+02   1.1428311e+02   1.0040548e+02   9.9270787e+01   2.8001290e+01   1.4233828e+02   9.6339032e+01   1.1918288e+02   1.1318355e+02   9.8351445e+01   8.5570000e+01   1.3900214e+02
   9.0876129e+01   2.7466039e+01   1.7304194e+02   2.0712987e+02   1.9946903e+02   1.6428667e+02   2.3628065e+01   2.1512981e+01   1.4447903e+02   1.2648523e+02   4.1879355e+01  -1.1003252e+01   8.2920645e+01   1.5417086e+02   1.6439484e+02   2.5458099e+02   1.5476613e+02   9.8099355e+01   1.3348161e+02   1.6956792e+02   5.9891290e+01   2.4167644e+02   1.6997774e+02   2.0618017e+02   2.0112129e+02   1.2803901e+02   1.3713194e+02   9.8542671e+01   1.9981161e+02   9.9658942e+01   1.7992032e+02   1.4805734e+02   7.9524194e+01   6.7084516e+01   9.1676452e+01   1.3458621e+02   1.1218903e+02   8.9215845e+01   1.3855129e+02   8.7988800e+01   1.0772065e+02   1.2472332e+02   1.1680774e+02   1.7710119e+02   2.9707806e+02   1.1656335e+01   1.2568645e+02   2.0467573e+02   2.1144935e+02   2.2881792e+02   1.3504516e+02   1.8395510e+02   8.6152258e+01   8.4686852e+01   3.4329710e+02   6.9639742e+00   2.6463161e+02   1.3548754e+02   1.1934581e+02   1.7328492e+02   4.5811581e+02   2.5956332e+02   1.1383968e+02   8.5956052e+01   1.6520419e+02   1.2531431e+02   3.3558000e+02   9.2313419e+00   1.1001000e+02   9.2014684e+01   3.8253484e+02   2.2375277e+01   1.2489806e+02   1.2487719e+02   8.7112903e+01   1.8813677e+02   5.0808065e+01   9.6240194e+01   1.0584161e+02   8.3320413e+01   1.1685161e+02   1.4814058e+02   3.0222968e+02   1.1584195e+02   9.7678710e+01   1.0209086e+02   1.6360871e+02   1.9013840e+02   1.4679161e+02   1.9797183e+02   9.5599032e+01   1.2885756e+02   3.8110742e+02   1.0291484e+00   3.4875226e+02   1.8384013e+01   1.9015871e+02   1.8758021e+02   1.3978903e+02   1.2770881e+02   1.9223613e+02   1.4155788e+02   9.2825806e+00   1.6184813e+01   2.1544194e+02   2.3218690e+02   2.9857161e+02   2.1770723e+01   2.6322613e+02   2.0702836e+02   1.0113516e+02   1.8705306e+02   1.5094774e+02   1.5975773e+02   1.6719194e+02   1.4521271e+02   9.6685484e+01   1.2770839e+02   3.0801290e+01   1.2002428e+02   8.2009032e+01   1.1832928e+02   9.5233548e+01   1.2673745e+02   1.1367000e+02   1.0580414e+02
   8.4916129e+01   4.5472839e+01   1.7861194e+02   2.4572427e+02   1.7637903e+02   1.2413387e+02   3.2248065e+01   7.9733806e+00   1.2318903e+02   1.4751843e+02   4.5069355e+01   4.5154839e-01   1.0754065e+02   1.0734126e+02   1.8682484e+02   2.5073659e+02   1.6529613e+02   1.6373695e+02   9.2241613e+01   2.0814712e+02   3.9661290e+01   2.8715484e+02   1.2183774e+02   1.6837137e+02   1.1669129e+02   4.0743406e+01   1.6951194e+02   8.1762271e+01   2.0419161e+02   1.3154854e+02   1.8997032e+02   1.2068334e+02   8.2004194e+01   6.6126116e+01   9.8146452e+01   1.6487861e+02   1.0637903e+02   1.1554065e+02   1.1422129e+02   1.2607520e+02   1.1567065e+02   1.0308732e+02   1.3256774e+02   2.2275039e+02   2.8802806e+02   3.1403355e+00   9.9306452e+01   1.8993613e+02   2.1167935e+02   2.0383952e+02   1.7766516e+02   2.0292550e+02   8.8672258e+01   1.1553525e+02   3.5329710e+02   4.5439742e+00   2.7439161e+02   1.3203674e+02   1.3572581e+02   1.6802452e+02   4.0463581e+02   2.8675172e+02   1.0773968e+02   9.7594052e+01   1.1054419e+02   1.9011711e+02   3.1810000e+02  -1.1610258e+01   1.0220000e+02   9.1399484e+01   4.2524484e+02  -4.2815226e+00   1.3108806e+02   1.2105199e+02   1.0177290e+02   1.6057397e+02   3.9618065e+01   5.7805394e+01   7.4551613e+01   8.8683613e+01   1.2542161e+02   1.2564498e+02   2.9803968e+02   1.0336715e+02   8.4718710e+01   1.0878766e+02   1.4893871e+02   1.8807200e+02   1.1107161e+02   1.5377943e+02   1.2969903e+02   1.0235956e+02   3.4915742e+02   1.4155148e+01   3.5422226e+02   4.1426413e+01   1.6838871e+02   2.0942181e+02   2.0411903e+02   1.5590241e+02   1.6866613e+02   1.4525348e+02   1.0002581e+01   1.2937213e+01   1.4839194e+02   2.5150090e+02   3.4362161e+02   1.1456723e+01   2.6446613e+02   1.8016916e+02   1.0055516e+02   2.0042946e+02   1.0870774e+02   1.7775693e+02   1.7657194e+02   9.1652310e+01   1.1578548e+02   9.7610387e+01   3.7571290e+01   1.4343268e+02   9.2719032e+01   1.1580248e+02   1.0623355e+02   1.2414745e+02   8.9000000e+01   1.3862774e+02
   6.3536129e+01   4.5703239e+01   1.4023194e+02   2.6599467e+02   2.1132903e+02   1.5576787e+02   2.6008065e+01   8.8525806e+00   1.4180903e+02   1.1945883e+02   4.0599355e+01   6.1891484e+00   9.1640645e+01   1.4894326e+02   2.2387484e+02   2.3605259e+02   1.6862613e+02   1.5833055e+02   1.1353161e+02   1.5054392e+02   5.0321290e+01   2.6473204e+02   1.8649774e+02   1.2509857e+02   4.9221290e+01  -3.5189935e+00   1.2403194e+02   1.4226067e+02   2.1481161e+02   9.6508942e+01   1.7582032e+02   1.2595534e+02   8.0714194e+01   7.8129316e+01   1.1329645e+02   1.2866661e+02   1.0770903e+02   1.0186425e+02   8.6741290e+01   1.1484360e+02   1.1924065e+02   8.4511716e+01   1.9190774e+02   2.3109319e+02   2.7831806e+02   9.9671355e+00   1.0192645e+02   2.4738653e+02   1.9039935e+02   1.8702192e+02   1.3480516e+02   2.4578430e+02   1.2539226e+02   9.4977652e+01   3.3967710e+02   8.0135742e+00   1.9482161e+02   1.5455234e+02   1.4301581e+02   1.1353132e+02   3.4840581e+02   2.6053012e+02   1.3131968e+02   1.2189765e+02   1.9778419e+02   1.5332791e+02   2.9967000e+02   1.4634142e+01   1.2168000e+02   1.0660108e+02   3.9067484e+02   4.0640774e+00   1.3389806e+02   1.1806719e+02   1.0058290e+02   1.6490917e+02   5.5238065e+01   1.1002579e+02   1.0889161e+02   8.5746413e+01   1.2799161e+02   1.3829938e+02   2.8050968e+02   9.1389548e+01   8.6338710e+01   1.1751806e+02   1.6141871e+02   1.6307360e+02   1.0345161e+02   1.8023903e+02   9.4309032e+01   1.4057076e+02   3.8191742e+02   1.3104348e+01   3.5880226e+02   3.3630013e+01   1.6281871e+02   2.3914741e+02   1.7682903e+02   1.3989561e+02   1.3313613e+02   1.8566588e+02   2.3825806e+00   8.5468129e+00   1.6320194e+02   2.2265610e+02   3.0057161e+02   2.0230723e+01   2.0384613e+02   2.3644876e+02   6.8985161e+01   1.8228506e+02   1.5637774e+02   1.3379333e+02   1.5448194e+02   1.4851951e+02   7.8785484e+01   1.3505039e+02   4.5761290e+01   1.2648748e+02   1.0738903e+02   1.1658888e+02   1.0437355e+02   1.2148625e+02   1.0510000e+02   1.3919974e+02
   9.0826129e+01   5.5660039e+01   1.7228194e+02   2.2566067e+02   2.1599903e+02   1.3673427e+02   2.3008065e+01   2.8902581e+01   1.4047903e+02   1.2708523e+02   2.0069355e+01  -1.3168452e+01   9.6870645e+01   1.6695486e+02   1.7287484e+02   2.5671259e+02   1.5148613e+02   1.1908175e+02   1.2691161e+02   1.4871352e+02   5.4661290e+01   2.5585484e+02   1.6054774e+02   1.5174457e+02   1.7298129e+02   1.7105021e+02   1.3308194e+02   1.3010667e+02   2.1757161e+02   1.0433814e+02   2.0101032e+02   1.2418014e+02   8.8284194e+01   9.6813716e+01   1.1343645e+02   1.5618541e+02   1.0989903e+02   9.7539045e+01   1.1850129e+02   1.3559280e+02   7.2100645e+01   9.2332916e+01   1.8513774e+02   2.0625479e+02   2.6821806e+02   1.4245135e+01   1.1863645e+02   2.3466973e+02   1.6410935e+02   1.6126512e+02   1.6361516e+02   1.7833950e+02   8.5392258e+01   1.2184765e+02   3.7139710e+02  -3.2402581e-01   2.8620161e+02   1.1771194e+02   1.4339581e+02   1.3389092e+02   3.6225581e+02   1.9233212e+02   1.5783968e+02   1.2310605e+02   1.7525419e+02   1.7485031e+02   2.4200000e+02   5.2774194e-01   1.3616000e+02   1.0306268e+02   3.8829484e+02   1.1064477e+01   1.6070806e+02   1.2801239e+02   1.0115290e+02   1.8072357e+02   2.3098065e+01   9.6886994e+01   1.0289161e+02   7.9556413e+01   1.4818161e+02   8.9304181e+01   2.4508968e+02   8.7463148e+01   9.5288710e+01   1.1204206e+02   1.0403871e+02   1.3057400e+02   1.4131161e+02   1.5788023e+02   1.1540903e+02   1.0941276e+02   3.5610742e+02   4.6991484e+00   3.2813226e+02   3.0793613e+01   1.8915871e+02   1.8833021e+02   1.3892903e+02   2.0154761e+02   1.8137613e+02   1.8233668e+02   1.6712581e+01  -1.5095871e+00   1.7734194e+02   1.9923490e+02   3.3519161e+02   8.9411226e+00   2.0227613e+02   2.0600436e+02   1.1298516e+02   1.7024506e+02   1.9803774e+02   9.4460529e+01   1.5153194e+02   1.0870551e+02   8.6825484e+01   1.2064719e+02   2.3141290e+01   1.2129708e+02   9.1959032e+01   1.1582328e+02   1.0337355e+02   1.0932625e+02   1.2619000e+02   1.2656254e+02
   1.0168613e+02   6.5601239e+01   1.6033194e+02   1.8128667e+02   1.9023903e+02   1.5264507e+02   1.6008065e+01   6.6525806e+00   1.6828903e+02   1.1443043e+02   5.0839355e+01   6.8999484e+00   1.2649065e+02   1.5987526e+02   1.6563484e+02   2.6638179e+02   1.7281613e+02   1.5356535e+02   1.1543161e+02   1.6653192e+02   4.3041290e+01   2.4007444e+02   1.7521774e+02   1.5729097e+02   1.8060129e+02   2.1149061e+02   1.1770194e+02   1.2267707e+02   2.6486161e+02   1.0055494e+02   1.7263032e+02   1.2012054e+02   1.1042419e+02   8.4752516e+01   1.3195645e+02   1.3736381e+02   1.0856903e+02   1.2517545e+02   1.1503129e+02   9.2010400e+01   1.1120065e+02   1.0973492e+02   1.4413774e+02   2.2186479e+02   2.6974806e+02   1.0322735e+01   1.5844645e+02   2.1901493e+02   1.4325935e+02   1.8884312e+02   1.3861516e+02   2.3476950e+02   8.1672258e+01   9.6245252e+01   3.4058710e+02  -1.6292258e+00   2.8187161e+02   1.4072834e+02   1.5006581e+02   1.3396732e+02   3.3368581e+02   2.1161772e+02   1.2807968e+02   1.4610685e+02   1.5697419e+02   2.0383271e+02   3.1229000e+02   2.4814542e+01   1.1477000e+02   1.4201388e+02   3.6510484e+02   2.1496774e+00   1.3179806e+02   9.0325187e+01   1.1239290e+02   1.6944437e+02   2.9428065e+01   1.1276059e+02   1.2427161e+02   8.1936013e+01   1.4775161e+02   1.0761858e+02   3.1727968e+02   9.8117948e+01   1.0981871e+02   1.4301966e+02   1.3184871e+02   1.9458920e+02   1.3593161e+02   1.7364063e+02   1.2464903e+02   1.0362356e+02   3.2610742e+02  -3.1908516e+00   2.8003226e+02   6.9361613e+01   1.5686871e+02   2.2001341e+02   1.8435903e+02   1.6300321e+02   1.6190613e+02   1.7527428e+02   2.0332581e+01  -9.6991871e+00   1.8777194e+02   1.9850050e+02   3.0205161e+02  -3.4076774e+00   2.6165613e+02   1.8115396e+02   8.8175161e+01   1.8336986e+02   1.6689774e+02   9.4761729e+01   1.3886194e+02   1.4119911e+02   1.1063548e+02   9.6782387e+01   1.1661290e+01   1.3716548e+02   8.0629032e+01   9.7869677e+01   6.6273548e+01   1.0158425e+02   1.3796000e+02   8.8050942e+01
   7.9876129e+01   9.9206039e+01   1.1585194e+02   2.0179507e+02   2.3299903e+02   1.7222427e+02   2.9248065e+01   1.7333806e+00   1.3209903e+02   1.6375563e+02   2.4359355e+01  -1.6741652e+01   9.7020645e+01   1.1599286e+02   2.0611484e+02   2.4328339e+02   1.5343613e+02   1.6430575e+02   9.6721613e+01   1.5745872e+02   3.6561290e+01   2.2211284e+02   1.2725774e+02   2.1340777e+02   1.8122129e+02   1.5811101e+02   1.6917194e+02   1.1440947e+02   3.0186161e+02   9.6834942e+01   2.1368032e+02   1.4535654e+02   1.1066419e+02   6.3303316e+01   9.6816452e+01   1.4155501e+02   1.1784903e+02   1.1195305e+02   1.1079129e+02   1.0624960e+02   1.2429065e+02   1.0887772e+02   1.8932774e+02   1.6463959e+02   2.7717806e+02   7.1083355e+00   1.7682645e+02   2.2111453e+02   2.0967935e+02   1.8099952e+02   1.2242516e+02   2.3263470e+02   8.8432258e+01   1.1355445e+02   3.3829710e+02   8.3239742e+00   2.5825161e+02   6.3427935e+01   1.0363581e+02   1.5283172e+02   3.8687581e+02   2.3002252e+02   1.1669968e+02   1.4915725e+02   1.5963419e+02   1.5590991e+02   2.8005000e+02   2.1013742e+01   1.3754000e+02   1.0209228e+02   3.9924484e+02   9.5684774e+00   1.3841806e+02   8.1515587e+01   8.7872903e+01   1.7340597e+02   4.0858065e+01   1.2951619e+02   8.6701613e+01   8.9371613e+01   1.2456161e+02   1.2171378e+02   2.4160968e+02   8.9551548e+01   7.8248710e+01   1.1287526e+02   1.4574871e+02   2.0751720e+02   1.4774161e+02   1.8327583e+02   1.0426903e+02   1.3173396e+02   3.2296742e+02  -9.2696516e+00   2.8180226e+02   8.8030013e+01   1.5438871e+02   2.2473181e+02   1.6673903e+02   2.0774281e+02   1.1956613e+02   2.0333148e+02   2.4572581e+01  -8.7483871e+00   1.8391194e+02   2.5637930e+02   3.3981161e+02  -2.1884774e+00   2.3289613e+02   1.7417476e+02   1.0074516e+02   1.7727426e+02   1.5894774e+02   1.1439773e+02   1.5762194e+02   1.1202831e+02   1.2021548e+02   1.2459599e+02   2.0091290e+01   9.0301084e+01   8.4959032e+01   9.9523277e+01   9.2033548e+01   1.0790345e+02   1.2562000e+02   9.2608142e+01
   8.9726129e+01   5.2898039e+01   1.1204194e+02   2.3914987e+02   2.2256903e+02   1.5796867e+02   1.7678065e+01   5.7589806e+00   1.2913903e+02   1.4723243e+02   1.8549355e+01   1.2723148e+01   1.2930065e+02   1.4908046e+02   2.1239484e+02   2.2202099e+02   1.6105613e+02   1.7859615e+02   1.0800161e+02   1.7298632e+02   4.6271290e+01   2.1738604e+02   1.6040774e+02   1.6614577e+02   2.1388129e+02   1.1991821e+02   1.5998194e+02   1.2452467e+02   2.7010161e+02   1.0084574e+02   2.1301032e+02   1.1698014e+02   8.8954194e+01   1.0019012e+02   1.0810645e+02   1.1970181e+02   9.1849032e+01   1.2946305e+02   1.0227129e+02   1.3293120e+02   1.3853065e+02   9.0738516e+01   1.5799774e+02   2.4656599e+02   3.0631806e+02   1.1247135e+01   1.8149645e+02   2.0931093e+02   1.7906935e+02   1.8463832e+02   1.8480516e+02   2.5921430e+02   9.0912258e+01   1.3921605e+02   3.5515710e+02   8.8251742e+00   2.5987161e+02   8.3298335e+01   1.3330581e+02   1.9550812e+02   3.4702581e+02   1.5607052e+02   1.0488968e+02   1.3834205e+02   1.2087419e+02   1.9505071e+02   3.2943000e+02   2.6333419e+00   1.3792000e+02   1.1978188e+02   3.9172484e+02   2.6400774e+00   1.5179806e+02   1.2472519e+02   1.0554290e+02   1.9246237e+02   5.2668065e+01   1.5314139e+02   7.9981613e+01   1.3062921e+02   1.3437161e+02   1.5573898e+02   2.6217968e+02   1.0142595e+02   8.2718710e+01   1.0147766e+02   1.9522871e+02   1.8384880e+02   1.6807161e+02   2.2511943e+02   8.4739032e+01   1.3448636e+02   3.4262742e+02   2.3587548e+01   3.0770226e+02   7.6238013e+01   2.2000871e+02   2.6576221e+02   1.7706903e+02   1.6444641e+02   1.8261613e+02   1.9970748e+02   2.3382581e+01   7.1568129e+00   1.7006194e+02   2.3838730e+02   3.2319161e+02   7.3711226e+00   2.1627613e+02   2.3597436e+02   1.0960516e+02   1.7803546e+02   1.4041774e+02   1.8569013e+02   1.3315194e+02   1.8336591e+02   1.0154548e+02   1.2760959e+02   5.1611290e+01   8.2969484e+01   7.8439032e+01   1.4594488e+02   1.0232355e+02   8.5930245e+01   1.1748000e+02   1.0244934e+02
   1.1791613e+02   8.3352839e+01   1.1942194e+02   2.0531947e+02   2.2251903e+02   1.8382267e+02   2.6908065e+01   2.1590581e+01   1.5647903e+02   1.2242523e+02   4.9839355e+01  -8.5500516e+00   1.3225065e+02   1.6498446e+02   1.6487484e+02   2.4749259e+02   1.7286613e+02   1.4070135e+02   1.2834161e+02   1.7416912e+02   4.0181290e+01   1.9701324e+02   1.3759774e+02   1.6258057e+02   2.3484129e+02   1.2991141e+02   1.8294194e+02   1.1816787e+02   2.5995161e+02   1.2851774e+02   2.1063032e+02   1.1355054e+02   1.0423419e+02   9.4817716e+01   9.1526452e+01   1.1707821e+02   1.0132903e+02   9.6944645e+01   1.0027129e+02   1.0243120e+02   9.8910645e+01   1.2009812e+02   1.8999774e+02   2.5643599e+02   2.8855806e+02   3.9079355e+00   1.5739645e+02   2.2180893e+02   1.7967935e+02   1.6858952e+02   1.5490516e+02   2.5689630e+02   1.1986226e+02   1.2847005e+02   3.3886710e+02  -1.5162581e-01   2.5382161e+02   9.0162335e+01   1.3415581e+02   1.6367012e+02   3.6502581e+02   1.5987052e+02   9.3459677e+01   1.6030645e+02   1.3363419e+02   1.8398991e+02   3.1858000e+02   1.4781342e+01   1.3182000e+02   1.3383988e+02   3.7301484e+02   1.3666877e+01   1.4946806e+02   1.4787159e+02   1.0815290e+02   1.8211357e+02   3.3328065e+01   9.7828594e+01   9.8271613e+01   9.3546013e+01   1.0080161e+02   1.5428458e+02   2.7536968e+02   7.8230748e+01   1.1295871e+02   1.0843846e+02   2.0727871e+02   1.6212480e+02   1.6760161e+02   1.9163703e+02   9.5929032e+01   1.0768116e+02   3.8034742e+02  -2.0005161e-01   3.4865226e+02   3.6202013e+01   2.4948871e+02   2.3902381e+02   1.8873903e+02   1.8213281e+02   1.9237613e+02   2.0307668e+02   2.4762581e+01   1.8566413e+01   1.5591194e+02   2.4884930e+02   2.9233161e+02   1.3219923e+01   2.3865613e+02   2.6542396e+02   1.2022516e+02   1.8433586e+02   1.2846774e+02   1.5969613e+02   1.4181194e+02   1.7329311e+02   1.5363548e+02   1.1001239e+02   4.9141290e+01   5.8267084e+01   1.0295903e+02   9.4033277e+01   9.2943548e+01   8.3260645e+01   1.3810000e+02   1.2050974e+02
   1.1739613e+02   9.0964439e+01   1.2323194e+02   2.2244467e+02   2.2975903e+02   1.7158347e+02   2.3818065e+01   1.1167781e+01   9.1759032e+01   1.6241283e+02   5.5119355e+01  -8.0624516e+00   1.5940065e+02   1.4228246e+02   1.5130484e+02   2.2652819e+02   1.8771613e+02   1.6123335e+02   1.0791161e+02   2.0432352e+02   3.5611290e+01   2.6528884e+02   1.6168774e+02   1.6475337e+02   2.0650129e+02   1.4374861e+02   1.8441194e+02   1.0962027e+02   2.5429161e+02   1.0287054e+02   1.7487032e+02   1.0322134e+02   9.8334194e+01   9.2049716e+01   1.0552645e+02   1.1371821e+02   8.8709032e+01   8.7804245e+01   1.0279129e+02   1.1284960e+02   1.6572065e+02   1.1479332e+02   1.5042774e+02   2.3913159e+02   2.7155806e+02   8.9379355e+00   1.8282645e+02   2.1810453e+02   1.5815935e+02   2.0065112e+02   1.5628516e+02   2.2192590e+02   8.1292258e+01   1.5107565e+02   3.7596710e+02  -1.3599626e+01   2.3692161e+02   1.0241434e+02   1.4825581e+02   1.5135212e+02   3.7025581e+02   1.6230212e+02   9.8409677e+01   1.4243045e+02   1.4620419e+02   1.3188431e+02   2.8896000e+02   2.5340942e+01   1.1839000e+02   1.4410428e+02   3.3167484e+02   2.4204077e+01   1.4770806e+02   1.2358239e+02   1.2735290e+02   1.8519757e+02   8.3328065e+01   1.3739859e+02   1.0022161e+02   7.6530013e+01   1.0494161e+02   1.4557338e+02   2.6489968e+02   1.0578835e+02   9.0908710e+01   1.0544246e+02   1.9212871e+02   1.9961680e+02   1.5850161e+02   1.8231503e+02   1.0445903e+02   8.6428761e+01   3.2739742e+02   2.5325948e+01   2.4370226e+02   7.1928013e+01   1.6200871e+02   2.9764221e+02   1.5682903e+02   2.4587561e+02   1.7832613e+02   1.7372068e+02   2.8852581e+01   2.3519213e+01   1.7010194e+02   1.9886410e+02   2.5095161e+02   1.9680323e+01   2.3570613e+02   2.2651996e+02   1.0184516e+02   1.9575626e+02   1.6056774e+02   1.1969813e+02   1.7138194e+02   1.2720751e+02   1.1640548e+02   1.1666079e+02   3.7471290e+01   1.1072068e+02   8.3199032e+01   1.1247408e+02   8.6233548e+01   9.6697445e+01   1.3762000e+02   8.0168142e+01
   8.5296129e+01   5.5912439e+01   1.3461194e+02   2.5415427e+02   2.1542903e+02   2.0567987e+02   2.2628065e+01  -6.3701935e-01   1.3418903e+02   1.2896843e+02   4.5499355e+01   1.5171484e+00   1.2197065e+02   1.5699686e+02   1.6592484e+02   2.4678859e+02   1.6514613e+02   1.3360895e+02   1.1486161e+02   1.8514752e+02   5.3701290e+01   2.1693164e+02   1.7216774e+02   1.6805497e+02   2.2469129e+02   1.0410341e+02   1.8117194e+02   1.2101947e+02   2.6695161e+02   9.6627742e+01   1.9654032e+02   1.3558774e+02   6.6814194e+01   9.1051316e+01   1.0652645e+02   1.1192821e+02   1.0099903e+02   1.2863105e+02   1.1922129e+02   7.5965200e+01   1.3582065e+02   9.1665316e+01   1.7747774e+02   2.6129759e+02   2.9312806e+02  -1.8167665e+01   2.2430645e+02   2.1169613e+02   1.8801935e+02   2.0173232e+02   1.6251516e+02   3.1480750e+02   1.0286226e+02   1.5869005e+02   3.5319710e+02   2.3361974e+01   2.6654161e+02   1.2747474e+02   1.0853581e+02   1.8795972e+02   3.6816581e+02   1.9175932e+02   1.1397968e+02   1.2475485e+02   1.4878419e+02   1.2967791e+02   3.1058000e+02   2.2281342e+01   1.0716000e+02   1.2862268e+02   3.5501484e+02   1.2006877e+01   1.5927806e+02   1.2760679e+02   1.0025290e+02   1.7355557e+02   3.6428065e+01   1.3830059e+02   1.0460161e+02   9.8849613e+01   1.4608161e+02   1.4142218e+02   2.8622968e+02   7.7551948e+01   9.3718710e+01   8.3117665e+01   1.3231871e+02   2.4631160e+02   1.4551613e+01   5.1401032e+01   8.8649032e+01   1.3531356e+02   3.7520742e+02   1.6211148e+01   2.0641226e+02   1.1558121e+02   1.6319871e+02   3.0469701e+02   1.5816903e+02   2.1995841e+02   1.8399613e+02   1.8536708e+02   3.4612581e+01   1.5108413e+01   1.9182194e+02   2.3921650e+02   2.7262161e+02  -1.4332774e+00   2.1275613e+02   2.2101596e+02   1.1451516e+02   1.6550266e+02   1.6213774e+02   1.2705253e+02   1.4719194e+02   1.5181271e+02   1.0073548e+02   1.6800439e+02   3.7521290e+01   1.0195668e+02   8.3629032e+01   1.0043968e+02   7.8893548e+01   7.8194645e+01   1.3486000e+02   9.1538942e+01
   9.3686129e+01   9.7861239e+01   1.6100194e+02   1.9871307e+02   2.1480903e+02   1.9143947e+02   2.9678065e+01  -1.1101935e-01   1.3956903e+02   1.2553803e+02   3.4119355e+01   8.2375484e+00   1.3635065e+02   1.5622646e+02   1.4163484e+02   2.3097179e+02   1.4595613e+02   1.2399415e+02   9.6621613e+01   1.6746672e+02   3.4231290e+01   2.2796924e+02   1.5416774e+02   2.0464497e+02   1.8098129e+02   1.2203021e+02   1.7394194e+02   1.1426787e+02   2.6105161e+02   9.4949742e+01   1.7011032e+02   1.1327214e+02   1.1861419e+02   7.4427316e+01   1.1662645e+02   1.0307021e+02   9.1569032e+01   1.2676545e+02   1.0193129e+02   1.2895840e+02   1.4453065e+02   1.1153852e+02   1.6347774e+02   2.2508759e+02   3.0440806e+02   1.0019935e+01   1.8111645e+02   2.5391133e+02   1.2686935e+02   2.5572432e+02   1.7856516e+02   2.1328350e+02   1.2110226e+02   1.4423085e+02   3.2191710e+02   1.6294374e+01   2.6701161e+02   1.0186714e+02   1.6315581e+02   1.8302012e+02   3.7216581e+02   2.1243932e+02   1.2592968e+02   9.6228852e+01   1.4263419e+02   1.3211991e+02   3.2158000e+02   5.9134194e-01   9.9250000e+01   1.6372548e+02   3.9796484e+02  -5.1912258e-01   1.6822806e+02   1.4975079e+02   8.0302903e+01   2.4439157e+02   3.7718065e+01   1.3542739e+02   1.0836161e+02   9.6208813e+01   1.5423161e+02   9.4860181e+01   2.7122968e+02   6.4041948e+01   9.9628710e+01   1.1245486e+02   1.5369871e+02   1.9660120e+02   8.8121613e+01   1.2208543e+02   1.4111903e+02   1.0844596e+02   3.8281742e+02   2.5322348e+01   2.8408226e+02   5.2127613e+01   1.7724871e+02   2.1957301e+02   1.4544903e+02   1.7349601e+02   1.5775613e+02   2.0722628e+02   1.3332581e+01   4.1570813e+01   1.7682194e+02   2.3537650e+02   3.5133161e+02   1.4979923e+01   1.8179613e+02   2.4230276e+02   9.6945161e+01   1.8385826e+02   1.4013774e+02   1.6409253e+02   1.2067194e+02   1.4250431e+02   9.0495484e+01   1.8535359e+02   3.5231290e+01   1.2113988e+02   1.2476903e+02   7.7958477e+01   1.2661355e+02   1.1394705e+02   7.4620000e+01   1.2454814e+02
   1.1082613e+02   7.5210039e+01   1.1933194e+02   2.1161667e+02   2.1208903e+02   1.8989707e+02   3.6338065e+01   2.0496181e+01   1.2128903e+02   1.3957043e+02   4.4409355e+01  -1.3956516e+00   1.1673065e+02   1.7989606e+02   1.5973484e+02   2.3533379e+02   1.7300613e+02   1.6593015e+02   9.5811613e+01   1.9948152e+02   5.4991290e+01   1.8587844e+02   1.8521774e+02   1.4473097e+02   2.4217129e+02   9.7515006e+01   1.8508194e+02   1.1175667e+02   2.6881161e+02   1.0551894e+02   1.8563032e+02   1.2546054e+02   9.6004194e+01   8.0436116e+01   8.7386452e+01   1.1169941e+02   1.0651903e+02   1.2228945e+02   1.2698129e+02   1.1653440e+02   1.4072065e+02   7.4993316e+01   2.0837774e+02   1.9987559e+02   3.3150806e+02   3.6381935e+01   1.8258645e+02   2.6789373e+02   1.4625935e+02   3.1412312e+02   2.3280516e+02   1.8028430e+02   9.3632258e+01   1.2737845e+02   3.8143710e+02   9.3427742e+00   2.6420161e+02   9.4661935e+01   1.7196581e+02   1.5236532e+02   3.3592581e+02   2.8409852e+02   1.0302968e+02   1.4863085e+02   1.3692419e+02   1.4410671e+02   3.1443000e+02   9.0233419e+00   1.3954000e+02   1.2493228e+02   3.5753484e+02   6.5252774e+00   1.4141806e+02   1.1903559e+02   9.7822903e+01   1.8484997e+02   3.6998065e+01   1.3086499e+02   1.0036161e+02   1.0713881e+02   8.3991613e+01   2.3869381e+01   2.5912968e+02   1.1962995e+02   1.0767871e+02   1.2281086e+02   1.6355871e+02   2.3190240e+02   1.9012161e+02   2.0283543e+02   1.1397903e+02   1.2204716e+02   3.6272742e+02   1.6169548e+01   3.2751226e+02   8.0983213e+01   2.2005871e+02   2.4999821e+02   1.9697903e+02   2.1642361e+02   1.6932613e+02   1.7739068e+02   2.9812581e+01   9.3524129e+00   2.1744194e+02   2.0640690e+02   3.5095161e+02  -1.6596774e+00   2.2256613e+02   2.5128116e+02   1.1765516e+02   2.0606146e+02   1.4989774e+02   1.5346173e+02   1.7772194e+02   1.1999031e+02   1.0397548e+02   1.3227519e+02   3.9041290e+01   1.8350508e+02   2.1367903e+02   6.2256774e+00   8.4463548e+01   1.1250905e+02   9.5190000e+01   1.4766254e+02
   7.6586129e+01   1.0013924e+02   1.6861194e+02   1.8710427e+02   2.3894903e+02   1.7874827e+02   2.8578065e+01   1.8076981e+01   1.3880903e+02   1.2393883e+02   3.9689355e+01  -5.0180516e+00   1.2745065e+02   1.6607846e+02   1.3187484e+02   2.0141259e+02   1.6081613e+02   1.5947535e+02   1.0053161e+02   1.9734392e+02   5.3461290e+01   1.7391084e+02   1.6959774e+02   1.3921057e+02   2.1565129e+02   1.3201661e+02   1.6722194e+02   1.0590547e+02   2.1800161e+02   1.1616374e+02   1.8421032e+02   1.3081414e+02   9.2234194e+01   7.8967716e+01   1.0062645e+02   1.1816021e+02   1.0770903e+02   1.3676425e+02   1.0384129e+02   9.7005600e+01   1.4382065e+02   1.2112532e+02   1.6004774e+02   2.0278199e+02   3.0621806e+02   1.0685135e+01   1.8806645e+02   2.6778533e+02   1.8696935e+02   2.7038632e+02   1.4361516e+02   1.6583950e+02   9.5242258e+01   1.1481965e+02   4.1710710e+02   1.7019174e+01   2.5768161e+02   1.0718354e+02   1.7482581e+02   1.5518652e+02   3.4906581e+02   2.6328732e+02   1.0469968e+02   1.2683725e+02   1.3163419e+02   1.6457991e+02   3.0648000e+02   1.1709342e+01   1.1868000e+02   1.4479108e+02   3.7882484e+02   1.3012077e+01   1.2646806e+02   1.2032159e+02   6.1632903e+01   1.8793517e+02   7.0858065e+01   1.0415619e+02   8.6271613e+01   8.2836013e+01   1.1475161e+02   1.2368858e+02   3.2384968e+02   9.3642348e+01   9.7198710e+01   1.3331926e+02   1.7317871e+02   1.8970280e+02   1.4493161e+02   2.2321063e+02   1.2478903e+02   1.0928236e+02   3.6801742e+02   1.6316348e+01   2.9218226e+02   7.2429613e+01   1.9896871e+02   2.6706541e+02   1.7006903e+02   2.2924641e+02   1.6180613e+02   2.0280228e+02   4.7142581e+01   2.7486013e+01   1.7577194e+02   2.7941050e+02   3.4167161e+02   4.1327226e+00   2.2641613e+02   2.3207316e+02   1.1851516e+02   2.0956266e+02   1.6727774e+02   1.2883133e+02   1.5586194e+02   2.1306911e+02   9.1785484e+01   1.3582039e+02   6.5231290e+01   1.2559988e+02   2.1476903e+02   1.2418477e+01   1.0903355e+02   1.1839345e+02   8.5480000e+01   1.6286934e+02
   8.5726129e+01   1.4578804e+02   1.0166194e+02   2.1741027e+02   2.0242903e+02   1.7252987e+02   3.1338065e+01   3.7186181e+01   1.1175903e+02   1.4857283e+02   3.9599355e+01  -2.4408516e+00   1.3106065e+02   1.5926966e+02   1.2330484e+02   2.4000819e+02   1.5319613e+02   1.1627495e+02   9.3811613e+01   1.9512152e+02   4.4751290e+01   1.8955764e+02   1.7311774e+02   1.8940897e+02   1.9412129e+02   1.4716901e+02   1.7656194e+02   1.1315827e+02   2.3743161e+02   1.1488934e+02   1.7863032e+02   1.1745054e+02   1.1642419e+02   8.9702516e+01   1.0543645e+02   1.1777541e+02   1.2008903e+02   9.4873845e+01   1.1669129e+02   1.2530760e+02   1.3139065e+02   9.2969716e+01   1.7080774e+02   1.7340119e+02   2.7874806e+02   2.4642735e+01   1.8325645e+02   2.7288013e+02   1.8558935e+02   2.5768672e+02   1.8937516e+02   1.9817870e+02   6.8912258e+01   1.1406605e+02   3.6315710e+02   1.0565174e+01   2.5920161e+02   1.1135194e+02   1.4596581e+02   1.3658532e+02   3.5754581e+02   2.5555892e+02   1.0240968e+02   1.4940045e+02   1.4573419e+02   1.2568191e+02   3.0753000e+02   1.0045342e+01   1.2139000e+02   1.5543428e+02   3.6839484e+02   5.0764774e+00   1.3127806e+02   1.0832679e+02   8.6392903e+01   1.7919437e+02   3.8328065e+01   1.2190859e+02   8.3271613e+01   9.0126013e+01   1.0437161e+02   1.1046898e+02   3.5084968e+02   1.1205235e+02   9.5768710e+01   1.1362366e+02   2.0812871e+02   1.6857680e+02   2.0641161e+02   2.1962223e+02   9.2359032e+01   1.6291676e+02   3.5053742e+02   1.1474748e+01   3.1889226e+02   2.6442813e+01   1.7891871e+02   2.1657941e+02   1.6544903e+02   2.1775601e+02   1.7661613e+02   1.8018748e+02   2.3572581e+01   4.2711613e+01   1.3744194e+02   2.5466690e+02   3.5052161e+02   2.3664723e+01   2.3041613e+02   2.4284316e+02   1.1732516e+02   1.9551786e+02   1.4094774e+02   1.4259773e+02   1.7667194e+02   1.5064431e+02   7.9545484e+01   1.3979959e+02   9.3611290e+01   1.4903948e+02   2.4028903e+02   1.7046877e+01   8.3033548e+01   1.1200345e+02   1.0900000e+02   1.3731774e+02
   8.8206129e+01   1.0010964e+02   1.1428194e+02   2.6211067e+02   1.8213903e+02   1.4005307e+02   1.7528065e+01   1.2580981e+01   1.1180903e+02   1.5604883e+02   2.8789355e+01  -2.4605161e-01   1.4045065e+02   1.4484846e+02   1.6044484e+02   2.0417699e+02   1.4995613e+02   1.5306415e+02   9.5151613e+01   2.0782432e+02   4.2181290e+01   2.3890324e+02   1.5035774e+02   1.8855977e+02   1.9274129e+02   1.4775941e+02   1.8165194e+02   1.4946107e+02   2.5343161e+02   1.0865934e+02   1.9154032e+02   1.1517774e+02   8.0904194e+01   6.5254116e+01   1.1010645e+02   1.2645181e+02   9.0379032e+01   8.6390645e+01   7.0651290e+01   9.6080800e+01   1.2353065e+02   7.4268516e+01   1.6780774e+02   1.6997119e+02   2.9102806e+02   2.3090335e+01   1.6873645e+02   2.2319173e+02   2.1101935e+02   2.2523232e+02   1.5171516e+02   2.5362150e+02   9.3862258e+01   1.0041005e+02   3.8467710e+02   2.0413574e+01   2.2011161e+02   1.4099914e+02   1.4101581e+02   1.9679132e+02   3.9197581e+02   2.4352452e+02   1.2483968e+02   9.5506052e+01   1.2363419e+02   1.4978991e+02   3.1110000e+02   1.0949742e+01   1.1025000e+02   1.6108548e+02   3.6120484e+02   1.8167742e-01   1.0484806e+02   1.1320119e+02   8.1772903e+01   1.5013397e+02   4.0138065e+01   1.3695379e+02   1.0917161e+02   8.9914013e+01   1.1256161e+02   1.1915378e+02   3.0960968e+02   9.1781548e+01   1.0671871e+02   1.2645766e+02   1.3560871e+02   2.2132840e+02   1.7779161e+02   1.9806183e+02   1.0259903e+02   1.8495756e+02   3.9139742e+02   2.3205948e+01   3.2370226e+02   3.2628013e+01   1.5786871e+02   2.2997341e+02   1.7582903e+02   2.0282561e+02   1.3985613e+02   1.7998828e+02   3.4332581e+01   2.4370813e+01   1.7715194e+02   2.6711010e+02   3.0295161e+02  -6.6967742e-01   2.6256613e+02   1.9380116e+02   9.5365161e+01   1.9365466e+02   1.6313774e+02   1.0216253e+02   1.6319194e+02   1.5925271e+02   9.5445484e+01   1.1519759e+02   4.8851290e+01   1.2410028e+02   2.1243903e+02  -8.6751226e+00   9.3843548e+01   1.0860865e+02   1.1391000e+02   1.4759494e+02
   9.8536129e+01   1.1909324e+02   1.2338194e+02   2.7905267e+02   1.9018903e+02   1.6255907e+02   2.9058065e+01  -5.1514194e+00   1.4818903e+02   1.4851843e+02   3.4649355e+01   3.4751484e+00   9.3160645e+01   1.6797166e+02   1.7635484e+02   2.4095419e+02   1.5195613e+02   1.4028415e+02   9.1151613e+01   1.7823432e+02   4.5561290e+01   2.1197284e+02   1.5216774e+02   1.8799497e+02   2.0622129e+02   1.5777101e+02   1.5365194e+02   1.5684107e+02   2.7114161e+02   1.2029254e+02   1.8701032e+02   1.0216014e+02   8.0954194e+01   6.8400116e+01   1.2348645e+02   1.2257141e+02   9.9899032e+01   1.0214905e+02   1.2446129e+02   9.2546000e+01   1.1553065e+02   8.6668516e+01   1.7785774e+02   1.8164719e+02   3.3879806e+02   3.5987355e+00   1.1616645e+02   2.6239733e+02   2.2572935e+02   2.4962552e+02   1.8356516e+02   2.0650350e+02   1.1901226e+02   4.5298052e+01   3.6515710e+02  -8.2148258e+00   2.5673161e+02   1.1278954e+02   1.7834581e+02   2.0756492e+02   4.1725581e+02   2.0683212e+02   1.3821968e+02   9.4625652e+01   1.0768419e+02   1.4229591e+02   3.3338000e+02   6.7473419e+00   8.8680000e+01   1.2343108e+02   3.9739484e+02   5.0464774e+00   1.4446806e+02   8.8741587e+01   8.1352903e+01   1.5787757e+02   6.3328065e+01   7.3148594e+01   1.2379161e+02   8.2404413e+01   1.1299161e+02   1.2339938e+02   3.0117968e+02   1.0364595e+02   9.9288710e+01   1.2705206e+02   1.4712871e+02   1.7307680e+02   1.6207161e+02   1.5874943e+02   9.0269032e+01   1.6623396e+02   3.7567742e+02   4.8435484e+00   3.1770226e+02   1.4678013e+01   1.8867871e+02   1.9865861e+02   1.6106903e+02   1.8234641e+02   1.7099613e+02   1.4340708e+02   2.1812581e+01   7.1324129e+00   1.4644194e+02   2.7170690e+02   2.9748161e+02  -4.7620774e+00   2.1532613e+02   2.3067036e+02   1.0098516e+02   2.0525506e+02   9.8517742e+01   1.5804213e+02   1.2843194e+02   1.5841351e+02   1.1249548e+02   8.8303587e+01   6.0521290e+01   1.0635668e+02   2.4733903e+02  -7.5712258e-01   9.1843548e+01   8.7058645e+01   1.0143000e+02   1.0711334e+02
   4.7776129e+01   7.8344039e+01   1.1066194e+02   2.7359027e+02   1.9204903e+02   1.6707027e+02   4.1438065e+01   1.9858181e+01   1.4504903e+02   1.7538963e+02   5.0599355e+01   8.1914839e-01   1.4668065e+02   1.4430006e+02   1.6506484e+02   2.6185739e+02   1.8924613e+02   1.3525095e+02   9.6671613e+01   1.8717272e+02   5.3751290e+01   2.5550764e+02   1.6121774e+02   2.0336097e+02   2.3765129e+02   1.6778661e+02   1.7927194e+02   1.3489147e+02   2.3095161e+02   1.4331774e+02   1.2954032e+02   8.9847742e+01   7.4284194e+01   4.3453716e+01   1.3276645e+02   1.4248901e+02   1.3389903e+02   7.8049045e+01   1.2569129e+02   9.1537600e+01   1.0967065e+02   1.1070732e+02   1.2866774e+02   1.7753239e+02   3.6164806e+02   5.3507355e+00   1.6082645e+02   1.7405453e+02   2.2458935e+02   2.4376672e+02   1.6190516e+02   2.1766630e+02   8.9152258e+01   6.7166852e+01   3.3953710e+02   1.1174774e+01   2.7592161e+02   9.4724335e+01   1.7411581e+02   2.1495332e+02   4.3602581e+02   2.4176052e+02   8.9269677e+01   1.3235165e+02   8.9114194e+01   1.6517151e+02   3.6048000e+02  -2.3806581e+00   6.3160000e+01   1.0766268e+02   3.3786484e+02   1.3188877e+01   1.4403806e+02   8.6445987e+01   8.9392903e+01   1.8533437e+02   1.4808065e+01   9.6410194e+01   1.2603161e+02   1.0651521e+02   9.5181613e+01   1.3506418e+02   3.2812968e+02   1.0819995e+02   9.3478710e+01   1.3337686e+02   1.8174871e+02   1.8173720e+02   1.5455161e+02   1.8325103e+02   1.1116903e+02   1.6280196e+02   3.9843742e+02   7.5027484e+00   2.8970226e+02   5.5488013e+01   1.3572871e+02   1.9117461e+02   2.0302903e+02   1.7750961e+02   1.6885613e+02   1.6009828e+02   2.2662581e+01   1.7214413e+01   1.5887194e+02   3.1571250e+02   3.6228161e+02  -1.8607742e-01   2.1860613e+02   2.1631796e+02   1.0003516e+02   1.6290106e+02   1.1994774e+02   1.4808773e+02   1.1043194e+02   1.3913351e+02   1.2973548e+02   1.0511439e+02   4.0761290e+01   1.2041748e+02   2.6933903e+02   1.3012877e+01   9.3233548e+01   1.0770745e+02   1.0629000e+02   1.1134454e+02
   8.9536129e+01   9.1763239e+01   1.5971194e+02   2.2666627e+02   1.9266903e+02   1.8198067e+02   4.2678065e+01   1.0518981e+01   1.4166903e+02   1.7214003e+02   3.0649355e+01   3.1845148e+01   1.2754065e+02   1.5793126e+02   1.8006484e+02   2.8460739e+02   1.6186613e+02   1.5615135e+02   7.9761613e+01   2.0491552e+02   4.9131290e+01   2.8244724e+02   1.2735774e+02   1.8287977e+02   2.0174129e+02   1.7903941e+02   2.0465194e+02   1.2400107e+02   2.7453161e+02   1.2897134e+02   1.9049032e+02   1.3040174e+02   1.2447419e+02   6.2158516e+01   1.1291645e+02   1.5988701e+02   1.0741903e+02   8.7027445e+01   9.6361290e+01   1.0121400e+02   1.1529065e+02   1.3173772e+02   1.5952774e+02   1.6263359e+02   3.3802806e+02   2.1280335e+01   1.3873645e+02   2.1587173e+02   2.0586935e+02   2.7149432e+02   1.5399516e+02   2.5200910e+02   6.0202258e+01   7.3572852e+01   3.3096710e+02   2.2480374e+01   2.7816161e+02   1.2950514e+02   1.5096581e+02   2.0747532e+02   4.8830581e+02   2.4385812e+02   9.6979677e+01   1.2954485e+02   1.1187419e+02   1.7277071e+02   3.2767000e+02   9.0141419e+00   1.0768000e+02   1.1062108e+02   4.0444484e+02   5.7224774e+00   1.3089806e+02   1.0463719e+02   1.1082290e+02   1.6118997e+02   2.3288065e+01   7.6491794e+01   1.0146161e+02   1.2981081e+02   1.2928161e+02   1.4171618e+02   2.9269968e+02   9.3084348e+01   1.0109871e+02   1.3252726e+02   1.5822871e+02   2.3456880e+02   1.6879161e+02   2.3478183e+02   1.1145903e+02   2.0458876e+02   3.9958742e+02   8.1707484e+00   3.0641226e+02   1.6721213e+01   2.1538871e+02   2.0390181e+02   1.8059903e+02   1.9402401e+02   1.8256613e+02   1.7781148e+02   2.0902581e+01   1.8965213e+01   2.0353194e+02   3.0037970e+02   3.3171161e+02   5.4995226e+00   2.1922613e+02   1.9526836e+02   8.9135161e+01   1.3220306e+02   1.4170774e+02   1.0306693e+02   1.0929194e+02   1.4894471e+02   9.4785484e+01   1.5572039e+02   4.6611290e+01   1.1398948e+02   2.6838903e+02   1.2988877e+01   1.1675355e+02   8.8065845e+01   1.4862000e+02   1.1795814e+02
   1.1034613e+02   9.9438439e+01   1.4666194e+02   2.1933027e+02   1.9556903e+02   1.7112867e+02   1.9098065e+01   4.5953806e+00   1.5866903e+02   1.5358003e+02   5.0219355e+01   2.1139548e+01   1.5097065e+02   1.6938686e+02   1.8406484e+02   2.6642739e+02   1.9181613e+02   1.5023535e+02   1.1272161e+02   1.6117872e+02   3.9371290e+01   2.9160804e+02   1.7316774e+02   1.8654497e+02   2.5560129e+02   1.2754061e+02   1.7894194e+02   1.6272787e+02   1.9814161e+02   1.3336254e+02   1.6911032e+02   1.1330214e+02   9.2284194e+01   6.5923716e+01   1.1014645e+02   1.2377861e+02   9.1039032e+01   1.1014785e+02   9.8891290e+01   1.1011160e+02   1.2320065e+02   8.5964916e+01   1.5413774e+02   1.2930479e+02   3.1307806e+02   1.0566335e+01   1.3849645e+02   2.6170093e+02   2.4510935e+02   2.7773512e+02   1.2380516e+02   2.2352430e+02   6.9242258e+01   8.9569652e+01   3.7396710e+02   5.0403742e+00   3.0954161e+02   1.0480474e+02   1.2268581e+02   1.6863772e+02   4.5106581e+02   2.5374732e+02   1.2954968e+02   1.0127925e+02   1.1735419e+02   1.2243231e+02   3.5534000e+02   2.4605419e+00   8.1010000e+01   9.8144684e+01   3.2063484e+02   5.4772774e+00   9.6708065e+01   1.0099239e+02   9.1012903e+01   1.5058477e+02   1.4758065e+01   1.0141419e+02   1.1022161e+02   1.1697001e+02   1.2232161e+02   9.2132981e+01   3.0012968e+02   8.2389948e+01   7.9678710e+01   1.3919086e+02   1.6208871e+02   2.2359000e+02   1.7660161e+02   2.0677703e+02   1.1307903e+02   1.4830916e+02   3.8991742e+02   1.4614348e+01   2.6532226e+02   5.8958413e+01   1.8215871e+02   2.2289021e+02   1.8744903e+02   2.3494601e+02   1.3728613e+02   1.8786388e+02   3.6812581e+01   2.9122413e+01   2.4444194e+02   2.4291690e+02   3.5586161e+02  -2.3142477e+01   2.5384613e+02   1.9963876e+02   8.9515161e+01   1.4117266e+02   1.0041774e+02   1.2099013e+02   1.4981194e+02   1.2655311e+02   1.3611548e+02   1.3803399e+02   4.7041290e+01   9.1055084e+01   2.6024903e+02   9.7400774e+00   1.1913355e+02   1.2658545e+02   1.0319000e+02   1.4607254e+02
   9.3106129e+01   9.6437639e+01   1.8285194e+02   2.0715507e+02   2.3461903e+02   1.5381467e+02   2.6338065e+01   2.5066181e+01   1.5842903e+02   1.6464923e+02   4.1219355e+01   7.1954839e-01   9.3020645e+01   1.6131286e+02   1.7716484e+02   2.7197939e+02   1.5638613e+02   1.4668975e+02   9.7291613e+01   2.0712312e+02   3.5461290e+01   2.7273084e+02   1.7968774e+02   1.5188337e+02   2.3512129e+02   1.7502901e+02   2.0122194e+02   1.3870547e+02   2.7176161e+02   1.2500294e+02   1.8349032e+02   1.1892174e+02   9.3954194e+01   6.7120116e+01   1.2157645e+02   1.8534421e+02   9.7039032e+01   1.3371785e+02   1.0336129e+02   1.2884400e+02   9.4480645e+01   1.0849252e+02   1.5723774e+02   1.7472679e+02   3.6017806e+02   1.3508335e+01   1.2873645e+02   2.4443173e+02   2.5244935e+02   2.2372792e+02   1.2809516e+02   2.1356110e+02   9.8292258e+01   7.3245652e+01   3.7329710e+02  -2.8160258e+00   2.8511161e+02   1.0622914e+02   1.5039581e+02   1.8814092e+02   3.8821581e+02   2.6048532e+02   9.8459677e+01   1.5904645e+02   1.0997419e+02   1.3483271e+02   3.4162000e+02  -4.3018581e+00   8.7350000e+01   9.6107484e+01   3.5863484e+02  -1.8272258e-01   1.3089806e+02   9.5967187e+01   8.6872903e+01   1.7434597e+02   2.4998065e+01   9.7254994e+01   8.8321613e+01   9.9292013e+01   1.2537161e+02   1.0878898e+02   3.1603968e+02   1.1078715e+02   9.0438710e+01   1.2576006e+02   1.4569871e+02   2.4062120e+02   1.6303161e+02   1.7400263e+02   1.4188903e+02   1.2143436e+02   3.7910742e+02   1.7429148e+01   2.7132226e+02   5.5718413e+01   2.1238871e+02   1.9423181e+02   1.5363903e+02   2.3613081e+02   1.7566613e+02   1.7155348e+02   1.2282581e+01   2.5648129e+00   2.1672194e+02   2.7446450e+02   3.2986161e+02  -1.3202477e+01   2.6875613e+02   2.0115596e+02   9.6555161e+01   1.4060946e+02   1.1165774e+02   1.1404093e+02   9.1001935e+01   1.5221791e+02   1.0706548e+02   1.3678799e+02   3.3281290e+01   1.4072588e+02   2.2205903e+02   2.5552774e+00   1.0599355e+02   1.2640665e+02   1.0743000e+02   1.1782334e+02
   1.0949613e+02   1.1659644e+02   1.7366194e+02   1.9027027e+02   1.9789903e+02   1.4660227e+02   2.6868065e+01   2.4537806e+00   1.7175903e+02   1.5263283e+02   6.3449355e+01  -1.1398852e+01   1.3187065e+02   1.7668486e+02   1.7101484e+02   2.5714139e+02   1.4995613e+02   1.7653415e+02   8.6911613e+01   1.6372352e+02   4.1661290e+01   3.0732484e+02   1.7597774e+02   1.3090017e+02   1.6069129e+02   1.9475341e+02   1.8979194e+02   1.3737987e+02   2.9314161e+02   1.0338254e+02   1.9463032e+02   1.4760054e+02   9.9044194e+01   5.2332916e+01   1.5162645e+02   1.2394021e+02   1.2089903e+02   8.9039045e+01   9.8841290e+01   1.0820560e+02   1.1577065e+02   9.4939316e+01   9.7947742e+01   2.1394999e+02   2.9193806e+02  -5.7424645e+00   1.3939645e+02   2.0829893e+02   1.9572935e+02   2.0278552e+02   1.3347516e+02   2.1518070e+02   7.1052258e+01   1.0123485e+02   3.7415710e+02   3.6851742e+00   3.2292161e+02   8.9874335e+01   1.4639581e+02   1.9946092e+02   3.8597581e+02   3.1138452e+02   1.0002968e+02   1.6330085e+02   1.2539419e+02   1.6649911e+02   3.1815000e+02   9.8157419e+00   8.6440000e+01   1.0423028e+02   3.6172484e+02   2.5140077e+01   1.0684806e+02   8.7371187e+01   8.3252903e+01   1.6777557e+02   4.5718065e+01   7.5597394e+01   9.2891613e+01   1.0087641e+02   1.2970161e+02   9.5922581e+01   3.3969968e+02   7.9994348e+01   7.5098710e+01   1.1836726e+02   1.4574871e+02   1.5094720e+02   1.6817161e+02   1.6892143e+02   1.0883903e+02   1.7593836e+02   4.0886742e+02  -2.4165161e-01   2.9570226e+02   7.3958013e+01   1.2810871e+02   1.9502421e+02   1.8011903e+02   2.1544241e+02   1.1751613e+02   1.7677548e+02   4.5225806e+00   1.7135613e+01   2.1482194e+02   2.3771650e+02   3.5167161e+02  -6.3772774e+00   2.3379613e+02   1.9262276e+02   1.0584516e+02   1.8291626e+02   8.9087742e+01   1.0060653e+02   1.1443194e+02   1.1562351e+02   1.3416548e+02   1.4166999e+02   3.5851290e+01   9.9900284e+01   2.4490903e+02   6.1072774e+00   1.0451355e+02   1.1223505e+02   9.7670000e+01   1.8555414e+02
   1.1906613e+02   1.1031084e+02   1.5904194e+02   1.6490987e+02   2.1651903e+02   1.7973267e+02   2.7388065e+01  -4.9278194e+00   1.5094903e+02   1.5753763e+02   4.5739355e+01  -2.4642052e+01   1.2245065e+02   1.6947846e+02   2.0092484e+02   2.5569859e+02   1.7914613e+02   1.4305895e+02   8.8481613e+01   1.6187792e+02   3.0701290e+01   2.0168164e+02   1.6587774e+02   1.6498817e+02   2.1241129e+02   1.2042581e+02   1.6941194e+02   1.2039027e+02   2.8114161e+02   1.0677254e+02   2.0249032e+02   1.5101174e+02   8.0384194e+01   6.2105716e+01   1.1872645e+02   1.2819221e+02   1.1460903e+02   1.0150225e+02   9.5601290e+01   8.4664800e+01   1.0358065e+02   1.3000452e+02   1.6094774e+02   2.1175999e+02   2.7607806e+02  -3.6636645e+00   1.4287645e+02   1.4907053e+02   1.7201935e+02   1.4001232e+02   1.2494516e+02   1.8533310e+02   9.2532258e+01   1.1279645e+02   2.7029710e+02   4.9539742e+00   3.0916161e+02   1.0435514e+02   1.5734581e+02   1.4400492e+02   4.6921581e+02   2.0715532e+02   7.6459677e+01   1.3004645e+02   1.6654419e+02   1.4373711e+02   3.6672000e+02   8.7901419e+00   6.7540000e+01   1.3541228e+02   3.8844484e+02   5.9524774e+00   1.3308806e+02   1.3075199e+02   9.3152903e+01   1.5465357e+02   1.8328065e+01   1.0474859e+02   1.0103161e+02   8.2465213e+01   9.0081613e+01   1.2323218e+02   3.2165968e+02   8.0667548e+01   8.0678710e+01   1.1468086e+02   1.2617871e+02   1.7285280e+02   1.4431161e+02   1.8293023e+02   1.1964903e+02   1.6750356e+02   3.9710742e+02   1.3849148e+01   2.9151226e+02   5.6053213e+01   1.5653871e+02   1.6845981e+02   2.0097903e+02   1.6519361e+02   1.1761613e+02   1.2019748e+02   2.0852581e+01   1.9159213e+01   2.7363194e+02   2.7367170e+02   3.0267161e+02  -1.3987277e+01   2.2689613e+02   1.7441476e+02   9.3225161e+01   1.5682586e+02   8.4607742e+01   9.7254929e+01   1.5724194e+02   7.6728710e+01   1.4159548e+02   1.3992559e+02   3.9331290e+01   9.7951884e+01   2.1638903e+02  -5.0411226e+00   1.0613355e+02   1.1091545e+02   1.2200000e+02   1.4951774e+02
   1.0672613e+02   1.1400804e+02   1.4400194e+02   1.4930307e+02   1.9437903e+02   1.7979387e+02   5.1980645e+00  -1.2622619e+01   1.4956903e+02   1.5164803e+02   2.7879355e+01   1.1166748e+01   1.2716065e+02   1.4267166e+02   2.1487484e+02   2.9249259e+02   1.9105613e+02   1.4624615e+02   1.2562161e+02   1.5571672e+02   4.5661290e+01   1.7305484e+02   2.0668774e+02   1.2882337e+02   1.8126129e+02   1.6467781e+02   1.5165194e+02   1.2667107e+02   2.6343161e+02   1.2304934e+02   1.7868032e+02   1.5844654e+02   1.2323419e+02   6.7677716e+01   1.3510645e+02   1.4711181e+02   1.3699903e+02   8.3711045e+01   1.1627129e+02   8.2151200e+01   9.1430645e+01   1.3383652e+02   1.3723774e+02   1.5294679e+02   2.7793806e+02  -7.9124645e+00   1.5358645e+02   1.5259373e+02   1.4810935e+02   1.8111512e+02   1.2709516e+02   1.9545110e+02   9.5962258e+01   8.9332052e+01   3.3600710e+02  -2.6072826e+01   3.1544161e+02   1.3737274e+02   1.3320581e+02   1.2798612e+02   4.2373581e+02   2.2360372e+02   1.0426968e+02   1.2725165e+02   1.5097419e+02   1.7722271e+02   3.7319000e+02  -6.1074581e+00   8.0680000e+01   1.2474108e+02   4.1282484e+02  -4.8079226e+00   1.5327806e+02   1.1241679e+02   9.3772903e+01   1.9840397e+02   4.9858065e+01   6.8266194e+01   7.2171613e+01   9.8824013e+01   1.0689161e+02   1.2974738e+02   3.1927968e+02   8.6477948e+01   6.9058710e+01   1.3504046e+02   1.4198871e+02   1.8524800e+02   1.6088161e+02   2.0255463e+02   1.3621903e+02   1.3364796e+02   3.6596742e+02  -1.7239652e+01   2.6384226e+02   4.1846813e+01   1.5758871e+02   1.6380581e+02   1.5773903e+02   2.2970281e+02   1.2775613e+02   1.3409628e+02   1.2042581e+01  -4.1759871e+00   2.2387194e+02   2.8070250e+02   2.8109161e+02   1.4091226e+00   2.1075613e+02   1.4946596e+02   7.3515161e+01   1.7612266e+02   8.7657742e+01   9.7630929e+01   1.0862194e+02   1.2080831e+02   1.2635548e+02   1.1448479e+02   5.0381290e+01   1.1506788e+02   2.2767903e+02   6.1956774e+00   1.2503355e+02   8.8023445e+01   1.4081000e+02   1.1815294e+02
   7.3966129e+01   6.6538839e+01   1.3871194e+02   1.9244627e+02   2.0266903e+02   1.7456067e+02   3.7008065e+01   7.4425806e+00   1.7632903e+02   1.3564723e+02   1.7789355e+01  -6.9605161e-01   1.0216065e+02   1.6625166e+02   2.0911484e+02   2.5714339e+02   1.8224613e+02   1.2557095e+02   9.6961613e+01   2.0095952e+02   4.3991290e+01   2.1104844e+02   1.7216774e+02   1.5415497e+02   1.8479129e+02   1.5205541e+02   7.2791935e+01   4.3029871e+01   2.7838161e+02   1.2223334e+02   2.0959032e+02   1.4321374e+02   9.8044194e+01   5.3602916e+01   1.0852645e+02   1.5747821e+02   9.2379032e+01   9.6130645e+01   9.4121290e+01   1.0701320e+02   1.4515065e+02   8.4728916e+01   1.3552774e+02   1.3341359e+02   2.9793806e+02   1.3777535e+01   1.4963645e+02   1.5637973e+02   1.6253935e+02   1.7206072e+02   1.3851516e+02   2.1024750e+02   8.7962258e+01   1.0435205e+02   2.9753710e+02   6.9647742e+00   3.0377161e+02   1.1949634e+02   8.8305806e+01   1.3005812e+02   4.3054581e+02   2.2567892e+02   8.1789677e+01   1.3348005e+02   1.3149419e+02   1.7168111e+02   3.5753000e+02   3.7425342e+01   1.0892000e+02   8.7621884e+01   4.1777484e+02   2.8460774e+00   1.1908806e+02   1.1377199e+02   8.5542903e+01   1.7026237e+02   8.5280645e+00   1.2162259e+02   9.9221613e+01   9.7520013e+01   7.6181613e+01   1.4144418e+02   3.6146968e+02   6.6582748e+01   9.7438710e+01   9.4580065e+01   1.5841871e+02   1.8469360e+02   1.7241161e+02   1.6744223e+02   1.6916903e+02   1.4473196e+02   3.9515742e+02   1.6045148e+01   2.7989226e+02   5.8462813e+01   1.5038871e+02   2.1253181e+02   1.5949903e+02   2.6375201e+02   1.3404613e+02   1.6126308e+02   4.0762581e+01   3.6996413e+01   2.0620194e+02   3.2678610e+02   3.3376161e+02   1.2005523e+01   1.7899613e+02   1.2643676e+02   1.2517516e+02   1.7683986e+02   1.2141774e+02   7.5160129e+01   1.0029194e+02   1.1623471e+02   1.2192548e+02   1.0687919e+02   4.8381290e+01   1.0603788e+02   2.3624903e+02   3.2300774e+00   1.1746355e+02   1.1548905e+02   1.6215000e+02   1.2096574e+02
   8.9346129e+01   1.0516844e+02   1.4057194e+02   1.7972747e+02   2.1889903e+02   1.9126227e+02   2.0148065e+01   2.5751381e+01   1.3704903e+02   1.5283963e+02   2.0069355e+01   2.0215484e+00   1.1830065e+02   1.7034046e+02   1.8430484e+02   3.1607819e+02   1.7152613e+02   1.7690855e+02   9.7481613e+01   1.4863792e+02   3.7701290e+01   1.2760164e+02   1.0902774e+02   1.9391617e+02   1.9179129e+02   1.7502541e+02   4.0511935e+01  -8.0577290e+00   2.8691161e+02   1.0979094e+02   1.8544032e+02   1.4704574e+02   1.1623419e+02   5.8237716e+01   1.3272645e+02   1.5587221e+02   1.1322903e+02   8.2612645e+01   1.0403129e+02   8.7990400e+01   1.0258065e+02   9.4994516e+01   1.5266774e+02   1.6809239e+02   3.0302806e+02   1.0750335e+01   8.9396452e+01   2.2924893e+02   1.6315935e+02   2.1801112e+02   9.8325161e+01   2.3661270e+02   7.8392258e+01   1.1692765e+02   3.4115710e+02  -7.3348258e+00   3.2335161e+02   1.1669994e+02   1.3796581e+02   1.4474532e+02   4.7997581e+02   2.0662452e+02   1.2159968e+02   1.0352525e+02   1.4663419e+02   1.4389991e+02   3.6167000e+02  -1.5158581e+00   1.0587000e+02   8.0295884e+01   3.6605484e+02  -6.1163226e+00   1.7703806e+02   1.4751599e+02   9.0392903e+01   1.7901437e+02   1.4758065e+01   1.0836419e+02   1.0055161e+02   8.2413613e+01   1.4870161e+02   9.0162581e+01   3.7489968e+02   7.7698348e+01   1.1014871e+02   1.1323326e+02   1.3388871e+02   1.8756600e+02   1.4517161e+02   2.2262143e+02   1.1073903e+02   2.0106636e+02   4.2467742e+02   1.6354839e-01   2.3837226e+02   6.3594413e+01   1.4162871e+02   1.2546261e+02   1.4135903e+02   2.6958321e+02   1.3347613e+02   1.9916868e+02   2.8522581e+01   2.0405613e+01   2.2110194e+02   2.8744410e+02   2.8095161e+02   3.2710323e+01   2.2813613e+02   1.5731556e+02   9.4705161e+01   1.7370746e+02   1.1703774e+02   9.1800529e+01   1.5076194e+02   1.0571711e+02   1.2435548e+02   1.1221479e+02   3.5381290e+01   1.0779788e+02   2.3957903e+02   1.8153677e+01   1.0513355e+02   1.3151545e+02   1.2391000e+02   1.2812494e+02
   9.9876129e+01   7.9746039e+01   1.3466194e+02   2.2124027e+02   1.8546903e+02   1.6397667e+02   2.3148065e+01   1.8031381e+01   1.3913903e+02   1.5757243e+02   2.0029355e+01  -1.9635252e+01   1.3211065e+02   1.3056566e+02   1.8611484e+02   2.8198339e+02   1.5462613e+02   1.2273055e+02   1.0896161e+02   1.6371952e+02   4.9801290e+01   1.8929364e+02   1.5064774e+02   1.7663657e+02   2.0436129e+02   1.8858981e+02   2.5651935e+01   9.9107097e-01   2.6695161e+02   1.1119774e+02   1.8492032e+02   1.3756734e+02   7.0194194e+01   6.6970916e+01   1.0476645e+02   1.5249901e+02   1.2803903e+02   8.1807845e+01   8.6601290e+01   8.4664800e+01   1.3515065e+02   8.7628916e+01   1.1961774e+02   1.9154639e+02   2.9188806e+02   1.2691535e+01   1.1768645e+02   2.2493573e+02   1.7815935e+02   2.0581112e+02   9.2995161e+01   2.1822910e+02   7.9862258e+01   1.0124005e+02   3.3658710e+02  -2.3492258e+00   3.4911161e+02   1.0858914e+02   1.4130581e+02   1.2962812e+02   5.8130581e+02   5.1228116e+01   8.6459677e+01   1.0400645e+02   1.5330419e+02   1.6217631e+02   3.4762000e+02   6.5081419e+00   9.3060000e+01   8.3890684e+01   3.9939484e+02   1.7696477e+01   1.5679806e+02   1.2247519e+02   1.0906290e+02   1.3676077e+02   3.3858065e+01   6.8976194e+01   7.4031613e+01   9.1345213e+01   1.2866161e+02   1.1767578e+02   3.2274968e+02   9.0540348e+01   1.0071871e+02   1.1655766e+02   1.2922871e+02   2.1855880e+02   1.7022161e+02   1.6270743e+02   1.0502903e+02   1.3652316e+02   3.8786742e+02   1.5678348e+01   3.1441226e+02   2.4751213e+01   1.5848871e+02   1.7921381e+02   2.1930903e+02   1.9149721e+02   1.2999613e+02   2.0006708e+02   2.9472581e+01   2.2569613e+01   1.9472194e+02   2.6784450e+02   2.3757161e+02  -1.1919277e+01   2.2708613e+02   1.6515956e+02   1.0332516e+02   1.7153786e+02   9.0467742e+01   1.4444613e+02   1.3929194e+02   9.7204710e+01   9.7405484e+01   1.4832079e+02   5.1571290e+01   1.1197268e+02   2.6100903e+02  -1.1307226e+00   9.4563548e+01   1.0255105e+02   1.0086000e+02   1.3153894e+02
   1.0153613e+02   8.7993239e+01   1.3338194e+02   2.0663267e+02   1.9961903e+02   1.7308467e+02   9.9580645e+00  -7.8634194e+00   1.2513903e+02   1.4474243e+02   2.2789355e+01   2.3839484e+00   1.0268065e+02   1.6468006e+02   2.0011484e+02   2.7205339e+02   1.9586613e+02   1.5058135e+02   8.0001613e+01   1.7969632e+02   4.0991290e+01   1.9675844e+02   1.5421774e+02   1.6992097e+02   1.7474129e+02   1.7319941e+02   2.3701935e+01   1.1427071e+01   2.5019161e+02   9.0588542e+01   1.7573032e+02   1.0458254e+02   1.2366419e+02   5.5073316e+01   1.0429645e+02   1.3119661e+02   1.1165903e+02   9.1738245e+01   8.0691290e+01   1.0837760e+02   1.0877065e+02   1.0930932e+02   1.5513774e+02   1.9665479e+02   2.6693806e+02   8.0675355e+00   1.1206645e+02   2.1500533e+02   1.6977935e+02   1.8962152e+02   1.3732516e+02   2.1515270e+02   8.6962258e+01   1.1310205e+02   3.4400710e+02  -1.0712826e+01   3.1701161e+02   8.0627135e+01   1.1296581e+02   1.4355532e+02   5.5906581e+02   2.1397316e+01   1.0164968e+02   1.4127125e+02   1.2054419e+02   2.1041711e+02   3.2986000e+02  -1.5551058e+01   7.7250000e+01   1.2972548e+02   3.9258484e+02  -7.5872258e-01   1.1279806e+02   1.2013519e+02   8.8352903e+01   1.1322757e+02   3.9138065e+01   1.1441379e+02   1.0479161e+02   8.8974413e+01   1.3380161e+02   1.2230458e+02   2.9765968e+02   1.1235755e+02   9.2818710e+01   1.1704966e+02   1.3727871e+02   2.2448480e+02   1.2950161e+02   1.6392503e+02   9.9839032e+01   1.4179836e+02   4.1005742e+02   1.0953148e+01   3.5846226e+02   1.8087213e+01   1.8358871e+02   2.1725581e+02   1.6149903e+02   2.0164201e+02   1.0756613e+02   2.2876148e+02   1.7662581e+01   8.6544129e+00   1.6749194e+02   2.5978290e+02   3.0981161e+02   6.3152258e-01   2.1432613e+02   2.0985036e+02   9.4795161e+01   1.6051026e+02   1.0194774e+02   1.6452773e+02   1.4615194e+02   8.5035910e+01   1.0949548e+02   1.2059359e+02   4.5191290e+01   1.1453308e+02   1.9528903e+02  -3.8331226e+00   1.0499355e+02   1.1557665e+02   1.1615000e+02   1.0593574e+02
   7.9686129e+01   1.0784124e+02   1.6814194e+02   2.5856187e+02   1.9746903e+02   1.7692667e+02   2.5008065e+01   6.5025806e+00   1.3985903e+02   1.2794483e+02   3.6929355e+01   1.5062748e+01   9.5300645e+01   1.7413046e+02   1.8754484e+02   2.4272899e+02   1.6019613e+02   1.5271495e+02   1.4438161e+02   1.6188592e+02   5.0271290e+01   1.9406604e+02   1.1968774e+02   1.9025337e+02   1.5907129e+02   1.7059301e+02   2.7601935e+01  -8.3492903e-01   2.1553161e+02   7.6971342e+01   1.7544032e+02   1.1851574e+02   1.0533419e+02   6.5299716e+01   1.1400645e+02   1.4265981e+02   1.5489903e+02   1.1188905e+02   1.2489129e+02   9.0461600e+01   9.3620645e+01   1.1504132e+02   1.4566774e+02   2.1841239e+02   2.8836806e+02   2.5063135e+01   1.3663645e+02   2.6489973e+02   1.6282935e+02   1.9360752e+02   1.6223516e+02   2.2077990e+02   9.3102258e+01   1.2152085e+02   3.1291710e+02   1.0114374e+01   3.1249161e+02   1.0784874e+02   1.0611581e+02   2.1125332e+02   4.5630581e+02   2.3038116e+01   1.1878968e+02   1.8442005e+02   1.2939419e+02   2.1217911e+02   2.9362000e+02  -7.0318581e+00   9.3350000e+01   1.2581748e+02   3.5015484e+02   1.2535677e+01   1.4217806e+02   1.2640479e+02   1.3939290e+02   1.3037437e+02   3.6328065e+01   1.0949859e+02   1.2503161e+02   1.0554521e+02   1.6442161e+02   8.4384981e+01   3.0979968e+02   1.2647635e+02   8.2098710e+01   1.2752726e+02   1.4327871e+02   1.9043480e+02   8.5601613e+01   1.1638703e+02   1.0007903e+02   1.4634916e+02   4.0348742e+02   2.5858748e+01   2.5551226e+02   3.2603213e+01   1.6891871e+02   2.0984941e+02   1.3168903e+02   2.1535681e+02   1.3971613e+02   2.0332948e+02   3.1232581e+01   1.2048813e+01   1.7720194e+02   1.9729610e+02   3.1181161e+02   1.2621523e+01   2.5260613e+02   1.9768796e+02   9.6465161e+01   1.4904666e+02   1.0841774e+02   1.4716013e+02   1.5591194e+02   1.4830511e+02   1.0682548e+02   1.2108719e+02   3.7851290e+01   1.2265028e+02   2.5233903e+02   8.8428774e+00   9.3423548e+01   1.0284225e+02   1.1848000e+02   6.8939342e+01
   1.0968613e+02   8.8491239e+01   1.5200194e+02   2.9690307e+02   2.0213903e+02   1.8226307e+02   2.4438065e+01   5.3581806e+00   1.5509903e+02   1.1144563e+02   3.4649355e+01  -7.7548516e+00   1.2449065e+02   1.2427526e+02   1.6039484e+02   2.7352099e+02   1.7867613e+02   1.7476655e+02   7.7481613e+01   2.0932792e+02   4.8371290e+01   2.5035804e+02   1.8621774e+02   1.3369097e+02   2.1984129e+02   8.0781406e+01   4.9981935e+01   2.9424671e+01   1.8205161e+02   7.8889742e+01   1.7573032e+02   1.4268254e+02   8.6474194e+01   7.5428516e+01   1.0329645e+02   1.4627661e+02   1.2570903e+02   1.1713425e+02   1.3489129e+02   1.4675160e+02   1.2367065e+02   9.2017316e+01   1.4280774e+02   2.5845119e+02   3.0493806e+02  -3.7324645e+00   1.1354645e+02   1.9064693e+02   1.8829935e+02   1.8080992e+02   1.6409516e+02   1.7468110e+02   9.4202258e+01   8.9952852e+01   3.4100710e+02   1.7717174e+01   2.3106161e+02   1.0817314e+02   1.8711581e+02   1.2848332e+02   4.6116581e+02   2.9316129e-02   1.1969968e+02   1.7572725e+02   1.5768419e+02   1.7658591e+02   2.6262000e+02   1.7928142e+01   1.2306000e+02   1.3287068e+02   3.6429484e+02   1.1314477e+01   1.4398806e+02   1.5458999e+02   1.1815290e+02   1.2422357e+02   5.2378065e+01   9.5024594e+01   1.1474161e+02   7.5798413e+01   1.4223161e+02   1.0573018e+02   2.9998968e+02   9.6361148e+01   8.3058710e+01   1.1321046e+02   1.7279871e+02   1.6926320e+02   5.4311613e+01   1.0660023e+02   6.7979032e+01   1.0377716e+02   3.5124742e+02   1.5037948e+01   2.5484226e+02   5.7416813e+01   2.9677871e+02   1.6853061e+02   1.4744903e+02   2.2109601e+02   1.2028613e+02   2.2498388e+02   2.1142581e+01   2.9906013e+01   1.4753194e+02   1.7023970e+02   3.0990161e+02   3.4843226e+00   2.3332613e+02   2.3290036e+02   6.8895161e+01   1.7334226e+02   1.0884774e+02   2.0021573e+02   1.5062194e+02   8.1638310e+01   8.1685484e+01   1.0333839e+02   3.9041290e+01   1.2397508e+02   2.3828903e+02   1.7926877e+01   8.9463548e+01   7.4629045e+01   9.9150000e+01   8.1965742e+01
   8.8776129e+01   8.0304039e+01   1.6404194e+02   2.0365987e+02   2.0870903e+02   1.4188747e+02   2.5438065e+01   1.9658181e+01   1.1956903e+02   1.2332803e+02   3.0309355e+01  -1.4507652e+01   9.2780645e+01   1.6166206e+02   1.9154484e+02   2.5906899e+02   1.6214613e+02   1.4188895e+02   9.3621613e+01   2.1708672e+02   3.6231290e+01   2.9190924e+02   1.1773774e+02   1.8545937e+02   2.2422129e+02   1.1109101e+02   2.9841935e+01  -7.0641290e+00   2.0957161e+02   7.1068142e+01   1.4621032e+02   1.3670414e+02   6.8474194e+01   6.7348516e+01   7.2816452e+01   1.0919501e+02   1.3046903e+02   1.2346345e+02   8.6271290e+01   1.3645120e+02   1.1472065e+02   8.4643316e+01   1.7437774e+02   2.3478559e+02   2.3826806e+02   1.6311135e+01   1.4554645e+02   1.9642693e+02   1.7906935e+02   1.6901832e+02   1.7623516e+02   1.9113990e+02   8.6052258e+01   1.0308485e+02   3.1334710e+02   5.9799742e+00   2.1249161e+02   1.7103874e+02   1.5839581e+02   1.1978092e+02   4.2963581e+02   3.8917161e+00   1.3835968e+02   2.0361445e+02   1.6849419e+02   1.7039111e+02   3.0067000e+02   8.2141419e+00   1.0377000e+02   9.7173884e+01   3.9696484e+02   1.0460877e+01   1.4403806e+02   1.4887599e+02   1.0049290e+02   1.2534637e+02   7.6378065e+01   1.1986459e+02   8.5271613e+01   8.1536013e+01   1.3089161e+02   1.1882738e+02   2.9984968e+02   9.5992348e+01   1.0057871e+02   1.1585886e+02   1.6074871e+02   1.6508720e+02   1.0084161e+02   1.4730783e+02   7.0739032e+01   9.2606361e+01   3.7029742e+02   1.6373948e+01   2.8665226e+02   2.6252013e+01   2.1715871e+02   2.1590021e+02   1.8140903e+02   2.0137921e+02   1.3061613e+02   2.5039748e+02   7.6625806e+00   1.6884413e+01   1.2739194e+02   1.5142090e+02   2.5895161e+02   1.2560323e+01   2.0084613e+02   2.5615876e+02   8.6515161e+01   1.5065266e+02   1.4332774e+02   1.4659733e+02   1.4662194e+02   8.7238310e+01   8.5545484e+01   9.8129587e+01   3.6041290e+01   1.2950508e+02   2.0667903e+02   1.9025677e+01   7.7033548e+01   8.9243445e+01   1.0524000e+02   8.6378542e+01
   9.1686129e+01   7.4311239e+01   1.7700194e+02   2.0743307e+02   2.1223903e+02   1.6036507e+02   2.3438065e+01   1.7108181e+01   1.3056903e+02   1.4263803e+02   3.2069355e+01   1.9831548e+01   9.6490645e+01   1.6660526e+02   1.9244484e+02   2.6061699e+02   1.7810613e+02   1.5976215e+02   8.9051613e+01   2.0197232e+02   3.6891290e+01   2.6708644e+02   1.5078774e+02   1.3248537e+02   1.6569129e+02   1.1520341e+02   3.6981935e+01   1.3654671e+01   2.0972161e+02   9.0536142e+01   1.5149032e+02   1.2981174e+02   7.8004194e+01   7.5486116e+01   1.2981645e+02   1.3553501e+02   1.2018903e+02   1.4362585e+02   1.4103129e+02   9.9030400e+01   9.0860645e+01   8.5072116e+01   1.7209774e+02   2.4424799e+02   3.1407806e+02   9.4363355e+00   1.9449645e+02   1.8694093e+02   1.6348935e+02   2.3541472e+02   1.4975516e+02   2.6011830e+02   1.1182226e+02   1.0773325e+02   2.7029710e+02   8.0397419e-01   2.8958161e+02   1.2263154e+02   1.4596581e+02   1.7268532e+02   4.6721581e+02   2.1455316e+01   1.2912968e+02   1.7159285e+02   1.8192419e+02   1.6602671e+02   2.9538000e+02   1.5737342e+01   1.0292000e+02   1.2810188e+02   3.6672484e+02   1.5980077e+01   1.3222806e+02   1.3510079e+02   1.2763290e+02   1.2998517e+02   4.5618065e+01   1.1541539e+02   1.1427161e+02   7.4786013e+01   1.3789161e+02   1.0112738e+02   3.1741968e+02   8.7916748e+01   8.2478710e+01   1.0782686e+02   1.4765871e+02   2.0379440e+02   1.7503161e+02   2.0075263e+02   7.8119032e+01   1.0867596e+02   3.0267742e+02   1.1733548e+01   2.5408226e+02   6.4437613e+01   2.4867871e+02   1.8756861e+02   1.8016903e+02   2.0995841e+02   1.6028613e+02   2.2373388e+02   2.4712581e+01   2.2430413e+01   1.1125194e+02   1.8866210e+02   2.4714161e+02   9.0251226e+00   2.7084613e+02   2.0593876e+02   1.0594516e+02   1.6604826e+02   1.6737774e+02   1.1077333e+02   1.5867194e+02   1.0365431e+02   1.0435548e+02   8.4484787e+01   4.3141290e+01   1.3274708e+02   2.1609903e+02   2.1272077e+01   9.1563548e+01   8.6701045e+01   1.3567000e+02   5.9804142e+01
   1.0182613e+02   6.0400039e+01   1.9228194e+02   2.2435067e+02   1.8166903e+02   1.7662067e+02   7.7180645e+00   3.5557806e+00   1.3066903e+02   1.2530003e+02   4.3359355e+01   6.3083484e+00   1.0873065e+02   1.6153606e+02   1.9277484e+02   2.8588059e+02   1.8143613e+02   1.5106575e+02   9.7381613e+01   2.2516592e+02   4.8611290e+01   3.1267884e+02   1.3321774e+02   1.6284097e+02   1.6107129e+02   1.4505301e+02   2.5891935e+01   2.1187097e-01   2.4181161e+02   7.9538942e+01   1.6906032e+02   1.2740614e+02   1.0747419e+02   6.4898516e+01   1.0129645e+02   1.3205661e+02   1.4037903e+02   1.0748065e+02   1.1708129e+02   1.7808640e+02   1.4401065e+02   7.2920116e+01   2.0866774e+02   2.1285239e+02   2.8283806e+02   1.2365535e+01   1.6630645e+02   2.0871613e+02   1.4986935e+02   1.8297432e+02   1.6894516e+02   2.2681310e+02   8.7392258e+01   1.5292765e+02   3.4200710e+02   1.3737174e+01   2.7625161e+02   9.5267935e+01   1.5072581e+02   1.2977452e+02   4.3263581e+02   2.7511716e+01   1.0054968e+02   1.7263925e+02   1.3782419e+02   1.7012471e+02   3.0353000e+02   1.9275342e+01   8.5440000e+01   1.7479028e+02   3.7972484e+02   5.9400774e+00   1.4489806e+02   1.4204719e+02   1.1015290e+02   1.3905357e+02   3.0908065e+01   1.2345219e+02   1.1470161e+02   7.8231613e+01   1.3470161e+02   1.2385258e+02   2.8122968e+02   1.0976195e+02   9.1768710e+01   1.2451366e+02   1.4436871e+02   2.0600760e+02   1.4779161e+02   2.0460183e+02   9.9079032e+01   1.0518916e+02   3.3215742e+02   2.0515148e+01   2.7241226e+02   3.8541213e+01   2.5210871e+02   2.0119421e+02   2.0625903e+02   1.8430121e+02   1.6613613e+02   2.2607588e+02   3.2522581e+01   3.2375613e+01   1.2682194e+02   1.9875650e+02   3.1495161e+02   1.0410323e+01   2.2575613e+02   2.0588596e+02   8.7655161e+01   1.5941146e+02   1.3060774e+02   1.7257493e+02   1.6200194e+02   1.1662791e+02   1.1735548e+02   9.1864787e+01   5.5901290e+01   1.1729628e+02   2.5528903e+02   3.9468774e+00   8.4803548e+01   8.0811845e+01   9.7340000e+01   1.0239054e+02
   7.5446129e+01   5.9470439e+01   1.6504194e+02   2.3476987e+02   2.0323903e+02   1.7432507e+02   2.4098065e+01   7.0553806e+00   1.2556903e+02   1.2065803e+02   3.0449355e+01  -9.7588516e+00   1.2630065e+02   1.0817046e+02   1.6725484e+02   2.4058219e+02   1.6824613e+02   1.4726095e+02   9.7761613e+01   1.8104552e+02   5.6701290e+01   2.2008164e+02   1.5592774e+02   1.6978417e+02   1.7922129e+02   1.2293101e+02   1.5841935e+01   3.1558710e+00   1.9610161e+02   8.3575742e+01   1.7854032e+02   1.0254774e+02   1.0552419e+02   8.5674516e+01   1.1233645e+02   1.1808341e+02   1.1051903e+02   1.1372945e+02   1.0893129e+02   1.2939840e+02   1.0058065e+02   7.8674516e+01   1.5509774e+02   2.9527799e+02   2.6698806e+02   8.2035355e+00   1.6887645e+02   2.3008053e+02   1.8401935e+02   1.9577232e+02   1.7480516e+02   2.8163430e+02   8.8672258e+01   1.4248525e+02   3.1267710e+02   1.7463574e+01   2.7682161e+02   1.1389234e+02   1.9477581e+02   1.3278052e+02   4.3697581e+02   1.5684516e+01   1.0192968e+02   1.5228885e+02   1.3020419e+02   1.7654431e+02   3.2467000e+02   1.9534142e+01   1.1877000e+02   1.5783388e+02   3.3448484e+02   2.0219277e+01   1.3684806e+02   1.3992119e+02   1.4173290e+02   1.3804717e+02   4.7288065e+01   1.1171179e+02   1.2708161e+02   8.7381213e+01   1.2004161e+02   1.3545538e+02   3.1593968e+02   9.0465148e+01   7.0908710e+01   1.2685246e+02   1.8060871e+02   1.6987840e+02   1.4607161e+02   2.0687943e+02   1.1311903e+02   4.3165961e+01   3.5891742e+02   5.2843484e+00   2.3999226e+02   3.2944813e+01   2.5077871e+02   1.8245061e+02   1.2782903e+02   2.3052561e+02   1.6013613e+02   2.1355588e+02   2.3522581e+01   4.4256129e+00   1.4368194e+02   1.5068770e+02   3.0181161e+02   6.0815226e+00   1.9789613e+02   2.5968476e+02   7.8845161e+01   1.3678626e+02   1.5837774e+02   1.2049333e+02   1.4276194e+02   1.2388711e+02   7.5875484e+01   9.9953187e+01   6.2231290e+01   1.1069988e+02   2.1395903e+02   1.5253277e+01   7.8273548e+01   8.7144245e+01   1.0486000e+02   7.8028942e+01
   5.8776129e+01   7.4564039e+01   1.8823194e+02   2.2272467e+02   2.0651903e+02   1.6596267e+02   4.3880645e+00   1.5392181e+01   1.2485903e+02   1.0957483e+02   2.8929355e+01  -2.2447252e+01   1.1064065e+02   1.4114326e+02   1.6425484e+02   2.9930219e+02   1.3433613e+02   1.2716375e+02   1.1067161e+02   2.0363272e+02   4.5941290e+01   2.3236244e+02   1.8292774e+02   1.3681417e+02   1.9107129e+02   1.2327301e+02   4.7891935e+01   1.4971871e+01   2.0581161e+02   7.6468942e+01   1.6611032e+02   1.0954214e+02   8.8044194e+01   4.5642916e+01   1.0991645e+02   1.4408701e+02   8.0089032e+01   1.2840385e+02   1.1422129e+02   1.4493520e+02   9.7620645e+01   1.1572132e+02   1.3823774e+02   2.6214679e+02   2.6436806e+02  -7.2468645e+00   1.9697645e+02   2.5336253e+02   1.8939935e+02   2.0253192e+02   1.5547516e+02   2.7147070e+02   8.6822258e+01   1.4135325e+02   3.3310710e+02   1.0119174e+01   2.7744161e+02   1.2717274e+02   1.6811581e+02   1.2814332e+02   4.5935581e+02  -8.2588387e-01   1.2164968e+02   1.3471125e+02   1.2520419e+02   1.6080431e+02   3.3258000e+02   1.0421342e+01   1.5073000e+02   1.0327708e+02   3.5272484e+02  -8.8999226e+00   1.5170806e+02   1.2178239e+02   1.5768290e+02   1.5729117e+02   9.6998065e+01   9.9644994e+01   1.0879161e+02   1.0056441e+02   1.4213161e+02   9.5168181e+01   3.0165968e+02   7.3987548e+01   7.6908710e+01   1.1622246e+02   1.6922871e+02   1.8773880e+02   1.5893161e+02   2.0285063e+02   7.9549032e+01   8.8751561e+01   3.6191742e+02  -5.2956516e+00   3.1465226e+02   3.3732013e+01   1.7315871e+02   2.3890021e+02   1.8354903e+02   2.0497801e+02   2.0290613e+02   1.9347428e+02   7.7625806e+00   2.9764129e+00   1.3758194e+02   1.8841570e+02   2.9990161e+02   1.1854323e+01   2.2813613e+02   2.2559556e+02   9.6845161e+01   1.3367626e+02   9.2757742e+01   1.8974293e+02   1.6462194e+02   9.9898310e+01   8.8975484e+01   1.3337519e+02   5.8421290e+01   1.3214468e+02   2.2586903e+02  -7.1295226e+00   4.8273548e+01   8.1114245e+01   9.9760000e+01   1.0200694e+02
   8.6396129e+01   6.6824439e+01   1.2047194e+02   2.6333547e+02   2.1056903e+02   1.7054867e+02   3.8806452e-01   2.1572181e+01   1.0294903e+02   1.6665763e+02   2.1119355e+01   9.8475484e+00   1.1935065e+02   1.5777646e+02   1.5939484e+02   2.5621099e+02   1.5514613e+02   1.5059895e+02   1.2253161e+02   1.6987392e+02   4.9611290e+01   1.9640884e+02   9.5497742e+01   1.9590857e+02   1.6307129e+02   1.4998301e+02   2.1981935e+01   6.5246710e+00   2.4772161e+02   1.1106614e+02   1.6973032e+02   1.3925254e+02   1.1381419e+02   6.3101316e+01   4.6766452e+01   8.7179006e+01   1.5165903e+02   9.4538245e+01   1.0893129e+02   1.1278840e+02   9.7010645e+01   1.0577012e+02   1.8890774e+02   2.0576319e+02   2.5912806e+02   1.4022335e+01   1.4316645e+02   2.5846733e+02   2.1791935e+02   1.8539032e+02   1.7832516e+02   2.6421270e+02   9.2822258e+01   1.3701325e+02   3.5648710e+02   1.2248774e+01   2.3811161e+02   8.4849135e+01   1.5434581e+02   1.3739492e+02   4.3863581e+02   8.8817161e+00   1.0788968e+02   9.0152052e+01   1.4682419e+02   1.8021471e+02   3.5848000e+02   5.0693419e+00   9.6200000e+01   1.5249948e+02   3.6544484e+02  -6.7275226e+00   1.4560806e+02   1.3608039e+02   1.5515290e+02   1.2211357e+02   5.7998065e+01   1.0404499e+02   9.6891613e+01   1.0460641e+02   1.4399161e+02   1.1658938e+02   3.1122968e+02   8.3171948e+01   8.1768710e+01   1.3083366e+02   2.0341871e+02   1.6657360e+02   1.6636161e+02   2.1097623e+02   9.6359032e+01   7.7176761e+01   3.7634742e+02   2.3599948e+01   2.8689226e+02   4.1852813e+01   2.0686871e+02   2.4053341e+02   2.1959903e+02   1.6280401e+02   1.5137613e+02   1.8754668e+02   2.6812581e+01   1.3212413e+01   1.6558194e+02   1.9665570e+02   3.1076161e+02   1.3985523e+01   2.4799613e+02   2.0476676e+02   9.3085161e+01   1.7540706e+02   1.3089774e+02   1.6740173e+02   1.6076194e+02   1.2077711e+02   7.7165484e+01   1.1979999e+02   5.6851290e+01   1.2117028e+02   2.1995903e+02   3.3103277e+01   9.2033548e+01   7.5713445e+01   1.0891000e+02   8.0894942e+01
   1.0325613e+02   7.9955639e+01   1.5161194e+02   2.0531427e+02   2.3456903e+02   2.1214867e+02   2.9438065e+01  -6.6618194e+00   1.4947903e+02   1.3374523e+02   3.6449355e+01   1.8481148e+01   1.2740065e+02   1.5494246e+02   1.8492484e+02   2.6316859e+02   1.8062613e+02   1.4499055e+02   1.0976161e+02   1.8946552e+02   3.6751290e+01   1.8638764e+02   1.4802774e+02   1.5284617e+02   2.3641129e+02   1.4369581e+02   3.6751935e+01   1.2813071e+01   2.7262161e+02   1.2002414e+02   1.6482032e+02   1.5826534e+02   9.3004194e+01   8.4576116e+01   1.9866452e+01   2.2291006e+01   1.5603903e+02   7.4187845e+01   1.0593129e+02   1.0468840e+02   1.4320065e+02   9.6214916e+01   1.7752774e+02   1.9967359e+02   2.8460806e+02  -4.0160645e+00   1.6568645e+02   2.0657573e+02   1.7544935e+02   1.8026792e+02   1.7771516e+02   2.3350150e+02   1.1524226e+02   1.1031965e+02   3.1891710e+02   1.8774374e+01   2.5463161e+02   1.2785754e+02   1.4587581e+02   1.9097252e+02   4.6821581e+02   3.0425316e+01   1.2331968e+02   9.6347652e+01   1.0706419e+02   1.7249551e+02   3.1124000e+02   6.3285419e+00   1.1077000e+02   1.4885388e+02   3.9310484e+02   9.0967742e-01   1.4732806e+02   1.3242279e+02   1.3549290e+02   1.3797637e+02   5.4528065e+01   1.0846259e+02   6.9791613e+01   1.1791441e+02   1.5799161e+02   1.1922938e+02   2.3098968e+02   3.9211148e+01   9.9718710e+01   1.3458766e+02   1.6184871e+02   2.1122920e+02   1.5922161e+02   1.9254743e+02   7.1839032e+01   9.6758361e+01   3.6658742e+02   2.0900748e+01   2.5980226e+02   1.1070013e+01   1.9748871e+02   2.9823381e+02   2.1797903e+02   1.8941361e+02   1.3423613e+02   2.2148788e+02   2.1092581e+01   2.3670013e+01   1.5129194e+02   1.2917890e+02   2.8890161e+02   1.5443226e+00   2.4260613e+02   2.1624796e+02   7.1605161e+01   1.5584546e+02   1.3699774e+02   1.7896373e+02   1.3676194e+02   1.2778711e+02   9.3445484e+01   1.2449759e+02   5.9281290e+01   1.2002588e+02   2.3871903e+02   1.8424774e+00   7.6993548e+01   7.9916645e+01   7.9240000e+01   1.0464854e+02
   9.5446129e+01   7.8440439e+01   1.3090194e+02   2.0959107e+02   2.2889903e+02   2.0798227e+02   2.3388065e+01   1.5342181e+01   1.3452903e+02   1.4809123e+02   3.7649355e+01   1.5955148e+01   1.2030065e+02   1.3651046e+02   1.5901484e+02   2.5939139e+02   1.7795613e+02   1.5272415e+02   1.1110161e+02   2.1101832e+02   3.2081290e+01   1.1943124e+02   1.6630774e+02   1.3590377e+02   2.1979129e+02   1.2016541e+02   1.5701935e+01   1.1407071e+01   2.4595161e+02   9.0207742e+01   1.4821032e+02   1.2974414e+02   1.0104419e+02   8.9982916e+01   1.7576452e+01   3.6894206e+01   1.5046903e+02   9.4963445e+01   1.2446129e+02   1.1558600e+02   1.1605065e+02   1.0410692e+02   1.4623774e+02   2.4674679e+02   2.7555806e+02   2.4707935e+01   1.7001645e+02   2.2060933e+02   1.4629935e+02   1.7678992e+02   1.9761516e+02   2.1818950e+02   1.0872226e+02   7.0461252e+01   3.4605710e+02   4.2731742e+00   2.6158161e+02   8.5681535e+01   1.4011581e+02   2.0281332e+02   4.4230581e+02  -1.1031884e+01   1.2654968e+02   1.0998925e+02   1.2301419e+02   1.7735951e+02   3.4643000e+02   2.2653342e+01   1.0587000e+02   1.1910588e+02   3.8786484e+02  -5.4311226e+00   1.6156806e+02   1.4290359e+02   1.4563290e+02   1.1673517e+02   1.9668065e+01   1.2506139e+02   7.5931613e+01   1.0628321e+02   1.3394161e+02   1.3906338e+02   2.2179968e+02   8.8566348e+01   9.3478710e+01   1.3189686e+02   1.6436871e+02   2.2659760e+02   1.8717161e+02   1.9988143e+02   8.0979032e+01   9.9027161e+01   3.9067742e+02   1.0783548e+01   3.1775226e+02   6.0574013e+01   2.0986871e+02   2.3534341e+02   1.9997903e+02   2.1261361e+02   1.5728613e+02   1.9283388e+02   1.8282581e+01   6.7048129e+00   1.5558194e+02   1.5330570e+02   3.3333161e+02   1.8279923e+01   2.1584613e+02   2.1138876e+02   9.4135161e+01   1.4523306e+02   1.4160774e+02   1.4683493e+02   1.6310194e+02   1.3667991e+02   9.3165484e+01   1.0370999e+02   5.8471290e+01   1.4728068e+02   2.2224903e+02  -9.2199226e+00   9.4893548e+01   9.6104645e+01   1.0281000e+02   9.2952942e+01
   1.1558613e+02   5.2969239e+01   1.6119194e+02   1.7159787e+02   2.1418903e+02   2.0829907e+02   1.3818065e+01  -1.7922194e+00   1.3185903e+02   1.2720483e+02   3.5599355e+01   3.0691484e+00   8.4870645e+01   1.6739486e+02   1.5220484e+02   2.4521619e+02   1.9714613e+02   1.7528895e+02   8.8431613e+01   1.8474192e+02   4.4661290e+01   1.9727484e+02   1.4754774e+02   1.4002457e+02   2.4103129e+02   1.2684621e+02   1.8361935e+01  -6.1572903e-01   2.3310161e+02   1.2637574e+02   1.9911032e+02   1.2667214e+02   1.0238419e+02   9.3395716e+01   1.6866452e+01   1.0811006e+01   9.2799032e+01   1.0976705e+02   1.2317129e+02   1.0630920e+02   1.1462065e+02   1.2536132e+02   1.6090774e+02   2.7867319e+02   2.5564806e+02   2.0210735e+01   1.8835645e+02   2.0185213e+02   1.7120935e+02   1.8798712e+02   1.9580516e+02   2.0705430e+02   1.1310226e+02   9.5200852e+01   3.2543710e+02   1.3922774e+01   2.6730161e+02   9.0563935e+01   1.4687581e+02   2.0365252e+02   4.7616581e+02   2.5931613e-01   1.1988968e+02   9.2382052e+01   1.6635419e+02   1.5822231e+02   3.1577000e+02  -2.0838581e+00   1.2992000e+02   1.0951188e+02   3.8353484e+02   1.9345277e+01   1.4727806e+02   1.4470679e+02   1.6444290e+02   1.2890037e+02   2.8718065e+01   1.1786739e+02   1.0932161e+02   7.7282013e+01   1.2061161e+02   1.5207978e+02   3.0331968e+02   7.3234748e+01   9.2148710e+01   8.6723265e+01   1.6579871e+02   2.1953320e+02   1.7341161e+02   2.0741223e+02   6.2309032e+01   8.8520761e+01   3.2058742e+02   1.4390748e+01   2.6418226e+02   7.9579613e+01   2.0086871e+02   2.2891341e+02   1.6797903e+02   2.4479361e+02   1.2609613e+02   1.6965908e+02   2.9662581e+01  -9.9655871e+00   1.3891194e+02   1.8311930e+02   3.1024161e+02  -6.5928774e+00   2.6165613e+02   2.1610396e+02   8.0515161e+01   1.4527266e+02   1.4865774e+02   1.2798093e+02   1.5524194e+02   1.1916871e+02   7.9015484e+01   1.3617199e+02   6.2041290e+01   1.2328508e+02   2.5995903e+02   8.0932774e+00   7.3893548e+01   6.5634645e+01   1.3567000e+02   7.4374142e+01
   1.0549613e+02   6.9206439e+01   1.5714194e+02   1.8444187e+02   2.1756903e+02   2.0350867e+02   7.2980645e+00   2.4209381e+01   1.5380903e+02   1.0730883e+02   3.5649355e+01   1.7351484e+00   1.2430065e+02   1.6705046e+02   1.3620484e+02   2.4516619e+02   1.7757613e+02   1.7218455e+02   1.1657161e+02   1.9397072e+02   3.3041290e+01   2.3463444e+02   1.3483774e+02   1.8019137e+02   2.1812129e+02   1.2991901e+02   2.3701935e+01   1.3007071e+01   2.5862161e+02   1.2429414e+02   1.5311032e+02   1.1849214e+02   1.0595419e+02   6.7680116e+01   3.3196452e+01   1.4694606e+01   1.0765903e+02   1.1347825e+02   9.6361290e+01   1.3017400e+02   1.1005065e+02   1.2344692e+02   1.9947774e+02   1.9539759e+02   2.7036806e+02   1.3843135e+01   1.4130645e+02   2.7533613e+02   2.1006935e+02   1.6206832e+02   2.2237516e+02   2.0758870e+02   1.2791226e+02   1.1763605e+02   3.5739710e+02   1.9405974e+01   2.6963161e+02   1.1441754e+02   1.1515581e+02   2.0810012e+02   5.1963581e+02   2.0971716e+01   1.0612968e+02   1.4410285e+02   1.4320419e+02   1.8031431e+02   3.1848000e+02   8.5093419e+00   1.2730000e+02   1.8739148e+02   4.2224484e+02   2.3148477e+01   1.5679806e+02   1.3004519e+02   1.3087290e+02   1.1477597e+02   7.8618065e+01   1.1163539e+02   9.1741613e+01   1.0015841e+02   1.4256161e+02   1.4037378e+02   2.9360968e+02   7.6961548e+01   9.2058710e+01   1.3635046e+02   1.8436871e+02   1.8076760e+02   1.6912161e+02   1.7884543e+02   7.3029032e+01   7.9563161e+01   3.9410742e+02   6.4691484e+00   2.7156226e+02   2.0129213e+01   2.1181871e+02   2.5632741e+02   1.6635903e+02   2.3958321e+02   1.7480613e+02   1.6414228e+02   7.6125806e+00   8.3841290e-01   1.8649194e+02   1.7469290e+02   2.7490161e+02  -1.5665677e+01   2.1613613e+02   2.5608556e+02   9.2275161e+01   1.7290186e+02   1.5413774e+02   1.4093253e+02   1.4376194e+02   1.1884711e+02   1.1330548e+02   1.1937879e+02   8.4141290e+01   1.1236708e+02   2.1476903e+02  -1.4481523e+01   8.2993548e+01   7.8476645e+01   8.7530000e+01   6.2465342e+01
   1.0153613e+02   7.8523239e+01   1.5500194e+02   1.8057307e+02   2.4570903e+02   1.8258747e+02   2.1388065e+01   2.5412181e+01   1.3352903e+02   1.4317123e+02   4.2169355e+01  -7.7464516e+00   1.1921065e+02   1.6516766e+02   1.5444484e+02   2.5594699e+02   1.5891613e+02   1.6557735e+02   9.7341613e+01   2.1954912e+02   4.5661290e+01   1.6238484e+02   1.7521774e+02   1.5496097e+02   1.9107129e+02   1.6736301e+02   2.6461935e+01   2.4116271e+01   2.5457161e+02   1.2670814e+02   1.6544032e+02   1.3816574e+02   1.0166419e+02   7.9123316e+01   2.6106452e+01   2.5071806e+01   1.0513903e+02   1.2877985e+02   1.1608129e+02   9.1166400e+01   1.1167065e+02   1.6545732e+02   1.6337774e+02   2.0475559e+02   2.6507806e+02   1.6646335e+01   1.8320645e+02   2.4403413e+02   2.0210935e+02   2.3632512e+02   2.0447516e+02   2.1021070e+02   9.3632258e+01   7.9088452e+01   3.6586710e+02   7.7283742e+00   2.5601161e+02   1.1179714e+02   1.6272581e+02   2.1091452e+02   4.6621581e+02   1.3915316e+01   1.3845968e+02   1.0189645e+02   1.4916419e+02   1.4545751e+02   3.3524000e+02   4.8785419e+00   1.1325000e+02   1.2851548e+02   3.2048484e+02   1.2869277e+01   1.3770806e+02   1.1800239e+02   1.0177290e+02   8.7343974e+01   4.2378065e+01   1.1520459e+02   9.0931613e+01   9.2803213e+01   1.0532161e+02   1.3230298e+02   3.4908968e+02   8.4623148e+01   8.9058710e+01   1.2106046e+02   1.6336871e+02   1.9448760e+02   1.4688161e+02   2.1829463e+02   7.6029032e+01   7.6653161e+01   3.2553742e+02  -2.7152516e+00   2.9141226e+02   6.0261213e+01   1.8038871e+02   2.4589181e+02   1.4292903e+02   2.0717761e+02   1.6871613e+02   1.8596948e+02   1.9812581e+01   1.7224129e+00   1.7782194e+02   1.8971650e+02   3.3357161e+02  -1.4599277e+01   2.6441613e+02   2.3041316e+02   1.0546516e+02   1.6432666e+02   1.6670774e+02   1.3377693e+02   1.1253194e+02   1.4606551e+02   9.0975484e+01   1.2007519e+02   3.9571290e+01   1.3246268e+02   2.6381903e+02  -2.5055226e+00   8.8893548e+01   8.8724645e+01   8.0480000e+01   1.1211934e+02
   9.7726129e+01   1.1258804e+02   1.3500194e+02   2.3221307e+02   2.3123903e+02   2.0184507e+02   4.0580645e+00   2.7848581e+01   1.3161903e+02   1.3346403e+02   4.2929355e+01  -1.5227252e+01   1.4635065e+02   1.2999646e+02   1.6406484e+02   2.3174739e+02   1.6505613e+02   1.7318615e+02   1.1534161e+02   2.3658912e+02   5.2701290e+01   1.6116164e+02   1.5516774e+02   1.7775497e+02   1.7603129e+02   1.6833621e+02   2.0791935e+01   1.9189871e+01   2.3286161e+02   1.1158494e+02   1.6301032e+02   1.1013014e+02   8.3574194e+01   5.8570516e+01   1.5486452e+01   1.9251406e+01   1.0870903e+02   8.8254245e+01   1.1131129e+02   1.0382800e+02   1.3382065e+02   1.1306532e+02   5.4377742e+01   1.9762559e+02   2.8845806e+02   1.7245935e+01   1.8758645e+02   2.1511373e+02   2.1548935e+02   1.6434472e+02   2.1123516e+02   2.1638990e+02   1.0629226e+02   9.0655652e+01   3.8219710e+02   8.0419742e+00   2.4458161e+02   9.6471535e+01   1.5030581e+02   1.9071812e+02   4.8454581e+02   1.0928916e+01   1.1659968e+02   1.2997525e+02   1.2420419e+02   1.5197431e+02   3.1662000e+02   9.3181419e+00   1.0806000e+02   1.6083068e+02   3.3882484e+02   6.7320774e+00   1.2279806e+02   1.1252519e+02   1.2768290e+02   9.7551174e+01   6.5478065e+01   1.0239659e+02   1.0379161e+02   9.9674413e+01   1.5504161e+02   1.0394538e+02   3.1146968e+02   9.0872748e+01   1.0043871e+02   1.1763006e+02   1.5079871e+02   2.2745320e+02   1.7345161e+02   2.3606903e+02   8.3119032e+01   9.1425961e+01   3.0972742e+02   1.4219548e+01   3.1837226e+02   2.3004413e+01   2.1829871e+02   2.8656901e+02   1.7854903e+02   2.0837801e+02   1.6728613e+02   1.6793388e+02   5.0425806e+00  -2.4759871e+00   1.8853194e+02   1.6028970e+02   3.0414161e+02   3.3945123e+01   2.7003613e+02   1.9734356e+02   8.9465161e+01   1.6507666e+02   1.5760774e+02   1.2817493e+02   1.3762194e+02   1.5919831e+02   9.0305484e+01   1.3274879e+02   7.0951290e+01   1.3019228e+02   2.4562903e+02   1.5479677e+01   8.1183548e+01   8.8201445e+01   7.6480000e+01   1.2162934e+02
   7.2916129e+01   8.8672839e+01   1.4581194e+02   2.1244827e+02   2.2199903e+02   1.9658427e+02   2.5908065e+01   2.4190581e+01   1.2780903e+02   1.2357883e+02   4.4689355e+01   4.7719484e+00   1.4492065e+02   1.5964086e+02   1.3106484e+02   2.1476739e+02   1.6452613e+02   1.7998855e+02   1.0110161e+02   1.8867832e+02   3.9941290e+01   1.5032244e+02   1.4497774e+02   1.5023017e+02   1.9212129e+02   1.1894901e+02   2.9601935e+01  -1.6649290e+00   2.5795161e+02   1.1667774e+02   1.7921032e+02   1.2097414e+02   1.0647419e+02   8.5598516e+01   1.8246452e+01   2.8650606e+01   1.3546903e+02   1.0330345e+02   8.7221290e+01   1.0190520e+02   1.0239065e+02   1.2314972e+02   4.9377742e+01   1.9287559e+02   2.8660806e+02   2.9739355e+00   1.4030645e+02   2.7827613e+02   2.3244935e+02   2.1698792e+02   1.5266516e+02   2.7831550e+02   1.1991226e+02   8.4606052e+01   3.6929710e+02   1.0643974e+01   2.4030161e+02   8.9143935e+01   1.6763581e+02   1.6347172e+02   4.9144581e+02   3.3566916e+01   1.1164968e+02   1.3923125e+02   1.6163419e+02   1.5364991e+02   3.0729000e+02   1.9304542e+01   9.6440000e+01   1.5057028e+02   3.5958484e+02   2.1261277e+01   1.3065806e+02   9.1656387e+01   1.1720290e+02   8.3249574e+01   6.4328065e+01   9.6348594e+01   8.2031613e+01   1.0217521e+02   1.2689161e+02   1.3219738e+02   3.4965968e+02   1.0171755e+02   8.9958710e+01   1.1360846e+02   1.9098871e+02   2.0004800e+02   1.7012161e+02   1.8638543e+02   6.7079032e+01   1.1103916e+02   3.8058742e+02  -1.1925161e-01   2.6546226e+02   1.8807213e+01   2.1091871e+02   2.3468941e+02   2.0944903e+02   1.8485601e+02   1.7561613e+02   1.9398748e+02   1.6142581e+01  -4.1398710e-01   1.5068194e+02   2.3017770e+02   3.1948161e+02   1.4337923e+01   2.2384613e+02   2.6550876e+02   1.1436516e+02   1.5842466e+02   1.6051774e+02   1.4580213e+02   1.2162194e+02   1.4966831e+02   8.0875484e+01   1.2778319e+02   4.7421290e+01   1.1573468e+02   2.3295903e+02   2.0823277e+01   8.4233548e+01   6.4337445e+01   1.1062000e+02   9.1998142e+01
   5.1966129e+01   1.1043884e+02   1.0338194e+02   2.4022267e+02   2.2185903e+02   1.7745547e+02   2.3628065e+01   1.2182981e+01   1.4299903e+02   1.3722363e+02   3.6649355e+01  -1.3048516e+00   1.2297065e+02   1.4567686e+02   1.4273484e+02   2.1459379e+02   1.9110613e+02   1.6362215e+02   1.1572161e+02   1.8645872e+02   4.6801290e+01   1.6196364e+02   1.9916774e+02   1.4680497e+02   1.8922129e+02   1.5661101e+02   2.8321935e+01   1.2727471e+01   2.3391161e+02   1.1231094e+02   1.7840032e+02   1.3655894e+02   1.1576419e+02   8.9325316e+01   2.3766452e+01   1.2309006e+01   9.5279032e+01   1.0665865e+02   1.0241129e+02   1.3178000e+02   1.2510065e+02   1.0066292e+02   1.1090774e+02   1.8862319e+02   3.0321806e+02   2.8751355e+00   1.3363645e+02   2.4661973e+02   1.6186935e+02   2.6568432e+02   2.0980516e+02   2.2045430e+02   7.9722258e+01   1.1987125e+02   3.7767710e+02   2.2635742e+00   2.6601161e+02   1.1018714e+02   1.7611581e+02   1.7836332e+02   5.8178581e+02   2.6959716e+01   1.3183968e+02   1.2413605e+02   1.0930419e+02   1.4869631e+02   3.2572000e+02   2.5590142e+01   1.1663000e+02   1.9048508e+02   3.7315484e+02   1.1935677e+01   9.8038065e+01   9.7315987e+01   1.1496290e+02   9.7948774e+01   5.8808065e+01   9.4460194e+01   9.4271613e+01   9.8336013e+01   1.4656161e+02   7.2813781e+01   3.1308968e+02   1.1269315e+02   9.7198710e+01   1.2431926e+02   1.7441871e+02   1.7003360e+02   2.2541161e+02   2.0720223e+02   1.0140903e+02   8.2532761e+01   3.3581742e+02   1.1842348e+01   2.4103226e+02   7.2811613e+01   2.0686871e+02   2.4277341e+02   2.2663903e+02   2.0924081e+02   1.7761613e+02   1.5744748e+02   1.7812581e+01  -3.8275871e+00   1.6820194e+02   1.8729610e+02   2.9714161e+02   3.6051226e+00   2.5213613e+02   2.1263556e+02   1.3032516e+02   1.7452786e+02   1.4399774e+02   1.7126373e+02   1.3724194e+02   1.8070871e+02   1.1306548e+02   1.0892799e+02   6.9421290e+01   1.2464468e+02   2.2433903e+02   1.5802877e+01   9.2893548e+01   9.0784645e+01   1.0596000e+02   9.8940942e+01
   8.3256129e+01   8.2035639e+01   1.5295194e+02   2.3892707e+02   2.0327903e+02   1.6594187e+02   1.4528065e+01  -1.6089019e+01   1.2123903e+02   1.5957443e+02   3.0599355e+01  -1.0720852e+01   1.3449065e+02   1.4542526e+02   1.8663484e+02   2.4275179e+02   1.7886613e+02   1.7970135e+02   1.1534161e+02   2.2258912e+02   5.7891290e+01   1.7983644e+02   1.6006774e+02   1.6536297e+02   2.5855129e+02   1.4306461e+02   1.5081935e+01   1.4116671e+01   2.6757161e+02   9.4578142e+01   1.7516032e+02   1.2858814e+02   8.7384194e+01   6.6265716e+01   2.4386452e+01   7.3494065e+00   9.9329032e+01   1.0424465e+02   1.0622129e+02   1.2828520e+02   1.0696065e+02   1.2049412e+02   1.8275774e+02   1.8844519e+02   3.1045806e+02   9.8259355e+00   1.7887645e+02   2.4238053e+02   1.7377935e+02   2.2149152e+02   1.9861516e+02   2.6639950e+02   1.0020226e+02   1.0218285e+02   3.3358710e+02   1.5460774e+01   2.4487161e+02   1.0806834e+02   1.8220581e+02   1.7930612e+02   6.1216581e+02   1.9719316e+01   1.0445968e+02   1.4528645e+02   1.2839419e+02   1.6440911e+02   3.0929000e+02   4.3454194e-01   9.6970000e+01   1.9105788e+02   3.5767484e+02   3.9340774e+00   1.2113806e+02   1.1874799e+02   1.0263290e+02   1.0212517e+02   5.3568065e+01   1.1134939e+02   1.0974161e+02   8.0438413e+01   1.3556161e+02   1.2802378e+02   2.4460968e+02   9.8171548e+01   1.1705871e+02   1.1106046e+02   1.6374871e+02   2.0774720e+02   1.7812161e+02   2.0317543e+02   8.1119032e+01   1.5891596e+02   3.2167742e+02  -2.6464516e+00   3.2527226e+02   3.1212413e+01   2.0919871e+02   2.3939701e+02   1.6130903e+02   2.7013721e+02   1.6628613e+02   1.6835388e+02   7.2325806e+00   6.3881290e-01   1.8649194e+02   2.6888290e+02   3.3619161e+02   8.1911226e+00   2.0670613e+02   1.9902996e+02   1.2279516e+02   1.8256026e+02   1.1856774e+02   1.4467813e+02   1.3410194e+02   1.5518991e+02   1.6082548e+02   8.9917187e+01   8.4851290e+01   1.5012028e+02   1.8767903e+02   1.1567742e-01   1.0470355e+02   9.0409845e+01   1.1310000e+02   9.0179742e+01
   8.2826129e+01   8.6970039e+01   1.8957194e+02   2.0584747e+02   1.7318903e+02   1.7215907e+02   2.1058065e+01  -5.9914194e+00   1.6790903e+02   1.5746083e+02   5.0929355e+01   1.9462748e+01   1.3716065e+02   1.3449166e+02   1.7392484e+02   2.5500859e+02   1.7919613e+02   1.3972495e+02   1.0086161e+02   1.8012752e+02   3.2661290e+01   1.6781484e+02   1.4359774e+02   1.5249057e+02   2.2550129e+02   1.4237861e+02   2.9271935e+01   5.4114710e+00   2.3686161e+02   1.1884494e+02   1.9140032e+02   1.4575894e+02   1.0352419e+02   5.6634516e+01   1.9386452e+01   7.9940645e-01   1.1984903e+02   9.9123045e+01   1.2579129e+02   1.1876960e+02   1.3377065e+02   7.6069316e+01   1.6628774e+02   2.1271279e+02   3.2336806e+02   1.8743135e+01   1.3858645e+02   3.0479373e+02   1.8434935e+02   2.5802592e+02   2.1671516e+02   2.2880150e+02   9.4292258e+01   1.1203565e+02   3.6081710e+02  -2.3876258e+00   2.3249161e+02   9.7388735e+01   1.8163581e+02   1.6187172e+02   6.4263581e+02   2.3801716e+01   1.1588968e+02   1.3465205e+02   1.1701419e+02   1.7626951e+02   3.1386000e+02   7.5389419e+00   1.1539000e+02   1.6939428e+02   4.0420484e+02   9.3116774e+00   1.2522806e+02   8.6190787e+01   1.2806290e+02   8.0050774e+01   4.5328065e+01   1.1977859e+02   1.3298161e+02   1.0328921e+02   1.3042161e+02   9.2194981e+01   3.1255968e+02   8.5205548e+01   1.1224871e+02   1.0949526e+02   1.7679871e+02   1.7189320e+02   1.8022161e+02   1.7352743e+02   1.0264903e+02   1.1129356e+02   3.8343742e+02   1.8512748e+01   2.9251226e+02   2.2213213e+01   1.9919871e+02   2.7371701e+02   1.4206903e+02   2.2914641e+02   1.6423613e+02   1.5117788e+02   1.4852581e+01  -2.0070787e+01   1.8363194e+02   2.3935170e+02   3.5324161e+02   2.4157123e+01   2.1865613e+02   1.8807396e+02   9.0705161e+01   2.0716746e+02   1.1599774e+02   1.5288373e+02   1.5857194e+02   1.4571231e+02   7.9925484e+01   1.1814919e+02   7.6571290e+01   1.4102268e+02   1.9009903e+02   1.1012077e+01   1.1694355e+02   1.0719065e+02   8.8380000e+01   1.3305734e+02
   7.3496129e+01   1.0866644e+02   1.5957194e+02   1.8982747e+02   1.6827903e+02   1.5416187e+02   1.5098065e+01   2.1865381e+01   1.5432903e+02   1.6335723e+02   4.2219355e+01   2.7019548e+01   1.3764065e+02   1.4802326e+02   1.6977484e+02   2.6505059e+02   1.6886613e+02   1.6607135e+02   9.9291613e+01   1.9277312e+02   6.5321290e+01   2.0853204e+02   1.5797774e+02   1.8105017e+02   2.0907129e+02   1.9902301e+02   2.8561935e+01   1.3618271e+01   2.7353161e+02   9.3721342e+01   1.8835032e+02   1.3524294e+02   7.7384194e+01   6.6065716e+01   2.2106452e+01   2.5818065e+00   1.2279903e+02   6.7227045e+01   1.1155129e+02   1.1295880e+02   1.2767065e+02   1.0045732e+02   1.6428774e+02   1.9464279e+02   3.3393806e+02  -1.1722465e+01   1.4625645e+02   2.8903013e+02   1.8982935e+02   2.7058752e+02   1.9704516e+02   1.9666510e+02   9.6432258e+01   8.8584452e+01   3.9381710e+02   7.2123742e+00   2.6787161e+02   8.1938335e+01   1.7796581e+02   1.5073532e+02   7.1921581e+02   3.7005316e+01   1.1007968e+02   1.2683685e+02   1.3187419e+02   1.5165071e+02   3.2510000e+02  -1.8802581e+00   1.5277000e+02   1.5249388e+02   3.7891484e+02   1.8384877e+01   1.1327806e+02   1.1995679e+02   9.8112903e+01   8.6056774e+01   5.1378065e+01   7.3904594e+01   9.5081613e+01   9.6891213e+01   1.4018161e+02   1.2403418e+02   2.8889968e+02   1.3457835e+02   9.1438710e+01   1.2435006e+02   2.0784871e+02   1.6288920e+02   1.1422161e+02   2.3533743e+02   1.0164903e+02   1.4198356e+02   3.5720742e+02   1.3651148e+01   2.2680226e+02   3.6040013e+01   1.8877871e+02   2.4603061e+02   1.5844903e+02   2.4098601e+02   1.5066613e+02   1.9141348e+02   2.3825806e+00  -3.4031871e+00   1.7720194e+02   2.6157610e+02   3.0552161e+02   6.1647226e+00   2.0199613e+02   2.3202676e+02   1.0036516e+02   1.7658466e+02   1.3860774e+02   1.2093493e+02   1.3734194e+02   1.4546071e+02   1.1640548e+02   1.2256079e+02   7.1571290e+01   1.3676268e+02   2.1362903e+02  -7.3403226e+00   9.4943548e+01   9.2810645e+01   9.6430000e+01   1.3018334e+02
   9.8586129e+01   7.6569239e+01   1.6295194e+02   2.2074707e+02   1.9004903e+02   1.6823027e+02   1.7578065e+01   5.1469806e+00   1.2142903e+02   1.7113923e+02   3.4649355e+01   2.1385148e+01   1.1240065e+02   2.0628246e+02   1.5982484e+02   2.4684659e+02   1.5771613e+02   1.7620335e+02   1.0991161e+02   1.9940352e+02   6.4131290e+01   2.1462724e+02   1.2159774e+02   1.1686057e+02   1.8798129e+02   2.2523021e+02   2.3891935e+01   8.4118710e+00   2.6010161e+02   1.1645574e+02   1.4940032e+02   1.3730894e+02   1.0095419e+02   5.3040116e+01   3.9564516e+00   2.5323806e+01   1.0299903e+02   8.8381045e+01   9.0891290e+01   1.0256160e+02   1.2282065e+02   8.4895316e+01   1.5837774e+02   1.8991559e+02   3.1150806e+02   1.0741935e+01   1.6382645e+02   2.2753453e+02   1.8091935e+02   2.8873032e+02   1.5547516e+02   1.9499070e+02   1.3672226e+02   5.0071252e+01   3.8405710e+02   4.9431742e+00   2.4482161e+02   1.0869234e+02   2.0139581e+02   1.9348092e+02   6.2054581e+02   3.2808916e+01   1.0945968e+02   1.0616645e+02   1.2682419e+02   1.2019471e+02   2.9762000e+02   4.8881419e+00   7.7200000e+01   1.0248948e+02   3.6391484e+02  -4.5651226e+00   8.4228065e+01   1.0151079e+02   1.0015290e+02   7.4703574e+01   2.6478065e+01   9.4326594e+01   1.1279161e+02   1.1252441e+02   1.1842161e+02   1.1934498e+02   3.3127968e+02   1.1318795e+02   7.5148710e+01   1.1012326e+02   1.4912871e+02   2.1953680e+02   1.6812161e+02   2.1035543e+02   1.3426903e+02   1.0466396e+02   3.8958742e+02   1.6640748e+01   2.5956226e+02   3.6139213e+01   2.2677871e+02   2.1551061e+02   2.0359903e+02   1.9098401e+02   1.4623613e+02   1.9514788e+02   7.0425806e+00  -1.0015987e+01   1.7982194e+02   2.6132650e+02   3.1643161e+02  -2.1780774e+00   2.3075613e+02   1.8310596e+02   1.2122516e+02   1.6625586e+02   1.2860774e+02   1.0311493e+02   1.3610194e+02   1.5345991e+02   1.1130548e+02   1.1834879e+02   6.6231290e+01   1.1503988e+02   1.9147903e+02   1.5711677e+01   7.9033548e+01   1.1984345e+02   1.1586000e+02   1.4347894e+02
   8.6446129e+01   9.0970439e+01   1.4400194e+02   2.0930307e+02   1.9575903e+02   1.6606347e+02   1.6908065e+01   4.1050581e+01   1.3313903e+02   1.6986243e+02   3.1069355e+01  -1.1428452e+01   1.0564065e+02   1.8463326e+02   2.0273484e+02   2.5584379e+02   1.5814613e+02   1.7797895e+02   8.8051613e+01   1.7348232e+02   6.1181290e+01   1.8862324e+02   1.6168774e+02   1.5984337e+02   2.1774129e+02   1.7118941e+02   1.5411935e+01   1.7860271e+01   2.6429161e+02   1.3612054e+02   1.8968032e+02   1.2165654e+02   7.8384194e+01   6.7455716e+01   1.4296452e+01   8.1166065e+00   9.8899032e+01   9.8139045e+01   1.0608129e+02   1.1972640e+02   1.0067065e+02   8.9717316e+01   1.3490774e+02   2.3284319e+02   3.3336806e+02   2.6131355e+00   1.3377645e+02   2.3126853e+02   2.1320935e+02   2.7062712e+02   1.7023516e+02   1.9466990e+02   8.1482258e+01   5.0300452e+01   4.0800710e+02  -8.0628258e+00   2.7935161e+02   1.0821994e+02   1.9682581e+02   1.7161652e+02   7.1163581e+02   4.8091716e+01   1.0102968e+02   1.4546085e+02   1.1339419e+02   1.4226911e+02   3.2553000e+02  -3.1546581e+00   7.9350000e+01   9.0087484e+01   3.5710484e+02   2.2359677e+01   1.3568065e+01   7.5035871e+00   7.7682903e+01   9.3791174e+01   3.4188065e+01   1.2213979e+02   1.1674161e+02   8.8068413e+01   1.4108161e+02   1.0501218e+02   3.0565968e+02   7.6757548e+01   8.6868710e+01   1.0509566e+02   1.1922871e+02   2.0687880e+02   1.4998161e+02   2.2461663e+02   1.1188903e+02   9.3164361e+01   3.6639742e+02   1.2015948e+01   3.4937226e+02   1.6854413e+01   2.0691871e+02   2.3000941e+02   1.4378903e+02   2.2710881e+02   1.5780613e+02   1.6831228e+02   1.5142581e+01   1.5146013e+01   1.9301194e+02   2.3293130e+02   3.5224161e+02   1.6857123e+01   2.4613613e+02   2.3072556e+02   1.0060516e+02   2.0352546e+02   1.2332774e+02   1.7777733e+02   1.3348194e+02   1.7804951e+02   1.2254548e+02   1.1835959e+02   6.2851290e+01   1.4836028e+02   2.1819903e+02   6.9140774e+00   9.7133548e+01   1.1211545e+02   1.3457000e+02   9.2362142e+01
   8.2966129e+01   9.7578839e+01   1.7047194e+02   2.0157547e+02   2.1837903e+02   1.6649387e+02   9.4380645e+00  -3.3018194e+00   1.3742903e+02   1.6637923e+02   2.1739355e+01   1.2277948e+01   1.4249065e+02   1.4292526e+02   1.6701484e+02   2.6084139e+02   1.9148613e+02   1.7564175e+02   1.0434161e+02   1.7060912e+02   6.1321290e+01   2.0737204e+02   1.3721774e+02   1.9057097e+02   2.0826129e+02   1.7741781e+02   1.8651935e+01   9.6910710e+00   2.6562161e+02   1.1968414e+02   1.7449032e+02   1.3130174e+02   8.4044194e+01   6.8722916e+01   1.9486452e+01   2.2321406e+01   1.0689903e+02   9.1499045e+01   1.1646129e+02   9.1606000e+01   9.8620645e+01   1.2416132e+02   1.4761774e+02   1.7116639e+02   3.6474806e+02   1.5102735e+01   1.3363645e+02   2.5284973e+02   1.7329935e+02   3.2747992e+02   1.8480516e+02   2.0540430e+02   8.3862258e+01   5.4260052e+01   3.3172710e+02   6.6495742e+00   2.5154161e+02   1.0710474e+02   1.8415581e+02   1.7705012e+02   6.6721581e+02   1.4215316e+01   9.4319677e+01   1.4532765e+02   1.1106419e+02   1.8517551e+02   2.8824000e+02  -3.9814581e+00   1.0001000e+02   1.0881468e+02   4.0577484e+02   1.6706077e+01   4.6580645e+00   9.7638710e-01   9.3112903e+01   9.3846774e+01   4.1808065e+01   1.3358019e+02   9.7361613e+01   9.1948813e+01   1.4947161e+02   6.8670981e+01   3.4122968e+02   8.6441948e+01   7.8818710e+01   1.4106966e+02   1.5369871e+02   2.0155120e+02   1.8293161e+02   2.0031063e+02   1.0026903e+02   1.5009396e+02   3.8862742e+02   3.2757548e+01   3.1999226e+02   5.0014813e+01   1.8410871e+02   2.4840421e+02   1.6287903e+02   2.5067161e+02   1.4423613e+02   2.0696788e+02   1.4422581e+01  -9.2263871e+00   2.2929194e+02   2.0578890e+02   3.3686161e+02  -3.0524774e+00   2.3837613e+02   2.2063636e+02   1.1408516e+02   1.7167706e+02   1.1832774e+02   1.5412733e+02   1.5619194e+02   9.1762710e+01   1.0206548e+02   1.7756799e+02   4.6951290e+01   1.3987228e+02   2.0238903e+02  -1.1111226e+00   1.0380355e+02   1.1162185e+02   1.5091000e+02   1.1658494e+02
   1.0791613e+02   1.1834284e+02   1.4504194e+02   2.0098987e+02   2.1356903e+02   1.9153867e+02   8.2480645e+00   1.7338065e-01   1.2875903e+02   1.4017283e+02   4.9789355e+01  -3.2560516e+00   1.3806065e+02   1.2584966e+02   1.5806484e+02   2.2546739e+02   1.5191613e+02   1.7980735e+02   8.4101613e+01   1.3998832e+02   3.7321290e+01   2.0329204e+02   1.6545774e+02   1.5764177e+02   1.6617129e+02   1.8302501e+02   1.8171935e+01   2.3679471e+01   2.2629161e+02   1.4054054e+02   1.7849032e+02   1.4060174e+02   7.2334194e+01   7.1849716e+01   1.7296452e+01   1.8106606e+01   1.1889903e+02   9.3869045e+01   9.6121290e+01   1.1390320e+02   1.2272065e+02   1.0362332e+02   1.3147774e+02   2.1049759e+02   3.4702806e+02   1.6330335e+01   1.2125645e+02   2.5303013e+02   1.8172935e+02   3.3680552e+02   1.7437516e+02   1.8209870e+02   8.6862258e+01   7.3350052e+01   3.6905710e+02   1.4863174e+01   2.3801161e+02   1.1352714e+02   1.5344581e+02   2.6065692e+02   6.9863581e+02   2.3461716e+01   1.1950968e+02   1.3227245e+02   1.2068419e+02   1.0906591e+02   3.3886000e+02   7.2089419e+00   1.1125000e+02   8.8245484e+01   3.7739484e+02  -4.2635226e+00   1.1228065e+01   2.3880787e+01   1.0187290e+02   6.3955974e+01   2.1618065e+01   1.2157539e+02   1.0989161e+02   9.7236413e+01   1.4075161e+02   1.1518581e+01   2.7093968e+02   1.0153515e+02   7.6628710e+01   1.2177486e+02   1.2584871e+02   1.8877920e+02   1.3945161e+02   2.0783903e+02   1.0935903e+02   1.8746676e+02   3.8758742e+02  -1.4059252e+01   2.6241226e+02   5.9191213e+01   1.6315871e+02   1.8522021e+02   2.1611903e+02   1.9727241e+02   1.3423613e+02   1.4329788e+02   2.6762581e+01   1.7646413e+01   2.6744194e+02   2.9035690e+02   2.8609161e+02   2.1909123e+01   2.0846613e+02   1.6297916e+02   1.0760516e+02   1.8539546e+02   1.0265774e+02   1.0290093e+02   1.2581194e+02   1.2681311e+02   1.3792548e+02   1.5388919e+02   7.9901290e+01   1.1247628e+02   2.1452903e+02   2.5376774e+00   1.2932355e+02   9.4970245e+01   1.2119000e+02   9.6432542e+01
   6.0156129e+01   5.4213639e+01   1.1347194e+02   2.8093547e+02   1.9899903e+02   1.3509427e+02   1.0008065e+01   2.2222581e+01   1.6318903e+02   2.0474843e+02   4.0069355e+01   1.2381548e+01   1.3906065e+02   1.6300966e+02   1.7401484e+02   2.4876139e+02   1.7710613e+02   1.4693215e+02   8.7051613e+01   1.5056232e+02   6.1081290e+01   2.1520124e+02   1.8397774e+02   1.3906017e+02   1.7374129e+02   2.1141941e+02   3.0791935e+01  -1.8001290e+00   2.2053161e+02   1.2662134e+02   1.5606032e+02   1.2768614e+02   8.6284194e+01   9.5443716e+01   1.0576452e+01   8.8442065e+00   1.0499903e+02   1.1079105e+02   1.1684129e+02   6.3765600e+01   1.2886065e+02   1.0760212e+02   1.3085774e+02   2.3497719e+02   3.1831806e+02   2.1477135e+01   1.2249645e+02   2.7965093e+02   2.1148935e+02   2.5528472e+02   1.7785516e+02   1.9358030e+02   9.5582258e+01   5.8362452e+01   3.2267710e+02   1.3335742e+00   2.6001161e+02   1.0656714e+02   1.7291581e+02   1.8275932e+02   7.6840581e+02   3.2550116e+01   1.2445968e+02   1.5929645e+02   1.1497419e+02   1.2938271e+02   3.5938000e+02   1.3757342e+01   9.5250000e+01   1.0147548e+02   3.4767484e+02   3.1454077e+01   1.7608065e+01   2.2890387e+01   6.4442903e+01   9.6280374e+01   1.8568065e+01   1.2643939e+02   9.7891613e+01   1.0719641e+02   1.2942161e+02   1.1844981e+01   2.7074968e+02   1.2698035e+02   8.9628710e+01   1.1901486e+02   1.3031871e+02   1.5490160e+02   1.8050161e+02   1.9874503e+02   1.2326903e+02   1.3044396e+02   3.8224742e+02   2.7797948e+01   2.8880226e+02   1.4510013e+01   1.5381871e+02   2.0101741e+02   2.0678903e+02   1.7634881e+02   1.4866613e+02   1.3571348e+02   2.7192581e+01   1.2852013e+01   2.2110194e+02   3.1816410e+02   2.7981161e+02  -7.9184774e+00   2.1679613e+02   1.8703276e+02   1.0379516e+02   1.8560026e+02   1.4070774e+02   8.3576929e+01   1.1881194e+02   1.2584311e+02   1.2182548e+02   1.5755719e+02   5.8801290e+01   1.0358428e+02   1.9852903e+02   3.2476774e+00   9.7803548e+01   1.1172185e+02   1.1667000e+02   1.6075414e+02
   1.0258613e+02   8.9579239e+01   1.5804194e+02   2.3422987e+02   2.0480903e+02   1.6381947e+02   1.6578065e+01   1.7746981e+01   1.4694903e+02   1.8994763e+02   3.5119355e+01  -4.4624516e+00   1.4235065e+02   1.5045646e+02   2.0877484e+02   1.9007059e+02   1.8767613e+02   1.5575655e+02   8.4191613e+01   1.6208112e+02   5.6801290e+01   1.8254364e+02   1.6997774e+02   1.9152017e+02   2.3469129e+02   1.9897341e+02   3.7701935e+01   1.5597071e+01   2.5262161e+02   1.3729414e+02   1.3663032e+02   1.3176054e+02   9.5764194e+01   7.1255316e+01   2.5436452e+01   2.4225406e+01   1.2403903e+02   9.9597845e+01   9.1741290e+01   1.3416360e+02   1.1586065e+02   8.9782116e+01   1.3618774e+02   1.9550079e+02   3.3293806e+02   1.4737535e+01   9.3686452e+01   2.8238573e+02   3.3725935e+02   2.1889312e+02   1.3690516e+02   1.7257630e+02   1.2358226e+02   5.7032452e+01   3.7458710e+02   8.2207742e+00   2.7220161e+02   1.0650194e+02   1.3620581e+02   2.6374612e+02   6.6463581e+02   3.0751716e+01   1.4545968e+02   1.2319645e+02   1.1820419e+02   1.4207431e+02   3.3458000e+02   3.9813419e+00   9.0730000e+01   9.3507084e+01   3.6796484e+02   1.3880877e+01   7.0880645e+00   3.6819871e+00   9.2442903e+01   6.4660374e+01   3.3998065e+01   1.0796499e+02   9.4551613e+01   8.7653613e+01   1.0818161e+02   1.9594181e+01   2.7327968e+02   1.0930795e+02   8.0288710e+01   1.3824206e+02   1.4012871e+02   1.9430680e+02   1.5798161e+02   2.0054663e+02   1.3364903e+02   1.4528356e+02   3.8324742e+02  -7.0420516e+00   2.6522226e+02   4.8686413e+01   1.5029871e+02   1.5376901e+02   1.5021903e+02   2.6483441e+02   1.3756613e+02   1.7531148e+02   1.2382581e+01   3.9868129e+00   2.2325194e+02   2.3513210e+02   3.1048161e+02   1.2917923e+01   2.1189613e+02   1.8827476e+02   1.0936516e+02   1.7196466e+02   1.1741774e+02   1.3582013e+02   1.3443194e+02   1.0445351e+02   1.5801548e+02   1.1699199e+02   5.6521290e+01   1.2329668e+02   2.0919903e+02   3.8640774e+00   9.3133548e+01   1.2362545e+02   8.8480000e+01   1.3776934e+02
   1.3591613e+02   8.9052839e+01   1.2447194e+02   2.4348547e+02   2.0737903e+02   1.4284387e+02   1.0628065e+01   3.2729806e+00   1.3023903e+02   1.6085443e+02   2.8549355e+01  -1.8366852e+01   1.0273065e+02   1.4815606e+02   1.8049484e+02   2.4743299e+02   2.0486613e+02   1.6914135e+02   8.8531613e+01   1.7254392e+02   4.1701290e+01   1.8199164e+02   1.1778774e+02   1.8774537e+02   2.3941129e+02   1.4397581e+02   3.5171935e+01  -2.3905290e+00   2.7219161e+02   1.1329854e+02   1.4049032e+02   1.7088174e+02   8.0524194e+01   6.9094516e+01   2.5766452e+01   1.5579006e+01   8.4799032e+01   1.1049705e+02   9.9411290e+01   9.0210000e+01   1.2534065e+02   9.6693716e+01   1.6871774e+02   1.8951839e+02   3.0469806e+02   1.3996735e+01   1.7149645e+02   2.2687093e+02   3.3544935e+02   1.7760792e+02   1.8137516e+02   2.0367870e+02   1.0139226e+02   6.0667652e+01   3.8177710e+02   1.3605574e+01   2.4958161e+02   9.6171535e+01   1.9887581e+02   2.0364252e+02   6.6811581e+02   4.8053316e+01   1.1178968e+02   1.1170005e+02   1.3844419e+02   1.0264511e+02   3.9819000e+02   1.0752542e+01   9.1390000e+01   1.1026428e+02   3.4686484e+02  -1.7481123e+01   2.0138065e+01  -9.7420129e+00   1.2415290e+02   1.0345357e+02   2.7718065e+01   1.1679739e+02   1.3117161e+02   1.0334401e+02   1.6085161e+02  -3.3294194e+00   2.9369968e+02   1.3076435e+02   9.2768710e+01   1.3314366e+02   2.2088871e+02   8.8126000e+01   1.5922161e+02   2.0306743e+02   9.5079032e+01   1.8141916e+02   3.8853742e+02   9.5747484e+00   2.7713226e+02   8.2536129e+00   1.3772871e+02   1.9182461e+02   1.9059903e+02   1.6374401e+02   8.1046129e+01   1.8922308e+02   1.4902581e+01  -4.2147871e+00   2.1153194e+02   3.2197970e+02   2.8757161e+02  -1.3059277e+01   2.0246613e+02   1.8655916e+02   9.4555161e+01   1.6357946e+02   8.3807742e+01   1.3497893e+02   1.1015194e+02   1.1134591e+02   1.3135548e+02   1.4989479e+02   3.6851290e+01   1.0134028e+02   1.9843903e+02  -1.4365123e+01   1.0570355e+02   1.1189985e+02   1.0991000e+02   1.4095494e+02
   1.2382613e+02   8.2690039e+01   1.5285194e+02   2.5278507e+02   2.1008903e+02   1.6986707e+02   2.3058065e+01   1.9278581e+01   1.1913903e+02   1.7098243e+02   4.2879355e+01  -2.3563252e+01   1.1797065e+02   1.5550686e+02   1.7944484e+02   2.6522699e+02   1.8338613e+02   2.0199975e+02   8.1051613e+01   1.6381232e+02   3.3371290e+01   1.7465804e+02   1.7159774e+02   1.5172057e+02   1.7926129e+02   1.8745781e+02   2.3171935e+01   1.0139471e+01   2.9848161e+02   1.0495534e+02   1.4525032e+02   1.7559094e+02   9.9194194e+01   8.8560916e+01   2.2964516e+00   2.7886606e+01   1.1584903e+02   1.0925305e+02   1.0798129e+02   1.2800440e+02   1.0039065e+02   1.3311972e+02   1.2642774e+02   1.9986159e+02   3.4469806e+02   1.9796735e+01   1.7792645e+02   1.7697653e+02   2.5306935e+02   2.2819832e+02   1.4580516e+02   1.8443430e+02   1.0377226e+02   6.3277252e+01   3.8100710e+02  -2.3328258e+00   2.4687161e+02   1.2904834e+02   1.7725581e+02   2.2341212e+02   6.2721581e+02   2.1175316e+01   1.1935968e+02   1.2385445e+02   1.1511419e+02   1.2970151e+02   3.5353000e+02   2.7275342e+01   9.4440000e+01   8.5450284e+01   4.2410484e+02   1.5796774e+00   2.2898065e+01  -4.3281290e-01   1.0715290e+02   1.1757357e+02   2.2428065e+01   1.2175059e+02   8.0171613e+01   1.1194401e+02   1.6166161e+02   3.5175781e+01   3.2841968e+02   1.2103675e+02   9.2868710e+01   1.3180566e+02   3.4941871e+02  -1.3006400e+01   1.8803161e+02   1.9033263e+02   1.1250903e+02   1.7435476e+02   3.5186742e+02   4.1283484e+00   2.8980226e+02  -1.4279987e+01   1.9396871e+02   1.5865541e+02   1.4406903e+02   1.7794641e+02   1.4261613e+02   1.6748748e+02   1.4232581e+01   2.3648813e+01   1.9191194e+02   3.0001930e+02   3.0043161e+02  -5.3280774e+00   2.2008613e+02   1.9585956e+02   1.0922516e+02   1.5168586e+02   8.9657742e+01   1.1847093e+02   1.1234194e+02   9.6410710e+01   1.1173548e+02   1.8074439e+02   5.8611290e+01   9.6079484e+01   2.3276903e+02  -6.3152258e-01   1.1518355e+02   1.0662145e+02   1.1700000e+02   1.2510774e+02
   1.1629613e+02   1.0458244e+02   1.6000194e+02   1.8431307e+02   2.0680903e+02   1.6450947e+02   2.3908065e+01   2.9730581e+01   1.2575903e+02   1.5902283e+02   3.0169355e+01   1.1743548e+01   1.1854065e+02   1.3370126e+02   1.7087484e+02   2.6744259e+02   1.6267613e+02   1.5204655e+02   8.3861613e+01   1.6934752e+02   3.5941290e+01   1.5555244e+02   5.4737742e+01   5.6259368e+01   2.1765129e+02   1.3723661e+02   2.7841935e+01   4.3358710e+00   2.8405161e+02   1.1653974e+02   1.7616032e+02   1.3697814e+02   7.8764194e+01   6.4425316e+01   1.9576452e+01   5.5942065e+00   9.8419032e+01   9.7457445e+01   9.4841290e+01   7.1485600e+01   1.1748065e+02   1.0518252e+02   1.2404774e+02   1.9971199e+02   3.4074806e+02   9.6827355e+00   1.7730645e+02   2.1921613e+02   2.4325935e+02   2.4984312e+02   1.5856516e+02   1.9864350e+02   9.9582258e+01   7.3522452e+01   3.1091710e+02  -3.6856258e+00   2.6839161e+02   1.2218674e+02   1.4449581e+02   2.3727292e+02   5.9568581e+02   1.8887716e+01   1.3473968e+02   8.9054052e+01   1.2135419e+02   1.4044231e+02   3.8319000e+02   1.1902542e+01   8.0350000e+01   1.0623748e+02   3.9258484e+02  -6.5187226e+00   2.0468065e+01   1.3815871e+00   8.9962903e+01   1.0632877e+02   4.2908065e+01   9.1202194e+01   9.1931613e+01   1.1248321e+02   1.8518161e+02   1.6814181e+01   2.5627968e+02   9.9757948e+01   8.6958710e+01   1.0789846e+02   3.2165871e+02   4.5944000e+00   1.6565161e+02   2.3703303e+02   1.5707903e+02   1.3502916e+02   3.8472742e+02   1.7259548e+01   2.2927226e+02   4.9132413e+01   1.6143871e+02   2.0154781e+02   1.7944903e+02   2.0358601e+02   1.1780613e+02   1.7956228e+02   1.9382581e+01  -5.8631871e+00   1.8668194e+02   2.9153770e+02   3.3243161e+02   2.6819226e+00   2.2265613e+02   1.8937396e+02   1.1684516e+02   1.5917626e+02   1.3108774e+02   1.0977653e+02   1.1091194e+02   1.5633511e+02   1.3297548e+02   1.7947519e+02   5.1611290e+01   1.0206948e+02   1.9390903e+02   9.8572774e+00   1.2170355e+02   1.1552985e+02   1.1591000e+02   1.2943494e+02
   1.2310613e+02   1.1141764e+02   1.5014194e+02   1.3677187e+02   1.8904903e+02   1.7731027e+02   1.0488065e+01   1.2144181e+01   1.2661903e+02   1.6834403e+02   3.6029355e+01  -1.4445252e+01   1.4459065e+02   9.8807265e+01   1.8073484e+02   2.6917379e+02   1.9538613e+02   2.1332975e+02   8.7571613e+01   1.5590072e+02   3.9801290e+01   1.5438364e+02   2.5547742e+01   3.1245677e+00   2.1326129e+02   1.2825781e+02   3.2031935e+01  -7.0932903e-01   2.8324161e+02   1.1460454e+02   1.7487032e+02   1.3270134e+02   8.5234194e+01   6.5527716e+01   2.8816452e+01   1.7855006e+01   1.0570903e+02   1.0692425e+02   1.3489129e+02   7.6421600e+01   1.3148065e+02   1.0673252e+02   1.4566774e+02   1.7570239e+02   3.2083806e+02  -2.4344645e+00   1.1839645e+02   1.9235893e+02   2.2858935e+02   2.1734672e+02   1.6361516e+02   1.5228950e+02   8.0432258e+01   1.0238445e+02   3.0862710e+02   8.9275742e+00   2.8335161e+02   1.0746994e+02   1.1396581e+02   1.5700532e+02   6.3292581e+02   1.1338516e+01   1.1602968e+02   1.0474085e+02   1.2701419e+02   1.4398951e+02   3.9605000e+02   1.0823742e+01   9.6540000e+01   1.3704228e+02   3.7248484e+02   1.1469277e+01   1.1988065e+01  -1.8000129e+00   1.1415290e+02   1.0244357e+02   1.1568065e+01   1.1751939e+02   8.9461613e+01   7.6440813e+01   1.4804161e+02   1.4935381e+01   2.5441968e+02   9.6856748e+01   9.2288710e+01   9.2232065e+01   2.8165871e+02   5.5044000e+00   1.2812161e+02   1.7660543e+02   1.2750903e+02   1.4720476e+02   4.0943742e+02   1.7127484e+00   2.6051226e+02   6.8963213e+01   1.5953871e+02   1.8945981e+02   1.4092903e+02   1.1609761e+02   1.4094613e+02   2.0581108e+02   1.3572581e+01  -1.7158387e+01   1.9172194e+02   2.4184450e+02   3.2033161e+02   8.3992258e-01   2.1008613e+02   2.0327956e+02   1.2427516e+02   1.8777186e+02   1.2613774e+02   1.3940253e+02   1.2019194e+02   1.7902271e+02   1.1140548e+02   1.2463079e+02   4.0521290e+01   9.2526684e+01   2.4819903e+02  -9.2559226e+00   1.1499355e+02   1.0911665e+02   1.4281000e+02   1.2618294e+02
   1.3525613e+02   1.0115564e+02   1.4414194e+02   1.4982187e+02   2.0466903e+02   1.7259067e+02   1.8058065e+01   3.4885806e+00   1.2161903e+02   1.9288403e+02   3.0219355e+01  -5.8304516e+00   1.2697065e+02   1.3211686e+02   1.8773484e+02   2.6980379e+02   1.4448613e+02   1.8411175e+02   1.0624161e+02   1.7326712e+02   3.7371290e+01   1.5209804e+02   7.3774194e-01  -2.1306323e+00   2.0703129e+02   1.1918621e+02   2.5031935e+01   1.0610671e+01   2.6300161e+02   1.2265374e+02   1.9011032e+02   1.2443214e+02   8.9044194e+01   4.9322916e+01   2.5336452e+01   2.5753406e+01   9.2089032e+01   1.0739385e+02   1.1308129e+02   6.9786400e+01   8.9580645e+01   1.3850452e+02   1.5337774e+02   1.4184559e+02   3.0564806e+02  -4.0926452e-01   1.0411645e+02   2.3221133e+02   2.2429935e+02   2.5292992e+02   1.4656516e+02   2.0065350e+02   9.4482258e+01   9.5740452e+01   3.3643710e+02   1.5472774e+01   2.5573161e+02   1.2938954e+02   1.4477581e+02   1.5697052e+02   6.2140581e+02   1.7690116e+01   1.2335968e+02   1.0615445e+02   1.0773419e+02   1.5625191e+02   3.7400000e+02   1.2067742e+01   9.3200000e+01   1.1330948e+02   4.0896484e+02   1.5260877e+01   2.0608065e+01   1.6840387e+01   1.2539290e+02   1.1826437e+02   7.5680645e+00   1.0312939e+02   1.0322161e+02   9.7480013e+01   1.8599161e+02  -9.1061935e-01   3.0084968e+02   7.7332348e+01   7.3958710e+01   1.4026846e+02   2.8108871e+02   3.1000000e-01   1.3445161e+02   1.3795903e+02   1.3516903e+02   1.3430196e+02   4.2024742e+02   7.4679484e+00   3.2980226e+02   3.3990013e+01   1.6748871e+02   1.7130381e+02   1.4630903e+02   1.2018721e+02   1.6442613e+02   1.7469268e+02   9.1425806e+00   1.4860129e+00   1.7820194e+02   2.8302610e+02   3.0062161e+02   1.0326723e+01   1.9375613e+02   1.7791596e+02   1.1589516e+02   2.1177226e+02   1.3794774e+02   1.4893773e+02   1.4729194e+02   1.2090471e+02   1.1801548e+02   1.2286199e+02   4.7801290e+01   8.0994284e+01   2.6486903e+02   2.1460477e+01   1.0032355e+02   1.1295025e+02   9.3570000e+01   1.2860214e+02
   9.7256129e+01   1.2348564e+02   1.4933194e+02   1.5883667e+02   1.9051903e+02   1.7581267e+02   1.7908065e+01   1.0210581e+01   1.3971903e+02   1.7195603e+02   3.4649355e+01   9.9551484e+00   1.0540065e+02   1.2899246e+02   2.1396484e+02   2.4851539e+02   1.4619613e+02   1.9031495e+02   7.8811613e+01   1.6737152e+02   3.4231290e+01   1.0144924e+02   6.1177419e+00   7.2889677e+00   2.2698129e+02   1.3102021e+02   3.1981935e+01   2.2914671e+01   2.6900161e+02   1.1646374e+02   1.6530032e+02   1.5398694e+02   1.1704419e+02   7.2132916e+01   6.3364516e+00   8.6534065e+00   1.0565903e+02   1.0659825e+02   1.0669129e+02   1.0672760e+02   1.0710065e+02   1.2039292e+02   1.2666774e+02   1.8103239e+02   3.0660806e+02   7.5139355e+00   9.1166452e+01   2.3677733e+02   1.8810935e+02   2.3658512e+02   1.3956516e+02   1.5840350e+02   1.0682226e+02   6.2133252e+01   3.2881710e+02   2.1082374e+01   2.8611161e+02   1.2076914e+02   1.4120581e+02   1.1934612e+02   6.2778581e+02   2.7319716e+01   1.1473968e+02   1.1179405e+02   1.3478419e+02   1.8589791e+02   3.4667000e+02  -1.9225858e+01   8.2580000e+01   1.4091908e+02   3.8963484e+02   1.0617277e+01   4.7580645e+00   1.1448387e+01   1.1311290e+02   1.3805677e+02   1.3618065e+01   1.0316539e+02   1.0555161e+02   6.7723613e+01   2.7299161e+02   5.8393806e+00   2.4755968e+02   1.0217555e+02   8.7248710e+01   1.3401526e+02   2.6127871e+02   3.7480000e-01   1.1874161e+02   1.2249583e+02   1.4726903e+02   1.2586396e+02   3.9824742e+02   1.3794839e-01   3.0684226e+02   4.5406813e+01   1.6229871e+02   1.8576901e+02   1.5273903e+02   1.7348281e+02   1.6142613e+02   1.5112268e+02   2.7422581e+01   6.5436129e+00   2.1301194e+02   2.3500130e+02   3.0586161e+02   2.3527523e+01   2.2241613e+02   2.1305316e+02   1.2613516e+02   2.1805306e+02   1.6656774e+02   1.2012813e+02   1.4319194e+02   1.4451271e+02   1.1259548e+02   1.0691559e+02   5.7331290e+01   9.5371884e+01   2.5114903e+02   3.3680774e+00   1.1070355e+02   1.1349985e+02   9.1100000e+01   1.2550974e+02
   1.0068613e+02   5.3211239e+01   1.1347194e+02   2.3070547e+02   2.2008903e+02   1.6440707e+02   5.8680645e+00  -1.5362194e+00   1.6375903e+02   1.3775283e+02   2.3929355e+01   5.2748387e-02   1.2473065e+02   1.3701606e+02   1.8020484e+02   3.0031619e+02   1.6348613e+02   2.1312175e+02   9.7051613e+01   1.9419232e+02   4.4461290e+01   1.6210084e+02   1.6357742e+01  -1.6860232e+01   2.4165129e+02   1.3474661e+02   2.7651935e+01  -2.5489290e+00   2.9434161e+02   1.2562654e+02   1.9149032e+02   1.2532174e+02   1.1066419e+02   6.8353316e+01   2.5056452e+01   2.9875806e+01   1.3665903e+02   1.1215825e+02   9.8501290e+01   1.0800280e+02   8.9620645e+01   1.1874132e+02   1.1780774e+02   1.7912119e+02   3.0802806e+02   6.8033548e-01   8.6256452e+01   2.3169013e+02   2.2520935e+02   2.2218712e+02   1.3456516e+02   1.8328350e+02   1.2172226e+02   6.9081252e+01   3.3343710e+02   1.4992774e+01   3.1768161e+02   1.2115354e+02   1.3958581e+02   1.4680572e+02   6.4073581e+02   2.4763716e+01   1.0278968e+02   1.4694005e+02   1.3282419e+02   1.1590471e+02   3.5691000e+02   6.7149419e+00   9.7970000e+01   1.0678788e+02   3.9705484e+02  -4.4632258e-01   4.4680645e+00   1.6751587e+01   1.2149290e+02   1.1861637e+02   5.6718065e+01   6.1957394e+01   1.0832161e+02   8.9262013e+01   2.5189161e+02  -1.1282619e+01   2.6460968e+02   1.1362155e+02   6.7628710e+01   1.6287486e+02   3.1169871e+02  -1.2708800e+01   1.7298161e+02   1.4563663e+02   1.0569903e+02   1.4842956e+02   3.4658742e+02  -6.3492516e+00   2.6660226e+02   4.6146013e+01   1.7648871e+02   1.8482381e+02   1.1078903e+02   1.6636881e+02   1.0913613e+02   1.9687588e+02   7.2325806e+00  -7.6011871e+00   2.0310194e+02   2.3536410e+02   3.0252161e+02   2.1247226e+00   1.8303613e+02   1.8006356e+02   1.0060516e+02   2.1228546e+02   1.3584774e+02   1.6600573e+02   1.6424194e+02   1.3220871e+02   8.5785484e+01   1.3063039e+02   3.6141290e+01   8.8067084e+01   2.4933903e+02   1.6562877e+01   1.0432355e+02   1.0706025e+02   1.2396000e+02   1.0364094e+02
   1.0520613e+02   1.0889964e+02   1.5590194e+02   1.9554107e+02   1.9089903e+02   1.4926227e+02   1.8298065e+01   1.6593806e+00   1.4790903e+02   1.3506083e+02   2.1789355e+01  -3.8346052e+01   1.2102065e+02   1.1526286e+02   1.9401484e+02   2.6892139e+02   1.6438613e+02   1.7156975e+02   8.9051613e+01   1.8659232e+02   2.7371290e+01   1.5208804e+02   3.3077419e+00  -1.2056232e+01   2.1093129e+02   1.1349421e+02   2.7981935e+01  -9.5753290e+00   2.9776161e+02   1.3168294e+02   1.8435032e+02   1.2213294e+02   7.4384194e+01   4.1735716e+01   5.8664516e+00   2.6981006e+01   1.0708903e+02   1.2105385e+02   8.9891290e+01   8.3591600e+01   1.0696065e+02   1.2845412e+02   1.2513774e+02   1.8381479e+02   3.2169806e+02   1.3636735e+01   1.0454645e+02   2.2398693e+02   2.4806935e+02   2.2954832e+02   1.3337516e+02   1.5232870e+02   9.7962258e+01   5.6272052e+01   3.3972710e+02   1.9399574e+01   2.3687161e+02   1.4627834e+02   1.5744581e+02   1.4523692e+02   6.4411581e+02   1.7633316e+01   9.6839677e+01   1.2265605e+02   1.1063419e+02   1.6748991e+02   3.4353000e+02  -4.9246581e+00   8.9060000e+01   1.1916068e+02   4.0767484e+02   1.2844077e+01   2.0518065e+01   1.0657587e+01   1.1777290e+02   1.1815397e+02   5.5680645e+00   9.9529394e+01   9.2171613e+01   6.6364013e+01   2.5185161e+02  -6.5941935e-01   2.6565968e+02   1.1448755e+02   8.5958710e+01   1.3283846e+02   2.7750871e+02   1.4026400e+01   1.4712161e+02   1.6832543e+02   1.6526903e+02   1.5218396e+02   4.2096742e+02   1.4270348e+01   2.7280226e+02   4.5600013e+01   1.7677871e+02   1.7413061e+02   1.3921903e+02   1.6075441e+02   1.7842613e+02   1.7557268e+02   2.0472581e+01   7.3896129e+00   2.2753194e+02   2.2540970e+02   3.2628161e+02   2.4083923e+01   2.0418613e+02   1.9970156e+02   1.0327516e+02   1.8364186e+02   1.4903774e+02   1.7795053e+02   1.4438194e+02   1.6713751e+02   9.5975484e+01   1.3548519e+02   5.1191290e+01   1.0548308e+02   2.3876903e+02   2.9784774e+00   1.1632355e+02   8.3340245e+01   1.2348000e+02   1.2167934e+02
   7.4826129e+01   8.3940039e+01   1.4528194e+02   1.9149067e+02   1.9985903e+02   1.6902547e+02   1.1098065e+01   1.3565381e+01   1.7080903e+02   1.2241883e+02   2.8689355e+01  -9.8580516e+00   1.2549065e+02   1.3123526e+02   2.2749484e+02   2.5953299e+02   1.5886613e+02   1.4406135e+02   1.0648161e+02   1.5505792e+02   3.0661290e+01   1.4177484e+02   1.9977742e+01  -8.7198323e+00   1.7774129e+02   1.2885941e+02   3.9221935e+01   9.8054710e+00   2.5662161e+02   1.1026414e+02   1.9116032e+02   1.3149814e+02   6.3044194e+01   5.6492916e+01   2.0956452e+01   5.6053806e+01   1.0489903e+02   9.0319045e+01   8.4411290e+01   1.1889000e+02   1.3634065e+02   1.0076372e+02   1.4790774e+02   1.6961319e+02   3.2440806e+02   2.2559935e+01   1.2806645e+02   1.8063533e+02   2.1406935e+02   2.2917832e+02   1.7442516e+02   1.6061470e+02   1.1734226e+02   5.6151652e+01   3.3843710e+02  -5.9772258e+00   2.7854161e+02   1.0961474e+02   1.0453581e+02   2.0932972e+02   5.9221581e+02   4.6355316e+01   1.1345968e+02   1.0022645e+02   1.2578419e+02   1.5732791e+02   3.7129000e+02   6.2845419e+00   1.0158000e+02   1.3820908e+02   4.1558484e+02   1.5111277e+01   1.0848065e+01   1.4721187e+01   1.4420290e+02   9.3419574e+01   1.7948065e+01   1.2081899e+02   8.6601613e+01   9.0859613e+01   2.6466161e+02   7.3657806e+00   2.5131968e+02   8.8254748e+01   7.8248710e+01   1.1030526e+02   2.8569871e+02   1.1471200e+01   1.4522161e+02   1.4118743e+02   1.5188903e+02   1.4092436e+02   4.3410742e+02   1.4029148e+01   2.7856226e+02   4.4809213e+01   1.5091871e+02   1.6524941e+02   1.4840903e+02   1.5520921e+02   1.7932613e+02   1.6340068e+02   1.7762581e+01  -4.8735871e+00   2.1734194e+02   2.4565490e+02   2.9771161e+02  -2.4404774e+00   1.9889613e+02   1.7550476e+02   1.1351516e+02   1.8020266e+02   1.3189774e+02   1.5637173e+02   1.4067194e+02   1.5571431e+02   1.1054548e+02   1.0464959e+02   5.3851290e+01   8.0600284e+01   2.6838903e+02   4.2288774e+00   1.0699355e+02   1.0541665e+02   1.4305000e+02   1.1468374e+02
   1.1453613e+02   7.2003239e+01   1.5195194e+02   1.5900707e+02   1.8718903e+02   1.5883907e+02   3.1098065e+01   1.7585381e+01   1.4961903e+02   1.6821403e+02   1.8259355e+01   3.4063484e+00   1.3635065e+02   1.1565646e+02   1.9273484e+02   3.0359379e+02   1.6491613e+02   1.6852735e+02   1.0615161e+02   1.4041432e+02   4.4131290e+01   1.5084724e+02   2.0547742e+01  -1.6654323e+00   2.1479129e+02   1.3875541e+02   2.6561935e+01   3.6282710e+00   2.8534161e+02   1.0058654e+02   1.6963032e+02   1.4907054e+02   8.7854194e+01   6.9988116e+01   2.0486452e+01   1.8241406e+01   1.2608903e+02   9.9393845e+01   7.9891290e+01   1.3187160e+02   7.8820645e+01   1.1103532e+02   1.1304774e+02   2.0497199e+02   3.0274806e+02  -4.9372645e+00   1.0982645e+02   1.6442453e+02   1.5391935e+02   2.1108032e+02   1.5104516e+02   1.6044510e+02   1.3153226e+02   3.7726452e+01   3.5515710e+02   3.1151742e+00   2.2401161e+02   2.1087714e+02   1.2611581e+02   1.6250332e+02   5.7463581e+02   2.0191716e+01   9.2359677e+01   1.1258445e+02   1.3554419e+02   1.3026711e+02   3.4834000e+02   9.4005419e+00   1.0063000e+02   9.7425084e+01   3.9015484e+02   1.6525677e+01   6.7080645e+00  -1.1237613e+01   1.5111290e+02   1.2843677e+02   1.7908065e+01   1.2054219e+02   8.0461613e+01   8.0350813e+01   3.0051161e+02  -2.6522194e+00   2.7655968e+02   6.6085548e+01   7.9338710e+01   1.5393806e+02   2.6931871e+02  -1.2684000e+00   1.4084161e+02   1.6805783e+02   1.5407903e+02   1.3483916e+02   4.0772742e+02   2.3999548e+01   2.6508226e+02   9.1077613e+01   1.4091871e+02   1.8737941e+02   1.1630903e+02   1.7106721e+02   1.2509613e+02   2.0873908e+02   1.1002581e+01   1.7807213e+01   1.7482194e+02   1.7267650e+02   3.3471161e+02  -3.4504774e+00   2.2337613e+02   1.5335636e+02   1.0551516e+02   1.8975266e+02   1.2232774e+02   1.5485733e+02   1.3862194e+02   1.4602831e+02   8.4875484e+01   1.2918319e+02   5.3141290e+01   1.1661708e+02   2.3281903e+02  -1.0595523e+01   1.0803355e+02   1.2024345e+02   1.4162000e+02   7.4758142e+01
   9.6496129e+01   8.7446439e+01   1.6747194e+02   1.6538547e+02   1.8051903e+02   1.4952267e+02   1.1148065e+01   9.1313806e+00   1.5890903e+02   1.1942083e+02   3.1879355e+01  -4.7732516e+00   1.4864065e+02   1.1648326e+02   2.2406484e+02   2.9242739e+02   2.0129613e+02   1.4695695e+02   8.4191613e+01   1.3346112e+02   3.2701290e+01   1.6595164e+02   1.9647742e+01  -1.1123432e+01   1.7607129e+02   8.5523006e+01   2.7751935e+01   1.2343071e+01   2.6734161e+02   1.1730654e+02   2.0340032e+02   1.2303894e+02   8.9814194e+01   8.6731316e+01   2.3486452e+01   2.2091406e+01   1.9627903e+02   7.8488645e+01   7.8741290e+01   1.0667360e+02   1.2377065e+02   1.0300932e+02   1.1628774e+02   2.1209279e+02   3.2783806e+02   2.9055355e+00   1.1139645e+02   2.2124893e+02   1.4596935e+02   2.7809632e+02   1.5771516e+02   1.6143150e+02   1.0386226e+02   6.4320052e+01   2.6243710e+02   1.1292774e+01   3.2496161e+02   1.2714114e+02   1.3839581e+02   1.5662092e+02   6.5087581e+02   1.6192516e+01   1.3473968e+02   1.1000405e+02   1.3497419e+02   1.7416271e+02   4.1681000e+02   1.0352942e+01   1.3192000e+02   1.1088188e+02   3.9682484e+02  -3.4779226e+00   4.2780645e+00   9.3867871e+00   1.3135290e+02   1.0544757e+02   2.0948065e+01   1.2019899e+02   1.2651161e+02   7.8336813e+01   2.8737161e+02   2.0168981e+01   3.0022968e+02   9.8911948e+01   9.7818710e+01   1.1621966e+02   3.2931871e+02   2.8021600e+01   1.4226161e+02   1.8375423e+02   1.0616903e+02   1.9105196e+02   4.1601742e+02  -8.5365161e-01   2.6789226e+02   4.7092813e+01   1.6486871e+02   1.8227341e+02   1.5573903e+02   1.2901281e+02   7.5666129e+01   3.3555348e+02   3.0282581e+01  -2.5305187e+01   2.0091194e+02   1.9115930e+02   2.8662161e+02   1.5776723e+01   2.5794613e+02   1.3259076e+02   1.0594516e+02   2.1399826e+02   1.1413774e+02   1.9213253e+02   1.5338194e+02   1.4774751e+02   9.4685484e+01   1.4220839e+02   6.5801290e+01   9.4644284e+01   2.2309903e+02   1.1142077e+01   1.0970355e+02   1.1586985e+02   1.0500000e+02   1.4306774e+02
   8.5016129e+01   9.3704839e+01   2.0290194e+02   2.1278107e+02   2.0108903e+02   1.3615707e+02   7.4880645e+00  -6.9058194e+00   1.5290903e+02   1.3038083e+02   2.9499355e+01   1.3267148e+01   1.1030065e+02   1.2802046e+02   1.8073484e+02   2.7727379e+02   1.4662613e+02   1.4071055e+02   1.0986161e+02   2.1735752e+02   4.9991290e+01   1.9551844e+02   2.2217742e+01   6.8609677e+00   1.8607129e+02   1.2729301e+02   3.1601935e+01   4.8950710e+00   2.4048161e+02   1.0755534e+02   1.9397032e+02   1.2336334e+02   7.6194194e+01   7.5780916e+01   2.1006452e+01   3.2009806e+01   1.3679903e+02   8.2767045e+01   1.1660129e+02   1.0183480e+02   7.6720645e+01   9.1873316e+01   1.3566774e+02   1.8231239e+02   3.1507806e+02   1.9696335e+01   1.1268645e+02   2.5376573e+02   2.1644935e+02   2.4750792e+02   1.6371516e+02   1.5604150e+02   1.4396226e+02   3.5872052e+01   3.1981710e+02  -3.2476258e+00   3.3749161e+02   1.4475874e+02   1.4568581e+02   1.6265772e+02   5.9425581e+02   1.7622116e+01   1.0031968e+02   1.3518765e+02   1.6130419e+02   1.1567631e+02   3.6743000e+02   1.8353342e+01   1.0644000e+02   1.5725028e+02   3.7682484e+02   4.5207742e-01   1.1758065e+01   7.0783871e+00   1.5711290e+02   1.0462677e+02   5.1378065e+01   9.1144594e+01   7.1121613e+01   9.5618013e+01   2.8875161e+02   5.9585806e+00   2.9869968e+02   9.5224348e+01   1.0057871e+02   1.3251886e+02   3.0293871e+02   8.0200000e-01   1.2069161e+02   1.7381983e+02   9.5549032e+01   1.4600156e+02   3.2510742e+02   1.6839148e+01   3.2803226e+02   4.0751613e+01   1.4772871e+02   1.9440461e+02   1.3249903e+02   1.6367201e+02   1.2490613e+02   2.4742428e+02   2.3852581e+01   2.9192129e+00   2.1463194e+02   1.8020170e+02   2.9690161e+02  -5.2356774e+00   2.4122613e+02   1.8245836e+02   1.0779516e+02   1.7238026e+02   1.0670774e+02   1.7562693e+02   1.9410194e+02   1.1267991e+02   9.1785484e+01   9.2680387e+01   7.9521290e+01   1.2221668e+02   2.5976903e+02   1.0488477e+01   1.1070355e+02   9.9459845e+01   1.3867000e+02   8.7614142e+01
   8.6686129e+01   6.3281239e+01   2.0957194e+02   1.9986747e+02   1.9166903e+02   1.5101067e+02   3.0058065e+01   1.4768581e+01   1.4104903e+02   1.3346963e+02   2.9929355e+01  -1.4857252e+01   1.2406065e+02   1.4749966e+02   1.7477484e+02   2.4241059e+02   1.9243613e+02   1.4756575e+02   1.0705161e+02   2.1187232e+02   5.9081290e+01   1.8489124e+02   3.0357742e+01   9.7397677e+00   1.9755129e+02   1.3394461e+02   3.5511935e+01   1.4062271e+01   2.2519161e+02   8.6868542e+01   1.3911032e+02   1.3585214e+02   8.1714194e+01   7.7529316e+01   2.1766452e+01   3.3989006e+01   1.1237903e+02   9.9720645e+01   1.4546129e+02   1.1919600e+02   9.4910645e+01   8.1458116e+01   1.5061774e+02   1.8615639e+02   2.7940806e+02   3.0929935e+01   1.5754645e+02   1.7327693e+02   1.5153935e+02   2.4318072e+02   1.3851516e+02   1.8796750e+02   8.0102258e+01   9.4130852e+01   3.3910710e+02   1.4491742e+00   3.2135161e+02   1.0642994e+02   1.4439581e+02   1.5809092e+02   6.2744581e+02   2.3116916e+01   1.0473968e+02   1.4887405e+02   1.1111419e+02   1.4941151e+02   2.6991000e+02   4.8249419e+00   1.4292000e+02   1.1433188e+02   3.9767484e+02   1.0404077e+01   2.3088065e+01   3.0021987e+01   1.1973290e+02   1.1004717e+02   4.8138065e+01   9.2593794e+01   8.5841613e+01   1.0778041e+02   2.6228161e+02   6.6461806e+00   3.0503968e+02   7.0907148e+01   8.9248710e+01   1.2557526e+02   3.1679871e+02   1.6432000e+00   1.4603161e+02   1.8169263e+02   8.5549032e+01   1.2099156e+02   3.8320742e+02   1.0001148e+01   3.2875226e+02   3.1554013e+01   1.6067871e+02   2.0389861e+02   1.5168903e+02   1.7366681e+02   1.4423613e+02   1.6592788e+02   1.2852581e+01  -5.8107871e+00   1.6825194e+02   1.6767210e+02   2.9700161e+02   7.9963226e+00   2.4656613e+02   1.7193116e+02   8.5705161e+01   1.7790746e+02   1.4870774e+02   1.2245693e+02   1.3948194e+02   1.4214951e+02   8.3355484e+01   1.0625479e+02   6.7901290e+01   1.2585628e+02   2.6124903e+02  -3.5299226e+00   8.3323548e+01   9.9410245e+01   1.1248000e+02   9.4129342e+01
   7.6296129e+01   7.9542439e+01   1.7847194e+02   2.1026547e+02   1.7632903e+02   1.7880787e+02   9.4880645e+00   1.3141806e+00   1.0856903e+02   1.5339803e+02   4.4029355e+01  -9.0852516e+00   1.0525065e+02   1.6885446e+02   2.0882484e+02   2.6087659e+02   1.8171613e+02   1.5309335e+02   3.3191613e+01   6.8211123e+01   5.8271290e+01   1.7299604e+02   1.0677419e+00   1.4552968e+01   1.6860129e+02   1.7154061e+02   2.0511935e+01   1.4162271e+01   2.0738161e+02   1.0477334e+02   1.7021032e+02   1.2159414e+02   9.6384194e+01   7.2115716e+01  -2.7035484e+00   2.8756606e+01   1.0499903e+02   1.0479105e+02   1.0179129e+02   1.4196960e+02   1.1339065e+02   8.4599716e+01   1.6052774e+02   1.7617359e+02   2.9140806e+02   1.8699355e+00   1.3454645e+02   1.9144693e+02   1.5034935e+02   2.2222592e+02   1.6585516e+02   1.7083030e+02   7.4822258e+01   1.3140325e+02   3.2643710e+02  -8.8772258e+00   3.0220161e+02   1.1462194e+02   1.1049581e+02   1.6504292e+02   6.0678581e+02   1.4339716e+01   9.4079677e+01   1.3096685e+02   1.3563419e+02   1.6553991e+02   3.1519000e+02   6.4325419e+00   1.1097000e+02   1.2478788e+02   4.1963484e+02   7.9772774e+00   9.6080645e+00   2.6530387e+01   1.0682290e+02   1.3455997e+02   4.6808065e+01   8.1040194e+01   8.6461613e+01   9.9250813e+01   3.0666161e+02  -1.4242194e+00   3.4903968e+02   9.8817148e+01   8.8578710e+01   1.3704886e+02   3.1527871e+02   1.5724800e+01   1.4641161e+02   1.3685223e+02   7.9459032e+01   9.4568761e+01   3.3534742e+02   1.3499948e+01   3.2303226e+02   5.2491613e+01   1.6024871e+02   2.0845301e+02   1.4868903e+02   1.5152681e+02   1.4028613e+02   2.1719388e+02   2.7572581e+01   5.7716129e+00   1.6977194e+02   1.6622050e+02   2.7719161e+02  -5.1887742e-01   2.3141613e+02   1.7843316e+02   7.8745161e+01   1.7822426e+02   1.5703774e+02   1.2541053e+02   1.6238194e+02   1.1150751e+02   8.2875484e+01   9.5773187e+01   5.8381290e+01   1.0500788e+02   2.5638903e+02   8.3788774e+00   1.0013355e+02   1.0068545e+02   1.0943000e+02   1.0118334e+02
   8.6776129e+01   8.3174039e+01   1.9942194e+02   2.6572947e+02   1.9599903e+02   1.4147427e+02   1.3958065e+01   1.5196581e+01   1.6309903e+02   1.0218563e+02   3.5219355e+01   2.3954839e-01   1.1749065e+02   1.4673526e+02   1.8596484e+02   2.7123539e+02   1.9376613e+02   1.4302935e+02   9.5316129e+00  -2.6660774e+00   3.9611290e+01   1.8186884e+02   7.3577419e+00  -8.1023226e-01   2.0931129e+02   1.0447381e+02   2.8461935e+01   2.7816271e+01   2.3176161e+02   1.0677294e+02   1.7878032e+02   1.1886854e+02   1.2161419e+02   6.2857316e+01   2.9766452e+01   5.9690065e+00   1.2803903e+02   9.2237845e+01   1.2493129e+02   1.3069840e+02   1.0891065e+02   8.7298116e+01   1.7180774e+02   1.7761119e+02   2.9836806e+02   4.5313548e-01   1.4020645e+02   1.7890413e+02   1.6577935e+02   2.3985152e+02   1.5642516e+02   1.8767470e+02   6.6772258e+01   1.2795725e+02   3.4867710e+02   8.0635742e+00   3.2392161e+02   1.6212434e+02   9.6115806e+01   1.6043332e+02   4.4140581e+02   9.0901161e+00   8.7599677e+01   1.5343525e+02   1.6287419e+02   1.6850071e+02   2.9210000e+02  -9.3402581e+00   1.0339000e+02   1.2268428e+02   3.7334484e+02   1.4870477e+01   4.1380645e+00   1.1777987e+01   1.2087290e+02   9.2045974e+01   5.4948065e+01   1.0642899e+02   1.1751161e+02   6.8676813e+01   2.5532161e+02   3.6829806e+00   3.6603968e+02   7.3457148e+01   8.5678710e+01   1.1690086e+02   3.1193871e+02  -3.9180000e+00   1.5588161e+02   1.7395463e+02   9.8269032e+01   7.8303961e+01   3.5991742e+02   1.2244348e+01   3.1027226e+02   6.9272413e+01   1.5800871e+02   1.8534221e+02   1.4230903e+02   1.8817721e+02   1.3409613e+02   2.0816908e+02   1.3422581e+01  -1.2863871e+00   1.9368194e+02   1.8068770e+02   2.6786161e+02   7.7975226e+00   2.6699613e+02   1.5163676e+02   9.6985161e+01   1.7095506e+02   1.3856774e+02   1.1531813e+02   1.8676194e+02   1.0474711e+02   4.2115484e+01   5.1553987e+01   6.3761290e+01   9.4187484e+01   2.6428903e+02  -7.4931226e+00   7.7563548e+01   9.6771045e+01   1.2234000e+02   6.2630542e+01
   9.4206129e+01   5.6109639e+01   1.9752194e+02   2.0212147e+02   2.0804903e+02   1.8589027e+02   6.6780645e+00   3.6208981e+01   1.3594903e+02   1.3973763e+02   3.8119355e+01   1.9754839e-01   1.2578065e+02   1.5121206e+02   1.4001484e+02   2.7334139e+02   1.5619613e+02   1.6156495e+02   7.5316129e+00   1.6973923e+01   4.0371290e+01   1.7042804e+02   1.5407742e+01   9.3157677e+00   2.1803129e+02   1.3168621e+02   3.0651935e+01   1.0111071e+01   2.3838161e+02   6.4243342e+01   1.4944032e+02   1.1540574e+02   1.1342419e+02   1.0199252e+02   1.0626452e+01   1.3740206e+01   1.1822903e+02   1.1502265e+02   1.1646129e+02   9.5706000e+01   9.4960645e+01   1.1403412e+02   1.8204774e+02   1.6669199e+02   2.7926806e+02   1.2941135e+01   1.8125645e+02   1.7771013e+02   1.6520935e+02   2.0784712e+02   1.4675516e+02   1.6297830e+02   7.1012258e+01   1.1404805e+02   3.4005710e+02   1.1331742e+00   3.3692161e+02   1.4708434e+02   1.2472581e+02   1.4771452e+02   5.1230581e+02   1.6228116e+01   1.5016968e+02   1.3576965e+02   1.7516419e+02   1.5932751e+02   2.8181000e+02   1.2342942e+01   1.1706000e+02   1.0235068e+02   3.7272484e+02   1.0730077e+01   2.4988065e+01   1.9349987e+01   1.3454290e+02   1.3105237e+02   4.9718065e+01   1.0294739e+02   1.0779161e+02   5.5834413e+01   2.9080161e+02   2.9845806e+00   2.8822968e+02   4.3541948e+01   8.6958710e+01   1.1284846e+02   3.4231871e+02  -1.2538400e+01   1.3888161e+02   1.7555463e+02   9.4699032e+01   1.1577956e+02   3.1634742e+02   1.2209948e+01   2.8265226e+02  -6.2567987e+01   1.6415871e+02   1.9095021e+02   1.7392903e+02   1.4859761e+02   1.3713613e+02   2.1468588e+02   1.7332581e+01   6.9708129e+00   1.9929194e+02   1.7942890e+02   3.1138161e+02  -4.7740774e+00   2.7432613e+02   1.9309036e+02   7.6465161e+01   1.5888666e+02   1.5260774e+02   1.1000493e+02   1.4943194e+02   1.4030351e+02   1.0521548e+02   8.7125987e+01   7.4281290e+01   1.0825588e+02   2.5881903e+02  -2.7155226e+00   1.1699355e+02   1.1318665e+02   1.2638000e+02   9.2067342e+01
   7.6106129e+01   6.9027639e+01   1.7585194e+02   2.1504507e+02   1.9670903e+02   1.4850747e+02   1.6578065e+01   7.2269806e+00   1.1899903e+02   1.2933363e+02   1.3029355e+01   3.0147484e+00   1.0259065e+02   1.4711726e+02   1.7211484e+02   2.5762339e+02   1.4605613e+02   1.6270615e+02   2.0531613e+01   1.5983923e+01   4.3561290e+01   1.8670284e+02   1.2357742e+01   6.9976774e-01   2.0055129e+02   1.3227461e+02   2.9321935e+01   1.7457471e+01   2.2548161e+02   1.0975534e+02   1.7473032e+02   1.4633254e+02   9.3194194e+01   7.9700916e+01   5.5264516e+00   2.4768206e+01   1.4089903e+02   1.1800905e+02   1.3265129e+02   8.7840800e+01   1.0210065e+02   9.7272916e+01   1.2375774e+02   2.1683519e+02   2.9479806e+02  -1.3491265e+01   1.3997645e+02   2.2449253e+02   1.8191935e+02   1.9232032e+02   1.6294516e+02   1.6196310e+02   6.9242258e+01   1.2432965e+02   3.3386710e+02   1.7718374e+01   3.1316161e+02   8.9125135e+01   1.3520581e+02   1.1054612e+02   4.5735581e+02   2.2144116e+01   1.6188968e+02   1.1445205e+02   1.5730419e+02   1.9885631e+02   2.9858000e+02  -1.4238658e+01   1.2825000e+02   1.2255548e+02   3.6329484e+02   7.2044774e+00   1.2948065e+01   2.1643187e+01   1.0192290e+02   1.3685197e+02   3.9808065e+01   1.3050019e+02   1.0912161e+02   6.8438013e+01   2.8689161e+02  -9.9426194e+00   2.5222968e+02   4.0819484e+00   7.8768710e+01   1.2664366e+02   2.8360871e+02   9.8284000e+00   1.5065161e+02   1.3713303e+02   1.0950903e+02   1.2831476e+02   3.6620742e+02   1.1891148e+01   2.7084226e+02  -2.6003187e+01   1.5824871e+02   1.9942301e+02   1.2106903e+02   1.8463641e+02   1.3828613e+02   1.6416388e+02   1.8472581e+01   1.6969613e+01   1.5196194e+02   1.7174530e+02   3.1033161e+02  -9.9300774e+00   2.8118613e+02   1.5435156e+02   8.0085161e+01   1.7316706e+02   1.5132774e+02   1.1548733e+02   1.4967194e+02   1.3333431e+02   8.9445484e+01   7.4577587e+01   7.0901290e+01   1.1209628e+02   2.4667903e+02  -1.8443226e+00   1.0861355e+02   9.1197045e+01   1.3338000e+02   1.0174734e+02
   1.0529613e+02   9.1122439e+01   1.7471194e+02   2.5237627e+02   1.8980903e+02   1.4558947e+02   1.9198065e+01  -4.1726194e+00   1.2594903e+02   1.5277763e+02   2.7739355e+01  -9.2205161e-01   1.2145065e+02   1.3251846e+02   1.3739484e+02   2.4269099e+02   1.6852613e+02   1.7152855e+02  -2.1383871e+00   6.6075226e+00   5.6801290e+01   1.9045364e+02   2.2927742e+01   1.1664168e+01   1.9088129e+02   1.2447821e+02   2.6511935e+01   2.4542271e+01   2.3914161e+02   1.1656254e+02   1.7535032e+02   1.4242294e+02   9.9044194e+01   5.5712916e+01   2.2196452e+01   1.9144606e+01   1.5794903e+02   9.6985045e+01   1.3698129e+02   1.1396440e+02   1.1339065e+02   9.1079716e+01   1.6080774e+02   1.9763119e+02   2.9045806e+02   2.6045935e+01   1.3606645e+02   1.5937533e+02   1.6615935e+02   1.7139112e+02   1.8299516e+02   8.9549097e+01   8.0672258e+01   1.0089525e+02   3.4691710e+02   9.3943742e+00   2.9520161e+02   1.3161194e+02   1.3044581e+02   9.9066916e+01   5.0335581e+02   1.2854116e+01   1.4621968e+02   1.4870565e+02   1.8273419e+02   1.4544191e+02   3.1691000e+02   5.2949419e+00   1.1897000e+02   9.5917884e+01   4.0710484e+02   1.3839677e+01   1.1898065e+01   7.6871871e+00   1.3692290e+02   1.0419197e+02   1.4138065e+01   1.1646379e+02   6.6321613e+01   1.0777201e+02   3.1028161e+02   1.9526181e+01   2.2498968e+02   1.9261148e+01   7.2478710e+01   1.2824686e+02   3.0412871e+02   3.9468000e+00   1.4512161e+02   1.5405543e+02   1.0464903e+02   8.7703561e+01   3.3510742e+02   4.9491484e+00   2.6489226e+02   2.2142813e+01   1.8662871e+02   2.0524261e+02   1.6721903e+02   1.2704441e+02   1.6851613e+02   1.7674548e+02   1.4852581e+01   1.5992129e+00   1.8653194e+02   2.1420970e+02   3.2857161e+02   8.7107226e+00   2.0379613e+02   2.1583276e+02   9.9175161e+01   1.6301986e+02   1.3746774e+02   1.0606613e+02   1.2886194e+02   1.6118911e+02   9.1685484e+01   6.7778387e+01   4.6851290e+01   1.1378028e+02   2.4457903e+02   7.1336774e+00   1.1937355e+02   1.0190625e+02   1.3238000e+02   9.6347342e+01
   1.0729613e+02   4.8012439e+01   1.7223194e+02   2.5547467e+02   1.6699903e+02   1.2669427e+02   2.8008065e+01   3.2262581e+01   1.2861903e+02   1.3470403e+02   3.4359355e+01   7.0783484e+00   1.1583065e+02   1.5324806e+02   1.2554484e+02   2.5087899e+02   1.7457613e+02   1.4723455e+02   1.7241613e+01   2.2107123e+01   5.5041290e+01   1.9082444e+02   3.2217742e+01   1.9110968e+01   1.9365129e+02   1.2763661e+02   3.2171935e+01   2.0129471e+01   2.2529161e+02   1.2719054e+02   1.5616032e+02   1.1062814e+02   9.3764194e+01   9.1755316e+01   2.0146452e+01   1.3078606e+01   1.3441903e+02   1.1495745e+02   1.4627129e+02   9.8941200e+01   1.0834065e+02   1.0286372e+02   1.7232774e+02   2.1618959e+02   2.6098806e+02   2.2633535e+01   1.0330645e+02   2.4618613e+02   1.8163935e+02   2.3710272e+02   2.8928516e+02   2.0575897e+01   1.0743226e+02   1.4141445e+02   3.3439710e+02   2.5675974e+01   2.9535161e+02   1.1954994e+02   1.0830581e+02   1.5264812e+02   5.3278581e+02   2.6397161e+00   1.1288968e+02   1.1341205e+02   1.3354419e+02   1.7932711e+02   2.7938000e+02   2.8447342e+01   1.1435000e+02   1.0870748e+02   3.3396484e+02   6.9087742e-01   1.0378065e+01   1.8328787e+01   1.3806290e+02   1.2577077e+02   5.7948065e+01   1.2323899e+02   8.2271613e+01   8.5346013e+01   2.7308161e+02   2.6421806e+00   2.4979968e+02   3.7946348e+01   9.2438710e+01   1.3374006e+02   2.5922871e+02  -7.7512000e+00   1.6717161e+02   1.5734143e+02   8.1169032e+01   1.3962196e+02   3.8258742e+02  -3.4192516e+00   3.4156226e+02   4.6149213e+01   1.5700871e+02   2.1261221e+02   1.4444903e+02   1.6624601e+02   1.5285613e+02   1.8389828e+02   1.4232581e+01   2.5308813e+01   1.7515194e+02   2.0712010e+02   3.2176161e+02   2.5855226e+00   2.2794613e+02   2.1199076e+02   8.3705161e+01   1.9282746e+02   1.4108774e+02   1.1554653e+02   1.4786194e+02   1.3613911e+02   8.5405484e+01   8.6090787e+01   8.1901290e+01   8.5076284e+01   2.7047903e+02   1.2921677e+01   9.9893548e+01   1.0736465e+02   1.0210000e+02   1.1815974e+02
   9.1066129e+01   7.3790839e+01   1.3314194e+02   2.8984187e+02   1.9223903e+02   1.4310507e+02   2.1338065e+01   5.0361806e+00   1.4599903e+02   1.0893363e+02   3.2119355e+01  -1.3742452e+01   1.2164065e+02   1.4702326e+02   1.7577484e+02   2.5981059e+02   1.7552613e+02   1.7201855e+02   2.5861613e+01   1.7607523e+01   4.9661290e+01   1.5759484e+02   1.2977742e+01  -4.0198323e+00   1.5603129e+02   1.5345621e+02   2.6221935e+01   5.9454710e+00   2.2848161e+02   1.0298534e+02   1.2973032e+02   1.1083254e+02   1.0947419e+02   7.8688516e+01   1.9916452e+01   1.7667006e+01   1.1151903e+02   8.8839445e+01   1.4336129e+02   9.5844000e+01   1.1005065e+02   7.2536916e+01   1.6942774e+02   2.0184159e+02   2.8969806e+02   2.9167355e+00   1.3473645e+02   1.9162173e+02   1.4620935e+02   2.0241712e+02   3.9866516e+02   2.6915497e+01   8.8582258e+01   1.2321245e+02   3.4458710e+02   1.2580774e+01   2.7911161e+02   1.2627914e+02   1.0077581e+02   1.4782052e+02   5.2211581e+02  -1.7466839e+00   1.0859968e+02   1.4647525e+02   1.2111419e+02   1.9656151e+02   3.1362000e+02   1.3558142e+01   1.2763000e+02   1.0745508e+02   3.7286484e+02  -2.6611226e+00   1.3088065e+01   1.4919871e+00   1.2011290e+02   1.2325677e+02   1.5528065e+01   1.1463259e+02   9.6651613e+01   9.2725613e+01   2.9123161e+02   7.0001806e+00   2.5793968e+02   2.7725148e+01   1.1890871e+02   1.3167246e+02   2.7593871e+02   2.0120000e+00   1.7265161e+02   1.2875303e+02   9.9549032e+01   1.2782156e+02   3.8534742e+02   1.1739948e+01   2.8760226e+02   5.5086013e+01   1.5215871e+02   1.8824021e+02   1.8130903e+02   1.6410721e+02   1.3661613e+02   1.8529748e+02   1.3092581e+01  -7.7399871e+00   1.5929194e+02   2.1967890e+02   2.5767161e+02  -5.0972774e+00   2.3960613e+02   1.8372796e+02   8.0605161e+01   1.7521546e+02   1.6337774e+02   1.0785333e+02   1.9929194e+02   1.1388471e+02   1.2878548e+02   7.6570387e+01   6.0091290e+01   1.1896108e+02   2.9247903e+02   6.0116774e+00   8.3993548e+01   1.0916665e+02   8.9860000e+01   1.1855894e+02
   1.0258613e+02   5.4959239e+01   1.5919194e+02   2.8051787e+02   2.0580903e+02   1.8044947e+02   1.3818065e+01   1.2017781e+01   1.1823903e+02   1.5710443e+02   2.9599355e+01  -2.1590852e+01   1.1573065e+02   1.8235606e+02   1.7201484e+02   2.4216139e+02   1.6429613e+02   1.2886695e+02   5.1612903e-02   2.1002323e+01   4.8371290e+01   1.4064804e+02   2.5597742e+01   4.7805677e+00   2.0607129e+02   1.3521301e+02   3.1791935e+01   1.7259871e+01   2.4043161e+02   1.2402934e+02   1.6906032e+02   1.2230614e+02   1.0819419e+02   7.2840916e+01   1.7676452e+01   2.3416206e+01   1.3384903e+02   9.9723045e+01   8.9411290e+01   1.0416000e+02   1.0386065e+02   1.3155212e+02   1.7180774e+02   2.3894119e+02   2.8098806e+02   5.8935355e+00   1.4539645e+02   1.9019893e+02   2.0296935e+02   1.8491632e+02   4.1761516e+02  -1.8805032e+00   8.0912258e+01   1.3315605e+02   3.0153710e+02   8.6447742e+00   2.8649161e+02   1.3135874e+02   1.4525581e+02   1.4140212e+02   5.2921581e+02   3.1685316e+01   1.2221968e+02   1.7286565e+02   1.5220419e+02   1.5478431e+02   2.5124000e+02   1.4888542e+01   1.1925000e+02   1.1174548e+02   3.5891484e+02   2.9694877e+01   5.0880645e+00   2.6891987e+01   1.3096290e+02   1.1242877e+02   3.3098065e+01   1.2889699e+02   7.4411613e+01   1.0964481e+02   3.1042161e+02   6.1749806e+00   1.7967742e-01   1.3535948e+01   8.7058710e+01   1.1217046e+02   3.2498871e+02  -1.7442000e+01   1.4331161e+02   1.5001023e+02   9.6509032e+01   1.1001476e+02   3.6681742e+02   1.1982348e+01   3.3170226e+02   8.2280129e+00   1.5115871e+02   2.2385021e+02   1.6425903e+02   1.5804121e+02   1.7904613e+02   1.6180308e+02   2.3042581e+01   7.6540129e+00   1.3544194e+02   2.3739690e+02   3.0052161e+02   1.4144723e+01   2.4760613e+02   1.8408796e+02   8.7135161e+01   1.7431306e+02   1.2832774e+02   1.4470733e+02   1.7891194e+02   1.2760511e+02   5.5065484e+01   1.0218799e+02   7.2851290e+01   1.1956028e+02   2.9467903e+02   9.9356774e+00   1.0999355e+02   1.0470665e+02   1.2357000e+02   1.0453214e+02
   9.8726129e+01   7.5798039e+01   1.6990194e+02   2.4219107e+02   1.9413903e+02   1.4071307e+02   2.0058065e+01   2.5228581e+01   6.6049032e+01   1.8037963e+02   2.9449355e+01  -1.6058852e+01   8.9490645e+01   1.6007526e+02   1.8116484e+02   2.5589939e+02   1.7291613e+02   1.7312735e+02   1.3151613e+01   2.8044323e+01   4.9611290e+01   1.6697884e+02   5.1677419e+00  -4.6350323e+00   2.0950129e+02   1.2174861e+02   1.8701935e+01   1.4547071e+01   2.4610161e+02   7.8055742e+01   1.5873032e+02   1.2209254e+02   9.3004194e+01   7.0526116e+01   2.7816452e+01   1.9505006e+01   1.0141903e+02   1.1445745e+02   1.2884129e+02   1.0138560e+02   8.0770645e+01   1.1816932e+02   1.7566774e+02   2.5277239e+02   2.8040806e+02   1.5559935e+01   1.2825645e+02   2.3533013e+02   1.3120935e+02   1.5627712e+02   4.3694516e+02  -1.0046903e+01   1.3658226e+02   1.0223245e+02   3.4605710e+02  -6.3682581e-01   2.5625161e+02   1.3691794e+02   1.7444581e+02   1.4449692e+02   4.5544581e+02   6.6869161e+00   1.1273968e+02   1.2919405e+02   1.4830419e+02   1.6152631e+02   2.9581000e+02   1.7132942e+01   1.3997000e+02   1.1561788e+02   3.7605484e+02   1.1753677e+01   1.5278065e+01   1.8796787e+01   1.5944290e+02   1.3744037e+02   3.8998065e+01   1.3537499e+02   1.1070161e+02   1.0593161e+02   3.2566161e+02   7.9557806e+00   5.8996774e+00  -1.0831652e+01   1.1733871e+02   1.2279806e+02   3.3874871e+02  -1.0392800e+01   1.8526161e+02   1.8665423e+02   9.3599032e+01   8.9437561e+01   3.5158742e+02   1.3007484e+00   2.9270226e+02   4.7678013e+01   1.7424871e+02   2.1919301e+02   1.8087903e+02   1.8728161e+02   1.5642613e+02   1.6638268e+02   1.1472581e+01   1.0579613e+01   1.6177194e+02   2.0910050e+02   3.0814161e+02   2.9551226e+00   2.7937613e+02   1.6392636e+02   7.4515161e+01   1.5237266e+02   1.2184774e+02   1.6946573e+02   1.3505194e+02   1.8345391e+02   8.2355484e+01   1.0776479e+02   8.8141290e+01   1.3400708e+02   2.2557903e+02  -1.6363226e+00   8.6753548e+01   9.9085845e+01   1.2119000e+02   7.6432542e+01
   1.1358613e+02   6.5129239e+01   1.9314194e+02   2.2209187e+02   1.5356903e+02   2.4386867e+02   1.4148065e+01   2.0511381e+01   1.2747903e+02   1.4736523e+02   2.3549355e+01   3.5531484e+00   1.0230065e+02   1.2185046e+02   1.9011484e+02   2.3518339e+02   1.6424613e+02   1.7406095e+02   9.9116129e+00   5.2635226e+00   4.8081290e+01   1.8310124e+02   1.9167742e+01   3.5849677e+00   1.7807129e+02   1.6831301e+02   2.7651935e+01   3.2161071e+01   2.5781161e+02   8.7588942e+01   1.8459032e+02   1.2511374e+02   9.0764194e+01   8.2615316e+01   1.3866452e+01   2.0621006e+01   1.1108903e+02   1.2692385e+02   1.3998129e+02   1.0606440e+02   9.8150645e+01   8.3248916e+01   1.9413774e+02   2.2272479e+02   2.9260806e+02   2.4063935e+01   1.4406645e+02   2.6597533e+02   1.7791935e+02   1.5945032e+02   4.4956516e+02  -2.1565032e+00   1.1843226e+02   9.8154452e+01   3.1881710e+02   1.8022374e+01   2.5935161e+02   1.2876994e+02   1.9120581e+02   1.2310612e+02   4.7544581e+02   2.1036916e+01   1.3097968e+02   1.2373485e+02   1.2182419e+02   1.7059471e+02   2.7691000e+02   2.3264942e+01   1.3287000e+02   9.8465884e+01   3.8205484e+02  -5.7763226e+00   2.2178065e+01   1.3864787e+01   1.4806290e+02   1.1883077e+02   3.8908065e+01   8.7002194e+01   9.0271613e+01   9.1326013e+01   3.2947161e+02   8.6509806e+00   1.5609677e+01  -1.2848452e+01   9.8338710e+01   1.0607806e+02   3.7131871e+02   2.5381600e+01   1.3365161e+02   2.0211303e+02   8.5979032e+01   8.8857161e+01   3.4215742e+02   1.9145148e+01   2.9565226e+02   6.7012013e+01   2.0405871e+02   2.6594821e+02   1.7111903e+02   1.6030241e+02   1.6399613e+02   1.7924708e+02   1.6612581e+01  -7.8815871e+00   1.9272194e+02   1.7714450e+02   2.9167161e+02  -2.8172774e+00   3.1599613e+02   1.7280676e+02   7.2135161e+01   1.7075306e+02   1.3684774e+02   1.7750573e+02   1.1357194e+02   1.6403231e+02   7.7165484e+01   1.1636999e+02   1.0071129e+02   1.1395148e+02   2.3252903e+02   2.7176774e+00   8.7993548e+01   8.5126645e+01   1.2491000e+02   9.5944942e+01
   1.0520613e+02   8.9899639e+01   1.9323194e+02   2.1046467e+02   2.0085903e+02   1.9370547e+02   2.3818065e+01   1.3457781e+01   1.0994903e+02   1.6962763e+02   2.8069355e+01  -5.5184516e+00   9.7450645e+01   1.2695846e+02   1.5877484e+02   2.5936059e+02   1.6429613e+02   1.5710695e+02   2.1016129e+00   2.6358323e+01   4.7561290e+01   1.6019284e+02   9.7377419e+00   1.5809368e+01   1.4841129e+02   1.5582581e+02   2.6361935e+01   2.3594271e+01   2.4000161e+02   1.3754374e+02   2.0440032e+02   1.2333894e+02   1.0652419e+02   5.7254516e+01   2.0486452e+01   2.0381406e+01   1.1227903e+02   1.0758865e+02   1.1646129e+02   1.1251600e+02   1.2034065e+02   8.8333716e+01   1.8099774e+02   2.2582599e+02   2.8431806e+02   8.3471355e+00   1.5620645e+02   2.3047413e+02   1.9148935e+02   1.7545472e+02   4.5651516e+02   1.7807497e+01   1.0848226e+02   1.5271045e+02   3.1300710e+02   1.3107174e+01   2.5439161e+02   1.1916674e+02   1.6458581e+02   1.7538572e+02   4.8097581e+02   1.7874516e+01   1.3212968e+02   1.3397285e+02   1.0730419e+02   1.4366631e+02   2.9477000e+02   7.2561419e+00   1.0077000e+02   1.4698388e+02   3.2010484e+02   9.3967742e-01   1.7568065e+01   1.9513587e+01   1.4235290e+02   1.2371757e+02   4.0480645e+00   1.3708099e+02   8.8741613e+01   7.5688413e+01   3.1713161e+02  -8.9818194e+00   1.5659677e+01   2.9754839e-01   1.1267871e+02   1.1503086e+02   3.9784871e+02   1.7729200e+01   1.5793161e+02   1.8908063e+02   9.0739032e+01   8.8146361e+01   3.9372742e+02   2.4995484e+00   2.9475226e+02   3.3894013e+01   2.1967871e+02   2.4526861e+02   1.7773903e+02   1.9620281e+02   1.8866613e+02   1.7137348e+02   8.6625806e+00   2.5234413e+01   1.6706194e+02   1.9686730e+02   3.0362161e+02  -6.0632774e+00   2.3765613e+02   1.8693396e+02   6.5175161e+01   1.5611986e+02   1.4127774e+02   1.0315133e+02   1.4210194e+02   1.5416991e+02   9.6115484e+01   8.4563987e+01   6.7001290e+01   1.4307828e+02   2.4328903e+02   8.7568774e+00   8.6273548e+01   8.8174245e+01   7.3480000e+01   1.2491934e+02
   9.0296129e+01   7.9802439e+01   1.6161194e+02   2.4556427e+02   1.9008903e+02   1.9103707e+02   1.3578065e+01   9.2769806e+00   1.4366903e+02   1.1174003e+02   2.8689355e+01   2.9519484e+00   8.0640645e+01   1.5249326e+02   1.7368484e+02   2.5702779e+02   1.7376613e+02   1.5472935e+02   1.2001613e+01   1.0376323e+01   3.6701290e+01   1.6758164e+02   1.6787742e+01  -9.9446323e+00   1.3831129e+02   1.5382381e+02   3.4891935e+01   3.2821871e+01   2.1643161e+02   1.0447934e+02   1.5487032e+02   1.1921134e+02   7.9284194e+01   6.0573716e+01   3.3526452e+01   2.0718206e+01   1.3408903e+02   1.0298385e+02   1.3789129e+02   8.3081600e+01   1.0858065e+02   8.6704516e+01   2.0052774e+02   1.9602359e+02   2.5455806e+02   2.0867935e+01   1.5706645e+02   2.3188533e+02   1.5015935e+02   1.9362112e+02   4.2542516e+02   3.0774697e+01   1.2586226e+02   1.1732005e+02   3.2367710e+02  -8.4164258e+00   3.0596161e+02   1.0775114e+02   1.0601581e+02   1.8326132e+02   4.7182581e+02  -3.2434839e+00   9.5599677e+01   1.6637525e+02   1.4268419e+02   1.5573591e+02   2.7324000e+02   3.7485419e+00   1.0244000e+02   1.4471028e+02   3.8110484e+02   1.0639677e+01   1.2948065e+01   1.6313187e+01   1.2896290e+02   1.4082877e+02   1.2528065e+01   8.6782594e+01   1.1084161e+02   9.8780413e+01   3.2447161e+02   5.2009806e+00   1.1039677e+01  -4.9028516e+00   1.1833871e+02   1.0124806e+02   4.3231871e+02  -2.1684000e+00   1.7807161e+02   1.9055943e+02   8.1889032e+01   9.4904361e+01   3.2162742e+02  -4.7324516e+00   3.0089226e+02   3.0882813e+01   1.6829871e+02   2.5447901e+02   1.5549903e+02   2.3698201e+02   1.6723613e+02   1.4827788e+02   2.3662581e+01  -5.1555871e+00   1.4282194e+02   1.9780650e+02   3.3800161e+02  -5.9036774e+00   2.6699613e+02   1.5524676e+02   6.5035161e+01   1.3675106e+02   1.3194774e+02   1.4812773e+02   1.4734194e+02   1.4818071e+02   9.7305484e+01   1.1408879e+02   8.9421290e+01   1.1366468e+02   2.3624903e+02   1.0700077e+01   8.9233548e+01   5.7697445e+01   7.5480000e+01   1.2508934e+02
   8.6776129e+01   6.9844039e+01   1.4847194e+02   2.4104547e+02   2.0789903e+02   1.4990227e+02   1.0718065e+01   2.1785781e+01   1.2923903e+02   1.3584443e+02   1.5649355e+01   9.9951484e+00   1.3649065e+02   1.1502526e+02   1.9330484e+02   2.8235819e+02   1.5419613e+02   1.7272495e+02   6.3416129e+00  -5.5087742e-01   4.4661290e+01   1.5304484e+02   1.9837742e+01   1.1581368e+01   1.8922129e+02   1.2156101e+02   2.0791935e+01   5.4698710e+00   2.7705161e+02   1.1366974e+02   1.8801032e+02   1.3798014e+02   1.1685419e+02   7.6568116e+01   2.1726452e+01   8.0220645e-01   1.4308903e+02   1.1293385e+02   1.2498129e+02   1.1411440e+02   1.0072065e+02   7.6523316e+01   1.3485774e+02   2.7946719e+02   2.6540806e+02   9.8599355e+00   1.5487645e+02   1.8906053e+02   1.8144935e+02   1.7816792e+02   4.7532516e+02   2.6072697e+01   1.2139226e+02   1.1810765e+02   3.6391710e+02   5.4143742e+00   2.8158161e+02   1.1751154e+02   1.2549581e+02   1.7393292e+02   4.7378581e+02   2.5789716e+01   1.0807968e+02   1.7741685e+02   1.5682419e+02   1.5222471e+02   3.2905000e+02   2.7943742e+01   1.2716000e+02   1.4140268e+02   3.9344484e+02   6.7924774e+00   1.4988065e+01   1.9239987e+01   1.3425290e+02   1.4307557e+02   4.8718065e+01   1.2092739e+02   1.0860161e+02   7.4339613e+01   3.0042161e+02   1.0749806e+00   8.7496774e+00  -2.7196516e+00   8.2008710e+01   1.1253446e+02   4.3141871e+02   2.2043600e+01   1.8303161e+02   2.1707263e+02   6.2509032e+01   1.0978476e+02   3.4096742e+02   6.9503484e+00   2.3651226e+02   4.7263213e+01   2.0710871e+02   2.4984421e+02   1.4502903e+02   1.9824961e+02   1.6675613e+02   1.7764628e+02  -2.9574194e+00  -2.6959871e+00   1.7944194e+02   1.6216690e+02   3.3609161e+02   4.3891226e+00   2.4222613e+02   1.7461836e+02   7.4035161e+01   1.7060106e+02   1.4222774e+02   1.0645533e+02   1.4495194e+02   1.4994191e+02   9.2165484e+01   1.0516999e+02   8.6711290e+01   1.4131148e+02   2.6295903e+02  -4.7667226e+00   7.5323548e+01   9.3620245e+01   8.7340000e+01   9.1340542e+01
   1.1153613e+02   2.7723239e+01   1.9261194e+02   2.0513427e+02   2.2032903e+02   1.8047787e+02   1.8718065e+01   1.4385781e+01   1.4480903e+02   1.2030883e+02   3.7029355e+01  -1.2805252e+01   9.9210645e+01   1.0181766e+02   1.6406484e+02   2.4960739e+02   1.5800613e+02   1.4846015e+02   1.3341613e+01   5.4591226e+00   3.3371290e+01   1.9908804e+02   2.9837742e+01  -1.6178632e+01   1.9641129e+02   1.0279581e+02   1.4031935e+01   1.7680671e+01   2.2295161e+02   1.1528774e+02   1.6959032e+02   1.1293374e+02   7.2234194e+01   9.4427716e+01   2.1106452e+01   2.5421806e+01   1.1260903e+02   9.0182245e+01   1.4308129e+02   8.1956400e+01   9.5720645e+01   9.6493316e+01   1.9504774e+02   2.0475199e+02   2.7702806e+02   1.3500335e+01   1.2949645e+02   2.7980093e+02   1.6382935e+02   1.7719752e+02   4.1090516e+02   3.4886297e+01   1.3253226e+02   1.2850645e+02   3.4467710e+02   5.6635742e+00   2.5658161e+02   9.4131535e+01   1.5130581e+02   1.0367812e+02   4.7392581e+02   1.8438516e+01   1.0912968e+02   1.4891285e+02   1.5506419e+02   1.2470551e+02   2.8143000e+02   2.7133419e+00   1.0349000e+02   1.4200628e+02   3.8248484e+02   2.0992774e+00   6.5180645e+00   2.1687587e+01   1.4068290e+02   1.0470117e+02   2.1478065e+01   1.6387659e+02   8.7551613e+01   9.2543613e+01   3.2647161e+02  -3.2990194e+00   1.4509677e+01  -5.8504516e+00   1.0071871e+02   1.0674766e+02   4.1398871e+02   1.4828000e+01   1.8636161e+02   1.8789623e+02   7.9929032e+01   9.7151161e+01   3.3620742e+02   2.2911148e+01   3.0360226e+02   9.4566013e+01   1.9748871e+02   2.5366381e+02   1.8973903e+02   2.1738281e+02   1.8056613e+02   1.7330148e+02   3.6422581e+01   2.1913613e+01   1.9272194e+02   1.8190450e+02   3.1486161e+02  -1.7342477e+01   2.1689613e+02   2.1854476e+02   8.1745161e+01   1.6679426e+02   1.6575774e+02   1.3247293e+02   1.7519194e+02   1.1367271e+02   7.3445484e+01   1.2114759e+02   8.2951290e+01   1.2780228e+02   2.7490903e+02   9.7972774e+00   9.0463548e+01   9.3839045e+01   1.1986000e+02   7.4878942e+01
   1.0963613e+02   5.5545239e+01   1.7023194e+02   2.1259467e+02   2.2737903e+02   1.7886387e+02   6.4880645e+00   3.3934181e+01   1.3799903e+02   1.4771363e+02   3.0929355e+01  -1.4172516e+00   1.1816065e+02   1.4335166e+02   1.6358484e+02   2.2064579e+02   1.5610613e+02   1.7823215e+02   2.3671613e+01   2.2922723e+01   5.4041290e+01   1.7119444e+02   1.6837742e+01  -4.9886323e+00   1.5269129e+02   1.6329341e+02   1.5841935e+01   1.3825871e+01   2.4491161e+02   1.1291094e+02   1.7511032e+02   1.2825214e+02   1.7141935e+00   1.1449316e+01   6.8164516e+00   1.8805006e+01   1.2327903e+02   8.4418645e+01   1.2174129e+02   8.9993600e+01   9.0340645e+01   1.3078372e+02   1.9728774e+02   2.1680279e+02   3.0574806e+02   5.8227355e+00   1.5387645e+02   2.4604053e+02   1.9486935e+02   1.7723432e+02   4.9790516e+02   3.3456297e+01   9.7012258e+01   1.4724805e+02   3.5429710e+02   1.5083974e+01   2.7882161e+02   1.1273234e+02   1.4930581e+02   1.3755812e+02   4.7440581e+02   1.5170116e+01   1.2502968e+02   1.4816085e+02   1.6044419e+02   1.8974511e+02   2.8672000e+02   1.7000142e+01   1.3925000e+02   1.3409548e+02   3.0120484e+02   9.9316774e+00   1.1988065e+01   1.9909987e+01   1.4525290e+02   1.4200557e+02   5.5098065e+01   1.2618699e+02   1.2070161e+02   9.5081613e+01   2.8666161e+02   4.7957806e+00   9.7996774e+00   6.8563484e+00   9.2768710e+01   1.3000366e+02   4.5003871e+02  -7.2560000e+00   1.8074161e+02   2.1515583e+02   8.8309032e+01   6.8910761e+01   3.5201742e+02   1.0456348e+01   2.1813226e+02   5.2693613e+01   1.9486871e+02   2.3006341e+02   1.9273903e+02   1.8147281e+02   1.7132613e+02   1.5904068e+02   8.1425806e+00   1.7656013e+01   1.4887194e+02   2.0265250e+02   3.1500161e+02   2.6463226e+00   2.1946613e+02   2.4119916e+02   8.5225161e+01   1.5389586e+02   9.1567742e+01   1.7059813e+02   1.6119194e+02   1.4517271e+02   7.7115484e+01   1.1442399e+02   7.7951290e+01   1.1096228e+02   2.3862903e+02  -5.8032258e-01   7.8653548e+01   8.2023845e+01   1.2448000e+02   7.4509342e+01
   1.1582613e+02   7.8240039e+01   1.4285194e+02   2.8154507e+02   2.1389903e+02   2.0175227e+02   2.0768065e+01   1.8411781e+01   1.3232903e+02   1.2121723e+02   3.0359355e+01  -4.8916516e+00   1.1121065e+02   1.4918766e+02   2.6816484e+02   1.1412939e+02   1.7471613e+02   1.3103335e+02   9.7216129e+00   2.6368723e+01   4.6561290e+01   1.8674284e+02   5.1677419e+00   3.6549677e+00   2.4065129e+02   7.9396606e+01   5.6019355e+00   1.5875071e+01   1.7876161e+02   1.2477294e+02   1.4044032e+02   1.0431574e+02   1.1614194e+01   2.6517316e+01   8.8664516e+00   9.7810065e+00   1.1560903e+02   1.1465225e+02   1.1779129e+02   1.1621960e+02   1.2748065e+02   8.7242516e+01   1.8704774e+02   2.2553199e+02   2.6655806e+02   2.8857935e+01   1.7435645e+02   2.3840213e+02   1.4482935e+02   1.6190752e+02   4.3332516e+02  -9.7303226e-02   1.0210226e+02   1.5322085e+02   3.3958710e+02   2.1640774e+01   3.0982161e+02   1.2063234e+02   1.3801581e+02   1.4932132e+02   4.7682581e+02   2.0686516e+01   1.3216968e+02   1.3672965e+02   1.2830419e+02   1.5084631e+02   3.2615000e+02   4.7057419e+00   1.1787000e+02   1.2290588e+02   3.9524484e+02   8.4084774e+00   7.2280645e+00   2.1007871e+00   1.5911290e+02   1.2675677e+02   5.1618065e+01   1.1184539e+02   9.8031613e+01   8.0085213e+01   3.6570161e+02  -7.1974194e+00   5.6096774e+00   3.4315484e+00   8.6008710e+01   9.6354465e+01   4.1074871e+02   8.4720000e-01   1.5612161e+02   1.9331543e+02   7.0219032e+01   9.2407961e+01   3.5324742e+02  -4.1205161e-01   2.0418226e+02   9.0139613e+01   1.9119871e+02   2.6868701e+02   1.9054903e+02   1.9307801e+02   1.6761613e+02   1.6152748e+02   1.0422581e+01   5.7136129e+00   1.7401194e+02   1.8488130e+02   3.1981161e+02   2.4831523e+01   2.4084613e+02   2.1305876e+02   8.0985161e+01   1.7185506e+02   1.5484774e+02   1.4315573e+02   1.3324194e+02   1.4087871e+02   7.5685484e+01   1.2248839e+02   1.0138129e+02   1.3289788e+02   1.7543903e+02   1.4184877e+01   6.7373548e+01   7.0256245e+01   9.8480000e+01   9.2399342e+01
   9.8876129e+01   8.1826039e+01   1.7185194e+02   2.1607507e+02   1.9304903e+02   1.7747027e+02   1.9718065e+01   1.0115781e+01   1.1171903e+02   1.3333603e+02   2.8259355e+01  -3.6736516e+00   1.2492065e+02   1.3324086e+02   3.7749484e+02   1.3912994e+01   1.5519613e+02   1.8111495e+02   6.5316129e+00   4.4383923e+01   3.5081290e+01   1.6376124e+02   1.1927742e+01   2.8741677e+00   2.7212129e+02   3.3219006e+01   1.3461935e+01   1.5826271e+01   1.7776161e+02   1.4452294e+02   1.6468032e+02   1.2251654e+02   1.5664194e+01   2.9033161e+00   3.1336452e+01   1.6603406e+01   1.0446903e+02   1.2983345e+02   1.1217129e+02   1.0609920e+02   1.1124065e+02   1.1939172e+02   1.6342774e+02   2.4237159e+02   2.9183806e+02   1.4025535e+01   1.6849645e+02   1.9764093e+02   1.5220935e+02   2.1364712e+02   5.0271516e+02   1.0781497e+01   1.1448226e+02   1.3619045e+02   3.0819710e+02  -2.6802581e-01   2.8663161e+02   9.4347535e+01   1.4882581e+02   1.7154652e+02   3.4644581e+02   2.1496916e+01   1.3554968e+02   1.3450925e+02   1.5039419e+02   1.4087911e+02   3.1948000e+02   1.6049342e+01   1.1230000e+02   1.4559148e+02   3.8182484e+02  -4.2279226e+00   1.4848065e+01   1.8491187e+01   1.2996290e+02   1.3184877e+02   1.8718065e+01   1.5380739e+02   1.3089161e+02   1.0321641e+02   2.9932161e+02  -3.9770194e+00   1.7419677e+01   1.0436748e+01   8.3288710e+01   1.1471206e+02   3.9050871e+02  -2.2583600e+01   1.6026161e+02   2.0541423e+02   7.8079032e+01   1.0820916e+02   3.1858742e+02   1.0460748e+01   2.5851226e+02   5.2693213e+01   2.1943871e+02   2.4719781e+02   1.8849903e+02   1.7548201e+02   2.0023613e+02   1.5625788e+02   1.4422581e+01   1.3013613e+01   1.9020194e+02   1.7949610e+02   2.7209161e+02   1.7889123e+01   2.2670613e+02   1.9499996e+02   7.8325161e+01   1.7077786e+02   1.3175774e+02   1.3533293e+02   1.2548194e+02   1.4854951e+02   9.5255484e+01   1.1754279e+02   7.6091290e+01   1.3830108e+02   2.4062903e+02   2.7796774e+00   6.4943548e+01   8.7730645e+01   1.1262000e+02   1.0035814e+02
   8.7776129e+01   9.2244039e+01   1.5276194e+02   2.3384227e+02   2.2394903e+02   1.8837827e+02   9.4380645e+00   2.7458181e+01   1.5261903e+02   1.2083403e+02   5.3309355e+01  -4.2476516e+00   1.2592065e+02   1.4035086e+02   3.8777484e+02   1.1750594e+01   1.8567613e+02   1.8577655e+02   1.5341613e+01  -3.4108774e+00   4.7751290e+01   1.4245764e+02  -2.8822581e+00   2.0778968e+01   1.9203129e+02   1.2600621e+02   2.0221935e+01   1.9995471e+01   1.8414161e+02   1.3482254e+02   1.8759032e+02   1.0544374e+02   2.0614194e+01  -6.8726839e+00   1.1196452e+01   8.9346065e+00   1.3203903e+02   9.4487845e+01   1.4012129e+02   1.1014320e+02   1.0086065e+02   1.1832212e+02   1.4671774e+02   2.4984839e+02   3.0831806e+02  -1.9628645e+00   1.2787645e+02   2.7008053e+02   1.4829935e+02   2.3686992e+02   4.5385516e+02   1.7600297e+01   1.0620226e+02   9.9182852e+01   3.5481710e+02   1.1192374e+01   3.3092161e+02   1.0413434e+02   1.6058581e+02   1.5332572e+02   4.5349581e+02   1.9312916e+01   1.2073968e+02   1.1778405e+02   1.4682419e+02   1.9083471e+02   2.9834000e+02  -3.8394581e+00   9.4390000e+01   1.3516428e+02   3.7491484e+02   1.1514877e+01   2.5758065e+01   1.0768387e+01   1.4535290e+02   1.3685757e+02   9.0480645e+00   1.0868099e+02   8.9121613e+01   1.1151801e+02   3.0361161e+02  -2.5602194e+00   1.0509677e+01   1.5469548e+01   8.4198710e+01   1.0801926e+02   4.2298871e+02   1.1008000e+01   1.5855161e+02   1.8717103e+02   7.6929032e+01   1.0249116e+02   3.5796742e+02   1.4170348e+01   2.8427226e+02   7.3162413e+01   2.0200871e+02   2.1487221e+02   1.9735903e+02   1.7568321e+02   1.6761613e+02   1.5714748e+02   2.3762581e+01  -1.1135871e+00   1.5434194e+02   2.0640490e+02   3.4952161e+02   1.4174723e+01   2.3722613e+02   2.3067836e+02   8.0275161e+01   1.9505186e+02   1.6013774e+02   1.0611253e+02   1.1848194e+02   1.8243951e+02   1.0282548e+02   9.6127187e+01   8.3661290e+01   1.0812548e+02   2.4552903e+02  -1.5612323e+01   8.6463548e+01   1.0615905e+02   1.0672000e+02   8.6170142e+01
   1.1563613e+02   8.6965239e+01   1.3033194e+02   2.5954667e+02   1.9818903e+02   1.9629907e+02   9.6780645e+00   2.7438981e+01   1.4342903e+02   1.3094923e+02   3.6359355e+01  -2.3471652e+01   6.8970645e+01   1.6994686e+02   4.1630484e+02   7.8081935e+00   1.9852613e+02   1.5921855e+02   2.4316129e+00   1.7571923e+01   5.1801290e+01   1.5451364e+02   2.4837742e+01   6.5136774e-01   1.7284129e+02   1.5773141e+02   2.7221935e+01   1.6145471e+01   1.7924161e+02   1.4621454e+02   1.8149032e+02   1.4955174e+02  -5.1458065e+00   1.6478116e+01   2.5576452e+01  -2.2657935e+00   1.0199903e+02   1.4803105e+02   1.2298129e+02   9.3184400e+01   1.1772065e+02   1.0316332e+02   1.4104774e+02   2.4359199e+02   1.9693806e+02  -2.8124645e+00   1.2277645e+02   3.1586853e+02   1.6529935e+02   2.0064992e+02   4.8223516e+02   1.9849897e+01   1.1239226e+02   1.2082765e+02   3.3919710e+02   1.7291974e+01   2.6735161e+02   1.0131994e+02   1.6382581e+02   1.4148652e+02   4.0678581e+02   4.1529716e+01   1.2126968e+02   1.3327165e+02   1.8054419e+02   1.2261711e+02   2.9148000e+02   3.5693419e+00   1.5035000e+02   1.1530748e+02   3.8663484e+02   9.5272774e+00   1.7758065e+01   1.0548387e+01   1.3154290e+02   1.3291237e+02   4.7238065e+01   1.1285579e+02   1.0651161e+02   9.0746813e+01   3.4180161e+02   8.5458065e-01   1.1749677e+01  -6.7965161e-01   8.1868710e+01   1.2330566e+02   4.2388871e+02   1.5416000e+01   1.6022161e+02   1.8922743e+02   7.3509032e+01   1.3519476e+02   3.6762742e+02   7.5375484e+00   2.7989226e+02   5.2272813e+01   2.1800871e+02   2.7807221e+02   1.8268903e+02   1.8818681e+02   1.5385613e+02   1.4786828e+02   2.5092581e+01   4.8200129e+00   1.5149194e+02   2.6278290e+02   3.2248161e+02   1.8237923e+01   2.2237613e+02   2.1191636e+02   6.7085161e+01   1.7486706e+02   1.4351774e+02   1.3125213e+02   1.6657194e+02   1.2298231e+02   9.0445484e+01   1.1463759e+02   9.3231290e+01   1.5163988e+02   2.2257903e+02   1.6133677e+01   6.4083548e+01   1.0322945e+02   8.1430000e+01   1.1566334e+02
[truncated: 2,628,152 more chars]
