# Supplementary material for: Specific structural elements of the T-box riboswitch drive the two-step binding of the tRNA ligand
Source: eLife. 2018 Sep 25;7:e39518. doi: 10.7554/eLife.39518 (PMC6197855; doi:10.7554/eLife.39518)
Supplement: Figure 3—source data 1. [file elife-39518-fig3-data1.zip › Repeat3.txt]

   1.0000000e+01   1.0000000e+01   1.5000000e+01   1.5000000e+01   2.0000000e+01   2.0000000e+01   2.1000000e+01   2.1000000e+01   2.3000000e+01   2.3000000e+01   2.7000000e+01   2.7000000e+01   3.0000000e+01   3.0000000e+01   3.2000000e+01   3.2000000e+01   3.3000000e+01   3.3000000e+01   3.5000000e+01   3.5000000e+01   4.4000000e+01   4.4000000e+01   4.5000000e+01   4.5000000e+01   5.1000000e+01   5.1000000e+01   5.8000000e+01   5.8000000e+01   6.2000000e+01   6.2000000e+01   6.4000000e+01   6.4000000e+01   7.5000000e+01   7.5000000e+01   7.9000000e+01   7.9000000e+01   8.1000000e+01   8.1000000e+01   8.3000000e+01   8.3000000e+01   8.7000000e+01   8.7000000e+01   8.8000000e+01   8.8000000e+01   8.9000000e+01   8.9000000e+01   9.6000000e+01   9.6000000e+01   9.7000000e+01   9.7000000e+01   1.0000000e+02   1.0000000e+02   1.0200000e+02   1.0200000e+02   1.0400000e+02   1.0400000e+02   1.0700000e+02   1.0700000e+02   1.0800000e+02   1.0800000e+02   1.0900000e+02   1.0900000e+02   1.1200000e+02   1.1200000e+02   1.1600000e+02   1.1600000e+02   1.2300000e+02   1.2300000e+02   1.2700000e+02   1.2700000e+02   1.2900000e+02   1.2900000e+02   1.3100000e+02   1.3100000e+02   1.3400000e+02   1.3400000e+02   1.3600000e+02   1.3600000e+02   1.4100000e+02   1.4100000e+02   1.4300000e+02   1.4300000e+02   1.4500000e+02   1.4500000e+02   1.4600000e+02   1.4600000e+02   1.4700000e+02   1.4700000e+02   1.4800000e+02   1.4800000e+02   1.4900000e+02   1.4900000e+02   1.5000000e+02   1.5000000e+02   1.5200000e+02   1.5200000e+02   1.5400000e+02   1.5400000e+02   1.6100000e+02   1.6100000e+02   1.7000000e+02   1.7000000e+02   1.7100000e+02   1.7100000e+02   1.7300000e+02   1.7300000e+02   1.7500000e+02   1.7500000e+02   1.7600000e+02   1.7600000e+02   1.7800000e+02   1.7800000e+02   1.8600000e+02   1.8600000e+02   1.8800000e+02   1.8800000e+02   1.9200000e+02   1.9200000e+02   1.9600000e+02   1.9600000e+02   1.9900000e+02   1.9900000e+02   2.0100000e+02   2.0100000e+02   2.0800000e+02   2.0800000e+02   2.0900000e+02   2.0900000e+02   2.1000000e+02   2.1000000e+02   2.1100000e+02   2.1100000e+02   2.1200000e+02   2.1200000e+02   2.1600000e+02   2.1600000e+02   2.1900000e+02   2.1900000e+02   2.2200000e+02   2.2200000e+02   2.2300000e+02   2.2300000e+02   2.3000000e+02   2.3000000e+02   2.3500000e+02   2.3500000e+02   2.4200000e+02   2.4200000e+02   2.4700000e+02   2.4700000e+02   2.4900000e+02   2.4900000e+02   2.5000000e+02   2.5000000e+02
   7.7371290e+01   4.7090619e+01   1.2826677e+02   1.0662866e+02   1.4110613e+02   1.0524603e+02   1.3175613e+02   2.2545048e+02   2.3525290e+02   9.1741381e+01   1.5020517e+02   1.2348702e+02   1.2807290e+02   1.6312320e+02   1.0236935e+02   1.7575787e+02   1.3471677e+02   1.2212072e+02   1.3451677e+02   1.7337027e+02   1.2679839e+02   1.0358419e+02   2.5259355e+02   1.2937413e+02   1.4291517e+02   1.1888022e+02   1.0836645e+02   8.8858103e+01   4.2825171e+01   9.3037422e+01   1.6190290e+02   8.7890026e+01   1.0785032e+02   7.0906813e+01   1.3153517e+02   3.6700622e+01   1.1644419e+02   1.1141737e+02   2.0220517e+02   1.6009702e+02   1.6372517e+02   1.7083542e+02   1.1180161e+02   1.0245265e+02   4.9791935e+01   9.5111161e+01   1.5001517e+02   1.5146222e+02   1.1130290e+02   1.6942674e+02   5.8409677e+01   1.8956626e+02   6.2398065e+01   5.4962348e+01   8.4629032e+01   1.2489742e+02   9.9250323e+01   7.8626426e+01   9.4155171e+01   1.0483102e+02   1.3372032e+02   6.2183342e+01   1.3802839e+02   1.1690773e+02   4.1914839e+01   5.0813265e+01   2.2487517e+02   7.6903422e+01   1.3721839e+02   1.4796446e+02   1.2069419e+02   1.3612543e+02   1.4628806e+02   1.9732179e+02   3.0707871e+02   7.3253058e+01   8.4507742e+01   1.2053551e+02   6.3354839e+01   1.1552065e+02   4.4359355e+01   9.0517703e+01   1.1815677e+02   6.3671329e+01   1.5358968e+02   1.0233057e+02   5.6309677e+01   9.0905548e+01   1.1889419e+02   1.0393008e+02   2.2987517e+02   7.3733422e+01   1.2994097e+02   8.8693755e+01   1.2098806e+02   6.3038374e+01   4.8698387e+01   7.8076387e+01   1.0846097e+02   5.7290219e+01   7.9971290e+01   7.3319394e+01   7.6897097e+01   3.2155006e+01   1.0877517e+02   1.0338142e+02   1.1782452e+02   1.0707630e+02   1.7811517e+02   1.9006422e+02   1.4542000e+02   1.5031382e+02   8.6191613e+01   7.8537574e+01   1.2509452e+02   8.2718245e+01   1.2957129e+02   9.2413329e+01   1.6276968e+02   8.0288426e+01   1.1691806e+02   1.2691139e+02   1.3967839e+02   1.7472379e+02   1.2310839e+02   7.7115523e+01   1.0046355e+02   8.1680335e+01   1.2057419e+02   1.3176374e+02   1.2655258e+02   8.1306116e+01   1.0856097e+02   9.8378026e+01   1.3302935e+02   1.4268765e+02   1.2522742e+02   9.4683742e+01   1.6247839e+02   1.8391625e+02   1.8896323e+02   1.1642681e+02   1.4817452e+02   4.2344748e+01   1.1780935e+02   8.1845897e+01   5.1694194e+01   1.1076672e+02   7.8179032e+01   8.4446645e+01   1.2903581e+02   7.1579716e+01   1.2771645e+02   6.9905587e+01
   7.2041290e+01   4.3897019e+01   1.4188677e+02   1.4011906e+02   1.8391613e+02   3.5771226e+01   1.2027613e+02   2.1826888e+02   1.2878290e+02   1.0734898e+02   1.3030517e+02   1.6736902e+02   9.3782903e+01   2.0676640e+02   1.2022935e+02   1.0894907e+02   9.8486774e+01   1.1887912e+02   1.3875677e+02   1.8613107e+02   1.1931839e+02   8.6512594e+01   2.0787355e+02   6.6001729e+01   1.4111517e+02   9.0554222e+01   1.1136645e+02   7.8758103e+01   3.3915171e+01   6.7030222e+01   1.2976290e+02   1.2908123e+02   7.3850323e+01   5.7716813e+01   1.4039517e+02   8.0421822e+01   1.3368419e+02   1.7341817e+02   1.5163517e+02   1.3952262e+02   1.5534517e+02   1.7412582e+02   1.3566161e+02   1.0859385e+02   7.3651935e+01   1.0858236e+02   1.5111517e+02   2.1556422e+02   1.3768290e+02   1.9526634e+02   8.6509677e+01   2.0859826e+02   4.8448065e+01   7.5178348e+01   8.2299032e+01   1.9036382e+02   1.0125032e+02   8.5376426e+01   6.2155171e+01   1.2249102e+02   1.4300032e+02   1.4044094e+02   1.5607839e+02   1.2313373e+02   6.7724839e+01   7.3168465e+01   2.1449517e+02   1.5034382e+02   1.1602839e+02   1.2108966e+02   1.3845419e+02   1.4808463e+02   1.2533806e+02   1.9361779e+02   3.1221871e+02   8.8991858e+01   1.1589774e+02   1.0564431e+02   6.3644839e+01   1.4425745e+02   4.6509355e+01   9.7725703e+01   1.1239677e+02   5.8942129e+01   1.7525968e+02   1.6888697e+02   1.0073968e+02   4.8541148e+01   1.2013419e+02   1.0816088e+02   2.1544517e+02   6.3847822e+01   1.3699097e+02   1.1722975e+02   1.0570806e+02   5.9300774e+01   4.2988387e+01   8.0963187e+01   1.0146097e+02   5.9520219e+01   5.6781290e+01   5.4834594e+01   9.7417097e+01   4.7183406e+01   1.2358517e+02   1.1333662e+02   1.0235452e+02   1.0864390e+02   2.0396517e+02   2.0304622e+02   1.3728000e+02   1.7077502e+02   9.7611613e+01   8.6003974e+01   9.8284516e+01   1.0014305e+02   1.3733129e+02   1.5921253e+02   1.2819968e+02   1.4309403e+02   1.1563806e+02   1.3072379e+02   1.5400839e+02   1.2709739e+02   1.4310839e+02   9.5705523e+01   1.0393355e+02   6.0732735e+01   1.1767419e+02   1.6233574e+02   1.0707258e+02   9.3574516e+01   1.1423097e+02   1.3963443e+02   1.6221935e+02   1.0806245e+02   1.4265742e+02   1.0685934e+02   1.6961839e+02   2.1115505e+02   1.8239323e+02   1.3095241e+02   1.3665452e+02   4.4026348e+01   1.2009935e+02   8.2902697e+01   4.3504194e+01   1.3613192e+02   7.7849032e+01   1.0961305e+02   1.5575581e+02   6.6252116e+01   1.5047645e+02   8.7324787e+01
   8.2371290e+01   1.0654062e+02   1.4583677e+02   1.4656306e+02   1.8001613e+02   5.0083226e+01   1.3603613e+02   1.9248808e+02   1.6254290e+02   9.9078181e+01   1.5553517e+02   1.2349062e+02   1.4578290e+02   1.5665640e+02   8.4899355e+01   1.2615547e+02   1.1729677e+02   1.5194432e+02   1.4537677e+02   1.6822147e+02   1.1588839e+02   6.8786994e+01   2.2716355e+02   7.0368529e+01   1.1615517e+02   1.2826102e+02   9.4896452e+01   1.4169570e+02   3.0255171e+01   7.2943022e+01   1.1938290e+02   1.3957163e+02   8.9810323e+01   5.8250013e+01   1.4620517e+02   6.9807022e+01   1.0987419e+02   1.6304297e+02   1.6772517e+02   1.4780542e+02   1.5363517e+02   1.6931262e+02   1.1723161e+02   1.2535825e+02   9.1741935e+01   1.2142516e+02   1.4549517e+02   1.9039382e+02   1.1192290e+02   1.9842714e+02   7.1649677e+01   1.8935706e+02   2.4788065e+01   1.0130115e+02   7.8439032e+01   1.6291262e+02   1.0996032e+02   9.5199626e+01   9.7965171e+01   1.2019622e+02   1.1996032e+02   1.2680414e+02   1.4621839e+02   1.1292253e+02   7.8004839e+01   5.9306065e+01   2.2134517e+02   1.1827582e+02   1.0778839e+02   1.3460886e+02   1.2569419e+02   1.5615543e+02   1.1276806e+02   2.1733339e+02   3.2040871e+02   5.8136658e+01   9.8847742e+01   1.3342831e+02   8.2784839e+01   1.3311625e+02   4.4599355e+01   6.9028503e+01   1.0939677e+02   8.4572129e+01   1.7134968e+02   1.3276977e+02   8.6589677e+01   5.3623148e+01   7.5604194e+01   1.2125328e+02   2.2058517e+02   6.9906622e+01   1.0913097e+02   1.0130855e+02   1.2870806e+02   3.7750774e+01   4.2608387e+01   6.9803587e+01   9.4890968e+01   7.3805819e+01   1.1078129e+02   9.8994594e+01   1.1894710e+02   6.6601006e+01   9.3585171e+01   8.5306622e+01   1.6963452e+02   1.2783150e+02   1.9277517e+02   1.9437142e+02   1.3838000e+02   2.1258702e+02   1.5385161e+02   1.6560477e+02   9.8814516e+01   1.3006065e+02   1.5361129e+02   1.2044013e+02   1.2905968e+02   1.7155523e+02   1.4106806e+02   1.7230939e+02   1.4024839e+02   1.4091819e+02   1.2767839e+02   9.2599923e+01   1.4917355e+02   1.4416354e+02   1.4519419e+02   1.3913414e+02   1.1841258e+02   1.2733732e+02   1.3828097e+02   1.9661043e+02   1.5650935e+02   1.3227925e+02   1.7489742e+02   1.2285014e+02   1.5747839e+02   1.7783625e+02   1.5377323e+02   1.6305201e+02   2.3898452e+02   9.6749948e+01   1.2447935e+02   9.9462297e+01   4.9314194e+01   1.4604712e+02   1.0631903e+02   8.9765445e+01   1.5537581e+02   7.1662516e+01   1.4176645e+02   1.1273159e+02
   8.2371290e+01   6.7070619e+01   1.6031677e+02   2.1854466e+02   1.9205613e+02   6.7650026e+01   1.5394613e+02   2.0357528e+02   1.3597290e+02   1.9068378e+02   1.5734517e+02   1.4906582e+02   1.8312290e+02   1.3447920e+02   9.9179355e+01   1.8682307e+02   1.4181677e+02   2.0531272e+02   1.5227677e+02   1.9447947e+02   1.0593839e+02   1.0430299e+02   1.8378355e+02   7.5838929e+01   2.1949517e+02   1.3699382e+02   1.4479645e+02   1.5046370e+02   3.2155171e+01   1.0955102e+02   9.6952903e+01   1.3689603e+02   7.7470323e+01   8.5427213e+01   1.7563517e+02   7.2882622e+01   1.3030419e+02   1.2554857e+02   1.8077517e+02   1.5581142e+02   2.0458517e+02   1.7309662e+02   1.2490161e+02   9.8404645e+01   7.0651935e+01   1.8363236e+02   1.7487517e+02   1.4666342e+02   1.1978290e+02   1.6545834e+02   1.5145968e+02   1.9154226e+02   8.9308065e+01   9.4429548e+01   9.6869032e+01   1.5524822e+02   1.3791032e+02   9.3483626e+01   7.9875171e+01   1.2650342e+02   1.0605032e+02   1.4087694e+02   1.8178839e+02   1.5421693e+02   8.9724839e+01   9.1698465e+01   2.1287517e+02   1.0471342e+02   1.4821839e+02   1.6646446e+02   1.1079419e+02   1.8220743e+02   1.7366806e+02   2.0080139e+02   2.9707871e+02   6.1053058e+01   1.3274774e+02   1.2909631e+02   8.7304839e+01   1.4336465e+02   5.2079355e+01   8.7570103e+01   9.7726774e+01   6.0305729e+01   1.7525968e+02   1.5317697e+02   1.2416968e+02   7.6766748e+01   1.2384419e+02   1.4529408e+02   2.5482517e+02   7.2027422e+01   1.9313097e+02   1.3930855e+02   1.3312806e+02   8.0207174e+01   4.9508387e+01   1.0987159e+02   7.9980968e+01   9.6808619e+01   1.1411129e+02   1.0653819e+02   1.4989710e+02   7.3315006e+01   8.0155171e+01   1.2657102e+02   1.9511452e+02   1.2203310e+02   2.2720517e+02   1.9271702e+02   1.4795000e+02   2.1863142e+02   1.6271161e+02   1.6565597e+02   9.9284516e+01   1.3159305e+02   9.0421290e+01   1.3339533e+02   2.3871968e+02   1.4806243e+02   1.3577806e+02   1.3364259e+02   1.1572839e+02   1.4035979e+02   1.2748839e+02   1.1633512e+02   1.3470355e+02   1.2965114e+02   1.0410419e+02   1.1285134e+02   1.0574258e+02   1.3978092e+02   1.4942097e+02   1.4152923e+02   1.4697935e+02   1.0338165e+02   1.8146742e+02   1.3590454e+02   1.6147839e+02   1.5418625e+02   1.7515323e+02   1.8086161e+02   2.5089452e+02   9.2507148e+01   1.1604935e+02   6.8706697e+01   5.4034194e+01   1.5747952e+02   1.2303903e+02   1.4404785e+02   1.1932581e+02   7.9886516e+01   1.5047645e+02   8.3084787e+01
   7.6281290e+01   1.0664782e+02   1.5621677e+02   1.6192266e+02   2.1163613e+02   6.4363626e+01   1.4994613e+02   1.7047528e+02   1.4573290e+02   1.6299298e+02   1.3172517e+02   1.7092542e+02   1.3778290e+02   1.5243640e+02   1.2574935e+02   1.3493747e+02   1.0957677e+02   1.7303192e+02   1.8780677e+02   1.9777707e+02   1.2069839e+02   1.2421219e+02   2.5068355e+02   5.1526929e+01   1.5034517e+02   1.5743582e+02   9.1136452e+01   1.6327650e+02   2.5825171e+01   9.2777422e+01   1.2561290e+02   1.4579323e+02   1.0871032e+02   6.5978013e+01   1.6406517e+02   6.8958222e+01   1.1549419e+02   1.0939337e+02   1.9901517e+02   1.1701222e+02   1.8106517e+02   1.7649822e+02   1.3204161e+02   1.3741345e+02   7.2891935e+01   1.5559316e+02   1.6701517e+02   1.5600222e+02   1.1221290e+02   1.9140394e+02   1.4093968e+02   1.8910386e+02   7.3548065e+01   8.2450348e+01   7.8539032e+01   1.6138462e+02   1.1701032e+02   8.1635626e+01   8.5535171e+01   1.1633062e+02   1.1596032e+02   1.2303414e+02   2.1535839e+02   1.9215133e+02   7.6244839e+01   1.1206686e+02   2.5630517e+02   1.2071902e+02   1.4664839e+02   1.6654006e+02   1.3650419e+02   1.3467063e+02   1.7680806e+02   2.1993019e+02   2.4840871e+02   7.8996658e+01   1.1674774e+02   1.4176631e+02   7.9644839e+01   1.5855745e+02   7.0549355e+01   1.0837250e+02   9.8676774e+01   9.7329729e+01   1.7872968e+02   1.0612937e+02   1.2392968e+02   1.0516595e+02   1.6327419e+02   1.7575968e+02   2.4891517e+02   1.0612022e+02   1.6213097e+02   1.3763855e+02   1.4874806e+02   1.1947757e+02   3.9508387e+01   8.4531587e+01   9.8840968e+01   6.9679819e+01   8.6401290e+01   8.2994994e+01   9.5177097e+01   2.3362606e+01   1.1339517e+02   1.4329182e+02   1.3206452e+02   1.3078710e+02   2.1525517e+02   1.7671302e+02   7.1710000e+01   1.5740062e+02   1.2138161e+02   1.1368237e+02   9.0234516e+01   1.3316705e+02   1.4271129e+02   1.4869213e+02   1.6109968e+02   1.8175203e+02   1.1677806e+02   1.3058259e+02   1.2291839e+02   1.9611459e+02   9.5538387e+01   1.1108112e+02   1.0974355e+02   7.7887935e+01   1.0043419e+02   2.0495494e+02   1.0526258e+02   1.2523932e+02   8.9710968e+01   1.3278603e+02   1.5507935e+02   1.7630365e+02   1.3303742e+02   9.1678942e+01   1.6742839e+02   1.7976025e+02   1.4158323e+02   2.0888721e+02   1.3332452e+02   7.4102748e+01   1.0385935e+02   9.8531897e+01   6.9794194e+01   1.3878872e+02   1.0436903e+02   8.6971445e+01   1.3570581e+02   8.1766116e+01   1.0914645e+02   8.6871187e+01
   9.7901290e+01   6.6778219e+01   1.2611677e+02   1.5085066e+02   2.1443613e+02   6.8619626e+01   2.0932613e+02   2.3614488e+02   1.9720290e+02   1.8949538e+02   1.1734517e+02   1.1878582e+02   1.4545290e+02   1.7601280e+02   1.4265935e+02   1.2520467e+02   1.1452677e+02   1.9401592e+02   1.6146677e+02   1.9735427e+02   1.2331839e+02   1.2748259e+02   3.1730355e+02   1.0034733e+02   1.6815517e+02   1.7524102e+02   7.8986452e+01   1.1939850e+02   4.6445171e+01   1.0912782e+02   1.2528290e+02   1.4509963e+02   1.0633032e+02   1.0830841e+02   1.4553517e+02   4.6630622e+01   1.0711419e+02   1.1216377e+02   1.6953517e+02   1.9323062e+02   2.0849517e+02   1.8863382e+02   1.7023161e+02   1.2792825e+02   5.6171935e+01   1.2617076e+02   1.9687517e+02   1.9594342e+02   1.1725290e+02   1.5852074e+02   1.7840968e+02   1.5819626e+02   6.6208065e+01   7.2277548e+01   1.0110903e+02   1.6018902e+02   1.1391032e+02   9.6643626e+01   8.0015171e+01   1.0506222e+02   1.7191032e+02   1.3041814e+02   2.1416839e+02   1.8605653e+02   7.7764839e+01   5.1945265e+01   2.3387517e+02   9.7793422e+01   1.2950839e+02   1.4758126e+02   1.2550419e+02   1.0741063e+02   1.5780806e+02   1.5731019e+02   2.1116871e+02   6.7835858e+01   1.1579774e+02   1.4160231e+02   9.0304839e+01   1.1870465e+02   5.8649355e+01   8.5474503e+01   1.0910677e+02   6.1685329e+01   1.9644968e+02   1.0743177e+02   8.7259677e+01   1.1575955e+02   1.6703419e+02   1.3117888e+02   2.1315517e+02   1.0355102e+02   1.3689097e+02   1.4423775e+02   1.3622806e+02   9.7859174e+01   3.6078387e+01   8.6805987e+01   9.1600968e+01   6.0689019e+01   1.1626129e+02   1.1450619e+02   7.6467097e+01   7.5809406e+01   7.7965171e+01   6.1076222e+01   1.2449452e+02   1.6958270e+02   2.3911517e+02   1.6190422e+02   1.2271000e+02   1.8827062e+02   1.8061161e+02   1.5427397e+02   8.4004516e+01   8.7145445e+01   1.2657129e+02   1.1322333e+02   1.3838968e+02   1.8266883e+02   1.5249806e+02   1.9506499e+02   1.1957839e+02   1.1505179e+02   1.2462839e+02   8.3513923e+01   1.2284355e+02   1.4259994e+02   1.0167419e+02   1.6827574e+02   1.2245258e+02   8.3534116e+01   1.5747097e+02   1.3193523e+02   1.6926935e+02   8.3408452e+01   1.8860742e+02   1.1990334e+02   1.2752839e+02   1.9357225e+02   1.8444323e+02   1.6230841e+02   2.3593452e+02   1.1680395e+02   1.1457935e+02   1.3006430e+02   5.2834194e+01   1.2857552e+02   1.0355903e+02   1.1955625e+02   1.3284581e+02   1.0237492e+02   1.4442645e+02   8.2568787e+01
   7.1851290e+01   9.0622219e+01   1.7311677e+02   1.9371066e+02   1.9920613e+02   6.5928026e+01   1.9017613e+02   2.1144688e+02   1.7778290e+02   2.3923898e+02   1.4844517e+02   1.1834782e+02   1.1783290e+02   1.6060240e+02   1.0265935e+02   1.5668467e+02   1.1286677e+02   1.8229872e+02   1.6623677e+02   1.9145267e+02   8.1268387e+01   1.2408659e+02   2.7587355e+02   1.0918173e+02   1.9263517e+02   1.5290262e+02   9.0946452e+01   1.2120170e+02   6.3775171e+01   9.7451422e+01   1.4109290e+02   1.0598483e+02   1.1928032e+02   9.0222413e+01   1.3858517e+02   7.6466622e+01   1.2692419e+02   1.6971897e+02   1.8444517e+02   1.7365782e+02   2.0382517e+02   1.6091742e+02   1.3595161e+02   1.2748065e+02   5.0271935e+01   1.5188276e+02   1.3987517e+02   2.0727342e+02   1.1359290e+02   1.7076354e+02   1.6654968e+02   1.4595506e+02   6.9018065e+01   8.4722748e+01   8.5009032e+01   1.3752702e+02   1.1125032e+02   1.1109643e+02   8.4115171e+01   1.3187422e+02   1.4467032e+02   1.3287734e+02   1.9978839e+02   1.6653693e+02   8.8054839e+01   8.0352065e+01   2.5668517e+02   1.1992862e+02   1.3588839e+02   1.6755086e+02   1.4012419e+02   1.2866103e+02   1.8290806e+02   1.5949219e+02   2.3431871e+02   9.3023858e+01   1.0655774e+02   1.4096151e+02   5.1734839e+01   1.3017025e+02   5.5599355e+01   1.1309850e+02   1.2172677e+02   7.7965729e+01   2.0277968e+02   1.2597537e+02   9.6639677e+01   6.5299148e+01   1.0608419e+02   1.4138488e+02   2.2372517e+02   8.6375422e+01   1.3299097e+02   1.3239975e+02   1.1236806e+02   8.4347974e+01   3.9698387e+01   9.9176387e+01   6.7410968e+01   7.3194219e+01   1.0402129e+02   1.4172539e+02   1.0284710e+02   1.0255901e+02   1.3330517e+02   1.5298902e+02   1.2387452e+02   1.1201230e+02   2.1215517e+02   2.3663102e+02   1.4104000e+02   2.1790422e+02   1.3571161e+02   1.4414597e+02   1.0714452e+02   1.3772425e+02   1.5190129e+02   8.6856929e+01   1.5924968e+02   1.9585003e+02   1.4363806e+02   1.1039379e+02   1.6672839e+02   1.3084979e+02   7.2058387e+01   9.7049523e+01   8.4603548e+01   1.0698914e+02   1.3133419e+02   1.8605294e+02   1.3674258e+02   1.1758092e+02   1.2514097e+02   1.8995163e+02   1.1940935e+02   1.5215725e+02   1.8898742e+02   1.0139294e+02   1.9133839e+02   2.1584745e+02   1.9110323e+02   1.4677561e+02   1.7932452e+02   8.4612748e+01   8.5669355e+01   9.3467097e+01   6.3504194e+01   1.4215192e+02   8.7939032e+01   1.2194585e+02   1.3451581e+02   1.0209132e+02   1.4028645e+02   8.1999987e+01
   8.5951290e+01   8.5734219e+01   1.5702677e+02   1.7999786e+02   1.9315613e+02   7.9702026e+01   1.8394613e+02   2.1055528e+02   1.7711290e+02   1.5653258e+02   1.2944517e+02   1.7881782e+02   1.2678290e+02   1.4665640e+02   1.1432935e+02   1.3709107e+02   1.3214677e+02   1.7313632e+02   1.7646677e+02   1.9125427e+02   1.0422839e+02   1.0395979e+02   1.9730355e+02   9.6467329e+01   1.4211517e+02   1.6428422e+02   1.3636645e+02   1.1251810e+02   3.1875171e+01   1.1548342e+02   1.3985290e+02   9.2654026e+01   8.5950323e+01   1.0431881e+02   1.3134517e+02   7.8425822e+01   1.1197419e+02   1.0339497e+02   1.2025517e+02   1.8069302e+02   1.9620517e+02   1.8099702e+02   1.2609161e+02   1.4678945e+02   9.1171935e+01   2.2375076e+02   1.4163517e+02   1.2960262e+02   1.4449290e+02   1.9506154e+02   1.5197968e+02   1.5955066e+02   5.6928065e+01   8.3539948e+01   9.6579032e+01   1.6855142e+02   1.1820032e+02   9.9250426e+01   1.0096517e+02   9.5006222e+01   1.2943032e+02   9.8006542e+01   1.8764839e+02   2.1669813e+02   9.6104839e+01   7.7758065e+01   2.4201517e+02   1.4729222e+02   1.3483839e+02   1.9320486e+02   1.4693419e+02   1.2945623e+02   1.6723806e+02   2.6493579e+02   2.8526871e+02   8.2287858e+01   1.1503774e+02   1.1961311e+02   9.5734839e+01   1.6436025e+02   3.9649355e+01   1.0413450e+02   1.2653677e+02   5.7200929e+01   1.6868968e+02   1.0584257e+02   1.0468968e+02   1.1117515e+02   1.5513419e+02   1.9041088e+02   2.3982517e+02   8.0227422e+01   1.5080097e+02   1.6440495e+02   1.2531806e+02   1.0345197e+02   3.2218387e+01   8.1534787e+01   8.9270968e+01   9.5445419e+01   1.2164129e+02   5.1695794e+01   8.8177097e+01   4.2526065e+00   1.2120517e+02   9.9577022e+01   1.3573452e+02   2.0959350e+02   2.2511517e+02   1.5340422e+02   1.2314000e+02   1.6266622e+02   1.4847161e+02   1.1327517e+02   7.5624516e+01   1.3657585e+02   1.3052129e+02   1.4347733e+02   1.5581968e+02   1.3327443e+02   1.3501806e+02   1.4050339e+02   1.1805839e+02   1.6293339e+02   9.4398387e+01   1.0307232e+02   1.0927355e+02   1.1378554e+02   1.0767419e+02   1.8660574e+02   8.7262581e+01   1.3810932e+02   1.2642097e+02   1.2189923e+02   2.2640935e+02   1.2330725e+02   1.3598742e+02   1.2158294e+02   1.3899839e+02   1.1169465e+02   1.0777323e+02   1.3982201e+02   1.6512452e+02   1.0327875e+02   1.1585935e+02   1.3153190e+02   5.6124194e+01   1.4431232e+02   1.1398903e+02   9.1771845e+01   1.2713581e+02   1.0459172e+02   1.4852645e+02   6.4000787e+01
   7.8991290e+01   8.8581019e+01   1.5231677e+02   1.6766466e+02   2.3063613e+02   8.5893626e+01   2.1227613e+02   2.0867888e+02   1.4016290e+02   1.6100858e+02   1.6130517e+02   1.5421902e+02   1.7616290e+02   1.8365600e+02   1.2503935e+02   1.5385427e+02   1.3762677e+02   1.4140792e+02   1.8099677e+02   1.7022187e+02   1.2698839e+02   8.9088994e+01   3.5478355e+02   1.5234893e+02   1.6244517e+02   1.3917782e+02   1.2836645e+02   1.1606810e+02   4.8255171e+01   1.1712302e+02   1.4381290e+02   1.6714723e+02   9.8230323e+01   1.1186641e+02   1.3820517e+02   6.2357022e+01   9.7634194e+01   8.4922168e+01   1.6282517e+02   1.7066742e+02   2.1315517e+02   1.7022102e+02   1.3323161e+02   1.5064825e+02   3.9511935e+01   1.6069356e+02   1.5853517e+02   1.4140062e+02   1.3159290e+02   1.3556354e+02   1.4783968e+02   1.8731186e+02   5.9168065e+01   6.8940748e+01   9.1009032e+01   1.2480702e+02   1.0191032e+02   9.6273626e+01   1.0763517e+02   8.9752622e+01   1.7438032e+02   1.2222054e+02   2.3921839e+02   1.8124253e+02   1.1229484e+02   7.7842865e+01   1.9668517e+02   1.4138862e+02   1.2212839e+02   1.3522166e+02   1.6236419e+02   9.2501832e+01   1.8261806e+02   1.6184539e+02   2.9264871e+02   7.2167458e+01   1.1846774e+02   1.0685871e+02   8.1114839e+01   1.4785985e+02   5.8079355e+01   9.0230103e+01   1.3610677e+02   6.8855329e+01   1.4863968e+02   1.0482657e+02   5.5879677e+01   1.3550995e+02   1.5713419e+02   1.8754088e+02   2.0277517e+02   1.2924142e+02   1.2989097e+02   1.5264775e+02   1.4889806e+02   6.1995574e+01   6.0218387e+01   7.6064787e+01   8.8270968e+01   5.8955419e+01   1.4521129e+02   1.0834019e+02   1.0175710e+02   6.4456206e+01   4.9065171e+01   8.7298222e+01   1.1182452e+02   1.8664630e+02   1.8996517e+02   2.0926622e+02   1.4866000e+02   2.3538462e+02   1.3595161e+02   2.2760677e+02   9.8334516e+01   1.2132905e+02   1.2685129e+02   8.5100929e+01   1.8314968e+02   1.7408803e+02   1.3391806e+02   2.0559139e+02   1.0157839e+02   1.3649179e+02   1.0348839e+02   8.7585123e+01   1.3946355e+02   1.1989034e+02   1.2467419e+02   1.5024574e+02   8.0222581e+01   1.3777252e+02   1.5333097e+02   1.3064643e+02   1.5754935e+02   1.1357605e+02   1.2337742e+02   1.1969174e+02   1.4176839e+02   1.6043305e+02   1.3853323e+02   1.3889121e+02   2.1979452e+02   1.2437515e+02   1.2876935e+02   7.1259097e+01   6.9314194e+01   1.4359712e+02   1.1412903e+02   1.1090065e+02   1.0622581e+02   8.2784516e+01   1.6995645e+02   7.9386387e+01
   7.7711290e+01   7.2583419e+01   1.5731677e+02   1.6683466e+02   2.0605613e+02   6.8670026e+01   1.7298613e+02   2.5196208e+02   1.9597290e+02   1.8231378e+02   1.2353517e+02   1.4110062e+02   1.0569290e+02   1.3457360e+02   9.2749355e+01   1.2619747e+02   1.4462677e+02   1.2922792e+02   1.9870677e+02   1.2390507e+02   1.1117839e+02   1.3245379e+02   3.6916355e+02   1.3319853e+02   1.6849517e+02   1.4807382e+02   8.5326452e+01   8.4701303e+01   4.3915171e+01   8.5040222e+01   1.2809290e+02   1.2783483e+02   8.7090323e+01   1.2198761e+02   1.6672517e+02   6.8025422e+01   1.1787419e+02   1.0106297e+02   1.6877517e+02   1.5915142e+02   1.8120517e+02   1.6581702e+02   1.6828161e+02   1.5617425e+02   6.9461935e+01   9.2827561e+01   1.6344517e+02   1.8366782e+02   1.4983290e+02   1.5358434e+02   1.6873968e+02   1.2187986e+02   7.7928065e+01   9.1479948e+01   7.6389032e+01   1.3264662e+02   1.0796032e+02   7.6359626e+01   8.0635171e+01   1.2172262e+02   1.5924032e+02   1.6252174e+02   1.6759839e+02   1.5002213e+02   5.7104839e+01   8.8928065e+01   2.1301517e+02   1.2661222e+02   1.3869839e+02   1.3070606e+02   1.0165419e+02   1.1935863e+02   1.4447806e+02   1.8089659e+02   3.1454871e+02   7.2185458e+01   1.3036774e+02   1.4776671e+02   6.6734839e+01   1.3340025e+02   4.3649355e+01   9.7864503e+01   1.1739677e+02   1.0707213e+02   1.8049968e+02   1.2341777e+02   9.0359677e+01   1.2547155e+02   1.5160419e+02   1.1988328e+02   2.5501517e+02   7.5102222e+01   1.1489097e+02   1.3265775e+02   1.5670806e+02   9.3130774e+01   4.6648387e+01   6.8000387e+01   7.7220968e+01   5.0219419e+01   1.5345129e+02   1.2434099e+02   9.8897097e+01   7.4115006e+01   1.2596517e+02   1.2185622e+02   1.2854452e+02   1.1425870e+02   2.0958517e+02   1.9278662e+02   1.2538000e+02   2.2781702e+02   1.3042161e+02   1.5437917e+02   8.7334516e+01   1.3068905e+02   1.0266129e+02   1.1379613e+02   2.0205968e+02   1.6680523e+02   1.5410806e+02   1.4045619e+02   1.4815839e+02   1.4280539e+02   1.0272839e+02   1.1621592e+02   1.2460355e+02   7.9369135e+01   1.1824419e+02   1.5119014e+02   1.0174258e+02   1.3033092e+02   1.3947097e+02   1.4418523e+02   1.7073935e+02   1.1405085e+02   1.7270742e+02   1.1674534e+02   2.0099839e+02   1.9126465e+02   2.3305323e+02   1.3546961e+02   2.0803452e+02   8.3125948e+01   1.2071935e+02   8.0993097e+01   5.3504194e+01   1.5928192e+02   1.1069903e+02   1.0198505e+02   1.4851581e+02   6.6551316e+01   1.8123645e+02   1.0019399e+02
   7.0991290e+01   8.8171019e+01   1.5431677e+02   1.6783466e+02   1.8467613e+02   8.5900426e+01   1.9713613e+02   2.4398008e+02   1.7406290e+02   2.2896658e+02   1.3896517e+02   1.5491622e+02   1.3226290e+02   1.1430800e+02   1.1146935e+02   1.4954987e+02   1.3876677e+02   1.6346672e+02   2.3432677e+02   1.7091547e+02   1.1369839e+02   1.0591219e+02   2.7659355e+02   9.0454129e+01   1.8063517e+02   1.4510262e+02   1.1127645e+02   8.7715303e+01   7.2395171e+01   9.6671822e+01   1.0571290e+02   1.3005523e+02   9.9810323e+01   1.1793001e+02   1.6334517e+02   5.9625822e+01   1.4197419e+02   1.0808497e+02   1.9311517e+02   1.8739422e+02   1.8791517e+02   1.8009022e+02   1.5257161e+02   1.5353105e+02   5.3931935e+01   1.3658996e+02   1.9391517e+02   1.8790022e+02   1.5449290e+02   1.6821154e+02   1.5616968e+02   1.2474546e+02   5.5118065e+01   6.9834748e+01   9.2869032e+01   1.6365822e+02   1.1544032e+02   8.8571226e+01   9.1875171e+01   1.0687342e+02   1.1886032e+02   1.7880214e+02   1.5883839e+02   1.6129293e+02   8.7054839e+01   7.8722065e+01   1.4844517e+02   1.2924782e+02   1.2955839e+02   1.7771726e+02   1.0693419e+02   1.3979623e+02   1.6885806e+02   1.6923619e+02   2.6374871e+02   6.9059458e+01   9.3847742e+01   1.2744831e+02   8.4924839e+01   1.3908505e+02   4.5459355e+01   1.0947970e+02   1.2596677e+02   8.3246529e+01   1.7696968e+02   1.5446017e+02   7.7019677e+01   1.0614875e+02   1.2998419e+02   1.5118288e+02   2.4006517e+02   1.1634822e+02   1.2656097e+02   1.5120415e+02   1.2327806e+02   9.5565174e+01   6.1178387e+01   8.3217987e+01   1.0574097e+02   7.8217819e+01   8.0641290e+01   6.4405794e+01   8.7897097e+01   3.0225006e+01   9.6585171e+01   1.3863662e+02   1.6749452e+02   1.1367270e+02   1.7530517e+02   1.9643902e+02   1.0504000e+02   1.7830422e+02   9.6231613e+01   1.3802437e+02   1.0962452e+02   1.3295585e+02   1.3785129e+02   1.2170093e+02   1.9305968e+02   9.9335226e+01   1.3991806e+02   1.0845139e+02   1.4143839e+02   1.6972299e+02   8.4058387e+01   9.9899523e+01   9.9413548e+01   8.7994335e+01   1.3076419e+02   1.6956854e+02   9.7502581e+01   1.0858012e+02   8.5040968e+01   1.1306963e+02   1.6488935e+02   1.7541885e+02   1.2637742e+02   9.3641742e+01   1.7333839e+02   1.5213745e+02   1.7377323e+02   1.3164201e+02   1.4632452e+02   7.0302748e+01   1.3399935e+02   1.2217070e+02   4.8984194e+01   1.2836352e+02   9.3179032e+01   1.3719665e+02   1.3894581e+02   6.5886916e+01   1.4966645e+02   4.9819587e+01
   1.1433129e+02   7.3133819e+01   1.7811677e+02   1.6783066e+02   1.7377613e+02   7.4822426e+01   1.6941613e+02   2.3600768e+02   1.5563290e+02   1.9454098e+02   1.2520517e+02   1.4615702e+02   1.4583290e+02   1.5351240e+02   9.1519355e+01   1.4633587e+02   1.4010677e+02   1.4715952e+02   1.7080677e+02   1.7803707e+02   1.4512839e+02   1.1635779e+02   1.9135355e+02   1.2323333e+02   1.8258517e+02   1.6447662e+02   1.1708645e+02   1.2259050e+02   4.7535171e+01   1.2118062e+02   1.1023290e+02   1.2121363e+02   1.0023032e+02   1.1727641e+02   1.2091517e+02   4.2120222e+01   1.1216419e+02   1.2256977e+02   1.4406517e+02   1.9059822e+02   1.7991517e+02   2.5654022e+02   1.3328161e+02   1.3450425e+02   5.8651935e+01   1.3016236e+02   1.6153517e+02   1.4835062e+02   1.1159290e+02   1.7692354e+02   1.5288968e+02   1.3933786e+02   7.1978065e+01   4.4865948e+01   9.5249032e+01   1.6518782e+02   1.1834032e+02   6.4579226e+01   1.0434517e+02   9.3875822e+01   9.6150323e+01   1.3204894e+02   1.7731839e+02   1.7495453e+02   8.2104839e+01   5.9218065e+01   2.2701517e+02   1.1444222e+02   1.4021839e+02   1.7201446e+02   1.1274419e+02   1.2114143e+02   1.4614806e+02   2.2876299e+02   2.9712871e+02   6.8099058e+01   4.8227742e+01   6.9007910e+01   8.2784839e+01   1.5839625e+02   6.1649355e+01   7.9044503e+01   1.4934677e+02   5.8036129e+01   1.6158968e+02   1.8055057e+02   7.2499677e+01   1.2490035e+02   1.2889419e+02   1.2927008e+02   2.1315517e+02   7.6451022e+01   1.4908097e+02   1.6749255e+02   1.2765806e+02   8.8454774e+01   3.8268387e+01   7.3860787e+01   7.9220968e+01   6.7539419e+01   1.0035129e+02   1.1539899e+02   1.4751710e+02   3.3225406e+01   6.8535171e+01   8.0740622e+01   1.6725452e+02   1.3783190e+02   2.1211517e+02   1.5706422e+02   1.2823000e+02   1.8768902e+02   1.3919161e+02   2.1120757e+02   9.8434516e+01   9.4041045e+01   1.1771129e+02   1.5083213e+02   1.7628968e+02   1.6382683e+02   1.8087806e+02   1.8741459e+02   8.8198387e+01   1.6551219e+02   8.4818387e+01   8.5988723e+01   1.4055355e+02   1.5113314e+02   1.1267419e+02   1.6154574e+02   1.0222258e+02   1.3753252e+02   1.0690097e+02   1.4660083e+02   1.5878935e+02   1.5862685e+02   1.7570742e+02   1.4098534e+02   1.3976839e+02   1.2759305e+02   1.9282323e+02   1.5454801e+02   2.1636452e+02   1.0879955e+02   1.1471935e+02   1.3519310e+02   5.3694194e+01   1.1084672e+02   1.3422903e+02   1.0972265e+02   1.4875581e+02   5.5672116e+01   1.7004645e+02   7.4279187e+01
   9.7901290e+01   7.7488219e+01   2.1064677e+02   1.5589826e+02   1.6643613e+02   1.1121963e+02   1.5094613e+02   2.1681528e+02   1.2473290e+02   1.8739298e+02   1.3244517e+02   1.8938782e+02   1.2912290e+02   1.5369920e+02   1.1508935e+02   1.7722027e+02   1.4400677e+02   1.1584752e+02   1.7670677e+02   1.9361507e+02   1.1331839e+02   1.0594259e+02   2.2930355e+02   8.3477329e+01   1.6458517e+02   1.5952662e+02   1.0375645e+02   1.3526690e+02   2.2495171e+01   1.0937382e+02   1.8647290e+02   1.0687443e+02   9.5040323e+01   9.0451613e+01   1.3711517e+02   5.3724222e+01   9.5114194e+01   1.2888377e+02   1.5430517e+02   1.4206902e+02   1.5415517e+02   1.9160102e+02   1.4880161e+02   1.5397265e+02   8.8221935e+01   1.6694676e+02   1.1658517e+02   1.3784662e+02   1.1187290e+02   2.0771114e+02   2.1473968e+02   1.5786986e+02   5.8448065e+01   8.5228348e+01   8.7199032e+01   1.2554182e+02   1.0334032e+02   8.1019226e+01   7.2345171e+01   1.0800582e+02   1.2481032e+02   1.0165614e+02   1.8416839e+02   2.2364653e+02   7.5384839e+01   1.1536566e+02   2.5196517e+02   1.3663622e+02   1.5326839e+02   1.7344046e+02   1.2822419e+02   1.4214303e+02   1.7733806e+02   2.0836779e+02   3.1726871e+02   5.6817858e+01   9.0367742e+01   1.1010671e+02   8.2024839e+01   1.7440705e+02   7.1319355e+01   1.1027090e+02   1.1724677e+02   4.0654129e+01   1.5263968e+02   1.2388657e+02   1.1154968e+02   1.1229635e+02   1.4455419e+02   1.7930728e+02   2.4011517e+02   8.1774222e+01   1.8413097e+02   1.4387855e+02   1.2693806e+02   1.3894237e+02   4.8938387e+01   6.1057187e+01   1.3165097e+02   8.1815019e+01   1.1930129e+02   1.3169299e+02   1.3465710e+02   6.2914206e+01   9.7775171e+01   7.6831422e+01   9.8824516e+01   1.5521630e+02   2.0620517e+02   1.7072702e+02   1.4947000e+02   2.3027982e+02   1.8071161e+02   2.1264597e+02   8.9624516e+01   1.1188585e+02   1.2804129e+02   8.6055729e+01   1.5709968e+02   2.0240203e+02   1.4877806e+02   1.6969259e+02   1.1157839e+02   1.1992179e+02   8.6538387e+01   1.1075112e+02   1.7622355e+02   1.2318954e+02   9.3624194e+01   1.2644974e+02   9.0172581e+01   1.3721652e+02   1.5952097e+02   1.7734123e+02   1.5445935e+02   9.8973252e+01   1.7237742e+02   1.4910174e+02   1.3466839e+02   1.9252105e+02   1.6610323e+02   2.1144561e+02   2.0855452e+02   1.0427435e+02   1.1104935e+02   7.4346697e+01   4.1984194e+01   1.4911352e+02   1.0741903e+02   1.4510745e+02   1.3713581e+02   3.4601716e+01   1.2580645e+02   1.0096839e+02
   1.0047129e+02   5.9522619e+01   1.6635677e+02   1.4125146e+02   2.6205613e+02   6.9330026e+01   1.8370613e+02   2.3672448e+02   1.3601290e+02   1.8292058e+02   1.8377517e+02   1.3266142e+02   1.6364290e+02   2.1651760e+02   1.1027935e+02   1.2193507e+02   1.4629677e+02   1.5300432e+02   1.5042677e+02   1.9076747e+02   1.3274839e+02   1.1229819e+02   2.6435355e+02   1.4734333e+02   1.6958517e+02   1.1036662e+02   1.0189645e+02   1.4618570e+02   5.1205171e+01   9.2697022e+01   1.3504290e+02   1.5574883e+02   1.0519032e+02   1.0449961e+02   1.5234517e+02   4.5175822e+01   9.7444194e+01   1.1160737e+02   1.6058517e+02   1.2399662e+02   1.6587517e+02   1.5562342e+02   1.5342161e+02   1.5108305e+02   7.8791935e+01   1.4355116e+02   1.6015517e+02   1.3627102e+02   9.6302903e+01   1.7362674e+02   1.7478968e+02   1.4234586e+02   5.8358065e+01   5.1715548e+01   9.6059032e+01   1.0698302e+02   8.4340323e+01   4.7299226e+01   7.3115171e+01   9.6514222e+01   1.6176032e+02   1.3961014e+02   2.3078839e+02   1.6091693e+02   9.8144839e+01   8.2934865e+01   2.4444517e+02   1.0847782e+02   1.1717839e+02   1.4489766e+02   1.2641419e+02   1.1118783e+02   1.6428806e+02   2.0545179e+02   3.1516871e+02   7.4275858e+01   7.8937742e+01   1.2112111e+02   9.2024839e+01   1.4084705e+02   5.4789355e+01   1.2949330e+02   9.8636774e+01   7.5282929e+01   1.5811968e+02   1.2020817e+02   6.7929677e+01   1.2154595e+02   1.5632419e+02   1.8393568e+02   2.5753517e+02   8.8000622e+01   1.2761097e+02   1.4436015e+02   1.3055806e+02   1.0793277e+02   4.8698387e+01   1.0336639e+02   5.9790968e+01   6.9703819e+01   9.8591290e+01   1.7415979e+02   1.3094710e+02   4.8881006e+01   1.1758517e+02   1.3790662e+02   1.1339452e+02   1.1614070e+02   2.0472517e+02   2.3874542e+02   1.2862000e+02   2.0446782e+02   1.2552161e+02   2.1454117e+02   1.1328452e+02   1.4318305e+02   9.7041290e+01   1.7515573e+02   2.0843968e+02   1.9653483e+02   1.0349806e+02   1.4112499e+02   1.2900839e+02   1.7105739e+02   9.2868387e+01   1.1091472e+02   1.2946355e+02   7.7790335e+01   1.1000419e+02   1.4203934e+02   1.0703258e+02   1.4176772e+02   1.2195097e+02   1.6253683e+02   1.5483935e+02   1.3351285e+02   1.6222742e+02   1.1039374e+02   1.8142839e+02   2.3316025e+02   1.4201323e+02   1.8442281e+02   1.7684452e+02   9.6001148e+01   1.2666935e+02   7.6477097e+01   5.1504194e+01   1.4521192e+02   1.0003903e+02   1.2588785e+02   1.4875581e+02   3.9532116e+01   1.4142645e+02   8.8378787e+01
   1.2137129e+02   7.1190619e+01   1.5111677e+02   1.1957066e+02   2.0548613e+02   8.1955626e+01   1.5513613e+02   2.1925008e+02   1.6535290e+02   1.7809338e+02   9.6495171e+01   1.2859382e+02   1.2940290e+02   1.6258680e+02   8.2749355e+01   1.4851747e+02   1.3833677e+02   1.3235112e+02   1.3127677e+02   1.6186947e+02   1.4584839e+02   1.1234019e+02   2.3363355e+02   1.3547093e+02   1.2982517e+02   1.3192742e+02   8.0706452e+01   1.2940090e+02   3.6635171e+01   1.0157262e+02   1.3842290e+02   1.1981843e+02   1.0538032e+02   1.2543441e+02   1.2139517e+02   5.2321822e+01   1.0644419e+02   1.3392737e+02   1.7196517e+02   1.3289622e+02   1.7920517e+02   1.4840702e+02   1.3000161e+02   1.4909665e+02   6.9981935e+01   1.2068596e+02   1.5896517e+02   1.7331622e+02   1.1711290e+02   1.4491194e+02   1.5102968e+02   1.7743666e+02   5.4548065e+01   7.7020348e+01   1.0567903e+02   1.5287342e+02   7.9440323e+01   5.9691226e+01   8.7915171e+01   1.2471022e+02   1.3534032e+02   1.5143374e+02   1.9583839e+02   1.6190293e+02   7.3814839e+01   1.0140126e+02   1.9763517e+02   1.1822262e+02   1.1921839e+02   1.4631446e+02   1.3055419e+02   9.8096632e+01   1.4652806e+02   2.1368259e+02   2.7216871e+02   8.0995858e+01   8.7177742e+01   9.6791910e+01   7.1974839e+01   1.1902105e+02   4.3889355e+01   1.1379530e+02   1.4034677e+02   8.4136129e+01   1.2772968e+02   1.0997937e+02   7.9449677e+01   1.3591435e+02   1.4617419e+02   1.3893768e+02   2.2815517e+02   6.0681022e+01   1.2189097e+02   1.3590775e+02   1.3946806e+02   7.9509974e+01   3.6178387e+01   7.0797987e+01   6.2410968e+01   7.1834219e+01   8.4401290e+01   6.6204994e+01   1.3184710e+02   3.4859006e+01   1.4672517e+02   1.1076542e+02   1.3182452e+02   1.5161630e+02   1.7863517e+02   1.7755262e+02   1.3485000e+02   2.0563942e+02   8.2991613e+01   1.3751357e+02   1.0704452e+02   1.4720225e+02   1.2538129e+02   1.4426853e+02   1.3943968e+02   1.6886483e+02   1.3901806e+02   1.2166339e+02   1.5115839e+02   1.9218539e+02   9.8918387e+01   1.2862072e+02   1.5155355e+02   7.4973135e+01   1.4138419e+02   1.3733894e+02   1.3955258e+02   8.4976116e+01   9.5370968e+01   1.3195323e+02   1.7445935e+02   1.5737325e+02   1.3627742e+02   8.5229742e+01   1.4195839e+02   1.9974785e+02   1.8110323e+02   1.6833561e+02   1.7312452e+02   6.3398748e+01   1.1604935e+02   8.0606697e+01   4.7504194e+01   1.3519192e+02   7.7749032e+01   1.1995105e+02   1.2008581e+02   5.1535716e+01   1.6566645e+02   8.4299587e+01
   7.2611290e+01   7.0511419e+01   1.5540677e+02   1.5074746e+02   2.1824613e+02   4.3264826e+01   1.7936613e+02   2.2369168e+02   1.9649290e+02   2.2136218e+02   1.3715517e+02   1.1225102e+02   1.1955290e+02   1.3542480e+02   9.9419355e+01   1.1580387e+02   1.5838677e+02   1.5236712e+02   1.7732677e+02   1.7232547e+02   1.4122839e+02   1.3608979e+02   2.6602355e+02   1.3344973e+02   1.6920517e+02   1.5692702e+02   9.0276452e+01   1.2777530e+02   3.6115171e+01   1.1428422e+02   1.5590290e+02   1.3213003e+02   1.1185032e+02   8.9156813e+01   1.5753517e+02   5.6290622e+01   1.1473419e+02   8.4744168e+01   1.7782517e+02   1.6056742e+02   1.5791517e+02   2.1454022e+02   1.3666161e+02   1.5056385e+02   7.1651935e+01   1.4607236e+02   1.3101517e+02   1.6621222e+02   8.6832903e+01   1.5695434e+02   1.3378968e+02   1.4600586e+02   4.9978065e+01   1.0209595e+02   1.3600903e+02   1.8001702e+02   9.4490323e+01   7.9107226e+01   9.0205171e+01   9.7767022e+01   1.3972032e+02   1.4184334e+02   2.0421839e+02   1.3489253e+02   6.6914839e+01   9.2333265e+01   1.9782517e+02   1.0620742e+02   1.2817839e+02   1.5649766e+02   1.0317419e+02   1.2814703e+02   1.3756806e+02   1.7625939e+02   2.8907871e+02   4.9603058e+01   1.1212774e+02   1.1379591e+02   9.5974839e+01   1.5625105e+02   3.8889355e+01   1.0867530e+02   1.1620677e+02   8.6117329e+01   1.6796968e+02   1.2990017e+02   7.5879677e+01   1.0933995e+02   1.6527419e+02   1.6235968e+02   2.4096517e+02   1.1722622e+02   1.2932097e+02   1.3960335e+02   1.3831806e+02   8.2741974e+01   2.4798387e+01   8.0178387e+01   1.0560097e+02   5.8379019e+01   1.0978129e+02   6.4264594e+01   1.1870710e+02   1.6910206e+01   1.0511517e+02   7.5054222e+01   1.7506452e+02   1.1720710e+02   2.0553517e+02   1.5978062e+02   1.2714000e+02   1.7063622e+02   1.0614161e+02   1.7980157e+02   8.6094516e+01   1.1049825e+02   1.3709129e+02   1.2733173e+02   1.8857968e+02   1.5574363e+02   1.6234806e+02   1.5970699e+02   1.2510839e+02   1.5364939e+02   9.1298387e+01   8.8420323e+01   1.3274355e+02   7.5287935e+01   1.5424419e+02   1.4641014e+02   1.1107258e+02   1.0020452e+02   1.0880097e+02   1.4144883e+02   1.7212935e+02   1.3531965e+02   1.8270742e+02   1.4051534e+02   1.2166839e+02   1.3699105e+02   1.3282323e+02   1.8934801e+02   1.6789452e+02   8.2247148e+01   1.3542935e+02   1.2367630e+02   6.0694194e+01   1.4528672e+02   9.6659032e+01   1.5424825e+02   1.6384581e+02   7.6894916e+01   1.3214645e+02   6.8271187e+01
   7.4901290e+01   6.4858219e+01   1.3992677e+02   1.5388586e+02   2.5043613e+02   7.0549626e+01   1.8579613e+02   2.5893728e+02   1.6254290e+02   2.0340818e+02   1.3449517e+02   8.5223822e+01   1.1288290e+02   1.3428840e+02   1.0789935e+02   1.4164547e+02   1.1067677e+02   1.5113392e+02   1.3808677e+02   1.8565467e+02   1.3365839e+02   9.7605394e+01   2.4311355e+02   1.3299253e+02   1.7330517e+02   1.0930902e+02   9.7556452e+01   1.1815290e+02   2.7725171e+01   1.0976542e+02   1.3833290e+02   8.2015626e+01   1.1647032e+02   6.8977213e+01   1.4972517e+02   6.1245422e+01   1.2744419e+02   1.0248737e+02   1.6772517e+02   1.8813542e+02   1.6282517e+02   1.9605742e+02   1.3600161e+02   1.3023665e+02   4.5741935e+01   1.3429516e+02   1.7849517e+02   1.7432382e+02   9.7062903e+01   1.6189594e+02   1.0812968e+02   1.7081866e+02   6.8258065e+01   6.6063548e+01   9.8919032e+01   1.5013422e+02   1.1277032e+02   6.9834826e+01   1.0034517e+02   1.1114582e+02   1.4267032e+02   9.7467342e+01   1.3374839e+02   1.6773013e+02   5.4384839e+01   8.2815665e+01   2.1153517e+02   1.2749062e+02   1.0750839e+02   1.3753126e+02   1.2188419e+02   1.2198023e+02   1.3747806e+02   1.2478659e+02   2.9488871e+02   6.7708258e+01   9.4657742e+01   1.2372351e+02   7.4884839e+01   1.3445825e+02   6.5219355e+01   7.8798903e+01   1.0910677e+02   1.0059533e+02   1.6144968e+02   1.3823177e+02   8.5929677e+01   1.1386595e+02   1.3365419e+02   1.1903928e+02   2.2582517e+02   7.1157422e+01   1.1527097e+02   1.4910735e+02   1.3112806e+02   8.4607174e+01   4.6218387e+01   8.3654787e+01   8.5360968e+01   7.1518219e+01   1.1897129e+02   9.4859394e+01   1.7746710e+02   3.9539406e+01   3.4255171e+01   6.1243022e+01   1.7258452e+02   1.2216550e+02   2.0834517e+02   1.7936582e+02   1.3571000e+02   2.0471062e+02   1.3395161e+02   2.1143677e+02   7.8814516e+01   1.2161065e+02   1.4933129e+02   8.5872529e+01   1.5557968e+02   1.8000363e+02   1.4268806e+02   1.8736979e+02   9.4008387e+01   1.3475739e+02   8.5058387e+01   8.3199523e+01   1.5608355e+02   1.0994074e+02   1.2719419e+02   1.2190414e+02   1.0893258e+02   1.1775572e+02   1.3452097e+02   1.6906123e+02   1.4816935e+02   9.5996452e+01   1.7865742e+02   1.6264934e+02   1.3114839e+02   1.5513265e+02   1.3553323e+02   2.1870121e+02   2.3722452e+02   1.2936075e+02   1.0537935e+02   8.9510297e+01   6.9034194e+01   1.1722952e+02   9.9419032e+01   1.5917745e+02   1.2622581e+02   5.1664516e+01   1.2756645e+02   7.8637587e+01
   5.1091290e+01   8.1763019e+01   1.1097677e+02   1.6173186e+02   2.2215613e+02   7.1712026e+01   1.6289613e+02   2.1528928e+02   1.8230290e+02   1.8701738e+02   1.1487517e+02   1.5241342e+02   1.1007290e+02   1.3946320e+02   8.2179355e+01   1.5399307e+02   1.2243677e+02   1.8515312e+02   1.6194677e+02   1.6136587e+02   8.6458387e+01   1.2914139e+02   2.2340355e+02   1.0066933e+02   1.9539517e+02   1.1540182e+02   9.8366452e+01   1.3608810e+02   4.1535171e+01   1.3247062e+02   1.2200290e+02   1.2322203e+02   1.2952032e+02   8.3173213e+01   1.2082517e+02   5.6887422e+01   1.0273419e+02   1.3946417e+02   1.6749517e+02   1.7601382e+02   2.1115517e+02   1.4276102e+02   1.0019161e+02   1.2415145e+02   6.3221935e+01   1.2455676e+02   2.0115517e+02   2.0380102e+02   7.2782903e+01   1.8469834e+02   1.4326968e+02   1.2329746e+02   6.4308065e+01   6.6139548e+01   7.2159032e+01   1.6527502e+02   8.3820323e+01   4.7050826e+01   1.1620517e+02   9.9207022e+01   1.7505032e+02   1.2378694e+02   1.7226839e+02   1.5016853e+02   6.6814839e+01   6.6101265e+01   1.6920517e+02   1.2206702e+02   1.1217839e+02   1.3701766e+02   1.1726419e+02   1.0306983e+02   1.3652806e+02   2.0215259e+02   2.7012871e+02   7.4019058e+01   1.1736774e+02   1.0571671e+02   7.6734839e+01   1.3555025e+02   3.7789355e+01   9.1903303e+01   1.2753677e+02   8.3260929e+01   1.7206968e+02   1.2271217e+02   6.9639677e+01   1.0064915e+02   1.3917419e+02   1.3682768e+02   2.7068517e+02   8.2948622e+01   1.3975097e+02   1.0833895e+02   1.4103806e+02   7.4814374e+01   4.5318387e+01   8.2066787e+01   9.5790968e+01   7.2593819e+01   1.1107129e+02   8.8681394e+01   1.6222710e+02   3.4468606e+01   1.1025517e+02   1.1302302e+02   1.3611452e+02   1.3418310e+02   2.2363517e+02   1.7147262e+02   1.2495000e+02   2.4490142e+02   1.4904161e+02   2.5441957e+02   1.0195452e+02   1.3484945e+02   1.0471129e+02   1.2373213e+02   1.5143968e+02   2.3228483e+02   1.7158806e+02   1.4624779e+02   1.0429839e+02   1.6869419e+02   8.9208387e+01   1.1925752e+02   1.4355355e+02   1.1737314e+02   8.6624194e+01   1.6538974e+02   9.2642581e+01   1.2558892e+02   1.3775097e+02   1.9223283e+02   1.4654935e+02   7.8076052e+01   1.6051742e+02   1.3639054e+02   1.6142839e+02   2.0776025e+02   1.9305323e+02   1.9837961e+02   2.3160452e+02   1.4443035e+02   1.1599935e+02   7.0610697e+01   5.6074194e+01   1.3741632e+02   1.3217903e+02   1.0007665e+02   1.4713581e+02   4.5851716e+01   1.4947645e+02   1.2702479e+02
   7.7091290e+01   1.0177302e+02   1.8364677e+02   1.3381826e+02   2.3553613e+02   7.3121626e+01   1.5217613e+02   2.0805688e+02   1.7144290e+02   1.8579618e+02   1.4491517e+02   1.8763022e+02   1.2788290e+02   1.9813840e+02   9.4749355e+01   1.2527747e+02   9.4436774e+01   1.9577312e+02   1.5942677e+02   1.8080747e+02   1.3912839e+02   8.6357794e+01   2.0525355e+02   7.8211329e+01   1.5215517e+02   1.6043102e+02   1.3055645e+02   1.2241290e+02   4.8635171e+01   1.1519262e+02   1.1857290e+02   8.9736426e+01   9.5660323e+01   7.9502013e+01   1.1477517e+02   4.5991422e+01   1.0106419e+02   1.3040777e+02   1.9353517e+02   1.2741062e+02   1.7649517e+02   1.7229382e+02   1.2976161e+02   1.0335585e+02   8.8601935e+01   1.4233636e+02   1.6391517e+02   1.3901022e+02   9.6642903e+01   1.6983954e+02   1.2035968e+02   1.6489026e+02   7.1978065e+01   8.9245948e+01   8.4249032e+01   1.5915782e+02   9.1100323e+01   9.5998426e+01   1.2482517e+02   1.0551742e+02   1.4110032e+02   8.8072942e+01   2.0859839e+02   1.3335213e+02   8.0914839e+01   8.0163265e+01   2.2615517e+02   1.3122102e+02   1.0621839e+02   1.4339446e+02   1.0607419e+02   1.2538503e+02   1.7080806e+02   1.7884019e+02   2.5907871e+02   9.3763058e+01   1.0465774e+02   1.0530351e+02   8.2354839e+01   1.4986065e+02   6.2079355e+01   8.4050103e+01   1.0910677e+02   6.9785329e+01   1.5758968e+02   1.5101057e+02   7.5639677e+01   7.7459148e+01   1.7241419e+02   1.1183848e+02   2.5291517e+02   7.4230222e+01   1.4989097e+02   1.4619775e+02   1.2136806e+02   8.1667974e+01   4.9838387e+01   6.1415187e+01   1.0293097e+02   9.0402619e+01   1.3368129e+02   1.3449259e+02   1.3908710e+02   6.4939806e+01   1.2258517e+02   1.4760662e+02   1.1358452e+02   1.2907550e+02   2.3168517e+02   1.6406862e+02   1.2752000e+02   2.1222582e+02   2.2242161e+02   1.2792917e+02   1.1247452e+02   1.4143785e+02   1.4276129e+02   1.1663813e+02   1.6871968e+02   2.2605243e+02   1.4630806e+02   1.4846019e+02   1.2786839e+02   2.0214859e+02   7.7588387e+01   1.6137712e+02   1.1917355e+02   8.5373535e+01   1.5181419e+02   1.6269454e+02   1.3298258e+02   1.0717172e+02   1.4309097e+02   1.7727563e+02   1.4121935e+02   1.0979245e+02   1.8670742e+02   1.3367534e+02   1.6309839e+02   2.1833665e+02   1.7896323e+02   1.6055681e+02   1.8608452e+02   1.1579195e+02   1.3047935e+02   9.0982297e+01   5.8224194e+01   1.3771432e+02   1.1993903e+02   9.5625845e+01   1.4070581e+02   1.1812612e+02   1.5547645e+02   1.0444479e+02
   1.0504129e+02   9.0827019e+01   1.3664677e+02   1.7695826e+02   1.9482613e+02   6.1428426e+01   1.8846613e+02   1.9591368e+02   1.4111290e+02   1.7146258e+02   1.6339517e+02   1.2996182e+02   1.3583290e+02   1.7607240e+02   1.2241935e+02   1.2972387e+02   1.0476677e+02   1.7960672e+02   1.4942677e+02   1.6731747e+02   1.2012839e+02   9.4637794e+01   2.2511355e+02   7.0152529e+01   1.3487517e+02   1.6671342e+02   1.1689645e+02   1.1112570e+02   2.6155171e+01   8.3511022e+01   1.4542290e+02   9.2158426e+01   8.4090323e+01   8.3517613e+01   1.4125517e+02   9.4633022e+01   9.4444194e+01   1.7669737e+02   1.6944517e+02   1.6718782e+02   1.9682517e+02   1.4071742e+02   1.3419161e+02   1.2538145e+02   8.7651935e+01   1.5218236e+02   1.7625517e+02   1.4869302e+02   1.0392290e+02   1.6853714e+02   1.3126968e+02   1.6763746e+02   6.7018065e+01   6.0312748e+01   1.1034903e+02   1.6506982e+02   1.1249032e+02   7.9947226e+01   9.5015171e+01   1.1086222e+02   1.2424032e+02   1.1599174e+02   1.7954839e+02   1.5572613e+02   9.8144839e+01   4.8264865e+01   1.4406517e+02   1.6945822e+02   1.2345839e+02   1.5344526e+02   1.3941419e+02   1.3524783e+02   1.9837806e+02   1.8034459e+02   2.7221871e+02   8.6661858e+01   9.5367742e+01   1.0066671e+02   9.4974839e+01   1.7661105e+02   5.9979355e+01   6.8178103e+01   1.2210677e+02   7.7835329e+01   1.5077968e+02   1.6013537e+02   1.0277968e+02   8.0567948e+01   1.5694419e+02   1.4226608e+02   2.2887517e+02   7.7913422e+01   1.6970097e+02   1.5608295e+02   1.4936806e+02   6.2857974e+01   5.9938387e+01   8.5127187e+01   1.0551097e+02   9.4236219e+01   8.7491290e+01   8.6377794e+01   1.4903710e+02   4.0333806e+01   1.1606517e+02   1.6383822e+02   1.1168452e+02   1.3270750e+02   2.0953517e+02   2.0351062e+02   1.3995000e+02   1.9218142e+02   1.1628161e+02   1.4918037e+02   1.0052452e+02   1.4249385e+02   1.9204129e+02   1.2045573e+02   2.0024968e+02   1.3381003e+02   1.2001806e+02   1.4094339e+02   1.6676839e+02   1.6731659e+02   8.0778387e+01   1.3516192e+02   1.6722355e+02   5.7569535e+01   1.3281419e+02   2.0569454e+02   8.2742581e+01   1.4133092e+02   9.9420968e+01   1.3114923e+02   1.9754935e+02   1.4733605e+02   1.2408742e+02   8.7204942e+01   1.6052839e+02   2.1640225e+02   1.9301323e+02   1.1277281e+02   1.5384452e+02   7.8751148e+01   1.4714935e+02   8.3548697e+01   6.0984194e+01   1.4373352e+02   8.1319032e+01   1.1976545e+02   1.5242581e+02   9.8088516e+01   1.4176645e+02   1.1492159e+02
   1.0590129e+02   5.1758219e+01   1.8288677e+02   1.5892906e+02   2.2853613e+02   4.0631626e+01   1.4622613e+02   2.0367288e+02   1.8420290e+02   1.8872538e+02   1.2901517e+02   1.0618222e+02   1.2031290e+02   1.5226400e+02   1.0713935e+02   1.6585627e+02   1.3276677e+02   1.5603672e+02   1.7956677e+02   1.8248627e+02   1.3079839e+02   8.9734194e+01   1.9982355e+02   1.0669573e+02   1.4677517e+02   1.6162142e+02   9.4656452e+01   1.0780490e+02   5.0115171e+01   1.1164422e+02   1.0528290e+02   1.3465963e+02   1.0247032e+02   7.8237213e+01   1.3434517e+02   6.1335822e+01   8.8064194e+01   1.2373777e+02   1.4849517e+02   1.0591382e+02   2.0701517e+02   1.2661222e+02   1.3557161e+02   1.3184105e+02   5.2411935e+01   1.2795156e+02   1.5587517e+02   1.3708342e+02   9.8872903e+01   1.1985114e+02   1.9135968e+02   1.4269026e+02   7.7688065e+01   4.7599148e+01   1.0024903e+02   1.2883782e+02   7.8100323e+01   9.8458426e+01   9.8155171e+01   8.2371022e+01   1.0957032e+02   1.4516534e+02   1.6269839e+02   1.7721413e+02   7.7144839e+01   8.8804865e+01   1.4530517e+02   1.5716902e+02   1.3588839e+02   1.4807086e+02   1.1303419e+02   9.3028232e+01   1.4399806e+02   2.2741499e+02   2.6250871e+02   6.7348658e+01   8.0847742e+01   1.0196831e+02   9.2974839e+01   1.5296105e+02   4.2459355e+01   1.1690970e+02   7.4206774e+01   7.7957329e+01   1.3368968e+02   1.1530257e+02   9.4779677e+01   8.9257948e+01   1.5908419e+02   1.9657488e+02   1.8039517e+02   8.8261822e+01   1.5265097e+02   1.5978695e+02   1.1979806e+02   1.3637357e+02   5.1028387e+01   7.2939987e+01   6.1080968e+01   6.7560619e+01   8.5591290e+01   7.0629794e+01   1.2351710e+02   1.6905406e+01   8.1775171e+01   1.0715142e+02   9.5684516e+01   1.3769750e+02   1.8144517e+02   1.5637782e+02   9.1660000e+01   1.7513462e+02   9.9801613e+01   1.4787877e+02   9.8434516e+01   8.4041045e+01   2.0114129e+02   1.1910773e+02   1.2024968e+02   1.6031003e+02   1.3187806e+02   1.6223459e+02   1.3653839e+02   1.6459499e+02   9.2968387e+01   8.0856723e+01   8.7033548e+01   1.1137474e+02   9.6624194e+01   1.6039974e+02   9.0692581e+01   9.4364916e+01   6.8850968e+01   1.1350483e+02   1.6978935e+02   1.3555685e+02   1.5694742e+02   1.0628614e+02   1.5166839e+02   1.4706105e+02   1.9705323e+02   1.1553961e+02   1.7917452e+02   5.4584748e+01   1.2018935e+02   1.2161550e+02   5.2644194e+01   1.0502072e+02   8.9369032e+01   1.1145145e+02   1.1870581e+02   1.0293612e+02   1.3137645e+02   9.4132787e+01
   7.6181290e+01   4.8085819e+01   9.3076774e+01   1.2511386e+02   2.0686613e+02   6.6275226e+01   1.8979613e+02   2.4047728e+02   2.0130290e+02   1.7297738e+02   1.3182517e+02   7.4867422e+01   1.1245290e+02   1.5027280e+02   9.6709355e+01   1.2059067e+02   1.0048677e+02   1.3799912e+02   1.3475677e+02   1.4697107e+02   1.3217839e+02   9.2013794e+01   3.2125355e+02   1.2117133e+02   1.2606517e+02   1.1256822e+02   8.2706452e+01   7.0240903e+01   3.8535171e+01   7.6660622e+01   1.0090290e+02   1.1496003e+02   1.0276032e+02   8.1164013e+01   9.5345171e+01   4.1265822e+01   8.7684194e+01   8.5668168e+01   1.4053517e+02   1.1017062e+02   1.8149517e+02   1.3675382e+02   1.4519161e+02   1.6450145e+02   6.0511935e+01   9.7493561e+01   1.2087517e+02   1.0055342e+02   9.3402903e+01   1.2871874e+02   1.8383968e+02   1.3438186e+02   4.3928065e+01   4.5389948e+01   9.2439032e+01   1.2122262e+02   7.8630323e+01   1.5566026e+01   9.3875171e+01   6.5523422e+01   1.3543032e+02   1.3561654e+02   1.6040839e+02   1.8125733e+02   9.1104839e+01   7.8878065e+01   1.2972517e+02   1.8146542e+02   1.4269839e+02   1.2285606e+02   9.4074194e+01   6.8965032e+01   1.3004806e+02   1.8391099e+02   1.8988871e+02   7.2198258e+01   9.8277742e+01   7.1813910e+01   8.1074839e+01   1.4548305e+02   6.7979355e+01   7.2578103e+01   1.0048677e+02   7.4474929e+01   1.1382968e+02   1.0442137e+02   9.6929677e+01   6.5325948e+01   1.6975419e+02   1.7981128e+02   2.2296517e+02   5.5956222e+01   1.4351097e+02   1.1198815e+02   1.5917806e+02   7.0073174e+01   2.6698387e+01   6.8026387e+01   8.0360968e+01   3.0488219e+01   1.1330129e+02   7.8502994e+01   1.1903710e+02   4.1503806e+01   5.0305171e+01   6.5719022e+01   1.3587452e+02   1.1139230e+02   1.8796517e+02   1.8099622e+02   1.2714000e+02   1.9529622e+02   2.0371161e+02   1.6189597e+02   8.8664516e+01   1.0853265e+02   1.2152129e+02   1.0733733e+02   1.3909968e+02   1.9551203e+02   1.5768806e+02   1.4307979e+02   1.3467839e+02   1.2664379e+02   8.5248387e+01   8.5474323e+01   1.4208355e+02   1.3939074e+02   1.1610419e+02   1.6317134e+02   1.0245258e+02   1.4108412e+02   1.3233097e+02   1.7504643e+02   1.7059935e+02   1.0506205e+02   1.8398742e+02   1.3603294e+02   1.0542839e+02   1.7529025e+02   1.8191323e+02   1.6127081e+02   2.0717452e+02   1.0629475e+02   1.0652935e+02   1.1374830e+02   6.8644194e+01   1.2426072e+02   1.1074903e+02   1.2379105e+02   1.3561581e+02   8.8193316e+01   1.2828645e+02   1.0028999e+02
   7.6421290e+01   4.1586619e+01   1.2892677e+02   1.2253586e+02   1.8091613e+02   8.6731226e+01   2.0384613e+02   2.6968328e+02   1.8106290e+02   2.2111658e+02   8.9015171e+01   9.3912222e+01   9.0552903e+01   1.2817480e+02   1.1198935e+02   1.0984827e+02   1.1152677e+02   1.5311592e+02   1.1794677e+02   1.2736587e+02   1.3274839e+02   1.2076819e+02   2.8154355e+02   1.3734813e+02   1.5872517e+02   1.3204542e+02   6.0036452e+01   5.7004503e+01   4.1115171e+01   8.7124222e+01   1.3361290e+02   7.6393226e+01   9.6710323e+01   1.4064801e+02   8.2015171e+01   3.8182222e+01   7.9254194e+01   5.5492568e+01   1.5458517e+02   9.6906622e+01   2.0691517e+02   1.1843022e+02   1.5304161e+02   1.3239345e+02   6.2741935e+01   7.2645161e+01   1.3315517e+02   1.3195102e+02   8.2252903e+01   1.0418074e+02   1.6659968e+02   1.5886106e+02   5.7308065e+01   4.4179548e+01   1.0338903e+02   1.3358662e+02   1.0415032e+02   5.1954426e+01   8.1965171e+01   6.4996222e+01   1.6757032e+02   1.5118534e+02   1.4554839e+02   1.9225613e+02   1.1176484e+02   3.8605265e+01   1.2734517e+02   1.2303582e+02   1.1574839e+02   1.5854206e+02   1.0779419e+02   7.2967432e+01   1.4242806e+02   1.4592059e+02   2.4493871e+02   3.2844258e+01   7.0937742e+01   1.0652111e+02   6.6114839e+01   1.5315985e+02   5.2839355e+01   7.7409303e+01   8.3826774e+01   9.1757729e+01   1.4096968e+02   1.0244017e+02   8.5119677e+01   5.0840748e+01   1.5794419e+02   1.5423608e+02   2.0249517e+02   7.0263822e+01   1.4851097e+02   9.6878155e+01   1.2774806e+02   1.3977757e+02   3.1458387e+01   7.0885587e+01   5.5220968e+01   2.3789419e+01   9.8831290e+01   1.1543059e+02   1.4270710e+02   3.3220206e+01   7.0065171e+01   9.0138222e+01   1.6449452e+02   1.1086270e+02   2.2677517e+02   1.8117142e+02   1.4062000e+02   2.8321782e+02   1.4899161e+02   2.5823357e+02   7.9284516e+01   1.1433305e+02   1.0480129e+02   8.9054929e+01   1.6243968e+02   2.5945483e+02   1.2915806e+02   1.7797219e+02   1.1829839e+02   1.2691419e+02   1.0620839e+02   9.1557523e+01   1.5913355e+02   1.2550674e+02   1.1652419e+02   1.6947774e+02   6.2032581e+01   1.4317772e+02   1.3985097e+02   2.1434483e+02   1.6359935e+02   8.7292052e+01   1.9170742e+02   1.2341534e+02   1.4495839e+02   1.9012785e+02   1.5924323e+02   1.8551441e+02   2.6389452e+02   1.3170715e+02   1.1604935e+02   8.1896697e+01   7.0984194e+01   1.4398352e+02   1.2079903e+02   9.4087045e+01   9.9945806e+01   9.8236916e+01   1.3385645e+02   1.0413439e+02
   7.7371290e+01   7.3800619e+01   1.2521677e+02   1.5225266e+02   2.0224613e+02   1.2873483e+02   2.2151613e+02   3.0831968e+02   2.6830290e+02   1.9566738e+02   1.2601517e+02   6.4762222e+01   1.2069290e+02   1.3547360e+02   1.1894935e+02   1.2057147e+02   1.5891677e+02   1.6675472e+02   1.3189677e+02   2.0571987e+02   1.3741839e+02   1.0244459e+02   3.2621355e+02   1.6668453e+02   1.3172517e+02   1.6373542e+02   7.6326452e+01   9.8661303e+01   5.6065171e+01   1.4687822e+02   1.4914290e+02   1.2381083e+02   1.2571032e+02   1.3647801e+02   1.0311517e+02   5.5254222e+01   9.1544194e+01   1.1845937e+02   1.8687517e+02   1.4113342e+02   1.6306517e+02   2.2717822e+02   1.8271161e+02   1.7749985e+02   4.4741935e+01   1.0080516e+02   1.5801517e+02   2.0315222e+02   1.1659290e+02   1.2781354e+02   1.5578968e+02   1.9553586e+02   5.2018065e+01   7.6312748e+01   1.1096903e+02   1.7869022e+02   1.0396032e+02   6.3629626e+01   1.0225517e+02   8.4473022e+01   1.8153032e+02   1.9626854e+02   1.4707839e+02   1.9718373e+02   9.6104839e+01   7.9858065e+01   1.3496517e+02   2.0509622e+02   1.5988839e+02   1.4434086e+02   1.1998419e+02   1.1927223e+02   1.4490806e+02   1.3262219e+02   2.7554871e+02   7.3685458e+01   1.1641774e+02   1.4974271e+02   7.1024839e+01   1.3971705e+02   4.2269355e+01   7.9354903e+01   1.2291677e+02   1.6382053e+02   1.4963968e+02   1.2345657e+02   1.0916968e+02   8.7156748e+01   1.9175419e+02   1.2567128e+02   2.8015517e+02   6.6481022e+01   1.3556097e+02   1.0686415e+02   1.6650806e+02   1.2320677e+02   5.1508387e+01   9.7761587e+01   6.5980968e+01   6.1258619e+01   1.1883129e+02   1.3721059e+02   1.6860710e+02   4.9728206e+01   1.2468517e+02   1.4148862e+02   1.3858452e+02   6.9505497e+01   2.1934517e+02   1.8695582e+02   6.7850000e+01   1.1465942e+02   1.4147161e+02   1.9611517e+02   1.1909452e+02   1.3552825e+02   9.4661290e+01   1.3991613e+02   1.8114968e+02   1.6857803e+02   1.3401806e+02   1.6154339e+02   1.0600839e+02   2.1103739e+02   8.6968387e+01   1.0747672e+02   1.4436355e+02   8.2358335e+01   1.1271419e+02   1.4601254e+02   6.9412581e+01   5.8157316e+01   1.0133097e+02   2.1909643e+02   1.7645935e+02   9.2643252e+01   1.6284742e+02   1.4210414e+02   1.6399839e+02   2.3174465e+02   1.7524323e+02   1.8466441e+02   1.9027452e+02   8.3116748e+01   1.1890935e+02   8.1377897e+01   5.0884194e+01   1.4564152e+02   1.1598903e+02   1.4032185e+02   1.5665581e+02   7.3090116e+01   1.5661645e+02   7.6883587e+01
   9.7851290e+01   6.3832219e+01   1.4564677e+02   1.4852826e+02   1.9382613e+02   1.1926843e+02   1.8046613e+02   2.5974368e+02   2.2840290e+02   2.2275938e+02   1.2215517e+02   9.3071022e+01   1.1378290e+02   1.2111640e+02   9.4519355e+01   1.6357587e+02   1.3667677e+02   1.6648392e+02   1.6503677e+02   1.6368867e+02   1.3417839e+02   1.3989379e+02   2.7306355e+02   1.3235653e+02   1.8353517e+02   1.3054062e+02   1.1036645e+02   1.0050810e+02   4.9535171e+01   1.2050062e+02   1.3100290e+02   1.2374203e+02   1.1890032e+02   1.1949281e+02   1.2830517e+02   7.8579022e+01   1.0563419e+02   8.0522168e+01   2.2201517e+02   1.4546222e+02   1.6468517e+02   2.0932862e+02   1.8219161e+02   1.7721145e+02   6.5171935e+01   1.2026076e+02   1.1982517e+02   2.1668742e+02   7.8592903e+01   1.3333354e+02   1.3945968e+02   2.3936226e+02   6.8828065e+01   5.2737948e+01   1.0262903e+02   1.5659742e+02   7.5200323e+01   1.0493043e+02   1.0858517e+02   1.0077662e+02   1.7810032e+02   1.7401294e+02   1.8493839e+02   1.5739493e+02   6.3334839e+01   7.7949665e+01   1.6111517e+02   1.4780422e+02   1.5650839e+02   1.6595126e+02   1.2898419e+02   9.8702232e+01   1.3547806e+02   1.7461659e+02   2.8102871e+02   6.4337058e+01   1.3741774e+02   1.4692271e+02   6.6644839e+01   1.3573745e+02   5.2889355e+01   9.6555303e+01   1.5777677e+02   8.1891729e+01   1.4234968e+02   1.3408977e+02   6.7399677e+01   1.3777835e+02   1.7208419e+02   1.4686488e+02   2.5153517e+02   9.8000622e+01   1.4480097e+02   1.5031495e+02   1.2889806e+02   1.3173557e+02   3.9798387e+01   7.6928387e+01   5.8360968e+01   5.5968219e+01   1.2716129e+02   9.1164194e+01   1.4517710e+02   1.9642606e+01   9.6155171e+01   1.5815102e+02   1.3815452e+02   1.4734990e+02   2.2115517e+02   1.5758102e+02   1.6850000e+01   2.8599419e+01   1.1242161e+02   1.3310917e+02   9.2384516e+01   1.5261505e+02   1.2985129e+02   1.6743093e+02   1.9109968e+02   1.4368203e+02   1.0653806e+02   1.4878179e+02   1.6700839e+02   1.6272739e+02   1.2248839e+02   1.6525512e+02   1.3365355e+02   7.0875135e+01   1.3881419e+02   1.5373454e+02   1.2755258e+02   9.5696116e+01   9.6140968e+01   1.3351163e+02   2.3407935e+02   1.4103365e+02   1.1618742e+02   1.1040694e+02   1.4804839e+02   2.0354065e+02   1.5834323e+02   1.5077641e+02   1.4765452e+02   6.0056348e+01   1.0104935e+02   1.1928670e+02   8.4074194e+01   1.2126632e+02   9.9319032e+01   1.4294545e+02   1.5061581e+02   8.6803316e+01   1.6123645e+02   8.5703987e+01
   1.0885129e+02   5.8852219e+01   1.4078677e+02   1.6791706e+02   2.2048613e+02   7.6375626e+01   1.9108613e+02   2.6398408e+02   2.5044290e+02   1.9204618e+02   1.0891517e+02   1.3798022e+02   1.3907290e+02   1.8029320e+02   1.0284935e+02   1.8823947e+02   1.1643677e+02   1.5915312e+02   1.5484677e+02   2.2165387e+02   1.0826839e+02   1.3572659e+02   2.7216355e+02   1.1233853e+02   1.7977517e+02   1.3803142e+02   7.8226452e+01   1.3635930e+02   4.0875171e+01   1.0133342e+02   1.4066290e+02   1.0958923e+02   1.1385032e+02   9.9996813e+01   1.3334517e+02   6.5415822e+01   1.1011419e+02   1.6130377e+02   1.5096517e+02   1.7623622e+02   1.3991517e+02   2.1703022e+02   1.5133161e+02   1.6577025e+02   6.3171935e+01   1.4247076e+02   1.8420517e+02   1.8515702e+02   7.7782903e+01   1.7891834e+02   1.5088968e+02   1.6573786e+02   6.3978065e+01   8.3165948e+01   1.0634903e+02   1.4415982e+02   9.0720323e+01   9.6498826e+01   9.6725171e+01   1.0862542e+02   1.8876032e+02   1.4192014e+02   1.8821839e+02   1.6965253e+02   7.6524839e+01   7.7464465e+01   1.6858517e+02   1.6087662e+02   1.4721839e+02   1.3511446e+02   1.4798419e+02   1.1294223e+02   1.1490806e+02   1.8355219e+02   2.9274871e+02   9.9259458e+01   1.1474774e+02   1.2049631e+02   6.8684839e+01   1.1733425e+02   4.1789355e+01   6.8103303e+01   1.6944677e+02   6.8338129e+01   1.6706968e+02   1.5116217e+02   7.5449677e+01   1.1956435e+02   1.2127419e+02   1.4106968e+02   2.5068517e+02   4.6838622e+01   1.2799097e+02   1.3856975e+02   1.7260806e+02   9.4428774e+01   4.8078387e+01   9.5175987e+01   8.4700968e+01   7.6861019e+01   1.1687129e+02   3.1647394e+01   8.6517097e+01   3.5195406e+01   7.1965171e+01   1.1874622e+02   1.4415452e+02   1.8248990e+02   1.7691517e+02   1.5859022e+02   1.8280000e+01   2.3965019e+01   1.4104161e+02   1.6524957e+02   8.4574516e+01   1.2195985e+02   1.3790129e+02   1.6697693e+02   1.5790968e+02   1.2452723e+02   1.3182806e+02   1.9185859e+02   1.1062839e+02   1.6618779e+02   1.0301839e+02   7.5102723e+01   1.2913355e+02   1.0952674e+02   1.3843419e+02   1.6829494e+02   8.5312581e+01   1.2593532e+02   1.0833097e+02   1.4048643e+02   1.7888935e+02   1.0929885e+02   1.5789742e+02   1.5002014e+02   1.4566839e+02   1.3578105e+02   1.5563323e+02   2.0918321e+02   1.5908452e+02   1.0038195e+02   1.4242935e+02   9.8446297e+01   5.0834194e+01   1.3502552e+02   1.0550903e+02   1.6207025e+02   1.6199581e+02   9.1662916e+01   1.6247645e+02   8.8364787e+01
   8.0421290e+01   8.2606619e+01   1.2207677e+02   1.9008386e+02   2.5110613e+02   7.8926026e+01   2.1089613e+02   2.4435928e+02   1.8292290e+02   2.0796778e+02   1.1458517e+02   1.3743662e+02   1.2764290e+02   1.5467760e+02   1.1546935e+02   1.3080987e+02   1.2652677e+02   2.0153592e+02   1.4799677e+02   1.9029187e+02   1.0265839e+02   1.2098539e+02   2.4302355e+02   8.7289729e+01   1.8030517e+02   1.3603902e+02   1.2189645e+02   1.1939570e+02   2.5345171e+01   1.1128582e+02   1.0700290e+02   1.2604203e+02   1.3433032e+02   6.6738413e+01   1.2258517e+02   8.6746622e+01   1.4673419e+02   1.5775417e+02   1.9358517e+02   1.6987662e+02   1.4758517e+02   2.2698662e+02   1.3804161e+02   1.7616345e+02   3.2601935e+01   1.5572636e+02   2.1739517e+02   2.0950182e+02   1.2844290e+02   1.5729554e+02   1.6288968e+02   1.4915786e+02   4.2548065e+01   9.0650348e+01   1.0015903e+02   1.3379502e+02   1.1068032e+02   9.5952026e+01   9.1725171e+01   1.1955542e+02   1.5157032e+02   1.5689534e+02   1.8002839e+02   1.6454773e+02   7.6334839e+01   6.4059665e+01   1.6811517e+02   1.9967422e+02   1.2550839e+02   1.3804126e+02   1.5074419e+02   1.1020143e+02   1.3709806e+02   1.8167699e+02   2.8902871e+02   7.8557058e+01   1.1950774e+02   1.3173551e+02   6.8354839e+01   1.2241065e+02   7.8649355e+01   1.2801450e+02   1.3005677e+02   8.9489329e+01   2.1958968e+02   1.1910057e+02   7.3169677e+01   1.2379675e+02   1.3727419e+02   1.2583968e+02   2.4439517e+02   9.0191822e+01   1.3942097e+02   1.4412535e+02   1.2470806e+02   1.0359077e+02   6.3988387e+01   1.1814319e+02   6.5410968e+01   8.7354219e+01   1.2245129e+02   1.1858099e+02   1.3627710e+02   6.4546065e+00   6.5635171e+01   4.8642622e+01   1.3873452e+02   1.3311350e+02   1.6896517e+02   2.2870622e+02   1.4810000e+01   3.6382619e+01   1.7371161e+02   1.6520597e+02   1.0062452e+02   1.3086585e+02   1.2761129e+02   8.9380129e+01   1.8447968e+02   1.6531163e+02   1.7758806e+02   1.7881779e+02   1.2943839e+02   1.2535299e+02   1.0277839e+02   1.0331192e+02   1.4198355e+02   1.2106874e+02   1.3495419e+02   1.3433334e+02   1.1045258e+02   1.3168412e+02   1.3547097e+02   1.2793523e+02   1.3350935e+02   1.1607925e+02   1.8822742e+02   1.3436374e+02   1.5561839e+02   1.3132505e+02   1.9182323e+02   1.7600801e+02   2.0674452e+02   1.1308915e+02   1.3123935e+02   9.5201497e+01   5.7554194e+01   1.4262792e+02   1.4812903e+02   1.0418065e+02   1.1351581e+02   6.4251316e+01   1.5395645e+02   7.6096387e+01
   7.2181290e+01   9.2695819e+01   1.6254677e+02   1.8893626e+02   2.0482613e+02   8.3388426e+01   1.4732613e+02   2.7810488e+02   1.9663290e+02   2.2764098e+02   1.1291517e+02   1.1933022e+02   1.2564290e+02   1.5107760e+02   1.1470935e+02   1.2629067e+02   8.4956774e+01   1.7943152e+02   1.6132677e+02   1.8322547e+02   9.4368387e+01   1.4317859e+02   2.4073355e+02   1.2004293e+02   1.7925517e+02   1.8055302e+02   1.2917645e+02   1.1538330e+02   4.1585171e+01   1.1451662e+02   1.2714290e+02   8.2190826e+01   1.2004032e+02   8.7591613e+01   1.2949517e+02   5.0573822e+01   1.1563419e+02   1.6148217e+02   1.7801517e+02   1.5750222e+02   1.7849517e+02   1.6613382e+02   1.3780161e+02   1.4395265e+02   5.2741935e+01   1.3249516e+02   1.7025517e+02   2.0727302e+02   1.0483290e+02   1.9889434e+02   1.1283968e+02   1.5854186e+02   5.2928065e+01   9.1909948e+01   1.0424903e+02   1.6074782e+02   9.2490323e+01   6.8977226e+01   1.0634517e+02   1.0552582e+02   1.5010032e+02   1.4082294e+02   1.6293839e+02   1.9843493e+02   6.3674839e+01   9.2302465e+01   1.5415517e+02   2.0741102e+02   1.2026839e+02   1.2523046e+02   1.3669419e+02   1.1908543e+02   1.7914806e+02   1.8022299e+02   2.8293871e+02   6.8664258e+01   9.8277742e+01   1.3290391e+02   9.5354839e+01   1.6958065e+02   6.6319355e+01   9.4480903e+01   1.0191677e+02   8.7550529e+01   1.7830968e+02   1.6816297e+02   8.7119677e+01   5.2390748e+01   1.1813419e+02   1.4380088e+02   2.2682517e+02   8.4407422e+01   1.3251097e+02   1.6391815e+02   1.5255806e+02   5.9512774e+01   5.0178387e+01   1.1043799e+02   1.0032097e+02   7.2611419e+01   1.3945129e+02   1.0960099e+02   1.3513710e+02   6.1635806e+01   9.4255171e+01   1.5458302e+02   1.2339452e+02   9.3530697e+01   2.2087517e+02   2.3360342e+02   1.3330000e+01   3.6691019e+01   1.7190161e+02   1.8187077e+02   8.3714516e+01   1.4159865e+02   1.3014129e+02   9.9837729e+01   1.8400968e+02   1.7110923e+02   1.6291806e+02   1.4475139e+02   1.2538839e+02   1.9053699e+02   1.0096839e+02   8.0596723e+01   9.7323548e+01   1.2797154e+02   1.0610419e+02   1.2645134e+02   9.2072581e+01   1.2163452e+02   1.3804097e+02   1.7020963e+02   1.4307935e+02   9.5693652e+01   1.7294742e+02   1.4667614e+02   1.8623839e+02   1.7115545e+02   1.7277323e+02   1.4915201e+02   2.0241452e+02   8.7765548e+01   1.0223935e+02   7.6761497e+01   6.7224194e+01   1.4461432e+02   8.5129032e+01   1.0979065e+02   1.5270581e+02   5.9636116e+01   1.6795645e+02   6.7256387e+01
   5.6421290e+01   1.3366662e+02   2.1211677e+02   1.3073066e+02   2.2563613e+02   7.8243626e+01   1.7832613e+02   2.5058488e+02   1.9054290e+02   1.9745818e+02   1.5301517e+02   1.3774222e+02   1.3816290e+02   1.8326600e+02   1.0860935e+02   1.7430867e+02   1.2314677e+02   1.9651632e+02   1.9923677e+02   2.4057267e+02   1.2717839e+02   9.4743794e+01   2.1292355e+02   9.1507729e+01   1.3839517e+02   2.1201182e+02   1.2251645e+02   1.4762610e+02   4.7585171e+01   1.2784662e+02   1.5609290e+02   1.0311483e+02   9.5660323e+01   8.2262013e+01   1.2944517e+02   9.9247822e+01   1.0468419e+02   1.7573817e+02   1.9149517e+02   1.6342382e+02   2.1149517e+02   1.8049382e+02   1.6100161e+02   1.6066665e+02   6.0511935e+01   1.7039356e+02   1.8877517e+02   2.2559142e+02   1.1359290e+02   1.9948354e+02   9.2409677e+01   1.9179626e+02   4.2258065e+01   1.0371355e+02   1.1524903e+02   1.3572782e+02   9.2290323e+01   9.2903226e+01   9.0585171e+01   1.2649662e+02   1.3848032e+02   1.4690254e+02   1.8774839e+02   1.8445013e+02   7.8004839e+01   8.7926065e+01   2.3568517e+02   1.7450862e+02   1.3178839e+02   1.6377886e+02   1.5098419e+02   1.0041223e+02   1.7785806e+02   1.9765619e+02   2.5793871e+02   6.9374258e+01   1.1974774e+02   1.1899631e+02   7.5974839e+01   1.6489105e+02   5.0549355e+01   1.2416250e+02   1.4863677e+02   3.8282929e+01   1.4525968e+02   1.6395697e+02   1.1958968e+02   1.0108315e+02   1.6832419e+02   1.2040568e+02   2.6353517e+02   4.8760622e+01   1.1818097e+02   1.2468455e+02   1.4336806e+02   7.8867974e+01   3.5988387e+01   9.6813187e+01   1.0098097e+02   7.4268619e+01   1.0164129e+02   1.0658579e+02   1.7146710e+02   1.1779406e+01   9.9115171e+01   1.3105422e+02   1.5306452e+02   1.0182710e+02   1.9539517e+02   1.9302182e+02   8.9500000e+00   3.5614194e+00   1.3776161e+02   1.7703197e+02   8.8524516e+01   1.3645385e+02   1.4004129e+02   1.1109573e+02   1.4905968e+02   1.6800523e+02   1.1625806e+02   1.2615419e+02   1.7157839e+02   2.0350179e+02   9.3488387e+01   1.1905512e+02   9.0173548e+01   9.7353535e+01   1.4633419e+02   1.6632294e+02   8.8452581e+01   1.1663412e+02   7.5370968e+01   1.3341323e+02   1.6759935e+02   1.5954205e+02   1.5037742e+02   8.7771742e+01   1.7209839e+02   2.1161665e+02   1.3920323e+02   1.9445761e+02   1.5736452e+02   7.1129548e+01   1.1957935e+02   8.6614297e+01   6.5264194e+01   1.5282112e+02   8.1039032e+01   1.3664785e+02   1.4922581e+02   9.3104516e+01   1.4690645e+02   9.9320387e+01
   8.7471290e+01   1.2066262e+02   3.9388677e+02   7.3390581e+00   1.8001613e+02   1.1766323e+02   1.8084613e+02   2.1633328e+02   1.7454290e+02   2.0644818e+02   1.3134517e+02   1.5799582e+02   1.7355290e+02   2.0443480e+02   1.0008935e+02   1.7104027e+02   1.2452677e+02   1.9336592e+02   1.2327677e+02   1.8755947e+02   1.3369839e+02   1.0774219e+02   2.3602355e+02   1.2269973e+02   1.4763517e+02   1.9827262e+02   1.0127645e+02   1.5346530e+02   4.7305171e+01   1.2371902e+02   1.3490290e+02   6.6810026e+01   9.8140323e+01   9.8633613e+01   1.3282517e+02   6.8497422e+01   1.2854419e+02   1.4149937e+02   1.7220517e+02   2.0572702e+02   2.1111517e+02   1.8385422e+02   1.5295161e+02   1.4669065e+02   6.6601935e+01   1.8543636e+02   1.7577517e+02   2.1830142e+02   1.3506290e+02   1.8485594e+02   1.4235968e+02   1.5732026e+02   3.5788065e+01   1.0171115e+02   8.9629032e+01   1.3391742e+02   1.0482032e+02   7.1990826e+01   9.8965171e+01   1.5154622e+02   1.4286032e+02   1.0512214e+02   1.8926839e+02   1.7851853e+02   7.4434839e+01   1.0425166e+02   1.5177517e+02   2.0079142e+02   1.0364839e+02   1.4646006e+02   9.5074194e+01   1.4536503e+02   2.1518806e+02   1.9247979e+02   3.1283871e+02   8.6942258e+01   1.1241774e+02   1.4787271e+02   8.3114839e+01   1.6836985e+02   4.6219355e+01   1.1755890e+02   1.0105677e+02   9.2139329e+01   1.3011968e+02   1.3325817e+02   1.2573968e+02   7.2831148e+01   1.6765419e+02   1.1945928e+02   2.5939517e+02   6.3091822e+01   1.5975097e+02   1.4444895e+02   1.4870806e+02   9.5060774e+01   3.9838387e+01   9.4695187e+01   1.2013097e+02   8.1926619e+01   1.1026129e+02   7.2416194e+01   1.2341710e+02  -2.8996594e+01   9.0015171e+01   8.2352222e+01   1.7449452e+02   1.2106270e+02   1.5830517e+02   1.8660902e+02   1.4620000e+01   2.1727819e+01   1.5680161e+02   2.0493877e+02   9.6814516e+01   1.0502065e+02   1.0395129e+02   1.7208293e+02   1.4843968e+02   1.1547483e+02   1.4525806e+02   1.2311419e+02   9.3438387e+01   1.9990299e+02   8.4058387e+01   8.3859523e+01   1.2860355e+02   1.2961914e+02   9.6384194e+01   1.8379894e+02   8.7982581e+01   1.0910172e+02   1.0271097e+02   1.2617603e+02   1.4802935e+02   1.3781765e+02   1.5332742e+02   1.3562574e+02   1.3385839e+02   1.6187585e+02   1.8844323e+02   1.5803841e+02   1.9451452e+02   7.2397548e+01   1.4285935e+02   1.2437190e+02   6.6834194e+01   1.2569552e+02   1.1107903e+02   1.5038465e+02   1.4046581e+02   9.5955316e+01   1.4209645e+02   6.5425187e+01
   8.6751290e+01   9.6760219e+01   3.7678677e+02   1.8557058e+01   2.7334613e+02   8.7666826e+01   1.5865613e+02   2.4253848e+02   1.9287290e+02   2.1484178e+02   1.2406517e+02   1.4343822e+02   1.6336290e+02   2.1630000e+02   1.4346935e+02   1.5732987e+02   1.1857677e+02   1.9917192e+02   1.4703677e+02   2.1731867e+02   1.1622839e+02   1.2837979e+02   2.3706355e+02   1.2509653e+02   1.4511517e+02   1.5280422e+02   9.5556452e+01   1.1321290e+02   5.0065171e+01   1.0416822e+02   1.3138290e+02   1.3685163e+02   1.0576032e+02   1.1407401e+02   1.3149517e+02   6.1983822e+01   8.9064194e+01   1.0612777e+02   1.8530517e+02   1.7120902e+02   1.7925517e+02   2.1055302e+02   1.5138161e+02   1.6686625e+02   5.2221935e+01   1.6862676e+02   1.3449517e+02   1.8155382e+02   1.1806290e+02   1.6050594e+02   1.5816968e+02   1.6043546e+02   5.3118065e+01   9.8894748e+01   9.5819032e+01   1.6652222e+02   8.7680323e+01   9.2602026e+01   8.8495171e+01   9.7093822e+01   1.5629032e+02   1.1175774e+02   2.0645839e+02   1.6152333e+02   7.9674839e+01   1.1793246e+02   1.6330517e+02   1.5467902e+02   1.4498839e+02   1.9025286e+02   1.1160419e+02   1.2528263e+02   2.0456806e+02   1.8689939e+02   3.0374871e+02   7.8189458e+01   1.0474774e+02   1.5500631e+02   7.1924839e+01   2.0740505e+02   6.0789355e+01   8.4113303e+01   1.0896677e+02   1.1060653e+02   1.4406968e+02   1.2981217e+02   1.2149968e+02   9.4400348e+01   1.7255419e+02   1.5382728e+02   2.7225517e+02   9.9013022e+01   1.9489097e+02   1.6035775e+02   1.2684806e+02   1.0860957e+02   3.5318387e+01   1.0190679e+02   6.7550968e+01   1.0999302e+02   7.7641290e+01   1.2493579e+02   1.5527710e+02   4.0214606e+01   1.0153517e+02   6.0720622e+01   1.6335452e+02   1.1966390e+02   1.4296517e+02   1.5873622e+02   2.3850000e+01   3.4559419e+01   1.8628161e+02   1.8649037e+02   8.8004516e+01   1.1672545e+02   9.2231290e+01   1.0078053e+02   1.6952968e+02   2.4483763e+02   2.1034806e+02   1.4252699e+02   1.0376839e+02   1.4959659e+02   8.2968387e+01   8.6756723e+01   1.3251355e+02   1.9677634e+02   1.2243419e+02   1.4752494e+02   9.2032581e+01   1.3529772e+02   1.5071097e+02   1.6695603e+02   1.3064935e+02   1.1130805e+02   1.6146742e+02   1.3888454e+02   1.6147839e+02   1.7075625e+02   2.1453323e+02   1.7585121e+02   2.2060452e+02   1.4493035e+02   8.9999355e+01   1.1279070e+02   9.4264194e+01   1.4193112e+02   1.0541903e+02   1.4159745e+02   1.1980581e+02   5.9368116e+01   1.6352645e+02   8.4090787e+01
   9.7521290e+01   9.7138619e+01   3.4602677e+02  -2.1221419e+00   2.5196613e+02   8.3857226e+01   1.5527613e+02   2.2218888e+02   1.9678290e+02   1.7414898e+02   1.1863517e+02   1.4259262e+02   1.5693290e+02   2.1357440e+02   1.2727935e+02   1.4443507e+02   1.0591677e+02   1.4618472e+02   1.4023677e+02   1.7501267e+02   1.2655839e+02   1.4965339e+02   2.8002355e+02   1.0046973e+02   1.7344517e+02   1.3681782e+02   8.7896452e+01   1.2649570e+02   4.2115171e+01   1.1671422e+02   1.3171290e+02   1.5630523e+02   1.1133032e+02   1.1228841e+02   1.0882517e+02   8.0757422e+01   1.0654419e+02   1.2253937e+02   2.0282517e+02   1.6213742e+02   1.7734517e+02   1.6684582e+02   1.4685161e+02   1.6774865e+02   5.0701935e+01   1.4355836e+02   1.6839517e+02   1.9794182e+02   9.7592903e+01   1.9114354e+02   1.9254968e+02   1.8464506e+02   4.1258065e+01   8.3983548e+01   9.1349032e+01   1.5187982e+02   1.0329032e+02   7.5353226e+01   1.1182517e+02   1.1879742e+02   1.6772032e+02   1.3032334e+02   1.7950839e+02   2.1815933e+02   9.1434839e+01   1.0161166e+02   2.3277517e+02   1.2131142e+02   1.5140839e+02   1.4435926e+02   1.2731419e+02   1.0930583e+02   2.1509806e+02   1.7248699e+02   3.0188871e+02   8.1818258e+01   1.0265774e+02   1.4927351e+02   7.4784839e+01   1.5413625e+02   5.9929355e+01   9.6802103e+01   1.0972677e+02   9.1925729e+01   1.4701968e+02   1.1828617e+02   7.1359677e+01   6.6841548e+01   1.8079419e+02   1.4949808e+02   2.9120517e+02   1.1344702e+02   1.4442097e+02   1.3015535e+02   1.5936806e+02   9.8057974e+01   4.6698387e+01   1.2895639e+02   7.0890968e+01   8.1865819e+01   9.8351290e+01   1.7408899e+02   1.4022710e+02   4.1848606e+01   1.2811517e+02   1.2259422e+02   1.1006452e+02   1.1526710e+02   2.2096517e+02   2.1678622e+02   3.1520000e+01   3.5135819e+01   1.6509161e+02   1.7375557e+02   1.0114452e+02   1.5125425e+02   9.6331290e+01   1.4659253e+02   2.1600968e+02   1.8040923e+02   1.2906806e+02   1.8183939e+02   1.3491839e+02   1.8443459e+02   9.5488387e+01   1.2246512e+02   1.2798355e+02   8.5858735e+01   1.0295419e+02   1.3217334e+02   8.7882581e+01   1.3286972e+02   1.6333097e+02   1.5865643e+02   1.3550935e+02   1.0343925e+02   1.3908742e+02   1.2481494e+02   1.7195839e+02   2.1110785e+02   2.4344323e+02   1.9930841e+02   1.9389452e+02   8.3597148e+01   1.0676935e+02   7.8539097e+01   6.0604194e+01   1.5405392e+02   1.1407903e+02   8.5764645e+01   1.5903581e+02   7.3899716e+01   1.6052645e+02   5.1850787e+01
   8.0231290e+01   5.2861819e+01   3.8459677e+02   3.8922581e+00   2.3529613e+02   7.3710826e+01   1.5446613e+02   2.6130368e+02   2.8459290e+02   1.4445418e+02   1.2863517e+02   1.4717262e+02   1.3578290e+02   1.7555640e+02   9.9419355e+01   1.7628387e+02   1.8329677e+02   1.6637432e+02   1.8446677e+02   1.6370427e+02   1.0060839e+02   1.2243939e+02   2.3506355e+02   8.8636529e+01   1.4401517e+02   1.7017222e+02   1.1041645e+02   1.1654410e+02   4.2155171e+01   1.6042102e+02   1.3495290e+02   8.8666026e+01   1.1381032e+02   1.0276001e+02   1.1525517e+02   8.1283022e+01   1.1335419e+02   1.4976457e+02   1.7077517e+02   1.3651142e+02   1.9044517e+02   1.5184782e+02   1.3947161e+02   1.5604905e+02   5.0031935e+01   1.2780196e+02   1.6825517e+02   1.9895302e+02   1.2154290e+02   1.4608754e+02   1.7054968e+02   1.8368506e+02   5.9878065e+01   8.2353948e+01   1.0572903e+02   1.8186942e+02   9.2440323e+01   9.8031226e+01   8.6775171e+01   1.0899142e+02   1.7667032e+02   1.3026734e+02   1.6854839e+02   2.0684613e+02   8.7194839e+01   7.2280865e+01   2.0358517e+02   1.6802662e+02   1.3012839e+02   1.4739166e+02   1.1245419e+02   1.1187463e+02   1.9080806e+02   1.5162019e+02   3.0897871e+02   7.3011058e+01   1.1703774e+02   1.4602311e+02   7.6974839e+01   1.7362105e+02   6.9739355e+01   1.0258730e+02   1.1305677e+02   1.1136933e+02   1.5606968e+02   1.2632217e+02   1.0273968e+02   8.3001148e+01   1.7541419e+02   1.4164848e+02   2.7196517e+02   1.0070622e+02   1.5003097e+02   1.5380655e+02   1.4479806e+02   8.0083574e+01   5.6408387e+01   1.1307959e+02   5.0700968e+01   8.2911019e+01   6.9301290e+01   1.0731299e+02   1.3213710e+02   3.4115806e+01   1.0687517e+02   1.0767342e+02   1.3111452e+02   1.0129310e+02   2.2415517e+02   1.8196102e+02   1.1090000e+01   3.6730219e+01   1.2357161e+02   1.5754717e+02   9.8044516e+01   1.5164225e+02   1.5042129e+02   1.2697533e+02   1.8157968e+02   1.9235363e+02   9.9688065e+01   1.6132979e+02   1.7038839e+02   2.3445699e+02   9.8248387e+01   1.4610432e+02   9.1793548e+01   1.3965394e+02   1.6305419e+02   1.9994534e+02   8.8412581e+01   1.2549732e+02   1.1814097e+02   1.3494163e+02   1.6231935e+02   2.1215445e+02   1.1113742e+02   9.2720942e+01   1.7714839e+02   1.8921265e+02   1.8858323e+02   2.0254721e+02   1.5836452e+02   6.4339548e+01   1.0209935e+02   1.3363270e+02   4.1264194e+01   1.1260112e+02   1.1007903e+02   1.4170465e+02   1.3361581e+02   8.6073316e+01   1.5014645e+02   6.6781187e+01
   8.0091290e+01   1.1391302e+02   3.3378677e+02   1.9807058e+01   2.4477613e+02   9.6052426e+01   1.6822613e+02   2.8296288e+02   2.2287290e+02   1.5235178e+02   1.1549517e+02   1.2798382e+02   1.6616290e+02   1.4264600e+02   1.3146935e+02   1.6147987e+02   1.2429677e+02   1.7704432e+02   1.7513677e+02   1.9760067e+02   1.2574839e+02   1.3156819e+02   2.3111355e+02   1.2805253e+02   1.8677517e+02   1.4261142e+02   7.7226452e+01   1.5910930e+02   5.2345171e+01   1.1012582e+02   1.1228290e+02   1.2718963e+02   1.2204032e+02   1.1581161e+02   1.2949517e+02   8.1723822e+01   1.1197419e+02   1.2463497e+02   1.8972517e+02   1.7085542e+02   1.6649517e+02   1.9404382e+02   1.3471161e+02   1.9295985e+02   6.4791935e+01   1.4991116e+02   1.5968517e+02   2.5387862e+02   1.1049290e+02   1.7278154e+02   9.9169677e+01   2.1015546e+02   5.1118065e+01   9.1584748e+01   9.1439032e+01   1.8825262e+02   1.2249032e+02   1.1609723e+02   6.1155171e+01   1.0838102e+02   1.7453032e+02   1.3253854e+02   1.9593839e+02   1.3351493e+02   9.0914839e+01   8.1083265e+01   1.8401517e+02   1.8178222e+02   1.2826839e+02   1.6430046e+02   1.1507419e+02   1.0009503e+02   1.2690806e+02   2.0811219e+02   3.1945871e+02   9.3832658e+01   1.2669774e+02   1.2268031e+02   7.0644839e+01   1.5660745e+02   5.9839355e+01   9.1139303e+01   1.2263677e+02   1.1889293e+02   1.3306968e+02   1.4612217e+02   8.3309677e+01   9.5745548e+01   1.3751419e+02   1.3992048e+02   2.0739517e+02   8.8581822e+01   1.5351097e+02   1.6190815e+02   1.1950806e+02   1.1853677e+02   4.8938387e+01   1.0162719e+02   5.1080968e+01   9.1880619e+01   8.6971290e+01   8.3519394e+01   1.3256710e+02  -6.5385935e+00   7.1535171e+01   7.2360622e+01   1.7263452e+02   1.0702150e+02   1.6753517e+02   1.7044062e+02   1.6090000e+01   3.3470219e+01   1.6599161e+02   1.8277357e+02   1.0395452e+02   1.2506945e+02   1.1457129e+02   1.2961333e+02   1.2038968e+02   1.8724883e+02   1.7863806e+02   1.7111379e+02   1.0043839e+02   1.6686299e+02   9.3918387e+01   9.2970723e+01   1.2798355e+02   1.4832874e+02   1.0400419e+02   2.0961934e+02   1.0969258e+02   9.6314916e+01   1.0014097e+02   1.5338163e+02   1.4226935e+02   8.8568452e+01   1.9865742e+02   1.3028934e+02   1.3433839e+02   1.1954745e+02   1.2972323e+02   2.2721601e+02   2.0736452e+02   8.7129548e+01   1.2133935e+02   1.4742350e+02   5.3644194e+01   1.2537072e+02   1.0741903e+02   1.4124745e+02   1.4980581e+02   9.4248116e+01   1.6152645e+02   7.2960787e+01
   8.1371290e+01   1.3443062e+02   3.9511677e+02   2.0050658e+01   2.1977613e+02   9.0762426e+01   1.4765613e+02   2.3998848e+02   1.6420290e+02   1.9894538e+02   1.2601517e+02   1.2990222e+02   1.5183290e+02   1.8565240e+02   1.5374935e+02   1.2859747e+02   1.3667677e+02   1.9396392e+02   1.7289677e+02   1.6548987e+02   1.3365839e+02   8.8795394e+01   2.4216355e+02   1.1020853e+02   1.5468517e+02   1.3336862e+02   1.2779645e+02   1.4106370e+02   6.1155171e+01   1.1900102e+02   1.2990290e+02   9.0540026e+01   9.4330323e+01   9.5748413e+01   1.2530517e+02   8.4249022e+01   8.8784194e+01   1.6001017e+02   2.0172517e+02   2.0946542e+02   1.8725517e+02   1.9176302e+02   1.4095161e+02   1.6193065e+02   1.0432194e+02   1.3026876e+02   1.8215517e+02   2.4422102e+02   1.1597290e+02   1.9857314e+02   8.9269677e+01   1.9266746e+02   5.2168065e+01   1.1235075e+02   1.0700903e+02   1.4600702e+02   1.1134032e+02   1.2727923e+02   9.0875171e+01   1.3814342e+02   1.4986032e+02   1.5418214e+02   1.9054839e+02   1.8927613e+02   7.7484839e+01   1.1443766e+02   1.6582517e+02   2.2338742e+02   1.1131839e+02   1.4298646e+02   1.5217419e+02   1.3831703e+02   1.3537806e+02   2.2491459e+02   3.1145871e+02   7.5852658e+01   1.1436774e+02   1.6080671e+02   9.1594839e+01   1.4455145e+02   8.2979355e+01   1.0995810e+02   1.2434677e+02   1.0898613e+02   1.7177968e+02   1.6416537e+02   9.6929677e+01   8.9605948e+01   1.7965419e+02   1.1644928e+02   2.4768517e+02   1.1378862e+02   1.7594097e+02   1.5173375e+02   1.6060806e+02   9.2678774e+01   4.7178387e+01   1.0676799e+02   7.0700968e+01   1.1274102e+02   1.3411129e+02   9.0748194e+01   1.0622710e+02   4.9998606e+01   9.2495171e+01   8.3583822e+01   1.3668452e+02   1.2932750e+02   2.0344517e+02   1.8641782e+02   2.6710000e+01   2.7710619e+01   1.6814161e+02   1.9684157e+02   9.8854516e+01   1.1447745e+02   9.0521290e+01   1.0700733e+02   1.3495968e+02   2.2965323e+02   1.7277806e+02   1.3777259e+02   1.4153839e+02   1.1809499e+02   1.1381839e+02   9.3428723e+01   1.5613355e+02   1.3826674e+02   7.5574194e+01   1.6179374e+02   8.0412581e+01   1.4113732e+02   1.2814097e+02   1.8533163e+02   1.6088935e+02   4.7698852e+01   1.6384742e+02   1.4173414e+02   1.5304839e+02   1.5010065e+02   1.6491323e+02   1.8240081e+02   2.6108452e+02   1.1664195e+02   1.0433935e+02   8.7493497e+01   6.8174194e+01   1.7258832e+02   1.0426903e+02   1.4292945e+02   1.3380581e+02   6.6058116e+01   1.3656645e+02   7.4717587e+01
   7.9141290e+01   1.1946902e+02   4.1673677e+02   3.4110581e+00   2.1905613e+02   7.9300026e+01   1.6203613e+02   2.5992808e+02   1.6882290e+02   1.6519578e+02   1.1939517e+02   1.5700182e+02   1.7683290e+02   2.1712240e+02   1.0960935e+02   1.6627867e+02   1.2862677e+02   1.6027792e+02   1.6251677e+02   1.1937027e+02   1.2441839e+02   1.0439459e+02   2.3359355e+02   1.2799413e+02   1.4201517e+02   1.5681222e+02   9.2796452e+01   1.4143370e+02   3.3155171e+01   1.0162102e+02   1.4071290e+02   1.3620523e+02   1.0038032e+02   9.3404413e+01   1.3953517e+02   6.5870622e+01   5.5594194e+01   1.3552537e+02   1.5596517e+02   1.8860622e+02   1.9106517e+02   1.6717822e+02   9.8141613e+01   1.7093545e+02   7.9601935e+01   1.4920636e+02   1.6582517e+02   2.2828742e+02   1.2483290e+02   1.7534434e+02   1.2654968e+02   1.6753506e+02   3.9738065e+01   7.5445148e+01   1.1253903e+02   1.3780462e+02   9.4870323e+01   1.3792683e+02   6.4915171e+01   1.0974022e+02   1.1891032e+02   1.3993814e+02   1.8502839e+02   2.6738773e+02   5.9724839e+01   9.3958465e+01   1.2572517e+02   2.2602542e+02   1.2898839e+02   1.7572286e+02   1.3241419e+02   1.0118783e+02   1.5752806e+02   2.6023259e+02   3.0616871e+02   7.3275858e+01   1.0360774e+02   1.1471751e+02   8.5164839e+01   1.7949585e+02   5.4649355e+01   7.3834503e+01   1.0929677e+02   9.8150129e+01   1.5739968e+02   1.5860577e+02   8.6069677e+01   1.1185475e+02   1.5103419e+02   1.3083888e+02   2.1363517e+02   9.7322622e+01   1.6175097e+02   1.7209895e+02   1.5789806e+02   1.3232557e+02   3.7798387e+01   7.8378387e+01   5.3510968e+01   1.1659622e+02   1.2364129e+02   1.2006579e+02   1.1737710e+02   2.8586606e+01   8.9915171e+01   1.3936022e+02   1.3158452e+02   9.0165497e+01   2.1806517e+02   2.1458822e+02   1.0380000e+01   3.1447019e+01   1.3090161e+02   1.5463077e+02   1.1338452e+02   1.3117505e+02   1.1128129e+02   1.1229653e+02   1.5828968e+02   2.0340683e+02   1.4020806e+02   1.0232819e+02   1.4343839e+02   1.5637299e+02   8.9918387e+01   1.1001072e+02   8.0413548e+01   9.2804335e+01   1.4819419e+02   1.1565414e+02   9.6122581e+01   1.1669052e+02   1.4590097e+02   1.3310083e+02   1.6916935e+02   8.2696452e+01   1.2813742e+02   1.2245094e+02   1.9242839e+02   1.5780025e+02   1.9844323e+02   1.3285841e+02   1.7470452e+02   8.5892348e+01   1.1595935e+02   9.7613897e+01   6.4794194e+01   1.5009872e+02   1.2798903e+02   1.0079185e+02   1.5594581e+02   7.8996916e+01   1.6080645e+02   6.8398387e+01
   6.7951290e+01   1.0003422e+02   3.2116677e+02   1.5486658e+01   2.2972613e+02   8.5536426e+01   1.6194613e+02   2.4308528e+02   1.8078290e+02   2.1533898e+02   1.3553517e+02   1.4871062e+02   1.4131290e+02   1.7620400e+02   1.0565935e+02   1.5535467e+02   9.0056774e+01   1.8336352e+02   1.6156677e+02   1.4953627e+02   1.0893839e+02   1.2853299e+02   2.7868355e+02   1.3333693e+02   1.5530517e+02   1.4922902e+02   1.1136645e+02   1.1218810e+02   2.1495171e+01   1.2007382e+02   1.3452290e+02   1.5146043e+02   1.0138032e+02   1.2537441e+02   1.1549517e+02   6.8223822e+01   9.8924194e+01   1.2700897e+02   1.8225517e+02   2.1335302e+02   1.3882517e+02   2.2254742e+02   1.5223161e+02   1.4769825e+02   7.6891935e+01   1.5104316e+02   1.3963517e+02   1.9772262e+02   1.2225290e+02   1.5165074e+02   1.2797968e+02   2.0690066e+02   5.8548065e+01   9.1080348e+01   1.0153903e+02   1.6054462e+02   5.9820323e+01   7.8920826e+01   6.8915171e+01   1.1180022e+02   1.1543032e+02   1.1259654e+02   2.2502839e+02   1.8799773e+02   8.0674839e+01   1.0809246e+02   1.3982517e+02   2.1293742e+02   1.3717839e+02   1.5444766e+02   1.3665419e+02   1.2479863e+02   1.6304806e+02   2.0070099e+02   2.7159871e+02   1.0004146e+02   9.9697742e+01   1.1836031e+02   9.4784839e+01   1.5867625e+02   5.6699355e+01   7.2060503e+01   1.3182677e+02   8.5007729e+01   1.3920968e+02   9.4860968e+01   1.0325968e+02   1.2281955e+02   1.6622419e+02   1.6924368e+02   2.4391517e+02   8.1420222e+01   1.5294097e+02   1.6876375e+02   1.7798806e+02   9.5618374e+01   2.9888387e+01   1.1930119e+02   7.2320968e+01   9.1471419e+01   8.8351290e+01   4.3458994e+01   1.0094710e+02   3.1231006e+01   9.4345171e+01   1.5181582e+02   1.2063452e+02   1.4475150e+02   2.0887517e+02   1.9084342e+02   2.5950000e+01   4.4414194e+00   1.1752161e+02   1.4941117e+02   1.1643452e+02   1.1036105e+02   1.5223129e+02   1.4436053e+02   1.7576968e+02   1.4790843e+02   1.2610806e+02   1.5936619e+02   1.4210839e+02   1.9614939e+02   9.8918387e+01   1.0657072e+02   1.2532355e+02   6.9691535e+01   1.2719419e+02   1.2947414e+02   1.1017258e+02   1.1746652e+02   1.2190097e+02   1.1454083e+02   1.7369935e+02   1.8014405e+02   1.2460742e+02   1.0935334e+02   1.2714839e+02   1.5355265e+02   2.0039323e+02   1.1213241e+02   1.4374452e+02   9.0179148e+01   1.1823935e+02   8.6811497e+01   4.3454194e+01   1.4161592e+02   9.9889032e+01   1.2836985e+02   1.4799581e+02   9.0252916e+01   1.2756645e+02   8.0397587e+01
   7.1281290e+01   9.6767819e+01   3.2750677e+02   9.8794581e+00   2.4801613e+02   7.3883226e+01   1.7213613e+02   2.6227008e+02   1.7678290e+02   2.2969898e+02   1.2663517e+02   1.2152262e+02   1.3474290e+02   1.9505960e+02   1.0374935e+02   1.6802747e+02   1.3586677e+02   1.9626872e+02   1.2880677e+02   1.4344707e+02   1.2198839e+02   1.1572899e+02   2.8211355e+02   1.1059253e+02   1.6544517e+02   1.7322782e+02   9.4606452e+01   1.2938890e+02   4.6825171e+01   1.0156742e+02   1.1171290e+02   1.3295523e+02   1.1904032e+02   1.2086161e+02   1.1772517e+02   7.6995422e+01   1.2582419e+02   9.2146968e+01   1.8111517e+02   1.6935422e+02   1.4377517e+02   2.2881142e+02   1.3876161e+02   1.9253585e+02   6.8741935e+01   1.5121516e+02   1.8668517e+02   1.9104862e+02   1.1878290e+02   1.4287834e+02   1.6197968e+02   1.4766066e+02   5.9638065e+01   8.6513148e+01   9.9629032e+01   1.4473742e+02   7.3630323e+01   1.0319603e+02   6.0255171e+01   1.3149302e+02   1.5100032e+02   1.6047094e+02   2.1931839e+02   1.8888453e+02   7.0814839e+01   1.0221126e+02   1.5801517e+02   2.1239222e+02   1.4588839e+02   1.5765086e+02   1.1893419e+02   1.1112623e+02   1.6623806e+02   2.3220579e+02   3.1254871e+02   8.3295458e+01   1.0993774e+02   1.2997111e+02   7.7354839e+01   1.3664065e+02   6.6789355e+01   9.7153303e+01   1.1367677e+02   8.9989729e+01   1.4663968e+02   1.4241657e+02   1.1387968e+02   1.0686995e+02   1.4846419e+02   1.3218448e+02   2.3153517e+02   1.1132062e+02   1.6118097e+02   1.6248455e+02   1.7236806e+02   8.3447974e+01   5.1318387e+01   8.6486787e+01   6.7790968e+01   8.5643819e+01   1.3449129e+02   1.0819779e+02   4.7417097e+01   5.2653406e+01   7.6635171e+01   5.1902622e+01   1.4068452e+02   1.2919750e+02   2.1139517e+02   1.4412182e+02   1.5330000e+01   3.1431019e+01   1.0933161e+02   2.2535637e+02   8.0384516e+01   9.4725045e+01   1.3623129e+02   9.9400529e+01   1.8005968e+02   1.8075523e+02   1.6791806e+02   1.6849139e+02   1.2462839e+02   1.5154779e+02   1.0053839e+02   1.0477112e+02   2.0432355e+02   1.2375154e+02   1.2333419e+02   1.5688294e+02   1.3164258e+02   1.0170892e+02   1.4209097e+02   1.2421563e+02   1.3531935e+02   1.2245445e+02   1.8998742e+02   1.4964294e+02   1.3880839e+02   1.1794985e+02   1.7491323e+02   1.4912081e+02   2.4522452e+02   1.1006075e+02   1.4414935e+02   8.6268697e+01   5.5034194e+01   1.5877952e+02   1.2612903e+02   9.7850645e+01   1.4589581e+02   6.5280916e+01   1.5942645e+02   1.0074879e+02
   9.0611290e+01   1.0545142e+02   3.8526677e+02   1.1448658e+01   2.4796613e+02   6.9457226e+01   1.3770613e+02   2.2178448e+02   2.0640290e+02   1.9799938e+02   1.1653517e+02   1.1890062e+02   1.2545290e+02   1.3638280e+02   1.2051935e+02   1.5097587e+02   1.3033677e+02   2.1580112e+02   1.6303677e+02   2.1318867e+02   1.5341839e+02   1.0288459e+02   2.3587355e+02   9.5621729e+01   1.6349517e+02   1.6404382e+02   9.1136452e+01   1.2613650e+02   3.9685171e+01   1.1409862e+02   1.0804290e+02   1.1852883e+02   1.2076032e+02   9.2684013e+01   9.4445171e+01   8.7047822e+01   9.6734194e+01   1.2551417e+02   2.0034517e+02   1.5014582e+02   1.7558517e+02   2.0393662e+02   1.2766161e+02   1.5580385e+02   7.1411935e+01   1.2909156e+02   1.6196517e+02   2.0926622e+02   1.1316290e+02   1.9313794e+02   1.2850968e+02   2.0276826e+02   3.4068065e+01   8.0608748e+01   9.2389032e+01   1.9431662e+02   8.7060323e+01   1.0036163e+02   9.5725171e+01   1.5870542e+02   1.8238032e+02   1.4481054e+02   1.7250839e+02   2.1157933e+02   7.1384839e+01   9.8785665e+01   1.5791517e+02   1.9235022e+02   1.1259839e+02   1.6812406e+02   1.2369419e+02   1.4593543e+02   1.3218806e+02   1.9954979e+02   3.1440871e+02   7.5386658e+01   1.0279774e+02   1.1430231e+02   1.0983484e+02   1.5214225e+02   6.5929355e+01   9.3082103e+01   1.0886677e+02   1.2232453e+02   1.8401968e+02   1.4004617e+02   6.6499677e+01   1.0033035e+02   1.8975419e+02   1.6617128e+02   2.4415517e+02   1.2345102e+02   1.6999097e+02   1.4010975e+02   1.5165806e+02   1.1558477e+02   5.7648387e+01   1.1674039e+02   5.7270968e+01   9.1715419e+01   1.4149129e+02   1.1234779e+02   9.3087097e+01   7.1619806e+01   1.0649517e+02   1.2032382e+02   1.3682452e+02   9.2696297e+01   1.8839517e+02   2.1562182e+02   1.3330000e+01   3.1451019e+01   1.7866161e+02   2.0156997e+02   8.1574516e+01   1.5247985e+02   1.1780129e+02   1.0077493e+02   1.5728968e+02   2.0919683e+02   1.2568806e+02   1.6667979e+02   1.2976839e+02   1.6837659e+02   1.1353839e+02   1.0869112e+02   1.5003355e+02   8.8094735e+01   1.1571419e+02   1.0811254e+02   1.0184258e+02   9.9852916e+01   1.4328097e+02   1.6169043e+02   1.2916935e+02   9.5086452e+01   1.8451742e+02   1.6247054e+02   1.9390839e+02   1.4692185e+02   2.3491323e+02   1.5961081e+02   2.5632452e+02   9.5552748e+01   1.2280935e+02   7.2735897e+01   7.1174194e+01   1.5734832e+02   1.2555903e+02   1.0298625e+02   1.4808581e+02   8.9535716e+01   1.4923645e+02   9.7663987e+01
   8.5751290e+01   9.1840219e+01   3.7135677e+02  -1.4854194e-01   1.9253613e+02   9.1041626e+01   1.5213613e+02   2.6449008e+02   1.8559290e+02   1.7480418e+02   1.5696517e+02   1.1994622e+02   1.6259290e+02   1.9560160e+02   1.1584935e+02   1.8629947e+02   1.0024677e+02   2.0758832e+02   1.6723677e+02   1.9570267e+02   1.0331839e+02   1.4527259e+02   2.2149355e+02   1.0715213e+02   2.2015517e+02   3.8131022e+01   1.2646645e+02   1.4579010e+02   2.9305171e+01   1.1420902e+02   1.3809290e+02   1.2760483e+02   9.3760323e+01   9.9984013e+01   1.1239517e+02   7.5041822e+01   1.2792419e+02   1.4830897e+02   2.1396517e+02   1.8943622e+02   1.8791517e+02   1.6919022e+02   1.0204161e+02   1.5447345e+02   6.5931935e+01   1.5548996e+02   1.6301517e+02   1.9323222e+02   1.1659290e+02   2.0529354e+02   1.6145968e+02   1.3603226e+02   4.5548065e+01   8.9070348e+01   1.1329903e+02   1.5860382e+02   1.2263032e+02   1.2113603e+02   1.1787517e+02   1.1403342e+02   1.6286032e+02   1.1404214e+02   1.7250839e+02   1.8400933e+02   8.1484839e+01   9.4927665e+01   1.6106517e+02   2.3157822e+02   1.5107839e+02   1.9614566e+02   1.3965419e+02   1.1669863e+02   1.7571806e+02   1.6615739e+02   3.2574871e+02   7.3329458e+01   1.0512774e+02   1.4630591e+02   8.4884839e+01   1.4084825e+02   6.1169355e+01   8.3742903e+01   1.1858677e+02   1.4144693e+02   1.5720968e+02   1.4466097e+02   1.0306968e+02   1.4554475e+02   1.3208419e+02   1.7697488e+02   2.6782517e+02   1.0465742e+02   1.6694097e+02   1.6864375e+02   1.4712806e+02   6.4757174e+01   3.5318387e+01   1.0552679e+02   9.0840968e+01   8.3219819e+01   8.0491290e+01   1.5327779e+02   1.3217710e+02   3.8492606e+01   1.0996517e+02   1.2809622e+02   1.1701452e+02   1.5242110e+02   2.0253517e+02   2.0702062e+02   2.4330000e+01   1.1861019e+01   1.1509161e+02   1.4232557e+02   1.2171452e+02   1.5302865e+02   1.5028129e+02   1.5932653e+02   2.0371968e+02   1.2701243e+02   1.2334806e+02   1.2572699e+02   1.3372839e+02   2.1105979e+02   9.1158387e+01   9.1711523e+01   1.0527355e+02   1.0029554e+02   1.1910419e+02   1.9565134e+02   1.1750258e+02   1.3303012e+02   1.0852097e+02   1.4228123e+02   1.6316935e+02   1.1927645e+02   1.3322742e+02   1.1138374e+02   1.3871839e+02   1.7338705e+02   2.0505323e+02   1.3194961e+02   1.5917452e+02   5.7794748e+01   1.2023935e+02   7.8841497e+01   6.7314194e+01   1.3584712e+02   1.3365903e+02   1.0533825e+02   1.5027581e+02   5.8790516e+01   1.4680645e+02   9.5478387e+01
   1.0366129e+02   1.0136742e+02   3.8450677e+02   1.9319458e+01   1.9058613e+02   6.8477626e+01   1.4879613e+02   2.4636728e+02   1.6487290e+02   1.9232178e+02   1.0520517e+02   1.5775702e+02   1.9426290e+02   2.2263800e+02   1.1146935e+02   1.8502987e+02   1.1867677e+02   1.8149392e+02   1.7489677e+02   1.9694987e+02   1.1698839e+02   1.2402899e+02   2.4692355e+02   1.0716773e+02   1.8820517e+02   1.3944702e+02   8.4466452e+01   1.4558010e+02   3.2305171e+01   9.9499022e+01   1.2209290e+02   1.2735483e+02   1.0700032e+02   8.5354813e+01   1.3296517e+02   7.7966222e+01   1.4792419e+02   1.4041897e+02   1.6249517e+02   1.8641382e+02   1.7911517e+02   1.8527422e+02   1.3171161e+02   1.4824985e+02   9.2361935e+01   1.5313556e+02   2.0101517e+02   1.7109222e+02   1.2378290e+02   1.7771834e+02   1.6059968e+02   1.6939106e+02   6.0308065e+01   9.8229548e+01   1.1334903e+02   1.2601982e+02   1.1987032e+02   9.7306826e+01   9.2875171e+01   1.3312342e+02   1.6643032e+02   1.2937654e+02   2.1650839e+02   1.7586933e+02   7.5764839e+01   1.1286526e+02   1.5939517e+02   1.9466182e+02   1.1321839e+02   1.1383446e+02   1.5350419e+02   1.3312063e+02   1.6847806e+02   2.3811659e+02   3.3435871e+02   7.3740658e+01   1.0184774e+02   1.3523831e+02   6.8024839e+01   1.4838705e+02   2.1509355e+01   9.2015703e+01   8.1056774e+01   9.2689329e+01   1.8349968e+02   1.4865777e+02   8.9119677e+01   1.1471075e+02   1.5251419e+02   1.4762048e+02   2.4520517e+02   1.3403702e+02   1.4470097e+02   1.6227295e+02   1.4079806e+02   1.2183357e+02   3.2888387e+01   1.2182119e+02   6.2790968e+01   1.0180382e+02   8.4161290e+01   6.9644194e+01   8.4517097e+01   1.9645406e+01   9.8685171e+01   1.0441862e+02   1.3996452e+02   1.4063510e+02   1.7949517e+02   1.9819382e+02   1.2900000e+01   7.4854194e+00   1.2695161e+02   1.6975677e+02   9.1954516e+01   1.2426945e+02   1.2785129e+02   1.8355093e+02   1.5995968e+02   1.0646323e+02   1.5353806e+02   1.3655179e+02   1.1110839e+02   2.0133939e+02   8.5348387e+01   8.2986323e+01   1.1589355e+02   1.1158594e+02   1.4414419e+02   1.6640814e+02   8.7692581e+01   1.2122492e+02   9.5140968e+01   8.6831626e+01   1.6816935e+02   1.2468645e+02   1.4713742e+02   1.1798094e+02   1.3423839e+02   1.3788545e+02   1.5296323e+02   1.5620681e+02   1.7579452e+02   7.4655148e+01   1.1318935e+02   1.0164550e+02   5.2884194e+01   1.4086152e+02   9.9749032e+01   8.3571045e+01   1.4951581e+02   4.8231316e+01   1.5456645e+02   6.4807587e+01
   7.1661290e+01   9.3067419e+01   3.3102677e+02   1.5697858e+01   1.7963613e+02   8.4023626e+01   1.5803613e+02   2.4643808e+02   1.6992290e+02   2.0062778e+02   1.5782517e+02   1.2078742e+02   1.5259290e+02   2.1459160e+02   1.2546935e+02   1.4504987e+02   1.2571677e+02   1.3465072e+02   1.4480677e+02   1.7930707e+02   1.3412839e+02   1.4385779e+02   3.3625355e+02   1.2259133e+02   1.6301517e+02   1.5542222e+02   7.6656452e+01   1.3758490e+02   5.5065171e+01   1.1081822e+02   1.3633290e+02   1.5598563e+02   1.1690032e+02   8.4462813e+01   1.3363517e+02   7.5052622e+01   9.8254194e+01   1.1887257e+02   1.8287517e+02   1.6592342e+02   1.9787517e+02   1.9410342e+02   1.1404161e+02   1.6599345e+02   2.6931935e+01   1.4669996e+02   1.5634517e+02   1.4876582e+02   1.2244290e+02   2.0072554e+02   1.3235968e+02   1.7241026e+02   4.3688065e+01   9.2599148e+01   1.2172903e+02   1.1982942e+02   9.3870323e+01   1.2919683e+02   9.7345171e+01   1.1881582e+02   1.1648032e+02   1.3280254e+02   1.8326839e+02   2.4514853e+02   7.2914839e+01   8.6993265e+01   1.2534517e+02   2.2843582e+02   1.5026839e+02   1.5587046e+02   1.4103419e+02   9.2258232e+01   1.8499806e+02   2.3341499e+02   2.9683871e+02   7.3312258e+01   1.0222774e+02   1.4887791e+02   8.8834839e+01   1.8139225e+02   4.4219355e+01   9.6908903e+01   1.0924677e+02   9.4344129e+01   1.6796968e+02   1.0566017e+02   1.3149968e+02   7.0220348e+01   1.6941419e+02   1.3336848e+02   2.2301517e+02   1.1114222e+02   1.5470097e+02   1.7776295e+02   1.3689806e+02   1.1223557e+02   3.0078387e+01   8.2565987e+01   6.4220968e+01   1.0701942e+02   1.0902129e+02   1.3046539e+02   1.4317710e+02   6.8142606e+01   6.8205171e+01   8.2007022e+01   1.3396452e+02   1.3140510e+02   1.9530517e+02   1.7497902e+02   7.2800000e+00   4.1125019e+01   1.5114161e+02   2.0596157e+02   1.0343452e+02   1.0097105e+02   1.1938129e+02   1.2031853e+02   2.2352968e+02   1.3951763e+02   1.5501806e+02   1.5562339e+02   9.7298387e+01   1.5654419e+02   9.6348387e+01   1.0729632e+02   1.6941355e+02   1.1549434e+02   1.0667419e+02   1.4668574e+02   1.0107258e+02   1.1634452e+02   1.6971097e+02   1.2438603e+02   1.5083935e+02   9.3112852e+01   1.5803742e+02   1.0719894e+02   1.5290839e+02   1.8311185e+02   1.4586323e+02   1.4334481e+02   2.2303452e+02   1.2407595e+02   1.2128935e+02   8.5377497e+01   8.0454194e+01   1.3098592e+02   1.5179903e+02   1.2936705e+02   1.0689581e+02   5.1780916e+01   1.1966645e+02   5.3219587e+01
   7.4801290e+01   8.4146219e+01   3.5564677e+02   6.1082581e+00   2.2843613e+02   8.3259626e+01   1.5008613e+02   2.7774408e+02   2.1268290e+02   2.1430698e+02   1.1120517e+02   1.1841702e+02   1.1878290e+02   1.8881640e+02   1.5570935e+02   1.3144067e+02   1.5948677e+02   1.4494912e+02   1.3689677e+02   1.7098987e+02   1.2726839e+02   1.1768659e+02   3.1673355e+02   1.3096293e+02   1.8339517e+02   1.4502182e+02   9.6796452e+01   1.2116370e+02   4.5155171e+01   1.1361102e+02   1.3857290e+02   8.4086426e+01   1.2852032e+02   9.6393213e+01   1.4115517e+02   5.6931022e+01   1.1206419e+02   1.1981777e+02   1.6582517e+02   1.9957742e+02   1.4401517e+02   2.1075222e+02   1.4461161e+02   1.6649785e+02   5.6891935e+01   1.7930316e+02   1.6625517e+02   1.6911302e+02   1.0311290e+02   1.4818194e+02   1.4983968e+02   1.7172186e+02   4.8498065e+01   9.3124348e+01   1.2291903e+02   1.5183422e+02   6.3150323e+01   1.3708443e+02   8.2205171e+01   1.0392702e+02   1.4472032e+02   1.2306334e+02   1.7764839e+02   1.6078813e+02   9.8524839e+01   6.6994465e+01   1.5258517e+02   2.0406662e+02   1.3274839e+02   1.5208206e+02   1.1345419e+02   1.1137463e+02   1.7785806e+02   2.2908619e+02   3.0602871e+02   6.5717058e+01   8.9797742e+01   1.2244231e+02   8.2024839e+01   1.6431705e+02   4.2219355e+01   9.7118903e+01   1.2772677e+02   8.7145729e+01   1.4725968e+02   9.8886968e+01   1.0368968e+02   1.0221515e+02   1.8603419e+02   1.8884888e+02   2.3553517e+02   7.8570622e+01   1.6756097e+02   1.6111415e+02   1.4422806e+02   9.4179174e+01   4.4368387e+01   9.5662787e+01   7.6080968e+01   6.9790619e+01   1.2283129e+02   1.1793059e+02   7.8607097e+01   8.7348206e+01   1.0630517e+02   1.5985902e+02   1.0268452e+02   1.4051750e+02   2.0815517e+02   2.1543102e+02   1.2620000e+01   1.6607819e+01   1.2414161e+02   2.2012157e+02   8.3434516e+01   1.3719105e+02   9.5041290e+01   1.1955573e+02   2.3071968e+02   1.8742243e+02   1.5834806e+02   1.3430699e+02   1.7586839e+02   1.6911859e+02   1.0505839e+02   1.3807952e+02   1.3565355e+02   8.3145135e+01   9.7814194e+01   1.3230454e+02   9.2412581e+01   1.4707732e+02   9.2230968e+01   2.0482443e+02   1.5088935e+02   9.6258852e+01   1.4618742e+02   1.1691694e+02   1.7014839e+02   2.1520265e+02   1.7315323e+02   1.7926161e+02   1.8751452e+02   8.8627548e+01   1.0133935e+02   1.1040350e+02   7.4554194e+01   1.6083792e+02   9.0749032e+01   1.1749105e+02   1.7118581e+02   5.5447716e+01   1.4033645e+02   1.1146599e+02
   6.7141290e+01   9.8759019e+01   3.4583677e+02   1.3413058e+01   2.2253613e+02   6.6681626e+01   1.3884613e+02   2.2207328e+02   2.2244290e+02   2.1228618e+02   1.3568517e+02   1.4498862e+02   1.2959290e+02   1.4424160e+02   1.3122935e+02   1.4830907e+02   1.4795677e+02   1.9634152e+02   1.6165677e+02   1.7872907e+02   4.9178387e+01   8.3123794e+01   3.3349355e+02   9.7192129e+01   1.6615517e+02   1.9640102e+02   8.6326452e+01   1.3119130e+02   5.1685171e+01   1.1660862e+02   1.4423290e+02   9.6633626e+01   9.6230323e+01   1.1311641e+02   1.2111517e+02   6.1534222e+01   9.7024194e+01   1.5335097e+02   1.8644517e+02   2.2701782e+02   1.6382517e+02   2.4097742e+02   1.4523161e+02   2.0116825e+02   5.7651935e+01   1.3577236e+02   2.0272517e+02   1.6490542e+02   1.0868290e+02   1.6206634e+02   1.5212968e+02   1.8458866e+02   4.2498065e+01   9.1604348e+01   1.1619903e+02   1.6851182e+02   9.0440323e+01   9.4661226e+01   9.4345171e+01   1.3848582e+02   1.4076032e+02   1.9833014e+02   1.7464839e+02   1.7725813e+02   8.8384839e+01   9.6135665e+01   1.1468517e+02   2.0704862e+02   1.3045839e+02   1.3369526e+02   1.3955419e+02   1.5818663e+02   2.1061806e+02   1.6636539e+02   2.5569871e+02   8.9123458e+01   1.2569774e+02   1.3557031e+02   6.7884839e+01   1.7382825e+02   4.6079355e+01   1.0767010e+02   1.1944677e+02   9.2768129e+01   1.7682968e+02   1.7028137e+02   8.4639677e+01   8.9019148e+01   1.5922419e+02   1.8189368e+02   2.1644517e+02   1.1295782e+02   1.6284097e+02   1.2601175e+02   1.6122806e+02   9.9529174e+01   5.5698387e+01   9.4616387e+01   5.6460968e+01   7.2740219e+01   8.1831290e+01   9.0690594e+01   7.4657097e+01   4.8474206e+01   1.1715517e+02   1.1966102e+02   1.3525452e+02   1.3196190e+02   2.0687517e+02   1.9848342e+02   2.5900000e+01   1.7925419e+01   1.0980161e+02   1.5898877e+02   9.9004516e+01   1.7061545e+02   1.2657129e+02   1.4279333e+02   1.9233968e+02   1.2858283e+02   1.1982806e+02   1.5519859e+02   1.4276839e+02   2.2428659e+02   1.2729839e+02   1.1125032e+02   1.1065355e+02   9.6095135e+01   1.4052419e+02   1.8793774e+02   9.0072581e+01   9.0174516e+01   8.0040968e+01   1.2336963e+02   2.0535935e+02   1.6904125e+02   1.2446742e+02   9.3124542e+01   1.8195839e+02   1.7873785e+02   1.4677323e+02   1.9437201e+02   1.5765452e+02   6.6496348e+01   1.2161935e+02   1.2397110e+02   6.4124194e+01   1.2491232e+02   7.5659032e+01   1.3202825e+02   1.4061581e+02   7.4083316e+01   1.2995645e+02   7.4676387e+01
   1.0309129e+02   8.9413019e+01   3.6007677e+02   1.5183858e+01   2.4734613e+02   6.5366826e+01   1.5660613e+02   2.3151248e+02   1.7625290e+02   1.8208138e+02   1.3501517e+02   1.3380222e+02   1.7559290e+02   1.8408160e+02   1.2413935e+02   1.5039627e+02   1.3219677e+02   1.6746232e+02   1.6037677e+02   2.0363147e+02   5.3938387e+01   8.1412994e+01   3.1202355e+02   1.1509973e+02   1.8768517e+02   1.5267862e+02   1.2913645e+02   1.5704650e+02   3.5685171e+01   1.0631862e+02   1.3190290e+02   1.3824003e+02   1.0776032e+02   1.0395401e+02   1.3006517e+02   7.5958222e+01   1.2402419e+02   1.4991097e+02   1.7520517e+02   2.1439702e+02   1.6372517e+02   2.1417542e+02   1.4171161e+02   1.3424985e+02   7.4411935e+01   1.2976156e+02   2.0358517e+02   1.8107662e+02   1.0302290e+02   1.6870914e+02   2.1302968e+02   1.2866666e+02   4.9828065e+01   1.0206795e+02   1.2481903e+02   1.6549222e+02   1.3553032e+02   1.0996403e+02   9.1495171e+01   1.3314382e+02   1.4443032e+02   1.8313654e+02   1.4769839e+02   2.1608413e+02   9.7764839e+01   7.7435265e+01   1.4549517e+02   2.2515382e+02   1.5274839e+02   1.6577206e+02   1.0231419e+02   1.5692583e+02   1.5804806e+02   2.1029099e+02   2.8702871e+02   9.2387058e+01   1.1950774e+02   1.3949551e+02   9.2884839e+01   1.3868825e+02   5.6839355e+01   8.5999303e+01   1.2967677e+02   1.3341973e+02   1.6253968e+02   1.6752457e+02   1.2125968e+02   1.0699955e+02   1.6936419e+02   1.3551248e+02   2.3601517e+02   9.4152222e+01   1.6042097e+02   1.5439535e+02   1.5498806e+02   9.1648374e+01   5.6838387e+01   1.1199519e+02   7.6170968e+01   8.9013419e+01   1.0854129e+02   7.4463794e+01   8.6987097e+01   3.4677806e+01   1.1211517e+02   5.3964222e+01   1.2368452e+02   1.7907750e+02   2.0758517e+02   1.8023662e+02  -9.1500000e+00   3.4679419e+01   7.5216129e+00  -1.9288258e+00   8.2664516e+01   1.2111265e+02   1.3952129e+02   1.0618733e+02   2.0328968e+02   1.2618683e+02   1.3958806e+02   2.0247779e+02   1.4153839e+02   1.2457499e+02   7.4248387e+01   1.0287432e+02   1.1884355e+02   1.3434994e+02   1.2629419e+02   1.4121614e+02   1.0088258e+02   1.3182972e+02   1.2790097e+02   1.2997083e+02   1.6469935e+02   1.0639405e+02   1.7551742e+02   1.3209054e+02   1.2871839e+02   1.7504705e+02   1.7144323e+02   1.8996841e+02   1.7574452e+02   1.0770915e+02   9.9339355e+01   1.1737350e+02   5.2794194e+01   1.0467872e+02   8.3749032e+01   1.4266105e+02   1.4770581e+02   5.9416116e+01   1.3395645e+02   7.8406387e+01
   1.0633129e+02   8.0913819e+01   3.7169677e+02   9.0642581e+00   2.5882613e+02   6.4358426e+01   1.6317613e+02   2.7131688e+02   2.0111290e+02   2.0075258e+02   1.6987517e+02   1.0763342e+02   1.4745290e+02   2.1833280e+02   1.3113935e+02   1.3226627e+02   1.5571677e+02   2.0725072e+02   1.2246677e+02   1.9619427e+02   1.0950839e+02   7.9727394e+01   2.8521355e+02   1.0415453e+02   1.6972517e+02   1.3816542e+02   9.7656452e+01   1.0347490e+02   4.3725171e+01   1.1734542e+02   8.9382903e+01   1.5569163e+02   1.0438032e+02   7.3274413e+01   8.7915171e+01   7.5950222e+01   1.2754419e+02   1.2633937e+02   1.6915517e+02   1.9516102e+02   1.9691517e+02   1.8142022e+02   1.4461161e+02   1.5897785e+02   6.7031935e+01   1.6459196e+02   1.7491517e+02   1.8823022e+02   1.2297290e+02   1.8159314e+02   1.5512968e+02   1.5424866e+02   4.9548065e+01   9.1180348e+01   1.1605903e+02   1.5709302e+02   1.4029032e+02   9.2103226e+01   9.0685171e+01   1.1167862e+02   1.1029032e+02   1.3924774e+02   1.6645839e+02   2.0253333e+02   8.8524839e+01   8.9794465e+01   1.1915517e+02   2.1078102e+02   1.6055839e+02   1.7009726e+02   1.3669419e+02   1.4513543e+02   1.7733806e+02   2.6983779e+02   3.0621871e+02   7.8131858e+01   9.3937742e+01   1.0182111e+02   9.2644839e+01   1.7251745e+02   7.2459355e+01   1.1636970e+02   9.3966774e+01   1.1837653e+02   1.4839968e+02   1.6636577e+02   1.0773968e+02   9.0791148e+01   1.5522419e+02   1.4345368e+02   2.7263517e+02   9.2982622e+01   1.5570097e+02   1.5092295e+02   1.3827806e+02   1.0217517e+02   6.1508387e+01   1.0039159e+02   5.9740968e+01   1.0737782e+02   1.2292129e+02   1.1407339e+02   8.9607097e+01   5.5328206e+01   9.2635171e+01   8.8192622e+01   1.7525452e+02   9.8481897e+01   1.9868517e+02   1.9256862e+02   1.7660000e+01   4.4394619e+01  -2.8838710e-01   2.3745974e+01   7.7764516e+01   1.5526465e+02   1.1195129e+02   8.4342929e+01   2.3090968e+02   1.4164723e+02   1.6106806e+02   2.3308939e+02   1.0848839e+02   1.2545899e+02   9.6818387e+01   1.4187872e+02   1.1770355e+02   1.6934114e+02   7.3714194e+01   1.3971254e+02   1.1860258e+02   1.0646212e+02   1.4575097e+02   1.4959283e+02   1.5564935e+02   9.6068052e+01   1.8932742e+02   1.3936574e+02   1.3180839e+02   1.8703985e+02   1.8972323e+02   1.5693601e+02   2.1908452e+02   1.5234195e+02   1.4237935e+02   7.0930297e+01   7.2604194e+01   1.7694392e+02   1.2488903e+02   1.0851985e+02   1.0580581e+02   6.7628116e+01   1.4266645e+02   5.9039587e+01
   8.3901290e+01   1.0570822e+02   3.1273677e+02   1.7491058e+01   2.8429613e+02   9.9270826e+01   1.4608613e+02   2.6868408e+02   1.9468290e+02   1.9469698e+02   1.4901517e+02   1.1749222e+02   1.3669290e+02   2.0152360e+02   1.1246935e+02   1.6218987e+02   1.5591677e+02   1.4442472e+02   1.7965677e+02   1.8875907e+02   1.3807839e+02   1.1844179e+02   3.0968355e+02   1.4747693e+02   1.8420517e+02   1.5100702e+02   8.7036452e+01   1.2608450e+02   3.8965171e+01   1.6215622e+02   1.4328290e+02   1.1894963e+02   9.7470323e+01   1.1563721e+02   1.3496517e+02   6.5516222e+01   1.3544419e+02   1.4579737e+02   1.9020517e+02   1.7576702e+02   1.8582517e+02   1.6406742e+02   1.5471161e+02   1.6292985e+02   7.1031935e+01   1.4974196e+02   1.5758517e+02   2.0766662e+02   1.0292290e+02   1.7709714e+02   1.6654968e+02   1.4262506e+02   3.8308065e+01   8.7029548e+01   1.0462903e+02   1.6924742e+02   1.3049032e+02   8.2887226e+01   7.9825171e+01   1.3950742e+02   1.2048032e+02   1.2824254e+02   1.9193839e+02   2.3497493e+02   8.3384839e+01   1.1925566e+02   1.3782517e+02   2.3971742e+02   1.2055839e+02   1.4715726e+02   1.4669419e+02   9.3755432e+01   1.9776806e+02   2.2787339e+02   3.0393871e+02   9.2454258e+01   8.5557742e+01   9.8541510e+01   1.0368484e+02   1.7910425e+02   6.3979355e+01   8.1518103e+01   1.0624677e+02   8.7774129e+01   1.8544968e+02   1.2178177e+02   1.0258968e+02   1.1153315e+02   1.4955419e+02   1.4699728e+02   2.2677517e+02   1.1046142e+02   1.6922097e+02   1.6112135e+02   1.5870806e+02   7.2400774e+01   4.8368387e+01   8.8292787e+01   7.2510968e+01   9.0596219e+01   1.4059129e+02   1.1022979e+02   9.2037097e+01   7.3943806e+01   9.6305171e+01   1.6589902e+02   1.1958452e+02   8.7595497e+01   2.2772517e+02   2.1438542e+02   1.1950000e+01   3.6231419e+01   1.5661613e+01   2.7369974e+01   9.4334516e+01   1.3102905e+02   1.0966129e+02   1.0123613e+02   2.2871968e+02   1.8448243e+02   1.6444806e+02   1.2581899e+02   1.3757839e+02   1.7346179e+02   9.5348387e+01   1.0809632e+02   1.2622355e+02   7.2949535e+01   9.1384194e+01   1.4590894e+02   1.2417258e+02   9.9926516e+01   1.3852097e+02   1.4888123e+02   1.7259935e+02   1.0718205e+02   1.5889742e+02   1.2380014e+02   2.1533839e+02   2.3125745e+02   2.0234323e+02   1.8016641e+02   1.7455452e+02   7.1284348e+01   1.1114935e+02   7.8758697e+01   8.0694194e+01   1.3444672e+02   1.1069903e+02   1.2531505e+02   1.4475581e+02   8.5082116e+01   1.8990645e+02   7.2790387e+01
   1.1171129e+02   7.3573419e+01   3.3935677e+02  -4.2585419e+00   2.1348613e+02   6.8695626e+01   1.5160613e+02   2.5562248e+02   1.7816290e+02   1.9830858e+02   1.2749517e+02   1.1264382e+02   1.6026290e+02   2.0082800e+02   1.2079935e+02   1.4961347e+02   1.4300677e+02   1.6102752e+02   1.4627677e+02   1.7123947e+02   1.3136839e+02   1.0640859e+02   2.5630355e+02   1.1398733e+02   1.9406517e+02   1.6174822e+02   7.0796452e+01   1.0457370e+02   5.3725171e+01   1.1101542e+02   1.1052290e+02   1.2300043e+02   1.2809032e+02   1.0128761e+02   1.3077517e+02   7.4901422e+01   1.0059419e+02   1.0820537e+02   1.5558517e+02   1.9496662e+02   1.4501517e+02   1.6357222e+02   1.4214161e+02   1.7060545e+02   7.9461935e+01   1.6959756e+02   1.5230517e+02   2.1598902e+02   1.3149290e+02   1.7329154e+02   1.5750968e+02   1.7463826e+02   4.5878065e+01   8.2853948e+01   1.2219903e+02   1.6384182e+02   1.4049032e+02   8.9617226e+01   7.5535171e+01   1.2823062e+02   1.5500032e+02   1.1281094e+02   2.0421839e+02   2.2985253e+02   9.3104839e+01   1.0147806e+02   1.7587517e+02   1.8643342e+02   1.5288839e+02   1.5038086e+02   1.3269419e+02   1.1759543e+02   1.0761806e+02   2.0103539e+02   3.1702871e+02   9.6077058e+01   1.1379774e+02   1.0861231e+02   9.0024839e+01   1.8276705e+02   6.7219355e+01   7.7258903e+01   1.1396677e+02   1.1348653e+02   1.6520968e+02   1.3793097e+02   1.1292968e+02   1.2508595e+02   1.4413419e+02   1.8382088e+02   2.3496517e+02   9.5096222e+01   1.4756097e+02   1.5685415e+02   1.7889806e+02   1.0087557e+02   5.4408387e+01   1.0099959e+02   6.2600968e+01   1.0924902e+02   9.6261290e+01   6.9296194e+01   7.3137097e+01   3.4745806e+01   9.4115171e+01   1.4821422e+02   1.7815452e+02   1.0328990e+02   1.9182517e+02   1.9901742e+02   1.4230000e+01   2.0099019e+01   1.5471613e+01   3.5435174e+01   9.2524516e+01   1.6656385e+02   1.4338129e+02   1.4368853e+02   1.6381968e+02   1.5186443e+02   1.3291806e+02   1.2591139e+02   1.3438839e+02   2.2271699e+02   9.9298387e+01   9.7350323e+01   1.3108355e+02   9.4370735e+01   9.9864194e+01   2.0357054e+02   1.0336258e+02   1.1073132e+02   1.1537097e+02   1.3111323e+02   1.7188935e+02   1.6571885e+02   1.4060742e+02   1.0759334e+02   1.7233839e+02   1.4879745e+02   1.7163323e+02   2.0152321e+02   1.4517452e+02   6.0494748e+01   1.1399935e+02   1.0953070e+02   9.6834194e+01   1.0215552e+02   1.1731903e+02   9.2405445e+01   1.3246581e+02   7.8685316e+01   1.4123645e+02   1.0030399e+02
   7.0661290e+01   9.9957419e+01   3.8692677e+02   1.5085858e+01   1.9358613e+02   1.1047763e+02   1.5084613e+02   2.4587328e+02   1.8425290e+02   1.8225138e+02   1.4296517e+02   1.2978622e+02   1.6726290e+02   1.2545800e+02   1.2551935e+02   1.4833587e+02   1.2957677e+02   1.6858192e+02   1.7484677e+02   1.9447387e+02   1.1431839e+02   1.0477259e+02   2.7263355e+02   8.9390929e+01   1.9201517e+02   1.4705222e+02   1.0427645e+02   1.5361530e+02   3.5255171e+01   1.5521302e+02   1.4004290e+02   1.1477883e+02   9.6000323e+01   9.8664813e+01   1.4491517e+02   8.0530222e+01   1.0168419e+02   1.0578817e+02   1.9230517e+02   1.6121902e+02   1.8853517e+02   2.2133062e+02   1.4980161e+02   1.7765265e+02   5.8361935e+01   1.3675556e+02   1.9606517e+02   2.1048822e+02   8.4542903e+01   1.8485754e+02   2.0288968e+02   1.7995786e+02   4.9358065e+01   8.5055548e+01   1.0357903e+02   1.6619142e+02   1.2482032e+02   8.8060826e+01   9.7685171e+01   1.4059862e+02   1.6224032e+02   1.5271174e+02   2.1021839e+02   2.2694253e+02   1.0881484e+02   8.6601265e+01   1.8220517e+02   1.3064702e+02   1.2988839e+02   1.3993086e+02   1.1965419e+02   1.2429863e+02   1.6656806e+02   1.8026939e+02   2.6402871e+02   1.2864706e+02   1.1655774e+02   1.3344151e+02   9.3264839e+01   1.4507785e+02   5.9409355e+01   1.0974370e+02   1.3901677e+02   8.2152529e+01   1.5482968e+02   1.5647137e+02   9.8589677e+01   5.7093148e+01   1.8684419e+02   1.5216408e+02   2.4920517e+02   1.3004702e+02   1.7542097e+02   1.5448535e+02   1.4427806e+02   1.2107517e+02   4.9988387e+01   1.4250319e+02   6.5790968e+01   8.4323819e+01   1.1621129e+02   8.8940194e+01   6.2087097e+01   5.5579806e+01   8.6775171e+01   7.7661422e+01   1.2896452e+02   1.4480510e+02   1.9472517e+02   1.8892542e+02   2.5620000e+01   4.3517819e+01   1.5711613e+01   2.9605974e+01   9.7814516e+01   1.2680065e+02   1.3319129e+02   1.4669373e+02   1.4747968e+02   1.6946163e+02   1.4591806e+02   1.6854139e+02   1.3357839e+02   1.2516179e+02   1.1039839e+02   1.0479232e+02   1.3027355e+02   1.6352554e+02   1.3738419e+02   1.5337894e+02   9.8502581e+01   1.1193012e+02   1.0195097e+02   1.8056683e+02   1.7178935e+02   7.8866852e+01   1.5294742e+02   1.3432614e+02   1.1171839e+02   1.7378705e+02   1.5729323e+02   2.0705041e+02   1.9679452e+02   1.0474515e+02   1.4023935e+02   1.5024150e+02   7.9644194e+01   8.8580723e+01   1.2031903e+02   1.3831545e+02   1.3503581e+02   8.5009716e+01   1.3833645e+02   1.0343599e+02
   1.0442129e+02   1.0258662e+02   3.9897677e+02   8.9718581e+00   2.0124613e+02   9.1154826e+01   1.3241613e+02   2.3653768e+02   1.6192290e+02   1.6179778e+02   1.1549517e+02   1.3884382e+02   1.5397290e+02   1.9543120e+02   1.2694935e+02   1.3717147e+02   1.1143677e+02   1.9550312e+02   1.3842677e+02   1.8772747e+02   1.1679839e+02   1.2852419e+02   2.5697355e+02   7.9023729e+01   1.7844517e+02   1.4546782e+02   1.0241645e+02   1.4423410e+02   5.4585171e+01   1.1504662e+02   1.1347290e+02   1.4452443e+02   1.1338032e+02   9.6694413e+01   1.5311517e+02   6.5974222e+01   1.2459419e+02   1.2505537e+02   2.2158517e+02   1.6373662e+02   1.9930517e+02   2.1027902e+02   1.5990161e+02   1.4675465e+02   4.7461935e+01   1.3339756e+02   2.3925517e+02   1.3417302e+02   1.3844290e+02   1.7415554e+02   1.6350968e+02   1.7062826e+02   4.6448065e+01   9.6758348e+01   2.7743903e+02   8.0892619e+01   1.3529032e+02   8.8413226e+01   1.0130517e+02   1.2135902e+02   1.4786032e+02   1.7272214e+02   1.7121839e+02   1.8230253e+02   7.9104839e+01   5.2598065e+01   1.9349517e+02   1.6545382e+02   1.5221839e+02   1.3776446e+02   1.2826419e+02   9.0949832e+01   1.2947806e+02   2.0261659e+02   2.9883871e+02   7.6482258e+01   1.1231774e+02   1.4321071e+02   8.5454839e+01   1.4651265e+02   3.6509355e+01   7.5285703e+01   1.3039677e+02   1.3489213e+02   1.5472968e+02   1.6647937e+02   1.1939968e+02   8.1718348e+01   1.3808419e+02   1.3130488e+02   2.2468517e+02   1.1752862e+02   1.6551097e+02   1.5294815e+02   1.4827806e+02   1.1356517e+02   5.8128387e+01   9.9131987e+01   6.0270968e+01   9.2385419e+01   1.4516129e+02   1.1048419e+02   8.2177097e+01   5.8352606e+01   7.3255171e+01   9.7983022e+01   1.1282452e+02   1.4828630e+02   1.8711517e+02   1.6944422e+02   1.7620000e+01   4.9677819e+01   1.2901613e+01   5.3500774e+01   9.0664516e+01   1.3042265e+02   1.0799129e+02   1.0851973e+02   1.5176968e+02   1.9806843e+02   1.8120806e+02   2.1209819e+02   1.0000839e+02   1.0727739e+02   1.2191839e+02   1.2230072e+02   1.4132355e+02   1.9555154e+02   1.1248419e+02   1.1251094e+02   9.6362581e+01   1.0153132e+02   1.2161097e+02   2.0204403e+02   1.3273935e+02   1.1861085e+02   1.7660742e+02   1.3024334e+02   1.2376839e+02   2.0810305e+02   1.8829323e+02   2.1229041e+02   2.3522452e+02   1.2105075e+02   1.3109935e+02   7.5502697e+01   1.1383419e+02   1.0869552e+02   9.5129032e+01   1.6133065e+02   1.1932581e+02   5.8686516e+01   1.4318645e+02   7.8477987e+01
   1.2280129e+02   6.2876219e+01   3.5307677e+02   5.4538581e+00   1.6648613e+02   1.1502563e+02   1.5217613e+02   2.4509688e+02   1.8092290e+02   1.7908778e+02   1.2787517e+02   1.3756342e+02   1.6369290e+02   2.0160360e+02   1.4308935e+02   1.3541027e+02   1.6162677e+02   1.7777792e+02   1.4451677e+02   1.9857027e+02   1.2031839e+02   1.1548259e+02   2.4521355e+02   9.6734529e+01   1.7396517e+02   1.2173622e+02   9.5086452e+01   1.1901050e+02   3.9965171e+01   1.2940622e+02   1.2385290e+02   1.1098403e+02   1.3304032e+02   8.5791613e+01   1.1006517e+02   3.6698222e+01   1.2725419e+02   1.2788257e+02   2.0011517e+02   2.1288422e+02   1.9630517e+02   1.5060902e+02   1.6871161e+02   1.5851985e+02   9.8651935e+01   1.6282236e+02   2.4263517e+02   1.7490262e+02   1.3435290e+02   1.7148274e+02   1.3940968e+02   1.4989626e+02   2.8588065e+01   9.3667148e+01   2.1319903e+02   5.8651819e+01   1.3706032e+02   1.0174163e+02   1.0858517e+02   1.3758662e+02   1.3967032e+02   1.1322734e+02   1.7564839e+02   2.4446813e+02   7.2954839e+01   8.1800065e+01   1.7196517e+02   1.3865622e+02   1.3907839e+02   1.6586566e+02   1.7293419e+02   1.3427623e+02   1.8290806e+02   2.0282219e+02   3.4988871e+02   7.9878258e+01   1.1079774e+02   1.3357231e+02   9.4114839e+01   1.2405985e+02   6.8029355e+01   1.0524410e+02   1.0924677e+02   8.7054129e+01   1.3934968e+02   1.5256977e+02   8.7879677e+01   1.1027995e+02   1.2927419e+02   1.5276968e+02   2.9549517e+02   8.8633822e+01   1.5970097e+02   1.4941295e+02   1.1560806e+02   1.2474877e+02   3.1608387e+01   8.3873587e+01   7.8790968e+01   8.8373819e+01   1.3754129e+02   1.0218379e+02   9.7087097e+01   8.7679806e+01   1.0858517e+02   1.5424662e+02   9.9354516e+01   1.4726390e+02   2.6411517e+02   1.9261422e+02   2.2710000e+01   3.5840619e+01   1.6571613e+01   4.5637174e+01   1.1614452e+02   1.4252425e+02   1.3252129e+02   1.0412733e+02   2.2109968e+02   1.6605203e+02   1.3939806e+02   1.3344299e+02   1.2415839e+02   1.2453539e+02   1.2162839e+02   1.0485392e+02   1.4389355e+02   9.4965935e+01   1.3419419e+02   1.2601414e+02   1.2855258e+02   1.0357612e+02   1.1428097e+02   1.7901043e+02   1.4702935e+02   1.1099765e+02   1.7489742e+02   1.1795014e+02   1.5352839e+02   2.6853225e+02   2.4544323e+02   1.9076841e+02   1.9174452e+02   9.9809148e+01   1.2790935e+02   9.7417897e+01   1.0493419e+02   1.3131752e+02   9.8509032e+01   1.2248025e+02   1.4632581e+02   6.6526516e+01   1.6942645e+02   9.4518787e+01
   9.2141290e+01   9.8289019e+01   3.8073677e+02  -1.0798942e+01   1.9720613e+02   1.1151803e+02   1.5570613e+02   2.6915448e+02   1.6230290e+02   1.7404738e+02   1.5725517e+02   1.2331302e+02   1.2721290e+02   1.8066200e+02   1.2903935e+02   1.2957427e+02   1.3510677e+02   1.5136952e+02   1.6632677e+02   2.0135547e+02   1.2793839e+02   1.0768299e+02   2.2878355e+02   1.6085893e+02   1.6815517e+02   1.3324102e+02   1.0355645e+02   1.0933290e+02   4.2635171e+01   1.3048262e+02   1.1738290e+02   1.2240163e+02   1.0523032e+02   1.1863641e+02   1.3844517e+02   6.4617822e+01   1.1382419e+02   1.3357697e+02   1.8734517e+02   1.9990582e+02   1.6501517e+02   1.9892222e+02   1.5414161e+02   1.4283545e+02   7.9411935e+01   1.3588156e+02   1.4596517e+02   1.5982622e+02   1.4097290e+02   1.9557314e+02   1.2397968e+02   1.3436066e+02   5.9208065e+01   9.0697548e+01   2.4224903e+02   4.7327819e+01   6.3490323e+01   8.7297226e+01   7.8875171e+01   1.2572342e+02   1.3167032e+02   1.0905734e+02   1.9364839e+02   2.2597813e+02   6.7814839e+01   1.0621126e+02   2.0130517e+02   1.6839902e+02   1.5645839e+02   1.3999526e+02   1.4912419e+02   1.0499103e+02   1.6733806e+02   2.1939779e+02   2.7707871e+02   7.9373058e+01   9.9847742e+01   1.0801831e+02   9.1684839e+01   1.5749425e+02   5.8839355e+01   9.9409303e+01   9.5916774e+01   9.1410529e+01   1.3106968e+02   1.4394217e+02   1.1535968e+02   1.0113155e+02   1.2546419e+02   1.8054448e+02   2.7072517e+02   8.6465422e+01   1.7984097e+02   1.8251175e+02   1.4289806e+02   9.8045574e+01   3.1648387e+01   6.5490387e+01   6.4600968e+01   1.1708902e+02   1.0497129e+02   6.5129394e+01   6.7087097e+01   7.6369806e+01   1.2453517e+02   1.2993062e+02   1.1001452e+02   1.5498110e+02   2.1091517e+02   1.7444022e+02   3.0190000e+01   2.5912219e+01  -1.3883871e+00   3.1303974e+01   9.8384516e+01   1.3147505e+02   1.4185129e+02   1.6433093e+02   2.2986968e+02   1.0363043e+02   1.5468806e+02   1.1335979e+02   1.6376839e+02   1.5265659e+02   1.0848839e+02   1.0275512e+02   1.6274355e+02   7.2837935e+01   1.6110419e+02   1.9572134e+02   9.8982581e+01   9.7081716e+01   7.5750968e+01   1.4690283e+02   1.6045935e+02   1.9582325e+02   1.4146742e+02   1.0876454e+02   1.1590839e+02   2.5097185e+02   1.7082323e+02   1.6968801e+02   1.7836452e+02   6.8929548e+01   1.3352935e+02   8.2358297e+01   9.4124194e+01   1.2042232e+02   1.1569903e+02   9.2875045e+01   1.3908581e+02   7.9395716e+01   1.5514645e+02   8.5811187e+01
   5.9901290e+01   9.8298219e+01   3.6921677e+02  -1.5473419e+00   2.4101613e+02   9.5633226e+01   1.4636613e+02   2.9133168e+02   1.7330290e+02   2.1578738e+02   1.2053517e+02   1.2963062e+02   1.2883290e+02   1.8763240e+02   1.2484935e+02   1.3405947e+02   1.1595677e+02   1.8529152e+02   1.6323677e+02   1.9098267e+02   1.4226839e+02   1.0591659e+02   2.8068355e+02   1.2289693e+02   1.7520517e+02   1.5148702e+02   9.9176452e+01   1.1021330e+02   4.9685171e+01   1.2824862e+02   1.7547290e+02   9.4044426e+01   1.1966032e+02   9.3912013e+01   1.1277517e+02   4.7391422e+01   1.1549419e+02   1.0439337e+02   1.8387517e+02   2.0451342e+02   1.6839517e+02   1.8884182e+02   1.3766161e+02   1.8081385e+02   9.0461935e+01   1.5676756e+02   1.8377517e+02   1.6490142e+02   1.3206290e+02   1.7195594e+02   1.6350968e+02   1.4167826e+02   5.6548065e+01   7.8950348e+01   2.2362903e+02   5.5537419e+01   1.0134032e+02   8.7649226e+01   7.9345171e+01   1.2363582e+02   1.2957032e+02   1.0580534e+02   2.0169839e+02   2.2886413e+02   1.0652484e+02   9.4304465e+01   1.7263517e+02   1.3788262e+02   1.4988839e+02   1.7052086e+02   1.3150419e+02   1.1559063e+02   1.5909806e+02   1.8910699e+02   2.8335871e+02   1.0063066e+02   7.7987742e+01   1.3424711e+02   6.8304839e+01   7.2034645e+01   4.4129355e+01   8.9486103e+01   1.0239677e+02   1.0165213e+02   1.3525968e+02   1.4137697e+02   1.4082968e+02   9.5953948e+01   1.5065419e+02   1.7543928e+02   2.7491517e+02   1.0385022e+02   1.6451097e+02   1.7449815e+02   1.5903806e+02   1.0189437e+02   4.4698387e+01   8.8496387e+01   6.6550968e+01   1.1159302e+02   1.1083129e+02   9.7940594e+01   7.9847097e+01   6.1299006e+01   5.6915171e+01   1.2719022e+02   1.8535452e+02   1.3133390e+02   1.7425517e+02   1.4699302e+02   1.6140000e+01   4.4416219e+01   6.0416129e+00   3.0189574e+01   7.6814516e+01   1.3153065e+02   1.2366129e+02   1.3997613e+02   1.6052968e+02   1.4022763e+02   1.7610806e+02   1.9255619e+02   1.6629839e+02   1.6321419e+02   1.1429839e+02   9.1100323e+01   1.8317355e+02   9.1963535e+01   1.0348419e+02   2.0347094e+02   1.3464258e+02   8.8128916e+01   1.2790097e+02   1.4287083e+02   2.0612935e+02   1.2607965e+02   1.6737742e+02   1.4693174e+02   1.4090839e+02   1.6483185e+02   1.7834323e+02   1.6389641e+02   1.9065452e+02   1.0327635e+02   9.1339355e+01   1.2968350e+02   9.1314194e+01   1.0159712e+02   1.2469903e+02   1.5605505e+02   1.5665581e+02   1.0466012e+02   1.3985645e+02   1.1145439e+02
   1.0037129e+02   7.7630619e+01   3.8521677e+02  -1.3737342e+01   2.1577613e+02   1.3175243e+02   1.5489613e+02   2.6411928e+02   1.6192290e+02   2.1326778e+02   1.2872517e+02   1.0873542e+02   1.1402290e+02   1.8576720e+02   1.0608935e+02   1.8265027e+02   1.2733677e+02   1.8961112e+02   1.2618677e+02   1.5827667e+02   1.4969839e+02   1.1613219e+02   2.3949355e+02   1.0681213e+02   1.5653517e+02   1.7456062e+02   8.8036452e+01   1.2433450e+02   3.8585171e+01   1.1522662e+02   1.5447290e+02   9.7954426e+01   1.4866032e+02   9.8062013e+01   1.4511517e+02   5.6374222e+01   9.2024194e+01   7.9660968e+01   1.9463517e+02   1.9422262e+02   1.9644517e+02   1.7655782e+02   1.4814161e+02   1.7902545e+02   9.1321935e+01   1.3502876e+02   1.5153517e+02   1.6681062e+02   1.1325290e+02   1.6708074e+02   1.7602968e+02   1.7196666e+02   6.7498065e+01   8.2934348e+01   1.1153903e+02   1.6314619e+01   8.8010323e+01   7.8285626e+01   9.0205171e+01   1.2886702e+02   1.2119032e+02   1.8266574e+02   2.3083839e+02   2.0257293e+02   1.0848484e+02   8.7297665e+01   1.9863517e+02   1.3800262e+02   1.3098839e+02   1.6389286e+02   1.5588419e+02   1.2326023e+02   1.3623806e+02   2.3874579e+02   2.9731871e+02   8.2373858e+01   9.6317742e+01   1.4678071e+02   8.1734839e+01   1.5300025e+02   6.1219355e+01   8.5738903e+01   1.2377677e+02   9.6181729e+01   1.3491968e+02   1.3173417e+02   1.0392968e+02   1.0123595e+02   1.6398419e+02   2.2151288e+02   2.4291517e+02   8.0220222e+01   1.4122097e+02   1.5517135e+02   1.3908806e+02   1.3283037e+02   3.6218387e+01   9.0214787e+01   5.6840968e+01   7.4799819e+01   1.3016129e+02   1.2158419e+02   1.1294710e+02   3.8271006e+01   5.8915171e+01   9.1600222e+01   1.6368452e+02   1.1311750e+02   2.1044517e+02   1.7200782e+02   2.5760000e+01   4.6936619e+01   6.9516129e+00   5.4976774e+01   8.0234516e+01   1.3201705e+02   1.0599129e+02   1.2062973e+02   1.3257968e+02   2.2370363e+02   1.4991806e+02   2.1974139e+02   1.1700839e+02   1.5858739e+02   1.0005839e+02   1.0561952e+02   1.7508355e+02   1.4718074e+02   1.1381419e+02   1.5269454e+02   1.2536258e+02   1.3416132e+02   1.6223097e+02   1.4636443e+02   1.4507935e+02   1.3319365e+02   1.5060742e+02   1.3813334e+02   1.4223839e+02   1.1700545e+02   1.6444323e+02   1.9128841e+02   2.2736452e+02   1.3505955e+02   1.2347935e+02   9.5012297e+01   9.7454194e+01   1.2748592e+02   1.1831903e+02   1.6804545e+02   1.1394581e+02   5.5646916e+01   1.4837645e+02   9.7162787e+01
   1.1295129e+02   7.9624219e+01   3.8350677e+02  -1.1070542e+01   2.2734613e+02   8.7486826e+01   1.3332613e+02   2.2560488e+02   1.8254290e+02   1.9876818e+02   1.3787517e+02   1.6309342e+02   1.6955290e+02   1.2985480e+02   1.2436935e+02   1.7785787e+02   1.1843677e+02   1.4051312e+02   1.6142677e+02   2.0169747e+02   1.4017839e+02   1.0579379e+02   2.8678355e+02   8.6548929e+01   1.9477517e+02   1.6031142e+02   1.0094645e+02   1.2183170e+02   4.2155171e+01   9.2991022e+01   1.3771290e+02   9.6065226e+01   1.0352032e+02   1.1648321e+02   1.4906517e+02   6.8578222e+01   1.2025419e+02   9.1302568e+01   2.0706517e+02   1.8203822e+02   2.0139517e+02   2.5273182e+02   1.3242161e+02   1.6685305e+02   6.4171935e+01   1.2234076e+02   1.9201517e+02   1.8905222e+02   1.0473290e+02   1.7733234e+02   1.6764968e+02   1.7958706e+02   5.7208065e+01   9.0237548e+01   1.6199032e+01   5.0818194e+00   1.0334032e+02   1.2810923e+02   1.0534517e+02   1.1741582e+02   1.3600032e+02   1.7857094e+02   1.9454839e+02   1.9071613e+02   7.6294839e+01   8.8012865e+01   2.4806517e+02   1.2294822e+02   1.2121839e+02   1.3629446e+02   1.0126419e+02   1.3967983e+02   1.4823806e+02   2.0359579e+02   2.8178871e+02   7.5846258e+01   1.2050774e+02   1.7469551e+02   8.7644839e+01   1.3467745e+02   3.6649355e+01   8.3704503e+01   1.0934677e+02   1.0552613e+02   1.4658968e+02   1.4947057e+02   9.2399677e+01   6.0158348e+01   1.4751419e+02   1.7940048e+02   2.4958517e+02   6.4876622e+01   1.4322097e+02   1.5977135e+02   1.2912806e+02   1.1576717e+02   5.6798387e+01   1.1133839e+02   7.3840968e+01   7.9539819e+01   1.2783129e+02   9.4680594e+01   1.4208710e+02   2.9419806e+01   9.7775171e+01   1.5207142e+02   1.0920452e+02   1.6247590e+02   1.9972517e+02   2.1243542e+02   1.7040000e+01   4.4294219e+01   1.9421613e+01   3.2739174e+01   1.6433452e+02   7.3049045e+01   1.3690129e+02   1.0553693e+02   1.4947968e+02   1.9239163e+02   1.3577806e+02   2.1406259e+02   1.2700839e+02   1.6059739e+02   1.2262839e+02   1.1015392e+02   1.1984355e+02   1.0564994e+02   1.0529419e+02   1.2298614e+02   8.9172581e+01   1.3519652e+02   1.3133097e+02   1.8955643e+02   1.3664935e+02   8.4018052e+01   1.4560742e+02   1.3305334e+02   1.8061839e+02   1.8313505e+02   2.1315323e+02   1.6825161e+02   2.1489452e+02   1.0157715e+02   1.2652935e+02   7.6438297e+01   1.0598419e+02   1.2318352e+02   1.0284903e+02   1.4985305e+02   1.0832581e+02   9.7566516e+01   1.5518645e+02   8.5947987e+01
   7.8331290e+01   9.4343819e+01   4.1488677e+02  -5.3409419e+00   2.3791613e+02   9.6411226e+01   1.3789613e+02   2.6757928e+02   1.5606290e+02   1.6769658e+02   1.5720517e+02   1.0902702e+02   1.5178290e+02   1.7050640e+02   1.1465935e+02   1.5729467e+02   1.3200677e+02   1.7076752e+02   1.5803677e+02   1.8986867e+02   1.0903839e+02   1.1576499e+02   2.5673355e+02   1.0147293e+02   1.8911517e+02   1.7099422e+02   1.0955645e+02   1.2719290e+02   4.6445171e+01   1.2350782e+02   1.3638290e+02   1.0540163e+02   8.6950323e+01   9.5338813e+01   1.3653517e+02   7.5820622e+01   1.0030419e+02   1.7084857e+02   1.8653517e+02   1.8882062e+02   1.8625517e+02   1.8332302e+02   1.4247161e+02   1.3495905e+02   7.3361935e+01   1.6965556e+02   1.9468517e+02   1.7716862e+02   1.2425290e+02   1.6039074e+02   1.4183968e+02   1.7503186e+02   5.2168065e+01   1.0435075e+02   2.5919032e+01  -1.7885781e+01   1.0453032e+02   1.0777403e+02   9.7445171e+01   1.1947782e+02   1.3148032e+02   1.5969254e+02   1.5507839e+02   1.9773373e+02   1.0095484e+02   5.1850065e+01   2.0530517e+02   1.7160902e+02   1.3707839e+02   1.7378566e+02   1.2469419e+02   1.4109543e+02   1.2980806e+02   2.4383019e+02   3.0626871e+02   6.2127858e+01   1.1027774e+02   1.5670391e+02   6.2594839e+01   1.3825145e+02   4.2409355e+01   9.5913703e+01   9.1776774e+01   1.4426173e+02   1.2196968e+02   1.6091017e+02   1.2220968e+02   1.1701355e+02   1.4494419e+02   1.4260608e+02   2.3025517e+02   1.1623302e+02   1.3713097e+02   1.4335855e+02   1.4950806e+02   1.0118677e+02   7.3078387e+01   1.0707599e+02   6.1410968e+01   1.0824422e+02   1.1916129e+02   1.1194419e+02   1.2994710e+02   2.6341006e+01   9.8255171e+01   1.5698302e+02   1.1415452e+02   1.4655990e+02   2.1582517e+02   1.7828742e+02   7.8500000e+00   2.2559419e+01   8.0416129e+00   3.1359574e+01   1.3281452e+02   1.2829065e+02   1.2980129e+02   1.1110493e+02   1.4738968e+02   1.8965883e+02   1.3458806e+02   1.1973779e+02   1.4567839e+02   2.1396379e+02   1.0934839e+02   1.0768632e+02   1.1813355e+02   6.2736735e+01   1.0990419e+02   1.7023734e+02   7.2452581e+01   1.5925412e+02   1.4242097e+02   1.4123923e+02   1.7512935e+02   1.1883965e+02   1.2679742e+02   8.6658142e+01   1.8747839e+02   1.7429625e+02   2.0453323e+02   1.5527121e+02   1.3903452e+02   6.7935948e+01   1.3042935e+02   6.8556297e+01   9.7884194e+01   9.3401523e+01   1.1684903e+02   1.0587305e+02   1.3446581e+02   7.5715316e+01   1.1985645e+02   9.5344387e+01
   8.9711290e+01   7.7763419e+01   3.6173677e+02  -4.8989419e+00   1.9224613e+02   9.5914826e+01   1.3522613e+02   2.2888288e+02   1.6616290e+02   1.8030858e+02   1.0758517e+02   1.4342662e+02   1.5355290e+02   1.8536480e+02   1.0660935e+02   1.9617867e+02   1.6210677e+02   1.4444952e+02   1.8246677e+02   1.7544427e+02   1.2117839e+02   1.3284379e+02   2.8754355e+02   1.3400813e+02   1.4653517e+02   1.8593062e+02   1.2660645e+02   1.3363890e+02   5.0255171e+01   8.3393022e+01   1.2561290e+02   1.5346323e+02   1.1162032e+02   9.1645213e+01   1.3939517e+02   8.5401822e+01   1.0359419e+02   1.7644537e+02   1.8711517e+02   1.7372422e+02   2.1830517e+02   1.7122902e+02   1.4066161e+02   1.4962385e+02   7.1981935e+01   1.3995596e+02   1.6815517e+02   1.5701102e+02   1.2692290e+02   1.6693714e+02   1.5454968e+02   1.8734506e+02   2.6258065e+01   6.2763548e+01   3.8199032e+01  -6.5381806e+00   9.9290323e+01   1.2138323e+02   1.0101517e+02   1.2133222e+02   1.0296032e+02   1.1397414e+02   2.2907839e+02   1.8105373e+02   7.8144839e+01   1.0076486e+02   1.2277517e+02   2.2083142e+02   1.2364839e+02   1.6172006e+02   1.3193419e+02   1.2517623e+02   1.6552806e+02   1.9978259e+02   2.5312871e+02   6.3569058e+01   1.1236774e+02   1.1739671e+02   9.1974839e+01   1.6557105e+02   4.6319355e+01   1.2641090e+02   1.2639677e+02   9.3542129e+01   1.5206968e+02   1.1793217e+02   9.7689677e+01   1.0735515e+02   1.9036419e+02   1.5040248e+02   2.1034517e+02   1.1972582e+02   1.7213097e+02   1.4555855e+02   1.1250806e+02   1.2385677e+02   4.4938387e+01   8.2807187e+01   6.4840968e+01   1.1106982e+02   1.0492129e+02   3.3513394e+01   6.3277097e+01   1.9154606e+01   1.5082517e+02   9.3727422e+01   1.4096452e+02   1.4169510e+02   2.1368517e+02   1.8998862e+02   2.7710000e+01   2.3020619e+01   1.4091613e+01   3.4495574e+01   9.9524516e+01   1.1561385e+02   1.5333129e+02   1.5227253e+02   1.1976968e+02   1.6948843e+02   1.5268806e+02   1.3928979e+02   1.6895839e+02   1.5986139e+02   1.4258839e+02   8.2077123e+01   1.2403355e+02   8.3224735e+01   1.0319419e+02   1.6939414e+02   1.0255258e+02   1.1088612e+02   1.0256097e+02   8.9618026e+01   1.8593935e+02   1.3426485e+02   1.3656742e+02   8.6346542e+01   1.6938839e+02   1.2793345e+02   1.7791323e+02   1.3855081e+02   1.6103452e+02   8.1645948e+01   1.2837935e+02   6.8380297e+01   1.0588419e+02   7.1281523e+01   1.3084903e+02   1.2170305e+02   1.4599581e+02   6.8032916e+01   1.3452645e+02   7.7930787e+01
   8.4471290e+01   1.1023262e+02   3.5726677e+02   2.1928658e+01   2.5553613e+02   8.7901626e+01   1.2732613e+02   2.8794488e+02   1.8725290e+02   2.0105138e+02   1.1149517e+02   1.2563382e+02   1.6478290e+02   1.9113640e+02   1.3003935e+02   1.4902427e+02   1.3510677e+02   1.6065952e+02   1.6456677e+02   1.7634627e+02   1.3841839e+02   1.0960459e+02   3.0197355e+02   8.3003729e+01   1.6553517e+02   1.4441062e+02   9.6036452e+01   1.4469450e+02   4.3495171e+01   1.1898382e+02   1.1704290e+02   1.1080883e+02   1.1528032e+02   1.0907241e+02   1.2377517e+02   7.9891422e+01   9.3634194e+01   1.1786217e+02   1.6901517e+02   1.4722222e+02   2.0201517e+02   1.5892222e+02   1.2085161e+02   1.5025865e+02   6.4411935e+01   1.9227156e+02   1.7372517e+02   1.5279542e+02   1.2121290e+02   1.7158394e+02   1.5554968e+02   1.5107506e+02   5.4878065e+01   8.5563948e+01   4.3629032e+01  -3.8225806e+00   1.1787032e+02   1.1237683e+02   8.7115171e+01   1.2115422e+02   1.6462032e+02   1.1152134e+02   2.1602839e+02   1.9156773e+02   1.0052484e+02   8.6074465e+01   1.3477517e+02   2.1230142e+02   1.3236839e+02   1.7378246e+02   1.4212419e+02   1.2308103e+02   1.8576806e+02   1.8711339e+02   2.5397871e+02   1.0198106e+02   1.1127774e+02   1.4886391e+02   8.3214839e+01   1.7331185e+02   4.7839355e+01   1.1095930e+02   9.7536774e+01   8.3990929e+01   1.2577968e+02   1.1760537e+02   1.1649968e+02   1.2595035e+02   1.5417419e+02   1.8343768e+02   2.3034517e+02   9.8655822e+01   1.6408097e+02   1.6815255e+02   1.4108806e+02   1.0224037e+02   4.3798387e+01   7.8708387e+01   5.6650968e+01   1.0195502e+02   1.0183129e+02   5.3420594e+01   1.0589710e+02   2.7785006e+01   6.1205171e+01   1.0113702e+02   1.8544452e+02   1.2547670e+02   1.9120517e+02   1.7235702e+02   1.5040000e+01   2.5264219e+01   1.6521613e+01   4.7401174e+01   9.7714516e+01   1.1299865e+02   1.3847129e+02   1.2570133e+02   1.3524968e+02   1.2768003e+02   1.2134806e+02   2.0469699e+02   1.0495839e+02   2.0102139e+02   1.2801839e+02   5.4002723e+01   1.4698355e+02   1.1704874e+02   9.0334194e+01   1.4485294e+02   1.0169258e+02   1.3700492e+02   1.0690097e+02   1.4089083e+02   1.3350935e+02   1.6592925e+02   1.7489742e+02   1.3828014e+02   1.3623839e+02   1.5739545e+02   1.7586323e+02   1.3066481e+02   1.9608452e+02   9.6131948e+01   1.4366935e+02   1.2001710e+02   8.3074194e+01   6.6916323e+01   8.8699032e+01   1.7560505e+02   1.4027581e+02   6.6870516e+01   1.3628645e+02   7.7979987e+01
   8.8851290e+01   9.1212219e+01   3.4040677e+02  -2.7225419e+00   2.2891613e+02   7.7031226e+01   1.7122613e+02   2.7643288e+02   1.6278290e+02   2.1005898e+02   1.1963517e+02   1.4912262e+02   1.4064290e+02   1.3487760e+02   1.1470935e+02   1.5310067e+02   1.4695677e+02   1.4966152e+02   1.1651677e+02   2.1800027e+02   1.2984839e+02   1.1805019e+02   2.9749355e+02   1.0626213e+02   1.9134517e+02   1.5034582e+02   8.7136452e+01   1.1264650e+02   5.1875171e+01   1.1364342e+02   1.2604290e+02   1.0708883e+02   1.1514032e+02   9.0223613e+01   1.0944517e+02   5.0467822e+01   1.1140419e+02   1.2949057e+02   1.6630517e+02   1.6838902e+02   1.8125517e+02   1.6210302e+02   1.4766161e+02   1.7935385e+02   8.5081935e+01   1.4947796e+02   1.5163517e+02   1.5899262e+02   1.1197290e+02   1.7794314e+02   1.5012968e+02   1.9983866e+02   3.7448065e+01   1.2219835e+02   2.8869032e+01  -8.8178065e-01   9.7530323e+01   1.0062403e+02   8.5535171e+01   1.1566062e+02   1.4529032e+02   1.4130774e+02   2.0388839e+02   2.1411893e+02   9.5674839e+01   7.4792465e+01   1.5139517e+02   1.5525182e+02   1.2940839e+02   1.5787926e+02   1.1593419e+02   1.2979623e+02   1.6142806e+02   2.1564059e+02   3.0469871e+02   9.8253458e+01   1.0598774e+02   1.3085711e+02   6.6644839e+01   1.4430745e+02   4.4269355e+01   9.1334903e+01   9.4016774e+01   9.0992529e+01   1.2625968e+02   1.1009697e+02   1.1673968e+02   1.2221115e+02   1.5660419e+02   1.8605328e+02   2.8058517e+02   1.0044662e+02   1.7299097e+02   1.5681975e+02   1.6017806e+02   1.2799317e+02   3.9508387e+01   8.3431587e+01   7.1080968e+01   1.0142062e+02   1.3502129e+02   9.9765394e+01   9.4087097e+01   5.8729806e+01   5.1115171e+01   8.4944222e+01   1.4654452e+02   1.3053870e+02   2.1111517e+02   1.8090422e+02   1.7850000e+01   3.5229419e+01  -5.3383871e+00   2.6049974e+01   8.1094516e+01   8.8898245e+01   9.8801290e+01   1.0820493e+02   2.1005968e+02   1.7750523e+02   1.4953806e+02   2.1649179e+02   1.1529839e+02   1.3039419e+02   1.2953839e+02   6.3641123e+01   1.7103355e+02   1.5526474e+02   1.0519419e+02   1.9038414e+02   1.1222258e+02   9.1302516e+01   1.3699097e+02   1.7995363e+02   1.4321935e+02   1.2625245e+02   1.5260742e+02   1.1968334e+02   8.0768387e+01   1.5364305e+02   1.7239323e+02   1.4656241e+02   2.0727452e+02   1.1856675e+02   1.1799935e+02   9.7640697e+01   1.0279419e+02   9.8248723e+01   1.2055903e+02   1.3876625e+02   1.1313581e+02   6.9471716e+01   1.5314645e+02   6.5251187e+01
   7.5991290e+01   1.0196102e+02   3.8988677e+02  -3.0109419e+00   2.2886613e+02   8.7555226e+01   1.4789613e+02   2.7148928e+02   2.2049290e+02   2.0435218e+02   1.1834517e+02   1.1722582e+02   9.7362903e+01   1.6258000e+02   1.1984935e+02   1.6402947e+02   1.4957677e+02   1.4288192e+02   1.2042677e+02   2.0592747e+02   1.1579839e+02   1.4474419e+02   2.7949355e+02   9.6272129e+01   1.9134517e+02   1.5186582e+02   8.4606452e+01   1.2322890e+02   5.0395171e+01   1.2557182e+02   1.3890290e+02   1.1344003e+02   1.1519032e+02   1.3826961e+02   1.2668517e+02   9.5898622e+01   1.0525419e+02   1.6745257e+02   1.8968517e+02   1.5361862e+02   1.5544517e+02   2.4140782e+02   1.8257161e+02   1.7851105e+02  -1.2398065e+01   6.4846361e+01   2.1996517e+02   1.9524622e+02   1.5059290e+02   1.6728354e+02   1.5573968e+02   1.9100986e+02   5.8878065e+01   7.5243948e+01   2.2009032e+01   2.9970194e+00   1.1377032e+02   9.8184826e+01   1.1177517e+02   1.4985142e+02   1.6667032e+02   1.8749734e+02   1.9607839e+02   1.8997373e+02   7.0764839e+01   1.0426526e+02   1.6363517e+02   1.3018262e+02   1.2417839e+02   1.4381766e+02   1.1569419e+02   1.2614543e+02   1.5147806e+02   2.2047659e+02   2.7845871e+02   7.5352658e+01   1.0779774e+02   1.3233231e+02   9.8074839e+01   1.3027305e+02   5.8319355e+01   1.0202090e+02   1.1753677e+02   1.4182093e+02   1.3615968e+02   1.4120497e+02   1.0820968e+02   8.8183548e+01   1.6913419e+02   1.4363088e+02   2.1820517e+02   1.3933702e+02   1.4718097e+02   1.4826455e+02   1.5712806e+02   1.1628717e+02   3.8838387e+01   1.1277519e+02   7.5460968e+01   8.5450219e+01   1.0592129e+02   8.9673394e+01   8.1137097e+01   9.7915806e+01   1.0444517e+02   1.2086782e+02   1.4473452e+02   8.5683497e+01   2.1477517e+02   2.4309142e+02   1.4000000e+01   2.7537419e+01   1.3711613e+01   4.8955974e+01   7.9954516e+01   1.2789945e+02   1.0480129e+02   8.8204929e+01   2.5352968e+02   1.7797763e+02   1.5706806e+02   1.6607939e+02   1.3267839e+02   1.3857379e+02   1.4401839e+02   9.8252723e+01   1.3132355e+02   1.0902154e+02   8.1484194e+01   1.6023094e+02   1.0017258e+02   1.3512652e+02   1.8733097e+02   1.7126643e+02   1.2931935e+02   7.3744452e+01   1.8708742e+02   1.7654494e+02   1.8085839e+02   1.9172585e+02   1.9858323e+02   1.4174721e+02   2.0565452e+02   1.2098635e+02   1.0990935e+02   5.9907897e+01   1.1350419e+02   1.1944192e+02   1.0722903e+02   1.6721265e+02   1.5142581e+02   8.0458516e+01   1.5747645e+02   9.9714787e+01
   9.1281290e+01   1.0092782e+02   3.9131677e+02   1.3946581e+00   2.3358613e+02   9.2757626e+01   1.4027613e+02   2.5957888e+02   1.9954290e+02   1.7806818e+02   1.2230517e+02   1.6567902e+02   1.7997290e+02   1.5506120e+02   1.0898935e+02   1.4089827e+02   1.1481677e+02   2.1680272e+02   1.3480677e+02   2.1696707e+02   9.9988387e+01   1.3096899e+02   2.6549355e+02   1.0982213e+02   2.0844517e+02   1.6525782e+02   1.0141645e+02   1.5374410e+02   3.8395171e+01   1.0967182e+02   1.3633290e+02   6.4025626e+01   1.3162032e+02   1.0481521e+02   1.4463517e+02   7.3032622e+01   1.4316419e+02   1.1322977e+02   2.1577517e+02   1.6458142e+02   1.4677517e+02   2.0572142e+02   1.2590161e+02   1.6351465e+02   7.8419355e+00   8.4327161e+01   1.5349517e+02   1.9661382e+02   1.3335290e+02   1.7742274e+02   1.6212968e+02   1.9502866e+02   4.5548065e+01   8.0310348e+01   4.0249032e+01   1.4637819e+01   9.0100323e+01   1.3478843e+02   7.0685171e+01   1.3894862e+02   1.3219032e+02   1.5068574e+02   1.7988839e+02   1.8964893e+02   8.0954839e+01   5.3110065e+01   1.4701517e+02   1.7846222e+02   1.3707839e+02   1.8083566e+02   1.3941419e+02   1.2424783e+02   1.9280806e+02   1.3689019e+02   2.8950871e+02   9.4848658e+01   1.1798774e+02   1.3689711e+02   6.7884839e+01   1.2858825e+02   5.3359355e+01   1.1555770e+02   1.1429677e+02   1.2779013e+02   1.1782968e+02   1.5486137e+02   7.6829677e+01   1.2240395e+02   1.5984419e+02   1.4560408e+02   2.2058517e+02   8.8046622e+01   1.3132097e+02   1.4277335e+02   1.4284806e+02   1.1394957e+02   5.3458387e+01   1.0441559e+02   5.0790968e+01   9.6283819e+01   1.5130129e+02   1.3089299e+02   8.7087097e+01   7.2149806e+01   1.2387517e+02   1.3240342e+02   1.1458452e+02   1.2261550e+02   1.9611517e+02   2.3477422e+02   3.6950000e+01   4.3851419e+01   2.4471613e+01   6.4335174e+01   9.5384516e+01   1.8623505e+02   1.4704129e+02   1.1824573e+02   2.0505968e+02   2.0061523e+02   1.4930806e+02   9.6130194e+01   1.5367839e+02   2.1060379e+02   1.6724839e+02   1.3415432e+02   1.0270355e+02   8.6881135e+01   1.1890419e+02   2.0532734e+02   1.1326258e+02   1.2269932e+02   1.5752097e+02   1.3950123e+02   1.7678935e+02   1.1713685e+02   1.6298742e+02   1.1133294e+02   2.1452839e+02   1.9775225e+02   2.2553323e+02   1.3593121e+02   1.7632452e+02   1.0642275e+02   1.2652935e+02   8.4918297e+01   1.0812419e+02   1.0501232e+02   1.1907903e+02   1.1569465e+02   1.3656581e+02   9.4597316e+01   1.6623645e+02   1.0334399e+02
   1.1904129e+02   1.1765702e+02   4.0178677e+02   1.7277058e+01   2.4234613e+02   6.4766826e+01   1.3370613e+02   2.6457448e+02   2.2754290e+02   1.4249818e+02   1.1387517e+02   1.4168342e+02   1.9316290e+02   1.9100600e+02   1.1413935e+02   1.3824627e+02   1.2900677e+02   2.2781752e+02   1.6418677e+02   1.7090667e+02   1.1231839e+02   1.5660259e+02   2.8440355e+02   1.0611933e+02   1.6672517e+02   1.8026542e+02   1.0365645e+02   1.1361490e+02   5.6875171e+01   8.2343422e+01   1.4209290e+02   9.3944826e+01   1.1852032e+02   8.3523213e+01   1.2201517e+02   6.3892222e+01   1.1325419e+02   1.5229257e+02   1.7801517e+02   2.0069222e+02   1.6734517e+02   2.0873582e+02   1.4761161e+02   1.4349785e+02   6.5031935e+01   1.2318196e+02   1.9877517e+02   1.7665142e+02   1.1544290e+02   1.5123554e+02   1.4859968e+02   2.0311106e+02   4.4448065e+01   8.9448348e+01   2.4969032e+01   9.5021935e-01   9.7200323e+01   1.1912043e+02   1.0991517e+02   1.2271022e+02   1.7672032e+02   1.2122334e+02   2.0178839e+02   1.4437693e+02   7.5334839e+01   9.5519665e+01   1.7468517e+02   2.1943862e+02   1.5098839e+02   1.6943286e+02   1.2222419e+02   1.2133303e+02   1.8804806e+02   1.7203099e+02   2.8169871e+02   7.7283458e+01   1.2536774e+02   1.2307671e+02   6.5074839e+01   1.5186305e+02   7.2599355e+01   1.0082850e+02   1.0415677e+02   8.9651329e+01   1.5901968e+02   1.8523617e+02   1.1987968e+02   8.7819948e+01   1.4865419e+02   1.4206928e+02   2.7153517e+02   1.0340062e+02   1.6018097e+02   1.1765455e+02   1.3712806e+02   7.3557174e+01   4.9938387e+01   1.1683719e+02   8.1550968e+01   1.1611302e+02   1.0216129e+02   4.6254194e+01   5.4517097e+01   5.2185406e+01   1.2453517e+02   1.1121062e+02   1.1858452e+02   1.5343550e+02   1.6825517e+02   2.2043302e+02   7.0000000e+00   2.9477419e+01   4.5216129e+00   3.9361174e+01   8.5524516e+01   1.3588385e+02   1.0799129e+02   1.2113973e+02   1.2595968e+02   1.4432323e+02   1.4591806e+02   1.2330139e+02   1.5048839e+02   1.8742899e+02   1.2291839e+02   9.6030723e+01   1.1622355e+02   7.3989535e+01   1.0595419e+02   1.9798334e+02   1.0593258e+02   1.0033572e+02   9.6990968e+01   1.1506363e+02   2.0416935e+02   1.4575645e+02   1.3194742e+02   1.1205614e+02   1.4719839e+02   1.5132865e+02   1.9896323e+02   1.3033681e+02   1.4865452e+02   5.9786348e+01   1.2028935e+02   7.0797497e+01   9.3314194e+01   9.2097123e+01   8.9939032e+01   8.2885845e+01   1.3170581e+02   7.2846116e+01   1.3580645e+02   5.3118387e+01
   1.1514129e+02   1.1368902e+02   3.4983677e+02  -3.0469419e+00   2.2843613e+02   8.8449626e+01   1.3960613e+02   2.5739248e+02   1.4187290e+02   1.9745178e+02   1.5053517e+02   1.3394062e+02   1.9912290e+02   1.6638920e+02   1.3674935e+02   1.5824747e+02   1.3129677e+02   1.9139432e+02   1.6865677e+02   1.8758907e+02   1.3922839e+02   1.4077979e+02   2.7154355e+02   1.0557813e+02   1.5939517e+02   1.7747182e+02   1.0260645e+02   1.1655890e+02   4.2445171e+01   1.0425782e+02   1.4752290e+02   1.2499043e+02   1.1204032e+02   8.4281613e+01   1.3034517e+02   6.0885822e+01   1.0582419e+02   1.6097697e+02   1.7330517e+02   1.8335902e+02   1.6606517e+02   1.9660822e+02   1.3800161e+02   1.4702665e+02   1.0117194e+02   1.6067076e+02   1.6963517e+02   2.1536262e+02   1.0740290e+02   1.7202874e+02   1.2654968e+02   1.7544506e+02   5.2588065e+01   9.9797148e+01   2.2249032e+01   1.2077819e+01   1.1258032e+02   1.3685003e+02   9.8775171e+01   1.3751142e+02   1.6091032e+02   9.9198142e+01   1.6988839e+02   2.1463893e+02   9.1484839e+01   8.3507665e+01   1.4920517e+02   2.1623702e+02   9.9458387e+01   1.5489526e+02   1.4241419e+02   1.1719783e+02   1.7247806e+02   2.0455659e+02   2.4645871e+02   6.6152658e+01   9.4127742e+01   1.2938591e+02   9.5454839e+01   1.9129265e+02   6.6839355e+01   1.2252930e+02   4.8636774e+01   7.7382929e+01   1.5668968e+02   1.6056257e+02   1.0082968e+02   1.0072395e+02   1.5513419e+02   1.4513088e+02   2.2630517e+02   8.8019022e+01   1.5727097e+02   1.5126735e+02   1.2284806e+02   1.0707957e+02   4.1938387e+01   1.1585719e+02   5.9650968e+01   1.0824502e+02   7.4971290e+01   5.1909394e+01   5.2947097e+01   4.8361006e+01   8.7305171e+01   1.2342902e+02   1.4206452e+02   1.7375710e+02   1.7830517e+02   2.0357902e+02   1.5700000e+00   4.7631819e+01   2.0141613e+01   4.5011574e+01   8.8434516e+01   1.2479105e+02   1.4185129e+02   1.6843093e+02   1.5800968e+02   1.4380923e+02   1.5139806e+02   1.4696299e+02   1.4581839e+02   1.6347259e+02   1.3596839e+02   8.9036723e+01   1.2817355e+02   1.0422354e+02   1.3629419e+02   1.6536614e+02   1.4831258e+02   1.1241532e+02   8.7090968e+01   1.5423563e+02   1.4559935e+02   1.1111205e+02   1.6341742e+02   1.4372854e+02   1.5904839e+02   1.2866065e+02   1.7477323e+02   1.8275201e+02   1.7979452e+02   6.9675148e+01   1.0618935e+02   1.2734550e+02   1.0707419e+02   8.6576323e+01   1.1084903e+02   1.0740305e+02   1.9037581e+02   7.6772516e+01   1.2395645e+02   9.6346387e+01
   6.9561290e+01   7.9475419e+01   3.3111677e+02   1.6210658e+01   2.5286613e+02   6.4025226e+01   1.6156613e+02   2.8534568e+02   1.7344290e+02   1.7353618e+02   1.4563517e+02   1.2619262e+02   1.6316290e+02   1.5083600e+02   1.0651935e+02   1.5752587e+02   1.2386677e+02   1.4993872e+02   1.6918677e+02   1.8740667e+02   1.0588839e+02   1.7072699e+02   3.0411355e+02   1.3697253e+02   1.6139517e+02   1.3788182e+02   1.1765645e+02   1.2211490e+02   4.5875171e+01   1.2441342e+02   1.7842290e+02   1.2227843e+02   1.3685032e+02   8.1536813e+01   1.1253517e+02   5.6030622e+01   1.0073419e+02   1.3962417e+02   1.8977517e+02   1.7371142e+02   1.8406517e+02   1.8316822e+02   1.6042161e+02   1.5842305e+02   6.5791935e+01   1.6954116e+02   1.4344517e+02   1.9450782e+02   1.0525290e+02   1.6320074e+02   1.3659968e+02   2.0397106e+02   5.1308065e+01   1.0160955e+02   2.8059032e+01  -1.4869806e+00   7.7200323e+01   1.3663043e+02   8.3065171e+01   1.0614822e+02   1.4167032e+02   1.4125734e+02   2.0883839e+02   2.0033293e+02   9.5294839e+01   1.1930286e+02   1.5758517e+02   2.1694662e+02   1.2564839e+02   1.7161006e+02   1.1269419e+02   1.1295543e+02   1.6356806e+02   2.1193939e+02   2.7235871e+02   1.0765066e+02   1.0565774e+02   1.4265351e+02   1.0183484e+02   1.8111225e+02   5.5359355e+01   8.5547703e+01   5.3246774e+01   6.9774129e+01   1.2415968e+02   1.0359497e+02   1.0216968e+02   1.3952675e+02   1.5960419e+02   1.9105328e+02   2.4391517e+02   1.0685022e+02   1.6989097e+02   1.5421775e+02   1.4336806e+02   1.2343797e+02   4.6798387e+01   8.0368387e+01   4.5170968e+01   7.6543419e+01   1.4854129e+02   9.9873794e+01   8.2137097e+01   3.6115806e+01   7.4535171e+01   5.2690622e+01   1.5744452e+02   1.3537670e+02   1.8425517e+02   2.3467302e+02   1.7810000e+01   4.1902619e+01   1.2381613e+01   5.5352374e+01   8.5094516e+01   1.4810825e+02   1.3214129e+02   1.0782773e+02   1.6695968e+02   2.0061323e+02   1.5015806e+02   2.8487219e+02   1.1929839e+02   1.8526419e+02   1.4220839e+02   8.1347523e+01   1.3484355e+02   1.7249994e+02   1.0052419e+02   2.3956774e+02   8.6172581e+01   1.4238652e+02   1.4580097e+02   1.4067883e+02   1.6697935e+02   1.5244165e+02   1.5346742e+02   1.5256454e+02   1.3309839e+02   1.3659665e+02   2.1553323e+02   2.0044121e+02   2.4208452e+02   1.4064195e+02   1.4737935e+02   1.4558030e+02   1.1445419e+02   9.5025923e+01   1.2003903e+02   1.6109785e+02   1.1965581e+02   9.7050116e+01   1.6066645e+02   1.2388959e+02
   8.3141290e+01   1.3690902e+02   3.5659677e+02  -4.2577419e+00   2.6886613e+02   7.2165226e+01   1.4632613e+02   2.8590488e+02   2.0292290e+02   1.7932778e+02   1.0663517e+02   1.0559262e+02   1.4564290e+02   1.3490760e+02   1.1470935e+02   1.6191067e+02   1.2481677e+02   2.2105272e+02   1.4813677e+02   2.0019067e+02   9.8318387e+01   1.2586259e+02   2.7525355e+02   1.8785133e+02   1.8572517e+02   1.6126542e+02   9.0946452e+01   1.0415170e+02   3.7305171e+01   1.0756902e+02   1.3614290e+02   1.3362083e+02   1.4190032e+02   8.3132813e+01   1.2139517e+02   6.9561822e+01   8.8634194e+01   1.4697217e+02   1.7572517e+02   1.5492542e+02   1.6958517e+02   1.6841662e+02   1.4766161e+02   1.5787385e+02   8.3221935e+01   1.5576676e+02   1.5449517e+02   1.4100382e+02   9.1022903e+01   1.6394914e+02   1.5173968e+02   1.9442986e+02   7.8978065e+01   8.9395948e+01   2.6009032e+01   2.0007019e+01   1.0120032e+02   1.2128043e+02   6.1825171e+01   1.0489742e+02   1.5086032e+02   1.3338214e+02   2.2112839e+02   2.1301973e+02   9.5864839e+01   1.1239726e+02   1.7606517e+02   1.9827822e+02   1.1993839e+02   1.8415686e+02   1.2569419e+02   1.0396543e+02   1.6833806e+02   2.7450779e+02   2.6121871e+02   8.3351858e+01   1.2384774e+02   1.3423831e+02   9.3834839e+01   1.7313225e+02   5.0029355e+01   1.0273410e+02   5.8776774e+01   8.0421729e+01   1.0234968e+02   1.4371977e+02   8.1449677e+01   1.4970435e+02   1.3170419e+02   2.0609528e+02   2.6001517e+02   1.0585222e+02   1.8594097e+02   1.4554375e+02   1.3489806e+02   1.3592557e+02   5.1318387e+01   9.7916787e+01   5.4790968e+01   7.5873819e+01   1.4987129e+02   1.0986739e+02   1.4189710e+02   8.2245006e+01   7.4445171e+01   8.7697822e+01   1.9425452e+02   1.0062190e+02   2.4063517e+02   1.9511262e+02   1.1190000e+01   1.0722219e+01   1.2041613e+01   3.8329574e+01   8.2434516e+01   1.2432105e+02   1.3804129e+02   1.0473573e+02   1.8605968e+02   1.6132523e+02   1.5696806e+02   2.5022739e+02   1.2119839e+02   1.5796219e+02   1.1596839e+02   8.8826723e+01   1.5241355e+02   2.3171434e+02   9.0524194e+01   1.7612774e+02   9.4602581e+01   1.4871212e+02   1.9433097e+02   1.6532643e+02   1.6393935e+02   1.1326485e+02   1.6456742e+02   1.3396654e+02   1.5304839e+02   1.3705065e+02   1.8005323e+02   1.7594961e+02   2.4774452e+02   1.1085915e+02   1.0071935e+02   9.5693097e+01   7.8264194e+01   1.5811112e+02   1.1684903e+02   1.3244305e+02   1.1318581e+02   8.0987716e+01   1.3980645e+02   1.0450839e+02
   5.8281290e+01   1.0851782e+02   3.5364677e+02   4.4582581e+00   2.6291613e+02   8.3641226e+01   1.6846613e+02   3.0546368e+02   2.1440290e+02   1.9802938e+02   1.2715517e+02   8.1291022e+01   1.4512290e+02   1.4960920e+02   1.2113935e+02   1.3877627e+02   1.0505677e+02   1.9830352e+02   1.3384677e+02   2.2699387e+02   1.0798839e+02   1.3374899e+02   2.9916355e+02   1.1055853e+02   1.4511517e+02   1.5175422e+02   9.7466452e+01   1.0035010e+02   6.4965171e+01   1.2502622e+02   1.1557290e+02   1.2754643e+02   1.1023032e+02   1.1761641e+02   1.4420517e+02   7.1547022e+01   1.0606419e+02   1.5053777e+02   2.0044517e+02   1.5494782e+02   1.8120517e+02   2.0134702e+02   1.8128161e+02   1.5837425e+02   7.1741935e+01   1.2926516e+02   1.5082517e+02   2.4734742e+02   1.1483290e+02   1.8085434e+02   1.5959968e+02   1.8399106e+02   5.4828065e+01   7.1047948e+01   2.5009032e+01   6.4770194e+00   8.5580323e+01   1.4172003e+02   9.5535171e+01   1.3301062e+02   1.8215032e+02   1.4363894e+02   1.6659839e+02   1.9776213e+02   8.1244839e+01   1.1208686e+02   1.7120517e+02   2.0528702e+02   1.3583839e+02   1.6802486e+02   1.3207419e+02   1.2911503e+02   1.3566806e+02   2.3241139e+02   2.8150871e+02   8.4108658e+01   9.8607742e+01   1.1259751e+02   7.8354839e+01   1.5104065e+02   6.8599355e+01   9.2058503e+01   1.1629677e+02   1.1006013e+02   1.4915968e+02   1.3735497e+02   1.2544968e+02   9.0374348e+01   1.4536419e+02   2.1700248e+02   2.5472517e+02   1.0712542e+02   1.5084097e+02   1.1483175e+02   1.6398806e+02   9.9028374e+01   3.9128387e+01   9.4561987e+01   3.7410968e+01   7.0644219e+01   1.0207129e+02   1.3988139e+02   1.0784710e+02   9.5439006e+01   9.7305171e+01   1.5519902e+02   1.6025452e+02   1.0149190e+02   2.0134517e+02   1.9149582e+02   1.0850000e+01   2.9889419e+01   7.6616129e+00   2.2009974e+01   8.9194516e+01   1.3692025e+02   1.4114129e+02   9.3007729e+01   1.3719968e+02   1.9961403e+02   1.3291806e+02   1.7544139e+02   1.2781839e+02   1.5767259e+02   1.3891839e+02   9.6470723e+01   1.2070355e+02   1.4539114e+02   9.7524194e+01   1.2527774e+02   1.0969258e+02   1.1408492e+02   1.2923097e+02   2.0919443e+02   1.4702935e+02   8.7327652e+01   1.7632742e+02   1.2031574e+02   1.3876839e+02   1.6671305e+02   1.8477323e+02   2.0509201e+02   2.0389452e+02   8.6507148e+01   1.1314935e+02   7.0028697e+01   7.6174194e+01   1.6180832e+02   1.0941903e+02   1.4584745e+02   1.2770581e+02   7.1256116e+01   1.5337645e+02   9.4332787e+01
   6.2371290e+01   9.0860619e+01   3.8283677e+02  -1.0669419e+00   2.2372613e+02   1.1335643e+02   1.6103613e+02   2.4015808e+02   2.5516290e+02   2.0080858e+02   1.3196517e+02   1.3042622e+02   1.4793290e+02   1.7643440e+02   1.0327935e+02   1.8139507e+02   1.1681677e+02   1.6017272e+02   2.2365677e+02   1.9799907e+02   1.3779839e+02   1.0322419e+02   2.8325355e+02   9.1641329e+01   1.9996517e+02   1.7469622e+02   9.6556452e+01   1.5080290e+02   4.7875171e+01   1.4272342e+02   1.6452290e+02   1.0087043e+02   8.9380323e+01   1.2766441e+02   1.1687517e+02   6.7683422e+01   1.0540419e+02   1.2535057e+02   1.8077517e+02   1.7423142e+02   2.1177517e+02   1.9266142e+02   1.4785161e+02   1.5985865e+02   8.0171935e+01   1.2135076e+02   1.6258517e+02   2.1830662e+02   1.1183290e+02   1.6128434e+02   1.9602968e+02   1.3774666e+02   7.0208065e+01   8.5627548e+01   2.1299032e+01  -9.4618065e-01   7.3440323e+01   1.3279123e+02   9.7155171e+01   1.0335102e+02   1.2715032e+02   1.5684894e+02   1.4783839e+02   2.0398293e+02   9.6334839e+01   8.2219665e+01   1.5882517e+02   1.9132742e+02   1.1702839e+02   1.4976966e+02   1.0355419e+02   1.4892663e+02   1.6271806e+02   1.5391739e+02   3.0788871e+02   6.3668258e+01   1.4841774e+02   1.1575271e+02   7.6544839e+01   1.5803545e+02   5.0269355e+01   1.0538490e+02   9.8396774e+01   1.1192213e+02   1.3453968e+02   1.3381457e+02   1.0025968e+02   8.6959548e+01   1.4841419e+02   1.7313848e+02   2.5820517e+02   9.6377022e+01   1.6903097e+02   1.5418655e+02   1.0470806e+02   9.5190774e+01   6.2458387e+01   9.9115587e+01   6.0930968e+01   7.8572619e+01   1.2935129e+02   1.8402899e+02   1.0679710e+02   1.1371301e+02   1.1668517e+02   1.7045862e+02   1.5673452e+02   1.0734350e+02   2.3434517e+02   1.9785582e+02   1.5900000e+01   1.8005419e+01   9.0916129e+00   2.6565574e+01   1.0209452e+02   1.4869825e+02   1.5790129e+02   1.1252693e+02   1.8562968e+02   1.8069963e+02   1.6110806e+02   1.6175619e+02   2.1915839e+02   1.5560539e+02   1.6210839e+02   1.2018552e+02   1.3308355e+02   7.5260735e+01   1.4238419e+02   1.6787894e+02   1.0122258e+02   1.5523252e+02   1.1956097e+02   1.7649803e+02   1.9731935e+02   1.1220445e+02   1.8203742e+02   1.2966894e+02   1.6328839e+02   2.1123145e+02   2.0172323e+02   1.7983601e+02   2.0403452e+02   8.5305948e+01   1.3590935e+02   9.5357897e+01   6.6604194e+01   1.4542392e+02   1.2841903e+02   1.1113745e+02   1.4965581e+02   8.2260116e+01   1.7642645e+02   1.0248879e+02
   9.2331290e+01   1.0765382e+02   3.8916677e+02   4.9466581e+00   2.2691613e+02   8.9861226e+01   1.3936613e+02   2.4874168e+02   1.7987290e+02   1.6269178e+02   1.0125517e+02   1.0274302e+02   1.5988290e+02   1.9881840e+02   1.1360935e+02   1.7204867e+02   1.0700677e+02   1.9071752e+02   1.5218677e+02   1.8624667e+02   1.2893839e+02   9.7312994e+01   2.8549355e+02   1.2274213e+02   1.4872517e+02   1.8032542e+02   1.1141645e+02   1.4227410e+02   4.8115171e+01   1.2642422e+02   1.2866290e+02   1.0411923e+02   1.0576032e+02   8.4164013e+01   1.2911517e+02   9.1414222e+01   1.1868419e+02   1.1461817e+02   1.8949517e+02   1.8292382e+02   1.6982517e+02   1.9858742e+02   1.3947161e+02   1.7666905e+02   1.0098194e+02   1.1515596e+02   1.9953517e+02   2.0645062e+02   9.9832903e+01   1.6196434e+02   1.8407968e+02   1.7146266e+02   5.4258065e+01   7.8663548e+01   2.5489032e+01   3.1288619e+01   1.1320032e+02   9.7420426e+01   1.0106517e+02   1.1380822e+02   1.2343032e+02   1.5871654e+02   1.6293839e+02   1.9267493e+02   7.0144839e+01   7.5744865e+01   1.7168517e+02   1.6657862e+02   1.5069839e+02   1.6393606e+02   9.8314194e+01   1.2553583e+02   1.3452806e+02   2.2264259e+02   2.9326871e+02   9.1167858e+01   1.2489774e+02   1.4692431e+02   8.0304839e+01   1.6507465e+02   4.0649355e+01   9.8724503e+01   1.3844677e+02   7.0248129e+01   1.8301968e+02   1.4116617e+02   9.6929677e+01   9.6655948e+01   1.4689419e+02   1.5731008e+02   2.2663517e+02   9.6042622e+01   1.4999097e+02   1.6022975e+02   1.4927806e+02   7.3775174e+01   5.4748387e+01   1.1002239e+02   8.6700968e+01   7.1891019e+01   1.0183129e+02   7.4280594e+01   1.2460710e+02   6.5668206e+01   1.4244517e+02   1.3087782e+02   1.7182452e+02   1.1917630e+02   2.0501517e+02   2.4596222e+02   3.3470000e+01   3.7169819e+01   1.7761613e+01   2.5301974e+01   1.0309452e+02   1.6371825e+02   1.5128129e+02   1.3157653e+02   1.7052968e+02   1.5647763e+02   1.4796806e+02   1.3413739e+02   1.6672839e+02   2.3079979e+02   1.4734839e+02   1.2674632e+02   1.0136355e+02   9.3558335e+01   1.6238419e+02   1.7246894e+02   1.1955258e+02   1.1029612e+02   8.2180968e+01   1.3790843e+02   1.8583935e+02   1.7922285e+02   1.3979742e+02   8.3188142e+01   1.5742839e+02   1.5856025e+02   2.3582323e+02   1.0962801e+02   1.6636452e+02   7.4459548e+01   1.3528935e+02   9.2017497e+01   7.6604194e+01   1.7234392e+02   1.0803903e+02   1.3095785e+02   1.3522581e+02   6.0274516e+01   1.3185645e+02   9.3954387e+01
   1.0875129e+02   9.4530219e+01   4.1302677e+02   1.7137858e+01   2.4663613e+02   7.6663626e+01   1.1403613e+02   2.4529808e+02   1.5316290e+02   1.8544858e+02   1.7101517e+02   1.2535222e+02   1.5945290e+02   1.8389280e+02   1.1694935e+02   1.6678147e+02   1.1657677e+02   2.1133192e+02   1.3327677e+02   1.8103947e+02   1.1374839e+02   1.3619819e+02   2.7692355e+02   1.3009773e+02   2.0949517e+02   1.2674382e+02   1.0822645e+02   1.4724930e+02   3.1015171e+01   1.0850222e+02   1.4900290e+02   1.1273203e+02   1.1790032e+02   1.0972281e+02   1.1549517e+02   7.4033822e+01   1.2225419e+02   1.6709257e+02   1.6934517e+02   1.8667582e+02   1.9696517e+02   1.7098622e+02   1.4900161e+02   1.5000665e+02   8.5511935e+01   1.4754356e+02   2.0525517e+02   1.7808302e+02   1.3373290e+02   2.1153234e+02   1.4973968e+02   1.5925986e+02   4.1398065e+01   8.4502348e+01   2.4869032e+01  -1.8178065e-01   1.3196032e+02   1.0800963e+02   8.5965171e+01   1.0910622e+02   4.3000323e+01   2.8715094e+02   1.9107839e+02   2.1799373e+02   7.8864839e+01   8.2807265e+01   1.5858517e+02   1.4739662e+02   1.0483839e+02   1.6731486e+02   1.3998419e+02   1.3277223e+02   1.4142806e+02   2.4133059e+02   3.2331871e+02   8.2433858e+01   1.1469774e+02   1.2688031e+02   9.3214839e+01   1.8004185e+02   7.6739355e+01   1.0035730e+02   1.2944677e+02   5.7818129e+01   1.3591968e+02   1.4679417e+02   1.0616968e+02   8.1346748e+01   1.2298419e+02   1.3546288e+02   2.5220517e+02   8.5517022e+01   1.4665097e+02   1.0268695e+02   1.3870806e+02   8.7570774e+01   5.2938387e+01   1.1983719e+02   7.0220968e+01   1.1215942e+02   6.9681290e+01   7.7852594e+01   8.8277097e+01  -2.7035394e+01   1.2991517e+02   1.1635022e+02   1.2482452e+02   1.5122630e+02   2.0915517e+02   1.9558102e+02  -3.6700000e+00   1.5241019e+01  -5.8583871e+00   4.5331574e+01   9.9854516e+01   1.0577745e+02   1.2157129e+02   1.4300333e+02   1.7471968e+02   9.6612426e+01   1.3201806e+02   9.6363394e+01   1.5186839e+02   1.3931859e+02   1.1891839e+02   1.2245072e+02   1.0108355e+02   1.1325074e+02   1.1571419e+02   1.5692254e+02   9.4122581e+01   9.5800516e+01   8.2560968e+01   9.7118026e+01   2.0578935e+02   1.1329685e+02   1.2675742e+02   1.0728134e+02   1.7604839e+02   1.3492065e+02   2.1310323e+02   1.1896561e+02   1.5808452e+02   6.2981948e+01   9.8809355e+01   1.0789590e+02   3.8934194e+01   1.3897752e+02   1.0284903e+02   1.1009305e+02   1.4051581e+02   9.0521316e+01   1.4556645e+02   8.6527587e+01
   1.0471129e+02   6.4853419e+01   3.7445677e+02   6.7434581e+00   2.7220613e+02   7.5328026e+01   1.5336613e+02   2.4810168e+02   1.7330290e+02   1.7959738e+02   1.3001517e+02   1.4539222e+02   1.5640290e+02   1.5566680e+02   1.1165935e+02   1.6934467e+02   1.2324677e+02   2.0593832e+02   1.3294677e+02   2.3921587e+02   1.1317839e+02   1.0414379e+02   2.8697355e+02   1.1805373e+02   1.8001517e+02   1.2891222e+02   1.0436645e+02   1.3002810e+02   4.2255171e+01   9.9893022e+01   1.6390290e+02   1.1825003e+02   8.8090323e+01   8.6107613e+01   1.4111517e+02   8.1314222e+01   1.1487419e+02   1.8973297e+02   2.0034517e+02   1.6605582e+02   1.6758517e+02   2.5200662e+02   1.2123161e+02   1.4979825e+02   7.5461935e+01   1.5438756e+02   1.9920517e+02   1.9428702e+02   1.5559290e+02   2.0269354e+02   1.4488968e+02   1.5597786e+02   3.4738065e+01   8.3605148e+01   2.2199032e+01   1.3271819e+01   1.3425032e+02   1.0496643e+02   1.1853517e+02   1.2141062e+02   1.1453032e+02   1.3019854e+02   1.7574839e+02   2.2908013e+02   8.3674839e+01   9.7852465e+01   2.1425517e+02   1.6584302e+02   9.5458387e+01   1.6830526e+02   1.3774419e+02   1.3995143e+02   2.2176806e+02   2.9995339e+02   3.0993871e+02   7.4554258e+01   1.3365774e+02   9.8603510e+01   9.7304839e+01   1.7456465e+02   6.9839355e+01   1.1385930e+02   1.2191677e+02   6.6570529e+01   1.5068968e+02   1.5447257e+02   8.6639677e+01   9.8669148e+01   1.5922419e+02   1.3108368e+02   2.1249517e+02   1.2779382e+02   1.4999097e+02   1.4703975e+02   1.2389806e+02   5.9895574e+01   5.2988387e+01   1.0164319e+02   8.2270968e+01   1.2690542e+02   1.0673129e+02   8.8698594e+01   1.1789710e+02   2.8975006e+01   8.5635171e+01   9.0232622e+01   1.4973452e+02   1.6637350e+02   2.0558517e+02   2.0791662e+02   2.9280000e+01   4.4225019e+01   2.7801613e+01   5.1018774e+01   1.0733452e+02   1.0941905e+02   1.7480129e+02   1.3064493e+02   2.0462968e+02   1.2188963e+02   1.5853806e+02   1.7524179e+02   1.4115839e+02   1.3903539e+02   1.2901839e+02   1.3364272e+02   1.2917355e+02   1.4809354e+02   1.1410419e+02   1.7357134e+02   9.6882581e+01   1.4690972e+02   1.5185097e+02   1.4043483e+02   1.9745935e+02   1.7734325e+02   1.8941742e+02   1.1902854e+02   1.5319839e+02   1.5712865e+02   2.1120323e+02   1.3964761e+02   1.8698452e+02   1.1528995e+02   1.7947935e+02   1.2577230e+02   5.5834194e+01   1.1748552e+02   1.3645903e+02   1.7440425e+02   1.8284581e+02   1.0113492e+02   1.3133645e+02   1.1866599e+02
   9.3991290e+01   5.1801019e+01   3.6740677e+02   2.4457458e+01   2.2834613e+02   6.4646826e+01   1.3808613e+02   2.8756408e+02   1.6263290e+02   1.9926098e+02   1.2772517e+02   1.7957542e+02   1.7350290e+02   2.0795880e+02   1.1513935e+02   1.8583627e+02   1.1519677e+02   1.8349232e+02   1.2189677e+02   2.4618987e+02   9.8988387e+01   1.3846899e+02   3.4121355e+02   1.1667453e+02   1.6577517e+02   1.4096142e+02   8.5416452e+01   1.1535410e+02   5.5965171e+01   9.9646222e+01   1.7290290e+02   8.4820026e+01   8.7230323e+01   8.2646413e+01   1.4349517e+02   7.3933822e+01   9.2254194e+01   1.3173257e+02   1.5601517e+02   1.7917222e+02   2.0144517e+02   1.9453782e+02   1.3738161e+02   1.3998625e+02   6.9701935e+01   1.9480836e+02   1.5177517e+02   1.5279142e+02   1.2587290e+02   1.6312114e+02   1.6069968e+02   1.5457306e+02   6.0358065e+01   6.3935548e+01   2.7439032e+01   5.5126194e+00   1.1010032e+02   1.2208843e+02   8.9115171e+01   1.2347422e+02   1.3838032e+02   1.2848054e+02   2.3597839e+02   1.9512173e+02   7.1104839e+01   1.3209806e+02   1.8696517e+02   1.7859622e+02   1.3626839e+02   1.7366046e+02   1.3555419e+02   1.1893663e+02   2.3061806e+02   2.7586539e+02   2.8602871e+02   9.2507058e+01   1.0598774e+02   1.0600711e+02   1.1002484e+02   1.4450705e+02   6.0079355e+01   9.0310103e+01   1.4086677e+02   7.2384529e+01   1.4268968e+02   1.3654257e+02   1.2839968e+02   9.0568348e+01   1.6303419e+02   1.7658888e+02   2.4353517e+02   1.1855062e+02   1.4208097e+02   1.6567255e+02   1.6774806e+02   1.0900757e+02   5.0408387e+01   8.5079587e+01   7.2460968e+01   9.3690219e+01   1.3087129e+02   1.0124739e+02   1.0046710e+02   6.1939406e+01   5.9345171e+01   7.8715822e+01   1.3225452e+02   1.6144190e+02   1.7277517e+02   1.6102142e+02  -5.4800000e+00   5.5335819e+01   1.6901613e+01   4.6990774e+01   6.4384516e+01   1.4619505e+02   1.2333129e+02   9.0622529e+01   1.3652968e+02   1.8290763e+02   1.3387806e+02   1.9750459e+02   1.2148839e+02   1.3131899e+02   1.1929839e+02   1.1185032e+02   1.1051355e+02   1.4925634e+02   1.1381419e+02   1.3640454e+02   9.4262581e+01   1.5650932e+02   1.3023097e+02   1.6087443e+02   1.3231935e+02   1.2507445e+02   1.5694742e+02   1.1405614e+02   1.2880839e+02   1.5279985e+02   1.5310323e+02   2.0619561e+02   2.3760452e+02   1.1819035e+02   1.0966935e+02   6.6977097e+01   5.0934194e+01   9.7257523e+01   1.1369903e+02   1.4484505e+02   9.3185806e+01   7.7167716e+01   1.5056645e+02   7.2507587e+01
   7.6711290e+01   1.0333342e+02   3.4521677e+02   7.0426581e+00   2.8448613e+02   8.7685626e+01   1.5527613e+02   2.9461888e+02   1.5920290e+02   2.1372538e+02   1.1563517e+02   1.5711262e+02   1.8031290e+02   1.8979400e+02   1.3441935e+02   1.2619387e+02   1.3219677e+02   1.6256232e+02   1.1423677e+02   2.5352267e+02   1.0645839e+02   1.2349139e+02   3.6235355e+02   1.2536333e+02   1.7687517e+02   1.4935342e+02   1.1979645e+02   1.0518370e+02   5.7015171e+01   1.2475222e+02   1.4671290e+02   1.2310523e+02   1.0752032e+02   9.4743213e+01   1.4701517e+02   6.6702222e+01   1.1054419e+02   9.3319368e+01   1.9691517e+02   1.6866022e+02   2.0020517e+02   2.6863702e+02   1.3014161e+02   1.4894545e+02   8.7131935e+01   1.8350396e+02   1.3401517e+02   1.5874222e+02   1.1468290e+02   1.6677634e+02   1.6593968e+02   1.7567386e+02   4.0978065e+01   8.1005948e+01   3.4249032e+01   8.8778194e+00   9.3200323e+01   1.0568043e+02   8.3495171e+01   1.1725382e+02   1.5038032e+02   1.0376054e+02   1.9707839e+02   2.2204373e+02   8.1294839e+01   1.2223286e+02   1.7053517e+02   1.3377062e+02   1.6302839e+02   1.8375966e+02   1.2536419e+02   1.2808183e+02   2.4261806e+02   2.7404539e+02   2.8445871e+02   7.1632658e+01   1.0436774e+02   1.2570671e+02   9.2834839e+01   1.8526225e+02   5.6699355e+01   9.6100503e+01   1.0658677e+02   5.2266929e+01   1.3311968e+02   9.4588168e+01   1.1301968e+02   1.0379875e+02   1.7003419e+02   1.9426888e+02   2.5720517e+02   8.6507022e+01   1.6461097e+02   1.5044015e+02   1.3379806e+02   1.2929357e+02   4.1458387e+01   9.1795587e+01   5.9740968e+01   1.3280782e+02   1.1421129e+02   1.4729019e+02   9.2657097e+01   1.0846421e+02   8.4305171e+01   7.4289022e+01   1.3187452e+02   1.0518230e+02   2.3177517e+02   1.9196142e+02   2.8470000e+01   5.4909819e+01   1.7901613e+01   4.8720774e+01   1.0195452e+02   9.9569445e+01   1.1776129e+02   7.4398129e+01   1.7147968e+02   1.9783163e+02   1.5139806e+02   2.4510299e+02   1.1034839e+02   1.6026019e+02   1.0648839e+02   9.8535123e+01   1.6574355e+02   1.0992794e+02   9.5714194e+01   1.7390254e+02   9.8642581e+01   1.0486892e+02   1.2042097e+02   2.0913923e+02   1.3226935e+02   1.2155845e+02   2.0784742e+02   1.4664414e+02   1.6685839e+02   1.6356585e+02   1.5691323e+02   1.9513081e+02   2.1951452e+02   1.4511755e+02   1.2595935e+02   8.8153897e+01   6.4124194e+01   1.3624232e+02   1.4307903e+02   1.0349465e+02   1.1913581e+02   1.0685172e+02   1.1228645e+02   8.9429987e+01
   9.8181290e+01   8.3945819e+01   3.0902677e+02  -4.6821419e+00   2.5301613e+02   8.3773226e+01   1.5670613e+02   2.3816448e+02   1.5435290e+02   1.7402338e+02   1.4344517e+02   1.3350782e+02   1.5164290e+02   1.8213760e+02   1.1565935e+02   1.6031467e+02   1.3124677e+02   1.7672832e+02   8.9846774e+01   2.4818387e+02   1.1707839e+02   1.3145179e+02   3.3530355e+02   1.3128733e+02   1.9715517e+02   1.2802102e+02   1.1413645e+02   1.1229650e+02   4.3535171e+01   9.8170622e+01   1.3871290e+02   1.3031523e+02   1.3619032e+02   9.8399613e+01   1.4849517e+02   6.9723822e+01   1.1992419e+02   1.3342897e+02   1.8591517e+02   1.6930022e+02   2.0491517e+02   1.8721022e+02   1.7371161e+02   1.9407985e+02   5.7361935e+01   1.5636556e+02   1.9630517e+02   2.0408902e+02   1.3087290e+02   2.0534114e+02   1.8940968e+02   1.7960626e+02   3.0208065e+01   8.1107548e+01   3.1159032e+01   2.1025019e+01   1.2106032e+02   7.6641626e+01   1.0939517e+02   1.2433182e+02   1.8876032e+02   1.2578014e+02   2.1031839e+02   1.6812453e+02   9.0624839e+01   1.0729646e+02   1.9787517e+02   1.7401342e+02   1.3983839e+02   1.7232486e+02   1.3412419e+02   1.3448103e+02   1.8452806e+02   2.9893259e+02   2.9131871e+02   7.1803858e+01   1.2246774e+02   1.1963871e+02   9.8884839e+01   1.5724825e+02   5.7359355e+01   9.0667703e+01   1.1234677e+02   6.9476129e+01   1.2801968e+02   1.3342617e+02   1.2449968e+02   8.6970348e+01   1.2794419e+02   1.8639608e+02   2.6468517e+02   1.1637862e+02   1.4489097e+02   1.3997775e+02   1.7798806e+02   1.1209837e+02   5.4028387e+01   7.1989987e+01   4.6700968e+01   9.3521019e+01   1.4792129e+02   1.6202339e+02   1.3756710e+02   5.4491406e+01   1.1558517e+02   1.0478662e+02   1.0730452e+02   1.5381790e+02   2.2530517e+02   2.4714902e+02   1.7420000e+01   3.0033819e+01   7.8516129e+00   3.4904774e+01   8.5234516e+01   9.2097045e+01   9.8611290e+01   1.2065013e+02   2.0200968e+02   1.8485923e+02   1.1834806e+02   2.1298699e+02   1.6472839e+02   1.2252979e+02   1.2767839e+02   9.8029923e+01   1.1855355e+02   1.0842314e+02   8.5484194e+01   1.1386094e+02   8.4502581e+01   1.1957012e+02   1.3623097e+02   2.1649443e+02   1.3693935e+02   8.5894852e+01   1.9356742e+02   1.4216654e+02   1.5609839e+02   2.0028665e+02   2.0220323e+02   1.9388761e+02   1.9946452e+02   1.0576155e+02   1.1785935e+02   7.4181897e+01   4.6694194e+01   1.4982672e+02   9.9749032e+01   1.4786105e+02   1.4956581e+02   7.2607316e+01   1.7309645e+02   6.5185187e+01
   8.5851290e+01   1.0931222e+02   3.6378677e+02   1.5267058e+01   2.4196613e+02   8.9087226e+01   1.5736613e+02   2.9988168e+02   2.3192290e+02   1.8714778e+02   1.0601517e+02   1.1669222e+02   1.4388290e+02   1.6666840e+02   1.2422935e+02   1.4719907e+02   1.3971677e+02   1.9119072e+02   1.1565677e+02   1.8601907e+02   9.0938387e+01   1.8154299e+02   2.5968355e+02   1.1828693e+02   1.5906517e+02   1.2773822e+02   1.0908645e+02   9.7230503e+01   6.7445171e+01   1.2110782e+02   1.0642290e+02   1.1141843e+02   1.2381032e+02   8.5290013e+01   1.5972517e+02   6.2965422e+01   1.0821419e+02   1.3459577e+02   1.7987517e+02   1.9702342e+02   2.2063517e+02   1.9457262e+02   1.6804161e+02   1.7781345e+02   7.2171935e+01   1.2999076e+02   1.6344517e+02   2.3571782e+02   1.1568290e+02   1.7240634e+02   1.7693968e+02   1.7331386e+02   4.2018065e+01   8.2692748e+01   2.0579032e+01   6.4414194e+00   9.6910323e+01   7.9433626e+01   1.0572517e+02   1.3852542e+02   1.8267032e+02   1.2755734e+02   2.2702839e+02   1.8387773e+02   9.2104839e+01   1.0760806e+02   2.0501517e+02   1.5639222e+02   1.0536839e+02   1.3913246e+02   1.3593419e+02   1.0552623e+02   1.9299806e+02   2.3468499e+02   2.9716871e+02   8.7855858e+01   1.0869774e+02   1.4036031e+02   9.5074839e+01   1.5955305e+02   4.6219355e+01   1.0803890e+02   1.2058677e+02   1.0762693e+02   1.2011968e+02   1.1253817e+02   1.0858968e+02   9.0963148e+01   1.8384419e+02   1.7583408e+02   2.6982517e+02   1.0539742e+02   1.5584097e+02   1.3719175e+02   1.7270806e+02   1.2085077e+02   3.8698387e+01   8.5256387e+01   5.3510968e+01   7.6786219e+01   1.0597129e+02   1.4194939e+02   1.3184710e+02   8.7899006e+01   9.4345171e+01   1.5643582e+02   1.3049452e+02   1.1891270e+02   2.5368517e+02   2.1892862e+02   1.0090000e+01   4.3660219e+01   1.4141613e+01   2.2021574e+01   9.1384516e+01   1.1484505e+02   1.0466129e+02   1.3659613e+02   1.3666968e+02   2.3265643e+02   6.9448065e+01   7.6898994e+01   1.0953839e+02   1.8908499e+02   1.1824839e+02   9.6264323e+01   1.2679355e+02   8.1953935e+01   1.2143419e+02   1.4569494e+02   1.0950258e+02   1.1410012e+02   1.2709097e+02   1.6460563e+02   1.6631935e+02   1.1035445e+02   1.3418742e+02   9.8396942e+01   1.4466839e+02   2.8010105e+02   2.4034323e+02   1.3036641e+02   1.9332452e+02   8.0732748e+01   1.1033935e+02   1.1782350e+02   5.8454194e+01   1.8622592e+02   9.9419032e+01   1.3050745e+02   1.3956581e+02   1.1597732e+02   1.3852645e+02   8.4420787e+01
   8.7561290e+01   1.0003542e+02   3.5140677e+02   3.1174581e+00   2.0229613e+02   8.7070826e+01   1.6317613e+02   2.6107688e+02   2.0506290e+02   2.5229658e+02   1.1187517e+02   1.2760342e+02   1.2374290e+02   1.3284960e+02   1.2674935e+02   1.4437747e+02   1.2938677e+02   1.4692712e+02   1.0232677e+02   2.4499547e+02   1.1826839e+02   1.5988659e+02   2.6754355e+02   1.5703813e+02   1.5611517e+02   1.0854422e+02   8.7466452e+01   1.1615010e+02   3.3445171e+01   1.4068782e+02   1.0128290e+02   1.3840963e+02   1.2476032e+02   1.2050401e+02   1.5453517e+02   5.8000622e+01   9.4634194e+01   1.4064217e+02   1.9368517e+02   1.7200862e+02   1.8558517e+02   2.1780662e+02   1.4733161e+02   1.4052025e+02   2.9931935e+01   1.6983996e+02   1.6130517e+02   2.1545902e+02   9.5872903e+01   1.8542114e+02   1.8269968e+02   1.9819306e+02   6.1018065e+01   9.6402748e+01   2.7539032e+01  -3.7253806e+00   1.0229032e+02   8.7053226e+01   9.9255171e+01   1.3118302e+02   1.2710032e+02   1.7576294e+02   1.6312839e+02   1.4222973e+02   7.8814839e+01   1.2238126e+02   2.0182517e+02   1.3574742e+02   1.5383839e+02   1.7054486e+02   1.0717419e+02   1.2577703e+02   1.5995806e+02   2.5417819e+02   3.3393871e+02   6.9204258e+01   1.0203774e+02   1.3098311e+02   5.9494839e+01   1.5873945e+02   4.3129355e+01   1.0095610e+02   1.1867677e+02   9.1829729e+01   1.6806968e+02   1.4365217e+02   1.2987968e+02   8.9019948e+01   1.5565419e+02   1.9641928e+02   2.2415517e+02   1.0805102e+02   1.4108097e+02   1.4461255e+02   1.5017806e+02   8.8703174e+01   4.1838387e+01   9.2725187e+01   5.7600968e+01   1.0292902e+02   1.3192129e+02   6.1593394e+01   1.1427710e+02   1.0230461e+02   9.0725171e+01   1.5615542e+02   1.4192452e+02   8.2098297e+01   1.9053517e+02   1.9184062e+02   9.1400000e+00   3.6736219e+01   7.7616129e+00   1.8571974e+01   9.5234516e+01   1.5029705e+02   1.1899129e+02   1.1725973e+02   1.5176968e+02   1.9497843e+02   5.6728065e+01   5.3106594e+01   1.4534839e+02   1.6684019e+02   1.0953839e+02   1.2420112e+02   1.0517355e+02   5.0343535e+01   1.4490419e+02   1.9839734e+02   1.1441258e+02   1.0860732e+02   9.5950968e+01   1.5909683e+02   1.8988935e+02   1.2418885e+02   1.3432742e+02   9.8675742e+01   1.4623839e+02   2.0426545e+02   1.8948323e+02   1.0928521e+02   1.6322452e+02   7.1240748e+01   3.9379355e+01   2.2930297e+01   8.0554194e+01   1.3107792e+02   7.4269032e+01   6.6419445e+01   1.2756581e+02   6.9417316e+01   1.4566645e+02   6.3759587e+01
   8.5091290e+01   9.1753019e+01   3.4240677e+02   1.6737458e+01   2.4415613e+02   9.3722026e+01   1.5622613e+02   2.6444288e+02   1.7797290e+02   1.9327378e+02   1.3830517e+02   1.1324902e+02   1.6940290e+02   1.6733680e+02   1.3417935e+02   1.3631307e+02   1.2810677e+02   2.0535952e+02   1.1494677e+02   2.6788587e+02   8.8318387e+01   1.5056259e+02   2.2902355e+02   8.9979729e+01   1.8425517e+02   1.5057302e+02   8.8276452e+01   1.2793530e+02   3.5255171e+01   1.3264302e+02   1.7038290e+02   9.8451626e+01   9.5850323e+01   1.2119681e+02   1.4344517e+02   7.5887822e+01   9.1354194e+01   1.3594457e+02   1.8834517e+02   1.7905582e+02   1.8906517e+02   2.6356822e+02   1.5338161e+02   1.7160625e+02   5.4601935e+01   1.6786636e+02   1.4930517e+02   1.7332902e+02   1.3054290e+02   1.7464754e+02   1.4535968e+02   1.6437026e+02   4.5828065e+01   9.4807948e+01   9.8690323e+00  -8.0817806e+00   9.7250323e+01   9.7506426e+01   9.0535171e+01   1.5026062e+02   1.6043032e+02   1.9066654e+02   1.5335839e+02   1.7782133e+02   7.5104839e+01   8.6058065e+01   1.7715517e+02   1.4152102e+02   1.3055839e+02   1.7135726e+02   1.2255419e+02   1.3221663e+02   2.0980806e+02   2.0267019e+02   3.2974871e+02   9.1109458e+01   1.4069774e+02   1.6604031e+02   9.5924839e+01   1.4901505e+02   6.2839355e+01   8.8659303e+01   1.2401677e+02   1.2263253e+02   1.2525968e+02   1.6245697e+02   1.0625968e+02   8.7669548e+01   1.4875419e+02   1.8249128e+02   2.5915517e+02   8.8301022e+01   1.5299097e+02   1.3679975e+02   1.4150806e+02   1.0029677e+02   4.7268387e+01   1.2181079e+02   5.9460968e+01   9.2640219e+01   1.1359129e+02   9.5199794e+01   1.0179710e+02   9.0023006e+01   1.5263517e+02   1.6306262e+02   1.7149452e+02   1.4454270e+02   2.2582517e+02   2.3705742e+02   8.4700000e+00   3.0599819e+01   2.1711613e+01   3.9075974e+01   9.1664516e+01   1.3848265e+02   1.5528129e+02   1.4158653e+02   1.8943968e+02   2.0553483e+02   1.7272806e+02   1.2972659e+02   1.7881839e+02   1.7054259e+02   1.2615839e+02   1.3768152e+02   9.5363548e+01   1.0489834e+02   1.6124419e+02   1.6237014e+02   9.9072581e+01   1.2578452e+02   1.2342097e+02   1.1360923e+02   2.5012935e+02   1.3659965e+02   1.1565742e+02   1.1692934e+02   1.7133839e+02   2.0529745e+02   1.9267323e+02   1.4775001e+02   1.8579452e+02   6.9855148e+01   1.2195935e+02   1.1213390e+02   6.2694194e+01   1.6445672e+02   9.2699032e+01   1.4552505e+02   1.3922581e+02   1.0152452e+02   1.2552645e+02   1.0170079e+02
   9.3331290e+01   5.6813819e+01   3.5831677e+02  -8.7253419e+00   2.0553613e+02   1.1104163e+02   1.4075613e+02   2.6087048e+02   1.7259290e+02   1.8037418e+02   1.6130517e+02   1.2140902e+02   1.7145290e+02   1.8774280e+02   1.3922935e+02   1.3942907e+02   1.3429677e+02   1.7996432e+02   1.2823677e+02   2.4159267e+02   1.0798839e+02   1.1922899e+02   2.9302355e+02   8.9809729e+01   1.6339517e+02   1.8896182e+02   1.1513645e+02   1.1178650e+02   4.0155171e+01   1.0348102e+02   1.4333290e+02   1.0351563e+02   1.0123032e+02   1.0176641e+02   1.3139517e+02   9.9091822e+01   1.1973419e+02   1.5825417e+02   1.8268517e+02   2.2050862e+02   1.8896517e+02   1.9010622e+02   1.4019161e+02   1.7904145e+02   8.4601935e+01   1.4042636e+02   1.9482517e+02   1.5820742e+02   1.0997290e+02   1.6486314e+02   1.1940968e+02   1.8677626e+02   4.2828065e+01   8.1387948e+01   4.2299032e+01   4.4238194e+00   1.0806032e+02   1.0183163e+02   8.8445171e+01   1.2933782e+02   1.4005032e+02   1.3891694e+02   1.4988839e+02   2.1028893e+02   8.1524839e+01   5.2494465e+01   1.5225517e+02   2.1875302e+02   1.2783839e+02   1.4128486e+02   1.3693419e+02   1.5611623e+02   2.1276806e+02   2.0733339e+02   2.2583871e+02   6.8702258e+01   1.0641774e+02   1.2911271e+02   7.3164839e+01   1.5007585e+02   5.2319355e+01   9.6410903e+01   1.0520677e+02   1.1813733e+02   1.3458968e+02   1.3914057e+02   6.8779677e+01   1.0180795e+02   1.3851419e+02   1.7517048e+02   2.2058517e+02   1.3114662e+02   1.1937097e+02   1.2215935e+02   1.3946806e+02   9.5269974e+01   4.8838387e+01   1.3749519e+02   5.7700968e+01   8.8351019e+01   7.3831290e+01   9.5140594e+01   7.4797097e+01   3.4183006e+01   1.0577517e+02   1.1923142e+02   1.5458452e+02   1.4427550e+02   1.6963517e+02   2.1760262e+02   2.2520000e+01   4.1095819e+01   1.6041613e+01   2.5059574e+01   8.5714516e+01   1.4162865e+02   1.3461129e+02   1.3953013e+02   1.4138968e+02   1.2599883e+02   1.7110806e+02   1.2171619e+02   1.3895839e+02   1.7821139e+02   1.0658839e+02   1.1838712e+02   1.1013355e+02   1.1171674e+02   1.3410419e+02   1.6321134e+02   7.7072581e+01   1.3721452e+02   1.1090097e+02   9.2140826e+01   9.0979355e+01   1.8400165e+02   1.3760742e+02   9.5743342e+01   1.5314839e+02   1.6252265e+02   1.8291323e+02   1.8100081e+02   1.5089452e+02   5.3367148e+01   1.3433935e+02   9.4433497e+01   5.7934194e+01   1.1259752e+02   9.1269032e+01   1.4929945e+02   1.1808581e+02   1.0474572e+02   1.6137645e+02   1.0621279e+02
   1.0237129e+02   7.4320619e+01   3.9931677e+02   1.8284658e+01   1.9782613e+02   9.5618426e+01   1.5408613e+02   2.4794408e+02   1.7520290e+02   1.9768538e+02   1.5706517e+02   1.4460822e+02   1.3478290e+02   2.1210640e+02   1.1898935e+02   1.3790827e+02   1.2638677e+02   1.8102712e+02   1.1694677e+02   2.4630587e+02   1.4031839e+02   1.1807259e+02   2.4944355e+02   9.1586129e+01   1.8396517e+02   1.5497622e+02   8.8516452e+01   1.0453610e+02   4.8635171e+01   1.2561262e+02   1.1881290e+02   1.3961723e+02   1.0814032e+02   9.8163613e+01   1.3153517e+02   4.6600622e+01   1.1082419e+02   1.7924697e+02   1.9949517e+02   1.5064382e+02   1.8249517e+02   1.5333382e+02   1.1833161e+02   1.4432025e+02   6.3841935e+01   1.6050716e+02   1.9177517e+02   1.7678142e+02   1.5440290e+02   1.9626874e+02   1.5183968e+02   1.4685186e+02   6.4688065e+01   8.5449148e+01   1.4109032e+01  -1.2080981e+01   1.1429032e+02   9.4663226e+01   9.5345171e+01   1.2406582e+02   1.4591032e+02   1.2734814e+02   2.0216839e+02   2.2253653e+02   8.2764839e+01   8.5165265e+01   1.6344517e+02   1.6709782e+02   1.2136839e+02   1.7280246e+02   1.3184419e+02   1.3752343e+02   2.1333806e+02   2.7386779e+02   2.9493871e+02   6.0174258e+01   1.3193774e+02   1.2221111e+02   7.6304839e+01   1.5877465e+02   4.6599355e+01   9.5248503e+01   8.3296774e+01   9.9080129e+01   1.5725968e+02   1.3061697e+02   1.0296968e+02   1.1122275e+02   1.4041419e+02   1.9472848e+02   2.2068517e+02   1.4013862e+02   1.3156097e+02   1.3961415e+02   1.5736806e+02   6.5747974e+01   4.3318387e+01   6.8606787e+01   6.2740968e+01   7.2857819e+01   1.0054129e+02   1.3671379e+02   1.1675710e+02   1.8156206e+01   8.5915171e+01   1.3563022e+02   1.7649452e+02   1.8147270e+02   2.2791517e+02   1.7746022e+02   1.2280000e+01   4.2585019e+01   1.3661613e+01   3.8959974e+01   1.0371452e+02   1.4261865e+02   1.5919129e+02   1.8032373e+02   1.8190968e+02   1.4213723e+02   1.3525806e+02   2.0701419e+02   1.3534839e+02   2.3955019e+02   1.1734839e+02   9.2816323e+01   1.1798355e+02   1.0646874e+02   1.5486419e+02   1.8726054e+02   1.3126258e+02   1.1006932e+02   1.0466097e+02   1.2497003e+02   1.3331935e+02   1.8490445e+02   1.5779742e+02   1.1641814e+02   1.3742839e+02   1.6749025e+02   1.9729323e+02   1.6352041e+02   1.6427452e+02   1.0800675e+02   1.2637935e+02   1.0902030e+02   5.2174194e+01   1.6010832e+02   1.5974903e+02   1.3935105e+02   1.7042581e+02   1.1121852e+02   1.4452645e+02   1.3313079e+02
   7.7281290e+01   1.1180782e+02   4.1545677e+02   7.0334581e+00   2.1515613e+02   1.1442203e+02   1.1617613e+02   2.6774688e+02   1.5197290e+02   1.7340378e+02   1.3915517e+02   1.6356102e+02   1.5716290e+02   2.1936600e+02   1.3765935e+02   1.4207467e+02   1.2762677e+02   1.8601792e+02   1.1413677e+02   2.2100067e+02   1.0903839e+02   1.0405499e+02   2.4035355e+02   1.0616333e+02   2.0058517e+02   1.4717662e+02   8.7036452e+01   1.5260450e+02   3.1635171e+01   1.2388262e+02   1.2271290e+02   1.2916523e+02   1.0028032e+02   9.8412413e+01   1.0372517e+02   6.6975422e+01   9.3684194e+01   1.3756817e+02   1.6625517e+02   1.5001302e+02   1.6520517e+02   1.7567702e+02   1.5133161e+02   1.7606025e+02   9.7791935e+01   1.3851116e+02   1.5215517e+02   1.6519102e+02   9.1592903e+01   1.6400354e+02   1.5954968e+02   1.3785506e+02   6.6398065e+01   8.7262348e+01   1.5109032e+01  -8.7309806e+00   1.3291032e+02   6.2453626e+01   7.7585171e+01   9.1826622e+01   1.4343032e+02   1.1588654e+02   1.7345839e+02   2.1578333e+02   8.8764839e+01   1.0101526e+02   1.9991517e+02   1.4251022e+02   1.2017839e+02   1.7456766e+02   1.5626419e+02   1.2894983e+02   2.4061806e+02   2.6877539e+02   2.7340871e+02   7.7186658e+01   1.0860774e+02   1.1136751e+02   8.6594839e+01   1.7838145e+02   4.2599355e+01   1.2118850e+02   1.2610677e+02   6.6995329e+01   1.3691968e+02   1.2285417e+02   1.1658968e+02   9.2513148e+01   1.4279419e+02   1.6630808e+02   2.2530517e+02   8.9059022e+01   1.2699097e+02   1.7687975e+02   1.6693806e+02   8.5122374e+01   3.7078387e+01   1.0700599e+02   7.7170968e+01   8.5983419e+01   9.5591290e+01   1.2425979e+02   8.6607097e+01   9.4282065e+00   5.8015171e+01   7.5582222e+01   1.5696452e+02   1.0408510e+02   1.6715517e+02   1.2942102e+02   1.7760000e+01   3.3046619e+01  -8.4283871e+00   1.4297174e+01   6.6624516e+01   1.0424585e+02   1.1319129e+02   1.0938373e+02   1.3062968e+02   1.1861963e+02   1.8196806e+02   1.8422739e+02   1.4272839e+02   1.1509979e+02   7.6778387e+01   8.5391923e+01   1.1898355e+02   1.7042874e+02   1.2529419e+02   1.4481614e+02   1.0788258e+02   1.0712972e+02   9.3090968e+01   1.6737563e+02   1.5416935e+02   1.1608645e+02   1.4322742e+02   1.3086374e+02   1.4166839e+02   1.3129105e+02   1.7705323e+02   1.4708961e+02   2.0903452e+02   9.0905948e+01   1.0576935e+02   1.0609910e+02   3.9984194e+01   1.0336352e+02   1.0941903e+02   1.2908745e+02   1.2489581e+02   8.0480916e+01   1.3714645e+02   6.5481187e+01
   1.1099129e+02   1.0602102e+02   3.6692677e+02   3.0158581e+00   1.9877613e+02   1.0163243e+02   1.4032613e+02   2.4138488e+02   1.4392290e+02   1.8347778e+02   1.0034517e+02   1.4909582e+02   1.7955290e+02   2.0605480e+02   1.5198935e+02   1.2673827e+02   1.4148677e+02   1.8676912e+02   1.4208677e+02   2.1052467e+02   1.1307839e+02   1.4773179e+02   2.7135355e+02   1.1621333e+02   1.6482517e+02   1.7079742e+02   7.9366452e+01   1.3731810e+02   2.4495171e+01   1.2573382e+02   1.4790290e+02   1.2744003e+02   6.8950323e+01   9.7398813e+01   1.3120517e+02   5.4397022e+01   1.0349419e+02   1.0574337e+02   1.7334517e+02   1.6092582e+02   1.3763517e+02   1.9268262e+02   1.3247161e+02   1.3956905e+02   6.7891935e+01   1.6090316e+02   1.6001517e+02   1.3023222e+02   1.1540290e+02   1.6547874e+02   1.4835968e+02   1.5603026e+02   8.9878065e+01   7.8143948e+01   2.0489032e+01  -4.0138065e-01   7.9530323e+01   9.6204026e+01   8.4585171e+01   1.0764662e+02   1.4505032e+02   1.1084694e+02   1.8993839e+02   2.3261493e+02   7.4194839e+01   9.0420865e+01   1.6230517e+02   1.5590902e+02   1.7464839e+02   1.8321006e+02   1.1841419e+02   1.0563783e+02   2.9299806e+02   1.8311499e+02   2.6212871e+02   6.6759058e+01   1.0689774e+02   1.2840431e+02   7.7544839e+01   1.5014545e+02   4.2509355e+01   8.6385703e+01   8.3346774e+01   6.9176129e+01   1.0730968e+02   1.2932297e+02   1.2020968e+02   1.0979355e+02   1.7308419e+02   1.4826488e+02   2.0453517e+02   1.0429062e+02   1.8994097e+02   1.5918375e+02   1.3170806e+02   8.5940774e+01   3.4988387e+01   6.5703187e+01   9.3270968e+01   1.0355542e+02   1.4035129e+02   1.3119899e+02   1.2117710e+02   7.7092606e+01   7.0305171e+01   8.2069022e+01   1.9068452e+02   1.6495750e+02   2.0820517e+02   1.6727702e+02   1.8850000e+01   2.2109419e+01   3.7231613e+01   3.4934374e+01   9.6954516e+01   1.2415945e+02   1.1590129e+02   1.1226693e+02   1.4847968e+02   1.9967163e+02   2.0010806e+02   2.2991619e+02   1.1972839e+02   1.6698979e+02   1.3058839e+02   1.2875712e+02   1.5722355e+02   2.0694954e+02   1.2948419e+02   2.2086094e+02   8.6882581e+01   1.4647972e+02   1.3314097e+02   1.7736163e+02   1.6640935e+02   1.1658725e+02   1.8346742e+02   1.3397454e+02   1.4433839e+02   1.4712745e+02   2.2734323e+02   1.2359641e+02   2.3112452e+02   1.5261875e+02   1.2518935e+02   1.0078550e+02   6.5554194e+01   1.2360792e+02   1.0307903e+02   1.5064465e+02   1.5722581e+02   5.9464516e+01   1.7571645e+02   8.7545587e+01
   8.2751290e+01   1.0628022e+02   3.8297677e+02   7.0618581e+00   2.1658613e+02   8.2737626e+01   1.4308613e+02   2.3544408e+02   1.7135290e+02   1.9175338e+02   1.4330517e+02   1.1756902e+02   1.4659290e+02   1.6107160e+02   1.1065935e+02   1.8847467e+02   1.1848677e+02   1.8788912e+02   1.7694677e+02   2.0388587e+02   1.1903839e+02   1.1529499e+02   3.0221355e+02   1.4369453e+02   1.7863517e+02   1.1650262e+02   9.1086452e+01   1.3438050e+02   5.6445171e+01   1.1451782e+02   1.6809290e+02   1.2229483e+02   1.2504032e+02   9.0191613e+01   1.0777517e+02   6.7501422e+01   1.1168419e+02   1.0136817e+02   1.9891517e+02   1.4864022e+02   1.7977517e+02   1.6974142e+02   1.3566161e+02   1.7173385e+02   5.7891935e+01   1.9246316e+02   1.5939517e+02   2.0023182e+02   1.1935290e+02   1.5735274e+02   1.4826968e+02   1.6627746e+02   7.9068065e+01   6.7958748e+01   3.0249032e+01  -3.6121806e+00   7.0530323e+01   9.5494026e+01   8.4535171e+01   1.1408062e+02   1.5496032e+02   1.4629414e+02   1.8745839e+02   2.7000333e+02   1.0567484e+02   8.6522465e+01   1.4601517e+02   2.1687222e+02   1.6531839e+02   1.6704646e+02   1.0750419e+02   1.1270063e+02   2.6890806e+02   2.1327219e+02   3.4997871e+02   8.2681058e+01   1.2965774e+02   1.6996351e+02   7.4024839e+01   1.8652705e+02   5.2929355e+01   8.8642103e+01   1.4158677e+02   7.0896929e+01   1.3753968e+02   1.3033457e+02   1.2225968e+02   1.3391955e+02   1.6346419e+02   2.0460448e+02   2.1534517e+02   1.2323582e+02   1.9265097e+02   1.0686695e+02   1.5803806e+02   1.2459437e+02   2.8698387e+01   8.6586387e+01   5.6890968e+01   1.0370582e+02   1.4159129e+02   9.3959794e+01   9.2757097e+01   7.6886206e+01   7.6155171e+01   9.7841022e+01   1.4701452e+02   1.5340110e+02   2.2311517e+02   1.5351422e+02   1.9760000e+01   3.0316619e+01   1.8661613e+01   5.4699974e+01   7.7234516e+01   9.1167045e+01   9.5661290e+01   7.7126129e+01   1.3524968e+02   1.7392003e+02   1.2915806e+02   2.1912219e+02   8.7958387e+01   1.3115139e+02   9.2538387e+01   8.9601123e+01   1.3108355e+02   1.6299074e+02   7.6004194e+01   1.4909934e+02   8.7362581e+01   9.6151316e+01   1.2104097e+02   1.6703963e+02   1.4802935e+02   7.4957652e+01   1.6046742e+02   1.4815454e+02   1.3604839e+02   1.5593065e+02   1.5029323e+02   1.4019041e+02   2.2117452e+02   1.2117475e+02   1.5490935e+02   7.2067897e+01   4.5314194e+01   1.2498712e+02   1.1226903e+02   1.1876945e+02   1.1042581e+02   6.1738516e+01   1.0847645e+02   8.0924787e+01
   8.9091290e+01   9.7913019e+01   3.8169677e+02   1.7544258e+01   2.7353613e+02   9.6601626e+01   1.4098613e+02   2.7076208e+02   1.7592290e+02   2.1524778e+02   1.0958517e+02   1.6669662e+02   1.3650290e+02   1.6391880e+02   1.1360935e+02   1.5766867e+02   9.7386774e+01   1.4400712e+02   1.5127677e+02   2.2455947e+02   1.2055839e+02   1.2998339e+02   3.2121355e+02   1.4393453e+02   1.3439517e+02   1.4404182e+02   8.3556452e+01   1.1841290e+02   2.7585171e+01   1.2710662e+02   1.5042290e+02   1.2813843e+02   1.0414032e+02   1.1158361e+02   1.1463517e+02   5.9382622e+01   1.0916419e+02   1.5170977e+02   1.8525517e+02   1.3773302e+02   1.6825517e+02   2.0400302e+02   1.4661161e+02   1.6066785e+02   4.8741935e+01   1.7267516e+02   1.6315517e+02   2.2622102e+02   1.0649290e+02   1.6776154e+02   1.4459968e+02   1.8095106e+02   9.2498065e+01   9.5364348e+01   2.6009032e+01   9.3970194e+00   9.6960323e+01   7.2239626e+01   7.3445171e+01   1.0143782e+02   1.6091032e+02   1.4452814e+02   1.8054839e+02   1.9478613e+02   8.3144839e+01   1.1303486e+02   1.5068517e+02   1.9002862e+02   1.4559839e+02   1.5805406e+02   1.0717419e+02   9.1637032e+01   2.0037806e+02   2.5071459e+02   2.9554871e+02   8.1655458e+01   1.1208774e+02   1.4017911e+02   7.7114839e+01   1.6336985e+02   5.9839355e+01   1.0746930e+02   1.1429677e+02   7.1410129e+01   1.7630968e+02   1.1851297e+02   8.3499677e+01   1.4044035e+02   1.7175419e+02   1.9584128e+02   2.1487517e+02   1.0941342e+02   1.6089097e+02   1.2454775e+02   1.2293806e+02   1.2007237e+02   4.0458387e+01   9.7645587e+01   4.9080968e+01   8.3850619e+01   1.6549129e+02   1.1580779e+02   1.3213710e+02   1.0835581e+02   8.0205171e+01   1.4985702e+02   1.2806452e+02   1.3358710e+02   2.3834517e+02   1.7558582e+02   2.6600000e+00   4.4404619e+01   1.0951613e+01   5.5416774e+01   8.8144516e+01   1.7810425e+02   1.0471129e+02   1.2097213e+02   1.6990968e+02   2.4699723e+02   1.5596806e+02   2.2587739e+02   1.7148839e+02   1.2979899e+02   8.7968387e+01   7.8586723e+01   1.5593355e+02   1.1352274e+02   1.1110419e+02   1.2562134e+02   1.1641258e+02   1.3415732e+02   1.8218097e+02   1.8443843e+02   1.5421935e+02   1.0213245e+02   2.0651742e+02   1.7942054e+02   1.5195839e+02   2.2337785e+02   2.2210323e+02   1.7529561e+02   2.6736452e+02   1.2856955e+02   1.2266935e+02   1.0755710e+02   8.3224194e+01   1.2809432e+02   1.0893903e+02   1.4112585e+02   1.2137581e+02   7.2192516e+01   1.3356645e+02   1.2019759e+02
   1.0580129e+02   8.2716219e+01   3.4107677e+02   1.2373858e+01   2.6043613e+02   9.9699626e+01   1.5270613e+02   2.7396448e+02   1.6973290e+02   2.0912298e+02   1.6615517e+02   1.3364102e+02   1.5645290e+02   2.1399280e+02   1.1555935e+02   1.7465267e+02   1.2195677e+02   2.1790152e+02   1.5565677e+02   1.9539907e+02   8.1508387e+01   1.1648739e+02   2.9644355e+02   1.6810613e+02   1.7758517e+02   1.2344662e+02   1.4270645e+02   1.1620090e+02   4.1585171e+01   1.0789662e+02   1.3223290e+02   1.5773363e+02   1.0704032e+02   1.2397161e+02   1.3244517e+02   4.8247822e+01   1.1102419e+02   1.3037097e+02   1.6615517e+02   1.3536102e+02   1.8030517e+02   1.7888902e+02   1.5014161e+02   1.6215545e+02   6.4601935e+01   1.1897636e+02   1.8496517e+02   1.6999622e+02   1.1578290e+02   1.5682834e+02   1.5921968e+02   1.5264146e+02   8.0448065e+01   7.5518348e+01   3.0199032e+01  -2.4518181e+01   9.6820323e+01   4.8250826e+01   7.5915171e+01   1.2601022e+02   1.4596032e+02   1.1539414e+02   1.5969839e+02   1.8993413e+02   7.8724839e+01   9.0528465e+01   1.6968517e+02   1.6902862e+02   1.2755839e+02   1.2464726e+02   1.3203419e+02   9.6838232e+01   1.4528806e+02   2.6721179e+02   3.0064871e+02   6.4337458e+01   1.0365774e+02   1.3647351e+02   8.9354839e+01   1.5654065e+02   5.9509355e+01   1.0511570e+02   1.2210677e+02   8.0885329e+01   1.6087968e+02   1.3603737e+02   9.4309677e+01   1.4553555e+02   1.6022419e+02   1.7657368e+02   2.1472517e+02   1.2561542e+02   1.2075097e+02   1.3261895e+02   1.4803806e+02   1.3058437e+02   4.2938387e+01   1.0310719e+02   5.6550968e+01   7.6773019e+01   1.4449129e+02   1.8967779e+02   1.7084710e+02   9.0399006e+01   6.3205171e+01   1.2621702e+02   1.2111452e+02   1.4862310e+02   2.4468517e+02   2.3988862e+02   3.0710000e+01   4.5820619e+01   9.0916129e+00   4.7895574e+01   8.3764516e+01   1.5854465e+02   1.1028129e+02   9.9616529e+01   2.2495968e+02   2.3502323e+02   1.7677806e+02   1.5955259e+02   1.4334839e+02   1.8443019e+02   1.3167839e+02   9.8379923e+01   1.0689355e+02   1.5063594e+02   1.1271419e+02   1.4830254e+02   8.5072581e+01   1.4157452e+02   1.9156097e+02   1.5520803e+02   1.2402935e+02   1.4749765e+02   1.9227742e+02   1.1217974e+02   1.4014839e+02   2.4098265e+02   2.6082323e+02   1.5362801e+02   1.9489452e+02   1.4755715e+02   1.0685935e+02   1.1239190e+02   9.9314194e+01   1.0952712e+02   1.0307903e+02   1.4821465e+02   1.3722581e+02   8.2834516e+01   1.5761645e+02   1.1746359e+02
   1.2118129e+02   8.6675819e+01   3.4316677e+02   1.4206658e+01   2.5415613e+02   8.9012026e+01   1.7189613e+02   2.8880928e+02   1.7863290e+02   2.1574098e+02   9.6445171e+01   1.4421782e+02   1.3512290e+02   1.5426920e+02   1.2974935e+02   1.2270747e+02   1.0519677e+02   1.9372232e+02   1.0965677e+02   2.0416907e+02   1.3760839e+02   1.1176939e+02   3.4997355e+02   1.3073373e+02   2.0563517e+02   1.2358262e+02   1.1232645e+02   1.0711130e+02   4.5065171e+01   1.1489822e+02   1.4552290e+02   8.7010426e+01   1.3704032e+02   8.4761613e+01   9.6015171e+01   8.0542222e+01   1.1335419e+02   1.6485457e+02   1.8668517e+02   1.9923862e+02   2.1877517e+02   1.7967142e+02   1.3585161e+02   1.8329865e+02   7.8131935e+01   8.5133961e+01   1.7625517e+02   2.3445302e+02   1.3102290e+02   1.9665914e+02   1.5445968e+02   1.5107226e+02   7.3788065e+01   7.8241148e+01   2.5819032e+01   4.8822194e+00   1.0487032e+02   8.1366826e+01   7.0015171e+01   1.2571222e+02   1.3610032e+02   1.7570294e+02   1.6964839e+02   2.1413813e+02   9.3864839e+01   8.3227265e+01   1.2253517e+02   1.8413062e+02   9.4888387e+01   1.4564086e+02   1.4503419e+02   1.0255823e+02   1.8976806e+02   2.8298339e+02   3.0216871e+02   6.4795858e+01   1.1003774e+02   1.6606311e+02   7.7974839e+01   1.5511105e+02   7.0269355e+01   1.0201490e+02   8.8536774e+01   1.1381093e+02   1.6468968e+02   1.3744257e+02   8.2549677e+01   9.8236348e+01   1.9803419e+02   1.5564888e+02   2.5115517e+02   1.2256102e+02   1.6227097e+02   1.2553735e+02   1.3065806e+02   9.3974774e+01   5.2558387e+01   7.9527587e+01   5.2030968e+01   1.0528462e+02   1.3426129e+02   1.0240619e+02   1.4151710e+02   9.0315406e+01   9.1875171e+01   8.9633422e+01   9.8924516e+01   1.1424830e+02   2.1149517e+02   1.8406382e+02   1.0000000e+00   2.8727419e+01   1.0951613e+01   1.8556774e+01   7.9814516e+01   1.3162065e+02   1.3542129e+02   8.6275329e+01   1.8005968e+02   1.8056523e+02   1.3906806e+02   1.1208939e+02   1.2810839e+02   1.4464939e+02   9.9018387e+01   9.2322723e+01   1.0636355e+02   9.1438335e+01   1.1686419e+02   1.2973054e+02   9.8072581e+01   9.5964516e+01   1.4995097e+02   1.4053683e+02   1.4916935e+02   9.5916452e+01   1.3275742e+02   1.1265134e+02   1.3971839e+02   2.2849705e+02   2.2305323e+02   1.3059961e+02   2.1155452e+02   1.0022435e+02   1.2033935e+02   4.7793497e+01   1.3245419e+02   1.0144592e+02   1.0750903e+02   7.1570245e+01   1.3527581e+02   8.3410516e+01   1.4128645e+02   5.7869987e+01
   1.1514129e+02   9.2259019e+01   3.5331677e+02   1.1484658e+01   2.5115613e+02   7.8492026e+01   1.9075613e+02   2.6740048e+02   1.6992290e+02   2.1658778e+02   9.4495171e+01   1.2113382e+02   1.6064290e+02   1.7917760e+02   1.1036935e+02   1.6944787e+02   1.1071677e+02   2.0804072e+02   1.1751677e+02   2.0873027e+02   1.2165839e+02   1.4504539e+02   2.8716355e+02   1.5465853e+02   1.9077517e+02   1.4067142e+02   1.0698645e+02   1.0072850e+02   5.5635171e+01   1.2529262e+02   1.4981290e+02   1.1766723e+02   1.0328032e+02   9.6692413e+01   1.2482517e+02   7.7327422e+01   6.8404194e+01   1.4940057e+02   1.8991517e+02   1.8327022e+02   1.5034517e+02   2.1000582e+02   1.4204161e+02   1.4227345e+02   8.2931935e+01   1.2807996e+02   1.5801517e+02   1.9829222e+02   1.3321290e+02   1.8005394e+02   1.3531968e+02   1.7245346e+02   6.0638065e+01   8.6483148e+01   3.1349032e+01   4.2498194e+00   1.3663032e+02   6.4306026e+01   8.6535171e+01   1.1206062e+02   1.5443032e+02   1.0919654e+02   1.4359839e+02   1.6127213e+02   6.7674839e+01   9.1412465e+01   1.2863517e+02   1.6264262e+02   1.1988839e+02   1.4645086e+02   1.1398419e+02   1.2423223e+02   1.7733806e+02   1.7145779e+02   2.9512871e+02   9.8689058e+01   1.2393774e+02   1.5971111e+02   8.4884839e+01   1.1494825e+02   4.7599355e+01   8.6118503e+01   1.0672677e+02   1.2925573e+02   1.6491968e+02   1.1285417e+02   7.5209677e+01   1.2368355e+02   1.5536419e+02   1.6844248e+02   2.0925517e+02   8.9863022e+01   1.3589097e+02   1.4950775e+02   1.1027806e+02   1.0322517e+02   5.2648387e+01   9.9710387e+01   8.3320968e+01   8.0731419e+01   1.2140129e+02   1.8062499e+02   1.2689710e+02   8.3015006e+01   1.5730517e+02   1.5925902e+02   1.4120452e+02   8.7015897e+01   2.6049517e+02   1.8619382e+02   3.4090000e+01   4.8890219e+01   3.8761613e+01   1.9051974e+01   1.2800452e+02   1.5514545e+02   1.4099129e+02   1.6063973e+02   1.8143968e+02   2.3260483e+02   1.3087806e+02   1.4598459e+02   1.9281839e+02   1.8047259e+02   1.4429839e+02   1.6032032e+02   1.2065355e+02   1.2368514e+02   1.4010419e+02   2.3530134e+02   1.3350258e+02   9.9270116e+01   1.4071097e+02   1.3532603e+02   1.7093935e+02   1.9727485e+02   1.6303742e+02   1.1770894e+02   1.9904839e+02   2.5318065e+02   2.1244323e+02   1.5535841e+02   1.7355452e+02   1.1826435e+02   1.2742935e+02   1.0169630e+02   1.1626419e+02   1.0641112e+02   1.0722903e+02   1.7793265e+02   1.3313581e+02   9.5391716e+01   1.7856645e+02   1.1769759e+02
   7.8801290e+01   9.8116219e+01   3.3473677e+02  -7.1189419e+00   2.2620613e+02   8.7728026e+01   1.9046613e+02   2.2089368e+02   1.8135290e+02   2.0529338e+02   9.5115171e+01   1.3308422e+02   1.2774290e+02   1.4357960e+02   1.1636935e+02   1.5806787e+02   1.1924677e+02   2.0749832e+02   1.4256677e+02   2.1358627e+02   1.0636839e+02   1.5807859e+02   2.3640355e+02   1.3843933e+02   1.6477517e+02   1.4151142e+02   1.1165645e+02   1.0197490e+02   3.9305171e+01   8.2219022e+01   1.4509290e+02   1.2451483e+02   9.7520323e+01   1.0511321e+02   1.4053517e+02   6.9260622e+01   1.0040419e+02   1.4565057e+02   1.4734517e+02   2.0338582e+02   1.0711517e+02   2.2079422e+02   1.1823161e+02   1.3546825e+02   8.3891935e+01   1.1333316e+02   1.8163517e+02   2.2916262e+02   1.1130290e+02   1.4690674e+02   1.6116968e+02   1.6719546e+02   5.7548065e+01   6.9780348e+01   1.3729032e+01  -7.8605806e+00   1.1282032e+02   5.5730826e+01   6.4535171e+01   1.1853062e+02   1.4629032e+02   1.4888774e+02   1.4474839e+02   1.9785013e+02   4.8054839e+01   7.1892065e+01   1.5830517e+02   1.9412902e+02   1.1702839e+02   1.8776966e+02   1.4779419e+02   8.3767432e+01   2.0023806e+02   1.8162579e+02   3.1459871e+02   6.7181458e+01   1.1217774e+02   1.2041191e+02   6.4074839e+01   1.3337305e+02   6.5409355e+01   8.6883703e+01   1.0439677e+02   1.1158213e+02   1.1939968e+02   1.4373577e+02   8.0739677e+01   1.0547115e+02   8.2514194e+01   1.0351048e+02   2.6196517e+02   7.7546222e+01   1.5337097e+02   1.2138935e+02   9.8798065e+01   8.9093574e+01   5.0028387e+01   9.5539987e+01   5.3170968e+01   1.1242342e+02   7.6681290e+01   1.1529259e+02   1.0494710e+02   8.8481006e+01   9.3015171e+01   1.6154222e+02   1.3896452e+02   1.0238510e+02   2.1420517e+02   1.8165702e+02   7.3800000e+00   2.7257019e+01   1.1851613e+01   2.4634774e+01   1.0614452e+02   1.2837425e+02   1.2942129e+02   1.1946533e+02   1.3771968e+02   1.8576243e+02   1.2296806e+02   1.2123739e+02   1.8029839e+02   1.9395419e+02   1.3834839e+02   1.2970632e+02   8.3743548e+01   9.7157935e+01   1.2638419e+02   2.0968894e+02   1.0379258e+02   7.2126916e+01   8.7660968e+01   1.1309003e+02   2.2212935e+02   1.4007965e+02   1.1503742e+02   9.0118942e+01   1.5904839e+02   2.1562065e+02   2.0910323e+02   9.6865613e+01   1.7017452e+02   6.5014748e+01   1.0904935e+02   6.9026697e+01   1.0055419e+02   8.5807923e+01   9.6129032e+01   9.6670645e+01   1.4003581e+02   7.0749716e+01   1.4871645e+02   8.4705587e+01
   1.1256129e+02   7.3745419e+01   3.8145677e+02   1.1953458e+01   2.5077613e+02   8.2662426e+01   1.8203613e+02   2.3118808e+02   2.5868290e+02   1.5829698e+02   1.2787517e+02   1.0061342e+02   1.2578290e+02   1.5625640e+02   1.3036935e+02   1.7351787e+02   1.1338677e+02   1.9320712e+02   1.2784677e+02   2.1590387e+02   9.4748387e+01   1.5604819e+02   2.9516355e+02   1.3396853e+02   2.0463517e+02   1.6709262e+02   8.4946452e+01   1.3373170e+02   3.9915171e+01   1.0393022e+02   1.4147290e+02   9.2284426e+01   9.9520323e+01   8.9853213e+01   1.0058517e+02   6.6036622e+01   1.1082419e+02   1.1667697e+02   1.8539517e+02   1.5872182e+02   1.4211517e+02   2.1585422e+02   1.3609161e+02   1.6298945e+02   7.7601935e+01   1.4850636e+02   1.9244517e+02   1.8239782e+02   1.0930290e+02   1.7196674e+02   1.6959968e+02   1.6114106e+02   5.3788065e+01   7.6651148e+01   2.0869032e+01   3.4682194e+00   1.0082032e+02   8.9790826e+01   7.4205171e+01   1.1380702e+02   1.3053032e+02   1.2048854e+02   1.7650839e+02   1.5653933e+02   6.6954839e+01   1.0252006e+02   1.3530517e+02   2.0039902e+02   1.2002839e+02   1.7124966e+02   1.2812419e+02   1.5667103e+02   2.2185806e+02   2.1713619e+02   3.3259871e+02   1.0359146e+02   1.2998774e+02   1.4446711e+02   7.0924839e+01   1.4082505e+02   5.5359355e+01   9.8067703e+01   1.2182677e+02   9.8047729e+01   1.8201968e+02   1.3777617e+02   8.2879677e+01   1.3048995e+02   1.7554194e+01   2.0757277e+01   2.4925517e+02   8.2183022e+01   1.4999097e+02   1.5270975e+02   1.2622806e+02   8.2569174e+01   5.7508387e+01   9.8181587e+01   6.3740968e+01   1.2081782e+02   9.2351290e+01   6.7038994e+01   1.0817710e+02   4.5322606e+01   1.1991517e+02   1.4496022e+02   1.2687452e+02   1.8363230e+02   1.9911517e+02   2.2515422e+02   1.6710000e+01   1.6470619e+01   8.4216129e+00   1.8669174e+01   1.0238452e+02   1.4662505e+02   1.2771129e+02   1.5094213e+02   1.4938968e+02   1.5725883e+02   1.0825806e+02   1.5212419e+02   1.7234839e+02   1.8549019e+02   9.5298387e+01   1.0924032e+02   1.3027355e+02   6.2675535e+01   9.3054194e+01   2.0201534e+02   1.0212258e+02   1.1359052e+02   1.4147097e+02   1.0202523e+02   1.7045935e+02   1.7821325e+02   1.2627742e+02   9.3129742e+01   1.3690839e+02   2.1467185e+02   2.2501323e+02   1.2597281e+02   1.4565452e+02   6.3646348e+01   9.5149355e+01   7.9568697e+01   1.2083419e+02   1.0299552e+02   1.0674903e+02   1.0901105e+02   1.3446581e+02   9.3955316e+01   1.3571645e+02   6.5745587e+01
   9.1851290e+01   7.2352219e+01   3.9364677e+02   1.6638258e+01   2.1234613e+02   6.6166826e+01   1.7275613e+02   2.5007048e+02   2.9982290e+02   1.4823578e+02   1.2972517e+02   1.4970542e+02   1.3759290e+02   1.1912160e+02   1.4846935e+02   1.4758987e+02   9.1526774e+01   2.0276592e+02   1.5770677e+02   2.0384507e+02   9.4658387e+01   1.4348539e+02   2.4906355e+02   1.2308653e+02   1.9663517e+02   1.6201262e+02   1.1008645e+02   1.0810050e+02   4.9205171e+01   1.5480702e+02   1.2433290e+02   1.0522563e+02   1.0181032e+02   1.0277001e+02   8.7445171e+01   3.2607822e+01   1.1182419e+02   1.3983697e+02   1.9615517e+02   1.7672102e+02   1.3691517e+02   1.6289022e+02   1.4876161e+02   1.5968585e+02   7.7551935e+01   1.3618036e+02   1.8720517e+02   2.2124702e+02   1.2883290e+02   1.7550434e+02   1.4293968e+02   1.5556386e+02   6.2398065e+01   1.0168235e+02   2.4629032e+01   2.5974194e+00   1.0339032e+02   9.8015226e+01   1.0144517e+02   9.5677822e+01   1.5400032e+02   1.3780094e+02   2.0326839e+02   1.8216853e+02   6.6334839e+01   7.3379665e+01   1.8615517e+02   1.8142102e+02   1.1055839e+02   1.5319726e+02   1.6155419e+02   1.0847663e+02   2.5523806e+02   1.7327579e+02   2.9712871e+02   1.0047906e+02   1.2865774e+02   1.4909351e+02   7.5304839e+01   1.2613465e+02   5.1129355e+01   1.0040610e+02   1.0182677e+02   9.7887729e+01   1.5182968e+02   1.6114137e+02   9.9589677e+01   1.1477315e+02   2.5794194e+01   2.5238077e+01   2.2601517e+02   6.7232222e+01   1.3694097e+02   1.1013375e+02   1.3031806e+02   8.9861974e+01   4.0318387e+01   1.0569679e+02   7.3550968e+01   1.2232302e+02   8.7781290e+01   1.0883459e+02   1.0594710e+02   4.5501006e+01   1.3615517e+02   1.6504102e+02   1.5868452e+02   1.7861750e+02   2.0939517e+02   2.0199182e+02   3.9040000e+01   3.7154219e+01   6.9916129e+00   3.1403574e+01   7.3854516e+01   1.5181745e+02   1.6957129e+02   1.4430333e+02   2.0909968e+02   1.6305203e+02   1.1420806e+02   1.6793819e+02   2.0291839e+02   1.9385459e+02   1.3853839e+02   1.4350112e+02   1.2079355e+02   1.4557394e+02   1.4095419e+02   2.0671334e+02   1.0460258e+02   1.1544212e+02   9.2370968e+01   1.2967323e+02   2.1926935e+02   1.5725845e+02   1.2846742e+02   1.2333454e+02   1.4214839e+02   2.2892265e+02   2.4391323e+02   9.1700813e+01   1.6560452e+02   6.3570348e+01   1.2418935e+02   1.3705550e+02   1.4141419e+02   8.3019123e+01   1.0384903e+02   1.5796305e+02   1.7937581e+02   8.6552516e+01   1.9247645e+02   1.0482479e+02
   1.0552129e+02   8.0168619e+01   4.0269677e+02   1.2054258e+01   2.2391613e+02   9.3671226e+01   1.5741613e+02   2.2044768e+02   2.9459290e+02   1.3442418e+02   1.6182517e+02   1.1332742e+02   1.2878290e+02   1.6296640e+02   1.1279935e+02   1.4597347e+02   1.0733677e+02   1.8912112e+02   1.2056677e+02   2.2615627e+02   1.3374839e+02   1.1583819e+02   2.8263355e+02   8.5170929e+01   1.6763517e+02   1.1838262e+02   1.0889645e+02   1.3366570e+02   3.0065171e+01   1.1976822e+02   1.0514290e+02   1.0429083e+02   8.7040323e+01   9.7281613e+01   8.5015171e+01   4.6092222e+01   1.2578419e+02   1.6729017e+02   1.8858517e+02   1.9908662e+02   1.5096517e+02   1.6442622e+02   1.3580161e+02   1.3730265e+02   7.0791935e+01   1.1834116e+02   2.0811517e+02   1.5128422e+02   1.1259290e+02   1.9303354e+02   1.2564968e+02   1.6627706e+02   5.3308065e+01   7.8929548e+01   9.9190323e+00   2.4442194e+00   1.0496032e+02   9.0079626e+01   8.1775171e+01   1.0254142e+02   1.1705032e+02   1.2875694e+02   1.4435839e+02   1.4859133e+02   8.8194839e+01   6.5300865e+01   1.8434517e+02   1.8275582e+02   1.2574839e+02   1.6493206e+02   1.3612419e+02   1.2498103e+02   2.1995806e+02   2.4214819e+02   3.2069871e+02   8.2113458e+01   1.0260774e+02   1.3427751e+02   6.5164839e+01   1.6099585e+02   6.0359355e+01   9.3147703e+01   1.1101677e+02   9.3582529e+01   1.4930968e+02   1.4525297e+02   8.2309677e+01   8.5495548e+01   3.7134194e+01   3.0408774e+00   1.9972517e+02   7.8335422e+01   1.1542097e+02   1.0404535e+02   1.4017806e+02   8.0743174e+01   5.5408387e+01   8.5159587e+01   6.7980968e+01   1.2376862e+02   1.0526129e+02   6.5436194e+01   9.5797097e+01   8.2630065e+00   8.8875171e+01   1.1525342e+02   1.7449452e+02   1.3277270e+02   2.2401517e+02   1.6097222e+02   2.3620000e+01   1.3057819e+01   2.3761613e+01   1.9771974e+01   6.6384516e+01   1.2150505e+02   1.3438129e+02   1.3316853e+02   1.3700968e+02   1.3310923e+02   1.1372806e+02   1.5987659e+02   1.6643839e+02   1.6672299e+02   1.2096839e+02   1.0790672e+02   1.0165355e+02   1.3662514e+02   1.3024419e+02   1.7742014e+02   7.8452581e+01   1.0753412e+02   1.0266097e+02   1.2913003e+02   1.5631935e+02   1.3139445e+02   1.3427742e+02   1.0238974e+02   1.3114839e+02   1.5613265e+02   2.3467323e+02   1.1158001e+02   1.7598452e+02   7.2599948e+01   1.2785935e+02   1.2561190e+02   8.9504194e+01   9.4401923e+01   1.3565903e+02   1.0750825e+02   1.4613581e+02   9.6311716e+01   1.5352645e+02   6.5130787e+01
   1.0428129e+02   7.9357819e+01   3.8826677e+02   3.8786581e+00   2.4863613e+02   6.6263626e+01   1.7198613e+02   2.5066208e+02   1.9001290e+02   1.2236058e+02   9.9115171e+01   1.3919422e+02   1.6102290e+02   2.4724720e+02   1.4465935e+02   1.2856467e+02   1.5933677e+02   1.7996112e+02   1.4703677e+02   1.8331867e+02   9.4268387e+01   1.3427659e+02   2.5997355e+02   9.2123729e+01   2.0030517e+02   1.5719902e+02   1.1998645e+02   1.1558850e+02   3.6635171e+01   1.1210262e+02   1.5790290e+02   1.6316003e+02   1.0314032e+02   9.2993613e+01   1.5306517e+02   6.1978222e+01   1.0849419e+02   1.5081337e+02   1.8358517e+02   2.0529662e+02   1.2934517e+02   2.2425582e+02   1.1533161e+02   1.2622025e+02   7.4701935e+01   1.4544836e+02   1.4844517e+02   1.8667782e+02   1.0849290e+02   1.9622154e+02   8.7789677e+01   1.9378586e+02   4.7928065e+01   1.0054995e+02   2.9059032e+01   7.3430194e+00   1.0825032e+02   1.0881643e+02   9.2965171e+01   1.1778622e+02   1.6110032e+02   1.2375294e+02   1.9888839e+02   1.8655893e+02   8.6674839e+01   6.2462465e+01   1.4653517e+02   1.8297062e+02   1.1569839e+02   1.2806606e+02   1.2793419e+02   9.9786232e+01   2.3695806e+02   2.6544819e+02   3.2416871e+02   9.4075858e+01   1.4698774e+02   1.3495711e+02   7.6784839e+01   1.7254625e+02   7.8979355e+01   8.7608103e+01   8.9056774e+01   9.5239329e+01   1.4030968e+02   1.2797297e+02   9.6359677e+01   1.0451155e+02   3.6274194e+01   1.1109677e+01   2.3225517e+02   6.0453022e+01   1.6808097e+02   1.1907255e+02   1.3474806e+02   5.5937574e+01   3.6268387e+01   1.3331079e+02   6.8460968e+01   1.0482022e+02   1.0697129e+02   1.1019939e+02   1.1156710e+02   5.9761406e+01   9.5015171e+01   7.3812222e+01   1.4077452e+02   1.5666030e+02   1.6163517e+02   1.8400262e+02   1.5200000e+00   3.6255819e+01  -8.7183871e+00   4.0610374e+01   9.8284516e+01   1.1276305e+02   1.0885129e+02   1.5864093e+02   1.4233968e+02   1.8473283e+02   1.2644806e+02   2.0971899e+02   1.2334839e+02   2.1222019e+02   1.0258839e+02   1.0084712e+02   1.4674355e+02   1.2454794e+02   1.0624419e+02   1.6658014e+02   9.2072581e+01   1.5310452e+02   1.4409097e+02   1.4567563e+02   1.6431935e+02   1.6046445e+02   1.6475742e+02   1.5666134e+02   1.0723839e+02   1.7180545e+02   2.1867323e+02   1.2476001e+02   1.9489452e+02   7.4657148e+01   1.3433935e+02   1.3062350e+02   9.3224194e+01   8.0344323e+01   1.2474903e+02   9.1621045e+01   1.7070581e+02   7.8386116e+01   1.3795645e+02   9.5416387e+01
   9.0181290e+01   1.0568582e+02   3.9383677e+02  -5.0869419e+00   2.3663613e+02   5.6033626e+01   1.7051613e+02   2.3829968e+02   1.4535290e+02   1.8631338e+02   1.6530517e+02   1.0770902e+02   1.7121290e+02   2.1776200e+02   1.2870935e+02   1.5546067e+02   1.3281677e+02   1.8627272e+02   1.5470677e+02   2.1932507e+02   1.3574839e+02   1.4895819e+02   2.2578355e+02   9.6668929e+01   2.1772517e+02   1.6427542e+02   8.3846452e+01   1.2390970e+02   4.5685171e+01   1.1556862e+02   1.3876290e+02   1.5550123e+02   1.4204032e+02   1.2093161e+02   1.0049517e+02   7.2083822e+01   9.8024194e+01   1.3037097e+02   1.7525517e+02   1.7510302e+02   1.5296517e+02   2.0136622e+02   1.0757161e+02   1.3222105e+02   5.9891935e+01   1.4773316e+02   1.4730517e+02   2.0110902e+02   1.3735290e+02   1.7344274e+02   1.4216968e+02   1.6647546e+02   6.2638065e+01   7.0753148e+01   2.6729032e+01  -1.6050581e+01   8.7870323e+01   1.1048683e+02   1.1272517e+02   1.1101542e+02   1.3919032e+02   8.1985742e+01   1.7935839e+02   1.8836133e+02   8.9724839e+01   7.1368465e+01   1.4477517e+02   2.3388142e+02   1.4474839e+02   1.3855206e+02   1.3012419e+02   1.1927103e+02   2.8390806e+02   2.5260219e+02   2.7535871e+02   8.0410658e+01   1.1365774e+02   1.0801351e+02   7.3684839e+01   1.5350425e+02   3.8699355e+01   8.8590503e+01   5.3206774e+01   8.4867329e+01   1.3677968e+02   1.4182537e+02   1.0325968e+02   9.2249548e+01   3.1844194e+01   3.8514077e+01   2.1001517e+02   8.9472222e+01   1.5261097e+02   1.2645015e+02   1.3336806e+02   7.8377974e+01   4.1748387e+01   8.0682387e+01   6.1320968e+01   1.2144142e+02   1.0421129e+02   9.9570194e+01   1.3308710e+02   1.0508981e+02   6.3685171e+01   7.4178622e+01   2.0511452e+02   1.2347310e+02   2.0820517e+02   1.9432702e+02   1.3040000e+01   2.8334219e+01   2.5041613e+01   4.0619574e+01   9.3284516e+01   1.4483305e+02   1.2328129e+02   1.1172653e+02   1.9428968e+02   1.5271683e+02   1.6730806e+02   2.2926019e+02   1.4257839e+02   1.7901179e+02   1.2334839e+02   1.1771632e+02   1.3741355e+02   1.9886434e+02   1.3762419e+02   2.0692974e+02   1.0641258e+02   1.7053732e+02   1.4961097e+02   1.4747403e+02   1.7845935e+02   1.4014325e+02   1.6232742e+02   1.3524574e+02   1.1714839e+02   1.8759265e+02   1.6263323e+02   1.9672321e+02   2.3222452e+02   1.1648075e+02   1.0757935e+02   1.5028430e+02   7.9034194e+01   8.2769523e+01   1.5236903e+02   1.4803145e+02   1.1065581e+02   8.8000116e+01   1.7033645e+02   1.1511599e+02
   6.8991290e+01   1.1876102e+02   3.7435677e+02  -1.0585419e+00   2.1777613e+02   6.5402426e+01   2.1765613e+02   2.5585848e+02   1.8773290e+02   2.0325298e+02   1.4344517e+02   1.0502782e+02   1.4026290e+02   1.9938800e+02   1.4222935e+02   1.1585907e+02   1.4743677e+02   1.6424312e+02   1.3051677e+02   2.2841027e+02   1.2722839e+02   1.0568979e+02   2.9421355e+02   8.8004529e+01   2.0230517e+02   1.2284902e+02   9.1946452e+01   1.2183170e+02   4.1495171e+01   1.0733382e+02   1.0104290e+02   1.7932883e+02   1.1123032e+02   9.6586413e+01   1.0906517e+02   8.2738222e+01   1.0673419e+02   1.2300417e+02   1.6034517e+02   1.2906582e+02   1.5906517e+02   1.9130822e+02   1.3742161e+02   1.2169305e+02   9.3741935e+01   1.3511516e+02   1.2596517e+02   1.4695622e+02   1.2592290e+02   1.5677714e+02   1.4269968e+02   1.4443306e+02   8.3398065e+01   5.9332348e+01   2.9349032e+01   1.2169819e+01   8.6530323e+01   8.0404026e+01   7.9635171e+01   9.9942622e+01   1.5105032e+02   8.9466942e+01   1.5893839e+02   2.0232493e+02   9.4724839e+01   6.6158465e+01   1.3253517e+02   1.9729062e+02   1.3678839e+02   1.7047886e+02   1.2665419e+02   1.1869863e+02   1.9028806e+02   3.2275179e+02   3.0888871e+02   6.6348258e+01   1.1241774e+02   1.2734271e+02   7.6924839e+01   1.7329505e+02   3.9029355e+01   1.0789410e+02   1.0220677e+02   8.4807329e+01   1.4701968e+02   1.2319617e+02   1.1401968e+02   9.5958748e+01   3.5324194e+01   2.1615677e+01   2.2739517e+02   7.2031822e+01   1.5203097e+02   1.5887655e+02   1.2750806e+02   1.0475677e+02   2.9938387e+01   8.9577187e+01   7.7320968e+01   1.1340142e+02   6.9161290e+01   8.7804194e+01   1.1251710e+02   4.7595406e+01   5.9015171e+01   8.0642222e+01   1.8615452e+02   1.1812990e+02   1.6215517e+02   1.6120102e+02   1.0620000e+01   2.8427819e+01   1.8016129e+00   4.6768774e+01   5.5044516e+01   1.1775225e+02   9.8901290e+01   8.0816929e+01   1.4876968e+02   1.7506843e+02   1.7215806e+02   2.0158219e+02   1.3176839e+02   1.4445659e+02   7.5628387e+01   1.3486392e+02   1.1560355e+02   1.2727914e+02   8.9104194e+01   1.8124134e+02   9.0552581e+01   1.5051612e+02   1.0571097e+02   1.4512603e+02   1.3954935e+02   1.4754605e+02   1.6313742e+02   1.1737094e+02   1.4314839e+02   1.0160265e+02   1.5844323e+02   1.5748841e+02   2.4617452e+02   8.4074748e+01   1.1399935e+02   1.1268070e+02   6.1694194e+01   7.5346723e+01   1.1941903e+02   1.1780745e+02   1.0251581e+02   5.7321316e+01   1.3637645e+02   7.1692787e+01
   5.6661290e+01   9.0317419e+01   3.7788677e+02  -3.7209419e+00   2.2553613e+02   9.6631626e+01   1.8046613e+02   2.7131368e+02   1.6097290e+02   1.9368378e+02   1.3091517e+02   1.3737022e+02   8.5592903e+01   2.0318160e+02   1.3322935e+02   1.4219907e+02   1.2443677e+02   1.8389312e+02   1.2975677e+02   2.1342107e+02   1.1150839e+02   1.1561739e+02   3.2225355e+02   1.3538133e+02   2.1277517e+02   1.1872142e+02   1.2322645e+02   1.1780930e+02   3.5915171e+01   8.3630222e+01   1.3685290e+02   1.2203403e+02   1.2476032e+02   7.8024013e+01   1.2206517e+02   4.0508222e+01   9.4634194e+01   1.6259217e+02   1.8930517e+02   1.8593902e+02   1.6144517e+02   1.8987782e+02   2.0057161e+02   1.0735105e+02   6.6271935e+01   1.2917276e+02   1.4439517e+02   1.9000182e+02   1.1540290e+02   1.5909874e+02   1.4016968e+02   1.8130546e+02   5.6588065e+01   4.9147148e+01   1.9109032e+01   6.5590194e+00   9.7770323e+01   5.7844826e+01   7.7685171e+01   1.2767862e+02   1.2148032e+02   1.6092254e+02   1.4021839e+02   2.2882253e+02   6.8294839e+01   9.5222865e+01   1.2401517e+02   2.0435222e+02   1.6845839e+02   1.4675526e+02   1.0679419e+02   1.1118743e+02   2.4866806e+02   2.4756139e+02   2.8188871e+02   8.8798258e+01   1.1460774e+02   1.1674751e+02   6.9644839e+01   1.6892745e+02   5.0979355e+01   1.0246810e+02   1.1663677e+02   1.0756293e+02   1.5130968e+02   1.2051297e+02   1.0163968e+02   1.0994915e+02   4.0894194e+01   1.2030077e+01   1.7701517e+02   9.6772222e+01   1.7080097e+02   1.1709495e+02   1.3084806e+02   1.4071957e+02   5.4838387e+01   7.9635187e+01   6.0130968e+01   9.7346619e+01   8.7971290e+01   1.5162939e+02   1.0884710e+02   4.2649006e+01   7.3205171e+01   9.6077022e+01   1.8920452e+02   1.3583590e+02   1.7520517e+02   2.2610702e+02   4.0900000e+00   3.2950219e+01   7.4216129e+00   4.9559174e+01   8.8334516e+01   1.2703905e+02   1.1709129e+02   1.0717173e+02   1.9133968e+02   1.5452283e+02   1.8410806e+02   1.7643619e+02   1.2862839e+02   1.1889779e+02   1.0996839e+02   8.9166723e+01   1.9332355e+02   1.1725154e+02   9.8814194e+01   1.3579454e+02   1.0893258e+02   1.4199572e+02   1.1304097e+02   1.8982963e+02   1.4264935e+02   9.5818052e+01   1.8670742e+02   1.4038534e+02   1.4304839e+02   1.2961065e+02   2.0510323e+02   1.5865561e+02   2.0841452e+02   1.4428555e+02   1.0347935e+02   8.2282297e+01   9.9834194e+01   9.7345523e+01   1.6241903e+02   1.0641745e+02   1.1327581e+02   6.1600516e+01   1.5923645e+02   6.5623987e+01
   1.1714129e+02   6.9619019e+01   3.1964677e+02   1.4898258e+01   2.2420613e+02   9.2788026e+01   2.0408613e+02   2.5042408e+02   1.5163290e+02   2.0052098e+02   1.4777517e+02   1.3897142e+02   1.5293290e+02   1.6270440e+02   1.4436935e+02   1.6787787e+02   1.5924677e+02   1.8572832e+02   1.2737677e+02   2.8161147e+02   1.4245839e+02   1.1219139e+02   3.4397355e+02   1.0830373e+02   1.5034517e+02   1.7719582e+02   8.5946452e+01   1.3717170e+02   4.2305171e+01   1.1350902e+02   1.4800290e+02   1.4614203e+02   1.1776032e+02   8.2874013e+01   1.3577517e+02   5.9171422e+01   1.0406419e+02   1.1064777e+02   1.7396517e+02   1.6968622e+02   1.4234517e+02   2.0297582e+02   1.6485161e+02   1.5135865e+02   5.6791935e+01   1.1207116e+02   1.3806517e+02   1.8441822e+02   9.7212903e+01   1.4698394e+02   1.8326968e+02   1.6485746e+02   6.3688065e+01   8.6859148e+01   2.4629032e+01  -4.1625806e+00   9.9770323e+01   7.4064826e+01   8.0305171e+01   1.4303902e+02   1.3896032e+02   1.5400414e+02   1.6583839e+02   2.0063293e+02   6.5434839e+01   1.3312166e+02   1.4149517e+02   2.0223382e+02   1.5626839e+02   1.5130046e+02   1.3207419e+02   1.2564503e+02   2.4023806e+02   2.2475579e+02   3.0278871e+02   9.3456258e+01   1.1231774e+02   1.1045071e+02   7.6594839e+01   1.4975145e+02   5.5889355e+01   1.0678530e+02   9.5016774e+01   1.1781253e+02   1.2387968e+02   1.2585737e+02   7.9739677e+01   1.3955115e+02   3.9414194e+01   5.4284774e+00   1.8539517e+02   1.1144182e+02   1.8975097e+02   1.5452895e+02   1.1998806e+02   1.3944837e+02   4.2408387e+01   8.7869587e+01   8.2130968e+01   9.8156619e+01   1.5973129e+02   1.3264859e+02   1.4522710e+02   7.9018606e+01   1.2487517e+02   1.0709342e+02   1.7325452e+02   1.4387190e+02   2.6082517e+02   2.0744742e+02   1.9520000e+01   4.0145819e+01   2.3951613e+01   3.0136774e+01   8.7094516e+01   1.3703825e+02   1.1699129e+02   1.3522973e+02   1.7638968e+02   2.4266883e+02   1.6330806e+02   2.2001019e+02   1.1086839e+02   1.7731859e+02   1.0915839e+02   1.1413152e+02   2.5636355e+02   9.4488335e+01   1.0157419e+02   1.5328374e+02   1.0484258e+02   1.5813292e+02   1.9714097e+02   2.0181163e+02   1.4221935e+02   1.5147245e+02   2.1522742e+02   1.9348374e+02   1.4271839e+02   2.1954705e+02   2.3753323e+02   1.6421121e+02   2.2103452e+02   1.5694595e+02   1.0190935e+02   6.6497897e+01   1.0198419e+02   1.0002352e+02   1.4998903e+02   1.2698185e+02   1.3808581e+02   1.0366572e+02   1.8147645e+02   8.3984787e+01
   8.3091290e+01   9.0293019e+01   3.8550677e+02  -9.9005419e+00   2.5767613e+02   9.2540426e+01   1.5484613e+02   2.7084328e+02   1.5178290e+02   1.8603898e+02   1.2363517e+02   1.6628262e+02   1.4436290e+02   1.8034000e+02   1.2108935e+02   1.5393027e+02   1.1167677e+02   1.7515392e+02   1.1699677e+02   2.4072187e+02   1.2617839e+02   9.2343794e+01   3.4182355e+02   1.2562573e+02   2.1677517e+02   1.6093142e+02   8.5706452e+01   1.1271090e+02   3.4775171e+01   9.9911422e+01   1.4619290e+02   1.1838683e+02   1.0152032e+02   1.0703321e+02   1.2339517e+02   4.6301822e+01   8.6444194e+01   9.9147368e+01   1.7887517e+02   1.3434342e+02   1.3082517e+02   1.7237742e+02   1.3109161e+02   1.5686945e+02   7.9171935e+01   1.3933076e+02   1.4772517e+02   1.9064542e+02   8.8922903e+01   1.7692714e+02   1.6697968e+02   1.6140066e+02   5.4788065e+01   6.3861148e+01   1.5059032e+01   1.2653019e+01   8.3960323e+01   6.4709626e+01   9.7015171e+01   1.1946222e+02   1.2843032e+02   1.6922654e+02   1.3412839e+02   2.0740973e+02   7.8384839e+01   1.0436566e+02   1.4868517e+02   1.8541862e+02   1.3878839e+02   1.4050886e+02   1.1055419e+02   8.9026632e+01   2.0461806e+02   2.7294539e+02   2.8588871e+02   9.2188258e+01   1.0931774e+02   1.1797071e+02   5.0024839e+01   1.3253705e+02   5.7739355e+01   8.7307303e+01   1.0153677e+02   9.7200929e+01   1.0591968e+02   9.6814168e+01   1.2225968e+02   1.1891955e+02   3.7364194e+01   3.4024774e+00   2.0372517e+02   1.0116542e+02   1.3713097e+02   1.3483855e+02   1.3346806e+02   1.2927997e+02   5.4218387e+01   6.7774787e+01   8.3650968e+01   7.8375019e+01   1.0640129e+02   1.1877499e+02   1.7727710e+02   6.4884606e+01   1.1187517e+02   6.5943422e+01   1.1644452e+02   1.2351670e+02   2.1744517e+02   1.7353782e+02   1.3950000e+01   2.8311419e+01  -1.3883871e+00   4.1733974e+01   7.9194516e+01   1.0972025e+02   1.1342129e+02   9.4555329e+01   1.5733968e+02   2.2643283e+02   1.2053806e+02   1.6019179e+02   1.0657839e+02   1.5066179e+02   9.7108387e+01   1.1652552e+02   1.8713355e+02   8.0596735e+01   5.0294194e+01   1.3343614e+02   8.4742581e+01   1.3031092e+02   1.8156097e+02   1.4334803e+02   1.1245935e+02   6.8993252e+01   1.6846742e+02   1.3956454e+02   1.4066839e+02   1.4994105e+02   1.8134323e+02   1.6950641e+02   2.1160452e+02   8.7510348e+01   1.1028935e+02   7.4737497e+01   9.4364194e+01   8.1253123e+01   1.3669903e+02   1.2123505e+02   1.0356581e+02   7.8667316e+01   1.1623645e+02   8.9543987e+01
   9.4951290e+01   9.6774219e+01   2.9483677e+02   1.5733058e+01   2.8291613e+02   8.5711226e+01   1.8522613e+02   2.6612288e+02   1.6601290e+02   1.7375058e+02   1.0349517e+02   1.4670382e+02   1.5240290e+02   1.9593680e+02   1.0203935e+02   1.7345427e+02   1.3500677e+02   1.9037752e+02   9.9896774e+01   1.9818987e+02   1.3850839e+02   1.0645739e+02   3.2230355e+02   1.6027733e+02   1.7796517e+02   1.6188622e+02   1.2413645e+02   1.0111650e+02   4.5495171e+01   1.1396382e+02   1.5019290e+02   8.8446826e+01   1.4376032e+02   7.0454013e+01   1.3225517e+02   6.6163022e+01   1.1154419e+02   9.8239368e+01   2.0901517e+02   1.6397222e+02   1.4301517e+02   1.4802222e+02   1.5042161e+02   1.4665305e+02   7.3411935e+01   1.1403156e+02   1.6834517e+02   2.4384582e+02   1.3006290e+02   1.4325594e+02   1.4712968e+02   1.2460866e+02   5.7878065e+01   8.4753948e+01   1.6199032e+01  -5.0181806e+00   9.3770323e+01   7.2254826e+01   8.8345171e+01   1.2805582e+02   1.6319032e+02   1.6734574e+02   1.5578839e+02   2.3048693e+02   8.1954839e+01   8.2130065e+01   1.0920517e+02   2.1043702e+02   1.5736839e+02   1.3811246e+02   1.6007419e+02   1.1226503e+02   1.7428806e+02   2.6389179e+02   2.7331871e+02   6.6053858e+01   1.2474774e+02   1.4112631e+02   7.6644839e+01   1.5412745e+02   4.2889355e+01   8.3165303e+01   9.5346774e+01   7.6406129e+01   1.1987968e+02   1.2679737e+02   1.1544968e+02   9.8364348e+01   4.6984194e+01   1.8492877e+01   2.3253517e+02   1.2448062e+02   1.3232097e+02   1.5279335e+02   1.3931806e+02   1.2252197e+02   2.9508387e+01   7.7041587e+01   8.3410968e+01   5.6534219e+01   1.4621129e+02   1.2183019e+02   1.6532710e+02   1.1508061e+02   1.1611517e+02   1.1479422e+02   1.3525452e+02   9.2151897e+01   2.0234517e+02   1.7117582e+02   1.2850000e+01   3.0629419e+01   1.2521613e+01   3.2391174e+01   1.0700452e+02   1.4478545e+02   1.1780129e+02   9.7584929e+01   1.6095968e+02   2.1343323e+02   1.4382806e+02   1.4013859e+02   1.2024839e+02   1.3222819e+02   1.3281839e+02   6.0808723e+01   1.1365355e+02   1.1328514e+02   1.0386419e+02   1.2353054e+02   9.1362581e+01   1.1207132e+02   1.5514097e+02   1.8817163e+02   1.5873935e+02   7.8680852e+01   1.9260742e+02   1.3305334e+02   1.5847839e+02   2.7504625e+02   1.8272323e+02   1.7854601e+02   2.2274452e+02   1.0156915e+02   1.1709935e+02   8.3242697e+01   1.1941419e+02   9.4679123e+01   1.1312903e+02   1.3750065e+02   1.2184581e+02   9.1634916e+01   1.4471645e+02   1.0887559e+02
   8.4851290e+01   7.8772219e+01   3.1402677e+02   1.7387858e+01   2.6705613e+02   8.4550026e+01   1.1513613e+02   2.0921008e+02   1.8187290e+02   2.0458178e+02   1.1682517e+02   1.3130742e+02   1.6893290e+02   1.7099440e+02   1.4917935e+02   1.0434307e+02   1.4957677e+02   1.8145192e+02   1.2703677e+02   1.7763867e+02   1.4145839e+02   1.1017139e+02   3.0102355e+02   1.4411973e+02   1.8472517e+02   1.8249542e+02   1.0894645e+02   1.0728170e+02   1.3915171e+01   1.1797022e+02   1.2566290e+02   9.0549226e+01   9.4040323e+01   1.0991161e+02   1.2934517e+02   6.7345822e+01   1.2463419e+02   1.0038217e+02   1.9082517e+02   1.6509742e+02   1.7306517e+02   1.4894822e+02   1.4442161e+02   1.5670305e+02   6.5741935e+01   9.6645161e+01   1.6720517e+02   1.8855702e+02   1.1764290e+02   1.5024954e+02   1.4735968e+02   1.5687026e+02   5.9498065e+01   7.0624348e+01   2.6629032e+01  -7.5258065e-01   1.0063032e+02   8.1756026e+01   7.0155171e+01   1.5404102e+02   1.5505032e+02   1.3509694e+02   1.7531839e+02   1.3106453e+02   9.6384839e+01   7.4455665e+01   1.3830517e+02   1.4224902e+02   1.1550839e+02   1.4694126e+02   1.0317419e+02   1.1871703e+02   1.6609806e+02   2.1306699e+02   2.6064871e+02   7.8777458e+01   9.6417742e+01   1.2820271e+02   7.3924839e+01   1.1734505e+02   5.9649355e+01   1.2153450e+02   1.0248677e+02   8.8024929e+01   1.3587968e+02   1.4303737e+02   9.7589677e+01   7.2933148e+01   2.7224194e+01   4.9836774e+00   2.0734517e+02   1.1210582e+02   1.3365097e+02   1.1772695e+02   1.5003806e+02   9.0044374e+01   4.8648387e+01   7.0370387e+01   5.3790968e+01   6.0903819e+01   1.2964129e+02   1.7777579e+02   1.4627710e+02   1.0227461e+02   1.3863517e+02   1.3470262e+02   1.4963452e+02   1.2819150e+02   2.4258517e+02   2.0809662e+02   2.7420000e+01   5.0613819e+01   1.4231613e+01   5.3344374e+01   1.0981452e+02   1.8103065e+02   1.2385129e+02   1.2658093e+02   1.8938968e+02   2.8339883e+02   1.6472806e+02   1.4232659e+02   1.2472839e+02   2.1177979e+02   1.2029839e+02   1.0958032e+02   1.2998355e+02   1.5702874e+02   1.2476419e+02   2.0142854e+02   1.2884258e+02   1.2374292e+02   2.2018097e+02   1.5291843e+02   1.5069935e+02   1.7736405e+02   1.8765742e+02   1.4397934e+02   1.5223839e+02   3.0311545e+02   1.8563323e+02   1.6436321e+02   2.1893452e+02   1.3716395e+02   8.1049355e+01   9.5836697e+01   1.0160419e+02   9.8773923e+01   1.0412903e+02   1.3080065e+02   1.3227581e+02   9.3890516e+01   1.6090645e+02   1.2697039e+02
   9.7901290e+01   5.1208219e+01   3.2359677e+02  -9.1877419e+00   2.5624613e+02   9.5134826e+01   1.9289613e+02   2.9045928e+02   1.8335290e+02   1.9432338e+02   1.2891517e+02   1.4772022e+02   1.4697290e+02   1.6308120e+02   1.3994935e+02   1.5961147e+02   1.4467677e+02   1.9170392e+02   1.1561677e+02   1.9317227e+02   1.4665839e+02   9.7085394e+01   3.6135355e+02   1.2987333e+02   1.5920517e+02   1.7115702e+02   8.7986452e+01   1.3762850e+02   4.4585171e+01   9.5326622e+01   1.3647290e+02   1.0735443e+02   1.1438032e+02   1.1433441e+02   1.6553517e+02   6.0030622e+01   1.0421419e+02   1.1320577e+02   1.9639517e+02   1.4156182e+02   1.1115517e+02   2.4028102e+02   1.5547161e+02   1.9138905e+02   5.5551935e+01   1.1675036e+02   1.5925517e+02   2.2829302e+02   1.2597290e+02   1.5854314e+02   1.6393968e+02   1.5445386e+02   5.1498065e+01   9.4644348e+01   1.2299032e+01   2.4103819e+01   8.2720323e+01   8.7138826e+01   8.7155171e+01   1.0553102e+02   1.2519032e+02   1.8905574e+02   1.2983839e+02   1.8375293e+02   9.1434839e+01   6.5471665e+01   1.5539517e+02   1.5179182e+02   1.0836839e+02   1.2341246e+02   1.0065419e+02   1.2510863e+02   2.0280806e+02   2.0428019e+02   3.0483871e+02   9.5192258e+01   1.2212774e+02   1.2956591e+02   1.7254484e+02   3.4125445e+01   5.4129355e+01   1.0997610e+02   1.1220677e+02   8.9107329e+01   1.4082968e+02   1.4126137e+02   1.0587968e+02   6.6989948e+01   3.0754194e+01   5.6012774e+00   2.0572517e+02   1.2738542e+02   1.2537097e+02   1.3829935e+02   1.5212806e+02   1.1020717e+02   2.1078387e+01   6.0005987e+01   6.9790968e+01   6.4863819e+01   1.1459129e+02   1.1035979e+02   1.1713710e+02   5.0225806e+01   1.4130517e+02   1.1848902e+02   1.5620452e+02   1.1242590e+02   2.0091517e+02   1.9005022e+02   1.2710000e+01   3.3020619e+01   6.6616129e+00   2.7949974e+01   1.1600452e+02   1.4363545e+02   1.2523129e+02   1.0852053e+02   1.9586968e+02   1.2873043e+02   1.5439806e+02   8.9432994e+01   1.5453839e+02   1.7791499e+02   1.2158839e+02   1.0413712e+02   7.5323548e+01   1.2269154e+02   1.3367419e+02   1.9924574e+02   1.0117258e+02   1.3647652e+02   1.1180097e+02   1.3630883e+02   1.8754935e+02   1.3294605e+02   1.3532742e+02   1.1701574e+02   1.4485839e+02   2.2075585e+02   1.7496323e+02   1.9392681e+02   1.9079452e+02   9.3605148e+01   1.1090935e+02   5.0877897e+01   8.8504194e+01   8.8531923e+01   1.0917903e+02   7.4966645e+01   1.1689581e+02   8.3360916e+01   1.5595645e+02   7.9886387e+01
   8.4231290e+01   1.1025182e+02   3.6059677e+02   7.5222581e+00   2.3796613e+02   7.6307226e+01   2.0332613e+02   2.4229488e+02   1.9506290e+02   2.3014658e+02   1.2906517e+02   1.4179822e+02   1.4121290e+02   1.4059200e+02   1.2789935e+02   1.2214547e+02   1.3643677e+02   1.7465312e+02   1.0970677e+02   2.0192507e+02   1.3907839e+02   7.9361794e+01   2.6435355e+02   1.4367333e+02   1.3677517e+02   1.8728142e+02   8.7986452e+01   1.4976850e+02   1.0725171e+01   8.9265422e+01   1.2142290e+02   1.3483843e+02   9.6430323e+01   9.6530413e+01   1.4249517e+02   7.9963822e+01   1.0721419e+02   1.3048577e+02   1.7725517e+02   1.6018302e+02   1.2934517e+02   2.1749582e+02   1.5176161e+02   1.8064585e+02   6.6031935e+01   1.1638196e+02   1.4553517e+02   1.8391062e+02   1.2459290e+02   1.8184354e+02   1.1307968e+02   1.3428266e+02   6.8448065e+01   6.5668348e+01   2.3159032e+01  -4.7498065e-01   8.3200323e+01   9.2200426e+01   8.2915171e+01   1.5002022e+02   1.3729032e+02   1.6437774e+02   1.4626839e+02   1.6214853e+02   8.5194839e+01   9.1300865e+01   1.2472517e+02   1.4619542e+02   1.0593839e+02   1.4470686e+02   1.0793419e+02   1.2366623e+02   1.6995806e+02   2.7861819e+02   3.1059871e+02   8.1691458e+01   1.1969774e+02   1.2691031e+02   2.4297484e+02  -2.1368955e+01   4.1889355e+01   1.1924530e+02   9.9726774e+01   7.6765729e+01   1.6325968e+02   1.3993697e+02   9.4309677e+01   6.8295548e+01   3.5554194e+01   1.6507277e+01   1.9758517e+02   8.9316622e+01   1.2761097e+02   1.7521015e+02   1.3455806e+02   8.0762774e+01   3.6988387e+01   9.8773187e+01   6.7550968e+01   6.5613019e+01   1.0668129e+02   4.5612594e+01   9.5947097e+01   6.4921006e+01   1.6015517e+02   1.3865102e+02   1.2806452e+02   1.2220710e+02   2.0977517e+02   2.1534142e+02   1.9520000e+01   1.8905819e+01   1.8191613e+01   2.7837574e+01   1.1857452e+02   1.4761985e+02   1.2599129e+02   1.4026973e+02   1.2605968e+02   1.8136523e+02   1.1787806e+02   1.2673459e+02   1.6148839e+02   1.3716899e+02   1.0705839e+02   1.0420952e+02   6.8363548e+01   1.3790834e+02   1.5300419e+02   1.6488934e+02   9.5452581e+01   1.0736412e+02   1.1628097e+02   8.9570426e+01   2.2564935e+02   1.5632805e+02   1.2775742e+02   8.5861342e+01   1.4638839e+02   2.0591345e+02   2.0063323e+02   1.2711321e+02   1.6232452e+02   7.5312748e+01   1.1680935e+02   6.8695897e+01   1.1383419e+02   8.0075523e+01   1.2541903e+02   6.9857445e+01   1.1937581e+02   7.3682516e+01   1.2185645e+02   8.9234387e+01
   1.0199129e+02   1.0597102e+02   3.3254677e+02   1.9062581e+00   2.1382613e+02   8.7528426e+01   2.0365613e+02   2.5145848e+02   1.9154290e+02   2.2332818e+02   1.2758517e+02   1.1629662e+02   1.2007290e+02   1.3261320e+02   1.2036935e+02   2.1507787e+02   1.6100677e+02   1.6701752e+02   1.2880677e+02   2.1458707e+02   1.0474839e+02   9.6438194e+01   3.0459355e+02   1.3269413e+02   2.1087517e+02   1.7640342e+02   1.0784645e+02   1.2398970e+02   2.9115171e+01   1.2217422e+02   1.1909290e+02   1.2783483e+02   8.6380323e+01   1.1019441e+02   9.4155171e+01   3.9881022e+01   1.3040419e+02   1.2806057e+02   1.9720517e+02   1.6358702e+02   1.1234517e+02   2.1732582e+02   1.5066161e+02   1.3525385e+02   4.5031935e+01   1.4192196e+02   1.7649517e+02   1.8748382e+02   1.1397290e+02   1.7169314e+02   1.2069968e+02   1.5696306e+02   5.2788065e+01   8.4451148e+01   2.1159032e+01   1.8250194e+00   1.1391032e+02   9.4593626e+01   5.1965171e+01   1.2087622e+02   1.7353032e+02   1.4570854e+02   1.1883839e+02   1.8620293e+02   6.8574839e+01   9.1340465e+01   1.0911517e+02   1.9573422e+02   1.3602839e+02   1.4391966e+02   1.4198419e+02   1.2009223e+02   1.7514806e+02   2.3244299e+02   2.6702871e+02   5.4937058e+01   1.2698774e+02   1.4694711e+02   1.9230484e+02  -1.4225355e+01   5.5979355e+01   8.2118103e+01   1.3705677e+02   8.0259329e+01   1.5663968e+02   1.5223657e+02   1.1325968e+02   6.0829548e+01   4.2364194e+01   7.3824774e+00   2.0196517e+02   1.2449622e+02   1.4780097e+02   1.5364495e+02   1.2203806e+02   9.3574374e+01   3.0888387e+01   6.1931187e+01   1.1274097e+02   5.9857819e+01   1.0587129e+02   8.0247394e+01   1.1122710e+02   5.7408606e+01   1.3206517e+02   1.8212822e+02   1.4535452e+02   1.4263390e+02   2.6101517e+02   2.2162222e+02   3.2520000e+01   5.4055819e+01   1.6281613e+01   4.1090374e+01   1.2719452e+02   1.6445025e+02   1.5823129e+02   1.7607053e+02   1.8786968e+02   1.8442043e+02   1.3320806e+02   1.4817819e+02   1.9486839e+02   2.1644859e+02   1.3877839e+02   1.5929192e+02   1.3374355e+02   1.3029794e+02   1.5452419e+02   1.5771774e+02   1.4141258e+02   1.6758732e+02   1.0771097e+02   1.3463603e+02   1.7335935e+02   2.3331125e+02   1.4922742e+02   1.1710374e+02   1.5266839e+02   2.1079105e+02   1.6582323e+02   1.9898801e+02   1.8579452e+02   7.1435148e+01   1.4499935e+02   8.5150697e+01   1.2617419e+02   1.2385832e+02   9.5369032e+01   1.3978145e+02   1.7213581e+02   1.2723172e+02   1.3566645e+02   1.1931959e+02
   8.5471290e+01   1.3310262e+02   3.5045677e+02   1.3093458e+01   2.3520613e+02   7.9248026e+01   2.0651613e+02   2.6027968e+02   1.7730290e+02   2.1180738e+02   1.4396517e+02   1.3613622e+02   1.2345290e+02   1.6477280e+02   1.3417935e+02   1.4869307e+02   1.3276677e+02   1.6441672e+02   1.3675677e+02   2.3181107e+02   1.5036839e+02   9.1938594e+01   2.7278355e+02   1.5471893e+02   1.6953517e+02   1.2680062e+02   1.0732645e+02   1.2037130e+02   6.0875171e+01   1.1802342e+02   1.2061290e+02   1.2195323e+02   1.1166032e+02   8.7452013e+01   5.8395171e+01   5.0741822e+01   1.1116419e+02   1.3240977e+02   1.7730517e+02   1.8512902e+02   1.2615517e+02   2.3322102e+02   1.2842161e+02   1.5127305e+02   4.9931935e+01   1.4857996e+02   1.7472517e+02   1.7848542e+02   1.4735290e+02   1.6525274e+02   1.3178968e+02   2.0121586e+02   7.0208065e+01   9.5907548e+01   2.9489032e+01  -2.4113806e+00   9.5770323e+01   1.0514483e+02   7.1305171e+01   1.2251902e+02   1.5310032e+02   1.2820294e+02   1.4983839e+02   2.0124293e+02   7.9764839e+01   6.3825265e+01   1.2825517e+02   1.2829302e+02   1.3131839e+02   1.4515646e+02   1.2650419e+02   1.2037063e+02   1.9804806e+02   1.7647099e+02   3.1054871e+02   8.0885458e+01   1.2669774e+02   1.4568031e+02   1.9749484e+02  -2.9705548e+00   5.6549355e+01   8.7352503e+01   1.2848677e+02   7.7704929e+01   1.5834968e+02   1.3466977e+02   1.2092968e+02   7.2355948e+01   1.6944194e+01   7.8060774e+00   1.6672517e+02   1.0064542e+02   1.5013097e+02   1.2026855e+02   1.2636806e+02   8.5887974e+01   4.7648387e+01   9.2020387e+01   8.3510968e+01   7.3336219e+01   7.8401290e+01   4.0294994e+01   8.2897097e+01   2.1585006e+01   1.3449517e+02   1.4465382e+02   1.5249452e+02   1.4439270e+02   2.0401517e+02   1.9880222e+02   1.5230000e+01   1.0819019e+01   2.3471613e+01   3.0035174e+01   8.3044516e+01   1.2489225e+02   1.6242129e+02   1.4940533e+02   1.3019968e+02   1.7113403e+02   1.1006806e+02   1.5730939e+02   1.4095839e+02   1.7214139e+02   1.1681839e+02   1.2251872e+02   1.4041355e+02   7.8714335e+01   1.4229419e+02   1.9807614e+02   6.8502581e+01   1.4876012e+02   9.0370968e+01   1.2906323e+02   1.7788935e+02   1.6156885e+02   1.4460742e+02   1.4837334e+02   1.7452839e+02   1.6776225e+02   1.2472323e+02   1.9332601e+02   1.2989452e+02   8.1717148e+01   1.2780935e+02   1.1842590e+02   1.0736419e+02   9.6693123e+01   7.9269032e+01   1.3916945e+02   1.3532581e+02   9.7216516e+01   1.7066645e+02   1.1470959e+02
   1.0242129e+02   7.3606619e+01   3.6235677e+02  -5.7585419e+00   2.3967613e+02   5.8030426e+01   1.9827613e+02   2.5021888e+02   2.0478290e+02   2.4826898e+02   1.3363517e+02   1.2048262e+02   1.2797290e+02   1.1813120e+02   1.2046935e+02   1.5230987e+02   1.2857677e+02   1.4966192e+02   1.4951677e+02   2.1817027e+02   1.0936839e+02   8.9358594e+01   2.9911355e+02   9.4462529e+01   2.2158517e+02   1.6844662e+02   1.1103645e+02   1.3930450e+02   7.8685171e+01   1.2582862e+02   1.0071290e+02   1.3078523e+02   1.2538032e+02   1.1212441e+02   9.0115171e+01   4.7774222e+01   1.0125419e+02   1.2477257e+02   1.6749517e+02   1.8368382e+02   1.6249517e+02   1.2146382e+02   1.3890161e+02   1.9328465e+02   7.2791935e+01   1.6170116e+02   1.7806517e+02   1.7925822e+02   1.2230290e+02   1.8149674e+02   1.7145968e+02   1.5161226e+02   5.1638065e+01   7.6393148e+01   1.5439032e+01  -2.8073806e+00   1.3263032e+02   8.1196026e+01   9.6775171e+01   1.1386142e+02   1.5057032e+02   1.4216534e+02   1.9207839e+02   1.5325373e+02   7.5294839e+01   9.6662865e+01   1.2530517e+02   1.8762902e+02   1.3983839e+02   1.7480486e+02   1.2207419e+02   1.3810503e+02   1.7152806e+02   2.4559259e+02   3.5707871e+02   6.5353058e+01   1.2598774e+02   1.2473711e+02   1.6659484e+02  -2.4688555e+01   5.0219355e+01   9.8388903e+01   1.2634677e+02   8.2356129e+01   9.5639677e+01   1.6758657e+02   1.2096968e+02   1.0049275e+02   4.7464194e+01  -1.4215523e+01   2.2130517e+02   9.9469022e+01   1.3170097e+02   1.6855295e+02   1.1522806e+02   9.0159174e+01   4.7318387e+01   1.0637679e+02   1.0003097e+02   8.9534619e+01   8.1781290e+01   5.8604594e+01   7.6987097e+01   2.8287806e+01   1.0025517e+02   1.1425302e+02   1.5982452e+02   1.0518630e+02   1.5549517e+02   2.1925382e+02   6.6000000e-01   3.7704619e+01  -9.5838710e-01   1.5595742e+00   9.1664516e+01   1.0253265e+02   1.3661129e+02   1.5942013e+02   1.2947968e+02   1.4323163e+02   1.1563806e+02   1.6382379e+02   1.3029839e+02   1.4780419e+02   1.0243839e+02   8.2149123e+01   1.3989355e+02   6.1145935e+01   1.3357419e+02   1.5482374e+02   9.9552581e+01   9.4176116e+01   8.9800968e+01   1.3429883e+02   1.4959935e+02   1.2731205e+02   1.5889742e+02   1.1904014e+02   1.0861839e+02   1.7417505e+02   1.1486323e+02   1.7416481e+02   1.4789452e+02   7.9177148e+01   1.1390935e+02   1.5215790e+02   1.0060419e+02   6.6323923e+01   8.9079032e+01   1.2185465e+02   1.1984581e+02   1.2288492e+02   1.3185645e+02   9.0864387e+01
   7.4091290e+01   8.5973019e+01   4.1316677e+02  -2.9733419e+00   2.4315613e+02   9.2702026e+01   1.5251613e+02   2.3511968e+02   1.7268290e+02   2.2269698e+02   1.2244517e+02   1.2085782e+02   1.3274290e+02   2.0607960e+02   1.4327935e+02   1.5281507e+02   1.1210677e+02   1.5592952e+02   1.5375677e+02   2.1326107e+02   1.2436839e+02   1.4948859e+02   2.8497355e+02   9.8933729e+01   1.3520517e+02   1.5616702e+02   9.4226452e+01   1.2583930e+02   4.8345171e+01   1.1130582e+02   1.4414290e+02   8.3780826e+01   1.1962032e+02   1.0900521e+02   9.9585171e+01   6.1206622e+01   6.6354194e+01   2.2452457e+02   1.8182517e+02   1.7905742e+02   1.5115517e+02   1.6751102e+02   1.5876161e+02   1.4746585e+02   8.4891935e+01   1.6516316e+02   1.5234517e+02   1.8122582e+02   1.0902290e+02   1.7074914e+02   1.4945968e+02   1.7747226e+02   6.2498065e+01   8.9954348e+01   1.6009032e+01  -8.8029806e+00   1.0372032e+02   1.0712883e+02   6.1155171e+01   9.9711022e+01   1.3472032e+02   1.1015334e+02   1.6359839e+02   2.1448213e+02   8.3524839e+01   6.8484465e+01   1.1901517e+02   1.6232222e+02   1.3388839e+02   1.6628086e+02   1.4669419e+02   1.1899543e+02   2.5523806e+02   2.1384579e+02   1.6240871e+02   1.0425666e+02   1.2860774e+02   1.2900751e+02   2.2678484e+02  -7.3754839e-02   6.4129355e+01   1.0574610e+02   1.3172677e+02   1.1073573e+02   1.1877968e+02   1.3173537e+02   1.0268968e+02   1.2957515e+02   4.0604194e+01   1.9913277e+01   2.6439517e+02   8.6121822e+01   1.5361097e+02   1.6061015e+02   1.1793806e+02   1.0137237e+02   4.8268387e+01   1.0345079e+02   9.1790968e+01   8.9483819e+01   1.0692129e+02   8.1253394e+01   9.2137097e+01   5.4075806e+01   7.8305171e+01   1.2281902e+02   1.4906452e+02   1.5780710e+02   1.7749517e+02   1.3649382e+02   1.2520000e+01   3.7805819e+01   1.9851613e+01   6.6754774e+01   9.0854516e+01   9.4977445e+01   1.5195129e+02   1.7433293e+02   1.9071968e+02   1.6924243e+02   1.5368806e+02   2.2520979e+02   1.7562839e+02   1.6979779e+02   1.2258839e+02   1.2529712e+02   1.7822355e+02   1.2235954e+02   1.4852419e+02   2.2072774e+02   1.1279258e+02   1.2835692e+02   1.5585097e+02   1.2430483e+02   1.9607935e+02   1.9040365e+02   1.8998742e+02   1.5703294e+02   1.3199839e+02   2.1725465e+02   1.5967323e+02   2.0163001e+02   1.8193452e+02   1.1436395e+02   1.5709935e+02   1.4194270e+02   1.1350419e+02   8.9581923e+01   1.2165903e+02   1.7139825e+02   1.2242581e+02   1.4034852e+02   1.5266645e+02   1.2566959e+02
   1.0018129e+02   1.1688582e+02   4.3059677e+02  -8.4577419e+00   1.9015613e+02   1.0727203e+02   1.3951613e+02   2.2734968e+02   1.5035290e+02   1.9162338e+02   1.1144517e+02   1.7497782e+02   1.2745290e+02   2.1312280e+02   1.5646935e+02   1.2733987e+02   1.3691677e+02   1.8946472e+02   1.4737677e+02   2.0606147e+02   1.0626839e+02   1.6160659e+02   2.5463355e+02   8.8310929e+01   1.5315517e+02   1.7835102e+02   1.0227645e+02   1.0677530e+02   3.6445171e+01   1.1735782e+02   1.4285290e+02   9.9744026e+01   1.0228032e+02   1.3377241e+02   1.2468517e+02   6.0578622e+01   1.2059419e+02   1.9175537e+02   1.5120517e+02   2.3240702e+02   1.2687517e+02   2.0874342e+02   1.4942161e+02   1.5740305e+02   8.3931935e+01   1.6161996e+02   2.0601517e+02   1.7769222e+02   1.4492290e+02   1.4902714e+02   1.2464968e+02   1.4616706e+02   6.4978065e+01   7.8185948e+01   3.2249032e+01  -2.3342181e+01   9.7100323e+01   9.6608426e+01   8.9635171e+01   9.2812622e+01   1.4576032e+02   1.2932014e+02   1.3207839e+02   2.1447373e+02   8.2004839e+01   7.8836065e+01   1.6349517e+02   1.7761382e+02   1.2312839e+02   1.5128166e+02   1.2955419e+02   1.1341663e+02   2.4995806e+02   2.4816819e+02   3.3331871e+02   1.1482386e+02   1.1441774e+02   1.2995271e+02   2.4254484e+02  -8.2445548e+00   4.5549355e+01   1.2566250e+02   1.2624677e+02   8.6454129e+01   1.5282968e+02   1.5520137e+02   9.1879677e+01   9.6819948e+01   3.0414194e+01   1.8684774e+00   1.9658517e+02   9.3166622e+01   1.5118097e+02   1.3366455e+02   1.4822806e+02   6.1569174e+01   4.8648387e+01   1.0322039e+02   7.4930968e+01   8.5022619e+01   9.3921290e+01   1.1244339e+02   5.5707097e+01   8.4900206e+01   6.1825171e+01   8.1747422e+01   1.6482452e+02   1.3993630e+02   1.2844517e+02   1.2522782e+02   1.9760000e+01   4.0606619e+01   2.4041613e+01   3.5749574e+01   9.4334516e+01   1.0083905e+02   1.4909129e+02   1.0437173e+02   1.8124968e+02   1.5090003e+02   1.2968806e+02   2.1321979e+02   1.1510839e+02   1.4520939e+02   1.1724839e+02   9.5774323e+01   2.0098355e+02   1.3906874e+02   1.1305419e+02   1.7122534e+02   1.1193258e+02   8.7425716e+01   1.0795097e+02   1.4061683e+02   1.8793935e+02   1.4048485e+02   1.5760742e+02   1.3909334e+02   1.0952839e+02   1.6577225e+02   1.7244323e+02   1.6293841e+02   1.8203452e+02   1.1001595e+02   1.2657935e+02   1.3338430e+02   7.5694194e+01   6.7936723e+01   1.1603903e+02   1.3503785e+02   1.1156581e+02   1.1321732e+02   1.5718645e+02   1.0102799e+02
   6.7041290e+01   1.0157702e+02   3.6931677e+02   1.4304658e+01   1.7310613e+02   1.1506603e+02   1.7994613e+02   1.8573528e+02   1.4630290e+02   1.8470738e+02   1.5263517e+02   1.3906262e+02   2.0007290e+02   1.7112320e+02   1.1794935e+02   1.3765147e+02   1.4986677e+02   1.7114872e+02   1.4561677e+02   2.1367227e+02   1.0969839e+02   1.2409219e+02   2.5254355e+02   9.5428129e+01   1.6401517e+02   1.9738222e+02   1.1798645e+02   1.1965850e+02   4.8685171e+01   1.3179862e+02   1.4381290e+02   8.7957226e+01   1.2138032e+02   8.7724413e+01   1.1668517e+02   6.4268622e+01   9.4214194e+01   1.4305577e+02   1.6472517e+02   1.8166542e+02   1.2872517e+02   1.5949542e+02   1.2795161e+02   1.5769065e+02   3.9271935e+01   1.7257276e+02   1.8091517e+02   2.2351022e+02   1.2854290e+02   1.6385754e+02   1.1697968e+02   1.7864066e+02   5.6878065e+01   6.4213948e+01   2.7769032e+01  -7.3237806e+00   7.4580323e+01   1.6508003e+02   9.6115171e+01   1.0020422e+02   1.5453032e+02   1.0684854e+02   1.4012839e+02   2.0244973e+02   7.1484839e+01   1.1282766e+02   1.5411517e+02   1.5765422e+02   1.1464839e+02   1.4030006e+02   1.0903419e+02   1.5981823e+02   2.7985806e+02   1.8792619e+02   2.7912871e+02   8.6349058e+01   1.2160774e+02   1.0341751e+02   2.2992484e+02  -1.0084955e+01   5.4079355e+01   1.0479010e+02   1.2734677e+02   6.3796129e+01   1.3515968e+02   1.5633497e+02   1.2520968e+02   7.7873548e+01   2.7324194e+01   1.5255677e+01   2.1391517e+02   7.3680222e+01   1.6246097e+02   1.4028215e+02   1.2670806e+02   7.7340774e+01   5.3458387e+01   7.6985587e+01   4.6460968e+01   8.1580219e+01   7.8871290e+01   8.5257394e+01   1.0832710e+02   7.8310606e+01   7.4775171e+01   4.5711422e+01   1.6111452e+02   1.4461310e+02   1.6953517e+02   1.3756062e+02  -4.3800000e+00   4.3437819e+01   2.1421613e+01   2.4289174e+01   7.8434516e+01   1.0049105e+02   9.4231290e+01   1.2195053e+02   1.8486968e+02   1.4599043e+02   1.7096806e+02   2.0001739e+02   1.2834839e+02   1.1739019e+02   9.3628387e+01   1.0732392e+02   1.5189355e+02   1.6641594e+02   6.7104194e+01   1.6747134e+02   8.8982581e+01   1.2216172e+02   1.3533097e+02   1.5423643e+02   1.7140935e+02   1.0018725e+02   1.5594742e+02   1.4336614e+02   1.2057839e+02   1.0264825e+02   1.5558323e+02   1.2304721e+02   2.0336452e+02   1.2425955e+02   1.0961935e+02   1.0888110e+02   7.4364194e+01   8.1803123e+01   1.2912903e+02   1.1894065e+02   1.0980581e+02   9.3028116e+01   1.3952645e+02   1.0215079e+02
   9.5561290e+01   7.7345419e+01   3.6792677e+02  -1.5014142e+01   1.6686613e+02   1.0499523e+02   1.8270613e+02   2.1585448e+02   1.2873290e+02   1.7254298e+02   1.4391517e+02   1.6199022e+02   1.9526290e+02   2.3559800e+02   1.2327935e+02   1.4894507e+02   1.0533677e+02   1.4209112e+02   1.3508677e+02   2.2213467e+02   1.4003839e+02   1.3633499e+02   2.4240355e+02   6.4389329e+01   1.8606517e+02   1.4704822e+02   1.2046645e+02   1.2251010e+02   5.1205171e+01   1.0726702e+02   1.2738290e+02   9.5891626e+01   9.0760323e+01   9.5554013e+01   1.0972517e+02   5.8395422e+01   1.2030419e+02   1.3529857e+02   1.9372517e+02   1.6800542e+02   1.6320517e+02   2.0316702e+02   1.4290161e+02   1.3582465e+02   6.7171935e+01   1.4882076e+02   1.8211517e+02   1.8812422e+02   1.1468290e+02   1.9234634e+02   1.5250968e+02   1.5588826e+02   6.7588065e+01   9.4307148e+01   3.4299032e+01  -2.1316181e+01   7.6290323e+01   8.6133226e+01   8.5875171e+01   9.2113422e+01   1.5786032e+02   8.4632142e+01   1.7974839e+02   2.1705013e+02   7.3244839e+01   9.8256865e+01   1.6801517e+02   1.2416222e+02   9.5838387e+01   1.3860486e+02   1.2326419e+02   1.5377983e+02   2.0885806e+02   2.3036619e+02   2.9678871e+02   8.8836258e+01   9.2987742e+01   9.2047110e+01   2.3788484e+02  -9.1517548e+00   6.4359355e+01   1.0263770e+02   8.7106774e+01   8.5735329e+01   1.7715968e+02   1.2473497e+02   1.0868968e+02   7.1615148e+01   5.1084194e+01   1.6304877e+01   1.9977517e+02   9.8811422e+01   1.5889097e+02   1.6942775e+02   1.2531806e+02   1.2402197e+02   5.5698387e+01   1.1818639e+02   6.0510968e+01   8.5076219e+01   1.3926129e+02   1.1938619e+02   1.4003710e+02   7.5963806e+01   9.7155171e+01   9.5831022e+01   1.5811452e+02   1.5980310e+02   1.6420517e+02   1.6346702e+02   8.6200000e+00   5.0497819e+01   2.2801613e+01   5.8368774e+01   1.1114452e+02   1.2835425e+02   1.4028129e+02   1.1021653e+02   2.3086968e+02   1.9403043e+02   1.8682806e+02   2.0659859e+02   1.3681839e+02   1.1595259e+02   1.1815839e+02   8.6981523e+01   1.6789355e+02   1.7685594e+02   1.1114419e+02   2.0304814e+02   1.4122258e+02   1.3094252e+02   1.2709097e+02   1.9422563e+02   1.8059935e+02   9.7022052e+01   1.6808742e+02   1.5668494e+02   1.4190839e+02   1.8542185e+02   1.9124323e+02   1.3057441e+02   2.5746452e+02   1.7403155e+02   1.4461935e+02   8.1081097e+01   1.0731419e+02   1.0578712e+02   1.3069903e+02   1.8476505e+02   1.3818581e+02   7.7087716e+01   1.4676645e+02   1.1662159e+02
   9.7991290e+01   8.6251019e+01   3.5883677e+02  -5.6269419e+00   1.4939613e+02   9.7722826e+01   1.6460613e+02   2.1763248e+02   1.4559290e+02   2.0681418e+02   1.3191517e+02   1.2267022e+02   1.3936290e+02   1.8107000e+02   1.2513935e+02   1.5293627e+02   1.4443677e+02   1.5729312e+02   1.3884677e+02   2.0393387e+02   1.2955839e+02   1.3660339e+02   2.8782355e+02   8.2705729e+01   1.6849517e+02   1.3555382e+02   9.4036452e+01   1.0333450e+02   3.2875171e+01   1.0692342e+02   1.2157290e+02   1.4597643e+02   1.1057032e+02   1.1425921e+02   1.1434517e+02   3.9315822e+01   7.7924194e+01   1.2487897e+02   1.3482517e+02   1.7119742e+02   1.0772517e+02   2.1327542e+02   1.1933161e+02   1.4257025e+02   4.7601935e+01   1.6871636e+02   1.4282517e+02   1.4126742e+02   1.1392290e+02   1.7040714e+02   1.5435968e+02   1.6850026e+02   5.9828065e+01   7.4077948e+01   1.8969032e+01  -1.8279781e+01   4.8530323e+01   5.9114026e+01   6.5915171e+01   7.4900222e+01   1.2834032e+02   1.4204374e+02   1.4988839e+02   1.9504893e+02   1.0162484e+02   7.8076465e+01   1.5630517e+02   1.3818902e+02   1.3340839e+02   1.4821926e+02   8.8034194e+01   1.4497823e+02   2.3537806e+02   2.6538459e+02   2.5826871e+02   7.3107858e+01   1.1308774e+02   1.2462911e+02   2.2673484e+02  -3.0975484e-01   5.4599355e+01   8.8418503e+01   8.8056774e+01   8.0129329e+01   1.4163968e+02   9.0056568e+01   1.2739968e+02   6.2358348e+01   4.0794194e+01   1.1318077e+01   2.2944517e+02   1.0467782e+02   1.6880097e+02   1.6996495e+02   1.0812806e+02   7.7157174e+01   3.6178387e+01   1.0098799e+02   8.1130968e+01   7.9236619e+01   1.0230129e+02   1.4057299e+02   1.1660710e+02   1.1921821e+02   8.7255171e+01   5.1863022e+01   1.5468452e+02   1.1059750e+02   1.5253517e+02   1.4092062e+02   3.1900000e+00   5.6312219e+01   2.7331613e+01   3.2056374e+01   9.0764516e+01   1.3203465e+02   1.0609129e+02   1.0324173e+02   1.6786968e+02   2.6169043e+02   1.6358806e+02   1.9612779e+02   8.7058387e+01   1.5188339e+02   1.0705839e+02   1.2815952e+02   2.0274355e+02   1.1520794e+02   1.0276419e+02   1.6695854e+02   8.7692581e+01   1.3341492e+02   1.7795097e+02   1.9805683e+02   1.4121935e+02   8.6082452e+01   2.1898742e+02   1.5956294e+02   1.6323839e+02   1.5880545e+02   2.0248323e+02   1.2481521e+02   2.2674452e+02   1.4715915e+02   1.2376935e+02   1.0555910e+02   1.1769419e+02   8.1486723e+01   1.2941903e+02   1.6743745e+02   1.4608581e+02   8.7745716e+01   1.2956645e+02   1.1675759e+02
   9.1471290e+01   1.0124262e+02   3.7954677e+02   4.2462581e+00   2.0101613e+02   8.9933226e+01   1.6827613e+02   2.8142888e+02   1.7463290e+02   1.9121098e+02   1.1696517e+02   1.2633622e+02   1.6750290e+02   1.8824880e+02   1.2851935e+02   1.8104587e+02   1.3757677e+02   1.3998192e+02   1.2642677e+02   2.2734747e+02   1.1341839e+02   1.2779459e+02   3.1082355e+02   8.5435729e+01   1.7611517e+02   1.4032422e+02   9.2706452e+01   1.0130090e+02   4.2065171e+01   1.0680822e+02   1.4400290e+02   1.3718203e+02   1.0238032e+02   9.5244413e+01   1.2506517e+02   6.2408222e+01   9.5354194e+01   1.3386457e+02   2.0477517e+02   1.0989142e+02   1.1130517e+02   1.8740902e+02   1.1961161e+02   1.5806785e+02   4.2171935e+01   1.7020076e+02   1.3563517e+02   1.6708262e+02   1.2487290e+02   1.6477114e+02   1.9254968e+02   1.5240506e+02   6.8738065e+01   8.2885148e+01   1.7159032e+01  -1.4994981e+01   2.6100323e+01   3.3528426e+01   4.7775171e+01   9.5591422e+01   1.1905032e+02   1.0402694e+02   1.8854839e+02   2.0057613e+02   9.1054839e+01   9.8352065e+01   1.6025517e+02   1.4687302e+02   1.1950839e+02   1.7048126e+02   1.0174419e+02   1.3893143e+02   2.0318806e+02   2.3429979e+02   2.6835871e+02   7.8540658e+01   1.1593774e+02   1.5002111e+02   2.2021484e+02  -1.5498155e+01   2.0029355e+01   9.2994103e+01   8.9106774e+01   1.0942533e+02   1.2387968e+02   1.1308737e+02   1.1254968e+02   1.1159635e+02   4.1514194e+01   1.2220477e+01   2.7549517e+02   5.3463822e+01   1.5489097e+02   1.6845775e+02   1.2222806e+02   1.5102917e+02   3.5838387e+01   8.5055187e+01   7.2930968e+01   8.0752619e+01   1.2230129e+02   1.1793299e+02   1.2594710e+02   7.5371006e+01   9.5305171e+01   8.2459022e+01   9.4824516e+01   1.2719630e+02   1.2334517e+02   9.6875822e+01  -5.3800000e+00   2.5897819e+01   3.4216129e+00   3.1539174e+01   5.5664516e+01   1.3855265e+02   1.0385129e+02   7.9040929e+01   1.6376968e+02   1.6763843e+02   1.3644806e+02   1.6262899e+02   1.3910839e+02   1.2186939e+02   1.1429839e+02   8.6770323e+01   1.5613355e+02   1.0136674e+02   7.1294194e+01   1.3299614e+02   5.5842581e+01   1.2600292e+02   1.7637097e+02   1.4085323e+02   9.7169355e+01   1.0802645e+02   1.6975742e+02   1.4336134e+02   1.4380839e+02   1.9092985e+02   1.8863323e+02   1.2992321e+02   1.9941452e+02   1.3991555e+02   7.9379355e+01   7.0690297e+01   9.2314194e+01   1.0117712e+02   1.0474903e+02   1.2175105e+02   1.1703581e+02   8.1489716e+01   1.3599645e+02   5.4003187e+01
   8.7991290e+01   8.9431019e+01   3.5435677e+02   1.8881458e+01   2.5829613e+02   7.2200826e+01   1.6684613e+02   2.3597328e+02   2.1140290e+02   1.5411938e+02   1.5539517e+02   1.4212182e+02   1.3507290e+02   2.0299320e+02   1.1360935e+02   1.8014867e+02   1.3152677e+02   1.7237592e+02   1.3603677e+02   2.1386867e+02   1.3450839e+02   1.2248739e+02   2.7725355e+02   1.1926133e+02   1.3230517e+02   1.5944902e+02   8.5036452e+01   1.4576450e+02   4.6535171e+01   1.1464062e+02   1.6395290e+02   1.1843603e+02   1.0833032e+02   9.2338413e+01   1.2391517e+02   7.3450222e+01   9.6824194e+01   1.1346697e+02   1.8287517e+02   1.2026342e+02   1.5753517e+02   1.5438062e+02   1.5200161e+02   1.5828665e+02   4.3701935e+01   1.4564836e+02   1.5491517e+02   1.6888022e+02   1.1049290e+02   1.4373154e+02   1.7712968e+02   1.3139866e+02   6.1828065e+01   8.8147948e+01   1.7679032e+01  -1.8465806e+00   8.6820323e+01   1.2634083e+02   7.4585171e+01   7.9726622e+01   1.6153032e+02   1.3357854e+02   1.8926839e+02   2.0256853e+02   7.7674839e+01   1.1042246e+02   1.6868517e+02   1.4072862e+02   1.3074839e+02   1.7120206e+02   1.2979419e+02   1.3963743e+02   2.4828806e+02   2.2316179e+02   2.8440871e+02   9.9736658e+01   9.2087742e+01   1.0925911e+02   2.2116484e+02  -8.2941548e+00   6.0839355e+01   8.4489303e+01   9.5486774e+01   1.0948493e+02   1.2987968e+02   1.1713737e+02   1.1287968e+02   1.2218995e+02   3.6894194e+01   4.3540077e+01   2.4896517e+02   8.4736222e+01   1.6251097e+02   1.6532815e+02   1.4822806e+02   8.0669174e+01   4.2888387e+01   8.8021187e+01   1.2132097e+02   6.9971419e+01   1.9083129e+02   1.5297059e+02   1.9346710e+02   9.7969406e+01   1.1544517e+02   1.1584782e+02   1.2858452e+02   1.4754550e+02   1.5953517e+02   1.7193062e+02   3.3040000e+01   5.9204219e+01   3.1991613e+01   3.5973574e+01   1.1195452e+02   1.3638945e+02   1.2766129e+02   1.3246613e+02   2.1390968e+02   2.5043723e+02   1.7677806e+02   1.6788259e+02   1.5157839e+02   1.3115179e+02   1.1643839e+02   1.4154912e+02   1.5155355e+02   1.1182314e+02   1.0890419e+02   1.8189734e+02   9.7742581e+01   1.5504092e+02   2.0014097e+02   1.9709163e+02   1.2278935e+02   1.7564685e+02   1.9708742e+02   1.6612494e+02   2.4190839e+02   1.7013185e+02   2.2182323e+02   1.4965801e+02   2.3846452e+02   1.2574155e+02   1.4209935e+02   1.0676270e+02   1.1850419e+02   9.2271923e+01   1.7426903e+02   1.0360945e+02   1.3942581e+02   1.3622852e+02   1.7433645e+02   1.0641599e+02
   7.7991290e+01   9.9271019e+01   3.6397677e+02   1.4301858e+01   2.3015613e+02   7.7692026e+01   1.9656613e+02   2.5554568e+02   1.5559290e+02   1.8358418e+02   1.1272517e+02   1.2196542e+02   1.2626290e+02   2.5045800e+02   1.3555935e+02   1.7229267e+02   1.5214677e+02   1.3972632e+02   1.1218677e+02   2.1858667e+02   1.0393839e+02   1.1531299e+02   2.8473355e+02   1.3528293e+02   1.7344517e+02   1.3772782e+02   9.9176452e+01   1.2125330e+02   4.7115171e+01   1.0873422e+02   1.6347290e+02   1.1523443e+02   1.0081032e+02   9.1700013e+01   1.3415517e+02   9.3251022e+01   1.2421419e+02   9.5035768e+01   1.6058517e+02   2.1480662e+02   1.4082517e+02   1.2190742e+02   1.5885161e+02   1.4959865e+02   5.4701935e+01   1.4138836e+02   1.1377517e+02   1.5017142e+02   1.1644290e+02   1.6987554e+02   1.5231968e+02   1.6486346e+02   5.9448065e+01   7.8298348e+01   3.4439032e+01   1.0522619e+01   1.1782032e+02   6.4190826e+01   5.8305171e+01   8.8749022e+01   1.6367032e+02   1.0997734e+02   1.4840839e+02   2.3921733e+02   5.2004839e+01   1.2342606e+02   1.4801517e+02   1.7233222e+02   1.3750839e+02   1.2475126e+02   1.3622419e+02   1.1993303e+02   1.7404806e+02   2.1458099e+02   3.1478871e+02   1.0073626e+02   1.1850774e+02   1.4514551e+02   2.1497484e+02  -2.7489548e+00   3.5889355e+01   8.4005303e+01   1.0677677e+02   1.2282173e+02   1.3196968e+02   1.3830017e+02   9.1169677e+01   6.7636748e+01   2.6984194e+01   3.2712877e+01   2.4330517e+02   8.8619022e+01   1.5061097e+02   1.4999015e+02   1.3989806e+02   1.1037557e+02   3.8698387e+01   7.7306387e+01   8.0840968e+01   8.6499819e+01   1.2111129e+02   1.4278819e+02   1.7327710e+02   1.0316461e+02   1.0791517e+02   1.4021022e+02   1.2887452e+02   1.0876230e+02   1.4991517e+02   1.8132022e+02   2.0090000e+01   5.4100219e+01   2.1991613e+01   4.3053574e+01   1.1528452e+02   1.3421305e+02   8.7661290e+01   1.0366613e+02   2.3824968e+02   2.1768003e+02   1.8391806e+02   1.3155139e+02   1.1848839e+02   1.8951899e+02   9.9968387e+01   9.3156723e+01   1.1855355e+02   1.5651314e+02   1.1490419e+02   1.6593734e+02   9.9412581e+01   1.1842732e+02   1.9247097e+02   1.5423523e+02   1.7831935e+02   1.0463445e+02   1.8298742e+02   1.4011294e+02   1.5423839e+02   2.3252545e+02   2.0644323e+02   1.0478841e+02   2.1184452e+02   1.1468115e+02   1.1566935e+02   7.1257097e+01   9.4934194e+01   8.9877523e+01   1.3603903e+02   1.1805785e+02   1.4208581e+02   7.8965716e+01   1.4280645e+02   9.9268387e+01
   5.9371290e+01   1.1786062e+02   3.4950677e+02   1.2219458e+01   2.4705613e+02   8.8010026e+01   1.7532613e+02   2.3077488e+02   1.4873290e+02   1.9185298e+02   9.8875171e+01   1.6293342e+02   1.3274290e+02   1.8245960e+02   1.1274935e+02   1.8449747e+02   1.6271677e+02   1.6474072e+02   1.1718677e+02   2.3132667e+02   1.3417839e+02   1.3323379e+02   3.0763355e+02   1.2350093e+02   1.6115517e+02   1.5252102e+02   9.0796452e+01   1.3945370e+02   3.0585171e+01   9.9966622e+01   1.5485290e+02   1.0345403e+02   1.1390032e+02   7.4802813e+01   1.1891517e+02   5.5710222e+01   1.0978419e+02   1.0624017e+02   1.5191517e+02   1.5126022e+02   1.4120517e+02   1.5839702e+02   1.9100161e+02   1.2050665e+02   7.7981935e+01   9.1235961e+01   1.6687517e+02   1.7982342e+02   1.1387290e+02   1.5374114e+02   1.4564968e+02   1.4419706e+02   6.3688065e+01   5.3049148e+01   8.0590323e+00   9.3030194e+00   5.4580323e+01   7.1390026e+01   6.0065171e+01   8.1318222e+01   1.7876032e+02   1.3596014e+02   2.0664839e+02   1.9731813e+02   8.8814839e+01   9.7201265e+01   1.2749517e+02   1.5249382e+02   1.1764839e+02   1.4877006e+02   9.6744194e+01   1.0599143e+02   1.8047806e+02   2.5882659e+02   2.9697871e+02   8.4631058e+01   9.5417742e+01   9.8562710e+01   2.2321484e+02   5.8818452e+00   5.5409355e+01   1.0277370e+02   8.3916774e+01   8.5180529e+01   1.1206968e+02   1.2856217e+02   9.7779677e+01   9.9257948e+01   2.2464194e+01   9.6444774e+00   1.8753517e+02   1.1884062e+02   1.2156097e+02   1.2393415e+02   1.2550806e+02   7.9056774e+01   3.0508387e+01   9.8101587e+01   6.0510968e+01   7.6696219e+01   1.0735129e+02   1.1807899e+02   1.4927710e+02   6.5794606e+01   1.1163517e+02   9.1912622e+01   1.3668452e+02   9.4137497e+01   1.7120517e+02   1.3185702e+02  -9.9600000e+00   5.3604219e+01   1.9421613e+01   2.5739174e+01   9.1664516e+01   1.0015265e+02   1.0919129e+02   1.0618373e+02   1.7076968e+02   1.7897843e+02   1.1568806e+02   1.2228979e+02   1.3038839e+02   1.6389699e+02   1.0296839e+02   1.1638672e+02   9.5463548e+01   1.1779034e+02   1.1557419e+02   1.6083374e+02   1.0222258e+02   8.3102516e+01   1.2128097e+02   1.3517043e+02   1.6731935e+02   1.0203445e+02   1.4379742e+02   1.1072814e+02   1.3938839e+02   2.3933345e+02   1.8886323e+02   1.1438481e+02   1.9117452e+02   8.1624748e+01   9.1769355e+01   4.7789097e+01   9.0224194e+01   9.8684323e+01   1.0736903e+02   8.3731445e+01   1.1703581e+02   6.6969716e+01   1.1623645e+02   5.9923987e+01
   1.0471129e+02   6.8563419e+01   3.7688677e+02  -1.1640942e+01   2.3305613e+02   7.4080026e+01   1.9008613e+02   2.5226408e+02   1.6425290e+02   1.6623138e+02   1.2991517e+02   1.4421022e+02   1.4736290e+02   2.0053000e+02   1.0455935e+02   1.3620267e+02   9.8056774e+01   1.3614352e+02   1.5389677e+02   1.6819987e+02   9.6268387e+01   1.5283659e+02   3.3692355e+02   1.0624773e+02   1.3358517e+02   1.4524662e+02   1.1279645e+02   1.1840370e+02   2.9635171e+01   9.5092622e+01   1.3533290e+02   1.0834563e+02   9.2380323e+01   1.1833441e+02   1.3272517e+02   6.7465422e+01   8.0734194e+01   1.3898417e+02   2.0158517e+02   1.6885662e+02   1.7701517e+02   1.4011222e+02   1.5704161e+02   1.8069345e+02   4.4891935e+01   1.0850316e+02   1.6477517e+02   1.8156142e+02   9.7062903e+01   1.7437594e+02   1.7531968e+02   1.6116346e+02   4.4638065e+01   6.8573148e+01   1.7249032e+01  -1.4712181e+01   5.6100323e+01   7.4458426e+01   8.8155171e+01   9.0031022e+01   1.3219032e+02   1.6740574e+02   1.9750839e+02   1.8819933e+02   7.2144839e+01   1.1986486e+02   1.2753517e+02   1.3378062e+02   1.1593839e+02   1.1423686e+02   1.1936419e+02   1.4490183e+02   1.8280806e+02   1.2970194e+01   2.9974871e+02   7.9219458e+01   5.1607742e+01   1.2158751e+02   2.3030484e+02  -1.6645355e+01   5.3649355e+01   1.0677450e+02   9.4016774e+01   1.0960253e+02   1.3639968e+02   1.0647577e+02   9.3019677e+01   1.0020875e+02   3.2984194e+01   3.1802877e+01   2.3511517e+02   9.1984222e+01   1.2580097e+02   1.3388495e+02   1.6498806e+02   1.0617837e+02   4.4368387e+01   8.6092787e+01   7.2510968e+01   6.9116219e+01   1.2116129e+02   9.8874194e+01   1.9527710e+02   9.8824606e+01   1.3758517e+02   1.7640662e+02   1.5415452e+02   1.0963990e+02   1.7696517e+02   1.8758622e+02   2.4810000e+01   3.2102619e+01   2.3471613e+01   3.7465174e+01   1.1762452e+02   1.5650585e+02   1.6214129e+02   1.4908773e+02   1.6562968e+02   2.1067963e+02   1.7763806e+02   1.5624379e+02   1.5162839e+02   2.1662779e+02   1.4310839e+02   1.3465552e+02   1.1422355e+02   1.4980954e+02   1.5486419e+02   1.7702054e+02   1.0888258e+02   1.6542972e+02   1.3495097e+02   1.5054683e+02   2.0583935e+02   1.2167285e+02   1.3303742e+02   1.1939894e+02   1.8399839e+02   2.3790465e+02   2.4377323e+02   1.2504201e+02   1.8146452e+02   1.1563155e+02   1.0809935e+02   8.5912697e+01   9.5124194e+01   1.1472232e+02   1.3522903e+02   1.1726265e+02   1.5870581e+02   6.5496116e+01   1.7542645e+02   1.1018879e+02
   8.3281290e+01   9.3897819e+01   3.4254677e+02  -2.9033742e+01   1.9424613e+02   9.5664826e+01   1.7756613e+02   2.3892568e+02   2.0020290e+02   1.7001538e+02   1.2244517e+02   1.1699782e+02   1.2874290e+02   1.9325960e+02   1.1436935e+02   1.4793787e+02   1.1643677e+02   2.3191312e+02   1.6413677e+02   1.9129067e+02   1.3403839e+02   1.3919499e+02   3.1768355e+02   1.4474693e+02   1.5911517e+02   1.6754422e+02   1.0341645e+02   1.0839410e+02   5.1635171e+01   1.2509262e+02   1.3142290e+02   1.1527843e+02   1.0728032e+02   1.4023241e+02   1.1068517e+02   4.6698622e+01   1.1921419e+02   1.7700577e+02   1.7887517e+02   1.4910342e+02   1.5011517e+02   1.9154422e+02   1.4452161e+02   1.7388505e+02   4.5551935e+01   1.6293036e+02   1.7072517e+02   2.2727542e+02   1.2178290e+02   1.8006834e+02   1.5102968e+02   1.6015666e+02   6.4928065e+01   6.4049948e+01   1.7679032e+01   2.0063419e+01  -2.7496774e+00   9.9764258e+00   9.0495171e+01   1.0345382e+02   1.6619032e+02   1.3058574e+02   1.9197839e+02   1.8092173e+02   9.5294839e+01   3.6682865e+01   1.5468517e+02   1.3517862e+02   1.1274839e+02   1.2159206e+02   1.5498419e+02   1.3095223e+02   1.7271806e+02   2.5453739e+02   2.9816871e+02   1.0634586e+02   1.0512774e+02   1.1640591e+02   2.3583484e+02   4.0622452e+00   4.6169355e+01   1.1294290e+02   8.4916774e+01   1.1772053e+02   1.6687968e+02   1.5131737e+02   7.1589677e+01   1.0930315e+02   3.3324194e+01   1.2205677e+01   2.2034517e+02   1.2726582e+02   1.1227097e+02   1.4634735e+02   1.2074806e+02   1.3305757e+02   4.4218387e+01   1.2353479e+02   1.0251097e+02   8.1956219e+01   9.3071290e+01   1.1198139e+02   1.1913710e+02   9.2155806e+01   1.6196517e+02   1.6021622e+02   1.3435452e+02   1.6841390e+02   2.0277517e+02   1.2728142e+02   1.8330000e+01   5.1911019e+01   8.5216129e+00   3.3091174e+01   9.9194516e+01   1.4241025e+02   1.4857129e+02   1.3384333e+02   2.1071968e+02   1.6969243e+02   1.4239806e+02   9.3912994e+01   1.6281839e+02   1.7059259e+02   1.2534839e+02   1.2040632e+02   1.0046355e+02   1.1077034e+02   1.0952419e+02   2.0736774e+02   1.0079258e+02   1.2926692e+02   1.3204097e+02   9.6259626e+01   1.8140935e+02   1.9105725e+02   1.4289742e+02   9.0080142e+01   1.6148387e+01   6.8672645e+01   1.9663323e+02   1.7386321e+02   1.5065452e+02   8.5906348e+01   1.2371935e+02   9.1233097e+01   1.1307419e+02   1.3513632e+02   1.1950903e+02   8.3710245e+01   1.6899581e+02   8.5952916e+01   1.4409645e+02   1.2821519e+02
   8.7521290e+01   1.1303862e+02   3.2302677e+02   1.3007858e+01   2.3096613e+02   1.0972723e+02   2.3675613e+02   2.8657048e+02   1.6930290e+02   1.8215738e+02   1.0287517e+02   1.4127342e+02   1.4245290e+02   1.9692280e+02   9.4039355e+01   1.5780427e+02   1.5200677e+02   1.8397752e+02   1.5570677e+02   1.9134507e+02   1.1779839e+02   1.6420419e+02   3.1411355e+02   1.2893253e+02   1.7687517e+02   1.5283342e+02   8.3136452e+01   1.3230650e+02   4.6065171e+01   1.4086822e+02   1.6195290e+02   1.1250603e+02   1.1671032e+02   1.4319801e+02   1.3396517e+02   7.4026222e+01   1.2840419e+02   1.3284057e+02   1.7820517e+02   1.5863702e+02   1.1563517e+02   2.3321262e+02   1.6133161e+02   1.5549025e+02   6.2701935e+01   1.7421836e+02   1.7396517e+02   1.8192622e+02   8.7642903e+01   1.6507954e+02   1.5516968e+02   1.7339546e+02   6.3928065e+01   7.2409948e+01   2.8299032e+01   2.8733819e+01   7.6870323e+01   8.0226826e+01   8.8635171e+01   1.0889262e+02   1.3410032e+02   2.1025294e+02   1.8726839e+02   1.5758853e+02   8.3054839e+01   1.0999206e+02   1.2263517e+02   1.7103262e+02   1.2369839e+02   1.4271606e+02   1.2326419e+02   1.0529983e+02   1.7190806e+02   2.4641219e+02   3.0745871e+02   8.7512658e+01   1.0184774e+02   1.3895831e+02   1.8697484e+02   8.7310452e+00   4.7509355e+01   8.4505703e+01   6.9206774e+01   1.5197733e+02   1.4134968e+02   1.3164977e+02   7.2929677e+01   1.1828595e+02   2.9554194e+01   9.5972774e+00   2.2477517e+02   1.0438142e+02   1.4761097e+02   1.3842015e+02   1.4284806e+02   9.9809574e+01   5.6268387e+01   1.1447079e+02   7.8790968e+01   6.8853819e+01   6.0021290e+01   9.0575394e+01   9.9377097e+01   2.8496606e+01   1.3072517e+02   1.5200542e+02   1.2120452e+02   1.3075590e+02   1.8634517e+02   1.8902582e+02   1.5000000e+01   1.1037419e+01  -1.7183871e+00   1.8430374e+01   9.4714516e+01   1.0047865e+02   1.3395129e+02   1.2063293e+02   1.9257968e+02   8.8283626e+01   1.3115806e+02   6.7152194e+01   1.6700839e+02   1.6553739e+02   1.1034839e+02   1.2013632e+02   8.9173548e+01   9.1533535e+01   7.6194194e+01   2.0222414e+02   8.8362581e+01   1.1602132e+02   1.0775097e+02   8.6772826e+01   1.5193935e+02   1.3383485e+02   1.3113742e+02   9.4640942e+01  -9.1416129e+00   6.2595845e+01   1.5363323e+02   1.4068321e+02   1.4755452e+02   7.1634348e+01   9.3289355e+01   7.3287497e+01   1.0588419e+02   1.0357152e+02   1.0631903e+02   8.3005445e+01   1.5694581e+02   6.3446916e+01   1.2861645e+02   9.5163587e+01
   8.4041290e+01   1.1745702e+02   3.5478677e+02   1.3177058e+01   2.5096613e+02   9.9077226e+01   2.1613613e+02   2.6008008e+02   8.5542903e+01   1.2014818e+02   1.0396517e+02   1.2366622e+02   1.3064290e+02   2.0196760e+02   1.4313935e+02   1.4273627e+02   1.3391677e+02   1.6842472e+02   1.0903677e+02   1.5116867e+02   1.2684839e+02   1.4439019e+02   3.1516355e+02   1.1651853e+02   2.0420517e+02   1.7435702e+02   1.0175645e+02   1.1157690e+02   4.7115171e+01   1.2512422e+02   1.4681290e+02   1.1066723e+02   1.4771032e+02   1.1052801e+02   1.6720517e+02   7.2177022e+01   1.0973419e+02   1.1924417e+02   1.9658517e+02   1.5530662e+02   1.3487517e+02   2.0767342e+02   1.3042161e+02   1.1049305e+02   2.5171935e+01   1.5989076e+02   1.6863517e+02   2.0335262e+02   1.1111290e+02   1.7944194e+02   1.4512968e+02   1.6528866e+02   5.7638065e+01   7.8823148e+01   2.3729032e+01  -5.3805806e+00   1.1868032e+02   8.4452026e+01   9.4205171e+01   8.1307022e+01   1.3843032e+02   1.6680654e+02   1.5021839e+02   1.6512253e+02   7.0104839e+01   9.9128065e+01   1.1853517e+02   1.1945062e+02   1.2145839e+02   1.9003526e+02   1.2022419e+02   1.3797303e+02   1.5685806e+02   1.9280619e+02   3.2435871e+02   7.6250658e+01   8.5087742e+01   1.2229911e+02   1.9659484e+02   5.8114452e+00   2.4599355e+01   7.3388503e+01   9.6916774e+01   1.1295053e+02   1.4125968e+02   1.5469697e+02   7.9019677e+01   1.2108875e+02   2.4654194e+01   2.1329277e+01   2.0344517e+02   8.5327822e+01   1.7813097e+02   1.4778855e+02   1.0598806e+02   1.1108837e+02   6.6318387e+01   1.2947679e+02   6.2790968e+01   6.3703819e+01   7.7641290e+01   1.0488579e+02   9.2037097e+01   6.6513806e+01   1.4201517e+02   1.3662222e+02   1.6396452e+02   1.3433510e+02   1.8906517e+02   2.0771822e+02   2.1230000e+01   5.8539019e+01   1.7801613e+01   4.1388774e+01   1.0538452e+02   1.4714505e+02   1.5376129e+02   1.9480813e+02   1.7181968e+02   1.3880443e+02   1.1130806e+02   1.3974019e+02   1.4619839e+02   2.1634219e+02   1.6134839e+02   1.4890632e+02   1.0370355e+02   1.0599114e+02   1.0595419e+02   2.6665334e+02   9.4842581e+01   1.3774292e+02   1.3256097e+02   8.5688026e+01   1.6654935e+02   1.9771605e+02   1.4446742e+02   1.5352454e+02   1.2958387e+01   8.9117845e+01   2.1048323e+02   1.5403521e+02   1.5136452e+02   9.0659548e+01   1.0928935e+02   1.5262750e+02   1.3593419e+02   1.1578752e+02   1.1393903e+02   1.2353585e+02   1.7732581e+02   1.1243652e+02   1.3537645e+02   1.1786279e+02
   9.2561290e+01   1.1515542e+02   3.4588677e+02  -4.9209419e+00   2.2101613e+02   1.1066323e+02   1.8479613e+02   2.6310728e+02   1.6368290e+02   2.0474698e+02   1.2311517e+02   9.4234222e+01   1.2345290e+02   1.3563280e+02   1.3860935e+02   1.5214867e+02   1.2862677e+02   1.6193792e+02   1.1361677e+02   2.0709227e+02   9.9608387e+01   1.6189939e+02   3.2468355e+02   1.0546693e+02   1.7053517e+02   1.2205062e+02   9.2086452e+01   1.5030050e+02   6.1115171e+01   1.1742422e+02   1.6028290e+02   8.2689626e+01   1.1957032e+02   1.1300921e+02   1.3887517e+02   4.5923422e+01   1.1359419e+02   1.1250537e+02   2.0182517e+02   1.3050742e+02   1.6611517e+02   1.7840422e+02   1.2952161e+02   1.3180505e+02   3.6131935e+01   1.7625396e+02   1.6134517e+02   1.6193582e+02   9.7162903e+01   1.5398794e+02   1.5316968e+02   1.7217546e+02   6.3828065e+01   1.0156795e+02   2.1439032e+01   2.2902619e+01   1.0344032e+02   6.1531226e+01   6.1825171e+01   1.1284742e+02   1.2962032e+02   1.3813134e+02   1.3835839e+02   1.5993133e+02   5.2954839e+01   9.9450065e+01   1.1006517e+02   1.7788822e+02   1.2621839e+02   1.4575446e+02   1.3522419e+02   9.6633032e+01   2.0185806e+02   2.0478619e+02   3.3131871e+02   7.9553858e+01   1.1031774e+02   1.2389071e+02   2.1435484e+02  -4.7493548e+00   6.6319355e+01   7.3240903e+01   9.7396774e+01   1.2795213e+02   1.2220968e+02   1.5289097e+02   1.1330968e+02   1.3244555e+02   4.5704194e+01   2.8835277e+01   2.2658517e+02   1.0056662e+02   1.6675097e+02   1.4088895e+02   9.7508065e+01   8.6106774e+01   5.4408387e+01   9.8759587e+01   4.0460968e+01   8.8970219e+01   9.5161290e+01   1.3519419e+02   1.0727710e+02   4.8824606e+01   1.2430517e+02   1.3913902e+02   2.0696452e+02   1.2051510e+02   2.0144517e+02   2.5153782e+02   1.2040000e+01   5.1984219e+01   4.4716129e+00   4.0455174e+01   9.5194516e+01   1.3292025e+02   1.7352129e+02   1.8308733e+02   1.9309968e+02   1.2114203e+02   1.5977806e+02   1.9172259e+02   1.6562839e+02   1.8926779e+02   1.3805839e+02   1.4095952e+02   1.0232355e+02   1.5805154e+02   9.9524194e+01   1.9573774e+02   8.0122581e+01   1.5825052e+02   1.1328097e+02   1.4914043e+02   2.0393935e+02   1.6706485e+02   1.4270742e+02   1.5133534e+02   7.3883871e+00   6.6893445e+01   1.5944323e+02   1.4268841e+02   1.5279452e+02   1.0016515e+02   1.3276935e+02   8.5559097e+01   9.5644194e+01   1.1172072e+02   1.4026903e+02   1.1575945e+02   1.7618581e+02   1.1266772e+02   1.4780645e+02   1.0510839e+02
   9.8561290e+01   7.6435419e+01   3.6607677e+02   6.0338581e+00   2.1467613e+02   6.7310426e+01   1.7246613e+02   2.7581368e+02   1.9873290e+02   2.2285298e+02   1.3715517e+02   1.1758102e+02   1.0850290e+02   1.6939880e+02   1.1798935e+02   1.7402827e+02   1.3814677e+02   1.5798632e+02   1.4118677e+02   2.2083667e+02   1.2222839e+02   1.4922979e+02   2.5673355e+02   1.3833293e+02   1.7168517e+02   1.6024862e+02   1.0732645e+02   1.5460130e+02   2.5445171e+01   8.8467822e+01   1.3757290e+02   1.4607643e+02   1.0714032e+02   1.0486361e+02   1.3434517e+02   8.1995822e+01   1.2335419e+02   1.2391457e+02   1.5982517e+02   2.0405742e+02   1.5206517e+02   1.7895822e+02   1.4142161e+02   1.4442305e+02   5.9461935e+01   1.3890756e+02   1.7034517e+02   1.5740582e+02   1.1049290e+02   1.8668154e+02   1.1083968e+02   1.9222186e+02   6.9448065e+01   7.6308348e+01   2.6769032e+01   1.5186219e+01   1.1963032e+02   9.7946026e+01   5.8155171e+01   1.2652102e+02   1.2962032e+02   1.4989134e+02   1.7054839e+02   2.0425613e+02   5.5914839e+01   6.6073265e+01   1.2225517e+02   1.4272302e+02   1.3588839e+02   1.2640086e+02   1.0103419e+02   1.4431823e+02   1.8352806e+02   2.7320259e+02   3.2607871e+02   8.1303058e+01   1.1836774e+02   1.5824671e+02   2.1568484e+02   1.2244245e+01   4.4839355e+01   6.1479303e+01   9.0586774e+01   7.1216929e+01   1.4430968e+02   1.4517297e+02   9.5499677e+01   1.2367035e+02   3.4654194e+01   3.9092774e+00   2.2058517e+02   1.0966662e+02   1.6022097e+02   1.6179135e+02   1.1065806e+02   1.1386477e+02   6.8028387e+01   9.7059987e+01   7.0930968e+01   6.3202619e+01   7.1021290e+01   1.1760539e+02   8.6327097e+01   2.4500606e+01   8.8535171e+01   9.6280622e+01   1.8244452e+02   1.0818670e+02   1.9234517e+02   1.6250582e+02   6.0900000e+00   4.9270219e+01  -7.1838710e-01   3.1110374e+01   1.0262452e+02   1.0227585e+02   1.1628129e+02   1.4947653e+02   1.4981968e+02   1.5865443e+02   1.3982806e+02   1.6864859e+02   1.4229839e+02   1.4651419e+02   1.2415839e+02   9.7031523e+01   1.1065355e+02   1.2238514e+02   1.0843419e+02   1.6754494e+02   1.1207258e+02   9.5654516e+01   1.2128097e+02   1.2750043e+02   1.7316935e+02   1.1775645e+02   1.3832742e+02   1.3235574e+02  -5.5716129e+00   3.0410245e+01   1.2691323e+02   2.0577081e+02   1.5127452e+02   1.0519675e+02   1.1561935e+02  -2.7688903e+01   9.5124194e+01   8.7482323e+01   9.5179032e+01   1.2389665e+02   1.3132581e+02   9.4876516e+01   1.2271645e+02   7.7785587e+01
   9.3801290e+01   7.2536219e+01   3.6088677e+02   2.9879058e+01   1.9420613e+02   9.3528026e+01   1.9075613e+02   2.8521048e+02   1.9397290e+02   2.5594378e+02   1.3130517e+02   1.2657902e+02   1.2983290e+02   1.3579240e+02   1.1965935e+02   1.7647467e+02   9.9676774e+01   2.1611392e+02   1.3351677e+02   1.9988027e+02   1.4555839e+02   1.1822339e+02   2.7135355e+02   1.0759333e+02   1.7863517e+02   1.4131262e+02   1.0503645e+02   9.3454503e+01   2.6875171e+01   1.2864342e+02   1.1376290e+02   1.4702123e+02   1.2262032e+02   1.2467521e+02   1.3253517e+02   7.2380622e+01   9.1874194e+01   1.6995297e+02   1.5758517e+02   1.7204662e+02   1.8530517e+02   1.5439902e+02   1.3061161e+02   1.5542785e+02   7.0981935e+01   1.5927596e+02   1.4387517e+02   1.9042342e+02   1.3825290e+02   1.7208074e+02   1.3945968e+02   1.6950226e+02   6.0688065e+01   6.7579148e+01   2.3769032e+01  -2.8378065e-01   9.0770323e+01   1.0968483e+02   5.5345171e+01   1.0969582e+02   1.4500032e+02   1.2571094e+02   1.9469839e+02   1.8108413e+02   7.0524839e+01   9.2334465e+01   1.6277517e+02   1.7182142e+02   1.3398839e+02   1.6617286e+02   1.1355419e+02   1.6621663e+02   2.0833806e+02   2.2759779e+02   3.4002871e+02   8.1807058e+01   1.0127774e+02   1.5485391e+02   2.1111484e+02   1.6498452e+00   3.1319355e+01   1.0009090e+02   7.8636774e+01   1.0364293e+02   1.5487968e+02   1.4041737e+02   7.8549677e+01   1.3736635e+02   3.4754194e+01   1.9471277e+01   2.2358517e+02   8.4666622e+01   1.7651097e+02   1.8458815e+02   1.0579806e+02   1.2349357e+02   4.2938387e+01   9.8727187e+01   9.6030968e+01   8.4524619e+01   6.4871290e+01   1.2828739e+02   1.0408710e+02   5.9079806e+01   6.2255171e+01   7.7103022e+01   1.4701452e+02   1.5859110e+02   2.0044517e+02   1.7942782e+02   1.7230000e+01   4.0469019e+01   2.5216129e+00   2.8191174e+01   1.1362452e+02   1.0296585e+02   1.1152129e+02   1.4399733e+02   1.6914968e+02   1.0405803e+02   1.8377806e+02   1.7322259e+02   1.5719839e+02   1.2099219e+02   1.3277839e+02   1.2258192e+02   1.2670355e+02   1.7515114e+02   1.4090419e+02   1.6185734e+02   1.2950258e+02   9.6970116e+01   1.2380097e+02   1.4248883e+02   1.7873935e+02   1.7017085e+02   1.6046742e+02   1.2896454e+02   8.5283871e+00   4.4802245e+01   1.5191323e+02   1.9772081e+02   2.4260452e+02   1.0970035e+02   1.1357935e+02   1.3937430e+02   1.0079419e+02   9.6268723e+01   1.6541903e+02   1.1946745e+02   1.1356581e+02   1.1095732e+02   1.3728645e+02   9.4619987e+01
   9.2471290e+01   8.7452619e+01   3.5369677e+02   9.7425806e-01   1.9610613e+02   1.1141603e+02   1.9303613e+02   2.4887808e+02   1.6144290e+02   2.3111618e+02   1.1458517e+02   1.4100662e+02   1.4626290e+02   1.1704800e+02   1.0989935e+02   1.5220547e+02   1.2886677e+02   1.9034872e+02   1.4227677e+02   2.2365947e+02   1.3807839e+02   1.2739179e+02   2.9825355e+02   1.0563133e+02   1.4396517e+02   1.9432622e+02   1.1379645e+02   1.2551370e+02   2.3725171e+01   1.3899542e+02   1.0252290e+02   1.4473043e+02   1.2257032e+02   1.2134921e+02   1.2315517e+02   4.0611022e+01   1.2368419e+02   1.8445817e+02   1.9158517e+02   1.7470662e+02   1.6249517e+02   1.6317382e+02   1.4028161e+02   1.3465425e+02   1.0774194e+02   1.1052516e+02   1.8368517e+02   1.7480862e+02   1.2340290e+02   1.8950874e+02   1.2207968e+02   1.2861266e+02   7.6398065e+01   7.4792348e+01   3.4389032e+01   1.3766619e+01   7.2820323e+01   1.2684083e+02   6.6875171e+01   1.2811342e+02   1.2415032e+02   1.4461894e+02   1.5550839e+02   1.8036933e+02   4.2914839e+01   5.7393265e+01   1.3268517e+02   2.0393862e+02   1.2864839e+02   1.2818006e+02   1.2788419e+02   1.6379023e+02   1.9580806e+02   2.5712019e+02   3.6164871e+02   8.8607458e+01   7.5087742e+01   1.2399911e+02   2.0583484e+02   2.0692245e+01   4.6129355e+01   6.9426103e+01  -1.3322581e-01  -1.6285471e+01   1.6087968e+02   1.4593737e+02   9.3169677e+01   8.8906748e+01   1.5554194e+01   1.4917277e+01   2.3968517e+02   7.7188622e+01   1.6075097e+02   1.1217895e+02   1.2517806e+02   7.9363174e+01   4.4798387e+01   9.2578387e+01   9.3030968e+01   8.4094619e+01   1.2459129e+02   1.3007979e+02   1.3337710e+02   8.7356606e+01   7.5155171e+01   7.1021022e+01   1.6263452e+02   1.8144150e+02   1.8439517e+02   1.8214182e+02   1.7470000e+01   5.5599819e+01   7.2816129e+00   5.9040374e+01   1.0462452e+02   1.4511585e+02   1.2661129e+02   1.4350013e+02   2.1928968e+02   1.5947683e+02   1.7891806e+02   2.1390139e+02   1.6400839e+02   1.4434739e+02   1.2224839e+02   1.2832432e+02   1.7603355e+02   1.6910474e+02   1.4462419e+02   1.7255974e+02   1.2069258e+02   1.2343492e+02   1.3904097e+02   1.4754963e+02   1.7340935e+02   1.9450725e+02   1.6227742e+02   1.3633974e+02   3.3428387e+01   6.4910245e+01   1.5153323e+02   2.0409121e+02   1.7746452e+02   1.6991155e+02   1.4218935e+02   1.0551550e+02   1.0298419e+02   1.0766352e+02   1.3884903e+02   1.4725305e+02   1.2094581e+02   7.0176916e+01   1.1537645e+02   8.2752787e+01
   1.0052129e+02   8.7468619e+01   3.7069677e+02   1.3384258e+01   2.1072613e+02   9.7776426e+01   1.5532613e+02   2.7518488e+02   1.8706290e+02   2.1330658e+02   8.7445171e+01   1.3636782e+02   1.3131290e+02   1.8410400e+02   1.3841935e+02   1.3058387e+02   1.6029677e+02   1.5474432e+02   1.0265677e+02   2.0344907e+02   1.0155839e+02   1.1065339e+02   2.4873355e+02   1.2521293e+02   1.4020517e+02   1.4295702e+02   8.2846452e+01   1.4365970e+02   1.5965171e+01   8.7806222e+01   1.3166290e+02   1.0339923e+02   1.2304032e+02   5.3311613e+01   1.1049517e+02   4.4243822e+01   8.2354194e+01   1.3895457e+02   1.6149517e+02   2.0706382e+02   1.1639517e+02   2.3543182e+02   1.4128161e+02   1.5338425e+02   8.0791935e+01   1.4949116e+02   1.3953517e+02   1.7211062e+02   1.2668290e+02   2.0524634e+02   1.2431968e+02   1.5224346e+02   4.1208065e+01   1.0065755e+02   2.6489032e+01   1.3968619e+01   1.1849032e+02   1.3822723e+02   6.0915171e+01   8.9440222e+01   1.5153032e+02   1.0285854e+02   1.6869839e+02   1.4097413e+02   6.8674839e+01   9.0142465e+01   1.4777517e+02   1.3392142e+02   1.1540839e+02   1.5032926e+02   1.1750419e+02   1.6981063e+02   2.5828806e+02   1.8308179e+02   3.2926871e+02   8.6957858e+01   9.6467742e+01   1.1447871e+02   1.8783484e+02  -5.9577548e+00   7.9129355e+01   6.7836103e+01   8.0167742e+00  -3.8974710e+00   1.5887968e+02   1.6662737e+02   1.0358968e+02   6.4983148e+01   3.5134194e+01   1.4408774e+00   2.5963517e+02   6.8312622e+01   1.4208097e+02   1.3044255e+02   1.5889806e+02   6.1335574e+01   3.1268387e+01   9.7760787e+01   6.8510968e+01   9.2866219e+01   1.4492129e+02   1.0983339e+02   1.0489710e+02   8.1205006e+01   5.0065171e+01   7.6458222e+01   1.3620452e+02   1.6693590e+02   1.6991517e+02   1.8634022e+02   1.0710000e+01   1.3710619e+01   8.0416129e+00   3.4649574e+01   8.8764516e+01   1.0776465e+02   9.6901290e+01   1.3778693e+02   1.9119968e+02   1.5015403e+02   1.5415806e+02   2.1288219e+02   1.0315839e+02   1.5250539e+02   8.2628387e+01   1.0868392e+02   1.6670355e+02   1.4757114e+02   1.1524419e+02   1.2058014e+02   1.2288258e+02   1.0392972e+02   1.3533097e+02   1.2942643e+02   1.3726935e+02   1.1939845e+02   1.6303742e+02   1.4275894e+02   1.5858387e+01   4.0075845e+01   1.7134323e+02   1.4802641e+02   1.5512452e+02   1.8388875e+02   9.8669355e+01   7.8907097e+01   9.0314194e+01   8.1437123e+01   1.3779903e+02   1.0395705e+02   9.7895806e+01   6.1830916e+01   1.3599645e+02   6.2723187e+01
   8.9231290e+01   1.0690182e+02   4.0369677e+02  -8.9257419e+00   1.7853613e+02   1.2416163e+02   1.6713613e+02   2.5686008e+02   1.4220290e+02   1.7103538e+02   1.1415517e+02   1.3423102e+02   1.5316290e+02   2.3549600e+02   1.6255935e+02   1.1704267e+02   1.4338677e+02   1.3304712e+02   1.1984677e+02   1.8178387e+02   1.3860839e+02   1.0653939e+02   2.4649355e+02   8.9582129e+01   1.4563517e+02   8.4522622e+01   1.2951645e+02   1.1816610e+02   3.5775171e+01   1.4150142e+02   1.5419290e+02   9.0456826e+01   9.0470323e+01   1.1157721e+02   1.0549517e+02   4.3403822e+01   1.0073419e+02   1.2277417e+02   1.5587517e+02   1.8284342e+02   1.1853517e+02   2.2674062e+02   1.0780161e+02   1.4749265e+02   2.0436194e+02   4.0795561e+01   1.4653517e+02   1.8078062e+02   1.3264290e+02   1.9895954e+02   1.1921968e+02   1.6917146e+02   6.0398065e+01   8.2172348e+01   2.6389032e+01  -3.4933806e+00   7.2200323e+01   8.7170426e+01   9.2725171e+01   1.1366542e+02   1.2615032e+02   1.1678894e+02   1.4735839e+02   2.1592133e+02   7.5814839e+01   6.0761265e+01   1.1477517e+02   2.1837142e+02   1.2274839e+02   1.4979206e+02   1.0255419e+02   1.4562663e+02   2.2085806e+02   2.6754619e+02   3.0102871e+02   5.9167058e+01   1.0612774e+02   9.9705910e+01   1.9630484e+02  -3.5453548e+00   4.3169355e+01   9.6142903e+01   1.1056774e+01   6.1993290e+00   1.4625968e+02   1.1768697e+02   6.9019677e+01   1.0959875e+02   4.2084194e+01   2.1264877e+01   2.2825517e+02   1.0501302e+02   1.4022097e+02   1.6092135e+02   1.3250806e+02   9.2876774e+01   3.6648387e+01   8.4140387e+01   1.0693097e+02   7.2512619e+01   1.2987129e+02   1.1560739e+02   9.5987097e+01   6.1297806e+01   4.3535171e+01   8.0790622e+01   1.0849452e+02   1.8572270e+02   2.1225517e+02   1.4991302e+02   1.3300000e+00   2.0891019e+01   8.9516129e+00   4.0246774e+01   1.0614452e+02   9.2944245e+01   1.1399129e+02   1.0569973e+02   1.6781968e+02   1.3112443e+02   1.3339806e+02   1.9454299e+02   7.7248387e+01   1.2452819e+02   1.1101839e+02   9.8122723e+01   1.4451355e+02   1.7172634e+02   9.3484194e+01   1.0779094e+02   1.1603258e+02   1.0728772e+02   1.4180097e+02   1.2347883e+02   1.6850935e+02   9.5039252e+01   1.5103742e+02   1.2223894e+02   8.0983871e+00   4.1166645e+01   1.4039323e+02   2.0417241e+02   2.3027452e+02   1.1377675e+02   1.0923935e+02   6.5491497e+01   7.6364194e+01   9.4313123e+01   9.2459032e+01   1.5087425e+02   1.1213581e+02   5.8121716e+01   1.1766645e+02   7.7429587e+01
   9.7141290e+01   1.1045902e+02   3.7478677e+02   1.9007058e+01   1.6653613e+02   1.0383163e+02   1.4541613e+02   2.3992768e+02   1.4111290e+02   1.7217258e+02   1.3825517e+02   1.4768302e+02   1.3545290e+02   2.2567280e+02   1.2408935e+02   1.4393027e+02   1.3786677e+02   1.7981872e+02   1.0665677e+02   2.1164907e+02   1.2945839e+02   1.0184139e+02   2.5154355e+02   1.0336813e+02   1.7211517e+02   1.4521422e+02   1.2122645e+02   1.0439930e+02   2.9015171e+01   1.1823222e+02   1.3447290e+02   9.8984426e+01   9.1140323e+01   1.0752361e+02   1.1725517e+02   4.7413022e+01   1.3597419e+02   1.0742497e+02   1.6853517e+02   1.3307062e+02   1.5149517e+02   1.4057382e+02   1.2142161e+02   1.6983305e+02   2.4270194e+02   3.5383613e+00   1.5477517e+02   2.0679142e+02   1.3397290e+02   1.8542314e+02   9.6699677e+01   1.8373306e+02   8.7168065e+01   7.2270748e+01   1.8679032e+01   6.5534194e+00   6.5440323e+01   8.3001226e+01   5.9725171e+01   1.3639542e+02   1.0767032e+02   1.3469734e+02   1.7640839e+02   2.0197733e+02   6.8004839e+01   1.0748606e+02   1.1453517e+02   1.8911062e+02   1.3193839e+02   1.3091686e+02   1.4188419e+02   1.4581023e+02   2.1656806e+02   3.0245939e+02   3.2416871e+02   7.8035858e+01   9.0897742e+01   1.0040431e+02   2.2707484e+02  -6.3869548e+00   5.6839355e+01   1.0080930e+02   5.3967742e+00   2.1032129e+01   1.5258968e+02   1.5403057e+02   8.3259677e+01   1.1279955e+02   3.1274194e+01   2.3319677e+01   2.5977517e+02   9.4341422e+01   1.6951097e+02   1.6309815e+02   1.6041806e+02   8.4403974e+01   5.9318387e+01   1.0475679e+02   1.1570097e+02   8.2811019e+01   1.3126129e+02   1.3273619e+02   1.2075710e+02   1.0336621e+02   7.3685171e+01   1.1384862e+02   1.5844452e+02   1.9958670e+02   2.1739517e+02   2.4040182e+02   2.7900000e+01   4.8765419e+01   6.3316129e+00   4.4406374e+01   1.0023452e+02   1.3917705e+02   1.3571129e+02   1.0563213e+02   2.2181968e+02   1.5475443e+02   1.5349806e+02   2.1817499e+02   1.2329839e+02   1.3751419e+02   1.3020839e+02   1.2663752e+02   1.5322355e+02   2.2330954e+02   1.1424419e+02   1.3832014e+02   9.1362581e+01   1.6750132e+02   1.5766097e+02   1.7754003e+02   1.3073935e+02   1.4149085e+02   2.1270742e+02   1.4082534e+02   3.1048387e+01   6.0760645e+01   2.0177323e+02   2.0921201e+02   2.4274452e+02   1.6125915e+02   1.3737935e+02   7.9470297e+01   8.8314194e+01   9.0167123e+01   1.4084903e+02   1.6514305e+02   1.4870581e+02   7.0146116e+01   1.4137645e+02   9.3862787e+01
   1.3204129e+02   1.0166702e+02   3.8588677e+02   2.6689058e+01   2.2339613e+02   8.4192826e+01   1.6713613e+02   2.0743008e+02   1.4773290e+02   1.9302298e+02   1.6549517e+02   1.1850382e+02   1.3574290e+02   1.8893960e+02   1.5489935e+02   1.5498547e+02   1.4829677e+02   1.8479432e+02   1.5032677e+02   1.9320547e+02   9.7318387e+01   1.5413259e+02   2.3030355e+02   9.7117329e+01   1.9515517e+02   1.6151102e+02   1.0994645e+02   1.2449170e+02   4.3495171e+01   1.0712382e+02   1.4595290e+02   1.3749603e+02   1.1323032e+02   1.1823641e+02   1.2558517e+02   5.9076622e+01   1.1154419e+02   1.1670937e+02   1.3311517e+02   1.9252422e+02   1.2701517e+02   1.6158222e+02   1.1909161e+02   1.4115945e+02   2.1874194e+02  -1.0784839e+01   1.5258517e+02   1.1220662e+02   9.5832903e+01   1.8056434e+02   1.1531968e+02   1.6448346e+02   4.7828065e+01   8.8847948e+01   2.2679032e+01  -2.0866581e+01   3.4440323e+01   5.1861226e+01   5.5965171e+01   8.4266222e+01   1.3143032e+02   7.6316542e+01   1.7740839e+02   2.1494733e+02   6.4574839e+01   8.6850465e+01   1.5568517e+02   1.5909862e+02   9.3888387e+01   1.4224086e+02   1.1474419e+02   1.5717143e+02   1.7995806e+02   2.8900819e+02   3.0321871e+02   8.5281858e+01   9.1087742e+01   1.2085911e+02   2.1307484e+02   2.6304516e-01   3.3509355e+01   7.7625703e+01   1.4106774e+01  -2.0614671e+01   1.2158968e+02   1.3213057e+02   1.2601968e+02   8.1948748e+01   2.7794194e+01   1.1028077e+01   2.7220517e+02   6.4257022e+01   1.5142097e+02   1.7902535e+02   1.3555806e+02   7.9492774e+01   3.8268387e+01   7.5200787e+01   1.1589097e+02   9.6125819e+01   6.7301290e+01   1.0757299e+02   1.1617710e+02   8.7542606e+01   7.4915171e+01   1.0009022e+02   1.2954452e+02   1.8489870e+02   2.1453517e+02   2.2444062e+02   5.2300000e+00   4.8579019e+01   2.6281613e+01   4.6520374e+01   9.8524516e+01   1.2098385e+02   1.5952129e+02   9.4867329e+01   1.4362968e+02   2.5295963e+02   1.4163806e+02   1.9755379e+02   1.3876839e+02   9.1276594e+01   1.1462839e+02   8.9603923e+01   1.4132355e+02   1.5107154e+02   1.1452419e+02   1.3358774e+02   7.8502581e+01   1.2319012e+02   1.5075097e+02   1.8790283e+02   1.2673935e+02   7.7380852e+01   2.1927742e+02   1.5753974e+02   2.4808387e+01   5.1499845e+01   1.6101323e+02   2.4266281e+02   1.9341452e+02   1.5458555e+02   1.4480935e+02   8.5835897e+01   9.7644194e+01   8.1330723e+01   1.5126903e+02   1.3059945e+02   1.6103581e+02   6.6639716e+01   1.3442645e+02   7.4128787e+01
   9.1951290e+01   7.9494219e+01   4.0545677e+02  -3.9265419e+00   2.0239613e+02   1.0315283e+02   1.7798613e+02   2.4461208e+02   1.5316290e+02   1.5896858e+02   1.5987517e+02   1.3852342e+02   1.3983290e+02   2.0399240e+02   1.4589935e+02   1.6151547e+02   1.1824677e+02   2.0610832e+02   1.4961677e+02   1.7016227e+02   1.1631839e+02   1.2175259e+02   2.4340355e+02   1.1349933e+02   2.0401517e+02   1.8542222e+02   1.0103645e+02   1.3096450e+02   3.1775171e+01   1.1763142e+02   1.4619290e+02   1.4176683e+02   1.1109032e+02   1.0897761e+02   1.2015517e+02   4.6281022e+01   9.5544194e+01   1.1641937e+02   1.4968517e+02   1.3671862e+02   1.4282517e+02   1.4798742e+02   1.1828161e+02   1.3903425e+02   2.0008194e+02  -1.1912039e+01   1.2691517e+02   1.2831022e+02   1.2502290e+02   2.0194914e+02   1.4316968e+02   1.5630546e+02   5.5878065e+01   9.4963948e+01   2.9349032e+01  -1.6870181e+01   9.6010323e+01   6.9315626e+01   7.3445171e+01   6.9017822e+01   1.4510032e+02   9.2982942e+01   1.3469839e+02   2.4998413e+02   1.1824484e+02   5.4416865e+01   1.4477517e+02   1.2716142e+02   1.5317839e+02   1.6125766e+02   9.1314194e+01   1.3914583e+02   2.1890806e+02   2.5508219e+02   3.2193871e+02   7.6444258e+01   9.0937742e+01   1.0340111e+02   2.0764484e+02  -5.1625548e+00   5.2929355e+01   8.6072103e+01   1.3446774e+01  -3.4041871e+01   1.3396968e+02   1.1957017e+02   9.4739677e+01   1.4507115e+02   4.5704194e+01   2.4215277e+01   2.2644517e+02   8.8577822e+01   1.8232097e+02   1.4650335e+02   1.2208806e+02   7.2380374e+01   3.1558387e+01   7.5067587e+01   9.8650968e+01   1.0088502e+02   4.4641290e+01   7.4615794e+01   1.0775710e+02   6.1786206e+01   7.6635171e+01   1.0095262e+02   9.5734516e+01   1.2160350e+02   2.1239517e+02   1.7390182e+02   5.3300000e+00   5.0010194e+00   2.3041613e+01   2.3019574e+01   4.3044516e+01   1.1180225e+02   1.3119129e+02   1.0670373e+02   1.4300968e+02   1.7895923e+02   1.2849806e+02   1.6898499e+02   1.0676839e+02   1.3254659e+02   8.9968387e+01   5.2906723e+01   1.1332355e+02   1.4517154e+02   5.2524194e+01   1.3254774e+02   8.5362581e+01   1.2736132e+02   1.4714097e+02   2.0271163e+02   1.2731935e+02   6.3284452e+01   1.9203742e+02   1.3114894e+02   3.3883871e+00   4.3973445e+01   1.8024323e+02   1.5283441e+02   1.8546452e+02   1.2769155e+02   1.1057935e+02   6.3664297e+01   9.2834194e+01   7.4045523e+01   1.6469903e+02   1.2614505e+02   1.2965581e+02   6.8010116e+01   1.5042645e+02   6.2038787e+01
   1.0066129e+02   8.1507419e+01   3.9850677e+02   1.2249458e+01   2.1763613e+02   6.9173626e+01   1.8151613e+02   2.4122968e+02   2.3168290e+02   1.3221698e+02   1.2296517e+02   1.6133622e+02   1.4655290e+02   1.8592480e+02   1.3951935e+02   1.6683587e+02   1.2705677e+02   1.9578352e+02   1.4142677e+02   1.8419747e+02   9.4988387e+01   1.3988899e+02   3.0135355e+02   1.1433333e+02   1.5506517e+02   1.2405822e+02   9.7366452e+01   1.1430810e+02   3.5255171e+01   9.3833022e+01   1.6381290e+02   1.0278723e+02   1.1533032e+02   7.5928413e+01   5.6825171e+01   7.0007422e+01   7.9784194e+01   1.2645017e+02   1.5225517e+02   1.8247302e+02   1.2372517e+02   1.8856542e+02   1.3128161e+02   1.5018425e+02   2.3227194e+02   9.2227613e+00   1.5801517e+02   1.4634222e+02   8.1832903e+01   1.6326434e+02   1.5331968e+02   1.5978346e+02   5.0118065e+01   9.6184748e+01   2.8489032e+01  -4.8513806e+00   9.1150323e+01   8.5274426e+01   6.8255171e+01   1.0533302e+02   1.3324032e+02   1.2003174e+02   1.7364839e+02   2.1229813e+02   9.1484839e+01   6.5467665e+01   1.5130517e+02   2.0501902e+02   1.4583839e+02   1.6175486e+02   9.5224194e+01   1.2678303e+02   2.5347806e+02   1.9603659e+02   3.0807871e+02   7.3983058e+01   9.2937742e+01   1.1748111e+02   1.9530484e+02  -7.0353548e+00   3.7839355e+01   1.2737930e+02   1.3446774e+01  -5.7118710e+00   1.3034968e+02   1.2028977e+02   7.4449677e+01   1.0383435e+02   2.1844194e+01   1.8024077e+01   2.5477517e+02   8.9931422e+01   1.9870097e+02   1.6057295e+02   1.2036806e+02   1.0793797e+02   4.6838387e+01   5.8325187e+01   1.1436097e+02   7.3868219e+01   1.6145129e+02   1.5661099e+02   1.4970710e+02   1.2738021e+02   9.2725171e+01   1.0147542e+02   1.0920452e+02   1.4218590e+02   2.3691517e+02   2.0298022e+02   2.2900000e+01   3.1975419e+01   2.0851613e+01   4.1764774e+01   7.7434516e+01   1.4110105e+02   1.0723129e+02   1.1777053e+02   1.8924968e+02   2.8041003e+02   1.6815806e+02   1.7443219e+02   1.2400839e+02   1.7335739e+02   1.2024839e+02   8.8584323e+01   1.7451355e+02   1.1246634e+02   7.1764194e+01   1.6809854e+02   1.1960258e+02   1.2714212e+02   1.1309097e+02   2.4872563e+02   1.4983935e+02   8.8622852e+01   1.8898742e+02   1.6492294e+02   1.9808387e+01   5.8469845e+01   1.5082323e+02   2.3271801e+02   2.3893452e+02   1.0394395e+02   1.2928935e+02   6.4307497e+01   9.0034194e+01   8.3889523e+01   1.6969903e+02   9.5885045e+01   1.5218581e+02   5.7487716e+01   1.3423645e+02   1.1005399e+02
   7.8041290e+01   8.6077019e+01   3.6564677e+02   7.4482581e+00   2.5010613e+02   9.4906026e+01   1.8246613e+02   2.4248368e+02   1.9049290e+02   1.8198218e+02   1.0639517e+02   1.5018182e+02   1.5245290e+02   1.8388280e+02   1.5108935e+02   1.3696027e+02   1.3871677e+02   1.8385072e+02   1.3108677e+02   2.3383467e+02   1.0255839e+02   9.9383394e+01   2.9292355e+02   1.1391773e+02   1.6972517e+02   1.5073542e+02   9.5416452e+01   1.2884410e+02   2.4635171e+01   1.4230262e+02   1.5704290e+02   1.6236883e+02   1.0962032e+02   8.7525213e+01   1.4520517e+02   1.1027702e+02   9.1824194e+01   1.2252697e+02   1.7872517e+02   1.6297542e+02   1.4525517e+02   1.7998302e+02   1.3590161e+02   1.6438465e+02   2.4127194e+02   1.5082761e+01   1.6291517e+02   1.4828022e+02   1.2764290e+02   1.8711954e+02   1.7788968e+02   1.5614786e+02   6.5788065e+01   8.3741148e+01   1.9969032e+01   1.3490219e+01   7.2290323e+01   4.1023226e+01   7.9725171e+01   8.4605422e+01   1.5415032e+02   1.3154894e+02   1.7069839e+02   2.1391413e+02   9.7294839e+01   7.3422865e+01   1.2215517e+02   2.0945102e+02   1.3678839e+02   1.7304886e+02   8.9264194e+01   1.1063983e+02   2.0876806e+02   2.7408339e+02   2.9112871e+02   9.0149058e+01   1.0146774e+02   1.3159871e+02   1.9983484e+02  -1.1677755e+01   5.6319355e+01   9.2660903e+01   6.3467742e+00   3.8561290e+00   1.3096968e+02   1.1748017e+02   1.1368968e+02   8.9885148e+01   4.7944194e+01   1.1746077e+01   2.3349517e+02   9.2213822e+01   1.6237097e+02   1.6366935e+02   1.2574806e+02   1.0779757e+02   3.2938387e+01   1.0276719e+02   8.7460968e+01   7.5160219e+01   1.6735129e+02   1.8613899e+02   1.6522710e+02   1.5027861e+02   1.2315517e+02   1.4123102e+02   1.4420452e+02   9.9155897e+01   2.2153517e+02   2.0836062e+02   3.0470000e+01   6.4219819e+01   3.6471613e+01   4.0235174e+01   1.0390452e+02   1.5793345e+02   1.3047129e+02   9.9241329e+01   2.0147968e+02   2.1619163e+02   2.0225806e+02   2.3098419e+02   1.2981839e+02   1.6218259e+02   1.1729839e+02   1.5472032e+02   1.6193355e+02   1.6623274e+02   1.0838419e+02   1.4950894e+02   1.2036258e+02   1.5999132e+02   1.6204097e+02   1.7399963e+02   1.9188935e+02   9.7168852e+01   1.8918742e+02   1.7347694e+02   2.7958387e+01   6.1817845e+01   1.8110323e+02   2.1533561e+02   2.0117452e+02   1.1324475e+02   1.5585935e+02   5.8371897e+01   1.0745419e+02   9.5965923e+01   1.4326903e+02   1.7189945e+02   1.5799581e+02   9.0172916e+01   1.4909645e+02   1.0333519e+02
   7.2281290e+01   9.7587819e+01   4.0259677e+02   3.1452258e+01   1.8024613e+02   1.0249483e+02   1.6317613e+02   2.5007688e+02   1.4744290e+02   2.0114618e+02   1.1353517e+02   1.4557062e+02   1.4336290e+02   1.6980000e+02   1.5617935e+02   1.8512307e+02   1.0691677e+02   2.0377472e+02   1.5365677e+02   2.2869907e+02   1.3617839e+02   9.7453794e+01   2.7587355e+02   1.3256173e+02   1.4725517e+02   1.7649302e+02   1.2617645e+02   1.0019330e+02   4.2495171e+01   1.0772382e+02   1.6890290e+02   1.1347003e+02   1.1247032e+02   6.5297213e+01   1.5891517e+02   7.3510222e+01   9.5594194e+01   9.3565368e+01   1.8811517e+02   1.7388422e+02   1.3834517e+02   2.5043582e+02   1.4095161e+02   1.6508065e+02   2.4632194e+02   1.0388761e+01   1.2458517e+02   1.5463662e+02   1.0668290e+02   1.4065634e+02   1.6640968e+02   1.9215626e+02   5.8448065e+01   8.0278348e+01   2.5059032e+01  -1.1956981e+01   1.2340323e+01   1.3389226e+01   6.6065171e+01   1.0407822e+02   1.3081032e+02   1.4441614e+02   1.7412839e+02   2.0353973e+02   1.2262484e+02   6.6926465e+01   1.5453517e+02   1.4043062e+02   1.4921839e+02   1.7824446e+02   1.0226419e+02   1.3954983e+02   1.9528806e+02   3.0064179e+02   2.9797871e+02   9.0321058e+01   9.3467742e+01   1.3319871e+02   2.0954484e+02   9.4454452e+00   5.7129355e+01   9.7116103e+01   1.5056774e+01  -1.0120671e+01   1.5391968e+02   1.4521417e+02   1.1649968e+02   9.9800348e+01   2.6034194e+01   3.0878877e+01   2.0130517e+02   9.6499022e+01   1.7189097e+02   1.6714775e+02   1.6631806e+02   8.9171974e+01   4.6408387e+01   8.8929587e+01   1.0074097e+02   9.6817819e+01   1.1330129e+02   1.5912299e+02   8.5657097e+01   6.0074206e+01   9.2065171e+01   1.3199822e+02   1.5163452e+02   7.5651497e+01   2.4863517e+02   1.8109262e+02   3.1900000e+00   2.9832219e+01  -5.0983871e+00   4.5700774e+01   8.8814516e+01   1.4557065e+02   1.0290129e+02   1.0596693e+02   2.1328968e+02   1.6876683e+02   1.4358806e+02   1.4067779e+02   1.2591839e+02   1.7906459e+02   1.2301839e+02   1.2607272e+02   1.2436355e+02   1.2619834e+02   1.2495419e+02   1.1165334e+02   8.6842581e+01   1.3300292e+02   1.4737097e+02   1.2488323e+02   1.8378935e+02   1.1690685e+02   1.5241742e+02   1.1312854e+02   4.9983871e+00   6.1604645e+01   1.5372323e+02   1.7248601e+02   1.9679452e+02   9.9885148e+01   8.8669355e+01   1.0051710e+02   7.1694194e+01   6.4446723e+01   1.0655903e+02   1.0498625e+02   1.3308581e+02   8.3825716e+01   1.1090645e+02   9.3440387e+01
   9.5991290e+01   1.1879102e+02   3.6559677e+02   3.0222581e+00   1.9791613e+02   1.0756123e+02   1.7089613e+02   2.5302928e+02   1.5478290e+02   2.0907898e+02   1.3582517e+02   1.4035742e+02   1.5450290e+02   2.2528880e+02   1.1998935e+02   1.9096827e+02   1.0986677e+02   1.9810872e+02   1.6037677e+02   2.1530147e+02   1.0903839e+02   1.3271499e+02   3.0963355e+02   1.2391093e+02   1.5582517e+02   1.2251742e+02   8.9136452e+01   1.0715650e+02   3.7915171e+01   1.0871022e+02   1.4085290e+02   1.1281403e+02   9.3760323e+01   7.9654013e+01   1.4039517e+02   6.4131822e+01   9.8254194e+01   1.2573257e+02   1.4939517e+02   1.8013182e+02   1.6787517e+02   1.8665342e+02   1.2776161e+02   1.7556585e+02   1.9041194e+02  -7.8984387e+00   1.6391517e+02   1.7649022e+02   1.3006290e+02   1.5549594e+02   1.6969968e+02   1.5270306e+02   5.8208065e+01   8.1157548e+01   2.4869032e+01  -1.2561781e+01   1.6290323e+01   3.0173226e+01   8.1345171e+01   8.1425822e+01   1.1391032e+02   1.4881814e+02   1.7797839e+02   1.9933173e+02   1.2233484e+02   6.0229665e+01   1.5201517e+02   1.3244222e+02   1.2650839e+02   1.6092126e+02   1.4074419e+02   7.4231432e+01   1.9776806e+02   2.3620339e+02   3.0169871e+02   6.6063458e+01   1.0208774e+02   1.3297911e+02   1.8297484e+02   2.5951045e+01   5.6889355e+01   7.7995303e+01   1.1916774e+01  -8.0194710e+00   1.4539968e+02   1.2670577e+02   8.4019677e+01   1.3863875e+02   3.8894194e+01   2.1330077e+01   2.8258517e+02   7.7046622e+01   1.7475097e+02   1.4434895e+02   1.6031806e+02   9.5981974e+01   2.7608387e+01   6.5383587e+01   9.6980968e+01   9.8688619e+01   1.0492129e+02   7.3843394e+01   1.1437710e+02   9.0156606e+01   1.3739517e+02   1.2142182e+02   1.1439452e+02   8.6680697e+01   1.9668517e+02   2.1276862e+02   1.1400000e+00   2.8756219e+01   1.9991613e+01   1.6023574e+01   8.2624516e+01   1.6511585e+02   1.3780129e+02   7.9374929e+01   1.8719968e+02   1.3066403e+02   1.2163806e+02   1.3862379e+02   1.1600839e+02   1.7447739e+02   9.5538387e+01   1.2260112e+02   1.4808355e+02   3.9720735e+01   1.0057419e+02   1.3675374e+02   1.0817258e+02   9.7626516e+01   1.3542097e+02   1.1341923e+02   1.4393935e+02   1.3924485e+02   1.5308742e+02   1.0331494e+02   6.4283871e+00   3.3350245e+01   1.9091323e+02   1.2341081e+02   1.6903452e+02   7.7815948e+01   1.1776935e+02   4.2619097e+01   9.7984194e+01   6.4683523e+01   1.0455903e+02   8.9336245e+01   1.1061581e+02   4.1103316e+01   1.1633645e+02   8.0335987e+01
   8.0661290e+01   6.9447419e+01   3.2669677e+02   1.8714258e+01   2.5029613e+02   8.1940826e+01   1.6660613e+02   2.3452248e+02   1.6868290e+02   1.7225698e+02   1.2001517e+02   1.3829222e+02   1.3578290e+02   2.6107640e+02   1.2903935e+02   1.4953427e+02   1.3376677e+02   1.7205672e+02   1.3989677e+02   2.2769987e+02   1.2617839e+02   1.4215379e+02   2.6421355e+02   1.5983453e+02   1.5091517e+02   1.4939022e+02   9.4366452e+01   1.0063810e+02   3.0395171e+01   1.2507182e+02   1.5723290e+02   1.5997363e+02   1.1738032e+02   7.2334413e+01   1.1082517e+02   3.9597422e+01   1.2159419e+02   1.0038537e+02   1.4591517e+02   1.7883022e+02   1.3525517e+02   1.8078302e+02   1.6061161e+02   1.4531785e+02   2.2013194e+02  -2.8460387e+00   1.3296517e+02   1.9629622e+02   1.1135290e+02   1.5785274e+02   1.2197968e+02   1.8495066e+02   5.0688065e+01   5.9379148e+01   2.2729032e+01   4.2294194e+00   6.0322581e-02  -4.8683742e+00   6.2205171e+01   9.6957022e+01   1.3657032e+02   1.7790534e+02   1.8131839e+02   1.9811453e+02   9.3144839e+01   6.1044865e+01   1.5191517e+02   1.6245022e+02   1.0912839e+02   1.4274166e+02   1.2593419e+02   8.8376232e+01   1.6933806e+02   2.2009779e+02   3.1821871e+02   7.6461858e+01   8.4847742e+01   1.0635831e+02   1.8797484e+02  -1.0828955e+01   7.6979355e+01   1.0685810e+02  -5.3232258e+00   2.5997290e+00   1.0134968e+02   1.1231977e+02   7.0399677e+01   1.0406835e+02   2.3224194e+01  -6.2763226e+00   2.2634517e+02   8.3735822e+01   9.4320968e+01   1.3792335e+02   1.5046806e+02   1.1714997e+02   2.9988387e+01   8.3913187e+01   7.9700968e+01   6.9781019e+01   1.3511129e+02   1.0637819e+02   1.3870710e+02   1.2026021e+02   1.0382517e+02   1.8548742e+02   1.6654452e+02   1.0031870e+02   2.5172517e+02   2.0765542e+02   1.0190000e+01   4.5322219e+01   3.0521613e+01   1.7801174e+01   1.3000452e+02   1.7803545e+02   1.2857129e+02   1.3477333e+02   2.1352968e+02   1.5893763e+02   1.3525806e+02   1.5415419e+02   1.6338839e+02   1.8392699e+02   1.4910839e+02   1.5217552e+02   1.5017355e+02   9.8033535e+01   1.3038419e+02   2.1597894e+02   1.0836258e+02   1.3985132e+02   1.5009097e+02   1.5319563e+02   1.7702935e+02   1.6459765e+02   1.4251742e+02   9.7060542e+01   1.3668387e+01   8.2581045e+01   2.2224323e+02   1.4871441e+02   1.6736452e+02   1.0761955e+02   1.2814935e+02   6.3688697e+01   1.1212419e+02   1.1040232e+02   1.1741903e+02   9.9497445e+01   1.1932581e+02   9.2786516e+01   1.3623645e+02   9.9843987e+01
   7.9711290e+01   1.1213342e+02   3.5440677e+02   1.4347458e+01   2.2943613e+02   9.5709626e+01   1.6336613e+02   2.4182168e+02   1.6773290e+02   1.6247298e+02   1.5191517e+02   1.2159022e+02   1.0474290e+02   2.4845960e+02   1.4765935e+02   1.5394467e+02   9.8296774e+01   1.6236432e+02   1.3842677e+02   2.1758747e+02   1.0745839e+02   1.4308139e+02   2.9968355e+02   1.3989693e+02   1.4053517e+02   1.5645062e+02   7.0756452e+01   1.4433690e+02   4.4775171e+01   1.1288142e+02   1.6514290e+02   1.2577083e+02   1.0376032e+02   1.1389401e+02   1.2139517e+02   4.8181822e+01   9.4214194e+01   1.4514577e+02   1.5287517e+02   1.8075342e+02   1.2663517e+02   1.3966262e+02   1.5838161e+02   1.7363625e+02   2.0989194e+02  -1.9556839e+01   1.7296517e+02   1.7385622e+02   8.5922903e+01   1.7159714e+02   1.5488968e+02   2.1379786e+02   3.1828065e+01   6.0457948e+01   2.4389032e+01   6.1661935e-01   9.5303226e+00   2.3134026e+01   7.3495171e+01   1.1577382e+02   1.1005032e+02   1.9155694e+02   1.7678839e+02   2.0228693e+02   5.0244839e+01   1.0037686e+02   1.2139517e+02   2.2294182e+02   9.2988387e+01   1.2555286e+02   1.2403419e+02   1.2414823e+02   2.2628806e+02   2.1564179e+02   2.6221871e+02   1.0013186e+02   1.0450774e+02   1.2712551e+02   2.0564484e+02  -3.1025548e+00   7.3079355e+01   9.3130103e+01   6.7767742e+00   1.1172903e-01   1.0739968e+02   1.2445577e+02   6.8879677e+01   1.2879995e+02   3.8084194e+01   1.7634877e+01   2.5791517e+02   8.3640222e+01   1.3608097e+02   1.5358255e+02   1.1431806e+02   1.4323197e+02   4.7028387e+01   9.1259987e+01   8.0030968e+01   7.9324619e+01   1.0116129e+02   1.0366419e+02   1.1908710e+02   4.8969806e+01   1.3525517e+02   1.7221302e+02   1.5030452e+02   1.2742790e+02   1.8644517e+02   2.2397782e+02   1.4950000e+01   5.1801419e+01   1.9851613e+01   1.5274774e+01   1.0976452e+02   1.2684465e+02   1.4509129e+02   1.8050173e+02   1.9405968e+02   1.4754523e+02   1.1358806e+02   1.4393779e+02   1.6791839e+02   1.3203459e+02   1.3810839e+02   1.2219552e+02   1.1451355e+02   1.2236634e+02   1.0029419e+02   2.3272614e+02   1.1526258e+02   1.4805932e+02   9.9990968e+01   1.2844363e+02   1.9559935e+02   1.7753205e+02   1.3356742e+02   8.8356542e+01   1.1958387e+01   3.9477845e+01   1.6577323e+02   1.4895201e+02   1.6698452e+02   7.2889948e+01   3.4049355e+01  -1.8303303e+01   1.0722419e+02   9.9944323e+01   1.1922903e+02   1.1321265e+02   1.2894581e+02   7.3496916e+01   1.1571645e+02   1.0438559e+02
   7.9331290e+01   1.2235382e+02   3.6907677e+02   4.7038581e+00   2.1224613e+02   1.0008483e+02   1.7960613e+02   2.5152248e+02   1.7706290e+02   2.0296658e+02   1.3134517e+02   1.3528582e+02   1.3983290e+02   2.2470240e+02   1.1994935e+02   1.2873147e+02   1.5091677e+02   1.4872472e+02   7.4896774e+01   2.1537987e+02   1.0484839e+02   1.4486019e+02   3.1282355e+02   1.3803573e+02   1.2296517e+02   1.4481622e+02   1.1336645e+02   1.0188810e+02   4.1685171e+01   1.2597862e+02   1.1147290e+02   1.2944443e+02   9.7430323e+01   1.1340041e+02   1.3753517e+02   5.7550622e+01   9.3924194e+01   1.5126897e+02   1.6691517e+02   1.8339022e+02   1.4711517e+02   1.2935422e+02   1.5028161e+02   1.8671425e+02   2.3751194e+02   4.4735613e+00   1.6901517e+02   2.4108222e+02   1.2344290e+02   1.7431554e+02   1.5378968e+02   1.7112586e+02   5.9978065e+01   5.9065948e+01   2.1579032e+01  -1.0208581e+01   5.5303226e+00   6.6440258e+00   5.9825171e+01   1.1038742e+02   1.8496032e+02   1.4237414e+02   1.7521839e+02   1.9064253e+02   7.7004839e+01   9.9196065e+01   1.3668517e+02   1.6266862e+02   9.0028387e+01   1.5264966e+02   1.2907419e+02   1.0216503e+02   2.5595806e+02   1.7935819e+02   2.6602871e+02   6.7157058e+01   1.0341774e+02   1.2706271e+02   1.8173484e+02  -2.2609755e+01   4.7839355e+01   1.0666930e+02   8.4867742e+00  -6.7850710e+00   1.3082968e+02   1.4001137e+02   5.9499677e+01   1.2094035e+02   3.2034194e+01   2.1638877e+01   2.2820517e+02   1.1463702e+02   1.3294097e+02   1.2078375e+02   1.3460806e+02   1.2313877e+02   3.2508387e+01   9.2901587e+01   7.5700968e+01   9.5101019e+01   9.1071290e+01   5.7191394e+01   7.7757097e+01   1.6136206e+01   1.3972517e+02   1.1890542e+02   1.2087452e+02   1.0883230e+02   1.8387517e+02   2.0527342e+02   9.8500000e+00   2.1489419e+01   2.5716129e+00   2.1137174e+01   7.6714516e+01   1.2039865e+02   1.5604129e+02   1.4505573e+02   1.4895968e+02   1.1239323e+02   1.1725806e+02   1.2116419e+02   1.2753839e+02   1.2660499e+02   1.1486839e+02   1.1634472e+02   1.0008355e+02   6.9330735e+01   1.1657419e+02   1.8408374e+02   1.1074258e+02   1.0871092e+02   8.0040968e+01   1.0879963e+02   1.7407935e+02   1.0297365e+02   1.0518742e+02   1.0638694e+02   7.6183871e+00   2.9115045e+01   1.6915323e+02   1.2515161e+02   1.3812452e+02   6.1578748e+01   4.6693548e+00   1.6170968e+00   9.7744194e+01   8.2132723e+01   9.0269032e+01   9.4809445e+01   1.5089581e+02   8.3450916e+01   1.2418645e+02   8.4237987e+01
   6.8611290e+01   1.1645142e+02   3.1954677e+02   5.6162581e+00   2.3839613e+02   9.8462826e+01   1.9036613e+02   2.6404168e+02   1.7982290e+02   1.7031578e+02   1.0887517e+02   1.4665342e+02   1.3664290e+02   2.1909760e+02   1.2751935e+02   1.5736587e+02   1.5662677e+02   1.7431792e+02   6.1896774e+01   2.2660987e+02   1.1245839e+02   1.4682139e+02   3.1430355e+02   1.5858733e+02   1.2882517e+02   1.7143742e+02   1.0270645e+02   1.2316090e+02   4.2535171e+01   1.3329062e+02   1.6342290e+02   1.2438843e+02   1.1876032e+02   1.4788401e+02   1.4101517e+02   5.8462222e+01   1.1221419e+02   1.4656577e+02   1.9877517e+02   2.1313142e+02   1.6977517e+02   1.8869142e+02   1.7295161e+02   1.8447065e+02   2.4198194e+02   2.2785961e+01   2.0044517e+02   1.8861782e+02   1.2325290e+02   1.6976074e+02   1.6869968e+02   1.7664306e+02   7.3828065e+01   7.1907948e+01   2.7679032e+01  -5.0265806e+00   7.2503226e+00   2.2986426e+01   8.8155171e+01   1.3088102e+02   1.4629032e+02   1.3593774e+02   1.4693839e+02   2.2405493e+02   9.4244839e+01   6.7286865e+01   1.4763517e+02   1.6627262e+02   1.2517839e+02   1.4273766e+02   1.1803419e+02   1.4442823e+02   2.1152806e+02   2.0367259e+02   2.3526871e+02   8.0377858e+01   1.0846774e+02   1.1561871e+02   2.0083484e+02  -2.2377548e+00   6.3699355e+01   9.1830503e+01   1.0296774e+01   2.4070129e+01   1.2777968e+02   1.5482537e+02   8.4969677e+01   8.4752748e+01   3.2364194e+01  -2.1475226e+00   2.5053517e+02   9.1460622e+01   1.4837097e+02   1.5759935e+02   1.1946806e+02   1.2434997e+02   5.3458387e+01   9.2075587e+01   9.5790968e+01   7.4013819e+01   8.4451290e+01   1.1296099e+02   5.3757097e+01   1.1436206e+01   1.5711517e+02   1.4360422e+02   1.3896452e+02   1.5223510e+02   2.0515517e+02   2.1881102e+02   2.0090000e+01   2.1670219e+01   1.1141613e+01   2.7641574e+01   1.0019452e+02   1.3861025e+02   1.8180129e+02   1.8737493e+02   1.8457968e+02   1.3416363e+02   1.5363806e+02   1.4201379e+02   1.8295839e+02   1.6974139e+02   1.0810839e+02   1.1026552e+02   1.2784355e+02   7.3149935e+01   8.9624194e+01   2.0152974e+02   9.7032581e+01   1.4347772e+02   1.2004097e+02   1.3468963e+02   2.0302935e+02   1.5908765e+02   1.6098742e+02   1.1649294e+02   2.5478387e+01   8.6926245e+01   1.8172323e+02   1.6914601e+02   1.4217452e+02   8.6304748e+01   3.2339355e+01   6.5934968e+00   1.0074419e+02   1.0946272e+02   1.4045903e+02   7.9514245e+01   1.5222581e+02   1.2148452e+02   1.5842645e+02   8.9208787e+01
   1.0275129e+02   1.1653022e+02   3.5140677e+02   1.2307458e+01   2.5024613e+02   9.3754826e+01   1.9389613e+02   2.7109928e+02   1.9806290e+02   2.1318658e+02   1.1111517e+02   1.4690422e+02   1.2936290e+02   2.0607000e+02   1.3617935e+02   1.6029307e+02   1.7638677e+02   1.8668712e+02   8.9706774e+01   2.3133507e+02   1.2893839e+02   1.3007299e+02   3.1811355e+02   1.5290253e+02   1.5515517e+02   1.5633102e+02   9.9176452e+01   1.3330330e+02   3.9395171e+01   1.2745182e+02   1.7271290e+02   9.6215226e+01   1.4157032e+02   1.1801921e+02   9.6495171e+01   7.0123822e+01   9.1254194e+01   1.3229257e+02   1.7049517e+02   1.5196382e+02   1.2849517e+02   2.5584382e+02   1.1919161e+02   1.8263145e+02   1.9393194e+02   9.0599613e+00   1.5082517e+02   2.3686742e+02   1.1521290e+02   1.4311394e+02   1.6588968e+02   1.4929786e+02   5.9358065e+01   6.6925548e+01   1.9819032e+01   1.2221935e-01   1.1503226e+00   2.3664426e+01   6.3015171e+01   1.2032222e+02   1.4624032e+02   1.3847174e+02   1.3769839e+02   1.8360413e+02   8.1054839e+01   6.1252065e+01   1.1182517e+02   1.6622742e+02   1.0317839e+02   1.3521766e+02   1.3936419e+02   1.0239183e+02   1.8237806e+02   1.8167459e+02   3.0374871e+02   4.6759458e+01   1.1498774e+02   1.1837711e+02   2.0349484e+02  -1.0400555e+01   4.8219355e+01   9.9778903e+01   1.2296774e+01   1.7601290e+00   1.4177968e+02   9.4855368e+01   8.7689677e+01   7.6015148e+01   1.6754194e+01   1.8911277e+01   2.2349517e+02   1.0901382e+02   1.3803097e+02   1.4604655e+02   1.3227806e+02   1.0356517e+02   4.0748387e+01   1.0938239e+02   8.5220968e+01   6.8249419e+01   1.1992129e+02   1.0188339e+02   9.9377097e+01   3.6546606e+01   1.4725517e+02   1.5796302e+02   1.7892452e+02   1.0460830e+02   2.1234517e+02   2.3304582e+02   1.6900000e+01   4.2215419e+01   2.2801613e+01   3.8948774e+01   1.0862452e+02   1.6231585e+02   1.5866129e+02   2.0393613e+02   1.7538968e+02   1.4670883e+02   1.2172806e+02   1.6856659e+02   1.7800839e+02   1.9170739e+02   1.1348839e+02   1.2459512e+02   1.6008355e+02   1.1424074e+02   1.2405419e+02   2.9944534e+02   1.2717258e+02   1.2144652e+02   1.2295097e+02   1.1893683e+02   1.6888935e+02   1.5843885e+02   1.7422742e+02   1.5343374e+02   7.1908387e+01   1.3968185e+02   2.4820323e+02   1.4835761e+02   1.6227452e+02   6.0266748e+01   4.3479355e+01   3.1602297e+01   1.2612419e+02   1.1962232e+02   1.2560903e+02   1.1989225e+02   1.6465581e+02   1.6202012e+02   1.8942645e+02   6.6828787e+01
   9.4901290e+01   9.0538219e+01   2.9054677e+02   6.6062581e+00   2.5210613e+02   8.2746026e+01   1.6813613e+02   2.5644008e+02   1.8868290e+02   2.0879698e+02   9.6875171e+01   1.1361342e+02   1.7345290e+02   1.8139280e+02   1.3294935e+02   1.3731147e+02   1.0691677e+02   2.2415472e+02   1.1289677e+02   1.7309987e+02   1.3141839e+02   1.1697459e+02   3.2311355e+02   1.3783253e+02   1.6934517e+02   1.7414582e+02   8.8136452e+01   1.6447650e+02   5.6725171e+01   1.1235542e+02   1.5404290e+02   1.2475883e+02   1.3795032e+02   1.0349881e+02   1.3258517e+02   7.1086622e+01   1.2430419e+02   1.0511857e+02   1.9801517e+02   1.7843222e+02   1.7582517e+02   2.1105742e+02   1.1666161e+02   1.7297385e+02   1.7851194e+02  -1.8064387e+00   1.6430517e+02   2.1235902e+02   9.1352903e+01   1.4364274e+02   1.5145968e+02   1.6683226e+02   4.2588065e+01   7.9027148e+01   1.3579032e+01   7.9614194e+00   2.0580323e+01   1.3300026e+01   5.2345171e+01   1.2070582e+02   1.4757032e+02   1.5998534e+02   1.4483839e+02   1.9103293e+02   6.8814839e+01   6.7421265e+01   1.1844517e+02   1.9517782e+02   1.2355839e+02   1.6262726e+02   1.2503419e+02   8.9828232e+01   1.8080806e+02   2.0399019e+02   2.6840871e+02   9.5446658e+01   1.0984774e+02   1.3464831e+02   2.0145484e+02  -3.3735484e-01   5.2079355e+01   1.1862010e+02   9.2467742e+00   6.3841290e+00   1.5149968e+02   1.3192777e+02   7.4399677e+01   1.1335835e+02   4.0654194e+01   1.9092774e+00   2.1920517e+02   1.1835702e+02   1.6022097e+02   1.7522135e+02   1.6374806e+02   9.1377574e+01   4.7218387e+01   1.0014479e+02   6.5890968e+01   5.5795819e+01   8.6831290e+01   8.1050594e+01   1.1317710e+02   2.0542606e+01   9.0305171e+01   1.2618902e+02   1.7768452e+02   9.6807497e+01   1.7196517e+02   1.7441622e+02   7.5200000e+00   2.2775819e+01   7.3816129e+00   1.0942374e+01   8.8434516e+01   9.8981045e+01   1.4061129e+02   1.7167013e+02   1.2571968e+02   1.4825243e+02   1.0225806e+02   2.1017419e+02   1.4648839e+02   1.5355899e+02   8.7778387e+01   6.8181923e+01   1.1041355e+02   8.8404335e+01   1.1257419e+02   1.5179374e+02   1.1326258e+02   9.5799316e+01   1.2118097e+02   9.6408426e+01   1.8183935e+02   1.5673285e+02   1.4698742e+02   1.2713294e+02   1.5247839e+02   1.9333625e+02   1.9148323e+02   1.2955521e+02   1.9346452e+02   9.4481548e+01   2.5289355e+01   1.2537497e+01   1.0912419e+02   7.4222323e+01   1.2136903e+02   8.0231445e+01   1.2551581e+02   1.1086132e+02   1.1990645e+02   7.2390387e+01
   7.1611290e+01   1.0797142e+02   3.1697677e+02   3.7218581e+00   2.8082613e+02   7.6878426e+01   1.6327613e+02   3.0906888e+02   1.7825290e+02   1.9587138e+02   1.1553517e+02   1.1065062e+02   1.4083290e+02   2.2662240e+02   1.4136935e+02   1.3925787e+02   1.2910677e+02   2.1542952e+02   1.0994677e+02   1.8171587e+02   1.4355839e+02   1.2200339e+02   3.2635355e+02   1.5747333e+02   1.4239517e+02   1.7740182e+02   9.6276452e+01   8.9345303e+01   5.4155171e+01   1.1770102e+02   1.6133290e+02   1.2517563e+02   1.0928032e+02   1.2145241e+02   1.5330517e+02   6.8049022e+01   1.2011419e+02   1.2041377e+02   1.5658517e+02   1.1807662e+02   1.5487517e+02   2.3707342e+02   1.5728161e+02   1.6277425e+02   2.0536194e+02   4.0455613e+00   1.6230517e+02   2.1385902e+02   1.0440290e+02   1.9583874e+02   1.1673968e+02   1.8070986e+02   5.4788065e+01   9.0621148e+01   2.1919032e+01   3.6742194e+00   1.4250323e+01   1.1566426e+01   7.5115171e+01   7.8354222e+01   1.3224032e+02   1.7225174e+02   1.4997839e+02   2.0462173e+02   7.1004839e+01   1.0390606e+02   1.3068517e+02   1.9523862e+02   1.1702839e+02   1.3419966e+02   1.1488419e+02   1.3068023e+02   1.6204806e+02   2.5239099e+02   2.8402871e+02   6.9247058e+01   8.5417742e+01   1.4255271e+02   1.7230484e+02  -1.8153548e+00   4.2029355e+01   1.1461410e+02   8.3967742e+00   2.1312129e+01   1.1311968e+02   1.5537817e+02   7.7069677e+01   1.2053475e+02   4.2704194e+01   2.3695277e+01   2.0553517e+02   9.2350622e+01   1.4456097e+02   1.5428415e+02   1.4250806e+02   6.4456774e+01   5.7128387e+01   8.2971987e+01   9.3700968e+01   5.3851019e+01   1.0011129e+02   7.0228194e+01   8.2947097e+01   4.1241006e+01   6.7915171e+01   7.9650222e+01   1.2444452e+02   1.0777670e+02   2.0815517e+02   1.6062102e+02   1.6900000e+01   9.9754194e+00   1.8421613e+01   2.3389174e+01   8.0284516e+01   1.0530305e+02   1.2333129e+02   1.0810253e+02   1.5347968e+02   1.1855163e+02   1.2730806e+02   1.7265019e+02   1.3410839e+02   1.6854939e+02   7.3438387e+01   8.0899123e+01   1.4008355e+02   9.0600735e+01   9.6334194e+01   1.4494294e+02   9.2642581e+01   9.9018916e+01   8.7520968e+01   1.4787123e+02   1.6521935e+02   1.1016245e+02   1.3256742e+02   1.3114654e+02   1.5428839e+02   1.3219145e+02   1.4534323e+02   1.7848641e+02   1.9227452e+02   8.0576748e+01   1.3719355e+01  -1.6826903e+01   9.2934194e+01   8.7417523e+01   1.2826903e+02   6.9529445e+01   1.0984581e+02   1.2621492e+02   1.2061645e+02   9.9953587e+01
   8.5091290e+01   7.9563019e+01   3.3683677e+02   8.7130581e+00   2.3396613e+02   9.9917226e+01   1.7651613e+02   2.6838968e+02   1.8459290e+02   2.3864418e+02   1.2539517e+02   1.3471182e+02   1.4993290e+02   1.8189440e+02   1.4027935e+02   1.1624507e+02   1.1981677e+02   1.9864272e+02   1.3337677e+02   1.8232147e+02   1.4036839e+02   1.2968859e+02   3.4982355e+02   1.3445573e+02   1.7068517e+02   1.5303862e+02   1.0113645e+02   1.5819650e+02   4.3495171e+01   1.2969382e+02   1.3109290e+02   1.0016483e+02   1.2285032e+02   1.3227681e+02   1.6496517e+02   6.5696222e+01   1.3597419e+02   1.1585497e+02   1.6496517e+02   1.6221622e+02   1.6034517e+02   2.1944582e+02   1.5852161e+02   1.4781505e+02   2.2765194e+02   4.5023613e+00   1.4182517e+02   2.0620742e+02   1.1621290e+02   1.6708394e+02   9.1789677e+01   2.1884586e+02   6.7308065e+01   8.0189548e+01   2.6349032e+01   1.2599819e+01   3.8703226e+00   3.8066826e+01   7.3255171e+01   8.4503022e+01   1.1429032e+02   1.7959774e+02   1.6445839e+02   1.5222333e+02   6.8674839e+01   9.8902465e+01   9.3115171e+01   1.7677422e+02   1.1331839e+02   1.6363646e+02   1.0341419e+02   1.4007783e+02   1.9499806e+02   2.3009499e+02   2.9983871e+02   6.0402258e+01   1.0508774e+02   1.2835911e+02   1.8535484e+02   3.2406452e+00   5.6549355e+01   1.0883250e+02   2.3467742e+00   1.4226129e+01   1.3425968e+02   1.1573697e+02   1.0044968e+02   7.4424348e+01   2.7754194e+01   5.7412774e+00   2.2730517e+02   9.8279022e+01   1.4661097e+02   1.5565015e+02   1.5508806e+02   1.0031037e+02   5.8368387e+01   9.7352787e+01   7.7170968e+01   8.1413419e+01   1.0702129e+02   1.2186539e+02   1.1665710e+02   6.8024206e+01   8.4395171e+01   1.1542182e+02   1.4125452e+02   1.8143190e+02   1.9939517e+02   1.8955182e+02   1.0000000e+01   3.1387419e+01  -4.0983871e+00   6.0620774e+01   9.4764516e+01   1.3333465e+02   1.7471129e+02   1.2403213e+02   2.0162968e+02   1.6726963e+02   1.5177806e+02   2.1445259e+02   1.3081839e+02   1.7462259e+02   1.0520839e+02   1.2658752e+02   1.7565355e+02   1.1813514e+02   1.7581419e+02   1.6863454e+02   1.3393258e+02   1.0185572e+02   1.2752097e+02   1.5952123e+02   2.5440935e+02   1.3892725e+02   1.5846742e+02   1.4555454e+02   1.6657839e+02   1.6577825e+02   1.3953323e+02   1.9185121e+02   2.3446452e+02   1.1349155e+02   3.2239355e+01   6.8414968e+00   1.2250419e+02   9.9861923e+01   1.4226903e+02   1.0659945e+02   1.2713581e+02   7.7921716e+01   1.2942645e+02   9.1868787e+01
   1.0380129e+02   6.1826219e+01   3.8359677e+02  -6.9877419e+00   2.3182613e+02   5.4708426e+01   1.6294613e+02   2.4981528e+02   1.5873290e+02   2.1910298e+02   1.2639517e+02   1.3378182e+02   1.1921290e+02   1.3073200e+02   1.4208935e+02   1.3563027e+02   1.1943677e+02   1.5053312e+02   1.1361677e+02   2.2828227e+02   1.0955839e+02   1.0982339e+02   2.9359355e+02   7.7954129e+01   1.4306517e+02   1.5139822e+02   7.3706452e+01   1.6439090e+02   5.1305171e+01   1.0868902e+02   1.1633290e+02   1.2948563e+02   7.0760323e+01   1.1096401e+02   1.1239517e+02   7.1941822e+01   9.9064194e+01   1.4223777e+02   2.2049517e+02   1.5820382e+02   1.4996517e+02   2.2927622e+02   1.3376161e+02   1.4636585e+02   2.4022194e+02   1.6761290e-02   1.6358517e+02   2.1227662e+02   1.2273290e+02   1.7080234e+02   9.8359677e+01   2.3313026e+02   7.0398065e+01   8.4942348e+01   3.2109032e+01   1.3239019e+01   1.0010323e+01   2.5575626e+01   6.5205171e+01   1.1400702e+02   1.4953032e+02   1.4339854e+02   1.7816839e+02   1.7912653e+02   6.6004839e+01   1.0969606e+02   9.4915171e+01   2.2310022e+02   1.2717839e+02   1.4214766e+02   1.3698419e+02   1.2439223e+02   1.9847806e+02   2.6347659e+02   3.0483871e+02   8.5382258e+01   1.0512774e+02   1.2626591e+02   1.8778484e+02   1.4236245e+01   6.5509355e+01   8.9165703e+01   1.3967742e+00   1.2302129e+01   1.3901968e+02   1.6007617e+02   1.0277968e+02   8.5857948e+01   2.5224194e+01   1.2753677e+01   2.3053517e+02   8.5020622e+01   1.4846097e+02   1.4478215e+02   1.7050806e+02   1.0264677e+02   4.7368387e+01   1.0904279e+02   9.4840968e+01   9.2569819e+01   1.0211129e+02   1.0697819e+02   1.0746710e+02   7.5759406e+01   9.5345171e+01   1.0116582e+02   1.8963452e+02   1.4504150e+02   2.1591517e+02   1.7657022e+02   2.2470000e+01   3.3149819e+01   1.5381613e+01   2.2162374e+01   8.8764516e+01   1.2376465e+02   1.7042129e+02   1.2795533e+02   1.7333968e+02   1.6015283e+02   1.6782806e+02   2.1949859e+02   1.2981839e+02   1.3732259e+02   1.4196839e+02   1.3255672e+02   1.4355355e+02   2.2404314e+02   1.7895419e+02   1.7429334e+02   1.0131258e+02   1.6846532e+02   1.4361097e+02   1.4590403e+02   2.0616935e+02   1.3502645e+02   1.5070742e+02   1.4888534e+02   1.5066839e+02   2.3453105e+02   1.5010323e+02   1.7500561e+02   2.2903452e+02   1.2644595e+02   3.8289355e+01   1.3307497e+01   7.7314194e+01   1.0495712e+02   1.5488903e+02   9.6259845e+01   1.1813581e+02   1.0974172e+02   1.3890645e+02   1.0934039e+02
   7.6711290e+01   1.0037342e+02   3.6078677e+02   1.9127058e+01   2.3872613e+02   6.0726426e+01   1.5146613e+02   2.7106368e+02   1.7820290e+02   2.2387538e+02   1.2425517e+02   1.1771302e+02   1.0821290e+02   1.6428200e+02   1.1608935e+02   1.4299027e+02   1.4514677e+02   1.7228632e+02   1.1246677e+02   2.2861427e+02   9.8508387e+01   1.5246739e+02   2.8897355e+02   1.1337373e+02   1.7087517e+02   1.3769342e+02   8.9896452e+01   1.3928570e+02   3.8825171e+01   1.1539742e+02   1.2671290e+02   1.3394523e+02   9.1330323e+01   1.1484841e+02   1.5030517e+02   6.6149022e+01   1.1354419e+02   1.2293937e+02   1.8168517e+02   1.4439862e+02   1.7515517e+02   1.9530102e+02   1.4085161e+02   1.5665865e+02   2.3960194e+02   2.8763613e+00   1.3777517e+02   1.8953142e+02   1.3968290e+02   1.8786634e+02   6.2079677e+01   2.0817266e+02   6.7118065e+01   7.8824748e+01   1.3389032e+01  -1.2338065e-01   2.6580323e+01   1.9440026e+01   7.4685171e+01   7.5488622e+01   1.2972032e+02   1.6783334e+02   1.3959839e+02   1.8430213e+02   8.5144839e+01   5.7164865e+01   1.0596517e+02   1.8955622e+02   1.2807839e+02   1.4907566e+02   1.2303419e+02   1.2141823e+02   1.8928806e+02   2.3279179e+02   2.9688871e+02   8.5068258e+01   6.8557742e+01   1.2957151e+02   1.7592484e+02  -2.2449548e+00   5.1169355e+01   6.9402903e+01   1.4016774e+01  -1.1187471e+01   1.2187968e+02   1.3496737e+02   8.3589677e+01   1.0296315e+02   2.2414194e+01   6.9384774e+00   2.3491517e+02   6.4100222e+01   2.1018097e+02   1.3618455e+02   1.2955806e+02   1.2282277e+02   5.4268387e+01   1.3649079e+02   9.3890968e+01   5.6265819e+01   9.3211290e+01   1.0707019e+02   8.5517097e+01   3.5135406e+01   5.2065171e+01   7.9578222e+01   1.8639452e+02   9.6160697e+01   1.7834517e+02   1.6085582e+02   4.3800000e+00   8.6470194e+00   6.2316129e+00   4.1464374e+01   6.9144516e+01   1.0819425e+02   1.1347129e+02   8.8031329e+01   1.9633968e+02   1.0688283e+02   1.1663806e+02   2.4112379e+02   9.9058387e+01   1.2564339e+02   1.1186839e+02   9.7914723e+01   1.2055355e+02   1.3969314e+02   9.3384194e+01   1.8689894e+02   6.5552581e+01   1.1580612e+02   1.2818097e+02   9.4278426e+01   1.8440935e+02   1.0238725e+02   1.6065742e+02   1.0494934e+02   1.7971839e+02   1.3624705e+02   1.8748323e+02   1.2854521e+02   2.0898452e+02   9.9289948e+01   2.5909355e+01  -1.3942103e+01   1.0183419e+02   9.5225523e+01   1.0145903e+02   1.2229425e+02   9.4995806e+01   6.0872916e+01   1.2471645e+02   9.0475587e+01
   8.7801290e+01   1.0920622e+02   3.3688677e+02  -1.5094194e-01   1.7215613e+02   1.2233203e+02   1.4194613e+02   2.7477528e+02   1.6197290e+02   2.1107378e+02   1.0072517e+02   1.3292542e+02   1.3397290e+02   1.3460120e+02   1.1941935e+02   8.2343871e+01   1.2624677e+02   2.5746832e+02   1.1446677e+02   2.1973427e+02   9.7658387e+01   1.2638539e+02   2.9430355e+02   8.6277329e+01   1.6944517e+02   1.5837782e+02   1.2513645e+02   1.4489650e+02   4.1965171e+01   1.3048622e+02   1.3633290e+02   1.4160563e+02   1.0528032e+02   1.1273241e+02   1.3549517e+02   5.9383822e+01   1.0392419e+02   1.6127897e+02   1.7430517e+02   1.9998902e+02   1.6253517e+02   1.4569062e+02   1.2252161e+02   1.6198505e+02   2.4198194e+02   2.0065961e+01   1.8291517e+02   1.9240022e+02   9.9642903e+01   1.5702954e+02   1.1816968e+02   1.5663546e+02   5.5398065e+01   7.0282348e+01   1.5579032e+01   1.7131419e+01   2.0200323e+01   1.5090426e+01   1.0068517e+02   1.0797862e+02   1.5181032e+02   1.2168614e+02   1.3840839e+02   1.7377733e+02   6.3814839e+01   5.5201265e+01   1.3025517e+02   1.5704302e+02   1.2745839e+02   1.3569526e+02   1.0222419e+02   1.5498303e+02   2.3504806e+02   1.6679099e+02   3.5083871e+02   9.1372258e+01   9.0417742e+01   1.4287271e+02   1.6273484e+02  -5.5697548e+00   3.1699355e+01   1.0458050e+02   2.7767742e+00   1.9517290e+00   1.3415968e+02   1.2274497e+02   7.3449677e+01   1.1239435e+02   2.6274194e+01   1.6199677e+01   2.5087517e+02   7.8913422e+01   1.1327097e+02   1.2664735e+02   1.1165806e+02   1.1054477e+02   5.9648387e+01   1.1268039e+02   9.4360968e+01   6.4708219e+01   9.7021290e+01   1.3376539e+02   1.0351710e+02   4.8695406e+01   8.6015171e+01   7.1722222e+01   1.6120452e+02   1.5841590e+02   1.9501517e+02   1.9033222e+02   4.7600000e+00   2.9896619e+01   2.0141613e+01   3.1351574e+01   8.3954516e+01   1.0609945e+02   9.6191290e+01   1.1217373e+02   1.6247968e+02   1.5288163e+02   1.4410806e+02   1.6644619e+02   1.3224839e+02   1.1812819e+02   1.1815839e+02   1.1865152e+02   1.3732355e+02   2.1401154e+02   9.0714194e+01   1.7792254e+02   9.1412581e+01   1.3573732e+02   1.1223097e+02   1.0969443e+02   1.5931935e+02   1.5591445e+02   1.6656742e+02   1.2456654e+02   1.5919839e+02   1.8060865e+02   1.8358323e+02   1.2542721e+02   2.0374452e+02   1.2665915e+02   2.2859355e+01   1.0161897e+01   9.4174194e+01   1.0464832e+02   1.0460903e+02   1.4418225e+02   1.1384581e+02   6.3844916e+01   1.2561645e+02   1.1155359e+02
   8.5951290e+01   7.2874219e+01   3.6007677e+02   2.2613858e+01   1.8358613e+02   1.0251763e+02   1.7360613e+02   2.3900248e+02   1.4178290e+02   1.8602898e+02   1.2911517e+02   1.1446422e+02   1.2155290e+02   1.4688480e+02   1.2398935e+02   1.4950827e+02   1.2391677e+02   2.3441472e+02   1.1927677e+02   2.5911947e+02   1.3607839e+02   1.2279179e+02   2.4506355e+02   1.2288653e+02   1.8877517e+02   1.4912142e+02   9.6326452e+01   1.4539130e+02   5.5305171e+01   1.0960902e+02   1.5800290e+02   7.9482026e+01   1.1085032e+02   1.1985681e+02   1.1520517e+02   6.0097022e+01   1.3259419e+02   1.3864537e+02   2.0225517e+02   1.9699302e+02   1.3234517e+02   1.7568582e+02   1.2671161e+02   1.4511985e+02   2.1041194e+02   2.4551561e+01   1.6225517e+02   2.3033302e+02   1.3187290e+02   1.6421114e+02   8.5699677e+01   2.0076306e+02   4.2398065e+01   8.2082348e+01   2.0199032e+01   9.0518194e+00   1.1820323e+01   1.5000826e+01   6.2115171e+01   1.0311422e+02   1.4700032e+02   9.6600942e+01   1.6107839e+02   2.2949373e+02   5.6914839e+01   4.5463265e+01   1.0934517e+02   1.9742582e+02   1.3283839e+02   1.6703486e+02   1.3793419e+02   1.4626623e+02   2.0418806e+02   2.0154979e+02   2.9359871e+02   7.8811458e+01   8.1897742e+01   1.3516431e+02   1.7083484e+02   7.8224516e-01   3.2509355e+01   1.0951570e+02  -3.8432258e+00   3.5813290e+00   1.4934968e+02   1.0990977e+02   1.0544968e+02   1.0230435e+02   1.6364194e+01   1.8082477e+01   2.2106517e+02   7.5628222e+01   1.3922097e+02   1.7152135e+02   1.2684806e+02   7.2139574e+01   5.1078387e+01   1.3950599e+02   8.4600968e+01   7.3769019e+01   8.5161290e+01   1.5909419e+02   1.3479710e+02   1.0966301e+02   5.5585171e+01   1.1453662e+02   1.5915452e+02   1.9518990e+02   2.0896517e+02   2.1288622e+02   2.5520000e+01   3.5855819e+01   1.8231613e+01   4.4264374e+01   7.7474516e+01   1.1533785e+02   1.1176129e+02   1.4416813e+02   2.3624968e+02   1.7469003e+02   1.7372806e+02   2.3979659e+02   1.2776839e+02   1.5677659e+02   1.0134839e+02   1.4013632e+02   1.5122355e+02   1.9780954e+02   1.0076419e+02   1.7544854e+02   1.1317258e+02   1.0789652e+02   1.4328097e+02   1.5631043e+02   1.7054935e+02   1.1382605e+02   1.8484742e+02   1.7567414e+02   1.7971839e+02   2.0105705e+02   2.1358323e+02   1.6240721e+02   2.5260452e+02   1.5161035e+02   3.5339355e+01  -2.2665032e+00   1.1131419e+02   8.4237123e+01   1.1641903e+02   1.4081745e+02   1.3646581e+02   8.5895316e+01   1.2990645e+02   1.1221039e+02
   8.3901290e+01   7.3758219e+01   3.9754677e+02   7.4662581e+00   1.7224613e+02   1.0570483e+02   1.5394613e+02   2.5457528e+02   1.6701290e+02   1.8429058e+02   1.2915517e+02   7.7361022e+01   1.3274290e+02   1.2993960e+02   1.1141935e+02   1.8979387e+02   1.3510677e+02   1.7375952e+02   1.1332677e+02   2.6378547e+02   1.0598839e+02   1.2976899e+02   2.5944355e+02   1.2006613e+02   1.9377517e+02   1.7858142e+02   1.0917645e+02   1.5493330e+02   4.4535171e+01   1.3266062e+02   1.2090290e+02   1.3136003e+02   8.7090323e+01   1.0818761e+02   1.4363517e+02   5.7012622e+01   1.2621419e+02   1.2501577e+02   1.7811517e+02   1.9144422e+02   1.0977517e+02   1.8191142e+02   1.3957161e+02   1.3504105e+02   2.6674194e+02   2.2275161e+01   1.6706517e+02   2.3237822e+02   1.3568290e+02   1.6842634e+02   9.5459677e+01   2.1874226e+02   5.6208065e+01   8.5027548e+01   2.5389032e+01  -1.3943381e+01   1.6720323e+01   4.7488258e+00   7.3115171e+01   1.1308422e+02   1.2934032e+02   9.2723742e+01   1.6554839e+02   1.5522613e+02   7.1334839e+01   6.2979665e+01   1.4120517e+02   1.5687702e+02   1.2669839e+02   1.3437606e+02   1.4679419e+02   9.3657432e+01   2.4614806e+02   2.0986299e+02   2.9183871e+02   7.1852258e+01   1.0717774e+02   1.2776191e+02   1.9930484e+02  -1.7065355e+01   4.1509355e+01   1.2288570e+02   4.0567742e+00   1.0519329e+01   1.5511968e+02   1.2639817e+02   7.7309677e+01   8.4325548e+01   3.0894194e+01   7.5900774e+00   2.3663517e+02   1.1091262e+02   1.4670097e+02   1.3387295e+02   1.3774806e+02   1.0140757e+02   7.2178387e+01   1.1124799e+02   7.8460968e+01   1.0355022e+02   1.0411129e+02   1.3804819e+02   1.1708710e+02   7.4369806e+01   5.1205171e+01   1.0017702e+02   1.3149452e+02   1.7326270e+02   2.1220517e+02   1.7095702e+02   1.2380000e+01   3.7047019e+01   1.4331613e+01   1.9526374e+01   6.7144516e+01   1.1139425e+02   1.1680129e+02   1.2585493e+02   1.6300968e+02   1.9169923e+02   1.7420806e+02   1.5756819e+02   9.0678387e+01   1.3245379e+02   9.6298387e+01   9.7070323e+01   1.2789355e+02   1.6852594e+02   8.8624194e+01   9.2089742e+01   9.6222581e+01   1.2249252e+02   1.4752097e+02   1.5487123e+02   1.1183935e+02   8.3432852e+01   1.8108742e+02   1.5355494e+02   1.5504839e+02   2.0522065e+02   1.7877323e+02   1.4400201e+02   2.3132452e+02   1.3726275e+02   1.8769355e+01   3.1090968e+00   4.0934194e+01   1.4638752e+02   1.2741903e+02   1.0955745e+02   1.3780581e+02   7.7928116e+01   1.2637645e+02   9.2012787e+01
   9.3371290e+01   9.9140619e+01   3.8426677e+02   3.3578658e+01   1.8182613e+02   1.1836843e+02   1.5360613e+02   2.7470248e+02   1.5430290e+02   2.2473738e+02   1.3458517e+02   1.7502662e+02   1.3240290e+02   1.6424680e+02   1.3565935e+02   1.4747467e+02   9.8336774e+01   1.7489112e+02   1.0023677e+02   2.5049267e+02   8.5748387e+01   1.4872819e+02   2.8530355e+02   1.0861733e+02   1.9715517e+02   1.6740102e+02   1.2336645e+02   1.3250810e+02   2.8115171e+01   1.5402422e+02   1.2476290e+02   1.2805123e+02   1.2319032e+02   1.1748961e+02   1.3039517e+02   5.5261822e+01   7.6544194e+01   1.5631937e+02   1.6096517e+02   1.9448622e+02   1.2087517e+02   1.8060342e+02   1.4447161e+02   1.6826905e+02   2.1555194e+02   5.0903613e+00   1.8725517e+02   1.7167302e+02   1.2778290e+02   1.8234834e+02   8.4549677e+01   2.4480506e+02   7.3638065e+01   6.6783148e+01   2.4769032e+01  -1.9363781e+01   1.0100323e+01   3.2668426e+01   5.4725171e+01   1.0517542e+02   1.3829032e+02   1.0976774e+02   1.7993839e+02   1.7041493e+02   7.4814839e+01   5.0561265e+01   1.4277517e+02   1.9170142e+02   1.1659839e+02   1.5642406e+02   1.4484419e+02   1.2409343e+02   2.4880806e+02   1.6984019e+02   3.2493871e+02   6.1824258e+01   1.0236774e+02   1.3767671e+02   1.7221484e+02  -1.1428155e+01   4.0269355e+01   1.0246490e+02   5.7767742e+00   1.9017290e+00   1.2611968e+02   1.2890817e+02   1.0001968e+02   9.7548748e+01   1.9464194e+01   1.4264477e+01   2.3096517e+02   7.2416222e+01   1.2951097e+02   1.4034815e+02   1.1755806e+02   9.4692774e+01   6.1318387e+01   1.0682679e+02   9.5740968e+01   7.0357819e+01   1.2535129e+02   1.2239899e+02   1.0922710e+02   7.4328606e+01   5.5635171e+01   8.1532622e+01   1.3806452e+02   1.3597710e+02   2.0830517e+02   1.8326902e+02   7.9000000e+00   2.0835419e+01   5.0916129e+00   2.0265574e+01   8.4234516e+01   1.2507705e+02   9.6191290e+01   1.0612373e+02   2.2052968e+02   1.4218763e+02   1.4363806e+02   1.8358379e+02   9.0298387e+01   9.0154194e+01   8.2018387e+01   1.0316272e+02   1.3117355e+02   1.0755354e+02   8.5864194e+01   1.1612054e+02   1.0184258e+02   8.1612916e+01   1.1842097e+02   1.5367923e+02   1.1321935e+02   7.2932452e+01   1.7218742e+02   1.2654694e+02   1.8661839e+02   2.0388505e+02   1.8601323e+02   1.7252281e+02   1.9779452e+02   1.4713515e+02   1.6339355e+01  -1.0556503e+01   2.9364194e+01   1.5274312e+02   9.6509032e+01   1.4003025e+02   1.2075581e+02   5.2382116e+01   1.0580645e+02   1.0298839e+02
   7.5091290e+01   1.1722302e+02   3.5383677e+02  -2.3669419e+00   1.7567613e+02   1.0381043e+02   1.4727613e+02   2.6634888e+02   1.6849290e+02   2.0536218e+02   1.6220517e+02   1.2871702e+02   1.4907290e+02   1.3482320e+02   1.2503935e+02   1.2985427e+02   1.2219677e+02   1.9569232e+02   1.1556677e+02   2.1779627e+02   1.0098839e+02   1.1297899e+02   2.5387355e+02   1.1308173e+02   1.8287517e+02   1.7173342e+02   1.1760645e+02   1.1115890e+02   3.1725171e+01   1.1687542e+02   1.6085290e+02   8.5684026e+01   1.1852032e+02   1.2290321e+02   1.1915517e+02   7.6641022e+01   9.9684194e+01   1.3994817e+02   1.6258517e+02   1.8930662e+02   1.6634517e+02   1.7329582e+02   1.3709161e+02   1.4995945e+02   2.8389194e+02  -2.3683871e-01   1.6120517e+02   1.9418702e+02   1.2611290e+02   1.5857194e+02   1.3340968e+02   1.4022626e+02   5.7018065e+01   8.6062748e+01   1.1679032e+01  -9.3165806e+00   1.3870323e+01   4.8076826e+01   8.2345171e+01   1.1591582e+02   1.2491032e+02   1.6383814e+02   1.7164839e+02   1.9183813e+02   7.3724839e+01   6.4648465e+01   1.1872517e+02   2.1381542e+02   1.4021839e+02   1.3601446e+02   1.2012419e+02   1.7284103e+02   2.3623806e+02   2.3188579e+02   2.9407871e+02   8.1203058e+01   1.0660774e+02   1.2661751e+02   1.7502484e+02  -5.1729548e+00   3.2789355e+01   1.2178330e+02   5.3677419e-01   3.5109290e+00   1.5239968e+02   1.2061577e+02   9.1309677e+01   1.2281555e+02   2.5134194e+01   1.1670877e+01   1.9839517e+02   1.1302182e+02   1.4770097e+02   1.5484295e+02   1.0536806e+02   1.1599797e+02   6.4938387e+01   1.1711719e+02   9.0170968e+01   8.4513419e+01   1.3511129e+02   1.9942819e+02   1.6937710e+02   8.6186606e+01   1.0777517e+02   1.0269142e+02   1.8430452e+02   1.1589790e+02   2.2634517e+02   2.4792582e+02   2.0140000e+01   2.3196219e+01   1.0761613e+01   4.9811974e+01   7.6854516e+01   1.3419745e+02   1.1595129e+02   1.1978293e+02   1.9519968e+02   1.7773403e+02   1.6682806e+02   2.0600859e+02   1.2543839e+02   1.6319299e+02   8.0818387e+01   1.4087872e+02   1.6303355e+02   1.2233474e+02   7.6244194e+01   1.2531014e+02   1.2312258e+02   1.0777052e+02   1.4718097e+02   2.0066843e+02   1.2083935e+02   8.1282852e+01   2.1860742e+02   1.8121334e+02   1.8552839e+02   2.7269225e+02   1.9563323e+02   2.1494321e+02   2.1460452e+02   1.7575035e+02   3.9239355e+01  -1.0008503e+01   3.4744194e+01   1.1964272e+02   1.3650903e+02   1.5249025e+02   1.5746581e+02   9.8255316e+01   1.4199645e+02   1.1005319e+02
   7.1041290e+01   1.1935702e+02   3.5621677e+02   9.2526581e+00   2.4186613e+02   5.7325226e+01   1.7246613e+02   2.2062368e+02   1.2040290e+02   1.4644938e+02   1.5344517e+02   1.4018782e+02   1.6736290e+02   1.8055000e+02   1.3422935e+02   1.4549907e+02   1.5491677e+02   1.7050472e+02   1.1613677e+02   2.1194067e+02   1.1641839e+02   1.4488459e+02   2.8354355e+02   8.4618129e+01   1.9130517e+02   1.2738902e+02   9.9176452e+01   1.3359330e+02   5.4205171e+01   1.1969702e+02   1.2361290e+02   1.3481323e+02   1.1257032e+02   1.2733921e+02   1.3606517e+02   4.0098222e+01   1.1911419e+02   1.4387377e+02   1.7401517e+02   2.1558222e+02   1.5582517e+02   1.9013742e+02   1.3200161e+02   1.5412665e+02   2.4474194e+02   4.8951613e+00   1.8696517e+02   1.6512622e+02   1.2449290e+02   1.7385154e+02   1.3216968e+02   1.7423546e+02   5.9118065e+01   9.7654748e+01   1.6389032e+01   2.0826619e+01   9.7203226e+00   2.2698826e+01   7.1535171e+01   1.1378062e+02   1.8110032e+02   1.1568294e+02   2.0031839e+02   1.9806453e+02   6.7624839e+01   7.9566465e+01   1.5820517e+02   1.9603702e+02   1.4436839e+02   1.5439246e+02   1.2931419e+02   1.2229583e+02   2.5042806e+02   1.9166059e+02   2.9621871e+02   7.8121858e+01   1.1660774e+02   1.4229751e+02   1.9673484e+02   9.5202452e+00   3.5509355e+01   1.0208570e+02  -5.3632258e+00  -1.0570710e+00   9.3119677e+01   1.2507817e+02   6.9449677e+01   1.3147435e+02   3.9604194e+01   2.7703277e+01   2.7258517e+02   6.4126622e+01   1.4503097e+02   1.5462655e+02   1.2160806e+02   1.1588877e+02   6.0508387e+01   1.0561159e+02   1.0351097e+02   9.6876219e+01   1.3302129e+02   1.9931539e+02   1.4708710e+02   1.1306981e+02   1.1201517e+02   1.0635222e+02   1.3696452e+02   1.3530510e+02   2.0687517e+02   2.4400342e+02   5.3090000e+01   5.4600219e+01   2.0521613e+01   4.5511174e+01   1.1147452e+02   1.4361785e+02   1.3352129e+02   1.4218733e+02   2.1600968e+02   2.2702923e+02   1.8925806e+02   1.7693419e+02   1.4562839e+02   1.6434779e+02   9.6968387e+01   1.3115672e+02   1.7032355e+02   1.1942154e+02   1.1881419e+02   1.3152454e+02   8.8742581e+01   1.6737092e+02   1.6671097e+02   2.3633603e+02   1.5716935e+02   1.2784645e+02   2.2503742e+02   1.7688894e+02   2.6376839e+02   2.5490305e+02   2.1524323e+02   2.2613441e+02   2.9351452e+02   1.4843755e+02   4.3619355e+01   1.3501097e+01   5.1264194e+01   1.5027112e+02   1.3150903e+02   1.3923025e+02   1.2175581e+02   1.1907212e+02   1.6280645e+02   1.2023839e+02
   8.7611290e+01   1.1727142e+02   3.3188677e+02  -1.0230942e+01   2.1063613e+02   8.4353626e+01   1.5156613e+02   2.0672568e+02   2.3063290e+02   1.2611098e+02   1.0549517e+02   1.6768382e+02   1.6559290e+02   2.4336160e+02   9.5709355e+01   1.4724067e+02   1.2057677e+02   1.8139192e+02   8.2896774e+01   2.5592987e+02   9.9938387e+01   1.3473299e+02   2.1992355e+02   9.5847729e+01   1.8339517e+02   1.7445182e+02   1.0760645e+02   1.1615890e+02   2.6015171e+01   1.1276222e+02   1.0100290e+02   1.2966203e+02   1.0952032e+02   1.0086321e+02   1.2820517e+02   7.6587022e+01   1.4221419e+02   1.3216577e+02   1.7930517e+02   2.2268902e+02   1.6677517e+02   2.0197142e+02   1.1223161e+02   1.7108825e+02   2.5770194e+02   1.7338361e+01   2.0615517e+02   2.2206102e+02   1.2597290e+02   2.3725314e+02   1.5578968e+02   1.6824586e+02   7.3448065e+01   1.0688835e+02   2.3679032e+01  -6.3265806e+00   1.3440323e+01   2.6011226e+01   7.0345171e+01   1.4549582e+02   1.5910032e+02   1.2839294e+02   1.4707839e+02   2.1308373e+02   5.3484839e+01   6.1507665e+01   1.5468517e+02   1.5655862e+02   1.2893839e+02   1.4829686e+02   1.6698419e+02   1.7080223e+02   2.1980806e+02   2.0058019e+02   3.3535871e+02   7.0940658e+01   1.2874774e+02   1.3875631e+02   1.5688484e+02  -1.8961755e+01   3.1889355e+01   1.0589530e+02   1.5677419e-01   1.5921329e+01   1.1344968e+02   1.4978177e+02   8.7779677e+01   1.0124795e+02   2.8754194e+01   4.3127742e-01   2.7306517e+02   7.0048222e+01   1.5661097e+02   1.3347015e+02   1.2589806e+02   8.8305574e+01   5.8218387e+01   1.0084479e+02   8.1170968e+01   1.0528342e+02   1.4121129e+02   1.7456019e+02   1.2908710e+02   9.5509806e+01   9.2585171e+01   1.0857662e+02   1.1844452e+02   1.2444670e+02   2.0682517e+02   2.1424742e+02   2.2900000e+01   3.3115419e+01  -6.6838710e-01   4.0826374e+01   8.8384516e+01   1.0974505e+02   1.3195129e+02   9.0552929e+01   1.9147968e+02   1.8061163e+02   1.3253806e+02   1.8570179e+02   1.0229839e+02   1.4681419e+02   9.3018387e+01   9.6612723e+01   1.4917355e+02   1.0192354e+02   9.3714194e+01   1.8587254e+02   8.1452581e+01   1.2824412e+02   1.4156097e+02   2.2758803e+02   1.5121935e+02   8.1042452e+01   1.8013742e+02   1.5010094e+02   2.0880839e+02   2.6220985e+02   1.6053323e+02   1.9089121e+02   2.5974452e+02   1.1970915e+02   1.9669355e+01   9.6570968e+00   4.0604194e+01   1.1612392e+02   1.0136903e+02   1.4640145e+02   1.1575581e+02   9.7452116e+01   1.2466645e+02   9.6339587e+01
   1.0299129e+02   9.1321019e+01   3.7478677e+02  -9.7129419e+00   2.0139613e+02   9.0142826e+01   1.3256613e+02   2.1366568e+02   1.4020290e+02   1.4667538e+02   9.4915171e+01   1.5530022e+02   1.7488290e+02   2.2351840e+02   1.3646935e+02   1.5469987e+02   1.5791677e+02   2.0088472e+02   9.6466774e+01   2.1108427e+02   1.1136839e+02   1.3047859e+02   2.5030355e+02   1.2051733e+02   1.6682517e+02   1.5468742e+02   1.0789645e+02   1.3598570e+02   4.7065171e+01   1.1688822e+02   1.2590290e+02   8.8100026e+01   1.0109032e+02   1.1567761e+02   1.2263517e+02   8.0982622e+01   1.4063419e+02   1.4691217e+02   2.4830517e+02   2.0363902e+02   1.9582517e+02   1.5669742e+02   1.5542161e+02   1.5058305e+02   2.6193194e+02   1.1949961e+01   2.1534517e+02   2.8432582e+02   1.2887290e+02   2.1902114e+02   1.3354968e+02   1.4512506e+02   6.0208065e+01   8.2857548e+01   3.1109032e+01   1.5319019e+01   5.9603226e+00   3.4469626e+01   1.1168517e+02   9.7858622e+01   1.5572032e+02   1.1128334e+02   1.7583839e+02   1.6907293e+02   4.9914839e+01   4.4743265e+01   1.7158517e+02   1.3849662e+02   1.2193839e+02   1.6251686e+02   1.4355419e+02   1.5015663e+02   1.7509806e+02   2.3644699e+02   3.4526871e+02   7.7577858e+01   1.1646774e+02   1.4382871e+02   1.6459484e+02   1.4714452e+00   5.8079355e+01   1.1314010e+02   2.5016774e+01   1.1742529e+01   1.3901968e+02   1.7083617e+02   9.1929677e+01   9.4725948e+01   3.3274194e+01  -1.1703226e+00   2.7849517e+02   9.3993822e+01   1.0922097e+02   1.4511135e+02   1.2155806e+02   6.5082774e+01   4.7558387e+01   9.1217587e+01   1.0222097e+02   1.2345942e+02   7.9261290e+01   1.6513619e+02   1.1303710e+02   1.1612381e+02   8.3065171e+01   1.0357822e+02   1.1977452e+02   9.4870297e+01   2.1434517e+02   1.9916582e+02   2.0810000e+01   2.2902619e+01   8.5716129e+00   2.7847174e+01   6.8904516e+01   1.1597345e+02   7.0851290e+01   6.1010929e+01   2.0676968e+02   1.0880843e+02   1.1810806e+02   1.4719619e+02   1.2624839e+02   1.3808819e+02   7.1968387e+01   9.8916723e+01   1.1832355e+02   8.5391535e+01   8.6194194e+01   1.8575414e+02   9.3642581e+01   9.7508916e+01   1.4752097e+02   1.7954123e+02   1.5083935e+02   8.9262852e+01   1.6365742e+02   9.5279342e+01   2.2614839e+02   1.9420265e+02   1.5524323e+02   1.5264441e+02   2.0174452e+02   1.1286915e+02   2.2239355e+01  -5.8885032e+00   8.2414194e+01   7.0449123e+01   1.0365903e+02   1.0721825e+02   1.2956581e+02   7.2347316e+01   1.3985645e+02   5.4604387e+01
   1.0218129e+02   7.9145819e+01   3.7597677e+02   4.6718581e+00   2.1634613e+02   1.0827683e+02   1.2722613e+02   1.9224288e+02   1.1968290e+02   1.6402698e+02   1.4406517e+02   1.3369822e+02   1.6055290e+02   2.3742480e+02   1.2784935e+02   1.7795947e+02   1.4071677e+02   2.1731072e+02   1.0799677e+02   1.8959187e+02   1.0431839e+02   1.1890259e+02   2.5416355e+02   1.0020853e+02   1.9144517e+02   1.5728782e+02   1.1822645e+02   1.5220930e+02   3.7345171e+01   1.1380582e+02   1.5195290e+02   1.0854603e+02   8.5280323e+01   1.1809241e+02   1.2220517e+02   6.8777022e+01   1.0687419e+02   1.2542297e+02   1.3406517e+02   2.0982822e+02   1.4120517e+02   1.8054702e+02   1.2242161e+02   1.1856305e+02   2.2898194e+02   1.2485961e+01   1.7115517e+02   1.8696102e+02   1.2259290e+02   1.8342354e+02   1.1564968e+02   1.3807706e+02   4.8688065e+01   7.0389148e+01   1.7290323e+00  -5.2805806e+00   1.5290323e+01   4.7253226e+01   1.0163517e+02   9.8762622e+01   1.0257032e+02   1.2081534e+02   1.5821839e+02   1.3934253e+02   5.6764839e+01   2.7765265e+01   1.3691517e+02   2.1251022e+02   8.8888387e+01   1.0588086e+02   1.1688419e+02   1.4991023e+02   2.4823806e+02   1.5188579e+02   3.5945871e+02   6.2442658e+01   8.5467742e+01   1.3040871e+02   1.7092484e+02  -6.5549548e+00   2.8549355e+01   7.6592503e+01   1.9667742e+00  -1.2553471e+01   1.3706968e+02   1.3237217e+02   9.3969677e+01   1.1051275e+02   2.1944194e+01  -8.0239226e+00   2.6115517e+02   6.3951022e+01   1.3313097e+02   1.3238855e+02   1.1998806e+02   5.7968374e+01   2.7408387e+01   4.5639587e+01   1.0665097e+02   1.0605502e+02   1.1735129e+02   1.8389899e+02   1.8465710e+02   1.3053421e+02   1.3034517e+02   1.1069582e+02   1.3273452e+02   1.1378350e+02   2.2544517e+02   2.0356782e+02   2.5710000e+01   3.2410619e+01   7.4216129e+00   3.5129174e+01   1.1019452e+02   1.5119025e+02   1.3585129e+02   1.2957093e+02   2.7457968e+02   1.7305363e+02   1.4672806e+02   1.7676659e+02   1.3800839e+02   1.9442739e+02   9.4248387e+01   1.0337432e+02   1.4922355e+02   9.1109535e+01   1.5424419e+02   1.5960014e+02   9.8222581e+01   1.6452252e+02   1.9599097e+02   1.6028363e+02   1.9240935e+02   1.2950725e+02   1.7432742e+02   1.3342574e+02   2.0323839e+02   3.0708545e+02   1.5944323e+02   1.7911841e+02   2.4560452e+02   1.1322035e+02   2.8429355e+01   5.8062968e+00   9.2504194e+01   9.5261923e+01   1.1869903e+02   9.2105045e+01   1.0518581e+02   1.0286772e+02   1.2404645e+02   1.3286919e+02
   8.6851290e+01   1.3361222e+02   3.8778677e+02   7.7770581e+00   2.4658613e+02   9.2947626e+01   1.5108613e+02   2.2338408e+02   1.3492290e+02   1.9433778e+02   1.2868517e+02   1.4825862e+02   1.5631290e+02   2.5729400e+02   1.3784935e+02   1.5934947e+02   2.6626774e+01   7.4379226e+00   9.4136774e+01   1.9284067e+02   1.3479839e+02   9.5034194e+01   2.4663355e+02   1.0766093e+02   1.5534517e+02   1.6250582e+02   9.3756452e+01   1.1583690e+02   8.0651711e+00   1.0728822e+02   1.6376290e+02   1.1069123e+02   8.9140323e+01   1.2092361e+02   1.1649517e+02   5.8423822e+01   1.2521419e+02   1.2423577e+02   1.7130517e+02   2.2141902e+02   1.2963517e+02   1.5409262e+02   1.2476161e+02   1.3065585e+02   1.9713194e+02  -1.8866039e+01   1.7630517e+02   2.0725902e+02   1.1292290e+02   1.6767714e+02   1.5135968e+02   1.0755026e+02   5.1788065e+01   8.2001148e+01   9.6290323e+00  -8.8225806e+00  -8.9396774e+00   1.1761626e+01   7.3685171e+01   1.1379862e+02   1.0176032e+02   7.3930142e+01   1.4597839e+02   1.4975173e+02   7.3104839e+01  -9.7193548e-01   1.5482517e+02   1.7721742e+02   7.0888387e+01   1.1603086e+02   9.6504194e+01   1.0668063e+02   2.1118806e+02   2.0926979e+02   3.0135871e+02   6.2430658e+01   8.6557742e+01   8.7941510e+01   1.9459484e+02  -1.5638555e+01   4.2319355e+01   8.4630903e+01  -5.6032258e+00  -7.0378710e+00   1.1353968e+02   1.1701457e+02   6.5259677e+01   9.6809548e+01   1.4944194e+01   8.4860774e+00   2.7891517e+02   7.3720222e+01   1.1875097e+02   1.2606895e+02   9.4748065e+01   7.5087574e+01   3.0888387e+01   7.7791187e+01   9.7080968e+01   1.1068062e+02   1.3626129e+02   1.4338619e+02   1.8179710e+02   9.7523006e+01   1.4211517e+02   1.4209422e+02   1.4806452e+02   1.3407710e+02   2.4563517e+02   2.4771262e+02   3.4000000e+01   3.1467419e+01   1.6901613e+01   3.4840774e+01   1.0362452e+02   1.6547585e+02   1.2652129e+02   1.3317733e+02   2.4052968e+02   2.0415763e+02   1.7258806e+02   1.6949779e+02   1.5605839e+02   2.1665339e+02   1.0467839e+02   1.5034992e+02   1.7727355e+02   9.2245535e+01   1.5086419e+02   2.1739054e+02   1.2279258e+02   1.6250692e+02   1.6266097e+02   1.7005003e+02   1.4393935e+02   1.4443485e+02   1.8279742e+02   1.2364814e+02   2.7704839e+02   2.5846065e+02   2.4891323e+02   1.1577081e+02   2.4636452e+02   1.2853955e+02   3.8909355e+01   1.1578968e+00   8.9224194e+01   1.0285432e+02   1.1817903e+02   1.4433665e+02   1.3118581e+02   8.9407716e+01   1.3837645e+02   1.1034279e+02
   1.1523129e+02   9.2721819e+01   3.9973677e+02   2.2341058e+01   2.2582613e+02   9.6468426e+01   1.4651613e+02   2.0626968e+02   1.1811290e+02   1.3592258e+02   1.6220517e+02   1.3529702e+02   1.5359290e+02   2.0622160e+02   1.3365935e+02   1.5211467e+02   2.4006774e+01   1.1547523e+01   1.0984677e+02   2.2158387e+02   1.3969839e+02   1.0198219e+02   2.8687355e+02   9.7541729e+01   1.7196517e+02   1.7784622e+02   9.8416452e+01   1.1417410e+02   5.7585171e+01   1.1328662e+02   1.3047290e+02   1.4264443e+02   1.0157032e+02   9.9789213e+01   1.1853517e+02   5.1550622e+01   1.0206419e+02   1.4408777e+02   1.2401517e+02   1.9625222e+02   1.1039517e+02   1.8410182e+02   1.0857161e+02   1.2410105e+02   2.1613194e+02  -2.4603871e-01   1.3615517e+02   1.9819102e+02   1.0283290e+02   1.7267434e+02   1.4512968e+02   1.1352866e+02   5.6398065e+01   7.9302348e+01   2.7679032e+01  -7.9365806e+00   1.6150323e+01   1.2894426e+01   4.8725171e+01   6.2225422e+01   1.1581032e+02   6.6236142e+01   1.5426839e+02   1.7769853e+02   1.0048484e+02   3.0597665e+01   1.4091517e+02   1.1490022e+02   7.7318387e+01   1.2413646e+02   1.4736419e+02   1.2480183e+02   1.8104806e+02   2.3464099e+02   3.0297871e+02   6.1821058e+01   6.2557742e+01   1.0786151e+02   1.7997484e+02  -6.5189548e+00   4.4839355e+01   6.7049303e+01   3.1067742e+00  -1.5594671e+01   1.1106968e+02   1.3583217e+02   7.1689677e+01   2.6865148e+01   2.3034194e+01  -8.0711226e+00   2.2453517e+02   4.2450622e+01   1.1746097e+02   1.0583215e+02   9.3988065e+01   9.8528374e+01   2.3698387e+01   7.7986387e+01   8.4980968e+01   8.2878619e+01   1.1549129e+02   1.3542779e+02   1.4360710e+02   1.0224821e+02   1.1296517e+02   1.7661622e+02   8.1874516e+01   1.7371230e+02   2.1301517e+02   2.0170222e+02   1.8420000e+01   2.0143819e+01   9.9916129e+00   4.4733574e+01   1.0857452e+02   1.4560985e+02   1.4499129e+02   1.2702973e+02   2.1119968e+02   1.7036403e+02   1.3749806e+02   1.5769499e+02   1.7924839e+02   1.8636819e+02   9.7018387e+01   1.3972272e+02   1.1946355e+02   1.0620034e+02   1.6586419e+02   1.6605054e+02   1.0669258e+02   1.5022492e+02   1.2361097e+02   1.5126403e+02   1.8245935e+02   1.5182325e+02   1.7160742e+02   1.0716334e+02   2.0804839e+02   3.1765065e+02   2.0820323e+02   1.1402761e+02   2.0898452e+02   9.5719948e+01   3.2669355e+01  -8.1290323e-01   1.0574419e+02   9.8722723e+01   1.2865903e+02   9.3358245e+01   1.4027581e+02   8.5210516e+01   1.4433645e+02   8.4625987e+01
   1.1575129e+02   9.6830219e+01   3.8569677e+02  -1.4155742e+01   2.3582613e+02   8.4858426e+01   1.3579613e+02   2.5521728e+02   1.2940290e+02   1.7782938e+02   1.2315517e+02   1.1775102e+02   2.0778290e+02   1.7498640e+02   1.2170935e+02   1.7140067e+02   3.0296774e+01   7.9443226e+00   1.2851677e+02   2.1361027e+02   1.2636839e+02   8.1948594e+01   2.7144355e+02   8.9156129e+01   1.5453517e+02   1.3453062e+02   8.4796452e+01   1.2183370e+02   4.3915171e+01   1.0895022e+02   1.3214290e+02   1.1994083e+02   1.0390032e+02   8.5222813e+01   1.2344517e+02   4.1727822e+01   1.0706419e+02   1.7154777e+02   2.0334517e+02   1.4433582e+02   1.1287517e+02   2.0805342e+02   1.0276161e+02   1.5127585e+02   2.7065194e+02  -9.8476387e+00   1.3244517e+02   2.2890782e+02   8.9212903e+01   1.6600394e+02   1.2883968e+02   1.5783186e+02   3.7878065e+01   1.0597395e+02   3.2490323e+00  -2.2122181e+01   1.2003226e+00   9.0042581e-01   8.3345171e+01   9.2265822e+01   1.1796032e+02   1.3915414e+02   1.4516839e+02   1.8171653e+02   1.0648484e+02   3.7977665e+01   1.4468517e+02   1.8488862e+02   8.6508387e+01   1.6069126e+02   1.1184419e+02   1.3564343e+02   2.3237806e+02   1.8910459e+02   2.9959871e+02   8.8041458e+01   8.9127742e+01   1.2073591e+02   1.6092484e+02   1.1195045e+01   5.4029355e+01   7.6844103e+01   2.1567742e+00  -5.5186710e+00   1.6339968e+02   1.1583577e+02   9.1399677e+01   1.1347835e+02   2.0704194e+01  -9.9247226e+00   2.2020517e+02   6.4607022e+01   1.3475097e+02   1.4073895e+02   1.1750806e+02   7.1216774e+01   4.0558387e+01   8.8207587e+01   1.0427097e+02   9.7675419e+01   1.0402129e+02   9.5015394e+01   1.4608710e+02   9.0999806e+01   1.2977517e+02   1.3408142e+02   1.2135452e+02   9.0883897e+01   2.1777517e+02   1.9494142e+02   2.1380000e+01   2.7427019e+01   7.9916129e+00   2.4553574e+01   8.9764516e+01   1.1673465e+02   1.4966129e+02   1.2080613e+02   1.9700968e+02   1.5997923e+02   1.3377806e+02   9.6372594e+01   1.1857839e+02   1.6722179e+02   9.7968387e+01   1.2569672e+02   1.0098355e+02   9.9348735e+01   9.3524194e+01   1.9073774e+02   8.6312581e+01   1.0847532e+02   9.3470968e+01   1.6329523e+02   1.6769935e+02   1.1434405e+02   1.2284742e+02   1.0825414e+02   2.4528839e+02   2.2457145e+02   1.6658323e+02   1.1016721e+02   1.6465452e+02   8.3126348e+01   1.6529355e+01   4.7182968e+00   8.3834194e+01   9.9715523e+01   8.9039032e+01   8.8527845e+01   1.2084581e+02   6.8854916e+01   1.2471645e+02   8.5475587e+01
   9.2371290e+01   5.8550619e+01   3.5211677e+02  -2.2934194e-01   2.3324613e+02   6.5544826e+01   1.5660613e+02   2.4774248e+02   1.6425290e+02   1.8694138e+02   1.4330517e+02   8.5849022e+01   1.7716290e+02   1.7904600e+02   1.2865935e+02   1.9646467e+02   2.7716774e+01   9.2007226e+00   1.3794677e+02   2.1576587e+02   1.1531839e+02   1.4093259e+02   2.8325355e+02   1.0750133e+02   1.8206517e+02   1.3703822e+02   1.4241645e+02   1.0322410e+02   4.5495171e+01   9.7633822e+01   1.5161290e+02   1.3809323e+02   8.7900323e+01   8.2402813e+01   1.1020517e+02   4.0597022e+01   1.1525419e+02   1.4889257e+02   1.5811517e+02   1.8281422e+02   1.5568517e+02   1.1785862e+02   1.2680161e+02   1.2778265e+02   2.1160194e+02  -6.7836387e+00   1.7582517e+02   1.8886742e+02   1.1140290e+02   2.0079874e+02   1.0588968e+02   1.2752786e+02   6.2878065e+01   4.9833948e+01   1.8869032e+01  -8.9917806e+00   8.1003226e+00   4.7784258e+00   7.3155171e+01   1.0751102e+02   1.0691032e+02   1.1108814e+02   1.3850839e+02   1.9619933e+02   8.7384839e+01   1.8555665e+01   1.4034517e+02   1.2246582e+02   9.0988387e+01   1.2119286e+02   1.2484419e+02   1.0612343e+02   2.1995806e+02   2.2156819e+02   2.9574871e+02   7.8539458e+01   7.3557742e+01   6.5451510e+01   1.9530484e+02  -3.6953548e+00   5.5219355e+01   8.9458903e+01   4.8667742e+00  -3.5954710e+00   1.0225968e+02   1.3081697e+02   6.2449677e+01   1.1989435e+02   1.5984194e+01   1.8682877e+01   2.3825517e+02   8.4253022e+01   1.0842097e+02   1.1803535e+02   1.4646806e+02   6.4659974e+01   4.3268387e+01   8.5650787e+01   1.0641097e+02   9.7694219e+01   9.2351290e+01   6.7178994e+01   1.4584710e+02   5.7639006e+01   1.0330517e+02   1.3309902e+02   1.3825452e+02   8.8861897e+01   2.0277517e+02   1.9767142e+02   1.9620000e+01   7.3278194e+00   6.1416129e+00   6.7515742e+00   8.2144516e+01   1.4458425e+02   1.1919129e+02   1.1028373e+02   1.1847968e+02   1.7487163e+02   1.3163806e+02   1.0825379e+02   1.4529839e+02   1.9284419e+02   9.6918387e+01   1.2521072e+02   1.2584355e+02   6.0219935e+01   9.4814194e+01   2.0982454e+02   1.0726258e+02   1.1746932e+02   1.1423097e+02   1.0892443e+02   1.8107935e+02   1.1512365e+02   1.0598742e+02   9.9752942e+01   2.5785839e+02   2.7337585e+02   1.8472323e+02   1.5290601e+02   1.4493452e+02   5.8033948e+01   1.2529355e+01  -6.8217032e+00   6.8794194e+01   7.4208723e+01   8.5419032e+01   1.1133745e+02   1.1818581e+02   6.6877716e+01   1.1052645e+02   9.6380787e+01
   1.0218129e+02   7.7055819e+01   3.2307677e+02   1.0193858e+01   2.8143613e+02   8.7209626e+01   1.4408613e+02   2.5670408e+02   2.3625290e+02   1.0818138e+02   1.2501517e+02   1.3836222e+02   1.8883290e+02   1.7883240e+02   1.3570935e+02   2.0557067e+02   1.2866774e+01   8.5787226e+00   1.9975677e+02   1.7096107e+02   8.6318387e+01   1.5391259e+02   2.6811355e+02   1.3499253e+02   1.5634517e+02   1.4938582e+02   9.9466452e+01   1.1685010e+02   3.5965171e+01   1.1191622e+02   1.5819290e+02   1.2465683e+02   1.0981032e+02   9.4130013e+01   9.2965171e+01   5.3686222e+01   1.2273419e+02   1.2162417e+02   1.7525517e+02   1.3577302e+02   1.1206517e+02   1.9368822e+02   1.3904161e+02   1.2399345e+02   2.6846194e+02   1.6327561e+01   1.9358517e+02   1.8325662e+02   1.3402290e+02   1.7060914e+02   1.1512968e+02   1.6873866e+02   6.5688065e+01   9.0219148e+01   1.1249032e+01   8.8578194e+00   9.1503226e+00   7.2644258e+00   7.9585171e+01   9.7716622e+01   1.2248032e+02   1.0318254e+02   1.9426839e+02   1.4407853e+02   8.2814839e+01   4.9771265e+01   1.9111517e+02   1.1788422e+02   7.9558387e+01   1.4667726e+02   1.3836419e+02   1.1047183e+02   2.1337806e+02   2.1857459e+02   2.9531871e+02   7.9953858e+01   9.2847742e+01   1.1943831e+02   2.0559484e+02  -2.1428555e+01   3.7269355e+01   9.7564903e+01   1.1346774e+01   4.7461290e+00   1.4382968e+02   1.2426137e+02   8.8069677e+01   8.0884748e+01   2.4641935e+00  -3.2552258e-01   2.3825517e+02   7.2493022e+01   1.4456097e+02   1.2300415e+02   1.2879806e+02   1.1893357e+02   3.6508387e+01   6.5911587e+01   9.2600968e+01   8.8659019e+01   1.3930129e+02   1.0466299e+02   1.3203710e+02   7.3933806e+01   1.3230517e+02   2.0877902e+02   1.4658452e+02   1.4186550e+02   2.4882517e+02   2.2831742e+02   1.6950000e+01   1.9831419e+01   8.3816129e+00   4.4242374e+01   1.0781452e+02   1.5443065e+02   1.1028129e+02   1.8461653e+02   1.8409968e+02   1.7353203e+02   1.2606806e+02   1.2460939e+02   2.0924839e+02   1.8858819e+02   1.2643839e+02   1.3217912e+02   1.2484355e+02   6.3679935e+01   1.4986419e+02   1.8352054e+02   1.2679258e+02   1.0590692e+02   1.0471097e+02   1.6215603e+02   1.9159935e+02   1.7814205e+02   1.4198742e+02   1.0844294e+02   2.9742839e+02   2.7969025e+02   1.8144323e+02   1.9264841e+02   1.4732452e+02   9.5702748e+01   3.4579355e+01   1.6694297e+01   1.0731419e+02   9.4407123e+01   1.0722903e+02   1.3512265e+02   1.3980581e+02   1.1585812e+02   1.2228645e+02   1.0705999e+02
   8.6331290e+01   6.7373819e+01   3.4950677e+02   2.1309458e+01   2.5391613e+02   3.9511226e+01   1.6546613e+02   2.3513368e+02   1.5968290e+02   1.7121698e+02   1.4801517e+02   1.4643222e+02   1.6002290e+02   1.7932720e+02   1.2665935e+02   1.6691467e+02   2.3676774e+01   2.3839226e+00   1.4751677e+02   2.1605027e+02   1.2826839e+02   8.8036594e+01   3.3225355e+02   1.2891133e+02   1.6253517e+02   1.2884062e+02   1.1408645e+02   1.3030050e+02   2.7585171e+01   1.1410662e+02   1.4357290e+02   1.3040643e+02   1.0747032e+02   7.7457213e+01   1.2101517e+02   6.2012222e+01   1.2902419e+02   1.2303097e+02   1.8239517e+02   1.5115182e+02   1.0563517e+02   1.7972262e+02   1.3761161e+02   1.3638785e+02   2.3908194e+02   8.2979613e+00   1.8568517e+02   1.4807862e+02   1.2292290e+02   1.4611714e+02   1.1745968e+02   1.4179226e+02   3.7788065e+01   6.3691148e+01   1.0299032e+01  -2.3966181e+01   7.3903226e+00   3.3885226e+01   7.7685171e+01   1.1195862e+02   1.2557032e+02   1.2021534e+02   1.4321839e+02   2.0173253e+02   9.6864839e+01   3.7837265e+01   1.9706517e+02   1.1645822e+02   9.0598387e+01   1.5083406e+02   1.3255419e+02   9.2886632e+01   2.0895806e+02   2.3559819e+02   2.9235871e+02   7.0190658e+01   7.0937742e+01   9.5851110e+01   2.0702484e+02   7.7045161e-02   3.0319355e+01   1.0745090e+02   1.0916774e+01  -1.9319471e+01   1.1782968e+02   1.4557137e+02   9.3639677e+01   9.4869148e+01   3.3704194e+01  -6.4722581e-02   2.2877517e+02   7.5491422e+01   1.4232097e+02   1.3642335e+02   1.0560806e+02   9.3268774e+01   2.6698387e+01   7.5886387e+01   8.8550968e+01   1.0331302e+02   1.2887129e+02   1.0964739e+02   1.3332710e+02   9.7170606e+01   1.6906517e+02   1.4212822e+02   1.5415452e+02   1.5997990e+02   2.1196517e+02   2.4935622e+02   2.7000000e+01   3.2977419e+01   1.3041613e+01   1.8959574e+01   1.0295452e+02   1.6219945e+02   1.4271129e+02   2.1088213e+02   2.0400968e+02   1.8483923e+02   1.3572806e+02   1.4659659e+02   1.9176839e+02   2.2936659e+02   1.1681839e+02   1.6380872e+02   1.4017355e+02   9.0263535e+01   1.4319419e+02   1.9362414e+02   1.2888258e+02   1.5639972e+02   9.4140968e+01   1.7819163e+02   1.7745935e+02   1.7189325e+02   1.5170742e+02   1.2204534e+02   3.0557839e+02   2.9984825e+02   2.1939323e+02   1.5575241e+02   1.2646452e+02   1.1108155e+02   3.0999355e+01   3.3170697e+01   1.1807419e+02   1.1035632e+02   1.5641903e+02   1.0780745e+02   1.7137581e+02   8.3812516e+01   1.2871645e+02   1.2949559e+02
   8.0041290e+01   1.1468702e+02   3.4588677e+02   2.5559058e+01   2.7301613e+02   8.1453226e+01   1.5279613e+02   2.5247728e+02   1.7282290e+02   1.9039578e+02   1.4487517e+02   1.5758342e+02   1.4883290e+02   2.0936240e+02   1.2313935e+02   1.4676627e+02   2.6146774e+01   1.9376323e+01   1.4489677e+02   2.1706987e+02   1.0579839e+02   1.2226419e+02   3.4773355e+02   1.0805293e+02   1.6606517e+02   1.4393822e+02   1.0703645e+02   1.2239450e+02   3.6825171e+01   1.2251742e+02   8.9662903e+01   1.9566923e+02   1.2228032e+02   8.2652413e+01   1.2744517e+02   3.3167822e+01   1.0092419e+02   1.3708897e+02   1.6891517e+02   1.7223022e+02   1.4239517e+02   1.5664182e+02   1.2780161e+02   1.6851265e+02   2.3993194e+02   9.0899613e+00   1.6291517e+02   1.6886022e+02   1.4421290e+02   1.6950394e+02   1.3959968e+02   1.6607106e+02   4.7588065e+01   9.0867148e+01   2.7629032e+01  -2.5502581e+01  -4.3196774e+00   2.1292026e+01   6.6725171e+01   1.0102542e+02   1.3034032e+02   9.3073742e+01   1.6526839e+02   2.1691853e+02   1.0214484e+02   2.5894865e+01   1.6515517e+02   1.2396102e+02   9.9838387e+01   1.3281486e+02   1.3488419e+02   9.1180232e+01   2.2985806e+02   1.9477619e+02   2.6978871e+02   7.9806258e+01   6.0467742e+01   1.0897871e+02   1.9545484e+02  -7.5673548e+00   2.9359355e+01   1.1757770e+02   1.6106774e+01  -9.6346710e+00   1.5125968e+02   1.2028697e+02   1.0968968e+02   9.0205148e+01   3.0554194e+01   2.0287277e+01   2.5515517e+02   1.0686102e+02   1.3822097e+02   1.2303135e+02   1.2093806e+02   9.6282374e+01   4.9798387e+01   9.6418387e+01   1.0398097e+02   9.2648619e+01   1.0149129e+02   9.6547794e+01   1.1546710e+02   4.6639406e+01   1.6249517e+02   1.6908382e+02   1.6506452e+02   1.2024710e+02   2.6258517e+02   1.6821662e+02   1.3620000e+01   3.6477819e+01  -7.1838710e-01   1.1830374e+01   9.6234516e+01   1.4326705e+02   1.7747129e+02   1.3586133e+02   2.1095968e+02   1.2538323e+02   1.2353806e+02   1.4962179e+02   1.4757839e+02   1.8642179e+02   9.0588387e+01   1.6509712e+02   1.3698355e+02   8.3378735e+01   1.2967419e+02   2.4146574e+02   9.4982581e+01   1.4949172e+02   9.9370968e+01   1.4177323e+02   1.9321935e+02   1.5463245e+02   1.4637742e+02   1.1713174e+02   2.7342839e+02   2.7818025e+02   9.6443226e+01   1.7987841e+02   1.5851452e+02   7.2327548e+01   3.0769355e+01   8.2890968e+00   9.9074194e+01   9.0546323e+01   1.1179903e+02   1.5932705e+02   1.3389581e+02   1.2891092e+02   1.2185645e+02   9.7664387e+01
   1.0361129e+02   7.7411419e+01   3.9140677e+02  -1.3182542e+01   2.5072613e+02   6.8716426e+01   1.5394613e+02   2.4262528e+02   1.4920290e+02   1.9514538e+02   1.5039517e+02   1.2438182e+02   1.8731290e+02   1.7962400e+02   1.5679935e+02   1.5935347e+02   2.6526774e+01   4.4459226e+00   1.7442677e+02   2.1470747e+02   1.3536839e+02   8.8088594e+01   3.7416355e+02   1.2022853e+02   1.7811517e+02   1.4673422e+02   8.1796452e+01   9.5833703e+01   3.4875171e+01   1.0595342e+02   1.4395290e+02   1.3489603e+02   9.0430323e+01   1.0949041e+02   1.0915517e+02   5.2201022e+01   1.3368419e+02   1.5493817e+02   1.4291517e+02   2.2374022e+02   1.5472517e+02   1.3246542e+02   1.3319161e+02   1.6360145e+02   2.0346194e+02  -6.8024387e+00   1.7120517e+02   1.7133702e+02   1.3421290e+02   1.6940394e+02   1.3097968e+02   1.5185066e+02   5.2928065e+01   5.7819948e+01   4.2919032e+01  -2.0195781e+01   1.8060323e+01   5.7416258e+00   7.9115171e+01   1.0732422e+02   1.2862032e+02   1.1202134e+02   1.9821839e+02   1.9409253e+02   1.2405484e+02   1.6092065e+01   2.0406517e+02   1.1651822e+02   9.0648387e+01   1.3707006e+02   1.3112419e+02   1.0567103e+02   2.0780806e+02   2.6140019e+02   2.9012871e+02   5.6139058e+01   1.1289774e+02   1.1611431e+02   2.1997484e+02  -1.3768955e+01   4.8929355e+01   8.6632103e+01   2.0636774e+01  -3.9470710e+00   1.1177968e+02   1.3091537e+02   9.9359677e+01   1.0389155e+02   3.2554194e+01   2.4572774e+00   2.3982517e+02   7.5127422e+01   1.5203097e+02   1.1892655e+02   1.2550806e+02   1.1152677e+02   4.2798387e+01   1.1054839e+02   9.2170968e+01   7.5593419e+01   7.3641290e+01   7.9485794e+01   1.1294710e+02   3.1601006e+01   1.4739517e+02   1.3414182e+02   1.5120452e+02   1.3392590e+02   1.9615517e+02   1.8900102e+02   1.8190000e+01   2.4732219e+01  -3.1483871e+00   3.1164774e+01   8.0524516e+01   1.3366385e+02   1.3166129e+02   1.3038613e+02   1.5405968e+02   1.5431523e+02   1.1049806e+02   1.4461499e+02   1.4262839e+02   2.0453779e+02   7.5488387e+01   1.1635512e+02   1.1413355e+02   5.9346735e+01   8.8524194e+01   1.9061774e+02   9.8452581e+01   1.4650412e+02   9.2520968e+01   9.9801226e+01   1.6764935e+02   1.6515805e+02   1.2970742e+02   1.0632534e+02   2.4557839e+02   2.1926825e+02   1.2801323e+02   1.7354281e+02   1.4879452e+02   7.7815148e+01   9.0993548e+00  -5.8373032e+00   9.0264194e+01   7.4681123e+01   1.3669903e+02   9.7715045e+01   1.2213581e+02   1.0985172e+02   1.0976645e+02   1.2534159e+02
   7.8991290e+01   8.5341019e+01   3.6664677e+02  -4.6317419e+00   2.6263613e+02   8.6093626e+01   1.6603613e+02   2.7475808e+02   1.3240290e+02   1.6829938e+02   1.6011517e+02   1.5065422e+02   1.4036290e+02   1.8109000e+02   1.1317935e+02   1.4784307e+02   2.5436774e+01   2.1723123e+01   1.6075677e+02   2.1322107e+02   1.4060839e+02   9.8999394e+01   3.2535355e+02   1.0008333e+02   1.4963517e+02   1.8439262e+02   1.0089645e+02   1.2078570e+02   4.4015171e+01   1.0703222e+02   1.4971290e+02   1.5567523e+02   1.2047032e+02   8.4897213e+01   1.0625517e+02   5.6813022e+01   1.1011419e+02   1.1321377e+02   1.5082517e+02   1.7296742e+02   1.4901517e+02   1.4730222e+02   1.2023161e+02   1.0520825e+02   1.3155194e+02   2.9503613e+00   1.4944517e+02   1.6797782e+02   7.6352903e+01   1.3246274e+02   1.2797968e+02   1.6676066e+02   6.9978065e+01   8.8455948e+01   5.9690323e+00  -2.2669781e+01   5.5803226e+00   1.4450026e+01   1.0049517e+02   8.4803822e+01   1.4805032e+02   1.0674694e+02   1.4907839e+02   1.8611373e+02   7.4144839e+01   6.5614865e+01   1.7720517e+02   1.2313702e+02   7.5508387e+01   1.1662126e+02   1.2984419e+02   1.1458343e+02   2.4309806e+02   1.6657699e+02   2.8593871e+02   7.0284258e+01   9.1897742e+01   1.1008431e+02   1.9878484e+02   4.4462452e+00   2.8649355e+01   1.0811450e+02   1.6866774e+01   4.7745290e+00   1.1472968e+02   1.2858937e+02   1.1006968e+02   5.8794748e+01   2.9704194e+01   1.6635277e+01   2.5158517e+02   6.8476622e+01   1.2851097e+02   1.2852815e+02   1.1984806e+02   1.0255957e+02   4.2798387e+01   6.3358387e+01   6.5600968e+01   7.5909019e+01   9.4491290e+01   9.5627794e+01   8.2327097e+01   2.0506065e+00   1.1120517e+02   1.3351702e+02   1.4244452e+02   1.1157670e+02   1.9591517e+02   2.0426022e+02   4.2800000e+00   1.6175019e+01   2.6116129e+00   2.8083974e+01   7.7434516e+01   1.3196105e+02   1.3828129e+02   1.3028653e+02   1.5471968e+02   1.1617243e+02   9.8878065e+01   1.0801459e+02   1.5710839e+02   1.5832939e+02   8.8868387e+01   1.2337472e+02   8.7513548e+01   1.1447634e+02   1.1495419e+02   1.5426334e+02   9.3882581e+01   9.5539716e+01   9.5520968e+01   9.1271226e+01   2.0659935e+02   1.0980205e+02   1.2189742e+02   9.6190142e+01   2.3161839e+02   2.4971505e+02   1.6624323e+02   1.1438441e+02   1.1732452e+02   8.3332748e+01   1.8769355e+01   5.0590968e+00   8.9034194e+01   9.0779523e+01   1.0817903e+02   9.2806645e+01   1.6922581e+02   9.9084516e+01   1.0233645e+02   9.8175987e+01
   8.1711290e+01   7.7933419e+01   3.8478677e+02  -5.5294194e-01   2.3986613e+02   9.4965226e+01   1.3756613e+02   2.4136568e+02   1.4992290e+02   1.7208778e+02   1.2915517e+02   1.4727102e+02   1.2759290e+02   1.9011160e+02   1.5089935e+02   1.8563547e+02   2.7916774e+01   2.2564723e+01   1.8018677e+02   1.8800667e+02   1.2603839e+02   1.2869499e+02   3.0030355e+02   1.5998733e+02   1.6739517e+02   1.6450182e+02   7.5366452e+01   1.3653810e+02   5.1445171e+01   1.3124782e+02   1.6638290e+02   1.5720163e+02   1.0466032e+02   9.6972013e+01   1.3791517e+02   5.3430222e+01   1.0240419e+02   1.4735057e+02   1.6134517e+02   1.8050582e+02   1.3125517e+02   1.4143302e+02   1.3685161e+02   1.7149865e+02   2.1974194e+02  -1.7104839e+01   1.6096517e+02   1.7172622e+02   1.0725290e+02   1.7570074e+02   1.2593968e+02   1.5192386e+02   5.1828065e+01   7.8617948e+01   2.3869032e+01  -2.2961781e+01  -5.4696774e+00   1.9004026e+01   7.2205171e+01   1.1491702e+02   1.3753032e+02   1.1492854e+02   1.5735839e+02   1.8974133e+02   7.1384839e+01   8.5975665e+01   2.0330517e+02   8.5719022e+01   1.0140839e+02   1.0973926e+02   1.2269419e+02   1.0801543e+02   2.5261806e+02   1.7800539e+02   2.8831871e+02   8.0183858e+01   9.1797742e+01   1.1147231e+02   1.9368484e+02   7.1424516e-01   3.5359355e+01   1.1404770e+02   2.0966774e+01   4.0652903e-01   1.1106968e+02   1.2278217e+02   7.0169677e+01   1.1265675e+02   2.6894194e+01  -8.9899226e+00   2.6915517e+02   4.8501022e+01   1.3999097e+02   1.3340975e+02   1.5393806e+02   9.7252374e+01   3.8218387e+01   6.9584787e+01   7.9170968e+01   9.6733419e+01   6.7261290e+01   1.2761619e+02   1.3051710e+02   4.2005406e+01   1.1472517e+02   1.4656542e+02   1.7401452e+02   8.4961097e+01   2.0701517e+02   2.1604222e+02   1.5040000e+01   3.9694219e+01   6.0916129e+00   4.4945574e+01   1.0809452e+02   1.3421825e+02   1.5361129e+02   1.4887013e+02   1.8528968e+02   1.2676683e+02   1.5939806e+02   1.4151299e+02   1.7281839e+02   1.9050259e+02   1.0939839e+02   1.4040232e+02   1.4527355e+02   9.1285535e+01   1.2633419e+02   1.6697294e+02   1.0698258e+02   1.4039172e+02   1.2890097e+02   1.3075083e+02   2.0493935e+02   1.6669485e+02   1.5803742e+02   1.2558894e+02   2.6042839e+02   2.4351025e+02   1.3601323e+02   1.8609281e+02   1.6027452e+02   8.2046748e+01   4.6529355e+01   2.9978297e+01   8.1934194e+01   9.6917523e+01   1.3536903e+02   9.6721445e+01   1.4270581e+02   1.4301612e+02   1.4285645e+02   1.1169439e+02
   1.1252129e+02   6.7608619e+01   3.7164677e+02   5.3825806e-01   2.4548613e+02   9.5465626e+01   1.4198613e+02   2.6511208e+02   1.7597290e+02   1.4657378e+02   1.1268517e+02   1.4425862e+02   1.1940290e+02   1.9766680e+02   1.2798935e+02   1.7622827e+02   1.9056774e+01   1.8943523e+01   1.4351677e+02   2.2632027e+02   1.0884839e+02   1.3835019e+02   3.3235355e+02   1.0833333e+02   1.8420517e+02   1.4262702e+02   9.3276452e+01   1.2006530e+02   4.2685171e+01   1.3118862e+02   1.5523290e+02   1.3066363e+02   1.0862032e+02   1.1236521e+02   1.3096517e+02   4.5456222e+01   1.4816419e+02   1.4444977e+02   1.7501517e+02   1.5336222e+02   1.4049517e+02   1.6917382e+02   1.3023161e+02   1.7797825e+02   2.5336194e+02   1.7255561e+01   1.8668517e+02   1.7766862e+02   1.2435290e+02   1.4486274e+02   1.9102968e+02   1.2523666e+02   4.6168065e+01   9.6310748e+01   2.8439032e+01  -1.6187381e+01   1.1060323e+01   1.3301626e+01   7.4065171e+01   1.0462822e+02   1.3953032e+02   1.0490854e+02   2.0335839e+02   1.8392133e+02   9.7574839e+01   8.5740465e+01   1.9482517e+02   1.5425742e+02   7.9508387e+01   1.5211126e+02   1.3712419e+02   1.3910103e+02   2.1314806e+02   2.8097299e+02   3.1035871e+02   6.9370658e+01   9.8657742e+01   1.1449351e+02   2.0897484e+02   4.3010452e+00   5.0029355e+01   1.0449410e+02   9.7767742e+00   1.5817290e+00   1.4930968e+02   1.3625297e+02   7.9639677e+01   8.3089148e+01   2.6134194e+01   6.0208774e+00   2.3106517e+02   6.4878222e+01   1.5542097e+02   1.3908535e+02   1.5179806e+02   1.0419357e+02   4.1608387e+01   7.1403587e+01   7.7840968e+01   8.9169819e+01   1.0645129e+02   1.4515099e+02   1.0665710e+02   3.3724206e+01   1.1896517e+02   1.4122622e+02   1.6296452e+02   1.4746510e+02   2.3463517e+02   1.9826262e+02   2.8760000e+01   4.2406619e+01   2.3091613e+01   3.2065574e+01   1.0309452e+02   1.4304825e+02   1.5890129e+02   1.9048693e+02   1.6890968e+02   1.7245723e+02   1.6101806e+02   1.4666339e+02   2.0310839e+02   1.8931939e+02   1.1939839e+02   1.4403232e+02   1.4913355e+02   8.7546735e+01   1.5471419e+02   2.3542254e+02   1.1026258e+02   1.4903932e+02   1.2214097e+02   1.3248163e+02   2.3316935e+02   1.7605645e+02   1.6932742e+02   1.4306574e+02   2.4919839e+02   2.7673865e+02   1.8315323e+02   1.4984161e+02   1.5855452e+02   9.1034348e+01   4.0669355e+01   2.3397097e+01   8.9264194e+01   9.3381123e+01   1.4693903e+02   1.3599585e+02   1.5503581e+02   1.6844972e+02   1.6661645e+02   1.0403359e+02
   1.0266129e+02   6.9347419e+01   3.2145677e+02  -1.9966542e+01   2.1153613e+02   1.0118163e+02   1.6170613e+02   2.7657448e+02   1.5240290e+02   1.6536938e+02   1.4330517e+02   1.4137902e+02   1.4636290e+02   2.1323000e+02   1.0194935e+02   1.5779147e+02   2.6716774e+01  -1.0999277e+01   9.3136774e+01   2.0530067e+02   1.0207839e+02   1.3456179e+02   3.1354355e+02   1.0783813e+02   1.5320517e+02   1.7724702e+02   9.0176452e+01   9.4693303e+01   2.5395171e+01   1.2328182e+02   1.4385290e+02   1.4271403e+02   9.4850323e+01   9.2226813e+01   1.1711517e+02   5.0854222e+01   1.4302419e+02   1.1691097e+02   1.5663517e+02   2.3421262e+02   1.2477517e+02   2.1343142e+02   1.3895161e+02   1.8557065e+02   2.3946194e+02   1.5457561e+01   1.3849517e+02   1.9719382e+02   1.5330290e+02   1.7406674e+02   1.5193968e+02   1.5203386e+02   7.5928065e+01   7.0399948e+01   1.1679032e+01   4.4434194e+00   8.9603226e+00   2.4799626e+01   6.1115171e+01   1.0100422e+02   1.4862032e+02   1.3966134e+02   1.5907839e+02   2.1374373e+02   8.8104839e+01   8.2448065e+01   2.1601517e+02   1.1608222e+02   9.4838387e+01   1.3054486e+02   1.2893419e+02   1.2960623e+02   1.9623806e+02   2.9885579e+02   2.9031871e+02   8.8213858e+01   1.0203774e+02   1.3822311e+02   2.2383484e+02   2.6822452e+00   4.7219355e+01   1.0809890e+02   1.5966774e+01  -5.0034710e+00   1.6682968e+02   1.0589137e+02   8.5829677e+01   7.8023948e+01   2.3894194e+01   1.7770077e+01   2.4796517e+02   1.0185622e+02   1.3156097e+02   1.2999415e+02   1.3698806e+02   8.7708374e+01   4.7368387e+01   8.4042787e+01   9.3030968e+01   1.0881462e+02   1.0226129e+02   1.3243619e+02   9.6177097e+01   5.7992606e+01   1.3658517e+02   1.2648662e+02   1.7411452e+02   1.7280310e+02   1.9201517e+02   2.1114222e+02   1.8040000e+01   2.2744219e+01   1.6231613e+01   3.5804374e+01   9.2664516e+01   1.4107265e+02   6.0381290e+01   3.4517853e+02   2.2024968e+02   1.4793003e+02   1.7944806e+02   1.6752899e+02   1.8519839e+02   2.0108219e+02   1.2439839e+02   1.3220232e+02   1.2632355e+02   1.6646154e+02   1.8090419e+02   1.8184734e+02   1.0107258e+02   1.6067452e+02   1.0980097e+02   1.6355883e+02   2.2535935e+02   1.6496125e+02   1.8298742e+02   1.3544294e+02   2.6661839e+02   2.0786505e+02   1.8958323e+02   1.3927721e+02   1.6241452e+02   1.0011555e+02   3.8719355e+01   8.6530968e+00   1.0503419e+02   1.1758952e+02   1.5960903e+02   1.3098225e+02   1.6003581e+02   1.3133972e+02   1.3237645e+02   1.4020279e+02
   8.5561290e+01   9.4285419e+01   3.4069677e+02   1.3064258e+01   2.7172613e+02   9.8176426e+01   1.4489613e+02   3.1077928e+02   1.4097290e+02   1.9837378e+02   1.3258517e+02   1.3908662e+02   1.6497290e+02   1.9926120e+02   1.2570935e+02   1.4070067e+02   3.7626774e+01   1.2167923e+01   9.2376774e+01   2.0974147e+02   1.0979839e+02   1.4246419e+02   3.0706355e+02   1.3835653e+02   1.6649517e+02   1.3995382e+02   8.5086452e+01   1.3153050e+02   3.8345171e+01   1.2267582e+02   1.4685290e+02   1.0542403e+02   9.4230323e+01   1.2308641e+02   1.2201517e+02   6.3742222e+01   1.1735419e+02   1.6477457e+02   1.7739517e+02   1.6365182e+02   1.7282517e+02   1.7225742e+02   1.3414161e+02   1.7457545e+02   2.0308194e+02   8.8979613e+00   2.0425517e+02   1.8897302e+02   1.1544290e+02   1.7938554e+02   1.5269968e+02   1.9497306e+02   5.9448065e+01   9.8298348e+01   2.1159032e+01  -4.8849806e+00   2.7100323e+01   8.3084258e+00   8.4535171e+01   9.3510622e+01   1.5719032e+02   1.4982574e+02   1.5745839e+02   2.0287333e+02   8.2294839e+01   6.9582865e+01   2.0163517e+02   1.3723262e+02   9.5748387e+01   1.2552206e+02   1.3617419e+02   1.2507703e+02   1.9595806e+02   2.9139819e+02   2.9645871e+02   9.9392658e+01   9.2557742e+01   1.0412151e+02   1.9635484e+02   2.9306452e+00   6.0319355e+01   1.0396090e+02   1.6396774e+01   2.1202129e+01   1.4072968e+02   1.6526937e+02   8.5169677e+01   1.0330675e+02   2.7224194e+01   2.2933677e+01   2.3791517e+02   9.0280222e+01   1.2494097e+02   1.2233375e+02   1.4436806e+02   1.1720797e+02   3.9318387e+01   7.9966787e+01   7.9030968e+01   7.2354619e+01   7.8731290e+01   9.7228594e+01   1.1956710e+02   4.9691406e+01   8.3205171e+01   7.9947022e+01   1.8101452e+02   1.1459110e+02   1.7791517e+02   1.7118022e+02  -1.3800000e+00   2.6247819e+01   2.0916129e+00   5.4555742e+00   9.1664516e+01   1.1363265e+02   5.0091290e+01   2.6915173e+02   1.5062968e+02   1.6906963e+02   1.4187806e+02   1.3186459e+02   1.7453839e+02   1.7460499e+02   1.0996839e+02   9.3446723e+01   1.1603355e+02   1.3214474e+02   1.3786419e+02   1.5872054e+02   1.0117258e+02   1.1990652e+02   9.3370968e+01   1.3501323e+02   1.7645935e+02   1.4421325e+02   1.5289742e+02   1.2781014e+02   2.1114839e+02   1.6664265e+02   1.3915323e+02   1.6831161e+02   1.9460452e+02   8.8250348e+01   1.3769355e+01   1.6909677e-01   8.6504194e+01   9.6221923e+01   1.3712903e+02   1.1687065e+02   1.3522581e+02   8.9184516e+01   8.5716452e+01   1.0907559e+02
   1.3318129e+02   6.3715819e+01   3.4983677e+02   1.2383058e+01   2.0453613e+02   8.5501626e+01   1.3632613e+02   2.6527488e+02   1.5020290e+02   2.2692538e+02   1.4801517e+02   1.3114222e+02   1.4526290e+02   1.7993800e+02   9.9989355e+01   1.5918827e+02   4.9167742e+00  -5.6352774e+00   9.2086774e+01   1.4914467e+02   1.2688839e+02   1.0447699e+02   2.7859355e+02   1.4468413e+02   1.4872517e+02   1.3979542e+02   9.7086452e+01   1.4490050e+02   3.9155171e+01   1.0314102e+02   1.3142290e+02   1.3932843e+02   1.2576032e+02   1.1709401e+02   1.2611517e+02   7.3084222e+01   1.2382419e+02   1.5325697e+02   2.2263517e+02   1.3874262e+02   1.3972517e+02   2.2151542e+02   1.3766161e+02   1.9200385e+02   2.1832194e+02  -2.5612387e+00   1.8725517e+02   1.6486302e+02   1.1902290e+02   1.5428914e+02   1.5002968e+02   1.4651666e+02   4.8308065e+01   7.5189548e+01   2.0919032e+01   5.8442194e+00  -9.8967742e-01   9.6956258e+00   1.0311517e+02   1.0406422e+02   1.4138032e+02   1.2738054e+02   1.7340839e+02   2.3264733e+02   7.8524839e+01   7.4544465e+01   1.8001517e+02   1.3972222e+02   9.7268387e+01   1.6011046e+02   1.1369419e+02   1.2544543e+02   1.9161806e+02   2.4750539e+02   2.9669871e+02   7.7753458e+01   1.0198774e+02   1.1565711e+02   2.2073484e+02   1.1030245e+01   7.1699355e+01   9.6620503e+01   8.9667742e+00   9.7965290e+00   1.1691968e+02   1.5698417e+02   9.1829677e+01   9.4773948e+01   1.9034194e+01  -6.9411226e+00   2.3258517e+02   7.4806622e+01   1.4470097e+02   1.1984295e+02   1.0198806e+02   1.1612837e+02   2.5988387e+01   9.8893187e+01   9.5030968e+01   5.9314619e+01   9.5681290e+01   6.8912594e+01   1.1341710e+02   1.6143406e+01   8.2875171e+01   7.2643422e+01   1.5430452e+02   1.0681790e+02   1.6791517e+02   2.0131022e+02  -1.1770000e+01   2.1319019e+01  -5.3383871e+00   2.6769974e+01   6.4474516e+01   1.2427785e+02   4.6901290e+01   2.7397693e+02   1.8324968e+02   1.1779003e+02   1.4791806e+02   1.4762139e+02   1.6753839e+02   1.5654499e+02   1.0286839e+02   9.9014723e+01   1.1779355e+02   1.4719394e+02   7.8714194e+01   1.7816254e+02   1.1245258e+02   7.1284116e+01   8.4950968e+01   1.4445683e+02   2.0288935e+02   1.4761885e+02   1.2532742e+02   1.0877574e+02   2.3152839e+02   1.9110225e+02   1.4867323e+02   1.6193001e+02   1.7270452e+02   7.0292348e+01   1.8769355e+01   1.7299097e+01   9.0074194e+01   9.1406323e+01   1.1988903e+02   8.9249845e+01   1.0946581e+02   1.0047532e+02   1.0604645e+02   1.0496919e+02
[truncated: 3,300,636 more chars]
