# Supplementary material for: Specific structural elements of the T-box riboswitch drive the two-step binding of the tRNA ligand
Source: eLife. 2018 Sep 25;7:e39518. doi: 10.7554/eLife.39518 (PMC6197855; doi:10.7554/eLife.39518)
Supplement: Figure 3—source data 2. [file elife-39518-fig3-data2.zip › Repeat1.txt]

   9.0000000e+00   9.0000000e+00   2.0000000e+01   2.0000000e+01   2.4000000e+01   2.4000000e+01   2.5000000e+01   2.5000000e+01   3.0000000e+01   3.0000000e+01   3.9000000e+01   3.9000000e+01   4.1000000e+01   4.1000000e+01   5.2000000e+01   5.2000000e+01   5.3000000e+01   5.3000000e+01   5.4000000e+01   5.4000000e+01   5.8000000e+01   5.8000000e+01   5.9000000e+01   5.9000000e+01   6.0000000e+01   6.0000000e+01   6.7000000e+01   6.7000000e+01   7.1000000e+01   7.1000000e+01   7.2000000e+01   7.2000000e+01   7.3000000e+01   7.3000000e+01   7.7000000e+01   7.7000000e+01   8.0000000e+01   8.0000000e+01   8.1000000e+01   8.1000000e+01   8.4000000e+01   8.4000000e+01   9.6000000e+01   9.6000000e+01   1.0200000e+02   1.0200000e+02   1.0300000e+02   1.0300000e+02   1.0600000e+02   1.0600000e+02   1.1100000e+02   1.1100000e+02   1.2600000e+02   1.2600000e+02   1.2700000e+02   1.2700000e+02   1.3700000e+02   1.3700000e+02   1.4300000e+02   1.4300000e+02   1.4800000e+02   1.4800000e+02   1.5100000e+02   1.5100000e+02   1.5300000e+02   1.5300000e+02   1.5400000e+02   1.5400000e+02   1.5500000e+02   1.5500000e+02   1.6800000e+02   1.6800000e+02   1.7200000e+02   1.7200000e+02   1.7300000e+02   1.7300000e+02   1.7500000e+02   1.7500000e+02   1.8500000e+02   1.8500000e+02   1.8900000e+02   1.8900000e+02   1.9000000e+02   1.9000000e+02   1.9500000e+02   1.9500000e+02   1.9600000e+02   1.9600000e+02   1.9700000e+02   1.9700000e+02   2.0300000e+02   2.0300000e+02   2.0600000e+02   2.0600000e+02   2.1200000e+02   2.1200000e+02   2.1700000e+02   2.1700000e+02   2.2200000e+02   2.2200000e+02   2.2400000e+02   2.2400000e+02   2.2700000e+02   2.2700000e+02   2.3300000e+02   2.3300000e+02   2.3400000e+02   2.3400000e+02   2.3700000e+02   2.3700000e+02   2.3900000e+02   2.3900000e+02   2.6200000e+02   2.6200000e+02   2.6800000e+02   2.6800000e+02   2.6900000e+02   2.6900000e+02   2.7000000e+02   2.7000000e+02   2.7200000e+02   2.7200000e+02   2.7600000e+02   2.7600000e+02   2.8900000e+02   2.8900000e+02   2.9500000e+02   2.9500000e+02   2.9800000e+02   2.9800000e+02   3.0100000e+02   3.0100000e+02   3.0300000e+02   3.0300000e+02   3.0800000e+02   3.0800000e+02   3.1700000e+02   3.1700000e+02   3.1800000e+02   3.1800000e+02   3.1900000e+02   3.1900000e+02   3.2100000e+02   3.2100000e+02   3.2300000e+02   3.2300000e+02   3.2500000e+02   3.2500000e+02   3.2600000e+02   3.2600000e+02   3.3000000e+02   3.3000000e+02   3.3100000e+02   3.3100000e+02   3.3400000e+02   3.3400000e+02   3.4000000e+02   3.4000000e+02   3.4400000e+02   3.4400000e+02   3.4700000e+02   3.4700000e+02   3.4900000e+02   3.4900000e+02   3.5800000e+02   3.5800000e+02   3.6000000e+02   3.6000000e+02   3.6200000e+02   3.6200000e+02   3.6700000e+02   3.6700000e+02   3.6900000e+02   3.6900000e+02   3.7100000e+02   3.7100000e+02   3.7200000e+02   3.7200000e+02   3.7400000e+02   3.7400000e+02   3.7800000e+02   3.7800000e+02   3.8200000e+02   3.8200000e+02   3.8400000e+02   3.8400000e+02   3.8900000e+02   3.8900000e+02   3.9000000e+02   3.9000000e+02   3.9200000e+02   3.9200000e+02   3.9600000e+02   3.9600000e+02   3.9800000e+02   3.9800000e+02   4.0700000e+02   4.0700000e+02   4.0900000e+02   4.0900000e+02   4.1100000e+02   4.1100000e+02   4.1700000e+02   4.1700000e+02   4.1800000e+02   4.1800000e+02   4.1900000e+02   4.1900000e+02   4.2300000e+02   4.2300000e+02   4.2400000e+02   4.2400000e+02   4.3500000e+02   4.3500000e+02   4.3600000e+02   4.3600000e+02   4.3900000e+02   4.3900000e+02   4.4400000e+02   4.4400000e+02   4.5000000e+02   4.5000000e+02   4.5200000e+02   4.5200000e+02   4.5500000e+02   4.5500000e+02   4.5900000e+02   4.5900000e+02   4.6500000e+02   4.6500000e+02   4.6700000e+02   4.6700000e+02   4.6900000e+02   4.6900000e+02   4.7100000e+02   4.7100000e+02   4.7400000e+02   4.7400000e+02   4.8300000e+02   4.8300000e+02   4.8500000e+02   4.8500000e+02   4.8700000e+02   4.8700000e+02   4.9600000e+02   4.9600000e+02   4.9700000e+02   4.9700000e+02   5.1100000e+02   5.1100000e+02   5.1300000e+02   5.1300000e+02   5.2400000e+02   5.2400000e+02   5.2800000e+02   5.2800000e+02   5.3700000e+02   5.3700000e+02   5.4000000e+02   5.4000000e+02   5.4100000e+02   5.4100000e+02   5.4200000e+02   5.4200000e+02   5.4800000e+02   5.4800000e+02   5.5800000e+02   5.5800000e+02   5.5900000e+02   5.5900000e+02   5.6500000e+02   5.6500000e+02   5.6800000e+02   5.6800000e+02   5.7100000e+02   5.7100000e+02   5.7200000e+02   5.7200000e+02   5.7700000e+02   5.7700000e+02   5.7800000e+02   5.7800000e+02   5.7900000e+02   5.7900000e+02   5.8000000e+02   5.8000000e+02   5.8600000e+02   5.8600000e+02   5.8800000e+02   5.8800000e+02   5.8900000e+02   5.8900000e+02   5.9300000e+02   5.9300000e+02   5.9600000e+02   5.9600000e+02   5.9700000e+02   5.9700000e+02   6.0400000e+02   6.0400000e+02   6.0800000e+02   6.0800000e+02   6.1500000e+02   6.1500000e+02   6.1700000e+02   6.1700000e+02   6.2000000e+02   6.2000000e+02   6.2700000e+02   6.2700000e+02   6.3300000e+02   6.3300000e+02   6.4000000e+02   6.4000000e+02   6.4900000e+02   6.4900000e+02   6.5400000e+02   6.5400000e+02   6.6100000e+02   6.6100000e+02   6.6400000e+02   6.6400000e+02   6.7300000e+02   6.7300000e+02   6.8600000e+02   6.8600000e+02   6.9000000e+02   6.9000000e+02   6.9300000e+02   6.9300000e+02   6.9500000e+02   6.9500000e+02   6.9600000e+02   6.9600000e+02   6.9900000e+02   6.9900000e+02   7.0500000e+02   7.0500000e+02   7.0700000e+02   7.0700000e+02   7.0800000e+02   7.0800000e+02   7.0900000e+02   7.0900000e+02   7.1200000e+02   7.1200000e+02   7.1600000e+02   7.1600000e+02   7.1800000e+02   7.1800000e+02   7.1900000e+02   7.1900000e+02   7.2300000e+02   7.2300000e+02   7.2800000e+02   7.2800000e+02   7.2900000e+02   7.2900000e+02   7.3100000e+02   7.3100000e+02   7.3200000e+02   7.3200000e+02   7.4200000e+02   7.4200000e+02   7.4800000e+02   7.4800000e+02   7.4900000e+02   7.4900000e+02   7.5500000e+02   7.5500000e+02
   2.7274323e+02   2.3802151e+02   4.1692871e+02   2.3003345e+02   3.5876710e+02   2.8435121e+02   1.8177742e+02   2.8599652e+02   3.2682000e+02   2.8305859e+02   2.2770387e+02   2.5017788e+02   3.0087323e+02   2.2520885e+02   2.2397161e+02   2.7430292e+02   1.9643516e+02   1.9369938e+02   2.1059194e+02   2.5472135e+02   1.7898452e+02   3.7782285e+02   2.3106484e+02   2.6598997e+02   1.1277226e+02   2.2965757e+02   2.6226484e+02   2.5828139e+02   2.2091710e+02   5.8407277e+01   4.1525581e+02   9.4486955e+01   2.0353677e+02   2.1183577e+02   4.8547774e+02   6.9755652e+01   2.1334258e+02   1.8689550e+02   1.9934871e+02   2.2164178e+02   2.3543032e+02   2.9450686e+02   1.9490645e+02   2.9458555e+02   1.2371000e+02   1.2679707e+02   1.2288871e+02   1.3376084e+02   2.6318161e+02   1.0768515e+02   1.1122129e+02   1.6017746e+02   1.7074000e+02   8.3884026e+01   1.4719258e+02   9.1193626e+01   5.0933871e+01   1.6023658e+02   1.0928839e+02   1.5571499e+02   2.8475903e+02   1.2233025e+02   9.1493871e+01   1.0849307e+02   3.6178355e+02   2.1538377e+02   3.3052355e+02   5.7674890e+01   1.5162645e+02   2.7237859e+02   1.0065129e+02   9.9229187e+01   2.6035290e+02   2.2898048e+02   2.2516000e+02   2.5280752e+02   2.2105645e+02   2.8276129e+02   1.6637323e+02   3.4016337e+02   3.0965419e+02   3.4264057e+02   2.1774387e+02   1.0737404e+02   3.2389742e+02   3.3586014e+02   2.3913839e+02   2.5912635e+02   3.4014581e+02   2.9391446e+02   2.1235323e+02   1.2018884e+02   2.5439419e+02   2.3237814e+02   2.1248935e+02   3.1522246e+02   1.9787419e+02   1.9053910e+02   2.7280161e+02   1.5124716e+02   2.0969419e+02   2.8764705e+02   1.5923129e+02   1.9170827e+02   1.1610258e+02   1.6142179e+02   2.0982000e+02   1.7940698e+02   1.6623677e+02   1.9367138e+02   1.5365645e+02   4.5629742e+01   1.2398581e+02   1.4719662e+02   1.1327161e+02   8.8902465e+01   1.5558613e+02   1.0117053e+02   1.1614839e+02   1.1799426e+02   1.7060839e+02   7.3851974e+01   2.7246645e+02   1.2408107e+02   2.6994355e+02   2.5963677e+02   6.1583871e+02   4.9753806e+02   2.3436613e+02   2.4049974e+02   2.0461516e+02   1.6755563e+02   2.3049613e+02   2.8470547e+02   2.8624194e+02   2.7653806e+02   1.5465484e+02   2.4708439e+02   3.0856613e+02   2.5289535e+02   1.4002452e+02   2.3604352e+02   1.9618742e+02   1.6948275e+02   1.7207097e+02   2.6316916e+02   2.0886484e+02   1.9619307e+02   2.4180355e+02   1.9803572e+02   2.6200484e+02   2.4996865e+02   1.7335323e+02   3.9938819e+02   2.5594419e+02   3.1493834e+02   1.5556097e+02   1.9915674e+02   2.0111516e+02   2.3035014e+02   2.2644290e+02   3.2900166e+02   1.5806903e+02   1.1303157e+02   2.6353065e+02   3.2795755e+02   1.6009355e+02   2.3272445e+02   2.9969129e+02   2.1519083e+02   2.7338581e+02   1.1503623e+02   2.6028032e+02   1.6604983e+02   2.1088645e+02   1.7058328e+02   2.0061355e+02   2.4860834e+02   1.2466000e+02   2.0962849e+02   2.9240226e+02   2.0926169e+02   2.8150194e+02   3.2365597e+02   2.1160226e+02   2.6818375e+02   1.6450484e+02   1.3912445e+02   1.4939065e+02   2.1632907e+02   1.9172613e+02   1.8992675e+02   1.9573710e+02   1.7206587e+02   1.2731065e+02   1.7259386e+02   1.4724387e+02   1.4237855e+02   2.0616645e+02   1.6653959e+02   1.5346226e+02   1.4483012e+02   1.3682774e+02   1.3166797e+02   1.1797581e+02   1.2748742e+02   1.1807161e+02   1.1302943e+02   1.1987516e+02   4.0622568e+01   9.0391290e+01   8.5721277e+01   2.3524129e+02   2.3270037e+02   2.8278065e+02   7.9054645e+01   2.0242484e+02   1.4775021e+02   2.3052839e+02   3.1807095e+02   2.5703000e+02   2.5608276e+02   1.6608903e+02   2.4092965e+02   1.5051097e+02   1.4127783e+02   2.1400065e+02   2.0667866e+02   2.0209742e+02   1.8337027e+02   2.2281710e+02   1.5462076e+02   2.0057968e+02   2.1925363e+02   2.1911806e+02   2.7981991e+02   2.1689677e+02   2.9113181e+02   1.8929452e+02   2.1035257e+02   1.4330323e+02   1.8130510e+02   1.4554097e+02   2.2822866e+02   2.8264000e+02   2.6052396e+02   2.9621419e+02   2.2901222e+02   2.2417903e+02   2.1781245e+02   2.3272484e+02   2.4053846e+02   4.4965161e+02   4.1523032e+01   2.2024903e+02   1.4671782e+02   2.9806258e+02   2.7628951e+02   1.4456548e+02   1.3866863e+02   2.7578871e+02   2.2094271e+02   2.2166258e+02   2.4733054e+02   2.3128032e+02   1.1497983e+02   1.8545097e+02   8.7948116e+01   1.7017806e+02   1.4515156e+02   1.6454000e+02   1.5963906e+02   1.3828226e+02   1.8119355e+02   2.9247645e+02   2.0799575e+02   2.4806226e+02   1.4807760e+02   1.3131968e+02   2.0664088e+02   1.9911516e+02   9.4454658e+01   3.8767806e+02   1.5368446e+02   1.4688806e+02   8.9761535e+01   1.4812613e+02   9.0626684e+01   1.1903161e+02   1.2672521e+02   1.3812097e+02   7.5210000e+01   2.4820935e+02   9.7149058e+01   1.1881323e+02   9.5603652e+01   1.0235032e+02   4.2612619e+01   1.7307516e+02   2.3911754e+02   2.4515097e+02   2.7440889e+02   4.8583226e+02   1.7511019e+02   2.5008710e+02   2.6228013e+02   2.8683548e+02   3.2136123e+02   2.4506355e+02   1.9492846e+02   2.8458871e+02   2.7159419e+02   1.5179194e+02   1.7121406e+02   2.7348677e+02   1.8048299e+02   1.5425484e+02   2.1952574e+02   3.8441290e+02   1.1442439e+02   1.6167548e+02   1.7113919e+02   1.7340032e+02   1.7164636e+02   1.7716387e+02   2.1618689e+02   2.6694226e+02   2.5089268e+02   1.9569903e+02   2.0803214e+02   2.4883323e+02   2.2408592e+02   4.1823290e+02   2.2914395e+02   2.1673581e+02   1.7157823e+02   1.0361903e+02   1.9262693e+02   1.8286871e+02   1.9172244e+02   2.8589581e+02   2.8450188e+02   2.0857161e+02   1.5175492e+02   1.6533613e+02   2.7272859e+02   2.9457452e+02   1.7963307e+02   1.4020806e+02   8.5212387e+01   1.3551290e+02   1.2687316e+02   2.3014677e+02   1.7322761e+02   1.6882419e+02   1.2563019e+02   1.8898258e+02   1.0657010e+02   1.2098839e+02   1.4605996e+02   1.5561000e+02   1.6821862e+02   1.7318129e+02   1.4958582e+02   1.7742548e+02   8.5004671e+01   1.6573323e+02   1.2466199e+02   1.7583452e+02   1.0144292e+02
   2.5545323e+02   2.6302471e+02   4.2187871e+02   2.1525745e+02   2.7929710e+02   2.7870881e+02   2.3953742e+02   2.1427572e+02   2.5029000e+02   2.5699099e+02   1.8842387e+02   1.7828028e+02   2.4954323e+02   3.1660525e+02   2.7661161e+02   3.2141172e+02   1.6481516e+02   2.1213898e+02   2.0635194e+02   2.8011055e+02   1.7345452e+02   2.9883525e+02   2.1958484e+02   2.3895837e+02   6.7622258e+01   2.6022957e+02   2.3640484e+02   2.1845019e+02   2.3653710e+02   6.1067677e+01   3.8611581e+02   1.0195815e+02   1.8691677e+02   2.3968537e+02   4.7923774e+02   8.0584852e+01   1.6172258e+02   1.5402510e+02   1.9377871e+02   2.0465738e+02   2.0267032e+02   2.3303766e+02   1.4919645e+02   2.9362235e+02   1.2828000e+02   1.0657147e+02   1.2435871e+02   1.2350324e+02   2.6928161e+02   9.5487148e+01   1.3308129e+02   1.6814866e+02   1.7969000e+02   1.0506803e+02   1.4619258e+02   9.4983626e+01   2.6583871e+01   1.2883458e+02   1.2285839e+02   1.6258939e+02   2.9094903e+02   1.3430505e+02   1.0973387e+02   1.3898387e+02   2.7769355e+02   3.1020097e+02   3.1637355e+02   4.5596890e+01   2.3514645e+02   2.2383699e+02   1.0422129e+02   1.3032359e+02   2.3740290e+02   2.7057648e+02   2.6754000e+02   2.5765712e+02   1.9462645e+02   2.9192569e+02   1.8537323e+02   2.8931337e+02   3.5217419e+02   2.2823897e+02   2.1317387e+02   1.1587964e+02   4.1346742e+02   2.6678454e+02   2.2894839e+02   3.6975155e+02   2.9176581e+02   2.0145486e+02   2.0473323e+02   1.3702844e+02   2.7139419e+02   2.2020814e+02   1.9333935e+02   2.9208446e+02   2.0435419e+02   2.1159070e+02   2.1938161e+02   9.9190761e+01   1.9593419e+02   2.9903785e+02   1.3304129e+02   1.6661347e+02   1.6082258e+02   1.5465419e+02   1.7739000e+02   2.7458138e+02   1.7466677e+02   1.8299698e+02   1.6684645e+02   6.1764542e+01   1.1974581e+02   1.0772582e+02   1.3037161e+02   8.6434465e+01   1.7477613e+02   9.2875329e+01   7.9338387e+01   1.2983906e+02   1.3836839e+02   1.2429117e+02   2.6937645e+02   1.1575827e+02   2.5046355e+02   2.2333517e+02   4.7166871e+02   5.8666166e+02   1.7302613e+02   1.8425694e+02   1.6652516e+02   1.8236283e+02   2.5611613e+02   2.0613587e+02   2.7672194e+02   2.3300966e+02   1.9812484e+02   2.5044679e+02   2.5026613e+02   2.9475935e+02   1.6207452e+02   1.9189952e+02   2.2799742e+02   2.0550795e+02   2.1135097e+02   2.6826676e+02   1.8510484e+02   2.6742387e+02   1.9618355e+02   1.7873532e+02   2.5190484e+02   2.4327665e+02   1.5849323e+02   2.3695699e+02   2.4918419e+02   3.1942914e+02   1.5251097e+02   2.4545074e+02   2.0759516e+02   1.7154174e+02   2.0230290e+02   2.3865286e+02   1.7796903e+02   8.0579574e+01   2.0991065e+02   3.2048715e+02   1.9661355e+02   2.4171285e+02   2.7541129e+02   2.1042323e+02   1.9619581e+02   1.8450143e+02   2.7123032e+02   1.5774383e+02   2.2088645e+02   1.5630328e+02   1.8737355e+02   2.9238754e+02   1.4062000e+02   1.3283169e+02   3.2331226e+02   1.9125889e+02   3.0936194e+02   2.5508717e+02   2.0813226e+02   2.4951135e+02   1.3222484e+02   1.6804685e+02   1.2834065e+02   1.6001307e+02   1.7891613e+02   2.3171155e+02   2.0368710e+02   1.7337987e+02   1.2088065e+02   1.5457826e+02   1.0947387e+02   9.7360155e+01   1.7468645e+02   1.6039799e+02   1.2646226e+02   1.5514012e+02   1.7487774e+02   7.6853974e+01   1.2021581e+02   7.9738219e+01   1.2107161e+02   8.1369432e+01   1.2483516e+02   6.7465768e+01   7.2061290e+01   1.2532768e+02   2.1343129e+02   2.3839517e+02   2.6097065e+02   6.5989445e+01   2.3380484e+02   1.7156981e+02   2.5591839e+02   3.5622975e+02   3.2141000e+02   2.2402236e+02   1.2565903e+02   2.0407405e+02   1.6375097e+02   1.6207863e+02   1.9067065e+02   2.9049506e+02   1.9181742e+02   1.6581267e+02   1.9181710e+02   1.6629076e+02   1.8909968e+02   2.1931203e+02   2.3930806e+02   3.0639471e+02   2.5652677e+02   3.3622141e+02   1.9915452e+02   2.8370377e+02   1.6445323e+02   1.7636310e+02   1.9407097e+02   2.2110626e+02   3.4678000e+02   2.2168276e+02   3.6563419e+02   2.2588862e+02   2.1755903e+02   2.2943205e+02   1.8381484e+02   2.1811126e+02   3.8570161e+02   7.5489032e+01   2.0182903e+02   2.1124142e+02   3.7582258e+02   2.5578871e+02   1.7080548e+02   1.6532943e+02   3.0873871e+02   2.7516671e+02   1.3842258e+02   2.3260974e+02   1.8128032e+02   1.1040983e+02   1.5564097e+02   8.8712916e+01   1.6174806e+02   1.2706596e+02   1.7996000e+02   1.3969546e+02   1.5186226e+02   1.6643715e+02   3.1362645e+02   2.0645375e+02   2.2310226e+02   1.5945440e+02   1.4674968e+02   2.3211648e+02   1.8259516e+02   8.8396258e+01   3.2186806e+02   1.3456926e+02   1.4664806e+02   1.1788074e+02   1.3045613e+02   1.3828028e+02   1.6774161e+02   1.1172841e+02   1.1279097e+02   9.6476400e+01   2.7930935e+02   1.2737106e+02   9.9003226e+01   6.1998452e+01   1.0792032e+02   6.3977019e+01   1.9988516e+02   2.6001274e+02   2.4310097e+02   2.1581289e+02   4.6293226e+02   2.1528219e+02   2.5898710e+02   2.6156813e+02   2.7522548e+02   3.3077003e+02   3.0440355e+02   2.0908126e+02   2.7923871e+02   2.5002219e+02   1.5622194e+02   1.5947966e+02   2.7258677e+02   1.9893499e+02   1.7849484e+02   2.7811654e+02   3.7727290e+02   1.2637559e+02   1.5986548e+02   1.9604399e+02   1.4930032e+02   1.9452436e+02   2.1078387e+02   2.3682729e+02   3.0537226e+02   2.6377828e+02   2.3240903e+02   2.0105534e+02   2.6388323e+02   2.4664192e+02   3.9261290e+02   2.0772355e+02   2.5616581e+02   2.2104383e+02   1.2414903e+02   2.0721453e+02   1.9215871e+02   2.1674924e+02   2.4432581e+02   3.2339748e+02   2.1772161e+02   1.4421292e+02   1.5700613e+02   2.7420499e+02   3.0142452e+02   1.4660507e+02   1.6511806e+02   9.2509587e+01   2.1141290e+02   1.3008116e+02   2.0680677e+02   2.0914481e+02   1.5478419e+02   1.2908339e+02   1.8374258e+02   1.1036930e+02   1.4179839e+02   1.2134516e+02   1.6322000e+02   1.4508982e+02   1.6242129e+02   1.5401662e+02   1.8523548e+02   1.2237987e+02   1.9582323e+02   1.2482479e+02   1.5264452e+02   1.2348812e+02
   2.6264323e+02   2.8106951e+02   4.6168871e+02   2.3221265e+02   2.6981710e+02   2.6327721e+02   1.8739742e+02   3.0225692e+02   2.6610000e+02   2.3015619e+02   1.7147387e+02   1.9272628e+02   2.9621323e+02   2.8858165e+02   2.0171161e+02   3.6292372e+02   1.9052516e+02   1.7460218e+02   2.2740194e+02   2.2952655e+02   1.4541452e+02   2.9469845e+02   2.3368484e+02   2.2559037e+02   9.6862258e+01   1.9541037e+02   2.8040484e+02   2.2383019e+02   2.7481710e+02   2.1055277e+01   3.8778581e+02   1.1721455e+02   2.5434677e+02   1.7748097e+02   4.7728774e+02   7.3790852e+01   2.0210258e+02   1.7303470e+02   1.7144871e+02   2.1925378e+02   1.8462032e+02   2.9143166e+02   1.6609645e+02   2.6813035e+02   1.3590000e+02   1.2363187e+02   1.8173871e+02   9.9192839e+01   2.3975161e+02   1.1755955e+02   1.3808129e+02   2.2645866e+02   1.8860000e+02   1.0054523e+02   1.3747258e+02   9.6251226e+01   3.4783871e+01   1.4297858e+02   1.2019839e+02   1.4056219e+02   2.3841903e+02   1.4393745e+02   1.6468387e+02   9.2397871e+01   2.8159355e+02   2.7255897e+02   3.2231355e+02   8.7281690e+01   2.0476645e+02   2.4826739e+02   1.2512129e+02   1.3146159e+02   2.2054290e+02   2.7754528e+02   1.9664000e+02   2.8851912e+02   2.1591645e+02   2.5493249e+02   1.5585323e+02   3.4776497e+02   3.1712419e+02   2.5537297e+02   1.8146387e+02   8.8366439e+01   3.6679742e+02   2.9751814e+02   2.1118839e+02   3.5474235e+02   3.8329581e+02   2.3437246e+02   1.6492323e+02   1.7117324e+02   2.2529419e+02   2.5770614e+02   2.1229935e+02   2.9485766e+02   1.8763419e+02   1.8307830e+02   2.2695161e+02   1.3972516e+02   2.2912419e+02   3.7652265e+02   1.5308129e+02   1.8663027e+02   1.8644258e+02   1.8065459e+02   2.1948000e+02   2.2473418e+02   1.6895677e+02   2.2483378e+02   1.4803645e+02   5.9229342e+01   1.7155581e+02   7.6681019e+01   1.2170161e+02   7.8178065e+01   1.7582613e+02   7.8271329e+01   8.8768387e+01   1.1980466e+02   1.3974839e+02   1.2851077e+02   2.6156645e+02   9.1953071e+01   2.2327355e+02   2.8199037e+02   5.2589871e+02   5.3273326e+02   1.5069613e+02   2.2314334e+02   1.5785516e+02   1.9424643e+02   1.9421613e+02   2.2612787e+02   2.5496194e+02   2.2499046e+02   2.2028484e+02   2.5220399e+02   2.4916613e+02   2.4364735e+02   1.6740452e+02   1.9980312e+02   1.9032742e+02   1.9752155e+02   1.9554097e+02   3.2024156e+02   2.1139484e+02   2.9203067e+02   1.7423355e+02   2.3006132e+02   2.4420484e+02   2.2839265e+02   1.9678323e+02   2.4637379e+02   2.3213419e+02   3.3979314e+02   1.6689097e+02   2.7596034e+02   1.8845516e+02   1.3383294e+02   2.0144290e+02   1.8362166e+02   1.6735903e+02   8.5188374e+01   2.6886065e+02   2.5153115e+02   2.4113355e+02   2.5677125e+02   2.5036129e+02   2.1247723e+02   2.4981581e+02   1.7197183e+02   2.5333032e+02   1.6898583e+02   1.8379645e+02   2.2722048e+02   2.0813355e+02   2.9648674e+02   1.0628000e+02   1.5514889e+02   3.1021226e+02   2.0716689e+02   3.1212194e+02   3.0915637e+02   1.9541226e+02   2.2257895e+02   1.9365484e+02   1.6222245e+02   1.6853065e+02   1.8398787e+02   1.8906613e+02   2.0441955e+02   1.9744710e+02   1.8506907e+02   1.2393065e+02   1.1795426e+02   1.3181387e+02   1.0561295e+02   1.8073645e+02   1.7091399e+02   1.4398226e+02   1.1935852e+02   1.8392774e+02   1.2060997e+02   1.4759581e+02   8.9887819e+01   1.5402161e+02   9.0443432e+01   1.4502516e+02   7.2800568e+01   7.9771290e+01   1.1619088e+02   2.1019129e+02   2.3246437e+02   2.5740065e+02   5.5995045e+01   2.4323484e+02   1.7957541e+02   2.5557839e+02   3.2382695e+02   2.8869000e+02   2.2892996e+02   1.0223903e+02   2.4961765e+02   1.4884097e+02   1.4398143e+02   2.4467065e+02   2.7398506e+02   1.2790742e+02   1.7421547e+02   2.0771710e+02   1.8401876e+02   1.8133968e+02   2.3317283e+02   2.1573806e+02   2.9433031e+02   2.4747677e+02   2.8689541e+02   1.7462452e+02   2.7218617e+02   1.8245323e+02   1.9717310e+02   1.6554097e+02   2.6600866e+02   2.8550000e+02   2.7991516e+02   3.3592419e+02   2.5968542e+02   2.5212903e+02   1.7042645e+02   1.9491484e+02   2.1451326e+02   3.5585161e+02   3.9177032e+01   2.3391903e+02   1.4190422e+02   3.5649258e+02   2.1642511e+02   1.8456548e+02   1.4684863e+02   3.2631871e+02   2.1795031e+02   1.5119258e+02   2.2806814e+02   1.5619032e+02   1.6308703e+02   1.7602097e+02   1.0655252e+02   1.8212806e+02   1.4233556e+02   1.8687000e+02   1.2204266e+02   1.3219226e+02   1.8134075e+02   2.7005645e+02   2.1364935e+02   2.3820226e+02   1.4738640e+02   1.1960968e+02   2.2052768e+02   1.8354516e+02   8.8370258e+01   3.5105806e+02   1.6880406e+02   1.2745806e+02   1.0622594e+02   1.3393613e+02   1.1819188e+02   1.7574161e+02   1.1894841e+02   1.5312097e+02   5.1250000e+01   2.8563935e+02   1.0996466e+02   7.7813226e+01   8.0933652e+01   1.0292032e+02   4.9957019e+01   1.5912516e+02   2.5842354e+02   2.4143097e+02   2.4527649e+02   5.3131226e+02   2.1686179e+02   2.3136710e+02   2.6262773e+02   2.4960548e+02   2.9209963e+02   3.1616355e+02   1.8605046e+02   3.0073871e+02   2.6340219e+02   1.5822194e+02   1.5283966e+02   2.9829677e+02   2.1292819e+02   1.6749484e+02   2.5894654e+02   3.7241290e+02   1.3581439e+02   1.1591548e+02   2.5260999e+02   1.7783032e+02   1.8643196e+02   1.5701387e+02   2.9107889e+02   2.9594226e+02   2.4605268e+02   2.4569903e+02   2.2508214e+02   2.6607323e+02   2.2880672e+02   4.1247290e+02   1.4627475e+02   2.3087581e+02   2.3658703e+02   1.1875903e+02   2.0536573e+02   1.8558871e+02   1.8355484e+02   2.6666581e+02   3.0537028e+02   2.1500161e+02   1.5095052e+02   1.3919613e+02   2.9867979e+02   2.6642452e+02   2.2673507e+02   1.4501806e+02   9.0777587e+01   1.9632290e+02   1.5171836e+02   2.4433677e+02   1.9947241e+02   1.1606419e+02   1.8633099e+02   1.8646258e+02   1.5648170e+02   1.4822839e+02   1.5350076e+02   1.4703000e+02   1.3605502e+02   1.8151129e+02   1.3519942e+02   1.4780548e+02   1.2223427e+02   1.6249323e+02   1.1544119e+02   1.3159452e+02   1.2312212e+02
   2.6269323e+02   2.4111551e+02   4.2187871e+02   2.3677745e+02   2.7109710e+02   3.5789481e+02   2.2734742e+02   2.2444092e+02   2.9053000e+02   2.5163179e+02   2.4751387e+02   1.9388308e+02   2.8825323e+02   2.2750845e+02   2.3803161e+02   3.1796812e+02   2.1681516e+02   2.1578898e+02   2.1454194e+02   2.5307535e+02   2.0150452e+02   2.9750125e+02   2.6310484e+02   2.2208677e+02   9.5432258e+01   1.7728477e+02   2.3168484e+02   1.9434779e+02   2.2248710e+02   7.7051677e+01   3.6997581e+02   1.1515935e+02   2.0000677e+02   2.0768817e+02   4.4385774e+02   4.9795252e+01   1.7410258e+02   1.7989470e+02   1.6229871e+02   1.9212578e+02   2.1781032e+02   3.1787646e+02   1.5214645e+02   2.7486635e+02   1.3980000e+02   1.1136987e+02   1.3688871e+02   1.4174084e+02   2.4033161e+02   1.2175315e+02   1.1270129e+02   1.8329906e+02   1.8612000e+02   8.4843626e+01   1.2895258e+02   1.0017283e+02   1.6633871e+01   1.2858058e+02   1.1523839e+02   1.4519899e+02   2.8632903e+02   1.1353465e+02   1.2959387e+02   1.0420507e+02   2.7411355e+02   2.7125737e+02   2.9916355e+02   3.4453690e+01   1.7819645e+02   2.7034299e+02   1.1836129e+02   8.2812387e+01   2.0730290e+02   2.6812448e+02   2.1826000e+02   2.2282952e+02   2.1739645e+02   2.9462409e+02   2.0923323e+02   2.4830457e+02   2.9812419e+02   2.7875297e+02   1.8932387e+02   1.1021764e+02   4.0327742e+02   2.4150974e+02   2.2566839e+02   3.2258395e+02   3.2376581e+02   2.4994486e+02   1.4082323e+02   1.4476124e+02   2.6315419e+02   2.1767734e+02   2.1067935e+02   3.3607726e+02   1.8830419e+02   1.7606470e+02   2.2176161e+02   1.2933036e+02   2.3827419e+02   2.8203065e+02   1.7380129e+02   1.8411267e+02   1.4101258e+02   1.6952899e+02   1.9534000e+02   1.8304538e+02   1.8480677e+02   2.1914578e+02   1.4703645e+02   8.6929342e+01   1.7117581e+02   7.6951419e+01   1.2956161e+02   8.9689265e+01   1.6820613e+02   8.9930929e+01   9.3568387e+01   1.2837066e+02   1.6503839e+02   1.1253757e+02   2.7684645e+02   1.3078067e+02   2.2189355e+02   2.3429077e+02   3.8319871e+02   4.9391926e+02   1.8026613e+02   1.9253774e+02   1.4728516e+02   1.6171203e+02   1.5668613e+02   2.4756027e+02   2.4605194e+02   1.8918326e+02   1.6107484e+02   3.0720079e+02   2.2921613e+02   2.5419335e+02   1.6992452e+02   2.1427152e+02   1.9180742e+02   2.0240315e+02   2.2059097e+02   3.6566756e+02   2.4029484e+02   2.7743867e+02   2.1056355e+02   1.7010492e+02   2.0345484e+02   2.0975265e+02   1.5173323e+02   2.1592779e+02   2.2571419e+02   3.5568674e+02   1.7842097e+02   2.8161794e+02   1.9592516e+02   1.5918534e+02   1.7621290e+02   2.1074006e+02   1.7025903e+02   7.7866374e+01   2.5767065e+02   2.4761635e+02   2.4285355e+02   2.3667365e+02   2.7169129e+02   2.1724083e+02   2.2143581e+02   1.8086223e+02   2.5285032e+02   1.9592423e+02   2.2422645e+02   1.2984608e+02   2.0085355e+02   2.6377914e+02   1.0471000e+02   1.3731449e+02   2.7678226e+02   1.5565129e+02   3.3764194e+02   2.6111477e+02   1.9360226e+02   1.9558375e+02   1.7708484e+02   1.4435805e+02   1.5105065e+02   1.4500627e+02   1.3891613e+02   2.3482155e+02   1.9520710e+02   2.2148827e+02   1.1369065e+02   1.0801346e+02   1.3152387e+02   1.4373615e+02   1.5640645e+02   1.7438039e+02   1.5775226e+02   1.0815692e+02   1.7411774e+02   9.0484774e+01   1.8392581e+02   1.0231142e+02   1.2912161e+02   1.0219543e+02   1.7754516e+02   5.1818968e+01   6.4821290e+01   1.1828688e+02   2.1534129e+02   2.2062237e+02   2.5583065e+02   8.7640645e+01   2.2470484e+02   1.6891781e+02   1.6648839e+02   3.1519415e+02   2.2293000e+02   2.7990076e+02   1.2294903e+02   2.6024085e+02   1.2580097e+02   1.3120463e+02   1.8081065e+02   3.0305386e+02   1.8819742e+02   1.7058227e+02   1.9043710e+02   1.7355116e+02   1.9023968e+02   1.9108083e+02   1.7020806e+02   2.5554271e+02   2.4505677e+02   3.3139901e+02   1.6734452e+02   2.5553857e+02   1.6120323e+02   1.9177310e+02   1.9964097e+02   1.9709066e+02   2.9674000e+02   2.5158596e+02   3.5401419e+02   2.3857822e+02   2.0441903e+02   2.2496325e+02   1.9515484e+02   3.1901406e+02   3.8550161e+02   7.2905032e+01   1.9743903e+02   1.8844262e+02   3.1563258e+02   2.2669391e+02   1.4837548e+02   1.9246383e+02   2.3754871e+02   2.6710191e+02   1.9504258e+02   2.5960014e+02   1.7752032e+02   2.0818063e+02   1.7964097e+02   1.0726292e+02   1.9112806e+02   1.2095556e+02   1.8582000e+02   1.1898666e+02   1.2647226e+02   1.8108835e+02   2.4967645e+02   1.6932975e+02   2.4177226e+02   1.7786080e+02   9.8219677e+01   2.2266888e+02   1.8602516e+02   1.0384186e+02   4.0509806e+02   1.6443086e+02   1.4255806e+02   1.1982794e+02   1.4212613e+02   1.0587668e+02   1.7055161e+02   1.0474361e+02   1.2065097e+02   1.2698760e+02   2.7258935e+02   1.1119866e+02   1.4143323e+02   7.7084052e+01   1.0706032e+02   5.5715819e+01   1.7693516e+02   2.9975874e+02   1.9253097e+02   2.6604849e+02   4.7269226e+02   1.7307139e+02   2.1841710e+02   2.7090373e+02   2.9160548e+02   3.0911963e+02   2.7192355e+02   2.0001966e+02   2.7793871e+02   2.6047619e+02   1.3693194e+02   1.6711286e+02   2.8634677e+02   1.8555419e+02   1.6711484e+02   3.1635694e+02   3.6922290e+02   1.5054959e+02   1.5034548e+02   2.5876559e+02   1.4630032e+02   1.9181436e+02   1.8311387e+02   2.9556089e+02   3.4632226e+02   2.5531228e+02   2.3383903e+02   2.1403094e+02   2.0736323e+02   2.9407352e+02   3.6690290e+02   1.5992035e+02   1.8592581e+02   2.3361303e+02   1.2361903e+02   1.6792693e+02   1.5610871e+02   2.0520324e+02   2.7204581e+02   2.7593988e+02   2.1138161e+02   1.3281012e+02   1.7676613e+02   2.4900419e+02   3.0928452e+02   1.5488627e+02   1.5858806e+02   1.0393199e+02   1.6393290e+02   1.1168956e+02   2.4352677e+02   1.8486721e+02   1.3525419e+02   1.6555579e+02   1.6355258e+02   1.2450450e+02   1.5674839e+02   1.2571916e+02   1.6661000e+02   1.2133862e+02   1.7299129e+02   1.4902102e+02   1.6994548e+02   1.1393307e+02   1.4768323e+02   1.2281599e+02   1.4711452e+02   1.2364052e+02
   2.2755323e+02   2.4249671e+02   4.0292871e+02   1.9248345e+02   3.2224710e+02   3.0199281e+02   2.2568742e+02   1.9829372e+02   2.3591000e+02   2.9452139e+02   2.3570387e+02   2.6534788e+02   2.3921323e+02   2.2728165e+02   1.6018161e+02   2.3514612e+02   1.8314516e+02   2.0872258e+02   2.1649194e+02   2.2558935e+02   1.7821452e+02   2.1612445e+02   2.5015484e+02   2.2531277e+02   7.9912258e+01   2.6500637e+02   2.8702484e+02   2.0387059e+02   2.2457710e+02   4.9784477e+01   4.1111581e+02   1.4800815e+02   2.5262677e+02   2.0090857e+02   4.4666774e+02   7.6720452e+01   2.1096258e+02   1.6475590e+02   1.7491871e+02   1.9111618e+02   2.5476032e+02   3.0368046e+02   1.7966645e+02   2.6842475e+02   1.1090000e+02   7.8481871e+01   1.5516871e+02   9.6658439e+01   2.2047161e+02   1.0839195e+02   1.2984129e+02   1.8111786e+02   1.3388000e+02   1.1783283e+02   1.4657258e+02   8.7383226e+01   8.0338710e+00   1.2531858e+02   1.1728839e+02   1.3941499e+02   2.8389903e+02   1.1882905e+02   1.2425387e+02   1.1125227e+02   2.7350355e+02   3.1172617e+02   3.0626355e+02   8.3825690e+01   2.1381645e+02   2.3269339e+02   9.8741290e+01   7.6711987e+01   2.1397290e+02   1.6255088e+02   2.4373000e+02   2.3198192e+02   1.7310645e+02   2.7507729e+02   2.0899323e+02   2.7242377e+02   2.7288419e+02   3.0120217e+02   2.1022387e+02   1.2659564e+02   3.7970742e+02   2.5339534e+02   2.2066839e+02   2.8408395e+02   2.6838581e+02   2.6956526e+02   1.7692323e+02   2.1935324e+02   2.2234419e+02   2.4980214e+02   1.9595935e+02   2.7844486e+02   1.2092419e+02   1.8407510e+02   2.5442161e+02   1.4447756e+02   2.1779419e+02   2.4285905e+02   1.6084129e+02   1.4376947e+02   1.6620258e+02   1.2436379e+02   1.8344000e+02   2.4551738e+02   1.6876677e+02   1.7718898e+02   1.1351645e+02   8.1420942e+01   1.9512581e+02   9.3985419e+01   1.2303161e+02   1.0078166e+02   1.1825613e+02   7.0826929e+01   1.0037839e+02   9.9535858e+01   1.4641839e+02   6.4307174e+01   2.6665645e+02   1.4892587e+02   1.8937355e+02   2.9437237e+02   2.8272871e+02   3.1301686e+02   1.4340613e+02   2.6334654e+02   5.6905161e+01   4.5182426e+01   2.2782613e+02   2.2581907e+02   2.5858194e+02   2.5218086e+02   1.6033484e+02   2.5546999e+02   2.4456613e+02   2.5921535e+02   1.9640452e+02   1.9082312e+02   1.8361742e+02   2.2367835e+02   1.8740097e+02   2.2870276e+02   2.2243484e+02   2.4033747e+02   1.6409355e+02   1.8315252e+02   2.3195484e+02   2.5347265e+02   1.5692323e+02   2.3951259e+02   2.1385419e+02   3.1620554e+02   1.6637097e+02   2.5134194e+02   1.8130516e+02   1.5574494e+02   2.2802290e+02   2.2692526e+02   1.5839903e+02   9.1045174e+01   2.8677065e+02   2.5480835e+02   2.0818355e+02   2.0201725e+02   2.8931129e+02   2.3017123e+02   2.4681581e+02   1.6816183e+02   2.4714032e+02   2.0505103e+02   2.0488645e+02   1.7148328e+02   1.9385355e+02   2.8200914e+02   1.1233000e+02   1.6380489e+02   3.1617226e+02   2.1269009e+02   2.9226194e+02   2.2293517e+02   1.9784226e+02   1.8757455e+02   1.5627484e+02   1.7298285e+02   1.4629065e+02   1.8529707e+02   1.9687613e+02   2.2241475e+02   1.5263710e+02   2.1199387e+02   1.2855065e+02   1.4363466e+02   9.9283871e+01   8.2315355e+01   1.5940645e+02   1.4671039e+02   1.0979226e+02   1.1351372e+02   1.6968774e+02   8.7319174e+01   1.3888581e+02   1.0424462e+02   1.6440161e+02   7.2663032e+01   1.1897516e+02   3.5264568e+01   4.2821290e+01   1.0642688e+02   2.3767129e+02   2.0422597e+02   2.4611065e+02   5.4848245e+01   2.3423484e+02   1.9582541e+02   1.9052839e+02   2.9441095e+02   2.4569000e+02   2.4479996e+02   1.2099903e+02   2.4244685e+02   1.4456097e+02   1.4742383e+02   1.6071065e+02   2.7532186e+02   2.3481742e+02   1.8023267e+02   1.8152710e+02   2.0250396e+02   2.1800968e+02   2.2989923e+02   2.0844806e+02   2.6986351e+02   2.2142677e+02   3.7291941e+02   2.3510452e+02   2.1434777e+02   1.4700323e+02   2.1845910e+02   1.9640097e+02   1.5539986e+02   2.7707000e+02   2.1548956e+02   2.9154419e+02   2.0500582e+02   2.6398903e+02   1.8704765e+02   1.9124484e+02   2.4956686e+02   3.6340161e+02   2.7223032e+01   1.8896903e+02   1.7665022e+02   3.2692258e+02   2.5222071e+02   1.5528548e+02   1.6114103e+02   2.5921871e+02   2.1964831e+02   1.6766258e+02   2.5636054e+02   2.2628032e+02   1.6489983e+02   2.0583097e+02   1.0055772e+02   1.6336806e+02   1.3840636e+02   1.9058000e+02   1.2298586e+02   1.4276226e+02   1.4330515e+02   2.6719645e+02   1.5078815e+02   2.1396226e+02   1.3966560e+02   1.2117968e+02   2.0654208e+02   1.4092516e+02   9.5689858e+01   3.3981806e+02   1.4284326e+02   1.3402806e+02   1.0308034e+02   1.3684613e+02   1.3981908e+02   1.7050161e+02   1.0731761e+02   1.4032097e+02   1.1093400e+02   2.1854935e+02   1.1452186e+02   1.2548323e+02   1.0231005e+02   8.4010323e+01   5.2469819e+01   2.1902516e+02   2.8520154e+02   1.8158097e+02   2.0345449e+02   4.2321226e+02   2.0635979e+02   2.4308710e+02   2.2788013e+02   2.8960548e+02   2.3084963e+02   3.0868355e+02   2.2211886e+02   2.6663871e+02   2.0198019e+02   1.6670194e+02   1.5178126e+02   2.5748677e+02   1.6786299e+02   1.6444484e+02   3.0014054e+02   3.9651290e+02   1.2702639e+02   1.5715548e+02   2.0907079e+02   1.7845032e+02   1.6028236e+02   1.7787387e+02   2.5865009e+02   3.0337226e+02   2.4516828e+02   1.7621903e+02   2.8136054e+02   2.1617323e+02   2.6431872e+02   2.8756290e+02   1.3721755e+02   2.6025581e+02   2.2400663e+02   1.0556903e+02   1.9004093e+02   2.3110871e+02   2.0882324e+02   2.4999581e+02   2.5580388e+02   2.2819161e+02   1.2346532e+02   1.6381613e+02   2.9423019e+02   2.9128452e+02   2.3013627e+02   1.8801806e+02   1.0981759e+02   1.8684290e+02   1.2495676e+02   2.4152677e+02   1.8769721e+02   1.5582419e+02   1.2938019e+02   1.4479258e+02   1.2300530e+02   1.3331839e+02   1.4740356e+02   1.6837000e+02   1.4600782e+02   1.5632129e+02   1.4655462e+02   2.0142548e+02   1.0084467e+02   1.7220323e+02   1.0914439e+02   1.9011452e+02   1.1025052e+02
   2.3378323e+02   2.8809831e+02   3.9773871e+02   2.0437865e+02   3.5281710e+02   2.1344721e+02   2.7182742e+02   2.0312252e+02   2.0925000e+02   2.6746419e+02   2.4166387e+02   2.4816108e+02   2.8225323e+02   2.7422845e+02   2.1103161e+02   2.7817812e+02   2.1819516e+02   2.1533858e+02   1.9925194e+02   2.5967855e+02   1.5217452e+02   2.9382765e+02   1.9434484e+02   2.2882757e+02   1.2020226e+02   2.4145317e+02   2.8145484e+02   2.0389619e+02   2.1715710e+02   6.5618077e+01   3.2506581e+02   1.3370215e+02   2.1577677e+02   2.1499657e+02   4.2142774e+02   7.5069652e+01   1.7439258e+02   1.9792150e+02   1.5010871e+02   2.1853098e+02   1.5324032e+02   2.3808206e+02   1.8523645e+02   2.7216915e+02   1.2338000e+02   1.3053347e+02   1.3140871e+02   1.1259924e+02   2.4980161e+02   1.1837555e+02   1.2894129e+02   2.1680986e+02   1.2898000e+02   1.1184483e+02   1.4252258e+02   5.1657226e+01   2.4333871e+01   1.2621458e+02   1.1866839e+02   1.4173459e+02   2.9580903e+02   1.2139625e+02   1.1025387e+02   1.4180227e+02   3.1440355e+02   2.7512417e+02   3.6916355e+02   1.2643690e+01   2.3090645e+02   2.1622619e+02   1.0403129e+02   1.0300879e+02   2.3111290e+02   2.2293968e+02   2.3102000e+02   2.4161872e+02   1.6939645e+02   2.4222409e+02   2.0761323e+02   2.6058417e+02   3.2536419e+02   2.3400377e+02   2.0722387e+02   9.7545639e+01   3.9203742e+02   2.5649894e+02   2.5261839e+02   3.3457795e+02   3.5838581e+02   2.5869526e+02   1.9573323e+02   1.6522844e+02   1.9082419e+02   3.0189374e+02   2.1014935e+02   2.8583966e+02   1.5340419e+02   2.1657670e+02   2.3885161e+02   1.5020316e+02   2.1636419e+02   2.9807345e+02   1.7489129e+02   1.5612547e+02   2.1720258e+02   1.1462379e+02   1.8710000e+02   1.6256458e+02   1.6857677e+02   1.9577418e+02   1.6913645e+02   7.0681342e+01   1.3760581e+02   9.3967019e+01   1.3632161e+02   1.0052846e+02   1.5382613e+02   1.1889133e+02   1.1952839e+02   1.1853386e+02   1.8398839e+02   7.9401574e+01   2.4251645e+02   1.2585707e+02   2.1784355e+02   3.0004477e+02   2.8413871e+02   2.7337406e+02   1.7055613e+02   2.3326454e+02   1.7961516e+02   2.2402563e+02   1.9601613e+02   2.7198387e+02   2.4943194e+02   2.2014286e+02   1.6970484e+02   2.2314039e+02   2.6536613e+02   2.5190135e+02   1.4483452e+02   1.7422872e+02   1.8103742e+02   2.2116475e+02   2.4683097e+02   2.1147836e+02   2.2643484e+02   2.2954747e+02   2.0080355e+02   3.0083572e+02   2.1680484e+02   2.4783465e+02   1.6997323e+02   2.8251859e+02   2.5318419e+02   3.4534914e+02   1.8966097e+02   2.6209874e+02   1.7392516e+02   1.4690534e+02   2.0287290e+02   2.0193726e+02   1.7777903e+02   7.0494774e+01   2.7296065e+02   2.4177315e+02   2.2023355e+02   2.0758325e+02   2.6493129e+02   1.8545163e+02   2.1353581e+02   1.3330423e+02   2.3133032e+02   1.8122583e+02   2.0255645e+02   1.7095968e+02   2.1299355e+02   2.9014794e+02   1.2814000e+02   1.5678009e+02   3.2497226e+02   1.8465609e+02   2.9164194e+02   2.2555477e+02   2.1227226e+02   1.6204015e+02   1.8374484e+02   1.6311525e+02   1.3601065e+02   1.5811947e+02   1.4401613e+02   2.3112355e+02   1.5558710e+02   2.1022787e+02   9.7640645e+01   1.0620746e+02   1.1385387e+02   1.2366975e+02   1.5687645e+02   1.7972279e+02   1.3046226e+02   1.1386012e+02   1.8101774e+02   1.0289277e+02   1.4769581e+02   1.1829982e+02   1.4564161e+02   9.0163832e+01   1.0987516e+02   4.5612568e+01   6.0681290e+01   8.5568077e+01   2.4443129e+02   2.3834517e+02   2.7288065e+02   6.9566645e+01   2.3118484e+02   1.6458941e+02   2.3238839e+02   2.9696215e+02   2.4807000e+02   2.5993956e+02   1.2727903e+02   2.3318445e+02   1.3613097e+02   1.5142823e+02   1.5762065e+02   2.2904906e+02   1.7414742e+02   2.3317627e+02   1.8605710e+02   1.7318156e+02   2.0923968e+02   1.8027083e+02   2.2640806e+02   2.9623671e+02   2.2942677e+02   3.3233941e+02   1.7696452e+02   2.4252897e+02   1.6085323e+02   2.2605110e+02   2.1154097e+02   1.7885866e+02   3.4626000e+02   2.0967436e+02   3.4059419e+02   2.6470182e+02   2.5055903e+02   1.8027205e+02   2.2224484e+02   2.2699686e+02   4.0750161e+02   4.9795032e+01   2.0329903e+02   1.5055382e+02   3.1430258e+02   2.6671031e+02   1.7128548e+02   1.6010103e+02   2.8607871e+02   2.9273951e+02   1.9595258e+02   2.3352734e+02   2.0681032e+02   1.4655743e+02   1.9055097e+02   1.2220012e+02   1.6150806e+02   1.1913516e+02   2.1611000e+02   1.3499346e+02   1.3338226e+02   1.7419555e+02   2.9605645e+02   1.5027935e+02   2.1610226e+02   2.1077440e+02   1.2088968e+02   1.8780528e+02   1.7021516e+02   1.0343666e+02   3.3305806e+02   1.9543406e+02   1.1307806e+02   9.5086335e+01   1.5441613e+02   1.1079348e+02   1.6631161e+02   9.8842813e+01   9.7170968e+01   6.5106000e+01   2.5773935e+02   8.9286658e+01   8.4713226e+01   3.8141652e+01   9.3010323e+01   4.9789819e+01   2.3669516e+02   2.4563794e+02   2.1000097e+02   2.7379089e+02   4.3364226e+02   1.6947539e+02   2.1936710e+02   2.2649773e+02   2.3169548e+02   2.6563243e+02   3.3468355e+02   1.8746886e+02   2.8593871e+02   2.4068619e+02   1.4860194e+02   1.8593926e+02   2.6444677e+02   1.8149619e+02   1.7330484e+02   2.9157174e+02   3.5746290e+02   9.9770387e+01   1.1891548e+02   2.1946999e+02   1.4640032e+02   1.5189636e+02   1.8001387e+02   2.1909889e+02   2.9613226e+02   2.7508748e+02   1.9950903e+02   2.0044734e+02   2.1117323e+02   2.1914872e+02   3.9642290e+02   1.4612875e+02   2.7759581e+02   2.3446943e+02   1.1937903e+02   1.6240613e+02   2.2710871e+02   1.7566324e+02   2.1213581e+02   2.7673268e+02   2.0348161e+02   7.6922116e+01   1.7971613e+02   2.9043819e+02   2.6580452e+02   1.8536467e+02   1.7239806e+02   8.5067187e+01   1.6084290e+02   1.0793676e+02   1.5780677e+02   2.2910481e+02   1.6225419e+02   1.4777579e+02   1.7217258e+02   1.3253490e+02   1.5988839e+02   8.7657961e+01   1.6284000e+02   1.2150022e+02   1.7080129e+02   1.3548622e+02   2.1832548e+02   7.4452671e+01   1.7301323e+02   1.0959959e+02   1.5964452e+02   1.2025812e+02
   2.9612323e+02   2.6349111e+02   4.3554871e+02   2.4478385e+02   3.4281710e+02   2.7724721e+02   2.3858742e+02   2.5964172e+02   2.2739000e+02   2.7049299e+02   2.0113387e+02   2.3069348e+02   2.8654323e+02   2.6311525e+02   2.5218161e+02   3.3894612e+02   2.0228516e+02   1.5895138e+02   2.5882194e+02   2.1615295e+02   1.6660452e+02   3.2576325e+02   2.3582484e+02   2.7636917e+02   9.5582258e+01   2.5818277e+02   3.1635484e+02   2.5319419e+02   1.9891710e+02   4.7937277e+01   3.5725581e+02   1.1341695e+02   2.2672677e+02   2.2603057e+02   4.2571774e+02   7.9156452e+01   1.9820258e+02   1.7229670e+02   1.7710871e+02   1.8361098e+02   2.0214032e+02   2.7808006e+02   1.4819645e+02   2.6689235e+02   1.3438000e+02   1.0384347e+02   1.4897871e+02   1.0272364e+02   1.9685161e+02   1.0428155e+02   1.1851129e+02   2.2464426e+02   1.9464000e+02   1.2335203e+02   1.7200258e+02   8.1158826e+01   2.8433871e+01   1.6963658e+02   1.1814839e+02   1.2143619e+02   3.4194903e+02   9.2845045e+01   1.0035387e+02   1.0330427e+02   3.2445355e+02   2.5113017e+02   2.7768355e+02   3.4172090e+01   1.9657645e+02   2.8040259e+02   9.5361290e+01   1.3608239e+02   2.4083290e+02   2.1959208e+02   1.8987000e+02   2.4120072e+02   1.9129645e+02   2.9257209e+02   1.8909323e+02   2.4244577e+02   2.7893419e+02   2.9314817e+02   2.0413387e+02   8.7172839e+01   4.4084742e+02   2.5021414e+02   2.0918839e+02   3.2376235e+02   2.8890581e+02   2.3306366e+02   1.4763323e+02   1.5440644e+02   2.0415419e+02   2.4572734e+02   2.4124935e+02   3.6006166e+02   1.6535419e+02   2.2009070e+02   2.5504161e+02   1.1790796e+02   2.4589419e+02   2.5832105e+02   1.4042129e+02   1.4216307e+02   1.9853258e+02   1.0606739e+02   1.6844000e+02   2.2248738e+02   1.6999677e+02   2.0214058e+02   1.5855645e+02   3.2817742e+01   1.9479581e+02   6.7201819e+01   1.3122161e+02   9.3846465e+01   1.5577613e+02   7.1925329e+01   8.3808387e+01   1.2886146e+02   1.3484839e+02   1.2228277e+02   2.4641645e+02   1.2259507e+02   2.4551355e+02   2.1535117e+02   2.4477871e+02   2.7275286e+02   1.7702613e+02   1.3355694e+02   1.4290516e+02   2.4092243e+02   2.0744613e+02   2.0673947e+02   2.1734194e+02   2.5005006e+02   1.9281484e+02   2.3929159e+02   2.1746613e+02   2.5703335e+02   1.8745452e+02   2.1734912e+02   1.8218742e+02   1.9798275e+02   2.8569097e+02   2.5417956e+02   2.0058484e+02   3.2285547e+02   2.1504355e+02   2.1345652e+02   1.8495484e+02   2.4223265e+02   1.4773323e+02   2.8853779e+02   2.2247419e+02   3.2204594e+02   1.7304097e+02   2.7480834e+02   1.8426516e+02   1.5692814e+02   1.4997290e+02   2.2064926e+02   1.6320903e+02   1.1476037e+02   2.2686065e+02   2.8017115e+02   1.7070355e+02   2.9306565e+02   2.5660129e+02   1.8454803e+02   2.4100581e+02   1.4467663e+02   2.7271032e+02   2.2338543e+02   2.3003645e+02   2.0333128e+02   2.0671355e+02   2.6822034e+02   1.0685000e+02   1.2505329e+02   2.9817226e+02   1.9042009e+02   3.2436194e+02   2.1031717e+02   1.6689226e+02   2.2067055e+02   1.3012484e+02   2.0230485e+02   1.4591065e+02   1.9870747e+02   1.5672613e+02   2.0210675e+02   1.8901710e+02   2.0589347e+02   1.0750065e+02   1.1231866e+02   1.2519387e+02   1.2576255e+02   1.7887645e+02   1.5111279e+02   1.2432226e+02   1.3983132e+02   1.3520774e+02   1.1298757e+02   1.5530581e+02   6.7691019e+01   1.3069161e+02   9.6739832e+01   1.0468516e+02   5.5077768e+01   6.8871290e+01   1.1996288e+02   2.4638129e+02   2.0913917e+02   2.8245065e+02   7.0421045e+01   1.9685484e+02   1.5900581e+02   2.7452839e+02   3.1402095e+02   2.3874000e+02   2.7677596e+02   1.3137903e+02   2.0823645e+02   1.6018097e+02   1.4636423e+02   2.3819065e+02   2.3169346e+02   1.5524742e+02   2.3121827e+02   2.3043710e+02   2.0620116e+02   1.8995968e+02   2.2619323e+02   2.3720806e+02   2.6646271e+02   2.5473677e+02   3.1267461e+02   1.9719452e+02   2.3286057e+02   1.2600323e+02   1.7948910e+02   1.9364097e+02   2.1724066e+02   2.7731000e+02   2.1205036e+02   3.1144419e+02   2.6145382e+02   2.3436903e+02   2.1918725e+02   2.0772484e+02   2.1881846e+02   3.6350161e+02   7.3065032e+01   2.0743903e+02   1.7641262e+02   3.4673258e+02   2.6311591e+02   1.4075548e+02   1.7845343e+02   2.7993871e+02   2.1428071e+02   1.5819258e+02   2.8392814e+02   1.8676032e+02   1.6983143e+02   1.6864097e+02   1.3295292e+02   1.7855806e+02   1.2043116e+02   2.3144000e+02   1.3790706e+02   1.7233226e+02   1.5479955e+02   2.4581645e+02   1.6406855e+02   2.2782226e+02   1.8369680e+02   1.3136968e+02   1.9315688e+02   1.5778516e+02   1.2376106e+02   3.2943806e+02   1.4920366e+02   1.1993806e+02   1.1482754e+02   1.7350613e+02   9.9126284e+01   1.4003161e+02   1.1794521e+02   1.2793097e+02   8.2685200e+01   2.2520935e+02   1.2284906e+02   8.9193226e+01   6.3593252e+01   8.7780323e+01   4.1688219e+01   2.4355516e+02   2.1823914e+02   2.4629097e+02   2.2746769e+02   4.8236226e+02   2.2048779e+02   1.9251710e+02   2.9373573e+02   2.6126548e+02   2.9954683e+02   2.6554355e+02   1.9829006e+02   2.8613871e+02   2.6852019e+02   1.5293194e+02   1.3650286e+02   2.7834677e+02   2.0171419e+02   1.5125484e+02   2.5743574e+02   4.3251290e+02   1.1395639e+02   1.4986548e+02   2.1084399e+02   1.6211032e+02   1.8882956e+02   2.0268387e+02   2.4257529e+02   3.0989226e+02   2.5626668e+02   2.2597903e+02   1.8584974e+02   2.4607323e+02   2.5711672e+02   3.5371290e+02   1.9621555e+02   2.5659581e+02   2.2438943e+02   1.2399903e+02   2.0256653e+02   1.8801871e+02   1.9431044e+02   2.7118581e+02   2.9824868e+02   1.7281161e+02   1.1675572e+02   1.5971613e+02   2.5750819e+02   3.1076452e+02   2.0738787e+02   1.2977806e+02   1.3995679e+02   1.9670290e+02   1.2635796e+02   1.8252677e+02   2.2231721e+02   1.3178419e+02   1.9188339e+02   1.7503258e+02   1.4511610e+02   1.3255839e+02   1.3518436e+02   1.9603000e+02   1.4855502e+02   1.7437129e+02   1.3591062e+02   2.2927548e+02   9.6146671e+01   1.6711323e+02   1.2064159e+02   1.6230452e+02   9.2855316e+01
   2.4921323e+02   2.5390391e+02   3.7506871e+02   2.9919225e+02   3.5705710e+02   2.6991801e+02   1.9601742e+02   2.2604732e+02   2.7801000e+02   3.3482339e+02   2.3628387e+02   1.8540148e+02   3.0068323e+02   2.2589405e+02   2.4676161e+02   2.6147972e+02   2.0714516e+02   1.6341258e+02   2.2244194e+02   2.5773335e+02   1.8083452e+02   3.2934485e+02   2.1382484e+02   2.7336917e+02   1.2615226e+02   2.3506717e+02   2.8749484e+02   1.8155299e+02   2.3972710e+02   7.1672477e+01   3.9259581e+02   1.0039975e+02   2.2558677e+02   1.7702177e+02   4.1700774e+02   7.2093252e+01   1.9153258e+02   1.7412030e+02   2.1287871e+02   2.0740938e+02   2.7600032e+02   2.2564126e+02   1.4500645e+02   2.4133755e+02   1.1776000e+02   1.0113307e+02   1.7445871e+02   1.1854524e+02   2.4042161e+02   8.5175948e+01   1.2203129e+02   1.8141266e+02   1.8898000e+02   8.2044826e+01   1.5500258e+02   7.6608826e+01   4.8183871e+01   1.2675658e+02   1.0761839e+02   1.5984859e+02   2.7437903e+02   1.2778065e+02   1.3963387e+02   8.7121871e+01   3.3497355e+02   2.1428857e+02   3.3595355e+02   3.2030490e+01   1.9786645e+02   2.4953939e+02   1.2550129e+02   1.0096119e+02   2.6716290e+02   2.0981568e+02   2.0568000e+02   2.6298592e+02   2.0596645e+02   2.8601849e+02   1.6699323e+02   2.6373377e+02   2.9774419e+02   2.6930337e+02   2.3922387e+02   1.3903564e+02   4.1346742e+02   2.4673454e+02   2.2604839e+02   2.8608355e+02   3.3490581e+02   2.4467366e+02   1.8478323e+02   1.3729444e+02   1.9977419e+02   2.7631774e+02   2.1295935e+02   2.9175486e+02   1.8968419e+02   1.7962430e+02   2.0947161e+02   1.1150356e+02   2.3898419e+02   2.8940385e+02   1.3008129e+02   1.4818027e+02   1.7867258e+02   1.0208619e+02   1.8653000e+02   2.3137018e+02   1.7142677e+02   1.6387618e+02   1.4398645e+02   6.4833342e+01   1.6874581e+02   1.0419582e+02   1.2651161e+02   1.0593326e+02   1.5149613e+02   1.0692773e+02   1.0966839e+02   1.1260266e+02   1.0950839e+02   1.2416997e+02   2.6422645e+02   1.2222027e+02   2.1594355e+02   1.9271677e+02   2.9207871e+02   3.3467886e+02   1.4788613e+02   1.6693814e+02   1.4914516e+02   2.2146323e+02   2.4940613e+02   2.3124267e+02   2.7558194e+02   1.9520086e+02   2.0091484e+02   2.2827359e+02   2.3681613e+02   2.9118535e+02   1.7883452e+02   1.9641872e+02   1.9037742e+02   1.3108755e+02   1.9040097e+02   3.2061276e+02   2.3210484e+02   3.0309387e+02   1.9266355e+02   2.1834692e+02   2.3435484e+02   2.1858065e+02   1.7935323e+02   2.2576819e+02   2.1204419e+02   3.5307034e+02   1.6166097e+02   2.7423874e+02   1.5507516e+02   1.1131334e+02   1.4506290e+02   2.6156206e+02   1.8949903e+02   6.5327174e+01   2.3525065e+02   2.6449995e+02   1.4328355e+02   2.4859925e+02   2.3874129e+02   1.8087683e+02   2.3705581e+02   1.4718263e+02   2.4857032e+02   1.7917663e+02   2.1669645e+02   1.4644848e+02   1.7299355e+02   2.7091794e+02   8.2420000e+01   1.5567769e+02   3.2255226e+02   1.5784969e+02   3.1345194e+02   2.3004997e+02   2.0837226e+02   1.9011215e+02   1.5279484e+02   1.6306125e+02   1.6939065e+02   1.6463907e+02   1.2930613e+02   2.3306035e+02   1.8292710e+02   1.6990067e+02   1.2402065e+02   1.2290706e+02   1.3752387e+02   8.3586155e+01   1.4340645e+02   1.5842039e+02   1.2379226e+02   1.1739372e+02   1.7382774e+02   7.8607974e+01   1.7892581e+02   8.4181419e+01   1.2497161e+02   9.8767432e+01   1.2468516e+02   6.7717768e+01   8.9341290e+01   1.0656528e+02   2.2362129e+02   2.1129997e+02   2.4721065e+02   7.4430245e+01   2.1613484e+02   1.6132341e+02   2.5529839e+02   2.4255935e+02   2.6293000e+02   2.0727076e+02   1.2637903e+02   2.2868645e+02   1.2037097e+02   1.1125903e+02   1.6676065e+02   2.5374786e+02   1.8767742e+02   1.9100387e+02   1.6457710e+02   2.1208996e+02   1.9328968e+02   2.2873683e+02   2.0835806e+02   2.6125071e+02   2.6557677e+02   2.5491741e+02   1.7067452e+02   2.1184217e+02   1.5620323e+02   1.6187310e+02   1.9754097e+02   1.7825866e+02   2.8974000e+02   2.3138596e+02   2.5054419e+02   3.1880582e+02   2.1279903e+02   2.5143285e+02   2.4305484e+02   2.5775206e+02   3.6985161e+02   4.8407032e+01   1.4915903e+02   2.1207502e+02   3.0077258e+02   2.8488271e+02   1.4975548e+02   1.6992343e+02   3.1221871e+02   1.7345831e+02   1.4923258e+02   2.9336494e+02   2.1995032e+02   1.3650623e+02   1.7516097e+02   9.4911316e+01   1.8474806e+02   1.3960596e+02   1.8849000e+02   1.3620306e+02   1.4852226e+02   1.3294435e+02   2.8057645e+02   1.6675775e+02   2.1110226e+02   1.4079440e+02   1.1979968e+02   1.9389248e+02   1.3421516e+02   1.2198666e+02   3.8600806e+02   1.8543806e+02   1.3126806e+02   8.9731135e+01   1.6803613e+02   8.8993884e+01   1.5265161e+02   1.0974561e+02   1.2346097e+02   9.3432800e+01   2.2068935e+02   1.0273066e+02   1.1038323e+02   7.8188052e+01   9.8160323e+01   4.1857819e+01   2.2669516e+02   2.1129794e+02   1.9567097e+02   1.9246729e+02   4.8364226e+02   1.9181539e+02   2.4022710e+02   2.0839893e+02   2.3612548e+02   2.5646803e+02   2.7768355e+02   1.8369886e+02   2.6458871e+02   2.3879419e+02   1.4222194e+02   1.6292966e+02   2.8196677e+02   1.7614459e+02   1.9344484e+02   2.6816054e+02   4.2875290e+02   1.1668719e+02   1.5034548e+02   2.3104559e+02   1.8026032e+02   1.8856756e+02   2.0030387e+02   2.2423569e+02   3.3799226e+02   2.4844868e+02   2.2297903e+02   2.2218974e+02   2.6250323e+02   2.0699232e+02   3.5294290e+02   1.6322715e+02   2.2811581e+02   1.9571783e+02   1.2504903e+02   1.5757253e+02   2.2105871e+02   2.3528724e+02   2.0542581e+02   3.0102948e+02   1.9310161e+02   1.3961252e+02   1.5271613e+02   2.7968819e+02   2.8823452e+02   1.8590027e+02   1.7935806e+02   1.0537039e+02   1.4746290e+02   1.2424716e+02   1.8333677e+02   1.8944241e+02   1.5892419e+02   1.6461219e+02   1.7036258e+02   1.1767970e+02   1.7612839e+02   1.1035876e+02   1.4418000e+02   1.4528302e+02   1.8032129e+02   1.5048462e+02   2.2189548e+02   9.1307071e+01   1.6201323e+02   1.2276959e+02   1.7245452e+02   1.3566332e+02
   2.4659323e+02   2.6859351e+02   3.0963871e+02   2.3252665e+02   3.3562710e+02   2.6277241e+02   1.5253742e+02   2.9328572e+02   2.6429000e+02   2.7473099e+02   2.3485387e+02   2.9827588e+02   2.3887323e+02   2.3435885e+02   1.0482161e+02   2.3899492e+02   1.5500516e+02   2.1725378e+02   2.0349194e+02   2.0781935e+02   1.4579452e+02   3.0733805e+02   2.4034484e+02   2.2557757e+02   1.3020226e+02   2.3836317e+02   3.0064484e+02   2.2317099e+02   1.8500710e+02   7.7470077e+01   4.0783581e+02   1.2332055e+02   2.4662677e+02   2.1381857e+02   4.4990774e+02   8.1841252e+01   2.1620258e+02   1.9833670e+02   1.7734871e+02   1.8706178e+02   2.4190032e+02   3.9403926e+02   1.6090645e+02   2.4397555e+02   1.1023000e+02   1.0730547e+02   1.2983871e+02   1.1963484e+02   2.2818161e+02   9.7635148e+01   8.5461290e+01   1.8737826e+02   1.5145000e+02   7.6287226e+01   1.4033258e+02   6.2402426e+01   4.9583871e+01   1.4194458e+02   1.0500839e+02   1.3682739e+02   3.4094903e+02   1.0883505e+02   1.5621387e+02   9.7795471e+01   3.2230355e+02   2.6344217e+02   3.1637355e+02   3.0336890e+01   1.7800645e+02   2.8583819e+02   7.6651290e+01   1.3300919e+02   2.2316290e+02   2.2014568e+02   1.9916000e+02   2.9854752e+02   1.7824645e+02   2.8123609e+02   1.7613323e+02   3.0272257e+02   2.9050419e+02   3.0122257e+02   1.8584387e+02   9.7966039e+01   3.6465742e+02   2.5954934e+02   2.2066839e+02   2.5855395e+02   3.6338581e+02   2.8553526e+02   1.9749323e+02   1.5922764e+02   2.2996419e+02   2.1957254e+02   2.0710935e+02   2.9184286e+02   1.5487419e+02   2.5759910e+02   2.8828161e+02   1.4629876e+02   2.2236419e+02   3.0811345e+02   1.5346129e+02   1.7264987e+02   1.9601258e+02   1.3931899e+02   3.0044000e+02   1.7349738e+02   1.5409677e+02   1.7526258e+02   1.3027645e+02   1.5493014e+02   1.5974581e+02   8.9675819e+01   1.3670161e+02   6.6068065e+01   1.6934613e+02   9.3269729e+01   1.0156839e+02   1.2192066e+02   1.3522839e+02   5.9682374e+01   2.3251645e+02   1.5998707e+02   2.1027355e+02   2.2789037e+02   3.2766871e+02   2.6865166e+02   1.6002613e+02   2.3844694e+02   1.7137516e+02   1.5868483e+02   2.1735613e+02   2.3284667e+02   2.5167194e+02   2.5044366e+02   8.6074839e+01   1.1636079e+02   2.5266613e+02   2.5201735e+02   1.9178452e+02   2.0357272e+02   1.7994742e+02   2.1783195e+02   1.9064097e+02   2.5130356e+02   1.9329484e+02   2.8452867e+02   1.9356355e+02   2.5294492e+02   2.7005484e+02   2.3522465e+02   1.5806323e+02   3.3699139e+02   2.4828419e+02   3.2907114e+02   1.5642097e+02   2.4375794e+02   1.7768516e+02   1.4926454e+02   2.0925290e+02   2.4242686e+02   2.0492903e+02   9.0132774e+01   2.2639065e+02   3.0277875e+02   2.0028355e+02   2.2512925e+02   2.6912129e+02   2.1330643e+02   2.4172581e+02   1.4585903e+02   2.7009032e+02   1.8302503e+02   1.8869645e+02   2.0120848e+02   1.7247355e+02   3.2476954e+02   1.0709000e+02   1.1860409e+02   3.4083226e+02   1.7652729e+02   3.0659194e+02   2.1730877e+02   1.7484226e+02   2.1727455e+02   1.6746484e+02   1.4517765e+02   1.5539065e+02   1.9198907e+02   1.5511613e+02   2.4747555e+02   1.8034710e+02   2.1086707e+02   1.2935065e+02   1.0295066e+02   1.2166387e+02   8.3804955e+01   2.1635645e+02   1.7272439e+02   1.1894226e+02   1.5459172e+02   1.6006774e+02   9.0188774e+01   1.3916581e+02   9.5982219e+01   1.5778161e+02   8.0662632e+01   1.4325516e+02   3.8372168e+01   7.5251290e+01   1.0717248e+02   2.1162129e+02   3.0658997e+02   2.7268065e+02   4.8102645e+01   2.4399484e+02   1.5294461e+02   1.9729839e+02   2.7910935e+02   2.5893000e+02   2.0955076e+02   1.2365903e+02   2.4909405e+02   9.5180968e+01   8.2174232e+01   1.7324065e+02   2.7484946e+02   2.1433742e+02   2.2968107e+02   1.8233710e+02   1.2966916e+02   2.0561968e+02   2.0437043e+02   2.3011806e+02   2.6969991e+02   2.8878677e+02   3.0690061e+02   2.2691452e+02   2.0429297e+02   1.6605323e+02   2.2228510e+02   1.6721097e+02   2.0987506e+02   3.3545000e+02   2.0215916e+02   2.7863419e+02   2.1398862e+02   2.0402903e+02   2.0408445e+02   1.9129484e+02   2.4304286e+02   3.5015161e+02   7.0033032e+01   1.9905903e+02   2.1822302e+02   3.5068258e+02   2.3855991e+02   2.0204548e+02   1.1940023e+02   3.1021871e+02   1.7823831e+02   2.0433258e+02   2.2238694e+02   1.9314032e+02   2.0660103e+02   1.3983097e+02   1.4202772e+02   1.6208806e+02   1.3670876e+02   1.9139000e+02   1.6035106e+02   1.2181226e+02   1.9060115e+02   2.4233645e+02   1.4991695e+02   1.7744226e+02   1.4672720e+02   1.0450968e+02   1.8549568e+02   1.8697516e+02   8.5285858e+01   3.5943806e+02   1.7475366e+02   1.5983806e+02   1.2615554e+02   1.4055613e+02   1.3661228e+02   1.4760161e+02   1.1976961e+02   1.6179097e+02   7.6976400e+01   2.4320935e+02   1.1587906e+02   9.7763226e+01   7.5287652e+01   9.9200323e+01   6.5394619e+01   1.9460516e+02   2.5924514e+02   1.7005097e+02   2.8627689e+02   4.5912226e+02   1.8758699e+02   2.2403710e+02   2.0374413e+02   2.1226548e+02   2.7927683e+02   3.1616355e+02   1.9333046e+02   2.6448871e+02   2.4395219e+02   1.4660194e+02   1.5147926e+02   2.9167677e+02   2.0431779e+02   1.7711484e+02   2.8784694e+02   3.9027290e+02   1.1533559e+02   1.1715548e+02   1.9518079e+02   1.3045032e+02   2.4570236e+02   1.9349387e+02   2.2478049e+02   2.7056226e+02   2.6632308e+02   2.1488903e+02   1.9173694e+02   2.4407323e+02   2.0846672e+02   3.8575290e+02   1.5631235e+02   2.6511581e+02   2.3337783e+02   8.4619032e+01   1.8090693e+02   2.0334871e+02   2.2508404e+02   1.8427581e+02   2.5939148e+02   2.1891161e+02   1.1849772e+02   1.5933613e+02   2.7315859e+02   2.9357452e+02   1.9895307e+02   1.9025806e+02   1.0853839e+02   1.5084290e+02   9.2886761e+01   2.0285677e+02   2.1274081e+02   1.8354419e+02   1.2616259e+02   1.7546258e+02   1.8651170e+02   1.2907839e+02   1.2822276e+02   2.0708000e+02   7.7911019e+01   1.6270129e+02   1.3442422e+02   2.1032548e+02   1.0256267e+02   1.6439323e+02   1.2271919e+02   1.4949452e+02   1.3579012e+02
   2.1683323e+02   2.5197431e+02   3.5244871e+02   2.4229185e+02   3.1300710e+02   1.9044201e+02   2.2034742e+02   2.3710092e+02   2.4325000e+02   2.7974419e+02   2.2380387e+02   2.1882988e+02   2.6511323e+02   2.9939965e+02   1.5587161e+02   2.7244092e+02   1.6857516e+02   2.2664818e+02   1.7563194e+02   2.5075815e+02   1.1945452e+02   3.0039525e+02   2.4158484e+02   2.5342837e+02   1.3167226e+02   2.6081557e+02   2.4387484e+02   2.1637259e+02   2.2881710e+02   7.0205277e+01   4.5806581e+02   8.7972155e+01   2.5372677e+02   2.3287057e+02   4.6676774e+02   6.0152452e+01   1.8505258e+02   1.5853870e+02   1.8682871e+02   1.9206338e+02   2.1000032e+02   2.2559126e+02   1.8561645e+02   2.9632875e+02   1.1604000e+02   1.1579067e+02   1.3192871e+02   1.3113764e+02   2.0490161e+02   8.0447548e+01   1.2746129e+02   2.0430826e+02   1.2807000e+02   1.1162763e+02   1.6833258e+02   4.3072426e+01   2.8333871e+01   1.1609458e+02   1.3052839e+02   1.1073579e+02   3.1870903e+02   9.1664245e+01   1.6311387e+02   9.9623471e+01   3.0473355e+02   2.5022777e+02   3.3810355e+02   3.4648490e+01   1.7309645e+02   2.5299099e+02   1.2850129e+02   8.9431187e+01   2.2883290e+02   2.0555208e+02   2.5597000e+02   2.5062272e+02   1.8577645e+02   2.5439369e+02   1.9332323e+02   2.8353737e+02   3.3712419e+02   2.5663297e+02   1.8003387e+02   9.4340839e+01   3.5717742e+02   3.0390774e+02   2.4890839e+02   2.7468475e+02   3.2052581e+02   3.1925406e+02   1.8306323e+02   2.0329204e+02   2.2091419e+02   2.3158654e+02   1.8424935e+02   2.9934166e+02   1.3368419e+02   2.3239430e+02   2.3280161e+02   1.2492716e+02   2.3993419e+02   3.3246785e+02   1.7827129e+02   2.1623507e+02   2.1182258e+02   1.3071419e+02   2.5872000e+02   1.6707498e+02   1.5852677e+02   1.7481818e+02   1.3022645e+02   7.6504142e+01   2.0017581e+02   6.6721419e+01   1.2799161e+02   7.9244865e+01   1.5192613e+02   1.0637333e+02   9.4098387e+01   1.2756826e+02   1.4189839e+02   7.4338774e+01   1.9384645e+02   1.4908067e+02   2.2994355e+02   2.3397677e+02   2.7495871e+02   3.3116846e+02   2.9583613e+02   1.1200214e+02   1.9118516e+02   1.5363003e+02   1.7544613e+02   2.7900947e+02   1.9496194e+02   2.5165046e+02   4.4334839e+01   3.2069987e+01   1.6916613e+02   3.1214735e+02   1.6797452e+02   2.2452752e+02   1.4294742e+02   2.2474195e+02   2.3583097e+02   2.5506836e+02   1.9143484e+02   2.7710747e+02   2.2956355e+02   2.4267492e+02   2.5455484e+02   2.4111465e+02   1.9478323e+02   3.3334379e+02   2.1509419e+02   3.4429634e+02   1.9208097e+02   2.4266514e+02   1.7511516e+02   1.3795014e+02   1.8230290e+02   2.3777286e+02   2.1344903e+02   7.8691174e+01   2.6763065e+02   2.5933955e+02   1.5504355e+02   2.1207845e+02   2.3202129e+02   2.5137443e+02   2.1133581e+02   2.0996023e+02   3.1137032e+02   1.6215263e+02   2.2746645e+02   1.6834688e+02   1.8547355e+02   2.7300954e+02   1.0647000e+02   1.3908369e+02   3.1207226e+02   1.7015809e+02   2.7778194e+02   2.2271357e+02   1.7689226e+02   1.7820055e+02   1.5808484e+02   2.0244805e+02   1.2991065e+02   1.8979747e+02   2.0696613e+02   2.0641755e+02   1.5725710e+02   1.8557427e+02   1.1050065e+02   9.0698658e+01   1.2285387e+02   1.1661975e+02   1.7787645e+02   1.3485279e+02   1.3608226e+02   1.4022052e+02   1.5359774e+02   9.8746374e+01   1.1340581e+02   1.1423302e+02   1.2188161e+02   8.7394632e+01   1.2221516e+02   2.4955368e+01   6.3391290e+01   1.1693128e+02   1.8876129e+02   2.4122877e+02   2.7368065e+02   8.5782645e+01   2.4432484e+02   1.5191821e+02   2.0667839e+02   3.1130895e+02   2.6550000e+02   2.1444516e+02   1.1346903e+02   2.0713925e+02   1.3975097e+02   1.2770863e+02   1.8867065e+02   2.6718506e+02   1.4876742e+02   2.6301667e+02   1.8133710e+02   1.6251916e+02   1.9447968e+02   1.9421163e+02   2.0930806e+02   2.9641471e+02   2.7831677e+02   2.5047821e+02   2.2029452e+02   2.1534257e+02   1.5240323e+02   2.0502710e+02   1.8445097e+02   2.0916586e+02   3.1350000e+02   2.1034516e+02   3.2978419e+02   2.3965662e+02   2.0217903e+02   1.8690245e+02   2.0767484e+02   2.1920246e+02   4.2270161e+02   5.0929032e+01   1.9653903e+02   1.3209462e+02   3.3039258e+02   2.2580311e+02   1.4723548e+02   1.6083503e+02   2.7564871e+02   2.2709391e+02   2.1466258e+02   2.4099054e+02   1.7771032e+02   1.2102543e+02   1.5769097e+02   1.5240892e+02   1.8489806e+02   1.0378396e+02   2.0934000e+02   9.9865058e+01   1.1733226e+02   1.7524955e+02   2.8624645e+02   1.6054415e+02   2.4496226e+02   1.4737560e+02   1.1826968e+02   1.7768488e+02   2.0592516e+02   8.0629858e+01   3.6009806e+02   1.4365086e+02   1.2145806e+02   9.9705935e+01   1.3088613e+02   1.2838588e+02   1.4579161e+02   1.1463441e+02   1.3527097e+02   3.7338000e+01   2.4935935e+02   1.0424706e+02   1.0443323e+02   7.9944052e+01   9.7780323e+01   5.6128219e+01   1.6874516e+02   2.2393394e+02   2.3758097e+02   2.5487449e+02   4.4179226e+02   1.6059339e+02   2.3898710e+02   2.4101813e+02   2.4936548e+02   3.0963883e+02   2.6749355e+02   2.2056406e+02   3.0438871e+02   2.4656019e+02   1.5832194e+02   2.0231166e+02   2.3791677e+02   1.7085859e+02   1.3287484e+02   2.3847614e+02   3.6603290e+02   8.9134787e+01   1.2919548e+02   2.2202759e+02   1.8149032e+02   1.9770916e+02   1.9230387e+02   1.9592569e+02   2.6527226e+02   1.9912628e+02   1.9388903e+02   2.2594694e+02   2.5436323e+02   2.0055352e+02   3.2480290e+02   1.7733835e+02   2.5144581e+02   2.1194143e+02   6.1149032e+01   1.9478453e+02   1.8801871e+02   2.3193044e+02   2.2180581e+02   2.3419908e+02   2.4272161e+02   1.1816292e+02   1.9200613e+02   2.3864499e+02   2.8980452e+02   1.7020467e+02   1.5582806e+02   1.1601279e+02   1.7598290e+02   1.1491556e+02   2.1257677e+02   2.1977321e+02   1.3416419e+02   1.5511299e+02   1.7184258e+02   1.2732130e+02   1.1031839e+02   1.2705356e+02   2.6584000e+02   1.0074022e+02   1.7632129e+02   1.4137462e+02   2.3299548e+02   8.6369071e+01   1.5896323e+02   1.1372359e+02   1.7854452e+02   1.1627612e+02
   2.5640323e+02   2.7547871e+02   3.8859871e+02   2.3915985e+02   2.7462710e+02   3.4708241e+02   2.5115742e+02   2.8344612e+02   1.9601000e+02   2.6609339e+02   1.9823387e+02   2.2420548e+02   2.4335323e+02   2.3876045e+02   2.4940161e+02   3.1121852e+02   1.6643516e+02   2.5847938e+02   2.4868194e+02   2.6210415e+02   1.4293452e+02   2.7718685e+02   1.9815484e+02   2.4238277e+02   1.1520226e+02   2.2380317e+02   2.7764484e+02   2.5405099e+02   2.0134710e+02   6.5742877e+01   4.5249581e+02   9.9987755e+01   2.2491677e+02   2.2969537e+02   4.7171774e+02   7.2426452e+01   1.6005258e+02   1.8067870e+02   1.4453871e+02   1.8459658e+02   2.0405032e+02   2.5763726e+02   1.4385645e+02   2.5752955e+02   9.9900000e+01   1.1817187e+02   1.2559871e+02   1.2016404e+02   2.4323161e+02   1.0967115e+02   1.6722129e+02   1.7979746e+02   1.5264000e+02   9.6662026e+01   1.5809258e+02   8.5601626e+01   4.5383871e+01   1.1068058e+02   9.9238387e+01   1.3494899e+02   3.0041903e+02   1.1145745e+02   9.9683871e+01   6.7267871e+01   3.5288355e+02   2.5666577e+02   2.9795355e+02   1.6810490e+01   2.2666645e+02   2.5446539e+02   1.2165129e+02   1.0678919e+02   2.2016290e+02   2.8909568e+02   2.2373000e+02   2.0925192e+02   2.4210645e+02   2.4688729e+02   1.9018323e+02   2.9587857e+02   3.2050419e+02   3.0058257e+02   2.0051387e+02   9.2032439e+01   4.3337742e+02   2.8900174e+02   2.5509839e+02   2.9770955e+02   3.1767581e+02   2.5543206e+02   1.5401323e+02   1.3085604e+02   2.5858419e+02   2.2585294e+02   2.2172935e+02   3.0853326e+02   1.3420419e+02   1.9778270e+02   2.4266161e+02   9.1658361e+01   2.1417419e+02   3.2485865e+02   1.4523129e+02   1.4930827e+02   1.7167258e+02   1.5521619e+02   2.4196000e+02   1.5612578e+02   2.0518677e+02   1.9303538e+02   1.3465645e+02   7.7059742e+01   1.6946581e+02   6.2228219e+01   1.2846161e+02   8.6397265e+01   1.3101613e+02   1.3413613e+02   1.0437839e+02   1.1440586e+02   1.5512839e+02   1.0700037e+02   2.2122645e+02   1.3428027e+02   1.6313355e+02   2.7751157e+02   2.4536871e+02   3.8076566e+02   1.3340613e+02   2.1214654e+02   1.5866516e+02   1.8856163e+02   1.8654613e+02   2.1270147e+02   2.0662194e+02   2.9195766e+02   6.5284839e+01   9.7813987e+01   2.0416613e+02   3.1309735e+02   1.8888452e+02   2.1480472e+02   1.6789742e+02   1.9169595e+02   2.7831097e+02   2.5609996e+02   2.2329484e+02   2.3403867e+02   2.0961355e+02   1.8418092e+02   1.7960484e+02   2.8751065e+02   1.5449323e+02   2.4918699e+02   2.2413419e+02   3.4214314e+02   1.7699097e+02   2.7525234e+02   1.7364516e+02   1.8582774e+02   1.8592290e+02   2.0786326e+02   2.4896903e+02   1.5322957e+02   2.7425065e+02   2.1861995e+02   1.8032355e+02   2.7253605e+02   2.6064129e+02   1.9884483e+02   2.0153581e+02   1.9816423e+02   2.6752032e+02   1.6537063e+02   2.0274645e+02   2.1442448e+02   1.6756355e+02   2.3816234e+02   1.0542000e+02   1.6445769e+02   3.3712226e+02   1.9073409e+02   3.1693194e+02   2.2586157e+02   1.7022226e+02   2.2187415e+02   1.5436484e+02   1.6465565e+02   1.3191065e+02   1.6620747e+02   1.4763613e+02   2.1954395e+02   2.0692710e+02   1.8889067e+02   1.0669065e+02   1.1338346e+02   1.3966387e+02   7.9704955e+01   1.8330645e+02   1.3917839e+02   1.2808226e+02   1.4148052e+02   1.6516774e+02   9.4010774e+01   1.2669581e+02   1.3512982e+02   1.3302161e+02   9.7603432e+01   1.2921516e+02   3.0785368e+01   6.1151290e+01   1.0325048e+02   2.4310129e+02   1.9921157e+02   2.4454065e+02   6.3543845e+01   1.9380484e+02   1.3195981e+02   2.5724839e+02   2.6874335e+02   2.6312000e+02   2.5335556e+02   1.2780903e+02   2.3428205e+02   1.3437097e+02   1.5599903e+02   2.1224065e+02   3.0019946e+02   1.4795742e+02   2.0051147e+02   2.0652710e+02   1.9116396e+02   1.8214968e+02   2.2610803e+02   2.2482806e+02   2.7817311e+02   2.9536677e+02   2.4058421e+02   1.6853452e+02   2.4096337e+02   1.5670323e+02   1.6773310e+02   1.7916097e+02   2.0553906e+02   3.0274000e+02   1.8086596e+02   2.9378419e+02   2.1148662e+02   2.0245903e+02   1.5250005e+02   2.2553484e+02   1.7458366e+02   3.8915161e+02   6.9363032e+01   1.6286903e+02   2.0649822e+02   3.5806258e+02   2.3106951e+02   1.6904548e+02   1.4114023e+02   2.8454871e+02   2.8362191e+02   1.6342258e+02   2.0031974e+02   1.9414032e+02   1.4309103e+02   1.6016097e+02   1.3268132e+02   1.9884806e+02   1.0395796e+02   1.6963000e+02   1.5319186e+02   1.5447226e+02   1.3103835e+02   2.8847645e+02   1.4850575e+02   1.7739226e+02   1.7130120e+02   1.4083968e+02   1.9163928e+02   1.6640516e+02   6.3221458e+01   3.5324806e+02   1.3171886e+02   1.2707806e+02   1.1753634e+02   1.6822613e+02   8.5168684e+01   1.5122161e+02   9.9200013e+01   1.0851097e+02   7.5438800e+01   2.4768935e+02   1.1095066e+02   1.1738323e+02   7.2198052e+01   9.8590323e+01   4.0203419e+01   2.0688516e+02   2.5460274e+02   2.4362097e+02   2.5239129e+02   4.3855226e+02   1.6999259e+02   2.3827710e+02   2.2383493e+02   2.2355548e+02   3.6266363e+02   3.0792355e+02   1.8184966e+02   2.9598871e+02   2.0308219e+02   1.5103194e+02   1.7593486e+02   2.9801677e+02   1.4814059e+02   1.2730484e+02   2.3730174e+02   3.8708290e+02   1.1169079e+02   1.6605548e+02   2.1264879e+02   1.7597032e+02   1.9853076e+02   1.9725387e+02   1.9228969e+02   3.0113226e+02   2.2934748e+02   2.5745903e+02   1.7738134e+02   2.4707323e+02   2.3084672e+02   3.6775290e+02   1.5575235e+02   2.5059581e+02   2.0819943e+02   9.6379032e+01   2.0929613e+02   2.0515871e+02   2.3974924e+02   2.8285581e+02   2.3683508e+02   1.7276161e+02   1.2099972e+02   1.7419613e+02   2.2830979e+02   3.1861452e+02   2.2260987e+02   1.6958806e+02   1.0748199e+02   1.8998290e+02   1.3436556e+02   2.2461677e+02   2.0762001e+02   1.2321419e+02   1.5727899e+02   1.9189258e+02   1.5323730e+02   1.4188839e+02   1.4519796e+02   2.0765000e+02   1.3700542e+02   1.9094129e+02   1.2958502e+02   1.9985548e+02   1.0645027e+02   1.7168323e+02   1.0061599e+02   1.7021452e+02   9.1982516e+01
   2.4616323e+02   2.4952791e+02   3.8916871e+02   2.8839425e+02   2.7419710e+02   2.5378681e+02   2.5820742e+02   2.4588212e+02   2.1672000e+02   2.2920659e+02   2.1975387e+02   1.7991388e+02   2.3883323e+02   2.9293205e+02   2.2224161e+02   3.1639132e+02   2.1471516e+02   1.5480698e+02   2.2573194e+02   2.7547015e+02   1.7636452e+02   2.4241245e+02   1.7620484e+02   2.8361877e+02   8.1772258e+01   2.5685757e+02   3.0264484e+02   2.3115099e+02   2.0038710e+02   7.1009677e+01   4.2487581e+02   1.0133735e+02   2.0410677e+02   2.2069017e+02   4.2428774e+02   6.6840852e+01   1.8777258e+02   1.9180110e+02   1.6929871e+02   1.8537578e+02   1.7890032e+02   2.8479926e+02   1.5447645e+02   2.6115995e+02   1.1138000e+02   1.0197347e+02   1.3197871e+02   1.3170364e+02   2.1304161e+02   8.8656348e+01   1.0679129e+02   2.1539186e+02   1.5521000e+02   1.0850643e+02   1.2923258e+02   8.0010426e+01   9.2933871e+01   1.0102658e+02   1.2561839e+02   1.4107859e+02   3.0018903e+02   1.0490585e+02   1.1863387e+02   9.8991871e+01   3.3502355e+02   2.7776457e+02   3.5595355e+02   1.8590490e+01   2.0047645e+02   2.4499059e+02   1.0255129e+02   1.0407719e+02   2.4059290e+02   2.2723128e+02   2.5530000e+02   2.2191632e+02   2.5115645e+02   2.7783329e+02   1.9347323e+02   3.2375537e+02   3.2974419e+02   2.7341337e+02   2.1817387e+02   1.0733964e+02   3.3403742e+02   3.5761894e+02   2.3580839e+02   3.1458275e+02   3.0586581e+02   2.4880686e+02   2.0630323e+02   1.1210284e+02   2.4953419e+02   2.1409694e+02   2.2210935e+02   3.0745286e+02   1.5430419e+02   1.7988470e+02   2.5076161e+02   1.1011036e+02   2.4298419e+02   2.8160385e+02   1.5399129e+02   1.7541747e+02   1.6058258e+02   9.7243394e+01   2.2205000e+02   1.2661858e+02   1.6366677e+02   2.0230698e+02   1.1222645e+02   1.1866414e+02   2.2336581e+02   8.7396219e+01   1.3084161e+02   8.1256865e+01   1.4058613e+02   1.3528053e+02   9.9958387e+01   1.0666946e+02   1.3670839e+02   1.0370397e+02   2.4503645e+02   1.4856547e+02   1.7027355e+02   2.9913037e+02   2.8542871e+02   2.8409086e+02   1.3412613e+02   2.2246894e+02   1.8880516e+02   1.9963043e+02   1.9816613e+02   1.9424187e+02   2.3139194e+02   2.8930606e+02   1.5844484e+02   3.1325119e+02   2.1001613e+02   2.8887935e+02   1.6412452e+02   1.9445552e+02   1.8684742e+02   1.6912995e+02   2.5607097e+02   2.6263916e+02   2.7072484e+02   2.4357427e+02   2.0228355e+02   2.3266732e+02   2.0305484e+02   2.3803465e+02   1.6873323e+02   2.7127779e+02   2.4023419e+02   3.3019514e+02   1.8323097e+02   2.5732314e+02   1.8730516e+02   1.8245494e+02   1.9654290e+02   1.6549366e+02   3.0139903e+02   1.4132517e+02   2.9534065e+02   2.3393275e+02   2.3737355e+02   2.6340205e+02   2.4741129e+02   2.3285323e+02   2.2586581e+02   1.8017783e+02   2.5485032e+02   1.7734423e+02   1.9884645e+02   1.9582648e+02   1.7718355e+02   2.7629274e+02   1.2781000e+02   1.5099649e+02   3.0836226e+02   1.6969489e+02   3.0121194e+02   2.6964917e+02   1.9537226e+02   1.5196215e+02   1.5784484e+02   1.5708725e+02   1.6691065e+02   1.9316747e+02   1.6611613e+02   2.4159555e+02   1.7334710e+02   1.8661707e+02   1.2274065e+02   1.3528946e+02   1.1143387e+02   8.5343355e+01   1.7701645e+02   1.7616159e+02   1.2703226e+02   1.3556452e+02   1.7449774e+02   9.0884374e+01   1.4159581e+02   8.4407819e+01   1.1359161e+02   1.2324783e+02   1.2073516e+02   4.5983768e+01   6.2821290e+01   1.1782688e+02   2.0924129e+02   2.0602037e+02   2.6321065e+02   8.7000245e+01   2.0247484e+02   1.2493621e+02   2.5886839e+02   3.0889375e+02   2.5465000e+02   2.4003316e+02   1.7337903e+02   1.9987645e+02   1.2642097e+02   1.4482503e+02   1.8948065e+02   2.9021026e+02   1.3928742e+02   2.3544507e+02   1.4967710e+02   2.4919196e+02   2.2061968e+02   1.9484043e+02   2.1825806e+02   2.7121871e+02   2.7821677e+02   2.4848621e+02   1.5910452e+02   2.6242777e+02   1.2555323e+02   1.4857510e+02   1.6159097e+02   2.2475466e+02   2.2474000e+02   2.5539596e+02   3.1578419e+02   2.3349662e+02   2.2469903e+02   2.1386085e+02   2.2805484e+02   2.3986206e+02   3.8395161e+02   6.1779032e+01   1.7396903e+02   1.8266022e+02   3.4744258e+02   2.0852911e+02   1.5385548e+02   1.3387543e+02   2.9816871e+02   2.0934231e+02   1.9714258e+02   2.0691214e+02   1.6633032e+02   1.7131583e+02   1.5436097e+02   1.2143532e+02   1.8041806e+02   1.3071236e+02   2.0596000e+02   1.3270546e+02   1.3662226e+02   1.5574635e+02   2.8014645e+02   1.8041215e+02   2.4377226e+02   1.6523080e+02   1.2569968e+02   1.8857048e+02   1.6316516e+02   1.2200066e+02   3.5314806e+02   1.6615686e+02   1.0826806e+02   1.1619114e+02   1.3722613e+02   7.9688684e+01   1.5541161e+02   8.4714813e+01   1.1736097e+02   6.6300800e+01   2.5254935e+02   1.1794186e+02   1.4019323e+02   7.3083252e+01   9.1300323e+01   5.6736619e+01   2.4450516e+02   2.1721314e+02   1.9662097e+02   3.0120129e+02   4.7888226e+02   1.8833619e+02   2.4212710e+02   2.5233693e+02   2.1174548e+02   3.6869843e+02   2.9544355e+02   1.8851806e+02   2.8533871e+02   2.5103419e+02   1.6508194e+02   1.4762086e+02   2.7091677e+02   1.9811859e+02   1.8415484e+02   2.5623374e+02   3.8670290e+02   1.2586119e+02   1.1691548e+02   1.8981999e+02   1.6111032e+02   1.6643956e+02   2.4178387e+02   2.3848729e+02   2.9104226e+02   2.6701468e+02   2.0040903e+02   2.0346534e+02   2.3855323e+02   3.3476832e+02   3.4580290e+02   1.4960835e+02   2.0211581e+02   2.4231783e+02   8.6999032e+01   2.0433653e+02   2.1115871e+02   1.7131924e+02   2.6042581e+02   2.7291948e+02   2.1367161e+02   1.1229692e+02   2.0505613e+02   1.9660099e+02   2.8295452e+02   1.6822267e+02   1.3530806e+02   9.8934387e+01   1.9212290e+02   1.1972436e+02   1.9928677e+02   2.1636641e+02   1.4725419e+02   1.3840579e+02   1.8365258e+02   1.3742650e+02   1.6203839e+02   1.2044596e+02   1.5951000e+02   1.2476662e+02   2.0599129e+02   1.1115102e+02   1.8808548e+02   6.4481871e+01   1.7411323e+02   1.0889159e+02   1.5049452e+02   1.3652012e+02
   2.6916323e+02   2.6849791e+02   3.7140871e+02   2.8667505e+02   2.3981710e+02   3.6110721e+02   2.4368742e+02   1.8271372e+02   2.4148000e+02   2.6150579e+02   2.0556387e+02   2.1704908e+02   2.5078323e+02   3.2245605e+02   1.8729161e+02   3.0334732e+02   2.1519516e+02   1.3072858e+02   1.7716194e+02   2.3992575e+02   2.0964452e+02   2.9699005e+02   2.0791484e+02   2.2303197e+02   5.0772258e+01   2.6123757e+02   2.4216484e+02   2.0641939e+02   2.3962710e+02   7.8910477e+01   4.0421581e+02   7.3900155e+01   2.2577677e+02   2.0671657e+02   4.4166774e+02   5.7160452e+01   1.9258258e+02   1.7755630e+02   2.0710871e+02   1.9430098e+02   2.1033032e+02   2.6304486e+02   1.6361645e+02   2.5113875e+02   1.0885000e+02   1.1698587e+02   1.4597871e+02   1.1986364e+02   2.2480161e+02   8.4475548e+01   1.4175129e+02   1.7016506e+02   1.5069000e+02   1.1972803e+02   1.7090258e+02   8.5006826e+01   1.1778387e+02   8.3388581e+01   1.2428839e+02   1.0966499e+02   2.5413903e+02   1.1972985e+02   1.2892387e+02   7.5358671e+01   2.7507355e+02   2.9137057e+02   2.7926355e+02   5.7835690e+01   2.2076645e+02   2.2684739e+02   1.0160129e+02   1.1325319e+02   2.2021290e+02   2.4262168e+02   2.5216000e+02   2.3035752e+02   2.2705645e+02   2.4847129e+02   2.0809323e+02   2.4311577e+02   3.5760419e+02   2.5242457e+02   2.6265387e+02   1.1344124e+02   3.6341742e+02   2.5202854e+02   2.5309839e+02   2.6110955e+02   3.4167581e+02   2.2479206e+02   2.0492323e+02   1.3116324e+02   2.4268419e+02   2.1688494e+02   2.0295935e+02   2.8831486e+02   1.5940419e+02   2.2809670e+02   2.4742161e+02   1.4927756e+02   2.2327419e+02   2.8928065e+02   1.5823129e+02   1.5826827e+02   1.7191258e+02   1.3124699e+02   2.2172000e+02   1.2864498e+02   1.2414677e+02   1.8075858e+02   1.4993645e+02   6.8697342e+01   1.2693581e+02   9.1580619e+01   1.2713161e+02   7.7413665e+01   1.5925613e+02   1.1640693e+02   1.0352839e+02   1.1509386e+02   1.2541839e+02   1.2370717e+02   2.4527645e+02   1.3749627e+02   1.7823355e+02   2.5545357e+02   2.9248871e+02   2.9440606e+02   2.1774613e+02   1.4467934e+02   1.9499516e+02   1.7232523e+02   1.9797613e+02   2.7182707e+02   2.2262194e+02   3.0767766e+02   1.7833484e+02   2.5107999e+02   2.5601613e+02   2.6374935e+02   1.8412452e+02   2.0023552e+02   1.7175742e+02   1.7633715e+02   2.3173097e+02   2.2639636e+02   2.1329484e+02   2.3206867e+02   2.2951355e+02   1.9729892e+02   2.4535484e+02   2.0320065e+02   1.2083323e+02   3.4896979e+02   2.3890419e+02   3.3415154e+02   1.8347097e+02   2.7135394e+02   1.7773516e+02   1.7493054e+02   1.9568290e+02   2.0432246e+02   2.7487903e+02   1.2653677e+02   2.7863065e+02   2.5712955e+02   1.9242355e+02   2.5237805e+02   2.3969129e+02   2.1247083e+02   2.0938581e+02   1.9739623e+02   2.3376032e+02   1.6588143e+02   2.1622645e+02   1.8881608e+02   1.6437355e+02   2.5808754e+02   1.5981000e+02   1.5129649e+02   3.1102226e+02   1.4186209e+02   2.9074194e+02   2.3333677e+02   1.7389226e+02   2.4697055e+02   1.7255484e+02   1.5987045e+02   1.4096065e+02   1.9376347e+02   2.2220613e+02   2.2295835e+02   1.7934710e+02   1.4109707e+02   1.1750065e+02   1.3951866e+02   1.0709387e+02   1.1888055e+02   1.9501645e+02   1.6496159e+02   1.2737226e+02   1.3772732e+02   1.7720774e+02   1.0428757e+02   1.4159581e+02   9.6697819e+01   1.2631161e+02   9.1710232e+01   1.4125516e+02   5.2862168e+01   7.6061290e+01   1.1205768e+02   1.7029129e+02   2.8132637e+02   2.5216065e+02   1.0003425e+02   2.0113484e+02   1.3575341e+02   2.3014839e+02   2.5362135e+02   2.6541000e+02   2.1255236e+02   1.8623903e+02   1.7722765e+02   1.1923097e+02   1.3611023e+02   1.9557065e+02   2.5106306e+02   1.7162742e+02   2.2828787e+02   1.5324710e+02   2.4137636e+02   1.7900968e+02   2.3401923e+02   2.5001806e+02   2.7948791e+02   2.7078677e+02   2.5255061e+02   2.1248452e+02   1.9977737e+02   1.6740323e+02   8.2527097e+01   1.3845097e+02   2.1636586e+02   2.3864000e+02   2.9276396e+02   2.7311419e+02   2.1852022e+02   2.0431903e+02   1.9354125e+02   2.4453484e+02   2.4916366e+02   3.3100161e+02   6.7865032e+01   1.6905903e+02   1.6429302e+02   3.4425258e+02   2.1236431e+02   1.5356548e+02   1.3089863e+02   3.0564871e+02   1.7407391e+02   2.2023258e+02   2.3377494e+02   1.8004032e+02   2.0764903e+02   1.5616097e+02   1.2243132e+02   2.0384806e+02   1.0964796e+02   2.1054000e+02   1.1238906e+02   1.0495226e+02   1.5961995e+02   2.1643645e+02   1.4445895e+02   2.1263226e+02   1.7258200e+02   1.1540968e+02   1.8967368e+02   1.8968516e+02   8.0209058e+01   3.3000806e+02   1.8410806e+02   1.2364806e+02   6.3290735e+01   1.5750613e+02   8.7976284e+01   1.7379161e+02   1.1386441e+02   1.1927097e+02   8.9148000e+01   2.3754935e+02   9.2671858e+01   1.1071323e+02   8.2681652e+01   9.5490323e+01   4.5021419e+01   1.9922516e+02   3.0640554e+02   1.9553097e+02   2.6209849e+02   4.6969226e+02   2.1098139e+02   1.9574710e+02   2.5009733e+02   1.9564548e+02   3.1551643e+02   2.9235355e+02   1.8261526e+02   2.7103871e+02   2.3502819e+02   1.5541194e+02   1.4339446e+02   2.6582677e+02   1.7300579e+02   1.5363484e+02   2.6657534e+02   3.8675290e+02   1.3452719e+02   1.5019548e+02   2.3229759e+02   1.5692032e+02   1.5948476e+02   2.0530387e+02   2.3478569e+02   2.4818226e+02   2.3639348e+02   1.8202903e+02   2.2174574e+02   2.6755323e+02   2.4444832e+02   3.5342290e+02   1.6899875e+02   2.3825581e+02   2.4690663e+02   1.0104903e+02   1.8949253e+02   2.1263871e+02   1.8287084e+02   2.4427581e+02   2.2983148e+02   2.0138161e+02   1.4923012e+02   1.7638613e+02   3.1722459e+02   2.7828452e+02   1.8740627e+02   1.6658806e+02   1.3177199e+02   1.8836290e+02   8.8305161e+01   1.8176677e+02   2.2180801e+02   1.6049419e+02   1.7167659e+02   1.4465258e+02   1.6040650e+02   1.4198839e+02   1.1751996e+02   1.5232000e+02   1.2663182e+02   1.6351129e+02   1.5149942e+02   2.1304548e+02   1.0444507e+02   1.7792323e+02   1.0801679e+02   1.3626452e+02   1.5731852e+02
   2.1431323e+02   2.1122591e+02   3.9249871e+02   2.8165785e+02   2.5971710e+02   3.3103521e+02   1.6577742e+02   2.4398652e+02   2.6948000e+02   2.6902579e+02   1.9218387e+02   1.8749948e+02   1.9935323e+02   3.1533045e+02   1.8097161e+02   3.1774292e+02   1.9586516e+02   2.1741498e+02   2.3668194e+02   1.8873415e+02   2.1231452e+02   2.2558645e+02   2.0258484e+02   2.4692837e+02   7.3722258e+01   1.8836157e+02   2.5130484e+02   2.4434819e+02   2.1634710e+02   7.1872877e+01   4.0035581e+02   1.1010895e+02   2.1729677e+02   2.0716497e+02   4.3914774e+02   5.5932052e+01   1.9748258e+02   1.5245430e+02   1.8439871e+02   2.2306778e+02   1.3914032e+02   2.3717006e+02   9.8476452e+01   2.2501995e+02   1.2047000e+02   6.1716271e+01   1.1973871e+02   1.3282284e+02   2.2690161e+02   1.3516755e+02   1.2765129e+02   1.7824306e+02   1.4969000e+02   1.2565803e+02   1.3581258e+02   7.0864026e+01   3.4483871e+01   1.3440258e+02   9.6578387e+01   1.4483179e+02   2.6318903e+02   1.4329585e+02   1.4535387e+02   1.1956427e+02   2.5383355e+02   2.9082977e+02   3.0947355e+02   7.2998890e+01   2.0247645e+02   2.1536059e+02   9.7171290e+01   1.0141759e+02   2.6516290e+02   1.9097568e+02   2.3459000e+02   1.9295312e+02   2.3139645e+02   2.7984409e+02   1.7232323e+02   3.0435737e+02   2.9955419e+02   2.6673857e+02   2.1403387e+02   1.1348084e+02   3.8589742e+02   2.5066014e+02   2.0466839e+02   2.6112395e+02   3.6005581e+02   2.3852166e+02   2.0120323e+02   1.4022084e+02   2.0944419e+02   2.0450414e+02   1.8057935e+02   2.9729526e+02   4.9444194e+01   1.8356350e+02   3.0433161e+02   1.1091476e+02   2.1936419e+02   2.6711345e+02   1.5684129e+02   1.5327947e+02   1.7210258e+02   1.0561179e+02   2.3363000e+02   1.4360218e+02   1.6352677e+02   1.5403818e+02   1.6917645e+02   5.7008142e+01   1.4908581e+02   1.1371862e+02   9.0321613e+01   1.0211846e+02   1.6101613e+02   8.4266129e+01   1.0409839e+02   1.0771826e+02   1.5322839e+02   6.9912374e+01   3.0122645e+02   9.7490271e+01   2.1937355e+02   2.2092237e+02   3.1413871e+02   2.8038406e+02   1.7502613e+02   1.5900694e+02   2.1937516e+02   1.2699483e+02   1.8021613e+02   2.9743787e+02   2.3348194e+02   3.1008886e+02   1.5028484e+02   2.8748399e+02   2.2941613e+02   3.0882735e+02   1.6559452e+02   2.0314792e+02   1.7189742e+02   1.8785595e+02   1.8378097e+02   3.0533236e+02   1.8377484e+02   2.9243027e+02   2.2499355e+02   2.0233052e+02   2.9060484e+02   2.5078065e+02   1.4621323e+02   2.7974939e+02   2.1923419e+02   3.2534514e+02   1.5408097e+02   2.5722514e+02   1.5902516e+02   1.8742734e+02   2.1111290e+02   1.9527806e+02   2.1468903e+02   1.1226197e+02   2.5067065e+02   3.1374635e+02   1.9156355e+02   2.0339685e+02   2.3636129e+02   2.3997723e+02   2.3310581e+02   2.0592863e+02   2.4142032e+02   1.8779863e+02   2.1217645e+02   1.5662008e+02   1.7332355e+02   2.7722154e+02   1.3752000e+02   1.5335969e+02   3.3669226e+02   2.0604849e+02   3.0859194e+02   2.3338877e+02   1.9613226e+02   1.7661135e+02   1.4465484e+02   1.7700245e+02   1.5677065e+02   1.8764867e+02   1.6534613e+02   2.2722715e+02   1.7706710e+02   2.1103947e+02   1.1855065e+02   1.6276466e+02   1.3252387e+02   7.1126155e+01   1.8668645e+02   1.4686799e+02   1.6251226e+02   1.4248612e+02   1.4659774e+02   1.2054637e+02   1.2745581e+02   9.4449019e+01   1.2516161e+02   1.0789223e+02   1.4435516e+02   4.3044168e+01   6.6631290e+01   1.1557208e+02   2.1638129e+02   2.7715917e+02   2.3516065e+02   8.9484245e+01   2.2332484e+02   1.3855821e+02   2.2033839e+02   2.1873615e+02   2.2436000e+02   2.2554636e+02   1.8365903e+02   2.3719405e+02   1.1299097e+02   1.0894943e+02   2.0081065e+02   2.3373386e+02   2.0914742e+02   1.9323627e+02   1.4386710e+02   1.9431676e+02   2.0609968e+02   1.7928203e+02   2.9249806e+02   2.5437951e+02   2.5347677e+02   3.0825541e+02   1.9667452e+02   1.9466217e+02   1.6590323e+02   2.1574710e+02   1.3807097e+02   1.9568626e+02   2.9426000e+02   2.0173436e+02   2.6916419e+02   2.0536622e+02   1.9493903e+02   1.6367165e+02   2.3791484e+02   2.1764326e+02   3.9450161e+02   2.8935032e+01   2.2691903e+02   1.4308422e+02   3.2435258e+02   2.2366631e+02   1.3714548e+02   1.2188223e+02   2.7450871e+02   2.3176511e+02   2.0414258e+02   1.8349214e+02   1.7995032e+02   2.3108623e+02   1.5540097e+02   1.0711212e+02   1.2589806e+02   1.0717396e+02   1.6387000e+02   1.3336266e+02   9.9382258e+01   1.9068555e+02   2.4333645e+02   1.5073695e+02   2.8315226e+02   1.0817040e+02   1.0198968e+02   1.9384728e+02   1.9035516e+02   9.1395458e+01   3.0957806e+02   1.7264246e+02   1.3331806e+02   8.6757135e+01   1.5822613e+02   6.3628684e+01   1.1307161e+02   1.2558201e+02   1.3070097e+02   6.4183600e+01   2.7244935e+02   8.6919858e+01   1.0243323e+02   7.2104052e+01   1.1106032e+02   4.9535819e+01   2.1222516e+02   2.5779554e+02   1.9467097e+02   2.7216729e+02   4.6012226e+02   2.0340699e+02   1.9336710e+02   2.2481773e+02   2.2803548e+02   2.7830523e+02   2.9430355e+02   1.9712926e+02   2.5478871e+02   2.1487819e+02   1.4751194e+02   1.3969646e+02   2.7058677e+02   1.5366499e+02   1.5115484e+02   2.9282374e+02   4.1318290e+02   1.3036279e+02   1.1453548e+02   2.2167039e+02   1.2749032e+02   2.1588916e+02   1.6601387e+02   2.3807889e+02   2.9218226e+02   2.4345348e+02   2.0888903e+02   2.3731694e+02   2.0736323e+02   2.4388352e+02   4.0004290e+02   1.8797915e+02   2.6440581e+02   2.2390463e+02   1.2056903e+02   1.4865093e+02   2.0567871e+02   2.4404764e+02   2.3156581e+02   2.7069828e+02   1.8324161e+02   1.0830132e+02   2.0476613e+02   2.8895419e+02   2.7428452e+02   1.7558627e+02   1.6158806e+02   1.3936199e+02   1.7865290e+02   9.2611961e+01   2.1514677e+02   1.8732761e+02   1.2682419e+02   1.6975019e+02   1.8774258e+02   1.4147930e+02   1.3755839e+02   1.1697436e+02   1.6508000e+02   1.1941102e+02   1.6689129e+02   1.4746902e+02   2.3008548e+02   7.6461871e+01   1.8134323e+02   1.1731319e+02   1.3302452e+02   1.3819772e+02
   2.1893323e+02   2.5351631e+02   3.7625871e+02   2.7433705e+02   3.4152710e+02   2.7697041e+02   1.9439742e+02   3.0441692e+02   2.7086000e+02   3.0382539e+02   2.3256387e+02   2.5088908e+02   2.2059323e+02   2.7244125e+02   1.3387161e+02   2.8356092e+02   2.1771516e+02   1.7871698e+02   1.7716194e+02   2.5749575e+02   1.7507452e+02   2.7199565e+02   2.1091484e+02   1.7860197e+02   1.3120226e+02   2.2857317e+02   2.9240484e+02   2.5063019e+02   2.0796710e+02   6.6923277e+01   4.5192581e+02   9.4033355e+01   2.0577677e+02   1.9312657e+02   4.6376774e+02   6.8682452e+01   2.1648258e+02   2.1026430e+02   1.5996871e+02   2.3959218e+02   2.5410032e+02   3.1487326e+02   1.7019645e+02   2.4513235e+02   9.9610000e+01   6.2295071e+01   1.2602871e+02   9.7649639e+01   2.4637161e+02   9.5989948e+01   1.1922129e+02   2.0682746e+02   1.6645000e+02   8.2557226e+01   1.8990258e+02   7.2346826e+01   4.5933871e+01   1.1403658e+02   1.0633839e+02   1.2757099e+02   2.6508903e+02   1.1856385e+02   1.5559387e+02   9.5985071e+01   2.6935355e+02   3.0796817e+02   2.8495355e+02   4.8220490e+01   2.0619645e+02   2.4753299e+02   9.3701290e+01   1.0616519e+02   2.0554290e+02   2.1974528e+02   2.4473000e+02   2.0490192e+02   2.1667645e+02   2.9435169e+02   2.3866323e+02   2.3714017e+02   3.1498419e+02   3.1078417e+02   1.9755387e+02   9.6079239e+01   3.7584742e+02   2.8122414e+02   2.3037839e+02   2.7996715e+02   3.3405581e+02   2.5955166e+02   1.8749323e+02   1.6531764e+02   2.1063419e+02   1.9935894e+02   2.1876935e+02   2.7967006e+02   1.0801419e+02   2.2453790e+02   2.1380161e+02   1.6815716e+02   2.2079419e+02   2.5975905e+02   1.3046129e+02   1.7767987e+02   1.6806258e+02   1.2512499e+02   2.1734000e+02   1.9209538e+02   1.8728677e+02   1.7051738e+02   1.3817645e+02   1.0586814e+02   1.5893581e+02   1.1479062e+02   1.3056161e+02   7.4179265e+01   1.7620613e+02   7.5910929e+01   1.0433839e+02   1.3079906e+02   1.3441839e+02   4.7367174e+01   2.8965645e+02   1.2303587e+02   2.1527355e+02   2.6387037e+02   2.9595871e+02   2.9901846e+02   1.9231613e+02   2.0100374e+02   1.4414516e+02   1.9801323e+02   2.2535613e+02   2.3897667e+02   1.9210194e+02   1.2215926e+02   1.4807484e+02   3.0061079e+02   2.7101613e+02   2.7944935e+02   1.7807452e+02   1.7042952e+02   1.7661742e+02   1.9642835e+02   2.2131097e+02   2.5660996e+02   1.6348484e+02   2.3286347e+02   2.5151355e+02   2.0296892e+02   2.7500484e+02   2.1762865e+02   1.4473323e+02   2.5372779e+02   1.7323419e+02   3.2021514e+02   1.4732097e+02   2.5300594e+02   1.2887516e+02   2.2035934e+02   1.9092290e+02   2.4698326e+02   2.3006903e+02   1.0431157e+02   2.8210065e+02   2.4766195e+02   1.9166355e+02   1.6362885e+02   2.1650129e+02   1.5237603e+02   1.6976581e+02   1.6499583e+02   2.4918032e+02   1.6317783e+02   1.9560645e+02   1.6994568e+02   2.1337355e+02   2.5992754e+02   9.3520000e+01   1.5173969e+02   3.3678226e+02   1.7280129e+02   3.0245194e+02   2.0768997e+02   1.9389226e+02   1.9298055e+02   1.3612484e+02   1.6973485e+02   1.4801065e+02   2.0362947e+02   1.5820613e+02   2.3950835e+02   1.8115710e+02   1.6623227e+02   1.0355065e+02   1.2592466e+02   1.2557387e+02   8.9782155e+01   1.7125645e+02   1.7114239e+02   1.7060226e+02   1.0779892e+02   1.7163774e+02   9.5493174e+01   1.1045581e+02   1.2051902e+02   1.1745161e+02   1.0117903e+02   1.1959516e+02   4.7364968e+01   4.9341290e+01   1.0590528e+02   2.3834129e+02   2.3993237e+02   2.4040065e+02   7.5735045e+01   2.4242484e+02   1.4569021e+02   1.7500839e+02   1.4617255e+02   2.2465000e+02   2.2386316e+02   1.8737903e+02   2.5513645e+02   1.5927097e+02   1.2976703e+02   1.7686065e+02   2.0740986e+02   1.7690742e+02   2.6876547e+02   1.7757710e+02   1.9776996e+02   1.9704968e+02   2.2819603e+02   2.1511806e+02   2.4608991e+02   2.7431677e+02   2.6926821e+02   1.9029452e+02   1.9155257e+02   1.5875323e+02   2.3551910e+02   1.4592097e+02   2.0057826e+02   3.1102000e+02   2.3130356e+02   3.0682419e+02   2.0292342e+02   2.2502903e+02   1.6893445e+02   2.1386484e+02   2.5408726e+02   4.1280161e+02   5.2471032e+01   2.2310903e+02   1.2281902e+02   3.5058258e+02   2.2189791e+02   1.2771548e+02   1.1668663e+02   3.4588871e+02   1.8076471e+02   2.0047258e+02   1.9669574e+02   1.8123032e+02   1.9193383e+02   2.0802097e+02   8.5382516e+01   1.9708806e+02   1.4366876e+02   1.7882000e+02   1.5678666e+02   1.1419226e+02   1.9164075e+02   2.1500645e+02   1.4834335e+02   2.2029226e+02   1.3429920e+02   1.1498968e+02   2.2365728e+02   1.9802516e+02   7.2641858e+01   3.2895806e+02   2.1181206e+02   1.1021806e+02   1.3150514e+02   1.4774613e+02   1.1937708e+02   1.3074161e+02   1.5949841e+02   1.1260097e+02   5.5581600e+01   2.6625935e+02   8.2185058e+01   1.0490323e+02   7.5056452e+01   9.7630323e+01   7.1420219e+01   1.9479516e+02   2.1170994e+02   2.1477097e+02   2.2750929e+02   4.8398226e+02   2.5159819e+02   2.1103710e+02   2.4697413e+02   2.4398548e+02   2.1868923e+02   3.3978355e+02   2.3006086e+02   3.0128871e+02   2.3485819e+02   1.6889194e+02   1.7879606e+02   3.1177677e+02   1.7094979e+02   1.6730484e+02   3.0325174e+02   3.5094290e+02   1.0853199e+02   1.0648548e+02   2.0208439e+02   1.5568032e+02   1.8153396e+02   1.4335387e+02   2.7251169e+02   3.5608226e+02   3.1434148e+02   2.5021903e+02   2.0691054e+02   2.5069323e+02   2.2245712e+02   3.2904290e+02   1.1151915e+02   2.8725581e+02   2.6726663e+02   1.0233903e+02   1.9629933e+02   1.7601871e+02   2.0204044e+02   2.0732581e+02   3.0311748e+02   2.0143161e+02   9.9176116e+01   1.6233613e+02   2.7715859e+02   1.9942452e+02   1.9843507e+02   2.0096806e+02   9.3831587e+01   1.5789290e+02   1.0727276e+02   2.3157677e+02   1.9349321e+02   1.5092419e+02   1.5449219e+02   1.4270258e+02   1.3475250e+02   1.7055839e+02   1.1414436e+02   1.2794000e+02   1.4277222e+02   1.3589129e+02   1.3879902e+02   1.9566548e+02   7.0925471e+01   1.9458323e+02   9.4493987e+01   1.6340452e+02   1.4133732e+02
   2.0507323e+02   2.4672511e+02   4.0902871e+02   2.1014545e+02   3.0990710e+02   2.7679001e+02   2.1215742e+02   2.4080612e+02   2.3182000e+02   3.6865859e+02   2.0009387e+02   2.6529668e+02   2.5025323e+02   2.2025845e+02   2.0013161e+02   3.2358012e+02   2.3200516e+02   1.5500378e+02   2.1959194e+02   2.6667135e+02   2.0612452e+02   2.2403165e+02   2.2591484e+02   2.1740197e+02   1.5072226e+02   2.3329157e+02   2.5935484e+02   1.9894419e+02   2.0653710e+02   6.2987677e+01   4.4002581e+02   1.2307535e+02   1.9143677e+02   1.6280377e+02   4.8581774e+02   7.9968452e+01   2.1686258e+02   1.8047390e+02   1.5948871e+02   2.3706058e+02   1.9419032e+02   3.8357606e+02   1.4009645e+02   2.3602035e+02   1.2714000e+02   8.8092671e+01   1.4535871e+02   1.1982324e+02   2.2494161e+02   1.1113435e+02   1.1041129e+02   1.9024226e+02   1.2969000e+02   1.2097803e+02   1.1809258e+02   8.2661626e+01   3.0383871e+01   1.1753058e+02   1.1004839e+02   1.4637419e+02   2.3846903e+02   1.1241345e+02   1.1773387e+02   8.3393871e+01   2.8254355e+02   2.5758297e+02   2.6505355e+02   6.1442490e+01   1.8305645e+02   2.6034419e+02   1.0312129e+02   6.9031587e+01   2.1849290e+02   2.0446928e+02   2.4778000e+02   2.2027792e+02   1.9458645e+02   2.1316889e+02   2.0128323e+02   2.4390057e+02   3.0469419e+02   2.9984737e+02   2.4022387e+02   9.7575639e+01   3.1008742e+02   2.9653494e+02   2.5028839e+02   3.1014435e+02   4.1871581e+02   2.8067886e+02   1.3740323e+02   2.5075484e+02   2.5891419e+02   2.1820654e+02   1.9362935e+02   2.7578126e+02   1.8549419e+02   2.0914950e+02   2.0709161e+02   1.7469396e+02   2.3393419e+02   2.8356785e+02   1.6623129e+02   1.9366827e+02   2.3891258e+02   1.1802699e+02   1.8339000e+02   1.7243138e+02   1.5523677e+02   1.8689138e+02   1.2570645e+02   1.3382574e+02   1.6222581e+02   9.7137419e+01   1.0675161e+02   7.0564065e+01   1.0644613e+02   1.2906173e+02   1.1161839e+02   1.3430666e+02   1.1660839e+02   1.0484197e+02   2.8703645e+02   1.0367547e+02   1.7384355e+02   2.7037477e+02   2.4007871e+02   3.6124886e+02   1.5374613e+02   2.4103934e+02   1.6261516e+02   2.0215563e+02   2.0373613e+02   2.2232627e+02   1.8391194e+02   2.7991446e+02   1.8239484e+02   2.1938519e+02   2.3346613e+02   2.3805335e+02   1.9035452e+02   1.6863712e+02   1.6675742e+02   1.7488715e+02   2.0150097e+02   2.0762476e+02   1.8424484e+02   2.6616267e+02   2.7113355e+02   1.9968932e+02   1.8225484e+02   2.5824865e+02   1.6183323e+02   2.8982979e+02   1.8666419e+02   3.6243074e+02   1.7642097e+02   2.6777794e+02   1.3164516e+02   2.2228774e+02   2.1959290e+02   1.8011966e+02   2.1444903e+02   1.1747117e+02   2.1620065e+02   2.6507395e+02   2.2080355e+02   2.0667765e+02   2.3717129e+02   2.1224243e+02   2.0314581e+02   1.3575543e+02   2.7590032e+02   1.6261023e+02   1.9665645e+02   1.4310168e+02   2.0399355e+02   2.5076794e+02   6.1710000e+01   1.6490449e+02   3.1121226e+02   1.2189689e+02   3.4126194e+02   1.7977517e+02   1.4303226e+02   2.0057935e+02   1.2789484e+02   1.9577325e+02   1.3739065e+02   1.7357907e+02   1.3730613e+02   2.1823035e+02   1.7739710e+02   1.4077307e+02   1.1455065e+02   1.3942466e+02   1.2304387e+02   1.0041455e+02   2.0087645e+02   1.4730279e+02   1.0584226e+02   1.4378972e+02   1.2640774e+02   1.4383157e+02   1.3307581e+02   1.0851942e+02   1.3588161e+02   7.8654632e+01   1.1235516e+02   6.4554168e+01   5.4341290e+01   1.2955528e+02   2.4376129e+02   3.0301877e+02   2.5888065e+02   7.6496645e+01   2.4128484e+02   1.6383141e+02   2.2776839e+02   3.4619175e+02   2.9127000e+02   2.3596356e+02   1.7461903e+02   2.1986725e+02   1.3684097e+02   1.6113143e+02   2.1948065e+02   2.1039026e+02   1.5138742e+02   2.3042707e+02   1.6048710e+02   2.1113716e+02   2.1123968e+02   2.2278083e+02   2.3620806e+02   2.6354271e+02   2.7578677e+02   2.9968061e+02   2.2477452e+02   2.1922417e+02   1.7470323e+02   1.8104310e+02   1.8821097e+02   1.6557506e+02   3.2269000e+02   1.8203996e+02   2.5106419e+02   3.3057422e+02   2.6383903e+02   1.5734965e+02   1.9262484e+02   2.5369646e+02   3.8910161e+02   3.8767032e+01   1.9458903e+02   1.2367062e+02   3.5682258e+02   2.0492871e+02   2.0323548e+02   1.3783503e+02   2.8602871e+02   2.3660351e+02   2.4523258e+02   2.0787494e+02   1.7214032e+02   1.6509103e+02   1.7007097e+02   1.1022852e+02   1.5522806e+02   1.0425756e+02   1.5458000e+02   1.7481586e+02   1.0362226e+02   1.8767635e+02   2.9109645e+02   1.6053615e+02   1.8682226e+02   1.6402680e+02   1.2812968e+02   1.9827608e+02   1.9345516e+02   1.1462746e+02   3.6367806e+02   1.5169446e+02   1.0755806e+02   5.6767935e+01   1.1869613e+02   1.5055108e+02   1.2779161e+02   1.1773441e+02   1.1860097e+02   7.9911600e+01   2.3901935e+02   1.0659426e+02   1.1019323e+02   6.7103252e+01   8.5590323e+01   6.4003419e+01   2.1512516e+02   2.3222354e+02   2.5091097e+02   2.3880809e+02   4.6607226e+02   2.3955099e+02   2.5465710e+02   2.4419453e+02   2.1674548e+02   2.7044843e+02   3.0454355e+02   2.1688006e+02   2.9443871e+02   2.6100619e+02   1.5303194e+02   1.9887486e+02   3.0206677e+02   1.7586659e+02   1.8872484e+02   2.8133814e+02   3.4775290e+02   1.3078719e+02   1.3738548e+02   1.8989239e+02   1.6440032e+02   1.9393636e+02   1.6449387e+02   2.1834049e+02   3.1327226e+02   2.6409628e+02   2.2193903e+02   1.7846294e+02   2.1064323e+02   2.7609112e+02   3.6090290e+02   1.6145035e+02   2.3416581e+02   3.0656383e+02   1.2394903e+02   2.1785053e+02   2.0648871e+02   2.1988284e+02   1.8818581e+02   2.6455868e+02   2.0767161e+02   9.7156916e+01   1.5962613e+02   2.9842539e+02   1.9957452e+02   2.0604307e+02   1.8539806e+02   1.2397719e+02   1.7108290e+02   1.1335756e+02   2.3523677e+02   1.6834041e+02   1.1535419e+02   2.1719779e+02   1.2522258e+02   1.4967090e+02   1.6474839e+02   1.0131916e+02   7.3410000e+01   1.5584462e+02   1.4703129e+02   1.7143782e+02   2.3337548e+02   7.4288671e+01   1.6077323e+02   1.1881879e+02   1.5492452e+02   1.1268572e+02
   2.3626323e+02   2.7569991e+02   3.6168871e+02   2.0407265e+02   3.1567710e+02   2.8346841e+02   2.0529742e+02   3.2016492e+02   2.4139000e+02   2.1994299e+02   2.3942387e+02   2.7377028e+02   2.3278323e+02   2.1741605e+02   2.0229161e+02   2.9966732e+02   1.7981516e+02   1.6888898e+02   1.9206194e+02   3.0039375e+02   1.5526452e+02   2.1734045e+02   2.1553484e+02   2.0094237e+02   1.2953226e+02   2.4046677e+02   2.6492484e+02   2.2844859e+02   2.1481710e+02   6.1855277e+01   4.3216581e+02   1.1204415e+02   2.3115677e+02   1.9633617e+02   3.8762774e+02   8.0533652e+01   1.8010258e+02   2.0184470e+02   1.7253871e+02   1.7063658e+02   1.5233032e+02   3.3525486e+02   1.5461645e+02   3.0828875e+02   1.3123000e+02   1.2538547e+02   1.4197871e+02   1.1985364e+02   2.2504161e+02   6.9886348e+01   1.4927129e+02   2.2742346e+02   1.2140000e+02   1.0626123e+02   1.1485258e+02   6.4780826e+01   1.0713387e+02   6.5890581e+01   1.2390839e+02   1.5388539e+02   3.0003903e+02   1.0619785e+02   1.0582387e+02   1.3905667e+02   2.8654355e+02   3.0135297e+02   2.9784355e+02   6.6189290e+01   1.9133645e+02   2.2701179e+02   1.2512129e+02   9.9701587e+01   2.1202290e+02   1.7589688e+02   2.3687000e+02   2.2211072e+02   1.8462645e+02   2.4662569e+02   2.1109323e+02   2.6034577e+02   3.0246419e+02   2.8873577e+02   1.8994387e+02   7.3408039e+01   3.2294742e+02   3.0083614e+02   2.3728839e+02   2.7427435e+02   3.6152581e+02   2.9244406e+02   1.6016323e+02   1.8755404e+02   2.2887419e+02   2.6232974e+02   2.0295935e+02   2.9793486e+02   1.6682419e+02   1.8583310e+02   2.1738161e+02   1.7440076e+02   2.9203419e+02   2.9267985e+02   1.3465129e+02   1.9010467e+02   1.6582258e+02   2.0096419e+02   1.8553000e+02   1.4812018e+02   1.2980677e+02   2.1468578e+02   1.4589645e+02   6.2920542e+01   1.2812581e+02   1.0863542e+02   1.1403161e+02   6.3601665e+01   1.3082613e+02   1.0292133e+02   1.2723839e+02   1.1657706e+02   1.1960839e+02   8.5411974e+01   2.7289645e+02   1.1490667e+02   2.0694355e+02   2.3324677e+02   2.3766871e+02   3.7726166e+02   1.4669613e+02   1.6503334e+02   1.8804516e+02   2.0240123e+02   1.6540613e+02   2.3662267e+02   1.9967194e+02   2.8941366e+02   1.6875484e+02   2.7168639e+02   2.5106613e+02   2.4059535e+02   1.9364452e+02   1.8047392e+02   1.7380742e+02   1.8355315e+02   2.5278097e+02   2.5709236e+02   1.7153484e+02   2.9036947e+02   2.3328355e+02   1.7937732e+02   1.8980484e+02   2.6339465e+02   2.0397323e+02   2.4641859e+02   2.2223419e+02   2.5496514e+02   1.7075097e+02   2.5032154e+02   1.4445516e+02   1.9392294e+02   2.0216290e+02   1.8923406e+02   2.4487903e+02   1.0241677e+02   2.0010065e+02   2.8522195e+02   1.7213355e+02   2.0662125e+02   2.6250129e+02   2.0393603e+02   2.4172581e+02   1.6256903e+02   2.6161032e+02   1.9708343e+02   2.1546645e+02   1.5716688e+02   1.9023355e+02   2.4248874e+02   8.3660000e+01   1.6919849e+02   3.0502226e+02   1.3087209e+02   3.1736194e+02   2.0201717e+02   1.6994226e+02   2.0523655e+02   1.5089484e+02   2.0426325e+02   1.4763065e+02   2.0313987e+02   1.4711613e+02   2.5282555e+02   1.7211710e+02   1.9262547e+02   1.0807065e+02   1.0432306e+02   1.0171387e+02   1.1264095e+02   1.7763645e+02   1.2378199e+02   1.4441226e+02   1.5313412e+02   1.4997774e+02   8.9325974e+01   1.3450581e+02   1.0012502e+02   1.1616161e+02   6.5282232e+01   1.3878516e+02   5.4399768e+01   5.4581290e+01   9.2446077e+01   1.9300129e+02   2.7264957e+02   2.7197065e+02   7.9589445e+01   2.4228484e+02   1.6756141e+02   2.4619839e+02   2.8904735e+02   2.4788000e+02   2.3262476e+02   1.4737903e+02   2.5147645e+02   1.3518097e+02   1.4664423e+02   2.1481065e+02   2.4790386e+02   1.7819742e+02   2.1223227e+02   1.5110710e+02   1.9716756e+02   1.8809968e+02   2.5006203e+02   2.6354806e+02   3.1069551e+02   2.7547677e+02   2.8280541e+02   2.0638452e+02   1.9060537e+02   1.8320323e+02   2.1576310e+02   1.8959097e+02   1.9518466e+02   3.2150000e+02   2.0655516e+02   2.6082419e+02   3.3950342e+02   1.9931903e+02   1.4789125e+02   1.9029484e+02   2.2059286e+02   4.4870161e+02   2.4449032e+01   2.1715903e+02   1.2348502e+02   3.3920258e+02   2.4695831e+02   1.8299548e+02   1.0854423e+02   3.1912871e+02   1.7428551e+02   1.7647258e+02   1.9604574e+02   1.9576032e+02   1.4577143e+02   1.8207097e+02   1.0192852e+02   1.7598806e+02   1.3425676e+02   1.8134000e+02   1.3929506e+02   1.1243226e+02   1.1711155e+02   2.8462645e+02   1.6653375e+02   2.1306226e+02   1.2839760e+02   1.2036968e+02   1.9689688e+02   2.0125516e+02   9.7813458e+01   2.9576806e+02   1.8789726e+02   1.2759806e+02   7.9784735e+01   1.3493613e+02   1.2206188e+02   1.2422161e+02   8.0930013e+01   1.1393097e+02   5.9335200e+01   2.3120935e+02   1.5312906e+02   9.1293226e+01   8.7475252e+01   6.5730323e+01   4.0162219e+01   2.3807516e+02   2.1129754e+02   2.3619097e+02   2.3874569e+02   3.6321226e+02   2.0430979e+02   2.2536710e+02   2.7401773e+02   2.2850548e+02   2.7550763e+02   2.7240355e+02   1.7417126e+02   2.7248871e+02   2.3681219e+02   1.5522194e+02   1.7717966e+02   2.8501677e+02   1.5385059e+02   1.5301484e+02   2.9639494e+02   3.6346290e+02   1.0915039e+02   1.6467548e+02   1.8794919e+02   1.4073032e+02   2.4615996e+02   1.5459387e+02   2.5551249e+02   2.6808226e+02   2.1538148e+02   2.4654903e+02   1.9335414e+02   2.2602323e+02   1.7772072e+02   3.9799290e+02   1.9086315e+02   2.3692581e+02   2.7201303e+02   7.8289032e+01   2.0841333e+02   1.9205871e+02   2.1784724e+02   1.8456581e+02   2.6288828e+02   1.6315161e+02   1.5766852e+02   1.6928613e+02   3.1965259e+02   2.2023452e+02   2.1029027e+02   1.7211806e+02   1.4894959e+02   1.4536290e+02   1.1789516e+02   2.3400677e+02   1.9591881e+02   1.7873419e+02   1.7407739e+02   1.5289258e+02   1.3888730e+02   1.3088839e+02   1.0050796e+02   2.0265000e+02   1.4007542e+02   1.5832129e+02   1.6039462e+02   2.0518548e+02   7.6973871e+01   1.6715323e+02   1.1335839e+02   2.0668452e+02   1.1216492e+02
   2.4693323e+02   2.5604631e+02   3.1982871e+02   2.0185145e+02   3.0752710e+02   2.3002041e+02   2.8925742e+02   3.1115812e+02   2.0734000e+02   2.0861699e+02   1.8451387e+02   2.6787308e+02   2.3306323e+02   2.0949365e+02   2.3771161e+02   3.1204372e+02   2.3947516e+02   1.7497618e+02   2.4963194e+02   2.4483815e+02   1.4402452e+02   2.2904965e+02   1.9630484e+02   2.5515077e+02   1.3467226e+02   2.1776557e+02   2.4330484e+02   1.8717819e+02   1.9553710e+02   4.3157677e+01   4.1392581e+02   7.7163355e+01   1.8334677e+02   2.4916097e+02   3.8676774e+02   5.7412452e+01   1.7334258e+02   1.7542550e+02   1.5406871e+02   1.8249418e+02   1.7329032e+02   2.7133806e+02   1.8742645e+02   2.7085395e+02   1.2180000e+02   1.0741987e+02   1.1697871e+02   1.0233364e+02   2.1485161e+02   8.8601548e+01   1.4937129e+02   2.3579546e+02   1.5536000e+02   8.9304426e+01   1.1595258e+02   7.2882826e+01   6.6083871e+01   8.8174581e+01   1.2595839e+02   1.6891139e+02   3.1289903e+02   1.4559905e+02   1.5001387e+02   7.1811471e+01   2.9530355e+02   2.4294217e+02   3.1942355e+02   6.2932890e+01   1.8219645e+02   2.5222299e+02   1.0546129e+02   1.2151439e+02   1.8988290e+02   2.6194808e+02   2.2178000e+02   2.0502792e+02   1.8234645e+02   2.4814809e+02   2.0137323e+02   3.3908337e+02   3.4393419e+02   2.3984817e+02   2.0503387e+02   1.0229084e+02   3.3775742e+02   3.7560134e+02   2.3175839e+02   2.9219675e+02   3.3962581e+02   2.3843606e+02   1.5263323e+02   2.0367644e+02   2.3415419e+02   2.3228734e+02   2.0024935e+02   2.4972166e+02   1.5554419e+02   2.1583550e+02   1.8761161e+02   1.7854236e+02   2.3760419e+02   2.2798425e+02   1.7180129e+02   2.1399267e+02   1.8891258e+02   1.4645699e+02   2.5224000e+02   1.2925338e+02   1.5285677e+02   2.2951178e+02   1.2984645e+02   8.2114542e+01   1.3898581e+02   1.1980662e+02   1.2860161e+02   1.0271606e+02   1.6211613e+02   1.0612813e+02   1.2385839e+02   1.0684746e+02   1.0665839e+02   1.1691797e+02   2.2365645e+02   1.4398587e+02   2.0613355e+02   2.1155157e+02   2.8542871e+02   3.6368086e+02   1.1631613e+02   1.7975374e+02   1.8433516e+02   2.1483803e+02   1.6049613e+02   3.1078547e+02   1.9758194e+02   2.6348086e+02   1.6154484e+02   2.7079319e+02   2.4611613e+02   2.8244135e+02   1.9107452e+02   1.6224952e+02   1.8427742e+02   1.8148555e+02   2.8669097e+02   2.2628956e+02   2.0719484e+02   3.0051667e+02   2.6261355e+02   2.0256092e+02   2.3890484e+02   2.1731665e+02   1.4073323e+02   2.3104779e+02   1.6228419e+02   3.6566114e+02   1.5685097e+02   2.9414354e+02   1.5216516e+02   1.9554614e+02   1.4473290e+02   2.3863846e+02   2.4573903e+02   8.3867974e+01   2.3734065e+02   2.7352275e+02   2.0651355e+02   1.8530085e+02   2.4174129e+02   2.6249683e+02   2.5595581e+02   1.3815063e+02   2.9009032e+02   1.5309503e+02   2.5379645e+02   1.6957048e+02   2.1013355e+02   2.4346674e+02   1.1342000e+02   1.7838769e+02   3.5507226e+02   1.8952809e+02   2.8845194e+02   2.3032997e+02   2.1413226e+02   1.9675135e+02   1.7574484e+02   1.5142525e+02   1.4677065e+02   2.1548867e+02   1.5220613e+02   2.2351835e+02   1.9853710e+02   2.1222187e+02   1.0807065e+02   1.2279306e+02   1.2581387e+02   8.6662955e+01   2.2182645e+02   1.1547679e+02   1.3341226e+02   1.3420412e+02   1.2344774e+02   1.6815837e+02   1.3054581e+02   9.1481819e+01   1.1788161e+02   9.1624632e+01   1.5030516e+02   4.4478168e+01   5.6961290e+01   1.0520568e+02   1.8314129e+02   2.5248837e+02   2.6521065e+02   6.0270245e+01   2.2723484e+02   1.5343541e+02   2.7472839e+02   2.6381495e+02   2.7493000e+02   2.3050076e+02   1.8513903e+02   1.8598565e+02   1.2842097e+02   1.3871503e+02   2.8957065e+02   2.3016306e+02   1.4100742e+02   2.0444747e+02   2.1667710e+02   1.9945196e+02   1.7981968e+02   2.1524443e+02   2.1654806e+02   2.9349551e+02   2.4378677e+02   2.3534061e+02   2.1772452e+02   1.6840817e+02   1.4985323e+02   1.9098110e+02   1.8850097e+02   2.5308186e+02   2.7750000e+02   2.2017516e+02   2.7697419e+02   2.4612142e+02   2.2683903e+02   1.8963965e+02   2.3753484e+02   2.3915366e+02   4.0775161e+02   5.3375032e+01   1.9410903e+02   1.5028902e+02   3.0316258e+02   2.8898151e+02   1.7628548e+02   1.1761103e+02   3.2373871e+02   1.6896671e+02   1.9785258e+02   2.3885534e+02   1.4976032e+02   1.6231143e+02   1.6069097e+02   1.0325892e+02   1.8660806e+02   1.4645716e+02   1.6973000e+02   1.3084386e+02   1.7424226e+02   1.4216675e+02   2.6957645e+02   1.5887775e+02   2.1401226e+02   1.4128160e+02   1.1960968e+02   2.1962768e+02   1.7325516e+02   6.4713458e+01   4.0752806e+02   1.5352646e+02   1.3507806e+02   1.2865634e+02   1.3907613e+02   1.2007068e+02   1.3455161e+02   1.3572361e+02   1.4174097e+02   7.8200400e+01   2.5744935e+02   1.2740986e+02   1.1876323e+02   5.4327652e+01   9.0780323e+01   5.3878219e+01   2.0555516e+02   2.0855914e+02   1.8962097e+02   2.0952129e+02   4.1793226e+02   2.2807219e+02   2.1665710e+02   2.6266453e+02   2.4931548e+02   2.8679283e+02   2.9673355e+02   1.9869486e+02   3.0418871e+02   2.1467619e+02   1.4727194e+02   1.5547566e+02   2.5191677e+02   1.7396859e+02   1.5358484e+02   2.7553934e+02   3.6527290e+02   9.5905587e+01   1.5972548e+02   2.1244519e+02   1.8554032e+02   1.8752516e+02   2.0435387e+02   2.0153169e+02   2.7689226e+02   2.7038668e+02   2.0912903e+02   1.9743774e+02   2.4297323e+02   2.2274472e+02   4.0275290e+02   1.6410235e+02   2.2535581e+02   2.3169863e+02   1.1037903e+02   1.5036613e+02   1.9477871e+02   2.0734964e+02   2.4427581e+02   2.4502148e+02   1.8429161e+02   8.9357316e+01   2.0767613e+02   2.7091139e+02   2.6257452e+02   1.8566307e+02   1.9368806e+02   1.6155399e+02   1.6960290e+02   1.0557596e+02   2.2514677e+02   2.0329761e+02   1.4082419e+02   1.6839019e+02   1.7098258e+02   1.6301010e+02   1.4293839e+02   1.3130396e+02   1.9670000e+02   1.3788142e+02   1.5356129e+02   1.7138542e+02   2.0385548e+02   8.4840271e+01   1.7801323e+02   7.9159587e+01   1.9254452e+02   8.9156116e+01
   2.0855323e+02   2.4744671e+02   3.6630871e+02   2.0056305e+02   3.5333710e+02   2.7297561e+02   1.5220742e+02   2.3303212e+02   2.1277000e+02   2.4661259e+02   2.1380387e+02   2.6419988e+02   2.1711323e+02   3.1643965e+02   1.6208161e+02   2.9151412e+02   1.6776516e+02   2.4518298e+02   2.1730194e+02   2.5904455e+02   1.9655452e+02   1.9870725e+02   2.1101484e+02   2.3883397e+02   1.1677226e+02   2.6119757e+02   2.2935484e+02   2.3410419e+02   2.2800710e+02   6.5940077e+01   4.6040581e+02   7.9014955e+01   2.4253677e+02   1.9304577e+02   4.1119774e+02   8.9598052e+01   1.7639258e+02   1.9271150e+02   1.4134871e+02   2.2037178e+02   2.1248032e+02   2.5801286e+02   1.7509645e+02   2.3108035e+02   1.1490000e+02   9.1931871e+01   1.3216871e+02   9.3018439e+01   2.1423161e+02   8.5941148e+01   1.2479129e+02   2.3481186e+02   1.3274000e+02   1.0597403e+02   1.2681258e+02   4.0674026e+01   1.1043387e+02   9.1126581e+01   1.0447839e+02   1.4019979e+02   3.2341903e+02   1.0661745e+02   1.4430387e+02   8.0938271e+01   2.7835355e+02   2.8029817e+02   3.3258355e+02   4.2040090e+01   2.3100645e+02   2.7021819e+02   1.2284129e+02   1.0802399e+02   1.9535290e+02   2.4213048e+02   2.2511000e+02   1.9543152e+02   1.9429645e+02   2.6061209e+02   1.7304323e+02   2.8415977e+02   3.3050419e+02   2.6345257e+02   2.3394387e+02   1.3035804e+02   3.4217742e+02   3.8124774e+02   1.7280839e+02   2.5524275e+02   2.8476581e+02   1.9196486e+02   1.2059323e+02   2.3185964e+02   2.2425419e+02   2.2273934e+02   2.1652935e+02   3.1141926e+02   9.2924194e+01   2.1393510e+02   1.9023161e+02   1.3585276e+02   2.3398419e+02   2.1046385e+02   1.4284129e+02   1.7863947e+02   1.4944258e+02   1.1104459e+02   2.3620000e+02   1.1077658e+02   1.7566677e+02   2.6310698e+02   1.4860645e+02   2.7843742e+01   1.3703581e+02   1.0115262e+02   1.3380161e+02   8.0690065e+01   1.3901613e+02   1.0816613e+02   1.3290839e+02   1.0689346e+02   1.3131839e+02   1.2818517e+02   2.4946645e+02   1.2430107e+02   1.9199355e+02   2.2525277e+02   2.6966871e+02   3.2841166e+02   1.5859613e+02   1.8613134e+02   2.0423516e+02   1.7072603e+02   1.9363613e+02   2.4246427e+02   1.9958194e+02   2.9847086e+02   1.7217484e+02   2.6420279e+02   2.0151613e+02   2.4945935e+02   1.8264452e+02   1.7820392e+02   1.6494742e+02   2.5093195e+02   2.5312097e+02   2.5792516e+02   2.2081484e+02   2.7208707e+02   2.4399355e+02   1.6491052e+02   2.1315484e+02   2.1487665e+02   1.1540323e+02   2.4688419e+02   1.6909419e+02   3.3997634e+02   1.5204097e+02   3.0172834e+02   1.6459516e+02   1.5160174e+02   2.0454290e+02   1.8070366e+02   2.6582903e+02   1.2593077e+02   1.8853065e+02   3.2576755e+02   1.6518355e+02   2.8036725e+02   1.9755129e+02   2.5684203e+02   2.1729581e+02   1.2995343e+02   2.6695032e+02   1.8237623e+02   2.2026645e+02   1.4392288e+02   1.8804355e+02   2.4419394e+02   1.3466000e+02   1.5196849e+02   3.3217226e+02   1.7770009e+02   2.7493194e+02   2.9613157e+02   1.5946226e+02   2.1221495e+02   1.1450484e+02   1.9693445e+02   9.5530645e+01   2.0368787e+02   1.5734613e+02   2.3114715e+02   1.6858710e+02   1.7871787e+02   9.8260645e+01   1.1257786e+02   1.2885387e+02   7.3849755e+01   1.7973645e+02   1.5818399e+02   1.3584226e+02   1.2557972e+02   1.1501774e+02   1.0783277e+02   1.3226581e+02   6.3724219e+01   1.4083161e+02   5.9308632e+01   1.3587516e+02   4.8252568e+01   6.1871290e+01   1.1619288e+02   1.7910129e+02   2.4671157e+02   2.3611065e+02   8.9458245e+01   2.2228484e+02   1.5640141e+02   2.6767839e+02   3.1404895e+02   2.6550000e+02   2.1530516e+02   1.4351903e+02   2.2069525e+02   1.4080097e+02   1.3867463e+02   2.3090065e+02   2.7851666e+02   1.4248742e+02   2.1628907e+02   1.8610710e+02   2.1565756e+02   2.3647968e+02   1.8909163e+02   2.2368806e+02   2.5140431e+02   2.2721677e+02   2.2903621e+02   1.9758452e+02   1.9877937e+02   1.4790323e+02   1.7343710e+02   1.7135097e+02   2.3130386e+02   2.7259000e+02   1.9575796e+02   3.0201419e+02   2.7630822e+02   2.1379903e+02   2.5535285e+02   2.3734484e+02   2.0854886e+02   3.7715161e+02   7.1823032e+01   1.9124903e+02   1.8746782e+02   2.9230258e+02   3.1780031e+02   1.7314548e+02   1.2505223e+02   3.2816871e+02   2.1766231e+02   2.0157258e+02   1.8774774e+02   1.4276032e+02   1.9763143e+02   1.1616097e+02   1.6073132e+02   2.0517806e+02   1.1849156e+02   1.9873000e+02   1.0814386e+02   1.5976226e+02   1.7628515e+02   2.1957645e+02   1.7092775e+02   2.2368226e+02   1.6988800e+02   1.2450968e+02   1.9846568e+02   1.6259516e+02   8.4616258e+01   4.0043806e+02   1.2390366e+02   1.3159806e+02   1.0017474e+02   1.5974613e+02   1.1279708e+02   1.6198161e+02   1.0737921e+02   1.3936097e+02   6.7580800e+01   2.3425935e+02   1.1397506e+02   1.2348323e+02   5.3180052e+01   8.6490323e+01   6.1461419e+01   2.0679516e+02   2.1912994e+02   2.2767097e+02   2.4195729e+02   4.6660226e+02   2.4231859e+02   2.1789710e+02   2.5261533e+02   2.5098548e+02   3.0560923e+02   3.2006355e+02   1.9877846e+02   3.0458871e+02   2.6349419e+02   1.4060194e+02   1.7581926e+02   2.8786677e+02   1.6543259e+02   1.6134484e+02   2.8686854e+02   3.9689290e+02   1.3666599e+02   1.2343548e+02   1.7638839e+02   1.6616032e+02   1.6588556e+02   1.8339387e+02   2.4139849e+02   2.4870226e+02   2.4635188e+02   2.0540903e+02   1.8816534e+02   2.7959323e+02   2.4857512e+02   3.9532290e+02   1.3592675e+02   2.3901581e+02   2.0484583e+02   7.7859032e+01   2.0230773e+02   1.5329871e+02   2.4856804e+02   2.7546581e+02   2.8442628e+02   2.1191161e+02   1.4205772e+02   1.5905613e+02   2.7885099e+02   2.2209452e+02   1.4843147e+02   1.7849806e+02   8.2199187e+01   1.8970290e+02   1.1253796e+02   1.9285677e+02   2.1535081e+02   1.5659419e+02   1.4274859e+02   1.6370258e+02   1.3169250e+02   1.5836839e+02   1.0144956e+02   1.9199000e+02   9.9548219e+01   1.8365129e+02   1.3945822e+02   2.3199548e+02   9.9639071e+01   1.7777323e+02   1.2502879e+02   1.7849452e+02   8.2420116e+01
   2.3597323e+02   2.6301311e+02   3.7316871e+02   2.4039425e+02   2.9643710e+02   2.3671761e+02   1.9877742e+02   1.6606652e+02   2.0663000e+02   2.5286379e+02   1.8042387e+02   1.4363028e+02   2.1373323e+02   3.9080005e+02   2.5566161e+02   4.1066772e+02   1.8314516e+02   1.4681258e+02   1.9478194e+02   2.5989615e+02   1.4645452e+02   2.5151525e+02   2.1487484e+02   2.7661517e+02   5.3432258e+01   1.9879477e+02   2.3583484e+02   2.1277579e+02   2.0186710e+02   6.1741277e+01   4.2073581e+02   8.6618555e+01   2.4396677e+02   2.1431137e+02   4.1081774e+02   4.5108452e+01   1.6082258e+02   1.8761710e+02   1.2625871e+02   1.5928898e+02   1.6833032e+02   2.1373486e+02   1.6919645e+02   2.4845235e+02   1.4085000e+02   9.6185871e+01   1.2459871e+02   1.0348404e+02   2.0733161e+02   9.8773148e+01   1.0770129e+02   2.2497906e+02   1.7121000e+02   1.0846643e+02   1.5728258e+02   9.3236426e+01   6.9833871e+01   1.4152458e+02   1.0666839e+02   1.4197459e+02   2.9870903e+02   7.2074245e+01   1.3954387e+02   6.4319071e+01   3.1097355e+02   3.2691857e+02   3.2395355e+02   4.5310490e+01   1.8919645e+02   2.1566299e+02   1.1460129e+02   1.1511319e+02   2.6592290e+02   2.6791488e+02   2.3449000e+02   2.2030112e+02   2.7019645e+02   3.4264009e+02   1.8732323e+02   2.3496737e+02   3.4079419e+02   2.3138937e+02   2.0308387e+02   1.4697684e+02   3.9737742e+02   3.3079174e+02   2.3028839e+02   2.1040435e+02   3.1129581e+02   1.9680246e+02   1.5825323e+02   1.5655684e+02   1.4096419e+02   2.0388254e+02   2.3005935e+02   3.0048686e+02   1.5592419e+02   1.9351510e+02   2.1623161e+02   1.0934276e+02   2.1093419e+02   1.8459785e+02   1.2556129e+02   1.3345187e+02   1.2525258e+02   9.8979794e+01   2.1739000e+02   1.3538138e+02   1.4176677e+02   2.5672898e+02   3.9086452e+01  -8.0674658e+01   1.4027581e+02   8.4703419e+01   1.1608161e+02   6.5957665e+01   1.4287613e+02   7.8387329e+01   1.2499839e+02   1.0228626e+02   1.1789839e+02   1.4435877e+02   2.3917645e+02   1.1917427e+02   1.9513355e+02   2.0086157e+02   3.0901871e+02   2.9461366e+02   1.9717613e+02   1.6247494e+02   1.8052516e+02   1.4376283e+02   1.8549613e+02   2.3787547e+02   1.8243194e+02   2.9865286e+02   1.9002484e+02   2.4767479e+02   2.5326613e+02   2.7951935e+02   1.7078452e+02   1.9725272e+02   1.8027742e+02   1.7884555e+02   2.1383097e+02   2.9358836e+02   2.1872484e+02   3.2559427e+02   2.3137355e+02   1.7992012e+02   2.2505484e+02   1.7502465e+02   1.4616323e+02   2.3813339e+02   1.7280419e+02   3.0715954e+02   1.6766097e+02   3.0356874e+02   1.5864516e+02   1.8093774e+02   1.9025290e+02   1.4775686e+02   2.2982903e+02   1.1576077e+02   2.4410065e+02   2.7484195e+02   2.4556355e+02   2.5083685e+02   2.5807129e+02   2.2233043e+02   2.1353581e+02   1.4063423e+02   2.3252032e+02   1.3660063e+02   2.2674645e+02   1.4250448e+02   2.1042355e+02   2.7382354e+02   1.0514000e+02   1.4462009e+02   3.7069226e+02   1.7137849e+02   3.0293194e+02   2.3598157e+02   1.8013226e+02   2.0494135e+02   1.7341484e+02   1.3341165e+02   1.4163065e+02   1.6851987e+02   1.7858613e+02   1.9273795e+02   1.7325710e+02   1.7920427e+02   1.0935065e+02   1.1969066e+02   1.2776387e+02   1.0084695e+02   1.9782645e+02   1.2468679e+02   1.2365226e+02   1.2207492e+02   1.5397774e+02   9.6055974e+01   1.4859581e+02   7.7227819e+01   1.1240161e+02   7.1873032e+01   1.5478516e+02   6.5449768e+01   6.7581290e+01   1.0949608e+02   2.2510129e+02   1.9023157e+02   2.2435065e+02   3.8109045e+01   2.2328484e+02   1.5598141e+02   2.2114839e+02   2.5329135e+02   2.3950000e+02   1.8519516e+02   1.4680903e+02   2.0457205e+02   1.0399097e+02   1.5189943e+02   1.5505065e+02   2.3225466e+02   1.6414742e+02   2.1526627e+02   1.6976710e+02   1.8139476e+02   1.8176968e+02   2.2865843e+02   1.8816806e+02   2.7743591e+02   3.0173677e+02   2.5381461e+02   1.8486452e+02   2.2655697e+02   1.9660323e+02   1.7219110e+02   1.5288097e+02   1.5721146e+02   2.8040000e+02   1.8665316e+02   2.2663419e+02   2.9009862e+02   2.0017903e+02   1.8882245e+02   2.1834484e+02   2.4758886e+02   3.6005161e+02   4.9441032e+01   2.0239903e+02   1.4085582e+02   2.6287258e+02   2.7858471e+02   1.4737548e+02   1.4149383e+02   2.8459871e+02   2.1199791e+02   2.1119258e+02   2.1664814e+02   2.1809032e+02   1.6860503e+02   1.5840097e+02   1.0854212e+02   1.7736806e+02   1.1186636e+02   1.8244000e+02   1.3606706e+02   1.0995226e+02   1.8426995e+02   2.2228645e+02   1.3880095e+02   1.7558226e+02   1.3873600e+02   1.2026968e+02   1.8100488e+02   1.2154516e+02   9.3000258e+01   3.1971806e+02   1.9864126e+02   9.9988065e+01   1.2166354e+02   1.2079613e+02   1.2543308e+02   1.3988161e+02   1.2357721e+02   1.0074097e+02   5.8910400e+01   2.0116935e+02   1.3110226e+02   1.1267323e+02   6.4334852e+01   1.0816032e+02   4.0487819e+01   2.3407516e+02   2.2632754e+02   2.2029097e+02   3.0882769e+02   4.5950226e+02   2.3298659e+02   2.4774710e+02   2.0946733e+02   2.2964548e+02   3.5379643e+02   2.8106355e+02   2.0537846e+02   2.8073871e+02   2.3725219e+02   1.6974194e+02   1.5139806e+02   2.3158677e+02   1.9093499e+02   1.6753484e+02   2.7923334e+02   4.1860290e+02   1.2497919e+02   1.3177548e+02   1.8872119e+02   1.6035032e+02   1.5207036e+02   1.6425387e+02   2.2411969e+02   3.2046226e+02   2.3414108e+02   2.6954903e+02   1.5317414e+02   2.6159323e+02   2.3268512e+02   3.5456290e+02   1.4895755e+02   2.0397581e+02   2.3297903e+02   1.4666903e+02   2.0394293e+02   1.5920871e+02   2.1938524e+02   2.3808581e+02   2.8037668e+02   2.0367161e+02   1.2218692e+02   1.3981613e+02   2.5648019e+02   2.5657452e+02   1.6467307e+02   1.9611806e+02   1.1068959e+02   1.9451290e+02   1.2010316e+02   1.9900677e+02   1.9290881e+02   1.3973419e+02   1.3533739e+02   1.9617258e+02   1.6099490e+02   1.3993839e+02   1.3825396e+02   1.8499000e+02   1.2291822e+02   1.4461129e+02   1.4082142e+02   1.9432548e+02   7.9982671e+01   1.9634323e+02   1.3207319e+02   1.7854452e+02   6.9606116e+01
   2.2935323e+02   2.7864271e+02   3.7682871e+02   2.1057145e+02   2.7714710e+02   2.8103081e+02   1.6815742e+02   2.8189612e+02   2.1915000e+02   2.5196219e+02   1.9837387e+02   2.1133428e+02   2.4983323e+02   2.6001205e+02   8.0081613e+01   2.6339412e+02   1.8947516e+02   1.4130618e+02   2.0759194e+02   2.7173135e+02   1.6860452e+02   3.1827325e+02   2.4115484e+02   2.2046277e+02   6.5532258e+01   2.8048677e+02   2.7135484e+02   2.2822419e+02   2.2119710e+02   6.6764877e+01   3.7644581e+02   1.0726175e+02   2.1358677e+02   1.9788177e+02   4.4062774e+02   6.5813652e+01   1.9996258e+02   1.7358590e+02   1.7996871e+02   1.5214218e+02   1.6557032e+02   2.4147566e+02   1.6057645e+02   2.5719195e+02   1.3742000e+02   1.3151027e+02   1.2007871e+02   1.1046564e+02   2.1237161e+02   1.0298995e+02   1.1775129e+02   2.0960506e+02   1.9783000e+02   1.2442683e+02   1.4366258e+02   7.4096026e+01   3.9883871e+01   1.0072058e+02   1.2076839e+02   1.5465659e+02   2.3065903e+02   1.0551825e+02   1.4201387e+02   1.0193147e+02   2.8221355e+02   2.6674937e+02   3.4800355e+02   2.4226490e+01   2.2014645e+02   1.9184699e+02   1.1765129e+02   6.3009187e+01   2.0669290e+02   2.1822328e+02   2.1878000e+02   2.0126792e+02   2.6053645e+02   2.5465289e+02   1.6732323e+02   2.3375737e+02   2.6717419e+02   2.9079897e+02   2.2903387e+02   1.2199084e+02   3.4022742e+02   2.7921374e+02   2.1723839e+02   2.5930835e+02   2.8148581e+02   2.5408726e+02   1.9111323e+02   8.4458039e+01   4.0774194e+01   2.8037742e+01   1.7591935e+02   2.6809806e+02   1.5154419e+02   1.8367550e+02   1.5657161e+02   1.1868556e+02   2.4498419e+02   2.5135385e+02   1.3827129e+02   1.3371507e+02   1.4306258e+02   1.9383499e+02   2.4029000e+02   1.4096938e+02   1.3371677e+02   2.2594298e+02   1.6003645e+02   3.5359342e+01   1.4531581e+02   9.1020219e+01   1.3237161e+02   9.0374465e+01   1.1658613e+02   1.1291053e+02   1.2080839e+02   9.4001458e+01   1.1465839e+02   8.7517974e+01   2.2508645e+02   1.0997147e+02   1.9023355e+02   2.1282357e+02   2.1530871e+02   3.3952046e+02   1.2226613e+02   1.7622774e+02   1.7552516e+02   2.0578283e+02   2.1892613e+02   1.7511107e+02   1.8124194e+02   2.8374806e+02   2.4512484e+02   1.8615679e+02   2.4586613e+02   2.5616135e+02   1.3873452e+02   2.0767672e+02   1.8061742e+02   1.6562835e+02   2.5845097e+02   2.9944876e+02   2.2534484e+02   2.7920467e+02   1.7175355e+02   1.7296972e+02   2.3600484e+02   1.6744865e+02   1.2092323e+02   2.5982259e+02   1.6409419e+02   3.0709634e+02   1.7604097e+02   2.7065834e+02   1.3373516e+02   1.9940054e+02   1.7387290e+02   1.5568726e+02   2.6911903e+02   1.1752757e+02   2.1682065e+02   2.2821435e+02   2.5270355e+02   2.2431565e+02   2.0088129e+02   2.0167563e+02   2.1714581e+02   1.4039543e+02   2.5218032e+02   1.6678783e+02   1.6565645e+02   1.7424168e+02   1.7032355e+02   2.4380154e+02   1.0057000e+02   1.1764569e+02   3.5621226e+02   1.8662689e+02   2.9331194e+02   2.3128117e+02   1.8432226e+02   1.7232615e+02   1.1941484e+02   1.2231165e+02   1.3177065e+02   1.5354867e+02   1.7439613e+02   1.7907315e+02   1.7182710e+02   2.0002867e+02   1.2845065e+02   1.2602266e+02   1.1814387e+02   1.2470655e+02   1.6625645e+02   1.1664239e+02   1.2456226e+02   1.5695212e+02   1.4763774e+02   8.6323174e+01   1.5026581e+02   7.3714219e+01   1.2293161e+02   9.6500632e+01   1.3406516e+02   7.5207368e+01   5.2101290e+01   9.6164477e+01   1.9691129e+02   2.1886677e+02   2.1897065e+02   4.4779445e+01   2.4085484e+02   1.5538581e+02   1.9857839e+02   2.1266695e+02   2.4607000e+02   1.5723956e+02   1.5204903e+02   2.3310285e+02   1.3442097e+02   1.3975503e+02   1.4648065e+02   2.7070026e+02   1.6633742e+02   2.3138107e+02   1.8210710e+02   2.0140756e+02   1.6038968e+02   2.1527883e+02   2.2482806e+02   2.6202311e+02   2.3242677e+02   2.8093941e+02   2.1219452e+02   1.7685057e+02   1.4810323e+02   1.6517110e+02   1.3288097e+02   1.8848146e+02   2.2455000e+02   2.0112116e+02   2.1187419e+02   2.1156942e+02   1.7407903e+02   2.1401045e+02   2.2153484e+02   2.2952366e+02   3.4265161e+02   2.9833032e+01   1.8882903e+02   1.5780142e+02   3.4435258e+02   2.6211631e+02   1.4809548e+02   1.3205623e+02   2.8293871e+02   2.1580071e+02   1.9580258e+02   2.5310934e+02   2.0190032e+02   1.1847023e+02   1.7450097e+02   1.1939412e+02   1.7974806e+02   9.3905961e+01   1.8468000e+02   1.1317786e+02   1.2728226e+02   2.0797355e+02   2.1714645e+02   1.3888215e+02   1.9996226e+02   1.3563560e+02   1.1640968e+02   1.8602368e+02   1.2302516e+02   8.4311858e+01   3.1914806e+02   1.8206686e+02   1.1750806e+02   8.2061935e+01   1.2255613e+02   1.4001228e+02   1.7612161e+02   1.3724801e+02   1.4427097e+02   5.3718000e+01   2.1368935e+02   8.7670658e+01   1.0005323e+02   4.4484452e+01   9.5730323e+01   4.7672219e+01   2.6179516e+02   1.9505994e+02   2.5248097e+02   2.7068249e+02   3.9102226e+02   2.3322499e+02   2.0622710e+02   2.5892893e+02   2.8312548e+02   3.1336803e+02   2.6835355e+02   1.7687526e+02   2.9698871e+02   2.2890219e+02   1.4760194e+02   1.5787926e+02   2.6034677e+02   1.7963419e+02   1.4096484e+02   2.2692894e+02   4.4180290e+02   1.2393319e+02   1.0938548e+02   2.1008239e+02   1.9826032e+02   1.8703756e+02   1.8111387e+02   2.7353089e+02   2.9718226e+02   2.2933348e+02   2.1531903e+02   1.9789254e+02   2.6183323e+02   2.2837592e+02   3.5547290e+02   1.7554475e+02   2.1859581e+02   2.1918943e+02   1.7633903e+02   1.7903933e+02   1.6253871e+02   2.0063884e+02   2.4942581e+02   2.7141948e+02   1.7976161e+02   1.1800972e+02   1.4414613e+02   2.6880379e+02   2.2033452e+02   2.4404227e+02   1.3092806e+02   9.1904787e+01   1.7889290e+02   1.1578276e+02   1.7771677e+02   2.1623201e+02   1.2506419e+02   1.5799099e+02   1.8403258e+02   1.4944610e+02   1.4693839e+02   1.4669396e+02   1.7713000e+02   1.2602702e+02   1.8518129e+02   1.3490582e+02   2.2437548e+02   8.7868671e+01   1.8239323e+02   1.0894919e+02   1.7068452e+02   7.0564916e+01
   2.5355323e+02   2.5617671e+02   3.2463871e+02   2.2546665e+02   2.8967710e+02   2.5159841e+02   2.1982742e+02   2.2633252e+02   1.9734000e+02   2.3089699e+02   1.7242387e+02   2.0989028e+02   2.2311323e+02   2.3728965e+02   1.7250161e+02   2.4326052e+02   2.0562516e+02   1.6115418e+02   1.9425194e+02   2.3755855e+02   1.7488452e+02   2.9948085e+02   2.3644484e+02   1.9164957e+02   5.7582258e+01   2.4379277e+02   2.7035484e+02   2.3035419e+02   1.9153710e+02   5.2617677e+01   3.6478581e+02   8.1284555e+01   2.1605677e+02   1.9483417e+02   4.3871774e+02   5.4876452e+01   1.9201258e+02   1.8051190e+02   1.4672871e+02   1.9008138e+02   2.3110032e+02   2.7095326e+02   1.4119645e+02   2.0907235e+02   1.0504000e+02   1.2848067e+02   1.0130871e+02   1.0700724e+02   1.8890161e+02   9.6827548e+01   9.9271290e+01   2.1942346e+02   1.4612000e+02   1.2309363e+02   1.3309258e+02   7.1361626e+01   6.6433871e+01   8.2046581e+01   9.5238387e+01   1.4407899e+02   2.3089903e+02   8.9879045e+01   1.1735387e+02   7.3564271e+01   2.5435355e+02   3.0021817e+02   3.6242355e+02   2.7492890e+01   2.0143645e+02   2.3691379e+02   9.5461290e+01   7.6934387e+01   2.2826290e+02   1.7649768e+02   2.6068000e+02   2.2158592e+02   2.2558645e+02   2.8744889e+02   1.2532323e+02   2.7858737e+02   2.9869419e+02   2.6327737e+02   2.2579387e+02   1.3673004e+02   3.6384742e+02   2.2332414e+02   1.8999839e+02   2.5348755e+02   3.2552581e+02   2.1961406e+02   1.6240323e+02   1.5146484e+02   6.5874194e+01   2.1459742e+01   2.2033935e+02   2.4302446e+02   1.2640419e+02   1.9016670e+02   1.6614161e+02   1.3944996e+02   2.5117419e+02   2.5185865e+02   1.5404129e+02   1.5760347e+02   1.6182258e+02   1.4619419e+02   2.1072000e+02   1.4124498e+02   1.2204677e+02   2.1558658e+02   1.2608645e+02   3.7745342e+01   1.5012581e+02   7.7875419e+01   1.3870161e+02   8.1678065e+01   1.2777613e+02   7.1635329e+01   1.2947839e+02   1.0216786e+02   9.5228387e+01   1.0688237e+02   2.2179645e+02   1.3523467e+02   1.8661355e+02   2.0235317e+02   2.2254871e+02   3.9936126e+02   1.5888613e+02   1.8924814e+02   1.8280516e+02   1.3034043e+02   2.0335613e+02   2.1530667e+02   2.4339194e+02   1.8743606e+02   1.8828484e+02   2.6207399e+02   2.6741613e+02   2.7808735e+02   1.4121452e+02   1.7775832e+02   1.7946742e+02   1.5382035e+02   2.1216097e+02   2.2867196e+02   2.0924484e+02   1.9806267e+02   2.2313355e+02   1.6585932e+02   2.0745484e+02   3.0443265e+02   1.1173323e+02   2.5926779e+02   1.6128419e+02   3.1908114e+02   1.5385097e+02   2.3186354e+02   1.4787516e+02   1.9802934e+02   2.4392290e+02   1.8560326e+02   2.6863903e+02   8.8705974e+01   2.8758065e+02   2.0636355e+02   1.7380355e+02   1.9553765e+02   2.6379129e+02   1.9064283e+02   2.1824581e+02   1.4040743e+02   2.7580032e+02   1.6723823e+02   1.8688645e+02   1.1354328e+02   1.4099355e+02   2.3890794e+02   1.0300000e+02   1.2245129e+02   3.4864226e+02   1.6738249e+02   2.9726194e+02   1.7286517e+02   1.9932226e+02   1.5383615e+02   1.2998484e+02   1.3108605e+02   1.6801065e+02   1.4126947e+02   1.5987613e+02   1.8204475e+02   1.5306710e+02   1.5319947e+02   1.3331065e+02   1.2492386e+02   1.0181387e+02   9.2872955e+01   1.5425645e+02   1.3665239e+02   1.4446226e+02   1.3236012e+02   9.9977742e+01   1.3889597e+02   1.3454581e+02   9.4451819e+01   9.7311613e+01   8.4500232e+01   1.2283516e+02   2.8435768e+01   5.4681290e+01   9.9958077e+01   2.2405129e+02   2.2302557e+02   2.4849065e+02   1.8707845e+01   2.4870484e+02   1.4423781e+02   2.3281839e+02   2.0554775e+02   1.5046000e+02   2.4103836e+02   1.4037903e+02   2.0846645e+02   1.2908097e+02   1.3423223e+02   1.3214065e+02   2.3794746e+02   1.5857742e+02   2.2766187e+02   1.4043710e+02   2.2179116e+02   1.8681968e+02   1.6654443e+02   1.8820806e+02   2.3243271e+02   2.8531677e+02   3.0854821e+02   1.7362452e+02   2.0674617e+02   1.5935323e+02   2.2362110e+02   1.3454097e+02   1.5405866e+02   2.2840000e+02   2.6334316e+02   1.9511419e+02   2.6181022e+02   1.6231903e+02   2.1395125e+02   2.3429484e+02   2.3869286e+02   3.3715161e+02   3.0023032e+01   1.8377903e+02   1.3311542e+02   3.3597258e+02   2.2044671e+02   1.7275548e+02   9.5653432e+01   2.8612871e+02   2.0768551e+02   1.2680258e+02   2.4524934e+02   1.8071032e+02   2.1459543e+02   1.4731097e+02   1.4813932e+02   1.5389806e+02   1.0950396e+02   1.6568000e+02   1.2873786e+02   1.2466226e+02   1.9332315e+02   1.9433645e+02   1.1261695e+02   1.7110226e+02   1.3390440e+02   1.2079968e+02   1.7805248e+02   1.2568516e+02   6.8379058e+01   3.5500806e+02   1.5824806e+02   1.2736806e+02   1.1489314e+02   1.1417613e+02   1.1820268e+02   1.3893161e+02   1.2427321e+02   1.2860097e+02   4.7781600e+01   2.1906935e+02   1.0234026e+02   1.1433323e+02   6.4912052e+01   8.9820323e+01   3.7905019e+01   2.3955516e+02   2.0821914e+02   1.7848097e+02   2.3846249e+02   4.5250226e+02   2.3516659e+02   1.8555710e+02   2.6763253e+02   2.1693548e+02   2.2533323e+02   2.7940355e+02   1.8994126e+02   2.6788871e+02   2.2178019e+02   1.0760194e+02   2.1126926e+02   2.8672677e+02   1.6666379e+02   1.8182484e+02   3.0266014e+02   3.3618290e+02   1.3257279e+02   9.9915484e+01   1.8793999e+02   1.6349032e+02   1.8214916e+02   1.0049387e+02   1.4536049e+02   2.8313226e+02   2.4564748e+02   2.0697903e+02   2.3379974e+02   2.1217323e+02   1.7920872e+02   2.8585290e+02   1.0968435e+02   2.3030581e+02   2.5911263e+02   1.6752903e+02   1.3284413e+02   1.1753871e+02   2.4580884e+02   2.2670581e+02   2.4242708e+02   1.7586161e+02   7.4131716e+01   1.4828613e+02   2.5952259e+02   2.0852452e+02   1.6065707e+02   2.2444806e+02   9.2473187e+01   1.5489290e+02   7.3412761e+01   1.8804677e+02   1.9368561e+02   1.0611419e+02   1.3226699e+02   1.0960258e+02   1.7002050e+02   1.4579839e+02   8.3835161e+01   1.5280000e+02   9.3113419e+01   1.4094129e+02   1.3158502e+02   1.7480548e+02   6.2214271e+01   1.4939323e+02   1.1782919e+02   1.8854452e+02   5.1666116e+01
   2.1740323e+02   2.7187871e+02   3.7321871e+02   1.8296025e+02   2.5933710e+02   2.6592561e+02   2.0072742e+02   1.7629052e+02   2.4077000e+02   2.5409259e+02   1.5832387e+02   1.3882828e+02   2.2330323e+02   2.6227445e+02   1.7429161e+02   2.5338732e+02   1.9409516e+02   1.4026658e+02   2.0416194e+02   2.5085575e+02   1.6941452e+02   2.6044845e+02   2.0191484e+02   2.4398197e+02   4.7772258e+01   2.2409757e+02   2.9121484e+02   2.1301539e+02   2.0053710e+02   4.8707677e+01   3.6497581e+02   8.6079355e+01   2.1505677e+02   2.5396417e+02   4.2281774e+02   4.4098452e+01   1.9691258e+02   1.8649990e+02   1.5801871e+02   2.3717818e+02   1.6933032e+02   2.5084486e+02   1.3409645e+02   2.4069035e+02   9.0180000e+01   9.5379471e+01   1.0921871e+02   1.1090444e+02   1.9247161e+02   6.9251948e+01   1.1060129e+02   1.8336706e+02   1.1060000e+02   1.3850523e+02   1.3266258e+02   6.0066026e+01   7.7233871e+01   8.0732581e+01   1.1500839e+02   9.2067394e+01   2.8022903e+02   1.0197265e+02   1.0025387e+02   8.4892271e+01   2.8021355e+02   2.8628937e+02   4.2500355e+02   2.4326490e+01   1.8514645e+02   2.0178699e+02   1.1031129e+02   8.0936387e+01   1.9592290e+02   2.1337488e+02   2.2892000e+02   2.2812672e+02   2.3881645e+02   2.9586049e+02   1.1337323e+02   2.9764337e+02   2.8088419e+02   2.5208217e+02   2.1360387e+02   1.2289524e+02   3.8117742e+02   1.9131774e+02   1.8275839e+02   2.1558675e+02   2.9614581e+02   2.3786446e+02   1.5301323e+02   1.7359604e+02   3.4634194e+01   1.4678942e+01   2.3052935e+02   2.8263926e+02   1.9535419e+02   1.8517070e+02   1.8409161e+02   1.0672396e+02   2.3127419e+02   2.2926065e+02   1.3918129e+02   1.7883227e+02   1.3677258e+02   1.3400819e+02   1.8877000e+02   1.5457098e+02   1.4042677e+02   1.7697618e+02   1.3346645e+02   8.7864942e+01   1.6208581e+02   9.3058619e+01   1.4075161e+02   7.7274065e+01   1.3992613e+02   6.1763329e+01   1.1571839e+02   8.2268658e+01   1.4122839e+02   8.5532374e+01   2.0946645e+02   1.4350107e+02   1.8684355e+02   2.2790477e+02   2.4383871e+02   3.6829806e+02   1.8740613e+02   1.8991654e+02   1.5818516e+02   1.1546003e+02   2.0273613e+02   2.6749627e+02   2.5739194e+02   2.1389606e+02   1.7949484e+02   2.0546719e+02   2.4591613e+02   2.6555735e+02   1.2516452e+02   2.0504232e+02   1.7770742e+02   1.5686115e+02   2.0878097e+02   2.5633236e+02   1.7634484e+02   2.0693467e+02   1.7113355e+02   1.8639932e+02   2.3245484e+02   2.5523265e+02   1.5883323e+02   2.4083979e+02   1.7175419e+02   3.4338354e+02   1.2937097e+02   2.3473194e+02   1.6878516e+02   1.6612654e+02   2.2073290e+02   1.9698846e+02   2.8187903e+02   8.6546774e+01   2.4505065e+02   2.9962595e+02   1.2756355e+02   1.9737685e+02   2.5269129e+02   2.1662083e+02   2.1114581e+02   1.3787543e+02   2.5828032e+02   1.7406983e+02   1.9203645e+02   8.3181277e+01   1.5585355e+02   2.3280914e+02   1.0081000e+02   1.4829649e+02   2.8017226e+02   1.6810009e+02   2.9069194e+02   1.6653077e+02   2.0137226e+02   1.5538215e+02   1.4489484e+02   1.4798325e+02   1.5520065e+02   1.1472427e+02   1.7587613e+02   2.0128475e+02   1.5163710e+02   1.5164387e+02   1.1050065e+02   1.5398866e+02   1.6024387e+02   6.8388555e+01   1.4811645e+02   1.5928359e+02   1.3841226e+02   1.3913412e+02   1.4749774e+02   7.9574374e+01   1.3192581e+02   9.9611419e+01   1.4935161e+02   6.4147032e+01   8.2215161e+01   4.1735368e+01   7.6721290e+01   9.0624877e+01   2.4114129e+02   2.3432837e+02   2.1511065e+02   3.4278245e+01   2.1761484e+02   1.6820501e+02   2.0672839e+02   2.1244495e+02   2.4241000e+02   1.6429236e+02   1.2846903e+02   2.3308925e+02   8.8130968e+01   9.8128232e+01   1.4176065e+02   2.4098786e+02   1.8024742e+02   1.9930827e+02   1.9443710e+02   1.6427116e+02   1.7819968e+02   1.7199403e+02   2.3859806e+02   2.2869151e+02   2.3868677e+02   3.4332861e+02   1.3658452e+02   2.3494937e+02   1.5820323e+02   2.4631310e+02   1.8540097e+02   1.2522986e+02   2.0707000e+02   1.9256956e+02   2.5792419e+02   1.8259542e+02   1.7379903e+02   2.2293285e+02   2.3048484e+02   2.3237766e+02   3.5775161e+02   4.8825032e+01   1.9310903e+02   1.2459902e+02   3.0244258e+02   2.6032911e+02   1.4804548e+02   1.0520023e+02   2.6931871e+02   2.3070031e+02   1.5409258e+02   2.5083614e+02   1.7609032e+02   1.8615503e+02   1.6788097e+02   1.3206372e+02   1.5960806e+02   1.1647716e+02   1.4639000e+02   1.2090106e+02   1.5128226e+02   1.7448355e+02   1.7167645e+02   1.2118975e+02   1.6972226e+02   1.1548480e+02   1.1317968e+02   1.6285208e+02   1.3973516e+02   9.9635058e+01   3.5590806e+02   1.4998606e+02   1.4888806e+02   6.6411535e+01   1.2284613e+02   1.3169908e+02   1.5231161e+02   9.6202813e+01   1.2179097e+02   6.2656400e+01   1.9620935e+02   1.4435906e+02   9.3003226e+01   5.8478452e+01   8.9490323e+01   6.0691419e+01   1.7217516e+02   2.3560954e+02   1.6796097e+02   1.9763409e+02   4.2098226e+02   2.3087819e+02   1.9436710e+02   2.4830773e+02   2.2755548e+02   1.6381363e+02   3.4021355e+02   2.0126646e+02   2.5088871e+02   2.2129019e+02   1.3127194e+02   1.4851566e+02   2.5406677e+02   1.8284659e+02   1.8634484e+02   3.0300854e+02   3.1632290e+02   1.1797159e+02   1.0729548e+02   1.4782959e+02   1.5416032e+02   1.6722556e+02   7.1253871e+01   1.0165969e+02   2.3837226e+02   2.7589828e+02   2.1826903e+02   2.1637654e+02   2.0783323e+02   2.3065592e+02   3.0013290e+02   1.1683195e+02   2.7120581e+02   2.1841063e+02   1.3023903e+02   1.9306733e+02   1.8786871e+02   2.2871244e+02   4.3913581e+02   4.6192684e+01   1.8253161e+02   6.7498116e+01   1.7133613e+02   2.3853859e+02   2.2628452e+02   1.6252627e+02   1.3806806e+02   1.1043359e+02   1.3160290e+02   8.7085961e+01   2.0166677e+02   1.6021601e+02   1.3630419e+02   1.5461179e+02   1.4746258e+02   1.4765170e+02   1.5588839e+02   1.0764796e+02   1.1537000e+02   1.3810782e+02   1.5080129e+02   1.2432622e+02   1.7323548e+02   8.5909871e+01   1.9439323e+02   1.1941919e+02   1.9088452e+02   1.2437892e+02
   2.3783323e+02   2.5924431e+02   3.8554871e+02   2.0411385e+02   2.2681710e+02   3.8800721e+02   2.2429742e+02   2.2849492e+02   2.4039000e+02   2.4888299e+02   1.8780387e+02   1.3665988e+02   2.7449323e+02   2.3488925e+02   2.0171161e+02   3.1656372e+02   1.8557516e+02   1.8404818e+02   1.6382194e+02   2.8294295e+02   1.6617452e+02   2.7727765e+02   1.8477484e+02   2.3507317e+02   7.4772258e+01   1.5865757e+02   2.6892484e+02   2.2089859e+02   2.2067710e+02   5.0956477e+01   3.0264581e+02   9.6255755e+01   2.2862677e+02   2.1458857e+02   4.5347774e+02   6.9215652e+01   2.0515258e+02   1.5774070e+02   1.5791871e+02   1.6037618e+02   2.5752032e+02   2.3892966e+02   1.4014645e+02   2.1611635e+02   1.1657000e+02   1.3493827e+02   1.2292871e+02   1.2161764e+02   2.0485161e+02   8.1021548e+01   9.8891290e+01   2.1259386e+02   1.6155000e+02   1.1875923e+02   1.4542258e+02   5.6235226e+01   1.0178387e+02   9.7868581e+01   1.1685839e+02   9.9779394e+01   2.9803903e+02   7.3217845e+01   1.1973387e+02   1.1318387e+02   2.8788355e+02   2.6262577e+02   3.1363355e+02   4.6876090e+01   1.8786645e+02   2.1109939e+02   8.7741290e+01   7.0551987e+01   1.9754290e+02   1.7981528e+02   2.2111000e+02   2.1313152e+02   2.4619645e+02   3.0094009e+02   1.8028323e+02   2.6686057e+02   2.5493419e+02   3.1658817e+02   2.3798387e+02   1.1946484e+02   3.5284742e+02   2.1516414e+02   1.7447839e+02   2.1934915e+02   3.8295581e+02   2.0020966e+02   1.9492323e+02   1.5205324e+02   4.9154194e+01   3.0227342e+01   1.9391935e+02   2.9727806e+02   1.4040419e+02   1.9932670e+02   2.1257161e+02   1.0839556e+02   2.3689419e+02   2.1204105e+02   1.5494129e+02   1.5029147e+02   1.2458258e+02   1.0717339e+02   2.3120000e+02   1.4665658e+02   1.0623677e+02   1.9633138e+02   1.2470645e+02   8.4995742e+01   1.0212581e+02   1.1313542e+02   1.0403161e+02   8.8301665e+01   1.3139613e+02   1.0291573e+02   1.2999839e+02   1.1564626e+02   1.6208839e+02   6.6963574e+01   2.1622645e+02   1.3620027e+02   1.9304355e+02   2.7488877e+02   2.8742871e+02   3.1323086e+02   1.5821613e+02   2.3659174e+02   1.5928516e+02   1.3465203e+02   1.9635613e+02   2.4995667e+02   2.0700194e+02   2.9306726e+02   1.7149484e+02   2.3104719e+02   2.4041613e+02   2.7039735e+02   1.5092452e+02   2.0212152e+02   1.6808742e+02   1.4787075e+02   1.9459097e+02   2.4641756e+02   1.7710484e+02   1.9301387e+02   2.3704355e+02   2.0784652e+02   2.5845484e+02   2.4310265e+02   1.1035323e+02   3.1780819e+02   1.8375419e+02   3.3494354e+02   1.5242097e+02   2.1664794e+02   2.0787516e+02   1.6375934e+02   1.8692290e+02   1.8378326e+02   2.6163903e+02   9.1885974e+01   2.3315065e+02   3.0319795e+02   1.5570355e+02   1.7055565e+02   2.6069129e+02   1.5741083e+02   1.8448581e+02   1.8410823e+02   2.4218032e+02   1.8225783e+02   1.6450645e+02   1.1300368e+02   1.4437355e+02   2.6844754e+02   1.0757000e+02   1.1037569e+02   2.8478226e+02   1.9444129e+02   3.0426194e+02   1.7521517e+02   1.4684226e+02   2.1179455e+02   1.2331484e+02   1.5399965e+02   1.5329065e+02   1.4377707e+02   1.8339613e+02   1.9135315e+02   1.5806710e+02   1.9274947e+02   1.3997065e+02   1.5272106e+02   1.0447387e+02   1.1476015e+02   1.8440645e+02   1.7328039e+02   9.3792258e+01   1.3546372e+02   1.3349774e+02   8.6884374e+01   1.1259581e+02   1.3401782e+02   1.3512161e+02   6.7335432e+01   8.3495161e+01   2.4202968e+01   4.9961290e+01   1.0861568e+02   2.2619129e+02   2.1537437e+02   2.0164065e+02   3.2885845e+01   2.3399484e+02   1.6860461e+02   2.1876839e+02   2.0467175e+02   2.1984000e+02   1.9414796e+02   1.3851903e+02   2.0937525e+02   1.5037097e+02   1.2256903e+02   1.8390065e+02   2.1484666e+02   1.9390742e+02   1.8445547e+02   1.5671710e+02   1.5162876e+02   1.4619968e+02   1.9645403e+02   2.1878806e+02   2.2589631e+02   2.4973677e+02   3.4834461e+02   1.6743452e+02   2.4767137e+02   1.8710323e+02   2.3680110e+02   1.2850097e+02   1.6811186e+02   2.4464000e+02   2.3742396e+02   2.7421419e+02   1.6053222e+02   2.1455903e+02   2.0929205e+02   2.3639484e+02   2.3328486e+02   3.1510161e+02   5.2537032e+01   1.9496903e+02   1.4574022e+02   3.1863258e+02   2.6722391e+02   1.4833548e+02   1.1941703e+02   2.7078871e+02   2.6758271e+02   1.4604258e+02   2.7448014e+02   2.2061032e+02   1.8245343e+02   1.3212097e+02   1.2416452e+02   1.6727806e+02   1.3538356e+02   1.5063000e+02   1.3604186e+02   1.3533226e+02   2.0246955e+02   1.7471645e+02   1.4003655e+02   1.9553226e+02   1.3966000e+02   9.0179677e+01   1.7650208e+02   1.4859516e+02   6.9026258e+01   4.0905806e+02   1.1464406e+02   1.4907806e+02   1.0249634e+02   1.3560613e+02   1.2039828e+02   1.0403161e+02   1.1282521e+02   1.4427097e+02   7.5528000e+01   2.3577935e+02   1.1114346e+02   8.5903226e+01   7.9666452e+01   7.8730323e+01   5.5602219e+01   1.9564516e+02   2.3359194e+02   2.1329097e+02   2.3157769e+02   4.3912226e+02   2.4223699e+02   2.1212710e+02   2.3959693e+02   2.2964548e+02   1.6131643e+02   3.2325355e+02   2.1619326e+02   2.2663871e+02   2.2863019e+02   1.4017194e+02   1.5966366e+02   2.2882677e+02   1.8953579e+02   2.1058484e+02   3.0944934e+02   3.1146290e+02   1.1207039e+02   9.0245484e+01   1.5685359e+02   1.5588032e+02   1.7613796e+02   5.5973871e+01   1.5035209e+02   2.4870226e+02   2.6897188e+02   1.8354903e+02   1.8181414e+02   2.1069323e+02   2.0042712e+02   2.9737290e+02   1.4357275e+02   2.2863581e+02   3.2138623e+02   1.3609903e+02   1.5840853e+02   1.7558871e+02   2.4911484e+02   4.1218581e+02   6.7868684e+01   1.5486161e+02   8.2191716e+01   1.9009613e+02   2.4660779e+02   2.2366452e+02   1.3263587e+02   1.8301806e+02   1.0492759e+02   1.5103290e+02   6.5391561e+01   2.1252677e+02   1.7330721e+02   1.5806419e+02   1.0835099e+02   1.0284258e+02   1.7103130e+02   1.4264839e+02   1.0941716e+02   1.5932000e+02   1.2464182e+02   1.3246129e+02   1.1622342e+02   1.8018548e+02   8.3113871e+01   1.8415323e+02   8.8138387e+01   1.4759452e+02   8.4982116e+01
   2.3855323e+02   2.8023671e+02   3.7611871e+02   2.1448825e+02   2.3895710e+02   3.1865601e+02   1.7487742e+02   2.6025852e+02   1.9386000e+02   3.0226539e+02   1.6089387e+02   1.2281268e+02   2.7954323e+02   2.2153525e+02   2.3429161e+02   2.6726732e+02   1.9805516e+02   1.2256978e+02   2.0744194e+02   1.9950335e+02   2.2883452e+02   2.5735485e+02   1.7458484e+02   1.9897837e+02   5.5342258e+01   1.8278197e+02   2.3468484e+02   2.2720779e+02   1.7376710e+02   7.1989277e+01   3.4159581e+02   5.6909755e+01   1.8110677e+02   2.0948017e+02   4.1862774e+02   5.1623652e+01   1.5477258e+02   1.9844110e+02   1.5525871e+02   1.5558898e+02   1.7790032e+02   2.7758926e+02   1.2809645e+02   2.3617035e+02   1.1185000e+02   6.6365871e+01   1.3350871e+02   1.1101124e+02   2.2918161e+02   9.5315148e+01   1.0984129e+02   1.7076786e+02   1.8883000e+02   1.0052683e+02   1.2795258e+02   7.0632826e+01   7.8883871e+01   9.1450581e+01   1.3952839e+02   1.0387579e+02   2.8599903e+02   5.0611045e+01   1.0663387e+02   1.3247187e+02   3.1221355e+02   2.2096937e+02   3.8710355e+02   3.3728490e+01   1.5476645e+02   1.8845739e+02   7.0031290e+01   8.5918787e+01   1.8040290e+02   1.6927648e+02   2.6049000e+02   2.1455112e+02   1.2362645e+02   3.1807569e+02   1.2899323e+02   2.5396377e+02   2.5884419e+02   2.9065537e+02   2.0889387e+02   1.0631204e+02   3.6284742e+02   2.1312414e+02   2.2004839e+02   2.4032355e+02   3.2233581e+02   2.0419926e+02   1.5544323e+02   1.9569164e+02   3.2204194e+01   2.7583342e+01   2.0181935e+02   2.4664606e+02   1.2668419e+02   1.8423430e+02   1.9104161e+02   1.2550796e+02   2.4846419e+02   2.0845545e+02   1.5904129e+02   1.4791347e+02   1.2706258e+02   1.6254499e+02   2.4286000e+02   1.5743378e+02   1.2676677e+02   1.5335898e+02   1.3893645e+02   9.6907342e+01   1.6322581e+02   6.8727419e+01   1.2965161e+02   6.3922065e+01   1.1358613e+02   7.9110529e+01   1.2528839e+02   1.0393306e+02   1.3027839e+02   4.7078374e+01   2.3037645e+02   1.2168827e+02   2.1789355e+02   2.2423077e+02   2.5177871e+02   3.3696286e+02   1.3540613e+02   2.5541654e+02   1.4599516e+02   1.6686523e+02   1.9921613e+02   3.0549787e+02   2.3062194e+02   2.6512766e+02   1.4975484e+02   2.3342639e+02   1.9941613e+02   2.7637735e+02   1.4216452e+02   2.0216232e+02   1.8675742e+02   1.6570715e+02   1.8073097e+02   2.4071636e+02   1.9358484e+02   1.5593547e+02   2.1513355e+02   1.7073932e+02   2.0760484e+02   2.6642065e+02   1.9040323e+02   2.5064419e+02   1.5504419e+02   3.1029034e+02   1.5832097e+02   2.2131594e+02   2.1768516e+02   1.1197454e+02   1.9797290e+02   2.4337926e+02   2.2477903e+02   1.0764477e+02   2.6786065e+02   2.5989115e+02   1.3766355e+02   1.6275885e+02   2.2360129e+02   1.6575803e+02   1.7929581e+02   1.5580343e+02   1.3337032e+02   4.2672632e+01   1.6526645e+02   1.7737288e+02   1.7604355e+02   2.5267394e+02   7.6810000e+01   1.3021649e+02   2.5297226e+02   1.4193609e+02   3.0674194e+02   2.1144677e+02   1.7037226e+02   1.5101215e+02   1.1808484e+02   1.3669805e+02   1.2101065e+02   1.5054947e+02   1.9191613e+02   2.0481155e+02   1.5592710e+02   1.8739067e+02   1.2583065e+02   1.4356226e+02   1.1314387e+02   1.0220655e+02   1.6311645e+02   1.1041359e+02   1.1898226e+02   1.4830852e+02   1.3216774e+02   9.3650774e+01   1.1521581e+02   8.7428219e+01   8.6741613e+01   6.4725832e+01   1.0006516e+02   2.1827368e+01   4.7581290e+01   9.5526077e+01   2.1557129e+02   2.4360397e+02   1.8326065e+02   3.3826245e+01   2.2523484e+02   1.4273541e+02   2.2214839e+02   2.1759135e+02   1.8569000e+02   2.1711996e+02   1.1589903e+02   2.2394485e+02   1.1323097e+02   1.1397023e+02   1.5200065e+02   2.1168866e+02   1.5157742e+02   2.2408187e+02   2.1681710e+02   1.5701076e+02   1.8085968e+02   1.5154123e+02   1.9544806e+02   2.7080351e+02   2.2552677e+02   3.2065141e+02   1.8810452e+02   2.1520777e+02   1.6565323e+02   1.6836710e+02   1.3702097e+02   1.6896026e+02   2.4412000e+02   2.5965556e+02   2.3106419e+02   1.7798422e+02   1.7955903e+02   2.0257205e+02   1.7462484e+02   2.5156646e+02   3.9640161e+02   5.5083032e+01   1.5391903e+02   1.3983422e+02   2.4987258e+02   3.3405471e+02   1.5642548e+02   9.2529832e+01   2.4183871e+02   2.0156871e+02   1.3276258e+02   2.9754254e+02   1.9623032e+02   1.4907383e+02   1.3974097e+02   1.2531492e+02   1.7531806e+02   1.0812036e+02   1.6577000e+02   8.0880658e+01   1.2747226e+02   1.9938835e+02   1.6795645e+02   1.1352735e+02   1.8691226e+02   1.5124960e+02   1.1740968e+02   1.7308368e+02   1.5745516e+02   6.2937458e+01   3.3390806e+02   1.5779606e+02   1.1983806e+02   1.3745554e+02   1.6912613e+02   9.2376684e+01   9.3121613e+01   1.6288801e+02   1.3189097e+02   5.0568400e+01   2.1896935e+02   8.7728258e+01   1.1057323e+02   6.1552852e+01   6.9920323e+01   7.0787019e+01   2.1683516e+02   2.1618674e+02   1.8524097e+02   2.5677169e+02   3.9807226e+02   2.1494099e+02   1.5460710e+02   2.4381853e+02   1.9983548e+02   1.7218123e+02   3.1164355e+02   2.1203206e+02   2.3618871e+02   1.9266619e+02   1.7270194e+02   1.5835126e+02   2.3253677e+02   1.7589899e+02   1.9463484e+02   2.9510534e+02   3.1370290e+02   1.0727119e+02   6.6535484e+01   1.6366039e+02   1.7168032e+02   1.5478396e+02   6.3973871e+01   9.1812090e+01   3.0370226e+02   2.3538188e+02   1.9888903e+02   1.6849694e+02   2.4307323e+02   1.8211672e+02   3.1571290e+02   1.0806555e+02   2.6763581e+02   2.7383623e+02   1.5866903e+02   1.4736293e+02   1.8710871e+02   2.2067324e+02   4.4923581e+02   3.1814684e+01   1.5957161e+02   8.3334916e+01   1.8795613e+02   2.0286899e+02   2.5390452e+02   1.4016667e+02   1.6287806e+02   1.0249879e+02   1.3312290e+02   7.8444361e+01   1.9509677e+02   1.6036161e+02   1.2716419e+02   1.3582299e+02   1.3508258e+02   1.6036210e+02   1.1493839e+02   1.3630396e+02   1.5189000e+02   1.2575622e+02   1.4484129e+02   1.4027302e+02   1.7385548e+02   7.2390271e+01   1.6468323e+02   1.0522599e+02   1.3549452e+02   1.1886012e+02
   2.2031323e+02   2.5455591e+02   3.3887871e+02   2.9480745e+02   2.8976710e+02   2.7387121e+02   2.1934742e+02   2.0666092e+02   1.9601000e+02   2.6233339e+02   1.4594387e+02   1.4710868e+02   2.9540323e+02   2.5521645e+02   2.4061161e+02   2.5618172e+02   1.8033516e+02   1.2127738e+02   1.8963194e+02   2.5668815e+02   1.8136452e+02   3.0244245e+02   1.9930484e+02   2.4462077e+02   8.7622258e+01   1.7105957e+02   2.6283484e+02   2.1238579e+02   1.4210710e+02   2.2052077e+01   2.8392581e+02   6.4753355e+01   1.9729677e+02   2.7495497e+02   4.4733774e+02   8.3806852e+01   1.6715258e+02   1.4054070e+02   1.5677871e+02   1.8323738e+02   1.8519032e+02   2.5624606e+02   1.1076645e+02   2.1184675e+02   9.9040000e+01   1.1215067e+02   1.5940871e+02   8.4459239e+01   1.8033161e+02   8.7083148e+01   1.1556129e+02   1.8297026e+02   1.7107000e+02   1.1142763e+02   1.6014258e+02   6.0627626e+01   1.2323387e+02   1.0325258e+02   1.1604839e+02   1.1760419e+02   1.8641903e+02   9.8197445e+01   7.0633871e+01   8.0731871e+01   3.3783355e+02   1.9724977e+02   3.8226355e+02   1.8275690e+01   1.7566645e+02   2.0883539e+02   9.1221290e+01   1.0131359e+02   1.6907290e+02   2.2471288e+02   2.0364000e+02   2.4590912e+02   1.0519645e+02   3.0498009e+02   1.9409323e+02   2.0961577e+02   2.8707419e+02   3.1177697e+02   2.4436387e+02   1.0381444e+02   3.1227742e+02   3.0349974e+02   2.4851839e+02   2.0618595e+02   4.1786581e+02   2.4560686e+02   1.2530323e+02   2.0567284e+02   5.6204194e+01   2.7183342e+01   2.1310935e+02   2.0565286e+02   1.3720419e+02   2.1439270e+02   1.7699161e+02   8.0291961e+01   2.3474419e+02   2.2017305e+02   1.5137129e+02   1.4047707e+02   1.2425258e+02   1.3281979e+02   2.4872000e+02   1.7510498e+02   1.2661677e+02   2.0565098e+02   1.1293645e+02   1.0493734e+02   1.7222581e+02   9.5247419e+01   1.1637161e+02   9.3414465e+01   1.0744613e+02   9.0791729e+01   1.1480839e+02   1.0215146e+02   9.5088387e+01   9.5323574e+01   2.6589645e+02   1.1189667e+02   1.8651355e+02   2.3964117e+02   1.9454871e+02   3.1313126e+02   1.7569613e+02   1.8438334e+02   1.7709516e+02   1.3246723e+02   1.8740613e+02   3.0201267e+02   2.5458194e+02   2.5021086e+02   1.3807484e+02   2.6583079e+02   2.6901613e+02   2.5115935e+02   1.2564452e+02   2.0219392e+02   1.8727742e+02   1.4552555e+02   1.8569097e+02   2.2502956e+02   1.9581484e+02   2.0989707e+02   1.9432355e+02   2.2592412e+02   1.7915484e+02   2.8254665e+02   1.1583323e+02   2.8603979e+02   2.8323419e+02   3.1789514e+02   1.3542097e+02   2.1919794e+02   1.5797516e+02   1.2108134e+02   2.1016290e+02   2.1397406e+02   2.2396903e+02   7.9089574e+01   2.1629065e+02   2.6616675e+02   1.5451355e+02   1.7955085e+02   2.4593129e+02   1.7135163e+02   1.9153581e+02   1.3758423e+02   2.6009032e+02   1.6358503e+02   1.6922645e+02   1.1814608e+02   1.8999355e+02   2.3169794e+02   1.0190000e+02   9.5879290e+01   2.9964226e+02   1.7020249e+02   3.0002194e+02   1.9459437e+02   2.0456226e+02   1.7479695e+02   1.0517484e+02   1.6426085e+02   1.6248065e+02   1.4490187e+02   1.6001613e+02   1.6251355e+02   1.4125710e+02   1.7466427e+02   1.3412065e+02   1.3213906e+02   1.2324387e+02   1.1720855e+02   1.6249645e+02   1.2494319e+02   1.1537226e+02   1.3854732e+02   1.1244774e+02   8.6088374e+01   1.3897581e+02   9.6287419e+01   1.0683161e+02   8.8358632e+01   9.4495161e+01   3.8792968e+01   4.6151290e+01   1.1445048e+02   2.1295129e+02   2.6800357e+02   2.1092065e+02   5.5373445e+01   2.2590484e+02   1.6249181e+02   2.3724839e+02   2.1281335e+02   1.6307000e+02   2.1025956e+02   9.1049032e+01   2.3955285e+02   1.0818097e+02   1.3456423e+02   1.4048065e+02   2.1466026e+02   1.5724742e+02   2.3762827e+02   1.5738710e+02   1.4333516e+02   1.7933968e+02   1.7104283e+02   1.9397806e+02   3.1026111e+02   3.0105677e+02   2.6202901e+02   2.1734452e+02   1.9176857e+02   1.8550323e+02   1.6312910e+02   1.5264097e+02   1.5499066e+02   2.5012000e+02   2.3284556e+02   1.9582419e+02   2.5518342e+02   2.0479903e+02   1.7750285e+02   1.8119484e+02   2.6013086e+02   3.5885161e+02   2.8187032e+01   2.2886903e+02   1.2002822e+02   3.1877258e+02   3.1602271e+02   1.4571548e+02   1.6957663e+02   2.8031871e+02   1.9849031e+02   1.5180258e+02   2.6029934e+02   1.9742032e+02   1.9039863e+02   1.6512097e+02   1.4009452e+02   1.7303806e+02   7.6492761e+01   1.7768000e+02   1.1596786e+02   9.3282258e+01   1.8455355e+02   1.7819645e+02   9.1098155e+01   1.8634226e+02   1.3291520e+02   1.0169968e+02   1.5063048e+02   1.7578516e+02   7.3131058e+01   2.9276806e+02   1.9917726e+02   1.1621806e+02   1.1588514e+02   1.6755613e+02   7.3882284e+01   9.3031613e+01   1.3051521e+02   1.2370097e+02   4.3933600e+01   2.4611935e+02   7.8416258e+01   9.4523226e+01   5.9976852e+01   7.6160323e+01   4.1667819e+01   2.0750516e+02   2.3107314e+02   1.6829097e+02   2.5822769e+02   4.0845226e+02   1.8949059e+02   2.3217710e+02   2.5237293e+02   2.0922548e+02   2.1466003e+02   3.2278355e+02   2.1066086e+02   2.4613871e+02   1.9997019e+02   1.3574194e+02   1.8087806e+02   2.7110677e+02   1.6834339e+02   1.7658484e+02   2.9697934e+02   2.9818290e+02   1.4447279e+02   8.2345484e+01   1.5243559e+02   1.7240032e+02   1.6291636e+02   5.8303871e+01   1.2159569e+02   2.4161226e+02   2.7453908e+02   1.9521903e+02   2.0517054e+02   2.1259323e+02   2.0293512e+02   2.8832290e+02   1.2501675e+02   2.4897581e+02   2.7294903e+02   1.3428903e+02   1.5021333e+02   1.7072871e+02   2.1969364e+02   4.3680581e+02   2.2479084e+01   1.9657161e+02   5.4334916e+01   1.4824613e+02   2.4614579e+02   2.3190452e+02   1.0964667e+02   1.6173806e+02   9.7349987e+01   1.5270290e+02   9.6307961e+01   1.8804677e+02   1.6692561e+02   1.1816419e+02   1.5930299e+02   1.5855258e+02   1.4767450e+02   1.5807839e+02   1.1414276e+02   1.7084000e+02   1.1891022e+02   1.4280129e+02   1.1901622e+02   2.0885548e+02   7.2110271e+01   1.7015323e+02   1.0197839e+02   1.8040452e+02   7.3317316e+01
   2.2455323e+02   2.7273671e+02   3.6716871e+02   2.3254425e+02   3.1557710e+02   2.4809641e+02   1.6115742e+02   2.0340612e+02   2.3982000e+02   2.4744859e+02   1.7123387e+02   1.6622548e+02   2.8740323e+02   2.5390645e+02   1.6276161e+02   2.6524972e+02   1.8252516e+02   1.5019218e+02   1.8030194e+02   2.4038455e+02   2.2641452e+02   2.3731845e+02   2.1034484e+02   2.4607757e+02   5.1672258e+01   2.1954557e+02   2.5945484e+02   1.8674619e+02   2.2005710e+02   5.1476077e+01   3.8425581e+02   8.8446955e+01   2.0872677e+02   2.1732057e+02   4.6119774e+02   6.2938052e+01   1.8863258e+02   1.7958230e+02   2.1810871e+02   1.6761098e+02   2.1186032e+02   2.6001246e+02   1.3461645e+02   2.0259875e+02   1.0323000e+02   1.1052547e+02   1.3011871e+02   1.0904244e+02   2.3694161e+02   9.3214348e+01   1.2289129e+02   1.7372386e+02   1.4217000e+02   9.1219626e+01   1.2566258e+02   9.8576026e+01   4.7783871e+01   1.2398858e+02   9.2768387e+01   1.2894659e+02   2.6937903e+02   1.1113065e+02   1.1344387e+02   1.2864707e+02   2.8635355e+02   2.3807817e+02   3.3684355e+02   2.9169290e+01   1.6881645e+02   2.1967339e+02   1.1774129e+02   4.0051987e+01   1.8840290e+02   2.2701648e+02   2.5583000e+02   1.8635392e+02   1.0096645e+02   3.0936849e+02   1.2694323e+02   2.9526777e+02   3.1188419e+02   2.8879217e+02   2.2179387e+02   1.0967004e+02   3.0098742e+02   2.9602294e+02   2.3647839e+02   2.3943915e+02   3.2052581e+02   3.1344406e+02   2.0406323e+02   1.5118204e+02   7.6104194e+01   3.4361342e+01   2.1581935e+02   2.6738606e+02   1.4220419e+02   1.9723270e+02   1.8304161e+02   8.1377961e+01   2.4346419e+02   2.2428545e+02   1.3394129e+02   1.4363147e+02   1.1353258e+02   1.8381739e+02   2.0391000e+02   1.6587978e+02   1.5685677e+02   1.4495178e+02   1.2836645e+02   6.6272942e+01   1.6698581e+02   8.1096619e+01   1.3899161e+02   7.6694865e+01   1.2330613e+02   1.1890293e+02   1.0237839e+02   1.3052586e+02   1.1389839e+02   3.0818774e+01   2.0994645e+02   1.4594267e+02   1.9061355e+02   2.9536317e+02   2.5048871e+02   3.5253606e+02   1.8974613e+02   1.9825934e+02   1.7352516e+02   1.7951283e+02   2.0116613e+02   2.9534187e+02   2.4739194e+02   2.4521606e+02   1.5507484e+02   2.7536079e+02   2.2051613e+02   3.4138935e+02   1.7797452e+02   1.8591752e+02   1.9946742e+02   1.6455035e+02   2.0340097e+02   2.8461276e+02   1.9443484e+02   2.1295747e+02   2.1637355e+02   1.9559012e+02   2.6635484e+02   2.0492065e+02   1.6130323e+02   2.5726219e+02   2.7166419e+02   3.4839074e+02   1.4389097e+02   2.1676034e+02   1.7816516e+02   1.6127614e+02   2.2563290e+02   2.0801646e+02   2.1630903e+02   1.1432237e+02   2.1896065e+02   2.6490315e+02   1.1823355e+02   1.9012325e+02   2.5417129e+02   1.7579243e+02   2.0653581e+02   1.1200423e+02   2.6380032e+02   1.7766823e+02   1.6346645e+02   1.2422688e+02   1.6413355e+02   2.3643674e+02   9.5000000e+01   1.5124129e+02   3.0774226e+02   1.8822449e+02   2.7850194e+02   2.3746597e+02   2.0132226e+02   1.3991615e+02   1.2127484e+02   1.0182285e+02   1.3558065e+02   1.5991387e+02   1.6549613e+02   1.8816515e+02   1.4358710e+02   1.9433787e+02   1.0855065e+02   1.5809466e+02   1.0381387e+02   1.3709295e+02   1.7763645e+02   1.4935199e+02   1.6703226e+02   1.3151452e+02   1.3073774e+02   1.1543517e+02   1.2373581e+02   1.1545662e+02   1.3040161e+02   6.6473032e+01   1.1087516e+02   5.3722568e+01   7.0821290e+01   1.0204688e+02   2.2338129e+02   2.4850917e+02   2.4583065e+02   2.0250645e+01   2.2228484e+02   1.4530141e+02   2.1272839e+02   2.1630495e+02   2.3274000e+02   1.5473596e+02   9.5049032e+01   2.1966285e+02   1.0804097e+02   1.3057543e+02   1.5171065e+02   1.5233186e+02   1.7695742e+02   2.0057147e+02   1.5471710e+02   1.5206876e+02   1.8104968e+02   1.6723603e+02   1.7801806e+02   3.2638791e+02   2.9105677e+02   2.6829901e+02   1.9691452e+02   2.3974297e+02   1.4430323e+02   2.2527510e+02   1.6964097e+02   1.7473066e+02   2.4655000e+02   2.7474116e+02   2.2525419e+02   2.9573902e+02   2.1945903e+02   1.7714005e+02   1.5529484e+02   2.8730286e+02   4.1530161e+02   4.7621032e+01   2.1210903e+02   1.0912902e+02   3.5192258e+02   2.3008071e+02   1.5185548e+02   1.5079543e+02   2.9373871e+02   1.7793671e+02   1.2480258e+02   2.3445934e+02   1.7985032e+02   1.6085423e+02   1.6264097e+02   1.1501292e+02   1.7784806e+02   7.4297961e+01   1.7534000e+02   1.6073506e+02   1.1671226e+02   2.0081915e+02   2.2576645e+02   1.3348255e+02   1.9763226e+02   1.7078200e+02   1.1764968e+02   1.8511448e+02   1.1164516e+02   1.1674226e+02   3.1600806e+02   1.8327806e+02   1.2112806e+02   1.0601234e+02   1.3103613e+02   1.4856388e+02   1.0117161e+02   1.3305401e+02   1.1079097e+02   8.2206400e+01   2.7030935e+02   7.4811058e+01   1.0433323e+02   6.3332052e+01   8.8440323e+01   4.0965419e+01   1.8060516e+02   2.2651514e+02   1.8424097e+02   2.7819169e+02   3.9036226e+02   1.9884779e+02   1.8327710e+02   2.6319493e+02   1.8955548e+02   1.7100363e+02   2.8240355e+02   2.0299126e+02   2.4418871e+02   2.0402619e+02   1.3174194e+02   1.8547806e+02   2.8025677e+02   1.6485139e+02   1.6325484e+02   2.9952574e+02   2.9046290e+02   9.9990387e+01   8.2675484e+01   1.5055919e+02   1.7649032e+02   1.4920916e+02   6.6493871e+01   1.0389049e+02   2.4013226e+02   2.3880748e+02   2.0835903e+02   1.9787934e+02   2.5117323e+02   2.0494872e+02   3.1071290e+02   1.5127555e+02   2.6349581e+02   2.7174743e+02   1.4552903e+02   1.6860413e+02   1.6248871e+02   2.2112284e+02   4.6613581e+02   4.4552684e+01   1.5267161e+02   7.7986916e+01   1.7476613e+02   2.4454419e+02   2.4318452e+02   1.2717427e+02   1.5811806e+02   7.4399587e+01   1.4765290e+02   8.9561961e+01   1.6628677e+02   1.2028641e+02   1.2168419e+02   1.3478139e+02   1.1660258e+02   1.2793050e+02   1.5150839e+02   8.2518361e+01   1.5532000e+02   1.1234182e+02   1.6746129e+02   1.0804342e+02   2.0689548e+02   7.1887071e+01   1.8215323e+02   1.0324839e+02   1.6759452e+02   1.1896212e+02
   2.4797323e+02   2.5986311e+02   3.5544871e+02   2.8962185e+02   3.2419710e+02   1.8959681e+02   1.8744742e+02   1.9311292e+02   2.4929000e+02   2.5088099e+02   1.6847387e+02   1.7339628e+02   2.8035323e+02   2.4999045e+02   1.7034161e+02   2.7428332e+02   1.8105516e+02   1.2273978e+02   2.1101194e+02   1.9478775e+02   2.3298452e+02   2.4402285e+02   2.4139484e+02   2.3768357e+02   4.6202258e+01   2.2694317e+02   2.4073484e+02   2.2734379e+02   2.1624710e+02   7.8690877e+01   3.8806581e+02   1.1423215e+02   1.7938677e+02   2.4123777e+02   4.6890774e+02   5.7221252e+01   1.8177258e+02   1.8471110e+02   1.6425871e+02   1.8129898e+02   1.9719032e+02   2.6985606e+02   1.4657645e+02   1.7736195e+02   1.2009000e+02   1.0422667e+02   1.3511871e+02   9.8782439e+01   1.9533161e+02   8.9733148e+01   1.0498129e+02   1.7500666e+02   1.4626000e+02   1.1831243e+02   1.3847258e+02   8.2841226e+01   2.8783871e+01   1.2185858e+02   9.0908387e+01   1.3838539e+02   2.7051903e+02   9.1799445e+01   1.4092387e+02   5.3108671e+01   2.9235355e+02   2.5564817e+02   3.4210355e+02   1.3278490e+01   1.9195645e+02   2.3144219e+02   8.9501290e+01   9.2171187e+01   1.8430290e+02   1.9944448e+02   2.1454000e+02   1.9017712e+02   2.3081645e+02   2.4927049e+02   1.8604323e+02   2.8596977e+02   3.2836419e+02   2.5500377e+02   1.9517387e+02   8.1699639e+01   3.0956742e+02   2.9719654e+02   2.1842839e+02   2.5235315e+02   3.3190581e+02   1.9277366e+02   1.7773323e+02   1.9623844e+02   1.7515419e+02   2.4181734e+02   2.1338935e+02   2.4401046e+02   1.4611419e+02   2.0186990e+02   1.8104161e+02   9.4447961e+01   2.5336419e+02   2.5558345e+02   1.4542129e+02   1.8210307e+02   1.3896258e+02   2.0935299e+02   2.1491000e+02   1.4147978e+02   1.3576677e+02   1.8296898e+02   1.6717645e+02   7.6888142e+01   1.2293581e+02   1.1490062e+02   1.1427161e+02   8.1962465e+01   1.3120613e+02   1.0008093e+02   1.6323839e+02   1.0865706e+02   1.3465839e+02   1.1917974e+01   2.4651645e+02   1.2806707e+02   1.8689355e+02   2.5442077e+02   2.3177871e+02   3.1250286e+02   9.8216129e+01   1.6467174e+02   1.5923516e+02   2.0146603e+02   2.0182613e+02   2.0851907e+02   2.5762194e+02   2.0667766e+02   1.3628484e+02   2.7444399e+02   1.9356613e+02   2.5194535e+02   1.6812452e+02   2.2379552e+02   1.3442742e+02   1.9151355e+02   2.3454097e+02   2.5184156e+02   2.1286484e+02   2.3920307e+02   2.0923355e+02   1.9359132e+02   2.2650484e+02   1.7570865e+02   1.4878323e+02   2.0354379e+02   2.6999419e+02   2.7333434e+02   1.5532097e+02   2.9107594e+02   1.2445516e+02   1.1424294e+02   1.7811290e+02   1.7319806e+02   2.5249903e+02   8.7807174e+01   1.7563065e+02   2.5279955e+02   1.5261355e+02   2.1780285e+02   2.0950129e+02   1.5564603e+02   2.1053581e+02   1.1354423e+02   2.3147032e+02   2.3235463e+02   2.2607645e+02   1.4459808e+02   1.7494355e+02   2.1281194e+02   7.0810000e+01   1.0983649e+02   2.8793226e+02   1.7004929e+02   2.8407194e+02   1.7764037e+02   1.6627226e+02   1.6929015e+02   1.3631484e+02   1.8009965e+02   1.5296065e+02   1.6266347e+02   1.5530613e+02   1.8179035e+02   1.6301710e+02   1.7382347e+02   9.4690645e+01   1.2510346e+02   1.0104387e+02   1.0169455e+02   1.5754645e+02   1.3271919e+02   1.3408226e+02   1.1796052e+02   1.7216774e+02   8.6500774e+01   1.1783581e+02   1.1054862e+02   8.5781613e+01   6.3002632e+01   1.0992516e+02   3.7748568e+01   6.7771290e+01   9.5390877e+01   2.2595129e+02   2.5835357e+02   2.4054065e+02   5.0038452e+00   2.2075484e+02   1.6814381e+02   2.7624839e+02   2.2769335e+02   2.7250000e+02   2.3927516e+02   1.1246903e+02   2.2207925e+02   1.3551097e+02   1.3085783e+02   1.5190065e+02   2.3750666e+02   1.4276742e+02   2.1145667e+02   1.3243710e+02   1.6623116e+02   2.3519968e+02   1.8471403e+02   1.8501806e+02   3.4773791e+02   2.2142677e+02   2.9418941e+02   1.6600452e+02   2.0202577e+02   1.2535323e+02   1.7164110e+02   1.6197097e+02   2.1229426e+02   3.1516000e+02   2.3492236e+02   2.2701419e+02   3.1506822e+02   2.3993903e+02   1.4855165e+02   1.7339484e+02   2.0704486e+02   3.4935161e+02   7.5147032e+01   1.4367903e+02   1.3712342e+02   3.0425258e+02   2.5241431e+02   1.7161548e+02   1.7921463e+02   2.9135871e+02   2.3941711e+02   1.4095258e+02   2.0292734e+02   1.4823032e+02   1.6881383e+02   1.4240097e+02   1.0624212e+02   1.6922806e+02   1.1727756e+02   1.8792000e+02   1.4033866e+02   1.1871226e+02   1.4084915e+02   2.3767645e+02   1.9947975e+02   2.4444226e+02   1.7617720e+02   1.0731968e+02   1.9846088e+02   1.7016516e+02   1.6363066e+02   3.4395806e+02   1.4870206e+02   1.4412806e+02   9.5652335e+01   1.1722613e+02   1.0238868e+02   1.0136161e+02   9.9468813e+01   1.0012097e+02   4.0300000e+01   2.4868935e+02   9.4920658e+01   1.0414323e+02   5.3687252e+01   9.3160323e+01   3.9967819e+01   2.1298516e+02   2.0063474e+02   2.0496097e+02   2.3667409e+02   3.7769226e+02   2.1843139e+02   1.9779710e+02   2.8474333e+02   2.7107548e+02   2.3267203e+02   2.4973355e+02   2.1379486e+02   2.4928871e+02   2.4746819e+02   1.4370194e+02   2.1014126e+02   2.6706677e+02   1.2304659e+02   1.3634484e+02   2.4281854e+02   3.0875290e+02   8.3957187e+01   1.3453548e+02   1.7660039e+02   1.9349032e+02   1.8003916e+02   6.4303871e+01   1.1987569e+02   2.0894226e+02   2.5039268e+02   2.1774903e+02   1.8612814e+02   1.9978323e+02   1.9481992e+02   3.6361290e+02   1.6665355e+02   2.6168581e+02   2.4108223e+02   1.0942903e+02   1.6449213e+02   1.3991871e+02   1.7258844e+02   4.2894581e+02   3.4577884e+01   1.6915161e+02   1.1590852e+02   1.5157613e+02   2.2792939e+02   2.3809452e+02   1.1762147e+02   1.9035806e+02   8.9490387e+01   1.5179290e+02   1.0619076e+02   2.0738677e+02   1.5309841e+02   1.2697419e+02   1.4640819e+02   1.5403258e+02   1.1136610e+02   1.4298839e+02   1.0800996e+02   1.8561000e+02   1.4738862e+02   1.1689129e+02   1.2817902e+02   2.3375548e+02   7.1358271e+01   1.8530323e+02   1.0047639e+02   1.4945452e+02   1.2883332e+02
   2.0535323e+02   2.3013271e+02   3.4568871e+02   2.1849265e+02   2.4743710e+02   2.9444761e+02   1.7658742e+02   2.4350172e+02   2.7582000e+02   2.9166859e+02   2.0994387e+02   2.4879868e+02   2.4725323e+02   2.3259845e+02   1.0976161e+02   2.3138972e+02   1.9238516e+02   1.9498338e+02   2.3863194e+02   1.8890815e+02   1.9012452e+02   2.6141165e+02   2.0706484e+02   2.6371997e+02   8.6912258e+01   2.3096637e+02   2.5949484e+02   2.0307299e+02   2.1081710e+02   5.9985277e+01   4.1383581e+02   8.3600555e+01   1.9000677e+02   2.0857817e+02   3.9071774e+02   5.8336452e+01   1.8915258e+02   1.7193070e+02   1.8315871e+02   2.0531698e+02   1.5024032e+02   2.9766206e+02   1.4219645e+02   2.0642235e+02   1.1252000e+02   1.0274227e+02   1.0264871e+02   1.3957004e+02   1.9290161e+02   1.0402755e+02   1.0608129e+02   1.8896866e+02   1.3826000e+02   7.8722426e+01   1.1642258e+02   6.9605226e+01   1.3383871e+01   1.1649058e+02   1.1423839e+02   1.7584899e+02   3.0418903e+02   9.8105845e+01   9.3683871e+01   1.0902787e+02   2.8630355e+02   2.0194217e+02   3.6384355e+02   2.1799290e+01   2.0090645e+02   2.5414619e+02   1.1655129e+02   9.9057187e+01   1.8278290e+02   2.3842608e+02   2.1973000e+02   2.3171192e+02   1.8881645e+02   2.4182049e+02   1.5518323e+02   2.2610857e+02   2.8688419e+02   1.9794217e+02   1.5060387e+02   8.3215239e+01   2.9689742e+02   3.1406014e+02   2.2361839e+02   2.9879795e+02   3.3995581e+02   2.0150966e+02   1.4106323e+02   1.7993204e+02   2.7320419e+02   2.1801334e+02   2.3200935e+02   2.4437086e+02   1.2244419e+02   1.8972350e+02   1.9904161e+02   8.6247961e+01   2.2517419e+02   2.7578865e+02   1.5065129e+02   1.7315467e+02   1.8810258e+02   1.3361179e+02   2.1248000e+02   1.5515418e+02   1.5076677e+02   1.5876898e+02   1.2513645e+02  -7.5586581e+00   1.3098581e+02   9.1826619e+01   1.3060161e+02   6.6986065e+01   1.3844613e+02   1.1407173e+02   1.3995839e+02   1.0146946e+02   1.2855839e+02   9.4025974e+01   2.6551645e+02   9.3587071e+01   1.6389355e+02   2.6760077e+02   2.6025871e+02   3.0963446e+02   1.1326613e+02   1.8665774e+02   1.7942516e+02   1.4223083e+02   1.7406613e+02   1.8550987e+02   2.5429194e+02   2.0104406e+02   2.0917484e+02   2.6409279e+02   2.0091613e+02   2.0145735e+02   1.3726452e+02   2.1883432e+02   1.3661742e+02   2.2410835e+02   3.2545097e+02   2.2975876e+02   2.2539484e+02   2.3629067e+02   1.8551355e+02   1.4919892e+02   1.8290484e+02   2.2039665e+02   1.3811323e+02   2.4072739e+02   2.5247419e+02   2.8830594e+02   1.9151097e+02   2.9171074e+02   1.1921516e+02   1.7547214e+02   1.8140290e+02   1.5284486e+02   2.2530903e+02   9.1742374e+01   2.0391065e+02   2.1972715e+02   1.4970355e+02   2.8846565e+02   2.3721129e+02   2.3042923e+02   1.6462581e+02   1.8330703e+02   2.0861032e+02   1.9337343e+02   2.0488645e+02   1.6125328e+02   1.4671355e+02   2.6350034e+02   1.0276000e+02   1.4028049e+02   2.8945226e+02   1.9873769e+02   3.1593194e+02   1.7585157e+02   1.7037226e+02   1.8463215e+02   1.0774484e+02   1.6571525e+02   1.0924065e+02   1.8273107e+02   1.5658613e+02   1.8844795e+02   1.4225710e+02   2.2825427e+02   8.1070645e+01   1.3257306e+02   6.9953871e+01   1.1032175e+02   1.6287645e+02   1.5386279e+02   1.0360226e+02   1.5115892e+02   1.6935774e+02   9.6015574e+01   9.0165806e+01   1.1009222e+02   1.1431161e+02   1.0410023e+02   1.3583516e+02   6.5065768e+01   5.5291290e+01   1.1257928e+02   1.7595129e+02   1.9806357e+02   2.2788065e+02   6.2066645e+01   1.8809484e+02   1.4351661e+02   2.4667839e+02   3.1491895e+02   2.6479000e+02   2.8112196e+02   1.0423903e+02   1.8930765e+02   9.8320968e+01   1.2021303e+02   1.7295065e+02   2.9791266e+02   1.3909742e+02   1.6203027e+02   2.1724710e+02   1.9835636e+02   2.1328968e+02   1.2775683e+02   1.7325806e+02   2.2600871e+02   2.2868677e+02   2.3770861e+02   1.3348452e+02   1.8914737e+02   1.3175323e+02   1.3957910e+02   1.8635097e+02   2.5587386e+02   2.3121000e+02   2.1325836e+02   2.7711419e+02   2.3611022e+02   2.2693903e+02   1.6154165e+02   1.8872484e+02   1.7895846e+02   2.7950161e+02   8.9685032e+01   1.5743903e+02   1.7802262e+02   3.2139258e+02   2.3104311e+02   1.6247548e+02   1.6342583e+02   3.2931871e+02   2.0228031e+02   1.6323258e+02   2.0843494e+02   1.2452032e+02   1.5685063e+02   1.1983097e+02   7.9817716e+01   1.5460806e+02   1.0663716e+02   1.5530000e+02   1.2733826e+02   1.1286226e+02   1.5488715e+02   3.2424645e+02   1.6398415e+02   1.9177226e+02   1.2415080e+02   1.2736968e+02   2.1057688e+02   1.7997516e+02   1.0965586e+02   3.0762806e+02   1.8660846e+02   1.4759806e+02   1.0680474e+02   1.7922613e+02   9.1238684e+01   1.0626161e+02   9.2646813e+01   1.2341097e+02   4.7436800e+01   2.8058935e+02   8.3508658e+01   9.3243226e+01   4.8839252e+01   8.7540323e+01   3.8187419e+01   2.2174516e+02   1.9950394e+02   2.2019097e+02   2.4355569e+02   3.3321226e+02   2.1422979e+02   1.9836710e+02   2.7479773e+02   2.8664548e+02   2.3970643e+02   2.6783355e+02   2.1129686e+02   2.4198871e+02   2.5855219e+02   1.3141194e+02   1.5241446e+02   2.2267677e+02   1.4283779e+02   1.3415484e+02   1.7042374e+02   2.9499290e+02   8.6957987e+01   1.3205548e+02   2.1312879e+02   1.8226032e+02   1.8383756e+02   6.1683871e+01   1.2913529e+02   2.1846226e+02   1.9996108e+02   2.3626903e+02   1.8788654e+02   2.0659323e+02   2.1432512e+02   3.7932290e+02   1.5492675e+02   1.9259581e+02   2.2517943e+02   1.1180903e+02   2.0087173e+02   1.4982871e+02   1.9317564e+02   4.1970581e+02  -3.8729161e+00   1.7176161e+02   1.3302972e+02   1.6452613e+02   2.9165339e+02   2.3733452e+02   1.5135227e+02   1.8601806e+02   1.1168759e+02   1.6041290e+02   1.1131116e+02   2.3666677e+02   1.7894601e+02   1.4725419e+02   1.3368579e+02   1.7274258e+02   1.0481930e+02   1.5117839e+02   1.0693476e+02   1.7265000e+02   1.5071542e+02   1.8165129e+02   1.0766822e+02   2.3937548e+02   6.3578671e+01   1.4977323e+02   1.1012879e+02   1.3335452e+02   1.1046132e+02
   1.9983323e+02   2.2476431e+02   3.0592871e+02   1.7267345e+02   2.1624710e+02   3.0851281e+02   1.9887742e+02   2.4324852e+02   2.2363000e+02   2.8165379e+02   2.0756387e+02   2.6383908e+02   2.0711323e+02   2.6465965e+02   1.2540161e+02   2.2655852e+02   2.1514516e+02   1.6830258e+02   1.9078194e+02   2.1407615e+02   1.7974452e+02   1.8766205e+02   2.1558484e+02   2.5955837e+02   1.0177226e+02   2.7558757e+02   2.3364484e+02   2.3795099e+02   2.3172710e+02   3.0542477e+01   4.4973581e+02   9.6678555e+01   1.8105677e+02   2.2525417e+02   3.7285774e+02   5.4435252e+01   1.4853258e+02   1.8351030e+02   1.5096871e+02   2.2293218e+02   1.9895032e+02   2.8942526e+02   1.5147645e+02   2.5681995e+02   8.9420000e+01   8.2010271e+01   1.3959871e+02   9.6284039e+01   2.3552161e+02   9.8997948e+01   1.0398129e+02   1.6894666e+02   1.2888000e+02   8.6562826e+01   1.2581258e+02   5.7334026e+01   1.0133871e+01   1.1440058e+02   1.1061839e+02   1.4746859e+02   3.2589903e+02   1.0598905e+02   1.0549387e+02   6.1803071e+01   3.0850355e+02   2.2288617e+02   3.2310355e+02   1.0084903e+00   2.3214645e+02   2.6860699e+02   1.1493129e+02   1.3551679e+02   2.1978290e+02   2.8246608e+02   1.7354000e+02   2.2669712e+02   2.1334645e+02   2.5885809e+02   1.9966323e+02   2.6817017e+02   2.5579419e+02   2.3994937e+02   1.7884387e+02   5.6676039e+01   4.4189742e+02   2.5851014e+02   2.1966839e+02   2.3421395e+02   2.8119581e+02   1.7863046e+02   1.2854323e+02   1.0698364e+02   2.2806419e+02   2.4205454e+02   2.7505935e+02   3.2464686e+02   1.4387419e+02   2.1023910e+02   1.8319161e+02   8.6515961e+01   1.7612419e+02   2.7376265e+02   1.0694129e+02   1.7151147e+02   1.4858258e+02   1.8339339e+02   1.5853000e+02   1.7180018e+02   1.6828677e+02   1.8093738e+02   1.0079645e+02   7.2388542e+01   1.6203581e+02   6.9582619e+01   1.0875161e+02   6.8264065e+01   1.2249613e+02   1.1701773e+02   1.2747839e+02   8.1947858e+01   1.1674839e+02   1.3602077e+02   2.2156645e+02   1.1577307e+02   1.3370355e+02   1.9363597e+02   2.6536871e+02   2.5769566e+02   1.4483613e+02   1.3580214e+02   1.6409516e+02   1.5893723e+02   2.0925613e+02   1.8054467e+02   2.7362194e+02   2.1501766e+02   1.6633484e+02   1.7466999e+02   1.8981613e+02   3.6639535e+02   1.5569452e+02   1.9493992e+02   1.7027742e+02   1.3517555e+02   2.1773097e+02   2.1646636e+02   2.1224484e+02   2.6392267e+02   2.0313355e+02   1.3178932e+02   1.8880484e+02   2.4582465e+02   1.2025323e+02   2.8982619e+02   2.4056419e+02   3.2668874e+02   1.7304097e+02   2.3008834e+02   1.9983516e+02   1.7692254e+02   2.2116290e+02   1.8485406e+02   3.2011903e+02   1.1739757e+02   2.6458065e+02   1.9792355e+02   1.5513355e+02   2.3465125e+02   2.4445129e+02   2.0895003e+02   2.0338581e+02   1.5525623e+02   2.1895032e+02   1.3406623e+02   1.8350645e+02   1.4300368e+02   1.8932355e+02   2.5885154e+02   8.2140000e+01   1.5298009e+02   2.6340226e+02   1.3205169e+02   3.2517194e+02   2.1049237e+02   1.8165226e+02   1.9443975e+02   1.4403484e+02   1.5091205e+02   1.0510065e+02   1.8573227e+02   1.6320613e+02   2.2363835e+02   1.3901710e+02   1.9741347e+02   9.3500645e+01   1.1986866e+02   9.4763871e+01   7.9386955e+01   1.5811645e+02   1.4767359e+02   1.1203226e+02   9.4764516e+01   1.6425774e+02   9.1133574e+01   1.2778581e+02   7.3752619e+01   9.2261613e+01   9.3904232e+01   1.0935516e+02   5.9274168e+01   5.6391290e+01   1.0463128e+02   1.7681129e+02   1.6847477e+02   2.3335065e+02   6.6299045e+01   2.0194484e+02   1.1978861e+02   1.8086839e+02   3.2451375e+02   2.6946000e+02   2.5584836e+02   1.2446903e+02   2.1454925e+02   1.0908097e+02   1.2949223e+02   1.6814065e+02   3.0258746e+02   1.4224742e+02   2.2606827e+02   1.7986710e+02   1.8663676e+02   2.2285968e+02   1.7056123e+02   2.1720806e+02   2.5354271e+02   2.7715677e+02   2.1499101e+02   1.7986452e+02   2.5172697e+02   1.6350323e+02   1.3938910e+02   1.9478097e+02   2.2357946e+02   2.4907000e+02   2.0930956e+02   2.3259419e+02   3.2915182e+02   2.2355903e+02   1.6981205e+02   1.9643484e+02   2.6734166e+02   3.2690161e+02   8.6593032e+01   1.6510903e+02   1.9445902e+02   3.5901258e+02   2.0294351e+02   1.6685548e+02   1.1783543e+02   2.7259871e+02   2.1638791e+02   1.8400258e+02   2.4101334e+02   1.5028032e+02   1.0921983e+02   1.5278097e+02   1.0399172e+02   1.9474806e+02   1.4809596e+02   1.9144000e+02   1.3124706e+02   1.1071226e+02   1.3777915e+02   2.4486645e+02   1.7080455e+02   1.9215226e+02   1.4893040e+02   1.0998968e+02   2.1134728e+02   1.7978516e+02   1.1567106e+02   4.0209806e+02   1.5439086e+02   1.0436806e+02   9.6453135e+01   1.1569613e+02   1.3618108e+02   1.3007161e+02   1.4712201e+02   1.0465097e+02   1.2402760e+02   2.5754935e+02   7.5641858e+01   1.3557323e+02   5.9262852e+01   9.6820323e+01   3.8725019e+01   1.8926516e+02   2.6943234e+02   2.0672097e+02   2.1215329e+02   4.5931226e+02   2.5200179e+02   1.8541710e+02   2.2459373e+02   2.6836548e+02   3.1178883e+02   2.6654355e+02   1.8654006e+02   2.9223871e+02   2.4458219e+02   1.3089194e+02   1.4878606e+02   2.4701677e+02   1.9641059e+02   1.4411484e+02   2.2771694e+02   3.5937290e+02   1.1457759e+02   1.2262548e+02   2.1445319e+02   1.4745032e+02   1.9838236e+02   4.6113871e+01   1.4948089e+02   2.7156226e+02   2.0552308e+02   1.9040903e+02   1.7198534e+02   2.1007323e+02   2.6147672e+02   3.4094290e+02   1.9494715e+02   1.4135581e+02   2.9508863e+02   1.4247903e+02   1.5813813e+02   1.5920871e+02   2.3485524e+02   5.7037581e+02   1.8073484e+01   1.7034161e+02   1.3133332e+02   1.5400613e+02   2.3520499e+02   2.2680452e+02   1.7129467e+02   1.6858806e+02   6.0371987e+01   1.8208290e+02   1.4014756e+02   2.0690677e+02   1.5932681e+02   1.0449419e+02   1.3906659e+02   1.6165258e+02   1.0770650e+02   1.5593839e+02   9.9213961e+01   1.6884000e+02   1.1902022e+02   1.6332129e+02   1.2937462e+02   2.2604548e+02   8.0735071e+01   1.6939323e+02   1.2450919e+02   1.3259452e+02   8.6852116e+01
   2.6169323e+02   2.3062551e+02   3.1273871e+02   2.2103865e+02   2.3781710e+02   2.5583721e+02   2.1772742e+02   2.3979052e+02   1.7267000e+02   2.7577059e+02   1.8289387e+02   1.8124268e+02   2.2073323e+02   2.9519005e+02   1.5608161e+02   2.9731412e+02   2.1628516e+02   1.3916138e+02   2.0844194e+02   2.2551335e+02   1.6850452e+02   1.6166125e+02   1.9668484e+02   2.4017037e+02   8.3812258e+01   2.8455437e+02   1.9126484e+02   2.0515139e+02   2.0357710e+02   6.4564477e+01   3.8273581e+02   1.3999855e+02   2.0548677e+02   2.1467977e+02   4.3104774e+02   5.6110052e+01   1.8029258e+02   1.6334950e+02   1.8829871e+02   1.6123578e+02   1.4857032e+02   2.2150566e+02   1.2614645e+02   2.5094635e+02   1.1233000e+02   1.1670747e+02   1.3445871e+02   1.2259524e+02   2.5233161e+02   1.0227315e+02   1.2470129e+02   2.3366906e+02   1.5340000e+02   1.2341123e+02   1.2962258e+02   7.0879226e+01   7.4838710e+00   1.1871258e+02   9.6858387e+01   1.5894939e+02   2.6241903e+02   1.0006745e+02   1.1182387e+02   6.8196671e+01   3.0978355e+02   2.1092377e+02   3.4116355e+02  -6.4630968e-01   2.3376645e+02   1.9447739e+02   1.1022129e+02   1.0060359e+02   2.1145290e+02   1.8022248e+02   1.9664000e+02   2.1960912e+02   2.1296645e+02   2.7969849e+02   1.5428323e+02   2.2461057e+02   2.8279419e+02   1.7187937e+02   2.0736387e+02   1.0867444e+02   3.5275742e+02   2.6331134e+02   2.3018839e+02   2.3584235e+02   2.6900581e+02   1.9422566e+02   1.5292323e+02   8.7843239e+01   2.4839419e+02   2.1785814e+02   2.1252935e+02   2.6873926e+02   1.5916419e+02   1.8592590e+02   2.4876161e+02   1.0136036e+02   1.7622419e+02   2.4889465e+02   1.3494129e+02   1.4589147e+02   1.2753258e+02   1.4579739e+02   2.1996000e+02   1.4897578e+02   1.5995677e+02   1.6365378e+02   1.1736645e+02   6.4202942e+01   1.5022581e+02   8.7287419e+01   1.2322161e+02   8.1436465e+01   1.2063613e+02   9.0636529e+01   1.1261839e+02   1.0127666e+02   1.2860839e+02   1.1654197e+02   2.1013645e+02   1.1868747e+02   1.8737355e+02   2.0857237e+02   2.4589871e+02   3.4072326e+02   1.9069613e+02   1.2489334e+02   1.9018516e+02   1.1190003e+02   1.8816613e+02   2.4790187e+02   3.1996194e+02   2.3093046e+02   1.8049484e+02   1.8427719e+02   2.2011613e+02   2.7397135e+02   1.5302452e+02   1.7119352e+02   2.0418742e+02   1.7160275e+02   1.8950097e+02   1.6720476e+02   2.2158484e+02   1.9502547e+02   1.7718355e+02   1.5263532e+02   1.9740484e+02   3.2413665e+02   1.1902323e+02   3.5116459e+02   2.5156419e+02   3.1828874e+02   1.2213097e+02   2.1754114e+02   2.1178516e+02   1.5558654e+02   2.1721290e+02   1.9703006e+02   2.3087903e+02   9.8726774e+01   2.2458065e+02   2.9997355e+02   1.5466355e+02   2.0129885e+02   1.9060129e+02   1.6691803e+02   1.8672581e+02   1.8596903e+02   2.6428032e+02   1.5415983e+02   1.5479645e+02   1.6283048e+02   1.5866355e+02   2.5682434e+02   1.2619000e+02   1.6759609e+02   3.0078226e+02   1.7092129e+02   2.6159194e+02   2.4466877e+02   1.6532226e+02   2.1569615e+02   1.6212484e+02   1.4089485e+02   1.4339065e+02   1.9856907e+02   1.5282613e+02   2.0350875e+02   1.6625710e+02   1.5071427e+02   1.1255065e+02   1.3415466e+02   1.0281387e+02   9.6742955e+01   1.4244645e+02   1.7063719e+02   1.2156226e+02   1.6053212e+02   1.2935774e+02   1.1668557e+02   1.0802581e+02   6.7093419e+01   1.1121161e+02   1.0457823e+02   1.0287516e+02   7.1362568e+01   7.0441290e+01   1.0817728e+02   2.2767129e+02   2.1073597e+02   2.1240065e+02   6.7025045e+01   2.1394484e+02   1.2015861e+02   1.7395839e+02   2.5616655e+02   2.5622000e+02   1.8095756e+02   1.4046903e+02   2.6064925e+02   1.4256097e+02   1.4858383e+02   1.7686065e+02   2.7588986e+02   2.1748742e+02   1.8937907e+02   1.4962710e+02   2.1619596e+02   1.9809968e+02   2.2106203e+02   2.2449806e+02   2.6866951e+02   2.5673677e+02   2.5262461e+02   1.8786452e+02   2.1127697e+02   1.4110323e+02   2.1598110e+02   1.2892097e+02   1.7760826e+02   2.1140000e+02   2.3155316e+02   2.4501419e+02   2.0234822e+02   2.0707903e+02   1.7541045e+02   2.0396484e+02   2.6706926e+02   2.4525161e+02   1.4262503e+02   1.4877903e+02   1.9429542e+02   3.1358258e+02   2.0671791e+02   1.5504548e+02   9.6450232e+01   3.0059871e+02   1.8952791e+02   1.7819258e+02   2.7280814e+02   2.2114032e+02   1.3446103e+02   1.2726097e+02   9.8553316e+01   1.9108806e+02   9.0288761e+01   1.6587000e+02   1.2406266e+02   1.0147226e+02   1.5498835e+02   2.2690645e+02   1.6329135e+02   1.9777226e+02   1.8529080e+02   1.8179968e+02   1.6450248e+02   1.8154516e+02   7.9440258e+01   3.6624806e+02   1.3463886e+02   1.0721806e+02   5.9985135e+01   1.0417613e+02   1.0633268e+02   1.5560161e+02   1.0165961e+02   1.3112097e+02   5.7390000e+01   2.6935935e+02   1.0383706e+02   1.5129323e+02   5.8485252e+01   8.4680323e+01   4.6746219e+01   1.8112516e+02   2.8328354e+02   2.1348097e+02   1.7451249e+02   4.3055226e+02   2.3115259e+02   1.7732710e+02   1.9833093e+02   1.9860548e+02   3.0108963e+02   2.4935355e+02   1.3986526e+02   2.4048871e+02   2.0572219e+02   6.1221935e+01   2.0707966e+02   2.1663677e+02   1.6479099e+02   1.6149484e+02   2.7490654e+02   3.7522290e+02   9.6499587e+01   1.5158548e+02   1.5023639e+02   1.7321032e+02   1.5132156e+02   6.5973871e+01   1.6441209e+02   3.0699226e+02   2.5035868e+02   2.4993903e+02   1.9746294e+02   2.1736323e+02   3.1522352e+02   3.4799290e+02   1.3590315e+02   1.1392581e+02   2.9952303e+02   8.3909032e+01   1.7463373e+02   1.6972871e+02   1.9744364e+02   4.9270581e+02   1.7857084e+01   2.0215161e+02   1.0159852e+02   1.4762613e+02   2.6428539e+02   2.3257452e+02   1.6149307e+02   1.8492806e+02   8.1394787e+01   1.4493290e+02   9.8549561e+01   1.8314677e+02   1.6969761e+02   1.3768419e+02   1.5745139e+02   1.3355258e+02   1.3290450e+02   1.2093839e+02   1.6815396e+02   1.3537000e+02   7.1407819e+01   1.3327129e+02   1.4986862e+02   2.1942548e+02   8.3124671e+01   1.3963323e+02   1.2260999e+02   1.2211452e+02   8.2740516e+01
   2.3478323e+02   2.5505831e+02   4.2340871e+02   2.2308505e+02   2.7738710e+02   3.0848161e+02   2.5639742e+02   2.3978692e+02   2.5967000e+02   2.0058059e+02   1.7880387e+02   1.7804988e+02   2.6873323e+02   2.3302005e+02  -6.7083871e+00   3.0180732e+02   2.0000516e+02   1.3889378e+02   2.2925194e+02   1.7318855e+02   1.2264452e+02   3.3271005e+02   2.2382484e+02   2.1470917e+02   7.9152258e+01   2.0206717e+02   2.5492484e+02   1.9377859e+02   1.8872710e+02   5.6602477e+01   2.9464581e+02   7.3755755e+01   1.8148677e+02   2.1611977e+02   3.2995774e+02   4.9907252e+01   1.9048258e+02   1.8329430e+02   1.6772871e+02   1.2383138e+02   2.2429032e+02   2.0077806e+02   1.6695645e+02   2.4116155e+02   8.2900000e+01   1.2534187e+02   1.3459871e+02   1.2415404e+02   2.0952161e+02   9.7407948e+01   1.4327129e+02   1.5894346e+02   1.8169000e+02   1.0919803e+02   1.2157258e+02   7.5193226e+01   1.6033871e+01   1.2737858e+02   9.9148387e+01   1.1429619e+02   2.3022903e+02   1.2521265e+02   1.3335387e+02   7.6764271e+01   3.5226355e+02   2.4714537e+02   3.4831355e+02   3.6731690e+01   2.0533645e+02   2.4065179e+02   8.3461290e+01   9.7084387e+01   1.8273290e+02   2.3828008e+02   2.1845000e+02   2.3905432e+02   2.2339645e+02   2.6086409e+02   1.3956323e+02   2.6616817e+02   2.6779419e+02   3.1341937e+02   2.2860387e+02   1.1154524e+02   2.9798742e+02   2.7540294e+02   2.1771839e+02   2.5240995e+02   3.8324581e+02   2.3118646e+02   1.8906323e+02   1.2795204e+02   2.3487419e+02   2.2579974e+02   2.1391935e+02   2.8572806e+02   1.8068419e+02   1.6672430e+02   2.1966161e+02   8.5498361e+01   1.9527419e+02   2.8433065e+02   1.5323129e+02   1.3918827e+02   1.2867258e+02   1.2951619e+02   2.2634000e+02   1.4389538e+02   1.1104677e+02   2.0618658e+02   1.3265645e+02   7.0309742e+01   1.9850581e+02   8.0425019e+01   1.1475161e+02   5.8734065e+01   1.0992613e+02   8.5733329e+01   1.3371839e+02   9.1108658e+01   1.1065839e+02   9.3747974e+01   2.8151645e+02   1.1149707e+02   2.2604355e+02   2.7747877e+02   2.4642871e+02   3.8262086e+02   1.8402613e+02   1.8237694e+02   1.8999516e+02   1.5957523e+02   1.9935613e+02   2.5224667e+02   2.4362194e+02   2.4670766e+02   1.9807484e+02   1.7282079e+02   2.0381613e+02   3.0727535e+02   1.4935452e+02   1.6944712e+02   1.7889742e+02   1.4514595e+02   2.3154097e+02   2.3422156e+02   1.9424484e+02   2.3569267e+02   2.0304355e+02   2.0218652e+02   2.0090484e+02   3.0205665e+02   9.8683226e+01   3.1931179e+02   2.6518419e+02   3.5076914e+02   1.6218097e+02   2.2376714e+02   1.8964516e+02   1.2930774e+02   2.1682290e+02   2.1944126e+02   2.6296903e+02   1.1472957e+02   2.2910065e+02   2.8652195e+02   1.9304355e+02   1.4137845e+02   2.4631129e+02   1.7361123e+02   2.0624581e+02   1.1636743e+02   2.5385032e+02   1.7913423e+02   1.8655645e+02   1.6718968e+02   1.6261355e+02   2.0274834e+02   8.2190000e+01   1.4402609e+02   3.0926226e+02   2.0172289e+02   2.6288194e+02   2.5242557e+02   1.4122226e+02   2.0810415e+02   1.4455484e+02   1.7806045e+02   1.1158065e+02   2.4630387e+02   1.8115613e+02   1.9634235e+02   1.6620710e+02   2.0714827e+02   1.3035065e+02   1.4068066e+02   1.2085387e+02   9.6449755e+01   1.5516645e+02   1.1704959e+02   1.1446226e+02   1.4024012e+02   1.2925774e+02   9.3503574e+01   1.5711581e+02   6.6506219e+01   1.1045161e+02   9.0599032e+01   1.1344516e+02   2.7046968e+01   4.9681290e+01   8.2448077e+01   2.0357129e+02   2.7299397e+02   1.7068065e+02   9.4972645e+01   2.3390484e+02   2.0375181e+02   1.9076839e+02   2.2063175e+02   2.6298000e+02   1.7136676e+02   1.3842903e+02   2.5853245e+02   1.4480097e+02   1.7625463e+02   1.7276065e+02   3.0178786e+02   2.0633742e+02   2.1275107e+02   1.7810710e+02   1.7719756e+02   2.0981968e+02   2.2751443e+02   2.0811806e+02   2.1207991e+02   2.7215677e+02   2.5923101e+02   1.9458452e+02   2.1573937e+02   1.7460323e+02   2.8510110e+02   1.1626097e+02   1.9724106e+02   2.1602000e+02   2.1342356e+02   3.2616419e+02   1.6237622e+02   2.1626903e+02   2.0467525e+02   2.2043484e+02   2.8328166e+02   3.1255161e+02   1.4874103e+02   1.3296903e+02   2.3708022e+02   3.1149258e+02   2.3945511e+02   1.9728548e+02   1.2650103e+02   2.1388871e+02   1.4913471e+02   1.6252258e+02   2.3639174e+02   2.1314032e+02   1.2767103e+02   2.0674097e+02   1.2319492e+02   1.4350806e+02   8.9995161e+01   1.9515000e+02   1.2843026e+02   1.3566226e+02   1.8316315e+02   2.0152645e+02   2.0546175e+02   1.9349226e+02   2.0158320e+02   1.3455968e+02   2.0033168e+02   1.5702516e+02   7.8441858e+01   3.8200806e+02   1.8727806e+02   1.1898806e+02   7.6283535e+01   1.3003613e+02   1.5507388e+02   1.2822161e+02   8.1230013e+01   1.1270097e+02   7.7333600e+01   2.6016935e+02   8.9952258e+01   1.9990323e+02   7.0736452e+01   9.4490323e+01   4.3241419e+01   1.9850516e+02   2.6489314e+02   1.9429097e+02   1.8781769e+02   4.1707226e+02   2.2966099e+02   2.0446710e+02   1.9682973e+02   2.0212548e+02   2.4227803e+02   2.6006355e+02   1.8662846e+02   2.3508871e+02   1.8100419e+02   1.3970194e+02   1.4137126e+02   2.4020677e+02   1.8924539e+02   1.4468484e+02   2.9663134e+02   3.9122290e+02   1.1525959e+02   1.3110548e+02   1.5487479e+02   1.5092032e+02   1.9525476e+02   5.2733871e+01   1.4718129e+02   2.9937226e+02   2.8720828e+02   2.2597903e+02   1.8522974e+02   2.1931323e+02   2.4539752e+02   3.3994290e+02   1.4450715e+02   2.4249581e+02   2.3061743e+02   5.9949032e+01   1.5064053e+02   2.0105871e+02   2.4236724e+02   4.5918581e+02   3.2298684e+01   1.8976161e+02   7.7919716e+01   1.5333613e+02   2.8601859e+02   2.5614452e+02   1.3517747e+02   1.6996806e+02   1.1012159e+02   1.6151290e+02   8.7223161e+01   1.7947677e+02   1.8528121e+02   1.4935419e+02   1.4766779e+02   1.3560258e+02   1.3751050e+02   1.5474839e+02   1.1268916e+02   1.5808000e+02   1.0283102e+02   1.5270129e+02   1.4960422e+02   1.8142548e+02   7.7874671e+01   1.7758323e+02   9.9953987e+01   1.5016452e+02   1.2192652e+02
   2.6602323e+02   2.5593911e+02   3.7616871e+02   2.3167425e+02   3.3409710e+02   2.4108481e+02   1.6653742e+02   2.2702572e+02   2.2344000e+02   2.5585899e+02   1.6961387e+02   1.7954508e+02   2.4364323e+02   2.4492725e+02   1.4697161e+02   2.4488292e+02   2.0757516e+02   1.4514818e+02   1.9949194e+02   1.7522935e+02   1.7583452e+02   3.0216485e+02   2.2868484e+02   2.1008037e+02   5.9482258e+01   2.1550077e+02   2.2545484e+02   1.9732619e+02   2.1210710e+02   5.5592077e+01   3.7997581e+02   7.3359355e+01   2.3958677e+02   1.9223177e+02   3.5852774e+02   5.8911652e+01   1.7458258e+02   1.6747630e+02   1.6268871e+02   1.5166458e+02   1.7957032e+02   2.3569566e+02   1.1280645e+02   1.7539355e+02   1.2566000e+02   8.7731071e+01   1.2659871e+02   1.0698404e+02   2.3423161e+02   9.8721148e+01   1.1046129e+02   1.5575826e+02   1.6740000e+02   8.0671226e+01   1.1138258e+02   7.6148426e+01   1.4233871e+01   1.5167258e+02   1.0800839e+02   1.2334739e+02   1.8503903e+02   1.1916785e+02   1.3021387e+02   1.0544547e+02   2.6997355e+02   2.2724857e+02   3.6752355e+02   3.9848903e+00   2.2238645e+02   2.1404779e+02   7.7221290e+01   8.7243587e+01   1.7549290e+02   2.0566928e+02   2.3878000e+02   1.9023792e+02   1.9272645e+02   2.3850769e+02   1.9180323e+02   2.3955897e+02   2.7812419e+02   2.8602297e+02   2.3746387e+02   1.0169644e+02   2.8751742e+02   2.7600054e+02   2.2518839e+02   2.6048235e+02   3.9619581e+02   2.2696046e+02   1.8730323e+02   1.6604284e+02   2.4220419e+02   1.6326334e+02   2.3991935e+02   2.5645806e+02   1.7101419e+02   1.8330790e+02   2.3704161e+02   1.3748796e+02   2.1131419e+02   2.9837745e+02   1.3584129e+02   1.8419947e+02   1.3439258e+02   1.8195859e+02   1.9248000e+02   1.5084418e+02   1.0980677e+02   1.7280578e+02   1.4560645e+02   7.1273742e+01   1.6384581e+02   9.2057819e+01   1.0337161e+02   9.1024465e+01   1.0958613e+02   1.2743053e+02   1.3009839e+02   1.0330826e+02   8.6658387e+01   6.8047974e+01   2.4051645e+02   9.7207071e+01   2.0037355e+02   2.9220237e+02   2.6260871e+02   2.7697646e+02   1.8131613e+02   1.3502374e+02   1.5456516e+02   2.1055963e+02   1.6530613e+02   2.5887067e+02   2.4315194e+02   2.1879526e+02   2.1460484e+02   2.1712839e+02   2.1911613e+02   2.7645135e+02   1.6654452e+02   1.6159192e+02   1.8065742e+02   1.5986515e+02   2.3431097e+02   2.8070996e+02   1.8091484e+02   2.8356907e+02   2.0837355e+02   2.1033012e+02   1.8860484e+02   2.7009065e+02   1.1992323e+02   3.1918259e+02   2.2356419e+02   3.0795874e+02   1.4656097e+02   2.9649674e+02   2.0111516e+02   1.1649014e+02   1.7821290e+02   1.9467006e+02   2.2144903e+02   8.0431174e+01   1.8177065e+02   2.4201835e+02   1.6809355e+02   1.7275445e+02   2.1850129e+02   1.9197603e+02   2.2024581e+02   1.3628743e+02   2.2557032e+02   1.9234663e+02   1.6284645e+02   1.9661648e+02   1.7637355e+02   2.5054754e+02   8.0760000e+01   1.4304049e+02   3.0307226e+02   1.3606809e+02   2.9145194e+02   1.7761997e+02   1.5803226e+02   2.0708935e+02   1.4060484e+02   1.6532645e+02   1.0753065e+02   2.0815787e+02   1.7791613e+02   2.3089155e+02   1.8811710e+02   1.4386547e+02   8.6020645e+01   8.8277058e+01   1.0643387e+02   1.0050335e+02   1.5954645e+02   1.1793919e+02   1.3841226e+02   1.3137412e+02   1.5301774e+02   9.2792774e+01   1.3273581e+02   8.5216619e+01   9.0831613e+01   7.8358632e+01   1.1468516e+02   5.6177768e+01   6.9681290e+01   1.0461808e+02   2.3729129e+02   2.5858637e+02   1.3240065e+02   9.7375045e+01   1.8866484e+02   1.5518101e+02   2.2805839e+02   2.2497855e+02   2.3936000e+02   2.0268636e+02   1.2861903e+02   2.2473725e+02   1.5727097e+02   1.6554703e+02   1.7900065e+02   3.0838866e+02   1.8919742e+02   2.1959227e+02   1.1948710e+02   2.0293716e+02   2.2019968e+02   2.3077403e+02   2.2587806e+02   2.6465911e+02   3.3836677e+02   2.8798421e+02   2.1258452e+02   2.2414937e+02   1.6895323e+02   2.1925310e+02   1.8435097e+02   2.0455386e+02   2.7835000e+02   1.9310716e+02   3.3930419e+02   1.7970502e+02   2.4217903e+02   1.4122245e+02   1.8881484e+02   2.3119126e+02   3.3045161e+02   1.6935903e+02   1.8767903e+02   1.7846342e+02   3.1020258e+02   2.1398831e+02   1.9852548e+02   2.0916183e+02   2.4097871e+02   1.6863751e+02   1.8104258e+02   1.9720014e+02   1.7847032e+02   1.6401463e+02   1.6107097e+02   1.8222852e+02   1.6089806e+02   1.4199396e+02   1.6963000e+02   1.2414186e+02   1.2952226e+02   2.1965435e+02   2.0095645e+02   1.8984735e+02   2.4091226e+02   1.9488960e+02   1.4393968e+02   1.8063128e+02   1.2183516e+02   1.2711706e+02   3.0748806e+02   1.9752966e+02   1.2826806e+02   7.7011135e+01   1.2536613e+02   1.2044748e+02   1.2869161e+02   8.1472413e+01   8.7980968e+01   8.3651200e+01   2.4277935e+02   9.9913458e+01   1.8295323e+02   8.1092452e+01   1.0101032e+02   5.9149819e+01   1.5464516e+02   2.3840194e+02   1.9400097e+02   2.1707089e+02   3.4517226e+02   1.9836299e+02   2.2812710e+02   2.2336693e+02   2.0883548e+02   2.7698123e+02   2.8554355e+02   1.6812006e+02   2.4418871e+02   2.2412619e+02   1.5603194e+02   1.9234486e+02   2.6144677e+02   1.9097619e+02   1.6025484e+02   2.8319574e+02   3.4732290e+02   8.8061587e+01   1.6058548e+02   1.5365639e+02   1.2716032e+02   2.2524556e+02   5.4873871e+01   1.4501009e+02   2.5894226e+02   2.4182268e+02   2.1493903e+02   1.9764294e+02   2.3007323e+02   1.8353672e+02   3.3490290e+02   1.4643035e+02   2.6597581e+02   2.3544903e+02   1.5009903e+02   1.7099853e+02   1.4334871e+02   2.0203404e+02   4.3656581e+02   8.6882839e+00   1.6586161e+02   6.6121716e+01   2.0486613e+02   2.5623619e+02   2.2085452e+02   1.3010067e+02   1.6349806e+02   1.1125919e+02   1.3274290e+02   9.2854761e+01   1.6552677e+02   2.1729721e+02   1.4754419e+02   1.5176259e+02   1.3032258e+02   1.3797290e+02   1.6217839e+02   1.1685476e+02   1.5522000e+02   1.3881982e+02   1.1513129e+02   1.1784982e+02   1.9546548e+02   6.2281471e+01   1.6396323e+02   1.0380359e+02   2.0030452e+02   8.3535316e+01
   2.3650323e+02   2.2940071e+02   3.5140871e+02   2.1951505e+02   3.3952710e+02   2.4456041e+02   1.6034742e+02   2.2004092e+02   2.2620000e+02   3.7020819e+02   1.4166387e+02   2.7435108e+02   2.5421323e+02   2.3280165e+02   1.2408161e+02   2.3319412e+02   1.7833516e+02   1.9733738e+02   1.9978194e+02   2.0363615e+02   1.5474452e+02   2.5085205e+02   2.3172484e+02   2.5302717e+02   4.2862258e+01   2.6773037e+02   2.1897484e+02   2.1893459e+02   2.2457710e+02   4.8494477e+01   3.2864581e+02   1.4127575e+02   2.1219677e+02   2.2223297e+02   4.4833774e+02   4.4436852e+01   1.8986258e+02   1.7577390e+02   1.8063871e+02   1.9889858e+02   2.6881032e+02   2.5579646e+02   1.4690645e+02   2.5742555e+02   8.4660000e+01   1.2120107e+02   1.1092871e+02   9.7767639e+01   2.3237161e+02   1.1262995e+02   9.1941290e+01   1.6828986e+02   1.2660000e+02   9.4505226e+01   1.1247258e+02   4.7871226e+01   2.7183871e+01   1.2723658e+02   9.0858387e+01   1.3604939e+02   3.0470903e+02   1.0459425e+02   1.0244387e+02   8.6377071e+01   2.6473355e+02   2.3157777e+02   3.1858355e+02   3.0370090e+01   2.4547645e+02   2.3511059e+02   1.1103129e+02   9.1158787e+01   2.1278290e+02   2.2154608e+02   2.1149000e+02   2.1018112e+02   1.8200645e+02   2.0974529e+02   1.8690323e+02   2.7486097e+02   2.3574419e+02   2.7536337e+02   2.1417387e+02   2.8889639e+01   3.7946742e+02   2.6088454e+02   2.2509839e+02   2.8729955e+02   3.0829581e+02   2.2708246e+02   1.7187323e+02   9.8857239e+01   2.7272419e+02   1.9053174e+02   1.9129935e+02   2.7181766e+02   1.7687419e+02   1.7131910e+02   2.3909161e+02   1.3051396e+02   2.2893419e+02   2.6477785e+02   1.6956129e+02   1.7859187e+02   1.5977258e+02   1.7625819e+02   1.9282000e+02   2.2129698e+02   1.2142677e+02   2.1568618e+02   1.4008645e+02   3.9765342e+01   1.5003581e+02   7.4402619e+01   8.4561613e+01   8.6049265e+01   1.4587613e+02   1.0875733e+02   1.3728839e+02   1.1811306e+02   1.3231839e+02   7.0055174e+01   2.4251645e+02   1.0380707e+02   1.7370355e+02   2.3147597e+02   3.1248871e+02   2.8004606e+02   1.2736613e+02   1.2819974e+02   1.1433516e+02  -1.8941974e+01   2.2211613e+02   2.0127587e+02   2.2010194e+02   1.9429926e+02   1.6965484e+02   2.8714439e+02   2.3666613e+02   2.0619735e+02   1.9407452e+02   2.0228952e+02   1.7170742e+02   1.6934115e+02   2.6540097e+02   2.4837276e+02   2.3843484e+02   2.7863747e+02   1.9699355e+02   1.4952052e+02   1.6785484e+02   2.2935065e+02   1.0983323e+02   2.3332979e+02   2.3242419e+02   3.3938994e+02   1.3994097e+02   2.8816634e+02   1.7987516e+02   1.1351934e+02   1.7635290e+02   1.8095886e+02   2.6992903e+02   1.1031277e+02   2.1163065e+02   2.5795955e+02   1.7675355e+02   1.9230165e+02   2.4512129e+02   2.0346643e+02   2.4133581e+02   1.4003023e+02   2.4933032e+02   1.7739583e+02   1.9550645e+02   1.9414368e+02   1.5361355e+02   2.3117834e+02   8.6420000e+01   1.3097769e+02   3.4750226e+02   1.7913369e+02   3.0688194e+02   2.1438557e+02   1.7837226e+02   2.3627215e+02   1.6798484e+02   1.3670605e+02   1.5796065e+02   1.6026347e+02   1.4163613e+02   2.5064395e+02   1.5863710e+02   1.8156387e+02   1.1955065e+02   1.0568466e+02   1.1690387e+02   7.7235755e+01   1.5935645e+02   1.1681439e+02   1.0070226e+02   1.1586092e+02   1.4811774e+02   9.5474774e+01   1.4102581e+02   6.7983419e+01   1.0193161e+02   6.5750632e+01   1.4359516e+02   5.5294968e+01   5.9341290e+01   1.1096528e+02   1.5100129e+02   2.2915957e+02   1.6464065e+02   1.3355585e+02   1.7723484e+02   1.6833541e+02   2.7329839e+02   2.4597935e+02   2.9317000e+02   2.3609156e+02   1.1951903e+02   2.0318525e+02   1.3704097e+02   1.7187543e+02   1.8571065e+02   3.5861186e+02   1.9514742e+02   1.8349627e+02   1.4948710e+02   1.9110716e+02   2.1628968e+02   2.3746683e+02   2.3449806e+02   2.6243951e+02   2.5578677e+02   2.7628061e+02   2.4538452e+02   2.1457537e+02   1.6780323e+02   2.1579510e+02   1.3821097e+02   2.0248506e+02   2.3745000e+02   1.7923916e+02   3.1849419e+02   2.3279982e+02   2.0326903e+02   1.7914525e+02   1.4439484e+02   2.5745486e+02   2.9365161e+02   1.6375303e+02   1.6686903e+02   1.5326822e+02   3.5487258e+02   2.5074471e+02   2.0442548e+02   1.8220983e+02   1.9521871e+02   1.9929831e+02   1.6028258e+02   1.8900094e+02   1.5781032e+02   1.3952743e+02   1.3836097e+02   1.3956532e+02   1.6950806e+02   1.1634516e+02   1.4982000e+02   1.6134666e+02   1.1795226e+02   1.6162995e+02   2.7657645e+02   2.3122775e+02   2.5820226e+02   1.9293640e+02   1.6364968e+02   1.8957448e+02   1.4968516e+02   8.9889058e+01   3.3986806e+02   1.4497926e+02   1.2202806e+02   4.5900335e+01   1.2750613e+02   1.3804628e+02   1.3050161e+02   6.7277613e+01   8.1600968e+01   6.1781600e+01   2.3649935e+02   1.2418586e+02   1.9048323e+02   7.2630052e+01   6.2920323e+01   3.1577019e+01   2.0402516e+02   2.4359154e+02   1.9062097e+02   2.9325129e+02   3.6021226e+02   1.8254979e+02   1.7136710e+02   3.0509773e+02   2.9031548e+02   2.7389283e+02   2.5954355e+02   2.0343006e+02   2.3418871e+02   2.2622619e+02   1.3522194e+02   1.1186966e+02   2.3567677e+02   1.8945779e+02   1.3606484e+02   2.5198094e+02   3.6403290e+02   1.0234479e+02   1.3429548e+02   1.9042959e+02   1.7254032e+02   2.0599516e+02   6.1353871e+01   1.0445169e+02   2.2056226e+02   2.1675308e+02   1.9426903e+02   1.9934654e+02   2.3445323e+02   2.2985632e+02   3.9194290e+02   1.6672715e+02   2.1378581e+02   2.2605423e+02   1.5928903e+02   1.8364333e+02   1.5144871e+02   1.8881604e+02   4.9656581e+02   3.2738284e+01   1.9424161e+02   9.0521316e+01   1.6790613e+02   2.4985299e+02   2.1471452e+02   1.3221187e+02   1.6549806e+02   1.2628919e+02   1.2955290e+02   1.2486996e+02   1.9633677e+02   2.4326241e+02   1.2473419e+02   1.1624739e+02   1.4165258e+02   1.2535650e+02   1.2293839e+02   7.6383961e+01   1.6594000e+02   1.3611222e+02   1.6103129e+02   1.3212782e+02   2.1813548e+02   7.6227871e+01   1.7973323e+02   1.1963199e+02   1.6378452e+02   7.0266916e+01
   2.2855323e+02   2.2836671e+02   3.0659871e+02   1.7395985e+02   2.8424710e+02   2.2784281e+02   1.9534742e+02   2.5015092e+02   2.0267000e+02   3.1095059e+02   1.9904387e+02   2.5105068e+02   2.4606323e+02   2.1640365e+02   1.1529161e+02   2.3478732e+02   2.1766516e+02   2.0205098e+02   1.6697194e+02   2.2774095e+02   1.3331452e+02   2.3876645e+02   2.1101484e+02   2.2016397e+02   1.1196226e+02   2.3906237e+02   2.2287484e+02   2.2815259e+02   1.9057710e+02   4.8744477e+01   4.1030581e+02   1.0583295e+02   2.0538677e+02   1.9563777e+02   4.1190774e+02   3.8451252e+01   1.8410258e+02   2.3142470e+02   1.3744871e+02   2.1382378e+02   2.7300032e+02   2.3017126e+02   1.6628645e+02   2.4854515e+02   1.0409000e+02   8.8796671e+01   1.2664871e+02   8.1750039e+01   2.5928161e+02   9.7577148e+01   1.2165129e+02   1.8263306e+02   1.2393000e+02   8.4058826e+01   1.2190258e+02   6.5546826e+01   1.4533871e+01   1.1149858e+02   1.0561839e+02   1.6981859e+02   3.1618903e+02   1.1367585e+02   7.6733871e+01   6.3623871e+01   2.4907355e+02   2.7306057e+02   2.9910355e+02  -1.3815097e+00   3.1005645e+02   2.0041419e+02   1.1003129e+02   8.2578787e+01   1.8688290e+02   2.8175808e+02   2.4330000e+02   1.9201632e+02   2.0143645e+02   2.4352089e+02   1.2756323e+02   3.3840817e+02   2.3569419e+02   2.4993737e+02   2.1565387e+02   7.6061239e+01   3.5684742e+02   3.4269414e+02   1.9818839e+02   2.4335235e+02   3.1562581e+02   2.2545606e+02   1.4282323e+02   1.0051124e+02   2.4772419e+02   2.2524174e+02   2.0314935e+02   2.7739966e+02   1.6540419e+02   2.1804670e+02   2.4985161e+02   1.0370316e+02   2.2703419e+02   2.3911985e+02   1.4732129e+02   1.5190107e+02   1.9444258e+02   1.1758459e+02   1.8077000e+02   1.4278098e+02   1.6104677e+02   2.0237658e+02   1.1279645e+02   3.5188542e+01   1.2531581e+02   7.1810219e+01   1.2546161e+02   5.8397265e+01   1.1873613e+02   1.2064853e+02   1.1237839e+02   1.0381586e+02   1.2431839e+02   1.1460517e+02   2.6365645e+02   9.8165871e+01   1.3937355e+02   2.0527237e+02   1.9454871e+02   3.3707126e+02   1.6055613e+02   1.3954454e+02   1.0328516e+02  -8.7679742e+00   1.7630613e+02   2.5480067e+02   1.9143194e+02   2.8474286e+02   1.5633484e+02   2.4810999e+02   2.2261613e+02   3.0802135e+02   1.4412452e+02   2.1571552e+02   1.6413742e+02   2.3980675e+02   1.8988097e+02   1.8555436e+02   2.0258484e+02   2.6440547e+02   1.8309355e+02   1.8958252e+02   2.3740484e+02   2.1603665e+02   8.2303226e+01   2.6491219e+02   2.5075419e+02   2.7535354e+02   1.5923097e+02   2.4615314e+02   1.9202516e+02   1.5559734e+02   1.5721290e+02   2.1883006e+02   3.0230903e+02   1.1753237e+02   2.6305065e+02   2.4361595e+02   1.7623355e+02   1.4372325e+02   2.2526129e+02   2.2372523e+02   2.0048581e+02   1.4634823e+02   2.3776032e+02   1.2818143e+02   1.8812645e+02   1.4178408e+02   1.1875355e+02   2.5030714e+02   1.3442000e+02   9.5087690e+01   3.2255226e+02   1.4612969e+02   2.7821194e+02   2.6491917e+02   1.9589226e+02   1.9611055e+02   1.4346484e+02   1.4580765e+02   1.4029065e+02   1.8034707e+02   1.6701613e+02   2.1271355e+02   1.4382710e+02   1.8088867e+02   1.2769065e+02   9.1843458e+01   1.2628387e+02   8.5725355e+01   1.4535645e+02   1.1798439e+02   1.1037226e+02   1.3432732e+02   1.5982774e+02   7.2677974e+01   1.3150581e+02   7.8365019e+01   1.1393161e+02   6.4790632e+01   9.2975161e+01   5.8344568e+01   6.0101290e+01   1.1085448e+02   1.6086129e+02   1.7232077e+02   1.5302065e+02   1.4358545e+02   1.8809484e+02   1.4022661e+02   2.3067839e+02   2.4200895e+02   3.0350000e+02   2.2726516e+02   1.3194903e+02   2.3628085e+02   1.3346097e+02   1.7411183e+02   2.4819065e+02   3.3461346e+02   1.7205742e+02   1.9606347e+02   1.3995710e+02   2.5729956e+02   2.3700968e+02   2.4723923e+02   2.2325806e+02   2.0400871e+02   2.6926677e+02   2.5446221e+02   2.1915452e+02   2.4758377e+02   1.2875323e+02   2.1411910e+02   1.8602097e+02   2.4180026e+02   2.0583000e+02   1.9338876e+02   3.5392419e+02   2.2058542e+02   2.0598903e+02   1.7307765e+02   1.8439484e+02   2.6949486e+02   3.1355161e+02   1.1871103e+02   1.7948903e+02   2.0278862e+02   2.8268258e+02   2.7332991e+02   1.9704548e+02   1.7690023e+02   3.0416871e+02   2.1091231e+02   1.4471258e+02   2.0500654e+02   1.6023032e+02   1.1256383e+02   1.4607097e+02   9.3478516e+01   1.8960806e+02   1.3850716e+02   1.8968000e+02   1.1324786e+02   1.7090226e+02   1.4896395e+02   2.4267645e+02   2.0083975e+02   2.4306226e+02   1.5390760e+02   1.4021968e+02   1.9768888e+02   1.3940516e+02   6.8711458e+01   4.0071806e+02   1.6816126e+02   1.1912806e+02   7.3512335e+01   1.1036613e+02   1.1193748e+02   1.2336161e+02   7.3378813e+01   1.1422097e+02   9.7592000e+01   3.0654935e+02   7.6771858e+01   2.3200323e+02   7.1498452e+01   8.6440323e+01   5.3175419e+01   1.9536516e+02   2.8256434e+02   2.0438097e+02   2.1920049e+02   4.2650226e+02   2.5128659e+02   2.0951710e+02   2.4999573e+02   2.4474548e+02   2.8724843e+02   2.5754355e+02   1.7207006e+02   2.7133871e+02   2.1260419e+02   1.4332194e+02   1.2617166e+02   2.2115677e+02   1.8700939e+02   1.4196484e+02   2.1093894e+02   4.1775290e+02   1.0580719e+02   1.0705548e+02   1.7536879e+02   1.2649032e+02   1.9253916e+02   4.9163871e+01   1.5023689e+02   2.6508226e+02   2.1857148e+02   2.2145903e+02   2.1921134e+02   2.3131323e+02   2.3777752e+02   3.4790290e+02   1.5691035e+02   1.9692581e+02   2.2483303e+02   1.5590903e+02   1.8196373e+02   1.3182871e+02   2.1133564e+02   5.7151581e+02   3.0362284e+01   1.8962161e+02   1.3393092e+02   1.8709613e+02   2.2008779e+02   2.4133452e+02   1.4146227e+02   1.8196806e+02   7.8821587e+01   1.7455290e+02   1.1302996e+02   2.4138677e+02   1.8322841e+02   1.4987419e+02   1.5343619e+02   1.3127258e+02   1.2694690e+02   1.4255839e+02   1.2776436e+02   1.4589000e+02   1.5985622e+02   1.5994129e+02   1.2535502e+02   2.1708548e+02   6.7361871e+01   1.6082323e+02   1.0300479e+02   1.4183452e+02   8.3732916e+01
   2.2235323e+02   2.4601271e+02   3.1278871e+02   1.4012465e+02   2.9014710e+02   2.3660081e+02   1.7920742e+02   2.8429212e+02   2.0601000e+02   2.5263339e+02   1.8304387e+02   1.9575068e+02   2.5559323e+02   2.2583125e+02   2.0592161e+02   2.1285692e+02   1.9433516e+02   1.8096738e+02   2.4635194e+02   1.8248055e+02   1.9155452e+02   1.9405725e+02   1.7591484e+02   2.5540197e+02   1.0820226e+02   2.4231317e+02   2.0159484e+02   2.3370499e+02   2.1110710e+02   3.8482077e+01   3.9397581e+02   9.3379355e+01   1.7034677e+02   2.5434097e+02   4.0038774e+02   5.1942852e+01   1.3796258e+02   1.2783590e+02   1.5701871e+02   1.5897818e+02   1.2643032e+02   2.0280686e+02   1.4409645e+02   2.7480035e+02   5.3660000e+01   6.6021071e+01   1.0883871e+02   1.2783484e+02   2.2399161e+02   7.6440348e+01   1.3179129e+02   1.9053186e+02   1.3940000e+02   1.3801123e+02   1.2995258e+02   9.9902826e+01   1.6183871e+01   1.3426658e+02   1.0657839e+02   1.0613179e+02   2.5170903e+02   1.2073425e+02   1.1916387e+02   7.6899471e+01   3.1026355e+02   2.8421537e+02   3.4005355e+02   1.3862490e+01   2.0400645e+02   2.3799819e+02   9.4081290e+01   8.6084787e+01   2.0411290e+02   2.7875968e+02   2.4992000e+02   1.7606672e+02   2.1200645e+02   2.9067529e+02   9.9043226e+01   2.3940977e+02   2.6903419e+02   2.2875017e+02   2.0003387e+02   1.1679084e+02   3.2160742e+02   3.5618334e+02   2.4223839e+02   2.5792835e+02   2.5733581e+02   2.8144926e+02   1.4387323e+02   8.0477239e+01   2.4453419e+02   2.2988694e+02   2.1729935e+02   2.9102766e+02   1.4340419e+02   2.0980670e+02   2.6561161e+02   8.5302361e+01   1.8536419e+02   1.5040345e+02   1.0904129e+02   1.5748347e+02   1.7967258e+02   8.9766194e+01   1.6034000e+02   1.6522538e+02   1.4485677e+02   2.3319178e+02   1.4146645e+02   6.3134942e+01   1.5246581e+02   9.6348219e+01   9.6271613e+01   7.4262465e+01   1.3725613e+02   8.7116929e+01   1.2056839e+02   8.0640658e+01   9.5988387e+01   1.0815157e+02   2.4275645e+02   1.1855787e+02   1.5242355e+02   2.3879837e+02   2.1677871e+02   3.3288286e+02   1.8883613e+02   1.5071214e+02   1.6490516e+02   1.5239243e+02   2.1668613e+02   2.5495027e+02   2.1491194e+02   2.8981446e+02   1.7807484e+02   2.2537079e+02   2.2446613e+02   2.7552335e+02   1.8159452e+02   1.3833792e+02   2.0765742e+02   1.8542515e+02   2.1650097e+02   1.9099476e+02   1.6915484e+02   2.1959987e+02   2.0675355e+02   2.1688972e+02   2.2420484e+02   2.8349265e+02   1.2302323e+02   3.2451459e+02   2.6980419e+02   2.7948954e+02   1.4323097e+02   2.3662314e+02   1.7449516e+02   1.7380974e+02   2.1906290e+02   2.0888206e+02   2.6639903e+02   1.1959517e+02   2.3529065e+02   3.4721675e+02   2.0042355e+02   1.5202805e+02   2.4631129e+02   2.1227123e+02   2.1143581e+02   1.3314223e+02   2.1357032e+02   1.1568663e+02   1.9098645e+02   2.0431528e+02   1.6190355e+02   2.7832514e+02   9.6000000e+01   1.6378129e+02   3.3555226e+02   1.4708969e+02   2.6112194e+02   2.2723637e+02   1.9256226e+02   1.8151695e+02   1.3484484e+02   1.9730725e+02   1.3905065e+02   2.0544627e+02   1.3663613e+02   2.2995395e+02   1.4915710e+02   2.0289227e+02   1.6431065e+02   1.2291386e+02   1.3162387e+02   7.2298155e+01   1.4844645e+02   1.8773719e+02   1.3422226e+02   1.0708932e+02   1.4620774e+02   1.1924757e+02   1.0473581e+02   8.5356619e+01   1.2359161e+02   7.9827832e+01   9.0115161e+01   4.9623368e+01   6.4341290e+01   1.0404528e+02   1.9453129e+02   2.0362717e+02   1.8102065e+02   1.6600545e+02   1.9842484e+02   1.2669021e+02   2.0438839e+02   1.7154215e+02   2.9646000e+02   2.0501836e+02   1.7118903e+02   2.5229165e+02   1.5908097e+02   1.7573223e+02   2.6462065e+02   2.6153906e+02   1.9876742e+02   1.9206667e+02   1.5633710e+02   1.9398916e+02   2.5328968e+02   2.5912683e+02   2.0378806e+02   2.2409631e+02   2.6642677e+02   2.4684941e+02   1.5900452e+02   2.6777577e+02   1.6260323e+02   2.1321110e+02   1.8302097e+02   1.7894026e+02   1.9878000e+02   1.7290276e+02   3.1178419e+02   2.7471662e+02   2.1555903e+02   1.5650205e+02   2.2386484e+02   3.0814726e+02   2.8570161e+02   1.6578903e+02   1.5715903e+02   2.1424502e+02   2.8149258e+02   2.4138511e+02   1.6794548e+02   1.3227823e+02   1.9973871e+02   1.7426671e+02   1.6619258e+02   2.3252814e+02   1.4281032e+02   1.7338743e+02   1.6902097e+02   1.1126252e+02   1.8150806e+02   1.1005516e+02   1.5930000e+02   1.3372826e+02   1.2900226e+02   1.1454595e+02   2.2309645e+02   2.2321615e+02   2.3534226e+02   1.5128520e+02   1.6645968e+02   1.8658968e+02   1.9149516e+02   9.7354258e+01   4.0457806e+02   1.8080246e+02   7.6788065e+01   3.3179535e+01   1.1388613e+02   1.3022588e+02   1.0736161e+02   8.1988813e+01   9.0220968e+01   8.0702000e+01   2.5544935e+02   1.0904986e+02   2.0648323e+02   7.0260052e+01   9.8540323e+01   5.4397419e+01   1.9736516e+02   2.6974434e+02   1.7958097e+02   2.0780449e+02   4.2017226e+02   2.3013299e+02   1.8708710e+02   2.6260013e+02   1.7312548e+02   2.5578803e+02   2.3516355e+02   1.8177046e+02   2.4823871e+02   1.8935219e+02   1.0727194e+02   1.4739566e+02   2.7025677e+02   2.0008139e+02   1.6011484e+02   2.3762694e+02   3.6827290e+02   1.3933559e+02   1.1477548e+02   1.4756119e+02   1.3630032e+02   2.1289436e+02   5.4253871e+01   1.4067969e+02   2.5056226e+02   2.6797308e+02   2.1983903e+02   2.0882094e+02   4.4845323e+02   1.0240632e+02   3.3466290e+02   1.3025955e+02   2.1801581e+02   1.9466583e+02   1.1909903e+02   1.5000853e+02   1.2120871e+02   2.2380524e+02   5.0327581e+02   2.4871484e+01   1.6324161e+02   9.9521316e+01   1.7038613e+02   2.2213459e+02   2.3547452e+02   1.5321107e+02   1.5611806e+02   8.1559587e+01   1.3355290e+02   1.0335996e+02   1.6133677e+02   2.1568241e+02   1.4273419e+02   1.6238739e+02   1.1851258e+02   1.2268770e+02   1.3760839e+02   1.3216036e+02   1.6199000e+02   1.2351822e+02   1.5770129e+02   1.3529422e+02   2.2385548e+02   6.5530271e+01   1.8606323e+02   1.1289559e+02   2.0059452e+02   9.1742116e+01
   2.1578323e+02   2.4510831e+02   3.5230871e+02   2.4811305e+02   2.6871710e+02   3.0641521e+02   2.4377742e+02   2.1070652e+02   1.8944000e+02   2.8690899e+02   1.8413387e+02   1.9695348e+02   2.4859323e+02   2.5458125e+02   1.8340161e+02   2.8744852e+02   1.8328516e+02   1.8652138e+02   2.1649194e+02   2.4481935e+02   2.0241452e+02   1.9542845e+02   1.8506484e+02   2.3480997e+02   9.4772258e+01   2.4414757e+02   2.6726484e+02   2.2445139e+02   1.9529710e+02   4.0836877e+01   3.7211581e+02   7.9508155e+01   1.9972677e+02   2.2490057e+02   3.9738774e+02   7.8942852e+01   1.5596258e+02   1.8991590e+02   1.5958871e+02   1.7910258e+02   2.3043032e+02   2.5148686e+02   1.1780645e+02   2.1775355e+02   4.7710000e+01   5.5307071e+01   8.4738710e+01   1.5748284e+02   2.3804161e+02   9.9316348e+01   1.0094129e+02   1.8413986e+02   1.4593000e+02   9.7868826e+01   1.3742258e+02   7.2785226e+01   5.9883871e+01   1.2537058e+02   1.1471839e+02   1.3590059e+02   2.4651903e+02   8.9959445e+01   1.0782387e+02   1.2456667e+02   2.9902355e+02   1.9816457e+02   3.2879355e+02   2.8023290e+01   1.7681645e+02   2.0836339e+02   8.5221290e+01   8.4793587e+01   1.6692290e+02   2.4226488e+02   2.0892000e+02   2.4929672e+02   2.3324645e+02   2.5173609e+02   1.6385323e+02   2.9079497e+02   2.6188419e+02   3.0760217e+02   2.0994387e+02   1.3342804e+02   3.5917742e+02   1.8531774e+02   1.6804839e+02   2.2995355e+02   2.7810581e+02   2.6635766e+02   1.6849323e+02   1.3183764e+02   2.4472419e+02   2.1577174e+02   1.7905935e+02   2.7041686e+02   1.2811419e+02   2.3511990e+02   2.7438161e+02   1.2503076e+02   2.0660419e+02   2.6085425e+02   1.1727129e+02   1.6620507e+02   1.9606258e+02   1.1512499e+02   1.9286000e+02   1.4981378e+02   1.6876677e+02   1.7989898e+02   1.4027645e+02   4.7510142e+01   1.3617581e+02   8.5801419e+01   1.4513161e+02   5.9823665e+01   1.3120613e+02   1.0593093e+02   1.4152839e+02   1.0072386e+02   9.9228387e+01   6.9892374e+01   2.4475645e+02   1.5015787e+02   1.7004355e+02   2.9967877e+02   2.6154871e+02   3.6941126e+02   1.7917613e+02   2.1362494e+02   1.6118516e+02   1.5293003e+02   2.2006613e+02   2.3501987e+02   2.0558194e+02   2.7370086e+02   1.7607484e+02   2.3758079e+02   2.5276613e+02   2.3905935e+02   1.5621452e+02   1.6541832e+02   1.3480742e+02   1.0720315e+02   2.4321097e+02   2.3999796e+02   1.5067484e+02   2.3674827e+02   1.9709355e+02   2.2570252e+02   1.9405484e+02   2.6940465e+02   1.6283323e+02   2.8436979e+02   2.5252419e+02   3.2325194e+02   1.7618097e+02   2.3264714e+02   1.8968516e+02   1.7764454e+02   1.9849290e+02   1.9895766e+02   2.1296903e+02   8.1109574e+01   2.3082065e+02   2.9938435e+02   1.4142355e+02   1.8212805e+02   2.0121129e+02   2.2125923e+02   1.7643581e+02   1.2336223e+02   2.2614032e+02   1.9978103e+02   1.6407645e+02   1.7960808e+02   1.7356355e+02   2.5016234e+02   7.2230000e+01   1.4406289e+02   3.0864226e+02   1.3382249e+02   2.8278194e+02   2.2797357e+02   1.9189226e+02   1.4086055e+02   1.1065484e+02   1.7986245e+02   1.1491065e+02   1.7542747e+02   1.3577613e+02   1.9683275e+02   1.4420710e+02   1.8085827e+02   1.0955065e+02   1.0710466e+02   1.4500387e+02   1.0698775e+02   1.5054645e+02   1.5379919e+02   1.1937226e+02   1.2251732e+02   1.7878774e+02   1.0692117e+02   1.3969581e+02   5.4749819e+01   1.1993161e+02   6.7460632e+01   1.1083516e+02   4.4585768e+01   4.8721290e+01   9.4194877e+01   2.1129129e+02   2.3433637e+02   2.0126065e+02   1.2457625e+02   2.4604484e+02   1.9188061e+02   2.1857839e+02   3.2854695e+02   3.0912000e+02   2.9557556e+02   1.6146903e+02   2.5144925e+02   1.8823097e+02   1.6388023e+02   2.3571065e+02   2.6866186e+02   1.8767742e+02   2.2681387e+02   1.6900710e+02   2.2178556e+02   2.1461968e+02   2.4032043e+02   2.6549806e+02   2.8853951e+02   2.9394677e+02   2.5932781e+02   2.2967452e+02   2.4293217e+02   1.7895323e+02   1.9355310e+02   1.6540097e+02   2.2292986e+02   2.2864000e+02   2.2508396e+02   3.6887419e+02   2.4476942e+02   1.9569903e+02   2.4732085e+02   1.9872484e+02   1.9034846e+02   3.5695161e+02   1.2553903e+02   1.7115903e+02   2.0897502e+02   3.3597258e+02   2.0973671e+02   2.0618548e+02   1.5778903e+02   2.4335871e+02   2.2901711e+02   1.9723258e+02   1.9104494e+02   1.7771032e+02   1.1831543e+02   1.9969097e+02   1.1280892e+02   1.7460806e+02   9.8467161e+01   1.9811000e+02   1.0876346e+02   1.4381226e+02   1.7070115e+02   2.4014645e+02   2.1752215e+02   2.1368226e+02   2.1634800e+02   1.6540968e+02   1.6910368e+02   1.7740516e+02   1.4086146e+02   3.1057806e+02   2.1399246e+02   1.1564806e+02   7.7020735e+01   1.5255613e+02   9.0132284e+01   1.1317161e+02   1.2005401e+02   9.1930968e+01   8.0765200e+01   2.3635935e+02   8.6717058e+01   1.7290323e+02   8.4846452e+01   9.8590323e+01   4.6583419e+01   1.8022516e+02   2.6511554e+02   1.6158097e+02   2.2557449e+02   3.8883226e+02   2.4449019e+02   2.0108710e+02   2.4553013e+02   1.8831548e+02   2.9933283e+02   2.9049355e+02   2.1443406e+02   2.2258871e+02   2.2410419e+02   1.3398194e+02   1.2272886e+02   2.0853677e+02   1.6005899e+02   1.3868484e+02   2.7839134e+02   3.9703290e+02   1.0717479e+02   1.0024548e+02   2.4648359e+02   1.3897032e+02   2.1844076e+02   5.8163871e+01   1.1451689e+02   3.1632226e+02   2.6204228e+02   2.2840903e+02   2.0603534e+02   4.4759323e+02   5.4945123e+01   3.1213290e+02   1.3816195e+02   2.0949581e+02   2.2148743e+02   1.5899903e+02   1.7319653e+02   1.8063871e+02   2.6033084e+02   5.0070581e+02   5.6167084e+01   1.6110161e+02   5.4592516e+01   1.5471613e+02   2.8500819e+02   2.2104452e+02   1.7379547e+02   1.9039806e+02   8.5197187e+01   1.7122290e+02   7.6536361e+01   2.1304677e+02   1.5321561e+02   1.5163419e+02   1.6295539e+02   1.6532258e+02   1.5822290e+02   1.6207839e+02   9.4532761e+01   1.7432000e+02   1.1101182e+02   1.7070129e+02   1.2659422e+02   1.9113548e+02   4.7907871e+01   1.4573323e+02   1.1621199e+02   2.0911452e+02   7.8730516e+01
   2.4121323e+02   2.6902391e+02   3.3221871e+02   2.6029025e+02   2.9729710e+02   2.6902881e+02   1.8734742e+02   2.0112092e+02   2.1448000e+02   2.6609579e+02   1.9599387e+02   1.5805468e+02   2.6402323e+02   2.2468685e+02   1.7882161e+02   2.4875492e+02   1.9566516e+02   1.4338098e+02   2.2392194e+02   1.8308495e+02   2.4102452e+02   2.1637965e+02   2.2872484e+02   2.0912717e+02   7.1102258e+01   2.5514117e+02   2.8697484e+02   1.8511459e+02   2.1748710e+02   4.2731677e+01   3.7154581e+02   5.5703755e+01   2.2691677e+02   2.1191537e+02   3.9862774e+02   4.8463652e+01   1.7358258e+02   1.6783630e+02   1.7853871e+02   1.7277658e+02   2.5681032e+02   2.7670646e+02   1.1842645e+02   2.6846395e+02   4.7330000e+01   7.1717471e+01   1.1226871e+02   8.7420439e+01   2.3618161e+02   8.4465148e+01   1.1860129e+02   1.6691706e+02   1.5231000e+02   7.1828426e+01   1.4428258e+02   6.5946426e+01   1.7833871e+01   1.1823458e+02   9.3008387e+01   1.4240739e+02   2.8027903e+02   8.4498645e+01   9.5353871e+01   1.2737427e+02   3.1554355e+02   2.0027297e+02   3.2637355e+02   1.7856890e+01   1.9209645e+02   2.2100099e+02   1.1817129e+02   6.6157587e+01   1.7364290e+02   1.9529728e+02   2.0640000e+02   1.9968832e+02   2.1081645e+02   2.4172049e+02   2.3180323e+02   2.2354897e+02   2.5922419e+02   3.1181497e+02   2.0227387e+02   6.7701639e+01   3.0079742e+02   2.0079814e+02   2.3137839e+02   2.6074715e+02   3.5448581e+02   2.8257726e+02   2.0763323e+02   1.2008644e+02   2.0239419e+02   1.9391814e+02   2.0914935e+02   2.3624966e+02   1.7730419e+02   1.9342470e+02   2.5552161e+02   1.5081956e+02   2.2355419e+02   2.7372825e+02   1.1794129e+02   1.7906147e+02   2.4215258e+02   1.2533779e+02   2.2834000e+02   1.4107538e+02   1.8061677e+02   1.8081098e+02   1.5508645e+02   7.7895342e+01   1.1893581e+02   1.4856062e+02   1.3932161e+02   7.7008465e+01   1.3420613e+02   1.0436093e+02   1.3966839e+02   1.0416266e+02   1.1650839e+02   5.0939974e+01   2.5798645e+02   1.0152947e+02   2.0118355e+02   2.3461757e+02   2.8848871e+02   2.7996606e+02   1.1226613e+02   1.4535774e+02   2.1090516e+02   1.2738243e+02   1.8997613e+02   2.0180707e+02   2.2129194e+02   1.9230406e+02   1.5865484e+02   3.0818439e+02   2.1441613e+02   2.3587735e+02   1.4850452e+02   2.3560512e+02   1.4722742e+02   1.3091955e+02   2.0631097e+02   3.0333996e+02   1.9658484e+02   2.5217547e+02   2.1890355e+02   2.0367772e+02   2.2365484e+02   1.6908665e+02   1.3445323e+02   2.3655019e+02   2.4423419e+02   3.0706514e+02   1.5051097e+02   2.5999074e+02   1.5873516e+02   1.7888054e+02   1.3944290e+02   2.0853166e+02   1.8130903e+02   9.5262374e+01   1.7539065e+02   2.4490875e+02   2.7466355e+02   1.6365885e+02   2.0826129e+02   2.3612523e+02   2.0157581e+02   1.5326103e+02   2.2404032e+02   2.2508903e+02   2.0955645e+02   1.8696968e+02   2.0885355e+02   2.4247914e+02   1.0309000e+02   1.4406409e+02   3.4521226e+02   1.7350689e+02   2.6969194e+02   2.1741077e+02   1.7408226e+02   1.3947535e+02   1.0903484e+02   2.1576205e+02   1.3520065e+02   1.5922427e+02   1.6849613e+02   2.0245515e+02   1.6863710e+02   1.9861387e+02   1.0069065e+02   1.2124346e+02   1.5233387e+02   9.2501355e+01   1.6068645e+02   1.2860799e+02   1.3089226e+02   1.4692572e+02   1.5354774e+02   1.0790037e+02   1.5759581e+02   9.5277819e+01   1.2197161e+02   7.8007432e+01   1.3659516e+02   5.9144968e+01   4.6911290e+01   1.0457968e+02   2.2981129e+02   2.0765477e+02   1.6788065e+02   1.4734665e+02   1.8847484e+02   1.6362621e+02   1.5567839e+02   2.9762895e+02   2.9474000e+02   2.7601596e+02   1.3689903e+02   2.7550485e+02   1.9746097e+02   1.7561183e+02   2.4952065e+02   2.8207706e+02   2.0914742e+02   2.5785627e+02   1.7019710e+02   2.3221036e+02   2.1509968e+02   2.3099203e+02   2.1854806e+02   2.3957551e+02   2.3563677e+02   2.8442261e+02   2.2434452e+02   2.3697857e+02   1.8845323e+02   1.7814310e+02   1.9907097e+02   2.5208626e+02   2.3640000e+02   1.9984316e+02   3.6401419e+02   2.2315822e+02   2.3322903e+02   2.0184845e+02   1.9243484e+02   2.8609166e+02   3.5600161e+02   1.4126503e+02   1.7534903e+02   1.7478982e+02   2.6430258e+02   2.7780031e+02   1.8480548e+02   1.6087943e+02   2.4707871e+02   2.2075951e+02   1.8914258e+02   2.5417214e+02   1.4885032e+02   1.6114423e+02   2.0331097e+02   1.2608932e+02   1.8736806e+02   1.4772636e+02   1.4877000e+02   1.6557066e+02   1.6828226e+02   1.4817355e+02   2.3100645e+02   2.6258335e+02   2.3339226e+02   1.6734120e+02   1.8055968e+02   1.8294168e+02   1.4225516e+02   1.2500346e+02   3.9624806e+02   1.7861886e+02   1.2540806e+02   4.7719935e+01   1.4074613e+02   1.1131708e+02   9.1071613e+01   1.2339201e+02   1.2851097e+02   7.3448800e+01   2.6130935e+02   9.7671058e+01   2.1481323e+02   8.0403652e+01   9.4730323e+01   6.9802219e+01   1.9417516e+02   2.3051954e+02   2.1519097e+02   2.2366569e+02   4.0326226e+02   2.4581579e+02   2.3012710e+02   2.4429693e+02   2.1731548e+02   3.3630283e+02   2.4692355e+02   2.1039966e+02   2.3783871e+02   2.0788419e+02   1.2451194e+02   1.9929646e+02   2.4220677e+02   1.7784539e+02   1.6739484e+02   2.8338454e+02   3.6641290e+02   1.3491439e+02   1.2896548e+02   1.7556599e+02   1.7578032e+02   1.4711596e+02   6.0013871e+01   1.4859889e+02   3.2961226e+02   2.5573908e+02   2.3769903e+02   2.2506214e+02   4.7683323e+02   5.4655923e+01   3.3937290e+02   1.4231275e+02   2.2054581e+02   1.8599343e+02   1.0918903e+02   2.2099133e+02   1.4505871e+02   2.2455724e+02   5.1470581e+02   2.0717084e+01   2.0010161e+02   9.4002516e+01   1.4119613e+02   3.0417979e+02   2.0766452e+02   1.9539587e+02   1.5201806e+02   9.5797587e+01   1.7789290e+02   1.1995276e+02   1.9233677e+02   1.9025241e+02   1.7854419e+02   1.4685259e+02   1.1446258e+02   1.1582170e+02   1.5650839e+02   1.1607836e+02   1.5780000e+02   1.3780342e+02   1.6580129e+02   1.3602622e+02   2.2756548e+02   6.9093471e+01   1.7901323e+02   1.1749959e+02   1.6054452e+02   1.0747612e+02
   1.9531323e+02   2.3778591e+02   3.5559871e+02   2.2465985e+02   2.4495710e+02   2.4031601e+02   2.2282742e+02   2.1285252e+02   2.4639000e+02   2.7945299e+02   1.7609387e+02   2.1578668e+02   2.5911323e+02   2.8259965e+02   2.2176161e+02   2.8558972e+02   2.2966516e+02   1.6261098e+02   2.1882194e+02   2.4263295e+02   1.9836452e+02   2.3370245e+02   2.4582484e+02   2.0346917e+02   5.9582258e+01   2.7291277e+02   2.3054484e+02   2.1462899e+02   2.1696710e+02   6.3153277e+01   4.2483581e+02   1.0115055e+02   2.1072677e+02   2.4421057e+02   4.6638774e+02   7.2042852e+01   1.8458258e+02   1.4524630e+02   1.5753871e+02   2.6302658e+02   2.3514032e+02   2.3001006e+02   1.3380645e+02   2.2847355e+02   9.7850000e+01   3.9725871e+01   1.0659871e+02   1.3101404e+02   2.3799161e+02   1.1532035e+02   1.0694129e+02   2.0080986e+02   1.4179000e+02   8.7150026e+01   1.1214258e+02   8.7617626e+01   2.3533871e+01   1.1907858e+02   1.2766839e+02   1.2696459e+02   2.5446903e+02   1.1589345e+02   1.1392387e+02   5.4458671e+01   2.9283355e+02   2.5594977e+02   3.3326355e+02   2.4056903e+00   1.7586645e+02   2.2467939e+02   1.1308129e+02   9.2044787e+01   2.1049290e+02   1.9844928e+02   2.5211000e+02   1.7031152e+02   1.8962645e+02   2.3794569e+02   1.5013323e+02   2.5003257e+02   2.7855419e+02   3.0821857e+02   1.7860387e+02   7.0355239e+01   3.4613742e+02   2.5731094e+02   2.0999839e+02   2.7521755e+02   3.6143581e+02   2.4402126e+02   2.0168323e+02   1.1451244e+02   2.0710419e+02   2.5073134e+02   1.6686935e+02   2.8568206e+02   1.4782419e+02   1.9278310e+02   2.4719161e+02   1.2405596e+02   2.2808419e+02   3.2774585e+02   1.3361129e+02   1.7608787e+02   1.9915258e+02   1.4829779e+02   2.5144000e+02   1.8184738e+02   1.6061677e+02   1.6836098e+02   1.2913645e+02   6.5021342e+01   1.1312581e+02   1.0925542e+02   1.3332161e+02   7.8338465e+01   1.5463613e+02   1.0767653e+02   1.4718839e+02   1.2060106e+02   1.0365839e+02   9.7497974e+01   2.4456645e+02   1.1902307e+02   1.9708355e+02   2.3313557e+02   2.1507871e+02   3.5571886e+02   1.3578613e+02   1.7042614e+02   1.7909516e+02   1.6406723e+02   1.7968613e+02   1.8791027e+02   2.3658194e+02   1.9760086e+02   1.9307484e+02   2.4380079e+02   1.7641613e+02   3.3786735e+02   2.1026452e+02   1.6085432e+02   1.6361742e+02   1.7570835e+02   2.0907097e+02   2.8530916e+02   2.0719484e+02   2.9413667e+02   1.4147355e+02   1.5530212e+02   1.7220484e+02   2.1240265e+02   1.2654323e+02   2.0237299e+02   1.8561419e+02   3.3522474e+02   1.8966097e+02   2.9175874e+02   1.3478516e+02   1.5941654e+02   1.3816290e+02   1.6701406e+02   2.9258903e+02   9.2739974e+01   2.2301065e+02   2.5143915e+02   4.1056355e+02   2.3306852e+01   2.0641129e+02   2.3313323e+02   1.9733581e+02   1.4617023e+02   2.1085032e+02   2.1362423e+02   2.1450645e+02   1.5314368e+02   1.8528355e+02   2.3588474e+02   1.0700000e+02   1.2513129e+02   3.4783226e+02   2.0244729e+02   3.4702194e+02   2.1002437e+02   1.5822226e+02   2.0455415e+02   1.1993484e+02   1.7108005e+02   1.1144065e+02   1.6936507e+02   1.3277613e+02   1.9654275e+02   1.4573710e+02   2.3468587e+02   9.3260645e+01   1.0912786e+02   1.1438387e+02   4.9677355e+01   1.3492645e+02   1.4238879e+02   1.1046226e+02   1.3270012e+02   1.2716774e+02   1.1363077e+02   1.3030581e+02   7.4741019e+01   1.3464161e+02   6.4663832e+01   1.4273516e+02   4.5553768e+01   6.3061290e+01   9.8997677e+01   2.1167129e+02   2.8696597e+02   2.0788065e+02   1.1357665e+02   2.2518484e+02   1.8601941e+02   1.5391839e+02   2.2900975e+02   2.5884000e+02   2.3378796e+02   1.5732903e+02   3.0135045e+02   1.5642097e+02   2.0485503e+02   2.8814065e+02   2.5784746e+02   1.9833742e+02   2.5786107e+02   1.2605710e+02   2.1203156e+02   2.2895968e+02   2.1455323e+02   2.3554806e+02   2.9026551e+02   3.1473677e+02   2.6603461e+02   2.3448452e+02   2.1135737e+02   1.8735323e+02   1.9803110e+02   1.2935097e+02   2.2500386e+02   1.9969000e+02   1.9334996e+02   3.2635419e+02   2.3645102e+02   1.6731903e+02   2.7559125e+02   2.5243484e+02   2.7591166e+02   3.1050161e+02   1.4355503e+02   1.6267903e+02   2.2770342e+02   2.9435258e+02   2.6730631e+02   1.8599548e+02   1.4278423e+02   2.2221871e+02   2.1279831e+02   1.6119258e+02   2.4164814e+02   1.9400032e+02   1.7701223e+02   2.0964097e+02   1.2791292e+02   1.8822806e+02   1.5532756e+02   1.4330000e+02   1.3619826e+02   1.3000226e+02   1.4175595e+02   2.2262645e+02   2.1296375e+02   2.2987226e+02   1.4205280e+02   1.8898968e+02   1.6840728e+02   1.4178516e+02   1.0262106e+02   3.6609806e+02   1.9241086e+02   1.1678806e+02   8.1649535e+01   1.2674613e+02   1.3376708e+02   1.3022161e+02   1.0692001e+02   1.3670097e+02   9.0893600e+01   2.5801935e+02   8.6364258e+01   1.9610323e+02   8.4990452e+01   1.0316032e+02   9.0027819e+01   2.2598516e+02   1.9459474e+02   2.3481097e+02   2.1180609e+02   4.2498226e+02   2.1883819e+02   1.8746710e+02   2.3580973e+02   2.1450548e+02   2.9095763e+02   3.1149355e+02   1.8294406e+02   2.5673871e+02   2.1392219e+02   1.2746194e+02   1.3397046e+02   2.6415677e+02   1.4646939e+02   1.5953484e+02   2.7544334e+02   2.3137290e+02   1.2242759e+02   1.5138548e+02   2.1791239e+02   1.3454032e+02   1.9456516e+02   6.9163871e+01   1.2615689e+02   2.6642226e+02   2.6155428e+02   2.3864903e+02   2.1993614e+02   5.0697323e+02   4.5954723e+01   4.0394290e+02   1.3442715e+02   2.7568581e+02   2.1567223e+02   1.2756903e+02   1.6875093e+02   1.7277871e+02   2.3148964e+02   5.1708581e+02   3.6096684e+01   2.3472161e+02   8.3512916e+01   1.6147613e+02   2.5813739e+02   2.1290452e+02   1.8625667e+02   1.9654806e+02   8.8275187e+01   1.7408290e+02   1.1025756e+02   2.2376677e+02   1.9568801e+02   1.5249419e+02   1.4655659e+02   1.4789258e+02   1.4909730e+02   1.5136839e+02   1.3248956e+02   1.5761000e+02   1.0305862e+02   1.5446129e+02   1.4227342e+02   2.3180548e+02   8.7184271e+01   1.6815323e+02   1.2189839e+02   1.7492452e+02   8.9605716e+01
   2.5755323e+02   2.7490671e+02   3.5235871e+02   2.5029905e+02   3.7619710e+02   2.2652681e+02   2.3325742e+02   2.0449812e+02   2.6877000e+02   2.6075259e+02   2.4794387e+02   1.7803868e+02   2.4068323e+02   2.5140405e+02   2.1555161e+02   2.6223652e+02   1.5047516e+02   2.0552618e+02   2.0297194e+02   2.2600095e+02   2.0121452e+02   2.3961445e+02   2.4925484e+02   2.1505477e+02   5.6012258e+01   2.7848837e+02   2.5697484e+02   2.2189459e+02   1.9400710e+02   8.0420077e+01   4.2521581e+02   9.2360155e+01   2.2505677e+02   2.1330417e+02   4.5590774e+02   7.3211252e+01   2.0501258e+02   1.9151190e+02   1.2544871e+02   2.5497378e+02   2.8400032e+02   2.6743126e+02   1.4809645e+02   2.3352035e+02   1.3285000e+02   8.1205871e+01   1.2316871e+02   1.3006844e+02   2.6147161e+02   1.3263195e+02   1.1718129e+02   1.7013066e+02   1.6650000e+02   1.3312323e+02   1.2171258e+02   1.0689203e+02   2.5933871e+01   1.3033658e+02   1.2809839e+02   1.1979019e+02   3.0408903e+02   1.1621385e+02   1.0216387e+02   7.6209471e+01   2.9545355e+02   2.5664017e+02   3.2921355e+02  -4.5803097e+00   1.9333645e+02   2.2652179e+02   1.1231129e+02   9.3726387e+01   2.4169290e+02   2.3056328e+02   1.9902000e+02   2.2284872e+02   2.0939645e+02   2.4245409e+02   1.4537323e+02   2.7608337e+02   3.1498419e+02   2.4759417e+02   1.9165387e+02   7.0741239e+01   3.8179742e+02   3.0493814e+02   2.2013839e+02   2.5850635e+02   2.9605581e+02   2.1635166e+02   1.5030323e+02   9.0672839e+01   2.2501419e+02   2.4177854e+02   1.9014935e+02   3.2762966e+02   1.3316419e+02   1.7300590e+02   2.1261161e+02   1.2016236e+02   2.0974419e+02   2.9369305e+02   1.3004129e+02   1.5561347e+02   1.8744258e+02   1.2895459e+02   2.1805000e+02   1.6536858e+02   1.5076677e+02   1.6543898e+02   9.8656452e+01   1.1029742e+01   1.1965581e+02   8.4933019e+01   1.2108161e+02   7.0847665e+01   1.5111613e+02   8.1298129e+01   1.1299839e+02   1.0619626e+02   1.1936839e+02   1.4357117e+02   2.6889645e+02   9.1696671e+01   1.4227355e+02   1.5923037e+02   2.7001871e+02   3.6791366e+02   1.1817613e+02   1.1850494e+02   1.6133516e+02   1.8544803e+02   2.3368613e+02   2.4631027e+02   2.7867194e+02   2.1299366e+02   1.6249484e+02   2.4950719e+02   2.5756613e+02   2.8617535e+02   1.6335452e+02   1.6484712e+02   1.8684742e+02   1.8612995e+02   1.5207097e+02   2.0905916e+02   1.9629484e+02   1.8528867e+02   1.6813355e+02   1.6844932e+02   2.3765484e+02   2.4751665e+02   1.6764323e+02   2.5008499e+02   2.1918419e+02   3.3844914e+02   1.5670097e+02   2.0901554e+02   1.4821516e+02   2.0924214e+02   2.0854290e+02   2.0491366e+02   2.6677903e+02   1.3142477e+02   2.9496065e+02   2.3358315e+02   3.1051355e+02   1.6120852e+01   2.5136129e+02   2.4610723e+02   2.2200581e+02   1.9124663e+02   2.4047032e+02   1.6877463e+02   2.0655645e+02   1.7092968e+02   2.1280355e+02   2.3863314e+02   1.0176000e+02   1.4641049e+02   3.3531226e+02   1.5629889e+02   2.8597194e+02   2.1638837e+02   1.6775226e+02   2.3760175e+02   1.1489484e+02   1.7762325e+02   1.3272065e+02   1.8876267e+02   1.3625613e+02   1.9526435e+02   1.5834710e+02   1.8258707e+02   1.0821065e+02   1.2912186e+02   8.9903871e+01   1.3920575e+02   9.2356452e+01   1.1617439e+02   1.2298226e+02   1.1960852e+02   1.3840774e+02   8.2821574e+01   1.1007581e+02   8.4739419e+01   1.3493161e+02   6.1540632e+01   1.1173516e+02   3.1753768e+01   5.6581290e+01   1.3451608e+02   2.0853129e+02   2.3702717e+02   2.1340065e+02   1.0341505e+02   2.4304484e+02   1.8988061e+02   1.5929839e+02   2.6814935e+02   3.0598000e+02   2.5049676e+02   1.5689903e+02   2.8009485e+02   1.4889097e+02   1.8554743e+02   2.3281065e+02   2.5993386e+02   2.0905742e+02   2.1681347e+02   1.3557710e+02   1.9493996e+02   1.9314968e+02   2.5350803e+02   2.0635806e+02   2.7327071e+02   3.1778677e+02   3.0869061e+02   1.6734452e+02   3.0729857e+02   1.9450323e+02   2.1610910e+02   1.6430097e+02   1.8339786e+02   2.5559000e+02   2.2273796e+02   3.4811419e+02   2.1357022e+02   1.7474903e+02   2.0637685e+02   1.9467484e+02   3.1010246e+02   2.3255161e+02   2.1594103e+02   1.7829903e+02   1.8388382e+02   3.2287258e+02   2.4821471e+02   1.7814548e+02   1.4917223e+02   2.6054871e+02   2.3773191e+02   1.6352258e+02   2.6055174e+02   1.8400032e+02   1.6805223e+02   1.9502097e+02   1.0742252e+02   1.4398806e+02   1.4153676e+02   1.6111000e+02   1.6591346e+02   1.6395226e+02   1.4094995e+02   1.6514645e+02   1.6875215e+02   2.5682226e+02   1.9161680e+02   1.5345968e+02   1.9076968e+02   1.3440516e+02   8.8111458e+01   3.7514806e+02   2.1663686e+02   1.2221806e+02   1.0021514e+02   1.3298613e+02   1.4569788e+02   1.3384161e+02   9.9060413e+01   1.1432097e+02   9.5584000e+01   3.0192935e+02   9.9751458e+01   2.0776323e+02   5.2587652e+01   1.0082032e+02   7.7355019e+01   2.0083516e+02   2.8322674e+02   1.5043097e+02   2.5336649e+02   3.9093226e+02   2.1766219e+02   2.4670710e+02   1.9631053e+02   1.9460548e+02   2.8111963e+02   3.0297355e+02   1.9676566e+02   2.4668871e+02   2.4267619e+02   1.5213194e+02   1.5794686e+02   2.7596677e+02   2.0319459e+02   1.7201484e+02   3.0563494e+02   2.4232290e+02   1.1674159e+02   1.2434548e+02   1.9931559e+02   1.3692032e+02   2.0765476e+02   6.2113871e+01   1.1515089e+02   2.6956226e+02   2.7530308e+02   2.1316903e+02   1.8168454e+02   4.1374323e+02   4.4273123e+01   3.2885290e+02   1.4358435e+02   2.3806581e+02   2.9392183e+02   1.5666903e+02   1.7923293e+02   1.7634871e+02   2.1758404e+02   4.6123581e+02   5.1614684e+01   1.7291161e+02   8.5937716e+01   2.0071613e+02   2.9941819e+02   2.1514452e+02   1.7283747e+02   1.7954806e+02   9.9595187e+01   1.8455290e+02   1.2556996e+02   2.0242677e+02   1.5506521e+02   1.4611419e+02   1.3101699e+02   1.2493258e+02   1.3493410e+02   1.3188839e+02   1.2408796e+02   1.6380000e+02   1.1128342e+02   1.4565129e+02   1.4506822e+02   1.9642548e+02   9.5014671e+01   1.7696323e+02   1.2828359e+02   1.8588452e+02   7.9968916e+01
   2.1807323e+02   2.4925511e+02   4.0563871e+02   2.3346665e+02   3.0014710e+02   3.1209081e+02   1.9287742e+02   2.0662852e+02   2.6301000e+02   2.6312339e+02   2.6256387e+02   2.2138908e+02   2.2445323e+02   2.8908245e+02   1.5061161e+02   2.7633172e+02   4.2905161e+01   1.1361781e+01   2.1278194e+02   2.4250615e+02   2.1074452e+02   2.5399205e+02   2.4420484e+02   2.4421877e+02   1.0115226e+02   2.5668717e+02   2.2526484e+02   2.1748139e+02   2.1615710e+02   7.2508077e+01   3.9364581e+02   8.0355755e+01   1.8700677e+02   2.2948817e+02   3.9390774e+02   9.8411252e+01   2.1405258e+02   1.9816870e+02   1.6282871e+02   2.4651338e+02   2.6543032e+02   3.2034686e+02   1.2495645e+02   2.5833155e+02   9.7230000e+01   8.5815471e+01   1.2535871e+02   1.3413324e+02   2.2785161e+02   9.5281548e+01   1.1118129e+02   1.8294066e+02   1.4574000e+02   6.8744026e+01   1.2219258e+02   7.7143626e+01   2.7433871e+01   1.2116658e+02   1.1376839e+02   1.1126659e+02   2.6980903e+02   1.0452625e+02   9.5593871e+01   5.1785071e+01   2.8907355e+02   3.0615057e+02   3.1705355e+02   2.2490323e-02   1.7281645e+02   2.0444339e+02   9.0271290e+01   1.0848959e+02   1.8554290e+02   2.4963528e+02   2.2740000e+02   1.8724832e+02   2.2115645e+02   2.7927329e+02   1.5956323e+02   2.1094817e+02   3.0488419e+02   2.1616217e+02   2.2255387e+02   1.1464924e+02   3.4398742e+02   2.5853294e+02   2.1480839e+02   2.4012275e+02   3.2019581e+02   1.8475046e+02   1.4763323e+02   1.0793644e+02   2.3663419e+02   2.3751894e+02   2.0524935e+02   2.8175166e+02   1.6054419e+02   2.0371550e+02   1.9528161e+02   1.5787876e+02   2.2474419e+02   2.3501305e+02   1.0804129e+02   1.6266347e+02   1.4906258e+02   1.3630499e+02   1.8320000e+02   1.4177658e+02   1.1609677e+02   2.0197258e+02   1.5060645e+02   5.7973742e+01   1.6298581e+02   8.8506619e+01   1.2489161e+02   5.8442865e+01   1.3615613e+02   9.5874929e+01   1.0076839e+02   7.4984658e+01   1.6241839e+02   7.3177174e+01   2.7108645e+02   1.1929147e+02   1.7613355e+02   1.8857157e+02   2.3054871e+02   3.3807126e+02   1.9164613e+02   1.8600734e+02   1.5090516e+02   1.8489243e+02   1.8382613e+02   3.1252907e+02   3.0196194e+02   2.2418046e+02   2.1149484e+02   2.3174719e+02   2.1291613e+02   3.5124735e+02   1.5131452e+02   1.9114032e+02   1.5284742e+02   2.4489995e+02   2.7435097e+02   1.6474676e+02   1.8419484e+02   2.3287667e+02   1.6375355e+02   2.0746972e+02   1.9825484e+02   3.1326865e+02   1.5168323e+02   2.5303179e+02   2.6671419e+02   3.5030674e+02   1.5470097e+02   2.0546554e+02   1.5030516e+02   1.3831494e+02   1.9873290e+02   2.3364846e+02   2.7382903e+02   1.4005077e+02   2.5682065e+02   2.6696435e+02   2.6418355e+02   2.8637252e+01   2.3936129e+02   1.8382723e+02   1.7748581e+02   1.5347823e+02   2.4371032e+02   1.9827543e+02   1.6260645e+02   1.5991568e+02   1.7237355e+02   2.4096754e+02   8.0000000e+01   1.2649129e+02   3.1236226e+02   1.6561489e+02   2.7936194e+02   2.1105717e+02   1.8503226e+02   1.7830935e+02   1.1755484e+02   1.4112045e+02   1.0220065e+02   1.8801427e+02   1.5391613e+02   1.9271155e+02   1.6644710e+02   1.9293907e+02   1.2374065e+02   1.2820946e+02   1.1490387e+02   9.4535755e+01   4.4306452e+01   5.9683871e+00   1.0384226e+02   1.3632972e+02   1.0616774e+02   1.1878077e+02   1.2802581e+02   1.0597342e+02   1.0650161e+02   1.0224503e+02   9.3685161e+01   4.5817768e+01   4.5911290e+01   8.4799677e+01   1.8853129e+02   2.8824717e+02   1.9121065e+02   9.1810245e+01   2.2185484e+02   1.7686581e+02   1.8943839e+02   3.0416815e+02   2.9436000e+02   2.1642636e+02   1.4161903e+02   2.7403725e+02   1.4532097e+02   1.9950303e+02   2.1543065e+02   2.2004426e+02   2.3009742e+02   2.0251027e+02   1.4757710e+02   1.8254996e+02   2.2447968e+02   2.3315163e+02   2.5892806e+02   2.8244511e+02   3.0273677e+02   2.6962461e+02   2.4510452e+02   2.3273777e+02   1.7240323e+02   1.7997710e+02   1.6364097e+02   2.3397066e+02   2.5635000e+02   2.2010716e+02   3.6897419e+02   2.5209142e+02   1.9788903e+02   2.2786565e+02   1.6205484e+02   2.9647206e+02   3.4085161e+02   1.2937703e+02   1.7182903e+02   1.7535142e+02   2.9930258e+02   3.0243031e+02   1.9428548e+02   2.0955103e+02   2.6493871e+02   2.2581071e+02   1.7028258e+02   2.1211094e+02   1.7747032e+02   1.7399463e+02   1.3174097e+02   1.7271492e+02   1.5527806e+02   1.2691356e+02   1.5863000e+02   1.6792186e+02   1.0171226e+02   1.6244915e+02   2.0867645e+02   2.2922975e+02   2.6482226e+02   1.6887680e+02   1.6512968e+02   1.6998608e+02   2.0983516e+02   9.9407058e+01   4.0205806e+02   1.8972406e+02   1.0688806e+02   9.5631535e+01   1.2669613e+02   1.3211108e+02   1.0945161e+02   8.5921613e+01   1.2070097e+02   7.7263600e+01   2.6430935e+02   9.3531058e+01   2.2005323e+02   6.6454452e+01   9.1780323e+01   6.6608219e+01   2.1455516e+02   2.2250914e+02   2.0838097e+02   2.4435049e+02   3.8236226e+02   2.0791779e+02   2.3970710e+02   2.6344053e+02   1.7379548e+02   3.2640443e+02   2.8935355e+02   1.9347526e+02   2.6028871e+02   2.2173819e+02   1.7979194e+02   1.6859406e+02   2.9044677e+02   1.6365619e+02   1.6987484e+02   2.5156614e+02   3.1241290e+02   1.1423439e+02   1.4005548e+02   2.4248879e+02   1.5473032e+02   1.9698996e+02   8.5823871e+01   1.4458409e+02   2.8008226e+02   2.4175148e+02   2.6321903e+02   1.8025054e+02   4.5136323e+02   4.0403523e+01   2.8780290e+02   1.7105835e+02   2.2892581e+02   2.8493303e+02   8.0339032e+01   1.9048933e+02   1.2672871e+02   2.4202364e+02   4.7813581e+02   2.3932684e+01   1.9781161e+02   1.3556572e+02   1.7090613e+02   2.3752299e+02   2.2547452e+02   1.9616107e+02   1.6173806e+02   1.6901999e+02   1.8941290e+02   8.9181161e+01   1.8280677e+02   2.0620481e+02   1.5535419e+02   1.4856779e+02   1.4693258e+02   1.3450410e+02   1.3484839e+02   1.3685116e+02   1.8746000e+02   1.2982062e+02   1.4846129e+02   1.5365342e+02   2.0037548e+02   9.6168671e+01   1.8134323e+02   1.1036319e+02   1.9511452e+02   7.4710516e+01
   2.1521323e+02   2.6024391e+02   3.5373871e+02   1.6418865e+02   3.0748710e+02   3.0012361e+02   1.6672742e+02   2.2549052e+02   2.5329000e+02   2.4942099e+02   2.1313387e+02   2.4006348e+02   2.1806323e+02   2.8759365e+02   2.0150161e+02   2.7647052e+02   4.6055161e+01   1.8069781e+01   2.5368194e+02   2.0865415e+02   1.6579452e+02   2.5435805e+02   2.1030484e+02   2.3050077e+02   1.0391226e+02   2.9003637e+02   2.3002484e+02   1.7439059e+02   1.9748710e+02   9.2901677e+01   3.7873581e+02   9.4458555e+01   2.0562677e+02   2.5647857e+02   4.0590774e+02   7.7121252e+01   1.9424258e+02   1.9656350e+02   1.3296871e+02   2.4604218e+02   2.2652032e+02   2.8664966e+02   1.1828645e+02   2.3576515e+02   1.2166000e+02   8.8341071e+01   1.4097871e+02   1.1336364e+02   2.2399161e+02   1.2421035e+02   1.2075129e+02   1.8903506e+02   1.7693000e+02   9.1818826e+01   1.3685258e+02   7.5540826e+01   3.7383871e+01   1.2147058e+02   9.9718387e+01   1.1153059e+02   2.6737903e+02   7.1580645e+01   1.1511387e+02   1.0365347e+02   3.0102355e+02   2.4171457e+02   3.0400355e+02  -5.0435097e+00   1.9257645e+02   2.1248259e+02   9.8311290e+01   1.1817639e+02   2.0516290e+02   1.7910568e+02   1.9935000e+02   2.1530232e+02   2.1729645e+02   2.7654209e+02   1.5432323e+02   2.6436737e+02   2.9903419e+02   2.3768017e+02   2.1732387e+02   1.0568764e+02   3.1737742e+02   2.2519174e+02   2.0237839e+02   2.2511715e+02   3.3319581e+02   1.5986046e+02   1.6906323e+02   1.7108204e+02   2.1287419e+02   1.7874974e+02   1.8700935e+02   2.2964086e+02   1.5111419e+02   1.9042990e+02   1.4676161e+02   1.1066036e+02   2.0189419e+02   2.7365105e+02   1.2713129e+02   1.6608627e+02   1.3172258e+02   1.4041219e+02   1.9320000e+02   1.3469658e+02   1.1537677e+02   1.6270018e+02   1.1536645e+02   7.3842942e+01   1.3174581e+02   1.2357582e+02   9.7511613e+01   7.9353265e+01   1.2525613e+02   6.4126929e+01   1.1461839e+02   1.0225666e+02   1.0093839e+02   5.5995574e+01   2.3903645e+02   1.3204547e+02   1.8142355e+02   2.4033837e+02   2.3895871e+02   3.1062846e+02   1.5797613e+02   1.2122094e+02   1.7380516e+02   1.8326043e+02   2.0392613e+02   2.5597107e+02   2.7700194e+02   2.0912726e+02   1.5086484e+02   2.9022759e+02   2.5481613e+02   2.9424535e+02   1.6416452e+02   1.9126232e+02   1.7299742e+02   1.8380795e+02   2.6569097e+02   1.8638956e+02   2.3415484e+02   2.4268987e+02   1.6766355e+02   2.0548692e+02   2.1005484e+02   2.3442465e+02   1.1135323e+02   2.1320819e+02   2.4056419e+02   3.4663874e+02   1.4870097e+02   2.5513554e+02   1.5364516e+02   2.0752774e+02   1.6654290e+02   2.4489366e+02   3.3820903e+02   1.0195037e+02   2.2605065e+02   2.7523595e+02   3.5118355e+02   2.3917252e+01   2.4702129e+02   2.3336443e+02   1.9338581e+02   1.7167623e+02   2.1199032e+02   2.1186303e+02   1.9684645e+02   1.6055648e+02   2.2504355e+02   2.9808394e+02   1.2419000e+02   1.5856609e+02   3.4955226e+02   1.8701969e+02   2.3855194e+02   2.3928197e+02   1.8956226e+02   1.2561695e+02   1.7760484e+02   1.2807645e+02   1.3705065e+02   1.9060627e+02   1.6187613e+02   2.0259475e+02   1.8539710e+02   1.7432307e+02   1.1835065e+02   1.3126066e+02   1.3262387e+02   1.0107815e+02   5.4496452e+01   9.9631871e+00   1.0784226e+02   1.5138972e+02   1.4749774e+02   1.0123437e+02   1.5564581e+02   9.4763819e+01   1.0426161e+02   8.6184232e+01   1.0821516e+02   3.5795368e+01   6.7581290e+01   9.2166077e+01   2.1124129e+02   2.4895037e+02   1.9245065e+02   1.0857105e+02   2.0666484e+02   1.5208101e+02   2.6833839e+02   2.5399615e+02   2.8517000e+02   2.5740156e+02   1.3618903e+02   2.5837165e+02   1.5418097e+02   1.9160423e+02   2.6143065e+02   2.8598426e+02   1.5638742e+02   2.2883707e+02   1.4695710e+02   2.3535956e+02   1.9661968e+02   2.4314043e+02   2.5406806e+02   3.3368391e+02   2.7747677e+02   2.5933541e+02   1.9100452e+02   2.4068577e+02   1.5315323e+02   2.0976710e+02   1.3821097e+02   2.6057506e+02   2.1440000e+02   1.8684316e+02   3.4406419e+02   2.3732422e+02   1.9231903e+02   2.5074125e+02   1.8262484e+02   2.9154646e+02   3.9590161e+02   5.6423032e+01   1.9682903e+02   1.6978142e+02   3.2073258e+02   2.7252591e+02   1.6399548e+02   2.5892423e+02   2.5264871e+02   2.4912391e+02   1.5161258e+02   2.1450454e+02   1.4576032e+02   1.6268143e+02   1.3974097e+02   1.4417492e+02   1.4346806e+02   1.0147836e+02   1.5439000e+02   1.5983106e+02   1.6666226e+02   1.3287315e+02   2.4390645e+02   2.0050135e+02   2.0958226e+02   1.5991600e+02   1.5498968e+02   2.0379728e+02   1.6883516e+02   1.4030706e+02   3.9171806e+02   1.7507126e+02   1.0188806e+02   3.7791535e+01   1.2969613e+02   1.1558108e+02   1.0941161e+02   7.1394813e+01   1.0970097e+02   1.0081360e+02   2.9039935e+02   1.0629386e+02   2.4319323e+02   8.3803252e+01   9.9110323e+01   4.9161819e+01   2.1174516e+02   2.1344394e+02   2.0019097e+02   2.3457569e+02   4.7207226e+02   1.9698099e+02   2.1689710e+02   2.5088533e+02   2.2755548e+02   3.3462363e+02   2.8268355e+02   2.3900886e+02   2.6708871e+02   2.5894419e+02   1.6798194e+02   1.4824886e+02   2.9710677e+02   1.9569339e+02   1.2377484e+02   2.5658414e+02   3.9446290e+02   1.3162039e+02   1.1738548e+02   2.0225239e+02   1.7697032e+02   1.5683076e+02   7.6493871e+01   1.7109049e+02   3.1751226e+02   2.5951708e+02   2.3197903e+02   2.1489974e+02   4.7421323e+02   6.6195523e+01   3.9156290e+02   1.6484755e+02   2.4201581e+02   2.1474583e+02   1.3585903e+02   1.8847773e+02   1.9029871e+02   2.2951804e+02   5.5337581e+02   4.6383484e+01   2.0548161e+02   1.6533212e+02   1.9805613e+02   2.2782099e+02   2.1723452e+02   2.1310027e+02   1.6839806e+02   1.2143719e+02   1.7736290e+02   1.1028516e+02   2.2347677e+02   1.9543121e+02   1.2278419e+02   1.4745339e+02   1.8474258e+02   1.5742930e+02   1.5122839e+02   1.2307076e+02   1.8046000e+02   1.2833062e+02   1.7742129e+02   1.4605662e+02   2.2756548e+02   9.2373471e+01   2.0706323e+02   1.1202559e+02   1.8026452e+02   9.3658516e+01
   2.3235323e+02   2.4687271e+02   3.6602871e+02   2.1305545e+02   2.2909710e+02   3.3420481e+02   2.1153742e+02   2.3413572e+02   2.3310000e+02   2.3146619e+02   1.6280387e+02   1.6951988e+02   2.8259323e+02   2.4610125e+02   1.9376161e+02   3.2150972e+02   6.0525161e+01   2.2192181e+01   2.5406194e+02   2.2591375e+02   1.5450452e+02   3.2807125e+02   2.0601484e+02   2.8523397e+02   7.6532258e+01   2.8070677e+02   2.2140484e+02   2.4803019e+02   2.0434710e+02   7.4782877e+01   4.2516581e+02   8.3694155e+01   1.9115677e+02   2.2110617e+02   4.4476774e+02   4.8482452e+01   1.3834258e+02   1.6308550e+02   1.4577871e+02   2.5115738e+02   2.9124032e+02   2.3338206e+02   1.5295645e+02   2.7470155e+02   1.0152000e+02   9.0382271e+01   1.3421871e+02   9.8144439e+01   2.3156161e+02   1.0598475e+02   1.1294129e+02   2.0803986e+02   1.5193000e+02   1.1462883e+02   1.7638258e+02   8.3898426e+01   2.5033871e+01   1.2715858e+02   8.2818387e+01   1.1931259e+02   2.9608903e+02   1.0713385e+02   1.0092387e+02   1.0183867e+02   3.2773355e+02   1.8700777e+02   3.0937355e+02   1.5686890e+01   2.0500645e+02   2.1348819e+02   1.2570129e+02   7.7555187e+01   1.7954290e+02   2.1411528e+02   1.9130000e+02   1.9927632e+02   2.0939645e+02   2.2660409e+02   1.2218323e+02   2.6755857e+02   3.1241419e+02   2.5227977e+02   1.9670387e+02   7.5287239e+01   3.3808742e+02   2.1210494e+02   2.1223839e+02   2.5422835e+02   3.3095581e+02   2.6664966e+02   1.3368323e+02   1.9605244e+02   2.2710419e+02   2.3313134e+02   2.0610935e+02   2.9744286e+02   1.2659419e+02   1.8996150e+02   1.8852161e+02   1.5203956e+02   2.1517419e+02   2.5635865e+02   1.3913129e+02   1.5740627e+02   1.7782258e+02   1.8410419e+02   2.3205000e+02   1.1862858e+02   1.1571677e+02   1.4476298e+02   1.3227645e+02   9.5870142e+01   1.2312581e+02   1.3936542e+02   8.8991613e+01   7.4844865e+01   1.3144613e+02   8.8631729e+01   1.3737839e+02   1.0510586e+02   8.1748387e+01   9.0580774e+01   2.6889645e+02   7.8986671e+01   1.9932355e+02   2.3485637e+02   2.5313871e+02   3.4449406e+02   1.9064613e+02   1.7094734e+02   1.3214516e+02   1.7744323e+02   2.3616613e+02   2.0915187e+02   2.4258194e+02   2.9112086e+02   1.4481484e+02   3.0497159e+02   1.9591613e+02   3.2815735e+02   1.7850452e+02   1.8715512e+02   1.7184742e+02   2.3561995e+02   1.8112097e+02   2.5996516e+02   1.9358484e+02   2.4026547e+02   1.6261355e+02   2.3189092e+02   2.3820484e+02   2.2352265e+02   1.5925323e+02   2.1003619e+02   2.6913419e+02   3.0621314e+02   1.5970097e+02   2.2458554e+02   1.7197516e+02   2.3829134e+02   1.9021290e+02   2.6233006e+02   3.6492903e+02   1.1771277e+02   2.3210065e+02   3.2147195e+02   3.3513355e+02   5.6721252e+01   2.8017129e+02   1.9994243e+02   2.1348581e+02   1.6863823e+02   2.2580032e+02   2.4189823e+02   2.2746645e+02   1.4725688e+02   1.8290355e+02   2.6364514e+02   1.0285000e+02   1.5832329e+02   2.6750226e+02   1.8330369e+02   2.5302194e+02   2.2974437e+02   2.0894226e+02   1.5435655e+02   1.7022484e+02   1.4600685e+02   1.4634065e+02   1.8395307e+02   1.6468613e+02   2.1189995e+02   1.7725710e+02   2.1754427e+02   1.2021065e+02   1.2425186e+02   1.2424387e+02   7.5458555e+01   5.4686452e+01   3.2087987e+01   1.0184226e+02   1.3214972e+02   1.2549774e+02   1.3623437e+02   1.2440581e+02   1.0302302e+02   1.3297161e+02   1.1502743e+02   1.1111516e+02   6.6373368e+01   4.0151290e+01   1.2574048e+02   2.2153129e+02   1.8936717e+02   1.6654065e+02   1.3830385e+02   2.0213484e+02   1.6515341e+02   2.5433839e+02   2.3320615e+02   3.1927000e+02   2.5514356e+02   1.8027903e+02   2.5537445e+02   9.5610968e+01   1.4499983e+02   2.5019065e+02   3.4559346e+02   1.5690742e+02   2.4117547e+02   1.7100710e+02   1.8729556e+02   2.2314968e+02   2.7296803e+02   2.1940806e+02   2.4336671e+02   2.0673677e+02   2.4846461e+02   2.2977452e+02   2.3992417e+02   1.6535323e+02   2.0574110e+02   1.8692097e+02   2.1615826e+02   2.3778000e+02   1.7240276e+02   3.6940419e+02   2.6172702e+02   2.1045903e+02   1.7981005e+02   1.8700484e+02   3.0138606e+02   4.0010161e+02   8.4187032e+01   2.0662903e+02   1.6199742e+02   3.4425258e+02   2.0783431e+02   1.9018548e+02   1.2434903e+02   2.5635871e+02   2.4463711e+02   1.6452258e+02   2.4366174e+02   1.7242032e+02   1.5611863e+02   1.7545097e+02   1.2050812e+02   1.5027806e+02   1.3579356e+02   1.5949000e+02   1.8123306e+02   1.4609226e+02   1.5408875e+02   2.8038645e+02   1.4025295e+02   2.4482226e+02   1.7823680e+02   1.7045968e+02   1.7174968e+02   1.3906516e+02   1.2911866e+02   3.7743806e+02   1.8631366e+02   1.2455806e+02   8.4927935e+01   1.3784613e+02   9.9309084e+01   1.1055161e+02   9.6493613e+01   1.3670097e+02   8.7133600e+01   2.8873935e+02   1.0438666e+02   2.1690323e+02   4.7426452e+01   9.5440323e+01   2.4935419e+01   1.8693516e+02   2.7861874e+02   2.0358097e+02   1.8930449e+02   4.6107226e+02   1.9981099e+02   2.2989710e+02   2.6265533e+02   1.6064548e+02   2.8935643e+02   2.6140355e+02   1.8276126e+02   2.3878871e+02   2.2170819e+02   1.3532194e+02   1.3567166e+02   3.1510677e+02   1.2729339e+02   1.7753484e+02   2.4309334e+02   3.8856290e+02   1.3414239e+02   1.6081548e+02   1.5258799e+02   1.7054032e+02   1.6206516e+02   6.0443871e+01   1.4785449e+02   3.3151226e+02   2.2787708e+02   2.4231903e+02   1.9373254e+02   4.8683323e+02   5.9475923e+01   3.5809290e+02   1.4105515e+02   2.3016581e+02   2.0264383e+02   1.4699903e+02   1.4281653e+02   1.5963871e+02   2.1982084e+02   5.4142581e+02   4.0959484e+01   2.0629161e+02   1.4416732e+02   1.6209613e+02   2.7250779e+02   2.5818452e+02   1.4944427e+02   1.5258806e+02   9.2651987e+01   1.7970290e+02   1.1471796e+02   1.8552677e+02   2.1307721e+02   1.5673419e+02   1.4059739e+02   1.3203258e+02   1.3493610e+02   1.6626839e+02   1.0238756e+02   1.5122000e+02   1.0918982e+02   1.7213129e+02   1.4008982e+02   2.0918548e+02   6.0563871e+01   2.0868323e+02   1.3055599e+02   1.7659452e+02   9.0812116e+01
   2.5874323e+02   2.7567151e+02   3.8263871e+02   2.7210665e+02   2.4043710e+02   2.9238761e+02   1.9144742e+02   2.4689292e+02   2.4620000e+02   2.4807819e+02   1.9032387e+02   2.1345828e+02   2.8278323e+02   2.3041605e+02   1.4650161e+02   2.9845052e+02   3.7055161e+01   1.3309781e+01   1.9273194e+02   1.9387015e+02   1.8902452e+02   2.8639965e+02   2.1482484e+02   2.1561917e+02   6.0582258e+01   2.9355277e+02   2.1287484e+02   2.2633259e+02   2.1462710e+02   5.6530477e+01   3.8454581e+02   9.2663755e+01   1.6815677e+02   2.4732617e+02   4.6666774e+02   6.0210452e+01   1.5429258e+02   1.9309950e+02   1.2691871e+02   1.9585618e+02   2.5062032e+02   2.2282166e+02   1.3485645e+02   2.2362955e+02   1.2723000e+02   6.5135471e+01   1.3954871e+02   8.8948039e+01   2.2556161e+02   8.8274748e+01   1.1522129e+02   1.9366746e+02   1.6540000e+02   1.1978123e+02   1.7000258e+02   6.6938826e+01   4.0333871e+01   1.5483458e+02   9.6618387e+01   1.3006859e+02   3.0199903e+02   1.0804105e+02   6.4353871e+01   1.2737427e+02   2.9145355e+02   1.7087017e+02   3.4031355e+02  -2.4183097e+00   2.1105645e+02   2.2186419e+02   1.2055129e+02   9.2967187e+01   1.8230290e+02   2.2070448e+02   2.3016000e+02   2.1983752e+02   1.7848645e+02   2.1883689e+02   1.5228323e+02   3.1863057e+02   3.0636419e+02   2.4480377e+02   1.7974387e+02   7.9884039e+01   3.9227742e+02   2.7585974e+02   2.2728839e+02   2.9393435e+02   3.9324581e+02   2.0095646e+02   2.0235323e+02   1.1769884e+02   2.6072419e+02   2.1930174e+02   2.0614935e+02   2.7786966e+02   1.2773419e+02   2.0487030e+02   2.1471161e+02   1.7322436e+02   2.1127419e+02   2.6538065e+02   1.5199129e+02   1.8352747e+02   1.9120258e+02   1.3984379e+02   2.0124000e+02   1.5367338e+02   1.1295677e+02   1.2589378e+02   1.3560645e+02   1.9603742e+01   1.3355581e+02   1.2791102e+02   1.1608161e+02   7.4337665e+01   1.5911613e+02   9.6888129e+01   1.2185839e+02   9.2247458e+01   1.5222839e+02   1.1384237e+02   2.5489645e+02   9.0916671e+01   2.1042355e+02   2.6220837e+02   2.8066871e+02   3.2424166e+02   1.9778613e+02   1.7961614e+02   1.5709516e+02   1.5201723e+02   3.0259613e+02   2.1236747e+02   2.7343194e+02   2.2118286e+02   1.8628484e+02   2.4434399e+02   2.3961613e+02   2.7546135e+02   1.7192452e+02   1.7149152e+02   1.4956742e+02   2.2754235e+02   1.9045097e+02   2.7455876e+02   1.9967484e+02   2.1353827e+02   1.7842355e+02   2.2995612e+02   2.4520484e+02   2.0221265e+02   1.5759323e+02   2.6312899e+02   2.9090419e+02   3.2980154e+02   1.4975097e+02   2.2533154e+02   1.3764516e+02   2.4299774e+02   1.8492290e+02   2.2213326e+02   2.0849903e+02   1.7356717e+02   2.5472065e+02   2.6218235e+02   3.0909355e+02   2.6754452e+01   2.6750129e+02   1.9386603e+02   1.7791581e+02   1.5705383e+02   2.4971032e+02   1.8465543e+02   2.1107645e+02   1.7037808e+02   1.8332355e+02   2.6204154e+02   1.0128000e+02   1.5616889e+02   2.7645226e+02   1.6896769e+02   2.2793194e+02   1.8708157e+02   1.9375226e+02   1.2418175e+02   1.1784484e+02   1.7090725e+02   1.2210065e+02   1.7827227e+02   1.4587613e+02   2.2921475e+02   1.6177710e+02   2.4526267e+02   1.0969065e+02   1.3428346e+02   1.2257387e+02   8.9542155e+01   4.6826452e+01   4.4367871e+00   1.6789226e+02   1.1082572e+02   1.0282774e+02   7.9807974e+01   1.1069581e+02   1.1363982e+02   1.2874161e+02   9.9135832e+01   1.0421516e+02   3.8735368e+01   5.3101290e+01   1.0275448e+02   1.9600129e+02   2.2259957e+02   1.9445065e+02   1.3965105e+02   2.0275484e+02   1.5877381e+02   1.8214839e+02   2.6765135e+02   1.9293000e+02   3.1202076e+02   1.5785903e+02   2.4968805e+02   4.9180968e+01   7.2194232e+01   2.2848065e+02   2.9228026e+02   1.7695742e+02   2.1319147e+02   1.6486710e+02   1.8840676e+02   2.6833968e+02   2.5635283e+02   2.2897806e+02   2.7184111e+02   2.5321677e+02   2.5422621e+02   2.0024452e+02   1.9456657e+02   1.8230323e+02   1.7863510e+02   1.3426097e+02   2.3594106e+02   2.2597000e+02   2.0519756e+02   3.6173419e+02   1.9929062e+02   2.4169903e+02   1.8502085e+02   2.7877484e+02   2.4042446e+02   3.9055161e+02   9.7701032e+01   1.5096903e+02   1.5988022e+02   2.3111258e+02   2.3317551e+02   1.4223548e+02   2.0456503e+02   2.4273871e+02   1.5139671e+02   1.9157258e+02   2.2992774e+02   1.6966032e+02   1.8595943e+02   1.7597097e+02   9.6466516e+01   1.5255806e+02   9.6801161e+01   1.4654000e+02   1.6279906e+02   1.1214226e+02   1.4661475e+02   2.6305645e+02   1.8496935e+02   2.2358226e+02   1.4936600e+02   1.7860968e+02   1.9923768e+02   4.9785161e+01   2.1981058e+01   3.3895806e+02   2.0972206e+02   1.1321806e+02   7.5175135e+01   1.1993613e+02   1.1336188e+02   9.2361613e+01   8.6668813e+01   1.2074097e+02   1.0331040e+02   2.7577935e+02   1.0642346e+02   2.1886323e+02   5.5459652e+01   8.7630323e+01   2.7890219e+01   1.6079516e+02   2.8094994e+02   2.1262097e+02   2.0178129e+02   3.7555226e+02   2.1898259e+02   1.7184710e+02   2.7034933e+02   1.9355548e+02   3.0520363e+02   2.8778355e+02   1.6308086e+02   2.3628871e+02   1.8490819e+02   1.5493194e+02   1.5701286e+02   2.8972677e+02   1.6437379e+02   1.6120484e+02   3.1520974e+02   3.8413290e+02   1.4425679e+02   1.4629548e+02   1.8089959e+02   1.6859032e+02   1.7984116e+02   5.2683871e+01   1.4366529e+02   3.4194226e+02   2.2427268e+02   2.2297903e+02   2.0651974e+02   4.2321323e+02   6.6945523e+01   3.3442290e+02   1.3770875e+02   2.5911581e+02   2.7813783e+02   1.0309903e+02   1.9628853e+02   2.0224871e+02   2.4603204e+02   5.0880581e+02   3.9099084e+01   2.0757161e+02   1.3635492e+02   1.4890613e+02   2.8623299e+02   2.8009452e+02   1.4226147e+02   1.2982806e+02   1.3233279e+02   1.5903290e+02   9.4321561e+01   2.1138677e+02   1.6867841e+02   1.7697419e+02   1.8802819e+02   1.6755258e+02   1.7818450e+02   1.4836839e+02   1.5581956e+02   1.7122000e+02   1.3706982e+02   1.5399129e+02   1.4440102e+02   2.1351548e+02   9.0447471e+01   1.8311323e+02   1.3122159e+02   1.7007452e+02   1.2985372e+02
   2.0621323e+02   2.1996391e+02   3.8378871e+02   2.6606465e+02   2.6176710e+02   3.1797121e+02   1.8772742e+02   2.1157052e+02   2.2425000e+02   3.2364419e+02   2.0066387e+02   1.9554108e+02   2.7325323e+02   2.5160845e+02   1.4071161e+02   3.0475372e+02   4.1335161e+01   3.0673806e+00   2.0449194e+02   2.6487935e+02   1.7450452e+02   3.2880125e+02   2.3787484e+02   2.2163517e+02   1.0177226e+02   2.3030757e+02   1.9940484e+02   2.1065019e+02   2.4143710e+02   7.3815677e+01   4.3978581e+02   6.4664555e+01   1.9053677e+02   2.1925577e+02   4.4295774e+02   8.1397252e+01   1.9286258e+02   1.7977390e+02   2.2115871e+02   2.3117698e+02   2.7833032e+02   2.5626486e+02   1.4176645e+02   2.6040675e+02   1.0499000e+02   1.1191467e+02   1.7269871e+02   9.6496039e+01   2.6780161e+02   1.0384555e+02   1.1765129e+02   1.6633306e+02   1.3274000e+02   6.9204026e+01   1.4400258e+02   6.9158826e+01   2.0233871e+01   1.3164258e+02   9.7718387e+01   1.3612059e+02   2.9022903e+02   1.0713265e+02   7.2253871e+01   8.3602271e+01   3.3530355e+02   2.1874217e+02   3.0095355e+02  -7.9950968e-01   2.0181645e+02   2.3884339e+02   1.1331129e+02   1.1978639e+02   2.2164290e+02   2.8297728e+02   2.0878000e+02   1.9139792e+02   2.0529645e+02   2.5850209e+02   1.4556323e+02   2.5773817e+02   2.7403419e+02   2.3411017e+02   1.7432387e+02   1.0288764e+02   4.2260742e+02   2.9596334e+02   1.9451839e+02   2.8179595e+02   2.9576581e+02   1.7951486e+02   1.5363323e+02   7.6646439e+01   1.6725419e+02   2.2134934e+02   1.8981935e+02   2.9532606e+02   1.5954419e+02   2.1036550e+02   1.4247161e+02   1.6658356e+02   2.0627419e+02   3.0664065e+02   1.0989129e+02   1.5774547e+02   1.5525258e+02   1.1447979e+02   2.0534000e+02   8.7105381e+01   1.4166677e+02   1.6916698e+02   1.1084645e+02   4.3344542e+01   8.5705806e+01   1.0678902e+02   1.0370161e+02   8.8288065e+01   1.3020613e+02   9.4970929e+01   1.1247839e+02   1.1023786e+02   1.2331839e+02   1.1254517e+02   2.1975645e+02   1.2720787e+02   2.0904355e+02   2.3326877e+02   3.0948871e+02   2.9410606e+02   1.3969613e+02   1.4159334e+02   1.6571516e+02   1.8409763e+02   2.1240613e+02   2.5105267e+02   2.4243194e+02   2.2856286e+02   1.8112484e+02   2.6075679e+02   2.2946613e+02   2.4167335e+02   1.6921452e+02   2.4118832e+02   2.0546742e+02   1.7312035e+02   2.2764097e+02   2.6153356e+02   2.1743484e+02   2.4221747e+02   2.3909355e+02   1.6872252e+02   1.9290484e+02   2.5109665e+02   1.5449323e+02   2.4413699e+02   2.5233419e+02   3.5203714e+02   1.4508097e+02   2.6166514e+02   1.5335516e+02   1.7312094e+02   1.8425290e+02   1.7280686e+02   2.5968903e+02   1.2661197e+02   2.4334065e+02   2.3142275e+02   3.7390355e+02   2.0719652e+01   2.3360129e+02   2.0009803e+02   1.8829581e+02   1.6556343e+02   2.3352032e+02   2.0781063e+02   2.1979645e+02   2.1077048e+02   1.7237355e+02   2.1634754e+02   1.0366000e+02   1.2401849e+02   2.6988226e+02   2.0539329e+02   2.3802194e+02   1.6865437e+02   1.7265226e+02   1.9815975e+02   1.2203484e+02   1.9529205e+02   1.2348065e+02   1.7645187e+02   1.7311613e+02   2.2303555e+02   1.7349710e+02   2.2465507e+02   1.0545065e+02   9.5532658e+01   1.2766387e+02   8.5804955e+01   4.7406452e+01   4.0530387e+01   1.1184226e+02   1.4515972e+02   1.3782774e+02   8.7917974e+01   1.3673581e+02   8.5656619e+01   1.0674161e+02   9.3275832e+01   1.3568516e+02   3.7647768e+01   6.3201290e+01   1.2336648e+02   2.2729129e+02   2.5009637e+02   1.7878065e+02   1.1571465e+02   2.6842484e+02   2.2566021e+02   2.0433839e+02   2.8349615e+02   2.3117000e+02   3.3119156e+02   1.8413903e+02   2.8739565e+02   1.4780097e+02   2.1858463e+02   2.5971065e+02   2.6545186e+02   1.6328742e+02   2.7971507e+02   1.2038710e+02   2.1167516e+02   1.9923968e+02   2.7688083e+02   2.6216806e+02   2.2494591e+02   2.7584677e+02   3.6235581e+02   2.5500452e+02   1.9118577e+02   2.1345323e+02   2.0594310e+02   1.3473097e+02   2.0242346e+02   2.1793000e+02   2.3189076e+02   3.4925419e+02   1.8557902e+02   2.2817903e+02   2.0001245e+02   2.0443484e+02   2.9089166e+02   3.8040161e+02   7.3663032e+01   2.0320903e+02   1.6813102e+02   2.7049258e+02   3.0411511e+02   1.8523548e+02   1.5903503e+02   2.5488871e+02   2.1399471e+02   2.1357258e+02   2.2883774e+02   2.0885032e+02   1.5772423e+02   1.8712097e+02   1.3562452e+02   1.7722806e+02   1.4196756e+02   1.5463000e+02   1.2110186e+02   1.5505226e+02   2.1242195e+02   2.2886645e+02   1.7089455e+02   2.1110226e+02   1.9208440e+02   1.8293968e+02   2.0651128e+02   3.8595161e+01   5.1062581e+00   3.8162806e+02   1.8073846e+02   1.4259806e+02   8.4154735e+01   1.3193613e+02   1.4297188e+02   3.0451613e+01   1.1521613e+01   1.3984097e+02   7.4882400e+01   2.2335935e+02   1.4580706e+02   1.8786323e+02   6.7459652e+01   1.0020032e+02   8.4644619e+01   1.7693516e+02   2.6922874e+02   2.2558097e+02   2.3578449e+02   3.9631226e+02   2.4904179e+02   2.2822710e+02   2.6740893e+02   2.0536548e+02   3.0201883e+02   3.1721355e+02   1.8891646e+02   2.3853871e+02   2.3757819e+02   1.3732194e+02   1.5313166e+02   2.4667677e+02   2.0605779e+02   1.6272484e+02   2.6703814e+02   3.1908290e+02   9.0270787e+01   1.5029548e+02   1.7495959e+02   1.7883032e+02   1.7568196e+02   6.3163871e+01   1.5168689e+02   3.0527226e+02   2.4882628e+02   2.1407903e+02   1.9714174e+02   4.5093323e+02   6.6967923e+01   3.7971290e+02   1.5122555e+02   2.2501581e+02   3.0477583e+02   1.0937903e+02   2.0397613e+02   1.3444871e+02   2.6498604e+02   4.4194581e+02   3.5107884e+01   1.9334161e+02   1.0778332e+02   1.6290613e+02   2.9092299e+02   2.0095452e+02   2.0807267e+02   1.4268806e+02   1.3639399e+02   1.4503290e+02   1.1135156e+02   2.0076677e+02   1.5681801e+02   1.3092419e+02   1.3537219e+02   1.5960258e+02   1.4549050e+02   1.2741839e+02   1.2021556e+02   1.6646000e+02   1.3411062e+02   1.3842129e+02   1.3698662e+02   2.1894548e+02   7.6013071e+01   1.8944323e+02   1.1990519e+02   2.0411452e+02   1.1285052e+02
   1.8345323e+02   2.4226471e+02   3.6244871e+02   2.0187185e+02   2.6848710e+02   2.8052361e+02   2.1125742e+02   2.2325812e+02   1.9882000e+02   3.0920859e+02   2.2289387e+02   2.6385268e+02   2.2183323e+02   2.5648205e+02   1.3792161e+02   2.4213692e+02   3.5195161e+01   2.4218581e+01   2.3301194e+02   1.7530775e+02   1.4093452e+02   2.4691685e+02   1.9630484e+02   2.2772077e+02   1.5005226e+02   2.0434517e+02   2.4121484e+02   1.9782539e+02   2.4343710e+02   6.0985677e+01   4.1702581e+02   9.8635355e+01   1.9391677e+02   2.3665537e+02   4.7004774e+02   7.4460052e+01   1.7872258e+02   1.6666510e+02   1.5420871e+02   2.3534298e+02   3.1362032e+02   3.0868166e+02   1.1642645e+02   2.4472395e+02   1.0514000e+02   1.0690267e+02   1.2330871e+02   1.1034724e+02   2.3280161e+02   1.1302555e+02   1.0579129e+02   1.8737186e+02   1.4779000e+02   1.0486003e+02   1.2581258e+02   5.2664026e+01   1.1433871e+01   1.3044658e+02   1.0961839e+02   1.2559859e+02   2.9322903e+02   6.8982645e+01   9.1493871e+01   8.2253071e+01   3.2464355e+02   2.3116497e+02   3.8431355e+02   1.6221690e+01   2.1219645e+02   2.1339299e+02   8.7891290e+01   9.7819987e+01   1.9773290e+02   2.2504008e+02   2.2030000e+02   2.6819632e+02   2.6024645e+02   3.0976609e+02   1.3228323e+02   2.3161057e+02   3.0498419e+02   2.4834417e+02   2.3289387e+02   1.3673204e+02   3.4070742e+02   2.6370534e+02   2.1513839e+02   2.5842635e+02   3.2338581e+02   2.2183526e+02   1.4268323e+02   1.3757244e+02   1.9129419e+02   2.8423614e+02   1.9567935e+02   2.6732726e+02   1.3540419e+02   2.1139670e+02   1.8866161e+02   1.1869836e+02   1.8979419e+02   2.3661905e+02   1.3756129e+02   1.4411187e+02   1.3544258e+02   1.7668459e+02   4.0720000e+02   4.9565806e+00   1.3585677e+02   1.7306178e+02   1.3741645e+02   8.2978942e+01   1.4708581e+02   1.1211862e+02   9.7651613e+01   6.6382065e+01   1.3615613e+02   1.1444493e+02   1.1290839e+02   8.4533458e+01   1.0974839e+02   9.4670774e+01   2.5451645e+02   1.1651707e+02   2.1656355e+02   2.2842717e+02   2.4501871e+02   3.3409366e+02   1.2378613e+02   1.7419614e+02   1.8071516e+02   1.8650763e+02   2.0735613e+02   2.5679667e+02   2.2334194e+02   2.6190006e+02   1.6849484e+02   2.3949719e+02   2.2741613e+02   2.8863735e+02   1.7316452e+02   2.0768232e+02   1.7237742e+02   1.4381755e+02   2.0964097e+02   2.8192356e+02   2.1762484e+02   2.6944227e+02   2.1080355e+02   1.6884572e+02   2.2690484e+02   2.0802665e+02   1.3049323e+02   2.2967699e+02   2.5866419e+02   3.4843074e+02   1.5585097e+02   2.8465354e+02   1.7130516e+02   1.9530494e+02   1.6116290e+02   2.0803406e+02   3.2973903e+02   7.0197974e+01   2.4853065e+02   2.6558755e+02   3.9885355e+02   1.6483652e+01   2.4864129e+02   1.9561483e+02   1.7876581e+02   2.0132583e+02   2.3328032e+02   1.6286983e+02   2.0236645e+02   1.6554488e+02   1.8347355e+02   2.5697954e+02   1.0966000e+02   1.1853849e+02   2.8764226e+02   2.0945249e+02   2.8317194e+02   2.2090237e+02   1.8313226e+02   1.7123135e+02   1.3579484e+02   1.9590125e+02   5.1530645e+01   3.7497871e+01   1.9282613e+02   1.6969875e+02   1.3877710e+02   1.8576267e+02   9.1780645e+01   1.0448626e+02   1.2276387e+02   1.1133695e+02   4.2876452e+01   2.7182787e+01   1.5208226e+02   1.3632052e+02   1.4230774e+02   1.0017957e+02   1.0078581e+02   1.2667262e+02   1.2354161e+02   6.6881832e+01   1.4759516e+02   4.2024968e+01   5.6631290e+01   1.0751208e+02   2.3110129e+02   2.3208157e+02   2.0797065e+02   1.0313945e+02   2.4632484e+02   1.8971821e+02   1.7891839e+02   2.9004975e+02   3.0136000e+02   2.4038636e+02   1.6780903e+02   2.5670205e+02   1.2918097e+02   2.0126423e+02   2.3914065e+02   2.6485746e+02   1.6271742e+02   2.9786067e+02   1.3333710e+02   2.0482916e+02   2.4181968e+02   2.7742443e+02   2.4906806e+02   2.6527391e+02   2.8505677e+02   3.0082901e+02   2.5381452e+02   2.0695097e+02   2.1235323e+02   2.0928110e+02   1.5397097e+02   2.4398426e+02   2.2940000e+02   2.1140316e+02   3.6463419e+02   2.2429862e+02   2.6764903e+02   1.9937485e+02   2.1181484e+02   2.2416126e+02   4.4020161e+02   1.2777903e+02   1.8396903e+02   1.4190022e+02   2.9292258e+02   2.8666071e+02   1.6418548e+02   1.8438903e+02   2.2373871e+02   1.8858671e+02   2.2042258e+02   2.2704974e+02   1.7009032e+02   1.5011503e+02   2.1802097e+02   1.2524252e+02   1.7203806e+02   1.0857276e+02   1.3668000e+02   1.7943786e+02   1.5824226e+02   1.4668675e+02   2.5152645e+02   1.9275175e+02   2.4087226e+02   2.1679280e+02   1.6126968e+02   2.0648488e+02   5.0115161e+01  -5.4753419e+00   4.1590806e+02   1.4209606e+02   9.0788065e+01   8.5439535e+01   1.1584613e+02   1.1168908e+02   8.7916129e+00   7.3544129e+00   8.7890968e+01   8.1698400e+01   2.5468935e+02   1.2192066e+02   1.6552323e+02   8.3816852e+01   1.0606032e+02   5.0705819e+01   1.9750516e+02   2.1687314e+02   2.2810097e+02   2.1920289e+02   3.6326226e+02   2.1677579e+02   2.2132710e+02   2.5286093e+02   2.3126548e+02   2.4589683e+02   2.8411355e+02   1.9408446e+02   2.5468871e+02   2.0708619e+02   1.1274194e+02   1.7461806e+02   2.6653677e+02   2.0194899e+02   1.7149484e+02   2.4724654e+02   3.5756290e+02   1.0167239e+02   9.6815484e+01   1.8775799e+02   2.0011032e+02   1.7026956e+02   6.6013871e+01   1.5978889e+02   2.4985226e+02   2.2778988e+02   2.1188903e+02   2.0078694e+02   4.6355323e+02   4.0958323e+01   3.8990290e+02   1.9636035e+02   2.1492581e+02   2.1720303e+02   1.4766903e+02   1.5657293e+02   1.5224871e+02   2.1617204e+02   4.8870581e+02   1.1897084e+01   1.6115161e+02   1.1658852e+02   1.8614613e+02   2.4973379e+02   2.2757452e+02   2.1046307e+02   1.6649806e+02   1.2463919e+02   1.5493290e+02   9.7559561e+01   2.1414677e+02   1.7055761e+02   1.5649419e+02   1.4047659e+02   1.5127258e+02   1.5225690e+02   1.1822839e+02   1.0580076e+02   1.5713000e+02   1.4324702e+02   1.5670129e+02   1.3204422e+02   2.2985548e+02   8.0810271e+01   1.8749323e+02   1.0587119e+02   1.6321452e+02   7.9692516e+01
   2.0683323e+02   2.5605431e+02   3.6940871e+02   2.1278505e+02   2.9162710e+02   2.5796241e+02   2.1296742e+02   2.0536132e+02   2.0425000e+02   3.2253419e+02   2.0813387e+02   1.9594348e+02   2.4792323e+02   2.6920485e+02   1.7213161e+02   2.8024012e+02   4.3095161e+01   1.8536581e+01   1.7673194e+02   2.8915015e+02   1.5383452e+02   2.1621485e+02   2.1972484e+02   2.0103717e+02   9.4052258e+01   2.1882517e+02   2.1483484e+02   2.1803579e+02   2.3229710e+02   3.8646877e+01   3.7197581e+02   1.1570935e+02   1.8548677e+02   2.5674977e+02   4.3790774e+02   7.7421252e+01   1.7824258e+02   1.7194350e+02   1.5482871e+02   1.9858338e+02   2.7048032e+02   2.7413286e+02   1.2566645e+02   2.5284475e+02   9.3330000e+01   9.0697471e+01   1.4359871e+02   1.3458404e+02   2.3490161e+02   8.9617548e+01   1.1008129e+02   2.2940866e+02   1.5217000e+02   8.7699626e+01   1.2219258e+02   8.0283626e+01   2.3283871e+01   1.2084858e+02   1.0709839e+02   9.1890194e+01   2.8351903e+02   9.4899445e+01   1.0730387e+02   1.1551827e+02   3.5111355e+02   2.1518737e+02   3.8579355e+02   2.1623290e+01   1.7857645e+02   2.1322259e+02   1.0508129e+02   7.7784787e+01   1.7378290e+02   1.8180608e+02   1.9449000e+02   2.7964112e+02   2.2210645e+02   2.9291729e+02   1.6766323e+02   3.1320017e+02   2.9027419e+02   2.9105097e+02   2.3574387e+02   1.0993404e+02   2.6703742e+02   2.7782894e+02   1.8180839e+02   2.3547275e+02   3.7557581e+02   2.2013006e+02   1.9140323e+02   1.3557484e+02   1.8968419e+02   2.2793494e+02   1.8329935e+02   2.9065766e+02   1.2497419e+02   1.7466110e+02   2.1423161e+02   1.0322276e+02   2.3127419e+02   2.5292065e+02   1.4589129e+02   1.6091547e+02   1.4277258e+02   1.7495819e+02   4.1729000e+02   4.6099381e+01   1.1799677e+02   2.0053058e+02   1.3227645e+02   1.1601014e+02   1.9708581e+02   8.2688619e+01   1.2899161e+02   9.4214865e+01   1.5658613e+02   7.9330529e+01   1.3228839e+02   1.0584306e+02   1.0498839e+02   6.7621574e+01   2.3789645e+02   1.1370667e+02   1.5908355e+02   2.2012557e+02   2.9925871e+02   2.9045446e+02   1.4436613e+02   1.8221974e+02   1.7904516e+02   1.6484123e+02   1.5578613e+02   2.9254227e+02   2.1805194e+02   2.5984326e+02   1.9212484e+02   1.9497679e+02   2.0336613e+02   3.1271135e+02   1.6569452e+02   1.7284992e+02   1.7508742e+02   1.9264075e+02   2.3650097e+02   1.8892476e+02   2.1562484e+02   2.1584227e+02   2.1142355e+02   1.4398612e+02   1.7920484e+02   2.9174265e+02   1.7254323e+02   2.1988299e+02   2.7942419e+02   3.2262994e+02   1.4770097e+02   2.6597554e+02   1.6430516e+02   1.6652494e+02   1.9716290e+02   2.2539406e+02   2.4758903e+02   1.6452997e+02   2.7591065e+02   2.3320715e+02   3.2918355e+02   1.9867252e+01   2.1845129e+02   2.4050003e+02   2.3648581e+02   1.8379823e+02   2.1523032e+02   2.3951383e+02   2.0079645e+02   1.6643048e+02   1.6632355e+02   2.7816154e+02   1.0400000e+02   1.5571129e+02   3.0078226e+02   1.5668129e+02   2.3407194e+02   2.0583037e+02   1.3798226e+02   2.3088335e+02   1.1979484e+02   1.8023125e+02   7.6150645e+01   8.3138271e+01   1.7811613e+02   1.6848555e+02   1.5787710e+02   1.8004467e+02   1.1178065e+02   1.5016626e+02   1.0738387e+02   8.8947355e+01   6.8546452e+01   2.2549187e+01   1.2232226e+02   1.2237132e+02   1.4720774e+02   9.1257574e+01   1.1345581e+02   6.9759019e+01   1.2859161e+02   8.7767832e+01   1.2997516e+02   3.1004568e+01   5.5821290e+01   1.0186688e+02   1.6510129e+02   2.5917157e+02   1.8121065e+02   1.0871025e+02   2.0728484e+02   1.4345141e+02   2.2181839e+02   3.0314775e+02   3.5169000e+02   2.2969996e+02   1.3837903e+02   2.1172645e+02   1.3337097e+02   1.9454903e+02   2.1595065e+02   3.2890266e+02   1.5862742e+02   2.0889787e+02   1.2005710e+02   2.1484156e+02   1.9919968e+02   2.4574403e+02   1.9563806e+02   2.8245831e+02   2.2399677e+02   3.4387381e+02   2.6477452e+02   2.3036417e+02   1.7115323e+02   1.7297710e+02   1.5150097e+02   2.6580186e+02   2.1612000e+02   2.6922556e+02   3.6425419e+02   2.3937902e+02   2.0283903e+02   1.8998965e+02   1.8972484e+02   1.9173846e+02   4.1205161e+02   8.0881032e+01   1.6034903e+02   1.9002982e+02   2.9687258e+02   2.4419471e+02   1.7694548e+02   1.9669823e+02   2.4997871e+02   1.6957751e+02   1.8076258e+02   1.9974254e+02   1.5357032e+02   1.5009663e+02   1.7040097e+02   1.0624212e+02   1.7108806e+02   8.3178761e+01   1.6296000e+02   1.3652546e+02   1.6795226e+02   1.4766995e+02   2.6990645e+02   1.7914135e+02   2.1668226e+02   2.0925800e+02   1.5355968e+02   1.9200168e+02   4.5925161e+01  -2.6201419e+00   3.2181806e+02   2.2542326e+02   1.4340806e+02   8.2329935e+01   1.2784613e+02   1.3258908e+02   2.3071613e+01   1.0832013e+01   1.0574097e+02   9.6420400e+01   2.9001935e+02   1.1675426e+02   1.6929323e+02   7.5325252e+01   1.0597032e+02   4.4853019e+01   2.2745516e+02   2.4828714e+02   1.9515097e+02   2.7283889e+02   3.8693226e+02   2.2802219e+02   2.5951710e+02   2.0128573e+02   2.3912548e+02   3.3826803e+02   2.8692355e+02   2.0819966e+02   2.7903871e+02   2.4183819e+02   1.5351194e+02   1.6392646e+02   3.0244677e+02   1.7669619e+02   1.5977484e+02   2.6913414e+02   4.2365290e+02   1.2371519e+02   1.3677548e+02   1.8985119e+02   1.7678032e+02   1.7146596e+02   7.9873871e+01   1.2678009e+02   2.3685226e+02   2.5487988e+02   2.2559903e+02   1.8979014e+02   4.6378323e+02   3.2129923e+01   3.5375290e+02   1.8316235e+02   2.5844581e+02   1.7419143e+02   1.1685903e+02   1.6970773e+02   1.1634871e+02   2.2276404e+02   5.0461581e+02   2.0004284e+01   1.8581161e+02   1.1438572e+02   1.8828613e+02   2.5351259e+02   2.4080452e+02   2.2231467e+02   1.7339806e+02   9.9657187e+01   1.8065290e+02   8.8501961e+01   1.8980677e+02   2.0602481e+02   1.6211419e+02   1.3511699e+02   1.6965258e+02   1.4892650e+02   1.3031839e+02   1.3207356e+02   1.8699000e+02   1.3680822e+02   1.8789129e+02   1.4249902e+02   2.1251548e+02   6.2817471e+01   1.9339323e+02   1.1725919e+02   1.8440452e+02   7.8377316e+01
   2.2221323e+02   2.8125391e+02   3.7416871e+02   2.3821425e+02   3.1990710e+02   2.5851001e+02   1.7849742e+02   3.3144892e+02   2.5258000e+02   2.0809779e+02   1.9861387e+02   2.5617508e+02   2.1854323e+02   2.9789525e+02   2.5697161e+02   3.0914292e+02   4.8005161e+01   2.1103781e+01   1.9849194e+02   2.7259935e+02   1.9345452e+02   2.1537525e+02   1.9072484e+02   2.7878717e+02   8.3152258e+01   2.3645717e+02   2.2687484e+02   2.1173259e+02   2.5676710e+02   1.4539277e+01   3.5235581e+02   1.2127895e+02   2.3319677e+02   2.1027297e+02   4.6295774e+02   5.6837252e+01   1.8872258e+02   1.7653510e+02   1.7172871e+02   2.0894138e+02   2.6438032e+02   2.8253086e+02   1.4566645e+02   2.7547475e+02   1.1999000e+02   1.1904467e+02   1.2478871e+02   9.2558839e+01   2.4018161e+02   1.2514515e+02   1.1941129e+02   2.0457226e+02   1.2498000e+02   1.2787483e+02   1.3766258e+02   7.7336026e+01   2.3133871e+01   1.3616058e+02   8.8008387e+01   1.3261739e+02   2.9513903e+02   9.6779845e+01   1.2792387e+02   1.0895867e+02   2.4683355e+02   2.7585977e+02   3.2495355e+02  -9.8195097e+00   1.7057645e+02   2.0257259e+02   9.7221290e+01   7.2263587e+01   1.9183290e+02   1.6579208e+02   2.3707000e+02   2.0875472e+02   1.8281645e+02   2.0915049e+02   1.5356323e+02   2.3647817e+02   3.5384419e+02   2.6415537e+02   1.4579387e+02   7.3790039e+01   3.0303742e+02   2.1099894e+02   2.2475839e+02   2.7622675e+02   3.3043581e+02   1.7474126e+02   1.9320323e+02   1.3367084e+02   2.3568419e+02   2.1425494e+02   2.0491935e+02   2.5639806e+02   1.3449419e+02   1.8436950e+02   2.0790161e+02   1.3505916e+02   2.4946419e+02   3.1256545e+02   1.3784129e+02   1.4822947e+02   1.8706258e+02   2.2460499e+02   3.5763000e+02  -1.3887819e+01   1.0571677e+02   1.7256298e+02   1.7898645e+02   8.6893342e+01   1.5765581e+02   9.5313019e+01   1.1503161e+02   7.4091665e+01   1.5620613e+02   8.1270929e+01   1.2556839e+02   1.1457066e+02   9.6988387e+01   9.0551574e+01   2.2356645e+02   1.2132307e+02   1.8984355e+02   2.0885477e+02   2.6542871e+02   3.0463086e+02   1.6278613e+02   1.8193614e+02   1.6680516e+02   1.7243043e+02   2.3268613e+02   2.1748027e+02   2.2148194e+02   2.9266886e+02   1.9749484e+02   2.0096719e+02   2.8266613e+02   2.3511735e+02   1.6697452e+02   1.7731752e+02   2.0022742e+02   2.4672955e+02   2.6235097e+02   1.7594676e+02   1.8286484e+02   2.1222307e+02   2.3171355e+02   2.0484292e+02   2.0900484e+02   2.6345865e+02   1.6621323e+02   2.3486939e+02   2.6561419e+02   3.3411474e+02   1.4594097e+02   2.6097634e+02   1.7678516e+02   1.9086654e+02   1.9778290e+02   1.9591446e+02   2.9115903e+02   1.6176437e+02   2.7015065e+02   2.6208795e+02   3.3237355e+02   3.2472052e+01   2.2383129e+02   2.3744963e+02   2.1181581e+02   1.8196183e+02   2.4042032e+02   2.3144863e+02   1.7260645e+02   2.1992568e+02   1.6994355e+02   2.4506194e+02   1.0823000e+02   1.6823289e+02   2.7626226e+02   1.5183289e+02   2.2312194e+02   2.2436637e+02   1.7513226e+02   1.9963135e+02   1.4736484e+02   1.5602565e+02   1.4544065e+02   1.7259507e+02   1.8368613e+02   2.0446995e+02   1.3815710e+02   1.8834227e+02   1.3735065e+02   1.3931066e+02   1.0657387e+02   1.2116215e+02   5.6926452e+01   2.1248787e+01   1.1470226e+02   1.4641092e+02   1.0906774e+02   1.2492877e+02   1.3521581e+02   9.5828219e+01   1.1683161e+02   1.1746863e+02   1.3473516e+02   3.7573768e+01   7.0631290e+01   9.9352077e+01   2.3967129e+02   1.9291597e+02   2.0559065e+02   1.3003985e+02   1.9794484e+02   1.7600861e+02   1.9995839e+02   2.8808655e+02   3.3617000e+02   2.2713156e+02   1.3537903e+02   2.3010645e+02   1.2799097e+02   1.6526943e+02   2.5748065e+02   3.1815026e+02   1.5681742e+02   2.4052267e+02   1.6462710e+02   2.4599596e+02   1.8047968e+02   2.7081163e+02   1.9625806e+02   2.3564871e+02   1.9115677e+02   3.0729101e+02   1.8134452e+02   2.7412857e+02   1.7085323e+02   2.0515110e+02   1.6888097e+02   2.1827146e+02   1.9726000e+02   2.1073436e+02   3.4449419e+02   2.5033982e+02   2.1212903e+02   2.0043645e+02   2.2786484e+02   2.6039726e+02   4.4830161e+02   7.6231032e+01   2.2653903e+02   1.4935462e+02   2.9987258e+02   2.3695471e+02   1.5952548e+02   1.4885183e+02   2.4250871e+02   1.7512511e+02   1.8780258e+02   2.1360934e+02   1.5857032e+02   1.3446663e+02   1.9893097e+02   8.5439716e+01   1.6803806e+02   1.0442276e+02   1.3434000e+02   1.9191506e+02   1.6019226e+02   1.3963075e+02   2.5967645e+02   2.2285975e+02   1.8606226e+02   1.9660760e+02   1.4150968e+02   2.0368568e+02   5.6025161e+01   1.0521858e+01   4.2776806e+02   1.6266726e+02   1.1440806e+02   1.0426994e+02   1.0236613e+02   1.4338748e+02   1.6741613e+01   1.5768413e+01   1.4565097e+02   1.0174760e+02   2.5035935e+02   1.0873706e+02   2.2862323e+02   6.9488852e+01   7.7490323e+01   4.2841419e+01   2.4226516e+02   1.8872234e+02   1.9462097e+02   2.4745129e+02   4.2250226e+02   2.4889659e+02   2.6898710e+02   2.0761813e+02   2.1203548e+02   2.8653523e+02   2.8159355e+02   1.6585606e+02   2.6048871e+02   2.3262219e+02   1.5751194e+02   1.3565646e+02   2.6986677e+02   1.7201259e+02   1.6349484e+02   2.5312654e+02   3.5275290e+02   1.1881719e+02   1.2658548e+02   1.8480639e+02   1.5392032e+02   1.9039476e+02   6.8443871e+01   1.1502449e+02   2.8404226e+02   2.9067468e+02   2.3045903e+02   1.5035134e+02   4.1883323e+02   3.6155923e+01   3.8104290e+02   1.2473915e+02   2.1697581e+02   2.0222903e+02   1.3133903e+02   1.4192933e+02   1.2410871e+02   2.3571324e+02   5.2085581e+02   2.9365084e+01   1.9215161e+02   1.3429852e+02   1.9557613e+02   2.4259939e+02   2.3990452e+02   1.6147667e+02   1.4630806e+02   1.0691439e+02   1.5589290e+02   1.3200276e+02   1.5780677e+02   2.2525481e+02   1.6097419e+02   1.3911819e+02   1.3593258e+02   1.1771410e+02   1.3064839e+02   1.2314716e+02   1.6341000e+02   1.2388462e+02   1.8389129e+02   1.4891902e+02   2.3589548e+02   7.7617071e+01   1.9439323e+02   1.2517919e+02   1.4140452e+02   1.2700732e+02
   2.6212323e+02   2.3973111e+02   3.8068871e+02   3.0431265e+02   2.6476710e+02   2.9278121e+02   2.1077742e+02   2.2053652e+02   2.5082000e+02   2.1323859e+02   2.1209387e+02   1.6052668e+02   2.4397323e+02   3.0114085e+02   1.9113161e+02   2.7141012e+02   4.8335161e+01   3.0787381e+01   2.3111194e+02   2.0926975e+02   1.9426452e+02   2.1798045e+02   2.3558484e+02   2.3095837e+02   9.5622258e+01   2.3445957e+02   2.3902484e+02   1.8900059e+02   2.4905710e+02   3.6446077e+01   3.7587581e+02   1.1354735e+02   1.9467677e+02   2.5468457e+02   4.5957774e+02   3.1107652e+01   1.8472258e+02   1.7270510e+02   1.8358871e+02   1.9885258e+02   2.7262032e+02   2.6739166e+02   1.1585645e+02   2.5605955e+02   1.3938000e+02   1.0368347e+02   1.3859871e+02   9.9414039e+01   2.5714161e+02   1.1278835e+02   1.4322129e+02   1.8513746e+02   1.2064000e+02   1.0694203e+02   1.2862258e+02   8.7009226e+01   5.8233871e+01   1.2390258e+02   1.0271839e+02   1.5577059e+02   3.4603903e+02   5.8947845e+01   1.1987387e+02   1.2803267e+02   2.4645355e+02   2.0742017e+02   3.3868355e+02   2.6762090e+01   2.2319645e+02   2.6060299e+02   9.9791290e+01   1.1477799e+02   2.0821290e+02   2.0001168e+02   2.0340000e+02   1.9863832e+02   2.2443645e+02   2.3559089e+02   1.9066323e+02   2.3789017e+02   2.7760419e+02   2.5949457e+02   1.6246387e+02   7.3126439e+01   3.8237742e+02   2.9232174e+02   2.2375839e+02   2.9597675e+02   3.3971581e+02   2.0337886e+02   1.8459323e+02   1.0202964e+02   2.0558419e+02   2.9576294e+02   2.1210935e+02   2.9668286e+02   2.0582419e+02   1.8976310e+02   2.2209161e+02   9.4443961e+01   2.1822419e+02   3.2277465e+02   1.1884129e+02   1.8922947e+02   1.8767258e+02   1.3174619e+02   3.3644000e+02   1.8517381e+01   1.0695677e+02   2.3656378e+02   1.0717645e+02   5.4398142e+01   1.2774581e+02   5.7755819e+01   1.1256161e+02   6.8529265e+01   1.2768613e+02   1.2788253e+02   1.3771839e+02   1.0412866e+02   1.3331839e+02   1.2835517e+02   2.1813645e+02   1.0804747e+02   1.8051355e+02   2.3498117e+02   2.2101871e+02   3.3654366e+02   1.6707613e+02   1.5178294e+02   1.6480516e+02   1.5293043e+02   2.3906613e+02   2.5277987e+02   1.9172194e+02   2.9223966e+02   1.7096484e+02   2.5640959e+02   2.9216613e+02   2.4960735e+02   1.6797452e+02   2.1466752e+02   1.1313742e+02   2.4355675e+02   2.3531097e+02   2.0539996e+02   2.5015484e+02   2.2835987e+02   2.1528355e+02   1.4662732e+02   2.5760484e+02   2.1502065e+02   1.5340323e+02   2.1965419e+02   2.8013419e+02   3.7319314e+02   1.5842097e+02   2.5987794e+02   1.4892516e+02   2.0137534e+02   1.7121290e+02   1.6852006e+02   2.9944903e+02   1.0924117e+02   2.1948065e+02   2.5919155e+02   3.4147355e+02   1.9744052e+01   2.2793129e+02   2.2793163e+02   2.1267581e+02   1.3361303e+02   2.5661032e+02   2.0020343e+02   1.7203645e+02   1.8921128e+02   1.9142355e+02   2.6553354e+02   1.1752000e+02   1.3695969e+02   3.0031226e+02   1.9990889e+02   2.5778194e+02   1.9055357e+02   1.9303226e+02   1.3195935e+02   1.1431484e+02   1.7061965e+02   1.0348065e+02   1.7357187e+02   1.5130613e+02   1.8654035e+02   1.8039710e+02   1.7063307e+02   1.1912065e+02   1.2205906e+02   1.3485387e+02   1.0522975e+02   5.6546452e+01   2.2279187e+01   1.1679226e+02   1.3886372e+02   1.5563774e+02   9.6063174e+01   1.5792581e+02   7.8391419e+01   1.5474161e+02   9.0435832e+01   1.3935516e+02   1.2784168e+01   6.6291290e+01   1.0759928e+02   2.1429129e+02   2.3613637e+02   1.8826065e+02   1.3480625e+02   2.4023484e+02   1.9567541e+02   1.9767839e+02   2.1235895e+02   2.5222000e+02   2.1308756e+02   1.7332903e+02   2.7493045e+02   1.2570097e+02   1.7312263e+02   2.0400065e+02   3.4519866e+02   1.8143742e+02   2.3007307e+02   1.6148710e+02   1.6838716e+02   2.5838968e+02   2.6257883e+02   2.4054806e+02   2.2329551e+02   2.1894677e+02   3.3496781e+02   1.9291452e+02   2.9315297e+02   1.7780323e+02   1.9484510e+02   1.5897097e+02   2.1415426e+02   2.4797000e+02   1.9843756e+02   3.8882419e+02   1.9455342e+02   2.6307903e+02   1.9108045e+02   2.1272484e+02   1.4584846e+02   4.4130161e+02   6.0541032e+01   1.5672903e+02   1.9084942e+02   3.3930258e+02   2.0252031e+02   1.5723548e+02   1.6551503e+02   2.2707871e+02   1.9074951e+02   1.7557258e+02   2.2401774e+02   1.7981032e+02   1.6461743e+02   2.0074097e+02   9.9964916e+01   1.3870806e+02   9.4669161e+01   1.4796000e+02   1.4372546e+02   1.4133226e+02   1.4213955e+02   2.5938645e+02   1.8893295e+02   2.2725226e+02   1.9936240e+02   1.1521968e+02   1.8268888e+02   3.2785161e+01   2.4761058e+01   3.8543806e+02   2.0086366e+02   1.2674806e+02   8.8422735e+01   1.2069613e+02   1.4920108e+02   1.1841613e+01  -4.5595871e+00   1.0374097e+02   1.1958040e+02   2.0616935e+02   1.1399226e+02   2.0533323e+02   7.0592052e+01   9.3590323e+01   6.5843419e+01   2.5517516e+02   2.0782954e+02   1.7224097e+02   2.5162169e+02   3.9750226e+02   1.8294659e+02   1.9765710e+02   2.6351453e+02   2.5103548e+02   2.3089523e+02   2.6306355e+02   2.0029846e+02   2.1253871e+02   2.2265819e+02   1.6308194e+02   1.1393086e+02   2.5701677e+02   1.6247059e+02   1.4858484e+02   3.0445934e+02   3.7060290e+02   1.2786919e+02   1.1800548e+02   1.7087279e+02   1.4988032e+02   1.8152796e+02   8.7303871e+01   1.1946569e+02   3.3456226e+02   2.8034308e+02   2.3902903e+02   2.1656574e+02   4.4178323e+02   5.5369923e+01   3.9185290e+02   1.4673435e+02   2.4411581e+02   1.9686783e+02   1.0852903e+02   1.8537413e+02   2.0134871e+02   2.3515404e+02   4.7189581e+02   2.4471884e+01   1.7762161e+02   1.4170092e+02   2.3167613e+02   2.3942139e+02   3.1437452e+02   1.5485907e+02   1.3811806e+02   1.4442959e+02   1.7484290e+02   9.1156761e+01   2.4033677e+02   1.7869241e+02   1.5844419e+02   1.8975059e+02   1.6555258e+02   1.4154450e+02   1.1203839e+02   1.2839596e+02   1.5499000e+02   1.2888822e+02   1.2946129e+02   1.5617342e+02   2.2032548e+02   7.7712671e+01   2.1192323e+02   1.1853679e+02   1.7949452e+02   8.1010116e+01
   2.2878323e+02   2.6706831e+02   4.0297871e+02   2.7547945e+02   3.2109710e+02   2.5660481e+02   2.2715742e+02   1.8417612e+02   2.5101000e+02   3.1174339e+02   2.0032387e+02   2.1560828e+02   2.3206323e+02   3.1633365e+02   1.1687161e+02   2.6982092e+02   3.9195161e+01   2.5998581e+01   1.9797194e+02   2.7559095e+02   1.9417452e+02   2.5536765e+02   1.6677484e+02   2.3237317e+02   9.9152258e+01   2.2003717e+02   2.3468484e+02   1.7682779e+02   2.6734710e+02   3.2262877e+01   3.7940581e+02   9.4214955e+01   2.0962677e+02   2.1934857e+02   4.1652774e+02   5.2701652e+01   1.7515258e+02   1.8090070e+02   2.0906871e+02   2.0914418e+02   2.6305032e+02   2.7687726e+02   8.8096452e+01   2.4632035e+02   1.2523000e+02   9.6335471e+01   1.8445871e+02   9.3455239e+01   2.6490161e+02   1.5074755e+02   1.0479129e+02   1.9198186e+02   1.3431000e+02   9.3368426e+01   1.2452258e+02   8.0287226e+01   8.5883871e+01   1.0239058e+02   1.2800839e+02   1.1564739e+02   3.1294903e+02   6.1595045e+01   1.0063387e+02   4.5671871e+01   3.2583355e+02   2.0211977e+02   2.4279355e+02   7.1732903e+00   2.4005645e+02   2.3573419e+02   8.8651290e+01   1.1685919e+02   2.0330290e+02   2.6230448e+02   1.6564000e+02   2.1799912e+02   2.2639645e+02   2.6104409e+02   1.8623323e+02   2.0719457e+02   3.3465419e+02   2.1378057e+02   2.1022387e+02   1.0159564e+02   4.0894742e+02   2.7943614e+02   2.0137839e+02   2.3724715e+02   2.6243581e+02   1.6237126e+02   1.4673323e+02   1.2766844e+02   1.9368419e+02   2.8780494e+02   2.2081935e+02   3.2441606e+02   1.5654419e+02   1.8808550e+02   2.3171161e+02   1.0620436e+02   1.8903419e+02   2.4834985e+02   1.2842129e+02   1.2293307e+02   1.8310258e+02   1.0749179e+02   2.9496000e+02   5.4057806e+00   1.2966677e+02   2.4874698e+02   1.1770645e+02   5.6225742e+01   1.4727581e+02   6.7623419e+01   9.9271613e+01   8.1642465e+01   1.2806613e+02   1.0809213e+02   9.9148387e+01   9.0594258e+01   1.8231839e+02   8.5725174e+01   2.2870645e+02   1.1734187e+02   2.2146355e+02   2.2013517e+02   2.1354871e+02   2.9731126e+02   1.2217613e+02   1.8913494e+02   1.6595516e+02   1.7007843e+02   2.1197613e+02   2.2832707e+02   2.4724194e+02   2.5141806e+02   2.0117484e+02   1.9736279e+02   2.4676613e+02   2.5673935e+02   1.3378452e+02   1.9878272e+02   1.7408742e+02   1.5282075e+02   2.1178097e+02   2.7828236e+02   2.6434484e+02   1.8727467e+02   2.0551355e+02   1.6259892e+02   1.8645484e+02   2.5636265e+02   1.6378323e+02   2.4810379e+02   2.6080419e+02   3.0830954e+02   1.3875097e+02   2.5398154e+02   1.7268516e+02   1.7304454e+02   1.6359290e+02   2.0659966e+02   3.0839903e+02   1.0704517e+02   2.3625065e+02   2.5898995e+02   3.6351355e+02   9.9808516e+00   2.3802129e+02   2.0331443e+02   2.1291581e+02   1.4621383e+02   2.1276032e+02   1.6794143e+02   2.1926645e+02   1.5495288e+02   2.0337355e+02   2.2857754e+02   1.0462000e+02   1.5013169e+02   3.0088226e+02   1.8077329e+02   2.4997194e+02   1.8298837e+02   1.8846226e+02   1.6194495e+02   1.6670484e+02   1.7261845e+02   1.7434065e+02   1.5095307e+02   1.5591613e+02   1.7441155e+02   1.6939710e+02   1.6198307e+02   1.1012065e+02   1.0029906e+02   1.3090387e+02   8.6785755e+01   4.9546452e+01   1.2169187e+01   1.2870226e+02   1.3729092e+02   1.2806774e+02   1.2688877e+02   1.1164581e+02   1.1423382e+02   1.3250161e+02   6.9405032e+01   1.0035516e+02   3.4044168e+01   6.5961290e+01   1.1695568e+02   2.4172129e+02   2.3575197e+02   2.0930065e+02   1.1346305e+02   2.3442484e+02   1.6509021e+02   2.2286839e+02   2.2220375e+02   3.0822000e+02   2.0783756e+02   1.4999903e+02   3.0069685e+02   1.0446097e+02   1.8210183e+02   2.6233065e+02   2.8448226e+02   1.8119742e+02   2.5790227e+02   1.3800710e+02   2.0659556e+02   2.4342968e+02   2.1320563e+02   2.6487806e+02   2.8010911e+02   2.4136677e+02   3.6538421e+02   1.8119452e+02   3.0095057e+02   1.8530323e+02   1.9929510e+02   1.8192097e+02   1.8312826e+02   1.9440000e+02   2.2582316e+02   3.5887419e+02   1.8923942e+02   2.1274903e+02   2.1443685e+02   2.2719484e+02   2.2174086e+02   4.7455161e+02   6.8581032e+01   1.5224903e+02   2.1001782e+02   3.2339258e+02   2.3307311e+02   1.3842548e+02   2.0015983e+02   2.3854871e+02   2.5054191e+02   1.6623258e+02   1.9281494e+02   1.6585032e+02   2.3340423e+02   1.9955097e+02   1.1925012e+02   1.7646806e+02   1.0383836e+02   1.7911000e+02   1.3714346e+02   1.7657226e+02   1.6274035e+02   2.6524645e+02   1.6198415e+02   2.2996226e+02   1.6771560e+02   1.4079968e+02   1.7136248e+02   6.0455161e+01   2.1937458e+01   3.4462806e+02   2.2055846e+02   1.0931806e+02   7.1957135e+01   1.3117613e+02   1.2079268e+02   3.8411613e+01   1.2834813e+01   1.2103097e+02   7.3197200e+01   2.5601935e+02   1.4519426e+02   1.9162323e+02   6.5208852e+01   1.2225032e+02   5.8930619e+01   2.5855516e+02   2.1855914e+02   1.9391097e+02   2.0507809e+02   4.3450226e+02   1.8836659e+02   2.1679710e+02   2.3689333e+02   2.1912548e+02   2.2963803e+02   3.2773355e+02   2.0631486e+02   2.5668871e+02   2.1617619e+02   2.0084194e+02   1.6286006e+02   2.8163677e+02   1.7021099e+02   1.9387484e+02   2.8188614e+02   3.3937290e+02   1.0217759e+02   1.0681548e+02   1.6509799e+02   1.5883032e+02   1.6904196e+02   7.3683871e+01   1.3012529e+02   3.1532226e+02   2.6374228e+02   1.8735903e+02   1.9946934e+02   4.3269323e+02   3.3857123e+01   3.5518290e+02   1.3328795e+02   2.5911581e+02   2.5570783e+02   1.7271903e+02   1.7213893e+02   1.7491871e+02   2.1621844e+02   4.1894581e+02   5.2707884e+01   1.8110161e+02   9.2712516e+01   1.3290613e+02   3.2075299e+02   2.4514452e+02   1.5801747e+02   1.2044806e+02   1.1684319e+02   1.4851290e+02   1.2311316e+02   1.8876677e+02   2.1329801e+02   1.3154419e+02   1.9875259e+02   1.3241258e+02   1.4799570e+02   1.4774839e+02   1.1958916e+02   1.4827000e+02   1.1485582e+02   1.4822129e+02   1.3286262e+02   2.1685548e+02   8.0380271e+01   1.6487323e+02   1.1749079e+02   1.5540452e+02   1.3764732e+02
   2.0659323e+02   2.3060351e+02   3.6859871e+02   1.9503985e+02   2.6224710e+02   2.8864281e+02   2.3601742e+02   2.1279732e+02   2.1029000e+02   3.1957099e+02   2.3204387e+02   2.2241068e+02   2.4306323e+02   2.5802365e+02   1.3840161e+02   2.6519852e+02   3.5475161e+01   1.2486181e+01   2.0635194e+02   2.8744055e+02   1.6502452e+02   2.5869965e+02   1.8301484e+02   3.0816397e+02   1.3681226e+02   1.9878437e+02   2.2921484e+02   2.1573539e+02   2.2176710e+02   6.2109277e+01   4.1478581e+02   1.2452455e+02   1.9319677e+02   1.9423297e+02   4.8947774e+02   6.5765652e+01   2.0039258e+02   1.8598150e+02   1.3796871e+02   2.3321218e+02   2.9786032e+02   3.1747246e+02   1.0676645e+02   2.7492675e+02   1.3295000e+02   1.0076787e+02   1.5354871e+02   9.4828039e+01   2.2256161e+02   9.3984748e+01   9.8651290e+01   1.8732306e+02   1.4817000e+02   8.4119626e+01   1.4533258e+02   5.4532426e+01   9.2933871e+01   7.9926581e+01   1.1476839e+02   1.0780659e+02   2.3313903e+02   1.0659985e+02   1.0025387e+02   1.0027227e+02   2.5678355e+02   2.9040377e+02   3.7079355e+02   1.1093290e+01   1.7733645e+02   2.1327179e+02   1.2722129e+02   8.3863587e+01   1.9040290e+02   2.1895648e+02   2.0983000e+02   2.6108392e+02   2.3367645e+02   3.0508169e+02   1.3247323e+02   3.0454537e+02   2.8222419e+02   2.9873497e+02   2.1684387e+02   1.1344604e+02   3.2903742e+02   2.8520894e+02   2.1437839e+02   2.3086715e+02   3.8124581e+02   2.2934646e+02   1.9030323e+02   9.0092839e+01   2.4906419e+02   2.1313454e+02   1.8672935e+02   2.6295326e+02   1.5011419e+02   1.7792990e+02   1.9785161e+02   1.0019316e+02   1.9022419e+02   2.7577465e+02   1.4889129e+02   1.3491547e+02   1.3191258e+02   1.0639699e+02   3.8586000e+02   5.2323781e+01   8.6806774e+01   2.2269578e+02   1.2189645e+02   1.1536054e+02   1.3212581e+02   1.2693542e+02   1.3751161e+02   6.8533265e+01   1.3882613e+02   1.0256133e+02   1.1214839e+02   9.9124258e+01   1.3689839e+02   9.8648774e+01   2.3656645e+02   1.1557307e+02   1.7956355e+02   2.3191717e+02   2.5366871e+02   3.4257166e+02   2.0055613e+02   1.1662454e+02   1.6442516e+02   1.5681083e+02   2.1163613e+02   1.7050427e+02   7.4721935e+01   4.4699665e+01   1.9965484e+02   2.0900439e+02   2.4011613e+02   2.5957135e+02   1.7145452e+02   1.9500912e+02   1.6756742e+02   2.1801235e+02   2.3207097e+02   3.1293916e+02   2.2839484e+02   2.5215067e+02   2.3471355e+02   1.6750292e+02   1.8050484e+02   2.5308865e+02   1.3916323e+02   2.1793339e+02   2.5575419e+02   3.3095354e+02   1.6604097e+02   2.9302834e+02   1.8226516e+02   1.8289814e+02   1.4611290e+02   1.7352806e+02   3.2415903e+02   1.0507437e+02   2.4567065e+02   2.2604635e+02   4.1556355e+02   2.1006852e+01   2.4526129e+02   1.8488523e+02   1.9533581e+02   1.4900023e+02   2.2828032e+02   1.9393983e+02   1.9574645e+02   2.0545448e+02   1.6032355e+02   2.6655154e+02   8.1810000e+01   1.2905649e+02   3.4640226e+02   2.0470169e+02   1.9231194e+02   2.8721117e+02   1.6698226e+02   2.0552335e+02   1.4198484e+02   1.9612605e+02   9.1960645e+01   2.0949347e+02   1.7172613e+02   2.1980675e+02   1.8087710e+02   2.1397467e+02   1.0331065e+02   1.2022386e+02   1.1404387e+02   1.1175455e+02   4.2686452e+01   1.3097987e+01   1.2813226e+02   1.3509652e+02   1.2978774e+02   9.3321174e+01   1.1092581e+02   1.0615142e+02   1.2493161e+02   7.4010632e+01   1.2897516e+02   4.9184568e+01   5.9101290e+01   1.1488448e+02   2.1938129e+02   2.0791917e+02   1.9630065e+02   1.1226305e+02   2.1537484e+02   1.6823421e+02   2.2957839e+02   2.1923695e+02   2.6455000e+02   2.3871116e+02   1.5413903e+02   2.4984565e+02   1.6118097e+02   1.7623423e+02   2.2814065e+02   2.5321746e+02   1.9809742e+02   2.3898027e+02   1.7714710e+02   1.5108436e+02   2.3600968e+02   2.1336923e+02   2.4359806e+02   3.0343151e+02   2.2984677e+02   3.1898581e+02   1.6138452e+02   2.8153537e+02   1.6345323e+02   2.0139310e+02   1.4440097e+02   2.2274986e+02   2.7369000e+02   1.9671996e+02   3.2721419e+02   2.2553222e+02   2.4083903e+02   1.3718965e+02   1.9243484e+02   2.4899166e+02   4.2480161e+02   7.8211032e+01   1.8567903e+02   1.5862342e+02   2.5182258e+02   2.4251871e+02   2.0714548e+02   1.6009223e+02   2.3997871e+02   2.3523751e+02   1.5704258e+02   2.5617014e+02   1.7919032e+02   1.8733703e+02   2.2602097e+02   1.4136252e+02   1.8546806e+02   1.0368836e+02   1.5768000e+02   1.8890786e+02   1.6190226e+02   1.4763395e+02   2.6243645e+02   1.6801895e+02   2.4601226e+02   1.8962160e+02   1.6579968e+02   1.6636248e+02   2.1545161e+01  -4.0997419e+00   3.7167806e+02   1.9005446e+02   1.0031806e+02   1.0415714e+02   1.4607613e+02   1.1017068e+02   1.7311613e+01   2.9281290e-01   9.7550968e+01   9.2025600e+01   2.3906935e+02   1.3593026e+02   1.8167323e+02   6.8574852e+01   1.0530032e+02   7.1616619e+01   1.9641516e+02   2.6634034e+02   2.2929097e+02   2.6110769e+02   3.6193226e+02   1.9183219e+02   2.4727710e+02   2.1369493e+02   2.4712548e+02   2.5739803e+02   2.4449355e+02   1.9568406e+02   2.6828871e+02   2.3314819e+02   1.3303194e+02   1.9314486e+02   2.9591677e+02   1.5902859e+02   1.4701484e+02   2.6382494e+02   3.2251290e+02   1.0256639e+02   1.2200548e+02   1.9065279e+02   1.7716032e+02   2.0448556e+02   6.3973871e+01   1.2538209e+02   2.7494226e+02   2.2463268e+02   1.9997903e+02   2.0107974e+02   4.3421323e+02   4.0255523e+01   3.8766290e+02   1.8401955e+02   2.2597581e+02   2.6597903e+02   1.7766903e+02   1.6593293e+02   1.6286871e+02   1.9118244e+02   4.2256581e+02   4.2278284e+01   2.0129161e+02   1.1204732e+02   1.5443613e+02   3.0598059e+02   2.3971452e+02   2.0407187e+02   1.4835806e+02   1.4047039e+02   1.9217290e+02   7.6910361e+01   2.3280677e+02   1.8544481e+02   1.6216419e+02   1.8245299e+02   1.5474258e+02   1.2687930e+02   1.3888839e+02   1.2676796e+02   2.0608000e+02   1.3723102e+02   1.4503129e+02   1.5349782e+02   2.3518548e+02   7.2813871e+01   1.8163323e+02   1.0652999e+02   1.4497452e+02   1.2115172e+02
   2.4783323e+02   2.5635431e+02   3.6235871e+02   2.0644905e+02   2.5129710e+02   3.0389881e+02   1.7634742e+02   2.8405092e+02   2.1686000e+02   2.6585539e+02   2.1618387e+02   2.4157948e+02   2.4316323e+02   2.7244565e+02   1.5297161e+02   3.1514292e+02   3.3285161e+01   1.4321381e+01   2.1087194e+02   2.5831895e+02   1.6131452e+02   2.3561645e+02   2.2625484e+02   2.2880477e+02   9.1052258e+01   2.2025517e+02   2.1078484e+02   1.9349979e+02   2.0272710e+02   6.8102477e+01   4.2302581e+02   1.3805535e+02   1.5929677e+02   2.6103497e+02   4.4309774e+02   5.5476052e+01   1.7439258e+02   1.5972150e+02   1.4810871e+02   2.2197098e+02   3.0833032e+02   2.7510486e+02   1.2638645e+02   2.8692715e+02   1.1628000e+02   1.0915147e+02   1.4521871e+02   7.1304439e+01   2.2723161e+02   1.0518115e+02   1.1475129e+02   1.9018506e+02   1.4660000e+02   1.0357523e+02   1.0838258e+02   7.7728426e+01   3.3633871e+01   1.1987058e+02   8.7578387e+01   8.7501794e+01   2.0160903e+02   1.0831225e+02   9.5633871e+01   1.4187187e+02   2.7635355e+02   3.0068817e+02   3.4895355e+02   2.7150490e+01   2.0047645e+02   2.1828059e+02   7.8701290e+01   5.3275187e+01   1.7749290e+02   2.4450928e+02   2.0059000e+02   1.9067312e+02   2.0562645e+02   2.5980569e+02   1.3880323e+02   2.5827897e+02   2.5031419e+02   3.1928777e+02   2.2027387e+02   9.1401639e+01   2.7617742e+02   2.4148774e+02   1.7713839e+02   2.4213635e+02   3.2657581e+02   2.3615006e+02   2.3263323e+02   9.5416439e+01   1.7577419e+02   2.5123774e+02   1.9005935e+02   2.9015686e+02   1.5916419e+02   2.2797590e+02   2.5223161e+02   1.1122276e+02   2.1041419e+02   2.3596945e+02   1.2708129e+02   1.5733027e+02   1.2486258e+02   1.7882099e+02   4.4139000e+02   1.6071381e+01   1.2290677e+02   1.5918778e+02   1.7303645e+02   1.0855934e+02   9.9085806e+01   1.3157862e+02   1.4318161e+02   9.8029665e+01   1.2201613e+02   1.3700613e+02   1.1523839e+02   1.0092706e+02   7.2848387e+01   5.1672774e+01   2.5075645e+02   1.0676787e+02   1.4642355e+02   2.5875837e+02   1.9877871e+02   3.2779286e+02   1.5650613e+02   1.1605854e+02   1.7380516e+02   1.9759043e+02   1.8916613e+02   2.3591187e+02   1.7372194e+02   2.4529966e+02   1.9796484e+02   2.2319959e+02   2.1916613e+02   2.8274735e+02   1.9478452e+02   1.4942272e+02   1.3075742e+02   1.7223715e+02   1.2088097e+02   3.6464436e+02   2.1734484e+02   3.0179467e+02   1.8756355e+02   2.0989492e+02   2.3390484e+02   2.3126665e+02   1.0640323e+02   2.7422419e+02   2.5490419e+02   3.3830154e+02   1.6032097e+02   2.4410594e+02   1.3964516e+02   2.4007774e+02   1.8706290e+02   1.5906206e+02   2.8663903e+02   1.1312597e+02   2.9044065e+02   2.1532475e+02   3.7280355e+02   3.3757652e+01   2.4821129e+02   2.1488923e+02   2.2757581e+02   1.5456103e+02   2.2637032e+02   1.8776263e+02   2.2226645e+02   2.0724288e+02   1.9452355e+02   2.6252554e+02   1.0576000e+02   1.9195049e+02   3.4359226e+02   1.6378649e+02   2.2083194e+02   2.3002957e+02   1.8494226e+02   1.8741655e+02   1.4127484e+02   1.7270285e+02   1.3267065e+02   2.2552667e+02   1.8568613e+02   1.9497995e+02   2.0234710e+02   1.5106707e+02   1.3345065e+02   1.0648266e+02   1.3933387e+02   9.1161355e+01   3.4786452e+01   3.0779987e+01   9.3752258e+01   1.2732692e+02   1.6435774e+02   8.4745574e+01   1.1435581e+02   1.1120702e+02   1.0964161e+02   8.2993832e+01   1.6997516e+02   2.5134568e+01   5.6531290e+01   1.1552008e+02   2.3753129e+02   2.1061717e+02   1.8864065e+02   1.0863585e+02   2.3090484e+02   1.7514181e+02   2.7738839e+02   2.4541215e+02   3.2374000e+02   2.3888596e+02   1.3275903e+02   2.5540605e+02   1.1237097e+02   1.5808903e+02   2.0609065e+02   3.2531146e+02   1.7481742e+02   2.3812267e+02   1.7767710e+02   1.7204196e+02   1.8876968e+02   2.2352843e+02   2.6682806e+02   2.6843311e+02   2.2999677e+02   3.4550381e+02   1.7148452e+02   3.1610737e+02   1.4525323e+02   1.7954910e+02   1.6250097e+02   2.1692186e+02   2.8759000e+02   2.0064796e+02   3.4735419e+02   2.5316102e+02   2.2141903e+02   1.9631325e+02   1.7977484e+02   2.5372446e+02   3.4025161e+02   1.1902503e+02   1.5882903e+02   1.6044142e+02   3.0401258e+02   2.7524351e+02   1.3437548e+02   1.9634383e+02   2.4807871e+02   2.4034951e+02   1.6423258e+02   2.2406494e+02   2.0223032e+02   1.5640383e+02   1.8169097e+02   1.0005892e+02   1.4150806e+02   1.0258516e+02   1.6687000e+02   1.7155266e+02   1.4762226e+02   1.4429635e+02   3.1247645e+02   1.5368575e+02   2.2358226e+02   1.8384600e+02   1.6102968e+02   1.6626408e+02   2.7115161e+01   8.9846581e+00   3.8376806e+02   1.3185726e+02   8.6218065e+01   7.6045135e+01   1.5631613e+02   9.2161484e+01   1.8881613e+01   5.7872129e+00   1.0046097e+02   7.7842800e+01   2.5168935e+02   1.1768066e+02   2.1343323e+02   2.5034052e+01   7.6010323e+01   6.3719819e+01   2.4960516e+02   2.2946514e+02   1.9267097e+02   2.8441729e+02   4.2869226e+02   2.6230139e+02   2.3422710e+02   2.5525893e+02   2.2455548e+02   3.6905363e+02   3.1721355e+02   1.6748646e+02   3.0493871e+02   2.3296619e+02   1.4113194e+02   1.3830686e+02   2.8686677e+02   1.7865259e+02   1.5106484e+02   2.4416094e+02   3.6070290e+02   1.3789119e+02   1.2753548e+02   1.9049039e+02   1.4621032e+02   2.3058156e+02   5.6683871e+01   1.3682529e+02   2.6961226e+02   2.5258908e+02   2.2583903e+02   1.9205094e+02   4.9631323e+02   5.0957523e+01   3.7552290e+02   1.4509075e+02   1.9363581e+02   2.4790623e+02   1.6780903e+02   1.7172173e+02   1.8639871e+02   2.1335004e+02   5.2356581e+02   1.3728284e+01   1.9338161e+02   1.1692012e+02   1.5309613e+02   2.6594779e+02   2.4980452e+02   2.1387467e+02   1.7258806e+02   9.7951987e+01   2.0274290e+02   9.2344761e+01   2.1857677e+02   1.7858321e+02   1.3921419e+02   1.7066899e+02   1.5613258e+02   1.3719810e+02   1.2888839e+02   1.6018796e+02   1.6175000e+02   1.4058742e+02   1.2789129e+02   1.4091902e+02   2.1723548e+02   8.5919871e+01   1.8515323e+02   1.2100839e+02   1.2907452e+02   1.2727372e+02
   2.1307323e+02   2.8089511e+02   4.2525871e+02   2.3469705e+02   2.4005710e+02   3.4394801e+02   2.0458742e+02   2.6541172e+02   2.1729000e+02   2.8849099e+02   1.9970387e+02   1.9322788e+02   2.1854323e+02   3.0103525e+02   2.1013161e+02   3.2715012e+02   5.2245161e+01   1.3474581e+01   2.2573194e+02   2.2489015e+02   1.9298452e+02   2.4413285e+02   1.8663484e+02   2.7654437e+02   8.8242258e+01   2.0914997e+02   2.1683484e+02   2.2944579e+02   1.9291710e+02   7.2507277e+01   3.6349581e+02   1.6367775e+02   1.7396677e+02   2.4353137e+02   3.2681774e+02   4.2018452e+01   1.8539258e+02   1.4870150e+02   1.3015871e+02   2.2531698e+02   2.0276032e+02   2.5027046e+02   1.1452645e+02   2.7335595e+02   1.0214000e+02   8.4762671e+01   1.6588871e+02   9.8040839e+01   2.3523161e+02   8.2161148e+01   1.3813129e+02   1.9454466e+02   1.5736000e+02   9.8714426e+01   1.4681258e+02   8.7034026e+01   4.4583871e+01   1.0944458e+02   1.1161839e+02   1.1348859e+02   2.7565903e+02   1.0505825e+02   8.1873871e+01   1.1231267e+02   2.8326355e+02   2.4752537e+02   3.0884355e+02  -4.2207097e+00   1.8862645e+02   1.9384859e+02   9.1701290e+01   9.9515187e+01   1.8421290e+02   1.9716168e+02   2.4087000e+02   1.9869072e+02   1.6291645e+02   1.9541249e+02   1.4118323e+02   3.2941857e+02   2.5617419e+02   3.3120897e+02   1.7622387e+02   8.2505639e+01   3.1746742e+02   2.5379454e+02   2.1337839e+02   2.8694715e+02   3.9267581e+02   2.8033206e+02   2.1873323e+02   1.3871844e+02   2.3387419e+02   2.6054974e+02   1.7448935e+02   2.7778246e+02   1.4368419e+02   2.2221430e+02   2.8257161e+02   1.3827556e+02   2.4641419e+02   3.2404945e+02   1.8465129e+02   1.7043467e+02   1.4872258e+02   2.0619219e+02   4.0577000e+02   1.5880981e+01   1.0514677e+02   1.7860858e+02   1.3136645e+02   9.0462942e+01   1.0350581e+02   1.2712502e+02   1.0080161e+02   9.0710065e+01   1.2782613e+02   1.1254133e+02   1.5371839e+02   9.8038658e+01   1.1812839e+02   1.1277037e+02   2.7070645e+02   9.3081871e+01   1.6594355e+02   2.1866677e+02   3.6230871e+02   2.9135046e+02   2.0307613e+02   1.4047294e+02   1.7566516e+02   1.3458163e+02   1.9682613e+02   2.1382907e+02   2.4229194e+02   2.5148406e+02   1.7428484e+02   2.5277399e+02   2.3236613e+02   2.8844135e+02   1.6473452e+02   1.6821672e+02   2.0708742e+02   1.9228075e+02   2.0550097e+02   2.9768476e+02   2.1272484e+02   1.9130427e+02   2.1204355e+02   1.8650652e+02   2.3715484e+02   2.5705665e+02   1.5949323e+02   2.0525699e+02   2.7318419e+02   3.4402914e+02   1.6666097e+02   2.3645874e+02   1.4949516e+02   2.1461974e+02   1.6092290e+02   2.1400326e+02   3.0858903e+02   1.2079997e+02   2.6529065e+02   3.0176675e+02   3.7766355e+02   2.1508852e+01   1.7545129e+02   1.8080003e+02   2.4991581e+02   1.5668383e+02   2.5357032e+02   2.1753663e+02   2.2474645e+02   1.7175448e+02   1.5642355e+02   3.0443354e+02   9.6090000e+01   1.7524409e+02   3.1459226e+02   1.7348649e+02   2.2793194e+02   2.1494157e+02   1.6994226e+02   2.3461655e+02   1.1989484e+02   1.6617325e+02   1.5229065e+02   1.8023707e+02   1.8411613e+02   1.9958555e+02   1.7468710e+02   2.1755987e+02   1.5355065e+02   1.5649466e+02   1.2381387e+02   8.2112955e+01   4.8016452e+01   1.9191587e+01   1.2632226e+02   1.4291132e+02   1.5249774e+02   9.3504374e+01   1.1678581e+02   1.1001262e+02   1.0702161e+02   1.2301343e+02   1.6554516e+02   3.4538968e+01   6.0101290e+01   1.0680448e+02   1.9824129e+02   1.8218037e+02   1.8468065e+02   1.5909265e+02   2.4232484e+02   1.7260821e+02   2.3510839e+02   2.4793455e+02   3.5393000e+02   1.9433076e+02   1.7246903e+02   2.4560925e+02   1.5280097e+02   1.9371463e+02   2.4771065e+02   3.0651186e+02   2.2414742e+02   2.0617627e+02   1.7571710e+02   2.0172876e+02   2.0866968e+02   2.6817643e+02   2.6978806e+02   1.9466631e+02   2.5405677e+02   2.8557901e+02   1.4653452e+02   3.1234337e+02   1.8705323e+02   1.7280510e+02   1.8959097e+02   2.2280466e+02   2.6193000e+02   1.9299076e+02   3.1544419e+02   3.1847382e+02   1.8574903e+02   2.3688685e+02   1.7986484e+02   2.8485726e+02   4.0730161e+02   1.1721103e+02   2.0205903e+02   1.7945302e+02   3.3325258e+02   3.1381431e+02   1.7533548e+02   1.4172703e+02   2.5231871e+02   1.8796031e+02   1.9200258e+02   2.1875334e+02   1.2857032e+02   1.3738663e+02   2.0155097e+02   1.0518012e+02   1.5531806e+02   1.2653036e+02   1.5234000e+02   1.6042506e+02   1.2857226e+02   2.1573035e+02   2.5500645e+02   1.8647335e+02   2.3796226e+02   1.6088560e+02   1.4588968e+02   1.9228528e+02   6.5455161e+01   1.2057458e+01   4.3167806e+02   1.7373446e+02   1.1564806e+02   5.3790735e+01   1.5012613e+02   1.1780668e+02   3.7411613e+01   2.1874813e+01   1.0893097e+02   9.9735200e+01   2.4235935e+02   1.2809706e+02   2.1767323e+02   7.1844852e+01   1.0582032e+02   4.3725019e+01   1.8450516e+02   2.3315314e+02   2.0853097e+02   1.8852849e+02   3.6817226e+02   2.1981299e+02   2.4574710e+02   2.2623733e+02   1.9274548e+02   2.8316843e+02   2.5549355e+02   2.1175406e+02   2.2868871e+02   2.2511619e+02   1.2184194e+02   1.4266006e+02   2.5139677e+02   1.3492019e+02   1.5644484e+02   2.4635054e+02   3.9013290e+02   1.1749679e+02   1.2991548e+02   2.5896999e+02   1.7459032e+02   1.5912116e+02   5.1973871e+01   1.1582209e+02   2.7432226e+02   2.2630228e+02   2.4812903e+02   1.9926774e+02   4.6617323e+02   6.5798723e+01   3.3585290e+02   1.6821435e+02   2.0782581e+02   2.1177103e+02   1.5709903e+02   1.8143853e+02   1.4701871e+02   1.9702044e+02   5.2285581e+02   5.1115084e+01   1.7357161e+02   1.3226492e+02   1.5624613e+02   2.4074579e+02   2.5476452e+02   2.1662787e+02   1.5949806e+02   9.6529187e+01   1.6389290e+02   1.0879276e+02   1.8890677e+02   2.1242681e+02   1.4782419e+02   1.2850019e+02   1.1813258e+02   1.2013810e+02   1.3936839e+02   1.3058956e+02   1.7008000e+02   1.2382102e+02   1.7818129e+02   1.4141582e+02   2.0551548e+02   1.0504747e+02   1.9577323e+02   1.1249879e+02   1.5935452e+02   1.1143132e+02
   2.2255323e+02   2.4884671e+02   3.8392871e+02   2.2158345e+02   2.6890710e+02   3.2154001e+02   1.9687742e+02   2.2235852e+02   1.8077000e+02   3.0279259e+02   2.0385387e+02   2.0532588e+02   2.5525323e+02   3.1052845e+02   1.7140161e+02   3.4692852e+02   3.8005161e+01   2.8853781e+01   2.2263194e+02   2.0890815e+02   1.9864452e+02   2.4577005e+02   2.3787484e+02   1.6010517e+02   6.9242258e+01   2.2942997e+02   2.2097484e+02   2.0534459e+02   2.1543710e+02   7.3845677e+01   3.3883581e+02   1.1741055e+02   1.8919677e+02   2.4931297e+02   3.4676774e+02   5.7132452e+01   2.0386258e+02   5.4223897e+01   1.3744871e+02   2.1982378e+02   2.5143032e+02   3.3175686e+02   1.2071645e+02   2.4886075e+02   1.0461000e+02   1.0684507e+02   1.3321871e+02   8.8604439e+01   2.2875161e+02   1.0196955e+02   1.4227129e+02   1.6798346e+02   1.5536000e+02   1.0758443e+02   1.5957258e+02   7.0153226e+01   4.0033871e+01   1.1350858e+02   1.0500839e+02   1.0096739e+02   2.8103903e+02   1.2638785e+02   1.5297387e+02   7.5904671e+01   2.3802355e+02   2.7333457e+02   3.0400355e+02   1.0796490e+01   2.4390645e+02   2.5470619e+02   1.0893129e+02   1.0418679e+02   2.3635290e+02   2.1399048e+02   1.7040000e+02   2.1156832e+02   2.3586645e+02   3.0324649e+02   1.5985323e+02   3.1663497e+02   3.1227419e+02   2.5919097e+02   1.6094387e+02   7.2628039e+01   3.6551742e+02   2.5819054e+02   2.3851839e+02   2.7427595e+02   2.9129581e+02   2.0387246e+02   1.9097323e+02   9.0129239e+01   2.1315419e+02   2.3853734e+02   1.9110935e+02   2.6464286e+02   1.2230419e+02   1.7125470e+02   1.9347161e+02   9.7213561e+01   2.1622419e+02   3.0508465e+02   1.5127129e+02   1.6167507e+02   1.2415258e+02   1.8915779e+02   3.5505000e+02   3.4598581e+01   1.2190677e+02   2.0298778e+02   1.1727645e+02   3.3590142e+01   8.7605806e+01   9.2067019e+01   1.1060161e+02   9.7586065e+01   1.3696613e+02   1.3052013e+02   1.3123839e+02   8.7877058e+01   1.0889839e+02   8.3308774e+01   2.4879645e+02   1.0211467e+02   2.0542355e+02   2.3569837e+02   2.3560871e+02   3.9084646e+02   1.7326613e+02   1.6709774e+02   1.7695516e+02   1.1971843e+02   2.2149613e+02   2.3837547e+02   2.4239194e+02   1.8318606e+02   1.8665484e+02   2.5015439e+02   2.3996613e+02   2.0618335e+02   1.8902452e+02   1.9841352e+02   1.8308742e+02   1.4943075e+02   1.8078097e+02   2.4804236e+02   2.3196484e+02   2.2095507e+02   1.7394355e+02   2.0260452e+02   2.3205484e+02   2.2456465e+02   1.2906323e+02   2.3850139e+02   2.5975419e+02   3.4263354e+02   1.4256097e+02   2.4333674e+02   2.1759516e+02   1.4603174e+02   1.9735290e+02   1.5918886e+02   2.8420903e+02   1.2289037e+02   2.1320065e+02   2.8569395e+02   3.8328355e+02   7.4892516e+00   2.0898129e+02   1.8968763e+02   1.9672581e+02   1.2893903e+02   2.1728032e+02   2.2614983e+02   2.0903645e+02   1.4868128e+02   1.3952355e+02   2.3221554e+02   1.0833000e+02   1.6388489e+02   2.5983226e+02   1.4600729e+02   1.7550194e+02   2.3827597e+02   1.7808226e+02   1.9758535e+02   1.4036484e+02   1.4544565e+02   1.2048065e+02   2.2017187e+02   1.7206613e+02   1.9163955e+02   1.3644710e+02   1.9647907e+02   1.0493065e+02   1.5790426e+02   1.1400387e+02   8.1377755e+01   3.6786452e+01   1.9669987e+01   1.2260226e+02   1.3958892e+02   1.3487774e+02   1.3982397e+02   1.3750581e+02   9.7215019e+01   9.8501613e+01   6.8985032e+01   1.4411516e+02   2.5633368e+01   6.8291290e+01   1.1300928e+02   1.6953129e+02   2.2433717e+02   2.1216065e+02   1.3946425e+02   2.3742484e+02   1.8295021e+02   2.3905839e+02   2.4742855e+02   3.0288000e+02   2.4155476e+02   1.6156903e+02   2.9563125e+02   1.2056097e+02   2.0638383e+02   2.7043065e+02   2.6221426e+02   2.2800742e+02   1.9734747e+02   1.6481710e+02   1.7345076e+02   2.2476968e+02   2.7321843e+02   2.2992806e+02   2.5700511e+02   2.7378677e+02   2.7326061e+02   2.0191452e+02   2.4053297e+02   1.3095323e+02   2.6029310e+02   1.5540097e+02   1.8243986e+02   2.0612000e+02   1.9097556e+02   2.9687419e+02   2.5204942e+02   1.6536903e+02   2.4451725e+02   2.1029484e+02   3.4447286e+02   3.4350161e+02   1.0866503e+02   1.4243903e+02   1.9846262e+02   2.8863258e+02   2.5585391e+02   1.6852548e+02   1.6232183e+02   2.5193871e+02   1.6809071e+02   1.6690258e+02   2.6371134e+02   1.4233032e+02   2.3747583e+02   1.7802097e+02   1.3873252e+02   1.6493806e+02   1.0552076e+02   1.4611000e+02   1.4811346e+02   1.2276226e+02   1.1976515e+02   2.6047645e+02   1.9165575e+02   2.4715226e+02   1.7520040e+02   1.5840968e+02   1.9318368e+02   3.7685161e+01   1.0329058e+01   3.4314806e+02   2.1338686e+02   1.0902806e+02   3.1700335e+01   1.2331613e+02   1.2799148e+02   2.4551613e+01  -2.0563871e+00   9.4790968e+01   8.9106400e+01   2.2711935e+02   1.3940626e+02   1.9600323e+02   9.5428452e+01   9.7250323e+01   3.3550619e+01   2.0645516e+02   2.7839714e+02   1.9543097e+02   1.9191649e+02   4.2802226e+02   2.5012499e+02   2.0527710e+02   1.9952493e+02   1.9522548e+02   2.9897003e+02   2.8035355e+02   2.2043526e+02   2.2023871e+02   2.1614219e+02   1.6446194e+02   1.5367046e+02   2.3872677e+02   1.9050379e+02   1.9406484e+02   2.7877094e+02   3.4975290e+02   1.2724719e+02   7.5105484e+01   2.2068479e+02   1.5592032e+02   1.8608476e+02   5.3683871e+01   1.6820529e+02   2.3051226e+02   2.8523708e+02   2.3359903e+02   2.0472014e+02   4.7136323e+02   4.0143523e+01   3.5332290e+02   1.4400675e+02   2.3682581e+02   1.9535103e+02   1.2118903e+02   1.6926133e+02   1.7877871e+02   2.4285964e+02   4.4346581e+02   1.8136284e+01   2.1272161e+02   1.0456292e+02   1.9419613e+02   2.3379979e+02   2.8509452e+02   2.1791147e+02   1.2587806e+02   5.9688787e+01   1.4717290e+02   9.4370361e+01   1.6990677e+02   1.9099681e+02   1.7454419e+02   1.3484259e+02   1.4193258e+02   1.4328410e+02   1.4560839e+02   1.4709036e+02   1.2627000e+02   1.3199582e+02   1.3375129e+02   1.4488022e+02   1.9880548e+02   8.1584271e+01   1.7634323e+02   1.2805319e+02   1.4930452e+02   1.1089532e+02
   2.4164323e+02   2.3169951e+02   3.5682871e+02   2.5260145e+02   2.8086710e+02   2.3625321e+02   2.0606742e+02   2.0581332e+02   2.0491000e+02   3.2462139e+02   1.7489387e+02   2.4502268e+02   2.0902323e+02   3.0336685e+02   2.4429161e+02   1.7662732e+02   3.6195161e+01   1.8048581e+01   2.2154194e+02   2.3065535e+02   2.0102452e+02   2.5334965e+02   1.9591484e+02   2.5832197e+02   7.4812258e+01   2.7684437e+02   2.2135484e+02   2.0408419e+02   2.3224710e+02   7.2840877e+01   4.2035581e+02   9.7838955e+01   1.7515677e+02   2.3134617e+02   4.6090774e+02   8.1431252e+01   1.3767258e+02   1.4399910e+02   1.5620871e+02   2.6118298e+02   2.6924032e+02   1.9009206e+02   1.6095645e+02   2.3040155e+02   1.0252000e+02   1.3625227e+02   1.4535871e+02   1.1058324e+02   2.4414161e+02   1.0182835e+02   9.8511290e+01   1.8662426e+02   1.6174000e+02   1.0531403e+02   1.4157258e+02   8.4833226e+01   2.2933871e+01   1.2957658e+02   8.8288387e+01   1.2301499e+02   2.7556903e+02   9.8115445e+01   9.9303871e+01   6.3918271e+01   2.4859355e+02   3.0024897e+02   3.3731355e+02   8.1690323e-02   2.2762645e+02   2.5110859e+02   1.2641129e+02   8.5548387e+01   1.9169290e+02   2.7418328e+02   2.3740000e+02   2.2439832e+02   2.0015645e+02   2.6453329e+02   1.2052323e+02   2.7240137e+02   3.0765419e+02   2.2661057e+02   2.4808387e+02   1.0251684e+02   3.1865742e+02   3.4403934e+02   2.2390839e+02   2.5544475e+02   2.8110581e+02   1.7906766e+02   1.8654323e+02   7.8013639e+01   1.8848419e+02   2.8622094e+02   2.1176935e+02   2.9661006e+02   1.3944419e+02   1.8426350e+02   2.5109161e+02   1.2003396e+02   2.2298419e+02   2.3715385e+02   1.3432129e+02   1.8503107e+02   1.3706258e+02   1.7836499e+02   3.4439000e+02   2.3501381e+01   1.1109677e+02   2.3851258e+02   1.2332645e+02   4.4056142e+01   9.6745806e+01   1.1633582e+02   9.9271613e+01   7.9112465e+01   1.7106613e+02   9.3412129e+01   1.1928839e+02   7.8123058e+01   1.2922839e+02   1.1616237e+02   2.3189645e+02   9.5846671e+01   1.7346355e+02   3.0435517e+02   2.1913871e+02   3.2021406e+02   1.7331613e+02   1.3533374e+02   1.9247516e+02   1.8918683e+02   2.1306613e+02   2.2814987e+02   2.7672194e+02   2.0157966e+02   1.4949484e+02   3.4722719e+02   2.0276613e+02   2.8075935e+02   1.6107452e+02   2.2478952e+02   1.8146742e+02   1.6652035e+02   2.6588097e+02   2.3337436e+02   1.9848484e+02   1.9497347e+02   1.6594355e+02   1.7476452e+02   2.2565484e+02   2.3742665e+02   1.1587323e+02   2.3050659e+02   2.3142419e+02   3.3479994e+02   1.5613097e+02   2.4963114e+02   2.0159516e+02   1.3373174e+02   1.3535290e+02   2.3338886e+02   3.1501903e+02   7.8565574e+01   2.2477065e+02   2.6781835e+02   3.8823355e+02   1.0333252e+01   1.4188129e+02   2.0339563e+02   1.9743581e+02   1.8092223e+02   2.7466032e+02   2.0389943e+02   1.8836645e+02   2.0814488e+02   2.1590355e+02   2.6053514e+02   1.0804000e+02   1.3033809e+02   3.3750226e+02   1.6831369e+02   2.1874194e+02   1.9009677e+02   1.7246226e+02   2.2084495e+02   1.6131484e+02   1.5966965e+02   1.3953065e+02   1.9054787e+02   1.4463613e+02   2.1431395e+02   1.5568710e+02   2.0250987e+02   1.0259065e+02   1.2142146e+02   1.3285387e+02   9.2249755e+01   5.4636452e+01   8.9019871e+00   1.2798226e+02   1.5239852e+02   1.2949774e+02   1.1020437e+02   1.4830581e+02   1.0278102e+02   1.1035161e+02   7.5417032e+01   1.7502516e+02   2.0780568e+01   5.6771290e+01   1.0593088e+02   2.2876129e+02   2.1731877e+02   1.7664065e+02   1.0959585e+02   3.2480484e+02   1.4271981e+02   2.2786839e+02   1.9594375e+02   2.8122000e+02   2.6428756e+02   1.3980903e+02   3.1080205e+02   1.1565097e+02   1.8482663e+02   2.4886065e+02   2.6117986e+02   1.7228742e+02   2.3599507e+02   1.5805710e+02   1.9580156e+02   2.2347968e+02   1.7446163e+02   2.3173806e+02   2.8043031e+02   2.9715677e+02   2.7750101e+02   2.4281452e+02   2.5602097e+02   1.7630323e+02   2.3106510e+02   1.9478097e+02   1.9852946e+02   2.1135000e+02   2.1151716e+02   3.4506419e+02   2.1548422e+02   2.1512903e+02   1.8514645e+02   2.0015484e+02   2.7371406e+02   4.0835161e+02   7.9627032e+01   1.8243903e+02   2.0674262e+02   3.2944258e+02   2.6739911e+02   1.7242548e+02   1.6386983e+02   2.3607871e+02   1.8787951e+02   1.5128258e+02   2.5258094e+02   1.9471032e+02   1.9590543e+02   1.4436097e+02   1.8004532e+02   1.6174806e+02   1.1230596e+02   1.9177000e+02   1.0822066e+02   1.2538226e+02   1.9393555e+02   2.5024645e+02   1.6094415e+02   2.2101226e+02   1.9400160e+02   1.5021968e+02   1.8398888e+02   3.1405161e+01   2.6145806e-01   3.6309806e+02   2.1351086e+02   1.2226806e+02   9.2681135e+01   1.2998613e+02   1.1412788e+02   1.1931613e+01   8.1321290e-01   9.7650968e+01   9.3447600e+01   2.6363935e+02   1.2515466e+02   1.8305323e+02   7.1564452e+01   9.7730323e+01   5.4942219e+01   1.6131516e+02   2.8652834e+02   1.9229097e+02   2.5701769e+02   3.2621226e+02   1.5764979e+02   2.6446710e+02   2.0107973e+02   2.3850548e+02   2.4693763e+02   3.2197355e+02   2.2820566e+02   2.3993871e+02   2.1911619e+02   1.5098194e+02   1.3508886e+02   2.6482677e+02   1.7703579e+02   1.9344484e+02   2.6425054e+02   3.4503290e+02   9.8624787e+01   1.2472548e+02   1.5095519e+02   1.8711032e+02   1.6130956e+02   6.4923871e+01   1.1449609e+02   2.5089226e+02   2.5217668e+02   2.5093903e+02   1.6757294e+02   4.5688323e+02   4.1961923e+01   3.5537290e+02   1.8374275e+02   2.2363581e+02   3.1064623e+02   1.1009903e+02   1.6610853e+02   1.5220871e+02   2.0541524e+02   4.8737581e+02   5.3143484e+01   2.1300161e+02   1.1216052e+02   1.7752613e+02   2.8566339e+02   2.5385452e+02   2.0498067e+02   1.6701806e+02   1.1720759e+02   1.8741290e+02   1.0819116e+02   1.7200677e+02   2.1796881e+02   1.7178419e+02   1.4229339e+02   1.5979258e+02   1.4076530e+02   1.1626839e+02   1.5272756e+02   1.7213000e+02   1.3894702e+02   1.3370129e+02   1.2512422e+02   1.8523548e+02   7.0289871e+01   1.8163323e+02   1.2624999e+02   1.6097452e+02   9.4531716e+01
   1.8664323e+02   2.5757951e+02   3.4497871e+02   1.9897945e+02   3.1795710e+02   2.5642601e+02   2.0172742e+02   2.0788052e+02   2.4305000e+02   3.3624019e+02   2.2223387e+02   2.9495548e+02   2.7573323e+02   2.5736005e+02   1.8961161e+02   1.5263172e+02   4.6815161e+01   5.4789806e+00   2.2468194e+02   2.1283415e+02   1.3698452e+02   2.7737285e+02   7.9724839e+01   3.4675717e+02   1.1567226e+02   2.2042557e+02   2.5235484e+02   2.3431419e+02   2.1781710e+02   5.3325277e+01   3.8116581e+02   1.1921415e+02   2.1443677e+02   1.9010377e+02   4.3428774e+02   5.2940852e+01   1.7501258e+02   1.5210190e+02   1.5348871e+02   2.0792058e+02   3.4557032e+02   3.1836566e+02   1.1900645e+02   2.5341755e+02   1.0671000e+02   1.0267707e+02   1.4383871e+02   9.7374839e+01   2.3418161e+02   1.2653515e+02   1.0122129e+02   1.9892746e+02   1.3269000e+02   8.3688026e+01   1.0928258e+02   7.0656426e+01   2.8483871e+01   1.2433258e+02   1.1447839e+02   1.1901979e+02   2.7746903e+02   7.0963445e+01   1.1844387e+02   7.5627071e+01   2.7369355e+02   2.6971097e+02   3.3210355e+02   1.7128490e+01   1.8781645e+02   2.0638339e+02   8.4361290e+01   8.2962387e+01   1.6626290e+02   2.3259768e+02   2.2549000e+02   2.2963112e+02   2.2977645e+02   2.9154369e+02   1.4109323e+02   2.3447577e+02   2.6355419e+02   2.5713857e+02   1.8784387e+02   9.0476039e+01   3.1751742e+02   2.2570054e+02   1.9104839e+02   2.4545355e+02   2.5162581e+02   3.0228606e+02   1.9992323e+02   1.0351324e+02   2.2291419e+02   1.8394654e+02   1.7376935e+02   3.0051006e+02   1.3997419e+02   2.3584110e+02   2.3714161e+02   1.1042996e+02   1.7317419e+02   2.9409865e+02   1.6494129e+02   1.4815147e+02   1.2858258e+02   1.3952339e+02   3.6477000e+02  -2.6490194e+00   1.2780677e+02   1.8474578e+02   9.6746452e+01   9.7852542e+01   1.0960581e+02   1.3406702e+02   9.7081613e+01   7.6907665e+01   1.1377613e+02   8.6905329e+01   1.1066839e+02   8.3762658e+01   1.1731839e+02   7.7025174e+01   2.0484645e+02   1.3340067e+02   1.8813355e+02   2.1480157e+02   1.9101871e+02   3.9682366e+02   1.7231613e+02   1.3555374e+02   1.6523516e+02   2.1584603e+02   2.0835613e+02   1.9047667e+02   2.3343194e+02   2.9109286e+02   1.8575484e+02   2.6711639e+02   2.3191613e+02   2.1892735e+02   1.7454452e+02   1.8600192e+02   1.9046742e+02   1.5451035e+02   2.7631097e+02   2.2682996e+02   2.4348484e+02   2.6637347e+02   1.9175355e+02   1.9031972e+02   2.1725484e+02   2.0074865e+02   6.8493226e+01   2.2491699e+02   2.8223419e+02   3.3378514e+02   1.7361097e+02   2.3628274e+02   1.8926516e+02   1.3324814e+02   1.9863290e+02   1.7346646e+02   3.1963903e+02   8.4815974e+01   2.6429065e+02   2.4694675e+02   4.2299355e+02   5.1552452e+01   1.7436129e+02   2.7707723e+02   2.4495581e+02   1.3850063e+02   2.5861032e+02   1.8532343e+02   2.2626645e+02   1.6549288e+02   1.5961355e+02   2.5103834e+02   8.5900000e+01   1.6267929e+02   3.5817226e+02   1.8447009e+02   2.4331194e+02   2.1571117e+02   1.5270226e+02   1.6413575e+02   1.4670484e+02   1.2764845e+02   1.7382065e+02   1.3280467e+02   1.4715613e+02   2.1511235e+02   1.7782710e+02   1.8583867e+02   1.0174065e+02   1.2591946e+02   1.3557387e+02   6.9362155e+01   3.1446452e+01   5.4271871e+00   1.3403226e+02   1.4410452e+02   1.3959774e+02   1.2515637e+02   1.1945581e+02   1.3513902e+02   1.4045161e+02   8.3859032e+01   1.5049516e+02   5.1932968e+01   6.0251290e+01   9.1132477e+01   1.9553129e+02   3.0811717e+02   1.9830065e+02   8.6863045e+01   2.9228484e+02   2.1632141e+02   2.1724839e+02   2.8051335e+02   3.3727000e+02   2.5523356e+02   1.5975903e+02   2.7748605e+02   1.2356097e+02   1.9581383e+02   2.5967065e+02   2.3912506e+02   1.8195742e+02   3.0122147e+02   1.6848710e+02   1.8854716e+02   2.4042968e+02   2.4467563e+02   2.4997806e+02   3.0573111e+02   2.7973677e+02   3.5531461e+02   2.1081452e+02   2.6872097e+02   2.0200323e+02   2.5520910e+02   1.6202097e+02   2.0210026e+02   2.0726000e+02   2.4179436e+02   3.3678419e+02   2.2261662e+02   2.1664903e+02   1.8588485e+02   1.9896484e+02   2.6923926e+02   4.8955161e+02   5.8781032e+01   1.8953903e+02   2.2531462e+02   3.0097258e+02   2.4596671e+02   2.3042548e+02   1.6227983e+02   2.5050871e+02   2.0325511e+02   1.8214258e+02   2.2311214e+02   1.5490032e+02   1.3171023e+02   1.5297097e+02   1.5187652e+02   1.6774806e+02   7.4675961e+01   1.4634000e+02   1.5062506e+02   1.1814226e+02   1.9956475e+02   2.5105645e+02   1.6940935e+02   2.3896226e+02   2.3413560e+02   1.3269968e+02   1.8158048e+02   4.4875161e+01  -6.7614194e-01   3.5652806e+02   2.0717646e+02   1.0045806e+02   9.6665935e+01   1.5164613e+02   1.4515508e+02   2.0311613e+01  -7.0971871e+00   1.2598097e+02   7.0561200e+01   2.6992935e+02   1.0079146e+02   1.8081323e+02   9.1693652e+01   1.0397032e+02   6.4873019e+01   1.9212516e+02   1.9959354e+02   1.7305097e+02   2.4941689e+02   2.9936226e+02   1.1421779e+02   2.5293710e+02   2.2647213e+02   2.0460548e+02   3.0450963e+02   3.0244355e+02   2.1842806e+02   2.7953871e+02   2.4319819e+02   1.7160194e+02   1.4738926e+02   2.7239677e+02   1.7310019e+02   1.4496484e+02   2.8055894e+02   3.4137290e+02   1.2762759e+02   1.3724548e+02   1.6847359e+02   1.5149032e+02   1.7848916e+02   8.4543871e+01   1.5578649e+02   2.5504226e+02   2.5356468e+02   2.3945903e+02   1.7173134e+02   4.3121323e+02   4.5635523e+01   3.6752290e+02   1.4254075e+02   2.3349581e+02   2.7414743e+02   1.0275903e+02   1.8207573e+02   1.6472871e+02   2.1203364e+02   4.8499581e+02   3.1383884e+01   1.6862161e+02   1.3757092e+02   1.5819613e+02   3.1448979e+02   2.4009452e+02   1.6265147e+02   1.8849806e+02   1.0158919e+02   1.7870290e+02   1.0693796e+02   2.3519677e+02   1.5291361e+02   1.3521419e+02   1.7345899e+02   1.3379258e+02   1.1512530e+02   1.4617839e+02   8.7564761e+01   1.5408000e+02   1.6058102e+02   1.6832129e+02   1.3806462e+02   1.9194548e+02   9.2603071e+01   1.5420323e+02   1.1044439e+02   1.5064452e+02   1.3264812e+02
   2.2926323e+02   2.6140991e+02   3.4597871e+02   2.0480945e+02   2.9976710e+02   2.9255121e+02   1.9282742e+02   1.7530252e+02   2.7801000e+02   2.3749339e+02   1.9294387e+02   2.2434868e+02   2.2964323e+02   3.0781725e+02   1.7718161e+02   1.7715612e+02   4.2285161e+01   3.0601381e+01   1.9078194e+02   2.7873615e+02   1.7741452e+02   2.3975845e+02   7.1104839e+01   3.4740677e+02   1.0891226e+02   2.8082637e+02   1.9240484e+02   2.3797019e+02   2.3005710e+02   7.7246077e+01   4.0002581e+02   1.1684535e+02   2.2058677e+02   2.8956177e+02   3.8257774e+02   3.5037652e+01   1.6244258e+02   1.7210750e+02   1.2939871e+02   2.3713778e+02   2.9700032e+02   2.9025126e+02   1.4019645e+02   2.2806235e+02   1.1695000e+02   1.1238787e+02   1.3330871e+02   1.0487724e+02   2.0604161e+02   9.5116348e+01   1.3251129e+02   2.1542426e+02   1.6293000e+02   1.0250883e+02   1.0695258e+02   5.1122826e+01   9.7838710e+00   1.1192858e+02   1.0071839e+02   9.9210594e+01   2.7832903e+02   6.8314645e+01   7.6683871e+01   1.4286787e+02   2.5140355e+02   2.9978417e+02   3.5537355e+02   2.1956890e+01   2.0281645e+02   1.9666339e+02   1.0117129e+02   6.9907587e+01   1.8878290e+02   2.1613608e+02   1.8673000e+02   2.2907192e+02   1.7534645e+02   2.8279809e+02   1.3499323e+02   2.3296377e+02   2.3188419e+02   3.2515217e+02   1.9922387e+02   1.0770564e+02   2.4741742e+02   2.4682854e+02   2.1171839e+02   2.5198995e+02   2.9024581e+02   3.0929646e+02   2.1549323e+02   1.4336764e+02   2.2520419e+02   2.0138334e+02   2.0605935e+02   2.6954686e+02   1.5230419e+02   1.9828470e+02   1.4728161e+02   1.9066876e+02   2.0679419e+02   2.6559905e+02   1.2394129e+02   1.6396147e+02   1.5229258e+02   1.4071659e+02   4.1467000e+02  -1.4510194e+00   1.4461677e+02   1.6578098e+02   1.3432645e+02   8.1416142e+01   1.6331581e+02   1.1167022e+02   1.0313161e+02   7.5663665e+01   1.2830613e+02   9.4972929e+01   1.2528839e+02   1.0997306e+02   1.0331839e+02   7.3905174e+01   2.2398645e+02   1.4352947e+02   1.6575355e+02   2.5140197e+02   1.8819871e+02   3.2280926e+02   1.5807613e+02   1.2050294e+02   1.7456516e+02   1.4380963e+02   1.7340613e+02   2.9122267e+02   2.1258194e+02   2.8205086e+02   1.5360484e+02   2.9384839e+02   2.2366613e+02   2.8118735e+02   1.5840452e+02   2.3376312e+02   1.6627742e+02   1.6154555e+02   2.2978097e+02   2.1203236e+02   2.3919484e+02   2.2157667e+02   2.2294355e+02   1.7420452e+02   1.9540484e+02   1.9329665e+02   1.1187323e+02   3.3959659e+02   2.6980419e+02   3.2172954e+02   1.9051097e+02   2.0936074e+02   2.0735516e+02   1.5161094e+02   1.6806290e+02   1.9077206e+02   2.7601903e+02   1.3897557e+02   2.7367065e+02   2.0847635e+02   4.1942355e+02   3.0598052e+01   1.8450129e+02   2.6236603e+02   1.6124581e+02   1.6500743e+02   2.3614032e+02   1.7569103e+02   1.8403645e+02   2.0454128e+02   1.7256355e+02   2.4800234e+02   1.2838000e+02   1.3128089e+02   2.9712226e+02   1.3693409e+02   2.3826194e+02   2.2196517e+02   1.4394226e+02   2.2207655e+02   1.4955484e+02   1.9094045e+02   1.5767065e+02   1.0914667e+02   1.8311613e+02   1.9266555e+02   1.9982710e+02   1.6159867e+02   9.5210645e+01   1.0487186e+02   1.0966387e+02   8.9294955e+01   3.9826452e+01   6.3767871e+00   1.1098226e+02   1.5032852e+02   1.1630774e+02   1.2558957e+02   1.1902581e+02   1.3093342e+02   1.1245161e+02   6.7289032e+01   1.6525516e+02   2.6132168e+01   5.5341290e+01   1.2390528e+02   1.9838129e+02   2.7764917e+02   2.3745065e+02   1.0559105e+02   2.4175484e+02   2.1174381e+02   2.0776839e+02   2.5722175e+02   3.4322000e+02   2.0556756e+02   1.3661903e+02   2.5295725e+02   1.0846097e+02   1.6592183e+02   2.0590065e+02   3.3785666e+02   1.6143742e+02   2.4434307e+02   1.5462710e+02   1.6912596e+02   1.9690968e+02   2.7582723e+02   2.9554806e+02   2.7255551e+02   2.4078677e+02   3.6406061e+02   2.1848452e+02   3.2225737e+02   1.7290323e+02   1.8493710e+02   1.6240097e+02   2.3992986e+02   2.5007000e+02   2.2593956e+02   3.0878419e+02   2.3866662e+02   2.1512903e+02   2.0667645e+02   2.1643484e+02   2.7207166e+02   4.8670161e+02   8.5209032e+01   1.5367903e+02   2.0642342e+02   2.9435258e+02   2.6063631e+02   2.0275548e+02   1.6468343e+02   2.2959871e+02   2.0277791e+02   1.5547258e+02   2.4995574e+02   2.2342032e+02   1.3493863e+02   1.4855097e+02   1.6261012e+02   1.4870806e+02   9.0869161e+01   1.4825000e+02   1.2551226e+02   1.1943226e+02   1.4884155e+02   2.6547645e+02   1.9492575e+02   2.3644226e+02   1.8719720e+02   1.5136968e+02   1.8160688e+02   4.3305161e+01   1.3879458e+01   3.6214806e+02   1.6829686e+02   1.1355806e+02   9.4957935e+01   1.2803613e+02   1.3419388e+02   2.5741613e+01  -4.9515871e+00   1.3193097e+02   3.4895200e+01   2.7449935e+02   8.1665858e+01   2.0786323e+02   7.3579652e+01   9.7680323e+01   6.0226219e+01   2.0612516e+02   2.4737354e+02   3.3396097e+02   1.6140409e+02   4.0517226e+02   2.0142299e+02   2.6351710e+02   2.2729573e+02   2.3960548e+02   3.2670963e+02   2.9549355e+02   1.8579406e+02   2.7423871e+02   2.4992219e+02   1.3189194e+02   1.6989606e+02   2.8863677e+02   2.0884099e+02   1.6263484e+02   2.5814534e+02   3.4160290e+02   9.3279187e+01   9.9435484e+01   1.9016839e+02   1.2878032e+02   1.9883596e+02   6.0733871e+01   1.3850129e+02   2.3404226e+02   2.3733468e+02   2.1783903e+02   1.7117094e+02   4.3169323e+02   5.0697123e+01   4.1499290e+02   1.7250315e+02   2.3425581e+02   2.7455663e+02   1.2856903e+02   1.8710093e+02   1.5882871e+02   2.3545564e+02   2.9366581e+02   3.8970284e+01   1.6962161e+02   1.0963092e+02   2.0757613e+02   2.3153939e+02   2.7533452e+02   1.9464227e+02   1.6677806e+02   1.0670679e+02   1.7927290e+02   1.3399236e+02   2.1738677e+02   2.0867841e+02   1.4930419e+02   1.7176179e+02   1.6103258e+02   1.6266610e+02   1.2993839e+02   1.5005396e+02   2.0356000e+02   1.5291262e+02   1.6861129e+02   1.2014142e+02   2.1808548e+02   6.9891871e+01   1.8763323e+02   1.1571999e+02   1.3678452e+02   1.3313692e+02
   2.1259323e+02   2.1683351e+02   3.4763871e+02   2.2900665e+02   2.5900710e+02   3.2376201e+02   2.4291742e+02   2.7972532e+02   2.2958000e+02   2.9293779e+02   1.8270387e+02   2.0987788e+02   2.5045323e+02   2.4215245e+02   2.2287161e+02   3.2002092e+02   5.9715161e+01   2.1926981e+01   3.2182194e+02   1.6497295e+02   1.8426452e+02   2.0126045e+02   6.5914839e+01   3.7501197e+02   9.7912258e+01   2.5989637e+02   2.5178484e+02   2.2426979e+02   2.0476710e+02   5.9749277e+01   4.0216581e+02   1.2891415e+02   2.0619677e+02   2.0305297e+02   4.7085774e+02   2.0255252e+01   1.6810258e+02   1.6884470e+02   1.4201871e+02   2.1874818e+02   2.7281032e+02   2.1713646e+02   1.3576645e+02   3.0374675e+02   9.8380000e+01   1.1206347e+02   1.2154871e+02   1.2081804e+02   2.1375161e+02   1.0344955e+02   1.3022129e+02   2.0032746e+02   1.4126000e+02   1.2871243e+02   1.4966258e+02   5.9376026e+01   5.2433871e+01   1.0816658e+02   1.1657839e+02   1.2485179e+02   2.8889903e+02   1.2137905e+02   1.3625387e+02   7.3342271e+01   2.3654355e+02   2.8697297e+02   3.7389355e+02  -2.8314710e+01   2.4476645e+02   2.5597739e+02   9.9081290e+01   5.1214787e+01   2.1630290e+02   2.2440448e+02   1.7245000e+02   2.4235432e+02   1.9681645e+02   2.2732049e+02   1.1685323e+02   3.1226497e+02   3.3974419e+02   2.7299337e+02   1.7608387e+02   8.7746839e+01   2.7075742e+02   3.0139134e+02   2.3466839e+02   2.6972395e+02   2.9371581e+02   3.4510886e+02   1.9301323e+02   1.3258604e+02   1.8915419e+02   2.1254734e+02   1.8386935e+02   3.0837206e+02   1.2935419e+02   1.8888070e+02   2.1480161e+02   1.5850716e+02   2.2274419e+02   3.0598305e+02   1.6889129e+02   1.6783547e+02   1.2706258e+02   1.9054499e+02   4.0467000e+02   5.7789806e+00   1.3780677e+02   1.4952578e+02   1.4974645e+02   7.2472542e+01   9.6505806e+01   1.4078502e+02   1.0432161e+02   8.7188465e+01   1.4001613e+02   8.1516129e+01   1.2637839e+02   1.3750586e+02   1.4055839e+02   6.5115974e+01   2.2913645e+02   1.4311747e+02   1.4589355e+02   2.1494077e+02   2.3525871e+02   3.3522446e+02   1.5212613e+02   1.4549894e+02   1.6595516e+02   1.5659843e+02   2.2178613e+02   2.5659227e+02   2.4443194e+02   2.6369286e+02   1.5486484e+02   2.5427759e+02   2.0981613e+02   3.0649535e+02   1.4202452e+02   2.0464352e+02   1.9037742e+02   2.0599755e+02   2.9964097e+02   1.2906356e+02   1.9391484e+02   2.8495907e+02   2.2832355e+02   1.6516412e+02   2.2275484e+02   2.4800865e+02   1.0459323e+02   2.9569899e+02   2.4342419e+02   2.7231994e+02   1.2851097e+02   2.2332074e+02   2.1659516e+02   1.5972174e+02   2.2521290e+02   1.6358006e+02   3.2315903e+02   1.1310437e+02   2.5610065e+02   2.6245195e+02   3.7899355e+02   1.9162452e+01   2.3145129e+02   2.2946003e+02   2.4100581e+02   2.3591663e+02   2.2514032e+02   2.1376103e+02   1.9622645e+02   1.9960608e+02   1.6456355e+02   2.8007234e+02   1.0457000e+02   1.6861569e+02   3.1355226e+02   1.8237969e+02   2.6840194e+02   2.1412397e+02   1.6170226e+02   2.1822575e+02   1.3984484e+02   1.7486725e+02   1.6544065e+02   1.8938507e+02   1.7749613e+02   2.0020515e+02   1.7482710e+02   1.7311867e+02   1.0826065e+02   1.2463786e+02   9.4433871e+01   1.1332335e+02   4.8786452e+01   9.6599871e+00   9.7462258e+01   1.4646012e+02   1.5925774e+02   1.0810357e+02   1.1078581e+02   1.1268262e+02   1.1354161e+02   8.8971832e+01   1.2373516e+02   6.4553768e+01   5.5061290e+01   1.0754768e+02   2.2462129e+02   1.9868997e+02   2.1245065e+02   8.5681045e+01   2.3642484e+02   1.8189021e+02   2.1476839e+02   3.0976175e+02   3.0898000e+02   2.7796676e+02   1.4585903e+02   2.3202805e+02   1.2527097e+02   1.7734703e+02   2.3338065e+02   3.4655826e+02   1.7890742e+02   1.9194547e+02   1.9095710e+02   2.0021956e+02   2.2095968e+02   2.6600323e+02   2.7240806e+02   2.5326671e+02   2.1399677e+02   3.3804381e+02   1.7286452e+02   3.2075697e+02   1.5490323e+02   2.1062710e+02   1.7840097e+02   2.0169986e+02   2.2926000e+02   2.7084436e+02   3.4330419e+02   2.0795502e+02   2.2050903e+02   1.8729605e+02   1.9024484e+02   2.6102686e+02   4.6740161e+02   7.6853032e+01   1.4982903e+02   2.5092142e+02   3.0625258e+02   2.4630431e+02   1.8733548e+02   1.8734703e+02   2.7202871e+02   2.4534351e+02   1.6623258e+02   2.3838494e+02   1.9404032e+02   1.5085903e+02   1.0626097e+02   1.5390332e+02   1.8436806e+02   8.0396361e+01   1.5815000e+02   1.6415026e+02   1.5443226e+02   1.6356155e+02   2.2257645e+02   2.2520775e+02   2.4391226e+02   1.7130960e+02   1.5045968e+02   1.8148968e+02   3.1165161e+01   2.7320658e+01   2.8800806e+02   2.0117806e+02   1.0531806e+02   7.5567135e+01   1.3636613e+02   1.1766748e+02   2.6691613e+01   1.1732413e+01   1.3298097e+02   8.2091200e+01   2.7225935e+02   1.3260506e+02   1.8876323e+02   8.0007652e+01   8.5010323e+01   6.7909819e+01   2.4879516e+02   2.2286994e+02   4.5119097e+02   4.2305690e+01   4.1602226e+02   2.4060499e+02   2.4927710e+02   2.5967493e+02   2.6769548e+02   2.6070243e+02   2.8316355e+02   2.0497046e+02   2.7608871e+02   2.3192419e+02   1.3813194e+02   1.6306686e+02   3.0782677e+02   1.7568579e+02   1.5253484e+02   2.3866334e+02   4.0660290e+02   9.5559187e+01   1.5448548e+02   1.8362439e+02   1.5907032e+02   1.9012276e+02   5.6783871e+01   1.2852729e+02   3.0970226e+02   2.4185188e+02   2.3450903e+02   1.7426734e+02   5.1812323e+02   5.5642723e+01   3.7409290e+02   1.5615515e+02   2.3044581e+02   1.9729143e+02   1.3561903e+02   1.8825693e+02   1.5710871e+02   2.0412324e+02   2.9389581e+02   3.0811884e+01   2.5438161e+02   1.4213012e+02   1.9395613e+02   2.1495899e+02   2.8004452e+02   1.3684547e+02   1.7730806e+02   7.7484387e+01   1.9632290e+02   9.4198361e+01   1.8714677e+02   2.2190761e+02   1.2492419e+02   1.4400219e+02   1.5927258e+02   1.4994690e+02   1.7217839e+02   8.7774761e+01   1.7684000e+02   1.3062022e+02   1.5018129e+02   1.5170582e+02   2.1551548e+02   7.2907471e+01   1.9325323e+02   1.2741039e+02   1.2930452e+02   1.1678532e+02
   2.0355323e+02   2.4898671e+02   4.0973871e+02   2.3884865e+02   2.8333710e+02   3.0700561e+02   2.2349742e+02   2.0394892e+02   2.3515000e+02   2.6992219e+02   1.9442387e+02   2.1789028e+02   2.7340323e+02   2.1288645e+02   2.0713161e+02   2.9649012e+02   3.0055161e+01   4.4819781e+01   4.6673194e+02   3.7090155e+01   1.7793452e+02   2.2238685e+02   1.9606484e+02   2.4797997e+02   7.0722258e+01   2.5312157e+02   2.1121484e+02   2.0932539e+02   2.0581710e+02   6.2955277e+01   3.5083581e+02   1.3531055e+02   2.1977677e+02   2.1843657e+02   4.2909774e+02   4.5976052e+01   2.0215258e+02   1.6289070e+02   1.2310871e+02   2.2678098e+02   2.2319032e+02   2.5329606e+02   1.1771645e+02   2.1443075e+02   1.1671000e+02   1.1830707e+02   1.7564871e+02   8.4350039e+01   2.1333161e+02   1.1882315e+02   1.2627129e+02   1.9773346e+02   1.6331000e+02   7.2288426e+01   1.6428258e+02   4.8866426e+01   3.6383871e+01   1.3245058e+02   7.5718387e+01   1.6193059e+02   2.6403903e+02   1.1150785e+02   1.3235387e+02   4.3844271e+01   3.1292355e+02   2.4148257e+02   3.3816355e+02  -2.3616310e+01   2.9728645e+02   1.9262579e+02   1.1493129e+02   6.6806787e+01   1.9216290e+02   2.4162568e+02   1.7840000e+02   1.9311832e+02   1.6419645e+02   2.0955009e+02   1.6818323e+02   2.9363857e+02   2.3731419e+02   2.9213777e+02   1.8079387e+02   9.9090039e+01   2.9232742e+02   3.4461574e+02   2.7580839e+02   2.0857275e+02   3.6081581e+02   2.2407086e+02   1.5778323e+02   1.0221444e+02   2.1958419e+02   2.6530294e+02   1.7757935e+02   2.9511526e+02   1.3735419e+02   1.7910070e+02   1.5128161e+02   1.2553876e+02   2.0322419e+02   2.9831465e+02   1.4704129e+02   1.3858347e+02   1.7096258e+02  -2.1487006e+01   3.4929000e+02   1.9539381e+01   1.3576677e+02   1.5077898e+02   1.2084645e+02   6.2634542e+01   1.0422581e+02   1.0735742e+02   1.0156161e+02   5.2689265e+01   1.5049613e+02   1.0600773e+02   9.9668387e+01   9.2262658e+01   1.4736839e+02   9.2811174e+01   2.3698645e+02   8.6829471e+01   1.6994355e+02   2.7420677e+02   2.6801871e+02   3.1136366e+02   1.6936613e+02   1.2902974e+02   1.9766516e+02   1.4887163e+02   1.8225613e+02   2.5389467e+02   2.1819194e+02   2.5707206e+02   1.8202484e+02   2.5836479e+02   2.3641613e+02   2.8771735e+02   1.4121452e+02   2.1213832e+02   2.0032742e+02   1.7762155e+02   2.9221097e+02   1.9693796e+02   1.9100484e+02   2.2090187e+02   1.8951355e+02   1.9778892e+02   2.4305484e+02   2.4893465e+02   5.4593226e+01   3.0074899e+02   2.7542419e+02   3.5165994e+02   1.4713097e+02   2.0602114e+02   1.6754516e+02   1.5517574e+02   1.8206290e+02   2.6050206e+02   3.2673903e+02   1.0005797e+02   2.1796065e+02   2.7755315e+02   3.9899355e+02   3.3182452e+01   2.2026129e+02   1.5678523e+02   1.8943581e+02   1.7628223e+02   2.5276032e+02   1.7941143e+02   1.8669645e+02   1.6103848e+02   1.8890355e+02   2.6193514e+02   1.0733000e+02   1.6720489e+02   3.1964226e+02   1.7841249e+02   2.4345194e+02   2.2816997e+02   1.7508226e+02   1.9601535e+02   1.1841484e+02   1.8353165e+02   1.4496065e+02   2.1740347e+02   1.4758613e+02   2.3992795e+02   1.5196710e+02   2.0470747e+02   1.3483065e+02   1.5437226e+02   1.2771387e+02   1.2694095e+02   4.4256452e+01   1.9972387e+01   1.4046226e+02   1.3959012e+02   1.1311774e+02   1.1436477e+02   1.6221581e+02   9.2238219e+01   1.3921161e+02   7.9338232e+01   1.4711516e+02   4.1353368e+01   5.6581290e+01   9.9186077e+01   1.7786129e+02   2.2667077e+02   2.3007065e+02   1.1656145e+02   2.0375484e+02   1.8697381e+02   2.2905839e+02   2.5318855e+02   3.1717000e+02   2.6312156e+02   1.9965903e+02   2.7991405e+02   1.4718097e+02   1.8830423e+02   2.9505065e+02   3.1291466e+02   2.2890742e+02   2.1760547e+02   1.8424710e+02   1.8875636e+02   2.3928968e+02   2.5219683e+02   2.2040806e+02   2.1547671e+02   2.1810677e+02   3.1029501e+02   1.5429452e+02   3.0210257e+02   1.4230323e+02   2.0898510e+02   1.5959097e+02   2.7705466e+02   2.2493000e+02   2.1614076e+02   2.8844419e+02   3.0887382e+02   2.4364903e+02   1.8177485e+02   2.1143484e+02   2.9695166e+02   4.2975161e+02   9.7865032e+01   1.6982903e+02   2.4656142e+02   3.1635258e+02   2.4659631e+02   2.0894548e+02   1.4694823e+02   2.3416871e+02   2.1699231e+02   1.8419258e+02   2.2289814e+02   1.6828032e+02   1.7644983e+02   1.4774097e+02   1.3710492e+02   1.9055806e+02   1.3357116e+02   1.8720000e+02   1.4430626e+02   1.5100226e+02   1.8159595e+02   2.2681645e+02   2.4767855e+02   2.3629226e+02   1.4439920e+02   1.5207968e+02   2.1641008e+02   4.9165161e+01   1.7600658e+01   3.9029806e+02   2.2852486e+02   7.6078065e+01   3.1046335e+01   1.4298613e+02   1.2356788e+02   1.0691613e+01  -1.7987587e+01   1.2293097e+02   7.8185200e+01   2.6725935e+02   9.8105058e+01   1.8200323e+02   8.8838452e+01   9.9630323e+01   6.5600219e+01   2.2122516e+02   2.4430554e+02   4.1329097e+02   5.4147690e+01   3.7817226e+02   2.5034299e+02   2.0708710e+02   2.7581013e+02   2.1479548e+02   2.6998443e+02   3.1849355e+02   1.6590406e+02   2.5498871e+02   1.9196219e+02   1.4603194e+02   1.2838486e+02   2.8334677e+02   1.9207419e+02   1.9030484e+02   2.6479174e+02   4.1322290e+02   8.2029587e+01   1.3524548e+02   1.4920359e+02   1.7440032e+02   1.6546636e+02   5.9683871e+01   1.4624529e+02   3.0746226e+02   2.8770108e+02   2.3059903e+02   2.0434014e+02   4.3093323e+02   5.0427923e+01   3.6223290e+02   1.4167395e+02   2.3444581e+02   2.2397143e+02   9.2719032e+01   2.0353893e+02   1.7139871e+02   2.2074004e+02   2.7575581e+02   2.7213084e+01   1.7600161e+02   1.4464052e+02   2.0590613e+02   2.1791299e+02   2.7471452e+02   1.4736187e+02   1.9363806e+02   1.1707799e+02   1.5236290e+02   9.9805161e+01   2.0985677e+02   1.8704081e+02   1.7259419e+02   1.7022859e+02   1.6308258e+02   1.2121210e+02   1.3145839e+02   1.5598236e+02   1.4413000e+02   1.2404702e+02   1.5465129e+02   1.4158822e+02   2.2446548e+02   7.8191471e+01   1.8568323e+02   1.0430599e+02   1.4278452e+02   1.3751692e+02
   2.4240323e+02   2.8906871e+02   3.8387871e+02   1.7486745e+02   2.6290710e+02   2.9383001e+02   1.7225742e+02   2.1965812e+02   2.7077000e+02   2.6759259e+02   2.1532387e+02   1.9574828e+02   2.4249323e+02   2.4535925e+02   1.2076161e+02   2.3013972e+02   3.2625161e+01   1.3954181e+01   4.1692194e+02   2.7554955e+01   1.4898452e+02   2.7508285e+02   2.2625484e+02   1.8803477e+02   1.1320226e+02   1.8720317e+02   2.4145484e+02   2.1828619e+02   2.1686710e+02   8.4071277e+01   3.2816581e+02   9.5694155e+01   2.2219677e+02   2.1210297e+02   4.3495774e+02   4.7797252e+01   1.7644258e+02   1.9475750e+02   1.6820871e+02   2.3236298e+02   3.0524032e+02   1.9178206e+02   1.1552645e+02   1.9765595e+02   9.7900000e+01   1.1219187e+02   1.2254871e+02   1.2111804e+02   2.4566161e+02   8.8186748e+01   1.0970129e+02   2.0324906e+02   1.5488000e+02   7.9292826e+01   1.1500258e+02   5.9148826e+01   2.4033871e+01   1.1908858e+02   8.8008387e+01   1.5013739e+02   3.0118903e+02   1.3382585e+02   1.1506387e+02   3.2937471e+01   3.2978355e+02   2.3303377e+02   3.2795355e+02  -4.7849510e+01   2.5105645e+02   1.9580419e+02   1.1250129e+02   8.8421187e+01   2.4064290e+02   2.3155728e+02   2.0449000e+02   1.9770112e+02   2.6177645e+02   2.9526369e+02   1.3928323e+02   3.0205057e+02   2.4450419e+02   2.8123257e+02   1.9936387e+02   7.7654439e+01   4.1065742e+02   2.6881934e+02   3.0213839e+02   1.6927635e+02   2.7090581e+02   1.5950366e+02   1.4816323e+02   8.7414039e+01   1.8801419e+02   2.5616854e+02   2.4252935e+02   3.0591926e+02   1.2163419e+02   1.8492830e+02   1.5909161e+02   1.5282396e+02   1.9189419e+02   2.7345105e+02   1.3761129e+02   1.2867787e+02   1.1020258e+02   1.6775379e+02   3.5634000e+02  -1.4734619e+01   1.2647677e+02   1.6538218e+02   1.2813645e+02   6.9201342e+01   8.8035806e+01   1.3165262e+02   1.0960161e+02   6.0236065e+01   1.4477613e+02   9.5515329e+01   5.9288387e+01   9.7633058e+01   1.3117839e+02   8.4766374e+01   2.6513645e+02   8.9047471e+01   1.9004355e+02   2.3350877e+02   2.6230871e+02   3.1576046e+02   1.8074613e+02   1.3116934e+02   1.8956516e+02   1.6618963e+02   2.1373613e+02   2.1904627e+02   2.3239194e+02   2.9336606e+02   1.8465484e+02   2.4178439e+02   1.9181613e+02   1.6758535e+02   1.7207452e+02   1.8233952e+02   1.9437742e+02   1.8171755e+02   2.1583097e+02   2.7518836e+02   1.9667484e+02   2.1587827e+02   2.1285355e+02   1.7701172e+02   1.7320484e+02   2.9107265e+02   1.0011323e+02   2.8295739e+02   2.9009419e+02   3.5248634e+02   1.4923097e+02   2.1504314e+02   1.4883516e+02   2.4014254e+02   1.5292290e+02   2.2736326e+02   2.3673903e+02   1.0244797e+02   2.6115065e+02   2.2752795e+02   3.6485355e+02   3.8013652e+01   1.9107129e+02   1.0950043e+02   2.0157581e+02   1.0364103e+02   2.8052032e+02   1.8138063e+02   1.5955645e+02   1.9568968e+02   1.4061355e+02   2.4879834e+02   7.7810000e+01   1.6851649e+02   3.2478226e+02   1.9681129e+02   2.2250194e+02   1.7375597e+02   1.7760226e+02   1.7390375e+02   1.3736484e+02   1.7063565e+02   1.3553065e+02   1.4296787e+02   1.6568613e+02   1.8943995e+02   1.3101710e+02   2.0686347e+02   1.1312065e+02   1.3148906e+02   1.0681387e+02   1.1552295e+02   5.1636452e+01   1.5191987e+01   1.0713226e+02   1.2906652e+02   1.0411774e+02   1.3575477e+02   1.2997581e+02   9.4677419e+01   1.0321161e+02   5.2028232e+01   1.1116516e+02   5.5509368e+01   6.4581290e+01   1.0235608e+02   1.9710129e+02   1.6675157e+02   2.0726065e+02   1.1238625e+02   2.3613484e+02   1.5176341e+02   2.5205839e+02   2.1138855e+02   2.9969000e+02   2.3109996e+02   1.5361903e+02   2.4631725e+02   8.4230968e+01   1.3310023e+02   2.6014065e+02   2.7593746e+02   2.2471742e+02   2.2561067e+02   1.6267710e+02   1.8120196e+02   2.3295968e+02   2.1880323e+02   2.2278806e+02   2.5747631e+02   2.7773677e+02   2.5115461e+02   1.9038452e+02   2.3897537e+02   1.6200323e+02   2.3770910e+02   1.5478097e+02   2.2624946e+02   2.4407000e+02   2.0412956e+02   2.8911419e+02   2.4520022e+02   1.8217903e+02   2.6707245e+02   1.8996484e+02   3.2337926e+02   3.8210161e+02   1.0177703e+02   1.8215903e+02   1.8271502e+02   2.8749258e+02   1.8723511e+02   1.6456548e+02   1.6011863e+02   2.4212871e+02   2.0368551e+02   1.7138258e+02   2.4002294e+02   1.7585032e+02   1.7065423e+02   1.4374097e+02   1.2004492e+02   1.7679806e+02   1.0943196e+02   1.7639000e+02   1.1241106e+02   1.3838226e+02   1.3737555e+02   2.3138645e+02   2.3541295e+02   2.1606226e+02   1.3191760e+02   1.2974968e+02   2.0828648e+02   3.5875161e+01  -1.9486142e+01   4.0581806e+02   1.8932326e+02   1.1864806e+02   5.2210735e+01   1.5107613e+02   9.5250684e+01   3.1171613e+01  -8.3459871e+00   1.2393097e+02   1.0424520e+02   2.6392935e+02   1.0070146e+02   1.8181323e+02   7.1613652e+01   8.2440323e+01   5.1305419e+01   2.1350516e+02   1.9330314e+02   4.3586097e+02   6.5962090e+01   3.6045226e+02   2.7238059e+02   2.1160710e+02   2.1949853e+02   2.2474548e+02   2.2594843e+02   2.9087355e+02   1.8402366e+02   2.6398871e+02   2.0474219e+02   1.2532194e+02   1.6314166e+02   2.9106677e+02   1.9526659e+02   1.7496484e+02   2.6863894e+02   3.5994290e+02   9.7001987e+01   9.2865484e+01   2.4307399e+02   1.3683032e+02   1.8823196e+02   5.6683871e+01   1.5648529e+02   2.4394226e+02   3.0650268e+02   2.0640903e+02   1.9103534e+02   4.2993323e+02   4.5117923e+01   4.0485290e+02   1.6307435e+02   2.1078581e+02   2.2629423e+02   5.6569032e+01   1.9582093e+02   1.6815871e+02   2.2956924e+02   2.4780581e+02   3.8929084e+01   1.8553161e+02   1.4792812e+02   1.4224613e+02   2.6390579e+02   3.1804452e+02   1.5360547e+02   1.6435806e+02   1.1809039e+02   1.6512290e+02   7.3974361e+01   1.9766677e+02   1.7049601e+02   1.2311419e+02   1.9109699e+02   1.6127258e+02   1.4121690e+02   1.4655839e+02   1.2872436e+02   1.3513000e+02   1.3076702e+02   1.7737129e+02   1.2520062e+02   1.9666548e+02   7.2945471e+01   1.7849323e+02   1.2412119e+02   1.3378452e+02   1.3256692e+02
   2.2821323e+02   2.4620391e+02   3.8863871e+02   2.2743665e+02   2.5681710e+02   3.2845721e+02   1.9744742e+02   2.2822292e+02   2.4896000e+02   3.6457739e+02   2.3723387e+02   2.1894548e+02   2.5983323e+02   2.9192205e+02   1.8418161e+02   1.8985612e+02   4.7665161e+01   4.3030981e+01   4.9668194e+02   2.5124155e+01   2.1726452e+02   2.8505045e+02   2.6787484e+02   2.0485517e+02   1.3415226e+02   1.9042717e+02   2.2497484e+02   2.2288459e+02   2.3991710e+02   6.2507277e+01   3.3064581e+02   9.8925755e+01   1.5391677e+02   2.3137537e+02   4.0742774e+02   3.5279652e+01   1.6901258e+02   2.1725190e+02   2.1058871e+02   1.9554258e+02   2.5110032e+02   2.5487326e+02   1.3904645e+02   2.4234435e+02   1.2290000e+02   1.1476187e+02   1.2778871e+02   1.1374884e+02   2.3342161e+02   1.1149595e+02   1.1637129e+02   1.9062546e+02   1.8540000e+02   7.3711226e+01   1.5071258e+02   6.2192026e+01   3.5083871e+01   1.2470458e+02   8.5148387e+01   1.5979619e+02   2.6913903e+02   9.5339845e+01   8.3253871e+01   5.6392271e+01   2.7283355e+02   2.6896977e+02   3.3531355e+02  -3.1283097e+00   1.9481645e+02   2.0092339e+02   1.0146129e+02   1.0159439e+02   1.9221290e+02   2.1210168e+02   2.5254000e+02   1.9223712e+02   2.4205645e+02   2.3732129e+02   1.1961323e+02   2.7095417e+02   2.7841419e+02   2.8932977e+02   2.1989387e+02   1.3224204e+02   3.6517742e+02   2.4136774e+02   2.2942839e+02   2.2600315e+02   2.7438581e+02   1.9070526e+02   1.9420323e+02   7.2640839e+01   2.2577419e+02   2.3938774e+02   1.8505935e+02   2.9531686e+02   1.7706419e+02   1.8677390e+02   1.9852161e+02   1.7042956e+02   2.2474419e+02   2.2616305e+02   1.2932129e+02   1.5900107e+02   1.3786258e+02   9.4010994e+01   3.2077000e+02  -1.9889019e+01   1.4418677e+02   1.6477538e+02   1.0827645e+02   8.7170142e+01   1.2022581e+02   1.1026742e+02   1.0689161e+02   8.0552865e+01   1.2458613e+02   8.5990529e+01   1.2471839e+02   8.2448658e+01   1.4617839e+02   9.1236374e+01   2.3941645e+02   9.8015071e+01   1.9827355e+02   1.9523037e+02   2.2336871e+02   2.5305566e+02   1.4255613e+02   1.4231454e+02   1.4890516e+02   1.8877243e+02   1.7397613e+02   2.7755707e+02   2.4239194e+02   2.0018606e+02   1.6712484e+02   2.0724679e+02   2.0376613e+02   1.8462935e+02   1.5092452e+02   2.1860152e+02   1.5551742e+02   1.7987635e+02   2.7502097e+02   1.8964316e+02   1.6972484e+02   2.5084427e+02   2.0399355e+02   2.2025052e+02   1.6775484e+02   2.7835865e+02   1.3073323e+02   2.9522779e+02   2.5604419e+02   3.4755034e+02   1.5218097e+02   2.4756714e+02   1.7097516e+02   2.0961134e+02   2.0097290e+02   1.7608926e+02   2.9144903e+02   7.9781174e+01   1.9796065e+02   2.6482315e+02   3.6666355e+02   3.5868852e+01   1.8269129e+02   2.3141083e+02   2.3124581e+02   1.3359743e+02   2.4676032e+02   1.6184143e+02   1.8846645e+02   1.9122688e+02   1.1071355e+02   3.0538034e+02   1.1419000e+02   1.5251609e+02   2.2574226e+02   1.6497449e+02   2.2031194e+02   1.7688117e+02   1.6579226e+02   2.0713855e+02   1.4693484e+02   1.7630005e+02   1.6653065e+02   1.5748787e+02   1.7601613e+02   1.8561355e+02   1.6149710e+02   1.6871507e+02   9.7400645e+01   1.1160666e+02   9.5003871e+01   1.1831775e+02   4.6786452e+01   8.2899871e+00   1.1165226e+02   1.5094492e+02   1.4282774e+02   1.3594797e+02   1.6073581e+02   6.7546619e+01   1.1269161e+02   8.5989832e+01   1.1987516e+02   3.8572568e+01   6.7291290e+01   1.0699928e+02   1.9200129e+02   2.2463957e+02   1.7973065e+02   1.2839865e+02   2.6409484e+02   1.6662661e+02   1.9752839e+02   1.9894095e+02   2.9860000e+02   2.0184716e+02   1.3894903e+02   2.8382085e+02   9.5510968e+01   1.3743783e+02   2.4228065e+02   2.9856626e+02   1.8690742e+02   2.1030547e+02   1.3829710e+02   1.9810236e+02   2.4604968e+02   2.3713603e+02   2.1587806e+02   2.7302911e+02   2.6668677e+02   2.9777861e+02   2.1862452e+02   2.1947617e+02   1.6785323e+02   2.2089110e+02   1.3764097e+02   2.3500066e+02   1.6635000e+02   2.1901716e+02   2.7044419e+02   2.7464382e+02   1.9960903e+02   2.3158805e+02   1.9581484e+02   2.7263126e+02   3.8355161e+02   9.2611032e+01   2.1210903e+02   1.8045902e+02   3.3344258e+02   1.9398911e+02   1.6333548e+02   1.4292703e+02   2.5016871e+02   2.1423231e+02   2.2390258e+02   2.3025134e+02   2.3661032e+02   1.4126343e+02   1.3697097e+02   1.6539652e+02   1.7750806e+02   1.0566516e+02   1.7915000e+02   1.1166026e+02   1.3357226e+02   1.8652035e+02   2.2452645e+02   1.7967175e+02   2.2087226e+02   1.6739280e+02   1.4855968e+02   1.6821168e+02   5.2595161e+01   1.7946258e+01   3.7086806e+02   2.3607926e+02   9.6268065e+01   6.5861135e+01   1.6617613e+02   1.0495268e+02   1.6261613e+01  -2.5331871e+00   1.2989097e+02   6.5338400e+01   2.3558935e+02   1.2586866e+02   2.2543323e+02   6.9504052e+01   6.9630323e+01   3.6710219e+01   2.2064516e+02   2.3935194e+02   4.4248097e+02   3.6102490e+01   3.7355226e+02   2.4700259e+02   2.3217710e+02   1.9456293e+02   2.4264548e+02   2.0917643e+02   3.1344355e+02   2.0278806e+02   2.7733871e+02   2.1932419e+02   1.4789194e+02   1.9157606e+02   2.9253677e+02   1.6395899e+02   2.1411484e+02   2.8478694e+02   3.3665290e+02   1.0291519e+02   9.7005484e+01   1.7726279e+02   1.1368032e+02   2.2156396e+02   6.9443871e+01   1.1894449e+02   3.0275226e+02   2.3588788e+02   2.0064903e+02   1.8844614e+02   4.8145323e+02   2.8196323e+01   3.2142290e+02   1.2864875e+02   2.3782581e+02   2.6408103e+02   1.4652903e+02   1.7823413e+02   1.6410871e+02   2.6675324e+02   2.7951581e+02   4.0062284e+01   1.9053161e+02   1.0538812e+02   1.6628613e+02   2.8122259e+02   2.6971452e+02   1.7619187e+02   1.7977806e+02   1.2057679e+02   1.4317290e+02   9.7210361e+01   2.2380677e+02   1.8392481e+02   1.4401419e+02   1.8342499e+02   1.3874258e+02   1.5110930e+02   1.4945839e+02   1.5554236e+02   1.7218000e+02   1.2442302e+02   1.5951129e+02   1.1790942e+02   2.0394548e+02   6.9363071e+01   1.9468323e+02   1.1824599e+02   1.4316452e+02   1.2262652e+02
   2.2807323e+02   2.5159511e+02   3.1473871e+02   2.1687865e+02   2.6600710e+02   3.3263201e+02   2.1753742e+02   2.2442572e+02   2.2582000e+02   2.2813859e+02   2.0794387e+02   2.5271868e+02   1.8849323e+02   2.7910925e+02   2.2076161e+02   1.5950972e+02   3.5525161e+01   3.8912181e+01   4.6387194e+02   1.4228955e+01   1.9764452e+02   2.0100005e+02   2.1139484e+02   2.0141357e+02   2.0834226e+02   1.6240197e+02   2.1959484e+02   2.5374499e+02   2.1762710e+02   9.3100477e+01   3.8992581e+02   9.3993355e+01   1.9205677e+02   2.7084417e+02   4.4823774e+02   9.3974852e+01   2.1639258e+02   1.9541150e+02   2.1577871e+02   1.7155738e+02   3.4448032e+02   2.9383286e+02   1.4152645e+02   2.6147595e+02   1.0904000e+02   9.8440671e+01   1.1183871e+02   1.3255484e+02   2.3428161e+02   1.0461715e+02   1.0365129e+02   2.0150306e+02   1.7131000e+02   6.2118426e+01   1.2066258e+02   5.1076026e+01   2.8833871e+01   1.4945458e+02   1.2490839e+02   1.0099539e+02   2.4737903e+02   9.6460645e+01   1.0078387e+02   1.3331987e+02   3.0050355e+02   2.0180617e+02   3.0663355e+02   1.7116090e+01   1.8505645e+02   1.9989419e+02   7.8461290e+01   8.9294387e+01   1.7754290e+02   2.0098528e+02   2.1226000e+02   1.9916952e+02   2.3734645e+02   2.2788809e+02   1.1475323e+02   2.4682297e+02   2.9450419e+02   3.1456257e+02   1.6870387e+02   1.1605724e+02   2.5446742e+02   2.8155454e+02   1.8842839e+02   2.5652315e+02   3.0086581e+02   3.0996686e+02   1.5325323e+02   1.7924684e+02   2.0491419e+02   2.1962654e+02   1.9781935e+02   2.3568606e+02   1.5430419e+02   1.8559470e+02   1.3204161e+02   1.3741796e+02   1.8517419e+02   2.6498865e+02   1.5308129e+02   1.4539027e+02   1.5567258e+02   1.1573619e+02   3.7739000e+02  -2.8086194e+00   1.5233677e+02   1.5240338e+02   1.5665645e+02   6.4819742e+01   1.1660581e+02   1.3855702e+02   1.1222161e+02   7.4456465e+01   1.1325613e+02   1.0222693e+02   1.4095839e+02   8.2149458e+01   1.1074839e+02   6.2590774e+01   2.3622645e+02   1.2074027e+02   2.6808355e+02   1.8678557e+02   2.7113871e+02   2.8976406e+02   1.3759613e+02   1.8062134e+02   1.4775516e+02   2.1519443e+02   1.8430613e+02   2.6335067e+02   2.0019194e+02   2.6742206e+02   1.7296484e+02   3.1808959e+02   2.4131613e+02   2.0872535e+02   1.6835452e+02   2.0134712e+02   1.9342742e+02   1.6684355e+02   3.0154097e+02   2.4533156e+02   2.5834484e+02   2.3118467e+02   2.3951355e+02   1.7064892e+02   2.2130484e+02   1.8032465e+02   1.0883323e+02   2.3668979e+02   2.6166419e+02   3.8195074e+02   1.5285097e+02   3.0789354e+02   2.0007516e+02   1.3352334e+02   1.0940290e+02   1.7289486e+02   2.5268903e+02   8.8271974e+01   2.1610065e+02   2.7694195e+02   4.3885355e+02   3.1713652e+01   1.3245129e+02   2.1919003e+02   2.6286581e+02   1.9335783e+02   2.5480032e+02   1.6586823e+02   1.9365645e+02   1.4886168e+02   1.6023355e+02   2.6569874e+02   9.9620000e+01   1.3149169e+02   3.1512226e+02   1.8615409e+02   2.1164194e+02   2.2981477e+02   1.4275226e+02   1.9555175e+02   1.1974484e+02   1.7494525e+02   1.2615065e+02   1.9147827e+02   1.7296613e+02   2.0342755e+02   1.6644710e+02   2.0912907e+02   7.8260645e+01   1.1603786e+02   1.0809387e+02   7.2080555e+01   6.8876452e+01   2.1812787e+01   1.1427226e+02   1.8611532e+02   1.5111774e+02   8.7324774e+01   1.3716581e+02   9.4192219e+01   1.0735161e+02   1.0722703e+02   1.6083516e+02   8.1535768e+01   7.3631290e+01   1.0015208e+02   2.4124129e+02   2.1965037e+02   2.5678065e+02   7.1994645e+01   2.2018484e+02   2.5246941e+02   1.9276839e+02   2.4632175e+02   2.9569000e+02   2.1121996e+02   1.8070903e+02   2.9500005e+02   1.4218097e+02   1.7889423e+02   2.2757065e+02   2.7531306e+02   2.2567742e+02   2.7115387e+02   1.5076710e+02   1.5353476e+02   2.2961968e+02   2.6569043e+02   2.4101806e+02   2.9830791e+02   2.5089677e+02   3.8177181e+02   1.9329452e+02   2.9012257e+02   1.5090323e+02   2.3949710e+02   1.6626097e+02   2.0490106e+02   2.6864000e+02   2.2202396e+02   2.9425419e+02   3.2425902e+02   2.6107903e+02   1.5157045e+02   2.2615484e+02   2.4791406e+02   4.7445161e+02   8.1439032e+01   1.7305903e+02   1.7982302e+02   3.2701258e+02   2.1169351e+02   1.6285548e+02   1.7620543e+02   2.4716871e+02   2.3695231e+02   4.3333258e+02  -1.5173058e+01   2.1390032e+02   1.4437023e+02   2.0555097e+02   1.6424012e+02   1.7727806e+02   7.9583561e+01   2.0030000e+02   1.2287826e+02   1.5866226e+02   1.9017315e+02   2.1638645e+02   1.5104295e+02   2.2268226e+02   2.0353800e+02   1.4840968e+02   1.6670368e+02   4.0115161e+01   4.2704658e+01   3.5824806e+02   1.9093886e+02   1.2569806e+02   9.8126735e+01   1.3607613e+02   1.0969068e+02   2.0071613e+01   1.6782013e+01   1.0593097e+02   9.4305200e+01   2.3987935e+02   1.4819546e+02   1.7781323e+02   7.5603652e+01   6.0540323e+01   3.7767419e+01   2.2693516e+02   2.0094874e+02   4.2196097e+02   3.4834090e+01   3.7912226e+02   1.9412699e+02   2.7846710e+02   1.9109973e+02   2.3050548e+02   3.0957763e+02   3.1864355e+02   1.8437206e+02   2.4863871e+02   2.4747019e+02   1.2841194e+02   2.3160446e+02   2.5406677e+02   1.6551659e+02   1.7001484e+02   3.1374494e+02   2.9780290e+02   1.3250319e+02   1.2281548e+02   1.5977799e+02   1.6578032e+02   2.0953596e+02   6.5543871e+01   1.0392649e+02   2.6737226e+02   2.1923828e+02   1.9983903e+02   1.9842094e+02   4.3659323e+02   4.5205123e+01   4.0094290e+02   1.4886715e+02   3.1092581e+02   2.2161303e+02   9.6669032e+01   1.5780293e+02   1.2601871e+02   2.4842044e+02   2.7356581e+02   2.9678284e+01   1.8181161e+02   1.0208572e+02   1.8900613e+02   3.1588499e+02   2.5461452e+02   1.6406987e+02   1.7796806e+02   1.1072159e+02   1.6351290e+02   1.0744316e+02   1.9552677e+02   2.2285721e+02   1.5430419e+02   1.3722179e+02   1.3551258e+02   1.6041770e+02   1.3055839e+02   1.1343436e+02   1.7351000e+02   1.6588662e+02   1.5503129e+02   1.4945782e+02   1.9627548e+02   7.6976671e+01   1.9196323e+02   1.2551359e+02   1.6059452e+02   1.3437212e+02
   2.2802323e+02   2.7388911e+02   3.4663871e+02   2.3341665e+02   3.0833710e+02   2.5205561e+02   1.7034742e+02   2.3239092e+02   2.4810000e+02   2.1611619e+02   2.1175387e+02   2.3903388e+02   2.1278323e+02   2.9687605e+02   2.0824161e+02   1.9504132e+02   3.4525161e+01   3.3612181e+01   4.9297194e+02   3.4940955e+01   1.7817452e+02   1.9821765e+02   2.6377484e+02   2.2661317e+02   8.2582258e+01   2.5807277e+02   2.3549484e+02   1.9099299e+02   2.5348710e+02   8.1231677e+01   3.4183581e+02   1.6546055e+02   2.3315677e+02   2.3003617e+02   4.2471774e+02   5.9376452e+01   1.7044258e+02   1.5651750e+02   1.5506871e+02   1.7589418e+02   2.1662032e+02   2.4749166e+02   1.5319645e+02   2.7140235e+02   8.6520000e+01   9.1292271e+01   1.3826871e+02   1.0186044e+02   2.3952161e+02   1.0657795e+02   1.2075129e+02   1.9327506e+02   1.4740000e+02   9.7511226e+01   1.3157258e+02   9.6203226e+01   3.8633871e+01   1.0442058e+02   9.1578387e+01   1.2337179e+02   2.5894903e+02   1.2953505e+02   1.1768387e+02   1.1015787e+02   2.8530355e+02   2.3131217e+02   3.5168355e+02   2.6042090e+01   2.0186645e+02   2.4564939e+02   7.3701290e+01   5.8715187e+01   1.9583290e+02   1.8419208e+02   2.3578000e+02   2.0690792e+02   1.7167645e+02   2.6128169e+02   1.5813323e+02   2.3987257e+02   2.4550419e+02   3.2658257e+02   2.1132387e+02   7.6787639e+01   2.4656742e+02   2.8123654e+02   2.0942839e+02   2.5464315e+02   3.1776581e+02   3.1170486e+02   1.6401323e+02   2.1586604e+02   2.1458419e+02   2.4551294e+02   1.9514935e+02   2.7398966e+02   1.4168419e+02   1.9660430e+02   1.8123161e+02   1.6143276e+02   2.5069419e+02   2.6879705e+02   1.9380129e+02   1.2661267e+02   1.6215258e+02   1.9016779e+02   3.8177000e+02  -6.7690194e+00   1.3185677e+02   1.2171178e+02   1.3793645e+02   1.4079734e+02   1.2531581e+02   1.5414022e+02   1.2703161e+02   6.5701665e+01   1.3230613e+02   1.2494293e+02   1.2918839e+02   1.0519106e+02   8.6848387e+01   7.2272774e+01   2.1665645e+02   1.3321587e+02   1.6027355e+02   2.6755037e+02   2.0054871e+02   3.2112126e+02   1.6155613e+02   1.4270454e+02   1.6095516e+02   1.7328843e+02   1.8454613e+02   2.5386147e+02   2.1991194e+02   2.7517446e+02   1.6581484e+02   2.5587159e+02   2.5646613e+02   2.2146335e+02   1.6569452e+02   1.5508992e+02   1.7413742e+02   1.5676675e+02   2.2031097e+02   3.1387996e+02   2.5400484e+02   2.1743187e+02   2.1509355e+02   1.7055252e+02   2.4180484e+02   1.8608465e+02   1.1602323e+02   2.1830459e+02   3.0094419e+02   3.2618834e+02   1.3899097e+02   2.5096234e+02   1.9059516e+02   1.5419174e+02   1.4987290e+02   1.5565726e+02   2.7992903e+02   1.0256277e+02   2.5025065e+02   2.5472995e+02   3.8618355e+02   4.0687252e+01   1.8526129e+02   1.5477523e+02   2.0748581e+02   1.5207823e+02   2.5528032e+02   1.5034983e+02   2.1550645e+02   1.6878368e+02   1.6809355e+02   2.6849994e+02   1.2376000e+02   1.3879049e+02   3.1507226e+02   1.6001809e+02   1.9369194e+02   2.6549077e+02   1.6479226e+02   2.1664855e+02   1.4508484e+02   1.5953805e+02   1.4839065e+02   2.0002907e+02   1.2263613e+02   2.2892395e+02   1.2782710e+02   2.0621867e+02   7.7260645e+01   1.2925786e+02   1.3171387e+02   8.7720955e+01   3.1406452e+01   2.6100387e+01   1.1713226e+02   1.5892652e+02   1.2306774e+02   1.0676877e+02   1.5192581e+02   7.7541419e+01   1.0974161e+02   1.2341583e+02   1.5864516e+02   5.7470968e+01   6.7581290e+01   9.2256077e+01   2.3891129e+02   2.3335677e+02   2.0549065e+02   9.7807845e+01   2.5880484e+02   2.0437981e+02   2.3572839e+02   2.9036495e+02   2.7774000e+02   2.6008596e+02   1.6894903e+02   2.7328085e+02   1.5423097e+02   1.7098023e+02   2.6300065e+02   3.2828866e+02   2.3700742e+02   2.2091747e+02   1.6062710e+02   1.6607596e+02   2.1381968e+02   2.6666443e+02   2.4906806e+02   3.1404391e+02   2.3205677e+02   2.8880901e+02   2.0358452e+02   2.7372937e+02   1.4050323e+02   2.4032910e+02   1.2830097e+02   2.4331786e+02   2.1231000e+02   2.3563036e+02   3.1873419e+02   2.4416062e+02   1.7460903e+02   2.2548805e+02   2.0496484e+02   2.5803926e+02   3.8340161e+02   6.3923032e+01   1.5172903e+02   2.1267942e+02   3.4139258e+02   2.3211311e+02   2.0418548e+02   1.3775903e+02   2.2702871e+02   2.2551351e+02   3.8723258e+02  -1.9815058e+01   1.8395032e+02   1.8624623e+02   2.0183097e+02   1.5177772e+02   1.5984806e+02   9.2597961e+01   1.8287000e+02   1.2722266e+02   1.2400226e+02   1.9547595e+02   2.0367645e+02   2.2624975e+02   2.2487226e+02   2.1983280e+02   1.4812968e+02   1.7172608e+02   4.2685161e+01   1.5779058e+01   3.7386806e+02   1.5168926e+02   9.0078065e+01   1.1111634e+02   1.6526613e+02   1.1702548e+02   3.4881613e+01  -5.3027871e+00   8.6790968e+01   5.4506400e+01   2.5344935e+02   1.0634986e+02   1.7505323e+02   7.3254452e+01   7.5870323e+01   3.9311019e+01   2.2355516e+02   2.1168914e+02   4.2696097e+02   6.2014090e+01   3.9541226e+02   2.2001379e+02   2.6193710e+02   1.9985213e+02   2.4498548e+02   3.5560923e+02   2.8016355e+02   2.1031046e+02   2.4183871e+02   1.9151419e+02   1.3022194e+02   2.0702966e+02   2.7434677e+02   1.5998419e+02   1.4544484e+02   2.6295054e+02   3.1532290e+02   1.3319159e+02   1.4867548e+02   1.6851919e+02   1.5797032e+02   1.6740076e+02   6.6683871e+01   1.3002529e+02   2.0961226e+02   2.4895908e+02   2.2526903e+02   1.6719654e+02   4.7002323e+02   7.0910723e+01   3.6309290e+02   1.2779515e+02   2.5025581e+02   2.1841663e+02   1.4547903e+02   1.6998813e+02   1.4801871e+02   2.0561044e+02   3.1599581e+02   4.4903884e+01   2.0296161e+02   9.8913716e+01   1.8838613e+02   2.2045459e+02   2.9037452e+02   1.8896907e+02   1.7392806e+02   7.3614787e+01   1.8355290e+02   1.1111996e+02   2.1457677e+02   2.0466321e+02   1.4706419e+02   1.3680099e+02   1.3879258e+02   1.5615530e+02   1.1569839e+02   1.3915316e+02   1.8813000e+02   1.5161702e+02   1.4808129e+02   1.3573382e+02   2.3670548e+02   6.7502271e+01   1.9187323e+02   1.1152079e+02   1.5088452e+02   7.5528916e+01
   1.9774323e+02   2.5974151e+02   3.2340871e+02   2.7494505e+02   3.2952710e+02   2.1636041e+02   1.8263742e+02   2.0192772e+02   1.8210000e+02   3.2735619e+02   1.7180387e+02   2.1593988e+02   2.4021323e+02   2.9759165e+02   2.0482161e+02   2.0109492e+02   2.5195161e+01   2.2738581e+01   4.7030194e+02   3.1324555e+01   1.5002452e+02   1.7718965e+02   2.0153484e+02   2.6173237e+02   6.5102258e+01   2.8733117e+02   2.1445484e+02   1.7934619e+02   2.3596710e+02   4.3773277e+01   3.3697581e+02   1.4217935e+02   1.7429677e+02   2.4664497e+02   4.2523774e+02   5.8624852e+01   1.7353258e+02   1.3708030e+02   2.0558871e+02   1.7885258e+02   1.6724032e+02   2.3549206e+02   1.0314645e+02   2.8359635e+02   8.0330000e+01   1.0907747e+02   1.2850871e+02   1.0117124e+02   2.3814161e+02   1.0273835e+02   1.0675129e+02   2.1672506e+02   1.4783000e+02   1.1961683e+02   1.3142258e+02   7.8405226e+01   5.6838710e+00   1.1255658e+02   1.2652839e+02   1.3662579e+02   2.9937903e+02   9.8540645e+01   1.2554387e+02   1.0005907e+02   2.8364355e+02   2.3682497e+02   3.1247355e+02  -9.8811097e+00   2.1938645e+02   2.1281779e+02   8.2031290e+01   1.2576879e+02   2.2692290e+02   2.1417488e+02   2.3649000e+02   2.1799112e+02   1.7105645e+02   2.3790129e+02   1.9918323e+02   2.1829857e+02   3.1084419e+02   2.6644537e+02   1.9260387e+02   9.8905239e+01   3.5837742e+02   2.2081174e+02   2.8261839e+02   2.1650795e+02   2.9962581e+02   2.7511606e+02   2.1087323e+02   1.3077724e+02   1.8487419e+02   2.5674974e+02   1.8424935e+02   2.7019166e+02   1.6549419e+02   2.2265950e+02   1.7109161e+02   1.8600396e+02   2.3046419e+02   3.3127545e+02   2.1218129e+02   1.3495227e+02   2.1882258e+02   1.1415419e+02   3.9710000e+02  -9.1454194e+00   1.5704677e+02   1.5169658e+02   1.5555645e+02   9.8627742e+01   1.9584581e+02   1.0154782e+02   1.2370161e+02   9.9498065e+01   1.2234613e+02   1.0968973e+02   1.3618839e+02   1.1239106e+02   1.3912839e+02   7.9130374e+01   2.4946645e+02   1.2706107e+02   1.5965355e+02   1.9797997e+02   1.6419871e+02   2.8331926e+02   1.1988613e+02   1.9203814e+02   1.7018516e+02   1.7445003e+02   2.2616613e+02   2.3543187e+02   2.1205194e+02   2.9890326e+02   1.6723484e+02   2.1428799e+02   2.4891613e+02   2.3436735e+02   1.7383452e+02   1.6357872e+02   1.8656742e+02   1.6177235e+02   2.7121097e+02   1.4461796e+02   1.9800484e+02   2.5848187e+02   1.6556355e+02   1.5118492e+02   2.1005484e+02   1.8412465e+02   1.2664323e+02   2.7931499e+02   2.6142419e+02   3.2434994e+02   1.3447097e+02   2.7398394e+02   1.7997516e+02   1.6023134e+02   1.3949290e+02   2.0533766e+02   3.4225903e+02   9.5296374e+01   2.6101065e+02   2.0429915e+02   4.0380355e+02   1.8987652e+01   1.6993129e+02   1.9272163e+02   1.9157581e+02   1.4725103e+02   2.4047032e+02   1.7677463e+02   2.0293645e+02   1.3383928e+02   1.4118355e+02   2.3455274e+02   1.0114000e+02   1.7122009e+02   3.3521226e+02   2.1078689e+02   2.4383194e+02   1.9432957e+02   1.7056226e+02   2.2489695e+02   1.6446484e+02   1.8165765e+02   1.4382065e+02   1.9558467e+02   1.5177613e+02   2.0769275e+02   1.6396710e+02   1.7894747e+02   9.0310645e+01   9.7503858e+01   1.2709387e+02   1.0671055e+02   4.8306452e+01   1.6168387e+01   1.3041226e+02   1.2791412e+02   1.5140774e+02   1.2130157e+02   1.0478581e+02   9.5072619e+01   7.3781613e+01   4.4102632e+01   1.2973516e+02   5.3883768e+01   5.8681290e+01   1.2144808e+02   2.1686129e+02   2.7731077e+02   2.2530065e+02   1.4903305e+02   2.3475484e+02   2.0168381e+02   2.8052839e+02   2.4978095e+02   2.7074000e+02   2.6560596e+02   1.3670903e+02   2.3305005e+02   1.3408097e+02   1.7983223e+02   2.4057065e+02   2.9703306e+02   1.6686742e+02   2.3271867e+02   1.7867710e+02   1.6049196e+02   1.7481968e+02   2.8869443e+02   2.4963806e+02   2.8746831e+02   2.8910677e+02   2.6487501e+02   1.6338452e+02   2.5947537e+02   1.9285323e+02   1.7084110e+02   1.7354097e+02   2.4436866e+02   2.4859000e+02   2.2381796e+02   3.0425419e+02   2.8350902e+02   2.0498903e+02   1.6510765e+02   1.7172484e+02   2.7964846e+02   4.1525161e+02   8.7875032e+01   1.5810903e+02   2.4873902e+02   2.9225258e+02   2.6871431e+02   2.2299548e+02   1.6991423e+02   2.3945871e+02   1.8132911e+02   1.9100258e+02   1.8016334e+02   1.7819032e+02   1.3370703e+02   1.6916097e+02   1.3206132e+02   1.8584806e+02   7.9087961e+01   1.4077000e+02   1.7221066e+02   9.7242258e+01   1.6999675e+02   2.9147645e+02   2.1707575e+02   2.1372226e+02   2.1834480e+02   1.4036968e+02   2.1105688e+02   4.4355161e+01   9.1254581e+00   3.7800806e+02   1.8978806e+02   1.1531806e+02   7.9667135e+01   1.4736613e+02   8.7357484e+01   2.3931613e+01  -5.0067871e+00   1.2084097e+02   8.8922400e+01   2.9944935e+02   1.2504986e+02   1.8000323e+02   7.4658452e+01   6.9300323e+01   2.8736619e+01   2.4417516e+02   2.1827954e+02   4.4567097e+02   5.3037290e+01   4.1136226e+02   2.1635779e+02   2.3179710e+02   2.3531333e+02   2.5788548e+02   3.0034723e+02   3.0697355e+02   1.6592566e+02   2.7003871e+02   2.3010819e+02   1.2955194e+02   1.7518326e+02   2.2653677e+02   1.6804899e+02   1.8334484e+02   2.4176854e+02   3.7094290e+02   9.2841987e+01   1.2638548e+02   1.4030239e+02   1.5478032e+02   1.7017596e+02   7.0353871e+01   1.2549169e+02   2.3470226e+02   2.2681188e+02   2.4159903e+02   1.8379014e+02   4.2412323e+02   4.8872723e+01   3.2675290e+02   1.4889235e+02   2.0111581e+02   2.6125783e+02   1.3856903e+02   1.6864093e+02   1.5758871e+02   1.7803484e+02   2.8618581e+02   4.1288684e+01   2.1605161e+02   1.1515652e+02   1.9619613e+02   2.6030979e+02   2.4280452e+02   2.4167467e+02   1.9239806e+02   7.6757187e+01   1.7555290e+02   1.0151996e+02   2.0452677e+02   2.0203721e+02   1.7997419e+02   1.7159819e+02   1.5036258e+02   1.6636970e+02   1.5536839e+02   1.3511956e+02   1.7403000e+02   1.2931502e+02   1.6122129e+02   1.4496262e+02   2.0289548e+02   8.6877071e+01   1.6096323e+02   1.1585359e+02   1.8921452e+02   6.0462516e+01
   2.1126323e+02   2.5646991e+02   4.4049871e+02   2.1738785e+02   2.9567710e+02   2.1287841e+02   2.6639742e+02   2.6684692e+02   1.9077000e+02   3.3109259e+02   1.9285387e+02   1.8768588e+02   2.6611323e+02   2.7893965e+02   2.2392161e+02   2.1978692e+02   3.1715161e+01   1.5546981e+01   4.4963194e+02   4.4788155e+01   1.7326452e+02   2.9361045e+02   1.8353484e+02   2.2512237e+02   6.9392258e+01   2.8198797e+02   2.5526484e+02   2.2927139e+02   2.1424710e+02   7.3710877e+01   3.8364581e+02   1.1696575e+02   1.8377677e+02   2.4660657e+02   4.1762774e+02   7.6563652e+01   1.5315258e+02   1.9162070e+02   1.6472871e+02   1.7893138e+02   1.9795032e+02   3.0160526e+02   9.3666452e+01   2.6121475e+02   8.5040000e+01   1.1575067e+02   1.3611871e+02   1.1742244e+02   2.2271161e+02   1.1092275e+02   1.2260129e+02   2.2026706e+02   1.7212000e+02   1.1029363e+02   1.4176258e+02   1.0971803e+02   1.6333871e+01   1.0875458e+02   1.0723839e+02   1.3607899e+02   2.5827903e+02   1.1353865e+02   9.5113871e+01   9.7823471e+01   3.4669355e+02   1.8764097e+02   3.0079355e+02   5.5832903e+00   2.0762645e+02   2.2608859e+02   1.0112129e+02   8.2951587e+01   2.1583290e+02   2.1102208e+02   2.3940000e+02   2.2175832e+02   1.9824645e+02   2.6963609e+02   1.7180323e+02   2.1220897e+02   3.0460419e+02   2.7561457e+02   2.4113387e+02   1.4069284e+02   3.2451742e+02   2.5876054e+02   2.3971839e+02   2.1288995e+02   2.8781581e+02   2.7101086e+02   1.6740323e+02   1.1459484e+02   2.2715419e+02   2.2931734e+02   1.8224935e+02   2.6550166e+02   1.7492419e+02   2.0418510e+02   1.4557161e+02   1.6290556e+02   2.3022419e+02   2.9510465e+02   1.4127129e+02   1.4262507e+02   2.0601258e+02   1.1313899e+02   3.7410000e+02  -9.0154194e+00   1.4790677e+02   1.6404778e+02   1.3051645e+02   8.8960942e+01   2.4370581e+02   8.2769019e+01   1.1241161e+02   8.2301265e+01   1.6001613e+02   1.0972613e+02   1.2699839e+02   1.0555626e+02   1.4470839e+02   1.2268397e+02   2.3913645e+02   1.4098747e+02   1.8746355e+02   2.3094517e+02   2.5277871e+02   4.1405286e+02   1.4150613e+02   1.9592854e+02   1.8809516e+02   1.5301723e+02   1.7278613e+02   2.3775227e+02   2.3019194e+02   2.8268206e+02   2.0139484e+02   2.1286519e+02   1.9096613e+02   3.2075335e+02   1.8650452e+02   1.6432512e+02   1.7799742e+02   1.8179795e+02   2.5745097e+02   2.0319876e+02   1.8391484e+02   1.8222907e+02   2.3951355e+02   1.7206892e+02   2.5905484e+02   2.3890465e+02   1.6897323e+02   2.4449859e+02   2.4628419e+02   3.6704114e+02   1.5027097e+02   2.4157994e+02   2.0978516e+02   1.6150654e+02   1.7878290e+02   2.4495446e+02   3.5463903e+02   1.1749597e+02   2.5025065e+02   2.6167995e+02   3.8190355e+02   3.4319652e+01   1.5460129e+02   2.2908803e+02   2.1900581e+02   2.1915663e+02   2.5209032e+02   1.9917503e+02   2.3722645e+02   1.4961608e+02   1.9956355e+02   2.7974234e+02   1.4762000e+02   1.1946169e+02   2.8740226e+02   2.0828169e+02   2.4983194e+02   2.4460957e+02   1.9194226e+02   1.4261655e+02   1.3922484e+02   1.8414685e+02   1.4882065e+02   1.9832467e+02   1.6449613e+02   1.6905515e+02   1.3892710e+02   1.9928067e+02   1.0321065e+02   1.3528186e+02   1.2109387e+02   1.0057055e+02   4.4166452e+01   7.8958710e-01   1.0384226e+02   1.4870972e+02   1.4535774e+02   9.6595574e+01   1.2578581e+02   1.0353262e+02   9.5591613e+01   1.0421783e+02   1.0687516e+02   6.4712568e+01   7.8011290e+01   1.2157168e+02   1.7600129e+02   2.0167957e+02   1.7907065e+02   1.1011145e+02   2.3180484e+02   1.9687981e+02   2.1410839e+02   2.4842455e+02   2.9174000e+02   2.6563596e+02   1.1275903e+02   2.8143605e+02   1.5461097e+02   1.8313983e+02   2.3838065e+02   4.0782826e+02   1.6228742e+02   2.0946507e+02   1.8214710e+02   1.9259436e+02   2.1147968e+02   2.5495163e+02   3.3230806e+02   2.2466471e+02   2.5347677e+02   2.8525541e+02   1.6067452e+02   2.9778217e+02   1.5790323e+02   2.3153710e+02   1.7326097e+02   2.3482106e+02   2.3197000e+02   2.1814756e+02   2.5678419e+02   2.5882662e+02   2.5741903e+02   2.2272325e+02   2.1529484e+02   1.8597286e+02   4.3680161e+02   4.9951032e+01   1.7320903e+02   2.0800102e+02   3.1206258e+02   1.9026951e+02   1.6671548e+02   1.9656663e+02   2.5788871e+02   2.2080471e+02   1.6652258e+02   2.2936174e+02   1.9181032e+02   1.3951743e+02   1.7421097e+02   1.2031732e+02   1.6979806e+02   9.4321961e+01   1.9725000e+02   1.4936226e+02   1.6552226e+02   1.5120435e+02   2.6586645e+02   1.8855455e+02   2.3520226e+02   1.7238640e+02   1.7764968e+02   2.1050448e+02   4.5215161e+01   5.7266581e+00   3.9909806e+02   2.0405086e+02   1.3283806e+02   6.1745535e+01   1.5088613e+02   1.3121588e+02   1.8361613e+01   1.3678813e+01   1.4603097e+02   8.2197200e+01   2.7058935e+02   1.2197866e+02   1.8748323e+02   8.7680052e+01   5.6200323e+01   4.9264619e+01   2.4250516e+02   2.0198314e+02   4.4219097e+02   3.0695690e+01   4.0793226e+02   2.4734219e+02   2.2422710e+02   2.4781893e+02   2.7450548e+02   2.4162763e+02   2.6935355e+02   1.9407526e+02   2.8193871e+02   2.1680619e+02   1.4432194e+02   1.5528166e+02   2.4077677e+02   1.9919979e+02   1.6249484e+02   2.5120654e+02   3.7899290e+02   1.4180799e+02   1.4162548e+02   1.7127319e+02   1.2530032e+02   2.4972436e+02   6.1303871e+01   1.3359569e+02   2.3646226e+02   2.3124108e+02   2.3578903e+02   1.6749494e+02   4.9969323e+02   5.8017123e+01   3.4471290e+02   1.3555555e+02   1.9611581e+02   1.8055783e+02   8.5189032e+01   2.0733133e+02   1.3196871e+02   2.3246444e+02   4.1942581e+02   3.5059484e+01   2.0715161e+02   1.1557852e+02   1.4119613e+02   2.6346979e+02   2.7595452e+02   1.9526267e+02   1.1487806e+02   8.5528787e+01   1.8417290e+02   1.2688036e+02   1.9971677e+02   2.1756201e+02   1.6249419e+02   1.6422659e+02   1.1693258e+02   1.5547410e+02   1.5250839e+02   1.2458836e+02   1.5051000e+02   1.3062662e+02   1.6727129e+02   1.5138862e+02   2.1604548e+02   1.1263507e+02   2.0577323e+02   1.0883879e+02   1.5497452e+02   9.2011716e+01
   2.2069323e+02   2.7052551e+02   3.6330871e+02   2.8618305e+02   2.6586710e+02   2.7288321e+02   1.9268742e+02   2.4507372e+02   2.2829000e+02   2.6690099e+02   1.9513387e+02   2.0574348e+02   2.7192323e+02   2.5552485e+02   1.1808161e+02   1.8103412e+02   4.5145161e+01   1.0232581e+01   4.4778194e+02   1.5796155e+01   2.2560452e+02   2.1299325e+02   2.2191484e+02   1.9219197e+02   1.1281226e+02   1.8323437e+02   2.4487484e+02   2.1791259e+02   2.0043710e+02   6.0235677e+01   3.6235581e+02   1.1509895e+02   1.9677677e+02   1.9113657e+02   3.3038774e+02   6.3542852e+01   1.8867258e+02   1.7367910e+02   1.3639871e+02   1.9219778e+02   2.8967032e+02   2.7297766e+02   1.2385645e+02   2.6250955e+02   1.1409000e+02   9.5946671e+01   1.3045871e+02   1.4106524e+02   2.3371161e+02   9.2332748e+01   1.0222129e+02   2.0803746e+02   1.9264000e+02   8.2462026e+01   1.1314258e+02   6.9677626e+01   2.4333871e+01   1.3221458e+02   1.3904839e+02   9.3764194e+01   3.1718903e+02   8.4685845e+01   1.5225387e+02   9.1112271e+01   2.9402355e+02   2.5746457e+02   3.6773355e+02  -4.1919097e+00   1.2800645e+02   2.4416819e+02   1.1870129e+02   1.2021519e+02   2.0530290e+02   2.3586448e+02   2.2054000e+02   2.4502712e+02   2.1477645e+02   2.7402369e+02   1.6147323e+02   2.6650537e+02   3.2988419e+02   2.8040217e+02   1.9560387e+02   1.1761524e+02   3.4122742e+02   2.8451374e+02   2.0828839e+02   3.2983435e+02   2.9195581e+02   2.6176966e+02   1.9587323e+02   1.2250724e+02   1.9639419e+02   3.0063814e+02   1.7824935e+02   1.4010166e+02   1.5759419e+02   1.8676150e+02   1.5809161e+02   1.5342396e+02   2.3531419e+02   2.8759745e+02   1.5413129e+02   1.9678627e+02   1.6434258e+02   1.2223259e+02   4.0134000e+02   3.5153806e+00   1.2080677e+02   1.6530578e+02   1.1708645e+02   5.9275342e+01   1.9117581e+02   8.7781419e+01   1.2641161e+02   9.5231265e+01   1.6887613e+02   9.5207329e+01   1.3418839e+02   7.3931058e+01   1.3074839e+02   1.0061077e+02   2.4775645e+02   1.1215787e+02   2.0737355e+02   2.2940237e+02   1.9689871e+02   3.8705326e+02   1.3797613e+02   1.7897094e+02   1.8652516e+02   1.2290283e+02   1.6801613e+02   2.9027387e+02   2.2639194e+02   2.3389606e+02   1.5049484e+02   2.9441719e+02   2.1956613e+02   2.6091535e+02   1.5912452e+02   2.0999552e+02   2.0322742e+02   1.7219955e+02   2.7092097e+02   2.1969116e+02   2.1115484e+02   2.4595987e+02   2.4813355e+02   1.5509932e+02   2.5610484e+02   1.9459065e+02   9.6923226e+01   2.5955259e+02   2.6066419e+02   3.3041074e+02   1.8727097e+02   1.8166994e+02   1.8345516e+02   1.8371294e+02   1.6482290e+02   2.2093126e+02   3.0630903e+02   8.4982374e+01   2.7220065e+02   2.5016395e+02   3.7380355e+02   3.5057652e+01   1.2055129e+02   2.1576203e+02   2.4110581e+02   1.7576863e+02   2.1661032e+02   2.3187343e+02   2.1098645e+02   1.7123528e+02   1.9223355e+02   2.4575874e+02   1.1914000e+02   1.2945009e+02   2.7702226e+02   2.3296209e+02   2.1697194e+02   1.8828837e+02   1.8365226e+02   1.9241975e+02   1.4317484e+02   1.9622085e+02   1.4953065e+02   2.2588787e+02   1.6182613e+02   1.7731875e+02   1.4373710e+02   1.4856587e+02   1.3378065e+02   1.3164626e+02   1.2252387e+02   8.8886155e+01   5.6406452e+01   1.7620387e+01   1.1384226e+02   1.2580972e+02   1.6201774e+02   6.8312774e+01   1.2335581e+02   9.5487019e+01   9.8351613e+01   7.9997032e+01   1.4597516e+02   3.0394568e+01   5.7151290e+01   1.1990048e+02   1.7410129e+02   2.5092157e+02   1.9740065e+02   8.6125045e+01   2.5856484e+02   1.7892901e+02   2.3514839e+02   2.1632135e+02   3.0603000e+02   2.8282276e+02   1.2875903e+02   3.9106605e+02   1.3756097e+02   1.9902383e+02   2.4524065e+02   3.3432946e+02   1.6457742e+02   2.6918187e+02   1.8805710e+02   1.9283156e+02   2.2219968e+02   2.3385403e+02   2.8725806e+02   2.3941871e+02   1.9294677e+02   2.4725781e+02   2.1377452e+02   3.0444417e+02   1.4040323e+02   2.7458710e+02   1.5326097e+02   1.9509106e+02   2.1078000e+02   1.9746276e+02   2.9873419e+02   2.9833062e+02   1.8212903e+02   2.1959645e+02   2.4186484e+02   2.1437726e+02   4.3020161e+02   4.9029032e+01   1.7420903e+02   2.2997102e+02   3.0849258e+02   2.6317511e+02   1.7628548e+02   1.5627103e+02   2.5321871e+02   1.9346831e+02   1.6209258e+02   2.4561614e+02   1.8728032e+02   1.1020983e+02   1.9126097e+02   1.2310332e+02   1.8208806e+02   1.2500876e+02   1.6344000e+02   1.2653706e+02   1.6343226e+02   1.4284155e+02   2.2243645e+02   2.0774895e+02   2.2568226e+02   1.7724800e+02   1.6845968e+02   1.9961968e+02   2.9165161e+01  -2.2934194e-01   3.4929806e+02   1.9489486e+02   1.2655806e+02   7.3387935e+01   1.2155613e+02   1.2975228e+02   3.2651613e+01   1.1155613e+01   1.3689097e+02   5.1588400e+01   2.7016935e+02   9.4102258e+01   1.8914323e+02   6.7697252e+01   6.9250323e+01   1.7030619e+01   2.1117516e+02   2.2282954e+02   3.8367097e+02   4.2707290e+01   4.0302226e+02   2.3240499e+02   2.1936710e+02   2.4296773e+02   2.1874548e+02   2.1670843e+02   2.9578355e+02   1.8358086e+02   2.1508871e+02   2.3300419e+02   1.2022194e+02   1.1411966e+02   2.4967677e+02   1.3695779e+02   1.7801484e+02   2.7843494e+02   3.1356290e+02   1.1876239e+02   1.4186548e+02   1.5653399e+02   1.4154032e+02   1.9481516e+02   5.6163871e+01   1.4652689e+02   2.9951226e+02   2.2938708e+02   2.1997903e+02   2.3328974e+02   4.5350323e+02   3.4282323e+01   3.5842290e+02   1.6040875e+02   2.6735581e+02   1.8666863e+02   1.1918903e+02   1.6171133e+02   1.7286871e+02   2.2805244e+02   5.0137581e+02   2.6883484e+01   1.9600161e+02   1.3185052e+02   1.6286613e+02   3.0187619e+02   2.7837452e+02   1.8977907e+02   1.8501806e+02   9.5107587e+01   1.7898290e+02   8.5395561e+01   1.8200677e+02   2.1807881e+02   1.3154419e+02   1.6218259e+02   1.0908258e+02   1.2644210e+02   1.3698839e+02   1.4620996e+02   1.6575000e+02   1.2916742e+02   1.5475129e+02   1.0982022e+02   2.3785548e+02   8.7030271e+01   1.7249323e+02   1.1669119e+02   2.0730452e+02   8.1735316e+01
[truncated: 8,490,715 more chars]
