# Supplementary material for: Specific structural elements of the T-box riboswitch drive the two-step binding of the tRNA ligand
Source: eLife. 2018 Sep 25;7:e39518. doi: 10.7554/eLife.39518 (PMC6197855; doi:10.7554/eLife.39518)
Supplement: Figure 3—source data 2. [file elife-39518-fig3-data2.zip › Repeat2.txt]

   6.0000000e+00   6.0000000e+00   7.0000000e+00   7.0000000e+00   8.0000000e+00   8.0000000e+00   9.0000000e+00   9.0000000e+00   1.6000000e+01   1.6000000e+01   1.8000000e+01   1.8000000e+01   2.0000000e+01   2.0000000e+01   2.3000000e+01   2.3000000e+01   2.6000000e+01   2.6000000e+01   2.7000000e+01   2.7000000e+01   2.8000000e+01   2.8000000e+01   2.9000000e+01   2.9000000e+01   3.2000000e+01   3.2000000e+01   3.7000000e+01   3.7000000e+01   4.1000000e+01   4.1000000e+01   4.4000000e+01   4.4000000e+01   4.8000000e+01   4.8000000e+01   4.9000000e+01   4.9000000e+01   5.0000000e+01   5.0000000e+01   5.5000000e+01   5.5000000e+01   6.5000000e+01   6.5000000e+01   6.9000000e+01   6.9000000e+01   7.0000000e+01   7.0000000e+01   7.1000000e+01   7.1000000e+01   7.2000000e+01   7.2000000e+01   7.4000000e+01   7.4000000e+01   7.9000000e+01   7.9000000e+01   8.2000000e+01   8.2000000e+01   8.3000000e+01   8.3000000e+01   8.7000000e+01   8.7000000e+01   8.9000000e+01   8.9000000e+01   9.0000000e+01   9.0000000e+01   9.1000000e+01   9.1000000e+01   9.2000000e+01   9.2000000e+01   1.0000000e+02   1.0000000e+02   1.0100000e+02   1.0100000e+02   1.0300000e+02   1.0300000e+02   1.0500000e+02   1.0500000e+02   1.0800000e+02   1.0800000e+02   1.0900000e+02   1.0900000e+02   1.1200000e+02   1.1200000e+02   1.1300000e+02   1.1300000e+02   1.1400000e+02   1.1400000e+02   1.2100000e+02   1.2100000e+02   1.2400000e+02   1.2400000e+02   1.2600000e+02   1.2600000e+02   1.3700000e+02   1.3700000e+02   1.4300000e+02   1.4300000e+02   1.4700000e+02   1.4700000e+02   1.5100000e+02   1.5100000e+02   1.6200000e+02   1.6200000e+02   1.6800000e+02   1.6800000e+02   1.7000000e+02   1.7000000e+02   1.7500000e+02   1.7500000e+02   1.7700000e+02   1.7700000e+02   1.7800000e+02   1.7800000e+02   1.8400000e+02   1.8400000e+02   1.8600000e+02   1.8600000e+02   1.9500000e+02   1.9500000e+02
   7.9082489e+01   1.0487208e+02   8.7552489e+01   8.4764481e+01   1.4682909e+02   1.2130549e+02   1.7942545e+02   1.3328691e+01   1.3110909e+02   5.2723091e+01   1.1508091e+02   2.0377989e+02   1.4331249e+02   2.2701368e+02   1.3484182e+02   1.2017538e+02   1.3796545e+02   9.3301855e+01   1.2727818e+02   2.0389593e+02   3.8322727e+01   1.6431782e+02   9.0362489e+01   9.0629681e+01   1.1541273e+02   6.8706073e+01   1.6071182e+02   1.9372124e+02   1.2225182e+02   1.3943076e+02   7.0882489e+01   1.1804808e+02   2.2976182e+02   1.7353724e+02   1.3708364e+02   2.2274513e+02   1.8789727e+02   1.0788640e+02   8.9032489e+01   1.6149608e+02   1.9700818e+02   1.9058025e+02   7.9122489e+01   1.2214888e+02   1.0169249e+02   9.7483281e+01   2.2516545e+02   1.9620585e+02   1.1626545e+02   1.6669331e+02   1.1749455e+02   1.4833135e+02   1.2831249e+02   1.5150368e+02   1.6182091e+02   1.2618160e+02   8.2082489e+01   1.0339208e+02   1.4841182e+02   1.3878615e+02   8.7167273e+01   1.1178116e+02   1.8055364e+02   5.8608436e+01   1.0378909e+02   4.6274145e+01   1.2628091e+02   5.7958436e+01   1.0645545e+02   8.8979927e+01   1.7422249e+02   2.0116088e+02   8.9122489e+01   8.1108881e+01   1.3406000e+02   3.8127018e+01   2.2335818e+02   9.9883164e+01   1.3093249e+02   1.9305408e+02   1.5263091e+02   7.6743164e+01   1.1884249e+02   1.0350128e+02   1.9741818e+02   1.5955473e+02   2.1530636e+02   7.9516400e+01   3.8679249e+02   2.1939528e+02   1.7237182e+02   1.9708662e+02   9.4480000e+01   1.0716705e+02   1.9234364e+02   1.4493978e+02   2.3724273e+02   5.2361491e+01   1.4316727e+02   1.3513025e+02   2.4650909e+02   1.6379109e+02   1.9574636e+02   2.1078756e+02   1.2637909e+02   8.8861491e+01   1.3874249e+02   9.6519281e+01   1.0057091e+02   5.0327964e+01   2.3625455e+02   1.4976327e+02   3.6493249e+02   4.9384081e+01   1.5733182e+02   4.0628000e+01   1.2159909e+02   5.3327527e+01
   9.7272489e+01   9.7886881e+01   1.0498249e+02   1.1946008e+02   1.5420909e+02   1.6971509e+02   1.8547545e+02   6.2844691e+01   1.4300909e+02   6.5721091e+01   1.2508091e+02   2.3621989e+02   1.2031249e+02   2.2423368e+02   1.5412182e+02   1.5148298e+02   1.6134545e+02   1.1296145e+02   1.4213818e+02   2.0104713e+02   6.0372727e+01   1.7698382e+02   7.3742489e+01   1.3281928e+02   1.1631273e+02   1.0030407e+02   1.1771182e+02   1.7625124e+02   1.1425182e+02   1.4474076e+02   1.0027249e+02   1.0683688e+02   2.0957182e+02   1.4934244e+02   1.1394364e+02   2.0168633e+02   1.6317727e+02   1.1071400e+02   8.6932489e+01   1.7185408e+02   1.3871818e+02   2.1671345e+02   7.9982489e+01   1.4446008e+02   9.5412489e+01   1.1575568e+02   1.8697545e+02   2.1988105e+02   1.1354545e+02   1.0196091e+02   1.1592455e+02   1.6483695e+02   1.4736249e+02   1.4992968e+02   1.0201091e+02   1.4372640e+02   7.7982489e+01   1.2934008e+02   1.4160182e+02   1.5757095e+02   7.9257273e+01   6.5413964e+01   1.9278364e+02   4.0350036e+01   1.0207909e+02   3.0270945e+01   1.3880091e+02   6.3476836e+01   1.3602545e+02   1.1742433e+02   1.7174249e+02   2.3526928e+02   9.2742489e+01   1.1662928e+02   1.5382000e+02   3.8356218e+01   2.4997818e+02   1.1847356e+02   1.1993249e+02   2.1417408e+02   1.5892091e+02   1.6175996e+02   1.3522249e+02   1.4480088e+02   1.7879818e+02   1.5085433e+02   2.6440636e+02   1.2853840e+02   4.2288249e+02   2.2440808e+02   1.4599182e+02   2.3576702e+02   1.0819000e+02   9.7260255e+01   1.6634364e+02   1.5849978e+02   2.8729273e+02   7.9117491e+01   1.7069727e+02   1.2068785e+02   2.4878909e+02   1.5965869e+02   2.0836636e+02   1.5139796e+02   1.2418909e+02   5.7416691e+01   9.7602489e+01   8.3200481e+01   8.6910909e+01   6.2080764e+01   2.2095455e+02   1.6478727e+02   3.8365249e+02   8.5546481e+01   1.4881182e+02   8.3929600e+01   9.9359091e+01   4.7206727e+01
   9.5602489e+01   8.8740481e+01   1.1617249e+02   8.8514881e+01   1.6054909e+02   1.0882789e+02   1.8490545e+02   6.0460291e+01   9.6969091e+01   1.0097429e+02   1.4651091e+02   1.8345549e+02   1.2903249e+02   1.9472608e+02   1.5455182e+02   1.7463858e+02   1.4024545e+02   1.4835945e+02   1.5279818e+02   1.2490433e+02   6.5132727e+01   1.5126302e+02   1.4779249e+02   9.8515281e+01   1.1289273e+02   8.8337673e+01   1.1643182e+02   2.0245364e+02   9.3441818e+01   1.4949556e+02   1.1855249e+02   1.0975448e+02   2.0010182e+02   1.7629004e+02   1.6541364e+02   1.8061873e+02   1.6703727e+02   1.2421520e+02   9.7272489e+01   1.5302688e+02   1.7724818e+02   2.5897105e+02   1.0046249e+02   1.7539168e+02   1.1579249e+02   1.1697528e+02   1.8344545e+02   1.8135345e+02   9.5075455e+01   1.0728851e+02   1.2753455e+02   1.4723815e+02   1.1431249e+02   1.7038368e+02   1.4039091e+02   1.6898600e+02   9.5742489e+01   8.8579281e+01   1.1936182e+02   1.6135015e+02   8.6167273e+01   7.3721164e+01   1.8626364e+02   5.5301636e+01   6.3029091e+01   6.7104945e+01   1.0051091e+02   6.0640036e+01   8.4645455e+01   1.1105473e+02   1.5141249e+02   2.6417568e+02   8.2082489e+01   9.6672081e+01   1.4092000e+02   4.4148218e+01   2.8535818e+02   1.0230316e+02   1.1322249e+02   2.1699088e+02   1.4306091e+02   1.0655876e+02   1.1631249e+02   1.4346368e+02   1.4893818e+02   2.0348313e+02   2.0535636e+02   1.2755240e+02   3.8527249e+02   2.2470688e+02   1.6332182e+02   2.1100062e+02   8.5720000e+01   9.6017855e+01   1.7101364e+02   1.7179618e+02   2.8215273e+02   9.3578691e+01   1.6726727e+02   1.4201225e+02   2.3311909e+02   1.8719229e+02   1.8755636e+02   2.0087276e+02   1.4284909e+02   7.7493891e+01   1.0227249e+02   1.3139688e+02   9.8340909e+01   6.6126364e+01   2.5770455e+02   1.7709727e+02   4.0531249e+02   9.9673681e+01   1.4271182e+02   6.8937600e+01   1.3112909e+02   6.6905127e+01
   1.0108249e+02   1.2072208e+02   8.2032489e+01   1.4658608e+02   1.8411909e+02   1.3894229e+02   1.9247545e+02   5.3564691e+01   7.3299091e+01   8.9387891e+01   1.2670091e+02   2.1919029e+02   1.1708249e+02   9.9872081e+01   1.4869182e+02   1.4748738e+02   1.4734545e+02   1.3194145e+02   1.3932818e+02   1.8984193e+02   5.4652727e+01   1.6058142e+02   1.2298249e+02   8.7740081e+01   1.2450273e+02   8.9408873e+01   1.5314182e+02   1.6898684e+02   1.1235182e+02   1.3622276e+02   1.1508249e+02   1.0822208e+02   1.9134182e+02   1.8842084e+02   1.2494364e+02   1.6866633e+02   1.6213727e+02   1.5636720e+02   1.3941249e+02   1.3999568e+02   1.6419818e+02   2.4705505e+02   1.1022249e+02   1.4357088e+02   7.8412489e+01   1.5682568e+02   1.5073545e+02   1.8978025e+02   1.0550545e+02   1.2626411e+02   1.6815455e+02   1.2503855e+02   1.0850249e+02   1.6541848e+02   1.3639091e+02   1.4040600e+02   9.0082489e+01   1.0346208e+02   1.5721182e+02   1.4356215e+02   5.9257273e+01   9.5353964e+01   2.0664364e+02   6.5671236e+01   9.8889091e+01   5.4186145e+01   1.4809091e+02   6.5303636e+01   1.0487545e+02   9.8246327e+01   1.3417249e+02   2.5017488e+02   5.1692489e+01   1.1839328e+02   1.3111000e+02   2.7743018e+01   2.5577818e+02   8.8769564e+01   1.9636249e+02   1.6219968e+02   1.4925091e+02   1.1829356e+02   1.3717249e+02   1.3607488e+02   1.4974818e+02   1.6603833e+02   1.5468636e+02   1.0564600e+02   3.8955249e+02   2.4193448e+02   1.7023182e+02   2.1920782e+02   1.0291000e+02   1.1216265e+02   1.5915364e+02   2.1521498e+02   2.7591273e+02   7.9887891e+01   1.3835727e+02   1.5470505e+02   2.3688909e+02   2.3132069e+02   2.0636636e+02   1.7312796e+02   1.3160909e+02   8.1683091e+01   1.2308249e+02   1.1363208e+02   1.0015091e+02   6.1881564e+01   2.5355455e+02   1.9322927e+02   4.8779249e+02   1.1864528e+02   1.4066182e+02   7.1821600e+01   1.1073909e+02   6.1056327e+01
   8.7032489e+01   1.1489608e+02   8.9122489e+01   1.1477888e+02   2.1325909e+02   8.4461091e+01   1.7318545e+02   3.3487891e+01   7.3679091e+01   1.0078749e+02   1.5232091e+02   2.1166069e+02   1.1574249e+02   1.8345928e+02   1.7360182e+02   1.5235458e+02   1.5324545e+02   1.1884945e+02   1.2503818e+02   1.3926513e+02   5.2602727e+01   1.6607542e+02   1.8060249e+02   5.2700481e+01   9.0932727e+01   9.2564473e+01   1.2862182e+02   1.9880844e+02   1.0635182e+02   1.7084276e+02   1.1474249e+02   1.1010928e+02   2.2438182e+02   1.7168764e+02   1.9241364e+02   2.0745873e+02   1.9075727e+02   1.7679760e+02   1.1465249e+02   1.8159648e+02   1.4243818e+02   2.5041585e+02   1.1655249e+02   1.3925448e+02   1.4955249e+02   1.3289448e+02   1.5854545e+02   2.2472545e+02   1.2650545e+02   1.2158411e+02   1.4501455e+02   1.1874975e+02   1.2965249e+02   2.1415648e+02   1.6077091e+02   1.5683560e+02   9.7032489e+01   1.3100608e+02   1.2141182e+02   1.6484615e+02   6.6877273e+01   1.0250436e+02   1.8878364e+02   7.5860036e+01   1.1550909e+02   6.0286545e+01   1.5504091e+02   8.1317636e+01   9.2835455e+01   1.1168953e+02   1.4831249e+02   2.3599368e+02   8.7312489e+01   7.8493681e+01   1.5582000e+02   2.5056218e+01   2.4763818e+02   1.0675076e+02   1.8436249e+02   1.5334968e+02   1.2649091e+02   1.1773436e+02   1.4350249e+02   1.5171848e+02   1.5822818e+02   1.8330993e+02   1.9635636e+02   1.1312240e+02   3.8269249e+02   2.5172328e+02   2.1723182e+02   1.8568782e+02   1.1258000e+02   1.2943905e+02   2.0501364e+02   1.5045618e+02   2.5272273e+02   8.6033091e+01   1.4769727e+02   1.5557785e+02   2.6369909e+02   1.5455589e+02   2.0379636e+02   1.7119356e+02   1.5451909e+02   6.4800291e+01   9.3552489e+01   1.1871448e+02   6.8290909e+01   6.3380364e+01   2.9775455e+02   1.8999327e+02   4.0341249e+02   9.0965681e+01   1.6790182e+02   6.2302400e+01   1.2807909e+02   5.2719127e+01
   8.6222489e+01   1.2291088e+02   7.6222489e+01   1.4671088e+02   2.7787909e+02   5.4961491e+01   1.7761545e+02   3.9283491e+01   7.5819091e+01   7.8336291e+01   1.2484091e+02   2.4390909e+02   1.4127249e+02   2.0779688e+02   1.3122182e+02   1.5074498e+02   1.3915545e+02   1.3549665e+02   1.7879818e+02   1.3992433e+02   5.8892727e+01   1.8110222e+02   1.9303249e+02   6.5986081e+01   9.6552727e+01   9.7784873e+01   1.2781182e+02   1.8225324e+02   9.4211818e+01   1.9324396e+02   1.2712249e+02   1.5325888e+02   1.8157182e+02   1.9301244e+02   1.2103364e+02   2.2173913e+02   2.2846727e+02   1.1535080e+02   1.4479249e+02   1.4599528e+02   1.8300818e+02   2.4822025e+02   1.2765249e+02   1.5902648e+02   1.1088249e+02   1.4751808e+02   1.7497545e+02   2.3055105e+02   8.8025455e+01   1.6400251e+02   1.5044455e+02   1.3664535e+02   1.2127249e+02   2.0358688e+02   1.2577091e+02   1.4863560e+02   8.8842489e+01   1.1361128e+02   1.2664182e+02   1.9814775e+02   8.3737273e+01   6.8245564e+01   2.0107364e+02   6.4776836e+01   9.3319091e+01   4.8971745e+01   1.5709091e+02   7.1913636e+01   1.0792545e+02   1.1614233e+02   1.3627249e+02   2.2976688e+02   9.7842489e+01   1.2403128e+02   1.6692000e+02   1.6598218e+01   2.4782818e+02   1.0787556e+02   1.3384249e+02   2.0572128e+02   1.2215091e+02   1.4713156e+02   1.3555249e+02   1.6754448e+02   1.5950818e+02   2.0968753e+02   2.0411636e+02   1.1203160e+02   3.8941249e+02   2.0937568e+02   1.6432182e+02   2.4283062e+02   1.0600000e+02   8.5345455e+01   2.1463364e+02   1.5796658e+02   2.7763273e+02   9.8470291e+01   1.4683727e+02   1.2564665e+02   2.4450909e+02   1.7966109e+02   2.4912636e+02   2.1890716e+02   1.4441909e+02   1.1822829e+02   1.1255249e+02   1.1890448e+02   7.8910909e+01   6.5490764e+01   2.5555455e+02   1.8571927e+02   4.1712249e+02   1.0382888e+02   1.7366182e+02   7.0081600e+01   1.1302909e+02   7.1543127e+01
   7.7882489e+01   1.4348808e+02   8.7032489e+01   1.3527608e+02   2.9320909e+02   7.8875091e+01   1.8690545e+02   4.6160291e+01   1.0886909e+02   4.9402291e+01   1.1237091e+02   2.5199669e+02   1.3622249e+02   1.7020088e+02   1.5974182e+02   1.6803338e+02   1.3139545e+02   1.6054745e+02   1.2417818e+02   1.6133393e+02   6.8222727e+01   1.6239582e+02   1.8208249e+02   4.8342081e+01   1.2455273e+02   9.6164873e+01   1.3681182e+02   1.6863324e+02   9.1441818e+01   1.8927556e+02   9.1982489e+01   1.6412008e+02   2.0429182e+02   2.2071484e+02   1.1246364e+02   2.6309473e+02   1.5008727e+02   1.7243120e+02   1.1460249e+02   1.5803048e+02   2.0252818e+02   1.9041865e+02   1.0869249e+02   1.4335328e+02   1.0750249e+02   1.0887848e+02   1.7140545e+02   2.2035665e+02   1.1864545e+02   1.2221291e+02   1.2406455e+02   1.2918575e+02   1.4927249e+02   1.8429688e+02   1.5153091e+02   1.8343480e+02   9.3792489e+01   1.0359528e+02   1.4688182e+02   1.5447855e+02   7.9687273e+01   9.2529564e+01   2.1859364e+02   6.3235236e+01   9.2219091e+01   4.8909745e+01   1.1837091e+02   8.7301236e+01   1.0878545e+02   1.3769353e+02   1.1455249e+02   2.3645448e+02   7.9312489e+01   1.0694368e+02   1.5773000e+02   6.9183418e+01   2.5173818e+02   1.0590276e+02   1.2927249e+02   2.2032688e+02   1.4587091e+02   1.3175396e+02   1.5265249e+02   1.6064648e+02   1.6974818e+02   1.8814833e+02   2.5473636e+02   1.3479200e+02   3.7474249e+02   2.4654928e+02   1.3466182e+02   2.1701342e+02   1.0210000e+02   1.2613745e+02   1.6058364e+02   1.9072058e+02   2.6910273e+02   1.0986269e+02   1.8702727e+02   1.0676145e+02   2.4573909e+02   2.1537269e+02   1.9693636e+02   1.9793236e+02   1.3827909e+02   9.4669491e+01   1.1941249e+02   1.1140568e+02   9.6190909e+01   6.5338364e+01   2.7750455e+02   2.1946327e+02   4.3665249e+02   1.0807648e+02   1.6495182e+02   6.0258400e+01   1.2473909e+02   4.0506327e+01
   1.0212249e+02   1.5125888e+02   1.0684249e+02   1.2860128e+02   2.1006909e+02   6.1626291e+01   2.1371545e+02   5.6055491e+01   6.7059091e+01   6.8507091e+01   1.3922091e+02   2.2894869e+02   1.6812249e+02   2.0850888e+02   1.9293182e+02   1.5894818e+02   1.3463545e+02   1.3337825e+02   1.3236818e+02   1.4601873e+02   6.1412727e+01   1.2423062e+02   1.7046249e+02   6.9651681e+01   1.1284273e+02   8.0811673e+01   1.4376182e+02   1.4850724e+02   9.7061818e+01   1.5335596e+02   1.0779249e+02   1.2714528e+02   1.6800182e+02   2.1133804e+02   8.1513636e+01   2.2919073e+02   1.7327727e+02   1.8805600e+02   1.0255249e+02   1.8727448e+02   2.0290818e+02   2.0519825e+02   1.2117249e+02   1.5092488e+02   9.3792489e+01   1.4721528e+02   1.7730545e+02   1.9022465e+02   1.0588545e+02   1.3909371e+02   1.3573455e+02   1.1601215e+02   1.5260249e+02   1.9799048e+02   1.3620091e+02   1.6528120e+02   1.0908249e+02   6.8942081e+01   1.6212182e+02   1.6558935e+02   7.6737273e+01   8.8855564e+01   1.9469364e+02   5.0097236e+01   8.8699091e+01   5.2811345e+01   8.9750909e+01   9.9210836e+01   9.0645455e+01   1.6538473e+02   1.5850249e+02   2.1170848e+02   6.7502489e+01   1.3526848e+02   1.3277000e+02   6.6330218e+01   2.0620818e+02   1.0782516e+02   1.1603249e+02   2.2148608e+02   1.3658091e+02   1.4026716e+02   1.3646249e+02   1.6709168e+02   1.2912818e+02   2.3868793e+02   1.8859636e+02   1.1989320e+02   3.5374249e+02   2.3998928e+02   1.5366182e+02   2.0930342e+02   1.1824000e+02   9.4696255e+01   1.7429364e+02   2.0634378e+02   2.6010273e+02   7.1392691e+01   1.5645727e+02   1.4230705e+02   2.0130909e+02   2.4778709e+02   2.3869636e+02   1.5897156e+02   1.3808909e+02   1.2211469e+02   1.3293249e+02   1.0813408e+02   7.8100909e+01   7.2595564e+01   2.7330455e+02   1.6534927e+02   4.5650249e+02   9.7338481e+01   1.5233182e+02   5.6078000e+01   1.1493909e+02   5.8810327e+01
   9.1932489e+01   1.3674408e+02   6.5882489e+01   1.0968808e+02   2.4915909e+02   5.3169091e+01   1.7280545e+02   5.3708291e+01   8.4199091e+01   6.2945891e+01   1.4313091e+02   2.1777589e+02   1.1484249e+02   1.8453128e+02   1.3288182e+02   1.9899218e+02   1.3148545e+02   1.6182025e+02   1.3046818e+02   1.6441073e+02   9.9182727e+01   1.4115902e+02   1.4355249e+02   7.4994481e+01   1.1870273e+02   7.0492873e+01   1.5005182e+02   2.0362404e+02   1.2682182e+02   1.6368516e+02   1.2565249e+02   1.0756648e+02   1.6857182e+02   2.1829244e+02   9.7463636e+01   2.4662473e+02   1.7556727e+02   1.5591280e+02   1.1446249e+02   1.7989168e+02   2.2033818e+02   1.6599385e+02   1.3484249e+02   1.5150128e+02   1.1931249e+02   1.2050368e+02   1.4783545e+02   2.2424225e+02   1.3769545e+02   1.1035891e+02   1.4434455e+02   1.2456335e+02   1.5027249e+02   2.0583688e+02   1.3791091e+02   2.0480440e+02   1.0703249e+02   1.1144608e+02   1.7245182e+02   1.7548295e+02   1.0397727e+02   7.4676364e+01   1.8883364e+02   7.2526036e+01   1.1293909e+02   4.8682145e+01   7.6280909e+01   6.9378436e+01   1.2764545e+02   1.2547473e+02   1.4479249e+02   2.3603528e+02   8.3272489e+01   1.2686688e+02   1.6344000e+02   3.5676618e+01   2.7854818e+02   7.8137964e+01   1.4769249e+02   2.1942328e+02   1.7158091e+02   1.0503716e+02   1.7141249e+02   1.3719568e+02   1.4331818e+02   2.3936273e+02   1.8335636e+02   1.1569240e+02   4.2731249e+02   2.7015368e+02   1.9356182e+02   1.9520142e+02   1.2134000e+02   6.8408255e+01   1.8839364e+02   1.6863578e+02   3.2072273e+02   6.9543091e+01   1.7954727e+02   1.6311985e+02   2.6935909e+02   1.9139309e+02   1.6460636e+02   2.1923876e+02   1.6813909e+02   6.0800691e+01   1.1388249e+02   1.2589808e+02   1.0157091e+02   7.3147964e+01   2.8090455e+02   1.5899127e+02   5.1631249e+02   7.9743681e+01   1.7605182e+02   6.7420400e+01   1.0935909e+02   6.1066727e+01
   9.0272489e+01   1.2106688e+02   8.1412489e+01   1.3358568e+02   2.6115909e+02   7.9059091e+01   1.8571545e+02   4.9725491e+01   1.0272909e+02   8.5413491e+01   1.3484091e+02   1.8486909e+02   1.5117249e+02   1.7210488e+02   1.3431182e+02   1.9344778e+02   1.3663545e+02   1.2440825e+02   1.4946818e+02   1.1760073e+02   1.3032273e+02   1.1071782e+02   1.7150249e+02   5.7998481e+01   1.1689273e+02   8.7447673e+01   1.1905182e+02   1.9891404e+02   8.0781818e+01   1.8065836e+02   1.1979249e+02   1.4337528e+02   1.7286182e+02   2.5403924e+02   1.4870364e+02   2.1186553e+02   1.6217727e+02   1.4146400e+02   1.0346249e+02   1.9825168e+02   1.8748818e+02   1.8572185e+02   1.1369249e+02   1.5986328e+02   1.1969249e+02   1.2843328e+02   1.9983545e+02   2.2980225e+02   9.7885455e+01   1.4030371e+02   1.2987455e+02   1.4010095e+02   1.6574249e+02   1.7788928e+02   1.3568091e+02   1.6032280e+02   8.5312489e+01   1.3518368e+02   1.5841182e+02   1.9255615e+02   8.5927273e+01   8.4880364e+01   2.0812364e+02   6.8592836e+01   1.1102909e+02   5.1124945e+01   6.9320909e+01   1.0127524e+02   1.1440545e+02   9.2583927e+01   1.5393249e+02   2.1726408e+02   7.5602489e+01   1.1476048e+02   1.2563000e+02   2.4941418e+01   2.2987818e+02   9.1031564e+01   1.2550249e+02   2.0900848e+02   1.6401091e+02   1.1268276e+02   1.2422249e+02   1.5264088e+02   1.3903818e+02   2.3870513e+02   2.1792636e+02   1.0582680e+02   4.0160249e+02   2.2916048e+02   1.7456182e+02   1.8796142e+02   1.0991000e+02   9.5702655e+01   1.9205364e+02   1.6739298e+02   2.9701273e+02   8.5249891e+01   1.6078727e+02   1.1082065e+02   2.2273909e+02   1.9874269e+02   2.9669636e+02   1.7195156e+02   1.4784909e+02   1.0899389e+02   1.1441249e+02   1.1604568e+02   8.2910909e+01   4.2830764e+01   2.4725455e+02   1.2778327e+02   3.8074249e+02   5.2019281e+01   1.6538182e+02   1.0046400e+02   1.1469909e+02   7.2689527e+01
   9.3552489e+01   1.1352448e+02   7.5312489e+01   1.1678368e+02   2.4334909e+02   9.6773891e+01   1.9709545e+02   4.9485091e+01   1.0000909e+02   6.2541091e+01   1.4894091e+02   1.9317109e+02   1.5631249e+02   1.5245368e+02   1.3498182e+02   1.5977418e+02   1.1258545e+02   1.6000225e+02   1.5575818e+02   1.5685753e+02   1.5260273e+02   1.2245542e+02   1.7703249e+02   5.7506081e+01   1.0993273e+02   9.0764473e+01   1.1428182e+02   2.2129564e+02   7.4871818e+01   1.6613116e+02   1.1436249e+02   1.4423968e+02   1.7676182e+02   2.4496724e+02   1.6636364e+02   1.9578273e+02   1.7613727e+02   1.3434720e+02   1.4269249e+02   1.5735328e+02   1.6914818e+02   2.6856905e+02   8.7462489e+01   1.6639168e+02   1.4198249e+02   1.3269008e+02   1.7178545e+02   2.3585625e+02   1.0016545e+02   1.3879131e+02   1.5839455e+02   1.6300935e+02   1.4517249e+02   2.0691488e+02   1.2315091e+02   1.8741520e+02   9.4502489e+01   1.1696848e+02   1.4426182e+02   1.9244815e+02   7.5827273e+01   8.7788364e+01   1.8859364e+02   4.7875236e+01   9.7699091e+01   4.0471345e+01   1.0356091e+02   6.7196036e+01   1.1316545e+02   1.0020313e+02   1.5388249e+02   2.6445808e+02   8.0792489e+01   1.1934528e+02   1.4596000e+02   5.1125018e+01   2.5730818e+02   8.5027164e+01   1.6065249e+02   2.1629648e+02   1.4387091e+02   1.6763396e+02   1.7774249e+02   1.1835928e+02   1.6803818e+02   1.7805513e+02   1.8973636e+02   1.2261200e+02   3.9774249e+02   2.1679928e+02   1.5875182e+02   2.3384622e+02   1.0519000e+02   1.0441025e+02   1.5986364e+02   1.8853818e+02   2.8567273e+02   7.3157091e+01   1.3692727e+02   1.3062945e+02   2.4021909e+02   2.1681429e+02   2.4103636e+02   1.9140436e+02   1.4532909e+02   1.0410549e+02   1.3279249e+02   1.5023528e+02   9.4860909e+01   7.1784764e+01   2.5065455e+02   1.9021127e+02   3.2931249e+02   5.9613681e+01   1.5828182e+02   6.6602000e+01   1.3221909e+02   4.9097927e+01
   1.0050249e+02   1.3243848e+02   9.8502489e+01   1.1212848e+02   1.6996909e+02   1.2659429e+02   1.7961545e+02   5.8353491e+01   8.6389091e+01   7.1770691e+01   1.5480091e+02   1.9460229e+02   1.0327249e+02   2.2802688e+02   1.3288182e+02   1.6066218e+02   1.5110545e+02   1.4045065e+02   1.4817818e+02   1.3127393e+02   1.4065273e+02   1.3280142e+02   1.3517249e+02   7.9044881e+01   1.0874273e+02   9.8949673e+01   1.2414182e+02   1.6688684e+02   1.0101182e+02   1.5079996e+02   1.1203249e+02   1.1970608e+02   2.1386182e+02   1.8790924e+02   1.5127364e+02   2.1169993e+02   1.6589727e+02   1.4959640e+02   1.3112249e+02   1.2398888e+02   1.7395818e+02   2.2066425e+02   1.3027249e+02   1.4910688e+02   1.1865249e+02   1.2903648e+02   2.0673545e+02   1.8553025e+02   1.0193545e+02   1.2802971e+02   1.4373455e+02   1.2337215e+02   1.4322249e+02   1.8659088e+02   1.7420091e+02   1.4876120e+02   7.9692489e+01   1.0067328e+02   1.4188182e+02   2.1892855e+02   9.8447273e+01   9.9118764e+01   1.7793364e+02   6.5918036e+01   1.0040909e+02   4.7734545e+01   1.2756091e+02   6.8856036e+01   1.1864545e+02   1.3443473e+02   1.4931249e+02   2.3391368e+02   5.7032489e+01   8.9536081e+01   1.5573000e+02   5.8823418e+01   1.9877818e+02   6.8989564e+01   1.7527249e+02   1.7959688e+02   1.1820091e+02   1.3296756e+02   1.4293249e+02   1.6133408e+02   1.2822818e+02   2.1561993e+02   2.1063636e+02   1.0779000e+02   4.1141249e+02   1.9151568e+02   1.7289182e+02   1.3090502e+02   1.0967000e+02   1.2129185e+02   1.7610364e+02   1.8890898e+02   2.9205273e+02   7.1836691e+01   1.1554727e+02   1.0428985e+02   2.5492909e+02   2.2778749e+02   2.1189636e+02   1.9997556e+02   1.5975909e+02   1.0085109e+02   1.2398249e+02   2.0594008e+02   9.8430909e+01   8.9779164e+01   2.7940455e+02   2.1846127e+02   3.5336249e+02   7.4689681e+01   1.5638182e+02   6.0704000e+01   1.3502909e+02   8.0973127e+01
   8.6122489e+01   1.1572888e+02   8.8172489e+01   1.2452488e+02   1.9373909e+02   1.0112269e+02   1.7632545e+02   4.5906691e+01   8.2819091e+01   7.3106291e+01   1.1999091e+02   2.4567709e+02   1.0574249e+02   2.0854928e+02   1.2712182e+02   1.7645298e+02   1.3558545e+02   1.6469225e+02   1.3660818e+02   1.6700953e+02   1.4665273e+02   1.3993142e+02   1.6560249e+02   5.4420481e+01   1.0570273e+02   8.2152873e+01   1.3643182e+02   1.6294364e+02   8.5821818e+01   1.5686516e+02   1.1965249e+02   1.0823648e+02   2.1076182e+02   1.8743724e+02   1.3865364e+02   1.9180953e+02   1.6798727e+02   1.5370920e+02   1.4298249e+02   1.5433008e+02   1.5905818e+02   1.9304625e+02   1.1808249e+02   1.2198208e+02   9.0742489e+01   1.6988928e+02   1.5316545e+02   2.3420585e+02   9.0505455e+01   1.6784411e+02   1.1544455e+02   1.3625535e+02   1.6146249e+02   1.7123168e+02   1.4501091e+02   1.3533640e+02   8.8272489e+01   9.6136881e+01   1.4721182e+02   1.6774215e+02   7.4357273e+01   7.7905964e+01   1.8926364e+02   3.8771636e+01   7.2269091e+01   4.6505745e+01   1.3599091e+02   6.9891636e+01   1.1245545e+02   1.2282993e+02   1.5831249e+02   2.2619368e+02   7.9692489e+01   1.1724328e+02   1.2730000e+02   8.4667818e+01   3.2244818e+02   9.7625964e+01   1.6574249e+02   2.3169928e+02   1.3006091e+02   1.4168876e+02   1.5960249e+02   1.9633048e+02   1.4065818e+02   2.6909553e+02   1.6182636e+02   1.1069480e+02   3.7536249e+02   2.1692968e+02   2.1056182e+02   1.8908142e+02   1.2243000e+02   9.9841055e+01   1.7453364e+02   1.4589458e+02   2.6439273e+02   6.1289491e+01   1.2759727e+02   7.3515855e+01   2.5992909e+02   1.6523749e+02   2.0803636e+02   1.7838436e+02   1.5860909e+02   9.9993091e+01   1.2641249e+02   1.1079568e+02   1.0334091e+02   7.2766364e+01   2.2240455e+02   1.7692127e+02   4.3584249e+02   9.0281281e+01   1.2947182e+02   6.1576800e+01   1.2254909e+02   6.0301527e+01
   8.0082489e+01   1.2612208e+02   9.6032489e+01   1.2255608e+02   1.9506909e+02   1.1344629e+02   1.9490545e+02   4.0800291e+01   9.2389091e+01   6.0630691e+01   1.4432091e+02   2.0940069e+02   1.6279249e+02   1.5236528e+02   1.6246182e+02   1.8381578e+02   1.5972545e+02   1.1656105e+02   1.4332818e+02   1.5590193e+02   1.4965273e+02   1.3803142e+02   1.8708249e+02   4.3182081e+01   1.0955273e+02   6.7364873e+01   1.3219182e+02   1.9862284e+02   1.2406182e+02   1.6538596e+02   1.1936249e+02   1.2445968e+02   1.6519182e+02   2.2270284e+02   1.4756364e+02   2.0571673e+02   1.8675727e+02   1.2416760e+02   1.1969249e+02   1.9233328e+02   1.9814818e+02   2.6181905e+02   1.2188249e+02   1.6391808e+02   9.3172489e+01   1.7835488e+02   2.1892545e+02   2.1422505e+02   9.0165455e+01   1.8740131e+02   1.4877455e+02   1.6920895e+02   1.4869249e+02   1.7996328e+02   1.3072091e+02   2.2880960e+02   9.9082489e+01   1.1327208e+02   1.6221182e+02   1.5358215e+02   7.3117273e+01   1.1776516e+02   1.9659364e+02   6.8285236e+01   7.7979091e+01   8.5718945e+01   1.3637091e+02   7.8101236e+01   7.7595455e+01   1.4347873e+02   1.3417249e+02   2.2898488e+02   5.9272489e+01   1.2954688e+02   1.1334000e+02   4.6834618e+01   2.7906818e+02   7.2336364e+01   1.3841249e+02   1.5459568e+02   1.2996091e+02   1.2088676e+02   1.4774249e+02   1.2989928e+02   1.4974818e+02   1.9232833e+02   1.8373636e+02   1.1337200e+02   3.6712249e+02   2.0353888e+02   1.4485182e+02   2.2238822e+02   1.1543000e+02   9.1021055e+01   1.9010364e+02   1.9169898e+02   2.9053273e+02   9.8248291e+01   1.4597727e+02   1.2304545e+02   2.0616909e+02   2.1772829e+02   1.8255636e+02   1.7018276e+02   1.3713909e+02   9.9090691e+01   1.2422249e+02   1.4345088e+02   9.1960909e+01   7.6536764e+01   2.6340455e+02   2.3094127e+02   5.3246249e+02   1.3207168e+02   1.4090182e+02   6.9562400e+01   1.7002909e+02   7.0173127e+01
   9.5082489e+01   1.2763208e+02   7.2412489e+01   1.4454568e+02   2.1520909e+02   1.2873509e+02   1.9666545e+02   4.4379491e+01   9.1439091e+01   7.1086691e+01   1.0522091e+02   2.3080869e+02   1.3241249e+02   1.7498568e+02   1.3208182e+02   1.8158618e+02   1.7015545e+02   1.0134665e+02   1.7203818e+02   1.4160513e+02   1.2770273e+02   1.4735742e+02   1.5660249e+02   5.7190481e+01   1.1441273e+02   8.6546073e+01   1.2738182e+02   1.7285764e+02   1.0754182e+02   1.6522756e+02   1.0836249e+02   1.4752968e+02   1.9210182e+02   2.1350004e+02   1.1898364e+02   2.3771313e+02   1.5832727e+02   1.3329200e+02   1.0755249e+02   1.5911448e+02   1.8376818e+02   2.4548945e+02   1.0079249e+02   1.5341528e+02   1.2636249e+02   1.2784968e+02   2.2173545e+02   1.8214025e+02   1.1321545e+02   1.1364731e+02   1.1049455e+02   1.5336135e+02   2.0298249e+02   1.5500008e+02   1.3044091e+02   1.9345200e+02   7.2362489e+01   1.4044968e+02   1.3521182e+02   1.6922215e+02   8.2787273e+01   8.3281564e+01   1.5978364e+02   7.8940036e+01   1.0402909e+02   7.5354945e+01   1.0123091e+02   7.2532436e+01   9.7925455e+01   1.2556233e+02   1.3688249e+02   2.4233808e+02   8.1412489e+01   1.5068568e+02   1.5968000e+02   2.8457418e+01   2.6677818e+02   9.4319564e+01   1.4931249e+02   1.8620368e+02   1.2968091e+02   1.5938916e+02   1.4822249e+02   1.3743088e+02   2.0479818e+02   1.6763433e+02   2.3244636e+02   1.0714520e+02   3.7379249e+02   2.0524528e+02   1.4623182e+02   2.1760782e+02   9.0340000e+01   1.1692825e+02   1.9558364e+02   1.9468058e+02   2.5596273e+02   1.0610389e+02   1.6145727e+02   1.9790705e+02   1.9973909e+02   1.9377269e+02   1.9374636e+02   1.4552756e+02   1.7037909e+02   1.1658149e+02   1.2888249e+02   1.1411808e+02   1.0681091e+02   6.7348764e+01   2.7190455e+02   2.1616127e+02   5.5003249e+02   1.4652608e+02   1.5214182e+02   8.4563200e+01   1.4621909e+02   7.7737927e+01
   8.1792489e+01   1.2488528e+02   8.6172489e+01   1.7263488e+02   1.8377909e+02   1.4534949e+02   2.0856545e+02   6.5707491e+01   9.2729091e+01   8.4363491e+01   1.2594091e+02   2.3634109e+02   1.5060249e+02   1.6562048e+02   1.4050182e+02   1.7110258e+02   1.2215545e+02   1.6376665e+02   1.5208818e+02   1.4415113e+02   1.4360273e+02   1.6375542e+02   1.8484249e+02   6.9261281e+01   1.0412273e+02   7.9279273e+01   1.3024182e+02   1.8786884e+02   8.3781818e+01   1.9264836e+02   1.1888249e+02   1.3058808e+02   1.8372182e+02   1.9922044e+02   1.6056364e+02   2.0838673e+02   1.3741727e+02   1.6730480e+02   1.3008249e+02   1.3588208e+02   1.8095818e+02   2.6219425e+02   1.4365249e+02   1.2236648e+02   1.0279249e+02   1.7306528e+02   1.9225545e+02   1.9321865e+02   1.0135545e+02   1.4726611e+02   1.2092455e+02   1.4228695e+02   1.4579249e+02   1.7843528e+02   1.3848091e+02   1.7632880e+02   1.0760249e+02   1.0244048e+02   1.2345182e+02   1.6121295e+02   9.7307273e+01   9.3829964e+01   1.7535364e+02   6.2454436e+01   7.5219091e+01   6.6319745e+01   1.2956091e+02   5.9976036e+01   9.1645455e+01   1.3692473e+02   9.9172489e+01   2.2983488e+02   7.7032489e+01   9.9456081e+01   1.4944000e+02   3.1516618e+01   2.2320818e+02   1.1113516e+02   1.5750249e+02   1.9687848e+02   1.6211091e+02   1.0407476e+02   1.3336249e+02   1.5161968e+02   1.3184818e+02   2.1114033e+02   1.8363636e+02   1.2133000e+02   3.7022249e+02   1.9077088e+02   1.7608182e+02   1.9112982e+02   1.1277000e+02   1.2318385e+02   1.7820364e+02   1.9174098e+02   2.5305273e+02   1.0995669e+02   1.6649727e+02   1.5816385e+02   2.2559909e+02   1.8079389e+02   2.0050636e+02   1.4369676e+02   1.2470909e+02   9.0565091e+01   9.9312489e+01   6.9963681e+01   8.7100909e+01   6.5355564e+01   2.5370455e+02   1.9261727e+02   4.1493249e+02   1.4123408e+02   1.4228182e+02   7.3932000e+01   1.0116909e+02   6.4631927e+01
   7.9032489e+01   1.1848608e+02   7.3082489e+01   1.3216208e+02   1.8168909e+02   1.2184669e+02   1.7680545e+02   5.0158291e+01   9.6539091e+01   6.7628691e+01   1.0027091e+02   2.3039469e+02   1.3350249e+02   1.9822848e+02   1.3350182e+02   1.9366258e+02   1.3934545e+02   1.4872145e+02   1.4794818e+02   1.1520233e+02   9.8462727e+01   1.5217662e+02   2.0160249e+02   5.9350481e+01   1.0327273e+02   9.3577273e+01   1.3676182e+02   1.7349724e+02   1.2216182e+02   1.2862796e+02   8.7222489e+01   1.4731088e+02   2.0538182e+02   1.6834764e+02   1.2765364e+02   2.5120953e+02   1.3784727e+02   1.4341040e+02   1.3788249e+02   1.4544808e+02   1.2886818e+02   2.3160145e+02   1.0403249e+02   1.4968608e+02   9.8312489e+01   1.6685368e+02   2.0806545e+02   1.9361385e+02   1.1488545e+02   1.0932371e+02   1.2634455e+02   1.4466335e+02   1.3627249e+02   1.6457688e+02   1.5406091e+02   1.2656240e+02   8.3842489e+01   9.5771281e+01   1.5050182e+02   1.8542895e+02   7.7447273e+01   7.9518764e+01   1.8131364e+02   3.9547636e+01   9.8699091e+01   4.8921345e+01   9.9510909e+01   9.3000036e+01   1.1073545e+02   1.2158753e+02   1.4322249e+02   2.5669088e+02   8.8982489e+01   1.3755008e+02   1.6611000e+02   4.2753018e+01   2.5501818e+02   1.2197036e+02   1.6793249e+02   1.9680408e+02   1.5877091e+02   1.2644196e+02   1.1084249e+02   1.8099128e+02   1.5688818e+02   2.6579713e+02   2.1302636e+02   1.2397880e+02   4.0231249e+02   2.2286368e+02   2.0704182e+02   2.0750302e+02   9.3340000e+01   1.2411825e+02   2.0024364e+02   1.5621778e+02   2.8053273e+02   6.3568291e+01   1.3964727e+02   1.2879185e+02   2.0764909e+02   1.6760989e+02   2.2027636e+02   1.6401516e+02   1.4251909e+02   6.5140291e+01   9.0312489e+01   6.4063681e+01   8.8340909e+01   5.9926364e+01   2.0050455e+02   1.6022327e+02   4.5265249e+02   1.1521648e+02   1.6024182e+02   7.7255200e+01   1.0050909e+02   5.6254727e+01
   8.2222489e+01   1.3400088e+02   1.0650249e+02   1.3505848e+02   2.2892909e+02   1.0540749e+02   2.0104545e+02   4.0219091e+01   8.7249091e+01   6.4991891e+01   1.5932091e+02   1.7801069e+02   1.1127249e+02   2.1076688e+02   1.4893182e+02   1.7494818e+02   1.3315545e+02   1.4188665e+02   1.5127818e+02   1.3216593e+02   6.8752727e+01   1.5588342e+02   1.7241249e+02   6.1595681e+01   1.0089273e+02   1.1976767e+02   1.3338182e+02   2.1466764e+02   1.2111182e+02   1.5819196e+02   1.1331249e+02   1.2041368e+02   2.0329182e+02   2.0599484e+02   1.6265364e+02   2.2259953e+02   1.6298727e+02   1.6301920e+02   1.5603249e+02   1.6623608e+02   1.8433818e+02   2.4844385e+02   1.4855249e+02   1.4350448e+02   1.3079249e+02   1.5154528e+02   1.6440545e+02   2.3582665e+02   1.4954545e+02   1.2008091e+02   1.2987455e+02   1.6891095e+02   1.5717249e+02   1.9828488e+02   1.6168091e+02   1.7490280e+02   9.1882489e+01   1.1736808e+02   1.2541182e+02   1.9919615e+02   8.0307273e+01   1.0170996e+02   1.8659364e+02   4.8465236e+01   9.2129091e+01   7.1586945e+01   9.9940909e+01   7.9585636e+01   1.1564545e+02   1.1152473e+02   1.4179249e+02   2.1099528e+02   7.9272489e+01   9.5516881e+01   1.3792000e+02   6.4008218e+01   2.5311818e+02   9.0792364e+01   1.5803249e+02   2.0383608e+02   1.4477091e+02   9.7221964e+01   1.2588249e+02   1.6988808e+02   1.2941818e+02   2.2014473e+02   2.2425636e+02   1.1489040e+02   3.9408249e+02   1.9505208e+02   1.7527182e+02   1.7838462e+02   6.3910000e+01   9.7422655e+01   2.2082364e+02   2.0590138e+02   3.2010273e+02   8.1882691e+01   1.8378727e+02   1.4964065e+02   2.1640909e+02   2.5028909e+02   2.9036636e+02   1.8474796e+02   1.3070909e+02   1.2684509e+02   7.8462489e+01   9.8011681e+01   8.1050909e+01   6.5319564e+01   2.2195455e+02   2.2750727e+02   4.3836249e+02   1.0283968e+02   1.5995182e+02   1.0113840e+02   1.3150909e+02   5.8824727e+01
   8.6362489e+01   1.4123968e+02   7.1982489e+01   1.3239008e+02   1.7573909e+02   1.1089269e+02   1.8813545e+02   2.8101891e+01   9.1819091e+01   7.0146291e+01   1.6122091e+02   2.0632869e+02   1.6617249e+02   1.5590488e+02   1.6769182e+02   1.5444738e+02   1.1839545e+02   1.4444745e+02   1.5860818e+02   1.0457953e+02   4.8842727e+01   1.6794622e+02   1.7984249e+02   3.8281281e+01   9.8222727e+01   1.0741127e+02   1.2243182e+02   2.0264364e+02   8.3821818e+01   1.6564516e+02   1.0784249e+02   1.1261128e+02   1.9134182e+02   2.0318084e+02   1.7341364e+02   1.7116873e+02   1.2289727e+02   1.6689640e+02   1.0422249e+02   1.6081088e+02   1.6962818e+02   2.4277065e+02   1.0827249e+02   1.4167688e+02   1.1060249e+02   1.2458048e+02   1.3863545e+02   2.2016825e+02   1.0521545e+02   1.1400731e+02   1.2839455e+02   1.2359935e+02   1.5060249e+02   1.7876048e+02   1.4958091e+02   1.3216080e+02   8.3362489e+01   1.0237968e+02   1.7350182e+02   1.6791895e+02   7.0737273e+01   1.0062556e+02   1.8345364e+02   4.0806436e+01   1.1316909e+02   6.5663745e+01   1.0399091e+02   7.6551636e+01   1.4287545e+02   9.1966327e+01   1.6417249e+02   2.3634488e+02   7.3652489e+01   1.6139648e+02   1.5215000e+02   6.1679818e+01   2.4877818e+02   9.2609564e+01   1.7498249e+02   2.3867008e+02   1.7434091e+02   1.2614636e+02   1.6198249e+02   1.6924008e+02   1.5707818e+02   2.2088193e+02   2.5440636e+02   1.0281840e+02   3.9779249e+02   2.3637528e+02   2.1451182e+02   2.0486542e+02   1.4077000e+02   1.1351385e+02   1.8686364e+02   1.9647818e+02   2.6629273e+02   1.0775749e+02   1.6273727e+02   1.5342465e+02   2.2464909e+02   1.7277989e+02   3.3593636e+02   1.5991236e+02   1.2941909e+02   9.0758291e+01   7.9842489e+01   9.1091281e+01   8.4910909e+01   7.0820764e+01   2.2310455e+02   1.5281527e+02   3.4084249e+02   4.3591281e+01   1.7605182e+02   7.6230400e+01   1.1573909e+02   5.2226327e+01
   1.1893249e+02   1.1734408e+02   9.8412489e+01   1.2384568e+02   1.8468909e+02   1.5208669e+02   1.7732545e+02   5.8876691e+01   9.5969091e+01   1.0767429e+02   1.5722091e+02   2.2836869e+02   1.5374249e+02   1.8731928e+02   1.4979182e+02   1.6058938e+02   1.4782545e+02   1.1590305e+02   1.5022818e+02   1.6101993e+02   6.7602727e+01   1.8806542e+02   1.6327249e+02   7.6556881e+01   8.4362727e+01   1.1500007e+02   1.4309182e+02   2.2670084e+02   1.2235182e+02   1.7723276e+02   1.0741249e+02   1.5641568e+02   1.9515182e+02   2.2797604e+02   1.5975364e+02   2.1798153e+02   1.3760727e+02   2.0556960e+02   1.3108249e+02   1.5390208e+02   1.7452818e+02   3.2137865e+02   1.2350249e+02   1.6564848e+02   1.2631249e+02   1.4718368e+02   2.2930545e+02   2.5039465e+02   1.1831545e+02   1.5233931e+02   1.4311455e+02   1.5651175e+02   1.5550249e+02   1.9270848e+02   1.7025091e+02   1.4893720e+02   9.4082489e+01   1.1862208e+02   1.5150182e+02   2.0634895e+02   1.0159727e+02   9.3436764e+01   2.0416364e+02   5.2529636e+01   8.7169091e+01   7.4793745e+01   9.3560909e+01   1.0328604e+02   1.0906545e+02   9.8481127e+01   1.3717249e+02   2.2379488e+02   6.5742489e+01   9.8269281e+01   1.1311000e+02   5.2513018e+01   2.8273818e+02   5.5562764e+01   1.4293249e+02   2.0557408e+02   1.2244091e+02   1.5767836e+02   1.2646249e+02   1.4022168e+02   1.6069818e+02   1.8073233e+02   1.8587636e+02   1.0663080e+02   3.7965249e+02   2.2363648e+02   1.7551182e+02   1.6245542e+02   1.4000000e+02   8.0625455e+01   2.2477364e+02   1.3944538e+02   2.2948273e+02   1.3146229e+02   1.8040727e+02   1.6767105e+02   2.6502909e+02   2.1430949e+02   2.7827636e+02   2.3937516e+02   1.4965909e+02   1.4032909e+02   1.2779249e+02   1.6297528e+02   8.0570909e+01   8.7737964e+01   2.6680455e+02   2.1176927e+02   3.5646249e+02   8.3251681e+01   2.0581182e+02   9.0369600e+01   1.0169909e+02   5.2209527e+01
   8.2932489e+01   1.2027408e+02   1.0903249e+02   1.2728608e+02   1.6787909e+02   1.2190149e+02   1.7599545e+02   4.5793091e+01   8.5059091e+01   8.1017091e+01   1.6151091e+02   2.3216549e+02   2.2788249e+02   1.3148808e+02   1.5217182e+02   1.5754898e+02   1.3972545e+02   1.1126105e+02   1.4408818e+02   1.3765113e+02   1.0994273e+02   1.4686822e+02   1.6188249e+02   6.6768081e+01   8.1032727e+01   1.0678647e+02   1.2747182e+02   1.8452044e+02   8.9111818e+01   1.5908196e+02   1.2141249e+02   1.3367568e+02   2.1029182e+02   1.9185484e+02   1.0698364e+02   2.1510313e+02   1.3351727e+02   1.5880680e+02   1.2741249e+02   1.1561568e+02   1.3743818e+02   2.1891585e+02   1.1808249e+02   1.5322208e+02   1.0017249e+02   1.3137488e+02   1.9168545e+02   1.5783425e+02   1.1069545e+02   1.2032891e+02   1.3953455e+02   1.3227815e+02   1.2250249e+02   1.8400848e+02   1.4548091e+02   1.2553880e+02   8.9172489e+01   1.1558488e+02   1.3207182e+02   1.6547335e+02   5.8597273e+01   9.1406764e+01   1.9216364e+02   3.0019636e+01   1.0012909e+02   5.2476945e+01   1.3785091e+02   6.2452836e+01   1.3973545e+02   9.1127527e+01   1.6541249e+02   2.2410568e+02   8.1412489e+01   1.0696568e+02   1.6125000e+02   3.9381818e+01   2.7111818e+02   8.0872364e+01   1.4617249e+02   2.4711488e+02   1.6058091e+02   1.1781716e+02   1.3046249e+02   2.2533168e+02   2.0050818e+02   1.8421753e+02   2.1816636e+02   1.3090760e+02   3.8998249e+02   2.3361008e+02   1.8966182e+02   2.0818342e+02   1.3191000e+02   1.1808265e+02   1.7824364e+02   1.3687778e+02   2.4539273e+02   9.6469491e+01   1.2726727e+02   9.1502255e+01   1.8778909e+02   1.6334869e+02   2.3155636e+02   1.8002276e+02   1.3894909e+02   7.5665891e+01   1.2969249e+02   8.6583281e+01   6.9570909e+01   7.4277964e+01   2.5170455e+02   1.6372727e+02   2.8493249e+02   2.8494081e+01   1.4409182e+02   7.8597200e+01   1.1202909e+02   5.1283127e+01
   9.5222489e+01   1.3043088e+02   1.0122249e+02   9.6860881e+01   1.1625909e+02   1.3027109e+02   1.9471545e+02   5.7625491e+01   7.1819091e+01   8.4656291e+01   1.0899091e+02   2.3450709e+02   3.1588249e+02   2.3208081e+01   1.4169182e+02   1.3757738e+02   1.2234545e+02   1.4436145e+02   1.2860818e+02   1.5574953e+02   5.4462727e+01   1.9173662e+02   1.4269249e+02   5.6873281e+01   6.4702727e+01   1.1304287e+02   1.3262182e+02   1.8443844e+02   1.1521182e+02   1.5890396e+02   8.5222489e+01   1.4542088e+02   1.7553182e+02   2.4544564e+02   1.2289364e+02   2.3531033e+02   1.5241727e+02   1.4462480e+02   9.9552489e+01   1.3923448e+02   1.8962818e+02   1.9426065e+02   1.1636249e+02   1.4278968e+02   1.2403249e+02   1.6355608e+02   2.3340545e+02   2.0735665e+02   1.0716545e+02   1.5018131e+02   1.0796455e+02   2.1285375e+02   1.2922249e+02   1.9676088e+02   1.3496091e+02   1.8099040e+02   1.2531249e+02   1.1640368e+02   1.7864182e+02   1.6117775e+02   8.1407273e+01   7.7671964e+01   1.8778364e+02   3.7940036e+01   7.5129091e+01   8.3706945e+01   1.1680091e+02   7.1566836e+01   9.9835455e+01   1.1631953e+02   1.5222249e+02   2.3268088e+02   8.2502489e+01   1.2601848e+02   1.2825000e+02   3.2881818e+01   2.6054818e+02   7.0717964e+01   1.5755249e+02   1.5920448e+02   1.4592091e+02   1.6570996e+02   1.1060249e+02   1.5006048e+02   1.6550818e+02   1.9339753e+02   2.5521636e+02   8.9993600e+01   3.8493249e+02   2.2954408e+02   2.0718182e+02   1.7697182e+02   1.2500000e+02   7.2915455e+01   2.0105364e+02   1.4462298e+02   2.3896273e+02   8.7133891e+01   1.4426727e+02   1.0175225e+02   2.7364909e+02   2.0299989e+02   2.3484636e+02   1.9389956e+02   1.5784909e+02   1.0934389e+02   1.3560249e+02   1.4349048e+02   8.3190909e+01   9.7858364e+01   2.3055455e+02   1.7886927e+02   3.9198249e+02   9.0070081e+01   1.3857182e+02   6.0888800e+01   1.1621909e+02   7.9517927e+01
   9.4502489e+01   1.3463848e+02   1.2417249e+02   1.3807488e+02   2.0401909e+02   1.1830029e+02   1.8880545e+02   6.6528291e+01   8.6819091e+01   1.0116629e+02   1.3227091e+02   1.8717469e+02   2.9936249e+02   1.8596805e+00   1.6631182e+02   1.4074778e+02   1.5658545e+02   1.3205225e+02   1.4970818e+02   1.4634153e+02   9.4942727e+01   1.7668822e+02   1.6474249e+02   7.8829281e+01   1.1212273e+02   9.7059273e+01   1.4343182e+02   2.1710364e+02   1.0601182e+02   1.7215996e+02   9.8792489e+01   1.6214528e+02   2.0886182e+02   1.8920924e+02   1.4146364e+02   2.1886473e+02   1.7017727e+02   1.3401400e+02   1.2422249e+02   1.5802088e+02   1.9605818e+02   1.9408625e+02   1.1655249e+02   1.5396448e+02   1.0341249e+02   1.5115568e+02   2.2502545e+02   2.3787705e+02   9.2885455e+01   1.4680371e+02   1.1077455e+02   1.6452895e+02   1.3365249e+02   1.6869648e+02   1.5734091e+02   1.4578000e+02   9.2932489e+01   1.0661408e+02   1.0541182e+02   1.7327615e+02   8.0407273e+01   1.0651196e+02   1.2783364e+02   7.5976036e+01   7.1219091e+01   7.2259745e+01   1.2232091e+02   7.3365236e+01   1.2102545e+02   9.2714327e+01   1.4660249e+02   2.2237048e+02   9.0462489e+01   1.2024168e+02   1.3154000e+02   2.8998618e+01   2.5635818e+02   1.0343316e+02   1.6203249e+02   1.5623608e+02   1.5149091e+02   1.1083436e+02   1.3879249e+02   1.3766528e+02   1.3441818e+02   2.3864473e+02   1.7421636e+02   1.0528360e+02   4.1836249e+02   2.3900968e+02   1.6761182e+02   2.1603742e+02   1.1829000e+02   9.6452255e+01   1.9929364e+02   1.5676378e+02   2.3377273e+02   7.5449091e+01   1.3259727e+02   9.1785855e+01   2.0326909e+02   2.0292029e+02   1.6979636e+02   2.0605356e+02   1.5718909e+02   8.2776691e+01   1.2546249e+02   1.6287168e+02   1.1053091e+02   7.3291164e+01   2.4265455e+02   1.3065127e+02   3.7703249e+02   7.9796081e+01   1.2905182e+02   6.1800400e+01   1.2450909e+02   5.2954727e+01
   9.7122489e+01   1.2146888e+02   1.3179249e+02   1.1022528e+02   1.4777909e+02   1.4141949e+02   1.8151545e+02   2.9301491e+01   8.7249091e+01   9.1461891e+01   1.6518091e+02   1.3277189e+02   2.9584249e+02   5.4312805e+00   1.5822182e+02   1.5230498e+02   1.7829545e+02   9.3885455e+01   1.4627818e+02   1.5523593e+02   1.3660273e+02   1.2683542e+02   1.8022249e+02   4.4200881e+01   8.7362727e+01   1.1071007e+02   1.2262182e+02   1.8547844e+02   1.0373182e+02   1.6601236e+02   9.7222489e+01   1.3518088e+02   1.7334182e+02   1.5948084e+02   1.0108364e+02   1.9414513e+02   1.6760727e+02   1.1497960e+02   1.0008249e+02   1.7052208e+02   1.5529818e+02   1.9448705e+02   1.3169249e+02   1.1508328e+02   1.0341249e+02   1.3182568e+02   1.3497545e+02   2.3932105e+02   1.0164545e+02   1.3210291e+02   9.9394545e+01   1.0891935e+02   1.1898249e+02   1.6820008e+02   1.2768091e+02   1.4515280e+02   9.3552489e+01   8.0564481e+01   1.3231182e+02   1.6488415e+02   6.9737273e+01   7.5135564e+01   1.5959364e+02   6.4865236e+01   1.0940909e+02   3.3774545e+01   1.0532091e+02   6.4675236e+01   1.1045545e+02   1.0617993e+02   1.3412249e+02   2.3717888e+02   7.8172489e+01   1.2836488e+02   1.3082000e+02   7.4956218e+01   3.0311818e+02   1.1336236e+02   1.8298249e+02   1.9132008e+02   1.0596091e+02   1.6128676e+02   1.5193249e+02   1.9351408e+02   2.0065818e+02   2.1277553e+02   2.0325636e+02   1.0624040e+02   3.4698249e+02   2.2634008e+02   1.9751182e+02   2.2964542e+02   1.1019000e+02   9.2960255e+01   1.7624364e+02   2.0751778e+02   2.5824273e+02   8.4731491e+01   1.4845727e+02   1.3270705e+02   2.0492909e+02   2.4173749e+02   1.5417636e+02   2.1207316e+02   1.5032909e+02   1.1608549e+02   1.3222249e+02   1.5333088e+02   9.1430909e+01   7.5009164e+01   2.9330455e+02   1.9509927e+02   5.0484249e+02   1.1538128e+02   1.5005182e+02   7.1730400e+01   6.3509091e+01   2.6164727e+01
   7.9842489e+01   1.0538128e+02   7.7172489e+01   1.4187488e+02   1.9944909e+02   1.3152589e+02   1.5709545e+02   8.0395091e+01   6.2249091e+01   6.7891891e+01   1.6994091e+02   1.2687109e+02   2.9912249e+02   2.7888805e+00   1.2641182e+02   1.7998978e+02   1.4129545e+02   1.0770545e+02   1.4946818e+02   1.2255073e+02   1.3956273e+02   1.2073862e+02   1.8998249e+02   7.0950081e+01   1.1231273e+02   1.0171407e+02   1.5490182e+02   1.9832604e+02   1.0563182e+02   1.9381036e+02   1.3627249e+02   1.2619688e+02   2.0553182e+02   1.8147564e+02   1.5403364e+02   1.9800913e+02   1.5817727e+02   1.5211400e+02   1.0812249e+02   1.7382888e+02   1.6205818e+02   2.3256625e+02   1.1446249e+02   1.7285168e+02   1.2484249e+02   1.4382128e+02   2.0321545e+02   2.5215185e+02   1.4873545e+02   1.2657571e+02   1.5263455e+02   1.2656015e+02   1.6017249e+02   1.9061488e+02   1.1920091e+02   1.8949120e+02   8.9842489e+01   1.4805128e+02   1.5921182e+02   2.0468215e+02   8.8637273e+01   1.1257356e+02   1.6264364e+02   5.8811236e+01   9.4559091e+01   1.0206255e+02   9.7130909e+01   1.0557044e+02   1.4021545e+02   8.3469127e+01   1.3465249e+02   2.1637648e+02   7.4742489e+01   1.2268928e+02   1.6254000e+02   4.5988618e+01   2.3235818e+02   8.7833164e+01   1.5484249e+02   2.4257128e+02   9.5630909e+01   1.6863316e+02   1.2346249e+02   1.3889168e+02   1.5874818e+02   2.2036833e+02   1.9663636e+02   1.4201000e+02   3.5303249e+02   2.2404608e+02   1.6613182e+02   2.4953582e+02   1.0048000e+02   9.9547055e+01   1.4967364e+02   1.7102338e+02   2.8982273e+02   9.2915091e+01   1.7197727e+02   1.6887545e+02   2.2802909e+02   1.5664949e+02   1.3693636e+02   1.4983236e+02   1.4746909e+02   8.2554291e+01   1.0160249e+02   1.2292048e+02   9.2810909e+01   8.7848764e+01   2.6815455e+02   2.1411127e+02   5.5246249e+02   1.1528168e+02   1.3747182e+02   5.1216800e+01   1.5164909e+02   6.7683527e+01
   9.6222489e+01   1.3102088e+02   1.1165249e+02   1.4130648e+02   1.9896909e+02   1.2603429e+02   2.0480545e+02   4.2578291e+01   8.0779091e+01   9.1839491e+01   1.3446091e+02   1.8570949e+02   3.1560249e+02   9.7104805e+00   1.4855182e+02   2.0354858e+02   1.5343545e+02   1.1940425e+02   1.4641818e+02   1.4332473e+02   1.3932273e+02   1.3480782e+02   1.7498249e+02   8.1150081e+01   1.1446273e+02   9.6062073e+01   1.1585182e+02   1.7959004e+02   8.5301818e+01   1.7724676e+02   1.0198249e+02   1.4785008e+02   1.8605182e+02   1.8508404e+02   1.4151364e+02   1.9896073e+02   1.9917727e+02   8.6984000e+01   9.9362489e+01   1.6143968e+02   1.6529818e+02   2.2811705e+02   9.9032489e+01   1.4746608e+02   1.0212249e+02   1.3225888e+02   1.7325545e+02   2.0644865e+02   9.9595455e+01   1.2254691e+02   1.2587455e+02   1.3170095e+02   1.3936249e+02   1.4994968e+02   1.4429091e+02   1.6272400e+02   9.5602489e+01   1.1993048e+02   1.5802182e+02   1.4406735e+02   8.6497273e+01   7.8504764e+01   1.7216364e+02   4.9999636e+01   9.3559091e+01   8.5472545e+01   9.7510909e+01   8.4450036e+01   1.2373545e+02   1.0349753e+02   1.2960249e+02   2.3378048e+02   7.3792489e+01   1.0910528e+02   1.1401000e+02   2.7591018e+01   2.8044818e+02   9.0225964e+01   1.7755249e+02   1.5722448e+02   1.3530091e+02   1.5674956e+02   1.2041249e+02   1.9332568e+02   1.6374818e+02   1.9005833e+02   1.9773636e+02   1.2020200e+02   3.4298249e+02   2.0147008e+02   1.8456182e+02   1.7649142e+02   9.0100000e+01   9.9097455e+01   1.7263364e+02   2.0713658e+02   2.4443273e+02   8.6126291e+01   1.9954727e+02   1.8361985e+02   2.0111909e+02   1.8809229e+02   2.0969636e+02   1.8425156e+02   1.1689909e+02   1.2599989e+02   1.0331249e+02   9.1833681e+01   1.1229091e+02   5.5910364e+01   2.6370455e+02   1.6181727e+02   4.8717249e+02   1.1741488e+02   1.8200182e+02   9.1514400e+01   1.1697909e+02   5.6647127e+01
   1.0217249e+02   1.3873488e+02   8.4412489e+01   1.5267568e+02   2.1358909e+02   1.1148469e+02   2.0051545e+02   6.3641491e+01   8.8389091e+01   8.9710691e+01   1.5270091e+02   1.5349029e+02   3.6969249e+02   1.3143281e+01   1.2612182e+02   1.8548298e+02   1.1263545e+02   9.5188255e+01   1.5465818e+02   1.5123553e+02   9.9942727e+01   1.3390822e+02   1.8031249e+02   4.7863681e+01   9.7842727e+01   9.4491673e+01   1.6690182e+02   2.0627604e+02   1.0544182e+02   1.9301556e+02   9.6882489e+01   1.4658808e+02   2.3419182e+02   2.3737284e+02   1.5456364e+02   3.0001673e+02   1.7113727e+02   1.6850720e+02   1.2922249e+02   1.8424088e+02   1.7424818e+02   2.5368105e+02   1.1608249e+02   1.6729208e+02   1.0322249e+02   1.9589088e+02   2.1978545e+02   2.0434625e+02   9.1505455e+01   1.5229411e+02   1.1987455e+02   1.7366095e+02   1.4922249e+02   1.6540088e+02   1.5120091e+02   1.6936120e+02   1.0746249e+02   1.2998168e+02   1.3012182e+02   2.0424935e+02   9.6117273e+01   1.0540516e+02   1.7278364e+02   7.4570036e+01   8.9319091e+01   4.2951745e+01   1.1537091e+02   7.6871236e+01   1.1787545e+02   9.9686327e+01   1.3598249e+02   2.3293008e+02   7.0652489e+01   1.4101648e+02   1.4620000e+02   3.9205818e+01   3.1416818e+02   1.0585836e+02   2.0512249e+02   1.8116888e+02   1.3673091e+02   1.4963516e+02   1.4755249e+02   1.9053448e+02   1.6469818e+02   2.6227233e+02   1.7430636e+02   1.2179640e+02   3.6022249e+02   2.2247088e+02   1.8299182e+02   1.7242702e+02   1.2134000e+02   9.4408255e+01   2.0377364e+02   1.7702538e+02   3.2853273e+02   1.0105829e+02   1.7111727e+02   1.6294425e+02   2.0569909e+02   1.9391589e+02   2.8369636e+02   1.8866156e+02   1.4156909e+02   8.3596291e+01   9.2222489e+01   1.0024088e+02   1.0181091e+02   5.2848764e+01   2.3995455e+02   1.9746727e+02   4.6593249e+02   1.2496408e+02   1.8990182e+02   9.7402400e+01   1.1373909e+02   6.1196327e+01
   9.2742489e+01   9.3679281e+01   1.2269249e+02   1.3395328e+02   1.2339909e+02   2.0160989e+02   1.8042545e+02   7.4248691e+01   9.1249091e+01   8.4241891e+01   1.2951091e+02   1.9748549e+02   3.4993249e+02   1.5154081e+01   1.6665182e+02   1.9867058e+02   8.4775455e+01   9.7177055e+01   1.3951818e+02   1.5010673e+02   6.0602727e+01   1.9148542e+02   1.7546249e+02   5.3731681e+01   1.1179273e+02   9.7135673e+01   1.2585182e+02   1.6294004e+02   8.9061818e+01   1.5218596e+02   9.3982489e+01   1.1420008e+02   1.5781182e+02   2.2229324e+02   1.4508364e+02   1.9286513e+02   1.8232727e+02   1.1485200e+02   1.1374249e+02   1.5461928e+02   1.8395818e+02   2.4624425e+02   9.9312489e+01   1.6286368e+02   8.5602489e+01   1.6806048e+02   1.5035545e+02   2.5200065e+02   9.0835455e+01   1.2172771e+02   1.0730455e+02   1.4723655e+02   1.4693249e+02   1.3967408e+02   1.3953091e+02   1.4743480e+02   9.1742489e+01   1.0875928e+02   1.4298182e+02   1.4660055e+02   7.4787273e+01   9.4391564e+01   1.5702364e+02   4.7400836e+01   9.4169091e+01   4.7333745e+01   1.0675091e+02   5.9850836e+01   1.0611545e+02   1.1062713e+02   1.2474249e+02   2.2521928e+02   7.1882489e+01   9.0208081e+01   1.4749000e+02   4.1052618e+01   2.8582818e+02   1.0607556e+02   1.5988249e+02   2.2059808e+02   1.4082091e+02   1.2563796e+02   9.4842489e+01   1.6851128e+02   1.5465818e+02   1.8193553e+02   2.0835636e+02   1.1526240e+02   3.2541249e+02   1.9287568e+02   1.9185182e+02   1.7767822e+02   1.1400000e+02   8.2795455e+01   1.8234364e+02   1.3935978e+02   3.2058273e+02   5.9124291e+01   1.5635727e+02   1.4669505e+02   2.1669909e+02   1.8169589e+02   3.0003636e+02   2.1254436e+02   1.4046909e+02   9.8634291e+01   9.3842489e+01   1.5359128e+02   7.8380909e+01   7.7433164e+01   2.5295455e+02   2.0027727e+02   3.4436249e+02   2.4499681e+01   1.7038182e+02   9.4304000e+01   1.1283909e+02   4.3218327e+01
   1.0750249e+02   1.3387848e+02   9.9882489e+01   1.2943808e+02   1.7463909e+02   1.5365069e+02   2.0147545e+02   3.6134691e+01   9.0349091e+01   8.2073891e+01   1.3384091e+02   1.7085909e+02   3.9674249e+02  -4.0071948e-01   1.4674182e+02   1.7317338e+02   7.8635455e+01   1.3057825e+02   1.3460818e+02   1.6583953e+02   5.6602727e+01   1.6713542e+02   1.8969249e+02   5.8303281e+01   1.0422273e+02   1.0174127e+02   1.4190182e+02   2.1427604e+02   1.1382182e+02   1.9624516e+02   1.1846249e+02   1.2772168e+02   1.9205182e+02   1.9089404e+02   1.7513364e+02   2.2260113e+02   1.5594727e+02   1.1663240e+02   1.1546249e+02   1.5753168e+02   1.5648818e+02   2.2491185e+02   1.0869249e+02   1.4535328e+02   1.0960249e+02   1.7262048e+02   2.3425545e+02   2.2123865e+02   1.2373545e+02   1.2090571e+02   1.0777455e+02   1.7591895e+02   1.4665249e+02   1.7531648e+02   1.6420091e+02   1.4651120e+02   1.0350249e+02   1.0505848e+02   1.5060182e+02   1.7542095e+02   6.9407273e+01   9.7441964e+01   1.9174364e+02   5.6673236e+01   9.0459091e+01   5.8010545e+01   8.1470909e+01   9.0583236e+01   1.0326545e+02   1.1870513e+02   1.4798249e+02   2.4683008e+02   7.1502489e+01   1.1818848e+02   1.4839000e+02   2.5930618e+01   2.5268818e+02   7.3296764e+01   1.5927249e+02   2.0959688e+02   1.2987091e+02   1.5713396e+02   1.1655249e+02   2.1248448e+02   1.9850818e+02   1.7351753e+02   1.7640636e+02   1.3386840e+02   3.4098249e+02   2.3058008e+02   1.6899182e+02   1.4569702e+02   9.9050000e+01   9.7041455e+01   2.0482364e+02   1.3766138e+02   2.8248273e+02   7.8172291e+01   1.3835727e+02   1.0584505e+02   2.3602909e+02   1.9409949e+02   2.2950636e+02   2.4756676e+02   1.4575909e+02   8.9501091e+01   1.0522249e+02   1.4935088e+02   8.7150909e+01   7.1831564e+01   2.5740455e+02   1.7047127e+02   3.1212249e+02   8.7648881e+01   1.4957182e+02   7.4348800e+01   8.8029091e+01   6.3873127e+01
   1.0969249e+02   1.4318328e+02   1.1127249e+02   1.2710688e+02   1.4120909e+02   1.9608509e+02   1.8680545e+02   6.0778291e+01   9.1579091e+01   8.2695491e+01   1.3084091e+02   1.7666909e+02   4.3327249e+02  -5.3231195e+00   1.4169182e+02   1.6171738e+02   1.5072545e+02   1.3228105e+02   1.4127818e+02   1.5449593e+02   1.0579273e+02   1.3111022e+02   1.9650249e+02   5.7428481e+01   8.5892727e+01   1.0811767e+02   1.4700182e+02   1.7990804e+02   1.2930182e+02   1.7743676e+02   1.0736249e+02   1.1955968e+02   1.6257182e+02   2.2001244e+02   1.8560364e+02   1.6838353e+02   1.4965727e+02   1.7951560e+02   1.3103249e+02   1.6566608e+02   1.7519818e+02   2.5703505e+02   1.1784249e+02   1.4677128e+02   9.7082489e+01   1.4376208e+02   1.6763545e+02   2.1494825e+02   1.2512545e+02   1.6098451e+02   1.3011455e+02   1.2684175e+02   1.1408249e+02   1.8607208e+02   1.4320091e+02   1.6476120e+02   8.6122489e+01   1.3844888e+02   1.3060182e+02   1.8692095e+02   9.7067273e+01   8.4949164e+01   1.5240364e+02   6.9340436e+01   1.1464909e+02   4.9975345e+01   8.9940909e+01   7.6195636e+01   9.3545455e+01   1.3139273e+02   1.2750249e+02   2.5480848e+02   8.4552489e+01   1.1757448e+02   1.5792000e+02   2.7268218e+01   2.7958818e+02   6.8384764e+01   1.6031249e+02   2.1989368e+02   1.2534091e+02   1.8197636e+02   1.4588249e+02   1.8533808e+02   1.6350818e+02   2.2850753e+02   2.0549636e+02   1.3320120e+02   3.7669249e+02   2.2358328e+02   1.9218182e+02   1.5550182e+02   8.6050000e+01   1.2299145e+02   1.8748364e+02   1.9509858e+02   2.6158273e+02   1.2060429e+02   1.3707727e+02   9.2807455e+01   2.5630909e+02   2.0867709e+02   1.7655636e+02   1.9718276e+02   1.4489909e+02   1.1118989e+02   1.3441249e+02   1.3605568e+02   9.0620909e+01   8.1503964e+01   2.4545455e+02   2.3392727e+02   4.4208249e+02   8.3542081e+01   1.5181182e+02   7.0259600e+01   1.1873909e+02   5.8746327e+01
   9.8982489e+01   1.3580008e+02   9.0122489e+01   1.2531888e+02   1.9282909e+02   9.9765491e+01   1.8418545e+02   6.8327891e+01   6.7489091e+01   7.7382691e+01   1.2694091e+02   1.4841109e+02   3.5708249e+02   1.0862081e+01   1.8465182e+02   1.5423058e+02   1.3710545e+02   1.4885065e+02   1.6989818e+02   1.4477633e+02   7.2512727e+01   1.5253262e+02   1.6660249e+02   7.5680481e+01   1.1212273e+02   9.4349273e+01   1.2633182e+02   1.9266164e+02   1.2940182e+02   1.6704876e+02   9.4312489e+01   1.2450368e+02   1.6153182e+02   2.0956564e+02   1.4546364e+02   1.9007473e+02   1.1132727e+02   1.4110200e+02   1.3617249e+02   1.4668488e+02   1.7714818e+02   2.4044905e+02   5.9032489e+01   1.9956608e+02   1.1988249e+02   1.2474808e+02   2.0916545e+02   2.0395585e+02   1.0550545e+02   1.0031411e+02   1.2025455e+02   1.3344055e+02   1.5998249e+02   1.5892008e+02   1.2810091e+02   1.1920920e+02   6.1082489e+01   1.2888208e+02   1.4460182e+02   1.8109095e+02   9.0307273e+01   1.0752996e+02   1.6578364e+02   5.5320036e+01   1.0407909e+02   5.4680945e+01   9.5750909e+01   8.0250836e+01   9.7735455e+01   1.3048753e+02   1.5279249e+02   2.6030528e+02   1.0979249e+02   1.0307528e+02   1.4034000e+02   4.3814618e+01   3.1292818e+02   1.0604756e+02   1.1784249e+02   2.6867128e+02   1.2539091e+02   9.3392364e+01   1.2765249e+02   1.4417648e+02   1.5993818e+02   1.8365313e+02   2.3459636e+02   1.1902320e+02   4.1931249e+02   1.9750368e+02   1.8061182e+02   1.7476742e+02   8.8530000e+01   1.1474305e+02   1.8601364e+02   2.1511618e+02   3.0010273e+02   6.5242691e+01   1.7269727e+02   1.3447785e+02   2.3792909e+02   1.8799749e+02   1.6189636e+02   1.9573556e+02   1.4646909e+02   9.9204291e+01   1.0093249e+02   1.1169408e+02   8.7960909e+01   9.1616764e+01   3.0015455e+02   1.8930127e+02   5.9888249e+02   1.2680808e+02   1.7838182e+02   6.8804000e+01   1.3697909e+02   1.0381713e+02
   6.7272489e+01   1.2590688e+02   9.8552489e+01   1.7902448e+02   1.7577909e+02   1.5688949e+02   1.8190545e+02   6.8560291e+01   8.4819091e+01   1.0180629e+02   1.3432091e+02   1.9039069e+02   3.4960249e+02   1.4080481e+01   1.5150182e+02   1.6150258e+02   1.1448545e+02   1.6804025e+02   1.5627818e+02   1.4848593e+02   1.2903273e+02   1.2992102e+02   1.0988249e+02   1.3135808e+02   1.1036273e+02   8.7200073e+01   1.3852182e+02   1.9306644e+02   9.4401818e+01   2.1003876e+02   1.0308249e+02   1.5742208e+02   2.0638182e+02   2.3350764e+02   1.2217364e+02   2.2988793e+02   1.1851727e+02   1.5647680e+02   1.3731249e+02   1.5973368e+02   2.0852818e+02   1.9622865e+02   1.2269249e+02   1.8547328e+02   1.2246249e+02   1.4449168e+02   2.3554545e+02   1.7565545e+02   1.2754545e+02   1.4546091e+02   1.3377455e+02   1.6592895e+02   1.2369249e+02   2.3787328e+02   1.4039091e+02   1.6632600e+02   1.0712249e+02   1.0643888e+02   1.5679182e+02   1.7916575e+02   7.6637273e+01   1.1753356e+02   1.9178364e+02   5.3430036e+01   1.0050909e+02   6.0776545e+01   1.1018091e+02   6.9336436e+01   7.6065455e+01   1.1965113e+02   1.3503249e+02   2.2339608e+02   8.4652489e+01   1.0327648e+02   1.1796000e+02   4.8795018e+01   2.5611818e+02   8.1692364e+01   1.3588249e+02   2.1541808e+02   1.2487091e+02   1.2677396e+02   1.4341249e+02   1.5333568e+02   1.4412818e+02   2.2291793e+02   2.5435636e+02   1.1596240e+02   4.1779249e+02   1.8358528e+02   2.0542182e+02   2.0668262e+02   1.3362000e+02   8.1845855e+01   1.7553364e+02   1.8886458e+02   2.8496273e+02   8.6493891e+01   2.0092727e+02   1.5526945e+02   2.2130909e+02   1.8713709e+02   2.3641636e+02   1.7744396e+02   1.4822909e+02   8.8963491e+01   9.3412489e+01   9.5005681e+01   1.0272091e+02   5.6675964e+01   2.1775455e+02   1.6619327e+02   5.4422249e+02   1.4170088e+02   1.5195182e+02   8.7578400e+01   1.1564909e+02   6.4903527e+01
   8.9122489e+01   1.2839888e+02   7.6932489e+01   1.7627408e+02   1.9187909e+02   1.1232149e+02   1.9956545e+02   6.0237491e+01   1.1115909e+02   7.5219091e+01   1.3865091e+02   2.0332429e+02   3.4841249e+02   5.5556805e+00   1.4122182e+02   1.7870498e+02   1.4767545e+02   9.5765055e+01   1.6413818e+02   1.3837713e+02   1.0665273e+02   1.6304142e+02   1.0684249e+02   1.3465128e+02   1.0531273e+02   9.3844073e+01   1.6271182e+02   1.9022124e+02   1.0873182e+02   1.8499236e+02   1.2069249e+02   1.2420328e+02   2.5119182e+02   2.0444284e+02   1.4046364e+02   2.2128473e+02   1.5294727e+02   1.6782240e+02   9.2172489e+01   1.8082488e+02   1.8176818e+02   2.0555945e+02   1.1093249e+02   1.5127408e+02   1.2488249e+02   1.1686808e+02   2.1668545e+02   2.1126425e+02   9.7025455e+01   1.3542251e+02   1.2782455e+02   1.5869495e+02   1.3498249e+02   1.8673008e+02   1.7358091e+02   1.1090080e+02   8.8362489e+01   1.2954968e+02   1.2893182e+02   1.8677455e+02   6.8017273e+01   6.8503164e+01   1.8055364e+02   6.4568436e+01   7.8789091e+01   9.1944145e+01   1.1037091e+02   8.2941236e+01   9.9065455e+01   7.6521127e+01   1.0184249e+02   2.4314128e+02   8.1692489e+01   1.1518328e+02   9.9440000e+01   7.7226618e+01   2.7239818e+02   9.3099964e+01   1.8155249e+02   1.8281448e+02   1.5577091e+02   1.1358196e+02   1.3079249e+02   1.7049528e+02   1.5355818e+02   2.0968353e+02   2.0835636e+02   1.0612240e+02   3.9622249e+02   1.8992088e+02   1.6370182e+02   2.3183022e+02   1.0967000e+02   1.0462185e+02   1.9601364e+02   1.5441618e+02   3.4815273e+02   7.0248691e+01   2.0269727e+02   1.7084785e+02   2.1483909e+02   2.2722469e+02   3.0165636e+02   2.0531476e+02   1.5780909e+02   7.0727091e+01   8.1082489e+01   1.0718208e+02   9.1810909e+01   6.2268764e+01   2.6415455e+02   1.4318127e+02   4.3093249e+02   5.7764081e+01   1.8276182e+02   8.9023600e+01   1.1045909e+02   5.0028727e+01
   1.0217249e+02   1.3635488e+02   9.1932489e+01   1.5679408e+02   1.5154909e+02   1.2635789e+02   1.8928545e+02   6.2729891e+01   7.4299091e+01   7.3357891e+01   1.4113091e+02   2.0008589e+02   3.3584249e+02  -3.6687195e+00   1.2436182e+02   1.7567378e+02   1.4424545e+02   9.9519455e+01   1.6570818e+02   1.4406153e+02   9.1752727e+01   1.1785342e+02   9.9602489e+01   1.3627048e+02   1.3508273e+02   7.4892473e+01   1.4114182e+02   1.7190684e+02   1.0897182e+02   1.5430316e+02   1.4927249e+02   1.4825688e+02   1.6924182e+02   2.4456884e+02   1.3970364e+02   2.4934553e+02   1.4060727e+02   1.1699960e+02   1.1422249e+02   1.8639088e+02   2.0048818e+02   2.0244185e+02   9.7792489e+01   1.7660528e+02   1.1588249e+02   1.6653808e+02   1.8516545e+02   2.3778585e+02   1.0969545e+02   1.0302891e+02   1.3792455e+02   1.4164695e+02   1.2755249e+02   1.8132448e+02   1.2782091e+02   1.6328160e+02   9.4122489e+01   1.1113888e+02   1.5521182e+02   2.0500215e+02   6.8977273e+01   1.2176636e+02   1.8835364e+02   5.9414436e+01   1.0521909e+02   7.4869745e+01   1.2328091e+02   8.6618436e+01   9.0455455e+01   1.1215993e+02   1.7165249e+02   2.5293648e+02   8.4462489e+01   1.1953168e+02   1.1392000e+02   6.8218218e+01   2.7525818e+02   8.5831164e+01   1.7241249e+02   2.3449568e+02   1.3915091e+02   1.3591156e+02   1.4041249e+02   2.0415568e+02   1.9988818e+02   2.1002713e+02   2.3992636e+02   1.1240680e+02   4.1288249e+02   2.0430808e+02   1.4218182e+02   2.0360182e+02   9.7190000e+01   1.0914025e+02   2.1463364e+02   1.3425658e+02   2.8177273e+02   7.1469091e+01   1.5988727e+02   1.1722265e+02   2.4769909e+02   2.1816589e+02   1.9774636e+02   2.0777756e+02   1.5146909e+02   8.9614291e+01   1.0936249e+02   1.7239968e+02   8.0100909e+01   8.8055564e+01   2.1020455e+02   2.2659727e+02   3.3417249e+02   9.0174881e+01   1.7019182e+02   9.0219200e+01   1.0250909e+02   8.0574727e+01
   7.2552489e+01   1.1696448e+02   1.0003249e+02   1.4028608e+02   1.7082909e+02   9.9525491e+01   1.8518545e+02   5.0577891e+01   8.1679091e+01   1.0195749e+02   1.7170091e+02   1.2173029e+02   3.7255249e+02   5.4480519e-02   1.5546182e+02   1.6847578e+02   1.5586545e+02   1.2720985e+02   1.7570818e+02   1.5059153e+02   1.0651273e+02   1.5533262e+02   1.0912249e+02   9.8038881e+01   1.1508273e+02   9.8492473e+01   1.4695182e+02   1.9034204e+02   1.0901182e+02   1.8439996e+02   1.0646249e+02   1.2125168e+02   1.9910182e+02   1.7147004e+02   1.9232364e+02   2.4032593e+02   1.5370727e+02   1.4624160e+02   1.1903249e+02   1.4448608e+02   1.9429818e+02   1.6836705e+02   1.0941249e+02   1.4791568e+02   8.0552489e+01   1.5241448e+02   1.7854545e+02   2.0702545e+02   1.1407545e+02   1.2934851e+02   1.4306455e+02   1.3390575e+02   1.3246249e+02   1.7064168e+02   1.3072091e+02   1.4923960e+02   7.7172489e+01   1.3949488e+02   1.5345182e+02   1.7686295e+02   7.9597273e+01   9.2386764e+01   1.5855364e+02   5.2468436e+01   8.6219091e+01   5.0439745e+01   1.0718091e+02   8.4956436e+01   1.3416545e+02   1.2019313e+02   1.2436249e+02   2.6766968e+02   7.9222489e+01   1.2981088e+02   1.9749000e+02   5.7812618e+01   2.8692818e+02   1.0427756e+02   1.3527249e+02   2.6127688e+02   1.5468091e+02   9.1579164e+01   1.1388249e+02   1.5793808e+02   1.5788818e+02   1.9933713e+02   2.0487636e+02   1.1321080e+02   4.1065249e+02   2.0267648e+02   1.5585182e+02   2.1221822e+02   1.1110000e+02   7.7507455e+01   1.9682364e+02   2.0577138e+02   2.7210273e+02   1.0029269e+02   1.4407727e+02   9.7677455e+01   2.3578909e+02   1.7964869e+02   2.2003636e+02   2.0827436e+02   1.3222909e+02   1.3891349e+02   1.2584249e+02   1.6617128e+02   7.7810909e+01   9.9048764e+01   2.6760455e+02   1.5385527e+02   3.6384249e+02   9.4421281e+01   1.3971182e+02   7.2517600e+01   1.4950909e+02   6.7524727e+01
   9.0982489e+01   1.3173008e+02   1.2108249e+02   1.3698208e+02   1.7982909e+02   1.4833549e+02   1.8551545e+02   5.8271491e+01   1.0734909e+02   7.2283891e+01   1.1851091e+02   1.9603549e+02   3.4484249e+02   1.5612805e+00   1.3274182e+02   1.9072338e+02   1.3048545e+02   9.4520255e+01   1.3132818e+02   2.0995193e+02   8.0372727e+01   1.5723382e+02   1.2074249e+02   1.0319928e+02   7.6932727e+01   1.1202447e+02   1.3433182e+02   1.9207164e+02   1.1911182e+02   1.7768196e+02   8.6362489e+01   1.6899968e+02   2.2191182e+02   1.7388524e+02   1.4360364e+02   2.8074353e+02   1.5056727e+02   1.2815280e+02   1.1022249e+02   1.9404088e+02   1.8614818e+02   2.0034905e+02   1.2436249e+02   1.5562968e+02   9.2412489e+01   1.7461568e+02   1.8383545e+02   2.2113225e+02   9.2125455e+01   1.8291451e+02   1.3001455e+02   1.6151975e+02   1.6565249e+02   1.6132648e+02   1.6948091e+02   1.3237880e+02   1.0384249e+02   1.3350128e+02   1.3569182e+02   1.9228375e+02   9.0497273e+01   1.3218476e+02   2.0188364e+02   5.9432036e+01   8.0839091e+01   8.9440145e+01   1.1432091e+02   8.9245236e+01   1.0497545e+02   1.3166833e+02   1.5741249e+02   2.4121568e+02   9.2222489e+01   1.0405088e+02   1.0611000e+02   3.4603018e+01   2.5411818e+02   9.2662364e+01   1.6617249e+02   1.8056488e+02   1.3344091e+02   1.2693836e+02   1.3408249e+02   1.7656208e+02   1.6798818e+02   1.6014913e+02   2.3092636e+02   1.1526680e+02   3.5736249e+02   1.7260968e+02   1.8466182e+02   1.9277342e+02   1.2534000e+02   8.6848255e+01   1.7824364e+02   2.0606778e+02   2.9853273e+02   9.6938291e+01   1.3311727e+02   1.5379425e+02   2.4692909e+02   1.8380749e+02   1.4474636e+02   1.6801756e+02   1.5180909e+02   1.0325709e+02   1.0608249e+02   1.0694208e+02   9.4100909e+01   9.2795564e+01   2.6375455e+02   1.6411327e+02   4.1498249e+02   1.1500008e+02   1.6076182e+02   5.8783600e+01   1.1878909e+02   7.5552327e+01
   9.0982489e+01   1.1596008e+02   8.7412489e+01   1.1834568e+02   1.6130909e+02   9.2197091e+01   2.1256545e+02   2.1817491e+01   9.3819091e+01   7.8416291e+01   1.1918091e+02   1.6426189e+02   3.2208249e+02  -1.1807919e+01   1.3674182e+02   2.0506338e+02   2.4545455e-01  -1.2720545e+01   1.3113818e+02   1.5439713e+02   5.4462727e+01   1.5545662e+02   9.0552489e+01   1.2328448e+02   8.2792727e+01   9.8795673e+01   1.3462182e+02   2.0356844e+02   1.2549182e+02   1.6079156e+02   1.0869249e+02   1.3769328e+02   2.1257182e+02   1.6525244e+02   1.4646364e+02   2.3370473e+02   1.5989727e+02   1.6050640e+02   1.0369249e+02   1.6171328e+02   2.0038818e+02   2.1363985e+02   9.2362489e+01   1.9989968e+02   1.2831249e+02   1.4354368e+02   1.9521545e+02   2.0841185e+02   1.3969545e+02   1.5629891e+02   9.8734545e+01   1.6706215e+02   1.6017249e+02   1.6485488e+02   1.4991091e+02   1.4856440e+02   7.6602489e+01   1.3545048e+02   1.5793182e+02   1.6402455e+02   6.9687273e+01   1.2265956e+02   1.6631364e+02   5.9277636e+01   1.0297909e+02   5.2958945e+01   1.0490091e+02   9.2428836e+01   1.2030545e+02   8.1251927e+01   1.3369249e+02   2.4592328e+02   8.5362489e+01   1.0407968e+02   1.3092000e+02   1.6048218e+01   2.7568818e+02   8.9556764e+01   1.4331249e+02   2.4177368e+02   1.3196091e+02   1.4777676e+02   1.4098249e+02   1.6044008e+02   1.4984818e+02   1.8084033e+02   2.0206636e+02   1.1490560e+02   3.6065249e+02   1.8667648e+02   1.9175182e+02   1.9563622e+02   7.8960000e+01   1.0617865e+02   1.8186364e+02   1.8877818e+02   2.4320273e+02   1.2212469e+02   1.4702727e+02   1.6830145e+02   2.1983909e+02   1.8801469e+02   1.9155636e+02   1.9703276e+02   1.4680909e+02   8.0507091e+01   1.1369249e+02   8.9433281e+01   7.4860909e+01   9.6194764e+01   2.2375455e+02   1.6361327e+02   4.5769249e+02   1.2639328e+02   1.7638182e+02   8.3824000e+01   1.0959909e+02   3.8337527e+01
   9.1272489e+01   1.2955688e+02   8.6742489e+01   1.4677928e+02   1.9787909e+02   7.6791491e+01   1.8604545e+02   6.9509091e+01   8.5819091e+01   6.2866291e+01   1.2761091e+02   2.2806749e+02   3.6588249e+02  -6.1219195e+00   1.2846182e+02   1.8958578e+02   7.5854545e+00  -2.4077455e+00   1.4684818e+02   1.6943033e+02   9.2222727e+01   1.4790582e+02   1.0984249e+02   9.5261281e+01   9.8222727e+01   8.4841273e+01   1.2543182e+02   1.8001364e+02   9.0781818e+01   2.0523836e+02   8.6362489e+01   1.6785968e+02   1.6634182e+02   2.6275084e+02   9.9943636e+01   2.6438633e+02   1.5589727e+02   1.2386640e+02   1.1684249e+02   1.7527128e+02   1.9176818e+02   2.0232945e+02   1.1860249e+02   1.5618048e+02   1.2950249e+02   1.3606848e+02   2.1616545e+02   2.3249585e+02   1.0654545e+02   1.1028091e+02   1.1606455e+02   1.3529575e+02   1.8484249e+02   1.6264128e+02   1.4148091e+02   1.8046880e+02   9.5692489e+01   1.0915328e+02   1.6355182e+02   1.8119495e+02   9.8827273e+01   8.1518364e+01   1.6440364e+02   5.1950436e+01   9.2559091e+01   6.1742545e+01   7.9280909e+01   9.6858436e+01   1.2240545e+02   1.3208393e+02   1.4627249e+02   2.3706688e+02   8.9552489e+01   8.1604481e+01   1.3192000e+02   4.9778218e+01   2.3835818e+02   1.0187316e+02   1.5674249e+02   1.8412928e+02   1.1630091e+02   9.8979564e+01   1.2822249e+02   1.5108088e+02   1.7217818e+02   1.5067393e+02   1.7830636e+02   1.4347640e+02   3.8512249e+02   1.7985888e+02   1.8142182e+02   1.5674262e+02   9.0480000e+01   1.3091705e+02   1.9986364e+02   2.1471818e+02   2.9701273e+02   8.2339891e+01   1.2859727e+02   1.7067585e+02   2.4783909e+02   1.8363469e+02   2.3727636e+02   1.9404516e+02   1.6118909e+02   1.0750669e+02   9.6982489e+01   1.2520008e+02   7.0480909e+01   8.1825164e+01   2.3785455e+02   1.5808527e+02   3.7250249e+02   6.7918481e+01   1.5428182e+02   7.5782000e+01   1.1407909e+02   4.6119127e+01
   9.3412489e+01   1.2838568e+02   7.6222489e+01   1.5910088e+02   1.3949909e+02   1.0513189e+02   1.4904545e+02   5.2329091e+01   1.0396909e+02   8.5554291e+01   1.3941091e+02   1.9464349e+02   3.5850249e+02  -1.3151519e+01   1.6274182e+02   1.6779338e+02   1.6754545e+00  -9.5049455e+00   1.2598818e+02   1.7542913e+02   9.5992727e+01   1.4732422e+02   1.1822249e+02   9.0400881e+01   1.2374273e+02   8.2799673e+01   1.2257182e+02   1.8729244e+02   9.5681818e+01   1.5726636e+02   1.2860249e+02   1.1919048e+02   1.8210182e+02   1.4154004e+02   1.1979364e+02   2.4702833e+02   1.6351727e+02   1.1140680e+02   1.4860249e+02   1.2692048e+02   1.6852818e+02   2.2461865e+02   1.2736249e+02   1.5561968e+02   1.1108249e+02   1.4731208e+02   1.5811545e+02   1.9599985e+02   1.1469545e+02   1.1271891e+02   1.2458455e+02   1.4414415e+02   1.2041249e+02   1.8384568e+02   1.4834091e+02   1.5992000e+02   8.4882489e+01   1.1063808e+02   1.3393182e+02   1.8499455e+02   7.9597273e+01   8.5436764e+01   1.6455364e+02   5.4128436e+01   1.0288909e+02   6.3866145e+01   1.1623091e+02   7.5232436e+01   1.0806545e+02   1.0223113e+02   1.1998249e+02   1.8936008e+02   1.0922249e+02   1.0188088e+02   1.3539000e+02   1.6590618e+01   2.6701818e+02   1.1634036e+02   1.7222249e+02   1.8323088e+02   1.0420091e+02   1.3989756e+02   1.5584249e+02   1.5392128e+02   1.6445818e+02   1.8972153e+02   2.1368636e+02   1.2002600e+02   3.7008249e+02   1.7573208e+02   1.9937182e+02   1.8807662e+02   1.1653000e+02   1.0783305e+02   1.7534364e+02   2.0367978e+02   2.7439273e+02   7.7389491e+01   1.3692727e+02   1.2038945e+02   2.6616909e+02   2.0188829e+02   2.7122636e+02   2.0389916e+02   1.2565909e+02   1.3305909e+02   1.2165249e+02   1.6279648e+02   8.1340909e+01   6.4006364e+01   2.4410455e+02   1.8183527e+02   3.4279249e+02   6.7435281e+01   1.4295182e+02   7.3728400e+01   1.1088909e+02   7.4284327e+01
   9.3172489e+01   1.1235488e+02   9.6652489e+01   1.1912648e+02   1.9044909e+02   1.1448589e+02   1.7856545e+02   9.0057491e+01   6.4249091e+01   9.0781891e+01   1.4151091e+02   1.5090549e+02   3.1760249e+02  -4.2595195e+00   1.3212182e+02   1.2229298e+02   1.1865455e+01  -5.9401455e+00   1.3236818e+02   1.5001873e+02   6.7752727e+01   1.4548342e+02   9.5272489e+01   8.8806881e+01   9.4462727e+01   7.8472073e+01   1.3557182e+02   1.5597244e+02   1.0525182e+02   1.8270076e+02   1.1112249e+02   1.1930888e+02   2.1000182e+02   1.8164804e+02   1.2308364e+02   2.6981513e+02   1.3527727e+02   1.5332600e+02   1.2974249e+02   1.7871928e+02   1.6833818e+02   2.1258385e+02   1.2103249e+02   1.7498608e+02   1.3546249e+02   1.2669168e+02   1.7316545e+02   2.1521585e+02   1.1326545e+02   1.1998331e+02   1.1792455e+02   1.3971695e+02   1.6484249e+02   1.7534128e+02   1.5748091e+02   1.5090880e+02   1.1750249e+02   1.0117848e+02   1.5383182e+02   1.8387255e+02   5.9827273e+01   8.7348364e+01   1.8312364e+02   4.1742836e+01   9.9029091e+01   6.3224945e+01   9.5700909e+01   9.6494836e+01   1.0030545e+02   1.1499193e+02   1.4784249e+02   2.2046128e+02   1.0831249e+02   8.4243681e+01   1.4225000e+02   3.4281818e+01   2.1406818e+02   9.1866364e+01   1.5474249e+02   1.8852928e+02   1.4487091e+02   1.7750396e+02   1.5265249e+02   1.4131648e+02   1.8355818e+02   1.8866353e+02   1.8459636e+02   1.2383320e+02   3.2974249e+02   2.3366928e+02   2.8008182e+02   1.4794982e+02   1.1453000e+02   1.1180305e+02   1.6129364e+02   2.1628378e+02   2.6024273e+02   7.8811491e+01   1.3669727e+02   1.1597785e+02   2.5011909e+02   1.6212229e+02   2.1531636e+02   2.3465196e+02   1.3932909e+02   9.5295491e+01   1.0846249e+02   1.3547168e+02   9.2430909e+01   8.9409164e+01   2.6350455e+02   2.0468327e+02   4.0684249e+02   8.2461281e+01   1.5100182e+02   5.3894400e+01   1.0754909e+02   7.8791527e+01
   9.7742489e+01   1.4322928e+02   8.5602489e+01   8.1060481e+01   1.5706909e+02   1.5286629e+02   1.9604545e+02   3.6849091e+01   7.4389091e+01   1.0559069e+02   1.3337091e+02   1.9293669e+02   3.7260249e+02   1.0390481e+01   1.3884182e+02   1.5518538e+02   6.3954545e+00   5.5474545e+00   1.4065818e+02   2.0620553e+02   1.7308273e+02   1.3148702e+02   8.8692489e+01   1.5919328e+02   9.9462727e+01   9.7072073e+01   1.3752182e+02   1.9943644e+02   1.1511182e+02   1.7176196e+02   1.1608249e+02   1.6610208e+02   1.9434182e+02   2.2023084e+02   1.2636364e+02   2.3079273e+02   1.3794727e+02   1.5802240e+02   8.7982489e+01   2.0320008e+02   1.8362818e+02   2.1546065e+02   1.2369249e+02   1.5482328e+02   1.1212249e+02   1.5383888e+02   1.7625545e+02   1.8130865e+02   1.0512545e+02   1.3910451e+02   1.0353455e+02   2.0215815e+02   1.9722249e+02   1.2427088e+02   1.2939091e+02   1.8296600e+02   9.8932489e+01   9.3754081e+01   1.2798182e+02   1.4171055e+02   9.7877273e+01   7.4974364e+01   1.8355364e+02   7.4748436e+01   1.1235909e+02   7.0448545e+01   7.9660909e+01   7.8918036e+01   9.3925455e+01   1.2107233e+02   1.4708249e+02   2.4371208e+02   6.4652489e+01   1.2873648e+02   1.1806000e+02   6.0977018e+01   2.9411818e+02   9.0552364e+01   1.3836249e+02   2.7259968e+02   1.4949091e+02   1.5342436e+02   1.2574249e+02   1.8479928e+02   1.7122818e+02   1.5698993e+02   2.1863636e+02   1.1282000e+02   3.5322249e+02   1.9570088e+02   2.0542182e+02   1.4944262e+02   1.0239000e+02   9.7394255e+01   1.9505364e+02   1.6687298e+02   2.8148273e+02   7.9012291e+01   1.5792727e+02   1.3556945e+02   2.2635909e+02   1.7802309e+02   1.7641636e+02   1.5548396e+02   1.5960909e+02   7.4483091e+01   1.2008249e+02   8.6402081e+01   8.8810909e+01   7.6508764e+01   2.6380455e+02   1.9265927e+02   4.6850249e+02   1.4537848e+02   1.2419182e+02   5.7089200e+01   1.2435909e+02   6.4726727e+01
   1.0831249e+02   1.3262368e+02   7.7362489e+01   1.6642968e+02   1.8058909e+02   9.3274691e+01   1.7571545e+02   6.7955491e+01   8.4439091e+01   6.0876691e+01   1.2389091e+02   1.8503509e+02   3.4984249e+02  -9.3187195e+00   1.4269182e+02   1.7030738e+02   6.5854545e+00   4.2022545e+00   1.5303818e+02   1.2017513e+02   7.0562727e+01   1.6292862e+02   1.0912249e+02   1.0088888e+02   9.6552727e+01   9.4164873e+01   1.4138182e+02   1.8126764e+02   1.1363182e+02   1.8012036e+02   1.0274249e+02   1.3754928e+02   1.9210182e+02   2.1417004e+02   1.6127364e+02   2.0475993e+02   1.6003727e+02   1.4087520e+02   1.0998249e+02   1.9054008e+02   1.8129818e+02   2.7287705e+02   1.4784249e+02   1.2460128e+02   1.3260249e+02   1.2411048e+02   1.6506545e+02   2.5653385e+02   1.0540545e+02   1.4094211e+02   1.3425455e+02   1.3080055e+02   1.4827249e+02   1.9114688e+02   1.2906091e+02   1.7194240e+02   9.0602489e+01   1.4599048e+02   1.2783182e+02   1.6543255e+02   8.3737273e+01   9.2625564e+01   1.8950364e+02   5.8942436e+01   1.0074909e+02   6.5847345e+01   1.5256091e+02   7.2566036e+01   1.3030545e+02   1.0073193e+02   1.6312249e+02   2.2914888e+02   6.8982489e+01   1.5472008e+02   1.2225000e+02   6.3691818e+01   2.7916818e+02   1.0941836e+02   1.6246249e+02   1.6567168e+02   9.2920909e+01   1.4398996e+02   1.1784249e+02   1.8158128e+02   1.5726818e+02   1.6833673e+02   2.2363636e+02   9.2090000e+01   3.4903249e+02   2.0346608e+02   1.9075182e+02   2.3014622e+02   1.0648000e+02   8.9017055e+01   2.0958364e+02   1.5728058e+02   3.0824273e+02   7.8021491e+01   1.2997727e+02   1.1575545e+02   2.1097909e+02   2.0049349e+02   1.6808636e+02   1.6300036e+02   1.3237909e+02   9.5231491e+01   9.5362489e+01   8.0849681e+01   8.9100909e+01   8.7105564e+01   2.2760455e+02   1.9510527e+02   4.0831249e+02   1.4114368e+02   1.4014182e+02   7.5523200e+01   1.1354909e+02   5.7161527e+01
   9.5272489e+01   1.2904688e+02   9.6032489e+01   1.6803608e+02   1.5473909e+02   1.5114269e+02   1.7656545e+02   5.9597491e+01   1.0115909e+02   7.8159091e+01   1.8999091e+02   1.4197709e+02   3.4293249e+02   1.7574081e+01   1.4688182e+02   1.9744218e+02   2.1205455e+01   7.9326545e+00   1.6075818e+02   1.5640753e+02   1.7251273e+02   1.2967262e+02   8.4172489e+01   1.3088488e+02   8.8122727e+01   1.3116927e+02   1.4009182e+02   1.9984084e+02   1.2173182e+02   1.6452236e+02   1.1474249e+02   1.2801928e+02   2.1829182e+02   1.7069484e+02   1.7317364e+02   2.0537793e+02   1.7356727e+02   1.1641280e+02   1.4027249e+02   1.6978688e+02   1.7490818e+02   1.9977825e+02   9.7412489e+01   1.4416568e+02   1.0641249e+02   1.4691568e+02   2.1068545e+02   2.0779425e+02   1.1516545e+02   1.4578131e+02   1.5744455e+02   1.2303535e+02   1.4298249e+02   1.8980008e+02   1.3582091e+02   1.7540160e+02   7.0692489e+01   1.5039328e+02   1.6469182e+02   1.6962375e+02   7.4827273e+01   9.8868364e+01   1.8912364e+02   2.3112836e+01   9.3459091e+01   6.5390545e+01   1.3237091e+02   7.2321236e+01   1.0449545e+02   1.2351673e+02   1.2522249e+02   2.6394088e+02   6.8312489e+01   1.5687368e+02   1.1582000e+02   6.7636218e+01   3.0849818e+02   8.9451964e+01   1.2136249e+02   1.6238968e+02   1.1177091e+02   1.3586196e+02   1.2665249e+02   1.3829648e+02   1.6336818e+02   1.8356873e+02   2.4830636e+02   1.1920640e+02   3.1712249e+02   2.1063888e+02   1.9346182e+02   1.8315942e+02   9.3910000e+01   1.4240265e+02   1.9377364e+02   1.6568538e+02   2.8343273e+02   8.2956291e+01   1.8816727e+02   1.4096025e+02   2.2459909e+02   2.2268389e+02   2.4003636e+02   2.4534436e+02   1.3756909e+02   8.1056291e+01   1.0441249e+02   1.1541568e+02   9.6340909e+01   6.5046364e+01   2.5925455e+02   2.0437327e+02   3.3408249e+02   8.6472081e+01   1.5228182e+02   7.9412000e+01   1.0459909e+02   6.5407527e+01
   1.0403249e+02   1.3758608e+02   1.1479249e+02   1.2048528e+02   5.3739091e+01   2.1575269e+02   1.8147545e+02   7.9114691e+01   8.7009091e+01   9.2201091e+01   1.6522091e+02   1.6015869e+02   3.9469249e+02   4.5732805e+00   1.4079182e+02   1.6407938e+02   6.7754545e+00  -4.6729455e+00   1.5784818e+02   1.4617033e+02   1.4570273e+02   1.5429742e+02   7.6742489e+01   1.2828928e+02   7.7122727e+01   9.6289273e+01   1.2957182e+02   2.2849244e+02   1.0116182e+02   1.3111796e+02   1.2941249e+02   1.1698568e+02   1.7476182e+02   1.9227724e+02   1.3308364e+02   1.9534513e+02   1.3427727e+02   1.3455600e+02   8.9032489e+01   1.4692608e+02   1.6967818e+02   2.6238665e+02   8.7742489e+01   1.3445928e+02   1.4365249e+02   1.1951648e+02   2.1930545e+02   1.6757465e+02   9.4315455e+01   1.3806931e+02   1.4549455e+02   9.3321345e+01   1.5469249e+02   1.4639328e+02   1.4125091e+02   1.3191720e+02   8.9602489e+01   1.1060048e+02   1.6717182e+02   1.6828535e+02   8.8687273e+01   7.4659564e+01   1.7197364e+02   6.0294836e+01   1.1988909e+02   5.2366145e+01   1.0832091e+02   7.8675236e+01   1.2487545e+02   1.0074633e+02   1.4627249e+02   2.3344688e+02   9.6652489e+01   1.0222648e+02   1.4573000e+02   3.6003418e+01   3.0201818e+02   7.9920364e+01   1.4017249e+02   2.1579488e+02   1.5353091e+02   1.1905116e+02   1.4350249e+02   1.6090848e+02   1.9507818e+02   1.4603193e+02   1.8787636e+02   1.1690080e+02   3.4760249e+02   2.0091048e+02   1.8270182e+02   1.7388022e+02   1.0277000e+02   1.0160385e+02   2.0820364e+02   1.4953098e+02   2.6515273e+02   7.8558691e+01   1.3959727e+02   1.1417585e+02   2.3130909e+02   2.0828709e+02   2.2431636e+02   2.7850196e+02   1.6184909e+02   1.1230389e+02   1.4765249e+02   1.4814648e+02   8.2670909e+01   8.1659964e+01   2.5095455e+02   1.8053727e+02   3.3379249e+02   7.0965281e+01   1.4690182e+02   7.0032400e+01   1.2493909e+02   7.1920327e+01
   9.0742489e+01   1.1469928e+02   1.0193249e+02   9.0614081e+01   7.0969091e+01   1.7570429e+02   1.6371545e+02   3.9915491e+01   1.1367909e+02   7.4637491e+01   1.5194091e+02   1.6322109e+02   3.3450249e+02   3.6684805e+00   1.6598182e+02   1.7558418e+02   1.7725455e+01   7.5910545e+00   1.3365818e+02   1.5210553e+02   1.3370273e+02   1.3135742e+02   1.1298249e+02   1.1773008e+02   9.5742727e+01   1.0041967e+02   1.4328182e+02   1.8349564e+02   1.0578182e+02   1.7274836e+02   1.1317249e+02   1.2795488e+02   1.9029182e+02   2.2169484e+02   1.2917364e+02   2.0932793e+02   1.4432727e+02   1.4746200e+02   9.7552489e+01   1.4015448e+02   1.9881818e+02   1.9628545e+02   1.0474249e+02   1.7842928e+02   1.1955249e+02   1.2334448e+02   2.0978545e+02   1.8390625e+02   9.4554545e+00   4.1098109e+01   1.7944455e+02   9.1755345e+01   1.3812249e+02   1.8661888e+02   1.4034091e+02   1.5742000e+02   6.9982489e+01   1.4936008e+02   1.1931182e+02   1.6006415e+02   8.3447273e+01   9.0178764e+01   1.8531364e+02   6.1847636e+01   8.0939091e+01   6.1482145e+01   7.7610909e+01   9.6422036e+01   1.2630545e+02   9.9151927e+01   1.3260249e+02   2.7082048e+02   7.9462489e+01   1.0831168e+02   1.2749000e+02   5.0842618e+01   2.7349818e+02   7.2731964e+01   1.5250249e+02   2.0432848e+02   1.1920091e+02   1.6398756e+02   1.0069249e+02   1.9118328e+02   1.8536818e+02   1.8085873e+02   1.7021636e+02   1.1302360e+02   3.3060249e+02   2.0327048e+02   1.8908182e+02   1.5322982e+02   1.0596000e+02   1.0424865e+02   2.0944364e+02   1.6253178e+02   2.5682273e+02   6.7945091e+01   1.3735727e+02   1.0907505e+02   2.1992909e+02   1.7534749e+02   1.9265636e+02   2.1432476e+02   1.8565909e+02   9.6399091e+01   1.1331249e+02   1.5751368e+02   6.7720909e+01   9.3855964e+01   2.6185455e+02   2.2176527e+02   4.2855249e+02   1.2824448e+02   1.7652182e+02   5.4232800e+01   1.5340909e+02   4.7262727e+01
   8.8552489e+01   1.0549448e+02   8.5792489e+01   1.2233528e+02   7.4209091e+01   1.8868509e+02   1.8185545e+02   9.8414291e+01   1.0310909e+02   7.2623091e+01   1.5118091e+02   1.4166189e+02   3.4646249e+02  -1.9098319e+01   1.4736182e+02   1.8074378e+02   2.5055455e+01   1.4574655e+01   1.2727818e+02   1.6323593e+02   1.3803273e+02   1.3877102e+02   1.0141249e+02   1.1889568e+02   1.0098273e+02   9.0380473e+01   1.4438182e+02   1.9307764e+02   7.5111818e+01   1.8215196e+02   1.0441249e+02   1.5584568e+02   1.8810182e+02   1.9363004e+02   1.4289364e+02   2.2775033e+02   1.6736727e+02   9.4378800e+01   1.1427249e+02   1.4605688e+02   1.5362818e+02   2.0581065e+02   1.0155249e+02   2.0421448e+02   1.1350249e+02   1.4282848e+02   1.6897545e+02   1.8617105e+02   7.0215455e+01   7.3947309e+01   1.2458455e+02   1.0757415e+02   1.5817249e+02   1.5625488e+02   1.2348091e+02   1.4738880e+02   8.5692489e+01   1.3415328e+02   1.4612182e+02   1.8039935e+02   7.8637273e+01   1.0318356e+02   1.8112364e+02   6.5232836e+01   9.3459091e+01   5.8960545e+01   1.2266091e+02   6.7388036e+01   1.0854545e+02   8.9002727e+01   1.2993249e+02   2.0861408e+02   7.2932489e+01   1.2474408e+02   1.3515000e+02   5.2229818e+01   3.0092818e+02   1.0277756e+02   1.2660249e+02   2.2388048e+02   1.4549091e+02   1.4883436e+02   1.1993249e+02   1.6126408e+02   1.9488818e+02   1.6728713e+02   1.7106636e+02   9.3765600e+01   3.7936249e+02   1.8236968e+02   1.8661182e+02   1.8694742e+02   8.9580000e+01   1.0379905e+02   2.2091364e+02   1.6061418e+02   3.1391273e+02   8.7227891e+01   1.6297727e+02   1.6711545e+02   1.9692909e+02   1.5951749e+02   1.8646636e+02   1.9867996e+02   1.3094909e+02   9.2065891e+01   9.6842489e+01   1.0526128e+02   1.1362091e+02   6.1853964e+01   2.3445455e+02   2.3380727e+02   5.1955249e+02   1.7244448e+02   1.4843182e+02   8.0250000e+01   1.1154909e+02   9.6081527e+01
   1.1274249e+02   1.0750928e+02   1.1031249e+02   1.3151368e+02   1.6287909e+02   1.7664149e+02   1.8247545e+02   6.5604691e+01   7.9199091e+01   7.3635891e+01   1.1227091e+02   1.8515469e+02   3.2512249e+02   6.3788805e+00   1.6579182e+02   1.6764938e+02   1.1245455e+01   7.6794545e+00   1.2794818e+02   1.8918233e+02   5.5412727e+01   1.5452062e+02   1.0665249e+02   1.4432648e+02   1.0903273e+02   8.2216473e+01   1.3852182e+02   1.6220644e+02   1.1673182e+02   1.7963236e+02   1.1712249e+02   1.3910888e+02   1.9076182e+02   2.0108724e+02   1.3865364e+02   1.9904953e+02   1.2965727e+02   1.6520560e+02   1.4231249e+02   1.5281368e+02   1.6076818e+02   2.4513945e+02   1.0484249e+02   1.4252128e+02   1.0755249e+02   1.5054448e+02   1.7054545e+02   2.0642545e+02   2.6107545e+02   5.1585091e+00   1.4977455e+02   1.3064895e+02   1.1598249e+02   2.1411008e+02   1.2763091e+02   1.7043680e+02   1.1574249e+02   1.3016928e+02   1.1326182e+02   1.8216815e+02   8.8637273e+01   9.8333564e+01   1.7793364e+02   6.3818036e+01   9.3749091e+01   5.4507345e+01   1.2437091e+02   8.9301236e+01   1.0845545e+02   1.1633993e+02   1.4627249e+02   2.3387688e+02   8.1122489e+01   1.2151888e+02   1.1149000e+02   1.5072618e+01   2.8806818e+02   9.6086364e+01   1.6060249e+02   2.0687048e+02   1.2263091e+02   1.2985316e+02   9.7172489e+01   1.4289488e+02   1.7198818e+02   1.6163913e+02   2.3244636e+02   1.2514520e+02   3.7693249e+02   2.0451408e+02   1.8656182e+02   2.0762142e+02   1.0305000e+02   1.0406145e+02   2.1696364e+02   1.5802018e+02   2.9186273e+02   8.7711891e+01   2.1197727e+02   1.7876545e+02   1.8950909e+02   1.7968109e+02   1.7189636e+02   1.7412556e+02   1.3527909e+02   8.1429491e+01   1.1422249e+02   9.1390881e+01   9.2570909e+01   9.7867964e+01   2.4440455e+02   1.6901127e+02   4.5312249e+02   1.3422888e+02   1.6462182e+02   8.7144800e+01   1.2497909e+02   4.2007127e+01
   8.4312489e+01   1.3792368e+02   1.2112249e+02   1.2383888e+02   1.5415909e+02   1.6285909e+02   1.8599545e+02   7.2843091e+01   7.7819091e+01   8.0836291e+01   1.3389091e+02   2.0913509e+02   3.3584249e+02   1.1812805e+00   1.6074182e+02   1.7119338e+02   2.1205455e+01   1.0742655e+01   1.3784818e+02   1.5196033e+02   7.9322727e+01   1.4117782e+02   1.5788249e+02   7.9038081e+01   1.1860273e+02   8.8540873e+01   1.1924182e+02   1.9736884e+02   1.1606182e+02   1.4102596e+02   1.0269249e+02   1.2612328e+02   1.9991182e+02   2.1445524e+02   1.4932364e+02   2.0600593e+02   1.6460727e+02   1.4978960e+02   1.2027249e+02   1.6533688e+02   1.5943818e+02   2.6277585e+02   9.2272489e+01   1.8842688e+02   1.1450249e+02   1.5717848e+02   2.5040545e+02   1.8142665e+02   2.9973545e+02  -1.1984291e+01   1.1011455e+02   1.5911175e+02   1.2627249e+02   1.9799688e+02   1.5915091e+02   1.4925520e+02   1.0336249e+02   1.1806968e+02   1.6179182e+02   1.6414575e+02   1.0168727e+02   1.0023956e+02   1.5412364e+02   7.6252836e+01   8.8649091e+01   6.5245345e+01   1.1918091e+02   7.4946436e+01   1.0849545e+02   1.1633673e+02   1.6784249e+02   2.5000128e+02   7.3272489e+01   1.0490688e+02   1.3015000e+02   3.5109818e+01   2.9711818e+02   1.0189236e+02   1.5117249e+02   1.7710488e+02   1.3444091e+02   1.2390836e+02   1.4560249e+02   1.4640048e+02  -5.8181818e-01   4.7747273e+00   1.9140636e+02   1.1194840e+02   3.5388249e+02   2.3359808e+02   1.6546182e+02   2.4416942e+02   7.4580000e+01   1.1242905e+02   2.1282364e+02   1.9968138e+02   3.0372273e+02   8.3713091e+01   2.0602727e+02   1.6134145e+02   2.0059909e+02   2.2884389e+02   1.9346636e+02   2.0496996e+02   1.3580909e+02   8.2007091e+01   1.0917249e+02   1.1531488e+02   8.6000909e+01   5.9683564e+01   2.7025455e+02   1.6479327e+02   3.2160249e+02   6.5800481e+01   1.8624182e+02   8.9935200e+01   1.2378909e+02   5.9722327e+01
   8.7842489e+01   1.2969128e+02   9.2602489e+01   1.1383048e+02   1.7744909e+02   1.0880589e+02   2.0090545e+02   6.0840291e+01   9.2679091e+01   8.3407491e+01   1.5408091e+02   1.7008989e+02   3.3922249e+02   8.6708805e+00   1.3398182e+02   1.7833418e+02   1.6155455e+01   1.0336655e+01   1.7241818e+02   1.3214473e+02   1.4808273e+02   1.5134702e+02   1.3546249e+02   7.7071681e+01   8.1462727e+01   1.0828207e+02   1.3643182e+02   1.6818364e+02   1.0973182e+02   1.5086236e+02   1.0474249e+02   1.4381928e+02   2.1519182e+02   1.7908284e+02   1.5446364e+02   2.0702473e+02   1.4851727e+02   1.0879680e+02   8.5462489e+01   1.7245168e+02   1.7919818e+02   2.2462505e+02   1.0565249e+02   1.4240648e+02   9.4882489e+01   1.5374808e+02   1.9073545e+02   1.5415025e+02   2.7654545e+02  -1.6509091e+01   1.3339455e+02   1.0976935e+02   1.4488249e+02   1.5360808e+02   1.5825091e+02   1.4498720e+02   9.7982489e+01   9.1020081e+01   1.7112182e+02   1.5667935e+02   7.7307273e+01   8.1809964e+01   1.7374364e+02   3.8823236e+01   7.4889091e+01   5.8916145e+01   1.0590091e+02   7.9058836e+01   1.2692545e+02   1.0934233e+02   1.7331249e+02   2.4199368e+02   7.0502489e+01   1.3559848e+02   1.8530000e+02   5.0357818e+01   2.2649818e+02   1.1087196e+02   1.7855249e+02   1.9110448e+02   1.4501091e+02   1.4144276e+02   1.1536249e+02   1.7596968e+02   9.3681818e+00  -8.8712727e+00   2.0254636e+02   1.0486720e+02   3.4560249e+02   2.0731048e+02   2.0556182e+02   1.8858142e+02   1.2605000e+02   9.4691455e+01   1.9005364e+02   1.5027298e+02   2.7639273e+02   4.9609491e+01   1.7288727e+02   7.8652655e+01   2.3911909e+02   2.3928229e+02   2.0527636e+02   2.4398516e+02   1.3980909e+02   6.3117091e+01   1.4460249e+02   1.4739048e+02   7.2860909e+01   8.0064764e+01   2.3950455e+02   1.8930327e+02   3.6888249e+02   7.2588081e+01   1.5386182e+02   4.7335600e+01   1.4931909e+02   5.7969927e+01
   8.8312489e+01   1.3294368e+02   1.1108249e+02   1.3502208e+02   1.8787909e+02   1.2045149e+02   1.8075545e+02   5.6882291e+01   9.7249091e+01   7.1571891e+01   1.6151091e+02   1.7054549e+02   3.4155249e+02  -2.5155195e+00   1.3188182e+02   1.7731218e+02   2.0015455e+01  -1.3452145e+01   1.6365818e+02   1.3765553e+02   4.2892727e+01   1.7528222e+02   1.1936249e+02   1.3464968e+02   9.1552727e+01   9.0234873e+01   1.1452182e+02   1.8260644e+02   1.1611182e+02   1.4525196e+02   8.1082489e+01   1.6928208e+02   2.0562182e+02   2.0580844e+02   1.3727364e+02   2.2400993e+02   1.4451727e+02   1.2487680e+02   1.2417249e+02   1.3445488e+02   1.7190818e+02   2.1820825e+02   8.0222489e+01   1.8925088e+02   1.1741249e+02   1.3789568e+02   1.8259545e+02   1.5446145e+02   2.6626545e+02   1.8593309e+01   1.3053455e+02   1.5570815e+02   1.0588249e+02   2.0876808e+02   1.4487091e+02   1.4905760e+02   9.9312489e+01   9.2253681e+01   1.4088182e+02   1.6862855e+02   6.5067273e+01   9.9599164e+01   1.7564364e+02   5.0911236e+01   9.4939091e+01   4.3222145e+01   1.0394091e+02   1.0231564e+02   1.3621545e+02   1.0145913e+02   1.4731249e+02   2.2402368e+02   7.0082489e+01   1.2249208e+02   1.4996000e+02   4.9375018e+01   2.6358818e+02   8.8994764e+01   1.3746249e+02   2.2134168e+02   1.0634091e+02   1.6610636e+02   1.2941249e+02   1.5965568e+02  -5.9618182e+00   1.2065127e+01   2.5606636e+02   9.9115600e+01   3.7803249e+02   2.1099608e+02   1.8946182e+02   1.9276942e+02   9.0770000e+01   1.2489385e+02   2.2758364e+02   1.6436058e+02   2.7105273e+02   6.5846691e+01   1.3497727e+02   1.1464545e+02   2.4507909e+02   1.8180549e+02   1.6908636e+02   1.9873036e+02   1.7622909e+02   8.4393491e+01   1.3936249e+02   1.3946968e+02   1.0567091e+02   9.1349964e+01   2.6250455e+02   1.8191327e+02   5.1327249e+02   1.3227688e+02   1.4486182e+02   5.1005600e+01   1.2821909e+02   5.8747927e+01
   8.6652489e+01   1.2630648e+02   7.2692489e+01   1.2095328e+02   1.8963909e+02   1.0245069e+02   2.1413545e+02   2.5071891e+01   9.8199091e+01   6.4585891e+01   1.1584091e+02   1.5848909e+02   3.5008249e+02   3.6120805e+00   1.4517182e+02   2.0257898e+02   1.8915455e+01   1.9758545e+00   1.3598818e+02   1.5857913e+02   1.1322273e+02   1.5022582e+02   1.0184249e+02   1.2386128e+02   8.3032727e+01   7.2196473e+01   1.2985182e+02   1.9414004e+02   8.9541818e+01   1.7747756e+02   9.9552489e+01   1.1775448e+02   2.1476182e+02   1.6940724e+02   1.2898364e+02   1.6853313e+02   1.2284727e+02   1.8709040e+02   1.3327249e+02   1.3534688e+02   1.4786818e+02   1.9889145e+02   8.9842489e+01   1.5134128e+02   1.0660249e+02   1.0824048e+02   1.8249545e+02   2.1861945e+02   2.5521545e+02   3.3730909e-01   1.2653455e+02   1.3069815e+02   7.1692489e+01   2.5622328e+02   1.3277091e+02   1.8902560e+02   7.3462489e+01   1.0555168e+02   1.2969182e+02   1.5590375e+02   9.9497273e+01   7.8984764e+01   1.7435364e+02   7.0014436e+01   9.0319091e+01   5.8351745e+01   8.6940909e+01   9.7675636e+01   1.1030545e+02   1.1672193e+02   1.4141249e+02   2.1330568e+02   8.0552489e+01   1.2813448e+02   1.4630000e+02   3.7147818e+01   2.5658818e+02   1.0236476e+02   1.0346249e+02   2.4215168e+02   1.3620091e+02   1.3786756e+02   1.2517249e+02   1.5556488e+02   8.4581818e+00  -6.4184727e+00   2.0863636e+02   9.1330000e+01   3.5836249e+02   2.1875968e+02   1.4689182e+02   2.1431502e+02   1.0248000e+02   9.5337055e+01   2.1605364e+02   1.4952298e+02   2.9420273e+02   6.8664691e+01   1.6688727e+02   1.3271265e+02   2.3569909e+02   1.6927589e+02   1.3169636e+02   1.7253156e+02   1.4622909e+02   8.2223491e+01   9.8412489e+01   1.1379568e+02   1.0357091e+02   6.5557964e+01   2.7750455e+02   1.8416327e+02   5.5146249e+02   1.5774168e+02   1.5805182e+02   7.9670400e+01   1.2473909e+02   8.7606327e+01
   8.4082489e+01   1.3623208e+02   1.0108249e+02   1.5096208e+02   1.8706909e+02   1.3627629e+02   1.6599545e+02   4.0253091e+01   9.6779091e+01   1.0079949e+02   1.2984091e+02   1.9259909e+02   3.3441249e+02   1.1725681e+01   1.4536182e+02   2.1185378e+02   1.4395455e+01   1.2857455e+01   1.3222818e+02   1.7883993e+02   5.2562727e+01   1.8669862e+02   1.3703249e+02   9.1846081e+01   9.0462727e+01   8.0942073e+01   1.2290182e+02   2.0031604e+02   1.0654182e+02   1.9659756e+02   1.2098249e+02   1.3809008e+02   1.6576182e+02   2.5151724e+02   1.0770364e+02   2.1866553e+02   1.3898727e+02   1.9112920e+02   1.2155249e+02   1.5613448e+02   1.7524818e+02   2.5365105e+02   1.2831249e+02   1.4693368e+02   1.2569249e+02   1.0756328e+02   2.1406545e+02   2.1580385e+02   2.3802545e+02   1.2852509e+01   1.3530455e+02   1.6004655e+02   1.2650249e+02   2.1249848e+02   1.3872091e+02   1.5183960e+02   8.5932489e+01   1.0174408e+02   1.7131182e+02   1.3266415e+02   7.9827273e+01   1.1327836e+02   1.8288364e+02   6.1852036e+01   9.2979091e+01   5.1328945e+01   1.1242091e+02   9.6257236e+01   1.1002545e+02   1.3159433e+02   1.3650249e+02   2.2669848e+02   7.9462489e+01   1.2265168e+02   1.3996000e+02   2.5465018e+01   3.1087818e+02   1.0683156e+02   1.1398249e+02   2.6493008e+02   1.2415091e+02   1.3102156e+02   1.3017249e+02   1.6092488e+02  -1.3418182e+00  -3.7844727e+00   2.0397636e+02   1.3851280e+02   3.3284249e+02   2.1871128e+02   1.7637182e+02   2.1967662e+02   8.9810000e+01   9.8970655e+01   2.1910364e+02   1.5079898e+02   3.0420273e+02   8.0484691e+01   1.6288727e+02   1.4193265e+02   2.1769909e+02   1.7104589e+02   2.5522636e+02   1.9883916e+02   1.6265909e+02   7.9909091e+01   8.7222489e+01   1.1598088e+02   8.1240909e+01   7.8204364e+01   2.4515455e+02   1.9250127e+02   4.4055249e+02   1.4442448e+02   1.7409182e+02   1.1395720e+02   1.2278909e+02   5.6852327e+01
   1.2188249e+02   8.7488081e+01   1.0593249e+02   1.2838408e+02   1.2411909e+02   1.7502229e+02   1.7390545e+02   5.5290291e+01   9.7439091e+01   8.6026691e+01   1.3232091e+02   2.2255069e+02   3.7003249e+02   1.2206081e+01   1.2641182e+02   1.8079978e+02   7.8254545e+00   1.7130545e+00   1.3646818e+02   1.7169073e+02   5.3182727e+01   1.5217902e+02   1.8393249e+02   5.8144081e+01   9.7172727e+01   8.5165273e+01   1.3685182e+02   2.0834004e+02   1.0611182e+02   1.6682196e+02   1.1393249e+02   1.3931408e+02   1.8567182e+02   2.0335444e+02   8.4363636e+01   2.3753273e+02   1.5813727e+02   1.7907720e+02   1.0722249e+02   2.0347088e+02   1.7595818e+02   2.6997425e+02   1.3255249e+02   1.4149448e+02   9.5602489e+01   1.2816048e+02   1.8683545e+02   2.1789225e+02   2.6969545e+02   1.2468909e+01   1.2973455e+02   1.3139215e+02   1.1574249e+02   2.5621928e+02   1.6468091e+02   1.4819280e+02   9.3222489e+01   1.2859088e+02   1.6545182e+02   1.5028295e+02   7.9687273e+01   1.0804956e+02   1.7316364e+02   6.6579636e+01   9.1409091e+01   5.5974545e+01   9.9370909e+01   8.3391236e+01   1.1430545e+02   1.1392193e+02   9.3362489e+01   2.2033968e+02   6.5792489e+01   1.0802528e+02   9.0010000e+01   2.7891018e+01   2.9358818e+02   8.9694764e+01   1.2236249e+02   2.6892968e+02   1.3211091e+02   1.1923476e+02   1.1188249e+02   1.7585808e+02   8.2281818e+00  -1.5500073e+01   1.8425636e+02   1.1157040e+02   3.1293249e+02   1.9535408e+02   1.5813182e+02   2.2465582e+02   1.0619000e+02   8.1380255e+01   2.1524364e+02   1.7401778e+02   2.9434273e+02   7.4793491e+01   1.3121727e+02   1.7151625e+02   2.0683909e+02   2.2239469e+02   2.5650636e+02   2.0121676e+02   1.8489909e+02   6.5699891e+01   1.2012249e+02   1.4467888e+02   8.5380909e+01   5.9823164e+01   2.6980455e+02   2.2167927e+02   3.3855249e+02   4.4014481e+01   1.7714182e+02   7.1523200e+01   1.0916909e+02   4.9471927e+01
   9.5792489e+01   1.0181528e+02   1.0741249e+02   1.1679568e+02   1.0520909e+02   1.8049509e+02   1.9761545e+02   4.8873491e+01   9.6059091e+01   1.1394709e+02   1.5522091e+02   1.8614869e+02   3.6493249e+02  -8.1859195e+00   1.5927182e+02   1.4860098e+02   1.2635455e+01  -1.7454545e-03   1.2608818e+02   1.9252113e+02   7.2842727e+01   1.4736622e+02   1.9336249e+02   4.6919681e+01   1.0846273e+02   9.2832073e+01   1.6247182e+02   1.9048044e+02   9.9441818e+01   1.9025556e+02   1.0327249e+02   1.5078688e+02   2.0400182e+02   2.0531804e+02   1.0617364e+02   2.7768793e+02   1.4432727e+02   1.5084200e+02   1.5103249e+02   1.4296608e+02   1.7314818e+02   3.0429905e+02   1.2403249e+02   1.3698608e+02   1.2550249e+02   1.2381848e+02   1.8678545e+02   1.8079625e+02   2.4454545e+02   1.4309091e+00   1.1373455e+02   1.4039215e+02   1.1674249e+02   2.8094928e+02   1.5753091e+02   1.6352480e+02   9.4792489e+01   1.1742528e+02   1.3774182e+02   1.8668975e+02   1.0649727e+02   9.0384764e+01   1.8078364e+02   5.2830036e+01   8.5269091e+01   8.9665745e+01   1.2290091e+02   9.4888836e+01   1.0754545e+02   9.4982727e+01   1.2665249e+02   2.3625648e+02   1.1174249e+02   9.2299281e+01   1.3944000e+02   5.6176618e+01   3.0630818e+02   1.0843716e+02   1.4088249e+02   2.1268808e+02   1.3444091e+02   1.5576836e+02   1.2636249e+02   1.1855968e+02   1.9658182e+01  -7.7944727e+00   2.3902636e+02   1.2428880e+02   3.5036249e+02   2.4430968e+02   2.2827182e+02   1.7299462e+02   1.1877000e+02   7.4803855e+01   1.8253364e+02   2.2534458e+02   2.8853273e+02   7.5358291e+01   1.4140727e+02   1.1560105e+02   2.4783909e+02   1.8996469e+02   2.3831636e+02   1.9719196e+02   1.3199909e+02   1.3817189e+02   1.2312249e+02   1.7419888e+02   1.0391091e+02   7.1820764e+01   2.5530455e+02   1.8138927e+02   3.4603249e+02   9.0366081e+01   1.5590182e+02   8.4462400e+01   1.1731909e+02   7.7009927e+01
   8.9362489e+01   1.2165968e+02   1.0308249e+02   1.7052208e+02   6.2449091e+01   2.2348589e+02   1.8675545e+02   6.1782291e+01   7.6779091e+01   1.0863949e+02   1.5232091e+02   1.1966069e+02   4.0393249e+02  -4.5959195e+00   1.3550182e+02   1.9059258e+02   1.8245455e+01   4.9294545e+00   1.4989818e+02   1.5961633e+02   1.1360273e+02   1.5310542e+02   1.8688249e+02   4.7768081e+01   1.0127273e+02   9.0317273e+01   1.2876182e+02   1.7908724e+02   1.0768182e+02   1.7783636e+02   8.7792489e+01   1.0959528e+02   1.8791182e+02   2.1369524e+02   1.1075364e+02   2.4471153e+02   1.3770727e+02   1.2609160e+02   1.0779249e+02   1.4466528e+02   1.7329818e+02   2.2790705e+02   7.8932489e+01   1.9411408e+02   7.8842489e+01   1.4836128e+02   1.7706545e+02   1.8343385e+02   2.1935545e+02  -9.4138909e+00   1.5606455e+02   9.4815745e+01   1.1950249e+02   2.3934848e+02   1.4963091e+02   1.5910680e+02   7.7982489e+01   8.7480081e+01   1.5360182e+02   1.4913095e+02   1.0968727e+02   7.0509564e+01   1.7412364e+02   5.1602836e+01   6.8079091e+01   8.0800945e+01   1.0856091e+02   8.0226036e+01   1.1730545e+02   1.0573193e+02   1.4036249e+02   2.5391968e+02   1.0012249e+02   1.2746888e+02   1.2801000e+02   5.5421018e+01   3.1173818e+02   1.2662276e+02   1.4741249e+02   2.4644568e+02   1.4082091e+02   1.4773796e+02   1.2098249e+02   1.6733008e+02  -3.3418182e+00  -6.7144727e+00   2.1221636e+02   1.1804360e+02   3.4969249e+02   2.3683328e+02   1.8913182e+02   1.8822582e+02   1.0758000e+02   1.1450905e+02   2.1386364e+02   2.2645818e+02   2.0153273e+02   1.1574829e+02   1.4388727e+02   1.3659265e+02   2.1002909e+02   2.2503949e+02   1.5384636e+02   2.3228956e+02   1.5484909e+02   1.2105389e+02   1.4379249e+02   1.6826528e+02   6.8480909e+01   9.1605164e+01   2.8175455e+02   2.1462327e+02   4.6746249e+02   1.4670168e+02   1.2571182e+02   7.9347600e+01   1.1531909e+02   6.2979927e+01
   1.0850249e+02   1.3917848e+02   8.8692489e+01   1.4671328e+02   9.9549091e+01   1.7146789e+02   1.7199545e+02   5.8063091e+01   8.0579091e+01   6.7615491e+01   1.1961091e+02   1.9180749e+02   3.6079249e+02   7.1452805e+00   1.4217182e+02   1.8481898e+02   5.8545455e-01   3.2922545e+00   5.7178182e+01   4.8693927e+01   1.5322273e+02   1.3283582e+02   1.3712249e+02   6.8128881e+01   1.0179273e+02   8.8415673e+01   1.1933182e+02   1.8593164e+02   9.7251818e+01   1.8091076e+02   1.0379249e+02   1.1789528e+02   1.5976182e+02   2.0889724e+02   1.3565364e+02   1.7909953e+02   1.5103727e+02   1.5387520e+02   9.1122489e+01   1.5066888e+02   1.8710818e+02   2.1132225e+02   1.0188249e+02   1.1475808e+02   1.2660249e+02   1.3068048e+02   1.7711545e+02   2.1751985e+02   2.4888545e+02   3.8437091e+00   1.5277455e+02   1.3669895e+02   9.4982489e+01   2.4031008e+02   1.3515091e+02   9.7695200e+01   1.0065249e+02   1.1909648e+02   1.7755182e+02   1.5112495e+02   8.9357273e+01   1.0160596e+02   1.5178364e+02   5.8960036e+01   7.9409091e+01   5.1324545e+01   1.1728091e+02   8.5388436e+01   1.0959545e+02   1.3138873e+02   1.6855249e+02   2.5699448e+02   7.2172489e+01   1.1999488e+02   1.6487000e+02   4.4562218e+01   2.9901818e+02   8.7970364e+01   1.2041249e+02   2.3027568e+02   1.6801091e+02   1.3075276e+02   1.4303249e+02   1.4079608e+02  -8.9618182e+00  -1.6974873e+01   2.2354636e+02   1.1633720e+02   3.8841249e+02   2.2564568e+02   1.5018182e+02   1.9201182e+02   1.0667000e+02   8.8721855e+01   1.6872364e+02   1.8068938e+02   2.2977273e+02   1.3557909e+02   1.5559727e+02   1.7218585e+02   2.0611909e+02   1.5607229e+02   1.2474636e+02   1.3832756e+02   1.5222909e+02   8.2123491e+01   8.3552489e+01   9.1744481e+01   8.8960909e+01   6.9446764e+01   2.5825455e+02   1.7280327e+02   5.4774249e+02   1.5832928e+02   1.4276182e+02   8.1463600e+01   1.3169909e+02   8.2999527e+01
   7.3552489e+01   1.1550448e+02   1.1174249e+02   1.0634928e+02   1.3206909e+02   1.5110629e+02   1.6894545e+02   7.8357091e+01   8.6009091e+01   4.1901091e+01   1.1741091e+02   2.0045349e+02   3.5888249e+02  -1.5091919e+01   1.2679182e+02   2.0585938e+02   3.2155455e+01  -2.5323345e+01   1.7758182e+01   3.2657527e+01   4.5992727e+01   1.6970422e+02   1.5336249e+02   6.1069681e+01   1.1193273e+02   8.7604473e+01   1.3857182e+02   2.1182244e+02   1.1930182e+02   1.4799676e+02   9.6082489e+01   1.3684208e+02   1.6424182e+02   2.1358884e+02   1.2427364e+02   2.7100993e+02   1.4360727e+02   1.5808960e+02   1.3755249e+02   1.3966448e+02   1.5338818e+02   2.8149985e+02   9.8932489e+01   1.4513408e+02   9.6032489e+01   1.5403608e+02   2.3849545e+02   1.8651945e+02   2.7069545e+02  -8.5109091e-01   1.1453455e+02   1.3446815e+02   5.4932489e+01   1.5141408e+02   1.4663091e+02   1.2748680e+02   1.0431249e+02   1.0532368e+02   1.5145182e+02   1.4564295e+02   8.3637273e+01   6.2253564e+01   1.8783364e+02   3.9216036e+01   8.5979091e+01   3.9218945e+01   1.2694091e+02   7.0665636e+01   1.1502545e+02   1.1805433e+02   1.3236249e+02   2.6079968e+02   6.9412489e+01   1.3311568e+02   1.3825000e+02   2.1171818e+01   2.9473818e+02   1.0989276e+02   1.3627249e+02   2.7924688e+02   1.4934091e+02   1.2566636e+02   1.2922249e+02   1.5800088e+02   1.0658182e+01  -4.5444727e+00   2.4597636e+02   1.0892280e+02   4.1793249e+02   2.4695408e+02   1.6475182e+02   2.1750622e+02   1.0339000e+02   9.6554255e+01   1.9234364e+02   1.7536978e+02   3.1401273e+02   1.0307989e+02   1.6711727e+02   1.6445425e+02   2.4111909e+02   1.7803229e+02   2.7646636e+02   1.7599996e+02   1.3751909e+02   8.5780291e+01   9.2122489e+01   9.1298881e+01   8.6150909e+01   6.1051564e+01   2.1340455e+02   2.2274127e+02   4.4617249e+02   1.1445488e+02   1.7695182e+02   9.0388400e+01   1.0526909e+02   7.2443927e+01
   9.1222489e+01   1.0313088e+02   1.0922249e+02   1.0098088e+02   1.8115909e+02   1.1998909e+02   1.4147545e+02   6.4794691e+01   9.0729091e+01   9.1333491e+01   1.2413091e+02   2.0615589e+02   3.5346249e+02  -1.7483195e+00   1.8731182e+02   1.5197778e+02   1.6675455e+01  -1.0224945e+01   1.2094818e+02   1.2459233e+02   6.7602727e+01   1.4311542e+02   1.1636249e+02   5.6219681e+01   1.0217273e+02   1.0733527e+02   1.3090182e+02   2.3029604e+02   1.2230182e+02   1.9842676e+02   1.2784249e+02   1.2197128e+02   2.0015182e+02   1.6219604e+02   9.8413636e+01   2.7164873e+02   1.8313727e+02   1.6288720e+02   9.1982489e+01   2.2826008e+02   1.7967818e+02   2.4396665e+02   1.1888249e+02   1.4196808e+02   1.1050249e+02   1.4820848e+02   2.2921545e+02   2.4345185e+02   2.7383545e+02   1.5037709e+01   1.0411455e+02   1.9968175e+02   7.7792489e+01   1.7244528e+02   1.2158091e+02   1.9764080e+02   8.5032489e+01   1.2520608e+02   1.4312182e+02   1.9977935e+02   8.7067273e+01   1.1035916e+02   1.9735364e+02   5.4124436e+01   8.9649091e+01   6.0355345e+01   1.0566091e+02   9.7078036e+01   1.1497545e+02   1.5205833e+02   1.4303249e+02   2.3294608e+02   8.5362489e+01   8.7409681e+01   1.6944000e+02   5.7916618e+01   2.9135818e+02   9.1353164e+01   1.6484249e+02   2.6077128e+02   1.7220091e+02   1.0541756e+02   1.3412249e+02   1.5441888e+02  -2.1518182e+00   5.0003273e+00   1.5816636e+02   1.1275760e+02   3.6803249e+02   2.1975608e+02   1.6770182e+02   2.3365022e+02   1.0334000e+02   1.0355825e+02   2.2396364e+02   1.5841018e+02   3.1715273e+02   8.1208691e+01   1.4549727e+02   1.5718385e+02   2.1211909e+02   2.0621229e+02   2.5769636e+02   2.1283156e+02   1.4684909e+02   1.0265389e+02   7.4032489e+01   1.2874608e+02   8.5860909e+01   5.7264764e+01   2.0560455e+02   2.1011527e+02   3.5331249e+02   6.6503681e+01   1.5333182e+02   1.0042800e+02   9.3079091e+01   5.9799127e+01
   1.0541249e+02   1.4237568e+02   9.6552489e+01   1.3166448e+02   2.1773909e+02   1.0606269e+02   1.7128545e+02   6.0789891e+01   6.9919091e+01   9.4328291e+01   1.4199091e+02   1.7496709e+02   3.7341249e+02  -4.4431948e-01   1.6027182e+02   1.7128098e+02   2.3345455e+01   4.1414545e+00   1.4151818e+02   1.6247673e+02   1.0875273e+02   1.3268342e+02   3.0036249e+02  -1.7790319e+01   1.0527273e+02   1.0475727e+02   1.2909182e+02   1.5849084e+02   9.8591818e+01   9.6463564e+01   1.3008249e+02   1.7883208e+02   1.8843182e+02   1.8875364e+02   1.4346364e+02   2.3918473e+02   1.3541727e+02   1.4765480e+02   1.0274249e+02   1.7916928e+02   2.0095818e+02   2.3369425e+02   1.1717249e+02   1.5201488e+02   8.0502489e+01   1.5103848e+02   2.1878545e+02   1.7890625e+02   2.8859545e+02  -1.0423091e+01   1.3287455e+02   9.4050945e+01   1.0808249e+02   2.6107208e+02   8.8390909e+01   9.1006000e+01   9.1652489e+01   1.3805648e+02   1.4669182e+02   1.7354375e+02   6.9787273e+01   1.2122156e+02   1.8559364e+02   5.3585236e+01   1.0393909e+02   6.8932145e+01   9.3040909e+01   9.3757636e+01   1.0245545e+02   1.1186993e+02   1.2922249e+02   2.2747088e+02   9.2842489e+01   1.1686128e+02   1.4077000e+02   5.4350218e+01   2.6873818e+02   9.0922764e+01   1.4769249e+02   1.8014328e+02   1.5963091e+02   1.2513316e+02   9.5222489e+01   1.5072088e+02   1.3681818e+00  -2.3312727e+00   1.9073636e+02   1.0234200e+02   3.6946249e+02   2.0687168e+02   1.7408182e+02   1.7189982e+02   1.0334000e+02   8.0228255e+01   2.2515364e+02   1.7698498e+02   2.8148273e+02   8.9442291e+01   1.4254727e+02   1.3479985e+02   2.4088909e+02   1.9124069e+02   3.1474636e+02   1.8626756e+02   1.2027909e+02   1.1758949e+02   1.4255249e+02   1.6055448e+02   1.0667091e+02   6.6599964e+01   2.6310455e+02   1.9101527e+02   3.4484249e+02   8.9561281e+01   1.5086182e+02   8.0245600e+01   1.2202909e+02   5.7443127e+01
   9.3652489e+01   1.1431648e+02   8.5362489e+01   1.5959968e+02   1.5877909e+02   1.5477949e+02   2.1004545e+02   2.9689091e+01   1.0153909e+02   9.3508691e+01   1.5156091e+02   1.8044149e+02   3.7508249e+02  -4.1979195e+00   1.5565182e+02   1.6365058e+02   2.3865455e+01  -1.8501455e+00   1.7132818e+02   1.3256193e+02   1.1562727e+01  -8.4913818e+00   3.0917249e+02  -4.6875119e+01   8.0502727e+01   1.0568887e+02   1.3995182e+02   1.9228204e+02   1.5351818e+01   3.0327636e+00   8.2412489e+01   1.7279568e+02   2.0848182e+02   1.5895964e+02   1.4384364e+02   2.1087433e+02   1.4789727e+02   1.4303640e+02   1.3112249e+02   1.2946888e+02   1.6314818e+02   1.9242905e+02   1.0922249e+02   1.5717088e+02   1.2217249e+02   1.3423488e+02   1.8892545e+02   2.5634505e+02   2.6216545e+02  -1.1788691e+01   1.1592455e+02   1.5707695e+02   9.9122489e+01   2.5416888e+02   1.6390909e+01   3.4766000e+01   1.3165249e+02   1.2308648e+02   1.3460182e+02   1.7708095e+02   9.3827273e+01   7.6778364e+01   1.6878364e+02   6.4270036e+01   8.0409091e+01   6.5624545e+01   1.1566091e+02   8.4848036e+01   1.0997545e+02   1.2126833e+02   1.2084249e+02   1.9819128e+02   8.0082489e+01   1.2236208e+02   1.5439000e+02   4.1740618e+01   2.8692818e+02   7.5037564e+01   1.4708249e+02   1.9447208e+02   1.2649091e+02   8.9544364e+01   1.1046249e+02   1.6283168e+02   2.7128182e+01   1.2657927e+01   1.7787636e+02   1.3456080e+02   3.7231249e+02   2.0088368e+02   1.7918182e+02   1.6592182e+02   7.9720000e+01   9.8587855e+01   2.1810364e+02   1.8059898e+02   2.6586273e+02   9.4261891e+01   1.3188727e+02   1.2127265e+02   2.5911909e+02   1.5178229e+02   1.8850636e+02   2.4251676e+02   1.3860909e+02   1.1983309e+02   1.3574249e+02   1.8056928e+02   9.4910909e+01   9.6730764e+01   2.4420455e+02   2.1127727e+02   3.7746249e+02   1.0785168e+02   1.5343182e+02   7.4180000e+01   1.3531909e+02   9.2179927e+01
   1.0460249e+02   1.2721048e+02   8.8462489e+01   1.6845168e+02   1.9515909e+02   1.1562909e+02   2.0404545e+02   4.5979091e+01   9.5729091e+01   7.4263491e+01   1.4751091e+02   1.2499549e+02   3.1812249e+02  -1.2871119e+01   1.6541182e+02   1.5791978e+02   1.7915455e+01   7.3358545e+00   1.3517818e+02   1.3160393e+02   1.4512727e+01   1.7412618e+01   3.0769249e+02  -4.2516719e+01   7.7932727e+01   1.2351447e+02   1.2381182e+02   1.9733324e+02   2.8218182e+00  -1.7154836e+01   8.5362489e+01   1.8936968e+02   1.5543182e+02   2.1986364e+02   1.3236364e+02   2.3159273e+02   1.3017727e+02   1.2616400e+02   1.1255249e+02   1.5980448e+02   1.7486818e+02   2.3639145e+02   9.3652489e+01   1.6589648e+02   1.1431249e+02   1.0871368e+02   1.7554545e+02   1.9336545e+02   2.8602545e+02  -4.5974909e+00   9.7494545e+01   1.7107135e+02   1.0388249e+02   2.0102808e+02   8.0100909e+01   1.1404920e+02   6.5882489e+01   1.4244808e+02   1.1812182e+02   2.1753935e+02   9.9787273e+01   6.1251564e+01   1.7112364e+02   6.7322836e+01   9.6749091e+01   3.9217345e+01   9.4280909e+01   1.0474844e+02   1.0973545e+02   1.0457753e+02   1.5246249e+02   2.1566168e+02   8.4842489e+01   1.2593128e+02   1.6773000e+02   4.4293418e+01   2.9739818e+02   1.1800996e+02   1.2860249e+02   2.6300048e+02   1.4511091e+02   1.2015476e+02   1.4436249e+02   1.4854968e+02   2.3228182e+01   1.0109927e+01   1.6268636e+02   1.5158600e+02   4.3331249e+02   2.3876368e+02   2.0170182e+02   1.6812022e+02   1.0829000e+02   9.8112255e+01   1.8172364e+02   1.8531938e+02   2.9782273e+02   7.8705091e+01   1.3602727e+02   1.3122145e+02   2.2678909e+02   1.8145869e+02   1.5822636e+02   2.3745916e+02   1.5275909e+02   7.6751091e+01   1.3636249e+02   1.6975968e+02   9.0670909e+01   1.0887996e+02   2.3800455e+02   1.8367327e+02   4.3084249e+02   1.0187128e+02   1.4252182e+02   6.8862800e+01   1.3902909e+02   6.7223127e+01
   9.7222489e+01   1.3732088e+02   7.1222489e+01   1.3754088e+02   1.4239909e+02   1.4789989e+02   1.7004545e+02   5.2459091e+01   8.3779091e+01   6.1979491e+01   1.6270091e+02   1.4659029e+02   3.2984249e+02   3.6212805e+00   1.2950182e+02   1.5460258e+02   9.2954545e+00  -5.9745455e+00   1.2975818e+02   1.8136753e+02   4.9427273e+00   3.3182182e+00   2.8760249e+02  -2.7669519e+01   8.0702727e+01   7.8482873e+01   1.4152182e+02   2.0701644e+02   2.8301818e+01  -1.3832364e+00   1.0031249e+02   1.5078368e+02   1.8700182e+02   2.1043804e+02   1.8770364e+02   1.9940553e+02   1.7579727e+02   1.4727440e+02   1.1008249e+02   1.8286208e+02   2.1052818e+02   2.2301865e+02   9.9082489e+01   1.7641208e+02   1.2727249e+02   1.4024688e+02   2.0916545e+02   1.9819585e+02   2.6002545e+02  -1.3237491e+01   1.3258455e+02   1.6464415e+02   9.9792489e+01   2.8421528e+02   1.3506091e+02   1.9013240e+02   9.5312489e+01   1.0914368e+02   1.5383182e+02   1.9278255e+02   8.0927273e+01   9.8760364e+01   2.0312364e+02   6.7662836e+01   1.0321909e+02   6.4079745e+01   1.1847091e+02   8.5863236e+01   1.0840545e+02   1.4015393e+02   1.4812249e+02   2.1167888e+02   8.8602489e+01   1.1853048e+02   1.0944000e+02   5.3956618e+01   2.8892818e+02   1.0949756e+02   1.2260249e+02   2.4015048e+02   1.1468091e+02   1.5915916e+02   1.4393249e+02   1.3644408e+02   2.0381818e+00  -3.4748727e+00   1.9416636e+02   1.4506760e+02   3.8041249e+02   2.0285568e+02   1.8323182e+02   1.7702782e+02   1.3562000e+02   7.7545855e+01   1.9972364e+02   1.3825938e+02   2.6658273e+02   8.5164291e+01   1.6349727e+02   1.8493385e+02   2.1392909e+02   2.0001749e+02   1.6989636e+02   1.8176556e+02   1.3708909e+02   7.7524691e+01   9.3652489e+01   1.1074648e+02   7.8380909e+01   1.0653316e+02   2.4035455e+02   1.5888527e+02   4.0450249e+02   1.4783848e+02   1.4366182e+02   8.7581600e+01   1.2007909e+02   7.0929127e+01
   8.8692489e+01   1.5467328e+02   9.2462489e+01   1.6541168e+02   9.3689091e+01   2.1212669e+02   2.0471545e+02   6.0345491e+01   8.5729091e+01   5.5493491e+01   1.5680091e+02   1.1606229e+02   3.8198249e+02  -5.2199195e+00   1.6355182e+02   1.3658858e+02   1.9675455e+01   3.4505455e-01   1.3327818e+02   1.4865593e+02   2.1702727e+01  -9.2125818e+00   3.1308249e+02  -4.9277919e+01   8.4892727e+01   1.0028767e+02   1.1119182e+02   1.9511284e+02   1.7111818e+01  -4.1080364e+00   1.2322249e+02   1.1095088e+02   2.0915182e+02   1.6942604e+02   1.0951364e+02   2.3566073e+02   1.7384727e+02   1.1801040e+02   1.5469249e+02   1.5296328e+02   1.5152818e+02   2.6435865e+02   1.1036249e+02   1.2888968e+02   1.1774249e+02   1.3791928e+02   1.5368545e+02   2.1706425e+02   2.6059545e+02   6.5269091e+00   1.3739455e+02   1.4058935e+02   8.5412489e+01   2.9512568e+02   1.2191091e+02   1.4803440e+02   8.2412489e+01   1.0021568e+02   1.5707182e+02   1.7642335e+02   8.9257273e+01   9.6953964e+01   1.6464364e+02   7.3071236e+01   9.8409091e+01   5.6564545e+01   1.0642091e+02   6.7357236e+01   9.6595455e+01   1.1862873e+02   1.1888249e+02   2.0887808e+02   8.8172489e+01   1.2918488e+02   1.2220000e+02   6.4025818e+01   2.8292818e+02   8.9547564e+01   1.4331249e+02   1.9568368e+02   1.3420091e+02   1.3673756e+02   1.0908249e+02   1.7451208e+02   1.2888182e+01  -2.5822873e+01   1.8844636e+02   1.3766520e+02   3.2603249e+02   2.1477608e+02   1.6380182e+02   1.4620222e+02   1.1134000e+02   6.8248255e+01   1.8382364e+02   1.8972138e+02   3.1720273e+02   8.1304691e+01   1.5449727e+02   1.7422385e+02   2.5607909e+02   1.7816549e+02   2.2746636e+02   1.8458996e+02   1.5665909e+02   6.9529091e+01   8.9652489e+01   1.3068648e+02   7.9340909e+01   6.0926364e+01   2.2210455e+02   1.6424527e+02   3.1103249e+02   1.0850608e+02   1.5224182e+02   8.0465200e+01   9.8319091e+01   6.1139927e+01
   7.6502489e+01   1.3021848e+02   1.0855249e+02   1.2712448e+02   1.8354909e+02   8.3037891e+01   1.7951545e+02   5.0701491e+01   8.2629091e+01   9.3361491e+01   1.4703091e+02   1.9203389e+02   3.7417249e+02  -9.1651195e+00   1.6769182e+02   1.6192738e+02   1.8585455e+01  -2.3774545e-01   1.7632818e+02   1.3112193e+02   5.3227273e+00   1.5007818e+01   2.8555249e+02  -2.4555519e+01   9.2932727e+01   1.0883447e+02   1.4309182e+02   2.0189084e+02   1.6301818e+01   2.6667636e+00   1.3036249e+02   1.3599968e+02   1.8753182e+02   1.7920564e+02   1.1917364e+02   2.0903793e+02   1.7556727e+02   1.4258280e+02   9.7602489e+01   1.7100048e+02   1.8605818e+02   2.2888625e+02   1.3031249e+02   1.3967368e+02   9.7742489e+01   1.3846928e+02   1.7859545e+02   1.9993145e+02   2.6040545e+02   8.4921091e+00   1.1530455e+02   1.5097655e+02   9.6082489e+01   2.7203208e+02   7.1720909e+01   2.4690960e+02   8.4882489e+01   9.9308081e+01   1.3874182e+02   1.6955975e+02   7.6497273e+01   7.1114764e+01   1.6978364e+02   6.1240036e+01   9.8129091e+01   3.1536945e+01   1.1642091e+02   1.1778724e+02   1.2149545e+02   1.1134673e+02   1.2450249e+02   2.0656848e+02   9.0362489e+01   1.5510968e+02   1.4125000e+02   6.0121818e+01   2.7539818e+02   9.2669964e+01   1.4288249e+02   2.3595808e+02   1.2863091e+02   7.0323164e+01   1.2712249e+02   1.7278888e+02   2.5508182e+01  -9.7247273e-01   2.1302636e+02   9.9218800e+01   3.6569249e+02   2.3117328e+02   2.0342182e+02   1.6498262e+02   9.1290000e+01   1.2385225e+02   2.1558364e+02   1.7094058e+02   3.3967273e+02   8.9927091e+01   1.9326727e+02   1.3969225e+02   2.5011909e+02   1.8636229e+02   2.6155636e+02   2.3057276e+02   1.6151909e+02   7.7290291e+01   9.8172489e+01   1.1686488e+02   7.9570909e+01   8.2767964e+01   2.4255455e+02   2.3020927e+02   3.1284249e+02   6.3781281e+01   1.5343182e+02   1.2132000e+02   1.0702909e+02   6.6023127e+01
   9.0692489e+01   1.2784328e+02   9.9502489e+01   1.5623848e+02   1.6601909e+02   9.7630291e+01   1.9613545e+02   7.7991891e+01   9.4779091e+01   9.6579491e+01   1.1794091e+02   2.0527109e+02   3.6160249e+02   1.8404805e+00   1.6736182e+02   1.5552378e+02   2.0485455e+01   8.9902545e+00   1.5251818e+02   2.0083673e+02   2.0412727e+01   5.1061818e-01   3.2993249e+02  -3.3585919e+01   7.6652727e+01   1.1542687e+02   1.4209182e+02   2.4378084e+02   7.3018182e+00  -3.0432364e+00   1.2927249e+02   1.1251688e+02   1.4672182e+02   2.4604044e+02   1.4575364e+02   2.4776153e+02   1.7641727e+02   1.3537480e+02   1.0250249e+02   1.9899848e+02   2.0576818e+02   2.2553945e+02   1.3450249e+02   1.6066848e+02   1.1688249e+02   1.4107808e+02   2.0021545e+02   2.5805185e+02   2.5326545e+02  -3.9366909e+00   1.4777455e+02   1.4994895e+02   1.1608249e+02   2.7452208e+02   1.5553091e+02   1.4201480e+02   1.0988249e+02   1.1325808e+02   1.5864182e+02   2.1220775e+02   7.7447273e+01   8.9418764e+01   2.1259364e+02   5.6385236e+01   1.0840909e+02   4.5384545e+01   9.2420909e+01   1.1380724e+02   9.2545455e+01   1.2756273e+02   1.4455249e+02   2.6558448e+02   8.8172489e+01   1.4714488e+02   1.2673000e+02   5.7903418e+01   2.8916818e+02   8.8808364e+01   1.2760249e+02   2.3708048e+02   1.2244091e+02   1.0824836e+02   1.3012249e+02   1.5801888e+02   1.6698182e+01   5.7323273e+00   2.1054636e+02   1.5208720e+02   3.6431249e+02   2.2105368e+02   2.0994182e+02   1.6113102e+02   1.1700000e+02   1.0851545e+02   2.0296364e+02   1.5986018e+02   3.1924273e+02   9.5991491e+01   1.5945727e+02   1.6996705e+02   2.4854909e+02   1.8595789e+02   2.3517636e+02   2.4749316e+02   1.6908909e+02   1.0868469e+02   1.2803249e+02   1.5595608e+02   8.6810909e+01   8.0088764e+01   2.2790455e+02   2.1568127e+02   3.3346249e+02   9.0471681e+01   1.8338182e+02   9.6024000e+01   1.1402909e+02   6.9883127e+01
   8.5792489e+01   1.2037528e+02   7.7842489e+01   1.6916128e+02   1.8063909e+02   1.1422069e+02   1.5871545e+02   6.5795491e+01   9.6539091e+01   7.6388691e+01   1.0908091e+02   1.8087989e+02   3.8636249e+02  -1.2570319e+01   1.2427182e+02   1.7102098e+02   1.5725455e+01   1.7231055e+01   1.4051818e+02   1.5379673e+02   1.3842727e+01  -1.5337818e+00   2.7998249e+02  -2.8729919e+01   9.3032727e+01   1.1592647e+02   1.4176182e+02   2.0204724e+02   3.6818182e+00  -1.3236364e+00   1.1141249e+02   1.3404568e+02   1.5719182e+02   2.0696284e+02   1.2965364e+02   2.4952953e+02   1.4098727e+02   1.7563920e+02   8.2792489e+01   1.7880528e+02   1.7857818e+02   1.8005465e+02   1.3384249e+02   1.6296128e+02   9.6122489e+01   1.4311888e+02   1.8554545e+02   1.9813545e+02   2.3635545e+02  -1.7238909e+00   1.1744455e+02   1.2614535e+02   1.3374249e+02   1.9653928e+02   1.6777091e+02   1.4241560e+02   1.1322249e+02   1.0923088e+02   1.4564182e+02   2.1290775e+02   9.4927273e+01   9.9640364e+01   1.7540364e+02   5.3170436e+01   9.7459091e+01   6.5450545e+01   1.1718091e+02   7.3966436e+01   1.0197545e+02   1.2828833e+02   1.5203249e+02   2.2469608e+02   1.0269249e+02   8.9593281e+01   1.0387000e+02   4.6162218e+01   1.5820818e+02   9.2235164e+01   1.5898249e+02   1.6824008e+02   1.2820091e+02   1.1431756e+02   1.2579249e+02   1.6746528e+02   2.6581818e+00  -9.1944727e+00   2.1225636e+02   1.3704040e+02   3.0284249e+02   2.3430128e+02   1.9294182e+02   1.8863102e+02   9.7810000e+01   8.7330655e+01   2.0577364e+02   1.4363538e+02   2.6520273e+02   6.2074691e+01   1.3245727e+02   7.4417055e+01   1.8488909e+02   2.3386069e+02   2.4208636e+02   2.1008036e+02   1.3875909e+02   1.0768109e+02   1.3512249e+02   1.3438888e+02   9.0340909e+01   7.8336364e+01   1.9040455e+02   2.3348127e+02   3.7184249e+02   6.9971281e+01   1.2700182e+02   5.7814400e+01   1.0116909e+02   6.4111927e+01
   6.9882489e+01   1.1998808e+02   1.1179249e+02   1.2896528e+02   1.6834909e+02   1.4563389e+02   1.7823545e+02   7.3993891e+01   8.8159091e+01   6.0539091e+01   1.1056091e+02   1.7948149e+02   3.5493249e+02  -8.3859195e+00   1.2074182e+02   1.6811338e+02   1.1535455e+01   1.3996255e+01   1.5941818e+02   1.3132473e+02   1.3562727e+01  -1.8561382e+01   3.1660249e+02  -4.3709519e+01   8.6312727e+01   1.0831407e+02   1.3819182e+02   2.0223284e+02   1.6591818e+01  -1.6406436e+01   1.0922249e+02   1.4422088e+02   2.1886182e+02   1.7954924e+02   1.6379364e+02   2.1474833e+02   1.3460727e+02   1.3142960e+02   1.1460249e+02   1.2464048e+02   1.5500818e+02   2.4584025e+02   1.2550249e+02   1.2676848e+02   1.3141249e+02   1.2868568e+02   1.4521545e+02   2.2093185e+02   2.4997545e+02   2.5665091e+00   1.0773455e+02   1.6458215e+02   9.9652489e+01   2.5855648e+02   1.1544091e+02   1.6398200e+02   8.2222489e+01   1.2738088e+02   1.6617182e+02   1.7569535e+02   7.5787273e+01   1.0988156e+02   1.9893364e+02   3.2758036e+01   8.5409091e+01   7.0034545e+01   1.2456091e+02   7.8376036e+01   1.3206545e+02   1.0045113e+02   1.4769249e+02   2.7480328e+02   1.0336249e+02   1.3306968e+02   1.1082000e+02   9.4796218e+01   3.1544818e+02   9.5615964e+01   1.6950249e+02   2.1748848e+02   1.7663091e+02   1.2220316e+02   1.0722249e+02   1.9581088e+02   2.0608182e+01   6.5952727e-01   2.0106636e+02   1.5722560e+02   3.3050249e+02   2.1851848e+02   1.4056182e+02   2.2368142e+02   9.9240000e+01   9.1176255e+01   1.8448364e+02   1.9923858e+02   2.5467273e+02   6.1257091e+01   1.4749727e+02   1.3568385e+02   2.5026909e+02   2.2406029e+02   1.6536636e+02   2.6169796e+02   2.4860909e+02   4.9413091e+01   1.3436249e+02   1.5467968e+02   9.2910909e+01   1.0984076e+02   2.6555455e+02   1.9941927e+02   3.5269249e+02   9.4693281e+01   1.1990182e+02   4.8722400e+01   1.3116909e+02   7.6711927e+01
   7.9272489e+01   1.2004688e+02   6.3462489e+01   1.4883168e+02   1.5201909e+02   1.3217029e+02   1.9647545e+02   5.9244691e+01   1.0115909e+02   9.9449091e+01   1.6484091e+02   1.6479909e+02   3.5393249e+02   1.9740805e+00   1.3784182e+02   1.8221538e+02   8.3454545e+00   8.7145455e-01   1.3117818e+02   1.5520393e+02   1.7792727e+01   9.5302182e+00   3.0660249e+02  -4.3719519e+01   1.0555273e+02   7.5394873e+01   1.3500182e+02   2.1072804e+02   1.6251818e+01   8.0107636e+00   9.8082489e+01   1.7249208e+02   1.6562182e+02   2.7738844e+02   1.4613364e+02   2.1092113e+02   1.6679727e+02   1.4438440e+02   1.2008249e+02   2.0235208e+02   1.6452818e+02   2.7226865e+02   1.3355249e+02   1.4465448e+02   1.1450249e+02   1.4041848e+02   2.1873545e+02   2.1462025e+02   2.6388545e+02  -1.0662909e+00   1.5725455e+02   1.3072055e+02   1.0398249e+02   2.9830008e+02   1.2482091e+02   1.6828160e+02   8.9882489e+01   1.4800808e+02   1.3660182e+02   1.8116095e+02   9.1447273e+01   1.3253876e+02   2.0069364e+02   5.6337236e+01   7.7269091e+01   7.9585745e+01   1.2661091e+02   1.0102204e+02   7.2735455e+01   1.1291753e+02   1.5874249e+02   2.5006928e+02   6.5742489e+01   1.2393928e+02   1.2511000e+02   3.8843018e+01   2.5944818e+02   8.1095964e+01   1.6498249e+02   1.9461008e+02   1.4149091e+02   9.4874364e+01   1.5227249e+02   1.4296688e+02  -6.6818182e+00  -3.6872727e+00   1.9592636e+02   1.3977680e+02   3.6684249e+02   2.0937128e+02   1.4723182e+02   2.0900782e+02   1.1272000e+02   7.4047855e+01   1.8901364e+02   1.5587618e+02   2.6363273e+02   9.3350291e+01   1.2983727e+02   1.7005665e+02   2.2888909e+02   2.0039069e+02   1.3179636e+02   2.3086356e+02   2.2399909e+02   4.4521891e+01   1.0612249e+02   1.3255888e+02   1.0200091e+02   7.2923564e+01   2.4525455e+02   2.0204327e+02   5.5150249e+02   1.5383848e+02   1.5262182e+02   6.7914800e+01   1.5750909e+02   8.6834727e+01
   1.0665249e+02   1.2637648e+02   1.2288249e+02   1.2378808e+02   1.5177909e+02   1.5071949e+02   1.7209545e+02   5.7435091e+01   7.2439091e+01   1.0483669e+02   1.5522091e+02   1.8218869e+02   3.1674249e+02  -1.1407195e+00   1.5208182e+02   1.9283618e+02   2.0055455e+01   1.5446545e+00   1.3208818e+02   1.7532113e+02   8.8927273e+00   9.7622182e+00   3.0446249e+02  -3.7068319e+01   1.0470273e+02   1.0342287e+02   1.1185182e+02   1.9601004e+02   1.0301818e+01  -1.9432364e+00   1.0884249e+02   1.2568128e+02   1.5329182e+02   2.1522484e+02   1.3179364e+02   1.9787833e+02   1.4289727e+02   1.2662640e+02   1.0912249e+02   1.1660888e+02   1.5214818e+02   2.3244905e+02   9.0982489e+01   1.4963008e+02   1.0865249e+02   1.0869648e+02   1.7640545e+02   1.8314665e+02   2.8345545e+02   2.3681091e+00   1.2953455e+02   1.1478815e+02   1.0041249e+02   2.3387568e+02   1.1420091e+02   1.4232120e+02   9.7312489e+01   9.0313681e+01   1.9088182e+02   1.1671855e+02   7.9067273e+01   9.7529164e+01   1.6735364e+02   3.8334436e+01   9.7129091e+01   5.1756945e+01   1.0685091e+02   7.6272836e+01   1.1359545e+02   1.1202873e+02   1.4084249e+02   2.3697128e+02   9.8882489e+01   1.0842808e+02   1.2854000e+02   4.4998618e+01   3.1558818e+02   6.8694764e+01   1.3722249e+02   2.3612088e+02   1.8682091e+02   9.0667964e+01   1.4560249e+02   2.0221048e+02   1.1418182e+01  -2.5652727e+00   2.0330636e+02   1.3333640e+02   3.8712249e+02   1.9383888e+02   1.4708182e+02   1.8534982e+02   9.0670000e+01   1.0947185e+02   1.5839364e+02   1.4661578e+02   2.7405273e+02   6.5276691e+01   1.3492727e+02   1.2888945e+02   2.3526909e+02   1.3945029e+02   1.3641636e+02   1.8792396e+02   1.7627909e+02   4.1059491e+01   8.1502489e+01   7.6058481e+01   8.7100909e+01   5.7215564e+01   2.2740455e+02   1.6547127e+02   3.9822249e+02   1.5495088e+02   1.1376182e+02   5.1543600e+01   9.8549091e+01   7.9411527e+01
   8.5742489e+01   1.2118928e+02   9.9082489e+01   1.5350208e+02   1.6449909e+02   1.3817189e+02   1.8032545e+02   3.3016691e+01   1.0405909e+02   7.1597091e+01   1.4194091e+02   1.7106109e+02   3.4241249e+02  -8.3843195e+00   1.0988182e+02   1.9707218e+02   8.4854545e+00  -2.3797455e+00   1.2760818e+02   1.8734953e+02   1.5462727e+01   3.0466182e+00   2.7898249e+02  -3.9789919e+01   9.7982727e+01   8.2100473e+01   1.6466182e+02   1.9764524e+02   1.3301818e+01  -2.8323636e-01   1.0774249e+02   1.4433928e+02   1.4043182e+02   2.5011364e+02   1.6451364e+02   2.3522073e+02   1.6203727e+02   1.2166520e+02   1.6217249e+02   1.3355488e+02   1.5624818e+02   3.0184105e+02   8.9792489e+01   1.9791528e+02   1.2741249e+02   1.4509568e+02   2.1840545e+02   2.3717665e+02   2.6159545e+02  -5.3130909e+00   1.2696455e+02   1.3542375e+02   1.0350249e+02   2.8329848e+02   1.5453091e+02   1.6004480e+02   9.7842489e+01   1.5037128e+02   1.4002182e+02   2.2593735e+02   7.4787273e+01   1.1544156e+02   1.9959364e+02   6.7275236e+01   1.1226909e+02   7.8405745e+01   1.1637091e+02   9.5511236e+01   1.4183545e+02   1.2242953e+02   1.4274249e+02   2.5591928e+02   1.0322249e+02   1.5389088e+02   1.0982000e+02   8.4256218e+01   2.7935818e+02   1.0669316e+02   1.4288249e+02   2.2466808e+02   1.1177091e+02   1.3063196e+02   1.6384249e+02   1.9275128e+02   3.4268182e+01  -9.5332727e+00   2.2402636e+02   1.1100880e+02   3.8669249e+02   2.1187328e+02   1.6770182e+02   2.0751022e+02   1.0834000e+02   9.6158255e+01   2.1124364e+02   1.5157778e+02   3.1382273e+02   9.7905091e+01   1.3702727e+02   2.1829145e+02   2.2154909e+02   2.1506789e+02   1.9584636e+02   2.1077956e+02   1.5794909e+02   7.4425891e+01   9.0792489e+01   1.2321528e+02   9.3050909e+01   5.8979564e+01   2.8905455e+02   1.9468927e+02   5.0960249e+02   1.5500048e+02   1.6290182e+02   9.9042400e+01   1.3321909e+02   7.8117927e+01
   9.4842489e+01   1.0356128e+02   8.5412489e+01   1.5717568e+02   1.8963909e+02   1.6593069e+02   1.6013545e+02   4.8251891e+01   9.0349091e+01   9.4793891e+01   1.6594091e+02   1.5681109e+02   3.6965249e+02   1.2364805e+00   1.6279182e+02   1.4445938e+02   2.0485455e+01   4.5102545e+00   1.4036818e+02   1.4422873e+02   3.7927273e+00   1.4840218e+01   3.0565249e+02  -4.6063519e+01   8.4462727e+01   8.4232073e+01   1.1114182e+02   1.8954684e+02   1.1351818e+01  -7.1772364e+00   8.3552489e+01   1.4922448e+02   1.4376182e+02   2.0289724e+02   1.0236364e+02   2.5852273e+02   1.8251727e+02   1.1321680e+02   1.0008249e+02   1.6000208e+02   1.4986818e+02   2.3092145e+02   9.3082489e+01   1.5827208e+02   1.1446249e+02   1.1337168e+02   2.1402545e+02   1.7318705e+02   2.3735545e+02  -3.5638909e+00   1.1663455e+02   1.0778015e+02   1.0384249e+02   2.1270128e+02   1.2196091e+02   1.7184040e+02   7.6362489e+01   1.3174968e+02   1.3155182e+02   1.8561495e+02   6.8927273e+01   1.1739036e+02   1.5183364e+02   5.1866036e+01   6.9889091e+01   5.6606145e+01   1.0223091e+02   7.6882436e+01   1.0378545e+02   1.1066353e+02   1.2427249e+02   2.1091688e+02   8.3032489e+01   1.1921608e+02   1.3715000e+02   4.9499818e+01   2.7835818e+02   9.4153164e+01   1.2679249e+02   2.2681528e+02   1.2682091e+02   1.4904796e+02   1.2093249e+02   1.8009408e+02   6.6981818e+00  -1.3567673e+01   2.6016636e+02   1.0968760e+02   3.6036249e+02   2.2207968e+02   1.8118182e+02   1.8881182e+02   1.0300000e+02   7.5205455e+01   1.8505364e+02   1.5633298e+02   3.1734273e+02   7.0673491e+01   1.5592727e+02   1.6386945e+02   2.1564909e+02   1.5772989e+02   2.3579636e+02   2.2277356e+02   1.2999909e+02   8.9471891e+01   9.4312489e+01   7.0653681e+01   5.5340909e+01   7.5036364e+01   2.0560455e+02   2.0276527e+02   4.1917249e+02   9.7324881e+01   1.5105182e+02   7.8370400e+01   1.1645909e+02   6.1788727e+01
   6.8552489e+01   1.2199448e+02   9.9362489e+01   1.4871968e+02   1.9863909e+02   1.1949069e+02   1.9142545e+02   8.4648691e+01   1.2348909e+02   7.9472691e+01   1.5951091e+02   1.3622549e+02   3.8260249e+02   1.4250481e+01   1.7136182e+02   1.2344378e+02   2.3435455e+01   5.8042545e+00   1.6932818e+02   1.2796193e+02   1.2702727e+01   1.4037418e+01   3.0298249e+02  -1.3899919e+01   1.3136273e+02   8.4240073e+01   1.2947182e+02   1.9188044e+02   1.0441818e+01  -1.4864436e+01   1.2417249e+02   1.6892488e+02   2.3234182e+02   2.0714084e+02   1.5946364e+02   2.0619473e+02   1.8403727e+02   1.0657520e+02   1.2336249e+02   1.8974968e+02   2.0348818e+02   2.3049185e+02   1.4079249e+02   1.1654528e+02   1.0722249e+02   1.3023088e+02   1.6768545e+02   2.4656425e+02   2.7878545e+02   1.6691709e+01   1.3225455e+02   1.7472055e+02   1.0855249e+02   2.4112448e+02   1.4082091e+02   1.8957160e+02   6.8462489e+01   1.2443168e+02   1.5212182e+02   1.9024935e+02   7.2407273e+01   9.8151964e+01   1.8550364e+02   6.1792436e+01   9.5219091e+01   7.3479745e+01   1.2223091e+02   1.1518244e+02   1.3664545e+02   9.7654727e+01   1.5860249e+02   2.8074048e+02   1.0598249e+02   1.1657008e+02   1.3573000e+02   6.2663418e+01   2.8949818e+02   1.1450196e+02   1.2612249e+02   2.7338888e+02   1.2934091e+02   1.8765636e+02   1.5365249e+02   1.6451648e+02   4.5078182e+01   6.7919273e+00   2.2468636e+02   1.0709600e+02   3.7031249e+02   2.2033368e+02   1.8223182e+02   2.0624782e+02   1.0462000e+02   7.9545855e+01   1.8244364e+02   2.2450178e+02   2.7758273e+02   1.2356429e+02   1.4769727e+02   1.6195785e+02   2.6488909e+02   1.8346069e+02   2.9303636e+02   2.1296436e+02   1.4856909e+02   1.0155629e+02   1.2084249e+02   1.1695128e+02   8.7100909e+01   9.3355564e+01   2.2835455e+02   1.9804527e+02   2.9284249e+02   1.1781128e+02   1.5509182e+02   8.0757200e+01   1.2083909e+02   5.8678327e+01
   7.1362489e+01   1.3681968e+02   7.9172489e+01   1.4990488e+02   1.6649909e+02   1.2811189e+02   1.7628545e+02   4.0239891e+01   9.4679091e+01   8.9347491e+01   1.6870091e+02   1.2740029e+02   3.2608249e+02  -1.1277919e+01   1.3646182e+02   1.7499578e+02   7.9154545e+00   2.4758545e+00   1.4751818e+02   1.4361673e+02   1.8562727e+01   4.6586182e+00   3.2079249e+02  -3.1424719e+01   1.1222273e+02   6.8011273e+01   1.4290182e+02   1.4980604e+02   7.6318182e+00  -2.5489636e+01   9.4932489e+01   1.2231408e+02   1.7562182e+02   1.4867844e+02   1.1398364e+02   1.9359313e+02   1.4951727e+02   1.0961680e+02   1.1550249e+02   1.6695848e+02   1.4333818e+02   2.5149385e+02   1.2160249e+02   1.1528048e+02   1.2917249e+02   1.1367488e+02   1.6235545e+02   2.0132065e+02   2.6450545e+02  -7.1658909e+00   1.2058455e+02   1.0379415e+02   1.0379249e+02   2.4746528e+02   1.6582091e+02   1.0386160e+02   8.9882489e+01   1.1723808e+02   1.2750182e+02   1.8683895e+02   8.8257273e+01   8.6693964e+01   1.7502364e+02   4.4820836e+01   9.6319091e+01   4.9681745e+01   1.0737091e+02   9.0991236e+01   1.0306545e+02   1.0311113e+02   1.4688249e+02   2.2329808e+02   7.4602489e+01   1.2746048e+02   1.3649000e+02   1.6172618e+01   2.8620818e+02   1.2723516e+02   2.2731249e+02   1.4986368e+02   1.3939091e+02   1.2361236e+02   1.7784249e+02   1.2406128e+02   1.3038182e+01  -6.5448727e+00   2.2297636e+02   1.0066280e+02   3.3203249e+02   1.8248608e+02   1.9485182e+02   1.4543822e+02   8.4720000e+01   6.3047855e+01   1.6501364e+02   1.8141618e+02   2.4967273e+02   1.2836709e+02   1.2345727e+02   1.4708705e+02   2.6378909e+02   1.5987869e+02   2.6546636e+02   2.3978996e+02   1.4380909e+02   1.1274709e+02   1.0741249e+02   1.7407568e+02   8.3000909e+01   7.4253564e+01   2.3290455e+02   1.5413127e+02   3.1012249e+02   8.3998881e+01   1.4728182e+02   8.9622000e+01   1.0669909e+02   3.7469527e+01
   8.6602489e+01   1.1146048e+02   7.5842489e+01   1.8627128e+02   1.8882909e+02   9.6755491e+01   1.7151545e+02   5.4911491e+01   9.7679091e+01   7.5297491e+01   1.5561091e+02   1.4320749e+02   4.0260249e+02   7.0048052e-01   1.2393182e+02   1.7704818e+02   1.0635455e+01  -7.9317455e+00   1.4541818e+02   1.2787473e+02   1.2032727e+01  -1.4008982e+01   3.3408249e+02  -3.3007919e+01   1.3341273e+02   6.5546073e+01   1.4281182e+02   2.2886324e+02   1.3111818e+01  -4.5480364e+00   9.0652489e+01   1.7279648e+02   2.0029182e+02   1.8932484e+02   1.3370364e+02   2.2910553e+02   1.8108727e+02   1.1405120e+02   1.1846249e+02   1.7681168e+02   2.1338818e+02   2.2921985e+02   1.3179249e+02   1.3065528e+02   1.2084249e+02   1.4353128e+02   1.7902545e+02   2.1227705e+02   2.8512545e+02  -1.2335491e+01   1.8820455e+02   1.1338455e+02   1.0250249e+02   2.2575848e+02   1.4320091e+02   1.8829120e+02   1.0193249e+02   1.4265408e+02   1.5488182e+02   2.0331855e+02   6.1877273e+01   9.6664364e+01   1.9688364e+02   7.1112036e+01   1.2378909e+02   5.5154145e+01   1.1399091e+02   1.0141164e+02   1.2402545e+02   9.9234327e+01   1.4522249e+02   2.6853088e+02   7.2602489e+01   1.2434048e+02   1.5654000e+02   4.1518618e+01   3.1049818e+02   1.0434196e+02   1.5536249e+02   2.0237968e+02   1.4877091e+02   1.2048196e+02   2.0298249e+02   1.6377008e+02   2.7178182e+01   1.7933927e+01   1.8902636e+02   1.7699880e+02   4.4869249e+02   2.1234328e+02   1.8213182e+02   2.0502582e+02   1.1353000e+02   9.5413055e+01   1.6948364e+02   2.3238858e+02   2.4301273e+02   1.0861989e+02   1.2407727e+02   1.0503745e+02   2.3111909e+02   1.9730229e+02   2.4017636e+02   2.3447316e+02   1.4899909e+02   1.0976189e+02   1.3479249e+02   1.9750528e+02   1.0472091e+02   9.9465964e+01   2.1860455e+02   1.7392527e+02   3.5965249e+02   9.4136481e+01   1.5443182e+02   6.0340000e+01   1.2235909e+02   5.3796727e+01
   8.8842489e+01   1.3770128e+02   1.0350249e+02   1.4181848e+02   1.2496909e+02   1.5538429e+02   1.8151545e+02   5.4971491e+01   9.4199091e+01   8.4865891e+01   1.3418091e+02   2.2006189e+02   3.6450249e+02   8.4848052e-01   1.6593182e+02   1.5301818e+02   1.2775455e+01  -1.1062945e+01   1.6513818e+02   1.2253713e+02  -7.7727273e-01  -1.7941818e+00   2.8936249e+02  -4.8100319e+01   1.2355273e+02   1.0524487e+02   1.0752182e+02   2.0578644e+02   1.1251818e+01  -1.1209236e+01   7.5652489e+01   1.4418648e+02   1.7434182e+02   1.9292084e+02   1.2560364e+02   1.9633353e+02   1.4560727e+02   1.2649960e+02   8.9032489e+01   1.2797608e+02   1.8000818e+02   2.3037025e+02   1.3655249e+02   1.2288448e+02   1.0793249e+02   1.1222408e+02   1.6473545e+02   2.1737025e+02   2.5059545e+02  -3.2723091e+01   1.5958455e+02   6.7814145e+01   1.1722249e+02   2.0634088e+02   1.2710091e+02   1.6800920e+02   6.5032489e+01   1.2675608e+02   1.6255182e+02   1.1003495e+02   8.4547273e+01   9.3800764e+01   1.6269364e+02   5.3227236e+01   8.7319091e+01   4.0071745e+01   1.0285091e+02   6.4542836e+01   1.0187545e+02   1.0310633e+02   1.2641249e+02   2.2131568e+02   6.8692489e+01   8.5703281e+01   1.4730000e+02   3.5117818e+01   2.5916818e+02   6.4308364e+01   1.5317249e+02   1.8113488e+02   1.0639091e+02   1.2729236e+02   1.6908249e+02   1.6962208e+02  -4.4181818e-01  -1.5516473e+01   1.8978636e+02   1.0041800e+02   3.8731249e+02   1.5859368e+02   1.7885182e+02   1.6747822e+02   8.7530000e+01   7.5253055e+01   2.1124364e+02   1.7771778e+02   2.1653273e+02   9.6638291e+01   1.1754727e+02   9.9279855e+01   2.2197909e+02   1.8861349e+02   2.0017636e+02   2.4020316e+02   1.5299909e+02   1.4011189e+02   1.4979249e+02   1.2959528e+02   8.0810909e+01   1.0371876e+02   2.8650455e+02   2.0974327e+02   2.5203249e+02   1.4664608e+02   1.5309182e+02   6.2447200e+01   1.2259909e+02   8.0917527e+01
   7.7932489e+01   1.1277408e+02   1.0127249e+02   9.6756881e+01   1.4287909e+02   1.4133149e+02   1.0237545e+02   4.0722691e+01   8.8249091e+01   5.3151891e+01   1.4070091e+02   1.6412029e+02   3.2255249e+02  -1.9225519e+01   1.3665182e+02   1.8026058e+02   2.2395455e+01  -4.5425455e+00   1.4427818e+02   1.3982593e+02   1.2892727e+01   3.3522182e+00   3.0031249e+02  -4.4306319e+01   1.0946273e+02   8.7802073e+01   1.4481182e+02   1.8146324e+02   8.6318182e+00   9.6603636e+00   1.0055249e+02   1.7210448e+02   1.8281182e+02   2.3163324e+02   1.3017364e+02   2.2848793e+02   1.5484727e+02   1.8862040e+02   1.1579249e+02   1.8021528e+02   5.7148182e+01   9.1339055e+01   1.4846249e+02   1.3889168e+02   1.1727249e+02   1.5133688e+02   1.6992545e+02   2.4462505e+02   2.9564545e+02   1.0772909e+01   1.6011455e+02   1.4658175e+02   1.0465249e+02   2.7034648e+02   1.5691091e+02   1.4604440e+02   9.0082489e+01   1.8232208e+02   1.4464182e+02   2.3118775e+02   1.0430727e+02   8.9559964e+01   1.6769364e+02   6.1547236e+01   8.9319091e+01   6.7571745e+01   8.6230909e+01   8.3872436e+01   5.4685455e+01   2.0955153e+02   1.2074249e+02   2.4181928e+02   7.9652489e+01   1.4348648e+02   1.7154000e+02   6.6268618e+01   2.7339818e+02   1.2459996e+02   1.3560249e+02   1.8730048e+02   1.6811091e+02   1.4131476e+02   1.7584249e+02   1.9065128e+02   1.2268182e+01  -2.0013273e+01   2.0111636e+02   1.5289160e+02   3.8722249e+02   1.8255088e+02   2.1313182e+02   2.0301582e+02   9.2340000e+01   1.2872825e+02   1.9424364e+02   1.8583778e+02   2.3653273e+02   9.8948291e+01   1.1269727e+02   1.4380785e+02   2.3592909e+02   1.8810749e+02   1.5741636e+02   2.2128396e+02   1.3108909e+02   1.1986469e+02   1.4941249e+02   1.4495568e+02   9.1770909e+01   1.0193196e+02   2.7080455e+02   1.6129927e+02   4.2284249e+02   1.1818128e+02   1.3143182e+02   6.0700000e+01   1.2673909e+02   7.6346327e+01
   8.1272489e+01   1.1845688e+02   1.0074249e+02   1.2560928e+02   1.6977909e+02   1.2627949e+02   7.9054545e+00   1.3000291e+01   1.1567909e+02   9.2427491e+01   1.3913091e+02   2.2428589e+02   3.9641249e+02   9.3356805e+00   1.6084182e+02   2.0390538e+02   1.0775455e+01  -6.6129455e+00   1.5027818e+02   1.4339593e+02   8.5627273e+00   1.0786182e+00   2.9817249e+02  -1.4995119e+01   1.1417273e+02   9.3185273e+01   1.2605182e+02   1.9520404e+02   1.2921818e+01  -3.4283636e-01   1.0227249e+02   1.5729688e+02   2.0862182e+02   1.7975844e+02   1.1560364e+02   2.1593353e+02   1.4184727e+02   1.5890040e+02   1.1393249e+02   1.6479408e+02   1.1652818e+02   1.5229865e+02   1.1403249e+02   1.5568608e+02   1.0293249e+02   1.3662408e+02   2.2354545e+02   2.1009545e+02   2.5412545e+02  -1.6654909e+00   1.2834455e+02   1.6388335e+02   9.6882489e+01   2.7205808e+02   1.4110091e+02   1.5659920e+02   1.0950249e+02   1.4228848e+02   1.4550182e+02   1.6187895e+02   8.2117273e+01   1.0180516e+02   1.9364364e+02   5.3521236e+01   8.9359091e+01   5.2618545e+01   8.4510909e+01   8.2390036e+01   9.0355455e+01   1.3931793e+02   1.0908249e+02   2.0661208e+02   8.7792489e+01   1.0078528e+02   1.2363000e+02   4.5391418e+01   2.5906818e+02   7.5026364e+01   1.4117249e+02   2.1613488e+02   1.6130091e+02   1.1823956e+02   1.4684249e+02   1.7121128e+02   1.1698182e+01  -2.1677673e+01   2.2444636e+02   1.0692520e+02   3.6893249e+02   2.1115408e+02   1.7627182e+02   1.9192462e+02   1.1315000e+02   9.1293455e+01   2.0682364e+02   1.5083138e+02   2.5405273e+02   6.4256691e+01   1.5735727e+02   1.4613505e+02   2.3030909e+02   1.9441709e+02   1.9898636e+02   1.2771836e+02   1.3532909e+02   1.0528549e+02   1.4946249e+02   1.2419168e+02   1.1124091e+02   9.0284364e+01   2.4105455e+02   2.2527927e+02   4.3008249e+02   1.3298208e+02   1.3624182e+02   6.2745200e+01   1.4426909e+02   7.5323927e+01
   8.6932489e+01   1.2309408e+02   7.5462489e+01   1.5830168e+02   1.6182909e+02   1.1805549e+02   1.4475455e+01   2.3746909e+00   9.1579091e+01   5.4495491e+01   1.4151091e+02   1.6638549e+02   3.2974249e+02   1.5669281e+01   1.3374182e+02   1.7907338e+02   1.5965455e+01  -1.3978145e+01   1.6713818e+02   1.4013713e+02   2.2992727e+01   2.6342182e+00   2.8588249e+02  -4.5531919e+01   1.0284273e+02   8.2801673e+01   1.0928182e+02   1.9049564e+02   9.6818182e+00  -8.1336364e+00   1.1946249e+02   1.1716168e+02   1.5681182e+02   2.0161324e+02   1.4370364e+02   2.0268553e+02   1.7046727e+02   1.4228080e+02   1.1488249e+02   1.8709808e+02   1.6976818e+02   2.1660945e+02   1.4198249e+02   1.1598008e+02   9.0982489e+01   1.6168008e+02   1.9106545e+02   1.7007385e+02   2.5983545e+02  -3.6022909e+00   9.9774545e+01   1.8593895e+02   1.2008249e+02   2.7192208e+02   1.4753091e+02   1.4684480e+02   9.2172489e+01   1.1634488e+02   1.5502182e+02   1.5149735e+02   7.1927273e+01   1.0162036e+02   1.7597364e+02   6.3264836e+01   9.1509091e+01   5.9396545e+01   9.7090909e+01   1.0424364e+02   1.1035545e+02   9.9907927e+01   2.2817249e+02   1.8746488e+02   8.7502489e+01   1.1580848e+02   1.4825000e+02   5.1611818e+01   2.9077818e+02   8.9589564e+01   1.2512249e+02   1.9551888e+02   1.4387091e+02   9.6963964e+01   1.5503249e+02   1.8526608e+02   2.6078182e+01   2.8819273e+00   2.2154636e+02   1.0563720e+02   3.6331249e+02   1.7460368e+02   1.9680182e+02   1.7866222e+02   9.4910000e+01   1.1580265e+02   1.9905364e+02   1.4350298e+02   2.4701273e+02   7.4729891e+01   1.9073727e+02   1.0989465e+02   2.1740909e+02   1.8820909e+02   1.9917636e+02   1.3861316e+02   1.3308909e+02   8.4514691e+01   1.1222249e+02   9.5830881e+01   1.0205091e+02   8.3399564e+01   2.4320455e+02   1.7595727e+02   5.2146249e+02   1.4481168e+02   1.3700182e+02   7.6304400e+01   1.4521909e+02   7.2107927e+01
   9.9602489e+01   1.2132048e+02   9.9652489e+01   1.4217648e+02   1.2844909e+02   1.4820589e+02  -1.2674545e+01   6.4669091e-01   9.5579091e+01   8.2985491e+01   1.2684091e+02   2.0493909e+02   3.6108249e+02  -2.7379195e+00   1.6165182e+02   1.6807058e+02   8.3954545e+00   2.3374545e+00   1.3441818e+02   1.1323473e+02   1.3512727e+01  -1.1267382e+01   3.1946249e+02  -1.0078319e+01   8.9602727e+01   1.0520087e+02   1.3490182e+02   2.0697604e+02   1.6111818e+01   1.6196364e-01   8.6082489e+01   1.7831208e+02   2.2138182e+02   2.0887764e+02   1.7089364e+02   2.3651033e+02   1.7394727e+02   1.3395240e+02   1.0412249e+02   1.9333888e+02   1.8786818e+02   2.2731145e+02   1.1617249e+02   1.4742488e+02   1.2160249e+02   1.6808048e+02   2.0263545e+02   1.9833825e+02   3.0888545e+02   1.6233709e+01   1.0173455e+02   1.6906215e+02   1.6165249e+02   1.6140648e+02   1.5891091e+02   1.5003440e+02   1.1093249e+02   1.2003408e+02   1.6779182e+02   1.6975575e+02   8.2877273e+01   9.1464364e+01   1.7845364e+02   7.0356436e+01   1.2788909e+02   5.3916145e+01   9.9990909e+01   1.0115164e+02   8.5115455e+01   1.2201713e+02   1.5541249e+02   2.2885568e+02   9.0882489e+01   1.1849808e+02   1.4834000e+02   4.2124618e+01   2.6801818e+02   1.0903036e+02   1.2336249e+02   2.5384968e+02   9.7250909e+01   1.2436356e+02   1.4522249e+02   1.8696088e+02   4.6581818e+00   1.2505527e+01   1.9563636e+02   1.3628000e+02   3.7988249e+02   2.1194808e+02   1.9070182e+02   1.6924022e+02   1.3415000e+02   9.8903455e+01   1.6772364e+02   1.5933938e+02   2.6558273e+02   6.2814291e+01   1.5126727e+02   1.7667225e+02   2.1259909e+02   1.7236389e+02   1.5598636e+02   2.0430836e+02   1.2518909e+02   7.6336691e+01   1.0555249e+02   8.8134481e+01   7.2620909e+01   7.3843964e+01   2.2490455e+02   1.6092127e+02   4.7150249e+02   1.3737848e+02   1.7114182e+02   9.2473200e+01   1.2588909e+02   7.4174327e+01
   9.2982489e+01   1.2418008e+02   7.9502489e+01   1.4187848e+02   2.0115909e+02   1.2285909e+02   6.6154545e+00  -2.3656509e+01   9.3299091e+01   6.8457891e+01   1.1603091e+02   1.6485389e+02   3.2860249e+02  -9.7095195e+00   1.4841182e+02   1.7736978e+02   1.3585455e+01  -1.7167745e+01   1.6617818e+02   9.7883927e+01   8.8427273e+00  -2.1133782e+01   2.7922249e+02  -4.6239119e+01   9.3932727e+01   6.7284473e+01   1.2033182e+02   1.6542164e+02  -1.2181818e+00  -1.9881636e+01   9.3602489e+01   1.0737048e+02   1.6072182e+02   2.1140044e+02   1.2403364e+02   2.1764913e+02   1.6179727e+02   1.0792440e+02   9.1222489e+01   1.7832088e+02   1.5014818e+02   1.7541905e+02   1.1727249e+02   1.1538688e+02   9.8412489e+01   1.4660568e+02   2.5297545e+02   2.0164105e+02   2.5254545e+02  -1.0159091e+01   1.0715455e+02   1.1829855e+02   1.3560249e+02   1.9087048e+02   9.6680909e+01   1.9048280e+02   1.1046249e+02   9.8741681e+01   1.2607182e+02   1.6257335e+02   9.1737273e+01   6.7755564e+01   1.6635364e+02   7.2414436e+01   8.7509091e+01   5.9096545e+01   8.5510909e+01   1.0507004e+02   1.2002545e+02   1.3498433e+02   1.3955249e+02   2.1945448e+02   6.0932489e+01   1.3289408e+02   1.4830000e+02   4.1987818e+01   2.8011818e+02   8.1482364e+01   1.0860249e+02   2.2427048e+02   1.4925091e+02   1.6882356e+02   1.5750249e+02   1.5101848e+02   1.5938182e+01   2.3631273e+00   2.2206636e+02   1.3149560e+02   3.5693249e+02   2.1621408e+02   1.8804182e+02   1.6921302e+02   8.4480000e+01   1.2030705e+02   2.2286364e+02   1.6411818e+02   2.7420273e+02   1.3759469e+02   1.9107727e+02   1.6762745e+02   2.3169909e+02   1.8183589e+02   2.0789636e+02   1.8405556e+02   1.5880909e+02   1.1997709e+02   8.8312489e+01   9.4463681e+01   8.7910909e+01   7.1480764e+01   2.4425455e+02   2.1237327e+02   4.7803249e+02   1.3942608e+02   1.6138182e+02   1.0521400e+02   1.0888909e+02   8.5494327e+01
   8.1462489e+01   1.4029168e+02   9.9272489e+01   1.8667688e+02   2.1625909e+02   1.0722109e+02   1.4254545e+00  -1.4621309e+01   9.4919091e+01   1.2318829e+02   1.4170091e+02   1.9804029e+02   3.4988249e+02   1.9818081e+01   1.4531182e+02   1.8233778e+02   9.2454545e+00  -6.9205455e+00   1.7655818e+02   1.7476353e+02   6.6027273e+00   1.5375418e+01   2.8774249e+02  -3.6970719e+01   9.0792727e+01   1.2295567e+02   1.2290182e+02   1.9164604e+02   1.8161818e+01   3.4279636e+00   1.3727249e+02   1.2444688e+02   1.9610182e+02   2.3276004e+02   1.5498364e+02   2.1088313e+02   1.6994727e+02   1.7484240e+02   1.1617249e+02   1.6642488e+02   2.1119818e+02   2.0844505e+02   1.0931249e+02   1.7249368e+02   1.3041249e+02   1.5866568e+02   2.2016545e+02   1.8236585e+02   2.8145545e+02   1.2288109e+01   1.2177455e+02   2.0240895e+02   8.4882489e+01   2.8430808e+02   1.4248091e+02   1.4772880e+02   1.2060249e+02   1.4112048e+02   1.5441182e+02   1.3640615e+02   1.2359727e+02   9.7436764e+01   1.6059364e+02   5.4115236e+01   9.5029091e+01   7.9304945e+01   1.2042091e+02   9.3087236e+01   1.0545545e+02   1.2319993e+02   1.4841249e+02   2.5336568e+02   8.1602489e+01   1.2405048e+02   1.6663000e+02   5.3041418e+01   2.9325818e+02   1.1972116e+02   1.4341249e+02   2.0291568e+02   1.2339091e+02   1.4251236e+02   1.4836249e+02   2.1084968e+02   1.3798182e+01   1.6484327e+01   2.2768636e+02   1.1771600e+02   4.0641249e+02   2.1268568e+02   2.4794182e+02   1.8714102e+02   1.3372000e+02   9.9077855e+01   1.7920364e+02   1.8661098e+02   3.0563273e+02   9.5610291e+01   1.9207727e+02   1.7492745e+02   2.1521909e+02   2.0153429e+02   2.2155636e+02   1.9806276e+02   1.1780909e+02   8.3877091e+01   8.7982489e+01   9.3970081e+01   6.9770909e+01   6.4121964e+01   2.3290455e+02   1.8158127e+02   4.0108249e+02   9.7772081e+01   1.3800182e+02   8.6554400e+01   1.0045909e+02   6.9828727e+01
   9.2082489e+01   1.0849208e+02   9.8412489e+01   1.1560568e+02   2.3325909e+02   6.1861091e+01   7.1354545e+00   5.8189091e-01   9.3299091e+01   9.0507891e+01   1.5161091e+02   1.5409749e+02   3.3217249e+02  -6.9951195e+00   1.0417182e+02   1.8638898e+02   6.6354545e+00  -9.7617455e+00   1.2303818e+02   1.7004513e+02  -5.1072727e+00   4.8422182e+00   3.0436249e+02  -3.9250319e+01   9.1702727e+01   1.3260287e+02   1.4252182e+02   2.0555644e+02   7.1618182e+00  -6.5020364e+00   1.1531249e+02   1.1620368e+02   1.7243182e+02   2.0750364e+02   1.1270364e+02   3.0874553e+02   1.5046727e+02   1.2150080e+02   1.2065249e+02   1.5849648e+02   2.0167818e+02   1.8615665e+02   1.1584249e+02   1.4993128e+02   8.5652489e+01   1.5015648e+02   2.1002545e+02   1.9403705e+02   2.3226545e+02   8.9333091e+00   1.1782455e+02   1.5653495e+02   1.2022249e+02   2.0467088e+02   1.4848091e+02   1.4676880e+02   9.4462489e+01   1.3002168e+02   1.6198182e+02   1.6299055e+02   8.5977273e+01   1.0311636e+02   1.8955364e+02   4.8848436e+01   8.7029091e+01   5.1804945e+01   1.1070091e+02   8.6824836e+01   9.9975455e+01   8.8358327e+01   1.4979249e+02   1.8330528e+02   6.5982489e+01   1.1901008e+02   1.6330000e+02   3.0267818e+01   2.5701818e+02   7.4050364e+01   1.5112249e+02   1.6710888e+02   1.2963091e+02   7.6103164e+01   1.4769249e+02   1.3852328e+02   1.1608182e+01  -2.3340473e+01   2.0987636e+02   9.5000800e+01   3.4527249e+02   2.0666688e+02   1.9132182e+02   1.5876062e+02   1.0410000e+02   9.2977455e+01   2.1401364e+02   1.7892618e+02   3.6396273e+02   7.2943891e+01   1.8354727e+02   1.8060985e+02   2.3930909e+02   2.1417709e+02   2.5298636e+02   2.7011836e+02   1.5570909e+02   1.3379509e+02   1.1346249e+02   1.2393168e+02   8.1050909e+01   8.1699564e+01   2.6020455e+02   1.8919727e+02   3.7336249e+02   9.6179681e+01   1.7390182e+02   1.0425240e+02   1.1469909e+02   6.1029527e+01
   9.0082489e+01   1.3703208e+02   7.6362489e+01   1.6131968e+02   2.1649909e+02   7.5251891e+01   1.3254545e+00   3.5236691e+01   1.0457909e+02   1.0469549e+02   1.6108091e+02   1.5728989e+02   3.6588249e+02   2.1180805e+00   1.3712182e+02   2.2289298e+02   1.9205455e+01  -2.3873455e+00   1.6127818e+02   1.5574593e+02   3.8427273e+00   1.2126218e+01   3.2193249e+02  -3.3035919e+01   1.1770273e+02   8.3092873e+01   1.4357182e+02   1.4542244e+02   6.7318182e+00  -1.1947636e+01   1.0846249e+02   1.4113168e+02   1.8238182e+02   2.0546764e+02   1.0636364e+02   2.1967273e+02   1.7603727e+02   1.1583520e+02   9.0982489e+01   1.6311008e+02   1.9733818e+02   2.0888385e+02   9.8312489e+01   1.4504368e+02   8.0172489e+01   1.4554488e+02   1.6583545e+02   1.5604225e+02   2.9326545e+02  -6.6066909e+00   1.1315455e+02   1.7886855e+02   1.1408249e+02   2.0049208e+02   1.5001091e+02   1.5117640e+02   8.0122489e+01   1.2178888e+02   1.8550182e+02   1.4543895e+02   6.7597273e+01   7.7536764e+01   1.7769364e+02   6.2937236e+01   8.1219091e+01   6.3369745e+01   9.5900909e+01   8.4668836e+01   1.2445545e+02   1.3648993e+02   1.4493249e+02   2.4602408e+02   1.0731249e+02   1.1432368e+02   1.5939000e+02   4.8100618e+01   3.1016818e+02   1.1912836e+02   1.6841249e+02   2.0205568e+02   1.6063091e+02   1.3576316e+02   1.3017249e+02   2.3768488e+02   2.0748182e+01   4.4983273e+00   2.3744636e+02   1.3436520e+02   4.0693249e+02   2.2878408e+02   2.0708182e+02   1.7725982e+02   1.1624000e+02   9.7386255e+01   1.4777364e+02   1.9488538e+02   2.3615273e+02   1.0454869e+02   1.3959727e+02   1.1631585e+02   2.3264909e+02   1.9822989e+02   2.6641636e+02   1.8409396e+02   1.5275909e+02   6.6221091e+01   1.1108249e+02   1.1312208e+02   6.5960909e+01   7.7336764e+01   2.0090455e+02   1.7849127e+02   3.3346249e+02   4.8521681e+01   1.3224182e+02   8.5015200e+01   9.2789091e+01   5.1782327e+01
   6.4842489e+01   1.1258128e+02   8.4842489e+01   9.0981281e+01   1.8715909e+02   1.0445909e+02  -2.0045455e+00  -2.9669091e+00   7.0679091e+01   8.4597491e+01   1.3918091e+02   1.8138189e+02   3.3436249e+02  -1.8980319e+01   1.3988182e+02   1.5886218e+02   4.2954545e+00  -2.0384545e+01   1.5194818e+02   1.1069233e+02  -6.7727273e-01   3.8781818e-01   2.9431249e+02  -5.2736319e+01   6.0932727e+01   8.1684473e+01   1.3019182e+02   2.2235284e+02   2.0211818e+01  -1.3406036e+01   9.3362489e+01   1.8072968e+02   2.1300182e+02   2.1397804e+02   1.7375364e+02   2.0548153e+02   1.5756727e+02   1.7316280e+02   8.7222489e+01   2.0612088e+02   2.0205818e+02   2.2679625e+02   9.3842489e+01   1.9259128e+02   9.7502489e+01   1.4858848e+02   1.8978545e+02   2.2931625e+02   3.1435545e+02   9.3261091e+00   1.3906455e+02   2.0622575e+02   1.2988249e+02   2.3708808e+02   1.7777091e+02   1.5052560e+02   8.7692489e+01   1.2508328e+02   1.8136182e+02   1.6067015e+02   7.8687273e+01   1.0698956e+02   2.0978364e+02   8.2080036e+01   7.7789091e+01   6.5594145e+01   9.2800909e+01   7.7016836e+01   1.0840545e+02   1.0315393e+02   1.4841249e+02   2.2279568e+02   8.1362489e+01   1.2825968e+02   1.6449000e+02   4.0262618e+01   3.1387818e+02   6.8551564e+01   1.5765249e+02   1.9291648e+02   1.3320091e+02   1.2129756e+02   1.3550249e+02   1.5630848e+02   1.4418182e+01  -1.1275273e+01   2.1849636e+02   1.2278120e+02   3.7817249e+02   1.8575488e+02   2.0261182e+02   1.5428742e+02   1.0577000e+02   8.7313855e+01   2.0886364e+02   1.9480818e+02   3.0977273e+02   6.3709091e+01   1.3973727e+02   1.3959465e+02   2.6630909e+02   2.2929709e+02   3.0136636e+02   2.1710796e+02   1.5489909e+02   1.0842989e+02   1.4517249e+02   1.7867488e+02   8.6480909e+01   8.5595164e+01   2.4575455e+02   2.1990327e+02   3.1479249e+02   9.5915281e+01   1.5228182e+02   9.0602000e+01   1.3188909e+02   7.6264327e+01
   1.0984249e+02   1.3322128e+02   1.0217249e+02   1.5997488e+02   1.9239909e+02   1.1370989e+02   1.2425455e+01   3.5886909e+00   8.7249091e+01   1.4032189e+02   1.4680091e+02   1.6882229e+02   3.5641249e+02   3.4956805e+00   1.0441182e+02   2.0941978e+02  -1.9445455e+00   3.4046545e+00   1.5636818e+02   1.8337873e+02   6.5127273e+00   2.1332618e+01   3.1036249e+02  -2.9540319e+01   1.1355273e+02   8.9094873e+01   1.3843182e+02   1.7936364e+02   1.2591818e+01   1.8235636e+00   9.4502489e+01   1.4263848e+02   1.8291182e+02   1.2776524e+02   1.3379364e+02   2.0038833e+02   1.6160727e+02   1.5174960e+02   1.4546249e+02   1.4303168e+02   1.9048818e+02   1.4910185e+02   1.2441249e+02   1.4238568e+02   1.1465249e+02   9.7836481e+01   1.3635545e+02   2.4855065e+02   2.5302545e+02   1.6702509e+01   1.3125455e+02   1.2146055e+02   9.8982489e+01   2.0237008e+02   1.1515091e+02   1.7986520e+02   7.6272489e+01   7.9706881e+01   1.5593182e+02   1.5918455e+02   1.1649727e+02   6.4394764e+01   1.6259364e+02   3.0005236e+01   8.1129091e+01   7.7706945e+01   1.2404091e+02   5.6757636e+01   1.2449545e+02   1.2124673e+02   1.2617249e+02   2.0857488e+02   5.3842489e+01   1.1631128e+02   1.6063000e+02   5.7811418e+01   2.4982818e+02   8.8625564e+01   1.1446249e+02   2.5194168e+02   1.2853091e+02   1.1976116e+02   1.8312249e+02   1.5077888e+02   1.4508182e+01  -1.0332473e+01   2.2092636e+02   1.0620680e+02   3.9255249e+02   1.9679448e+02   2.0751182e+02   1.4456542e+02   1.0867000e+02   9.6801855e+01   1.9534364e+02   1.4312978e+02   2.6453273e+02   6.1418291e+01   1.1169727e+02   1.0669785e+02   2.3050909e+02   2.0578109e+02   1.7493636e+02   2.6741236e+02   1.5689909e+02   1.2936989e+02   1.3669249e+02   1.4602328e+02   8.6620909e+01   7.4343964e+01   2.0660455e+02   1.8878527e+02   3.4441249e+02   8.0405681e+01   1.3905182e+02   6.5470400e+01   1.3616909e+02   5.4351927e+01
   1.0127249e+02   1.2523688e+02   7.4602489e+01   1.4446048e+02   2.2106909e+02   1.0188629e+02  -8.6454545e-01   2.1601891e+01   1.0091909e+02   1.0027829e+02   1.7718091e+02   1.4105189e+02   3.9122249e+02  -1.6149119e+01   1.3388182e+02   1.7877218e+02   6.4354545e+00   1.6425455e-01   1.4584818e+02   1.5813033e+02   1.0992727e+01   9.4542182e+00   2.7931249e+02  -1.8916319e+01   1.2546273e+02   9.9612073e+01   1.4752182e+02   1.4767644e+02   1.4418182e+00  -1.1904436e+01   1.0465249e+02   1.3724648e+02   1.8405182e+02   1.5019404e+02   1.1275364e+02   2.0612153e+02   1.7570727e+02   1.0886160e+02   1.2103249e+02   1.2679608e+02   1.7967818e+02   2.2105665e+02   9.7792489e+01   1.1770528e+02   1.0379249e+02   1.1536528e+02   5.6445455e+01   2.1232345e+02   2.1997545e+02  -1.4033491e+01   1.1753455e+02   1.1822815e+02   9.3742489e+01   2.8169928e+02   1.0882091e+02   1.7666160e+02   8.5122489e+01   1.2238888e+02   1.4160182e+02   1.3095095e+02   7.5117273e+01   8.8935164e+01   1.5045364e+02   5.9116436e+01   8.2889091e+01   6.1086145e+01   8.1990909e+01   8.8971636e+01   1.2826545e+02   1.0737513e+02   1.2627249e+02   2.4970688e+02   8.6222489e+01   1.0001088e+02   1.6863000e+02   5.4261418e+01   2.8158818e+02   1.0855476e+02   1.5122249e+02   2.2086088e+02   1.4406091e+02   1.1266876e+02   1.7888249e+02   1.6569808e+02   5.1281818e+00   3.2227927e+01   2.0021636e+02   1.1177360e+02   3.6317249e+02   2.3342488e+02   1.5889182e+02   2.0573502e+02   1.1986000e+02   1.2813665e+02   1.9682364e+02   2.2230138e+02   2.6786273e+02   8.3961891e+01   1.4426727e+02   1.3618225e+02   2.4311909e+02   2.0568229e+02   1.7698636e+02   2.3586836e+02   1.5270909e+02   9.3375091e+01   1.1384249e+02   1.6251128e+02   8.6720909e+01   1.0443596e+02   2.7105455e+02   1.8587927e+02   4.2484249e+02   8.0541281e+01   1.4781182e+02   6.2679600e+01   1.3516909e+02   8.5241927e+01
   7.9602489e+01   1.0335048e+02   9.1312489e+01   1.1284368e+02   1.1896909e+02   1.4100429e+02   7.8054545e+00  -4.2317091e+00   7.5819091e+01   1.1328629e+02   1.6289091e+02   1.5405509e+02   3.3955249e+02   8.3644805e+00   1.3908182e+02   1.6864618e+02   1.0675455e+01  -4.6494545e-01   1.5094818e+02   1.6777233e+02   5.6272727e-01  -9.6613818e+00   2.7331249e+02  -5.2626319e+01   9.0552727e+01   9.8024873e+01   1.4805182e+02   2.1411404e+02   1.2491818e+01   1.7921564e+01   9.3692489e+01   2.0431328e+02   2.1453182e+02   2.2632564e+02   1.3289364e+02   2.7841033e+02   1.6684727e+02   1.2509040e+02   1.3450249e+02   1.8647848e+02   2.0890818e+02   2.1762825e+02   1.3260249e+02   1.2820048e+02   1.1508249e+02   1.6684208e+02   9.3975455e+01   2.9536105e+02   2.7416545e+02   7.3513091e+00   1.3111455e+02   1.4081175e+02   1.2027249e+02   2.6280688e+02   1.5682091e+02   1.6691160e+02   1.1627249e+02   1.5241688e+02   1.4341182e+02   1.5566615e+02   8.8497273e+01   8.0154764e+01   1.6331364e+02   8.5987636e+01   7.5789091e+01   8.4424145e+01   8.6090909e+01   1.2912364e+02   9.8115455e+01   9.1737127e+01   1.3379249e+02   2.2010528e+02   6.0362489e+01   1.2293968e+02   1.4568000e+02   3.3487418e+01   3.0092818e+02   8.7157564e+01   1.1741249e+02   2.0780568e+02   1.0358091e+02   1.1471716e+02   1.5860249e+02   1.6703048e+02   1.3418182e+01  -1.8675273e+01   1.9802636e+02   1.2998880e+02   3.5712249e+02   1.8290888e+02   2.0004182e+02   1.6073302e+02   9.5340000e+01   7.3488255e+01   1.9239364e+02   1.5246578e+02   2.7648273e+02   4.9222291e+01   1.5369727e+02   1.2038785e+02   2.1964909e+02   2.2093989e+02   1.7208636e+02   1.8864036e+02   1.5127909e+02   1.0652949e+02   1.3569249e+02   1.5315328e+02   1.2234091e+02   9.2826364e+01   2.7795455e+02   2.1437727e+02   4.9879249e+02   1.4490528e+02   1.2562182e+02   7.3074800e+01   1.3612909e+02   6.5405127e+01
   9.6502489e+01   1.4747848e+02   9.0412489e+01   1.5086568e+02   1.0730909e+02   1.2598709e+02   1.2755455e+01  -2.6277091e+00   9.0869091e+01   1.1441229e+02   1.8370091e+02   1.8148029e+02   3.7136249e+02   8.3396805e+00   1.6169182e+02   1.9978738e+02   1.1775455e+01   6.7370545e+00   1.9741818e+02   1.7000473e+02   1.6462727e+01  -3.2233818e+00   3.2284249e+02  -3.4968719e+01   1.1946273e+02   1.0138207e+02   1.3071182e+02   1.6045124e+02   5.7818182e+00   8.3683636e+00   1.0412249e+02   1.1376888e+02   1.3362182e+02   2.0970844e+02   1.1575364e+02   2.4135153e+02   1.6756727e+02   1.4946280e+02   1.0065249e+02   1.7480648e+02   1.9933818e+02   2.1315385e+02   1.0665249e+02   1.4232648e+02   1.0527249e+02   1.2481688e+02   1.0768545e+02   2.4031425e+02   2.1902545e+02  -1.0097491e+01   1.0339455e+02   1.4978935e+02   1.0708249e+02   1.7729208e+02   1.4758091e+02   1.5832080e+02   8.0122489e+01   1.3297888e+02   1.3426182e+02   1.6391815e+02   7.8447273e+01   9.1198764e+01   1.7483364e+02   4.5026036e+01   8.0839091e+01   5.1490145e+01   9.1900909e+01   1.1189884e+02   1.0568545e+02   1.3851153e+02   1.4936249e+02   2.3705968e+02   7.0552489e+01   1.2888448e+02   1.5311000e+02   5.3273018e+01   2.7016818e+02   8.1858364e+01   1.2269249e+02   2.4990328e+02   1.3277091e+02   1.4718196e+02   1.7436249e+02   1.7257968e+02   1.4418182e+01   1.9472727e-01   2.1625636e+02   1.0825040e+02   3.4912249e+02   2.1021888e+02   2.1461182e+02   1.8661742e+02   1.2543000e+02   9.0501055e+01   1.8339364e+02   1.4280578e+02   2.5124273e+02   6.2151491e+01   1.5140727e+02   1.2280105e+02   2.3492909e+02   1.6133749e+02   1.2155636e+02   1.7563276e+02   1.3122909e+02   7.2663491e+01   1.0031249e+02   1.4736368e+02   1.2934091e+02   8.6216364e+01   2.2800455e+02   1.8487327e+02   5.0884249e+02   1.2025128e+02   1.2976182e+02   5.2973600e+01   1.3945909e+02   7.9708727e+01
   5.4602489e+01   1.2835048e+02   1.0441249e+02   1.1103568e+02   1.5268909e+02   1.0859669e+02   5.1545455e-01   2.7814909e+00   8.6729091e+01   8.6363491e+01   1.2599091e+02   1.5214709e+02   3.3550249e+02  -1.4171519e+01   1.1708182e+02   1.8978618e+02   2.2725455e+01   5.5210545e+00   1.3608818e+02   1.5538113e+02   4.4127273e+00  -4.1093818e+00   2.7517249e+02  -2.6775119e+01   1.2717273e+02   7.7335273e+01   1.2438182e+02   1.7324764e+02   2.4918182e+00  -1.7318436e+01   9.9502489e+01   9.9998481e+01   1.8429182e+02   1.9108484e+02   1.0794364e+02   2.2126633e+02   1.5789727e+02   1.2628640e+02   1.2222249e+02   1.3127088e+02   1.5062818e+02   1.6867065e+02   1.0360249e+02   1.6029048e+02   1.0869249e+02   1.2702328e+02   1.8473545e+02   1.9239025e+02   1.4316545e+02   1.1130909e-01   9.4924545e+01   1.5679695e+02   1.0374249e+02   2.4631928e+02   1.3715091e+02   1.5805520e+02   8.9312489e+01   1.1257368e+02   1.1355182e+02   1.9343495e+02   1.0611727e+02   8.9225164e+01   1.8040364e+02   4.4430436e+01   9.4029091e+01   3.0724945e+01   7.9510909e+01   6.3270036e+01   1.0668545e+02   1.7434153e+02   1.1108249e+02   2.5669208e+02   7.4932489e+01   1.6077408e+02   1.2611000e+02   6.6763018e+01   3.0135818e+02   4.8023164e+01   1.3774249e+02   2.4488928e+02   1.4134091e+02   1.3345636e+02   1.7041249e+02   1.4560568e+02   5.3181818e+00  -1.0167273e+01   2.0973636e+02   1.3263200e+02   3.5060249e+02   2.1291048e+02   1.8094182e+02   1.7250102e+02   1.0548000e+02   1.0533705e+02   2.0467364e+02   1.4314338e+02   2.8072273e+02   9.1313091e+01   1.6692727e+02   1.8393945e+02   2.2802909e+02   1.9735949e+02   2.4984636e+02   1.7579956e+02   1.3946909e+02   1.1338429e+02   1.1736249e+02   1.2303968e+02   1.2096091e+02   1.0083676e+02   2.8890455e+02   1.8015127e+02   5.9036249e+02   1.4357968e+02   1.5038182e+02   8.3184000e+01   1.4797909e+02   7.1167127e+01
   9.8032489e+01   1.2130608e+02   1.0598249e+02   1.0738008e+02   1.6506909e+02   1.4612629e+02   3.6154545e+00  -1.4566509e+01   7.9199091e+01   9.3105891e+01   1.5384091e+02   1.5244909e+02   3.5560249e+02   3.7004805e+00   1.4622182e+02   1.7016498e+02   1.2155455e+01  -8.2433455e+00   1.6846818e+02   1.2922073e+02   2.0892727e+01   8.4222182e+00   2.6398249e+02  -3.2349919e+01   1.1703273e+02   9.2096473e+01   1.1490182e+02   1.9724604e+02   4.1118182e+00   2.0551964e+01   1.2141249e+02   1.3700568e+02   2.0257182e+02   2.1014244e+02   1.6851364e+02   2.4942073e+02   1.3075727e+02   1.7549760e+02   1.1088249e+02   1.4708808e+02   1.6843818e+02   3.1181585e+02   1.1927249e+02   2.1012688e+02   1.0374249e+02   1.7631928e+02   2.6016545e+02   1.8964585e+02   1.7202545e+02   9.3725091e+00   1.4982455e+02   1.7421495e+02   7.8982489e+01   2.6064008e+02   1.5601091e+02   1.7154640e+02   1.1598249e+02   1.1953008e+02   1.8826182e+02   1.7335815e+02   9.2167273e+01   1.0353116e+02   1.9350364e+02   7.6762436e+01   1.2159909e+02   7.5949345e+01   1.2409091e+02   1.0232364e+02   8.7975455e+01   1.6492833e+02   1.3469249e+02   2.2618328e+02   6.8882489e+01   1.0820808e+02   1.0987000e+02   6.0872218e+01   3.1806818e+02   5.6066364e+01   1.4841249e+02   1.5070568e+02   1.1268091e+02   1.0602916e+02   1.6622249e+02   1.4751088e+02   1.8038182e+01  -6.5648727e+00   2.0521636e+02   1.0751360e+02   3.0555249e+02   1.7889448e+02   1.6999182e+02   1.9389702e+02   7.1620000e+01   9.7805855e+01   1.7791364e+02   1.6205418e+02   2.7596273e+02   9.5123891e+01   1.5307727e+02   1.3366745e+02   2.0240909e+02   1.5845909e+02   2.1708636e+02   1.4661036e+02   1.2041909e+02   7.7618291e+01   8.8362489e+01   9.3169681e+01   8.6100909e+01   5.5345564e+01   2.4650455e+02   1.5809327e+02   5.6460249e+02   1.2045048e+02   1.4524182e+02   8.6355200e+01   1.4750909e+02   6.7014727e+01
   8.2272489e+01   1.4032688e+02   1.1312249e+02   1.2918888e+02   1.6073909e+02   1.4643269e+02   2.2854545e+00   2.5729891e+01   9.1629091e+01   1.1564149e+02   1.8480091e+02   1.3982229e+02   3.4336249e+02  -2.8903195e+00   1.3465182e+02   2.0133058e+02   1.7055455e+01  -1.2925345e+01   1.4470818e+02   1.3227153e+02   1.5412727e+01  -2.1393818e+00   3.2731249e+02  -6.4663195e+00   1.2070273e+02   9.4092873e+01   1.1571182e+02   1.7670124e+02  -1.3838182e+01  -3.6820364e+00   1.2250249e+02   1.0258848e+02   1.9186182e+02   1.9994924e+02   9.2843636e+01   2.5947433e+02   1.5694727e+02   1.2455240e+02   1.2303249e+02   1.2516608e+02   1.4414818e+02   2.4970905e+02   9.4502489e+01   1.4672848e+02   1.1093249e+02   1.3674408e+02   2.1259545e+02   1.8949145e+02   1.8373545e+02  -1.8942909e+00   1.1011455e+02   1.3434175e+02   9.6172489e+01   2.2169488e+02   1.4120091e+02   1.6649120e+02   8.1272489e+01   8.8166881e+01   1.4812182e+02   1.9028935e+02   9.3877273e+01   7.3014364e+01   1.7283364e+02   6.1036036e+01   9.6219091e+01   3.7259745e+01   9.6090909e+01   8.3603636e+01   1.1440545e+02   1.3439393e+02   1.4436249e+02   2.7545968e+02   8.4172489e+01   1.3331488e+02   1.7415000e+02   4.8349818e+01   3.5720818e+02   7.0365164e+01   1.5384249e+02   1.9822128e+02   1.4339091e+02   1.1686236e+02   1.8731249e+02   1.9673368e+02   1.8608182e+01   4.0995273e+00   3.1487636e+02   4.2260800e+01   3.4927249e+02   2.5772688e+02   2.2366182e+02   1.9722342e+02   1.0853000e+02   9.1193055e+01   2.2182364e+02   1.7387138e+02   2.9967273e+02   1.1198709e+02   1.9288727e+02   1.5872265e+02   2.1559909e+02   1.8578389e+02   2.7355636e+02   1.7475276e+02   1.4918909e+02   9.6746691e+01   1.1469249e+02   8.7253281e+01   9.5340909e+01   7.1076364e+01   2.8070455e+02   1.6270727e+02   5.6036249e+02   1.4178968e+02   1.2481182e+02   6.7139600e+01   1.1983909e+02   7.4618327e+01
   8.5552489e+01   1.2944448e+02   6.4552489e+01   1.2898448e+02   8.3309091e+01   1.5533709e+02   1.0454545e+00  -8.9309091e+00   7.2349091e+01   9.5613891e+01   1.5018091e+02   1.3059189e+02   3.2584249e+02  -6.7787195e+00   1.4817182e+02   1.2729898e+02   1.7754545e+00  -1.1182945e+01   1.0636818e+02   1.4323873e+02   1.6082727e+01  -1.5282982e+01   2.5717249e+02  -5.0475119e+01   1.0203273e+02   5.3486473e+01   1.2247182e+02   1.7268044e+02  -4.2181818e+00  -1.0121636e+01   6.9882489e+01   1.3579808e+02   2.2315182e+02   1.9063604e+02   1.0065364e+02   2.0751953e+02   1.5951727e+02   1.2581680e+02   1.1279249e+02   1.1174528e+02   1.5490818e+02   2.3160825e+02   1.1050249e+02   1.0844848e+02   8.4932489e+01   1.7987408e+02   1.9597545e+02   1.9397105e+02   1.0497545e+02  -5.2634909e+00   1.0711455e+02   1.2782175e+02   1.2217249e+02   1.7846488e+02   1.0615091e+02   1.8149520e+02   1.0141249e+02   1.0965568e+02   1.6693182e+02   1.3887455e+02   6.7687273e+01   9.5679564e+01   1.6064364e+02   3.2631236e+01   1.0064909e+02   4.6435345e+01   1.0009091e+02   7.4673636e+01   1.0897545e+02   1.2867833e+02   1.5346249e+02   2.6011168e+02   7.0502489e+01   1.1088848e+02   1.8625000e+02   2.3761818e+01   3.5949818e+02   5.2281964e+01   1.3912249e+02   1.9710888e+02   1.4373091e+02   1.3278516e+02   1.3893249e+02   1.9746408e+02   6.5081818e+00   6.5475273e+00   3.8759636e+02  -7.8680000e-01   3.8446249e+02   1.9910168e+02   2.0261182e+02   1.7733742e+02   1.0805000e+02   1.0518145e+02   2.1586364e+02   1.7553818e+02   3.2715273e+02   9.5888691e+01   1.7669727e+02   1.7315785e+02   2.5421909e+02   1.7507429e+02   2.9846636e+02   2.2356996e+02   1.5322909e+02   7.6473491e+01   9.6312489e+01   8.9253681e+01   9.6910909e+01   6.5050764e+01   2.5955455e+02   1.7764927e+02   5.0727249e+02   1.1889688e+02   1.8514182e+02   7.6733200e+01   1.2297909e+02   6.7127127e+01
   1.1236249e+02   1.5553968e+02   1.1360249e+02   1.1701048e+02   8.0159091e+01   1.7282909e+02   6.6654545e+00   8.7694909e+00   9.9679091e+01   1.1565749e+02   1.4132091e+02   1.9068069e+02   3.4817249e+02  -1.4465119e+01   1.6527182e+02   1.4235098e+02   4.8654545e+00  -1.5201455e+00   1.7003818e+02   1.4943513e+02   1.9132727e+01   7.0430182e+00   2.9541249e+02  -4.8294319e+01   1.3617273e+02   9.6375273e+01   1.4833182e+02   2.0314164e+02   5.3518182e+00   1.3022764e+01   1.1593249e+02   1.6677408e+02   1.5472182e+02   2.4935044e+02   1.2513364e+02   2.1841113e+02   1.4146727e+02   1.9179080e+02   1.3665249e+02   1.4716648e+02   2.2257818e+02   2.3310465e+02   1.1660249e+02   1.9977048e+02   1.2141249e+02   1.7105568e+02   2.4254545e+02   1.8266545e+02   1.8064545e+02  -1.1270909e+00   1.6663455e+02   1.5054015e+02   1.1193249e+02   2.4524408e+02   1.5015091e+02   2.0639520e+02   9.0982489e+01   1.1406008e+02   1.7707182e+02   1.5301335e+02   7.8497273e+01   1.1119476e+02   1.9216364e+02   5.8299636e+01   9.5359091e+01   6.3088545e+01   1.0285091e+02   9.8062836e+01   9.4025455e+01   1.2330433e+02   1.3231249e+02   2.0313368e+02   8.8982489e+01   1.0869008e+02   1.6463000e+02   3.7391418e+01   2.8268818e+02   7.2326764e+01   1.1974249e+02   2.1313928e+02   1.3463091e+02   9.9273164e+01   1.6060249e+02   1.5363048e+02   1.6798182e+01   3.8143273e+00   3.1792636e+02   2.1546800e+01   3.4103249e+02   2.2957608e+02   1.8527182e+02   1.6177462e+02   1.0867000e+02   9.4321855e+01   1.7677364e+02   1.8323538e+02   3.0096273e+02   9.7313891e+01   1.4530727e+02   1.9266905e+02   1.9340909e+02   1.9598909e+02   2.5284636e+02   1.8726956e+02   1.2908909e+02   1.0983469e+02   9.5362489e+01   7.3799681e+01   8.0570909e+01   5.6827964e+01   2.4310455e+02   1.4966527e+02   4.4103249e+02   7.4916081e+01   1.5447182e+02   1.0147680e+02   1.0397909e+02   7.8217127e+01
   1.0022249e+02   1.0770088e+02   6.1552489e+01   1.6017448e+02   1.6315909e+02   1.0523909e+02   9.0545455e-01   1.2270291e+01   8.3729091e+01   7.6173491e+01   1.1813091e+02   2.0553589e+02   3.2503249e+02   1.0386081e+01   1.3955182e+02   1.8031858e+02   5.0154545e+00  -7.7221455e+00   1.2898818e+02   1.4828913e+02   8.6027273e+00   1.1595418e+01   3.1541249e+02  -2.7424319e+01   1.2260273e+02   8.1940873e+01   1.3371182e+02   2.1288124e+02   1.6818182e+00   1.0366364e+01   1.1198249e+02   1.3166008e+02   2.0110182e+02   2.4302004e+02   1.3998364e+02   2.1132313e+02   1.3956727e+02   1.3975280e+02   1.1227249e+02   1.6625688e+02   1.7733818e+02   2.4615385e+02   1.1584249e+02   1.4688128e+02   1.0360249e+02   1.6924048e+02   2.0054545e+02   2.1631545e+02   1.4888545e+02  -2.3916291e+01   1.5244455e+02   1.0210535e+02   1.3469249e+02   2.1880328e+02   1.5958091e+02   1.4960080e+02   8.8222489e+01   1.2842088e+02   1.4060182e+02   1.6612095e+02   9.0597273e+01   8.9076764e+01   1.6655364e+02   5.3308436e+01   9.4559091e+01   5.4772545e+01   1.0485091e+02   9.4092836e+01   1.2121545e+02   1.2798913e+02   1.4608249e+02   2.5265208e+02   8.0982489e+01   1.4067008e+02   1.4630000e+02   7.1857818e+01   2.5958818e+02   8.9934764e+01   1.7284249e+02   1.8141128e+02   1.6715091e+02   1.5267156e+02   1.8950249e+02   1.5507848e+02   3.1038182e+01   7.4851273e+00   3.3982636e+02   1.3264800e+01   3.8136249e+02   2.0753968e+02   2.2823182e+02   1.7304782e+02   1.3267000e+02   1.0778185e+02   1.9715364e+02   1.6460498e+02   3.0496273e+02   8.2563891e+01   1.7530727e+02   2.0641905e+02   2.7116909e+02   2.0900829e+02   3.0441636e+02   2.4414396e+02   1.4280909e+02   1.1020709e+02   1.1341249e+02   1.3702568e+02   9.4050909e+01   6.7659564e+01   2.9545455e+02   1.6457727e+02   4.0565249e+02   9.1266481e+01   1.9662182e+02   1.2124480e+02   1.2502909e+02   6.8863127e+01
   1.1446249e+02   1.1318168e+02   8.6842489e+01   1.4620128e+02   1.7492909e+02   1.1257749e+02   3.3254545e+00  -9.7733091e+00   8.1299091e+01   5.7607891e+01   1.3013091e+02   1.8067589e+02   3.3165249e+02   1.3264805e+00   1.3436182e+02   1.5930378e+02   1.0155455e+01  -1.6273345e+01   1.4236818e+02   1.4145873e+02   6.4127273e+00   2.4906182e+00   2.8388249e+02  -4.3131919e+01   1.1993273e+02   7.1774473e+01   1.1838182e+02   1.7234764e+02  -6.6481818e+00  -1.2017236e+01   6.6792489e+01   1.3532528e+02   1.6015182e+02   2.1382604e+02   1.2356364e+02   1.8687673e+02   1.4051727e+02   1.1376680e+02   6.9652489e+01   1.3885648e+02   1.7833818e+02   2.1150385e+02   1.2165249e+02   1.3098648e+02   1.0822249e+02   1.1239088e+02   2.0797545e+02   1.5224105e+02   1.4178545e+02  -7.2982909e+00   1.0253455e+02   1.2852815e+02   1.4598249e+02   1.6499008e+02   1.2920091e+02   1.2836120e+02   9.5842489e+01   7.5291281e+01   1.5779182e+02   1.4074575e+02   8.6687273e+01   7.7389564e+01   1.6231364e+02   4.1787636e+01   8.9269091e+01   3.8535745e+01   1.1209091e+02   7.1473636e+01   8.9025455e+01   1.3613433e+02   1.3303249e+02   2.4755608e+02   8.5982489e+01   8.5650081e+01   1.6125000e+02   3.8001818e+01   2.7797818e+02   2.5423564e+01   1.6308249e+02   1.8705208e+02   1.2511091e+02   1.2489476e+02   1.8655249e+02   1.0941448e+02   1.3228182e+01  -1.0900727e+00   3.7535636e+02   8.9024000e+00   3.5246249e+02   1.7842168e+02   2.1270182e+02   1.5739022e+02   9.6430000e+01   1.0211105e+02   1.6653364e+02   1.8143458e+02   3.0091273e+02   6.4887891e+01   1.5602727e+02   1.4024145e+02   1.8892909e+02   2.2306749e+02   2.4879636e+02   2.1278356e+02   1.3013909e+02   1.1194069e+02   9.9552489e+01   1.1975448e+02   7.7150909e+01   5.9251564e+01   2.6905455e+02   1.7033927e+02   3.6527249e+02   7.0636881e+01   1.4271182e+02   6.8987600e+01   8.5739091e+01   4.9916327e+01
   1.0569249e+02   1.3493328e+02   1.2436249e+02   1.2947968e+02   7.2879091e+01   2.1769149e+02  -2.4454545e-01   1.3462291e+01   7.6489091e+01   1.3432269e+02   8.5270909e+01   9.8314691e+01   3.9588249e+02  -8.8119195e+00   1.6765182e+02   1.4978058e+02   1.0155455e+01   8.6266545e+00   1.6832818e+02   1.6295193e+02   2.5752727e+01   2.2563418e+01   3.2931249e+02  -4.0676319e+01   1.3650273e+02   9.4298873e+01   1.4243182e+02   2.2561364e+02   1.2591818e+01  -7.9643636e-01   9.3412489e+01   1.6800568e+02   1.8886182e+02   2.4247924e+02   1.6132364e+02   2.2432593e+02   2.2803727e+02   1.3600520e+02   1.3812249e+02   1.3937888e+02   2.0852818e+02   2.3589865e+02   1.3322249e+02   1.4763088e+02   1.1479249e+02   1.4067528e+02   2.0830545e+02   2.2279465e+02   1.5393545e+02   2.1997091e+00   1.6301455e+02   1.5534975e+02   1.1755249e+02   2.6945448e+02   1.5682091e+02   2.0239160e+02   1.1760249e+02   1.2350048e+02   1.4802182e+02   1.9448735e+02   8.0447273e+01   1.2008876e+02   1.7659364e+02   5.1695236e+01   1.0655909e+02   5.5152545e+01   1.1409091e+02   1.0726364e+02   1.0111545e+02   1.5702713e+02   1.3165249e+02   2.7070648e+02   8.5272489e+01   1.0784688e+02   1.6844000e+02   3.2136618e+01   3.4663818e+02   6.1210764e+01   1.5698249e+02   2.0073008e+02   1.5192091e+02   1.2926996e+02   1.6493249e+02   2.1004408e+02   2.9128182e+01   5.5479273e+00   2.9173636e+02   2.4302000e+01   3.9846249e+02   1.7413168e+02   2.0785182e+02   2.0248822e+02   1.2043000e+02   9.8811055e+01   1.7615364e+02   1.8519498e+02   2.9401273e+02   8.9159891e+01   1.3535727e+02   1.0218505e+02   2.2254909e+02   2.2703789e+02   2.6741636e+02   2.1834396e+02   1.3332909e+02   9.8965491e+01   1.0617249e+02   1.5403488e+02   8.4620909e+01   7.3743964e+01   2.1250455e+02   1.8576327e+02   3.0155249e+02   5.1494481e+01   1.5047182e+02   8.9176800e+01   1.3093909e+02   5.6730327e+01
   7.9982489e+01   1.0413008e+02   9.2932489e+01   1.1828408e+02   6.9829091e+01   2.1265549e+02  -9.1945455e+00  -2.1011709e+01   7.6919091e+01   1.0466829e+02   1.1161091e+02   8.8867491e+01   3.4412249e+02  -2.5291119e+01   1.6103182e+02   1.5622018e+02   5.5354545e+00  -2.0903745e+01   1.3575818e+02   9.9177527e+01   6.5127273e+00  -1.0473818e+00   2.8693249e+02  -4.7995919e+01   1.0303273e+02   7.6316473e+01   1.3585182e+02   2.0885004e+02  -3.1818182e-01   4.2363636e+00   1.1865249e+02   1.3174648e+02   1.5505182e+02   2.3718404e+02   1.7065364e+02   1.7657953e+02   1.6241727e+02   1.1754480e+02   1.2560249e+02   1.2381048e+02   2.0705818e+02   2.0958625e+02   1.2217249e+02   1.4546488e+02   1.3622249e+02   1.3039088e+02   2.2268545e+02   2.1183425e+02   1.9921545e+02   1.2917309e+01   1.3158455e+02   1.6501415e+02   9.4932489e+01   2.2321408e+02   1.2368091e+02   1.7342280e+02   9.9932489e+01   1.0924408e+02   1.3517182e+02   1.8617535e+02   9.5307273e+01   7.7659964e+01   1.9116364e+02   5.1239636e+01   9.3129091e+01   4.8506945e+01   9.1470909e+01   1.0612324e+02   1.0926545e+02   1.1961513e+02   1.3898249e+02   2.4260008e+02   7.8172489e+01   1.2213488e+02   1.3982000e+02   4.1186218e+01   2.9187818e+02   4.8971564e+01   1.2169249e+02   2.3707328e+02   1.4092091e+02   1.1052996e+02   1.5312249e+02   1.5679888e+02   1.5658182e+01   3.4355273e+00   2.7478636e+02  -3.9120000e+00   3.6265249e+02   2.2775648e+02   2.0551182e+02   1.8643542e+02   1.2029000e+02   1.0125225e+02   2.4715364e+02   1.4751498e+02   2.9201273e+02   8.6219891e+01   1.3188727e+02   1.2203265e+02   2.5873909e+02   2.4028269e+02   2.7422636e+02   2.1889916e+02   1.4818909e+02   1.1325669e+02   1.3717249e+02   1.6574488e+02   1.0686091e+02   1.0201476e+02   2.5680455e+02   1.8146927e+02   3.8550249e+02   8.4688481e+01   1.5781182e+02   8.7729600e+01   1.4088909e+02   8.4074327e+01
   7.0602489e+01   1.1564048e+02   8.7122489e+01   1.3383888e+02   8.6349091e+01   1.7166389e+02  -2.5745455e+00   3.4738691e+01   8.9489091e+01   9.1382691e+01   1.7070091e+02   1.7748029e+02   3.0655249e+02  -2.0285519e+01   1.8603182e+02   1.3831018e+02  -1.8445455e+00  -1.2123345e+01   1.6979818e+02   1.3540433e+02   2.2082727e+01   1.3270182e+00   2.8369249e+02  -2.1646719e+01   9.3122727e+01   9.7299273e+01   1.4505182e+02   1.9340404e+02   3.6318182e+00   2.1103636e+00   1.0969249e+02   1.3999328e+02   2.1338182e+02   1.8394764e+02   1.4236364e+02   1.6408273e+02   1.2460727e+02   1.6746960e+02   9.4692489e+01   1.5695328e+02   1.6029818e+02   2.3141705e+02   8.4122489e+01   1.7374888e+02   1.2350249e+02   1.0592848e+02   2.2116545e+02   2.1518585e+02   1.6559545e+02  -1.3163091e+01   1.2344455e+02   1.6199535e+02   1.0550249e+02   2.3665848e+02   1.2982091e+02   1.4688160e+02   1.0941249e+02   1.0101568e+02   1.3202182e+02   1.6376735e+02   7.8787273e+01   8.7601564e+01   1.6931364e+02   4.4317636e+01   9.7319091e+01   4.5931745e+01   1.1190091e+02   7.4768836e+01   1.0664545e+02   1.1143473e+02   1.3565249e+02   2.2491648e+02   5.3652489e+01   1.1851648e+02   1.6911000e+02   1.7563018e+01   4.6398182e+01   2.2555996e+02   1.0898249e+02   2.2690008e+02   1.4196091e+02   9.8736764e+01   1.5441249e+02   1.2560568e+02   1.9938182e+01  -1.5386873e+01   2.9487636e+02   8.3908000e+00   3.8303249e+02   1.7764608e+02   1.8246182e+02   1.7622942e+02   9.7240000e+01   8.0526255e+01   1.6715364e+02   1.7814498e+02   2.6410273e+02   5.3022691e+01   1.1859727e+02   8.4995855e+01   2.1840909e+02   1.5103909e+02   1.7731636e+02   2.3136196e+02   1.6846909e+02   1.0082429e+02   1.1674249e+02   1.6061928e+02   7.9050909e+01   6.7139564e+01   2.1800455e+02   1.7532327e+02   3.3779249e+02   7.5595281e+01   1.3433182e+02   6.2518000e+01   1.0740909e+02   5.4892727e+01
   9.6172489e+01   1.3297488e+02   7.7222489e+01   1.6668088e+02   1.8315909e+02   1.2244909e+02   1.3805455e+01  -7.1170909e-01   1.1381909e+02   9.8916291e+01   1.8937091e+02   1.2802669e+02   3.2312249e+02  -1.0701119e+01   1.4660182e+02   2.0789458e+02   3.5854545e+00   7.3422545e+00   1.4465818e+02   1.1260553e+02   1.3992727e+01   1.4834218e+01   3.3265249e+02  -4.9323519e+01   1.0484273e+02   7.9121673e+01   1.2957182e+02   2.1049244e+02   1.2591818e+01   6.0635636e+00   1.0808249e+02   1.5516208e+02   2.1886182e+02   2.2950924e+02   1.5084364e+02   2.3059433e+02   1.5756727e+02   1.6597280e+02   1.3865249e+02   1.6838648e+02   2.0476818e+02   2.2761945e+02   1.2093249e+02   1.9980408e+02   1.0208249e+02   1.5455208e+02   1.7121545e+02   2.4128185e+02   9.7215455e+01   2.4573091e+00   1.1796455e+02   1.4157375e+02   9.3792489e+01   3.0140528e+02   1.1525091e+02   2.1814720e+02   1.0660249e+02   1.3648048e+02   1.5641182e+02   1.8395615e+02   9.7257273e+01   9.5213964e+01   1.9593364e+02   7.0148036e+01   9.6129091e+01   5.7126945e+01   1.0890091e+02   9.6108836e+01   1.0883545e+02   1.3640953e+02   1.2965249e+02   2.3758648e+02   6.7932489e+01   1.7123408e+02   1.4154000e+02   4.7528618e+01   3.2308182e+01   2.7278716e+02   1.5688249e+02   1.9635808e+02   1.6420091e+02   1.2066756e+02   1.4898249e+02   2.0451008e+02   2.9558182e+01   1.0513527e+01   3.5825636e+02   1.6410400e+01   3.7774249e+02   2.3311928e+02   2.0356182e+02   1.7554142e+02   1.1619000e+02   1.1429025e+02   1.8201364e+02   2.2957618e+02   2.7539273e+02   7.6459491e+01   1.4969727e+02   9.6897855e+01   2.2254909e+02   2.4998789e+02   2.5650636e+02   2.0131676e+02   1.6232909e+02   1.7526549e+02   1.6703249e+02   1.7783608e+02   1.0524091e+02   1.0971436e+02   2.8295455e+02   2.1057727e+02   4.1603249e+02   1.1581608e+02   1.4471182e+02   1.0468760e+02   1.5312909e+02   8.3855127e+01
   7.1602489e+01   1.0451048e+02   9.3272489e+01   1.0996688e+02   1.6596909e+02   1.2120429e+02   9.4754545e+00  -1.4885309e+01   8.0109091e+01   6.0703091e+01   1.2037091e+02   1.4983669e+02   3.3284249e+02  -4.7687195e+00   1.2436182e+02   1.7110378e+02   9.2454545e+00  -4.7305455e+00   1.1213818e+02   1.8920713e+02   4.0827273e+00  -1.4512982e+01   2.8712249e+02  -4.6111119e+01   8.7792727e+01   1.0748567e+02   1.4705182e+02   1.9309404e+02  -1.7481818e+00  -9.7392364e+00   1.0784249e+02   1.0485128e+02   1.6872182e+02   1.7671044e+02   1.8013364e+02   1.8706113e+02   1.2746727e+02   1.5753080e+02   1.1317249e+02   1.4052488e+02   1.4705818e+02   2.3142625e+02   1.1779249e+02   1.6300528e+02   9.4842489e+01   9.7561281e+01   1.9168545e+02   1.7831425e+02   1.7226545e+02  -1.2836691e+01   1.0782455e+02   1.4486495e+02   1.0727249e+02   2.4789688e+02   1.1991091e+02   2.0015440e+02   8.5792489e+01   1.2856528e+02   1.4250182e+02   1.2663895e+02   7.7737273e+01   9.7155564e+01   1.7355364e+02   6.1458436e+01   1.0202909e+02   4.6514945e+01   1.0856091e+02   9.2326036e+01   1.2202545e+02   1.1311433e+02   1.3665249e+02   2.0435648e+02   5.7932489e+01   1.0684408e+02   1.3482000e+02   4.2636218e+01   2.6878182e+01   2.4822156e+02   1.5065249e+02   1.6147648e+02   1.1339091e+02   1.2531236e+02   1.4636249e+02   1.6533968e+02   1.1781818e+00  -1.0746073e+01   4.0206636e+02  -1.2714400e+01   3.1098249e+02   2.4027008e+02   2.1085182e+02   1.5272822e+02   1.2491000e+02   7.8592655e+01   1.6820364e+02   2.1125098e+02   2.6843273e+02   5.1346291e+01   1.3588727e+02   1.1923265e+02   2.1807909e+02   1.5111549e+02   1.4898636e+02   1.9614836e+02   1.5294909e+02   6.9395891e+01   1.5941249e+02   1.2401568e+02   8.5290909e+01   9.6600364e+01   2.3170455e+02   1.5697727e+02   4.7160249e+02   9.1320481e+01   1.0824182e+02   6.1505200e+01   1.2469909e+02   8.7749527e+01
   1.0603249e+02   1.5466608e+02   9.3652489e+01   1.4460648e+02   1.8915909e+02   1.0610909e+02   3.5154545e+00   2.7211491e+01   5.8919091e+01   1.2187829e+02   1.7989091e+02   1.6478509e+02   3.5631249e+02  -4.3563195e+00   1.3579182e+02   2.0866938e+02   1.1675455e+01   4.7450545e+00   1.4089818e+02   1.8080633e+02   9.0327273e+00   2.1801018e+01   3.0622249e+02  -3.7449119e+01   8.9792727e+01   1.4613567e+02   1.3485182e+02   1.9912004e+02   9.6318182e+00  -5.9896364e+00   9.0792489e+01   1.4764528e+02   1.8700182e+02   1.8733804e+02   9.1563636e+01   2.3676673e+02   1.4465727e+02   1.3319560e+02   8.0882489e+01   1.7714808e+02   1.9519818e+02   2.0553505e+02   1.0436249e+02   1.1931968e+02   7.8412489e+01   1.3901568e+02   2.0240545e+02   1.6883665e+02   1.5316545e+02  -5.9286909e+00   9.8824545e+01   1.4986495e+02   9.8272489e+01   2.6742688e+02   1.2277091e+02   1.4616560e+02   9.5172489e+01   1.0791488e+02   1.5850182e+02   1.2154895e+02   6.8927273e+01   1.2210036e+02   1.6664364e+02   5.8491236e+01   8.2269091e+01   3.9905745e+01   1.2132091e+02   6.1495236e+01   1.2578545e+02   1.0733353e+02   1.1450249e+02   2.2674848e+02   1.0565249e+02   1.3212648e+02   1.5544000e+02   5.4516618e+01   2.9358182e+01   2.6012316e+02   1.4388249e+02   1.8958808e+02   1.7153091e+02   1.1394116e+02   1.8903249e+02   1.6464608e+02   2.9368182e+01  -1.7431273e+01   2.1976364e+01   1.9328000e+00   4.1717249e+02   1.7348488e+02   1.9994182e+02   1.6041102e+02   1.1058000e+02   1.0435905e+02   2.0682364e+02   1.6521138e+02   2.5310273e+02   7.5952691e+01   1.4445727e+02   1.5183705e+02   2.1459909e+02   2.3053389e+02   1.0889636e+02   2.0792556e+02   1.5056909e+02   1.2197629e+02   1.4208249e+02   1.3230208e+02   1.0515091e+02   1.0167156e+02   2.5385455e+02   1.7715527e+02   5.1312249e+02   1.1080888e+02   1.3252182e+02   6.8282800e+01   1.3178909e+02   1.0218233e+02
   7.7882489e+01   1.2900808e+02   1.1817249e+02   1.4021488e+02   1.7220909e+02   1.6374509e+02   2.9954545e+00  -1.5169091e+00   8.5819091e+01   5.3296291e+01   1.4246091e+02   1.7439949e+02   3.2398249e+02   4.5600805e+00   1.5984182e+02   1.6659538e+02   1.5395455e+01  -1.8925455e+00   1.6041818e+02   1.5667473e+02   1.0462727e+01  -1.0233818e+00   2.8512249e+02  -3.5141119e+01   6.9462727e+01   1.3166207e+02   1.4690182e+02   1.8777604e+02   5.9218182e+00  -1.6502836e+01   1.1855249e+02   1.5128448e+02   2.2891182e+02   1.7108524e+02   1.5898364e+02   2.2108313e+02   1.4960727e+02   2.0417960e+02   1.3898249e+02   1.4769008e+02   2.0433818e+02   2.2527385e+02   8.8362489e+01   1.7950968e+02   8.5222489e+01   1.8828088e+02   2.1511545e+02   2.6681985e+02   1.2116545e+02   1.0731309e+01   1.1792455e+02   1.5100695e+02   1.1679249e+02   2.8323528e+02   1.3344091e+02   1.5388200e+02   1.2593249e+02   1.0254408e+02   1.5355182e+02   2.0761495e+02   9.4067273e+01   1.1022916e+02   2.0335364e+02   7.0554436e+01   1.1240909e+02   4.9824545e+01   9.0700909e+01   7.9374836e+01   1.5535545e+02   1.1630793e+02   1.2103249e+02   2.4670608e+02   7.7982489e+01   1.3262008e+02   1.7144000e+02   6.4996618e+01   5.4208182e+01   2.8265516e+02   1.8341249e+02   2.0171568e+02   1.4320091e+02   1.1996756e+02   1.4188249e+02   2.2460808e+02   7.3681818e+00   2.1518727e+01   2.2826364e+01   5.3448000e+00   3.7236249e+02   2.3125968e+02   2.0366182e+02   1.9068342e+02   7.8910000e+01   1.1427265e+02   1.9982364e+02   1.9358138e+02   2.3910273e+02   8.4452691e+01   1.6159727e+02   1.4879585e+02   2.1483909e+02   2.3841469e+02   1.4203636e+02   1.9999436e+02   1.3127909e+02   1.0027949e+02   1.0684249e+02   1.3846128e+02   1.0548091e+02   8.9885164e+01   2.6895455e+02   1.9064727e+02   6.0884249e+02   1.6791128e+02   1.5652182e+02   6.1362800e+01   1.5612909e+02   7.9425127e+01
   7.4652489e+01   1.0993648e+02   1.0079249e+02   9.8515281e+01   2.0134909e+02   1.0170389e+02   2.7154545e+00  -2.0914509e+01   8.8629091e+01   7.2541491e+01   1.3156091e+02   1.7946149e+02   3.1979249e+02  -7.6247195e+00   1.5198182e+02   1.6703418e+02   7.9654545e+00   7.6118545e+00   1.3260818e+02   1.4551953e+02   4.9927273e+00  -9.2057818e+00   2.9036249e+02  -3.9180319e+01   8.3792727e+01   9.1665673e+01   1.2471182e+02   1.8722124e+02   1.1251818e+01   3.5007636e+00   9.1412489e+01   1.3064568e+02   1.9872182e+02   1.6593044e+02   1.2389364e+02   1.9856033e+02   1.2722727e+02   1.6883000e+02   1.1141249e+02   1.8028568e+02   1.7090818e+02   1.9451825e+02   1.1274249e+02   1.4002928e+02   1.0865249e+02   1.3940648e+02   1.8411545e+02   2.4257985e+02   1.5907545e+02   2.3185091e+00   9.3444545e+01   1.7115535e+02   9.9502489e+01   2.6480848e+02   1.1972091e+02   1.3454960e+02   1.1331249e+02   1.0051368e+02   1.7764182e+02   1.3082775e+02   1.0911727e+02   9.0555164e+01   1.9755364e+02   7.9108436e+01   1.0374909e+02   3.9707345e+01   1.1947091e+02   7.4263236e+01   8.5455455e+01   1.4089993e+02   1.1598249e+02   2.1611008e+02   7.7272489e+01   1.2986688e+02   1.3611000e+02   4.0673018e+01   2.3308182e+01   2.2112716e+02   1.4874249e+02   1.5781928e+02   1.4339091e+02   9.7912364e+01   1.4846249e+02   1.4603168e+02   1.6128182e+01  -2.1182073e+01   1.1926364e+01   8.1668000e+00   3.8698249e+02   1.9385008e+02   1.4942182e+02   2.1930262e+02   1.0648000e+02   1.0235705e+02   1.8091364e+02   1.4719418e+02   2.0263273e+02   1.0428029e+02   1.7159727e+02   1.2995585e+02   2.1283909e+02   1.9734469e+02   1.9284636e+02   1.4606956e+02   1.5118909e+02   6.3306691e+01   8.9272489e+01   9.8716881e+01   7.1860909e+01   5.5714764e+01   2.1625455e+02   1.8776327e+02   5.0241249e+02   1.2185568e+02   1.3833182e+02   4.5818000e+01   1.2735909e+02   8.9156727e+01
   1.1741249e+02   1.3875568e+02   1.0098249e+02   1.5264008e+02   2.3139909e+02   1.1643989e+02   9.0454545e+00   1.1429091e+01   1.0143909e+02   1.0056669e+02   1.6099091e+02   2.3168709e+02   3.7508249e+02   5.4220805e+00   1.7046182e+02   1.8146578e+02   5.7754545e+00   1.8787055e+01   2.3494818e+02   1.3624233e+02   1.2792727e+01   1.7902182e+00   2.8960249e+02  -1.7359519e+01   9.9842727e+01   1.1457167e+02   1.3538182e+02   2.0369764e+02   1.4591818e+01  -2.8564364e+00   1.2422249e+02   9.7680881e+01   1.7300182e+02   2.0150804e+02   1.2065364e+02   2.4405953e+02   1.6051727e+02   1.5211680e+02   5.7362489e+01   1.7141968e+02   1.9533818e+02   2.0690385e+02   9.7652489e+01   1.5242648e+02   9.9462489e+01   1.4366168e+02   1.7978545e+02   2.1245625e+02   1.4902545e+02   2.2125091e+00   1.1515455e+02   1.2346855e+02   1.1412249e+02   2.5358888e+02   9.4630909e+01   2.0364680e+02   8.6312489e+01   1.2590368e+02   1.6736182e+02   1.3584015e+02   6.8307273e+01   1.1185996e+02   1.8169364e+02   4.2327236e+01   1.1050909e+02   7.2256545e+01   1.0618091e+02   8.8326436e+01   1.1687545e+02   1.1890633e+02   1.0022249e+02   2.1213088e+02   7.9502489e+01   1.1306848e+02   1.3730000e+02   4.2007818e+01   2.0118182e+01   2.3724236e+02   1.5422249e+02   2.1314088e+02   1.2630091e+02   1.3155956e+02   1.4527249e+02   1.7166688e+02   3.1888182e+01  -3.9628727e+00   1.5546364e+01   7.9272000e+00   4.1846249e+02   2.2372168e+02   1.8742182e+02   2.0203262e+02   1.0977000e+02   1.3152385e+02   1.6810364e+02   1.5449898e+02   2.7248273e+02   9.6402291e+01   1.5035727e+02   1.5550505e+02   1.8792909e+02   2.0866749e+02   2.4798636e+02   1.9518836e+02   1.4470909e+02   4.4345091e+01   9.6982489e+01   1.0620008e+02   8.5430909e+01   8.3589164e+01   1.9935455e+02   1.9236527e+02   5.5108249e+02   1.7015208e+02   1.6481182e+02   1.1345960e+02   1.3935909e+02   7.5006727e+01
   7.8122489e+01   1.0775888e+02   9.7792489e+01   1.4370528e+02   2.1682909e+02   1.1189549e+02   2.4254545e+00   9.9586909e+00   7.9439091e+01   8.6376691e+01   1.6627091e+02   1.3945469e+02   3.5655249e+02  -1.8185519e+01   1.1517182e+02   2.1383898e+02   1.8155455e+01  -1.3723345e+01   2.6608818e+02   2.3211273e+00   1.7562727e+01   1.3838618e+01   3.4755249e+02  -2.5085519e+01   8.6462727e+01   1.0402207e+02   1.5314182e+02   2.0341684e+02   1.9591818e+01  -2.4836436e+01   1.0979249e+02   1.2317528e+02   1.7824182e+02   2.1818884e+02   1.6022364e+02   2.2294393e+02   1.7041727e+02   1.8418480e+02   6.5502489e+01   2.0785848e+02   2.1962818e+02   2.3710065e+02   1.2717249e+02   1.5683488e+02   1.1874249e+02   1.4773928e+02   2.1092545e+02   2.2229505e+02   1.5040545e+02   9.1521091e+00   1.1911455e+02   1.4905175e+02   1.1255249e+02   2.4690448e+02   1.6453091e+02   1.4682480e+02   1.1598249e+02   1.3811008e+02   1.2864182e+02   1.7888775e+02   8.5207273e+01   9.9177964e+01   1.6878364e+02   9.5840036e+01   1.1435909e+02   5.8908545e+01   1.1647091e+02   1.1112324e+02   1.0287545e+02   1.4207633e+02   1.1550249e+02   2.2095848e+02   7.6312489e+01   1.1709368e+02   1.6477000e+02   2.6720218e+01   2.5688182e+01   2.3755676e+02   1.5669249e+02   2.1066328e+02   1.1839091e+02   1.0495236e+02   1.9065249e+02   1.7570648e+02   2.8178182e+01  -4.0460727e+00   9.8763636e+00  -1.0379200e+01   3.8793249e+02   2.0097408e+02   1.7980182e+02   1.7925222e+02   1.2286000e+02   8.8896655e+01   2.2948364e+02   1.7144858e+02   2.6429273e+02   1.5219749e+02   1.7273727e+02   2.1033465e+02   2.3388909e+02   1.6761069e+02   2.4274636e+02   1.7588756e+02   1.4841909e+02   9.9718291e+01   9.4272489e+01   1.0693688e+02   7.8620909e+01   7.8743964e+01   2.7995455e+02   2.0561727e+02   4.5946249e+02   1.6063168e+02   1.6928182e+02   9.7672000e+01   1.3464909e+02   8.2623527e+01
   8.6502489e+01   1.0293848e+02   9.0222489e+01   1.2893088e+02   1.6787909e+02   1.4667149e+02   5.1354545e+00  -1.7068109e+01   8.0579091e+01   8.7425491e+01   1.1894091e+02   1.7571109e+02   3.2441249e+02  -1.0994319e+01   1.3584182e+02   1.8813538e+02   8.3954545e+00  -1.9282545e+01   3.1260818e+02  -3.1590473e+01   9.2727273e+00   5.6918182e+00   2.9936249e+02  -3.7230319e+01   9.8552727e+01   6.1484873e+01   1.1119182e+02   1.7492284e+02   3.5418182e+00  -2.0224364e+00   1.1493249e+02   1.0000408e+02   2.2934182e+02   1.5643084e+02   1.3146364e+02   1.9333473e+02   1.2889727e+02   1.6517640e+02   7.6982489e+01   2.0699008e+02   1.7838818e+02   2.2658985e+02   9.1982489e+01   1.5565008e+02   1.1250249e+02   1.2314848e+02   1.8611545e+02   1.9360985e+02   1.5240545e+02  -1.4677891e+01   1.1973455e+02   1.3067215e+02   1.4312249e+02   1.5269888e+02   1.3348091e+02   1.5596880e+02   8.7082489e+01   1.2051208e+02   1.1883182e+02   1.5867255e+02   7.9977273e+01   7.6836364e+01   1.2359364e+02   7.9835236e+01   1.0140909e+02   6.8174545e+01   8.1510909e+01   9.0350036e+01   9.9165455e+01   9.7373127e+01   1.1450249e+02   2.0622848e+02   7.4082489e+01   7.3792081e+01   1.7230000e+02   7.5878182e+00   2.3498182e+01   1.8592196e+02   1.3346249e+02   1.8318168e+02   1.0696091e+02   1.6129676e+02   1.2298249e+02   1.6897008e+02   2.2798182e+01  -1.0285673e+01   2.4876364e+01  -1.4439200e+01   3.3512249e+02   2.0552888e+02   1.3394182e+02   2.0126102e+02   1.0486000e+02   8.5956655e+01   1.8472364e+02   1.5173938e+02   3.0077273e+02   1.2356909e+02   1.7430727e+02   1.8063905e+02   2.2383909e+02   1.8274469e+02   2.5865636e+02   1.6861476e+02   1.4408909e+02   6.6874691e+01   8.2882489e+01   7.9988081e+01   6.6570909e+01   6.6567964e+01   2.3780455e+02   1.8178927e+02   4.3027249e+02   1.1396688e+02   1.5309182e+02   8.8397200e+01   1.1516909e+02   5.5701927e+01
   9.1502489e+01   1.4291848e+02   1.1355249e+02   1.6149448e+02   2.1906909e+02   1.1238629e+02   7.2354545e+00   1.0863891e+01   1.1910909e+02   1.0663309e+02   1.5170091e+02   2.1000029e+02   3.7436249e+02  -9.9903195e+00   2.0665182e+02   1.6266058e+02   1.0675455e+01   1.2395055e+01   3.6651818e+02   4.6167273e+00   1.7842727e+01   1.6856218e+01   2.9150249e+02  -3.0551519e+01   1.0393273e+02   8.5864473e+01   1.2343182e+02   1.4627364e+02  -6.1281818e+00  -3.9918836e+01   9.7602489e+01   1.0062048e+02   1.7305182e+02   1.9483404e+02   1.0741364e+02   2.0935873e+02   1.0165727e+02   1.7297560e+02   8.0222489e+01   1.8959088e+02   1.5381818e+02   2.2379545e+02   1.0408249e+02   1.1882208e+02   8.9742489e+01   1.1429928e+02   1.9044545e+02   1.6122345e+02   1.5735545e+02   1.2076109e+01   1.0739455e+02   1.3455935e+02   8.4552489e+01   2.4190448e+02   1.2129091e+02   1.8208400e+02   6.7412489e+01   1.0213568e+02   1.2793182e+02   1.3061455e+02   8.4787273e+01   6.8451564e+01   1.7383364e+02   2.3626036e+01   7.8979091e+01   5.1498945e+01   8.4660909e+01   8.5858036e+01   1.1826545e+02   1.3265513e+02   1.2917249e+02   2.3305488e+02   8.7272489e+01   1.3878688e+02   1.8954000e+02   2.8168618e+01   1.9398182e+01   2.3771996e+02   1.3669249e+02   2.1302328e+02   1.3925091e+02   1.4086356e+02   1.8455249e+02   1.7038448e+02   3.5888182e+01  -6.6628727e+00   2.2356364e+01   3.5224000e+00   3.8941249e+02   2.0385568e+02   1.7923182e+02   2.2234782e+02   9.2480000e+01   1.2123705e+02   1.6686364e+02   2.0059818e+02   3.0686273e+02   9.0941891e+01   1.7635727e+02   2.2266505e+02   2.5745909e+02   1.7148509e+02   3.2503636e+02   2.2978436e+02   1.5503909e+02   6.4948691e+01   1.1608249e+02   1.2948208e+02   1.0553091e+02   6.1401164e+01   2.0955455e+02   2.2269927e+02   4.1308249e+02   1.2543208e+02   1.5338182e+02   1.1418400e+02   1.3545909e+02   6.0938727e+01
   8.7082489e+01   1.4237208e+02   1.2074249e+02   1.1062928e+02   1.7130909e+02   1.0901709e+02  -2.4345455e+00  -1.2462509e+01   8.2729091e+01   7.0403491e+01   1.6408091e+02   1.8524989e+02   3.5965249e+02  -7.3835195e+00   1.2474182e+02   1.7874338e+02   2.0865455e+01   3.0598545e+00   2.6989818e+02  -1.4793673e+01   1.9942727e+01  -1.1071782e+01   3.1784249e+02  -3.9808719e+01   9.4222727e+01   1.0149127e+02   1.4124182e+02   2.0617884e+02   1.4018182e+00   1.7808764e+01   1.1669249e+02   1.4695328e+02   2.2153182e+02   2.4033564e+02   1.4117364e+02   2.5465793e+02   1.5265727e+02   1.8508560e+02   1.4584249e+02   1.4562128e+02   1.7943818e+02   2.1802585e+02   9.4932489e+01   1.6669408e+02   1.1350249e+02   1.5901848e+02   2.6454545e+02   1.9471545e+02   1.0550545e+02   1.6604109e+01   1.4163455e+02   1.4759015e+02   9.5032489e+01   2.6030608e+02   1.2096091e+02   1.8288040e+02   1.0231249e+02   1.3629368e+02   1.1821182e+02   1.5215215e+02   9.5497273e+01   1.0807476e+02   1.9902364e+02   4.6900836e+01   1.2421909e+02   5.6929745e+01   1.1537091e+02   9.6251236e+01   1.2449545e+02   1.0815673e+02   1.2174249e+02   2.1892928e+02   1.0336249e+02   1.1492968e+02   1.6411000e+02   4.8963018e+01   2.9208182e+01   2.8841516e+02   1.4874249e+02   2.5005928e+02   1.2982091e+02   1.5470796e+02   1.5708249e+02   1.9463208e+02   2.0698182e+01  -1.3397673e+01   1.6116364e+01  -1.2184000e+00   3.8798249e+02   2.2787008e+02   1.8494182e+02   1.7694102e+02   8.7910000e+01   1.1293265e+02   1.9396364e+02   1.1872018e+02   2.8867273e+02   9.8537091e+01   1.9440727e+02   1.6755105e+02   2.7607909e+02   1.8051549e+02   2.9455636e+02   1.9450276e+02   1.5246909e+02   1.4905429e+02   1.0712249e+02   1.4204888e+02   9.8480909e+01   7.3495164e+01   2.3960455e+02   1.8004527e+02   3.5017249e+02   8.4374881e+01   1.8100182e+02   8.6594400e+01   1.2193909e+02   5.1830327e+01
   7.8502489e+01   1.1272848e+02   9.0842489e+01   1.1940128e+02   1.5144909e+02   1.2107589e+02   1.3545455e-01  -1.6618109e+01   8.2679091e+01   9.4597491e+01   1.2656091e+02   2.1767149e+02   3.2631249e+02  -1.5626319e+01   1.2198182e+02   1.7867418e+02   1.5245455e+01   2.2694545e+00   2.5332818e+02  -9.2780727e+00   1.8222727e+01   1.6015818e+01   2.7255249e+02  -3.6705519e+01   8.1122727e+01   8.3399273e+01   1.1762182e+02   2.0330844e+02   9.6318182e+00   6.9603636e+00   1.1227249e+02   1.3759688e+02   1.7467182e+02   2.6489444e+02   1.2879364e+02   2.1221833e+02   1.6941727e+02   1.3302480e+02   1.5050249e+02   1.7262848e+02   2.1410818e+02   2.1854225e+02   1.3393249e+02   1.7057408e+02   1.2327249e+02   1.2218688e+02   2.3916545e+02   2.2003585e+02   1.5940545e+02   6.6221091e+00   1.3653455e+02   1.5794815e+02   9.1842489e+01   2.9123128e+02   1.4682091e+02   1.4838160e+02   1.0498249e+02   1.6189008e+02   1.4421182e+02   1.0407215e+02   8.2827273e+01   9.8318364e+01   2.0412364e+02   7.7102836e+01   9.9029091e+01   6.5604945e+01   1.2042091e+02   9.8427236e+01   1.2087545e+02   1.1648633e+02   1.4208249e+02   1.9649208e+02   7.4602489e+01   1.1056048e+02   1.6173000e+02   1.9813418e+01   2.8068182e+01   2.3726636e+02   1.5427249e+02   1.7099688e+02   1.1992091e+02   1.3835996e+02   1.3884249e+02   1.5637128e+02   2.6318182e+01  -1.7327273e+01   8.5963636e+00  -6.5168000e+00   3.5498249e+02   1.9413008e+02   1.7270182e+02   2.1459022e+02   1.0291000e+02   1.0259265e+02   1.6739364e+02   1.3374578e+02   2.6134273e+02   9.9813491e+01   1.6388727e+02   1.2328265e+02   2.3873909e+02   2.0284269e+02   3.0065636e+02   2.2168476e+02   1.3122909e+02   1.0599349e+02   1.3912249e+02   1.0496888e+02   7.2150909e+01   5.8791564e+01   2.1035455e+02   1.6088527e+02   3.1512249e+02   6.9748881e+01   1.5900182e+02   8.1014400e+01   1.0059909e+02   3.6157527e+01
   9.1222489e+01   1.1947088e+02   1.3908249e+02   1.3226208e+02   1.5058909e+02   1.2047469e+02   6.9454545e+00   1.2217091e+01   1.0748909e+02   1.1094269e+02   1.4808091e+02   2.2680989e+02   3.6917249e+02  -2.0055119e+01   1.6241182e+02   1.5667978e+02   1.2435455e+01   9.2042545e+00   3.2417818e+02  -6.4260727e+00   1.8272727e+01   9.7318182e+00   3.1893249e+02  -4.4505919e+01   8.4932727e+01   1.1104447e+02   1.2990182e+02   1.8232604e+02   4.0181818e-01  -2.1871236e+01   9.6502489e+01   1.1737848e+02   1.8805182e+02   1.9697404e+02   1.2051364e+02   2.1364073e+02   1.4370727e+02   1.3908160e+02   1.1708249e+02   1.7683208e+02   1.7390818e+02   1.8527825e+02   1.0246249e+02   1.2876168e+02   1.0579249e+02   1.5454528e+02   2.0173545e+02   1.8370025e+02   1.1269545e+02  -1.1591091e+01   1.1915455e+02   1.4895855e+02   1.2431249e+02   2.1434368e+02   1.4806091e+02   1.3061240e+02   1.0088249e+02   8.1598081e+01   1.2445182e+02   1.4365295e+02   8.5357273e+01   7.2545964e+01   1.6645364e+02   5.4696436e+01   7.7749091e+01   6.3547345e+01   9.1560909e+01   8.1926036e+01   1.1606545e+02   1.2911113e+02   1.5993249e+02   2.4959408e+02   7.0842489e+01   1.3948128e+02   1.9096000e+02   4.0285018e+01   9.1688182e+01   2.5417676e+02   1.6979249e+02   2.2437528e+02   1.4144091e+02   1.2501836e+02   1.8055249e+02   1.4194448e+02   4.1078182e+01   4.6819273e+00   2.3686364e+01   9.3660000e+00   3.7241249e+02   2.1901568e+02   1.7156182e+02   2.2430142e+02   1.0224000e+02   1.2750625e+02   1.9134364e+02   2.3978978e+02   3.4129273e+02   8.2417491e+01   1.5554727e+02   1.5199985e+02   2.7473909e+02   2.4743269e+02   3.8174636e+02   2.6548756e+02   1.5208909e+02   1.5585469e+02   1.5531249e+02   1.4819368e+02   1.0924091e+02   6.7064364e+01   2.5045455e+02   2.2042727e+02   3.0669249e+02   8.4853281e+01   1.7019182e+02   9.7929200e+01   9.7649091e+01   5.4863527e+01
   8.8882489e+01   1.2312808e+02   9.8122489e+01   1.0605888e+02   1.1220909e+02   1.7778509e+02  -1.6745455e+00   1.3906691e+01   9.4439091e+01   9.4176691e+01   1.2503091e+02   2.0189389e+02   2.9779249e+02  -5.2047195e+00   1.3041182e+02   1.4271978e+02   1.1435455e+01  -4.7157455e+00   3.0789818e+02  -1.3933673e+01   1.0752727e+01   1.9383418e+01   2.9512249e+02  -4.5701119e+01   7.5702727e+01   1.3769287e+02   1.2319182e+02   1.8467284e+02   3.9218182e+00   8.2271636e+00   6.6172489e+01   2.4944881e+01   1.7243182e+02   2.2798364e+02   1.2951364e+02   2.1397073e+02   1.1822727e+02   1.6588000e+02   1.0903249e+02   1.9104608e+02   1.7790818e+02   2.3800825e+02   1.1565249e+02   1.5727648e+02   1.0293249e+02   1.5757408e+02   1.9897545e+02   2.0030105e+02   1.6093545e+02   2.3597091e+00   1.2844455e+02   1.4497535e+02   1.0360249e+02   2.8648048e+02   1.3301091e+02   1.4195640e+02   8.4842489e+01   1.2093128e+02   1.2502182e+02   1.5798735e+02   9.1407273e+01   9.8301964e+01   1.3740364e+02   6.9060436e+01   1.0850909e+02   7.7566545e+01   1.0118091e+02   1.1648644e+02   1.0030545e+02   1.2242193e+02   1.5427249e+02   2.9994688e+02   6.2082489e+01   1.4356208e+02   1.0239000e+02   2.9610618e+01   1.3149818e+02   2.8971196e+02   1.2603249e+02   2.4206608e+02   1.8044091e+02   1.1417836e+02   1.6836249e+02   1.7291968e+02   3.6848182e+01   1.6903273e+00   1.2306364e+01   4.5164000e+00   3.7608249e+02   2.0853208e+02   1.6251182e+02   2.2763542e+02   1.2381000e+02   8.8350655e+01   1.7148364e+02   2.1718858e+02   3.0134273e+02   7.8853491e+01   1.2954727e+02   1.1502985e+02   2.5959909e+02   1.6850389e+02   2.3569636e+02   2.7288156e+02   1.4232909e+02   1.4420549e+02   1.4065249e+02   1.5370648e+02   8.3810909e+01   6.0378764e+01   2.5820455e+02   1.6655727e+02   3.3450249e+02   7.5628481e+01   1.4533182e+02   5.6728000e+01   1.1493909e+02   5.4100327e+01
   6.8882489e+01   1.1301808e+02   9.6742489e+01   1.0568928e+02   1.2201909e+02   1.1605029e+02  -3.7645455e+00  -1.4636109e+01   7.4439091e+01   9.0636691e+01   1.1580091e+02   1.7044229e+02   3.3803249e+02  -1.4233919e+01   1.6646182e+02   1.5525578e+02   1.0245455e+01  -1.6860545e+01   2.8170818e+02  -1.4168473e+01   1.2652727e+01   8.3214182e+00   2.9108249e+02  -3.4427919e+01   7.9932727e+01   9.9924473e+01   1.2347182e+02   2.0546044e+02   1.7591818e+01   5.1335636e+00   9.8552489e+01   1.0016448e+02   1.6515182e+02   2.4623604e+02   1.4565364e+02   2.4500953e+02   1.9470727e+02   1.3238160e+02   1.1103249e+02   1.6435608e+02   1.9443818e+02   2.6906585e+02   1.1241249e+02   1.5291568e+02   1.1193249e+02   1.6300408e+02   2.1968545e+02   2.2235425e+02   1.8288545e+02   1.4537091e+00   1.4330455e+02   1.6068655e+02   1.0860249e+02   3.1636048e+02   1.4025091e+02   1.7999720e+02   1.0941249e+02   1.5196568e+02   1.3741182e+02   1.6280615e+02   6.8167273e+01   1.2035116e+02   1.9526364e+02   6.1101636e+01   8.0559091e+01   7.9612545e+01   1.1299091e+02   1.0735164e+02   1.1206545e+02   1.0439113e+02   1.3212249e+02   2.1881888e+02   7.7652489e+01   1.1821648e+02   1.6901000e+02   4.1191018e+01   1.0292818e+02   2.6761756e+02   1.1546249e+02   2.1662168e+02   1.5930091e+02   9.8969564e+01   1.2255249e+02   1.5943448e+02   1.3748182e+01  -1.3941673e+01   1.2876364e+01   7.6108000e+00   3.4950249e+02   2.0027848e+02   1.9627182e+02   1.7084462e+02   1.1977000e+02   7.1243855e+01   1.5905364e+02   1.8108298e+02   2.7805273e+02   7.2576691e+01   1.5269727e+02   9.0887855e+01   2.5421909e+02   1.8117429e+02   2.2298636e+02   3.0165836e+02   1.7556909e+02   8.7166291e+01   1.4317249e+02   1.4316488e+02   7.9860909e+01   5.2604764e+01   2.3175455e+02   2.1267327e+02   3.1227249e+02   9.0406881e+01   1.4705182e+02   6.9120400e+01   1.0612909e+02   4.6095127e+01
   8.4792489e+01   1.3445528e+02   1.0179249e+02   1.1657528e+02   1.3344909e+02   1.6351589e+02   7.4754545e+00  -2.9653091e+00   7.8349091e+01   1.0855389e+02   1.6794091e+02   2.0089109e+02   3.6379249e+02   7.8052805e+00   1.3750182e+02   1.6643258e+02   3.9154545e+00   1.2455855e+01   3.6379818e+02  -3.6856727e+00   8.4627273e+00   2.0086618e+01   2.8855249e+02  -4.8845519e+01   9.7362727e+01   1.1672007e+02   1.3947182e+02   2.0361044e+02  -1.0788182e+01  -3.6360364e+00   1.1703249e+02   1.1825608e+02   1.6629182e+02   1.6985484e+02   1.1246364e+02   2.1971473e+02   1.5998727e+02   1.2834920e+02   1.0712249e+02   1.5323888e+02   1.4638818e+02   2.1766985e+02   7.8412489e+01   2.0096568e+02   9.4552489e+01   1.4786448e+02   1.8797545e+02   2.0132105e+02   1.6288545e+02  -2.6562909e+00   1.0801455e+02   1.5298975e+02   1.1736249e+02   2.2565968e+02   1.3272091e+02   1.5569960e+02   9.1792489e+01   1.2451528e+02   1.7226182e+02   1.7520815e+02   6.7307273e+01   1.0603996e+02   1.8497364e+02   5.6024836e+01   8.0559091e+01   4.5232545e+01   1.0147091e+02   8.5653236e+01   1.0368545e+02   8.4291527e+01   1.5188249e+02   1.9946808e+02   6.9032489e+01   1.1262608e+02   1.4254000e+02   4.0118618e+01   9.8398182e+01   2.1997996e+02   1.5541249e+02   1.8633568e+02   1.3001091e+02   1.2445276e+02   1.2898249e+02   1.9692008e+02   5.1281818e+00   2.2779273e+00   2.1496364e+01  -8.8388000e+00   3.5460249e+02   1.9344048e+02   1.5727182e+02   2.1824462e+02   1.0091000e+02   9.3612655e+01   2.0701364e+02   1.9210618e+02   2.7401273e+02   6.9709891e+01   1.6249727e+02   1.6444385e+02   2.8988909e+02   2.0737069e+02   2.5508636e+02   2.2571036e+02   1.6656909e+02   1.6192629e+02   1.3917249e+02   1.7915488e+02   1.0586091e+02   9.4144764e+01   2.8255455e+02   2.2855927e+02   4.1527249e+02   9.6976881e+01   1.5847182e+02   9.0586800e+01   1.3916909e+02   7.7401927e+01
   8.8692489e+01   1.6338328e+02   9.7272489e+01   1.2431688e+02   1.6506909e+02   1.3346629e+02   7.5545455e-01   1.2092291e+01   9.5199091e+01   6.7635891e+01   1.5894091e+02   2.0442109e+02   3.6155249e+02   1.6044805e+00   1.6636182e+02   1.7060378e+02  -5.1454545e-01  -6.4697455e+00   3.8565818e+02   4.5155273e+00   1.5082727e+01   1.5177018e+01   2.9865249e+02  -5.8033519e+01   9.4932727e+01   5.7824473e+01   1.2138182e+02   1.7124764e+02   2.3518182e+00  -8.8372364e+00   6.8552489e+01   1.3356448e+02   1.6481182e+02   2.0602324e+02   1.1846364e+02   2.1942473e+02   1.2075727e+02   1.2515760e+02   1.2808249e+02   1.3476208e+02   1.4838818e+02   2.2865985e+02   9.3932489e+01   1.5496408e+02   9.1172489e+01   1.3156488e+02   1.5483545e+02   2.1102225e+02   1.2154545e+02   3.6090909e-01   1.4949455e+02   9.4771345e+01   1.2184249e+02   1.6778128e+02   1.4939091e+02   1.1703600e+02   1.1131249e+02   1.0143368e+02   1.3260182e+02   1.3381095e+02   7.3447273e+01   1.0087876e+02   1.6921364e+02   7.0325636e+01   9.5079091e+01   4.8400945e+01   9.1510909e+01   9.0930036e+01   9.9305455e+01   1.1193193e+02   1.3027249e+02   2.6329688e+02   6.8032489e+01   6.9176081e+01   1.5111000e+02   3.7573018e+01   1.3968818e+02   2.9319676e+02   1.6960249e+02   2.1210048e+02   1.4773091e+02   1.2565516e+02   1.9612249e+02   2.0350888e+02   3.0988182e+01  -1.0130873e+01   2.1976364e+01   5.3628000e+00   3.8198249e+02   2.0245008e+02   1.9232182e+02   2.2944062e+02   1.3743000e+02   9.8691055e+01   1.7634364e+02   1.9488978e+02   2.4553273e+02   8.7988291e+01   1.7354727e+02   1.4750985e+02   2.1345909e+02   2.0595509e+02   2.2474636e+02   1.8756756e+02   1.4022909e+02   1.2399349e+02   9.8082489e+01   1.6344208e+02   8.9530909e+01   1.1411116e+02   2.6335455e+02   1.9994527e+02   4.1593249e+02   1.2153408e+02   1.5195182e+02   5.8108400e+01   1.3664909e+02   5.4073527e+01
   7.8882489e+01   1.1059808e+02   8.2462489e+01   1.3807168e+02   1.4334909e+02   1.1467389e+02   8.0954545e+00  -2.0874909e+01   5.8919091e+01   8.1538291e+01   1.6327091e+02   1.1350469e+02   3.2236249e+02  -1.2780319e+01   9.7881818e+01   1.9798218e+02   1.0825455e+01   1.2623055e+01   3.0755818e+02   2.1935273e+00   1.6032727e+01  -2.8489818e+00   2.5160249e+02  -4.5359519e+01   7.9312727e+01   8.1594073e+01   1.3219182e+02   2.1686284e+02   8.9718182e+00  -3.5568364e+00   6.1552489e+01   1.1088448e+02   1.9195182e+02   2.0137204e+02   1.4113364e+02   2.2623113e+02   1.6289727e+02   1.1235640e+02   1.0712249e+02   1.7019888e+02   1.9805818e+02   2.5177625e+02   1.2488249e+02   1.4710808e+02   1.1027249e+02   1.6670688e+02   2.0944545e+02   2.4755345e+02   1.1640545e+02  -5.5578909e+00   1.4563455e+02   1.4817015e+02   8.6692489e+01   3.0940328e+02   1.3953091e+02   1.8777480e+02   7.1742489e+01   1.5735928e+02   1.5517182e+02   2.0781535e+02   9.3497273e+01   1.1908476e+02   1.7693364e+02   6.0328036e+01   9.5509091e+01   4.9606545e+01   9.5660909e+01   8.6928036e+01   1.0454545e+02   1.2765273e+02   1.5112249e+02   2.3148888e+02   7.6222489e+01   1.0476088e+02   1.4382000e+02   1.4726218e+01   1.3858818e+02   2.3847476e+02   1.2584249e+02   1.9298128e+02   1.2339091e+02   1.3660236e+02   1.5231249e+02   1.1510368e+02   8.7481818e+00   1.7483273e+00   1.3546364e+01  -8.2528000e+00   3.8179249e+02   1.9388528e+02   1.7842182e+02   1.5079262e+02   9.9770000e+01   1.1608385e+02   1.5724364e+02   1.9789778e+02   2.3153273e+02   7.9108291e+01   1.5130727e+02   1.4933905e+02   2.0683909e+02   1.6005469e+02   1.4784636e+02   2.0228956e+02   1.4060909e+02   1.2277309e+02   9.4502489e+01   1.5644848e+02   9.2620909e+01   7.7723964e+01   2.3455455e+02   2.1029927e+02   3.2836249e+02   8.6119681e+01   1.1986182e+02   5.1055600e+01   1.1616909e+02   5.7951927e+01
   8.4602489e+01   1.0038048e+02   8.9932489e+01   1.3481408e+02   1.8606909e+02   8.9926291e+01   2.1854545e+00  -1.1592109e+01   8.0009091e+01   7.0231091e+01   1.6003091e+02   1.8190389e+02   3.3765249e+02  -1.0483519e+01   1.2446182e+02   1.7485578e+02   1.2105455e+01  -7.0093455e+00   2.9770818e+02   1.9815273e+00   1.0032727e+01   5.2510182e+00   2.9022249e+02  -3.6069119e+01   9.7932727e+01   1.0196447e+02   1.2357182e+02   2.1631244e+02   1.0491818e+01   8.4715636e+00   1.3803249e+02   1.3967608e+02   2.1705182e+02   2.0646404e+02   1.5179364e+02   2.4394833e+02   1.6270727e+02   1.3099160e+02   1.0231249e+02   1.6915368e+02   4.3648818e+02   3.5991855e+01   1.4441249e+02   1.5516568e+02   1.0608249e+02   1.4871208e+02   2.3173545e+02   2.0977025e+02   1.4721545e+02   1.8977309e+01   1.3773455e+02   1.7642215e+02   9.5792489e+01   3.1205528e+02   1.6296091e+02   1.4556040e+02   1.1550249e+02   1.2990848e+02   1.2421182e+02   1.8396215e+02   1.0311727e+02   7.4655164e+01   1.4740364e+02   6.3880436e+01   1.0193909e+02   5.5332145e+01   9.6320909e+01   9.8355236e+01   9.5405455e+01   9.0383927e+01   1.4817249e+02   2.2476488e+02   7.2172489e+01   1.0256488e+02   1.0639000e+02   5.7390618e+01   1.3497818e+02   2.1881356e+02   1.1088249e+02   1.8474808e+02   1.3234091e+02   8.7796364e+01   1.2884249e+02   1.5550128e+02  -2.4918182e+00  -3.1624727e+00   1.7736364e+01   3.7200000e-01   3.3631249e+02   1.6224368e+02   1.5413182e+02   1.6154582e+02   1.0862000e+02   9.2185855e+01   1.7215364e+02   2.5865498e+02   2.8858273e+02   8.3784291e+01   1.6130727e+02   1.3572905e+02   2.0669909e+02   2.5383589e+02   1.8955636e+02   1.9257276e+02   1.4941909e+02   1.3086829e+02   1.3950249e+02   1.4379848e+02   1.1419091e+02   9.3138364e+01   2.6595455e+02   2.1713727e+02   3.9627249e+02   1.4920688e+02   1.6362182e+02   6.7554800e+01   1.3207909e+02   9.2019127e+01
   1.0646249e+02   1.2487168e+02   1.0117249e+02   1.6133488e+02   1.8815909e+02   1.4746909e+02   9.1354545e+00  -3.3381091e+00   8.1729091e+01   9.9333491e+01   1.5975091e+02   1.8682629e+02   3.7393249e+02   1.2754081e+01   1.3965182e+02   2.0250058e+02   1.9055455e+01   2.2914655e+01   3.4746818e+02   1.3050727e+01   2.5412727e+01   1.5440618e+01   3.0388249e+02  -3.6111919e+01   1.0912273e+02   1.0468927e+02   1.3571182e+02   1.7472124e+02  -2.4081818e+00  -1.7026436e+01   8.8652489e+01   1.4805648e+02   2.0353182e+02   1.5454564e+02   1.2660364e+02   2.0134353e+02   1.4341727e+02   1.1701480e+02   1.2055249e+02   1.4202448e+02   4.4333818e+02   1.7493855e+01   1.1303249e+02   1.5591608e+02   1.0993249e+02   1.1111408e+02   2.0025545e+02   1.7285865e+02   1.3840545e+02   9.2210909e-01   1.4158455e+02   1.4397415e+02   1.1141249e+02   2.0489568e+02   1.4710091e+02   1.4863920e+02   9.9792489e+01   1.0573528e+02   1.7893182e+02   1.5263455e+02   8.7017273e+01   7.3563164e+01   1.9378364e+02   4.0740036e+01   7.4079091e+01   6.2510945e+01   8.6700909e+01   6.9544836e+01   1.3535545e+02   1.1542793e+02   1.5017249e+02   2.8984488e+02   8.2082489e+01   1.3615208e+02   1.2496000e+02   6.8095018e+01   1.2201818e+02   2.7213036e+02   1.1493249e+02   2.6190408e+02   1.6663091e+02   1.4414316e+02   1.6674249e+02   1.8599928e+02   3.5608182e+01   2.3549527e+01   1.6826364e+01   3.5534800e+01   3.8469249e+02   2.3189328e+02   1.5713182e+02   2.8083582e+02   1.0800000e+02   1.1318545e+02   2.0548364e+02   1.7222858e+02   2.7058273e+02   6.1884291e+01   1.8488727e+02   1.3750265e+02   2.0683909e+02   1.5829469e+02   1.4546636e+02   1.4790996e+02   1.3680909e+02   1.0240709e+02   9.2502489e+01   1.3240848e+02   1.0105091e+02   7.9339564e+01   2.5115455e+02   1.4797127e+02   4.7736249e+02   1.1766968e+02   1.4943182e+02   6.6930000e+01   1.0416909e+02   8.7201927e+01
   9.1882489e+01   1.1398808e+02   1.0346249e+02   1.0511168e+02   1.7773909e+02   1.3245269e+02   9.0545455e-01  -7.6297091e+00   7.9489091e+01   1.0713269e+02   1.7908091e+02   1.6208989e+02   3.7022249e+02   9.3408805e+00   1.4788182e+02   1.5122218e+02   1.0435455e+01  -1.1295745e+01   3.0208818e+02  -1.2038873e+01   1.6652727e+01   1.0141818e-01   3.1688249e+02  -3.2871919e+01   1.2879273e+02   7.0445673e+01   1.4995182e+02   1.7624204e+02   4.4018182e+00  -6.4312364e+00   8.3122489e+01   1.0715888e+02   1.9053182e+02   1.7348564e+02   1.2713364e+02   1.8997113e+02   1.3160727e+02   1.2033960e+02   1.0069249e+02   1.2566328e+02   3.6310818e+02  -4.6774545e-01   8.6502489e+01   1.5055848e+02   8.3552489e+01   1.3751448e+02   1.9616545e+02   1.9642585e+02   8.8265455e+01  -7.8766909e+00   1.1853455e+02   1.1338815e+02   1.0374249e+02   2.0703928e+02   1.5434091e+02   1.0759000e+02   7.6032489e+01   1.1520608e+02   1.3698182e+02   1.5303055e+02   8.5547273e+01   6.1100764e+01   1.2683364e+02   6.7816036e+01   5.9509091e+01   4.7726545e+01   7.9850909e+01   5.2242836e+01   1.2559545e+02   1.1868873e+02   1.4755249e+02   2.6300448e+02   8.3842489e+01   1.4115128e+02   1.4006000e+02   2.6547018e+01   4.1778182e+01   2.6692956e+02   1.5846249e+02   1.9252168e+02   1.4192091e+02   1.2568996e+02   1.3703249e+02   1.7699608e+02  -9.4918182e+00   4.7775273e+00   2.0026364e+01   9.5188000e+00   3.7636249e+02   2.0274968e+02   1.6432182e+02   2.4545062e+02   1.2129000e+02   1.0602225e+02   1.9029364e+02   1.4396378e+02   2.6120273e+02   5.8824691e+01   1.3583727e+02   1.3000665e+02   2.2045909e+02   1.5358509e+02   1.3003636e+02   1.8319436e+02   1.3641909e+02   9.8298291e+01   9.9412489e+01   9.8285681e+01   8.3910909e+01   8.9990764e+01   2.0360455e+02   1.8342527e+02   4.4346249e+02   1.5562168e+02   1.3400182e+02   5.0444400e+01   1.3007909e+02   8.0939127e+01
   9.2502489e+01   1.0993848e+02   7.8842489e+01   9.4221281e+01   2.0330909e+02   1.0892709e+02   8.7154545e+00  -1.9304509e+01   6.1729091e+01   6.2083491e+01   1.2213091e+02   1.4369589e+02   3.1074249e+02   1.9909281e+01   1.5874182e+02   6.6433818e+00   6.1554545e+00  -1.9623345e+01   3.5236818e+02  -1.6341273e+01   2.2602727e+01   2.0454182e+00   2.5255249e+02  -3.1775519e+01   1.0146273e+02   9.4302073e+01   1.3547182e+02   1.7436044e+02  -3.4581818e+00  -1.9924364e+00   1.2141249e+02   1.4438568e+02   1.9367182e+02   1.9056444e+02   1.2184364e+02   2.6805433e+02   1.4584727e+02   1.4206040e+02   1.2665249e+02   1.4644648e+02   4.3338818e+02   3.4239855e+01   1.3184249e+02   1.2736128e+02   1.0498249e+02   1.4637008e+02   1.9406545e+02   2.6354385e+02   1.3773545e+02  -1.8214291e+01   1.2839455e+02   1.5059935e+02   1.1865249e+02   2.4465648e+02   1.3463091e+02   1.6701680e+02   9.9792489e+01   1.1459528e+02   1.3731182e+02   1.4429415e+02   1.0435727e+02   7.9455964e+01   1.7545364e+02   8.9396436e+01   9.5029091e+01   8.1594945e+01   1.0137091e+02   8.5041236e+01   8.9405455e+01   1.0848393e+02   1.5460249e+02   2.1583048e+02   7.2082489e+01   1.1900208e+02   1.3096000e+02   4.3185018e+01   2.5208182e+01   2.4125516e+02   1.7379249e+02   1.8771528e+02   1.2325091e+02   9.9563564e+01   1.5136249e+02   1.4393968e+02  -2.6818182e+00   1.0852727e+01   1.7926364e+01  -6.6432000e+00   3.4255249e+02   1.7279448e+02   1.9151182e+02   1.7803542e+02   9.9190000e+01   1.0484025e+02   2.2544364e+02   1.6601178e+02   2.8491273e+02   8.5977891e+01   1.6811727e+02   1.3494425e+02   2.0950909e+02   2.1018109e+02   2.0098636e+02   1.8065836e+02   1.4651909e+02   9.9340291e+01   7.7692489e+01   9.6553281e+01   8.5810909e+01   8.7888764e+01   2.0815455e+02   2.3446127e+02   5.1455249e+02   1.9003448e+02   1.7147182e+02   5.1926800e+01   1.3069909e+02   8.8029527e+01
   9.5602489e+01   1.3321048e+02   9.1552489e+01   1.5601448e+02   1.6939909e+02   8.8829891e+01  -6.2445455e+00   2.2229091e-01   7.9819091e+01   5.4296291e+01   1.3075091e+02   2.1633629e+02   3.6169249e+02   3.5932805e+00   1.8598182e+02   2.2174182e+01   1.3915455e+01  -1.9141455e+00   3.4884818e+02   7.2703273e+00   1.2512727e+01   9.2618182e-02   3.1593249e+02  -3.4745919e+01   8.9082727e+01   1.1014247e+02   1.2714182e+02   2.0997684e+02   1.0681818e+01  -2.4536364e+00   1.4527249e+02   1.5723688e+02   1.9891182e+02   2.3143524e+02   8.9363636e+01   2.6689273e+02   1.7146727e+02   1.5748080e+02   1.2650249e+02   1.3902848e+02   4.1148818e+02   2.3611855e+01   1.1855249e+02   1.6799448e+02   1.4055249e+02   1.5776448e+02   1.9897545e+02   2.2030105e+02   1.3650545e+02  -1.9758909e+00   1.6368455e+02   1.5810615e+02   1.0841249e+02   3.0542568e+02   1.2677091e+02   1.9064560e+02   9.0502489e+01   1.4937848e+02   1.6393182e+02   1.4978455e+02   9.8737273e+01   1.0600556e+02   1.9683364e+02   6.8926036e+01   1.0821909e+02   5.4299745e+01   1.0256091e+02   9.8276036e+01   1.0573545e+02   8.9037527e+01   1.7265249e+02   2.1914648e+02   8.0932489e+01   1.4157408e+02   1.1187000e+02   3.9572218e+01   2.8828182e+01   2.6396556e+02   1.5627249e+02   1.4816688e+02   1.4320091e+02   1.2039756e+02   1.6198249e+02   1.6000008e+02  -7.6318182e+00   4.6287273e+00   7.4963636e+00   5.7112000e+00   3.5446249e+02   1.7393168e+02   1.5813182e+02   2.4246582e+02   1.0253000e+02   7.6003055e+01   2.3253364e+02   1.9706458e+02   2.9520273e+02   8.4484691e+01   2.2330727e+02   1.6857905e+02   2.2550909e+02   1.8956109e+02   2.1822636e+02   1.7841916e+02   1.3522909e+02   1.2243349e+02   9.1172489e+01   6.7994881e+01   7.3050909e+01   1.3328956e+02   2.4480455e+02   1.7712927e+02   4.7622249e+02   1.5210088e+02   1.6824182e+02   9.8995200e+01   1.4931909e+02   6.9349927e+01
   1.0898249e+02   1.3848008e+02   1.1798249e+02   1.5852008e+02   1.8811909e+02   9.4092291e+01   7.8554545e+00   3.6954291e+01   9.8579091e+01   6.7135491e+01   1.5851091e+02   2.3754549e+02   3.8417249e+02  -1.9651195e+00   2.0765182e+02   7.0605818e+00   8.8254545e+00   7.7830545e+00   3.8479818e+02   1.2344327e+01   1.4512727e+01   9.2226182e+00   3.0541249e+02  -3.9144319e+01   1.2460273e+02   1.0540087e+02   1.5262182e+02   1.9017844e+02  -7.4818182e-01   2.3320764e+01   1.4774249e+02   1.6227928e+02   2.0857182e+02   2.0599244e+02   1.5975364e+02   2.1117153e+02   1.3760727e+02   1.5199960e+02   9.3742489e+01   1.8935928e+02   4.4281818e+02   1.2385455e+01   1.0998249e+02   1.5940008e+02   8.3792489e+01   1.7363528e+02   2.0440545e+02   2.3324665e+02   1.6359545e+02  -1.5573091e+01   1.7339455e+02   1.0437935e+02   1.0998249e+02   2.9149008e+02   1.4148091e+02   1.7975880e+02   1.0288249e+02   9.1628081e+01   1.5407182e+02   1.5243335e+02   8.4597273e+01   1.1165676e+02   1.8593364e+02   4.3658036e+01   7.5459091e+01   6.8830545e+01   9.3940909e+01   8.9205636e+01   1.0740545e+02   1.3142393e+02   1.6588249e+02   2.7830808e+02   6.0882489e+01   1.6255808e+02   1.7454000e+02   6.6268618e+01   2.9828182e+01   2.9260556e+02   1.3827249e+02   2.0236688e+02   1.2901091e+02   1.6010276e+02   1.9841249e+02   1.8455568e+02   1.5078182e+01   1.2191927e+01   2.3446364e+01   1.6725200e+01   4.3193249e+02   2.0049408e+02   1.6499182e+02   2.7720702e+02   1.1872000e+02   1.0370785e+02   1.6553364e+02   1.9942458e+02   2.8858273e+02   5.2254291e+01   1.6745727e+02   1.7085705e+02   2.0392909e+02   1.4681749e+02   1.2922636e+02   1.2753916e+02   1.3541909e+02   7.5468291e+01   7.8602489e+01   8.2860481e+01   6.9240909e+01   8.5734364e+01   2.4290455e+02   1.8688127e+02   3.6522249e+02   9.5210881e+01   1.7624182e+02   6.0835200e+01   1.0921909e+02   8.1267927e+01
   1.0312249e+02   9.2228881e+01   1.0031249e+02   1.5602368e+02   1.6544909e+02   1.0800589e+02   8.3254545e+00   1.5676691e+01   1.0024909e+02   8.0041891e+01   1.5437091e+02   1.5597669e+02   3.6417249e+02  -2.5151195e+00   2.1555182e+02   2.2378582e+01   1.3825455e+01   8.4730545e+00   3.3336818e+02  -1.1971273e+01   2.3322727e+01   1.6757818e+01   2.8603249e+02  -1.7113919e+01   9.9122727e+01   9.7489273e+01   1.4285182e+02   1.7439004e+02   3.4018182e+00   2.6087636e+00   8.9602489e+01   1.1831048e+02   1.9943182e+02   1.8758364e+02   1.6460364e+02   1.9021353e+02   1.6027727e+02   1.4399600e+02   1.0550249e+02   1.5613848e+02   1.7433818e+02   1.7196385e+02   9.5742489e+01   1.4495928e+02   1.2150249e+02   1.1389848e+02   1.5363545e+02   2.2101825e+02   1.6021545e+02  -1.4252691e+01   1.1153455e+02   1.2380815e+02   1.0908249e+02   1.7275208e+02   1.5129091e+02   1.5059400e+02   1.0465249e+02   9.9776481e+01   1.4769182e+02   1.6746375e+02   9.5687273e+01   7.5719564e+01   1.9774364e+02   6.1233236e+01   1.0659909e+02   4.4479345e+01   9.0180909e+01   7.3746436e+01   9.8405455e+01   1.3548393e+02   1.4650249e+02   2.2204848e+02   8.5502489e+01   1.1430848e+02   1.4834000e+02   3.7794618e+01   3.1738182e+01   2.5345276e+02   1.3622249e+02   1.5991088e+02   1.3649091e+02   1.0993436e+02   1.5717249e+02   1.4714488e+02   1.3458182e+01  -9.8184727e+00   2.9876364e+01  -8.9792000e+00   4.1560249e+02   2.1014048e+02   1.4766182e+02   2.4554342e+02   1.0377000e+02   9.4903855e+01   1.6272364e+02   1.5173938e+02   3.0553273e+02   7.7568291e+01   2.1364727e+02   1.7959185e+02   1.9359909e+02   1.5335389e+02   2.0584636e+02   1.5926956e+02   1.2394909e+02   8.9145891e+01   8.0362489e+01   9.0479681e+01   8.8380909e+01   6.6823164e+01   2.0090455e+02   2.2274127e+02   4.6150249e+02   1.1188848e+02   1.5705182e+02   7.7750400e+01   1.0735909e+02   7.1136727e+01
   7.2412489e+01   1.1449568e+02   7.8412489e+01   1.1873568e+02   1.5058909e+02   8.5004691e+01  -2.8145455e+00  -2.8332109e+01   8.9969091e+01   6.6724291e+01   1.1841091e+02   1.8094349e+02   3.1979249e+02  -5.7471948e-01   1.9579182e+02  -1.5606182e+00   1.4155455e+01   3.6866545e+00   3.0598818e+02  -4.2108727e+00   5.1272727e-01  -2.0707382e+01   2.4027249e+02  -4.0933119e+01   1.0055273e+02   8.1564873e+01   9.4851818e+01   1.9799004e+02  -5.7881818e+00  -6.9960364e+00   1.1227249e+02   1.2873688e+02   2.0767182e+02   1.6416444e+02   1.3079364e+02   1.9095833e+02   1.2884727e+02   1.5165040e+02   1.0236249e+02   1.3209968e+02   1.4714818e+02   1.9246905e+02   1.2288249e+02   1.3088808e+02   8.0842489e+01   1.3168128e+02   1.5083545e+02   2.1000225e+02   1.2688545e+02  -1.2676291e+01   1.1673455e+02   1.2448215e+02   9.6982489e+01   2.2810008e+02   1.2896091e+02   1.5371040e+02   9.5502489e+01   1.1888848e+02   1.7079182e+02   1.3747575e+02   7.1737273e+01   8.3165564e+01   1.4293364e+02   8.1768036e+01   6.4749091e+01   3.8917345e+01   6.5180909e+01   9.5416436e+01   1.1030545e+02   1.3905193e+02   1.2517249e+02   2.0537488e+02   7.1982489e+01   1.1301008e+02   1.4520000e+02   3.5475818e+01   1.1216818e+02   2.0777836e+02   1.3927249e+02   1.7924688e+02   1.7144091e+02   5.4808364e+01   1.4308249e+02   1.5089208e+02   1.2318182e+01   4.3227273e+00  -2.3636364e+00  -5.5900000e+00   3.7003249e+02   1.7968608e+02   2.0256182e+02   1.6001142e+02   7.9860000e+01   1.1414665e+02   1.6558364e+02   2.1727058e+02   3.0915273e+02   1.1979869e+02   2.3954727e+02   2.2860985e+02   2.7073909e+02   1.9866269e+02   2.6741636e+02   2.3967396e+02   1.3884909e+02   1.1986389e+02   1.0603249e+02   1.1223608e+02   7.7670909e+01   8.4729964e+01   2.2095455e+02   2.4663727e+02   4.6188249e+02   1.3676808e+02   2.0243182e+02   9.1500000e+01   1.3464909e+02   7.8813527e+01
   1.0798249e+02   1.2475008e+02   8.9272489e+01   1.3190688e+02   1.6815909e+02   1.0749909e+02   2.1475455e+01   2.7246909e+00   8.5439091e+01   8.4226691e+01   1.2741091e+02   2.2251349e+02   3.7412249e+02  -1.9121119e+01   2.5884182e+02   9.4453818e+00   7.7545455e-01   1.9947055e+01   3.7460818e+02  -4.6004727e+00   1.3512727e+01   8.9726182e+00   3.1427249e+02  -1.3333119e+01   1.1622273e+02   1.1797127e+02   1.2614182e+02   2.0424684e+02   1.1618182e+00   3.2579636e+00   1.0355249e+02   1.3314448e+02   2.2505182e+02   2.3015404e+02   1.6936364e+02   2.2316273e+02   1.8446727e+02   7.4350800e+01   1.1027249e+02   1.2337688e+02   1.6429818e+02   2.6428705e+02   1.2398249e+02   1.6437008e+02   9.5982489e+01   1.5923008e+02   1.5959545e+02   2.7940145e+02   1.8878545e+02   1.1321709e+01   9.7344545e+01   1.7803335e+02   1.0141249e+02   2.8122568e+02   1.7310091e+02   1.7570920e+02   1.0136249e+02   1.6436968e+02   1.5664182e+02   1.7550775e+02   7.8637273e+01   1.3408356e+02   2.0859364e+02   5.4845236e+01   9.2409091e+01   6.8094545e+01   1.2642091e+02   8.4087236e+01   1.2454545e+02   1.2191273e+02   1.4531249e+02   2.4285368e+02   1.0455249e+02   1.2664448e+02   1.7592000e+02   5.1588218e+01   1.4001818e+02   2.5931036e+02   1.6036249e+02   2.4202968e+02   1.7592091e+02   1.2387996e+02   1.5927249e+02   2.1926688e+02   2.0848182e+01   3.3540327e+01   2.2026364e+01   1.0358800e+01   4.7188249e+02   1.8891808e+02   1.8470182e+02   1.9039022e+02   8.1480000e+01   1.4820705e+02   1.8258364e+02   1.4396058e+02   2.7520273e+02   1.0775469e+02   1.8869727e+02   2.2053785e+02   2.1202909e+02   1.8492949e+02   2.0022636e+02   1.8661916e+02   1.4365909e+02   9.4049091e+01   8.1362489e+01   1.2034968e+02   9.5150909e+01   7.5711564e+01   2.1755455e+02   1.7570927e+02   4.7588249e+02   9.3168081e+01   1.8000182e+02   7.5764400e+01   1.1645909e+02   5.4268727e+01
   8.9172489e+01   1.3963488e+02   8.3222489e+01   1.8558088e+02   1.5244909e+02   1.6990589e+02   6.5154545e+00   8.8714909e+00   8.7109091e+01   1.0976309e+02   1.8713091e+02   1.7216589e+02   4.0165249e+02  -2.6463519e+01   3.8379182e+02   6.5393818e+00   1.6635455e+01   1.4438255e+01   3.9527818e+02  -5.4407273e-01   1.0827273e+00  -5.0829818e+00   3.0974249e+02  -2.9490719e+01   1.1155273e+02   9.1294873e+01   1.2352182e+02   2.0516644e+02   1.1921818e+01   8.3971636e+00   1.4227249e+02   1.3766688e+02   2.3876182e+02   2.1629724e+02   1.2875364e+02   2.0731153e+02   2.1675727e+02   1.2957760e+02   1.2274249e+02   1.9075928e+02   1.7410818e+02   2.5774225e+02   1.0427249e+02   1.6046688e+02   8.7462489e+01   1.6939168e+02   1.9868545e+02   2.6208425e+02   1.7140545e+02   3.5221091e+00   1.4206455e+02   1.6040575e+02   8.7412489e+01   2.8520568e+02   1.3906091e+02   1.7976240e+02   8.9552489e+01   1.4398448e+02   1.8788182e+02   1.6448855e+02   8.7687273e+01   9.4789564e+01   1.8512364e+02   8.4772836e+01   1.1812909e+02   7.0456945e+01   1.3194091e+02   7.7165636e+01   1.1406545e+02   1.2827113e+02   1.6312249e+02   2.7561888e+02   9.3362489e+01   1.0410968e+02   1.6130000e+02   3.9137818e+01   1.1958818e+02   2.5147476e+02   1.9398249e+02   1.8696008e+02   1.3225091e+02   1.2675356e+02   1.8350249e+02   1.5455848e+02   1.2558182e+01   7.4935273e+00   1.2496364e+01   1.6912000e+00   3.8879249e+02   2.3885528e+02   1.4680182e+02   1.9189222e+02   1.0934000e+02   1.1102825e+02   1.9248364e+02   1.2107858e+02   3.0082273e+02   8.7465091e+01   1.6026727e+02   1.9157225e+02   2.3378909e+02   1.5999869e+02  -6.9913636e+01   1.8581036e+02   1.3051909e+02   5.4430291e+01   9.8842489e+01   1.0252128e+02   9.4000909e+01   6.1373564e+01   2.4535455e+02   1.5578527e+02   3.8874249e+02   9.2669281e+01   1.4381182e+02   9.6279600e+01   1.0312909e+02   5.5335127e+01
   8.2502489e+01   1.3759848e+02   7.7122489e+01   1.6487888e+02   1.2306909e+02   1.6810629e+02   6.4754545e+00   2.5824691e+01   7.8779091e+01   8.6189491e+01   1.5580091e+02   1.5119229e+02   3.6408249e+02  -8.7879195e+00   3.0960182e+02  -5.2354182e+00   2.0865455e+01   1.0598545e+00   3.9870818e+02   1.0991527e+01   1.2412727e+01   3.0606182e+00   2.8065249e+02  -3.3643519e+01   1.1936273e+02   8.4580073e+01   1.2871182e+02   1.9142124e+02  -8.3818182e-01   1.6707964e+01   1.1684249e+02   1.3946128e+02   1.9481182e+02   1.9214324e+02   1.3389364e+02   2.0843033e+02   1.4484727e+02   1.4318040e+02   1.3031249e+02   1.6496368e+02   1.6590818e+02   2.3334825e+02   1.2822249e+02   1.1889088e+02   8.4412489e+01   1.4772568e+02   2.1559545e+02   2.2930145e+02   2.1516545e+02   1.4491309e+01   1.3739455e+02   1.3525935e+02   7.3462489e+01   2.6041168e+02   1.5634091e+02   1.3909000e+02   9.7602489e+01   1.4362048e+02   1.9174182e+02   1.3545975e+02   9.8447273e+01   8.7928764e+01   1.8083364e+02   5.7926036e+01   8.7889091e+01   7.5306145e+01   8.1560909e+01   9.6916036e+01   9.7545455e+01   1.1688273e+02   1.4550249e+02   2.2726848e+02   8.0362489e+01   9.6339681e+01   1.2563000e+02   3.6751418e+01   1.2487818e+02   2.5233156e+02   1.2555249e+02   2.0110448e+02   1.2353091e+02   1.2683116e+02   1.5798249e+02   1.1732008e+02   1.2038182e+01  -1.2324873e+01   2.4926364e+01  -1.0353200e+01   3.5369249e+02   1.7742328e+02   1.6251182e+02   1.8359542e+02   8.9620000e+01   8.6515855e+01   1.9786364e+02   1.7564818e+02   3.1353273e+02   9.1738291e+01   1.9069727e+02   1.7599785e+02   2.5835909e+02   2.2336309e+02   1.8917636e+02   2.3146316e+02   1.4584909e+02   1.3415389e+02   1.3503249e+02   1.0181608e+02   7.8620909e+01   8.1273964e+01   2.3895455e+02   1.7359727e+02   4.4884249e+02   1.0752128e+02   1.5905182e+02   1.1925040e+02   1.2978909e+02   5.2012327e+01
   6.9652489e+01   1.0604648e+02   1.0122249e+02   1.3043088e+02   1.7839909e+02   1.0196989e+02  -6.1445455e+00  -7.4957091e+00   7.5869091e+01   9.1372291e+01   1.4775091e+02   1.7945629e+02   3.4365249e+02  -1.0103519e+01   3.5441182e+02   8.6497818e+00   1.0245455e+01  -1.5090545e+01   3.5760818e+02  -6.5704727e+00   1.2082727e+01   1.1797018e+01   3.3450249e+02  -2.6661519e+01   9.5742727e+01   1.0094967e+02   1.3033182e+02   2.0996164e+02   2.5918182e+00  -1.3046436e+01   1.0655249e+02   1.4595448e+02   1.3095182e+02   2.4487204e+02   1.1541364e+02   1.9618873e+02   1.4698727e+02   1.2910920e+02   1.1693249e+02   1.0350408e+02   1.6952818e+02   2.4715865e+02   1.3360249e+02   1.1793048e+02   9.0172489e+01   1.3288488e+02   1.5092545e+02   2.2009505e+02   1.3412545e+02  -1.8735491e+01   1.2573455e+02   1.0700215e+02   8.6462489e+01   2.1537168e+02   1.2134091e+02   1.7270000e+02   8.9032489e+01   8.6166081e+01   1.2888182e+02   1.8853855e+02   9.0597273e+01   1.0227676e+02   1.6778364e+02   3.9490036e+01   8.5219091e+01   3.0669745e+01   1.0513091e+02   7.3980436e+01   1.0592545e+02   7.9022327e+01   1.4308249e+02   2.5541208e+02   6.8362489e+01   9.2199681e+01   1.1592000e+02   3.3098218e+01   1.2744818e+02   2.2212596e+02   1.2508249e+02   1.9800208e+02   1.4801091e+02   9.5112764e+01   1.5188249e+02   1.7375808e+02   6.7481818e+00  -2.3816727e+00   7.3063636e+00  -1.4636000e+00   2.7417249e+02   1.8516488e+02   1.4761182e+02   1.8868742e+02   9.6340000e+01   1.0154825e+02   2.0763364e+02   1.6776658e+02   3.4558273e+02   9.0454291e+01   1.7859727e+02   1.5562585e+02   2.7988909e+02   1.8540069e+02   2.9041636e+02   2.2164396e+02   1.5637909e+02   9.8651491e+01   1.3874249e+02   1.2699928e+02   9.4620909e+01   8.6373964e+01   2.7480455e+02   1.8412927e+02   4.3203249e+02   9.2826081e+01   1.7990182e+02   1.3358240e+02   1.1993909e+02   6.9220327e+01
   7.4842489e+01   1.1506128e+02   6.4502489e+01   1.2469848e+02   1.8439909e+02   9.2679891e+01   5.3254545e+00  -1.8033309e+01   8.2159091e+01   6.3059091e+01   1.2465091e+02   1.3335429e+02   3.3903249e+02   6.3060805e+00   3.4398182e+02  -3.2258182e+00   6.2054545e+00  -2.2917345e+01   3.9255818e+02  -3.0556473e+01   4.1272727e-01   8.7061818e-01   2.9584249e+02  -3.1618719e+01   9.4892727e+01   6.8107673e+01   1.1752182e+02   1.9869644e+02   2.6818182e+00  -8.2436364e+00   7.2032489e+01   1.6762608e+02   1.5057182e+02   2.1154244e+02   1.0651364e+02   2.0752073e+02   1.2227727e+02   1.5613600e+02   9.7222489e+01   1.5099088e+02   1.5733818e+02   2.4265385e+02   1.1069249e+02   9.9293281e+01   1.1308249e+02   1.3567208e+02   1.3511545e+02   2.1802985e+02   1.2131545e+02  -1.4330691e+01   9.3114545e+01   1.4580175e+02   9.5362489e+01   2.4989968e+02   1.2329091e+02   1.6250400e+02   8.2032489e+01   1.5148608e+02   1.3988182e+02   1.4689855e+02   9.5017273e+01   6.0633164e+01   1.3835364e+02   6.1174436e+01   7.5129091e+01   4.0756945e+01   9.4750909e+01   8.8860836e+01   1.2021545e+02   1.5144913e+02   1.4479249e+02   2.5208528e+02   8.9122489e+01   1.1477888e+02   1.0073000e+02   5.8503418e+01   1.1835818e+02   2.9504316e+02   1.4817249e+02   2.0653488e+02   1.3434091e+02   1.0925636e+02   1.5422249e+02   2.1367088e+02   2.1508182e+01  -3.4624727e+00   1.0786364e+01   4.2080000e+00   4.5469249e+02   2.0082328e+02   1.7532182e+02   2.3104062e+02   1.2215000e+02   1.0524345e+02   1.6863364e+02   1.6707658e+02   2.9186273e+02   6.8521891e+01   1.6692727e+02   1.2332945e+02   2.4173909e+02   2.0898269e+02   2.3393636e+02   2.6207236e+02   1.5280909e+02   8.7987091e+01   1.3703249e+02   1.1013608e+02   7.8000909e+01   7.8653564e+01   2.6165455e+02   1.6648127e+02   3.8569249e+02   7.2433281e+01   1.5243182e+02   8.0880000e+01   8.7839091e+01   6.1648327e+01
   7.8222489e+01   1.0941088e+02   9.4932489e+01   1.3941408e+02   1.9154909e+02   1.0681789e+02   1.2325455e+01   8.2166909e+00   9.0439091e+01   8.3546691e+01   1.5113091e+02   1.9866589e+02   3.1293249e+02   1.4394081e+01   3.7112182e+02  -6.3470182e+00   9.6754545e+00   2.4905055e+01   4.2070818e+02  -2.7184727e+00   2.7927273e+00  -1.6997818e+00   3.0931249e+02  -3.6316319e+01   8.9172727e+01   9.5135273e+01   1.1971182e+02   2.0338124e+02  -2.8181818e-02  -1.1683636e-01   7.2312489e+01   2.0845368e+02   1.5586182e+02   2.7420924e+02   1.1927364e+02   2.1978993e+02   1.2560727e+02   1.9757960e+02   1.0446249e+02   1.7726168e+02   1.9671818e+02   2.4974345e+02   1.3960249e+02   1.3941048e+02   1.1650249e+02   1.3306848e+02   2.2135545e+02   1.9746065e+02   2.0112545e+02   2.0764509e+01   1.4739455e+02   1.7459935e+02   9.2552489e+01   2.7807448e+02   1.6168091e+02   1.4405280e+02   1.0588249e+02   1.2005808e+02   1.4693182e+02   1.7442455e+02   9.2597273e+01   1.4068676e+02   1.7869364e+02   5.3377236e+01   1.1416909e+02   6.9683745e+01   1.2075091e+02   9.9350836e+01   1.2606545e+02   1.0903113e+02   1.2927249e+02   2.2770688e+02   7.9982489e+01   1.0284008e+02   9.9770000e+01   7.6820218e+01   5.1068182e+01   2.6071636e+02   1.5269249e+02   1.8621328e+02   1.3063091e+02   1.2631316e+02   1.3017249e+02   1.7616488e+02   1.6608182e+01  -2.6004727e+00   1.3926364e+01  -2.5132000e+00   3.7612249e+02   2.1262888e+02   1.4180182e+02   2.3196222e+02   9.3720000e+01   9.9757855e+01   1.6882364e+02   1.4968138e+02   2.7315273e+02   7.1208691e+01   1.4745727e+02   1.2016705e+02   2.2283909e+02   1.8430469e+02   2.6817636e+02   2.0190316e+02   1.4913909e+02   8.4990691e+01   1.1717249e+02   1.1729488e+02   6.9240909e+01   6.7884364e+01   2.2675455e+02   1.3012327e+02   3.0522249e+02   9.1780881e+01   1.7324182e+02   7.0405200e+01   9.4939091e+01   4.4990327e+01
   9.6412489e+01   1.5171568e+02   1.0584249e+02   1.7344128e+02   2.5311909e+02   1.2580229e+02   3.8054545e+00   2.3228291e+01   1.0315909e+02   1.1337909e+02   1.3646091e+02   2.0249949e+02   3.5360249e+02   5.6204805e+00   3.8588182e+02   3.3132182e+01   1.5675455e+01   8.5150545e+00   3.9641818e+02   2.4704727e+01   2.3222727e+01   3.8558182e+00   3.4598249e+02  -3.6389919e+01   7.3792727e+01   1.3141567e+02   1.3524182e+02   2.3370884e+02   1.5591818e+01   1.6913564e+01   6.6932489e+01   1.9617408e+02   1.9891182e+02   2.3957524e+02   1.1389364e+02   3.0050033e+02   1.8851727e+02   1.4564680e+02   1.1203249e+02   1.9861608e+02   2.0914818e+02   2.0569905e+02   1.3669249e+02   1.6216328e+02   1.2950249e+02   1.6864848e+02   2.0163545e+02   2.3655825e+02   2.5031545e+02   1.3589309e+01   1.6430455e+02   1.4362655e+02   1.4184249e+02   1.8861128e+02   1.8377091e+02   1.5894560e+02   9.5932489e+01   1.4780408e+02   1.7779182e+02   1.8710575e+02   1.0730727e+02   1.3250996e+02   2.1845364e+02   6.3436436e+01   1.0078909e+02   6.7614145e+01   1.0313091e+02   1.0790044e+02   9.5495455e+01   1.0813673e+02   1.4588249e+02   2.7271808e+02   6.3222489e+01   1.1237088e+02   9.5630000e+01   5.8441418e+01   8.5881818e+00   2.5449476e+02   1.3284249e+02   1.7395128e+02   1.2573091e+02   1.1451516e+02   1.5041249e+02   2.0211568e+02   1.3368182e+01  -7.7212727e+00   1.5216364e+01  -1.5764000e+00   3.4336249e+02   1.9467968e+02   1.7661182e+02   1.7160742e+02   9.3050000e+01   9.8711455e+01   1.7572364e+02   2.4555938e+02   2.7315273e+02   1.1691869e+02   1.7264727e+02   9.4151855e+01   2.3764909e+02   2.0249989e+02   3.2193636e+02   2.1622236e+02   1.8513909e+02   9.0920691e+01   1.3427249e+02   1.2006688e+02   8.4240909e+01   7.7394364e+01   2.4900455e+02   1.5579327e+02   3.4665249e+02   9.7276481e+01   1.7866182e+02   8.0591600e+01   1.3773909e+02   5.3276327e+01
   9.6602489e+01   1.1347048e+02   9.4982489e+01   1.4683008e+02   2.0173909e+02   1.0862269e+02  -1.0045455e+00  -6.5769091e+00   7.1389091e+01   1.1026069e+02   1.9413091e+02   1.6598589e+02   3.5760249e+02  -2.5749519e+01   3.4455182e+02   5.5885818e+00   1.0435455e+01   1.5604255e+01   3.5103818e+02   8.4251273e+00   1.0272727e+01   9.7518182e+00   3.0231249e+02  -3.1606319e+01   9.1842727e+01   8.1641673e+01   1.2128182e+02   1.9044564e+02   9.3018182e+00  -2.8632364e+00   9.7982489e+01   1.2674008e+02   1.6143182e+02   2.0186364e+02   1.1089364e+02   2.4293033e+02   1.6784727e+02   1.3534040e+02   1.5127249e+02   1.5909688e+02   2.0638818e+02   2.2177985e+02   1.1960249e+02   1.5482048e+02   1.0098249e+02   1.5631008e+02   2.4102545e+02   1.7150705e+02   2.8116545e+02  -3.4986909e+00   1.0173455e+02   1.2949215e+02   1.1346249e+02   2.4878168e+02   1.4387091e+02   1.9123760e+02   9.9842489e+01   1.6340128e+02   1.2136182e+02   1.9119015e+02   1.1340727e+02   8.9491964e+01   1.9259364e+02   7.1555236e+01   1.0112909e+02   3.6816945e+01   9.8610909e+01   9.4552036e+01   8.7835455e+01   1.1036953e+02   1.4069249e+02   2.2965328e+02   6.4502489e+01   1.2045848e+02   7.6960000e+01   6.6695018e+01   2.7358182e+01   2.4270316e+02   1.5388249e+02   1.5197808e+02   1.1415091e+02   6.6771564e+01   1.6260249e+02   1.5809048e+02  -5.4418182e+00  -1.6216473e+01   2.1306364e+01  -6.0636000e+00   3.9674249e+02   1.7059928e+02   1.9027182e+02   1.8165462e+02   9.8430000e+01   6.6191055e+01   1.7548364e+02   2.1895858e+02   2.2134273e+02   1.2473349e+02   1.6192727e+02   1.2014945e+02   2.3859909e+02   2.1209389e+02   2.7693636e+02   2.6139236e+02   1.7037909e+02   1.0910149e+02   1.6512249e+02   1.5750888e+02   1.0196091e+02   6.6496764e+01   2.6075455e+02   1.6575327e+02   3.6736249e+02   9.2899681e+01   1.8038182e+02   9.8354000e+01   1.6373909e+02   6.9956327e+01
   7.2742489e+01   1.2794928e+02   7.2462489e+01   1.4244168e+02   1.9458909e+02   1.0876469e+02  -9.3845455e+00  -3.0096509e+01   9.4779091e+01   7.0859491e+01   1.7299091e+02   1.2733709e+02   3.4312249e+02   2.9788805e+00   3.6231182e+02  -7.9221818e-01  -4.1345455e+00  -1.3470145e+01   3.9127818e+02  -6.1240727e+00   2.7272727e-01  -2.1308182e+01   2.9060249e+02  -2.6859519e+01   9.6552727e+01   7.6164873e+01   1.3119182e+02   2.0098284e+02  -5.9818182e-01   1.8787636e+00   8.8172489e+01   1.3161488e+02   2.1567182e+02   1.7271444e+02   9.3943636e+01   2.1966633e+02   1.4336727e+02   1.0296880e+02   1.0808249e+02   1.4159208e+02   1.6743818e+02   2.2884585e+02   7.2842489e+01   1.7156128e+02   8.8552489e+01   1.5392448e+02   1.4768545e+02   2.2635425e+02   2.4821545e+02  -1.3722691e+01   9.4344545e+01   1.0184335e+02   8.1882489e+01   2.4306808e+02   1.1748091e+02   1.5400880e+02   1.0269249e+02   8.9743281e+01   1.1998182e+02   1.8920055e+02   7.2067273e+01   1.0708916e+02   1.6764364e+02   4.8741236e+01   9.2269091e+01   3.9625745e+01   9.8230909e+01   6.0392436e+01   8.9455455e+01   1.3604993e+02   1.5050249e+02   2.5348848e+02   7.0082489e+01   1.2611208e+02   1.0758000e+02   7.5345418e+01   3.0398182e+01   2.4760996e+02   1.7298249e+02   1.4807008e+02   1.4453091e+02   1.2986116e+02   1.3860249e+02   2.0768048e+02   3.6318182e+01  -6.6972727e+00   1.6546364e+01  -2.5280000e-01   4.0903249e+02   2.0532608e+02   1.7461182e+02   2.2190742e+02   1.0091000e+02   9.1612655e+01   1.8005364e+02   1.8130298e+02   2.6548273e+02   5.0822291e+01   1.3911727e+02   1.0178425e+02   2.5911909e+02   1.7992229e+02   2.4060636e+02   2.0748876e+02   1.6384909e+02   1.0371389e+02   1.7679249e+02   1.4090528e+02   1.0691091e+02   4.0580764e+01   2.4610455e+02   1.6032527e+02   3.5655249e+02   6.8484481e+01   1.3181182e+02   7.0859600e+01   1.2250909e+02   5.5734727e+01
   7.9882489e+01   1.1799808e+02   8.3272489e+01   1.1395688e+02   1.3192909e+02   1.1849749e+02  -2.2845455e+00  -2.7045091e+00   8.3819091e+01   7.9166291e+01   1.4280091e+02   1.6490229e+02   3.4160249e+02  -1.1799519e+01   3.4484182e+02  -4.7746182e+00   2.1015455e+01   2.0878545e+00   3.7708818e+02   1.7211273e+00   2.9927273e+00  -1.2425782e+01   2.8384249e+02  -4.6508719e+01   1.0193273e+02   6.1454473e+01   1.3200182e+02   1.5129804e+02  -2.8881818e+00  -1.3268036e+01   9.3982489e+01   1.4696008e+02   1.9738182e+02   1.5955764e+02   8.7603636e+01   2.0656353e+02   1.1184727e+02   1.1501040e+02   1.0950249e+02   1.1709848e+02   1.8510818e+02   1.7429225e+02   1.1031249e+02   1.1360368e+02   1.1603249e+02   1.3486608e+02   1.3859545e+02   1.6489145e+02   2.5616545e+02   2.4513091e+00   1.1668455e+02   1.2601615e+02   7.9362489e+01   2.3450968e+02   1.2539091e+02   1.4609600e+02   9.7692489e+01   1.1895328e+02   1.1307182e+02   1.4428335e+02   7.6547273e+01   9.1440764e+01   1.7959364e+02   5.4545236e+01   7.7789091e+01   4.2264145e+01   1.0361091e+02   8.7622036e+01   1.0697545e+02   1.6802833e+02   1.5141249e+02   2.7598568e+02   7.0742489e+01   1.8000928e+02   9.9580000e+01   9.5405418e+01   4.7778182e+01   3.2992956e+02   1.7855249e+02   1.8514448e+02   1.2630091e+02   1.3417956e+02   1.5855249e+02   2.1736448e+02   2.0698182e+01   2.5362327e+01   2.3686364e+01   1.2126000e+01   4.1503249e+02   2.0175608e+02   1.8275182e+02   2.2320622e+02   1.2539000e+02   9.5884255e+01   1.5410364e+02   1.7542898e+02   2.8053273e+02   5.1808291e+01   1.3545727e+02   9.1037055e+01   2.2173909e+02   1.7534269e+02   2.3474636e+02   2.2462756e+02   1.6541909e+02   8.1638291e+01   1.3608249e+02   1.4802208e+02   1.0086091e+02   6.3254764e+01   2.4390455e+02   2.1200127e+02   3.3912249e+02   6.8828881e+01   1.5171182e+02   5.3597600e+01   1.0316909e+02   4.1091927e+01
   8.2122489e+01   1.3857888e+02   9.1882489e+01   1.3555808e+02   1.6701909e+02   1.3493029e+02  -7.1454545e-01  -6.4101091e+00   9.1779091e+01   1.2538949e+02   1.3489091e+02   2.1258509e+02   3.6031249e+02   3.0836805e+00   3.7698182e+02   1.6464182e+01   9.5854545e+00   2.5722545e+00   4.3498818e+02  -2.5308727e+00   1.2082727e+01   5.7470182e+00   3.1436249e+02  -3.2480319e+01   9.3412727e+01   1.1065607e+02   1.3033182e+02   2.0077164e+02   8.5418182e+00   1.2375636e+00   1.1855249e+02   1.2304448e+02   1.8891182e+02   1.8085524e+02   1.3165364e+02   1.8479953e+02   1.2865727e+02   1.5090560e+02   9.1692489e+01   1.7086328e+02   2.0033818e+02   2.1974385e+02   1.1508249e+02   1.5718208e+02   1.2412249e+02   1.2449888e+02   2.1583545e+02   1.8890225e+02   2.3145545e+02  -5.2189091e-01   1.0615455e+02   1.5432855e+02   8.7462489e+01   2.7777168e+02   1.4258091e+02   1.5296080e+02   9.7032489e+01   1.0304608e+02   1.3341182e+02   1.7708615e+02   7.1017273e+01   1.1303316e+02   1.8812364e+02   4.1812836e+01   1.2864909e+02   6.0195345e+01   1.2256091e+02   1.1153604e+02   1.1059545e+02   1.2816873e+02   1.3398249e+02   2.4186008e+02   5.3602489e+01   1.2238048e+02   1.0501000e+02   4.0741018e+01   3.5358182e+01   2.6230316e+02   1.4293249e+02   1.9761408e+02   1.5396091e+02   9.4776764e+01   1.5698249e+02   1.7302008e+02   2.1038182e+01  -1.9044873e+01   1.1216364e+01   1.0173600e+01   3.2760249e+02   2.4060048e+02   1.7013182e+02   1.9807582e+02   1.1958000e+02   1.0496905e+02   2.0524364e+02   2.2567778e+02   3.0353273e+02   6.4248291e+01   1.7364727e+02   1.2588185e+02   2.6135909e+02   2.3588309e+02   2.6584636e+02   2.5046956e+02   1.5808909e+02   1.5937469e+02   1.6841249e+02   1.9153568e+02   1.0396091e+02   6.4146764e+01   2.3825455e+02   2.3700327e+02   3.5822249e+02   1.1273088e+02   1.5786182e+02   9.0585600e+01   1.1878909e+02   7.2892327e+01
   1.0184249e+02   1.1995128e+02   1.0427249e+02   1.8461688e+02   2.3639909e+02   9.8139891e+01   1.4285455e+01   6.7298909e+00   9.2629091e+01   8.5751491e+01   1.4222091e+02   2.4427869e+02   3.4641249e+02   1.7145681e+01   3.5517182e+02   2.5688982e+01   1.4965455e+01   1.8671855e+01   4.4798818e+02  -1.8330873e+01   1.7527273e+00   1.3193418e+01   2.9908249e+02  -2.3877919e+01   1.0503273e+02   1.2681647e+02   1.3771182e+02   2.2313124e+02   4.6318182e+00  -6.9696364e+00   1.1417249e+02   1.3487488e+02   2.2405182e+02   2.0628404e+02   1.0094364e+02   2.7534633e+02   1.6860727e+02   1.6442960e+02   1.0984249e+02   1.5069128e+02   1.2310818e+02   2.7444225e+02   1.3265249e+02   1.9724648e+02   1.3808249e+02   1.6186208e+02   1.7987545e+02   2.5006905e+02   2.7421545e+02   2.5773091e+00   1.2049455e+02   1.7080135e+02   8.6982489e+01   2.8119008e+02   1.2591091e+02   1.8348440e+02   8.9312489e+01   1.0528368e+02   1.3150182e+02   1.7970895e+02   1.0135727e+02   8.3215964e+01   1.8026364e+02   9.0921636e+01   1.0245909e+02   5.3190545e+01   1.4009091e+02   9.3703636e+01   1.0359545e+02   1.0025873e+02   1.4988249e+02   2.2381808e+02   7.9982489e+01   8.8650081e+01   1.2177000e+02   6.2110218e+01   4.2398182e+01   2.5011996e+02   1.6136249e+02   1.7613968e+02   1.5644091e+02   1.1500836e+02   1.4617249e+02   1.5850488e+02   9.1781818e+00   1.2663927e+01   2.7496364e+01  -2.1288000e+00   3.6512249e+02   1.9712888e+02   1.7575182e+02   1.8319622e+02   9.7530000e+01   1.0807305e+02   1.6672364e+02   2.2184938e+02   2.8553273e+02   9.3408291e+01   1.6454727e+02   1.4941985e+02   2.2107909e+02   2.4287549e+02   2.4231636e+02   2.1325196e+02   1.6256909e+02   1.6586629e+02   1.5855249e+02   1.7141448e+02   1.2462091e+02   8.1303964e+01   2.9775455e+02   2.1504327e+02   4.4088249e+02   1.2215808e+02   1.4895182e+02   7.7918400e+01   1.2593909e+02   8.6740327e+01
   8.2362489e+01   1.2441968e+02   9.1552489e+01   1.5168448e+02   1.5930909e+02   1.2925709e+02   4.1354545e+00   3.7818909e+00   8.7729091e+01   7.9233491e+01   1.3089091e+02   2.3723509e+02   3.4331249e+02   7.8736805e+00   3.5384182e+02   1.2695382e+01   1.0675455e+01  -1.8449455e+00   4.0703818e+02   6.8551273e+00   1.9272727e+01  -1.0828182e+01   2.8465249e+02  -2.0913519e+01   1.1755273e+02   9.5624873e+01   1.5285182e+02   2.1973004e+02   1.7818182e+00   6.3836364e-01   1.0955249e+02   1.6319448e+02   2.2086182e+02   1.9586924e+02   1.3241364e+02   2.7168873e+02   1.5889727e+02   1.4082640e+02   1.4069249e+02   1.8265328e+02   2.0967818e+02   2.7203665e+02   1.1741249e+02   2.1584568e+02   1.5303249e+02   1.1547608e+02   1.7249545e+02   2.5707945e+02   3.0716545e+02   3.9413091e+00   1.4253455e+02   1.3217815e+02   1.1465249e+02   3.0221648e+02   1.1944091e+02   2.2514200e+02   1.0688249e+02   1.2259808e+02   1.5788182e+02   1.4692855e+02   1.0430727e+02   8.5649964e+01   2.1359364e+02   6.1445236e+01   9.9219091e+01   5.7929745e+01   1.3513091e+02   8.5820436e+01   1.0968545e+02   9.3531527e+01   1.2931249e+02   2.2308368e+02   7.5082489e+01   1.1471208e+02   1.6492000e+02   2.7708218e+01   2.1978182e+01   2.3942356e+02   1.3065249e+02   1.9440648e+02   1.2225091e+02   1.0602356e+02   1.6365249e+02   1.5319648e+02   6.7481818e+00  -1.4041673e+01   1.2596364e+01  -9.9868000e+00   3.4488249e+02   2.3569808e+02   1.8613182e+02   1.8974582e+02   1.0181000e+02   7.9200655e+01   1.9391364e+02   1.8467418e+02   2.3677273e+02   1.0754909e+02   1.5726727e+02   1.0714225e+02   2.4759909e+02   1.8337389e+02   1.8269636e+02   2.2841156e+02   1.4432909e+02   1.1408549e+02   1.5755249e+02   1.3906448e+02   9.2340909e+01   1.0379636e+02   2.7255455e+02   1.5810927e+02   4.0212249e+02   1.1940888e+02   1.1362182e+02   5.2884800e+01   1.4002909e+02   6.2523127e+01
   8.6692489e+01   1.0954328e+02   9.8792489e+01   1.5229528e+02   1.8911909e+02   1.0639229e+02   1.7185455e+01  -2.0982109e+01   8.4389091e+01   8.7930691e+01   1.3051091e+02   2.1231549e+02   3.3998249e+02  -3.5299195e+00   3.2474182e+02   1.7023382e+01   1.1915455e+01   1.1245855e+01   3.9260818e+02  -1.2090473e+01  -4.5872727e+00  -8.1593818e+00   3.0631249e+02  -3.4596319e+01   1.0170273e+02   9.9132873e+01   1.2914182e+02   2.1805684e+02   6.6318182e+00  -4.9396364e+00   1.2136249e+02   1.6181968e+02   1.5795182e+02   2.8409204e+02   1.5598364e+02   2.1756313e+02   1.5651727e+02   1.3662680e+02   1.2269249e+02   1.5804328e+02   2.0790818e+02   2.5936825e+02   1.2374249e+02   1.7852928e+02   1.2850249e+02   1.2705848e+02   1.9054545e+02   1.8687545e+02   2.7778545e+02  -8.6082909e+00   1.3601455e+02   1.5636975e+02   1.0422249e+02   2.6790088e+02   1.3677091e+02   2.0384560e+02   1.0550249e+02   1.5194848e+02   1.8464182e+02   1.4107775e+02   9.7827273e+01   1.2749836e+02   1.6507364e+02   8.0036836e+01   8.2649091e+01   5.8065345e+01   1.3670091e+02   6.2544836e+01   9.8735455e+01   8.1597527e+01   1.1765249e+02   2.3739648e+02   5.7602489e+01   1.2592048e+02   1.2006000e+02   2.7247018e+01   3.3168182e+01   2.4828836e+02   1.3469249e+02   1.8961328e+02   1.5158091e+02   9.6827164e+01   1.8441249e+02   1.4315568e+02   7.0781818e+00  -1.5548073e+01   1.7406364e+01  -1.8031600e+01   3.2174249e+02   2.0897928e+02   1.8908182e+02   1.6569982e+02   8.0480000e+01   1.0009705e+02   1.6024364e+02   1.4327778e+02   2.8020273e+02   7.0454691e+01   1.5521727e+02   1.0673625e+02   2.0088909e+02   2.1811069e+02   1.4808636e+02   1.9303036e+02   1.6684909e+02   9.2953891e+01   1.1184249e+02   1.3544128e+02   5.9670909e+01   9.1499964e+01   2.0495455e+02   2.3901727e+02   4.1822249e+02   9.6160881e+01   1.2743182e+02   4.5400000e+01   1.1893909e+02   6.8070327e+01
   8.0032489e+01   8.2556081e+01   8.7272489e+01   1.1630688e+02   1.6187909e+02   1.3657149e+02  -1.1284545e+01  -2.7545091e+00   5.8389091e+01   9.6010691e+01   1.5984091e+02   1.1677909e+02   3.3622249e+02  -1.4039119e+01   3.3350182e+02  -9.7174182e+00   7.2954545e+00  -3.8145455e+00   3.6908818e+02  -2.2068873e+01  -4.8727273e-01  -1.3817382e+01   3.1074249e+02  -4.9810719e+01   8.9602727e+01   8.6050873e+01   1.3281182e+02   1.8885324e+02   4.7818182e+00  -2.0716364e+00   8.1082489e+01   1.6190208e+02   1.5062182e+02   2.2729844e+02   9.9513636e+01   2.4132073e+02   1.5770727e+02   1.3292160e+02   1.0984249e+02   1.6750128e+02   2.0310818e+02   2.3842225e+02   9.0222489e+01   1.3907088e+02   1.0660249e+02   1.5400048e+02   2.2316545e+02   1.7360585e+02   2.8783545e+02  -2.3272291e+01   1.2230455e+02   1.1079655e+02   1.0088249e+02   2.3173808e+02   1.4696091e+02   1.3927040e+02   1.0465249e+02   9.4486481e+01   1.6007182e+02   1.4828335e+02   7.3637273e+01   8.3103564e+01   1.5250364e+02   5.7712436e+01   8.7359091e+01   5.8968545e+01   1.2742091e+02   4.9767236e+01   1.2473545e+02   1.4379753e+02   1.6165249e+02   2.6778648e+02   7.1172489e+01   1.4902488e+02   1.2849000e+02   8.3522618e+01   2.7878182e+01   3.0404156e+02   1.3046249e+02   2.3618168e+02   1.2501091e+02   1.6728276e+02   2.0008249e+02   1.5538208e+02   2.3228182e+01   1.2779927e+01   2.2826364e+01   1.4344800e+01   3.9179249e+02   2.0942528e+02   1.7394182e+02   2.4177102e+02   1.0586000e+02   1.2359665e+02   1.7953364e+02   1.4030458e+02   2.8163273e+02   4.9340291e+01   1.4940727e+02   1.1073105e+02   2.0188909e+02   2.0898069e+02   1.9836636e+02   2.2800796e+02   1.4665909e+02   1.1489909e+02   1.2603249e+02   1.5220608e+02   8.8860909e+01   8.3454764e+01   2.5475455e+02   1.9138327e+02   4.4384249e+02   1.1845128e+02   1.4143182e+02   6.5660000e+01   1.3840909e+02   7.1652727e+01
   9.8502489e+01   1.0612848e+02   1.1417249e+02   9.9064881e+01   1.5606909e+02   1.2523629e+02  -1.3144545e+01   1.4254291e+01   5.4489091e+01   7.2562691e+01   1.5789091e+02   1.3859509e+02   3.3846249e+02   4.1616805e+00   3.4560182e+02  -6.4541818e-01   1.7485455e+01  -1.1099745e+01   3.6146818e+02   1.5407273e+00   5.4127273e+00  -2.5793818e+00   3.2250249e+02  -2.9991519e+01   7.5312727e+01   8.7104073e+01   1.2824182e+02   1.5974884e+02  -2.8881818e+00  -1.2938036e+01   1.3160249e+02   9.7280481e+01   1.8791182e+02   2.2045524e+02   8.4463636e+01   2.4014473e+02   1.2408727e+02   1.0946120e+02   1.1293249e+02   1.2906408e+02   1.9171818e+02   2.0152345e+02   9.4362489e+01   1.6035968e+02   1.1398249e+02   1.0103008e+02   1.6416545e+02   1.7922585e+02   2.1331545e+02  -2.9806909e+00   1.1415455e+02   1.0892855e+02   1.1069249e+02   2.2091328e+02   1.4987091e+02   1.0403760e+02   9.6412489e+01   8.9865681e+01   1.4145182e+02   1.4605295e+02   7.3447273e+01   9.6978764e+01   1.9588364e+02   3.6812036e+01   8.4129091e+01   5.2086945e+01   8.6750909e+01   8.4210836e+01   1.1845545e+02   1.1167993e+02   1.5127249e+02   2.5880688e+02   9.7792489e+01   1.2656528e+02   1.1430000e+02   6.8897818e+01   4.7448182e+01   3.0924596e+02   1.2860249e+02   2.3243048e+02   1.6149091e+02   1.3546436e+02   1.3274249e+02   2.0809928e+02   2.7798182e+01   6.0432727e-01   2.6166364e+01   2.4217600e+01   3.6941249e+02   2.3259568e+02   1.9175182e+02   1.9468622e+02   1.0881000e+02   1.2169065e+02   2.0444364e+02   1.5250178e+02   2.9477273e+02   7.3379091e+01   1.6607727e+02   1.3919745e+02   2.3273909e+02   1.9884269e+02   1.9565636e+02   2.4708476e+02   1.7303909e+02   1.4445869e+02   1.2846249e+02   1.6273168e+02   1.0215091e+02   1.2582156e+02   2.9730455e+02   1.9557927e+02   4.8360249e+02   1.4274048e+02   1.3614182e+02   8.5133200e+01   1.5450909e+02   1.1617473e+02
   9.0032489e+01   1.5518608e+02   1.0746249e+02   1.5055168e+02   1.8606909e+02   1.2321629e+02  -2.9045455e+00   2.2485091e+01   9.6439091e+01   8.8916691e+01   1.4918091e+02   1.9463189e+02   3.7127249e+02   9.3468805e+00   3.8384182e+02   2.6865382e+01   4.6354545e+00   1.9638255e+01   3.5927818e+02  -4.2340727e+00   8.7927273e+00   6.0102182e+00   2.9203249e+02  -1.9353919e+01   8.5312727e+01   1.2730407e+02   1.0481182e+02   1.7495324e+02  -1.1508182e+01  -7.9184364e+00   1.1808249e+02   1.2156208e+02   1.7967182e+02   1.4726444e+02   1.2579364e+02   1.7659833e+02   1.4784727e+02   1.1418040e+02   1.1346249e+02   1.2888168e+02   1.7348818e+02   1.9079185e+02   7.6032489e+01   1.8487608e+02   1.1608249e+02   1.0510208e+02   2.3244545e+02   1.6676345e+02   2.6978545e+02  -1.6448291e+01   1.0287455e+02   1.4892095e+02   9.8222489e+01   2.0486088e+02   1.3768091e+02   1.5358280e+02   6.6932489e+01   1.2750408e+02   1.2541182e+02   1.5857615e+02   7.9307273e+01   8.2839964e+01   1.7831364e+02   4.2647636e+01   1.0169909e+02   5.4821345e+01   8.5320909e+01   8.8855236e+01   1.3459545e+02   1.2658873e+02   1.3141249e+02   2.1739568e+02   9.3552489e+01   1.1161448e+02   1.3268000e+02   4.0047418e+01   2.4778182e+01   2.5709956e+02   1.4860249e+02   2.3712048e+02   1.3511091e+02   1.5357476e+02   1.8303249e+02   1.5045608e+02   1.9458182e+01  -7.0584727e+00   2.7116364e+01   6.1916000e+00   3.8084249e+02   2.1568128e+02   1.8746182e+02   2.2992942e+02   1.0324000e+02   9.6896255e+01   1.8363364e+02   1.3801658e+02   2.8134273e+02   3.2693491e+01   1.7592727e+02   1.3774945e+02   2.4354909e+02   2.0973789e+02   1.7917636e+02   1.5940316e+02   1.6299909e+02   8.1121891e+01   1.3850249e+02   1.3120848e+02   9.5430909e+01   9.6019164e+01   2.6270455e+02   2.0094727e+02   5.4708249e+02   1.6924208e+02   1.5633182e+02   7.0188000e+01   1.3897909e+02   8.5037127e+01
   9.2792489e+01   1.3148528e+02   9.1412489e+01   1.5121568e+02   1.8796909e+02   1.0610429e+02   9.9054545e+00  -1.9709091e-02   9.3299091e+01   1.4345789e+02   1.5027091e+02   2.4025469e+02   3.7412249e+02   1.8598881e+01   3.8141182e+02   1.1209782e+01   1.2205455e+01   1.9942655e+01   4.0508818e+02  -2.9488727e+00   1.6792727e+01   1.7230218e+01   2.7374249e+02  -3.2180719e+01   1.0865273e+02   9.4676873e+01   1.3162182e+02   2.0190844e+02   3.5181818e-01   1.8927636e+00   1.1146249e+02   1.1009168e+02   2.1986182e+02   1.9394924e+02   1.3527364e+02   2.2021993e+02   1.5660727e+02   1.5861960e+02   1.2865249e+02   1.3999648e+02   2.3229818e+02   2.2632705e+02   1.1293249e+02   1.5701408e+02   1.3308249e+02   1.4145208e+02   1.8983545e+02   2.3036225e+02   3.0607545e+02   7.7985091e+00   1.1582455e+02   1.2346495e+02   1.3293249e+02   2.1370408e+02   1.4501091e+02   1.7023640e+02   7.9552489e+01   1.2444448e+02   1.4174182e+02   1.5212975e+02   8.2977273e+01   9.6976364e+01   2.1955364e+02   5.8728436e+01   7.4409091e+01   6.3724545e+01   1.1851091e+02   9.0200036e+01   1.0440545e+02   1.1100393e+02   1.1655249e+02   2.1201448e+02   1.0103249e+02   9.0306081e+01   1.0996000e+02   7.1815018e+01   3.5548182e+01   2.6614796e+02   1.1374249e+02   2.0918928e+02   1.4630091e+02   9.9769564e+01   1.4098249e+02   1.4911008e+02   5.0381818e+00  -2.0434873e+01   3.1786364e+01   4.3880000e+00   3.3608249e+02   2.2016208e+02   1.7389182e+02   1.8577502e+02   9.3480000e+01   1.1910705e+02   1.5686364e+02   1.4168818e+02   2.4929273e+02   7.1347491e+01   1.6416727e+02   9.2160255e+01   1.6554909e+02   1.4893789e+02   1.7460636e+02   1.3124876e+02   1.4337909e+02   5.8071491e+01   1.1260249e+02   1.1985048e+02   6.4150909e+01   7.8761564e+01   2.5180455e+02   1.7416927e+02   5.5617249e+02   1.3493488e+02   1.1419182e+02   6.7369200e+01   1.4902909e+02   7.7943127e+01
   7.9692489e+01   1.1724328e+02   8.4882489e+01   1.1073808e+02   2.0506909e+02   1.2931629e+02   6.9454545e+00   7.2170909e+00   7.5059091e+01   9.0677091e+01   1.3765091e+02   2.1174429e+02   3.4879249e+02  -1.0614719e+01   3.4217182e+02   1.9348982e+01   9.5854545e+00   1.7532255e+01   3.9155818e+02  -1.7956473e+01   3.4127273e+00   2.4906182e+00   2.4531249e+02  -4.7666319e+01   1.0270273e+02   1.1277287e+02   1.4285182e+02   1.9320004e+02   1.6441818e+01   1.8465564e+01   1.0412249e+02   1.6052888e+02   2.1410182e+02   2.0855004e+02   1.1098364e+02   2.6288313e+02   1.6408727e+02   2.0921120e+02   1.3146249e+02   1.7210168e+02   2.1090818e+02   2.7470825e+02   1.3708249e+02   1.7308208e+02   1.3303249e+02   1.5588608e+02   2.3640545e+02   1.9306665e+02   2.6016545e+02   7.8013091e+00   1.2606455e+02   1.6540575e+02   1.0427249e+02   3.3146688e+02   1.7606091e+02   1.9775240e+02   8.3982489e+01   1.5843008e+02   1.5493182e+02   1.7469455e+02   8.9597273e+01   1.1587676e+02   2.1693364e+02   6.3038036e+01   8.9789091e+01   7.6204145e+01   1.1066091e+02   8.8628036e+01   1.2840545e+02   8.3033927e+01   1.3641249e+02   2.1299568e+02   7.9982489e+01   1.1841008e+02   1.5549000e+02   2.7412618e+01   1.6448182e+01   2.2505596e+02   1.3298249e+02   1.7237008e+02   1.2120091e+02   9.7067564e+01   1.2117249e+02   1.7326488e+02   2.7368182e+01   3.4872727e-01   1.8546364e+01  -1.1602800e+01   3.5836249e+02   1.6718968e+02   1.3766182e+02   2.2891342e+02   8.3770000e+01   1.1902385e+02   1.4310364e+02   1.5802898e+02   2.4982273e+02   3.5545091e+01   1.5092727e+02   1.1360945e+02   2.0521909e+02   1.6471429e+02   1.3231636e+02   1.2505196e+02   1.6094909e+02   8.2235891e+01   1.1688249e+02   1.1641808e+02   8.0860909e+01   9.9904764e+01   2.2450455e+02   1.8415327e+02   4.6655249e+02   1.7577448e+02   1.3633182e+02   5.5448000e+01   1.2045909e+02   4.9898727e+01
   7.0412489e+01   1.0613568e+02   7.8742489e+01   8.8279281e+01   1.5734909e+02   1.4998389e+02   2.0954545e+00  -5.6349091e+00   8.9349091e+01   6.0393891e+01   1.1475091e+02   1.6533629e+02   3.2436249e+02   6.6968052e-01   3.5912182e+02   5.1329818e+00   8.2054545e+00   8.8826545e+00   3.9436818e+02  -1.8941273e+01   1.1792727e+01  -1.2509782e+01   3.1008249e+02  -2.1137919e+01   8.3412727e+01   8.6696073e+01   1.6714182e+02   2.0572684e+02   1.5418182e+00  -5.6224364e+00   1.2674249e+02   1.8266928e+02   1.7924182e+02   2.3791884e+02   1.1794364e+02   2.4917633e+02   1.6213727e+02   1.5246720e+02   9.9502489e+01   1.9361848e+02   2.0933818e+02   3.2044385e+02   1.1441249e+02   1.4689568e+02   9.7742489e+01   1.5303928e+02   1.8892545e+02   2.1919505e+02   2.4069545e+02   4.4890909e-01   1.3687455e+02   1.7787095e+02   1.0241249e+02   2.8552568e+02   1.7906091e+02   1.7018240e+02   1.2050249e+02   1.2350848e+02   1.7312182e+02   1.8799935e+02   8.8927273e+01   1.0231036e+02   2.0474364e+02   6.2053236e+01   1.1183909e+02   8.4680145e+01   1.5761091e+02   6.8072036e+01   9.2305455e+01   1.1858193e+02   1.3974249e+02   2.3034928e+02   7.9502489e+01   1.4059848e+02   1.5254000e+02   1.4408618e+01   2.3448182e+01   2.5520596e+02   1.5755249e+02   1.6444448e+02   1.1811091e+02   1.4855476e+02   1.6398249e+02   1.6598008e+02   1.5698182e+01   5.7623273e+00   1.2786364e+01  -4.9020000e+00   3.8498249e+02   2.0730008e+02   1.8270182e+02   1.6241022e+02   7.5150000e+01   1.0929345e+02   1.9739364e+02   1.4749578e+02   2.5229273e+02   7.5917491e+01   1.5845727e+02   1.3590705e+02   2.3973909e+02   1.5866269e+02   1.8346636e+02   1.6386996e+02   2.0218909e+02   7.2226691e+01   1.2165249e+02   1.1646648e+02   8.8050909e+01   1.1498956e+02   2.1875455e+02   1.8176327e+02   4.8098249e+02   1.7562008e+02   1.3786182e+02   6.8235600e+01   1.4126909e+02   5.8663927e+01
   8.0412489e+01   1.1547568e+02   6.6842489e+01   1.4913128e+02   1.5763909e+02   1.3334069e+02   4.2854545e+00  -5.7101091e+00   1.0029909e+02   6.6897891e+01   1.6813091e+02   1.4996589e+02   3.7731249e+02  -1.2986319e+01   3.3398182e+02  -4.9058182e+00   4.0554545e+00   1.2214655e+01   3.7498818e+02  -3.5808727e+00   1.7652727e+01  -5.9385818e+00   3.2336249e+02  -4.0860319e+01   1.0308273e+02   7.5642473e+01   1.4500182e+02   1.8078804e+02   9.7318182e+00   5.3423636e+00   9.5692489e+01   1.1249328e+02   1.9138182e+02   2.0274764e+02   9.3223636e+01   2.5501393e+02   1.5260727e+02   1.7322960e+02   1.0255249e+02   1.7022448e+02   1.7381818e+02   2.1557545e+02   1.3160249e+02   1.1614048e+02   1.0398249e+02   1.4373008e+02   2.0544545e+02   2.0525345e+02   2.9054545e+02  -6.1590909e+00   1.0453455e+02   1.0355815e+02   9.6882489e+01   2.7472808e+02   1.1739091e+02   1.9230600e+02   8.7932489e+01   7.8774081e+01   1.5964182e+02   1.4859775e+02   9.2167273e+01   8.2571164e+01   2.0840364e+02   3.9960436e+01   1.1483909e+02   4.8770145e+01   9.1990909e+01   1.1270164e+02   1.1040545e+02   1.0585393e+02   1.6079249e+02   2.6304528e+02   9.0172489e+01   1.2921488e+02   1.5792000e+02   5.3078218e+01   4.3778182e+01   2.8700956e+02   1.6612249e+02   1.8323888e+02   1.2611091e+02   1.8743476e+02   1.9879249e+02   1.7538528e+02   1.7508182e+01   5.0975273e+00  -1.0236364e+00  -1.1797200e+01   3.7027249e+02   2.3480688e+02   2.1918182e+02   1.7658182e+02   1.1529000e+02   9.5932255e+01   2.2682364e+02   1.5937138e+02   2.6377273e+02   7.9239091e+01   1.8292727e+02   1.3918945e+02   2.0178909e+02   1.5431869e+02   1.5736636e+02   1.9719796e+02   1.4818909e+02   1.0392669e+02   9.9652489e+01   1.3550648e+02   1.0877091e+02   1.2919196e+02   2.7895455e+02   1.8049727e+02   6.1488249e+02   1.9328808e+02   1.6766182e+02   9.8941600e+01   1.3502909e+02   9.0783127e+01
   1.0698249e+02   1.0092008e+02   8.8552489e+01   1.4996448e+02   1.9520909e+02   1.2048509e+02   1.6095455e+01   6.7750909e+00   9.8009091e+01   8.4411091e+01   1.7522091e+02   1.7406869e+02   3.6288249e+02   2.1018081e+01   3.5974182e+02   1.5843382e+01   3.1635455e+01   1.1858255e+01   3.8855818e+02   1.6135273e+00   3.4627273e+00   2.4916618e+01   3.5298249e+02  -3.6619919e+01   8.8552727e+01   1.1771487e+02   1.1809182e+02   1.8118084e+02  -6.4818182e-01   1.0742764e+01   9.7172489e+01   1.5618488e+02   2.0629182e+02   1.7913484e+02   1.0875364e+02   1.9158153e+02   1.4122727e+02   1.2752000e+02   1.2441249e+02   1.8447568e+02   2.0600818e+02   2.5781025e+02   1.2560249e+02   1.5324048e+02   1.1136249e+02   1.1409968e+02   1.9592545e+02   2.2968505e+02   2.9350545e+02  -7.7758909e+00   1.0992455e+02   1.5497695e+02   8.1792489e+01   2.8307528e+02   1.5891091e+02   1.3917440e+02   9.7122489e+01   1.0294888e+02   1.6741182e+02   1.4726615e+02   9.9407273e+01   8.1851964e+01   1.4250364e+02   6.3422436e+01   8.7789091e+01   7.0844145e+01   9.1940909e+01   7.3655636e+01   1.2464545e+02   1.2476473e+02   1.6031249e+02   2.2994368e+02   1.1879249e+02   1.1064528e+02   1.1744000e+02   6.4076618e+01   4.0548182e+01   2.9917796e+02   1.8227249e+02   2.0946688e+02   1.5315091e+02   1.4655156e+02   1.8927249e+02   2.0081688e+02   1.5178182e+01   2.8613927e+01   2.3736364e+01   6.4620000e+00   4.2117249e+02   2.4231488e+02   2.0456182e+02   1.7218142e+02   1.2200000e+02   1.0339545e+02   1.8886364e+02   1.6902818e+02   2.6163273e+02   9.3890291e+01   1.6664727e+02   1.5944185e+02   2.2259909e+02   1.7698389e+02   1.6189636e+02   1.8902556e+02   1.2327909e+02   9.7109491e+01   1.0279249e+02   1.2578528e+02   8.4050909e+01   1.2188956e+02   2.7690455e+02   1.8576127e+02   5.3027249e+02   1.4048688e+02   1.5276182e+02   1.0290360e+02   1.1926909e+02   7.8993927e+01
   1.1046249e+02   8.9741681e+01   9.7462489e+01   1.1821168e+02   1.7506909e+02   1.3718629e+02   1.3754545e+00   1.7952691e+01   8.4349091e+01   8.6553891e+01   1.3137091e+02   2.1590669e+02   3.6369249e+02   1.1383281e+01   2.5461818e+01   9.4457818e+00   2.2155455e+01   2.2096655e+01   3.7641818e+02   6.3447273e+00   7.7527273e+00   6.1434182e+00   3.4560249e+02  -3.8639519e+01   1.0765273e+02   8.8516873e+01   1.2081182e+02   1.5224324e+02   9.4018182e+00  -1.9591236e+01   9.0312489e+01   1.2792368e+02   2.0529182e+02   1.7521484e+02   1.4675364e+02   1.8997153e+02   1.3898727e+02   1.1555920e+02   1.1188249e+02   1.6014808e+02   1.5357818e+02   2.1448465e+02   1.0136249e+02   1.5322968e+02   1.3008249e+02   1.1483208e+02   1.9473545e+02   1.8078025e+02   2.3759545e+02   3.5569091e+00   1.3568455e+02   1.0668615e+02   8.4552489e+01   2.8271448e+02   1.4025091e+02   1.4185720e+02   5.9842489e+01   1.1417128e+02   1.1936182e+02   1.6754015e+02   8.4447273e+01   8.6958764e+01   1.1812364e+02   9.6372836e+01   1.1274909e+02   3.0697345e+01   8.2900909e+01   7.5518836e+01   9.5265455e+01   1.1053513e+02   1.2555249e+02   2.3724448e+02   7.6362489e+01   1.3769968e+02   1.6749000e+02   3.4692618e+01   3.6398182e+01   2.6359996e+02   1.6065249e+02   1.8791648e+02   1.4839091e+02   1.3241236e+02   1.6508249e+02   1.3370208e+02   1.2458182e+01  -7.8847273e-01   1.8066364e+01   4.2956000e+00   3.8608249e+02   2.1454208e+02   1.6204182e+02   2.0696302e+02   1.1986000e+02   9.8616655e+01   1.6734364e+02   1.5974978e+02   2.8815273e+02   6.2198691e+01   1.8692727e+02   1.5767945e+02   2.1397909e+02   1.5215349e+02   1.2850636e+02   1.1755676e+02   1.6041909e+02   5.7138291e+01   1.3660249e+02   4.1170481e+01   1.0005091e+02   6.9419564e+01   2.9860455e+02   1.8502527e+02   4.9884249e+02   1.1719128e+02   1.2428182e+02   1.1432200e+02   1.3316909e+02   6.6551927e+01
   7.3692489e+01   9.0533281e+01   9.6692489e+01   1.3269328e+02   1.6554909e+02   1.1180789e+02  -2.8145455e+00   4.7178909e+00   1.0110909e+02   9.6403091e+01   1.1980091e+02   1.9245229e+02   7.4692489e+01  -1.2546719e+01   1.7031818e+01   7.5001818e+00   9.3954545e+00  -4.0725455e+00   3.5836818e+02  -1.5441273e+01   4.2227273e+00   1.5855818e+01   2.8374249e+02  -3.9170719e+01   9.3702727e+01   1.1953287e+02   1.0866182e+02   1.4164524e+02   5.1618182e+00   5.6079636e+00   9.3932489e+01   1.3472408e+02   1.8215182e+02   2.2272604e+02   8.7793636e+01   2.1915833e+02   1.7236727e+02   9.4698800e+01   9.9652489e+01   1.4398648e+02   2.1714818e+02   1.9358905e+02   9.2602489e+01   1.4588048e+02   1.0817249e+02   9.6684881e+01   1.5478545e+02   2.0997625e+02   2.4378545e+02  -1.5938291e+01   1.1477455e+02   8.8878945e+01   9.9032489e+01   2.0784608e+02   1.4377091e+02   1.0971560e+02   7.1842489e+01   1.1768128e+02   9.5501818e+01   1.2849895e+02   8.7737273e+01   9.1735564e+01   1.4416364e+02   7.7519636e+01   8.4789091e+01   6.4554145e+01   9.6320909e+01   6.2545236e+01   9.4875455e+01   1.1823633e+02   1.2646249e+02   2.6269168e+02   8.9272489e+01   9.6246881e+01   1.7196000e+02   3.9335018e+01   3.1308182e+01   2.6710716e+02   1.4027249e+02   2.3135688e+02   1.6996091e+02   1.1797676e+02   1.6241249e+02   1.5205568e+02   4.8881818e+00   6.8671273e+00   1.0406364e+01   2.9584000e+00   3.7374249e+02   1.8567928e+02   1.4675182e+02   2.3489622e+02   9.5480000e+01   7.9617055e+01   1.8534364e+02   1.2640978e+02   2.7329273e+02   3.6957491e+01   1.7802727e+02   1.6286145e+02   2.0816909e+02   1.6656829e+02   1.4689636e+02   1.3184556e+02   1.0580909e+02   8.3837091e+01   1.8612249e+02   6.4988805e+00   1.1243091e+02   6.1189164e+01   2.6415455e+02   1.6638127e+02   4.0769249e+02   1.0939328e+02   1.6076182e+02   1.0149360e+02   9.7269091e+01   5.4423927e+01
   7.6172489e+01   9.0384881e+01   8.6082489e+01   1.1840208e+02   1.3811909e+02   1.5076229e+02  -3.0545455e+00  -1.8452909e+01   7.8349091e+01   9.6413891e+01   1.2970091e+02   1.9804029e+02   2.4046249e+02  -1.3468319e+01   1.4461818e+01   3.7057818e+00   7.8654545e+00  -1.4014545e-01   3.5265818e+02  -1.3034473e+01   4.7527273e+00   2.0934182e+00   2.8969249e+02  -2.2266719e+01   8.2312727e+01   8.7254073e+01   1.2195182e+02   1.8063204e+02  -3.7881818e+00   3.1839636e+00   1.1579249e+02   1.1969528e+02   1.7772182e+02   1.6094044e+02   9.9133636e+01   1.8783113e+02   1.3584727e+02   1.0095040e+02   7.8842489e+01   1.6503128e+02   1.8386818e+02   1.7234145e+02   1.3869249e+02   8.2953281e+01   1.1688249e+02   1.1017808e+02   1.7602545e+02   1.7189705e+02   2.4073545e+02  -6.9742909e+00   8.9344545e+01   1.6377335e+02   7.9982489e+01   2.4208008e+02   1.5353091e+02   1.3741480e+02   1.0603249e+02   8.6476081e+01   1.4207182e+02   1.2148335e+02   9.6207273e+01   1.0020796e+02   1.3969364e+02   6.0027236e+01   8.2889091e+01   2.4136145e+01   1.0842091e+02   9.5807236e+01   8.3785455e+01   1.2174353e+02   1.4755249e+02   2.0039448e+02   7.9652489e+01   1.0986648e+02   1.5787000e+02   1.7082218e+01   3.5778182e+01   2.5912956e+02   1.3293249e+02   2.1184408e+02   1.4796091e+02   1.1696676e+02   1.5917249e+02   1.2612488e+02  -1.5818182e+00  -1.8527273e-01   7.3063636e+00  -3.4136000e+00   3.5060249e+02   1.8738048e+02   1.5685182e+02   2.0847822e+02   1.2791000e+02   9.0022655e+01   2.2439364e+02   1.0095578e+02   2.8391273e+02   5.1057891e+01   1.4897727e+02   1.2880545e+02   2.0597909e+02   1.5474349e+02   1.6827636e+02   1.5979516e+02   1.2889909e+02   7.5849891e+01   1.5193249e+02   8.8040805e+00   9.3380909e+01   4.9663164e+01   2.2530455e+02   1.6728927e+02   4.5579249e+02   9.2345281e+01   1.5600182e+02   6.9784400e+01   1.0573909e+02   5.7216327e+01
   8.0032489e+01   1.2869608e+02   8.3602489e+01   1.2579048e+02   1.5820909e+02   1.0525509e+02   8.8554545e+00   7.7342909e+00   8.7779091e+01   9.0799491e+01   2.3351091e+02   4.6305491e+01   3.0384249e+02   8.6012805e+00   1.3461818e+01   1.9757818e+00   1.5675455e+01  -4.9454545e-03   3.6789818e+02  -1.4733673e+01   2.0842727e+01   4.7662182e+00   3.1350249e+02  -3.3361519e+01   8.9792727e+01   1.2903567e+02   1.0847182e+02   1.6704044e+02   4.5418182e+00  -1.1482436e+01   7.0602489e+01   1.6859048e+02   2.0348182e+02   1.7544964e+02   1.4613364e+02   2.0611113e+02   1.6465727e+02   1.2483560e+02   1.1003249e+02   1.5577608e+02   2.0610818e+02   2.6223225e+02   1.1708249e+02   1.5687208e+02   1.2027249e+02   1.1552688e+02   2.5059545e+02   1.5231145e+02   2.8821545e+02  -2.4162691e+01   1.1292455e+02   1.6807695e+02   1.0012249e+02   2.2718888e+02   1.3301091e+02   1.2910640e+02   5.6172489e+01   1.1670488e+02   1.5474182e+02   1.5908975e+02   8.9597273e+01   1.0011676e+02   1.5812364e+02   8.2402836e+01   9.4029091e+01   5.9154945e+01   9.5280909e+01   6.5958436e+01   1.1535545e+02   8.6597927e+01   1.3584249e+02   2.3933128e+02   6.9932489e+01   1.4821408e+02   1.1492000e+02   1.3468218e+01   2.0118182e+01   2.6281236e+02   1.4660249e+02   1.6723048e+02   1.0211091e+02   1.5754476e+02   1.4093249e+02   1.6082408e+02   9.4181818e+00  -8.3052727e+00   1.0026364e+01  -6.3120000e-01   4.0884249e+02   1.5577128e+02   1.4227182e+02   1.9906462e+02   8.1390000e+01   1.0279425e+02   1.9948364e+02   1.6889858e+02   3.2448273e+02   8.6432291e+01   2.0445727e+02   1.7255705e+02   2.4021909e+02   1.5605429e+02   2.5565636e+02   1.6242476e+02   1.4251909e+02   1.0528029e+02   1.8079249e+02   3.6685281e+01   9.7910909e+01   7.3540764e+01   2.2355455e+02   2.1272927e+02   4.9250249e+02   1.0269848e+02   1.6557182e+02   8.6108800e+01   1.2231909e+02   6.8179927e+01
   9.3222489e+01   1.4788088e+02   1.2717249e+02   1.2040488e+02   1.4858909e+02   1.8321469e+02   1.8425455e+01   1.0868691e+01   8.2729091e+01   1.1059349e+02   3.2851091e+02   4.3254909e+00   3.3546249e+02   1.2881681e+01   7.3118182e+00   1.3187782e+01   1.0055455e+01   1.0304655e+01   3.7213818e+02  -5.6428727e+00   9.9927273e+00   8.7242182e+00   3.4241249e+02  -2.5674319e+01   7.7032727e+01   9.7296473e+01   1.3243182e+02   2.1788364e+02   9.7181818e-01   2.1831636e+00   1.1617249e+02   1.4494488e+02   2.2791182e+02   2.0797524e+02   1.5684364e+02   2.0768433e+02   1.7860727e+02   1.2057960e+02   1.1393249e+02   1.6784408e+02   2.1900818e+02   2.5867025e+02   1.2474249e+02   1.7887928e+02   1.0536249e+02   1.5228968e+02   2.2478545e+02   2.1580625e+02   2.9145545e+02   1.3728109e+01   1.2430455e+02   1.5173655e+02   1.3431249e+02   2.3311368e+02   1.4672091e+02   1.6457960e+02   8.4602489e+01   1.3009048e+02   1.6188182e+02   1.3265855e+02   9.6257273e+01   7.7483964e+01   1.5659364e+02   7.5055236e+01   1.2940909e+02   6.4274545e+01   1.1794091e+02   8.1855636e+01   1.0259545e+02   1.0594873e+02   1.2012249e+02   2.1691888e+02   9.6412489e+01   1.0548568e+02   1.4649000e+02   2.8942618e+01   2.2778182e+01   2.4244956e+02   1.8531249e+02   1.8027368e+02   1.0582091e+02   1.4114796e+02   1.6865249e+02   1.1612648e+02   7.9881818e+00  -2.2760873e+01   1.5216364e+01  -1.8526400e+01   3.9541249e+02   2.0379568e+02   1.4932182e+02   2.3569062e+02   1.0053000e+02   6.5353055e+01   2.0224364e+02   2.4133778e+02   3.1591273e+02   1.3221789e+02   1.8969727e+02   2.0997785e+02   2.5154909e+02   1.7433789e+02   2.3336636e+02   1.6987796e+02   1.5603909e+02   1.0433869e+02   1.9050249e+02   3.3188481e+01   9.2340909e+01   8.9746364e+01   2.8310455e+02   2.0361527e+02   5.0503249e+02   1.5526608e+02   1.7600182e+02   1.0046440e+02   1.0007909e+02   7.0959127e+01
   8.6082489e+01   1.4292208e+02   8.6742489e+01   1.3425928e+02   2.0796909e+02   1.4341429e+02   7.1354545e+00   1.0681891e+01   9.5009091e+01   1.0761109e+02   3.4018091e+02   4.1118909e+00   3.9288249e+02  -7.0919195e+00   2.2551818e+01   1.1868582e+01   1.8635455e+01   1.5468255e+01   3.6865818e+02   3.8755273e+00   1.2372727e+01  -1.6561818e+00   3.3941249e+02  -2.7484319e+01   1.0670273e+02   1.0883287e+02   1.5781182e+02   2.0609324e+02  -3.8381818e+00   9.6579636e+00   1.0069249e+02   1.7685328e+02   2.1086182e+02   1.7909924e+02   1.3436364e+02   1.6582273e+02   1.8703727e+02   1.3947520e+02   1.3636249e+02   1.8137968e+02   2.1200818e+02   2.1614025e+02   1.4008249e+02   1.5651208e+02   7.8792489e+01   1.7636528e+02   2.0154545e+02   2.1994545e+02   3.0912545e+02  -2.1654909e+00   1.3068455e+02   1.6974615e+02   1.0912249e+02   2.9598888e+02   1.7534091e+02   1.5424000e+02   1.1750249e+02   1.0793848e+02   1.4898182e+02   2.1926055e+02   9.2927273e+01   1.0728036e+02   1.9207364e+02   5.9646836e+01   1.0821909e+02   7.0399745e+01   7.8510909e+01   9.6970036e+01   1.0126545e+02   1.3025513e+02   1.1808249e+02   2.5422208e+02   9.0502489e+01   1.3261848e+02   1.5163000e+02   3.7431418e+01   9.8781818e+00   2.5534156e+02   1.4922249e+02   2.2807088e+02   1.2120091e+02   1.3896756e+02   1.5893249e+02   1.7562408e+02   2.4938182e+01   4.5312727e-01   2.5596364e+01   5.2132000e+00   3.7360249e+02   2.2488048e+02   2.1461182e+02   1.9156742e+02   1.1277000e+02   9.8703855e+01   2.1463364e+02   1.7811658e+02   3.0439273e+02   1.1384949e+02   1.8949727e+02   2.0861385e+02   2.7188909e+02   1.9976069e+02   2.5146636e+02   1.7809996e+02   1.2622909e+02   1.1649349e+02   1.9284249e+02   2.0721281e+01   1.0281091e+02   1.3247876e+02   2.6020455e+02   2.1789727e+02   5.3584249e+02   1.5533128e+02   2.0676182e+02   9.5343600e+01   1.1569909e+02   8.8179527e+01
   8.2982489e+01   1.3222008e+02   1.0617249e+02   1.1731488e+02   1.5563909e+02   1.6441069e+02   8.0454545e+00   5.1790909e+00   8.2869091e+01   8.5242291e+01   2.8937091e+02  -7.3033091e+00   3.8136249e+02   1.6259681e+01   2.2741818e+01   2.1903382e+01   1.7754545e+00   1.0777055e+01   3.8917818e+02  -1.6146073e+01   1.4132727e+01   1.7013018e+01   3.1879249e+02  -2.9024719e+01   1.0217273e+02   7.2095273e+01   1.4552182e+02   2.3550644e+02   5.8218182e+00   8.0351636e+00   1.2936249e+02   1.2798968e+02   1.6819182e+02   2.5794284e+02   1.2398364e+02   2.6441313e+02   1.3594727e+02   1.6194240e+02   1.1288249e+02   1.8925808e+02   2.1052818e+02   3.0387865e+02   1.0231249e+02   2.0039368e+02   9.9362489e+01   1.6295968e+02   1.9854545e+02   2.1152545e+02   3.0783545e+02  -9.2229091e-01   1.4206455e+02   1.4483575e+02   9.8932489e+01   2.9175408e+02   1.5301091e+02   1.6550640e+02   1.1965249e+02   1.4462648e+02   1.9598182e+02   1.2627055e+02   1.0668727e+02   9.5749564e+01   2.2293364e+02   6.4028036e+01   1.0388909e+02   6.3366145e+01   9.1850909e+01   9.6042836e+01   1.0297545e+02   1.4330833e+02   1.5379249e+02   2.6241528e+02   9.1842489e+01   1.4008128e+02   1.5944000e+02   4.2996618e+01   4.9068182e+01   3.0549636e+02   1.9341249e+02   1.9619568e+02   1.3306091e+02   1.4044876e+02   1.5717249e+02   1.8623488e+02   2.5128182e+01   2.6279273e+00   1.9636364e+01   2.6000000e+00   4.2398249e+02   2.0437008e+02   1.5208182e+02   2.3051982e+02   1.5172000e+02   1.1492785e+02   1.7282364e+02   1.6079138e+02   2.8058273e+02   1.2204429e+02   1.4188727e+02   2.1675265e+02   2.1540909e+02   1.9417909e+02   2.1965636e+02   1.6935476e+02   1.5060909e+02   8.9773091e+01   1.9765249e+02   1.9096481e+01   9.7620909e+01   7.9183964e+01   2.6610455e+02   1.4632527e+02   4.9231249e+02   1.1319368e+02   1.7543182e+02   9.2560000e+01   1.2097909e+02   6.1377127e+01
   9.2122489e+01   1.3524888e+02   1.0674249e+02   1.0688928e+02   2.0958909e+02   1.1685469e+02   1.4135455e+01   1.4211891e+01   8.3489091e+01   7.7912691e+01   3.5480091e+02  -2.9677091e+00   3.3103249e+02  -2.7139195e+00   1.2601818e+01  -3.3854182e+00  -3.2245455e+00   2.1270545e+00   3.9241818e+02  -3.6405273e+01   5.8927273e+00   1.6222182e+00   2.9231249e+02  -4.3766319e+01   7.6502727e+01   9.2248873e+01   1.3838182e+02   2.4350764e+02   5.0618182e+00  -1.9540364e+00   1.4084249e+02   1.4364128e+02   1.9743182e+02   2.2117364e+02   1.0036364e+02   2.9435273e+02   1.9917727e+02   1.7726400e+02   9.9082489e+01   1.8879208e+02   1.8648818e+02   3.0523185e+02   1.2736249e+02   1.8366968e+02   1.3250249e+02   1.5911848e+02   2.0254545e+02   2.2558545e+02   3.3845545e+02   7.9681091e+00   1.6877455e+02   1.3950895e+02   1.2008249e+02   2.3882208e+02   1.6587091e+02   1.7637760e+02   1.1846249e+02   1.4367168e+02   1.9331182e+02   1.6524415e+02   9.8067273e+01   8.7389164e+01   1.9507364e+02   5.8496836e+01   1.1740909e+02   7.4184545e+01   1.1556091e+02   9.6476036e+01   1.3835545e+02   1.4280793e+02   1.5588249e+02   2.5648808e+02   1.1688249e+02   1.5636808e+02   1.6168000e+02   4.5867418e+01   3.0208182e+01   3.1038516e+02   1.7003249e+02   1.9192608e+02   1.7496091e+02   1.3490676e+02   1.6255249e+02   1.7638448e+02  -3.3918182e+00   1.3719527e+01   9.7863636e+00   1.7048000e+01   3.8498249e+02   1.9768008e+02   1.7808182e+02   2.2919982e+02   1.1829000e+02   9.7072255e+01   1.8720364e+02   1.4635098e+02   3.2615273e+02   8.6818691e+01   1.7116727e+02   2.1551025e+02   2.1178909e+02   1.8256869e+02   1.8531636e+02   1.9262196e+02   1.1499909e+02   9.2771891e+01   1.8065249e+02  -1.3113519e+01   8.9480909e+01   5.9785164e+01   2.4415455e+02   1.6258127e+02   4.0674249e+02   1.3636928e+02   1.8490182e+02   8.2802400e+01   8.6319091e+01   3.9819927e+01
   6.9982489e+01   1.1350008e+02   1.0422249e+02   8.1240881e+01   1.8906909e+02   1.3301629e+02  -1.8145455e+00   2.0157891e+01   7.5869091e+01   8.1662291e+01   3.3213091e+02  -1.8624109e+01   3.1874249e+02  -3.1607195e+00   2.8818182e+00  -1.1417818e+01  -4.2745455e+00  -2.6489455e+00   4.0032818e+02  -4.7580727e+00  -3.7772727e+00  -1.2604182e+01   2.8398249e+02  -3.8379919e+01   8.8982727e+01   8.2820473e+01   1.3081182e+02   2.0558324e+02   1.4918182e+00   2.4041564e+01   9.1312489e+01   2.1370368e+02   1.9795182e+02   2.3889204e+02   1.4279364e+02   2.1266833e+02   1.9636727e+02   1.7210880e+02   1.5565249e+02   1.5440648e+02   2.0362818e+02   2.7981065e+02   1.4774249e+02   1.5732928e+02   9.8082489e+01   1.4477208e+02   1.6459545e+02   2.8881145e+02   2.8293545e+02   1.4069709e+01   1.1858455e+02   1.5138415e+02   1.3974249e+02   2.0015928e+02   1.4458091e+02   1.6332080e+02   8.6462489e+01   1.4375168e+02   1.4221182e+02   2.1595215e+02   9.5257273e+01   9.9803964e+01   2.3121364e+02   5.4845636e+01   1.0069909e+02   7.3571345e+01   9.3040909e+01   8.8807636e+01   1.0354545e+02   1.2216273e+02   1.3131249e+02   2.5011368e+02   1.0227249e+02   1.2082688e+02   1.4825000e+02   5.4851818e+01   2.1688182e+01   2.6173676e+02   1.4227249e+02   1.7609688e+02   1.4258091e+02   1.2235716e+02   1.6450249e+02   1.7964848e+02   1.5128182e+01   8.7079273e+00   4.7363636e+00  -1.4498000e+01   3.9784249e+02   1.9208128e+02   1.7256182e+02   2.2660142e+02   1.1619000e+02   1.0643025e+02   1.6372364e+02   1.7760938e+02   2.9129273e+02   6.4607491e+01   1.3911727e+02   1.8283425e+02   2.1702909e+02   2.1623949e+02   1.7912636e+02   1.9478716e+02   1.2213909e+02   9.1530691e+01   1.7508249e+02   1.4902081e+01   7.5430909e+01   7.8099164e+01   2.4930455e+02   1.4276927e+02   4.0712249e+02   1.0338888e+02   1.2433182e+02   8.4368000e+01   1.0116909e+02   4.4111927e+01
   7.9882489e+01   1.2599808e+02   9.9412489e+01   1.3638568e+02   1.3487909e+02   1.5602149e+02  -9.7645455e+00   1.1893891e+01   9.5629091e+01   6.4891491e+01   3.3108091e+02   9.4098909e+00   3.4031249e+02   9.2368052e-01   1.9791818e+01   3.7593818e+00   1.6485455e+01   1.0202545e+00   3.6465818e+02  -1.0564473e+01   2.4127273e+00  -9.9093818e+00   2.9860249e+02  -2.4839519e+01   1.2146273e+02   7.5742073e+01   1.4409182e+02   2.0995084e+02   6.4918182e+00   1.2691564e+01   9.6362489e+01   2.0781968e+02   2.2867182e+02   2.2281444e+02   1.4746364e+02   2.3977473e+02   1.3617727e+02   1.3692400e+02   1.2488249e+02   1.4548808e+02   2.2986818e+02   2.5119145e+02   1.2898249e+02   1.6569008e+02   9.5082489e+01   1.2587208e+02   1.8125545e+02   2.5218865e+02   3.1045545e+02  -1.9418909e+00   1.3206455e+02   1.9611575e+02   1.0817249e+02   3.0658488e+02   1.3329091e+02   1.8732400e+02   1.0174249e+02   1.2328928e+02   1.9093182e+02   1.8043455e+02   1.0863727e+02   1.1021356e+02   2.1778364e+02   8.3970036e+01   1.0869909e+02   6.2361345e+01   9.1280909e+01   1.0632844e+02   1.4235545e+02   1.1019793e+02   1.2955249e+02   2.3616448e+02   9.5652489e+01   1.2339648e+02   1.1958000e+02   6.4385418e+01   4.3738182e+01   2.4373276e+02   1.0955249e+02   1.7871448e+02   1.3887091e+02   1.3984396e+02   1.6322249e+02   1.5037088e+02   9.5081818e+00  -1.7222473e+01   1.0256364e+01  -2.1960000e-01   2.7331249e+02   1.9275368e+02   1.9351182e+02   1.2654542e+02   1.0810000e+02   1.0898745e+02   1.5496364e+02   1.4927018e+02   3.1148273e+02   5.9042291e+01   1.2683727e+02   1.6557665e+02   1.8516909e+02   1.8016829e+02   1.5922636e+02   1.8332916e+02   1.0318909e+02   8.5766691e+01   1.5031249e+02   9.4536805e+00   5.8100909e+01   8.0195564e+01   1.9375455e+02   1.4926327e+02   3.8098249e+02   8.0000081e+01   1.3519182e+02   6.0499200e+01   1.1731909e+02   3.6479927e+01
   1.0622249e+02   1.4808088e+02   8.1222489e+01   1.6370088e+02   1.4639909e+02   2.3333989e+02   1.9954545e+00   1.7233091e+01   7.7199091e+01   1.2050589e+02   3.3218091e+02  -4.6781091e+00   3.4550249e+02   2.8884805e+00   6.1718182e+00   1.2178982e+01   1.3295455e+01   2.9665455e+01   3.7736818e+02   1.2508727e+01   1.0132727e+01   1.1383018e+01   2.8569249e+02  -1.6756719e+01   1.2293273e+02   1.0334447e+02   1.6166182e+02   2.0530524e+02   1.2211818e+01  -8.1960364e+00   9.6842489e+01   1.5045128e+02   1.9762182e+02   1.8301844e+02   1.2551364e+02   2.1286073e+02   3.7572727e+00  -8.1024000e+00   1.2884249e+02   1.4360128e+02   1.9071818e+02   2.4117345e+02   1.4912249e+02   1.5478888e+02   1.0231249e+02   1.8048368e+02   1.6211545e+02   2.1667985e+02   2.7135545e+02   1.5426109e+01   1.2939455e+02   1.2684935e+02   1.3074249e+02   2.9501928e+02   1.4487091e+02   1.7458760e+02   1.0522249e+02   1.2392088e+02   1.7369182e+02   1.6405375e+02   1.1206727e+02   9.2599164e+01   2.1555364e+02   8.2048436e+01   1.0002909e+02   8.3574945e+01   9.9320909e+01   1.0068524e+02   1.0840545e+02   9.9203927e+01   1.2374249e+02   1.9943928e+02   6.6792489e+01   1.1951528e+02   1.5496000e+02   5.2975018e+01   2.3878182e+01   2.4641156e+02   1.4284249e+02   1.7519128e+02   1.2830091e+02   1.6115956e+02   1.3793249e+02   1.8330408e+02   3.6081818e+00  -1.0130473e+01   1.8446364e+01  -2.4594800e+01   2.4650249e+02   2.0380848e+02   1.7332182e+02   1.5792062e+02   1.0377000e+02   8.6713855e+01   1.5772364e+02   1.6523938e+02   2.9886273e+02   7.5151891e+01   1.4349727e+02   1.7648385e+02   2.0635909e+02   2.1986309e+02   2.0512636e+02   2.2703716e+02   1.2951909e+02   6.8560291e+01   1.8608249e+02   6.7320805e+00   7.4910909e+01   9.9380764e+01   2.4615455e+02   1.5842127e+02   3.6908249e+02   1.0005208e+02   1.2338182e+02   6.7824000e+01   1.0854909e+02   5.3661527e+01
   1.0346249e+02   1.4430168e+02   9.9082489e+01   1.5265208e+02   1.7158909e+02   1.3199469e+02   9.9954545e+00   1.1973091e+01   1.0662909e+02   6.2291491e+01   3.4180091e+02   6.4229091e-01   3.6879249e+02   1.0115281e+01   1.9081818e+01   1.0956182e+01   9.7254545e+00   2.7851055e+01   4.1636818e+02   5.8687273e+00   1.9652727e+01   1.4711418e+01   3.3246249e+02  -3.2928319e+01   1.0379273e+02   1.2925567e+02   1.1581182e+02   1.9364324e+02  -2.8181818e-02  -1.6468364e+00   1.2627249e+02   1.4151688e+02   2.0043182e+02   1.9602364e+02   1.3284364e+02   2.4108433e+02   4.3672727e+00   2.2418800e+01   1.0217249e+02   1.5992488e+02   1.9190818e+02   2.3360825e+02   1.1684249e+02   1.6108128e+02   8.1312489e+01   1.7245368e+02   1.9563545e+02   2.0970825e+02   2.7712545e+02  -4.6549091e-01   1.4992455e+02   1.4996695e+02   9.9692489e+01   2.6679328e+02   1.3515091e+02   1.7293520e+02   1.0627249e+02   1.0054688e+02   1.5398182e+02   1.7310055e+02   8.8207273e+01   1.0293796e+02   2.1683364e+02   4.5326036e+01   7.5789091e+01   5.0994145e+01   9.3850909e+01   9.4402836e+01   1.1064545e+02   9.9924727e+01   1.3431249e+02   2.2283368e+02   6.5882489e+01   1.1077808e+02   1.3625000e+02   6.0951818e+01   2.4448182e+01   2.8536596e+02   1.5722249e+02   1.6233088e+02   1.0144091e+02   1.1368836e+02   1.6284249e+02   1.4850128e+02  -1.2251818e+01  -5.3316727e+00   1.7306364e+01  -2.4123600e+01   2.3850249e+02   1.6811848e+02   1.6699182e+02   1.5794702e+02   1.1958000e+02   7.3019055e+01   1.7277364e+02   1.7155538e+02   3.0829273e+02   1.1539749e+02   1.5240727e+02   1.9363105e+02   2.4383909e+02   1.8533469e+02   2.1208636e+02   1.9572036e+02   1.2580909e+02   8.4047091e+01   1.8017249e+02   2.3594881e+01   7.7480909e+01   9.4885164e+01   2.5715455e+02   2.0124127e+02   4.4131249e+02   8.3273681e+01   1.8405182e+02   7.2590400e+01   1.1012909e+02   2.0725127e+01
   8.5082489e+01   1.1900208e+02   8.5272489e+01   1.4251688e+02   1.6963909e+02   1.1710069e+02   1.3135455e+01  -7.1381091e+00   8.4009091e+01   8.0251091e+01   3.8427091e+02   5.1546909e+00   3.7936249e+02  -6.9203195e+00   1.5931818e+01   1.7781818e+00  -6.5145455e+00  -1.2797455e+00   3.7770818e+02  -4.8984727e+00   8.4627273e+00   1.3986618e+01   2.6808249e+02  -3.5057919e+01   8.9602727e+01   1.1734087e+02   1.3785182e+02   1.9150004e+02   1.6871818e+01   1.8111636e+00   1.1474249e+02   1.3596928e+02   2.0619182e+02   1.9228284e+02   1.0113364e+02   1.7467113e+02   1.2087273e+01  -5.4288000e+00   1.1860249e+02   1.3437048e+02   1.9271818e+02   2.1354345e+02   9.6692489e+01   1.2746328e+02   1.1727249e+02   9.6906881e+01   1.7330545e+02   2.2092465e+02   2.8626545e+02  -6.1466909e+00   1.3182455e+02   1.0894495e+02   8.1842489e+01   2.1584128e+02   1.3491091e+02   1.5528440e+02   8.2982489e+01   8.9560081e+01   1.4902182e+02   1.7392735e+02   7.8927273e+01   1.1887036e+02   1.6931364e+02   5.4087636e+01   6.2939091e+01   6.8782145e+01   1.0942091e+02   7.9927236e+01   9.5495455e+01   1.1756673e+02   1.2236249e+02   2.3711968e+02   6.7882489e+01   1.3309808e+02   1.3482000e+02   2.2066218e+01   2.6778182e+01   2.5774956e+02   1.3060249e+02   1.8975048e+02   1.6406091e+02   1.0234876e+02   1.3855249e+02   1.4825448e+02   5.8881818e+00  -2.5072873e+01   9.4963636e+00  -1.2828800e+01   2.6155249e+02   1.7088448e+02   1.4942182e+02   2.1497262e+02   1.0558000e+02   7.6139055e+01   1.9048364e+02   1.7542858e+02   3.5105273e+02   6.9306691e+01   1.8264727e+02   1.7568185e+02   2.4911909e+02   2.2120229e+02   2.4108636e+02   2.4293036e+02   1.4051909e+02   1.1658029e+02   1.9860249e+02   3.7730481e+01   8.7570909e+01   8.9647964e+01   2.8160455e+02   2.0693527e+02   4.3512249e+02   1.2457888e+02   1.8400182e+02   9.5114400e+01   1.6659909e+02   4.6347527e+01
   8.4082489e+01   1.0280208e+02   8.9222489e+01   1.0963088e+02   1.2687909e+02   1.3290149e+02  -4.6745455e+00  -1.0613309e+01   8.9199091e+01   6.5025891e+01   3.7970091e+02  -1.7429709e+01   3.5498249e+02   1.4560081e+01   1.5081818e+01  -1.1038182e+00   6.3954545e+00  -1.2972545e+01   3.8994818e+02  -1.1117673e+01   7.4627273e+00  -3.0233818e+00   2.7998249e+02  -3.4919919e+01   6.6892727e+01   9.3207673e+01   1.2595182e+02   1.8307204e+02  -2.3181818e+00  -1.9836364e+00   7.3122489e+01   1.7195888e+02   1.7605182e+02   1.8293404e+02   1.2217364e+02   2.2536793e+02   9.8472727e+00  -1.3299600e+01   1.1441249e+02   1.3327568e+02   1.6243818e+02   1.8019585e+02   9.0982489e+01   1.5458008e+02   1.2531249e+02   1.1798368e+02   1.8306545e+02   2.1119385e+02   2.5850545e+02  -1.3495891e+01   1.4287455e+02   1.2753095e+02   9.4502489e+01   2.6010848e+02   1.2344091e+02   1.7525200e+02   7.9362489e+01   1.3307968e+02   1.4298182e+02   1.2479055e+02   1.0073727e+02   1.0646556e+02   1.8050364e+02   4.4192436e+01   1.0245909e+02   5.4000545e+01   1.0623091e+02   7.9942436e+01   1.1602545e+02   9.9924327e+01   1.3274249e+02   2.5771928e+02   7.4842489e+01   1.2806128e+02   1.2020000e+02   3.8185818e+01   3.3738182e+01   2.7062276e+02   1.7012249e+02   1.8477888e+02   1.5258091e+02   8.4457164e+01   1.4750249e+02   1.7305848e+02   1.9128182e+01  -1.5372073e+01   1.9686364e+01   2.1660000e+00   2.8136249e+02   1.8168968e+02   1.7713182e+02   1.8589582e+02   1.1310000e+02   1.3382745e+02   2.0905364e+02   1.9146298e+02   3.4424273e+02   9.8711491e+01   1.5411727e+02   1.7235425e+02   2.6897909e+02   2.2246349e+02   2.9708636e+02   2.1097036e+02   1.4146909e+02   1.2865429e+02   2.0160249e+02   2.9970481e+01   1.1629091e+02   8.9310364e+01   2.7105455e+02   1.8132927e+02   4.1893249e+02   1.0615408e+02   2.0409182e+02   1.0302720e+02   1.6183909e+02   3.7448327e+01
   7.8692489e+01   1.1437328e+02   8.6082489e+01   9.3072081e+01   2.1801909e+02   1.1785029e+02   3.7154545e+00  -2.0474509e+01   8.7059091e+01   8.3817091e+01   3.6641091e+02  -1.6556509e+01   3.5636249e+02  -9.9803195e+00   7.8818182e+00  -1.2857818e+01   7.5854545e+00  -1.1687745e+01   3.4532818e+02  -1.8498073e+01   4.7027273e+00   1.7174182e+00   3.1827249e+02  -2.7553119e+01   1.1798273e+02   8.0740473e+01   1.1633182e+02   1.5841164e+02   7.2118182e+00  -9.4560364e+00   1.1674249e+02   1.0937928e+02   2.0634182e+02   1.8136084e+02   1.3527364e+02   2.1650993e+02   1.5607273e+01  -1.1904000e+00   8.8692489e+01   1.2662328e+02   2.1505818e+02   2.0998625e+02   5.8882489e+01   2.0590808e+02   9.0462489e+01   1.2748168e+02   1.7244545e+02   1.6632345e+02   2.5940545e+02  -8.7890909e-02   1.4096455e+02   1.3249375e+02   8.3602489e+01   2.8717048e+02   1.5763091e+02   1.1637680e+02   6.9502489e+01   1.2786848e+02   1.5369182e+02   1.3026375e+02   1.0644727e+02   7.6048764e+01   1.6931364e+02   5.5557636e+01   7.3319091e+01   4.2381745e+01   9.5560909e+01   7.7936036e+01   1.3202545e+02   1.2298433e+02   1.3731249e+02   2.5440368e+02   6.3742489e+01   1.5685928e+02   1.4882000e+02   3.6276218e+01   2.9498182e+01   2.9396196e+02   1.9784249e+02   1.9470128e+02   1.4753091e+02   1.2243116e+02   1.5046249e+02   1.7492168e+02   4.6888182e+01  -2.0228727e+00   2.2926364e+01  -3.2332000e+00   2.8198249e+02   2.4668008e+02   1.9389182e+02   2.1231502e+02   1.4158000e+02   9.4549055e+01   1.6277364e+02   2.1102538e+02   3.4996273e+02   6.4253891e+01   1.4878727e+02   1.5501065e+02   2.1811909e+02   2.1477229e+02   2.8584636e+02   2.0386956e+02   1.3841909e+02   1.3817829e+02   2.2374249e+02   6.1869281e+01   7.9380909e+01   9.2643164e+01   2.4955455e+02   1.8299927e+02   4.0627249e+02   8.5926881e+01   1.6190182e+02   9.3072400e+01   1.3050909e+02   4.0094727e+01
   8.7122489e+01   1.4798888e+02   7.7842489e+01   1.4649128e+02   1.6287909e+02   1.5421149e+02   5.2854545e+00   1.6779891e+01   1.0481909e+02   9.0726291e+01   3.9422091e+02  -1.3161309e+01   3.6098249e+02  -9.4899195e+00   1.6881818e+01   5.0321818e+00   7.2954545e+00   1.3525455e+01   4.1727818e+02   8.4592727e-01   1.3462727e+01   1.8266182e+00   3.4084249e+02  -3.5498719e+01   1.1527273e+02   7.4907273e+01   1.3362182e+02   1.6893844e+02   9.7181818e-01  -1.9726836e+01   1.3003249e+02   1.2855608e+02   1.6395182e+02   1.8190204e+02   9.0323636e+01   2.2119593e+02  -1.5827273e+00  -3.2452000e+00   1.1569249e+02   1.2570328e+02   9.9718182e+01   1.1860345e+02   9.2222489e+01   1.6205088e+02   9.0552489e+01   1.5199448e+02   1.4935545e+02   2.1051065e+02   2.5902545e+02   3.6250909e-01   1.3377455e+02   1.5806895e+02   9.8172489e+01   1.9381488e+02   1.6153091e+02   1.5620480e+02   8.4882489e+01   1.1311808e+02   1.6393182e+02   1.3906455e+02   1.0244727e+02   7.2748764e+01   1.9859364e+02   5.5355236e+01   8.0559091e+01   4.4232545e+01   1.1199091e+02   7.1381636e+01   1.1702545e+02   1.3760433e+02   1.4508249e+02   2.9554208e+02   7.0742489e+01   1.8495928e+02   1.2730000e+02   6.1527818e+01   4.3168182e+01   3.3301836e+02   1.8436249e+02   2.0701968e+02   1.3925091e+02   1.7862356e+02   1.8231249e+02   1.6470368e+02   3.0128182e+01   7.6579273e+00   1.8356364e+01   1.3132400e+01   3.7898249e+02   2.2388008e+02   2.1042182e+02   2.4723262e+02   1.1100000e+02   1.0789545e+02   1.8282364e+02   1.5537138e+02   3.2467273e+02   7.3557091e+01   1.4016727e+02   1.1532025e+02   2.6183909e+02   2.0065469e+02   2.8122636e+02   2.5080916e+02   1.4708909e+02   1.1115469e+02   2.3931249e+02   2.0243681e+01   8.7810909e+01   8.7158764e+01   2.1645455e+02   1.9769727e+02   4.0536249e+02   7.7719681e+01   1.7881182e+02   8.0669600e+01   1.2950909e+02   6.3264727e+01
   8.8222489e+01   1.4790088e+02   9.5502489e+01   1.5940848e+02   1.8463909e+02   1.3795069e+02   3.4754545e+00   1.3734691e+01   9.6249091e+01   9.2551891e+01   3.5751091e+02  -4.8045091e+00   3.6174249e+02   7.2928052e-01   1.7501818e+01   1.5462582e+01   5.7254545e+00   2.9741055e+01   3.9189818e+02   4.3463273e+00   1.7942727e+01   3.6182182e+00   3.1222249e+02  -3.1779119e+01   7.8932727e+01   9.4434473e+01   1.3857182e+02   1.5958244e+02  -5.5818182e-01  -9.9344364e+00   8.1462489e+01   1.1020168e+02   1.3386182e+02   2.0868924e+02   1.1003364e+02   2.1180913e+02   1.9472727e+00  -1.4717600e+01   1.1350249e+02   1.3634848e+02   1.6595818e+02   2.1596425e+02   1.2160249e+02   1.1799048e+02   8.3602489e+01   1.6903048e+02   1.9268545e+02   1.9746425e+02   2.5488545e+02  -1.1496291e+01   1.0468455e+02   1.1973615e+02   7.4082489e+01   2.3165208e+02   1.3915091e+02   1.3394520e+02   7.6652489e+01   1.4810648e+02   1.6169182e+02   1.2091375e+02   7.4927273e+01   7.9290364e+01   1.8993364e+02   5.1818036e+01   8.1409091e+01   4.1394545e+01   8.7320909e+01   7.1885236e+01   1.1721545e+02   1.3649913e+02   1.4850249e+02   2.5921848e+02   8.9692489e+01   1.4792328e+02   6.6630000e+01   3.8761418e+01   4.0068182e+01   2.9364636e+02   2.0379249e+02   1.8041528e+02   1.3915091e+02   1.4201156e+02   1.3284249e+02   1.7495128e+02   3.0558182e+01   2.2523527e+01   1.3786364e+01   1.5208000e+01   3.5979249e+02   2.1160528e+02   1.6523182e+02   2.5160782e+02   1.1339000e+02   9.5704255e+01   2.0344364e+02   1.4967178e+02   3.0415273e+02   5.9678691e+01   1.3054727e+02   1.0689985e+02   2.6221909e+02   1.8843429e+02   2.9455636e+02   1.9398276e+02   1.2894909e+02   1.1660589e+02   2.1084249e+02   5.0231281e+01   6.7670909e+01   7.9289964e+01   2.6070455e+02   1.8630727e+02   3.4374249e+02   7.5509281e+01   1.5914182e+02   8.4963200e+01   1.7331909e+02   2.7669927e+01
   7.0742489e+01   1.4148928e+02   8.7652489e+01   1.6370648e+02   2.0644909e+02   1.3491589e+02   9.2354545e+00   2.3173891e+01   1.2024909e+02   1.0025189e+02   3.4451091e+02   1.4905491e+01   3.6831249e+02  -4.5563195e+00   6.9818182e+00  -6.6458182e+00   2.4545455e-01  -7.7054545e-01   3.8946818e+02  -2.1599273e+01   1.0942727e+01   6.6982182e+00   2.7646249e+02  -4.7968319e+01   1.2250273e+02   9.3568873e+01   1.1671182e+02   1.4619124e+02   4.7818182e+00  -1.0881636e+01   1.1050249e+02   1.2549848e+02   1.5481182e+02   2.1482324e+02   1.1046364e+02   1.7682473e+02   6.3672727e+00  -1.1501200e+01   1.0350249e+02   1.0786848e+02   1.8914818e+02   2.2401905e+02   1.1569249e+02   1.1727328e+02   9.9412489e+01   1.2328568e+02   1.9292545e+02   1.5906505e+02   2.4302545e+02   2.5025091e+00   9.6774545e+01   1.4445895e+02   1.3427249e+02   1.9187688e+02   1.1015091e+02   1.8817520e+02   8.0602489e+01   1.2908048e+02   1.5026182e+02   1.4701815e+02   9.1207273e+01   8.6317964e+01   1.4988364e+02   6.7252036e+01   9.4359091e+01   6.2598545e+01   9.5320909e+01   9.1335236e+01   1.2711545e+02   1.0679713e+02   1.5208249e+02   2.5207208e+02   7.1032489e+01   1.5012608e+02   1.2611000e+02   3.6473018e+01   3.1738182e+01   3.0350276e+02   1.4750249e+02   1.9315848e+02   1.5182091e+02   1.4013796e+02   1.7055249e+02   1.3683448e+02   1.7508182e+01   6.2875273e+00   2.6876364e+01   1.2730800e+01   3.0955249e+02   2.0914448e+02   1.7137182e+02   2.0964662e+02   1.0243000e+02   1.0706105e+02   1.7224364e+02   1.4235778e+02   3.0110273e+02   6.4302691e+01   1.2688727e+02   1.0881265e+02   2.4116909e+02   1.6602829e+02   2.4022636e+02   1.6656916e+02   1.3151909e+02   8.9350291e+01   2.1422249e+02   2.7630881e+01   7.7860909e+01   3.8954764e+01   2.2435455e+02   1.8581527e+02   3.5222249e+02   5.1590881e+01   1.5257182e+02   6.8058800e+01   1.2602909e+02   4.7643127e+01
   1.0408249e+02   1.2668208e+02   7.4272489e+01   1.6034688e+02   1.9573909e+02   1.4086269e+02   1.8054545e+00  -8.9417091e+00   9.6349091e+01   9.2693891e+01   3.9727091e+02  -9.8353091e+00   3.6717249e+02   9.4848805e+00   2.1841818e+01   1.0253818e+00   1.5775455e+01   7.4670545e+00   3.9417818e+02  -1.3596073e+01   8.3227273e+00   3.0478182e+00   2.8012249e+02  -3.7451119e+01   1.0312273e+02   9.3359273e+01   1.2005182e+02   2.0678404e+02   8.3018182e+00   6.8367636e+00   9.8502489e+01   1.4635848e+02   1.7091182e+02   1.9215524e+02   1.2594364e+02   2.4149633e+02   1.1657273e+01  -2.3544000e+00   1.1912249e+02   1.7199888e+02   1.8962818e+02   2.3831065e+02   1.2365249e+02   1.0930648e+02   8.3792489e+01   1.3606528e+02   1.8163545e+02   1.7992825e+02   2.6878545e+02  -3.9382909e+00   1.2249455e+02   1.5945135e+02   9.6222489e+01   2.6521088e+02   1.0787091e+02   1.8706760e+02   1.0041249e+02   1.1330568e+02   1.5321182e+02   1.3845215e+02   7.1017273e+01   1.0031316e+02   1.9974364e+02   6.3553236e+01   7.6459091e+01   6.3700545e+01   8.6660909e+01   9.2168036e+01   1.0597545e+02   1.1444833e+02   1.6731249e+02   2.2928368e+02   8.4932489e+01   1.2344408e+02   1.2696000e+02   2.7645018e+01   3.2018182e+01   2.5605036e+02   1.3546249e+02   2.3874168e+02   1.4263091e+02   1.4339316e+02   1.4112249e+02   1.3732888e+02   1.1078182e+01  -1.9248073e+01   1.8926364e+01  -1.7013200e+01   3.4084249e+02   2.1083128e+02   2.1827182e+02   1.9413462e+02   9.2100000e+01   1.0074745e+02   1.4658364e+02   1.7960058e+02   2.5539273e+02   8.3529491e+01   1.0640727e+02   1.0569105e+02   2.3188909e+02   1.9310069e+02   2.2774636e+02   1.8461756e+02   1.2360909e+02   8.6983091e+01   2.2269249e+02   2.7132805e+00   8.9810909e+01   3.4758764e+01   2.7950455e+02   1.4790327e+02   3.2231249e+02   4.8023681e+01   1.5333182e+02   7.7048000e+01   1.2959909e+02   4.9067527e+01
   8.7932489e+01   1.1397408e+02   9.5082489e+01   1.4611208e+02   1.0920909e+02   1.5536509e+02  -8.7645455e+00   5.2389091e-01   9.2679091e+01   6.7367491e+01   3.4908091e+02  -1.7170109e+01   3.2869249e+02   7.1832805e+00   1.9121818e+01   1.2622982e+01   6.3454545e+00  -1.0828545e+01   3.6594818e+02  -4.4276727e+00   1.0082727e+01   8.2470182e+00   2.8917249e+02  -4.2655119e+01   7.7742727e+01   1.0190967e+02   1.1376182e+02   1.9604724e+02   8.2181818e-01   1.4351636e+00   8.6122489e+01   1.4830888e+02   2.0453182e+02   2.0465564e+02   1.0965364e+02   2.5640953e+02  -2.8627273e+00   6.6720000e-01   1.1084249e+02   1.6856128e+02   1.8919818e+02   2.5767505e+02   1.1255249e+02   1.1195448e+02   1.4517249e+02   9.8814881e+01   1.7392545e+02   2.1811505e+02   2.6435545e+02   5.5161091e+00   1.1373455e+02   1.6458215e+02   8.0122489e+01   2.9963888e+02   1.3096091e+02   2.0270040e+02   8.9982489e+01   1.4776008e+02   1.6979182e+02   1.5069575e+02   7.0597273e+01   8.2396764e+01   1.9278364e+02   6.8590036e+01   6.3029091e+01   7.8054945e+01   9.3700909e+01   1.0403484e+02   1.0206545e+02   9.2471127e+01   1.4808249e+02   2.2411208e+02   7.0222489e+01   1.4843088e+02   1.5039000e+02   5.1770618e+01   3.3308182e+01   2.9370716e+02   1.2122249e+02   2.3359088e+02   1.0501091e+02   1.3993276e+02   1.1855249e+02   1.9604448e+02   1.4581818e+00   5.6615273e+00   2.7496364e+01  -2.1880000e-01   3.9755249e+02   1.9153448e+02   1.9389182e+02   2.1108502e+02   1.2605000e+02   9.7931455e+01   1.5310364e+02   1.6450898e+02   2.6753273e+02   8.8088291e+01   1.2083727e+02   1.0715665e+02   2.4283909e+02   1.7846469e+02   2.0869636e+02   2.4537156e+02   1.2108909e+02   1.2390469e+02   2.0450249e+02   2.7258481e+01   8.7620909e+01   6.3123964e+01   2.1965455e+02   1.8714127e+02   3.1050249e+02   8.4778481e+01   1.4586182e+02   7.7785600e+01   1.0126909e+02   4.8903927e+01
   8.4842489e+01   1.0136128e+02   8.9882489e+01   1.2761808e+02   1.1654909e+02   1.3505789e+02   1.1135455e+01  -1.3548109e+01   8.8579091e+01   7.6075491e+01   3.3727091e+02  -1.1275309e+01   3.6417249e+02  -7.1751195e+00   1.5031818e+01  -1.3149818e+01   9.2054545e+00   2.0826545e+00   3.4617818e+02  -5.6160727e+00   2.2512727e+01   1.0672618e+01   2.8955249e+02  -2.6925519e+01   6.8462727e+01   1.0355207e+02   1.2476182e+02   2.0959724e+02   1.0781818e+01   1.1058364e+01   1.3312249e+02   1.5092888e+02   2.1281182e+02   1.9518324e+02   1.4722364e+02   2.0245393e+02   4.7572727e+00   7.3876000e+00   8.5032489e+01   1.7905608e+02   1.8238818e+02   2.5617985e+02   1.2131249e+02   1.0730368e+02   1.0750249e+02   1.3211848e+02   1.6802545e+02   2.4581705e+02   2.6835545e+02  -1.9663891e+01   1.1496455e+02   1.7534375e+02   1.2269249e+02   2.3276328e+02   1.1668091e+02   8.5602800e+01   8.8502489e+01   1.3511848e+02   1.8021182e+02   1.3524215e+02   8.0017273e+01   1.0935316e+02   2.0255364e+02   6.9658436e+01   9.2979091e+01   6.9708945e+01   1.0837091e+02   9.8481236e+01   1.2216545e+02   1.0605313e+02   1.4917249e+02   2.4049488e+02   9.0172489e+01   1.1293488e+02   1.4220000e+02   2.9285818e+01   4.0928182e+01   2.4657756e+02   1.6079249e+02   1.8437528e+02   1.2139091e+02   1.3719236e+02   1.5650249e+02   1.6805848e+02   5.1781818e+00   8.9839273e+00   1.0926364e+01  -5.6532000e+00   3.5565249e+02   1.9616648e+02   1.6213182e+02   2.0876582e+02   8.1860000e+01   1.0641665e+02   1.9882364e+02   1.3566138e+02   2.5924273e+02   1.0565149e+02   1.3954727e+02   9.8709855e+01   2.2150909e+02   2.1750109e+02   2.2112636e+02   2.4975716e+02   1.2080909e+02   1.0339709e+02   1.7003249e+02   1.2736081e+01   7.9290909e+01   7.8410364e+01   2.2900455e+02   1.9534327e+02   3.3784249e+02   6.8211281e+01   1.4843182e+02   6.9390000e+01   1.2554909e+02   4.8351527e+01
   8.9412489e+01   1.0056568e+02   8.5222489e+01   1.1714088e+02   1.6630909e+02   1.0364709e+02  -5.1945455e+00  -1.2761709e+01   7.0679091e+01   6.6367491e+01   3.5037091e+02  -6.8033091e+00   3.4588249e+02   1.0948081e+01   5.8418182e+00  -3.9346182e+00   1.9154545e+00   6.2858545e+00   3.4303818e+02   1.2551273e+00  -7.6272727e+00  -8.0061818e+00   3.0727249e+02  -4.8813119e+01   9.9982727e+01   5.9220473e+01   1.3581182e+02   1.9085324e+02   6.8218182e+00  -5.0048364e+00   1.1698249e+02   1.4888008e+02   2.0267182e+02   2.2699444e+02   1.1527364e+02   2.7215993e+02   1.8567273e+01  -1.2872000e+00   1.0869249e+02   1.7045328e+02   1.5757818e+02   3.3654465e+02   1.3865249e+02   1.4252648e+02   1.0555249e+02   1.3494448e+02   1.9792545e+02   2.5371505e+02   2.7926545e+02   1.3893309e+01   1.4034455e+02   1.8097335e+02   1.4279249e+02   1.7181528e+02   1.5896091e+02   1.2336040e+02   1.1360249e+02   1.3858048e+02   1.7250182e+02   1.5409895e+02   8.1017273e+01   1.1094316e+02   1.8131364e+02   5.3407636e+01   8.3269091e+01   8.0675745e+01   9.1320909e+01   5.3135236e+01   1.1259545e+02   1.0576873e+02   1.2717249e+02   2.6111488e+02   6.7122489e+01   1.3329888e+02   1.1792000e+02   2.7898218e+01   2.8258182e+01   2.5949116e+02   1.1465249e+02   1.7549648e+02   1.1758091e+02   1.2111716e+02   1.1717249e+02   1.4358488e+02   8.1281818e+00   8.8792727e-01   2.7216364e+01  -1.3296400e+01   3.2888249e+02   2.0983808e+02   2.2375182e+02   1.8326622e+02   1.1162000e+02   9.9705855e+01   1.7334364e+02   1.8041978e+02   3.0601273e+02   7.8809891e+01   1.1988727e+02   1.1080265e+02   2.3711909e+02   1.7254229e+02   2.0141636e+02   2.0791396e+02   1.3937909e+02   9.4011491e+01   1.4417249e+02   3.6704881e+01   6.9190909e+01   5.9548364e+01   2.1905455e+02   1.4408927e+02   3.4579249e+02   6.0345281e+01   1.5790182e+02   7.5302400e+01   1.4021909e+02   3.5887927e+01
   9.0842489e+01   1.2745128e+02   1.1969249e+02   1.1785328e+02   2.2387909e+02   1.0847149e+02   1.3945455e+01  -1.9292909e+01   9.4109091e+01   7.3723091e+01   3.2822091e+02   2.3086909e+00   3.4765249e+02  -4.0435195e+00   8.7418182e+00   8.6433818e+00   4.4854545e+00   2.3560255e+01   3.6741818e+02   1.8347273e+00   1.1222727e+01   2.2765818e+01   2.9103249e+02  -2.5893919e+01   1.2055273e+02   9.6814873e+01   1.4252182e+02   1.9826644e+02  -9.0781818e+00   2.3171636e+00   1.2588249e+02   1.3945808e+02   1.6662182e+02   2.4192844e+02   1.4189364e+02   1.9974033e+02  -1.7227273e+00  -7.3240000e+00   1.0293249e+02   2.0986408e+02   1.8895818e+02   2.9617425e+02   1.4284249e+02   1.5477128e+02   9.2122489e+01   1.4358888e+02   2.2178545e+02   2.1166625e+02   2.9735545e+02   2.3066109e+01   1.2492455e+02   1.6815695e+02   1.5327249e+02   2.0069688e+02   1.3510091e+02   1.6874920e+02   1.0912249e+02   1.1179888e+02   1.6317182e+02   1.5341535e+02   1.1059727e+02   1.0262676e+02   1.7788364e+02   7.4112036e+01   1.1655909e+02   5.6822545e+01   9.1420909e+01   1.0283724e+02   1.1464545e+02   1.0860473e+02   1.3650249e+02   2.2065848e+02   7.3222489e+01   1.5148088e+02   1.2868000e+02   4.2847418e+01   3.9978182e+01   2.2679356e+02   1.1817249e+02   2.1245488e+02   1.1439091e+02   1.1680236e+02   9.8032489e+01   1.4568608e+02   2.7128182e+01  -4.1020727e+00   1.0066364e+01  -1.3254400e+01   3.8217249e+02   1.7776488e+02   1.7946182e+02   1.5118942e+02   9.7050000e+01   8.7301455e+01   1.6415364e+02   1.9972498e+02   2.7348273e+02   7.4802291e+01   1.0388727e+02   9.4372655e+01   2.1345909e+02   2.0719509e+02   2.8589636e+02   1.8986556e+02   1.5718909e+02   9.6396691e+01   2.0941249e+02   2.8105681e+01   6.5960909e+01   5.9426764e+01   2.6340455e+02   1.4719127e+02   2.9760249e+02   6.1050481e+01   1.4386182e+02   6.7465600e+01   1.3145909e+02   7.3018727e+01
   7.9462489e+01   1.3641168e+02   1.1788249e+02   1.3742808e+02   1.7296909e+02   1.6054429e+02   1.5045455e+01   1.9479091e+01   9.7059091e+01   1.0625709e+02   3.7461091e+02   8.5974909e+00   3.6588249e+02   6.5880805e+00   2.9081818e+01   6.9661818e+00   1.8345455e+01   2.4211455e+01   4.2294818e+02   1.0152327e+01   7.7927273e+00   2.9002182e+00   3.6646249e+02  -2.8883195e+00   1.2822273e+02   9.5631273e+01   1.4357182e+02   2.0499244e+02   1.0681818e+01   8.3063636e+00   1.2355249e+02   1.1826448e+02   1.9500182e+02   2.0760804e+02   1.4970364e+02   2.2030553e+02   1.9607273e+01  -1.7504000e+00   9.1982489e+01   1.7298008e+02   2.2171818e+02   2.3064345e+02   1.0246249e+02   1.6352168e+02   1.1503249e+02   1.7427608e+02   1.6121545e+02   2.6665185e+02   2.6607545e+02   2.6898509e+01   1.3720455e+02   1.6032455e+02   1.0722249e+02   2.5209088e+02   1.2829091e+02   2.0110400e+02   1.0698249e+02   1.8083008e+02   1.8793182e+02   1.3995455e+02   1.1078727e+02   1.2756156e+02   1.9607364e+02   8.4986836e+01   1.0955909e+02   5.8722545e+01   1.1923091e+02   8.6802436e+01   9.7115455e+01   1.2562713e+02   1.5627249e+02   2.0388688e+02   9.4602489e+01   1.0815048e+02   1.5068000e+02   1.0797418e+01   3.4638182e+01   2.4622076e+02   1.5560249e+02   1.7765048e+02   1.3182091e+02   1.1659796e+02   1.0955249e+02   1.5243448e+02  -3.1118182e+00  -6.0628727e+00   3.0663636e+00  -1.0124400e+01   3.6874249e+02   1.8188928e+02   1.6913182e+02   1.6729582e+02   1.2096000e+02   9.9578655e+01   1.8658364e+02   1.5678058e+02   2.3577273e+02   1.1414909e+02   1.4745727e+02   1.1140705e+02   2.0407909e+02   2.2646549e+02   2.7398636e+02   2.1891836e+02   1.4260909e+02   1.3080309e+02   2.3641249e+02   5.0375681e+01   7.2150909e+01   8.0841564e+01   2.4670455e+02   1.7127727e+02   3.9531249e+02   3.0993681e+01   1.5819182e+02   7.5699200e+01   1.5497909e+02   4.9327127e+01
   1.0088249e+02   1.5088808e+02   1.0727249e+02   1.3656688e+02   1.1858909e+02   1.4018469e+02   8.7154545e+00   1.4125491e+01   1.1800909e+02   8.9771091e+01   3.8322091e+02  -2.0671309e+01   3.4955249e+02   1.9994481e+01   1.7741818e+01   5.5833818e+00   8.4354545e+00   2.2442545e+00   4.1194818e+02   1.6023273e+00   5.7527273e+00   2.4434182e+00   3.3227249e+02  -2.9343119e+01   1.1455273e+02   9.2484873e+01   1.4733182e+02   2.0703164e+02  -3.1818182e-01   9.9063636e+00   1.1431249e+02   1.9066368e+02   1.6757182e+02   2.5580244e+02   1.5808364e+02   2.3230513e+02   6.5172727e+00   1.0676800e+01   1.3769249e+02   1.8846328e+02   2.2005818e+02   2.7206625e+02   1.2746249e+02   2.0881168e+02   1.3574249e+02   1.6004928e+02   2.0368545e+02   2.7073425e+02   2.8188545e+02   1.1773709e+01   1.5239455e+02   1.6624935e+02   1.1079249e+02   2.8014528e+02   1.2725091e+02   1.6356720e+02   8.7602489e+01   1.1747048e+02   1.7879182e+02   1.4583575e+02   1.0044727e+02   8.8818764e+01   2.0083364e+02   6.5416036e+01   9.4939091e+01   8.1982145e+01   9.9850909e+01   1.3130284e+02   1.0697545e+02   1.1117833e+02   1.2698249e+02   2.4380008e+02   7.9792489e+01   1.1628528e+02   1.3925000e+02   4.3231818e+01   8.4358182e+01   2.4338316e+02   1.7084249e+02   1.3700128e+02   1.1077091e+02   1.6971196e+02   1.5169249e+02   1.5791328e+02   5.6081818e+00   2.5695273e+00   2.8636364e+01   9.2600000e+00   4.1522249e+02   1.6850088e+02   1.8466182e+02   2.0391342e+02   1.1377000e+02   7.3393855e+01   2.0620364e+02   1.7945098e+02   2.6520273e+02   1.2303469e+02   1.2888727e+02   1.3746265e+02   2.0711909e+02   2.4137229e+02   2.6012636e+02   2.4702716e+02   1.3403909e+02   1.4195869e+02   3.0674249e+02   4.0269281e+01   7.6000909e+01   8.4293564e+01   2.6030455e+02   1.7618927e+02   3.9941249e+02   7.9335681e+01   1.5743182e+02   7.7950000e+01   1.5369909e+02   5.2809527e+01
   9.3272489e+01   1.3149688e+02   9.6882489e+01   1.2182808e+02   1.4058909e+02   1.5904469e+02   8.4254545e+00   1.3008691e+01   8.9919091e+01   9.7208291e+01   3.6832091e+02   2.1406909e+00   3.5446249e+02   8.0316805e+00   1.1741818e+01   2.6833818e+00   1.0535455e+01  -3.1637455e+00   3.9698818e+02   2.0889127e+01   1.8032727e+01   4.8910182e+00   3.4131249e+02  -2.1066319e+01   9.2362727e+01   8.2450073e+01   1.6157182e+02   1.9874244e+02   1.0921818e+01   1.1471636e+00   8.2552489e+01   1.3292448e+02   2.0757182e+02   2.4145244e+02   7.9173636e+01   3.1394793e+02   1.4897273e+01   9.7264000e+00   1.4084249e+02   1.7002128e+02   2.0690818e+02   3.1735825e+02   1.0398249e+02   1.5597008e+02   1.4974249e+02   1.3768928e+02   1.9983545e+02   2.2985225e+02   2.6731545e+02  -2.3406909e+00   1.0158455e+02   1.8855415e+02   1.0398249e+02   2.9526008e+02   1.5372091e+02   1.7468960e+02   1.1288249e+02   1.0768808e+02   1.7445182e+02   1.3932295e+02   9.2737273e+01   6.1295564e+01   1.8345364e+02   9.9716436e+01   1.1797909e+02   7.5468945e+01   9.7940909e+01   9.2125636e+01   1.3921545e+02   1.3368913e+02   1.4922249e+02   2.1192088e+02   1.0255249e+02   1.2299448e+02   1.4830000e+02   4.6797818e+01   1.3849818e+02   2.4848196e+02   1.8265249e+02   1.8167648e+02   1.1482091e+02   1.6681796e+02   1.8565249e+02   1.5676648e+02   6.8481818e+00   5.4703273e+00   1.1116364e+01  -7.5784000e+00   3.8598249e+02   1.8236008e+02   1.7599182e+02   2.2913702e+02   1.2105000e+02   8.0711455e+01   2.0115364e+02   1.8742498e+02   2.4734273e+02   1.3641349e+02   1.3369727e+02   1.3621785e+02   2.5959909e+02   2.6507389e+02   3.0755636e+02   2.4208276e+02   1.4532909e+02   1.1172549e+02   2.7917249e+02   4.7434881e+01   1.0710091e+02   8.6375564e+01   2.7390455e+02   1.8545127e+02   3.3160249e+02   9.2000481e+01   1.7266182e+02   9.2161600e+01   1.4878909e+02   6.6442327e+01
   8.1692489e+01   1.2280328e+02   8.8032489e+01   1.0810608e+02   1.5087909e+02   1.2469149e+02   1.7375455e+01  -8.2373091e+00   7.2779091e+01   8.9809491e+01   3.3646091e+02  -5.9050909e-01   3.5931249e+02  -1.4736319e+01   1.2461818e+01   1.4055782e+01   1.5775455e+01  -4.9629455e+00   3.5075818e+02   6.1675273e+00   1.4792727e+01   1.6150218e+01   2.9136249e+02  -3.7830319e+01   9.4412727e+01   1.2571607e+02   1.6281182e+02   1.5379324e+02   4.1618182e+00   7.9779636e+00   1.3793249e+02   1.4973408e+02   2.0862182e+02   2.1579844e+02   1.0517364e+02   3.2105793e+02   5.4172727e+00  -5.0452000e+00   1.1593249e+02   2.1320408e+02   2.1410818e+02   2.9121225e+02   1.1941249e+02   2.2325568e+02   1.2455249e+02   1.1718448e+02   2.1163545e+02   1.9590825e+02   3.0612545e+02   1.5404509e+01   1.2506455e+02   1.9881575e+02   9.5932489e+01   2.8771408e+02   1.3182091e+02   1.9139160e+02   9.6032489e+01   1.0917608e+02   1.7155182e+02   1.4726495e+02   9.7872727e+00   1.1021564e+01   2.0964364e+02   6.6521236e+01   8.9979091e+01   7.3088945e+01   1.0199091e+02   8.0181636e+01   1.1859545e+02   1.1586873e+02   1.5679249e+02   2.6769528e+02   9.6082489e+01   1.5451208e+02   1.6344000e+02   4.7256618e+01   1.1520818e+02   2.8472516e+02   1.6127249e+02   2.0971688e+02   1.2825091e+02   1.4835356e+02   1.6017249e+02   1.6299488e+02   2.1608182e+01   2.0049527e+01   1.4876364e+01   1.7600800e+01   3.6584249e+02   2.4907128e+02   2.0218182e+02   1.8365182e+02   1.2705000e+02   1.1561145e+02   2.3072364e+02   1.8920938e+02   2.7977273e+02   1.1605909e+02   1.2740727e+02   1.5920105e+02   2.6454909e+02   2.1867789e+02   2.8889636e+02   2.4710556e+02   1.9508909e+02   1.1002469e+02   3.0341249e+02   4.6445681e+01   1.0648091e+02   8.2285164e+01   3.0385455e+02   1.8740527e+02   3.6108249e+02   6.4882081e+01   1.4976182e+02   8.8423600e+01   1.4097909e+02   6.5967127e+01
   8.8122489e+01   9.2618881e+01   9.1222489e+01   8.8040881e+01   1.9087909e+02   1.1040149e+02  -1.5245455e+00  -1.9535309e+01   7.9489091e+01   6.6422691e+01   3.4565091e+02  -1.4805709e+01   3.3898249e+02  -1.4019919e+01   1.2411818e+01  -1.9940218e+01   1.4245455e+01  -2.7005455e+00   3.8375818e+02  -2.8662473e+01   1.0602727e+01  -1.8514582e+01   2.9608249e+02  -3.2727919e+01   7.8602727e+01   7.5840873e+01   1.5419182e+02   2.2805284e+02   8.8218182e+00   3.7795164e+01   7.7552489e+01   2.1318448e+02   1.9995182e+02   2.1426204e+02   1.4956364e+02   2.1807673e+02   9.2272727e+00   9.9000000e-01   1.6322249e+02   1.6890088e+02   1.7871818e+02   2.4980345e+02   1.3184249e+02   2.0565128e+02   1.5079249e+02   1.3941528e+02   2.2668545e+02   2.2732425e+02   2.6312545e+02   3.0994509e+01   1.5339455e+02   1.8835935e+02   1.0084249e+02   3.0870128e+02   1.4791091e+02   1.8295440e+02   1.1550249e+02   1.3399848e+02   1.5741182e+02   1.5706615e+02   1.9067273e+01   6.1391636e+00   2.1459364e+02   6.1555236e+01   1.1507909e+02   5.8510945e+01   1.0142091e+02   1.0565724e+02   1.5473545e+02   1.3044753e+02   1.7460249e+02   2.6837048e+02   9.8552489e+01   1.1802448e+02   1.4911000e+02   6.4923018e+01   1.5135818e+02   2.9150316e+02   1.4398249e+02   2.2801008e+02   1.7582091e+02   1.3773796e+02   1.5436249e+02   2.0369968e+02   3.3268182e+01   1.2686727e+01   3.0786364e+01  -4.1020000e+00   3.9969249e+02   2.6155328e+02   2.0018182e+02   2.4934182e+02   1.2267000e+02   1.1163185e+02   1.8277364e+02   2.1513538e+02   2.8491273e+02   8.0497891e+01   1.4202727e+02   1.4179145e+02   2.5435909e+02   2.4287309e+02   3.4369636e+02   2.4781156e+02   2.0960909e+02   1.2525309e+02   2.9022249e+02   2.2450881e+01   8.9770909e+01   1.0957196e+02   3.0620455e+02   1.8336727e+02   4.4984249e+02   8.9301281e+01   1.8457182e+02   1.0382880e+02   1.7759909e+02   5.3087527e+01
   7.4932489e+01   1.0843408e+02   1.0636249e+02   8.7349681e+01   1.7496909e+02   9.2244291e+01  -3.7645455e+00   2.9338909e+00   6.0969091e+01   7.2944291e+01   2.8927091e+02  -1.8155309e+01   3.1074249e+02   1.0909281e+01   1.2181818e-01  -4.2370182e+00   4.8545455e-01  -2.4597455e+00   3.6013818e+02  -1.0352873e+01   9.0327273e+00  -7.1989818e+00   2.7193249e+02  -5.1035919e+01   1.0489273e+02   6.6357673e+01   1.1814182e+02   2.2817684e+02   3.0118182e+00   2.9199636e+00   8.6032489e+01   2.0740608e+02   2.0043182e+02   2.4517364e+02   1.3627364e+02   2.2475993e+02   1.9467273e+01   2.3590800e+01   1.4008249e+02   1.5418208e+02   2.2271818e+02   2.4328345e+02   1.1898249e+02   1.8134008e+02   1.4160249e+02   1.3587048e+02   1.9087545e+02   2.2475905e+02   3.1131545e+02  -1.0106909e+00   1.5896455e+02   1.6891375e+02   1.0250249e+02   2.8860848e+02   1.3763091e+02   1.7930680e+02   8.1502489e+01   1.5019848e+02   1.6802182e+02   1.4231735e+02   6.3072727e+00   6.5899636e+00   1.7502364e+02   1.0082084e+02   8.6649091e+01   7.9165345e+01   1.1532091e+02   1.0268524e+02   1.2764545e+02   9.4334727e+01   1.2327249e+02   2.6533688e+02   1.0446249e+02   1.3636168e+02   1.7668000e+02   4.9337418e+01   1.3044818e+02   2.5741596e+02   1.7598249e+02   2.0516008e+02   1.3101091e+02   1.2471276e+02   1.3046249e+02   2.3104168e+02   3.3608182e+01  -1.0720473e+01   1.2876364e+01  -4.1492000e+00   3.4665249e+02   2.6874648e+02   1.7851182e+02   2.1254542e+02   1.1253000e+02   1.1311305e+02   1.9601364e+02   2.3750618e+02   2.9929273e+02   9.7207491e+01   1.5649727e+02   1.2125385e+02   2.5788909e+02   1.5174069e+02   2.2089636e+02   2.5235556e+02   1.8394909e+02   1.0101589e+02   3.0603249e+02   3.6806081e+01   1.1272091e+02   8.7065964e+01   2.8740455e+02   2.3162127e+02   4.1646249e+02   1.0640168e+02   1.5205182e+02   9.9770400e+01   1.6740909e+02   9.4232727e+01
   9.9552489e+01   1.2308448e+02   1.0046249e+02   9.8251681e+01   1.1511909e+02   1.6279229e+02   7.3754545e+00  -3.5773091e+00   1.0662909e+02   8.2441491e+01   3.6227091e+02   5.0546909e+00   3.3122249e+02  -4.4491195e+00   1.7981818e+01   3.3418182e-01   4.6354545e+00   1.4638255e+01   3.8808818e+02   1.4611273e+00   4.8927273e+00  -5.1977818e+00   2.9160249e+02  -3.4419519e+01   9.0742727e+01   9.8959673e+01   1.5252182e+02   2.0075644e+02   1.9218182e+00   3.3471636e+00   8.1222489e+01   1.7731088e+02   1.9881182e+02   2.2320324e+02   1.0041364e+02   2.9329873e+02  -1.2027273e+00   5.5844000e+00   1.2527249e+02   1.3150688e+02   1.9843818e+02   2.2746585e+02   1.1008249e+02   1.5920208e+02   1.0908249e+02   1.7747208e+02   2.0525545e+02   2.5317865e+02   2.4531545e+02  -1.5806909e+00   1.7034455e+02   1.1519335e+02   9.8602489e+01   2.7773048e+02   1.5248091e+02   1.5063880e+02   9.4932489e+01   1.3788408e+02   1.4488182e+02   1.4396855e+02   1.0637273e+01  -9.4764364e+00   2.0978364e+02   5.1750036e+01   1.0935909e+02   5.5738545e+01   1.0637091e+02   1.1393124e+02   1.1816545e+02   1.1494313e+02   1.6036249e+02   2.5826968e+02   9.5032489e+01   1.1916608e+02   1.4425000e+02   5.9831818e+01   1.2863818e+02   2.6756076e+02   1.4060249e+02   2.4599048e+02   1.2611091e+02   1.6510476e+02   1.4603249e+02   1.6165608e+02   1.5128182e+01   2.0807927e+01   1.9216364e+01   1.9636000e+00   3.5617249e+02   2.3646488e+02   2.1775182e+02   1.7002622e+02   9.7860000e+01   8.8756655e+01   1.7491364e+02   1.9243418e+02   2.8877273e+02   9.7669091e+01   1.4011727e+02   1.3432425e+02   2.0930909e+02   2.3714709e+02   2.4250636e+02   2.0585676e+02   1.6551909e+02   1.2644029e+02   2.9269249e+02   6.0923281e+01   1.0796091e+02   6.3736764e+01   2.4695455e+02   2.2345727e+02   4.2403249e+02   7.8176081e+01   1.6533182e+02   6.7658000e+01   1.1969909e+02   7.8669527e+01
   1.0041249e+02   1.6277568e+02   9.6462489e+01   1.3048168e+02   1.4377909e+02   1.4521949e+02   6.4754545e+00   9.1646909e+00   8.1969091e+01   1.0088429e+02   4.1184091e+02   1.1189091e+01   3.5593249e+02   8.6240805e+00   1.6018182e+00  -1.0075418e+01   8.7254545e+00  -1.2588945e+01   4.1541818e+02  -7.2527273e-01   1.6462727e+01   9.3066182e+00   2.9565249e+02  -4.1123519e+01   1.0970273e+02   8.7062873e+01   1.3385182e+02   1.7234004e+02   7.5918182e+00  -1.5966436e+01   1.0379249e+02   1.7303528e+02   1.9619182e+02   2.4165284e+02   1.0232364e+02   2.7028593e+02   1.1947273e+01  -1.5757600e+01   9.3122489e+01   1.8293888e+02   1.8333818e+02   2.3114385e+02   1.1184249e+02   1.8615128e+02   1.1655249e+02   1.4248448e+02   2.2111545e+02   2.4028985e+02   2.5540545e+02  -5.9178909e+00   1.3601455e+02   1.2874975e+02   1.3298249e+02   1.9513008e+02   1.4568091e+02   1.8033280e+02   8.7692489e+01   1.4941328e+02   1.7536182e+02   1.4634015e+02   6.7872727e+00  -6.9784364e+00   2.0102364e+02   5.9590836e+01   1.0007909e+02   6.6950945e+01   1.0261091e+02   6.7852036e+01   1.0740545e+02   1.2542393e+02   1.4508249e+02   2.5568208e+02   8.1502489e+01   1.5186848e+02   1.3573000e+02   4.5513418e+01   1.3987818e+02   2.4256156e+02   1.3227249e+02   2.1446688e+02   1.2744091e+02   1.6194836e+02   1.3012249e+02   1.6768888e+02   4.5081818e+00   1.4847527e+01   1.1306364e+01   5.4564000e+00   3.5022249e+02   2.2646088e+02   2.5891818e+01   1.6425018e+01   1.1562000e+02   8.0005855e+01   1.7124364e+02   2.0877778e+02   3.0777273e+02   6.9339091e+01   1.4645727e+02   1.2553705e+02   2.4097909e+02   2.1032349e+02   2.2831636e+02   1.8795196e+02   1.7556909e+02   1.1116629e+02   2.8946249e+02   3.9851681e+01   1.1591091e+02   8.7430764e+01   2.8580455e+02   1.7294927e+02   3.3508249e+02   8.4102081e+01   1.1914182e+02   7.3873200e+01   1.1507909e+02   7.2089127e+01
   9.8742489e+01   1.3452928e+02   9.7122489e+01   1.6623888e+02   1.5668909e+02   2.0684669e+02   4.1854545e+00   3.2978909e+00   9.3249091e+01   9.7461891e+01   4.1432091e+02   7.0306909e+00   3.9293249e+02   2.9904081e+01   2.7981818e+01   2.6724182e+01   4.2054545e+00   2.1102655e+01   4.2017818e+02  -1.6056073e+01   1.1792727e+01   8.0102182e+00   3.2503249e+02  -2.4613919e+01   9.1892727e+01   1.0596767e+02   1.3143182e+02   1.8325364e+02   1.0061818e+01   2.2159636e+00   1.2865249e+02   1.1061648e+02   2.1919182e+02   2.0381284e+02   7.7843636e+01   2.9262433e+02   6.9472727e+00   5.3124000e+00   8.9982489e+01   1.9057008e+02   2.1071818e+02   2.1167345e+02   1.3993249e+02   1.5319408e+02   9.5222489e+01   1.4600088e+02   1.8954545e+02   1.8438545e+02   2.7097545e+02   1.3076509e+01   1.4949455e+02   1.4019135e+02   1.0622249e+02   2.8708088e+02   1.3420091e+02   1.4486120e+02   9.0602489e+01   1.2252048e+02   1.6274182e+02   1.5082975e+02   4.9772727e+00  -4.7336364e+00   2.0516364e+02   5.2019636e+01   9.0979091e+01   4.8628945e+01   9.5610909e+01   8.7452036e+01   1.0168545e+02   1.3045153e+02   1.4008249e+02   2.4965208e+02   8.8792489e+01   1.2594528e+02   1.6320000e+02   4.5085818e+01   1.1016818e+02   2.5350836e+02   1.4769249e+02   1.7157328e+02   1.0692091e+02   1.5363996e+02   1.1341249e+02   1.7145568e+02   1.9078182e+01  -6.5080727e+00   1.4786364e+01   5.0380000e+00   3.3717249e+02   2.4769488e+02   2.9611818e+01   3.8474182e+00   9.8190000e+01   1.0702025e+02   1.8539364e+02   2.0949578e+02   2.8315273e+02   5.1598691e+01   1.2916727e+02   1.3035025e+02   2.4240909e+02   1.6101909e+02   1.9650636e+02   2.1920676e+02   1.4637909e+02   1.1954149e+02   2.5984249e+02   2.6831281e+01   1.0053091e+02   7.2331164e+01   2.2535455e+02   2.0028527e+02   3.9165249e+02   9.5246481e+01   1.2347182e+02   7.5856800e+01   1.1112909e+02   6.9645127e+01
   9.5692489e+01   1.1944328e+02   1.2322249e+02   1.0672088e+02   9.0209091e+01   1.8516509e+02  -3.2445455e+00   2.4842291e+01   9.8009091e+01   8.4371091e+01   3.8356091e+02   2.0111491e+01   3.7998249e+02   8.7000805e+00   1.4651818e+01  -3.8794182e+00   2.0435455e+01   4.1474255e+01   4.1775818e+02   1.9897527e+01   1.5942727e+01   1.1578218e+01   3.3331249e+02  -3.2136319e+01   8.9602727e+01   1.0867087e+02   1.0585182e+02   1.9454004e+02  -1.8881818e+00   3.7919636e+00   1.3317249e+02   1.0454488e+02   1.7619182e+02   2.1263284e+02   6.2513636e+01   2.9809073e+02   9.9472727e+00   8.7424000e+00   1.3850249e+02   1.5482848e+02   1.8210818e+02   2.6348225e+02   6.1982489e+01   1.4333008e+02   1.2303249e+02   1.1930608e+02   1.6954545e+02   2.6779545e+02   2.5931545e+02  -4.6606909e+00   1.1539455e+02   1.2791935e+02   1.1308249e+02   2.0891208e+02   1.2539091e+02   1.5280600e+02   9.8362489e+01   1.1979968e+02   1.5498182e+02   1.6140055e+02   4.0727273e-01  -8.8036364e-02   1.8874364e+02   3.6813236e+01   9.7319091e+01   3.5121745e+01   6.9470909e+01   1.0569324e+02   1.0349545e+02   1.1678673e+02   1.2627249e+02   1.9790688e+02   9.8502489e+01   1.0183848e+02   1.7720000e+02   4.2195818e+01   1.2720818e+02   2.6757516e+02   1.1712249e+02   2.2101888e+02   1.4530091e+02   1.4313956e+02   1.0736249e+02   2.1407968e+02   9.6581818e+00  -2.5564473e+01   1.4306364e+01   5.3064000e+00   3.3827249e+02   2.1141688e+02   1.9661818e+01  -1.1936582e+01   8.4620000e+01   1.0224585e+02   1.7529364e+02   1.9654378e+02   2.9924273e+02   5.1501491e+01   1.3559727e+02   1.1078585e+02   2.1845909e+02   2.2365509e+02   2.0869636e+02   1.7794156e+02   1.4756909e+02   1.2325629e+02   2.7850249e+02   2.8008481e+01   1.1181091e+02   7.7288764e+01   2.2635455e+02   2.2435527e+02   4.1327249e+02   8.0606881e+01   1.5128182e+02   7.3062000e+01   1.1683909e+02   7.0188327e+01
   9.1842489e+01   1.2523128e+02   8.5362489e+01   1.5626968e+02   1.0587909e+02   2.1701149e+02  -2.3845455e+00   2.9963491e+01   9.7489091e+01   8.0932691e+01   3.1603091e+02   2.5638909e+00   3.4288249e+02   2.0480805e+00   9.5518182e+00   6.5285818e+00   1.2535455e+01   4.9562545e+00   4.0389818e+02  -8.5136727e+00   2.7027273e+00   2.4474182e+00   3.2141249e+02  -3.5664319e+01   1.0465273e+02   6.9046873e+01   1.3157182e+02   1.9305244e+02   4.0181818e-01   1.5087636e+00   1.0503249e+02   1.1731608e+02   1.8957182e+02   2.2418244e+02   4.9273636e+01   2.7557993e+02   8.0372727e+00  -1.9014800e+01   1.4927249e+02   1.3144688e+02   1.6352818e+02   2.4163865e+02   1.3088249e+02   1.2462808e+02   1.1831249e+02   1.3906368e+02   1.6387545e+02   2.2238905e+02   2.9450545e+02  -1.0565891e+01   1.0658455e+02   1.5958415e+02   9.7362489e+01   2.2992968e+02   1.2896091e+02   1.5267040e+02   8.2982489e+01   1.2379008e+02   1.4141182e+02   1.6872615e+02   2.4972727e+00   3.6047636e+00   1.7607364e+02   6.5206836e+01   9.6599091e+01   4.2369345e+01   8.5900909e+01   9.5708836e+01   1.2235545e+02   8.5277927e+01   1.3641249e+02   2.1261568e+02   9.2172489e+01   1.1658488e+02   9.7250000e+01   4.7261818e+01   9.9358182e+01   1.9185316e+02   9.9502489e+01   2.5780848e+02   1.1934091e+02   1.4697636e+02   8.8552489e+01   1.8692448e+02  -2.8718182e+00  -2.2612073e+01   7.7363636e+00  -4.0180000e+00   3.5779249e+02   1.8442528e+02   1.6891818e+01  -5.6649818e+00   9.8430000e+01   1.0062105e+02   1.8524364e+02   1.5265778e+02   2.9982273e+02   5.3405091e+01   1.2273727e+02   9.4144655e+01   2.0626909e+02   2.0910029e+02   2.3460636e+02   1.9277876e+02   1.5256909e+02   9.1856291e+01   3.1365249e+02   1.2296481e+01   1.0205091e+02   6.5729564e+01   2.4445455e+02   2.2995727e+02   3.9941249e+02   9.2855681e+01   1.1219182e+02   7.6909200e+01   1.1397909e+02   6.9227127e+01
   9.3742489e+01   1.3602928e+02   1.1998249e+02   1.4579008e+02   2.0682909e+02   1.2869549e+02   1.2854545e+00   2.2809891e+01   8.7869091e+01   8.7842291e+01   3.0251091e+02  -7.4045091e+00   3.4817249e+02  -3.8951195e+00   1.9221818e+01  -3.3450182e+00   7.9654545e+00   2.9918545e+00   3.9813818e+02   7.3271273e+00   1.0702727e+01   1.0237418e+01   3.0888249e+02  -4.7421919e+01   6.6842727e+01   1.2126167e+02   1.1938182e+02   1.6288764e+02  -4.6481818e+00  -6.1772364e+00   1.1198249e+02   1.0185008e+02   2.0276182e+02   1.9107724e+02   5.2323636e+01   2.6999593e+02   9.4172727e+00  -1.3215200e+01   8.7312489e+01   1.3978368e+02   1.7233818e+02   2.4217385e+02   1.1146249e+02   1.3270168e+02   1.1846249e+02   1.3081168e+02   1.3240545e+02   2.2595665e+02   2.3640545e+02  -9.1078909e+00   9.5874545e+01   1.5444095e+02   9.7932489e+01   1.8236408e+02   1.4006091e+02   1.3730240e+02   8.9842489e+01   1.1277128e+02   1.5955182e+02   1.3765495e+02   6.3072727e+00  -3.7003636e-01   1.9021364e+02   5.7215636e+01   9.7169091e+01   5.1233745e+01   1.1080091e+02   7.2716836e+01   1.2359545e+02   1.0388873e+02   1.3722249e+02   2.4169088e+02   7.9272489e+01   1.4804688e+02   1.5111000e+02   2.3283018e+01   1.2616818e+02   2.1265836e+02   1.6612249e+02   1.6280888e+02   1.5187091e+02   1.3561396e+02   1.2684249e+02   1.7452128e+02   9.9381818e+00  -1.0776873e+01   2.3116364e+01  -5.2984000e+00   3.5512249e+02   2.1516888e+02   1.9081818e+01  -1.1980182e+01   9.6050000e+01   9.4811455e+01   1.8901364e+02   1.3458618e+02   2.6767273e+02   8.6737091e+01   1.2602727e+02   1.0031145e+02   2.4164909e+02   1.8888989e+02   2.2041636e+02   1.9267396e+02   1.3646909e+02   1.4610429e+02   2.4627249e+02   3.6346881e+01   8.7810909e+01   6.3248764e+01   2.1605455e+02   1.8972927e+02   3.3803249e+02   9.9386081e+01   1.3638182e+02   4.2164000e+01   1.1326909e+02   5.8283927e+01
   9.5032489e+01   1.0268608e+02   1.0450249e+02   1.2354848e+02   1.9611909e+02   1.1864229e+02  -4.0045455e+00  -1.1906909e+01   6.9869091e+01   9.6432291e+01   3.0108091e+02  -1.4860109e+01   3.2646249e+02  -1.1688319e+01   2.6018182e+00   1.3894582e+01   2.8654545e+00  -8.7901455e+00   3.7879818e+02  -1.7456727e+00   1.1182727e+01   8.4890182e+00   3.4636249e+02  -5.2560319e+01   8.9932727e+01   1.1869447e+02   1.4657182e+02   1.4118244e+02   5.1618182e+00  -1.5203636e-01   1.1788249e+02   1.1704808e+02   1.9567182e+02   2.0150444e+02   5.1563636e+01   3.1505673e+02   7.8972727e+00  -1.5243600e+01   8.6032489e+01   1.2831608e+02   1.7210818e+02   2.4409225e+02   1.0922249e+02   1.1117088e+02   1.1727249e+02   1.2771688e+02   1.2602545e+02   2.3627705e+02   2.5654545e+02  -6.0990909e+00   1.3206455e+02   1.0925575e+02   8.3272489e+01   2.6653688e+02   1.2991091e+02   1.3882440e+02   7.8982489e+01   1.3207008e+02   1.5093182e+02   1.2744455e+02   9.0172727e+00   4.8431636e+00   2.1478364e+02   5.8730036e+01   9.1789091e+01   3.9854145e+01   9.1470909e+01   8.4453236e+01   5.3735455e+01   1.3309753e+02   1.1617249e+02   2.0956488e+02   8.9502489e+01   1.1674848e+02   1.3573000e+02   4.5893418e+01   1.2420818e+02   2.2486516e+02   1.6855249e+02   1.6132448e+02   1.2601091e+02   9.7822764e+01   1.3784249e+02   1.6593128e+02   4.3681818e+00  -5.7112727e+00   1.9166364e+01  -2.6652400e+01   3.1922249e+02   2.0132088e+02   1.4181818e+01  -1.3828182e+01   1.0777000e+02   6.4683855e+01   1.8539364e+02   1.8002578e+02   2.6024273e+02   6.4431491e+01   1.0978727e+02   1.1332065e+02   2.1545909e+02   2.0089509e+02   1.9574636e+02   2.1250756e+02   1.5841909e+02   1.3653829e+02   2.7846249e+02   5.2821681e+01   1.0034091e+02   9.1966364e+01   2.3170455e+02   1.4592727e+02   3.9460249e+02   8.8960481e+01   1.5995182e+02   5.0468400e+01   1.2059909e+02   7.2887527e+01
   8.4792489e+01   1.1002528e+02   1.0427249e+02   1.1704688e+02   1.7258909e+02   1.2010469e+02  -3.7145455e+00  -7.6901091e+00   6.7159091e+01   8.3409091e+01   3.6446091e+02  -1.0310509e+01   3.4560249e+02  -1.2195195e+00   1.3411818e+01   2.0297818e+00   1.2635455e+01   1.1238255e+01   3.7851818e+02  -1.5153273e+01   1.4562727e+01   6.4861818e-01   2.9284249e+02  -2.5468719e+01   8.2982727e+01   9.0780473e+01   1.0724182e+02   1.7880884e+02   1.0118182e+00  -2.3730036e+01   9.2312489e+01   8.6953681e+01   2.0186182e+02   1.7271924e+02   6.2463636e+01   2.4157473e+02  -1.4827273e+00   8.3168000e+00   1.3812249e+02   1.4666888e+02   1.2033818e+02   2.3180385e+02   1.2108249e+02   1.2660208e+02   1.2655249e+02   1.3216448e+02   1.5663545e+02   2.1758825e+02   2.6064545e+02  -1.4147091e+01   1.4530455e+02   1.0776655e+02   8.6462489e+01   2.2856168e+02   1.3891091e+02   1.3106440e+02   9.4742489e+01   1.2861928e+02   1.4183182e+02   1.4664255e+02   5.6872727e+00  -1.7004364e+00   1.7102364e+02   5.9750836e+01   7.6939091e+01   4.2092145e+01   9.0850909e+01   8.8982836e+01   1.2330545e+02   1.1944193e+02   1.3141249e+02   2.4363568e+02   7.2412489e+01   1.1487568e+02   1.0063000e+02   3.1901418e+01   1.2311818e+02   2.0757236e+02   1.5355249e+02   1.9533448e+02   1.4687091e+02   1.2425396e+02   1.1036249e+02   1.4688968e+02   1.3938182e+01  -1.8286873e+01   1.7256364e+01  -8.4496000e+00   3.7469249e+02   2.1603328e+02   5.0418182e+00  -1.0146982e+01   8.8480000e+01   8.2837055e+01   2.0310364e+02   1.5784898e+02   2.9982273e+02   7.2455091e+01   1.3249727e+02   9.7793855e+01   2.2383909e+02   1.7293469e+02   2.2698636e+02   1.7409836e+02   1.7503909e+02   9.8488691e+01   2.7379249e+02   2.7485281e+01   7.2530909e+01   9.3851164e+01   2.5365455e+02   1.7547127e+02   4.1841249e+02   9.8245681e+01   1.3052182e+02   6.4342800e+01   1.1769909e+02   6.9309527e+01
   1.0569249e+02   1.4574328e+02   8.7032489e+01   1.6799608e+02   1.7834909e+02   1.3068389e+02  -4.2845455e+00   1.8595491e+01   7.9299091e+01   1.1381789e+02   3.4837091e+02   2.9116691e+01   3.4650249e+02  -6.1415195e+00   2.4551818e+01  -3.0514182e+00   8.7254545e+00   8.8810545e+00   4.3570818e+02  -5.6284727e+00   1.6702727e+01   4.2741818e-01   3.0755249e+02  -2.2985519e+01   9.3892727e+01   1.0161767e+02   9.2901818e+01   1.4661604e+02   1.2518182e+00  -1.6459236e+01   7.8882489e+01   1.5788808e+02   1.3886182e+02   2.2214924e+02   8.1653636e+01   2.6903953e+02   9.2772727e+00  -5.7840000e+00   1.3746249e+02   1.1301168e+02   1.7000818e+02   2.2274025e+02   1.0855249e+02   1.0312448e+02   9.6172489e+01   1.5440488e+02   1.8149545e+02   1.6402945e+02   2.4231545e+02  -1.6630691e+01   1.0234455e+02   1.5444335e+02   7.7122489e+01   2.5097888e+02   1.4125091e+02   1.3291720e+02   9.6652489e+01   9.9126481e+01   1.2893182e+02   1.2296455e+02  -4.0272727e-01  -5.6432364e+00   1.9093364e+02   5.4548036e+01   9.5269091e+01   4.3625745e+01   1.0204091e+02   7.6277636e+01   1.1183545e+02   9.8929527e+01   1.3160249e+02   2.4224048e+02   8.0982489e+01   1.1886008e+02   1.1330000e+02   3.5977818e+01   1.2406818e+02   2.1287636e+02   1.2355249e+02   1.9764448e+02   1.4134091e+02   1.1135636e+02   1.2112249e+02   1.1435888e+02   1.5228182e+01  -1.3010073e+01   1.8116364e+01  -1.8998400e+01   3.2398249e+02   2.0494008e+02   8.7018182e+00  -1.4719782e+01   8.8340000e+01   8.9708255e+01   1.5658364e+02   1.8976058e+02   2.4710273e+02   5.2952691e+01   1.5130727e+02   1.1195905e+02   2.0178909e+02   1.7260869e+02   1.5241636e+02   1.9797396e+02   1.6727909e+02   9.4969491e+01   2.5846249e+02   3.9421681e+01   1.0172091e+02   6.2945964e+01   2.0410455e+02   1.9588527e+02   3.1136249e+02   9.2669681e+01   1.6281182e+02   5.3429600e+01   9.8979091e+01   6.1897127e+01
   1.0055249e+02   1.4643448e+02   1.1046249e+02   1.8007168e+02   2.0582909e+02   1.2267549e+02   2.2354545e+00   1.4123891e+01   9.4059091e+01   9.6497091e+01   3.7841091e+02   9.0349091e-01   3.7517249e+02  -8.6511948e-01   2.3118182e+00   2.2477818e+00   8.2954545e+00   9.3954545e+00   4.1546818e+02   7.6107273e+00   1.0992727e+01   3.6421818e-01   2.9608249e+02  -3.4397919e+01   1.0593273e+02   9.3464473e+01   1.2014182e+02   1.7939684e+02   1.6061818e+01  -2.0740364e+00   8.5652489e+01   1.2976648e+02   1.9791182e+02   1.4418524e+02   5.9893636e+01   2.3159033e+02   2.1372727e+00  -9.2280000e-01   1.0212249e+02   1.6511888e+02   1.6981818e+02   2.1070545e+02   9.7552489e+01   1.2667448e+02   7.1602489e+01   1.4789048e+02   1.8316545e+02   1.6970585e+02   2.5697545e+02  -4.8034909e+00   1.2277455e+02   1.3961895e+02   1.2260249e+02   2.5300048e+02   1.7677091e+02   1.3341560e+02   6.9362489e+01   1.0992968e+02   1.5264182e+02   1.5754775e+02  -1.7427273e+00  -3.5760364e+00   1.8221364e+02   6.2765636e+01   9.4699091e+01   5.6241345e+01   9.1180909e+01   8.5906436e+01   1.1945545e+02   9.2889927e+01   1.4703249e+02   2.4643608e+02   9.7122489e+01   1.2837888e+02   1.3963000e+02   1.2301418e+01   1.2549818e+02   2.3162196e+02   1.5150249e+02   2.2073848e+02   1.3087091e+02   9.7433964e+01   9.6882489e+01   2.1644808e+02   8.2281818e+00   1.1979927e+01   1.7166364e+01  -2.5392400e+01   3.1188249e+02   2.1309808e+02   2.1461818e+01  -1.5550582e+01   1.1348000e+02   1.0041705e+02   1.7972364e+02   1.8409938e+02   2.6120273e+02   6.5824691e+01   1.3216727e+02   1.1391025e+02   2.1926909e+02   1.7525029e+02   1.8293636e+02   2.2639236e+02   1.5265909e+02   1.2003909e+02   2.7931249e+02   3.4613681e+01   8.8720909e+01   4.6465964e+01   2.5695455e+02   1.6895727e+02   4.2269249e+02   7.4713281e+01   1.3671182e+02   3.5707600e+01   1.2259909e+02   8.1627527e+01
   7.6082489e+01   1.5092208e+02   9.2272489e+01   1.4519688e+02   2.3401909e+02   7.3850291e+01  -1.1445455e+00   2.5434291e+01   9.7059091e+01   1.0863709e+02   4.0803091e+02   1.0533891e+01   3.5046249e+02   1.6816805e+00   2.9271818e+01   3.2280982e+01   1.2055455e+01   1.6374655e+01   4.3708818e+02   8.3011273e+00   2.5322727e+01   2.4787818e+01   3.6179249e+02   8.0152805e+00   1.0841273e+02   1.2569607e+02   1.4900182e+02   1.6689804e+02  -2.3181818e+00  -1.0843636e+01   1.0293249e+02   1.3757408e+02   1.8648182e+02   1.7347964e+02   7.9513636e+01   2.6244073e+02   1.1037273e+01  -2.7254800e+01   8.9502489e+01   1.5217848e+02   2.0610818e+02   2.1870225e+02   1.2988249e+02   1.2008808e+02   1.0274249e+02   1.1916928e+02   1.7006545e+02   2.2589385e+02   2.4154545e+02  -5.0890909e+00   9.5064545e+01   1.4802575e+02   7.8842489e+01   2.2374128e+02   1.1729091e+02   1.5560400e+02   9.7172489e+01   1.3023488e+02   1.2902182e+02   1.4414735e+02   2.4072727e+00  -1.6388036e+01   1.9355364e+02   4.6478436e+01   9.9509091e+01   3.9716545e+01   8.7700909e+01   9.9704836e+01   1.1721545e+02   1.2201913e+02   1.4617249e+02   2.2688488e+02   1.0769249e+02   1.2810328e+02   1.4649000e+02   5.3272618e+01   4.4018182e+01   1.4371036e+02   1.3684249e+02   2.4191128e+02   1.4996091e+02   1.3509676e+02   1.1008249e+02   1.8753208e+02   5.3681818e+00  -5.1212727e+00   5.9763636e+00   1.7352800e+01   3.7498249e+02   2.2091008e+02   2.5661818e+01   1.8633418e+01   1.2581000e+02   1.0228065e+02   1.5415364e+02   1.8099498e+02   2.8753273e+02   5.9198291e+01   1.2940727e+02   9.4941055e+01   2.0830909e+02   1.9703709e+02   1.6603636e+02   2.3716436e+02   1.5032909e+02   9.8275491e+01   2.3922249e+02   3.8770881e+01   7.8960909e+01   6.7006764e+01   2.0480455e+02   2.2152927e+02   4.0408249e+02   8.8582081e+01   1.4928182e+02   5.3512000e+01   1.1712909e+02   7.4635127e+01
   9.4932489e+01   1.0831408e+02   9.1842489e+01   1.4880128e+02   2.3734909e+02   7.6113891e+01  -5.9045455e+00   1.3965091e+01   9.0629091e+01   1.2305149e+02   3.9451091e+02  -9.2345091e+00   3.6069249e+02   1.6732805e+00   1.8361818e+01  -3.0362182e+00   1.3825455e+01   1.8573055e+01   3.7679818e+02   1.1504327e+01  -1.1487273e+01   1.4162618e+01   3.4131249e+02  -4.0536319e+01   1.0965273e+02   1.0416687e+02   1.3133182e+02   1.7835164e+02   1.3518182e+00  -1.3517236e+01   8.9362489e+01   1.2851968e+02   1.6329182e+02   1.9919484e+02   7.5563636e+01   2.6366673e+02   1.1897273e+01   1.4386400e+01   1.2431249e+02   1.2815368e+02   1.7910818e+02   1.7586225e+02   9.6652489e+01   1.5031648e+02   1.2555249e+02   1.0210448e+02   1.7735545e+02   2.0698065e+02   2.4602545e+02  -8.2074909e+00   6.9304545e+01   4.7226545e+01   9.8552489e+01   2.3545448e+02   1.2496091e+02   1.4303040e+02   7.5692489e+01   1.1542328e+02   1.6279182e+02   1.2653575e+02  -5.0272727e-01  -4.5352364e+00   1.8578364e+02   5.7670036e+01   7.5079091e+01   6.3050945e+01   9.2750909e+01   8.2210836e+01   1.4592545e+02   1.2644233e+02   1.7312249e+02   2.8795888e+02   1.0779249e+02   1.2523528e+02   1.7501000e+02   4.8091018e+01   1.2330818e+02   2.8540716e+02   1.5055249e+02   2.2543448e+02   1.2620091e+02   1.5675756e+02   1.2655249e+02   2.1711448e+02   1.9368182e+01   9.6087273e+00   1.1736364e+01  -6.9180000e+00   3.0388249e+02   2.4469808e+02   2.5991818e+01  -1.4772982e+01   1.0948000e+02   1.0235705e+02   1.9958364e+02   1.5094058e+02   2.6591273e+02   7.1877891e+01   1.1854727e+02   1.0499985e+02   2.0611909e+02   2.1435229e+02   1.4717636e+02   2.2201316e+02   1.5822909e+02   1.0183349e+02   2.9327249e+02   3.2306881e+01   9.7000909e+01   6.9563564e+01   2.0345455e+02   2.1293727e+02   4.4017249e+02   9.2404881e+01   1.4347182e+02   6.5356800e+01   1.5626909e+02   4.9503927e+01
   9.1362489e+01   1.3435968e+02   1.0398249e+02   1.2526008e+02   1.7225909e+02   9.5361091e+01   1.6095455e+01  -8.5149091e+00   9.2109091e+01   6.1653091e+01   3.8051091e+02   2.0265491e+01   3.1012249e+02   5.5288805e+00   2.0221818e+01   2.4498182e-01   1.1435455e+01  -5.7657455e+00   3.6679818e+02   6.2643273e+00   4.5127273e+00   1.5922618e+01   2.9017249e+02  -2.8495119e+01   1.1155273e+02   9.9344873e+01   1.2728182e+02   1.8115564e+02  -1.0781818e+00  -4.9428364e+00   1.1312249e+02   1.0004888e+02   2.0791182e+02   1.4085524e+02   8.0843636e+01   2.9410433e+02   2.7727273e-01  -3.3294000e+01   1.1865249e+02   1.3074648e+02   1.5295818e+02   2.6748425e+02   1.3888249e+02   1.1155808e+02   9.4502489e+01   1.4010848e+02   1.3949545e+02   2.1200945e+02   2.5864545e+02   2.7329091e+00   1.2915455e+02   1.1724855e+02   8.0842489e+01   2.2263128e+02   1.2553091e+02   1.3917480e+02   8.1462489e+01   1.1001168e+02   1.4645182e+02   1.2751295e+02  -8.2627273e+00  -1.4964436e+01   1.8312364e+02   5.1502836e+01   9.7029091e+01   5.3194945e+01   8.9800909e+01   8.2296836e+01   1.2168545e+02   1.3409153e+02   1.5022249e+02   2.2394088e+02   1.1165249e+02   1.2340648e+02   2.0863000e+02   2.9161418e+01   1.2739818e+02   3.0050996e+02   1.3965249e+02   2.5916648e+02   1.9425091e+02   1.2388356e+02   1.4798249e+02   1.6912008e+02   3.5748182e+01  -3.8916727e+00   5.6863636e+00   4.4760000e+00   3.9365249e+02   1.9465648e+02   2.8611818e+01  -1.2225818e+00   1.0324000e+02   9.3706255e+01   1.9653364e+02   1.8522458e+02   2.6091273e+02   8.7087891e+01   1.6207727e+02   1.2085745e+02   1.9850909e+02   2.4391109e+02   1.4165636e+02   2.4930476e+02   1.3956909e+02   1.5099629e+02   2.5817249e+02   4.4154881e+01   9.6810909e+01   1.0881876e+02   2.3490455e+02   2.0487127e+02   3.4746249e+02   1.0092168e+02   1.5276182e+02   5.6903600e+01   1.2088909e+02   9.9434327e+01
   9.1462489e+01   1.2654168e+02   8.8602489e+01   1.3896048e+02   1.8806909e+02   9.4336291e+01   6.4754545e+00   1.0164691e+01   7.5009091e+01   8.8211091e+01   3.5599091e+02  -2.2062909e+01   3.2888249e+02   3.0808052e-01   1.3361818e+01   1.3503782e+01   2.2054545e+00  -1.5973455e+00   3.9141818e+02  -9.6152727e+00  -5.5372727e+00   1.5661818e-01   3.6127249e+02  -4.8423119e+01   1.0298273e+02   1.0403047e+02   1.1166182e+02   1.8292524e+02   8.4018182e+00   7.8287636e+00   8.0652489e+01   1.2426648e+02   2.0386182e+02   1.5389924e+02   6.5943636e+01   2.8505633e+02   8.7972727e+00  -2.1885600e+01   9.7172489e+01   1.9542488e+02   1.9124818e+02   2.3489105e+02   1.2012249e+02   1.3643888e+02   9.2312489e+01   1.4028368e+02   1.5011545e+02   2.0167985e+02   2.6397545e+02  -1.1503491e+01   1.1782455e+02   1.2025495e+02   6.9272489e+01   2.7236688e+02   1.2287091e+02   1.5091760e+02   8.3312489e+01   1.2010368e+02   1.3974182e+02   1.5347975e+02  -8.5527273e+00  -9.5112364e+00   1.8283364e+02   3.5286036e+01   8.5319091e+01   6.6321745e+01   8.9130909e+01   8.1020436e+01   1.0659545e+02   1.2701873e+02   1.6855249e+02   2.5042448e+02   1.0960249e+02   1.2509048e+02   1.9301000e+02   3.3031018e+01   1.4282818e+02   2.8123556e+02   1.4612249e+02   2.2602888e+02   1.2682091e+02   1.6756796e+02   1.4517249e+02   1.8996488e+02   1.8508182e+01  -4.2724727e+00   2.3876364e+01  -1.3092000e+00   3.6641249e+02   2.4230568e+02   5.0418182e+00   6.9030182e+00   1.1524000e+02   1.2060625e+02   1.9415364e+02   1.3270498e+02   2.8834273e+02   7.1653491e+01   1.6259727e+02   1.2247585e+02   2.6240909e+02   1.7689909e+02   1.4093636e+02   2.2936236e+02   1.3389909e+02   1.2701989e+02   2.5012249e+02   3.2038881e+01   9.4380909e+01   9.5063164e+01   2.4735455e+02   2.2902527e+02   3.3074249e+02   1.0268928e+02   1.3205182e+02   6.7700400e+01   1.1021909e+02   9.7527927e+01
   8.2932489e+01   1.1575408e+02   8.8082489e+01   1.6615208e+02   2.0301909e+02   8.1760291e+01  -6.0045455e+00   1.3493091e+01   7.3539091e+01   7.1608691e+01   3.5099091e+02  -1.6092909e+01   3.1941249e+02  -1.4543195e+00  -1.3081818e+00   8.2738182e-01   6.1054545e+00  -1.5569345e+01   3.8132818e+02  -1.0808073e+01   1.2372727e+01   1.9138182e+00   2.8065249e+02  -4.2833519e+01   1.0503273e+02   9.7676473e+01   1.2009182e+02   1.7768084e+02  -1.4081818e+00  -3.9664364e+00   9.2932489e+01   1.1528408e+02   2.1462182e+02   1.8803844e+02   8.2223636e+01   2.9456393e+02   4.6572727e+00  -2.0264400e+01   1.0122249e+02   1.4914088e+02   1.8367818e+02   2.0216665e+02   1.1431249e+02   1.4776368e+02   9.3692489e+01   1.4974328e+02   1.8178545e+02   1.8295625e+02   2.3573545e+02  -9.5742909e+00   1.1853455e+02   1.3066815e+02   9.0652489e+01   2.2360648e+02   1.1577091e+02   1.4172560e+02   7.8412489e+01   1.3420568e+02   1.0774182e+02   1.4060975e+02  -1.0362727e+01  -5.4564364e+00   1.9293364e+02   5.9768036e+01   6.6649091e+01   6.7435345e+01   8.5750909e+01   9.7050836e+01   1.4516545e+02   1.1369313e+02   1.6541249e+02   2.3357568e+02   1.2984249e+02   1.2900128e+02   2.1411000e+02   3.0393018e+01   1.4525818e+02   2.7708116e+02   1.5041249e+02   1.9592568e+02   1.3463091e+02   1.2251316e+02   1.9269249e+02   1.6344328e+02   2.6608182e+01   2.6952727e-01   1.1976364e+01   1.3062800e+01   4.4693249e+02   2.2391408e+02   2.9321818e+01   8.6306182e+00   1.1777000e+02   1.1307385e+02   2.1482364e+02   1.6172138e+02   2.8705273e+02   9.1476691e+01   1.7169727e+02   1.0003785e+02   2.7059909e+02   1.6919389e+02   2.1541636e+02   2.2550396e+02   1.4408909e+02   1.2510469e+02   2.8374249e+02   5.7919281e+01   1.1081091e+02   8.4648764e+01   2.4100455e+02   2.5108327e+02   3.1046249e+02   9.9641681e+01   1.5214182e+02   6.3763200e+01   1.2893909e+02   7.9270327e+01
   8.0982489e+01   1.1086008e+02   9.9312489e+01   1.1448368e+02   2.1949909e+02   1.0044189e+02   5.0454545e+00  -1.6290909e+01   6.2299091e+01   9.3417891e+01   3.2375091e+02  -7.2437091e+00   3.1103249e+02  -8.5939195e+00   5.8418182e+00  -4.5546182e+00   3.0154545e+00  -5.5621455e+00   3.5727818e+02   3.0659273e+00   2.6527273e+00   7.3614182e+00   2.5693249e+02  -3.0785919e+01   9.7892727e+01   9.1107673e+01   1.2228182e+02   1.7803564e+02  -1.1178182e+01  -8.8948364e+00   1.0831249e+02   1.1905368e+02   2.1810182e+02   1.9138004e+02   7.0793636e+01   2.8194833e+02  -7.1027273e+00  -1.2613600e+01   9.7502489e+01   1.5472848e+02   1.6424818e+02   2.3186105e+02   1.3660249e+02   1.3850048e+02   1.0812249e+02   1.4173888e+02   1.6887545e+02   1.8427905e+02   2.6826545e+02  -6.5666909e+00   1.4420455e+02   1.3409455e+02   1.0336249e+02   2.6044968e+02   1.2925091e+02   1.4902720e+02   5.4552489e+01   1.3497448e+02   1.3650182e+02   1.6368895e+02  -6.1727273e+00  -8.0816364e+00   1.9035364e+02   6.4304436e+01   8.7459091e+01   5.6490545e+01   7.0940909e+01   8.7905636e+01   1.1902545e+02   1.0235433e+02   1.8050249e+02   2.6146848e+02   9.9842489e+01   1.3487128e+02   1.9544000e+02   4.0696618e+01   1.4816818e+02   2.6970836e+02   1.6579249e+02   2.0121528e+02   1.6620091e+02   1.1336756e+02   1.3046249e+02   1.5852168e+02   3.0888182e+01   4.5471273e+00   2.2116364e+01   2.0251600e+01   3.5622249e+02   2.3755088e+02   3.3081818e+01   9.8498182e+00   1.0724000e+02   8.8106255e+01   2.3272364e+02   1.7023938e+02   2.9315273e+02   6.9698691e+01   1.7407727e+02   1.3255745e+02   2.6864909e+02   1.7729989e+02   2.0755636e+02   2.6318276e+02   1.7065909e+02   9.0319091e+01   2.9988249e+02   4.6018081e+01   1.1481091e+02   1.0542876e+02   2.5400455e+02   1.9304327e+02   3.4508249e+02   1.0173208e+02   1.4562182e+02   7.2134800e+01   1.3664909e+02   7.2123527e+01
   8.7652489e+01   1.4732648e+02   9.2312489e+01   1.3028368e+02   1.9739909e+02   1.3015989e+02   3.7554545e+00  -1.6177091e+00   1.0019909e+02   1.0414589e+02   3.5270091e+02  -3.1797091e+00   3.3279249e+02   3.8528052e-01   1.0411818e+01   1.4459782e+01   1.5454545e-02   2.5007855e+01   3.8232818e+02   7.8192727e-01   3.0827273e+00  -6.1029818e+00   2.8331249e+02  -2.6566319e+01   1.0917273e+02   1.0429527e+02   1.2695182e+02   1.8732204e+02   6.2118182e+00  -1.9960364e+00   8.1172489e+01   1.3165488e+02   1.9829182e+02   1.9634484e+02   1.0027364e+02   2.9396993e+02   1.5707273e+01  -8.8684000e+00   9.2412489e+01   1.4508568e+02   1.8519818e+02   2.1114505e+02   1.2669249e+02   1.5582328e+02   8.8932489e+01   1.3398408e+02   1.9568545e+02   1.9580425e+02   2.6573545e+02  -1.5542909e+00   1.2853455e+02   1.3806815e+02   9.4312489e+01   2.6417368e+02   1.4191091e+02   1.3567440e+02   9.1792489e+01   1.2856528e+02   1.2493182e+02   1.6395455e+02  -6.8827273e+00  -1.7348364e+00   2.0007364e+02   5.1766836e+01   9.8789091e+01   4.8154145e+01   9.1940909e+01   1.0903564e+02   1.1135545e+02   1.1005793e+02   1.5750249e+02   2.2020848e+02   7.1742489e+01   1.5168928e+02   2.1973000e+02   1.9943418e+01   1.3830818e+02   2.5316716e+02   1.1636249e+02   1.6083968e+02   1.4696091e+02   1.5371676e+02   1.3484249e+02   1.4360128e+02   3.6848182e+01   1.6360327e+01   6.5463636e+00   3.5472000e+00   3.5236249e+02   2.3171968e+02   1.9801818e+01   2.0582218e+01   1.1110000e+02   1.0164745e+02   1.8601364e+02   2.1849618e+02   2.8491273e+02   7.0547891e+01   1.5511727e+02   1.3512425e+02   2.7678909e+02   2.1198869e+02   1.9827636e+02   2.2135516e+02   1.7070909e+02   9.0315091e+01   3.0022249e+02   7.5460881e+01   9.4290909e+01   9.1300364e+01   2.6125455e+02   2.1736327e+02   4.5469249e+02   1.2934328e+02   1.4257182e+02   7.2138800e+01   1.4869909e+02   6.2879527e+01
   1.0446249e+02   1.3569168e+02   1.1041249e+02   1.6478568e+02   1.5134909e+02   1.9194389e+02  -4.5245455e+00  -1.0295309e+01   8.2059091e+01   1.1187709e+02   3.7684091e+02  -1.3909091e+00   3.6865249e+02   8.7964805e+00   2.9881818e+01   2.1042182e+01   6.2454545e+00   2.5649455e+01   4.1255818e+02   8.6435273e+00   1.4322727e+01   9.0978182e+00   2.8560249e+02  -2.4749519e+01   1.1531273e+02   8.5384073e+01   1.4124182e+02   2.2227884e+02   3.3518182e+00   6.5276364e-01   1.1622249e+02   1.3061088e+02   2.0257182e+02   1.8700244e+02   9.3793636e+01   3.0915833e+02   8.2272727e+00   1.2780000e+01   1.4150249e+02   1.4687848e+02   2.3890818e+02   2.1922825e+02   1.1931249e+02   1.6707368e+02   1.2455249e+02   1.2475448e+02   1.8044545e+02   2.2240345e+02   2.6540545e+02   1.4282109e+01   1.1049455e+02   1.6403135e+02   9.0222489e+01   2.7731088e+02   1.3277091e+02   1.4455560e+02   9.5932489e+01   1.0109408e+02   1.7379182e+02   1.3946575e+02   9.4972727e+00   2.1447636e+00   2.0893364e+02   4.5868036e+01   8.5699091e+01   7.6961345e+01   1.1318091e+02   8.7006436e+01   1.2459545e+02   9.7618727e+01   1.5479249e+02   2.4862528e+02   8.2082489e+01   1.4544208e+02   2.1454000e+02   3.3688618e+01   1.4058818e+02   2.5941476e+02   1.3998249e+02   1.8633008e+02   1.1092091e+02   1.7354996e+02   1.5403249e+02   1.7601608e+02   1.8938182e+01   1.4743127e+01   9.4963636e+00   5.5512000e+00   3.5693249e+02   2.0349408e+02   2.3561818e+01  -1.3148582e+01   1.1705000e+02   9.5601455e+01   1.9772364e+02   2.2217938e+02   2.5610273e+02   9.8952691e+01   1.3773727e+02   1.4727465e+02   2.3121909e+02   1.7177429e+02   2.1503636e+02   2.0639436e+02   1.7860909e+02   1.2187309e+02   2.6760249e+02   4.9740481e+01   1.1162091e+02   9.8253964e+01   2.8560455e+02   2.2136527e+02   4.4346249e+02   1.3848168e+02   1.3728182e+02   1.0071200e+02   1.5093909e+02   1.0655033e+02
   9.7742489e+01   1.3722928e+02   1.2612249e+02   1.4819888e+02   2.1620909e+02   1.4556509e+02   1.6154545e+00   5.6934909e+00   8.6869091e+01   8.3832291e+01   3.7775091e+02   4.1562909e+00   3.7179249e+02  -1.4047195e+00   1.4031818e+01   2.2070182e+01   1.4775455e+01   1.7397055e+01   4.0946818e+02  -1.1339273e+01   1.4842727e+01   1.7056218e+01   3.1122249e+02  -1.8889119e+01   1.0898273e+02   9.1310473e+01   1.2824182e+02   2.2302884e+02   7.7818182e+00  -3.1636364e-02   1.0760249e+02   1.5159048e+02   2.0738182e+02   2.1046764e+02   7.5983636e+01   2.7196313e+02   1.2277273e+01  -4.0640000e+00   1.0303249e+02   1.6566608e+02   1.9895818e+02   2.2618425e+02   1.2122249e+02   1.4578088e+02   1.3627249e+02   1.3876688e+02   1.9283545e+02   2.4483225e+02   2.7350545e+02   2.6841091e+00   1.1292455e+02   1.6126695e+02   8.4792489e+01   2.8069528e+02   1.2563091e+02   1.6526680e+02   9.1122489e+01   9.8048881e+01   1.4874182e+02   1.7542975e+02   5.4072727e+00  -5.4880364e+00   2.1288364e+02   6.3692036e+01   1.1045909e+02   4.9840545e+01   1.1318091e+02   7.7426436e+01   1.0568545e+02   1.1499153e+02   1.5046249e+02   2.5616168e+02   7.0222489e+01   1.4572088e+02   1.7696000e+02   6.1555018e+01   1.3701818e+02   2.6879036e+02   1.4388249e+02   1.7868808e+02   1.1068091e+02   1.5433916e+02   1.3327249e+02   1.3957688e+02   1.0988182e+01  -5.0872727e-02   2.1216364e+01   1.7803600e+01   3.6393249e+02   2.3189408e+02   2.4801818e+01  -6.6277818e+00   1.2362000e+02   7.6885855e+01   1.7605364e+02   2.0120298e+02   3.0348273e+02   6.8822291e+01   1.6088727e+02   1.6071265e+02   2.3502909e+02   2.4060949e+02   1.6412636e+02   2.0122716e+02   1.7437909e+02   1.2154149e+02   3.0384249e+02   6.1081281e+01   1.0362091e+02   1.0070396e+02   2.3495455e+02   2.1191727e+02   4.4979249e+02   1.5511528e+02   1.5490182e+02   8.4542400e+01   1.4554909e+02   1.0203153e+02
   9.0602489e+01   1.5333048e+02   9.7792489e+01   1.5046528e+02   1.2863909e+02   1.5309069e+02  -1.3845455e+00   5.3634909e+00   7.2249091e+01   1.3595189e+02   4.1284091e+02   1.4819091e+01   3.4303249e+02   4.2260805e+00   1.9741818e+01  -1.1466182e+00   1.6535455e+01   4.1662545e+00   4.2536818e+02  -1.7231273e+01   1.1082727e+01  -2.1729818e+00   2.9336249e+02  -4.1850319e+01   1.2441273e+02   1.1969607e+02   1.3938182e+02   2.0589764e+02   1.6111818e+01  -5.8880364e+00   1.0236249e+02   1.7566968e+02   1.5391182e+02   2.4022524e+02   1.2332364e+02   2.3322593e+02   1.1137273e+01   5.6872000e+00   1.6546249e+02   1.3191168e+02   2.0657818e+02   2.1843465e+02   1.4431249e+02   1.3055368e+02   1.1650249e+02   1.3320848e+02   2.1625545e+02   2.5734865e+02   3.0669545e+02   2.7489091e+00   9.1394545e+01   1.9712935e+02   9.5312489e+01   2.7909368e+02   1.5234091e+02   1.3356000e+02   1.0784249e+02   1.1852128e+02   1.5326182e+02   1.9729815e+02   2.1672727e+00  -8.3188364e+00   2.0450364e+02   7.0362436e+01   9.0559091e+01   8.2572545e+01   1.0285091e+02   8.3682836e+01   9.7875455e+01   1.1352633e+02   1.4022249e+02   2.2788088e+02   7.8882489e+01   1.6126808e+02   9.2390000e+01   9.2650618e+01   1.0297818e+02   2.5427356e+02   1.4555249e+02   1.5297448e+02   1.2768091e+02   1.2120916e+02   1.2808249e+02   1.0723208e+02   2.7748182e+01   1.7128327e+01   1.8926364e+01   1.3668000e+00   4.0446249e+02   2.1445168e+02   1.2461818e+01   1.0169418e+01   1.2372000e+02   8.7497855e+01   2.2567364e+02   1.9713338e+02   2.6572273e+02   7.6803091e+01   1.5788727e+02   1.4047265e+02   2.4916909e+02   2.4500829e+02   2.5998636e+02   2.2307836e+02   1.5756909e+02   1.1264629e+02   2.7279249e+02   5.4275281e+01   9.9720909e+01   1.0672596e+02   2.9065455e+02   1.9956127e+02   5.2169249e+02   1.2860328e+02   1.6605182e+02   8.0070400e+01   1.6878909e+02   9.9702327e+01
   8.2462489e+01   1.4574168e+02   8.6842489e+01   1.2615128e+02   1.8134909e+02   1.2801389e+02   6.7154545e+00   2.5765491e+01   8.6779091e+01   7.3789491e+01   3.7084091e+02   1.8089091e+01   3.6450249e+02   1.0508481e+01   9.5018182e+00   1.0532582e+01   1.1485455e+01   2.7102545e+00   3.9670818e+02   1.1581527e+01   6.4127273e+00  -1.0419382e+01   3.0988249e+02  -2.4781919e+01   1.1684273e+02   1.0978167e+02   1.3481182e+02   2.0260324e+02   7.9718182e+00   5.9531636e+00   8.4742489e+01   1.8050928e+02   1.5624182e+02   2.7346884e+02   1.0351364e+02   2.7400073e+02   1.7657273e+01   1.7856000e+00   1.0231249e+02   1.6424368e+02   2.1743818e+02   2.4151585e+02   1.2103249e+02   1.8122608e+02   1.2036249e+02   1.3779968e+02   2.0816545e+02   2.0013585e+02   2.3964545e+02  -3.8870909e+00   1.0811455e+02   1.7812175e+02   9.0462489e+01   2.6562168e+02   1.3053091e+02   1.6906480e+02   1.0831249e+02   8.5343681e+01   1.6741182e+02   1.7493615e+02   3.5727273e-01   6.5963636e-02   1.8993364e+02   7.1338036e+01   1.0312909e+02   4.8326945e+01   1.4275091e+02   8.7210836e+01   1.0021545e+02   1.2218913e+02   1.3303249e+02   2.1740608e+02   9.2312489e+01   8.9383681e+01   9.0820000e+01   9.7876218e+01   1.0316818e+02   2.6340836e+02   1.4284249e+02   1.5700128e+02   1.4073091e+02   1.1969516e+02   1.2760249e+02   1.2713048e+02   2.3318182e+01  -6.2772727e+00   1.5876364e+01  -5.4792000e+00   3.7622249e+02   2.1229088e+02   1.7611818e+01  -1.2425818e+00   1.2262000e+02   7.0155855e+01   2.0115364e+02   2.1642498e+02   2.5424273e+02   9.1431491e+01   1.5388727e+02   1.4598265e+02   2.8697909e+02   1.9812349e+02   2.3731636e+02   1.5856196e+02   1.6056909e+02   1.1369629e+02   3.0422249e+02   5.3710881e+01   1.0829091e+02   1.3857036e+02   3.2325455e+02   1.6900327e+02   4.7160249e+02   1.4642048e+02   1.5986182e+02   7.1905600e+01   1.5773909e+02   9.3586327e+01
   8.0082489e+01   9.4882081e+01   1.1303249e+02   1.2757608e+02   1.9406909e+02   1.0038629e+02   1.1854545e+00   1.2207891e+01   9.7819091e+01   6.8616291e+01   3.8313091e+02   4.8589091e-01   2.4693249e+02   1.5824081e+01   1.3171818e+01   4.8089818e+00   1.2055455e+01  -1.2045345e+01   3.9979818e+02  -3.1356727e+00   1.5512727e+01   1.4726182e+00   3.3155249e+02  -3.8375519e+01   1.1060273e+02   1.0890087e+02   1.4766182e+02   2.0362524e+02   1.8921818e+01   1.8177164e+01   1.1598249e+02   1.4068008e+02   1.7572182e+02   2.4810044e+02   5.4893636e+01   3.3560033e+02   1.5087273e+01   8.8512000e+00   9.6082489e+01   1.6974208e+02   1.6348818e+02   2.6273185e+02   1.0817249e+02   1.8254488e+02   1.4360249e+02   1.1585048e+02   2.2225545e+02   2.0095865e+02   2.5669545e+02  -1.6410909e+00   9.7344545e+01   1.6260335e+02   8.1412489e+01   2.7568568e+02   1.5387091e+02   1.6705760e+02   1.2079249e+02   1.3105528e+02   1.3298182e+02   1.9173055e+02   4.5472727e+00  -5.5092364e+00   1.7159364e+02   6.2905236e+01   1.0369909e+02   4.2421345e+01   9.3510909e+01   9.6770036e+01   1.1097545e+02   1.2251833e+02   1.3850249e+02   2.1349848e+02   8.2312489e+01   1.1442368e+02   8.6960000e+01   7.9755018e+01   1.2120818e+02   2.2596516e+02   1.1274249e+02   2.1850928e+02   1.3644091e+02   1.2055836e+02   8.0652489e+01   1.6655648e+02   2.3181818e+00   7.2127273e+00   1.0216364e+01  -1.5886400e+01   3.5746249e+02   2.0526168e+02   2.1801818e+01   3.7221818e-01   1.0719000e+02   7.0920255e+01   1.7215364e+02   2.1603498e+02   2.7167273e+02   5.2467091e+01   2.1078727e+02   1.5124065e+02   2.7707909e+02   2.2386549e+02   2.0489636e+02   2.4210556e+02   1.7194909e+02   1.2311589e+02   2.9055249e+02   7.0614481e+01   1.0805091e+02   8.7009564e+01   3.1735455e+02   1.8592527e+02   4.9303249e+02   1.4932608e+02   1.6800182e+02   8.6914400e+01   1.4950909e+02   1.0276473e+02
   8.8272489e+01   1.1708688e+02   9.3032489e+01   1.3698608e+02   1.6730909e+02   1.0156709e+02   6.6654545e+00   5.9594909e+00   8.5869091e+01   1.0515229e+02   3.5813091e+02  -1.6084109e+01   3.2584249e+02   4.3612805e+00   1.8031818e+01   6.0401818e+00  -8.0845455e+00   1.0755855e+01   3.6994818e+02  -1.6847673e+01   1.2227273e+00  -1.6854182e+01   2.8155249e+02  -2.3905519e+01   1.1779273e+02   7.7705673e+01   1.5838182e+02   2.2476764e+02   1.0441818e+01   1.2565564e+01   8.3602489e+01   1.5555048e+02   1.8010182e+02   2.6461004e+02   8.1653636e+01   2.9231953e+02   3.3272727e+00   5.6520000e+00   1.2627249e+02   1.2185688e+02   2.3038818e+02   2.4890985e+02   1.0908249e+02   1.6489208e+02   1.2817249e+02   1.6027488e+02   2.3963545e+02   2.5761825e+02   2.7997545e+02  -3.8334909e+00   1.2606455e+02   2.1587575e+02   8.5932489e+01   2.8860408e+02   1.5144091e+02   1.6229200e+02   8.2602489e+01   1.1211048e+02   1.4660182e+02   1.6574095e+02   6.8272727e+00   5.5883636e+00   1.9421364e+02   7.5995636e+01   1.1655909e+02   5.0922545e+01   1.2218091e+02   7.4376436e+01   8.1875455e+01   1.3799633e+02   8.8842489e+01   2.2637128e+02   7.5362489e+01   1.3477968e+02   9.7150000e+01   7.5599818e+01   1.1873818e+02   2.3397276e+02   1.5850249e+02   1.7517848e+02   1.5658091e+02   8.2137164e+01   1.4846249e+02   1.4908168e+02   2.0888182e+01  -1.0222873e+01   1.0976364e+01   6.0028000e+00   3.1617249e+02   2.0761488e+02   2.4891818e+01  -1.8254982e+01   9.6860000e+01   7.6886655e+01   1.7401364e+02   2.1607618e+02   2.6191273e+02   6.7917891e+01   1.6845727e+02   1.1700705e+02   2.3426909e+02   1.6320029e+02   2.0360636e+02   2.0487876e+02   1.4532909e+02   1.0096549e+02   2.3612249e+02   4.6308881e+01   8.7150909e+01   8.8061564e+01   2.7635455e+02   1.7440527e+02   5.3398249e+02   1.5157008e+02   1.5014182e+02   6.7583200e+01   1.3164909e+02   7.5333527e+01
   9.8982489e+01   1.1504008e+02   7.7552489e+01   1.2356448e+02   1.5344909e+02   1.0163589e+02  -7.1945455e+00   1.2778291e+01   8.2819091e+01   9.5346291e+01   3.3413091e+02  -8.0741091e+00   3.3088249e+02  -2.7081919e+01   1.0031818e+01  -2.9398182e+00   1.1055455e+01  -5.7353455e+00   3.8670818e+02  -4.9484727e+00  -4.7272727e+00  -1.1238182e+01   2.8579249e+02  -5.8764719e+01   1.1679273e+02   6.1875673e+01   1.5738182e+02   1.8907764e+02   1.0491818e+01   1.5131564e+01   1.1879249e+02   1.7792528e+02   2.4695182e+02   2.1983204e+02   1.3413364e+02   2.5379113e+02   2.0607273e+01   1.4689600e+01   1.2198249e+02   1.5144008e+02   1.8771818e+02   2.7051345e+02   1.2069249e+02   1.7282328e+02   1.2631249e+02   1.2361368e+02   2.2025545e+02   2.3368865e+02   2.6731545e+02  -2.6306909e+00   1.1415455e+02   1.9921855e+02   1.2684249e+02   1.9947128e+02   1.7168091e+02   1.5477280e+02   9.1932489e+01   1.1193408e+02   1.6421182e+02   1.4585215e+02  -2.4027273e+00   1.8067636e+00   1.8869364e+02   5.4107236e+01   1.2045909e+02   7.0650545e+01   1.1118091e+02   9.9586436e+01   8.5545455e+01   1.4503273e+02   9.4222489e+01   1.9680088e+02   9.4082489e+01   1.2738208e+02   9.0440000e+01   1.0504662e+02   1.1044818e+02   2.0005596e+02   1.3231249e+02   1.9770368e+02   1.5592091e+02   6.7909964e+01   1.2150249e+02   1.6704848e+02   7.2681818e+00  -3.2332727e+00   1.7826364e+01  -4.4052000e+00   3.3717249e+02   1.9826488e+02   1.9131818e+01  -1.5844182e+01   1.1067000e+02   8.4261855e+01   1.7829364e+02   1.8873378e+02   2.4758273e+02   1.0115429e+02   1.8740727e+02   8.8451055e+01   2.1459909e+02   1.7524389e+02   1.5436636e+02   2.1957796e+02   1.5722909e+02   8.6203491e+01   2.5688249e+02   2.9738081e+01   1.3286091e+02   6.2024764e+01   2.3450455e+02   1.8595327e+02   5.1308249e+02   1.4324208e+02   1.6219182e+02   5.6569200e+01   1.3483909e+02   6.1838327e+01
   8.0652489e+01   9.7746481e+01   8.6652489e+01   1.1211648e+02   1.2749909e+02   1.8599189e+02  -6.8145455e+00  -1.2442109e+01   8.9249091e+01   7.3211891e+01   3.2394091e+02  -3.3089091e+00   3.1617249e+02  -2.2451195e+00   1.2121818e+01  -2.4370182e+00   6.9654545e+00  -1.7408145e+01   3.6041818e+02  -1.4152727e+00   6.8927273e+00  -9.9277818e+00   2.8503249e+02  -6.0183919e+01   9.0502727e+01   7.0888873e+01   1.4647182e+02   2.0567044e+02   1.0011818e+01   3.1699636e+00   9.0552489e+01   1.6780448e+02   2.5534182e+02   2.2873084e+02   7.6983636e+01   3.7093313e+02   4.7572727e+00   2.4487600e+01   1.2560249e+02   1.7619048e+02   2.0657818e+02   2.3395465e+02   1.0193249e+02   1.9989408e+02   1.1165249e+02   1.5521648e+02   1.6268545e+02   2.3005425e+02   2.5602545e+02   2.8032509e+01   9.7734545e+01   2.0314215e+02   1.2369249e+02   2.6691328e+02   1.2144091e+02   2.0079200e+02   9.9742489e+01   1.7092928e+02   1.7098182e+02   1.5703055e+02   1.1067273e+01   3.0591636e+00   2.1478364e+02   6.0590036e+01   1.0459909e+02   6.6969345e+01   1.1066091e+02   1.0134804e+02   1.0083545e+02   1.1523953e+02   1.4088249e+02   2.3363808e+02   1.1093249e+02   9.6324081e+01   1.0315000e+02   9.6269818e+01   1.2568818e+02   2.4274676e+02   1.3769249e+02   1.9022328e+02   1.4515091e+02   8.7291564e+01   1.2636249e+02   1.5550968e+02   1.4458182e+01  -2.2708473e+01   1.5026364e+01   5.7288000e+00   3.7236249e+02   2.0897968e+02   2.3561818e+01   1.2751418e+01   1.0277000e+02   8.7693855e+01   1.6444364e+02   2.2541178e+02   2.6048273e+02   6.5692291e+01   1.7683727e+02   1.2514665e+02   1.8797909e+02   2.3099349e+02   1.0893636e+02   2.2388236e+02   1.6580909e+02   7.6517091e+01   2.5493249e+02   3.1804081e+01   1.1800091e+02   1.0402356e+02   2.4890455e+02   1.6755127e+02   5.3179249e+02   1.2722528e+02   1.4614182e+02   6.4043200e+01   1.3393909e+02   8.6010327e+01
   8.6842489e+01   8.9101281e+01   1.0774249e+02   1.2757928e+02   9.6399091e+01   1.4080989e+02   1.3045455e+01  -5.8409091e+00   1.0972909e+02   7.2333491e+01   3.0684091e+02  -1.4460909e+01   3.1869249e+02  -4.2067195e+00   1.2651818e+01   2.8005818e+00   1.6825455e+01  -6.7669455e+00   3.5755818e+02   4.5735273e+00   1.2182727e+01   1.8790182e+00   2.9831249e+02  -4.7096319e+01   1.0927273e+02   9.8957273e+01   1.4424182e+02   2.0455884e+02   9.0118182e+00   1.9629964e+01   1.1231249e+02   1.5363368e+02   2.1186182e+02   2.1230924e+02   1.1108364e+02   2.5977513e+02   1.7797273e+01   1.0964400e+01   1.1965249e+02   2.0195648e+02   2.1467818e+02   2.4368665e+02   1.3136249e+02   1.4153968e+02   1.2988249e+02   1.4546808e+02   1.9873545e+02   2.5308025e+02   3.0483545e+02   1.5937709e+01   1.4453455e+02   1.6030815e+02   8.2502489e+01   3.1344848e+02   1.7644091e+02   1.5796200e+02   1.2365249e+02   1.3249648e+02   1.9326182e+02   1.6986815e+02  -1.4527273e+00  -8.0292364e+00   1.4740364e+02   8.7740436e+01   1.1826909e+02   6.2495745e+01   1.0575091e+02   1.0764084e+02   1.1006545e+02   1.0512113e+02   1.1827249e+02   2.1934688e+02   5.0552489e+01   1.1886448e+02   7.9820000e+01   9.4756218e+01   1.0825818e+02   1.9114116e+02   1.4727249e+02   1.7883688e+02   1.1725091e+02   1.1581356e+02   1.0917249e+02   1.1941488e+02  -3.2018182e+00  -7.9156727e+00   1.3736364e+01  -9.6880000e+00   3.3331249e+02   1.9586368e+02  -3.4381818e+00  -2.0885818e+00   1.0186000e+02   1.0600665e+02   1.7977364e+02   1.6775538e+02   2.3472273e+02   8.7043091e+01   1.3669727e+02   1.4154785e+02   2.1292909e+02   1.5052749e+02   1.8860636e+02   1.8688876e+02   1.5946909e+02   6.8164291e+01   2.2098249e+02   4.7750081e+01   8.7340909e+01   7.1856364e+01   2.0760455e+02   2.0145527e+02   5.2388249e+02   1.4247808e+02   1.3966182e+02   7.5281600e+01   1.4935909e+02   6.8346727e+01
   9.2462489e+01   1.3365168e+02   1.1074249e+02   1.3714928e+02   1.6177909e+02   1.6148949e+02   6.7554545e+00   1.5902291e+01   9.2919091e+01   6.6868291e+01   3.3299091e+02  -1.5262909e+01   2.9569249e+02  -6.1767195e+00   1.9881818e+01   7.0821818e+00   1.9635455e+01  -3.7517455e+00   4.3136818e+02   5.2387273e+00   1.6942727e+01   1.2498218e+01   2.8550249e+02  -3.5451519e+01   1.0260273e+02   7.9160873e+01   1.3452182e+02   2.1195644e+02  -3.6818182e-01   3.4380364e+01   1.1169249e+02   1.6092328e+02   2.1919182e+02   2.4752284e+02   6.6943636e+01   3.5168633e+02   1.0417273e+01   1.8084800e+01   1.0417249e+02   1.8528488e+02   2.1552818e+02   2.4061865e+02   1.2512249e+02   1.9137888e+02   1.2827249e+02   1.3654688e+02   1.7530545e+02   2.4466465e+02   3.1326545e+02   4.0233091e+00   1.2796455e+02   1.6091375e+02   8.9502489e+01   3.0945848e+02   1.4915091e+02   1.9666520e+02   9.8122489e+01   1.4548888e+02   1.6669182e+02   1.2794375e+02   1.4972727e+00  -9.0252364e+00   1.9607364e+02   8.1656836e+01   9.2409091e+01   6.8564545e+01   1.2432091e+02   9.3685236e+01   1.1483545e+02   1.3749953e+02   1.1712249e+02   2.2186888e+02   7.8362489e+01   1.0301968e+02   7.7580000e+01   7.9125418e+01   1.1020818e+02   2.2588516e+02   1.0479249e+02   2.0542528e+02   1.2701091e+02   7.2072764e+01   1.1322249e+02   1.5223088e+02  -6.0118182e+00  -2.4508727e+00   2.2563636e+00  -3.5396000e+00   3.5298249e+02   1.8919008e+02   7.6618182e+00  -1.8765818e+00   9.0390000e+01   8.1544255e+01   1.9305364e+02   1.6098298e+02   2.5129273e+02   3.6477491e+01   1.7578727e+02   9.6570655e+01   2.2250909e+02   1.6680109e+02   1.6727636e+02   1.4811516e+02   1.5084909e+02   5.6663891e+01   1.9793249e+02   4.0554081e+01   9.6530909e+01   7.6791164e+01   2.2405455e+02   1.8743927e+02   4.9303249e+02   1.3046608e+02   1.3847182e+02   6.2856800e+01   1.3893909e+02   6.5700327e+01
   7.1362489e+01   1.1624968e+02   9.4552489e+01   1.5648448e+02   1.6054909e+02   1.4877789e+02   6.8054545e+00   6.4682909e+00   1.0281909e+02   8.0796291e+01   3.2961091e+02  -2.7625091e+00   3.3855249e+02  -3.2755195e+00   7.4118182e+00   2.3369782e+01   1.7395455e+01  -1.2825455e+00   3.8846818e+02   3.0007273e+00   3.2227273e+00   3.0125818e+01   3.2046249e+02  -4.9438319e+01   9.0792727e+01   1.1210567e+02   1.5162182e+02   2.1487844e+02   1.6181818e-01   7.2979636e+00   1.3484249e+02   1.4326128e+02   2.1186182e+02   2.5149924e+02   1.2556364e+02   2.8861673e+02   1.1607273e+01   1.4369600e+01   1.3365249e+02   1.7916648e+02   2.3486818e+02   2.2931145e+02   1.3850249e+02   1.8534848e+02   1.4169249e+02   1.4843328e+02   1.9744545e+02   2.4589345e+02   2.7359545e+02  -3.3090909e-02   9.8874545e+01   1.9901095e+02   8.8792489e+01   3.0085528e+02   1.6515091e+02   2.0167520e+02   9.0222489e+01   1.5345088e+02   1.7298182e+02   1.7058055e+02   5.9772727e+00  -6.8136364e+00   2.2388364e+02   4.4142036e+01   1.3126909e+02   6.2505745e+01   1.3128091e+02   9.4458436e+01   1.1583545e+02   1.0436953e+02   1.4046249e+02   1.9577168e+02   9.8742489e+01   9.7909281e+01   8.1390000e+01   6.3670618e+01   1.3101818e+02   2.5518036e+02   1.2979249e+02   1.9676528e+02   1.3334091e+02   8.5186364e+01   1.2212249e+02   1.6189888e+02   1.6418182e+01   5.0847273e+00   8.5463636e+00  -4.7528000e+00   3.4508249e+02   2.0325208e+02   2.0751818e+01   7.4062182e+00   1.0805000e+02   7.8471455e+01   2.0363364e+02   1.5956658e+02   2.5701273e+02   7.0069891e+01   1.3002727e+02   1.2004145e+02   2.1597909e+02   1.6037349e+02   1.3217636e+02   2.1264316e+02   1.5899909e+02   8.8821891e+01   2.1708249e+02   5.0162081e+01   1.0281091e+02   6.7768764e+01   2.0765455e+02   2.2715127e+02   4.5765249e+02   1.4391648e+02   1.2414182e+02   4.6663200e+01   1.3921909e+02   7.9397927e+01
   9.0932489e+01   1.6539408e+02   7.6222489e+01   1.6452088e+02   1.4782909e+02   1.0698549e+02  -3.4845455e+00   6.6214909e+00   1.0534909e+02   8.0593891e+01   3.8689091e+02  -9.0049091e+00   3.7812249e+02   6.6088805e+00   2.2931818e+01   3.0168182e+01  -1.9845455e+00   9.5978545e+00   4.3441818e+02  -6.7527273e-01   8.6027273e+00   2.0025418e+01   2.9993249e+02  -1.6895919e+01   7.9122727e+01   1.3741927e+02   1.1709182e+02   2.1035084e+02   9.0118182e+00  -1.5700036e+01   1.2979249e+02   1.2666528e+02   2.1115182e+02   2.1688604e+02   1.2698364e+02   2.9555313e+02   1.0947273e+01   1.7024000e+00   1.4684249e+02   1.4802128e+02   1.9924818e+02   2.2435105e+02   1.0836249e+02   1.6247968e+02   1.2736249e+02   1.3538968e+02   2.5502545e+02   2.0938705e+02   2.6588545e+02  -7.4662909e+00   1.4630455e+02   1.1325655e+02   9.4222489e+01   2.6527088e+02   1.2753091e+02   1.6778480e+02   9.8792489e+01   1.2933528e+02   1.6569182e+02   1.5330375e+02   1.6872727e+00   5.3395636e+00   2.1588364e+02   6.4502036e+01   9.8269091e+01   4.4575745e+01   1.7404091e+02   3.9137636e+01   1.1597545e+02   1.0687833e+02   1.5703249e+02   2.2034608e+02   8.1842489e+01   1.1350128e+02   8.2870000e+01   9.5552218e+01   1.2135818e+02   2.3528316e+02   1.4693249e+02   1.9291408e+02   1.2106091e+02   1.7564876e+02   1.0079249e+02   1.6989528e+02   2.6938182e+01   7.2431273e+00   1.1066364e+01  -1.5574400e+01   3.4355249e+02   2.3680448e+02   1.5701818e+01   8.7702182e+00   1.0581000e+02   7.2030655e+01   1.9824364e+02   1.4270778e+02   2.6867273e+02   7.7567091e+01   1.4159727e+02   1.2015585e+02   2.1983909e+02   1.8706469e+02   1.7393636e+02   1.8063236e+02   1.4465909e+02   8.1829091e+01   2.2860249e+02   1.7140481e+01   8.1810909e+01   6.7488764e+01   2.2265455e+02   1.8525127e+02   4.2284249e+02   1.3465128e+02   1.2195182e+02   7.1698400e+01   1.3359909e+02   6.2037527e+01
   9.1792489e+01   1.4961528e+02   1.1855249e+02   1.6066448e+02   1.4977909e+02   1.2792949e+02   4.5154545e+00   1.7841491e+01   9.9159091e+01   1.0012909e+02   3.4713091e+02  -2.5410909e-01   3.4760249e+02   1.9240481e+01   2.4691818e+01  -4.8726182e+00   1.5725455e+01   1.7281055e+01   3.8570818e+02   3.0891527e+01   7.8927273e+00   1.8612218e+01   2.7760249e+02  -3.8539519e+01   7.8982727e+01   1.1443047e+02   1.1638182e+02   1.9959764e+02   3.5918182e+00  -8.1664364e+00   1.1222249e+02   1.1660088e+02   1.7324182e+02   2.0729884e+02   4.6753636e+01   3.0792153e+02  -2.4272727e-01  -2.6492400e+01   8.1122489e+01   1.4536888e+02   1.7662818e+02   2.2383065e+02   9.2652489e+01   1.7701648e+02   1.1065249e+02   1.3381648e+02   1.5711545e+02   2.8168985e+02   2.7688545e+02  -8.9162909e+00   1.1353455e+02   1.6092815e+02   1.1265249e+02   2.1613648e+02   1.4825091e+02   1.3054720e+02   4.9742489e+01   1.4535928e+02   1.3450182e+02   1.7551895e+02   1.3572727e+00  -3.9740364e+00   1.9578364e+02   6.2110036e+01   1.1469909e+02   6.5501345e+01   1.1699091e+02   1.0379164e+02   1.2145545e+02   1.4491993e+02   1.3131249e+02   2.1773368e+02   9.1312489e+01   1.3779368e+02   1.0563000e+02   5.1021418e+01   1.3349818e+02   2.5912196e+02   1.3798249e+02   1.6763008e+02   1.4330091e+02   1.5514956e+02   1.1798249e+02   1.9057008e+02   2.7368182e+01  -7.0312727e+00   2.6686364e+01   3.1760000e+00   3.4703249e+02   2.2095608e+02   4.1231818e+01  -1.3892182e+01   1.0005000e+02   1.2482145e+02   1.9996364e+02   1.5095018e+02   2.5620273e+02   4.6324691e+01   1.6130727e+02   8.6389055e+01   1.8607909e+02   1.8100549e+02   1.2750636e+02   1.8929676e+02   1.2803909e+02   7.3778691e+01   2.1022249e+02   5.5708805e+00   1.0562091e+02   8.3353964e+01   2.3195455e+02   1.6265727e+02   5.0803249e+02   1.5050608e+02   1.5300182e+02   7.9544400e+01   1.1626909e+02   7.5753927e+01
   1.0331249e+02   1.3745368e+02   1.0631249e+02   1.2973368e+02   1.8439909e+02   1.1753989e+02   2.2354545e+00   1.1503891e+01   1.0077909e+02   8.9049491e+01   3.6594091e+02   1.5051091e+01   3.6179249e+02   2.2535281e+01   1.6931818e+01   2.1368182e+01   1.8105455e+01   1.4850655e+01   4.4127818e+02   7.4459273e+00   1.0752727e+01   2.5043418e+01   3.0655249e+02  -1.9045519e+01   1.3050273e+02   8.3828873e+01   1.2914182e+02   2.0410684e+02   7.3518182e+00   1.0722764e+01   8.0122489e+01   1.3173888e+02   1.6238182e+02   2.4726764e+02   7.1083636e+01   2.6978513e+02  -3.8627273e+00   8.4720000e-01   1.2331249e+02   1.4028368e+02   1.8295818e+02   2.8841425e+02   9.3412489e+01   1.7324568e+02   1.0069249e+02   1.4599328e+02   1.6516545e+02   2.3871585e+02   2.7721545e+02   5.2730909e-01   1.2468455e+02   1.1337615e+02   8.0362489e+01   2.8961968e+02   1.3644091e+02   1.3021200e+02   8.3982489e+01   1.4486008e+02   1.2855182e+02   1.7651495e+02   4.4972727e+00  -3.4552364e+00   1.8431364e+02   7.1647636e+01   9.2789091e+01   5.9344145e+01   1.2018091e+02   8.4966436e+01   1.3459545e+02   1.5991873e+02   1.4831249e+02   2.4852368e+02   9.1362489e+01   1.8535968e+02   1.0882000e+02   1.0628622e+02   1.4249818e+02   2.5616196e+02   1.6955249e+02   2.0520448e+02   1.5101091e+02   1.0368276e+02   1.7703249e+02   1.8184608e+02   1.5078182e+01   4.2861927e+01   4.9763636e+00   6.1028000e+00   3.7041249e+02   2.3960568e+02   2.3941818e+01   6.8210182e+00   1.0796000e+02   9.4328655e+01   1.5815364e+02   1.6801498e+02   2.3624273e+02   7.2731491e+01   1.4640727e+02   1.1849105e+02   2.2116909e+02   1.3362829e+02   1.3446636e+02   1.7873996e+02   1.2180909e+02   1.1036709e+02   1.8784249e+02   1.0551281e+01   9.4340909e+01   9.2536364e+01   2.4280455e+02   1.7673927e+02   4.9355249e+02   1.3718448e+02   1.2614182e+02   6.6363200e+01   1.1535909e+02   5.4546727e+01
   8.8552489e+01   1.5096448e+02   1.0450249e+02   1.2759848e+02   1.8777909e+02   1.1969949e+02  -5.4545455e-02   6.8709091e-01   9.8439091e+01   8.4996691e+01   4.0646091e+02   2.9494909e+00   3.8322249e+02   1.2200881e+01   6.3618182e+00   2.6683782e+01   8.5854545e+00   9.2722545e+00   4.1932818e+02   5.4419273e+00   1.3182727e+01   2.7519018e+01   3.1384249e+02  -3.2098719e+01   1.0798273e+02   7.4010473e+01   1.3547182e+02   1.7940044e+02   9.0118182e+00   9.7799636e+00   6.1082489e+01   1.5254208e+02   1.5943182e+02   2.7045364e+02   1.0203364e+02   2.6240913e+02   7.3672727e+00  -1.0051200e+01   1.0284249e+02   1.6578128e+02   1.7776818e+02   2.6377945e+02   1.1946249e+02   1.3359168e+02   1.2741249e+02   1.3347568e+02   2.2944545e+02   1.8043345e+02   2.5773545e+02  -1.4724291e+01   9.1494545e+01   1.6517135e+02   9.9792489e+01   1.7387528e+02   1.4029091e+02   1.3114400e+02   8.3502489e+01   1.1941848e+02   1.3288182e+02   1.3459855e+02   4.7872727e+00   2.1815636e+00   2.0031364e+02   5.0607636e+01   1.0307909e+02   5.2280945e+01   9.5370909e+01   8.4091236e+01   1.0826545e+02   1.4535513e+02   1.4050249e+02   2.5318848e+02   1.0527249e+02   1.3996688e+02   1.0215000e+02   1.1229982e+02   1.4401818e+02   2.8842036e+02   1.6260249e+02   2.2961048e+02   1.5082091e+02   1.1202796e+02   1.5484249e+02   1.7509128e+02   1.8368182e+01  -9.7127273e-01   2.6306364e+01   4.8764000e+00   4.1108249e+02   2.3445208e+02   3.2891818e+01   1.9501818e-01   1.1229000e+02   8.4132255e+01   1.9924364e+02   1.2800778e+02   2.5272273e+02   8.1603091e+01   1.3826727e+02   1.3376225e+02   2.0445909e+02   1.6234509e+02   1.2765636e+02   1.8685476e+02   1.3684909e+02   5.5453891e+01   1.9303249e+02   3.3846081e+01   1.1105091e+02   4.0629564e+01   2.1945455e+02   1.9520727e+02   4.9003249e+02   1.4384608e+02   1.4462182e+02   4.0124800e+01   1.1226909e+02   7.6933927e+01
   1.0284249e+02   1.3587128e+02   1.1969249e+02   1.4176328e+02   1.9915909e+02   1.1349909e+02   1.3425455e+01   1.5178691e+01   9.1489091e+01   1.0193269e+02   3.6680091e+02   1.7229091e-01   3.3165249e+02  -4.8135195e+00   1.2741818e+01  -1.1446618e+01   1.8055455e+01   6.4746545e+00   4.4089818e+02   6.9063273e+00   1.7652727e+01  -1.1285818e+00   2.9546249e+02  -4.6538319e+01   9.8122727e+01   8.2419273e+01   1.1490182e+02   1.9657604e+02   9.5418182e+00   7.0175636e+00   1.1988249e+02   1.1183808e+02   1.8391182e+02   2.1868524e+02   1.1551364e+02   1.9380073e+02   1.4172727e+00   1.6614800e+01   9.3652489e+01   1.5312648e+02   1.5248818e+02   2.4385185e+02   8.8222489e+01   1.3109088e+02   1.0827249e+02   1.2453688e+02   1.4163545e+02   2.2531825e+02   2.4107545e+02  -1.1721491e+01   1.0911455e+02   1.3985175e+02   1.0260249e+02   2.5818048e+02   1.2515091e+02   1.5382520e+02   9.4602489e+01   9.8290481e+01   1.8888182e+02   1.3321855e+02   4.2072727e+00   4.6796364e-01   1.7664364e+02   4.8161236e+01   9.5839091e+01   5.3430145e+01   9.3510909e+01   8.1480036e+01   1.0554545e+02   1.0852273e+02   1.4446249e+02   2.5740168e+02   7.4982489e+01   1.3320008e+02   1.3130000e+02   8.6967818e+01   1.2677818e+02   2.9112956e+02   1.6127249e+02   2.0095688e+02   1.6325091e+02   1.2646356e+02   1.2341249e+02   1.7817568e+02   2.0368182e+01   1.6248727e+01   3.0546364e+01   2.0197200e+01   4.3527249e+02   2.3165688e+02   2.6511818e+01  -6.8145818e+00   1.0372000e+02   8.9147855e+01   1.7639364e+02   1.7236578e+02   2.2886273e+02   6.5841891e+01   1.6964727e+02   9.7771855e+01   2.2897909e+02   1.2233349e+02   1.9298636e+02   1.3729836e+02   1.1260909e+02   8.6583091e+01   2.0117249e+02   3.0294881e+01   6.4430909e+01   8.8079164e+01   2.2900455e+02   1.9079327e+02   5.2584249e+02   1.4884128e+02   1.4186182e+02   4.2965600e+01   1.2912909e+02   5.6445127e+01
   8.2362489e+01   1.2441968e+02   1.1460249e+02   1.1250048e+02   1.5573909e+02   2.0416269e+02   4.7154545e+00  -9.2245091e+00   9.8349091e+01   1.0267389e+02   3.5161091e+02  -1.0042509e+01   3.4422249e+02  -1.5791195e+00   8.4181818e-01   2.5553818e+00   1.0535455e+01  -5.2637455e+00   3.3813818e+02   1.9797127e+01   5.6027273e+00   7.4054182e+00   3.1998249e+02  -2.7499919e+01   9.6172727e+01   6.8725273e+01   1.2747182e+02   1.7219044e+02   8.9218182e+00  -1.6882836e+01   8.6692489e+01   1.6302328e+02   1.3953182e+02   1.9575564e+02   9.4223636e+01   2.9945393e+02  -1.7227273e+00  -1.7804000e+01   8.0982489e+01   1.4362008e+02   1.7490818e+02   2.0834825e+02   1.0969249e+02   1.3323328e+02   1.2684249e+02   1.0271128e+02   1.5525545e+02   2.0869865e+02   2.4169545e+02  -6.7109091e-01   9.0874545e+01   1.9284095e+02   6.4602489e+01   2.5517048e+02   1.4729091e+02   1.6477400e+02   8.2602489e+01   1.0982048e+02   1.3341182e+02   1.5222615e+02   9.4072727e+00   3.1019636e+00   1.2674364e+02   4.6823236e+01   9.3699091e+01   6.7561345e+01   9.4900909e+01   7.7988836e+01   1.0535545e+02   1.1477793e+02   1.5493249e+02   2.5999408e+02   1.0227249e+02   1.1620688e+02   1.0601000e+02   1.2218102e+02   1.3935818e+02   2.8755316e+02   1.5969249e+02   2.1913328e+02   1.6720091e+02   1.3223756e+02   1.1722249e+02   2.0358088e+02   1.7078182e+01   3.2271927e+01   2.1976364e+01   2.2628000e+00   4.0279249e+02   2.5363528e+02   3.0081818e+01   9.1398182e+00   1.3229000e+02   9.3532255e+01   2.2901364e+02   1.7500618e+02   2.2286273e+02   1.0956189e+02   1.6211727e+02   1.3351425e+02   2.2564909e+02   1.9197989e+02   1.9289636e+02   1.6854556e+02   1.3660909e+02   1.0280309e+02   2.1693249e+02   3.6694081e+01   1.0567091e+02   9.2439964e+01   2.3405455e+02   1.9918927e+02   4.6869249e+02   1.8684328e+02   1.5386182e+02   6.3195600e+01   1.1764909e+02   7.0983527e+01
   8.9462489e+01   1.2456168e+02   1.0408249e+02   1.0739208e+02   2.0768909e+02   1.1271669e+02  -2.9545455e+00  -3.2709091e+00   7.4059091e+01   9.9997091e+01   3.5722091e+02   6.0786909e+00   3.4641249e+02  -1.4284319e+01   1.3931818e+01   1.7798182e+01  -1.1745455e+00   5.8630545e+00   4.0322818e+02  -5.9900727e+00   9.0827273e+00   6.4170182e+00   2.6231249e+02  -3.4026319e+01   1.0722273e+02   9.0411273e+01   1.1438182e+02   1.8380764e+02  -5.5981818e+00  -1.2011236e+01   7.9412489e+01   1.3426568e+02   1.8186182e+02   1.7979924e+02   6.8323636e+01   2.5857593e+02   9.0372727e+00  -4.2848000e+00   7.1222489e+01   1.6011088e+02   1.8748818e+02   1.9743185e+02   9.4652489e+01   1.3876648e+02   9.8842489e+01   1.1010128e+02   1.4978545e+02   1.8675625e+02   2.4407545e+02  -8.7214909e+00   9.0684545e+01   1.3361615e+02   9.7792489e+01   1.6046528e+02   1.4844091e+02   1.2187200e+02   9.6122489e+01   8.9118881e+01   1.3698182e+02   1.6846055e+02   6.9772727e+00  -4.8436364e+00   1.5640364e+02   9.7540436e+01   6.4699091e+01   5.3071345e+01   8.3660909e+01   9.7218036e+01   1.1787545e+02   1.4092633e+02   1.5722249e+02   2.4009088e+02   9.5742489e+01   1.3714928e+02   9.5490000e+01   8.7732618e+01   1.2611818e+02   2.5299236e+02   1.7569249e+02   2.1085328e+02   1.1158091e+02   1.9411716e+02   1.8655249e+02   1.0936448e+02   3.6888182e+01   8.5471273e+00   2.2976364e+01  -4.0972000e+00   4.2746249e+02   2.4438168e+02   2.4041818e+01   1.3863018e+01   9.1430000e+01   7.6081055e+01   1.8882364e+02   2.1056138e+02   2.2105273e+02   1.1518669e+02   1.5964727e+02   1.3371185e+02   2.1173909e+02   1.9414269e+02   1.8269636e+02   1.8279156e+02   1.6346909e+02   9.9324291e+01   2.0288249e+02   3.0968081e+01   9.4190909e+01   1.1535836e+02   2.2680455e+02   2.2206927e+02   5.0574249e+02   1.6834928e+02   1.7371182e+02   7.5367600e+01   1.3535909e+02   9.6416727e+01
   8.6552489e+01   1.3008448e+02   1.0217249e+02   1.2021488e+02   2.0034909e+02   1.1664389e+02  -9.0454545e-01   4.6050909e+00   7.2349091e+01   1.1742389e+02   3.5461091e+02   6.6174909e+00   3.8141249e+02  -1.9704319e+01   1.5691818e+01   1.2557382e+01   4.1554545e+00   6.6266545e+00   3.4017818e+02  -6.5607273e-01   1.2752727e+01   1.2234182e+00   2.6688249e+02  -5.0391919e+01   9.7842727e+01   9.5631673e+01   1.4633182e+02   1.7673164e+02  -2.5081818e+00  -2.2084364e+00   7.0792489e+01   1.2605528e+02   1.6048182e+02   1.8988964e+02   4.3653636e+01   2.7626953e+02   1.6757273e+01  -1.2232400e+01   8.8172489e+01   1.5723488e+02   1.9371818e+02   1.8055345e+02   1.1217249e+02   1.0693488e+02   1.0960249e+02   1.0109048e+02   1.4583545e+02   2.0593225e+02   2.4959545e+02  -1.8213091e+01   9.2014545e+01   1.5740975e+02   1.0598249e+02   1.7310008e+02   1.2344091e+02   1.4168200e+02   1.1469249e+02   8.3543281e+01   1.2979182e+02   1.7084575e+02   1.0407273e+01  -3.4580364e+00   1.8326364e+02   6.8061636e+01   9.3079091e+01   5.0180945e+01   8.3750909e+01   8.9450836e+01   1.1845545e+02   1.2387993e+02   1.4165249e+02   2.2671648e+02   8.9222489e+01   1.2282088e+02   1.1244000e+02   8.7146618e+01   1.2325818e+02   2.5241116e+02   1.4855249e+02   1.5545448e+02   1.4973091e+02   1.4625516e+02   1.7188249e+02   1.0953808e+02   2.5128182e+01  -1.5512073e+01   1.7256364e+01   1.0030400e+01   3.9641249e+02   2.7257568e+02   1.9941818e+01   7.8110182e+00   1.1839000e+02   9.1064255e+01   1.7886364e+02   2.1239818e+02   3.0705273e+02   9.7066691e+01   1.6897727e+02   1.5968545e+02   2.2988909e+02   1.5140069e+02   2.1055636e+02   1.9494276e+02   1.3403909e+02   1.3324869e+02   2.0598249e+02   3.8480081e+01   9.7770909e+01   1.0660196e+02   2.3575455e+02   2.1930327e+02   5.6431249e+02   1.6266368e+02   1.7005182e+02   7.7800400e+01   1.3969909e+02   8.4929527e+01
[truncated: 2,436,811 more chars]
