# Supplementary material for: Specific structural elements of the T-box riboswitch drive the two-step binding of the tRNA ligand
Source: eLife. 2018 Sep 25;7:e39518. doi: 10.7554/eLife.39518 (PMC6197855; doi:10.7554/eLife.39518)
Supplement: Figure 3—source data 2. [file elife-39518-fig3-data2.zip › Repeat3.txt]

   4.0000000e+00   4.0000000e+00   2.2000000e+01   2.2000000e+01   3.2000000e+01   3.2000000e+01   3.7000000e+01   3.7000000e+01   4.0000000e+01   4.0000000e+01   4.1000000e+01   4.1000000e+01   4.3000000e+01   4.3000000e+01   4.8000000e+01   4.8000000e+01   4.9000000e+01   4.9000000e+01   5.1000000e+01   5.1000000e+01   5.6000000e+01   5.6000000e+01   6.4000000e+01   6.4000000e+01   6.5000000e+01   6.5000000e+01   7.0000000e+01   7.0000000e+01   7.3000000e+01   7.3000000e+01   7.7000000e+01   7.7000000e+01   7.9000000e+01   7.9000000e+01   8.1000000e+01   8.1000000e+01   8.3000000e+01   8.3000000e+01   8.4000000e+01   8.4000000e+01   9.0000000e+01   9.0000000e+01   9.2000000e+01   9.2000000e+01   9.3000000e+01   9.3000000e+01   9.5000000e+01   9.5000000e+01   9.6000000e+01   9.6000000e+01   9.9000000e+01   9.9000000e+01   1.0300000e+02   1.0300000e+02   1.0700000e+02   1.0700000e+02   1.0900000e+02   1.0900000e+02   1.1000000e+02   1.1000000e+02   1.1300000e+02   1.1300000e+02   1.2000000e+02   1.2000000e+02   1.2200000e+02   1.2200000e+02   1.2400000e+02   1.2400000e+02   1.2500000e+02   1.2500000e+02   1.2900000e+02   1.2900000e+02   1.3600000e+02   1.3600000e+02   1.3900000e+02   1.3900000e+02   1.4100000e+02   1.4100000e+02   1.4200000e+02   1.4200000e+02   1.4800000e+02   1.4800000e+02   1.4900000e+02   1.4900000e+02   1.5400000e+02   1.5400000e+02   1.5600000e+02   1.5600000e+02   1.5900000e+02   1.5900000e+02   1.6000000e+02   1.6000000e+02   1.6100000e+02   1.6100000e+02   1.6200000e+02   1.6200000e+02   1.7200000e+02   1.7200000e+02   1.8700000e+02   1.8700000e+02   1.9000000e+02   1.9000000e+02   1.9200000e+02   1.9200000e+02   1.9400000e+02   1.9400000e+02   1.9700000e+02   1.9700000e+02   2.0200000e+02   2.0200000e+02   2.0400000e+02   2.0400000e+02   2.0700000e+02   2.0700000e+02   2.1200000e+02   2.1200000e+02   2.1500000e+02   2.1500000e+02   2.1900000e+02   2.1900000e+02   2.2000000e+02   2.2000000e+02   2.2700000e+02   2.2700000e+02   2.3000000e+02   2.3000000e+02   2.3200000e+02   2.3200000e+02   2.4500000e+02   2.4500000e+02   2.5400000e+02   2.5400000e+02   2.5700000e+02   2.5700000e+02   2.6100000e+02   2.6100000e+02   2.6800000e+02   2.6800000e+02   2.6900000e+02   2.6900000e+02   2.8100000e+02   2.8100000e+02   2.8800000e+02   2.8800000e+02   2.8900000e+02   2.8900000e+02   2.9300000e+02   2.9300000e+02   2.9600000e+02   2.9600000e+02   2.9700000e+02   2.9700000e+02   2.9800000e+02   2.9800000e+02   3.0200000e+02   3.0200000e+02   3.0600000e+02   3.0600000e+02   3.0900000e+02   3.0900000e+02   3.2400000e+02   3.2400000e+02   3.2700000e+02   3.2700000e+02   3.2800000e+02   3.2800000e+02   3.3300000e+02   3.3300000e+02   3.3800000e+02   3.3800000e+02   3.4300000e+02   3.4300000e+02   3.4900000e+02   3.4900000e+02   3.5200000e+02   3.5200000e+02   3.5300000e+02   3.5300000e+02   3.5500000e+02   3.5500000e+02   3.6300000e+02   3.6300000e+02   3.6800000e+02   3.6800000e+02   3.7000000e+02   3.7000000e+02   3.7100000e+02   3.7100000e+02   3.7300000e+02   3.7300000e+02   3.7500000e+02   3.7500000e+02   3.7600000e+02   3.7600000e+02   3.7800000e+02   3.7800000e+02   3.8500000e+02   3.8500000e+02   3.9400000e+02   3.9400000e+02   3.9900000e+02   3.9900000e+02   4.0000000e+02   4.0000000e+02   4.0500000e+02   4.0500000e+02
   1.8707545e+02   1.5464305e+02   1.8397636e+02   1.7876189e+02   1.4793727e+02   2.5340775e+02   1.1207636e+02   1.6005753e+02   1.7464242e+02   1.2576978e+02   2.4903455e+02   1.4131451e+02   1.8454242e+02   2.0259778e+02   1.2405455e+02   1.5494018e+02   2.0324455e+02   1.7703680e+02   8.5483636e+01   1.4410404e+02   1.7248455e+02   1.9488851e+02   1.9553273e+02   1.9583556e+02   1.5997364e+02   2.5781575e+02   8.4872727e+01   9.2026545e+01   1.9951727e+02   1.3495680e+02   1.2582455e+02   1.5909858e+02   7.1117273e+01   3.2764255e+01   6.9832424e+01   6.5534578e+01   1.5203545e+02   1.7007898e+02   1.3074091e+02   1.0177255e+02   1.0505364e+02   1.2011025e+02   1.2073182e+02   1.4520600e+02   1.2985727e+02   9.9596873e+01   1.5214636e+02   1.4352375e+02   1.3933182e+02   8.6645273e+01   1.4924818e+02   1.0131015e+02   9.6932727e+01   9.9539018e+01   9.4650000e+01   7.8705273e+01   1.0917091e+02   4.0266327e+01   1.1146000e+02   6.1340473e+01   6.5492424e+01  -3.4598222e+01   1.4156545e+02   1.0092749e+02   1.1911909e+02   1.2771775e+02   4.1352424e+01   4.7472978e+01   1.1712455e+02   1.6262640e+02   8.1687273e+01   6.3265927e+01   1.2617818e+02   1.1152665e+02   3.8036818e+02   2.3731509e+02   1.0338273e+02   2.1449938e+02   1.5627364e+02   2.2651538e+02   1.6335455e+02   7.9656182e+01   1.4167545e+02   1.6294960e+02   1.6654182e+02   1.5839938e+02   1.6820909e+01   9.4974327e+01   1.5028455e+02   8.7666327e+01   1.8925091e+02   2.0708356e+02   1.2619000e+02   9.3813891e+01   8.5581818e+01   6.9125273e+01   1.2510364e+02   6.5145345e+01   1.5839000e+02   1.5958425e+02   8.4405455e+01   1.0847029e+02   2.1342455e+02   1.9972422e+02   1.6162818e+02   1.3366520e+02   8.0016364e+01   1.1467960e+02   1.5572909e+02   8.2040764e+01   1.1294909e+02   9.5652255e+01   8.6872424e+01   1.0988138e+02   1.0925242e+02   1.2614098e+02   8.4922424e+01   1.0384738e+02   1.3424273e+02   1.4025513e+02   2.5911242e+02   1.5577218e+02   1.4491182e+02   1.3526524e+02   1.7213182e+02   1.1334855e+02   7.8564545e+01   9.5874836e+01   1.0859727e+02   1.5737858e+02   7.1910000e+01   1.7938811e+02   6.4300000e+01   9.9368727e+01   9.3560909e+01   6.5839673e+01   7.4143636e+01   1.0688578e+02   7.3264545e+01   4.5666109e+01   1.4540091e+02   1.7186338e+02   1.8668242e+02   1.5189658e+02   1.0541909e+02   1.1368556e+02   2.3879909e+02   1.6401789e+02   2.8214455e+02   9.2038436e+01   1.0945242e+02   1.8612498e+02   1.1222455e+02   8.1194764e+01   1.3826455e+02   9.1241564e+01   1.4778242e+02   1.0762858e+02   1.5171818e+02   2.0074800e+02   1.5902727e+02   9.6588727e+01   1.2903636e+02   1.2102891e+02   1.8800000e+02   1.6306727e+02   2.4683545e+02   2.0664225e+02   1.5531364e+02   1.8342582e+02   7.8320000e+01   4.7778036e+01   9.0286364e+01   7.8510727e+01   1.5177545e+02   9.5352509e+01   9.2406364e+01   6.2602945e+01   8.8094545e+01   7.4288800e+01   1.8180909e+02   1.5413073e+02   1.0401455e+02   5.4721564e+01   1.1711727e+02   1.0743425e+02   1.7063364e+02   1.1778749e+02   1.0463545e+02   1.3049735e+02   1.2573242e+02   5.1202578e+01   9.4641818e+01   1.5711411e+02   1.0909182e+02   8.9159018e+01   3.2675455e+02   1.2211782e+02   1.0458182e+02   7.7919818e+01   1.3192545e+02   7.7959600e+01   2.1486818e+02   5.7375091e+01   5.8940909e+01   1.2111564e+02
   1.6926545e+02   1.6029785e+02   1.9106636e+02   2.1199469e+02   1.7136727e+02   2.4320335e+02   1.2012636e+02   1.4213353e+02   1.5949242e+02   1.1860178e+02   2.0494455e+02   2.0823171e+02   2.2225242e+02   1.5796098e+02   1.0709455e+02   1.4971698e+02   2.0448455e+02   1.6831760e+02   1.0772364e+02   1.1979484e+02   1.8138455e+02   1.7984651e+02   1.9886273e+02   2.1551916e+02   2.4197364e+02   1.5596575e+02   9.6962727e+01   1.2990935e+02   1.5870727e+02   1.6127160e+02   1.9453455e+02   1.4317178e+02   7.2927273e+01   5.8329455e+01   7.9162424e+01   8.4788178e+01   2.0569545e+02   1.3363618e+02   1.4264091e+02   1.0591055e+02   1.1520364e+02   1.3544825e+02   1.4278182e+02   1.4091200e+02   1.4047727e+02   1.0874727e+02   1.4347636e+02   1.4935735e+02   1.3733182e+02   7.4465273e+01   1.5034818e+02   1.2770215e+02   1.1750273e+02   1.0803342e+02   8.8350000e+01   6.1559273e+01   1.1336091e+02   7.1121127e+01   1.0427000e+02   8.7155673e+01   8.1922424e+01  -1.3192622e+01   9.9805455e+01   2.8648291e+01   1.4906909e+02   1.6323175e+02   2.3112424e+01   6.1892178e+01   1.3974455e+02   1.5710680e+02   6.8257273e+01   1.0977033e+02   1.1265818e+02   1.1412825e+02   3.4217818e+02   1.5908029e+02   1.0465273e+02   2.4289778e+02   2.0081364e+02   2.6264218e+02   1.7773455e+02   1.4850578e+02   1.4383545e+02   1.4930680e+02   2.1073182e+02   2.2082418e+02   1.3430091e+02   9.4905927e+01   1.7647455e+02   1.2366113e+02   1.8382091e+02   1.4984796e+02   1.4576000e+02   1.4295829e+02   1.0015182e+02   5.5059673e+01   1.2410364e+02   9.1275345e+01   1.7165000e+02   1.5847345e+02   1.4269545e+02   1.6942709e+02   1.6895455e+02   1.9641182e+02   1.5458818e+02   9.7658400e+01   1.1001636e+02   1.6703960e+02   1.6224909e+02   8.7139164e+01   1.2575909e+02   1.6428745e+02   9.9782424e+01   1.5456858e+02   1.1092242e+02   1.7157738e+02   9.4682424e+01   1.1135658e+02   1.3890273e+02   1.4917233e+02   2.7811242e+02   1.5611218e+02   1.2596182e+02   1.2331124e+02   1.4484182e+02   1.2053175e+02   8.6474545e+01   7.2572036e+01   1.0997727e+02   1.6041818e+02   7.8670000e+01   1.7498731e+02   7.6400000e+01   8.2260727e+01   1.3213091e+02   8.0274073e+01   1.0533364e+02   9.1770582e+01   6.7544545e+01   1.0564371e+02   1.6421091e+02   2.0420858e+02   2.0678242e+02   1.5047858e+02   1.3665909e+02   1.5870636e+02   2.0179909e+02   1.7540789e+02   2.2933455e+02   7.8543236e+01   1.0068242e+02   1.3625658e+02   1.3608455e+02   8.3425964e+01   1.2911455e+02   9.8743564e+01   1.6102242e+02   1.6461938e+02   1.4767818e+02   1.8059120e+02   1.3359727e+02   1.1091313e+02   1.2660636e+02   8.5513309e+01   1.9224000e+02   1.5672807e+02   2.2321545e+02   2.3367185e+02   1.8217364e+02   2.1156702e+02   8.5930000e+01   8.5939236e+01   8.2756364e+01   1.1373313e+02   1.4667545e+02   9.8520509e+01   1.2535636e+02   1.1344695e+02   7.2714545e+01   8.6759200e+01   1.6408909e+02   1.7745833e+02   1.0682455e+02   7.2166764e+01   9.8877273e+01   9.3703455e+01   1.6711364e+02   1.7696909e+02   7.2445455e+01   1.3231255e+02   1.5583242e+02   9.6704578e+01   1.3685182e+02   1.3578731e+02   5.4661818e+01   1.1213342e+02   2.8132455e+02   1.3842222e+02   8.5101818e+01   7.5478218e+01   1.2606545e+02   8.1378400e+01   1.8810818e+02   2.4855891e+01   8.3750909e+01   1.1861084e+02
   1.9197545e+02   1.6072105e+02   2.0121636e+02   2.3228269e+02   1.5702727e+02   2.5011055e+02   1.4193636e+02   1.6457873e+02   1.7768242e+02   9.5046578e+01   1.9713455e+02   2.0046651e+02   1.8102242e+02   1.7639938e+02   1.1333455e+02   1.3588778e+02   2.5776455e+02   1.1653520e+02   1.2415364e+02   1.2791044e+02   1.8648455e+02   1.5595851e+02   1.4920273e+02   2.2787196e+02   1.7420364e+02   1.3353735e+02   9.8252727e+01   9.8666145e+01   1.4641727e+02   1.6839480e+02   1.9315455e+02   1.1809218e+02   7.7787273e+01   5.7320655e+01   7.0682424e+01   5.1466578e+01   1.6193545e+02   1.1175698e+02   1.1298091e+02   1.1519335e+02   9.1343636e+01   1.0873705e+02   1.2169182e+02   1.2435920e+02   1.3471727e+02   9.0588073e+01   1.9295636e+02   6.8108945e+01   1.2095182e+02   5.9775673e+01   1.5005818e+02   8.5485345e+01   1.1926273e+02   9.4182618e+01   8.2250000e+01   1.0374727e+02   9.2500909e+01   2.0839927e+01   1.3112000e+02   7.3727673e+01   8.5832424e+01  -3.3225422e+01   1.2094545e+02   4.1387091e+01   1.8101909e+02   1.3534575e+02   3.7402424e+01   8.6178978e+01   1.3845455e+02   1.5273000e+02   8.5587273e+01   1.3400393e+02   1.2494818e+02   1.0714505e+02   3.4750818e+02   2.5104389e+02   8.0602727e+01   2.5426178e+02   2.1612364e+02   1.8926738e+02   1.8383455e+02   1.5573778e+02   1.4004545e+02   1.7987000e+02   1.7287182e+02   2.1061298e+02   1.1715091e+02   9.5137927e+01   1.6875455e+02   1.4175873e+02   1.9458091e+02   2.1879716e+02   1.7267000e+02   1.4861549e+02   9.8721818e+01   8.4984073e+01   1.1253364e+02   9.6390945e+01   1.6692000e+02   1.5706185e+02   1.2731545e+02   1.9807749e+02   1.9342455e+02   2.2585422e+02   1.8072818e+02   7.8947200e+01   9.7016364e+01   1.3588960e+02   1.8691909e+02   9.3595564e+01   1.3542909e+02   1.1899385e+02   1.3373242e+02   1.5180258e+02   9.5682424e+01   1.5884658e+02   8.3212424e+01   1.5484418e+02   1.9300273e+02   1.8098433e+02   2.6054242e+02   1.6803778e+02   1.4444182e+02   1.2768284e+02   1.4941182e+02   1.5507615e+02   7.9234545e+01   9.3481236e+01   1.2511727e+02   1.4901698e+02   8.0670000e+01   2.2739731e+02   9.2880000e+01   8.9462327e+01   1.0646091e+02   9.5707673e+01   8.7673636e+01   1.2561338e+02   1.0545455e+02   4.7230909e+01   1.4745091e+02   1.4597938e+02   1.9959242e+02   1.6720378e+02   1.3870909e+02   1.0397236e+02   2.2264909e+02   1.4244989e+02   2.3628455e+02   8.3557236e+01   7.0252424e+01   1.4369098e+02   1.1289455e+02   7.0141164e+01   1.1578455e+02   7.7569964e+01   1.7692242e+02   1.1548738e+02   1.5990818e+02   1.3481280e+02   9.3217273e+01   1.5071353e+02   1.3126636e+02   1.0133051e+02   2.3267000e+02   1.6806367e+02   2.2806545e+02   2.3585385e+02   1.9436364e+02   1.6949182e+02   9.7030000e+01   8.3281236e+01   4.9716364e+01   7.3096327e+01   1.0562545e+02   1.2847451e+02   1.0764636e+02   9.7763745e+01   7.0954545e+01   6.9940000e+01   1.5851909e+02   1.6580393e+02   1.0253455e+02   8.3419964e+01   8.5547273e+01   1.0481985e+02   1.8316364e+02   1.6126509e+02   1.0378545e+02   1.3280535e+02   1.4025242e+02   6.3560978e+01   1.1327182e+02   1.3141371e+02   7.1711818e+01   9.5579418e+01   2.9246455e+02   1.3705102e+02   8.5631818e+01   6.0815818e+01   1.3606545e+02   9.1438400e+01   1.5853818e+02   5.2551491e+01   2.0320909e+01   1.2487524e+02
   1.9916545e+02   1.6538585e+02   2.0954636e+02   1.3356629e+02   1.2426727e+02   2.7230135e+02   1.2607636e+02   1.6922753e+02   1.8830242e+02   1.2795698e+02   2.5460455e+02   1.5010891e+02   1.7845242e+02   2.5403498e+02   1.0543455e+02   1.6175978e+02   2.1800455e+02   1.4661600e+02   1.3953364e+02   1.4583004e+02   1.7243455e+02   1.8427251e+02   1.7977273e+02   1.6714636e+02   1.6035364e+02   1.5849535e+02   1.0225273e+02   1.0606615e+02   1.4522727e+02   1.6211000e+02   1.7191455e+02   1.4989138e+02   8.3837273e+01   5.5406655e+01   7.4452424e+01   8.0874978e+01   1.4717545e+02   1.6350778e+02   1.0626091e+02   1.5506095e+02   1.0015364e+02   1.5870225e+02   1.3135182e+02   1.2954640e+02   1.4666727e+02   3.6202073e+01   1.5452636e+02   7.2573345e+01   1.2047182e+02   7.3054073e+01   1.5229818e+02   8.4066145e+01   1.0302273e+02   1.1091182e+02   1.1065000e+02   7.7575273e+01   1.2283091e+02   6.7413527e+01   9.9930000e+01   9.3312873e+01   1.0054242e+02   1.6777778e-01   1.3956545e+02   4.8467491e+01   1.8573909e+02   1.7029815e+02   4.6062424e+01   8.0436178e+01   1.6479455e+02   1.7433280e+02   9.2687273e+01   1.1605593e+02   1.3627818e+02   1.4299865e+02   3.8574818e+02   2.1593469e+02   9.7992727e+01   2.7671058e+02   2.2966364e+02   2.3264418e+02   1.9978455e+02   1.9317178e+02   1.3520545e+02   1.8814720e+02   1.9521182e+02   1.7863578e+02   1.0368091e+02   1.0773553e+02   1.9809455e+02   1.3108153e+02   1.8658091e+02   1.8715716e+02   2.3205000e+02   1.3095509e+02   1.2105182e+02   8.0387673e+01   1.1301364e+02   1.4654255e+02   1.8913000e+02   1.4807505e+02   1.2293545e+02   1.7538789e+02   2.1955455e+02   2.0289382e+02   1.8110818e+02   1.2848680e+02   1.0667636e+02   1.3920680e+02   1.6262909e+02   7.5678764e+01   1.3466909e+02   1.8500465e+02   1.3002242e+02   1.3942938e+02   8.3402424e+01   1.6458898e+02   1.0335242e+02   1.4413298e+02   1.3357273e+02   1.4987873e+02   3.1464242e+02   1.8222978e+02   1.5277182e+02   1.0973644e+02   1.5475182e+02   8.4498945e+01   8.4284545e+01   1.0655724e+02   1.2797727e+02   1.4273818e+02   8.9720000e+01   1.9372331e+02   8.3450000e+01   1.0212673e+02   1.2465091e+02   8.8352473e+01   9.1143636e+01   1.0705578e+02   6.6874545e+01   8.4077309e+01   1.6831091e+02   1.4784058e+02   1.6078242e+02   2.0944858e+02   1.5227909e+02   9.5886764e+01   2.2445909e+02   1.9597509e+02   2.6261455e+02   9.9790836e+01   1.1445242e+02   1.7710498e+02   1.3018455e+02   7.3757964e+01   1.3264455e+02   9.4931164e+01   1.4545242e+02   1.3319498e+02   1.6476818e+02   1.4189400e+02   1.6026727e+02   1.3791953e+02   1.2155636e+02   1.2405731e+02   2.1595000e+02   2.0702127e+02   2.0835545e+02   2.1510065e+02   1.5550364e+02   1.6008062e+02   1.0674000e+02   6.7604436e+01   8.4236364e+01   1.0561473e+02   1.3153545e+02   1.5469171e+02   9.2026364e+01   1.0458335e+02   7.2624545e+01   9.0236400e+01   1.8113909e+02   1.3866433e+02   1.2853455e+02   1.0809996e+02   1.2697727e+02   8.8785455e+01   1.5430364e+02   1.9437389e+02   1.2344545e+02   1.2770255e+02   1.0630242e+02   4.2136978e+01   1.6243182e+02   1.2269091e+02   7.6521818e+01   1.2419462e+02   2.7870455e+02   1.3396182e+02   8.0911818e+01   8.5093418e+01   1.1197545e+02   7.7025600e+01   2.0805818e+02   5.6639891e+01   6.4700909e+01   1.1889484e+02
   1.8359545e+02   1.6363145e+02   2.1182636e+02   1.4200389e+02   1.7774727e+02   2.4654295e+02   1.3107636e+02   1.7015753e+02   1.6097242e+02   1.0705338e+02   2.4370455e+02   1.6560091e+02   2.1830242e+02   1.4641698e+02   1.5314455e+02   1.4575298e+02   1.9795455e+02   1.3860000e+02   1.2248364e+02   1.5057404e+02   1.6486455e+02   1.9320811e+02   1.9229273e+02   1.6090476e+02   1.7759364e+02   1.6702615e+02   1.0839273e+02   9.9094945e+01   1.7046727e+02   1.7771080e+02   1.3253455e+02   1.4594178e+02   5.9117273e+01   3.5294255e+01   5.9922424e+01   1.0341738e+02   1.4879545e+02   1.6185818e+02   1.4398091e+02   8.5333345e+01   9.7153636e+01   1.4003225e+02   9.0971818e+01   1.7010680e+02   1.9404727e+02   8.5311673e+01   1.6047636e+02   1.0609735e+02   1.0662182e+02   8.6022073e+01   1.9048818e+02   1.0554095e+02   9.6692727e+01   1.1674822e+02   1.0050000e+02   9.5587273e+01   1.4498091e+02   3.9731527e+01   1.4827000e+02   7.0825673e+01   1.0268242e+02  -1.5383422e+01   1.3623545e+02   6.0353891e+01   1.6568909e+02   1.5038215e+02   4.5592424e+01   8.4423778e+01   1.5693455e+02   1.4349160e+02   7.8737273e+01   1.2702193e+02   1.1198818e+02   1.2275185e+02   3.7960818e+02   1.9780589e+02   8.7882727e+01   2.5951938e+02   2.2535364e+02   2.0183898e+02   2.0140455e+02   1.2209218e+02   1.1720545e+02   1.9711720e+02   1.9844182e+02   1.8513738e+02   3.8920909e+01   1.3682633e+02   1.5623455e+02   1.2438033e+02   1.8573091e+02   2.0431516e+02   1.5686000e+02   1.6583029e+02   1.1415182e+02   8.9649673e+01   1.1739364e+02   1.2128215e+02   1.8360000e+02   1.0287745e+02   1.3212545e+02   1.7150269e+02   1.7189455e+02   1.7164662e+02   1.9815818e+02   9.0222800e+01   1.1205636e+02   1.6282640e+02   1.5434909e+02   7.3681164e+01   1.6551909e+02   1.4177665e+02   1.0868242e+02   1.5328658e+02   1.3421242e+02   1.1881418e+02   8.4782424e+01   1.3847858e+02   1.5009273e+02   1.7827713e+02   2.9749242e+02   1.8489178e+02   1.6129182e+02   8.1814836e+01   2.1627182e+02   8.2197345e+01   1.1313455e+02   5.5059236e+01   1.0944727e+02   1.9155058e+02   7.8100000e+01   1.8646291e+02   5.3020000e+01   8.1751127e+01   9.6270909e+01   1.1586287e+02   9.9243636e+01   8.6827782e+01   7.3164545e+01   8.3004109e+01   1.3183091e+02   1.4803898e+02   1.6192242e+02   2.1316738e+02   1.4318909e+02   1.0028396e+02   2.2707909e+02   1.8228549e+02   2.7071455e+02   1.1409284e+02   1.1049242e+02   1.7947178e+02   1.3118455e+02   8.5677964e+01   1.4078455e+02   8.8429964e+01   1.0135242e+02   2.8102978e+01   1.6943818e+02   1.2371040e+02   1.5240727e+02   1.5340833e+02   1.7788636e+02   8.0930909e+01   1.7419000e+02   1.7802207e+02   2.3021545e+02   2.3244185e+02   1.7227364e+02   1.7482902e+02   8.7170000e+01   8.6650036e+01   7.5666364e+01   7.3870327e+01   1.2957545e+02   9.5848509e+01   1.0116636e+02   9.2382145e+01   7.6434545e+01   7.9691600e+01   1.7303909e+02   2.0240233e+02   1.2468455e+02   8.7167964e+01   1.1487727e+02   1.1866345e+02   1.9968364e+02   1.2803349e+02   1.0387545e+02   1.2850815e+02   9.6782424e+01   5.7468578e+01   1.2580182e+02   1.9125131e+02   9.6951818e+01   8.7510218e+01   2.2713455e+02   1.4417742e+02   9.2961818e+01   7.7279418e+01   1.2444545e+02   9.0748000e+01   1.8786818e+02   6.0105091e+01   9.2510909e+01   1.1815004e+02
   1.8297545e+02   2.0001105e+02   1.9616636e+02   1.7016669e+02   1.7022727e+02   2.5819455e+02   1.3307636e+02   1.7232753e+02   1.9045242e+02   1.0912498e+02   2.1956455e+02   1.9387211e+02   1.8502242e+02   1.6912938e+02   1.5900455e+02   1.3642418e+02   1.8262455e+02   2.2478640e+02   1.0077364e+02   1.3774084e+02   1.6424455e+02   1.9006771e+02   2.0715273e+02   1.5652596e+02   1.8601364e+02   1.6930255e+02   1.1491273e+02   8.6283345e+01   1.5636727e+02   2.0202880e+02   1.6001455e+02   1.4703338e+02   9.2977273e+01   5.7055455e+01   8.5832424e+01   8.4064578e+01   1.2760545e+02   1.6426338e+02   1.0731091e+02   1.1097695e+02   1.2481364e+02   1.2872945e+02   1.3431182e+02   1.5249960e+02   1.3299727e+02   1.0291567e+02   1.5295636e+02   9.3928945e+01   1.2590182e+02   6.6759673e+01   1.7739818e+02   1.3153815e+02   9.6122727e+01   1.1036382e+02   9.1600000e+01   8.7649273e+01   1.3974091e+02   6.0200727e+01   1.2722000e+02   7.2699673e+01   7.2452424e+01  -3.3815022e+01   1.2090545e+02   8.5530291e+01   1.7130909e+02   1.3888255e+02   3.5162424e+01   1.0220818e+02   1.7969455e+02   1.4357080e+02   9.4877273e+01   1.0435073e+02   1.0389818e+02   1.2863905e+02   3.7165818e+02   2.4249189e+02   7.7822727e+01   2.6204418e+02   1.6774364e+02   2.5836778e+02   1.6021455e+02   1.4586738e+02   1.6178545e+02   1.5244080e+02   1.9663182e+02   1.6819218e+02   5.5680909e+01   1.2662553e+02   1.6409455e+02   1.5813153e+02   1.4520091e+02   2.6865756e+02   1.4657000e+02   1.4960349e+02   9.7771818e+01   9.7340073e+01   1.1853364e+02   9.6140945e+01   1.9660000e+02   1.3652745e+02   1.4269545e+02   1.7375709e+02   1.9695455e+02   2.1457182e+02   1.7043818e+02   1.1287040e+02   9.6296364e+01   1.3989720e+02   1.6429909e+02   1.1550516e+02   1.3118909e+02   1.4019305e+02   1.3692242e+02   1.7144738e+02   9.6872424e+01   1.3765138e+02   1.2187242e+02   1.3437138e+02   1.4424273e+02   1.6169513e+02   3.2278242e+02   1.7429858e+02   1.5425182e+02   9.7238036e+01   2.1598182e+02   1.0646055e+02   8.9714545e+01   8.3832836e+01   1.0525727e+02   1.6355578e+02   9.4340000e+01   1.9035371e+02   6.9070000e+01   9.3707127e+01   6.7320909e+01   1.2307887e+02   9.4863636e+01   1.0460818e+02   1.0564455e+02   8.4305709e+01   1.2750091e+02   1.5138538e+02   1.7640242e+02   1.2947898e+02   1.5189909e+02   1.1301716e+02   2.6526909e+02   1.9942029e+02   2.6304455e+02   1.0332644e+02   1.0102242e+02   1.8774938e+02   1.2737455e+02   8.2362764e+01   1.2554455e+02   9.7309164e+01   1.5154242e+02   1.0956778e+02   2.0495818e+02   1.3815880e+02   1.4297727e+02   1.4263273e+02   1.4884636e+02   1.2278411e+02   1.9224000e+02   1.6281807e+02   2.5645545e+02   2.1249265e+02   1.5055364e+02   1.8242662e+02   1.0908000e+02   7.5607236e+01   1.0018636e+02   7.4008727e+01   1.2491545e+02   7.2411309e+01   1.0088636e+02   5.8924545e+01   6.4384545e+01   8.0805600e+01   1.7003909e+02   1.8774233e+02   1.0663455e+02   9.6701964e+01   9.6547273e+01   1.7593985e+02   1.6554364e+02   1.1000469e+02   9.8495455e+01   1.2731855e+02   9.2642424e+01   3.5799778e+01   1.2274182e+02   1.7675611e+02   8.8761818e+01   1.1845542e+02   2.6632455e+02   1.5276222e+02   1.0358182e+02   8.9949818e+01   1.3692545e+02   8.7409600e+01   1.8614818e+02   4.7242691e+01   4.3850909e+01   1.1761284e+02
   1.9997545e+02   1.8665105e+02   1.7354636e+02   1.5630629e+02   1.5841727e+02   2.5580935e+02   1.1321636e+02   1.2896633e+02   1.5630242e+02   1.0070698e+02   2.2956455e+02   1.3421211e+02   2.0535242e+02   1.8869298e+02   1.5014455e+02   1.5275298e+02   1.9572455e+02   1.8197840e+02   1.1867364e+02   1.1196884e+02   1.3615455e+02   2.2736491e+02   2.1367273e+02   1.4281436e+02   1.6730364e+02   1.9527935e+02   1.0706273e+02   1.2982135e+02   1.4008727e+02   1.6171120e+02   1.2087455e+02   1.7344458e+02   8.8217273e+01   5.6916255e+01   5.3452424e+01   9.3844978e+01   1.2650545e+02   1.7045138e+02   1.3631091e+02   1.2756695e+02   1.1391364e+02   1.2531145e+02   1.4350182e+02   1.2071440e+02   1.2804727e+02   1.2388167e+02   1.5633636e+02   1.5156855e+02   9.5331818e+01   9.2115273e+01   1.8572818e+02   1.1573175e+02   9.4932727e+01   9.2029018e+01   9.4250000e+01   9.5837273e+01   1.2350091e+02   8.2549927e+01   1.3922000e+02   8.6649673e+01   8.2162424e+01  -2.0021822e+01   1.0456545e+02   7.6787491e+01   1.8101909e+02   1.1329575e+02   3.4972424e+01   9.3373378e+01   1.5136455e+02   1.6398720e+02   8.0787273e+01   1.2076793e+02   1.3898818e+02   1.3545185e+02   3.8160818e+02   1.9540589e+02   1.1299273e+02   2.4023058e+02   1.9827364e+02   2.5069538e+02   1.8759455e+02   1.5295698e+02   1.5862545e+02   1.9843360e+02   2.0497182e+02   1.9890498e+02   7.7300909e+01   9.2465927e+01   1.5590455e+02   1.3659673e+02   2.0182091e+02   1.9693796e+02   1.5686000e+02   1.5221029e+02   9.4241818e+01   8.4242473e+01   1.3515364e+02   8.9481345e+01   2.0218000e+02   1.2955105e+02   1.3359545e+02   1.9234509e+02   2.4082455e+02   2.2279222e+02   2.3953818e+02   9.8912400e+01   9.8776364e+01   1.3159880e+02   1.5676909e+02   1.0072756e+02   1.4261909e+02   1.5236865e+02   9.7732424e+01   1.3220258e+02   1.1035242e+02   1.5191298e+02   1.0687242e+02   1.2228138e+02   1.7105273e+02   1.5617033e+02   2.9568242e+02   1.6098658e+02   1.1848182e+02   1.4623964e+02   1.3498182e+02   1.5623055e+02   9.8324545e+01   1.0248404e+02   1.1240727e+02   1.8141378e+02   8.5100000e+01   1.7338291e+02   6.7300000e+01   1.2150873e+02   1.1465091e+02   9.1772473e+01   1.0343364e+02   1.2340258e+02   7.9164545e+01   9.6954109e+01   1.5988091e+02   1.6603498e+02   2.1416242e+02   1.4217818e+02   1.4794909e+02   1.1085316e+02   2.4926909e+02   1.4765029e+02   2.4800455e+02   1.1637964e+02   9.3592424e+01   1.6668378e+02   1.2922455e+02   8.7934764e+01   1.4621455e+02   9.9995564e+01   1.8116242e+02   1.4590818e+02   1.9148818e+02   1.6018640e+02   1.1754727e+02   1.5790713e+02   1.2950636e+02   1.2666131e+02   1.8967000e+02   2.2159367e+02   2.4611545e+02   2.2635985e+02   1.7060364e+02   2.0144262e+02   7.3510000e+01   7.0782836e+01   8.4716364e+01   7.8196327e+01   1.1953545e+02   1.4917171e+02   9.8356364e+01   8.6846945e+01   8.8524545e+01   6.4914400e+01   1.9889909e+02   1.3881353e+02   1.0787455e+02   6.4702764e+01   1.0621727e+02   1.0339625e+02   1.6763364e+02   1.3630749e+02   1.0687545e+02   1.1007815e+02   1.1868242e+02   5.0716578e+01   1.3364182e+02   1.6031411e+02   9.4661818e+01   1.2517342e+02   2.8980455e+02   1.3502382e+02   1.0105182e+02   9.5722218e+01   1.1030545e+02   6.4829200e+01   1.9424818e+02   6.3884691e+01   2.7420909e+01   1.1892724e+02
   2.0902545e+02   1.8169705e+02   2.1359636e+02   1.6119229e+02   1.3836727e+02   2.6917335e+02   1.1564636e+02   1.4563193e+02   1.7906242e+02   1.2545618e+02   2.7632455e+02   1.5013131e+02   2.2378242e+02   2.0711858e+02   1.2876455e+02   1.3832338e+02   1.9281455e+02   1.3644120e+02   1.2053364e+02   1.2054004e+02   1.4162455e+02   2.0764731e+02   2.1291273e+02   1.8572516e+02   1.8192364e+02   1.9514975e+02   1.1139273e+02   9.7524945e+01   1.4965727e+02   1.3408560e+02   1.9282455e+02   1.5611858e+02   9.3357273e+01   6.8125055e+01   1.0325242e+02   4.9140978e+01   1.4155545e+02   1.8762738e+02   1.0107091e+02   1.0990615e+02   1.4510364e+02   1.1700625e+02   1.6135182e+02   1.4904640e+02   1.3937727e+02   1.0849527e+02   1.3433636e+02   1.3151855e+02   1.1286182e+02   6.3182873e+01   1.5815818e+02   1.2112735e+02   8.6452727e+01   1.1132742e+02   1.0155000e+02   9.9203273e+01   1.3636091e+02   6.5281127e+01   1.5265000e+02   7.8815273e+01   7.7022424e+01  -4.2306222e+00   1.4456545e+02   3.5157491e+01   1.7144909e+02   1.4477135e+02   5.1022424e+01   1.1303938e+02   1.4374455e+02   1.5754680e+02   9.9497273e+01   1.1127113e+02   1.4517818e+02   1.2814665e+02   3.0365818e+02   2.3402189e+02   8.6272727e+01   2.4241818e+02   1.1889364e+02   2.7527578e+02   2.0735455e+02   1.5642618e+02   1.9173545e+02   1.5089480e+02   1.7263182e+02   2.2230218e+02   8.1630909e+01   1.0392953e+02   1.7004455e+02   1.4598553e+02   2.3273091e+02   1.6584516e+02   1.5286000e+02   1.5877029e+02   1.0644182e+02   6.7406473e+01   1.1582364e+02   1.1245775e+02   1.9676000e+02   1.3109465e+02   1.6102545e+02   1.6838069e+02   2.4375455e+02   2.3462782e+02   1.7543818e+02   1.2694040e+02   1.0429636e+02   1.6396720e+02   1.3696909e+02   1.2488156e+02   1.1037909e+02   2.1856785e+02   1.2906242e+02   1.3669618e+02   1.5587242e+02   1.5074138e+02   1.0906242e+02   1.4829618e+02   1.3785273e+02   1.5729633e+02   2.8459242e+02   1.5587378e+02   1.4034182e+02   1.2287084e+02   1.6794182e+02   9.6733745e+01   9.7094545e+01   7.7912436e+01   9.2877273e+01   1.9859618e+02   1.0886000e+02   1.8052211e+02   5.6260000e+01   9.5541927e+01   1.2689091e+02   7.7263273e+01   9.5763636e+01   1.0868618e+02   1.2402455e+02   5.8455309e+01   1.3688091e+02   1.5106498e+02   2.0716242e+02   1.4363818e+02   1.3346909e+02   1.1872156e+02   2.0312909e+02   2.3939149e+02   2.8480455e+02   1.1339564e+02   1.1502242e+02   1.7638938e+02   1.1446455e+02   8.4775564e+01   1.4088455e+02   1.1256196e+02   1.3845242e+02   1.9128498e+02   1.5748818e+02   2.1047640e+02   1.5126727e+02   1.6196953e+02   1.3803636e+02   8.9788909e+01   1.9833000e+02   1.9686087e+02   2.2045545e+02   2.1675265e+02   1.3503364e+02   1.8795822e+02   9.0980000e+01   6.2535236e+01   5.9146364e+01   7.7481927e+01   1.2481545e+02   1.3374931e+02   1.0926636e+02   5.0014145e+01   8.5004545e+01   1.0572600e+02   2.0099909e+02   1.7954553e+02   9.9684545e+01   8.7837964e+01   1.1735727e+02   9.8315055e+01   1.7497364e+02   1.1920029e+02   9.5685455e+01   1.3007335e+02   9.4972424e+01   5.2523378e+01   1.8337182e+02   1.4327571e+02   8.5711818e+01   1.1078942e+02   2.8751455e+02   1.4244702e+02   1.1058182e+02   6.5149818e+01   9.3495455e+01   7.4794000e+01   1.5986818e+02   4.6155091e+01   9.5040909e+01   1.1156764e+02
   2.2607545e+02   1.8933305e+02   1.8402636e+02   1.7989789e+02   1.5702727e+02   2.3739055e+02   1.3426636e+02   1.9890233e+02   1.6983242e+02   1.0381458e+02   2.1699455e+02   1.8664771e+02   1.9245242e+02   2.1791498e+02   1.2748455e+02   1.7061578e+02   1.5019455e+02   2.3057080e+02   1.3639364e+02   1.2593124e+02   1.4553455e+02   2.2904451e+02   1.8286273e+02   1.7198916e+02   1.3968364e+02   2.3405895e+02   8.5962727e+01   1.2964935e+02   1.4832727e+02   1.6353200e+02   1.1939455e+02   1.4437298e+02   8.6217273e+01   7.4696255e+01   4.8682424e+01   9.1416578e+01   1.7336545e+02   1.5437258e+02   9.9690909e+01   1.1492655e+02   1.1391364e+02   1.4931145e+02   1.2497182e+02   1.3938680e+02   1.3042727e+02   1.0374127e+02   1.6138636e+02   8.2354545e+01   1.1138182e+02   4.3541273e+01   1.6167818e+02   1.4131575e+02   9.6982727e+01   1.3848502e+02   9.2550000e+01   9.1773273e+01   1.2883091e+02   7.3693527e+01   1.5889000e+02   6.6596073e+01   8.4352424e+01  -1.8677022e+01   1.2971545e+02   6.1915491e+01   1.5306909e+02   1.6543175e+02   4.4112424e+01   6.6352178e+01   1.6593455e+02   1.4739160e+02   1.1649727e+02   1.3091113e+02   1.3332818e+02   1.5338465e+02   3.7069818e+02   2.2837869e+02   1.1510273e+02   2.6361178e+02   2.1874364e+02   2.1997778e+02   2.2030455e+02   1.6077018e+02   2.5920545e+02   6.1227200e+01   1.9992182e+02   1.9411898e+02   1.1706091e+02   1.0547513e+02   1.3251455e+02   1.6170793e+02   2.1792091e+02   1.6921996e+02   1.6995000e+02   1.7369309e+02   9.6771818e+01   7.5230073e+01   9.6153636e+01   1.2270135e+02   2.0149000e+02   1.1686625e+02   1.3564545e+02   1.7756109e+02   2.6029455e+02   1.8910462e+02   2.1872818e+02   1.2662720e+02   7.8676364e+01   1.4582680e+02   1.3953909e+02   1.2867596e+02   1.0047909e+02   1.6045985e+02   1.6478242e+02   1.1693858e+02   1.2411242e+02   1.3852218e+02   9.6062424e+01   1.0567618e+02   1.2328273e+02   1.9146193e+02   2.8040242e+02   1.7225898e+02   1.1367182e+02   1.4281444e+02   1.5351182e+02   1.2712815e+02   9.9524545e+01   8.5528036e+01   8.8447273e+01   2.0861058e+02   8.4810000e+01   1.9273611e+02   9.5210000e+01   6.5805927e+01   1.5651091e+02   6.1893673e+01   1.0119364e+02   1.1915178e+02   1.2107455e+02   7.8461309e+01   1.6612091e+02   1.2881578e+02   1.9040242e+02   1.8688898e+02   1.1703909e+02   9.9655964e+01   2.0903909e+02   1.9739869e+02   2.5685455e+02   9.3871636e+01   1.2625242e+02   1.4973098e+02   1.2099455e+02   7.8113164e+01   1.1730455e+02   1.1796836e+02   1.5978242e+02   1.5366858e+02   1.5857818e+02   1.8124920e+02   1.3840727e+02   1.4642833e+02   1.3969636e+02   8.8326109e+01   2.0148000e+02   1.7864887e+02   2.3511545e+02   1.9914985e+02   1.4560364e+02   1.7353262e+02   9.1840000e+01   5.8986436e+01   7.4046364e+01   7.4669927e+01   1.2905545e+02   1.0989011e+02   9.5316364e+01   7.6040145e+01   7.4384545e+01   5.8765600e+01   1.8684909e+02   2.0477753e+02   1.0201455e+02   8.2841564e+01   1.4154727e+02   1.1204985e+02   1.8754364e+02   1.3810469e+02   1.0011545e+02   1.2832895e+02   1.1149242e+02   5.6011778e+01   1.2169182e+02   1.7448011e+02   9.8091818e+01   9.6759018e+01   2.9937455e+02   1.4344822e+02   8.8051818e+01   1.0052222e+02   1.5549545e+02   7.5114000e+01   2.1114818e+02   3.8152691e+01   7.4470909e+01   1.1373324e+02
   2.2931545e+02   1.8030385e+02   1.8787636e+02   1.6663989e+02   1.7307727e+02   3.0334655e+02   1.3069636e+02   1.4747793e+02   1.5173242e+02   1.1722258e+02   2.1827455e+02   2.0230531e+02   2.0006242e+02   1.9054618e+02   1.4014455e+02   1.7722298e+02   1.5800455e+02   2.1189600e+02   1.1101364e+02   1.1630164e+02   1.7648455e+02   2.2370851e+02   1.8620273e+02   1.4053196e+02   1.3635364e+02   2.0951535e+02   6.9772727e+01   1.2761455e+02   1.7041727e+02   1.6699480e+02   1.7006455e+02   1.1879938e+02   8.8407273e+01   5.9811055e+01   4.8022424e+01   1.0589938e+02   1.3412545e+02   1.4417178e+02   1.1659091e+02   1.0542455e+02   1.2120364e+02   1.1696825e+02   1.2092182e+02   1.4447080e+02   1.1514727e+02   1.0910367e+02   1.5018636e+02   1.3630055e+02   1.0709182e+02   6.9934473e+01   1.6829818e+02   1.0040615e+02   8.1832727e+01   1.1664702e+02   1.0490000e+02   7.4585273e+01   1.0521091e+02   8.9153127e+01   1.1232000e+02   9.0041673e+01   8.9252424e+01  -2.9549022e+01   1.2461545e+02   7.1233491e+01   1.4501909e+02   1.5583575e+02   3.9022424e+01   1.0446938e+02   1.5674455e+02   1.7526680e+02   8.5067273e+01   1.2009553e+02   1.3932818e+02   1.5961465e+02   3.8141818e+02   2.2128109e+02   9.1382727e+01   2.4717938e+02   2.3620364e+02   2.3858098e+02   2.1673455e+02   1.6681578e+02   1.8873545e+02   1.2328480e+02   1.9597182e+02   2.0500498e+02   8.4870909e+01   1.1972033e+02   1.6528455e+02   1.5417633e+02   2.1744091e+02   1.8673836e+02   1.5390000e+02   1.5511709e+02   9.9911818e+01   7.8978873e+01   1.4301364e+02   1.2933255e+02   1.0255000e+02   8.0001455e+01   1.1754545e+02   1.6676909e+02   2.4015455e+02   2.3538582e+02   1.9872818e+02   1.1812720e+02   6.9346364e+01   1.4034320e+02   1.4343909e+02   1.2574396e+02   1.2713909e+02   1.8779705e+02   1.2264242e+02   9.9019778e+01   1.1483242e+02   1.3107458e+02   1.2740242e+02   1.1687898e+02   1.2776273e+02   1.6577353e+02   3.1830242e+02   1.7746698e+02   1.2448182e+02   1.2537964e+02   1.5237182e+02   1.1768935e+02   7.3854545e+01   8.7341636e+01   1.0468727e+02   2.0888138e+02   8.4960000e+01   1.9919411e+02   7.4680000e+01   1.0191833e+02   1.1237091e+02   7.3094873e+01   1.1148364e+02   1.0608858e+02   9.1784545e+01   7.5844509e+01   1.5107091e+02   1.3582978e+02   1.7597242e+02   1.6856338e+02   1.4446909e+02   1.3027156e+02   2.1607909e+02   2.4835549e+02   2.3661455e+02   1.5001084e+02   1.2083242e+02   1.9088458e+02   1.3975455e+02   8.4992364e+01   1.5407455e+02   1.2412676e+02   1.5330242e+02   1.4851698e+02   1.5533818e+02   1.7707840e+02   1.1345727e+02   1.5642433e+02   1.4184636e+02   1.2962411e+02   1.8105000e+02   1.9600327e+02   2.1583545e+02   2.2078225e+02   1.7836364e+02   2.0253182e+02   9.8320000e+01   5.3088036e+01   6.5046364e+01   8.5719927e+01   9.6055455e+01   1.4296011e+02   9.3736364e+01   9.2116545e+01   7.4054545e+01   1.1903200e+02   1.7103909e+02   2.0661233e+02   1.1291455e+02   7.5679564e+01   1.0711727e+02   1.1451425e+02   1.9635364e+02   1.2467989e+02   7.8925455e+01   1.2845415e+02   1.2149242e+02   6.2111778e+01   1.1895182e+02   1.4948931e+02   9.0181818e+01   1.2181182e+02   2.8951455e+02   1.6461702e+02   1.2982182e+02   9.1950618e+01   1.2359545e+02   7.7436000e+01   2.1686818e+02   3.2365091e+01   2.4610909e+01   1.3643204e+02
   2.2169545e+02   1.9120345e+02   1.9773636e+02   1.3904109e+02   1.4888727e+02   2.6161175e+02   1.4469636e+02   1.3863793e+02   1.9859242e+02   1.1999378e+02   2.5484455e+02   1.4370971e+02   1.9206242e+02   2.1294618e+02   1.1233455e+02   1.3139778e+02   2.2714455e+02   1.7084480e+02   6.1013636e+01   1.8663164e+02   1.6843455e+02   2.0573251e+02   2.0948273e+02   1.6266956e+02   1.9206364e+02   1.4800855e+02   9.5632727e+01   1.3639575e+02   1.5708727e+02   1.7783120e+02   1.4310455e+02   1.6600618e+02   9.0167273e+01   6.5380255e+01   6.3972424e+01   8.8193378e+01   1.2722545e+02   1.7310378e+02   1.1607091e+02   1.1718615e+02   1.3529364e+02   1.2417105e+02   1.3645182e+02   1.0051840e+02   1.5128727e+02   9.2402473e+01   1.3252636e+02   1.3056335e+02   1.1019182e+02   6.6636473e+01   1.9372818e+02   1.1185175e+02   9.0212727e+01   1.0421662e+02   1.0575000e+02   9.4467273e+01   1.3759091e+02   4.5752727e+01   1.4289000e+02   7.2786073e+01   8.2872424e+01  -1.7368622e+01   1.0080545e+02   8.0378291e+01   1.6039909e+02   1.5560535e+02   3.9682424e+01   6.5086578e+01   1.1960455e+02   2.0361800e+02   8.9257273e+01   1.2947033e+02   1.3789818e+02   1.2753905e+02   4.0474818e+02   1.8079469e+02   8.7882727e+01   2.0662938e+02   2.0435364e+02   2.3851898e+02   1.6192455e+02   2.0153058e+02   1.2446545e+02   1.9995640e+02   1.9387182e+02   2.0369298e+02   1.2411091e+02   1.0387113e+02   1.7309455e+02   1.3217153e+02   2.1687091e+02   1.7039396e+02   1.6290000e+02   1.5687709e+02   1.0924182e+02   7.7142473e+01   1.0434364e+02   9.7276145e+01   8.5550000e+01   3.8201455e+01   1.1726545e+02   2.0203149e+02   2.5149455e+02   2.1540862e+02   2.1520818e+02   1.0332880e+02   9.6916364e+01   1.5265760e+02   1.5605909e+02   1.2192436e+02   1.4918909e+02   1.5489305e+02   1.8011242e+02   1.1437218e+02   7.8112424e+01   1.3292218e+02   1.0397242e+02   1.3670338e+02   1.3252273e+02   1.5539273e+02   3.0473242e+02   1.7898258e+02   1.4406182e+02   7.8383236e+01   1.3784182e+02   9.9571745e+01   7.4044545e+01   8.6476436e+01   1.3725727e+02   1.4537578e+02   7.6620000e+01   1.8401131e+02   7.1880000e+01   1.0281233e+02   1.0975091e+02   5.5494473e+01   9.4143636e+01   1.3923578e+02   8.6924545e+01   8.2333309e+01   1.6207091e+02   1.5180978e+02   2.0735242e+02   1.3243298e+02   1.4084909e+02   9.0321164e+01   2.4260909e+02   1.7909309e+02   2.3585455e+02   1.2064164e+02   1.2054242e+02   1.7833778e+02   1.3213455e+02   8.4551964e+01   1.3945455e+02   1.0500636e+02   1.4659242e+02   1.2629378e+02   1.7514818e+02   1.2635360e+02   1.6411727e+02   1.3818153e+02   1.4631636e+02   1.1422651e+02   1.4900000e+02   1.9275727e+02   1.9697545e+02   1.8772105e+02   1.6303364e+02   1.8099822e+02   9.3360000e+01   6.4004836e+01   9.9956364e+01   9.7697127e+01   1.5262545e+02   9.5434509e+01   9.8546364e+01   6.0441745e+01   6.9524545e+01   8.5394400e+01   1.9461909e+02   1.5786593e+02   1.0606455e+02   1.1284756e+02   1.1559727e+02   1.0455585e+02   2.0906364e+02   1.2123309e+02   8.9975455e+01   1.2229015e+02   1.0045242e+02   3.9224978e+01   1.4395182e+02   1.5058931e+02   8.1851818e+01   1.3800822e+02   3.0589455e+02   1.3311662e+02   8.2151818e+01   9.8954218e+01   1.0502545e+02   1.2220160e+02   2.1381818e+02   5.6319091e+01   4.8560909e+01   1.4885604e+02
   2.2483545e+02   1.5757225e+02   1.6578636e+02   1.7301709e+02   1.7412727e+02   2.3417255e+02   1.1698636e+02   1.6042473e+02   1.8764242e+02   1.1019978e+02   2.0937455e+02   1.7872731e+02   1.9440242e+02   2.0061898e+02   1.2181455e+02   1.6587938e+02   2.3048455e+02   1.5242760e+02   1.0253364e+02   1.3045004e+02   1.5972455e+02   2.0233931e+02   2.1324273e+02   1.7450876e+02   1.6444364e+02   1.4764815e+02   1.1187273e+02   1.0200655e+02   1.5032727e+02   1.8327200e+02   1.3363455e+02   1.7928378e+02   8.5407273e+01   6.6811055e+01   8.2492424e+01   9.2381778e+01   1.5098545e+02   1.4125298e+02   1.3426091e+02   7.7300945e+01   1.2453364e+02   1.4655185e+02   1.4402182e+02   1.4324280e+02   1.5823727e+02   1.2394647e+02   1.5142636e+02   1.3258135e+02   1.1509182e+02   5.3484473e+01   1.8886818e+02   1.1162055e+02   9.1832727e+01   1.4180702e+02   1.0165000e+02   9.6995273e+01   1.3540091e+02   6.7067927e+01   1.2546000e+02   9.8460473e+01   7.5972424e+01  -1.2626622e+01   1.3090545e+02   5.8680291e+01   1.8887909e+02   1.2866695e+02   4.3112424e+01   7.8672178e+01   1.5479455e+02   1.8913280e+02   9.5167273e+01   1.2718753e+02   1.2503818e+02   1.1870785e+02   3.7045818e+02   1.8105789e+02   9.2882727e+01   2.5022938e+02   1.7651364e+02   2.2143618e+02   1.9054455e+02   1.6405098e+02   2.3252545e+02   9.9101600e+01   1.9773182e+02   1.7214418e+02   3.2060909e+01   1.2846513e+02   1.7732455e+02   1.4536313e+02   1.5858091e+02   2.1848716e+02   1.4029000e+02   2.1268589e+02   1.0001182e+02   8.2450873e+01   9.7773636e+01   9.5191745e+01   5.1440000e+01   5.3030255e+01   1.3802545e+02   1.7718069e+02   1.9522455e+02   2.1171022e+02   1.9539818e+02   1.0663360e+02   9.7866364e+01   1.4767160e+02   1.7767909e+02   1.0381476e+02   1.2789909e+02   2.0659625e+02   1.5768242e+02   1.1936658e+02   9.0252424e+01   1.5947098e+02   6.8022424e+01   1.4553938e+02   1.4185273e+02   1.7569633e+02   2.9121242e+02   1.7506418e+02   1.5472182e+02   1.2015044e+02   1.4479182e+02   1.2963575e+02   1.0109455e+02   1.1188244e+02   1.3363727e+02   1.4147538e+02   7.9240000e+01   1.9718171e+02   5.7920000e+01   8.9789127e+01   9.8990909e+01   8.3975273e+01   1.0276364e+02   9.5736182e+01   9.1594545e+01   6.4339709e+01   1.8497091e+02   1.4016778e+02   1.4664242e+02   1.9081978e+02   1.3713909e+02   1.0914796e+02   2.5888909e+02   2.0098069e+02   2.7842455e+02   1.3404604e+02   1.0278242e+02   1.7565858e+02   1.1970455e+02   7.7216364e+01   1.4221455e+02   1.0040556e+02   1.6011242e+02   1.4831218e+02   2.0448818e+02   1.5852640e+02   1.5497727e+02   1.9139273e+02   1.4360636e+02   1.0229331e+02   1.9576000e+02   2.5225647e+02   2.3126545e+02   2.3159785e+02   1.5541364e+02   1.4627782e+02   9.3980000e+01   6.9865236e+01   8.7426364e+01   8.9409527e+01   1.3486545e+02   1.0965531e+02   9.7926364e+01   4.9831345e+01   7.8194545e+01   7.9320800e+01   1.9799909e+02   1.8412553e+02   1.0653455e+02   8.8999964e+01   1.2364727e+02   1.4762185e+02   1.6906364e+02   1.2910309e+02   1.0997545e+02   1.0521015e+02   1.0216242e+02   3.3708178e+01   1.5559182e+02   1.2849811e+02   1.0909182e+02   1.0196902e+02   2.6008455e+02   1.4340142e+02   1.0672182e+02   6.3078618e+01   1.1716545e+02   6.7710400e+01   1.9491818e+02   4.4971091e+01   3.8660909e+01   1.1411804e+02
   2.1526545e+02   2.1852785e+02   1.9649636e+02   1.8123029e+02   1.1555727e+02   2.8227815e+02   1.1540636e+02   1.8198113e+02   1.5811242e+02   1.1133218e+02   2.3413455e+02   1.9398651e+02   2.0535242e+02   1.8678298e+02   1.4152455e+02   1.6877258e+02   1.9219455e+02   1.7926080e+02   1.0372364e+02   1.5230484e+02   1.4834455e+02   2.1776971e+02   1.7534273e+02   1.5721076e+02   2.1273364e+02   1.5892495e+02   1.1106273e+02   6.5551345e+01   1.3598727e+02   1.8422920e+02   1.2610455e+02   1.7055618e+02   8.3027273e+01   6.9711455e+01   6.4832424e+01   1.0631458e+02   1.8693545e+02   1.3261698e+02   1.2874091e+02   1.2769255e+02   1.0853364e+02   1.3712185e+02   1.2726182e+02   1.3544360e+02   1.3742727e+02   1.0151127e+02   1.5852636e+02   1.1653335e+02   1.1662182e+02   7.4172073e+01   1.7543818e+02   1.0255495e+02   8.9832727e+01   1.1348702e+02   9.1850000e+01   8.0529273e+01   1.0150091e+02   8.3309927e+01   1.2622000e+02   7.0349673e+01   8.6062424e+01  -1.5103822e+01   1.2685545e+02   7.2864291e+01   1.5849909e+02   1.5833735e+02   3.2972424e+01   9.3343378e+01   1.5822455e+02   1.6676840e+02   9.6167273e+01   1.1382753e+02   1.2541818e+02   1.6491745e+02   4.2722818e+02   2.3227629e+02   9.6652727e+01   2.3353778e+02   1.9758364e+02   2.4414058e+02   2.0287455e+02   1.4968458e+02   1.8425545e+02   1.6580320e+02   1.9568182e+02   1.9545818e+02   8.5820909e+01   1.2235433e+02   1.8418455e+02   1.1133433e+02   1.9439091e+02   2.7729236e+02   1.3000000e+02   1.6150909e+02   9.1011818e+01   8.3550873e+01   1.2606364e+02   9.9778545e+01   7.1760000e+01   9.5514655e+01   1.0526545e+02   1.7318149e+02   2.0862455e+02   2.4950822e+02   2.3872818e+02   1.1044720e+02   8.1676364e+01   1.4601680e+02   1.8481909e+02   9.3573564e+01   1.5647909e+02   1.7635985e+02   1.7030242e+02   1.2058698e+02   1.2664242e+02   1.2641978e+02   1.1292242e+02   1.2708738e+02   1.8471273e+02   1.8059753e+02   2.9649242e+02   1.5902178e+02   1.0701182e+02   1.3882724e+02   2.2927182e+02   9.1207345e+01   9.0564545e+01   1.1100484e+02   1.6963727e+02   1.9364538e+02   9.0340000e+01   2.0748371e+02   9.0680000e+01   1.2849833e+02   1.1394091e+02   9.2109273e+01   1.0148364e+02   1.1179858e+02   1.0392455e+02   7.1403309e+01   1.3040091e+02   1.6120338e+02   1.8316242e+02   1.6960818e+02   1.1594909e+02   1.2265316e+02   2.2550909e+02   1.7475109e+02   2.8166455e+02   7.6116836e+01   1.1549242e+02   1.7812178e+02   1.4822455e+02   9.8654764e+01   1.3616455e+02   7.5029564e+01   1.1740242e+02   1.9177898e+02   1.7552818e+02   1.3836320e+02   1.4440727e+02   1.4608833e+02   9.8696364e+01   1.6474611e+02   1.8110000e+02   2.1337927e+02   2.2530545e+02   2.1083465e+02   1.7165364e+02   1.6854862e+02   8.1220000e+01   5.1886036e+01   7.8236364e+01   7.6044727e+01   1.1962545e+02   1.3573451e+02   1.0259636e+02   5.7217745e+01   7.5244545e+01   6.9216800e+01   2.0594909e+02   1.5472953e+02   1.0977455e+02   9.5170764e+01   1.1873727e+02   1.2658465e+02   1.7040364e+02   1.4999589e+02   9.0635455e+01   1.5818735e+02   1.1230242e+02   3.8566978e+01   1.2890182e+02   1.4090331e+02   8.7661818e+01   1.1397342e+02   3.0775455e+02   1.3096782e+02   9.4251818e+01   7.2416218e+01   1.1249545e+02   7.8464000e+01   1.8991818e+02   3.4371091e+01   4.1700909e+01   1.0187484e+02
   2.2293545e+02   1.5796425e+02   2.2521636e+02   1.6236269e+02   1.6150727e+02   2.5018215e+02   1.6536636e+02   1.4712433e+02   1.6978242e+02   1.2424858e+02   2.1060455e+02   1.7638891e+02   2.0640242e+02   1.7984898e+02   7.8004545e+01   1.6738418e+02   2.2643455e+02   1.5928160e+02   1.2367364e+02   1.4770884e+02   1.6110455e+02   2.1850891e+02   1.6334273e+02   1.8403076e+02   1.7254364e+02   1.9924015e+02   1.3439273e+02   8.8914945e+01   1.2651727e+02   1.9441680e+02   1.2906455e+02   1.7935938e+02   8.9977273e+01   9.3065455e+01   6.2832424e+01   9.6374578e+01   1.7098545e+02   1.4332298e+02   1.4550091e+02   1.3040175e+02   1.2348364e+02   9.5355855e+01   1.5345182e+02   1.4996840e+02   1.5595727e+02   1.0964887e+02   1.3390636e+02   1.3545295e+02   7.9861818e+01   1.2025287e+02   1.5553818e+02   1.2457695e+02   8.7832727e+01   1.3112702e+02   7.0850000e+01   6.8359273e+01   9.7120909e+01   6.1660327e+01   1.2822000e+02   9.7099673e+01   8.6972424e+01  -2.1176622e+01   1.2747545e+02   5.9574691e+01   1.8377909e+02   1.7188495e+02   4.4402424e+01   9.7948978e+01   1.6450455e+02   1.4150600e+02   7.8637273e+01   1.3841993e+02   1.3522818e+02   1.5794265e+02   3.7974818e+02   2.0069469e+02   9.7932727e+01   2.4265538e+02   2.6358364e+02   2.1824058e+02   1.9578455e+02   1.6511178e+02   1.4846545e+02   2.2508640e+02   1.9368182e+02   1.9589818e+02   1.0406091e+02   9.7085127e+01   1.9956455e+02   1.0872393e+02   1.9725091e+02   2.0839356e+02   1.3167000e+02   1.8208549e+02   9.6531818e+01   7.4589273e+01   1.2377364e+02   1.0782175e+02   7.8230000e+01   9.3787055e+01   1.2016545e+02   1.4060949e+02   1.9695455e+02   2.1344182e+02   1.9067818e+02   1.0796120e+02   8.6056364e+01   1.3009640e+02   1.6119909e+02   8.9033164e+01   1.2751909e+02   1.6062665e+02   1.9149242e+02   1.2023178e+02   1.0154242e+02   1.5432778e+02   1.3987242e+02   1.1112138e+02   1.3419273e+02   1.5492913e+02   2.9573242e+02   1.8808258e+02   1.5758182e+02   1.2625164e+02   1.6470182e+02   8.6372945e+01   9.0564545e+01   1.1767484e+02   9.6597273e+01   1.9105858e+02   9.4620000e+01   1.6528131e+02   7.0300000e+01   5.1128727e+01   1.4056091e+02   5.1929673e+01   6.2763636e+01   1.1374618e+02   1.0654455e+02   7.9233709e+01   1.6131091e+02   1.5220058e+02   2.3811242e+02   1.3131218e+02   1.0975909e+02   1.1323836e+02   2.3579909e+02   1.5330789e+02   2.6733455e+02   1.0479324e+02   9.5112424e+01   1.8279218e+02   1.3356455e+02   9.4347564e+01   1.2407455e+02   7.7616764e+01   1.5178242e+02   1.6778858e+02   1.8900818e+02   1.4971480e+02   1.1887727e+02   1.5828073e+02   1.5822636e+02   1.1055371e+02   1.8800000e+02   2.4949727e+02   2.2640545e+02   2.2574665e+02   1.6089364e+02   2.2359942e+02   8.1510000e+01   8.6862836e+01   8.0996364e+01   1.0868393e+02   1.2924545e+02   1.1577491e+02   1.1683636e+02   7.2128545e+01   1.0248455e+02   8.4987600e+01   1.6184909e+02   2.1534753e+02   8.0914545e+01   9.7759564e+01   1.1883727e+02   1.1724665e+02   1.7911364e+02   1.6938909e+02   1.1792545e+02   1.4276415e+02   1.2025242e+02   9.2500978e+01   1.3680182e+02   1.4042131e+02   7.2901818e+01   1.2234422e+02   3.2094455e+02   1.5082262e+02   8.0151818e+01   8.2304218e+01   1.0583545e+02   1.2037680e+02   1.7162818e+02   7.1594291e+01   4.2420909e+01   1.1624724e+02
   1.9264545e+02   2.0642745e+02   1.8297636e+02   1.6688189e+02   2.2988727e+02   2.3918175e+02   1.3460636e+02   1.7406513e+02   1.7078242e+02   1.0997858e+02   2.1875455e+02   1.6550691e+02   2.0064242e+02   1.9558978e+02   1.4890455e+02   1.1014218e+02   2.3562455e+02   1.3849640e+02   1.0262364e+02   1.4225284e+02   1.6053455e+02   1.9679451e+02   2.2077273e+02   2.1690636e+02   2.0901364e+02   1.5446255e+02   9.6722727e+01   1.1816855e+02   1.5794727e+02   1.7571240e+02   1.5929455e+02   1.5609098e+02   8.2787273e+01   5.2590655e+01   9.4302424e+01   7.4146978e+01   1.5331545e+02   1.3806658e+02   1.3169091e+02   1.1783655e+02   1.0577364e+02   1.3572265e+02   1.1054182e+02   1.3006120e+02   1.4971727e+02   1.2938807e+02   1.8342636e+02   8.4591345e+01   9.5521818e+01   6.9570073e+01   1.8481818e+02   9.9514545e+01   1.0331273e+02   1.0740862e+02   1.0565000e+02   8.6325273e+01   1.3207091e+02   6.3244327e+01   1.2322000e+02   1.0249967e+02   8.0302424e+01  -1.9683022e+01   1.4304545e+02   9.0229091e+01   1.7782909e+02   1.2745095e+02   3.8022424e+01   6.2839378e+01   1.7045455e+02   1.5803000e+02   9.3977273e+01   1.3123273e+02   1.2084818e+02   1.3228305e+02   3.7417818e+02   1.8791029e+02   1.0438273e+02   2.4396938e+02   1.7851364e+02   1.9227618e+02   2.1016455e+02   1.3334138e+02   1.1599545e+02   2.2526400e+02   2.0906182e+02   1.5728778e+02   1.0487091e+02   1.1883033e+02   1.8890455e+02   1.6266673e+02   1.9654091e+02   2.8769036e+02   1.6186000e+02   1.9343029e+02   9.4291818e+01   9.0048473e+01   1.3268364e+02   1.0415895e+02   6.8180000e+01   7.5481055e+01   1.1654545e+02   1.5460909e+02   1.9142455e+02   2.4701422e+02   2.0196818e+02   1.2210800e+02   9.7866364e+01   1.3106160e+02   1.5143909e+02   8.5913964e+01   1.3113909e+02   1.8414705e+02   1.7706242e+02   9.8816178e+01   9.8732424e+01   1.6569258e+02   1.2292242e+02   1.2223738e+02   1.6033273e+02   1.5707793e+02   3.3273242e+02   1.6902258e+02   1.7158182e+02   1.3432164e+02   1.5041182e+02   1.1103615e+02   8.4754545e+01   9.6419636e+01   9.6207273e+01   2.3436978e+02   9.5580000e+01   1.9906451e+02   9.2110000e+01   1.2867393e+02   1.4246091e+02   7.2397673e+01   1.0076364e+02   9.4236182e+01   9.3544545e+01   1.1413371e+02   1.5778091e+02   1.6648298e+02   1.9935242e+02   1.3545298e+02   1.1379909e+02   1.4144516e+02   2.6874909e+02   1.6724189e+02   2.7080455e+02   1.3541564e+02   1.3687242e+02   1.8203138e+02   9.6564545e+01   1.0744756e+02   1.5064455e+02   1.1202116e+02   1.3730242e+02   1.9713698e+02   1.4824818e+02   1.8350560e+02   1.8768727e+02   1.3786593e+02   1.6869636e+02   1.0357611e+02   1.8033000e+02   1.5177087e+02   2.1706545e+02   2.2964385e+02   1.2593364e+02   1.7439622e+02   8.3270000e+01   8.4102036e+01   7.7286364e+01   1.1184073e+02   1.3400545e+02   7.7634109e+01   1.0259636e+02   9.8217745e+01   9.2574545e+01   6.4780400e+01   1.8756909e+02   2.0071993e+02   9.8254545e+01   1.2057236e+02   1.2521727e+02   1.2059625e+02   1.6797364e+02   1.4905029e+02   9.2405455e+01   1.4794575e+02   1.0287242e+02   6.1321378e+01   1.7248182e+02   1.4598691e+02   1.0333182e+02   9.0239818e+01   2.7270455e+02   1.4415182e+02   1.0010182e+02   8.2898218e+01   1.1883545e+02   9.4386800e+01   1.7362818e+02   7.0584291e+01   3.0420909e+01   1.2092724e+02
   2.0621545e+02   1.9825185e+02   2.0502636e+02   1.1411789e+02   1.6450727e+02   2.6513215e+02   1.3640636e+02   1.7944113e+02   1.6925242e+02   1.0586098e+02   2.3360455e+02   1.5197891e+02   2.3483242e+02   1.8966458e+02   1.1776455e+02   1.1186338e+02   2.4729455e+02   1.6175280e+02   1.2362364e+02   1.2162284e+02   1.7629455e+02   1.9096371e+02   2.2924273e+02   1.4841876e+02   1.2735364e+02   1.6928535e+02   1.0387273e+02   1.0978655e+02   1.7751727e+02   1.8785680e+02   1.3196455e+02   1.2179738e+02   8.3167273e+01   5.6040255e+01   8.6592424e+01   7.6243778e+01   1.3422545e+02   1.4197378e+02   8.7450909e+01   1.0985575e+02   1.1477364e+02   1.5053265e+02   1.5083182e+02   1.3736800e+02   1.2390727e+02   9.5642873e+01   1.8509636e+02   9.1077745e+01   8.5001818e+01   8.8321673e+01   1.6124818e+02   8.6210145e+01   1.1055273e+02   1.0677942e+02   1.2470000e+02   7.3101273e+01   1.3359091e+02   6.5172727e+01   1.3317000e+02   8.2603673e+01   6.3402424e+01  -2.6431022e+01   1.0861545e+02   4.4033491e+01   1.9163909e+02   1.1710615e+02   4.7062424e+01   7.2216178e+01   1.5626455e+02   1.5282520e+02   9.7447273e+01   1.3791513e+02   1.3822818e+02   1.5175265e+02   4.0484818e+02   1.7516669e+02   1.1988273e+02   2.4867938e+02   1.9574364e+02   1.8451778e+02   1.9706455e+02   1.5391938e+02   1.5378545e+02   1.4456080e+02   2.0473182e+02   2.4515418e+02   7.2110909e+01   1.3131113e+02   1.8728455e+02   1.0789633e+02   1.6025091e+02   2.3707356e+02   1.8781000e+02   1.7535429e+02   1.0358182e+02   6.9975273e+01   1.1839364e+02   1.0944215e+02   6.6860000e+01   8.6956655e+01   1.4474545e+02   1.7221309e+02   2.5122455e+02   2.0363022e+02   1.7524818e+02   1.1733560e+02   6.6536364e+01   1.2208800e+02   1.4991909e+02   1.1917556e+02   1.2889909e+02   1.8818625e+02   1.7573242e+02   1.2496258e+02   1.4616242e+02   1.5718818e+02   1.1130242e+02   1.8278698e+02   1.5605273e+02   1.4584033e+02   2.9449242e+02   1.8099178e+02   1.3582182e+02   1.3814244e+02   1.3418182e+02   1.2357455e+02   9.8134545e+01   8.4119236e+01   1.2925727e+02   2.0672578e+02   1.0100000e+02   1.8582091e+02   6.8020000e+01   9.4741127e+01   1.0170091e+02   6.7808473e+01   1.1462364e+02   8.5837382e+01   1.0126455e+02   9.5236109e+01   1.4135091e+02   1.8156738e+02   1.8640242e+02   1.4020898e+02   1.1613909e+02   1.2977796e+02   2.5412909e+02   1.5912149e+02   2.7057455e+02   9.4434036e+01   9.8592424e+01   1.9828378e+02   1.1056455e+02   1.0075756e+02   1.2849455e+02   1.1555316e+02   1.7468242e+02   1.2757658e+02   1.8181818e+02   1.5639000e+02   1.4245727e+02   1.5320433e+02   1.5188636e+02   6.4970909e+01   1.8829000e+02   2.0499407e+02   2.2540545e+02   2.0887665e+02   1.4603364e+02   1.4816822e+02   7.6650000e+01   5.8531636e+01   6.3616364e+01   9.4364327e+01   1.3605545e+02   9.9610109e+01   8.4546364e+01   5.5851745e+01   7.3004545e+01   7.0346000e+01   1.4699909e+02   1.5296553e+02   1.3587455e+02   9.0842764e+01   1.0726727e+02   1.0208225e+02   1.5806364e+02   1.2336309e+02   8.2495455e+01   1.3640855e+02   8.9162424e+01   3.7268178e+01   1.3532182e+02   1.6664971e+02   1.0776182e+02   1.1988542e+02   3.0260455e+02   1.5604982e+02   7.9671818e+01   8.1152618e+01   7.7875455e+01   6.6803600e+01   1.7795818e+02   6.3897891e+01   2.7890909e+01   1.1212964e+02
   2.0345545e+02   2.0490265e+02   2.2382636e+02   2.1347389e+02   1.6998727e+02   2.8921375e+02   1.5540636e+02   2.3097113e+02   1.6111242e+02   1.4966218e+02   2.5760455e+02   1.7958891e+02   2.0692242e+02   2.2094738e+02   1.4829455e+02   1.6828098e+02   2.5524455e+02   2.0916680e+02   1.0482364e+02   1.3764684e+02   2.0024455e+02   2.1285771e+02   2.7920273e+02   2.3233196e+02   1.8082364e+02   2.0271775e+02   1.1849273e+02   1.1995695e+02   1.3784727e+02   1.5937040e+02   2.0477455e+02   1.3745258e+02   1.0188727e+02   6.7302655e+01   6.8782424e+01   7.6998578e+01   1.8008545e+02   1.5673498e+02   9.7450909e+01   1.4800575e+02   1.1348364e+02   1.3715585e+02   1.1183182e+02   1.4414800e+02   1.7085727e+02   1.0502687e+02   2.2114636e+02   1.0866375e+02   1.3809182e+02   1.0112447e+02   1.5391818e+02   8.6516545e+01   1.2331273e+02   9.1618618e+01   1.2815000e+02   1.1062527e+02   1.2536091e+02   7.8301127e+01   1.5355000e+02   9.9643273e+01   9.1592424e+01   8.2637778e+00   1.4066545e+02   8.1849491e+01   1.3363909e+02   1.1298615e+02   6.0682424e+01   9.3696578e+01   1.4631455e+02   1.9400120e+02   1.0106727e+02   1.0447553e+02   1.1841818e+02   1.2071745e+02   3.0998818e+02   2.2070549e+02   1.0427273e+02   2.3959818e+02   2.0481364e+02   2.1340218e+02   1.5645455e+02   1.6682818e+02   1.5883545e+02   1.9589680e+02   2.2301182e+02   2.1412178e+02   3.4440909e+01   1.3923473e+02   1.7561455e+02   1.1734993e+02   2.1044091e+02   1.8043836e+02   1.5300000e+02   1.4561909e+02   8.6011818e+01   7.9000873e+01   1.1525364e+02   1.0279335e+02   4.7130000e+01   7.7375055e+01   9.6745455e+01   1.4848309e+02   1.8509455e+02   2.1492062e+02   2.0391818e+02   8.5472000e+01   8.1296364e+01   1.4623720e+02   1.6353909e+02   1.1003596e+02   1.1761909e+02   1.7455865e+02   1.5554242e+02   1.2348778e+02   1.0978242e+02   1.5109858e+02   1.1821242e+02   7.7524178e+01   1.4576273e+02   1.5838353e+02   2.9168242e+02   1.8011658e+02   1.2610182e+02   1.3458004e+02   1.5008182e+02   1.4268255e+02   8.5614545e+01   1.1078084e+02   8.0017273e+01   1.9509498e+02   8.1720000e+01   1.9284331e+02   8.4260000e+01   7.8341927e+01   1.1384091e+02   9.3837273e+01   1.1852364e+02   6.4955382e+01   8.3404545e+01   4.6664909e+01   1.4040091e+02   1.1959338e+02   2.2211242e+02   1.0697218e+02   1.1303909e+02   9.1975964e+01   2.3074909e+02   1.5161189e+02   2.7266455e+02   9.7606836e+01   1.1964242e+02   2.1449978e+02   1.3241455e+02   8.3819564e+01   1.1769455e+02   9.7657164e+01   1.4887242e+02   1.4368138e+02   1.5790818e+02   1.7473280e+02   1.4168727e+02   1.8240593e+02   1.4412636e+02   1.4911171e+02   1.6486000e+02   1.9505847e+02   2.3430545e+02   2.2935465e+02   1.3060364e+02   1.4278262e+02   6.0740000e+01   6.2474436e+01   7.0956364e+01   7.6867127e+01   1.3434545e+02   9.9986909e+01   9.8126364e+01   8.9815345e+01   8.5094545e+01   8.9578800e+01   1.8075909e+02   1.3864473e+02   1.1515455e+02   1.0117036e+02   7.5547273e+01   9.7429855e+01   1.6359364e+02   9.3540691e+01   1.0006545e+02   1.2352295e+02   6.7352424e+01   2.0492978e+01   1.5811182e+02   1.5824651e+02   1.0280182e+02   1.2580222e+02   2.9951455e+02   1.2810702e+02   7.7771818e+01   6.3584618e+01   8.6635455e+01   5.4812800e+01   2.1253818e+02   5.0901491e+01   2.7180909e+01   1.2122644e+02
   1.7212545e+02   2.0726905e+02   1.9606636e+02   1.9774469e+02   1.4931727e+02   2.5786735e+02   1.4717636e+02   1.8729953e+02   1.7530242e+02   1.1671698e+02   2.5313455e+02   2.1513651e+02   1.9868242e+02   2.4965658e+02   1.2252455e+02   1.6253258e+02   2.5486455e+02   1.7833720e+02   1.4324364e+02   1.5386324e+02   1.8224455e+02   2.2029771e+02   1.9001273e+02   1.8598716e+02   2.0111364e+02   1.8909455e+02   7.5532727e+01   1.2696375e+02   1.7389727e+02   2.1310640e+02   2.0358455e+02   1.5382778e+02   8.1507273e+01   5.9973055e+01   7.0212424e+01   1.1231418e+02   1.6793545e+02   1.1941698e+02   9.3360909e+01   1.5728295e+02   1.2739364e+02   1.4080305e+02   1.1359182e+02   1.5591720e+02   1.3695727e+02   9.4928873e+01   1.7328636e+02   1.3849255e+02   1.1495182e+02   8.9545673e+01   1.8591818e+02   1.3114655e+02   1.1888273e+02   1.2364302e+02   1.3125000e+02   1.0812727e+02   1.1693091e+02   7.5165527e+01   1.5236000e+02   8.5068473e+01   7.4972424e+01  -9.8766222e+00   1.4632545e+02   8.0686691e+01   1.4854909e+02   1.7836335e+02   5.2452424e+01   9.8494978e+01   1.8317455e+02   2.0024240e+02   8.2737273e+01   9.1231927e+01   1.2727818e+02   1.5705865e+02   3.8603818e+02   2.2591149e+02   8.6152727e+01   2.6892778e+02   2.4858364e+02   2.4821058e+02   1.9221455e+02   1.8210738e+02   1.6925545e+02   2.3411320e+02   2.0535182e+02   2.2863458e+02   5.6580909e+01   1.2617353e+02   1.6075455e+02   1.2201873e+02   2.3582091e+02   2.1249796e+02   1.6386000e+02   1.5470029e+02   6.9011818e+01   8.7260873e+01   1.0006364e+02   7.2618545e+01   8.3760000e+01   1.0081465e+02   1.1616545e+02   1.9654949e+02   2.1409455e+02   2.2640062e+02   1.8205818e+02   1.6179080e+02   9.5246364e+01   1.7088120e+02   1.6043909e+02   8.8333964e+01   1.4508909e+02   1.8060105e+02   1.6059242e+02   1.2817378e+02   1.2302242e+02   1.7655938e+02   1.1349242e+02   1.1537178e+02   1.6257273e+02   2.2241873e+02   2.8006242e+02   1.7590618e+02   1.5867182e+02   1.4178444e+02   2.7537182e+02   1.0589935e+02   1.0361455e+02   1.0558084e+02   1.2482727e+02   1.9327018e+02   1.0296000e+02   1.9904411e+02   6.8210000e+01   8.4485927e+01   1.2113091e+02   1.0725407e+02   9.9333636e+01   1.1663058e+02   7.3494545e+01   8.7407709e+01   1.6216091e+02   1.7018258e+02   1.8583242e+02   2.0596458e+02   1.4541909e+02   1.4000556e+02   2.3836909e+02   1.7705229e+02   3.0804455e+02   1.5986644e+02   1.2359242e+02   2.1542378e+02   1.3032455e+02   1.0574676e+02   1.4540455e+02   1.3282036e+02   1.6540242e+02   1.6354898e+02   1.9057818e+02   1.4677920e+02   1.8064727e+02   1.6637913e+02   1.3893636e+02   2.0281691e+02   1.8986000e+02   2.4905847e+02   2.7645545e+02   2.3498265e+02   1.8046364e+02   1.5689382e+02   8.0700000e+01   7.9497636e+01   5.9376364e+01   1.3284353e+02   1.5981545e+02   1.1980931e+02   1.0864636e+02   9.7403745e+01   1.0281455e+02   1.0673120e+02   1.9237909e+02   2.0385513e+02   1.3082455e+02   9.9386764e+01   1.3621727e+02   1.0871625e+02   1.9606364e+02   1.3808309e+02   1.2921545e+02   1.3796095e+02   9.1782424e+01   3.4968578e+01   1.5074182e+02   2.0199611e+02   1.0504182e+02   1.0091302e+02   3.0180455e+02   1.5244382e+02   1.0991182e+02   8.4923418e+01   1.0287545e+02   5.2373600e+01   1.9929818e+02   4.6100691e+01   7.4610909e+01   1.3382204e+02
   1.8035545e+02   1.9965065e+02   2.0921636e+02   1.5907269e+02   1.5960727e+02   2.4685415e+02   1.6493636e+02   1.3673873e+02   1.7306242e+02   1.1703618e+02   2.5260455e+02   1.7017891e+02   2.0178242e+02   2.2292858e+02   1.4767455e+02   1.8414058e+02   2.0105455e+02   1.3969200e+02   1.4758364e+02   1.7641604e+02   1.8605455e+02   2.3618291e+02   2.2482273e+02   1.6482236e+02   1.9020364e+02   2.0367735e+02   1.1363273e+02   1.3191575e+02   1.6684727e+02   2.0228040e+02   1.5996455e+02   1.4679738e+02   7.3887273e+01   7.2162655e+01   1.2930242e+02   7.4726978e+01   1.5746545e+02   1.8135458e+02   9.2930909e+01   1.2974735e+02   1.2710364e+02   1.7630625e+02   1.2497182e+02   1.7629680e+02   1.5295727e+02   9.7988873e+01   1.6742636e+02   2.0115135e+02   1.0519182e+02   7.7326473e+01   1.9548818e+02   1.1723095e+02   1.2936273e+02   7.5704618e+01   1.3355000e+02   8.1643273e+01   9.4260909e+01   8.3459127e+01   1.4698000e+02   9.5978873e+01   5.4832424e+01  -8.9354222e+00   1.4737545e+02   9.1272691e+01   1.5030909e+02   1.1584255e+02   4.9212424e+01   1.0170418e+02   1.4836455e+02   1.8922720e+02   8.7637273e+01   9.2929927e+01   1.4070818e+02   1.3917425e+02   4.2269818e+02   2.2240869e+02   1.1288273e+02   2.5678938e+02   2.5674364e+02   2.1240778e+02   2.1216455e+02   1.4190138e+02   1.7436545e+02   2.4596440e+02   1.5568182e+02   1.9512818e+02   6.5010909e+01   1.0730913e+02   1.5213455e+02   1.6937833e+02   2.7825091e+02   2.3687356e+02   1.4519000e+02   1.4210389e+02   8.3201818e+01   8.0885673e+01   1.4725364e+02   1.2618335e+02   8.0390000e+01   8.9034255e+01   9.9355455e+01   1.5870429e+02   2.2195455e+02   2.4850182e+02   1.6629818e+02   1.7424160e+02   7.7056364e+01   1.5724640e+02   1.6357909e+02   1.4065276e+02   1.0599909e+02   2.0810825e+02   2.0159242e+02   1.0280378e+02   1.2716242e+02   1.4113818e+02   1.0854242e+02   1.3857778e+02   1.8214273e+02   1.8552313e+02   3.2106242e+02   2.0538618e+02   1.9682182e+02   1.0559244e+02   2.5160182e+02   9.5130945e+01   1.0142455e+02   7.4896036e+01   1.2240727e+02   2.2642378e+02   1.0824000e+02   2.3238171e+02   1.0778000e+02   1.1861033e+02   1.3765091e+02   1.1355247e+02   1.0038364e+02   9.7646582e+01   1.0030455e+02   5.4122909e+01   1.3578091e+02   1.6905298e+02   1.7459242e+02   2.1905378e+02   1.2418909e+02   1.4889396e+02   2.3264909e+02   1.7736989e+02   2.7514455e+02   1.1782844e+02   1.1106242e+02   1.8404618e+02   1.2180455e+02   7.0808364e+01   1.3183455e+02   1.0714596e+02   1.4449242e+02   1.9727178e+02   1.6076818e+02   1.7450400e+02   1.4283727e+02   1.4712393e+02   1.2779636e+02   1.2493811e+02   1.9686000e+02   2.1401847e+02   2.7397545e+02   2.7218105e+02   2.1784364e+02   1.7485342e+02   8.7270000e+01   7.5972036e+01   6.1566364e+01   7.7378327e+01   1.4919545e+02   1.0041891e+02   9.5926364e+01   9.9461345e+01   7.7524545e+01   8.2324400e+01   1.8256909e+02   2.3778993e+02   1.3034455e+02   9.2955164e+01   1.4621727e+02   1.1834625e+02   1.7978364e+02   1.6829549e+02   1.1106545e+02   1.3541295e+02   1.3354242e+02   4.8097778e+01   1.3927182e+02   1.4875371e+02   7.7951818e+01   1.0894022e+02   2.9675455e+02   1.6160782e+02   1.1648182e+02   8.1727818e+01   1.1702545e+02   7.6381600e+01   1.7991818e+02   2.2701091e+01   4.1560909e+01   1.3636604e+02
   1.9869545e+02   1.8994345e+02   2.1921636e+02   1.5355269e+02   1.6026727e+02   2.8570135e+02   1.4531636e+02   1.3639833e+02   1.8273242e+02   1.2097258e+02   1.9694455e+02   2.2487171e+02   2.0906242e+02   2.0258618e+02   1.3352455e+02   1.4032258e+02   1.7062455e+02   1.9221640e+02   1.2577364e+02   1.8821084e+02   2.2329455e+02   1.9430371e+02   1.9891273e+02   1.8008516e+02   1.7273364e+02   2.3493495e+02   1.0744273e+02   1.1712095e+02   1.7432727e+02   2.1302200e+02   2.1487455e+02   1.3054458e+02   9.4737273e+01   7.5344655e+01   1.1202242e+02   1.0901938e+02   1.2808545e+02   1.9565498e+02   1.1612091e+02   1.4718215e+02   1.2972364e+02   1.1418665e+02   1.5250182e+02   1.4323440e+02   1.5361727e+02   1.2654607e+02   1.4952636e+02   1.5501335e+02   1.3786182e+02   8.0422873e+01   1.7705818e+02   1.4628535e+02   1.1926273e+02   1.4013262e+02   1.1755000e+02   1.0997327e+02   9.2260909e+01   9.0809127e+01   1.7232000e+02   1.0624167e+02   8.6162424e+01  -7.2018222e+00   1.3851545e+02   9.3361491e+01   1.5596909e+02   1.6376975e+02   5.4062424e+01   1.0031618e+02   1.6217455e+02   1.6521240e+02   9.3167273e+01   1.1586753e+02   1.6475818e+02   1.8296025e+02   4.2136818e+02   3.0674509e+02   1.2643273e+02   2.4476538e+02   2.5497364e+02   1.4923938e+02   2.1835455e+02   1.2892618e+02   1.6483545e+02   2.4725680e+02   2.0440182e+02   1.6780058e+02   8.1250909e+01   9.6909927e+01   2.0870455e+02   1.4561273e+02   2.5973091e+02   2.1777516e+02   1.4143000e+02   1.4959469e+02   1.0620182e+02   9.2285673e+01   1.3258364e+02   1.8782695e+02   7.1130000e+01   1.2045505e+02   1.0102545e+02   1.6218069e+02   1.8155455e+02   2.3187382e+02   2.6167818e+02   1.4076120e+02   6.3776364e+01   1.2701880e+02   1.9153909e+02   1.2675596e+02   1.0908909e+02   1.3848105e+02   1.1435242e+02   1.0354298e+02   7.6832424e+01   1.4740458e+02   8.6972424e+01   1.5773338e+02   1.7033273e+02   1.6546793e+02   3.3573242e+02   1.9297258e+02   1.5058182e+02   1.0624164e+02   2.3394182e+02   1.0450375e+02   1.0532455e+02   9.2684036e+01   1.4249727e+02   2.1285658e+02   9.4480000e+01   2.3591251e+02   1.0873000e+02   1.3653433e+02   1.3479091e+02   8.9871273e+01   1.2652364e+02   1.1836538e+02   8.8454545e+01   6.6540909e+01   1.3778091e+02   1.6247298e+02   2.3792242e+02   2.2022738e+02   1.5922909e+02   1.3490076e+02   2.2793909e+02   1.6483669e+02   2.5166455e+02   1.3837684e+02   1.0678242e+02   1.8676858e+02   1.3394455e+02   7.9177164e+01   1.4354455e+02   9.3299164e+01   1.6164242e+02   2.3494978e+02   1.6510818e+02   1.3434680e+02   1.4806727e+02   1.3041553e+02   1.6350636e+02   1.4599131e+02   2.2605000e+02   2.2402327e+02   3.0164545e+02   2.5715745e+02   2.2365364e+02   2.0786862e+02   9.6170000e+01   8.4260036e+01   7.3046364e+01   1.1555993e+02   1.6291545e+02   1.2427131e+02   1.0016636e+02   1.0260215e+02   8.8864545e+01   6.6607200e+01   1.9337909e+02   1.9096513e+02   1.2334455e+02   1.0427516e+02   1.4468727e+02   1.2279865e+02   1.8101364e+02   2.1714709e+02   1.0130545e+02   1.4062375e+02   1.3845242e+02   7.8854978e+01   1.6522182e+02   1.3078771e+02   8.8951818e+01   1.3301022e+02   3.6165455e+02   1.7265582e+02   1.1125182e+02   7.7766218e+01   1.4611545e+02   1.0282440e+02   1.2610818e+02   6.1385891e+01   8.2610909e+01   1.5437204e+02
   1.7697545e+02   2.0259105e+02   2.1373636e+02   1.5095109e+02   1.5612727e+02   2.8523255e+02   1.6079636e+02   1.2334993e+02   1.7297242e+02   1.4061338e+02   2.0956455e+02   2.0909211e+02   2.2225242e+02   1.8896098e+02   1.1190455e+02   1.9200218e+02   1.6929455e+02   2.1113280e+02   1.2696364e+02   1.6287564e+02   1.6005455e+02   2.5998291e+02   1.8753273e+02   1.9504556e+02   2.1982364e+02   2.0421775e+02   1.0596273e+02   1.2376935e+02   2.1660727e+02   1.7206960e+02   1.5901455e+02   1.5182338e+02   8.1167273e+01   5.1580255e+01   8.7872424e+01   1.1214138e+02   1.5050545e+02   1.5043138e+02   1.0445091e+02   1.5573575e+02   1.5681364e+02   1.0835945e+02   1.2573182e+02   1.8299600e+02   1.6061727e+02   1.3051607e+02   1.9599636e+02   1.9520575e+02   1.2038182e+02   1.0392127e+02   2.0439818e+02   1.3080815e+02   1.1750273e+02   1.0146342e+02   9.8300000e+01   1.0901327e+02   9.3210909e+01   6.7633127e+01   1.0936000e+02   9.2888473e+01   8.0162424e+01  -3.7718222e+00   1.1542545e+02   1.1805869e+02   1.4335909e+02   1.5282855e+02   6.6972424e+01   6.7573378e+01   1.5941455e+02   1.5300320e+02   1.1144727e+02   1.1898513e+02   1.3527818e+02   1.5317865e+02   4.4450818e+02   2.4013389e+02   1.0560273e+02   2.0110178e+02   1.8943364e+02   2.7002258e+02   2.3602455e+02   1.7380258e+02   1.4610545e+02   2.1712520e+02   1.9849182e+02   1.8418338e+02   8.8390909e+01   8.5578727e+01   1.8642455e+02   9.8155127e+01   2.6863091e+02   2.2449316e+02   1.3824000e+02   1.3884989e+02   1.2529182e+02   8.6618473e+01   1.6215364e+02   1.2056135e+02   7.6600000e+01   9.6917455e+01   1.4074545e+02   1.7719309e+02   1.8709455e+02   2.3789062e+02   2.2982818e+02   2.2530920e+02   8.4826364e+01   8.7104800e+01   1.7348909e+02   1.5342996e+02   1.0775909e+02   1.5915745e+02   1.3773242e+02   1.5515258e+02   7.7212424e+01   1.7684418e+02   9.8252424e+01   1.5750098e+02   1.3671273e+02   1.5367753e+02   3.3497242e+02   1.9041338e+02   1.4439182e+02   1.0692684e+02   1.4579182e+02   1.2436575e+02   8.4424545e+01   8.9116036e+01   1.4687727e+02   1.7822618e+02   9.3050000e+01   2.2107691e+02   8.5880000e+01   1.1479233e+02   1.3970091e+02   9.8188473e+01   7.5193636e+01   8.7281782e+01   1.1930455e+02   7.4982909e+01   1.5735091e+02   1.5132738e+02   1.7216242e+02   2.2177818e+02   1.4579909e+02   1.4492516e+02   1.8103909e+02   2.1191869e+02   2.3533455e+02   1.1849324e+02   8.3402424e+01   1.6453898e+02   1.2994455e+02   1.1191716e+02   1.3811455e+02   1.0516356e+02   1.6240242e+02   1.5378898e+02   1.5538818e+02   1.5645440e+02   1.5968727e+02   1.4063593e+02   1.3722636e+02   1.5514371e+02   1.6891000e+02   2.0382447e+02   2.7673545e+02   2.6153025e+02   1.6408364e+02   1.9686422e+02   8.7980000e+01   8.5625236e+01   6.6046364e+01   1.0997993e+02   1.5953545e+02   9.9831709e+01   1.2621636e+02   1.1075815e+02   6.0054545e+01   1.1991200e+02   2.0799909e+02   1.8103553e+02   9.4394545e+01   8.2681164e+01   1.1697727e+02   1.1139545e+02   2.0225364e+02   1.7234789e+02   1.1982545e+02   1.2175215e+02   1.4425242e+02   7.1340978e+01   1.5843182e+02   1.2759091e+02   8.5331818e+01   9.4489818e+01   3.0503455e+02   1.7752542e+02   1.1415182e+02   1.0186422e+02   1.5187545e+02   9.3503600e+01   1.6743818e+02   5.3979491e+01   2.1270909e+01   1.1536924e+02
   2.4497545e+02   1.5444105e+02   2.2463636e+02   1.6340909e+02   1.5031727e+02   2.8135735e+02   8.8936364e+01   1.4838873e+02   1.8364242e+02   1.1342978e+02   2.4941455e+02   1.6924411e+02   1.9616242e+02   1.9894818e+02   1.5000455e+02   1.2886418e+02   1.6200455e+02   2.1657600e+02   1.1434364e+02   1.4669524e+02   1.7667455e+02   2.6407331e+02   2.2101273e+02   1.6012716e+02   2.0335364e+02   2.4267535e+02   1.0072273e+02   1.5032855e+02   1.6389727e+02   1.5651640e+02   1.4072455e+02   2.0228658e+02   8.7407273e+01   8.2741055e+01   5.6252424e+01   1.0700098e+02   1.3693545e+02   1.7842698e+02   1.0245091e+02   1.4574575e+02   2.9353364e+02   2.1131855e+01   1.1935182e+02   1.8035640e+02   1.3623727e+02   1.1570647e+02   1.6271636e+02   1.6143815e+02   1.3181182e+02   7.4626873e+01   1.8786818e+02   1.1970055e+02   1.1855273e+02   1.0747942e+02   1.1250000e+02   8.6027273e+01   1.1336091e+02   6.5641127e+01   1.2522000e+02   1.1185967e+02   7.0972424e+01  -8.3166222e+00   9.0325455e+01   7.6406691e+01   1.7668909e+02   1.6830215e+02   4.5492424e+01   5.0861778e+01   1.3964455e+02   1.6672480e+02   9.3787273e+01   1.5858793e+02   1.4475818e+02   1.4185025e+02   4.0669818e+02   2.2377869e+02   8.9772727e+01   2.0191818e+02   1.5343364e+02   2.1674258e+02   1.7968455e+02   2.0520978e+02   1.6594545e+02   1.8110800e+02   1.3106182e+02   2.3638778e+02   8.3390909e+01   9.1408727e+01   1.9109455e+02   1.3240153e+02   2.0244091e+02   2.5669836e+02   1.5986000e+02   1.6259029e+02   1.1934182e+02   1.2747447e+02   1.7301364e+02   1.1597255e+02   5.5390000e+01   9.5714255e+01   1.2350545e+02   1.9157229e+02   2.0515455e+02   2.3791582e+02   1.7448818e+02   1.4935640e+02   6.6156364e+01   1.0249840e+02   1.3019909e+02   1.3361316e+02   1.2085909e+02   1.7867945e+02   1.4335242e+02   1.2970298e+02   1.1592242e+02   1.2674738e+02   1.1192242e+02   1.4116738e+02   1.3628273e+02   1.0714193e+02   3.1111242e+02   1.7718218e+02   9.4011818e+01   1.1114724e+02   1.1760182e+02   1.1162095e+02   6.4044545e+01   7.8176436e+01   9.9307273e+01   2.1417178e+02   8.2860000e+01   2.0194211e+02   8.6880000e+01   9.6612327e+01   1.0808091e+02   7.8298073e+01   1.3767364e+02   8.7853382e+01   1.1045455e+02   6.3590909e+01   1.6764091e+02   2.0122418e+02   1.9264242e+02   1.6432978e+02   1.1641909e+02   1.3723556e+02   2.2869909e+02   2.4425589e+02   2.8685455e+02   1.0756164e+02   1.1311242e+02   1.7712218e+02   1.4041455e+02   7.5799564e+01   1.3178455e+02   1.0709996e+02   1.7130242e+02   1.8536698e+02   1.8138818e+02   2.0628440e+02   1.3368727e+02   1.5732593e+02   1.5812636e+02   1.3032171e+02   1.5043000e+02   1.6316287e+02   2.3011545e+02   2.1116985e+02   1.8793364e+02   1.8067622e+02   1.0770000e+02   8.0767636e+01   1.0671636e+02   1.0629633e+02   1.3891545e+02   8.6051309e+01   9.6926364e+01   1.1643135e+02   9.9334545e+01   9.6239600e+01   2.1903909e+02   1.9487233e+02   9.6494545e+01   8.7283164e+01   1.1616727e+02   1.5075025e+02   2.1897364e+02   1.4578029e+02   1.0711545e+02   1.4257895e+02   1.4654242e+02   8.9297778e+01   1.3643182e+02   1.2545091e+02   7.9181818e+01   1.1041182e+02   2.5451455e+02   1.8689702e+02   1.1167182e+02   8.9732618e+01   1.4816545e+02   1.3447040e+02   1.7510818e+02   6.7365891e+01   3.5470909e+01   1.2756324e+02
   2.0878545e+02   1.9242625e+02   2.3635636e+02   1.8276149e+02   1.7150727e+02   3.1095215e+02   1.9993636e+02   1.8864873e+02   1.7654242e+02   1.1299778e+02   2.2975455e+02   2.2019691e+02   1.8811242e+02   2.2150218e+02   1.5924455e+02   1.5245498e+02   1.8386455e+02   2.2568720e+02   1.1624364e+02   1.5988324e+02   1.8557455e+02   2.2584131e+02   2.7948273e+02   1.8039956e+02   1.9968364e+02   2.3506895e+02   1.1339273e+02   1.3131495e+02   1.9256727e+02   1.3199280e+02   1.7120455e+02   1.9160818e+02   7.1787273e+01   7.9230655e+01   9.2642424e+01   5.9469778e+01   8.0845455e+01   6.5294182e+01   1.0993091e+02   1.6295735e+02   2.6458364e+02   1.1067855e+01   1.3164182e+02   1.5228320e+02   1.5323727e+02   1.3429647e+02   1.7695636e+02   1.2300895e+02   1.2171182e+02   8.6384873e+01   1.7286818e+02   9.9710545e+01   1.1693273e+02   1.0217902e+02   7.4000000e+01   1.0210727e+02   1.1064091e+02   5.5718727e+01   1.2341000e+02   1.1010447e+02   9.3112424e+01  -8.9782222e-01   1.0513545e+02   9.4071891e+01   1.9235909e+02   2.0728855e+02   2.7682424e+01   5.5476578e+01   1.6522455e+02   1.7563840e+02   1.0320727e+02   1.3011433e+02   1.5708818e+02   1.4300385e+02   3.4465818e+02   2.0579189e+02   1.2504273e+02   2.1865658e+02   2.5527364e+02   2.1328538e+02   2.0359455e+02   1.9110698e+02   1.5288545e+02   2.0547280e+02   2.4682182e+02   2.2502698e+02   1.2120091e+02   1.0591393e+02   2.0618455e+02   1.4105433e+02   2.3335091e+02   2.1741556e+02   1.6162000e+02   2.5711949e+02   1.1682182e+02   1.1781607e+02   1.3244364e+02   1.8579815e+02   6.8280000e+01   9.2953055e+01   1.4854545e+02   1.9337909e+02   1.9295455e+02   2.6482182e+02   2.2872818e+02   1.1439720e+02   8.7446364e+01   1.3470520e+02   1.8229909e+02   1.0168516e+02   1.6475909e+02   2.2297745e+02   1.5635242e+02   1.5656298e+02   1.5202242e+02   1.2209938e+02   1.4040242e+02   1.9207898e+02   1.4376273e+02   1.2392353e+02   3.2154242e+02   1.9058778e+02   1.2920182e+02   1.3948204e+02   1.9118182e+02   5.0064545e+01   1.1899455e+02   7.6160436e+01   1.5392727e+02   2.2518218e+02   8.8190000e+01   1.8727571e+02   9.6450000e+01   8.8896727e+01   1.1027091e+02   8.8352873e+01   9.7383636e+01   1.0388658e+02   1.2730455e+02   6.6002909e+01   1.8397091e+02   1.8805778e+02   2.0968242e+02   1.2691658e+02   1.2970909e+02   1.1688236e+02   2.3931909e+02   2.4673629e+02   2.8414455e+02   1.0101844e+02   1.0725242e+02   2.0092098e+02   1.0656455e+02   6.3507564e+01   1.2097455e+02   9.6534764e+01   1.1297242e+02   1.6236338e+02   2.1767818e+02   1.7990120e+02   1.5283727e+02   1.4808393e+02   1.1698636e+02   9.3042909e+01   1.5486000e+02   1.6018847e+02   2.1054545e+02   2.1268545e+02   1.7765364e+02   1.8830862e+02   8.7080000e+01   5.2267236e+01   9.2856364e+01   1.3911513e+02   1.0272545e+02   6.2516509e+01   8.5166364e+01   7.5232145e+01   6.9244545e+01   8.5556800e+01   1.7237909e+02   1.4617513e+02   1.0149455e+02   8.3023164e+01   1.2945727e+02   1.0439705e+02   1.5116364e+02   1.9339509e+02   9.6445455e+01   1.2024255e+02   1.4135242e+02   9.4862978e+01   1.3359182e+02   1.3157811e+02   9.4521818e+01   1.3584462e+02   2.9132455e+02   1.4704222e+02   9.7911818e+01   9.0213418e+01   1.0949545e+02   8.9794000e+01   1.5372818e+02   7.2556291e+01   4.2320909e+01   1.2420524e+02
   2.4250545e+02   2.1129865e+02   1.8059636e+02   2.0745229e+02   1.7017727e+02   2.6471855e+02   1.8869636e+02   1.5925793e+02   1.8721242e+02   1.3514418e+02   2.5399455e+02   1.8211771e+02   2.3235242e+02   2.0558298e+02   1.2414455e+02   1.7074298e+02   2.3491455e+02   2.1436320e+02   1.0943364e+02   1.6142804e+02   1.9157455e+02   2.0250131e+02   2.4872273e+02   1.7291036e+02   1.4463364e+02   1.8704295e+02   1.0415273e+02   1.3700415e+02   1.4465727e+02   1.6020560e+02   1.7820455e+02   1.2509818e+02   1.0669727e+02   4.9297855e+01   8.8402424e+01   9.0618978e+01   1.7760545e+02   1.4307338e+02   1.2798091e+02   1.0813335e+02   2.4891364e+02   2.7511455e+01   1.1954182e+02   1.8792120e+02   1.6371727e+02   1.0350807e+02   1.6118636e+02   1.1937055e+02   1.3109182e+02   6.6494473e+01   1.9324818e+02   9.0410145e+01   1.1659273e+02   9.1256218e+01   1.0345000e+02   1.0630127e+02   1.3474091e+02   5.8980727e+01   1.3260000e+02   1.0645927e+02   1.0016242e+02  -4.4618222e+00   1.0709545e+02   5.3915091e+01   1.7139909e+02   1.7830535e+02   2.9922424e+01   9.5727378e+01   1.8288455e+02   1.8255560e+02   8.8927273e+01   1.3782673e+02   1.2746818e+02   1.1604345e+02   3.6760818e+02   2.4590589e+02   1.1960273e+02   2.3831178e+02   2.4081364e+02   2.8737218e+02   2.1121455e+02   1.8592738e+02   1.6531545e+02   1.9437840e+02   2.2892182e+02   2.4226898e+02   9.5820909e+01   1.4189433e+02   1.8490455e+02   1.3765673e+02   2.1406091e+02   1.7023876e+02   1.6490000e+02   2.2285709e+02   1.1482182e+02   8.2076073e+01   1.0739364e+02   1.2546215e+02   8.6760000e+01   7.3364655e+01   1.5531545e+02   2.2179749e+02   2.2749455e+02   2.3125862e+02   1.5510818e+02   1.1956680e+02   8.2636364e+01   1.8551000e+02   1.8196909e+02   1.2509156e+02   1.6008909e+02   1.4888105e+02   1.0716242e+02   1.4844818e+02   1.5649242e+02   1.5631178e+02   1.0711242e+02   1.5112218e+02   1.4681273e+02   1.6681953e+02   3.1649242e+02   1.8151178e+02   1.6858182e+02   7.6661636e+01   1.2484182e+02   1.1118175e+02   1.1285455e+02   7.7751636e+01   1.1011727e+02   1.9130698e+02   8.7100000e+01   1.6169291e+02   1.0102000e+02   1.0391113e+02   1.1746091e+02   1.0254767e+02   1.3109364e+02   9.4379782e+01   1.2468455e+02   7.5452509e+01   1.8083091e+02   1.9806898e+02   2.3092242e+02   1.1478738e+02   1.2889909e+02   1.5837716e+02   3.0007909e+02   2.1001549e+02   2.9114455e+02   1.3073844e+02   1.2440242e+02   1.9021898e+02   1.0632455e+02   1.0685676e+02   1.1354455e+02   1.2417916e+02   1.3387242e+02   1.7960138e+02   2.3805818e+02   1.7398080e+02   1.3826727e+02   1.9476953e+02   1.3960636e+02   1.1676331e+02   1.5124000e+02   1.9485807e+02   2.2645545e+02   2.0093265e+02   1.4241364e+02   1.9112782e+02   7.4790000e+01   7.0780436e+01   7.6376364e+01   9.9863527e+01   1.2838545e+02   9.5373709e+01   1.0297636e+02   8.6087345e+01   1.0271455e+02   7.9019200e+01   1.5627909e+02   1.4927313e+02   1.0925455e+02   9.7832364e+01   1.1459727e+02   8.4015855e+01   1.4220364e+02   1.5820189e+02   9.0545455e+01   1.1609455e+02   1.0992242e+02   7.5897378e+01   1.2348182e+02   1.6648691e+02   1.1685182e+02   1.4501822e+02   2.8908455e+02   1.7770142e+02   8.6721818e+01   5.7438618e+01   9.2595455e+01   6.2576000e+01   2.4005818e+02   7.6409891e+01   4.2560909e+01   1.3938604e+02
   1.8616545e+02   2.1623585e+02   2.1221636e+02   1.8540269e+02   1.3536727e+02   2.4589335e+02   1.5660636e+02   1.6792513e+02   1.9806242e+02   1.4146618e+02   2.7384455e+02   1.7642971e+02   2.5087242e+02   2.1619138e+02   1.2571455e+02   1.7146738e+02   2.7610455e+02   1.9211800e+02   1.3177364e+02   1.8349084e+02   1.7034455e+02   2.6667971e+02   2.3115273e+02   1.5479596e+02   1.9025364e+02   2.3967335e+02   1.1501273e+02   1.0665535e+02   1.9013727e+02   2.4265720e+02   1.4225455e+02   1.7664418e+02   7.2547273e+01   6.5269855e+01   1.1678242e+02   8.6018578e+01   1.5555545e+02   1.9021738e+02   9.3210909e+01   1.0577495e+02   3.1510364e+02  -4.3537455e+00   1.3931182e+02   1.5152960e+02   1.3004727e+02   1.3048167e+02   1.5999636e+02   1.6470575e+02   1.4071182e+02   1.1395487e+02   1.5848818e+02   1.4843095e+02   1.0559273e+02   1.2984622e+02   1.0995000e+02   8.5781273e+01   1.2255091e+02   6.0095927e+01   1.3684000e+02   9.9550073e+01   9.1162424e+01  -1.6031822e+01   9.5995455e+01   5.5233091e+01   1.8201909e+02   1.8673575e+02   6.6212424e+01   1.0263418e+02   1.5431455e+02   1.9594120e+02   1.0144727e+02   1.2554513e+02   1.0913818e+02   1.0769985e+02   3.6107818e+02   2.1780829e+02   1.1799273e+02   2.4838058e+02   2.3827364e+02   2.5218538e+02   1.6592455e+02   1.6664058e+02   1.6299545e+02   1.7871400e+02   2.4421182e+02   2.2885578e+02   1.0273091e+02   1.4548153e+02   2.1056455e+02   1.4517393e+02   1.6492091e+02   1.5531996e+02   1.5109000e+02   2.0224189e+02   1.0172182e+02   4.6934073e+01   1.4372364e+02   7.0225745e+01   5.7440000e+01   8.1970255e+01   1.5459545e+02   2.0180509e+02   1.6475455e+02   2.1107782e+02   1.4572818e+02   1.1188720e+02   7.1916364e+01   1.8946760e+02   1.5943909e+02   1.5032396e+02   1.3728909e+02   1.3536505e+02   1.1140242e+02   1.8758898e+02   1.4549242e+02   1.6853178e+02   8.7642424e+01   8.3969778e+01   1.4519273e+02   2.0109913e+02   2.7164242e+02   1.5219978e+02   1.4301182e+02   1.1360724e+02   1.5556182e+02   1.3353415e+02   1.1271455e+02   8.7612836e+01   1.0268727e+02   1.2862138e+02   7.6000000e+01   1.6920091e+02   7.6110000e+01   9.0333927e+01   1.1394091e+02   8.8969273e+01   1.4076364e+02   1.0831618e+02   7.5874545e+01   8.1687309e+01   1.6331091e+02   1.6238058e+02   1.9149242e+02   1.5556178e+02   1.3627909e+02   9.1116764e+01   2.3164909e+02   1.8267989e+02   2.7195455e+02   7.9993636e+01   1.1635242e+02   1.9305298e+02   1.3032455e+02   9.5176764e+01   1.3645455e+02   1.1781636e+02   1.2102242e+02   1.8748938e+02   1.8095818e+02   1.6326880e+02   1.4411727e+02   1.9011153e+02   9.8316364e+01   1.3467651e+02   1.9205000e+02   2.2578327e+02   1.9226545e+02   1.7247785e+02   1.5798364e+02   1.1626222e+02   6.9220000e+01   5.1416036e+01   1.0433636e+02   9.6866727e+01   1.4410545e+02   8.7396109e+01   9.4646364e+01   1.0247375e+02   7.9194545e+01   7.7850800e+01   1.7489909e+02   1.5140353e+02   1.1072455e+02   1.1718476e+02   9.9167273e+01   1.0411025e+02   1.7597364e+02   1.3679029e+02   7.1595455e+01   1.4480055e+02   6.9112424e+01   3.9062178e+01   1.4148182e+02   1.7762691e+02   1.1676182e+02   1.4192542e+02   3.1313455e+02   1.5739742e+02   1.0144182e+02   4.2691018e+01   1.0387545e+02   3.9723600e+01   1.7353818e+02   9.3401491e+01   6.4230909e+01   1.2769244e+02
   2.1664545e+02   1.8960745e+02   2.1682636e+02   1.7151389e+02   1.4202727e+02   3.2750055e+02   1.3869636e+02   1.4054793e+02   1.7940242e+02   1.0142898e+02   2.4456455e+02   1.7977211e+02   1.9592242e+02   1.9301738e+02   1.1143455e+02   1.7998978e+02   2.0991455e+02   1.6436320e+02   9.1243636e+01   1.3954324e+02   1.7367455e+02   2.4174331e+02   2.2082273e+02   1.6533236e+02   1.7630364e+02   2.1516935e+02   1.1753273e+02   1.4274375e+02   1.6222727e+02   2.0918000e+02   1.6744455e+02   2.2062898e+02   7.8507273e+01   9.8123055e+01   5.4212424e+01   8.0924178e+01   1.4874545e+02   1.7557218e+02   1.1255091e+02   1.6127775e+02   2.6148364e+02   1.3315855e+01   1.3854182e+02   1.5182120e+02   1.7885727e+02   1.1710687e+02   1.8361636e+02   1.5976615e+02   1.1995182e+02   8.0385673e+01   1.9291818e+02   1.6410655e+02   1.2164273e+02   1.1594222e+02   9.9900000e+01   9.9185273e+01   1.3783091e+02   6.1113527e+01   1.5774000e+02   9.9548073e+01   9.8782424e+01  -1.8641422e+01   1.1994545e+02   1.0084709e+02   1.6082909e+02   1.8929095e+02   3.7782424e+01   1.0361858e+02   2.0041455e+02   2.0220320e+02   1.0730727e+02   1.2121633e+02   1.3108818e+02   1.4965385e+02   3.5160818e+02   2.0799589e+02   1.4738273e+02   2.8025938e+02   2.4404364e+02   2.6526378e+02   2.1183455e+02   1.2987778e+02   1.8046545e+02   2.1158640e+02   2.3278182e+02   2.4196018e+02   9.0150909e+01   1.4177793e+02   1.9847455e+02   1.5809113e+02   2.0049091e+02   2.0789436e+02   1.3390000e+02   1.7819709e+02   8.2201818e+01   6.3155673e+01   1.6772364e+02   7.5255745e+01   3.9810000e+01   8.3120655e+01   1.2512545e+02   2.4597269e+02   1.9522455e+02   2.5598022e+02   1.5810818e+02   1.3451680e+02   1.0872636e+02   1.9823280e+02   1.7505909e+02   1.5183436e+02   1.4466909e+02   2.0992465e+02   1.4221242e+02   1.4864418e+02   1.6349242e+02   1.7023178e+02   7.6402424e+01   1.4143898e+02   1.8066273e+02   1.9664153e+02   3.2973242e+02   1.7121258e+02   1.8382182e+02   1.5601244e+02   1.7837182e+02   1.7422935e+02   8.7854545e+01   1.2413164e+02   1.0525727e+02   1.7722578e+02   7.8580000e+01   1.9104451e+02   8.5920000e+01   9.3259127e+01   1.2799091e+02   1.2474527e+02   1.0248364e+02   1.0437858e+02   8.4544545e+01   9.9953709e+01   1.5231091e+02   1.5031058e+02   2.1354242e+02   1.4850778e+02   1.2622909e+02   1.0616076e+02   2.0464909e+02   1.7569989e+02   2.8180455e+02   1.0806564e+02   1.4178242e+02   2.2243858e+02   1.1708455e+02   1.0123596e+02   1.5130455e+02   1.2458836e+02   1.7592242e+02   1.4109738e+02   1.4329818e+02   1.9085160e+02   2.0597727e+02   1.6183273e+02   1.4231636e+02   1.3487651e+02   2.1891000e+02   2.5925447e+02   1.9730545e+02   2.3312465e+02   1.3779364e+02   1.4020742e+02   7.2030000e+01   7.1431236e+01   7.3996364e+01   1.0415393e+02   1.3929545e+02   1.3278091e+02   9.7696364e+01   6.0369745e+01   8.3574545e+01   8.7310400e+01   2.1132909e+02   1.4795913e+02   1.4849455e+02   1.1078316e+02   1.1087727e+02   9.7833455e+01   1.7463364e+02   9.3467491e+01   9.5445455e+01   1.5280255e+02   6.0302424e+01   1.9296978e+01   1.3564182e+02   2.4293411e+02   1.1376182e+02   1.2578542e+02   3.1560455e+02   1.6628982e+02   8.8481818e+01   9.1537818e+01   9.2025455e+01   4.7151600e+01   1.9953818e+02   8.3601491e+01   6.3610909e+01   1.1889204e+02
   2.1945545e+02   1.8771265e+02   1.9478636e+02   2.0341709e+02   1.9883727e+02   2.9638575e+02   1.5117636e+02   1.6673953e+02   1.5468242e+02   1.0936658e+02   2.1589455e+02   2.3949571e+02   2.2449242e+02   1.9425178e+02   1.4957455e+02   1.9760858e+02   2.1481455e+02   1.7683120e+02   1.1358364e+02   1.4951604e+02   1.9200455e+02   2.0499691e+02   2.4201273e+02   2.0349716e+02   1.8216364e+02   2.2661055e+02   1.0706273e+02   1.1196135e+02   1.2208727e+02   1.5820120e+02   1.4439455e+02   1.9285298e+02   1.0278727e+02   4.8470655e+01   7.8062424e+01   7.1736178e+01   1.9393545e+02   1.1805698e+02   1.0864091e+02   1.5592055e+02   2.5281364e+02   1.1289455e+01   1.3831182e+02   1.5455960e+02   1.2571727e+02   9.5208073e+01   1.4057636e+02   1.1739935e+02   1.2095182e+02   9.1205673e+01   1.6129818e+02   1.2720615e+02   1.1774273e+02   9.5204218e+01   1.2610000e+02   9.9139273e+01   1.3712091e+02   7.9360327e+01   1.5417000e+02   1.0216367e+02   9.2872424e+01   1.5781378e+01   1.2937545e+02   9.9942691e+01   1.4601909e+02   1.3771575e+02   7.4022424e+01   7.7289378e+01   1.5507455e+02   1.7140040e+02   7.6497273e+01   1.1344113e+02   1.3370818e+02   1.4958425e+02   4.3636818e+02   2.3835509e+02   1.1271273e+02   2.4547298e+02   2.1658364e+02   2.6408058e+02   1.9949455e+02   1.3743498e+02   1.5683545e+02   2.3426680e+02   1.8806182e+02   2.1010778e+02   9.6809091e+00   1.5978553e+02   1.8694455e+02   1.7206353e+02   2.3944091e+02   2.8054836e+02   1.4448000e+02   1.5463069e+02   9.2201818e+01   6.4935673e+01   1.4406364e+02   8.7818545e+01   7.3970000e+01   4.4967855e+01   1.0059545e+02   1.5336509e+02   2.0435455e+02   2.2237982e+02   1.8605818e+02   1.6714080e+02   8.8486364e+01   1.6076200e+02   1.6496909e+02   1.2202156e+02   1.3918909e+02   1.3178305e+02   1.1806242e+02   1.3286618e+02   9.7682424e+01   1.5825658e+02   8.4022424e+01   1.6196938e+02   1.9366273e+02   1.5622153e+02   2.9140242e+02   1.4951898e+02   1.6015182e+02   1.4819604e+02   3.3365182e+02   1.0642695e+02   1.0813455e+02   1.3983924e+02   1.2225727e+02   2.0976578e+02   7.2910000e+01   2.2177811e+02   8.4780000e+01   9.5070327e+01   1.2794091e+02   8.9799273e+01   1.2309364e+02   7.8349782e+01   1.0383455e+02   6.7790509e+01   1.1816091e+02   1.2623258e+02   2.1245242e+02   1.6988498e+02   1.0346909e+02   1.4265156e+02   1.9879909e+02   1.9840789e+02   3.0638455e+02   1.3256924e+02   1.4483242e+02   1.8105458e+02   1.2441455e+02   8.5559564e+01   1.6597455e+02   1.0745476e+02   1.6254242e+02   1.6263778e+02   1.8352818e+02   1.7330320e+02   1.4840727e+02   2.0495833e+02   1.6126636e+02   1.1926051e+02   2.3291000e+02   2.8075447e+02   2.2030545e+02   2.5076465e+02   1.6046364e+02   1.6144382e+02   9.9550000e+01   6.6179636e+01   6.1996364e+01   7.9823927e+01   1.5062545e+02   1.1549451e+02   1.0716636e+02   8.2662145e+01   9.2674545e+01   9.2542400e+01   2.2856909e+02   1.6324993e+02   1.1653455e+02   8.8249964e+01   1.2949727e+02   9.9253855e+01   2.0078364e+02   1.3056549e+02   1.1530545e+02   1.3911375e+02   4.0972424e+01   3.8843378e+01   1.7527182e+02   1.6745371e+02   9.1951818e+01   8.0630218e+01   3.6165455e+02   1.7894582e+02   1.0001182e+02   8.4145418e+01   9.6445455e+01   9.1698000e+01   1.7714818e+02   3.3062691e+01   8.1560909e+01   1.1878604e+02
   2.4335545e+02   2.8699065e+02   1.6163636e+02   2.0439909e+02   1.7526727e+02   2.7498135e+02   1.3193636e+02   1.8932873e+02   2.0092242e+02   1.3499738e+02   2.3284455e+02   1.9722971e+02   2.4635242e+02   2.1412298e+02   9.1714545e+01   1.9009738e+02   1.7986455e+02   2.3976720e+02   1.4301364e+02   1.6783164e+02   1.4110455e+02   2.6468891e+02   2.5063273e+02   1.6780756e+02   1.4268364e+02   2.0757895e+02   1.0687273e+02   1.2369655e+02   1.7746727e+02   2.1282080e+02   1.8596455e+02   1.2609738e+02   7.7507273e+01   6.5633055e+01   1.1087242e+02   9.9061378e+01   1.4965545e+02   1.3683938e+02   7.4070909e+01   1.6559615e+02   2.8424364e+02   1.9115055e+01   1.5112182e+02   1.7620480e+02   1.2861727e+02   1.2393607e+02   2.0352636e+02   9.3693345e+01   1.3162182e+02   9.9212073e+01   1.7205818e+02   1.0487535e+02   1.2045273e+02   1.2908742e+02   1.2325000e+02   8.9867273e+01   1.2269091e+02   8.0664727e+01   1.7984000e+02   9.4020073e+01   7.9452424e+01   3.3849778e+00   1.2371545e+02   1.4339549e+02   1.6073909e+02   1.3143815e+02   5.0492424e+01   6.4941778e+01   1.6103455e+02   1.7578360e+02   9.2977273e+01   1.0774273e+02   1.3770818e+02   1.4993425e+02   3.5050818e+02   2.8994389e+02   1.0271273e+02   2.3599298e+02   1.8097364e+02   2.0730938e+02   1.7954455e+02   1.2236098e+02   1.4625545e+02   2.0963320e+02   1.5568182e+02   1.6798818e+02   8.7309091e+00   1.4519153e+02   2.1094455e+02   1.2043353e+02   2.5606091e+02   2.2587876e+02   2.1329000e+02   9.6605891e+01   1.2377182e+02   8.6310073e+01   1.2682364e+02   1.1024775e+02   9.1390000e+01   1.2646425e+02   1.0816545e+02   1.7870949e+02   2.3369455e+02   2.4543262e+02   2.1667818e+02   1.8541120e+02   7.2296364e+01   1.2057720e+02   1.5734909e+02   1.5658116e+02   1.1794909e+02   1.4168225e+02   1.1002242e+02   1.6617938e+02   1.0897242e+02   1.4487338e+02   1.2535242e+02   1.2114298e+02   1.6128273e+02   1.8376193e+02   3.3506242e+02   1.9526618e+02   1.6248182e+02   7.9529636e+01   2.2579182e+02   8.3535745e+01   9.1754545e+01   1.0838964e+02   1.0392727e+02   2.1361218e+02   1.0586000e+02   2.0462211e+02   9.3920000e+01   1.1533913e+02   1.1037091e+02   8.3924873e+01   9.9623636e+01   8.8707382e+01   1.2516455e+02   6.9084109e+01   1.3697091e+02   1.4300778e+02   1.9792242e+02   2.2671738e+02   1.3199909e+02   1.3179916e+02   2.1860909e+02   1.6187309e+02   2.7942455e+02   9.5156036e+01   1.0483242e+02   1.6887458e+02   1.0660455e+02   7.3934364e+01   1.1154455e+02   1.2018916e+02   1.6245242e+02   1.4840498e+02   1.6781818e+02   9.3510000e+01   9.2877273e+01   1.4007073e+02   1.2198636e+02   1.3521291e+02   1.9748000e+02   2.2177887e+02   2.2740545e+02   2.4752665e+02   2.1369364e+02   1.8913542e+02   8.8890000e+01   7.8462436e+01   5.4566364e+01   7.7938327e+01   1.2757545e+02   1.1928851e+02   9.7926364e+01   9.4971345e+01   7.6284545e+01   7.4233600e+01   2.2042909e+02   1.5928113e+02   1.1349455e+02   8.2543164e+01   1.4902727e+02   1.1055145e+02   1.9854364e+02   1.1155469e+02   7.3735455e+01   1.2682935e+02   8.0592424e+01   3.9483778e+01   1.3748182e+02   1.5536691e+02   9.3231818e+01   8.8567818e+01   3.2660455e+02   1.5217982e+02   1.1729182e+02   7.5143018e+01   1.1997545e+02   5.2195600e+01   1.4095818e+02   4.4007891e+01   6.6270909e+01   1.3505924e+02
   2.3412545e+02   1.5610905e+02   2.1506636e+02   1.2160469e+02   1.3345727e+02   2.8965615e+02   1.1602636e+02   1.4855153e+02   1.4483242e+02   1.0010458e+02   2.5175455e+02   1.8438691e+02   1.9854242e+02   2.1804778e+02   1.5138455e+02   1.3732378e+02   1.6719455e+02   1.3911080e+02   8.4913636e+01   1.5238964e+02   1.4586455e+02   2.6882811e+02   2.1534273e+02   1.4763076e+02   1.7859364e+02   2.4103615e+02   1.2301273e+02   1.0773535e+02   1.5413727e+02   1.9868720e+02   1.4615455e+02   2.0042218e+02   7.8887273e+01   7.3662655e+01   8.9302424e+01   7.1446978e+01   1.6974545e+02   1.5485218e+02   9.6690909e+01   1.3611655e+02   2.8686364e+02   1.9955455e+01   1.3107182e+02   1.5994880e+02   1.5823727e+02   1.2522647e+02   1.9071636e+02   1.3295815e+02   1.1633182e+02   9.3815273e+01   2.0467818e+02   1.2535575e+02   9.9692727e+01   1.1464822e+02   9.1300000e+01   8.3573273e+01   1.0774091e+02   8.8280727e+01   1.6303000e+02   1.0417487e+02   8.6972424e+01  -1.1406622e+01   1.2632545e+02   8.8666691e+01   1.7158909e+02   1.6929015e+02   5.1972424e+01   8.3243378e+01   1.6084455e+02   1.6969880e+02   1.2073727e+02   1.4571193e+02   1.3841818e+02   1.7044745e+02   3.7336818e+02   2.5249509e+02   1.0432273e+02   2.2303418e+02   1.9981364e+02   2.4480218e+02   2.4516455e+02   1.6135138e+02   1.5525545e+02   2.2065320e+02   2.0459182e+02   1.8988538e+02   6.9060909e+01   9.5505127e+01   1.7680455e+02   1.6211473e+02   2.6197091e+02   2.3821596e+02   2.1043000e+02   1.5826469e+02   1.3324182e+02   1.3288247e+02   1.8791364e+02   1.2012055e+02   6.5390000e+01   1.1723425e+02   1.4397545e+02   1.9370469e+02   2.8349455e+02   2.1317862e+02   2.0434818e+02   1.7872760e+02   5.8346364e+01   1.2912320e+02   1.6857909e+02   1.3959276e+02   1.5037909e+02   1.7493785e+02   1.1925242e+02   1.7286098e+02   1.0064242e+02   1.0334978e+02   1.5940242e+02   1.6136898e+02   1.1843273e+02   1.3751993e+02   3.4630242e+02   2.2117698e+02   1.7377182e+02   9.3196436e+01   1.2460182e+02   9.9390945e+01   6.8664545e+01   9.3326836e+01   1.4844727e+02   2.1748058e+02   9.9000000e+01   2.0441091e+02   9.8260000e+01   1.3575193e+02   1.2084091e+02   1.2241727e+02   1.0333364e+02   9.5690582e+01   1.1254455e+02   7.9953709e+01   1.4488091e+02   1.8118498e+02   2.0745242e+02   2.0452498e+02   1.3422909e+02   8.1000764e+01   2.5269909e+02   1.9704589e+02   2.7395455e+02   9.4353636e+01   1.0825242e+02   1.6793098e+02   1.1480455e+02   9.9658364e+01   1.1921455e+02   1.1881556e+02   1.6178242e+02   1.9050858e+02   1.3376818e+02   1.3347400e+02   1.3745727e+02   1.3869433e+02   1.6393636e+02   1.1490691e+02   1.7581000e+02   2.1642247e+02   2.9554545e+02   2.5174545e+02   1.8908364e+02   1.8729422e+02   9.4270000e+01   8.6122036e+01   8.1716364e+01   1.0181633e+02   1.2291545e+02   1.1200131e+02   9.4316364e+01   7.5070145e+01   9.2004545e+01   6.6066000e+01   1.8722909e+02   1.9150713e+02   1.2649455e+02   8.3883164e+01   1.2345727e+02   1.0630705e+02   2.4159364e+02   1.6392069e+02   9.8065455e+01   1.6345295e+02   7.9922424e+01   8.4817378e+01   1.4106182e+02   1.5829051e+02   9.6281818e+01   1.0647382e+02   3.0475455e+02   1.5992782e+02   1.2401182e+02   9.2225418e+01   1.3535545e+02   1.0596520e+02   1.4443818e+02   4.7579491e+01   2.3700909e+01   1.2055484e+02
   2.3464545e+02   1.8378745e+02   2.5435636e+02   1.7246149e+02   1.6550727e+02   2.8452215e+02   1.5226636e+02   2.0465233e+02   1.7787242e+02   1.1294138e+02   2.0584455e+02   1.8857971e+02   2.2387242e+02   1.7607138e+02   1.5248455e+02   1.6642578e+02   2.0286455e+02   2.0125720e+02   1.0582364e+02   1.4680684e+02   1.5172455e+02   2.0764931e+02   1.8963273e+02   2.6111756e+02   1.5192364e+02   2.3945975e+02   1.4225273e+02   1.3400615e+02   1.6389727e+02   1.1937640e+02   1.5791455e+02   1.7839138e+02   9.1977273e+01   5.2475455e+01   8.4022424e+01   6.7019378e+01   1.7312545e+02   1.6877178e+02   1.2250091e+02   1.3948175e+02   2.3862364e+02   1.9144655e+01   1.4654182e+02   1.3747120e+02   1.4804727e+02   1.2942167e+02   1.7976636e+02   1.1469415e+02   1.0395182e+02   1.0537567e+02   2.0386818e+02   9.5470545e+01   1.0417273e+02   1.1866982e+02   9.5500000e+01   1.1968727e+02   1.1498091e+02   6.2421527e+01   1.9241000e+02   1.1148447e+02   7.7732424e+01  -1.1627422e+01   1.2237545e+02   4.8792691e+01   2.0235909e+02   1.8291855e+02   3.3062424e+01   5.8856178e+01   1.6684455e+02   1.8388880e+02   9.5587273e+01   1.4258393e+02   1.3703818e+02   1.2408785e+02   3.6717818e+02   2.1537029e+02   9.8712727e+01   2.5737298e+02   2.0420364e+02   3.1607098e+02   2.2187455e+02   1.6816458e+02   1.6404545e+02   1.7779000e+02   2.2597182e+02   2.5822498e+02   1.4254091e+02   1.1734673e+02   1.8280455e+02   1.3487473e+02   2.0149091e+02   2.2015436e+02   1.7819000e+02   2.8146389e+02   1.2296182e+02   9.4284873e+01   1.5634364e+02   1.1092615e+02   6.9700000e+01   1.0677945e+02   1.5159545e+02   2.1885509e+02   2.3929455e+02   2.3305462e+02   1.9229818e+02   1.1912160e+02   9.7916364e+01   1.5528760e+02   1.6472909e+02   1.4794076e+02   1.3594909e+02   2.4185225e+02   1.2397242e+02   1.4420338e+02   1.4754242e+02   1.5545778e+02   1.4049242e+02   1.1007178e+02   1.2919273e+02   1.3627913e+02   3.2221242e+02   2.1762418e+02   1.2467182e+02   9.2124436e+01   1.2332182e+02   1.0525335e+02   6.3184545e+01   1.1334524e+02   1.2844727e+02   2.3932058e+02   9.5290000e+01   1.9870771e+02   8.6110000e+01   1.3362393e+02   1.2460091e+02   5.4446473e+01   1.5148364e+02   8.7938582e+01   1.1007455e+02   8.9811309e+01   1.7959091e+02   1.9578818e+02   1.8211242e+02   1.8479218e+02   1.7351909e+02   1.1728756e+02   2.7517909e+02   2.1343749e+02   2.3138455e+02   1.0794924e+02   1.1921242e+02   1.5982418e+02   1.3660455e+02   6.2674364e+01   1.3892455e+02   1.2676876e+02   1.7021242e+02   1.7736418e+02   2.2643818e+02   1.8320040e+02   1.3454727e+02   1.7021713e+02   1.4665636e+02   1.2880931e+02   1.6633000e+02   1.9008087e+02   2.4497545e+02   2.3574105e+02   2.1303364e+02   1.4490822e+02   9.5550000e+01   8.3929636e+01   1.0242636e+02   1.3487953e+02   1.2991545e+02   7.2101309e+01   1.1207636e+02   1.0464935e+02   9.1144545e+01   7.5614800e+01   2.3208909e+02   1.6010833e+02   9.0584545e+01   7.4135964e+01   1.4316727e+02   9.6250255e+01   2.1778364e+02   1.3391549e+02   8.9875455e+01   1.5143815e+02   8.0872424e+01   7.9461378e+01   1.3490182e+02   1.2621331e+02   1.0123182e+02   1.2616782e+02   3.2046455e+02   1.7152102e+02   1.2434182e+02   1.0890902e+02   1.4859545e+02   9.4436000e+01   2.0067818e+02   7.4940291e+01   1.2230909e+01   1.1090244e+02
   2.9383545e+02   1.8562225e+02   1.8168636e+02   1.9684509e+02   1.9202727e+02   2.8612055e+02   1.2012636e+02   1.9589353e+02   1.8483242e+02   1.4157458e+02   1.9865455e+02   2.0434491e+02   2.3583242e+02   1.8915458e+02   1.3990455e+02   1.7967218e+02   1.8857455e+02   2.5802040e+02   1.1586364e+02   1.7029364e+02   1.4310455e+02   2.2256891e+02   2.2001273e+02   2.1777716e+02   1.4868364e+02   1.9680895e+02   1.1653273e+02   1.1077375e+02   1.6094727e+02   1.9261240e+02   1.4834455e+02   1.2596698e+02   1.0030727e+02   6.0569055e+01   9.2452424e+01   1.0986498e+02   1.4955545e+02   1.0236738e+02   1.1545091e+02   1.1828575e+02   2.5696364e+02   4.6274545e+00   1.2788182e+02   1.4710400e+02   1.5033727e+02   1.0704847e+02   1.4899636e+02   9.1345745e+01   1.2547182e+02   8.8754073e+01   1.9700818e+02   1.2144935e+02   1.1345273e+02   9.8217418e+01   1.1605000e+02   1.2259327e+02   1.1717091e+02   6.5626327e+01   1.5132000e+02   9.6681673e+01   7.6592424e+01  -6.6262222e+00   1.1361545e+02   4.8823491e+01   1.7135909e+02   1.9087855e+02   4.3542424e+01   8.6347778e+01   1.5003455e+02   1.8970360e+02   9.8787273e+01   1.4108793e+02   1.1470818e+02   9.4914255e+01   3.7855818e+02   1.8559989e+02   9.1712727e+01   2.3465298e+02   2.3797364e+02   2.6843938e+02   1.8754455e+02   1.4239098e+02   1.3599545e+02   1.9798400e+02   1.7854182e+02   2.7129938e+02   1.5158091e+02   1.2000353e+02   1.6866455e+02   1.1895593e+02   1.5754091e+02   1.8229036e+02   1.6690000e+02   2.2536709e+02   7.6961818e+01   7.8914873e+01   1.1577364e+02   9.8701745e+01   5.4280000e+01   7.7073055e+01   1.4407545e+02   2.3235669e+02   1.9982455e+02   2.4387222e+02   1.7039818e+02   7.9963600e+01   8.0866364e+01   1.8846160e+02   2.0557909e+02   1.4958276e+02   1.5737909e+02   1.3309785e+02   1.3559242e+02   1.4427378e+02   1.3073242e+02   1.4085258e+02   7.5062424e+01   1.4520618e+02   1.6876273e+02   2.1363353e+02   2.8216242e+02   1.6416818e+02   1.8039182e+02   1.1966684e+02   1.5565182e+02   1.3204695e+02   6.8374545e+01   1.0526004e+02   1.1801727e+02   1.3486498e+02   7.8000000e+01   1.7161091e+02   8.3260000e+01   1.2923193e+02   1.0908091e+02   7.2878073e+01   1.2224364e+02   1.1498778e+02   7.2734545e+01   9.3418509e+01   1.6369091e+02   2.1121018e+02   1.9254242e+02   1.6071778e+02   1.4456909e+02   1.2460356e+02   2.6031909e+02   2.4857629e+02   3.0247455e+02   7.3882036e+01   1.5621242e+02   1.7828418e+02   1.3089455e+02   9.2461164e+01   1.3411455e+02   9.5383564e+01   1.2373242e+02   1.5336258e+02   2.0348818e+02   2.0165640e+02   1.4249727e+02   1.9415113e+02   1.4217636e+02   1.0074771e+02   1.8086000e+02   1.8182847e+02   1.9764545e+02   2.0019745e+02   1.7150364e+02   1.7980062e+02   6.6320000e+01   6.3078036e+01   1.1333636e+02   9.9816727e+01   1.3667545e+02   7.2610509e+01   9.1736364e+01   6.5036545e+01   8.5904545e+01   7.8744000e+01   1.9765909e+02   1.3410273e+02   1.1877455e+02   8.3690764e+01   8.9837273e+01   1.2237665e+02   1.5530364e+02   1.4291389e+02   7.1065455e+01   1.1156295e+02   7.3212424e+01   7.1024178e+01   1.2953182e+02   1.4342291e+02   1.3314182e+02   1.0161502e+02   2.9837455e+02   1.3924822e+02   8.5481818e+01   7.7067818e+01   1.1425545e+02   7.7323200e+01   2.4186818e+02   9.1215091e+01   3.2309091e+00   1.1433244e+02
   2.3478545e+02   1.5672625e+02   1.5006636e+02   2.0899469e+02   1.6364727e+02   2.5648095e+02   1.1198636e+02   1.2244473e+02   1.8325242e+02   1.1412098e+02   2.5256455e+02   1.7784211e+02   2.4873242e+02   1.7374258e+02   1.1286455e+02   1.2583538e+02   1.8862455e+02   1.9615640e+02   1.2129364e+02   1.6094924e+02   1.7981455e+02   2.1892211e+02   2.0896273e+02   1.9047116e+02   1.5025364e+02   2.8835335e+02   7.9532727e+01   1.3616375e+02   1.8175727e+02   2.2747760e+02   1.9972455e+02   1.1942658e+02   8.1977273e+01   7.5605455e+01   1.0387242e+02   7.3671378e+01   2.0203545e+02   1.5521898e+02   1.1369091e+02   1.2032655e+02   3.0581364e+02   1.6294545e+00   1.0050182e+02   1.7367440e+02   1.3614727e+02   1.1409367e+02   2.0542636e+02   1.3231135e+02   1.1086182e+02   1.1377287e+02   2.0277818e+02   1.3474775e+02   1.3002273e+02   1.1432182e+02   1.0110000e+02   1.0768927e+02   1.3164091e+02   7.2138727e+01   8.5170000e+01   9.7013673e+01   1.0578242e+02  -8.1014222e+00   1.2547545e+02   9.0544691e+01   1.5615909e+02   1.4666455e+02   5.8542424e+01   1.0271778e+02   1.6169455e+02   1.8035080e+02   9.7167273e+01   1.0893753e+02   9.8988182e+01   9.8701855e+01   3.4307818e+02   1.8620829e+02   1.3404273e+02   2.2976658e+02   2.7404364e+02   2.3040378e+02   1.8968455e+02   1.1397978e+02   1.6473545e+02   2.0310480e+02   1.8978182e+02   2.6197018e+02   6.4540909e+01   1.5358673e+02   1.5799455e+02   1.7199953e+02   1.9649091e+02   1.8907436e+02   1.6071000e+02   2.2276229e+02   8.9861818e+01   5.6832873e+01   1.2348364e+02   9.8134945e+01   4.0340000e+01   9.9338255e+01   1.3131545e+02   1.7194749e+02   1.7735455e+02   2.0660982e+02   1.6496818e+02   1.0401800e+02   1.0753636e+02   1.7989800e+02   1.8967909e+02   1.2785476e+02   1.4366909e+02   1.6895465e+02   1.5740242e+02   1.5171898e+02   1.4868242e+02   1.6541658e+02   1.0259242e+02   9.5103778e+01   1.5524273e+02   2.0371513e+02   2.4225242e+02   1.8821098e+02   1.6215182e+02   1.7217604e+02   1.9122182e+02   1.1492135e+02   9.7374545e+01   1.0865004e+02   1.1097727e+02   1.3961818e+02   8.5810000e+01   2.0132611e+02   6.0070000e+01   1.0718713e+02   9.9700909e+01   9.2058473e+01   1.2448364e+02   9.2288582e+01   8.8074545e+01   9.1951309e+01   1.3569091e+02   1.4768018e+02   1.9425242e+02   1.6658098e+02   1.4351909e+02   1.1639756e+02   1.8217909e+02   1.7021749e+02   2.6533455e+02   1.2752324e+02   1.3506242e+02   1.7812618e+02   1.2518455e+02   7.2917964e+01   1.6302455e+02   8.6930764e+01   1.3354242e+02   1.3057778e+02   2.1886818e+02   1.4094600e+02   1.7254727e+02   1.7774713e+02   1.3631636e+02   1.2230651e+02   1.9876000e+02   2.2448647e+02   2.1506545e+02   1.9746385e+02   1.2665364e+02   1.4419862e+02   7.7510000e+01   7.4702836e+01   8.0856364e+01   1.2279513e+02   1.4796545e+02   1.4037731e+02   8.3266364e+01   8.3244145e+01   9.3864545e+01   8.8397200e+01   1.5861909e+02   1.9855593e+02   1.2025455e+02   8.4192364e+01   8.4267273e+01   1.3658225e+02   1.5516364e+02   1.3850509e+02   1.1597545e+02   1.3597015e+02   5.1782424e+01   4.3638578e+01   1.7411182e+02   1.7833651e+02   1.1066182e+02   1.1865342e+02   2.6156455e+02   1.3566302e+02   1.0082182e+02   7.4360618e+01   9.3595455e+01   5.8786000e+01   2.0819818e+02   7.5098691e+01  -4.3199091e+01   1.3285684e+02
   1.8859545e+02   1.8971145e+02   2.6059636e+02   1.8686229e+02   1.5422727e+02   2.9647455e+02   1.2502636e+02   1.6569153e+02   3.3573242e+02   7.0225778e+00   2.7146455e+02   1.8052011e+02   2.1845242e+02   2.0911498e+02   1.4162455e+02   1.3448458e+02   2.5705455e+02   1.1435200e+02   9.3103636e+01   1.3844444e+02   2.0967455e+02   2.1934331e+02   2.2453273e+02   2.4108556e+02   1.7839364e+02   2.4610215e+02   1.2177273e+02   1.5392455e+02   1.2270727e+02   1.2124160e+02   1.9853455e+02   1.3933178e+02   1.1007727e+02   7.3307455e+01   5.8682424e+01   4.3946578e+01   2.0808545e+02   1.3773498e+02   1.2326091e+02   1.0985095e+02   2.4748364e+02   1.6575855e+01   1.1507182e+02   1.7627880e+02   1.6614727e+02   1.2478367e+02   1.8147636e+02   1.3622735e+02   1.0957182e+02   7.0116073e+01   1.6915818e+02   1.4124735e+02   9.8692727e+01   1.0172822e+02   1.0855000e+02   1.1584327e+02   1.3307091e+02   4.8064327e+01   1.6970000e+02   9.6591273e+01   9.4972424e+01   1.4233778e+00   1.2542545e+02   1.1154869e+02   1.6420909e+02   1.1069055e+02   6.8492424e+01   1.1073178e+02   1.4203455e+02   1.8834360e+02   8.5257273e+01   9.9890327e+01   1.4875818e+02   1.3048025e+02   4.1593818e+02   2.3594949e+02   9.2542727e+01   2.4380658e+02   1.9874364e+02   2.7304778e+02   1.4387455e+02   1.8278458e+02   2.4662545e+02   1.4644360e+02   1.8563182e+02   2.0945218e+02   7.0440909e+01   9.4634727e+01   1.5809455e+02   1.3528153e+02   2.4444091e+02   2.2152836e+02   1.3881000e+02   1.4832429e+02   7.5051818e+01   5.0687673e+01   1.1277364e+02   9.8841745e+01   4.8130000e+01   1.3335505e+02   1.0664545e+02   1.4126109e+02   2.1629455e+02   2.2102462e+02   2.1448818e+02   1.3677640e+02   9.6396364e+01   1.4369920e+02   1.7843909e+02   1.1037396e+02   1.3632909e+02   1.2078185e+02   1.2487242e+02   1.4446138e+02   1.2811242e+02   1.3253218e+02   1.3397242e+02   8.5263378e+01   1.6628273e+02   2.0121193e+02   2.8830242e+02   1.7867698e+02   1.4358182e+02   1.3633164e+02   1.7732182e+02   1.4441335e+02   6.9134545e+01   1.2914924e+02   1.6763727e+02   1.8637538e+02   1.0134000e+02   1.7722371e+02   7.1070000e+01   8.7017127e+01   1.2899091e+02   1.0757527e+02   1.0233364e+02   8.0540582e+01   1.2002455e+02   6.4445309e+01   1.5326091e+02   1.3827458e+02   1.8868242e+02   2.0849658e+02   1.5703909e+02   1.0736596e+02   1.8803909e+02   1.7526869e+02   3.2371455e+02   1.2947284e+02   1.2768242e+02   1.7776658e+02   1.3051455e+02   7.9111564e+01   1.3754455e+02   1.4620916e+02   1.4049242e+02   1.7721178e+02   1.8000818e+02   1.4477480e+02   1.9030727e+02   1.5784633e+02   1.3979636e+02   1.0150811e+02   2.1676000e+02   2.8042647e+02   2.0511545e+02   2.4482985e+02   1.4827364e+02   1.7922902e+02   8.9270000e+01   7.0522036e+01   6.1906364e+01   8.4161127e+01   1.2177545e+02   1.4775251e+02   7.7646364e+01   9.8693745e+01   7.3244545e+01   6.4426800e+01   1.8399909e+02   1.9505553e+02   1.1834455e+02   8.4915164e+01   1.0997727e+02   1.6071545e+02   1.7201364e+02   1.1476709e+02   1.2087545e+02   1.2962815e+02   3.6972424e+01   3.7823378e+01   1.7201182e+02   1.6255451e+02   9.3761818e+01   1.1367542e+02   3.2813455e+02   1.5919742e+02   8.7961818e+01   8.4769418e+01   1.0002545e+02   8.6701600e+01   1.2200818e+02   4.9233891e+01  -2.1990909e+00   1.4357684e+02
   2.2245545e+02   2.1628265e+02   2.2192636e+02   1.8557589e+02   1.8879727e+02   2.8989895e+02   1.5121636e+02   2.0502633e+02   3.2602242e+02   1.2319378e+01   2.5237455e+02   1.6633731e+02   1.9545242e+02   2.0576498e+02   1.3643455e+02   1.6041978e+02   2.5995455e+02   1.6936000e+02   1.0648364e+02   1.7332404e+02   1.7057455e+02   2.0399131e+02   2.3167273e+02   1.9918436e+02   1.7801364e+02   1.5084255e+02   1.1077273e+02   1.2066455e+02   1.5756727e+02   2.0336280e+02   1.6296455e+02   1.1688738e+02   7.6887273e+01   9.0822655e+01   9.2452424e+01   7.9154978e+01   1.3989545e+02   1.3947018e+02   8.6500909e+01   1.4898175e+02   2.8410364e+02   2.8316255e+01   1.3483182e+02   1.2726800e+02   1.6695727e+02   1.0771887e+02   1.5414636e+02   8.4793745e+01   1.0776182e+02   1.2188087e+02   2.0434818e+02   1.0590215e+02   9.5692727e+01   8.8968218e+01   1.0640000e+02   1.1581527e+02   1.1412091e+02   7.8440327e+01   1.4622000e+02   1.0755967e+02   8.3872424e+01  -1.7928622e+01   1.2856545e+02   1.0715749e+02   2.0068909e+02   1.0962215e+02   5.4782424e+01   9.4308578e+01   1.2264455e+02   1.7594480e+02   8.4687273e+01   1.4431593e+02   1.6208818e+02   1.5036385e+02   4.6184818e+02   2.2027669e+02   1.0410273e+02   2.7538178e+02   2.4720364e+02   2.4632098e+02   2.2173455e+02   1.3498578e+02   1.6241545e+02   2.2334040e+02   1.6692182e+02   1.8427898e+02   8.0440909e+01   9.8644727e+01   1.8380455e+02   1.2812473e+02   2.1025091e+02   2.5578356e+02   1.4329000e+02   1.6744589e+02   1.2277182e+02   8.8060073e+01   1.7777364e+02   1.3474175e+02   4.0970000e+01   9.3347855e+01   1.0426545e+02   1.7183149e+02   2.5489455e+02   2.1733662e+02   2.2734818e+02   1.8388760e+02   6.6346364e+01   1.1062320e+02   1.7091909e+02   1.7125556e+02   1.4999909e+02   1.4911825e+02   1.1616242e+02   1.3496818e+02   1.2992242e+02   1.1915738e+02   1.3716242e+02   1.4271818e+02   1.6862273e+02   1.5355473e+02   3.5345242e+02   1.9960498e+02   1.3172182e+02   1.3028044e+02   1.4356182e+02   1.3368415e+02   6.4044545e+01   1.0912644e+02   1.4663727e+02   2.1533538e+02   7.6720000e+01   1.9776331e+02   9.6160000e+01   1.1453993e+02   1.5494091e+02   9.7209273e+01   8.3433636e+01   1.0319258e+02   8.0404545e+01   9.7714909e+01   1.1178091e+02   1.4126298e+02   1.9183242e+02   2.2691458e+02   1.2837909e+02   1.2860876e+02   2.2445909e+02   1.7263509e+02   2.7361455e+02   1.0595084e+02   1.2645242e+02   1.9200498e+02   1.2332455e+02   9.4836764e+01   1.4426455e+02   1.0567156e+02   1.8187242e+02   1.7909138e+02   1.2257818e+02   1.5102920e+02   1.2083727e+02   1.5535393e+02   1.6112636e+02   1.1684171e+02   2.0067000e+02   2.0900367e+02   2.4526545e+02   2.4595785e+02   1.9436364e+02   1.9230182e+02   9.9840000e+01   1.0177644e+02   5.1856364e+01   7.7355127e+01   1.5467545e+02   1.2936051e+02   1.2131636e+02   8.9340145e+01   5.3624545e+01   8.7946400e+01   2.4418909e+02   1.7205033e+02   1.3363455e+02   1.1402196e+02   1.4383727e+02   1.4053665e+02   2.2501364e+02   1.5624709e+02   9.8355455e+01   1.4256975e+02   8.1542424e+01   7.1067778e+01   1.5364182e+02   1.6365411e+02   9.5331818e+01   1.2130982e+02   3.0480455e+02   1.4282382e+02   1.1344182e+02   9.9071018e+01   1.5216545e+02   9.4910400e+01   1.0919818e+02   4.5588691e+01   3.6700909e+01   1.4094484e+02
   2.3669545e+02   1.5552345e+02   2.1663636e+02   1.3885909e+02   1.3945727e+02   2.7184615e+02   1.2717636e+02   1.4717953e+02   3.4445242e+02  -1.7575022e+01   2.7613455e+02   1.3972651e+02   2.2540242e+02   2.6765898e+02   1.4062455e+02   1.7884458e+02   2.1186455e+02   1.8658720e+02   1.2501364e+02   1.7865164e+02   1.6681455e+02   2.7891211e+02   1.5796273e+02   2.1208116e+02   1.6897364e+02   1.6866575e+02   8.9682727e+01   1.3602175e+02   1.5117727e+02   2.3544400e+02   1.6296455e+02   1.5255738e+02   1.0854727e+02   6.4809855e+01   8.6302424e+01   9.4496978e+01   1.7436545e+02   1.5219258e+02   1.2902091e+02   1.2920015e+02   2.7953364e+02   6.4918545e+00   1.2688182e+02   1.4285400e+02   1.2395727e+02   1.0734887e+02   1.4809636e+02   1.7027775e+02   1.2338182e+02   8.2581273e+01   1.8196818e+02   1.2450255e+02   1.0450273e+02   7.6223418e+01   1.2285000e+02   8.8099273e+01   1.3445091e+02   5.7813927e+01   1.3074000e+02   1.0132807e+02   7.5022424e+01  -2.0640622e+01   1.1780545e+02   9.2018291e+01   1.8844909e+02   1.7522135e+02   5.4302424e+01   8.0676978e+01   1.5288455e+02   1.7400560e+02   1.1420727e+02   1.3680433e+02   1.5832818e+02   1.3914465e+02   3.8136818e+02   2.3590509e+02   9.9322727e+01   2.1821418e+02   2.1220364e+02   2.1020098e+02   2.4054455e+02   1.9729098e+02   1.5404545e+02   1.9354000e+02   2.2078182e+02   2.3906018e+02   9.0540909e+01   9.1266727e+01   1.8209455e+02   1.6660153e+02   2.1773091e+02   2.0132516e+02   1.9276000e+02   2.0948829e+02   1.2915182e+02   1.1987967e+02   1.6444364e+02   1.3499815e+02   6.7550000e+01   1.0432145e+02   1.5469545e+02   1.9469709e+02   2.8489455e+02   2.2393662e+02   1.6377818e+02   1.6335320e+02   7.8296364e+01   1.5014720e+02   1.7010909e+02   1.4128036e+02   1.3570909e+02   2.1354145e+02   1.2068242e+02   1.6736658e+02   1.1716242e+02   1.4898818e+02   1.2821242e+02   1.9424418e+02   1.2995273e+02   1.2792833e+02   3.1530242e+02   1.9179698e+02   1.4087182e+02   1.2058844e+02   1.5927182e+02   1.1756735e+02   8.2324545e+01   9.2284036e+01   1.6159727e+02   1.9809858e+02   8.2430000e+01   2.2639651e+02   1.1754000e+02   1.2186953e+02   1.1265091e+02   9.4882473e+01   1.3167364e+02   1.2347338e+02   7.5644545e+01   1.0280571e+02   1.5407091e+02   1.8101978e+02   1.9887242e+02   1.9611138e+02   1.5151909e+02   1.0270756e+02   2.3336909e+02   1.8664229e+02   2.6871455e+02   1.0630284e+02   8.8402424e+01   1.6956898e+02   1.3446455e+02   1.1570556e+02   1.6273455e+02   9.0483964e+01   1.5383242e+02   1.6995458e+02   1.4867818e+02   1.8337120e+02   1.2116727e+02   1.6085753e+02   1.7474636e+02   8.9522109e+01   1.9110000e+02   1.8585927e+02   2.5926545e+02   2.1411785e+02   1.9631364e+02   1.8828582e+02   9.3650000e+01   9.9931636e+01   9.9236364e+01   1.0408473e+02   1.5419545e+02   6.6588909e+01   1.2416636e+02   1.1601215e+02   9.8674545e+01   9.7772400e+01   2.1146909e+02   2.3294793e+02   1.1487455e+02   5.4332764e+01   1.3807727e+02   1.1642745e+02   2.2101364e+02   1.7694709e+02   1.2340545e+02   1.4380575e+02   7.4302424e+01   7.2936978e+01   1.3759182e+02   1.6651811e+02   1.0018182e+02   8.0011818e+01   3.1899455e+02   1.4468862e+02   1.2267182e+02   1.0290262e+02   1.5021545e+02   1.2520640e+02   1.6500818e+02   3.8123891e+01   5.0660909e+01   1.2368804e+02
   2.3578545e+02   1.7145625e+02   2.0082636e+02   1.6079389e+02   1.6207727e+02   2.6008655e+02   1.1464636e+02   2.1323193e+02   3.4692242e+02   9.9873778e+00   2.5789455e+02   1.7108571e+02   1.7487242e+02   2.3232138e+02   1.3990455e+02   1.3838218e+02   1.8505455e+02   1.7202200e+02   1.1782364e+02   1.4322684e+02   1.8624455e+02   2.5878771e+02   2.4344273e+02   2.0376276e+02   1.7268364e+02   2.8107895e+02   9.3822727e+01   1.2093055e+02   1.7822727e+02   1.5318000e+02   1.2244455e+02   2.0617898e+02   1.0721727e+02   7.1776255e+01   6.5352424e+01   7.2752978e+01   1.7731545e+02   1.6757658e+02   1.1079091e+02   1.3865855e+02   2.5805364e+02   4.7302545e+00   1.0697182e+02   1.9396680e+02   1.3757727e+02   1.1406927e+02   1.5871636e+02   1.3970815e+02   1.2890182e+02   9.3709673e+01   1.9100818e+02   1.4435935e+02   1.0236273e+02   7.0294618e+01   1.1670000e+02   1.0089127e+02   1.2483091e+02   6.8913527e+01   1.3917000e+02   1.0398367e+02   8.0872424e+01  -1.0348622e+01   1.1423545e+02   6.8723891e+01   1.6349909e+02   1.6164735e+02   5.4492424e+01   1.0995178e+02   1.5379455e+02   1.6926280e+02   1.1778727e+02   1.3156793e+02   1.4956818e+02   1.3846545e+02   4.0545818e+02   1.8954789e+02   1.1960273e+02   2.4387178e+02   2.6881364e+02   2.3659218e+02   1.9949455e+02   1.7848498e+02   1.4557545e+02   1.6542760e+02   2.2740182e+02   2.5987058e+02   1.2930091e+02   1.1702593e+02   1.8080455e+02   1.5246473e+02   1.8044091e+02   1.7978836e+02   1.9162000e+02   2.1799949e+02   1.0910182e+02   9.2673673e+01   1.3434364e+02   7.5306145e+01   6.8700000e+01   1.0585945e+02   1.4431545e+02   2.2505749e+02   2.2149455e+02   2.2440862e+02   1.4296818e+02   1.4163800e+02   8.3966364e+01   1.9650360e+02   1.8510909e+02   9.6790364e+01   1.3351909e+02   1.8595665e+02   1.3854242e+02   1.4222778e+02   1.2216242e+02   1.6624818e+02   1.0592242e+02   1.6397738e+02   1.5109273e+02   1.8100713e+02   2.8206242e+02   1.9126618e+02   1.5334182e+02   8.4360836e+01   9.9981818e+01   1.3045055e+02   7.3094545e+01   9.9212436e+01   1.2101727e+02   1.5638498e+02   1.0229000e+02   1.9004771e+02   7.0590000e+01   1.3267553e+02   1.1027091e+02   9.9882873e+01   9.2433636e+01   1.2028258e+02   9.3644545e+01   6.0655709e+01   2.0045091e+02   1.9392938e+02   1.8316242e+02   2.0689818e+02   1.4513909e+02   1.5550796e+02   2.7169909e+02   2.2533589e+02   2.6580455e+02   1.3953564e+02   1.0916242e+02   1.6014818e+02   1.3375455e+02   6.8282364e+01   1.4221455e+02   1.0321556e+02   1.7983242e+02   1.4030458e+02   2.0086818e+02   2.1986600e+02   1.2121727e+02   1.7623353e+02   1.1398636e+02   1.3133291e+02   1.8686000e+02   1.5519847e+02   2.3406545e+02   1.9151385e+02   1.5498364e+02   2.6107222e+02   9.3700000e+01   7.0317636e+01   8.4616364e+01   1.4549433e+02   1.1062545e+02   9.7794509e+01   1.0478636e+02   5.7372545e+01   8.9144545e+01   5.8394800e+01   2.0922909e+02   1.5479713e+02   1.2372455e+02   8.0004764e+01   1.3192727e+02   1.0024945e+02   1.7092364e+02   1.1076429e+02   7.9975455e+01   8.5750145e+01   1.0387242e+02   8.3381378e+01   1.4727182e+02   1.5258371e+02   8.9711818e+01   1.3508942e+02   3.2789455e+02   1.5488662e+02   9.4961818e+01   9.2969418e+01   1.1735545e+02   9.2745200e+01   2.0024818e+02   5.8884691e+01   3.8990909e+01   1.3386164e+02
   2.5754545e+02   1.9638545e+02   2.3916636e+02   1.6757669e+02   1.7926727e+02   3.0885135e+02   1.7593636e+02   1.8118873e+02   3.5187242e+02   2.2401378e+01   2.4522455e+02   1.7704931e+02   2.3187242e+02   1.9595138e+02   1.5781455e+02   1.7223938e+02   2.3405455e+02   1.6448200e+02   9.0013636e+01   1.6250164e+02   2.3729455e+02   1.9146371e+02   2.3815273e+02   1.7523596e+02   1.3854364e+02   2.5658015e+02   1.1834273e+02   1.0915895e+02   1.5313727e+02   1.9271720e+02   1.4472455e+02   1.5020658e+02   7.0117273e+01   6.6464255e+01   8.1492424e+01   6.7981778e+01   1.2574545e+02   1.5213218e+02   1.2783091e+02   9.0715345e+01   2.5520364e+02  -7.0917455e+00   1.2478182e+02   1.9554200e+02   1.3428727e+02   7.9002473e+01   1.3199636e+02   1.0965575e+02   9.8711818e+01   8.5274873e+01   1.7629818e+02   9.4626145e+01   8.3172727e+01   1.1996982e+02   1.0995000e+02   1.0988127e+02   1.2398091e+02   7.8511527e+01   1.5774000e+02   1.0316807e+02   5.9972424e+01  -9.7266222e+00   1.0123545e+02   8.3153891e+01   1.5235909e+02   1.3496855e+02   7.1022424e+01   7.1489378e+01   1.5393455e+02   1.8973160e+02   9.0017273e+01   1.2607953e+02   1.1870818e+02   1.0559425e+02   3.7884818e+02   1.7976669e+02   1.1265273e+02   2.3297778e+02   2.0689364e+02   3.2285578e+02   1.9578455e+02   1.0468178e+02   1.6678545e+02   1.7320080e+02   2.3925182e+02   2.0701258e+02   8.7060909e+01   1.6440513e+02   1.9990455e+02   1.2921673e+02   1.8044091e+02   1.8554836e+02   1.5471000e+02   1.7895229e+02   7.2291818e+01   7.4138473e+01   9.4873636e+01   9.6563745e+01   5.6650000e+01   9.1093455e+01   1.4812545e+02   2.0241269e+02   2.3762455e+02   1.6611822e+02   1.5396818e+02   1.2051800e+02   1.1896636e+02   1.7579360e+02   1.4424909e+02   1.1495916e+02   1.1228909e+02   1.7879505e+02   1.2254242e+02   1.3112778e+02   1.3892242e+02   1.3657738e+02   9.5022424e+01   1.2732938e+02   1.7685273e+02   2.1289633e+02   2.5906242e+02   1.6834618e+02   1.4139182e+02   1.5416684e+02   1.7360182e+02   1.4366095e+02   7.4804545e+01   1.2331564e+02   1.3306727e+02   1.5166098e+02   8.3190000e+01   1.7933571e+02   8.3450000e+01   9.1026727e+01   1.0560091e+02   6.9966473e+01   7.6243636e+01   1.1243778e+02   7.2404545e+01   7.4774909e+01   1.4493091e+02   1.8394098e+02   2.1230242e+02   1.5327698e+02   1.1937909e+02   1.2970876e+02   2.2926909e+02   1.8106029e+02   2.3942455e+02   1.3783604e+02   1.2954242e+02   1.8494778e+02   1.1941455e+02   9.7669564e+01   1.3921455e+02   9.0165564e+01   1.6525242e+02   1.4218098e+02   2.0048818e+02   2.1260640e+02   1.6687727e+02   1.7387073e+02   1.5303636e+02   1.0339891e+02   1.8319000e+02   2.1997207e+02   2.1630545e+02   1.9984465e+02   1.4536364e+02   1.8660182e+02   8.8080000e+01   5.7147236e+01   5.4566364e+01   1.4598833e+02   1.3315545e+02   1.6137211e+02   9.2126364e+01   7.0155345e+01   8.7674545e+01   9.8842400e+01   2.0508909e+02   1.3550833e+02   1.4639455e+02   1.0419116e+02   1.2759727e+02   9.7455855e+01   1.4963364e+02   1.2584749e+02   7.9975455e+01   1.3490015e+02   6.2162424e+01   5.9908178e+01   1.6932182e+02   1.2676971e+02   9.4801818e+01   1.3882222e+02   2.9403455e+02   1.2906542e+02   7.6441818e+01   5.6931018e+01   1.0740545e+02   8.8151200e+01   2.4024818e+02   9.0534691e+01  -7.1090909e+00   1.2573964e+02
   2.3531545e+02   2.1154385e+02   1.8563636e+02   1.8881909e+02   1.4474727e+02   2.8380295e+02   1.7607636e+02   1.4560753e+02   3.9064242e+02   1.7059778e+01   2.1260455e+02   2.2227891e+02   2.6487242e+02   1.8774138e+02   1.2652455e+02   1.7650258e+02   2.0329455e+02   1.9760280e+02   1.5782364e+02   1.9578684e+02   1.5772455e+02   2.0144931e+02   2.1877273e+02   2.0202636e+02   1.2382364e+02   2.4398775e+02   1.1139273e+02   1.0418495e+02   1.8694727e+02   2.1196240e+02   1.7896455e+02   1.2460738e+02   9.4977273e+01   7.0515455e+01   8.7112424e+01   7.2812178e+01   1.6036545e+02   1.8436258e+02   1.0045091e+02   1.1071575e+02   2.9629364e+02  -5.5689455e+00   9.5351818e+01   1.8508640e+02   1.6428727e+02   1.2403247e+02   1.3776636e+02   1.3272415e+02   1.2400182e+02   1.2882167e+02   2.0905818e+02   1.1419535e+02   9.8072727e+01   1.2306782e+02   1.0430000e+02   8.9033273e+01   1.2436091e+02   9.7721127e+01   1.2179000e+02   8.8134073e+01   9.7352424e+01  -1.6427022e+01   1.3290545e+02   8.7950291e+01   1.3987909e+02   1.2639695e+02   7.1302424e+01   1.0188698e+02   1.6284455e+02   1.7129880e+02   8.5207273e+01   1.0512433e+02   1.4013818e+02   1.4721985e+02   3.6331818e+02   2.6653909e+02   1.3604273e+02   2.3699658e+02   1.8397364e+02   2.1937938e+02   1.7059455e+02   1.3183698e+02   1.7220545e+02   2.3066720e+02   2.2006182e+02   1.8426778e+02   3.8110909e+01   1.5075113e+02   2.0890455e+02   1.1668673e+02   2.4530091e+02   2.1430956e+02   1.1848000e+02   1.7285069e+02   9.5441818e+01   7.7386473e+01   1.1491364e+02   1.2329055e+02   4.0280000e+01   7.4453055e+01   1.1126545e+02   1.3975149e+02   2.4835455e+02   1.9405982e+02   1.9391818e+02   1.3484200e+02   8.2916364e+01   1.5839760e+02   1.7748909e+02   1.1301996e+02   1.2270909e+02   1.6977145e+02   1.1849242e+02   1.4283178e+02   1.5987242e+02   1.3347138e+02   1.0473242e+02   1.3302258e+02   1.7543273e+02   1.9381993e+02   3.0145242e+02   1.6643498e+02   1.6006182e+02   1.1239324e+02   1.6432182e+02   1.4245335e+02   8.1614545e+01   1.2225084e+02   1.2682727e+02   1.4888018e+02   8.7100000e+01   1.9512291e+02   8.9490000e+01   9.6973527e+01   1.1551091e+02   9.0033673e+01   8.7483636e+01   8.0728582e+01   8.1114545e+01   8.5988109e+01   1.2759091e+02   1.9132818e+02   2.0954242e+02   1.7054778e+02   1.3194909e+02   1.3051316e+02   2.3984909e+02   1.7883389e+02   2.6933455e+02   1.5139324e+02   1.2973242e+02   2.0598258e+02   1.4280455e+02   9.6038364e+01   1.6002455e+02   1.2436076e+02   1.5597242e+02   1.8154338e+02   1.5729818e+02   1.7492160e+02   1.3287727e+02   1.7416073e+02   1.0222636e+02   1.5884371e+02   2.2862000e+02   2.5181767e+02   2.5321545e+02   2.6470185e+02   1.9160364e+02   1.3838262e+02   9.2550000e+01   5.3829636e+01   8.5906364e+01   9.1531127e+01   1.2005545e+02   1.5004011e+02   8.4216364e+01   1.0078815e+02   8.4714545e+01   1.0212920e+02   1.9146909e+02   1.7416793e+02   1.4106455e+02   1.0580756e+02   1.1521727e+02   1.8277625e+02   1.7449364e+02   1.0171869e+02   8.0925455e+01   1.4067415e+02   5.1682424e+01   3.4226578e+01   1.7359182e+02   1.5274811e+02   1.1095182e+02   1.1415022e+02   3.0775455e+02   1.7082782e+02   7.5151818e+01   6.1894218e+01   9.0595455e+01   7.7926000e+01   1.1905818e+02   6.6229891e+01   6.3470909e+01   1.3547324e+02
   2.0545545e+02   1.5150265e+02   1.9644636e+02   1.8690429e+02   1.9860727e+02   2.5802415e+02   1.7217636e+02   1.6719953e+02   3.2235242e+02  -1.9702222e-01   2.2456455e+02   2.0642211e+02   1.8892242e+02   1.8809738e+02   1.1895455e+02   1.4543818e+02   1.4067455e+02   1.5942240e+02   8.3203636e+01   1.7366644e+02   1.8376455e+02   2.1531611e+02   2.0548273e+02   1.2993956e+02   1.6773364e+02   2.4009495e+02   1.2434273e+02   1.1538895e+02   1.5989727e+02   1.8907640e+02   2.0472455e+02   1.2226658e+02   9.7507273e+01   9.4413055e+01   7.2782424e+01   5.6538578e+01   1.1665545e+02   2.2418938e+02   1.2255091e+02   1.1961775e+02   2.7820364e+02   2.1258255e+01   1.4864182e+02   1.4844320e+02   1.4814727e+02   1.2956367e+02   1.7023636e+02   1.6331655e+02   1.1290182e+02   8.2329673e+01   1.6939818e+02   1.5189815e+02   1.0731273e+02   1.0270862e+02   1.2295000e+02   9.0041273e+01   1.2826091e+02   7.5689127e+01   1.3451000e+02   8.8786473e+01   8.0542424e+01   2.7277778e+00   1.2713545e+02   1.3055189e+02   1.6063909e+02   1.1058615e+02   5.7062424e+01   6.1176178e+01   8.0794545e+01   1.1815280e+02   1.0225727e+02   1.3062033e+02   1.7403818e+02   1.5631785e+02   4.4022818e+02   2.2647629e+02   1.1915273e+02   2.8051778e+02   1.9912364e+02   2.3239738e+02   2.0178455e+02   1.5149178e+02   1.7052545e+02   2.2917160e+02   2.0049182e+02   1.1316338e+02   4.9540909e+01   9.2216727e+01   1.8861455e+02   1.2035993e+02   2.2763091e+02   2.3492316e+02   1.4067000e+02   1.6112549e+02   1.0524182e+02   7.0502473e+01   1.4615364e+02   1.1351135e+02   7.0810000e+01   7.5690655e+01   1.3231545e+02   1.5391749e+02   2.3309455e+02   1.9955062e+02   2.5477818e+02   1.6574320e+02   4.2866364e+01   1.1517160e+02   1.8791909e+02   1.0437556e+02   1.2851909e+02   1.1035665e+02   1.1535242e+02   1.5360298e+02   1.1845242e+02   1.1373498e+02   9.9022424e+01   1.5476938e+02   1.3900273e+02   1.6782433e+02   2.7859242e+02   2.0478378e+02   1.5263182e+02   9.8937636e+01   1.3937182e+02   1.4644935e+02   1.0613455e+02   9.8669236e+01   1.4016727e+02   1.9547298e+02   9.1810000e+01   2.0422611e+02   6.7400000e+01   1.0588073e+02   1.0103091e+02   1.3752207e+02   1.0081364e+02   8.5322182e+01   1.1078455e+02   5.4374509e+01   1.1397091e+02   1.9251778e+02   2.0811242e+02   1.9909218e+02   1.1613909e+02   1.4506796e+02   1.9155909e+02   1.9379709e+02   2.4338455e+02   1.4660924e+02   1.1725242e+02   1.9017098e+02   1.1065455e+02   7.2080364e+01   1.2549455e+02   1.1450316e+02   1.7216242e+02   1.3553818e+02   1.4500818e+02   1.5300480e+02   1.4602727e+02   1.6162873e+02   1.1679636e+02   1.4477811e+02   2.0681000e+02   2.3703247e+02   2.5811545e+02   2.4863985e+02   1.3669364e+02   2.3391542e+02   8.4600000e+01   7.0425636e+01   5.0856364e+01   6.4195127e+01   1.6957545e+02   1.2911851e+02   9.1736364e+01   9.5136545e+01   6.7624545e+01   6.0356400e+01   2.0589909e+02   1.5496353e+02   1.0849455e+02   9.7513164e+01   1.1692727e+02   1.6020945e+02   2.1297364e+02   1.2102029e+02   1.0525545e+02   1.4530775e+02   6.6972424e+01   4.5383378e+01   1.6432182e+02   1.6058971e+02   9.0521818e+01   1.1355462e+02   3.5818455e+02   1.5141342e+02   1.0058182e+02   1.0213982e+02   1.1616545e+02   9.1500400e+01   1.3653818e+02   5.7931491e+01   7.2560909e+01   1.4155604e+02
   2.1850545e+02   1.5293865e+02   2.4868636e+02   1.9396509e+02   1.6298727e+02   2.8891375e+02   1.8993636e+02   1.7539873e+02   3.4692242e+02   1.2647378e+01   2.0208455e+02   2.0807051e+02   1.5559242e+02   2.3214378e+02   1.1119455e+02   1.7010898e+02   2.1595455e+02   1.4983000e+02   1.0501364e+02   1.4644164e+02   1.8729455e+02   1.9070371e+02   2.6363273e+02   1.8814756e+02   1.4330364e+02   2.6009935e+02   1.2244273e+02   1.3221095e+02   1.5903727e+02   1.8129520e+02   1.9791455e+02   1.7200138e+02   9.0307273e+01   6.8419055e+01   7.4302424e+01   4.5696978e+01   1.5969545e+02   1.5598618e+02   1.2059091e+02   1.1291455e+02   2.2953364e+02   1.9151855e+01   1.4454182e+02   1.5839120e+02   1.3385727e+02   1.2484687e+02   1.7152636e+02   1.2316335e+02   1.1562182e+02   4.8732073e+01   1.8262818e+02   8.9879745e+01   1.1050273e+02   1.3454342e+02   1.2500000e+02   7.5127273e+01   1.4559091e+02   5.6732727e+01   1.3108000e+02   8.9540873e+01   8.4492424e+01  -2.4982222e+00   1.1385545e+02   9.1284291e+01   1.5615909e+02   1.2747455e+02   2.7022424e+01   7.3289378e+01   3.6264545e+01   3.2335200e+01   9.4587273e+01   1.4190393e+02   1.3727818e+02   1.4291865e+02   3.9498818e+02   2.2209549e+02   1.1499273e+02   2.2796058e+02   2.1120364e+02   2.4912098e+02   2.0987455e+02   1.9679458e+02   1.7888545e+02   1.9444280e+02   1.9016182e+02   2.0722978e+02   7.2150909e+01   1.1306793e+02   1.9828455e+02   1.6068633e+02   2.0182091e+02   2.5217796e+02   1.4552000e+02   2.0940749e+02   1.3834182e+02   1.3485447e+02   1.5582364e+02   1.2639775e+02   4.8600000e+01   1.3152745e+02   1.6031545e+02   2.0124749e+02   2.1582455e+02   2.3439222e+02   2.2248818e+02   1.5727640e+02   5.3486364e+01   1.2332200e+02   2.0729909e+02   1.1830516e+02   1.3985909e+02   1.7606945e+02   1.2949242e+02   1.4790178e+02   8.1732424e+01   1.5710258e+02   1.4621242e+02   1.6080418e+02   1.5724273e+02   1.5184513e+02   3.2135242e+02   1.8507298e+02   1.5029182e+02   8.4264836e+01   1.2613182e+02   1.0207855e+02   4.9184545e+01   1.1765524e+02   1.2020727e+02   2.4849978e+02   7.9770000e+01   1.8541931e+02   8.4970000e+01   1.4524513e+02   1.0284091e+02   1.0975727e+02   9.6673636e+01   1.0603338e+02   1.1087455e+02   8.5417309e+01   1.8435091e+02   1.6869738e+02   2.1421242e+02   1.4026418e+02   1.4451909e+02   1.2264756e+02   2.2855909e+02   1.7816709e+02   2.2461455e+02   1.2554084e+02   1.0121242e+02   1.4211418e+02   1.0313455e+02   8.5871964e+01   1.3130455e+02   1.0256836e+02   1.5283242e+02   1.5089458e+02   1.5243818e+02   1.8898040e+02   1.3683727e+02   1.5836393e+02   1.1374636e+02   1.1830211e+02   1.6257000e+02   2.0048167e+02   2.6135545e+02   2.4319065e+02   1.4884364e+02   2.5275342e+02   1.2027000e+02   8.7902036e+01   6.9716364e+01   1.0463633e+02   1.3396545e+02   8.8257309e+01   1.1440636e+02   9.0982945e+01   8.6624545e+01   9.4786400e+01   1.8189909e+02   1.9865353e+02   1.2049455e+02   7.8693164e+01   1.4407727e+02   9.8657455e+01   2.1149364e+02   1.5346869e+02   9.2065455e+01   1.5993295e+02   7.1402424e+01   9.9308978e+01   1.6627182e+02   1.6048371e+02   6.7041818e+01   9.8473018e+01   3.1184455e+02   1.4940062e+02   1.4877182e+02   1.0657462e+02   1.4449545e+02   1.2861400e+02   1.6248818e+02   4.6755491e+01   4.0700909e+01   1.4800484e+02
   2.2988545e+02   2.2287825e+02   1.5830636e+02   1.7985549e+02   1.6445727e+02   2.7375615e+02   1.9364636e+02   1.6053193e+02   3.5354242e+02  -1.7262222e+01   2.3360455e+02   1.8431891e+02   2.0959242e+02   2.2130378e+02   1.1109455e+02   1.7120698e+02   2.3705455e+02   2.7619200e+02   1.4672364e+02   1.6939484e+02   1.6400455e+02   2.8056691e+02   2.2815273e+02   1.5684596e+02   1.5906364e+02   2.0007855e+02   1.2977273e+02   1.0624455e+02   1.3941727e+02   1.8724480e+02   1.3691455e+02   1.5007138e+02   9.0077273e+01   7.0387455e+01   9.1832424e+01   9.2154578e+01   1.0779545e+02   1.4980818e+02   1.1536091e+02   1.4438295e+02   2.8434364e+02   1.6817055e+01   6.6261818e+01   1.6479360e+02   1.5185727e+02   1.3721687e+02   1.1923636e+02   1.2667655e+02   8.1901818e+01   1.2085967e+02   1.8139818e+02   1.2997815e+02   1.0221273e+02   1.0930662e+02   1.0440000e+02   1.2417527e+02   1.0550091e+02   8.2799927e+01   1.1022000e+02   7.4249673e+01   6.8062424e+01  -3.3423822e+01   1.0685545e+02   5.7414291e+01   1.5582909e+02   1.5940095e+02   2.0302424e+01   1.0192698e+02   1.3350455e+02   1.4983600e+02   9.8877273e+01   1.4356073e+02   1.2584818e+02   1.2693305e+02   3.9579818e+02   1.9689069e+02   1.1749273e+02   2.4009058e+02   2.3489364e+02   2.8207578e+02   2.1902455e+02   1.8401258e+02   1.4383545e+02   1.8151680e+02   2.4616182e+02   2.3917978e+02   5.6440909e+01   1.2856473e+02   1.6518455e+02   1.5195433e+02   1.9077091e+02   1.9534196e+02   1.7929000e+02   2.0037589e+02   1.0586182e+02   1.0388287e+02   1.2853364e+02   1.3530095e+02   6.4070000e+01   1.1512985e+02   1.5874545e+02   2.2156309e+02   2.7995455e+02   1.8653182e+02   1.9824818e+02   1.1178560e+02   7.1866364e+01   1.5475160e+02   1.5215909e+02   1.6956636e+02   1.7770909e+02   1.2642145e+02   1.6973242e+02   1.7749258e+02   1.0516242e+02   2.1751818e+02   1.3006242e+02   1.2985618e+02   1.4319273e+02   1.5805913e+02   3.0521242e+02   2.0470418e+02   1.2363182e+02   9.2257636e+01   1.5703182e+02   8.2886545e+01   5.9134545e+01   1.1737924e+02   1.2649727e+02   2.1242658e+02   7.8050000e+01   1.7774691e+02   1.0597000e+02   1.2075513e+02   9.1650909e+01   1.3494247e+02   1.0662364e+02   1.1490738e+02   1.0259455e+02   8.8409709e+01   1.8264091e+02   2.0197418e+02   1.6883242e+02   1.8132458e+02   1.3189909e+02   1.6551716e+02   2.2345909e+02   2.6067509e+02   2.6233455e+02   1.5071324e+02   9.2162424e+01   1.6979818e+02   9.1564545e+01   9.5657564e+01   1.1797455e+02   1.0386476e+02   1.6435242e+02   1.2635298e+02   1.8224818e+02   2.1835560e+02   1.6678727e+02   1.9891793e+02   1.1988636e+02   1.5038091e+02   1.6119000e+02   1.6564207e+02   2.3706545e+02   2.2199385e+02   1.6455364e+02   2.1359662e+02   9.1650000e+01   7.6521636e+01   9.8186364e+01   1.1697873e+02   1.1943545e+02   8.8369709e+01   9.3316364e+01   9.4010145e+01   1.0024455e+02   7.0026800e+01   1.9261909e+02   1.9459593e+02   8.7444545e+01   5.2527164e+01   1.3378727e+02   1.0967065e+02   1.7206364e+02   1.5486309e+02   8.4305455e+01   9.4783745e+01   9.3302424e+01   8.7036978e+01   1.6348182e+02   1.4428691e+02   1.0552182e+02   1.2425462e+02   3.0860455e+02   1.7218982e+02   9.7581818e+01   1.1756982e+02   1.2802545e+02   9.0501600e+01   1.9038818e+02   7.5813491e+01   4.1420909e+01   1.3785724e+02
   2.2859545e+02   1.7013145e+02   1.9054636e+02   1.8103629e+02   1.6198727e+02   2.5980375e+02   1.0998636e+02   1.2655473e+02   3.5006242e+02  -3.1238222e+00   2.7679455e+02   1.9686371e+02   2.2273242e+02   2.0435258e+02   1.0333455e+02   1.6225778e+02   1.8643455e+02   1.5919160e+02   1.1262364e+02   1.9017284e+02   1.3348455e+02   2.6014851e+02   1.8572273e+02   2.0114036e+02   1.9759364e+02   2.1480615e+02   9.0392727e+01   1.0524495e+02   1.4894727e+02   1.7457240e+02   1.4306455e+02   1.7509938e+02   7.3977273e+01   5.1155455e+01   5.7832424e+01   6.3494578e+01   1.2117545e+02   1.8154778e+02   1.1179091e+02   1.3623855e+02   2.7405364e+02  -5.5497455e+00   2.8012182e+02   2.9248000e+00   1.5171727e+02   1.3312807e+02   2.0447636e+02   1.3290735e+02   1.1771182e+02   1.5099487e+02   1.9586818e+02   1.2520055e+02   1.1864273e+02   1.0218222e+02   9.6900000e+01   1.1122527e+02   9.7780909e+01   8.2937527e+01   1.3627000e+02   8.3165673e+01   7.7542424e+01   8.5377778e+00   1.2751545e+02   5.8381491e+01   1.7563909e+02   1.6234615e+02   7.8452424e+01   7.0554978e+01   1.3788455e+02   2.1020560e+02   8.6687273e+01   1.4000593e+02   1.2984818e+02   1.2132305e+02   3.5588818e+02   1.8356349e+02   1.0671273e+02   2.5706298e+02   2.4043364e+02   2.8894258e+02   1.9945455e+02   9.7628182e+01   1.6152545e+02   2.3452160e+02   2.3735182e+02   2.5845458e+02   1.0339091e+02   1.4618873e+02   1.9304455e+02   1.1248553e+02   1.5906091e+02   2.1816876e+02   1.6214000e+02   1.9397789e+02   8.3011818e+01   3.5570873e+01   9.6443636e+01   9.9438145e+01   6.6700000e+01   9.5869455e+01   1.4469545e+02   2.1854709e+02   1.6962455e+02   2.4582822e+02   1.9082818e+02   8.0899200e+01   9.5446364e+01   2.0067520e+02   1.9019909e+02   1.5709316e+02   1.7413909e+02   1.2760705e+02   1.8083242e+02   1.7446458e+02   1.8602242e+02   1.6337938e+02   7.6542424e+01   1.3027778e+02   1.5333273e+02   1.7105793e+02   2.8487242e+02   1.8190138e+02   1.4887182e+02   1.0394844e+02   1.5918182e+02   1.4033455e+02   8.9424545e+01   1.1271604e+02   1.2787727e+02   1.8317618e+02   9.7960000e+01   1.4849411e+02   8.3020000e+01   7.1591127e+01   1.2670091e+02   8.7518473e+01   1.0709364e+02   1.1424978e+02   1.2145455e+02   6.5090909e+01   1.5459091e+02   2.0978818e+02   2.0635242e+02   1.7766298e+02   1.3713909e+02   1.4238796e+02   2.0641909e+02   2.3450829e+02   2.2380455e+02   1.2536564e+02   1.1902242e+02   1.8830938e+02   1.2180455e+02   7.7668364e+01   1.1797455e+02   9.2674764e+01   1.2973242e+02   1.2393258e+02   2.1181818e+02   1.3237000e+02   1.5145727e+02   1.9290433e+02   1.3988636e+02   1.4064091e+02   2.1348000e+02   1.9587887e+02   2.0149545e+02   2.2035945e+02   1.7889364e+02   1.4958942e+02   8.4130000e+01   4.8983236e+01   1.0799636e+02   1.1462393e+02   1.2829545e+02   9.9710909e+01   8.9406364e+01   9.0032945e+01   1.0333455e+02   7.4969600e+01   1.5689909e+02   1.1260353e+02   1.2115455e+02   1.0902036e+02   1.0892727e+02   9.9089455e+01   1.5182364e+02   9.1002291e+01   6.4495455e+01   9.7368545e+01   7.9022424e+01   5.2749378e+01   1.5432182e+02   1.4322971e+02   9.1661818e+01   1.3722342e+02   3.3018455e+02   1.6251342e+02   9.7251818e+01   8.0406218e+01   9.2405455e+01   8.1971200e+01   2.2691818e+02   6.7411091e+01   4.2320909e+01   1.3944524e+02
   1.5940545e+02   2.2232665e+02   2.1806636e+02   1.6150469e+02   1.7483727e+02   2.9334575e+02   1.1650636e+02   1.6927313e+02   3.4287242e+02   1.1591378e+01   2.3460455e+02   1.8494891e+02   2.3178242e+02   2.1481858e+02   1.1681455e+02   1.6093938e+02   1.5024455e+02   2.2527680e+02   1.1024364e+02   1.3545324e+02   1.8653455e+02   1.9509451e+02   2.1429273e+02   2.4099476e+02   1.9182364e+02   1.9269775e+02   1.0568273e+02   1.5326175e+02   1.2870727e+02   1.6291160e+02   1.4967455e+02   1.8162058e+02   9.0457273e+01   7.5067055e+01   6.3162424e+01   5.5968178e+01   1.3136545e+02   2.1220258e+02   1.3179091e+02   1.5592855e+02   2.7005364e+02   1.4402545e+00   2.8445182e+02   9.2484000e+00   1.5633727e+02   9.7378473e+01   1.6561636e+02   1.6225615e+02   1.0300182e+02   9.9451673e+01   1.6243818e+02   1.1587495e+02   1.2659273e+02   9.1836218e+01   1.0060000e+02   1.1322927e+02   1.3107091e+02   9.3654327e+01   1.3351000e+02   9.0816473e+01   8.3832424e+01   7.8845778e+00   1.5366545e+02   1.0376949e+02   1.3192909e+02   1.5627295e+02   6.8492424e+01   6.6161778e+01   1.6745455e+02   1.9836000e+02   8.5447273e+01   5.4485127e+01   1.4546818e+02   1.5974345e+02   3.8069818e+02   2.1690869e+02   1.3104273e+02   2.8422658e+02   2.6258364e+02   2.7109058e+02   1.9626455e+02   1.3369338e+02   1.8167545e+02   2.7658960e+02   2.2697182e+02   2.1809498e+02   7.7540909e+01   9.4256727e+01   2.1980455e+02   1.3996473e+02   2.5330091e+02   2.4771956e+02   1.4886000e+02   1.6938029e+02   1.0648182e+02   5.5023273e+01   1.4034364e+02   1.0035615e+02   5.8700000e+01   7.5449455e+01   1.1393545e+02   1.8719789e+02   1.9669455e+02   2.2792262e+02   1.9724818e+02   1.3934560e+02   9.5486364e+01   1.7791200e+02   1.9543909e+02   1.0663396e+02   1.4318909e+02   2.1670305e+02   1.5611242e+02   1.0234218e+02   1.7440242e+02   1.6502898e+02   9.9542424e+01   1.1015778e+02   1.9266273e+02   2.5087153e+02   2.6583242e+02   2.1194458e+02   1.5782182e+02   1.4004244e+02   2.0327182e+02   1.8985735e+02   9.3134545e+01   1.2922924e+02   1.6063727e+02   2.0636538e+02   9.2670000e+01   2.3143731e+02   8.6070000e+01   1.0191713e+02   9.5940909e+01   9.8789273e+01   1.0514364e+02   1.2450578e+02   9.4114545e+01   7.0088109e+01   1.4526091e+02   1.7034458e+02   1.8530242e+02   2.0924698e+02   1.3322909e+02   1.2284076e+02   1.8841909e+02   1.9256829e+02   2.9271455e+02   1.4976284e+02   1.0935242e+02   1.9099298e+02   1.1603455e+02   1.1436996e+02   1.4049455e+02   1.2211316e+02   1.5702242e+02   1.6098938e+02   1.4581818e+02   1.8474000e+02   1.7745727e+02   1.7968433e+02   1.6779636e+02   1.3221811e+02   2.2791000e+02   2.5453447e+02   2.2954545e+02   2.2625545e+02   1.6531364e+02   1.6638582e+02   7.2130000e+01   5.9613236e+01   7.9906364e+01   7.2011127e+01   1.2791545e+02   1.2469131e+02   1.0226636e+02   8.2814145e+01   9.5904545e+01   7.6474000e+01   1.9570909e+02   1.7468873e+02   1.3925455e+02   9.9622364e+01   1.4487727e+02   1.3716345e+02   1.6806364e+02   1.5823309e+02   8.6785455e+01   1.3492535e+02   3.8452424e+01   5.1944978e+01   1.3574182e+02   2.1045611e+02   9.5801818e+01   1.1308222e+02   2.8746455e+02   1.4721102e+02   8.2631818e+01   7.6105818e+01   7.7165455e+01   9.0570400e+01   2.1148818e+02   3.5025491e+01   3.6990909e+01   1.3206164e+02
   2.4597545e+02   2.1402105e+02   1.9035636e+02   1.6858149e+02   1.7950727e+02   2.4378215e+02   1.7945636e+02   1.7466713e+02   3.7668242e+02   1.1456578e+01   2.0641455e+02   1.7463411e+02   2.3816242e+02   1.8796818e+02   1.1990455e+02   1.7703218e+02   2.0829455e+02   1.6854280e+02   1.1339364e+02   1.6034124e+02   1.8872455e+02   2.1682931e+02   2.3229273e+02   2.0808476e+02   1.7544364e+02   1.8257815e+02   1.0249273e+02   1.5327695e+02   1.7894727e+02   1.4998240e+02   1.7734455e+02   1.3145698e+02   8.5927273e+01   8.3719455e+01   9.3642424e+01   8.2339778e+01   1.1784545e+02   1.3923418e+02   1.1026091e+02   1.4579095e+02   2.8148364e+02   1.9715855e+01   3.4897182e+02   4.0868000e+00   1.3933727e+02   1.2268847e+02   1.3338636e+02   1.3568455e+02   1.1114182e+02   1.0885047e+02   1.9877818e+02   9.2967745e+01   8.6742727e+01   1.2825422e+02   1.0935000e+02   1.2107927e+02   1.1912091e+02   7.1900327e+01   1.5136000e+02   1.2548847e+02   7.7402424e+01   1.8358978e+01   1.3699545e+02   9.9483091e+01   1.9192909e+02   1.4856295e+02   5.1022424e+01   8.3279378e+01   1.4112455e+02   1.4989640e+02   8.8497273e+01   1.3253113e+02   1.4060818e+02   1.3694225e+02   4.1293818e+02   2.1532949e+02   1.1604273e+02   2.5842658e+02   2.3589364e+02   1.9237578e+02   2.1073455e+02   1.3286578e+02   1.7083545e+02   2.2171680e+02   1.6854182e+02   2.0119938e+02   5.4340909e+01   1.3973273e+02   1.7075455e+02   1.6145873e+02   2.5777091e+02   2.3465196e+02   1.5562000e+02   1.3516949e+02   1.0158182e+02   7.9085273e+01   1.4220364e+02   1.2686735e+02   5.3920000e+01   1.3904185e+02   1.2421545e+02   1.5094549e+02   2.1329455e+02   2.0639462e+02   2.3248818e+02   1.8971640e+02   5.9296364e+01   1.1728720e+02   1.6810909e+02   1.3339036e+02   1.2766909e+02   1.1832465e+02   1.3606242e+02   9.9326178e+01   1.1864242e+02   1.0733978e+02   1.0559242e+02   1.2433378e+02   1.5509273e+02   2.0530713e+02   2.9183242e+02   2.2163458e+02   1.5234182e+02   1.1305084e+02   1.7898182e+02   1.5094055e+02   7.8944545e+01   1.2331444e+02   1.4616727e+02   1.9666298e+02   9.1580000e+01   2.5071451e+02   7.8400000e+01   1.2072073e+02   1.3718091e+02   8.9160073e+01   1.0276364e+02   1.1764618e+02   9.7024545e+01   7.1575309e+01   1.7045091e+02   1.3099938e+02   1.9511242e+02   2.2741218e+02   1.7499909e+02   1.1106916e+02   1.9026909e+02   1.6837029e+02   2.7685455e+02   1.1279164e+02   8.6022424e+01   1.9080938e+02   1.4299455e+02   1.0359316e+02   1.4540455e+02   1.4177036e+02   1.5106242e+02   1.7303618e+02   1.4338818e+02   1.8093440e+02   1.2249727e+02   1.7694113e+02   1.3760636e+02   1.5082331e+02   2.3019000e+02   2.5054207e+02   2.4106545e+02   2.4138385e+02   1.7955364e+02   2.1720662e+02   8.5650000e+01   7.0571636e+01   7.8476364e+01   6.2935527e+01   1.3691545e+02   1.2888131e+02   1.0588636e+02   8.8854545e+01   9.2434545e+01   7.2561600e+01   1.9265909e+02   2.2050273e+02   1.1382455e+02   1.1170676e+02   1.5726727e+02   1.2374225e+02   1.7192364e+02   1.6168429e+02   1.0930545e+02   1.6726375e+02   7.1922424e+01   5.1887378e+01   1.7248182e+02   1.8941691e+02   9.3901818e+01   1.0856422e+02   3.1351455e+02   1.8784702e+02   1.0901182e+02   5.8615418e+01   9.9685455e+01   1.0591880e+02   1.7105818e+02   4.8929891e+01  -1.3389091e+01   1.6562204e+02
   2.5940545e+02   2.3361665e+02   2.0692636e+02   1.7239589e+02   1.4431727e+02   2.9064735e+02   1.1850636e+02   1.7221313e+02   3.4906242e+02   1.0286178e+01   2.2989455e+02   2.1284571e+02   1.9487242e+02   2.6253138e+02   1.4433455e+02   1.6450778e+02   1.8810455e+02   1.8453800e+02   1.5820364e+02   1.9609644e+02   1.7124455e+02   2.3527771e+02   1.8782273e+02   2.1421236e+02   1.5025364e+02   2.2868335e+02   8.2822727e+01   1.1614055e+02   1.5198727e+02   1.8746920e+02   1.9963455e+02   9.7623782e+01   9.2837273e+01   7.2116655e+01   9.3542424e+01   8.2727778e+01   1.7936545e+02   1.4231258e+02   1.0831091e+02   1.6256695e+02   2.5539364e+02   1.5993055e+01   2.5131182e+02   1.5089600e+01   1.2157727e+02   1.0701927e+02   1.5895636e+02   1.3392895e+02   1.1243182e+02   8.6887273e+01   1.8072818e+02   1.6613175e+02   1.1607273e+02   1.4890782e+02   1.0240000e+02   1.0303527e+02   1.1774091e+02   7.4630727e+01   1.0517000e+02   9.4943673e+01   8.7022424e+01  -2.9406222e+00   1.1518545e+02   1.1688789e+02   1.7220909e+02   1.4124055e+02   4.7352424e+01   8.4662978e+01   1.4369455e+02   1.6007080e+02   9.5687273e+01   1.4719593e+02   1.4198818e+02   1.2397185e+02   3.8112818e+02   2.0263429e+02   1.0104273e+02   2.0146658e+02   1.9189364e+02   2.0128578e+02   2.1497455e+02   1.5286658e+02   1.8688545e+02   1.0286280e+02   1.9830182e+02   2.1471858e+02   3.9010909e+01   1.3133913e+02   1.7351455e+02   9.6047927e+01   1.9216091e+02   2.2090076e+02   2.1067000e+02   1.5990549e+02   1.3686182e+02   1.1364287e+02   1.5229364e+02   1.1025015e+02   5.0280000e+01   9.9183055e+01   1.2216545e+02   1.7563949e+02   2.1102455e+02   2.0857622e+02   2.0439818e+02   1.6305360e+02   3.5826364e+01   1.1440480e+02   1.5576909e+02   1.3275756e+02   1.4218909e+02   1.9697305e+02   1.3206242e+02   1.2302618e+02   1.1225242e+02   1.4366098e+02   7.2062424e+01   9.3306178e+01   1.1619273e+02   1.0898913e+02   3.2640242e+02   2.1524898e+02   1.3701182e+02   1.0432724e+02   1.3575182e+02   9.2738945e+01   7.1474545e+01   9.3772036e+01   1.4820727e+02   2.2830978e+02   8.8810000e+01   2.2927611e+02   6.6260000e+01   1.1555193e+02   6.7030909e+01   1.0624207e+02   1.0048364e+02   1.2391858e+02   9.5404545e+01   9.9934909e+01   1.5435091e+02   1.9123738e+02   1.9159242e+02   2.2422378e+02   1.5537909e+02   1.0115876e+02   2.3536909e+02   2.2396229e+02   2.5100455e+02   1.6575964e+02   1.0868242e+02   1.7113658e+02   1.3351455e+02   9.8351564e+01   1.3788455e+02   9.4041964e+01   1.4230242e+02   1.7830698e+02   1.5138818e+02   1.7549440e+02   1.1435727e+02   1.3383233e+02   1.5760636e+02   1.2703331e+02   1.8767000e+02   2.3485367e+02   2.7949545e+02   2.7987945e+02   1.9079364e+02   1.9082742e+02   1.0632000e+02   1.2515804e+02   8.6856364e+01   1.1302513e+02   1.3205545e+02   1.2722011e+02   1.2921636e+02   1.0651815e+02   7.3334545e+01   1.0289960e+02   1.7770909e+02   2.2921873e+02   1.0982455e+02   7.4066764e+01   1.2892727e+02   1.4034945e+02   2.1144364e+02   1.7819269e+02   1.2759545e+02   1.4156055e+02   7.5732424e+01   8.7962578e+01   1.4522182e+02   1.2843771e+02   1.0566182e+02   1.1219342e+02   2.8660455e+02   1.5908982e+02   1.2829182e+02   1.2521302e+02   1.6559545e+02   9.6266000e+01   1.3334818e+02   2.9756691e+01   3.7040909e+01   1.5334764e+02
   1.8559545e+02   2.1266145e+02   2.3159636e+02   1.2518229e+02   1.5017727e+02   2.9150855e+02   1.3045636e+02   1.4549713e+02   3.2916242e+02   7.1181778e+00   2.6060455e+02   1.7886891e+02   2.0578242e+02   2.1427858e+02   1.0367455e+02   1.8747058e+02   1.8610455e+02   1.4145800e+02   9.1053636e+01   1.2817844e+02   1.4610455e+02   2.3913891e+02   2.2139273e+02   1.6757676e+02   2.0011364e+02   2.1031455e+02   1.1106273e+02   1.4583135e+02   1.3632727e+02   2.0534200e+02   2.3272455e+02   1.0745658e+02   1.0516727e+02   8.6800255e+01   7.5112424e+01   6.0682178e+01   1.5841545e+02   1.6679858e+02   1.1845091e+02   1.1813575e+02   2.5058364e+02  -1.4321455e+00   3.0959182e+02   5.3772000e+00   1.3385727e+02   1.2455687e+02   1.4928636e+02   1.6651255e+02   1.3076182e+02   5.4040873e+01   1.6310818e+02   1.5754135e+02   1.1969273e+02   1.0185822e+02   1.1830000e+02   1.2101327e+02   1.2631091e+02   6.3945127e+01   1.1474000e+02   1.0379807e+02   9.2732424e+01  -1.0637422e+01   1.0261545e+02   5.7513491e+01   1.9668909e+02   1.7380215e+02   4.0112424e+01   6.5052178e+01   1.6112455e+02   1.6710640e+02   1.1863727e+02   1.1182993e+02   1.1560818e+02   1.3137225e+02   3.7531818e+02   1.8752909e+02   9.0102727e+01   2.4256178e+02   1.9643364e+02   2.2223258e+02   2.0345455e+02   1.5320818e+02   1.4994545e+02   1.9091800e+02   2.1735182e+02   2.2948458e+02   6.5390909e+01   1.7641873e+02   2.1285455e+02   1.0704073e+02   1.9120091e+02   2.0687756e+02   1.8152000e+02   1.9576749e+02   1.3224182e+02   1.0163247e+02   1.3868364e+02   1.4010895e+02   5.4650000e+01   8.5253455e+01   1.3969545e+02   2.2747709e+02   2.1542455e+02   2.0282422e+02   1.9667818e+02   9.9861200e+01   7.0296364e+01   1.4107720e+02   1.3896909e+02   1.4896156e+02   1.9494909e+02   1.3228225e+02   1.6387242e+02   1.4358138e+02   1.3692242e+02   1.6125738e+02   1.1349242e+02   1.2899178e+02   1.3457273e+02   1.5713873e+02   2.8187242e+02   1.8766138e+02   1.0282182e+02   1.1811244e+02   1.0951182e+02   8.7548145e+01   8.9134545e+01   7.7549236e+01   1.3687727e+02   1.7088618e+02   8.6340000e+01   1.9380371e+02   8.2780000e+01   1.2170033e+02   9.8750909e+01   1.0880447e+02   1.0167364e+02   1.1782338e+02   1.0059455e+02   8.8429709e+01   1.7331091e+02   1.7744058e+02   2.2540242e+02   1.8127898e+02   1.5832909e+02   1.6850276e+02   2.6384909e+02   2.2944389e+02   2.7628455e+02   9.5927236e+01   9.5732424e+01   1.4522258e+02   1.1946455e+02   9.3335564e+01   1.6502455e+02   1.0001076e+02   1.7040242e+02   1.1253898e+02   2.1776818e+02   1.8470400e+02   1.3392727e+02   1.4464673e+02   1.0974636e+02   1.2729211e+02   1.6691000e+02   1.5541447e+02   2.2116545e+02   2.0911585e+02   2.1422364e+02   1.9166302e+02   8.2650000e+01   5.8961636e+01   9.7046364e+01   1.0777993e+02   1.2248545e+02   9.4035709e+01   9.0356364e+01   5.9006945e+01   7.8384545e+01   9.7205600e+01   1.7122909e+02   1.9192713e+02   1.0334455e+02   9.4495164e+01   1.2192727e+02   1.1471945e+02   1.9140364e+02   1.3217589e+02   9.5165455e+01   1.1558495e+02   1.0425242e+02   8.5020978e+01   1.8585182e+02   1.2049731e+02   1.0485182e+02   1.0501822e+02   2.9494455e+02   1.5633262e+02   1.2186182e+02   1.1048742e+02   1.4383545e+02   8.3386800e+01   2.0757818e+02   3.8628291e+01   7.4709091e+00   1.2671324e+02
   1.9840545e+02   2.1887665e+02   2.2563636e+02   1.8703909e+02   1.3526727e+02   3.3480135e+02   1.8879636e+02   1.7934993e+02   3.4178242e+02   2.0488578e+01   2.6370455e+02   1.7967091e+02   2.0497242e+02   1.8934338e+02   1.3309455e+02   1.7425698e+02   2.2943455e+02   1.7794160e+02   1.1924364e+02   1.4887324e+02   1.4838455e+02   2.3181651e+02   2.5001273e+02   1.8480716e+02   1.8239364e+02   2.0849215e+02   1.2672273e+02   1.1729855e+02   1.4756727e+02   1.4673280e+02   1.9848455e+02   1.4914578e+02   8.5737273e+01   5.6634655e+01   1.0278242e+02   7.1138578e+01   1.5603545e+02   1.2817898e+02   1.1012091e+02   1.5718215e+02   2.2815364e+02   1.8312255e+01   3.2683182e+02   7.9480000e+00   1.4785727e+02   1.0772687e+02   1.3199636e+02   1.3684575e+02   1.5695182e+02   7.8895673e+01   1.7348818e+02   1.2695095e+02   7.8552727e+01   1.3452942e+02   1.5380000e+02   1.3032327e+02   1.0878091e+02   1.0167753e+02   1.3951000e+02   1.1552647e+02   8.9922424e+01  -9.6426222e+00   1.2099545e+02   4.4663091e+01   1.9606909e+02   1.3366175e+02   6.2592424e+01   6.3493778e+01   1.2098455e+02   1.9941760e+02   9.6257273e+01   1.1110033e+02   1.2275818e+02   1.1499025e+02   3.4707818e+02   2.0907829e+02   1.0865273e+02   2.3351778e+02   2.2827364e+02   2.2529538e+02   2.4430455e+02   1.2366018e+02   1.5352545e+02   2.0710160e+02   2.3530182e+02   2.1266858e+02   1.2611091e+02   1.3109113e+02   1.8437455e+02   1.1264913e+02   1.7877091e+02   1.8549196e+02   1.6095000e+02   1.3860309e+02   8.0441818e+01   6.3106473e+01   1.2291364e+02   9.4750545e+01   6.2020000e+01   7.7603855e+01   1.7293545e+02   2.1638789e+02   1.9769455e+02   2.3324262e+02   1.6467818e+02   1.6752120e+02   9.8486364e+01   2.1296200e+02   1.6448909e+02   1.3600996e+02   1.2666909e+02   2.0645465e+02   1.8321242e+02   1.2093418e+02   1.5573242e+02   1.6180258e+02   6.6162424e+01   1.4077818e+02   1.6190273e+02   1.8052233e+02   2.8445242e+02   1.4683498e+02   1.5067182e+02   1.0285444e+02   1.4760182e+02   1.3345095e+02   9.2614545e+01   1.1070084e+02   1.0420727e+02   1.5077978e+02   7.6050000e+01   1.4219691e+02   7.4780000e+01   1.0434033e+02   1.2551091e+02   8.5753673e+01   8.4523636e+01   1.2624538e+02   9.9454545e+01   7.2280909e+01   1.6773091e+02   1.8764698e+02   1.7002242e+02   2.2503938e+02   1.3589909e+02   9.6057164e+01   2.5884909e+02   1.7222389e+02   2.7747455e+02   1.3436204e+02   1.0245242e+02   1.8916498e+02   1.1451455e+02   1.0015156e+02   1.4121455e+02   8.2005564e+01   1.0987242e+02   1.4819138e+02   1.7252818e+02   1.8465320e+02   1.7359727e+02   1.9556313e+02   1.4769636e+02   1.1630611e+02   2.4048000e+02   1.5567887e+02   2.1178545e+02   1.8929625e+02   1.9741364e+02   1.4957782e+02   8.9650000e+01   6.0451636e+01   9.7906364e+01   1.2171113e+02   1.3172545e+02   1.4619651e+02   1.1550636e+02   8.7424945e+01   8.8434545e+01   7.0071600e+01   1.7118909e+02   1.7151033e+02   1.1253455e+02   1.1956996e+02   1.2011727e+02   1.1019425e+02   1.2892364e+02   1.4926429e+02   9.8735455e+01   1.2434935e+02   6.5252424e+01   7.5140978e+01   1.5090182e+02   1.5045331e+02   1.0723182e+02   1.2463782e+02   3.1013455e+02   1.6382742e+02   1.1301182e+02   9.7955418e+01   9.6305455e+01   8.4709200e+01   2.2695818e+02   6.5027891e+01   2.6180909e+01   1.4202644e+02
   2.5550545e+02   2.0792865e+02   2.0444636e+02   1.3888429e+02   1.4841727e+02   2.9245935e+02   1.4631636e+02   1.9217833e+02   3.7235242e+02   1.9192978e+01   2.3470455e+02   2.0480091e+02   2.1740242e+02   2.1948898e+02   1.0824455e+02   1.2529498e+02   1.7033455e+02   2.5276960e+02   1.0553364e+02   1.9659004e+02   2.0367455e+02   2.1477331e+02   2.4353273e+02   1.7327556e+02   1.5520364e+02   1.3966735e+02   1.0368273e+02   1.4028175e+02   1.4713727e+02   1.8395720e+02   1.4696455e+02   1.8226738e+02   7.2167273e+01   7.8150255e+01   9.9492424e+01   1.0249178e+02   1.5831545e+02   1.3004658e+02   1.0212091e+02   1.0777215e+02   2.8020364e+02   9.0982545e+00   3.3112182e+02   2.0844800e+01   1.3290727e+02   1.4106287e+02   1.6152636e+02   9.0773345e+01   1.3386182e+02   7.7222873e+01   2.1505818e+02   1.6715345e+01   1.2169273e+02   1.3141822e+02   1.0330000e+02   9.0563273e+01   1.0836091e+02   1.0219113e+02   1.2860000e+02   8.6689273e+01   8.0732424e+01  -1.3477422e+01   1.1609545e+02   1.2219509e+02   1.7858909e+02   1.2896015e+02   7.1542424e+01   9.8397778e+01   1.6841455e+02   1.9204320e+02   8.6017273e+01   1.2282953e+02   1.3775818e+02   1.2931025e+02   3.9869818e+02   1.9708869e+02   1.2127273e+02   2.7456818e+02   2.5535364e+02   2.7374898e+02   1.8530455e+02   1.8833018e+02   1.8446545e+02   2.0947640e+02   1.9854182e+02   2.6788938e+02   8.6580909e+01   1.6782353e+02   1.8723455e+02   1.2957033e+02   1.9225091e+02   2.1898356e+02   1.2429000e+02   1.6838589e+02   8.6391818e+01   6.0920473e+01   1.4429364e+02   1.0094015e+02   3.7440000e+01   9.7570255e+01   1.0578545e+02   1.8808989e+02   1.9309455e+02   2.0935062e+02   1.6791818e+02   1.4192200e+02   9.3536364e+01   2.1011800e+02   1.8200909e+02   1.2108836e+02   1.5332909e+02   1.6780185e+02   1.7549242e+02   1.3936178e+02   1.4130242e+02   1.8090698e+02   9.7112424e+01   1.3640218e+02   1.7805273e+02   2.0080033e+02   2.8497242e+02   1.5346338e+02   1.7734182e+02   1.3648084e+02   1.8084182e+02   1.6437175e+02   9.0944545e+01   1.3797444e+02   1.2192727e+02   1.9508218e+02   1.0381000e+02   1.8283611e+02   7.4540000e+01   9.3459527e+01   1.3841091e+02   1.0596167e+02   1.1114364e+02   1.1006578e+02   9.2164545e+01   7.3154109e+01   1.4478091e+02   1.6748298e+02   1.7606242e+02   1.8122618e+02   1.3399909e+02   1.3258916e+02   2.3417909e+02   2.3105749e+02   2.9471455e+02   1.1260284e+02   1.3330242e+02   2.0392698e+02   1.2046455e+02   5.7105564e+01   1.4640455e+02   1.1888036e+02   1.4121242e+02   1.3568418e+02   2.0448818e+02   1.3676640e+02   1.3964727e+02   2.0318913e+02   1.5222636e+02   1.2879371e+02   2.0800000e+02   1.8946727e+02   2.4173545e+02   2.1828025e+02   1.3608364e+02   1.5620422e+02   8.5840000e+01   6.2176436e+01   7.2806364e+01   7.8389127e+01   1.1919545e+02   1.3357891e+02   1.2326636e+02   7.7084145e+01   1.0767455e+02   8.5482400e+01   1.8880909e+02   1.6195073e+02   1.2653455e+02   8.2259964e+01   1.4864727e+02   9.4621855e+01   1.3020364e+02   1.4378189e+02   8.3925455e+01   1.1439415e+02   3.0492424e+01   4.5821778e+01   1.7048182e+02   1.6241691e+02   8.6281818e+01   1.2741382e+02   3.1141455e+02   1.6291502e+02   8.4771818e+01   8.0744618e+01   8.7255455e+01   7.4153200e+01   1.6791818e+02   6.0891091e+01   7.7420909e+01   1.5578724e+02
   2.1802545e+02   1.8697705e+02   2.3668636e+02   1.4725509e+02   1.8688727e+02   2.2519175e+02   1.1993636e+02   1.7009873e+02   3.4664242e+02   1.4339778e+01   2.2156455e+02   1.8266211e+02   2.2635242e+02   2.3748298e+02   1.2352455e+02   1.8321258e+02   1.6014455e+02   2.3020480e+02   1.2372364e+02   1.7551484e+02   3.1172455e+02   6.3889309e+01   1.8310273e+02   1.7544996e+02   1.7744364e+02   2.4650815e+02   1.0587273e+02   1.4757655e+02   1.5479727e+02   1.6653440e+02   1.5267455e+02   1.9128058e+02   8.5787273e+01   7.8020655e+01   1.1264242e+02   7.3919778e+01   1.4589545e+02   1.3528018e+02   9.7170909e+01   1.5416815e+02   2.7643364e+02   7.4998545e+00   3.0964182e+02   5.2832000e+00   1.5142727e+02   1.0296127e+02   1.7309636e+02   1.7798775e+02   1.1195182e+02   8.8405673e+01   2.2924818e+02   8.8701455e+00   9.9932727e+01   1.4562902e+02   1.1860000e+02   1.1083927e+02   1.0564091e+02   9.4168727e+01   1.1841000e+02   9.6504473e+01   8.0872424e+01  -1.0588622e+01   1.4204545e+02   1.3630909e+02   1.8006909e+02   1.6237175e+02   5.9542424e+01   1.0263778e+02   1.7050455e+02   1.8483600e+02   1.0620727e+02   1.2740433e+02   1.6922818e+02   1.5879265e+02   4.5398818e+02   2.3561549e+02   1.3749273e+02   2.8099058e+02   2.6974364e+02   2.1974778e+02   1.3406455e+02   1.3690938e+02   1.7704545e+02   2.3480000e+02   1.8821182e+02   2.0476578e+02   8.9920909e+01   1.1383633e+02   1.7151455e+02   1.8101793e+02   2.3849091e+02   3.2690436e+02   1.3200000e+02   1.8434909e+02   9.8631818e+01   1.0861127e+02   1.5982364e+02   1.2255775e+02   9.3280000e+01   8.6313055e+01   1.1645545e+02   1.5142629e+02   1.9582455e+02   2.5806222e+02   2.2020818e+02   1.8788880e+02   6.5676364e+01   1.6644680e+02   2.0015909e+02   1.3110636e+02   1.3113909e+02   1.6776705e+02   1.3906242e+02   1.5227618e+02   1.1440242e+02   2.0053898e+02   9.8972424e+01   1.5434338e+02   1.8305273e+02   2.0349033e+02   3.2073242e+02   2.0293258e+02   1.5891182e+02   1.6024524e+02   1.6960182e+02   1.4108095e+02   9.0284545e+01   1.0345724e+02   1.5040727e+02   1.8889378e+02   9.5670000e+01   2.4319731e+02   8.4300000e+01   1.3219873e+02   1.5075091e+02   8.6784473e+01   8.8093636e+01   1.0100978e+02   1.0021455e+02   6.5130109e+01   1.1845091e+02   1.3462938e+02   2.0064242e+02   2.0772978e+02   1.4794909e+02   1.3004316e+02   1.8826909e+02   2.0192029e+02   2.8214455e+02   1.1555844e+02   1.2811242e+02   1.8025218e+02   1.3518455e+02   1.1992796e+02   1.3302455e+02   1.0905076e+02   1.5468242e+02   1.7121658e+02   1.8552818e+02   1.1695320e+02   1.0387727e+02   1.9652073e+02   1.4246636e+02   1.2705451e+02   2.0733000e+02   2.4742087e+02   2.5187545e+02   2.2508905e+02   1.6327364e+02   1.9869902e+02   8.7550000e+01   7.9279636e+01   6.4806364e+01   6.4119127e+01   1.3238545e+02   1.5495371e+02   1.0492636e+02   8.7601345e+01   7.6144545e+01   7.1954800e+01   2.1237909e+02   1.8901513e+02   1.2044455e+02   9.1217164e+01   1.6140727e+02   9.6651055e+01   2.1387364e+02   1.2722829e+02   8.1925455e+01   1.4521415e+02   6.0352424e+01   5.5292978e+01   1.4664182e+02   1.6274411e+02   7.8381818e+01   9.1375818e+01   2.9322455e+02   1.7375022e+02   8.1631818e+01   7.8995818e+01   1.2473545e+02   7.6194800e+01   1.3572818e+02   4.5856291e+01   4.1510909e+01   1.4799004e+02
   2.0321545e+02   1.7049185e+02   2.7106636e+02   1.9293469e+02   1.8083727e+02   2.8377575e+02   1.4098636e+02   1.7655473e+02   3.0754242e+02   1.1847778e+01   3.0946455e+02   1.0377011e+02   2.2135242e+02   1.6393298e+02   1.4390455e+02   1.4516218e+02   1.5710455e+02   2.0920800e+02   9.5343636e+01   1.2636524e+02   3.5924455e+02   2.8517709e+01   1.9324273e+02   1.8572876e+02   2.0411364e+02   2.1947455e+02   1.0591273e+02   1.5824335e+02   1.4984727e+02   1.6936040e+02   1.7639455e+02   2.1724298e+02   8.3697273e+01   7.2467855e+01   1.2802242e+02   6.4019378e+01   1.7041545e+02   1.7912858e+02   1.1969091e+02   1.3994655e+02   2.4610364e+02   4.0262545e+00   3.2092182e+02   9.2308000e+00   1.3857727e+02   1.3646927e+02   1.6147636e+02   1.4943735e+02   1.0467182e+02   1.1045807e+02   2.4291818e+02  -3.3234545e+00   1.0512273e+02   9.8403818e+01   1.2760000e+02   1.1531927e+02   1.0564091e+02   7.7308727e+01   1.4998000e+02   9.5358873e+01   9.4832424e+01  -1.2275422e+01   1.1756545e+02   1.2012749e+02   1.5968909e+02   1.6352215e+02   6.3252424e+01   4.6720978e+01   1.1684455e+02   1.2335880e+02   9.9737273e+01   1.6644193e+02   1.3227818e+02   1.5527865e+02   4.2798818e+02   2.7917549e+02   1.1377273e+02   2.5460818e+02   2.4597364e+02   2.2356938e+02   1.6392455e+02   1.4680058e+02   2.1210545e+02   1.9694520e+02   1.6163182e+02   2.1741218e+02   8.3920909e+01   8.3746327e+01   1.9566455e+02   1.5170593e+02   2.3677091e+02   2.6671196e+02   1.5843000e+02   1.7246469e+02   1.2553182e+02   1.1797927e+02   1.8982364e+02   1.3339775e+02   6.5340000e+01   9.6708255e+01   1.3812545e+02   1.5455269e+02   2.1655455e+02   2.9320382e+02   2.0077818e+02   2.0277320e+02   6.7866364e+01   1.2441160e+02   1.5353909e+02   1.6340596e+02   1.2756909e+02   1.5467265e+02   1.6502242e+02   1.2834938e+02   7.4682424e+01   1.5704658e+02   1.3002242e+02   1.5652938e+02   1.3424273e+02   1.4644513e+02   3.6640242e+02   2.1032898e+02   9.5581818e+01   1.0831164e+02   1.4665182e+02   1.0633695e+02   8.0944545e+01   1.2044444e+02   1.5616727e+02   1.8600298e+02   1.1924000e+02   2.2241171e+02   9.5160000e+01   1.1137993e+02   1.0284091e+02   9.8757273e+01   8.4193636e+01   1.0956178e+02   1.1287455e+02   5.8637309e+01   1.5102091e+02   2.0388378e+02   1.7516242e+02   1.8015818e+02   1.4608909e+02   1.1890196e+02   2.5960909e+02   1.5587309e+02   2.3661455e+02   9.8490836e+01   1.0397242e+02   1.4966338e+02   1.3065455e+02   8.1340364e+01   1.1245455e+02   1.0526636e+02   1.6621242e+02   1.5929418e+02   1.4733818e+02   1.8500840e+02   1.6216727e+02   1.3338753e+02   1.5741636e+02   1.5118851e+02   1.6657000e+02   1.9787167e+02   2.2954545e+02   2.5097545e+02   1.9303364e+02   1.6950822e+02   1.1532000e+02   8.5008036e+01   7.8956364e+01   1.0570713e+02   1.2981545e+02   1.0872931e+02   9.7596364e+01   8.4907745e+01   8.9284545e+01   7.1283600e+01   1.8589909e+02   2.0990353e+02   9.7914545e+01   7.9399564e+01   1.4811727e+02   9.9424255e+01   2.0730364e+02   1.4394389e+02   1.0668545e+02   1.3514335e+02   9.2732424e+01   7.4132578e+01   1.4785182e+02   1.4690731e+02   1.0580182e+02   9.9042218e+01   2.8518455e+02   1.4377342e+02   1.0886182e+02   1.0881742e+02   1.4449545e+02   9.6374000e+01   1.4943818e+02   8.0709491e+01   3.1890909e+01   1.3646964e+02
   2.3007545e+02   2.1015305e+02   2.1068636e+02   1.5695509e+02   1.7698727e+02   2.7932375e+02   1.8207636e+02   2.3326753e+02   3.2121242e+02   5.4241778e+00   2.6418455e+02   2.0625091e+00   1.8597242e+02   2.4367338e+02   1.1567455e+02   1.2846058e+02   1.7729455e+02   2.7254280e+02   1.1753364e+02   1.3587004e+02   2.9100455e+02   2.6836909e+01   2.4353273e+02   1.9418556e+02   1.8820364e+02   2.0141735e+02   9.3632727e+01   1.3608575e+02   1.5003727e+02   1.6577520e+02   1.6834455e+02   1.7860698e+02   9.5217273e+01   6.2786255e+01   1.0321242e+02   5.8244178e+01   1.2427545e+02   1.2600978e+02   1.0288091e+02   1.4090135e+02   2.5120364e+02   3.3898255e+01   2.9916182e+02   2.6641600e+01   1.3471727e+02   1.1258807e+02   1.4852636e+02   9.0713345e+01   1.1562182e+02   1.2263207e+02   2.8177818e+02   3.1877455e+00   9.4932727e+01   1.0998902e+02   1.3030000e+02   1.0370327e+02   1.3626091e+02   7.4669127e+01   1.5784000e+02   8.5060073e+01   8.3492424e+01   8.7217778e+00   1.1294545e+02   8.4117091e+01   1.8106909e+02   1.9500175e+02   3.2872424e+01   8.8441378e+01   1.5498455e+02   1.9535760e+02   9.1117273e+01   1.1661153e+02   1.5941818e+02   1.2576745e+02   3.8931818e+02   1.8550909e+02   1.1710273e+02   1.9323178e+02   2.3366364e+02   2.0009418e+02   2.6411455e+02   1.8650538e+02   1.5673545e+02   1.7942480e+02   2.2973182e+02   2.1630418e+02   1.1834091e+02   1.3747273e+02   1.8075455e+02   1.6274873e+02   2.1935091e+02   2.3886556e+02   1.9719000e+02   1.9446389e+02   1.3615182e+02   1.2174967e+02   1.4925364e+02   1.5583335e+02   6.6760000e+01   1.0522465e+02   1.5426545e+02   2.3669149e+02   1.9055455e+02   2.7381382e+02   1.6710818e+02   1.8789680e+02   6.1826364e+01   1.4213480e+02   2.0010909e+02   1.4807036e+02   1.2856909e+02   2.3278265e+02   1.7121242e+02   1.2780418e+02   1.1987242e+02   1.3567138e+02   1.4345242e+02   1.6954498e+02   1.3343273e+02   1.1860993e+02   3.1840242e+02   1.6659898e+02   1.1296182e+02   1.1349124e+02   1.7708182e+02   4.7332545e+01   5.4754545e+01   1.3991964e+02   1.3320727e+02   2.0569978e+02   9.1000000e+01   2.0838091e+02   7.8540000e+01   1.2313953e+02   9.0940909e+01   8.2899273e+01   9.8383636e+01   1.1313658e+02   1.2892455e+02   7.2733309e+01   1.6778091e+02   2.1197298e+02   1.7911242e+02   1.6679218e+02   1.6541909e+02   1.0712556e+02   2.7069909e+02   1.7136589e+02   2.3504455e+02   1.0103644e+02   1.2297242e+02   1.8247338e+02   1.1203455e+02   7.5969964e+01   1.1211455e+02   9.8003564e+01   1.3783242e+02   1.4309458e+02   1.9033818e+02   2.2665840e+02   1.2045727e+02   1.9138433e+02   1.3717636e+02   1.0242771e+02   1.7829000e+02   1.8350407e+02   2.3035545e+02   2.0419065e+02   2.2236364e+02   1.7682182e+02   7.4790000e+01   8.3440436e+01   1.1166636e+02   1.2804033e+02   1.1386545e+02   7.2105309e+01   8.0026364e+01   1.0564335e+02   9.8574545e+01   8.1780400e+01   1.5022909e+02   1.9151713e+02   1.1110455e+02   6.8924364e+01   1.4107727e+02   8.7517455e+01   1.4301364e+02   1.7208709e+02   8.2025455e+01   1.2516615e+02   1.2640242e+02   3.7528978e+01   1.2101182e+02   1.5316451e+02   1.1699182e+02   1.1619702e+02   2.8199455e+02   1.3416862e+02   1.2320182e+02   1.1795022e+02   1.4783545e+02   9.5876800e+01   1.7724818e+02   5.8624691e+01   4.7510909e+01   1.2656004e+02
   2.6478545e+02   2.0846625e+02   2.0682636e+02   1.5945389e+02   1.3983727e+02   3.0833575e+02   1.7093636e+02   1.7496873e+02   3.2625242e+02   2.3450978e+01   2.9432455e+02   8.1213091e+00   2.1125242e+02   3.2065098e+02   1.1052455e+02   1.8578258e+02   2.0510455e+02   1.7826800e+02   1.2120364e+02   1.8800644e+02   3.2676455e+02   3.1026109e+01   2.0958273e+02   1.7137156e+02   1.6992364e+02   1.6225975e+02   1.1653273e+02   1.5111375e+02   1.3813727e+02   2.0705720e+02   1.8191455e+02   1.1923138e+02   9.3117273e+01   8.0384255e+01   1.0949242e+02   1.0364178e+02   1.6798545e+02   1.3494298e+02   1.0012091e+02   1.1893215e+02   3.1072364e+02   4.8566545e+00   2.8240182e+02   1.5982400e+01   1.3009727e+02   9.0617673e+01   1.3071636e+02   1.3413815e+02   1.3400182e+02   1.1364167e+02   3.5167818e+02   1.7215745e+01   8.6832727e+01   8.7297018e+01   9.6950000e+01   1.0592127e+02   1.6536091e+02   7.3291127e+01   1.2717000e+02   9.8133673e+01   8.0352424e+01   2.1297778e-01   8.5325455e+01   8.8376691e+01   1.9211909e+02   1.6435775e+02   4.2832424e+01   4.6784578e+01   1.6007455e+02   1.7090040e+02   8.0117273e+01   1.2477153e+02   1.3565818e+02   1.2623825e+02   3.5950818e+02   1.8398389e+02   1.0910273e+02   2.5554178e+02   2.2020364e+02   3.2409098e+02   1.8259455e+02   1.7378698e+02   1.4962545e+02   2.0605360e+02   2.3140182e+02   2.6721058e+02   1.3858091e+02   1.5899353e+02   2.1613455e+02   1.4148833e+02   1.4373091e+02   1.7115516e+02   1.8014000e+02   2.0758789e+02   7.3821818e+01   6.6636073e+01   1.1520364e+02   1.2326735e+02   7.9760000e+01   8.0664655e+01   1.2916545e+02   2.7302949e+02   1.6395455e+02   2.2361182e+02   1.5086818e+02   9.0056000e+01   7.6726364e+01   1.9527280e+02   1.5772909e+02   1.2288076e+02   1.3413909e+02   1.9076705e+02   2.0240242e+02   1.2987898e+02   1.1116242e+02   1.8522818e+02   7.8492424e+01   1.5641178e+02   1.6466273e+02   1.8254153e+02   2.9478242e+02   1.5972858e+02   1.4544182e+02   1.0322284e+02   1.3989182e+02   1.0516775e+02   8.4094545e+01   1.1819244e+02   1.5868727e+02   1.6447138e+02   8.4770000e+01   2.0730931e+02   6.7350000e+01   8.3934727e+01   9.4030909e+01   9.9422073e+01   9.9713636e+01   1.4241018e+02   9.2974545e+01   7.8419309e+01   1.9583091e+02   1.6601898e+02   1.8211242e+02   1.7717218e+02   1.4879909e+02   1.1840516e+02   2.3922909e+02   1.8198349e+02   2.3085455e+02   1.4075164e+02   1.1711242e+02   1.8708218e+02   1.2032455e+02   8.6926764e+01   1.3392455e+02   1.1044876e+02   1.7054242e+02   1.4513778e+02   1.9290818e+02   2.3202280e+02   1.7349727e+02   1.6372113e+02   1.4836636e+02   8.1722509e+01   1.7410000e+02   2.0364927e+02   2.0397545e+02   1.8892105e+02   1.3417364e+02   1.6749702e+02   6.6170000e+01   6.1180036e+01   7.7096364e+01   1.5661593e+02   1.3248545e+02   7.1375709e+01   9.7596364e+01   7.8717745e+01   8.8864545e+01   5.5987200e+01   1.4699909e+02   1.6667553e+02   1.1882455e+02   9.9726764e+01   1.2221727e+02   1.0183625e+02   1.6544364e+02   1.1796269e+02   6.7165455e+01   1.0973495e+02   5.8212424e+01   6.6224178e+01   1.3427182e+02   1.5799371e+02   1.0823182e+02   1.3079782e+02   3.1713455e+02   1.4931742e+02   1.0425182e+02   7.1136218e+01   9.9215455e+01   4.6526400e+01   2.0686818e+02   7.3165091e+01   1.6470909e+01   1.4513324e+02
   2.2202545e+02   1.7131705e+02   1.9287636e+02   1.7018989e+02   1.5045727e+02   3.0948615e+02   1.7960636e+02   1.6646513e+02   3.0864242e+02   3.6089778e+01   3.2384455e+02   2.1669709e+01   2.1197242e+02   2.2444338e+02   1.2548455e+02   1.6429578e+02   1.4943455e+02   1.8434160e+02   1.0758364e+02   1.5490604e+02   3.6476455e+02   5.3796109e+01   1.6963273e+02   1.6680756e+02   1.6025364e+02   2.2184335e+02   1.1020273e+02   1.1757015e+02   1.7932727e+02   1.8995200e+02   1.9977455e+02   1.2928258e+02   1.0716727e+02   8.3730255e+01   1.0268242e+02   8.5996578e+01   1.4522545e+02   1.5923378e+02   1.1493091e+02   1.6641735e+02   2.8896364e+02   1.8167455e+01   3.5150182e+02   5.5944000e+00   1.6361727e+02   1.2698607e+02   1.9085636e+02   1.6908695e+02   8.2761818e+01   8.8070873e+01   3.1891818e+02   1.0406545e+01   1.1007273e+02   1.1381782e+02   8.9900000e+01   6.5235273e+01   1.2359091e+02   7.2632727e+01   1.4060000e+02   9.9059273e+01   7.6682424e+01  -8.3034222e+00   1.3375545e+02   1.0769229e+02   1.5249909e+02   1.8828735e+02   5.0112424e+01   1.0273218e+02   1.8103455e+02   2.0141360e+02   8.7167273e+01   9.6307527e+01   1.4408818e+02   1.2194385e+02   3.3136818e+02   2.5556509e+02   9.1822727e+01   2.5225418e+02   2.3612364e+02   2.8451738e+02   1.8821455e+02   1.4971738e+02   1.8352545e+02   1.9434160e+02   2.1030182e+02   2.1985858e+02   8.3920909e+01   1.6012633e+02   1.6299455e+02   1.4259953e+02   1.8882091e+02   1.5711796e+02   1.6095000e+02   1.7560309e+02   8.6341818e+01   4.2684473e+01   1.0053364e+02   1.0568095e+02   5.6860000e+01   6.5596655e+01   9.8125455e+01   2.1189269e+02   1.5502455e+02   2.0432622e+02   1.5634818e+02   1.2403760e+02   8.8826364e+01   1.7968480e+02   1.7605909e+02   1.4075436e+02   1.6394909e+02   1.2785225e+02   1.7302242e+02   1.3513938e+02   1.3830242e+02   1.8233698e+02   6.7592424e+01   9.4853778e+01   1.5719273e+02   2.1465913e+02   2.7364242e+02   1.6622978e+02   1.2782182e+02   1.5059244e+02   1.6937182e+02   1.7132935e+02   9.1804545e+01   1.3657564e+02   1.3363727e+02   1.9275538e+02   8.0770000e+01   1.9143931e+02   6.3830000e+01   1.0064633e+02   1.2589091e+02   7.6773273e+01   9.6193636e+01   1.0988178e+02   6.9264545e+01   9.3416109e+01   1.4540091e+02   1.6328338e+02   2.0483242e+02   1.9601458e+02   1.0827909e+02   1.1607676e+02   2.1764909e+02   1.9422989e+02   2.9576455e+02   1.4208884e+02   1.1245242e+02   2.1598498e+02   1.3470455e+02   9.6826364e+01   1.4354455e+02   1.1886916e+02   1.7673242e+02   1.4203258e+02   1.9114818e+02   1.7173360e+02   1.8149727e+02   1.8184113e+02   1.6212636e+02   1.3148171e+02   2.4114000e+02   2.3890607e+02   2.3640545e+02   2.0794665e+02   1.1903364e+02   1.7723822e+02   8.5890000e+01   4.0652436e+01   5.7186364e+01   1.2882873e+02   1.4786545e+02   1.1933531e+02   9.4596364e+01   6.9957745e+01   8.6814545e+01   7.4151200e+01   2.0399909e+02   1.6445553e+02   1.2063455e+02   1.0273196e+02   1.3673727e+02   1.5072465e+02   1.4773364e+02   1.1251949e+02   8.1875455e+01   1.6297815e+02   5.4112424e+01   3.3312178e+01   1.4706182e+02   1.3087051e+02   1.0476182e+02   1.2283542e+02   3.3284455e+02   1.6649062e+02   9.7671818e+01   7.9662618e+01   9.8025455e+01   4.5951600e+01   2.0914818e+02   5.5552691e+01   2.7130909e+01   1.3914044e+02
   2.2616545e+02   1.9922585e+02   2.1268636e+02   1.6079509e+02   1.9426727e+02   2.8394135e+02   1.6583636e+02   1.9942673e+02   3.2902242e+02  -1.2490622e+01   2.8851455e+02   2.2686109e+01   1.6430242e+02   2.4568698e+02   1.1181455e+02   1.3438938e+02   1.6767455e+02   1.9055240e+02   7.8913636e+01   1.4400964e+02   3.7834455e+02   3.1089709e+01   2.0129273e+02   2.1051476e+02   1.4982364e+02   2.5776775e+02   1.3287273e+02   1.2980655e+02   1.4475727e+02   1.9271760e+02   1.8267455e+02   1.7465058e+02   7.2307273e+01   7.4049055e+01   6.8922424e+01   4.7127378e+01   1.6122545e+02   1.5924378e+02   1.1083091e+02   1.5388535e+02   2.2577364e+02   2.9502655e+01   2.9902182e+02   4.0328000e+00   1.5614727e+02   1.3873367e+02   1.5747636e+02   1.1885735e+02   1.4861818e+01   8.7428727e+00   1.9491818e+02  -3.8345455e-01   1.1221273e+02   9.8556618e+01   1.1545000e+02   7.4441273e+01   1.1774091e+02   5.2060727e+01   1.3427000e+02   9.6665673e+01   1.0345242e+02   4.7049778e+00   1.3690545e+02   1.0372029e+02   1.5206909e+02   1.4480175e+02   8.3922424e+01   9.8687378e+01   1.4036455e+02   1.9286720e+02   9.3687273e+01   1.2706593e+02   1.5732818e+02   1.5769465e+02   3.9569818e+02   2.8627869e+02   1.3693273e+02   2.7825538e+02   1.9935364e+02   2.7637898e+02   1.5121455e+02   1.0281738e+02   1.6136545e+02   2.6290440e+02   2.3144182e+02   1.8511738e+02   4.9580909e+01   1.4773353e+02   2.0480455e+02   1.6511473e+02   2.3163091e+02   2.7193316e+02   1.4324000e+02   1.5358989e+02   1.0401182e+02   5.3030873e+01   1.2415364e+02   1.1708135e+02   5.9230000e+01   6.9567055e+01   9.7935455e+01   2.1338789e+02   2.3182455e+02   2.6038222e+02   2.1391818e+02   1.4005200e+02   5.1016364e+01   1.4127960e+02   1.5900909e+02   1.5477836e+02   1.4137909e+02   1.3675785e+02   1.8392242e+02   1.3073738e+02   1.0883242e+02   1.6479458e+02   9.6212424e+01   1.4994418e+02   1.8885273e+02   1.9836633e+02   3.0054242e+02   1.8826778e+02   1.3539182e+02   1.5331684e+02   1.5832182e+02   1.5917335e+02   8.1754545e+01   1.0313964e+02   1.3235727e+02   1.9824778e+02   1.1062000e+02   2.0772131e+02   9.2640000e+01   1.2705153e+02   1.2799091e+02   1.2127527e+02   7.7193636e+01   1.0583178e+02   1.1068455e+02   5.0482509e+01   1.4383091e+02   1.4298898e+02   2.3859242e+02   1.6331378e+02   1.2556909e+02   1.2964356e+02   2.1193909e+02   2.0344669e+02   2.6295455e+02   1.6147364e+02   1.4787242e+02   2.3567138e+02   1.1484455e+02   7.4035164e+01   1.2859455e+02   1.0659516e+02   1.5311242e+02   1.9687218e+02   1.4824818e+02   1.9635560e+02   1.3183727e+02   1.8471393e+02   1.5993636e+02   1.2074691e+02   2.0533000e+02   2.2711087e+02   2.6764545e+02   2.7001745e+02   1.8822364e+02   1.9879302e+02   8.0980000e+01   1.1290524e+02   5.3096364e+01   8.2055927e+01   1.4972545e+02   1.2275651e+02   1.0188636e+02   9.4654545e+01   8.7384545e+01   8.9535600e+01   1.8999909e+02   2.0166553e+02   1.1144455e+02   1.1427716e+02   1.2502727e+02   1.6923145e+02   1.5930364e+02   1.3121389e+02   8.0165455e+01   1.3921495e+02   7.0212424e+01   6.7784178e+01   1.4385182e+02   1.6454731e+02   8.3901818e+01   1.0431422e+02   3.6622455e+02   1.6091022e+02   6.6911818e+01   7.8263418e+01   1.2335545e+02   7.5025200e+01   1.5676818e+02   1.9123091e+01   6.9660909e+01   1.6125804e+02
   1.9497545e+02   2.1282105e+02   2.5102636e+02   1.6653789e+02   1.7745727e+02   3.1090615e+02   1.6088636e+02   2.0468273e+02   3.2487242e+02   6.9413778e+00   4.1422455e+02  -5.3206909e+00   1.5240242e+02   2.0430898e+02   1.2271455e+02   1.4361738e+02   1.7429455e+02   2.3788280e+02   1.1472364e+02   1.1633484e+02   2.4986455e+02   2.4178109e+01   1.7820273e+02   2.6388196e+02   1.7901364e+02   2.2419255e+02   8.8342727e+01   1.3412895e+02   1.4822727e+02   1.8268000e+02   1.9201455e+02   1.2371338e+02   7.7977273e+01   8.0065455e+01   7.1112424e+01   5.6142178e+01   1.1236545e+02   1.5115258e+02   9.9020909e+01   1.4464015e+02   2.8448364e+02   4.4258545e+00   3.0883182e+02   9.4380000e+00   1.2280727e+02   1.1782087e+02   1.8166636e+02   8.6012145e+01   1.2141818e+01  -2.3089527e+01   2.1505818e+02  -6.5246545e+00   9.3832727e+01   1.1559702e+02   1.2155000e+02   1.0855327e+02   1.1502091e+02   9.3178327e+01   1.1074000e+02   9.2738073e+01   7.5162424e+01   8.3881778e+00   1.2380545e+02   1.0881829e+02   1.5782909e+02   1.6377095e+02   5.4252424e+01   8.6730978e+01   1.1545455e+02   1.8528000e+02   8.9307273e+01   1.3560633e+02   1.5827818e+02   1.8171865e+02   4.3279818e+02   2.7503069e+02   8.7102727e+01   2.7469178e+02   2.0535364e+02   2.7397898e+02   2.0745455e+02   1.2560818e+02   1.7831545e+02   2.4706840e+02   2.0244182e+02   1.9557738e+02   3.2009091e+00   1.3411393e+02   1.6175455e+02   1.3031873e+02   2.4501091e+02   2.4457276e+02   1.4138000e+02   1.8059869e+02   1.1320182e+02   9.4635673e+01   1.6825364e+02   1.1683335e+02   1.2055000e+02   1.0219145e+02   1.1278545e+02   1.6985989e+02   2.1989455e+02   2.4253662e+02   2.4601818e+02   1.8582400e+02   7.0016364e+01   1.1704960e+02   1.8919909e+02   1.1622316e+02   1.5394909e+02   1.3632225e+02   1.1568242e+02   1.3410658e+02   1.2106242e+02   1.2690618e+02   1.0654242e+02   9.0027778e+01   1.6485273e+02   1.8071633e+02   3.4668242e+02   1.9633658e+02   1.3444182e+02   1.3948284e+02   1.7465182e+02   1.2367695e+02   9.0714545e+01   7.7232836e+01   1.3435727e+02   1.9022778e+02   1.1262000e+02   1.8998131e+02   8.6450000e+01   1.2221673e+02   1.1227091e+02   1.1281287e+02   9.9003636e+01   1.0503698e+02   1.1064455e+02   5.8005709e+01   1.8359091e+02   1.4894818e+02   1.9497242e+02   2.2023338e+02   1.3903909e+02   1.0446596e+02   2.0012909e+02   2.1863149e+02   2.3104455e+02   1.3826644e+02   1.0911242e+02   1.6929218e+02   1.4741455e+02   5.7429564e+01   1.2683455e+02   1.1387596e+02   1.7330242e+02   1.8391698e+02   1.8605818e+02   1.5214080e+02   1.2930727e+02   1.3744633e+02   1.8726636e+02   1.0495051e+02   1.9357000e+02   2.2495167e+02   2.7383545e+02   2.6495225e+02   2.3169364e+02   2.0341542e+02   1.0946000e+02   1.2500684e+02   7.2856364e+01   1.2181513e+02   1.4319545e+02   1.0956891e+02   1.2397636e+02   1.0198735e+02   8.4334545e+01   8.2109600e+01   2.1118909e+02   2.1854033e+02   1.2325455e+02   8.4712364e+01   1.3316727e+02   1.3110025e+02   2.2001364e+02   1.5778709e+02   9.4255455e+01   1.5451775e+02   9.7492424e+01   7.8791778e+01   1.3859182e+02   1.6875811e+02   8.7801818e+01   9.5102218e+01   3.3951455e+02   1.7180702e+02   1.0991182e+02   1.3768342e+02   1.6387545e+02   1.0068360e+02   1.7057818e+02   6.8918291e+01   6.4940909e+01   1.4792564e+02
   2.0054545e+02   2.5927545e+02   2.1563636e+02   1.8141909e+02   1.6093727e+02   2.9450775e+02   1.4660636e+02   1.5920513e+02   3.3006242e+02   2.1426178e+01   3.9646455e+02   1.1570109e+01   2.6087242e+02   2.4282138e+02   1.2319455e+02   1.6852898e+02   2.2886455e+02   1.8970720e+02   1.4043364e+02   2.0332804e+02   3.2667455e+02   5.3933309e+01   1.5834273e+02   1.8905076e+02   1.5073364e+02   1.9979495e+02   9.4342727e+01   1.2588895e+02   1.5913727e+02   1.6432720e+02   1.2682455e+02   1.7125858e+02   1.0478727e+02   8.2590655e+01   8.6542424e+01   1.1662778e+02   1.4812545e+02   1.3958178e+02   1.1069091e+02   1.2880655e+02   2.5486364e+02   1.8035455e+01   2.8273182e+02   1.0436000e+01   1.4423727e+02   9.7486473e+01   1.5652636e+02   1.1964335e+02   1.6471818e+01   8.1340727e+00   2.9329818e+02  -7.4438545e+00   1.1736273e+02   8.9614618e+01   1.1860000e+02   9.5639273e+01   1.0564091e+02   8.5928727e+01   1.4765000e+02   1.2521527e+02   1.0164242e+02  -3.9202222e+00   1.4447545e+02   5.2024691e+01   1.5963909e+02   2.1243615e+02   4.6212424e+01   9.0854178e+01   1.6141455e+02   1.3984320e+02   9.7687273e+01   1.5103593e+02   1.6332818e+02   1.6607465e+02   4.1874818e+02   2.6257469e+02   8.7602727e+01   2.4809178e+02   2.1289364e+02   2.0229578e+02   1.9092455e+02   2.2150058e+02   1.5657545e+02   2.0770760e+02   1.9901182e+02   1.9309178e+02   8.4540909e+01   1.6207673e+02   1.7590455e+02   1.5923673e+02   2.5211091e+02   2.2138476e+02   1.4290000e+02   1.8880709e+02   1.3929182e+02   1.3954847e+02   1.6420364e+02   1.5115735e+02   5.2130000e+01   8.5185055e+01   1.1631545e+02   2.1700749e+02   2.3535455e+02   2.8876982e+02   2.2205818e+02   1.2474080e+02   5.8916364e+01   1.3150760e+02   1.5872909e+02   1.0099076e+02   1.6604909e+02   1.4378425e+02   9.0782424e+01   1.1490858e+02   7.9642424e+01   1.2712978e+02   1.4568242e+02   1.4074658e+02   1.2957273e+02   1.3676873e+02   3.5359242e+02   1.8126378e+02   1.1915182e+02   1.1475604e+02   1.2527182e+02   1.0728735e+02   7.7944545e+01   8.9394436e+01   1.6182727e+02   2.1736018e+02   1.1691000e+02   2.0573811e+02   9.2260000e+01   1.0513193e+02   8.2370909e+01   9.1204873e+01   1.0433364e+02   1.1619058e+02   1.1483455e+02   7.2190509e+01   1.5631091e+02   1.9518058e+02   2.0664242e+02   1.4901978e+02   1.3656909e+02   1.5457356e+02   2.6160909e+02   2.1905309e+02   2.5914455e+02   1.0587844e+02   8.4162424e+01   1.5257818e+02   1.1984455e+02   5.3635164e+01   1.3559455e+02   1.0874516e+02   1.4135242e+02   1.5505298e+02   1.8595818e+02   1.8262880e+02   1.2759727e+02   1.6420313e+02   1.5798636e+02   9.4142909e+01   1.5305000e+02   1.8000327e+02   2.4002545e+02   2.0384705e+02   2.0693364e+02   2.1453622e+02   8.6650000e+01   1.2583164e+02   7.6526364e+01   1.4566153e+02   1.0929545e+02   8.3940909e+01   9.6026364e+01   9.6843345e+01   5.7714545e+01   1.0166920e+02   1.8789909e+02   1.7107353e+02   9.4774545e+01   8.2270764e+01   1.1211727e+02   1.7650425e+02   1.4730364e+02   1.6308389e+02   8.2735455e+01   1.1662935e+02   6.9732424e+01   1.1759258e+02   1.4737182e+02   1.0294571e+02   8.4851818e+01   1.0414822e+02   3.1503455e+02   1.5181542e+02   1.2253182e+02   8.4433818e+01   1.6363545e+02   9.7182800e+01   1.8081818e+02   6.0199091e+01   1.0700909e+01   1.3907484e+02
   1.9288545e+02   2.6017825e+02   1.7254636e+02   1.7957629e+02   1.6460727e+02   3.0340415e+02   1.3169636e+02   1.3986793e+02   3.4902242e+02   8.4393778e+00   4.0651455e+02   2.7661091e+00   1.8964242e+02   2.6022978e+02   1.2424455e+02   1.7439498e+02   1.8843455e+02   1.6975160e+02   1.3577364e+02   1.8541084e+02   4.0681455e+02   2.6472109e+01   1.4010273e+02   1.5450996e+02   1.6901364e+02   2.1552255e+02   9.0582727e+01   1.4684975e+02   1.5013727e+02   2.1976720e+02   1.2477455e+02   1.9304258e+02   8.7547273e+01   6.1109855e+01   1.1935242e+02   8.0042978e+01   1.1555545e+02   1.7227738e+02   1.0669091e+02   1.4336655e+02   2.5948364e+02   2.1858545e+00   2.6840182e+02   1.2532400e+01   1.4504727e+02   1.3409167e+02   2.2209636e+02   1.3868775e+02   1.2951818e+01   1.3175673e+01   2.1648818e+02  -1.2589055e+01   1.0502273e+02   1.0046182e+02   9.0750000e+01   1.1001727e+02   1.0369091e+02   8.7794727e+01   1.7017000e+02   8.6023673e+01   9.1682424e+01   8.4465778e+00   1.1594545e+02   4.1737091e+01   1.4001909e+02   1.7900575e+02   4.2732424e+01   7.2892578e+01   1.4974455e+02   1.9630680e+02   9.8257273e+01   1.0680033e+02   1.4051818e+02   1.4542945e+02   3.6460818e+02   1.7448589e+02   1.0149273e+02   2.2754058e+02   2.1651364e+02   2.8708618e+02   2.0992455e+02   1.7150058e+02   2.0525545e+02   1.1654320e+02   2.6621182e+02   2.2452578e+02   1.1782091e+02   1.7108433e+02   1.6228455e+02   1.9337633e+02   1.9401091e+02   2.2365276e+02   1.6586000e+02   2.2464029e+02   1.1020182e+02   8.4685673e+01   1.5939364e+02   1.1168215e+02   5.9650000e+01   5.3373455e+01   1.3159545e+02   2.4640509e+02   2.3009455e+02   2.2045062e+02   2.2143818e+02   8.9600400e+01   7.3916364e+01   1.9635760e+02   1.6376909e+02   1.9863756e+02   1.6442909e+02   1.4538385e+02   1.2378242e+02   1.3830858e+02   1.4121242e+02   1.3668418e+02   1.0621242e+02   1.3286418e+02   1.5547273e+02   1.5450673e+02   2.9535242e+02   1.7644298e+02   1.5063182e+02   7.0957636e+01   1.3356182e+02   9.4914145e+01   9.7564545e+01   9.2254836e+01   1.8925727e+02   1.7273578e+02   9.6050000e+01   1.9345691e+02   1.0073000e+02   1.2293433e+02   8.7560909e+01   1.1312967e+02   1.1819364e+02   1.1198178e+02   9.7494545e+01   8.5957709e+01   1.4135091e+02   1.6527738e+02   1.8525242e+02   1.7192098e+02   1.4318909e+02   1.3471396e+02   2.1169909e+02   2.2213589e+02   2.6666455e+02   9.4086836e+01   8.2922424e+01   1.8124738e+02   1.3708455e+02   5.4875964e+01   1.2335455e+02   9.9154364e+01   1.1059242e+02   1.5598378e+02   1.5981818e+02   2.4429000e+02   1.7745727e+02   1.5721433e+02   1.4636636e+02   9.8022509e+01   1.3848000e+02   1.5659887e+02   2.1045545e+02   1.8412265e+02   1.7541364e+02   2.2033782e+02   6.6740000e+01   7.9134436e+01   1.1437636e+02   1.1725353e+02   1.1957545e+02   9.0028509e+01   7.4026364e+01   8.2833345e+01   8.1054545e+01   7.2852000e+01   1.8494909e+02   1.4144953e+02   1.0863455e+02   1.0669196e+02   1.2273727e+02   1.0584465e+02   1.4249364e+02   1.3955869e+02   8.6405455e+01   1.0285575e+02   7.6642424e+01   7.9039778e+01   1.7011182e+02   1.1575651e+02   1.0209182e+02   1.2228902e+02   3.1451455e+02   1.3937702e+02   9.9771818e+01   1.0649462e+02   1.4163545e+02   7.3942800e+01   2.8076818e+02   8.6913091e+01  -1.7529091e+01   1.4023324e+02
   1.9621545e+02   2.1057185e+02   2.0706636e+02   2.2914469e+02   1.5141727e+02   3.3469935e+02   1.4131636e+02   1.5162833e+02   2.9478242e+02  -4.4614222e+00   4.2775455e+02  -9.4030909e+00   1.9235242e+02   2.4692298e+02   1.1095455e+02   1.5440818e+02   2.2876455e+02   1.0609520e+02   1.0910364e+02   1.4873444e+02   3.8910455e+02   3.8938909e+01   1.7224273e+02   1.4712876e+02   2.1073364e+02   2.0784495e+02   1.1158273e+02   1.0702975e+02   1.5603727e+02   1.6853520e+02   1.8620455e+02   1.5378818e+02   8.5887273e+01   7.6202655e+01   6.4492424e+01   7.0581778e+01   1.7198545e+02   1.5552298e+02   1.2445091e+02   1.7717575e+02   2.9120364e+02  -7.3517455e+00   2.9335182e+02  -4.5136000e+00   1.3857727e+02   1.4860927e+02   1.6657636e+02   1.9750935e+02   2.0331818e+01   1.1685273e+01   2.1262818e+02  -1.1040255e+01   1.2307273e+02   9.5157818e+01   1.2580000e+02   9.0613273e+01   1.4855091e+02   6.3875927e+01   1.3536000e+02   1.0452847e+02   5.5112424e+01   2.1522178e+01   1.3299545e+02   5.2513091e+01   1.5339909e+02   1.9069535e+02   4.4682424e+01   8.2786578e+01   1.7288455e+02   1.6206560e+02   7.1977273e+01   1.4756273e+02   1.1679818e+02   1.0932705e+02   3.2045818e+02   2.4529789e+02   1.1454273e+02   2.7454658e+02   2.1781364e+02   2.7736218e+02   1.7616455e+02   1.3301138e+02   2.2478545e+02   8.6980800e+01   1.9454182e+02   2.0335938e+02   1.1354091e+02   1.6866673e+02   1.7047455e+02   1.3619113e+02   1.6597091e+02   1.5689596e+02   1.6190000e+02   1.6752709e+02   8.7531818e+01   5.5019273e+01   1.3096364e+02   8.3916545e+01   6.2390000e+01   6.3784255e+01   1.0016545e+02   2.4158949e+02   1.9089455e+02   1.6852662e+02   1.9224818e+02   5.6025600e+01   7.6676364e+01   1.7751680e+02   1.6091909e+02   1.7386556e+02   1.7004909e+02   1.7408425e+02   1.2092242e+02   1.5653738e+02   1.2702242e+02   2.0514938e+02   7.3922424e+01   1.8848738e+02   1.6252273e+02   1.7966273e+02   2.9140242e+02   1.7985898e+02   1.4029182e+02   1.4987484e+02   1.5579182e+02   1.3975575e+02   9.6424545e+01   7.2346036e+01   1.0768727e+02   1.3455138e+02   7.5770000e+01   1.7654931e+02   7.4450000e+01   9.6176727e+01   1.4137091e+02   6.4014873e+01   8.9953636e+01   1.3019098e+02   7.8974545e+01   7.9779309e+01   1.3088091e+02   1.9840498e+02   1.7387242e+02   1.6054138e+02   1.3218909e+02   1.0897396e+02   2.5860909e+02   1.5600309e+02   3.2019455e+02   1.0146444e+02   1.1297242e+02   1.8217338e+02   1.2637455e+02   4.9732764e+01   1.4511455e+02   1.1489356e+02   1.4049242e+02   1.6664178e+02   1.8229818e+02   1.8502160e+02   1.6387727e+02   2.0358073e+02   1.2503636e+02   1.3353891e+02   2.0738000e+02   2.4065687e+02   2.3221545e+02   1.7838185e+02   1.5908364e+02   1.8464422e+02   6.6270000e+01   7.3702036e+01   9.4526364e+01   1.0313153e+02   1.5767545e+02   1.0807051e+02   8.8356364e+01   8.7646945e+01   8.4244545e+01   1.1221680e+02   1.5789909e+02   1.5171353e+02   1.2149455e+02   1.0971316e+02   1.5683727e+02   8.8306655e+01   1.7559364e+02   1.2525069e+02   8.9305455e+01   1.2215375e+02   4.7212424e+01   5.1394178e+01   1.6164182e+02   2.0359411e+02   8.8381818e+01   1.2338582e+02   3.0041455e+02   1.4969502e+02   1.0386182e+02   7.7647418e+01   9.1735455e+01   5.6554800e+01   2.4962818e+02   9.5074291e+01   2.8130909e+01   1.3373044e+02
   1.8926545e+02   2.2341785e+02   2.4454636e+02   1.7252629e+02   1.6360727e+02   2.9029415e+02   1.5374636e+02   2.0944393e+02   3.4602242e+02   4.8693778e+00   2.8051455e+02   2.3516109e+01   2.1111242e+02   1.9728218e+02   1.0848455e+02   1.5532578e+02   1.8548455e+02   2.2174760e+02   9.6393636e+01   1.2475124e+02   3.7476455e+02   4.8896109e+01   1.8444273e+02   1.7000276e+02   1.9011364e+02   2.3854455e+02   1.4153273e+02   1.2923745e+01   1.7022727e+02   1.8868000e+02   1.9587455e+02   1.4773458e+02   7.6597273e+01   6.9175855e+01   4.7872424e+01   8.3671378e+01   1.1479545e+02   1.7019818e+02   1.0579091e+02   1.7138855e+02   2.3724364e+02   1.0535055e+01   3.0050182e+02   1.9204400e+01   1.5214727e+02   9.7663673e+01   1.3838636e+02   1.6257455e+02   1.5811818e+01   1.6996873e+01   2.1134818e+02  -1.3557855e+01   1.2688273e+02   9.9143018e+01   8.4750000e+01   1.4559727e+02   1.2040091e+02   7.6317927e+01   9.7840000e+01   1.1877007e+02   7.5402424e+01  -2.9102222e-01   1.3428545e+02   9.1119891e+01   1.4325909e+02   1.5236655e+02   5.4112424e+01   7.1172178e+01   1.7631455e+02   1.6013120e+02   9.5827273e+01   1.4465473e+02   1.4198818e+02   1.3164185e+02   4.2865818e+02   1.9402189e+02   1.1993273e+02   2.8528538e+02   2.2320364e+02   2.3862098e+02   1.9130455e+02   1.1357018e+02   1.9831545e+02   1.9430840e+02   1.9482182e+02   2.4509698e+02   1.2863091e+02   8.4929527e+01   2.2228455e+02   9.1336327e+01   2.3973091e+02   2.0209516e+02   1.3852000e+02   1.9243749e+02   8.3481818e+01   7.2203273e+01   1.3539364e+02   9.6372145e+01   6.9810000e+01   8.8880655e+01   9.2125455e+01   2.6156269e+02   2.1822455e+02   2.3614022e+02   1.8082818e+02   1.1960920e+02   9.9726364e+01   2.1181280e+02   1.5129909e+02   1.3830516e+02   1.6137909e+02   1.4924785e+02   8.9872424e+01   1.3926138e+02   1.5854242e+02   1.8090778e+02   9.1682424e+01   1.2659658e+02   1.7338273e+02   1.8526393e+02   2.8535242e+02   1.6443298e+02   1.6548182e+02   1.3261964e+02   1.7722182e+02   1.4637135e+02   1.0771455e+02   1.1958284e+02   1.2801727e+02   1.6463498e+02   7.9860000e+01   1.8556211e+02   8.9210000e+01   9.4375927e+01   1.3584091e+02   8.8927273e+01   9.8763636e+01   1.4310618e+02   7.2834545e+01   1.0132051e+02   1.5793091e+02   1.5800098e+02   1.7902242e+02   1.9498938e+02   1.4027909e+02   1.0575676e+02   2.8569909e+02   1.7126589e+02   3.2447455e+02   1.4931204e+02   1.3821242e+02   1.9801418e+02   1.5865455e+02   8.9720364e+01   1.5473455e+02   1.0902396e+02   1.7259242e+02   1.7207378e+02   1.4957818e+02   2.0734920e+02   1.6773727e+02   1.6313193e+02   1.7041636e+02   1.3695851e+02   2.5200000e+02   2.5370727e+02   2.8159545e+02   2.4471145e+02   1.7641364e+02   1.8921782e+02   8.0600000e+01   1.1093564e+02   9.1096364e+01   7.4975927e+01   1.5796545e+02   1.4371731e+02   9.9506364e+01   1.0575495e+02   7.0674545e+01   8.5062400e+01   1.9189909e+02   2.1037353e+02   1.2834455e+02   8.5875164e+01   1.4878727e+02   1.2542065e+02   1.6263364e+02   1.5228749e+02   1.0173545e+02   8.6779345e+01   3.3592424e+01   1.4143778e+01   1.9769182e+02   1.7150011e+02   8.9611818e+01   1.0795742e+02   3.4741455e+02   2.0027502e+02   8.0861818e+01   6.6677418e+01   1.1173545e+02   8.7044800e+01   1.7581818e+02   3.9169091e+01   5.9420909e+01   1.4193724e+02
   2.2250545e+02   1.9184865e+02   1.8125636e+02   2.0649949e+02   1.8731727e+02   2.7734735e+02   1.2269636e+02   2.2477793e+02   3.6730242e+02   1.9166978e+01   2.4856455e+02   1.7072109e+01   2.1173242e+02   2.4399258e+02   1.2114455e+02   1.6012298e+02   2.4038455e+02   1.5963560e+02   1.2024364e+02   1.5465324e+02   3.4181455e+02   2.8862109e+01   1.8672273e+02   1.5440036e+02   1.7611364e+02   1.7199455e+02   1.6253273e+02   2.2043745e+01   1.3522727e+02   1.4229000e+02   1.8301455e+02   1.3590338e+02   1.1326727e+02   8.9722255e+01   3.9872424e+01   1.0059138e+02   1.0893545e+02   1.5066698e+02   7.3400909e+01   1.3859975e+02   2.8077364e+02   1.1672655e+01   3.3526182e+02   1.9323600e+01   1.5080727e+02   1.1049087e+02   1.6528636e+02   1.2537255e+02   2.9571818e+01  -5.1039273e+00   2.5000818e+02  -1.3080655e+01   9.9362727e+01   1.4020462e+02   1.0770000e+02   1.3751127e+02   1.3040091e+02   1.0918793e+02   1.0041000e+02   1.0270447e+02   5.3732424e+01  -7.0874222e+00   1.7266545e+02   9.0579491e+01   1.5139909e+02   1.3528535e+02   6.8302424e+01   1.1765698e+02   1.8807455e+02   2.0128040e+02   9.9447273e+01   1.1760513e+02   1.6727818e+02   1.7070865e+02   5.0531818e+02   2.7793909e+02   1.3315273e+02   3.0866778e+02   2.2097364e+02   2.4687938e+02   1.8230455e+02   1.1090018e+02   1.7631545e+02   2.3775840e+02   1.4916182e+02   2.2198978e+02   4.1340909e+01   1.3996273e+02   1.8361455e+02   1.2418993e+02   2.3668091e+02   2.2004916e+02   1.5152000e+02   1.4697749e+02   9.7771818e+01   9.4150073e+01   1.4825364e+02   1.5819335e+02   5.9920000e+01   8.3671855e+01   8.3265455e+01   2.0122149e+02   2.2655455e+02   2.5960382e+02   1.8839818e+02   1.9414360e+02   9.3726364e+01   1.4748280e+02   2.1015909e+02   1.1749636e+02   1.0028909e+02   2.0113505e+02   8.9782424e+01   1.5121858e+02   1.0425242e+02   2.2144098e+02   8.5972424e+01   1.6438338e+02   1.7309273e+02   2.1505713e+02   3.3502242e+02   1.7026938e+02   1.5106182e+02   1.5511324e+02   1.6022182e+02   1.6344135e+02   9.0184545e+01   1.0432524e+02   1.3178727e+02   2.2071338e+02   1.0319000e+02   2.3112571e+02   9.7590000e+01   1.1637553e+02   1.3370091e+02   1.0486847e+02   9.5903636e+01   1.0386498e+02   1.1630455e+02   7.0172909e+01   1.5150091e+02   1.5213538e+02   2.3054242e+02   1.6586778e+02   1.2946909e+02   1.1400156e+02   1.9079909e+02   1.9385789e+02   2.4800455e+02   1.2271964e+02   9.8872424e+01   1.9249138e+02   1.2284455e+02   9.8535164e+01   1.3654455e+02   9.7669164e+01   1.7197242e+02   1.4664338e+02   1.6286818e+02   1.4671600e+02   1.4840727e+02   1.4672833e+02   1.4765636e+02   1.1977931e+02   2.2062000e+02   2.4740767e+02   2.4178545e+02   2.7285625e+02   2.0922364e+02   2.4278302e+02   9.5890000e+01   1.2652244e+02   6.4716364e+01   8.1656327e+01   1.5753545e+02   1.0023171e+02   1.2245636e+02   1.1067895e+02   9.1484545e+01   8.0207600e+01   2.2427909e+02   1.6726313e+02   1.0996455e+02   9.0245564e+01   1.3340727e+02   1.1703105e+02   1.8068364e+02   2.0022349e+02   9.0355455e+01   1.6044975e+02   7.3782424e+01   3.9688578e+01   1.6232182e+02   1.3174971e+02   8.9991818e+01   1.1292702e+02   3.1346455e+02   1.5832102e+02   7.2391818e+01   6.6635018e+01   1.5459545e+02   7.2806000e+01   1.6576818e+02   3.5923091e+01   1.1394091e+02   1.5419564e+02
   2.6393545e+02   1.9934425e+02   2.0030636e+02   1.9092549e+02   1.9326727e+02   2.7564135e+02   1.4793636e+02   1.9147873e+02   3.2692242e+02   3.5627378e+01   2.6818455e+02  -2.1174909e+00   2.0516242e+02   2.1803818e+02   1.2614455e+02   1.7391298e+02   1.9767455e+02   2.2115240e+02   1.2977364e+02   1.7622084e+02   3.3595455e+02   2.6910909e+01   1.8591273e+02   1.3012516e+02   1.7559364e+02   1.8556615e+02   2.5039273e+02   3.7849455e+00   1.2841727e+02   2.3421480e+02   1.7582455e+02   1.1928858e+02   9.6597273e+01   7.7575855e+01   9.1592424e+01   1.0155378e+02   1.3979545e+02   1.6871818e+02   1.0450091e+02   1.0820175e+02   2.6396364e+02   1.1497455e+01   2.6869182e+02   9.8920000e-01   1.3509727e+02   9.8797673e+01   1.5438636e+02   1.5272455e+02   1.8471818e+01   1.3314073e+01   3.5548818e+02   1.1509455e+00   1.0564273e+02   1.1865222e+02   1.2580000e+02   1.1801327e+02   1.5045091e+02   8.7863927e+01   1.6389000e+02   1.0338607e+02   6.9112424e+01   5.8721778e+00   1.5928545e+02   7.2889891e+01   1.2820909e+02   1.6895055e+02   5.0782424e+01   8.5918578e+01   1.4393455e+02   1.5524160e+02   8.4877273e+01   1.3753073e+02   1.6198818e+02   1.4785185e+02   4.5969818e+02   2.5158869e+02   8.6382727e+01   2.5590938e+02   1.8251364e+02   2.3372618e+02   1.7159455e+02   1.5185698e+02   1.9052545e+02   1.9820160e+02   1.5668182e+02   2.0209818e+02   4.9390909e+01   1.0750873e+02   1.6756455e+02   1.3285393e+02   2.6068091e+02   2.0274916e+02   1.5362000e+02   1.6489949e+02   1.2663182e+02   1.1232127e+02   1.6839364e+02   9.7542145e+01   5.8020000e+01   9.7403855e+01   1.1583545e+02   1.8457589e+02   1.8729455e+02   2.4467462e+02   2.6439818e+02   1.7530360e+02   4.1106364e+01   1.1645240e+02   1.7915909e+02   1.8516636e+02   1.1137909e+02   1.5758785e+02   1.2806242e+02   1.2058618e+02   1.0778242e+02   1.1373858e+02   9.9732424e+01   1.2747258e+02   1.4457273e+02   1.5942873e+02   3.8292242e+02   2.1410738e+02   1.3434182e+02   8.7400836e+01   1.5551182e+02   1.1924815e+02   7.4474545e+01   9.4342036e+01   1.2687727e+02   1.9387618e+02   9.9860000e+01   2.4486211e+02   8.2020000e+01   8.8711127e+01   1.2694091e+02   1.1073927e+02   9.3903636e+01   1.0878498e+02   1.1554455e+02   5.5563709e+01   1.5616091e+02   1.5438258e+02   1.9445242e+02   1.9751498e+02   1.2456909e+02   1.3967356e+02   2.3655909e+02   2.3181709e+02   2.8380455e+02   9.2855636e+01   1.2164242e+02   1.5728978e+02   1.2503455e+02   8.3789964e+01   1.4226455e+02   1.1369156e+02   1.5435242e+02   1.3553298e+02   1.5181818e+02   1.7236000e+02   1.4883727e+02   1.4526393e+02   1.5317636e+02   1.0381771e+02   1.5414000e+02   1.8220607e+02   2.1735545e+02   2.1023065e+02   1.7469364e+02   2.2987542e+02   8.9550000e+01   1.0035964e+02   8.7146364e+01   8.4951927e+01   1.4029545e+02   9.0180909e+01   1.1964636e+02   9.4753745e+01   9.9284545e+01   7.4483600e+01   1.9375909e+02   1.6203473e+02   9.3494545e+01   8.1423164e+01   9.8977273e+01   1.4164545e+02   1.8697364e+02   1.6891029e+02   9.0115455e+01   1.2598895e+02   4.9452424e+01   4.6494978e+01   1.0574182e+02   1.6643611e+02   8.1231818e+01   1.2362782e+02   2.7680455e+02   1.4778382e+02   1.1077182e+02   9.9904618e+01   1.5292545e+02   1.0093960e+02   1.8562818e+02   3.8524291e+01   1.2890909e+01   1.4346964e+02
   1.8940545e+02   2.1307665e+02   2.1302636e+02   1.4095789e+02   1.4698727e+02   2.8224375e+02   1.2426636e+02   1.6775233e+02   2.7654242e+02   1.1237778e+01   2.7499455e+02   6.6770909e-01   2.6654242e+02   1.8617778e+02   1.5381455e+02   1.8759938e+02   1.7767455e+02   1.9642240e+02   1.5091364e+02   1.6095964e+02   3.3091455e+02   2.7354109e+01   1.3372273e+02   1.2187036e+02   1.6354364e+02   2.4896015e+02   2.1677273e+02   1.2664545e+01   1.2398727e+02   2.6118920e+02   1.5925455e+02   1.1542418e+02   9.1307273e+01   5.9909055e+01   1.1345242e+02   8.4754978e+01   1.4241545e+02   1.6960858e+02   1.0593091e+02   1.3299735e+02   3.1367364e+02  -1.0149345e+01   2.7397182e+02  -4.3932000e+00   1.4576727e+02   1.2746407e+02   2.1966636e+02   1.2678215e+02   1.9241818e+01   1.1912473e+01   2.6567818e+02   1.1457455e+00   1.3283273e+02   1.3580702e+02   9.3150000e+01   1.0792527e+02   1.2569091e+02   5.7704727e+01   1.8279000e+02   1.0306407e+02   7.7782424e+01  -3.0051422e+01   1.1975545e+02   9.5482291e+01   1.4958909e+02   1.9262015e+02   4.4592424e+01   7.0213778e+01   1.2388455e+02   1.4203560e+02   7.1877273e+01   1.3191073e+02   1.7484818e+02   1.7063305e+02   3.6979818e+02   2.6764069e+02   1.0677273e+02   2.0666818e+02   1.8112364e+02   2.1345738e+02   1.6083455e+02   1.9457778e+02   1.8725545e+02   1.7572320e+02   1.6959182e+02   2.2206538e+02   9.3630909e+01   1.1068953e+02   2.0723455e+02   1.4716033e+02   2.0987091e+02   1.9848396e+02   1.6024000e+02   2.0712989e+02   1.3982182e+02   1.3664607e+02   1.5272364e+02   1.2250575e+02   7.0070000e+01   6.9279855e+01   1.1640545e+02   2.3624029e+02   2.0682455e+02   2.6771222e+02   2.3853818e+02   1.5885240e+02   5.3396364e+01   1.2022920e+02   1.6762909e+02   1.2189876e+02   1.4256909e+02   1.6890265e+02   4.6732424e+01   5.1712578e+01   1.0925242e+02   1.2090098e+02   1.2635242e+02   1.3753298e+02   1.3600273e+02   1.4202433e+02   3.2764242e+02   1.8123978e+02   1.2582182e+02   1.1541244e+02   1.3070182e+02   1.1857295e+02   4.7324545e+01   1.2818404e+02   1.6073727e+02   1.7778738e+02   1.0029000e+02   2.1996771e+02   9.0880000e+01   9.3052327e+01   1.3251091e+02   7.6813673e+01   7.9093636e+01   1.1372978e+02   1.0240455e+02   6.8284909e+01   1.8773091e+02   1.9280698e+02   1.9930242e+02   1.3383698e+02   1.7160909e+02   1.3229036e+02   2.2612909e+02   2.9070149e+02   2.5885455e+02   1.3013164e+02   1.1197242e+02   1.6602338e+02   1.4541455e+02   7.5679564e+01   1.5292455e+02   1.1987876e+02   1.1506242e+02   1.6505618e+02   1.8905818e+02   1.9590080e+02   1.5606727e+02   1.7049553e+02   1.1688636e+02   1.3615091e+02   1.8767000e+02   1.7885367e+02   2.1606545e+02   2.2024385e+02   1.7579364e+02   2.2678742e+02   9.7030000e+01   7.0241236e+01   1.1442636e+02   1.1186953e+02   1.3215545e+02   8.6592109e+01   1.2702636e+02   9.3503345e+01   1.0205455e+02   1.0307200e+02   1.9318909e+02   2.1422033e+02   1.0182455e+02   4.7896764e+01   1.3530727e+02   1.2087905e+02   1.9506364e+02   1.3369309e+02   8.3115455e+01   1.4868895e+02   9.8452424e+01   7.9434978e+01   1.4990182e+02   1.3953331e+02   1.1390182e+02   1.4187422e+02   2.9222455e+02   1.5207022e+02   9.6671818e+01   1.4793262e+02   1.4806545e+02   1.0332840e+02   2.0253818e+02   6.5411491e+01  -5.9590909e+00   1.1821764e+02
   2.1635545e+02   1.9249065e+02   1.9454636e+02   1.6552629e+02   1.3483727e+02   3.1045575e+02   1.4755636e+02   1.6707913e+02   3.0654242e+02   2.0217778e+01   2.7556455e+02   9.2421091e+00   1.8706242e+02   2.4072618e+02   1.2952455e+02   1.1492258e+02   1.7800455e+02   1.5958600e+02   1.0558364e+02   1.3173604e+02   3.3443455e+02   3.2602509e+01   1.7405273e+02   1.5041396e+02   1.5392364e+02   2.7029975e+02   2.3058273e+02  -1.1602545e+00   1.4665727e+02   1.7699560e+02   2.0253455e+02   1.4877178e+02   8.5077273e+01   8.0117455e+01   6.6832424e+01   7.6394578e+01   1.5346545e+02   2.0500458e+02   1.1607091e+02   1.4784615e+02   2.4586364e+02  -1.2244545e+01   2.9845182e+02   2.5584000e+00   1.6999727e+02   1.4142567e+02   1.9861636e+02   1.4061615e+02   2.2431818e+01  -2.6227273e+00   2.5905818e+02  -4.1346545e+00   1.1517273e+02   9.0459818e+01   1.0165000e+02   1.1539527e+02   1.0450091e+02   7.4499927e+01   1.7036000e+02   1.2658847e+02   9.2782424e+01   1.1978578e+01   1.4051545e+02   9.0051491e+01   2.0101909e+02   2.3469575e+02   5.4872424e+01   1.0587138e+02   1.6350455e+02   1.6853600e+02   1.0078727e+02   1.7173793e+02   1.6084818e+02   1.3956305e+02   4.0817818e+02   2.3209029e+02   1.1110273e+02   2.2155178e+02   2.4843364e+02   2.4637258e+02   2.5030455e+02   1.8699018e+02   1.9783545e+02   1.7471680e+02   2.6087182e+02   2.8109298e+02   9.9150909e+01   1.5081793e+02   1.7475455e+02   1.7994873e+02   2.4954091e+02   1.6736036e+02   1.9309000e+02   1.9822189e+02   1.1586182e+02   9.6512873e+01   1.4887364e+02   1.6257375e+02   7.8970000e+01   7.6037855e+01   1.5512545e+02   2.5890269e+02   2.4775455e+02   2.6657782e+02   2.0567818e+02   1.3476120e+02   6.2486364e+01   1.4808200e+02   1.7362909e+02   1.8951876e+02   1.9285909e+02   1.6372945e+02   4.6022424e+01   8.9719378e+01   1.1364242e+02   1.8268978e+02   1.1597242e+02   1.9817338e+02   1.6443273e+02   1.4207993e+02   3.2345242e+02   1.7990498e+02   1.3425182e+02   9.1078036e+01   1.6960182e+02   8.7740945e+01   1.0290455e+02   9.6687636e+01   1.5101727e+02   2.2879498e+02   1.3362000e+02   1.8530131e+02   1.0683000e+02   1.1987633e+02   1.0879091e+02   1.0457127e+02   9.9193636e+01   1.5207178e+02   1.1111455e+02   6.3638109e+01   1.6078091e+02   2.5329298e+02   2.3135242e+02   1.4147298e+02   1.5979909e+02   1.4414516e+02   2.2874909e+02   3.1449189e+02   2.8428455e+02   1.3752724e+02   1.1364242e+02   1.9849978e+02   1.1160455e+02   7.1624364e+01   1.4702455e+02   9.8540764e+01   1.1497242e+02   1.6178338e+02   2.0933818e+02   2.5937840e+02   1.8887727e+02   1.7468073e+02   2.0584636e+02   8.8844109e+01   1.9943000e+02   2.1705287e+02   2.3697545e+02   2.1966105e+02   2.0160364e+02   1.7372262e+02   7.9700000e+01   6.5717636e+01   8.7046364e+01   1.3762993e+02   1.4967545e+02   9.9140509e+01   1.1812636e+02   9.6405345e+01   7.7674545e+01   1.1278240e+02   1.4922909e+02   1.9192713e+02   1.2506455e+02   1.1784756e+02   1.1578727e+02   8.6920655e+01   1.5087364e+02   1.1331829e+02   8.4495455e+01   1.2400855e+02   9.8782424e+01   9.2878578e+01   1.3048182e+02   1.4482691e+02   1.4176182e+02   1.3959542e+02   3.2503455e+02   1.6187542e+02   1.1148182e+02   1.2993782e+02   1.3387545e+02   5.9613600e+01   2.2453818e+02   7.3751491e+01   1.0370909e+01   1.3367124e+02
   2.3002545e+02   1.7586705e+02   2.3459636e+02   2.1890229e+02   2.0664727e+02   2.6671095e+02   1.5855636e+02   2.1424913e+02   3.3316242e+02   7.3281778e+00   2.3984455e+02   3.4249709e+01   1.8911242e+02   2.2013218e+02   1.2533455e+02   1.6164778e+02   2.7486455e+02   1.3859720e+02   1.0415364e+02   1.1023044e+02   3.0672455e+02   4.0439309e+01   1.8029273e+02   2.0557476e+02   1.4978364e+02   2.1029095e+02   2.9482273e+02  -1.6294545e+00   1.4522727e+02   1.9420000e+02   1.7339455e+02   2.0110298e+02   8.6787273e+01   7.0320655e+01   4.9732424e+01   6.6142578e+01   1.5708545e+02   1.7600498e+02   1.3450091e+02   1.2652175e+02   2.3091364e+02   2.5521455e+01   2.9150182e+02   1.0974400e+01   1.3971727e+02   9.6568073e+01   1.8957636e+02   9.5909345e+01   1.3571818e+01   1.4656073e+01   1.8748818e+02   4.7809455e+00   7.8072727e+01   1.1923782e+02   1.1290000e+02   1.2339527e+02   1.1050091e+02   9.4439927e+01   1.3503000e+02   9.3454873e+01   1.0016242e+02   8.1081778e+00   1.1751545e+02   4.3041491e+01   1.7573909e+02   1.5099815e+02   4.4782424e+01   6.0818578e+01   1.8988455e+02   1.6613560e+02   8.1497273e+01   1.2657113e+02   1.3341818e+02   1.1779745e+02   3.3460818e+02   2.0330589e+02   1.0760273e+02   2.3216178e+02   2.1466364e+02   2.5984418e+02   1.8278455e+02   1.7372178e+02   1.6546545e+02   1.7267640e+02   2.4197182e+02   2.0889498e+02   1.4339091e+02   1.1993873e+02   1.4575455e+02   1.5121873e+02   1.6435091e+02   1.4002556e+02   1.6724000e+02   1.8571989e+02   8.7631818e+01   6.5061273e+01   8.8633636e+01   1.3901295e+02   5.8020000e+01   7.8033855e+01   1.1078545e+02   2.3787989e+02   1.9382455e+02   2.1762222e+02   1.5234818e+02   1.1050760e+02   9.0776364e+01   1.8195880e+02   1.8815909e+02   1.2268636e+02   1.5128909e+02   1.3020505e+02   1.2645242e+02   1.3076498e+02   1.3311242e+02   1.6480218e+02   7.1162424e+01   1.4870818e+02   1.3747273e+02   1.8623673e+02   2.7211242e+02   1.5249218e+02   1.4401182e+02   1.0343724e+02   2.2465182e+02   6.8286945e+01   8.5854545e+01   1.0005164e+02   1.0901727e+02   1.7472498e+02   6.9910000e+01   1.6063811e+02   6.2680000e+01   9.5448327e+01   1.0689091e+02   9.4583273e+01   1.0095364e+02   1.3507098e+02   8.3684545e+01   5.5972509e+01   1.6183091e+02   1.5806898e+02   2.0330242e+02   1.1528698e+02   1.2456909e+02   7.6393564e+01   1.0503909e+02   3.2009869e+02   2.7666455e+02   1.0856684e+02   1.0078242e+02   1.9781858e+02   1.2589455e+02   8.7291164e+01   1.2388455e+02   9.9111964e+01   1.0706242e+02   1.8236618e+02   1.6924818e+02   1.4448560e+02   1.6040727e+02   1.7728833e+02   1.8246636e+02   6.0754509e+01   1.8929000e+02   1.9062407e+02   2.2864545e+02   1.9375745e+02   1.6108364e+02   1.2891422e+02   6.5510000e+01   3.8612836e+01   8.3806364e+01   8.4179127e+01   1.2329545e+02   1.1254091e+02   9.5786364e+01   7.6242545e+01   9.5484545e+01   5.4127600e+01   1.4675909e+02   1.7117473e+02   1.1249455e+02   9.5333164e+01   1.1164727e+02   8.1771855e+01   1.7078364e+02   7.9105491e+01   9.3065455e+01   1.4456295e+02   4.6212424e+01   3.9804178e+01   1.1853182e+02   1.8478291e+02   7.5331818e+01   1.3785982e+02   3.1956455e+02   1.4978302e+02   8.8481818e+01   5.7637818e+01   9.3685455e+01   3.8638800e+01   2.0557818e+02   6.9548291e+01  -1.8190909e+00   1.4488644e+02
   1.9212545e+02   1.8475905e+02   1.9868636e+02   1.6829509e+02   1.3255727e+02   3.1430815e+02   1.5926636e+02   2.0871233e+02   3.6230242e+02  -9.9630222e+00   2.3860455e+02   1.8678909e+01   2.1192242e+02   2.0040738e+02   1.1095455e+02   1.7888818e+02   3.4481455e+02   1.3866120e+02   9.9823636e+01   1.8257684e+02   3.6176455e+02   3.6506109e+01   2.2086273e+02   2.0913916e+02   1.7259364e+02   1.8070615e+02   2.4558273e+02  -4.7402545e+00   1.4094727e+02   1.8012240e+02   1.4653455e+02   1.6168178e+02   9.7507273e+01   1.0046305e+02   6.1112424e+01   9.9322178e+01   1.3046545e+02   1.1061458e+02   1.1350091e+02   1.3363175e+02   2.9739364e+02   6.4930545e+00   3.3654182e+02   1.2561200e+01   1.3752727e+02   1.1998327e+02   1.1790636e+02   1.2159295e+02   1.1001818e+01   1.5621673e+01   2.6667818e+02  -1.7942545e+00   1.0602273e+02   1.0986182e+02   1.2160000e+02   1.1544927e+02   1.4717091e+02   7.8896327e+01   1.3512000e+02   9.2017673e+01   7.8022424e+01   9.1193778e+00   1.3913545e+02   7.5691891e+01   1.9606909e+02   1.6852175e+02   5.8162424e+01   8.0468178e+01   1.4126455e+02   1.9921520e+02   8.5637273e+01   1.2704993e+02   1.0113818e+02   1.0952985e+02   3.5988818e+02   1.5290349e+02   9.7152727e+01   2.9088778e+02   2.0443364e+02   2.5459258e+02   2.0935455e+02   1.2364618e+02   1.4873545e+02   1.8212480e+02   2.4497182e+02   2.4032498e+02   1.0749091e+02   1.1767073e+02   1.7485455e+02   1.8951073e+02   2.0216091e+02   1.9638076e+02   1.6929000e+02   1.9731589e+02   7.4201818e+01   8.0705673e+01   1.0158364e+02   9.4926945e+01   4.8390000e+01   3.8854255e+01   1.2497545e+02   2.4379469e+02   2.0695455e+02   2.4304182e+02   1.7372818e+02   7.6647200e+01   7.9346364e+01   2.0701320e+02   1.5415909e+02   1.6021636e+02   1.6442909e+02   1.7505385e+02   1.6945242e+02   1.6022498e+02   1.4135242e+02   2.4100298e+02   8.8782424e+01   9.6638578e+01   1.7300273e+02   1.7991433e+02   2.8721242e+02   1.5433418e+02   2.0501182e+02   1.1888724e+02   1.9251182e+02   1.2504815e+02   8.5374545e+01   1.0771004e+02   9.0257273e+01   1.7599578e+02   9.2910000e+01   1.7255811e+02   7.7400000e+01   9.0890727e+01   1.2941091e+02   8.4251673e+01   1.0362364e+02   1.2752738e+02   1.0183455e+02   5.2380509e+01   1.7850091e+02   1.6963538e+02   2.0483242e+02   1.8335458e+02   1.4765909e+02   9.6546364e+01   1.8141909e+02   2.0898829e+02   3.1200455e+02   1.4930964e+02   1.4111242e+02   2.2911218e+02   1.4546455e+02   1.1382556e+02   1.4421455e+02   1.4629556e+02   1.7059242e+02   1.6423378e+02   1.9786818e+02   1.9477600e+02   1.4859727e+02   2.0604313e+02   1.5046636e+02   1.5227451e+02   2.5867000e+02   2.7179367e+02   2.4002545e+02   2.3432705e+02   1.7084364e+02   1.3666342e+02   7.8080000e+01   9.9467236e+01   6.3376364e+01   1.0314353e+02   1.3500545e+02   1.4479411e+02   1.1045636e+02   7.4968945e+01   8.2904545e+01   7.0324000e+01   2.0332909e+02   1.9731913e+02   1.1729455e+02   9.6239164e+01   1.4854727e+02   1.2496985e+02   1.2597364e+02   1.7755029e+02   9.5785455e+01   1.4996535e+02   4.4452424e+01   2.7084978e+01   1.7453182e+02   1.7582291e+02   8.1611818e+01   1.5211742e+02   3.2622455e+02   1.6902022e+02   9.2051818e+01   7.1202218e+01   1.1059545e+02   8.4516000e+01   1.9338818e+02   5.2003491e+01   5.2130909e+01   1.3647044e+02
   2.2431545e+02   2.1413385e+02   1.6516636e+02   1.7406669e+02   1.5122727e+02   2.9300455e+02   1.2712636e+02   1.8052353e+02   3.4949242e+02   6.2517778e+00   3.4808455e+02   4.1605091e+00   2.4859242e+02   2.3037378e+02   1.2267455e+02   1.7428058e+02   2.0552455e+02   2.0442440e+02   1.0139364e+02   1.6888124e+02   3.4434455e+02   9.3297091e+00   1.4677273e+02   1.4954636e+02   2.0225364e+02   1.7748335e+02   2.5101273e+02   1.0395345e+01   1.6213727e+02   2.0165720e+02   2.0482455e+02   1.4529858e+02   8.1217273e+01   7.8996255e+01   5.6642424e+01   1.0234978e+02   1.3141545e+02   1.3995858e+02   8.0790909e+01   8.8628545e+01   2.8872364e+02  -2.4333455e+00   3.5021182e+02  -1.7224000e+00   1.4428727e+02   1.1196247e+02   1.3809636e+02   1.2845775e+02   1.3381818e+01  -9.4287273e+00   2.3186818e+02  -1.6439455e+01   8.8402727e+01   9.7841418e+01   8.9000000e+01   1.0820727e+02   1.0288091e+02   9.4289527e+01   1.2712000e+02   8.4277673e+01   7.3642424e+01   3.4469778e+01   1.4175545e+02   1.1267229e+02   1.9577909e+02   1.3625495e+02   5.1782424e+01   7.8498578e+01   2.0298455e+02   1.9889760e+02   9.3877273e+01   1.4091073e+02   1.4822818e+02   1.4604265e+02   3.9545818e+02   2.2872789e+02   1.3415273e+02   2.5353778e+02   2.5151364e+02   2.0774618e+02   1.3397455e+02   1.4129658e+02   1.7404545e+02   2.1257000e+02   1.7692182e+02   1.7752898e+02   9.6490909e+01   1.0260073e+02   1.8156455e+02   1.6773393e+02   1.4077091e+02   2.7510196e+02   1.7862000e+02   1.7422949e+02   8.1441818e+01   4.2076473e+01   1.1439364e+02   1.1595215e+02   6.4920000e+01   1.3285185e+02   1.0835545e+02   1.8012429e+02   1.8835455e+02   2.3918982e+02   1.8043818e+02   1.3264040e+02   9.5586364e+01   1.7909400e+02   1.5886909e+02   1.3388956e+02   1.5794909e+02   1.5719225e+02   2.2625242e+02   1.6530098e+02   1.2402242e+02   2.0762938e+02   1.0454242e+02   1.0094778e+02   1.9247273e+02   2.1888673e+02   2.8602242e+02   1.6161938e+02   1.7248182e+02   1.4105964e+02   1.6456182e+02   1.6943415e+02   1.0313455e+02   1.1294924e+02   1.2592727e+02   1.5423218e+02   1.0605000e+02   2.1560691e+02   9.6490000e+01   1.1736353e+02   1.3084091e+02   1.1209727e+02   1.2324364e+02   1.3405778e+02   1.1111455e+02   5.7638109e+01   1.7193091e+02   1.6026098e+02   2.2330242e+02   2.1177698e+02   1.2618909e+02   1.2016396e+02   2.0503909e+02   1.8718869e+02   2.8433455e+02   1.1067324e+02   1.1283242e+02   1.6856458e+02   1.3313455e+02   9.9951964e+01   1.3483455e+02   1.2266596e+02   1.3749242e+02   1.7826178e+02   1.8329818e+02   1.9113160e+02   1.4849727e+02   1.3572113e+02   1.3793636e+02   1.0808691e+02   2.4905000e+02   2.6061327e+02   2.6597545e+02   2.5825105e+02   2.1141364e+02   1.6669782e+02   8.6220000e+01   7.4196036e+01   4.8856364e+01   9.9595127e+01   1.6305545e+02   9.8310109e+01   1.0569636e+02   9.4919745e+01   9.0004545e+01   7.1756000e+01   1.9818909e+02   2.0030033e+02   1.2915455e+02   1.0076036e+02   1.4211727e+02   1.4910425e+02   1.6692364e+02   1.7741429e+02   1.0459545e+02   1.4921055e+02   7.9402424e+01   6.2628978e+01   1.3106182e+02   1.7957051e+02   7.2851818e+01   1.1386822e+02   3.6427455e+02   1.4925622e+02   6.0441818e+01   7.8351018e+01   1.4940545e+02   9.1411200e+01   1.7657818e+02   6.0058291e+01   7.8750909e+01   1.6591084e+02
   2.0631545e+02   2.2167385e+02   1.7944636e+02   1.7631429e+02   1.8041727e+02   2.6689935e+02   1.5193636e+02   1.5829873e+02   3.4192242e+02   9.2873778e+00   3.2346455e+02   2.5101091e+00   2.4335242e+02   2.3246298e+02   1.1776455e+02   1.5567338e+02   2.1505455e+02   1.9638200e+02   1.1405364e+02   1.6738844e+02   3.4900455e+02   3.4526909e+01   1.8039273e+02   1.4237676e+02   1.5078364e+02   2.6250095e+02   2.3772273e+02   8.2285455e+00   1.8146727e+02   2.1183080e+02   2.1348455e+02   1.1294578e+02   9.1597273e+01   7.8885855e+01   9.7832424e+01   9.7154578e+01   1.5946545e+02   1.3443458e+02   9.6450909e+01   1.1922575e+02   3.1148364e+02   6.4058545e+00   3.0764182e+02   2.3343200e+01   1.3480727e+02   1.2491087e+02   1.5757636e+02   1.8074935e+02   1.5381818e+01   1.2221273e+01   2.6353818e+02  -1.5633055e+01   7.8982727e+01   1.5035502e+02   1.1190000e+02   8.2275273e+01   1.8012091e+02   7.6920327e+01   1.6351000e+02   9.7796473e+01   6.7872424e+01   2.2113778e+00   1.2385545e+02   1.0881429e+02   1.4135909e+02   1.3560855e+02   6.3352424e+01   8.3382978e+01   1.8669455e+02   1.8496080e+02   6.8787273e+01   1.0786793e+02   1.5941818e+02   1.5300745e+02   4.0231818e+02   2.4569909e+02   1.3182273e+02   2.7816418e+02   2.1351364e+02   2.0801618e+02   1.6621455e+02   1.4471738e+02   2.1467545e+02   2.5499960e+02   2.1606182e+02   1.6563778e+02   6.6630909e+01   9.9849527e+01   1.8804455e+02   1.2678553e+02   1.9725091e+02   2.4939356e+02   1.3419000e+02   1.3459389e+02   8.9151818e+01   5.1079673e+01   1.4572364e+02   1.0515575e+02   5.5550000e+01   1.0507145e+02   9.7695455e+01   1.8106709e+02   2.4209455e+02   1.9789062e+02   1.8324818e+02   1.9646560e+02   7.2486364e+01   1.3690200e+02   1.6691909e+02   1.1491556e+02   1.0404909e+02   1.5269425e+02   2.1568242e+02   1.3081658e+02   1.0949242e+02   1.5536178e+02   1.1140242e+02   1.2558898e+02   1.6847273e+02   2.2165673e+02   2.9454242e+02   1.7631778e+02   1.3606182e+02   1.4369324e+02   1.4360182e+02   1.3330095e+02   8.0134545e+01   7.4269236e+01   1.2059727e+02   1.7318858e+02   8.6530000e+01   1.9716851e+02   7.8540000e+01   1.2837953e+02   1.5151091e+02   9.3633673e+01   8.3863636e+01   1.1258818e+02   5.3264545e+01   8.2456109e+01   1.7412091e+02   1.1441578e+02   2.0259242e+02   2.2753378e+02   9.6709091e+01   1.2881236e+02   1.9612909e+02   1.6871149e+02   2.2838455e+02   9.2719236e+01   1.1059242e+02   1.7689378e+02   1.2875455e+02   8.9302364e+01   1.3683455e+02   1.0188596e+02   1.5016242e+02   1.4753818e+02   1.5567818e+02   1.1715120e+02   1.1321727e+02   1.7877353e+02   1.5555636e+02   1.2662731e+02   2.1419000e+02   2.1935207e+02   2.7692545e+02   2.6104505e+02   1.8541364e+02   2.1201782e+02   9.2650000e+01   9.2111636e+01   5.7716364e+01   8.2216327e+01   1.3091545e+02   1.0340131e+02   1.0378636e+02   1.2241255e+02   6.7384545e+01   9.0795600e+01   1.6470909e+02   2.1302873e+02   1.3049455e+02   9.5083164e+01   1.1192727e+02   1.2331945e+02   1.7968364e+02   1.6030349e+02   1.0349545e+02   1.2629855e+02   4.9782424e+01   5.9798578e+01   1.6306182e+02   1.5848051e+02   7.4381818e+01   1.1007582e+02   3.2156455e+02   1.5686302e+02   9.7961818e+01   7.6779418e+01   1.3621545e+02   9.8186400e+01   1.5419818e+02   2.7418691e+01   3.7850909e+01   1.5137284e+02
   1.8740545e+02   1.7989665e+02   2.0016636e+02   1.5065669e+02   1.5807727e+02   2.2340655e+02   1.4969636e+02   1.3723793e+02   3.0235242e+02   2.5692978e+01   2.8979455e+02   2.7053709e+01   2.2768242e+02   1.7718658e+02   1.2729455e+02   1.6968098e+02   1.6091455e+02   1.5437320e+02   9.6623636e+01   1.8307284e+02   4.0338455e+02   2.7796509e+01   1.2139273e+02   2.1947676e+02   1.5759364e+02   2.4828615e+02   2.6830273e+02   1.7782145e+01   1.4556727e+02   1.6951280e+02   1.4153455e+02   1.3675178e+02   9.4507273e+01   6.8173055e+01   7.9922424e+01   1.1400738e+02   1.2127545e+02   1.2876978e+02   1.4336091e+02   1.4524295e+02   2.6986364e+02   2.2545455e+01   3.0483182e+02   1.7238000e+01   1.2718727e+02   1.3214047e+02   2.0095636e+02   1.7161895e+02   2.5191818e+01   1.5486473e+01   2.7281818e+02  -3.9054545e+00   7.3362727e+01   1.1432462e+02   1.1335000e+02   8.1859273e+01   9.7260909e+01   7.9029127e+01   1.7408000e+02   1.0786087e+02   8.9252424e+01  -2.5449022e+01   1.3828545e+02   1.1127989e+02   1.2273909e+02   1.6366815e+02   6.9162424e+01   8.7828178e+01   1.2550455e+02   1.4390600e+02   1.1082727e+02   1.4260473e+02   1.7508818e+02   1.9675385e+02   4.2198818e+02   2.6831549e+02   1.2310273e+02   2.9909178e+02   2.0566364e+02   1.9918418e+02   2.1330455e+02   1.2252018e+02   2.0994545e+02   2.4537800e+02   1.6844182e+02   1.7005738e+02   2.6110909e+01   1.3280113e+02   1.9856455e+02   1.7118393e+02   2.7225091e+02   2.4158356e+02   1.4986000e+02   1.3992029e+02   1.0629182e+02   1.2103847e+02   1.7287364e+02   1.0918375e+02   6.7180000e+01   1.3688105e+02   1.1483545e+02   1.9807589e+02   1.8015455e+02   2.4878582e+02   2.3967818e+02   2.1871120e+02   6.0396364e+01   1.3976920e+02   1.8953909e+02   1.8214596e+02   1.3089909e+02   1.5925625e+02   1.5968242e+02   1.2867658e+02   1.0583242e+02   1.5679458e+02   1.0454242e+02   1.6403778e+02   1.6262273e+02   1.8665473e+02   3.5883242e+02   2.1893458e+02   1.9010182e+02   1.2299004e+02   1.8084182e+02   1.6856175e+02   1.0709455e+02   1.1783244e+02   1.0820727e+02   2.2583978e+02   1.0748000e+02   2.3120251e+02   8.0970000e+01   9.4415127e+01   1.4889091e+02   8.9603273e+01   1.1462364e+02   1.1912738e+02   7.0454545e+01   8.7890909e+01   1.9145091e+02   1.7121938e+02   2.0740242e+02   1.7295898e+02   1.6703909e+02   1.2165596e+02   2.3879909e+02   2.5777789e+02   2.6742455e+02   1.0073604e+02   1.3121242e+02   1.6648418e+02   1.2989455e+02   9.2401164e+01   1.4635455e+02   1.2798436e+02   1.5764242e+02   1.6531978e+02   2.0195818e+02   1.5910880e+02   1.4011727e+02   1.8986153e+02   1.2365636e+02   1.6145931e+02   1.9714000e+02   2.0142607e+02   2.6868545e+02   2.5165425e+02   1.8641364e+02   2.4269782e+02   1.1355000e+02   9.1059636e+01   7.8046364e+01   1.4048993e+02   1.1772545e+02   1.0793651e+02   1.0107636e+02   1.2357935e+02   9.7864545e+01   1.0974720e+02   2.0542909e+02   2.1638113e+02   9.4294545e+01   9.8219164e+01   1.4668727e+02   1.0325865e+02   2.0378364e+02   1.4822549e+02   1.2844545e+02   1.5940255e+02   6.4112424e+01   9.3512178e+01   1.4590182e+02   1.3380331e+02   7.9141818e+01   1.1517502e+02   3.3165455e+02   1.6915582e+02   1.2582182e+02   8.4360618e+01   1.6983545e+02   8.5926800e+01   1.9057818e+02   4.9178291e+01   2.6940909e+01   1.4753564e+02
   1.9907545e+02   1.9968305e+02   1.8621636e+02   2.2186269e+02   1.8893727e+02   2.7988775e+02   1.8369636e+02   1.4670793e+02   3.2997242e+02   2.1933778e+00   2.5741455e+02   3.7941091e+00   1.9902242e+02   2.5081938e+02   1.2724455e+02   1.5520498e+02   1.3600455e+02   2.2927600e+02   1.1429364e+02   1.2084924e+02   3.6015455e+02   3.7444909e+01   2.0782273e+02   2.0904236e+02   2.1368364e+02   2.4303895e+02   2.9372273e+02   1.3318545e+01   1.4527727e+02   1.6329600e+02   1.9367455e+02   1.4539058e+02   8.6547273e+01   6.3339855e+01   5.2402424e+01   5.7738978e+01   1.6131545e+02   1.7585658e+02   1.1888091e+02   1.5281135e+02   2.4562364e+02   1.1534655e+01   2.4735182e+02   6.4640000e-01   1.2523727e+02   1.2210647e+02   2.0414636e+02   1.3783375e+02   1.8431818e+01  -4.8727273e+00   2.2434818e+02  -7.5478545e+00   9.3362727e+01   1.2115462e+02   1.1445000e+02   9.9671273e+01   9.8210909e+01   5.5283127e+01   1.2646000e+02   8.9620473e+01   1.2025242e+02   4.0097778e-01   1.3818545e+02   8.2147891e+01   8.9549091e+01   1.5756335e+02   3.7782424e+01   5.6998578e+01   1.2055455e+02   1.8611200e+02   7.8547273e+01   1.1270713e+02   1.5822818e+02   1.5396265e+02   3.8598818e+02   2.4338549e+02   9.0542727e+01   2.1763658e+02   1.7474364e+02   1.7111778e+02   2.2211455e+02   1.1414538e+02   1.7320545e+02   1.9205720e+02   1.9549182e+02   1.9761338e+02   2.6809091e+00   1.1605553e+02   1.4261455e+02   1.7089993e+02   1.8620091e+02   2.4627756e+02   1.3776000e+02   1.8621829e+02   1.1010182e+02   1.0454367e+02   1.5887364e+02   9.3443745e+01   3.0860000e+01   6.2096655e+01   1.0326545e+02   1.6067149e+02   2.0195455e+02   1.6837182e+02   2.2934818e+02   1.3167760e+02   7.1636364e+01   1.1416000e+02   1.3819909e+02   9.7353164e+01   1.3561909e+02   1.2240865e+02   1.4006242e+02   1.3143618e+02   1.0597242e+02   1.5316338e+02   1.2221242e+02   1.4743418e+02   1.1852273e+02   1.3475273e+02   3.3111242e+02   2.1710218e+02   1.3067182e+02   1.4588444e+02   1.0651182e+02   1.1159815e+02   8.9564545e+01   8.9374836e+01   1.1806727e+02   2.0134098e+02   8.1810000e+01   2.1306611e+02   9.3920000e+01   8.4999127e+01   1.1489091e+02   9.4413273e+01   1.0267364e+02   1.0189338e+02   6.2734545e+01   7.2938509e+01   1.7745091e+02   1.7295938e+02   1.5573242e+02   1.6413258e+02   1.5303909e+02   1.2230596e+02   2.2755909e+02   2.8586709e+02   2.4095455e+02   1.2342364e+02   1.1025242e+02   1.6296098e+02   9.8754545e+01   5.4652364e+01   1.4097455e+02   9.7074764e+01   1.4792242e+02   1.0852738e+02   2.2452818e+02   1.3778320e+02   1.6864727e+02   1.2981913e+02   1.0584636e+02   1.0241411e+02   1.4762000e+02   1.3891767e+02   2.1364545e+02   2.1552745e+02   1.4974364e+02   2.1211142e+02   7.2650000e+01   5.1711636e+01   9.6996364e+01   1.2159393e+02   8.9055455e+01   7.2130109e+01   1.0435636e+02   8.2126945e+01   6.8714545e+01   9.8119200e+01   1.8065909e+02   1.3851273e+02   9.3344545e+01   7.8245164e+01   1.2273727e+02   1.0507465e+02   1.6663364e+02   1.1186749e+02   6.8495455e+01   1.1685855e+02   9.4252424e+01   8.2050978e+01   1.2922182e+02   1.5444771e+02   8.5571818e+01   1.2737062e+02   2.9399455e+02   1.6535862e+02   1.0658182e+02   9.4849818e+01   1.1702545e+02   7.4341600e+01   1.6367818e+02   7.0810291e+01  -3.9590909e+00   1.1424764e+02
   1.8750545e+02   2.3664865e+02   1.9159636e+02   1.9386229e+02   1.7236727e+02   2.8135335e+02   1.1688636e+02   2.0410273e+02   3.1545242e+02  -7.2550222e+00   2.5808455e+02   1.8880509e+01   2.1683242e+02   2.0548458e+02   1.2486455e+02   1.5744538e+02   1.5505455e+02   2.5975200e+02   9.6673636e+01   1.4672884e+02   3.9405455e+02   4.9872909e+01   2.1505273e+02   1.9527396e+02   1.9639364e+02   2.1952215e+02   2.6306273e+02   1.8671345e+01   1.4389727e+02   1.8483640e+02   1.7663455e+02   1.5508378e+02   9.2837273e+01   7.8736655e+01   6.1352424e+01   6.2872978e+01   1.8112545e+02   1.3589178e+02   1.3007091e+02   1.1739615e+02   2.3410364e+02   1.4886255e+01   2.9392182e+02   2.5080000e-01   1.7833727e+02   1.1233847e+02   1.5918636e+02   1.5981055e+02   2.8191818e+01   9.2964727e+00   3.0158818e+02  -1.7054545e-02   1.1083273e+02   1.3675702e+02   1.2630000e+02   1.1797327e+02   1.0659091e+02   7.9992727e+01   1.3241000e+02   9.4004473e+01   9.8162424e+01   2.6318178e+01   1.2823545e+02   1.1413389e+02   1.1977909e+02   1.9243495e+02   4.8782424e+01   8.8548578e+01   1.3974455e+02   2.3071680e+02   1.0054727e+02   1.3704713e+02   1.6946818e+02   1.7011345e+02   4.1755818e+02   1.9614989e+02   1.2204273e+02   2.5511658e+02   1.8620364e+02   2.3597098e+02   2.2735455e+02   1.6734618e+02   1.6141545e+02   2.3442040e+02   1.6968182e+02   3.0467818e+02   1.3311091e+02   1.1286113e+02   2.3342455e+02   1.5739513e+02   2.1958091e+02   3.2475716e+02   1.8186000e+02   2.4736029e+02   1.4163182e+02   1.4983127e+02   1.7987364e+02   1.4833375e+02   1.1134000e+02   9.6448255e+01   1.4178545e+02   2.3982989e+02   2.4015455e+02   2.9358582e+02   2.3905818e+02   1.3195080e+02   6.4826364e+01   1.3279480e+02   1.8186909e+02   1.3737956e+02   1.3256909e+02   2.2451265e+02   1.4340242e+02   1.3597898e+02   1.2711242e+02   1.7790218e+02   1.5664242e+02   1.3977978e+02   1.2357273e+02   1.5772873e+02   3.9754242e+02   2.0836778e+02   1.2348182e+02   1.0474964e+02   1.2946182e+02   9.3672145e+01   9.6524545e+01   9.0628036e+01   1.5301727e+02   2.5420498e+02   1.1519000e+02   2.2373571e+02   8.8830000e+01   1.1931633e+02   1.2875091e+02   1.0430447e+02   1.1328364e+02   1.5013458e+02   1.2892455e+02   8.5063309e+01   1.8154091e+02   1.7716218e+02   2.0954242e+02   1.9706778e+02   1.6513909e+02   1.1076796e+02   2.4103909e+02   2.7083869e+02   2.7295455e+02   1.1310364e+02   9.4922424e+01   1.8980738e+02   1.1394455e+02   9.4627164e+01   1.3078455e+02   1.0388996e+02   1.6606242e+02   1.4549618e+02   2.2510818e+02   2.0963680e+02   1.5045727e+02   1.6527433e+02   1.4569636e+02   1.1455611e+02   1.6948000e+02   2.2625887e+02   2.1802545e+02   2.2884705e+02   1.7203364e+02   2.1694822e+02   7.8890000e+01   6.4022436e+01   1.0580636e+02   1.4045913e+02   1.3315545e+02   1.1308211e+02   8.2216364e+01   9.8948145e+01   9.4094545e+01   9.9708800e+01   1.8532909e+02   1.6698913e+02   1.1882455e+02   1.1396676e+02   1.1135727e+02   1.6160505e+02   1.9606364e+02   1.1475309e+02   7.4405455e+01   1.1381575e+02   7.2212424e+01   7.8534178e+01   1.7322182e+02   1.3271771e+02   1.1328182e+02   1.5420382e+02   3.3894455e+02   1.6152262e+02   1.3739182e+02   1.1681502e+02   1.4406545e+02   6.0078400e+01   2.2834818e+02   9.4246691e+01   2.5660909e+01   1.4249804e+02
   1.8097545e+02   2.1075105e+02   1.9730636e+02   2.2926549e+02   1.8655727e+02   2.9602815e+02   1.3745636e+02   2.2250713e+02   3.3187242e+02  -4.7862222e-01   2.7013455e+02   3.1966509e+01   1.8997242e+02   1.9716338e+02   1.4986455e+02   1.7663538e+02   2.0552455e+02   1.7009440e+02   9.5823636e+01   1.4651684e+02   2.8367455e+02   2.8703309e+01   1.7434273e+02   2.1681076e+02   2.0173364e+02   2.0699495e+02   2.6268273e+02   1.3751745e+01   1.4494727e+02   1.8718240e+02   1.4077455e+02   2.3581258e+02   8.2217273e+01   4.3306255e+01   6.2062424e+01   8.3676178e+01   1.4422545e+02   1.4836378e+02   1.1502091e+02   1.3455015e+02   2.1705364e+02   3.3002545e+00   3.1878182e+02   1.4552000e+01   1.3857727e+02   1.3170927e+02   1.3595636e+02   1.3086895e+02   4.1331818e+01  -4.8947273e+00   2.9381818e+02  -2.6754545e+00   1.0745273e+02   1.3674742e+02   1.4145000e+02   1.0866127e+02   1.2298091e+02   6.8591527e+01   1.1055000e+02   1.1198327e+02   8.2682424e+01   2.4456578e+01   8.4805455e+01   7.6698291e+01   1.2115909e+02   1.6465455e+02   3.9682424e+01   7.7416578e+01   1.3436455e+02   1.9119720e+02   9.9587273e+01   1.1226393e+02   1.5875818e+02   1.2658025e+02   3.5322818e+02   1.9434629e+02   7.8382727e+01   2.1838938e+02   1.6366364e+02   2.5100418e+02   2.4506455e+02   1.4345938e+02   1.5083545e+02   1.9037680e+02   2.0387182e+02   2.5489298e+02   9.5580909e+01   1.1457353e+02   1.8190455e+02   1.2851673e+02   1.9054091e+02   2.1808036e+02   1.3043000e+02   2.3156469e+02   1.0867182e+02   8.3428073e+01   1.3725364e+02   1.0936335e+02   6.5280000e+01   6.0343055e+01   1.1812545e+02   2.2977269e+02   1.5689455e+02   2.1530662e+02   1.7705818e+02   9.6670800e+01   8.7396364e+01   1.3322920e+02   1.5596909e+02   1.3836156e+02   1.3356909e+02   1.7523265e+02   8.1682424e+01   1.4029658e+02   1.0935242e+02   1.6661298e+02   1.1668242e+02   1.2192658e+02   1.2219273e+02   1.5640913e+02   3.0211242e+02   1.7628218e+02   1.3220182e+02   7.6472036e+01   1.1037182e+02   9.0429345e+01   7.4374545e+01   8.7780036e+01   1.3782727e+02   1.9762018e+02   6.5910000e+01   1.8600811e+02   6.9260000e+01   1.1854193e+02   1.0137091e+02   8.1974873e+01   1.2228364e+02   1.1403458e+02   1.0807455e+02   6.8161309e+01   1.8502091e+02   1.4002378e+02   2.0368242e+02   1.4029658e+02   1.3627909e+02   1.1202676e+02   2.0374909e+02   1.4791189e+02   2.5504455e+02   9.1206436e+01   1.2435242e+02   1.7688298e+02   1.1565455e+02   7.0450364e+01   1.2649455e+02   9.6473164e+01   1.3502242e+02   1.2650938e+02   2.0810818e+02   1.3566680e+02   1.5487727e+02   1.5273073e+02   1.3841636e+02   1.3465851e+02   2.1881000e+02   2.0969247e+02   2.2187545e+02   1.4972905e+02   1.3841364e+02   1.3039782e+02   7.1550000e+01   5.4699636e+01   9.7756364e+01   8.6583127e+01   1.1796545e+02   8.6917309e+01   9.6026364e+01   6.2643345e+01   8.9904545e+01   8.8144000e+01   1.4951909e+02   1.3785393e+02   1.0968455e+02   9.0227964e+01   1.2235727e+02   9.0255055e+01   1.2378364e+02   1.3201549e+02   7.1025455e+01   1.0632615e+02   4.9592424e+01   4.0203778e+01   1.3353182e+02   1.6853291e+02   9.7181818e+01   1.4816182e+02   3.2051455e+02   1.5508702e+02   1.2186182e+02   7.8107418e+01   1.1697545e+02   5.9055600e+01   2.2924818e+02   6.8754691e+01  -6.5290909e+00   1.2164324e+02
   2.3202545e+02   3.0594705e+02   1.8430636e+02   1.9011549e+02   1.8826727e+02   2.9775135e+02   1.5336636e+02   1.7737433e+02   3.7035242e+02   1.4922978e+01   3.1560455e+02   2.3568909e+01   1.9735242e+02   2.1571298e+02   1.6452455e+02   1.3379258e+02   2.2962455e+02   1.6068640e+02   1.0205364e+02   1.8034844e+02   3.3134455e+02   4.2799709e+01   1.7624273e+02   2.0089876e+02   1.6335364e+02   1.5820535e+02   2.6130273e+02   7.4321455e+00   1.6675727e+02   1.7676760e+02   1.6615455e+02   1.5282218e+02   1.0697273e+01  -1.2782145e+01   9.1542424e+01   7.7177778e+01   1.2689545e+02   1.4913018e+02   1.1621091e+02   1.2517495e+02   2.2515364e+02   1.7502255e+01   2.8807182e+02   6.2880000e-01   1.2033727e+02   1.2968847e+02   1.6566636e+02   1.0368215e+02   1.8051818e+01   3.4376727e+00   3.2562818e+02  -2.0302545e+00   1.0993273e+02   1.2878902e+02   1.2425000e+02   1.1003727e+02   1.3740091e+02   5.4767927e+01   1.3636000e+02   9.3308473e+01   7.6872424e+01   5.3513778e+00   1.0628545e+02   5.7979891e+01   1.3387909e+02   2.1115695e+02   5.0402424e+01   7.7368978e+01   1.6136455e+02   2.2070720e+02   9.4397273e+01   1.5296913e+02   1.5370818e+02   1.4870425e+02   3.2588818e+02   2.1262349e+02   1.1443273e+02   2.4494538e+02   2.2320364e+02   2.8432098e+02   1.9383455e+02   1.6950778e+02   1.5594545e+02   2.2638800e+02   2.6435182e+02   2.5710458e+02   1.3973091e+02   1.5643153e+02   1.5566455e+02   1.5656593e+02   2.1611091e+02   1.6084476e+02   1.5776000e+02   2.5461829e+02   1.0310182e+02   8.5673673e+01   1.2091364e+02   1.5881055e+02   6.9130000e+01   1.1045505e+02   1.2721545e+02   3.0466549e+02   1.4835455e+02   2.9065982e+02   1.7424818e+02   8.9945600e+01   1.2339636e+02   1.9029920e+02   1.6881909e+02   1.9418356e+02   1.5651909e+02   1.5273665e+02   1.2759242e+02   1.8686378e+02   1.2625242e+02   2.1030098e+02   1.0354242e+02   1.5578778e+02   1.8138273e+02   1.9829393e+02   3.3464242e+02   1.8100978e+02   1.1563182e+02   1.3360764e+02   2.0470182e+02   9.5312945e+01   9.9474545e+01   1.0344204e+02   1.4197727e+02   1.9366818e+02   7.8100000e+01   2.0294291e+02   9.5070000e+01   9.2287127e+01   1.0275091e+02   9.3144473e+01   1.4352364e+02   1.4490538e+02   9.3544545e+01   9.5993709e+01   1.7507091e+02   1.3971978e+02   1.9325242e+02   2.1142098e+02   1.1903909e+02   1.4397596e+02   2.0455909e+02   1.9232709e+02   3.3333455e+02   1.3870324e+02   1.3968242e+02   2.2946658e+02   1.5518455e+02   1.2156796e+02   1.3869455e+02   1.2211716e+02   1.5502242e+02   1.4452938e+02   1.8619818e+02   2.3160960e+02   1.7340727e+02   2.3000833e+02   1.5826636e+02   1.6193051e+02   2.2348000e+02   2.5660887e+02   2.4487545e+02   2.3560905e+02   1.5789364e+02   1.5331942e+02   9.3320000e+01   7.1158036e+01   1.0533636e+02   1.1473673e+02   1.3972545e+02   1.2779651e+02   1.0059636e+02   9.9947745e+01   9.1194545e+01   1.3828080e+02   1.8742909e+02   1.9854113e+02   1.1934455e+02   9.7265164e+01   1.8235727e+02   9.2545055e+01   2.1344364e+02   1.0050269e+02   1.1230545e+02   1.2702375e+02   7.1832424e+01   3.4374578e+01   1.6274182e+02   1.7676611e+02   1.2042182e+02   1.3606262e+02   2.7784455e+02   1.7422062e+02   1.1725182e+02   7.7426218e+01   1.1268545e+02   8.4308800e+01   2.0662818e+02   9.4084291e+01   3.2890909e+01   1.4653964e+02
   2.1712545e+02   2.3937905e+02   2.0325636e+02   1.7601949e+02   1.7645727e+02   2.5179615e+02   2.0188636e+02   1.5125273e+02   3.3316242e+02   2.6748178e+01   3.2013455e+02   9.9665091e+00   2.5078242e+02   2.3110858e+02   2.7924455e+02   2.5474982e+01   2.2362455e+02   2.6688640e+02   1.1591364e+02   1.8052964e+02   3.6957455e+02   4.8411309e+01   1.8877273e+02   1.5742636e+02   1.7149364e+02   2.0175415e+02   2.3768273e+02   1.0561745e+01   1.9703727e+02   2.1925520e+02   1.4567455e+02   1.5318058e+02   8.9787273e+01   5.3650655e+01   1.1964242e+02   9.0069778e+01   1.6427545e+02   1.6423978e+02   9.6590909e+01   1.2483455e+02   2.8972364e+02   1.1916655e+01   3.0192182e+02   2.4230800e+01   1.5537727e+02   9.4315273e+01   1.6276636e+02   1.4176415e+02   9.4718182e+00   5.5040727e+00   3.1624818e+02  -6.6198545e+00   7.7782727e+01   1.5316102e+02   1.1215000e+02   1.1555527e+02   1.1693091e+02   8.4885527e+01   1.1712000e+02   1.0098767e+02   6.9922424e+01  -9.0426222e+00   1.2413545e+02   6.8981891e+01   1.3335909e+02   1.5200855e+02   6.0112424e+01   6.4832178e+01   1.2688455e+02   1.9079560e+02   8.9827273e+01   1.0075473e+02   1.5160818e+02   1.2339225e+02   3.1674818e+02   1.9335469e+02   1.1521273e+02   2.4705298e+02   2.3366364e+02   2.3694418e+02   1.8840455e+02   1.5318218e+02   1.3378545e+02   2.2090080e+02   1.9121182e+02   2.8566578e+02   9.8440909e+01   1.6587473e+02   1.8061455e+02   1.4066993e+02   1.6568091e+02   1.5329916e+02   1.7176000e+02   1.8335829e+02   8.4101818e+01   7.3863673e+01   1.1872364e+02   1.2355575e+02   5.5810000e+01   9.0210655e+01   1.2412545e+02   2.4543269e+02   1.4762455e+02   2.6758822e+02   1.5277818e+02   7.4043200e+01   1.0729636e+02   2.2406720e+02   1.4405909e+02   1.8893436e+02   1.4404909e+02   1.3644425e+02   1.2011242e+02   1.8660218e+02   1.5478242e+02   1.3425858e+02   1.0359242e+02   1.1054378e+02   1.7462273e+02   1.7431473e+02   2.7783242e+02   1.7051458e+02   1.4777182e+02   1.5513644e+02   1.5351182e+02   1.4550815e+02   9.5324545e+01   1.0262404e+02   9.7017273e+01   1.9183498e+02   8.6530000e+01   1.5526851e+02   6.8400000e+01   8.4610727e+01   1.1737091e+02   9.2884873e+01   1.2138364e+02   1.1524658e+02   7.9164545e+01   9.1664109e+01   1.3354091e+02   1.2019218e+02   1.7573242e+02   1.4339258e+02   1.1513909e+02   1.0380796e+02   1.6607909e+02   2.0040549e+02   3.1004455e+02   1.4494644e+02   1.3264242e+02   1.7293978e+02   1.2489455e+02   8.8421164e+01   1.4402455e+02   1.2717076e+02   1.3897242e+02   1.6871338e+02   1.5010818e+02   1.6016680e+02   1.3802727e+02   1.6888873e+02   1.1698636e+02   8.6612909e+01   2.4310000e+02   1.6960927e+02   2.3473545e+02   2.4289025e+02   1.3312364e+02   1.8049102e+02   6.4360000e+01   6.2994836e+01   8.0426364e+01   6.8259527e+01   1.3296545e+02   7.8577309e+01   9.1736364e+01   8.7896545e+01   7.5524545e+01   8.2914400e+01   1.6265909e+02   2.1219273e+02   1.0377455e+02   1.0384076e+02   1.1659727e+02   1.2299585e+02   1.4406364e+02   1.2929309e+02   9.7025455e+01   1.5405615e+02   5.2302424e+01   1.3796978e+01   1.6069182e+02   1.3572011e+02   1.0199182e+02   7.7867018e+01   2.8603455e+02   1.2584542e+02   7.9771818e+01   5.2094618e+01   1.0163545e+02   4.6902800e+01   1.4110818e+02   3.2085891e+01   1.3660909e+01   1.4530804e+02
   2.1312545e+02   2.0798905e+02   1.7878636e+02   1.6188709e+02   1.4379727e+02   2.4001895e+02   1.4217636e+02   1.3002953e+02   3.4054242e+02   3.8737778e+01   2.3784455e+02   4.2599709e+01   2.2078242e+02   2.3526858e+02   2.9852455e+02   2.6925818e+00   2.2905455e+02   1.7226200e+02   1.1534364e+02   1.8371524e+02   3.3005455e+02   3.1422909e+01   1.5234273e+02   1.5124076e+02   1.4430364e+02   2.7487935e+02   2.0410273e+02   1.9678145e+01   1.8251727e+02   2.1898680e+02   1.9653455e+02   1.2116178e+02   9.6597273e+01   7.9965855e+01   1.2216242e+02   9.3058178e+01   1.2536545e+02   2.0282258e+02   9.9640909e+01   1.4574055e+02   2.9539364e+02   3.3033055e+01   2.8807182e+02   1.8478800e+01   1.4261727e+02   1.0100607e+02   2.0290636e+02   1.6160295e+02   2.6621818e+01   1.9512073e+01   3.5305818e+02   9.2953455e+00   1.1093273e+02   1.2436902e+02   1.1395000e+02   9.0061273e+01   1.1655091e+02   7.7005927e+01   1.3832000e+02   7.4051673e+01   7.4162424e+01  -1.1571822e+01   1.3047545e+02   7.8854691e+01   1.5777909e+02   1.5658495e+02   4.9402424e+01   8.0828978e+01   1.7531455e+02   1.9740120e+02   1.1116727e+02   1.0400753e+02   1.6422818e+02   1.5281265e+02   3.0784818e+02   2.3535669e+02   1.2454273e+02   2.5897658e+02   2.4589364e+02   2.3965578e+02   1.6368455e+02   1.7372978e+02   1.7288545e+02   2.4908280e+02   1.9725182e+02   2.5428258e+02   6.5820909e+01   1.4438433e+02   1.4237455e+02   1.2229913e+02   1.8158091e+02   2.4307716e+02   1.9243000e+02   1.5922469e+02   9.1241818e+01   7.1292473e+01   1.2729364e+02   7.9920145e+01   6.1920000e+01   1.2167185e+02   1.1545545e+02   2.1945629e+02   1.9889455e+02   2.2468662e+02   1.8715818e+02   9.1382800e+01   9.7206364e+01   1.9696440e+02   1.6267909e+02   1.0087476e+02   1.4432909e+02   1.8476185e+02   1.1392242e+02   1.8038738e+02   1.3206242e+02   2.0260618e+02   1.0211242e+02   1.1933218e+02   1.7085273e+02   1.9537633e+02   2.7835242e+02   1.6609298e+02   1.3934182e+02   1.7857084e+02   1.7922182e+02   1.3526135e+02   8.9474545e+01   1.1647204e+02   1.1292727e+02   2.1337218e+02   9.4770000e+01   1.8936931e+02   9.0730000e+01   1.0830433e+02   1.2551091e+02   1.2166367e+02   1.3548364e+02   1.2354858e+02   8.2924545e+01   7.2653309e+01   1.5235091e+02   1.4325738e+02   1.9292242e+02   1.8430738e+02   1.4813909e+02   1.2207796e+02   2.0969909e+02   1.9691589e+02   3.2123455e+02   1.2167124e+02   1.1659242e+02   2.2941378e+02   1.4760455e+02   9.5934364e+01   1.4169455e+02   1.3773716e+02   2.0325242e+02   1.4686098e+02   1.4700818e+02   2.2079480e+02   1.7702727e+02   1.5162873e+02   1.6255636e+02   1.1644731e+02   2.5191000e+02   2.5233447e+02   2.7597545e+02   2.8873105e+02   1.9569364e+02   1.9381542e+02   8.3980000e+01   8.2375236e+01   4.7426364e+01   7.2419527e+01   1.4319545e+02   1.2308891e+02   9.5456364e+01   8.8978945e+01   8.5484545e+01   7.5877600e+01   1.7761909e+02   2.2551593e+02   1.4187455e+02   1.1369276e+02   1.4230727e+02   1.9603905e+02   1.9868364e+02   1.5163349e+02   8.8165455e+01   1.5052495e+02   5.6252424e+01   6.2950978e+01   1.5695182e+02   1.4801931e+02   1.0071182e+02   1.1963942e+02   3.1880455e+02   1.8980382e+02   8.7341818e+01   7.1059018e+01   1.1554545e+02   1.0541000e+02   1.7024818e+02   4.7994691e+01   4.6510909e+01   1.6597004e+02
   2.3412545e+02   2.0668905e+02   1.8778636e+02   1.6073709e+02   1.5555727e+02   2.8893815e+02   1.3131636e+02   1.6051833e+02   3.1725242e+02   5.2109778e+00   2.4508455e+02   1.4210509e+01   2.2125242e+02   2.0813098e+02   2.6752455e+02   3.6025818e+00   1.6857455e+02   1.5238040e+02   1.1943364e+02   1.4176804e+02   2.8981455e+02   3.0402109e+01   1.6263273e+02   1.5184756e+02   1.8868364e+02   2.0684895e+02   2.3391273e+02   1.1813345e+01   1.4332727e+02   2.1588200e+02   1.6277455e+02   1.6362258e+02   9.8507273e+01   8.8283055e+01   6.8492424e+01   8.6501778e+01   1.5003545e+02   1.7423898e+02   1.0821091e+02   1.6443495e+02   2.8496364e+02   3.1474545e+00   2.3731182e+02   2.2969600e+01   1.6404727e+02   1.1871167e+02   2.4752636e+02   1.3974335e+02   3.0191818e+01  -2.6235273e+00   4.3086818e+02   2.6405455e+00   9.2932727e+01   1.0994902e+02   8.9850000e+01   1.1448927e+02   1.0836091e+02   8.8141127e+01   1.2260000e+02   1.1111927e+02   1.0283242e+02  -8.7254222e+00   1.4647545e+02   9.4764691e+01   1.6611909e+02   1.5729775e+02   5.9252424e+01   9.6280978e+01   1.5655455e+02   1.9033200e+02   1.1587727e+02   1.0029073e+02   1.5965818e+02   1.5308825e+02   4.1184818e+02   2.4850669e+02   1.4921273e+02   2.9038298e+02   2.5889364e+02   2.7599578e+02   1.6926455e+02   1.7261338e+02   1.8894545e+02   2.2148800e+02   2.1544182e+02   2.4577738e+02   1.0439091e+02   9.6778727e+01   1.8294455e+02   1.2857353e+02   2.3554091e+02   2.1390036e+02   2.2819000e+02   1.0984389e+02   9.9011818e+01   6.8530873e+01   1.4953364e+02   8.7900945e+01   5.1970000e+01   9.4727855e+01   1.3293545e+02   1.9767789e+02   1.9009455e+02   2.6245062e+02   2.0010818e+02   1.2801680e+02   8.4726364e+01   1.8653280e+02   1.7743909e+02   1.5459396e+02   1.6447909e+02   1.7580985e+02   1.2945242e+02   1.6242498e+02   1.4278242e+02   2.2459858e+02   9.8922424e+01   1.3482738e+02   1.8114273e+02   2.0502313e+02   3.0154242e+02   1.9032778e+02   1.5229182e+02   1.7529484e+02   1.7813182e+02   1.6005855e+02   1.0694455e+02   1.4588444e+02   1.4301727e+02   2.0700498e+02   1.0081000e+02   1.8073611e+02   8.6590000e+01   1.1458553e+02   1.4008091e+02   9.9828073e+01   1.5005364e+02   1.3210298e+02   1.0335455e+02   7.7588909e+01   7.8310909e+01   5.1080582e+01   2.0311242e+02   1.8368218e+02   1.3470909e+02   1.3520236e+02   1.9412909e+02   1.4116149e+02   2.3990455e+02   1.3093764e+02   9.7542424e+01   1.6012778e+02   1.1703455e+02   9.1669964e+01   1.4235455e+02   9.8064364e+01   1.4049242e+02   1.1907178e+02   1.5319818e+02   1.3791960e+02   1.1740727e+02   1.2958833e+02   1.1174636e+02   1.3179211e+02   1.9238000e+02   2.2633687e+02   2.5092545e+02   2.1550505e+02   1.4669364e+02   2.0606542e+02   8.6650000e+01   8.2731636e+01   6.9616364e+01   8.5264327e+01   1.2491545e+02   9.6691309e+01   1.0107636e+02   1.0990935e+02   8.7484545e+01   7.4287600e+01   1.9213909e+02   1.5259433e+02   9.3824545e+01   7.9686764e+01   1.1502727e+02   1.4774145e+02   1.9468364e+02   1.5834349e+02   8.7875455e+01   1.2464815e+02   4.0302424e+01   7.0036978e+01   1.5659182e+02   1.4625811e+02   8.1471818e+01   1.0827862e+02   3.2746455e+02   1.5201102e+02   6.9911818e+01   5.2403418e+01   9.8975455e+01   9.2165600e+01   1.2867818e+02   2.7650291e+01   1.9420909e+01   1.6651724e+02
   1.9478545e+02   2.0964625e+02   1.9692636e+02   1.5033589e+02   1.8160727e+02   2.9452415e+02   1.1645636e+02   1.8256713e+02   2.9321242e+02   1.4614178e+01   2.8299455e+02   2.6557709e+01   1.5702242e+02   2.3750938e+02   3.0743455e+02   2.5997818e+00   1.6148455e+02   1.6066760e+02   7.5913636e+01   1.6510964e+02   3.7191455e+02   3.8694109e+01   1.5010273e+02   1.5189996e+02   2.0001364e+02   2.1642255e+02   2.4744273e+02   1.1970945e+01   1.5736727e+02   1.8294880e+02   1.3201455e+02   1.7098338e+02   9.2117273e+01   7.0934255e+01   5.5922424e+01   1.0664738e+02   1.3360545e+02   1.8464338e+02   1.0121091e+02   1.9732495e+02   2.6396364e+02  -1.8825455e+00   2.5535182e+02   6.6640000e-01   1.4309727e+02   1.4619767e+02   2.5609636e+02   1.3834775e+02   3.7571818e+01   1.1636073e+01   3.8505818e+02  -2.2974655e+01   9.2312727e+01   1.0695862e+02   1.1705000e+02   9.4663273e+01   9.7690909e+01   7.9374727e+01   1.1860000e+02   1.1053927e+02   7.9682424e+01  -1.1013422e+01   1.4742545e+02   9.6218691e+01   1.1263909e+02   1.4585615e+02   6.5682424e+01   8.8146578e+01   1.6350455e+02   1.5277600e+02   8.1547273e+01   1.1146713e+02   1.8565818e+02   1.3795825e+02   3.8969818e+02   2.3594869e+02   1.0315273e+02   2.7779778e+02   1.9581364e+02   2.2366218e+02   1.7897455e+02   1.1026658e+02   1.9831545e+02   2.1815840e+02   1.9949182e+02   1.8148338e+02   8.7820909e+01   6.9864327e+01   1.6742455e+02   1.2824513e+02   2.2958091e+02   1.8761716e+02   1.9709000e+02   1.0652189e+02   9.7581818e+01   5.7315273e+01   1.4401364e+02   7.4152545e+01   3.8340000e+01   8.9558255e+01   9.4455455e+01   1.5851629e+02   2.2695455e+02   2.3617182e+02   1.8405818e+02   1.6311080e+02   8.5916364e+01   1.6834760e+02   1.8405909e+02   8.6964364e+01   1.2751909e+02   1.7205665e+02   9.7062424e+01   1.3087618e+02   1.6364242e+02   1.6130978e+02   1.0192242e+02   1.1177738e+02   1.9533273e+02   1.7312793e+02   2.9940242e+02   1.7082898e+02   1.2534182e+02   1.1483084e+02   1.7508182e+02   1.5125255e+02   6.9524545e+01   1.3578804e+02   1.0792727e+02   1.7577218e+02   9.7770000e+01   2.0802931e+02   9.2780000e+01   1.0652033e+02   1.1184091e+02   1.0446727e+02   1.4314364e+02   1.0431578e+02   8.6264545e+01   5.4196109e+01   3.7540909e+01   2.0912182e+01   2.1478242e+02   2.2431858e+02   1.5441909e+02   1.3190556e+02   2.1031909e+02   1.8638629e+02   2.5038455e+02   1.2123924e+02   1.0949242e+02   1.9098178e+02   1.2065455e+02   1.0690036e+02   1.2449455e+02   1.0115316e+02   1.3873242e+02   2.3059258e+02   1.4367818e+02   1.5258120e+02   1.2149727e+02   1.3669113e+02   1.5822636e+02   1.0498371e+02   2.2886000e+02   2.3083847e+02   2.5578545e+02   2.4544625e+02   1.6527364e+02   2.0729902e+02   1.0993000e+02   8.3349236e+01   7.6146364e+01   9.0021927e+01   1.3019545e+02   1.1631891e+02   1.2026636e+02   9.4564145e+01   9.5054545e+01   6.3822000e+01   2.3437909e+02   1.8759513e+02   1.0496455e+02   9.5365564e+01   1.4426727e+02   1.0016225e+02   2.1220364e+02   1.8084189e+02   9.8825455e+01   1.8320215e+02   6.9592424e+01   8.1123778e+01   1.4069182e+02   1.5196011e+02   6.3421818e+01   9.0432618e+01   2.3489455e+02   1.7836662e+02   8.8151818e+01   1.0390422e+02   1.4025545e+02   9.9193200e+01   1.6181818e+02   5.7339091e+01   3.0940909e+01   1.7321564e+02
   1.8778545e+02   2.1234625e+02   2.1878636e+02   2.2092709e+02   1.8664727e+02   2.8455095e+02   1.2302636e+02   1.6085153e+02   3.2559242e+02   3.4833778e+01   4.0751455e+02   1.2976109e+01   2.3364242e+02   1.8899978e+02   2.5705455e+02   6.6801818e+00   1.6081455e+02   2.0977120e+02   7.8913636e+01   1.3548964e+02   3.2486455e+02   3.7648109e+01   2.1534273e+02   1.9715076e+02   1.9187364e+02   2.5992375e+02   2.5430273e+02   9.0214545e-01   1.2060727e+02   1.7307960e+02   1.7191455e+02   2.2770138e+02   8.4267273e+01   8.3852255e+01   3.0452424e+01   7.4874978e+01   1.5355545e+02   2.1766738e+02   9.5360909e+01   1.5960295e+02   2.6024364e+02   1.5175055e+01   2.6945182e+02   9.6384000e+00   1.5604727e+02   1.3254167e+02   1.8923636e+02   1.0993655e+02   2.3571818e+01   6.4760727e+00   2.9781818e+02  -2.9375455e+01   8.4832727e+01   9.8987018e+01   1.2955000e+02   1.1776327e+02   9.6980909e+01   7.8431527e+01   1.4208000e+02   1.0999087e+02   9.8682424e+01   6.6565778e+00   1.8385545e+02   1.0015429e+02   1.2854909e+02   1.8496335e+02   4.2402424e+01   1.2472898e+02   1.8555455e+02   1.6334200e+02   1.0682727e+02   1.4687473e+02   2.1598818e+02   1.9215185e+02   4.4279818e+02   2.6765069e+02   1.1260273e+02   2.9431178e+02   2.1789364e+02   2.7474578e+02   2.3306455e+02   1.2050938e+02   2.0378545e+02   2.8582080e+02   1.9782182e+02   1.7875698e+02   5.7920909e+01   1.3049633e+02   1.8175455e+02   2.0376873e+02   2.6425091e+02   2.3694356e+02   1.7724000e+02   1.4576989e+02   1.1310182e+02   8.3353673e+01   1.6644364e+02   1.0630815e+02   6.9070000e+01   6.2829855e+01   1.0259545e+02   1.7182509e+02   2.1502455e+02   1.9492622e+02   1.9577818e+02   2.0898320e+02   7.8246364e+01   1.3415120e+02   2.2900909e+02   1.3898836e+02   1.0347909e+02   1.9830985e+02   1.4916242e+02   1.7994818e+02   1.3659242e+02   1.2271378e+02   1.1154242e+02   1.3105778e+02   2.1943273e+02   1.9148993e+02   3.6264242e+02   2.0543978e+02   1.6025182e+02   1.3380804e+02   1.6946182e+02   1.3966215e+02   9.6564545e+01   1.4457484e+02   1.5587727e+02   2.2397618e+02   1.3448000e+02   2.7443251e+02   1.0721000e+02   1.1974593e+02   1.1879091e+02   1.2591127e+02   7.8673636e+01   1.1790338e+02   9.0874545e+01   9.7347309e+01   3.3350909e+01   1.8673818e+00   1.9378242e+02   1.9366858e+02   1.4832909e+02   1.1796276e+02   2.5831909e+02   1.6935629e+02   2.9485455e+02   1.2959164e+02   8.3212424e+01   1.7741418e+02   1.3503455e+02   1.1660996e+02   1.3592455e+02   1.0633876e+02   1.5368242e+02   1.7406658e+02   1.9043818e+02   1.7798040e+02   1.5183727e+02   1.2559393e+02   1.2693636e+02   1.3762691e+02   2.0338000e+02   2.0064687e+02   2.9083545e+02   2.1874225e+02   1.9465364e+02   1.8508862e+02   1.0936000e+02   9.6014836e+01   1.0985636e+02   1.0690513e+02   1.2824545e+02   9.2614909e+01   1.1421636e+02   9.3808145e+01   9.6814545e+01   6.7541200e+01   2.3765909e+02   1.8209273e+02   9.6684545e+01   5.8077964e+01   1.2568727e+02   1.1793865e+02   2.2811364e+02   1.6227909e+02   1.2249545e+02   1.7868855e+02   7.8642424e+01   8.0829778e+01   1.3859182e+02   1.6812811e+02   7.9141818e+01   1.2855502e+02   3.3713455e+02   1.3285742e+02   1.1277182e+02   8.6744618e+01   1.2854545e+02   9.6750000e+01   1.8176818e+02   5.5743091e+01   3.9700909e+01   1.7922484e+02
   2.3902545e+02   1.9505705e+02   1.9397636e+02   2.0615189e+02   1.7974727e+02   2.5905295e+02   9.9076364e+01   1.6547753e+02   3.2964242e+02   1.8409778e+01   4.2265455e+02   8.1449091e+00   2.1973242e+02   1.6501258e+02   2.6505455e+02   3.8501818e+00   1.9829455e+02   1.8329280e+02   6.5483636e+01   1.1698404e+02   3.6438455e+02   4.6776509e+01   2.1134273e+02   2.1257076e+02   1.7439364e+02   2.2599215e+02   2.4453273e+02  -5.6562545e+00   1.0189727e+02   1.5047640e+02   1.3615455e+02   1.8846218e+02   8.4267273e+01   7.0372255e+01   3.9682424e+01   7.1606578e+01   1.2274545e+02   1.8013218e+02   1.1379091e+02   1.3383855e+02   2.3010364e+02   1.3016255e+01   2.3231182e+02   1.2469600e+01   1.3052727e+02   1.3720327e+02   1.7909636e+02   1.1688775e+02   8.0018182e+00   7.9616727e+00   3.4234818e+02  -1.5937855e+01   8.3212727e+01   1.4653662e+02   1.2575000e+02   9.6417273e+01   1.0817091e+02   9.7966327e+01   1.5041000e+02   1.1703447e+02   8.5302424e+01   1.1956978e+01   1.2161545e+02   9.1183491e+01   1.1892909e+02   1.3816295e+02   6.0782424e+01   7.2158578e+01   1.2388455e+02   1.4713560e+02   9.9117273e+01   1.0554153e+02   1.7398818e+02   1.6232185e+02   4.4488818e+02   2.1267349e+02   8.9932727e+01   2.2085538e+02   1.9381364e+02   2.1305218e+02   1.6787455e+02   1.3344458e+02   1.3667545e+02   2.0460960e+02   1.5963182e+02   1.7600218e+02   3.2680909e+01   8.5605527e+01   1.6266455e+02   1.3876593e+02   2.1868091e+02   1.9467916e+02   1.3467000e+02   1.0265549e+02   1.1258182e+02   8.8585273e+01   1.3044364e+02   9.5048145e+01   4.1920000e+01   9.8791855e+01   9.2355455e+01   1.8530429e+02   2.1835455e+02   1.8038982e+02   2.0458818e+02   1.3175840e+02   4.1206364e+01   9.5594400e+01   1.4543909e+02   1.4720396e+02   9.8949091e+01   1.5624225e+02   1.2430242e+02   1.3093698e+02   1.0668242e+02   1.1082658e+02   1.0245242e+02   1.1368498e+02   1.2709273e+02   1.6863713e+02   3.3321242e+02   1.9103418e+02   9.5201818e+01   1.1058204e+02   1.4198182e+02   1.1348055e+02   5.7374545e+01   8.1190036e+01   1.1120727e+02   1.8859978e+02   1.1500000e+02   2.0156091e+02   6.3780000e+01   6.8220327e+01   1.1951091e+02   9.6523673e+01   9.2813636e+01   9.9772182e+01   1.0964455e+02   4.8705709e+01   3.8540909e+01   5.5021818e+00   2.0335242e+02   1.3637298e+02   1.7508909e+02   1.2520196e+02   2.6707909e+02   1.8065549e+02   2.3576455e+02   1.4826884e+02   7.7352424e+01   1.5093298e+02   1.4003455e+02   9.4309964e+01   1.5378455e+02   1.1671996e+02   1.2330242e+02   1.8934698e+02   2.0014818e+02   1.5254360e+02   1.3045727e+02   1.5806433e+02   1.6041636e+02   8.7568509e+01   1.4876000e+02   1.8301647e+02   2.1145545e+02   1.9932265e+02   1.5536364e+02   1.8075182e+02   7.7080000e+01   7.4927236e+01   6.6046364e+01   9.9499927e+01   1.1134545e+02   7.6736909e+01   8.7886364e+01   6.6154545e+01   7.4434545e+01   9.5331600e+01   1.8827909e+02   1.3671313e+02   8.9104545e+01   7.0534364e+01   9.4737273e+01   1.2989465e+02   1.7806364e+02   1.4638309e+02   8.6595455e+01   1.2327055e+02   4.4972424e+01   8.4183378e+01   1.3095182e+02   1.3515931e+02   9.5141818e+01   1.0941502e+02   2.7618455e+02   1.1663342e+02   9.5531818e+01   9.2593818e+01   1.1683545e+02   1.2520680e+02   1.7100818e+02   5.4223891e+01  -1.5919091e+01   1.5963444e+02
   2.0721545e+02   2.0965185e+02   2.5759636e+02   1.5663229e+02   1.8136727e+02   3.0582335e+02   1.3983636e+02   2.1397673e+02   3.5949242e+02   1.2791778e+01   4.2870455e+02   2.9330909e+01   3.3492242e+02   1.0679738e+02   2.3471455e+02   5.9373818e+00   1.7876455e+02   2.5199520e+02   8.0243636e+01   1.4366324e+02   2.5915455e+02   4.0094909e+01   2.0805273e+02   1.8535396e+02   1.5101364e+02   2.6377255e+02   2.4563273e+02  -1.2984255e+01   1.3732727e+02   1.3498200e+02   1.7439455e+02   1.5935298e+02   1.0340727e+02   7.5891055e+01   8.6402424e+01   8.4588978e+01   1.3241545e+02   1.2097858e+02   1.3955091e+02   1.5754775e+02   2.4481364e+02   2.6219455e+01   2.7959182e+02   1.5117200e+01   1.6304727e+02   1.4518167e+02   1.6538636e+02   1.1084455e+02   1.1621818e+01  -4.7927273e-02   3.7005818e+02  -8.6846545e+00   1.0531273e+02   1.2886862e+02   1.2275000e+02   1.1910727e+02   1.5564091e+02   7.0448727e+01   1.3479000e+02   1.2104407e+02   6.2922424e+01   9.7073778e+00   1.1785545e+02   1.2729429e+02   1.6077909e+02   1.9148495e+02   5.4972424e+01   8.9863378e+01   1.6817455e+02   1.8502240e+02   9.8357273e+01   1.2912233e+02   1.6046818e+02   1.7621345e+02   3.9403818e+02   2.7827149e+02   1.0888273e+02   2.6860938e+02   1.7235364e+02   2.5584898e+02   2.5449455e+02   1.3632498e+02   1.9215545e+02   1.9401120e+02   1.9240182e+02   2.0957058e+02   6.7340909e+01   1.2231273e+02   2.2451455e+02   1.2500793e+02   2.9058091e+02   2.3859716e+02   1.7476000e+02   1.5953829e+02   1.4272182e+02   1.3146407e+02   1.3353364e+02   1.6847095e+02   7.0760000e+01   7.4964655e+01   1.2469545e+02   2.0576709e+02   2.4509455e+02   2.3072062e+02   2.0648818e+02   1.7731640e+02   6.2966364e+01   1.2604360e+02   1.9605909e+02   1.1886436e+02   1.4785909e+02   1.7280945e+02   1.3592242e+02   1.5714738e+02   1.0902242e+02   1.2810938e+02   8.5252424e+01   1.9968098e+02   1.5976273e+02   1.4240353e+02   3.6464242e+02   2.0060978e+02   1.3596182e+02   1.5141124e+02   1.3394182e+02   1.3407375e+02   1.1256455e+02   9.6054836e+01   1.4806727e+02   2.0846098e+02   9.9100000e+01   2.2749291e+02   8.8830000e+01   1.1097633e+02   1.1894091e+02   9.2139273e+01   8.6523636e+01   1.1580538e+02   9.6074545e+01   1.0055131e+02   5.0590909e+01   2.1018182e+01   2.4121242e+02   1.4110418e+02   1.5256909e+02   1.7043356e+02   2.7955909e+02   1.9865709e+02   2.8723455e+02   1.5367124e+02   1.0568242e+02   1.5890658e+02   1.2056455e+02   9.4287564e+01   1.2430455e+02   1.1269836e+02   1.3525242e+02   1.2668098e+02   2.5762818e+02   2.1270520e+02   1.3878727e+02   1.7306793e+02   1.4093636e+02   7.9986909e+01   2.0971000e+02   1.7971047e+02   2.2268545e+02   2.0857425e+02   1.4936364e+02   1.8638182e+02   9.3510000e+01   8.0232836e+01   1.0466636e+02   1.3732033e+02   1.2881545e+02   8.9759309e+01   9.9166364e+01   9.5922145e+01   9.5524545e+01   1.0350440e+02   1.8175909e+02   1.9380473e+02   1.3149455e+02   8.7103164e+01   1.4602727e+02   1.4626145e+02   2.0273364e+02   1.1102949e+02   7.6545455e+01   1.1098455e+02   1.1325242e+02   9.7770978e+01   1.2364182e+02   1.4958411e+02   1.1347182e+02   1.3785862e+02   3.2427455e+02   1.5593622e+02   1.4086182e+02   1.1010742e+02   1.0973545e+02   1.2477480e+02   1.9900818e+02   7.7883891e+01   2.7560909e+01   1.3858604e+02
   2.3093545e+02   2.4708425e+02   1.9887636e+02   2.3598989e+02   1.7331727e+02   3.0342735e+02   1.3312636e+02   2.2513353e+02   3.0254242e+02   2.0347778e+01   4.2294455e+02   1.7071709e+01   4.5587242e+02  -5.2086222e+00   2.6067455e+02   1.6770582e+01   2.2091455e+02   1.4843320e+02   7.9293636e+01   1.4997924e+02   3.1938455e+02   3.8426509e+01   2.0920273e+02   1.9988196e+02   1.5297364e+02   1.6832575e+02   2.7406273e+02   2.3701345e+01   1.3789727e+02   1.9493640e+02   1.3815455e+02   1.7392218e+02   1.0692727e+02   1.0103945e+02   8.1832424e+01   1.0585458e+02   1.1450545e+02   1.1712138e+02   1.1779091e+02   1.2928855e+02   2.4639364e+02   1.7763055e+01   2.9116182e+02  -2.1484000e+00   1.4909727e+02   1.1629767e+02   1.7680636e+02   1.1969095e+02   1.5091818e+01  -5.2755273e+00   3.3191818e+02   6.0365455e+00   9.5402727e+01   1.1804142e+02   1.0455000e+02   9.9613273e+01   1.1583091e+02   1.2292353e+02   1.3312000e+02   9.5707673e+01   8.9162424e+01   1.7558178e+01   1.1871545e+02   1.1417549e+02   1.6749909e+02   2.1075735e+02   4.9402424e+01   5.2928978e+01   1.5484455e+02   1.7941880e+02   1.2978727e+02   1.0384793e+02   1.8146818e+02   1.4705345e+02   4.1488818e+02   2.9169349e+02   1.2999273e+02   2.1459058e+02   2.4820364e+02   2.0147098e+02   2.4706455e+02   1.6533938e+02   1.3604545e+02   2.5929000e+02   1.9192182e+02   2.3175898e+02   4.7250909e+01   1.3939993e+02   2.0713455e+02   1.4092833e+02   2.3549091e+02   2.4438436e+02   1.9424000e+02   1.9407989e+02   1.4558182e+02   1.3427527e+02   1.8587364e+02   1.2380375e+02   6.1650000e+01   6.9843455e+01   1.3731545e+02   2.4913749e+02   2.1415455e+02   2.5092582e+02   1.8443818e+02   1.7456040e+02   7.2106364e+01   1.4073240e+02   1.8367909e+02   1.3176476e+02   1.6156909e+02   1.8909265e+02   1.5183242e+02   1.5816458e+02   1.1006242e+02   1.5259618e+02   9.1782424e+01   1.7701858e+02   1.5595273e+02   1.3961833e+02   3.2059242e+02   2.1528378e+02   1.2025182e+02   1.0809804e+02   1.1256182e+02   9.7114145e+01   9.1324545e+01   1.3313404e+02   1.6349727e+02   2.2441658e+02   8.9910000e+01   2.1499811e+02   1.0349000e+02   7.1713527e+01   1.0475091e+02   1.0798447e+02   1.1328364e+02   1.3047458e+02   8.0354545e+01   1.5318891e+02   4.1210909e+01   1.2618582e+01   2.1621242e+02   1.8348418e+02   1.2418909e+02   1.2975396e+02   2.5969909e+02   2.2348589e+02   2.4490455e+02   1.1810764e+02   1.1297242e+02   2.0670338e+02   8.9084545e+01   1.0342596e+02   1.1569455e+02   1.0590716e+02   1.4183242e+02   1.3215458e+02   2.4743818e+02   1.7566040e+02   1.9487727e+02   1.3863073e+02   1.0569636e+02   6.7236109e+01   1.8743000e+02   1.7744287e+02   2.2126545e+02   2.0844785e+02   1.5317364e+02   1.9288702e+02   7.0030000e+01   6.3061236e+01   1.0261636e+02   1.1686433e+02   1.2462545e+02   8.8814509e+01   1.0088636e+02   6.9784545e+01   7.8574545e+01   6.8330400e+01   1.6308909e+02   1.4257833e+02   1.1929455e+02   8.4079164e+01   1.1202727e+02   9.7701455e+01   1.7387364e+02   1.1823829e+02   8.0635455e+01   9.7127345e+01   8.6922424e+01   9.9687378e+01   1.5311182e+02   1.2953651e+02   1.1923182e+02   1.1967782e+02   3.0699455e+02   1.7174862e+02   1.1853182e+02   7.9893818e+01   1.4530545e+02   6.1929200e+01   2.3667818e+02   5.9300291e+01  -5.1490909e+00   1.3867284e+02
   2.4435545e+02   2.0358065e+02   1.9625636e+02   1.5977949e+02   1.4736727e+02   2.7269335e+02   1.2912636e+02   1.8960353e+02   3.7830242e+02  -2.8130222e+00   4.4941455e+02   2.3954109e+01   4.6473242e+02   5.6025778e+00   2.5629455e+02   1.2310982e+01   2.1257455e+02   2.3124040e+02   1.1686364e+02   1.7187364e+02   3.3015455e+02   3.4754909e+01   1.8753273e+02   1.8409556e+02   1.8468364e+02   1.8135895e+02   2.1568273e+02   2.4751745e+01   1.3922727e+02   2.3835000e+02   1.5106455e+02   1.7355938e+02   7.4787273e+01   6.8800655e+01   7.4452424e+01   1.3778498e+02   1.2398545e+02   1.3446298e+02   6.7930909e+01   1.1812735e+02   3.0496364e+02   1.0317455e+01   2.8231182e+02   3.2296000e+00   1.3495727e+02   8.4808873e+01   1.7676636e+02   1.3531415e+02   3.1621818e+01  -1.2179273e+00   3.4639818e+02  -1.6221855e+01   1.1150273e+02   1.2232342e+02   1.1425000e+02   8.4387273e+01   1.4131091e+02   9.5265127e+01   2.0698000e+02   6.0318873e+01   9.1112424e+01   8.8321778e+00   8.3325455e+01   5.9676691e+01   1.6825909e+02   1.7612655e+02   4.0682424e+01   6.4056578e+01   1.1998455e+02   1.7106760e+02   7.9827273e+01   1.0570473e+02   1.3984818e+02   1.3067305e+02   3.8022818e+02   1.9380629e+02   9.3602727e+01   2.3145178e+02   1.8235364e+02   2.5435898e+02   1.9759455e+02   1.7082698e+02   1.0852545e+02   1.9313160e+02   1.9501182e+02   2.6074178e+02   1.0277091e+02   1.3352833e+02   1.8956455e+02   1.3780393e+02   1.9730091e+02   1.6848956e+02   1.5500000e+02   2.3602909e+02   1.3129182e+02   1.1222847e+02   1.6191364e+02   1.0439055e+02   5.1760000e+01   7.1954655e+01   1.9516545e+02   2.1341949e+02   1.9035455e+02   2.0922982e+02   1.9124818e+02   1.0848560e+02   4.8486364e+01   1.2562200e+02   1.6110909e+02   1.3823036e+02   1.0175909e+02   1.8920745e+02   1.3725242e+02   1.2076098e+02   1.1692242e+02   1.3938738e+02   9.3062424e+01   1.5786618e+02   1.3252273e+02   1.5087273e+02   2.8468242e+02   1.9291658e+02   1.1044182e+02   9.2642836e+01   1.0127182e+02   9.6877345e+01   6.2854545e+01   9.7031636e+01   1.4744727e+02   1.9837058e+02   9.6910000e+01   1.7695811e+02   7.3210000e+01   1.0441593e+02   7.6700909e+01   7.1758473e+01   1.0705364e+02   1.2349298e+02   8.2494545e+01   1.2492771e+02   1.1930909e+01   1.2920982e+01   1.5468242e+02   1.9812658e+02   1.3065909e+02   9.1096364e+01   2.0926909e+02   1.4266029e+02   2.6738455e+02   1.0811924e+02   9.9452424e+01   1.9621498e+02   9.5654545e+01   1.0628036e+02   1.2340455e+02   9.7390364e+01   1.6383242e+02   1.4839458e+02   1.6848818e+02   2.3016640e+02   1.3211727e+02   1.8988153e+02   1.1693636e+02   1.0376691e+02   1.8043000e+02   1.9195287e+02   2.0426545e+02   2.0523785e+02   1.5117364e+02   1.3618702e+02   7.4980000e+01   5.4475236e+01   1.0418636e+02   1.0225873e+02   1.2338545e+02   1.5034371e+02   8.9976364e+01   7.5747345e+01   8.6244545e+01   1.0067680e+02   1.5599909e+02   1.7581553e+02   1.2410455e+02   1.0807436e+02   1.0421727e+02   8.5746255e+01   1.5830364e+02   1.0248389e+02   7.4875455e+01   1.2582815e+02   5.5212424e+01   5.1564178e+01   1.3443182e+02   1.2661091e+02   1.0014182e+02   1.5249502e+02   2.9313455e+02   1.2761742e+02   1.2172182e+02   8.8358618e+01   1.1487545e+02   9.6033600e+01   2.3900818e+02   7.0163891e+01   7.9409091e+00   1.2991564e+02
   2.8993545e+02   2.0588425e+02   1.6525636e+02   1.8382949e+02   1.7312727e+02   2.4082255e+02   1.1521636e+02   1.9309633e+02   3.8287242e+02   1.0251378e+01   4.6394455e+02   3.4931709e+01   4.9516242e+02   2.5081778e+00   2.2367455e+02  -2.6094182e+00   2.0433455e+02   1.7561960e+02   1.3539364e+02   1.7006124e+02   2.9181455e+02   3.7772109e+01   1.7820273e+02   1.5884196e+02   1.3263364e+02   1.7524295e+02   2.5449273e+02   1.0686945e+01   1.4113727e+02   2.1795720e+02   2.0020455e+02   1.5257818e+02   8.8077273e+01   7.4597455e+01   7.0872424e+01   1.3392138e+02   1.5755545e+02   1.6215738e+02   1.1688091e+02   5.3691345e+01   3.0505364e+02   8.3102545e+00   3.0059182e+02   8.5772000e+00   1.5247727e+02   1.1844727e+02   1.5566636e+02   1.4262215e+02   5.7618182e+00  -1.8191273e+00   3.4805818e+02  -7.4946545e+00   1.3669273e+02   1.0597822e+02   9.8900000e+01   9.4315273e+01   1.3550091e+02   9.2059927e+01   1.1379000e+02   1.1715407e+02   1.0754242e+02  -1.4202222e+01   8.9095455e+01   6.4935091e+01   1.9554909e+02   2.5708335e+02   4.5402424e+01   6.9578978e+01   1.6745455e+02   1.7822000e+02   1.0725727e+02   1.2389033e+02   1.7798818e+02   1.5414185e+02   4.1141818e+02   1.7888109e+02   1.2093273e+02   2.5226538e+02   2.6574364e+02   2.3021778e+02   1.9345455e+02   2.1162818e+02   1.7420545e+02   1.9608720e+02   2.1506182e+02   2.5971778e+02   1.0534091e+02   1.9403273e+02   2.0204455e+02   1.7747553e+02   2.0882091e+02   1.9513796e+02   1.7119000e+02   2.6797389e+02   1.0496182e+02   7.6384873e+01   1.4348364e+02   9.8384945e+01   6.3070000e+01   1.4499985e+02   1.8983545e+02   2.4207589e+02   2.1449455e+02   2.2996862e+02   2.0986818e+02   9.0426000e+01   8.0916364e+01   1.6731760e+02   1.9734909e+02   1.3419116e+02   1.4537909e+02   2.3471785e+02   1.3954242e+02   1.7585778e+02   1.5111242e+02   1.3641218e+02   1.0987242e+02   1.8033138e+02   1.4709273e+02   1.9746713e+02   3.4254242e+02   1.8466778e+02   1.4301182e+02   1.1851724e+02   2.1994182e+02   6.5053745e+01   8.5714545e+01   1.0149284e+02   1.5844727e+02   1.6325058e+02   8.7150000e+01   2.1044891e+02   7.6920000e+01   1.0259913e+02   1.3413091e+02   9.4784073e+01   1.3590364e+02   1.3394498e+02   1.1559455e+02   1.1903971e+02   5.5830909e+01   1.1189818e+00   1.6611242e+02   2.1097218e+02   1.6332909e+02   9.5192764e+01   2.2884909e+02   2.0438389e+02   2.9714455e+02   1.5330844e+02   1.1635242e+02   2.3062298e+02   1.4889455e+02   1.4079116e+02   1.7583455e+02   1.2423596e+02   1.6287242e+02   1.7947138e+02   1.7910818e+02   1.9441680e+02   1.4678727e+02   2.6399793e+02   2.1222636e+02   8.0663709e+01   2.4800000e+02   2.6145727e+02   2.3245545e+02   1.8683265e+02   1.6755364e+02   1.6573662e+02   9.1840000e+01   8.1416436e+01   1.0595636e+02   1.0463713e+02   1.6834545e+02   1.4102691e+02   7.8646364e+01   1.1256375e+02   9.5244545e+01   8.4426800e+01   2.1303909e+02   1.7816233e+02   1.3139455e+02   1.1658116e+02   1.4283727e+02   1.2927665e+02   1.5730364e+02   1.6766389e+02   9.1925455e+01   1.5175415e+02   6.0732424e+01   4.1452578e+01   1.8401182e+02   2.0743451e+02   1.3390182e+02   1.4084422e+02   2.8984455e+02   1.5121062e+02   1.3567182e+02   1.1843262e+02   1.2583545e+02   7.2206800e+01   2.2910818e+02   6.7335891e+01   4.5990909e+01   1.6134164e+02
   2.2564545e+02   2.0431745e+02   1.7630636e+02   1.9589549e+02   1.7974727e+02   2.2376295e+02   1.3540636e+02   1.8067113e+02   3.4935242e+02   1.0552978e+01   3.9918455e+02   2.2832509e+01   4.3264242e+02   1.4169778e+01   2.8548455e+02   7.7857818e+00   1.6676455e+02   1.2800520e+02   1.1039364e+02   1.8211124e+02   3.1091455e+02   4.6054109e+01   1.3953273e+02   1.4174556e+02   1.6973364e+02   2.8765495e+02   2.4239273e+02   1.1349455e+00   1.6013727e+02   2.3558720e+02   1.4910455e+02   1.8428618e+02   9.6507273e+01   9.3733055e+01   8.3352424e+01   1.4364298e+02   1.4098545e+02   2.0391298e+02   1.0169091e+02   1.8780655e+02   3.0648364e+02   5.4758545e+00   2.9383182e+02   7.1180000e+00   1.6718727e+02   1.2313047e+02   1.5271636e+02   1.9523815e+02   2.8571818e+01   6.2160727e+00   3.9000818e+02   3.6293455e+00   1.3078273e+02   1.2545102e+02   1.1795000e+02   1.2659127e+02   1.0774091e+02   8.9090727e+01   1.4527000e+02   1.2035567e+02   6.7642424e+01   1.4759778e+01   9.4135455e+01   6.6671891e+01   1.4039909e+02   2.1511535e+02   4.6062424e+01   7.9486178e+01   1.2484455e+02   1.7610880e+02   8.3017273e+01   1.2048953e+02   1.2784818e+02   1.2329305e+02   3.2888818e+02   1.7567349e+02   9.3042727e+01   2.3565658e+02   2.6235364e+02   2.4764898e+02   1.9530455e+02   1.9034018e+02   1.2762545e+02   1.6707360e+02   2.1506182e+02   2.2909778e+02   1.0187091e+02   1.0807033e+02   1.4418455e+02   1.2334433e+02   1.5440909e+01  -6.8163636e-01   1.7876000e+02   1.8802829e+02   9.7721818e+01   5.9684073e+01   1.1001364e+02   1.0901255e+02   5.2070000e+01   1.1876985e+02   1.7264545e+02   2.2255109e+02   1.5889455e+02   1.7554662e+02   1.6391818e+02   8.9532000e+01   5.3726364e+01   1.4925280e+02   1.4634909e+02   4.7271164e+01   9.6329091e+01   1.7655185e+02   1.3849242e+02   1.7275178e+02   1.3668242e+02   1.4513658e+02   1.0235242e+02   1.5274298e+02   1.6724273e+02   2.0013513e+02   2.6849242e+02   1.3469178e+02   9.7291818e+01   1.0574484e+02   1.2684182e+02   1.1045175e+02   9.2284545e+01   8.9627236e+01   1.1830727e+02   1.5184178e+02   7.9620000e+01   1.3405131e+02   5.3260000e+01   4.0971927e+01   8.4700909e+01   9.7588473e+01   9.0383636e+01   9.3256582e+01   1.1211455e+02   6.2748109e+01   2.8690909e+01   4.4801818e+00   1.8125242e+02   1.5295098e+02   1.5013909e+02   7.5107964e+01   2.0650909e+02   1.4269109e+02   2.9861455e+02   1.2867084e+02   1.1283242e+02   2.0095458e+02   1.2908455e+02   9.3565964e+01   1.3892455e+02   1.1557876e+02   1.3987242e+02   1.3907138e+02   1.6219818e+02   1.7176960e+02   1.5883727e+02   1.9541393e+02   1.3484636e+02   6.6614109e+01   2.1862000e+02   2.2537767e+02   2.2978545e+02   1.8595625e+02   1.3684364e+02   1.2400342e+02   6.9270000e+01   6.8652036e+01   6.7476364e+01   9.2385527e+01   1.2619545e+02   8.9548909e+01   8.4736364e+01   6.3596545e+01   1.0628455e+02   6.4643600e+01   1.7461909e+02   1.5956593e+02   1.2106455e+02   9.5597564e+01   1.0521727e+02   1.5614625e+02   1.5692364e+02   1.1602429e+02   7.8635455e+01   1.3643735e+02   5.2162424e+01   7.5681778e+00   1.4401182e+02   1.6490451e+02   9.7421818e+01   9.3902618e+01   3.3722455e+02   1.6556022e+02   7.7961818e+01   1.0990942e+02   9.8875455e+01   6.1173600e+01   2.0948818e+02   8.3665491e+01  -5.3390909e+00   1.6106804e+02
   2.0840545e+02   1.7026665e+02   1.5497636e+02   1.8212189e+02   1.5422727e+02   2.6833455e+02   1.3683636e+02   1.5664673e+02   3.7749242e+02  -2.2182222e+00   4.3841455e+02  -2.4255891e+01   4.0868242e+02   2.1856578e+01   2.6714455e+02   1.7392982e+01   2.0924455e+02   1.4450680e+02   1.2420364e+02   1.6657644e+02   3.7253455e+02   3.7744509e+01   1.4463273e+02   1.1704756e+02   1.5820364e+02   2.5171735e+02   2.3106273e+02  -7.0086545e+00   1.3232727e+02   1.9109200e+02   1.3467455e+02   1.8915058e+02   9.0737273e+01   9.3234655e+01   7.5452424e+01   1.5570498e+02   1.3174545e+02   1.5417218e+02   9.7360909e+01   1.6958295e+02   3.0043364e+02   1.5798545e+00   3.0831182e+02  -9.1804000e+00   1.3047727e+02   1.3001727e+02   1.9723636e+02   1.4229655e+02   1.2671818e+01   6.2980727e+00   3.2339818e+02   5.0981455e+00   9.4212727e+01   1.1794662e+02   1.1325000e+02   9.5317273e+01   1.2988091e+02   7.1369527e+01   1.1332000e+02   1.1743167e+02   7.1682424e+01   3.0965778e+00   1.3037545e+02   9.0242691e+01   1.3463909e+02   1.7938615e+02   5.6732424e+01   1.0372258e+02   1.8312455e+02   1.9710640e+02   1.1754727e+02   1.2853713e+02   1.5403818e+02   1.3734785e+02   3.2822818e+02   1.7843629e+02   1.2060273e+02   2.6034178e+02   2.8227364e+02   2.2397538e+02   2.3997455e+02   1.5590658e+02   1.8962545e+02   2.0643360e+02   2.2559182e+02   2.8715538e+02   9.2870909e+01   1.4379033e+02   2.1104455e+02   1.3680553e+02   5.8110909e+01   9.6747636e+00   1.7162000e+02   1.9226949e+02   1.0001182e+02   6.5350873e+01   1.0134364e+02   8.3516145e+01   6.4280000e+01   8.2003055e+01   1.0702545e+02   2.6580069e+02   1.7169455e+02   2.0779262e+02   1.8896818e+02   5.5198000e+01   9.0056364e+01   1.9753640e+02   2.0872909e+02   1.1271076e+02   1.4232909e+02   1.9463185e+02   1.6016242e+02   1.8658818e+02   1.4183242e+02   2.0091458e+02   1.0445242e+02   1.2466498e+02   1.6976273e+02   1.8246353e+02   2.5783242e+02   1.6520458e+02   1.4410182e+02   1.9114004e+02   1.7560182e+02   1.3588095e+02   1.1661455e+02   9.4830836e+01   1.2878727e+02   1.5900338e+02   8.3620000e+01   1.8973131e+02   7.4300000e+01   8.7048727e+01   1.4965091e+02   8.1732473e+01   1.1038364e+02   1.4208658e+02   6.3024545e+01   7.3105309e+01   2.0930909e+01   1.3200982e+01   1.8211242e+02   2.1950218e+02   1.3789909e+02   7.4367164e+01   2.6374909e+02   1.4449189e+02   3.4852455e+02   1.4581804e+02   1.1630242e+02   2.1452698e+02   1.3151455e+02   9.2271564e+01   1.4826455e+02   1.2383156e+02   1.5211242e+02   1.9028218e+02   1.8476818e+02   1.3210400e+02   1.3897727e+02   1.6781273e+02   9.9936364e+01   9.4356909e+01   2.1205000e+02   2.5923327e+02   2.6845545e+02   2.4767265e+02   1.3274364e+02   1.7785142e+02   8.7170000e+01   7.4260036e+01   6.0806364e+01   8.4399127e+01   1.6119545e+02   1.0259891e+02   8.8976364e+01   8.5547345e+01   7.2764545e+01   9.0365200e+01   1.7794909e+02   1.9324953e+02   1.1901455e+02   8.1381564e+01   1.2459727e+02   1.1650585e+02   1.4954364e+02   1.3704469e+02   9.2635455e+01   1.7235735e+02   3.5832424e+01   4.9724578e+01   1.4411182e+02   1.8062651e+02   6.9901818e+01   1.1767422e+02   3.1994455e+02   1.6404262e+02   8.8251818e+01   6.9656218e+01   6.7635455e+01   1.2005280e+02   1.6148818e+02   5.8695491e+01   4.6109091e+00   1.7051204e+02
   2.0988545e+02   1.7404825e+02   2.1411636e+02   1.8368069e+02   1.5255727e+02   2.9793815e+02   1.3340636e+02   1.3535113e+02   3.6602242e+02  -5.2106222e+00   4.3489455e+02   1.5975709e+01   4.1178242e+02   1.4608578e+01   2.2876455e+02   5.1733818e+00   1.7010455e+02   1.3692800e+02   8.9203636e+01   1.6004644e+02   3.6805455e+02   5.6952909e+01   1.7148273e+02   1.8118956e+02   1.7978364e+02   2.0661095e+02   2.5158273e+02   3.2597455e+00   1.4689727e+02   1.7626640e+02   1.9553455e+02   1.4990178e+02   8.2837273e+01   4.2296655e+01   7.5682424e+01   6.3726578e+01   1.4393545e+02   1.5862698e+02   1.1588091e+02   1.8001135e+02   2.3829364e+02   1.7031055e+01   2.8764182e+02   1.2513200e+01   1.4928727e+02   1.3223247e+02   1.7423636e+02   1.6532655e+02   3.1471818e+01   1.2654073e+01   3.8067818e+02  -5.3942545e+00   1.1445273e+02   9.4137418e+01   9.4250000e+01   1.0243727e+02   1.2264091e+02   6.5428727e+01   1.5098000e+02   9.7658873e+01   1.1021242e+02   4.3541778e+00   1.6690545e+02   8.9510291e+01   1.6511909e+02   1.8942775e+02   4.4492424e+01   8.6651778e+01   1.8360455e+02   2.1435800e+02   1.0982727e+02   1.0239473e+02   1.6241818e+02   1.6257745e+02   3.2784818e+02   2.2618669e+02   1.3010273e+02   2.9058178e+02   1.5704364e+02   3.8445378e+02   1.8421455e+02   1.8927738e+02   1.8631545e+02   2.2916840e+02   2.3021182e+02   2.1845578e+02   1.2549091e+02   1.0737073e+02   1.9328455e+02   1.3012633e+02   3.7110909e+01   1.4444764e+01   2.0271000e+02   1.8850229e+02   9.1771818e+01   7.4160073e+01   1.3415364e+02   8.8891345e+01   7.6490000e+01   1.1565625e+02   1.0640545e+02   2.6166029e+02   1.9049455e+02   2.5961862e+02   1.8196818e+02   8.7898000e+01   9.2966364e+01   1.8730360e+02   2.0010909e+02   9.5160364e+01   1.4661909e+02   2.2976865e+02   1.4506242e+02   1.7946618e+02   1.9478242e+02   1.7348858e+02   9.6642424e+01   1.0890978e+02   2.4481273e+02   1.3697953e+02   3.1254242e+02   1.6068778e+02   1.8001182e+02   1.3588724e+02   1.7441182e+02   2.0273615e+02   9.9184545e+01   1.5650524e+02   1.0944727e+02   2.2469058e+02   8.0340000e+01   1.9680371e+02   1.0721000e+02   8.7605927e+01   1.1089091e+02   1.3521327e+02   1.0148364e+02   1.3341858e+02   1.1730455e+02   8.2372909e+01   4.3120909e+01   7.8957818e+00   2.1359242e+02   2.1836378e+02   1.2803909e+02   1.5125596e+02   2.4088909e+02   1.6318069e+02   3.1214455e+02   1.6405844e+02   1.3816242e+02   2.0582818e+02   1.1756455e+02   1.4643756e+02   1.4297455e+02   1.1139476e+02   2.0521242e+02   1.7165418e+02   1.2510818e+02   1.3168680e+02   1.1545727e+02   2.0388433e+02   1.2217636e+02   1.1105771e+02   2.3891000e+02   2.4703447e+02   2.8011545e+02   2.5749985e+02   1.6727364e+02   2.1389902e+02   7.8840000e+01   9.9786436e+01   7.5616364e+01   8.6924327e+01   1.5205545e+02   1.3500011e+02   1.4192636e+02   8.5691345e+01   9.7054545e+01   8.1282000e+01   2.3689909e+02   2.4601353e+02   1.3534455e+02   1.2760516e+02   1.2545727e+02   1.6543705e+02   1.6016364e+02   1.2967509e+02   9.5545455e+01   1.5722455e+02   5.9872424e+01   3.9611378e+01   1.8806182e+02   1.7090051e+02   1.1985182e+02   1.1929822e+02   4.2137455e+02   1.7187822e+02   8.9341818e+01   6.7849018e+01   7.6445455e+01   1.7843800e+02   1.3910818e+02   6.3155891e+01   4.1660909e+01   1.5097804e+02
   2.3121545e+02   1.8158185e+02   2.0954636e+02   2.2613629e+02   1.6279727e+02   2.8083895e+02   1.2279636e+02   1.1838993e+02   3.5259242e+02  -8.6222222e-02   4.4913455e+02   6.1165091e+00   4.3640242e+02   3.0588978e+01   2.3733455e+02  -1.3122182e+00   1.8276455e+02   1.2205520e+02   5.6483636e+01   1.5708404e+02   3.6272455e+02   3.0619309e+01   1.5624273e+02   2.6425876e+02   1.9944364e+02   1.9408815e+02   2.7801273e+02   1.7235345e+01   1.2756727e+02   1.3381280e+02   1.5629455e+02   2.1809098e+02   8.1267273e+01   7.8852255e+01   6.8402424e+01   5.4168978e+01   1.8908545e+02   1.5649498e+02   1.4669091e+02   1.2430655e+02   2.3420364e+02   3.7782545e+00   3.2031182e+02   1.8279600e+01   1.8371727e+02   1.5780807e+02   2.0547636e+02   1.3387735e+02   2.3331818e+01  -9.7947273e+00   3.3348818e+02  -1.6279055e+01   1.0845273e+02   9.4327418e+01   1.1625000e+02   1.0632727e+02   9.7880909e+01   1.0492953e+02   1.2741000e+02   8.7444473e+01   1.1664242e+02  -2.1780222e+01   1.2080545e+02   8.4058291e+01   1.3101909e+02   1.2267575e+02   5.4212424e+01   6.8114178e+01   1.6217455e+02   1.8283240e+02   9.1397273e+01   8.7919127e+01   1.4884818e+02   1.3928305e+02   4.0693818e+02   1.9928949e+02   8.7322727e+01   1.9189418e+02   2.2943364e+02   2.2612258e+02   1.7878455e+02   1.4276178e+02   1.6110545e+02   2.1786520e+02   1.8540182e+02   2.3623058e+02   3.1010909e+01   1.0397913e+02   1.6747455e+02   1.4815113e+02   3.4250909e+01  -1.7136436e+01   1.3333000e+02   1.6800269e+02   7.7391818e+01   3.1020473e+01   1.4839364e+02   8.1182145e+01   3.5650000e+01   4.5773455e+01   9.9885455e+01   1.8837189e+02   1.8755455e+02   2.1605382e+02   2.1929818e+02   8.9481600e+01   8.7346364e+01   1.8861320e+02   1.7362909e+02   6.9278764e+01   1.2994909e+02   1.4272225e+02   1.1083242e+02   1.2396458e+02   1.2197242e+02   1.5802338e+02   9.4872424e+01   9.3811378e+01   1.6228273e+02   1.6773193e+02   2.6321242e+02   1.4653418e+02   1.1825182e+02   1.2220804e+02   1.4851182e+02   1.5033815e+02   9.0754545e+01   1.2098964e+02   1.2730727e+02   1.9160178e+02   7.7390000e+01   1.7475971e+02   6.5400000e+01   8.2430727e+01   9.9030909e+01   1.0592207e+02   5.9283636e+01   9.8834582e+01   9.7304545e+01   6.0072909e+01   1.9350909e+01   9.6573818e+00   2.3159242e+02   1.5778378e+02   1.0970909e+02   1.3739236e+02   1.9831909e+02   1.4168629e+02   2.5028455e+02   1.6186724e+02   8.2162424e+01   1.9687818e+02   1.1651455e+02   7.8801564e+01   1.3497455e+02   8.9274764e+01   1.1054242e+02   2.0317778e+02   5.6718182e+01   1.7728000e+01   1.3459727e+02   1.6025313e+02   1.0526636e+02   9.6790509e+01   1.8514000e+02   2.2995607e+02   2.3249545e+02   2.6625945e+02   1.5689364e+02   2.3558942e+02   7.8740000e+01   9.8704436e+01   5.8996364e+01   6.1973927e+01   1.3362545e+02   8.8994509e+01   1.3773636e+02   8.3356545e+01   7.3054545e+01   5.7732000e+01   1.7089909e+02   2.0953353e+02   1.1749455e+02   9.5933164e+01   1.2402727e+02   1.0121145e+02   1.8040364e+02   1.5105589e+02   9.7065455e+01   1.3843295e+02   6.3592424e+01   6.6273778e+01   1.1511182e+02   1.6515651e+02   6.9381818e+01   9.5715818e+01   3.3199455e+02   1.5036862e+02   8.8051818e+01   4.2332218e+01   5.0255455e+01   1.9130320e+02   1.8005818e+02   7.3998909e+00   7.7009091e+00   1.3183484e+02
   2.2174545e+02   1.3762945e+02   1.9611636e+02   2.6093069e+02   1.7945727e+02   2.6940615e+02   1.3621636e+02   1.5988633e+02   3.5373242e+02   2.2525778e+00   3.9346455e+02   1.1001091e+00   4.0049242e+02   2.6361778e+01   2.6948455e+02   2.8685782e+01   1.9895455e+02   1.5162000e+02   8.1153636e+01   1.3278044e+02   2.9948455e+02   2.3728509e+01   1.9044273e+02   2.0833276e+02   2.1539364e+02   2.1757215e+02   2.3634273e+02   1.6908945e+01   1.6336727e+02   1.2151880e+02   2.1482455e+02   1.7030858e+02   9.9507273e+01   9.5013055e+01   5.4832424e+01   5.1634578e+01   1.5741545e+02   1.8230858e+02   1.1902091e+02   1.4652015e+02   2.4420364e+02   2.9782545e+00   2.7359182e+02   2.3637200e+01   1.6733727e+02   1.2097847e+02   1.8685636e+02   1.0169695e+02   2.0711818e+01   8.2248727e+00   3.3548818e+02  -1.6969055e+01   1.1259273e+02   1.0704622e+02   1.0620000e+02   9.9631273e+01   1.2150091e+02   5.7229927e+01   1.3417000e+02   1.3000367e+02   9.7022424e+01   6.3593778e+00   1.5385545e+02   1.4203429e+02   1.7630909e+02   1.4005255e+02   8.0302424e+01   1.0774698e+02   1.5903455e+02   1.7070360e+02   1.1801727e+02   1.1226953e+02   1.9708818e+02   1.7718385e+02   5.2126818e+02   2.1642309e+02   1.4715273e+02   2.8449778e+02   2.3989364e+02   2.3928578e+02   1.6678455e+02   2.0438178e+02   2.5446545e+02   2.4087640e+02   2.0668182e+02   2.2909818e+02   8.4770909e+01   1.4715833e+02   2.1075455e+02   1.4901873e+02   3.9770909e+01   1.4801964e+01   1.5490000e+02   1.9008709e+02   9.0151818e+01   7.9949673e+01   1.4425364e+02   1.1113335e+02   1.3276000e+02   1.3905465e+02   1.1997545e+02   1.8409469e+02   2.1242455e+02   2.5260422e+02   2.7086818e+02   1.3645600e+02   8.3486364e+01   1.7530200e+02   1.7396909e+02   1.3511156e+02   1.8994909e+02   1.8853225e+02   1.2635242e+02   1.5691298e+02   1.4887242e+02   1.6011138e+02   9.6872424e+01   1.5808138e+02   1.9171273e+02   2.2503753e+02   2.8478242e+02   1.9309858e+02   1.4458182e+02   1.6806164e+02   1.8079182e+02   1.6994575e+02   1.0947455e+02   1.2516204e+02   1.5763727e+02   1.9955538e+02   1.2105000e+02   2.5316691e+02   7.7450000e+01   1.2855673e+02   1.5499091e+02   1.0192527e+02   1.0233364e+02   1.0335058e+02   7.4734545e+01   1.1820851e+02   3.6690909e+01   2.2840182e+01   2.1830242e+02   1.8722698e+02   1.3308909e+02   1.2552196e+02   2.3460909e+02   1.4897309e+02   2.6814455e+02   1.2200844e+02   1.0278242e+02   1.7194858e+02   1.4099455e+02   9.0273164e+01   1.3707455e+02   8.6336764e+01   1.7540242e+02   1.7203898e+02   5.1628182e+01  -7.1448000e+00   1.3349727e+02   1.5763113e+02   1.1803636e+02   1.2038891e+02   2.0771000e+02   2.4011047e+02   2.6697545e+02   2.8922105e+02   1.9493364e+02   2.3135622e+02   9.6270000e+01   9.3532036e+01   7.1666364e+01   9.7190327e+01   1.5262545e+02   1.0428451e+02   1.2402636e+02   1.1479335e+02   7.3384545e+01   1.1279560e+02   2.1575909e+02   2.0994473e+02   1.0387455e+02   9.3592764e+01   1.1554727e+02   1.1141985e+02   1.9954364e+02   1.7875469e+02   1.0925545e+02   1.4845775e+02   8.8062424e+01   8.8786178e+01   1.2122182e+02   1.8540771e+02   9.4991818e+01   1.0000702e+02   3.1922455e+02   2.0000022e+02   9.0391818e+01   7.1815018e+01   1.2430545e+02   1.3018920e+02   1.4472818e+02   4.1036291e+01   4.2130909e+01   1.5565044e+02
   2.2216545e+02   1.5954585e+02   2.0778636e+02   2.0799709e+02   1.6860727e+02   2.7180415e+02   1.7969636e+02   1.4288793e+02   3.2735242e+02   9.9829778e+00   4.6360455e+02   2.0438909e+01   4.2764242e+02   1.7339778e+01   2.5281455e+02  -5.5061818e-01   2.0657455e+02   1.7868040e+02   7.4243636e+01   1.4295324e+02   3.4200455e+02   5.5036909e+01   2.4367273e+02   2.1255436e+02   2.2311364e+02   2.0519455e+02   2.5834273e+02   2.2718945e+01   1.3946727e+02   1.5033080e+02   1.3334455e+02   2.0187698e+02   9.6407273e+01   6.4071055e+01   7.1872424e+01   6.8321378e+01   1.4336545e+02   2.0110258e+02   1.2059091e+02   1.6034455e+02   2.5581364e+02   2.4339455e+01   2.8554182e+02   4.2161200e+01   1.4495727e+02   1.1552887e+02   2.2085636e+02   1.3187695e+02   3.2711818e+01  -6.5127273e-02   3.0758818e+02   3.6929455e+00   2.5550273e+02   1.3143418e+01   1.0005000e+02   1.0212327e+02   1.3226091e+02   8.0659127e+01   1.2293000e+02   1.2214287e+02   8.1732424e+01  -1.4174222e+00   1.6013545e+02   8.4201891e+01   1.2649909e+02   1.4708735e+02   6.1492424e+01   9.3631778e+01   1.3850455e+02   1.6191600e+02   9.3637273e+01   1.2549993e+02   1.7694818e+02   1.5736505e+02   4.7198818e+02   2.4474549e+02   1.1093273e+02   2.7439538e+02   2.3081364e+02   2.5578218e+02   1.5606455e+02   1.4519938e+02   1.9599545e+02   2.4697400e+02   1.8497182e+02   1.6816498e+02   2.7250909e+01   1.1513993e+02   1.5723455e+02   1.4844033e+02   3.6580909e+01   4.8716364e-01   1.3767000e+02   1.2755549e+02   9.9961818e+01   6.7884873e+01   1.2439364e+02   9.7392145e+01   7.1550000e+01   1.0011145e+02   1.2902545e+02   1.6499069e+02   1.9455455e+02   2.2669382e+02   2.2796818e+02   1.5226800e+02   6.7106364e+01   1.3575240e+02   1.2443909e+02   1.2997396e+02   1.2337909e+02   1.2666785e+02   8.1542424e+01   1.1868778e+02   1.1059242e+02   1.6922378e+02   9.3022424e+01   1.0529938e+02   1.4843273e+02   2.2402993e+02   3.1411242e+02   1.9561218e+02   1.2344182e+02   1.3832284e+02   1.3203182e+02   1.4208655e+02   1.0204455e+02   1.0827644e+02   1.2601727e+02   2.4789498e+02   1.0029000e+02   2.3696771e+02   9.5540000e+01   1.2315953e+02   1.2527091e+02   1.0601287e+02   9.2283636e+01   1.1810458e+02   1.0583455e+02   7.0820509e+01   3.3730909e+01   2.5026982e+01   2.3321242e+02   2.0074418e+02   1.5384909e+02   1.5543116e+02   2.1160909e+02   2.1062309e+02   2.6085455e+02   1.3378164e+02   1.0821242e+02   1.9136418e+02   1.5394455e+02   1.0347716e+02   1.3869455e+02   9.6447164e+01   1.4735242e+02   1.9276298e+02   5.1768182e+01   1.8124000e+01   1.3326727e+02   1.4459953e+02   1.6350636e+02   1.2180131e+02   2.3067000e+02   2.1812367e+02   2.9245545e+02   2.7827265e+02   1.6679364e+02   2.3407742e+02   1.2293000e+02   1.1182924e+02   9.7376364e+01   8.6993527e+01   1.7938545e+02   1.2357371e+02   1.2026636e+02   1.1556415e+02   1.0419455e+02   9.6050800e+01   2.3256909e+02   1.9863993e+02   1.2768455e+02   1.0559796e+02   1.3687727e+02   1.2075345e+02   2.1868364e+02   2.3351349e+02   1.0202545e+02   1.8241615e+02   8.1492424e+01   9.6071778e+01   1.6701182e+02   1.4474451e+02   5.0281818e+01   1.3205382e+02   3.3975455e+02   1.7778782e+02   1.0505182e+02   8.0022218e+01   1.5606545e+02   1.4864840e+02   1.6605818e+02   7.1429891e+01   8.0610909e+01   1.7386204e+02
   1.8950545e+02   2.0634865e+02   2.3735636e+02   1.9772149e+02   1.8031727e+02   2.5952735e+02   1.4117636e+02   1.9996953e+02   3.8116242e+02   8.4881778e+00   4.8075455e+02   1.5826909e+01   4.2425242e+02   2.4560978e+01   2.6219455e+02  -3.9710182e+00   1.9895455e+02   1.4962000e+02   8.1433636e+01   1.1980804e+02   4.1876455e+02   5.6426109e+01   2.0044273e+02   1.7910276e+02   1.9049364e+02   2.4723415e+02   2.5006273e+02   2.0811345e+01   1.1770727e+02   1.7745160e+02   1.9358455e+02   1.6162778e+02   1.0192727e+02   8.2919455e+01   5.2402424e+01   8.0588978e+01   1.5579545e+02   1.2872818e+02   8.7980909e+01   1.7062335e+02   2.5439364e+02   1.9363055e+01   2.9778182e+02   1.5422000e+01   1.5228727e+02   1.3256247e+02   1.8904636e+02   1.4647175e+02   2.2901818e+01   4.9996727e+00   3.8191818e+02  -5.9134545e+00   2.4369273e+02   2.2698218e+01   1.3585000e+02   1.1145927e+02   1.3550091e+02   6.5919927e+01   1.1965000e+02   9.1975273e+01   9.9872424e+01  -9.1586222e+00   1.6304545e+02   8.5589091e+01   1.1415909e+02   1.5088455e+02   5.9832424e+01   1.0252458e+02   1.3760455e+02   1.3365800e+02   1.0701727e+02   1.2528953e+02   1.8679818e+02   1.9114705e+02   4.9774818e+02   2.4954469e+02   1.2888273e+02   2.4773938e+02   2.3627364e+02   1.9673538e+02   1.6811455e+02   1.6142538e+02   1.9694545e+02   2.5789800e+02   1.5059182e+02   1.9644538e+02   3.5110909e+01   1.0294113e+02   1.9890455e+02   1.6663673e+02   2.4920909e+01  -8.2500364e+00   1.3200000e+02   1.7581909e+02   1.0953182e+02   7.6259273e+01   1.3515364e+02   1.1105135e+02   5.7650000e+01   1.2248345e+02   7.8935455e+01   1.6066789e+02   1.4889455e+02   9.5886618e+01   2.2839818e+02   1.8327360e+02   6.7016364e+01   1.1647960e+02   1.9643909e+02   1.5407396e+02   1.2404909e+02   1.5428425e+02   8.5832424e+01   1.2058458e+02   1.1816242e+02   1.1637818e+02   9.8352424e+01   1.1858298e+02   1.6995273e+02   1.7244833e+02   3.2492242e+02   1.8907738e+02   9.3531818e+01   1.4280564e+02   1.8556182e+02   1.1889415e+02   7.1474545e+01   1.0344204e+02   1.3306727e+02   2.1976098e+02   1.1158000e+02   2.2011451e+02   7.2880000e+01   8.3732327e+01   1.3841091e+02   8.5151673e+01   1.1067364e+02   9.8823382e+01   1.3140455e+02   4.9824909e+01   3.8930909e+01  -3.9590182e+00   1.6878242e+02   1.4632858e+02   1.2789909e+02   8.8407164e+01   2.0579909e+02   1.9746789e+02   2.1295455e+02   8.8573636e+01   8.7112424e+01   1.5301218e+02   1.1403455e+02   8.5099964e+01   1.1488455e+02   9.5881964e+01   1.5530242e+02   1.7069698e+02   3.1908182e+01  -6.9972000e+00   1.1259727e+02   1.0987313e+02   1.3412636e+02   1.1158171e+02   1.6224000e+02   1.8688807e+02   1.9964545e+02   2.0864745e+02   1.6179364e+02   2.3385742e+02   7.3740000e+01   8.2624436e+01   8.8616364e+01   7.1124327e+01   1.3334545e+02   1.0711691e+02   8.9596364e+01   6.6827745e+01   7.7814545e+01   8.0491200e+01   1.4251909e+02   1.8032393e+02   9.3394545e+01   7.3001164e+01   1.1297727e+02   1.0904545e+02   1.5159364e+02   1.9583069e+02   9.7825455e+01   1.6180215e+02   6.9872424e+01   5.3581378e+01   1.3964182e+02   1.2661411e+02   7.5471818e+01   9.2708618e+01   2.9346455e+02   1.3502102e+02   8.1251818e+01   8.6876218e+01   1.5811545e+02   1.2181440e+02   1.5405818e+02   5.7769891e+01  -2.3729091e+01   1.3610924e+02
   1.9626545e+02   2.5356785e+02   1.9440636e+02   1.7082749e+02   1.5969727e+02   2.5874695e+02   1.0369636e+02   2.4801793e+02   3.8235242e+02   3.2429778e+00   4.4179455e+02   6.1837091e+00   4.6140242e+02   1.4728978e+01   2.5624455e+02  -3.1650182e+00   2.1238455e+02   1.6364560e+02   9.1393636e+01   1.5987124e+02   3.6243455e+02   3.6072509e+01   1.9453273e+02   1.9424556e+02   1.3011364e+02   2.1858455e+02   2.4591273e+02   3.9533455e+00   1.3132727e+02   1.6370200e+02   1.7758455e+02   1.4052778e+02   1.1359727e+02   8.3985855e+01   3.9352424e+01   7.5592978e+01   1.3036545e+02   1.3852258e+02   8.3640909e+01   1.5316055e+02   2.8329364e+02   2.4710545e+00   3.2964182e+02   1.2013200e+01   1.1661727e+02   1.1589607e+02   1.4209636e+02   1.1370775e+02   2.8141818e+01  -1.1419527e+01   3.6077818e+02  -2.2225455e-01   2.4769273e+02  -4.3178182e-01   1.0835000e+02   1.2125927e+02   1.0778091e+02   1.0446753e+02   9.5270000e+01   1.1968567e+02   6.6682424e+01   1.6406578e+01   1.5913545e+02   1.1942189e+02   1.8325909e+02   1.6868655e+02   6.0872424e+01   8.9251378e+01   1.1888455e+02   1.4796560e+02   1.2620727e+02   1.5227433e+02   2.1713818e+02   2.0029985e+02   5.1307818e+02   2.6369829e+02   1.1938273e+02   2.5610938e+02   1.9112364e+02   2.4865738e+02   2.2540455e+02   1.4874218e+02   1.6099545e+02   2.4919400e+02   1.9030182e+02   2.4340858e+02   7.7340909e+01   1.2751273e+02   1.8723455e+02   1.6038033e+02   5.6250909e+01   5.3435636e+00   1.7648000e+02   1.4655069e+02   1.1596182e+02   1.2145487e+02   1.5915364e+02   1.4128135e+02   8.7230000e+01   1.0843705e+02   8.9645455e+01   1.9771109e+02   2.8694545e+01   3.5032618e+01   2.3486818e+02   2.3399600e+02   4.7246364e+01   1.3082120e+02   1.8962909e+02   1.1109876e+02   1.7808909e+02   1.2258105e+02   1.1502242e+02   1.3638938e+02   1.2054242e+02   1.1585778e+02   1.1445242e+02   1.4234498e+02   1.6471273e+02   1.8343753e+02   3.3983242e+02   2.0336458e+02   1.3558182e+02   1.7806164e+02   1.7941182e+02   1.6514615e+02   8.1944545e+01   9.4174436e+01   1.4511727e+02   2.5836698e+02   1.2534000e+02   2.6401371e+02   8.6640000e+01   1.2439153e+02   1.4318091e+02   8.3340073e+01   1.0086364e+02   9.3798182e+01   9.9454545e+01   6.1520909e+01   3.3830909e+01   1.4828982e+01   2.1316242e+02   1.6430818e+02   1.6646909e+02   1.2837156e+02   2.4993909e+02   2.4174669e+02   2.7114455e+02   1.1619844e+02   1.0073242e+02   1.5701258e+02   1.0032455e+02   9.2956764e+01   1.4259455e+02   1.0575516e+02   1.4092242e+02   1.7512738e+02   3.8678182e+01   3.0221200e+01   1.5911727e+02   1.4044153e+02   1.2150636e+02   1.1025131e+02   1.6986000e+02   2.0560847e+02   2.6087545e+02   2.4289905e+02   1.8912364e+02   1.8624102e+02   7.6030000e+01   1.0501124e+02   1.0733636e+02   1.1167673e+02   1.0277545e+02   1.2532251e+02   9.6026364e+01   1.1755335e+02   1.1228455e+02   7.3443600e+01   2.0737909e+02   1.4118513e+02   1.0325455e+02   8.8262364e+01   1.4102727e+02   9.3611455e+01   1.6344364e+02   1.5488269e+02   8.9685455e+01   1.4612335e+02   8.7872424e+01   8.1801378e+01   1.4195182e+02   1.6548931e+02   7.3521818e+01   1.3681462e+02   3.1256455e+02   1.5139302e+02   1.0205182e+02   8.7792218e+01   1.5535545e+02   1.0289520e+02   2.0510818e+02   6.5535891e+01   8.0090909e-01   1.5519684e+02
   2.4840545e+02   2.0254665e+02   1.6387636e+02   2.1221989e+02   1.7407727e+02   2.9745655e+02   1.2855636e+02   2.3021913e+02   3.8059242e+02   1.3623778e+01   4.4703455e+02   7.0945091e+00   4.4687242e+02   1.5613778e+00   2.5467455e+02   8.8205818e+00   2.1910455e+02   1.5486800e+02   1.0462364e+02   1.5157284e+02   3.6034455e+02   5.0859709e+01   1.6782273e+02   2.2029236e+02   1.5125364e+02   1.9903335e+02   2.5744273e+02   1.8220945e+01   1.3708727e+02   1.8519120e+02   1.9048455e+02   1.4016578e+02   8.1357273e+01   6.8225055e+01   1.0454242e+02   8.1997778e+01   1.3727545e+02   1.3853978e+02   1.0064091e+02   1.3799055e+02   2.3339364e+02   5.5130545e+00   3.1054182e+02  -6.3188000e+00   1.3933727e+02   1.1364847e+02   1.5085636e+02   9.5676945e+01   2.2671818e+01   1.3580727e+00   4.0805818e+02   3.0353455e+00   1.8778273e+02  -9.1589818e+00   1.2805000e+02   1.2358327e+02   1.4936091e+02   7.6861127e+01   1.3498000e+02   1.2579887e+02   1.1002242e+02  -1.1400622e+01   1.1890545e+02   7.5740291e+01   1.6744909e+02   1.4876135e+02   3.4542424e+01   7.7977778e+01   6.5884545e+01   1.7486560e+02   8.5397273e+01   1.1215913e+02   1.3836818e+02   1.7279145e+02   4.0326818e+02   1.6539309e+02   8.1652727e+01   2.2984778e+02   1.4989364e+02   2.1202578e+02   1.8992455e+02   1.2939058e+02   1.5794545e+02   1.7285800e+02   1.2344182e+02   2.3265738e+02   2.6150909e+01   8.6987927e+01   2.0175455e+02   1.5763873e+02   2.0300909e+01   5.9956364e-01   1.5686000e+02   1.3164029e+02   1.3515182e+02   9.4969673e+01   1.3739364e+02   1.2173215e+02   4.0340000e+01   8.7978255e+01   8.2405455e+01   2.0910029e+02   1.4294545e+01  -1.4285382e+01   1.9367818e+02   1.8515120e+02   4.6726364e+01   1.0796280e+02   1.3362909e+02   1.1290876e+02   1.4728909e+02   1.1075505e+02   1.2416242e+02   9.2708178e+01   1.2245242e+02   9.4654978e+01   9.4682424e+01   1.5425658e+02   1.1166273e+02   1.3616153e+02   3.2868242e+02   1.5439658e+02   1.0396182e+02   1.1002124e+02   1.1327182e+02   1.0153735e+02   7.0374545e+01   6.8770036e+01   1.1311727e+02   2.2292698e+02   7.8240000e+01   2.0373171e+02   5.7970000e+01   6.8025127e+01   1.2456091e+02   9.1399673e+01   9.7003636e+01   1.1424698e+02   8.3454545e+01   1.0437091e+02   2.9590909e+01   1.7508182e+01   1.7664242e+02   2.1426978e+02   1.6765909e+02   1.4422636e+02   2.6307909e+02   2.7107549e+02   2.8438455e+02   9.2049236e+01   1.0640242e+02   1.7879898e+02   1.3694455e+02   1.0797716e+02   1.3478455e+02   1.2266996e+02   1.5806242e+02   1.7366618e+02   3.5298182e+01   3.7351600e+01   2.3064727e+02   1.0347913e+02   1.4807636e+02   1.2369571e+02   1.8586000e+02   1.7332847e+02   2.5168545e+02   2.1829425e+02   1.8384364e+02   2.1338342e+02   9.8890000e+01   8.7852436e+01   8.9566364e+01   1.2747833e+02   1.4577545e+02   9.3402509e+01   1.0131636e+02   9.5030145e+01   9.2144545e+01   9.5864800e+01   2.3056909e+02   1.8441993e+02   1.1687455e+02   8.7172764e+01   1.2497727e+02   1.4885545e+02   1.9082364e+02   1.8326229e+02   1.0206545e+02   1.3489295e+02   1.0468242e+02   1.0379658e+02   1.2237182e+02   1.8952571e+02   1.0552182e+02   1.0120462e+02   3.1860455e+02   1.5571982e+02   1.1782182e+02   9.7380618e+01   1.3606545e+02   1.1724840e+02   2.0205818e+02   4.1309891e+01   4.6510909e+01   1.3864004e+02
   2.0821545e+02   2.5128185e+02   1.5678636e+02   2.0969709e+02   1.5336727e+02   2.6668335e+02   1.4079636e+02   2.0637993e+02   3.9149242e+02   8.0417778e+00   5.0694455e+02   7.2117091e+00   4.7968242e+02   4.2665778e+00   2.7624455e+02   8.5498182e-01   2.8519455e+02   1.9048080e+02   1.0905364e+02   1.5716844e+02   4.0919455e+02   4.9811709e+01   1.6163273e+02   1.9063756e+02   1.4111364e+02   2.1860455e+02   2.3344273e+02   3.6040945e+01   1.5579727e+02   1.9555440e+02   1.3996455e+02   1.1301738e+02   8.9647273e+01   6.8851855e+01   9.9402424e+01   9.4638978e+01   1.4674545e+02   1.4173218e+02   9.9690909e+01   7.6546545e+01   3.0420364e+02   5.8482545e+00   2.9854182e+02   8.4112000e+00   1.0818727e+02   1.1047047e+02   1.7209636e+02   1.3492775e+02   2.7241818e+01   1.2512473e+01   3.2324818e+02  -7.7998545e+00   1.7788273e+02  -4.7969818e+00   1.1890000e+02   9.1415273e+01   1.4555091e+02   7.4875927e+01   1.3541000e+02   1.0947447e+02   7.8402424e+01   1.8898978e+01   1.1832545e+02   1.1444669e+02   1.9239909e+02   2.0409535e+02   4.7402424e+01   7.5658978e+01   1.4903455e+02   1.7488360e+02   9.9207273e+01   1.4815433e+02   1.9451818e+02   1.9252945e+02   4.3022818e+02   1.9580629e+02   1.0388273e+02   2.4467938e+02   2.0366364e+02   2.6295418e+02   2.0197455e+02   1.7104658e+02   1.7331545e+02   2.0946840e+02   1.7030182e+02   2.5233858e+02   7.2060909e+01   1.1169513e+02   1.8447455e+02   1.8269113e+02   5.7630909e+01   1.4183164e+01   2.1795000e+02   2.1975309e+02   1.4401182e+02   1.5902087e+02   1.4806364e+02   1.8563855e+02   6.2650000e+01   9.9133455e+01   1.5535545e+02   2.5512429e+02   1.6694545e+01   1.6722618e+01   2.4567818e+02   1.4504120e+02   8.7446364e+01   1.4174520e+02   1.8234909e+02   1.2834116e+02   1.8570909e+02   1.6249145e+02   1.4573242e+02   1.6417258e+02   1.3045242e+02   1.3134498e+02   8.7542424e+01   1.7992778e+02   1.1538273e+02   1.5633393e+02   3.3383242e+02   2.0269458e+02   1.4691182e+02   1.1329524e+02   1.2865182e+02   1.1344695e+02   8.1044545e+01   1.1252644e+02   1.5568727e+02   2.6295138e+02   9.9150000e+01   2.4029891e+02   9.7540000e+01   1.0889953e+02   9.7030909e+01   9.3652073e+01   1.1757364e+02   1.4946138e+02   1.0326455e+02   1.1921611e+02   3.1310909e+01   9.4605818e+00   1.5759242e+02   1.6398378e+02   1.3694909e+02   1.1506316e+02   2.4117909e+02   2.5629749e+02   2.4928455e+02   9.5707236e+01   1.0987242e+02   1.5666138e+02   1.0865455e+02   5.6010364e+01   1.3383455e+02   1.0226596e+02   1.2206242e+02   1.2254618e+02   2.3148182e+01   1.9553600e+01   1.1964727e+02   1.4178913e+02   1.0317636e+02   1.0257771e+02   1.2791000e+02   1.5801447e+02   2.1130545e+02   2.0390465e+02   1.8446364e+02   1.7000382e+02   8.4840000e+01   6.1446436e+01   8.7476364e+01   9.9925527e+01   1.2057545e+02   7.2328509e+01   8.9126364e+01   6.4395345e+01   6.0434545e+01   8.3261600e+01   1.7732909e+02   1.4691913e+02   8.3724545e+01   7.0254764e+01   1.0768727e+02   1.1665865e+02   1.4959364e+02   1.3028069e+02   8.0735455e+01   1.0316935e+02   8.0832424e+01   7.2274578e+01   1.0032182e+02   1.2707971e+02   9.8851818e+01   9.8788218e+01   2.9222455e+02   1.4597022e+02   9.0251818e+01   1.1282622e+02   9.9215455e+01   9.5526400e+01   1.7891818e+02   5.4731091e+01   4.0040909e+01   1.0615764e+02
   2.5431545e+02   2.2388385e+02   1.4949636e+02   2.1837029e+02   1.3802727e+02   2.6982055e+02   1.1621636e+02   2.0429633e+02   4.3611242e+02   2.1752178e+01   4.7560455e+02   2.0489091e+00   5.0159242e+02   2.9323778e+01   2.7490455e+02   1.4821818e+00   2.4576455e+02   2.2158520e+02   1.0082364e+02   1.9473684e+02   3.6581455e+02   6.4282109e+01   1.7044273e+02   1.6189276e+02   1.5768364e+02   2.1304895e+02   2.3520273e+02   1.2330145e+01   1.7922727e+02   2.3439000e+02   1.8748455e+02   1.3292578e+02   8.2167273e+01   8.5160255e+01   8.8542424e+01   1.4250778e+02   1.4412545e+02   1.3804178e+02   6.9690909e+01   1.4932655e+02   3.0815364e+02   1.6532255e+01   2.9097182e+02   4.6768000e+00   1.3023727e+02   1.0299647e+02   1.4542636e+02   1.2677135e+02   2.9471818e+01   3.2440727e+00   3.3772818e+02  -4.3382545e+00   2.1117273e+02  -1.9801818e+00   9.5400000e+01   1.0554527e+02   1.2778091e+02   9.2867527e+01   1.3170000e+02   1.0482127e+02   1.1221242e+02  -2.1765822e+01   9.6945455e+01   8.7017091e+01   1.7425909e+02   1.8588655e+02   3.0402424e+01   8.4498978e+01   1.5193455e+02   1.5717160e+02   1.0530727e+02   1.2813633e+02   2.0746818e+02   1.7454345e+02   4.3369818e+02   2.0537869e+02   9.9772727e+01   2.5767818e+02   2.0681364e+02   1.8716218e+02   2.0297455e+02   1.7391658e+02   1.6294545e+02   1.8208800e+02   2.1430182e+02   2.4534858e+02   7.8540909e+01   1.6241673e+02   1.6280455e+02   1.6047473e+02   3.9490909e+01   1.5684364e+01   1.8467000e+02   2.3865549e+02   1.4363182e+02   1.0905127e+02   1.3215364e+02   1.6924135e+02   6.2650000e+01   1.0845345e+02   1.5759545e+02   2.4794509e+02   2.9154545e+01   1.7065818e+01   2.1405818e+02   1.2166080e+02   7.7586364e+01   1.6134400e+02   1.4905909e+02   1.5186436e+02   2.0313909e+02   1.7886705e+02   1.0968242e+02   1.7900658e+02   1.0749242e+02   1.3109178e+02   9.7022424e+01   1.7216938e+02   1.3766273e+02   1.5208153e+02   3.0868242e+02   1.9994658e+02   9.4011818e+01   1.0762724e+02   1.2313182e+02   9.8318545e+01   9.7714545e+01   1.0329284e+02   1.4163727e+02   2.5559538e+02   9.7150000e+01   2.0488891e+02   7.9830000e+01   1.2388633e+02   1.2260091e+02   1.1055647e+02   1.5109364e+02   1.1034978e+02   9.2644545e+01   7.9115709e+01   3.7830909e+01   1.3558982e+01   1.8302242e+02   2.2175938e+02   1.7489909e+02   1.2445716e+02   2.6917909e+02   2.3344749e+02   2.7623455e+02   1.2432124e+02   1.2540242e+02   1.8879898e+02   1.3475455e+02   1.0101236e+02   1.4269455e+02   1.1660716e+02   1.1454242e+02   1.5966778e+02   2.6488182e+01   3.7096400e+01   1.6045727e+02   1.6109433e+02   1.5693636e+02   1.2537691e+02   1.4943000e+02   1.9219287e+02   2.0497545e+02   2.2841105e+02   2.1493364e+02   1.6246622e+02   8.6410000e+01   8.5800836e+01   1.0795636e+02   1.2852713e+02   1.3629545e+02   1.4483091e+02   9.7926364e+01   1.0678135e+02   7.5054545e+01   1.1304200e+02   1.5980909e+02   1.6027073e+02   1.2110455e+02   1.1293436e+02   1.1759727e+02   8.8725855e+01   1.9540364e+02   1.0570589e+02   9.9825455e+01   1.2121215e+02   6.9782424e+01   9.4438578e+01   1.2922182e+02   1.1450771e+02   1.1242182e+02   1.8108262e+02   3.2446455e+02   1.7716102e+02   1.1325182e+02   1.2255622e+02   9.7495455e+01   1.0147400e+02   2.2319818e+02   1.0242869e+02   6.4230909e+01   1.1712244e+02
   2.3383545e+02   2.0523225e+02   1.7140636e+02   1.6561749e+02   1.3274727e+02   2.8552295e+02   1.2088636e+02   1.7583273e+02   3.7349242e+02  -9.9822222e-01   4.5394455e+02   2.7781709e+01   5.1335242e+02  -1.1517022e+01   2.3729455e+02   1.7350982e+01   2.3491455e+02   1.8326320e+02   1.2815364e+02   1.9102044e+02   3.6095455e+02   6.1620909e+01   1.3882273e+02   1.8294236e+02   1.1759364e+02   2.5563615e+02   2.6210273e+02   1.2038145e+01   1.8360727e+02   2.1412960e+02   1.9196455e+02   1.4237738e+02   9.8357273e+01   8.0825055e+01   8.0922424e+01   1.4407738e+02   1.4650545e+02   1.3647138e+02   7.9120909e+01   1.3680215e+02   2.6467364e+02   1.9770655e+01   2.8697182e+02   2.8068000e+00   1.3471727e+02   1.1639807e+02   1.6938636e+02   1.2442455e+02   1.8711818e+01   1.3848727e+00   3.8439818e+02  -6.8318545e+00   2.4988273e+02  -6.1269818e+00   1.1340000e+02   1.0115527e+02   1.3598091e+02   6.6261527e+01   1.2174000e+02   7.9088073e+01   8.6022424e+01  -2.6810622e+01   1.0409545e+02   5.2585091e+01   1.9358909e+02   2.0095015e+02   4.3872424e+01   5.8081378e+01   1.0469455e+02   1.7476080e+02   9.2117273e+01   1.3986153e+02   1.5389818e+02   1.5535905e+02   3.5598818e+02   1.8678549e+02   9.8932727e+01   2.2102538e+02   2.2943364e+02   2.4335258e+02   1.9016455e+02   1.4542138e+02   1.4794545e+02   1.7360800e+02   2.6092182e+02   2.3351898e+02   1.0058091e+02   1.7279353e+02   2.0204455e+02   1.1952553e+02   3.4010909e+01  -5.8772364e+00   1.6705000e+02   2.2125509e+02   1.0924182e+02   8.7612473e+01   1.1001364e+02   1.0944255e+02   5.1070000e+01   8.4539855e+01   1.0121545e+02   2.2569549e+02   5.6945455e+00  -6.5738182e-01   1.9877818e+02   8.3643200e+01   6.2536364e+01   1.6297800e+02   1.7819909e+02   1.1363316e+02   1.1218909e+02   2.0328305e+02   1.2473242e+02   1.4838258e+02   1.1354242e+02   1.8460778e+02   1.1021242e+02   1.3744418e+02   1.3971273e+02   1.5981753e+02   3.0645242e+02   1.7965498e+02   1.2929182e+02   8.8234836e+01   1.1808182e+02   7.5052545e+01   8.6524545e+01   1.0018804e+02   1.0197727e+02   2.2076818e+02   9.1670000e+01   1.7513731e+02   7.9540000e+01   8.4389527e+01   1.3084091e+02   5.4617273e+01   9.1143636e+01   1.1643578e+02   1.1754455e+02   7.1833709e+01   3.4690909e+01   3.4720182e+01   2.0292242e+02   2.2150738e+02   1.4103909e+02   1.2497596e+02   2.6298909e+02   2.5675269e+02   2.5752455e+02   1.0790804e+02   1.2145242e+02   1.7540498e+02   1.3499455e+02   9.8853164e+01   1.3202455e+02   1.0136076e+02   1.3325242e+02   1.4517098e+02   5.3298182e+01   4.8291600e+01   1.7716727e+02   1.8775753e+02   1.7498636e+02   1.5731291e+02   2.0210000e+02   2.2878927e+02   2.3487545e+02   1.8259905e+02   1.7760364e+02   2.1893262e+02   6.6790000e+01   5.9180436e+01   1.0180636e+02   1.3006913e+02   1.5815545e+02   1.3189211e+02   9.6126364e+01   6.4115345e+01   1.0295455e+02   1.2200000e+02   1.6256909e+02   1.7242993e+02   1.2963455e+02   1.0153196e+02   1.2830727e+02   1.0681905e+02   1.7311364e+02   1.4186909e+02   8.8355455e+01   1.1426975e+02   9.8642424e+01   8.9889778e+01   1.8469182e+02   1.7849011e+02   1.4385182e+02   1.4313822e+02   2.8932455e+02   1.8406222e+02   1.2467182e+02   1.2188262e+02   1.0992545e+02   7.4189600e+01   1.8995818e+02   1.1027789e+02   9.8040909e+01   9.3087636e+01
   2.3826545e+02   1.5049785e+02   1.7378636e+02   1.8861709e+02   1.4474727e+02   2.5018295e+02   9.7366364e+01   1.6423433e+02   3.1745242e+02   1.2194978e+01   4.6637455e+02   1.7357309e+01   4.7935242e+02   4.2242978e+01   2.6838455e+02   1.5433782e+01   1.9038455e+02   1.8016560e+02   1.0034364e+02   1.8662524e+02   4.0276455e+02   5.9366109e+01   1.2529273e+02   1.4173476e+02   1.5711364e+02   2.0928455e+02   2.2015273e+02   2.0294145e+01   1.5236727e+02   2.0196880e+02   1.7167455e+02   1.3362058e+02   9.3737273e+01   7.6284655e+01   7.4922424e+01   1.0198738e+02   1.6493545e+02   1.3665698e+02   1.2850091e+02   1.6219175e+02   2.7486364e+02   3.1454545e+00   2.4012182e+02   5.0480000e-01   1.5514727e+02   1.2100367e+02   1.8447636e+02   1.7493735e+02   9.6718182e+00  -1.0701927e+01   3.8991818e+02   1.5296545e+01   2.3498273e+02   1.2205018e+01   1.1910000e+02   9.0149273e+01   1.0369091e+02   8.6894727e+01   1.1874000e+02   9.7478073e+01   9.0352424e+01  -1.1727022e+01   1.3318545e+02   6.7597891e+01   2.5111909e+02   1.9658775e+02   4.4782424e+01   1.1415858e+02   1.3255455e+02   1.9925200e+02   1.3025727e+02   1.5495033e+02   1.5822818e+02   1.6181265e+02   3.8531818e+02   1.8424909e+02   1.1971273e+02   2.6941298e+02   2.7451364e+02   3.2536618e+02   2.2940455e+02   2.0033218e+02   1.7778545e+02   2.2806080e+02   2.8306182e+02   2.6193778e+02   1.5506091e+02   1.5496513e+02   1.9490455e+02   1.7414673e+02   6.0490909e+01   3.3814364e+01   1.9495000e+02   2.5840309e+02   1.0663182e+02   1.0887127e+02   1.6606364e+02   1.0652855e+02   7.3550000e+01   1.0700145e+02   1.7678545e+02   3.1592989e+02   4.8954545e+01  -1.1881818e+00   2.0791818e+02   1.1977200e+02   1.0591636e+02   1.9650760e+02   1.9772909e+02   1.9807076e+02   1.5699909e+02   1.8759825e+02   1.2225242e+02   2.0205098e+02   1.5792242e+02   1.7534738e+02   1.1106242e+02   1.5823618e+02   1.6957273e+02   2.0109873e+02   3.1492242e+02   1.9420738e+02   1.2906182e+02   1.4591324e+02   1.4279182e+02   1.4312575e+02   8.9044545e+01   9.6076436e+01   1.4101727e+02   1.6921498e+02   9.3530000e+01   1.9055851e+02   1.0973000e+02   9.1644327e+01   1.2946091e+02   8.4677673e+01   1.2605364e+02   1.4192298e+02   1.2121455e+02   7.6780109e+01   2.5070909e+01  -6.4202182e+00   1.6064242e+02   1.9092978e+02   1.4479909e+02   8.6625164e+01   2.1664909e+02   1.5735989e+02   2.5757455e+02   1.2076404e+02   9.5402424e+01   1.8500898e+02   1.1027455e+02   7.2160764e+01   1.2140455e+02   9.4830364e+01   1.2845242e+02   1.2403498e+02   1.6338182e+01  -4.2816000e+00   1.5906727e+02   1.8444553e+02   1.2717636e+02   1.1603771e+02   1.6857000e+02   2.0024167e+02   2.2564545e+02   2.0004745e+02   1.0612364e+02   1.5336102e+02   8.0700000e+01   4.9547636e+01   6.8096364e+01   8.7145927e+01   1.5110545e+02   7.9886109e+01   8.5126364e+01   7.1475345e+01   7.1954545e+01   1.0091000e+02   1.4213909e+02   1.3821433e+02   1.0815455e+02   1.0739036e+02   8.3597273e+01   1.1468585e+02   1.3411364e+02   1.3070909e+02   8.9215455e+01   1.1754095e+02   5.9402424e+01   3.5648978e+01   1.4580182e+02   1.2881131e+02   1.1461182e+02   1.0438742e+02   2.3118455e+02   1.4738342e+02   1.1096182e+02   9.0169418e+01   9.1875455e+01   6.7063600e+01   1.6391818e+02   7.5931091e+01   5.9180909e+01   1.0666644e+02
   2.2135545e+02   1.8647065e+02   1.6811636e+02   1.8064069e+02   1.5374727e+02   2.6142295e+02   1.1212636e+02   1.5072353e+02   3.8702242e+02   2.2493778e+00   3.9660455e+02   1.6318909e+01   4.6845242e+02   1.6544978e+01   2.8376455e+02   3.0443382e+01   1.5038455e+02   2.3126560e+02   1.2429364e+02   1.5189924e+02   3.7395455e+02   5.8440909e+01   1.6044273e+02   1.4011276e+02   1.9135364e+02   1.7916535e+02   2.3382273e+02  -9.2694545e+00   1.5689727e+02   2.0031640e+02   1.7306455e+02   1.5117938e+02   9.8167273e+01   1.0122025e+02   9.3162424e+01   1.2442818e+02   1.7865545e+02   1.2784938e+02   1.2840091e+02   1.5328975e+02   3.0553364e+02   1.7411855e+01   2.6907182e+02   2.7688000e+00   1.5876727e+02   1.1871407e+02   1.8404636e+02   1.6640175e+02   1.6141818e+01   1.7350473e+01   3.9943818e+02   1.1684945e+01   2.3483273e+02  -4.3529818e+00   1.0510000e+02   1.0236927e+02   1.1740091e+02   8.0417927e+01   9.7740000e+01   1.1034807e+02   8.0252424e+01  -2.0399022e+01   1.0356545e+02   3.6917491e+01   1.8525909e+02   1.6419655e+02   3.4062424e+01   8.4726178e+01   1.2641455e+02   1.5717320e+02   8.2397273e+01   1.0463913e+02   1.4689818e+02   1.2771905e+02   3.2884818e+02   1.8534669e+02   1.1632273e+02   2.3046418e+02   2.3881364e+02   2.4237218e+02   2.0359455e+02   1.5877698e+02   1.5588545e+02   1.9886280e+02   1.9644182e+02   2.6834738e+02   1.3311091e+02   1.2153113e+02   1.5547455e+02   1.7068113e+02   2.2680909e+01   1.3359164e+01   1.4452000e+02   2.7438749e+02   8.8151818e+01   6.8779673e+01   1.3115364e+02   9.1471345e+01   5.6700000e+01   4.6879455e+01   1.5564545e+02   2.1829109e+02   1.7894545e+01   3.0626618e+01   1.7320818e+02   8.1168800e+01   7.4726364e+01   1.8019280e+02   1.8296909e+02   1.2463156e+02   1.6013909e+02   1.3944705e+02   1.3416242e+02   1.6804818e+02   1.4768242e+02   1.8058658e+02   8.8592424e+01   1.2169378e+02   1.6271273e+02   1.9126753e+02   2.8387242e+02   1.5965138e+02   1.1696182e+02   1.7165124e+02   1.4365182e+02   1.0186695e+02   8.3094545e+01   7.9842436e+01   9.5787273e+01   1.3893338e+02   8.1390000e+01   1.5938971e+02   8.2970000e+01   6.7975127e+01   8.8890909e+01   1.1897327e+02   9.5243636e+01   1.1648778e+02   1.1311455e+02   6.1238109e+01   4.2160909e+01   4.3525818e+00   2.0254242e+02   1.4686778e+02   1.4399909e+02   1.1630916e+02   2.4912909e+02   2.0324149e+02   2.9104455e+02   1.7313644e+02   1.2902242e+02   2.4255938e+02   1.5818455e+02   1.4170796e+02   1.4573455e+02   1.2850396e+02   1.8735242e+02   1.4356298e+02   2.7768182e+01   3.6804000e+01   1.8335727e+02   1.9697233e+02   1.8417636e+02   1.1590771e+02   2.5224000e+02   2.5915807e+02   2.6173545e+02   2.4330025e+02   1.6165364e+02   1.4091862e+02   6.8790000e+01   6.1780436e+01   6.8566364e+01   1.2291833e+02   1.4253545e+02   1.2057171e+02   9.6696364e+01   6.1449745e+01   9.3334545e+01   1.1633960e+02   1.3113909e+02   1.8280433e+02   1.1763455e+02   1.0787196e+02   1.5497727e+02   1.3726545e+02   1.7268364e+02   1.3781349e+02   1.0549545e+02   1.7113855e+02   5.5022424e+01   3.7579378e+01   1.9243182e+02   1.7650091e+02   1.1095182e+02   1.4477022e+02   3.5094455e+02   1.6075262e+02   1.0982182e+02   1.0631062e+02   1.0902545e+02   8.8741600e+01   1.6581818e+02   8.8919091e+01   1.0199091e+02   1.2067164e+02
   2.1216545e+02   2.1896585e+02   1.9297636e+02   1.9718189e+02   1.5641727e+02   3.5343935e+02   1.1002636e+02   1.5736153e+02   3.5611242e+02   4.9217778e-01   3.9989455e+02   2.3775709e+01   4.3897242e+02   2.6143378e+01   2.5419455e+02   4.7189818e+00   1.3729455e+02   1.8841280e+02   8.9533636e+01   1.3868004e+02   3.2172455e+02   5.2049309e+01   1.7234273e+02   2.1393076e+02   1.9863364e+02   1.9715295e+02   2.7249273e+02  -4.0830545e+00   1.3284727e+02   1.5772040e+02   1.9953455e+02   1.6225178e+02   6.5507273e+01   7.1493055e+01   6.2682424e+01   9.0486578e+01   1.9774545e+02   1.7932218e+02   1.1398091e+02   1.4344335e+02   2.4601364e+02  -2.2565455e+00   2.9516182e+02   1.2681600e+01   1.7071727e+02   1.2708807e+02   1.7861636e+02   1.5940615e+02   1.5861818e+01   9.7128727e+00   3.7300818e+02  -1.5300655e+01   1.8902273e+02   1.9501818e+01   9.2250000e+01   1.0039727e+02   1.1902091e+02   8.9858327e+01   1.3355000e+02   1.1524327e+02   8.4832424e+01  -5.3354222e+00   1.2837545e+02   7.0172691e+01   1.4444909e+02   1.5236135e+02   3.7922424e+01   7.9707378e+01   1.1107455e+02   1.7797040e+02   8.4587273e+01   1.0089393e+02   1.3794818e+02   1.2053505e+02   3.7312818e+02   1.5784429e+02   1.0404273e+02   2.4044658e+02   2.2204364e+02   2.5456378e+02   2.1997455e+02   1.2631658e+02   1.5667545e+02   1.7232960e+02   2.1701182e+02   2.2427178e+02   4.4730909e+01   1.5455153e+02   1.4218455e+02   1.5583433e+02   2.1630909e+01   1.6013164e+01   1.7119000e+02   2.1549389e+02   7.0101818e+01   7.3793673e+01   1.0944364e+02   1.0872815e+02   5.4550000e+01   9.3521455e+01   1.1612545e+02   2.4564269e+02   1.9624545e+01  -9.3117818e+00   1.6577818e+02   6.4673200e+01   5.9726364e+01   2.0244280e+02   1.4591909e+02   1.6040556e+02   1.6723909e+02   1.5406905e+02   1.1459242e+02   1.7733378e+02   1.2973242e+02   2.0964258e+02   7.3452424e+01   1.3576498e+02   1.4128273e+02   1.7417193e+02   2.9125242e+02   1.6653098e+02   1.6115182e+02   1.6563604e+02   1.7365182e+02   1.5708695e+02   8.9524545e+01   9.6898036e+01   1.1330727e+02   1.8667178e+02   6.1050000e+01   1.7268691e+02   9.9680000e+01   6.8108327e+01   1.4608091e+02   7.5068073e+01   1.1528364e+02   1.0045458e+02   8.1214545e+01   9.3600109e+01   4.1450909e+01   1.8219382e+01   1.8368242e+02   2.2813658e+02   1.4365909e+02   1.1428636e+02   3.0417909e+02   1.4883749e+02   3.1523455e+02   1.1872124e+02   1.3154242e+02   2.5002778e+02   1.4284455e+02   1.1846516e+02   1.7159455e+02   1.2310516e+02   1.5073242e+02   1.9363258e+02   5.5768182e+01   4.2994000e+01   1.2745727e+02   2.3635433e+02   1.7007636e+02   1.4174571e+02   2.5905000e+02   2.4390327e+02   2.0859545e+02   2.3951145e+02   1.6260364e+02   1.4532262e+02   7.5980000e+01   5.9495236e+01   6.2956364e+01   1.0674713e+02   1.4338545e+02   9.2123709e+01   1.1069636e+02   1.2561975e+02   1.1038455e+02   1.0307560e+02   1.7275909e+02   2.2918473e+02   1.2129455e+02   1.0262916e+02   1.4402727e+02   8.6281455e+01   1.9192364e+02   1.1760429e+02   9.3445455e+01   1.3439255e+02   7.4352424e+01   3.5122978e+01   2.0348182e+02   1.9450691e+02   1.0566182e+02   1.3410342e+02   3.5813455e+02   1.7812742e+02   1.1329182e+02   8.1463018e+01   1.1235545e+02   1.0733520e+02   1.8762818e+02   8.4034291e+01   9.9270909e+01   1.1579924e+02
   1.9769545e+02   1.7255345e+02   2.3830636e+02   1.5736549e+02   1.7736727e+02   2.6700335e+02   9.6266364e+01   1.5342233e+02   3.4154242e+02   4.5777778e-01   4.6089455e+02   1.7515709e+01   3.9878242e+02   2.2738578e+01   2.5533455e+02   1.4377818e+00   1.4386455e+02   1.4616720e+02   9.8963636e+01   1.2959564e+02   3.9429455e+02   6.9043709e+01   1.7648273e+02   1.9644956e+02   2.1082364e+02   1.8674775e+02   2.6749273e+02   2.2316945e+01   1.4041727e+02   1.9368480e+02   1.6787455e+02   1.6411458e+02   7.1217273e+01   7.5896255e+01   8.9972424e+01   4.8013378e+01   1.8503545e+02   1.4876898e+02   1.3393091e+02   1.2527735e+02   2.5934364e+02   1.4537055e+01   2.6054182e+02   1.0061200e+01   2.2442727e+02   1.3374127e+02   2.0614636e+02   1.4382375e+02   2.1381818e+01   6.7912727e+00   3.2810818e+02  -4.1865455e-01   1.8450273e+02  -8.0865818e+00   1.1420000e+02   1.0309127e+02   1.2640091e+02   5.7837927e+01   1.3698000e+02   1.1601887e+02   7.4212424e+01   2.9804178e+01   1.4409545e+02   8.9195091e+01   1.4249909e+02   1.6818735e+02   6.1162424e+01   8.0468178e+01   2.0550455e+02   2.0169600e+02   1.0778727e+02   1.2465793e+02   1.4684818e+02   1.5744305e+02   3.7298818e+02   1.9185549e+02   1.1165273e+02   2.6133778e+02   2.0012364e+02   3.4269738e+02   2.0645455e+02   1.2116818e+02   1.9762545e+02   2.1510360e+02   2.3068182e+02   2.0760818e+02   6.9870909e+01   1.7111033e+02   2.0618455e+02   1.3281433e+02   5.2770909e+01   1.3711964e+01   1.4438000e+02   2.4706869e+02   8.8531818e+01   6.4749273e+01   1.1863364e+02   1.3237295e+02   7.0070000e+01   9.2379855e+01   1.4712545e+02   2.3549269e+02   4.1894545e+01   9.2466182e+00   1.7120818e+02   1.2361880e+02   9.6586364e+01   2.2930400e+02   2.1543909e+02   1.3884396e+02   1.6328909e+02   1.5485505e+02   1.2897242e+02   1.8670338e+02   1.6259242e+02   2.1206378e+02   1.0273242e+02   1.4723258e+02   1.6205273e+02   2.0546033e+02   3.0068242e+02   1.5511658e+02   1.7191182e+02   1.5320524e+02   1.9337182e+02   1.7478935e+02   9.0284545e+01   1.1983724e+02   1.1582727e+02   2.0452018e+02   7.7390000e+01   2.1251971e+02   9.4590000e+01   9.0945527e+01   1.1422091e+02   1.3975687e+02   1.2319364e+02   1.5325178e+02   1.1592455e+02   9.3583309e+01   1.8780909e+01   2.1372982e+01   2.2968242e+02   1.4421658e+02   1.2613909e+02   1.0226796e+02   2.1345909e+02   1.5604509e+02   2.4880455e+02   1.5770564e+02   1.0692242e+02   2.0989738e+02   1.2980455e+02   8.7408364e+01   1.3630455e+02   1.0901836e+02   1.3035242e+02   1.6026298e+02   3.9768182e+01  -2.5760000e+00   1.1797727e+02   1.4592273e+02   9.9846364e+01   1.5494411e+02   2.1362000e+02   2.4424767e+02   2.3130545e+02   2.1769465e+02   1.5627364e+02   1.3244902e+02   6.7550000e+01   7.3979636e+01   4.6906364e+01   6.5171127e+01   1.2581545e+02   7.4719309e+01   9.2216364e+01   6.7378145e+01   8.1054545e+01   7.1042000e+01   1.5884909e+02   1.9863753e+02   1.1149455e+02   8.1553164e+01   1.1254727e+02   8.7419855e+01   1.2916364e+02   9.8725091e+01   9.0925455e+01   1.3802415e+02   5.4732424e+01   3.3312578e+01   1.6380182e+02   1.7400131e+02   7.1801818e+01   8.7242218e+01   3.3318455e+02   1.7888342e+02   1.0691182e+02   3.9213418e+01   7.7595455e+01   3.8776000e+01   1.4691818e+02   2.9621091e+01   6.3270909e+01   1.3414924e+02
   2.2226545e+02   1.4639785e+02   1.9397636e+02   2.1424189e+02   1.3779727e+02   3.1730895e+02   9.9986364e+01   1.6016473e+02   3.4621242e+02   1.1664178e+01   4.3403455e+02   1.4234509e+01   4.2125242e+02   5.8909778e+00   2.7819455e+02   6.9898182e-01   1.4110455e+02   2.0595800e+02   7.1013636e+01   1.5907164e+02   3.4705455e+02   3.5062909e+01   1.9448273e+02   2.1572956e+02   1.9020364e+02   2.3801735e+02   2.6687273e+02   3.2265455e+00   1.1698727e+02   1.7203920e+02   1.7163455e+02   1.4415378e+02   9.9167273e+01   6.6990255e+01   6.1782424e+01   5.7038578e+01   1.5779545e+02   1.4603818e+02   1.3588091e+02   1.3293135e+02   2.2124364e+02   8.2450545e+00   2.6659182e+02   6.7272000e+00   1.6257727e+02   1.3397927e+02   1.9495636e+02   1.3099895e+02   1.9281818e+01  -6.3707273e+00   3.6534818e+02  -2.5777855e+01   1.9521273e+02  -6.7533818e+00   1.3175000e+02   8.4337273e+01   9.7310909e+01   1.0916513e+02   1.2451000e+02   1.0901647e+02   7.5642424e+01   1.2209778e+01   1.1785545e+02   1.0696429e+02   1.2777909e+02   1.4050495e+02   4.5302424e+01   9.4356978e+01   1.5298455e+02   2.0027760e+02   7.2307273e+01   9.7206327e+01   1.3451818e+02   1.2904945e+02   3.6136818e+02   2.2012509e+02   1.1632273e+02   2.5313418e+02   2.2081364e+02   2.8528218e+02   1.5387455e+02   1.1108458e+02   2.0067545e+02   2.0543960e+02   1.5421182e+02   2.9219578e+02   1.5960909e+01   1.0909313e+02   1.3294455e+02   1.3086353e+02   2.8970909e+01  -1.0144036e+01   1.3300000e+02   1.7259909e+02   7.4821818e+01   6.1656073e+01   1.0963364e+02   1.3228295e+02   6.0020000e+01   7.5973855e+01   1.1378545e+02   2.0434989e+02  -1.1905455e+01  -1.8719382e+01   1.5977818e+02   1.2619320e+02   7.9486364e+01   1.4605200e+02   1.7519909e+02   1.1420316e+02   1.1251909e+02   1.4720665e+02   1.1411242e+02   1.4275218e+02   1.2745242e+02   1.4339498e+02   7.7922424e+01   1.0054738e+02   1.5252273e+02   2.0351273e+02   2.6030242e+02   1.4005698e+02   1.4929182e+02   1.4982484e+02   1.5113182e+02   1.5116855e+02   7.8234545e+01   1.3737124e+02   1.0297727e+02   2.0487818e+02   7.6430000e+01   1.5897651e+02   8.3260000e+01   9.4331927e+01   1.2027091e+02   9.4892873e+01   7.1243636e+01   1.0792778e+02   7.8494545e+01   4.5337709e+01   1.8160909e+01   7.6125818e+00   2.4116242e+02   2.1663818e+02   1.4637909e+02   1.7483876e+02   2.3160909e+02   1.3326309e+02   3.2547455e+02   1.1909204e+02   9.6212424e+01   1.8637418e+02   1.2375455e+02   1.1008236e+02   1.2116455e+02   1.3537956e+02   1.8387242e+02   1.7350138e+02   2.7528182e+01   2.2353200e+01   1.3806727e+02   1.7993553e+02   1.3879636e+02   1.5172811e+02   2.2967000e+02   1.9482367e+02   2.6911545e+02   2.5789985e+02   2.1836364e+02   1.8590182e+02   8.3410000e+01   7.9800836e+01   5.2186364e+01   7.7748727e+01   1.5586545e+02   1.1897531e+02   1.0864636e+02   1.1997375e+02   7.2954545e+01   9.8550000e+01   2.0313909e+02   2.3523433e+02   1.2910455e+02   1.3052436e+02   1.1226727e+02   1.5320225e+02   1.8625364e+02   1.5948789e+02   1.1497545e+02   1.6133015e+02   6.3112424e+01   6.4782178e+01   1.4727182e+02   1.8869371e+02   8.2571818e+01   1.1828062e+02   4.1175455e+02   1.6545782e+02   8.7441818e+01   5.4431018e+01   1.4083545e+02   8.8626800e+01   1.7038818e+02   5.9313491e+01   1.0547091e+02   1.4935324e+02
   1.8683545e+02   1.8870225e+02   2.4006636e+02   2.3798469e+02   1.7622727e+02   3.0714455e+02   1.0579636e+02   2.1222993e+02   3.6821242e+02   9.5641778e+00   4.7118455e+02   4.7825091e+00   4.1516242e+02   3.0858178e+01   3.0424455e+02   2.6614982e+01   1.5072455e+02   1.9685840e+02   8.3243636e+01   1.1004324e+02   3.5238455e+02   5.5926509e+01   1.8039273e+02   2.7766676e+02   1.7992364e+02   2.7064975e+02   2.5625273e+02   1.4406145e+01   1.3927727e+02   1.5920600e+02   2.1106455e+02   1.4608938e+02   1.0307727e+02   7.9107455e+01   6.0252424e+01   5.3160978e+01   1.5665545e+02   1.6260938e+02   1.4088091e+02   1.6648135e+02   2.4991364e+02   1.9721455e+01   3.2473182e+02   8.8860000e+00   1.4114727e+02   1.5493367e+02   1.2776636e+02   1.7447415e+02   1.4901818e+01  -1.4260327e+01   3.2277818e+02  -1.8232255e+01   2.4545273e+02   2.5174182e+00   1.2760000e+02   1.1991927e+02   1.2498091e+02   8.2811527e+01   1.1679000e+02   1.2120407e+02   9.2112424e+01  -1.4007822e+01   1.3642545e+02   1.2471869e+02   1.9206909e+02   1.0879175e+02   6.6252424e+01   9.4010978e+01   1.8631455e+02   1.8533120e+02   1.0173727e+02   1.3028193e+02   1.3703818e+02   1.8446785e+02   4.9550818e+02   2.6062389e+02   1.2510273e+02   2.9215178e+02   2.2251364e+02   2.6637618e+02   1.6959455e+02   1.1901698e+02   1.8894545e+02   2.5395800e+02   1.8740182e+02   2.4888058e+02   9.7010909e+01   1.3222913e+02   2.1585455e+02   1.1547073e+02   4.0680909e+01   1.6391636e+00   1.5548000e+02   1.5137069e+02   9.8631818e+01   5.0081273e+01   1.2287364e+02   1.4346375e+02   7.6180000e+01   1.3505105e+02   1.1640545e+02   1.9714029e+02   1.7224545e+01   5.0202182e+00   2.0053818e+02   1.8827240e+02   8.5866364e+01   1.4473160e+02   1.4462909e+02   1.5602876e+02   1.3299909e+02   1.5175825e+02   1.7006242e+02   1.1579618e+02   1.2206242e+02   1.9021618e+02   8.9592424e+01   1.4185378e+02   1.8381273e+02   2.4095953e+02   2.6945242e+02   1.9603498e+02   1.7825182e+02   1.5974804e+02   1.7289182e+02   1.4233775e+02   1.1118455e+02   1.3373524e+02   1.3668727e+02   2.3461138e+02   1.1072000e+02   2.3223331e+02   8.0880000e+01   1.0728233e+02   1.5503091e+02   9.9302073e+01   1.0209364e+02   8.5459782e+01   9.0544545e+01   6.9043709e+01   2.2210909e+01   2.8718582e+01   2.1545242e+02   1.9402498e+02   1.5018909e+02   1.4834396e+02   2.1660909e+02   1.9122309e+02   3.0109455e+02   9.5282436e+01   1.2106242e+02   1.6643618e+02   1.3846455e+02   1.1590556e+02   1.2740455e+02   9.6830364e+01   1.5687242e+02   1.7309138e+02   4.5388182e+01   4.0584400e+01   1.5764727e+02   1.4340913e+02   1.6760636e+02   1.5471331e+02   2.4000000e+02   2.6761727e+02   2.7921545e+02   2.5405185e+02   1.9174364e+02   2.2489142e+02   9.4270000e+01   1.0503204e+02   4.9566364e+01   9.3388327e+01   1.4753545e+02   1.2407171e+02   1.1845636e+02   1.0137895e+02   7.8904545e+01   7.6644000e+01   2.1856909e+02   2.2280993e+02   1.3863455e+02   1.1081196e+02   1.3311727e+02   1.6224425e+02   1.9330364e+02   1.9540389e+02   1.1378545e+02   1.6047535e+02   8.9682424e+01   7.3806578e+01   1.3985182e+02   1.4954731e+02   1.0290182e+02   9.7514218e+01   3.8132455e+02   2.0818222e+02   9.5581818e+01   9.0159818e+01   1.5159545e+02   9.0956000e+01   1.4267818e+02   4.9490291e+01   1.2042091e+02   1.3305724e+02
   1.9364545e+02   1.7015745e+02   2.1259636e+02   2.1461229e+02   1.7545727e+02   2.6729615e+02   1.5279636e+02   1.9403993e+02   3.4230242e+02   5.4969778e+00   4.8689455e+02   1.4625709e+01   4.4049242e+02   5.5017778e+00   3.5609455e+02   9.7969818e+00   1.4881455e+02   1.9782120e+02   8.5343636e+01   1.3768524e+02   3.0710455e+02   4.8828909e+01   1.9439273e+02   2.5211676e+02   1.7992364e+02   2.6607975e+02   2.5896273e+02   1.4999345e+01   1.7170727e+02   1.7480160e+02   1.7329455e+02   2.1068098e+02   1.0388727e+02   7.0282655e+01   5.3872424e+01   5.0671378e+01   1.1922545e+02   1.8574378e+02   1.2155091e+02   1.5074775e+02   2.4553364e+02   5.2118545e+00   3.0469182e+02   1.1992000e+00   1.3385727e+02   1.0465687e+02   1.4152636e+02   1.6694335e+02   2.7571818e+01  -6.1339273e+00   2.9867818e+02  -1.7974255e+01   2.4145273e+02   2.3027418e+01   1.3085000e+02   1.1030927e+02   1.4131091e+02   5.5935127e+01   1.5622000e+02   1.0675967e+02   8.3732424e+01  -4.0574222e+00   1.5742545e+02   1.1250869e+02   1.5658909e+02   1.5806015e+02   7.2302424e+01   1.0723698e+02   1.5655455e+02   2.1123200e+02   9.7207273e+01   1.2735433e+02   1.8922818e+02   2.2467265e+02   5.3022818e+02   2.7184629e+02   1.2910273e+02   2.8283178e+02   2.4020364e+02   3.4665098e+02   2.1492455e+02   1.5058058e+02   1.8946545e+02   3.0001640e+02   1.9840182e+02   2.1124058e+02   1.0115091e+02   1.0522793e+02   1.8637455e+02   1.2967913e+02   6.0440909e+01   2.1438364e+01   1.4371000e+02   1.7412229e+02   7.8011818e+01   6.2540873e+01   1.5334364e+02   1.3054615e+02   6.8440000e+01   8.4990255e+01   1.2064545e+02   1.9147109e+02   2.1894545e+01   1.6376618e+01   2.4105818e+02   1.6736080e+02   8.9156364e+01   1.5408840e+02   1.9734909e+02   1.0424116e+02   1.4418909e+02   1.2472305e+02   1.5321242e+02   1.2852418e+02   1.1749242e+02   1.7438178e+02   9.9402424e+01   1.7059898e+02   1.6471273e+02   2.1991753e+02   3.2202242e+02   2.0106938e+02   1.5196182e+02   1.3985124e+02   1.7403182e+02   1.7605655e+02   1.2466455e+02   1.0946684e+02   1.3240727e+02   2.3828378e+02   1.2648000e+02   2.2126251e+02   9.0350000e+01   1.3238473e+02   1.4894091e+02   1.2092927e+02   1.2352364e+02   1.0855538e+02   9.8924545e+01   8.9803309e+01   2.3690909e+01   1.5930182e+01   2.7130242e+02   1.0555698e+02   1.4275909e+02   8.8028364e+01   1.8517909e+02   1.6692749e+02   2.3885455e+02   8.5211636e+01   7.5212424e+01   1.7019418e+02   1.3351455e+02   7.2491564e+01   1.2202455e+02   8.0970764e+01   1.1778242e+02   1.9697858e+02   3.3148182e+01   4.7136000e+00   1.5087727e+02   1.3043073e+02   1.4903636e+02   1.2400891e+02   1.9291000e+02   2.1948447e+02   2.4916545e+02   2.1416585e+02   1.4112364e+02   1.9723102e+02   8.4460000e+01   1.1352684e+02   4.7756364e+01   9.6253127e+01   8.8435455e+01   1.1503971e+02   9.7316364e+01   9.7640145e+01   7.4714545e+01   5.9169200e+01   1.9370909e+02   1.6584873e+02   1.1215455e+02   7.4880364e+01   1.2002727e+02   1.0529145e+02   1.7582364e+02   2.2294229e+02   8.1115455e+01   1.3499895e+02   8.7252424e+01   7.4090978e+01   1.4074182e+02   1.3542611e+02   5.3471818e+01   1.1389862e+02   3.0384455e+02   1.4795062e+02   7.1961818e+01   6.8239418e+01   1.7606545e+02   8.5428400e+01   1.6467818e+02   4.7300291e+01   6.4610909e+01   1.3609204e+02
   2.0602545e+02   2.0307705e+02   2.3863636e+02   1.5471909e+02   1.7702727e+02   2.8656055e+02   1.6917636e+02   2.0991953e+02   3.8968242e+02   3.7657778e-01   4.7022455e+02   2.2429309e+01   4.3640242e+02   2.3158978e+01   2.8024455e+02  -1.9850182e+00   1.6357455e+02   2.0483040e+02   1.0343364e+02   1.5671804e+02   3.8805455e+02   4.7212909e+01   1.8748273e+02   2.1313956e+02   1.4720364e+02   2.1583735e+02   2.3330273e+02   1.6582145e+01   1.3284727e+02   1.7829040e+02   1.3906455e+02   1.5446938e+02   1.1026727e+02   8.9872255e+01   8.2252424e+01   6.1250978e+01   1.5112545e+02   1.7510178e+02   1.2193091e+02   1.2618735e+02   2.4210364e+02   2.3346255e+01   2.9302182e+02   4.4628000e+00   1.7442727e+02   1.1060127e+02   1.6166636e+02   9.1612145e+01   1.4241818e+01   1.4362473e+01   3.7320818e+02  -1.1936655e+01   2.5945273e+02  -1.7258182e-01   1.2800000e+02   1.1058727e+02   1.4202091e+02   7.8498327e+01   1.3746000e+02   7.6310473e+01   8.5352424e+01  -1.8617022e+01   1.4613545e+02   1.0560189e+02   1.2939909e+02   1.3532535e+02   6.6642424e+01   5.9549778e+01   1.5084455e+02   1.7459880e+02   8.9257273e+01   9.9520327e+01   1.3979818e+02   1.6333705e+02   4.1317818e+02   2.5621029e+02   1.0643273e+02   2.3542538e+02   1.6827364e+02   2.5217538e+02   1.6559455e+02   9.6476982e+01   1.5046545e+02   2.5019640e+02   1.5844182e+02   1.8090738e+02   2.6340909e+01   6.6072727e+01   2.0690455e+02   1.1775673e+02   1.1060909e+01   1.9587636e+00   1.1095000e+02   1.2412309e+02   8.6531818e+01   9.3339273e+01   1.2168364e+02   1.1369895e+02   4.5390000e+01   7.5784255e+01   8.2645455e+01   1.8027109e+02  -1.0575455e+01  -9.0257818e+00   1.8148818e+02   1.8779640e+02   3.5056364e+01   1.0165640e+02   1.7181909e+02   1.2994356e+02   1.1723909e+02   1.1163905e+02   1.5625242e+02   1.2076098e+02   1.0297242e+02   1.1769338e+02   9.2872424e+01   1.2155138e+02   1.4681273e+02   1.8062953e+02   3.0883242e+02   1.5746458e+02   1.1810182e+02   1.0189004e+02   1.3227182e+02   1.4382735e+02   6.2044545e+01   1.1852644e+02   8.6787273e+01   2.0498338e+02   9.5480000e+01   2.2055251e+02   7.7590000e+01   9.3495527e+01   1.0713091e+02   1.0041407e+02   7.2283636e+01   9.7324582e+01   1.0230455e+02   9.1482909e+01   3.5830909e+01   1.0908982e+01   2.1306242e+02   1.8969618e+02   1.3808909e+02   1.2231196e+02   2.4988909e+02   2.2232069e+02   2.7590455e+02   1.3714764e+02   1.1278242e+02   2.0566858e+02   1.2365455e+02   1.1319036e+02   1.1178455e+02   1.0897996e+02   1.4740242e+02   2.1127898e+02   5.2628182e+01   2.6585200e+01   1.3754727e+02   1.6697713e+02   1.7360636e+02   1.5161331e+02   2.0343000e+02   2.3468287e+02   2.6840545e+02   2.9576665e+02   1.6650364e+02   2.2505062e+02   1.1441000e+02   9.8320836e+01   7.7756364e+01   1.1556313e+02   1.5010545e+02   1.0739611e+02   1.0335636e+02   1.3801695e+02   9.2094545e+01   6.9538800e+01   2.1584909e+02   1.7845753e+02   1.0291455e+02   1.0228956e+02   1.4149727e+02   1.1043385e+02   2.0463364e+02   2.4006749e+02   1.0540545e+02   1.6909575e+02   8.6062424e+01   1.1947618e+02   1.5101182e+02   1.3428451e+02   8.1991818e+01   1.2827702e+02   3.3689455e+02   1.8649662e+02   1.1963182e+02   5.5955818e+01   1.3140545e+02   1.5000120e+02   1.8767818e+02   4.1600291e+01   9.4180909e+01   1.1877644e+02
   2.4012545e+02   2.1043905e+02   1.8187636e+02   2.0220989e+02   1.6041727e+02   2.8383935e+02   1.7969636e+02   1.7864793e+02   3.5321242e+02  -5.6158222e+00   4.2779455e+02   6.9237091e+00   4.3883242e+02   1.1724578e+01   2.7367455e+02   2.0630582e+01   1.9924455e+02   2.1264680e+02   1.0720364e+02   1.4693644e+02   4.0200455e+02   6.5626909e+01   1.7896273e+02   2.1397116e+02   1.5059364e+02   1.4594615e+02   2.6353273e+02   3.5837455e+00   1.5013727e+02   1.4776720e+02   1.4296455e+02   1.6553738e+02   1.0888727e+02   5.6452655e+01   6.1872424e+01   6.1691378e+01   1.0565545e+02   1.2206938e+02   1.1788091e+02   1.4442135e+02   2.7267364e+02   1.7800655e+01   3.0797182e+02  -6.3032000e+00   1.5666727e+02   1.2492207e+02   1.2942636e+02   9.8911345e+01   1.2001818e+01  -1.8938327e+01   3.4081818e+02  -1.9395455e+01   2.3145273e+02   2.3677418e+01   1.2435000e+02   1.2532927e+02   1.1326091e+02   6.6649127e+01   1.1984000e+02   1.0634007e+02   1.0083242e+02  -3.6154222e+00   1.4980545e+02   1.1392829e+02   1.7173909e+02   1.5650815e+02   6.4452424e+01   9.4914978e+01   1.1474455e+02   1.5476680e+02   1.0558727e+02   1.2787393e+02   1.6675818e+02   1.9090025e+02   4.4736818e+02   2.5928509e+02   1.1982273e+02   2.2529418e+02   1.8327364e+02   2.5212538e+02   1.9202455e+02   1.4336258e+02   1.4873545e+02   2.1470480e+02   1.6559182e+02   2.2752538e+02   5.1870909e+01   1.2355033e+02   1.7347455e+02   1.6986113e+02   2.4540909e+01   2.4310364e+01   1.8505000e+02   1.7533509e+02   1.1763182e+02   1.1361127e+02   1.3653364e+02   1.3485095e+02   4.0390000e+01   1.0612425e+02   1.1083545e+02   1.9158589e+02   7.6245455e+00   1.2448218e+01   2.3810818e+02   1.4097680e+02   6.1206364e+01   1.2118440e+02   1.9500909e+02   1.1004836e+02   1.6851909e+02   1.5210665e+02   1.8525242e+02   1.2201098e+02   1.4640242e+02   9.4548978e+01   1.1283242e+02   1.3142458e+02   1.1919273e+02   1.5736913e+02   3.2797242e+02   2.0212338e+02   1.3220182e+02   1.3628204e+02   1.5513182e+02   1.7203855e+02   1.1013455e+02   7.9819236e+01   1.2763727e+02   2.6214538e+02   1.0581000e+02   2.3481611e+02   8.8210000e+01   8.9645927e+01   1.2899091e+02   7.0715273e+01   1.2481364e+02   1.1121218e+02   7.7114545e+01   8.3638109e+01   3.2930909e+01   1.4810982e+01   1.9745242e+02   1.3913498e+02   1.5932909e+02   1.1056276e+02   2.3236909e+02   2.3758229e+02   2.4685455e+02   1.0971164e+02   1.0373242e+02   1.7329258e+02   1.2308455e+02   8.1465964e+01   1.2788455e+02   1.1598196e+02   1.5206242e+02   1.9371618e+02   5.6678182e+01   2.6161200e+01   1.5849727e+02   1.3434113e+02   1.1469636e+02   1.3955611e+02   1.5933000e+02   2.0169087e+02   2.2649545e+02   2.4359945e+02   1.8946364e+02   1.8836382e+02   9.1550000e+01   1.0486964e+02   1.0714636e+02   1.1107193e+02   1.0491545e+02   5.8631309e+01   1.2854636e+02   8.8141745e+01   8.4194545e+01   1.0555080e+02   2.1899909e+02   1.7720553e+02   1.0782455e+02   7.9706764e+01   1.1802727e+02   1.1236145e+02   2.0549364e+02   1.4080869e+02   7.2305455e+01   1.3413375e+02   6.8212424e+01   5.4474178e+01   1.5874182e+02   1.0572611e+02   7.3281818e+01   1.2964382e+02   3.2522455e+02   1.3210022e+02   1.1301182e+02   5.6105418e+01   1.8440545e+02   1.0099120e+02   2.2819818e+02   1.3878691e+01   7.5230909e+01   1.1124244e+02
   2.3569545e+02   2.6241345e+02   2.0559636e+02   1.5407229e+02   1.8055727e+02   2.8079815e+02   1.6517636e+02   2.0299953e+02   4.2845242e+02   1.3124978e+01   3.8156455e+02   9.9121091e+00   4.9530242e+02   1.3156978e+01   2.7300455e+02   1.7634182e+01   2.3138455e+02   1.9369560e+02   1.1658364e+02   1.7604604e+02   3.3257455e+02   5.9891309e+01   1.8605273e+02   2.2511396e+02   1.8401364e+02   1.8003255e+02   2.4349273e+02   9.1469455e+00   1.5732727e+02   1.5143200e+02   1.9915455e+02   1.4256218e+02   9.9927273e+01   8.8269455e+01   1.1354242e+02   8.5417778e+01   1.2227545e+02   1.6306978e+02   1.1583091e+02   1.4363535e+02   2.6348364e+02   3.6358545e+00   2.8231182e+02   1.0899600e+01   1.6576727e+02   1.0953407e+02   1.5399636e+02   1.0999575e+02   2.8711818e+01  -5.6051273e+00   3.4900818e+02  -4.9006545e+00   2.4817273e+02   1.8959818e+01   1.0665000e+02   1.1114527e+02   1.3578091e+02   8.6757527e+01   1.5365000e+02   1.3573527e+02   1.0754242e+02  -1.8392222e+01   1.7309545e+02   6.4545091e+01   1.7268909e+02   1.7882215e+02   5.2492424e+01   1.0006178e+02   1.6898455e+02   1.6590760e+02   1.2478727e+02   1.5072793e+02   1.5936818e+02   1.5525145e+02   4.4045818e+02   2.7441789e+02   1.0782273e+02   2.4992418e+02   2.0189364e+02   2.3240578e+02   2.0626455e+02   1.8418338e+02   1.7883545e+02   2.2102680e+02   1.9906182e+02   2.2841778e+02   5.7060909e+01   1.3523513e+02   2.0809455e+02   1.9009153e+02   3.7250909e+01   1.1293564e+01   2.1443000e+02   1.5860469e+02   1.3220182e+02   1.1015567e+02   1.5096364e+02   1.9635655e+02   5.4490000e+01   8.3056255e+01   1.2283545e+02   2.3772589e+02   2.3754545e+01   4.0978182e+00   1.9896818e+02   2.3948800e+02   5.7446364e+01   1.3500520e+02   1.8381909e+02   1.6194356e+02   1.2656909e+02   1.8794265e+02   2.0459242e+02   1.3203378e+02   1.3530242e+02   1.0981698e+02   1.5045242e+02   1.8094498e+02   1.3966273e+02   1.3849153e+02   3.5878242e+02   2.2560858e+02   1.2939182e+02   1.3769684e+02   1.4675182e+02   1.3966895e+02   7.0184545e+01   1.2901524e+02   1.4030727e+02   2.7051178e+02   1.0429000e+02   2.2098771e+02   9.1970000e+01   9.4685127e+01   1.3656091e+02   8.7679673e+01   8.4333636e+01   1.3245058e+02   1.1116455e+02   7.5774109e+01   2.3930909e+01   2.2960982e+01   1.7892242e+02   1.3470738e+02   1.4827909e+02   1.2787676e+02   2.6131909e+02   1.9864629e+02   2.5614455e+02   8.2878436e+01   1.1125242e+02   1.5850098e+02   1.1213455e+02   8.4581964e+01   1.2735455e+02   9.3264364e+01   1.1092242e+02   1.6410738e+02   1.6108182e+01   1.3506800e+01   1.2949727e+02   1.2014113e+02   1.0403636e+02   1.0998891e+02   1.5457000e+02   1.7145167e+02   2.1116545e+02   1.7911585e+02   1.3808364e+02   2.3213422e+02   8.7700000e+01   6.0837636e+01   1.0261636e+02   1.0024433e+02   1.0181545e+02   6.8919309e+01   9.8926364e+01   5.9131345e+01   6.7574545e+01   7.5260400e+01   1.4361909e+02   1.9047593e+02   1.1106455e+02   7.8777564e+01   1.1602727e+02   1.0928145e+02   1.7411364e+02   1.5778909e+02   6.6875455e+01   1.0884815e+02   9.3542424e+01   8.7687778e+01   1.0090182e+02   1.5345331e+02   8.1571818e+01   1.0369062e+02   3.3984455e+02   1.3645062e+02   1.0796182e+02   7.9979418e+01   1.6721545e+02   7.7276400e+01   2.0048818e+02   4.8675491e+01   2.4180909e+01   1.1475644e+02
   2.8012545e+02   2.0185905e+02   2.3268636e+02   1.3686509e+02   1.5712727e+02   2.8181255e+02   1.4464636e+02   1.4026193e+02   3.8264242e+02   1.6319778e+01   4.7675455e+02   4.5769091e+00   5.4745242e+02   1.0704978e+01   3.0190455e+02  -1.0078182e+00   1.8481455e+02   2.3037120e+02   1.4162364e+02   1.9351284e+02   4.0053455e+02   3.5694509e+01   1.5863273e+02   1.6983756e+02   1.8316364e+02   1.8591055e+02   2.4815273e+02   1.8141455e+00   2.0708727e+02   1.6202120e+02   2.0120455e+02   1.4868818e+02   9.3267273e+01   7.2892255e+01   7.2832424e+01   1.4681458e+02   1.4712545e+02   1.5570178e+02   7.4790909e+01   8.2338545e+01   2.7153364e+02  -1.6818145e+01   3.1069182e+02   5.7692000e+00   1.3323727e+02   1.0894647e+02   1.4190636e+02   1.1343295e+02   2.3001818e+01  -1.5768327e+01   3.4100818e+02  -2.2310655e+01   2.3398273e+02   1.5750182e+00   1.0955000e+02   1.4306327e+02   1.3288091e+02   6.3369527e+01   1.1955000e+02   1.0122327e+02   6.1972424e+01   1.1303378e+01   1.2466545e+02   5.0889491e+01   1.2815909e+02   1.6728455e+02   6.0224242e+00   7.5209378e+01   1.3026455e+02   1.3500520e+02   8.3207273e+01   1.1709433e+02   1.3365818e+02   1.6320825e+02   4.2922818e+02   1.9835629e+02   8.3272727e+01   2.3182818e+02   1.8443364e+02   2.2834258e+02   1.5821455e+02   1.6125738e+02   1.6878545e+02   1.4520080e+02   1.3787182e+02   2.6060298e+02   6.2630909e+01   1.1725953e+02   1.4842455e+02   1.2714513e+02   2.3770909e+01  -3.7680364e+00   1.8819000e+02   1.3332389e+02   1.4005182e+02   1.2214767e+02   1.5253364e+02   9.7090945e+01   7.3860000e+01   8.0396655e+01   9.9785455e+01   2.2561989e+02  -2.1754545e+00  -2.4427782e+01   1.9277818e+02   1.1993320e+02   7.2916364e+01   1.1095760e+02   1.3957909e+02   1.1181276e+02   9.3329091e+01   1.8679185e+02   1.4287242e+02   1.0888138e+02   1.0102242e+02   1.3084938e+02   9.5402424e+01   1.6081898e+02   9.2472727e+01   9.6546727e+01   3.0721242e+02   1.6935418e+02   1.2396182e+02   7.7421236e+01   8.0371818e+01   6.4499345e+01   6.2854545e+01   1.0394164e+02   1.2530727e+02   2.2819178e+02   8.6480000e+01   1.7627251e+02   5.8020000e+01   8.2351127e+01   7.9080909e+01   5.9038073e+01   8.7243636e+01   1.3050778e+02   1.0521455e+02   6.2340109e+01   4.4350909e+01   1.8467382e+01   1.8678242e+02   2.1869858e+02   1.3660909e+02   1.7543036e+02   2.7045909e+02   2.3772509e+02   2.8923455e+02   9.9321236e+01   1.1897242e+02   1.8526338e+02   1.1913455e+02   9.5021964e+01   1.6659455e+02   1.2597516e+02   1.2645242e+02   1.6428498e+02   4.4298182e+01   4.0441600e+01   1.7306727e+02   1.6232553e+02   1.3017636e+02   1.4717771e+02   2.0529000e+02   1.7030407e+02   2.3711545e+02   2.2941985e+02   2.0936364e+02   2.1191182e+02   9.6170000e+01   1.0512004e+02   9.8806364e+01   1.6397913e+02   1.0372545e+02   1.2224651e+02   1.2678636e+02   8.0802545e+01   8.9194545e+01   1.0163080e+02   1.9408909e+02   1.7252833e+02   1.1882455e+02   9.5066764e+01   8.7977273e+01   1.5981545e+02   1.9540364e+02   1.4366589e+02   8.8255455e+01   1.4394775e+02   1.0445242e+02   9.0664978e+01   1.8964182e+02   1.1430411e+02   1.0338182e+02   1.6480582e+02   3.4622455e+02   1.2803022e+02   1.3025182e+02   9.9006218e+01   1.6835545e+02   9.9855200e+01   2.8462818e+02   8.9604291e+01   7.2420909e+01   1.0960724e+02
   2.2607545e+02   2.2690305e+02   1.7211636e+02   1.8547069e+02   1.5069727e+02   2.5766695e+02   1.5655636e+02   1.6135913e+02   4.3578242e+02  -3.7414222e+00   4.7856455e+02   6.4821091e+00   5.4230242e+02   1.4686978e+01   2.7043455e+02   1.5699782e+01   2.6310455e+02   2.1472800e+02   1.2762364e+02   1.8787284e+02   3.7329455e+02   3.6963709e+01   1.5863273e+02   1.7649756e+02   1.5997364e+02   2.0147575e+02   2.5282273e+02   2.0210545e+01   2.6784727e+02   8.2004000e+00   1.8506455e+02   1.3983938e+02   1.0950727e+02   9.7643055e+01   8.3402424e+01   8.9498978e+01   1.3436545e+02   1.8206258e+02   8.6120909e+01   1.0867215e+02   2.5996364e+02   1.0867455e+01   2.8607182e+02   1.8308800e+01   1.3952727e+02   9.0823273e+01   1.3757636e+02   1.3815935e+02   1.9711818e+01   8.1148727e+00   3.2262818e+02   2.5397455e+00   2.3164273e+02   1.1712218e+01   1.3010000e+02   1.0331927e+02   1.5412091e+02   5.7860327e+01   1.1703000e+02   8.8754873e+01   1.1225242e+02  -4.5790222e+00   1.2985545e+02   7.0334291e+01   1.7658909e+02   2.1736015e+02   3.9782424e+01   7.0598578e+01   1.2950455e+02   1.9549600e+02   1.1530727e+02   1.2467633e+02   1.7932818e+02   1.6779465e+02   3.7045818e+02   2.2934789e+02   1.1727273e+02   2.3332818e+02   2.1889364e+02   2.3950578e+02   2.3040455e+02   1.6539218e+02   2.0910545e+02   1.4971520e+02   2.0625182e+02   2.7222258e+02   1.3525091e+02   1.2120993e+02   2.2380455e+02   1.3854473e+02   3.7440909e+01   6.6583636e+00   1.6533000e+02   2.5229269e+02   1.2467182e+02   1.2599807e+02   1.4153364e+02   1.5369095e+02   8.0390000e+01   9.9454255e+01   1.5402545e+02   2.6980069e+02   4.0094545e+01   1.5590618e+01   1.3186818e+02   1.6042600e+02   7.2206364e+01   1.3015440e+02   1.3367909e+02   1.6428476e+02   1.4980909e+02   2.3313345e+02   1.7406242e+02   1.1885618e+02   1.1811242e+02   1.7900218e+02   1.2068242e+02   1.3074658e+02   1.1519273e+02   1.5206913e+02   3.1273242e+02   2.0748258e+02   8.9871818e+01   6.6248436e+01   1.2456182e+02   9.0394145e+01   9.1284545e+01   9.5667236e+01   1.7630727e+02   1.9873178e+02   8.7480000e+01   2.3361251e+02   1.0078000e+02   1.1640033e+02   1.0989091e+02   1.0043327e+02   1.1981364e+02   1.3333218e+02   1.0578455e+02   8.1104509e+01   5.3730909e+01   8.9069818e+00   1.7792242e+02   2.1897738e+02   1.4899909e+02   1.5105916e+02   2.3098909e+02   2.9540269e+02   2.5314455e+02   6.7738436e+01   6.4452424e+01   2.4043498e+02   1.1941455e+02   8.1569564e+01   1.3478455e+02   9.8379964e+01   1.0873242e+02   1.7161258e+02   4.0818182e+01   3.7240000e+01   1.6016727e+02   1.8711753e+02   1.6850636e+02   1.0006131e+02   1.9957000e+02   1.7528167e+02   2.3597545e+02   2.1989105e+02   1.6227364e+02   2.1724902e+02   7.6700000e+01   5.7197636e+01   1.0885636e+02   1.4531513e+02   1.1534545e+02   1.4855691e+02   8.8926364e+01   8.3261345e+01   7.3054545e+01   1.2434200e+02   1.5270909e+02   1.5198873e+02   1.4253455e+02   9.5169964e+01   1.1587727e+02   1.2596345e+02   1.4073364e+02   1.1884949e+02   8.5925455e+01   1.2313415e+02   8.0062424e+01   9.4476178e+01   1.6695182e+02   1.4564931e+02   1.2295182e+02   1.1019022e+02   3.2422455e+02   1.2589022e+02   1.1748182e+02   8.6647818e+01   1.0983545e+02   8.6916800e+01   2.5934818e+02   6.0106691e+01   6.1420909e+01   1.0563724e+02
   2.3116545e+02   2.1106585e+02   1.7844636e+02   1.7962429e+02   1.5098727e+02   2.5549375e+02   9.2796364e+01   1.8145993e+02   3.6930242e+02   2.7146978e+01   4.4794455e+02   3.1170909e-01   4.7183242e+02   8.1845778e+00   2.9014455e+02   6.9829818e+00   2.2829455e+02   2.0456280e+02   1.4882364e+02   1.7289684e+02   3.9800455e+02   7.8846909e+01   1.6096273e+02   1.4617116e+02   1.9406364e+02   1.8055855e+02   2.3468273e+02  -8.8682545e+00   2.3803727e+02   9.7752000e+00   1.4987455e+02   1.4198458e+02   9.4217273e+01   8.6956255e+01   9.9682424e+01   1.2676658e+02   1.6660545e+02   1.5776338e+02   9.2500909e+01   1.3245175e+02   2.6886364e+02   5.4854545e+00   2.5869182e+02  -2.0800000e-02   1.3866727e+02   1.1746207e+02   1.4847636e+02   1.7757735e+02   4.4001818e+01   3.4616727e+00   3.6267818e+02  -2.1842545e+00   2.6526273e+02  -9.7373818e+00   8.8750000e+01   1.0927727e+02   1.0393091e+02   9.0445527e+01   1.3012000e+02   1.1418767e+02   8.0492424e+01   1.2517778e+00   1.2737545e+02   8.2872691e+01   1.9120909e+02   1.9905055e+02   4.3832424e+01   7.0704578e+01   1.7641455e+02   1.8069320e+02   1.2801727e+02   1.1146953e+02   1.4636818e+02   1.8181145e+02   4.1065818e+02   2.7689189e+02   1.1893273e+02   2.2742538e+02   2.3943364e+02   3.1971258e+02   2.4306455e+02   1.5575938e+02   1.5425545e+02   2.3541320e+02   2.4382182e+02   2.2931698e+02   9.7680909e+01   1.7436553e+02   1.8480455e+02   1.7976473e+02   3.5490909e+01  -9.8056364e+00   1.8081000e+02   2.5101429e+02   1.1467182e+02   9.7948073e+01   1.5110364e+02   1.2549535e+02   5.7070000e+01   1.1363985e+02   1.6778545e+02   3.2993989e+02   1.4894545e+01   3.2066618e+01   1.8820818e+02   1.0487880e+02   7.2586364e+01   1.6655400e+02   1.6176909e+02   1.9336756e+02   1.6823909e+02   1.8322905e+02   1.9945242e+02   1.6773498e+02   1.6006242e+02   1.5893618e+02   1.0435242e+02   1.2377298e+02   1.4485273e+02   1.8031633e+02   3.3206242e+02   1.9074618e+02   1.2344182e+02   9.7942836e+01   1.4213182e+02   1.1798855e+02   7.7904545e+01   8.4447636e+01   1.5501727e+02   1.9481498e+02   9.3430000e+01   2.1694651e+02   1.0516000e+02   1.0733993e+02   1.3032091e+02   1.0060887e+02   1.4376364e+02   1.3764618e+02   1.3226455e+02   1.0375611e+02   1.1730909e+01  -8.4030182e+00   1.8868242e+02   1.7402658e+02   1.4370909e+02   9.3862364e+01   2.2398909e+02   1.9044269e+02   2.4380455e+02   8.6815636e+01   1.2854242e+02   1.8573778e+02   1.3156455e+02   8.1077564e+01   1.1745455e+02   1.0081636e+02   1.3573242e+02   1.4064258e+02   3.1438182e+01   2.4940400e+01   1.3897727e+02   1.8971273e+02   1.2279636e+02   1.5067811e+02   2.0595000e+02   1.6610127e+02   1.9578545e+02   1.6124625e+02   1.3069364e+02   1.4034542e+02   6.1510000e+01   5.3602836e+01   1.1080636e+02   1.0115913e+02   1.1481545e+02   1.1730931e+02   9.1356364e+01   7.0166945e+01   9.9864545e+01   1.0267720e+02   1.6213909e+02   1.2451433e+02   9.9064545e+01   8.0217564e+01   1.1907727e+02   6.6557455e+01   1.5825364e+02   9.1347891e+01   6.4595455e+01   9.7320545e+01   7.4302424e+01   6.5456978e+01   1.2490182e+02   1.5348331e+02   1.1080182e+02   1.4464222e+02   3.1346455e+02   1.5470102e+02   1.2729182e+02   9.3583018e+01   9.1255455e+01   5.3353200e+01   2.6553818e+02   7.6991491e+01   7.3700909e+01   1.1765484e+02
   1.8835545e+02   2.2111065e+02   1.6244636e+02   1.8909429e+02   1.8598727e+02   2.1493375e+02   1.1145636e+02   1.6553713e+02   3.3083242e+02   2.3654578e+01   4.2499455e+02   5.8177091e+00   4.8402242e+02   3.6729378e+01   3.0338455e+02   1.2203782e+01   1.4510455e+02   2.5935800e+02   1.3624364e+02   1.8070324e+02   3.5181455e+02   8.2872109e+01   1.2677273e+02   1.9119636e+02   1.6487364e+02   1.8042375e+02   2.4677273e+02   1.5694545e+01   1.6951727e+02   1.3456800e+01   1.2877455e+02   1.5072258e+02   7.4407273e+01   7.9881055e+01   9.0452424e+01   1.3459498e+02   1.3708545e+02   1.5198498e+02   1.0598091e+02   1.5189335e+02   2.9043364e+02   1.3619855e+01   3.2231182e+02   2.1409600e+01   1.4414727e+02   1.1745367e+02   2.2095636e+02   1.2963895e+02   3.2811818e+01   1.5356873e+01   4.2629818e+02  -6.2338545e+00   2.1655273e+02   1.3489418e+01   1.1520000e+02   9.9311273e+01   1.3559091e+02   1.1086273e+02   1.4327000e+02   1.0603567e+02   8.5682424e+01   2.2165778e+00   1.1871545e+02   2.7985491e+01   1.9668909e+02   1.4166215e+02   4.2922424e+01   9.1827378e+01   1.3417455e+02   1.5507240e+02   9.2497273e+01   1.1183113e+02   1.2251818e+02   1.1557945e+02   3.4531818e+02   1.5730909e+02   1.0660273e+02   2.1579178e+02   2.4020364e+02   1.9411098e+02   2.0130455e+02   1.6567018e+02   1.8488545e+02   1.7649280e+02   2.3116182e+02   1.8280978e+02   1.2287091e+02   1.2906033e+02   1.8190455e+02   1.1618673e+02   4.2350909e+01  -1.2834436e+01   1.6248000e+02   2.0014069e+02   1.0158182e+02   6.3995273e+01   1.1453364e+02   1.2508095e+02   6.8650000e+01   1.0186345e+02   1.1550545e+02   2.7221229e+02   2.9154545e+01   4.4658182e+00   1.7120818e+02   1.0170880e+02   7.4446364e+01   1.9702520e+02   1.9486909e+02   1.1186956e+02   1.5599909e+02   1.4667825e+02   1.6702242e+02   1.4561938e+02   1.4716242e+02   1.3572818e+02   9.2542424e+01   1.2985778e+02   1.0776273e+02   1.5280353e+02   2.6164242e+02   1.6232978e+02   1.1944182e+02   9.3732836e+01   1.4860182e+02   8.9990945e+01   7.7904545e+01   7.6967636e+01   1.1468727e+02   1.6423138e+02   8.0910000e+01   1.5647811e+02   7.5590000e+01   8.0615527e+01   1.0089091e+02   9.0683273e+01   1.3119364e+02   9.5131782e+01   9.7874545e+01   6.3597309e+01   3.8830909e+01  -3.5210182e+00   2.1254242e+02   2.2073778e+02   1.1184909e+02   1.4679116e+02   2.3488909e+02   2.3014069e+02   2.9719455e+02   1.2016444e+02   1.2849242e+02   2.2074178e+02   1.3941455e+02   1.1249956e+02   1.3392455e+02   1.2735876e+02   1.6240242e+02   1.5107898e+02   4.1528182e+01   3.2043200e+01   2.1273727e+02   1.5305193e+02   1.5846636e+02   1.3377451e+02   2.1533000e+02   2.4359087e+02   2.3106545e+02   1.8913385e+02   1.5308364e+02   1.6974422e+02   7.4460000e+01   4.6236836e+01   1.1095636e+02   1.1647713e+02   1.4443545e+02   1.4317971e+02   9.4836364e+01   9.5548545e+01   1.1405455e+02   1.0902200e+02   2.0442909e+02   1.5223113e+02   4.1534545e+01   1.0009964e+01   1.2102727e+02   1.2455145e+02   1.5687364e+02   1.2055829e+02   1.0030545e+02   1.2274375e+02   6.7252424e+01   3.3310978e+01   1.6769182e+02   1.8211011e+02   1.3190182e+02   1.5033422e+02   3.3713455e+02   1.5637742e+02   1.1296182e+02   1.1852942e+02   1.3254545e+02   5.2140000e+01   2.3791818e+02   1.0306109e+02   7.7990909e+01   1.1112164e+02
   2.1612545e+02   2.0774905e+02   2.0687636e+02   1.3439989e+02   1.7336727e+02   2.3132335e+02   1.1769636e+02   1.5779793e+02   3.7230242e+02   5.5269778e+00   4.5813455e+02   2.2686509e+01   4.4968242e+02   2.1096578e+01   2.6119455e+02  -9.5610182e+00   2.2100455e+02   1.8823600e+02   1.4715364e+02   1.4388044e+02   4.0995455e+02   4.5600909e+01   1.4067273e+02   1.2960436e+02   1.9382364e+02   2.2181775e+02   2.3382273e+02   4.1105455e+00   1.7322727e+02   1.6630000e+01   1.5301455e+02   1.5316338e+02   9.8927273e+01   7.4629455e+01   6.8592424e+01   1.3715378e+02   1.3241545e+02   1.6359858e+02   1.0488091e+02   1.3917135e+02   2.8977364e+02   3.2192655e+01   2.7692182e+02   4.6470800e+01   1.3652727e+02   9.7873273e+01   2.0652636e+02   1.2960335e+02   2.8951818e+01   9.4567273e-01   3.5572818e+02  -1.1158255e+01   2.7659273e+02  -1.4037818e+00   1.1820000e+02   1.0367127e+02   1.3207091e+02   7.3384327e+01   1.3417000e+02   1.1009367e+02   5.9212424e+01   7.9541778e+00   1.1828545e+02   5.3359891e+01   1.9282909e+02   1.9801095e+02   5.0922424e+01   8.5427378e+01   1.4879455e+02   1.6219280e+02   1.0178727e+02   8.6707927e+01   1.2241818e+02   1.2215745e+02   3.7626818e+02   1.9274309e+02   9.0822727e+01   2.6278418e+02   2.0220364e+02   2.5930098e+02   1.9330455e+02   1.4022018e+02   1.3462545e+02   1.9293360e+02   2.2244182e+02   2.3592738e+02   7.2630909e+01   1.7888953e+02   1.8851455e+02   1.1093793e+02   4.1390909e+01  -6.3776364e+00   1.4200000e+02   2.2506909e+02   7.9481818e+01   6.4473273e+01   1.2591364e+02   9.1790545e+01   4.1700000e+01   8.1809455e+01   1.0093545e+02   2.6242789e+02   5.0245455e+00   2.0196218e+01   1.8010818e+02   1.2085680e+02   7.4446364e+01   1.7454520e+02   1.7743909e+02   1.4097396e+02   1.3904909e+02   1.6260425e+02   1.3645242e+02   1.9206498e+02   1.7611242e+02   1.6436218e+02   1.0325242e+02   1.3372098e+02   1.4819273e+02   2.0461913e+02   2.8125242e+02   1.5457098e+02   1.4258182e+02   1.4364164e+02   1.4337182e+02   1.5183935e+02   1.0809455e+02   9.9512436e+01   9.6637273e+01   2.0162538e+02   8.9860000e+01   1.9619211e+02   6.5450000e+01   6.8186727e+01   1.1551091e+02   7.7933673e+01   1.1157364e+02   1.4037138e+02   1.0749455e+02   7.3157709e+01   5.0310909e+01   1.5890582e+01   1.9530242e+02   1.7101698e+02   9.3469091e+01   1.5054156e+02   2.1674909e+02   1.7878189e+02   2.9123455e+02   1.3792124e+02   1.4383242e+02   2.4042458e+02   1.4741455e+02   1.0056956e+02   1.4897455e+02   1.2653476e+02   1.4597242e+02   1.7434338e+02   2.7578182e+01   1.8439200e+01   1.5602727e+02   1.8815873e+02   1.7955636e+02   1.1517731e+02   2.3205000e+02   2.6020327e+02   2.0887545e+02   1.8100905e+02   1.4798364e+02   1.6915222e+02   7.8890000e+01   7.9352436e+01   9.1476364e+01   1.0270553e+02   1.2691545e+02   1.1525131e+02   9.1546364e+01   1.0872175e+02   9.6194545e+01   1.1354080e+02   1.4046909e+02   1.6843793e+02   1.3320455e+02   1.0924636e+02   1.3359727e+02   1.0563585e+02   1.6720364e+02   9.4301891e+01   8.9305455e+01   1.3258375e+02   4.7402424e+01   2.0568978e+01   1.6511182e+02   1.8300651e+02   8.7761818e+01   1.5443542e+02   3.4656455e+02   1.7634302e+02   1.0339182e+02   1.1887502e+02   1.1230545e+02   9.4189200e+01   2.1795818e+02   6.9467891e+01   7.5470909e+01   1.1784324e+02
   2.0807545e+02   1.7534305e+02   1.8235636e+02   1.7169149e+02   1.6255727e+02   2.7675815e+02   1.0717636e+02   1.2473953e+02   3.4897242e+02   3.5833778e+00   4.4684455e+02  -6.5502909e+00   4.5287242e+02  -5.3986222e+00   2.2119455e+02   1.0018982e+01   1.7872455e+02   1.6209840e+02   1.1091364e+02   1.4406964e+02   3.8286455e+02   7.4958109e+01   1.7924273e+02   2.1627876e+02   1.5949364e+02   2.6085415e+02   2.5172273e+02   2.7338545e+01   1.7356727e+02   4.0328000e+00   1.7563455e+02   1.5030378e+02   1.0802727e+02   9.2431455e+01   8.4402424e+01   1.1717898e+02   1.6669545e+02   1.9042618e+02   1.1402091e+02   1.4387015e+02   2.8581364e+02   1.8039455e+01   2.5369182e+02   1.5189200e+01   1.7309727e+02   1.2665767e+02   1.4847636e+02   1.9081735e+02   1.5001818e+01  -1.5128327e+01   3.7924818e+02  -2.0279855e+01   2.5207273e+02   3.8987818e+01   8.3550000e+01   9.3643273e+01   1.2750091e+02   1.0441993e+02   1.5222000e+02   1.0626967e+02   8.2062424e+01   1.1266178e+01   1.2994545e+02   9.0567091e+01   1.9963909e+02   2.1056615e+02   4.8162424e+01   1.1069818e+02   1.4569455e+02   2.1839080e+02   1.0168727e+02   1.4518593e+02   1.6146818e+02   1.3536345e+02   3.7203818e+02   1.9560149e+02   1.1554273e+02   2.8869658e+02   2.1612364e+02   3.1372738e+02   2.3387455e+02   1.6497458e+02   2.3036545e+02   1.3653440e+02   2.2130182e+02   2.8111858e+02   7.6440909e+01   1.9939473e+02   1.7042455e+02   1.3419513e+02   3.1390909e+01   2.0812364e+01   2.0290000e+02   1.5800709e+02   1.1591182e+02   6.0698873e+01   1.5287364e+02   8.3013745e+01   7.6490000e+01   1.0371625e+02   1.1054545e+02   2.4084909e+02   3.3094545e+01   1.8550618e+01   1.5867818e+02   9.6431200e+01   7.2916364e+01   2.2547760e+02   1.6481909e+02   2.0831356e+02   1.4594909e+02   1.9339225e+02   1.2554242e+02   2.1716778e+02   1.7316242e+02   2.0231818e+02   8.5402424e+01   1.6652898e+02   1.5671273e+02   2.0869753e+02   3.0292242e+02   1.7988738e+02   1.3429182e+02   1.8926484e+02   1.7260182e+02   1.7198095e+02   1.2413455e+02   1.1307924e+02   8.6637273e+01   1.8223538e+02   8.5340000e+01   1.9921371e+02   7.8020000e+01   6.8221127e+01   1.1846091e+02   1.0941767e+02   1.1867364e+02   1.4708338e+02   1.1268455e+02   7.4032509e+01   3.4400909e+01  -1.8406618e+01   1.6006242e+02   1.5793618e+02   1.1246909e+02   9.8931564e+01   2.1345909e+02   1.4042509e+02   2.3771455e+02   1.1563284e+02   1.1297242e+02   1.9374338e+02   1.1013455e+02   8.4551964e+01   1.7169455e+02   1.0971716e+02   1.3287242e+02   1.4806138e+02   2.1628182e+01   2.0155200e+01   1.3630727e+02   1.4821633e+02   1.1793636e+02   8.3156909e+01   2.0267000e+02   2.2589367e+02   2.1592545e+02   2.1234505e+02   1.3179364e+02   1.4078742e+02   6.5320000e+01   5.2298036e+01   3.2996364e+01   3.5573927e+01   1.4229545e+02   7.7920909e+01   8.7696364e+01   6.5979745e+01   6.5904545e+01   9.1204000e+01   1.5303909e+02   1.7653233e+02   1.1277455e+02   8.6550764e+01   1.1830727e+02   1.0076905e+02   1.8801364e+02   8.2537091e+01   6.9215455e+01   1.5242095e+02   2.7062424e+01   2.8161778e+00   1.3680182e+02   1.5758131e+02   7.7571818e+01   1.1278062e+02   2.7022455e+02   1.6040022e+02   9.9441818e+01   7.8471018e+01   7.5065455e+01   7.5218400e+01   1.8472818e+02   6.2786291e+01   4.4040909e+01   1.0530764e+02
   1.7650545e+02   1.8871865e+02   1.8521636e+02   1.6766269e+02   1.4298727e+02   3.2413375e+02   1.1364636e+02   1.3469193e+02   3.4773242e+02   2.2392578e+01   4.4241455e+02   2.6141091e+00   4.4545242e+02   1.9574978e+01   2.7781455e+02   1.9919382e+01   1.4110455e+02   1.9157800e+02   9.6673636e+01   1.4606884e+02   3.8448455e+02   2.6828509e+01   1.3367273e+02   1.8987436e+02   1.9625364e+02   1.8277335e+02   2.4220273e+02   2.6701455e+00   1.4441727e+02   1.2074800e+01   1.5482455e+02   2.2015858e+02   8.9597273e+01   9.2185855e+01   6.0872424e+01   8.2201378e+01   1.8422545e+02   1.6931378e+02   1.1836091e+02   1.4685295e+02   2.3401364e+02   5.6534545e+00   2.6831182e+02   1.1096000e+00   1.6737727e+02   1.5354527e+02   1.9361636e+02   1.6058615e+02   3.2431818e+01   2.9097273e+01   3.9615818e+02  -1.2392655e+01   2.3074273e+02  -1.6578182e-01   9.5000000e+01   9.9727273e+01   1.2212091e+02   5.7560327e+01   1.5641000e+02   1.0622447e+02   1.0202242e+02   3.2393778e+00   1.3680545e+02   8.5068291e+01   1.6801909e+02   1.5490575e+02   2.9832424e+01   9.4634578e+01   1.6926455e+02   1.7355520e+02   1.0468727e+02   9.5045927e+01   1.1994818e+02   1.1430505e+02   3.3112818e+02   1.9158429e+02   9.8102727e+01   2.7203178e+02   2.0320364e+02   2.6092098e+02   1.8802455e+02   1.3806258e+02   2.1025545e+02   1.8630320e+02   1.9963182e+02   2.3418218e+02   6.9440909e+01   1.3238473e+02   1.5690455e+02   1.1780673e+02   1.9490909e+01   6.7643636e+00   1.6681000e+02   1.6860429e+02   7.7961818e+01   4.7594873e+01   8.5343636e+01   1.1508615e+02   3.1230000e+01   7.9707055e+01   1.0645545e+02   1.8827629e+02   1.4154545e+01  -8.7341818e+00   1.5648818e+02   1.0298640e+02   7.2206364e+01   1.8649440e+02   1.5576909e+02   1.7065756e+02   1.1475909e+02   2.0140745e+02   1.2073242e+02   1.5203258e+02   1.3883242e+02   1.9225458e+02   8.5212424e+01   1.0149418e+02   1.8976273e+02   1.4062353e+02   2.4468242e+02   1.6316658e+02   1.4934182e+02   1.0282084e+02   1.5432182e+02   1.6325335e+02   1.1975455e+02   1.0952964e+02   1.0273727e+02   1.8418738e+02   8.3810000e+01   1.5067611e+02   7.8300000e+01   7.3198727e+01   8.4320909e+01   1.3376887e+02   7.9383636e+01   9.4606582e+01   8.8114545e+01   6.1808109e+01   4.2590909e+01   5.6981818e+00   2.0397242e+02   1.7751338e+02   1.2246909e+02   1.0470156e+02   2.6979909e+02   1.5929789e+02   3.5000455e+02   1.2331964e+02   1.4502242e+02   2.0827938e+02   1.2256455e+02   9.4557564e+01   1.4830455e+02   1.1991836e+02   1.9754242e+02   1.6997778e+02   5.6008182e+01   2.6454800e+01   1.8630727e+02   1.7311633e+02   1.3950636e+02   1.3262131e+02   2.6014000e+02   2.4548607e+02   2.4173545e+02   2.4771025e+02   1.9127364e+02   1.4764902e+02   8.1550000e+01   8.4899636e+01   4.6526364e+01   6.7731527e+01   1.5691545e+02   1.1723131e+02   9.6216364e+01   9.6058145e+01   8.7384545e+01   1.0310560e+02   2.0537909e+02   1.6400513e+02   1.2368455e+02   1.1110796e+02   1.3126727e+02   1.6406225e+02   2.0111364e+02   1.4596909e+02   9.4875455e+01   1.5660815e+02   4.2252424e+01   4.0830978e+01   1.4695182e+02   1.9997931e+02   9.5331818e+01   1.0792982e+02   3.5432455e+02   1.7338222e+02   1.0220182e+02   1.1363022e+02   1.0111545e+02   9.2274400e+01   1.4948818e+02   4.7135491e+01   1.0523091e+02   1.4684244e+02
   2.1021545e+02   1.8950185e+02   2.0487636e+02   1.3374989e+02   1.7998727e+02   3.1865375e+02   1.3007636e+02   1.6228753e+02   3.1430242e+02  -4.2130222e+00   4.7918455e+02   9.5225091e+00   4.8821242e+02   2.0584178e+01   2.1962455e+02  -2.3541818e-01   1.6129455e+02   1.2477280e+02   8.8723636e+01   1.3593484e+02   4.3534455e+02   5.1669709e+01   1.7615273e+02   1.7043596e+02   1.5754364e+02   2.3387015e+02   2.7077273e+02  -7.8454545e+00   2.5003727e+02   7.5352000e+00   1.3653455e+02   2.0124178e+02   7.8217273e+01   8.2956255e+01   5.6832424e+01   9.4814578e+01   1.6712545e+02   1.6791178e+02   1.1079091e+02   1.5112855e+02   2.3339364e+02   1.2273055e+01   3.0297182e+02   8.5268000e+00   1.6090727e+02   1.4520287e+02   2.1228636e+02   1.2209255e+02   1.7761818e+01   9.4608727e+00   3.9039818e+02  -1.2071855e+01   2.2045273e+02   9.8474182e+00   1.2820000e+02   1.2387127e+02   9.7640909e+01   1.0408873e+02   1.1841000e+02   8.3074473e+01   1.1678242e+02   1.6385778e+00   1.4875545e+02   8.0772291e+01   1.5249909e+02   1.5566735e+02   7.5682424e+01   7.2776578e+01   1.7474455e+02   1.8968680e+02   1.0958727e+02   1.2036393e+02   1.5836818e+02   1.4633145e+02   3.5774818e+02   2.2460469e+02   1.1349273e+02   3.0669058e+02   2.5635364e+02   2.3058898e+02   1.9140455e+02   1.1308218e+02   2.4278545e+02   1.6165080e+02   1.7487182e+02   2.5426298e+02   6.2540909e+01   1.0926673e+02   1.5894455e+02   1.6792353e+02   3.1060909e+01   4.5987636e+00   1.3624000e+02   2.1647989e+02   7.6771818e+01   5.4500073e+01   1.0691364e+02   1.2336055e+02   4.3340000e+01   1.0688825e+02   1.0393545e+02   1.9794789e+02   4.2454545e-01  -6.1057818e+00   1.4448818e+02   1.9632640e+02   8.1206364e+01   2.0905440e+02   1.5667909e+02   1.3458476e+02   1.5689909e+02   1.9460625e+02   1.1564242e+02   1.7143978e+02   1.4283242e+02   1.9755458e+02   6.6302424e+01   1.3052698e+02   2.0214273e+02   1.6234313e+02   2.7621242e+02   1.6635418e+02   1.7739182e+02   1.1943684e+02   1.4698182e+02   1.6279055e+02   1.0309455e+02   9.5102436e+01   1.2811727e+02   2.2219698e+02   8.3000000e+01   1.8316091e+02   7.8780000e+01   7.8310327e+01   1.1813091e+02   1.1330407e+02   9.3623636e+01   1.2508738e+02   1.0368455e+02   6.0992509e+01   3.0730909e+01   4.7969818e+00   2.3430242e+02   1.8103698e+02   1.6565909e+02   1.3791636e+02   2.0550909e+02   2.1487109e+02   3.3866455e+02   1.4017684e+02   1.0768242e+02   2.3583658e+02   1.5418455e+02   1.2026796e+02   1.6302455e+02   1.1279076e+02   1.6140242e+02   1.8339898e+02   4.0008182e+01   3.7404800e+01   1.6245727e+02   1.5607433e+02   1.2084636e+02   1.6368411e+02   2.5195000e+02   2.6918127e+02   2.6726545e+02   3.1985785e+02   1.7889364e+02   1.9448942e+02   9.2220000e+01   1.0009604e+02   6.5146364e+01   8.3191927e+01   1.6353545e+02   1.2403171e+02   1.0759636e+02   1.0943775e+02   8.6284545e+01   6.6623600e+01   2.3251909e+02   1.9660393e+02   1.1901455e+02   1.1871156e+02   1.4035727e+02   2.0343505e+02   2.2211364e+02   1.4642909e+02   1.1078545e+02   1.7143535e+02   7.6112424e+01   6.0362178e+01   1.7590182e+02   1.5645331e+02   1.0271182e+02   1.2580942e+02   2.8946455e+02   1.7753102e+02   1.0496182e+02   6.7559418e+01   9.6305455e+01   1.1370920e+02   1.6767818e+02   6.2390291e+01   1.4813091e+02   1.3989044e+02
   1.9983545e+02   2.1824225e+02   2.4678636e+02   1.6525709e+02   1.8526727e+02   2.6942135e+02   1.4550636e+02   1.9981313e+02   3.6302242e+02   5.3593778e+00   4.0803455e+02   5.3145091e+00   4.8483242e+02   2.6854578e+01   2.3052455e+02   1.3562582e+01   1.5029455e+02   1.8913280e+02   8.0053636e+01   1.2981844e+02   3.3762455e+02   5.7627309e+01   2.0715273e+02   1.9276596e+02   1.8939364e+02   2.1979215e+02   2.3610273e+02   9.9281455e+00   2.8894727e+02   2.2662400e+01   1.6148455e+02   2.5791578e+02   8.9647273e+01   7.4801855e+01   6.6732424e+01   7.1352578e+01   1.3289545e+02   2.0642018e+02   9.4590909e+01   1.8637455e+02   2.3377364e+02   3.2926545e+00   3.1469182e+02   1.2069200e+01   1.7757727e+02   1.1972927e+02   1.8990636e+02   1.5088295e+02   4.1521818e+01   5.3200727e+00   2.7272818e+02  -4.7582545e+00   2.4378273e+02   1.1171018e+01   1.0530000e+02   1.1800327e+02   1.0774091e+02   7.3000727e+01   1.3293000e+02   8.4102873e+01   8.3872424e+01   1.1311378e+01   1.6132545e+02   1.1405669e+02   1.6949909e+02   1.2173735e+02   6.4492424e+01   9.4011778e+01   2.0441455e+02   2.1421320e+02   1.0587727e+02   1.1776073e+02   1.8598818e+02   1.4502185e+02   3.6350818e+02   3.1304389e+02   1.3427273e+02   3.0330818e+02   2.6297364e+02   2.8728938e+02   1.9078455e+02   1.5032178e+02   1.8594545e+02   2.3772800e+02   2.2882182e+02   2.1946698e+02   7.4540909e+01   1.6002673e+02   2.3175455e+02   1.2209873e+02   5.4680909e+01   4.6591636e+00   1.5557000e+02   2.0646349e+02   1.0391182e+02   7.4038873e+01   1.1534364e+02   1.3958615e+02   6.6280000e+01   1.1600305e+02   1.3235545e+02   2.2472429e+02   1.7894545e+01   2.4966182e+00   2.1158818e+02   1.5166840e+02   1.1382636e+02   1.8706480e+02   1.8138909e+02   1.5256796e+02   1.4666909e+02   2.1176465e+02   1.0435242e+02   1.7215298e+02   1.2864242e+02   2.2391978e+02   1.1806242e+02   1.6933618e+02   1.7333273e+02   2.3136793e+02   2.9254242e+02   1.8233778e+02   1.7220182e+02   1.8461204e+02   1.9289182e+02   1.7316775e+02   1.1675455e+02   1.4457964e+02   1.6863727e+02   1.9948538e+02   1.1567000e+02   2.3183731e+02   9.1540000e+01   9.5099527e+01   1.5237091e+02   1.1927487e+02   1.1357364e+02   1.2968138e+02   8.4214545e+01   8.5740109e+01   1.7400909e+01   1.5333382e+01   2.0049242e+02   2.0698178e+02   1.4118909e+02   6.2963964e+01   1.9555909e+02   1.6747709e+02   2.8014455e+02   1.1523844e+02   7.4252424e+01   1.9575098e+02   1.1956455e+02   6.9557564e+01   1.3535455e+02   7.0144364e+01   1.4854242e+02   1.6061778e+02   2.3008182e+01   2.1954800e+01   1.5878727e+02   1.3951793e+02   1.1393636e+02   1.3242691e+02   2.0943000e+02   2.2201287e+02   2.4030545e+02   2.4763465e+02   2.1779364e+02   1.6314742e+02   8.5270000e+01   8.6992036e+01   6.0426364e+01   6.2759527e+01   1.4600545e+02   9.1964109e+01   1.3254636e+02   7.8531745e+01   7.0814545e+01   9.4481200e+01   1.8261909e+02   1.4016593e+02   1.0115455e+02   9.8430364e+01   9.8267273e+01   1.1922225e+02   2.0363364e+02   1.3871749e+02   7.3165455e+01   1.4044495e+02   4.8302424e+01   3.5306978e+01   1.6643182e+02   1.5079091e+02   7.4991818e+01   1.1121702e+02   3.4180455e+02   1.5343382e+02   7.4861818e+01   6.6487418e+01   1.4202545e+02   7.9621600e+01   1.3848818e+02   4.4965491e+01   8.5610909e+01   7.2702036e+01
   2.3369545e+02   1.5781345e+02   2.2716636e+02   2.4539669e+02   1.8574727e+02   3.1866295e+02   1.4207636e+02   2.0356753e+02   3.8778242e+02  -1.2814222e+00   4.6279455e+02   3.1933709e+01   4.6673242e+02   1.2402578e+01   2.4638455e+02   7.6737818e+00   1.6648455e+02   1.4335760e+02   8.0103636e+01   1.3958444e+02   3.6405455e+02   5.1512909e+01   2.8853273e+02   2.1055636e+00   2.0249364e+02   2.2717415e+02   2.5482273e+02   2.0380545e+01   2.8403727e+02   1.3055200e+01   1.7110455e+02   2.1519618e+02   8.4407273e+01   8.1031055e+01   4.9352424e+01   4.8172978e+01   1.5350545e+02   1.9843138e+02   9.6450909e+01   1.9489575e+02   2.3243364e+02   3.1069855e+01   3.0226182e+02   1.1303600e+01   2.4957273e+01   2.1078873e+01   1.8728636e+02   1.2666255e+02   3.7618182e+00   5.2008727e+00   3.2034818e+02  -1.7897855e+01   2.3164273e+02   5.2822182e+00   1.0705000e+02   1.0866327e+02   1.4517091e+02   7.6666327e+01   1.1870000e+02   9.9621273e+01   8.0252424e+01   1.8170978e+01   1.4704545e+02   1.3152909e+02   1.7292909e+02   1.0546295e+02   5.4402424e+01   9.3908978e+01   1.3845455e+02   1.4616000e+02   9.2067273e+01   1.1243553e+02   1.5117818e+02   1.5442665e+02   4.0545818e+02   2.3359789e+02   1.1627273e+02   3.1507818e+02   1.8451364e+02   2.6233618e+02   1.7730455e+02   1.4907018e+02   1.7052545e+02   2.3527160e+02   1.8587182e+02   2.1295298e+02   3.3870909e+01   1.5309033e+02   1.9509455e+02   1.8556153e+02   4.0110909e+01   4.3047636e+00   1.4186000e+02   1.7279029e+02   1.0772182e+02   6.6114073e+01   1.3787364e+02   1.3169375e+02   5.3070000e+01   1.0542985e+02   1.0450545e+02   1.7452229e+02   1.4894545e+01  -2.1333818e+00   1.9462818e+02   1.6150520e+02   6.1966364e+01   1.7159360e+02   1.8100909e+02   1.3330836e+02   1.4056909e+02   1.6772265e+02   1.2378242e+02   1.3726858e+02   1.2006242e+02   1.8184618e+02   1.0140242e+02   1.1790898e+02   1.7619273e+02   2.1975913e+02   2.8949242e+02   1.6015178e+02   1.7810182e+02   1.2928004e+02   1.1998182e+02   1.6476055e+02   1.0775455e+02   1.1200964e+02   1.3811727e+02   2.2844698e+02   9.4050000e+01   2.5732691e+02   8.5830000e+01   1.0126633e+02   1.2960091e+02   1.1033647e+02   9.1863636e+01   1.2294818e+02   9.3074545e+01   6.4461309e+01   2.8970909e+01   2.1987782e+01   2.3978242e+02   1.8579858e+02   1.4441909e+02   1.1532556e+02   1.9412909e+02   1.6835149e+02   2.3580455e+02   8.7785636e+01   9.8212424e+01   1.7450418e+02   1.3218455e+02   1.0826796e+02   1.2888455e+02   9.1281964e+01   1.3492242e+02   2.0927738e+02   2.0768182e+01   2.8174000e+01   1.1011727e+02   1.4355153e+02   1.4622636e+02   9.8893709e+01   1.7852000e+02   2.1439567e+02   2.4487545e+02   2.3221905e+02   1.3593364e+02   2.0511622e+02   9.4220000e+01   8.7366036e+01   5.4426364e+01   8.0529527e+01   1.5281545e+02   9.1129309e+01   1.2750636e+02   8.0324945e+01   9.4484545e+01   6.9727600e+01   1.8942909e+02   1.5195113e+02   9.7294545e+01   1.0364916e+02   1.0045727e+02   1.2947705e+02   1.8478364e+02   1.4813549e+02   1.0725545e+02   1.3685775e+02   7.4162424e+01   6.7518178e+01   1.4332182e+02   1.5984971e+02   7.6801818e+01   1.1117222e+02   3.0518455e+02   1.5451342e+02   6.5961818e+01   8.6489418e+01   1.3668545e+02   8.0528800e+01   1.2276818e+02   3.6223091e+01   1.4723091e+02   1.0629244e+02
   2.0497545e+02   1.4892105e+02   2.2602636e+02   1.9143789e+02   1.8488727e+02   2.8902175e+02   1.3631636e+02   1.3397833e+02   3.5440242e+02   1.3148978e+01   4.3208455e+02  -9.3294909e+00   4.2187242e+02   1.7611378e+01   2.0343455e+02   1.4159782e+01   1.4343455e+02   1.6601160e+02   7.3863636e+01   1.3712364e+02   3.6067455e+02   6.1543309e+01   2.6901273e+02   7.2371636e+00   1.2601364e+02   2.5800255e+02   2.7191273e+02   1.1533455e+00   3.2432727e+02   1.4642000e+01   1.5896455e+02   2.0954738e+02   8.6457273e+01   6.2197055e+01   5.2452424e+01   8.1444978e+01   1.6641545e+02   2.1296858e+02   1.1688091e+02   1.7069135e+02   2.3991364e+02   1.4611455e+01   2.6421182e+02   9.9176000e+00   8.8427273e+01   6.9861273e+01   1.8595636e+02   1.2386895e+02   1.9711818e+01  -3.1512727e-01   3.3148818e+02  -1.6029055e+01   2.5569273e+02   5.5082182e+00   1.0860000e+02   1.0938927e+02   1.1159091e+02   7.7122727e+01   1.3027000e+02   8.2555673e+01   8.5022424e+01   3.6493778e+00   1.3494545e+02   9.9647091e+01   1.4349909e+02   7.8347345e+01   4.3212424e+01   1.2266418e+02   1.2626455e+02   1.6560520e+02   8.5637273e+01   7.9379927e+01   1.7536818e+02   1.5373145e+02   4.4231818e+02   2.3449909e+02   9.5932727e+01   2.7381538e+02   2.0789364e+02   2.0184578e+02   1.5597455e+02   1.5148658e+02   1.7646545e+02   2.1895640e+02   1.7463182e+02   1.5809218e+02   5.4090909e-01   8.4036727e+01   1.6523455e+02   1.0323033e+02   2.3250909e+01  -7.8264364e+00   1.2700000e+02   1.4707909e+02   8.9771818e+01   8.4980073e+01   1.1877364e+02   1.0003175e+02   4.6760000e+01   1.2361465e+02   8.1545455e+01   1.8421909e+02  -3.1754545e+00   1.5782218e+01   1.7315818e+02   1.7455280e+02   5.1446364e+01   1.1067520e+02   1.8638909e+02   1.0077796e+02   1.4680909e+02   9.8273455e+01   6.3402424e+01   1.5090898e+02   8.4542424e+01   1.5406778e+02   9.4682424e+01   1.0892658e+02   1.4224273e+02   2.0990513e+02   3.0130242e+02   1.7629698e+02   1.3306182e+02   9.7123236e+01   1.5637182e+02   1.0936935e+02   9.1804545e+01   1.0690564e+02   1.2016727e+02   1.9317298e+02   9.8150000e+01   1.7709891e+02   7.4450000e+01   9.6986727e+01   1.2356091e+02   8.9149673e+01   8.3523636e+01   8.1895382e+01   1.0240455e+02   4.1664909e+01   3.2640909e+01   4.5941818e+00   2.3325242e+02   2.0103098e+02   1.4799909e+02   1.3898916e+02   1.9741909e+02   2.2056829e+02   2.6690455e+02   1.0829764e+02   1.3564242e+02   1.6988978e+02   1.3289455e+02   1.2088116e+02   1.5611455e+02   9.8583564e+01   1.6868242e+02   2.2038658e+02   4.9248182e+01   4.7185600e+01   1.7135727e+02   1.4846233e+02   1.3055636e+02   1.6624731e+02   2.2400000e+02   2.1751727e+02   2.9226545e+02   2.5919785e+02   1.6141364e+02   2.2050782e+02   1.2798000e+02   7.6335236e+01   7.9906364e+01   9.4821127e+01   1.7653545e+02   1.1594171e+02   1.1283636e+02   1.2629855e+02   7.4004545e+01   1.2526600e+02   2.0180909e+02   1.7615073e+02   1.4129455e+02   7.8129164e+01   9.4687273e+01   1.2898865e+02   2.1378364e+02   1.9238549e+02   9.1785455e+01   1.7666535e+02   9.0212424e+01   7.5334178e+01   1.5585182e+02   1.7516731e+02   1.0509182e+02   8.9429018e+01   3.2518455e+02   1.7176342e+02   1.0777182e+02   9.1854618e+01   1.5359545e+02   1.1241600e+02   1.9238818e+02   6.9463491e+01   1.0918091e+02   1.5538644e+02
   1.8621545e+02   1.8037185e+02   1.9587636e+02   2.4270989e+02   1.9307727e+02   2.7898655e+02   1.6493636e+02   1.9330873e+02   3.6392242e+02   1.3337378e+01   3.5708455e+02   1.7480509e+01   4.5497242e+02   1.4003378e+01   2.2571455e+02   1.6567382e+01   3.0205455e+02   3.7322000e+01   8.7103636e+01   1.2440444e+02   3.6729455e+02   4.4923709e+01   2.7196273e+02   1.5581164e+01   2.1116364e+02   2.1638055e+02   2.6253273e+02   1.8663745e+01   2.3936727e+02   2.7388800e+01   1.6420455e+02   2.0774818e+02   9.5737273e+01   8.4124655e+01   9.2972424e+01   4.9823378e+01   1.1331545e+02   1.4088658e+02   1.4307091e+02   1.3345615e+02   2.4767364e+02   1.5130655e+01   3.5064182e+02   6.6232000e+00   1.4518727e+02   1.4365047e+02   1.3218636e+02   1.1402055e+02   2.4381818e+01  -2.0187273e+00   3.4424818e+02  -1.3809855e+01   2.1402273e+02   2.7221818e+01   1.2190000e+02   1.2512527e+02   1.2883091e+02   8.7213527e+01   1.1236000e+02   1.2083847e+02   7.4682424e+01  -6.3834222e+00   1.6361545e+02   1.1873349e+02   1.7782909e+02   1.3241095e+02   8.2452424e+01   9.1284978e+01   1.5336455e+02   1.7572720e+02   1.1616727e+02   1.2374753e+02   2.4594818e+02   1.9265505e+02   5.1250818e+02   2.9155389e+02   1.2543273e+02   3.0506538e+02   1.8912364e+02   2.3957738e+02   2.0192455e+02   1.2629058e+02   1.8231545e+02   2.7158840e+02   1.9397182e+02   1.9673498e+02   6.2680909e+01   1.3797553e+02   2.1156455e+02   1.5452393e+02   4.2250909e+01   1.9323564e+01   1.5348000e+02   1.9667069e+02   1.3077182e+02   9.7320073e+01   1.4706364e+02   1.4833855e+02   7.9810000e+01   8.7130655e+01   1.0854545e+02   1.8396909e+02  -2.1754545e+00   7.0221818e-01   1.9762818e+02   2.5983520e+02   6.4206364e+01   1.2408440e+02   1.9053909e+02   1.5473596e+02   1.5513909e+02   1.2636705e+02   7.7252424e+01   1.5056098e+02   1.3492242e+02   1.4060738e+02   1.0945242e+02   1.2950498e+02   1.5528273e+02   2.0971193e+02   3.8292242e+02   2.0424738e+02   1.4058182e+02   1.5509164e+02   1.7289182e+02   1.6457775e+02   9.6754545e+01   1.0426964e+02   1.8125727e+02   2.3242578e+02   1.2496000e+02   2.5004411e+02   1.1773000e+02   1.2604433e+02   1.3879091e+02   1.4174127e+02   1.1890364e+02   1.2868498e+02   1.0373455e+02   6.6888509e+01   4.5880909e+01   3.0964982e+01   2.1230242e+02   2.1308698e+02   1.6046909e+02   1.2704156e+02   1.9669909e+02   2.3200589e+02   2.4571455e+02   1.3614284e+02   1.2854242e+02   1.7169778e+02   1.4980455e+02   1.2913836e+02   1.3083455e+02   9.2645964e+01   1.6454242e+02   1.8576778e+02   4.2528182e+01   3.5863200e+01   1.4811727e+02   1.6617153e+02   1.2746636e+02   1.7992451e+02   1.9805000e+02   2.1721327e+02   2.7140545e+02   2.7524665e+02   1.7665364e+02   1.9657862e+02   1.1398000e+02   1.1269524e+02   9.0856364e+01   7.8465127e+01   1.2934545e+02   1.3148691e+02   1.0997636e+02   1.1343735e+02   1.0705455e+02   1.0596200e+02   2.4084909e+02   1.6369753e+02   9.9824545e+01   8.3916764e+01   1.3140727e+02   1.2276105e+02   2.1073364e+02   2.0733949e+02   1.1449545e+02   1.6179855e+02   8.4492424e+01   8.3741778e+01   1.4822182e+02   1.4471771e+02   9.0381818e+01   9.7275818e+01   3.3460455e+02   1.5048982e+02   1.1834182e+02   7.2719018e+01   1.6711545e+02   9.9714400e+01   1.7205818e+02   6.2369891e+01   1.0832091e+02   1.3912524e+02
   1.7169545e+02   2.1920345e+02   2.0721636e+02   1.9680269e+02   1.4669727e+02   3.4774695e+02   1.5150636e+02   2.3028313e+02   3.7887242e+02   3.5213778e+00   4.3265455e+02  -4.5150909e+00   4.2725242e+02   1.5700978e+01   2.6452455e+02   2.4362582e+01   3.5991455e+02  -4.8768000e+00   9.0913636e+01   1.2442964e+02   3.6619455e+02   6.1531709e+01   2.4496273e+02   1.1071164e+01   1.9478364e+02   1.9222095e+02   2.4487273e+02   1.4266545e+01   3.0489727e+02  -3.4236000e+00   1.6906455e+02   1.4892938e+02   9.3647273e+01   8.5621855e+01   5.2402424e+01   5.2788978e+01   1.0865545e+02   1.5335938e+02   1.1879091e+02   1.6439855e+02   2.4753364e+02   4.8185455e-01   3.4316182e+02   6.2616000e+00   1.8080727e+02   1.1633087e+02   1.4528636e+02   1.5288255e+02   2.3471818e+01   6.3840727e+00   3.9039818e+02  -3.9591855e+01   2.4407273e+02  -2.3218182e-01   1.2235000e+02   1.2118927e+02   9.7310909e+01   7.0695127e+01   1.3870000e+02   1.2473127e+02   9.3452424e+01  -7.8850222e+00   1.7723545e+02   1.0468389e+02   1.9325909e+02   1.6645655e+02   5.2682424e+01   8.5376578e+01   1.7517455e+02   1.6184240e+02   9.9017273e+01   1.4935953e+02   2.5594818e+02   1.8371505e+02   4.4393818e+02   3.1613949e+02   1.2488273e+02   2.6538938e+02   2.0943364e+02   1.9242258e+02   1.9311455e+02   1.7432538e+02   2.0141545e+02   2.4291040e+02   1.6601182e+02   1.9302178e+02   2.6300909e+01   1.1350593e+02   1.8085455e+02   1.8193073e+02   3.7010909e+01   9.3127636e+00   1.6690000e+02   1.8721709e+02   1.2682182e+02   9.3976073e+01   1.4129364e+02   1.5418015e+02   5.1650000e+01   9.5383455e+01   1.2945545e+02   1.9509629e+02   1.7354545e+01   8.0698182e+00   2.4777818e+02   1.7130320e+02   5.9446364e+01   1.1384520e+02   2.0343909e+02   1.2380396e+02   1.2856909e+02   1.5635265e+02   8.1832424e+01   1.6581458e+02   1.0859242e+02   1.3090378e+02   1.1225242e+02   1.8709098e+02   1.3876273e+02   1.9599353e+02   3.1964242e+02   2.1487978e+02   1.4315182e+02   1.0402604e+02   1.7156182e+02   1.6072415e+02   9.7324545e+01   1.0884404e+02   1.2901727e+02   2.4422498e+02   1.0777000e+02   2.3513931e+02   8.4070000e+01   9.9597127e+01   1.1632091e+02   1.5720887e+02   9.4713636e+01   8.7000182e+01   1.0868455e+02   7.3452509e+01   1.5120909e+01  -4.2942182e+00   2.1330242e+02   1.6852698e+02   1.5484909e+02   9.8731164e+01   2.4212909e+02   1.6532149e+02   2.6457455e+02   1.0472404e+02   9.2642424e+01   1.6636978e+02   1.1594455e+02   7.7617164e+01   1.1988455e+02   1.0848196e+02   1.4868242e+02   1.4512658e+02   3.3678182e+01   2.4861200e+01   1.1111727e+02   1.5390153e+02   1.5993636e+02   1.1098691e+02   1.3567000e+02   1.8282367e+02   2.3483545e+02   2.2898225e+02   1.6169364e+02   1.6496542e+02   7.1220000e+01   9.7016036e+01   7.7566364e+01   1.1190833e+02   8.9435455e+01   7.7909709e+01   9.5126364e+01   9.3145345e+01   7.4284545e+01   7.7963600e+01   1.9370909e+02   1.6274873e+02   7.7874545e+01   6.7202764e+01   1.0164727e+02   7.2861855e+01   1.9906364e+02   1.2884309e+02   7.3445455e+01   1.6027255e+02   6.5302424e+01   6.0556978e+01   1.1943182e+02   1.7260091e+02   7.2471818e+01   9.5418618e+01   2.7870455e+02   1.4182182e+02   8.7531818e+01   4.3183818e+01   1.5987545e+02   9.1723600e+01   1.6367818e+02   3.7710291e+01   6.6040909e+01   1.1702764e+02
   1.7950545e+02   1.6567865e+02   2.1692636e+02   1.7026589e+02   1.9660727e+02   2.7060415e+02   1.1474636e+02   2.1251393e+02   3.6340242e+02   2.4378978e+01   4.2565455e+02   8.6649091e+00   4.2854242e+02   2.6027778e+01   2.7443455e+02   1.3329782e+01   3.9857455e+02   3.6040000e-01   9.9433636e+01   1.5341804e+02   3.5729455e+02   4.7963709e+01   3.6253273e+02   4.2355636e+00   2.0030364e+02   2.1048935e+02   2.4158273e+02   9.3397455e+00   3.1260727e+02   3.4909600e+01   2.0553455e+02   1.4186178e+02   1.1159727e+02   1.0085585e+02   1.0106242e+02   6.1276178e+01   1.2208545e+02   1.8156498e+02   1.4207091e+02   1.4953615e+02   2.4162364e+02   2.6574655e+01   3.0540182e+02   1.1862400e+01   1.5876727e+02   1.3052407e+02   1.7466636e+02   1.3657215e+02   1.4951818e+01   3.1656727e+00   3.4258818e+02  -8.8670545e+00   2.3569273e+02  -1.6117818e+00   1.1745000e+02   1.2888127e+02   1.3331091e+02   9.0095127e+01   1.4117000e+02   1.0825367e+02   1.0649242e+02  -7.9282222e+00   1.0561545e+02   1.0189349e+02   1.2830909e+02   1.2422255e+02   5.7642424e+01   8.4269778e+01   1.2488455e+02   1.1881560e+02   9.5877273e+01   1.3304073e+02   1.3294818e+02   1.6383505e+02   3.9169818e+02   2.5216869e+02   9.7652727e+01   1.9623778e+02   1.5966364e+02   1.9009418e+02   1.5426455e+02   1.2381338e+02   1.5915545e+02   2.0771120e+02   1.5654182e+02   1.4267938e+02   2.0630909e+01   1.1523953e+02   1.6904455e+02   8.7925527e+01   1.7110909e+01  -3.4352364e+00   1.2690000e+02   1.4327709e+02   1.0886182e+02   1.1636287e+02   1.1334364e+02   1.0832615e+02   4.2550000e+01   8.8221455e+01   1.0731545e+02   1.4872749e+02   2.2454545e-01  -1.0689782e+01   1.9524818e+02   1.4545560e+02   4.4676364e+01   1.0388680e+02   1.8486909e+02   8.4239564e+01   1.2404909e+02   1.0271425e+02   8.5832424e+01   1.3368458e+02   8.5782424e+01   9.0498578e+01   7.8832424e+01   1.5947458e+02   8.7952727e+01   1.3338833e+02   3.2940242e+02   1.8047898e+02   1.1401182e+02   8.3927236e+01   1.1256182e+02   1.0711415e+02   8.7944545e+01   7.9504436e+01   1.0797727e+02   1.8300818e+02   1.0224000e+02   2.1781171e+02   6.6450000e+01   6.3056727e+01   9.9600909e+01   7.5116473e+01   8.0053636e+01   8.7602982e+01   8.3834545e+01   3.5150509e+01   4.2930909e+01   4.2909818e+00   1.9392242e+02   1.3588738e+02   1.3284909e+02   1.5215116e+02   2.7517909e+02   2.1705749e+02   2.6185455e+02   1.2756164e+02   9.7162424e+01   1.6986818e+02   1.4680455e+02   7.9238364e+01   1.4640455e+02   1.1683036e+02   1.2825242e+02   1.4091098e+02   3.8818182e+01   1.1540000e+01   1.3973727e+02   1.2851193e+02   1.3422636e+02   9.2803709e+01   1.3691000e+02   1.6058447e+02   2.2173545e+02   2.1517025e+02   1.6536364e+02   1.4219182e+02   1.0355000e+02   8.1619636e+01   7.7806364e+01   1.0579913e+02   1.4248545e+02   5.9475709e+01   1.0164636e+02   8.6343745e+01   8.3434545e+01   7.9421600e+01   1.9137909e+02   1.3617513e+02   8.4824545e+01   7.0256764e+01   1.0868727e+02   1.3810865e+02   1.7911364e+02   1.1648909e+02   8.6975455e+01   1.6019015e+02   7.0062424e+01   7.9276178e+01   1.1132182e+02   1.4382971e+02   6.8611818e+01   1.0911742e+02   2.9041455e+02   1.5311502e+02   8.9291818e+01   7.8813018e+01   1.4735545e+02   7.9625200e+01   1.7138818e+02   3.9523491e+01   6.6270909e+01   9.5389236e+01
   2.3721545e+02   1.8425185e+02   2.1525636e+02   1.3944949e+02   1.4436727e+02   3.2145335e+02   1.5688636e+02   1.7709273e+02   3.5925242e+02   2.1140978e+01   4.2965455e+02   2.4774909e+01   4.5397242e+02   1.4373378e+01   2.4081455e+02   2.7979382e+01   4.5686455e+02   1.0607200e+01   8.9243636e+01   1.7123324e+02   4.1824455e+02   5.7897709e+01   4.2482273e+02   5.3023636e+00   1.4320364e+02   2.2867735e+02   2.5439273e+02   1.5084945e+01   2.9022727e+02   2.7510000e+01   1.8372455e+02   1.3322658e+02   7.4027273e+01   1.2105145e+02   7.8492424e+01   5.5031778e+01   1.1489545e+02   1.6105018e+02   1.0517091e+02   1.3833815e+02   2.3024364e+02   2.4350545e+00   2.9407182e+02   1.9338800e+01   1.5528727e+02   1.4046247e+02   1.3438636e+02   1.0041455e+02   1.7001818e+01   9.7116727e+00   3.4929818e+02  -2.1213855e+01   2.0878273e+02  -4.5989818e+00   1.2285000e+02   1.2399927e+02   1.1088091e+02   9.3179527e+01   1.3427000e+02   1.1089567e+02   9.7112424e+01   1.2521778e+00   1.1828545e+02   1.1106989e+02   1.8258909e+02   1.8836015e+02   5.3972424e+01   7.7513378e+01   1.2655455e+02   1.5644200e+02   1.0754727e+02   1.5514713e+02   1.8451818e+02   1.5799945e+02   4.1222818e+02   2.5843629e+02   1.1232273e+02   1.9006418e+02   2.1220364e+02   1.5635098e+02   1.9268455e+02   1.9240978e+02   1.7257545e+02   2.2347760e+02   1.7673182e+02   2.5101418e+02   9.6440909e+01   6.9464727e+01   2.1137455e+02   1.3934913e+02   5.0920909e+01  -1.4230036e+01   1.7119000e+02   2.2149389e+02   1.4644182e+02   1.3830647e+02   1.4768364e+02   1.5995895e+02   5.5760000e+01   1.1347465e+02   1.2788545e+02   1.5780189e+02   2.6894545e+01   7.5066182e+00   2.0853818e+02   2.1910240e+02   5.8206364e+01   1.1913440e+02   2.0200909e+02   8.6008364e+01   1.2370909e+02   2.2660145e+02   8.7832424e+01   1.8437458e+02   1.1197242e+02   9.2683378e+01   9.5592424e+01   1.7556378e+02   9.6662727e+01   1.5588153e+02   3.0168242e+02   1.8917658e+02   1.5663182e+02   1.1904764e+02   1.3356182e+02   1.4676415e+02   9.8324545e+01   1.1872404e+02   1.3749727e+02   2.2964658e+02   1.0762000e+02   1.7067131e+02   8.5300000e+01   9.3308727e+01   1.4532091e+02   9.1168873e+01   1.0643364e+02   1.3683258e+02   1.1183455e+02   8.5290509e+01   4.6640909e+01   1.7044182e+01   2.1573242e+02   1.8162258e+02   1.6475909e+02   1.6779836e+02   1.3198909e+02   7.2422691e+01   2.4771455e+02   1.5702284e+02   1.1959242e+02   1.9055378e+02   1.2827455e+02   9.4150764e+01   1.6573455e+02   1.2457396e+02   1.2664242e+02   2.1493978e+02   3.2818182e+01   2.9690000e+01   1.4787727e+02   1.6777073e+02   9.9796364e+01   1.2117811e+02   1.6429000e+02   1.6067407e+02   2.3316545e+02   2.4782585e+02   1.8217364e+02   2.0789702e+02   9.6130000e+01   8.0783236e+01   1.0852636e+02   1.2272153e+02   1.2753545e+02   1.1024171e+02   1.1759636e+02   9.6497745e+01   8.7434545e+01   1.3219160e+02   2.1199909e+02   1.9276553e+02   1.0077455e+02   9.6650764e+01   1.5640727e+02   1.3000105e+02   1.7363364e+02   1.5235749e+02   9.2165455e+01   1.6539495e+02   9.8732424e+01   9.7412578e+01   1.3964182e+02   1.6888411e+02   1.1942182e+02   1.2200262e+02   3.2494455e+02   1.8978262e+02   1.0025182e+02   9.6596218e+01   1.5249545e+02   8.0644000e+01   2.1705818e+02   4.6579891e+01   6.5660909e+01   1.3367804e+02
   2.6478545e+02   2.5037625e+02   2.3530636e+02   1.6588549e+02   1.7255727e+02   2.8400815e+02   1.5150636e+02   2.1714313e+02   3.6368242e+02  -7.0734222e+00   4.6622455e+02   8.8993091e+00   4.7554242e+02   1.6597778e+01   2.5405455e+02   6.0181818e-02   4.7986455e+02   6.5272000e+00   9.6863636e+01   1.4485364e+02   3.9505455e+02   2.8702909e+01   3.3586273e+02  -2.9608364e+00   1.4830364e+02   1.4040935e+02   2.6925273e+02   1.7706145e+01   2.4541727e+02   8.6648000e+00   1.9782455e+02   1.4057858e+02   9.6027273e+01   9.9581455e+01   8.5402424e+01   6.6378978e+01   1.0936545e+02   1.6372258e+02   8.1980909e+01   1.2986335e+02   2.4667364e+02   2.6550655e+01   3.0964182e+02   1.9932000e+00   1.6114727e+02   1.5523367e+02   1.2323636e+02   1.2768655e+02   1.8001818e+01   1.2921673e+01   3.3405818e+02  -1.1564655e+01   1.6555273e+02   2.8941818e-01   1.1905000e+02   9.1003273e+01   1.1198091e+02   1.1118153e+02   1.1108000e+02   1.1175087e+02   8.1212424e+01   1.3144178e+01   1.2613545e+02   1.4416189e+02   1.7330909e+02   2.2777255e+02   5.2112424e+01   9.8572178e+01   1.5145455e+02   1.8131000e+02   1.2620727e+02   1.6070433e+02   1.9970818e+02   1.8654425e+02   4.4474818e+02   2.5492469e+02   1.2410273e+02   2.5273178e+02   2.3866364e+02   2.1046418e+02   2.1306455e+02   1.9139938e+02   1.5288545e+02   2.7442280e+02   2.2940182e+02   1.9285058e+02   4.5250909e+01   1.4288993e+02   1.8151455e+02   1.4959793e+02   6.3680909e+01  -2.3508364e+00   1.8095000e+02   2.3071309e+02   1.6329182e+02   1.3233847e+02   1.3963364e+02   1.9707295e+02   6.9340000e+01   9.7808255e+01   1.2178545e+02   2.4975989e+02   1.8424545e+01  -1.0157818e+00   2.4486818e+02   1.6548600e+02   6.3446364e+01   1.4800520e+02   1.6081909e+02   9.9973564e+01   1.3161909e+02   2.1467865e+02   6.5452424e+01   1.8621498e+02   1.2159242e+02   1.3191378e+02   1.2816242e+02   2.0005818e+02   1.4581273e+02   1.2384953e+02   3.5392242e+02   2.1837738e+02   1.3901182e+02   8.3977236e+01   1.5441182e+02   1.2967615e+02   9.5664545e+01   1.2221684e+02   1.4187727e+02   2.4671618e+02   1.1181000e+02   2.2371611e+02   9.4830000e+01   9.2456327e+01   1.2708091e+02   1.0748807e+02   1.2152364e+02   1.4114538e+02   1.1464455e+02   6.8635709e+01   3.4830909e+01   2.5178982e+01   2.2278242e+02   1.7948858e+02   1.7432909e+02   1.4645276e+02   2.2955909e+02   3.0613709e+02   2.9566455e+02   1.4223684e+02   1.3306242e+02   2.0833618e+02   1.3775455e+02   8.6342364e+01   1.4578455e+02   1.2468996e+02   1.9187242e+02   1.5110138e+02   3.7248182e+01   3.3905600e+01   1.4202727e+02   1.6275873e+02   1.3965636e+02   1.4217931e+02   1.7762000e+02   1.8793767e+02   2.5878545e+02   2.1439625e+02   1.8203364e+02   2.3033822e+02   1.0736000e+02   9.1884836e+01   1.2523636e+02   1.3381473e+02   1.4524545e+02   8.2214909e+01   1.0483636e+02   1.1413855e+02   1.0471455e+02   1.0919920e+02   2.1718909e+02   1.8673033e+02   1.0039455e+02   1.0744116e+02   1.2202727e+02   1.3190145e+02   2.0563364e+02   1.4550749e+02   1.0092545e+02   1.2326415e+02   1.0330242e+02   9.7096978e+01   1.7811182e+02   1.4264651e+02   1.2057182e+02   1.4729062e+02   3.5503455e+02   1.5585542e+02   1.2629182e+02   8.8183018e+01   1.7306545e+02   8.1758400e+01   2.3395818e+02   8.2997891e+01   6.5510909e+01   1.2559004e+02
[truncated: 4,549,861 more chars]
