# Supplementary material for: Specific structural elements of the T-box riboswitch drive the two-step binding of the tRNA ligand
Source: eLife. 2018 Sep 25;7:e39518. doi: 10.7554/eLife.39518 (PMC6197855; doi:10.7554/eLife.39518)
Supplement: Figure 3—source data 3. [file elife-39518-fig3-data3.zip › Repeat1.txt]

   8.5000000e+01   8.5000000e+01   9.0000000e+01   9.0000000e+01   9.3000000e+01   9.3000000e+01   9.9000000e+01   9.9000000e+01   1.0200000e+02   1.0200000e+02   1.0900000e+02   1.0900000e+02   1.1600000e+02   1.1600000e+02   1.2300000e+02   1.2300000e+02   1.2600000e+02   1.2600000e+02   1.3300000e+02   1.3300000e+02   1.3500000e+02   1.3500000e+02   1.4600000e+02   1.4600000e+02   1.5100000e+02   1.5100000e+02   1.5400000e+02   1.5400000e+02   1.6400000e+02   1.6400000e+02   1.6500000e+02   1.6500000e+02   1.6600000e+02   1.6600000e+02   1.6900000e+02   1.6900000e+02   1.7700000e+02   1.7700000e+02   1.9700000e+02   1.9700000e+02   1.9900000e+02   1.9900000e+02   2.0000000e+02   2.0000000e+02   2.0100000e+02   2.0100000e+02   2.2500000e+02   2.2500000e+02   2.3400000e+02   2.3400000e+02   2.3600000e+02   2.3600000e+02   2.5100000e+02   2.5100000e+02   2.5300000e+02   2.5300000e+02   2.5500000e+02   2.5500000e+02   2.5900000e+02   2.5900000e+02   2.6200000e+02   2.6200000e+02   2.6600000e+02   2.6600000e+02   2.7000000e+02   2.7000000e+02   2.9300000e+02   2.9300000e+02   3.1700000e+02   3.1700000e+02   3.3200000e+02   3.3200000e+02   3.3300000e+02   3.3300000e+02   3.4000000e+02   3.4000000e+02   3.4100000e+02   3.4100000e+02   3.4500000e+02   3.4500000e+02   3.5100000e+02   3.5100000e+02   3.5500000e+02   3.5500000e+02   3.5900000e+02   3.5900000e+02   3.6300000e+02   3.6300000e+02   3.6600000e+02   3.6600000e+02   3.6800000e+02   3.6800000e+02   3.7600000e+02   3.7600000e+02   3.8000000e+02   3.8000000e+02   3.9400000e+02   3.9400000e+02   3.9800000e+02   3.9800000e+02   4.0900000e+02   4.0900000e+02   4.1800000e+02   4.1800000e+02   4.2000000e+02   4.2000000e+02   4.4600000e+02   4.4600000e+02   4.4700000e+02   4.4700000e+02   4.4800000e+02   4.4800000e+02   4.5200000e+02   4.5200000e+02   4.5500000e+02   4.5500000e+02   4.6000000e+02   4.6000000e+02   4.6800000e+02   4.6800000e+02   4.8100000e+02   4.8100000e+02   4.8400000e+02   4.8400000e+02   4.8600000e+02   4.8600000e+02   4.9000000e+02   4.9000000e+02   4.9300000e+02   4.9300000e+02   4.9400000e+02   4.9400000e+02   4.9700000e+02   4.9700000e+02   5.0300000e+02   5.0300000e+02   5.1700000e+02   5.1700000e+02   5.1900000e+02   5.1900000e+02   5.2300000e+02   5.2300000e+02   5.5000000e+02   5.5000000e+02   5.5900000e+02   5.5900000e+02   5.6000000e+02   5.6000000e+02   5.6900000e+02   5.6900000e+02   5.8000000e+02   5.8000000e+02   5.8100000e+02   5.8100000e+02   5.8600000e+02   5.8600000e+02   5.9700000e+02   5.9700000e+02   6.0100000e+02   6.0100000e+02   6.0500000e+02   6.0500000e+02   6.0600000e+02   6.0600000e+02   6.1000000e+02   6.1000000e+02   6.1700000e+02   6.1700000e+02   6.1900000e+02   6.1900000e+02   6.2700000e+02   6.2700000e+02   6.3200000e+02   6.3200000e+02   6.3500000e+02   6.3500000e+02   6.3600000e+02   6.3600000e+02   6.4200000e+02   6.4200000e+02   6.4400000e+02   6.4400000e+02   6.4900000e+02   6.4900000e+02   6.5100000e+02   6.5100000e+02   6.5500000e+02   6.5500000e+02   6.6000000e+02   6.6000000e+02   6.6300000e+02   6.6300000e+02
   3.2018581e+02   4.1076103e+01   1.0221581e+02   1.1062177e+02   2.1372258e+02   1.4377703e+02   1.4990161e+02   1.5839206e+02   2.0543161e+02   5.0134826e+01   1.1636710e+02   6.1845148e+01   1.3779645e+02   1.3093628e+02   1.6632290e+02   1.6131223e+02   7.2603548e+01   9.0186877e+01   9.5432903e+01   1.1122730e+02   1.4567258e+02   1.4396781e+02   1.5917194e+02   1.7280431e+02   1.2805548e+02   1.5440298e+02   9.1859677e+01   6.8663806e+01   1.4896032e+02   1.5774382e+02   1.0592871e+02   1.6655538e+02   7.8445484e+01   2.0677017e+02   1.2452355e+02   1.1034102e+02   9.7251290e+01   1.3916538e+02   8.5743226e+01   1.2773570e+02   2.5355161e+01   1.2161094e+02   1.3792290e+02   1.1355843e+02   1.5847613e+02   7.8756748e+01   1.5458774e+02   1.4899556e+02   1.7332194e+02   1.7779941e+02   1.3206129e+02   5.9431871e+01   1.6992645e+02   1.6416943e+02   1.6034097e+02   1.4074950e+02   2.2884581e+02   1.3552072e+02   2.2022452e+02   6.7854619e+01   1.7543484e+02   1.0769392e+02   3.1416258e+02   5.4390542e+01   1.6990903e+02   5.2335019e+01   2.1374129e+02   1.7056650e+02   2.1615581e+02   8.5257858e+01   1.4005452e+02   1.2713015e+02   1.9592194e+02   1.7555205e+02   1.8163323e+02   1.4139095e+02   2.0911323e+02   1.1761965e+02   2.1685548e+02   1.3457575e+02   1.7655839e+02   1.3206114e+02   1.3724226e+02   1.2710030e+02   7.1797419e+01   9.2603303e+01   1.2662194e+02   6.6488632e+01   5.9252258e+01   5.5586916e+01   6.3274839e+01  -1.1191987e+01   1.2538871e+02   7.9945677e+01   1.0819581e+02   9.8493045e+01   1.3743323e+02   1.2545502e+02   1.5227290e+02   3.8571716e+01   1.4329871e+02   1.0796675e+02   2.2348161e+02   8.2650181e+01   2.5812581e+02   1.3244800e+02   2.1420355e+02   1.5824372e+02   2.0089290e+02   2.0768179e+02   2.0501355e+02   1.5355537e+02   1.6291935e+02   2.4439871e+02   2.8172806e+02   1.9966014e+02   1.3338968e+02   9.9101406e+01   3.0394742e+02   1.1642130e+02   1.8359742e+02   1.6650930e+02   1.8619968e+02   1.4896241e+02   1.1533387e+02   1.2533619e+02   1.8903613e+02   1.3358324e+02   5.3203419e+02   2.7764275e+02   2.8751903e+02   2.0653557e+02   1.5986258e+02   1.3931680e+02   1.6822323e+02   1.9689569e+02   6.6210968e+01   7.8314735e+01   1.0458645e+02   8.3720826e+01   9.1024194e+01   9.6801613e+01   1.6494774e+02   1.4883773e+02   2.4455645e+02   2.6444032e+02   4.3067032e+02   1.3818412e+02   1.9386581e+02   2.4513622e+02   8.8552581e+01   1.7313547e+02   2.5013452e+02   8.8746013e+01   1.7100645e+02   2.2244723e+02   2.3833710e+02   2.0966045e+02   1.8894645e+02   1.4678977e+02   1.7931355e+02   2.0738685e+02   1.9706129e+02   2.4479606e+02   1.6496323e+02   1.1713068e+02   2.2139129e+02   1.8949160e+02   1.4154032e+02   1.7583290e+02   1.7585677e+02   2.3906855e+02   1.3034129e+02   1.7479592e+02   1.7805839e+02   1.8419888e+02   1.7313581e+02   9.0372039e+01   1.7629742e+02   8.6377497e+01   2.1069226e+02   1.5347172e+02   1.0164194e+02   1.2796026e+02   9.8817742e+01   1.1856877e+02   8.8698387e+01   8.3078645e+01   9.5284839e+01   1.0086173e+02   1.1656903e+02   8.7056413e+01
   3.2252581e+02   3.7178903e+01   1.2521581e+02   1.0040177e+02   2.2534258e+02   1.5727743e+02   1.4067161e+02   1.5665046e+02   2.2614161e+02   5.5378026e+01   1.4413710e+02   6.6763548e+01   1.4627645e+02   1.0953788e+02   1.5561290e+02   1.3369903e+02   9.8503548e+01   8.3404877e+01   5.9622903e+01   1.2528210e+02   1.8286258e+02   9.7842606e+01   1.4498194e+02   1.3379951e+02   1.5681548e+02   1.4962218e+02   9.1719677e+01   8.3335006e+01   1.2458032e+02   1.5797422e+02   9.6308710e+01   1.3212498e+02   6.0445484e+01   2.0988017e+02   1.0614355e+02   1.3438142e+02   9.5111290e+01   1.6486658e+02   7.6793226e+01   8.9931703e+01   3.3265161e+01   1.0635814e+02   1.6197290e+02   1.0715443e+02   1.2928613e+02   8.5901948e+01   1.7715774e+02   1.5418996e+02   2.0361194e+02   1.7361621e+02   1.5282129e+02   7.3871071e+01   1.3959645e+02   2.0588583e+02   2.0044097e+02   1.1711150e+02   2.3722581e+02   1.2656032e+02   2.6489452e+02   1.2800102e+02   2.0172484e+02   1.6702072e+02   3.0983258e+02   7.0026942e+01   2.1171903e+02   1.2461022e+02   1.9754129e+02   1.4505250e+02   2.1506581e+02   1.2405506e+02   1.5752452e+02   1.9283255e+02   1.8407194e+02   1.7465005e+02   1.9272323e+02   1.8284375e+02   1.7221323e+02   1.4476165e+02   2.0014548e+02   1.7758255e+02   1.6981839e+02   1.8929034e+02   1.5995226e+02   1.2894350e+02   1.0946742e+02   1.0720970e+02   1.4520194e+02   8.2762232e+01   1.0425226e+02   7.2886916e+01   4.0034839e+01  -9.6727871e+00   1.2138871e+02   1.1921568e+02   1.0847581e+02   9.1800645e+01   1.9428323e+02   1.2547702e+02   1.1980290e+02   4.3979316e+01   1.0996871e+02   1.0316315e+02   1.9034161e+02   1.3145138e+02   2.5136581e+02   1.3260880e+02   1.4348355e+02   2.3576132e+02   2.0676290e+02   1.8865219e+02   2.3342355e+02   1.8045257e+02   1.6666935e+02   1.8614871e+02   3.3038806e+02   2.3762734e+02   2.0924968e+02   1.2699261e+02   2.5880742e+02   1.5022250e+02   2.0712742e+02   1.7362690e+02   1.8948968e+02   1.1993921e+02   1.1176387e+02   1.6004179e+02   2.2579613e+02   1.7802244e+02   5.5580419e+02   3.0569115e+02   2.7789903e+02   1.6421517e+02   1.9144258e+02   2.1979040e+02   1.6912323e+02   1.6463369e+02   6.9640968e+01   7.2040335e+01   9.8966452e+01   9.1130426e+01   1.1979419e+02   1.1131001e+02   1.2437774e+02   1.5985333e+02   2.2135645e+02   2.1924632e+02   4.1000032e+02   1.9230772e+02   2.1160581e+02   2.8982702e+02   9.6842581e+01   1.8037227e+02   2.3085452e+02   1.4451841e+02   1.8029645e+02   1.8984403e+02   2.1848710e+02   2.1044845e+02   1.5998645e+02   1.3567657e+02   1.4354355e+02   1.6291845e+02   1.8678129e+02   2.0689846e+02   1.7929323e+02   1.5793428e+02   1.8325129e+02   1.5330280e+02   1.6102032e+02   1.7112450e+02   1.8142677e+02   2.2890295e+02   1.4305129e+02   1.4782912e+02   1.6476839e+02   1.6240208e+02   1.4884581e+02   7.3885239e+01   1.6201742e+02   1.1327990e+02   2.6469226e+02   1.1677172e+02   1.2940194e+02   1.3373946e+02   8.3007742e+01   7.4313574e+01   9.4698387e+01   8.4938645e+01   9.5284839e+01   9.5101729e+01   1.3175903e+02   8.4361213e+01
   3.3776581e+02   3.5339703e+01   1.1726581e+02   8.0997768e+01   2.3930258e+02   1.2397063e+02   1.4933161e+02   1.1709766e+02   1.9219161e+02   7.6954026e+01   1.2074710e+02   8.8784748e+01   1.5417645e+02   1.1538588e+02   1.5070290e+02   1.1194183e+02   1.1817355e+02   9.0541277e+01   7.0292903e+01   1.6047850e+02   1.5300258e+02   1.2247141e+02   1.5065194e+02   1.3972591e+02   1.5062548e+02   1.2935738e+02   1.2113968e+02   1.1527141e+02   1.1630032e+02   1.5863662e+02   1.2240871e+02   1.4818698e+02   8.6155484e+01   2.1963337e+02   1.5761355e+02   1.0455382e+02   1.1720129e+02   1.7495938e+02   8.9793226e+01   8.3171703e+01   1.6975161e+01   1.1147134e+02   1.1068290e+02   1.5182763e+02   1.3614613e+02   1.2164315e+02   1.4163774e+02   1.4384156e+02   1.8047194e+02   1.3536741e+02   1.5168129e+02   8.0532271e+01   1.6854645e+02   1.4461983e+02   1.4529097e+02   1.4666350e+02   2.2336581e+02   1.5495912e+02   2.6265452e+02   9.7700219e+01   2.2481484e+02   1.2088352e+02   2.8802258e+02   4.9671742e+01   1.6628903e+02   1.0638462e+02   1.7054129e+02   1.4040250e+02   1.9373581e+02   1.1662146e+02   1.2229452e+02   1.3060095e+02   1.5645194e+02   1.4356965e+02   1.4477323e+02   1.8624975e+02   1.2254323e+02   1.3006525e+02   1.5952548e+02   1.8502215e+02   1.9265839e+02   1.4772314e+02   1.3838226e+02   9.7389097e+01   1.0832742e+02   8.1110903e+01   1.3753194e+02   7.1705832e+01   8.1212258e+01   4.3110116e+01   5.5794839e+01  -1.1883587e+01   1.1033871e+02   9.8529677e+01   1.1838581e+02   1.1234785e+02   1.2638323e+02   1.6362902e+02   1.2065290e+02   6.6721316e+01   1.3377871e+02   8.6208348e+01   1.9501161e+02   1.0030778e+02   2.9050581e+02   1.5352760e+02   1.5501355e+02   2.0931892e+02   2.2439290e+02   2.5311179e+02   2.7583355e+02   1.7617977e+02   2.1096935e+02   1.8150471e+02   2.7086806e+02   1.7809894e+02   1.8462968e+02   1.2586221e+02   2.5766742e+02   1.9697370e+02   1.7740742e+02   1.7634450e+02   1.9253968e+02   1.3483521e+02   1.1052387e+02   1.5562099e+02   2.1412613e+02   2.1166604e+02   5.3008419e+02   2.9155875e+02   3.1894903e+02   1.6197117e+02   1.9191258e+02   1.4849280e+02   1.7036323e+02   1.7215449e+02   8.5310968e+01   6.1696735e+01   1.3772645e+02   7.2789626e+01   1.2398419e+02   6.4924813e+01   1.5551774e+02   1.3021213e+02   2.4610645e+02   1.7721632e+02   3.9167032e+02   1.9768412e+02   2.1975581e+02   2.7706502e+02   9.2692581e+01   1.7570427e+02   2.3090452e+02   1.6356441e+02   1.7138645e+02   1.6932683e+02   2.0118710e+02   2.1648245e+02   1.5160645e+02   1.1705697e+02   1.2540355e+02   2.0069965e+02   1.9778129e+02   1.9934846e+02   1.6577323e+02   1.3249588e+02   1.7168129e+02   1.4760840e+02   1.9507032e+02   1.2645050e+02   1.2037677e+02   2.2164695e+02   1.3743129e+02   1.2327872e+02   1.7548839e+02   1.4702448e+02   1.3984581e+02   7.5365239e+01   1.7725742e+02   7.3820697e+01   1.9998226e+02   1.6366852e+02   1.4935194e+02   1.1338346e+02   7.4907742e+01   9.9341574e+01   9.0458387e+01   7.5887845e+01   9.9194839e+01   8.0928929e+01   1.1594903e+02   8.8296013e+01
   3.1314581e+02   3.0399303e+01   1.3507581e+02   8.1142968e+01   2.1534258e+02   1.2988743e+02   1.3609161e+02   1.4525686e+02   1.8410161e+02   8.8601226e+01   1.2717710e+02   7.3410348e+01   1.5898645e+02   1.4595108e+02   1.7085290e+02   1.6109983e+02   1.1041355e+02   1.1592208e+02   8.7572903e+01   1.3181610e+02   1.5681258e+02   1.7069661e+02   1.4817194e+02   1.3678431e+02   1.7405548e+02   1.2872298e+02   9.1429677e+01   8.0698206e+01   1.0058032e+02   1.9799422e+02   1.3283871e+02   1.4882258e+02   6.1445484e+01   2.0075017e+02   1.4857355e+02   9.6557019e+01   1.1572129e+02   1.3316778e+02   7.7223226e+01   9.8087303e+01   4.3785161e+01   1.1475654e+02   9.6922903e+01   1.5445843e+02   1.4771613e+02   9.1577548e+01   1.5573774e+02   1.4799356e+02   2.0409194e+02   1.4266781e+02   1.6334129e+02   6.9169471e+01   1.4040645e+02   1.8539103e+02   1.7668097e+02   1.5168230e+02   2.2570581e+02   1.5972192e+02   2.6227452e+02   8.7540619e+01   1.7310484e+02   1.3826032e+02   3.2387258e+02   5.8753742e+01   1.6257903e+02   1.3716142e+02   1.4397129e+02   1.6195810e+02   1.9935581e+02   9.5551858e+01   1.6633452e+02   1.3469775e+02   1.5850194e+02   1.4097565e+02   1.6349323e+02   1.5994215e+02   1.7378323e+02   1.5191605e+02   1.8543548e+02   1.1951935e+02   1.4734839e+02   1.9813794e+02   1.2238226e+02   1.6561910e+02   1.1760742e+02   9.4178503e+01   1.4915194e+02   1.0501623e+02   8.9682258e+01   7.1102516e+01   4.1944839e+01   9.6044129e+00   1.2133871e+02   9.1129677e+01   1.1995581e+02   8.9502245e+01   1.5995323e+02   1.2537342e+02   1.2299290e+02   6.8484116e+01   1.6053871e+02   9.4687548e+01   1.8687161e+02   1.1495898e+02   2.6721581e+02   1.1767080e+02   1.5586355e+02   2.1882092e+02   1.9164290e+02   2.2198179e+02   2.9119355e+02   1.8372097e+02   1.9201935e+02   1.9987071e+02   2.8057806e+02   2.3290214e+02   1.9005968e+02   1.3314781e+02   2.1513742e+02   1.7366610e+02   2.0497742e+02   1.4851890e+02   1.8515968e+02   1.4971561e+02   1.3295387e+02   1.3525659e+02   2.1417613e+02   2.0814204e+02   5.6451419e+02   2.4589435e+02   2.9108903e+02   1.7491997e+02   2.0823258e+02   1.6334720e+02   2.1489323e+02   1.9197209e+02   7.6020968e+01   9.1959935e+01   1.4325645e+02   1.2639723e+02   1.0098419e+02   7.8714813e+01   1.4551774e+02   1.6282213e+02   2.1110645e+02   2.1336632e+02   3.4295032e+02   1.9505172e+02   1.9570581e+02   2.3335902e+02   8.4072581e+01   2.0468387e+02   2.8913452e+02   1.8043601e+02   1.6048645e+02   1.9623883e+02   2.1028710e+02   2.2510445e+02   1.9236645e+02   1.5346617e+02   1.4116355e+02   2.2567885e+02   2.1516129e+02   1.7095806e+02   1.7072323e+02   1.2009988e+02   1.8515129e+02   1.9386080e+02   1.5826032e+02   1.5420530e+02   1.3051677e+02   2.1207575e+02   1.5810129e+02   1.7247512e+02   1.6357839e+02   2.1416728e+02   1.0780581e+02   1.0602844e+02   1.7286742e+02   9.7651897e+01   1.7688226e+02   1.5308652e+02   1.1064194e+02   1.3014026e+02   1.0371774e+02   8.4896774e+01   7.4368387e+01   1.0598505e+02   1.2057484e+02   9.0558529e+01   1.0517903e+02   8.1817613e+01
   2.8452581e+02   4.0168903e+01   1.1145581e+02   1.1931257e+02   2.1872258e+02   1.3809703e+02   1.3719161e+02   1.2644886e+02   2.0348161e+02   7.6770826e+01   1.2413710e+02   8.7983548e+01   1.6936645e+02   1.1841068e+02   1.2813290e+02   1.5712743e+02   1.1431355e+02   9.0330077e+01   8.3482903e+01   1.2861330e+02   1.5214258e+02   1.2630021e+02   1.3298194e+02   1.4042951e+02   1.4243548e+02   1.5582258e+02   7.4529677e+01   1.0400021e+02   1.4982032e+02   1.6309502e+02   1.2187871e+02   1.7146938e+02   6.1965484e+01   2.3370857e+02   1.3871355e+02   1.2353582e+02   1.1072129e+02   1.6385778e+02   9.4223226e+01   8.8817303e+01   4.6925161e+01   1.0102534e+02   1.2087290e+02   1.7921243e+02   1.1252613e+02   1.2296275e+02   1.6092774e+02   1.4091836e+02   1.8404194e+02   1.5589181e+02   1.7063129e+02   6.9876271e+01   1.5840645e+02   1.7181103e+02   1.5944097e+02   1.2096150e+02   2.2075581e+02   1.8892792e+02   2.8675452e+02   8.0012219e+01   1.5148484e+02   1.4207992e+02   3.4054258e+02   6.8420142e+01   1.7147903e+02   1.4072942e+02   1.6464129e+02   1.5506450e+02   2.2182581e+02   6.4184258e+01   1.6143452e+02   1.6774975e+02   1.6654194e+02   1.6466245e+02   1.6615323e+02   1.6805935e+02   1.7054323e+02   1.4155525e+02   1.6938548e+02   1.5237335e+02   1.5829839e+02   1.7295194e+02   1.3953226e+02   1.5733710e+02   1.1060742e+02   9.1928503e+01   1.3915194e+02   8.0386232e+01   7.5592258e+01   6.4749716e+01   4.7564839e+01   5.8481290e-01   9.7008710e+01   6.7076077e+01   9.3145806e+01   1.2841705e+02   1.6600323e+02   1.2492942e+02   1.0613290e+02   4.6402916e+01   1.2934871e+02   1.1122275e+02   1.8991161e+02   1.0709578e+02   2.1559581e+02   1.7385040e+02   2.2315355e+02   1.3171772e+02   1.8664290e+02   2.4263179e+02   2.5960355e+02   1.3930817e+02   1.9616935e+02   2.0758871e+02   2.7495806e+02   2.1963174e+02   1.6700968e+02   1.1689181e+02   2.9461742e+02   1.5473770e+02   1.8578742e+02   1.5657410e+02   1.9424968e+02   1.5974841e+02   1.0761387e+02   1.5661379e+02   1.8060613e+02   2.2791764e+02   5.5265419e+02   2.3799315e+02   2.5308903e+02   1.8190997e+02   2.0723258e+02   1.7942720e+02   1.6912323e+02   1.7754369e+02   4.7930968e+01   8.7727135e+01   1.0101645e+02   8.5436426e+01   1.1617419e+02   6.0789613e+01   1.3627774e+02   1.9132133e+02   2.4315645e+02   1.8975232e+02   3.6872032e+02   2.1971012e+02   2.1649581e+02   1.9990582e+02   6.7882581e+01   2.1868907e+02   2.8337452e+02   1.4403681e+02   1.8176645e+02   2.2001643e+02   2.0378710e+02   2.1802445e+02   1.9870645e+02   1.2290897e+02   1.2831355e+02   1.9136685e+02   2.0626129e+02   1.6215006e+02   1.7877323e+02   1.3888588e+02   1.6558129e+02   1.7728640e+02   2.2050032e+02   1.8922610e+02   1.3775677e+02   2.1578655e+02   1.4638129e+02   1.5836272e+02   1.9381839e+02   1.7212808e+02   1.4032581e+02   1.0865684e+02   1.8882742e+02   4.1325097e+01   1.6326226e+02   1.6036612e+02   1.3778194e+02   1.1863906e+02   9.4677742e+01   7.6279974e+01   9.5078387e+01   6.7238245e+01   9.1624839e+01   1.0049453e+02   1.1994903e+02   8.4396013e+01
   3.0738581e+02   2.0010103e+01   1.1978581e+02   1.1307617e+02   1.6306258e+02   1.4787983e+02   1.3105161e+02   1.5166006e+02   1.6791161e+02   9.1376426e+01   1.2970710e+02   8.7637948e+01   1.5008645e+02   1.0109308e+02   1.2675290e+02   1.7428783e+02   1.2846355e+02   7.6818077e+01   9.9912903e+01   1.3601890e+02   1.3628258e+02   1.7895901e+02   1.6775194e+02   1.5254791e+02   1.4910548e+02   1.5514898e+02   9.8479677e+01   8.3654206e+01   1.0592032e+02   1.4665702e+02   1.1492871e+02   1.7568538e+02   8.2445484e+01   1.9512017e+02   1.2661355e+02   1.6131382e+02   1.5353129e+02   1.1743298e+02   1.2646323e+02   9.1578103e+01   5.8305161e+01   1.0125494e+02   1.0649290e+02   1.3850283e+02   1.4623613e+02   8.8265948e+01   1.2844774e+02   1.1098676e+02   2.1599194e+02   1.4648581e+02   1.7368129e+02   6.4632271e+01   1.9511645e+02   1.6235423e+02   1.3301097e+02   1.2198590e+02   2.3127581e+02   1.3765632e+02   2.3470452e+02   7.5846219e+01   1.3048484e+02   1.7218992e+02   2.8302258e+02   5.3881742e+01   1.6352903e+02   1.1146542e+02   1.7735129e+02   1.3947770e+02   1.6730581e+02   1.4559586e+02   1.7386452e+02   1.2456535e+02   1.2216194e+02   1.1164285e+02   1.5496323e+02   2.1400455e+02   1.4645323e+02   1.5710245e+02   1.9190548e+02   1.9400175e+02   1.4313839e+02   1.3447474e+02   1.3238226e+02   1.4019910e+02   9.9277419e+01   1.0464490e+02   1.2229194e+02   6.8025032e+01   8.4252258e+01   6.0106916e+01   3.9084839e+01  -7.6367871e+00   1.0291871e+02   1.0098328e+02   1.0219581e+02   1.0049305e+02   1.7724323e+02   1.3041022e+02   1.3846290e+02   5.6106516e+01   1.2553871e+02   1.3967755e+02   2.1710161e+02   7.4970581e+01   3.1607581e+02   1.3895200e+02   2.0329355e+02   1.5240652e+02   1.9801290e+02   2.0822219e+02   2.4666355e+02   1.1798337e+02   2.2631935e+02   1.7547671e+02   2.7405806e+02   1.9008374e+02   1.7615968e+02   1.2910981e+02   2.4447742e+02   1.6902890e+02   2.0612742e+02   2.1775690e+02   1.9077968e+02   1.5488601e+02   1.3190387e+02   1.4758059e+02   2.0626613e+02   1.7948484e+02   5.5232419e+02   2.8953955e+02   2.6389903e+02   1.8290517e+02   1.9712258e+02   2.0612600e+02   1.9570323e+02   1.6883729e+02   4.6880968e+01   9.6151135e+01   1.1648645e+02   1.0253883e+02   1.0626419e+02   8.1582413e+01   1.4960774e+02   1.5649493e+02   2.6375645e+02   2.0605432e+02   4.3405032e+02   2.2276372e+02   2.6523581e+02   2.1263662e+02   8.5222581e+01   2.2587187e+02   2.7418452e+02   1.4253201e+02   2.0538645e+02   2.0198683e+02   2.1588710e+02   1.6675645e+02   1.8765645e+02   1.3860297e+02   1.3311355e+02   1.3637285e+02   1.9697129e+02   2.0075326e+02   1.8505323e+02   1.5766348e+02   1.8434129e+02   1.8245560e+02   2.0835032e+02   1.6067810e+02   1.5699677e+02   2.4314735e+02   1.5791129e+02   1.4730032e+02   1.5619839e+02   1.6108768e+02   1.1903581e+02   1.2255004e+02   1.5939742e+02   1.0310950e+02   1.6164226e+02   1.8811572e+02   1.4078194e+02   1.5858906e+02   9.5907742e+01   1.0680157e+02   8.8218387e+01   9.0307045e+01   7.7624839e+01   8.2084529e+01   1.1179903e+02   8.1958013e+01
   2.8176581e+02   2.8149703e+01   1.4373581e+02   1.0783017e+02   1.3696258e+02   1.5058783e+02   1.2519161e+02   1.2464886e+02   1.6719161e+02   6.5004026e+01   1.2198710e+02   7.9255548e+01   1.5036645e+02   1.5874068e+02   1.1670290e+02   1.8438183e+02   1.1350355e+02   1.0920488e+02   8.4242903e+01   1.8760250e+02   1.6343258e+02   1.5082701e+02   1.4551194e+02   1.3732711e+02   1.5495548e+02   1.1606098e+02   1.1385968e+02   1.1156381e+02   1.2639032e+02   1.4944942e+02   1.4011871e+02   1.4477018e+02   4.7775484e+01   1.8827377e+02   1.2576355e+02   1.6767182e+02   9.1721290e+01   1.7703778e+02   1.2484323e+02   7.2177703e+01   9.0305161e+01   9.6934942e+01   1.1611290e+02   1.2659323e+02   1.4538613e+02   1.0128395e+02   1.3796774e+02   1.1918516e+02   1.5828194e+02   1.3072261e+02   1.3934129e+02   1.2365947e+02   1.4349645e+02   1.9686383e+02   1.4529097e+02   1.0005350e+02   1.9308581e+02   1.5200152e+02   2.2694452e+02   7.5747019e+01   1.6572484e+02   1.4456072e+02   2.9245258e+02   5.0747342e+01   1.4971903e+02   8.7810219e+01   1.8159129e+02   1.2047850e+02   1.5454581e+02   1.0608666e+02   1.1495452e+02   1.3542815e+02   1.4873194e+02   1.6547725e+02   1.6315323e+02   1.6934935e+02   1.6840323e+02   1.5034645e+02   1.8423548e+02   1.3466535e+02   1.2613839e+02   1.0178474e+02   1.2024226e+02   1.1941030e+02   1.3146742e+02   1.0273970e+02   1.2062194e+02   9.2918632e+01   7.1732258e+01   7.6588516e+01   3.0274839e+01  -3.3361987e+01   9.1438710e+01   8.6751677e+01   1.0009581e+02   8.4431045e+01   1.7309323e+02   9.5792219e+01   1.1037290e+02   6.1733716e+01   1.1329871e+02   7.1366748e+01   1.9896161e+02   1.0318178e+02   2.1359581e+02   1.8301040e+02   1.8891355e+02   1.6526692e+02   1.8832290e+02   2.3337739e+02   2.5578355e+02   1.7590377e+02   2.0701935e+02   2.1532071e+02   2.6700806e+02   1.8302774e+02   1.8296968e+02   1.4590501e+02   2.3166742e+02   1.1881370e+02   1.8473742e+02   1.3365810e+02   1.7686968e+02   1.4056881e+02   1.0914387e+02   1.4921139e+02   2.0741613e+02   1.5296284e+02   4.8694419e+02   2.8338995e+02   2.5537903e+02   1.8539677e+02   2.1386258e+02   2.0173680e+02   1.8898323e+02   1.6090489e+02   5.1020968e+01   1.0462994e+02   1.3782645e+02   1.1959163e+02   9.7644194e+01   7.4792013e+01   1.2789774e+02   1.5304173e+02   2.0990645e+02   2.3131232e+02   4.0052032e+02   1.5354612e+02   1.9081581e+02   2.4317022e+02   8.5262581e+01   2.1096867e+02   2.2842452e+02   9.2522813e+01   1.8667645e+02   1.9276363e+02   1.7793710e+02   2.4554245e+02   1.5779645e+02   1.2933177e+02   1.3678355e+02   2.0640925e+02   1.7683129e+02   2.0979446e+02   1.7529323e+02   1.0068428e+02   2.1491129e+02   1.6777000e+02   1.3792032e+02   1.5640250e+02   9.7806774e+01   2.0802255e+02   1.3305129e+02   1.8866912e+02   1.6286839e+02   1.4965408e+02   1.4594581e+02   5.9827239e+01   1.1686742e+02  -3.8681032e+00   1.4807226e+02   1.7482132e+02   1.1097194e+02   1.0554386e+02   6.8057742e+01   8.7079574e+01   9.2988387e+01   8.8025445e+01   1.1290484e+02   6.8452129e+01   1.2456903e+02   7.1456413e+01
   2.8128581e+02   1.8618103e+01   1.2373581e+02   1.0729017e+02   1.0663258e+02   1.5101423e+02   1.3614161e+02   1.4825286e+02   2.0100161e+02   8.2679226e+01   1.1946710e+02   1.1273715e+02   1.7250645e+02   9.7539484e+01   1.2890290e+02   1.2797583e+02   1.0255355e+02   1.1350088e+02   1.1395290e+02   1.5736570e+02   1.4343258e+02   2.0685701e+02   1.4927194e+02   1.8012631e+02   1.4224548e+02   1.2278778e+02   1.0452968e+02   1.1836021e+02   9.5440323e+01   2.2483542e+02   1.1183871e+02   1.5731258e+02   9.0155484e+01   2.1350337e+02   1.6080355e+02   1.2409862e+02   9.1771290e+01   1.6351378e+02   9.2693226e+01   1.0441970e+02   5.7115161e+01   8.0450142e+01   1.0749290e+02   1.3804283e+02   1.6009613e+02   8.9397148e+01   1.6982774e+02   1.4896636e+02   1.9909194e+02   1.8206781e+02   1.5534129e+02   9.8529471e+01   1.5340645e+02   1.8754103e+02   1.6639097e+02   1.2455550e+02   2.1155581e+02   1.4142392e+02   2.6141452e+02   1.0727942e+02   1.8005484e+02   1.5794432e+02   3.2283258e+02   7.1416942e+01   1.6038903e+02   9.6336619e+01   1.4454129e+02   1.3658250e+02   1.9149581e+02   6.3180658e+01   1.3271452e+02   1.8871735e+02   1.5659194e+02   1.2479845e+02   1.5192323e+02   2.1334775e+02   1.6406323e+02   1.5245365e+02   1.5062548e+02   1.5040415e+02   1.6587839e+02   1.3502554e+02   1.4434226e+02   1.3714230e+02   8.9707419e+01   9.1700503e+01   1.3686194e+02   8.9239432e+01   5.8022258e+01   8.7015316e+01   5.7514839e+01  -2.1591187e+01   9.6198710e+01   9.6660877e+01   9.5285806e+01   8.2435845e+01   2.0986323e+02   1.0876062e+02   9.5182903e+01   3.3378916e+01   1.4015871e+02   1.1445795e+02   1.9239161e+02   1.1380738e+02   2.6055581e+02   1.6077360e+02   2.0482355e+02   1.3718412e+02   2.0157290e+02   2.3424739e+02   3.0936355e+02   1.5508737e+02   1.5591935e+02   2.8530871e+02   3.1352806e+02   1.8968614e+02   1.6543968e+02   1.1668741e+02   2.4623742e+02   1.2360810e+02   1.7916742e+02   1.7329370e+02   1.5248968e+02   1.1356921e+02   1.4052387e+02   1.3241099e+02   1.9146613e+02   1.5814884e+02   5.4556419e+02   2.9008035e+02   2.7094903e+02   1.9491117e+02   2.3512258e+02   1.8892600e+02   1.7760323e+02   1.5743529e+02   5.5880968e+01   8.1671135e+01   1.3296645e+02   8.7310426e+01   1.2417419e+02   7.9099613e+01   1.5232774e+02   1.3989733e+02   2.3025645e+02   1.9068432e+02   3.8443032e+02   1.9121332e+02   2.0823581e+02   2.3630662e+02   9.3642581e+01   1.6929827e+02   2.6047452e+02   1.7305881e+02   2.0153645e+02   1.9033483e+02   2.2923710e+02   2.1793845e+02   1.6422645e+02   1.2833737e+02   1.6883355e+02   2.1465525e+02   1.9606129e+02   1.7144606e+02   1.7572323e+02   1.6293988e+02   2.1639129e+02   1.8803160e+02   2.0112032e+02   1.7125650e+02   1.2294677e+02   2.1206135e+02   1.4538129e+02   2.1116272e+02   1.7148839e+02   1.6524448e+02   1.3065581e+02   1.1429044e+02   1.5715742e+02  -3.2141303e+01   1.8931226e+02   1.6185212e+02   1.1097194e+02   1.4921386e+02   7.0767742e+01   5.7102774e+01   1.0064839e+02   8.0792645e+01   1.0814484e+02   6.7172929e+01   1.3651903e+02   7.1260413e+01
   3.2661581e+02   1.9901703e+01   1.0888581e+02   8.2138168e+01   1.4844258e+02   1.4766943e+02   1.7824161e+02   1.0835486e+02   2.0295161e+02   5.4523226e+01   1.3893710e+02   8.4899548e+01   1.4998645e+02   1.6010108e+02   1.6028290e+02   1.5960543e+02   1.0831355e+02   9.6040077e+01   9.4862903e+01   1.1380290e+02   1.2943258e+02   1.3897701e+02   1.2084194e+02   1.2625071e+02   1.4000548e+02   1.4887698e+02   1.0923968e+02   8.4173406e+01   1.2358032e+02   1.5800422e+02   1.1202871e+02   1.5320738e+02   6.4065484e+01   2.1111057e+02   1.3152355e+02   1.4649102e+02   1.9511129e+02   1.2143658e+02   9.3033226e+01   7.2772503e+01   5.3215161e+01   9.9622142e+01   1.0445290e+02   1.2194603e+02   1.5219613e+02   1.0606915e+02   1.5177774e+02   1.2484036e+02   1.7756194e+02   1.7808021e+02   1.6158129e+02   5.0030271e+01   1.3897645e+02   2.0222543e+02   1.5658097e+02   1.1205030e+02   2.1732581e+02   1.5196232e+02   2.7875452e+02   9.8322219e+01   1.7034484e+02   1.5553112e+02   3.5268258e+02   2.6308942e+01   1.3743903e+02   1.3326262e+02   1.8064129e+02   1.8402450e+02   2.1215581e+02   8.2147858e+01   1.1881452e+02   1.8734935e+02   1.5078194e+02   1.8107325e+02   1.3420323e+02   2.0676535e+02   1.6978323e+02   1.1657605e+02   1.9300548e+02   1.2391375e+02   1.6202839e+02   1.4091354e+02   1.2448226e+02   1.4435110e+02   1.0546742e+02   7.5239703e+01   1.0310194e+02   8.8890232e+01   9.1022258e+01   5.1705316e+01   6.0514839e+01  -2.0691187e+01   9.6528710e+01   9.0584477e+01   1.1642581e+02   7.2784645e+01   2.2209323e+02   9.0872219e+01   1.2342290e+02   7.0879716e+01   1.1563871e+02   1.0522955e+02   1.7577161e+02   1.1375698e+02   2.2955581e+02   1.5725360e+02   2.0225355e+02   1.5619972e+02   1.9507290e+02   2.0451739e+02   2.2936355e+02   2.0783737e+02   2.1161935e+02   2.2710271e+02   2.9529806e+02   1.9029454e+02   1.8829968e+02   1.2766861e+02   2.3580742e+02   1.3139250e+02   2.0369742e+02   1.5752130e+02   1.7981968e+02   1.4347281e+02   1.0414387e+02   1.4865139e+02   1.9284613e+02   1.6541844e+02   5.1394419e+02   2.5479995e+02   2.9522903e+02   1.9358877e+02   1.7976258e+02   1.6778480e+02   1.4417323e+02   1.2800969e+02   6.5550968e+01   9.5127535e+01   1.2996645e+02   1.2303043e+02   1.1712419e+02   1.1285361e+02   1.4075774e+02   1.9025293e+02   1.9335645e+02   1.9033632e+02   4.0072032e+02   1.6739012e+02   2.6544581e+02   1.7372982e+02   7.9362581e+01   1.9768067e+02   2.1775452e+02   1.9594641e+02   1.9100645e+02   2.0717723e+02   1.4098710e+02   2.6069845e+02   1.4670645e+02   1.1082897e+02   1.3535355e+02   1.5095365e+02   2.0464129e+02   1.8184966e+02   1.9710323e+02   1.4912948e+02   2.0791129e+02   1.4361000e+02   1.9373032e+02   1.4236770e+02   1.3223677e+02   2.1764815e+02   1.3238129e+02   2.2325272e+02   1.5471839e+02   2.0873608e+02   1.3432581e+02   1.3928684e+02   1.5391742e+02   9.4877897e+01   1.9117226e+02   1.5875332e+02   1.2202194e+02   1.3232986e+02   8.9297742e+01   6.8660374e+01   1.1498839e+02   1.1531545e+02   1.0814484e+02   9.0552929e+01   1.3260903e+02   8.1623213e+01
   2.7490581e+02   5.2648503e+01   1.5340581e+02   7.4866568e+01   1.3015258e+02   1.3242263e+02   1.4014161e+02   1.0598286e+02   1.9195161e+02   5.9023226e+01   1.2379710e+02   8.6060748e+01   1.6455645e+02   1.2245548e+02   1.5290290e+02   1.2605583e+02   8.6603548e+01   1.0916688e+02   7.5292903e+01   1.5760850e+02   1.6157258e+02   1.6312581e+02   1.7689194e+02   1.6595671e+02   1.7253548e+02   1.3560458e+02   1.1699968e+02   1.0922261e+02   1.1582032e+02   1.6610502e+02   9.6028710e+01   1.4786738e+02   8.1445484e+01   2.1163017e+02   1.4890355e+02   1.4629062e+02   1.9177129e+02   1.2860378e+02   1.1379323e+02   9.7631703e+01   4.3645161e+01   1.2580774e+02   1.1387290e+02   1.4429243e+02   1.6314613e+02   1.0067315e+02   1.4973774e+02   1.2057356e+02   1.9632194e+02   1.7395941e+02   1.5820129e+02   5.9150671e+01   1.6587645e+02   1.8869343e+02   1.6425097e+02   1.7367670e+02   2.1184581e+02   1.5521072e+02   2.7665452e+02   7.2340219e+01   2.0353484e+02   1.4248592e+02   3.1873258e+02   5.6024942e+01   1.8552903e+02   1.1099542e+02   1.6535129e+02   2.1562770e+02   1.7644581e+02   1.1309466e+02   1.4824452e+02   1.3385495e+02   1.8535194e+02   1.7101765e+02   1.6015323e+02   1.6858935e+02   1.5540323e+02   1.1033645e+02   1.9566548e+02   1.3623095e+02   1.2713839e+02   1.7875474e+02   1.3334226e+02   1.2731230e+02   1.1165742e+02   9.0514503e+01   1.4572194e+02   8.1390632e+01   6.8872258e+01   7.9817316e+01   1.2084839e+01  -9.0967871e+00   1.3676871e+02   7.1985277e+01   1.0552581e+02   1.0408665e+02   1.6881323e+02   1.6185462e+02   1.0308290e+02   2.4126916e+01   1.1367871e+02   1.4938635e+02   1.6287161e+02   7.1738981e+01   2.7764581e+02   1.7393640e+02   2.1744355e+02   1.8498452e+02   1.9420290e+02   2.9315699e+02   2.5566355e+02   1.7344337e+02   1.7886935e+02   2.3417271e+02   2.8448806e+02   2.2539934e+02   1.5148968e+02   1.3599341e+02   3.3485742e+02   1.3579850e+02   1.8397742e+02   1.5233890e+02   2.0115968e+02   1.4424561e+02   9.0803871e+01   1.5152859e+02   1.8536613e+02   2.1963684e+02   4.9532419e+02   3.1199955e+02   2.9098903e+02   1.8177797e+02   1.9807258e+02   1.9010000e+02   1.9155323e+02   1.6512929e+02   8.2210968e+01   8.4224735e+01   1.3434645e+02   9.2390026e+01   8.6124194e+01   1.0105361e+02   1.2984774e+02   1.7212573e+02   2.1460645e+02   2.2678632e+02   3.9019032e+02   2.3899252e+02   2.3465581e+02   1.9650302e+02   7.2032581e+01   2.0488707e+02   1.9799452e+02   1.6605721e+02   1.5672645e+02   1.5515963e+02   1.9213710e+02   2.5100645e+02   1.6489645e+02   1.2595377e+02   1.6021355e+02   1.9624485e+02   1.7526129e+02   1.8858006e+02   1.6910323e+02   1.3717948e+02   2.2930129e+02   1.5670880e+02   1.8092032e+02   1.3244250e+02   1.3451677e+02   2.2451575e+02   1.7281129e+02   1.4991832e+02   1.6405839e+02   2.0612888e+02   1.6951581e+02   1.0647164e+02   1.4958742e+02   7.3984297e+01   2.0988226e+02   1.8058652e+02   1.6850194e+02   9.5041458e+01   1.0667774e+02   9.1319974e+01   7.3078387e+01   8.6618245e+01   8.0664839e+01   7.6991329e+01   1.1979903e+02   7.7508013e+01
   3.1376581e+02   5.7779703e+01   1.4002581e+02   1.0583697e+02   1.5491258e+02   1.2391183e+02   1.3176161e+02   1.3993326e+02   1.9219161e+02   3.6484026e+01   1.1703710e+02   8.6361548e+01   1.6355645e+02   1.4110548e+02   1.9718290e+02   1.3456343e+02   1.1708355e+02   8.4538477e+01   8.9862903e+01   1.5282290e+02   1.5414258e+02   1.7443021e+02   1.8913194e+02   1.6116751e+02   1.8014548e+02   1.5123578e+02   9.9479677e+01   1.0248421e+02   1.4658032e+02   1.7254422e+02   1.1473871e+02   1.8804058e+02   5.4395484e+01   2.1293417e+02   1.3490355e+02   1.3117062e+02   1.8101129e+02   1.1675458e+02   8.7083226e+01   9.9918503e+01   1.6455161e+01   1.6979294e+02   1.0678290e+02   1.6094963e+02   1.1352613e+02   1.1392275e+02   1.5063774e+02   1.1921156e+02   1.5561194e+02   1.8031621e+02   1.3930129e+02   9.6332671e+01   1.8597645e+02   1.9165543e+02   1.5877097e+02   1.3520510e+02   1.9451581e+02   1.6802712e+02   3.2241452e+02   7.5589419e+01   1.9201484e+02   1.0407752e+02   3.5335258e+02   7.0975342e+01   1.5709903e+02   1.4097982e+02   1.6531129e+02   1.3178090e+02   1.9496581e+02   9.3663058e+01   1.6138452e+02   1.3418375e+02   1.6640194e+02   1.4096365e+02   1.5687323e+02   1.4899175e+02   1.1692323e+02   1.5237485e+02   2.0614548e+02   1.2196255e+02   1.2050839e+02   1.4933514e+02   1.2562226e+02   1.5740990e+02   1.1260742e+02   7.2338503e+01   1.2762194e+02   7.8268632e+01   6.1872258e+01   6.8807316e+01   5.7274839e+01  -1.2419871e+00   1.2029871e+02   1.0321288e+02   1.2257581e+02   1.0048265e+02   1.3848323e+02   1.7828102e+02   1.2561290e+02   7.8134516e+01   1.4510871e+02   9.1631948e+01   1.7053161e+02   1.2031618e+02   2.2707581e+02   1.9383200e+02   1.6534355e+02   2.1387252e+02   2.2670290e+02   2.3942699e+02   2.5483355e+02   1.5032977e+02   2.0666935e+02   2.1744871e+02   2.4938806e+02   2.1786734e+02   1.5267968e+02   1.3589821e+02   1.5161742e+02   1.2493770e+02   1.8235742e+02   1.7999850e+02   1.9896968e+02   1.8480081e+02   1.0633387e+02   1.2981619e+02   1.9703613e+02   2.0065324e+02   5.5408419e+02   2.5634875e+02   2.7308903e+02   1.6792997e+02   2.0444258e+02   1.5123040e+02   1.8041323e+02   1.8940049e+02   6.5120968e+01   9.9121935e+01   1.5101645e+02   1.0167643e+02   1.0393419e+02   9.1578813e+01   1.3818774e+02   1.7031853e+02   2.1165645e+02   2.2627232e+02   3.6472032e+02   2.1736012e+02   2.2786581e+02   2.7720622e+02   7.5222581e+01   2.0591187e+02   2.3161452e+02   2.3279761e+02   2.0253645e+02   2.0792483e+02   2.1703710e+02   2.2696445e+02   1.8594645e+02   1.6530977e+02   1.6059355e+02   2.1197445e+02   2.1897129e+02   1.6799326e+02   2.0034323e+02   1.2992028e+02   2.0025129e+02   2.0613280e+02   1.8431032e+02   1.5131130e+02   1.2680677e+02   2.1480255e+02   1.3224129e+02   2.0345392e+02   1.9662839e+02   1.4595328e+02   1.3961581e+02   6.2953639e+01   1.6048742e+02   7.7252297e+01   1.8531226e+02   1.5146212e+02   1.2107194e+02   1.3488586e+02   8.6627742e+01   7.4303974e+01   1.1202839e+02   9.8782245e+01   9.9144839e+01   8.9412929e+01   1.1232903e+02   7.5345613e+01
   3.2204581e+02   4.3787303e+01   1.0011581e+02   1.3340977e+02   1.1639258e+02   1.5004343e+02   1.3133161e+02   1.2725766e+02   1.8005161e+02   4.1065226e+01   1.1579710e+02   9.2700748e+01   1.2774645e+02   1.4383028e+02   2.0751290e+02   1.3620703e+02   9.8033548e+01   1.1891248e+02   1.2971290e+02   9.9064903e+01   1.7362258e+02   1.1882181e+02   1.4413194e+02   1.7191751e+02   1.8629548e+02   1.0588378e+02   9.8379677e+01   8.1522206e+01   1.1292032e+02   1.7895702e+02   1.1868871e+02   1.7172458e+02   8.2965484e+01   2.3093857e+02   1.3095355e+02   1.5310662e+02   1.8311129e+02   1.0610658e+02   9.8413226e+01   9.1432103e+01   3.2265161e+01   1.2895814e+02   1.1845290e+02   1.1068603e+02   1.0023613e+02   9.7985948e+01   1.8696774e+02   1.6640516e+02   1.8699194e+02   1.7918581e+02   1.4758129e+02   1.0072027e+02   1.8582645e+02   1.5504743e+02   1.4796097e+02   1.2192990e+02   2.2094581e+02   1.5434272e+02   2.9441452e+02   1.0096942e+02   1.9091484e+02   1.3288552e+02   3.6297258e+02   8.4675742e+01   1.6666903e+02   1.6383422e+02   1.8216129e+02   1.6428290e+02   1.3173581e+02   1.3510146e+02   1.6805452e+02   1.1875015e+02   1.5050194e+02   1.4494565e+02   1.8687323e+02   2.0931175e+02   1.7464323e+02   1.4513725e+02   1.8133548e+02   1.4341735e+02   1.4871839e+02   1.7344834e+02   1.3562226e+02   1.3407990e+02   1.1289742e+02   8.5265303e+01   1.1758194e+02   1.0754183e+02   1.0121226e+02   8.4800116e+01   5.2754839e+01  -5.4503871e+00   1.1395871e+02   7.9950077e+01   1.0128581e+02   4.6335845e+01   1.4838323e+02   1.8162902e+02   9.3802903e+01   5.6249316e+01   1.2434871e+02   9.1722748e+01   2.0163161e+02   1.0639818e+02   2.1202581e+02   1.9422600e+02   1.5910355e+02   1.8042172e+02   2.1689290e+02   1.9490179e+02   2.4048355e+02   2.3035777e+02   1.7196935e+02   2.2277471e+02   2.7438806e+02   2.0881734e+02   1.8086968e+02   1.3064301e+02   2.5566742e+02   1.5770370e+02   2.1592742e+02   1.5569290e+02   1.8958968e+02   1.8217121e+02   1.1461387e+02   1.6015379e+02   2.2688613e+02   1.5583524e+02   5.2037419e+02   3.2661555e+02   2.1475903e+02   1.9235637e+02   2.2055258e+02   1.9094160e+02   1.5508323e+02   1.4361689e+02   5.6310968e+01   9.3966735e+01   1.4515645e+02   9.0055226e+01   1.1212419e+02   1.0854361e+02   1.2122774e+02   2.2543533e+02   2.2100645e+02   1.7872432e+02   3.8757032e+02   2.0377212e+02   1.8681581e+02   2.1954022e+02   9.2122581e+01   1.7841987e+02   2.2071452e+02   2.2928961e+02   1.6672645e+02   1.8921963e+02   2.0913710e+02   2.3189645e+02   1.8565645e+02   1.5881297e+02   1.5840355e+02   1.9819965e+02   1.9306129e+02   2.0049606e+02   1.8672323e+02   1.6881988e+02   1.8430129e+02   2.0311880e+02   2.1192032e+02   2.0143250e+02   1.5475677e+02   2.0527655e+02   1.3148129e+02   2.0689472e+02   1.6905839e+02   1.7886888e+02   1.8599581e+02   7.7773239e+01   1.9872742e+02   6.9913097e+01   1.6602226e+02   1.6228532e+02   1.2402194e+02   1.3649986e+02   6.7387742e+01   7.0223174e+01   1.0883839e+02   1.0475745e+02   1.1733484e+02   1.0986773e+02   9.6949032e+01   8.7386013e+01
   3.3428581e+02   1.9708103e+01   1.3388581e+02   1.2247817e+02   1.4282258e+02   1.2073903e+02   1.2943161e+02   1.3511966e+02   2.1086161e+02   3.4700426e+01   8.9657097e+01   9.0121948e+01   1.2474645e+02   1.2417028e+02   1.7466290e+02   1.1583503e+02   1.0189355e+02   1.1732368e+02   8.1052903e+01   1.3123770e+02   1.6352258e+02   1.4986981e+02   1.6732194e+02   1.4401231e+02   1.6043548e+02   1.2243258e+02   1.0561968e+02   1.0842301e+02   9.6010323e+01   2.0849982e+02   9.4838710e+01   1.5101258e+02   7.2295484e+01   1.7260217e+02   1.2261355e+02   1.5544382e+02   2.0477129e+02   1.2342378e+02   8.7603226e+01   7.9066903e+01   5.4975161e+01   1.1400134e+02   8.9402903e+01   1.6315003e+02   1.0890613e+02   9.0202348e+01   2.0011774e+02   1.5897316e+02   2.2580194e+02   2.2912101e+02   1.5358129e+02   9.5950271e+01   1.7535645e+02   2.0445503e+02   1.7410097e+02   1.6869870e+02   2.9694581e+02   2.0688272e+02   2.7898452e+02   8.8343819e+01   2.0129484e+02   1.9319512e+02   3.8849258e+02   8.8204142e+01   1.8209903e+02   1.2130982e+02   2.1778129e+02   2.2258330e+02   2.1215581e+02   1.3295786e+02   1.6705452e+02   1.7349015e+02   2.0259194e+02   1.9125845e+02   1.9963323e+02   2.4429095e+02   1.8254323e+02   1.4621525e+02   2.1138548e+02   2.0182335e+02   1.5050839e+02   2.0225514e+02   1.5195226e+02   1.9792350e+02   1.8727742e+02   4.8034903e+01   1.3672194e+02   1.0073063e+02   8.2832258e+01   7.5700516e+01   9.4034839e+01   1.8817213e+01   1.4476871e+02   6.4205277e+01   1.3381581e+02   7.6583445e+01   1.5481323e+02   1.3263462e+02   1.1389290e+02   6.6692116e+01   1.1267871e+02   1.0965635e+02   1.9267161e+02   9.8684981e+01   2.0069581e+02   1.5918240e+02   1.7682355e+02   1.9600412e+02   1.8895290e+02   2.2338699e+02   2.8430355e+02   1.5615217e+02   1.5896935e+02   2.1396471e+02   2.9581806e+02   2.2534294e+02   1.9138968e+02   1.2118141e+02   2.7585742e+02   1.2342850e+02   1.9512742e+02   1.6258690e+02   1.8829968e+02   1.5531441e+02   1.0176387e+02   1.4684179e+02   2.0465613e+02   2.2833364e+02   4.7232419e+02   2.8931955e+02   2.5360903e+02   1.7600837e+02   1.9565258e+02   2.0398360e+02   1.6832323e+02   1.7474769e+02   6.0780968e+01   8.9129135e+01   1.3544645e+02   1.1635203e+02   1.1241419e+02   6.8520413e+01   1.1960774e+02   1.9070493e+02   1.8815645e+02   2.1515232e+02   3.9772032e+02   1.9810012e+02   1.9170581e+02   2.8072902e+02   9.6172581e+01   1.9166587e+02   2.0328452e+02   1.8477401e+02   1.7962645e+02   2.0742763e+02   1.9613710e+02   1.8813645e+02   1.7094645e+02   1.3765977e+02   1.2911355e+02   2.0926285e+02   1.9668129e+02   2.1601646e+02   2.0981323e+02   1.6183268e+02   2.0506129e+02   1.9293800e+02   1.7669032e+02   1.6092090e+02   1.0480677e+02   2.1961255e+02   1.3815129e+02   1.5812112e+02   1.8352839e+02   1.9190128e+02   1.8432581e+02   9.8806839e+01   1.8577742e+02   1.0332910e+02   1.4474226e+02   1.6041772e+02   1.4540194e+02   9.8599458e+01   7.8867742e+01   9.2494774e+01   6.9318387e+01   1.1257905e+02   9.2334839e+01   6.8907729e+01   1.3970903e+02   8.0585213e+01
   2.9957581e+02   3.1584903e+01   1.1221581e+02   1.2144177e+02   1.1506258e+02   1.3152983e+02   1.2900161e+02   1.0429406e+02   2.1195161e+02   5.0233226e+01   1.0222710e+02   1.0078635e+02   1.6474645e+02   9.8440284e+01   1.4570290e+02   1.2868183e+02   1.3570355e+02   1.2737888e+02   1.1186290e+02   1.3682290e+02   1.8824258e+02   1.0799221e+02   1.7508194e+02   1.4896151e+02   1.8519548e+02   1.3902178e+02   1.1575968e+02   1.1427181e+02   1.4025032e+02   1.7825062e+02   1.3725871e+02   1.4989898e+02   7.9155484e+01   1.9395337e+02   1.4104355e+02   1.6458942e+02   2.0182129e+02   1.3179978e+02   7.2983226e+01   6.9516503e+01   3.2025161e+01   7.9457342e+01   1.3545290e+02   1.8161603e+02   1.5066613e+02   1.0605155e+02   1.5344774e+02   1.6203676e+02   1.8723194e+02   1.7682661e+02   1.6944129e+02   6.4351471e+01   1.5640645e+02   1.6892103e+02   1.6334097e+02   1.4321950e+02   2.3808581e+02   1.6344152e+02   2.8041452e+02   1.1879942e+02   2.1301484e+02   1.3082752e+02   3.3011258e+02   4.1164542e+01   1.5747903e+02   1.6251942e+02   2.0588129e+02   1.4953530e+02   2.1668581e+02   9.8875458e+01   1.6529452e+02   1.5782095e+02   1.8054194e+02   1.6835245e+02   1.8525323e+02   1.6920135e+02   1.5387323e+02   1.1560885e+02   1.9776548e+02   2.3587295e+02   1.8144839e+02   1.2998994e+02   1.4534226e+02   1.7002230e+02   2.1518742e+02   4.4942103e+01   1.4472194e+02   7.3560632e+01   7.6542258e+01   7.4673716e+01   5.7754839e+01  -9.7503871e+00   1.5629871e+02   7.0952877e+01   1.0609581e+02   9.7801045e+01   1.7062323e+02   1.3622982e+02   9.3182903e+01   2.5198916e+01   1.1925871e+02   7.1459948e+01   1.8763161e+02   1.4689818e+02   2.2383581e+02   1.8405120e+02   2.3891355e+02   1.7145692e+02   2.0139290e+02   2.1764179e+02   2.2883355e+02   1.7593977e+02   1.6791935e+02   1.9524871e+02   2.9724806e+02   2.5556854e+02   1.1353968e+02   1.8278941e+02   2.2299742e+02   1.1993730e+02   1.9721742e+02   1.5889970e+02   1.7743968e+02   1.5299321e+02   9.9663871e+01   1.4848979e+02   2.0531613e+02   1.8142084e+02   5.0680419e+02   2.4623115e+02   2.4170903e+02   2.2920037e+02   1.7891258e+02   1.4374280e+02   1.4517323e+02   1.9892969e+02   3.4120968e+01   8.9881935e+01   1.5082645e+02   1.0688163e+02   1.0955419e+02   1.2669921e+02   1.4665774e+02   1.7011093e+02   1.9430645e+02   2.2161032e+02   4.2419032e+02   1.8703252e+02   2.1623581e+02   2.8787662e+02   9.3792581e+01   2.2576627e+02   2.0299452e+02   1.7203721e+02   2.3115645e+02   2.1858523e+02   2.1033710e+02   2.1120045e+02   1.8808645e+02   1.1170857e+02   1.3473355e+02   1.7952325e+02   1.9311129e+02   1.7492206e+02   1.7315323e+02   1.4109548e+02   1.5153129e+02   1.4898040e+02   1.9450032e+02   1.5773610e+02   1.1666677e+02   2.0499375e+02   1.8776129e+02   1.7053232e+02   1.7709839e+02   1.7303568e+02   1.4694581e+02   1.0927724e+02   1.6534742e+02   8.8823497e+01   1.4564226e+02   1.7034572e+02   1.4988194e+02   9.0101058e+01   8.3057742e+01   7.2019574e+01   1.0207839e+02   9.6868245e+01   1.1862484e+02   6.7474529e+01   9.2569032e+01   1.0254641e+02
   2.9152581e+02   2.2608903e+01   1.4502581e+02   9.1486968e+01   1.3615258e+02   1.2813263e+02   1.4214161e+02   1.7296286e+02   1.7672161e+02   7.9911626e+01   1.1413710e+02   1.0526355e+02   1.4660645e+02   1.1708148e+02   1.7147290e+02   9.0430232e+01   9.8273548e+01   1.1156328e+02   8.5572903e+01   1.4092610e+02   1.5090258e+02   1.6463941e+02   1.8741194e+02   1.6278511e+02   1.4557548e+02   1.1885138e+02   9.7859677e+01   8.6133806e+01   8.3680323e+01   1.8853622e+02   1.2544871e+02   1.5670378e+02   8.6635484e+01   1.9487497e+02   1.4004355e+02   1.2295942e+02   1.8339129e+02   1.2589418e+02   1.1108323e+02   8.4138503e+01   3.7645161e+01   8.0287742e+01   1.3254290e+02   1.8593883e+02   1.4471613e+02   1.1681755e+02   1.5815774e+02   1.4589996e+02   2.0247194e+02   1.6818741e+02   1.6577129e+02   8.9645071e+01   1.4649645e+02   2.2014383e+02   1.9072097e+02   1.5969910e+02   2.2565581e+02   1.7758592e+02   2.7475452e+02   1.2730222e+02   1.8996484e+02   1.5376152e+02   2.8440258e+02   6.2681342e+01   1.6938903e+02   1.5928662e+02   2.3802129e+02   1.7991410e+02   2.0073581e+02   1.5268146e+02   1.6524452e+02   1.4697495e+02   1.6864194e+02   9.9924452e+01   1.8196323e+02   1.9346455e+02   1.6945323e+02   1.5169245e+02   1.7981548e+02   2.5044895e+02   1.3044839e+02   1.9606994e+02   1.5910226e+02   1.3577150e+02   1.1941742e+02   9.9173703e+01   1.5834194e+02   9.0901032e+01   1.0130226e+02   7.0272916e+01   4.5844839e+01   2.8224129e+00   1.3029871e+02   9.3222877e+01   9.5765806e+01   8.5397445e+01   1.5548323e+02   1.5587102e+02   1.0804290e+02   8.9490116e+01   1.3253871e+02   8.3397548e+01   1.9667161e+02   1.0103498e+02   2.6945581e+02   1.7840160e+02   1.8286355e+02   2.2947092e+02   2.0870290e+02   1.8905699e+02   2.2254355e+02   2.0327297e+02   2.2206935e+02   2.0626671e+02   2.2267806e+02   2.5267414e+02   9.0059677e+01   1.9290781e+02   2.9413742e+02   1.6762610e+02   1.5802742e+02   1.4994490e+02   1.7086968e+02   1.4699881e+02   1.0033387e+02   1.5138619e+02   2.1836613e+02   1.8227684e+02   5.3013419e+02   3.0579475e+02   2.7118903e+02   1.7060197e+02   1.8686258e+02   1.7921680e+02   1.9851323e+02   1.8157249e+02   4.5360968e+01   8.4932735e+01   1.3834645e+02   1.1255003e+02   1.1722419e+02   7.7565613e+01   1.7213774e+02   1.4350253e+02   2.3255645e+02   2.4940032e+02   4.7110032e+02   1.8789972e+02   1.9870581e+02   2.8385902e+02   6.7362581e+01   1.8845067e+02   1.8618452e+02   1.9271201e+02   2.0200645e+02   2.3010723e+02   2.0968710e+02   2.3820245e+02   1.7994645e+02   1.3645977e+02   1.4926355e+02   1.6479085e+02   1.6449129e+02   1.7049166e+02   1.6629323e+02   1.3373428e+02   1.7987129e+02   1.5862320e+02   1.8945032e+02   1.5619010e+02   1.4875677e+02   2.2347655e+02   1.1724129e+02   1.8036392e+02   1.5033839e+02   1.6293648e+02   1.4422581e+02   9.6304839e+01   1.4677742e+02   1.1444910e+02   2.0802226e+02   1.6835532e+02   1.2254194e+02   1.2333826e+02   1.0686774e+02   5.6404774e+01   8.8408387e+01   6.6341845e+01   1.0704484e+02   9.5400929e+01   1.3370903e+02   7.2965213e+01
   2.6618581e+02   2.1636103e+01   1.1707581e+02   1.1901297e+02   1.3977258e+02   1.2779303e+02   1.1362161e+02   1.1662446e+02   2.0162161e+02   8.1919626e+01   1.2284710e+02   1.1013675e+02   1.6046645e+02   1.4545268e+02   1.5851290e+02   2.2069703e+02   1.1470355e+02   1.2300888e+02   7.2522903e+01   1.6268010e+02   1.3057258e+02   1.5626581e+02   2.1232194e+02   1.9355231e+02   1.9157548e+02   1.9817138e+02   1.1171968e+02   9.3735006e+01   1.6625032e+02   2.1097062e+02   1.4492871e+02   1.8523538e+02   1.0420548e+02   2.3475937e+02   1.6214355e+02   1.2380142e+02   1.9482129e+02   1.3121978e+02   1.1760323e+02   1.0147690e+02   6.6975161e+01   1.1509134e+02   1.2592290e+02   1.9613843e+02   1.3485613e+02   9.3216348e+01   1.7849774e+02   1.4394276e+02   1.9937194e+02   1.8238541e+02   1.5130129e+02   1.6594267e+02   1.8006645e+02   2.0716823e+02   1.7377097e+02   1.6577510e+02   2.3513581e+02   1.5786752e+02   3.2194452e+02   9.6957019e+01   1.9124484e+02   1.5246912e+02   3.3521258e+02   7.1376542e+01   2.1171903e+02   2.0632022e+02   2.0150129e+02   1.7235570e+02   1.5882581e+02   1.6336426e+02   1.6043452e+02   2.2506975e+02   1.7631194e+02   1.6374085e+02   1.8258323e+02   2.2674495e+02   2.1283323e+02   1.2032205e+02   1.5162548e+02   2.5646415e+02   1.5418839e+02   1.5870074e+02   1.3657226e+02   1.7205390e+02   1.1899742e+02   1.0706730e+02   1.7348194e+02   7.9209832e+01   8.2492258e+01   4.1107716e+01   4.4274839e+01  -1.1101987e+01   1.7848871e+02   1.2440768e+02   1.2423581e+02   9.4449845e+01   1.6443323e+02   1.1410502e+02   1.0737290e+02   6.5493716e+01   1.7263871e+02   1.1818955e+02   1.8077161e+02   1.1573698e+02   2.7850581e+02   1.9338760e+02   2.1791355e+02   1.4942692e+02   2.6201290e+02   2.8066219e+02   2.4730355e+02   2.3264217e+02   2.2991935e+02   1.8868871e+02   2.6762806e+02   1.9226814e+02   1.2029968e+02   1.6605861e+02   2.7356742e+02   1.1680170e+02   2.0921742e+02   1.9922970e+02   1.7900968e+02   1.5567761e+02   1.0752387e+02   1.9472099e+02   2.1726613e+02   2.2555484e+02   4.8789419e+02   3.2798395e+02   2.5208903e+02   1.9450997e+02   2.2255258e+02   2.0872160e+02   2.0579323e+02   2.2313009e+02   4.7070968e+01   9.0565935e+01   1.4410645e+02   1.2336923e+02   1.1274419e+02   6.2014013e+01   1.3365774e+02   1.4534093e+02   2.5270645e+02   2.6223832e+02   4.6638032e+02   1.8060732e+02   2.4028581e+02   2.4953262e+02   8.0122581e+01   2.0946987e+02   1.9304452e+02   1.7388321e+02   1.9953645e+02   2.1549483e+02   1.8118710e+02   2.4658245e+02   1.7660645e+02   1.3386697e+02   1.6926355e+02   2.0257085e+02   2.0259129e+02   1.7887366e+02   1.5424323e+02   1.2984828e+02   2.1353129e+02   1.8669040e+02   1.5802032e+02   1.3946450e+02   1.2718677e+02   2.4629215e+02   1.0586129e+02   2.1060432e+02   1.7948839e+02   1.6646448e+02   1.5461581e+02   1.1709364e+02   1.4448742e+02   1.5044230e+02   1.8755226e+02   1.7051292e+02   1.2464194e+02   1.0688026e+02   9.6907742e+01   8.7481574e+01   1.0526839e+02   9.8373045e+01   1.2138484e+02   6.2823729e+01   1.4337903e+02   7.9241613e+01
   2.9761581e+02   1.9931703e+01   1.1254581e+02   1.0632537e+02   1.3568258e+02   1.3574023e+02   1.4786161e+02   1.3769526e+02   1.7900161e+02   5.0009226e+01   9.4987097e+01   1.1646555e+02   1.2798645e+02   1.5248108e+02   1.4332290e+02   1.9420223e+02   8.3363548e+01   8.4756077e+01   9.8812903e+01   1.3462690e+02   1.2824258e+02   1.5950221e+02   1.9003194e+02   1.4233551e+02   1.4710548e+02   1.9320898e+02   9.6809677e+01   9.9267806e+01   1.0382032e+02   1.8596502e+02   1.4606871e+02   1.4105418e+02   9.4155484e+01   1.6480337e+02   9.9423548e+01   1.2510902e+02   1.6863129e+02   1.0574498e+02   9.3693226e+01   6.3719703e+01   5.1165161e+01   1.2268614e+02   1.3921290e+02   1.4731523e+02   1.4042613e+02   1.0949075e+02   1.2963774e+02   1.5123156e+02   2.0371194e+02   1.9231821e+02   1.5725129e+02   1.2432667e+02   1.4802645e+02   1.9650143e+02   1.6734097e+02   1.5461950e+02   2.3689581e+02   1.8049672e+02   3.2432452e+02   9.0096619e+01   1.7391484e+02   1.4619552e+02   4.0254258e+02   8.2040142e+01   1.4904903e+02   2.0467382e+02   1.6902129e+02   1.5505410e+02   2.0735581e+02   1.3258186e+02   1.7210452e+02   1.6899615e+02   1.5735194e+02   1.3949765e+02   2.0315323e+02   1.6124935e+02   1.6730323e+02   1.1700445e+02   1.4876548e+02   1.5441295e+02   1.2539839e+02   1.8821394e+02   1.5834226e+02   1.0302230e+02   7.6657419e+01   1.2612450e+02   1.4286194e+02   1.0713943e+02   7.9452258e+01   8.4590916e+01   2.9754839e+01  -1.1230387e+01   1.4062871e+02   9.5676477e+01   1.0142581e+02   8.1514645e+01   1.5219323e+02   1.4318422e+02   9.6652903e+01   7.1211316e+01   1.2553871e+02   1.3548755e+02   1.7601161e+02   1.3159778e+02   2.5678581e+02   1.8650520e+02   2.2634355e+02   1.3423252e+02   2.6170290e+02   2.6587699e+02   3.2560355e+02   2.4754817e+02   2.5386935e+02   2.1372271e+02   2.3700806e+02   1.9352774e+02   1.7338968e+02   1.6210141e+02   2.3780742e+02   2.0242250e+02   2.2692742e+02   1.9562290e+02   2.1453968e+02   1.6717521e+02   9.4953871e+01   1.6896659e+02   2.1055613e+02   1.9347164e+02   5.1375419e+02   2.6986515e+02   2.3937903e+02   2.3214677e+02   2.3681258e+02   2.1779080e+02   1.8789323e+02   2.1223209e+02   2.8500968e+01   9.1811535e+01   1.7115645e+02   1.3958523e+02   1.1288419e+02   1.0457281e+02   1.8198774e+02   1.5305453e+02   2.6235645e+02   2.6151632e+02   4.5691032e+02   2.0665492e+02   2.9138581e+02   2.9091462e+02   8.3032581e+01   1.8276707e+02   2.0642452e+02   1.7866281e+02   2.3600645e+02   2.2662723e+02   2.3848710e+02   2.6089845e+02   1.7717645e+02   1.5611137e+02   1.7188355e+02   1.8574125e+02   2.1545129e+02   1.9346486e+02   1.9439323e+02   1.3825628e+02   1.8172129e+02   1.8608520e+02   1.2702032e+02   1.4861450e+02   1.5828677e+02   2.8399415e+02   1.3710129e+02   1.5206512e+02   1.8062839e+02   2.3037328e+02   1.5484581e+02   1.1687524e+02   1.6739742e+02   1.6565950e+02   2.5012226e+02   2.0684732e+02   1.2445194e+02   1.0303546e+02   1.1671774e+02   8.9136774e+01   1.1193839e+02   1.1512945e+02   8.6714839e+01   9.8787329e+01   1.2332903e+02   9.6985613e+01
   3.1590581e+02   4.1088503e+01   1.3145581e+02   9.9472568e+01   1.4196258e+02   1.3242783e+02   1.4381161e+02   1.1549926e+02   1.6405161e+02   4.0345226e+01   1.2698710e+02   1.6009555e+02   2.3941645e+02   1.2170668e+02   2.0637290e+02   1.8691823e+02   9.8223548e+01   1.1027728e+02   1.2743290e+02   1.4566730e+02   1.7071258e+02   1.7396461e+02   1.7384194e+02   1.8597071e+02   1.7591548e+02   1.9923418e+02   1.2637968e+02   7.7282206e+01   1.3330032e+02   2.4822662e+02   1.5492871e+02   1.7082538e+02   9.9585484e+01   1.9531897e+02   1.4909355e+02   1.4318542e+02   1.9896129e+02   1.2641858e+02   1.1388323e+02   8.0104503e+01   9.3835161e+01   1.2075254e+02   1.3745290e+02   1.2873603e+02   1.4447613e+02   1.1573675e+02   2.0601774e+02   1.5626116e+02   2.4094194e+02   1.5229981e+02   1.8568129e+02   1.4543227e+02   1.8682645e+02   2.3096743e+02   1.8606097e+02   1.1531190e+02   2.6875581e+02   1.8870792e+02   3.2503452e+02   1.2380982e+02   1.8948484e+02   1.6632992e+02   4.5235258e+02   7.5195342e+01   1.4843903e+02   1.7272262e+02   1.6750129e+02   1.6636570e+02   2.2349581e+02   1.4195066e+02   1.7495452e+02   1.9304815e+02   1.4469194e+02   1.5056045e+02   2.2339323e+02   1.9158015e+02   2.1864323e+02   1.5908725e+02   1.3095548e+02   1.9240775e+02   1.3655839e+02   1.9937114e+02   1.4776226e+02   1.5877870e+02   8.5227419e+01   1.0505890e+02   1.3277194e+02   8.4996632e+01   1.0102226e+02   6.8485316e+01   6.0134839e+01  -8.2807871e+00   1.3972871e+02   9.8418477e+01   1.2576581e+02   8.7847445e+01   1.8224323e+02   1.6578022e+02   1.3637290e+02   6.9033716e+01   1.5658871e+02   1.4485355e+02   1.8196161e+02   1.2707178e+02   2.8350581e+02   2.0160760e+02   2.2115355e+02   1.3226772e+02   2.4457290e+02   2.5468739e+02   2.8989355e+02   1.7211497e+02   1.9316935e+02   2.4062871e+02   2.6824806e+02   2.3030854e+02   2.0643968e+02   1.5811741e+02   2.7571742e+02   9.7249703e+01   2.0992742e+02   2.3993290e+02   2.2015968e+02   1.7853561e+02   1.0752387e+02   1.7000099e+02   2.0065613e+02   1.7541364e+02   5.6961419e+02   3.6482635e+02   2.3722903e+02   1.7293877e+02   2.1118258e+02   1.8916120e+02   1.6951323e+02   1.9146249e+02   4.4160968e+01   8.0748735e+01   1.4844645e+02   1.3559203e+02   1.1545419e+02   8.8277213e+01   1.7079774e+02   1.6003973e+02   2.4345645e+02   2.4167832e+02   4.7838032e+02   2.1802732e+02   2.6517581e+02   1.8985142e+02   6.4932581e+01   1.8411507e+02   2.6975452e+02   1.9998641e+02   2.3110645e+02   2.2154923e+02   1.9428710e+02   2.4553445e+02   1.5070645e+02   2.0079897e+02   1.9669355e+02   2.1266645e+02   2.3987129e+02   1.8018126e+02   1.7596323e+02   1.4939068e+02   2.0930129e+02   2.9921880e+02   1.9378032e+02   2.0488370e+02   1.5056677e+02   2.4518175e+02   1.5729129e+02   2.5210992e+02   1.9271839e+02   2.1145608e+02   1.8022581e+02   1.3894484e+02   1.8677742e+02   6.9149097e+01   2.0474226e+02   2.1342772e+02   1.2693194e+02   1.5769706e+02   9.4627742e+01   9.6423974e+01   9.7558387e+01   1.0912985e+02   1.1747484e+02   1.1794653e+02   1.0789903e+02   9.0750013e+01
   2.3714581e+02   4.0149303e+01   1.4021581e+02   1.1677177e+02   1.2149258e+02   1.8925543e+02   1.1814161e+02   1.3931286e+02   1.7714161e+02   5.7968026e+01   1.2851710e+02   8.8113148e+01   1.5874645e+02   1.1026028e+02   1.7870290e+02   1.4980183e+02   1.0003355e+02   1.2890248e+02   1.2048290e+02   1.3989330e+02   1.4771258e+02   1.9856461e+02   1.6227194e+02   1.6241631e+02   1.3891548e+02   1.3862418e+02   8.1809677e+01   6.7127806e+01   1.2687032e+02   1.8412102e+02   1.5716871e+02   1.3345618e+02   5.6255484e+01   1.6554537e+02   1.0209355e+02   1.0551542e+02   1.7372129e+02   9.8527781e+01   1.0431323e+02   7.5770103e+01   7.8455161e+01   1.3179294e+02   9.7212903e+01   1.1843523e+02   1.1080613e+02   7.8860348e+01   1.8306774e+02   1.4899716e+02   2.0966194e+02   2.3203221e+02   1.5863129e+02   1.4835627e+02   1.7292645e+02   2.7683943e+02   1.8525097e+02   1.6899670e+02   2.4051581e+02   1.9329712e+02   3.3898452e+02   1.0530382e+02   1.9258484e+02   1.7836192e+02   4.0345258e+02   7.1387342e+01   1.8814903e+02   1.7835582e+02   1.8793129e+02   1.8911130e+02   2.1349581e+02   1.1928066e+02   1.9771452e+02   2.1837735e+02   1.6407194e+02   1.4653005e+02   1.9668323e+02   2.1052695e+02   2.3087323e+02   1.7668885e+02   1.5966548e+02   1.8696095e+02   1.2439839e+02   2.0955394e+02   1.3681226e+02   1.3446470e+02   1.2084742e+02   1.0781930e+02   1.2067194e+02   1.1296463e+02   9.4972258e+01   9.2349316e+01   4.3084839e+01   5.2332129e+00   1.5210871e+02   1.1413808e+02   9.8335806e+01   8.6001845e+01   1.5171323e+02   1.2345262e+02   1.2823290e+02   1.0958492e+02   1.4253871e+02   1.1307755e+02   1.8101161e+02   1.0576778e+02   3.0155581e+02   1.7087360e+02   2.3839355e+02   2.0788852e+02   2.4020290e+02   2.6903699e+02   2.5695355e+02   2.1157017e+02   2.4641935e+02   2.1211871e+02   2.9872806e+02   2.2716014e+02   1.9634968e+02   1.6164461e+02   2.5075742e+02   1.5714650e+02   1.9235742e+02   2.1042850e+02   1.8396968e+02   1.3285081e+02   1.3266387e+02   2.0522979e+02   2.0188613e+02   1.9493524e+02   5.3380419e+02   3.0931115e+02   2.4584903e+02   1.7891917e+02   2.0528258e+02   2.0816320e+02   2.0717323e+02   1.9172969e+02   2.8970968e+01   1.4210394e+02   1.6125645e+02   1.1166723e+02   1.0726419e+02   8.3642413e+01   1.5603774e+02   2.4746053e+02   1.9920645e+02   1.6486832e+02   4.2781032e+02   1.9231292e+02   1.9117581e+02   2.4414142e+02   9.1792581e+01   2.3201627e+02   2.7799452e+02   1.9503721e+02   2.3919645e+02   1.9047203e+02   2.0968710e+02   2.3375245e+02   2.1765645e+02   1.6306297e+02   1.7278355e+02   1.7647925e+02   1.6511129e+02   2.5511206e+02   1.9210323e+02   1.6490948e+02   2.0106129e+02   1.6815800e+02   2.6735032e+02   2.0990810e+02   1.2461677e+02   2.2730775e+02   1.7300129e+02   2.4004312e+02   1.6900839e+02   1.9282288e+02   1.4946581e+02   1.5769564e+02   1.4910742e+02   1.2497270e+02   1.7512226e+02   1.8060732e+02   1.8031194e+02   1.3518666e+02   8.1337742e+01   9.9487174e+01   1.0569839e+02   1.1100865e+02   1.2838484e+02   7.4453729e+01   1.2556903e+02   8.9526413e+01
   2.9623581e+02   2.3282103e+01   1.3826581e+02   8.6407768e+01   1.4415258e+02   1.2349263e+02   1.4043161e+02   1.2161966e+02   9.7191613e+01   1.3588403e+02   1.3422710e+02   1.3965635e+02   1.5146645e+02   1.3641268e+02   1.8109290e+02   1.7166063e+02   9.5703548e+01   1.2724888e+02   9.3812903e+01   1.6293690e+02   1.4062258e+02   1.8489181e+02   1.9165194e+02   1.4882591e+02   1.7253548e+02   1.3393458e+02   9.5099677e+01   1.1016461e+02   1.4106032e+02   1.7818582e+02   1.6583871e+02   1.5204258e+02   7.1775484e+01   1.6797377e+02   1.5333355e+02   1.1655622e+02   1.7539129e+02   1.0830418e+02   8.3933226e+01   1.0207050e+02   5.2165161e+01   1.3850614e+02   1.0159290e+02   1.1855483e+02   1.4295613e+02   8.7768348e+01   1.8958774e+02   1.3938556e+02   2.2342194e+02   2.0065141e+02   1.7211129e+02   1.2684787e+02   2.0844645e+02   2.2613783e+02   2.1763097e+02   2.0749630e+02   2.3127581e+02   1.5103632e+02   3.6570452e+02   1.2645622e+02   1.9939484e+02   1.7767712e+02   4.2425258e+02   8.2063342e+01   1.9081903e+02   2.1261222e+02   1.8145129e+02   1.8062970e+02   2.4568581e+02   1.1175546e+02   1.8719452e+02   1.9106895e+02   1.6469194e+02   1.8296045e+02   1.9030323e+02   1.9079735e+02   1.8102323e+02   1.8067685e+02   1.7933548e+02   1.6696735e+02   1.8687839e+02   2.1660554e+02   1.6500226e+02   1.3253950e+02   1.3332742e+02   1.3540090e+02   1.6086194e+02   9.6749432e+01   1.0325226e+02   9.0256916e+01   5.6704839e+01  -2.3576387e+01   1.8133871e+02   1.1689968e+02   1.1376581e+02   1.1790745e+02   2.1081323e+02   1.8939462e+02   8.9322903e+01   7.1607716e+01   1.2772871e+02   1.6493235e+02   1.8020161e+02   1.2935258e+02   2.3197581e+02   2.1273000e+02   2.1691355e+02   1.5669692e+02   2.4889290e+02   2.1171179e+02   3.1272355e+02   1.5293857e+02   2.3291935e+02   2.0399871e+02   2.7029806e+02   2.4538454e+02   1.8219968e+02   1.5558661e+02   2.9009742e+02   1.9204930e+02   1.6431742e+02   2.3586170e+02   1.7453968e+02   1.7294521e+02   1.3718387e+02   1.7348819e+02   2.1884613e+02   1.9466844e+02   5.6599419e+02   2.6777595e+02   2.6308903e+02   2.1300997e+02   2.1449258e+02   1.8942640e+02   1.9046323e+02   2.2306649e+02   2.5970968e+01   1.1101394e+02   1.3339645e+02   1.1141603e+02   9.7314194e+01   9.2578413e+01   1.5298774e+02   2.2346453e+02   2.0710645e+02   1.6608632e+02   4.7872032e+02   2.0177012e+02   2.2828581e+02   1.7796262e+02   8.2792581e+01   2.2545627e+02   2.5004452e+02   2.4441321e+02   2.0376645e+02   2.0854643e+02   2.0893710e+02   2.5406245e+02   1.9870645e+02   2.1557897e+02   1.8250355e+02   2.0070165e+02   2.4359129e+02   1.5497366e+02   2.1710323e+02   1.6857948e+02   2.1920129e+02   1.7370680e+02   2.4545032e+02   2.6118010e+02   1.4994677e+02   2.4066135e+02   1.5215129e+02   2.3505112e+02   1.9028839e+02   2.3150048e+02   1.9042581e+02   1.1293884e+02   1.5448742e+02   1.0183230e+02   1.7264226e+02   1.5328572e+02   1.4216194e+02   1.6166866e+02   1.1790774e+02   9.8521574e+01   1.1098839e+02   1.0115545e+02   1.2357484e+02   1.0940853e+02   1.2432903e+02   1.2419561e+02
   3.0766581e+02   4.0647703e+01   1.4378581e+02   9.7446168e+01   1.3415258e+02   1.4510263e+02   1.3176161e+02   1.2222326e+02   9.6571613e+01   1.3560363e+02   1.0755710e+02   1.3197995e+02   1.6798645e+02   1.1428108e+02   1.4737290e+02   1.2254823e+02   1.1165355e+02   1.1749288e+02   1.4571290e+02   1.5978490e+02   1.7190258e+02   1.3638941e+02   1.8832194e+02   1.6519231e+02   1.3633548e+02   1.2778058e+02   1.0523968e+02   7.2833406e+01   1.0406032e+02   1.3409582e+02   1.6444871e+02   1.2739378e+02   7.9875484e+01   1.8165577e+02   1.4076355e+02   1.2490182e+02   2.0220129e+02   1.1557938e+02   9.0653226e+01   7.2632903e+01   2.5115161e+01   1.3777014e+02   1.0768290e+02   1.3435763e+02   1.2285613e+02   8.4606348e+01   1.8539774e+02   1.8477076e+02   2.0818194e+02   2.0711061e+02   1.6058129e+02   1.2901027e+02   1.4654645e+02   2.5146983e+02   1.8177097e+02   1.3265510e+02   2.1808581e+02   1.5190152e+02   2.9446452e+02   8.2725419e+01   1.5501484e+02   1.6822752e+02   3.6106258e+02   7.4498542e+01   1.9533903e+02   1.0882062e+02   1.3769129e+02   1.6560050e+02   1.7730581e+02   1.4574586e+02   1.8619452e+02   1.7424895e+02   1.8126194e+02   1.5306485e+02   2.0625323e+02   1.5314135e+02   1.2311323e+02   1.2501965e+02   1.8866548e+02   1.4207095e+02   1.7702839e+02   1.6876354e+02   1.4362226e+02   1.6024990e+02   1.3260742e+02   8.4168503e+01   1.2910194e+02   9.1290232e+01   9.0112258e+01   9.9308116e+01   5.0034839e+01  -5.6127871e+00   1.6667871e+02   8.2972477e+01   1.0923581e+02   1.0592985e+02   1.9619323e+02   1.5380422e+02   1.3613290e+02   6.3332916e+01   1.3986871e+02   1.3819115e+02   1.9334161e+02   1.0368138e+02   2.7945581e+02   2.2498160e+02   2.0829355e+02   2.4538652e+02   2.6820290e+02   2.6679699e+02   2.8989355e+02   1.8588497e+02   2.0841935e+02   2.9985871e+02   2.6395806e+02   2.3275174e+02   2.1086968e+02   1.3757301e+02   2.9228742e+02   1.6554410e+02   1.6292742e+02   2.3564290e+02   1.7262968e+02   1.4675801e+02   9.4523871e+01   1.5923099e+02   2.3131613e+02   1.5772084e+02   5.5065419e+02   3.3938315e+02   2.3532903e+02   2.0247077e+02   2.2118258e+02   2.1541120e+02   1.8636323e+02   2.2016449e+02   2.6880968e+01   1.0227114e+02   1.2629645e+02   1.3860403e+02   1.0417419e+02   7.3649613e+01   1.3818774e+02   2.0764853e+02   1.9655645e+02   1.7643032e+02   4.4710032e+02   2.2957972e+02   1.9191581e+02   1.9177222e+02   2.8422258e+02   9.2761871e+01   3.0499452e+02   2.5449721e+02   2.5443645e+02   1.9544283e+02   2.3293710e+02   2.4094245e+02   1.8827645e+02   1.7236337e+02   1.4478355e+02   1.9204925e+02   2.3587129e+02   2.4616126e+02   2.1710323e+02   1.7833948e+02   2.0672129e+02   1.5447520e+02   2.6940032e+02   2.1983410e+02   1.4018677e+02   2.3768215e+02   1.6748129e+02   2.1025472e+02   1.8867839e+02   2.0639928e+02   2.0322581e+02   1.1796484e+02   1.7744742e+02   1.3194550e+02   1.8707226e+02   1.6851132e+02   1.3888194e+02   1.3536106e+02   9.6527742e+01   9.1321974e+01   1.1907839e+02   8.9598245e+01   8.3854839e+01   1.0311613e+02   1.5122903e+02   9.8473613e+01
   3.0204581e+02   2.6007303e+01   1.1707581e+02   1.1343297e+02   1.2406258e+02   1.3218983e+02   1.1214161e+02   1.1722286e+02   1.0976161e+02   9.6598426e+01   1.0741710e+02   7.8511148e+01   1.3584645e+02   1.0628228e+02   9.3042903e+01   1.3984463e+02   1.2946355e+02   7.6348077e+01   1.1657290e+02   1.3958610e+02   1.6243258e+02   1.5324701e+02   1.5060194e+02   1.4182991e+02   1.2962548e+02   1.1965738e+02   9.6719677e+01   9.2795006e+01   1.2096032e+02   1.3126382e+02   8.0738710e+01   1.4485058e+02   8.1535484e+01   1.7324297e+02   1.1928355e+02   1.4971022e+02   1.7491129e+02   1.4072258e+02   9.4553226e+01   8.4740903e+01   3.4305161e+01   8.6174942e+01   8.8112903e+01   1.5244323e+02   1.2900613e+02   8.2354348e+01   2.1773774e+02   1.3875356e+02   2.3256194e+02   2.3173021e+02   2.0106129e+02   7.5631871e+01   1.6163645e+02   2.0088263e+02   1.9882097e+02   1.7072110e+02   2.3703581e+02   2.1471552e+02   2.6370452e+02   1.0032622e+02   1.9301484e+02   1.7347752e+02   3.9554258e+02   8.2360142e+01   1.8557903e+02   1.2851142e+02   1.7064129e+02   1.9416450e+02   1.8706581e+02   1.8853506e+02   1.4581452e+02   1.9285935e+02   1.8864194e+02   1.8532445e+02   1.7853323e+02   2.1473895e+02   1.8497323e+02   1.5669085e+02   2.0895548e+02   2.1468775e+02   1.8592839e+02   1.9300154e+02   1.7053226e+02   1.1524710e+02   1.2308742e+02   1.1060010e+02   1.4072194e+02   9.1830632e+01   1.0097226e+02   1.0314932e+02   9.8274839e+01  -8.0198710e-01   1.3343871e+02   1.0092168e+02   1.2366581e+02   8.7255445e+01   1.8676323e+02   1.5464862e+02   1.2275290e+02   8.1643316e+01   1.4615871e+02   9.9877948e+01   2.0510161e+02   1.0174058e+02   2.8674581e+02   1.9486840e+02   1.7077355e+02   2.3124812e+02   2.3895290e+02   2.9400699e+02   3.1948355e+02   2.1586777e+02   1.9921935e+02   2.8874471e+02   2.4291806e+02   2.2781494e+02   2.0534968e+02   1.6382461e+02   2.4861742e+02   2.6331770e+02   2.1607742e+02   2.1310090e+02   1.8096968e+02   1.6824081e+02   1.0704387e+02   1.5775939e+02   2.2374613e+02   2.5732644e+02   5.0684419e+02   3.8441795e+02   2.7470903e+02   1.7561037e+02   2.2481258e+02   2.0139080e+02   2.0617323e+02   1.7342969e+02   4.7500968e+01   1.1153154e+02   1.2672645e+02   1.2466963e+02   1.0779419e+02   8.5220013e+01   1.5570774e+02   2.4276693e+02   1.7150645e+02   1.8413432e+02   4.8581032e+02   2.0777292e+02   2.3502581e+02   2.0147342e+02   3.0884258e+02   8.8922710e+00   3.1047452e+02   2.4081881e+02   1.9653645e+02   2.1683483e+02   2.8813710e+02   1.9227645e+02   1.8060645e+02   1.7530697e+02   1.7154355e+02   1.8162845e+02   2.2187129e+02   2.1809126e+02   2.0719323e+02   1.9051228e+02   1.8949129e+02   1.6542360e+02   2.2445032e+02   2.3058010e+02   1.4280677e+02   2.3466255e+02   1.5191129e+02   1.8612032e+02   1.8924839e+02   1.7058368e+02   1.9132581e+02   1.2886684e+02   1.6825742e+02   7.5440697e+01   1.7807226e+02   1.5751132e+02   1.4464194e+02   1.5009026e+02   8.8437742e+01   9.3729174e+01   1.0745839e+02   1.0533785e+02   1.1571484e+02   1.0056733e+02   1.1203903e+02   1.2845881e+02
   2.9909581e+02   5.5953303e+01   1.4492581e+02   1.7335497e+02   1.4496258e+02   1.6589783e+02   1.5119161e+02   1.3651886e+02   1.1819161e+02   1.4087403e+02   1.3365710e+02   8.9841948e+01   1.5003645e+02   1.2128708e+02   1.0613290e+02   1.9236743e+02   1.5336355e+02   6.7586077e+01   8.2332903e+01   1.5404530e+02   1.8100258e+02   1.8361141e+02   1.7989194e+02   1.8138671e+02   1.6576548e+02   1.2652618e+02   1.2213968e+02   1.1486141e+02   1.1406032e+02   1.6795582e+02   1.2168871e+02   1.5157458e+02   1.0253548e+02   1.7946297e+02   1.4104355e+02   1.4491942e+02   2.1977129e+02   1.3022378e+02   1.0598323e+02   8.1066503e+01   5.3215161e+01   7.3282142e+01   1.3887290e+02   1.7786243e+02   1.4790613e+02   1.1437235e+02   2.0992774e+02   1.6223836e+02   2.3471194e+02   1.8293821e+02   1.6287129e+02   1.0496707e+02   1.9849645e+02   2.1050383e+02   1.3701097e+02   2.0328590e+02   2.5836581e+02   1.7743912e+02   2.7498452e+02   9.5333819e+01   1.9672484e+02   2.2961072e+02   3.5268258e+02   7.5118942e+01   1.8476903e+02   8.4476219e+01   2.2916129e+02   1.8481290e+02   2.0154581e+02   1.4966666e+02   1.6829452e+02   1.4344095e+02   1.9807194e+02   1.9505005e+02   1.7534323e+02   2.1413415e+02   1.4997323e+02   1.8839085e+02   1.9600548e+02   1.9996375e+02   2.2023839e+02   1.5046674e+02   1.7667226e+02   1.6594590e+02   1.3346742e+02   1.1214970e+02   1.6767194e+02   1.1967463e+02   1.0754226e+02   1.0648372e+02   6.0134839e+01  -6.0407871e+00   1.1705871e+02   1.0732208e+02   1.3285581e+02   1.3095025e+02   1.8152323e+02   1.4035782e+02   1.2604290e+02   4.6620116e+01   1.4882871e+02   1.3228435e+02   1.8272161e+02   1.0801098e+02   2.6850581e+02   1.3456760e+02   2.0539355e+02   1.7504852e+02   1.9820290e+02   2.9376699e+02   2.5883355e+02   2.0247977e+02   2.0876935e+02   2.5618071e+02   2.8176806e+02   2.1418694e+02   1.8467968e+02   1.4252821e+02   2.6194742e+02   1.6858130e+02   1.8354742e+02   2.1585330e+02   1.9591968e+02   1.8718481e+02   1.2976387e+02   1.7160179e+02   2.3165613e+02   2.3450364e+02   5.0913419e+02   3.2194475e+02   2.5275903e+02   2.4541637e+02   2.3444258e+02   1.9709040e+02   2.2289323e+02   2.0343209e+02   4.2590968e+01   1.1815434e+02   1.5944645e+02   1.2529203e+02   1.5655419e+02   7.4799213e+01   1.5451774e+02   1.8601213e+02   2.1800645e+02   1.7536432e+02   4.6195032e+02   2.0606172e+02   2.2965581e+02   2.1990302e+02   3.1045258e+02  -1.7376529e+01   2.4194452e+02   2.8482121e+02   2.3005645e+02   2.6544323e+02   2.5528710e+02   2.3685445e+02   1.6846645e+02   1.8270817e+02   1.5764355e+02   1.9517045e+02   1.9759129e+02   2.3846366e+02   1.8934323e+02   1.6480028e+02   2.1910129e+02   1.7662480e+02   2.3226032e+02   2.4528530e+02   1.6209677e+02   2.4183935e+02   1.8481129e+02   2.1390832e+02   1.8790839e+02   2.0655088e+02   2.0403581e+02   1.2533004e+02   1.6720742e+02   1.2529470e+02   1.9321226e+02   2.0440012e+02   1.2993194e+02   1.6336706e+02   9.3297742e+01   9.3960374e+01   1.1031839e+02   8.9639045e+01   9.9384839e+01   9.2723729e+01   1.2608903e+02   8.7714813e+01
   2.7947581e+02   5.4432903e+01   1.4621581e+02   1.2829177e+02   1.6120258e+02   9.3558632e+01   1.1909161e+02   1.1927686e+02   8.4291613e+01   1.4258603e+02   1.1936710e+02   9.2465148e+01   1.2065645e+02   1.5873748e+02   9.2182903e+01   1.9672343e+02   1.4255355e+02   6.7640877e+01   1.1900290e+02   1.5401170e+02   1.4567258e+02   1.2862781e+02   1.8213194e+02   2.0358751e+02   1.7400548e+02   1.2072698e+02   8.2049677e+01   1.0596861e+02   1.2401032e+02   1.7754982e+02   1.0202871e+02   1.3571738e+02   9.7825484e+01   1.8764977e+02   1.3642355e+02   1.6704902e+02   2.1011129e+02   1.1075658e+02   1.2417323e+02   9.0521303e+01   3.7925161e+01   1.0017534e+02   1.2268290e+02   1.4653763e+02   1.5438613e+02   1.1980395e+02   1.9930774e+02   1.2008796e+02   2.6856194e+02   1.7742021e+02   1.2944129e+02   1.5164147e+02   1.7306645e+02   2.1391823e+02   1.7163097e+02   1.5051630e+02   2.4008581e+02   2.2947152e+02   2.5813452e+02   1.0039182e+02   2.3677484e+02   1.5663672e+02   3.0835258e+02   7.1805342e+01   1.7185903e+02   1.3979902e+02   2.0616129e+02   2.0441290e+02   1.9568581e+02   1.7246546e+02   1.6348452e+02   1.4692575e+02   1.8831194e+02   2.1226085e+02   2.3487323e+02   1.6085175e+02   1.3735323e+02   1.5336045e+02   1.5176548e+02   2.5517295e+02   1.4697839e+02   2.6795754e+02   1.3415226e+02   1.5024750e+02   1.0979742e+02   1.2080330e+02   1.5786194e+02   1.1422943e+02   8.8492258e+01   1.1295772e+02   7.8894839e+01  -1.2515871e+00   1.2052871e+02   9.3574477e+01   1.3190581e+02   1.1045625e+02   2.0690323e+02   1.1070742e+02   1.3670290e+02   6.1197316e+01   1.2734871e+02   1.2596275e+02   2.3296161e+02   1.2537178e+02   2.4764581e+02   1.9861640e+02   1.8986355e+02   2.1019092e+02   2.2520290e+02   2.4442699e+02   2.9042355e+02   2.1760257e+02   2.3676935e+02   2.3304071e+02   2.7657806e+02   2.8583214e+02   2.3443968e+02   1.5897741e+02   2.2137742e+02   1.6982690e+02   2.3092742e+02   1.7906290e+02   2.0139968e+02   1.9745641e+02   1.1618387e+02   1.6568819e+02   2.0303613e+02   2.2826324e+02   4.6484419e+02   3.1291795e+02   2.5941903e+02   1.8597357e+02   2.2428258e+02   1.9885320e+02   1.7793323e+02   1.9225889e+02   2.9830968e+01   9.4945135e+01   1.2139645e+02   1.3095603e+02   1.1088419e+02   1.1254281e+02   1.4898774e+02   2.1378453e+02   2.3985645e+02   2.0076632e+02   4.7876032e+02   2.5923692e+02   2.1449581e+02   2.9096582e+02   2.9464258e+02   2.2888271e+01   2.3290452e+02   1.8535441e+02   2.0095645e+02   2.8781123e+02   2.5518710e+02   2.0856245e+02   1.8541645e+02   1.5450217e+02   1.4826355e+02   1.7258085e+02   2.2354129e+02   2.2790766e+02   2.0896323e+02   1.4894068e+02   1.5887129e+02   2.1906320e+02   1.9221032e+02   1.7705930e+02   1.7247677e+02   2.4152895e+02   1.5810129e+02   1.6476512e+02   2.2462839e+02   1.8014328e+02   1.7627581e+02   1.2112084e+02   1.9067742e+02   1.4169710e+02   1.7669226e+02   1.9805172e+02   1.7278194e+02   1.2578906e+02   8.4297742e+01   8.8680374e+01   1.0488839e+02   1.1945345e+02   8.5004839e+01   9.5404129e+01   1.3165903e+02   1.0541921e+02
   2.8138581e+02   6.2560103e+01   1.2521581e+02   1.4836177e+02   1.7182258e+02   6.2229032e+01   1.3924161e+02   1.2166486e+02   9.3861613e+01   1.5192043e+02   1.1422710e+02   1.0463635e+02   1.7098645e+02   1.1937108e+02   9.1852903e+01   2.3845983e+02   1.4855355e+02   3.8210877e+01   6.5672903e+01   1.5841810e+02   1.6033258e+02   1.2464501e+02   1.9275194e+02   1.4211791e+02   1.7395548e+02   1.4825098e+02   1.0432968e+02   1.2037621e+02   1.2201032e+02   1.9589982e+02   9.1648710e+01   1.7040778e+02   9.2015484e+01   1.8449457e+02   1.5990355e+02   1.1841062e+02   1.7163129e+02   1.0426498e+02   1.1503323e+02   1.1710250e+02   7.4975161e+01   1.1159134e+02   1.0721290e+02   1.4425523e+02   1.5304613e+02   9.3241148e+01   1.9520774e+02   1.4136596e+02   2.3299194e+02   2.0307581e+02   1.4625129e+02   1.0906667e+02   1.9325645e+02   2.4011303e+02   1.9501097e+02   1.8935590e+02   2.5755581e+02   2.0698392e+02   2.7575452e+02   8.7082219e+01   2.0201484e+02   1.7351752e+02   3.0568258e+02   6.7588942e+01   1.7414903e+02   1.2071582e+02   2.3545129e+02   1.4530970e+02   2.0630581e+02   1.3985586e+02   1.6233452e+02   1.4505775e+02   1.5821194e+02   1.9432885e+02   1.9611323e+02   1.5919255e+02   1.6735323e+02   1.3229045e+02   1.7128548e+02   2.4227135e+02   1.5792839e+02   2.1671154e+02   1.3743226e+02   1.6789510e+02   1.2479742e+02   1.3222330e+02   1.4943194e+02   9.4183832e+01   9.0302258e+01   6.6912916e+01   5.2184839e+01   1.7452129e+00   1.0852871e+02   1.1610448e+02   1.1861581e+02   1.1570945e+02   2.6995323e+02   1.5071342e+02   1.0061290e+02   6.8514516e+01   1.2601871e+02   1.2296915e+02   2.1063161e+02   1.4101818e+02   2.4521581e+02   1.4715080e+02   2.4910355e+02   1.8850172e+02   2.0626290e+02   2.4300219e+02   2.5260355e+02   1.9027817e+02   2.4521935e+02   2.2026471e+02   2.9672806e+02   2.8937014e+02   1.4434968e+02   1.4151461e+02   3.0637742e+02   2.2317690e+02   2.2835742e+02   1.8464850e+02   2.0786968e+02   1.5222881e+02   1.1214387e+02   1.8335139e+02   2.1841613e+02   2.1113284e+02   5.7170419e+02   3.2331915e+02   2.7756903e+02   1.6266157e+02   2.2128258e+02   2.2303320e+02   1.7265323e+02   1.8283129e+02   2.9590968e+01   1.0438434e+02   1.3791645e+02   1.1058443e+02   1.2141419e+02   1.0280041e+02   1.7994774e+02   1.4573773e+02   2.1570645e+02   1.9439832e+02   4.6691032e+02   1.8918492e+02   2.0570581e+02   3.1034902e+02   2.9969258e+02   2.6524271e+01   2.0028452e+02   1.6468401e+02   1.6319645e+02   2.4112203e+02   2.9423710e+02   1.9303845e+02   1.7784645e+02   1.5943777e+02   1.8916355e+02   1.8011885e+02   2.2416129e+02   2.2333806e+02   1.7191323e+02   1.5357468e+02   1.5439129e+02   2.3775160e+02   1.5540032e+02   1.7095410e+02   1.3432677e+02   2.7944095e+02   1.0938129e+02   1.8199272e+02   2.0886839e+02   2.2340408e+02   1.6256581e+02   1.0273764e+02   1.7663742e+02   1.7449030e+02   2.0236226e+02   1.8975812e+02   1.4497194e+02   1.2554386e+02   8.0867742e+01   7.7144774e+01   1.0588839e+02   9.2803445e+01   7.6814839e+01   1.0900933e+02   1.2470903e+02   8.7065213e+01
   2.7080581e+02   4.4316503e+01   1.4659581e+02   1.3426137e+02   1.7568258e+02   7.2870232e+01   1.2905161e+02   1.1263006e+02   1.0338161e+02   1.2077883e+02   1.2836710e+02   1.3221515e+02   1.8093645e+02   1.6248508e+02   8.6472903e+01   2.0304023e+02   1.4241355e+02   8.3552077e+01   1.1567290e+02   1.7694810e+02   1.7114258e+02   1.6721021e+02   1.6436194e+02   1.5414911e+02   1.7353548e+02   1.6985458e+02   1.0728968e+02   9.8859406e+01   1.6001032e+02   2.0989982e+02   1.5944871e+02   1.5046378e+02   1.1472548e+02   2.1162777e+02   1.3671355e+02   1.1445582e+02   1.6358129e+02   1.2162898e+02   1.4693323e+02   9.7360503e+01   8.3455161e+01   1.5358294e+02   1.2264290e+02   1.5616083e+02   1.0566613e+02   1.2389155e+02   1.7244774e+02   1.1494676e+02   2.1232194e+02   1.8472941e+02   1.7482129e+02   9.8541071e+01   1.9087645e+02   2.1159343e+02   1.7344097e+02   1.3675150e+02   2.4013581e+02   1.7537752e+02   3.3046452e+02   1.0979542e+02   2.4096484e+02   1.4592152e+02   3.6049258e+02   6.5924142e+01   1.7881903e+02   1.8853222e+02   2.1354129e+02   1.8049250e+02   2.0206581e+02   1.7557506e+02   1.6919452e+02   1.4793895e+02   1.9521194e+02   1.9746885e+02   2.0987323e+02   1.7085175e+02   1.8768323e+02   1.1775405e+02   1.8614548e+02   2.1089255e+02   1.3108839e+02   2.1517874e+02   1.3567226e+02   1.8983590e+02   1.1546742e+02   1.3243970e+02   1.6415194e+02   1.3210623e+02   7.1592258e+01   6.4409716e+01   5.9754839e+01   1.8229613e+01   1.3424871e+02   9.7716877e+01   1.3090581e+02   1.1577625e+02   2.0957323e+02   1.8001382e+02   1.3756290e+02   1.0840852e+02   1.5386871e+02   1.1655115e+02   2.0758161e+02   1.7654218e+02   2.5893581e+02   1.9690320e+02   2.5353355e+02   1.6409732e+02   1.9420290e+02   2.3771699e+02   2.3289355e+02   2.2132497e+02   2.1721935e+02   2.0090471e+02   2.5748806e+02   2.4593934e+02   2.0915968e+02   1.3223981e+02   3.1856742e+02   1.5810170e+02   2.1559742e+02   1.9490930e+02   2.4210968e+02   1.6372961e+02   1.3214387e+02   1.7065139e+02   2.0569613e+02   2.2563044e+02   4.6284419e+02   3.5445795e+02   2.8922903e+02   2.1301877e+02   1.9776258e+02   1.8981480e+02   2.0374323e+02   2.0410409e+02   3.1550968e+01   1.1694754e+02   1.4425645e+02   1.1112723e+02   1.0112419e+02   8.4373613e+01   1.6865774e+02   1.5054093e+02   2.6055645e+02   2.2911032e+02   4.6829032e+02   2.2869452e+02   2.4628581e+02   2.4221262e+02   3.0469258e+02   1.6274271e+01   2.2404452e+02   2.0668321e+02   2.1767645e+02   2.1252363e+02   3.1198710e+02   2.2981845e+02   1.5775645e+02   1.3009497e+02   1.7992355e+02   2.0138805e+02   1.9630129e+02   2.3223686e+02   1.6419323e+02   1.6124228e+02   2.1534129e+02   2.7439560e+02   1.9226032e+02   1.6805530e+02   1.4423677e+02   2.8435815e+02   1.7543129e+02   1.5365872e+02   1.7138839e+02   2.2082248e+02   1.8799581e+02   1.3294324e+02   1.3434742e+02   1.0225350e+02   2.0174226e+02   2.2785772e+02   1.6021194e+02   1.0679466e+02   8.8197742e+01   9.0278374e+01   1.0540839e+02   9.7981845e+01   8.4284839e+01   9.8791729e+01   7.9759032e+01   1.2061121e+02
   3.1490581e+02   7.8258503e+01   1.2116581e+02   1.4101577e+02   1.9282258e+02   7.4449032e+01   1.2052161e+02   1.4674246e+02   1.0514161e+02   1.3677803e+02   1.1503710e+02   1.2166155e+02   1.2965645e+02   1.4124748e+02   9.0702903e+01   1.9193183e+02   1.5550355e+02   7.7884877e+01   3.1519290e+02  -2.0134968e+00   1.6390258e+02   1.5597941e+02   1.6884194e+02   1.5756071e+02   1.4962548e+02   2.2195738e+02   1.1085968e+02   1.0128381e+02   1.1834032e+02   1.8147342e+02   1.5783871e+02   1.1930258e+02   5.9635484e+01   1.7608497e+02   1.4128355e+02   9.4430219e+01   1.7768129e+02   1.1212098e+02   9.6843226e+01   9.6277703e+01   6.9735161e+01   1.3896054e+02   1.0549290e+02   1.5477283e+02   1.1904613e+02   8.0291148e+01   1.5815774e+02   1.3370996e+02   2.3137194e+02   1.9063541e+02   1.8744129e+02   1.2138147e+02   1.8263645e+02   2.0320263e+02   1.8544097e+02   1.6879150e+02   2.3398581e+02   1.8243952e+02   3.7460452e+02   1.2879422e+02   2.3662484e+02   1.2241872e+02   3.5492258e+02   7.2039742e+01   1.8962903e+02   2.0618742e+02   2.0383129e+02   1.6192930e+02   1.9858581e+02   1.3232346e+02   1.9695452e+02   1.8243815e+02   1.8254194e+02   1.8143245e+02   1.8772323e+02   1.7243375e+02   1.4406323e+02   1.3953365e+02   2.1119548e+02   1.7122855e+02   1.9497839e+02   1.6079754e+02   1.6915226e+02   1.4406750e+02   1.2065742e+02   8.8454503e+01   1.5443194e+02   1.2669383e+02   8.9642258e+01   6.9395716e+01   3.7654839e+01  -6.4823871e+00   1.7548871e+02   1.1583768e+02   1.1438581e+02   1.2147785e+02   2.1286323e+02   1.3709062e+02   1.4418290e+02   8.1498916e+01   1.4782871e+02   1.3103435e+02   1.8725161e+02   1.6226858e+02   2.7131581e+02   2.0920280e+02   2.2629355e+02   1.4551652e+02   2.5939290e+02   2.4887179e+02   2.9319355e+02   1.5885097e+02   1.7541935e+02   2.1599871e+02   2.1210806e+02   2.1708974e+02   1.7091968e+02   1.2219901e+02   2.9509742e+02   1.7007930e+02   2.3421742e+02   1.9917970e+02   2.3991968e+02   1.8833481e+02   1.2514387e+02   1.6597139e+02   1.9074613e+02   2.2258644e+02   5.4770419e+02   3.3828915e+02   2.4770903e+02   2.0658037e+02   2.0418258e+02   1.7577120e+02   1.9598323e+02   2.0139489e+02   1.7450968e+01   7.7215535e+01   1.5039645e+02   1.3905603e+02   9.0074194e+01   9.9877613e+01   1.5546774e+02   1.6255613e+02   2.2875645e+02   2.7400432e+02   4.1276032e+02   1.9056692e+02   2.3570581e+02   2.0552902e+02   3.2036258e+02   1.1060671e+01   2.3061452e+02   1.6120761e+02   1.3100645e+02   1.7664723e+02   3.0923710e+02   1.8998845e+02   1.9779645e+02   1.5684177e+02   1.7659355e+02   2.6450445e+02   2.2806129e+02   1.7645606e+02   2.0515323e+02   1.3058548e+02   1.8849129e+02   2.5621360e+02   1.8288032e+02   1.4818570e+02   1.3347677e+02   2.7093895e+02   1.5967129e+02   1.5891952e+02   1.9086839e+02   2.1607408e+02   1.2937581e+02   1.2830284e+02   1.3677742e+02   1.3062910e+02   1.5974226e+02   1.6654772e+02   1.7440194e+02   1.3999946e+02   1.0719774e+02   7.7898374e+01   1.2364839e+02   1.0838265e+02   9.4814839e+01   1.1923933e+02   1.1870903e+02   1.3645521e+02
   3.0814581e+02   6.5419303e+01   1.3726581e+02   1.2277777e+02   1.5168258e+02   1.1008023e+02   8.1001613e+01   1.4056406e+02   8.5571613e+01   1.5348363e+02   1.0379710e+02   1.1814075e+02   1.4308645e+02   1.2013308e+02   7.8322903e+01   1.5673223e+02   1.3803355e+02   8.7862477e+01   3.1405290e+02   1.0737703e+01   1.5371258e+02   1.4827461e+02   1.6051194e+02   1.6269711e+02   1.1838548e+02   1.6064658e+02   8.9759677e+01   8.6401806e+01   1.0511032e+02   1.5696182e+02   1.3964871e+02   1.1461778e+02   9.7775484e+01   1.8165377e+02   1.2537355e+02   9.2653019e+01   1.7658129e+02   1.3272898e+02   7.9883226e+01   6.4394503e+01   3.9075161e+01   9.5513342e+01   1.1668290e+02   1.2849763e+02   1.2166613e+02   9.2321548e+01   1.8111774e+02   1.6973316e+02   2.2571194e+02   2.3470821e+02   1.5630129e+02   1.2121267e+02   1.7554645e+02   2.0867983e+02   2.1125097e+02   1.5648670e+02   2.6717581e+02   1.5583432e+02   3.1460452e+02   9.4214219e+01   1.8905484e+02   1.9331432e+02   3.8397258e+02   8.0615742e+01   1.9647903e+02   1.3439942e+02   1.6383129e+02   1.8360930e+02   1.7135581e+02   1.3003186e+02   1.8171452e+02   2.1636735e+02   1.6402194e+02   1.5286405e+02   1.7530323e+02   1.4766735e+02   1.0821323e+02   1.6692165e+02   1.6690548e+02   1.7010175e+02   1.5550839e+02   1.9411514e+02   1.6543226e+02   1.1322510e+02   1.1051742e+02   1.0374570e+02   1.7277194e+02   9.6986632e+01   9.9212258e+01   1.1010012e+02   5.8274839e+01  -4.9819871e+00   1.3972871e+02   8.7088477e+01   1.1847581e+02   1.0939065e+02   2.0862323e+02   1.4104982e+02   1.0027290e+02   9.7011716e+01   1.2744871e+02   1.1218475e+02   1.9187161e+02   1.4360898e+02   2.9750581e+02   1.7343760e+02   1.8982355e+02   1.6772412e+02   2.1364290e+02   3.2747179e+02   3.4272355e+02   1.8470857e+02   2.2661935e+02   2.0115271e+02   2.1795806e+02   2.4924174e+02   2.2853968e+02   1.6406941e+02   3.2361742e+02   1.3936770e+02   1.9988742e+02   2.1620610e+02   2.2100968e+02   1.5479761e+02   1.1714387e+02   1.4876139e+02   2.4417613e+02   2.0688204e+02   5.6580419e+02   3.1103115e+02   2.6798903e+02   2.2785797e+02   2.0586258e+02   1.9074680e+02   1.6774323e+02   2.2384409e+02   6.2970968e+01   1.0676394e+02   1.1806645e+02   1.1245243e+02   8.6124194e+01   9.4053613e+01   1.6437774e+02   1.9755333e+02   1.5405645e+02   1.8593032e+02   4.5681032e+02   1.6237292e+02   2.2238581e+02   2.0933462e+02   3.2412258e+02   2.6239871e+01   2.5451452e+02   2.4662561e+02   2.1305645e+02   1.7999323e+02   3.1298710e+02   2.1083845e+02   1.8846645e+02   1.4834817e+02   1.9488355e+02   2.0823125e+02   2.4273129e+02   1.8742246e+02   2.0762323e+02   1.8109788e+02   1.5444129e+02   2.3469760e+02   2.4207032e+02   1.6660050e+02   1.5423677e+02   2.5122815e+02   1.4138129e+02   2.2615272e+02   1.9452839e+02   1.7450128e+02   1.7994581e+02   1.3248724e+02   1.4182742e+02   1.6379510e+02   1.7969226e+02   1.3157172e+02   1.4840194e+02   1.7145946e+02   1.0176774e+02   8.2522774e+01   1.3464839e+02   1.0550265e+02   1.3843484e+02   9.8409729e+01   1.2465903e+02   1.1306921e+02
   2.7257581e+02   7.3364903e+01   1.1988581e+02   1.4620817e+02   1.6287258e+02   1.1765503e+02   9.7191613e+01   1.5950886e+02   1.0229161e+02   1.4600603e+02   1.1479710e+02   1.0264075e+02   1.4379645e+02   1.1668628e+02   6.9472903e+01   1.6468023e+02   1.2603355e+02   1.0382248e+02   2.5576290e+02   4.0640903e+01   1.6790258e+02   1.4789941e+02   1.7703194e+02   1.3085551e+02   1.7519548e+02   1.2567178e+02   1.0394968e+02   1.2021661e+02   1.3311032e+02   2.0829182e+02   1.3683871e+02   1.1865258e+02   7.4775484e+01   1.7535377e+02   1.1876355e+02   1.0066182e+02   1.7806129e+02   1.4161058e+02   6.8983226e+01   9.6366503e+01   2.6595161e+01   1.1208174e+02   1.0640290e+02   1.4541003e+02   1.1128613e+02   1.1434195e+02   1.9511774e+02   1.8108316e+02   2.4523194e+02   2.1709661e+02   1.5930129e+02   1.1402267e+02   1.8059645e+02   2.4608583e+02   1.9629097e+02   1.6977350e+02   3.0065581e+02   1.6386592e+02   2.9146452e+02   9.7725419e+01   1.9358484e+02   1.8186192e+02   3.9011258e+02   8.7694542e+01   2.0190903e+02   1.2944502e+02   1.8926129e+02   2.2276490e+02   2.0730581e+02   1.3343586e+02   1.9286452e+02   1.5223535e+02   1.4797194e+02   1.7034805e+02   2.1925323e+02   1.9453135e+02   1.2302323e+02   1.5531685e+02   1.5971548e+02   2.0119695e+02   1.8560839e+02   2.0839714e+02   1.5957226e+02   1.5688390e+02   1.4222742e+02   1.0058890e+02   1.5639194e+02   9.0347032e+01   1.0402226e+02   1.0519532e+02   6.5224839e+01  -1.0679871e+00   1.4391871e+02   9.3843277e+01   8.8575806e+01   1.1549265e+02   1.9038323e+02   1.4578902e+02   1.1575290e+02   1.0292332e+02   1.1244871e+02   1.6029475e+02   1.9053161e+02   1.8338618e+02   2.3255581e+02   1.8416360e+02   1.5839355e+02   2.6289852e+02   2.1407290e+02   2.9281739e+02   2.7954355e+02   2.2223297e+02   1.9151935e+02   2.3426071e+02   2.4043806e+02   2.5825334e+02   1.6662968e+02   2.1506221e+02   2.9175742e+02   1.3539650e+02   1.9931742e+02   2.5216170e+02   1.8929968e+02   1.7681441e+02   1.0380387e+02   1.4258859e+02   2.1360613e+02   2.3803764e+02   5.4232419e+02   3.4723955e+02   2.5218903e+02   2.1850197e+02   2.4418258e+02   2.1489120e+02   1.8479323e+02   1.8457009e+02   9.2550968e+01   9.1777535e+01   1.4982645e+02   1.0472163e+02   1.2588419e+02   9.8632813e+01   1.5756774e+02   1.3504813e+02   1.8625645e+02   2.4355432e+02   4.8338032e+02   2.1739732e+02   2.4860581e+02   2.0981702e+02   2.9726258e+02   2.3298671e+01   2.1142452e+02   2.5945281e+02   1.7867645e+02   1.5435363e+02   2.5723710e+02   2.0104845e+02   1.6951645e+02   2.0291417e+02   1.3740355e+02   1.8716965e+02   2.1506129e+02   2.3606606e+02   2.0286323e+02   1.9214868e+02   1.9863129e+02   1.7502240e+02   2.2526032e+02   1.6484530e+02   1.2428677e+02   2.5362415e+02   1.5524129e+02   1.8327392e+02   1.7409839e+02   1.6460568e+02   1.6265581e+02   1.3683044e+02   1.5758742e+02   1.2563430e+02   1.8421226e+02   1.7559012e+02   1.3321194e+02   1.4014466e+02   8.6957742e+01   6.7847574e+01   9.4698387e+01   9.7268645e+01   1.0271484e+02   8.1887329e+01   1.2051903e+02   1.0450041e+02
   3.1990581e+02   4.7768503e+01   1.3650581e+02   1.2497857e+02   2.1663258e+02   9.5074232e+01   1.0419161e+02   1.3346886e+02   1.1372161e+02   1.6652163e+02   9.8037097e+01   1.0626155e+02   1.4550645e+02   1.2464948e+02   7.5562903e+01   1.7157303e+02   1.3717355e+02   8.7591277e+01   2.7048290e+02   1.2993303e+01   1.6738258e+02   1.5104101e+02   1.7889194e+02   1.9960671e+02   1.6995548e+02   1.5524098e+02   1.1061968e+02   9.2353006e+01   1.3101032e+02   1.6298982e+02   1.1549871e+02   1.6801978e+02   8.5685484e+01   2.1734097e+02   1.4061355e+02   1.4871382e+02   1.9172129e+02   1.2222778e+02   1.1179323e+02   1.0294170e+02   2.8115161e+01   1.1939014e+02   1.3849290e+02   1.8570283e+02   1.4904613e+02   1.0189115e+02   1.7049774e+02   1.4977276e+02   2.0566194e+02   2.0450221e+02   1.3677129e+02   1.2763507e+02   1.9316645e+02   1.9974023e+02   1.7996097e+02   1.5060990e+02   2.3798581e+02   1.8754952e+02   2.8322452e+02   1.0810462e+02   2.0477484e+02   2.0353672e+02   3.2497258e+02   7.7815742e+01   1.7266903e+02   1.0711422e+02   2.2354129e+02   1.9754250e+02   1.8182581e+02   1.4152426e+02   1.6010452e+02   2.0847615e+02   1.8311194e+02   1.7972685e+02   1.8382323e+02   1.4636575e+02   1.4868323e+02   1.6054405e+02   1.4557548e+02   2.0589815e+02   1.8834839e+02   1.7290794e+02   1.6181226e+02   1.1951470e+02   9.8947419e+01   1.3153130e+02   1.4291194e+02   1.1665543e+02   1.0035226e+02   4.9058916e+01   3.7564839e+01  -4.5651871e+00   1.2452871e+02   7.4964477e+01   1.1242581e+02   1.1810465e+02   1.9381323e+02   1.8547462e+02   1.2523290e+02   7.9874916e+01   1.5996871e+02   9.2923148e+01   1.9553161e+02   2.0474618e+02   2.3755581e+02   1.8752360e+02   2.4253355e+02   1.6169732e+02   1.9926290e+02   1.9362219e+02   2.6366355e+02   1.8921337e+02   2.1696935e+02   2.0377471e+02   2.8891806e+02   2.2561494e+02   1.6919968e+02   1.3733661e+02   2.9399742e+02   2.0540730e+02   2.2026742e+02   2.2667570e+02   1.9891968e+02   1.8027481e+02   1.3918387e+02   1.6232819e+02   1.9365613e+02   2.1601364e+02   5.5213419e+02   3.0703475e+02   2.5141903e+02   1.8214357e+02   2.0039258e+02   1.8360440e+02   1.8341323e+02   1.7763049e+02   1.1431097e+02   8.3516735e+01   1.5482645e+02   8.0561626e+01   8.8794194e+01   1.0912001e+02   1.7384774e+02   1.5803573e+02   1.9465645e+02   2.6363232e+02   4.0048032e+02   2.4706932e+02   2.6907581e+02   2.1217942e+02   2.5912258e+02   2.4629871e+01   2.1209452e+02   1.9620921e+02   2.0110645e+02   2.0136923e+02   2.6288710e+02   2.2399645e+02   1.6260645e+02   1.3822697e+02   1.4592355e+02   2.0286805e+02   1.9511129e+02   2.3380206e+02   1.8400323e+02   1.7822748e+02   2.8020129e+02   1.6178680e+02   1.8159032e+02   1.2881890e+02   1.5909677e+02   2.7692935e+02   1.3472129e+02   1.5644552e+02   1.7476839e+02   1.7551208e+02   1.6675581e+02   1.2821244e+02   2.1501742e+02   1.3108990e+02   1.9964226e+02   1.9259572e+02   1.2345194e+02   1.5669546e+02   7.7057742e+01   5.6029574e+01   9.1938387e+01   1.1772945e+02   9.4904839e+01   8.3852129e+01   1.0384903e+02   1.1287401e+02
   2.3228581e+02   7.8058103e+01   1.3011581e+02   1.3281977e+02   1.6915258e+02   1.0944263e+02   1.0286161e+02   1.1910526e+02   7.8861613e+01   1.6397043e+02   1.0574710e+02   1.0869475e+02   1.7831645e+02   1.3959468e+02   1.1399290e+02   2.1030863e+02   1.2812355e+02   1.0479528e+02   3.2067290e+02   2.3081032e+00   1.8428258e+02   1.1453901e+02   2.1770194e+02   1.6727191e+02   1.8119548e+02   1.5167178e+02   1.0352968e+02   1.0468021e+02   1.3354032e+02   2.2330742e+02   1.6540871e+02   1.3212698e+02   1.0001548e+02   1.9795457e+02   1.4414355e+02   1.1496142e+02   1.8101129e+02   1.1818458e+02   8.5553226e+01   9.8370903e+01   5.1495161e+01   1.4846974e+02   1.2606290e+02   1.8850723e+02   1.4433613e+02   1.2788795e+02   1.8263774e+02   1.2194156e+02   2.5209194e+02   1.8606781e+02   1.7801129e+02   1.1785587e+02   1.9797645e+02   1.9278543e+02   1.5596097e+02   1.5652990e+02   2.1375581e+02   1.8605792e+02   2.8546452e+02   1.0401542e+02   2.0543484e+02   1.8933392e+02   3.4168258e+02   5.1618942e+01   1.7824903e+02   1.4728782e+02   2.2297129e+02   1.6187810e+02   2.1492581e+02   1.2054626e+02   1.4862452e+02   1.7620455e+02   1.8616194e+02   1.8590285e+02   2.1106323e+02   1.6551655e+02   1.1692323e+02   1.7318485e+02   1.7633548e+02   1.9601735e+02   1.8034839e+02   2.0649794e+02   1.5734226e+02   1.2487230e+02   1.3227742e+02   1.1009490e+02   1.5486194e+02   1.0022943e+02   5.1062258e+01   9.5672116e+01   4.4414839e+01  -1.6543187e+01   1.4424871e+02   8.2196877e+01   1.0966581e+02   1.1256545e+02   2.0343323e+02   1.5855502e+02   8.5372903e+01   8.2733716e+01   9.2018710e+01   1.4882915e+02   1.8863161e+02   1.2805818e+02   2.8221581e+02   1.7228080e+02   2.2296355e+02   1.8469292e+02   2.1851290e+02   2.2614219e+02   2.9601355e+02   1.2927537e+02   2.2761935e+02   2.2212271e+02   2.6405806e+02   2.3550374e+02   1.5548968e+02   1.2257341e+02   2.9328742e+02   1.6274410e+02   1.6545742e+02   1.8882050e+02   1.7458968e+02   2.0170121e+02   1.3233387e+02   1.0273619e+02   2.2312613e+02   2.5499604e+02   5.0646419e+02   3.0068835e+02   2.5189903e+02   2.3095517e+02   2.0155258e+02   1.8488160e+02   1.8460323e+02   2.2625529e+02   1.0245097e+02   6.4795535e+01   1.3072645e+02   1.1158963e+02   1.0274419e+02   1.0534401e+02   1.5351774e+02   2.1809213e+02   2.3925645e+02   2.6051432e+02   4.2600032e+02   2.2502772e+02   2.5191581e+02   1.5181222e+02   3.1226258e+02   2.1518671e+01   2.3942452e+02   1.5393281e+02   2.0219645e+02   1.7028203e+02   2.7178710e+02   2.1618445e+02   1.9608645e+02   1.7230857e+02   1.8559355e+02   2.5464445e+02   2.2592129e+02   1.7524726e+02   1.8648323e+02   1.6188908e+02   2.6820129e+02   2.1531680e+02   2.2054032e+02   1.5189290e+02   1.2675677e+02   2.9323655e+02   1.5491129e+02   1.6911032e+02   1.9519839e+02   2.1668768e+02   1.8103581e+02   1.1583004e+02   1.6029742e+02   8.3557497e+01   1.9612226e+02   1.9768732e+02   1.5335194e+02   1.3734346e+02   8.8957742e+01   8.2547574e+01   1.0917839e+02   1.3439025e+02   1.2038484e+02   1.0285373e+02   1.4075903e+02   9.8921213e+01
   2.9133581e+02   8.0864103e+01   1.1145581e+02   1.1365257e+02   1.9496258e+02   8.6277832e+01   9.3861613e+01   1.5963526e+02   7.4721613e+01   1.4259163e+02   1.3013710e+02   1.1641355e+02   1.7731645e+02   1.4281468e+02   9.9612903e+01   2.2079903e+02   1.2889355e+02   8.5063677e+01   3.2824290e+02  -5.1074968e+00   1.5276258e+02   1.4092061e+02   1.7322194e+02   1.3083031e+02   1.3333548e+02   1.5345058e+02   9.5569677e+01   7.5607006e+01   1.3963032e+02   1.6487022e+02   1.7144871e+02   1.6421378e+02   9.5495484e+01   1.9193617e+02   1.2342355e+02   1.1508902e+02   1.9815129e+02   9.8193381e+01   8.6653226e+01   1.1780290e+02   8.3115161e+01   1.1465014e+02   1.2273290e+02   1.5606363e+02   1.2290613e+02   1.0208235e+02   1.9130774e+02   1.4672796e+02   2.2342194e+02   1.5374141e+02   1.8763129e+02   1.1813627e+02   2.1392645e+02   1.9093943e+02   1.8691097e+02   1.6976390e+02   2.1332581e+02   1.5242232e+02   3.7184452e+02   1.1644502e+02   1.9334484e+02   1.6649112e+02   3.6454258e+02   8.2120142e+01   1.6943903e+02   1.7466262e+02   1.7769129e+02   1.7345050e+02   2.3811581e+02   1.1455106e+02   1.8819452e+02   1.5817895e+02   2.0573194e+02   1.2343725e+02   1.9896323e+02   2.4562455e+02   8.6873226e+01   1.5977885e+02   2.0862548e+02   1.7971415e+02   1.8134839e+02   1.7367794e+02   1.7457226e+02   1.4644390e+02   9.7377419e+01   9.3606903e+01   1.6229194e+02   1.1468503e+02   1.0025226e+02   8.1686916e+01   4.6564839e+01  -1.3335187e+01   1.3867871e+02   9.0212477e+01   8.9285806e+01   6.7815845e+01   2.0133323e+02   1.5291302e+02   1.0661290e+02   9.0934516e+01   1.2472871e+02   1.2478235e+02   1.9577161e+02   1.1862698e+02   2.4764581e+02   2.6314640e+02   1.5796355e+02   2.3136292e+02   2.2389290e+02   2.1021179e+02   3.0513355e+02   1.9613577e+02   2.2521935e+02   2.3551471e+02   2.1986806e+02   2.2275894e+02   1.6119968e+02   1.3330661e+02   2.9837742e+02   1.3905690e+02   2.0259742e+02   1.8927930e+02   1.6986968e+02   1.6512881e+02   1.0599387e+02   1.3565339e+02   2.0188613e+02   2.3888524e+02   5.6123419e+02   3.2368675e+02   2.8298903e+02   1.9037797e+02   2.2886258e+02   1.5748680e+02   1.7822323e+02   2.3347569e+02   1.1078097e+02   8.2989135e+01   1.6729645e+02   1.4242403e+02   9.5364194e+01   7.6974413e+01   1.7337774e+02   1.6045333e+02   2.1300645e+02   2.1931432e+02   3.7076032e+02   1.5459692e+02   2.1028581e+02   1.7945262e+02   3.1474258e+02   2.2302710e+00   2.4375452e+02   2.6629641e+02   1.8353645e+02   1.8173483e+02   2.5753710e+02   2.0147445e+02   2.0289645e+02   1.8095377e+02   1.6835355e+02   2.2693365e+02   2.2092129e+02   1.7826726e+02   1.7872323e+02   1.5359988e+02   1.8568129e+02   2.3391840e+02   2.0364032e+02   2.3038490e+02   1.1813677e+02   2.2677615e+02   2.0281129e+02   2.0475832e+02   1.8709839e+02   1.9171568e+02   1.3794581e+02   9.3327239e+01   1.9339742e+02   1.0538950e+02   1.5088226e+02   1.3654652e+02   1.5873194e+02   1.4277306e+02   9.6627742e+01   1.0660397e+02   1.1012839e+02   1.4351425e+02   1.2628484e+02   9.3671729e+01   1.2551903e+02   8.6240413e+01
   2.4452581e+02   8.3468903e+01   1.2669581e+02   1.3309337e+02   1.5630258e+02   1.0414063e+02   2.1062161e+02   7.3844645e+00   1.2119161e+02   9.5494026e+01   1.4408710e+02   1.0376755e+02   1.4069645e+02   1.2032428e+02   7.0182903e+01   1.5800343e+02   1.3460355e+02   1.0989688e+02   3.2133290e+02   4.4530323e-01   1.6743258e+02   1.6450701e+02   1.6260194e+02   1.2962991e+02   1.0814548e+02   1.1075578e+02   1.0880968e+02   9.3167806e+01   1.1134032e+02   2.0117342e+02   1.4906871e+02   1.3581418e+02   7.3585484e+01   2.0039897e+02   1.3390355e+02   1.5173062e+02   1.8263129e+02   1.0905498e+02   9.7223226e+01   8.2627303e+01   7.6165161e+01   9.8166142e+01   1.1359290e+02   1.1140483e+02   1.1561613e+02   9.7235548e+01   2.1287774e+02   1.4476236e+02   2.3985194e+02   2.1685701e+02   2.0230129e+02   1.1639267e+02   1.5340645e+02   2.2764103e+02   1.7929097e+02   1.2856350e+02   2.2851581e+02   1.6573712e+02   3.4694452e+02   1.2295702e+02   1.5243484e+02   1.6543392e+02   4.0164258e+02   8.2492142e+01   1.6866903e+02   1.2538422e+02   1.8797129e+02   2.1605810e+02   2.2830581e+02   1.0961586e+02   1.5800452e+02   1.7793415e+02   1.7650194e+02   1.6644565e+02   2.0401323e+02   2.6870055e+02   8.9403226e+01   1.8838645e+02   1.6709548e+02   1.8113655e+02   1.8350839e+02   2.1429514e+02   1.5257226e+02   1.3277390e+02   9.1417419e+01   9.5323703e+01   1.3067194e+02   9.5834632e+01   1.0645226e+02   7.0860916e+01   6.7944839e+01   2.4844129e+00   1.4205871e+02   7.7512077e+01   1.0938581e+02   1.0320785e+02   1.4633323e+02   1.8927302e+02   1.7784290e+02   6.7526116e+01   1.3777871e+02   1.5569835e+02   2.1748161e+02   1.0428018e+02   2.2217581e+02   1.7518400e+02   1.8648355e+02   1.9684132e+02   2.3451290e+02   2.2049219e+02   2.6660355e+02   2.4821817e+02   2.3936935e+02   2.2438271e+02   2.3948806e+02   2.4851934e+02   2.1962968e+02   1.7363221e+02   2.5885742e+02   1.5992850e+02   2.1940742e+02   2.3036450e+02   1.9296968e+02   1.6066081e+02   1.2004387e+02   2.0728939e+02   2.4779613e+02   1.9673244e+02   5.5632419e+02   3.3178955e+02   2.5941903e+02   1.6864357e+02   2.3370258e+02   2.0198960e+02   1.8089323e+02   2.0207209e+02   8.9830968e+01   1.1533514e+02   1.4491645e+02   1.3921443e+02   1.3074419e+02   7.6294013e+01   1.3551774e+02   2.1267213e+02   2.3000645e+02   1.6280432e+02   4.4691032e+02   2.4040492e+02   2.2412581e+02   1.7277542e+02   3.0112258e+02   1.2839871e+01   2.7099452e+02   2.2973721e+02   1.7572645e+02   2.2739963e+02   2.7878710e+02   2.3697445e+02   1.7617645e+02   1.5409137e+02   1.4716355e+02   1.5928885e+02   2.2064129e+02   1.9418966e+02   1.9743323e+02   1.9420308e+02   1.6949129e+02   2.1302360e+02   2.4131032e+02   2.1399130e+02   1.2966677e+02   2.5766375e+02   1.6405129e+02   2.1814912e+02   2.0133839e+02   1.8933648e+02   1.8670581e+02   1.3204644e+02   1.7777742e+02   8.6589097e+01   1.8412226e+02   1.9221732e+02   1.6483194e+02   1.2938506e+02   1.0700774e+02   8.7583574e+01   9.9798387e+01   9.9050645e+01   8.0384839e+01   1.1420373e+02   1.4313903e+02   9.1880813e+01
   2.5966581e+02   8.4297703e+01   1.4331581e+02   1.2619377e+02   2.0191258e+02   7.4251832e+01   2.0976161e+02  -1.2206735e+01   1.0029161e+02   1.4821603e+02   1.2113710e+02   1.1379355e+02   1.5188645e+02   1.2727908e+02   7.7802903e+01   1.5092383e+02   1.2836355e+02   9.7296077e+01   3.1276290e+02  -1.2539097e+01   1.5467258e+02   1.9033781e+02   1.8841194e+02   1.3384511e+02   9.3005484e+01   9.7866981e+01   1.3256968e+02   1.1226701e+02   1.2154032e+02   1.6602742e+02   1.2235871e+02   1.3228098e+02   7.8915484e+01   2.1616257e+02   1.2266355e+02   1.4462982e+02   2.2025129e+02   1.2966538e+02   8.7793226e+01   5.7091703e+01   5.2025161e+01   8.2097342e+01   1.5468290e+02   1.4607763e+02   1.2528613e+02   1.0637195e+02   1.9949774e+02   1.3730276e+02   2.3861194e+02   2.1124621e+02   1.4468129e+02   1.0290227e+02   1.9525645e+02   2.1305303e+02   1.6291097e+02   1.4040390e+02   2.4427581e+02   1.9771632e+02   2.8184452e+02   8.8025019e+01   2.3462484e+02   1.8090872e+02   3.5878258e+02   6.7340942e+01   1.9952903e+02   1.2877542e+02   1.7102129e+02   2.3898410e+02   2.2301581e+02   9.8419058e+01   1.6833452e+02   1.9576775e+02   1.7107194e+02   2.0354005e+02   2.1525323e+02   1.7494135e+02   9.5303226e+01   1.7810445e+02   1.9585548e+02   1.9135575e+02   1.6781839e+02   2.1103034e+02   1.4500226e+02   1.3751950e+02   1.2003742e+02   1.0417410e+02   1.6182194e+02   8.1862632e+01   8.6972258e+01   9.9839316e+01   3.4374839e+01  -7.1699871e+00   1.3724871e+02   9.1046877e+01   1.4733581e+02   9.3651845e+01   1.8262323e+02   1.7050982e+02   1.3599290e+02   7.2634116e+01   1.1591871e+02   1.4234715e+02   2.0320161e+02   1.1199258e+02   2.2864581e+02   1.7847640e+02   1.9558355e+02   1.9883332e+02   1.5620290e+02   3.0700699e+02   2.6195355e+02   2.1876017e+02   1.9586935e+02   2.0561271e+02   2.3900806e+02   2.5422774e+02   1.9310968e+02   1.4532381e+02   2.6661742e+02   1.9916770e+02   2.3640742e+02   2.4914450e+02   1.8019968e+02   1.5873241e+02   1.1009387e+02   1.8165539e+02   2.4793613e+02   1.7467124e+02   5.7623419e+02   2.9910675e+02   2.4998903e+02   1.7196797e+02   2.1707258e+02   2.4248000e+02   1.5012323e+02   2.2272369e+02   6.2500968e+01   1.2666154e+02   1.6329645e+02   9.9694026e+01   1.2350419e+02   1.0529321e+02   1.5537774e+02   1.6913333e+02   2.6805645e+02   1.8481032e+02   4.6081032e+02   2.1301292e+02   2.2723581e+02   2.8925662e+02   2.8755258e+02   2.0785471e+01   2.1199452e+02   1.6017721e+02   2.0510645e+02   2.1671923e+02   2.4883710e+02   2.1597045e+02   1.6179645e+02   1.1596177e+02   1.2921355e+02   1.9177485e+02   2.1649129e+02   1.9862166e+02   1.9196323e+02   1.5754068e+02   1.6530129e+02   2.3054880e+02   1.4312032e+02   1.9084650e+02   1.5256677e+02   2.6802175e+02   1.2596129e+02   1.7709632e+02   1.5400839e+02   2.1193288e+02   1.8480581e+02   1.2628844e+02   1.4210742e+02   1.5639270e+02   6.8402258e+01   2.2652492e+02   1.3807194e+02   1.1180586e+02   9.9627742e+01   6.9313974e+01   1.1326839e+02   1.0111305e+02   1.0719484e+02   1.0386893e+02   1.0213903e+02   1.1321081e+02
   2.3480581e+02   1.0147650e+02   1.4697581e+02   1.0576097e+02   1.8844258e+02   9.8229432e+01   2.0405161e+02  -1.8749935e+01   1.0162161e+02   1.4133963e+02   1.1984710e+02   7.3946748e+01   1.5508645e+02   1.1731308e+02   1.2290290e+02   1.5807583e+02   1.1993355e+02   8.9160477e+01   3.1667290e+02   2.8908103e+01   1.6833258e+02   1.4858501e+02   1.5836194e+02   1.8905911e+02   1.1476548e+02   1.5550618e+02   1.2361968e+02   8.6593006e+01   1.2315032e+02   2.0341862e+02   1.2516871e+02   9.7586181e+01   9.7395484e+01   2.1559417e+02   1.1390355e+02   1.6185062e+02   1.6796129e+02   1.2693858e+02   8.8983226e+01   1.1180650e+02   5.3165161e+01   1.1262614e+02   1.6425290e+02   1.5183203e+02   1.3838613e+02   1.0632395e+02   1.4396774e+02   1.5765516e+02   2.3313194e+02   1.6401461e+02   1.7253129e+02   1.2053427e+02   2.1963645e+02   1.8362263e+02   1.7425097e+02   1.7639670e+02   2.0979581e+02   1.6770472e+02   3.4075452e+02   1.2121222e+02   2.1172484e+02   2.0017072e+02   3.7106258e+02   7.2788542e+01   1.9495903e+02   1.9247102e+02   1.8054129e+02   2.4275250e+02   1.9054581e+02   1.7168666e+02   1.4633452e+02   1.8424775e+02   1.7611194e+02   1.4137685e+02   1.9296323e+02   1.5553455e+02   1.1216323e+02   1.8451565e+02   1.8452548e+02   2.4464215e+02   2.0034839e+02   1.7279794e+02   1.5424226e+02   1.2664030e+02   1.1141742e+02   1.1296370e+02   1.5967194e+02   1.0017463e+02   9.6592258e+01   8.6789716e+01   4.4184839e+01   8.3352129e+00   1.5538871e+02   9.3065677e+01   1.2509581e+02   8.9811045e+01   2.0895323e+02   1.1702342e+02   1.1780290e+02   5.8519316e+01   1.3444871e+02   1.2748475e+02   1.9058161e+02   2.0847218e+02   2.5993581e+02   1.6287320e+02   2.1344355e+02   2.3040452e+02   2.0332290e+02   2.6354739e+02   2.3336355e+02   2.1716737e+02   2.0476935e+02   2.2680071e+02   2.7610806e+02   2.8339974e+02   1.5534968e+02   1.1363461e+02   2.6604742e+02   2.1692330e+02   2.3497742e+02   1.7573890e+02   1.6729968e+02   1.9352441e+02   1.2628387e+02   1.5365019e+02   2.5841613e+02   1.8131284e+02   5.0599419e+02   2.9905595e+02   2.6451903e+02   1.8932557e+02   2.2812258e+02   1.7564600e+02   2.0736323e+02   1.9295449e+02   7.5740968e+01   8.7312335e+01   1.1225645e+02   1.3720723e+02   9.2024194e+01   8.7531613e+01   1.3065774e+02   1.8496093e+02   2.7680645e+02   2.5556032e+02   4.7281032e+02   2.2105292e+02   2.3538581e+02   2.6660462e+02   3.0679258e+02   2.1766271e+01   1.8280452e+02   1.4498241e+02   2.1224645e+02   2.0147803e+02   3.1283710e+02   2.2810045e+02   1.8965645e+02   1.3544297e+02   1.6069355e+02   2.0706645e+02   2.1297129e+02   1.9637326e+02   1.8305323e+02   1.4001348e+02   1.6249129e+02   2.9048360e+02   1.7288032e+02   1.9013570e+02   1.2432677e+02   1.5647095e+02   1.2772129e+02   1.7719552e+02   1.8714839e+02   2.2237168e+02   1.8184581e+02   1.4105524e+02   1.5177742e+02   1.1680910e+02   8.8262258e+01   2.8765612e+02   1.6645194e+02   1.3577546e+02   8.3197742e+01   1.0538837e+02   1.1069839e+02   1.1007865e+02   1.2228484e+02   7.0941729e+01   1.1089903e+02   7.2550013e+01
   2.3514581e+02   1.3516930e+02   9.7215806e+01   1.1412177e+02   1.7263258e+02   7.1594232e+01   2.1309161e+02  -1.2853135e+01   9.5861613e+01   1.4771043e+02   1.1922710e+02   9.7376348e+01   1.6822645e+02   1.1416188e+02   1.6566290e+02   1.5955503e+02   1.3484355e+02   7.6687677e+01   3.1095290e+02   2.2565703e+01   1.6500258e+02   1.5894141e+02   1.5570194e+02   1.5427191e+02   1.5957548e+02   1.7392138e+02   1.0409968e+02   1.1230461e+02   1.4277032e+02   2.2908902e+02   1.3649871e+02   1.9424978e+02   1.1063548e+02   1.8662497e+02   1.4899355e+02   1.4485342e+02   1.3211129e+02   1.2414658e+02   1.1341323e+02   9.2002103e+01   6.2265161e+01   1.0027814e+02   1.4711290e+02   1.4187323e+02   1.3104613e+02   1.0072115e+02   1.8935774e+02   1.3783396e+02   2.1466194e+02   1.9873221e+02   1.4053129e+02   1.4080427e+02   2.3268645e+02   1.8938863e+02   1.8758097e+02   1.7100030e+02   2.1522581e+02   1.5799032e+02   3.0456452e+02   1.0296742e+02   1.8958484e+02   1.6484192e+02   4.1221258e+02   8.1686542e+01   1.4228903e+02   8.0064619e+01   1.5021129e+02   2.0379890e+02   1.7777581e+02   1.5398826e+02   1.7786452e+02   1.6743535e+02   1.5754194e+02   1.4067245e+02   2.0211323e+02   1.5180255e+02   9.6353226e+01   1.7292045e+02   1.5900548e+02   1.9830375e+02   1.8418839e+02   2.1256074e+02   1.6491226e+02   1.2807670e+02   8.2277419e+01   8.4004903e+01   1.6820194e+02   1.1102223e+02   9.9452258e+01   8.7320916e+01   3.2224839e+01   4.7620129e+00   1.4024871e+02   9.0326877e+01   1.0200581e+02   1.1293825e+02   1.6719323e+02   1.2545422e+02   1.1461290e+02   1.1653452e+02   1.1967871e+02   1.4276635e+02   1.9101161e+02   1.1877778e+02   2.7650581e+02   1.7802760e+02   2.3072355e+02   1.7707212e+02   2.1470290e+02   1.8757699e+02   2.7072355e+02   2.0205857e+02   2.1716935e+02   2.2880871e+02   2.2591806e+02   2.2355494e+02   1.9077968e+02   1.5547021e+02   2.6390742e+02   1.6290450e+02   2.0116742e+02   1.7987370e+02   1.4853968e+02   1.6878521e+02   1.1538387e+02   1.6504219e+02   2.5188613e+02   2.1864524e+02   5.1894419e+02   3.0858995e+02   2.6241903e+02   2.0978357e+02   2.1191258e+02   1.9584280e+02   1.6603323e+02   1.7093089e+02   1.0774097e+02   8.1992335e+01   1.5025645e+02   1.3540723e+02   1.0888419e+02   1.1099281e+02   1.4146774e+02   1.5538613e+02   2.2935645e+02   1.7460632e+02   4.1238032e+02   1.7273732e+02   2.1844581e+02   2.1137982e+02   3.3960258e+02   1.8331471e+01   2.2623452e+02   1.8541801e+02   1.7038645e+02   1.7244683e+02   2.4288710e+02   2.1994645e+02   1.9703645e+02   1.7876257e+02   1.9435355e+02   2.3889365e+02   2.1640129e+02   1.7185886e+02   1.7777323e+02   1.6653588e+02   1.8306129e+02   2.5883800e+02   1.8473032e+02   1.8575770e+02   1.2151677e+02   2.1155575e+02   1.8734129e+02   1.8337592e+02   1.6581839e+02   1.7574808e+02   1.4942581e+02   1.0864884e+02   1.3429742e+02   1.2177750e+02   1.4650226e+02   1.7184692e+02   1.6916194e+02   1.3255866e+02   9.9337742e+01   1.2785717e+02   1.2959839e+02   1.5390665e+02   1.1614484e+02   1.0476293e+02   1.3160903e+02   9.2463213e+01
   2.2947581e+02   1.1224290e+02   1.5431581e+02   1.1274377e+02   1.5539258e+02   1.1087343e+02   1.7881161e+02  -7.0207355e+00   1.0491161e+02   1.6860643e+02   1.1270710e+02   1.3994795e+02   1.5684645e+02   1.7231228e+02   1.5690290e+02   1.9021583e+02   1.3327355e+02   9.5623277e+01   3.0648290e+02   1.3433032e+00   1.8390258e+02   1.3918941e+02   1.7113194e+02   1.8003751e+02   1.4362548e+02   1.6767738e+02   9.1909677e+01   8.9749806e+01   1.2715032e+02   2.2295862e+02   1.2278871e+02   1.7567658e+02   4.5345484e+01   1.6084817e+02   1.5766355e+02   1.1211982e+02   1.1449129e+02   1.4650618e+02   8.7413226e+01   8.9172103e+01   6.7595161e+01   1.4275174e+02   1.2611290e+02   1.4540323e+02   1.1890613e+02   8.9492348e+01   1.9154774e+02   1.8822876e+02   2.1666194e+02   2.3638221e+02   1.7168129e+02   1.5431227e+02   2.3763645e+02   1.9328263e+02   1.8510097e+02   1.6747870e+02   2.2689581e+02   1.6943672e+02   3.1060452e+02   1.2967422e+02   1.7258484e+02   1.7911192e+02   3.8754258e+02   8.9090142e+01   1.6262903e+02  -4.5892581e+01   2.1297129e+02   1.5424810e+02   2.1277581e+02   1.2523826e+02   1.7705452e+02   2.0860015e+02   1.8992194e+02   1.4489205e+02   1.8339323e+02   1.4792015e+02   7.8543226e+01   5.5635252e+01   1.9047548e+02   1.4945615e+02   2.1808839e+02   1.8868874e+02   1.7676226e+02   1.5859870e+02   9.4277419e+01   1.1433490e+02   1.0982194e+02   1.1802263e+02   1.1987226e+02   8.2597316e+01   6.0844839e+01   2.6712413e+01   1.2624871e+02   6.2966877e+01   1.4728581e+02   1.0460585e+02   1.6995323e+02   1.6547342e+02   1.2175290e+02   4.7773316e+01   1.4501871e+02   1.3454915e+02   2.1234161e+02   1.8021138e+02   2.1545581e+02   2.5638160e+02   2.2510355e+02   1.5599172e+02   2.7014290e+02   2.5276179e+02   3.2054355e+02   1.6278297e+02   1.9261935e+02   2.8072271e+02   2.2586806e+02   2.2669894e+02   1.7700968e+02   1.7261181e+02   3.5104742e+02   8.1793303e+01   2.4731742e+02   1.6451170e+02   1.8300968e+02   1.6269761e+02   1.1166387e+02   1.5366979e+02   2.5093613e+02   1.6843124e+02   5.2332419e+02   3.6042955e+02   2.4389903e+02   1.8526517e+02   2.3944258e+02   1.7958040e+02   2.3879323e+02   2.3897009e+02   8.4210968e+01   6.8404735e+01   1.5034645e+02   1.2183003e+02   9.9364194e+01   9.4654413e+01   1.5941774e+02   1.9986013e+02   1.9370645e+02   1.8795832e+02   4.5324032e+02   2.1608852e+02   1.9838581e+02   2.2256462e+02   3.2760258e+02   2.7391471e+01   2.9756452e+02   2.5337161e+02   2.1995645e+02   2.1348123e+02   2.7563710e+02   2.5037645e+02   1.9217645e+02   1.8977137e+02   1.5483355e+02   2.0267525e+02   1.8164129e+02   2.0616966e+02   1.8615323e+02   1.5914548e+02   2.0844129e+02   1.9333760e+02   2.3992032e+02   2.0072250e+02   1.2732677e+02   2.7071095e+02   1.7162129e+02   1.8501352e+02   1.9124839e+02   2.2161368e+02   2.1908581e+02   1.2293604e+02   1.7329742e+02   1.0956750e+02   1.6355226e+02   1.6272292e+02   1.6059194e+02   1.2224426e+02   1.0714774e+02   8.5852374e+01   9.7508387e+01   9.5663845e+01   1.1357484e+02   8.9778529e+01   1.0470903e+02   9.0615213e+01
   1.5257581e+02   1.0134490e+02   1.3716581e+02   8.9115768e+01   1.6244258e+02   9.7929432e+01   2.7128161e+02  -2.9883355e+00   1.0705161e+02   9.2765226e+01   1.1993710e+02   1.2422955e+02   1.1341645e+02   1.6940668e+02   1.5190290e+02   1.6122583e+02   1.3579355e+02   9.9271677e+01   2.7910290e+02   9.9637032e+00   1.7147258e+02   2.0052381e+02   1.6975194e+02   1.5638791e+02   1.2381548e+02   1.3355218e+02   1.0528968e+02   1.1620941e+02   1.2354032e+02   1.9296742e+02   1.2611871e+02   1.8736018e+02   6.3965484e+01   1.9564857e+02   1.2971355e+02   1.6149582e+02   1.0096129e+02   1.9786858e+02   1.0522323e+02   9.9127303e+01   6.5215161e+01   1.2066214e+02   1.0625290e+02   1.3961203e+02   1.1938613e+02   1.1079395e+02   1.9187774e+02   1.5644236e+02   2.1394194e+02   2.0621981e+02   1.7087129e+02   5.6567071e+01   1.8130645e+02   1.9297903e+02   1.1858097e+02   1.7714030e+02   2.6041581e+02   1.8318512e+02   2.7270452e+02   9.2226219e+01   2.1134484e+02   2.0134112e+02   3.1540258e+02   6.9811342e+01   1.4276903e+02  -4.6973781e+01   1.8278129e+02   2.2733330e+02   2.7220581e+02   1.2415386e+02   1.8143452e+02   1.6033975e+02   1.7407194e+02   2.1102005e+02   1.8672323e+02   1.9565375e+02   6.3593226e+01  -2.5648748e+01   1.9938548e+02   1.8069335e+02   1.7244839e+02   1.9707994e+02   1.3910226e+02   1.5228150e+02   1.0575742e+02   1.1231650e+02   1.3162194e+02   1.0846863e+02   1.2092226e+02   9.9123316e+01   2.5944839e+01   1.1224413e+01   1.2248871e+02   6.3847677e+01   1.1519581e+02   1.1203305e+02   1.5419323e+02   2.0297422e+02   1.4399290e+02   8.7424116e+01   1.3377871e+02   1.3229835e+02   1.7029161e+02   1.5805538e+02   2.5602581e+02   1.7308600e+02   1.9386355e+02   1.7906092e+02   2.2170290e+02   2.7357699e+02   2.7425355e+02   2.0177617e+02   2.2611935e+02   1.9924271e+02   2.7138806e+02   2.1386734e+02   1.9010968e+02   1.4885381e+02   2.8218742e+02   1.6187210e+02   2.1940742e+02   2.5464450e+02   2.1958968e+02   1.5648121e+02   1.3985387e+02   1.5599459e+02   2.1379613e+02   1.5640244e+02   5.3651419e+02   3.0880435e+02   2.5837903e+02   1.6705677e+02   2.3128258e+02   2.1660320e+02   1.9493323e+02   2.0142889e+02   1.1393097e+02   9.3027135e+01   1.1182645e+02   1.2852163e+02   1.0922419e+02   1.0658561e+02   1.2718774e+02   1.8123853e+02   1.7315645e+02   2.8490232e+02   4.8786032e+02   1.8669892e+02   2.1633581e+02   3.0081862e+02   3.2345258e+02   2.0343471e+01   2.3228452e+02   1.4169401e+02   2.2353645e+02   2.3634483e+02   2.9843710e+02   2.0255245e+02   1.5356645e+02   1.8409017e+02   1.3654355e+02   1.9861845e+02   2.0768129e+02   2.1851646e+02   2.1977323e+02   1.7374588e+02   1.8244129e+02   1.6317760e+02   1.7416032e+02   1.4336330e+02   1.6247677e+02   2.6461895e+02   1.2024129e+02   1.8931392e+02   1.7938839e+02   2.0076248e+02   1.7918581e+02   1.0088804e+02   2.2129742e+02   1.5429750e+02   1.8755226e+02   2.0647292e+02   1.3835194e+02   1.0592346e+02   1.2067774e+02   6.0109974e+01   1.1202839e+02   1.0507225e+02   9.8714839e+01   9.2967329e+01   1.1737903e+02   9.6561613e+01
   1.9428581e+02   1.2419810e+02   1.3692581e+02   1.3065497e+02   1.7830258e+02   9.4280632e+01   2.8986161e+02   5.5752645e+00   1.0634161e+02   5.8442026e+01   1.1698710e+02   1.1755555e+02   1.4150645e+02   1.4701948e+02   1.3880290e+02   1.2851383e+02   1.4484355e+02   8.2217677e+01   2.8886290e+02   2.1992903e+01   1.9628258e+02   1.8762901e+02   1.6017194e+02   1.4006431e+02   1.0948548e+02   1.6978858e+02   1.1323968e+02   1.0738341e+02   1.3287032e+02   1.7941102e+02   1.2321871e+02   1.7707218e+02   8.3295484e+01   2.0605217e+02   1.6785355e+02   1.3796462e+02   1.3034129e+02   1.8823818e+02   1.2027323e+02   5.3493303e+01   5.8405161e+01   9.5346942e+01   1.1716290e+02   1.6964923e+02   1.2376613e+02   1.0787355e+02   1.8030774e+02   1.4507796e+02   2.1742194e+02   2.3389141e+02   1.7001129e+02   1.5058587e+02   1.9125645e+02   2.4937303e+02   1.7082097e+02   1.4034110e+02   2.2265581e+02   1.6982592e+02   2.9732452e+02   9.8496619e+01   2.0224484e+02   1.8158912e+02   2.7092258e+02   1.0360974e+02   1.7509903e+02  -1.0320181e+01   1.9678129e+02   2.3516330e+02   1.9873581e+02   1.5265146e+02   1.8600452e+02   1.5640415e+02   1.6897194e+02   1.8604805e+02   2.1353323e+02   1.5612895e+02   7.4303226e+01   1.9824452e+01   1.5971548e+02   2.5948695e+02   1.4281839e+02   1.6292034e+02   1.4362226e+02   1.3400990e+02   1.4627742e+02   1.1250490e+02   1.4472194e+02   1.1609063e+02   1.0559226e+02   5.7639716e+01   5.2184839e+01  -1.1064787e+01   1.4776871e+02   8.9915277e+01   9.4425806e+01   1.2188465e+02   2.2828323e+02   1.6085702e+02   1.0242290e+02   5.7319716e+01   1.3501871e+02   1.0729915e+02   2.1153161e+02   1.4417618e+02   2.2236581e+02   2.0173880e+02   1.8034355e+02   2.4462252e+02   2.0082290e+02   2.9174739e+02   2.7683355e+02   1.9492977e+02   2.0261935e+02   1.9132271e+02   2.9176806e+02   2.3242694e+02   1.7010968e+02   1.2578381e+02   2.8204742e+02   1.6655330e+02   1.9259742e+02   2.5402930e+02   1.8634968e+02   1.3605041e+02   1.0776387e+02   1.7951179e+02   2.2088613e+02   2.3707524e+02   4.9551419e+02   3.4617435e+02   2.7598903e+02   2.0626797e+02   2.0749258e+02   1.8929640e+02   1.8108323e+02   1.9253689e+02   9.6120968e+01   8.7111935e+01   1.2701645e+02   1.0202643e+02   1.2574419e+02   1.0097401e+02   1.9194774e+02   1.6210773e+02   2.5450645e+02   2.2359432e+02   4.4362032e+02   1.7699812e+02   2.4581581e+02   2.7530022e+02   3.0917258e+02   1.4005871e+01   1.9261452e+02   2.0824761e+02   1.6424645e+02   2.5898803e+02   2.7478710e+02   2.4249445e+02   1.8456645e+02   1.1890017e+02   1.4559355e+02   2.6760445e+02   1.8811129e+02   2.0979206e+02   1.7805323e+02   1.3913348e+02   2.2106129e+02   2.3241800e+02   1.3316032e+02   1.9331330e+02   1.3023677e+02   2.5985815e+02   1.2610129e+02   2.1898512e+02   2.2271839e+02   2.0295608e+02   1.5013581e+02   1.2116204e+02   1.5682742e+02   1.3859510e+02   2.0659226e+02   1.9665972e+02   1.5073194e+02   1.4046306e+02   1.0019774e+02   1.0055837e+02   9.7458387e+01   1.0671785e+02   8.7434839e+01   1.1929973e+02   1.0598903e+02   9.7612813e+01
   3.2880581e+02   3.5336503e+01   1.2564581e+02   1.0603737e+02   1.6915258e+02   8.9202632e+01   2.7819161e+02   7.4088645e+00   1.3267161e+02   7.5665626e+01   1.0855710e+02   1.0270995e+02   1.8255645e+02   1.2006548e+02   1.3256290e+02   1.6873303e+02   1.3936355e+02   1.0198608e+02   3.0848290e+02   1.2333303e+01   1.4257258e+02   1.7783581e+02   1.6803194e+02   1.8114551e+02   1.0291548e+02   1.8431418e+02   1.1671968e+02   1.0019501e+02   1.5506032e+02   1.4306582e+02   1.1773871e+02   1.4275058e+02   1.0091548e+02   2.5293257e+02   1.3899355e+02   1.2542342e+02   1.2011129e+02   1.6391658e+02   1.1088323e+02   9.1344503e+01   5.8305161e+01   9.9354942e+01   1.2606290e+02   1.4683723e+02   1.4280613e+02   1.2225035e+02   2.0125774e+02   1.7307196e+02   1.9656194e+02   2.1146021e+02   1.8701129e+02   9.8805871e+01   1.4040645e+02   1.9692103e+02   1.4701097e+02   1.4519590e+02   1.9170581e+02   1.9782192e+02   3.0551452e+02   1.0132142e+02   2.0096484e+02   1.4660152e+02   3.3659258e+02   1.1969614e+02   1.6466903e+02  -5.7815781e+01   1.6559129e+02   1.7160850e+02   1.9820581e+02   1.3088386e+02   1.8286452e+02   1.6494535e+02   1.6035194e+02   1.5163765e+02   2.4520323e+02   1.5330535e+02   8.1303226e+01   1.4312445e+02   1.5252548e+02   1.9887215e+02   1.9250839e+02   1.7484514e+02   1.4534226e+02   1.4854230e+02   1.4013742e+02   1.1618610e+02   1.5596194e+02   1.1695143e+02   7.0782258e+01   7.9714516e+01   4.8754839e+01  -7.2203871e+00   1.7819871e+02   7.3960877e+01   1.2209581e+02   1.1095105e+02   2.3005323e+02   1.3590542e+02   1.6127290e+02   7.6991716e+01   1.2739871e+02   1.3437875e+02   1.6110161e+02   1.5079058e+02   2.3459581e+02   2.3842040e+02   2.0686355e+02   1.8950092e+02   2.3339290e+02   2.2183179e+02   2.8030355e+02   2.0359217e+02   1.9581935e+02   2.4996671e+02   1.8657806e+02   2.5737214e+02   1.8558968e+02   1.1826541e+02   2.6975742e+02   2.0519650e+02   1.9059742e+02   1.7461930e+02   2.0048968e+02   1.7614921e+02   1.3752387e+02   1.3675099e+02   2.3279613e+02   2.1060244e+02   5.7880419e+02   3.2213115e+02   2.7108903e+02   2.3865997e+02   2.0912258e+02   1.8458600e+02   2.0912323e+02   2.2148369e+02   1.0007097e+02   7.3415935e+01   1.2715645e+02   1.1463523e+02   1.2769419e+02   1.0057801e+02   1.7313774e+02   1.8090253e+02   2.6460645e+02   1.8623632e+02   4.5495032e+02   1.6543172e+02   2.3344581e+02   2.3749982e+02   2.9288258e+02   4.7890710e+00   2.5042452e+02   2.0100281e+02   1.6538645e+02   2.0327683e+02   2.6293710e+02   2.1384245e+02   1.9703645e+02   1.6828257e+02   8.0403548e+01   3.2553965e+02   2.3721129e+02   1.6753406e+02   2.0991323e+02   1.3329468e+02   2.1230129e+02   2.4854880e+02   1.9059032e+02   2.1423890e+02   1.5261677e+02   2.4425775e+02   1.3691129e+02   2.3089032e+02   1.7609839e+02   2.0459568e+02   1.2384581e+02   1.0055524e+02   1.6186742e+02   1.0810190e+02   1.5931226e+02   1.7539212e+02   1.6797194e+02   1.6127386e+02   1.3205774e+02   9.4629574e+01   1.2645839e+02   1.0496785e+02   1.2185484e+02   1.0178613e+02   1.4394903e+02   9.9906013e+01
   2.6290581e+02   8.1468503e+01   1.2959581e+02   1.3734137e+02   1.9649258e+02   9.4015432e+01   2.7267161e+02  -6.6953548e-01   1.5686161e+02   7.8970426e+01   8.9987097e+01   1.1286555e+02   1.6260645e+02   1.6485148e+02   1.6018290e+02   1.9633343e+02   1.2660355e+02   4.8486877e+01   3.4005290e+02   4.5677032e+00   1.5419258e+02   1.3866621e+02   1.8079194e+02   1.6945471e+02   1.4476548e+02   1.5349618e+02   9.0569677e+01   8.4577006e+01   1.6511032e+02   1.7387182e+02   1.2964871e+02   1.6898778e+02   6.5965484e+01   2.2119857e+02   1.3409355e+02   1.5176542e+02   9.9111290e+01   1.6592658e+02   1.0603323e+02   9.4872503e+01   4.4835161e+01   1.1167254e+02   1.2621290e+02   1.8544523e+02   1.5019613e+02   1.0003915e+02   2.0754774e+02   1.7727876e+02   2.0604194e+02   2.1670181e+02   1.7120129e+02   1.0759067e+02   1.9478645e+02   1.7266063e+02   1.5610097e+02   1.5737870e+02   2.3036581e+02   2.1482912e+02   3.0822452e+02   1.2686462e+02   1.7353484e+02   1.7079592e+02   3.8521258e+02   7.5276542e+01   1.0176903e+02  -3.1493781e+01   1.6702129e+02   1.4045410e+02   2.2463581e+02   1.1476946e+02   1.5681452e+02   1.6754935e+02   1.6435194e+02   1.6964765e+02   2.4325323e+02   1.7661135e+02   1.4340323e+02   1.5129645e+02   1.7776548e+02   1.8485295e+02   1.4855839e+02   2.5415114e+02   1.2443226e+02   1.7393510e+02   1.1289742e+02   1.0431530e+02   1.6286194e+02   8.3159432e+01   8.0732258e+01   9.3248516e+01   6.6754839e+01  -9.7603871e+00   1.2972871e+02   9.7168477e+01   1.3790581e+02   9.0596245e+01   1.7871323e+02   1.2810262e+02   1.3370290e+02   9.7957316e+01   1.2848871e+02   1.4001155e+02   1.5148161e+02   1.6727018e+02   2.7893581e+02   2.3583320e+02   1.7477355e+02   2.2606812e+02   2.3576290e+02   2.8364219e+02   2.6436355e+02   2.0680737e+02   2.2941935e+02   2.0857871e+02   1.9324806e+02   2.6373854e+02   1.7477968e+02   1.5213021e+02   3.2009742e+02   1.5131930e+02   2.0550742e+02   2.1414650e+02   2.1439968e+02   1.2927641e+02   1.2357387e+02   1.3033699e+02   2.2965613e+02   1.9061364e+02   5.0118419e+02   3.7739075e+02   2.3456903e+02   2.2563157e+02   1.9134258e+02   1.8885840e+02   1.9598323e+02   1.8372489e+02   9.9450968e+01   1.3627554e+02   1.5691645e+02   1.2006443e+02   1.3031419e+02   6.9418413e+01   2.1608774e+02   1.7646653e+02   2.5530645e+02   1.8013032e+02   4.2962032e+02   1.9945812e+02   2.3191581e+02   1.7441222e+02   2.8731258e+02   2.2134671e+01   2.6485452e+02   2.0446841e+02   1.6905645e+02   2.3908323e+02   2.7713710e+02   2.0510645e+02   1.6708645e+02   1.6219857e+02   1.5264355e+02   2.1728045e+02   2.4235129e+02   1.8345286e+02   2.0967323e+02   1.7169388e+02   1.6234129e+02   2.0006560e+02   2.1978032e+02   2.2671370e+02   1.2532677e+02   2.6144095e+02   1.3629129e+02   2.3407992e+02   1.8928839e+02   1.8387048e+02   1.8803581e+02   1.2408004e+02   2.0001742e+02   9.0089897e+01   1.5326226e+02   1.8516612e+02   1.4888194e+02   1.6694106e+02   9.5297742e+01   1.3285037e+02   1.2255839e+02   1.2884985e+02   1.1481484e+02   9.2159329e+01   1.4208903e+02   1.1329481e+02
   2.1876581e+02   1.0642970e+02   1.5459581e+02   1.2667137e+02   2.0282258e+02   9.4079032e+01   2.8505161e+02  -6.3299355e+00   1.0757161e+02   5.1203626e+01   1.2046710e+02   1.2422715e+02   1.1636645e+02   1.7103068e+02   1.5642290e+02   1.6986423e+02   1.2231355e+02   7.1400077e+01   3.0676290e+02   2.6280903e+01   1.8857258e+02   1.4829581e+02   1.4508194e+02   1.8379151e+02   1.3048548e+02   1.9167858e+02   7.5139677e+01   1.1352141e+02   1.3034032e+02   1.6818342e+02   1.6530871e+02   1.8160498e+02   6.5155484e+01   1.9140337e+02   1.5795355e+02   1.3685662e+02   1.1925129e+02   1.7669538e+02   9.9503226e+01   8.8634903e+01   5.0595161e+01   1.5240174e+02   1.1016290e+02   1.4929923e+02   1.3338613e+02   1.1972395e+02   1.7977774e+02   1.4284036e+02   2.1599194e+02   2.0233581e+02   1.3077129e+02   1.0353507e+02   1.6454645e+02   2.1183983e+02   1.9106097e+02   1.6439190e+02   2.3775581e+02   1.9765792e+02   2.2575452e+02   1.0136222e+02   2.3634484e+02   1.6748112e+02   3.5445258e+02   9.6077342e+01   1.4409903e+02  -5.0170181e+01   2.2397129e+02   1.6912810e+02   1.7582581e+02   1.4624426e+02   1.3248452e+02   2.0263575e+02   1.9026194e+02   1.7334485e+02   2.2025323e+02   1.6940135e+02   9.6543226e+01   1.4576525e+02   2.0904548e+02   1.5368055e+02   1.9234839e+02   2.2200794e+02   1.5534226e+02   1.6984230e+02   1.3156742e+02   9.5921703e+01   1.2829194e+02   9.7595032e+01   8.6782258e+01   7.6814516e+01   4.5604839e+01   3.1161290e-01   1.0257871e+02   1.1248048e+02   1.2985581e+02   8.4520245e+01   1.3662323e+02   1.6137982e+02   1.0608290e+02   6.0266916e+01   1.3729871e+02   1.3577675e+02   1.6758161e+02   1.3998218e+02   2.7869581e+02   1.6804240e+02   1.7586355e+02   2.2193092e+02   2.2420290e+02   2.6993699e+02   3.4519355e+02   1.6369097e+02   2.1021935e+02   1.6856471e+02   2.7705806e+02   2.2060374e+02   2.0343968e+02   1.5430741e+02   2.5947742e+02   9.8168903e+01   2.1902742e+02   2.0896490e+02   2.1462968e+02   1.7059801e+02   1.4247387e+02   1.5420499e+02   2.2774613e+02   2.1109644e+02   5.7603419e+02   3.0831275e+02   2.3627903e+02   2.1563477e+02   2.2844258e+02   1.7262040e+02   1.9784323e+02   1.9766609e+02   8.6880968e+01   9.6851135e+01   1.3896645e+02   1.1464043e+02   1.1417419e+02   7.7089613e+01   1.7518774e+02   2.0397853e+02   2.4300645e+02   1.8276432e+02   4.1838032e+02   2.4454732e+02   2.3502581e+02   2.2526342e+02   2.9755258e+02  -3.5845290e+00   2.5290452e+02   2.0733441e+02   2.2467645e+02   2.4077363e+02   2.7323710e+02   2.2736845e+02   1.6651645e+02   1.1424417e+02   1.3202355e+02   2.0260005e+02   2.2854129e+02   1.9179766e+02   1.9967323e+02   1.6397388e+02   1.6896129e+02   2.2296600e+02   4.1035032e+02   7.7581032e+00   1.5509677e+02   2.7124935e+02   1.6167129e+02   1.9018952e+02   2.0948839e+02   1.6820448e+02   1.6199581e+02   1.2045324e+02   1.6477742e+02   1.4505910e+02   1.7302226e+02   1.7801532e+02   1.5021194e+02   1.1240466e+02   8.2247742e+01   8.1464374e+01   9.5318387e+01   9.6889045e+01   1.0547484e+02   9.4476529e+01   1.0965903e+02   8.8029213e+01
   1.8209581e+02   1.5136330e+02   1.3307581e+02   1.2220297e+02   1.8053258e+02   8.6052232e+01   2.6386161e+02  -8.2547355e+00   1.7510161e+02   6.9851226e+01   1.0979710e+02   1.1261075e+02   1.1269645e+02   1.5241428e+02   1.5609290e+02   1.3799063e+02   1.3550355e+02   6.6484877e+01   3.2600290e+02   5.0170323e-01   1.6624258e+02   1.7632221e+02   1.1417194e+02   1.6755431e+02   1.2491548e+02   1.3884418e+02   9.1529677e+01   8.0260206e+01   1.0287032e+02   1.5462102e+02   1.4516871e+02   1.2741618e+02   4.7395484e+01   2.0373417e+02   1.3495355e+02   1.1983662e+02   1.3444129e+02   1.8024018e+02   1.1427323e+02   7.5833303e+01   5.6685161e+01   1.2800454e+02   1.5173290e+02   1.5335363e+02   1.2371613e+02   8.6727548e+01   1.4125774e+02   1.7939196e+02   2.1980194e+02   1.7599101e+02   1.3087129e+02   1.0810707e+02   2.0849645e+02   2.1437383e+02   1.6639097e+02   1.5316550e+02   2.2108581e+02   1.8152152e+02   2.8689452e+02   1.1871102e+02   2.2162484e+02   1.7299872e+02   2.9330258e+02   9.4299342e+01   1.2124903e+02   8.0378194e+00   2.2669129e+02   2.0120050e+02   2.0301581e+02   1.4754906e+02   1.5357452e+02   1.5252855e+02   1.7935194e+02   1.8763765e+02   1.9296323e+02   1.9668455e+02   1.1506323e+02   1.6280365e+02   1.8214548e+02   2.0631255e+02   1.4687839e+02   1.9612554e+02   1.5238226e+02   1.2578910e+02   1.1718742e+02   1.0088210e+02   1.5872194e+02   1.1406063e+02   1.2421226e+02   6.1770116e+01   4.0274839e+01  -3.0219871e+00   1.2662871e+02   9.9366477e+01   1.2676581e+02   1.2181745e+02   1.8857323e+02   1.9174382e+02   1.2394290e+02   7.0078116e+01   1.2867871e+02   1.4227635e+02   1.8858161e+02   1.2968218e+02   2.3717581e+02   1.4650400e+02   1.7615355e+02   2.2309772e+02   1.9470290e+02   2.1067699e+02   3.0542355e+02   1.7881257e+02   2.2406935e+02   2.1910671e+02   3.1705806e+02   2.4450374e+02   1.8591968e+02   1.5351901e+02   3.1471742e+02   2.0031970e+02   2.1812742e+02   2.5432690e+02   2.0867968e+02   1.2373401e+02   1.3280387e+02   1.9188859e+02   2.0988613e+02   2.2010524e+02   5.1561419e+02   3.3985635e+02   2.3722903e+02   2.3555877e+02   2.1470258e+02   2.4192960e+02   1.7198323e+02   1.7402489e+02   4.3640968e+01   1.1869034e+02   1.3291645e+02   1.1936443e+02   1.0707419e+02   1.0460761e+02   1.5270774e+02   1.3472693e+02   2.2810645e+02   2.2045632e+02   4.5314032e+02   2.3085652e+02   2.8817581e+02   1.9780142e+02   2.9217258e+02   2.2555871e+01   2.2166452e+02   1.8344361e+02   2.3691645e+02   2.1341443e+02   3.1443710e+02   2.4187245e+02   1.7975645e+02   1.3490497e+02   1.3073355e+02   2.2484325e+02   1.9283129e+02   2.0289446e+02   1.8105323e+02   1.1822348e+02   1.8134129e+02   2.4754560e+02   3.5007032e+02   2.0190503e+01   1.4866677e+02   2.5167375e+02   1.2419129e+02   2.0704792e+02   2.0043839e+02   2.1902848e+02   1.6032581e+02   1.2801684e+02   1.6967742e+02   1.2166710e+02   2.1736226e+02   2.3174812e+02   1.8240194e+02   1.1449946e+02   9.1717742e+01   8.8236774e+01   1.0202839e+02   9.9162245e+01   8.2954839e+01   1.3261813e+02   9.6279032e+01   7.9959613e+01
   2.1033581e+02   9.0814103e+01   1.5902581e+02   9.3746968e+01   3.6577258e+02  -1.2426968e+01   2.7833161e+02   2.1576645e+00   1.8367161e+02   3.0635626e+01   1.2808710e+02   9.3097548e+01   1.2669645e+02   1.7163428e+02   1.5028290e+02   1.3478543e+02   1.6008355e+02   8.2328477e+01   2.7395290e+02   1.8525703e+01   1.5752258e+02   1.3225981e+02   1.3398194e+02   1.7096951e+02   1.2805548e+02   1.4325298e+02   1.0932968e+02   9.0456206e+01   1.5096032e+02   1.2662382e+02   1.1997871e+02   1.5409138e+02   5.8445484e+01   1.9799017e+02   1.3557355e+02   1.2773702e+02   1.3891129e+02   1.6141258e+02   7.4843226e+01   6.2087703e+01   3.5215161e+01   1.1172214e+02   8.4452903e+01   1.5964603e+02   1.0700613e+02   1.0106435e+02   1.5720774e+02   1.7792596e+02   2.1780194e+02   2.1457101e+02   1.8211129e+02   1.0547787e+02   2.0159645e+02   2.1078583e+02   1.5753097e+02   1.4730430e+02   1.9798581e+02   1.6641952e+02   3.5060452e+02   1.1871422e+02   2.0505484e+02   1.5222432e+02   3.2883258e+02   1.1564694e+02   2.1004903e+02   1.3841382e+02   1.7440129e+02   1.6138370e+02   2.1049581e+02   1.3837066e+02   1.9452452e+02   2.0429255e+02   1.7269194e+02   1.6708045e+02   1.9358323e+02   1.7177495e+02   1.3611323e+02   1.8345965e+02   1.8885548e+02   1.8153575e+02   1.5008839e+02   2.1838874e+02   1.4710226e+02   1.3773150e+02   1.2003742e+02   9.5604103e+01   1.6572194e+02   9.0450632e+01   7.2162258e+01   9.2794116e+01   5.9374839e+01  -1.0879987e+01   1.3686871e+02   1.0545728e+02   1.1038581e+02   1.1012785e+02   2.0481323e+02   1.2673462e+02   1.3308290e+02   1.0505692e+02   1.2515871e+02   1.3732795e+02   1.8953161e+02   1.3670618e+02   2.6878581e+02   1.7130520e+02   1.7863355e+02   2.7485932e+02   2.0207290e+02   2.4633739e+02   2.7707355e+02   1.6979057e+02   2.0686935e+02   2.3773271e+02   2.5729806e+02   2.1785454e+02   1.7881968e+02   1.4475701e+02   2.7642742e+02   1.6647290e+02   2.2097742e+02   2.1032890e+02   2.0015968e+02   1.8236561e+02   1.1423387e+02   1.4384419e+02   2.5398613e+02   1.5457724e+02   5.5384419e+02   2.8684795e+02   2.8051903e+02   2.0019557e+02   2.0002258e+02   1.8237400e+02   1.9451323e+02   2.0327249e+02   1.4350097e+02   9.1661535e+01   1.6239645e+02   1.4595603e+02   1.1483419e+02   9.1136813e+01   1.3298774e+02   1.6763453e+02   2.4260645e+02   2.0429632e+02   4.2924032e+02   2.5281852e+02   2.1217581e+02   2.6078142e+02   2.7184258e+02   5.8522710e+00   2.2509452e+02   1.9802921e+02   1.7734645e+02   1.5799003e+02   2.7253710e+02   2.0077445e+02   1.8427645e+02   1.8882337e+02   1.6416355e+02   2.2964885e+02   1.7764129e+02   2.0024966e+02   1.8362323e+02   1.5806788e+02   1.9268129e+02   2.6868840e+02   3.7935032e+02   1.8518103e+01   1.5870677e+02   2.7239055e+02   1.4400129e+02   1.9617312e+02   1.9986839e+02   2.0992408e+02   1.3556581e+02   9.4327639e+01   1.7986742e+02   8.4471897e+01   1.6721226e+02   1.7662012e+02   1.4069194e+02   1.3826626e+02   9.1197742e+01   8.7848374e+01   8.4698387e+01   9.6828645e+01   1.0366484e+02   1.3315133e+02   1.0037903e+02   8.9441613e+01
   2.6895581e+02   1.0617450e+02   1.4392581e+02   1.3771497e+02   3.2230258e+02  -3.7593677e+00   2.6905161e+02  -1.0999355e+00   1.8648161e+02  -1.2779174e+01   9.8657097e+01   1.2640195e+02   1.3636645e+02   1.5995068e+02   1.5004290e+02   1.1609463e+02   1.2965355e+02   9.0192877e+01   3.1733290e+02   8.8553032e+00   1.4724258e+02   1.3641221e+02   1.7003194e+02   1.6817551e+02   1.2253548e+02   1.5698458e+02   1.1661968e+02   1.0854301e+02   1.1577032e+02   1.9891902e+02   1.0506871e+02   1.3633418e+02   4.4495484e+01   2.2586617e+02   1.5566355e+02   1.1031982e+02   1.1891129e+02   1.6563258e+02   9.8793226e+01   6.9071703e+01   3.2835161e+01   1.1315254e+02   1.1192290e+02   1.8072843e+02   1.4409613e+02   1.1447715e+02   2.2687774e+02   1.3445236e+02   2.0685194e+02   1.8511701e+02   1.9272129e+02   1.2786907e+02   1.5259645e+02   2.5198583e+02   1.7258097e+02   1.4477030e+02   2.5170581e+02   2.4007192e+02   3.2317452e+02   1.2542862e+02   1.9153484e+02   1.6473592e+02   3.6625258e+02   1.0041334e+02   1.6700903e+02   1.7980702e+02   1.6202129e+02   2.2037410e+02   1.6273581e+02   1.5281146e+02   2.1410452e+02   1.7349615e+02   1.7959194e+02   2.0181845e+02   2.1634323e+02   2.1057415e+02   2.6187323e+02   1.4301885e+02   1.5971548e+02   1.5738695e+02   1.7213839e+02   2.0394474e+02   1.4138226e+02   2.0018910e+02   1.1199742e+02   1.1814730e+02   1.4267194e+02   1.0515463e+02   1.0283226e+02   7.4480516e+01   4.2084839e+01   1.1643213e+01   1.2267871e+02   8.9062477e+01   1.2147581e+02   1.1805065e+02   2.0714323e+02   1.3063822e+02   1.2308290e+02   9.0526916e+01   1.2629871e+02   1.4404675e+02   1.7167161e+02   1.3522498e+02   3.2664581e+02   1.8148640e+02   2.1072355e+02   1.7243212e+02   2.4620290e+02   3.0792699e+02   2.9519355e+02   2.2546097e+02   1.9861935e+02   2.3654271e+02   2.3752806e+02   2.2715614e+02   1.8510968e+02   1.3077381e+02   2.8423742e+02   1.9694810e+02   1.8788742e+02   2.2159610e+02   2.1862968e+02   1.5484801e+02   1.2228387e+02   1.7944019e+02   2.0798613e+02   2.1863724e+02   5.3894419e+02   3.5284995e+02   2.4546903e+02   1.8632957e+02   2.1307258e+02   1.6890000e+02   2.0403323e+02   1.9884089e+02   9.9210968e+01   8.3004735e+01   1.3777645e+02   9.4065626e+01   9.9454194e+01   1.1740721e+02   1.9741774e+02   1.6939013e+02   1.7515645e+02   1.9029232e+02   4.1448032e+02   2.0594932e+02   2.1007581e+02   2.2925942e+02   3.2607258e+02   6.5638710e+00   2.8609452e+02   2.7000921e+02   1.8305645e+02   2.5458323e+02   2.9983710e+02   2.0799045e+02   1.7275645e+02   1.5993497e+02   1.8654355e+02   2.3247845e+02   2.4535129e+02   2.0764286e+02   1.8077323e+02   1.6072588e+02   2.3572129e+02   1.6624520e+02   4.6531032e+02   7.0713032e+00   1.3342677e+02   2.5484295e+02   1.8315129e+02   1.9504112e+02   1.7495839e+02   2.2187688e+02   1.9184581e+02   1.4687524e+02   1.6934742e+02   1.0812350e+02   1.6831226e+02   1.7910212e+02   1.5164194e+02   1.1944026e+02   1.0005774e+02   9.4899574e+01   1.0079839e+02   1.0826065e+02   9.9854839e+01   1.0068613e+02   1.1451903e+02   1.1550041e+02
   2.7009581e+02   8.7223303e+01   1.5073581e+02   1.0260017e+02   3.3806258e+02  -7.5001677e+00   2.7638161e+02   1.7936645e+00   1.7138161e+02   1.6528826e+01   1.2998710e+02   9.6235548e+01   1.5055645e+02   1.6081548e+02   1.7866290e+02   1.5842503e+02   1.1293355e+02   6.5100477e+01   3.3562290e+02  -5.2178968e+00   1.3443258e+02   1.1767701e+02   1.6908194e+02   1.3520151e+02   1.2686548e+02   1.4658818e+02   1.3304968e+02   1.1564861e+02   1.4225032e+02   1.8499062e+02   1.2773871e+02   1.5357058e+02   6.7725484e+01   2.3767777e+02   1.4542355e+02   1.4994902e+02   9.4721290e+01   1.6017778e+02   1.0231323e+02   8.7170103e+01   6.4405161e+01   1.0938694e+02   1.1054290e+02   1.5107883e+02   1.3209613e+02   9.4057148e+01   1.9725774e+02   1.3872196e+02   1.6085194e+02   2.4279701e+02   1.6406129e+02   1.4687187e+02   1.7740645e+02   1.9653103e+02   1.8782097e+02   1.5979110e+02   2.7732581e+02   1.7154232e+02   3.0798452e+02   9.1983819e+01   2.4077484e+02   1.6284672e+02   2.0406258e+02   7.9868542e+01   1.7981903e+02   1.2735222e+02   2.3612129e+02   1.7163610e+02   2.1492581e+02   1.2273626e+02   1.4843452e+02   1.2607975e+02   1.8178194e+02   1.9935325e+02   1.7492323e+02   2.2269775e+02   2.4859323e+02   1.3960125e+02   1.8476548e+02   1.8743295e+02   1.8555839e+02   2.4655114e+02   1.3005226e+02   1.7067550e+02   1.2622742e+02   9.3298903e+01   1.4448194e+02   8.6729832e+01   1.2968226e+02   7.5002516e+01   3.6564839e+01   7.4648129e+00   1.1767871e+02   8.7992477e+01   1.1671581e+02   1.0367145e+02   1.8152323e+02   1.4959782e+02   1.1861290e+02   6.7024516e+01   1.0291871e+02   1.2643715e+02   1.9482161e+02   1.1861298e+02   2.3731581e+02   1.7692280e+02   2.0258355e+02   1.6322332e+02   2.5257290e+02   2.9573739e+02   3.0648355e+02   1.8878777e+02   2.1871935e+02   1.9808471e+02   2.3714806e+02   1.6537654e+02   2.2038968e+02   1.7038141e+02   2.5442742e+02   1.2723290e+02   2.4169742e+02   1.9615130e+02   1.9881968e+02   1.4843281e+02   1.2457387e+02   1.5892699e+02   2.2869613e+02   2.0521044e+02   5.2889419e+02   2.8503395e+02   2.7646903e+02   1.7213957e+02   2.2791258e+02   2.3287280e+02   1.9717323e+02   2.1786969e+02   1.4469097e+02   8.8276335e+01   1.2891645e+02   1.1577443e+02   1.2341419e+02   8.6730413e+01   1.7089774e+02   1.5017173e+02   1.8745645e+02   2.0955832e+02   4.9729032e+02   2.0251452e+02   2.4402581e+02   3.3607342e+02   2.8784258e+02   8.8122710e+00   1.9651452e+02   2.1122561e+02   1.9391645e+02   2.3680443e+02   2.2153710e+02   1.7250445e+02   1.9503645e+02   1.3425257e+02   1.5716355e+02   1.8010885e+02   2.2302129e+02   2.2023926e+02   2.1981323e+02   1.8741268e+02   1.6749129e+02   1.3956360e+02   3.2916032e+02   4.2863303e+01   1.4899677e+02   2.6221735e+02   1.4281129e+02   1.5564832e+02   1.8162839e+02   2.0758328e+02   1.6608581e+02   1.4445604e+02   1.6148742e+02   1.6337230e+02   2.0664226e+02   1.5865572e+02   1.3959194e+02   1.2720426e+02   9.7337742e+01   1.1801717e+02   1.0583839e+02   1.0699745e+02   1.0609484e+02   8.3376929e+01   1.0794903e+02   1.1716601e+02
   2.4652581e+02   1.0815890e+02   1.4997581e+02   9.5040968e+01   3.0106258e+02  -3.5016774e-01   2.7362161e+02   1.2044645e+00   1.8253161e+02   7.0568258e+00   1.2136710e+02   1.1649515e+02   1.3950645e+02   1.8974948e+02   1.9075290e+02   1.5778783e+02   1.0731355e+02   8.9410077e+01   3.2457290e+02   1.0046103e+01   1.7700258e+02   1.3284141e+02   1.3675194e+02   1.1902791e+02   1.4214548e+02   1.3312578e+02   1.1680968e+02   1.0166781e+02   1.1587032e+02   1.9600102e+02   1.5230871e+02   1.6293498e+02   5.1495484e+01   1.7997617e+02   1.2090355e+02   1.4720062e+02   1.1282129e+02   1.5468978e+02   8.9363226e+01   1.0625610e+02   7.2455161e+01   1.0941294e+02   1.2759290e+02   1.7314483e+02   1.2404613e+02   8.1081148e+01   1.7849774e+02   1.1679276e+02   2.1537194e+02   2.1710541e+02   1.6701129e+02   1.2454587e+02   1.7254645e+02   2.7791983e+02   1.8791097e+02   1.6668390e+02   2.5108581e+02   1.6783152e+02   2.9265452e+02   9.7250219e+01   2.3162484e+02   1.5723872e+02   9.9302581e+01   5.6769342e+01   2.2009903e+02   1.3555982e+02   2.0950129e+02   1.9824570e+02   2.5730581e+02   8.2865858e+01   1.6229452e+02   1.9135095e+02   2.9602194e+02  -2.6594839e-01   2.2296323e+02   1.8204455e+02   1.9949323e+02   1.5885925e+02   1.9843548e+02   1.9624935e+02   1.5681839e+02   1.3038034e+02   1.3900226e+02   1.8028950e+02   1.4056742e+02   1.1243170e+02   1.7629194e+02   8.8845032e+01   8.7252258e+01   7.9296916e+01   5.8604839e+01  -1.3578387e+01   1.4672871e+02   8.1668477e+01   1.2142581e+02   1.1657465e+02   1.9771323e+02   1.5216262e+02   1.3408290e+02   7.7546916e+01   1.4396871e+02   9.8533148e+01   2.0563161e+02   1.5817818e+02   2.2512581e+02   1.4813800e+02   2.0877355e+02   2.3191812e+02   2.1739290e+02   2.1998179e+02   2.9630355e+02   1.7154217e+02   2.4191935e+02   2.3757871e+02   2.5524806e+02   2.2034854e+02   1.8129968e+02   1.4650861e+02   3.2647742e+02   1.9651890e+02   2.3673742e+02   2.3021810e+02   1.8781968e+02   1.7578281e+02   1.2804387e+02   1.5959939e+02   2.3017613e+02   2.0886204e+02   5.7875419e+02   3.2171515e+02   2.4746903e+02   1.5687957e+02   2.0786258e+02   2.0458680e+02   1.4370323e+02   1.7066729e+02   1.2836097e+02   9.0822735e+01   1.3291645e+02   1.3598443e+02   1.1622419e+02   1.2440561e+02   1.7218774e+02   1.5925853e+02   2.0975645e+02   2.5257432e+02   4.1443032e+02   2.2005332e+02   2.4281581e+02   2.9528022e+02   2.6941258e+02   3.4046671e+01   2.2190452e+02   1.5609441e+02   2.2038645e+02   2.4611683e+02   3.3353710e+02   2.1409445e+02   1.6913645e+02   1.1622457e+02   1.6640355e+02   1.9879965e+02   1.7611129e+02   2.4137206e+02   1.6881323e+02   1.3373268e+02   2.4815129e+02   1.7968080e+02   3.6807032e+02   1.8940503e+01   1.3418677e+02   2.7140215e+02   1.5062129e+02   1.5617352e+02   1.8519839e+02   2.0395768e+02   1.2918581e+02   1.6945804e+02   1.4505742e+02   1.2539670e+02   2.5207226e+02   1.7759132e+02   1.7564194e+02   1.2023026e+02   1.1614774e+02   8.5472374e+01   1.2188839e+02   1.0647345e+02   9.1004839e+01   9.4014129e+01   9.5659032e+01   1.1467921e+02
   2.3923581e+02   1.0927210e+02   1.3216581e+02   1.0170577e+02   3.1934258e+02  -4.3256774e-01   2.5624161e+02  -1.9455135e+01   1.9905161e+02  -1.5594774e+01   1.3074710e+02   9.6984748e+01   1.3646645e+02   1.5670268e+02   1.5561290e+02   1.3850903e+02   1.4041355e+02   1.1638208e+02   3.0152290e+02   7.9801032e+00   1.6147258e+02   1.4822381e+02   1.4570194e+02   1.6445191e+02   1.4762548e+02   1.4130738e+02   1.0980968e+02   1.2074781e+02   1.0244032e+02   1.7236542e+02   1.1478871e+02   1.3650658e+02   3.5205484e+01   2.2313937e+02   1.2309355e+02   1.8188542e+02   1.0920129e+02   1.9016938e+02   1.1074323e+02   6.3735703e+01   7.0025161e+01   1.3065734e+02   1.1135290e+02   1.3597403e+02   1.2200613e+02   9.9774348e+01   1.7935774e+02   1.4887396e+02   2.1894194e+02   1.8576981e+02   1.7982129e+02   1.2261107e+02   1.7987645e+02   2.5433343e+02   1.7006097e+02   1.8049190e+02   2.4513581e+02   1.4983752e+02   2.8808452e+02   1.3980582e+02   2.1001484e+02   1.7787752e+02   1.1549258e+02   6.0334142e+01   2.2066903e+02   1.7565422e+02   1.8588129e+02   1.6727530e+02   2.1101581e+02   1.4447906e+02   2.0138452e+02   2.0436375e+02   2.8307194e+02   4.3060052e+01   2.0115323e+02   1.7387935e+02   2.2726323e+02   1.4297765e+02   2.1481548e+02   1.7273895e+02   1.9065839e+02   1.6693314e+02   1.3548226e+02   1.5990110e+02   1.2732742e+02   1.1740090e+02   1.4582194e+02   1.0104263e+02   9.2212258e+01   1.0281012e+02   5.0984839e+01  -1.5828787e+01   1.6224871e+02   9.5566877e+01   1.1652581e+02   1.0992665e+02   2.0452323e+02   1.9746782e+02   1.0927290e+02   3.0441716e+01   1.5725871e+02   1.0589995e+02   1.8634161e+02   1.5219138e+02   2.4212581e+02   1.3881800e+02   1.9348355e+02   2.2871132e+02   2.3889290e+02   2.0620179e+02   2.5213355e+02   1.9907577e+02   2.1041935e+02   2.3109871e+02   2.5672806e+02   2.0957014e+02   1.7329968e+02   1.3505861e+02   2.9237742e+02   1.3900690e+02   1.9612742e+02   2.2317690e+02   1.9191968e+02   2.0683481e+02   1.3047387e+02   1.7302499e+02   2.2117613e+02   1.9829204e+02   5.4723419e+02   2.9703675e+02   2.4970903e+02   2.0808037e+02   2.0802258e+02   1.8009400e+02   1.9874323e+02   2.1926409e+02   7.5160968e+01   7.9788735e+01   1.3948645e+02   1.1292883e+02   9.4174194e+01   1.0602961e+02   1.6032774e+02   1.6925733e+02   2.2555645e+02   2.1796032e+02   3.7081032e+02   1.8968292e+02   2.5096581e+02   2.4098822e+02   3.0417258e+02   1.2405871e+01   1.8423452e+02   2.1339801e+02   1.8043645e+02   1.8945283e+02   2.9753710e+02   1.9092445e+02   1.9536645e+02   1.5593617e+02   1.6231355e+02   2.2383685e+02   2.4454129e+02   1.8980766e+02   1.4819323e+02   1.5352228e+02   2.6872129e+02   2.0960520e+02   3.1992032e+02   2.1272503e+01   1.1832677e+02   2.6929095e+02   1.6643129e+02   1.6847872e+02   1.5733839e+02   1.8680648e+02   1.3361581e+02   1.2767364e+02   1.8444742e+02   6.9105497e+01   2.0536226e+02   1.3842812e+02   1.8012194e+02   1.1854186e+02   1.0757774e+02   1.0210797e+02   1.1826839e+02   1.3500305e+02   1.1657484e+02   9.8928529e+01   1.0408903e+02   1.0490481e+02
   2.5657581e+02   9.9974903e+01   1.6440581e+02   8.8226568e+01   3.0772258e+02  -9.9329677e+00   2.9490161e+02  -5.3079355e+00   1.8314161e+02   2.9680258e+00   1.1384710e+02   8.9336748e+01   1.5346645e+02   1.2296268e+02   1.2409290e+02   1.5545063e+02   1.0255355e+02   1.2584088e+02   2.9881290e+02   9.7669032e+00   1.7276258e+02   1.5189061e+02   1.5613194e+02   1.5495751e+02   1.1562548e+02   1.4796738e+02   1.1299968e+02   1.1278261e+02   1.2930032e+02   1.7635662e+02   1.1359871e+02   1.3513178e+02   5.0155484e+01   2.2832337e+02   1.0904355e+02   1.2247942e+02   1.3658129e+02   1.6068898e+02   9.4413226e+01   7.7852103e+01   4.1785161e+01   1.1176654e+02   1.2373290e+02   1.5688363e+02   1.4195613e+02   1.2284835e+02   2.1058774e+02   1.9865556e+02   2.5228194e+02   1.7967261e+02   2.1539129e+02   9.1005471e+01   2.1135645e+02   1.8885503e+02   1.7115097e+02   1.5426470e+02   2.4346581e+02   1.8758112e+02   3.1132452e+02   1.0104662e+02   1.8158484e+02   1.6029192e+02   1.2602258e+02   8.2491742e+01   2.0266903e+02   1.2923422e+02   1.8693129e+02   1.6605130e+02   2.1273581e+02   1.6543146e+02   2.1219452e+02   1.4587895e+02   3.7131194e+02   2.2900852e+01   2.2168323e+02   2.0838695e+02   2.2968323e+02   1.6716405e+02   1.7847548e+02   1.6903615e+02   1.5781839e+02   2.2909034e+02   1.5129226e+02   1.4997630e+02   1.1599742e+02   1.2868730e+02   1.6039194e+02   7.5687032e+01   9.3732258e+01   9.3398516e+01   5.0134839e+01  -8.6078710e-01   1.2986871e+02   1.0606728e+02   1.0233581e+02   1.3001185e+02   1.7986323e+02   1.7392062e+02   1.3546290e+02   9.1676516e+01   1.2806871e+02   1.4037515e+02   2.0372161e+02   1.3628098e+02   3.1064581e+02   1.7310640e+02   1.6453355e+02   2.6498732e+02   2.5226290e+02   2.0132219e+02   2.9213355e+02   1.2987577e+02   2.1016935e+02   2.6331871e+02   2.3124806e+02   2.2298854e+02   1.8238968e+02   1.4995141e+02   2.8742742e+02   1.7483290e+02   2.3473742e+02   1.9241810e+02   1.9424968e+02   2.0574841e+02   1.3342387e+02   1.2821899e+02   2.0698613e+02   1.9980724e+02   5.4961419e+02   3.5646635e+02   2.5965903e+02   2.2571437e+02   2.1686258e+02   1.9470680e+02   1.8898323e+02   2.2371489e+02   2.4880968e+01   1.6181114e+02   1.4806645e+02   1.2324243e+02   1.1960419e+02   7.1515213e+01   2.0437774e+02   1.9616333e+02   2.0835645e+02   1.5613632e+02   3.7286032e+02   2.1408892e+02   1.9849581e+02   1.8676582e+02   2.9331258e+02   3.1224671e+01   2.4161452e+02   2.0932761e+02   1.6024645e+02   1.9521803e+02   2.5408710e+02   2.0290045e+02   1.9470645e+02   1.7113897e+02   1.7264355e+02   2.2573045e+02   2.3197129e+02   1.9119326e+02   1.6491323e+02   1.9175468e+02   2.7287129e+02   1.5456320e+02   4.0840032e+02  -9.9958968e+00   1.3818677e+02   2.2022215e+02   1.7929129e+02   2.1863992e+02   2.0414839e+02   1.8797168e+02   1.3775581e+02   1.1501244e+02   1.7620742e+02   1.1352470e+02   1.6964226e+02   1.3047572e+02   1.5373194e+02   1.2703306e+02   1.0238774e+02   1.0509317e+02   1.0855839e+02   1.1334985e+02   1.3957484e+02   8.7418529e+01   1.3313903e+02   9.7440813e+01
   2.1276581e+02   1.2023970e+02   1.1821581e+02   9.1491768e+01   2.9925258e+02   6.0463226e-01   2.7795161e+02  -4.3819355e+00   1.8353161e+02  -1.6253174e+01   1.1765710e+02   1.2150195e+02   1.1693645e+02   1.8122508e+02   1.2866290e+02   1.7632503e+02   1.3008355e+02   9.5778477e+01   3.1814290e+02   1.9220503e+01   1.5681258e+02   1.4483661e+02   1.7246194e+02   1.9250111e+02   1.1153548e+02   1.5943458e+02   1.2356968e+02   1.4274701e+02   1.2673032e+02   2.0928222e+02   1.2897871e+02   1.5480138e+02   5.7445484e+01   2.0907017e+02   1.5880355e+02   1.5502862e+02   1.3891129e+02   1.6760258e+02   1.1931323e+02   8.1100103e+01   2.4075161e+01   1.4295334e+02   1.5068290e+02   1.9015763e+02   1.5723613e+02   1.2809595e+02   2.2882774e+02   1.8100636e+02   1.9504194e+02   2.0711181e+02   1.8296129e+02   1.0331987e+02   1.8787645e+02   1.7378343e+02   1.7315097e+02   1.3834470e+02   2.4446581e+02   1.9360112e+02   3.0584452e+02   1.0572502e+02   2.2248484e+02   1.7111992e+02   1.3740258e+02   5.6011342e+01   1.8104903e+02   1.0568382e+02   2.2607129e+02   1.8768010e+02   2.3049581e+02   1.5677066e+02   1.8176452e+02   1.5836335e+02   3.6764194e+02   2.1774452e+01   1.9144323e+02   2.3122615e+02   2.7559323e+02   1.4025125e+02   1.8885548e+02   1.4510575e+02   1.8918839e+02   1.7826074e+02   1.4400226e+02   1.2926950e+02   1.0675742e+02   9.9806503e+01   1.4558194e+02   8.3921832e+01   1.2935226e+02   7.6498916e+01   5.9134839e+01   1.7759213e+01   1.3062871e+02   1.0409648e+02   9.6425806e+01   8.8434645e+01   1.7181323e+02   1.3823462e+02   1.4008290e+02   7.4396916e+01   1.4429871e+02   1.6074675e+02   1.8434161e+02   1.1845138e+02   2.4340581e+02   1.7462560e+02   1.5125355e+02   2.5932972e+02   2.7670290e+02   2.3136699e+02   3.3554355e+02   1.8952297e+02   1.8786935e+02   2.9840271e+02   2.1472806e+02   1.9269014e+02   1.9967968e+02   1.7560821e+02   2.9456742e+02   1.4926170e+02   2.0202742e+02   1.7694490e+02   2.0272968e+02   1.6631001e+02   1.1157387e+02   1.5220699e+02   2.2298613e+02   2.4224724e+02   5.1880419e+02   3.5370115e+02   2.4403903e+02   1.9244397e+02   2.3481258e+02   1.8385080e+02   1.8498323e+02   1.9331489e+02   6.6590968e+01   1.5942434e+02   1.1596645e+02   1.3181043e+02   1.0112419e+02   9.6563613e+01   1.6418774e+02   1.9004853e+02   2.0680645e+02   2.1241032e+02   4.8391032e+02   2.6816492e+02   2.1765581e+02   2.0571302e+02   3.0588258e+02   1.6459071e+01   2.2828452e+02   1.7968401e+02   2.0334645e+02   2.5024003e+02   3.0533710e+02   2.0665045e+02   1.7532645e+02   1.4592937e+02   1.4950355e+02   1.7806165e+02   2.3421129e+02   2.1810406e+02   1.8158323e+02   1.4623108e+02   2.2115129e+02   1.5203080e+02   3.5378032e+02   4.6373703e+01   1.4070677e+02   2.8240055e+02   1.4843129e+02   1.4981872e+02   1.8481839e+02   1.9170808e+02   1.6813581e+02   1.7220204e+02   2.0710742e+02   1.0138270e+02   1.8588226e+02   1.6264652e+02   1.3469194e+02   1.3083626e+02   1.0281774e+02   9.9388774e+01   1.0221839e+02   1.0461705e+02   8.8474839e+01   1.0250653e+02   1.2232903e+02   1.1482561e+02
   2.9023581e+02   8.6332103e+01   1.3264581e+02   1.5495737e+02   2.9468258e+02   3.5902323e+00   2.5486161e+02   1.4565265e+01   1.6305161e+02  -6.1447742e+00   1.0065710e+02   1.4267195e+02   1.5060645e+02   1.5272148e+02   1.3066290e+02   1.8564503e+02   1.1174355e+02   9.3965677e+01   3.2562290e+02   1.8862103e+01   1.5067258e+02   1.6037781e+02   1.7351194e+02   1.8627711e+02   1.2905548e+02   1.4636298e+02   1.1018968e+02   9.3817406e+01   1.4449032e+02   1.8614142e+02   1.1730871e+02   2.0144498e+02   6.5725484e+01   2.1921777e+02   1.1042355e+02   1.4727902e+02   1.4615129e+02   1.3287338e+02   1.0303323e+02   9.2112503e+01   4.0305161e+01   1.4250494e+02   1.2887290e+02   1.5904243e+02   1.1304613e+02   1.2035115e+02   1.6135774e+02   1.4512396e+02   2.4109194e+02   2.2251781e+02   1.5939129e+02   1.3024547e+02   1.5954645e+02   2.2504983e+02   1.7958097e+02   1.5254030e+02   2.2403581e+02   1.6671552e+02   2.7803452e+02   1.2527982e+02   1.8810484e+02   1.8691032e+02   1.2502258e+02   6.5091742e+01   2.0671903e+02   1.3263022e+02   2.1945129e+02   2.0172970e+02   2.3211581e+02   1.3684106e+02   1.5971452e+02   1.7536735e+02   3.5935194e+02   4.6047652e+01   1.9396323e+02   2.0183455e+02   2.3887323e+02   1.6665885e+02   1.6776548e+02   2.2831295e+02   1.3287839e+02   2.1013554e+02   1.4953226e+02   1.4315710e+02   1.4165742e+02   1.3530450e+02   1.4972194e+02   1.2850063e+02   9.5062258e+01   7.7432116e+01   6.1084839e+01  -4.8267871e+00   1.5733871e+02   7.1679677e+01   1.3995581e+02   9.7622245e+01   1.6695323e+02   2.0033342e+02   1.3780290e+02   4.5819316e+01   1.5910871e+02   9.7081948e+01   2.1563161e+02   1.4161818e+02   2.8017581e+02   1.3154400e+02   5.9013548e+01  -1.1010839e+00   2.2495290e+02   2.5000699e+02   3.0313355e+02   2.1293577e+02   1.9531935e+02   2.2780671e+02   2.3257806e+02   1.8288214e+02   2.2410968e+02   1.7361381e+02   2.3409742e+02   1.8342930e+02   2.2483742e+02   2.4707010e+02   2.0077968e+02   1.8327601e+02   1.3538387e+02   1.4106219e+02   2.3565613e+02   1.9418364e+02   5.1332419e+02   3.4079955e+02   2.8118903e+02   2.0576197e+02   2.1034258e+02   1.9343840e+02   1.7332323e+02   2.0543769e+02   5.6880968e+01   1.0716114e+02   1.4482645e+02   1.1141163e+02   1.0422419e+02   1.2041561e+02   1.5660774e+02   1.6550493e+02   2.1745645e+02   2.6405832e+02   4.1243032e+02   2.2135332e+02   2.4444581e+02   2.8761982e+02   2.9426258e+02   2.2986710e+00   1.7813452e+02   1.1359601e+02   2.3072645e+02   1.7085963e+02   3.0293710e+02   2.0614245e+02   1.8427645e+02   1.3054337e+02   1.3669355e+02   1.9293645e+02   2.1811129e+02   1.7663206e+02   1.6643323e+02   1.5372308e+02   1.8020129e+02   1.8135680e+02   2.7335032e+02   1.3718103e+01   1.2885677e+02   2.6663855e+02   9.5571290e+01   2.2366752e+02   1.9981839e+02   1.9240808e+02   1.8170581e+02   1.4025644e+02   1.7953742e+02   1.4215830e+02   2.0464226e+02   1.9772572e+02   1.2473194e+02   1.1559306e+02   1.1233774e+02   9.9157174e+01   1.1669839e+02   8.6648645e+01   1.2257484e+02   8.3638529e+01   9.9759032e+01   9.5161213e+01
   2.6766581e+02   9.6617703e+01   1.1078581e+02   1.4541617e+02   2.7930258e+02   7.5806323e+00   3.3728161e+02   2.0216645e+00   1.9267161e+02   1.0345626e+01   1.2551710e+02   1.4102315e+02   1.6350645e+02   1.5810948e+02   1.7380290e+02   1.8733383e+02   1.2331355e+02   8.3180077e+01   3.1167290e+02   1.5838103e+01   1.6057258e+02   1.4929581e+02   1.5284194e+02   1.7250071e+02   1.3300548e+02   1.4224698e+02   1.0113968e+02   8.1971406e+01   1.2273032e+02   2.0450222e+02   1.3030871e+02   1.7879498e+02   5.9395484e+01   2.0505417e+02   1.4661355e+02   1.2809382e+02   1.9030129e+02   1.1830138e+02   8.9313226e+01   1.1507010e+02   5.1165161e+01   1.6339614e+02   1.2216290e+02   1.5881923e+02   1.0076613e+02   1.2180355e+02   1.8915774e+02   1.2360996e+02   2.5852194e+02   1.8050341e+02   1.5087129e+02   1.5497707e+02   1.6378645e+02   2.5205063e+02   2.0925097e+02   1.7654670e+02   2.2298581e+02   1.5769952e+02   3.4784452e+02   1.2226502e+02   2.5267484e+02   1.6746472e+02   1.2711258e+02   6.0304542e+01   2.1195903e+02   1.5302102e+02   1.6702129e+02   1.9230410e+02   2.2835581e+02   1.4023186e+02   1.7162452e+02   2.0836455e+02   3.5564194e+02   2.5734452e+01   1.9834323e+02   2.2367415e+02   2.5711323e+02   9.1819652e+01   1.7504548e+02   2.1702055e+02   1.4529839e+02   1.6751194e+02   1.2576226e+02   1.6358870e+02   1.1560742e+02   1.0804850e+02   1.4162194e+02   1.0937863e+02   8.3452258e+01   7.8890916e+01   3.6704839e+01  -1.2356387e+01   1.4176871e+02   1.0768528e+02   1.2847581e+02   1.2287065e+02   1.8795323e+02   1.7379342e+02   9.4752903e+01   6.4933316e+01   1.3834871e+02   1.0584275e+02   2.0053161e+02   1.3629618e+02   2.6850581e+02   1.4228760e+02   1.5677355e+02   1.4288812e+02   1.9014290e+02   1.8741179e+02   2.5783355e+02   2.0461977e+02   2.0846935e+02   2.4460471e+02   2.6486806e+02   2.6124894e+02   1.6081968e+02   1.4500701e+02   2.8852742e+02   1.8355490e+02   2.6397742e+02   2.1355890e+02   1.7062968e+02   1.0334801e+02   1.2138387e+02   1.6723219e+02   2.4222613e+02   2.1617804e+02   6.1723419e+02   3.3805675e+02   2.4503903e+02   1.9545397e+02   2.2312258e+02   1.7831600e+02   1.6984323e+02   1.7771609e+02   4.8500968e+01   1.1397154e+02   1.3358645e+02   1.0059083e+02   1.1745419e+02   1.0558721e+02   1.6503774e+02   1.8279053e+02   2.4020645e+02   2.4933832e+02   4.3272032e+02   2.1578012e+02   2.3075581e+02   2.7302502e+02   3.2464258e+02   8.1982710e+00   2.2161452e+02   1.8254761e+02   2.1100645e+02   2.1729723e+02   3.4588710e+02   2.1210645e+02   1.7917645e+02   1.3204137e+02   1.3492355e+02   2.1402805e+02   2.3330129e+02   2.0570686e+02   1.3848323e+02   1.4053908e+02   1.8877129e+02   2.9681120e+02   3.1726032e+02   4.3435303e+01   1.6309677e+02   2.5546935e+02   1.3448129e+02   2.1403472e+02   1.5628839e+02   2.2051048e+02   1.3656581e+02   1.2148764e+02   1.7325742e+02   1.0281070e+02   1.5578226e+02   1.7625452e+02   1.5412194e+02   1.0081186e+02   8.4767742e+01   8.6602774e+01   1.2879839e+02   1.0868065e+02   1.0285484e+02   9.2876129e+01   1.1141903e+02   7.8508413e+01
   2.6071581e+02   1.1017370e+02   1.5864581e+02   1.2801737e+02   2.9901258e+02   5.3838323e+00   2.9076161e+02  -1.6867355e+00   1.4734161e+02  -2.5079742e+00   1.3484710e+02   1.0536675e+02   1.6746645e+02   1.4613268e+02   1.3161290e+02   1.6946903e+02   1.2170355e+02   7.7778877e+01   3.3343290e+02  -5.2269677e-01   1.5828258e+02   2.0338901e+02   1.6222194e+02   1.5542031e+02   1.3148548e+02   1.4245858e+02   1.1523968e+02   8.9073406e+01   1.6092032e+02   1.2587702e+02   1.1321871e+02   1.9897218e+02   3.3965484e+01   2.0447857e+02   1.4199355e+02   1.2165342e+02   2.1096129e+02   1.6726858e+02   1.2084323e+02   1.1244770e+02   4.7165161e+01   1.2057614e+02   1.3554290e+02   1.2560883e+02   1.3309613e+02   9.2937148e+01   2.1349774e+02   1.6852276e+02   2.0432194e+02   1.8241941e+02   1.6377129e+02   1.3385507e+02   1.5397645e+02   2.3797543e+02   1.8953097e+02   1.5574430e+02   1.7008581e+02   1.7126152e+02   3.8679452e+02   1.0109902e+02   1.8824484e+02   1.5547912e+02   1.3535258e+02   5.0215342e+01   1.9652903e+02   1.2063542e+02   1.6364129e+02   1.9524450e+02   1.8644581e+02   1.6891466e+02   1.5310452e+02   2.1846615e+02   3.6131194e+02   9.4208516e+00   2.1244323e+02   1.9131615e+02   2.2383323e+02   1.4182205e+02   1.9504548e+02   1.3390055e+02   1.6660839e+02   1.8491714e+02   1.7215226e+02   1.4387750e+02   1.1522742e+02   9.6128903e+01   1.7696194e+02   8.6981432e+01   9.9352258e+01   7.6088916e+01   4.7414839e+01  -5.9318710e-01   1.4033871e+02   1.2698968e+02   1.0271581e+02   9.0171445e+01   2.0009323e+02   1.4925222e+02   1.1813290e+02   6.0922916e+01   1.7958871e+02   9.6163548e+01   2.0487161e+02   1.5837898e+02   2.9383581e+02   1.8830120e+02   2.0772355e+02   1.5967212e+02   1.8176290e+02   2.6690219e+02   2.8772355e+02   1.4187857e+02   2.2261935e+02   1.9557271e+02   2.6143806e+02   1.9576334e+02   1.5438968e+02   1.3376141e+02   2.9166742e+02   1.2663370e+02   2.1364742e+02   2.2044530e+02   2.0558968e+02   1.6455121e+02   1.1928387e+02   1.5373019e+02   2.3041613e+02   2.3512284e+02   5.1475419e+02   2.9292515e+02   2.6565903e+02   2.0838437e+02   2.1897258e+02   1.7869800e+02   2.0246323e+02   1.9963649e+02   5.7360968e+01   1.1269274e+02   1.3567645e+02   1.2995363e+02   1.1269419e+02   9.3878013e+01   1.7113774e+02   1.5782253e+02   2.3940645e+02   1.6640232e+02   3.7591032e+02   1.6341492e+02   2.0049581e+02   2.3918582e+02   3.1760258e+02   1.9281471e+01   2.2028452e+02   1.7174401e+02   1.4748645e+02   1.7437883e+02   2.8658710e+02   2.0060045e+02   1.8251645e+02   1.7563417e+02   1.9059355e+02   2.6415445e+02   2.0273129e+02   2.1110246e+02   1.9172323e+02   1.8308988e+02   1.9349129e+02   2.7348360e+02   2.6688032e+02   3.5235703e+01   1.1275677e+02   2.4187655e+02   1.6043129e+02   2.4304872e+02   1.6524839e+02   1.9422368e+02   1.2603581e+02   7.0760039e+01   1.7234742e+02   1.0726350e+02   1.5540226e+02   1.4423492e+02   1.8564194e+02   1.2172026e+02   9.7247742e+01   9.1074374e+01   1.5212839e+02   1.0415425e+02   1.4328484e+02   1.2040173e+02   1.1075903e+02   9.8231213e+01
   2.4995581e+02   1.0483450e+02   1.1388581e+02   1.3116817e+02   3.3087258e+02   4.0750323e+00   2.5752161e+02   5.4424645e+00   1.5676161e+02  -4.9215742e+00   1.2722710e+02   1.0311635e+02   1.4293645e+02   1.6071508e+02   1.2413290e+02   1.3087743e+02   1.4231355e+02   8.9940077e+01   2.8238290e+02   1.8321303e+01   1.7805258e+02   1.2903741e+02   2.0327194e+02   1.7075631e+02   8.2765484e+01   1.3906618e+02   1.1804968e+02   1.0580861e+02   1.8620032e+02   1.4028462e+02   1.3335871e+02   1.3350098e+02   5.6685484e+01   2.2394097e+02   9.0663548e+01   1.8066982e+02   1.7739129e+02   1.3528418e+02   8.6033226e+01   6.9332503e+01   3.6305161e+01   1.0577494e+02   1.4330290e+02   1.3402803e+02   1.7061613e+02   7.5975548e+01   2.1544774e+02   1.7388676e+02   2.5199194e+02   1.7331581e+02   1.7963129e+02   1.1458627e+02   1.7921645e+02   2.6328623e+02   1.8558097e+02   1.6583030e+02   1.6289581e+02   1.5264672e+02   2.8503452e+02   9.2339819e+01   1.9777484e+02   2.2990672e+02   1.2349258e+02   8.0594142e+01   1.7762903e+02   8.9287419e+01   2.9940129e+02   1.0619370e+02   2.2658581e+02   9.7853458e+01   1.6062452e+02   1.7938455e+02   3.5197194e+02   2.0928052e+01   2.2930323e+02   1.8729735e+02   2.2792323e+02   1.4511485e+02   1.8533548e+02   1.3657735e+02   1.7002839e+02   1.9306354e+02   1.7043226e+02   1.8263510e+02   1.1265742e+02   7.7954503e+01   1.2843194e+02   8.7623832e+01   1.3854226e+02   1.0429372e+02   7.1754839e+01  -2.2103871e+00   1.4729871e+02   7.8142877e+01   1.1490581e+02   9.3286245e+01   1.7990323e+02   1.4938742e+02   1.2546290e+02   8.4146516e+01   1.5986871e+02   1.0217115e+02   1.9972161e+02   1.5455098e+02   2.9955581e+02   1.8803360e+02   2.3015355e+02   1.3320772e+02   2.3232290e+02   2.3666739e+02   3.1272355e+02   2.1593857e+02   2.2341935e+02   2.3135871e+02   2.4033806e+02   2.0664134e+02   1.5519968e+02   1.7497661e+02   3.2456742e+02   1.7553170e+02   2.3431742e+02   1.9026170e+02   1.9867968e+02   1.6215401e+02   1.2633387e+02   1.7802619e+02   2.1474613e+02   2.2166644e+02   5.1908419e+02   3.9981875e+02   2.4613903e+02   2.1965597e+02   2.0470258e+02   1.5109960e+02   1.7498323e+02   2.0335489e+02   9.9120968e+01   8.4351935e+01   1.7248645e+02   1.1962883e+02   9.4264194e+01   9.1022413e+01   1.7579774e+02   1.8139973e+02   1.9965645e+02   1.4383232e+02   3.6400032e+02   2.1770772e+02   1.9644581e+02   2.0971982e+02   3.0845258e+02   1.6683471e+01   2.7704452e+02   2.9778321e+02   2.0367645e+02   2.0883363e+02   2.7598710e+02   1.8239845e+02   1.9146645e+02   1.6629817e+02   1.5859355e+02   2.1575445e+02   1.8983129e+02   2.1518446e+02   2.0886323e+02   1.7047868e+02   1.4758129e+02   2.5224640e+02   4.5140032e+02   1.9854103e+01   1.6066677e+02   3.0704375e+02   1.6038129e+02   2.3034272e+02   1.8967839e+02   1.9964928e+02   1.8327581e+02   1.4208084e+02   1.6605742e+02   9.2956697e+01   1.3098226e+02   1.6794852e+02   1.7778194e+02   1.5829906e+02   1.0833774e+02   1.0447717e+02   9.2648387e+01   9.7622645e+01   1.1833484e+02   1.1249773e+02   1.2946903e+02   8.0734413e+01
   2.8461581e+02   9.8021703e+01   1.2859581e+02   1.1209137e+02   2.9615258e+02   4.8526323e+00   2.6719161e+02   1.4288865e+01   1.5929161e+02  -1.1223974e+01   1.2913710e+02   6.7063548e+01   1.3393645e+02   1.1271508e+02   1.4028290e+02   1.6454543e+02   1.1903355e+02   6.8952477e+01   3.1024290e+02  -1.0667497e+01   1.2052258e+02   1.5906981e+02   1.4827194e+02   1.9724631e+02   1.1172548e+02   1.2822938e+02   1.1566968e+02   9.6899006e+01   1.4330032e+02   1.4466662e+02   1.1302871e+02   1.1845738e+02   3.7635484e+01   2.2184497e+02   1.1566355e+02   1.7094982e+02   1.3244129e+02   1.3931018e+02   1.0808323e+02   8.8998503e+01   3.3545161e+01   1.2019574e+02   1.1064290e+02   1.6241083e+02   1.6571613e+02   9.4657548e+01   1.9220774e+02   1.3041596e+02   1.9804194e+02   1.6977181e+02   1.4330129e+02   9.5062671e+01   1.7673645e+02   1.9282463e+02   1.6672097e+02   1.5909910e+02   1.6736581e+02   1.5019912e+02   2.5260452e+02   8.1644219e+01   2.1724484e+02   1.7177912e+02   9.9302581e+01   3.9339342e+01   1.7943903e+02   1.2633262e+02   4.7140129e+02   3.3243703e+01   2.2463581e+02   1.2662946e+02   1.4705452e+02   2.0276015e+02   3.6378194e+02   3.2413252e+01   2.2587323e+02   1.5195175e+02   2.4726323e+02   1.6960765e+02   2.0857548e+02   2.1238815e+02   1.7834839e+02   1.6665794e+02   1.7386226e+02   1.6121070e+02   1.1089742e+02   1.0280530e+02   1.4177194e+02   8.9226632e+01   1.3287226e+02   7.6027316e+01   6.0894839e+01  -3.9515871e+00   1.3581871e+02   8.3161277e+01   1.3090581e+02   1.4024625e+02   1.8314323e+02   1.5979822e+02   1.5289290e+02   6.9472116e+01   1.5448871e+02   1.3283155e+02   1.6472161e+02   1.3707098e+02   2.4497581e+02   1.8178000e+02   2.2039355e+02   1.4479852e+02   2.5339290e+02   2.8917179e+02   3.1007355e+02   2.6244057e+02   2.1126935e+02   2.5968071e+02   2.3200806e+02   2.4301774e+02   2.0329968e+02   1.8360861e+02   2.9485742e+02   1.3542850e+02   2.7321742e+02   1.6100970e+02   1.9034968e+02   1.5420041e+02   1.1128387e+02   1.5061019e+02   2.2536613e+02   2.4547684e+02   4.9675419e+02   3.2422515e+02   2.4708903e+02   2.0576997e+02   2.3523258e+02   1.9755720e+02   1.7489323e+02   2.5198209e+02   5.3400968e+01   1.3133954e+02   1.1877645e+02   1.0477563e+02   1.0960419e+02   1.1864521e+02   1.7022774e+02   1.3356533e+02   2.2845645e+02   1.8612832e+02   4.6676032e+02   1.9757692e+02   2.1791581e+02   3.1758222e+02   2.8145258e+02   2.3223471e+01   1.9528452e+02   1.7336401e+02   2.1586645e+02   2.2323843e+02   2.7203710e+02   1.9651445e+02   1.7775645e+02   1.3130497e+02   1.4402355e+02   1.6730005e+02   1.7211129e+02   2.2926206e+02   2.1539323e+02   1.6861628e+02   1.7315129e+02   1.9239080e+02   3.1054032e+02   2.4262903e+01   1.5785677e+02   2.9836855e+02   1.2419129e+02   1.5490792e+02   1.8443839e+02   2.0515848e+02   1.6570581e+02   7.4436439e+01   1.5825742e+02   1.2867070e+02   9.6832258e+01   2.1211052e+02   1.4973194e+02   1.2268306e+02   9.1817742e+01   1.0226877e+02   1.1612839e+02   9.9884245e+01   1.1504484e+02   6.9470929e+01   1.4694903e+02   9.3856013e+01
   2.5290581e+02   9.6268503e+01   1.2954581e+02   1.5043537e+02   3.4706258e+02   2.1399832e+01   3.1462161e+02  -2.3165535e+01   1.1972161e+02  -9.1983742e+00   1.5722710e+02   6.2816348e+01   1.7350645e+02   1.0492948e+02   1.3585290e+02   1.5112983e+02   7.9273548e+01   3.3363277e+01   2.8914290e+02   1.4110503e+01   1.3909258e+02   1.6463421e+02   1.6079194e+02   1.7163471e+02   1.3029548e+02   1.9231378e+02   1.1428968e+02   1.1081941e+02   1.5492032e+02   1.3235702e+02   9.9068710e+01   1.2914418e+02   5.6965484e+01   2.1815857e+02   1.1114355e+02   1.1750142e+02   1.5258129e+02   1.4297898e+02   1.1427323e+02   1.1145330e+02   5.9645161e+01   9.9057742e+01   8.7402903e+01   1.5408003e+02   1.4219613e+02   1.1648915e+02   1.4844774e+02   1.4124676e+02   2.1223194e+02   2.2820661e+02   1.6496129e+02   1.1356987e+02   2.3287645e+02   2.0361343e+02   1.6668097e+02   1.3967230e+02   1.7403581e+02   1.5580552e+02   2.9722452e+02   1.1503462e+02   2.2053484e+02   1.3527592e+02   1.1340258e+02   4.2211342e+01   2.3195903e+02   1.5256102e+02   4.4374129e+02   2.1596503e+01   2.4530581e+02   1.0058586e+02   1.6948452e+02   1.5001575e+02   3.6283194e+02   3.2539252e+01   2.1601323e+02   1.7179055e+02   2.2992323e+02   1.4271485e+02   2.5328548e+02   1.3147135e+02   1.4465839e+02   2.0393314e+02   1.2819226e+02   1.5024430e+02   1.4770742e+02   1.0001050e+02   1.7196194e+02   1.2938143e+02   1.1116226e+02   7.3434116e+01   4.0464839e+01  -3.7471871e+00   1.5100871e+02   9.4606077e+01   1.1142581e+02   1.1752465e+02   1.9781323e+02   7.9344619e+01   1.4156290e+02   7.1568516e+01   1.4172871e+02   1.1457235e+02   2.1339161e+02   1.6450738e+02   2.1802581e+02   1.7803600e+02   2.2020355e+02   1.7167372e+02   2.0720290e+02   2.7998699e+02   2.7854355e+02   1.6243297e+02   2.0211935e+02   2.3761271e+02   2.5748806e+02   2.5307934e+02   2.0800968e+02   1.5971181e+02   2.7737742e+02   1.9434690e+02   2.6892742e+02   2.5697290e+02   1.8300968e+02   1.7326761e+02   1.1280387e+02   1.9372859e+02   2.1041613e+02   1.7820284e+02   5.4708419e+02   3.0685875e+02   2.4908903e+02   1.8532997e+02   2.3318258e+02   2.0308120e+02   1.9041323e+02   1.9269049e+02   5.4930968e+01   1.3483714e+02   1.3320645e+02   1.0891123e+02   1.2588419e+02   1.1596281e+02   1.5908774e+02   1.8849653e+02   2.6510645e+02   2.0989632e+02   4.1219032e+02   1.8032252e+02   2.2149581e+02   2.8434582e+02   3.0241258e+02   2.9266671e+01   1.7542452e+02   1.9257281e+02   1.9748645e+02   2.4208883e+02   2.8988710e+02   2.0418645e+02   1.4051645e+02   1.2842417e+02   1.6964355e+02   2.2611045e+02   2.1540129e+02   1.8174886e+02   1.8358323e+02   1.4621108e+02   1.8334129e+02   2.2148560e+02   2.6597032e+02   9.5385032e+00   1.5132677e+02   2.6860095e+02   1.7081129e+02   1.8455832e+02   1.7548839e+02   2.0078448e+02   1.8094581e+02   1.4355724e+02   1.3410742e+02   1.3879270e+02   9.7552258e+01   2.3095292e+02   1.1916194e+02   1.4103866e+02   1.1186774e+02   1.0271477e+02   1.0764839e+02   1.1690265e+02   1.2923484e+02   7.6055729e+01   1.1103903e+02   6.2538813e+01
   2.6580581e+02   8.0186503e+01   1.1669581e+02   1.4499337e+02   2.9506258e+02  -3.3001677e+00   2.5624161e+02  -5.4051355e+00   1.6176161e+02  -3.6615742e+00   1.4993710e+02   1.2020955e+02   1.5855645e+02   1.5046548e+02   1.9418290e+02   1.4765343e+02   1.2131355e+02   9.3050077e+01   2.8562290e+02   2.0062103e+01   1.5228258e+02   1.9790901e+02   1.5341194e+02   1.6631511e+02   1.1272548e+02   2.1786938e+02   9.1139677e+01   8.5861406e+01   1.4615032e+02   1.3715862e+02   1.4459871e+02   1.9188178e+02   6.6915484e+01   2.0060257e+02   1.4795355e+02   1.1565662e+02   1.3768129e+02   1.4360098e+02   8.3743226e+01   1.1932570e+02   7.4215161e+01   1.3936214e+02   9.6252903e+01   1.3941203e+02   1.2704613e+02   1.0784115e+02   1.9192774e+02   1.5562836e+02   2.0932194e+02   1.8524941e+02   1.7072129e+02   1.5176907e+02   1.8206645e+02   2.2119823e+02   1.7006097e+02   1.5268190e+02   1.6689581e+02   1.3218672e+02   2.8689452e+02   1.0738102e+02   1.9705484e+02   1.5886432e+02   1.2897258e+02   6.6115742e+01   2.0414903e+02   1.5916582e+02   3.6578129e+02   1.8123303e+01   2.1215581e+02   1.3123786e+02   1.5767452e+02   2.3410055e+02   2.6078194e+02   2.7553252e+01   2.2663323e+02   1.7699095e+02   2.1640323e+02   1.3279645e+02   1.8743548e+02   1.4669935e+02   1.5839839e+02   1.9978394e+02   1.5238226e+02   1.5226910e+02   1.5618742e+02   6.9332103e+01   1.7629194e+02   1.0260503e+02   8.9542258e+01   9.1353716e+01   3.1374839e+01   7.9800129e+00   1.1600871e+02   1.0645608e+02   1.0904581e+02   8.0665045e+01   1.7776323e+02   1.7270862e+02   1.0042290e+02   8.0669716e+01   1.4891871e+02   1.0694715e+02   1.8901161e+02   1.5174778e+02   2.5274581e+02   1.4330840e+02   2.0486355e+02   1.7285092e+02   2.0632290e+02   2.4793739e+02   2.7330355e+02   1.9344217e+02   2.1376935e+02   2.2433071e+02   2.7252806e+02   2.5787614e+02   1.2977968e+02   1.8497021e+02   2.7304742e+02   1.6522330e+02   1.9331742e+02   2.2031170e+02   2.0481968e+02   1.5518281e+02   1.1709387e+02   1.7642539e+02   2.3755613e+02   1.7203164e+02   5.5561419e+02   2.9984635e+02   2.1970903e+02   2.3629037e+02   1.9755258e+02   1.8257160e+02   1.8479323e+02   1.9143009e+02   4.3400968e+01   1.0904954e+02   1.4248645e+02   9.8268826e+01   1.1055419e+02   9.6189213e+01   1.4894774e+02   1.8169773e+02   2.1440645e+02   2.2825232e+02   4.1624032e+02   1.8576852e+02   2.3633581e+02   2.4394862e+02   2.8531258e+02  -1.7953290e+00   2.1032452e+02   1.8035081e+02   1.5067645e+02   1.3536363e+02   2.6053710e+02   2.1678445e+02   1.8303645e+02   1.5821257e+02   1.7254355e+02   2.4235845e+02   2.3040129e+02   1.6088886e+02   1.7562323e+02   1.3156788e+02   3.0644129e+02   1.8325760e+02   3.2545032e+02   3.1740103e+01   1.2694677e+02   2.7450135e+02   1.7100129e+02   1.6625312e+02   1.7676839e+02   1.8697208e+02   1.6442581e+02   1.0844884e+02   1.6410742e+02   9.7392697e+01   1.5136226e+02   2.2845812e+02   1.2664194e+02   1.3715026e+02   9.8577742e+01   1.0882797e+02   1.2555839e+02   9.7419845e+01   1.0643484e+02   8.4309729e+01   1.2065903e+02   1.0062921e+02
   2.5995581e+02   9.8424503e+01   1.0816581e+02   1.3224577e+02   3.0868258e+02   2.3990232e+01   3.0452161e+02  -1.4217535e+01   1.5148161e+02  -7.4591742e+00   1.2408710e+02   1.3651755e+02   1.9127645e+02   1.3188788e+02   1.3218290e+02   1.4052343e+02   9.5743548e+01   9.6435677e+01   3.3100290e+02   6.8117032e+00   1.8919258e+02   1.6043621e+02   1.3851194e+02   1.3107711e+02   1.2348548e+02   1.5504858e+02   1.0613968e+02   9.9951406e+01   1.5987032e+02   1.3025102e+02   1.4683871e+02   1.8351258e+02   5.7395484e+01   1.9979417e+02   1.3085355e+02   1.4164462e+02   1.9372129e+02   1.3197778e+02   7.7553226e+01   1.0620090e+02   5.8685161e+01   9.7844542e+01   1.0216290e+02   1.4431923e+02   1.4028613e+02   9.6311948e+01   1.8268774e+02   1.6564756e+02   2.3137194e+02   1.7210541e+02   2.1077129e+02   1.1213507e+02   1.7006645e+02   2.6430823e+02   1.7582097e+02   1.6789110e+02   1.6455581e+02   1.3851392e+02   3.1541452e+02   1.2314942e+02   1.7886484e+02   1.5874952e+02   1.1630258e+02   8.5979342e+01   1.9385903e+02   1.1327902e+02   3.6631129e+02   1.3030903e+01   2.0277581e+02   1.5041826e+02   1.6638452e+02   1.9116375e+02   3.5997194e+02   1.7188052e+01   1.9077323e+02   2.5075975e+02   2.4597323e+02   1.6390085e+02   1.7057548e+02   1.7651815e+02   1.9255839e+02   2.1215114e+02   1.6281226e+02   1.7290470e+02   9.0757419e+01   9.8946503e+01   1.3534194e+02   1.1188103e+02   8.0162258e+01   8.7814116e+01   9.5324839e+01  -3.6159871e+00   1.3138871e+02   9.7135677e+01   1.3004581e+02   1.0517505e+02   1.7886323e+02   1.8171062e+02   1.4127290e+02   8.2021716e+01   1.1325871e+02   1.1203995e+02   1.8187161e+02   1.9454898e+02   2.7593581e+02   1.8745320e+02   2.2139355e+02   1.4500852e+02   1.8276290e+02   2.5969219e+02   2.5683355e+02   2.1410977e+02   2.3261935e+02   1.9017271e+02   2.8243806e+02   2.2679334e+02   1.3486968e+02   1.2041301e+02   2.4575742e+02   1.1511650e+02   2.1369742e+02   2.5725130e+02   1.9215968e+02   1.7148561e+02   1.2071387e+02   1.4109579e+02   1.9322613e+02   1.7109804e+02   4.5570419e+02   3.5802915e+02   2.8013903e+02   2.1512597e+02   2.2355258e+02   1.7622160e+02   1.9032323e+02   2.0293769e+02   4.7590968e+01   1.4580434e+02   1.5663645e+02   1.3246683e+02   1.0798419e+02   1.0730481e+02   1.6008774e+02   1.5746653e+02   1.8155645e+02   2.2188032e+02   4.2452032e+02   1.8838612e+02   2.0196581e+02   2.5606822e+02   2.7193258e+02   1.5125071e+01   2.0247452e+02   1.8074881e+02   1.7438645e+02   1.3941683e+02   2.7888710e+02   1.9031645e+02   1.7808645e+02   1.6146857e+02   1.6688355e+02   2.6119125e+02   1.8164129e+02   2.0735966e+02   2.0419323e+02   1.2328228e+02   3.2149129e+02   1.6024360e+02   2.9669032e+02   3.8009032e+00   1.2228677e+02   2.4154415e+02   1.4538129e+02   1.7740272e+02   1.6709839e+02   1.8354568e+02   1.7803581e+02   8.4790039e+01   1.6591742e+02   1.0453790e+02   1.3683226e+02   2.1529052e+02   1.3421194e+02   1.2368466e+02   1.0809774e+02   6.5636374e+01   1.1902839e+02   1.2003225e+02   1.0462484e+02   1.1983453e+02   1.0884903e+02   1.1128401e+02
   2.9438581e+02   9.2090103e+01   1.0364581e+02   1.3336737e+02   3.3072258e+02   5.0870323e+00   2.8648161e+02  -4.2043355e+00   1.5448161e+02  -7.2191742e+00   1.0598710e+02   1.1729555e+02   1.2950645e+02   1.4292948e+02   1.1313290e+02   1.6742743e+02   6.0273548e+01   1.2798328e+02   3.1252290e+02   3.4530103e+01   1.7062258e+02   1.8392181e+02   1.5894194e+02   1.3654271e+02   1.4133548e+02   1.2224058e+02   1.1561968e+02   1.1809301e+02   1.6477032e+02   1.1313902e+02   1.3197871e+02   1.2770138e+02   6.4345484e+01   2.0185817e+02   1.3899355e+02   1.2204342e+02   1.7320129e+02   1.2280938e+02   9.3983226e+01   6.9836503e+01   7.2305161e+01   1.0394494e+02   1.0745290e+02   1.6856603e+02   1.1628613e+02   1.1942195e+02   2.2535774e+02   1.6880396e+02   2.2604194e+02   2.3553181e+02   1.8953129e+02   8.0604271e+01   1.6502645e+02   2.2656143e+02   1.8825097e+02   1.5627670e+02   2.5184581e+02   2.2753072e+02   2.5279452e+02   8.5869019e+01   1.9124484e+02   1.3451912e+02   1.4306258e+02   6.3938542e+01   1.7633903e+02   1.2763062e+02   3.9074129e+02   9.3165032e+00   2.2973581e+02   1.0664146e+02   1.5929452e+02   1.8683095e+02   3.1502194e+02   1.3984052e+01   1.8415323e+02   2.5590935e+02   2.2659323e+02   1.4969125e+02   1.8804548e+02   1.8579055e+02   2.1071839e+02   1.7380834e+02   1.4586226e+02   1.5860070e+02   1.2508742e+02   9.7670103e+01   1.3420194e+02   9.8552232e+01   1.0402226e+02   8.7625316e+01   7.7654839e+01  -2.6823871e+00   1.3195871e+02   9.1230077e+01   9.7715806e+01   1.1652145e+02   1.8200323e+02   1.5112942e+02   1.3265290e+02   7.4141316e+01   1.3891871e+02   1.2493715e+02   1.6134161e+02   1.6191138e+02   2.5102581e+02   2.0934600e+02   2.0648355e+02   1.3991132e+02   1.8976290e+02   2.9526219e+02   2.5683355e+02   2.0675977e+02   2.4031935e+02   2.1420671e+02   2.1619806e+02   2.7528254e+02   1.7781968e+02   1.7893701e+02   2.8866742e+02   1.3064370e+02   2.1116742e+02   2.1092370e+02   2.0572968e+02   1.9854001e+02   1.1828387e+02   1.5029019e+02   1.9855613e+02   2.2301164e+02   5.5075419e+02   3.1747515e+02   2.4598903e+02   2.2685797e+02   1.7076258e+02   1.6371480e+02   1.7789323e+02   2.0160209e+02   8.7740968e+01   1.0945234e+02   1.3839645e+02   1.2259603e+02   1.0179419e+02   1.0789001e+02   1.7222774e+02   1.5406533e+02   1.9675645e+02   1.4336432e+02   4.2252032e+02   1.7678612e+02   2.0502581e+02   1.7651342e+02   3.1517258e+02   2.0095871e+01   2.5999452e+02   2.3823721e+02   1.7024645e+02   1.9679803e+02   3.2838710e+02   2.4375645e+02   1.9951645e+02   1.4994417e+02   1.5873355e+02   2.0479325e+02   1.6554129e+02   2.4273766e+02   1.8419323e+02   1.7997228e+02   2.5920129e+02   1.7593680e+02   3.6121032e+02   1.5299303e+01   1.6475677e+02   2.4352655e+02   1.6967129e+02   1.8907952e+02   1.7386839e+02   1.9596408e+02   1.8003581e+02   1.2239004e+02   1.1748742e+02   1.1579230e+02   1.9193226e+02   1.5636252e+02   1.4512194e+02   1.3900186e+02   1.0100774e+02   8.4913574e+01   1.1340839e+02   9.4151845e+01   7.6814839e+01   1.0514933e+02   1.2532903e+02   9.5825613e+01
   2.8880581e+02   1.0234650e+02   1.3011581e+02   1.2738977e+02   2.9734258e+02  -1.9952568e+01   2.7757161e+02   3.6484645e+00   1.6653161e+02  -1.2273174e+01   1.0217710e+02   9.0890348e+01   1.4441645e+02   1.4121668e+02   1.3399290e+02   1.3608863e+02   6.1893548e+01   9.8993677e+01   3.1805290e+02   1.0797703e+01   1.5690258e+02   1.8220941e+02   1.5270194e+02   1.5018191e+02   1.0233548e+02   1.3827058e+02   9.8099677e+01   1.2725461e+02   1.8373032e+02   1.3000222e+02   7.7928710e+01   1.7955538e+02   6.4825484e+01   2.0152977e+02   1.4490355e+02   1.2542062e+02   2.2858129e+02   1.1546898e+02   1.0588323e+02   8.0504503e+01   3.8595161e+01   1.1345174e+02   1.1035290e+02   1.5514403e+02   1.5942613e+02   1.0978075e+02   1.4677774e+02   1.5648036e+02   2.2199194e+02   2.0076581e+02   1.8415129e+02   4.4984671e+01   1.8468645e+02   2.0594863e+02   1.4763097e+02   1.3876630e+02   2.1403581e+02   1.7993552e+02   3.0798452e+02   9.4833819e+01   2.1715484e+02   2.1144632e+02   1.0816258e+02   6.4920542e+01   1.7128903e+02   1.6560462e+02   4.3202129e+02   3.0484103e+01   2.3454581e+02   1.2378666e+02   1.6952452e+02   1.5429255e+02   3.4154194e+02   3.1472452e+01   1.5734323e+02   2.1210415e+02   2.1997323e+02   1.5065085e+02   2.1057548e+02   2.1346815e+02   1.4929839e+02   1.8109194e+02   1.5786226e+02   1.7002070e+02   3.9757419e+01   5.9765032e+00   1.6982194e+02   1.1598263e+02   8.8022258e+01   6.4855316e+01   4.6414839e+01  -4.9431871e+00   1.2929871e+02   1.0168288e+02   1.1566581e+02   9.7755445e+01   2.2676323e+02   1.2749862e+02   1.0908290e+02   8.8836916e+01   1.3829871e+02   1.6522675e+02   1.4034161e+02   1.5373138e+02   2.4626581e+02   2.1520680e+02   1.8991355e+02   1.7142692e+02   1.9982290e+02   2.9638739e+02   3.0330355e+02   2.4586217e+02   2.6731935e+02   2.0504671e+02   2.3367806e+02   2.1650414e+02   1.6929968e+02   1.5708861e+02   2.6852742e+02   1.8691490e+02   2.3121742e+02   1.7303970e+02   2.1400968e+02   1.5902761e+02   1.2014387e+02   1.9909139e+02   2.2322613e+02   2.2955804e+02   5.2680419e+02   3.3996115e+02   3.0056903e+02   1.7011157e+02   1.9634258e+02   1.6481840e+02   1.8855323e+02   2.3660929e+02   1.6160968e+01   1.2512874e+02   1.6663645e+02   1.3052683e+02   1.0074419e+02   1.1650401e+02   1.3308774e+02   1.4776653e+02   2.5755645e+02   2.1125032e+02   4.9972032e+02   2.2890012e+02   2.4570581e+02   1.9977902e+02   2.7684258e+02   2.6782271e+01   2.4566452e+02   1.7395361e+02   2.4376645e+02   1.9781643e+02   2.9443710e+02   2.1617245e+02   1.7117645e+02   1.4411137e+02   1.8264355e+02   1.6460045e+02   2.0192129e+02   1.9392726e+02   1.9319323e+02   2.0182228e+02   1.9487129e+02   1.4537320e+02   3.3754032e+02   1.3812903e+01   1.5085677e+02   2.7339855e+02   1.4610129e+02   1.3896512e+02   2.1186839e+02   1.7654408e+02   1.5532581e+02   1.6141684e+02   1.6720742e+02   1.2610470e+02   2.1378226e+02   1.8380452e+02   1.1740194e+02   1.1212946e+02   1.0657774e+02   1.1437797e+02   1.0236839e+02   1.1784505e+02   1.0571484e+02   1.0688733e+02   1.6227903e+02   1.0962961e+02
   2.8618581e+02   9.7086103e+01   1.1478581e+02   1.5619617e+02   3.2987258e+02   1.2950323e+00   2.8609161e+02  -4.4631355e+00   1.7229161e+02  -1.9353974e+01   1.3755710e+02   8.0339948e+01   1.4541645e+02   1.1508668e+02   1.7547290e+02   1.2920023e+02   6.2743548e+01   9.5305677e+01   2.9752290e+02   3.1440103e+01   1.6543258e+02   1.4295701e+02   1.7165194e+02   1.6018591e+02   1.3695548e+02   1.3264098e+02   1.0447968e+02   1.2798421e+02   1.9825032e+02   1.5480062e+02   1.0002871e+02   1.9187738e+02   5.0915484e+01   2.0169257e+02   1.2842355e+02   1.6202902e+02   1.8744129e+02   1.0672018e+02   9.6883226e+01   8.9514503e+01   3.5455161e+01   1.1351294e+02   1.0873290e+02   1.9722363e+02   1.5923613e+02   1.2788595e+02   1.5435774e+02   1.5248396e+02   2.0285194e+02   1.9148701e+02   2.2192129e+02   9.7393071e+01   1.4782645e+02   2.4665743e+02   1.7572097e+02   1.5451910e+02   2.0746581e+02   1.8666112e+02   2.6356452e+02   1.1753742e+02   2.2905484e+02   1.6349432e+02   1.3906258e+02   5.0018542e+01   2.0285903e+02   1.3050902e+02   3.8664129e+02   4.8845032e+00   2.0311581e+02   1.0954106e+02   1.6914452e+02   1.8461295e+02   3.5935194e+02   2.9387652e+01   1.5077323e+02   2.3138975e+02   2.5602323e+02   1.4390685e+02   2.2285548e+02   2.0605575e+02   1.3687839e+02   1.8339554e+02   1.2834226e+02   1.6847230e+02   2.9657419e+01   1.7544503e+01   1.7196194e+02   9.9911432e+01   7.3402258e+01   1.0340492e+02   2.0274839e+01  -2.1091987e+01   1.3472871e+02   9.1768477e+01   1.0881581e+02   1.3158345e+02   1.6795323e+02   1.6992342e+02   1.3227290e+02   6.4791716e+01   1.1506871e+02   1.4265515e+02   1.7896161e+02   1.2364178e+02   2.5107581e+02   2.2201200e+02   1.9529355e+02   1.5480652e+02   2.4657290e+02   2.8839739e+02   3.0430355e+02   2.8743217e+02   2.0681935e+02   2.4248671e+02   2.3367806e+02   2.1736414e+02   2.0734968e+02   1.8914461e+02   2.2575742e+02   1.3862650e+02   2.5531742e+02   2.0920170e+02   2.0700968e+02   1.8353761e+02   1.0171387e+02   1.7037579e+02   2.4912613e+02   1.7396604e+02   4.8280419e+02   3.4672115e+02   2.8018903e+02   1.9750197e+02   2.2423258e+02   2.3195720e+02   1.9551323e+02   1.9490249e+02   5.9160968e+01   1.4144874e+02   1.4267645e+02   1.0529363e+02   1.2860419e+02   1.1279521e+02   1.3175774e+02   1.2892293e+02   2.6720645e+02   2.0902832e+02   4.5176032e+02   1.7592692e+02   2.0291581e+02   2.7862222e+02   2.7912258e+02   1.1889871e+01   2.1166452e+02   1.7305361e+02   1.9281645e+02   2.4670243e+02   2.2623710e+02   2.1767845e+02   1.6556645e+02   1.3242017e+02   1.7178355e+02   1.5612925e+02   1.9235129e+02   2.2026286e+02   2.0567323e+02   1.5582388e+02   1.9163129e+02   1.3491240e+02   2.5197032e+02   1.3898503e+01   1.5132677e+02   2.8993095e+02   1.3443129e+02   1.5870872e+02   2.0219839e+02   1.6035768e+02   1.5765581e+02   1.1846044e+02   1.6867742e+02   1.3588710e+02   1.7326226e+02   2.1004612e+02   1.3235194e+02   1.3650346e+02   7.2297742e+01   9.4210374e+01   8.8368387e+01   1.1129505e+02   1.3871484e+02   7.2957329e+01   1.1817903e+02   7.7497613e+01
   2.1947581e+02   1.1127290e+02   1.0569581e+02   1.0458337e+02   2.9072258e+02   9.2370323e+00   2.9076161e+02   1.1833265e+01   1.3143161e+02  -6.7051742e+00   1.4303710e+02   9.9811548e+01   1.7474645e+02   1.4921028e+02   1.9451290e+02   1.9501703e+02   4.0363548e+01   9.3816077e+01   3.1143290e+02   9.0473032e+00   1.7576258e+02   1.3699061e+02   1.6003194e+02   1.9869551e+02   1.0633548e+02   2.0071058e+02   1.0871968e+02   1.3097501e+02   1.8344032e+02   1.4136542e+02   1.2511871e+02   1.6402018e+02   8.7205484e+01   2.2568937e+02   1.3785355e+02   1.3198462e+02   1.8758129e+02   1.3622898e+02   1.0969323e+02   1.3091970e+02   6.7835161e+01   1.2149254e+02   1.5702290e+02   1.6160043e+02   1.5404613e+02   9.4831148e+01   1.7820774e+02   1.5243596e+02   1.9347194e+02   2.0290741e+02   2.0144129e+02   8.8551471e+01   1.9163645e+02   2.1877263e+02   1.8168097e+02   1.5352230e+02   2.3617581e+02   1.4869432e+02   3.2194452e+02   8.7337019e+01   2.0401484e+02   1.7197752e+02   1.6554258e+02   1.2961014e+02   1.7776903e+02   1.9870622e+02   4.3574129e+02   1.9376503e+01   2.0730581e+02   1.4934586e+02   1.7857452e+02   1.8771855e+02   2.7716194e+02   2.2482852e+01   1.7868323e+02   2.1643695e+02   2.2002323e+02   1.3969685e+02   1.6843548e+02   1.9478935e+02   1.6081839e+02   1.9122034e+02   1.1015226e+02   1.7316750e+02   2.1797419e+01  -5.2966968e+00   1.4439194e+02   1.2506703e+02   6.7252258e+01   9.3136916e+01   3.4984839e+01   1.1781213e+01   1.3714871e+02   8.6054877e+01   9.7095806e+01   8.3951045e+01   2.0633323e+02   1.3666302e+02   1.4389290e+02   6.3382116e+01   1.3506871e+02   1.1915515e+02   1.8010161e+02   1.9493058e+02   2.2702581e+02   1.7064600e+02   1.6558355e+02   2.6480332e+02   2.1639290e+02   1.9831179e+02   2.6860355e+02   2.3481817e+02   2.0256935e+02   2.5137671e+02   2.4438806e+02   2.9393734e+02   1.5762968e+02   1.5159221e+02   2.6242742e+02   1.8197290e+02   2.5854742e+02   2.3742330e+02   1.6581968e+02   1.5145281e+02   1.3647387e+02   1.7526499e+02   2.5098613e+02   1.9019724e+02   5.2637419e+02   3.2013555e+02   2.4760903e+02   1.6972837e+02   2.0355258e+02   2.3098160e+02   1.7251323e+02   1.9827249e+02   3.7740968e+01   1.3983234e+02   1.3658645e+02   1.0574083e+02   1.0617419e+02   1.0753961e+02   1.5160774e+02   1.4219493e+02   2.1890645e+02   2.4714232e+02   4.8276032e+02   1.7544692e+02   1.6186581e+02   3.1880622e+02   2.9493258e+02   2.4575071e+01   1.9199452e+02   2.0624721e+02   1.7253645e+02   2.2913483e+02   2.6853710e+02   2.9899445e+02   1.7860645e+02   1.4318697e+02   2.1107355e+02   1.9165605e+02   1.6073129e+02   2.3446246e+02   1.7129323e+02   1.3653428e+02   1.6568129e+02   2.7555840e+02   2.8421032e+02   4.8493032e+00   1.1704677e+02   2.7386335e+02   1.2729129e+02   1.8441992e+02   1.7838839e+02   2.1503248e+02   1.7684581e+02   1.4507524e+02   1.5986742e+02   1.1016190e+02   1.6240226e+02   2.4638492e+02   1.4254194e+02   1.2892826e+02   8.9197742e+01   9.1628374e+01   1.1474839e+02   9.9854645e+01   8.8004839e+01   1.3101413e+02   9.9659032e+01   1.1278921e+02
   2.5642581e+02   1.0617690e+02   1.4778581e+02   1.2245617e+02   3.1615258e+02  -1.6987368e+01   2.4948161e+02   1.6556645e+00   1.8329161e+02   2.9560258e+00   1.3241710e+02   1.5413115e+02   1.7288645e+02   1.5055908e+02   1.7366290e+02   1.4082503e+02   6.3933548e+01   1.0983048e+02   2.9833290e+02   2.9955303e+01   1.6609258e+02   1.3452421e+02   1.3965194e+02   1.5798591e+02   7.9245484e+01   2.1725778e+02   1.0052968e+02   1.0573021e+02   1.5982032e+02   1.4339502e+02   1.1411871e+02   1.9328018e+02   6.7495484e+01   2.1402617e+02   1.0504355e+02   1.8389942e+02   1.7282129e+02   1.1350978e+02   1.1222323e+02   9.2477303e+01   7.8685161e+01   1.4377454e+02   1.5383290e+02   1.2461563e+02   1.1904613e+02   1.1563115e+02   2.0230774e+02   1.5498796e+02   2.2018194e+02   1.4638061e+02   1.8187129e+02   1.0102707e+02   1.3144645e+02   2.5220783e+02   1.8068097e+02   1.6864230e+02   2.2089581e+02   1.6115672e+02   2.9856452e+02   1.1034742e+02   2.1529484e+02   1.3297512e+02   1.4654258e+02   1.9247014e+02   1.7552903e+02   1.5393542e+02   3.4697129e+02   1.5148103e+01   2.0749581e+02   1.4266066e+02   2.0795452e+02   1.9293815e+02   3.2892194e+02   1.7872052e+01   2.0058323e+02   2.3535495e+02   2.2097323e+02   1.2557085e+02   1.3814548e+02   1.8287255e+02   2.0692839e+02   1.8116154e+02   1.5276226e+02   1.6118870e+02   1.9797419e+01  -1.4666697e+01   1.1743194e+02   1.0969383e+02   6.6872258e+01   7.3357316e+01   5.4944839e+01   6.3244129e+00   1.9448871e+02   8.6797677e+01   9.1285806e+01   9.8325845e+01   2.2971323e+02   1.1064262e+02   1.3408290e+02   8.8356916e+01   1.0939871e+02   1.2158875e+02   1.6901161e+02   2.0962778e+02   2.5369581e+02   1.7804240e+02   1.6206355e+02   2.6122492e+02   2.2420290e+02   1.8300699e+02   2.6760355e+02   1.6460817e+02   2.4631935e+02   2.2277671e+02   2.5414806e+02   2.3991654e+02   1.9729968e+02   1.2708861e+02   3.3213742e+02   1.5820610e+02   2.2378742e+02   2.1334410e+02   1.7015968e+02   1.5305561e+02   1.1047387e+02   1.7762499e+02   2.2750613e+02   2.3430564e+02   5.3461419e+02   3.2633635e+02   2.3656903e+02   2.2090157e+02   2.0481258e+02   2.3478080e+02   1.6346323e+02   2.3232649e+02   4.2160968e+01   1.4766874e+02   1.4339645e+02   1.1357603e+02   1.0869419e+02   8.6628013e+01   1.5556774e+02   1.2792813e+02   2.2450645e+02   2.1729432e+02   4.2519032e+02   1.8814252e+02   1.8654581e+02   2.8051182e+02   3.0593258e+02   2.2505071e+01   2.2028452e+02   2.1341401e+02   1.4300645e+02   2.3278723e+02   2.5353710e+02   2.2839445e+02   1.8889645e+02   1.5064377e+02   1.8102355e+02   2.0958005e+02   1.4311129e+02   2.2363206e+02   1.6167323e+02   1.8034388e+02   1.8882129e+02   2.8547720e+02   3.0550032e+02   1.0376103e+01   1.0461677e+02   1.5962775e+02   1.5567129e+02   1.7552952e+02   1.8257839e+02   2.1164728e+02   1.5303581e+02   9.9220039e+01   1.7472742e+02   6.7883097e+01   1.2402226e+02   2.1883532e+02   1.4697194e+02   1.1866386e+02   9.2577742e+01   9.5547974e+01   1.0579839e+02   1.0538065e+02   1.0333484e+02   9.1317729e+01   9.0229032e+01   1.0958361e+02
   2.7409581e+02   9.7903303e+01   1.5369581e+02   1.2636337e+02   2.8258258e+02  -1.1117677e+00   2.5067161e+02   7.5046452e-01   1.4238161e+02  -5.3011742e+00   1.4684710e+02   1.1759675e+02   1.6660645e+02   1.4772148e+02   1.1385290e+02   1.5769983e+02   4.3843548e+01   1.0477768e+02   2.8233290e+02   1.3045303e+01   1.4462258e+02   1.6524181e+02   1.7094194e+02   1.3105271e+02   7.9725484e+01   1.6230938e+02   9.1099677e+01   1.0462461e+02   1.8539032e+02   1.4543942e+02   1.3416871e+02   1.8471618e+02   4.4725484e+01   1.7608777e+02   1.0361355e+02   1.4510382e+02   1.9796129e+02   1.2287858e+02   1.0746323e+02   8.0618103e+01   5.9785161e+01   1.2694654e+02   1.2130290e+02   1.4274803e+02   1.2247613e+02   1.0001675e+02   1.8987774e+02   1.8498236e+02   2.1113194e+02   1.9839461e+02   1.9868129e+02   1.0925227e+02   1.8368645e+02   2.5759863e+02   1.9310097e+02   1.3174870e+02   2.6036581e+02   1.9718912e+02   2.9670452e+02   1.0297622e+02   2.0920484e+02   1.4846232e+02   1.1059258e+02   3.1224614e+02   1.8257903e+02   1.3156142e+02   3.4707129e+02   4.9710103e+01   2.0220581e+02   1.5665386e+02   1.9576452e+02   1.5753335e+02   3.1526194e+02   2.8724852e+01   2.6639323e+02   1.8395015e+02   2.5316323e+02   1.5275565e+02   1.3095548e+02   2.1668775e+02   2.0276839e+02   1.9554434e+02   1.5619226e+02   1.7791430e+02   1.7657419e+01  -1.2395497e+01   1.3534194e+02   9.7881032e+01   1.1240226e+02   7.0044916e+01   6.8844839e+01   1.7924129e+00   1.2014871e+02   8.8984877e+01   9.9045806e+01   1.0636505e+02   2.2219323e+02   1.0296422e+02   1.3446290e+02   8.2236516e+01   1.3425871e+02   1.4668995e+02   1.8372161e+02   1.2521098e+02   2.8436581e+02   2.1434880e+02   1.9272355e+02   2.8754212e+02   2.2395290e+02   1.8052699e+02   2.6160355e+02   1.8225817e+02   1.8671935e+02   2.4054471e+02   2.5814806e+02   2.5169654e+02   1.6529968e+02   1.0831861e+02   2.5380742e+02   1.7619250e+02   2.1916742e+02   2.0262370e+02   1.9539968e+02   1.6693641e+02   1.0290387e+02   1.5371059e+02   2.3169613e+02   2.2850044e+02   5.4427419e+02   2.9570355e+02   2.7789903e+02   2.2121517e+02   1.9523258e+02   1.8627720e+02   1.7674323e+02   2.1102409e+02   4.4880968e+01   1.4178114e+02   1.6182645e+02   1.1524163e+02   1.1383419e+02   9.6066813e+01   1.7218774e+02   1.5654853e+02   2.1345645e+02   1.9477832e+02   3.4786032e+02   1.9004892e+02   2.1807581e+02   2.3014942e+02   3.3041258e+02   1.8786671e+01   2.2547452e+02   2.3871881e+02   1.6353645e+02   1.7304483e+02   1.9693710e+02   2.2747245e+02   1.7556645e+02   2.0048017e+02   1.5969355e+02   2.3681645e+02   1.9049129e+02   1.8470166e+02   1.8081323e+02   1.8153268e+02   1.6944129e+02   2.6802760e+02   3.9064032e+02  -5.0550968e+00   6.2616774e+01   1.3177548e+00   1.7162129e+02   2.3025352e+02   1.6943839e+02   2.1026848e+02   1.6446581e+02   8.3015639e+01   1.6929742e+02   8.6937497e+01   1.0521226e+02   1.4468012e+02   1.4954194e+02   1.6531826e+02   8.6817742e+01   9.7958774e+01   1.0331839e+02   1.3047905e+02   1.0543484e+02   1.1104973e+02   1.1422903e+02   9.6243613e+01
   2.2342581e+02   9.5386903e+01   1.1288581e+02   1.4462817e+02   3.2291258e+02   4.7618323e+00   2.7257161e+02  -6.6115355e+00   1.7481161e+02  -6.9855742e+00   1.4617710e+02   1.2751035e+02   1.3465645e+02   1.7127748e+02   1.2966290e+02   1.4020503e+02   7.7793548e+01   1.2029168e+02   2.8514290e+02  -1.3279497e+01   1.7743258e+02   1.9280701e+02   1.5532194e+02   1.7340231e+02   1.0624548e+02   1.5547778e+02   1.0690968e+02   1.1997981e+02   1.5011032e+02   1.1346182e+02   1.8059871e+02   1.6019178e+02   7.8015484e+01   2.1528457e+02   1.4104355e+02   1.2506942e+02   2.3344129e+02   1.1342018e+02   7.0173226e+01   1.0636130e+02   7.5545161e+01   1.0768574e+02   1.5835290e+02   1.1935403e+02   1.3271613e+02   9.2247548e+01   1.8973774e+02   1.6946356e+02   2.4332194e+02   1.9095941e+02   1.3796129e+02   9.5769871e+01   2.0249645e+02   2.2009383e+02   1.8763097e+02   1.5404630e+02   2.4513581e+02   2.3116752e+02   3.1122452e+02   9.9244619e+01   1.8572484e+02   1.8601072e+02   1.0878258e+02   3.0120094e+02   1.4371903e+02   1.5915022e+02   4.4993129e+02   1.4241303e+01   2.2630581e+02   1.3682586e+02   1.8391452e+02   1.7995135e+02   3.3435194e+02   3.6907652e+01   2.1525323e+02   1.8766135e+02   2.3902323e+02   1.7012685e+02   1.7233548e+02   1.9861735e+02   1.7339839e+02   1.8837394e+02   1.2467226e+02   1.6052590e+02   2.6947419e+01  -9.9869677e-01   1.1658194e+02   1.0091183e+02   1.1464226e+02   1.0186572e+02   5.5514839e+01   6.5188129e+00   6.3868710e+01   1.5338728e+02   1.1171581e+02   1.4307145e+02   1.9557323e+02   1.5413382e+02   1.4237290e+02   6.7023716e+01   1.2520871e+02   1.3570395e+02   2.0196161e+02   1.2628178e+02   2.8264581e+02   2.3015640e+02   1.9844355e+02   2.5331452e+02   2.2576290e+02   2.1369219e+02   2.6913355e+02   1.4618577e+02   2.1016935e+02   2.0286871e+02   1.8952806e+02   2.1803614e+02   1.9291968e+02   1.1843901e+02   3.0475742e+02   1.3863650e+02   2.0235742e+02   1.9339850e+02   2.6048968e+02   1.1692921e+02   1.2099387e+02   1.7821339e+02   2.4160613e+02   1.8356764e+02   5.5275419e+02   3.4893515e+02   2.6456903e+02   2.0532157e+02   2.1649258e+02   2.0073640e+02   1.6417323e+02   1.7616969e+02   6.7120968e+01   1.1324194e+02   1.5267645e+02   1.2116363e+02   9.3124194e+01   7.8393613e+01   1.6503774e+02   1.8150053e+02   1.9900645e+02   2.3803432e+02   4.6491032e+02   1.9172492e+02   2.3049581e+02   1.8536582e+02   3.6350258e+02   4.8419471e+01   2.3871452e+02   2.1817961e+02   1.8529645e+02   2.1697403e+02   2.4093710e+02   2.3130245e+02   1.9284645e+02   1.7009777e+02   1.3492355e+02   2.3283805e+02   2.3745129e+02   2.0965486e+02   2.0177323e+02   1.6880588e+02   1.6734129e+02   2.3357560e+02   4.2278032e+02   1.1183703e+01   7.1516774e+01   1.3505755e+01   1.6472129e+02   2.1004552e+02   1.6143839e+02   1.6542848e+02   1.8494581e+02   1.3456724e+02   1.8905742e+02   8.0396697e+01   1.7345226e+02   1.6284092e+02   1.7545194e+02   1.1557546e+02   9.8907742e+01   6.9081574e+01   1.1898839e+02   1.0308545e+02   1.1133484e+02   1.0962773e+02   1.2308903e+02   1.0691481e+02
   2.4447581e+02   1.0213290e+02   1.5869581e+02   1.3182337e+02   2.6744258e+02  -1.6605677e+00   2.9386161e+02  -2.2247355e+00   1.1838161e+02  -2.3117419e-01   1.1560710e+02   1.1961595e+02   1.5579645e+02   1.0825628e+02   1.5470290e+02   1.3667183e+02   1.5074355e+02   8.0745677e+01   2.8495290e+02   1.9257032e+00   1.8247258e+02   1.5926381e+02   1.5732194e+02   1.4738231e+02   1.1438548e+02   1.4182658e+02   1.0009968e+02   1.1700461e+02   1.9625032e+02   1.2700062e+02   1.3064871e+02   1.1147778e+02   8.3535484e+01   2.3655297e+02   1.2990355e+02   1.5596062e+02   2.0949129e+02   1.3185618e+02   9.5693226e+01   6.7269703e+01   5.1455161e+01   7.9092942e+01   1.2349290e+02   1.6671283e+02   1.2014613e+02   1.0882315e+02   1.7125774e+02   1.5318196e+02   1.7652194e+02   2.2702341e+02   1.3034129e+02   9.8379471e+01   1.9744645e+02   2.2301783e+02   1.8844097e+02   1.7098150e+02   2.7489581e+02   2.2654672e+02   2.8546452e+02   1.0111542e+02   1.7215484e+02   1.9180632e+02   1.2197258e+02   2.1909574e+02   1.7195903e+02   1.6408102e+02   4.5540129e+02   1.5853703e+01   2.0668581e+02   1.2739546e+02   1.8291452e+02   1.5651135e+02   3.6354194e+02   3.1672452e+01   2.0615323e+02   1.7490935e+02   2.7378323e+02   1.5148605e+02   1.9000548e+02   1.8892375e+02   1.5544839e+02   2.2659994e+02   1.3315226e+02   1.7056750e+02   1.9947419e+01  -1.9586968e+00   1.3301194e+02   9.3737432e+01   1.2849226e+02   9.3907716e+01   5.6414839e+01  -4.7431871e+00   1.2367871e+02   8.9032477e+01   1.1481581e+02   1.0425345e+02   2.0948323e+02   1.5260102e+02   1.5837290e+02   8.4513716e+01   1.1186871e+02   1.5424115e+02   2.0496161e+02   1.2056178e+02   2.6426581e+02   1.6066680e+02   1.8672355e+02   2.2254212e+02   1.7207290e+02   3.5104739e+02   3.1601355e+02   2.2337537e+02   2.6766935e+02   2.2616871e+02   2.3352806e+02   1.8294614e+02   1.9767968e+02   1.5243821e+02   2.6747742e+02   1.4104890e+02   2.2616742e+02   2.0434370e+02   1.8877968e+02   1.8418601e+02   1.2276387e+02   1.5702179e+02   2.5069613e+02   2.1145044e+02   5.0070419e+02   3.2785915e+02   2.3013903e+02   2.1498597e+02   2.0170258e+02   2.2449960e+02   1.8746323e+02   1.6492649e+02   7.5740968e+01   1.3298234e+02   1.4125645e+02   1.1702723e+02   1.0302419e+02   6.2411613e+01   1.4075774e+02   1.9449293e+02   2.2595645e+02   2.1047832e+02   5.0748032e+02   2.7336932e+02   2.2696581e+02   2.3822822e+02   3.2698258e+02  -5.9389290e+00   2.0385452e+02   2.1820841e+02   1.8072645e+02   1.9571963e+02   2.4823710e+02   2.1466845e+02   1.8803645e+02   1.5181257e+02   1.2526355e+02   1.7680085e+02   2.0035129e+02   2.1834286e+02   2.0186323e+02   1.6141868e+02   1.7077129e+02   2.3263120e+02   3.6145032e+02   1.7000103e+01   3.4806774e+01   8.4925548e+00   1.5743129e+02   1.6852872e+02   1.9414839e+02   1.6091168e+02   1.9608581e+02   1.4110604e+02   1.4415742e+02   1.2084870e+02   1.8726226e+02   1.6353612e+02   1.9073194e+02   1.1169306e+02   9.7677742e+01   8.3039974e+01   9.4028387e+01   7.8372245e+01   1.0676484e+02   7.7853329e+01   1.0641903e+02   1.3443841e+02
   2.2399581e+02   1.2391130e+02   1.4164581e+02   1.1294737e+02   2.6620258e+02  -1.6113677e+00   3.0071161e+02  -1.5152735e+01   1.7576161e+02   1.5268426e+01   1.2813710e+02   6.8763548e+01   1.7522645e+02   1.0170188e+02   1.4942290e+02   1.1390423e+02   8.1363548e+01   7.0056077e+01   2.7886290e+02  -1.1257097e+01   1.2695258e+02   1.7727541e+02   1.4894194e+02   1.6300271e+02   1.1324548e+02   1.5277778e+02   9.0239677e+01   9.8603406e+01   2.0168032e+02   1.2028622e+02   1.1364871e+02   1.3340778e+02   6.9585484e+01   2.0347897e+02   1.3614355e+02   1.6103142e+02   1.6820129e+02   1.2496938e+02   9.9983226e+01   8.2216503e+01   1.7075161e+01   1.0203334e+02   1.1502290e+02   1.7163043e+02   1.0971613e+02   9.8517548e+01   1.8435774e+02   1.6194396e+02   1.8204194e+02   2.1272181e+02   1.4506129e+02   1.1958187e+02   1.7763645e+02   2.2970263e+02   1.8168097e+02   1.7442230e+02   2.1951581e+02   2.0073712e+02   3.1913452e+02   8.7471819e+01   2.2348484e+02   2.2784992e+02   1.6454258e+02   1.1622014e+02   1.9214903e+02   1.8246582e+02   3.9883129e+02   2.2139303e+01   2.0230581e+02   1.7131586e+02   1.8867452e+02   2.2243055e+02   3.5897194e+02   4.0468052e+01   1.6930323e+02   1.4837735e+02   2.6073323e+02   1.1815005e+02   2.0271548e+02   1.8818695e+02   1.6971839e+02   1.8039834e+02   1.5905226e+02   1.4925550e+02   8.0874194e+00   1.1301032e+00   1.7043194e+02   1.1198383e+02   1.0992226e+02   8.2773316e+01   3.1034839e+01  -1.6127871e+00   1.8681871e+02   8.1121277e+01   9.9475806e+01   1.1910065e+02   1.8190323e+02   1.7480742e+02   1.2632290e+02   6.9357716e+01   1.3586871e+02   1.4956115e+02   2.0582161e+02   1.2016298e+02   2.2683581e+02   1.3495120e+02   1.8044355e+02   2.5971452e+02   2.1982290e+02   3.4153739e+02   2.7701355e+02   2.9696537e+02   2.5511935e+02   2.1232271e+02   2.1533806e+02   2.4745134e+02   1.4253968e+02   1.9503941e+02   3.2075742e+02   1.3640650e+02   1.9950742e+02   2.0052650e+02   2.1091968e+02   1.5727481e+02   1.1723387e+02   1.7503419e+02   2.5131613e+02   2.1002084e+02   4.9732419e+02   3.4917955e+02   2.6065903e+02   2.1335437e+02   2.3797258e+02   2.3659800e+02   1.8279323e+02   1.9592009e+02   1.8136097e+02   7.1582735e+01   1.4591645e+02   1.0722443e+02   9.7694194e+01   8.8168013e+01   1.4460774e+02   1.9532493e+02   2.1360645e+02   2.1641632e+02   4.2910032e+02   2.0149972e+02   2.5538581e+02   2.3742462e+02   3.3222258e+02  -3.4981290e+00   1.8180452e+02   1.7521241e+02   2.0810645e+02   2.1923923e+02   2.1573710e+02   2.2126845e+02   1.3656645e+02   1.5160017e+02   1.4326355e+02   1.5136085e+02   1.8778129e+02   2.0129846e+02   2.0100323e+02   1.5743748e+02   1.9206129e+02   1.7711800e+02   2.7978032e+02   2.7963703e+01   7.9236774e+01   1.8888155e+01   1.7938129e+02   1.4039272e+02   2.1528839e+02   2.1941048e+02   1.6103581e+02   9.1100039e+01   1.4853742e+02   1.5506830e+02   2.0407226e+02   1.9791132e+02   1.5788194e+02   1.1832106e+02   1.0286774e+02   7.9864774e+01   1.0855839e+02   7.0639845e+01   1.1747484e+02   9.4516529e+01   9.9419032e+01   1.1927841e+02
   2.2323581e+02   1.0464210e+02   1.3254581e+02   1.1943537e+02   2.8868258e+02   7.9702323e+00   2.8757161e+02   1.1518465e+01   1.6953161e+02  -1.5903174e+01   1.3936710e+02   8.7815148e+01   1.7208645e+02   1.6576308e+02   1.6704290e+02   1.8254463e+02   1.3203355e+02   9.5762477e+01   3.0924290e+02   7.3625032e+00   1.8824258e+02   1.2470221e+02   1.6589194e+02   1.8569671e+02   1.3543548e+02   2.0809258e+02   1.2271968e+02   1.2962501e+02   1.8144032e+02   1.4471542e+02   1.5806871e+02   1.5242418e+02   1.1039548e+02   2.5350417e+02   1.0509355e+02   1.5408542e+02   1.7406129e+02   1.5926058e+02   1.0769323e+02   8.2599703e+01   9.3075161e+01   1.0800334e+02   1.2992290e+02   1.7162843e+02   1.8709613e+02   1.1751715e+02   1.8444774e+02   1.2931676e+02   2.0142194e+02   2.4688141e+02   1.9158129e+02   1.4005027e+02   2.0730645e+02   1.8675903e+02   1.5801097e+02   1.6422590e+02   2.1646581e+02   1.7674112e+02   3.1251452e+02   1.0823142e+02   2.1001484e+02   1.5130752e+02   1.4602258e+02   1.8632174e+02   1.9619903e+02   1.6780182e+02   3.8802129e+02   3.4914103e+01   1.9292581e+02   1.5439626e+02   2.0691452e+02   2.0688135e+02   3.2283194e+02   2.4359252e+01   1.9139323e+02   2.1171015e+02   2.2773323e+02   1.1265005e+02   1.6762548e+02   1.9909415e+02   1.5460839e+02   1.9771714e+02   1.6329226e+02   1.2834630e+02   1.9997419e+01  -1.8726968e+00   1.4615194e+02   1.2154623e+02   9.0492258e+01   6.3797716e+01   3.4324839e+01   1.3124013e+01   1.3800871e+02   1.3241608e+02   1.0766581e+02   8.5585445e+01   1.4795323e+02   1.8085342e+02   1.3104290e+02   7.4170116e+01   1.2420871e+02   1.5421395e+02   1.9344161e+02   1.4201338e+02   2.6578581e+02   1.7583520e+02   1.8710355e+02   2.5689172e+02   2.3795290e+02   2.2665699e+02   2.5160355e+02   2.4064817e+02   2.3086935e+02   1.9441271e+02   2.4005806e+02   2.5666374e+02   1.2200968e+02   2.8730181e+02   3.1175742e+02   1.5736650e+02   1.9126742e+02   2.6489570e+02   1.7386968e+02   1.8023881e+02   1.3752387e+02   1.6532099e+02   2.4869613e+02   2.1661044e+02   5.2889419e+02   3.1503395e+02   2.4627903e+02   1.9021477e+02   2.4444258e+02   2.1397040e+02   1.7398323e+02   1.9281489e+02   1.6578097e+02   5.2679135e+01   1.2644645e+02   1.0931203e+02   1.4193419e+02   1.0520881e+02   1.6213774e+02   1.7987253e+02   2.3165645e+02   2.4467232e+02   4.4033032e+02   1.6474132e+02   2.4970581e+02   3.2029902e+02   3.2869258e+02   2.0354271e+01   2.0261452e+02   2.0430761e+02   2.0076645e+02   1.9354643e+02   1.9783710e+02   2.0865045e+02   1.7151645e+02   1.2508417e+02   1.6502355e+02   2.1410005e+02   1.9068129e+02   2.0420646e+02   1.7277323e+02   1.4079588e+02   1.7720129e+02   2.1406680e+02   3.2350032e+02   2.1656103e+01   5.8376774e+01   5.7969548e+00   1.6391129e+02   1.6316032e+02   1.7067839e+02   2.0897928e+02   1.6889581e+02   1.3704124e+02   1.7144742e+02   7.8285497e+01   2.3164226e+02   1.9275572e+02   1.4007194e+02   1.1883586e+02   1.0752774e+02   8.2441974e+01   1.1198839e+02   8.9885445e+01   1.3338484e+02   8.5343729e+01   1.0946903e+02   1.0004441e+02
   2.4899581e+02   8.3721303e+01   1.3073581e+02   1.5701017e+02   2.8963258e+02   1.4804232e+01   2.7533161e+02   1.0676645e+00   1.9310161e+02  -1.1788774e+01   1.2632710e+02   8.4478348e+01   1.4503645e+02   1.8468708e+02   1.7532290e+02   1.9783223e+02   1.2660355e+02   1.0434688e+02   3.0414290e+02   1.5390503e+01   1.3743258e+02   8.9527006e+01   1.4298194e+02   1.9405951e+02   1.3710548e+02   1.6310898e+02   1.0556968e+02   1.0561701e+02   1.8030032e+02   1.1080662e+02   1.5464871e+02   1.3650778e+02   9.0965484e+01   2.1905857e+02   1.0776355e+02   1.4539182e+02   1.9296129e+02   1.2417858e+02   9.7883226e+01   1.0690450e+02   5.7305161e+01   1.0748494e+02   1.1121290e+02   1.4740523e+02   1.2900613e+02   9.7924348e+01   2.0720774e+02   1.7840596e+02   1.6775194e+02   2.3876501e+02   1.4958129e+02   1.4865027e+02   1.8744645e+02   1.9772783e+02   1.9925097e+02   1.6134670e+02   2.2408581e+02   1.8999152e+02   3.2346452e+02   9.2355419e+01   2.1110484e+02   1.7922032e+02   1.4516258e+02   1.9515054e+02   1.8690903e+02   1.6754502e+02   3.9107129e+02   1.3100103e+01   2.2977581e+02   1.5525826e+02   1.7329452e+02   2.0280095e+02   2.9845194e+02   2.5919652e+01   1.9968323e+02   2.1694695e+02   2.4535323e+02   1.1986045e+02   1.7957548e+02   2.2351815e+02   1.8850839e+02   1.8742514e+02   1.8576226e+02   1.0630870e+02   2.3327419e+01   7.1509032e+00   1.3920194e+02   1.1900223e+02   6.6062258e+01   7.2422116e+01   3.0034839e+01   6.4172129e+00   1.4638871e+02   1.0216568e+02   1.0190581e+02   1.0085625e+02   1.7909323e+02   1.8636222e+02   1.0756290e+02   8.2528516e+01   1.0306871e+02   1.1856515e+02   5.7441613e+01   2.5603381e+01   2.2917581e+02   1.9804400e+02   1.6186355e+02   2.7901092e+02   2.1770290e+02   2.3552699e+02   2.4448355e+02   2.0351777e+02   2.2196935e+02   1.9217471e+02   2.2100806e+02   3.0151774e+02   2.0286968e+02   1.5145301e+02   2.5156742e+02   2.0980170e+02   2.2273742e+02   2.5485810e+02   2.0048968e+02   1.3910921e+02   1.2133387e+02   1.7151619e+02   1.9584613e+02   2.5436844e+02   4.3432419e+02   2.0187955e+02   2.4394903e+02   2.2612117e+02   2.3028258e+02   2.1163320e+02   1.8932323e+02   1.9749769e+02   1.5412097e+02   3.5851935e+01   1.1777645e+02   1.2419563e+02   1.1007419e+02   1.0051761e+02   1.8946774e+02   1.6435613e+02   2.5125645e+02   2.3495432e+02   4.8072032e+02   1.9308012e+02   2.5281581e+02   2.5974022e+02   3.1474258e+02   2.0470271e+01   2.6199452e+02   1.8698721e+02   2.2781645e+02   2.4081243e+02   2.5313710e+02   2.4712645e+02   1.7041645e+02   1.5655217e+02   1.6678355e+02   2.5352925e+02   2.0549129e+02   2.3564166e+02   1.1962323e+02   1.5932788e+02   2.1220129e+02   2.8898680e+02   3.1564032e+02   1.3334903e+01   4.8286774e+01   1.4324155e+01   1.9291129e+02   1.6260032e+02   1.9657839e+02   2.0885728e+02   2.1008581e+02   1.1198604e+02   1.8810742e+02   6.9572697e+01   2.2793226e+02   2.1576252e+02   1.4697194e+02   1.4595386e+02   8.1867742e+01   8.8114774e+01   1.1193839e+02   8.1459445e+01   1.2381484e+02   9.8819329e+01   1.2456903e+02   7.3646413e+01
   2.6166581e+02   1.0828770e+02   1.4835581e+02   1.0108057e+02   3.1939258e+02   1.0993432e+01   2.3105161e+02   1.2850065e+01   1.9662161e+02  -9.0203742e+00   1.2774710e+02   9.7314748e+01   1.5588645e+02   1.8657908e+02   1.8023290e+02   1.7376943e+02   1.3746355e+02   1.0361808e+02   2.7519290e+02   1.3136503e+01   1.6605258e+02   1.3909741e+02   1.6460194e+02   1.4012991e+02   1.5576548e+02   1.6903618e+02   1.0232968e+02   9.7826206e+01   1.8492032e+02   1.5038702e+02   1.5849871e+02   1.4910978e+02   7.4585484e+01   1.6526897e+02   9.0333548e+01   1.5445622e+02   1.9425129e+02   1.1436538e+02   9.9463226e+01   1.2320810e+02   7.8305161e+01   9.9324942e+01   1.0987290e+02   1.5270243e+02   1.4938613e+02   8.5863948e+01   1.9706774e+02   1.7997716e+02   2.2847194e+02   2.3781741e+02   1.4687129e+02   1.3867707e+02   2.0059645e+02   1.9943583e+02   1.6368097e+02   1.6977230e+02   2.5765581e+02   1.6625592e+02   2.8489452e+02   1.1668102e+02   1.7567484e+02   1.9786472e+02   1.2706258e+02   2.5930854e+02   1.7714903e+02   1.7313582e+02   3.7526129e+02   1.6174903e+01   2.1568581e+02   1.3453546e+02   1.6257452e+02   2.0718855e+02   3.4421194e+02   1.6928852e+01   1.8877323e+02   2.5658975e+02   2.3811323e+02   1.4357965e+02   1.4895548e+02   1.5381775e+02   1.9639839e+02   1.8705394e+02   1.7643226e+02   1.8005510e+02   3.5757419e+01  -4.3734968e+00   1.4729194e+02   1.1816503e+02   1.1002226e+02   7.3045316e+01   4.5034839e+01   3.1837213e+01   1.3952871e+02   8.3434477e+01   1.1919581e+02   1.1966305e+02   1.7381323e+02   1.7635462e+02   1.2223290e+02   4.3634916e+01   1.3039871e+02   1.3604875e+02   3.6911613e+01   2.1957806e+00   2.0736581e+02   2.0307880e+02   1.7944355e+02   2.7740452e+02   1.6545290e+02   2.5601699e+02   1.6383355e+02   1.1154977e+02   2.4291935e+02   2.5449871e+02   2.6076806e+02   3.1933694e+02   1.7891968e+02   1.2555901e+02   3.0904742e+02   1.8881330e+02   2.1792742e+02   2.0800290e+02   1.8577968e+02   1.3890601e+02   1.3171387e+02   1.6873579e+02   2.1941613e+02   2.3591284e+02   5.5961419e+02   3.5681635e+02   2.4418903e+02   2.2986197e+02   2.2328258e+02   2.2214320e+02   1.9617323e+02   1.6699969e+02   2.1169097e+02   5.6106335e+01   1.6725645e+02   1.4189723e+02   1.0155419e+02   9.9099213e+01   1.4275774e+02   1.9561293e+02   2.6820645e+02   2.1494832e+02   4.4424032e+02   2.4052852e+02   2.1570581e+02   2.3601902e+02   3.7226258e+02   2.0388671e+01   2.0185452e+02   2.2869841e+02   1.9629645e+02   2.0880403e+02   2.4808710e+02   2.3988045e+02   1.8256645e+02   1.4987017e+02   1.8416355e+02   2.2337885e+02   2.1349129e+02   1.6614166e+02   1.5686323e+02   1.5387868e+02   1.7115129e+02   2.7593080e+02   3.7954032e+02   1.5022903e+01   6.2236774e+01  -4.9818452e+00   1.9253129e+02   2.2039072e+02   1.9705839e+02   2.0095888e+02   1.5051581e+02   9.3511639e+01   1.5548742e+02   9.6182297e+01   1.4936226e+02   1.5576812e+02   1.3916194e+02   1.5043866e+02   1.2548774e+02   8.9245174e+01   1.0540839e+02   1.1746185e+02   1.5185484e+02   8.3246129e+01   1.3294903e+02   1.0764601e+02
   2.5176581e+02   1.2597970e+02   1.4231581e+02   1.1875377e+02   3.6615258e+02   1.2252632e+01   2.9728161e+02  -7.3833548e-01   1.7443161e+02  -1.6145174e+01   1.6989710e+02   1.3537275e+02   1.7774645e+02   1.4178028e+02   1.6928290e+02   1.7764543e+02   1.2070355e+02   1.0619888e+02   3.0819290e+02   1.1396503e+01   1.7662258e+02   1.5182181e+02   1.4060194e+02   1.4838991e+02   1.2114548e+02   1.4176578e+02   1.0709968e+02   9.7824606e+01   1.4487032e+02   1.2583102e+02   1.4706871e+02   1.5826418e+02   6.4685484e+01   1.9316097e+02   1.3704355e+02   1.1504942e+02   1.8663129e+02   1.1987498e+02   8.1553226e+01   1.1493090e+02   6.6785161e+01   1.5572654e+02   1.1468290e+02   1.6170763e+02   1.1166613e+02   1.0717155e+02   2.0568774e+02   1.9228756e+02   1.9675194e+02   2.2678501e+02   1.6349129e+02   1.1006747e+02   2.2597645e+02   2.3259543e+02   2.0887097e+02   1.5929710e+02   2.5679581e+02   1.8456472e+02   2.6565452e+02   1.4003022e+02   1.6910484e+02   2.0372032e+02   1.5354258e+02   2.6791014e+02   2.1009903e+02   1.0954982e+02   3.9383129e+02   2.3019303e+01   1.8720581e+02   1.2490386e+02   1.7419452e+02   1.9739895e+02   3.5235194e+02   3.4417652e+01   1.9925323e+02   2.2241135e+02   2.2254323e+02   1.6001525e+02   1.5052548e+02   1.7784215e+02   1.7823839e+02   1.8077674e+02   1.4815226e+02   1.5636750e+02   1.4897419e+01  -1.9346968e+00   1.4843194e+02   1.0193383e+02   1.2916226e+02   8.7614116e+01   6.1794839e+01   2.3256413e+01   1.3129871e+02   9.3762877e+01   1.0204581e+02   1.3031505e+02   1.7805323e+02   1.9558542e+02   1.6394290e+02   1.0510812e+02   1.7372871e+02   1.1201235e+02   5.2871613e+01   3.2538981e+01   2.6883581e+02   2.1126120e+02   2.0267355e+02   2.2535612e+02   1.8964290e+02   2.3689179e+02   1.4619355e+02  -2.4269032e+01   2.3016935e+02   2.0131871e+02   2.1967806e+02   2.4558414e+02   1.4705968e+02   1.4377781e+02   3.1790742e+02   1.5663450e+02   2.1792742e+02   1.5038290e+02   2.0643968e+02   1.6177321e+02   1.0785387e+02   1.2526459e+02   1.8803613e+02   2.1966324e+02   5.7751419e+02   3.1219435e+02   2.8484903e+02   1.8150917e+02   2.0928258e+02   1.7131320e+02   1.7517323e+02   2.1167969e+02   1.6721097e+02   6.0474735e+01   1.7015645e+02   1.5014523e+02   1.0383419e+02   1.0525681e+02   1.3751774e+02   2.0646213e+02   2.5000645e+02   1.7930432e+02   3.9667032e+02   1.9075412e+02   1.9544581e+02   2.4911982e+02   3.3279258e+02   1.5496271e+01   2.6456452e+02   1.7263161e+02   1.5867645e+02   1.9034363e+02   2.5053710e+02   1.9923445e+02   1.8970645e+02   1.4591897e+02   1.5592355e+02   2.6392805e+02   1.6883129e+02   2.0862446e+02   1.6358323e+02   1.5867108e+02   1.5353129e+02   2.1773040e+02   3.4950032e+02   2.0426103e+01   6.1516774e+01   1.1455755e+01   2.2905129e+02   1.7127912e+02   1.9090839e+02   1.9298088e+02   1.3975581e+02   1.0085244e+02   1.8020742e+02   9.6584697e+01   1.3474226e+02   1.8607772e+02   1.5293194e+02   1.2128706e+02   9.4387742e+01   9.6163174e+01   1.1193839e+02   1.2821945e+02   1.2990484e+02   9.4472129e+01   1.0627903e+02   1.0520961e+02
   2.2238581e+02   1.3262010e+02   1.1326581e+02   1.3602777e+02   2.9244258e+02  -5.6056774e-01   2.9228161e+02  -1.9083355e+00   1.4900161e+02  -6.5907742e+00   1.3765710e+02   9.8191948e+01   1.4236645e+02   1.6909068e+02   1.5813290e+02   1.2139743e+02   1.2089355e+02   1.2789368e+02   2.9838290e+02   7.2313032e+00   1.5157258e+02   1.4120581e+02   1.6503194e+02   1.4081551e+02   9.2145484e+01   1.5503578e+02   8.5429677e+01   9.8228206e+01   1.0187032e+02   1.3608102e+02   1.5106871e+02   1.2551418e+02   7.4255484e+01   2.1063537e+02   1.4333355e+02   1.3078622e+02   2.0758129e+02   1.3600898e+02   9.0223226e+01   9.9857303e+01   2.2651613e+00   1.5935814e+02   1.1806290e+02   1.5685723e+02   1.1780613e+02   1.0849035e+02   1.9868774e+02   1.8670756e+02   1.7513194e+02   2.1656461e+02   1.5568129e+02   9.1022271e+01   2.2621645e+02   1.9714623e+02   1.7996097e+02   1.6927990e+02   2.6027581e+02   1.9857632e+02   2.8260452e+02   9.7624219e+01   2.1905484e+02   1.9072432e+02   1.6597258e+02   2.4848574e+02   1.8404903e+02   1.4263382e+02   3.9526129e+02   3.4424903e+01   2.2992581e+02   1.3348626e+02   2.0095452e+02   1.5415815e+02   3.7788194e+02   3.4095252e+01   1.6906323e+02   2.2249655e+02   2.1564323e+02   1.7666725e+02   1.6500548e+02   2.0715375e+02   1.7529839e+02   1.6137194e+02   1.4095226e+02   1.7165350e+02   3.3847419e+01  -1.1600697e+01   1.4020194e+02   8.7872232e+01   8.3212258e+01   8.4480116e+01   5.3894839e+01   1.6268413e+01   1.3452871e+02   6.2164477e+01   1.1581581e+02   1.1579345e+02   1.8348323e+02   1.8110102e+02   1.3846290e+02   3.9056516e+01   1.4286871e+02   1.4653115e+02   6.9671613e+01   3.3349806e+00   2.6250581e+02   2.3104760e+02   1.7082355e+02   2.5209412e+02   2.3845290e+02   2.0336699e+02   1.5125355e+02  -6.3443832e+01   2.0866935e+02   1.9358871e+02   2.3972806e+02   1.8607014e+02   1.7915968e+02   1.2401981e+02   3.1699742e+02   1.7556730e+02   1.8121742e+02   2.1141970e+02   2.1277968e+02   1.6150601e+02   1.2595387e+02   1.2729659e+02   2.0784613e+02   2.0007844e+02   5.2332419e+02   2.6471955e+02   2.7256903e+02   1.8816157e+02   2.0176258e+02   1.5996480e+02   1.7922323e+02   1.8901569e+02   1.6350097e+02   4.7861535e+01   1.4544645e+02   1.1360203e+02   1.0464419e+02   9.0042013e+01   1.6003774e+02   2.3314053e+02   1.9490645e+02   1.5246232e+02   4.1410032e+02   2.2340972e+02   1.8423581e+02   2.0953662e+02   3.4674258e+02   9.9502710e+00   2.5971452e+02   2.2963961e+02   1.7772645e+02   2.4338963e+02   2.6523710e+02   2.0905845e+02   1.9046645e+02   2.0232817e+02   1.4931355e+02   2.2602685e+02   1.9411129e+02   2.1898206e+02   1.8419323e+02   1.6307228e+02   2.2201129e+02   1.7158200e+02   3.1950032e+02   3.8496103e+01   4.2856774e+01   1.7798555e+01   2.7296129e+02   1.7057632e+02   1.7224839e+02   2.0871368e+02   2.0161581e+02   1.0009364e+02   1.8048742e+02   8.6082297e+01   1.8836226e+02   1.6944812e+02   1.2673194e+02   1.6657306e+02   9.9577742e+01   6.5127974e+01   1.0664839e+02   1.0207265e+02   9.9384839e+01   8.8203729e+01   1.0851903e+02   9.1550413e+01
   2.5404581e+02   1.0731730e+02   1.0854581e+02   1.2945537e+02   3.1815258e+02  -1.1617368e+01   2.4486161e+02  -2.3684735e+01   1.4400161e+02  -2.5207742e+00   1.1827710e+02   1.1750235e+02   1.7188645e+02   9.2209084e+01   1.3566290e+02   1.4395503e+02   1.2779355e+02   1.2425168e+02   3.0105290e+02   2.9117703e+01   1.7586258e+02   1.7721261e+02   1.8994194e+02   1.7944271e+02   9.0625484e+01   1.8963738e+02   1.0813968e+02   1.1731141e+02   1.2044032e+02   1.6187542e+02   1.0249871e+02   1.6648978e+02   7.8965484e+01   2.3225857e+02   1.0823355e+02   1.9073422e+02   1.6849129e+02   1.5389618e+02   9.4933226e+01   7.9480503e+01   5.0265161e+01   8.5568142e+01   9.0782903e+01   1.7208963e+02   1.1757613e+02   1.2774875e+02   1.4758774e+02   1.9655556e+02   2.3323194e+02   1.5943661e+02   1.4901129e+02   8.2365871e+01   1.8030645e+02   2.2976903e+02   1.9296097e+02   1.5213990e+02   2.4108581e+02   2.0268152e+02   2.4965452e+02   1.0550022e+02   2.0653484e+02   1.6639592e+02   1.4178258e+02   2.2623094e+02   1.6552903e+02   1.4735542e+02   4.2397129e+02   2.3088103e+01   2.3735581e+02   1.3484186e+02   1.7624452e+02   2.1233495e+02   3.4940194e+02   1.9133652e+01   1.5968323e+02   2.3657695e+02   2.1283323e+02   1.5789205e+02   1.7847548e+02   2.3093615e+02   1.8260839e+02   1.6294714e+02   1.5362226e+02   1.3682990e+02   1.9377419e+01  -9.6309677e-01   1.5167194e+02   9.0574632e+01   8.3302258e+01   9.5752916e+01   6.2374839e+01   1.0260013e+01   1.3252871e+02   9.9234477e+01   1.3938581e+02   1.0466785e+02   1.8228323e+02   1.5953702e+02   1.4765290e+02   6.7561316e+01   1.6325871e+02   1.3779995e+02   4.0011613e+01  -2.4822194e+00   2.3597581e+02   1.9369000e+02   2.1786355e+02   2.3614092e+02   2.2657290e+02   2.2081739e+02   1.3154355e+02  -3.1507032e+01   2.3056935e+02   2.1393671e+02   2.7543806e+02   2.0559334e+02   1.4838968e+02   2.0833141e+02   2.6956742e+02   1.6621170e+02   1.8469742e+02   1.7985130e+02   2.1858968e+02   1.8518121e+02   1.3361387e+02   1.6610379e+02   2.2803613e+02   2.3898324e+02   5.6246419e+02   3.0977835e+02   2.2518903e+02   2.0704197e+02   1.9976258e+02   1.8991480e+02   1.8993323e+02   2.4206889e+02   1.6164097e+02   5.7970335e+01   1.7406645e+02   1.4107243e+02   1.0417419e+02   9.8029613e+01   1.6508774e+02   1.6349653e+02   2.3740645e+02   1.7606232e+02   4.4405032e+02   2.5358372e+02   2.3096581e+02   2.2137822e+02   3.3698258e+02  -1.5458929e+01   2.0137452e+02   2.1573681e+02   1.8595645e+02   2.2368123e+02   2.6973710e+02   2.2749845e+02   1.8141645e+02   1.6724217e+02   1.2516355e+02   1.6138885e+02   1.6264129e+02   2.1696966e+02   2.0915323e+02   1.7659548e+02   2.3291129e+02   1.8461000e+02   6.4690323e+01   1.4880903e+01   5.2946774e+01   1.4381355e+01   2.1796129e+02   1.4902632e+02   1.7205839e+02   1.8786888e+02   1.6461581e+02   1.3067364e+02   1.6029742e+02   1.3107750e+02   1.6678226e+02   1.8617452e+02   1.4993194e+02   1.7014706e+02   1.0871774e+02   9.1256774e+01   1.0669839e+02   8.6498645e+01   1.1528484e+02   7.4741729e+01   1.2713903e+02   1.0092081e+02
   2.6380581e+02   7.6536503e+01   1.1283581e+02   1.1235217e+02   3.4177258e+02   1.2063032e+01   2.6148161e+02   1.5315665e+01   1.6995161e+02  -1.2886774e+01   1.2584710e+02   8.8996748e+01   2.2036452e+01  -2.7629161e+00   1.5075290e+02   1.4803783e+02   1.0803355e+02   1.1806248e+02   2.8929290e+02   2.2008503e+01   1.7262258e+02   1.7800181e+02   1.5789194e+02   1.5766671e+02   7.6335484e+01   1.7101058e+02   1.0728968e+02   1.0304941e+02   9.6440323e+01   1.9122542e+02   9.1838710e+01   1.7196258e+02   8.0205484e+01   2.2981937e+02   1.3380355e+02   1.8092862e+02   1.8553129e+02   1.7125298e+02   7.6933226e+01   1.0073050e+02   2.2595161e+01   1.2359174e+02   1.2878290e+02   1.6742963e+02   1.2914613e+02   1.3029315e+02   1.5992774e+02   1.4680836e+02   2.4556194e+02   1.6897021e+02   1.6072129e+02   6.6719071e+01   2.1092645e+02   1.8241943e+02   1.5353097e+02   1.9458430e+02   2.2670581e+02   1.9750192e+02   2.8422452e+02   1.0145462e+02   1.9310484e+02   1.9890032e+02   1.1030258e+02   2.4217934e+02   1.8947903e+02   2.1395942e+02   4.4664129e+02   4.3224503e+01   2.3535581e+02   1.3772186e+02   2.1057452e+02   1.8015855e+02   4.0007194e+02   1.2600052e+01   2.0301323e+02   2.1592055e+02   2.3759323e+02   1.1048125e+02   1.8433548e+02   2.3784735e+02   1.8997839e+02   1.7488754e+02   1.6310226e+02   1.6545150e+02   1.9997419e+01  -6.5326968e+00   1.4720194e+02   1.2031223e+02   1.0011226e+02   6.3788116e+01   5.8184839e+01   5.9521290e-01   1.4062871e+02   1.2396648e+02   1.1966581e+02   1.1776545e+02   1.8433323e+02   1.2751302e+02   1.5032290e+02   8.1627716e+01   1.3053871e+02   1.7408755e+02   5.0961613e+01   2.2881781e+01   2.7540581e+02   1.8949560e+02   1.8391355e+02   1.9619692e+02   2.1582290e+02   3.0704739e+02   1.0248355e+02  -1.1652232e+01   2.2791935e+02   2.2989871e+02   2.0457806e+02   2.4302214e+02   1.4096968e+02   2.4435501e+02   2.9861742e+02   2.4255770e+02   1.5635742e+02   2.2311850e+02   2.2553968e+02   1.5276521e+02   1.2909387e+02   1.3227539e+02   2.3484613e+02   2.0824844e+02   5.8384419e+02   3.0206795e+02   2.3475903e+02   2.0604637e+02   1.9812258e+02   1.5588600e+02   1.6732323e+02   1.8491769e+02   2.0940097e+02   5.4429535e+01   1.5248645e+02   1.2831883e+02   9.4314194e+01   9.6818413e+01   1.7722774e+02   1.6347533e+02   1.8770645e+02   2.2858832e+02   4.4162032e+02   2.1892812e+02   2.5338581e+02   2.2274462e+02   2.8474258e+02   2.4680271e+01   1.8661452e+02   1.6982761e+02   1.7067645e+02   2.4061363e+02   2.8243710e+02   2.0503245e+02   1.6917645e+02   1.4051137e+02   1.5150355e+02   1.4375165e+02   2.0983129e+02   1.9229446e+02   1.8800323e+02   1.6385748e+02   2.6196129e+02   1.4138600e+02   4.8640323e+01   5.8349032e+00   4.9666774e+01  -3.5962452e+00   1.4238129e+02   1.3649272e+02   2.0700839e+02   1.8997288e+02   1.2484581e+02   1.2356524e+02   1.7496742e+02   1.2109390e+02   1.3936226e+02   2.1784812e+02   1.2554194e+02   1.2052826e+02   1.0386774e+02   9.6494774e+01   1.1131839e+02   9.2079045e+01   9.7284839e+01   7.4891729e+01   1.3141903e+02   8.3388413e+01
   2.5423581e+02   7.2402103e+01   1.2607581e+02   1.2719297e+02   3.4591258e+02   1.0351832e+01   2.8600161e+02   7.6940645e+00   1.8972161e+02  -1.7418374e+01   1.3122710e+02   7.8176348e+01   3.4936452e+01  -9.3649161e+00   1.5361290e+02   1.2647903e+02   1.1631355e+02   1.1393008e+02   3.1286290e+02   6.8829032e+00   1.8343258e+02   1.5446701e+02   1.5870194e+02   1.7446191e+02   9.0005484e+01   1.8182698e+02   1.0647968e+02   1.1482421e+02   1.1344032e+02   2.1367542e+02   1.2159871e+02   1.3582178e+02   7.3825484e+01   2.2828977e+02   1.3461355e+02   1.4439382e+02   1.7125129e+02   1.3596538e+02   1.0993323e+02   5.9510503e+01   6.5215161e+01   1.0618214e+02   1.3654290e+02   1.7404883e+02   1.5261613e+02   1.3708555e+02   1.7435774e+02   1.7188396e+02   2.2680194e+02   1.7452101e+02   1.7682129e+02   9.3711071e+01   1.7716645e+02   2.1879023e+02   1.7953097e+02   1.4811430e+02   2.9527581e+02   1.5982632e+02   2.7951452e+02   1.0383142e+02   1.8653484e+02   2.5346592e+02   1.1087258e+02   2.2337374e+02   2.0276903e+02   1.6299622e+02   4.2850129e+02   3.2765703e+01   1.9301581e+02   9.5539058e+01   1.9124452e+02   2.4841495e+02   3.6259194e+02   6.8884516e+00   1.8487323e+02   1.9213175e+02   1.9816323e+02   1.2320565e+02   1.6057548e+02   2.0350815e+02   1.5981839e+02   1.6735034e+02   1.5329226e+02   1.4652630e+02   4.6574194e+00   4.0745032e+00   1.3977194e+02   1.2124663e+02   8.9452258e+01   1.0264092e+02   6.6184839e+01   1.3095213e+01   1.6148871e+02   1.0343768e+02   1.0842581e+02   1.0819465e+02   1.9719323e+02   1.2277422e+02   1.2975290e+02   9.9613316e+01   1.0958871e+02   1.6028355e+02   5.2441613e+01  -1.1326619e+01   1.6340581e+02   8.7355600e+01   1.6015355e+02   2.3475772e+02   2.0851290e+02   2.5563219e+02   1.0313355e+02  -4.4824232e+01   2.2501935e+02   2.0998071e+02   2.0452806e+02   2.5859614e+02   1.6543968e+02   2.0006741e+02   2.6390742e+02   1.3162450e+02   2.1831742e+02   1.9640170e+02   2.6486968e+02   1.6942881e+02   1.2528387e+02   1.4287019e+02   2.1526613e+02   2.0386484e+02   5.2961419e+02   2.9511635e+02   2.7970903e+02   1.7940037e+02   2.1523258e+02   2.3409720e+02   1.7184323e+02   2.0260609e+02   2.1307097e+02   6.3095935e+01   1.1758645e+02   1.2478083e+02   1.0126419e+02   1.0112241e+02   1.5008774e+02   1.5064653e+02   2.2500645e+02   1.7970432e+02   4.3881032e+02   2.3815292e+02   2.6575581e+02   1.9733502e+02   2.9041258e+02   1.9456671e+01   1.7085452e+02   2.0093841e+02   1.7953645e+02   1.9033483e+02   2.5233710e+02   2.1609045e+02   1.8346645e+02   1.4631817e+02   1.2340355e+02   2.1204965e+02   1.9464129e+02   1.9140966e+02   2.0867323e+02   1.4463388e+02   2.0001129e+02   1.6577200e+02   5.5516032e+02   7.7833032e+00   5.7376774e+01   8.9769548e+00   1.2786129e+02   1.5418432e+02   2.2595839e+02   2.1812688e+02   9.7945806e+01   9.4627239e+01   1.8663742e+02   1.2731030e+02   1.4493226e+02   1.9426252e+02   1.2664194e+02   9.7910258e+01   1.1543774e+02   1.1571917e+02   9.6988387e+01   1.0403545e+02   7.3474839e+01   6.6946529e+01   1.1460903e+02   1.0587321e+02
   2.4528581e+02   8.5828103e+01   1.3607581e+02   9.9962968e+01   3.5439258e+02  -3.8065677e+00   2.9938161e+02  -8.8563355e+00   1.7638161e+02  -1.4731174e+01   1.0527710e+02   1.0959235e+02   2.7746452e+01  -8.7971613e-01   1.4809290e+02   1.8744063e+02   1.0355355e+02   1.1157088e+02   3.1014290e+02   5.7705032e+00   1.3119258e+02   1.3097621e+02   1.8089194e+02   1.9821671e+02   1.1467548e+02   2.0132338e+02   1.1723968e+02   1.1196341e+02   1.7463032e+02   1.7373022e+02   1.4383871e+02   1.2242258e+02   8.9205484e+01   2.0800937e+02   1.3842355e+02   1.3874902e+02   1.2644129e+02   1.9541018e+02   9.8603226e+01   9.1376903e+01   4.3595161e+01   1.4958174e+02   1.1887290e+02   1.8541243e+02   1.6180613e+02   8.5640348e+01   2.0020774e+02   1.0567596e+02   2.1032194e+02   1.8097941e+02   1.8720129e+02   1.2236067e+02   2.3292645e+02   2.2089943e+02   1.6982097e+02   1.5894110e+02   2.4746581e+02   1.7622112e+02   3.1398452e+02   1.6078382e+02   2.1015484e+02   1.5038632e+02   1.3011258e+02   2.3578454e+02   2.0624903e+02   1.7671782e+02   4.2040129e+02   4.4983703e+01   1.9677581e+02   1.6599826e+02   2.0219452e+02   2.4005895e+02   3.3721194e+02   3.2298852e+01   1.9425323e+02   2.3200135e+02   2.0802323e+02   1.3632685e+02   1.3152548e+02   2.7517215e+02   1.5913839e+02   1.9193474e+02   1.4976226e+02   1.4404870e+02   1.5567419e+01   2.5817032e+00   1.3924194e+02   1.3237903e+02   1.0106226e+02   8.8952116e+01   3.2464839e+01  -1.8397187e+01   1.6333871e+02   1.2590968e+02   1.1038581e+02   1.1131785e+02   2.0471323e+02   1.3140262e+02   1.2294290e+02   6.1918116e+01   1.3834871e+02   1.2946275e+02   5.4531613e+01   1.7076181e+01   1.2202581e+02  -9.0400000e-01   1.6253355e+02   2.1923732e+02   2.3195290e+02   2.7719699e+02   1.3248355e+02  -1.2582232e+01   2.3181935e+02   1.8968671e+02   2.5252806e+02   2.0699614e+02   1.9434968e+02   2.2132461e+02   1.9123742e+02   2.0304810e+02   2.0416742e+02   1.9848370e+02   2.3558968e+02   1.5496121e+02   1.3452387e+02   1.3475099e+02   2.3517613e+02   2.2198204e+02   5.2937419e+02   3.0323555e+02   2.3813903e+02   2.0491597e+02   2.1544258e+02   2.1882040e+02   1.8093323e+02   2.1230889e+02   1.4974097e+02   4.3582335e+01   1.4496645e+02   1.2287043e+02   9.5604194e+01   1.1467521e+02   1.7622774e+02   1.3765533e+02   2.6600645e+02   2.2047432e+02   4.1819032e+02   2.0551252e+02   2.1744581e+02   2.3987982e+02   3.0436258e+02   2.5060671e+01   2.0723452e+02   1.7421801e+02   2.2567645e+02   2.5412363e+02   2.7568710e+02   2.2507245e+02   1.7584645e+02   1.5435777e+02   1.6716355e+02   1.9411885e+02   2.0821129e+02   2.0885406e+02   1.9229323e+02   1.3061428e+02   2.3820129e+02   1.9666680e+02   6.8192032e+02   3.2172503e+01   6.2996774e+01   1.7337355e+01   1.4657129e+02   1.7144752e+02   2.2800839e+02   1.9272288e+02   1.5289581e+02   1.3037124e+02   1.5691742e+02   1.0920790e+02   2.2074226e+02   2.3685772e+02   1.2259194e+02   1.3818426e+02   1.2205774e+02   9.6899574e+01   1.0012839e+02   1.1531425e+02   9.8814839e+01   9.8389329e+01   1.0575903e+02   9.6921213e+01
   3.0276581e+02   6.7189703e+01   1.1469581e+02   1.3686337e+02   3.0987258e+02   6.0850323e+00   2.5924161e+02  -1.5835135e+01   1.5962161e+02  -5.3903742e+00   1.0517710e+02   1.0345035e+02   1.0276452e+01   7.3678839e+00   1.2670290e+02   1.9163183e+02   1.0031355e+02   1.1088008e+02   2.9962290e+02   1.0042103e+01   1.7571258e+02   1.3084461e+02   1.5465194e+02   1.6759591e+02   1.4953548e+02   1.7772458e+02   8.5859677e+01   1.0471381e+02   1.0068032e+02   2.0602622e+02   1.2806871e+02   1.6201418e+02   9.7395484e+01   1.8835417e+02   1.4261355e+02   1.5513382e+02   8.3151290e+01   1.8901338e+02   1.2231323e+02   8.7430103e+01   1.5355161e+01   1.3707094e+02   1.0259290e+02   1.7652483e+02   1.8395613e+02   6.5198348e+01   2.1054774e+02   1.2741876e+02   1.8442194e+02   2.1986141e+02   2.0725129e+02   1.0694667e+02   2.2968645e+02   1.9843863e+02   1.7053097e+02   1.5988430e+02   2.3141581e+02   1.8459512e+02   3.3875452e+02   1.2366222e+02   1.8253484e+02   1.9026592e+02   1.4192258e+02   2.6945974e+02   2.1909903e+02   1.4663982e+02   3.8840129e+02   1.8743703e+01   1.7954581e+02   1.8337666e+02   2.0852452e+02   2.1908255e+02   3.4492194e+02   1.1632052e+01   1.9834323e+02   2.2653415e+02   2.0202323e+02   1.2299685e+02   1.7219548e+02   2.1081855e+02   1.7950839e+02   2.1461514e+02   1.7405226e+02   1.5034550e+02   3.5417419e+01  -1.2486297e+01   1.3029194e+02   1.2014503e+02   1.2402226e+02   8.5495316e+01   6.4564839e+01  -7.2051871e+00   1.3695871e+02   1.2345008e+02   1.0385581e+02   1.0136025e+02   2.1500323e+02   1.4310942e+02   1.2113290e+02   7.8492916e+01   1.3129871e+02   1.1735675e+02   4.1961613e+01  -1.3482194e+00   8.8785806e+01   8.9520000e-01   2.2029355e+02   1.8456652e+02   1.8545290e+02   2.8260699e+02   2.0013355e+02   3.1658577e+02   1.9406935e+02   2.4715671e+02   2.6324806e+02   2.4299854e+02   1.6038968e+02   2.0952141e+02   3.1223742e+02   1.4636810e+02   1.9040742e+02   2.2892450e+02   1.9924968e+02   1.6905841e+02   1.4547387e+02   1.3782499e+02   2.1117613e+02   2.8438204e+02   5.2475419e+02   3.6531515e+02   2.4670903e+02   1.9885037e+02   2.1976258e+02   1.7900480e+02   1.7008323e+02   1.6917689e+02   1.6859097e+02   5.5984335e+01   1.3520645e+02   1.2113123e+02   1.1222419e+02   1.0972561e+02   1.5170774e+02   1.9080693e+02   2.6045645e+02   1.9011832e+02   4.4867032e+02   2.3436412e+02   2.0754581e+02   2.7678182e+02   3.1564258e+02   1.7208271e+01   2.1023452e+02   1.9574801e+02   2.1191645e+02   2.6912443e+02   2.8813710e+02   1.6767645e+02   1.7941645e+02   1.9126217e+02   1.3150355e+02   2.1064165e+02   1.9540129e+02   1.8673886e+02   1.6191323e+02   1.6056468e+02   2.0477129e+02   2.0482120e+02   6.9802032e+02   2.5834503e+01   4.8856774e+01   3.7485548e+00   1.3024129e+02   2.3380392e+02   1.9676839e+02   2.0160208e+02   1.7137581e+02   1.3703284e+02   1.5344742e+02   1.1477550e+02   1.5421226e+02   2.4280012e+02   1.5778194e+02   1.0394906e+02   1.1029774e+02   8.4030374e+01   1.0012839e+02   8.4594245e+01   1.3662484e+02   9.0794529e+01   1.3508903e+02   9.6284813e+01
   2.4895581e+02   6.3154503e+01   1.3226581e+02   1.5855777e+02   2.6849258e+02   2.7354323e+00   2.3624161e+02  -1.6095135e+01   1.6662161e+02  -7.0003742e+00   9.2707097e+01   1.0402795e+02   4.5366452e+01   2.9990684e+01   2.0090290e+02   1.6283583e+02   1.2041355e+02   1.0912208e+02   2.8648290e+02   1.0563303e+01   1.6290258e+02   1.4534941e+02   1.7284194e+02   1.7181071e+02   1.3133548e+02   1.7704058e+02   1.0704968e+02   1.2049861e+02   1.5468032e+02   2.1942622e+02   1.4444871e+02   1.9570378e+02   1.2082548e+02   2.0066977e+02   1.5152355e+02   1.6480102e+02   1.2172129e+02   1.7363778e+02   1.1279323e+02   1.5048170e+02   7.7645161e+01   1.4546774e+02   1.2325290e+02   1.6825203e+02   1.7080613e+02   9.2200348e+01   1.9215774e+02   1.7541996e+02   1.9361194e+02   2.2193621e+02   1.9282129e+02   1.2643107e+02   1.7925645e+02   2.4704303e+02   1.7158097e+02   1.4428030e+02   2.7260581e+02   1.8682992e+02   3.3551452e+02   1.2244142e+02   1.5162484e+02   1.2944872e+02   1.1783258e+02   2.2190694e+02   1.9247903e+02   1.3933942e+02   3.9678129e+02   2.3733303e+01   1.9587581e+02   1.1974026e+02   2.1138452e+02   1.9918375e+02   3.5892194e+02   7.0820516e+00   1.8044323e+02   2.0277615e+02   2.1306323e+02   1.4792365e+02   1.5723548e+02   1.8468535e+02   2.1523839e+02   2.0781674e+02   1.4029226e+02   1.4946630e+02   1.4517419e+01   5.4757032e+00   1.5567194e+02   1.2202463e+02   9.5642258e+01   7.8105716e+01   6.5844839e+01   1.6524129e+00   1.2143871e+02   1.1016168e+02   1.1981581e+02   8.1283445e+01   1.7762323e+02   1.7742982e+02   1.1565290e+02   8.4021316e+01   1.2648871e+02   1.1574155e+02   4.7631613e+01  -1.8611819e+01   8.6505806e+01   1.4177600e+01   1.8058355e+02   1.7593332e+02   2.3232290e+02   1.8316739e+02   3.0872355e+02   1.3125857e+02   2.5821935e+02   2.3227471e+02   2.3729806e+02   2.6964454e+02   1.6386968e+02   2.0157301e+02   2.9552742e+02   1.6718490e+02   2.0245742e+02   2.6548050e+02   2.0053968e+02   1.6929521e+02   1.3580387e+02   1.6026859e+02   2.2069613e+02   2.6505044e+02   5.8913419e+02   3.3516475e+02   2.5118903e+02   1.8158197e+02   1.8918258e+02   1.9608120e+02   1.1593323e+02   2.0498889e+02   1.4926097e+02   4.2480735e+01   1.1382645e+02   1.1479163e+02   1.2888419e+02   1.0572281e+02   1.3684774e+02   1.8999573e+02   2.3115645e+02   2.3236232e+02   3.8229032e+02   2.2819452e+02   2.2917581e+02   2.5631142e+02   3.0917258e+02   1.4435871e+01   2.1856452e+02   1.7898161e+02   1.7434645e+02   2.1904003e+02   3.3418710e+02   1.9724245e+02   2.0860645e+02   1.4721697e+02   1.7831355e+02   2.4279685e+02   2.1597129e+02   1.7994326e+02   1.5615323e+02   1.4293548e+02   2.5487129e+02   1.9985320e+02   6.3973032e+02   2.3497703e+01   6.2516774e+01   1.2895755e+01   1.1124129e+02   2.0289392e+02   2.1538839e+02   1.8526248e+02   1.6456581e+02   1.1224764e+02   1.5834742e+02   9.9333497e+01   1.5836226e+02   1.9308812e+02   1.5035194e+02   1.0720346e+02   1.1119774e+02   8.6438374e+01   1.0440839e+02   1.0468185e+02   1.1047484e+02   1.1950653e+02   1.1360903e+02   8.8293213e+01
   2.2890581e+02   1.0823850e+02   1.4650581e+02   1.1107857e+02   3.3487258e+02   7.3250323e+00   2.3914161e+02  -4.2771355e+00   2.0067161e+02  -2.9724374e+01   1.1751710e+02   1.3304315e+02   2.3316452e+01  -1.7653161e+00   2.0818290e+02   1.2701343e+02   1.0070355e+02   9.0888877e+01   2.6491290e+02  -2.3109677e-01   1.6038258e+02   1.5150101e+02   1.3008194e+02   1.2161151e+02   1.2219548e+02   1.6701178e+02   7.7859677e+01   1.1202381e+02   1.3058032e+02   1.3387422e+02   8.2788710e+01   2.1706658e+02   4.5395484e+01   1.7846417e+02   1.3595355e+02   1.0894662e+02   1.7168129e+02   9.9170981e+01   1.0636323e+02   1.0670610e+02   7.5305161e+01   1.2480494e+02   1.0159290e+02   1.3132483e+02   1.2090613e+02   7.6572348e+01   2.3230774e+02   1.5972796e+02   1.7928194e+02   1.6837261e+02   1.8249129e+02   1.2997747e+02   1.8444645e+02   2.6800783e+02   1.9729097e+02   1.6908350e+02   2.7355581e+02   1.2560392e+02   3.3456452e+02   1.2446742e+02   1.9153484e+02   1.7525592e+02   1.6145258e+02   2.7912734e+02   2.0719903e+02   1.5078182e+02   3.6774129e+02   1.6396503e+01   2.2035581e+02   1.3673186e+02   2.0591452e+02   2.2819135e+02   3.1002194e+02   3.3614052e+01   1.9449323e+02   2.2013215e+02   2.6130323e+02   1.2601445e+02   1.4304548e+02   1.5663055e+02   1.6965839e+02   2.0598314e+02   1.7972226e+02   1.7874190e+02   3.1327419e+01  -1.5390968e+00   1.4239194e+02   9.7697032e+01   1.1740226e+02   6.2794916e+01   6.4464839e+01   9.8028129e+00   1.3367871e+02   7.4282477e+01   1.2581581e+02   1.1094345e+02   2.0771323e+02   1.4512262e+02   1.3937290e+02   6.4073716e+01   1.2415871e+02   1.3511795e+02   5.1531613e+01   1.1366181e+01   8.7835806e+01   7.5012000e+00   2.1663355e+02   2.2419932e+02   2.1089290e+02   1.9813179e+02   2.7866355e+02   1.8642337e+02   2.1056935e+02   2.3508671e+02   2.4938806e+02   3.3477734e+02   1.6477968e+02   1.0564021e+02   2.9337742e+02   1.0597690e+02   2.2050742e+02   2.0008650e+02   2.2281968e+02   1.4351281e+02   1.4152387e+02   1.4519099e+02   2.1698613e+02   2.5767724e+02   5.5194419e+02   3.1727995e+02   2.4003903e+02   2.8566397e+02   2.3697258e+02   1.8872800e+02   1.4027323e+02   2.4789169e+02   8.8590968e+01   2.1854335e+01   1.2753645e+02   1.0703483e+02   1.1988419e+02   8.8162813e+01   1.6346774e+02   1.6138613e+02   2.6885645e+02   1.7634632e+02   4.0972032e+02   1.7971012e+02   2.3228581e+02   2.5927262e+02   3.2017258e+02   3.5365871e+01   1.8461452e+02   1.9450761e+02   1.8605645e+02   1.6800323e+02   3.3428710e+02   1.8938445e+02   1.8132645e+02   1.9624937e+02   1.9959355e+02   2.4057445e+02   1.9740129e+02   2.6599886e+02   1.1539323e+02   1.6814628e+02   2.5944129e+02   2.0239760e+02   3.4173032e+02   1.3527703e+01   6.3096774e+01   8.0393548e+00   1.4034129e+02   2.2446592e+02   1.8024839e+02   1.8707368e+02   1.7199581e+02   8.6083239e+01   1.7363742e+02   8.3730297e+01   1.6855226e+02   1.6189292e+02   1.5950194e+02   1.1381146e+02   8.5097742e+01   1.0361637e+02   9.5408387e+01   1.2769185e+02   1.1395484e+02   1.2446813e+02   1.2094903e+02   1.0203601e+02
   2.5857581e+02   1.3548490e+02   1.4659581e+02   1.0774137e+02   3.1463258e+02   6.2842323e+00   2.9414161e+02  -1.7817135e+01   1.6238161e+02   1.7188258e+00   1.6041710e+02   1.0908115e+02   4.7746452e+01   2.5570284e+01   1.9109290e+02   1.8343063e+02   1.8317355e+02   8.4151277e+01   3.2343290e+02   2.9657303e+01   1.8086258e+02   1.6005261e+02   1.7441194e+02   1.8544511e+02   1.4495548e+02   2.1490098e+02   1.2894968e+02   1.0559661e+02   1.4325032e+02   2.1239062e+02   1.3140871e+02   2.0684698e+02   8.7915484e+01   2.3087257e+02   1.3914355e+02   1.5845142e+02   2.1834129e+02   1.2086818e+02   1.0155323e+02   1.1333090e+02   4.9355161e+01   1.7307094e+02   8.7212903e+01   1.7066523e+02   1.4809613e+02   1.1615715e+02   1.8035774e+02   1.8702396e+02   2.1537194e+02   2.2753541e+02   1.7796129e+02   1.0366987e+02   1.9068645e+02   1.5427863e+02   1.7087097e+02   1.6928710e+02   2.4913581e+02   1.8417752e+02   2.9036452e+02   1.1329342e+02   2.2077484e+02   1.4829672e+02   1.4397258e+02   2.6691574e+02   1.6585903e+02   1.3517902e+02   4.3250129e+02   5.1157032e+00   1.7568581e+02   1.5054546e+02   1.9519452e+02   2.1985895e+02   3.3378194e+02   3.3003252e+01   1.5558323e+02   2.6533495e+02   2.6859323e+02   1.4795125e+02   1.5371548e+02   1.8653695e+02   1.6308839e+02   2.2492874e+02   1.5472226e+02   1.7431190e+02   1.6847419e+01   3.7930323e-01   1.5667194e+02   1.0265463e+02   1.0868226e+02   9.9342516e+01   4.6654839e+01   2.7076129e+00   1.8105871e+02   8.3442077e+01   1.2442581e+02   9.6954645e+01   2.2876323e+02   1.8119862e+02   1.3237290e+02   7.8823716e+01   1.3606871e+02   1.5368515e+02   5.2101613e+01  -2.5894194e+00   1.1126581e+02   3.5268000e+00   2.1544355e+02   2.0072452e+02   1.8276290e+02   2.7925219e+02   2.9489355e+02   1.5806497e+02   2.0106935e+02   2.5904671e+02   2.5557806e+02   2.8656214e+02   1.6786968e+02   1.7468301e+02   2.7466742e+02   1.6218370e+02   1.9602742e+02   1.8637490e+02   2.1077968e+02   1.3318601e+02   1.4838387e+02   1.2897219e+02   2.4712613e+02   2.0426604e+02   5.5403419e+02   2.7983275e+02   2.6532903e+02   2.3212077e+02   2.3176258e+02   1.7983480e+02   1.4555323e+02   2.4137929e+02   1.5250097e+02   4.7651535e+01   1.3872645e+02   1.3546963e+02   1.2183419e+02   8.1766813e+01   1.6575774e+02   1.3292293e+02   2.4110645e+02   2.2271632e+02   4.5981032e+02   1.5951292e+02   2.4002581e+02   3.0550342e+02   3.2169258e+02   2.5104271e+01   2.3356452e+02   1.6535161e+02   2.2029645e+02   1.3074403e+02   2.9763710e+02   1.8321645e+02   1.7222645e+02   1.7488737e+02   1.7659355e+02   2.8046445e+02   1.8249129e+02   2.3696166e+02   1.6191323e+02   1.4237468e+02   2.6615129e+02   1.8386080e+02   6.3697032e+02   2.4528503e+01   5.7326774e+01   1.0600955e+01   1.6110129e+02   1.6942512e+02   1.9986839e+02   1.7531408e+02   1.2908581e+02   1.0746604e+02   1.4758742e+02   1.1509430e+02   1.3298226e+02   1.9716852e+02   1.4069194e+02   1.3864626e+02   9.6487742e+01   5.7085174e+01   1.2259839e+02   1.2855665e+02   1.0438484e+02   1.1066373e+02   9.8279032e+01   9.6129613e+01
   2.4252581e+02   1.2066890e+02   1.5359581e+02   1.2661137e+02   3.0858258e+02   1.2338232e+01   2.8638161e+02  -5.4363355e+00   1.5848161e+02  -1.2399174e+01   1.5413710e+02   9.7823548e+01   3.1606452e+01   5.9514839e+00   2.0280290e+02   1.4082383e+02   1.2760355e+02   7.6216877e+01   2.5829290e+02   2.2485032e+00   1.7505258e+02   1.7804741e+02   1.1284194e+02   1.2427071e+02   9.4485484e+01   1.7255858e+02   9.3379677e+01   1.0440221e+02   1.0292032e+02   1.6884702e+02   1.1192871e+02   1.6349538e+02   5.8875484e+01   1.9267577e+02   1.3561355e+02   1.7540382e+02   1.8891129e+02   1.0355258e+02   9.5743226e+01   9.7795703e+01   3.9685161e+01   1.1731454e+02   1.0111290e+02   1.2417323e+02   1.1295613e+02   1.3044835e+02   2.2096774e+02   1.3158516e+02   2.0232194e+02   2.3576941e+02   1.7696129e+02   8.2839871e+01   1.7711645e+02   2.0931423e+02   1.6406097e+02   1.2864190e+02   2.6351581e+02   1.9093712e+02   3.1532452e+02   8.5156619e+01   1.9143484e+02   1.7236392e+02   1.4373258e+02   2.8069494e+02   1.6552903e+02   1.0763542e+02   4.2374129e+02   2.0576503e+01   2.3201581e+02   1.4555906e+02   1.6929452e+02   2.2474095e+02   3.0988194e+02   1.0625252e+01   1.9825323e+02   2.5226135e+02   2.2606323e+02   1.5035365e+02   1.7109548e+02   2.0090655e+02   1.5250839e+02   2.0535514e+02   1.3829226e+02   1.4534630e+02   3.1757419e+01  -8.0934968e+00   1.0291194e+02   1.0885543e+02   1.2392226e+02   8.5743316e+01   2.0414839e+01  -2.2931871e+00   1.3533871e+02   8.8819677e+01   1.1781581e+02   1.0734345e+02   1.4176323e+02   1.3082862e+02   1.3023290e+02   7.5904916e+01   1.2729871e+02   1.5453675e+02   4.0151613e+01   1.8606581e+01   9.6975806e+01   2.1000000e+00   1.8106355e+02   1.9161492e+02   2.2582290e+02   2.4018739e+02   3.1925355e+02   1.5353617e+02   2.1956935e+02   2.5496671e+02   2.1324806e+02   2.9032854e+02   1.5996968e+02   1.7726501e+02   2.1847742e+02   1.9277890e+02   2.2216742e+02   1.7066370e+02   1.9896968e+02   1.8389081e+02   1.1895387e+02   1.2580659e+02   2.2026613e+02   1.6198484e+02   5.4280419e+02   3.3792115e+02   2.8237903e+02   1.9099677e+02   2.0749258e+02   1.7987640e+02   1.5608323e+02   2.3505689e+02   1.4888097e+02   2.6891135e+01   1.4887645e+02   1.2213763e+02   8.7554194e+01   8.7319213e+01   2.0546774e+02   1.6093613e+02   1.8700645e+02   2.1874432e+02   3.8386032e+02   2.1239892e+02   1.8954581e+02   1.7996182e+02   2.7955258e+02   1.5285471e+01   2.6894452e+02   2.6428121e+02   1.6734645e+02   2.2217003e+02   3.0478710e+02   1.9219445e+02   1.8956645e+02   2.0174017e+02   1.6745355e+02   2.6538565e+02   1.9483129e+02   1.9616446e+02   2.0143323e+02   1.8626308e+02   2.2853129e+02   1.7411040e+02   7.5531032e+02   1.9161303e+01   5.8856774e+01   1.0908555e+01   1.7705129e+02   2.1505912e+02   2.1809839e+02   1.9518568e+02   1.3842581e+02   1.1028884e+02   1.6096742e+02   1.3369390e+02   9.2642258e+01   1.8377572e+02   1.7459194e+02   1.2317426e+02   9.5677742e+01   1.0210997e+02   9.6318387e+01   1.1656905e+02   1.1271484e+02   9.4277329e+01   1.1160903e+02   1.1025321e+02
   2.5685581e+02   1.1367250e+02   1.0411581e+02   1.2027977e+02   3.4620258e+02   1.3518632e+01   2.7162161e+02   4.7444645e+00   1.6234161e+02  -3.1779742e+00   1.5155710e+02   8.7739948e+01   3.9746452e+01  -7.6997161e+00   1.3470290e+02   1.4084183e+02   9.9273548e+01   1.0386328e+02   2.7248290e+02   1.8543303e+01   1.7614258e+02   1.9200021e+02   1.5994194e+02   1.5698271e+02   9.5955484e+01   1.8182098e+02   1.1247968e+02   1.1410421e+02   1.4282032e+02   1.4227502e+02   1.3521871e+02   1.5992218e+02   4.5105484e+01   1.8677737e+02   1.1637355e+02   1.7080302e+02   2.0772129e+02   1.4652778e+02   8.8983226e+01   8.9386503e+01   5.7165161e+01   1.0287614e+02   8.3682903e+01   1.5889763e+02   1.1257613e+02   9.7668748e+01   2.1020774e+02   1.4321596e+02   2.1604194e+02   2.1719181e+02   1.6611129e+02   1.0608787e+02   1.7416645e+02   2.4098023e+02   1.7768097e+02   1.6279230e+02   2.8908581e+02   2.0732152e+02   2.5856452e+02   1.0969742e+02   2.3815484e+02   1.8295632e+02   1.1702258e+02   1.8511174e+02   1.7047903e+02   1.1861942e+02   5.0497129e+02   1.8988103e+01   2.0335581e+02   1.2942186e+02   1.8648452e+02   1.8227575e+02   3.8226194e+02   2.6404852e+01   2.0072323e+02   1.7344375e+02   2.1668323e+02   1.4553405e+02   1.5866548e+02   2.2500095e+02   1.8444839e+02   1.6169994e+02   1.6534226e+02   1.5470230e+02   1.4377419e+01  -1.8530968e+00   1.4415194e+02   1.3303623e+02   1.0564226e+02   6.9925716e+01   3.6654839e+01   2.0457613e+01   1.1543871e+02   9.7981677e+01   1.0933581e+02   1.0669185e+02   3.6143226e+01   7.1282194e+00   1.5499290e+02   9.1594116e+01   1.1325871e+02   1.5974995e+02   5.4961613e+01   1.9751781e+01   8.1885806e+01   1.7877200e+01   1.8882355e+02   1.7004412e+02   2.4445290e+02   2.3638699e+02   2.9507355e+02   1.5917057e+02   1.8366935e+02   2.6988871e+02   2.6086806e+02   1.9332894e+02   1.3224968e+02   2.0843261e+02   2.6185742e+02   2.2720850e+02   1.9902742e+02   1.6570490e+02   2.0643968e+02   1.7134321e+02   1.0152387e+02   1.6425099e+02   2.0165613e+02   2.1371364e+02   5.5370419e+02   3.4918915e+02   2.7475903e+02   1.6869637e+02   2.2949258e+02   1.7632640e+02   1.3098323e+02   2.4278489e+02   1.7297097e+02   3.3493935e+01   1.3329645e+02   1.1966403e+02   1.0941419e+02   7.2760413e+01   1.5222774e+02   2.0495533e+02   1.9135645e+02   2.0184632e+02   3.8667032e+02   1.6360412e+02   1.7902581e+02   2.2385342e+02   3.2007258e+02   1.5473871e+01   2.3142452e+02   2.6209281e+02   1.9238645e+02   2.3516683e+02   2.7838710e+02   2.0610645e+02   2.1136645e+02   1.9813617e+02   1.7731355e+02   2.4868685e+02   2.2306129e+02   1.7518606e+02   1.8481323e+02   1.9092268e+02   2.1963129e+02   1.9967240e+02   5.0816032e+02   2.0213303e+01   5.0516774e+01   2.2575755e+01   1.8024129e+02   2.0856392e+02   2.1481839e+02   2.2020808e+02   1.5370581e+02   1.0863644e+02   1.6615742e+02   1.2094870e+02   9.6642258e+01   2.2245572e+02   1.5959194e+02   1.4932426e+02   8.9197742e+01   7.3768374e+01   1.0659839e+02   1.0283665e+02   1.1585484e+02   1.0674613e+02   1.2313903e+02   9.6140813e+01
   2.5742581e+02   7.3956903e+01   1.2092581e+02   1.4070497e+02   3.1253258e+02  -3.2677677e+00   2.6567161e+02  -3.1595355e+00   1.8210161e+02  -3.0758774e+01   1.6703710e+02   9.4221548e+01   4.3226452e+01   3.6418839e+00   1.2532290e+02   1.5312223e+02   1.0789355e+02   1.3846368e+02   2.9519290e+02   5.9665032e+00   1.8605258e+02   1.6868741e+02   1.5417194e+02   1.8906431e+02   8.5245484e+01   1.8377778e+02   1.3666968e+02   1.1935901e+02   1.6192032e+02   1.2684702e+02   1.4768871e+02   1.7440458e+02   7.5585484e+01   2.4299897e+02   1.1566355e+02   1.5570982e+02   2.2182129e+02   1.3734978e+02   1.0017323e+02   9.8961303e+01   6.5545161e+01   9.6345742e+01   1.2549290e+02   1.5841283e+02   1.3438613e+02   1.1225395e+02   2.0054774e+02   1.3212876e+02   2.1128194e+02   2.0352261e+02   1.2296129e+02   1.0963987e+02   1.9711645e+02   2.2280423e+02   1.9839097e+02   1.9960550e+02   2.8127581e+02   1.6789632e+02   2.7108452e+02   9.2455819e+01   2.4448484e+02   1.2135992e+02   1.1583258e+02   2.4039694e+02   1.5624903e+02   1.1556782e+02   4.8916129e+02   9.6829032e+00   2.4354581e+02   1.3739666e+02   1.9048452e+02   1.5761575e+02   3.1069194e+02   4.7800452e+01   2.0525323e+02   1.8722135e+02   1.5540323e+02   1.7138645e+02   2.0214548e+02   1.6971255e+02   1.7113839e+02   1.9576474e+02   1.7043226e+02   1.5444510e+02   1.3087419e+01   1.1540103e+01   1.4772194e+02   1.1794063e+02   1.0140226e+02   7.9114916e+01   6.0604839e+01   2.5021613e+01   1.1386871e+02   9.7627277e+01   1.1623581e+02   9.9949845e+01   3.3433226e+01   3.2495019e+01   1.5761290e+02   4.8714516e+01   1.4172871e+02   1.5928235e+02   3.7011613e+01   2.1047781e+01   1.0364581e+02  -4.4336000e+00   1.7425355e+02   2.5505972e+02   2.2345290e+02   2.4887699e+02   2.8466355e+02   1.4106337e+02   2.0086935e+02   1.8586271e+02   2.1924806e+02   2.1622854e+02   1.5562968e+02   1.9432221e+02   2.7166742e+02   1.4719370e+02   2.1392742e+02   1.7970290e+02   2.4286968e+02   1.6113881e+02   1.1276387e+02   1.6492179e+02   2.0674613e+02   1.9039644e+02   5.3775419e+02   3.0818515e+02   2.3227903e+02   2.0443477e+02   1.9907258e+02   1.4729000e+02   1.2736323e+02   2.5130449e+02   1.7069097e+02   5.7626335e+01   1.4510645e+02   1.1243923e+02   8.3934194e+01   6.9888813e+01   1.6784774e+02   1.8356573e+02   1.9215645e+02   2.1128232e+02   4.2210032e+02   2.1986972e+02   2.0633581e+02   2.3813862e+02   3.0774258e+02   2.6600271e+01   2.7023452e+02   2.5613801e+02   2.2648645e+02   1.9143883e+02   3.0378710e+02   1.8677445e+02   1.8517645e+02   1.9175137e+02   1.4302355e+02   1.2677005e+02   2.2011129e+02   1.6933206e+02   1.8062323e+02   1.8539788e+02   2.0482129e+02   2.1347720e+02   4.0969032e+02   1.6230903e+01   6.8896774e+01   1.6055355e+01   1.7448129e+02   1.8326472e+02   1.7852839e+02   1.6430128e+02   1.4913581e+02   1.3462204e+02   2.0382742e+02   1.0274510e+02   7.7592258e+01   1.9126972e+02   1.6564194e+02   1.3832026e+02   8.9437742e+01   7.6129174e+01   8.0988387e+01   9.7985445e+01   1.0185484e+02   9.4146129e+01   1.0327903e+02   1.1934961e+02
   2.6571581e+02   9.9623703e+01   1.2692581e+02   1.2660497e+02   3.0206258e+02   5.8598323e+00   2.7300161e+02   1.5014065e+01   1.0553161e+02  -1.2531742e+00   1.6160710e+02   6.0365948e+01   1.5276452e+01  -5.6021161e+00   1.2842290e+02   1.2149423e+02   8.0083548e+01   1.1249848e+02   2.6414290e+02  -3.4994968e+00   1.6038258e+02   1.4431101e+02   1.2936194e+02   1.4104911e+02   1.3310548e+02   1.4103898e+02   9.9909677e+01   8.2349806e+01   1.1849032e+02   9.8791419e+01   9.4308710e+01   1.5919498e+02   5.5775484e+01   1.9044377e+02   7.6953548e+01   1.6309662e+02   1.7991129e+02   1.0208258e+02   6.8363226e+01   8.1126103e+01   1.7975161e+01   1.2639134e+02   1.0159290e+02   1.2622483e+02   1.1019613e+02   9.1189148e+01   1.7615774e+02   1.6331996e+02   2.0675194e+02   1.9574501e+02   1.5772129e+02   1.1761907e+02   2.1087645e+02   1.9951343e+02   1.7844097e+02   1.4859150e+02   2.1789581e+02   1.9786672e+02   2.6427452e+02   1.0138062e+02   2.2901484e+02   1.8535752e+02   1.2630258e+02   2.1422934e+02   1.7419903e+02   1.2166182e+02   4.0631129e+02   3.5310903e+01   1.9606581e+02   1.9481506e+02   1.4657452e+02   1.9631855e+02   3.9235194e+02   2.5557652e+01   2.1944323e+02   1.4622615e+02   2.1102323e+02   1.2541685e+02   2.0109548e+02   1.9383655e+02   1.4797839e+02   2.2334754e+02   1.7062226e+02   1.3227990e+02   1.8757419e+01   1.8036503e+01   1.6177194e+02   7.7196632e+01   1.1449226e+02   7.7257716e+01   4.7084839e+01   8.4332129e+00   1.3514871e+02   1.0045488e+02   1.2600581e+02   1.0463825e+02   6.6623226e+01   2.8649819e+01   1.3508290e+02   5.9326916e+01   1.4444871e+02   1.4287475e+02   5.1581613e+01   3.9321806e+00   1.0226581e+02   5.5368000e+00   1.8753355e+02   2.0499732e+02   2.7982290e+02   2.6117739e+02   3.2542355e+02   2.2539257e+02   2.4506935e+02   1.7757671e+02   2.4343806e+02   2.3568334e+02   1.7024968e+02   2.3830261e+02   2.3642742e+02   2.1953290e+02   1.8302742e+02   2.1879490e+02   1.9486968e+02   1.4769881e+02   1.1457387e+02   1.7177699e+02   1.9960613e+02   1.8001764e+02   5.7956419e+02   3.3369035e+02   2.2722903e+02   1.6011877e+02   2.1912258e+02   1.7810600e+02   1.4451323e+02   2.2246249e+02   1.9483097e+02   4.9125135e+01   1.5763645e+02   1.3752683e+02   8.0414194e+01   9.0030413e+01   1.9594774e+02   1.3378773e+02   1.9605645e+02   2.1867032e+02   4.7976032e+02   2.9153692e+02   1.8175581e+02   2.3831502e+02   2.9441258e+02   1.2426671e+01   2.3485452e+02   2.2672841e+02   2.1248645e+02   2.3169883e+02   3.0783710e+02   1.9360045e+02   2.0089645e+02   1.6297377e+02   1.2454355e+02   1.7690845e+02   2.1130129e+02   2.3493686e+02   1.8605323e+02   1.7830348e+02   1.8382129e+02   1.9825720e+02   3.8812032e+02  -1.8934968e+00   5.9096774e+01   2.4593548e+00   1.8015129e+02   1.4914112e+02   1.9476839e+02   1.8986208e+02   1.5903581e+02   1.3069004e+02   1.7029742e+02   1.1927750e+02   9.1312258e+01   2.0221212e+02   1.6183194e+02   1.1752506e+02   9.8337742e+01   6.0327174e+01   8.4218387e+01   9.1777045e+01   1.2809484e+02   8.0956929e+01   1.2079903e+02   1.0828801e+02
   2.7809581e+02   5.5683303e+01   1.2121581e+02   1.3353177e+02   3.6963258e+02  -1.0757677e+00   3.0481161e+02  -1.5240735e+01   7.4721613e+01  -1.7548374e+01   2.1022710e+02   7.9286348e+01   3.3316452e+01  -6.2753161e+00   1.4180290e+02   1.6765383e+02   1.0989355e+02   1.3358368e+02   3.2471290e+02   1.3654903e+01   1.5281258e+02   1.9686661e+02   1.7260194e+02   1.7234991e+02   1.8548548e+02   1.6837858e+02   1.4461968e+02   1.4153301e+02   1.1215032e+02   1.9129862e+02   1.3144871e+02   1.6836378e+02   9.5965484e+01   2.4951857e+02   1.2347355e+02   1.9928502e+02   1.5525129e+02   1.3095538e+02   9.7273226e+01   9.9333303e+01   1.9355161e+01   1.3247094e+02   1.3935290e+02   1.3644403e+02   1.5719613e+02   1.1423915e+02   1.8477774e+02   1.5125036e+02   2.3847194e+02   1.6072741e+02   1.5292129e+02   1.2734307e+02   2.2954645e+02   2.0749983e+02   1.8768097e+02   1.7975230e+02   2.4684581e+02   1.8917072e+02   3.7494452e+02   8.2857019e+01   1.9491484e+02   2.0584552e+02   1.3364258e+02   2.2812214e+02   1.7647903e+02   1.6042942e+02   4.3435129e+02   1.0637703e+01   2.0530581e+02   1.8588586e+02   2.0581452e+02   1.8438935e+02   3.5197194e+02  -1.0219484e+00   2.0377323e+02   1.3504975e+02   2.0802323e+02   1.1074685e+02   2.0490548e+02   1.7744175e+02   1.5523839e+02   1.5687674e+02   1.5695226e+02   1.1504350e+02   2.3227419e+01  -1.3081097e+01   1.5358194e+02   9.4571832e+01   7.9542258e+01   7.4913716e+01   4.9224839e+01   4.5201290e-01   1.4581871e+02   9.4741277e+01   1.1933581e+02   1.0460185e+02   4.1863226e+01   3.4061935e-01   1.6265290e+02   7.9741316e+01   1.7353871e+02   1.5302755e+02   4.7061613e+01   7.4837806e+00   1.0564581e+02   1.0264000e+00   1.7586355e+02   2.2774092e+02   2.2732290e+02   3.2068739e+02   2.7672355e+02   2.8445857e+02   2.3311935e+02   2.1753271e+02   2.1481806e+02   2.6949294e+02   2.2310968e+02   2.2559381e+02   3.2447742e+02   1.7657890e+02   1.6731742e+02   2.1591170e+02   2.0977968e+02   1.5078601e+02   1.4133387e+02   1.3196619e+02   2.4622613e+02   2.0561804e+02   5.6527419e+02   3.0398355e+02   2.6984903e+02   2.1627917e+02   2.3165258e+02   2.1268360e+02   1.7074323e+02   2.5303409e+02   1.9369097e+02   4.4596335e+01   1.5706645e+02   1.3143243e+02   1.0674419e+02   7.3064013e+01   1.8060774e+02   1.1506493e+02   2.0080645e+02   2.2184032e+02   4.4643032e+02   2.6416332e+02   2.2607581e+02   2.7450942e+02   2.9326258e+02   2.1808671e+01   1.9313452e+02   2.0530601e+02   1.8686645e+02   2.5541843e+02   3.1098710e+02   2.0024845e+02   1.8827645e+02   1.2484337e+02   1.2907355e+02   1.9497605e+02   1.7283129e+02   2.2044446e+02   1.8253323e+02   1.6082508e+02   1.7601129e+02   2.0997200e+02   3.4792032e+02   2.5602503e+01   6.7896774e+01   1.4135355e+01   1.4700129e+02   1.7065312e+02   2.0790839e+02   1.9919088e+02   1.5184581e+02   1.1526524e+02   1.7425742e+02   1.0777070e+02   1.5659226e+02   1.5432972e+02   1.5964194e+02   1.2089026e+02   9.0577742e+01   6.1947974e+01   1.0559839e+02   7.9256645e+01   1.2304484e+02   9.2790929e+01   1.2146903e+02   1.2085441e+02
   2.4123581e+02   1.1839210e+02   1.5169581e+02   1.1433337e+02   3.0130258e+02  -2.3693677e+00   2.7381161e+02   3.6192645e+00   1.1410161e+02  -7.5587742e+00   1.2984710e+02   7.7576748e+01   3.5176452e+01   1.1375884e+01   1.7609290e+02   1.5596063e+02   1.1360355e+02   1.1700688e+02   3.1291290e+02   2.5489032e+00   1.5686258e+02   1.5164261e+02   1.8951194e+02   1.5204711e+02   1.9405548e+02   1.1102298e+02   1.0994968e+02   1.2926661e+02   1.5696032e+02   1.6562382e+02   1.2654871e+02   1.2399578e+02   1.0110548e+02   2.4914737e+02   1.4014355e+02   1.6699142e+02   2.2339129e+02   1.2136418e+02   1.0950323e+02   1.0383490e+02   6.2455161e+01   1.1930294e+02   1.5768290e+02   1.4392763e+02   1.7885613e+02   1.1274635e+02   2.0163774e+02   1.2890156e+02   2.2709194e+02   1.9278781e+02   1.6339129e+02   1.2792547e+02   2.3144645e+02   1.8458783e+02   2.0139097e+02   1.6527550e+02   1.7541581e+02   1.7841512e+02   2.9694452e+02   1.0362702e+02   1.7801484e+02   1.6224752e+02   1.4383258e+02   2.1344694e+02   2.3038903e+02   1.5368662e+02   4.5221129e+02   3.1208903e+01   2.3254581e+02   1.5237666e+02   2.0324452e+02   1.8755495e+02   3.5078194e+02   1.4123252e+01   1.9106323e+02   2.1621655e+02   1.9011323e+02   1.0170965e+02   1.9419548e+02   1.9438855e+02   1.2139839e+02   1.9484394e+02   1.6591226e+02   1.3137670e+02   1.0037419e+01   8.3541032e+00   1.4762194e+02   1.2370863e+02   1.0759226e+02   7.1999716e+01   3.6604839e+01   1.1081613e+01   1.4705871e+02   1.2102208e+02   1.0404581e+02   1.2368505e+02   4.8953226e+01  -4.2265806e+00   1.3823290e+02   7.0934916e+01   1.6248871e+02   1.2338155e+02   3.4061613e+01  -8.8162194e+00   8.8175806e+01  -6.2460000e+00   1.8353355e+02   2.8088732e+02   2.1507290e+02   3.0935739e+02   2.9683355e+02   2.0296977e+02   2.3641935e+02   1.9401871e+02   2.3557806e+02   1.7740214e+02   2.2000968e+02   2.4437181e+02   2.5104742e+02   1.1884330e+02   1.7488742e+02   2.3339610e+02   2.3210968e+02   1.4342961e+02   1.0185387e+02   1.5926459e+02   2.5026613e+02   2.0525484e+02   5.3208419e+02   2.9824875e+02   2.3498903e+02   2.1702797e+02   2.3370258e+02   2.0735960e+02   1.5832323e+02   2.3182769e+02   2.0564097e+02   3.6160335e+01   1.4467645e+02   1.4013363e+02   1.1050419e+02   1.0543321e+02   1.7565774e+02   1.1998093e+02   1.9055645e+02   2.6676032e+02   4.6138032e+02   1.8424732e+02   2.6049581e+02   2.1691582e+02   3.1888258e+02   9.7090710e+00   2.3513452e+02   1.7570601e+02   1.8124645e+02   2.8300803e+02   2.7758710e+02   2.0537045e+02   1.5675645e+02   1.2117497e+02   1.4569355e+02   1.9202645e+02   2.1097129e+02   2.3939326e+02   1.9062323e+02   1.8240788e+02   2.1572129e+02   1.5951520e+02   2.4402032e+02   1.4724503e+01   4.7376774e+01   1.0866955e+01   1.0876129e+02   1.9914232e+02   1.4857839e+02   1.5074728e+02   1.2522581e+02   1.1510484e+02   1.7663742e+02   1.1311030e+02   1.2207226e+02   2.1928132e+02   1.4193194e+02   9.8167058e+01   8.9387742e+01   9.6753174e+01   9.7268387e+01   1.0158305e+02   8.6234839e+01   9.9255729e+01   1.3213903e+02   5.5230813e+01
   2.3504581e+02   1.0483730e+02   1.3459581e+02   1.2003137e+02   3.1334258e+02   1.1874323e+00   2.6133161e+02  -6.5723355e+00   1.6824161e+02  -1.2409974e+01   1.3027710e+02   6.9402348e+01   2.4316452e+01   1.5468387e-01   1.4680290e+02   1.3902383e+02   6.6463548e+01   1.2705808e+02   2.6805290e+02   4.2277032e+00   1.2595258e+02   1.2216541e+02   1.4836194e+02   1.5581911e+02   1.7848548e+02   1.6121858e+02   1.1071968e+02   1.0024501e+02   1.1163032e+02   1.5177022e+02   9.2978710e+01   1.3625138e+02   5.1495484e+01   1.8792617e+02   1.2009355e+02   1.4164542e+02   1.9087129e+02   1.1739578e+02   1.0112323e+02   6.0265303e+01   1.8025161e+01   6.7627342e+01   1.2249290e+02   1.3560283e+02   1.3028613e+02   1.0178195e+02   2.1158774e+02   1.3257556e+02   1.8713194e+02   2.0974461e+02   1.6511129e+02   1.4583787e+02   2.1402645e+02   2.2931143e+02   2.0091097e+02   1.6517390e+02   1.7308581e+02   1.4302152e+02   3.5079452e+02   1.2669902e+02   2.0767484e+02   1.5630472e+02   1.7059258e+02   2.2516614e+02   2.0538903e+02   1.9292662e+02   3.5369129e+02   3.6180503e+01   1.9011581e+02   1.7667106e+02   2.2000452e+02   2.0863415e+02   3.1940194e+02   1.2673652e+01   1.6063323e+02   2.2246095e+02   1.9592323e+02   1.1124485e+02   2.0700548e+02   1.8570375e+02   1.8823839e+02   1.9623674e+02   1.6643226e+02   1.5261510e+02   1.8897419e+01  -7.5946968e+00   1.3858194e+02   1.1229183e+02   8.4682258e+01   7.3212516e+01   4.9134839e+01  -1.2250787e+01   1.5191871e+02   1.0834328e+02   1.2400581e+02   8.4278245e+01   4.4333226e+01  -2.8069806e+00   1.3280290e+02   6.5509316e+01   1.3810871e+02   9.0911948e+01   6.2011613e+01   2.1477781e+01   8.2785806e+01  -2.8480000e-01   1.6886355e+02   2.4545092e+02   2.1976290e+02   2.2017219e+02   3.5419355e+02   2.1262097e+02   2.0226935e+02   2.0690071e+02   1.8938806e+02   2.5661734e+02   2.0886968e+02   1.9902301e+02   2.5718742e+02   1.5387210e+02   2.2702742e+02   2.6294490e+02   2.2453968e+02   1.5427521e+02   1.2414387e+02   1.7620139e+02   2.2988613e+02   1.9588524e+02   5.1808419e+02   3.4270875e+02   2.4294903e+02   1.5815117e+02   2.3165258e+02   1.9573360e+02   1.4779323e+02   2.4196009e+02   1.7959097e+02   2.1054335e+01   1.3134645e+02   1.1601003e+02   1.2455419e+02   1.2254921e+02   1.5713774e+02   1.4280253e+02   2.1945645e+02   2.0784832e+02   4.0219032e+02   2.0593252e+02   2.7691581e+02   2.2265222e+02   3.5069258e+02   1.6734271e+01   2.2085452e+02   1.9003841e+02   2.2762645e+02   2.4501763e+02   3.0388710e+02   2.2426645e+02   1.5575645e+02   1.6172497e+02   1.1654355e+02   2.4349845e+02   1.5811129e+02   2.3086206e+02   2.0986323e+02   1.5977868e+02   2.2515129e+02   1.6276080e+02   3.6607032e+02   2.1340503e+01   7.7136774e+01   5.9161548e+00   1.7062129e+02   1.5728352e+02   2.0200839e+02   1.8804288e+02   1.6594581e+02   1.1041724e+02   1.6172742e+02   1.6211310e+02   1.3750226e+02   1.9247692e+02   1.4250194e+02   9.4451458e+01   1.0362774e+02   1.0990397e+02   1.1617839e+02   9.4450245e+01   9.9524839e+01   9.0142529e+01   1.2037903e+02   7.8791613e+01
   1.9880581e+02   1.0516650e+02   1.3745581e+02   1.0147257e+02   3.4477258e+02  -1.0326968e+01   2.4438161e+02  -7.7863355e+00   1.7138161e+02  -1.3761174e+01   1.5132710e+02   8.1378348e+01   3.2796452e+01   1.5566284e+01   1.3894290e+02   1.6688263e+02   1.1589355e+02   9.5203677e+01   3.1191290e+02   2.4288903e+01   1.7357258e+02   1.3725581e+02   1.7532194e+02   1.8332231e+02   1.9100548e+02   1.5121698e+02   1.0585968e+02   1.4568381e+02   1.2501032e+02   2.2817982e+02   1.3944871e+02   1.5463378e+02   8.9295484e+01   2.4124217e+02   1.3871355e+02   1.6363582e+02   1.9958129e+02   1.1636898e+02   7.9083226e+01   1.2974850e+02   5.5645161e+01   9.7517742e+01   1.3383290e+02   2.1017563e+02   1.7161613e+02   1.0937555e+02   2.1206774e+02   1.5167716e+02   1.8104194e+02   2.2066181e+02   1.7111129e+02   1.3473787e+02   1.9397645e+02   1.9520543e+02   1.6077097e+02   1.4728510e+02   1.9036581e+02   1.4087912e+02   3.1727452e+02   1.3452062e+02   1.8724484e+02   1.6431912e+02   1.2330258e+02   2.7351934e+02   2.0100903e+02   1.6932702e+02   3.7402129e+02   3.4364103e+01   2.1906581e+02   1.4673506e+02   1.7310452e+02   1.8177615e+02   3.6550194e+02   2.0465652e+01   1.7844323e+02   2.3998615e+02   2.1297323e+02   1.5397085e+02   1.5838548e+02   1.9354335e+02   1.7518839e+02   1.8865074e+02   1.9538226e+02   1.3072910e+02   4.1741935e-01   1.4173703e+01   1.6277194e+02   9.8876632e+01   1.0783226e+02   6.0360516e+01   3.4654839e+01  -1.8852387e+01   1.3124871e+02   1.3823688e+02   9.5095806e+01   8.6491045e+01   6.1863226e+01   2.4506194e+00   1.3737290e+02   1.0090372e+02   1.3810871e+02   7.5051948e+01   5.5481613e+01   1.4810181e+01   6.9215806e+01   6.9408000e+00   1.7434355e+02   2.2934252e+02   2.5939290e+02   2.2644179e+02   3.1789355e+02   2.1116497e+02   1.8616935e+02   2.3353871e+02   1.9738806e+02   2.4759734e+02   2.0305968e+02   2.1843781e+02   2.8261742e+02   1.3573770e+02   1.9440742e+02   2.4003450e+02   2.0515968e+02   1.7592561e+02   1.2752387e+02   1.1736099e+02   2.3531613e+02   2.1730084e+02   4.7856419e+02   3.5201035e+02   2.0322903e+02   1.5370877e+02   2.4012258e+02   1.7437600e+02   1.1141323e+02   2.4654049e+02   1.7421097e+02   4.7344735e+01   1.4348645e+02   9.8898826e+01   1.3307419e+02   8.4817613e+01   1.5108774e+02   1.5147653e+02   2.1730645e+02   2.1322032e+02   4.4229032e+02   2.3577452e+02   2.7470581e+02   2.2524902e+02   3.2045258e+02   1.3443471e+01   1.9913452e+02   1.9129601e+02   1.9834645e+02   2.3040003e+02   3.0288710e+02   1.8129645e+02   1.8979645e+02   1.8781177e+02   1.6840355e+02   1.5582965e+02   1.8016129e+02   2.4133806e+02   1.5872323e+02   1.5838988e+02   1.8068129e+02   2.3026840e+02   2.2616032e+02   3.0063303e+01   6.2136774e+01  -1.1883845e+01   1.4553129e+02   1.6115072e+02   1.8924839e+02   1.9044368e+02   1.5127581e+02   1.3121084e+02   1.9925742e+02   9.8770697e+01   1.9017226e+02   1.9259332e+02   1.2616194e+02   1.3475866e+02   1.1105774e+02   7.7109574e+01   9.6558387e+01   1.0139985e+02   8.6144839e+01   8.4452929e+01   1.0927903e+02   7.5489613e+01
   2.0295581e+02   1.3279450e+02   1.4507581e+02   1.5477297e+02   2.8358258e+02   1.9582323e+00   2.7205161e+02  -7.6199355e+00   1.5172161e+02  -1.0188374e+01   1.5846710e+02   7.0997148e+01   2.9986452e+01   1.0310839e+00   1.9075290e+02   1.7507783e+02   9.1553548e+01   1.4386088e+02   2.8895290e+02   1.4275703e+01   1.3943258e+02   1.5112701e+02   1.8998194e+02   1.7167951e+02   2.2067548e+02   1.6865338e+02   1.0018968e+02   1.3423741e+02   1.5458032e+02   1.6686422e+02   9.9308710e+01   1.4612498e+02   1.1091548e+02   2.2251257e+02   1.2604355e+02   1.8359942e+02   1.3339129e+02   1.8604418e+02   9.2603226e+01   1.3985690e+02   7.3305161e+01   1.2029494e+02   1.4349290e+02   1.8935283e+02   1.8785613e+02   9.2786348e+01   1.9554774e+02   1.4652876e+02   2.1752194e+02   1.5107341e+02   1.5806129e+02   1.4578187e+02   2.0511645e+02   2.0850423e+02   1.4929097e+02   1.5358350e+02   1.8689581e+02   1.5387672e+02   3.4775452e+02   1.2241222e+02   2.1653484e+02   1.6763592e+02   1.3249258e+02   2.7883414e+02   1.9547903e+02   1.9819942e+02   3.6445129e+02   3.9509703e+01   2.2944581e+02   1.1047466e+02   1.8724452e+02   2.2773495e+02   3.3545194e+02   1.6819652e+01   1.8282323e+02   2.0177575e+02   1.9535323e+02   1.4895045e+02   1.3500548e+02   2.1436375e+02   1.5865839e+02   1.5449314e+02   1.5005226e+02   1.5792550e+02   1.1707419e+01  -1.6349497e+01   1.5120194e+02   9.5992232e+01   1.0516226e+02   8.4004116e+01   4.7224839e+01   1.0372013e+01   1.3276871e+02   8.9595277e+01   1.1019581e+02   1.0166305e+02   3.0813226e+01   1.9934619e+01   1.3242290e+02   5.8059716e+01   1.2444871e+02   1.1338475e+02   3.9771613e+01   2.2876981e+01   8.3365806e+01   2.8880000e-01   1.7215355e+02   2.6818772e+02   2.2614290e+02   1.8703179e+02   3.1460355e+02   1.4037817e+02   2.0701935e+02   2.2037071e+02   2.2543806e+02   2.9807334e+02   1.5862968e+02   1.5608221e+02   2.6961742e+02   1.1649770e+02   1.9578742e+02   2.9187410e+02   1.8548968e+02   1.5620921e+02   1.1704387e+02   1.6542939e+02   2.3431613e+02   2.0667084e+02   5.2356419e+02   2.9451035e+02   2.1684903e+02   1.7709917e+02   2.5518258e+02   2.1475120e+02   1.4717323e+02   2.0305969e+02   1.6778097e+02   3.7099135e+01   1.3258645e+02   1.1967083e+02   1.1145419e+02   1.1497721e+02   1.6113774e+02   1.5791253e+02   2.7315645e+02   2.1715232e+02   4.4729032e+02   2.2737452e+02   2.7102581e+02   3.0096342e+02   3.0398258e+02   1.2801071e+01   1.6985452e+02   1.7539841e+02   1.9976645e+02   2.3919643e+02   3.2093710e+02   2.2140245e+02   2.0203645e+02   1.4359257e+02   1.8178355e+02   2.1485925e+02   2.2230129e+02   1.9458686e+02   1.6605323e+02   1.4890348e+02   2.0625129e+02   2.7551280e+02   1.6421032e+02   1.8589303e+01   5.7096774e+01   6.9993548e+00   1.4319129e+02   1.3733792e+02   1.5562839e+02   1.7432328e+02   2.0375581e+02   1.1839244e+02   1.7934742e+02   7.1603497e+01   2.2383226e+02   2.2338052e+02   1.2097194e+02   1.3574386e+02   1.0443774e+02   9.2929174e+01   1.2055839e+02   9.8249845e+01   1.2119484e+02   9.2888929e+01   1.1017903e+02   9.5567613e+01
   2.9895581e+02   8.3874503e+01   1.2373581e+02   1.2152017e+02   3.4158258e+02  -1.2871768e+01   2.5024161e+02  -1.1355135e+01   1.6357161e+02   8.3836258e+00   1.3813710e+02   7.3343548e+01   7.7464516e+00  -1.2279716e+01   1.7809290e+02   1.1666063e+02   5.3653548e+01   1.1880288e+02   2.8105290e+02   5.2877032e+00   1.4714258e+02   1.2647021e+02   1.5932194e+02   1.7203231e+02   2.0572548e+02   1.1799938e+02   8.7999677e+01   8.3112606e+01   1.8868032e+02   1.7137622e+02   1.3030871e+02   1.4331498e+02   6.1825484e+01   2.1524977e+02   1.0928355e+02   8.9510219e+01   1.1925129e+02   1.3250538e+02   8.0503226e+01   9.1104903e+01   4.5835161e+01   9.9062542e+01   1.0135290e+02   1.4134403e+02   1.1938613e+02   8.9263948e+01   1.9639774e+02   2.1093076e+02   2.0861194e+02   1.8773621e+02   1.8587129e+02   1.0174707e+02   1.7111645e+02   2.8184423e+02   1.7263097e+02   1.6905630e+02   2.1651581e+02   1.4578712e+02   2.7456452e+02   9.7177419e+01   1.9381484e+02   2.0593352e+02   1.1902258e+02   2.5929174e+02   1.8685903e+02   1.1773902e+02   3.5926129e+02   1.5354903e+01   2.3601581e+02   9.5239058e+01   1.9357452e+02   1.8851855e+02   3.3364194e+02   3.6014452e+01   2.2496323e+02   1.8512455e+02   2.2506323e+02   1.5024365e+02   1.2447548e+02   1.9268615e+02   1.3855839e+02   1.6847114e+02   1.8424226e+02   1.4134030e+02   2.2607419e+01  -1.0031497e+01   1.3729194e+02   9.1205032e+01   1.1173226e+02   7.5438516e+01   5.9374839e+01  -4.9998710e-01   1.2500871e+02   9.5266077e+01   1.2309581e+02   1.0616105e+02   5.1283226e+01   1.7967019e+01   1.3084290e+02   6.2716116e+01   1.4158871e+02   9.2483548e+01   4.6721613e+01   2.6170981e+01   7.9745806e+01   2.9584000e+00   1.8782355e+02   2.7659412e+02   1.6682290e+02   2.4927739e+02   2.8295355e+02   1.8114017e+02   1.9696935e+02   2.3197471e+02   2.8819806e+02   3.0143254e+02   2.0272968e+02   2.0855421e+02   2.9537742e+02   1.5181690e+02   1.9202742e+02   2.3469490e+02   2.1096968e+02   1.2055081e+02   1.1833387e+02   1.6656619e+02   2.4284613e+02   2.1027844e+02   5.5484419e+02   2.9966795e+02   2.6479903e+02   1.8207317e+02   1.9844258e+02   2.0039040e+02   1.4222323e+02   2.3840569e+02   1.9031097e+02   4.7916735e+01   1.2396645e+02   1.0946043e+02   8.2264194e+01   7.7592413e+01   1.5208774e+02   1.5115653e+02   2.5185645e+02   2.0610632e+02   4.5029032e+02   1.4185452e+02   2.1838581e+02   2.8859462e+02   3.1093258e+02   4.6250710e+00   1.8290452e+02   1.7345441e+02   1.6634645e+02   2.7139003e+02   3.2463710e+02   2.0655645e+02   1.9765645e+02   1.6066297e+02   1.7364355e+02   2.7070045e+02   1.9759129e+02   2.1365366e+02   1.7343323e+02   1.2593308e+02   2.2049129e+02   2.8451360e+02   3.1221032e+02   1.8409303e+01   7.9286774e+01   7.8441548e+00   1.3043129e+02   2.0378872e+02   1.9452839e+02   1.6569128e+02   1.6999581e+02   1.4033324e+02   1.9796742e+02   6.2303897e+01   1.9178226e+02   2.2479452e+02   1.2040194e+02   1.4059946e+02   1.0590774e+02   8.5001574e+01   1.2364839e+02   1.0609265e+02   1.1514484e+02   1.0470293e+02   1.1889903e+02   1.0544001e+02
   2.9661581e+02   9.4581703e+01   1.0316581e+02   8.9785768e+01   3.2282258e+02   3.8590323e+00   2.9495161e+02  -6.2119355e+00   1.5248161e+02  -1.0819174e+01   1.7270710e+02   1.0262795e+02   4.6936452e+01   1.0675084e+01   1.8337290e+02   2.0237823e+02   9.6603548e+01   1.0664688e+02   2.8752290e+02   1.8601032e+00   1.5524258e+02   1.2586221e+02   1.9836194e+02   1.8000911e+02   1.8957548e+02   2.0100138e+02   1.2428968e+02   1.1996941e+02   1.8358032e+02   1.9344422e+02   1.7421871e+02   1.6032218e+02   1.1501548e+02   2.5365457e+02   1.2642355e+02   1.6484902e+02   1.6125129e+02   1.5552538e+02   6.4793226e+01   1.8017170e+02   8.4925161e+01   1.3965534e+02   1.1535290e+02   1.7160403e+02   1.6961613e+02   1.0420555e+02   2.3439774e+02   1.4337076e+02   2.0666194e+02   2.4827221e+02   1.9596129e+02   1.1646987e+02   1.8425645e+02   2.7017303e+02   1.5468097e+02   1.5896230e+02   2.1689581e+02   1.8551672e+02   3.1298452e+02   1.3729382e+02   2.0305484e+02   1.8210432e+02   1.3373258e+02   2.7168494e+02   2.3733903e+02   1.2132062e+02   3.7602129e+02   3.2964103e+01   2.2492581e+02   1.0893626e+02   1.9348452e+02   2.2590575e+02   3.6316194e+02   3.4552852e+01   2.4177323e+02   1.9481975e+02   1.8197323e+02   1.8169085e+02   1.3890548e+02   2.1158175e+02   1.3702839e+02   2.1628354e+02   1.8943226e+02   1.6234510e+02   1.5797419e+01  -1.6766968e+00   1.4139194e+02   9.8587032e+01   1.0583226e+02   8.9950516e+01   6.0274839e+01   1.8948013e+01   1.4686871e+02   6.1657277e+01   1.2957581e+02   1.2578265e+02   6.0953226e+01   2.9903419e+01   1.3351290e+02   6.4642516e+01   1.4977871e+02   1.0163835e+02   3.6251613e+01   1.7388581e+01   1.0312581e+02  -1.4392000e+01   1.6891355e+02   3.0801692e+02   2.4714290e+02   2.2842179e+02   2.7425355e+02   1.7895617e+02   2.2456935e+02   2.4506671e+02   2.1314806e+02   2.9657654e+02   1.7924968e+02   2.1472261e+02   2.5175742e+02   1.6397650e+02   1.9707742e+02   1.8496090e+02   2.1977968e+02   1.7370601e+02   1.1466387e+02   1.5371979e+02   2.3755613e+02   1.4417164e+02   5.7027419e+02   3.0610355e+02   2.6622903e+02   1.8142877e+02   2.1449258e+02   1.9210640e+02   1.2532323e+02   2.2013769e+02   1.4626097e+02   6.2100735e+01   1.3991645e+02   9.6044426e+01   1.0512419e+02   9.3723613e+01   1.7832774e+02   1.3343733e+02   1.9740645e+02   2.6531232e+02   4.4119032e+02   1.6267252e+02   1.9865581e+02   2.6081302e+02   3.2598258e+02  -5.6689290e+00   2.0409452e+02   1.4594921e+02   1.9057645e+02   1.8055163e+02   3.1138710e+02   2.1666645e+02   1.7575645e+02   1.2484497e+02   1.2759355e+02   2.5442445e+02   2.2254129e+02   1.9456766e+02   1.6481323e+02   1.2885268e+02   1.8920129e+02   2.9944680e+02   2.5254032e+02  -5.1970968e+00   5.6756774e+01  -1.1634452e+00   1.1705129e+02   1.9509912e+02   1.9833839e+02   1.9733648e+02   1.6599581e+02   9.9753239e+01   1.1415742e+02   1.0329870e+02   1.9007226e+02   2.0189132e+02   1.5712194e+02   1.1723186e+02   1.1776774e+02   9.6912774e+01   1.0636839e+02   9.1385045e+01   1.2376484e+02   8.9113329e+01   1.0332903e+02   8.6915613e+01
   3.2218581e+02  -5.1738968e+00   1.1692581e+02   1.4144497e+02   3.0263258e+02   8.2842323e+00   2.4124161e+02  -1.3205135e+01   1.6229161e+02  -7.5539742e+00   1.6874710e+02   1.0636475e+02   3.0416452e+01   5.9066839e+00   1.4990290e+02   2.1477583e+02   9.1603548e+01   1.2923688e+02   2.7991290e+02  -7.2410968e+00   1.5595258e+02   1.4671541e+02   1.7494194e+02   1.7140271e+02   1.5662548e+02   2.1715738e+02   1.2285968e+02   1.1327381e+02   1.5111032e+02   1.5361182e+02   1.2206871e+02   1.8330418e+02   1.0253548e+02   2.5784297e+02   1.2009355e+02   1.6045542e+02   1.6482129e+02   1.3142978e+02   9.6173226e+01   1.2257130e+02   6.9165161e+01   1.3995614e+02   1.2602290e+02   1.6541043e+02   1.6547613e+02   9.3246748e+01   1.9963774e+02   1.7477156e+02   1.8194194e+02   1.9734981e+02   1.4225129e+02   1.0723667e+02   1.8916645e+02   2.3011023e+02   1.7468097e+02   1.5027230e+02   2.1260581e+02   1.8424992e+02   2.6603452e+02   7.2669819e+01   1.9829484e+02   1.9995512e+02   1.3468258e+02   2.8607894e+02   1.9185903e+02   1.0262902e+02   4.1102129e+02   9.0241032e+00   1.6311581e+02   1.2621106e+02   1.7381452e+02   2.0013935e+02   3.4845194e+02   2.3069652e+01   2.1111323e+02   1.5080255e+02   1.8711323e+02   1.7799965e+02   1.0919548e+02   2.3780855e+02   1.7902839e+02   2.0092354e+02   1.4638226e+02   1.8131910e+02   8.9974194e+00   4.1073032e+00   1.0748194e+02   1.0034983e+02   1.1364226e+02   8.8855716e+01   4.8794839e+01   2.1436413e+01   1.5400871e+02   8.6746077e+01   1.2457581e+02   1.0685265e+02   5.3243226e+01   9.7602194e+00   1.2832290e+02   5.2677716e+01   1.2272871e+02   1.3714235e+02   2.6961613e+01  -5.3382194e+00   5.8745806e+01  -1.1271600e+01   1.9782355e+02   2.5832412e+02   1.7907290e+02   2.0329739e+02   2.4254355e+02   1.5602297e+02   2.1921935e+02   1.4389471e+02   2.3838806e+02   2.1027734e+02   1.5396968e+02   2.0231501e+02   2.0390742e+02   2.0370450e+02   1.5769742e+02   2.3473130e+02   1.8767968e+02   1.6084401e+02   1.1728387e+02   1.5303019e+02   2.8293613e+02   1.3207124e+02   4.6675419e+02   3.4386515e+02   3.0765903e+02   1.8983437e+02   2.0360258e+02   1.5529760e+02   1.4960323e+02   2.5467529e+02   1.7945097e+02   3.6545535e+01   1.3425645e+02   1.4720723e+02   9.9314194e+01   1.0027841e+02   1.5879774e+02   1.6442973e+02   2.0190645e+02   2.0390232e+02   3.6943032e+02   1.7089332e+02   2.1254581e+02   2.3780182e+02   3.4441258e+02   8.1366710e+00   2.3028452e+02   1.9104401e+02   1.7724645e+02   2.1446803e+02   2.9748710e+02   1.9232845e+02   2.0784645e+02   1.6503777e+02   1.9235355e+02   2.8958365e+02   1.9873129e+02   1.9694246e+02   1.8277323e+02   1.6175588e+02   1.8972129e+02   2.3878520e+02   4.1160323e+01   1.9433303e+01   6.9666774e+01   2.0513755e+01   2.0281129e+02   1.6284832e+02   1.9295839e+02   1.8776688e+02   1.0732581e+02   9.5206839e+01   1.8101742e+02   9.4519897e+01   1.8264226e+02   1.5833572e+02   1.5007194e+02   1.4827586e+02   1.1005774e+02   1.0057957e+02   1.1021839e+02   1.0921705e+02   1.1133484e+02   9.0767729e+01   9.4039032e+01   1.0685881e+02
   3.1823581e+02   1.9182103e+01   1.3911581e+02   1.4309977e+02   3.6425258e+02  -1.2305368e+01   2.5919161e+02   3.4988645e+00   1.6729161e+02  -1.9139742e+00   1.2689710e+02   6.9002748e+01   2.5846452e+01  -1.5587716e+01   1.5418290e+02   1.4109343e+02   9.6983548e+01   9.6666477e+01   2.4205290e+02   4.2677032e+00   1.4000258e+02   1.8923141e+02   1.6084194e+02   1.4177071e+02   1.3629548e+02   1.7483378e+02   9.9239677e+01   6.8543406e+01   1.2001032e+02   1.4490982e+02   1.1668871e+02   1.9411458e+02   5.4255484e+01   2.1099537e+02   1.0909355e+02   1.4266542e+02   1.8672129e+02   8.8057781e+01   9.1983226e+01   1.0623650e+02   9.3835161e+01   1.1156254e+02   1.1640290e+02   1.4552003e+02   1.1800613e+02   9.8044348e+01   2.1125774e+02   1.5622196e+02   2.0932194e+02   2.0958941e+02   1.3558129e+02   8.6870271e+01   2.0997645e+02   2.0287543e+02   1.9139097e+02   1.6645550e+02   2.5075581e+02   1.9190792e+02   2.5932452e+02   1.1810662e+02   2.6024484e+02   1.6037912e+02   1.0997258e+02   1.9034574e+02   1.9719903e+02   1.1367182e+02   4.3388129e+02   1.4905303e+01   2.3192581e+02   1.4408626e+02   1.6552452e+02   1.6347255e+02   3.8878194e+02   2.1123252e+01   2.0658323e+02   1.9968495e+02   2.1254323e+02   1.5072525e+02   2.0452548e+02   1.9242215e+02   1.5581839e+02   2.1999034e+02   1.5348226e+02   1.6327110e+02   4.6074194e+00  -2.2114968e+00   1.2924194e+02   1.0274903e+02   9.8452258e+01   8.1020916e+01   6.7604839e+01   3.5891613e+01   1.0581871e+02   9.0991277e+01   1.1690581e+02   1.0055625e+02   3.7283226e+01   2.5227019e+01   1.2865290e+02   6.1221316e+01   1.6353871e+02   9.6157548e+01   3.5531613e+01   1.3596181e+01   7.7835806e+01   1.9341200e+01   1.8777355e+02   2.5597812e+02   2.1689290e+02   2.2002179e+02   2.6478355e+02   2.1047377e+02   2.3236935e+02   2.3124271e+02   2.4567806e+02   2.4721414e+02   1.5386968e+02   1.6670301e+02   2.5061742e+02   1.7691770e+02   2.0283742e+02   2.0436010e+02   1.8377968e+02   1.6977601e+02   9.7233871e+01   1.8444419e+02   2.8179613e+02   1.5463244e+02   5.4380419e+02   3.1593115e+02   2.8370903e+02   2.4989037e+02   2.0339258e+02   1.5925440e+02   1.5236323e+02   2.6959449e+02   1.7507097e+02   3.0705935e+01   1.4691645e+02   1.6833443e+02   1.1345419e+02   8.8007213e+01   1.3879774e+02   1.7459973e+02   2.4050645e+02   1.8951432e+02   3.9057032e+02   1.5367212e+02   2.4875581e+02   1.8943502e+02   3.0688258e+02   2.0949071e+01   2.2551452e+02   1.9699561e+02   1.8619645e+02   1.8309203e+02   3.0223710e+02   2.0524845e+02   1.8703645e+02   1.6013257e+02   1.6250355e+02   2.2968165e+02   2.2064129e+02   2.1109966e+02   1.7315323e+02   1.3433548e+02   2.4501129e+02   2.0241200e+02   1.8169032e+02   7.8109032e+00   4.9516774e+01  -7.7742452e+00   1.9619129e+02   1.7523792e+02   1.8319839e+02   1.6940768e+02   1.1151581e+02   6.6871639e+01   1.4239742e+02   1.4727950e+02   1.7578226e+02   1.5950452e+02   1.4693194e+02   9.6007058e+01   1.1181774e+02   9.4388774e+01   1.2993839e+02   1.1249945e+02   9.3334839e+01   9.1167729e+01   1.1465903e+02   9.2299213e+01
   2.8761581e+02  -6.9382968e+00   1.2983581e+02   1.2246217e+02   3.4001258e+02   1.5838323e+00   2.5476161e+02   5.3832645e+00   1.6624161e+02  -6.3499742e+00   1.4146710e+02   1.1759715e+02   4.5506452e+01   3.6269484e+01   1.8004290e+02   1.8555463e+02   1.3170355e+02   1.2321888e+02   2.7576290e+02   2.7090903e+01   1.5709258e+02   1.6757421e+02   1.6075194e+02   1.5520791e+02   1.6805548e+02   1.6153298e+02   9.6099677e+01   9.1414606e+01   1.5611032e+02   1.8207182e+02   1.4925871e+02   1.6184898e+02   1.0049548e+02   2.3319617e+02   9.8613548e+01   1.2588382e+02   2.0068129e+02   1.2299098e+02   1.1127323e+02   1.1550330e+02   1.1021516e+02   1.1425214e+02   1.3864290e+02   1.4007083e+02   1.4257613e+02   1.1150875e+02   2.0644774e+02   1.4231676e+02   2.0552194e+02   1.9494341e+02   1.4139129e+02   7.0455471e+01   1.8382645e+02   2.0553743e+02   1.6601097e+02   1.5305590e+02   1.9698581e+02   2.1368952e+02   2.6475452e+02   9.9862219e+01   1.8672484e+02   1.5393072e+02   1.3587258e+02   2.1627374e+02   1.9828903e+02   1.0701462e+02   4.5602129e+02   1.7754103e+01   2.2830581e+02   1.3361586e+02   1.6819452e+02   2.0630895e+02   3.2931194e+02   3.7980852e+01   2.3958323e+02   1.8952495e+02   2.5054323e+02   9.3925252e+01   1.7881548e+02   2.1857895e+02   1.8671839e+02   1.5809834e+02   1.8438226e+02   1.3641910e+02   3.1417419e+01   2.3703226e-02   1.3220194e+02   8.2712232e+01   1.2445226e+02   1.0037092e+02   6.1794839e+01  -3.2635871e+00   1.3648871e+02   7.4767677e+01   1.0495581e+02   9.7802245e+01   5.5863226e+01   3.7006194e+00   1.4846290e+02   5.1636516e+01   1.1506871e+02   1.4608515e+02   5.6201613e+01  -6.7274194e+00   8.2315806e+01   5.5128000e+00   1.8263355e+02   2.4048932e+02   1.9976290e+02   2.2308219e+02   2.5454355e+02   1.7841297e+02   2.0476935e+02   2.6355071e+02   2.2605806e+02   2.6326374e+02   1.6905968e+02   1.9344781e+02   2.3171742e+02   1.9490970e+02   1.9278742e+02   2.1187410e+02   1.6586968e+02   1.6653881e+02   1.1452387e+02   1.2730099e+02   2.2569613e+02   2.0317044e+02   5.3446419e+02   3.1129835e+02   2.4827903e+02   2.5143477e+02   2.2718258e+02   1.6235120e+02   1.5132323e+02   2.2753769e+02   1.4893097e+02   3.4177135e+01   1.3744645e+02   1.0333203e+02   8.7224194e+01   9.2155613e+01   1.7122774e+02   2.0686533e+02   1.7655645e+02   1.5328032e+02   4.5186032e+02   1.9748892e+02   2.0202581e+02   1.7159342e+02   3.0493258e+02   1.0155071e+01   2.4156452e+02   2.5862161e+02   1.9605645e+02   1.8882323e+02   2.8898710e+02   2.3765845e+02   2.1546645e+02   1.7861817e+02   1.6497355e+02   2.5858405e+02   2.0916129e+02   1.8591806e+02   1.8562323e+02   1.6161788e+02   2.1749129e+02   1.8427360e+02   4.8070323e+01   7.5405032e+00   4.8756774e+01  -5.2434452e+00   1.4924129e+02   1.8885392e+02   9.2628387e+01   2.3136328e+02   1.5651581e+02   1.2346164e+02   1.5363742e+02   1.3538030e+02   1.9064226e+02   1.8407572e+02   1.6178194e+02   1.2695906e+02   9.3577742e+01   8.1317974e+01   1.2088839e+02   1.1712345e+02   1.0014484e+02   9.4472929e+01   1.3832903e+02   8.4885613e+01
   2.9780581e+02  -1.6373497e+01   1.5054581e+02   1.1099537e+02   2.9011258e+02  -7.3741677e+00   2.7900161e+02  -2.5655935e+01   1.7724161e+02  -1.3199742e+00   1.3246710e+02   1.4507715e+02   2.5226452e+01   1.7411884e+01   1.8461290e+02   1.5241903e+02   1.2470355e+02   9.4728877e+01   2.9133290e+02   5.4653032e+00   1.7290258e+02   1.3554941e+02   1.8156194e+02   1.4054311e+02   1.8667548e+02   1.7014338e+02   1.1037968e+02   9.5652206e+01   1.3639032e+02   2.2769942e+02   1.5164871e+02   2.0203778e+02   5.7065484e+01   2.5282057e+02   1.0314355e+02   1.7914142e+02   1.5830129e+02   1.5076138e+02   1.2974323e+02   1.2331570e+02   8.5975161e+01   1.6695134e+02   1.1583290e+02   1.5970563e+02   1.7671613e+02   9.5727548e+01   2.0701774e+02   1.2751116e+02   2.0713194e+02   2.3042461e+02   1.5096129e+02   8.1779871e+01   2.0740645e+02   2.1298103e+02   1.7272097e+02   1.6389910e+02   2.0855581e+02   1.7680392e+02   2.7356452e+02   1.0482742e+02   1.8524484e+02   2.2799912e+02   1.2145258e+02   2.1504734e+02   1.7085903e+02   1.7220902e+02   4.5193129e+02   3.7130323e-01   2.1439581e+02   1.9582866e+02   1.7343452e+02   1.9774975e+02   3.6564194e+02   2.3354452e+01   1.6515323e+02   2.1018935e+02   2.5102323e+02   1.2997685e+02   1.6581548e+02   2.0356895e+02   1.4260839e+02   2.1214714e+02   1.5348226e+02   1.4437110e+02   2.4187419e+01  -7.2578968e+00   1.5405194e+02   1.4338423e+02   9.8732258e+01   7.8668516e+01   2.7324839e+01  -3.3159871e+00   1.4614871e+02   8.7994877e+01   1.2100581e+02   9.2798245e+01   3.3433226e+01  -8.2249806e+00   1.2475290e+02   8.5533316e+01   1.4334871e+02   1.5853275e+02   3.4531613e+01   1.1486181e+01   1.0140581e+02   9.1256000e+00   1.9072355e+02   2.2765212e+02   2.1139290e+02   2.1109179e+02   2.4230355e+02   1.7221217e+02   2.0241935e+02   2.3298871e+02   2.1724806e+02   2.4415854e+02   1.9581968e+02   1.7672701e+02   2.6113742e+02   1.9945610e+02   1.8197742e+02   2.1968890e+02   1.4943968e+02   1.5466321e+02   1.2452387e+02   1.5269099e+02   2.1488613e+02   1.4570524e+02   5.3837419e+02   3.0874555e+02   2.5679903e+02   2.2004317e+02   2.2055258e+02   1.9230160e+02   1.3865323e+02   2.3088129e+02   2.0983097e+02   5.9735135e+01   1.4677645e+02   1.3092563e+02   9.7984194e+01   9.4724813e+01   1.8270774e+02   2.5913693e+02   2.0370645e+02   1.3265832e+02   4.7652032e+02   2.1146612e+02   1.7075581e+02   2.0056502e+02   2.9836258e+02   3.9706710e+00   2.6799452e+02   2.8069721e+02   2.0072645e+02   2.2006963e+02   2.8473710e+02   2.2324845e+02   2.1179645e+02   1.7791177e+02   1.5154355e+02   1.9384845e+02   2.0183129e+02   1.6855446e+02   1.9362323e+02   1.7154788e+02   1.6777129e+02   2.2230120e+02   6.3920323e+01   6.3225032e+00   5.8946774e+01   1.0281355e+01   1.6943129e+02   1.9413872e+02   1.5824839e+02   2.0721368e+02   1.4156581e+02   1.1017764e+02   1.6529742e+02   6.9107497e+01   1.9264226e+02   1.6625572e+02   1.6993194e+02   1.1373706e+02   9.8957742e+01   7.1177574e+01   1.0045839e+02   8.9427845e+01   1.0195484e+02   9.3708129e+01   9.4709032e+01   1.0494521e+02
   2.8285581e+02   2.5925032e+00   1.4545581e+02   1.0474257e+02   3.4882258e+02  -1.1880968e+01   2.5757161e+02   1.1158465e+01   1.9243161e+02  -8.0151742e+00   1.3951710e+02   9.0323148e+01   1.2606452e+01  -6.6185161e+00   1.1870290e+02   9.1741832e+01   1.2341355e+02   1.1217208e+02   2.3629290e+02  -8.8914968e+00   1.4733258e+02   1.4383501e+02   1.5589194e+02   1.3478671e+02   1.5276548e+02   1.3075618e+02   1.1061968e+02   6.7063006e+01   9.6770323e+01   1.8262902e+02   1.4259871e+02   1.0381178e+02   4.7775484e+01   1.6689377e+02   7.8613548e+01   1.3996382e+02   1.6358129e+02   1.1328898e+02   7.4743226e+01   1.0371570e+02   7.9645161e+01   1.1002774e+02   1.1683290e+02   1.1248563e+02   1.4200613e+02   7.8224348e+01   1.6677774e+02   1.3692036e+02   2.0261194e+02   1.9569621e+02   1.6677129e+02   6.7275071e+01   1.9973645e+02   2.0788463e+02   1.7858097e+02   1.4696030e+02   2.3294581e+02   1.8400272e+02   2.6803452e+02   1.2150982e+02   1.7781484e+02   2.1954352e+02   1.2445258e+02   1.9485734e+02   1.5900903e+02   1.7377702e+02   4.4735129e+02   2.7927703e+01   1.9977581e+02   1.6722826e+02   1.9476452e+02   1.7542335e+02   3.3897194e+02   2.3778052e+01   1.7363323e+02   1.9065095e+02   2.4326323e+02   1.1440765e+02   1.9385548e+02   1.9913575e+02   1.7002839e+02   1.6637354e+02   1.2876226e+02   1.8391870e+02   1.0327419e+01   7.0509032e+00   1.7234194e+02   9.5261032e+01   1.0640226e+02   7.0004916e+01   3.9794839e+01  -2.3173587e+01   1.3505871e+02   9.0412077e+01   1.1576581e+02   9.5127445e+01   4.6053226e+01   4.0054194e+00   1.2451290e+02   6.2122516e+01   1.3444871e+02   1.0186475e+02   5.1961613e+01   1.5131781e+01   8.9785806e+01   1.5865200e+01   1.7891355e+02   1.8654692e+02   2.1489290e+02   3.0743179e+02   2.8419355e+02   1.8186097e+02   1.8406935e+02   2.5710671e+02   2.4181806e+02   1.4852294e+02   1.7924968e+02   2.0029261e+02   3.0347742e+02   1.7949890e+02   1.5883742e+02   1.6535010e+02   1.2496968e+02   1.5448081e+02   1.1557387e+02   1.9607699e+02   2.2431613e+02   1.9637084e+02   5.4713419e+02   3.1433475e+02   2.1503903e+02   2.1228397e+02   2.1234258e+02   2.0990840e+02   1.3565323e+02   2.3903129e+02   1.6669097e+02   5.2896335e+01   1.4596645e+02   1.2903043e+02   8.5554194e+01   9.6479213e+01   1.5841774e+02   2.3379013e+02   1.9880645e+02   1.2435032e+02   4.2705032e+02   2.5556372e+02   1.8281581e+02   2.5008022e+02   3.4507258e+02   1.0703871e+01   2.5566452e+02   2.1606361e+02   2.0829645e+02   2.5927403e+02   2.9298710e+02   1.7263845e+02   2.1413645e+02   1.5129457e+02   1.3126355e+02   2.0871085e+02   2.1911129e+02   2.1088206e+02   2.1596323e+02   1.9215068e+02   1.9934129e+02   2.1258560e+02   5.5160323e+01   1.3123303e+01   5.8946774e+01   2.2371355e+01   1.6510129e+02   1.8767512e+02   1.7905839e+02   1.8244888e+02   1.3584581e+02   1.1782524e+02   1.6196742e+02   9.5993897e+01   1.5755226e+02   1.4687292e+02   1.5850194e+02   1.2193146e+02   6.9677742e+01   6.6619974e+01   1.0498839e+02   1.0258545e+02   1.0633484e+02   9.8507729e+01   1.1537903e+02   1.1291161e+02
   2.9885581e+02   2.0692503e+01   1.4069581e+02   1.0912337e+02   3.2030258e+02   8.3506323e+00   3.0095161e+02  -1.2651935e+01   1.3467161e+02  -1.3443742e+00   1.4593710e+02   1.0414955e+02   2.6606452e+01   6.9714839e+00   1.4361290e+02   1.4450903e+02   1.0198355e+02   1.2826648e+02   3.0348290e+02   2.0013303e+01   1.7190258e+02   1.5852941e+02   1.8794194e+02   1.5293271e+02   1.7605548e+02   1.5437298e+02   1.1209968e+02   1.0056461e+02   1.3120032e+02   1.5816462e+02   1.3454871e+02   1.7826578e+02   8.6065484e+01   1.9983057e+02   1.2537355e+02   1.4074302e+02   1.8530129e+02   1.4703138e+02   1.0103323e+02   8.6752503e+01   4.9735161e+01   1.1723054e+02   9.8212903e+01   1.7149523e+02   1.6566613e+02   1.2004155e+02   1.7101774e+02   1.6735116e+02   2.0132194e+02   2.3227941e+02   1.3811129e+02   9.4237871e+01   1.9763645e+02   2.0253263e+02   1.9544097e+02   1.7842150e+02   2.0932581e+02   1.9865232e+02   2.6594452e+02   9.8197019e+01   2.2572484e+02   2.0186072e+02   1.6783258e+02   1.0347694e+02   2.0057903e+02   1.6221142e+02   4.2321129e+02   4.4758903e+01   2.0887581e+02   1.7317026e+02   1.7733452e+02   2.0862775e+02   4.0002194e+02   2.2184052e+01   1.7411323e+02   2.4952255e+02   2.1845323e+02   1.3720245e+02   1.8962548e+02   1.9999415e+02   1.6334839e+02   1.5717794e+02   1.6986226e+02   1.3806070e+02   2.9707419e+01  -1.2649497e+01   1.9696194e+02   1.0453143e+02   8.4832258e+01   7.1780516e+01   5.0704839e+01   6.1936129e+00   1.8881871e+02   9.3921277e+01   1.0561581e+02   1.1617945e+02   5.8243226e+01   1.4740219e+01   1.2437290e+02   5.8653716e+01   1.6367871e+02   1.1338635e+02   4.5911613e+01   8.4757806e+00   9.5025806e+01  -9.8840000e+00   1.7101355e+02   2.4912892e+02   2.4114290e+02   3.0127179e+02   2.5936355e+02   2.7520737e+02   1.7931935e+02   2.3313671e+02   2.2938806e+02   2.3165734e+02   2.2558968e+02   2.3934541e+02   2.3037742e+02   1.9725690e+02   1.4607742e+02   2.1128090e+02   2.2377968e+02   1.7143601e+02   1.0304387e+02   1.7369939e+02   2.6231613e+02   1.9514084e+02   5.7332419e+02   2.9409955e+02   2.8903903e+02   1.9860397e+02   2.2439258e+02   1.8405440e+02   1.5384323e+02   2.6428609e+02   1.9545097e+02   8.1025535e+01   1.4387645e+02   1.3110763e+02   1.0341419e+02   8.4000413e+01   1.5060774e+02   1.7108493e+02   2.1450645e+02   1.6384432e+02   4.0024032e+02   2.4318852e+02   2.2028581e+02   2.6586262e+02   3.3755258e+02   9.5454710e+00   2.2409452e+02   1.7953921e+02   1.8219645e+02   2.6650203e+02   2.8158710e+02   1.6100045e+02   1.7027645e+02   1.8266337e+02   1.4926355e+02   1.7969085e+02   1.9587129e+02   2.2412126e+02   2.0153323e+02   1.9158508e+02   1.4358129e+02   1.8952640e+02   3.7664032e+02   1.4834903e+01   6.7376774e+01   1.8746955e+01   1.3062129e+02   1.3491352e+02   1.6238839e+02   1.8602248e+02   1.2522581e+02   1.1763484e+02   1.7244742e+02   1.3139550e+02   1.9140226e+02   1.6720492e+02   1.3307194e+02   1.0653586e+02   1.0800774e+02   6.3593574e+01   8.6648387e+01   8.3432645e+01   1.1957484e+02   7.4918529e+01   1.1865903e+02   1.1197921e+02
   2.7461581e+02  -1.1088297e+01   1.0745581e+02   1.4530257e+02   3.0553258e+02  -1.7707768e+01   2.8214161e+02   1.8572865e+01   1.9843161e+02   4.7848258e+00   1.1765710e+02   1.2960195e+02   4.7416452e+01   2.2206684e+01   1.8270290e+02   1.1843183e+02   1.0670355e+02   1.3293888e+02   3.2495290e+02   9.1557032e+00   1.6595258e+02   1.9081541e+02   2.0632194e+02   1.4999231e+02   2.0038548e+02   1.4880658e+02   1.2052968e+02   1.3394021e+02   9.8770323e+01   2.0736902e+02   1.2921871e+02   2.2064218e+02   8.3635484e+01   2.4440497e+02   1.2699355e+02   2.1338342e+02   1.8525129e+02   1.4674538e+02   9.0223226e+01   7.8617303e+01   3.1545161e+01   1.7054574e+02   1.4683290e+02   1.3165563e+02   1.6766613e+02   1.1336155e+02   1.6249774e+02   1.3569276e+02   1.9785194e+02   1.7850701e+02   1.6396129e+02   1.1425987e+02   2.4392645e+02   1.9120943e+02   1.6225097e+02   1.8630670e+02   1.9960581e+02   2.0189992e+02   3.1651452e+02   9.4251419e+01   2.2639484e+02   1.4294712e+02   1.3159258e+02   2.0537614e+02   1.7719903e+02   1.5999182e+02   3.8707129e+02   1.8650103e+01   2.0825581e+02   1.2940986e+02   1.9933452e+02   2.2124775e+02   3.3050194e+02   1.5455652e+01   2.0111323e+02   2.1183255e+02   2.2468323e+02   1.4713405e+02   1.5947548e+02   2.3078615e+02   1.5850839e+02   1.9635514e+02   1.4348226e+02   1.6860110e+02   1.3947419e+01  -1.0768697e+01   1.5048194e+02   1.2124983e+02   1.0502226e+02   8.2925316e+01   4.3984839e+01  -1.2648787e+01   1.4924871e+02   9.3126877e+01   1.2128581e+02   8.0735845e+01   4.9903226e+01   1.0937419e+01   1.3842290e+02   8.2109716e+01   1.4410871e+02   1.7295195e+02   3.7721613e+01   2.3700981e+01   7.4695806e+01   7.2124000e+00   2.5025355e+02   1.7016972e+02   2.3889290e+02   3.3295179e+02   2.5925355e+02   2.9927617e+02   2.2066935e+02   2.1322871e+02   2.2472806e+02   2.3222014e+02   1.9867968e+02   2.2268821e+02   2.1075742e+02   1.7044650e+02   1.9797742e+02   2.2283890e+02   2.0781968e+02   1.8704281e+02   1.4133387e+02   1.2696619e+02   2.0255613e+02   1.8983164e+02   4.9513419e+02   2.7368475e+02   2.6837903e+02   1.7835677e+02   2.4339258e+02   2.4200440e+02   1.2746323e+02   2.4472649e+02   1.9336097e+02   7.0382735e+01   1.3382645e+02   1.2362163e+02   1.1850419e+02   9.1083213e+01   1.5270774e+02   1.4096693e+02   2.5130645e+02   1.7175032e+02   4.5229032e+02   2.2307452e+02   2.1723581e+02   2.6958662e+02   3.1588258e+02   2.0279071e+01   2.2990452e+02   2.1593441e+02   2.0119645e+02   1.9346203e+02   3.2423710e+02   1.8423845e+02   2.0522645e+02   1.4895737e+02   1.4564355e+02   1.6737045e+02   1.8587129e+02   2.3173126e+02   2.0815323e+02   1.4124548e+02   1.6453129e+02   2.2465040e+02   3.3402032e+02   2.5664503e+01   4.3516774e+01   7.8457548e+00   1.1805129e+02   1.3886912e+02   1.9457839e+02   2.0306728e+02   1.3061581e+02   1.1462364e+02   2.0134742e+02   1.1694350e+02   2.0340226e+02   1.6520492e+02   1.4383194e+02   1.0996506e+02   1.3971774e+02   4.5676774e+01   1.1055839e+02   8.4669845e+01   1.1081484e+02   8.9049329e+01   1.4532903e+02   8.8985613e+01
   3.0980581e+02   1.3476503e+01   1.1997581e+02   9.6820968e+01   3.2472258e+02  -4.1029677e+00   3.0095161e+02  -9.8419355e+00   1.8357161e+02  -3.5963742e+00   1.1279710e+02   8.6040748e+01   2.2316452e+01  -5.3953161e+00   1.2961290e+02   1.0239903e+02   1.0717355e+02   1.1856128e+02   2.9776290e+02   1.2660903e+01   1.4567258e+02   1.6362781e+02   1.6722194e+02   1.5197031e+02   1.2138548e+02   1.3374658e+02   1.0409968e+02   1.1068461e+02   1.1030032e+02   1.6083662e+02   8.7408710e+01   1.3741698e+02   5.7495484e+01   2.2363617e+02   9.3903548e+01   1.5707062e+02   2.0015129e+02   1.3584338e+02   9.3033226e+01   7.1102503e+01   1.7925161e+01   1.0620534e+02   1.0206290e+02   1.2699723e+02   1.3014613e+02   7.9453148e+01   1.4992774e+02   1.4203836e+02   1.8266194e+02   1.9224221e+02   1.5596129e+02   1.1161987e+02   1.9168645e+02   1.9523863e+02   1.8539097e+02   1.6107550e+02   2.0051581e+02   1.6692712e+02   3.5436452e+02   1.1027342e+02   2.3981484e+02   1.5197352e+02   1.2506258e+02   1.9213854e+02   1.9990903e+02   1.6812502e+02   3.5226129e+02   1.2344903e+01   1.9554581e+02   1.4499666e+02   2.4033452e+02   1.9415775e+02   3.4097194e+02   3.0708052e+01   1.9396323e+02   1.7150455e+02   2.2635323e+02   1.1443045e+02   2.0285548e+02   1.6174575e+02   1.6450839e+02   1.9660514e+02   1.4591226e+02   1.8616670e+02   2.4227419e+01  -2.6410968e+00   1.7267194e+02   1.3932463e+02   9.3022258e+01   8.2595316e+01   4.0944839e+01  -1.4075587e+01   1.6586871e+02   1.1389728e+02   1.1390581e+02   1.1370625e+02   4.7903226e+01   4.9474194e+00   1.4375290e+02   8.1253316e+01   1.5025871e+02   1.0573995e+02   3.8821613e+01   1.1522981e+01   6.9835806e+01   1.1411200e+01   2.0772355e+02   1.8705212e+02   2.2807290e+02   2.5387739e+02   3.1313355e+02   2.6190577e+02   2.1656935e+02   2.1485671e+02   2.3810806e+02   2.5338974e+02   1.8215968e+02   2.3962981e+02   2.0094742e+02   1.7680130e+02   1.7954742e+02   2.2926330e+02   2.0591968e+02   1.8609481e+02   9.7473871e+01   1.4599499e+02   1.9274613e+02   1.9399644e+02   4.9713419e+02   2.9771475e+02   2.4703903e+02   1.9277397e+02   2.4349258e+02   2.1294640e+02   1.3832323e+02   2.3428769e+02   1.8059097e+02   5.7354335e+01   1.6720645e+02   1.2738123e+02   1.2017419e+02   1.0636961e+02   1.4884774e+02   1.6027573e+02   2.2510645e+02   1.9424632e+02   4.3662032e+02   2.1765812e+02   2.7791581e+02   2.2920222e+02   3.1869258e+02   3.7004271e+01   2.1328452e+02   1.7783401e+02   1.8700645e+02   2.4268723e+02   2.9943710e+02   1.7207245e+02   1.9513645e+02   1.3462457e+02   1.5064355e+02   1.8216045e+02   1.9426129e+02   2.3135006e+02   2.1500323e+02   1.8103748e+02   1.5139129e+02   2.0561160e+02   4.1307032e+02   3.0960503e+01   6.5896774e+01   4.1453548e+00   1.3896129e+02   1.6867632e+02   1.5614839e+02   1.4847168e+02   1.4022581e+02   9.9714839e+01   1.7529742e+02   1.1987750e+02   1.9298226e+02   1.7793852e+02   1.0235194e+02   1.2271346e+02   1.0200774e+02   6.6793574e+01   1.3140839e+02   8.5091845e+01   1.1233484e+02   1.1221773e+02   1.1403903e+02   1.1134881e+02
   3.5661581e+02   1.8501703e+01   1.2202581e+02   1.6370697e+02   3.5972258e+02  -3.3729677e+00   3.1309161e+02  -1.1813135e+01   1.7205161e+02   1.0995226e+01   1.0641710e+02   9.7161148e+01   3.4366452e+01  -7.4593161e+00   1.6447290e+02   1.2789023e+02   1.3450355e+02   7.9564877e+01   3.1071290e+02   1.1584903e+01   1.4490258e+02   1.6073941e+02   1.7498194e+02   1.3787951e+02   1.7381548e+02   1.2583218e+02   1.3242968e+02   1.0379821e+02   1.0377032e+02   2.0216902e+02   1.0035871e+02   1.9580098e+02   7.8155484e+01   2.3417337e+02   1.4261355e+02   1.6598382e+02   1.8815129e+02   1.4123338e+02   8.4653226e+01   7.3392903e+01   4.9265161e+01   1.0369814e+02   1.2121290e+02   1.6903523e+02   1.3204613e+02   1.2502115e+02   1.8211774e+02   1.3874316e+02   2.3728194e+02   1.6144261e+02   1.6320129e+02   1.1537067e+02   2.2825645e+02   1.8460303e+02   1.7425097e+02   1.6477670e+02   2.2070581e+02   1.4950192e+02   3.1684452e+02   1.0455502e+02   2.4529484e+02   1.4053512e+02   1.6045258e+02   1.3435734e+02   2.3695903e+02   1.5197102e+02   3.6716129e+02   9.0129032e+00   1.6911581e+02   1.5135106e+02   2.0762452e+02   2.3405455e+02   3.3402194e+02   8.9340516e+00   1.7987323e+02   1.8396175e+02   1.9264323e+02   1.5802725e+02   1.9595548e+02   1.8810775e+02   1.6465839e+02   1.7712314e+02   1.4348226e+02   1.5360110e+02   2.8187419e+01   3.5221032e+00   1.5667194e+02   9.6034632e+01   1.0792226e+02   7.6313316e+01   4.6464839e+01  -3.2771871e+00   1.5676871e+02   9.7245277e+01   1.1714581e+02   7.2537045e+01   4.7003226e+01   3.5494194e+00   1.5084290e+02   4.0066116e+01   1.5377871e+02   9.0458348e+01   4.7821613e+01   1.8372981e+01   6.9835806e+01  -1.3298800e+01   1.6567355e+02   2.0984612e+02   2.4757290e+02   2.1413739e+02   3.0213355e+02   2.3548577e+02   1.7181935e+02   2.4323671e+02   1.8524806e+02   2.2752854e+02   2.0781968e+02   1.9586701e+02   2.6590742e+02   1.6307450e+02   1.5040742e+02   2.4416450e+02   2.1562968e+02   1.8051801e+02   1.2161387e+02   1.3335379e+02   2.1479613e+02   2.2904244e+02   5.0399419e+02   3.3211595e+02   2.2708903e+02   2.3350997e+02   2.1355258e+02   1.9023160e+02   1.3751323e+02   2.4030249e+02   1.8450097e+02   5.4091535e+01   1.5072645e+02   1.2460963e+02   8.4314194e+01   1.0590841e+02   1.8284774e+02   1.7459573e+02   2.3405645e+02   2.3588032e+02   4.6857032e+02   2.0081212e+02   2.9317581e+02   2.2998142e+02   3.7503258e+02   1.0307071e+01   2.1566452e+02   1.8102361e+02   2.1643645e+02   2.5814283e+02   3.1648710e+02   1.7910845e+02   1.7836645e+02   1.4601617e+02   1.6731355e+02   2.0991685e+02   1.7797129e+02   2.2089326e+02   2.0872323e+02   1.5691988e+02   1.7553129e+02   2.5206040e+02   3.8883032e+02   3.5197032e+00   6.7566774e+01   7.4917548e+00   1.1976129e+02   1.8054232e+02   1.8314839e+02   2.1922168e+02   1.4937581e+02   1.3512284e+02   1.6344742e+02   9.1115497e+01   2.0417226e+02   2.4080332e+02   9.3161935e+01   1.0901866e+02   1.1343774e+02   1.3087917e+02   9.2698387e+01   7.7668645e+01   1.0019484e+02   1.1013893e+02   1.2103903e+02   1.0335881e+02
   3.3109581e+02  -6.9669677e-01   1.1311581e+02   1.4503977e+02   3.2463258e+02   6.7142323e+00   2.9638161e+02   8.1366452e-01   1.7043161e+02  -6.5851742e+00   1.3832710e+02   9.1758348e+01   3.6886452e+01   1.5009084e+01   1.4523290e+02   1.7785943e+02   1.1760355e+02   1.3706688e+02   2.7410290e+02   4.2653703e+01   1.5800258e+02   1.9169141e+02   2.3389194e+02   1.5211671e+02   1.9381548e+02   1.6342218e+02   1.4390968e+02   1.6368981e+02   1.5454032e+02   1.8562742e+02   1.2164871e+02   1.5957778e+02   1.0320548e+02   2.7907937e+02   1.6442355e+02   1.5004902e+02   2.2553129e+02   1.3010298e+02   9.8123226e+01   1.1255530e+02   6.1115161e+01   1.1975014e+02   1.4216290e+02   2.0583923e+02   1.8328613e+02   1.5358195e+02   1.7958774e+02   1.4656556e+02   2.0856194e+02   1.4260021e+02   1.8011129e+02   8.0547871e+01   2.0549645e+02   2.2218383e+02   1.7068097e+02   1.4887230e+02   2.1770581e+02   1.6279192e+02   3.1970452e+02   1.1342622e+02   2.1372484e+02   1.6329072e+02   1.6797258e+02   1.7156574e+02   1.9809903e+02   1.7112982e+02   3.4421129e+02   2.2658903e+01   2.2211581e+02   1.4164106e+02   2.1595452e+02   1.7257815e+02   3.2616194e+02   3.2852852e+01   1.9520323e+02   2.0216535e+02   1.5278323e+02   1.1545605e+02   1.3476548e+02   2.3314295e+02   1.6544839e+02   1.7815994e+02   1.7524226e+02   1.3210030e+02   2.5567419e+01  -1.5128297e+01   1.2310194e+02   1.0782023e+02   1.0240226e+02   7.7134916e+01   7.1184839e+01   1.3555213e+01   1.8881871e+02   1.1235128e+02   1.0952581e+02   1.1900665e+02   3.5093226e+01   2.8642219e+01   1.2118290e+02   6.5248916e+01   1.3225871e+02   1.3475995e+02   4.2151613e+01   1.6346581e+01   7.3885806e+01   4.3772000e+00   1.9334355e+02   2.4844252e+02   1.9901290e+02   2.6733219e+02   2.5301355e+02   1.9606537e+02   2.1326935e+02   2.2652071e+02   2.6014806e+02   2.4419654e+02   1.8019968e+02   1.9750661e+02   2.6342742e+02   1.8456290e+02   1.9545742e+02   2.0675050e+02   2.0091968e+02   1.2388481e+02   1.2428387e+02   1.7690019e+02   2.1122613e+02   2.2646804e+02   5.3542419e+02   2.8046155e+02   2.4008903e+02   2.2070997e+02   2.3902258e+02   1.7461400e+02   1.4841323e+02   1.9715049e+02   1.6264097e+02   4.6220335e+01   1.3072645e+02   1.1015963e+02   8.0604194e+01   1.2458521e+02   1.4779774e+02   1.6925973e+02   2.2660645e+02   2.4317632e+02   4.3181032e+02   2.2680292e+02   2.9449581e+02   2.0014582e+02   3.3455258e+02   3.2645471e+01   2.0656452e+02   1.9994161e+02   2.5548645e+02   2.7197883e+02   2.2288710e+02   1.9379645e+02   2.0417645e+02   1.4000137e+02   1.6311355e+02   2.0558285e+02   2.1021129e+02   1.8764406e+02   1.7162323e+02   1.4440788e+02   2.3991129e+02   2.1305000e+02   3.8212032e+02   6.7265032e+00   5.0666774e+01   1.2793755e+01   1.2996129e+02   2.1244632e+02   1.9067839e+02   2.1946928e+02   1.8061581e+02   1.5353364e+02   1.8482742e+02   1.1097510e+02   1.8588226e+02   2.3555652e+02   1.5559194e+02   9.1594258e+01   1.0467774e+02   1.0576997e+02   1.0645839e+02   1.0246785e+02   1.1000484e+02   7.8024129e+01   1.1370903e+02   7.8805213e+01
   3.0514581e+02  -4.9106968e+00   1.3645581e+02   1.1631257e+02   3.1382258e+02  -1.3096774e-01   2.8576161e+02   1.2713265e+01   1.8205161e+02  -1.5647742e+00   1.1189710e+02   9.2722748e+01   2.5466452e+01  -1.2887316e+01   1.0575290e+02   1.6572783e+02   6.5273548e+01   1.3391328e+02   2.4333290e+02   1.3115303e+01   1.1414258e+02   1.3958021e+02   1.8227194e+02   1.6019631e+02   1.2386548e+02   1.2735818e+02   9.3329677e+01   9.2636206e+01   1.2230032e+02   1.9991662e+02   9.3548710e+01   1.0311578e+02   6.0775484e+01   2.1656377e+02   1.1471355e+02   1.2236582e+02   1.5653129e+02   1.2847298e+02   7.5983226e+01   9.5276503e+01   3.1975161e+01   8.5601342e+01   1.1378290e+02   1.5015963e+02   1.2300613e+02   1.3707435e+02   2.1887774e+02   1.5294236e+02   2.6237194e+02   2.0429541e+02   1.9458129e+02   6.5430271e+01   2.3868645e+02   2.2576863e+02   1.8201097e+02   1.7239590e+02   1.9494581e+02   1.3670272e+02   3.0970452e+02   1.2160622e+02   2.0005484e+02   1.7576432e+02   1.7864258e+02   2.2933214e+02   1.8028903e+02   1.2407462e+02   3.3497129e+02   1.4298103e+01   1.9058581e+02   1.4882346e+02   2.0700452e+02   2.1148415e+02   3.4892194e+02   2.0692052e+01   1.8096323e+02   2.4492455e+02   2.4597323e+02   1.4548085e+02   1.6790548e+02   1.8759175e+02   1.9634839e+02   1.6426794e+02   1.6115226e+02   1.4213750e+02   5.4674194e+00   1.3239703e+01   1.0743194e+02   1.0169383e+02   9.8162258e+01   8.3044116e+01   4.6844839e+01  -4.1787587e+01   1.1438871e+02   1.2372568e+02   1.2438581e+02   1.0038785e+02   6.7523226e+01   1.9377819e+01   1.2142290e+02   5.8509716e+01   1.0515871e+02   1.3925795e+02   5.9291613e+01   1.6165381e+01   7.3125806e+01  -5.4220000e+00   1.9215355e+02   2.3653772e+02   2.2895290e+02   1.9705699e+02   2.9560355e+02   1.6400817e+02   1.8291935e+02   2.0129871e+02   2.8652806e+02   2.1199614e+02   1.7281968e+02   1.9218701e+02   2.9423742e+02   1.5366810e+02   2.1992742e+02   2.0003290e+02   2.1510968e+02   1.3774961e+02   1.2666387e+02   1.6523979e+02   2.2726613e+02   2.7323484e+02   5.5108419e+02   3.1511875e+02   2.4008903e+02   2.1737997e+02   1.9170258e+02   2.0471960e+02   1.0779323e+02   2.0149009e+02   2.0045097e+02   4.2905535e+01   1.3396645e+02   1.1837043e+02   9.5364194e+01   1.2173441e+02   1.5484774e+02   1.5260573e+02   2.0480645e+02   2.4627032e+02   4.6229032e+02   1.9303452e+02   2.3075581e+02   2.4234502e+02   3.2069258e+02  -4.3457290e+00   1.8528452e+02   1.3797401e+02   1.8429645e+02   1.9771403e+02   2.0603710e+02   2.4004445e+02   1.8103645e+02   1.8394257e+02   1.8388355e+02   2.8478125e+02   2.1311129e+02   1.3908206e+02   1.6734323e+02   1.1742028e+02   2.1939129e+02   2.9341160e+02   3.6231032e+02   7.8813032e+00   6.2856774e+01   1.4385548e+00   1.1305129e+02   1.9083912e+02   1.9281839e+02   1.9668808e+02   1.5675581e+02   1.1201244e+02   1.5191742e+02   9.0517897e+01   2.0117226e+02   1.7790332e+02   1.2864194e+02   8.9320258e+01   1.0514774e+02   9.5162374e+01   1.1331839e+02   1.0115905e+02   1.1671484e+02   8.5527329e+01   8.7139032e+01   9.5170813e+01
   3.3366581e+02  -1.9522968e+00   1.5269581e+02   1.5054337e+02   3.0449258e+02  -2.2384568e+01   2.5571161e+02  -1.3312735e+01   1.3072161e+02  -9.0283742e+00   1.1760710e+02   8.6505948e+01   3.0036452e+01   1.8870839e+00   1.8499290e+02   1.5019863e+02   1.2760355e+02   1.0359688e+02   2.6938290e+02   5.9313032e+00   1.4533258e+02   1.2408501e+02   2.0160194e+02   1.7407991e+02   1.3424548e+02   1.6837778e+02   9.6859677e+01   1.1850381e+02   1.2758032e+02   1.9287422e+02   1.3106871e+02   1.3396418e+02   1.0520548e+02   2.1329937e+02   1.1814355e+02   1.5494142e+02   7.6491290e+01   1.4730618e+02   8.7413226e+01   9.6742103e+01   6.1545161e+01   7.6095742e+01   1.1868290e+02   1.7371763e+02   1.3223613e+02   1.1014595e+02   1.9944774e+02   1.6478676e+02   1.6185194e+02   2.5852701e+02   1.8644129e+02   1.0261147e+02   1.8940645e+02   2.5028103e+02   1.6934097e+02   1.5950950e+02   2.1622581e+02   1.6557032e+02   2.8217452e+02   1.3856862e+02   2.1624484e+02   1.4913912e+02   1.9216258e+02   1.4534054e+02   2.1828903e+02   1.2418462e+02   3.3854129e+02   1.1112503e+01   2.0268581e+02   1.2757546e+02   2.1924452e+02   2.1946495e+02   3.8883194e+02   1.2689252e+01   1.8815323e+02   2.4767935e+02   2.2283323e+02   1.3923205e+02   1.7814548e+02   1.4967255e+02   1.8881839e+02   1.6129034e+02   1.4176226e+02   1.8187870e+02   1.4997419e+01  -9.4269677e-01   1.5462194e+02   8.5008632e+01   7.5252258e+01   9.2686916e+01   4.2944839e+01   1.5904413e+01   1.1805871e+02   8.9012077e+01   1.2395581e+02   9.7802245e+01   4.8283226e+01   2.8497019e+01   9.9842903e+01   6.2336116e+01   1.3891871e+02   1.3450715e+02   5.2771613e+01   1.9269806e+00   9.5835806e+01  -1.3758800e+01   1.9996355e+02   2.7053292e+02   2.1782290e+02   2.3782739e+02   2.8319355e+02   1.8653097e+02   1.7836935e+02   2.5226271e+02   2.2148806e+02   2.9014934e+02   1.6786968e+02   1.8939301e+02   2.8866742e+02   1.4959370e+02   2.0102742e+02   2.1383490e+02   2.2534968e+02   1.1474041e+02   1.2057387e+02   1.5005699e+02   2.0007613e+02   2.4598004e+02   5.2884419e+02   3.2065795e+02   2.8465903e+02   2.5919437e+02   1.9728258e+02   1.4759320e+02   1.6398323e+02   2.3095489e+02   2.0664097e+02   4.7840335e+01   1.3572645e+02   1.1022963e+02   9.8174194e+01   8.9419613e+01   1.2565774e+02   1.9532093e+02   2.3405645e+02   2.8143032e+02   4.3776032e+02   2.3732692e+02   2.5360581e+02   1.9751702e+02   2.9741258e+02   1.6706671e+01   1.9842452e+02   1.3259281e+02   1.4753645e+02   2.0561483e+02   2.3988710e+02   2.3268645e+02   1.8013645e+02   1.7339457e+02   1.5811355e+02   2.5903285e+02   1.6840129e+02   2.1189886e+02   1.7843323e+02   1.4024308e+02   1.8477129e+02   2.9599120e+02   3.7473032e+02   2.2027703e+01   4.8096774e+01   2.2999355e+01   1.3553129e+02   1.5866072e+02   1.5000839e+02   2.2049288e+02   1.8561581e+02   1.1589364e+02   1.4563742e+02   1.0787030e+02   1.7474226e+02   1.7477772e+02   1.1802194e+02   1.4688986e+02   1.0290774e+02   1.0024157e+02   9.9698387e+01   1.3476865e+02   1.0171484e+02   1.2163733e+02   1.2546903e+02   7.7624413e+01
   3.7038581e+02   4.4010323e-01   1.4845581e+02   1.4664257e+02   3.4491258e+02  -4.7181677e+00   2.7795161e+02   6.3780645e+00   1.4067161e+02   6.5056258e+00   1.4551710e+02   9.2463148e+01   4.6316452e+01   1.9584684e+01   1.8666290e+02   1.8159503e+02   1.0846355e+02   1.2417808e+02   2.9362290e+02  -5.3878968e+00   1.6019258e+02   1.5389621e+02   2.0756194e+02   1.8612311e+02   1.7695548e+02   1.8363098e+02   1.0280968e+02   1.2278781e+02   1.7134032e+02   2.4337342e+02   1.1930871e+02   1.7748498e+02   1.1296548e+02   2.6281857e+02   1.5304355e+02   1.7557942e+02   1.0625129e+02   2.0302538e+02   1.1208323e+02   6.4578503e+01   8.3685161e+01   1.1760454e+02   1.5906290e+02   1.5824723e+02   1.6709613e+02   1.3616715e+02   2.1696774e+02   1.5362516e+02   2.1813194e+02   1.9316461e+02   1.6653129e+02   8.1204271e+01   2.1435645e+02   2.2419503e+02   1.6872097e+02   1.4983910e+02   1.8832581e+02   1.8233232e+02   2.9522452e+02   1.1942462e+02   1.9824484e+02   1.8595912e+02   1.9611258e+02   1.5235454e+02   1.7571903e+02   1.0178022e+02   3.8016129e+02   6.5429032e+00   1.8025581e+02   1.5488986e+02   1.9362452e+02   2.1122455e+02   2.8688194e+02   3.0185252e+01   2.1615323e+02   2.1329935e+02   2.9326323e+02   1.1797765e+02   9.0385484e+01   6.5983355e+01   1.7229839e+02   1.8830194e+02   1.5562226e+02   1.5943990e+02   1.6037419e+01   2.2541032e+00   1.4672194e+02   7.5260632e+01   1.2930226e+02   9.7602916e+01   6.0604839e+01  -2.6983871e+00   1.2300871e+02   9.4466077e+01   1.1133581e+02   1.1557185e+02   4.1283226e+01   5.6770194e+00   1.6146290e+02   6.7356516e+01   1.4401871e+02   1.2395915e+02   6.6291613e+01   1.2035381e+01   8.3975806e+01  -2.6340000e+01   2.0558355e+02   2.2903332e+02   2.0501290e+02   1.9979219e+02   2.6478355e+02   1.9624377e+02   2.3541935e+02   2.2559871e+02   2.4605806e+02   2.4342374e+02   1.6991968e+02   1.4317901e+02   3.7985742e+02   8.3348503e+01   1.6578742e+02   2.3898410e+02   2.0800968e+02   1.5440761e+02   1.2976387e+02   1.1232179e+02   1.9826613e+02   2.4955484e+02   5.1213419e+02   2.8937475e+02   2.7870903e+02   2.0838037e+02   2.2491258e+02   1.9069280e+02   1.7151323e+02   2.3925249e+02   1.7802097e+02   4.1849935e+01   1.4882645e+02   1.2352163e+02   1.2422419e+02   8.0715613e+01   1.8722774e+02   1.2848533e+02   2.1800645e+02   2.6616432e+02   4.4895032e+02   1.8715172e+02   1.7407581e+02   2.7019942e+02   2.7984258e+02   8.8322710e+00   1.8280452e+02   1.6394241e+02   2.0934645e+02   1.8329003e+02   2.1858710e+02   2.3909045e+02   2.0779645e+02   1.5128177e+02   1.7402355e+02   2.2605005e+02   2.0973129e+02   1.8716246e+02   1.8019323e+02   1.4882228e+02   2.2368129e+02   2.3491840e+02   3.5235032e+02   2.5348103e+01   3.1046774e+01   7.5133548e+00   1.5710129e+02   1.4712512e+02   1.6705839e+02   1.9193888e+02   1.7151581e+02   1.0116164e+02   1.4201742e+02   9.8209897e+01   1.7045226e+02   1.8150092e+02   1.3997194e+02   1.4541386e+02   9.4007742e+01   1.0119357e+02   1.0650839e+02   1.1089385e+02   1.1700484e+02   9.0084129e+01   1.3027903e+02   1.0252961e+02
   3.6599581e+02  -1.6968697e+01   1.1050581e+02   1.4119857e+02   3.4049258e+02  -2.1124568e+01   2.4305161e+02  -2.9993548e-01   1.6086161e+02  -5.6795742e+00   9.5987097e+01   1.0657555e+02   4.0936452e+01   6.7750839e+00   1.7113290e+02   1.7788743e+02   1.1641355e+02   1.0897208e+02   2.5729290e+02   1.0758503e+01   1.6157258e+02   1.3426581e+02   1.5027194e+02   1.4580631e+02   1.6286548e+02   1.6975818e+02   1.0437968e+02   1.2528221e+02   1.4011032e+02   1.8716182e+02   1.4625871e+02   1.0841898e+02   6.2915484e+01   2.2311257e+02   1.4590355e+02   1.0334062e+02   8.0531290e+01   1.7003298e+02   8.9503226e+01   1.1210490e+02   6.3305161e+01   1.2914494e+02   1.2859290e+02   1.4325483e+02   1.2252613e+02   1.2106275e+02   1.9515774e+02   1.9293996e+02   1.9652194e+02   1.9323341e+02   1.8268129e+02   1.0929227e+02   2.2735645e+02   2.0453503e+02   1.5772097e+02   1.3119910e+02   2.3703581e+02   2.1409552e+02   2.7784452e+02   1.3253502e+02   2.2829484e+02   1.7265512e+02   1.4683258e+02   2.8039694e+02   1.9600903e+02   1.2172702e+02   3.9602129e+02  -3.3458968e+00   2.0215581e+02   1.5461786e+02   2.0291452e+02   2.1072135e+02   3.2916194e+02   1.7562852e+01   2.1525323e+02   2.4651135e+02   2.4592323e+02   1.2681485e+02   1.3495548e+02   2.3665775e+02   1.8639839e+02   1.8401394e+02   1.4105226e+02   1.9207550e+02   1.1417419e+01  -3.3262968e+00   1.3420194e+02   8.7782232e+01   1.0797226e+02   1.0815932e+02   4.3134839e+01   1.7229213e+01   1.3472871e+02   7.0578477e+01   1.3461581e+02   1.1656945e+02   3.9053226e+01  -7.8145806e+00   1.2565290e+02   8.6551316e+01   1.7567871e+02   9.6516348e+01   4.2771613e+01   1.1726981e+01   9.0595806e+01  -1.1529600e+01   1.9182355e+02   2.2118412e+02   2.2532290e+02   2.1272739e+02   2.2130355e+02   2.3901217e+02   2.3271935e+02   2.0611471e+02   2.5610806e+02   2.2794974e+02   1.9148968e+02   1.6603341e+02   2.5018742e+02   1.3162210e+02   1.8164742e+02   2.1385530e+02   1.7181968e+02   1.6730281e+02   1.2752387e+02   1.5083099e+02   2.0665613e+02   2.4821364e+02   5.3637419e+02   2.8443555e+02   2.8956903e+02   2.1256157e+02   2.0786258e+02   2.1205680e+02   1.3203323e+02   2.2841089e+02   1.6588097e+02   3.7291135e+01   1.4615645e+02   1.2177523e+02   1.0574419e+02   9.5144013e+01   1.8070774e+02   1.7034693e+02   2.3555645e+02   1.8351032e+02   3.2495032e+02   2.3707172e+02   1.8291581e+02   2.3701222e+02   3.3384258e+02   1.2842271e+01   2.6028452e+02   2.1235401e+02   1.7324645e+02   2.1507803e+02   1.9623710e+02   2.9042845e+02   2.0189645e+02   1.5799377e+02   1.7173355e+02   2.6632325e+02   1.7306129e+02   2.0375606e+02   1.7405323e+02   1.6659348e+02   2.1353129e+02   2.1169040e+02   4.1997032e+02   2.9788503e+01   4.3566774e+01   8.2217548e+00   2.0486129e+02   2.0697432e+02   1.8200839e+02   2.0155288e+02   1.3242581e+02   1.3890884e+02   1.5805742e+02   1.0497670e+02   1.9150226e+02   1.7915692e+02   8.5021935e+01   6.9769858e+01   1.0548774e+02   8.5135174e+01   1.1931839e+02   1.2810905e+02   1.1423484e+02   1.0582573e+02   1.1732903e+02   1.1351561e+02
   3.2399581e+02  -8.5586968e+00   1.4145581e+02   9.2202568e+01   3.4130258e+02  -5.1393677e+00   2.6743161e+02   4.3196645e+00   1.3195161e+02   5.2032258e+00   1.3141710e+02   1.0764115e+02   3.1746452e+01   1.4940284e+01   1.7847290e+02   1.6801023e+02   1.0503355e+02   9.1452477e+01   2.7810290e+02   1.0283703e+01   1.4871258e+02   1.1948461e+02   1.6346194e+02   1.5261111e+02   1.3443548e+02   1.6760258e+02   1.0899968e+02   1.1134261e+02   1.0939032e+02   2.0661942e+02   1.5130871e+02   1.7487498e+02   7.1915484e+01   2.3405257e+02   9.5233548e+01   1.1192422e+02   1.1796129e+02   1.5217858e+02   9.9123226e+01   1.0542530e+02   6.5545161e+01   1.3615574e+02   8.8642903e+01   1.5421083e+02   1.0333613e+02   1.1354795e+02   2.4163774e+02   1.7031156e+02   2.0637194e+02   2.0082541e+02   1.4996129e+02   9.9479871e+01   1.9035645e+02   2.1215503e+02   1.8720097e+02   1.8208070e+02   2.2694581e+02   2.0410272e+02   3.1227452e+02   1.0192062e+02   2.4291484e+02   1.3957552e+02   1.4806258e+02   2.5419854e+02   2.0500903e+02   9.1287019e+01   4.1531129e+02   2.0920903e+01   1.5649581e+02   1.5279066e+02   1.8019452e+02   1.7767895e+02   3.5383194e+02   2.4349252e+01   2.0639323e+02   2.3275015e+02   2.0583323e+02   1.6735205e+02   1.7404548e+02   1.9924055e+02   1.7718839e+02   1.6091074e+02   1.4153226e+02   1.3965710e+02   1.5377419e+01  -2.6213097e+01   1.4143194e+02   9.5633832e+01   1.4383226e+02   1.1096052e+02   1.4944839e+01   3.9194413e+01   1.2133871e+02   9.2749677e+01   1.0904581e+02   1.0394505e+02   4.6243226e+01  -1.3397806e+00   1.5527290e+02   7.6991716e+01   1.8186871e+02   9.7831148e+01   4.5101613e+01   5.7305806e+00   8.9175806e+01   2.4840000e+00   1.9677355e+02   2.2554812e+02   2.3201290e+02   1.9588219e+02   2.4466355e+02   2.2808337e+02   2.1716935e+02   2.0955871e+02   2.3805806e+02   2.8206374e+02   1.7405968e+02   1.9180781e+02   2.5704742e+02   1.3807330e+02   1.5021742e+02   2.1794970e+02   1.9743968e+02   1.5663321e+02   1.2804387e+02   1.0026939e+02   2.1865613e+02   2.0649364e+02   4.8742419e+02   3.2192155e+02   2.5027903e+02   2.3213477e+02   2.1939258e+02   1.8018440e+02   1.3293323e+02   2.2300889e+02   1.6464097e+02   5.7970335e+01   1.6310645e+02   1.2570923e+02   1.0988419e+02   1.0853281e+02   1.9998774e+02   1.9299453e+02   1.9845645e+02   2.1567832e+02   3.4081032e+02   3.0065292e+02   1.8881581e+02   2.4549022e+02   3.4236258e+02   7.4506710e+00   2.5313452e+02   2.6359601e+02   1.7467645e+02   2.0196363e+02   1.9288710e+02   2.7374645e+02   1.8603645e+02   1.8487257e+02   1.7869355e+02   2.3838645e+02   1.8349129e+02   2.0978166e+02   1.9724323e+02   1.5278828e+02   2.4449129e+02   2.1540360e+02   4.4978032e+02   1.2123703e+01   6.3946774e+01   3.5913548e+00   1.8367129e+02   1.8790952e+02   1.9209839e+02   1.8578568e+02   1.5975581e+02   1.2210244e+02   1.9596742e+02   1.1832390e+02   1.6459226e+02   1.5792972e+02   2.3931935e+01  -2.5294194e-01   7.5007742e+01   1.0499357e+02   1.1288839e+02   1.0109345e+02   1.0062484e+02   1.4362453e+02   1.0894903e+02   1.0823601e+02
   3.6880581e+02  -4.8134968e+00   1.5931581e+02   1.1691377e+02   2.8068258e+02   3.8023226e-01   2.8871161e+02   3.1872645e+00   1.8667161e+02  -2.1743742e+00   1.3593710e+02   1.2679955e+02   3.5936452e+01   3.0035084e+01   2.1756290e+02   2.1464303e+02   1.5417355e+02   1.0937128e+02   2.9662290e+02   2.1092103e+01   1.7400258e+02   1.7003141e+02   2.0898194e+02   1.8357951e+02   1.7876548e+02   2.2415618e+02   1.3275968e+02   1.2344181e+02   1.2744032e+02   1.9565542e+02   1.6502871e+02   1.8610738e+02   1.0377548e+02   2.5055377e+02   1.5242355e+02   1.3781902e+02   8.7531290e+01   1.7985298e+02   1.2698323e+02   6.5246503e+01   9.0355161e+01   1.1493094e+02   1.4740290e+02   1.5742003e+02   1.1823613e+02   1.1483595e+02   1.9063774e+02   1.6268156e+02   1.8923194e+02   2.4638661e+02   1.5144129e+02   9.1461471e+01   1.7759645e+02   2.4741583e+02   1.8682097e+02   1.4720110e+02   2.5027581e+02   1.8223632e+02   2.5451452e+02   1.0054142e+02   2.1124484e+02   1.7153912e+02   9.7452581e+01   2.1191734e+02   1.8057903e+02   1.3629142e+02   4.1435129e+02   4.1377032e+00   2.1149581e+02   1.5801066e+02   1.7505452e+02   1.9295015e+02   3.7202194e+02  -8.6594839e-01   1.8187323e+02   1.9647175e+02   1.9849323e+02   1.4646925e+02   1.5819548e+02   2.1936855e+02   1.7402839e+02   1.8947354e+02   1.3838226e+02   1.7076910e+02   2.6227419e+01  -6.3710968e+00   1.4610194e+02   1.1064023e+02   9.9782258e+01   8.4004516e+01   4.0754839e+01   8.2296129e+00   1.1929871e+02   6.4482877e+01   1.3495581e+02   1.3130225e+02   2.6713226e+01  -4.6373806e+00   1.6618290e+02   6.5028916e+01   1.6225871e+02   1.8058995e+02   4.7201613e+01   1.0852581e+01   1.1002581e+02   2.5816000e+01   2.0334355e+02   1.4888252e+02   2.4295290e+02   2.1943699e+02   2.5830355e+02   2.0935217e+02   2.3761935e+02   1.8277271e+02   2.3029806e+02   2.0287454e+02   1.6748968e+02   1.9395341e+02   3.1133742e+02   1.9440010e+02   2.1983742e+02   1.7533010e+02   2.1900968e+02   1.4566761e+02   1.4466387e+02   1.6388979e+02   2.2126613e+02   1.9423484e+02   5.4308419e+02   2.7884875e+02   2.6222903e+02   2.1341877e+02   2.2202258e+02   1.5450400e+02   1.4784323e+02   2.5866609e+02   2.0316097e+02   4.0738735e+01   1.4625645e+02   1.3724723e+02   1.1864419e+02   1.0173201e+02   1.8903774e+02   1.9572053e+02   2.2035645e+02   1.8887632e+02   3.9957032e+02   3.1900212e+02   2.0338581e+02   1.8527462e+02   3.0688258e+02   6.8090710e+00   2.5542452e+02   2.5779281e+02   1.9276645e+02   2.7151643e+02   2.2818710e+02   2.0222245e+02   1.5741645e+02   2.1550217e+02   1.6502355e+02   1.8848005e+02   2.0202129e+02   2.1086926e+02   1.9096323e+02   1.5419068e+02   2.2068129e+02   1.7696840e+02   5.7378032e+02  -2.7629677e-01   6.0996774e+01  -7.7426452e+00   2.1515129e+02   1.6415112e+02   1.8328839e+02   2.0797048e+02   1.8603581e+02   1.2619004e+02   1.4648742e+02   1.1523230e+02   1.8502226e+02   1.6729532e+02   2.7541935e+01  -1.0631742e+01   8.6817742e+01   1.0281877e+02   1.2321839e+02   1.1641705e+02   1.2214484e+02   8.9142929e+01   1.2256903e+02   9.5526413e+01
   3.7899581e+02  -4.0586968e+00   1.2988581e+02   1.0017817e+02   3.1858258e+02   3.1082323e+00   2.7824161e+02  -2.6851355e+00   1.5138161e+02  -2.8311742e+00   9.2177097e+01   1.3211035e+02   1.7226452e+01  -7.4681161e+00   1.7213290e+02   1.6808743e+02   9.9363548e+01   1.1009608e+02   2.8152290e+02   3.3901032e+00   1.4205258e+02   1.7720741e+02   1.6341194e+02   1.3613511e+02   1.5114548e+02   1.7855578e+02   1.0280968e+02   1.2444781e+02   1.6382032e+02   1.7507502e+02   1.2021871e+02   1.4226218e+02   6.6395484e+01   1.7692417e+02   9.1183548e+01   1.2000822e+02   1.1520129e+02   1.5830938e+02   1.0584323e+02   1.0479770e+02   9.9645161e+01   1.3032774e+02   1.3192290e+02   1.2670843e+02   1.0461613e+02   1.3987555e+02   1.8101774e+02   1.4112116e+02   2.0866194e+02   2.3659221e+02   1.4220129e+02   1.1329067e+02   2.1687645e+02   2.2722343e+02   1.8996097e+02   1.8456990e+02   2.2822581e+02   2.0076032e+02   2.2522452e+02   1.0607462e+02   1.9672484e+02   1.8918072e+02   1.2578258e+02   2.1241094e+02   1.5700903e+02   1.5260702e+02   3.9107129e+02   3.4301032e+00   2.2044581e+02   1.3486466e+02   1.9543452e+02   1.7788975e+02   3.9440194e+02   5.0533652e+01   2.0501323e+02   1.7924055e+02   1.7930323e+02   1.4314445e+02   1.5995548e+02   2.2360775e+02   1.7681839e+02   1.5868034e+02   1.7481226e+02   1.4618470e+02   1.5377419e+01   1.4306903e+01   1.4758194e+02   1.2633183e+02   1.0030226e+02   9.2682916e+01   4.7894839e+01   4.7484129e+00   1.2057871e+02   1.0366048e+02   1.3147581e+02   1.0025065e+02   3.2763226e+01   3.0738619e+01   1.2013290e+02   7.9612916e+01   1.4091871e+02   1.5177715e+02   3.7291613e+01   1.3553806e+00   9.7645806e+01   1.1286400e+01   1.9901355e+02   2.0050892e+02   2.3614290e+02   2.1073179e+02   2.5430355e+02   1.4637217e+02   2.4171935e+02   1.8029471e+02   2.3462806e+02   2.2876814e+02   1.9896968e+02   1.7695501e+02   2.7823742e+02   1.4256810e+02   1.8992742e+02   2.2539290e+02   1.8472968e+02   1.8175001e+02   1.2590387e+02   1.3734059e+02   2.2731613e+02   2.2547084e+02   5.1342419e+02   3.0474155e+02   2.3565903e+02   1.7987437e+02   2.3255258e+02   1.7277160e+02   1.3908323e+02   2.4084689e+02   1.4602097e+02   3.6169935e+01   1.6191645e+02   1.3837443e+02   1.0455419e+02   8.9909213e+01   1.8189774e+02   1.8729173e+02   2.0615645e+02   2.1341232e+02   4.2548032e+02   3.3383932e+02   2.6138581e+02   1.6221462e+02   3.2888258e+02   9.9090710e+00   2.6271452e+02   1.7925961e+02   2.1791645e+02   2.2331443e+02   1.7563710e+02   2.1702645e+02   1.9579645e+02   1.5829177e+02   1.4883355e+02   1.7953525e+02   2.3178129e+02   1.8791846e+02   1.9424323e+02   1.6554828e+02   2.5301129e+02   1.8705200e+02   4.7583032e+02   2.9279703e+01   5.9566774e+01   1.3851755e+01   1.6519129e+02   1.7433792e+02   2.0562839e+02   1.7461328e+02   1.7256581e+02   1.3060764e+02   1.7167742e+02   6.1557097e+01   1.8036226e+02   1.7218812e+02   2.1591935e+01  -9.7757419e+00   1.2438774e+02   7.8433174e+01   9.6128387e+01   9.8104245e+01   1.3181484e+02   8.8849329e+01   1.2679903e+02   1.1689801e+02
   4.0171581e+02  -1.0726297e+01   1.4388581e+02   1.0757817e+02   2.9630258e+02   4.2206323e+00   2.5395161e+02  -8.1219355e+00   1.5429161e+02   6.5160258e+00   1.1798710e+02   7.1145548e+01   1.5696452e+01   7.4142839e+00   1.3790290e+02   1.7115583e+02   1.5231355e+02   9.9290077e+01   2.4805290e+02   2.5977703e+01   1.6981258e+02   1.3236661e+02   1.7460194e+02   1.1242991e+02   1.7576548e+02   1.4139618e+02   1.0323968e+02   8.4183406e+01   1.2825032e+02   1.5521062e+02   1.2978871e+02   1.5025658e+02   5.6255484e+01   1.6750537e+02   1.0828355e+02   1.4973022e+02   8.9201290e+01   1.7209938e+02   1.0827323e+02   7.0263303e+01   8.0305161e+01   1.0854494e+02   9.4782903e+01   1.5619963e+02   8.9476129e+01   1.0594675e+02   1.7739774e+02   1.6845076e+02   1.9994194e+02   1.8647981e+02   1.5868129e+02   8.5782271e+01   2.1144645e+02   2.2242783e+02   1.8782097e+02   1.6679110e+02   2.3798581e+02   1.7692952e+02   2.8560452e+02   9.6964219e+01   2.0215484e+02   1.9698632e+02   1.1978258e+02   2.0161094e+02   1.2176903e+02   1.7409622e+02   4.1826129e+02   2.2684903e+01   2.1206581e+02   1.8372506e+02   1.9233452e+02   1.4646775e+02   3.6469194e+02   1.7430452e+01   2.1401323e+02   1.9019055e+02   2.2121323e+02   1.4241165e+02   1.9757548e+02   1.9802815e+02   1.6218839e+02   1.7242074e+02   1.7248226e+02   1.3885110e+02   2.4707419e+01   4.7005032e+00   1.5529194e+02   1.1438503e+02   1.0121226e+02   9.6470116e+01   4.5794839e+01   1.8296413e+01   1.2991871e+02   9.6203277e+01   1.4328581e+02   1.0201585e+02   4.8053226e+01   5.3654194e+00   1.3237290e+02   4.7113716e+01   1.5877871e+02   1.4839835e+02   4.0581613e+01   2.5852181e+01   8.6455806e+01   9.1816000e+00   1.7567355e+02   2.0599612e+02   2.3426290e+02   2.5695219e+02   2.6801355e+02   2.3110537e+02   2.4746935e+02   2.0858471e+02   2.4943806e+02   1.7891334e+02   1.8829968e+02   2.4013861e+02   2.7904742e+02   1.9312330e+02   1.9169742e+02   2.2053130e+02   2.1953968e+02   1.3743521e+02   1.4666387e+02   1.3715979e+02   1.9555613e+02   2.3334164e+02   5.3465419e+02   2.7690315e+02   2.3984903e+02   1.8925917e+02   2.1134258e+02   1.9109840e+02   1.4646323e+02   2.2268649e+02   1.5988097e+02   5.2681135e+01   1.5053645e+02   1.1795483e+02   1.0260419e+02   1.1982521e+02   1.6108774e+02   2.0467653e+02   1.8710645e+02   2.3228632e+02   3.4995032e+02   4.1726172e+02   2.0528581e+02   2.2138262e+02   3.0684258e+02   4.9122710e+00   2.1023452e+02   2.4288801e+02   2.1719645e+02   2.1461203e+02   1.9003710e+02   2.2007445e+02   1.9508645e+02   1.2524857e+02   1.6197355e+02   2.1234405e+02   2.4321129e+02   1.8276406e+02   1.7767323e+02   2.0487388e+02   2.2601129e+02   1.9759200e+02   5.2112032e+02   3.3036503e+01   6.1996774e+01   1.3127355e+01   1.4767129e+02   1.8697952e+02   1.6724839e+02   1.6677368e+02   1.6789581e+02   1.3693124e+02   2.1610742e+02   9.1662697e+01   1.9117226e+02   1.8946332e+02   1.2261935e+01   3.2506581e+00   1.0962774e+02   8.6993974e+01   8.3698387e+01   7.9718645e+01   9.5144839e+01   9.2022929e+01   1.3851903e+02   9.2300413e+01
   3.8795581e+02   8.9445032e+00   2.9002581e+02   2.6469677e+00   3.2125258e+02   7.2746323e+00   2.7062161e+02   1.1394465e+01   1.7072161e+02  -3.8483742e+00   1.3989710e+02   1.2720275e+02   5.0986452e+01   5.2610839e+00   2.0328290e+02   1.5383543e+02   1.2350355e+02   1.2454488e+02   2.6210290e+02   2.2563703e+01   1.5305258e+02   1.9903741e+02   1.8427194e+02   1.7184631e+02   1.7162548e+02   2.0915738e+02   1.2932968e+02   1.0385621e+02   1.2358032e+02   1.8515422e+02   1.6611871e+02   1.6983018e+02   9.2205484e+01   2.3181937e+02   1.8037355e+02   1.6258302e+02   1.0434129e+02   1.9583818e+02   9.6223226e+01   1.1908730e+02   7.4835161e+01   1.6946254e+02   1.3697290e+02   1.2768443e+02   1.2561613e+02   1.3405555e+02   1.6420774e+02   1.6484596e+02   2.0728194e+02   2.1618261e+02   1.4920129e+02   1.0930067e+02   2.0006645e+02   2.2123823e+02   2.3291097e+02   1.9832390e+02   2.2427581e+02   2.0250632e+02   2.8360452e+02   1.3978422e+02   2.3572484e+02   1.6644072e+02   1.0487258e+02   1.8632374e+02   1.8709903e+02   2.4024982e+02   3.5588129e+02   2.6145303e+01   1.8725581e+02   1.7713986e+02   1.8595452e+02   2.1178815e+02   3.0931194e+02   3.6010852e+01   2.3234323e+02   1.8224415e+02   2.0683323e+02   1.2265205e+02   2.1200548e+02   2.2573375e+02   1.7418839e+02   1.6078074e+02   1.4724226e+02   1.1372030e+02   1.3087419e+01   3.5010323e-01   1.8167194e+02   1.0784463e+02   1.0168226e+02   9.2382516e+01   5.7704839e+01   1.1103613e+01   1.5243871e+02   1.1240168e+02   9.9475806e+01   1.2910065e+02   3.9863226e+01   1.2880619e+01   1.1146290e+02   9.5976516e+01   1.4467871e+02   1.4680635e+02   2.9201613e+01   1.5572581e+01   9.2265806e+01   2.7426800e+01   1.7877355e+02   2.1398812e+02   2.3326290e+02   2.6859219e+02   2.5589355e+02   2.3677497e+02   2.3411935e+02   2.6110271e+02   2.1414806e+02   2.4402654e+02   2.2310968e+02   1.7897381e+02   2.4642742e+02   1.7478290e+02   1.6907742e+02   1.8820090e+02   2.0781968e+02   1.9823281e+02   1.2566387e+02   1.3454979e+02   2.1546613e+02   2.4274884e+02   5.2484419e+02   2.7459795e+02   2.6351903e+02   2.1726557e+02   2.1470258e+02   2.0050960e+02   1.4336323e+02   2.3669449e+02   1.7836097e+02   3.2962735e+01   1.4810645e+02   1.2585923e+02   9.2884194e+01   9.0222813e+01   1.8718774e+02   1.5610853e+02   2.0335645e+02   2.0613632e+02   4.0857032e+02   3.3371212e+02   1.8838581e+02   2.6299462e+02   3.0122258e+02   1.4551871e+01   2.2923452e+02   2.2274801e+02   1.7243645e+02   2.2228283e+02   2.0518710e+02   2.4891245e+02   1.5446645e+02   1.3059817e+02   1.5502355e+02   2.3471005e+02   1.9954129e+02   2.6859766e+02   1.8005323e+02   1.6835348e+02   1.9701129e+02   2.4620200e+02   4.7554032e+02   5.0629032e+00   3.9706774e+01   1.6910555e+01   1.4429129e+02   1.8762992e+02   1.7848839e+02   1.9983448e+02   1.5737581e+02   1.4372284e+02   1.5615742e+02   9.3558697e+01   1.8331226e+02   1.8914212e+02   3.0211935e+01  -2.9953419e+00   7.9527742e+01   9.7871974e+01   1.0579839e+02   9.3090645e+01   1.2028484e+02   9.1291729e+01   1.1570903e+02   1.0416521e+02
   4.2133581e+02   2.0341032e+00   2.6716581e+02  -1.4804232e+01   3.1611258e+02   1.2255832e+01   2.4757161e+02   1.7184645e+00   1.1357161e+02  -2.8463742e+00   1.1493710e+02   1.3062955e+02   3.1316452e+01  -6.2653161e+00   1.7704290e+02   1.6312463e+02   1.5460355e+02   1.0791688e+02   2.6962290e+02   1.4582103e+01   1.7486258e+02   1.7858261e+02   2.0322194e+02   1.5947031e+02   1.6748548e+02   1.6433858e+02   1.1399968e+02   1.0432261e+02   1.0649032e+02   1.9723142e+02   1.4002871e+02   1.9134738e+02   9.5445484e+01   2.1775017e+02   1.5023355e+02   1.4214422e+02   1.2553129e+02   2.0657298e+02   7.6363226e+01   1.4472610e+02   7.8595161e+01   1.0316174e+02   9.9452903e+01   1.1968603e+02   1.3828613e+02   1.5394195e+02   1.9196774e+02   1.3914516e+02   1.8832194e+02   2.0121941e+02   1.7349129e+02   9.6887471e+01   1.9916645e+02   2.2207023e+02   1.9763097e+02   1.6409630e+02   1.9798581e+02   1.9550952e+02   3.5251452e+02   1.2018142e+02   2.0562484e+02   1.8765872e+02   1.0540258e+02   1.2495134e+02   3.7952903e+02   3.2045419e+01   4.0121129e+02   2.7288903e+01   2.0973581e+02   1.1239146e+02   2.0871452e+02   2.5773735e+02   2.6707194e+02   4.2910052e+01   1.8534323e+02   2.4409415e+02   2.0021323e+02   1.3299165e+02   1.9885548e+02   1.8249575e+02   1.6097839e+02   1.7757754e+02   1.6324226e+02   1.0325030e+02   2.0277419e+01   1.2724903e+01   1.8677194e+02   1.0881663e+02   1.2473226e+02   9.2538516e+01   6.3224839e+01   9.8620129e+00   1.4991871e+02   8.5933277e+01   1.1319581e+02   1.2619305e+02   2.4673226e+01  -8.4741806e+00   1.5042290e+02   6.2049716e+01   1.4310871e+02   1.1355195e+02   3.7391613e+01   8.8273806e+00   7.8315806e+01   3.5928000e+00   2.0567355e+02   1.8388612e+02   2.1845290e+02   2.3239699e+02   2.8695355e+02   1.6959017e+02   2.2031935e+02   2.3170671e+02   2.7938806e+02   2.0646734e+02   1.8224968e+02   2.0062261e+02   2.4180742e+02   1.4567250e+02   1.7202742e+02   2.0348490e+02   1.9605968e+02   2.0184361e+02   1.1761387e+02   1.4338379e+02   2.4960613e+02   1.8777764e+02   4.9799419e+02   3.0012595e+02   2.6241903e+02   1.5930357e+02   2.0397258e+02   1.7341800e+02   1.3946323e+02   2.2614649e+02   1.7555097e+02   2.8187535e+01   1.3615645e+02   1.1572523e+02   8.1454194e+01   9.7087213e+01   1.7275774e+02   1.6640293e+02   2.3710645e+02   2.1573632e+02   3.8672032e+02   2.7627012e+02   2.2417581e+02   2.2008142e+02   2.8012258e+02   2.1809871e+01   1.8118452e+02   1.7445201e+02   2.3195645e+02   2.2376123e+02   1.7413710e+02   2.6169645e+02   1.6341645e+02   1.2602217e+02   1.6145355e+02   1.9267565e+02   1.9387129e+02   2.0786126e+02   1.8024323e+02   1.5381828e+02   1.8310129e+02   1.9802480e+02   3.6040032e+02   2.7984103e+01   5.4286774e+01   7.8441548e+00   1.5110129e+02   1.4160512e+02   1.8319839e+02   2.0540768e+02   1.3703581e+02   1.3245004e+02   1.6329742e+02   9.8607497e+01   1.9874226e+02   1.7585772e+02   4.3971935e+01  -2.7561419e+00   8.7297742e+01   9.2160374e+01   7.8128387e+01   1.0221425e+02   1.1104484e+02   7.5790929e+01   1.3127903e+02   1.1077961e+02
   4.3499581e+02  -2.0008697e+01   2.6045581e+02   1.3682568e+01   3.4720258e+02  -4.6613677e+00   2.6443161e+02  -6.9603355e+00   1.8300161e+02   1.5019226e+01   1.0032710e+02   1.1941835e+02   1.2886452e+01  -8.7909161e+00   1.0575290e+02   1.3225783e+02   1.1241355e+02   9.5572077e+01   2.8467290e+02  -1.2418968e+00   1.2233258e+02   1.6059501e+02   1.5656194e+02   1.4487311e+02   1.3805548e+02   1.4669298e+02   1.0356968e+02   5.8247006e+01   1.2039032e+02   1.5202942e+02   1.0106871e+02   1.6170418e+02   6.0915484e+01   2.0855257e+02   1.0061355e+02   1.6901382e+02   1.0158129e+02   1.6715898e+02   7.2883226e+01   8.4144503e+01   5.6645161e+01   9.4057742e+01   9.9682903e+01   1.2651763e+02   9.6336129e+01   9.8297948e+01   1.5315774e+02   1.1672996e+02   2.1066194e+02   2.0714221e+02   1.8415129e+02   1.0026467e+02   1.8306645e+02   2.8650823e+02   1.5844097e+02   1.8176150e+02   2.3394581e+02   2.0263272e+02   2.7284452e+02   1.1526502e+02   1.8720484e+02   1.9256232e+02   2.0206258e+02   1.0911854e+02   2.1657903e+02   1.4893142e+02   4.1945129e+02   1.4349703e+01   2.3439581e+02   1.6241866e+02   1.9452452e+02   2.2148255e+02   3.1640194e+02   1.3633652e+01   1.5906323e+02   1.6958655e+02   1.9373323e+02   1.1627005e+02   1.5433548e+02   2.5438735e+02   1.3565839e+02   1.8170314e+02   1.7495226e+02   1.2979350e+02   2.3997419e+01   2.7573032e+00   1.6829194e+02   9.2725032e+01   1.0621226e+02   7.5210116e+01   5.4654839e+01  -1.4692387e+01   1.2981871e+02   1.0197128e+02   1.0628581e+02   1.1502585e+02   4.3193226e+01   3.1342194e+00   1.3265290e+02   9.0231316e+01   1.3086871e+02   1.6491115e+02   2.5581613e+01   1.5772181e+01   9.9835806e+01   1.0612000e+00   1.8758355e+02   1.5971332e+02   2.2939290e+02   2.5421179e+02   3.0648355e+02   2.0043777e+02   1.8261935e+02   2.5442271e+02   2.0748806e+02   2.3616934e+02   1.7115968e+02   1.7255981e+02   2.5604742e+02   1.5005330e+02   1.6345742e+02   1.9660050e+02   1.7596968e+02   1.5169081e+02   1.0809387e+02   1.6962539e+02   2.6750613e+02   1.7310564e+02   4.8432419e+02   3.2878955e+02   2.6694903e+02   2.2447117e+02   2.1344258e+02   1.9645040e+02   1.4255323e+02   2.6204929e+02   1.8664097e+02   4.0780335e+01   1.5877645e+02   1.5024563e+02   8.7024194e+01   1.0931161e+02   1.4222774e+02   2.2799533e+02   2.4520645e+02   2.0938832e+02   4.0419032e+02   2.5296252e+02   2.4312581e+02   2.2593542e+02   2.6988258e+02  -1.0940929e+01   1.7523452e+02   1.9425801e+02   2.1334645e+02   2.3187003e+02   1.4378710e+02   2.2932445e+02   1.6194645e+02   1.1699977e+02   1.7926355e+02   1.7134085e+02   1.7902129e+02   2.1232926e+02   2.0077323e+02   1.7136588e+02   2.0982129e+02   1.8064720e+02   3.9421032e+02   2.1809303e+01   4.2946774e+01   1.9271355e+01   1.3253129e+02   1.7414072e+02   1.8643839e+02   1.8185848e+02   1.5446581e+02   7.4105639e+01   2.2734742e+02   1.4310350e+02   1.8050226e+02   1.7498692e+02   2.3931935e+01   3.0770581e+00   7.3097742e+01   9.3536374e+01   1.1002839e+02   9.7712245e+01   1.1957484e+02   8.6968529e+01   1.2294903e+02   9.0306013e+01
   4.0618581e+02   8.6261032e+00   2.9335581e+02   6.5705677e+00   3.3349258e+02  -2.0345677e+00   2.5905161e+02  -5.8199355e+00   1.6334161e+02  -1.3497974e+01   1.1503710e+02   9.7281548e+01   4.0036452e+01   6.5670839e+00   1.2109290e+02   1.5441063e+02   1.3041355e+02   1.2842208e+02   2.7010290e+02   1.4253703e+01   1.5190258e+02   1.6308941e+02   1.6184194e+02   1.6497071e+02   1.3005548e+02   1.3986298e+02   1.1990968e+02   1.2584981e+02   9.4440323e+01   1.7067542e+02   1.1840871e+02   1.9878698e+02   9.9495484e+01   1.7023617e+02   1.1437355e+02   1.4262302e+02   2.2715129e+02   1.1877338e+02   1.0193323e+02   8.1730503e+01   4.9405161e+01   1.4020694e+02   1.1649290e+02   1.4579283e+02   1.4495613e+02   1.1798835e+02   1.4577774e+02   1.5894036e+02   1.7913194e+02   1.9157461e+02   1.9249129e+02   1.3497747e+02   1.9202645e+02   2.5407143e+02   1.5153097e+02   1.8721430e+02   2.2084581e+02   1.3449072e+02   2.9646452e+02   1.0109542e+02   2.2981484e+02   1.2124352e+02   1.5530258e+02   2.2042934e+02   2.1695903e+02   2.1624102e+02   3.9131129e+02   3.3460903e+01   2.3035581e+02   1.2640186e+02   1.8881452e+02   2.2546935e+02   2.6759194e+02   1.8488452e+01   1.8768323e+02   1.6733695e+02   1.8373323e+02   1.5869005e+02   1.9514548e+02   1.9851255e+02   1.6276839e+02   1.6801434e+02   1.5600226e+02   1.6835950e+02   1.0327419e+01  -3.0990968e+00   1.5962194e+02   1.0103863e+02   8.2252258e+01   7.5316916e+01   4.0274839e+01  -8.1119871e+00   1.7243871e+02   9.2941677e+01   8.9475806e+01   1.1018065e+02   5.0333226e+01  -5.1969806e+00   1.4351290e+02   6.7792516e+01   1.3863871e+02   1.2266955e+02   3.5391613e+01  -1.1126194e+00   8.5645806e+01   9.7664000e+00   1.9934355e+02   1.9591252e+02   2.7214290e+02   1.9429179e+02   2.6348355e+02   1.3487777e+02   1.6216935e+02   2.4070871e+02   2.3695806e+02   2.4496174e+02   1.9591968e+02   2.4671901e+02   2.5842742e+02   1.5415290e+02   2.1416742e+02   1.4540370e+02   2.0700968e+02   1.9620761e+02   9.4953871e+01   1.8043659e+02   2.2150613e+02   2.2131564e+02   5.2842419e+02   3.2450155e+02   2.4475903e+02   2.2609637e+02   2.5276258e+02   2.2883480e+02   1.4246323e+02   2.1495649e+02   1.7850097e+02   5.7381535e+01   1.2101645e+02   1.4983643e+02   1.0255419e+02   1.1506921e+02   1.5327774e+02   1.9530133e+02   2.0440645e+02   1.8775232e+02   3.7976032e+02   3.1058692e+02   2.1244581e+02   2.9964982e+02   2.7650258e+02   3.2809471e+01   1.6071452e+02   1.9131961e+02   1.8538645e+02   2.6186683e+02   1.7088710e+02   2.4195645e+02   1.8975645e+02   1.2796497e+02   2.0764355e+02   2.0064045e+02   1.7697129e+02   2.2525326e+02   1.8486323e+02   1.3158868e+02   1.7620129e+02   1.9962680e+02   3.5102032e+02   5.2145032e+00   5.4096774e+01   3.2935484e-01   1.6815129e+02   1.8320112e+02   1.7371839e+02   1.8992608e+02   1.8475581e+02   1.2687244e+02   1.8963742e+02   1.2516030e+02   1.8736226e+02   2.0900812e+02   3.1401935e+01  -3.9005419e+00   8.5057742e+01   1.1571957e+02   7.8368387e+01   8.3815045e+01   1.1000484e+02   6.3354129e+01   9.6139032e+01   1.1954081e+02
   3.8952581e+02  -1.9010968e+00   2.5492581e+02   4.7949677e+00   3.1339258e+02  -1.9386568e+01   2.8100161e+02   4.2340645e+00   1.6243161e+02  -2.1285174e+01   1.1679710e+02   1.1595075e+02   4.4746452e+01   2.2520284e+01   1.2832290e+02   1.6102223e+02   1.2346355e+02   1.2292808e+02   3.0324290e+02   1.5602503e+01   1.5705258e+02   1.8971741e+02   1.9465194e+02   1.8177591e+02   2.0181548e+02   1.6816218e+02   1.2447968e+02   1.3476421e+02   1.0063032e+02   1.5951022e+02   1.3716871e+02   1.7076618e+02   1.0006548e+02   2.3866057e+02   1.1757355e+02   2.0736702e+02   2.2211129e+02   1.4056658e+02   8.5883226e+01   1.0143450e+02   5.6685161e+01   9.8484542e+01   1.1497290e+02   1.8272443e+02   1.6819613e+02   1.1459915e+02   1.4596774e+02   1.6430516e+02   2.0323194e+02   1.8788661e+02   1.9868129e+02   9.5102271e+01   1.8297645e+02   1.7417543e+02   1.9896097e+02   1.7370990e+02   1.8308581e+02   1.6384152e+02   3.0156452e+02   9.2257419e+01   1.7948484e+02   1.4145992e+02   1.2940258e+02   2.2869134e+02   1.7962903e+02   1.8122742e+02   3.5602129e+02   9.4741032e+00   2.0830581e+02   1.6231586e+02   1.6962452e+02   1.9524455e+02   2.9497194e+02   3.4108052e+01   2.1215323e+02   2.0809935e+02   1.7654323e+02   1.1736525e+02   1.2862548e+02   2.3216415e+02   1.5644839e+02   2.1856994e+02   1.4248226e+02   1.7682110e+02   9.5674194e+00  -2.1282968e+00   1.3872194e+02   9.7520632e+01   1.0297226e+02   1.0270932e+02   5.0134839e+01  -1.4710787e+01   1.2552871e+02   1.3612448e+02   1.0290581e+02   6.8106245e+01   5.1433226e+01   1.0055019e+01   1.2404290e+02   8.2110116e+01   1.4082871e+02   1.1030435e+02   5.8441613e+01  -8.1866194e+00   1.0559581e+02   2.7170400e+01   1.5591355e+02   2.3467692e+02   2.1614290e+02   2.2990179e+02   2.9501355e+02   1.9164537e+02   2.0376935e+02   2.2618071e+02   2.2862806e+02   2.7552814e+02   2.1215968e+02   2.3484981e+02   2.0666742e+02   1.7596370e+02   2.0773742e+02   2.4300810e+02   2.2553968e+02   1.6743521e+02   1.2647387e+02   1.3515499e+02   2.0350613e+02   2.5980564e+02   5.0065419e+02   2.7134315e+02   2.4118903e+02   2.0705197e+02   2.5591258e+02   2.3963280e+02   1.3203323e+02   2.5493089e+02   1.7826097e+02   2.7780735e+01   1.3915645e+02   1.4248523e+02   1.2879419e+02   8.1920013e+01   1.5137774e+02   1.8316333e+02   2.2875645e+02   2.6490432e+02   5.1405032e+02   2.6908372e+02   2.2402581e+02   3.4678342e+02   2.6255258e+02   3.0215471e+01   1.5742452e+02   1.9416281e+02   2.6334645e+02   2.2135003e+02   2.1578710e+02   2.5886445e+02   1.7917645e+02   1.2495137e+02   1.6531355e+02   2.4507685e+02   1.9530129e+02   2.4645686e+02   1.9605323e+02   1.7488348e+02   1.8282129e+02   2.3723720e+02   2.1688032e+02   1.0705703e+01   5.1616774e+01   2.9077548e+00   1.2762129e+02   2.0286352e+02   1.7914839e+02   2.0011168e+02   1.6170581e+02   1.1366644e+02   1.6472742e+02   1.4406310e+02   2.3912226e+02   2.7386732e+02   2.2161935e+01   7.2186581e+00   8.5717742e+01   1.0452677e+02   1.2917839e+02   9.6130245e+01   8.2764839e+01   1.1858333e+02   8.1899032e+01   1.1359001e+02
   3.5123581e+02  -9.4578968e+00   3.0654581e+02  -2.2814632e+01   2.9225258e+02  -7.5453677e+00   2.7576161e+02   7.0832645e+00   1.6838161e+02  -4.1174194e-02   9.8657097e+01   1.0702195e+02   2.9606452e+01   1.3014839e+00   1.4356290e+02   1.3470303e+02   1.2250355e+02   1.2638488e+02   2.9881290e+02  -8.9309677e-01   1.5876258e+02   1.3354061e+02   1.5998194e+02   1.7273951e+02   1.5938548e+02   1.3598658e+02   9.8619677e+01   1.0564301e+02   9.0300323e+01   1.8857662e+02   9.1168710e+01   1.3358618e+02   9.6775484e+01   1.7426377e+02   1.2757355e+02   1.0404702e+02   1.9387129e+02   1.2896578e+02   8.8363226e+01   5.7526103e+01   3.8305161e+01   9.1764942e+01   9.8252903e+01   1.4830203e+02   1.2904613e+02   1.0902115e+02   1.7687774e+02   1.7140236e+02   1.6890194e+02   2.1982301e+02   1.8658129e+02   1.0031027e+02   1.5773645e+02   2.4186463e+02   1.9596097e+02   1.8613990e+02   2.1308581e+02   1.4482152e+02   3.3851452e+02   8.9301419e+01   1.9020484e+02   1.5922232e+02   1.0992258e+02   1.8572974e+02   2.0728903e+02   1.8515462e+02   3.3026129e+02   3.0484903e+01   1.9582581e+02   1.4278426e+02   1.9995452e+02   2.2014815e+02   2.7411194e+02   2.1726852e+01   2.1406323e+02   1.7479655e+02   2.1249323e+02   1.4153925e+02   1.3281548e+02   2.4039895e+02   1.7497839e+02   2.1924754e+02   1.3672226e+02   1.5547190e+02   2.2277419e+01   9.8949032e+00   1.3339194e+02   1.0661703e+02   9.9682258e+01   8.4592516e+01   2.9034839e+01   4.1172129e+00   1.4005871e+02   1.3491208e+02   1.1371581e+02   8.7241445e+01   5.7713226e+01   1.8642619e+01   1.4061290e+02   8.1314516e+01   1.1425871e+02   1.5304995e+02   4.1671613e+01   4.7649806e+00   7.9645806e+01  -1.5636000e+00   2.0510355e+02   2.0278172e+02   1.9807290e+02   2.2115739e+02   2.8501355e+02   2.2185537e+02   2.0971935e+02   1.9845471e+02   2.6824806e+02   2.2930854e+02   2.1277968e+02   2.0742021e+02   3.1371742e+02   1.3405970e+02   1.9664742e+02   2.1527530e+02   2.1496968e+02   1.3766081e+02   1.2280387e+02   1.8692859e+02   2.2374613e+02   1.8260644e+02   5.0194419e+02   3.5446995e+02   2.3789903e+02   1.7369517e+02   2.1570258e+02   1.7258960e+02   1.2265323e+02   2.3588129e+02   1.7993097e+02   3.9647135e+01   1.5977645e+02   1.0116563e+02   9.8794194e+01   9.5370013e+01   1.4941774e+02   1.7646013e+02   2.8725645e+02   1.9817432e+02   4.5986032e+02   2.5884892e+02   2.0691581e+02   2.3583222e+02   2.7122258e+02   1.9661871e+01   1.8537452e+02   1.8796681e+02   1.9424645e+02   2.4310803e+02   2.3868710e+02   2.6068245e+02   1.6884645e+02   1.3677777e+02   1.3045355e+02   2.3981565e+02   1.7578129e+02   2.3572846e+02   1.6058323e+02   1.6786108e+02   2.4353129e+02   2.3376040e+02   2.4269032e+02   2.6830903e+01   6.2286774e+01   2.6741548e+00   1.7210129e+02   1.9178512e+02   1.7557839e+02   2.0001728e+02   1.9537581e+02   1.5116284e+02   1.5286742e+02   1.1620190e+02   2.0559226e+02   2.3549972e+02   2.5971935e+01   7.1038581e+00   1.0709774e+02   9.9046374e+01   9.1178387e+01   9.3310245e+01   1.0919484e+02   1.3046893e+02   1.3617903e+02   9.4097613e+01
   3.5671581e+02  -1.0416297e+01   2.7059581e+02  -7.4586323e+00   3.2691258e+02  -2.1418168e+01   2.8338161e+02   6.9436645e+00   1.7219161e+02  -5.7259742e+00   9.7227097e+01   7.3376348e+01   1.2366452e+01   1.2506839e+00   1.2285290e+02   1.3012983e+02   9.1793548e+01   1.0351168e+02   3.0157290e+02   1.1736103e+01   1.3186258e+02   1.2259261e+02   1.5779194e+02   1.4729471e+02   1.3719548e+02   1.6186178e+02   9.1759677e+01   9.6331806e+01   1.0439032e+02   1.3558942e+02   6.4738710e+01   1.1327058e+02   5.1535484e+01   2.0964297e+02   1.5671355e+02   1.1438582e+02   1.9268129e+02   1.2882098e+02   8.2793226e+01   6.1971703e+01   6.0455161e+01   7.4512942e+01   1.4268290e+02   1.2731763e+02   1.5333613e+02   9.7077948e+01   1.7592774e+02   1.4814836e+02   2.0761194e+02   2.1538621e+02   1.5520129e+02   1.4106067e+02   1.8073645e+02   1.8007463e+02   1.6696097e+02   1.8888990e+02   2.0484581e+02   1.6258072e+02   3.3522452e+02   1.3951462e+02   1.9353484e+02   1.6509592e+02   2.0178258e+02   1.0814094e+02   2.2638903e+02   1.3310662e+02   3.3393129e+02   1.6521303e+01   2.0539581e+02   1.2054866e+02   1.8643452e+02   2.0946975e+02   3.2640194e+02   3.1543652e+01   1.9334323e+02   2.0536415e+02   2.0568323e+02   1.6046405e+02   1.7662548e+02   2.0237415e+02   1.6787839e+02   2.1044554e+02   1.3567226e+02   2.0598590e+02   1.6137419e+01  -5.4138968e+00   1.4858194e+02   1.1611183e+02   8.2872258e+01   6.3977316e+01   5.0514839e+01  -2.8911871e+00   1.4138871e+02   9.7145677e+01   1.0757581e+02   1.1940265e+02   5.1713226e+01   9.6426194e+00   1.2794290e+02   6.5328116e+01   1.2596871e+02   1.5035315e+02   4.3871613e+01   3.0358981e+01   7.0695806e+01  -8.7476000e+00   1.8253355e+02   2.2025732e+02   2.3295290e+02   2.0355699e+02   2.9266355e+02   2.0330337e+02   2.3651935e+02   2.1031071e+02   1.9457806e+02   2.4778214e+02   2.0672968e+02   1.9652421e+02   2.6675742e+02   1.4072650e+02   1.8773742e+02   2.3936810e+02   2.1510968e+02   1.5955961e+02   1.3023387e+02   1.8461419e+02   2.5593613e+02   1.8670124e+02   5.3884419e+02   3.2251795e+02   2.5103903e+02   1.8755397e+02   2.0728258e+02   1.9710320e+02   1.3374323e+02   2.3279409e+02   1.8788097e+02   4.0061135e+01   1.4515645e+02   1.3162523e+02   1.1012419e+02   1.2360361e+02   1.6641774e+02   1.6096013e+02   2.6875645e+02   2.4660432e+02   4.6310032e+02   2.3972972e+02   2.3596581e+02   2.4134822e+02   3.0164258e+02   4.1782710e+00   1.6309452e+02   1.9993921e+02   1.4953645e+02   2.3778483e+02   1.8898710e+02   2.5570845e+02   1.7284645e+02   1.3350777e+02   1.3592355e+02   2.3956805e+02   2.0521129e+02   1.9580406e+02   1.7510323e+02   1.4402948e+02   2.0049129e+02   3.0097360e+02   2.0083032e+02   1.9659703e+01   6.7516774e+01   1.4785755e+01   1.5119129e+02   1.8355792e+02   1.3719839e+02   2.2893768e+02   1.5546581e+02   1.3206564e+02   1.7829742e+02   9.0167497e+01   1.9707226e+02   2.0080132e+02   1.3731935e+01   1.0043058e+01   1.1481774e+02   9.5098774e+01   1.1993839e+02   1.0124945e+02   1.4038484e+02   7.3493729e+01   1.2775903e+02   9.8161213e+01
   3.7280581e+02   8.6650323e-01   3.6688581e+02  -1.2183226e-01   2.8391258e+02  -1.1068168e+01   2.7600161e+02  -1.7593548e-01   1.5019161e+02   1.2034026e+01   1.4579710e+02   7.9540748e+01   3.2036452e+01   5.7083871e-02   1.6590290e+02   1.9439583e+02   1.1898355e+02   1.1780648e+02   3.0033290e+02  -3.9469677e-01   1.4838258e+02   1.9880101e+02   2.0308194e+02   1.7253151e+02   1.4129548e+02   1.8796378e+02   1.2652968e+02   1.2013021e+02   1.3049032e+02   1.7774142e+02   1.2230871e+02   1.5928498e+02   1.0406548e+02   2.6220057e+02   2.0047355e+02   1.2635502e+02   2.0391129e+02   1.0706258e+02   1.1831323e+02   7.8130103e+01   3.7685161e+01   1.2357454e+02   1.7811290e+02   1.6167323e+02   1.6771613e+02   1.2654755e+02   1.9249774e+02   1.6977276e+02   1.8366194e+02   2.0964221e+02   1.9144129e+02   1.4902147e+02   1.7816645e+02   2.2332023e+02   1.7901097e+02   1.5782590e+02   2.0994581e+02   1.9550272e+02   3.1641452e+02   1.2220942e+02   2.2791484e+02   1.3220552e+02   2.4059258e+02   7.9416142e+01   2.0804903e+02   1.1423382e+02   3.1931129e+02   1.4600903e+01   1.9044581e+02   1.5621466e+02   1.9191452e+02   2.1879135e+02   3.3473194e+02  -3.4027484e+00   2.1992323e+02   1.8385775e+02   2.0111323e+02   1.4972965e+02   1.7562548e+02   2.0107415e+02   1.9129839e+02   1.8220194e+02   1.5200226e+02   1.4105950e+02   2.6187419e+01  -1.1278968e+00   1.1082194e+02   1.0808263e+02   9.6062258e+01   8.8832116e+01   6.1564839e+01   1.3224813e+01   1.3457871e+02   1.2416048e+02   1.0481581e+02   1.0909345e+02   7.9193226e+01   1.2874219e+01   1.5113290e+02   6.7752916e+01   1.3434871e+02   1.3244275e+02   3.9581613e+01   2.7512181e+01   9.4885806e+01   1.4367200e+01   2.0372355e+02   2.7094212e+02   2.5001290e+02   1.8862219e+02   2.7889355e+02   1.4905497e+02   2.1461935e+02   2.4421271e+02   2.5872806e+02   2.9984014e+02   1.9253968e+02   2.0936941e+02   2.6904742e+02   2.0825330e+02   2.0197742e+02   2.4127890e+02   1.8348968e+02   1.6974921e+02   1.0980387e+02   1.8324859e+02   2.4188613e+02   2.0725524e+02   5.3142419e+02   3.9183155e+02   2.4694903e+02   2.1178117e+02   2.4097258e+02   2.0514800e+02   1.2760323e+02   2.1114529e+02   1.7821097e+02   3.3074735e+01   1.3348645e+02   1.2912883e+02   1.0512419e+02   1.2248361e+02   1.2737774e+02   2.1489333e+02   2.5930645e+02   2.0046032e+02   4.1319032e+02   2.6872252e+02   2.2081581e+02   2.7382022e+02   2.8384258e+02   1.6562271e+01   1.6151452e+02   1.6311561e+02   1.5872645e+02   2.1590963e+02   1.7533710e+02   2.2560045e+02   2.1089645e+02   1.3898377e+02   1.5426355e+02   2.7106085e+02   2.1854129e+02   1.8168766e+02   1.8096323e+02   1.2195068e+02   1.9944129e+02   3.0205760e+02   2.0521032e+02   2.0449303e+01   5.3286774e+01   2.7684155e+01   1.4676129e+02   1.8553232e+02   1.9195839e+02   2.2398688e+02   1.4861581e+02   1.1876364e+02   1.7791742e+02   7.9907897e+01   1.6659226e+02   1.7866972e+02   2.4881935e+01  -6.3289419e+00   1.0929774e+02   1.1021037e+02   1.1359839e+02   1.2018665e+02   1.1904484e+02   9.0010929e+01   1.0546903e+02   1.0713441e+02
   4.0852581e+02  -2.7010968e+00   3.0002581e+02  -3.7230323e+00   3.0782258e+02  -1.2709677e+00   2.7300161e+02  -4.5593548e-01   1.5314161e+02   5.1280258e+00   1.2241710e+02   1.2369115e+02   1.6366452e+01   1.6650684e+01   1.5651290e+02   1.8576703e+02   1.3327355e+02   1.1928328e+02   2.9591290e+02   3.3478903e+01   1.4562258e+02   1.8482181e+02   2.2475194e+02   1.8055791e+02   1.8843548e+02   1.5195258e+02   1.1166968e+02   9.7699006e+01   1.5568032e+02   1.7320622e+02   1.4130871e+02   1.3186498e+02   1.1944548e+02   2.7592017e+02   1.8780355e+02   1.1422862e+02   1.7230129e+02   1.2850138e+02   1.1141323e+02   1.2387210e+02   6.7455161e+01   9.8762942e+01   1.5735290e+02   1.8190403e+02   1.7357613e+02   1.1954875e+02   1.8968774e+02   1.6346756e+02   2.1661194e+02   2.0733621e+02   1.7749129e+02   1.4484747e+02   1.6382645e+02   2.6799743e+02   1.8906097e+02   1.8416190e+02   2.5513581e+02   1.9903752e+02   2.9751452e+02   1.2186142e+02   1.9834484e+02   1.8114112e+02   2.1378258e+02   9.9520942e+01   1.6933903e+02   1.5114062e+02   3.0907129e+02   3.5940103e+01   1.7725581e+02   1.4893986e+02   1.8443452e+02   2.1090975e+02   3.4754194e+02   4.8712452e+01   1.7872323e+02   1.8534375e+02   2.0835323e+02   1.7453045e+02   1.2857548e+02   1.8940815e+02   1.9718839e+02   2.2905074e+02   1.3719226e+02   1.8224430e+02   2.1417419e+01   3.0137032e+00   1.3082194e+02   8.8772632e+01   1.0792226e+02   9.4973316e+01   6.1224839e+01   1.1592013e+01   1.5057871e+02   8.2640477e+01   1.0971581e+02   1.1232145e+02   5.3093226e+01   1.0922219e+01   1.2270290e+02   6.7217316e+01   1.2429871e+02   1.3272675e+02   2.2251613e+01   1.4508581e+01   7.8745806e+01  -1.3111600e+01   1.9663355e+02   2.3322932e+02   2.0207290e+02   2.7227739e+02   2.8742355e+02   1.4613257e+02   2.1166935e+02   1.9799871e+02   2.5033806e+02   2.3979134e+02   1.7053968e+02   1.9065941e+02   2.8785742e+02   1.8784850e+02   1.8445742e+02   2.3140050e+02   2.0267968e+02   1.1783401e+02   1.1095387e+02   1.5153659e+02   2.1493613e+02   1.9489124e+02   5.2099419e+02   3.4785595e+02   2.6270903e+02   1.7190037e+02   2.1028258e+02   2.0255320e+02   1.3312323e+02   2.3589369e+02   1.7150097e+02   4.0511535e+01   1.4153645e+02   9.9054826e+01   1.2141419e+02   9.2990413e+01   7.2847742e+01   2.6911573e+02   2.3790645e+02   1.8357232e+02   3.9043032e+02   2.8035332e+02   2.4286581e+02   2.3837622e+02   2.6588258e+02   1.5759071e+01   1.8994452e+02   1.9394121e+02   1.4229645e+02   2.1898403e+02   1.7183710e+02   2.0708045e+02   1.8156645e+02   1.6104017e+02   1.5526355e+02   2.5840085e+02   1.9849129e+02   2.2629166e+02   2.0239323e+02   1.5608628e+02   2.2091129e+02   2.2110000e+02   1.4269032e+02   2.3830903e+01   5.1896774e+01   5.9853548e+00   1.4996129e+02   1.8203632e+02   1.5957839e+02   2.1824728e+02   1.0070581e+02   7.7446439e+01   1.6163742e+02   1.3383030e+02   1.8217226e+02   1.9214332e+02   2.5261935e+01   1.5020658e+01   1.1567774e+02   1.1016997e+02   1.0583839e+02   1.1375745e+02   1.4738484e+02   1.1326373e+02   1.1560903e+02   9.7413213e+01
   4.0214581e+02  -3.2906968e+00   3.4478581e+02   2.1761677e+00   3.2920258e+02   2.3986323e+00   2.3338161e+02  -3.7663355e+00   1.7124161e+02   3.2000258e+00   1.1013710e+02   7.1633548e+01   2.1416452e+01   1.6766839e+00   1.6299290e+02   1.3610863e+02   1.2746355e+02   1.0612808e+02   2.7281290e+02  -1.6723097e+01   1.5767258e+02   1.4005781e+02   1.7770194e+02   1.5185191e+02   1.1557548e+02   1.6002138e+02   1.0904968e+02   1.1142861e+02   1.3377032e+02   1.5671902e+02   1.1149871e+02   1.0910978e+02   6.6015484e+01   2.3291457e+02   1.6099355e+02   9.5563419e+01   1.4653129e+02   1.3994298e+02   9.7933226e+01   9.0090503e+01   6.2595161e+01   9.6961742e+01   1.0492290e+02   1.5224843e+02   1.4442613e+02   1.0560075e+02   2.4011774e+02   1.8853316e+02   1.9028194e+02   2.0835261e+02   1.6725129e+02   9.6476671e+01   1.9373645e+02   2.6060463e+02   1.8025097e+02   1.7020670e+02   2.2860581e+02   1.7362992e+02   3.1494452e+02   1.2256702e+02   2.2339484e+02   1.8718712e+02   1.8611258e+02   1.6020454e+02   1.5233903e+02   1.0055062e+02   3.2693129e+02   4.0701303e+01   2.0306581e+02   1.5092506e+02   2.1243452e+02   1.9871975e+02   3.6259194e+02   2.3458452e+01   2.0272323e+02   1.9399375e+02   2.6535323e+02   1.4735045e+02   1.3519548e+02   2.0625855e+02   1.9344839e+02   2.2444994e+02   1.5467226e+02   1.6031590e+02   2.7037419e+01   1.0994103e+01   1.1729194e+02   1.2399503e+02   9.2062258e+01   1.0939212e+02   5.8844839e+01   2.9402413e+01   1.5829871e+02   1.0293288e+02   1.1485581e+02   1.0706025e+02   6.0903226e+01   1.9577419e+01   1.1208290e+02   6.0976916e+01   1.4925871e+02   1.3643995e+02   2.8631613e+01   1.0718181e+01   9.2125806e+01  -1.6082000e+01   2.1115355e+02   2.5772772e+02   2.2195290e+02   2.1224699e+02   2.8683355e+02   2.0682977e+02   1.8206935e+02   2.6996671e+02   2.7057806e+02   2.9079214e+02   1.8381968e+02   1.7606701e+02   3.1347742e+02   1.9003890e+02   1.8264742e+02   2.2849530e+02   1.9039968e+02   1.6648641e+02   1.1223387e+02   1.5981419e+02   2.4150613e+02   1.8499564e+02   5.3451419e+02   3.5915435e+02   2.6689903e+02   1.7728517e+02   2.0023258e+02   1.7361720e+02   1.5632323e+02   1.9613769e+02   1.8145097e+02   4.9385535e+01   1.1415645e+02   1.2524523e+02   1.0679419e+02   1.0421001e+02   8.3037742e+01   2.5144053e+02   2.1730645e+02   2.1927032e+02   3.5000032e+02   2.6668772e+02   2.3633581e+02   2.0468862e+02   2.5817258e+02  -6.7412903e-01   1.6899452e+02   1.9232721e+02   1.5462645e+02   1.8227763e+02   2.1958710e+02   2.5581045e+02   1.7208645e+02   1.6175857e+02   1.4973355e+02   2.3708325e+02   1.7087129e+02   2.2003126e+02   1.8048323e+02   1.3988908e+02   1.7725129e+02   2.5140280e+02   9.4780323e+01   4.9537032e+00   5.9326774e+01   2.8390955e+01   1.4772129e+02   1.5592552e+02   1.9705839e+02   2.0757888e+02   1.1137581e+02   9.4162839e+01   1.8467742e+02   9.9517097e+01   1.4578226e+02   1.6947452e+02   3.9691935e+01   1.2486258e+01   1.0471774e+02   1.1723677e+02   1.2321839e+02   9.4417045e+01   1.2157484e+02   1.0394853e+02   9.3519032e+01   1.2290041e+02
   3.6690581e+02   2.5198503e+01   3.3607581e+02  -1.9870323e+00   3.1496258e+02   1.7587832e+01   2.4090161e+02  -1.8697935e+01   1.5072161e+02   1.1941626e+01   1.0384710e+02   9.7326748e+01   2.1366452e+01   4.9106839e+00   1.5656290e+02   1.3933303e+02   1.1050355e+02   1.0320488e+02   2.4210290e+02  -3.8862968e+00   1.3805258e+02   1.0471741e+02   1.5913194e+02   1.4461751e+02   1.5414548e+02   1.6321578e+02   8.1239677e+01   8.6753406e+01   1.3020032e+02   1.8738462e+02   1.1483871e+02   1.2403258e+02   7.9585484e+01   1.8791897e+02   1.2604355e+02   1.1697942e+02   1.5796129e+02   1.1973858e+02   8.1413226e+01   1.2279210e+02   2.9115161e+01   8.3450142e+01   1.2545290e+02   1.5236603e+02   1.5257613e+02   1.0132875e+02   2.3268774e+02   1.6050756e+02   2.0418194e+02   1.8228061e+02   1.7068129e+02   1.1425227e+02   1.7940645e+02   2.2784103e+02   1.7149097e+02   1.6547750e+02   2.2008581e+02   2.1745152e+02   2.6889452e+02   1.1820102e+02   2.0610484e+02   2.2319032e+02   1.2606258e+02   2.4895854e+02   1.6885903e+02   1.6770902e+02   3.8397129e+02   2.4328103e+01   2.1820581e+02   1.6904386e+02   1.9538452e+02   2.0941375e+02   3.5940194e+02   3.2333652e+01   2.2349323e+02   1.8633215e+02   1.8959323e+02   1.3984125e+02   1.5738548e+02   1.9186335e+02   2.0097839e+02   1.9321754e+02   1.5281226e+02   1.4313470e+02   2.5657419e+01  -1.8135497e+01   1.2658194e+02   7.9061832e+01   1.0321226e+02   1.0178012e+02   7.1034839e+01   1.6187213e+01   1.1500871e+02   1.1629608e+02   1.0885581e+02   1.1277025e+02   4.9433226e+01   2.1635019e+01   1.6004290e+02   6.9040116e+01   1.4834871e+02   1.4556275e+02   3.6341613e+01   3.3961381e+01   9.1075806e+01   2.1902000e+01   1.7829355e+02   2.2630652e+02   1.9739290e+02   2.5652179e+02   2.6754355e+02   1.5443297e+02   2.2301935e+02   2.4609071e+02   2.6462806e+02   2.3064814e+02   1.6738968e+02   1.2277141e+02   2.7047742e+02   1.2351890e+02   1.7745742e+02   1.9253050e+02   2.2519968e+02   1.5565241e+02   1.0195387e+02   1.9011659e+02   2.1517613e+02   2.0629204e+02   5.1813419e+02   2.9198475e+02   3.1646903e+02   2.0259957e+02   2.2370258e+02   1.7089960e+02   1.4774323e+02   2.2744409e+02   1.6993097e+02   4.2927135e+01   1.4453645e+02   1.5838483e+02   8.5934194e+01   1.0763881e+02   8.6467742e+01   2.7721613e+02   1.8990645e+02   2.0036232e+02   3.8410032e+02   2.5071972e+02   1.9275581e+02   1.9080502e+02   2.9231258e+02   3.3264671e+01   2.5718452e+02   2.1484201e+02   1.9000645e+02   1.8492723e+02   1.7718710e+02   2.2200245e+02   2.2832645e+02   1.9082937e+02   1.2169355e+02   2.7123645e+02   1.7668129e+02   1.6518646e+02   1.8253323e+02   1.5729508e+02   1.8610129e+02   2.6950480e+02   1.7031032e+02   2.1291303e+01   5.7096774e+01   9.9993548e+00   2.3881129e+02   2.0620832e+02   1.8709839e+02   2.2966568e+02   1.2999581e+02   1.0648324e+02   1.5601742e+02   1.3299990e+02   1.5050226e+02   1.7786692e+02   1.3261935e+01   9.3106581e+00   1.2400774e+02   9.9363574e+01   1.3859839e+02   1.0751665e+02   1.1766484e+02   1.0441133e+02   9.9709032e+01   9.2685213e+01
   3.4652581e+02  -5.9810968e+00   3.2959581e+02  -4.1863226e-01   3.1777258e+02   9.4530323e+00   2.5038161e+02   1.3036645e+00   1.4676161e+02  -1.8981574e+01   1.3674710e+02   1.0883475e+02   3.7126452e+01   1.7269884e+01   1.9156290e+02   1.6415303e+02   1.0774355e+02   1.1670568e+02   2.9438290e+02   6.3613032e+00   1.4038258e+02   1.8758101e+02   2.0113194e+02   1.6878751e+02   1.5857548e+02   2.2734138e+02   1.2037968e+02   1.2276221e+02   1.8077032e+02   1.9647902e+02   1.3568871e+02   1.3250458e+02   1.2315548e+02   2.4143337e+02   1.5761355e+02   1.1383382e+02   1.6153129e+02   1.3160298e+02   1.3341323e+02   1.3049210e+02   3.6115161e+01   1.1941014e+02   1.3383290e+02   1.9169563e+02   1.2776613e+02   1.2717355e+02   1.8649774e+02   1.5072276e+02   1.9180194e+02   1.4456101e+02   1.8068129e+02   1.1626227e+02   1.9944645e+02   1.9385783e+02   1.7187097e+02   1.6934710e+02   2.2813581e+02   2.2285752e+02   2.5360452e+02   1.0085422e+02   2.0858484e+02   1.9294192e+02   1.0040258e+02   1.8025134e+02   1.7976903e+02   1.3692622e+02   4.8140129e+02   1.6913703e+01   2.1135581e+02   1.7659186e+02   1.6838452e+02   2.1115375e+02   4.0011194e+02   5.0406852e+01   1.7292323e+02   2.5042775e+02   1.9335323e+02   1.7178045e+02   2.2947548e+02   2.2380615e+02   1.8155839e+02   2.0982114e+02   1.7153226e+02   1.4006710e+02   1.8137419e+01  -2.4838968e+00   1.5215194e+02   1.2868623e+02   1.1040226e+02   1.1968492e+02   4.7754839e+01   2.8049613e+01   9.2008710e+01   9.8096077e+01   1.2038581e+02   1.0908785e+02   3.9243226e+01   1.9310219e+01   1.3427290e+02   7.9821716e+01   1.4486871e+02   1.1517115e+02   3.4151613e+01   1.6416581e+01   1.0155581e+02  -1.1166400e+01   1.9458355e+02   2.6534332e+02   1.7501290e+02   2.9831219e+02   2.5554355e+02   1.5533297e+02   2.1111935e+02   1.9894271e+02   2.6233806e+02   2.5359134e+02   1.5910968e+02   1.7900381e+02   2.9885742e+02   1.7377850e+02   2.0578742e+02   1.7640410e+02   2.2919968e+02   1.4876241e+02   1.1057387e+02   1.3342699e+02   1.7869613e+02   2.0379044e+02   5.0956419e+02   3.3315035e+02   3.0537903e+02   1.7324677e+02   2.0955258e+02   1.7266160e+02   1.6374323e+02   2.1992409e+02   1.5445097e+02   8.6585535e+01   1.4010645e+02   1.2411923e+02   9.0694194e+01   9.2778013e+01   6.9897742e+01   2.8711173e+02   2.0420645e+02   1.9516832e+02   3.5452032e+02   2.7622612e+02   1.9844581e+02   1.9682982e+02   3.0355258e+02   2.8175471e+01   1.8294452e+02   2.0973121e+02   1.6615645e+02   2.1721523e+02   1.8463710e+02   2.2760645e+02   1.9341645e+02   1.6981217e+02   1.8678355e+02   2.4359925e+02   1.7545129e+02   1.8771486e+02   1.5686323e+02   1.6463868e+02   2.0825129e+02   2.5530280e+02   1.4064032e+02   2.1714903e+01   6.1806774e+01   2.0472555e+01   1.5705129e+02   1.8946912e+02   1.7514839e+02   2.3748168e+02   1.5489581e+02   9.1731239e+01   1.5286742e+02   1.1191190e+02   1.6955226e+02   1.4305292e+02   1.2831935e+01  -3.6049419e+00   1.0848774e+02   7.8515174e+01   1.1750839e+02   1.1944385e+02   1.1200484e+02   1.0105413e+02   1.2456903e+02   1.0574641e+02
   3.7571581e+02  -3.3162968e+00   2.5492581e+02   6.4496774e-01   3.4049258e+02  -1.6945677e+00   2.5476161e+02   6.6326452e-01   1.5562161e+02  -4.0037419e-01   1.8660710e+02   9.9655948e+01   3.7796452e+01   1.3366284e+01   2.2032290e+02   2.0261223e+02   1.5708355e+02   8.7378477e+01   2.9062290e+02   4.1952103e+01   1.6447258e+02   2.1108381e+02   2.0389194e+02   1.5456671e+02   1.9486548e+02   1.8800818e+02   1.1604968e+02   1.3243861e+02   1.6054032e+02   2.2409742e+02   1.3059871e+02   1.7634178e+02   1.1139548e+02   2.6999417e+02   1.6361355e+02   1.3773382e+02   1.5801129e+02   1.2935458e+02   1.0536323e+02   1.2859610e+02   4.3265161e+01   1.6302814e+02   1.2545290e+02   1.8569603e+02   1.5761613e+02   1.4816555e+02   1.9606774e+02   1.7943716e+02   2.0952194e+02   1.8528341e+02   1.6658129e+02   1.1129027e+02   1.9773645e+02   2.3904463e+02   1.8115097e+02   1.5556470e+02   2.1098581e+02   2.2175952e+02   2.5246452e+02   9.1615419e+01   2.2481484e+02   1.7355352e+02   9.8162581e+01   1.5762054e+02   1.9566903e+02   1.1889422e+02   4.5774129e+02   1.6426503e+01   1.6430581e+02   1.6264586e+02   1.4362452e+02   1.7208455e+02   4.0583194e+02   2.4619252e+01   1.8177323e+02   2.5371975e+02   1.5816323e+02   1.5478565e+02   1.7019548e+02   2.1364855e+02   1.4908839e+02   2.3404874e+02   1.6843226e+02   2.0912510e+02   4.4674194e+00   3.0897032e+00   1.6743194e+02   1.0160383e+02   9.1352258e+01   8.6638916e+01   4.4084839e+01   1.4153213e+01   1.4243871e+02   6.8151677e+01   1.1257581e+02   1.2514265e+02   3.9673226e+01   1.1275819e+01   1.2551290e+02   9.1472516e+01   1.1896871e+02   1.4796315e+02   4.7721613e+01   1.3520981e+01   8.5935806e+01  -4.4468000e+00   1.9686355e+02   2.5649092e+02   1.4182290e+02   2.3996739e+02   2.8825355e+02   1.3195617e+02   2.2366935e+02   1.8568871e+02   2.3362806e+02   2.2269814e+02   1.8543968e+02   1.7465741e+02   3.0747742e+02   1.7651890e+02   1.8826742e+02   1.9361570e+02   1.6715968e+02   1.3867561e+02   9.7903871e+01   1.5030059e+02   2.1117613e+02   2.4666204e+02   5.1194419e+02   3.4690995e+02   2.4475903e+02   2.5538637e+02   2.0007258e+02   1.4984000e+02   1.2908323e+02   2.5426689e+02   1.7716097e+02   2.0768735e+01   1.7339645e+02   1.4307603e+02   1.2050419e+02   8.4303213e+01   2.1408774e+02   2.0167653e+02   2.4165645e+02   1.6472232e+02   3.9057032e+02   2.8229212e+02   2.3854581e+02   1.8414182e+02   2.8498258e+02   2.0661071e+01   2.3971452e+02   2.5485961e+02   1.6443645e+02   2.3602283e+02   2.1818710e+02   2.2932245e+02   2.3122645e+02   1.7297737e+02   1.8945355e+02   2.4238565e+02   1.8187129e+02   1.9739126e+02   2.1248323e+02   1.5503908e+02   1.7577129e+02   2.6180120e+02   1.2973032e+02   8.2477032e+00   8.4186774e+01   1.6922155e+01   1.8262129e+02   2.4585352e+02   1.9500839e+02   2.0927288e+02   1.5303581e+02   1.1445004e+02   1.9048742e+02   7.1522297e+01   1.5350226e+02   1.7366692e+02   1.9731935e+01   6.7530581e+00   1.0624774e+02   7.7694374e+01   1.2374839e+02   1.1670465e+02   1.0943484e+02   9.7499729e+01   7.0609032e+01   8.0113213e+01
   3.8985581e+02   2.6425032e+00   3.0731581e+02  -1.7306232e+01   3.4753258e+02   5.6022323e+00   2.8557161e+02  -8.9415355e+00   1.8638161e+02  -1.0117419e-01   1.4984710e+02   6.8786748e+01   6.5064516e+00   4.7694839e+00   1.3209290e+02   2.2496063e+02   1.1831355e+02   9.6770077e+01   2.3291290e+02  -4.9110968e+00   1.2343258e+02   1.5259701e+02   1.9589194e+02   1.5105671e+02   1.4576548e+02   1.6622618e+02   8.6999677e+01   1.1138261e+02   1.2068032e+02   1.9371622e+02   1.3016871e+02   1.8008618e+02   8.6105484e+01   2.5115737e+02   1.3309355e+02   1.4655542e+02   1.5206129e+02   1.1612058e+02   1.1584323e+02   8.5517703e+01   4.2265161e+01   1.1820814e+02   1.0592290e+02   1.2435843e+02   1.2476613e+02   8.6983548e+01   1.7277774e+02   1.8511036e+02   1.6323194e+02   2.1351661e+02   1.5449129e+02   1.0640747e+02   1.8202645e+02   2.5149143e+02   1.8925097e+02   1.5781670e+02   2.4694581e+02   2.1697272e+02   2.3717452e+02   9.7448619e+01   2.2253484e+02   1.7315592e+02   9.1212581e+01   1.8955654e+02   1.6928903e+02   1.6700462e+02   4.5745129e+02   6.2597032e+00   1.5744581e+02   1.7200466e+02   1.9976452e+02   1.6316335e+02   3.9940194e+02   1.6373652e+01   2.1196323e+02   1.6516455e+02   2.2992323e+02   1.6404485e+02   1.9690548e+02   1.9846175e+02   1.4029839e+02   2.3270194e+02   1.4315226e+02   1.9819750e+02   1.4707419e+01   8.9050323e-01   1.3310194e+02   9.8780232e+01   8.8922258e+01   7.7353316e+01   5.6034839e+01  -1.8182787e+01   1.1791871e+02   8.1253277e+01   1.1361581e+02   8.9059445e+01   3.3483226e+01   6.8710194e+00   1.3132290e+02   9.6907716e+01   1.5929871e+02   1.1768675e+02   3.0391613e+01   7.4773806e+00   9.8025806e+01   1.2636000e+01   1.6001355e+02   2.1210892e+02   2.1176290e+02   2.4562219e+02   3.1889355e+02   1.4420497e+02   1.8921935e+02   2.8169471e+02   2.4029806e+02   2.2340454e+02   2.0634968e+02   1.4907461e+02   2.6066742e+02   2.0864370e+02   1.8497742e+02   2.0063890e+02   1.5734968e+02   1.3822041e+02   1.0238387e+02   1.3784219e+02   1.9774613e+02   2.1802644e+02   5.2065419e+02   3.1602315e+02   2.2984903e+02   2.6324917e+02   2.0186258e+02   1.8248680e+02   1.6651323e+02   2.2784249e+02   2.0174097e+02   3.6762335e+01   1.1391645e+02   1.3307443e+02   1.1150419e+02   8.4493213e+01   1.7756774e+02   1.8049813e+02   1.7465645e+02   1.7853232e+02   4.0476032e+02   3.2444692e+02   2.1354581e+02   1.8046182e+02   2.7507258e+02   1.9833871e+01   2.2109452e+02   2.2972921e+02   2.2648645e+02   2.0943883e+02   1.9088710e+02   2.2735645e+02   1.8598645e+02   1.5673657e+02   1.9750355e+02   1.9141165e+02   2.1202129e+02   2.4801926e+02   2.1619323e+02   1.7255228e+02   1.8287129e+02   2.5252320e+02   1.5664032e+02   1.2004903e+01   6.5476774e+01   3.0389548e+00   1.5762129e+02   2.2551352e+02   1.5952839e+02   1.9449128e+02   2.0861581e+02   1.5691364e+02   1.8158742e+02   9.9804297e+01   1.6659226e+02   1.6552972e+02   2.4451935e+01   5.1354581e+00   8.3337742e+01   9.2477174e+01   9.6078387e+01   7.8638245e+01   1.2266484e+02   1.0324133e+02   1.3965903e+02   1.1562921e+02
   3.4814581e+02   7.4593032e+00   3.3892581e+02  -3.6950323e+00   3.3263258e+02  -9.5857677e+00   2.6790161e+02   9.1820645e+00   1.5467161e+02  -1.1904374e+01   1.5108710e+02   7.6117548e+01   3.1316452e+01   3.7346839e+00   1.6780290e+02   1.6186383e+02   1.0208355e+02   8.6538477e+01   2.6405290e+02   1.5697703e+01   1.1728258e+02   1.5651901e+02   1.8856194e+02   1.6036311e+02   1.7986548e+02   1.4363818e+02   7.6569677e+01   8.8937006e+01   1.1520032e+02   1.6696462e+02   9.1838710e+01   1.6953258e+02   7.9635484e+01   1.8810497e+02   1.3261355e+02   6.4553819e+01   1.1944129e+02   1.0563018e+02   1.0088323e+02   9.0814503e+01   7.0545161e+01   1.1665574e+02   1.0454290e+02   1.4293883e+02   1.3314613e+02   7.3783148e+01   1.7506774e+02   1.4797716e+02   2.0666194e+02   2.4142221e+02   1.8077129e+02   1.1291507e+02   1.9825645e+02   1.7790303e+02   1.5444097e+02   1.6417150e+02   2.2779581e+02   1.7917472e+02   2.8560452e+02   9.5914219e+01   2.2524484e+02   1.7903912e+02   1.0911258e+02   2.3812454e+02   1.7638903e+02   1.5672662e+02   3.8283129e+02   7.8493032e+00   1.9230581e+02   1.6444586e+02   1.8510452e+02   1.8533615e+02   3.5845194e+02   4.4219652e+01   1.8220323e+02   1.6349535e+02   2.0578323e+02   1.2750605e+02   1.4938548e+02   2.3226335e+02   1.2302839e+02   2.2919354e+02   1.6405226e+02   1.4428550e+02   1.8797419e+01  -2.5866968e+00   1.3067194e+02   1.2535463e+02   9.8062258e+01   8.5482116e+01   5.5944839e+01  -4.9455871e+00   1.2024871e+02   9.8066877e+01   1.1257581e+02   1.0347265e+02   4.8483226e+01   8.8610194e+00   1.3251290e+02   8.0432516e+01   1.3006871e+02   1.5340515e+02   4.0961613e+01   1.4351781e+01   8.9265806e+01   1.3626800e+01   1.6125355e+02   2.6819972e+02   2.2951290e+02   2.7439219e+02   2.8236355e+02   1.5871737e+02   2.0296935e+02   2.5519471e+02   2.4610806e+02   2.2136974e+02   1.7448968e+02   1.6067341e+02   2.8285742e+02   2.3548850e+02   1.7564742e+02   1.7314530e+02   1.6448968e+02   1.7540921e+02   1.1104387e+02   1.8757939e+02   2.0731613e+02   2.3626084e+02   5.1789419e+02   3.9829395e+02   2.4537903e+02   1.7842677e+02   2.1212258e+02   1.6166600e+02   1.2493323e+02   2.5835889e+02   1.9545097e+02   2.5075535e+01   1.4901645e+02   1.2788643e+02   1.0545419e+02   7.4927213e+01   1.0856774e+02   2.5630813e+02   2.0060645e+02   2.0140632e+02   4.1948032e+02   3.5740932e+02   2.0828581e+02   2.1088262e+02   3.1236258e+02   3.9406710e+00   2.0942452e+02   2.0590281e+02   2.0872645e+02   1.7809963e+02   1.9238710e+02   2.5643645e+02   1.9570645e+02   1.4086897e+02   1.7497355e+02   2.1940405e+02   1.8368129e+02   2.5824646e+02   2.1072323e+02   1.8817988e+02   1.6630129e+02   2.4108880e+02   1.4026032e+02   1.9555303e+01   6.4806774e+01   1.3662555e+01   1.4729129e+02   1.8928992e+02   1.8357839e+02   1.9051728e+02   1.2470581e+02   1.5886644e+02   1.5682742e+02   7.4545097e+01   1.8978226e+02   1.6481452e+02   1.9781935e+01  -3.7809419e+00   1.0400774e+02   1.0215357e+02   7.7368387e+01   1.0055505e+02   9.7004839e+01   1.1787413e+02   1.4079903e+02   1.2339801e+02
   3.7828581e+02  -6.0418968e+00   3.1045581e+02  -3.0177432e+01   3.3477258e+02   9.1430323e+00   2.9338161e+02  -5.0463355e+00   1.3853161e+02   3.8168258e+00   1.6308710e+02   1.0158755e+02   2.6226452e+01   7.0518839e+00   1.7061290e+02   2.2163903e+02   1.0789355e+02   1.1155368e+02   2.9505290e+02   2.8977703e+01   1.3028258e+02   2.0871901e+02   1.3517194e+02   1.9144431e+02   1.5814548e+02   2.1670578e+02   9.1289677e+01   9.8849406e+01   1.7173032e+02   1.6087222e+02   1.3597871e+02   2.1329138e+02   9.2965484e+01   2.3817857e+02   1.5966355e+02   8.8959819e+01   1.7382129e+02   1.3589978e+02   1.0122323e+02   9.8307303e+01   8.6685161e+01   1.4955454e+02   1.1992290e+02   1.2223843e+02   1.1966613e+02   1.0824155e+02   1.7768774e+02   1.5523756e+02   2.2199194e+02   1.9866581e+02   1.4725129e+02   1.0912667e+02   1.7097645e+02   2.4285543e+02   1.7910097e+02   1.9043870e+02   2.2536581e+02   1.6250912e+02   2.8951452e+02   1.1007142e+02   2.2758484e+02   1.7575192e+02   1.1987258e+02   2.1688374e+02   1.8404903e+02   1.8592382e+02   4.2721129e+02   3.7538903e+01   2.3020581e+02   1.2513386e+02   1.8419452e+02   1.8216895e+02   3.7554194e+02   2.9232452e+01   2.1182323e+02   2.1174575e+02   1.9302323e+02   1.4204685e+02   1.9314548e+02   1.9647255e+02   1.7918839e+02   1.6033074e+02   1.5148226e+02   1.5296110e+02   1.2947419e+01  -2.9286968e+00   1.5267194e+02   1.3316463e+02   7.9542258e+01   8.8483716e+01   6.0414839e+01   1.9126813e+01   1.2433871e+02   9.6169677e+01   1.0609581e+02   1.1623105e+02   3.8623226e+01  -3.0701806e+00   1.3223290e+02   6.3454916e+01   1.7501871e+02   1.0609915e+02   3.9251613e+01  -6.9914194e+00   9.9215806e+01  -4.3692000e+00   1.4310355e+02   2.6984172e+02   2.5201290e+02   2.2646219e+02   2.9766355e+02   1.9943337e+02   1.9086935e+02   2.5036271e+02   2.4286806e+02   2.1319894e+02   1.7053968e+02   2.0689941e+02   2.3075742e+02   2.0736650e+02   1.8954742e+02   1.8942330e+02   1.6477968e+02   1.8524601e+02   1.4195387e+02   1.7039659e+02   1.9107613e+02   2.2699004e+02   4.5289419e+02   3.9501395e+02   2.3218903e+02   2.3168197e+02   2.0270258e+02   1.6562960e+02   1.5779323e+02   2.3083009e+02   1.8702097e+02   1.9219935e+01   1.2525645e+02   1.4159723e+02   8.8744194e+01   8.6264013e+01   1.4170774e+02   2.3288693e+02   1.5820645e+02   2.1624832e+02   3.8543032e+02   3.6804332e+02   2.3765581e+02   1.9116302e+02   3.0522258e+02   1.1611871e+01   2.5609452e+02   1.9254921e+02   1.8662645e+02   2.0624763e+02   2.1693710e+02   2.2827245e+02   1.6003645e+02   1.5648257e+02   1.4202355e+02   1.8089005e+02   2.0126129e+02   2.0817006e+02   2.0967323e+02   1.5346388e+02   1.6715129e+02   1.8940080e+02   1.4383032e+02   2.6029703e+01   5.9996774e+01   1.1857355e+01   1.3948129e+02   1.7787472e+02   2.0005839e+02   1.6752888e+02   1.4099581e+02   1.3703324e+02   1.9858742e+02   1.0087430e+02   1.6369226e+02   1.5800172e+02   3.7021935e+01  -8.2014194e-01   9.8717742e+01   8.0146774e+01   1.0750839e+02   1.1286385e+02   1.0576484e+02   9.1023329e+01   1.3417903e+02   1.1006761e+02
   3.6171581e+02  -3.3362968e+00   3.0716581e+02  -9.3842323e+00   3.4015258e+02   1.0026323e+00   3.1876161e+02   2.8832645e+00   1.2367161e+02   2.4295626e+01   1.8736710e+02   1.4435515e+02   3.9606452e+01   1.1261484e+01   1.5956290e+02   2.1304303e+02   1.3308355e+02   1.5220848e+02   2.6686290e+02   1.6182903e+01   1.5038258e+02   1.9530101e+02   1.7570194e+02   1.6044191e+02   1.9938548e+02   1.5340658e+02   9.0619677e+01   1.0604301e+02   1.7168032e+02   1.6692622e+02   1.0349871e+02   2.0983978e+02   8.5295484e+01   2.2189217e+02   1.4695355e+02   1.6644662e+02   1.9768129e+02   1.2685098e+02   1.1669323e+02   1.3296970e+02   9.2075161e+01   1.8827334e+02   1.2397290e+02   1.6486443e+02   1.5719613e+02   1.4047915e+02   1.4677774e+02   1.4005036e+02   1.7918194e+02   2.3514061e+02   1.5658129e+02   1.5938027e+02   2.1473645e+02   1.8787463e+02   1.6891097e+02   1.5977390e+02   2.0870581e+02   2.0260192e+02   3.1508452e+02   1.0107582e+02   2.1905484e+02   1.9034432e+02   1.0668258e+02   1.8960894e+02   2.1943903e+02   1.4980262e+02   4.2816129e+02   4.3752903e+01   1.9568581e+02   1.7970546e+02   1.8091452e+02   1.9362135e+02   3.3759194e+02   4.2218452e+01   2.1172323e+02   1.3356375e+02   1.9164323e+02   1.3691725e+02   1.9757548e+02   2.1597815e+02   1.3050839e+02   2.2132514e+02   1.4719226e+02   1.5406430e+02   3.7137419e+01   4.5161032e+00   1.4515194e+02   1.4762623e+02   9.5452258e+01   1.1307092e+02   4.2794839e+01   1.6156413e+01   1.4791871e+02   9.8233277e+01   1.1947581e+02   1.2078065e+02   1.7383226e+01   1.9349019e+01   1.2942290e+02   8.6019716e+01   1.2006871e+02   1.3801515e+02   8.3916129e+00   8.1738065e-01   8.9505806e+01  -1.0542400e+01   1.5815355e+02   2.6125772e+02   2.4914290e+02   2.0276179e+02   3.0978355e+02   2.0470377e+02   2.0531935e+02   2.6285671e+02   2.5181806e+02   2.1105294e+02   1.6291968e+02   1.8969901e+02   2.8375742e+02   2.0988650e+02   2.0473742e+02   2.1439810e+02   1.4115968e+02   1.2408561e+02   1.1038387e+02   2.0101219e+02   1.6865613e+02   2.3597364e+02   4.6480419e+02   3.7111115e+02   2.0398903e+02   2.0697797e+02   2.2555258e+02   1.9864160e+02   1.2770323e+02   2.0594729e+02   1.9297097e+02   3.6123935e+01   1.1458645e+02   1.2569083e+02   1.0860419e+02   8.1635213e+01   1.3098774e+02   2.2917453e+02   2.1520645e+02   1.7308832e+02   4.3957032e+02   3.2980212e+02   2.1496581e+02   2.0155822e+02   2.8726258e+02   7.9986710e+00   1.9423452e+02   2.0554801e+02   1.8662645e+02   2.3633763e+02   2.0438710e+02   1.9402645e+02   1.5141645e+02   1.6464217e+02   1.8716355e+02   2.1280885e+02   1.9816129e+02   1.7579806e+02   1.7529323e+02   1.9321428e+02   1.8682129e+02   2.2901720e+02   1.4473032e+02   3.0477032e+00   5.8566774e+01   2.7161755e+01   1.2829129e+02   2.0890992e+02   1.8581839e+02   1.8285808e+02   1.1961581e+02   1.5669364e+02   1.5539742e+02   1.1770950e+02   1.6602226e+02   1.7447532e+02   1.3881935e+01   1.4610581e+00   1.0752774e+02   7.3441974e+01   9.3988387e+01   9.0705445e+01   1.1743484e+02   9.6809729e+01   1.3260903e+02   1.2215321e+02
   3.9928581e+02  -1.7218968e+00   3.3269581e+02   5.2833677e+00   3.5463258e+02  -4.7757677e+00   2.8300161e+02  -4.4593548e-01   2.1600161e+02  -6.2807742e+00   1.6484710e+02   1.0125675e+02   2.3606452e+01  -1.3168516e+01   1.3256290e+02   1.8806303e+02   1.2903355e+02   1.1310248e+02   2.6871290e+02  -1.3915097e+01   1.3552258e+02   1.2162981e+02   1.6365194e+02   1.7054591e+02   1.6395548e+02   1.2043098e+02   7.7669677e+01   8.6939006e+01   7.7680323e+01   1.7848622e+02   1.3178871e+02   1.7338658e+02   8.0775484e+01   1.7401377e+02   1.4242355e+02   1.1547902e+02   1.7620129e+02   1.1927938e+02   6.4693226e+01   1.1365970e+02   3.4835161e+01   1.1894254e+02   1.0421290e+02   1.3506523e+02   1.3476613e+02   6.8653548e+01   1.7311774e+02   1.8356316e+02   2.2690194e+02   1.8765301e+02   1.6444129e+02   1.5965147e+02   2.0430645e+02   2.7641903e+02   1.7934097e+02   1.7941950e+02   2.1789581e+02   1.7472672e+02   3.0017452e+02   1.0055862e+02   2.3262484e+02   1.8054872e+02   1.2516258e+02   1.8375054e+02   2.3785903e+02   1.6394902e+02   4.2474129e+02   3.6596503e+01   2.4725581e+02   1.2238986e+02   1.9476452e+02   2.0027335e+02   3.4050194e+02   1.8175652e+01   1.7006323e+02   2.3008655e+02   1.7645323e+02   1.4094245e+02   1.6776548e+02   2.7465295e+02   1.4776839e+02   1.6721434e+02   1.3415226e+02   1.7029750e+02   1.8277419e+01  -9.5850968e+00   1.5996194e+02   1.4944143e+02   8.6682258e+01   8.3012516e+01   6.0754839e+01   4.5296129e+00   1.7067871e+02   1.0594248e+02   1.1914581e+02   1.0161705e+02   2.6953226e+01   1.0863419e+01   1.2594290e+02   6.2678116e+01   1.4691871e+02   1.2967715e+02   4.1671613e+01   3.4349806e+00   1.0993581e+02   2.5832000e+00   1.4415355e+02   2.6194772e+02   1.9720290e+02   2.7759699e+02   2.1030355e+02   3.6248217e+02   2.1271935e+02   2.5056471e+02   2.4143806e+02   2.3526334e+02   2.2234968e+02   2.3570461e+02   2.4209742e+02   2.1431930e+02   1.8188742e+02   1.5207610e+02   1.6896968e+02   1.6377081e+02   1.1328387e+02   1.8445019e+02   1.9922613e+02   2.5456804e+02   4.7265419e+02   3.4372315e+02   1.9427903e+02   2.2318477e+02   2.2691258e+02   1.8395280e+02   1.3136323e+02   2.3413449e+02   1.5555097e+02   3.8647535e+01   1.4834645e+02   1.2008003e+02   9.7694194e+01   7.6318013e+01   1.2808774e+02   2.3664653e+02   2.1690645e+02   2.3095232e+02   4.3276032e+02   3.2206692e+02   2.4760581e+02   2.4167702e+02   2.7617258e+02   4.3158710e+00   2.0032452e+02   1.5277081e+02   1.8386645e+02   2.5313843e+02   2.2043710e+02   2.2559245e+02   1.5694645e+02   1.8362977e+02   1.8169355e+02   2.0571645e+02   1.7535129e+02   2.0129286e+02   2.0858323e+02   1.4940108e+02   1.6872129e+02   2.2322520e+02   1.3435032e+02   1.5928103e+01   6.5566774e+01  -1.3482452e+00   1.2172129e+02   1.9076552e+02   1.7138839e+02   1.6444248e+02   1.7813581e+02   1.4249204e+02   1.5182742e+02   1.4647510e+02   2.2378226e+02   1.5161452e+02   1.2881935e+01   1.7011058e+01   1.0419774e+02   6.6088374e+01   9.1798387e+01   1.0102065e+02   1.2447484e+02   8.6056529e+01   1.2213903e+02   1.1384081e+02
   3.7818581e+02  -1.5273897e+01   2.7673581e+02  -6.5298323e+00   3.8877258e+02  -1.6316968e+01   2.2257161e+02   7.2384645e+00   1.8029161e+02  -6.3739742e+00   1.2841710e+02   1.0493115e+02   1.1886452e+01   7.8190839e+00   1.4980290e+02   1.4039383e+02   9.4313548e+01   1.1012008e+02   2.3710290e+02  -1.3386297e+01   1.5119258e+02   1.2433621e+02   1.5417194e+02   1.2711431e+02   1.4338548e+02   1.3698658e+02   8.0759677e+01   5.8211806e+01   1.2620032e+02   1.3137462e+02   8.5218710e+01   1.6063218e+02   4.2875484e+01   1.8537577e+02   1.1876355e+02   1.1251182e+02   1.4134129e+02   1.2425818e+02   7.0693226e+01   9.1939703e+01   6.6075161e+01   1.0911334e+02   1.0049290e+02   1.2712283e+02   1.3190613e+02   7.6932348e+01   1.7477774e+02   1.4109036e+02   2.0990194e+02   1.6449301e+02   1.8730129e+02   1.2687267e+02   2.1806645e+02   2.2922823e+02   1.6568097e+02   1.7037230e+02   1.9946581e+02   1.7825112e+02   3.1679452e+02   1.0527902e+02   2.2077484e+02   1.6977672e+02   1.7016258e+02   4.0670542e+01   1.9338903e+02   1.8655662e+02   4.5954129e+02   4.8242503e+01   1.7439581e+02   1.9373866e+02   1.8686452e+02   2.0719535e+02   3.6559194e+02   2.5268452e+01   1.6806323e+02   1.9476655e+02   2.2616323e+02   1.2277565e+02   1.7047548e+02   1.9657615e+02   1.3265839e+02   2.0994314e+02   1.3043226e+02   1.5235510e+02   1.7997419e+01  -1.4992697e+01   1.5901194e+02   1.1941743e+02   8.7252258e+01   8.5776916e+01   4.5514839e+01   7.4688129e+00   1.2372871e+02   9.9268477e+01   1.2223581e+02   8.5469845e+01   3.1283226e+01   1.3087019e+01   1.3513290e+02   7.5372916e+01   1.2267871e+02   1.5790635e+02   6.8581613e+01   4.1421806e+00   1.0031581e+02   1.6882800e+01   2.0372355e+02   1.6837212e+02   2.7426290e+02   2.6293219e+02   2.9725355e+02   2.5646617e+02   2.3486935e+02   2.5099271e+02   2.3933806e+02   1.7320134e+02   2.2167968e+02   2.2499821e+02   2.2966742e+02   1.4907370e+02   1.6231742e+02   2.4064170e+02   1.5639968e+02   1.3382641e+02   1.2980387e+02   1.5450859e+02   1.7912613e+02   2.2132604e+02   4.8423419e+02   2.8727675e+02   2.5727903e+02   2.3395477e+02   2.2560258e+02   2.5068760e+02   1.5455323e+02   2.4670929e+02   1.6902097e+02   2.1619935e+01   1.0053645e+02   1.6028483e+02   1.5207419e+02   5.6247613e+01   1.4260774e+02   2.0591493e+02   2.0200645e+02   1.8564432e+02   3.9681032e+02   2.6113292e+02   2.4696581e+02   2.3036822e+02   2.9231258e+02   1.3694671e+01   2.1118452e+02   1.7243201e+02   2.1405645e+02   2.6781323e+02   2.1313710e+02   2.1437645e+02   1.6765645e+02   1.4515297e+02   1.5583355e+02   1.8702525e+02   2.1749129e+02   1.9749166e+02   1.9234323e+02   1.6551028e+02   1.6977129e+02   2.2590120e+02   1.5578032e+02   1.2313703e+01   7.5236774e+01  -2.5518452e+00   1.4467129e+02   1.7121952e+02   2.2067839e+02   2.0445928e+02   1.3584581e+02   1.2201524e+02   2.0772742e+02   1.5405310e+02   2.3231226e+02   1.6017212e+02   2.0781935e+01  -1.0430942e+01   9.3867742e+01   8.8824774e+01   9.3318387e+01   1.1294905e+02   8.9814839e+01   1.1825933e+02   1.2037903e+02   1.0251161e+02
   3.7699581e+02   8.8713032e+00   2.9297581e+02  -4.9190323e+00   3.2991258e+02  -3.4988168e+01   2.7081161e+02   5.8592645e+00   1.5429161e+02  -1.2873974e+01   1.4708710e+02   1.1576755e+02   2.2556452e+01   1.4345484e+01   2.0028290e+02   1.1135543e+02   1.2141355e+02   1.3461208e+02   2.8291290e+02   3.3758903e+01   1.5933258e+02   1.7858501e+02   1.9656194e+02   1.3477311e+02   1.2738548e+02   1.5969658e+02   1.0337968e+02   1.0036221e+02   1.6254032e+02   1.4360742e+02   1.2873871e+02   2.2282058e+02   8.4155484e+01   2.0288337e+02   1.5214355e+02   1.1627142e+02   1.2563129e+02   1.9751498e+02   1.0088323e+02   8.8384503e+01   7.1645161e+01   1.1342774e+02   1.3068290e+02   1.2746763e+02   1.7152613e+02   9.5192748e+01   1.7801774e+02   1.3645116e+02   2.1823194e+02   1.9572661e+02   1.8715129e+02   1.2012467e+02   1.9682645e+02   2.5597743e+02   1.7887097e+02   1.9840710e+02   2.1513581e+02   1.6799752e+02   2.9051452e+02   1.4228142e+02   1.5996484e+02   2.0221152e+02   1.7425258e+02   1.5934334e+02   1.8628903e+02   1.8545462e+02   3.2731129e+02   3.0050903e+01   2.0506581e+02   1.4461506e+02   2.0895452e+02   1.3632815e+02   3.6278194e+02   1.9543252e+01   2.2144323e+02   2.1163615e+02   1.8226323e+02   1.4623765e+02   1.5643548e+02   2.1379935e+02   1.3113839e+02   1.7659474e+02   1.3486226e+02   1.9010070e+02   1.0657419e+01   2.5924503e+01   1.4624194e+02   1.4162903e+02   8.6972258e+01   8.8079316e+01   4.6224839e+01  -1.0679871e+00   2.1200871e+02   1.0868608e+02   1.3481581e+02   7.7503445e+01   1.7713226e+01   4.7026194e+00   1.2270290e+02   6.6027316e+01   1.6829871e+02   1.2244675e+02   4.1481613e+01   9.2101806e+00   8.9025806e+01  -1.7840000e+00   1.8591355e+02   2.2369692e+02   2.5039290e+02   2.7866179e+02   2.7730355e+02   2.5636217e+02   2.0756935e+02   2.1357671e+02   2.5210806e+02   1.8936974e+02   1.9215968e+02   2.2520981e+02   2.6442742e+02   1.6115290e+02   1.9183742e+02   1.7757010e+02   1.4939968e+02   1.8147641e+02   1.4171387e+02   1.4917579e+02   2.2822613e+02   2.9258804e+02   5.2256419e+02   3.1140035e+02   2.6698903e+02   1.6865797e+02   2.2328258e+02   1.8582320e+02   1.6027323e+02   2.4687169e+02   2.2093097e+02   1.7127135e+01   1.4053645e+02   1.2751483e+02   1.9136419e+02   6.1864413e+01   1.2389774e+02   2.0565173e+02   2.5660645e+02   1.9342632e+02   3.9600032e+02   3.2438772e+02   2.4396581e+02   1.9086822e+02   2.7536258e+02   1.9140671e+01   2.0242452e+02   1.2970281e+02   2.4815645e+02   2.0041523e+02   1.6553710e+02   2.5058445e+02   2.0351645e+02   1.7157417e+02   1.9459355e+02   2.1121445e+02   2.0840129e+02   2.1654886e+02   1.9234323e+02   1.4918028e+02   1.7939129e+02   2.1899160e+02   1.1964032e+02   1.2344903e+01   3.4286774e+01   1.4064155e+01   1.0981129e+02   2.4543832e+02   1.9538839e+02   2.1409248e+02   9.9035806e+01   1.2296004e+02   1.8744742e+02   1.2909550e+02   2.5755226e+02   1.6472292e+02   3.2211935e+01   9.7046581e+00   7.7717742e+01   9.3686774e+01   9.4838387e+01   8.7117445e+01   1.1757484e+02   9.0848529e+01   9.4949032e+01   1.1254601e+02
[truncated: 4,213,084 more chars]
