# Supplementary material for: Specific structural elements of the T-box riboswitch drive the two-step binding of the tRNA ligand
Source: eLife. 2018 Sep 25;7:e39518. doi: 10.7554/eLife.39518 (PMC6197855; doi:10.7554/eLife.39518)
Supplement: Figure 3—source data 3. [file elife-39518-fig3-data3.zip › Repeat2.txt]

   4.0000000e+00   4.0000000e+00   5.0000000e+00   5.0000000e+00   7.0000000e+00   7.0000000e+00   8.0000000e+00   8.0000000e+00   1.0000000e+01   1.0000000e+01   1.5000000e+01   1.5000000e+01   1.6000000e+01   1.6000000e+01   2.0000000e+01   2.0000000e+01   2.2000000e+01   2.2000000e+01   2.3000000e+01   2.3000000e+01   2.4000000e+01   2.4000000e+01   2.8000000e+01   2.8000000e+01   4.0000000e+01   4.0000000e+01   4.1000000e+01   4.1000000e+01   4.2000000e+01   4.2000000e+01   4.5000000e+01   4.5000000e+01   4.7000000e+01   4.7000000e+01   5.6000000e+01   5.6000000e+01   6.2000000e+01   6.2000000e+01   6.4000000e+01   6.4000000e+01   6.5000000e+01   6.5000000e+01   6.7000000e+01   6.7000000e+01   6.8000000e+01   6.8000000e+01   7.0000000e+01   7.0000000e+01   7.2000000e+01   7.2000000e+01   7.3000000e+01   7.3000000e+01   7.4000000e+01   7.4000000e+01   7.5000000e+01   7.5000000e+01   8.4000000e+01   8.4000000e+01   8.6000000e+01   8.6000000e+01   8.8000000e+01   8.8000000e+01   9.1000000e+01   9.1000000e+01   9.2000000e+01   9.2000000e+01   9.6000000e+01   9.6000000e+01   1.0300000e+02   1.0300000e+02   1.0400000e+02   1.0400000e+02   1.1500000e+02   1.1500000e+02   1.1700000e+02   1.1700000e+02   1.2100000e+02   1.2100000e+02   1.2200000e+02   1.2200000e+02   1.2600000e+02   1.2600000e+02   1.2700000e+02   1.2700000e+02   1.3000000e+02   1.3000000e+02   1.3100000e+02   1.3100000e+02   1.3400000e+02   1.3400000e+02   1.4000000e+02   1.4000000e+02   1.4200000e+02   1.4200000e+02   1.4600000e+02   1.4600000e+02   1.5200000e+02   1.5200000e+02   1.6900000e+02   1.6900000e+02   1.7200000e+02   1.7200000e+02   1.7700000e+02   1.7700000e+02   1.8400000e+02   1.8400000e+02   1.8500000e+02   1.8500000e+02   1.8800000e+02   1.8800000e+02   1.8900000e+02   1.8900000e+02   1.9100000e+02   1.9100000e+02   1.9200000e+02   1.9200000e+02   1.9800000e+02   1.9800000e+02   2.0600000e+02   2.0600000e+02   2.1100000e+02   2.1100000e+02   2.1200000e+02   2.1200000e+02   2.1400000e+02   2.1400000e+02   2.1700000e+02   2.1700000e+02   2.2000000e+02   2.2000000e+02   2.2100000e+02   2.2100000e+02   2.2200000e+02   2.2200000e+02   2.2300000e+02   2.2300000e+02   2.2400000e+02   2.2400000e+02   2.2500000e+02   2.2500000e+02   2.2600000e+02   2.2600000e+02   2.2700000e+02   2.2700000e+02   2.3600000e+02   2.3600000e+02   2.3700000e+02   2.3700000e+02   2.4100000e+02   2.4100000e+02   2.4400000e+02   2.4400000e+02   2.4700000e+02   2.4700000e+02   2.4800000e+02   2.4800000e+02   2.5400000e+02   2.5400000e+02   2.5800000e+02   2.5800000e+02   2.5900000e+02   2.5900000e+02   2.6200000e+02   2.6200000e+02   2.6700000e+02   2.6700000e+02   2.6800000e+02   2.6800000e+02   2.6900000e+02   2.6900000e+02   2.7000000e+02   2.7000000e+02   2.7100000e+02   2.7100000e+02   2.7200000e+02   2.7200000e+02   2.7300000e+02   2.7300000e+02   2.7400000e+02   2.7400000e+02   2.7800000e+02   2.7800000e+02   2.8200000e+02   2.8200000e+02   2.8400000e+02   2.8400000e+02
   1.8553091e+02   2.4887116e+02   1.2021273e+02   1.2450116e+02   1.3473273e+02   1.0940865e+02   1.6164909e+02   1.4845807e+02   1.1622000e+02   1.0042967e+02   1.6681000e+02   2.4144247e+02   1.2361455e+02   1.7780538e+02   9.0294545e+01   9.3940982e+01   1.8294091e+02   1.9467291e+02   1.1053909e+02   1.5744778e+02   1.4563545e+02   2.4725825e+02   1.5944887e+02   2.5568990e+02   1.4085545e+02   2.7030429e+02   1.5788636e+02   1.4398636e+02   1.4090182e+02   1.4527876e+02   1.6915818e+02   1.7945462e+02   1.7422091e+02   2.4765415e+02   9.9308873e+01   2.1517110e+02   1.2483545e+02   1.2307407e+02   2.0725887e+02   1.4291510e+02   1.2072091e+02   1.0733142e+02   4.7825455e+01   5.5411236e+01   1.0758091e+02   7.2298982e+01   1.2855273e+02   6.0340327e+01   6.6538873e+01   7.2842703e+01   8.7547273e+01   5.8421673e+01   8.6341818e+01   6.6695382e+01   1.3815545e+02   6.4585745e+01   1.2491887e+02   2.4369230e+02   3.6530887e+02   2.2603110e+02   1.6206636e+02   1.6920742e+02   8.9728873e+01   8.4507503e+01   1.5256455e+02   1.5843665e+02   1.5505182e+02   1.9758585e+02   8.2348873e+01   1.1071790e+02   1.5173909e+02   1.8383087e+02   8.8712727e+01   6.2656618e+01   1.9141455e+02   1.5291320e+02   1.2511455e+02   9.0816291e+01   1.7320636e+02   1.3164531e+02   2.7385545e+02   2.2915429e+02   6.9514545e+01   8.6627018e+01   1.0339727e+02   1.0166913e+02   8.9488873e+01   4.2036703e+01   8.9836364e+01   9.6409455e+01   1.5830887e+02   1.8407110e+02   1.4397818e+02   1.5909538e+02   2.7052727e+01  -1.1205818e+00   1.6107455e+02   9.6961309e+01   1.5872887e+02   1.9836750e+02   1.3859455e+02   1.0285425e+02   1.4915887e+02   1.7385310e+02   1.1840636e+02   1.5356931e+02   1.1381091e+02   1.5537240e+02   1.3501887e+02   7.0794303e+01   9.6158873e+01   1.8142310e+02   1.0554455e+02   5.2985527e+01   1.1006455e+02   9.2068473e+01   3.4569091e+01   8.3899018e+01   1.4120636e+02   1.0201713e+02   1.8605182e+02   1.5767949e+02   6.8859091e+01   1.9581218e+02   1.7801887e+02   1.4911430e+02   1.7439887e+02   2.1954390e+02   2.5321091e+02   8.7297673e+01   1.7342909e+02   2.1305113e+02   1.3675545e+02   1.4275775e+02   8.1448873e+01   1.4549990e+02   7.0770909e+01   2.5893015e+02   1.3225182e+02   1.7284804e+02   7.2150909e+01   2.3180793e+02   1.8887887e+02   3.2333550e+02   1.5568887e+02   3.0380070e+02   7.9155455e+01   1.1867575e+02   7.0918873e+01   9.9772303e+01   9.7405455e+01   8.1613018e+01   1.6442818e+02   1.6623938e+02   2.6657636e+02   1.0365571e+02   1.2894545e+02   1.6974800e+02   2.0182887e+02   7.4109503e+01   1.4032273e+02   9.7769636e+01   5.0688873e+01   7.8730703e+01   6.6620909e+01   1.3549033e+02   6.6453636e+01   5.2036436e+01   1.6413818e+02   1.2677076e+02   2.7796000e+02   1.0351775e+02   8.4519091e+01   5.2334836e+01   4.3715887e+02   1.2295310e+02   9.1984545e+01   1.1602669e+02   7.4471818e+01   9.9978618e+01   2.7030887e+02   7.2111103e+01   6.8270909e+01   5.8811964e+01   1.1231091e+02   8.2867855e+01
   2.0210091e+02   2.8977556e+02   1.1549273e+02   1.3777876e+02   1.0149273e+02   1.0429785e+02   1.7102909e+02   2.1780767e+02   1.1103000e+02   1.0737487e+02   2.0795000e+02   2.6520127e+02   1.1418455e+02   1.2298978e+02   8.5484545e+01   1.0527578e+02   2.0275091e+02   1.7946811e+02   1.4086909e+02   1.0654138e+02   2.0491545e+02   2.3560585e+02   1.6601887e+02   2.1907430e+02   1.4704545e+02   2.1490909e+02   1.6574636e+02   1.3954756e+02   1.4076182e+02   1.5318996e+02   1.5767818e+02   2.2037302e+02   1.8380091e+02   2.6455775e+02   1.2587887e+02   2.2856550e+02   1.1168545e+02   1.0993607e+02   1.5549887e+02   1.8172590e+02   1.1215091e+02   1.3015702e+02   3.8825455e+01   7.0471236e+01   1.3591091e+02   9.6182582e+01   9.2172727e+01   7.9770727e+01   4.9878873e+01   7.6215503e+01   1.1207727e+02   7.0599273e+01   9.1631818e+01   8.4222182e+01   1.1315545e+02   9.9435745e+01   1.8644887e+02   1.8009990e+02   3.4501887e+02   1.9294430e+02   1.7658636e+02   1.7894582e+02   7.6778873e+01   4.8873503e+01   1.5823455e+02   1.8579305e+02   1.8328182e+02   1.5551745e+02   7.0498873e+01   1.3918590e+02   1.4077909e+02   1.9056767e+02   1.0905273e+02   1.0131942e+02   1.3674455e+02   1.8766680e+02   1.1692455e+02   1.3999149e+02   1.7929636e+02   1.3581811e+02   2.6766545e+02   2.1602949e+02   4.4084545e+01   1.2818142e+02   1.1010727e+02   1.2280233e+02   9.9228873e+01   6.5577503e+01   8.8126364e+01   1.2302625e+02   1.8682887e+02   1.9116950e+02   1.7697818e+02   1.4036538e+02   2.0382727e+01   3.7930182e+00   1.5817455e+02   1.3895331e+02   1.7158887e+02   1.8357870e+02   1.2183455e+02   1.8310505e+02   1.6758887e+02   1.9608870e+02   1.2573636e+02   1.1917291e+02   1.3652091e+02   1.3117560e+02   1.0495887e+02   8.4149103e+01   1.0877887e+02   1.7112350e+02   9.8404545e+01   6.3226727e+01   1.1939455e+02   1.0056207e+02   2.8090909e+00   1.2062982e+02   1.2876636e+02   6.9132327e+01   1.4019182e+02   1.8329829e+02   4.4529091e+01   1.6423858e+02   1.5139887e+02   1.4314390e+02   1.3806887e+02   2.3016030e+02   2.7850091e+02   1.0489447e+02   2.3133909e+02   1.7708833e+02   1.0828545e+02   1.6441535e+02   7.0498873e+01   1.4604590e+02   7.1150909e+01   2.3512975e+02   1.5482182e+02   1.7871244e+02   6.6150909e+01   2.1890793e+02   2.0330887e+02   2.3904110e+02   1.9272887e+02   2.2840750e+02   5.4255455e+01   1.4708775e+02   6.9308873e+01   9.8331103e+01   8.7785455e+01   7.5332618e+01   1.7547818e+02   1.7492538e+02   2.6695636e+02   6.4535309e+01   1.1455545e+02   1.5809920e+02   1.8830887e+02   7.7911103e+01   1.3190273e+02   1.2825324e+02   5.7448873e+01   9.2139903e+01   5.2710909e+01   1.5574313e+02   1.0211364e+02   5.4663636e+01   1.1484818e+02   1.6980396e+02   2.6696000e+02   1.1430775e+02   7.4139091e+01   6.5305236e+01   4.6168887e+02   1.1289070e+02   1.2945455e+02   1.1111909e+02   5.8901818e+01   7.8364218e+01   2.9249887e+02   1.1715903e+01   6.4990909e+01   3.8934364e+01   1.0274091e+02   6.7213455e+01
   2.0234091e+02   2.2375636e+02   9.1452727e+01   1.9208196e+02   1.1940273e+02   1.3810505e+02   1.6749909e+02   1.8442007e+02   1.1270000e+02   1.4319127e+02   1.7352000e+02   2.2767567e+02   1.2795455e+02   1.7088818e+02   1.0581455e+02   7.8409382e+01   1.7213091e+02   1.8149771e+02   1.3686909e+02   1.2586138e+02   1.9448545e+02   2.1663025e+02   1.6296887e+02   2.5750830e+02   1.5542545e+02   2.1809869e+02   1.6160636e+02   1.1730876e+02   1.4662182e+02   1.8063116e+02   1.6381818e+02   1.7497182e+02   2.0903091e+02   2.1939935e+02   1.3706887e+02   1.8886030e+02   1.1621545e+02   9.6813673e+01   1.7420887e+02   1.5560910e+02   1.0510091e+02   1.3248102e+02   3.8685455e+01   7.2002436e+01   1.0815091e+02   6.4643382e+01   1.0060273e+02   8.3146327e+01   1.0991887e+02   4.7702303e+01   8.4697273e+01   4.3599673e+01   8.2731818e+01   5.6604182e+01   1.0381545e+02   9.6992945e+01   1.4149887e+02   2.1441590e+02   3.2044887e+02   1.7709990e+02   1.7801636e+02   1.7812142e+02   6.6918873e+01   5.4712303e+01   1.6999455e+02   1.8157225e+02   1.4047182e+02   1.5408225e+02   1.0139887e+02   1.4929390e+02   1.7320909e+02   1.4344327e+02   1.0752273e+02   8.7101818e+01   1.3188455e+02   2.0709560e+02   1.1949455e+02   7.2405891e+01   1.4301636e+02   1.6082051e+02   2.7295545e+02   2.6788629e+02   2.4844545e+01   9.9390618e+01   1.0939727e+02   1.2418913e+02   9.3228873e+01   4.3107503e+01   1.3021636e+02   7.3609055e+01   1.4053887e+02   1.9073270e+02   1.2988818e+02   1.5979258e+02   1.1862727e+01   1.6134618e+01   1.7831455e+02   1.3701211e+02   1.4558887e+02   2.1265870e+02   1.1921455e+02   1.5378465e+02   1.8253887e+02   1.6189270e+02   1.0326636e+02   1.0264051e+02   1.4147091e+02   1.6025960e+02   1.0542887e+02   1.3946150e+02   1.1477887e+02   1.5222350e+02   1.0249455e+02   7.0229527e+01   1.0372455e+02   1.1909567e+02   2.6139091e+01   8.8953418e+01   7.9936364e+01   1.1786873e+02   1.2819182e+02   1.5206829e+02   6.0479091e+01   1.4681258e+02   1.4768887e+02   1.6111070e+02   1.4634887e+02   2.2049790e+02   3.1326091e+02   1.1902367e+02   2.3537909e+02   1.8647513e+02   1.3123545e+02   2.1095935e+02   9.8588873e+01   9.2128703e+01   1.1057091e+02   1.7617615e+02   1.2997182e+02   1.8355044e+02   4.2300909e+01   2.5600593e+02   1.8906887e+02   2.2851030e+02   1.5301887e+02   1.9587430e+02   5.3895455e+01   1.4832655e+02   6.9398873e+01   8.5423903e+01   8.7735455e+01   9.4676618e+01   1.6937818e+02   1.8374338e+02   1.2357636e+02   9.5095709e+01   1.1194545e+02   1.2734800e+02   1.9015887e+02   3.4953103e+01   8.7802727e+01   1.4935124e+02   7.0448873e+01   1.3209990e+02   7.6520909e+01   1.4002833e+02   9.2113636e+01   7.4273636e+01   1.3427818e+02   1.5177956e+02   2.8354000e+02   1.2221135e+02   1.0971909e+02   8.3748836e+01   4.2272887e+02   1.2372750e+02   1.4045455e+02   1.0052909e+02   8.6001818e+01   6.1196218e+01   2.6753887e+02   1.2952703e+01   6.2510909e+01   6.4082764e+01   8.0170909e+01   5.3019055e+01
   1.5701091e+02   2.2281276e+02   9.8212727e+01   1.7531116e+02   1.4892273e+02   1.2579345e+02   1.6273909e+02   1.6623087e+02   9.4800000e+01   1.7067327e+02   1.9614000e+02   2.3967607e+02   1.3618455e+02   1.4698978e+02   9.0864545e+01   7.9365382e+01   1.4599091e+02   1.4781891e+02   1.4605909e+02   1.2284618e+02   1.8729545e+02   2.6482545e+02   1.6487887e+02   2.2163550e+02   1.3566545e+02   2.2328949e+02   1.8669636e+02   1.6053156e+02   1.3314182e+02   1.5736956e+02   1.2515818e+02   1.8040462e+02   1.8480091e+02   1.9985775e+02   1.3191887e+02   1.8970230e+02   9.1595455e+01   1.6592327e+02   2.3691887e+02   1.7035230e+02   1.4234091e+02   1.0003182e+02   4.0775455e+01   8.7315236e+01   8.6580909e+01   9.5938982e+01   9.4942727e+01   8.5549127e+01   6.2158873e+01   6.1713103e+01   7.9217273e+01   6.4418073e+01   8.4731818e+01   5.5394182e+01   1.1453545e+02   6.9945345e+01   1.6891887e+02   2.1617230e+02   2.8682887e+02   2.0178950e+02   1.9201636e+02   1.6462142e+02   4.5968873e+01   8.0528303e+01   2.1766455e+02   2.4370865e+02   1.3614182e+02   1.3475865e+02   8.6348873e+01   1.3796790e+02   1.6644909e+02   1.8379407e+02   1.0547273e+02   1.1245582e+02   1.8050455e+02   1.8259600e+02   1.3902455e+02   1.0460349e+02   1.7091636e+02   1.4334851e+02   3.1385545e+02   2.2480429e+02   5.1994545e+01   8.6738618e+01   1.2515727e+02   1.2026833e+02   1.2122887e+02   2.5447503e+01   1.1460636e+02   1.0376785e+02   1.6496887e+02   2.1529830e+02   1.4592818e+02   1.4431938e+02   2.9572727e+01  -1.7092182e+01   1.5607455e+02   1.4226131e+02   1.4272887e+02   2.0355750e+02   1.6488455e+02   9.4371055e+01   1.4553887e+02   2.0923270e+02   1.2616636e+02   1.3241851e+02   1.2914091e+02   1.6771600e+02   1.3089887e+02   1.0624390e+02   1.1025887e+02   1.2867510e+02   7.3834545e+01   7.0712327e+01   9.3864545e+01   1.0860447e+02   2.2189091e+01   8.6979418e+01   9.8486364e+01   8.7824727e+01   1.4895182e+02   1.1197749e+02   6.2099091e+01   1.6235298e+02   1.4749887e+02   1.5317590e+02   1.2787887e+02   1.9726550e+02   3.0645091e+02   1.4446847e+02   2.3904909e+02   1.7652153e+02   1.5632545e+02   2.2905215e+02   7.7828873e+01   1.1164950e+02   1.7900091e+02   2.5365175e+02   1.1806182e+02   1.6617324e+02   5.9540909e+01   2.7238673e+02   2.0225887e+02   2.1902510e+02   2.0958887e+02   2.0791870e+02   6.9045455e+01   1.6811455e+02   9.6588873e+01   1.4000870e+02   9.0455455e+01   8.4549018e+01   1.6171818e+02   1.6288618e+02   2.0376636e+02   1.3335051e+02   1.2532545e+02   1.5751760e+02   1.8458887e+02   8.1918703e+01   9.8132727e+01   1.3776484e+02   7.2638873e+01   9.0734703e+01   6.4330909e+01   1.5514353e+02   9.2263636e+01   6.5401636e+01   1.4889818e+02   1.4402996e+02   3.0692000e+02   1.4811095e+02   9.9049091e+01   5.9362436e+01   4.4053887e+02   1.1192270e+02   1.1555455e+02   1.3757109e+02   9.9811818e+01   8.3281418e+01   2.9987887e+02   2.9555503e+01   6.2460909e+01   6.0756764e+01   8.5410909e+01   5.1069855e+01
   2.1906091e+02   2.5422876e+02   1.1459273e+02   1.4676076e+02   1.1849273e+02   1.3036785e+02   1.5806909e+02   1.3851447e+02   1.0270000e+02   1.3775127e+02   1.9628000e+02   2.1737487e+02   1.0880455e+02   1.4899018e+02   8.2294545e+01   7.7620982e+01   1.7394091e+02   1.1635291e+02   1.6381909e+02   1.4061538e+02   1.7596545e+02   2.1783185e+02   1.1711887e+02   2.4445630e+02   1.4723545e+02   2.2170389e+02   1.4869636e+02   1.2757156e+02   1.5066182e+02   1.5511796e+02   1.5148818e+02   1.9405822e+02   1.9346091e+02   2.3316495e+02   1.0844887e+02   2.2995990e+02   1.1778545e+02   1.4010807e+02   2.0153887e+02   1.5394270e+02   1.3015091e+02   9.8817018e+01   3.2305455e+01   7.8602836e+01   1.0248091e+02   1.0361698e+02   1.0574273e+02   6.5065127e+01   7.4068873e+01   8.4810303e+01   8.5407273e+01   6.0732873e+01   7.3341818e+01   9.5585382e+01   1.2015545e+02   8.6545745e+01   1.6253887e+02   1.8682270e+02   2.7777887e+02   2.5856350e+02   1.7234636e+02   2.1243502e+02   7.2588873e+01   8.2398703e+01   2.2023455e+02   1.9817305e+02   1.6333182e+02   1.9877345e+02   1.1520887e+02   1.0527910e+02   1.8749909e+02   1.6892007e+02   7.0092727e+01   8.2286218e+01   1.3174455e+02   1.6763680e+02   1.2516455e+02   6.3332291e+01   1.7072636e+02   1.1669371e+02   3.1300545e+02   2.2602229e+02   3.7614545e+01   7.5179018e+01   1.0163727e+02   1.3052993e+02   1.2243887e+02   3.2140703e+01   1.0145636e+02   8.9719855e+01   1.8701887e+02   2.3367430e+02   1.5278818e+02   1.6968058e+02   1.1052727e+01   5.2494182e+00   1.4945455e+02   1.0460091e+02   1.7130887e+02   1.9050110e+02   1.4688455e+02   1.1495105e+02   1.6377887e+02   1.9577350e+02   1.1388636e+02   1.2655091e+02   1.2523091e+02   1.4588880e+02   1.1407887e+02   6.6709503e+01   1.1763887e+02   1.5622470e+02   8.7544545e+01   4.8565527e+01   1.0910455e+02   1.1895527e+02   1.6759091e+01   9.7653818e+01   1.5037636e+02   9.9283527e+01   1.4800182e+02   1.3629349e+02   6.3049091e+01   1.6098698e+02   1.3915887e+02   1.6984310e+02   1.2591887e+02   2.0947230e+02   2.7135091e+02   1.3384647e+02   1.6990909e+02   1.6705273e+02   1.3485545e+02   1.4771975e+02   8.1688873e+01   1.2282070e+02   1.2786091e+02   2.3964295e+02   1.4792182e+02   2.1764444e+02   7.2390909e+01   2.4778873e+02   2.3496887e+02   2.4583830e+02   2.0363887e+02   2.7163470e+02   7.8735455e+01   1.8838935e+02   4.5588873e+01   1.0975870e+02   8.2785455e+01   7.4352618e+01   1.4680818e+02   1.7788898e+02   2.5385636e+02   1.2786331e+02   1.0741545e+02   1.0847040e+02   2.2096887e+02   8.3818303e+01   1.0528273e+02   1.1976284e+02   6.7828873e+01   9.3499503e+01   6.5620909e+01   1.4890033e+02   1.0878364e+02   8.5890036e+01   1.3803818e+02   1.4161876e+02   3.4016000e+02   1.2949175e+02   8.3289091e+01   8.2103236e+01   4.7634887e+02   1.5362790e+02   1.3731455e+02   1.1759029e+02   7.2091818e+01   1.0211902e+02   2.0472887e+02   8.4407503e+01   8.1370909e+01   5.0663964e+01   1.0369091e+02   6.0327455e+01
   2.0558091e+02   1.8197716e+02   1.2278273e+02   1.5343556e+02   1.5054273e+02   9.2753855e+01   1.7725909e+02   1.4358927e+02   1.1989000e+02   1.2223607e+02   1.8976000e+02   1.9846647e+02   1.2895455e+02   1.2690818e+02   1.0543455e+02   9.1199782e+01   1.7013091e+02   1.5612771e+02   1.8019909e+02   1.7315498e+02   1.8472545e+02   2.2808105e+02   1.4653887e+02   2.3301270e+02   1.4947545e+02   2.3499469e+02   1.4131636e+02   1.4055196e+02   1.3728182e+02   1.5808836e+02   1.1172818e+02   2.0832902e+02   1.7027091e+02   2.5731015e+02   1.0372887e+02   2.3786750e+02   1.2902545e+02   1.0997887e+02   2.1020887e+02   1.2972910e+02   1.1838091e+02   1.1079862e+02   5.6735455e+01   8.3608436e+01   1.0744091e+02   1.0093018e+02   1.1027273e+02   7.3132727e+01   9.1118873e+01   7.4686303e+01   8.3117273e+01   5.6346073e+01   9.7631818e+01   7.5172182e+01   1.1215545e+02   8.5995745e+01   1.4482887e+02   2.2481950e+02   3.2677887e+02   2.5130350e+02   1.9787636e+02   1.7267262e+02   6.5398873e+01   5.5213903e+01   1.8675455e+02   1.6746145e+02   1.1586182e+02   2.1353105e+02   1.1525887e+02   1.0018510e+02   1.5482909e+02   1.6234367e+02   1.1971273e+02   7.9656618e+01   1.4626455e+02   2.1352520e+02   1.1021455e+02   1.0419829e+02   1.8877636e+02   1.7248971e+02   2.7700545e+02   2.3804229e+02   6.8374545e+01   9.7998218e+01   1.0277727e+02   1.1276873e+02   1.1448887e+02   2.1726703e+01   1.1402636e+02   6.6054255e+01   1.5772887e+02   1.8763750e+02   1.4650818e+02   1.2989298e+02   1.0242727e+01   4.6442182e+00   1.7964455e+02   1.1680571e+02   1.4787887e+02   1.7847550e+02   1.5431455e+02   9.1026655e+01   1.3715887e+02   1.8843310e+02   1.2845636e+02   1.0014531e+02   1.0557091e+02   1.4203160e+02   1.1942887e+02   7.3161503e+01   8.6068873e+01   1.4352030e+02   9.9074545e+01   5.8213127e+01   1.1091455e+02   1.0443047e+02   2.4999091e+01   8.4184618e+01   1.1182636e+02   8.6037527e+01   1.6262182e+02   1.3050389e+02   1.0500909e+02   1.9573018e+02   1.7558887e+02   1.7120870e+02   1.5334887e+02   2.4060790e+02   2.8426091e+02   1.0400367e+02   1.7771909e+02   1.8484793e+02   1.4670545e+02   2.0215175e+02   1.0377887e+02   1.3886350e+02   1.1834091e+02   1.9693455e+02   1.2506182e+02   1.6132324e+02   7.7300909e+01   2.7291593e+02   2.1672887e+02   2.6325750e+02   1.6125887e+02   2.5111510e+02   6.9625455e+01   1.3043815e+02   4.7778873e+01   1.3496350e+02   9.7595455e+01   1.0464782e+02   1.5190818e+02   1.6476098e+02   2.4823636e+02   1.0893291e+02   1.1351545e+02   1.4441240e+02   1.7682887e+02   8.7259503e+01   1.3437273e+02   1.1852564e+02   5.5208873e+01   8.8789103e+01   5.9810909e+01   1.4288513e+02   8.3023636e+01   4.6710836e+01   1.3222818e+02   1.6527356e+02   2.7044000e+02   1.0549935e+02   1.0456909e+02   9.5020836e+01   4.5663887e+02   1.1229470e+02   7.4074545e+01   1.4135949e+02   1.0638182e+02   7.4135818e+01   2.2772887e+02   1.0827750e+02   4.9460909e+01   3.2506764e+01   9.1650909e+01   8.8860655e+01
   1.9472091e+02   2.1384596e+02   8.3452727e+01   1.7215196e+02   1.2545273e+02   1.1362105e+02   1.7921909e+02   1.6020247e+02   1.1322000e+02   1.2462967e+02   1.8348000e+02   2.5334887e+02   1.3704455e+02   1.5850098e+02   1.0124455e+02   8.9584982e+01   1.8051091e+02   1.8658731e+02   1.5410909e+02   1.3339218e+02   2.1372545e+02   2.1028105e+02   1.5620887e+02   2.5337910e+02   1.6985545e+02   2.1355429e+02   1.6317636e+02   1.3760316e+02   1.7176182e+02   1.6694996e+02   1.4324818e+02   1.5452742e+02   1.6937091e+02   2.2485215e+02   1.6215887e+02   2.0728310e+02   1.0983545e+02   1.1127407e+02   1.9120887e+02   1.5729910e+02   1.1819091e+02   1.2234382e+02   4.4925455e+01   6.5743236e+01   1.1905091e+02   9.1911382e+01   1.0284273e+02   8.3487127e+01   6.5018873e+01   6.1294303e+01   7.7077273e+01   7.3969273e+01   8.3731818e+01   6.1144182e+01   1.0234545e+02   9.7110545e+01   1.2253887e+02   2.5488270e+02   3.0811887e+02   2.2660630e+02   1.7163636e+02   1.6682182e+02   9.1498873e+01   8.7605903e+01   2.0885455e+02   2.1831345e+02   1.7652182e+02   1.6362825e+02   9.1878873e+01   1.1800550e+02   1.4682909e+02   1.7255367e+02   1.2271273e+02   7.4456618e+01   1.5422455e+02   1.7859840e+02   1.0711455e+02   1.2430629e+02   1.4872636e+02   1.2641371e+02   2.8757545e+02   2.4114669e+02   3.3564545e+01   1.1455302e+02   1.0225727e+02   1.1781033e+02   9.4598873e+01   4.2687903e+01   9.9266364e+01   1.1385505e+02   1.5877887e+02   1.9370350e+02   1.7002818e+02   1.3001138e+02   1.0142727e+01   2.2942218e+01   1.8650455e+02   1.1749691e+02   1.3620887e+02   1.9683910e+02   1.4988455e+02   1.1400105e+02   1.5591887e+02   2.0640230e+02   1.1597636e+02   9.5953709e+01   1.0471091e+02   1.5367040e+02   9.8138873e+01   1.4427470e+02   1.1049887e+02   1.3894590e+02   9.4264545e+01   5.3217927e+01   1.0929455e+02   9.5510073e+01   1.9329091e+01   8.6878218e+01   1.3398636e+02   8.4044727e+01   1.7785182e+02   1.4257549e+02   4.2669091e+01   1.5285738e+02   1.4687887e+02   1.4926550e+02   8.8348873e+01   2.6185790e+02   3.2254091e+02   1.2432127e+02   1.4118909e+02   2.2025033e+02   1.5680545e+02   1.7844375e+02   7.0778873e+01   1.1964350e+02   1.1157091e+02   2.2694615e+02   1.4121182e+02   2.1289124e+02   3.0630909e+01   2.6793953e+02   2.1139887e+02   2.4596390e+02   2.2639887e+02   1.9152390e+02   7.3835455e+01   1.7336135e+02   5.2828873e+01   1.2607950e+02   8.4925455e+01   7.0851418e+01   1.4566818e+02   1.8041018e+02   2.4971636e+02   9.7574509e+01   1.0384545e+02   1.2980600e+02   2.4553887e+02   6.6662703e+01   1.0042273e+02   9.0241636e+01   5.6348873e+01   1.3374790e+02   8.8950909e+01   1.4470393e+02   5.6113636e+01   9.5723636e+01   1.0365818e+02   1.7455916e+02   2.8630000e+02   1.1780055e+02   8.5949091e+01   9.0550436e+01   4.3125887e+02   1.1170510e+02   1.0150455e+02   1.0092509e+02   7.2621818e+01   9.1266618e+01   2.1925887e+02   8.9245103e+01   6.7840909e+01   5.5706364e+01   1.0336091e+02   6.0823855e+01
   1.7644091e+02   2.2697836e+02   9.2682727e+01   1.5303356e+02   1.2416273e+02   1.0425425e+02   1.5540909e+02   1.5529727e+02   8.9990000e+01   1.3486807e+02   1.8514000e+02   2.4512607e+02   1.1185455e+02   1.4103618e+02   1.0162455e+02   7.4124582e+01   1.9546091e+02   1.6005131e+02   1.6919909e+02   1.3065498e+02   1.6477545e+02   2.3857705e+02   1.4811887e+02   2.3359630e+02   1.7313545e+02   2.1591189e+02   1.4403636e+02   8.8424364e+01   1.7309182e+02   1.4684356e+02   1.5386818e+02   1.8815782e+02   1.1422091e+02   2.5798415e+02   1.0515887e+02   2.1737310e+02   1.3535545e+02   1.0242247e+02   1.8344887e+02   1.4214990e+02   1.2919091e+02   1.2908382e+02   3.0735455e+01   6.9018436e+01   9.1670909e+01   7.4721782e+01   1.1732273e+02   8.6618727e+01   5.2638873e+01   5.6334703e+01   8.9977273e+01   7.9037273e+01   8.4871818e+01   7.3332982e+01   1.1072545e+02   9.1210145e+01   1.4334887e+02   2.9273790e+02   3.1111887e+02   1.9651630e+02   2.1701636e+02   1.7619142e+02   6.9878873e+01   5.5235503e+01   2.0570455e+02   2.1261545e+02   1.6052182e+02   1.0576825e+02   1.0139887e+02   1.0590390e+02   1.4944909e+02   2.3258407e+02   9.1002727e+01   6.1953418e+01   1.2488455e+02   1.9942560e+02   1.0816455e+02   1.0912229e+02   1.7301636e+02   1.1866051e+02   2.7095545e+02   2.6485629e+02   2.6424545e+01   1.0283422e+02   1.2406727e+02   1.2316553e+02   9.3548873e+01   7.1871903e+01   1.1460636e+02   8.5197855e+01   2.0239887e+02   1.5949390e+02   1.3335818e+02   1.7318498e+02   1.0482727e+01   1.8675018e+01   1.8888455e+02   1.1401651e+02   1.6153887e+02   1.7919270e+02   1.5050455e+02   1.1257145e+02   1.8172887e+02   1.5024750e+02   1.2526636e+02   1.2583051e+02   1.2838091e+02   1.4434680e+02   1.3389887e+02   1.1400390e+02   1.0458887e+02   1.5260870e+02   1.0788455e+02   6.2128327e+01   1.3125455e+02   9.2083273e+01   1.8239091e+01   7.9825418e+01   1.4620636e+02   8.3567127e+01   1.6524182e+02   1.4072429e+02   5.5199091e+01   1.7042498e+02   1.3658887e+02   1.4713870e+02   1.2277887e+02   2.1681350e+02   3.0407091e+02   1.1946887e+02   1.7795909e+02   1.9068873e+02   1.3404545e+02   2.6707455e+02   8.2498873e+01   6.4035903e+01   1.6657091e+02   1.9254615e+02   1.4901182e+02   1.9440724e+02   6.9490909e+01   2.7288073e+02   2.4658887e+02   2.2171870e+02   2.0249887e+02   2.5867590e+02   8.2575455e+01   1.5076215e+02   7.5068873e+01   1.8716030e+02   8.7455455e+01   9.3219018e+01   1.4832818e+02   1.5471738e+02   2.7318636e+02   1.4355691e+02   1.1008545e+02   1.0164680e+02   2.3796887e+02   9.4368303e+01   7.8042727e+01   1.3032204e+02   7.7208873e+01   7.9749103e+01   8.7050909e+01   1.7799593e+02   9.5263636e+01   5.4261636e+01   1.4537818e+02   1.8174156e+02   3.0087000e+02   1.3616495e+02   1.0871909e+02   7.2448836e+01   4.6477887e+02   9.9693503e+01   1.2155455e+02   1.2756109e+02   8.6331818e+01   5.6169818e+01   1.9330887e+02   1.0432110e+02   7.1890909e+01   6.3522364e+01   8.8600909e+01   5.7534655e+01
   2.4101091e+02   1.7762276e+02   9.2732727e+01   1.6478956e+02   1.0802273e+02   1.3615545e+02   1.4683909e+02   1.3464287e+02   1.2522000e+02   1.2166967e+02   2.1348000e+02   2.5313887e+02   1.0514455e+02   1.7676298e+02   1.0533455e+02   7.4967782e+01   1.6013091e+02   1.6473771e+02   1.5576909e+02   1.3439938e+02   1.5029545e+02   2.2454545e+02   1.4358887e+02   2.1686870e+02   1.4656545e+02   2.6408749e+02   1.5527636e+02   1.5357516e+02   1.1528182e+02   1.3303836e+02   1.6101818e+02   2.0143582e+02   1.7218091e+02   2.4995735e+02   9.1728873e+01   2.1320750e+02   1.4416545e+02   1.1571767e+02   1.4753887e+02   1.3464270e+02   1.4577091e+02   1.1551742e+02   6.1825455e+01   8.4671236e+01   1.1834091e+02   1.0782818e+02   8.3892727e+01   1.1281313e+02   1.1634887e+02   7.9667903e+01   1.0178727e+02   7.3042473e+01   7.5111818e+01   6.3163782e+01   9.9105455e+01   7.9989745e+01   1.7044887e+02   2.1823990e+02   3.1920887e+02   2.0462910e+02   1.9863636e+02   1.6504182e+02   8.8398873e+01   7.3333903e+01   2.2842455e+02   2.2908785e+02   1.2790182e+02   1.6860785e+02   1.0015887e+02   1.4739310e+02   1.3068909e+02   2.5351487e+02   8.8952727e+01   8.8347418e+01   1.2655455e+02   1.7310200e+02   1.3230455e+02   1.0119109e+02   1.7767636e+02   1.3794771e+02   2.5104545e+02   3.0211909e+02   5.4754545e+01   9.9617818e+01   1.0349727e+02   1.3095113e+02   8.3548873e+01   8.1361903e+01   9.4886364e+01   8.0965455e+01   1.6939887e+02   1.4699390e+02   2.0059818e+02   1.3289578e+02   1.3522727e+01   5.1018182e+00   1.6150455e+02   1.0763691e+02   1.6825887e+02   1.8584510e+02   1.4178455e+02   1.3331905e+02   1.4744887e+02   2.2412990e+02   1.2340636e+02   1.1278931e+02   1.3171091e+02   1.4266040e+02   1.2201887e+02   8.9484303e+01   9.8778873e+01   1.4973350e+02   8.3784545e+01   7.3156327e+01   1.2658455e+02   1.1545687e+02   6.6590909e+00   9.0031818e+01   1.6493636e+02   9.0738727e+01   1.3576182e+02   1.9280269e+02   4.0149091e+01   1.7791898e+02   1.3420887e+02   1.4999910e+02   1.3672887e+02   2.3703750e+02   3.1521091e+02   1.0495767e+02   1.4976909e+02   1.8756393e+02   1.1590545e+02   1.8752575e+02   8.5448873e+01   1.0032990e+02   1.3296091e+02   2.0161495e+02   1.4197182e+02   2.4150044e+02   5.0300909e+01   2.5474593e+02   1.9644887e+02   2.6696990e+02   2.2358887e+02   2.4722870e+02   7.2205455e+01   1.6691175e+02   7.3968873e+01   1.3519830e+02   7.5125455e+01   8.8725418e+01   1.4890818e+02   1.3981098e+02   2.5899636e+02   1.1431211e+02   1.2460545e+02   1.2143520e+02   1.9844887e+02   6.1239903e+01   1.4213273e+02   9.6054836e+01   5.7878873e+01   1.0586550e+02   4.7900909e+01   1.3750793e+02   8.6973636e+01   8.7874836e+01   1.3970818e+02   1.6853516e+02   3.0396000e+02   1.1981775e+02   7.5719091e+01   8.6518836e+01   4.7696887e+02   8.7528303e+01   8.7504545e+01   1.2128509e+02   8.8241818e+01   1.0115702e+02   2.2944887e+02   1.0823990e+02   5.0940909e+01   5.7528364e+01   9.1120909e+01   7.3423055e+01
   2.0587091e+02   1.9252396e+02   1.3164273e+02   1.6534676e+02   1.3559273e+02   1.1899985e+02   1.6730909e+02   1.4553527e+02   1.3232000e+02   1.1619167e+02   1.9267000e+02   2.2914367e+02   9.8234545e+01   1.6617578e+02   1.0591455e+02   8.1731382e+01   1.7975091e+02   2.0478811e+02   1.0991909e+02   1.8196738e+02   1.7982545e+02   2.1033305e+02   1.2668887e+02   2.3112070e+02   1.2580545e+02   2.4112829e+02   1.7741636e+02   1.6513396e+02   1.6014182e+02   1.5354956e+02   1.2548818e+02   1.8484822e+02   1.7899091e+02   2.2637255e+02   1.2720887e+02   2.0031910e+02   1.2526545e+02   1.0284967e+02   2.0249887e+02   1.2767590e+02   1.2381091e+02   1.2917422e+02   7.3445455e+01   7.9171636e+01   1.0072091e+02   9.8467782e+01   1.1732273e+02   7.5188727e+01   7.6158873e+01   6.5403103e+01   6.4317273e+01   8.7420073e+01   8.2731818e+01   8.7364182e+01   8.0585455e+01   9.4381345e+01   1.8611887e+02   2.0412630e+02   3.1677887e+02   1.9082350e+02   2.3520636e+02   1.9325622e+02   7.5448873e+01   7.5129903e+01   2.1532455e+02   1.7422585e+02   1.6957182e+02   1.7375425e+02   7.0118873e+01   1.0764630e+02   1.1954909e+02   2.1073607e+02   8.2472727e+01   7.5725818e+01   1.1326455e+02   2.0868520e+02   1.1002455e+02   1.1302349e+02   1.4034636e+02   1.3679411e+02   2.5800545e+02   2.8151229e+02   4.2084545e+01   1.4834142e+02   1.0706727e+02   1.2794553e+02   1.1554887e+02   8.5531903e+01   1.0850636e+02   8.6495855e+01   1.9658887e+02   1.5343870e+02   1.4350818e+02   1.5713298e+02   3.4327273e+00   8.4790182e+00   1.7398455e+02   1.1630851e+02   1.4506887e+02   1.7189030e+02   1.6474455e+02   1.0329225e+02   1.4611887e+02   1.4942630e+02   1.2973636e+02   1.0437291e+02   1.3919091e+02   1.1696200e+02   1.4201887e+02   9.8764303e+01   1.2677887e+02   1.2592350e+02   7.4164545e+01   6.6495927e+01   1.0025455e+02   9.8993273e+01  -5.5309091e+00   1.0986702e+02   1.3620636e+02   7.5867127e+01   1.5347182e+02   1.8119589e+02   7.9009091e+01   1.9471018e+02   1.4939887e+02   1.9716390e+02   1.4915887e+02   2.5113310e+02   3.2778091e+02   1.0424207e+02   1.5304909e+02   1.5659153e+02   1.5109545e+02   2.2071055e+02   6.3208873e+01   1.4067910e+02   1.0005091e+02   2.1220775e+02   1.2906182e+02   1.9824324e+02   6.1820909e+01   2.5339433e+02   2.3225887e+02   2.6962510e+02   1.9253887e+02   2.3261270e+02   7.1785455e+01   1.7147535e+02   7.9498873e+01   1.3089590e+02   7.9215455e+01   9.9828218e+01   1.7547818e+02   1.7925538e+02   2.3218636e+02   1.0907691e+02   1.0465545e+02   1.5293120e+02   1.9339887e+02   7.5833903e+01   1.2256273e+02   1.0562044e+02   6.3498873e+01   7.9845903e+01   8.0570909e+01   1.4684433e+02   6.5493636e+01   7.8923236e+01   1.2289818e+02   1.3230996e+02   2.9754000e+02   8.5761345e+01   1.2213909e+02   6.4655236e+01   5.2006887e+02   1.0532030e+02   1.1069455e+02   1.0090989e+02   1.0519182e+02   5.5561018e+01   2.4363887e+02   1.1524470e+02   5.0510909e+01   5.8612764e+01   7.5650909e+01   7.9850655e+01
   1.8853091e+02   2.5286116e+02   1.0802273e+02   1.9699636e+02   1.3935273e+02   1.2922905e+02   1.9740909e+02   1.6845727e+02   1.1108000e+02   1.2327087e+02   2.1100000e+02   2.5305727e+02   1.1818455e+02   1.8238978e+02   1.0048455e+02   8.2505782e+01   1.6937091e+02   2.0332851e+02   1.3538909e+02   1.8178978e+02   1.5325545e+02   2.7383865e+02   1.6782887e+02   2.6287950e+02   1.4918545e+02   2.2263789e+02   1.4288636e+02   1.3589636e+02   1.4943182e+02   1.8987636e+02   1.3991818e+02   1.8765382e+02   1.8451091e+02   2.4364095e+02   1.1396887e+02   2.2228830e+02   1.0840545e+02   1.3466847e+02   2.6477887e+02   1.0802350e+02   1.0748091e+02   1.2034062e+02   3.5395455e+01   7.5975636e+01   9.4250909e+01   9.0605382e+01   1.1784273e+02   9.6957127e+01   6.2448873e+01   7.3829903e+01   9.1407273e+01   6.4822873e+01   8.4251818e+01   6.8242582e+01   1.0462545e+02   7.4928145e+01   1.9934887e+02   2.1625790e+02   3.2577887e+02   1.7538350e+02   2.1715636e+02   1.6256022e+02   5.3018873e+01   9.7304303e+01   1.7389455e+02   1.5507025e+02   1.5357182e+02   1.9641425e+02   1.1591887e+02   1.3303230e+02   1.2906909e+02   2.2521447e+02   9.5382727e+01   8.1503018e+01   1.8250455e+02   1.9509600e+02   1.1221455e+02   9.9508291e+01   1.4739636e+02   1.5613011e+02   2.5995545e+02   2.3383629e+02   4.4514545e+01   1.5852702e+02   1.0430727e+02   1.5250633e+02   9.2068873e+01   7.4890303e+01   7.5836364e+01   1.1710945e+02   1.5644887e+02   1.8716990e+02   1.5807818e+02   1.4444738e+02   3.2292727e+01   7.0702182e+00   2.0512455e+02   1.2309731e+02   1.3263887e+02   1.7317470e+02   1.4031455e+02   1.2771665e+02   1.5187887e+02   1.7734550e+02   1.2659636e+02   1.0310411e+02   1.2252091e+02   1.6096560e+02   1.0748887e+02   1.1988670e+02   8.1778873e+01   1.4786350e+02   8.1924545e+01   8.4735127e+01   1.3410455e+02   1.1276527e+02   3.1329091e+01   8.1728218e+01   9.7046364e+01   8.9049927e+01   1.6490182e+02   1.6256149e+02   5.2339091e+01   1.7251378e+02   1.6049887e+02   1.7703590e+02   1.0977887e+02   2.6900350e+02   2.9654091e+02   8.6691273e+01   1.8833909e+02   1.9504833e+02   1.6180545e+02   1.9447375e+02   8.4158873e+01   1.3452310e+02   7.7910909e+01   2.2225895e+02   1.3840182e+02   1.8921604e+02   8.2200909e+01   2.3500393e+02   2.0644887e+02   2.4492990e+02   2.1301887e+02   1.7988430e+02   5.2525455e+01   1.6806615e+02   5.1158873e+01   1.3578310e+02   9.2695455e+01   9.1279818e+01   1.6209818e+02   2.0451578e+02   2.1157636e+02   8.3055709e+01   1.4013545e+02   1.4000280e+02   2.2515887e+02   1.0424310e+02   1.1761273e+02   1.5310644e+02   8.3118873e+01   9.7176303e+01   6.6760909e+01   1.6856913e+02   8.7403636e+01   7.8410436e+01   1.4579818e+02   1.2932796e+02   3.0082000e+02   1.0730895e+02   1.0309909e+02   8.1898436e+01   5.0211887e+02   1.0684630e+02   1.1612455e+02   1.3852549e+02   1.1319182e+02   5.9211018e+01   2.1591887e+02   5.6602303e+01   9.7840909e+01   6.0586364e+01   1.1741091e+02   8.1939855e+01
   2.0129091e+02   2.5851036e+02   9.9972727e+01   1.4745036e+02   1.3768273e+02   1.2383265e+02   1.5630909e+02   2.0541527e+02   1.3280000e+02   1.0772327e+02   2.1748000e+02   2.2586887e+02   7.3284545e+01   1.6931178e+02   9.7384545e+01   8.3603782e+01   1.8603091e+02   1.7619571e+02   1.4791909e+02   1.2716738e+02   1.4163545e+02   2.3604825e+02   1.9825887e+02   1.6773510e+02   1.5113545e+02   2.3729189e+02   1.5427636e+02   1.3203516e+02   1.4771182e+02   1.4420396e+02   1.1758818e+02   2.0663022e+02   1.6665091e+02   2.2330975e+02   1.1177887e+02   2.1350350e+02   1.2845545e+02   9.8494473e+01   2.5149887e+02   5.7565903e+01   1.0129091e+02   1.3378582e+02   4.8395455e+01   6.3895636e+01   1.1663091e+02   9.0764982e+01   1.1494273e+02   8.9479127e+01   7.4588873e+01   7.8438703e+01   8.4597273e+01   7.6707673e+01   7.6151818e+01   6.2650582e+01   1.0443545e+02   6.8903345e+01   1.6182887e+02   1.8568950e+02   3.1606887e+02   2.4545030e+02   1.9791636e+02   1.6843942e+02   6.1348873e+01   1.0063790e+02   1.8680455e+02   2.2174745e+02   1.3447182e+02   2.0927225e+02   1.0077887e+02   1.0819350e+02   1.4887909e+02   1.6043967e+02   8.4662727e+01   1.0431062e+02   1.6369455e+02   1.7565080e+02   1.2440455e+02   9.9303091e+01   1.5258636e+02   1.3257491e+02   2.4900545e+02   2.5904229e+02   5.0654545e+01   1.2818582e+02   1.0115727e+02   1.1899833e+02   1.0717887e+02   5.9201503e+01   1.0641636e+02   7.3423055e+01   1.7720887e+02   1.7541910e+02   1.5697818e+02   1.4329538e+02   1.6192727e+01   6.0782182e+00   1.9612455e+02   1.3124731e+02   1.7953887e+02   2.0099270e+02   1.4564455e+02   1.2282025e+02   1.7734887e+02   1.8330790e+02   9.3926364e+01   1.3361771e+02   1.2752091e+02   1.7037560e+02   9.2018873e+01   1.3529430e+02   1.1363887e+02   1.4288470e+02   9.1974545e+01   5.7831127e+01   1.1810455e+02   1.0904527e+02   3.2999091e+01   9.4214618e+01   1.0648636e+02   9.6294727e+01   1.5609182e+02   1.2236629e+02   5.8629091e+01   1.4258058e+02   1.1439887e+02   2.1491390e+02   1.2572887e+02   2.0553750e+02   3.5654091e+02   1.0341127e+02   1.5404909e+02   1.8436153e+02   1.4518545e+02   2.0404335e+02   1.0963887e+02   1.3072470e+02   1.5896091e+02   2.0363495e+02   1.5497182e+02   1.9508044e+02   5.4110909e+01   2.5772113e+02   2.4296887e+02   2.1472830e+02   1.9720887e+02   1.8552910e+02   7.1045455e+01   1.6016455e+02   6.6918873e+01   1.3914230e+02   7.9165455e+01   1.0240222e+02   1.5413818e+02   1.6496258e+02   2.4242636e+02   1.0653771e+02   1.2546545e+02   1.0569640e+02   1.9439887e+02   8.8753903e+01   1.1085273e+02   1.2426724e+02   7.8398873e+01   9.4553903e+01   6.6380909e+01   1.6064953e+02   8.7493636e+01   6.0213236e+01   1.5275818e+02   1.6996116e+02   2.5216000e+02   1.1582175e+02   6.6759091e+01   6.9565636e+01   4.6587887e+02   8.9175503e+01   1.1165455e+02   1.1130309e+02   8.9761818e+01   9.1655418e+01   2.4734887e+02   5.1997903e+01   6.4560909e+01   5.5868764e+01   9.9500909e+01   8.8232655e+01
   2.1182091e+02   2.5195796e+02   8.2592727e+01   1.8822076e+02   1.3426273e+02   1.4039625e+02   1.9087909e+02   1.4302967e+02   1.2013000e+02   1.0197687e+02   1.8662000e+02   2.8347767e+02   1.0738455e+02   1.1739378e+02   9.8004545e+01   1.1208418e+02   2.0037091e+02   1.9532851e+02   1.6686909e+02   1.3751138e+02   1.9072545e+02   2.4641105e+02   1.3291887e+02   2.4138230e+02   1.5199545e+02   2.5660309e+02   1.7665636e+02   1.3419476e+02   1.5300182e+02   1.4845076e+02   1.5081818e+02   1.7192182e+02   2.3165091e+02   1.8658975e+02   1.5363887e+02   1.8253470e+02   1.2759545e+02   9.5373273e+01   2.0320887e+02   1.3214910e+02   1.1834091e+02   1.2933182e+02   5.8585455e+01   7.1460436e+01   1.0377091e+02   9.0463782e+01   1.1870273e+02   8.0318327e+01   9.0308873e+01   7.9371103e+01   1.1159727e+02   9.0117673e+01   6.7821818e+01   6.8176982e+01   1.1243545e+02   1.0192335e+02   1.3453887e+02   2.3992270e+02   3.2372887e+02   2.4264750e+02   2.1001636e+02   1.7832142e+02   5.8688873e+01   6.6230703e+01   2.2808455e+02   2.2125505e+02   1.4262182e+02   1.7201025e+02   1.1191887e+02   1.3506230e+02   1.5387909e+02   2.1832967e+02   9.8902727e+01   1.0793142e+02   1.7374455e+02   1.7951680e+02   1.1892455e+02   1.5778149e+02   1.6015636e+02   1.4391931e+02   2.4638545e+02   2.9054189e+02   3.6704545e+01   1.1663182e+02   1.1915727e+02   1.0093833e+02   9.2018873e+01   3.1104303e+01   8.9456364e+01   1.0015985e+02   1.8187887e+02   2.0265550e+02   1.6031818e+02   1.4288818e+02   3.0912727e+01   1.8800618e+01   1.6784455e+02   1.3760971e+02   1.6868887e+02   2.0371070e+02   1.2983455e+02   1.2379505e+02   1.4596887e+02   1.9691830e+02   1.1788636e+02   1.0737091e+02   1.4328091e+02   1.4277480e+02   9.2308873e+01   1.4245110e+02   1.0439887e+02   1.1485390e+02   9.7354545e+01   9.0260727e+01   1.3496455e+02   1.1888647e+02   3.3329091e+01   7.1658218e+01   1.2437636e+02   9.8363527e+01   1.8752182e+02   1.4347189e+02   7.5579091e+01   1.6679458e+02   1.0144887e+02   2.0280990e+02   1.2249887e+02   2.2669590e+02   3.2983091e+02   1.5078807e+02   1.7266909e+02   2.0449193e+02   1.6290545e+02   2.6709575e+02   6.7638873e+01   1.0251470e+02   2.4434091e+02   2.2223455e+02   1.4168182e+02   1.9152364e+02   7.7580909e+01   3.0270353e+02   2.2634887e+02   2.4486790e+02   2.1458887e+02   2.4180870e+02   1.0715545e+02   1.3964575e+02   6.1258873e+01   1.5107510e+02   8.5885455e+01   8.9154618e+01   1.5618818e+02   1.3517858e+02   2.6657636e+02   1.1470571e+02   1.1879545e+02   1.2447000e+02   1.8230887e+02   9.1771103e+01   1.1275273e+02   9.2065236e+01   7.0968873e+01   1.1433830e+02   8.4950909e+01   1.5173393e+02   1.1026364e+02   6.9011636e+01   1.2913818e+02   1.5271076e+02   2.7725000e+02   1.2900455e+02   1.0247909e+02   6.1948036e+01   5.0439887e+02   9.9333903e+01   1.2560455e+02   1.1914709e+02   1.0671182e+02   5.4489418e+01   2.1525887e+02   9.0705103e+01   7.7990909e+01   8.1744364e+01   8.7410909e+01   5.6289855e+01
   1.9696091e+02   2.1671676e+02   1.0797273e+02   1.8162036e+02   1.3649273e+02   9.6067855e+01   1.8240909e+02   1.6413727e+02   8.8080000e+01   1.3721087e+02   1.9809000e+02   2.3233007e+02   1.1223455e+02   1.2005578e+02   1.0133455e+02   9.3247782e+01   1.5027091e+02   1.9195651e+02   1.3738909e+02   1.2081978e+02   1.9825545e+02   2.0580865e+02   1.1363887e+02   2.8040470e+02   1.6075545e+02   2.4143229e+02   1.5298636e+02   1.1546836e+02   1.4519182e+02   1.7945556e+02   1.6101818e+02   1.8348582e+02   2.0461091e+02   2.0094295e+02   9.2398873e+01   2.3929390e+02   1.4459545e+02   1.1444327e+02   1.8382887e+02   1.6730950e+02   1.1715091e+02   1.4423702e+02   7.0635455e+01   8.3256436e+01   1.2391091e+02   6.9382582e+01   1.0203273e+02   8.2601927e+01   7.8778873e+01   1.0300350e+02   8.3837273e+01   8.6618473e+01   8.3771818e+01   7.9280982e+01   1.1691545e+02   1.1447495e+02   1.3058887e+02   2.7075870e+02   3.0072887e+02   2.1310750e+02   2.0853636e+02   1.4834982e+02   6.8688873e+01   8.5240703e+01   1.8975455e+02   2.0761145e+02   1.2386182e+02   1.2260105e+02   1.0734887e+02   1.0552790e+02   1.7563909e+02   1.6586887e+02   9.1052727e+01   8.7989418e+01   1.5584455e+02   2.0456880e+02   1.1464455e+02   1.0550389e+02   1.8129636e+02   1.2808811e+02   2.5800545e+02   2.6461229e+02   1.2424545e+01   1.0771422e+02   1.0396727e+02   1.1710353e+02   1.1264887e+02   5.6553903e+01   1.0702636e+02   1.1675425e+02   1.4939887e+02   2.0802390e+02   1.5516818e+02   1.8187018e+02   2.5102727e+01   4.6054182e+00   1.7460455e+02   1.1568891e+02   1.6011887e+02   1.9001630e+02   1.0359455e+02   1.2127425e+02   1.3696887e+02   1.8005830e+02   9.8836364e+01   1.3222491e+02   1.1461091e+02   1.6525840e+02   1.0460887e+02   1.1681710e+02   1.0463887e+02   1.3383470e+02   1.0473455e+02   4.0340327e+01   1.1029455e+02   1.1381007e+02   2.5659091e+01   9.9891818e+01   1.3826636e+02   8.6092327e+01   1.5228182e+02   1.9109109e+02   5.5149091e+01   1.6528898e+02   1.3082887e+02   1.9750950e+02   1.1325887e+02   2.1572510e+02   3.0188091e+02   1.1017407e+02   2.1161909e+02   1.6823593e+02   1.3742545e+02   1.9213415e+02   7.8448873e+01   1.1526990e+02   1.6057091e+02   2.3450615e+02   1.5516182e+02   2.2577524e+02   6.4390909e+01   2.6761873e+02   2.0511887e+02   2.4418630e+02   2.8430887e+02   2.1804110e+02   9.3835455e+01   1.5986135e+02   5.8398873e+01   1.1739390e+02   6.6505455e+01   6.1275018e+01   1.3932818e+02   1.3824738e+02   2.4952636e+02   1.1568971e+02   1.1879545e+02   1.5152000e+02   2.3611887e+02   7.4746303e+01   1.1647273e+02   8.9297636e+01   7.6878873e+01   1.1977550e+02   9.1090909e+01   1.7115273e+02   6.5923636e+01   1.0926884e+02   1.7584818e+02   1.2440396e+02   3.3816000e+02   1.1632175e+02   7.7569091e+01   7.9270836e+01   4.8168887e+02   5.5060703e+01   1.2441455e+02   1.1009229e+02   9.9471818e+01   6.7688618e+01   2.1968887e+02   7.5630703e+01   8.2270909e+01   6.7401964e+01   1.1546091e+02   6.7475855e+01
   1.7591091e+02   2.5597076e+02   1.1488273e+02   1.5987756e+02   1.1007273e+02   1.2590145e+02   1.6264909e+02   1.7356807e+02   1.0499000e+02   1.7571807e+02   2.1319000e+02   2.3321207e+02   1.2995455e+02   1.7506818e+02   1.0995455e+02   8.7168182e+01   2.0970091e+02   1.8815211e+02   1.6196909e+02   1.7828338e+02   1.4386545e+02   2.1520985e+02   1.1063887e+02   2.7102470e+02   1.3870545e+02   2.5681629e+02   1.8260636e+02   1.5038876e+02   1.4919182e+02   1.8013556e+02   1.7572818e+02   1.7011902e+02   1.5299091e+02   2.0464255e+02   1.1115887e+02   2.2046310e+02   1.3307545e+02   1.3998487e+02   2.0225887e+02   1.4993510e+02   1.4791091e+02   9.7966218e+01   5.0155455e+01   6.9604836e+01   1.1110091e+02   9.2597382e+01   9.2982727e+01   9.7615927e+01   8.1348873e+01   8.9557903e+01   1.0597727e+02   6.5467273e+01   1.1082182e+02   8.5016982e+01   1.1086545e+02   8.7998945e+01   1.6758887e+02   2.5556870e+02   2.7477887e+02   2.1156350e+02   1.7834636e+02   1.8619502e+02   5.9828873e+01   7.5039503e+01   2.3080455e+02   1.8946745e+02   1.3262182e+02   1.3733025e+02   6.6158873e+01   1.4468310e+02   1.3644909e+02   1.8857407e+02   8.7662727e+01   6.4690618e+01   1.7698455e+02   2.1296760e+02   1.0616455e+02   1.1271229e+02   1.7153636e+02   1.6324891e+02   2.5038545e+02   2.3031189e+02   2.5134545e+01   1.2407742e+02   1.1901727e+02   1.2108953e+02   1.0206887e+02   6.1880303e+01   1.1426636e+02   9.9455055e+01   1.6144887e+02   2.4348990e+02   1.4207818e+02   1.5996738e+02   2.8127273e+00   1.3628618e+01   1.4831455e+02   9.4362109e+01   1.7653887e+02   1.8104270e+02   1.5888455e+02   1.2980105e+02   1.7201887e+02   1.5097430e+02   1.1145636e+02   1.0821531e+02   1.3804091e+02   1.4000400e+02   1.1095887e+02   9.2839103e+01   1.0591887e+02   1.4012230e+02   9.0834545e+01   7.7922327e+01   1.2748455e+02   1.3029487e+02   4.0469091e+01   8.5137018e+01   1.2193636e+02   9.5448727e+01   1.7047182e+02   1.5249589e+02   4.8529091e+01   1.6953858e+02   1.1649887e+02   1.9603590e+02   1.1858887e+02   2.5467870e+02   2.7345091e+02   1.0982847e+02   1.7380909e+02   1.8969073e+02   1.4828545e+02   1.7988535e+02   6.4208873e+01   8.5739103e+01   1.0038091e+02   2.1875135e+02   1.5306182e+02   1.8304324e+02   6.9630909e+01   2.8024953e+02   2.0453887e+02   1.8346270e+02   2.1330887e+02   2.7286110e+02   7.3155455e+01   1.7378575e+02   8.7258873e+01   9.5275103e+01   9.6595455e+01   6.4297818e+01   1.4980818e+02   1.4678898e+02   2.4795636e+02   1.1785531e+02   1.2832545e+02   1.1851760e+02   2.1615887e+02   9.4583103e+01   1.1575273e+02   8.4395236e+01   6.1448873e+01   1.0952990e+02   6.3330909e+01   1.5370353e+02   9.0493636e+01   9.0543236e+01   1.4808818e+02   1.4052476e+02   3.0116000e+02   1.3376175e+02   1.0151909e+02   3.9114836e+01   4.8568887e+02   5.6210703e+01   1.3012455e+02   9.2015491e+01   8.9811818e+01   7.4981418e+01   2.0563887e+02   9.0994703e+01   5.4410909e+01   5.5350764e+01   1.1098091e+02   9.5594255e+01
   1.6801091e+02   2.3469276e+02   1.1378273e+02   1.6448556e+02   1.2516273e+02   1.4693425e+02   1.5249909e+02   2.0777007e+02   1.2380000e+02   1.0825327e+02   1.9752000e+02   2.5003567e+02   1.2766455e+02   1.4334138e+02   1.1338455e+02   9.2803782e+01   1.5113091e+02   1.8507771e+02   1.6776909e+02   1.3167938e+02   1.5282545e+02   2.6772305e+02   1.1839887e+02   2.8169390e+02   1.5070545e+02   2.2618629e+02   1.4865636e+02   1.4510476e+02   1.7428182e+02   1.7817836e+02   1.1486818e+02   2.2822782e+02   1.5370091e+02   2.3134575e+02   1.2449887e+02   2.0653590e+02   1.1802545e+02   1.3099887e+02   2.2630887e+02   1.6163110e+02   1.5048091e+02   1.0490062e+02   5.2155455e+01   7.1254836e+01   1.0472091e+02   7.6817782e+01   9.9272727e+01   9.0302727e+01   6.9688873e+01   7.8490703e+01   1.0573727e+02   6.1346473e+01   8.0921818e+01   9.9458982e+01   1.1296545e+02   8.5790945e+01   1.5396887e+02   2.2050830e+02   2.9877887e+02   2.2073350e+02   2.0220636e+02   1.8504622e+02   5.7348873e+01   7.7007903e+01   2.2999455e+02   2.3215225e+02   1.4538182e+02   1.6587945e+02   8.0688873e+01   1.4980070e+02   1.6758909e+02   1.9884287e+02   9.8242727e+01   9.8324218e+01   1.4312455e+02   2.0300640e+02   1.3468455e+02   8.2140691e+01   1.5786636e+02   1.5234251e+02   2.6485545e+02   2.4225429e+02   3.8564545e+01   9.8673018e+01   1.2072727e+02   1.0728273e+02   1.1685887e+02   6.3117103e+01   9.2796364e+01   7.8942655e+01   1.3511887e+02   2.4178630e+02   1.5492818e+02   1.6788938e+02   1.6382727e+01   1.3583018e+01   1.5331455e+02   2.1648211e+02   1.5953887e+02   1.8416270e+02   1.4902455e+02   1.6454985e+02   1.8591887e+02   1.7643230e+02   1.0835636e+02   1.1051331e+02   1.1204091e+02   1.7656400e+02   1.4472887e+02   8.2077503e+01   1.1830887e+02   1.6508110e+02   6.3734545e+01   7.2660327e+01   1.2425455e+02   1.2126327e+02   2.8139091e+01   8.3123418e+01   1.4959636e+02   1.1112593e+02   1.9543182e+02   1.6478909e+02   5.4339091e+01   1.5321378e+02   1.5972887e+02   1.9204750e+02   1.1058887e+02   2.3483870e+02   2.8892091e+02   1.2206087e+02   1.8980909e+02   1.5565073e+02   1.4594545e+02   1.9231255e+02   1.0011887e+02   1.2581630e+02   1.2053091e+02   2.4951935e+02   1.5582182e+02   1.7529244e+02   5.4200909e+01   2.6257393e+02   1.9972887e+02   2.6137750e+02   2.0930887e+02   3.0275110e+02   7.0685455e+01   1.5835335e+02   8.5728873e+01   9.9257503e+01   8.2165455e+01   1.0655222e+02   1.5166818e+02   1.6293018e+02   2.8733636e+02   1.0699491e+02   1.3798545e+02   1.8879480e+02   1.9849887e+02   4.6425903e+01   1.1632273e+02   1.3601964e+02   5.4398873e+01   9.0953903e+01   7.0520909e+01   1.5721833e+02   8.7113636e+01   1.1719364e+02   1.3341818e+02   1.3284836e+02   2.9220000e+02   1.0190855e+02   7.0239091e+01   1.1133724e+02   5.3015887e+02   9.0223103e+01   7.2454545e+01   1.0196909e+02   8.5761818e+01   9.8265418e+01   2.3391887e+02   1.1645230e+02   7.4220909e+01   4.4045964e+01   1.0746091e+02   8.2925855e+01
   2.0091091e+02   2.1178076e+02   1.3911273e+02   1.8907916e+02   1.4749273e+02   1.2423785e+02   1.3830909e+02   2.0570527e+02   1.2427000e+02   1.0021567e+02   2.2262000e+02   2.1007767e+02   1.7285455e+02   1.4524618e+02   1.1076455e+02   1.0944338e+02   1.8456091e+02   1.5597331e+02   1.4900909e+02   1.9256018e+02   1.8191545e+02   3.1768585e+02   1.2587887e+02   2.7842550e+02   1.2899545e+02   2.3301309e+02   1.5893636e+02   1.4390236e+02   1.6700182e+02   1.8733076e+02   1.4510818e+02   2.2294862e+02   2.2727091e+02   2.2889015e+02   1.0530887e+02   2.6083110e+02   1.1502545e+02   1.2671887e+02   2.3396887e+02   1.6010830e+02   1.1710091e+02   1.4357102e+02   4.5445455e+01   9.9841636e+01   1.0858091e+02   9.1648982e+01   9.7652727e+01   8.5282327e+01   7.9498873e+01   6.8515903e+01   8.4167273e+01   6.8692073e+01   9.5151818e+01   5.9080582e+01   9.5055455e+01   1.1884375e+02   1.5930887e+02   1.9618110e+02   2.9411887e+02   2.2625630e+02   1.8782636e+02   1.6743662e+02   5.4348873e+01   8.3247903e+01   2.1066455e+02   2.2778865e+02   1.6857182e+02   1.5664425e+02   8.9638873e+01   1.5951470e+02   1.7763909e+02   2.1142887e+02   8.4522727e+01   9.9751818e+01   1.3384455e+02   2.1055880e+02   1.2883455e+02   1.3060869e+02   1.9291636e+02   1.2420851e+02   2.4176545e+02   2.6557149e+02   2.0324545e+01   1.1661222e+02   1.3691727e+02   9.1747527e+01   1.0806887e+02   3.4450303e+01   9.7746364e+01   7.7446655e+01   1.5239887e+02   1.8282390e+02   1.6612818e+02   1.4127338e+02   9.1927273e+00   1.7068218e+01   1.6822455e+02   1.2447931e+02   1.5191887e+02   1.8691230e+02   1.3621455e+02   1.2076465e+02   1.9344887e+02   1.7420990e+02   1.1335636e+02   1.4916331e+02   1.0638091e+02   1.8153680e+02   1.2407887e+02   9.9969503e+01   1.0606887e+02   1.6944030e+02   9.8304545e+01   9.0944727e+01   9.8964545e+01   8.9956473e+01   1.6189091e+01   9.4609418e+01   1.3254636e+02   1.2298993e+02   1.4866182e+02   1.6562069e+02   7.0669091e+01   1.9542738e+02   1.4025887e+02   1.7670510e+02   1.2039887e+02   2.7262390e+02   3.0931091e+02   1.0947967e+02   1.5380909e+02   2.1981073e+02   1.3685545e+02   1.9646975e+02   7.9258873e+01   1.5815510e+02   1.4519091e+02   2.0249655e+02   1.5811182e+02   1.9006924e+02   7.1630909e+01   2.7436953e+02   2.1144887e+02   3.0824990e+02   2.3601887e+02   2.1909430e+02   7.6895455e+01   1.6585655e+02   6.5828873e+01   1.3332950e+02   8.4315455e+01   9.8660218e+01   1.6561818e+02   1.7200418e+02   2.7033636e+02   8.0064909e+01   1.3303545e+02   1.5862080e+02   2.4501887e+02   5.7274303e+01   9.8712727e+01   1.2871844e+02   6.9588873e+01   7.0218703e+01   7.4620909e+01   1.5437033e+02   7.3163636e+01   6.4459636e+01   1.2303818e+02   1.4405876e+02   3.2111000e+02   8.2445745e+01   9.3429091e+01   6.5712036e+01   5.0282887e+02   1.0845950e+02   1.0379455e+02   1.4141189e+02   1.0252182e+02   5.4304618e+01   2.3801887e+02   1.1021430e+02   6.2600909e+01   7.5785564e+01   9.8930909e+01   7.9748255e+01
   1.9310091e+02   2.2292556e+02   1.0749273e+02   1.7313876e+02   1.2435273e+02   1.3089905e+02   1.5035909e+02   1.7117127e+02   1.2537000e+02   1.2269767e+02   1.9700000e+02   2.5379727e+02   1.1499455e+02   1.3021498e+02   9.7814545e+01   7.7429382e+01   1.4556091e+02   1.8704331e+02   1.2367909e+02   1.6153658e+02   1.5177545e+02   2.6833705e+02   5.4498873e+01   2.8318590e+02   1.4675545e+02   2.5412229e+02   9.0126364e+01   1.7873716e+02   1.3657182e+02   1.7990516e+02   1.4372818e+02   1.4972902e+02   1.6032091e+02   2.2419615e+02   1.0077887e+02   2.3872350e+02   1.2007545e+02   8.8594873e+01   1.8649887e+02   1.3414590e+02   1.4329091e+02   1.0428582e+02   7.5495455e+01   6.7197636e+01   1.0810091e+02   8.8547382e+01   1.4222273e+02   6.0626727e+01   6.8728873e+01   7.0237503e+01   8.9267273e+01   5.1524073e+01   6.6251818e+01   5.7112582e+01   1.0148545e+02   1.0398935e+02   1.6211887e+02   2.0838630e+02   2.9625887e+02   2.4146510e+02   2.0658636e+02   1.8588582e+02   5.7778873e+01   8.8203503e+01   1.2704545e+01  -2.4274545e+01   1.2886182e+02   1.6306105e+02   1.0811887e+02   1.2670630e+02   1.6382909e+02   2.0429367e+02   1.0352273e+02   1.0166182e+02   1.5317455e+02   2.0959240e+02   1.0430455e+02   1.4962109e+02   1.8115636e+02   1.2381931e+02   3.3866545e+02   2.7305949e+02   5.1564545e+01   9.7153018e+01   1.1577727e+02   1.1791873e+02   1.2801887e+02   4.6854303e+01   1.0521636e+02   8.8329055e+01   1.8872887e+02   2.1691750e+02   1.4721818e+02   1.3735618e+02   1.3952727e+01   1.1687418e+01   2.0160455e+02   1.1994891e+02   1.6277887e+02   1.8433350e+02   1.2359455e+02   1.4062425e+02   1.6853887e+02   1.3453270e+02   1.4792636e+02   1.0910771e+02   1.1171091e+02   1.6359040e+02   1.1366887e+02   1.4509230e+02   9.0018873e+01   1.4491430e+02   7.2214545e+01   8.2791927e+01   1.1534455e+02   9.1886073e+01   2.1379091e+01   9.6424218e+01   1.0798636e+02   9.6294727e+01   1.6738182e+02   1.3650309e+02   7.7009091e+01   1.9359018e+02   1.8172887e+02   2.1995750e+02   1.5044887e+02   2.7621990e+02   3.1935091e+02   1.0557647e+02   1.4652909e+02   1.9496313e+02   1.8570545e+02   2.3622175e+02   8.6688873e+01   1.3132070e+02   1.2957091e+02   1.7326615e+02   1.2321182e+02   2.2638124e+02   7.7200909e+01   2.1021393e+02   2.2196887e+02   3.0268830e+02   1.9430887e+02   1.8914110e+02   7.7685455e+01   1.5989335e+02   7.5638873e+01   1.0058470e+02   8.6695455e+01   1.0670982e+02   1.8652818e+02   2.0818138e+02   2.4766636e+02   1.3116851e+02   1.1432545e+02   1.5625760e+02   2.7025887e+02   6.1635103e+01   1.4013273e+02   1.5911484e+02   1.1511887e+02   1.1842630e+02   7.6140909e+01   1.7948873e+02   7.9113636e+01   7.9023636e+01   1.5456818e+02   1.2081636e+02   2.6420000e+02   1.0423855e+02   1.0261909e+02   7.5076836e+01   4.0039887e+02   1.4670390e+02   1.3026455e+02   1.3105429e+02   9.3431818e+01   1.0541182e+02   1.9672887e+02   8.2997503e+01   7.3460909e+01   5.7066764e+01   1.2074091e+02   8.6623455e+01
   2.1044091e+02   2.3315836e+02   1.0221273e+02   1.6113116e+02   1.0764273e+02   9.2575855e+01   1.5649909e+02   2.0411007e+02   8.5180000e+01   1.5120287e+02   1.9719000e+02   2.3673207e+02   1.0590455e+02   1.7018218e+02   1.2067455e+02   1.0893058e+02   1.8037091e+02   2.0992851e+02   1.5776909e+02   1.2871938e+02   1.3372545e+02   2.6297105e+02   8.8688873e+01   2.6878070e+02   1.3285545e+02   2.8509429e+02   1.4727636e+02   1.1164516e+02   1.3171182e+02   1.5368396e+02   1.4567818e+02   1.8595302e+02   1.9489091e+02   2.1914055e+02   1.0220887e+02   2.1826910e+02   1.4007545e+02   1.0056487e+02   2.4558887e+02   1.5670870e+02   1.0300091e+02   1.3350902e+02   4.9585455e+01   6.2370436e+01   1.0448091e+02   1.0659698e+02   9.9702727e+01   9.6738327e+01   5.2258873e+01   6.6555103e+01   8.9697273e+01   6.1249673e+01   9.5491818e+01   6.6863382e+01   1.4348545e+02   1.0248935e+02   1.4701887e+02   2.8040430e+02   2.8206887e+02   2.3145030e+02   2.2534636e+02   1.7590502e+02   8.2968873e+01   5.4238303e+01   2.2066455e+02   1.9036865e+02   1.5200182e+02   1.2001985e+02   8.7728873e+01   1.2899750e+02   1.7120909e+02   1.6903327e+02   1.1424273e+02   6.6614218e+01   1.6817455e+02   1.8581240e+02   1.1345455e+02   9.0129091e+01   1.6358636e+02   1.3141491e+02   2.5642545e+02   2.5225869e+02   3.7564545e+01   1.2780302e+02   1.1715727e+02   1.2371833e+02   1.1454887e+02   5.6301903e+01   1.0631636e+02   7.6481055e+01   1.8263887e+02   1.8207470e+02   1.6721818e+02   1.0985618e+02   1.5722727e+01   4.5458182e+00   1.2303455e+02   1.3728451e+02   1.6863887e+02   1.9900470e+02   1.5845455e+02   1.3464545e+02   1.6787887e+02   1.8782550e+02   1.0083636e+02   1.2759491e+02   1.3085091e+02   1.6876920e+02   1.3401887e+02   9.9874303e+01   9.0208873e+01   1.3527910e+02   8.3834545e+01   7.8152327e+01   1.0382455e+02   1.1413767e+02   1.7469091e+01   1.0464702e+02   8.3206364e+01   7.0937127e+01   1.6238182e+02   1.3238309e+02   5.9479091e+01   1.4666258e+02   1.2801887e+02   1.9854430e+02   1.1744887e+02   2.0809990e+02   3.7973091e+02   1.6022607e+02   1.6633909e+02   1.9537833e+02   2.3970545e+02   2.8786175e+02   6.6208873e+01   1.2748910e+02   1.9372091e+02   2.5132415e+02   8.9541818e+01   1.6593484e+02   6.5340909e+01   2.7549273e+02   2.8144887e+02   2.2283990e+02   1.4334887e+02   1.7273790e+02   1.0489545e+02   1.9213655e+02   7.4448873e+01   1.6896990e+02   1.0292545e+02   1.0827142e+02   1.8609818e+02   1.9078578e+02   2.5128636e+02   1.4592891e+02   1.1646545e+02   1.1908640e+02   2.1320887e+02   9.6919103e+01   9.2132727e+01   1.0781484e+02   8.6348873e+01   1.2653790e+02   8.3950909e+01   1.8900393e+02   8.5263636e+01   5.7491636e+01   1.3384818e+02   9.1043964e+01   2.8658000e+02   8.8738145e+01   1.1699909e+02   9.2406436e+01   4.7953887e+02   1.3046270e+02   1.0803455e+02   1.2850269e+02   8.7281818e+01   9.7663818e+01   2.0611887e+02   7.5716303e+01   9.4270909e+01   7.4111964e+01   1.0712091e+02   6.7283055e+01
   1.9682091e+02   2.2805796e+02   9.6832727e+01   1.3537156e+02   1.1064273e+02   1.0228585e+02   1.5683909e+02   2.2408287e+02   9.9560000e+01   1.4286247e+02   2.0919000e+02   2.2710207e+02   1.0195455e+02   1.3639818e+02   1.1572455e+02   9.5136582e+01   1.5384091e+02   1.6938091e+02   1.0686909e+02   1.7340138e+02   1.5715545e+02   2.3371665e+02   6.3068873e+01   2.6583030e+02   1.5556545e+02   2.2746749e+02   1.5055636e+02   1.4304276e+02   1.4414182e+02   1.4144956e+02   1.2615818e+02   2.1879462e+02   1.8413091e+02   2.0558135e+02   1.3763887e+02   2.7653470e+02   1.1664545e+02   1.2010927e+02   2.5301887e+02   1.5392430e+02   1.2143091e+02   7.9604618e+01   3.9305455e+01   8.4522836e+01   1.1810091e+02   6.4747382e+01   8.4172727e+01   8.1840727e+01   6.5918873e+01   7.3132303e+01   8.3787273e+01   5.0392473e+01   8.1821818e+01   7.0146982e+01   1.1191545e+02   9.7154945e+01   1.9387887e+02   1.9874550e+02   2.8696887e+02   2.3434830e+02   2.0401636e+02   2.1371142e+02   5.3778873e+01   7.5483503e+01   1.9913455e+02   2.0219105e+02   1.5790182e+02   1.4806785e+02   8.1118873e+01   9.9526303e+01   1.6977909e+02   1.7838767e+02   1.1562273e+02   9.3453818e+01   1.7941455e+02   1.7834320e+02   1.2630455e+02   8.0811091e+01   1.7648636e+02   1.5452291e+02   2.5952545e+02   2.8296069e+02   3.4654545e+01   1.2741582e+02   1.1177727e+02   1.3785873e+02   1.1385887e+02   9.4407103e+01   1.1107636e+02   1.0557025e+02   1.7449887e+02   2.2215590e+02   1.6350818e+02   1.3072298e+02   4.5622727e+01  -1.3606182e+01   1.7255455e+02   1.2666291e+02   1.7301887e+02   2.1375430e+02   1.6897455e+02   9.7473855e+01   1.6453887e+02   1.7066270e+02   9.0926364e+01   1.0895771e+02   1.3995091e+02   1.6890120e+02   1.3172887e+02   1.3182750e+02   1.0715887e+02   1.3354310e+02   8.4644545e+01   6.1137527e+01   1.3677455e+02   1.1883167e+02   4.1899091e+01   1.2269262e+02   1.0237636e+02   8.8683527e+01   1.6819182e+02   1.5520829e+02   7.3909091e+01   1.9650818e+02   1.4682887e+02   1.9569950e+02   1.0596887e+02   2.1777830e+02   4.1973091e+02   1.4345607e+02   1.7704909e+02   2.0652153e+02   2.1075545e+02   3.0702775e+02   8.2208873e+01   1.0310910e+02   2.7567091e+02   2.4472815e+02   1.5606182e+02   1.9346324e+02   7.4300909e+01   2.6134593e+02   2.0411887e+02   2.7330630e+02   1.6782887e+02   1.8825950e+02   1.0847545e+02   2.1148015e+02   7.9878873e+01   1.6162550e+02   1.0435545e+02   1.1843702e+02   1.9066818e+02   2.0428018e+02   2.6214636e+02   1.3449011e+02   1.4822545e+02   1.0606560e+02   2.1544887e+02   8.4169903e+01   1.1328273e+02   1.2093284e+02   1.1044887e+02   1.1932990e+02   1.0814091e+02   1.9092873e+02   9.0643636e+01   9.7441236e+01   1.5313818e+02   1.1750076e+02   3.0168000e+02   1.3234015e+02   1.1018909e+02   8.9181236e+01   5.6791887e+02   1.1501230e+02   1.4831455e+02   1.2080029e+02   8.0471818e+01   1.2153862e+02   2.0801887e+02   1.0547430e+02   7.8080909e+01   6.5507164e+01   9.6840909e+01   7.4965455e+01
   2.3263091e+02   2.3448316e+02   9.3782727e+01   1.8361556e+02   1.2587273e+02   1.3901745e+02   1.4702909e+02   2.1810767e+02   1.0403000e+02   1.1755487e+02   1.9390000e+02   2.6037527e+02   1.2561455e+02   1.3412538e+02   1.3324455e+02   1.0088498e+02   1.8437091e+02   1.6703851e+02   1.4457909e+02   1.7896458e+02   1.9139545e+02   2.1573745e+02   5.3308873e+01   2.5937110e+02   1.5318545e+02   2.5527789e+02   1.2003636e+02   1.2305436e+02   1.6885182e+02   1.5504276e+02   1.3472818e+02   2.5734902e+02   2.0008091e+02   2.5172535e+02   1.2925887e+02   2.1348510e+02   1.3259545e+02   1.1254327e+02   2.2730887e+02   1.5588110e+02   1.2672091e+02   1.1261142e+02   6.5735455e+01   9.3318436e+01   8.8010909e+01   9.6104582e+01   1.0755273e+02   7.0210327e+01   5.8208873e+01   8.2359103e+01   1.1640727e+02   7.7582873e+01   8.4201818e+01   7.7146582e+01   1.1572545e+02   9.2950145e+01   1.8420887e+02   2.2275910e+02   3.2515887e+02   2.5729310e+02   2.0339636e+02   1.6238102e+02   7.0638873e+01   1.0941470e+02   1.8380455e+02   1.8474745e+02   1.8419182e+02   1.6577465e+02   9.9828873e+01   1.1460950e+02   1.5715909e+02   2.4215727e+02   9.8332727e+01   1.0064702e+02   1.4122455e+02   1.7649840e+02   1.7106455e+02   6.8990291e+01   1.7534636e+02   1.4675411e+02   2.7190545e+02   2.6183029e+02   3.5804545e+01   1.3513382e+02   1.3739727e+02   9.0519127e+01   8.4068873e+01   8.4160303e+01   1.1602636e+02   1.1379425e+02   1.7944887e+02   1.9784990e+02   1.5626818e+02   1.4192218e+02   2.4192727e+01  -6.8917818e+00   1.4374455e+02   7.8967709e+01   1.6225887e+02   2.1237510e+02   1.2888455e+02   7.0591055e+01   1.5187887e+02   1.5782550e+02   7.8976364e+01   9.4813709e+01   1.0833091e+02   1.4453080e+02   9.3138873e+01   1.1256470e+02   8.3158873e+01   1.2465310e+02   5.9304545e+01   5.5824727e+01   1.2801455e+02   8.3912473e+01   2.3999091e+01   8.4404618e+01   7.2046364e+01   8.8049927e+01   1.7295182e+02   1.3463749e+02   8.8049091e+01   1.7679698e+02   1.0834887e+02   2.0815790e+02   1.2296887e+02   2.2975830e+02   3.5664091e+02   1.3612327e+02   1.7885909e+02   1.9952673e+02   1.6366545e+02   3.3970495e+02   6.0498873e+01   1.2813590e+02   2.0924091e+02   2.3451255e+02   1.1892182e+02   1.9391444e+02   5.7920909e+01   3.0627633e+02   2.2658887e+02   2.9479870e+02   1.7706887e+02   2.3333030e+02   6.7785455e+01   1.6021535e+02   7.3068873e+01   1.3370030e+02   8.9455455e+01   1.0915902e+02   1.7832818e+02   1.6636738e+02   2.4695636e+02   1.4832531e+02   1.7117545e+02   8.0949600e+01   2.0534887e+02   8.1397903e+01   1.3871273e+02   1.0613844e+02   8.3348873e+01   1.2239790e+02   6.9810909e+01   1.8051513e+02   8.4453636e+01   7.7936436e+01   1.7846818e+02   1.0671436e+02   2.9696000e+02   8.4377745e+01   1.4037909e+02   6.0106036e+01   5.1982887e+02   1.0033950e+02   9.6794545e+01   1.1849189e+02   7.5381818e+01   8.8995818e+01   2.1572887e+02   7.6237503e+01   8.2650909e+01   6.3231564e+01   1.0303091e+02   5.2420255e+01
   1.7672091e+02   1.9142596e+02   1.0283273e+02   1.3136156e+02   1.1830273e+02   1.0829305e+02   1.5778909e+02   1.5995687e+02   7.9130000e+01   1.6325687e+02   1.9538000e+02   2.1649687e+02   1.2233455e+02   1.4881778e+02   1.1533455e+02   8.0357782e+01   1.3880091e+02   2.0535411e+02   1.7024909e+02   1.7829098e+02   1.5263545e+02   2.0421825e+02   1.0539887e+02   2.5382390e+02   1.4204545e+02   2.7116909e+02   1.5579636e+02   1.3453356e+02   1.6743182e+02   1.6024636e+02   1.3201818e+02   1.8970582e+02   1.9103091e+02   2.1406935e+02   1.1468887e+02   2.4608070e+02   1.2626545e+02   1.3257967e+02   2.6949887e+02   1.4655590e+02   1.1986091e+02   1.2416022e+02   5.1925455e+01   7.1423236e+01   1.2805091e+02   7.2951382e+01   1.0836273e+02   6.8905527e+01   4.7118873e+01   9.4866303e+01   8.9787273e+01   5.6862473e+01   7.5391818e+01   6.7381382e+01   1.3643545e+02   5.8673345e+01   1.6711887e+02   2.0388630e+02   2.9925887e+02   2.6765510e+02   1.9187636e+02   1.7020262e+02   6.6828873e+01   8.9819503e+01   1.9108455e+02   1.5354505e+02   1.6471182e+02   2.0290305e+02   1.0868887e+02   1.3542070e+02   1.6525909e+02   2.4826927e+02   9.6522727e+01   9.9411818e+01   1.8293455e+02   1.6244160e+02   1.4783455e+02   7.8808691e+01   2.0653636e+02   1.5292891e+02   3.1280545e+02   1.9398829e+02   2.8034545e+01   1.0584542e+02   1.0563727e+02   1.2424993e+02   1.2512887e+02   3.1345503e+01   9.8646364e+01   1.0266465e+02   2.0911887e+02   2.0505630e+02   1.3607818e+02   2.0396738e+02   2.5002727e+01   6.5134182e+00   1.5460455e+02   5.7048909e+01   1.5706887e+02   1.9222030e+02   1.3893455e+02   1.4273705e+02   1.8306887e+02   1.5837030e+02   8.1406364e+01   7.8579309e+01   1.1728091e+02   1.1962480e+02   1.4148887e+02   1.2892670e+02   1.2601887e+02   1.5641430e+02   8.4834545e+01   5.0882327e+01   1.2039455e+02   1.1062207e+02  -1.0290909e+01   1.1281782e+02   1.5837636e+02   1.0687353e+02   1.3224182e+02   1.7046429e+02   6.8579091e+01   1.6907458e+02   1.0096887e+02   2.0432830e+02   1.0077887e+02   2.0457350e+02   3.7712091e+02   1.3872487e+02   1.9628909e+02   2.1413233e+02   1.7028545e+02   2.1703535e+02   6.5638873e+01   7.2914703e+01   2.5705091e+02   2.7935775e+02   1.6416182e+02   2.5819524e+02   7.1960909e+01   2.9358313e+02   1.9091887e+02   1.6193230e+02   1.9211887e+02   2.7231630e+02   9.8525455e+01   2.0712615e+02   1.0496887e+02   1.3038830e+02   8.1075455e+01   9.7019418e+01   1.5328818e+02   1.6870058e+02   2.8037636e+02   1.4279171e+02   1.9146545e+02   9.1796400e+01   2.5234887e+02   9.3447903e+01   1.0185273e+02   1.0998724e+02   8.1208873e+01   1.4528910e+02   8.6570909e+01   1.9136433e+02   9.9543636e+01   8.7299236e+01   1.7689818e+02   1.8788996e+02   3.3939000e+02   1.5360335e+02   9.2909091e+01   9.8183636e+01   5.6939887e+02   1.1032390e+02   1.0865455e+02   1.6216309e+02   8.7811818e+01   1.1567142e+02   1.9958887e+02   1.0195870e+02   7.0370909e+01   1.0197396e+02   1.2612091e+02   9.0813055e+01
   1.5277091e+02   1.7715196e+02   1.3945273e+02   2.0124196e+02   1.3073273e+02   1.6829865e+02   1.4168909e+02   1.2910487e+02   1.0503000e+02   1.6685487e+02   1.7190000e+02   2.3184527e+02   1.2966455e+02   1.9404138e+02   1.3248455e+02   7.3705782e+01   1.6708091e+02   1.7218171e+02   1.4810909e+02   1.7325218e+02   1.8091545e+02   2.3795585e+02   8.8968873e+01   2.7618830e+02   1.3285545e+02   2.1823429e+02   1.7769636e+02   1.9616156e+02   1.7633182e+02   1.8568436e+02   1.4962818e+02   2.1215702e+02   1.6903091e+02   2.2944935e+02   1.2972887e+02   2.3873750e+02   9.8645455e+01   1.5911927e+02   2.1963887e+02   1.4783470e+02   1.3577091e+02   1.2302742e+02   5.6205455e+01   8.6460836e+01   1.1796091e+02   8.0708582e+01   1.4708273e+02   8.2287927e+01   8.1448873e+01   9.0929903e+01   8.8697273e+01   7.4949673e+01   7.8251818e+01   7.1102582e+01   1.0453545e+02   7.5275345e+01   1.2406887e+02   1.9167030e+02   2.9096887e+02   1.7421830e+02   1.4058636e+02   1.2911582e+02   8.2778873e+01   7.8733503e+01   1.8175455e+02   1.4591145e+02   1.2728182e+02   1.6151745e+02   9.5208873e+01   1.2216910e+02   1.0625909e+02   1.7298927e+02   9.9092727e+01   1.0534622e+02   1.6260455e+02   1.9006800e+02   1.0168455e+02   1.1521069e+02   1.6020636e+02   1.2877531e+02   2.2976545e+02   2.3068149e+02   5.8945455e+00   1.1457662e+02   1.1610727e+02   9.0842327e+01   7.3488873e+01   4.9316703e+01   1.0217636e+02   1.0333225e+02   2.0049887e+02   2.0731590e+02   2.2278818e+02   1.4403058e+02   2.4382727e+01   7.0301818e-01   1.6369455e+02   1.5537171e+02   1.9096887e+02   2.4416830e+02   1.6507455e+02   1.2964585e+02   1.7849887e+02   1.6788590e+02   8.7886364e+01   1.2615091e+02   1.2923091e+02   1.5456880e+02   1.2383887e+02   1.0227870e+02   1.6025887e+02   1.8743510e+02   8.6594545e+01   9.1501527e+01   1.2453455e+02   1.2210087e+02   1.2519091e+01   1.3737302e+02   1.6343636e+02   1.2818873e+02   1.5066182e+02   1.5903069e+02   7.9199091e+01   1.7617498e+02   1.1672887e+02   1.8982750e+02   9.8728873e+01   2.0640750e+02   2.3726091e+02   1.0072367e+02   1.5990909e+02   1.6832273e+02   1.8937545e+02   1.7397815e+02   5.9158873e+01   1.4028310e+02   2.0324091e+02   2.0266255e+02   1.3121182e+02   2.5998124e+02   7.0390909e+01   2.7084873e+02   2.0311887e+02   2.1138630e+02   2.0277887e+02   2.3451350e+02   1.0125545e+02   1.5284775e+02   8.6588873e+01   1.0118870e+02   8.2265455e+01   6.9824218e+01   1.5423818e+02   1.3433458e+02   2.8057636e+02   1.4291571e+02   1.6736545e+02   1.1310440e+02   2.1853887e+02   9.2632703e+01   9.8942727e+01   1.2012004e+02   1.0268887e+02   1.2580070e+02   8.2470909e+01   1.6155233e+02   1.0097364e+02   8.5184836e+01   1.5265818e+02   2.1377916e+02   3.2401000e+02   1.1474375e+02   1.1861909e+02   9.1986836e+01   5.0477887e+02   1.1602350e+02   9.7074545e+01   1.3013949e+02   6.9761818e+01   1.0487542e+02   2.3530887e+02   7.9811103e+01   6.7410909e+01   7.8450764e+01   1.1988091e+02   1.0741225e+02
   2.1201091e+02   2.4684276e+02   1.6635273e+02   2.2247996e+02   1.6035273e+02   1.5239905e+02   1.9002909e+02   1.6337767e+02   1.1932000e+02   1.8161167e+02   2.0057000e+02   2.7522167e+02   1.7028455e+02   1.5465178e+02   1.2652455e+02   7.8842582e+01   2.1975091e+02   1.7801811e+02   1.7834909e+02   2.1330298e+02   1.5134545e+02   2.7761145e+02   1.3625887e+02   3.5554510e+02   1.5566545e+02   2.2745949e+02   1.8412636e+02   1.5978716e+02   1.6990182e+02   2.0028876e+02   1.8977818e+02   2.2513502e+02   2.1241091e+02   2.4340895e+02   1.7591887e+02   2.3404230e+02   1.1811545e+02   1.6499167e+02   2.3539887e+02   1.7985390e+02   1.3958091e+02   9.4302618e+01   7.6875455e+01   1.2403724e+02   1.3715091e+02   1.2279338e+02   1.5565273e+02   1.4093233e+02   1.0030887e+02   1.1647110e+02   8.5217273e+01   8.6038073e+01   1.1144182e+02   5.9777382e+01   9.7155455e+01   7.5765745e+01   1.4120887e+02   1.7167910e+02   3.0649887e+02   1.8978590e+02   1.4858636e+02   1.5171582e+02   7.1258873e+01   9.8225103e+01   1.9513455e+02   2.1984105e+02   1.2219182e+02   1.4116465e+02   9.2538873e+01   1.4185270e+02   1.4668909e+02   1.6070487e+02   1.0543273e+02   9.6079018e+01   1.7603455e+02   1.7856360e+02   1.3249455e+02   1.1069589e+02   1.6077636e+02   1.4625971e+02   2.5447545e+02   2.8151469e+02   3.1944545e+01   9.0962618e+01   1.2225727e+02   1.0607033e+02   7.8388873e+01   5.0034703e+01   1.3388636e+02   7.9505455e+01   1.7230887e+02   2.2228110e+02   1.6121818e+02   1.8666618e+02   2.5572727e+01   6.3778182e+00   1.8984455e+02   1.4784971e+02   2.0191887e+02   2.2772230e+02   1.8236455e+02   1.4292265e+02   1.8239887e+02   1.6219390e+02   1.1135636e+02   7.6323309e+01   1.1847091e+02   1.5171960e+02   1.1736887e+02   1.4120630e+02   1.1896887e+02   1.5968830e+02   9.6644545e+01   8.5267527e+01   1.2191455e+02   1.2193047e+02   1.1659091e+01   1.0254182e+02   1.1670636e+02   4.7367127e+01   1.6638182e+02   1.3077309e+02   5.9769091e+01   1.7210938e+02   1.5496887e+02   1.7500830e+02   1.0653887e+02   2.2226270e+02   3.2826091e+02   1.3886367e+02   1.8514909e+02   2.0663353e+02   1.0770545e+02   1.9727175e+02   8.3068873e+01   1.1861030e+02   2.1196091e+02   2.0001495e+02   1.5116182e+02   2.0443524e+02   8.7870909e+01   2.6464033e+02   2.2511887e+02   2.5972630e+02   1.5768887e+02   2.1812070e+02   9.2155455e+01   1.8868575e+02   1.0382887e+02   1.2804950e+02   8.0025455e+01   7.2573418e+01   1.3832818e+02   1.5560738e+02   2.2742636e+02   1.0988771e+02   1.0627545e+02   1.3514160e+02   2.3306887e+02   1.1704030e+02   1.2166273e+02   1.0126244e+02   6.5308873e+01   9.9701103e+01   6.6330909e+01   1.6013353e+02   1.0226364e+02   7.3841636e+01   1.3865818e+02   1.8484916e+02   3.4944000e+02   1.1393935e+02   9.2099091e+01   7.6108436e+01   4.4234887e+02   1.3239790e+02   1.1426455e+02   1.1086429e+02   7.5521818e+01   8.4124618e+01   2.3696887e+02   1.0944830e+02   7.3750909e+01   7.7653564e+01   1.1531091e+02   9.4207855e+01
   2.0263091e+02   2.4711316e+02   1.0221273e+02   2.0651116e+02   1.4373273e+02   1.4982865e+02   1.8930909e+02   2.0801527e+02   1.0999000e+02   1.3954807e+02   2.0190000e+02   2.6240527e+02   1.1580455e+02   2.2581018e+02   1.2510455e+02   9.7106182e+01   1.4089091e+02   1.8651691e+02   1.6324909e+02   1.6423098e+02   1.8563545e+02   3.1609825e+02   1.0477887e+02   3.2221350e+02   1.4004545e+02   2.6746909e+02   1.6603636e+02   1.6528436e+02   1.5985182e+02   1.9409276e+02   1.7815818e+02   2.1040462e+02   1.9703091e+02   2.5120935e+02   1.2668887e+02   2.4231070e+02   9.8075455e+01   1.4140487e+02   2.6415887e+02   1.6222310e+02   1.5072091e+02   1.0279142e+02   6.3635455e+01   1.0624644e+02   1.0715091e+02   9.6573382e+01   1.3041273e+02   9.3901527e+01   8.0688873e+01   9.2850703e+01   8.1077273e+01   1.0298927e+02   9.4111818e+01   9.9883782e+01   1.3939545e+02   1.0219655e+02   1.4730887e+02   2.3319110e+02   3.2601887e+02   2.2174430e+02   1.9330636e+02   1.8503822e+02   1.0072887e+02   9.0197503e+01   2.2704455e+02   2.8923825e+02   1.4367182e+02   1.8192625e+02   1.4749887e+02   1.3588590e+02   1.9263909e+02   2.0774887e+02   9.7522727e+01   1.0966182e+02   1.5169455e+02   2.1694080e+02   1.3621455e+02   9.4168291e+01   1.5586636e+02   1.5841251e+02   3.3690545e+02   2.5035029e+02   3.1224545e+01   9.1210218e+01   1.3087727e+02   1.1642073e+02   9.5068873e+01   8.5750303e+01   1.2588636e+02   1.0186545e+02   1.7034887e+02   2.4381790e+02   1.3840818e+02   1.8040098e+02   3.9622727e+01   1.0483818e+01   1.5069455e+02   1.5198171e+02   1.6696887e+02   1.9813830e+02   1.4497455e+02   1.5587385e+02   1.9120887e+02   1.5524910e+02   1.1240636e+02   1.1756931e+02   1.3157091e+02   1.8967160e+02   1.5395887e+02   9.6699103e+01   1.0282887e+02   1.5074950e+02   7.3734545e+01   7.9960327e+01   1.2053455e+02   9.6270873e+01   1.8709091e+01   9.6877818e+01   1.1598636e+02   1.4326473e+02   1.5200182e+02   1.2726349e+02   6.3959091e+01   2.0468418e+02   1.5406887e+02   2.2855030e+02   9.8448873e+01   2.8547990e+02   3.1812091e+02   1.6258487e+02   1.9799909e+02   2.5232553e+02   1.3437545e+02   2.1980815e+02   9.9538873e+01   1.3120270e+02   1.2710091e+02   2.0432375e+02   1.7549182e+02   2.1309884e+02   7.2920909e+01   2.7793633e+02   2.0991887e+02   2.7608230e+02   1.6049887e+02   2.7636590e+02   9.5045455e+01   1.8455455e+02   7.6588873e+01   1.3127870e+02   7.4505455e+01   1.0368502e+02   1.5242818e+02   1.9843938e+02   2.3685636e+02   1.7903331e+02   1.6451545e+02   1.2767240e+02   2.6187887e+02   9.9785503e+01   1.2799273e+02   1.1641604e+02   7.4448873e+01   1.1601990e+02   8.1710909e+01   1.4956313e+02   9.7883636e+01   1.3038204e+02   1.7413818e+02   1.8563076e+02   3.3568000e+02   1.3047015e+02   1.0628909e+02   9.4453236e+01   4.4844887e+02   1.3342990e+02   1.4384455e+02   1.3244789e+02   8.3811818e+01   1.0146142e+02   2.5472887e+02   7.8547503e+01   7.4650909e+01   8.0111564e+01   1.3660091e+02   9.4114655e+01
   1.7510091e+02   2.2555556e+02   1.1159273e+02   2.0000076e+02   1.4402273e+02   1.6218545e+02   1.7035909e+02   1.9086127e+02   1.0851000e+02   1.4152647e+02   2.1862000e+02   2.8034767e+02   1.3933455e+02   2.0821778e+02   1.2529455e+02   9.7800982e+01   1.8318091e+02   1.7589371e+02   1.5576909e+02   1.9634938e+02   1.5010545e+02   3.1094065e+02   7.8018873e+01   2.5563430e+02   1.2851545e+02   2.6253149e+02   1.8279636e+02   1.3875356e+02   1.4581182e+02   1.5516596e+02   1.8848818e+02   1.9004822e+02   1.7832091e+02   2.1718615e+02   1.5701887e+02   2.2669430e+02   1.1049545e+02   1.3160127e+02   2.3811887e+02   2.2825630e+02   1.2648091e+02   1.5120062e+02   3.9585455e+01   8.5980436e+01   9.5290909e+01   1.0690218e+02   1.2113273e+02   9.6883927e+01   7.6688873e+01   1.0246070e+02   8.2267273e+01   9.9654073e+01   9.0061818e+01   9.5727782e+01   1.2953545e+02   8.9315345e+01   1.6091887e+02   2.1348230e+02   3.2644887e+02   2.3794990e+02   1.9891636e+02   1.6892942e+02   9.8688873e+01   7.7030703e+01   2.6580455e+02   2.4761745e+02   1.5586182e+02   1.6061105e+02   1.2830887e+02   1.3233110e+02   1.8411909e+02   1.8257047e+02   8.5522727e+01   1.2039182e+02   1.9188455e+02   1.9196560e+02   1.5659455e+02   1.0767789e+02   1.6763636e+02   1.5194091e+02   3.3104545e+02   2.5681909e+02   2.3034545e+01   1.1186542e+02   1.3691727e+02   1.2751753e+02   9.8698873e+01   8.8459903e+01   9.8696364e+01   9.6470655e+01   1.9468887e+02   2.1459070e+02   1.9602818e+02   1.9288138e+02   1.8432727e+01   9.9490182e+00   1.4603455e+02   1.4944451e+02   1.5663887e+02   1.7282470e+02   1.5659455e+02   1.7051425e+02   1.5368887e+02   1.7253070e+02   1.2259636e+02   1.3294411e+02   1.1923091e+02   1.6622880e+02   1.1266887e+02   1.4547230e+02   9.8498873e+01   1.5399590e+02   1.0440455e+02   9.5316727e+01   1.2572455e+02   8.9145673e+01   1.0429091e+01   8.6490218e+01   1.1148636e+02   1.4501473e+02   1.7371182e+02   1.7476669e+02   7.9479091e+01   1.8996258e+02   1.4577887e+02   1.9869350e+02   1.0682887e+02   2.8542950e+02   3.2331091e+02   1.4987967e+02   2.0580909e+02   2.2808073e+02   1.8399545e+02   1.7973855e+02   1.0111887e+02   1.4011630e+02   1.8229091e+02   2.0543855e+02   1.5382182e+02   2.3207244e+02   9.0770909e+01   2.7826833e+02   2.1130887e+02   2.7802110e+02   1.4758887e+02   2.9063870e+02   9.6575455e+01   2.1996215e+02   8.6258873e+01   1.2088510e+02   8.0025455e+01   9.0103418e+01   1.6209818e+02   1.5170578e+02   2.5428636e+02   1.1296891e+02   1.5175545e+02   1.2997320e+02   2.7349887e+02   8.8615903e+01   1.4571273e+02   1.0804844e+02   7.3918873e+01   9.7912303e+01   7.3140909e+01   1.7362873e+02   1.2764364e+02   7.9621236e+01   1.4175818e+02   2.2718116e+02   3.7339000e+02   1.6293335e+02   1.0656909e+02   6.8860836e+01   5.1958887e+02   9.8878703e+01   1.1117455e+02   1.5406149e+02   1.0381182e+02   7.6101418e+01   2.6406887e+02   1.0823030e+02   6.3800909e+01   1.0183956e+02   1.2112091e+02   1.1150305e+02
   1.7591091e+02   2.6630076e+02   1.1073273e+02   1.6425956e+02   1.4054273e+02   1.2960385e+02   1.4449909e+02   2.3145007e+02   1.2861000e+02   1.3862847e+02   2.1419000e+02   2.6980207e+02   1.2699455e+02   1.5930498e+02   1.2238455e+02   1.0541378e+02   1.6361091e+02   1.8526931e+02   1.4334909e+02   1.8315298e+02   1.3529545e+02   2.8070545e+02   6.2018873e+01   2.6444430e+02   1.4494545e+02   2.4150709e+02   1.4488636e+02   1.3540636e+02   1.0738182e+02   1.0296036e+02   1.4181818e+02   1.5797182e+02   1.6708091e+02   2.2432535e+02   1.5606887e+02   2.3601030e+02   1.0873545e+02   1.1764207e+02   2.6115887e+02   1.9231310e+02   1.1272091e+02   1.3521142e+02   5.0735455e+01   1.0322844e+02   1.1353091e+02   9.1252982e+01   1.2155273e+02   9.3710327e+01   5.5828873e+01   8.6599503e+01   9.2597273e+01   5.7777673e+01   1.0225182e+02   9.8752582e+01   1.2358545e+02   8.6271345e+01   1.6134887e+02   2.1772790e+02   3.2439887e+02   2.5087390e+02   2.3839636e+02   1.8929102e+02   6.3588873e+01   7.7358703e+01   2.3508455e+02   2.1855505e+02   1.4586182e+02   1.5308105e+02   1.0639887e+02   1.1950390e+02   1.4958909e+02   2.1971287e+02   1.0705273e+02   1.1794942e+02   1.6703455e+02   1.9648360e+02   1.0821455e+02   1.4201829e+02   1.9224636e+02   1.1940211e+02   2.7228545e+02   2.8341989e+02   3.8084545e+01   8.9801418e+01   1.4749727e+02   9.2711127e+01   9.6968873e+01   6.5388303e+01   1.2131636e+02   9.6561055e+01   1.5744887e+02   2.0808990e+02   1.6964818e+02   1.6004178e+02   2.0952727e+01   2.8367418e+01   1.6103455e+02   1.6591451e+02   1.6987887e+02   1.8161550e+02   1.7888455e+02   1.1825105e+02   1.9001887e+02   1.8762430e+02   1.1654636e+02   1.3114811e+02   1.4647091e+02   1.7961960e+02   1.4648887e+02   9.8116703e+01   1.1453887e+02   1.4576270e+02   9.1594545e+01   9.2911527e+01   1.2820455e+02   1.2856727e+02   2.3379091e+01   1.2031422e+02   1.5020636e+02   1.2013713e+02   1.6538182e+02   1.7757309e+02   8.2909091e+01   1.9682818e+02   1.6991887e+02   2.1871230e+02   1.5006887e+02   2.5330030e+02   2.9426091e+02   1.3454367e+02   1.6585909e+02   2.2046673e+02   1.6837545e+02   1.5218815e+02   8.5968873e+01   1.4328830e+02   1.7743091e+02   2.3548735e+02   1.7782182e+02   2.0458244e+02   7.0630909e+01   2.9497953e+02   2.2653887e+02   2.6413270e+02   1.7972887e+02   2.7654750e+02   9.4625455e+01   2.1379815e+02   7.1448873e+01   1.1115990e+02   9.5645455e+01   7.3943818e+01   1.3247818e+02   1.8455538e+02   2.4580636e+02   1.3717731e+02   1.2117545e+02   1.6036960e+02   2.4101887e+02   8.3074303e+01   8.1182727e+01   1.2007084e+02   5.7308873e+01   1.0834110e+02   8.9380909e+01   1.5132953e+02   1.1083364e+02   7.7776036e+01   1.4527818e+02   2.0789956e+02   3.1596000e+02   1.4757775e+02   9.1999091e+01   8.2826436e+01   5.0468887e+02   1.4536070e+02   1.2788455e+02   1.3343469e+02   1.0776182e+02   7.8645418e+01   2.3534887e+02   1.1185790e+02   8.4650909e+01   4.6931564e+01   1.2417091e+02   7.4729055e+01
   1.8515091e+02   2.6156156e+02   1.2316273e+02   1.6416516e+02   1.2592273e+02   1.0725345e+02   1.7930909e+02   1.9328527e+02   9.1130000e+01   1.4124687e+02   2.0281000e+02   2.7671247e+02   1.2199455e+02   1.5027498e+02   1.3943455e+02   9.5479782e+01   2.1184091e+02   1.7693091e+02   1.0376909e+02   1.8912938e+02   1.7115545e+02   3.2416665e+02   1.8963887e+02   2.0361470e+02   1.4775545e+02   2.5161229e+02   1.4403636e+02   1.4861436e+02   1.5557182e+02   1.5462516e+02   1.5162818e+02   1.7399702e+02   1.8084091e+02   2.6350455e+02   1.3925887e+02   2.4716510e+02   1.0926545e+02   1.3188967e+02   2.3691887e+02   1.7459230e+02   1.4505091e+02   9.9195018e+01   6.6735455e+01   8.6468436e+01   1.2248091e+02   1.2363698e+02   1.0074273e+02   1.0508513e+02   6.9308873e+01   7.2241103e+01   9.7407273e+01   6.1772873e+01   9.6631818e+01   7.1152182e+01   1.0043545e+02   1.1417335e+02   1.6244887e+02   2.9682990e+02   2.9587887e+02   2.6201550e+02   1.8644636e+02   1.8273702e+02   7.7968873e+01   8.8928303e+01   2.3389455e+02   2.5769025e+02   1.4205182e+02   1.7028585e+02   7.4498873e+01   1.5772590e+02   1.4763909e+02   2.5453887e+02   1.0376273e+02   1.1650262e+02   1.4869455e+02   1.8847080e+02   1.1059455e+02   1.5225789e+02   1.8010636e+02   1.6904331e+02   3.3014545e+02   2.1665109e+02   4.5224545e+01   1.3081022e+02   1.3472727e+02   1.3178273e+02   9.7178873e+01   5.4111503e+01   1.0021636e+02   9.2439055e+01   2.0682887e+02   1.8946950e+02   1.5259818e+02   1.3259578e+02   2.6672727e+01   1.5859818e+01   1.5741455e+02   1.6563411e+02   1.8953887e+02   1.9057270e+02   1.6764455e+02   1.3172025e+02   1.4072887e+02   1.8280750e+02   1.5626636e+02   1.3063051e+02   1.5314091e+02   1.6541600e+02   1.2630887e+02   1.4996110e+02   1.0082887e+02   1.2952950e+02   9.6264545e+01   8.5297927e+01   1.6296455e+02   1.2107647e+02   2.1189091e+01   1.1377942e+02   1.2904636e+02   1.3421993e+02   1.9690182e+02   1.7243149e+02   7.7529091e+01   2.2440858e+02   1.3487887e+02   2.1089550e+02   1.5591887e+02   2.6793230e+02   3.1092091e+02   1.1697087e+02   1.8142909e+02   2.3693113e+02   1.6547545e+02   2.1356015e+02   1.1072887e+02   1.4206750e+02   2.3829091e+02   2.2833855e+02   1.7121182e+02   2.2159124e+02   8.1870909e+01   2.9441033e+02   2.6539887e+02   2.4950390e+02   5.2688873e+01   1.2785070e+02   9.5255455e+01   1.6132775e+02   1.1391887e+02   1.1919230e+02   1.0502545e+02   1.0229342e+02   1.9247818e+02   1.7723538e+02   2.5480636e+02   1.2664731e+02   1.4641545e+02   1.6835040e+02   2.1630887e+02   8.0901103e+01   1.3399273e+02   1.1146604e+02   5.9398873e+01   1.0231390e+02   9.7570909e+01   1.5882433e+02   8.6683636e+01   7.8278036e+01   1.7065818e+02   1.6257916e+02   2.9839000e+02   1.4498335e+02   9.2619091e+01   7.7446836e+01   4.8196887e+02   1.4507830e+02   1.0403455e+02   1.5177269e+02   7.5571818e+01   8.5460618e+01   2.7015887e+02   1.0355310e+02   7.5030909e+01   7.2981164e+01   1.0041091e+02   8.6249855e+01
   1.8315091e+02   2.1829156e+02   9.2492727e+01   1.7018876e+02   1.1911273e+02   1.6112825e+02   1.8554909e+02   1.8635607e+02   1.2489000e+02   1.2469607e+02   2.4333000e+02   2.2171087e+02   1.4109455e+02   1.5207698e+02   1.2281455e+02   5.8719382e+01   2.1561091e+02   1.3534931e+02   1.3462909e+02   2.2428058e+02   1.4953545e+02   2.8265625e+02   1.7768887e+02   2.1571070e+02   1.5851545e+02   2.5699149e+02   1.7546636e+02   1.5452996e+02   1.5552182e+02   2.0734916e+02   1.3543818e+02   2.5824222e+02   1.8518091e+02   2.5944735e+02   1.0834887e+02   2.0082790e+02   1.3616545e+02   1.2392767e+02   2.1434887e+02   2.0305790e+02   1.4124091e+02   1.4011982e+02   4.6255455e+01   9.3256836e+01   1.0458091e+02   1.0520898e+02   1.0503273e+02   1.0669193e+02   6.2348873e+01   8.2607903e+01   9.1647273e+01   5.4233673e+01   8.3921818e+01   6.5888982e+01   1.0658545e+02   7.2061345e+01   1.4101887e+02   2.5773430e+02   2.7772887e+02   2.3956750e+02   2.1049636e+02   1.9538302e+02   6.9828873e+01   1.0509950e+02   2.1608455e+02   2.4416505e+02   1.4371182e+02   1.6658305e+02   9.9018873e+01   1.2152430e+02   1.3858909e+02   2.2188287e+02   9.1282727e+01   1.0578102e+02   1.5907455e+02   2.1850040e+02   1.0778455e+02   1.2148269e+02   1.7124636e+02   1.5456211e+02   2.8752545e+02   2.0806069e+02   1.9324545e+01   1.1788222e+02   1.1925727e+02   9.8690327e+01   1.3180887e+02   3.7341103e+01   1.0274636e+02   9.8286655e+01   1.8215887e+02   1.9040310e+02   1.7902818e+02   1.4148138e+02   2.0002727e+01   1.2534182e+00   1.7869455e+02   1.2845171e+02   1.7944887e+02   1.9775990e+02   1.4126455e+02   1.4826065e+02   1.2625887e+02   2.0463510e+02   1.1573636e+02   1.2025291e+02   1.3152091e+02   1.9233560e+02   1.0960887e+02   1.4888710e+02   9.1118873e+01   1.5315630e+02   9.0114545e+01   9.3699927e+01   1.0120455e+02   1.3110727e+02   7.3790909e+00   1.0354422e+02   1.1476636e+02   1.1336233e+02   1.9657182e+02   1.3645789e+02   1.0581909e+02   2.3471538e+02   1.8820887e+02   1.9905910e+02   1.5301887e+02   3.1716430e+02   3.4164091e+02   1.1822327e+02   1.9285909e+02   2.1744673e+02   1.4061545e+02   2.4149895e+02   1.0777887e+02   1.5711350e+02   1.6672091e+02   2.1439415e+02   1.5744182e+02   2.1297284e+02   5.7060909e+01   2.9706513e+02   2.6025887e+02   2.6629510e+02   4.3728873e+01   1.3351750e+02   1.0357545e+02   2.0008215e+02   4.9068873e+01   1.7105030e+02   9.7695455e+01   1.0015982e+02   1.7528818e+02   2.1313058e+02   2.3347636e+02   1.2359371e+02   1.1603545e+02   1.5321080e+02   2.1577887e+02   1.4475350e+02   1.0651273e+02   1.4732444e+02   8.3158873e+01   1.3179310e+02   8.8240909e+01   1.8395073e+02   7.5973636e+01   1.0503484e+02   1.3465818e+02   1.6726916e+02   2.8601000e+02   1.2087375e+02   1.2437909e+02   1.0143604e+02   4.8696887e+02   1.3105830e+02   1.1803455e+02   1.9132269e+02   8.2471818e+01   1.1594862e+02   2.3858887e+02   8.5508703e+01   9.4130909e+01   6.9693164e+01   1.0974091e+02   9.8463455e+01
   1.8782091e+02   2.8763796e+02   1.0940273e+02   1.8341596e+02   1.3954273e+02   1.1092385e+02   1.7902909e+02   1.8464767e+02   9.1650000e+01   1.5858527e+02   2.2209000e+02   2.7660007e+02   1.0195455e+02   1.7968818e+02   1.0762455e+02   1.0778458e+02   1.9375091e+02   1.8957811e+02   1.0700909e+02   2.2101018e+02   1.6401545e+02   2.6044785e+02   1.3391887e+02   2.7478230e+02   1.5904545e+02   2.5213909e+02   1.6184636e+02   1.5170956e+02   1.4738182e+02   1.4747036e+02   1.3086818e+02   2.2303782e+02   2.0637091e+02   2.3522215e+02   1.2439887e+02   2.4354390e+02   1.2230545e+02   9.1656473e+01   2.1268887e+02   1.5929070e+02   1.1738091e+02   1.2516862e+02   4.5155455e+01   7.3534836e+01   1.1244091e+02   9.5250182e+01   1.2246273e+02   1.0853753e+02   9.9918873e+01   7.7932303e+01   9.0737273e+01   6.4976473e+01   8.2251818e+01   8.2452582e+01   9.8435455e+01   8.0953345e+01   1.7425887e+02   3.1760510e+02   3.0339887e+02   2.9465390e+02   2.2182636e+02   1.9518662e+02   6.6828873e+01   5.5289503e+01   1.9227455e+02   2.2701985e+02   1.4162182e+02   2.1070025e+02   6.1688873e+01   1.7356070e+02   1.7863909e+02   2.4034887e+02   9.0522727e+01   1.2551182e+02   1.3460455e+02   2.2597800e+02   1.2735455e+02   1.1148709e+02   2.1496636e+02   1.7292451e+02   2.5657545e+02   2.8053669e+02   4.5274545e+01   1.2765622e+02   1.3877727e+02   1.3207873e+02   1.2243887e+02   5.9350703e+01   9.0936364e+01   9.0091455e+01   1.4268887e+02   2.0546070e+02   1.8102818e+02   9.9321382e+01   1.6522727e+01   1.4318182e+00   1.5469455e+02   1.5594171e+02   1.8149887e+02   2.2345590e+02   1.1988455e+02   1.5445105e+02   1.5168887e+02   1.6103070e+02   1.2878636e+02   1.1478891e+02   1.3352091e+02   1.3446560e+02   1.5754887e+02   1.0346190e+02   1.2791887e+02   1.1821230e+02   6.2454545e+01   8.3192727e+01   1.3177455e+02   1.2061167e+02   2.1329091e+01   1.1647822e+02   1.3654636e+02   8.2559927e+01   1.5628182e+02   1.5768109e+02   8.3389091e+01   2.0621978e+02   1.2996887e+02   2.0180830e+02   1.5844887e+02   2.6272990e+02   3.2878091e+02   1.6054207e+02   1.8757909e+02   2.6091913e+02   1.3032545e+02   2.9213215e+02   8.2398873e+01   1.2823390e+02   2.2786091e+02   2.1369295e+02   1.4149182e+02   2.1372884e+02   8.4630909e+01   2.9842953e+02   2.5501887e+02   2.6947430e+02   5.3118873e+01   1.3472630e+02   8.3315455e+01   1.9318295e+02   7.1158873e+01   1.7913310e+02   1.0192545e+02   9.5161418e+01   1.7475818e+02   2.0317298e+02   2.0747636e+02   1.6667371e+02   1.3994545e+02   1.3929800e+02   2.2606887e+02   1.4655030e+02   1.3266273e+02   1.5271244e+02   8.2208873e+01   1.4372910e+02   7.1050909e+01   1.9675593e+02   5.6543636e+01   8.6069236e+01   1.4294818e+02   1.5622596e+02   3.2149000e+02   1.2956535e+02   1.1585909e+02   8.1587636e+01   5.0872887e+02   1.0160750e+02   1.4117455e+02   1.1247149e+02   9.0901818e+01   1.0346422e+02   2.8677887e+02   8.2173503e+01   9.3130909e+01   6.0493164e+01   1.1903091e+02   1.0910025e+02
   1.9587091e+02   2.5856396e+02   9.3212727e+01   1.6375116e+02   1.1711273e+02   1.1452825e+02   1.7268909e+02   2.0943487e+02   1.0522000e+02   1.5749967e+02   1.7295000e+02   2.5734127e+02   1.2433455e+02   2.3055778e+02   1.3224455e+02   9.8244982e+01   2.3275091e+02   1.8659811e+02   1.4029909e+02   2.0672698e+02   1.5529545e+02   2.5038545e+02   1.7315887e+02   2.2440310e+02   1.1480545e+02   1.7262829e+02   1.6708636e+02   1.6696036e+02   1.6071182e+02   1.6850396e+02   1.6543818e+02   2.2051222e+02   1.9470091e+02   2.2554575e+02   1.4820887e+02   2.2692910e+02   1.3268545e+02   1.6477607e+02   2.1930887e+02   1.8443110e+02   1.1634091e+02   1.0330182e+02   5.2395455e+01   1.0923564e+02   1.3791091e+02   9.0732582e+01   1.3717273e+02   7.5270727e+01   8.4538873e+01   1.0744270e+02   9.3737273e+01   7.5496473e+01   9.6531818e+01   7.0590182e+01   1.2305545e+02   1.0431375e+02   1.8120887e+02   2.8837910e+02   3.5125887e+02   2.6091510e+02   1.8287636e+02   1.7144262e+02   6.2728873e+01   8.5667503e+01   2.2037455e+02   1.6563185e+02   1.4738182e+02   2.2552945e+02   3.8208873e+01   2.4891910e+02   1.5887909e+02   1.8487967e+02   1.1514273e+02   8.4212218e+01   1.6045455e+02   2.2396000e+02   1.4192455e+02   1.1585149e+02   1.9082636e+02   1.7156571e+02   2.7028545e+02   2.9462989e+02   4.7134545e+01   1.4498742e+02   1.2744727e+02   1.1360513e+02   1.3275887e+02   6.1365103e+01   1.2993636e+02   9.5781455e+01   1.8139887e+02   2.1717390e+02   1.9669818e+02   1.3239778e+02   1.7002727e+01   1.4443418e+01   1.5888455e+02   1.0846651e+02   1.5334887e+02   2.2413790e+02   1.6550455e+02   1.1170145e+02   1.8349887e+02   1.9838590e+02   1.1502636e+02   1.1845971e+02   1.1604091e+02   1.5238400e+02   1.2142887e+02   6.6181503e+01   1.3306887e+02   1.5176030e+02   8.6024545e+01   9.6977127e+01   1.0867455e+02   1.0112967e+02   3.3239091e+01   1.0352542e+02   1.2732636e+02   8.3077527e+01   1.5738182e+02   1.8464309e+02   7.0819091e+01   1.9103538e+02   1.3139887e+02   1.7731390e+02   1.2401887e+02   2.1452430e+02   3.3597091e+02   1.6058687e+02   1.8385909e+02   2.5059673e+02   1.7475545e+02   2.2852775e+02   6.2348873e+01   1.3064790e+02   2.7367091e+02   2.4526815e+02   1.2463182e+02   1.9826764e+02   6.7200909e+01   2.9153393e+02   2.0106887e+02   2.1893030e+02   6.2398873e+01   1.1398390e+02   9.2575455e+01   2.0454215e+02   1.3034887e+02   1.3406790e+02   7.5885455e+01   8.5574618e+01   1.3832818e+02   1.8127738e+02   2.3471636e+02   1.4082451e+02   9.5365455e+01   1.5320440e+02   1.8844887e+02   1.0393990e+02   1.0975273e+02   1.0587524e+02   7.2918873e+01   1.1637230e+02   9.3090909e+01   2.1365273e+02   6.6733636e+01   1.0106404e+02   1.2684818e+02   1.8122396e+02   3.0082000e+02   1.3763895e+02   1.3156909e+02   1.0514084e+02   5.0572887e+02   1.3684750e+02   1.1184455e+02   1.3505789e+02   8.3761818e+01   1.0061542e+02   2.2706887e+02   1.0690030e+02   7.5320909e+01   5.1147964e+01   1.1608091e+02   6.4856255e+01
   1.7677091e+02   2.4023196e+02   1.2173273e+02   1.5727956e+02   1.5197273e+02   1.4768945e+02   1.7349909e+02   1.7423007e+02   1.2946000e+02   1.4918047e+02   2.1967000e+02   2.6307367e+02   1.2671455e+02   2.0698738e+02   1.1572455e+02   9.1236582e+01   1.8341091e+02   1.7792531e+02   1.4229909e+02   1.7837698e+02   1.6029545e+02   2.7389545e+02   6.5588873e+01   2.6929870e+02   1.3518545e+02   2.5713789e+02   1.6455636e+02   1.6097276e+02   1.3885182e+02   1.7006276e+02   1.4381818e+02   2.4776182e+02   2.2841091e+02   2.1507895e+02   1.1996887e+02   2.3156830e+02   1.3964545e+02   1.3202927e+02   2.2549887e+02   2.0350590e+02   1.2938091e+02   1.1815862e+02   7.2205455e+01   7.2220836e+01   1.0815091e+02   9.7023382e+01   1.3560273e+02   7.9866327e+01   8.3308873e+01   9.7781103e+01   1.0121727e+02   7.5278073e+01   7.5441818e+01   9.5947382e+01   1.1291545e+02   8.9794945e+01   1.3630887e+02   2.8321110e+02   3.7706887e+02   2.1643030e+02   2.0282636e+02   1.8594662e+02   6.8778873e+01   8.6323503e+01   2.0856455e+02   1.7467665e+02   1.5709182e+02   1.8704265e+02   1.0339887e+02   1.3365390e+02   1.3815909e+02   1.8038727e+02   1.4376273e+02   6.9582618e+01   1.3869455e+02   2.3513080e+02   1.4749455e+02   1.0816589e+02   1.5663636e+02   1.5111091e+02   2.8076545e+02   3.1650149e+02   4.0614545e+01   1.2383902e+02   1.3220727e+02   9.1744327e+01   1.3033887e+02   4.9458703e+01   1.1221636e+02   9.0529055e+01   1.8730887e+02   2.4803110e+02   2.1797818e+02   1.3241538e+02   1.5622727e+01   3.3173818e+01   1.7488455e+02   1.9256651e+02   1.5730887e+02   1.9939110e+02   1.8626455e+02   1.4080065e+02   1.7420887e+02   1.8350910e+02   1.1864636e+02   1.6731011e+02   1.3304091e+02   1.3697400e+02   1.0807887e+02   1.2459950e+02   1.1634887e+02   1.5351790e+02   1.0854455e+02   9.7555527e+01   1.0167455e+02   9.5779673e+01   1.9809091e+01   1.1859982e+02   1.5420636e+02   1.2259713e+02   1.6552182e+02   1.8418189e+02   9.3479091e+01   2.3641258e+02   1.3906887e+02   2.0904030e+02   1.6539887e+02   2.8431390e+02   3.4588091e+02   1.2750407e+02   1.8847909e+02   2.4060713e+02   1.5113545e+02   2.4970735e+02   5.9208873e+01   1.3127910e+02   1.7662091e+02   2.6608215e+02   1.5697182e+02   2.3858044e+02   8.4680909e+01   2.6785553e+02   2.4144887e+02   2.7069990e+02   1.2182887e+02   2.1326950e+02   9.6045455e+01   2.1511455e+02   1.1982887e+02   1.5085950e+02   6.8885455e+01   8.1844618e+01   1.5109818e+02   1.7216578e+02   2.4695636e+02   1.5636531e+02   1.1260545e+02   1.5477520e+02   2.3358887e+02   1.0371870e+02   1.2528273e+02   1.2959284e+02   8.6968873e+01   1.1367830e+02   6.7760909e+01   1.8348913e+02   9.3073636e+01   8.6476836e+01   1.9060818e+02   1.7336316e+02   3.2906000e+02   1.4452975e+02   1.3542909e+02   7.8692036e+01   4.5153887e+02   1.6285270e+02   1.1441455e+02   1.6699229e+02   1.1071182e+02   7.4929418e+01   2.2696887e+02   1.1057830e+02   6.8750909e+01   8.1393564e+01   8.6120909e+01   8.8583055e+01
   2.1467091e+02   2.4576996e+02   1.1621273e+02   1.7763116e+02   1.4745273e+02   1.6462105e+02   1.6330909e+02   2.0428527e+02   8.2130000e+01   1.6787687e+02   2.0728000e+02   2.5011487e+02   1.4028455e+02   1.3966178e+02   1.0157455e+02   1.1517858e+02   1.8027091e+02   2.1226651e+02   1.4753909e+02   1.6195778e+02   1.6939545e+02   2.6501745e+02   8.7778873e+01   2.7285350e+02   1.4675545e+02   2.5393229e+02   1.7203636e+02   1.4989436e+02   1.5738182e+02   1.7263036e+02   1.6453818e+02   2.3977422e+02   1.8108091e+02   2.3767535e+02   9.1728873e+01   2.5991750e+02   1.2349545e+02   1.3089127e+02   2.5568887e+02   1.9056070e+02   1.4243091e+02   1.0511462e+02   5.3395455e+01   9.9635636e+01   1.2272091e+02   9.8857782e+01   1.0546273e+02   1.1189753e+02   7.5968873e+01   7.0228303e+01   1.0611727e+02   6.5176073e+01   9.5441818e+01   1.0567738e+02   1.2677545e+02   9.5926145e+01   1.5220887e+02   2.4336910e+02   2.7649887e+02   2.6942590e+02   2.0630636e+02   1.7842822e+02   4.5688873e+01   1.0403070e+02   1.6394455e+02   2.0352625e+02   1.7643182e+02   1.3525545e+02   1.2215887e+02   1.4539310e+02   1.5935909e+02   1.6298127e+02   1.1624273e+02   8.1744218e+01   1.9088455e+02   2.1785560e+02   1.1616455e+02   1.3767229e+02   1.7967636e+02   1.7731771e+02   2.9700545e+02   2.3125229e+02   2.8754545e+01   1.2374782e+02   1.4358727e+02   1.1236393e+02   1.0422887e+02   8.7597503e+01   1.3098636e+02   1.4440745e+02   2.1111887e+02   1.7674630e+02   1.7988818e+02   1.4284258e+02   3.3952727e+01   1.3517418e+01   1.8084455e+02   1.8803971e+02   1.5482887e+02   2.0877950e+02   1.4502455e+02   1.6029985e+02   1.6496887e+02   1.5910830e+02   9.2316364e+01   1.3012651e+02   1.3352091e+02   1.6322560e+02   8.5488873e+01   1.7352670e+02   9.6538873e+01   1.5720270e+02   1.1359455e+02   6.6861527e+01   1.2229455e+02   1.1752007e+02   1.7469091e+01   9.6407018e+01   9.5436364e+01   1.2984873e+02   2.0276182e+02   1.5877269e+02   7.6439091e+01   2.1544578e+02   1.3682887e+02   2.4011950e+02   1.1915887e+02   2.5282310e+02   3.0621091e+02   1.5001767e+02   1.9347909e+02   2.5901713e+02   1.4347545e+02   1.8908015e+02   9.8778873e+01   1.4992350e+02   2.0662091e+02   2.9029215e+02   1.6892182e+02   2.3148444e+02   9.3300909e+01   3.2111593e+02   2.0220887e+02   2.6583910e+02   2.8501887e+02   2.8440430e+02   9.4255455e+01   2.1282775e+02   9.7778873e+01   1.1938350e+02   7.0355455e+01   1.0525702e+02   1.4875818e+02   2.0063298e+02   2.4828636e+02   1.4759891e+02   1.1522545e+02   1.6299560e+02   2.2534887e+02   7.8417903e+01   1.4480273e+02   1.0826124e+02   8.7018873e+01   9.3294303e+01   7.3280909e+01   1.6709753e+02   1.0497364e+02   9.6674836e+01   1.4660818e+02   1.8102316e+02   3.3039000e+02   1.6223335e+02   1.1523909e+02   1.0011724e+02   4.6958887e+02   1.2821870e+02   1.0784455e+02   1.4099789e+02   9.7331818e+01   9.6719818e+01   2.5077887e+02   1.2576350e+02   7.4700909e+01   6.8577564e+01   1.2703091e+02   8.8790255e+01
   1.8848091e+02   2.7172516e+02   1.2507273e+02   1.5097236e+02   1.2545273e+02   1.4491105e+02   1.4749909e+02   2.0117007e+02   1.2451000e+02   1.3548647e+02   1.9690000e+02   2.6361527e+02   1.1061455e+02   1.3699538e+02   1.2233455e+02   9.8177782e+01   1.5727091e+02   1.8910651e+02   1.4024909e+02   1.7521098e+02   1.3429545e+02   2.7378545e+02   4.7308873e+01   2.5738110e+02   1.5761545e+02   2.7377349e+02   1.6869636e+02   1.5683156e+02   1.6414182e+02   2.0369956e+02   1.8043818e+02   1.5445222e+02   1.9232091e+02   2.0673615e+02   1.3653887e+02   2.3467270e+02   1.4816545e+02   1.1520767e+02   2.3606887e+02   1.4866030e+02   1.1596091e+02   9.0802218e+01   3.4065455e+01   9.2652036e+01   1.0453091e+02   8.9212982e+01   1.0689273e+02   9.8163127e+01   8.8728873e+01   6.8497503e+01   1.0602727e+02   6.3893273e+01   8.7441818e+01   9.0267382e+01   8.8865455e+01   1.0809895e+02   1.4849887e+02   1.8952590e+02   2.7725887e+02   2.7931510e+02   2.2725636e+02   1.7632222e+02   5.4968873e+01   8.5668303e+01   2.1075455e+02   2.2635145e+02   1.7281182e+02   1.4973505e+02   1.0272887e+02   1.3341750e+02   1.3944909e+02   2.2281407e+02   1.0447273e+02   9.5635818e+01   1.5117455e+02   2.1451240e+02   1.1745455e+02   1.3308909e+02   1.4958636e+02   1.3957491e+02   2.4833545e+02   2.1104589e+02   1.9324545e+01   1.1283222e+02   1.0815727e+02   1.5838833e+02   1.0496887e+02   4.3698303e+01   8.9216364e+01   1.1222905e+02   1.5449887e+02   1.8232590e+02   1.2888818e+02   1.5259258e+02   1.3192727e+01   9.7482182e+00   1.6326455e+02   1.7587611e+02   1.9644887e+02   1.6068990e+02   1.6212455e+02   1.0850185e+02   1.6844887e+02   1.7134990e+02   1.1373636e+02   1.2499291e+02   1.5361091e+02   1.5347840e+02   1.6430887e+02   1.4028110e+02   9.6828873e+01   1.5645950e+02   8.4544545e+01   8.0805527e+01   1.1167455e+02   1.0402967e+02   1.9379091e+01   9.9824218e+01   1.2659636e+02   1.2068593e+02   1.6671182e+02   1.9498669e+02   6.0819091e+01   2.2202538e+02   1.5768887e+02   2.0812070e+02   1.3301887e+02   2.4261430e+02   3.1797091e+02   1.1068687e+02   1.9318909e+02   2.2628033e+02   1.3947545e+02   1.9764015e+02   1.1363887e+02   1.2345470e+02   2.1686091e+02   2.1814295e+02   1.8997182e+02   1.8952044e+02   8.3630909e+01   2.5050953e+02   2.4244887e+02   2.9176990e+02   2.5830887e+02   2.6012110e+02   7.1735455e+01   1.4178935e+02   9.5118873e+01   1.2121630e+02   9.3455455e+01   1.0578902e+02   1.7928818e+02   1.7400058e+02   2.6047636e+02   1.2590371e+02   1.0917545e+02   1.7404960e+02   2.1263887e+02   1.2129470e+02   1.5032273e+02   1.1100964e+02   8.1638873e+01   8.7774703e+01   6.3900909e+01   1.6427793e+02   8.0683636e+01   1.0051804e+02   1.2284818e+02   1.4478396e+02   3.4430000e+02   1.4126055e+02   8.8669091e+01   9.8862836e+01   4.6311887e+02   1.4939630e+02   1.1469455e+02   1.5872989e+02   9.2381818e+01   7.1585818e+01   2.4863887e+02   1.1770470e+02   6.6220909e+01   6.6835964e+01   9.8120909e+01   6.8103055e+01
   2.2701091e+02   2.4688276e+02   1.0088273e+02   1.9671756e+02   1.3845273e+02   1.3353105e+02   1.9273909e+02   2.0074087e+02   1.0765000e+02   1.1807527e+02   2.2957000e+02   2.6995167e+02   1.5642455e+02   1.4714058e+02   1.0076455e+02   8.3573382e+01   1.7280091e+02   1.7405411e+02   1.1524909e+02   2.1078098e+02   1.6786545e+02   2.1466985e+02   5.6828873e+01   2.8365950e+02   1.5156545e+02   2.5416749e+02   1.6436636e+02   1.7822796e+02   1.5119182e+02   1.7512556e+02   1.7086818e+02   1.9179782e+02   2.5684091e+02   2.1495455e+02   1.3296887e+02   2.2399830e+02   1.2454545e+02   1.4052727e+02   2.1853887e+02   2.1220270e+02   1.5972091e+02   1.0649142e+02   5.1115455e+01   9.7288036e+01   1.0334091e+02   9.7548182e+01   1.0746273e+02   1.1116753e+02   6.6068873e+01   8.4590303e+01   1.0702727e+02   8.2003273e+01   9.7731818e+01   8.6024182e+01   1.1977545e+02   9.1386145e+01   1.9101887e+02   2.6826430e+02   3.0106887e+02   2.4960030e+02   2.0320636e+02   2.2801622e+02   5.5068873e+01   9.0520303e+01   2.6504455e+02   1.9862825e+02   1.7547182e+02   1.0928225e+02   7.8308873e+01   1.2247110e+02   1.6987909e+02   2.0918967e+02   9.9092727e+01   9.2496218e+01   1.6693455e+02   2.0644160e+02   1.1159455e+02   1.3641789e+02   1.5891636e+02   1.5206851e+02   3.3476545e+02   2.8256149e+02   4.4894545e+01   1.3397662e+02   1.3039727e+02   1.2650913e+02   1.0733887e+02   8.1558703e+01   9.8936364e+01   8.7971455e+01   1.8906887e+02   2.1080030e+02   1.4492818e+02   1.5292938e+02   5.2927273e+00   2.3470218e+01   1.5664455e+02   1.2031571e+02   1.6444887e+02   1.9252990e+02   1.5307455e+02   1.2779585e+02   1.6839887e+02   2.1235390e+02   1.4550636e+02   1.1606131e+02   1.1828091e+02   1.1525480e+02   1.6360887e+02   1.2380710e+02   1.0106887e+02   1.4617030e+02   9.4734545e+01   5.5330327e+01   1.3372455e+02   1.0345567e+02   3.6329091e+01   7.6898218e+01   1.4093636e+02   7.6208727e+01   2.1062182e+02   1.5433389e+02   8.0719091e+01   2.1486338e+02   1.9996887e+02   2.0382830e+02   1.4811887e+02   2.9083630e+02   3.0654091e+02   1.3370127e+02   1.7852909e+02   2.2650313e+02   1.4994545e+02   1.8385255e+02   9.4498873e+01   1.4507590e+02   1.8662091e+02   1.9489215e+02   1.9449182e+02   1.9857884e+02   7.3920909e+01   3.1237633e+02   1.8039887e+02   3.2958390e+02   1.8444887e+02   2.9992990e+02   1.1578545e+02   1.6937535e+02   8.6208873e+01   1.1188910e+02   9.4165455e+01   1.2101222e+02   1.8318818e+02   2.1006858e+02   1.8757636e+02   9.3405709e+01   1.1055545e+02   1.6098920e+02   2.1134887e+02   9.9107903e+01   1.5171273e+02   1.1856844e+02   7.0588873e+01   1.1036870e+02   9.1620909e+01   1.8482033e+02   8.2023636e+01   1.0636084e+02   1.5241818e+02   1.4894836e+02   2.8401000e+02   1.1046375e+02   1.1442909e+02   9.6032036e+01   5.2096887e+02   1.3324830e+02   1.4022455e+02   1.6268749e+02   8.8571818e+01   8.5420618e+01   2.5468887e+02   9.1170703e+01   7.5990909e+01   8.3094364e+01   1.0398091e+02   7.6774255e+01
   2.0677091e+02   2.8298196e+02   9.5492727e+01   1.8375876e+02   1.1630273e+02   1.2883305e+02   2.0135909e+02   1.7914127e+02   1.1384000e+02   1.1924007e+02   1.9352000e+02   2.6097567e+02   9.6854545e+01   1.7018618e+02   1.2719455e+02   1.1117898e+02   2.3327091e+02   1.7336651e+02   1.2000909e+02   2.0545018e+02   1.8096545e+02   2.5109185e+02   8.3588873e+01   2.7447870e+02   1.4647545e+02   2.5928469e+02   1.5922636e+02   1.5730916e+02   1.4000182e+02   1.5511076e+02   1.4858818e+02   1.9719022e+02   1.8841091e+02   2.2013895e+02   1.4930887e+02   1.9722110e+02   1.1559545e+02   1.4895327e+02   2.0468887e+02   1.4779070e+02   1.6805091e+02   1.1835502e+02   5.4205455e+01   8.6090836e+01   1.2629091e+02   8.2662182e+01   1.2284273e+02   1.0550713e+02   9.6068873e+01   6.7480303e+01   1.1969727e+02   5.9279673e+01   9.0631818e+01   1.0040218e+02   1.2062545e+02   7.6748145e+01   1.7606887e+02   2.7212030e+02   3.2891887e+02   2.1509230e+02   2.0825636e+02   2.1456222e+02   6.1828873e+01   8.9409503e+01   2.0094455e+02   2.4023625e+02   1.6152182e+02   1.4939825e+02   1.0011887e+02   1.3081630e+02   1.8296909e+02   1.8938247e+02   1.0133273e+02   8.9937018e+01   1.5617455e+02   2.0025240e+02   1.1487455e+02   1.2325549e+02   2.1529636e+02   1.4808811e+02   2.7195545e+02   2.8277629e+02   3.3274545e+01   1.2628622e+02   1.2158727e+02   1.4131393e+02   1.1469887e+02   8.4239903e+01   1.0936636e+02   6.9997055e+01   2.1030887e+02   2.2372110e+02   1.7607818e+02   1.7904738e+02   3.5192727e+01   4.9382182e+00   1.5088455e+02   1.8948651e+02   1.8830887e+02   2.4248110e+02   1.6840455e+02   1.1713945e+02   1.3249887e+02   1.8360590e+02   1.3597636e+02   1.3692371e+02   1.4019091e+02   1.4898200e+02   1.2483887e+02   1.4402870e+02   9.7308873e+01   1.4842110e+02   8.4404545e+01   7.8916727e+01   1.0082455e+02   1.2304767e+02   2.8759091e+01   7.8123818e+01   1.1898636e+02   1.1091473e+02   2.2209182e+02   1.2708629e+02   2.7847909e+02   4.1712582e+01   1.9753887e+02   1.8936270e+02   9.6968873e+01   2.9983830e+02   3.1802091e+02   1.6573287e+02   1.9790909e+02   2.5990273e+02   1.3461545e+02   2.0459895e+02   9.9828873e+01   1.5460950e+02   1.9481091e+02   2.8328695e+02   1.6878182e+02   2.1535564e+02   5.2820909e+01   2.8730433e+02   2.2677887e+02   2.7554350e+02   2.0834887e+02   2.7558790e+02   2.4752545e+02   5.6096145e+01   1.0172887e+02   1.4202750e+02   9.1265455e+01   1.2386422e+02   1.9437818e+02   2.0560338e+02   2.2980636e+02   1.1421731e+02   7.7275455e+01   1.5479160e+02   2.0020887e+02   1.1509910e+02   1.0642273e+02   1.5924164e+02   7.8688873e+01   1.2301070e+02   9.4810909e+01   1.7913513e+02   6.9453636e+01   9.0516436e+01   1.2898818e+02   1.6110276e+02   3.0163000e+02   1.1329415e+02   1.1028909e+02   7.8273236e+01   4.8739887e+02   1.4498390e+02   1.0831455e+02   1.3943029e+02   8.5521818e+01   9.0324618e+01   2.3030887e+02   8.4881103e+01   6.9130909e+01   7.5173164e+01   1.0631091e+02   9.6207855e+01
   1.9587091e+02   2.5370396e+02   1.1602273e+02   2.2930636e+02   1.5511273e+02   1.2600825e+02   1.6402909e+02   1.9855767e+02   1.1808000e+02   1.4762087e+02   1.8557000e+02   2.5714167e+02   1.3414455e+02   2.0934298e+02   1.0300455e+02   9.7774182e+01   2.0265091e+02   1.6081611e+02   1.8057909e+02   1.9098458e+02   1.9463545e+02   3.0566825e+02   9.5828873e+01   2.9711950e+02   1.6480545e+02   2.5229829e+02   1.7769636e+02   1.4287156e+02   1.5695182e+02   1.6199476e+02   1.8353818e+02   2.4163422e+02   2.0341091e+02   2.4369895e+02   1.3730887e+02   2.3594110e+02   1.4835545e+02   1.4314247e+02   2.3296887e+02   1.9333830e+02   1.7077091e+02   9.1707418e+01   5.7535455e+01   9.6114436e+01   1.3591091e+02   1.0622258e+02   1.2503273e+02   9.2761927e+01   9.2728873e+01   8.3697503e+01   1.1535727e+02   7.3096873e+01   9.7531818e+01   9.1650182e+01   1.3534545e+02   1.0919055e+02   1.9220887e+02   1.9625910e+02   4.0877887e+02   1.7636350e+02   1.7958636e+02   1.9175582e+02   6.1208873e+01   9.8979103e+01   1.9618455e+02   2.1380705e+02   1.4467182e+02   1.9322625e+02   1.0811887e+02   1.2965630e+02   1.6225909e+02   2.2274927e+02   8.3382727e+01   1.0779302e+02   1.9836455e+02   2.0211720e+02   1.3759455e+02   1.4995789e+02   2.1639636e+02   1.6695011e+02   2.9123545e+02   2.6947389e+02   4.0804545e+01   1.3730382e+02   1.6068727e+02   1.1608593e+02   1.1559887e+02   7.3377903e+01   1.1164636e+02   9.0004655e+01   1.9701887e+02   2.1849430e+02   1.8907818e+02   1.6858738e+02   3.0382727e+01   1.2083018e+01   1.4179455e+02   1.6159371e+02   1.7230887e+02   1.5528110e+02   1.7212455e+02   1.1574185e+02   1.5420887e+02   1.4767910e+02   1.4188636e+02   1.0569091e+02   1.2200091e+02   1.5690720e+02   1.3601887e+02   8.3364303e+01   1.1206887e+02   1.7091030e+02   9.0404545e+01   9.9336727e+01   1.1015455e+02   1.2130127e+02   2.4089091e+01   1.0749742e+02   1.3309636e+02   1.3866593e+02   2.1195182e+02   1.6236749e+02   3.0138909e+02   2.5689782e+01   1.2049887e+02   2.4352590e+02   7.6068873e+01   2.5270030e+02   3.4726091e+02   1.5734367e+02   1.7357909e+02   2.1584913e+02   2.2170545e+02   2.5306175e+02   7.3778873e+01   1.1573350e+02   1.9296091e+02   2.4777495e+02   1.3716182e+02   2.2588524e+02   6.4540909e+01   2.7874673e+02   2.2434887e+02   2.9883790e+02   1.5911887e+02   2.3567630e+02   2.2804545e+02   2.4764545e+01   9.1448873e+01   1.6122990e+02   7.0925455e+01   9.9401418e+01   1.6023818e+02   1.8466458e+02   2.4195636e+02   1.8029531e+02   1.0232545e+02   1.4516760e+02   2.0620887e+02   1.1328910e+02   1.0113273e+02   1.2675484e+02   7.4918873e+01   1.2531230e+02   5.6950909e+01   1.6950393e+02   7.5453636e+01   1.1869644e+02   1.7422818e+02   1.3305356e+02   3.3258000e+02   1.2086815e+02   1.2575909e+02   9.2895636e+01   5.1925887e+02   1.4057510e+02   1.6988455e+02   1.1955469e+02   1.0457182e+02   7.3610618e+01   2.2282887e+02   6.4049503e+01   6.5030909e+01   8.7071164e+01   7.3120909e+01   8.5623055e+01
   2.0225091e+02   2.3467356e+02   1.1092273e+02   2.3829436e+02   1.1968273e+02   1.7575265e+02   1.7006909e+02   2.0783447e+02   1.0827000e+02   1.6359567e+02   2.1133000e+02   2.5579087e+02   1.4099455e+02   1.5389498e+02   1.0562455e+02   1.0790458e+02   1.9461091e+02   1.4559931e+02   1.8876909e+02   1.5884938e+02   1.5805545e+02   2.5430465e+02   1.6320887e+02   2.9019910e+02   1.4685545e+02   2.5178429e+02   1.8427636e+02   1.5239516e+02   1.5890182e+02   1.8273876e+02   1.5472818e+02   2.0874902e+02   1.7870091e+02   2.2320575e+02   1.3206887e+02   2.3855030e+02   1.2945545e+02   1.3722447e+02   2.3430887e+02   2.1251110e+02   1.7648091e+02   7.4770618e+01   6.2495455e+01   1.0052764e+02   1.2577091e+02   6.8843782e+01   1.2074273e+02   1.0124513e+02   9.2968873e+01   7.4108303e+01   8.8217273e+01   5.8608073e+01   8.3771818e+01   7.1610982e+01   1.4910545e+02   8.1089745e+01   1.7163887e+02   2.4990470e+02   3.0777887e+02   2.4573350e+02   2.3553636e+02   1.6627982e+02   8.3918873e+01   5.8782303e+01   1.9023455e+02   1.9261305e+02   1.5647182e+02   2.1323225e+02   1.0639887e+02   1.3260390e+02   1.4373909e+02   1.9237087e+02   1.0605273e+02   1.0669942e+02   1.8607455e+02   2.1686040e+02   1.2997455e+02   1.4689749e+02   1.7634636e+02   1.5434411e+02   2.9876545e+02   2.5625149e+02   5.0424545e+01   1.2958422e+02   1.2063727e+02   1.3000993e+02   1.2922887e+02   5.4497503e+01   9.6556364e+01   1.2626185e+02   2.2234887e+02   1.8137790e+02   1.7845818e+02   1.6138698e+02   2.5102727e+01   1.5415418e+01   2.0507455e+02   9.4061309e+01   1.8815887e+02   1.9058310e+02   1.4331455e+02   1.7971665e+02   1.6906887e+02   1.9988030e+02   1.2488636e+02   1.5767091e+02   1.4114091e+02   1.6832600e+02   1.3783887e+02   1.1951870e+02   1.0606887e+02   1.5344030e+02   1.1240455e+02   1.0414673e+02   1.1153455e+02   1.2747087e+02   1.8379091e+01   1.2295422e+02   1.1632636e+02   1.4612753e+02   1.7166182e+02   1.6645069e+02   2.7428909e+02   2.1997782e+01   1.5577887e+02   1.9984350e+02   3.3301887e+02   9.5804303e+01   3.1840091e+02   1.1880247e+02   1.9833909e+02   2.3134833e+02   1.5075545e+02   1.5873775e+02   1.0134887e+02   1.3276790e+02   1.6724091e+02   2.1159255e+02   1.6625182e+02   2.3955804e+02   5.9920909e+01   3.1211633e+02   2.2496887e+02   2.3059830e+02   1.7087887e+02   3.5315550e+02   2.5320545e+02  -8.6782545e+00   8.4638873e+01   1.1920470e+02   5.9695455e+01   9.5679818e+01   1.5204818e+02   2.0241978e+02   2.0933636e+02   1.4123491e+02   1.1951545e+02   1.6641240e+02   2.3144887e+02   1.3602990e+02   1.2718273e+02   1.2129084e+02   7.1308873e+01   1.2579110e+02   7.1470909e+01   1.7519233e+02   1.0088364e+02   9.9092036e+01   1.3170818e+02   2.3579516e+02   3.2858000e+02   1.1270815e+02   1.1251909e+02   6.4384836e+01   5.1496887e+02   1.2824830e+02   1.5593455e+02   1.3595069e+02   1.1009182e+02   1.0631902e+02   2.4658887e+02   8.5718703e+01   7.1650909e+01   6.2351564e+01   1.2331091e+02   7.9377855e+01
   1.9953091e+02   2.5703116e+02   8.3832727e+01   1.6327156e+02   1.2816273e+02   1.3750425e+02   1.7025909e+02   1.8014927e+02   1.0318000e+02   1.3481287e+02   2.1838000e+02   2.8317687e+02   1.3999455e+02   1.5130498e+02   1.3448455e+02   7.6925782e+01   1.6322091e+02   1.6825051e+02   1.4576909e+02   1.6771938e+02   1.7044545e+02   2.5155345e+02   8.0448873e+01   2.7429990e+02   1.5099545e+02   2.5854309e+02   1.6903636e+02   1.2180436e+02   1.7057182e+02   1.8157516e+02   1.6781818e+02   1.8289182e+02   1.9556091e+02   2.5051695e+02   1.2234887e+02   2.3241790e+02   8.7735455e+01   1.5218207e+02   2.3872887e+02   1.5791750e+02   1.3834091e+02   1.3744182e+02   5.9825455e+01   9.0361236e+01   1.1505091e+02   9.0751382e+01   1.2908273e+02   1.0562793e+02   8.2828873e+01   7.6249503e+01   1.0202727e+02   6.4933273e+01   8.6491818e+01   7.5633382e+01   1.3781545e+02   1.0004295e+02   1.3701887e+02   2.4310430e+02   2.9053887e+02   2.0844270e+02   1.9872636e+02   1.7356462e+02   7.0258873e+01   1.1792510e+02   2.0299455e+02   2.1269225e+02   1.4638182e+02   1.6074945e+02   8.2398873e+01   1.2904390e+02   1.5039909e+02   2.0255807e+02   8.3282727e+01   6.1281018e+01   1.6803455e+02   2.5206360e+02   1.2368455e+02   1.1926069e+02   1.7377636e+02   1.8782971e+02   2.6504545e+02   2.6861909e+02   1.8084545e+01   1.3193142e+02   1.3896727e+02   1.0635353e+02   1.0817887e+02   4.5651503e+01   1.2407636e+02   1.2058025e+02   1.7930887e+02   1.7963110e+02   1.6597818e+02   1.5681538e+02   2.7912727e+01   1.2420618e+01   1.9917455e+02   1.4948331e+02   1.7863887e+02   2.0777470e+02   1.3559455e+02   1.3909425e+02   1.5534887e+02   1.5244790e+02   1.1388636e+02   1.4036091e+02   1.3238091e+02   1.6645680e+02   1.4189887e+02   8.5483903e+01   1.1172887e+02   1.4003750e+02   1.0088455e+02   1.2344833e+02   1.3563455e+02   1.1164287e+02   3.2429091e+01   9.2970218e+01   1.4393636e+02   1.1368873e+02   1.7600182e+02   2.0100349e+02   3.1066909e+02   6.9473818e+00   1.2872887e+02   2.0886750e+02   1.6330887e+02   2.9062110e+02   3.3754091e+02   1.1765127e+02   2.1314909e+02   2.3787353e+02   1.7990545e+02   2.4797575e+02   1.2377887e+02   1.4297350e+02   2.4572091e+02   1.8536415e+02   1.9130182e+02   2.4541404e+02   7.2340909e+01   3.0507273e+02   2.7663887e+02   3.3603470e+02   1.9196887e+02   2.8937830e+02   2.6583545e+02   7.5313455e+00   9.6448873e+01   1.1225990e+02   9.3735455e+01   9.3856618e+01   1.7432818e+02   1.8130738e+02   2.2818636e+02   1.7010691e+02   1.3984545e+02   1.5940600e+02   2.2120887e+02   1.0141910e+02   1.5799273e+02   1.2039604e+02   5.6398873e+01   1.1022390e+02   8.7430909e+01   1.8672553e+02   9.5113636e+01   1.0331364e+02   1.3651818e+02   2.0183036e+02   3.1539000e+02   1.3833335e+02   1.1413909e+02   9.9775236e+01   4.6091887e+02   1.3548230e+02   1.1393455e+02   1.3936069e+02   1.1100182e+02   1.0057622e+02   2.7477887e+02   6.2323503e+01   4.7700909e+01   7.7837564e+01   1.2384091e+02   6.2905455e+01
   1.7653091e+02   2.5182116e+02   1.0349273e+02   1.7921876e+02   1.1635273e+02   1.3848905e+02   1.8511909e+02   1.6235047e+02   1.1346000e+02   1.3661047e+02   2.1824000e+02   2.7832807e+02   1.3785455e+02   1.6466618e+02   1.1705455e+02   8.8460182e+01   1.4722091e+02   1.3130051e+02   1.5015909e+02   1.2913818e+02   2.0296545e+02   2.1481185e+02   5.2158873e+01   3.0013310e+02   1.6132545e+02   2.3295669e+02   1.3408636e+02   1.5265036e+02   1.5085182e+02   1.8462276e+02   1.4562818e+02   2.2295702e+02   1.5722091e+02   2.2673415e+02   1.5230887e+02   2.4136110e+02   1.0683545e+02   1.4146407e+02   2.1696887e+02   1.7289830e+02   1.5638091e+02   1.1375862e+02   4.5305455e+01   1.0671284e+02   1.0172091e+02   9.6247782e+01   1.2055273e+02   7.8500327e+01   8.6158873e+01   6.6983103e+01   1.0111727e+02   5.0956073e+01   9.3111818e+01   8.0003782e+01   1.1772545e+02   1.0136015e+02   1.6187887e+02   2.8416550e+02   3.0353887e+02   2.0154270e+02   1.8901636e+02   1.5905142e+02   6.0118873e+01   8.8546303e+01   2.2151455e+02   2.1364065e+02   1.6062182e+02   1.4747025e+02   1.1306887e+02   1.5221030e+02   1.7054909e+02   1.9846607e+02   1.1400273e+02   8.9153418e+01   1.6564455e+02   1.8663480e+02   1.5540455e+02   1.0124309e+02   1.5753636e+02   1.2451891e+02   3.0485545e+02   2.8481429e+02   2.4844545e+01   1.1653062e+02   1.2139727e+02   1.3841913e+02   1.0743887e+02   7.3710703e+01   1.2007636e+02   9.1570255e+01   1.8877887e+02   1.8830350e+02   1.5369818e+02   1.2455778e+02   2.5332727e+01   2.2437018e+01   1.8164455e+02   1.1402571e+02   1.8253887e+02   1.7460270e+02   1.2764455e+02   1.3759025e+02   1.8334887e+02   2.0730790e+02   1.2992636e+02   1.1116771e+02   1.4900091e+02   1.3903720e+02   1.2707887e+02   1.3772950e+02   1.1068887e+02   1.5112070e+02   7.4734545e+01   8.4260327e+01   1.1991455e+02   1.3332047e+02   5.0329091e+01   9.1498218e+01   1.2098636e+02   6.8804727e+01   1.4100182e+02   1.8557349e+02   3.0190909e+02   3.2181818e+00   1.7734887e+02   2.1454790e+02   1.6506887e+02   2.4043030e+02   3.3116091e+02   1.1706167e+02   1.7661909e+02   2.3074593e+02   1.8575545e+02   2.7045775e+02   7.5778873e+01   1.4348350e+02   1.0796091e+02   2.1209495e+02   1.3678182e+02   2.3729564e+02   5.5580909e+01   2.9318353e+02   2.8239887e+02   2.4614390e+02   1.3539887e+02   2.8676390e+02   2.5036545e+02   3.2448945e+01   9.3308873e+01   1.4455110e+02   8.0835455e+01   1.1079862e+02   1.8947818e+02   1.8856538e+02   1.8652636e+02   1.2334971e+02   9.3465455e+01   1.3582640e+02   2.5739887e+02   9.0853903e+01   1.3318273e+02   1.3991084e+02   6.7158873e+01   1.0260310e+02   7.8430909e+01   1.8301553e+02   6.4303636e+01   1.1382844e+02   1.4508818e+02   1.4514476e+02   3.3277000e+02   1.1194295e+02   1.0237909e+02   8.8046036e+01   4.5434887e+02   1.2638790e+02   1.1912455e+02   1.5599549e+02   9.0381818e+01   7.8745818e+01   2.2844887e+02   7.5319903e+01   7.0220909e+01   6.1135964e+01   1.0236091e+02   7.9283855e+01
   2.2839091e+02   2.4258236e+02   9.0542727e+01   2.0063476e+02   1.5459273e+02   1.4381985e+02   1.8654909e+02   1.7713607e+02   1.1294000e+02   1.4203207e+02   2.0771000e+02   2.1894047e+02   1.2909455e+02   1.5384698e+02   1.3005455e+02   1.0580018e+02   2.0946091e+02   1.8289131e+02   1.7829909e+02   1.5554698e+02   1.8805545e+02   2.4590465e+02   7.5118873e+01   2.8486630e+02   1.5751545e+02   2.6754149e+02   1.6803636e+02   1.7398436e+02   1.5700182e+02   1.4432076e+02   1.4901818e+02   2.5220582e+02   2.0184091e+02   2.2211455e+02   1.0325887e+02   2.6504510e+02   1.5968545e+02   1.3318607e+02   2.2639887e+02   1.6348390e+02   1.6743091e+02   9.7074618e+01   4.8735455e+01   1.1628844e+02   1.3139091e+02   9.2924182e+01   1.0136273e+02   1.1884553e+02   9.6878873e+01   7.4035503e+01   9.8887273e+01   8.1794473e+01   8.5301818e+01   9.8438582e+01   1.1910545e+02   9.8389745e+01   1.3506887e+02   2.8245030e+02   3.0477887e+02   2.4425350e+02   1.9587636e+02   2.1621262e+02   5.3308873e+01   9.8941103e+01   2.1527455e+02   2.3865985e+02   1.3271182e+02   1.7856305e+02   1.0315887e+02   1.3895310e+02   1.4492909e+02   2.1642567e+02   9.3662727e+01   8.6830618e+01   1.6055455e+02   2.0500200e+02   1.5964455e+02   7.6143891e+01   1.7591636e+02   1.3180851e+02   2.9595545e+02   2.9066629e+02   2.7804545e+01   9.4203818e+01   1.2715727e+02   1.3195833e+02   1.2075887e+02   4.4225103e+01   1.1164636e+02   8.6954655e+01   1.6882887e+02   2.3365950e+02   1.7578818e+02   1.9117058e+02   4.3332727e+01  -7.8129818e+00   1.6226455e+02   1.1348611e+02   1.7630887e+02   2.3330110e+02   1.3093455e+02   1.4456705e+02   1.9277887e+02   1.7131350e+02   1.3873636e+02   9.9032909e+01   1.3042091e+02   1.7009360e+02   1.6095887e+02   1.4613910e+02   1.2477887e+02   1.6332350e+02   8.3834545e+01   9.6202327e+01   1.3806455e+02   1.2263847e+02   3.2189091e+01   1.1194942e+02   1.0770636e+02   6.5817127e+01   1.3414182e+02   2.2735229e+02   2.5757909e+02   1.9144582e+01   1.6315887e+02   2.1587310e+02   1.4715887e+02   2.6601310e+02   3.3640091e+02   1.0455247e+02   1.9952909e+02   2.2648313e+02   1.7613545e+02   2.8694735e+02   7.9538873e+01   1.3427270e+02   2.0700091e+02   2.3674175e+02   1.3140182e+02   2.2772604e+02   6.3390909e+01   3.1383873e+02   1.9196887e+02   2.9670830e+02   1.5358887e+02   2.5930870e+02   2.5257545e+02   7.3721455e+00   7.1448873e+01   1.9858990e+02   9.4215455e+01   1.1891822e+02   2.1804818e+02   1.7413978e+02   1.8042636e+02   1.7168771e+02   9.8465455e+01   1.6371640e+02   2.3553887e+02   8.0562703e+01   1.0971273e+02   1.3864844e+02   9.6728873e+01   1.1389750e+02   9.8520909e+01   1.7583833e+02   8.3263636e+01   8.3601636e+01   1.5365818e+02   1.3850916e+02   2.9416000e+02   1.1356175e+02   1.0180909e+02   6.6141636e+01   4.9120887e+02   1.5524910e+02   1.2055455e+02   1.5917109e+02   1.0281182e+02   9.1281418e+01   2.4701887e+02   7.3544303e+01   6.7560909e+01   8.6918764e+01   1.1236091e+02   9.0863855e+01
   1.9910091e+02   2.6673556e+02   1.2045273e+02   1.6805196e+02   1.2535273e+02   1.5105905e+02   1.9221909e+02   1.6225247e+02   1.2537000e+02   1.4541767e+02   1.9614000e+02   2.1205607e+02   1.3714455e+02   1.8068298e+02   1.2981455e+02   1.0991938e+02   1.9289091e+02   1.8706691e+02   1.1176909e+02   2.1029938e+02   1.8425545e+02   2.6582865e+02   4.9398873e+01   2.5706390e+02   1.3951545e+02   2.3917149e+02   1.6665636e+02   1.8537476e+02   1.4233182e+02   1.6559436e+02   1.3781818e+02   2.3096182e+02   2.1694091e+02   2.3776655e+02   1.4182887e+02   2.4952950e+02   1.1283545e+02   1.4208407e+02   2.2025887e+02   1.6444510e+02   1.6896091e+02   1.2423222e+02   7.6965455e+01   8.9420036e+01   1.1177091e+02   1.0525378e+02   1.1408273e+02   1.0858793e+02   7.4118873e+01   6.7136303e+01   9.0547273e+01   9.5271673e+01   1.0177182e+02   1.0279098e+02   1.0948545e+02   9.9969345e+01   1.4920887e+02   2.9117910e+02   3.0087887e+02   2.4752550e+02   2.2787636e+02   2.0851262e+02   5.9778873e+01   6.5143503e+01   2.0189455e+02   2.3435025e+02   1.3462182e+02   1.8860025e+02   1.0377887e+02   1.2962350e+02   8.9209091e+01   2.7502327e+02   9.5382727e+01   1.0464302e+02   1.7022455e+02   2.2741840e+02   1.3768455e+02   9.6900691e+01   2.0639636e+02   1.5880011e+02   3.0333545e+02   2.5531589e+02   5.0944545e+01   1.0511262e+02   1.2149727e+02   1.3494113e+02   1.0417887e+02   6.9131503e+01   1.1131636e+02   7.7411055e+01   1.6677887e+02   2.8867350e+02   1.8678818e+02   1.6515058e+02   2.0102727e+01   2.7654182e+00   1.6279455e+02   1.4053371e+02   1.1515887e+02   1.8919310e+02   1.6759455e+02   1.4168425e+02   1.9311887e+02   1.7523630e+02   1.6483636e+02   1.2651491e+02   1.4414091e+02   1.4494600e+02   1.0607887e+02   1.6510950e+02   1.1487887e+02   1.6082550e+02   8.4114545e+01   8.5409927e+01   1.2029455e+02   1.2663007e+02   1.6809091e+01   1.1550982e+02   1.2165636e+02   1.0314113e+02   1.5890182e+02   2.1623149e+02   2.4390909e+02   1.3098182e+01   1.0320887e+02   2.1852910e+02   1.3801887e+02   2.3450430e+02   3.7045091e+02   1.3610847e+02   1.4714909e+02   2.3306353e+02   1.7766545e+02   2.6991495e+02   8.7258873e+01   1.3156510e+02   2.8219091e+02   1.9224655e+02   1.9382182e+02   2.0502244e+02   5.8680909e+01   2.7807553e+02   2.3911887e+02   2.7669630e+02   1.7434887e+02   3.1530790e+02   2.5262545e+02   2.3478145e+01   7.5778873e+01   1.7886350e+02   8.9125455e+01   1.0056542e+02   1.6099818e+02   1.7765378e+02   2.7909636e+02   1.4298411e+02   1.0270545e+02   1.5870720e+02   2.5330887e+02   1.0037110e+02   1.0780273e+02   1.5294124e+02   8.1348873e+01   1.1727790e+02   7.8950909e+01   1.7350393e+02   8.5263636e+01   9.6101636e+01   1.2927818e+02   1.7702956e+02   3.2839000e+02   1.2182335e+02   1.2899909e+02   1.0872644e+02   4.8401887e+02   1.3287430e+02   1.2465455e+02   1.3988309e+02   9.7951818e+01   1.0976022e+02   2.3296887e+02   9.6288303e+01   5.4460909e+01   7.1816764e+01   1.0312091e+02   7.7273055e+01
   2.1010091e+02   2.6761556e+02   1.3311273e+02   1.7993916e+02   1.3616273e+02   1.5709425e+02   1.4364909e+02   1.5075807e+02   1.1151000e+02   1.3361647e+02   1.8524000e+02   2.6335807e+02   1.3980455e+02   1.4104018e+02   1.5038455e+02   1.1403378e+02   1.9499091e+02   1.7985891e+02   1.3605909e+02   2.2740618e+02   1.8029545e+02   2.2433545e+02   1.6215887e+02   2.6133310e+02   1.5880545e+02   2.4486829e+02   1.8093636e+02   1.5185236e+02   1.3614182e+02   1.6455956e+02   1.1896818e+02   2.6503982e+02   2.1237091e+02   2.2403215e+02   1.3596887e+02   2.2275830e+02   1.1402545e+02   1.5269887e+02   2.5368887e+02   1.8925070e+02   1.3510091e+02   1.1285102e+02   7.8345455e+01   9.4309636e+01   1.0725091e+02   9.2375382e+01   1.2370273e+02   1.1972833e+02   9.2688873e+01   7.8890703e+01   1.0311727e+02   6.3886073e+01   8.6731818e+01   5.3234182e+01   1.4019545e+02   6.8802545e+01   1.3353887e+02   2.4152270e+02   3.3982887e+02   3.2744950e+02   2.4601636e+02   2.0654142e+02   7.6348873e+01   1.0419790e+02   2.2818455e+02   2.2838705e+02   1.6628182e+02   1.8434745e+02   1.1196887e+02   1.4877830e+02   1.6787909e+02   2.2453967e+02   1.1414273e+02   5.5052218e+01   1.3069455e+02   2.2234080e+02   1.4449455e+02   1.3440589e+02   1.7229636e+02   1.6171811e+02   3.5371545e+02   2.1342549e+02   4.1704545e+01   1.3571182e+02   1.3758727e+02   1.3841393e+02   9.8388873e+01   8.4174703e+01   9.9746364e+01   1.1328665e+02   1.5287887e+02   2.5121550e+02   1.9364818e+02   1.7217178e+02   1.3432727e+01   1.3819018e+01   1.6141455e+02   1.6059411e+02   1.6139887e+02   2.0249390e+02   1.2593455e+02   1.8134705e+02   1.6991887e+02   1.4985230e+02   1.0845636e+02   1.4112531e+02   1.5433091e+02   1.5266080e+02   1.0772887e+02   9.0277503e+01   1.1825887e+02   1.4917510e+02   9.5884545e+01   9.6088327e+01   1.1267455e+02   1.1770967e+02   2.5519091e+01   9.1283018e+01   1.3515636e+02   1.4023113e+02   1.5900182e+02   1.4713349e+02   2.4866909e+02   2.7997382e+01   1.0953887e+02   2.2440270e+02   1.5753887e+02   2.6099270e+02   2.6597091e+02   1.8289687e+02   1.7209909e+02   2.2129753e+02   1.4204545e+02   2.0552455e+02   9.5968873e+01   1.2872830e+02   2.8734091e+02   2.4169455e+02   1.5621182e+02   2.5950124e+02   6.4730909e+01   3.2387153e+02   1.8687887e+02   2.9345550e+02   1.5458887e+02   3.6907870e+02   2.6073545e+02   6.8793455e+00   8.7348873e+01   1.3079790e+02   7.8545455e+01   8.5261818e+01   1.5494818e+02   1.5694778e+02   2.6933636e+02   1.5643491e+02   1.0108545e+02   1.7083680e+02   2.4915887e+02   1.0837310e+02   9.3092727e+01   1.2158804e+02   6.8398873e+01   1.3654390e+02   7.6140909e+01   1.5419873e+02   7.4303636e+01   1.3212844e+02   1.2270818e+02   2.4379516e+02   3.7058000e+02   1.6867815e+02   1.2513909e+02   1.1008524e+02   5.0544887e+02   1.0476990e+02   1.0960455e+02   1.5227709e+02   9.2951818e+01   1.1935022e+02   2.3934887e+02   7.1447903e+01   5.2080909e+01   6.7007164e+01   1.0274091e+02   8.5253455e+01
   1.9110091e+02   2.4584556e+02   9.9832727e+01   2.1680156e+02   1.4107273e+02   1.4385145e+02   2.1292909e+02   1.6845567e+02   1.2861000e+02   1.0720847e+02   1.8128000e+02   2.6271487e+02   1.2561455e+02   1.4655538e+02   1.3895455e+02   9.4428182e+01   1.9722091e+02   1.7182051e+02   1.2519909e+02   2.4351498e+02   1.5829545e+02   2.5852545e+02   1.1601887e+02   2.8826430e+02   1.4494545e+02   2.8683709e+02   1.7374636e+02   1.5756756e+02   1.4509182e+02   1.9327356e+02   1.4477818e+02   1.8964502e+02   1.9556091e+02   1.9228695e+02   1.3687887e+02   2.2630550e+02   1.3902545e+02   1.3121887e+02   2.6234887e+02   2.0345790e+02   1.4129091e+02   1.0530582e+02   6.3395455e+01   1.0216564e+02   1.0567091e+02   9.1261782e+01   1.5217273e+02   7.9830727e+01   9.7588873e+01   7.9358703e+01   8.5927273e+01   7.8641273e+01   8.4681818e+01   6.4968182e+01   1.0058545e+02   8.5591345e+01   1.8372887e+02   1.9893750e+02   3.2201887e+02   2.3835430e+02   2.0191636e+02   1.7482942e+02   8.7778873e+01   7.7093503e+01   1.7542455e+02   1.5241785e+02   1.6205182e+02   1.2949585e+02   8.2538873e+01   1.6656270e+02   1.4592909e+02   1.6300567e+02   9.9622727e+01   8.8403818e+01   1.7669455e+02   2.0213080e+02   1.1859455e+02   1.5171789e+02   1.9829636e+02   1.4844811e+02   2.7576545e+02   2.8947149e+02   5.1374545e+01   1.3778822e+02   1.0649727e+02   1.0895113e+02   1.2854887e+02   8.5651903e+01   1.2236636e+02   1.3747705e+02   1.7920887e+02   2.4663910e+02   1.6154818e+02   1.8073978e+02   1.7432727e+01   2.5879018e+01   1.8903455e+02   1.4372451e+02   1.3563887e+02   2.4416470e+02   1.3997455e+02   1.4474385e+02   1.6130887e+02   1.5854110e+02   1.5488636e+02   1.6627091e+02   1.6785091e+02   1.3218920e+02   1.2154887e+02   9.6701903e+01   1.1277887e+02   1.5509350e+02   9.0924545e+01   1.0163513e+02   1.2410455e+02   1.0646527e+02   1.5659091e+01   1.0674182e+02   1.5704636e+02   1.3736993e+02   1.3900182e+02   2.0554349e+02   2.5819909e+02   2.3954982e+01   1.5025887e+02   1.8747510e+02   1.1520887e+02   2.9894910e+02   2.4159091e+02   2.1965727e+02   1.7404909e+02   2.4191153e+02   1.7732545e+02   2.3313215e+02   9.5018873e+01   1.4299430e+02   2.1491091e+02   2.0524895e+02   1.6268182e+02   2.0079364e+02   7.1730909e+01   3.1908153e+02   2.5815887e+02   2.5708310e+02   1.7172887e+02   3.0761750e+02   2.5978545e+02   1.5745345e+01   7.5538873e+01   1.3145270e+02   7.9735455e+01   1.1121662e+02   1.6352818e+02   1.9436138e+02   2.4166636e+02   1.7088851e+02   1.3027545e+02   1.8817160e+02   2.3796887e+02   1.0874830e+02   1.5428273e+02   1.1889284e+02   6.2538873e+01   1.1006270e+02   7.6660909e+01   1.8382713e+02   7.3543636e+01   1.1122924e+02   1.3722818e+02   2.1487356e+02   3.2144000e+02   1.3984935e+02   1.0723909e+02   1.0780724e+02   4.9215887e+02   1.2822310e+02   1.0469455e+02   1.4181989e+02   9.2001818e+01   1.0047622e+02   2.6482887e+02   9.8829503e+01   7.6370909e+01   7.0163964e+01   1.1598091e+02   7.6864255e+01
   2.1663091e+02   2.4523316e+02   1.0202273e+02   1.7500636e+02   1.1173273e+02   1.2485865e+02   1.5706909e+02   1.7854447e+02   1.0280000e+02   1.5717327e+02   2.0357000e+02   2.9989167e+02   1.3714455e+02   1.8191298e+02   1.4400455e+02   8.3444182e+01   1.8289091e+02   1.9020691e+02   1.4072909e+02   2.2050258e+02   1.4691545e+02   2.4596585e+02   1.2239887e+02   2.6751390e+02   1.5989545e+02   2.7683109e+02   1.4317636e+02   1.3982316e+02   1.4257182e+02   1.5809516e+02   1.6591818e+02   1.8733382e+02   2.1432091e+02   2.1116615e+02   1.4215887e+02   2.1245310e+02   1.3173545e+02   1.3180207e+02   2.4091887e+02   1.6232230e+02   1.1748091e+02   1.1835062e+02   4.8115455e+01   9.2728036e+01   9.7290909e+01   8.0412182e+01   1.0917273e+02   1.1441073e+02   6.6688873e+01   7.0640703e+01   1.0192727e+02   6.5891273e+01   8.7061818e+01   9.0537782e+01   1.0543545e+02   7.9583345e+01   1.4358887e+02   2.5524870e+02   3.1334887e+02   2.6133790e+02   1.7372636e+02   1.8127462e+02   7.3018873e+01   9.2034303e+01   1.8180455e+02   2.3276745e+02   1.3667182e+02   1.9776625e+02   1.0487887e+02   1.3839550e+02   1.6601909e+02   1.8535847e+02   9.3902727e+01   1.0676142e+02   1.7774455e+02   2.2509680e+02   1.2373455e+02   1.3001669e+02   1.6820636e+02   1.5613531e+02   2.4823545e+02   2.9958389e+02   5.0704545e+01   9.9371818e+01   1.2934727e+02   1.3478313e+02   1.1480887e+02   4.1231103e+01   1.0917636e+02   1.1406225e+02   1.6220887e+02   2.0913910e+02   1.9745818e+02   1.3376698e+02   1.1102727e+01   2.5055418e+01   1.3241455e+02   1.7715411e+02   1.5744887e+02   1.9994990e+02   1.7731455e+02   1.0580665e+02   1.5687887e+02   2.2146550e+02   1.3331636e+02   1.2737651e+02   1.5314091e+02   1.3465600e+02   1.1095887e+02   1.6871910e+02   1.1444887e+02   1.4790990e+02   1.0264455e+02   7.3267527e+01   1.5510455e+02   1.0508527e+02   1.8429091e+01   1.1681022e+02   1.1298636e+02   1.4205473e+02   1.4414182e+02   2.2560229e+02   2.6238909e+02   2.8469782e+01   1.8506887e+02   2.1598030e+02   1.7339887e+02   3.1048390e+02   1.9392091e+02   2.0566087e+02   1.5457909e+02   2.4674913e+02   1.8185545e+02   2.3762975e+02   1.1106887e+02   1.6080030e+02   1.3815091e+02   2.0515975e+02   1.8525182e+02   1.8950804e+02   6.0200909e+01   3.0100393e+02   2.7011887e+02   2.7783630e+02   1.7915887e+02   2.5935310e+02   2.2510545e+02   8.4197455e+00   8.0968873e+01   1.1068830e+02   6.1785455e+01   1.2465262e+02   1.4942818e+02   1.9710938e+02   2.1799636e+02   1.4859211e+02   1.2722545e+02   1.4793560e+02   2.6872887e+02   1.0313750e+02   1.6132273e+02   1.2470964e+02   9.5448873e+01   8.2769903e+01   8.7710909e+01   1.6851313e+02   9.8923636e+01   1.0458884e+02   1.2360818e+02   1.6591316e+02   2.9358000e+02   1.1621815e+02   1.0447909e+02   9.9598036e+01   5.0434887e+02   1.2824790e+02   1.6131455e+02   1.0752029e+02   1.2362182e+02   7.9046618e+01   2.0330887e+02   1.3014110e+02   6.8890909e+01   5.4952364e+01   1.0760091e+02   8.4864655e+01
   2.1648091e+02   2.3467516e+02   1.1040273e+02   1.7428596e+02   1.3068273e+02   1.1173265e+02   1.3045909e+02   1.9953327e+02   1.2089000e+02   1.1767607e+02   2.0490000e+02   2.5825527e+02   1.0742455e+02   1.7820058e+02   1.4762455e+02   1.0720458e+02   1.9270091e+02   1.6327211e+02   1.1472909e+02   1.7982258e+02   1.6491545e+02   1.9080585e+02   1.2720887e+02   2.6136910e+02   1.5932545e+02   2.8654669e+02   1.5598636e+02   1.4708836e+02   1.3152182e+02   1.7302916e+02   1.9253818e+02   1.4963422e+02   1.5641091e+02   2.6036895e+02   1.4711887e+02   2.7058630e+02   1.0354545e+02   1.3048727e+02   1.9511887e+02   1.2907630e+02   1.1481091e+02   1.4018422e+02   4.8585455e+01   8.3970436e+01   1.1925091e+02   1.0451538e+02   1.4408273e+02   9.3857927e+01   1.1668887e+02   9.3870703e+01   1.2002727e+02   8.1633273e+01   9.4771818e+01   9.6020982e+01   1.3434545e+02   1.1012055e+02   1.8406887e+02   2.4020030e+02   2.9849887e+02   1.7894590e+02   2.2668636e+02   2.0298782e+02   6.9878873e+01   8.1145503e+01   2.4356455e+02   2.6677665e+02   1.4300182e+02   1.8839985e+02   8.5258873e+01   1.4143510e+02   1.6696909e+02   1.9599247e+02   1.2171273e+02   9.5306618e+01   1.7431455e+02   1.9056120e+02   1.1973455e+02   1.2052669e+02   1.6267636e+02   1.4090771e+02   2.9347545e+02   2.9686469e+02   1.7134545e+01   1.0447742e+02   1.2234727e+02   1.2344313e+02   9.0018873e+01   7.0734303e+01   1.2583636e+02   9.0529455e+01   1.9258887e+02   2.3365870e+02   1.5916818e+02   2.0498018e+02   1.4292727e+01   8.3702182e+00   1.8250455e+02   1.3157691e+02   1.9334887e+02   2.4264790e+02   1.4602455e+02   1.1216985e+02   1.5725887e+02   1.9215510e+02   1.2126636e+02   1.4081051e+02   1.3857091e+02   1.7373160e+02   1.1689887e+02   1.4266390e+02   1.2625887e+02   1.3368510e+02   1.0197455e+02   4.4981127e+01   1.3772455e+02   1.1485567e+02   3.9709091e+01   1.1895782e+02   1.1648636e+02   1.2138473e+02   1.4538182e+02   1.9693309e+02   2.2590909e+02   1.3438182e+01   1.6411887e+02   1.9522630e+02   1.1711887e+02   2.7441630e+02   2.6540091e+02   2.0875247e+02   1.7847909e+02   2.2450713e+02   1.6004545e+02   2.4656455e+02   1.3053887e+02   1.5319270e+02   1.8000091e+02   1.8585175e+02   1.4754182e+02   2.3657484e+02   7.6440909e+01   3.0522473e+02   2.0096887e+02   2.8012830e+02   1.4877887e+02   2.4997350e+02   3.0483545e+02   2.5351345e+01   6.4968873e+01   1.8520830e+02   9.7925455e+01   9.7381418e+01   1.6894818e+02   1.9268778e+02   2.3161636e+02   1.0659251e+02   1.1851545e+02   1.6639240e+02   2.5196887e+02   8.8198303e+01   1.0275273e+02   1.1548524e+02   7.6498873e+01   1.2856590e+02   8.4810909e+01   1.8807513e+02   8.8733636e+01   9.3824036e+01   1.6270818e+02   2.0892516e+02   2.8644000e+02   9.6839345e+01   1.1285909e+02   8.5017636e+01   4.8415887e+02   1.3009310e+02   1.3536455e+02   1.0512629e+02   9.2191818e+01   7.8361018e+01   2.3930887e+02   8.7211103e+01   6.2220909e+01   8.0245964e+01   1.1908091e+02   7.0186255e+01
   1.9577091e+02   2.0471196e+02   1.0316273e+02   2.2886516e+02   1.1145273e+02   1.6550105e+02   1.6416909e+02   2.0911647e+02   1.0118000e+02   1.6368287e+02   1.9595000e+02   2.2897127e+02   1.4457455e+02   1.6065858e+02   1.0505455e+02   1.1723018e+02   1.9089091e+02   2.3156691e+02   1.1253909e+02   2.0394778e+02   1.9177545e+02   2.4499705e+02   1.4106887e+02   2.4645030e+02   1.2370545e+02   2.6315629e+02   1.6746636e+02   1.7292996e+02   1.3757182e+02   2.0030516e+02   1.7296818e+02   2.0428982e+02   1.5380091e+02   2.6871775e+02   1.6287887e+02   2.3989550e+02   1.1597545e+02   1.6635287e+02   2.7239887e+02   1.8146390e+02   1.1605091e+02   1.2256502e+02   7.5115455e+01   1.1527804e+02   1.0863091e+02   7.5834982e+01   1.2560273e+02   8.9436327e+01   1.0258887e+02   9.7808703e+01   1.0264727e+02   9.0023673e+01   1.0882182e+02   9.3846982e+01   1.3805545e+02   8.3113745e+01   1.5244887e+02   2.8872990e+02   3.3458887e+02   1.9848870e+02   2.3691636e+02   1.9445942e+02   5.3308873e+01   6.8901103e+01   2.1556455e+02   2.4435665e+02   1.5414182e+02   1.8936865e+02   1.1949887e+02   1.4645590e+02   1.6177909e+02   2.0849767e+02   1.0076273e+02   8.5312618e+01   1.4826455e+02   2.3236520e+02   1.0945455e+02   1.0158909e+02   1.8344636e+02   1.4558611e+02   2.6723545e+02   2.7572389e+02   3.4084545e+01   1.3203142e+02   1.3906727e+02   1.0057553e+02   1.0617887e+02   7.3231503e+01   1.3921636e+02   9.2559055e+01   1.6820887e+02   2.4532910e+02   1.5812818e+02   1.6815338e+02   6.7627273e+00   1.6112618e+01   1.9888455e+02   1.0602651e+02   1.7463887e+02   2.0285470e+02   1.8640455e+02   1.4017945e+02   1.3872887e+02   2.5234750e+02   1.4864636e+02   1.3672011e+02   1.4304091e+02   1.2341400e+02   1.2548887e+02   9.1616703e+01   1.1925887e+02   1.7152510e+02   9.2924545e+01   9.6425127e+01   1.3096455e+02   1.3167647e+02   1.5619091e+01   9.4275018e+01   1.0415636e+02   1.5393113e+02   1.5033182e+02   1.8124709e+02   2.1662909e+02  -3.1494182e+00   1.1391887e+02   1.5233230e+02   1.1991887e+02   2.0919230e+02   2.1126091e+02   2.3675367e+02   1.6961909e+02   1.9468593e+02   2.0451545e+02   3.0352695e+02   8.2588873e+01   1.0198870e+02   2.4077091e+02   2.6056015e+02   1.4197182e+02   2.0888044e+02   8.6060909e+01   2.7893513e+02   2.3339887e+02   3.1649390e+02   2.0249887e+02   2.6196590e+02   2.6141545e+02   7.5149455e+00   9.7398873e+01   1.4075390e+02   7.5505455e+01   7.7985018e+01   1.3137818e+02   2.1374338e+02   2.5009636e+02   1.1564411e+02   1.2284545e+02   1.5895600e+02   2.4391887e+02   9.6122303e+01   9.0182727e+01   7.9250836e+01   6.3638873e+01   1.1902470e+02   9.5050909e+01   1.6430593e+02   9.1973636e+01   8.5334836e+01   1.0713818e+02   2.0109076e+02   3.1335000e+02   1.1706655e+02   1.3190909e+02   1.0487364e+02   4.7658887e+02   1.3579870e+02   1.4226455e+02   1.1066429e+02   1.0957182e+02   5.5170618e+01   2.5920887e+02   7.8239103e+01   5.0220909e+01   9.4155964e+01   8.2650909e+01   8.1050655e+01
   2.0210091e+02   2.0196556e+02   9.7542727e+01   2.0983476e+02   1.2468273e+02   1.6835265e+02   1.4725909e+02   1.8556927e+02   1.1942000e+02   1.6098367e+02   2.0376000e+02   2.4691647e+02   1.2266455e+02   2.2203138e+02   1.5019455e+02   9.9378982e+01   2.0518091e+02   1.8194371e+02   1.7110909e+02   1.7136218e+02   1.7196545e+02   2.3919185e+02   1.6949887e+02   2.6888590e+02   1.6370545e+02   2.5757629e+02   1.7569636e+02   1.4975156e+02   1.5928182e+02   1.6323836e+02   1.4734818e+02   2.4062942e+02   1.7380091e+02   1.8821775e+02   1.4449887e+02   2.1688590e+02   1.2492545e+02   1.3411687e+02   2.6472887e+02   1.8988750e+02   1.5538091e+02   1.0531862e+02   6.4635455e+01   9.8736436e+01   1.1267091e+02   9.2321782e+01   1.2379273e+02   1.2310113e+02   7.4158873e+01   1.0332310e+02   1.0188727e+02   9.0034473e+01   1.1311182e+02   8.4793782e+01   1.1067545e+02   8.1734145e+01   1.3777887e+02   3.0795350e+02   3.9111887e+02   2.3411630e+02   2.1377636e+02   2.0297062e+02   6.4398873e+01   7.7913903e+01   1.9427455e+02   2.2381985e+02   1.5676182e+02   2.3987905e+02   1.2730887e+02   1.0122110e+02   1.7663909e+02   2.1764887e+02   1.1500273e+02   8.9933418e+01   1.4269455e+02   2.3195080e+02   1.0687455e+02   1.7232549e+02   1.9072636e+02   1.9343371e+02   3.4766545e+02   2.2657949e+02   3.8274545e+01   1.3678622e+02   1.4930727e+02   1.4199633e+02   1.4122887e+02   5.9747503e+01   1.1498636e+02   8.8737455e+01   2.0468887e+02   1.8517070e+02   1.5888818e+02   2.0476258e+02   2.1002727e+01   1.0123418e+01   2.0184455e+02   8.7929709e+01   1.4730887e+02   1.8714110e+02   1.7212455e+02   1.2160185e+02   1.3368887e+02   2.0651070e+02   1.3764636e+02   1.4884011e+02   1.3528091e+02   1.5313480e+02   1.0213887e+02   1.2042470e+02   1.1191887e+02   1.4968230e+02   8.6164545e+01   9.0345927e+01   1.2215455e+02   1.0291127e+02   8.8990909e+00   1.1585262e+02   1.5487636e+02   1.4681353e+02   1.5047182e+02   1.9743589e+02   2.7371909e+02   2.0473382e+01   1.5463887e+02   2.1864470e+02   1.5206887e+02   2.2119030e+02   2.2988091e+02   2.1783407e+02   1.7318909e+02   2.3312033e+02   1.7604545e+02   1.7347455e+02   8.4308873e+01   1.6146110e+02   1.7457091e+02   2.2309615e+02   1.5011182e+02   2.6584924e+02   7.7340909e+01   2.9077273e+02   1.7653887e+02   2.9547270e+02   1.6691887e+02   2.5243230e+02   2.5704545e+02   1.7654545e+01   6.5258873e+01   1.2979510e+02   7.1505455e+01   9.7255018e+01   1.6990818e+02   1.4651098e+02   2.4214636e+02   1.4466011e+02   9.6415455e+01   1.3593040e+02   2.6287887e+02   1.1737550e+02   1.3913273e+02   1.0210484e+02   7.9018873e+01   1.1127430e+02   8.1330909e+01   1.6802353e+02   6.9833636e+01   1.1986604e+02   1.5608818e+02   2.2103476e+02   3.4501000e+02   1.7829375e+02   1.2766909e+02   7.3362836e+01   5.1158887e+02   1.2885870e+02   1.1822455e+02   1.4173749e+02   1.0257182e+02   8.9200618e+01   2.2525887e+02   1.3647510e+02   7.3560909e+01   8.2768764e+01   1.3146091e+02   1.0862585e+02
   2.0944091e+02   2.5304836e+02   1.4011273e+02   1.6457916e+02   1.2159273e+02   1.5906985e+02   1.6573909e+02   1.9704087e+02   1.2194000e+02   1.6502207e+02   2.2176000e+02   2.6195647e+02   1.2671455e+02   1.6965738e+02   1.3476455e+02   9.3803382e+01   1.9284091e+02   1.7984091e+02   1.2981909e+02   1.7680538e+02   1.6025545e+02   2.8179865e+02   1.5282887e+02   2.8417950e+02   1.5799545e+02   2.4527309e+02   1.5712636e+02   1.6032716e+02   1.3705182e+02   1.5944676e+02   1.5901818e+02   2.1035582e+02   2.1570091e+02   2.0857575e+02   1.0525887e+02   2.1998510e+02   9.8925455e+01   1.5904687e+02   2.3315887e+02   1.9836310e+02   1.2186091e+02   1.0433022e+02   4.9205455e+01   1.0997084e+02   1.2920091e+02   7.3529382e+01   1.3365273e+02   9.3122327e+01   8.7688873e+01   9.2530703e+01   9.3787273e+01   1.0644247e+02   9.8681818e+01   5.7328182e+01   9.9915455e+01   1.2235495e+02   1.5306887e+02   1.9944030e+02   3.3944887e+02   3.0057990e+02   2.0201636e+02   2.1782142e+02   8.8728873e+01   8.3777503e+01   1.8194455e+02   2.0789625e+02   1.7286182e+02   2.1120105e+02   9.7208873e+01   1.4776910e+02   1.5677909e+02   1.8623767e+02   9.6572727e+01   9.6317818e+01   1.4974455e+02   2.3376680e+02   1.2526455e+02   1.6318429e+02   1.8567636e+02   1.4583771e+02   2.5861545e+02   3.1441349e+02   4.6274545e+01   1.4543622e+02   1.0134727e+02   1.3693313e+02   6.4068873e+01   9.7970303e+01   1.5121636e+02   9.7029055e+01   1.7491887e+02   1.9464230e+02   1.3721818e+02   1.6125618e+02   1.8292727e+01   1.2150218e+01   2.0431455e+02   1.5254211e+02   1.6272887e+02   1.6628750e+02   1.2293455e+02   1.7391705e+02   1.6877887e+02   1.8275350e+02   1.5135636e+02   1.6045331e+02   1.6866091e+02   1.5036440e+02   1.1607887e+02   1.8325950e+02   9.2398873e+01   1.4420390e+02   1.0597455e+02   8.8141127e+01   1.8567455e+02   8.2299673e+01   2.6949091e+01   1.0807862e+02   1.2054636e+02   1.5122993e+02   1.7266182e+02   2.0794069e+02   3.1790909e+02   1.3458182e+01   1.4001887e+02   2.3834430e+02   1.7163887e+02   2.5614470e+02   1.9702091e+02   1.8470287e+02   1.8761909e+02   2.2096593e+02   1.5599545e+02   2.2821855e+02   8.6018873e+01   1.6818430e+02   2.0291091e+02   2.1382895e+02   1.6435182e+02   2.5799004e+02   7.6150909e+01   2.8667793e+02   2.7168887e+02   2.9281070e+02   2.1896887e+02   2.6883830e+02   2.7225545e+02   2.9277745e+01   7.3068873e+01   1.4270030e+02   8.3025455e+01   1.0771342e+02   1.6785818e+02   1.6205498e+02   2.3137636e+02   1.7023171e+02   1.2527545e+02   2.0309160e+02   2.1963887e+02   1.1359470e+02   1.4856273e+02   1.0168044e+02   6.5538873e+01   8.1732703e+01   7.2050909e+01   1.6157593e+02   8.3783636e+01   1.2384004e+02   1.3975818e+02   1.8124116e+02   2.9616000e+02   1.0549175e+02   9.2239091e+01   8.1957236e+01   4.6396887e+02   1.3313830e+02   9.3884545e+01   1.7782469e+02   1.2157182e+02   5.7440618e+01   2.5630887e+02   1.0547110e+02   8.9890909e+01   4.6362364e+01   1.0788091e+02   8.6702255e+01
   2.2644091e+02   1.7711836e+02   1.2235273e+02   1.7384996e+02   1.1097273e+02   1.4010945e+02   1.8492909e+02   1.7612567e+02   1.0622000e+02   1.2556967e+02   2.2048000e+02   2.5853887e+02   1.0790455e+02   1.9825218e+02   1.3514455e+02   8.6442982e+01   1.9103091e+02   1.5988571e+02   1.2943909e+02   1.7955578e+02   1.8067545e+02   2.7464505e+02   9.1208873e+01   2.8586910e+02   1.7599545e+02   2.4864309e+02   1.7850636e+02   1.5861676e+02   1.7109182e+02   1.6510356e+02   1.7620818e+02   2.0884062e+02   2.1332091e+02   2.2490615e+02   1.1591887e+02   2.1065230e+02   1.2607545e+02   1.4997487e+02   2.4777887e+02   1.7586350e+02   1.6500091e+02   9.7599018e+01   4.0445455e+01   1.0624164e+02   1.0996091e+02   1.2758858e+02   1.1813273e+02   1.0669393e+02   1.0406887e+02   6.0220303e+01   9.8027273e+01   8.9863273e+01   9.4391818e+01   9.4901382e+01   1.1419545e+02   9.7072545e+01   2.0753887e+02   2.0132270e+02   3.0144887e+02   2.6408990e+02   1.3530636e+02   1.7058822e+02   8.9398873e+01   1.1582390e+02   1.7837455e+02   1.8261185e+02   1.6005182e+02   2.0142585e+02   7.6538873e+01   1.5580270e+02   1.2544909e+02   1.9440407e+02   9.8432727e+01   1.1330902e+02   1.6445455e+02   1.9869000e+02   1.2778455e+02   9.1842691e+01   2.2263636e+02   1.2626091e+02   2.8233545e+02   2.5980589e+02   4.2134545e+01   1.3905742e+02   1.1115727e+02   1.2538833e+02   9.4858873e+01   8.1607103e+01   1.1817636e+02   1.1843225e+02   1.5734887e+02   1.4766790e+02   1.8940818e+02   1.2575098e+02   1.3332727e+01   2.9270182e+00   1.7055455e+02   1.5834291e+02   1.6796887e+02   2.2624830e+02   1.2840455e+02   1.2900945e+02   1.4496887e+02   1.7451830e+02   1.5292636e+02   1.1423771e+02   1.6233091e+02   1.4192080e+02   1.3630887e+02   1.1805110e+02   1.1577887e+02   1.2890350e+02   9.0544545e+01   9.1085527e+01   1.3496455e+02   1.2897647e+02   5.7809091e+01   1.1117982e+02   1.2009636e+02   9.7545927e+01   1.6885182e+02   1.9924549e+02   3.4343909e+02   2.8225782e+01   1.5653887e+02   2.3226270e+02   1.7749887e+02   2.6896590e+02   2.1388091e+02   2.0201407e+02   1.9657909e+02   2.1276913e+02   1.8566545e+02   2.3994495e+02   1.0982887e+02   1.6427950e+02   1.7010091e+02   1.8412375e+02   1.4082182e+02   2.4535244e+02   7.4300909e+01   2.9491593e+02   2.3758887e+02   2.9477870e+02   1.9677887e+02   2.6780350e+02   2.9115545e+02   5.4457455e+00   1.2130887e+02   1.2627110e+02   8.6165455e+01   8.4372218e+01   1.5375818e+02   1.8771298e+02   2.1352636e+02   1.3208971e+02   9.8275455e+01   1.6640160e+02   2.3372887e+02   1.1284750e+02   1.2161273e+02   1.3978644e+02   4.8588873e+01   1.1989870e+02   8.1280909e+01   1.9540753e+02   6.1403636e+01   1.1530044e+02   1.3898818e+02   2.0244276e+02   2.6820000e+02   1.4696855e+02   1.0790909e+02   9.9463636e+01   5.0549887e+02   1.2943590e+02   1.1136455e+02   1.5275629e+02   1.0566182e+02   8.0713418e+01   2.5539887e+02   1.2216390e+02   4.8030909e+01   7.0331164e+01   1.4384091e+02   6.2255455e+01
   2.4053091e+02   2.5475116e+02   1.0897273e+02   1.6645036e+02   1.2907273e+02   1.2219145e+02   1.4630909e+02   1.6516527e+02   1.1742000e+02   1.4419367e+02   2.0557000e+02   2.6968167e+02   1.4366455e+02   1.6163138e+02   1.3167455e+02   5.6390582e+01   1.9532091e+02   1.7030251e+02   1.7557909e+02   1.3433458e+02   1.6258545e+02   2.5471225e+02   1.3463887e+02   2.4643470e+02   1.5756545e+02   2.5439749e+02   1.6841636e+02   1.6947396e+02   1.3690182e+02   1.7892876e+02   1.4091818e+02   2.0757382e+02   2.0218091e+02   2.1703735e+02   1.2901887e+02   2.5593430e+02   1.7030545e+02   1.2086647e+02   2.0696887e+02   1.5084830e+02   1.5343091e+02   9.2664618e+01   3.4685455e+01   9.4992436e+01   1.2710091e+02   9.5217382e+01   1.1374273e+02   8.2805127e+01   1.0872887e+02   1.1089750e+02   1.0183727e+02   1.0084847e+02   9.1961818e+01   7.1525782e+01   1.2777545e+02   1.0445615e+02   1.8058887e+02   2.0080870e+02   3.2553887e+02   2.1912270e+02   1.8225636e+02   1.6540222e+02   4.6448873e+01   8.4729903e+01   2.4504455e+02   2.1127825e+02   1.5509182e+02   1.6105265e+02   7.7308873e+01   1.5088110e+02   1.6758909e+02   2.1989287e+02   1.0757273e+02   8.9337818e+01   1.7736455e+02   2.2622720e+02   1.3745455e+02   1.2763909e+02   1.5286636e+02   1.5069251e+02   3.0580545e+02   2.6097829e+02   6.6844545e+01   8.9600618e+01   1.3039727e+02   1.1579913e+02   7.8698873e+01   5.7799903e+01   7.8556364e+01   1.0270185e+02   1.5472887e+02   1.8054750e+02   1.7850818e+02   1.5295298e+02   1.6572727e+01   2.4527818e+01   1.6598455e+02   1.4151851e+02   1.5263887e+02   2.3580470e+02   1.7021455e+02   1.2156465e+02   1.1991887e+02   2.3200230e+02   1.0483636e+02   1.1765491e+02   1.3666091e+02   1.8359440e+02   1.4554887e+02   1.2213190e+02   1.0853887e+02   1.7324270e+02   8.1594545e+01   8.0611527e+01   1.2453455e+02   1.4567087e+02   2.5619091e+01   1.0380502e+02   1.2509636e+02   9.0925927e+01   1.6171182e+02   1.4357669e+02   2.5947909e+02   3.5042582e+01   1.9153887e+02   1.8427270e+02   1.2191887e+02   2.8445230e+02   1.9164091e+02   2.3008327e+02   1.8733909e+02   2.1069833e+02   2.0813545e+02   2.1095735e+02   1.1153887e+02   1.3886270e+02   2.0996091e+02   2.7517495e+02   1.3263182e+02   1.8271764e+02   7.2300909e+01   2.9207593e+02   1.9125887e+02   3.2590510e+02   1.4920887e+02   2.7755910e+02   2.4162545e+02   1.5568145e+01   8.6688873e+01   1.4080070e+02   7.9735455e+01   1.1474662e+02   1.5513818e+02   2.1317258e+02   2.4261636e+02   1.2290251e+02   1.2884545e+02   1.2842600e+02   2.3858887e+02   9.7318703e+01   1.3813273e+02   1.0222484e+02   8.6918873e+01   1.2535230e+02   6.4330909e+01   1.8962353e+02   1.0502364e+02   8.1950836e+01   1.5437818e+02   1.3574156e+02   2.3792000e+02   1.6625095e+02   1.3209909e+02   9.4528436e+01   4.9768887e+02   1.5506070e+02   1.3136455e+02   1.6730629e+02   9.4471818e+01   6.6758618e+01   2.2349887e+02   1.2356590e+02   5.3800909e+01   9.2399564e+01   9.3930909e+01   1.0333825e+02
   2.2148091e+02   2.2894516e+02   1.0516273e+02   1.5751516e+02   1.3178273e+02   1.2916465e+02   1.6587909e+02   1.7983967e+02   1.0856000e+02   1.3057247e+02   1.9857000e+02   2.0576167e+02   1.3995455e+02   1.6792818e+02   1.1262455e+02   1.2329458e+02   2.0703091e+02   1.9755571e+02   1.3643909e+02   1.7642578e+02   1.8620545e+02   2.7682265e+02   1.5187887e+02   2.6791550e+02   1.5508545e+02   2.3959589e+02   1.6888636e+02   1.8795636e+02   1.8866182e+02   1.7864796e+02   1.7372818e+02   2.3456902e+02   1.8484091e+02   2.3166455e+02   1.6244887e+02   2.5787990e+02   2.4645545e+02   2.8864473e+01   2.2006887e+02   1.9889030e+02   1.7053091e+02   1.0077662e+02   5.0205455e+01   9.1130836e+01   1.0972091e+02   7.7517782e+01   8.7892727e+01   9.8783127e+01   9.0728873e+01   9.7287503e+01   9.7457273e+01   8.3098873e+01   1.0815182e+02   6.0330582e+01   1.5115545e+02   8.3685745e+01   2.1053887e+02   2.6165270e+02   3.1439887e+02   1.5701390e+02   1.9211636e+02   1.7118342e+02   6.6588873e+01   5.5358703e+01   2.7175455e+02   2.0628145e+02   1.4309182e+02   1.8558265e+02   9.3728873e+01   1.1770750e+02   1.4425909e+02   2.2747927e+02   9.5382727e+01   1.1702302e+02   1.6145455e+02   2.2440000e+02   1.2449455e+02   1.1357589e+02   1.9177636e+02   1.4805971e+02   3.0780545e+02   2.2095829e+02   3.1844545e+01   8.8730618e+01   1.1720727e+02   1.0647433e+02   8.1338873e+01   8.1328703e+01   1.2883636e+02   7.1389455e+01   1.5882887e+02   2.3949950e+02   1.9735818e+02   1.3611498e+02   1.3482727e+01   2.1385018e+01   1.6293455e+02   1.0800251e+02   1.7668887e+02   1.7074070e+02   1.4140455e+02   9.9779455e+01   1.7272887e+02   2.0510750e+02   1.3212636e+02   8.8561709e+01   1.3771091e+02   1.4289040e+02   1.2560887e+02   1.0460710e+02   9.7778873e+01   1.6810350e+02   7.8974545e+01   9.0921127e+01   1.1310455e+02   1.2525527e+02   1.2759091e+01   1.0588382e+02   1.4343636e+02   1.1422873e+02   1.5743182e+02   1.9748909e+02   2.2628909e+02   1.6977782e+01   1.3996887e+02   1.7120830e+02   1.5087887e+02   2.1180550e+02   2.4007091e+02   2.3377887e+02   2.0333909e+02   2.3241833e+02   1.8180545e+02   2.5406375e+02   7.4018873e+01   1.3786430e+02   2.2462091e+02   3.0443215e+02   1.3801182e+02   2.5038724e+02   7.3060909e+01   2.9649513e+02   2.3553887e+02   2.4194270e+02   1.6725887e+02   2.7449510e+02   2.6473545e+02   2.6399345e+01   7.4498873e+01   1.8596590e+02   7.6785455e+01   1.0255262e+02   1.2656818e+02   2.2288818e+02   1.8714636e+02   1.4730011e+02   1.3055545e+02   1.0338920e+02   2.3249887e+02   9.6325903e+01   8.1282727e+01   7.6012836e+01   7.3348873e+01   1.1243790e+02   7.9950909e+01   1.7156393e+02   9.7543636e+01   9.4359236e+01   1.2503818e+02   1.9774876e+02   3.1496000e+02   1.4184775e+02   9.9289091e+01   8.9393236e+01   4.9858887e+02   1.3627870e+02   1.6722455e+02   1.0662749e+02   9.3761818e+01   9.5095418e+01   2.2663887e+02   7.2934703e+01   9.3990909e+01   7.4944364e+01   7.8360909e+01   8.7163855e+01
   2.2148091e+02   2.2518516e+02   1.2111273e+02   2.2123916e+02   1.3611273e+02   1.9133825e+02   1.4173909e+02   2.0248087e+02   1.0770000e+02   1.4478127e+02   2.0900000e+02   2.5683727e+02   1.4799455e+02   2.0114498e+02   1.0581455e+02   9.4599382e+01   2.3641091e+02   1.5939531e+02   1.3415909e+02   2.4441818e+02   1.5853545e+02   2.8274625e+02   1.2272887e+02   2.6791750e+02   1.6066545e+02   2.5638949e+02   1.8212636e+02   1.7904716e+02   1.6962182e+02   1.8217116e+02   1.6577818e+02   1.8334502e+02   1.7980091e+02   2.9411775e+02   1.3439887e+02   2.3717390e+02   2.6726545e+02   1.6729673e+01   2.5634887e+02   2.0265790e+02   1.3105091e+02   1.4093502e+02   7.0495455e+01   1.3459764e+02   1.5010091e+02   1.0428738e+02   1.6284273e+02   1.2049713e+02   9.5308873e+01   1.2006110e+02   9.8167273e+01   8.1712073e+01   7.9061818e+01   7.9937782e+01   1.1877545e+02   1.0098615e+02   1.7525887e+02   2.5857510e+02   3.1106887e+02   2.9785030e+02   2.1501636e+02   2.0526142e+02   4.4688873e+01   7.6830703e+01   2.1408455e+02   2.3280505e+02   1.2638182e+02   1.8506945e+02   1.1244887e+02   1.4192990e+02   1.6630909e+02   2.2413527e+02   1.0352273e+02   9.7371818e+01   1.3288455e+02   2.0278560e+02   1.2978455e+02   9.7292691e+01   1.9615636e+02   1.7242931e+02   2.7690545e+02   2.4805029e+02   3.5704545e+01   1.2576182e+02   1.4253727e+02   1.0648793e+02   1.3469887e+02   5.8529903e+01   1.1664636e+02   8.4934655e+01   2.3015887e+02   1.9703310e+02   2.0078818e+02   1.6774058e+02   3.2812727e+01   3.4186182e+00   1.9531455e+02   9.7602109e+01   1.4615887e+02   1.8571310e+02   1.7550455e+02   1.2681145e+02   1.3749887e+02   2.0082590e+02   1.2154636e+02   1.4431811e+02   1.4219091e+02   1.9582200e+02   1.2954887e+02   8.9821903e+01   1.2101887e+02   1.5429430e+02   1.0421455e+02   8.7041927e+01   1.3548455e+02   1.3098487e+02   3.1999091e+01   9.7344618e+01   1.2220636e+02   1.3903713e+02   1.2400182e+02   1.9102349e+02   2.2771909e+02   5.7233818e+00   1.6691887e+02   1.9966230e+02   1.4334887e+02   2.4040790e+02   3.3721091e+02   1.4024767e+02   1.9052909e+02   2.2111313e+02   1.8337545e+02   2.1959815e+02   9.6208873e+01   1.1041910e+02   2.2710091e+02   2.2342375e+02   1.3235182e+02   2.6327004e+02   4.7110909e+01   3.0500113e+02   2.1030887e+02   2.7024110e+02   2.4677887e+02   2.8137350e+02   3.1968545e+02   2.4373345e+01   6.7828873e+01   1.8320950e+02   8.1355455e+01   8.5277018e+01   1.5180818e+02   1.7824898e+02   2.9342636e+02   1.1907771e+02   1.7417545e+02   9.9519600e+01   2.6753887e+02   1.0642270e+02   1.1628273e+02   1.1445284e+02   7.3728873e+01   1.2411750e+02   8.4190909e+01   1.8084473e+02   1.1083364e+02   8.8966036e+01   1.6737818e+02   1.9294156e+02   3.3782000e+02   1.9767895e+02   1.1880909e+02   1.0626164e+02   4.3339887e+02   1.5273390e+02   1.4745455e+02   1.6191909e+02   9.4621818e+01   1.2050662e+02   2.7463887e+02   9.9094703e+01   9.1320909e+01   7.6827964e+01   1.2655091e+02   9.8118655e+01
   1.9148091e+02   2.6215516e+02   1.1116273e+02   1.9379516e+02   1.3535273e+02   1.3201905e+02   1.7916909e+02   2.0453647e+02   1.0770000e+02   1.3930127e+02   1.8233000e+02   2.7135087e+02   1.2328455e+02   1.6188178e+02   1.4210455e+02   1.1040618e+02   1.8132091e+02   1.3747251e+02   1.5015909e+02   1.7389818e+02   1.3291545e+02   2.7446585e+02   7.5498873e+01   2.5407590e+02   1.4994545e+02   2.7429709e+02   1.7155636e+02   1.4865276e+02   1.5647182e+02   1.7060316e+02   1.8215818e+02   1.9569462e+02   1.9975091e+02   2.2556175e+02   1.3430887e+02   2.6037110e+02   2.4283545e+02   3.3204073e+01   2.5934887e+02   1.9845790e+02   1.6210091e+02   1.1088102e+02   6.3155455e+01   6.9234836e+01   1.4044091e+02   8.4390182e+01   1.2641273e+02   9.4461527e+01   9.4588873e+01   7.7408703e+01   1.1035727e+02   7.3496873e+01   9.3251818e+01   5.8282582e+01   1.2658545e+02   1.0027135e+02   1.8287887e+02   1.7905550e+02   3.5115887e+02   2.5821310e+02   2.3925636e+02   1.6465222e+02   7.0448873e+01   8.3339903e+01   1.8923455e+02   2.4131305e+02   1.5143182e+02   2.5272545e+02   1.0363887e+02   1.3944470e+02   1.6796909e+02   2.2772247e+02   1.0471273e+02   8.9566618e+01   1.3569455e+02   2.5937080e+02   1.2464455e+02   1.4704389e+02   1.9934636e+02   1.4440411e+02   3.4419545e+02   2.5904709e+02   5.7754545e+01   1.7175782e+02   1.3620727e+02   1.1952433e+02   1.2206887e+02   6.4590303e+01   1.2145636e+02   9.5079855e+01   1.4706887e+02   2.0902030e+02   1.5031818e+02   1.3796818e+02   2.4002727e+01   1.3543418e+01   2.0412455e+02   1.3841731e+02   1.7753887e+02   1.7243270e+02   1.8388455e+02   1.1238105e+02   1.7553887e+02   2.0555270e+02   1.4445636e+02   1.6024531e+02   1.8633091e+02   1.5029080e+02   1.2907887e+02   1.1297950e+02   1.0811887e+02   1.4075630e+02   9.1784545e+01   8.2176327e+01   9.6344545e+01   1.3530607e+02   2.1849091e+01   9.1576618e+01   1.7282636e+02   1.4110753e+02   1.9233182e+02   2.0436709e+02   2.5104909e+02   9.4269818e+00   1.5058887e+02   2.1339870e+02   1.4663887e+02   2.8667470e+02   3.3526091e+02   1.0102367e+02   1.9918909e+02   2.3694033e+02   1.5004545e+02   1.7407455e+02   8.7538873e+01   1.9263270e+02   2.6191091e+02   2.3486895e+02   1.3440182e+02   2.5881604e+02   6.2540909e+01   3.4047673e+02   2.4211887e+02   2.6545630e+02   1.8072887e+02   3.0484750e+02   2.3568545e+02   2.2093345e+01   9.0018873e+01   1.6686430e+02   9.3645455e+01   1.1344382e+02   1.6385818e+02   1.9114498e+02   2.7466636e+02   1.5148851e+02   2.0608545e+02   1.4277680e+02   2.5577887e+02   8.5133503e+01   1.1356273e+02   1.7281044e+02   6.1118873e+01   1.0017630e+02   8.0140909e+01   1.8211873e+02   8.8263636e+01   7.8961636e+01   1.7341818e+02   1.9326836e+02   3.2039000e+02   1.6141335e+02   9.2139091e+01   6.5965236e+01   5.2044887e+02   1.3676990e+02   1.6526455e+02   1.4182429e+02   9.3951818e+01   1.1056022e+02   2.8401887e+02   1.1053430e+02   7.9220909e+01   6.8985964e+01   9.4840909e+01   7.6795455e+01
   2.0925091e+02   2.7649356e+02   1.0568273e+02   1.6423356e+02   1.2311273e+02   1.1704825e+02   1.7425909e+02   2.1359927e+02   1.0870000e+02   1.3480127e+02   2.1328000e+02   2.3763487e+02   1.1652455e+02   1.8233258e+02   1.0643455e+02   1.0749978e+02   1.7751091e+02   1.4077731e+02   1.7457909e+02   1.2532458e+02   1.7058545e+02   3.2011225e+02   1.8396887e+02   2.6591830e+02   1.5823545e+02   2.6477389e+02   1.5993636e+02   1.3791236e+02   1.5752182e+02   1.7527916e+02   1.6396818e+02   2.3867982e+02   1.6651091e+02   3.0065095e+02   1.4544887e+02   2.2552990e+02   2.6188545e+02   3.4580073e+01   2.6096887e+02   1.9813830e+02   1.2591091e+02   1.4324622e+02   5.7585455e+01   8.0680436e+01   1.1848091e+02   9.6196982e+01   8.4942727e+01   1.0696913e+02   8.2308873e+01   8.7911103e+01   1.1402727e+02   7.5013273e+01   7.4581818e+01   5.2296182e+01   1.1277545e+02   5.7896145e+01   1.7544887e+02   2.1950990e+02   3.2634887e+02   2.8948790e+02   2.1315636e+02   1.6988022e+02   6.8538873e+01   6.6872703e+01   1.7018455e+02   1.8198705e+02   1.6486182e+02   1.8442105e+02   1.1511887e+02   1.2442630e+02   1.7706909e+02   1.6399447e+02   1.0671273e+02   9.8076618e+01   1.7603455e+02   1.8956360e+02   1.2164455e+02   1.2042389e+02   1.7001636e+02   1.4218051e+02   3.2447545e+02   2.5534469e+02   5.6614545e+01   1.3917902e+02   1.0730727e+02   1.0569633e+02   9.3278873e+01   5.7583503e+01   1.4293636e+02   1.0755145e+02   2.0577887e+02   1.7370350e+02   1.7945818e+02   1.2844698e+02   1.2002727e+01   9.8934182e+00   1.7112455e+02   1.7519731e+02   1.8015887e+02   2.3651310e+02   1.6631455e+02   9.4826655e+01   1.5187887e+02   2.0891550e+02   1.2826636e+02   1.3273051e+02   1.2766091e+02   1.9907440e+02   1.4442887e+02   1.8722150e+02   1.0663887e+02   1.2367470e+02   8.5114545e+01   8.4139927e+01   1.2548455e+02   1.4730487e+02   3.9239091e+01   1.1104542e+02   1.3270636e+02   1.3169713e+02   1.6119182e+02   2.2695829e+02   2.9957909e+02   5.4545818e+00   1.9020887e+02   2.4965910e+02   1.8125887e+02   2.7280510e+02   3.3154091e+02   9.4131273e+01   2.0266909e+02   2.0519193e+02   1.8442545e+02   2.2456415e+02   1.0211887e+02   1.5975630e+02   2.0096091e+02   2.1974495e+02   1.6597182e+02   1.7867044e+02   7.0150909e+01   3.0515793e+02   2.3163887e+02   2.9577470e+02   1.5287887e+02   3.3545550e+02   2.4789545e+02   1.6856545e+01   8.0308873e+01   1.1278110e+02   9.2595455e+01   1.1694782e+02   1.8561818e+02   2.1440418e+02   2.5466636e+02   1.4903851e+02   1.9036545e+02   1.2183440e+02   2.4587887e+02   7.9255503e+01   1.7104273e+02   1.3026204e+02   5.5968873e+01   1.4196830e+02   7.7380909e+01   1.6662953e+02   8.6543636e+01   8.8909236e+01   1.2894818e+02   1.6572596e+02   2.7163000e+02   1.3850415e+02   9.0859091e+01   9.5157636e+01   4.6230887e+02   1.3232110e+02   1.4550455e+02   1.2274509e+02   9.9091818e+01   7.8479018e+01   2.4311887e+02   1.3314630e+02   8.4180909e+01   4.1629164e+01   9.1030909e+01   9.2340255e+01
   2.4191091e+02   2.3488076e+02   9.5832727e+01   1.9607156e+02   1.1630273e+02   1.6864305e+02   1.4449909e+02   2.1207007e+02   1.0932000e+02   1.5422167e+02   2.1076000e+02   2.2964647e+02   1.0447455e+02   1.6014658e+02   1.1519455e+02   1.1379898e+02   1.6570091e+02   2.2605211e+02   1.8610909e+02   1.6583218e+02   1.6434545e+02   2.3557145e+02   1.7530887e+02   2.3457110e+02   1.4023545e+02   2.9640389e+02   1.7246636e+02   1.6090996e+02   1.2524182e+02   1.7805156e+02   1.4591818e+02   1.8802382e+02   2.2546091e+02   2.5950495e+02   1.0972887e+02   2.7552750e+02   2.7378545e+02   2.4880727e+00   2.2268887e+02   1.8287070e+02   1.2024091e+02   1.3793982e+02   4.9205455e+01   9.0830836e+01   1.2625091e+02   9.6955382e+01   1.1246273e+02   7.0487527e+01   1.1077887e+02   9.0773503e+01   9.4217273e+01   9.5218073e+01   9.8771818e+01   8.1030982e+01   1.1219545e+02   8.6612545e+01   1.4444887e+02   2.5512990e+02   3.1449887e+02   2.6004590e+02   1.7372636e+02   1.6898462e+02   7.0158873e+01   1.0850310e+02   1.9818455e+02   1.7293705e+02   1.3238182e+02   1.8439945e+02   1.1644887e+02   1.2869990e+02   1.4620909e+02   2.3413327e+02   7.5192727e+01   1.1206822e+02   1.9331455e+02   2.1471120e+02   1.3583455e+02   8.2908691e+01   1.7263636e+02   1.5083091e+02   2.6161545e+02   2.8494349e+02   3.3424545e+01   1.2865422e+02   1.4839727e+02   1.1754913e+02   9.9598873e+01   5.2707903e+01   1.2960636e+02   1.1494785e+02   2.0015887e+02   1.9058310e+02   1.5073818e+02   1.9227458e+02   5.0527273e+00   1.4729418e+01   1.6912455e+02   1.4235731e+02   1.9591887e+02   2.3477230e+02   1.5697455e+02   1.4043385e+02   1.6096887e+02   1.9737830e+02   1.3254636e+02   9.5528109e+01   1.1685091e+02   1.9174920e+02   1.1654887e+02   1.7822190e+02   1.0353887e+02   1.4921270e+02   6.7404545e+01   4.7986727e+01   1.5529455e+02   1.3135007e+02   5.0849091e+01   8.3456618e+01   1.1626636e+02   1.2663233e+02   1.6066182e+02   1.8462069e+02   2.9500909e+02   1.0290182e+01   1.3734887e+02   2.5526790e+02   1.4020887e+02   3.0303910e+02   3.6612091e+02   1.0645487e+02   1.7033909e+02   2.2101833e+02   1.4861545e+02   2.4104895e+02   1.0311887e+02   1.3929630e+02   1.4172091e+02   2.3629415e+02   1.3492182e+02   1.7353444e+02   9.7060909e+01   2.8667513e+02   2.4068887e+02   2.9215070e+02   1.5153887e+02   2.6451270e+02   2.8189545e+02   3.2606545e+01   9.9398873e+01   1.4283390e+02   7.9315455e+01   1.0839022e+02   1.6118818e+02   2.3258858e+02   1.9014636e+02   1.1058011e+02   1.7746545e+02   8.2016400e+01   2.3882887e+02   1.1933950e+02   1.2651273e+02   1.0996444e+02   8.8498873e+01   1.2917590e+02   8.0000909e+01   1.6379993e+02   1.0407364e+02   7.8556836e+01   1.3765818e+02   1.5612916e+02   2.6939000e+02   1.5092335e+02   9.6949091e+01   9.2530436e+01   5.0615887e+02   1.5229310e+02   1.2003455e+02   1.7844269e+02   1.0276182e+02   8.5185418e+01   2.5268887e+02   7.3570703e+01   7.3220909e+01   8.7465964e+01   1.1022091e+02   9.4515055e+01
   1.8687091e+02   2.1457396e+02   1.4335273e+02   1.6335996e+02   1.1468273e+02   1.4329265e+02   1.5011909e+02   1.9253047e+02   1.2203000e+02   1.2087487e+02   1.7981000e+02   2.8083247e+02   1.2652455e+02   2.0686258e+02   1.5476455e+02   9.1303382e+01   2.2518091e+02   1.5653371e+02   1.9000909e+02   1.4266018e+02   1.8444545e+02   2.5119345e+02   1.5234887e+02   2.7478790e+02   1.7580545e+02   2.4403829e+02   1.6436636e+02   1.7384796e+02   1.5995182e+02   1.6222476e+02   1.8234818e+02   2.2948942e+02   1.7889091e+02   2.4033055e+02   1.3391887e+02   2.3245230e+02   2.7426545e+02   9.2596727e+00   2.4153887e+02   1.8660270e+02   1.4762091e+02   1.2255942e+02   5.8445455e+01   1.0170164e+02   1.1239091e+02   1.1453418e+02   1.2932273e+02   7.7658727e+01   9.8538873e+01   1.0161270e+02   1.0897727e+02   8.4227273e+01   7.4731818e+01   8.4384182e+01   1.2948545e+02   1.1741935e+02   1.4763887e+02   2.7763470e+02   2.8291887e+02   2.4819230e+02   1.9801636e+02   1.8095142e+02   6.5878873e+01   9.8135503e+01   2.4980455e+02   2.3027745e+02   1.5633182e+02   1.5914345e+02   9.0778873e+01   1.2280350e+02   1.6806909e+02   2.1661447e+02   1.0676273e+02   9.3212618e+01   1.2845455e+02   2.2528000e+02   1.2806455e+02   9.1770291e+01   1.8196636e+02   1.3975451e+02   2.8276545e+02   3.2634149e+02   2.5754545e+01   1.1250782e+02   1.2687727e+02   1.0079073e+02   9.8758873e+01   5.6145103e+01   8.5026364e+01   1.1056425e+02   1.9444887e+02   2.2488990e+02   1.8740818e+02   1.2510098e+02   4.4292727e+01   1.4310218e+01   1.8636455e+02   1.1878811e+02   1.7582887e+02   1.9928950e+02   1.5331455e+02   1.5843665e+02   1.5396887e+02   2.4660830e+02   1.3050636e+02   1.0569131e+02   1.2271091e+02   1.5385040e+02   1.0766887e+02   1.5040230e+02   1.2587887e+02   1.4528550e+02   9.5884545e+01   7.3998327e+01   1.2034455e+02   1.3067607e+02   3.1139091e+01   1.1398342e+02   1.3848636e+02   1.2835473e+02   1.8285182e+02   1.6098549e+02   2.9762909e+02   2.0420582e+01   1.4272887e+02   1.9755750e+02   1.1615887e+02   2.4020310e+02   4.0335091e+02   1.2100647e+02   2.6057909e+02   1.9726913e+02   1.7009545e+02   2.4028055e+02   1.1301887e+02   1.3212430e+02   4.8838091e+02   5.0281345e+01   1.6711182e+02   2.3262924e+02   6.8540909e+01   2.9537673e+02   2.0125887e+02   1.7115510e+02   1.8601887e+02   2.6513430e+02   2.4810545e+02   9.1597455e+00   1.0139887e+02   1.4767390e+02   7.4885455e+01   8.9844618e+01   1.6480818e+02   2.2163898e+02   2.1566636e+02   1.2958851e+02   1.8360545e+02   1.0623520e+02   2.5149887e+02   1.1723590e+02   9.6712727e+01   1.7087844e+02   6.2398873e+01   1.1564390e+02   9.3240909e+01   1.6845073e+02   8.7453636e+01   7.6406436e+01   1.4279818e+02   1.6313796e+02   2.4001000e+02   1.5227375e+02   1.1347909e+02   1.0163804e+02   5.0930887e+02   1.4780110e+02   1.2679455e+02   1.3738189e+02   9.1241818e+01   9.7867018e+01   2.2772887e+02   1.1827750e+02   5.1700909e+01   8.9467564e+01   1.0188091e+02   9.6562255e+01
   1.9363091e+02   1.9317316e+02   1.3454273e+02   2.3249476e+02   1.2459273e+02   1.4449985e+02   1.8116909e+02   1.4123647e+02   1.0589000e+02   1.3311607e+02   2.0076000e+02   2.1234647e+02   1.3528455e+02   2.3464178e+02   1.2652455e+02   1.0856258e+02   1.6751091e+02   2.2938731e+02   2.0081909e+02   1.7950538e+02   1.5663545e+02   3.1099825e+02   1.7911887e+02   2.6216630e+02   1.4885545e+02   2.2885429e+02   1.5622636e+02   1.7244916e+02   1.8319182e+02   1.9927556e+02   1.5691818e+02   2.1700382e+02   2.1532091e+02   2.2393615e+02   1.2315887e+02   2.2931310e+02   2.5992545e+02   3.0166873e+01   2.4958887e+02   1.6700870e+02   1.3253091e+02   1.4766662e+02   4.0685455e+01   1.0427244e+02   9.7050909e+01   1.1129138e+02   1.2541273e+02   8.3161527e+01   7.7158873e+01   1.0970310e+02   1.2207727e+02   8.6279273e+01   1.0215182e+02   7.5430582e+01   1.1686545e+02   1.2042895e+02   2.0939887e+02   2.2474390e+02   2.9853887e+02   1.8728270e+02   1.4691636e+02   2.3855942e+02   5.3258873e+01   8.7375103e+01   2.3075455e+02   2.7985145e+02   1.7538182e+02   1.7399945e+02   9.9158873e+01   1.3456310e+02   1.6977909e+02   2.1562767e+02   1.0014273e+02   1.2003222e+02   1.6555455e+02   2.0531200e+02   1.1711455e+02   1.3269629e+02   1.8777636e+02   1.7794971e+02   3.1352545e+02   2.2579069e+02   3.4324545e+01   1.1487222e+02   1.5639727e+02   1.0828913e+02   1.1248887e+02   7.2096703e+01   1.1964636e+02   9.8024655e+01   2.1591887e+02   2.3127230e+02   1.7845818e+02   2.1109698e+02   2.4292727e+01   2.3240218e+01   1.7103455e+02   1.0973451e+02   1.3815887e+02   1.7625310e+02   1.5169455e+02   6.5046255e+01   1.4863887e+02   1.8051470e+02   1.3902636e+02   1.5310971e+02   1.0604091e+02   1.4328400e+02   1.1536887e+02   1.4536630e+02   9.2118873e+01   1.2188630e+02   9.4114545e+01   5.7899927e+01   1.1163455e+02   1.1122287e+02   1.0519091e+01   1.2282302e+02   1.3793636e+02   1.0172873e+02   1.5466182e+02   1.9933069e+02   2.8871909e+02   1.2703382e+01   1.3377887e+02   1.4965350e+02   9.4688873e+01   2.5763070e+02   3.3231091e+02   1.9082967e+02   2.7842909e+02   1.5260113e+02   1.8223545e+02   3.0202935e+02   7.7308873e+01   1.0802110e+02   6.8624091e+02   1.5925455e+00   1.6378182e+02   2.3765564e+02   1.3711091e+02   3.0961113e+02   2.4520887e+02   2.7216910e+02   1.8172887e+02   2.8666750e+02   2.6883545e+02   2.5291345e+01   8.2588873e+01   1.9564870e+02   8.1925455e+01   9.2231418e+01   1.3361818e+02   1.8884418e+02   2.4937636e+02   1.7479171e+02   1.6346545e+02   1.2765640e+02   2.2625887e+02   1.1172510e+02   1.1856273e+02   1.1860044e+02   6.8918873e+01   1.2722230e+02   1.0605091e+02   1.9842593e+02   7.9493636e+01   8.8093236e+01   1.3013818e+02   1.8649076e+02   3.2387000e+02   1.2632495e+02   8.5139091e+01   9.8095236e+01   4.7277887e+02   1.7067350e+02   1.2869455e+02   1.2312989e+02   9.6571818e+01   8.3630618e+01   2.3787887e+02   2.6755503e+01   6.1600909e+01   7.7105564e+01   1.1050091e+02   5.6732655e+01
   1.9039091e+02   2.6433236e+02   1.3926273e+02   1.8149716e+02   1.4583273e+02   1.4023065e+02   1.5345909e+02   2.1540327e+02   1.1156000e+02   1.5590247e+02   2.1519000e+02   2.4953207e+02   1.1614455e+02   2.2098298e+02   1.1252455e+02   9.6492582e+01   1.7499091e+02   1.8997891e+02   1.8919909e+02   1.6158498e+02   1.7263545e+02   2.1709825e+02   1.7582887e+02   1.8537950e+02   1.3151545e+02   2.8039149e+02   1.7288636e+02   1.8011636e+02   1.7214182e+02   1.7005956e+02   1.7796818e+02   1.6650982e+02   1.3156091e+02   2.6520695e+02   1.6377887e+02   2.2649350e+02   2.9159545e+02   8.7327273e-01   2.7625887e+02   1.7601510e+02   1.4500091e+02   9.5529018e+01   6.8155455e+01   1.1092484e+02   1.1444091e+02   9.7180182e+01   1.3370273e+02   1.0406833e+02   9.0348873e+01   9.2507903e+01   1.2802727e+02   8.5853273e+01   9.7961818e+01   7.3145782e+01   1.1286545e+02   1.1112895e+02   1.5882887e+02   2.7297950e+02   3.2863887e+02   2.3777470e+02   1.9777636e+02   2.4502062e+02   7.1588873e+01   7.8148703e+01   2.2123455e+02   2.3285305e+02   1.3990182e+02   1.8936785e+02   8.4918873e+01   1.4718230e+02   1.6554909e+02   2.3653607e+02   8.4852727e+01   1.1472542e+02   2.0107455e+02   2.0866040e+02   1.1611455e+02   1.3858629e+02   2.2005636e+02   1.5951731e+02   2.9538545e+02   2.6928189e+02   4.0804545e+01   1.3020382e+02   1.3715727e+02   1.1411833e+02   8.0128873e+01   9.0315503e+01   9.5076364e+01   1.1471025e+02   1.8815887e+02   2.0892310e+02   1.5754818e+02   1.5186978e+02   1.4332727e+01   1.6847018e+01   1.7107455e+02   2.0520131e+02   1.8253887e+02   2.0951270e+02   1.5078455e+02   4.3549055e+01   1.6758887e+02   1.5684870e+02   1.3850636e+02   1.6429131e+02   1.2242091e+02   1.6521360e+02   1.0636887e+02   1.0938630e+02   1.1387887e+02   1.2171550e+02   1.0916455e+02   9.8405927e+01   1.2072455e+02   1.2002567e+02   1.9379091e+01   1.0901422e+02   1.7715636e+02   1.2670113e+02   1.8814182e+02   1.7332229e+02   2.4423909e+02   1.8591782e+01   1.5101887e+02   1.9522430e+02   1.2187887e+02   2.7126550e+02   3.8083091e+02   1.1242807e+02   1.7414909e+02   2.4213353e+02   1.1337545e+02   1.6953815e+02   8.9208873e+01   1.3549910e+02   5.0524091e+02   1.1882545e+01   1.4378182e+02   2.6587564e+02   1.2725091e+02   3.1958993e+02   2.1434887e+02   2.5129790e+02   2.3077887e+02   2.9732350e+02   2.4178545e+02   2.5875345e+01   7.5918873e+01   1.3504230e+02   8.1785455e+01   7.6532618e+01   1.3928818e+02   2.0196058e+02   1.9085636e+02   1.7476331e+02   1.8079545e+02   9.4560000e+01   2.3439887e+02   1.2450390e+02   1.0394273e+02   1.2049004e+02   7.0258873e+01   1.1206510e+02   8.7380909e+01   1.5377953e+02   9.4923636e+01   9.6908836e+01   1.8127818e+02   1.7143956e+02   3.4906000e+02   1.7411975e+02   7.6619091e+01   8.1296836e+01   4.9377887e+02   1.1894350e+02   1.5236455e+02   1.1781629e+02   7.2861818e+01   1.0529742e+02   3.4553887e+02   3.8562703e+01   7.3560909e+01   8.0478764e+01   1.2174091e+02   8.5593455e+01
   1.8239091e+02   2.5888236e+02   9.5262727e+01   1.5958716e+02   1.1949273e+02   1.6776785e+02   1.6702909e+02   2.1193767e+02   1.2361000e+02   1.2045847e+02   2.0348000e+02   2.9322887e+02   1.3447455e+02   1.8431658e+02   1.1686455e+02   1.0014538e+02   1.8327091e+02   1.6521651e+02   1.9376909e+02   1.5830938e+02   1.8029545e+02   3.2343545e+02   1.5206887e+02   2.4557030e+02   1.3947545e+02   2.4227469e+02   1.5536636e+02   1.4184796e+02   1.5728182e+02   1.7977836e+02   1.5234818e+02   2.1960942e+02   2.1656091e+02   2.0864695e+02   1.1401887e+02   2.2037430e+02   2.3768545e+02   2.6756073e+01   2.6672887e+02   2.0044750e+02   1.6529091e+02   1.1371582e+02   5.3875455e+01   6.9787236e+01   1.3334091e+02   9.7388182e+01   1.3265273e+02   9.3292327e+01   6.7118873e+01   7.4266303e+01   8.1697273e+01   1.0483967e+02   1.0453182e+02   7.3090182e+01   6.6865455e+01   1.1147895e+02   1.4691887e+02   2.9584230e+02   3.6663887e+02   2.2264470e+02   2.1549636e+02   2.0688302e+02   6.7688873e+01   1.0589070e+02   2.1446455e+02   2.0201465e+02   1.6086182e+02   2.4069105e+02   1.0168887e+02   1.3855070e+02   1.4377909e+02   2.3846767e+02   9.7242727e+01   1.1659422e+02   1.4579455e+02   2.5346280e+02   1.2397455e+02   1.0561749e+02   1.8120636e+02   1.6928531e+02   3.2695545e+02   2.6809629e+02   4.6084545e+01   1.7564142e+02   1.3972727e+02   1.0338273e+02   1.1743887e+02   4.3960703e+01   1.0202636e+02   1.2186425e+02   1.7925887e+02   1.9477510e+02   1.9678818e+02   1.6420058e+02   2.5142727e+01   1.6312218e+01   1.9050455e+02   1.7712691e+02   1.8044887e+02   2.1057990e+02   1.3836455e+02   1.3230265e+02   1.8977887e+02   1.5674350e+02   1.2654636e+02   1.4543811e+02   1.4309091e+02   1.7389000e+02   9.4138873e+01   1.6577470e+02   1.0472887e+02   1.3516750e+02   1.0016455e+02   1.0846593e+02   1.2782455e+02   1.0540767e+02   2.1569091e+01   1.2612902e+02   1.5348636e+02   1.7587473e+02   1.7033182e+02   2.1498709e+02   3.1476909e+02   2.8049382e+01   9.8588873e+01   2.3298870e+02   1.2068887e+02   3.0636070e+02   3.7731091e+02   9.0369673e+01   1.6976909e+02   2.2939393e+02   1.6428545e+02   2.6465535e+02   9.2918873e+01   1.6144230e+02   4.9167091e+02   7.7781455e+00   1.7025182e+02   2.4309804e+02   1.1225091e+02   3.2154993e+02   2.3863887e+02   2.9469470e+02   1.8806887e+02   3.2726030e+02   2.3494545e+02   1.2842545e+01   6.6158873e+01   1.5720310e+02   7.6885455e+01   1.2468462e+02   1.6504818e+02   1.9451978e+02   2.3109636e+02   1.2025411e+02   2.1060545e+02   1.2002520e+02   1.9220887e+02   9.9879103e+01   1.3537273e+02   1.1278564e+02   5.2828873e+01   9.9409503e+01   8.7240909e+01   1.5136073e+02   7.4403636e+01   8.1880436e+01   1.4884818e+02   2.2980396e+02   2.9982000e+02   1.8252895e+02   9.6759091e+01   8.4115636e+01   4.9849887e+02   1.3718590e+02   1.2831455e+02   9.8640291e+01   6.9811818e+01   1.2535142e+02   3.0701887e+02   6.3554303e+01   6.4800909e+01   7.8519564e+01   9.6930909e+01   7.3388255e+01
   2.2101091e+02   3.1069276e+02   1.0597273e+02   1.6416036e+02   1.4521273e+02   1.3514025e+02   1.6245909e+02   1.8897327e+02   1.3908000e+02   1.4294087e+02   2.3009000e+02   2.7910007e+02   1.3780455e+02   1.3615018e+02   1.4124455e+02   1.1471498e+02   2.3451091e+02   1.7645731e+02   2.3291909e+02   9.8227382e+01   1.6177545e+02   2.5810705e+02   1.3049887e+02   2.3734590e+02   1.7585545e+02   2.7536429e+02   1.4988636e+02   1.6900636e+02   1.5452182e+02   1.7156916e+02   1.6662818e+02   2.3808702e+02   1.8170091e+02   2.7319575e+02   1.0906887e+02   2.4429030e+02   2.6611545e+02   2.7911673e+01   2.2968887e+02   1.7893070e+02   1.4567091e+02   1.2476542e+02   7.1925455e+01   9.5533236e+01   1.2844091e+02   1.0049018e+02   1.3460273e+02   9.7996327e+01   9.7918873e+01   1.1237230e+02   1.0154727e+02   9.3301673e+01   9.3491818e+01   8.0693382e+01   1.1372545e+02   8.5920145e+01   1.9696887e+02   2.4059830e+02   3.2120887e+02   2.7355910e+02   1.9206636e+02   1.6875742e+02   6.8158873e+01   9.6143103e+01   1.5370455e+02   1.8530545e+02   1.6467182e+02   1.9619625e+02   1.0682887e+02   1.3708950e+02   1.2315909e+02   1.8292727e+02   9.2622727e+01   1.5667382e+02   1.6164455e+02   2.5200480e+02   1.3640455e+02   1.2519309e+02   2.0982636e+02   1.8218571e+02   2.6190545e+02   2.8858029e+02   3.1424545e+01   1.5857422e+02   1.4891727e+02   1.0112753e+02   1.3680887e+02   5.2781103e+01   1.3383636e+02   1.2927945e+02   2.0811887e+02   2.2103630e+02   1.3554818e+02   1.6409978e+02   1.8142727e+01   2.1732218e+01   1.6669455e+02   1.5236171e+02   1.7734887e+02   2.0668790e+02   1.8021455e+02   1.1709465e+02   1.7172887e+02   1.7718750e+02   1.4292636e+02   1.1246771e+02   1.6552091e+02   1.5785560e+02   1.4501887e+02   1.4270430e+02   1.0330887e+02   1.4194110e+02   1.2302455e+02   9.3067127e+01   1.3906455e+02   1.1912847e+02   4.0999091e+01   1.1119462e+02   1.6065636e+02   1.2430113e+02   1.7381182e+02   1.7589869e+02   3.4595909e+02   6.3141818e+00   1.6096887e+02   1.7018830e+02   1.4191887e+02   3.5085230e+02   3.8092091e+02   1.1204087e+02   2.1957909e+02   2.5668913e+02   1.7694545e+02   2.6659255e+02   1.0496887e+02   1.3580830e+02   4.9391091e+02   9.4589455e+00   1.7782182e+02   2.6315244e+02   1.5473091e+02   3.2620153e+02   3.0668887e+02   2.7039070e+02   1.8506887e+02   2.9817030e+02   2.1510545e+02   1.1269745e+01   8.6158873e+01   1.6322310e+02   1.1226545e+02   1.0052422e+02   1.5542818e+02   1.9423938e+02   2.4799636e+02   1.5624211e+02   1.7484545e+02   1.3365600e+02   2.0658887e+02   1.1263870e+02   1.4904273e+02   1.2635204e+02   6.6398873e+01   9.3183903e+01   8.1380909e+01   1.7711953e+02   9.1263636e+01   8.9051636e+01   1.3022818e+02   1.5929356e+02   2.7130000e+02   1.3377055e+02   1.0685909e+02   7.8597636e+01   4.5444887e+02   1.5070990e+02   1.1188455e+02   1.5119469e+02   1.1343182e+02   1.0543182e+02   2.7834887e+02   9.5177903e+01   7.8220909e+01   6.3635964e+01   1.1136091e+02   8.6713855e+01
   2.0801091e+02   2.8788276e+02   1.1483273e+02   1.4783156e+02   1.3916273e+02   1.2028425e+02   1.8173909e+02   1.5714087e+02   1.2142000e+02   1.3735367e+02   2.4071000e+02   2.1934047e+02   1.2766455e+02   1.6382138e+02   1.2362455e+02   1.0093458e+02   2.3403091e+02   1.6539571e+02   1.6724909e+02   1.0910098e+02   1.5253545e+02   2.4355625e+02   1.3182887e+02   2.3561950e+02   1.6742545e+02   2.6741869e+02   1.4879636e+02   1.5042356e+02   1.3947182e+02   1.3386316e+02   1.5386818e+02   2.2629782e+02   1.8032091e+02   2.2359615e+02   1.4996887e+02   2.4135830e+02   2.5221545e+02   2.2073673e+01   2.3001887e+02   1.7757430e+02   1.3600091e+02   1.0115902e+02   6.1255455e+01   9.4816836e+01   1.3829091e+02   1.2589218e+02   1.3303273e+02   8.5221927e+01   8.7448873e+01   9.0119903e+01   8.2927273e+01   8.4121273e+01   7.7581818e+01   7.9776182e+01   1.0319545e+02   8.6712545e+01   1.3739887e+02   2.9583390e+02   3.5220887e+02   2.3136910e+02   2.1015636e+02   1.8788022e+02   6.2918873e+01   9.3562303e+01   1.7899455e+02   2.1756225e+02   1.2995182e+02   1.8144385e+02   9.1968873e+01   1.5751830e+02   1.3073909e+02   2.1132087e+02   1.1719273e+02   1.1666822e+02   1.7569455e+02   2.2859080e+02   1.3564455e+02   1.0549389e+02   1.6786636e+02   1.4259251e+02   3.1433545e+02   2.3619589e+02   2.6514545e+01   1.3811702e+02   1.3363727e+02   1.2839993e+02   1.0148887e+02   6.7396703e+01   1.2550636e+02   1.1941585e+02   1.7015887e+02   1.9212310e+02   1.6121818e+02   1.4785618e+02   2.2052727e+01   4.0394182e+00   1.5917455e+02   1.5392331e+02   1.6025887e+02   1.9053510e+02   1.3912455e+02   1.2296185e+02   1.6115887e+02   2.0270310e+02   1.0878636e+02   1.2819891e+02   1.4233091e+02   1.5138080e+02   1.4813887e+02   1.2992470e+02   1.1487887e+02   1.6344550e+02   8.8734545e+01   8.6950327e+01   1.5896455e+02   1.4743647e+02   3.3429091e+01   1.3108022e+02   1.4315636e+02   9.1481127e+01   1.5285182e+02   1.2809549e+02   2.9143909e+02   1.1385782e+01   1.2530887e+02   1.8818110e+02   1.2101887e+02   2.3986430e+02   3.0764091e+02   1.7032327e+02   1.9380909e+02   2.3928073e+02   1.7790545e+02   2.5194575e+02   7.2068873e+01   1.5492030e+02   4.7957091e+02  -1.0683855e+01   1.0630182e+02   2.1225404e+02   1.2292091e+02   2.9093633e+02   2.5858887e+02   2.2013870e+02   1.6244887e+02   2.5873990e+02   2.6510545e+02   1.2479745e+01   4.5158873e+01   1.8636310e+02   8.4215455e+01   9.2668218e+01   1.5375818e+02   1.5990298e+02   2.0090636e+02   1.2119931e+02   9.9225455e+01   1.4255560e+02   2.0301887e+02   1.3282430e+02   1.2232273e+02   1.2115964e+02   6.9118873e+01   1.1129630e+02   8.9810909e+01   1.9310513e+02   7.6973636e+01   8.5004836e+01   1.4984818e+02   1.7024396e+02   2.8949000e+02   1.6383535e+02   1.1080909e+02   6.8471636e+01   4.6672887e+02   1.5310750e+02   1.0179455e+02   1.4538189e+02   1.1171182e+02   9.0189418e+01   2.0530887e+02   1.1007110e+02   6.2840909e+01   7.5486364e+01   1.1408091e+02   7.4496255e+01
   1.9177091e+02   2.5708196e+02   1.7221273e+02   1.8724116e+02   1.4645273e+02   1.3327105e+02   1.5468909e+02   1.9339487e+02   1.3051000e+02   1.4552647e+02   1.8690000e+02   2.4236527e+02   1.4876455e+02   1.5208338e+02   1.2348455e+02   1.1123578e+02   2.1627091e+02   2.4767651e+02   1.6900909e+02   1.8786018e+02   1.9667545e+02   2.1598505e+02   1.5877887e+02   2.6684350e+02   1.7108545e+02   2.3850589e+02   1.6027636e+02   1.6641516e+02   1.6114182e+02   1.8593956e+02   1.5305818e+02   2.3764262e+02   1.9370091e+02   2.0876575e+02   1.3220887e+02   2.5101910e+02   2.3692545e+02   4.3156873e+01   2.4034887e+02   1.8745790e+02   1.4905091e+02   1.1696502e+02   7.1115455e+01   8.9358036e+01   1.2891091e+02   9.8212582e+01   1.1555273e+02   7.2380327e+01   9.5308873e+01   1.0125110e+02   9.1737273e+01   9.8276473e+01   9.8631818e+01   7.9852182e+01   8.3625455e+01   1.1789815e+02   2.1153887e+02   2.0776270e+02   2.9453887e+02   2.3988270e+02   2.0287636e+02   1.6232262e+02   8.9208873e+01   8.6879103e+01   2.4194455e+02   2.6076625e+02   1.4600182e+02   1.7977985e+02   1.0072887e+02   1.4014750e+02   1.3515909e+02   2.1115727e+02   1.0743273e+02   1.1053902e+02   1.9060455e+02   1.9544800e+02   1.1011455e+02   8.4486291e+01   1.7991636e+02   1.4891851e+02   2.8038545e+02   2.6906189e+02   2.0514545e+01   1.4040702e+02   1.2701727e+02   1.1644953e+02   9.0648873e+01   6.2473903e+01   1.2750636e+02   1.0963585e+02   2.0858887e+02   2.3990870e+02   1.6759818e+02   1.2987578e+02   1.7812727e+01   4.0886182e+00   1.4164455e+02   1.7832571e+02   1.9415887e+02   2.5491310e+02   1.6874455e+02   8.9682255e+01   1.2930887e+02   2.1153110e+02   1.1869636e+02   1.1478611e+02   1.2333091e+02   1.6275080e+02   1.4054887e+02   1.1571190e+02   1.3615887e+02   1.5508310e+02   8.6024545e+01   7.5027127e+01   1.4353455e+02   1.5334087e+02   3.3709091e+01   1.2215782e+02   1.1720636e+02   1.0238713e+02   1.6657182e+02   1.7390789e+02   2.4028909e+02  -4.9022182e+00   9.8728873e+01   1.4878750e+02   1.2849887e+02   2.4545590e+02   3.0873091e+02   1.9723607e+02   1.6318909e+02   1.9887033e+02   1.8351545e+02   2.6306695e+02   6.9588873e+01   1.0616870e+02   4.5319091e+02  -6.0934545e+00   1.2287182e+02   2.4559844e+02   1.5054091e+02   2.8024673e+02   2.7230887e+02   2.6466110e+02   1.7363887e+02   3.1546470e+02   2.3094545e+02   3.0212545e+01   5.6538873e+01   2.2007270e+02   6.5925455e+01   8.4511418e+01   1.3947818e+02   1.6628538e+02   2.7314636e+02   1.4361011e+02   1.1246545e+02   1.3516640e+02   1.8301887e+02   9.8144303e+01   1.1842273e+02   1.3518164e+02   4.0398873e+01   1.0602390e+02   1.0924091e+02   1.7360073e+02   1.0173364e+02   6.3504036e+01   1.2413818e+02   1.7721076e+02   2.7530000e+02   1.4421055e+02   1.0232909e+02   8.6580036e+01   4.7915887e+02   1.5697310e+02   1.1236455e+02   1.4139629e+02   1.0681182e+02   8.3621418e+01   2.1506887e+02   7.9000303e+01   6.4600909e+01   6.6295564e+01   9.7030909e+01   7.3480255e+01
   2.7972091e+02   1.6623596e+02   1.1592273e+02   1.9336436e+02   1.4035273e+02   1.7747905e+02   1.8268909e+02   1.5511487e+02   1.0337000e+02   1.8193767e+02   2.1724000e+02   2.2045807e+02   1.4709455e+02   1.6740698e+02   1.3410455e+02   9.9146182e+01   1.7922091e+02   1.7754051e+02   1.9100909e+02   1.8453018e+02   1.9601545e+02   2.5674785e+02   1.6982887e+02   2.9176950e+02   1.4951545e+02   2.0447149e+02   1.5950636e+02   1.7932676e+02   1.5319182e+02   1.7091556e+02   1.3367818e+02   2.3038302e+02   1.8013091e+02   2.2075135e+02   1.3834887e+02   2.2961790e+02   2.5326545e+02   1.6889673e+01   2.8906887e+02   1.7613030e+02   1.3138091e+02   9.7338618e+01   8.9585455e+01   8.8450436e+01   1.0934091e+02   1.0396818e+02   1.2198273e+02   1.3662593e+02   1.0968887e+02   9.6100703e+01   1.1150727e+02   9.2744873e+01   7.7061818e+01   7.2147782e+01   1.2586545e+02   1.0784895e+02   1.9011887e+02   2.6576630e+02   2.8315887e+02   1.8598310e+02   2.1920636e+02   1.8639622e+02   6.6068873e+01   7.8260303e+01   2.2166455e+02   2.5238865e+02   1.6257182e+02   1.6545425e+02   1.0615887e+02   1.7148310e+02   1.5811909e+02   1.7884047e+02   1.0619273e+02   8.8688218e+01   1.6841455e+02   1.9137320e+02   1.2526455e+02   1.1689429e+02   1.6520636e+02   1.3642531e+02   3.0523545e+02   2.6135389e+02   3.6184545e+01   7.9763418e+01   1.1377727e+02   1.1655873e+02   1.1785887e+02   6.2617103e+01   1.1145636e+02   1.0220985e+02   1.8168887e+02   2.6891070e+02   1.8435818e+02   1.8872498e+02   1.8722727e+01   1.1825818e+01   1.7450455e+02   1.5926691e+02   1.5939887e+02   2.1598390e+02   1.9074455e+02   1.3187225e+02   1.6258887e+02   1.7034870e+02   1.5269636e+02   1.3077611e+02   1.2595091e+02   1.6097120e+02   1.4089887e+02   1.4927390e+02   1.2244887e+02   1.6712990e+02   9.3884545e+01   7.0968327e+01   1.4472455e+02   1.4172567e+02   3.5139091e+01   1.0580342e+02   1.3648636e+02   9.2344727e+01   1.7471182e+02   1.7291669e+02   2.2809909e+02   2.7362982e+01   1.3830887e+02   1.4986110e+02   1.6115887e+02   2.1189310e+02   3.0135091e+02   1.3063647e+02   1.6199909e+02   2.1987553e+02   1.4437545e+02   2.2957815e+02   9.6258873e+01   1.4341510e+02   4.5605091e+02   4.9677745e+01   1.5092182e+02   2.6125444e+02   1.3744091e+02   3.1767473e+02   2.0172887e+02   2.7264750e+02   2.4020887e+02   2.4851910e+02   2.2068545e+02   3.0193345e+01   1.0334887e+02   1.7232790e+02   6.7645455e+01   7.2423818e+01   1.3971818e+02   2.0859618e+02   2.6361636e+02   1.4141251e+02   1.1151545e+02   1.5505240e+02   2.3472887e+02   7.8717503e+01   8.8232727e+01   1.2836684e+02   7.9778873e+01   1.1554350e+02   5.6090909e+01   1.7171273e+02   8.2353636e+01   9.8004436e+01   1.7375818e+02   1.8262116e+02   3.2258000e+02   1.5923815e+02   8.1759091e+01   9.0125636e+01   4.8406887e+02   1.5906030e+02   1.0993455e+02   1.1697069e+02   1.0324182e+02   7.8677018e+01   2.2382887e+02   8.5639503e+01   5.7600909e+01   9.8855564e+01   9.5790909e+01   8.4619455e+01
   3.9758091e+02   2.1997164e+01   1.3135273e+02   1.7065996e+02   1.2226273e+02   1.7040625e+02   1.6006909e+02   2.1701447e+02   1.0813000e+02   1.5736687e+02   2.0224000e+02   2.6980807e+02   1.6585455e+02   1.5180618e+02   1.2648455e+02   1.3294578e+02   1.5189091e+02   2.1472691e+02   1.5772909e+02   2.0562258e+02   1.6029545e+02   2.0855545e+02   2.0744887e+02   2.5418990e+02   1.6589545e+02   2.3830109e+02   1.7184636e+02   1.3867956e+02   1.5100182e+02   1.6433076e+02   1.1891818e+02   2.1528382e+02   2.1241091e+02   2.0450895e+02   1.5301887e+02   2.3544430e+02   2.4688545e+02   2.3020073e+01   2.9349887e+02   2.1058590e+02   1.1677091e+02   1.0459742e+02   4.1015455e+01   1.3109604e+02   1.3177091e+02   1.0227378e+02   1.1946273e+02   1.0782753e+02   1.0572887e+02   8.2607503e+01   8.5167273e+01   8.4892073e+01   7.5201818e+01   6.4916582e+01   1.3543545e+02   9.9653345e+01   2.0930887e+02   2.2737110e+02   3.3034887e+02   1.9977790e+02   2.3630636e+02   2.0116822e+02   4.8398873e+01   7.5293903e+01   2.5151455e+02   2.1619065e+02   1.5005182e+02   2.0060585e+02   9.6308873e+01   1.6603110e+02   1.7535909e+02   2.4565127e+02   8.9952727e+01   7.5077418e+01   1.6674455e+02   2.0573680e+02   1.2578455e+02   9.9712691e+01   1.8315636e+02   1.8355931e+02   3.4009545e+02   2.3013509e+02   2.2134545e+01   1.3574742e+02   1.4930727e+02   1.3123633e+02   1.0264887e+02   9.6463903e+01   1.2521636e+02   1.0115905e+02   1.8563887e+02   2.3912470e+02   1.6373818e+02   1.6575458e+02   2.9952727e+01   2.0787418e+01   1.8269455e+02   1.0861171e+02   1.4439887e+02   1.8661390e+02   1.4788455e+02   1.6035105e+02   1.6334887e+02   1.9709790e+02   1.5378636e+02   1.3116891e+02   1.0261091e+02   1.9421840e+02   1.0883887e+02   9.4478703e+01   1.1063887e+02   1.5245470e+02   9.7594545e+01   7.7241527e+01   1.3810455e+02   1.2967527e+02   2.8379091e+01   9.4444218e+01   1.0482636e+02   1.4242753e+02   1.5090182e+02   2.0635149e+02   2.3176909e+02   1.3539382e+01   1.4163887e+02   1.8930470e+02   1.2530887e+02   2.9638110e+02   2.1821091e+02   1.9676767e+02   1.9280909e+02   2.4322073e+02   1.4509545e+02   1.9343055e+02   1.0791887e+02   1.5219230e+02   5.1505091e+02  -4.8522545e+00   1.0959182e+02   2.8142084e+02   1.0758091e+02   3.0011353e+02   2.1734887e+02   2.5267790e+02   1.7891887e+02   2.8280230e+02   2.0962545e+02   9.0281455e+00   4.6918873e+01   1.4922230e+02   7.5885455e+01   9.9144618e+01   1.4166818e+02   1.9468018e+02   2.4176636e+02   1.0283051e+02   9.1415455e+01   1.5666040e+02   2.5496887e+02   1.1571830e+02   1.2123273e+02   1.3772684e+02   5.7158873e+01   1.0211310e+02   8.3900909e+01   1.5843793e+02   8.7683636e+01   9.2058036e+01   1.6089818e+02   1.4535996e+02   2.8573000e+02   1.5689615e+02   9.7429091e+01   8.2112036e+01   5.1301887e+02   1.2497430e+02   1.2293455e+02   9.5880691e+01   1.2195182e+02   6.7320218e+01   2.3487887e+02   6.6895503e+01   7.1510909e+01   7.2262764e+01   1.2127091e+02   6.6301055e+01
   3.6848091e+02   4.2895164e+01   9.5402727e+01   1.3734596e+02   1.2087273e+02   1.3479745e+02   1.5178909e+02   2.0001687e+02   8.7030000e+01   1.7005487e+02   2.2567000e+02   2.8754367e+02   1.3361455e+02   1.2243538e+02   1.2629455e+02   1.1401098e+02   1.5722091e+02   2.1816051e+02   1.8005909e+02   1.3040618e+02   2.0696545e+02   2.4663185e+02   1.8896887e+02   2.1051830e+02   1.4947545e+02   2.5128469e+02   1.5746636e+02   1.4458996e+02   1.7157182e+02   1.7677516e+02   1.3158818e+02   1.7589022e+02   1.9837091e+02   2.1458215e+02   1.1572887e+02   2.1590750e+02   2.1168545e+02   2.8836073e+01   2.6972887e+02   1.7920750e+02   1.5753091e+02   1.2219662e+02   5.1965455e+01   7.5610036e+01   1.0825091e+02   8.1015382e+01   1.2889273e+02   9.5693127e+01   9.5208873e+01   5.9119103e+01   8.7407273e+01   9.8522873e+01   7.6581818e+01   5.4566182e+01   1.0343545e+02   1.0969335e+02   1.9049887e+02   2.3239590e+02   3.2291887e+02   2.4490230e+02   2.0391636e+02   2.2099942e+02   1.8118873e+01   6.5956303e+01   2.1775455e+02   2.2127145e+02   1.6681182e+02   1.9688505e+02   1.0982887e+02   1.2832950e+02   1.5520909e+02   2.6093327e+02   1.1047273e+02   8.1725818e+01   1.6350455e+02   1.8699600e+02   1.1297455e+02   1.0554749e+02   2.0624636e+02   1.9252211e+02   3.2185545e+02   2.8140429e+02   2.6654545e+01   1.2033582e+02   1.5087727e+02   1.1911073e+02   1.3248887e+02   7.2596703e+01   1.1183636e+02   1.1893945e+02   2.0130887e+02   2.2315110e+02   1.7612818e+02   1.5866338e+02   2.8722727e+01  -1.0304182e+01   2.4117455e+02   1.4936331e+02   1.6020887e+02   2.2629910e+02   1.3488455e+02   1.5634105e+02   1.5720887e+02   1.8039910e+02   1.6812636e+02   9.0451709e+01   1.1919091e+02   1.8185200e+02   1.0919887e+02   9.8449903e+01   1.0368887e+02   1.3496070e+02   1.0126455e+02   4.8517927e+01   1.3258455e+02   1.3164687e+02   3.2189091e+01   8.2609418e+01   1.3154636e+02   1.4956993e+02   1.5581182e+02   2.2366869e+02   3.0466909e+02   1.3617382e+01   1.5591887e+02   1.5812230e+02   1.2201887e+02   2.9273430e+02   2.3892091e+02   1.9468087e+02   2.3137909e+02   2.2203513e+02   2.1190545e+02   2.1293575e+02   1.1301887e+02   1.3750430e+02   5.0634091e+02   1.3274545e+01   1.0859182e+02   2.7655084e+02   7.3250909e+01   2.9138993e+02   2.3334887e+02   2.8901790e+02   2.0777887e+02   2.6135350e+02   2.4552545e+02   1.9466145e+01   7.8258873e+01   1.4323510e+02   8.9925455e+01   8.8501418e+01   1.6261818e+02   2.0390418e+02   2.7123636e+02   1.3885291e+02   9.5605455e+01   1.8084520e+02   2.1496887e+02   9.0058303e+01   1.0618273e+02   1.4607084e+02   8.0588873e+01   1.0780870e+02   7.7190909e+01   1.6359473e+02   8.5973636e+01   8.9764836e+01   1.5222818e+02   1.6462356e+02   2.7563000e+02   1.2061415e+02   8.0619091e+01   6.9356836e+01   5.4577887e+02   1.4069350e+02   1.4069455e+02   9.8509891e+01   8.4381818e+01   8.8185818e+01   2.5782887e+02   9.3299503e+01   6.4700909e+01   6.6807564e+01   1.0336091e+02   8.8303855e+01
   4.2744091e+02   4.1658364e+01   1.0140273e+02   1.5462596e+02   1.2811273e+02   1.2564825e+02   1.5797909e+02   2.0933167e+02   1.1903000e+02   1.3768487e+02   1.9543000e+02   2.3435287e+02   1.5066455e+02   1.1293138e+02   1.1848455e+02   1.0301578e+02   1.9308091e+02   1.5034171e+02   1.8019909e+02   1.4953498e+02   1.9405545e+02   3.3981465e+02   1.9134887e+02   2.0528790e+02   1.6185545e+02   2.7148429e+02   1.7060636e+02   1.4172876e+02   1.5162182e+02   1.6732116e+02   1.6834818e+02   1.9694942e+02   2.2808091e+02   2.1768535e+02   9.1308873e+01   2.4090110e+02   2.6568545e+02   3.0706073e+01   2.2725887e+02   1.7741510e+02   1.3753091e+02   1.4184662e+02   4.2495455e+01   7.7407636e+01   9.1670909e+01   6.5531782e+01   1.1555273e+02   9.1570327e+01   9.2828873e+01   1.1101950e+02   8.4027273e+01   9.4463273e+01   7.7921818e+01   7.0608982e+01   1.2419545e+02   1.2593255e+02   1.4001887e+02   2.8677430e+02   3.2982887e+02   2.9224950e+02   2.1563636e+02   1.8911182e+02   8.3018873e+01   8.3234303e+01   1.9761455e+02   2.0188265e+02   1.5157182e+02   2.2062425e+02   1.0149887e+02   1.1628590e+02   1.5949909e+02   2.0668007e+02   8.9142727e+01   1.0486222e+02   2.0298455e+02   2.3907760e+02   1.2745455e+02   1.4543909e+02   1.8329636e+02   1.7278811e+02   2.8661545e+02   2.7451349e+02   3.7374545e+01   1.6390822e+02   9.2687273e+01   1.4033593e+02   8.6548873e+01   8.7061903e+01   1.0983636e+02   1.3838945e+02   2.0549887e+02   1.8329590e+02   1.8178818e+02   1.4869058e+02   1.7292727e+01   1.5990218e+01   2.2436455e+02   1.5265811e+02   1.6791887e+02   2.0654230e+02   1.5740455e+02   1.4015945e+02   1.7701887e+02   1.5524430e+02   1.4978636e+02   1.1252891e+02   1.6223091e+02   1.3878880e+02   1.2236887e+02   1.9369630e+02   1.3249887e+02   1.4460590e+02   7.6304545e+01   9.9184727e+01   1.4539455e+02   1.0633207e+02   4.1139091e+01   1.0456342e+02   1.0165636e+02   9.5131127e+01   1.6047182e+02   2.3401589e+02   3.2766909e+02   3.5587382e+01   1.5168887e+02   1.9741070e+02   1.7553887e+02   2.7112270e+02   2.3721091e+02   1.7729767e+02   2.0647909e+02   2.2397713e+02   2.1766545e+02   2.3309495e+02   9.9308873e+01   1.4850110e+02   4.7557091e+02   3.5066145e+01   1.6544182e+02   2.1119284e+02   6.9680909e+01   3.0200553e+02   2.1349887e+02   3.3765590e+02   1.4187887e+02   3.0014550e+02   2.2810545e+02   1.2909745e+01   8.8348873e+01   1.6599790e+02   9.4545455e+01   1.2137182e+02   1.6671818e+02   2.0048618e+02   2.3704636e+02   1.4230811e+02   1.1555545e+02   1.7258920e+02   2.5896887e+02   8.5828303e+01   1.5561273e+02   1.2425644e+02   7.0828873e+01   1.0887950e+02   8.2660909e+01   1.7253713e+02   9.3073636e+01   8.1436836e+01   1.6570818e+02   1.4449516e+02   2.8606000e+02   1.2539975e+02   1.0204909e+02   7.7412436e+01   5.3506887e+02   1.4088030e+02   7.1264545e+01   8.9204291e+01   9.7521818e+01   8.9464618e+01   2.5982887e+02   9.7329503e+01   7.3220909e+01   8.0315964e+01   8.2030909e+01   7.6060255e+01
   4.7867091e+02   4.3509964e+01   1.0597273e+02   1.7278036e+02   1.5259273e+02   1.2849985e+02   1.4421909e+02   1.9066247e+02   1.4518000e+02   1.1111287e+02   1.8509000e+02   2.7522007e+02   1.1171455e+02   1.6542738e+02   1.6233455e+02   1.1697778e+02   2.4713091e+02   1.7115771e+02   1.5529909e+02   1.7129698e+02   1.4872545e+02   2.0248105e+02   1.6482887e+02   1.6830950e+02   1.5523545e+02   2.5058389e+02   1.5436636e+02   1.6278796e+02   1.6281182e+02   1.7285596e+02   1.3524818e+02   2.0892742e+02   2.0951091e+02   2.5007095e+02   1.2668887e+02   2.4827070e+02   2.2921545e+02   2.1813673e+01   2.3253887e+02   1.1860270e+02   1.0438091e+02   1.4482862e+02   5.7495455e+01   1.0477764e+02   1.1291091e+02   1.0892258e+02   1.1970273e+02   8.1758327e+01   1.1782887e+02   9.3929503e+01   8.6027273e+01   8.5543273e+01   1.1253182e+02   1.1788018e+02   1.4796545e+02   8.6650945e+01   2.0253887e+02   2.1962270e+02   3.0306887e+02   2.4468030e+02   2.1139636e+02   1.6116102e+02   8.3828873e+01   9.4269503e+01   1.8408455e+02   2.2272505e+02   1.3395182e+02   2.3341385e+02   7.8158873e+01   1.6895310e+02   1.4606909e+02   1.8342447e+02   9.4902727e+01   9.1491418e+01   1.9817455e+02   1.9713240e+02   1.2106455e+02   1.2471029e+02   1.9301636e+02   1.4982051e+02   2.6790545e+02   2.5363029e+02   4.7704545e+01   1.3637182e+02   1.4658727e+02   1.1836393e+02   1.0548887e+02   6.6336703e+01   1.2607636e+02   1.1890025e+02   1.5915887e+02   2.0895310e+02   1.6826818e+02   1.6087218e+02   2.2102727e+01   4.7454182e+00   1.6284455e+02   1.9071971e+02   1.6172887e+02   2.1912750e+02   1.5478455e+02   1.6036905e+02   1.6568887e+02   1.9095070e+02   1.2669636e+02   1.3156611e+02   1.7161091e+02   1.7046840e+02   1.0395887e+02   1.6610910e+02   1.1972887e+02   1.4786750e+02   9.8544545e+01   7.8735527e+01   1.4367455e+02   1.2994967e+02   1.8379091e+01   1.0471422e+02   1.1493636e+02   8.9348727e+01   1.4919182e+02   1.5876829e+02   2.8357909e+02   2.1734582e+01   1.7425887e+02   2.1884510e+02   1.7968887e+02   2.9069070e+02   2.1188091e+02   1.7508407e+02   1.6457909e+02   2.3589913e+02   1.8328545e+02   2.1175535e+02   1.1758887e+02   1.2532870e+02   3.4934091e+02  -1.0254545e+00   1.7178182e+02   1.7997564e+02   5.7730909e+01   2.7829153e+02   2.1125887e+02   2.6392510e+02   1.7201887e+02   2.2221430e+02   2.0683545e+02  -1.0186545e+00   6.4588873e+01   1.2613870e+02   9.1025455e+01   9.7653418e+01   1.9356818e+02   2.2747818e+02   2.0247636e+02   1.4640371e+02   1.2184545e+02   1.6460600e+02   2.4815887e+02   8.1883103e+01   1.8804273e+02   8.5802036e+01   7.1068873e+01   1.1410030e+02   8.4090909e+01   1.8833273e+02   8.6023636e+01   6.7280836e+01   1.6479818e+02   1.5614796e+02   2.6182000e+02   1.4937895e+02   9.1189091e+01   6.3991236e+01   4.9006887e+02   1.1643030e+02   1.2974455e+02   1.1947589e+02   8.2281818e+01   1.2182382e+02   2.2668887e+02   9.5270703e+01   6.1940909e+01   7.8598364e+01   1.2146091e+02   8.3855855e+01
   4.3967091e+02   3.8389964e+01   1.1254273e+02   1.6954476e+02   1.1226273e+02   1.5886625e+02   1.3625909e+02   1.9453927e+02   1.3546000e+02   1.1032047e+02   1.9590000e+02   2.1745527e+02   1.3447455e+02   1.9251658e+02   1.3857455e+02   8.2028582e+01   2.2432091e+02   1.6846251e+02   1.4510909e+02   1.8287218e+02   1.7820545e+02   2.6231265e+02   1.4258887e+02   2.7227870e+02   1.4756545e+02   2.2381749e+02   1.7246636e+02   1.8247996e+02   1.3971182e+02   1.3189396e+02   1.4558818e+02   2.2910022e+02   2.2475091e+02   2.1961175e+02   1.0411887e+02   2.5392630e+02   2.9311545e+02   3.5751673e+01   2.3149887e+02   1.5383590e+02   1.5186091e+02   1.2355022e+02   5.2775455e+01   1.0249524e+02   1.1634091e+02   9.4748182e+01   1.1617273e+02   1.2657073e+02   1.0977887e+02   1.2123350e+02   1.1897727e+02   8.3147273e+01   1.0606182e+02   7.9067782e+01   1.1858545e+02   9.5811345e+01   1.5225887e+02   2.7593510e+02   3.2320887e+02   2.2715910e+02   1.5630636e+02   1.6880822e+02   7.1638873e+01   1.0233470e+02   1.7646455e+02   1.9267465e+02   1.5057182e+02   1.8670425e+02   1.1682887e+02   1.2766950e+02   1.5649909e+02   1.8507007e+02   1.1466273e+02   1.1567062e+02   2.0803455e+02   2.0962360e+02   1.2549455e+02   1.2292589e+02   1.8744636e+02   1.4978611e+02   2.9976545e+02   2.6317149e+02   4.5034545e+01   1.3491542e+02   1.2672727e+02   1.2052273e+02   9.8068873e+01   7.1670303e+01   1.2274636e+02   1.0054665e+02   2.0125887e+02   2.0639510e+02   1.4764818e+02   1.6342178e+02   1.8102727e+01   2.5015418e+01   2.0169455e+02   1.5337171e+02   1.8696887e+02   2.2772830e+02   1.4450455e+02   1.1029145e+02   1.4691887e+02   2.0588230e+02   1.0692636e+02   1.4624771e+02   1.7357091e+02   1.5550160e+02   1.2407887e+02   1.2390950e+02   1.0268887e+02   1.7366070e+02   9.8304545e+01   9.6044727e+01   1.5386455e+02   1.3846447e+02   5.3759091e+01   1.1464382e+02   7.1486364e+01   1.0615473e+02   1.4628182e+02   1.5986109e+02   2.1319909e+02   1.4594982e+01   1.5601887e+02   2.3415430e+02   1.5034887e+02   2.3641790e+02   2.2735091e+02   2.2617647e+02   1.7318909e+02   2.2374033e+02   2.0566545e+02   2.3596495e+02   8.2498873e+01   1.3941590e+02   4.8677091e+02   7.4601455e+00   1.0173182e+02   2.2547964e+02   4.3820909e+01   2.7935433e+02   1.9168887e+02   2.9626070e+02   1.3363887e+02   2.5518470e+02   2.4525545e+02   2.1177745e+01   7.8688873e+01   1.2996070e+02   9.5645455e+01   9.6703818e+01   1.4718818e+02   1.4747858e+02   2.3333636e+02   1.2212491e+02   1.0470545e+02   1.5059720e+02   2.2830887e+02   1.1409110e+02   2.3532273e+02   1.4979636e+01   6.9018873e+01   9.8214303e+01   6.8710909e+01   1.8222313e+02   1.1454364e+02   9.5719236e+01   1.2108818e+02   1.5659476e+02   3.0125000e+02   1.3218455e+02   1.0147909e+02   5.9598036e+01   4.8972887e+02   1.2479750e+02   1.0693455e+02   1.4635069e+02   1.0838182e+02   7.6025818e+01   2.1482887e+02   9.0879503e+01   8.2410909e+01   9.4960764e+01   9.5840909e+01   8.3335455e+01
   4.4153091e+02   3.6431164e+01   1.0745273e+02   1.9357196e+02   1.3802273e+02   1.7833545e+02   1.2149909e+02   2.0291007e+02   1.1399000e+02   1.2265807e+02   1.9924000e+02   2.1523807e+02   1.1904455e+02   2.1651098e+02   1.1867455e+02   1.0367058e+02   1.9394091e+02   2.3165291e+02   2.1405909e+02   1.5006618e+02   2.0582545e+02   2.3510305e+02   1.6634887e+02   1.9256790e+02   1.6070545e+02   2.3833629e+02   1.6793636e+02   1.3680236e+02   1.7581182e+02   1.7929596e+02   1.7915818e+02   1.9079462e+02   2.0503091e+02   2.4037935e+02   1.3572887e+02   2.5392750e+02   2.7197545e+02   1.6112873e+01   2.3144887e+02   1.8678990e+02   1.5243091e+02   1.2479462e+02   7.7255455e+01   9.6106836e+01   1.2072091e+02   9.7867782e+01   1.1584273e+02   9.9497127e+01   9.0258873e+01   1.2513510e+02   1.0488727e+02   9.5174473e+01   1.0034182e+02   4.3385382e+01   1.3067545e+02   8.8224145e+01   1.3434887e+02   2.8841790e+02   2.8658887e+02   2.2951870e+02   1.9415636e+02   1.7797022e+02   6.3068873e+01   1.0431030e+02   2.0332455e+02   2.1647585e+02   1.4962182e+02   1.9159025e+02   1.0096887e+02   1.4346830e+02   1.3444909e+02   1.6721407e+02   1.1128273e+02   1.1666102e+02   2.1064455e+02   1.8451480e+02   1.3759455e+02   1.2043789e+02   1.7129636e+02   1.5041811e+02   2.7285545e+02   2.4570429e+02   3.0034545e+01   1.4535542e+02   1.3715727e+02   1.2758833e+02   9.1908873e+01   8.7953103e+01   1.4460636e+02   9.7647855e+01   1.8011887e+02   2.1808630e+02   1.6959818e+02   1.5680578e+02  -2.1872727e+00   2.8688618e+01   1.5731455e+02   1.4035211e+02   1.6815887e+02   2.2109310e+02   1.5178455e+02   1.4132905e+02   1.4015887e+02   2.0671310e+02   1.0559636e+02   1.2445411e+02   1.2471091e+02   1.5084040e+02   1.2413887e+02   1.2643470e+02   8.6918873e+01   1.6568230e+02   8.7304545e+01   7.2254727e+01   1.2744455e+02   1.3224807e+02   4.5329091e+01   1.1998822e+02   8.2876364e+01   1.0280353e+02   1.4709182e+02   2.2031629e+02   2.1690909e+02   2.1778182e+01   1.1558887e+02   2.0162870e+02   1.2101887e+02   2.4472430e+02   2.8926091e+02   1.9856367e+02   1.9618909e+02   1.9071033e+02   1.7699545e+02   2.4091855e+02   7.7588873e+01   1.6357870e+02   5.8105091e+02   1.8677745e+01   1.2778182e+02   2.1653564e+02   5.6580909e+01   3.1276353e+02   2.1044887e+02   2.8275990e+02   1.5682887e+02   2.3427950e+02   1.9731545e+02   7.9029455e+00   9.7778873e+01   1.5872350e+02   9.9075455e+01   1.0919942e+02   1.5109818e+02   1.6035578e+02   2.2823636e+02   1.4948291e+02   1.2936545e+02   1.7881440e+02   1.9982887e+02   7.3269503e+01   2.3594273e+02   1.2260036e+01   7.7448873e+01   1.1348990e+02   6.4240909e+01   1.7330073e+02   7.6593636e+01   7.1465236e+01   1.5170818e+02   1.4014516e+02   2.9211000e+02   1.5205575e+02   8.5049091e+01   8.4002436e+01   4.9482887e+02   1.1238950e+02   1.0655455e+02   1.3443109e+02   1.0062182e+02   8.5266618e+01   2.5639887e+02   5.7223903e+01   7.7220909e+01   8.5185964e+01   9.1220909e+01   5.4895055e+01
   4.3415091e+02   3.9311564e+01   1.4935273e+02   2.0063996e+02   1.5316273e+02   1.6231425e+02   1.4825909e+02   2.0624927e+02   1.3037000e+02   1.2682767e+02   2.2719000e+02   2.7009207e+02   1.1671455e+02   1.6169738e+02   1.1052455e+02   1.1232258e+02   2.2075091e+02   1.5641811e+02   2.0529909e+02   1.7419698e+02   1.7463545e+02   3.2917825e+02   1.7853887e+02   2.8431270e+02   1.5628545e+02   2.6078989e+02   2.0417636e+02   1.7423316e+02   1.8628182e+02   1.8835836e+02   1.6520818e+02   1.7691062e+02   1.8403091e+02   2.2434935e+02   1.1730887e+02   2.4702110e+02   2.5283545e+02   2.9884073e+01   2.5172887e+02   1.6902750e+02   1.2334091e+02   1.0145182e+02   5.5065455e+01   1.0093204e+02   1.1486091e+02   1.1457658e+02   1.1608273e+02   1.3266793e+02   1.0968887e+02   9.3100703e+01   9.5737273e+01   5.4576473e+01   9.2581818e+01   7.8336182e+01   1.3048545e+02   8.9479345e+01   1.8091887e+02   2.0840230e+02   2.7939887e+02   2.4862390e+02   2.1534636e+02   1.6475502e+02   7.4258873e+01   9.4555103e+01   2.3980455e+02   2.4660745e+02   1.4500182e+02   1.4904985e+02   1.0991887e+02   1.6703230e+02   1.6511909e+02   2.0176047e+02   1.1252273e+02   1.2389182e+02   1.3631455e+02   2.3184120e+02   1.3321455e+02   1.0944829e+02   1.6496636e+02   1.2892451e+02   3.5176545e+02   2.6230149e+02   2.4084545e+01   1.1264142e+02   1.5125727e+02   1.3965033e+02   1.0227887e+02   4.9333503e+01   9.8026364e+01   1.2014425e+02   1.8577887e+02   2.2834350e+02   1.7964818e+02   2.0743178e+02   1.9482727e+01   1.3055018e+01   1.5369455e+02   1.5278171e+02   1.6782887e+02   2.3830950e+02   1.6074455e+02   1.4465225e+02   1.5253887e+02   1.8177270e+02   1.0364636e+02   1.4746011e+02   1.3871091e+02   1.3405040e+02   1.1977887e+02   1.4907350e+02   1.2720887e+02   1.7041910e+02   9.5834545e+01   7.1432327e+01   1.4458455e+02   1.3649687e+02   1.7329091e+01   9.0898218e+01   1.2737636e+02   1.2462353e+02   1.4366182e+02   2.1069069e+02   2.2376909e+02   1.6799382e+01   1.1096887e+02   1.5956830e+02   1.3315887e+02   2.3984310e+02   2.8264091e+02   1.8537327e+02   1.8052909e+02   1.9415313e+02   1.7690545e+02   2.0488575e+02   7.3398873e+01   1.5891390e+02   4.8205091e+02   5.2177455e+00   9.4731818e+01   2.5274964e+02   5.9540909e+01   2.9995673e+02   2.0944887e+02   2.9973990e+02   1.9915887e+02   3.0566310e+02   2.6562545e+02   2.9858145e+01   9.9538873e+01   1.1686270e+02   7.6835455e+01   1.0544862e+02   1.5871818e+02   1.6359618e+02   2.7199636e+02   1.4279211e+02   1.2560545e+02   1.7254520e+02   2.1430887e+02   1.0221110e+02   2.1442273e+02  -5.3083636e+00   5.0968873e+01   1.2651830e+02   8.3520909e+01   1.8284833e+02   9.0733636e+01   9.1954036e+01   1.7037818e+02   1.5470156e+02   2.9473000e+02   1.4155615e+02   1.0790909e+02   5.5793636e+01   4.8639887e+02   1.4972390e+02   1.3526455e+02   1.4718429e+02   9.8571818e+01   8.6850618e+01   2.0944887e+02   7.1309903e+01   8.1840909e+01   7.4206364e+01   9.4840909e+01   6.8655455e+01
   4.3872091e+02   4.3565964e+01   1.2816273e+02   1.6672516e+02   1.2987273e+02   1.1107745e+02   1.4825909e+02   1.9610927e+02   1.1161000e+02   1.2470847e+02   2.0543000e+02   2.2807287e+02   1.3761455e+02   1.7887538e+02   1.3867455e+02   1.0949058e+02   2.0494091e+02   2.0034291e+02   2.0296909e+02   1.7500338e+02   1.4796545e+02   2.7264185e+02   2.1082887e+02   2.4662950e+02   1.5351545e+02   2.4248149e+02   1.7050636e+02   1.5144676e+02   1.5524182e+02   1.7946156e+02   1.5496818e+02   2.3558982e+02   1.9208091e+02   2.4951535e+02   1.2296887e+02   2.4456830e+02   2.9245545e+02   3.0754473e+01   2.6544887e+02   1.5835990e+02   1.4086091e+02   1.3877022e+02   5.3015455e+01   9.0286036e+01   1.1496091e+02   1.1604858e+02   8.8842727e+01   1.3156713e+02   8.7778873e+01   7.6953503e+01   1.2383727e+02   8.4418473e+01   1.1458182e+02   6.1766182e+01   1.1229545e+02   9.3364545e+01   1.5125887e+02   2.7430510e+02   3.0982887e+02   1.8246950e+02   1.9511636e+02   2.1132342e+02   1.0134887e+02   7.7817903e+01   2.2804455e+02   3.0068825e+02   1.8828182e+02   1.2977745e+02   1.0039887e+02   1.3732390e+02   1.6992909e+02   1.9427567e+02   1.4238273e+02   1.1188302e+02   1.5641455e+02   2.1733320e+02   1.1002455e+02   1.0849349e+02   1.8682636e+02   1.5869571e+02   2.7028545e+02   2.8433989e+02   1.1564545e+01   8.6693018e+01   1.3510727e+02   1.3261233e+02   1.2606887e+02   2.2010303e+01   8.7026364e+01   1.2402425e+02   1.9044887e+02   2.1244990e+02   1.9092818e+02   1.7424938e+02   1.7382727e+01   1.1983018e+01   1.5817455e+02   1.1423331e+02   1.5739887e+02   1.6885390e+02   1.4707455e+02   1.2936585e+02   1.2839887e+02   1.8608390e+02   1.1173636e+02   1.7229291e+02   1.0119091e+02   1.4681200e+02   1.4472887e+02   8.3317503e+01   1.0663887e+02   1.8987470e+02   8.8454545e+01   8.9252727e+01   1.1825455e+02   1.2488327e+02   4.2390909e+00   1.0656542e+02   1.1020636e+02   1.4277713e+02   1.2671182e+02   1.9452669e+02   2.1709909e+02   1.4298182e-01   1.3730887e+02   1.9503110e+02   1.2806887e+02   3.1620030e+02   2.7745091e+02   1.8583847e+02   2.0814909e+02   1.9356353e+02   2.0423545e+02   1.8378935e+02   7.5918873e+01   1.4128230e+02   2.9505091e+02   1.2267745e+01   7.2251818e+01   2.8621804e+02   4.8060909e+01   2.7459513e+02   2.0849887e+02   2.6800590e+02   1.7587887e+02   2.8004550e+02   2.1052545e+02   1.1661455e+00   7.8258873e+01   1.3804510e+02   7.4315455e+01   8.5080218e+01   1.4523818e+02   1.7205458e+02   2.4609636e+02   1.6300411e+02   1.1470545e+02   1.5541720e+02   2.1215887e+02   8.9333103e+01   2.3975273e+02   8.0052364e+00   5.2778873e+01   1.2556350e+02   7.5050909e+01   1.9138593e+02   7.6353636e+01   9.2104436e+01   1.3922818e+02   1.6366356e+02   3.2592000e+02   1.4559095e+02   1.0890909e+02   7.0383636e+01   4.7596887e+02   1.4165830e+02   1.2260455e+02   1.7857709e+02   1.0262182e+02   9.7526618e+01   1.9425887e+02   8.7435103e+01   7.2320909e+01   5.1537964e+01   9.6690909e+01   6.8597455e+01
   4.3329091e+02   4.0240364e+01   1.1054273e+02   1.9998476e+02   1.3064273e+02   1.5758585e+02   1.9302909e+02   1.9966767e+02   1.1437000e+02   1.2448767e+02   2.5081000e+02   2.7925247e+02   1.5952455e+02   1.1946258e+02   1.2086455e+02   1.1768538e+02   1.4856091e+02   2.1876331e+02   1.4334909e+02   2.1939298e+02   1.6120545e+02   3.1334265e+02   1.7320887e+02   2.5820910e+02   1.4508545e+02   3.0058589e+02   1.7365636e+02   1.5162476e+02   1.3000182e+02   1.7677076e+02   1.5981818e+02   2.6729182e+02   2.0741091e+02   2.1171895e+02   1.0720887e+02   2.6501910e+02   2.8807545e+02   3.8964873e+01   2.7458887e+02   2.2476870e+02   1.2972091e+02   1.2637142e+02   4.7065455e+01   7.9422036e+01   1.1953091e+02   8.6492982e+01   1.1208273e+02   1.0265793e+02   9.2878873e+01   8.1975503e+01   9.2407273e+01   8.4502873e+01   1.1258182e+02   7.0356182e+01   1.1000545e+02   8.2877745e+01   1.6668887e+02   2.6930070e+02   2.8672887e+02   2.4769750e+02   1.9515636e+02   2.1232022e+02   4.3538873e+01   9.0492703e+01   2.4970455e+02   2.7033545e+02   1.7209182e+02   1.5484265e+02   9.9308873e+01   1.1712110e+02   1.6692909e+02   2.4399567e+02   1.4214273e+02   8.3142218e+01   1.5503455e+02   1.8963360e+02   8.7874545e+01   1.2298549e+02   1.7248636e+02   1.3636291e+02   2.9990545e+02   2.8183029e+02   3.5464545e+01   1.1882102e+02   1.6515727e+02   1.1839833e+02   1.0754887e+02   8.1281903e+01   1.1588636e+02   1.1094545e+02   1.9744887e+02   2.5083990e+02   1.8164818e+02   1.9403178e+02   1.3382727e+01   5.7830182e+00   1.4355455e+02   1.6550291e+02   1.7196887e+02   1.8654830e+02   1.9016455e+02   1.5644865e+02   1.6001887e+02   2.1160430e+02   1.4554636e+02   1.6863811e+02   1.1942091e+02   1.6783360e+02   1.3136887e+02   1.2838630e+02   1.1663887e+02   1.6997470e+02   8.4594545e+01   9.2611527e+01   1.4420455e+02   1.2533727e+02   3.8759091e+01   9.0843818e+01   1.1215636e+02   1.3634113e+02   1.7233182e+02   1.8620709e+02   1.2743909e+02   2.1265782e+01   1.4230887e+02   1.7063110e+02   1.5344887e+02   2.5864990e+02   2.9140091e+02   2.0024247e+02   1.8104909e+02   2.3835153e+02   1.6551545e+02   1.8555695e+02   7.7778873e+01   1.4479350e+02   4.5034091e+02   8.7545455e+00   5.5301818e+01   2.7057404e+02   5.5490909e+01   2.7590073e+02   1.9801887e+02   2.9232430e+02   1.8149887e+02   2.9630590e+02   2.4094545e+02   1.1732545e+01   9.8728873e+01   1.3911750e+02   7.2025455e+01   8.0453418e+01   1.2375818e+02   1.8387298e+02   2.7004636e+02   1.1213811e+02   1.3746545e+02   1.4402640e+02   2.2730887e+02   1.2550110e+02   2.5475273e+02   1.5805236e+01   8.1878873e+01   1.1613550e+02   7.9090909e+01   1.2715273e+02   1.0764364e+02   9.3411236e+01   1.8175818e+02   1.4998116e+02   3.0920000e+02   1.5968855e+02   9.1099091e+01   9.6618436e+01   4.7201887e+02   1.3459430e+02   1.0703455e+02   1.3706269e+02   7.2621818e+01   1.0688662e+02   2.5458887e+02   1.1355870e+02   8.6220909e+01   5.5275964e+01   1.1193091e+02   1.0132825e+02
   4.7163091e+02   4.6593164e+01   9.9022727e+01   1.4266636e+02   1.2945273e+02   1.5263105e+02   1.4825909e+02   2.0710927e+02   1.0613000e+02   1.6295687e+02   2.1771000e+02   2.8380047e+02   1.1690455e+02   1.5196218e+02   1.2524455e+02   9.9664982e+01   1.4908091e+02   1.8686171e+02   1.1829909e+02   1.5482698e+02   1.6382545e+02   2.9951305e+02   1.0496887e+02   2.8466830e+02   2.0204545e+02   2.9402909e+02   1.2436636e+02   1.2951796e+02   1.4895182e+02   1.5010476e+02   1.5772818e+02   2.1850902e+02   2.3803091e+02   2.3668935e+02   1.1096887e+02   2.1990830e+02   2.9540545e+02   3.7478473e+01   1.9325887e+02   1.7236510e+02   1.2729091e+02   1.1242582e+02   6.0015455e+01   7.5776036e+01   1.0005091e+02   7.4191382e+01   1.1365273e+02   7.3962327e+01   8.2348873e+01   8.8717903e+01   8.0267273e+01   6.1814073e+01   7.7871818e+01   9.1462982e+01   1.1719545e+02   1.0830255e+02   1.5411887e+02   2.7292630e+02   3.2830887e+02   2.4104110e+02   2.4811636e+02   2.1846342e+02   5.6258873e+01   9.9615103e+01   2.2166455e+02   2.6695865e+02   1.7367182e+02   1.7952625e+02   1.1439887e+02   1.1125390e+02   1.5649909e+02   2.1212007e+02   9.3902727e+01   8.1571418e+01   1.2641455e+02   2.0725320e+02   1.3302455e+02   1.1156349e+02   1.8567636e+02   1.6497771e+02   2.8509545e+02   2.8220509e+02   4.2274545e+01   1.4008622e+02   1.4025727e+02   1.5215033e+02   9.8758873e+01   7.5195103e+01   1.1850636e+02   9.9455855e+01   1.9072887e+02   2.4590750e+02   2.1407818e+02   1.4491738e+02   1.0862727e+01   7.8461818e-01   1.9788455e+02   1.3063651e+02   1.4372887e+02   2.0475750e+02   2.1078455e+02   1.2741905e+02   1.6596887e+02   1.5521830e+02   1.3631636e+02   1.5999651e+02   1.5190091e+02   1.3499520e+02   7.8958873e+01   1.5063910e+02   8.1018873e+01   1.5311430e+02   8.6024545e+01   7.4977127e+01   2.0914545e+01   2.5304727e+00   3.8949091e+01   8.6548618e+01   1.0482636e+02   1.7115753e+02   2.0757182e+02   1.7376789e+02   8.3049091e+01   1.3346982e+01   1.3349887e+02   1.6733590e+02   1.1430887e+02   2.9878110e+02   2.6269091e+02   1.6491927e+02   1.9228909e+02   2.2326233e+02   1.3347545e+02   2.1859015e+02   7.4728873e+01   1.3456750e+02   4.3248091e+02   3.1753345e+01   8.6821818e+01   2.7096244e+02   4.8010909e+01   2.5963913e+02   1.8977887e+02   2.6322350e+02   1.3868887e+02   3.2945070e+02   2.3704545e+02   1.1674545e+01   1.0639887e+02   1.0612390e+02   9.3695455e+01   9.4289818e+01   1.5794818e+02   1.6446778e+02   1.9566636e+02   1.4665851e+02   1.2355545e+02   1.5817920e+02   2.1063887e+02   9.2884703e+01   2.2323273e+02   7.9468364e+00   8.0828873e+01   9.2699503e+01   5.9950909e+01   1.4221393e+02   9.8883636e+01   1.0525204e+02   1.6213818e+02   1.6845076e+02   3.2158000e+02   1.5088815e+02   8.0239091e+01   6.6727236e+01   4.9349887e+02   1.3058590e+02   1.2517455e+02   1.2689149e+02   8.3051818e+01   9.5672218e+01   2.5749887e+02   8.6225903e+01   8.3180909e+01   7.9899164e+01   1.0074091e+02   7.5703455e+01
   4.8687091e+02   4.2333964e+01   1.0111273e+02   1.8797916e+02   1.4735273e+02   1.0167905e+02   1.6945909e+02   2.2593327e+02   1.0675000e+02   1.5566727e+02   2.1614000e+02   2.8973607e+02   9.8574545e+01   1.9995858e+02   1.2205455e+02   1.0025018e+02   1.6951091e+02   1.7727731e+02   1.3291909e+02   1.9408738e+02   1.5553545e+02   2.8274625e+02   1.3672887e+02   2.4922750e+02   1.0304545e+02   2.8342909e+02   1.4865636e+02   1.3729476e+02   1.0809182e+02   1.6076356e+02   1.8891818e+02   1.9168382e+02   2.1665091e+02   2.3044975e+02   1.1558887e+02   2.3843870e+02   2.4259545e+02   1.0223273e+01   1.9796887e+02   1.5375830e+02   1.2796091e+02   1.1313222e+02   7.2155455e+01   8.2274836e+01   1.2010091e+02   7.7687382e+01   1.2741273e+02   8.2291527e+01   1.0296887e+02   8.4258303e+01   1.0511727e+02   7.3396073e+01   8.4631818e+01   6.3732182e+01   1.2939545e+02   8.7666545e+01   1.8658887e+02   1.9342870e+02   3.3472887e+02   2.2909750e+02   2.3296636e+02   2.1882542e+02   5.1588873e+01   1.1303870e+02   2.3675455e+02   2.7185145e+02   1.7105182e+02   2.1896585e+02   1.0563887e+02   1.2980470e+02   1.7830909e+02   2.2479527e+02   1.0676273e+02   8.5542618e+01   1.4474455e+02   2.0311680e+02   1.3864455e+02   1.3139389e+02   2.1729636e+02   1.7139811e+02   2.5904545e+02   3.2795909e+02   5.8324545e+01   1.3347222e+02   1.4691727e+02   1.5209753e+02   1.2127887e+02   9.4073503e+01   9.8986364e+01   9.8447455e+01   1.5458887e+02   2.6898870e+02   1.7812818e+02   1.6293338e+02   1.5572727e+01   2.4217818e+01   2.1555455e+02   1.4431291e+02   1.7382887e+02   2.0991950e+02   1.8340455e+02   1.2555945e+02   2.0649887e+02   1.8835590e+02   1.4221636e+02   8.7664509e+01   1.4438091e+02   1.5592680e+02   1.0895887e+02   1.3605910e+02   1.0372887e+02   1.5210750e+02   9.7304545e+01   6.5354727e+01   3.7634545e+01   1.3332873e+01   3.3279091e+01   8.7382218e+01   1.1832636e+02   1.3640753e+02   1.9752182e+02   1.8133189e+02   1.1533909e+02  -1.6576218e+01   1.2896887e+02   1.7708830e+02   1.2944887e+02   2.4937990e+02   2.4421091e+02   1.7958767e+02   2.2709909e+02   2.4142753e+02   1.7128545e+02   1.9828535e+02   1.1706887e+02   1.4594030e+02   5.0505091e+02   8.3777455e+00   1.4011182e+02   2.5402924e+02   5.7060909e+01   3.0577513e+02   2.2230887e+02   2.9785110e+02   1.4539887e+02   3.3800390e+02   2.3573545e+02  -9.1065455e-01   6.8398873e+01   1.7121390e+02   9.5735455e+01   1.0688662e+02   1.5047818e+02   1.8059538e+02   2.1785636e+02   1.4417331e+02   1.4617545e+02   2.0394960e+02   2.3387887e+02   8.0495503e+01   2.9213273e+02   2.2474836e+01   1.4377887e+02   1.8563503e+01   7.0430909e+01   1.6808553e+02   9.5303636e+01   9.6638436e+01   1.8575818e+02   1.7008116e+02   3.0782000e+02   1.3979895e+02   8.8289091e+01   6.6893236e+01   5.2625887e+02   1.1563510e+02   1.0141455e+02   1.4746229e+02   1.0095182e+02   8.8470218e+01   2.4182887e+02   9.2149503e+01   5.0840909e+01   7.7536364e+01   1.0755091e+02   1.0043865e+02
   4.4625091e+02   2.6243564e+01   1.0007273e+02   1.8249236e+02   1.5845273e+02   1.2698105e+02   1.2264909e+02   1.9648807e+02   1.0956000e+02   1.3063247e+02   1.7481000e+02   2.4852247e+02   1.2071455e+02   1.7375738e+02   1.3233455e+02   1.3218778e+02   1.7837091e+02   2.1280851e+02   1.3567909e+02   2.0233658e+02   1.2363545e+02   2.6077825e+02   1.0863887e+02   2.3975470e+02   1.4637545e+02   2.8739269e+02   1.7288636e+02   1.7359636e+02   1.5247182e+02   1.5121316e+02   1.6267818e+02   2.1840302e+02   1.9122091e+02   3.0453415e+02   1.2515887e+02   2.7519310e+02   2.5930545e+02   8.6964727e+00   1.8744887e+02   1.4078990e+02   1.1700091e+02   1.5929902e+02   5.9735455e+01   8.2558436e+01   1.3134091e+02   1.0644818e+02   1.0232273e+02   9.9248727e+01   9.0348873e+01   1.1259790e+02   1.1245727e+02   1.0299887e+02   9.5531818e+01   9.7050182e+01   1.2229545e+02   9.9804545e+01   1.6263887e+02   2.2753470e+02   3.6563887e+02   2.5353470e+02   2.3311636e+02   1.8923342e+02   6.5638873e+01   1.0434470e+02   2.2227455e+02   2.0219985e+02   2.0990182e+02   1.4919785e+02   9.5158873e+01   1.4298310e+02   1.9430909e+02   2.1009527e+02   8.3432727e+01   8.9559018e+01   1.8317455e+02   2.0899240e+02   1.0778455e+02   1.2958269e+02   2.0629636e+02   1.5427811e+02   2.8152545e+02   3.0001069e+02   6.7084545e+01   1.5325142e+02   1.2887727e+02   1.5039073e+02   1.2201887e+02   3.2964303e+01   1.0379636e+02   8.9582655e+01   1.5230887e+02   2.8845110e+02   1.5173818e+02   1.4038458e+02   2.1812727e+01   1.1958618e+01   2.3074455e+02   1.5809771e+02   1.6977887e+02   2.2001350e+02   1.6464455e+02   1.3168025e+02   1.8839887e+02   1.8399390e+02   1.3616636e+02   1.0100851e+02   1.6581091e+02   1.5535240e+02   1.3660887e+02   1.0066710e+02   1.3996887e+02   1.6196830e+02   1.0297455e+02   1.1000113e+02   1.7824545e+01  -1.3512327e+01   1.0279091e+01   1.0250222e+02   1.2576636e+02   1.1842233e+02   1.7800182e+02   1.8080349e+02   1.0352909e+02  -1.0114182e+00   1.3363887e+02   2.4232470e+02   1.5920887e+02   2.8508910e+02   2.3297091e+02   1.6329687e+02   1.7295909e+02   2.2160873e+02   1.6385545e+02   2.3506975e+02   8.6068873e+01   1.2242030e+02   3.6200091e+02   1.3391745e+01   7.6011818e+01   2.4624724e+02   4.9150909e+01   2.6054793e+02   2.4449887e+02   3.2722590e+02   1.5896887e+02   2.5653830e+02   2.3615545e+02   1.9557455e+00   6.6018873e+01   1.2526430e+02   7.4355455e+01   8.9027018e+01   1.2256818e+02   1.6120818e+02   2.3880636e+02   1.0301731e+02   1.4051545e+02   1.7216240e+02   2.1139887e+02   7.1493903e+01   2.1904273e+02   4.6620364e+00   1.3915887e+02   4.0331032e+00   7.5470909e+01   1.7854233e+02   5.3113636e+01   1.0625364e+02   1.1789818e+02   1.6246996e+02   2.7773000e+02   1.3187615e+02   8.2189091e+01   9.1331236e+01   4.2996887e+02   1.4295830e+02   1.4074455e+02   1.2907589e+02   8.9761818e+01   9.8135418e+01   2.2268887e+02   1.0954070e+02   6.7750909e+01   3.6043564e+01   9.1740909e+01   9.4093455e+01
   4.5729091e+02   3.4600364e+01   1.0654273e+02   1.7564476e+02   1.4935273e+02   1.4270905e+02   1.7006909e+02   1.7231447e+02   1.3308000e+02   1.3761087e+02   2.0567000e+02   2.3762367e+02   1.4795455e+02   1.1962818e+02   1.3105455e+02   1.0877018e+02   1.9518091e+02   1.9441371e+02   1.6529909e+02   1.9849698e+02   1.7472545e+02   2.5778105e+02   4.7538873e+01   2.5045270e+02   1.6880545e+02   2.4235829e+02   1.8579636e+02   1.4103356e+02   1.5100182e+02   1.5009076e+02   1.2839818e+02   2.6214542e+02   1.4803091e+02   2.6174935e+02   1.6177887e+02   2.6574350e+02   2.7778545e+02   1.3028073e+01   2.3044887e+02   1.3724990e+02   1.4577091e+02   1.1394742e+02   7.3925455e+01   1.0361324e+02   1.3229091e+02   1.1742218e+02   1.1384273e+02   1.0022713e+02   1.2744887e+02   1.0296990e+02   1.1007727e+02   1.1375927e+02   8.8871818e+01   8.5012982e+01   1.1119545e+02   1.1207255e+02   1.6777887e+02   2.6759350e+02   3.9634887e+02   2.3883790e+02   1.7601636e+02   1.9742142e+02   7.8778873e+01   9.1953503e+01   2.0470455e+02   1.9036545e+02   1.9476182e+02   2.1678905e+02   9.8918873e+01   1.0606230e+02   1.8520909e+02   1.8596327e+02   9.1052727e+01   8.8989418e+01   2.0093455e+02   2.1534160e+02   1.3606455e+02   1.6389029e+02   1.9701636e+02   1.5093051e+02   3.2647545e+02   3.3770469e+02   6.9944545e+01   1.6002262e+02   1.2630727e+02   1.4312633e+02   1.1812887e+02   6.5595503e+01   1.2502636e+02   1.1855425e+02   1.5944887e+02   2.2759990e+02   1.5235818e+02   2.0504498e+02   1.0102727e+01   1.0235418e+01   2.1260455e+02   1.5340891e+02   1.7834887e+02   2.0922790e+02   1.6002455e+02   1.1009985e+02   1.5972887e+02   1.8381750e+02   1.5435636e+02   8.5693309e+01   1.4500091e+02   1.5340720e+02   1.0777887e+02   1.3468350e+02   1.0939887e+02   1.1845390e+02   1.0559455e+02   1.0417153e+02   3.4584545e+01   1.1386873e+01   2.8189091e+01   1.3368942e+02   1.0570636e+02   1.1030713e+02   1.8862182e+02   1.6680389e+02   9.5239091e+01   1.2561782e+01   1.4830887e+02   2.0244110e+02   1.6477887e+02   2.6464350e+02   2.6659091e+02   1.8075727e+02   1.7695909e+02   2.3052873e+02   2.0723545e+02   2.2707935e+02   9.2778873e+01   1.2974350e+02   4.3757091e+02   9.8661455e+00   9.0591818e+01   2.4394084e+02   6.4340909e+01   2.7776273e+02   2.3591887e+02   2.7295230e+02   1.3168887e+02   2.7387070e+02   2.3262545e+02   1.6758145e+01   7.3398873e+01   1.3572390e+02   1.1312545e+02   9.3975418e+01   1.1832818e+02   1.7792738e+02   2.2266636e+02   1.2126851e+02   2.2532545e+02   1.0142760e+02   2.6406887e+02   7.7610303e+01   2.7428273e+02   1.9092836e+01   1.3925887e+02  -9.7489680e-01   8.6050909e+01   1.9321593e+02   5.8973636e+01   1.2344484e+02   1.3318818e+02   1.6905676e+02   2.9268000e+02   1.3701015e+02   1.0371909e+02   6.3848836e+01   4.6244887e+02   1.4201990e+02   1.4555455e+02   1.2431109e+02   8.7571818e+01   8.5690618e+01   2.3534887e+02   7.4577903e+01   7.7270909e+01   7.1091964e+01   1.0798091e+02   5.3174255e+01
   4.0910091e+02   1.6835564e+01   1.0992273e+02   2.2599436e+02   1.4545273e+02   1.3921105e+02   1.4116909e+02   1.6090647e+02   1.3027000e+02   1.2735567e+02   2.1714000e+02   2.3027607e+02   1.4457455e+02   1.4989858e+02   1.2229455e+02   1.1104098e+02   1.6813091e+02   2.1823771e+02   1.4915909e+02   1.7754818e+02   1.8901545e+02   2.4335785e+02   8.5918873e+01   2.9391230e+02   1.5685545e+02   2.2983429e+02   1.8193636e+02   1.5906236e+02   1.7900182e+02   1.8228076e+02   1.6286818e+02   2.2128782e+02   2.1508091e+02   2.3595535e+02   1.3920887e+02   2.6806910e+02   2.7116545e+02   3.3267673e+01   2.3749887e+02   1.6068590e+02   1.6838091e+02   1.0979862e+02   5.5775455e+01   1.0844524e+02   1.1544091e+02   1.0801018e+02   1.3470273e+02   9.7088327e+01   9.1728873e+01   1.1234750e+02   9.5977273e+01   1.0079727e+02   9.0631818e+01   9.2632182e+01   1.3615545e+02   7.2645745e+01   1.7077887e+02   2.5650350e+02   3.3377887e+02   2.5055350e+02   1.8258636e+02   1.7908582e+02   6.3018873e+01   1.0916430e+02   1.8732455e+02   1.9027585e+02   1.7467182e+02   2.0334625e+02   7.9968873e+01   1.5576830e+02   1.6254909e+02   1.7977607e+02   9.6712727e+01   7.4826618e+01   1.9155455e+02   2.1661200e+02   1.3402455e+02   1.5638349e+02   1.8758636e+02   1.4091491e+02   2.5880545e+02   2.7659829e+02   4.7374545e+01   1.3625822e+02   1.1049727e+02   1.2339113e+02   1.1559887e+02   8.0007903e+01   8.8936364e+01   1.0496145e+02   1.6272887e+02   2.0852750e+02   1.7778818e+02   1.6130058e+02   2.0142727e+01   8.2822182e+00   2.0655455e+02   1.3889291e+02   1.3458887e+02   2.1029870e+02   1.6912455e+02   1.1289185e+02   6.7258873e+01   4.3355103e+01   1.3916636e+02   1.1080851e+02   1.3566091e+02   1.7600440e+02   1.3360887e+02   1.5685710e+02   1.1758887e+02   1.1260870e+02   9.9354545e+01   8.8910727e+01   3.1104545e+01   1.7715273e+01   5.2569091e+01   1.0854902e+02   1.3293636e+02   9.6408727e+01   1.7824182e+02   1.6916429e+02   1.4719909e+02   1.2354982e+01   1.7034887e+02   2.0729790e+02   1.2411887e+02   3.1670630e+02   2.6035091e+02   2.0510647e+02   1.9057909e+02   2.2919913e+02   1.5928545e+02   2.4781535e+02   7.6068873e+01   1.6560030e+02   4.1800091e+02   6.1517455e+00   1.3868182e+02   2.2876364e+02   6.0250909e+01   2.7118993e+02   2.4711887e+02   2.7701630e+02   1.7868887e+02   2.2277070e+02   2.1078545e+02  -1.2494655e+01   9.1588873e+01   1.0011870e+02   7.5125455e+01   1.0482542e+02   1.7513818e+02   1.9247258e+02   2.1790636e+02   1.1359931e+02   2.1275545e+02   1.1557320e+02   2.3311887e+02   1.1079630e+02   2.7151273e+02   8.4144364e+00   1.6449887e+02   1.9559032e+00   7.1140909e+01   1.6378873e+02   6.4303636e+01   9.9358436e+01   1.3694818e+02   1.7170596e+02   2.9058000e+02   1.3884815e+02   9.1719091e+01   7.8088836e+01   4.8777887e+02   1.4718350e+02   1.5731455e+02   1.1361029e+02   8.7621818e+01   1.0120662e+02   2.2825887e+02   1.1237510e+02   7.3410909e+01   6.3160764e+01   1.0884091e+02   9.3335455e+01
   3.9825091e+02   4.3133564e+01   1.3640273e+02   2.3353596e+02   1.2673273e+02   1.6680865e+02   1.4564909e+02   1.8402807e+02   1.1199000e+02   1.4400807e+02   2.1043000e+02   2.4981287e+02   1.2652455e+02   1.8834258e+02   1.2962455e+02   9.5934582e+01   1.9241091e+02   1.6644531e+02   1.3438909e+02   2.3329978e+02   1.8610545e+02   3.0121065e+02   5.4538873e+01   3.3794270e+02   1.5742545e+02   2.8988869e+02   1.6341636e+02   1.9516396e+02   1.9443182e+02   1.9908636e+02   1.4524818e+02   2.1284742e+02   2.8361091e+02   1.9728295e+02   1.2991887e+02   2.5534230e+02   2.6530545e+02   5.1696473e+01   2.2387887e+02   1.5882550e+02   1.4100091e+02   1.3303902e+02   6.1255455e+01   9.2576836e+01   9.8290909e+01   8.3232182e+01   1.6079273e+02   1.0638113e+02   1.0344887e+02   1.0564990e+02   1.0754727e+02   8.2441673e+01   7.5731818e+01   8.7734182e+01   9.2625455e+01   9.8128145e+01   1.5887887e+02   1.8221550e+02   2.8353887e+02   2.5848270e+02   1.5282636e+02   1.6299662e+02   9.3968873e+01   8.2408303e+01   1.5942455e+02   2.1098785e+02   1.7419182e+02   1.4252465e+02   1.0520887e+02   1.3026910e+02   1.2992909e+02   2.2157567e+02   1.2062273e+02   1.0800382e+02   2.1764455e+02   1.7666480e+02   1.3926455e+02   1.0039429e+02   7.1726364e+01   5.0523709e+01   2.9385545e+02   2.2326429e+02   5.8564545e+01   1.3678302e+02   1.0920727e+02   1.2449433e+02   1.0506887e+02   4.4110303e+01   1.1845636e+02   1.0878985e+02   1.7001887e+02   2.4465430e+02   1.4078818e+02   1.5530058e+02   3.7242727e+01   4.9642182e+00   1.8536455e+02   1.1953811e+02   1.6444887e+02   2.8747990e+02   1.4355455e+02   1.7064745e+02   1.4896887e+02   2.3157830e+02   1.1673636e+02   1.5265291e+02   1.4661091e+02   1.9841840e+02   1.3930887e+02   1.5887110e+02   1.0511887e+02   1.5646630e+02   7.0264545e+01   9.0897927e+01   1.6864545e+01   9.9447273e-01   4.3239091e+01   1.0796542e+02   1.1237636e+02   7.2053527e+01   1.6285182e+02   1.1348549e+02   2.3671909e+02   1.0143382e+01   1.3663887e+02   2.4308470e+02   1.6077887e+02   2.5130350e+02   2.4769091e+02   2.4135927e+02   1.6528909e+02   2.1551233e+02   2.1161545e+02   1.6019895e+02   8.8068873e+01   1.5597030e+02   4.2362091e+02   3.4121455e+00   1.5701182e+02   2.3515724e+02   5.8490909e+01   2.7209073e+02   2.0349887e+02   3.1254590e+02   1.3468887e+02   2.3505070e+02   2.1610545e+02   1.1399745e+01   4.7068873e+01   1.5825030e+02   8.8265455e+01   1.1434422e+02   1.7813818e+02   1.9762258e+02   1.9442636e+02   1.1523771e+02   2.1627545e+02   1.2343160e+02   2.3606887e+02   1.0028030e+02   2.6813273e+02  -2.5051636e+00   1.6825887e+02  -1.8674897e+01   6.7380909e+01   1.7061953e+02   5.3353636e+01   1.0099444e+02   1.7518818e+02   1.3769676e+02   2.5677000e+02   1.2821295e+02   8.5619091e+01   7.8956836e+01   5.0501887e+02   1.1680430e+02   1.3688455e+02   9.9864691e+01   7.8241818e+01   7.9247018e+01   2.0277887e+02   1.0698350e+02   7.8180909e+01   5.7069164e+01   1.0260091e+02   1.0588465e+02
   3.5682091e+02   4.2257964e+01   1.1892273e+02   2.1484436e+02   1.3111273e+02   1.8935825e+02   1.8625909e+02   1.9134927e+02   1.2532000e+02   1.3737167e+02   2.1324000e+02   2.6087807e+02   1.4342455e+02   2.0337058e+02   1.3705455e+02   1.0972018e+02   1.5137091e+02   2.2515851e+02   1.2353909e+02   2.3978778e+02   1.4877545e+02   2.6819705e+02   6.4728873e+01   3.0583750e+02   1.7380545e+02   2.5647829e+02   1.6427636e+02   2.0004516e+02   1.5933182e+02   1.5837436e+02   1.7596818e+02   1.9318982e+02   1.8475091e+02   1.9800175e+02   1.0568887e+02   2.5971070e+02   2.8878545e+02   2.7428073e+01   2.8987887e+02   1.7925550e+02   1.3991091e+02   1.1412622e+02   4.9775455e+01   1.3982524e+02   1.4229091e+02   1.5081218e+02   1.5622273e+02   1.0664673e+02   1.0420887e+02   8.6109103e+01   7.9457273e+01   9.1018873e+01   9.9441818e+01   8.1837382e+01   1.1110545e+02   1.2583975e+02   1.3996887e+02   2.7524830e+02   2.9544887e+02   2.8590990e+02   1.3930636e+02   1.4154822e+02   6.8828873e+01   1.1122950e+02   2.0551455e+02   1.7030065e+02   1.4752182e+02   2.2570825e+02   8.7208873e+01   1.4799910e+02   1.4887909e+02   1.9038967e+02   1.2685273e+02   9.7035418e+01   1.6888455e+02   2.0975560e+02   1.4187455e+02   1.2952549e+02   7.2486364e+01   1.0417291e+02   3.1652545e+02   2.3498069e+02   4.0654545e+01   1.6898582e+02   1.2796727e+02   1.2446353e+02   8.0648873e+01   6.2643903e+01   1.3455636e+02   1.0193185e+02   1.7925887e+02   2.4415510e+02   1.2583818e+02   1.6206658e+02   2.8572727e+01   1.3678182e+00   2.0193455e+02   1.1373251e+02   1.4420887e+02   2.8114910e+02   1.3674455e+02   1.2181225e+02   1.6553887e+02   2.2835270e+02   1.2535636e+02   9.5723309e+01   1.4390091e+02   1.7396520e+02   1.7254887e+02   1.4074190e+02   1.3039887e+02   1.5606390e+02   1.0473455e+02   1.0410033e+02   2.7534545e+01   2.3570873e+01   3.6759091e+01   1.0724382e+02   1.3170636e+02   7.7447127e+01   1.4805182e+02   1.8362949e+02   2.0919909e+02   2.3344982e+01   1.1725887e+02   2.2302510e+02   1.4820887e+02   2.5234910e+02   2.4502091e+02   2.1062287e+02   1.6442909e+02   2.0301113e+02   2.0099545e+02   2.0537855e+02   7.6448873e+01   1.3994990e+02   5.1153091e+02   9.9493455e+00   1.6649182e+02   1.8491884e+02   5.2730909e+01   2.9379153e+02   1.5477887e+02   2.8425350e+02   1.3425887e+02   2.3966510e+02   2.2468545e+02   1.5873345e+01   7.7828873e+01   1.5002950e+02   7.7265455e+01   1.0489422e+02   1.0032818e+02   1.5012738e+02   2.3147636e+02   1.1670371e+02   2.1722545e+02   1.0330560e+02   1.9972887e+02   7.6087503e+01   2.4218273e+02   5.8108364e+00   1.4972887e+02   5.5175032e+00   7.7620909e+01   1.8056033e+02   5.5643636e+01   1.0247124e+02   1.3808818e+02   1.8156476e+02   2.9225000e+02   1.6099455e+02   9.7809091e+01   9.3701636e+01   4.9391887e+02   1.3527230e+02   1.0812455e+02   1.3111549e+02   1.1247182e+02   6.2838618e+01   2.1830887e+02   4.6841103e+01   6.3270909e+01   5.4261964e+01   9.6880909e+01   7.6292255e+01
   3.8458091e+02   5.0707164e+01   1.1988273e+02   2.2099756e+02   1.4816273e+02   1.3466425e+02   1.3325909e+02   1.9553927e+02   1.1103000e+02   1.3094487e+02   1.8128000e+02   2.4367487e+02   9.9714545e+01   1.8619738e+02   1.4662455e+02   1.1147458e+02   1.7537091e+02   2.0665851e+02   1.4386909e+02   2.3906138e+02   1.6305545e+02   2.7362465e+02   8.0158873e+01   3.1051310e+02   1.5389545e+02   2.5136109e+02   1.5779636e+02   1.6432356e+02   1.3524182e+02   1.2192156e+02   1.1758818e+02   2.1229022e+02   1.8522091e+02   2.2372415e+02   1.1563887e+02   2.4105470e+02   2.5135545e+02   2.1762473e+01   2.8277887e+02   1.6225350e+02   1.1624091e+02   1.3844982e+02   5.2155455e+01   9.7594836e+01   1.0858091e+02   1.0936898e+02   1.3632273e+02   1.2114873e+02   7.5918873e+01   9.0942303e+01   7.0597273e+01   6.0057673e+01   8.5111818e+01   9.0413782e+01   1.0081545e+02   9.8572945e+01   1.5372887e+02   2.8100750e+02   2.7501887e+02   2.4344430e+02   1.6301636e+02   1.5913142e+02   6.0538873e+01   1.1308270e+02   2.6646455e+02   2.3199465e+02   1.2038182e+02   1.6473945e+02   1.0558887e+02   1.5271870e+02   1.5239909e+02   2.3629807e+02   1.5047273e+02   1.2695582e+02   1.3422455e+02   1.9171840e+02   1.3506455e+02   1.3349029e+02   1.6672636e+02   1.4492371e+02   3.3119545e+02   2.5608709e+02   1.8994545e+01   9.1098618e+01   1.3844727e+02   1.2024513e+02   8.9648873e+01   5.2973903e+01   1.0674636e+02   1.3058665e+02   1.9311887e+02   2.0185630e+02   1.9459818e+02   1.3999578e+02   7.2927273e+00   8.8802182e+00   1.5888455e+02   1.4346651e+02   1.5344887e+02   2.5435990e+02   1.4131455e+02   1.4863665e+02   1.5577887e+02   2.3922350e+02   9.4266364e+01   1.0107051e+02   1.3819091e+02   1.4704200e+02   7.9078873e+01   1.6368950e+02   1.1958887e+02   1.5363870e+02   7.9544545e+01   6.6545527e+01   3.4294545e+01   4.2200727e+00   4.9189091e+01   1.1753942e+02   1.1620636e+02   1.0963713e+02   1.5366182e+02   1.4408069e+02   2.0747909e+02   3.3925818e+00   9.5018873e+01   1.7270430e+02   9.9538873e+01   2.4320270e+02   2.8159091e+02   2.1555727e+02   1.6561909e+02   2.1553593e+02   1.7328545e+02   2.8279535e+02   7.7828873e+01   1.0426950e+02   5.9086091e+02   2.3842945e+01   1.5801182e+02   2.0349724e+02   4.8820909e+01   2.8472433e+02   2.0272887e+02   2.7598750e+02   1.3968887e+02   3.0484070e+02   2.4015545e+02   4.5257455e+00   7.7448873e+01   1.7239990e+02   6.1215455e+01   7.5178218e+01   1.4742818e+02   1.5907938e+02   2.4280636e+02   1.2374731e+02   1.8675545e+02   1.0836320e+02   2.1211887e+02   9.3906303e+01   2.4609273e+02   7.2580364e+00   1.5996887e+02   8.0283032e+00   7.7090909e+01   1.9412273e+02   5.4263636e+01   1.0835164e+02   1.0870818e+02   1.7310516e+02   2.2273000e+02   1.4636615e+02   7.6719091e+01   9.2248836e+01   4.8082887e+02   1.3893950e+02   9.9454545e+01   1.6008909e+02   7.1381818e+01   9.4935818e+01   1.9182887e+02   7.2719503e+01   8.5270909e+01   7.3971964e+01   8.5500909e+01   6.9872655e+01
   3.9187091e+02   3.6593964e+01   1.1516273e+02   2.2980516e+02   1.4164273e+02   1.3537585e+02   1.9059909e+02   1.6033207e+02   9.4220000e+01   1.4728967e+02   2.0590000e+02   2.6570527e+02   1.2023455e+02   1.8117578e+02   1.5757455e+02   1.1812858e+02   1.9975091e+02   1.5451811e+02   1.2453909e+02   2.2594778e+02   1.4429545e+02   2.6326545e+02   6.6258873e+01   2.7548510e+02   1.1351545e+02   2.5659149e+02   1.6579636e+02   1.5720356e+02   1.6376182e+02   1.1468996e+02   1.4934818e+02   1.9060942e+02   1.3751091e+02   2.4807095e+02   1.0353887e+02   2.6554270e+02   2.4816545e+02   2.3487673e+01   2.3725887e+02   1.7456510e+02   1.6167091e+02   1.2119542e+02   6.8445455e+01   7.8621636e+01   1.1782091e+02   1.0943978e+02   1.3436273e+02   1.1282553e+02   8.1398873e+01   9.6743903e+01   8.6117273e+01   7.5106073e+01   6.9681818e+01   6.4168182e+01   1.2910545e+02   8.7969745e+01   1.5363887e+02   2.5601470e+02   2.8063887e+02   2.3418470e+02   1.6072636e+02   1.7131462e+02   7.1778873e+01   1.1442350e+02   2.2104455e+02   2.7776825e+02   1.2567182e+02   1.4383625e+02   9.6018873e+01   1.5605430e+02   1.7520909e+02   2.0223327e+02   1.0200273e+02   1.1526342e+02   1.7931455e+02   1.6588120e+02   1.3254455e+02   1.0684189e+02   1.7482636e+02   1.4070571e+02   3.1114545e+02   2.8541109e+02   1.7545455e+00   1.1461782e+02   1.2463727e+02   1.0339993e+02   9.9488873e+01   3.8086703e+01   1.2331636e+02   1.0916105e+02   1.9801887e+02   2.3956430e+02   1.6812818e+02   1.5078338e+02   1.9332727e+01   2.2637018e+01   1.7179455e+02   1.3833371e+02   1.9363887e+02   1.9495470e+02   1.5202455e+02   1.5658985e+02   1.5877887e+02   2.3665350e+02   9.7456364e+01   1.5424531e+02   1.2176091e+02   1.4787640e+02   1.0725887e+02   1.3760510e+02   1.2330887e+02   1.7596110e+02   1.1311455e+02   5.7429927e+01   7.3445455e+00   1.3326073e+01   4.5049091e+01   7.9720618e+01   7.5936364e+01   1.3096873e+02   1.6628182e+02   1.7945109e+02   2.0876909e+02   1.8429382e+01   1.3568887e+02   1.5916070e+02   1.0549887e+02   2.6615590e+02   2.9635091e+02   2.2037647e+02   1.7604909e+02   1.9136153e+02   1.9080545e+02   2.6496375e+02   8.0778873e+01   1.2822350e+02   5.1362091e+02   1.2122145e+01   1.7221182e+02   2.0551124e+02   7.4440909e+01   2.8267473e+02   2.3858887e+02   2.9902870e+02   1.3877887e+02   3.3620350e+02   2.2847545e+02   8.4101455e+00   8.2638873e+01   1.3959470e+02   8.0265455e+01   1.1503422e+02   1.7256818e+02   1.5296818e+02   2.2442636e+02   1.5502771e+02   1.5255545e+02   1.5266920e+02   2.4325887e+02   7.7415103e+01   2.1132273e+02   1.6659636e+01   1.7730887e+02  -2.2588897e+01   9.4520909e+01   2.0001833e+02   6.7923636e+01   8.4588836e+01   1.3122818e+02   1.4740356e+02   2.1501000e+02   1.9608375e+02   8.7519091e+01   6.7574836e+01   5.0834887e+02   1.4330790e+02   1.1841455e+02   1.5862229e+02   8.4141818e+01   9.1395018e+01   2.3268887e+02   1.0007070e+02   7.3080909e+01   7.0287164e+01   6.7980909e+01   7.5514255e+01
   4.1101091e+02   3.7682764e+01   1.0640273e+02   1.9322596e+02   1.3335273e+02   1.1379905e+02   1.6564909e+02   2.2661807e+02   1.0399000e+02   1.1455807e+02   1.9862000e+02   2.6628767e+02   1.1161455e+02   1.7924538e+02   1.1619455e+02   1.1776898e+02   1.9899091e+02   1.4762891e+02   1.6119909e+02   1.4986498e+02   1.7591545e+02   2.8002585e+02   8.6498873e+01   3.1024590e+02   1.9075545e+02   2.9088229e+02   1.3769636e+02   1.5455156e+02   1.7209182e+02   1.3825356e+02   1.4091818e+02   2.5499382e+02   1.5675091e+02   2.7996175e+02   1.7863887e+02   1.9939470e+02   2.6802545e+02   2.5188873e+01   2.7101887e+02   2.0333430e+02   1.4396091e+02   1.5237222e+02   3.0065455e+01   9.3402036e+01   1.1577091e+02   1.1417378e+02   1.3841273e+02   7.9121527e+01   7.9688873e+01   6.3930703e+01   9.2887273e+01   8.2044473e+01   9.2391818e+01   6.1681382e+01   1.1900545e+02   9.9827745e+01   1.4811887e+02   2.8255630e+02   2.4920887e+02   2.3241910e+02   1.9011636e+02   1.7206342e+02   4.6348873e+01   1.1540790e+02   2.5727455e+02   3.1167985e+02   1.2209182e+02   1.5693265e+02   1.2944887e+02   1.2551990e+02   1.5668909e+02   2.1476487e+02   1.4581273e+02   9.8758618e+01   1.5326455e+02   2.1758520e+02   1.1121455e+02   1.1287829e+02   2.1605636e+02   1.5583731e+02   2.9314545e+02   2.9518109e+02   2.8324545e+01   1.0373222e+02   1.4244727e+02   1.3202513e+02   1.2364887e+02   6.0363903e+01   1.0260636e+02   1.0091785e+02   2.2672887e+02   1.8997750e+02   1.7012818e+02   1.6567338e+02   2.5142727e+01   3.9602218e+01   1.2426455e+02   1.3690611e+02   1.7258887e+02   1.9011870e+02   1.6269455e+02   1.3145625e+02   1.6758887e+02   2.2856870e+02   1.0192636e+02   1.2635771e+02   1.2761091e+02   1.6079840e+02   1.3848887e+02   8.5756703e+01   9.9448873e+01   1.6691990e+02   8.9214545e+01   8.4051927e+01   2.3014545e+01   3.5524727e+00   3.6089091e+01   8.3537418e+01   9.6766364e+01   1.1985233e+02   1.4905182e+02   2.2206949e+02   2.3228909e+02   9.9777818e+00   1.2077887e+02   2.2116350e+02   1.4891887e+02   2.6382230e+02   2.8712091e+02   1.7258487e+02   1.8218909e+02   2.2192033e+02   1.5937545e+02   2.5866815e+02   5.7398873e+01   1.2304390e+02   6.3481091e+02   3.9186945e+01   2.0382182e+02   2.1188244e+02   4.4010909e+01   2.8357913e+02   2.5115887e+02   2.9931310e+02   2.9101887e+02   2.9735430e+02   2.5494545e+02   3.5032545e+01   8.2068873e+01   1.5779030e+02   6.3125455e+01   1.2421542e+02   1.1047818e+02   1.6641538e+02   2.5190636e+02   1.4787931e+02   1.1584545e+02   1.5265600e+02   2.0820887e+02   8.8939103e+01   2.2432273e+02   9.8996364e+00   1.5553887e+02  -5.1729680e-01   9.0570909e+01   1.6438433e+02   9.2263636e+01   6.8781636e+01   1.2175818e+02   7.5401164e+01   2.2482000e+02   1.4962895e+02   8.2049091e+01   9.3012436e+01   4.4577887e+02   1.2621350e+02   9.8604545e+01   1.2887709e+02   8.9281818e+01   9.5123818e+01   2.2282887e+02   8.2579503e+01   7.0800909e+01   7.2179564e+01   1.0084091e+02   7.2175455e+01
   3.7020091e+02   2.6857564e+01   1.1668273e+02   1.5549356e+02   1.3849273e+02   1.4648785e+02   1.5468909e+02   2.2401487e+02   1.0675000e+02   1.5533727e+02   2.0490000e+02   2.4301527e+02   1.2571455e+02   1.1863738e+02   1.1905455e+02   9.9870182e+01   1.7737091e+02   1.7435851e+02   1.9119909e+02   1.8556498e+02   1.6777545e+02   3.0814705e+02   9.0158873e+01   3.3023310e+02   1.5813545e+02   2.5959189e+02   1.7598636e+02   1.7157836e+02   1.6785182e+02   1.7279276e+02   1.5558818e+02   2.4487022e+02   1.7965091e+02   2.2459975e+02   1.1891887e+02   2.3331230e+02   2.4216545e+02   1.2067673e+01   2.6015887e+02   2.2259310e+02   1.3058091e+02   1.6692262e+02   3.8775455e+01   9.8235236e+01   1.1710091e+02   7.6207382e+01   1.3355273e+02   1.1275033e+02   9.4068873e+01   6.2450303e+01   1.1431727e+02   7.6990073e+01   8.5631818e+01   6.3892182e+01   1.1424545e+02   8.0158545e+01   1.7549887e+02   3.6421590e+02   2.8601887e+02   2.5680430e+02   2.6458636e+02   1.9262582e+02   6.2308873e+01   6.7751103e+01   2.6704455e+02   2.3475825e+02   1.6876182e+02   1.5324905e+02   9.9878873e+01   1.3121550e+02   1.5935909e+02   2.1698127e+02   1.3614273e+02   1.0219222e+02   1.9412455e+02   1.7269640e+02   1.4059455e+02   9.0147891e+01   2.1244636e+02   1.9416611e+02   2.6538545e+02   2.6907189e+02   2.3374545e+01   9.6318218e+01   1.5220727e+02   1.3610433e+02   1.3148887e+02   8.1046703e+01   9.6646364e+01   1.2934465e+02   2.1315887e+02   2.1763310e+02   1.6464818e+02   1.9863178e+02   2.5812727e+01   3.9738618e+01   1.0193455e+02   1.7212509e+01   1.4634887e+02   1.8773790e+02   1.9240455e+02   1.5030945e+02   1.6591887e+02   2.0674230e+02   1.5640636e+02   1.2671931e+02   1.5590091e+02   1.7219520e+02   1.3607887e+02   8.5009503e+01   1.2753887e+02   1.6053270e+02   9.3544545e+01   7.2895527e+01   2.1104545e+01   1.3425273e+01   4.2619091e+01   1.1534502e+02   1.3726636e+02   7.4672327e+01   1.2647182e+02   1.2668589e+02   2.1938909e+02  -4.5202182e+00   1.1106887e+02   1.7156030e+02   1.5430887e+02   2.1858110e+02   2.3645091e+02   1.8511847e+02   1.7599909e+02   1.9932553e+02   1.2804545e+02   2.2483455e+02   6.5918873e+01   1.1117230e+02   4.3891091e+02  -1.2521055e+01   1.5016182e+02   2.5936524e+02   5.2340909e+01   2.5939273e+02   1.9311887e+02   1.9666630e+02   3.0753887e+02   2.8446270e+02   2.9283545e+02   2.2311345e+01   8.2588873e+01   1.3279870e+02   7.7735455e+01   8.5756618e+01   9.6998182e+01   1.6130378e+02   2.4623636e+02   1.1761291e+02   1.0955545e+02   1.3163920e+02   2.3620887e+02   8.5549103e+01   2.1104273e+02  -4.3679636e+00   1.6844887e+02  -1.1030097e+01   6.4810909e+01   1.5729513e+02   1.1026364e+02   8.7491636e+01   9.7138182e+01   3.9460764e+01   2.6977000e+02   1.8717295e+02   7.0569091e+01   6.3450836e+01   4.6315887e+02   1.2430310e+02   1.4836455e+02   1.1265629e+02   7.7571818e+01   1.0425062e+02   2.0991887e+02   6.5372303e+01   7.7410909e+01   6.4890764e+01   9.7600909e+01   8.7004655e+01
   5.1001091e+02   2.7242764e+01   9.2832727e+01   1.6031156e+02   1.4392273e+02   1.2205345e+02   1.7702909e+02   2.3727767e+02   1.0494000e+02   1.5152207e+02   2.4362000e+02   2.8163767e+02   1.1118455e+02   1.7727978e+02   1.2781455e+02   1.2797938e+02   2.3070091e+02   2.0881211e+02   1.3062909e+02   1.7155058e+02   1.7358545e+02   2.6306225e+02   9.9308873e+01   2.6326110e+02   1.5542545e+02   2.7566869e+02   1.6350636e+02   1.5448676e+02   1.2262182e+02   1.1798116e+02   1.6153818e+02   1.8520422e+02   1.9775091e+02   2.2253175e+02   1.1115887e+02   2.7560310e+02   2.6449545e+02   1.8521273e+01   2.1963887e+02   1.5297470e+02   1.0819091e+02   1.4866382e+02   5.0965455e+01   7.7160036e+01   1.2048091e+02   7.0416982e+01   1.1689273e+02   9.0603127e+01   1.0006887e+02   1.0435030e+02   9.8547273e+01   6.4971673e+01   8.9631818e+01   6.8192182e+01   1.2962545e+02   7.9978145e+01   1.9053887e+02   2.3401270e+02   3.0906887e+02   2.5396030e+02   2.3796636e+02   2.1742542e+02   6.0348873e+01   5.2477903e+01   1.6075455e+02   1.7226145e+02   1.7162182e+02   1.5973025e+02   9.2498873e+01   1.2476590e+02   2.2725909e+02   2.2954927e+02   1.5452273e+02   1.1087182e+02   1.8326455e+02   2.0579520e+02   1.0368455e+02   1.2610069e+02   2.1653636e+02   1.9798891e+02   2.6685545e+02   2.9495429e+02   1.5424545e+01   8.8714218e+01   1.3977727e+02   1.1270873e+02   1.1348887e+02   9.3176703e+01   1.1741636e+02   1.0235305e+02   2.1396887e+02   2.1280830e+02   1.4840818e+02   1.6122098e+02   3.0952727e+01  -3.3425818e+00   1.2788455e+02   1.3413651e+02   1.6187887e+02   2.0045550e+02   1.3421455e+02   2.1316465e+02   1.6625887e+02   1.7248510e+02   1.5273636e+02   1.3601291e+02   1.2819091e+02   1.7346200e+02   1.0572887e+02   9.7847503e+01   1.0572887e+02   1.7960750e+02   8.4404545e+01   9.2106727e+01   3.3634545e+01   4.7028727e+00   3.3659091e+01   8.3021818e+01   1.5993636e+02   1.4585873e+02   1.6652182e+02   1.4581189e+02   2.6585909e+02  -1.2778182e+00   1.5239887e+02   2.0059390e+02   1.3977887e+02   2.7231350e+02   2.3969091e+02   1.7428927e+02   1.6347909e+02   1.9965713e+02   1.5756545e+02   2.1100295e+02   7.6918873e+01   1.2563230e+02   4.8519091e+02   1.5866545e+01   2.0782182e+02   2.2118244e+02   3.3870909e+01   2.6792033e+02   2.0891887e+02   2.1311230e+02   2.4020887e+02   2.4113910e+02   2.5336545e+02   1.1208945e+01   9.0258873e+01   1.4384510e+02   7.2645455e+01   9.3123818e+01   1.3513818e+02   1.4129258e+02   2.1285636e+02   1.4619331e+02   1.2732545e+02   1.5730760e+02   2.6763887e+02   1.0308470e+02   2.5542273e+02  -1.4883636e+00   1.4872887e+02  -1.5352497e+01   7.2140909e+01   1.6561873e+02   8.2643636e+01   1.0441124e+02   1.3341818e+02   2.0679836e+02   2.3201000e+02   2.2914375e+02   8.8619091e+01   6.5006836e+01   4.9663887e+02   1.1933470e+02   1.2169455e+02   1.6354989e+02   1.0114182e+02   9.4935018e+01   2.0782887e+02   7.0579503e+01   7.4130909e+01   5.4053164e+01   9.3600909e+01   1.0346465e+02
   4.3715091e+02   3.7451564e+01   1.1183273e+02   1.7369156e+02   1.2407273e+02   1.4540145e+02   1.7825909e+02   1.7260927e+02   1.3913000e+02   1.3298687e+02   2.2886000e+02   2.6481847e+02   1.2423455e+02   1.3885578e+02   1.3324455e+02   1.3859498e+02   2.1751091e+02   1.6095731e+02   1.6524909e+02   1.7450098e+02   1.6839545e+02   2.5243745e+02   1.1339887e+02   2.9704390e+02   1.4251545e+02   2.7408149e+02   1.5274636e+02   1.4743756e+02   1.2562182e+02   1.5459116e+02   1.7420818e+02   2.0638062e+02   1.6541091e+02   2.3669895e+02   1.0482887e+02   2.5443950e+02   2.6197545e+02   2.6152873e+01   2.0734887e+02   1.7366790e+02   1.4253091e+02   1.1329662e+02   6.7735455e+01   6.7628436e+01   1.3315091e+02   1.0744338e+02   1.1560273e+02   9.5186327e+01   8.2828873e+01   8.2679503e+01   9.9117273e+01   1.0501607e+02   9.3151818e+01   7.1720582e+01   1.2796545e+02   9.5110945e+01   1.4430887e+02   2.2971110e+02   3.8696887e+02   2.6867830e+02   2.6349636e+02   2.3352302e+02   8.1348873e+01   8.3277903e+01   2.1004455e+02   2.5874825e+02   1.8971182e+02   1.8890305e+02   6.2968873e+01   1.3874830e+02   1.9601909e+02   2.4704847e+02   1.2724273e+02   9.9714218e+01   1.6817455e+02   1.9905240e+02   1.3578455e+02   1.1362269e+02   1.9648636e+02   1.7725291e+02   2.8804545e+02   2.8629909e+02   3.8564545e+01   1.2215302e+02   1.3106727e+02   1.3817553e+02   1.2101887e+02   6.3204303e+01   8.7746364e+01   1.2315665e+02   1.6187887e+02   2.9068550e+02   1.4573818e+02   1.6809458e+02   1.0482727e+01   3.3815018e+01   1.8041455e+02   1.6317411e+02   1.6263887e+02   1.9186470e+02   1.9902455e+02   1.5239985e+02   1.7906887e+02   1.7808030e+02   1.3792636e+02   1.2757771e+02   1.3138091e+02   1.6306680e+02   1.0842887e+02   1.0839150e+02   1.1315887e+02   1.5706310e+02   7.7684545e+01   8.3834327e+01   2.6444545e+01   1.7378073e+01   3.2849091e+01   1.0527662e+02   1.3282636e+02   1.0652753e+02   1.7181182e+02   1.4224869e+02   3.0152909e+02  -8.5114182e+00   1.6587887e+02   1.7046550e+02   1.4920887e+02   2.8493910e+02   2.5788091e+02   1.9226407e+02   1.6057909e+02   2.4126913e+02   1.8209545e+02   1.9889055e+02   9.4688873e+01   1.4544070e+02   3.6572091e+02   4.0441455e+00   1.6730182e+02   2.1580404e+02   6.5010909e+01   2.8404913e+02   2.0282887e+02   2.4017950e+02   2.6072887e+02   2.5158750e+02   1.0136545e+02   2.3131895e+02   7.6158873e+01   1.1426310e+02   7.6215455e+01   9.8688218e+01   1.6085818e+02   1.4395498e+02   2.1909636e+02   1.5455411e+02   1.1608545e+02   1.4087680e+02   2.8639887e+02   1.1977390e+02   2.6118273e+02   2.7530836e+01   1.5939887e+02  -2.0660968e+00   7.4430909e+01   1.6390553e+02   9.3303636e+01   8.5558436e+01   1.8118818e+02   2.0592676e+02   2.8016000e+02   1.5963175e+02   8.7909091e+01   4.4633636e+01   5.4634887e+02   1.2349790e+02   1.2845455e+02   1.4034909e+02   6.2761818e+01   1.1633542e+02   2.2953887e+02   1.0842270e+02   6.4990909e+01   7.0784364e+01   1.1241091e+02   1.1600985e+02
   4.4715091e+02   5.8981564e+01   8.1592727e+01   1.6768076e+02   1.5421273e+02   1.3227025e+02   1.6283909e+02   2.1584287e+02   1.2194000e+02   1.3112207e+02   1.9767000e+02   2.5545367e+02   1.0366455e+02   1.3550138e+02   1.2948455e+02   1.0903578e+02   2.4594091e+02   2.0973291e+02   1.2634909e+02   2.0675298e+02   1.6610545e+02   2.3676065e+02   1.2691887e+02   2.6258230e+02   1.2618545e+02   2.6009789e+02   1.4588636e+02   1.9518636e+02   1.4662182e+02   1.2949116e+02   1.7491818e+02   2.0851382e+02   1.7227091e+02   2.6072015e+02   1.2501887e+02   2.4530430e+02   2.9078545e+02   5.6580727e+00   2.0025887e+02   1.6076510e+02   1.4619091e+02   1.2034382e+02   4.9345455e+01   9.4389636e+01   1.1363091e+02   8.6104982e+01   1.3336273e+02   7.6285527e+01   1.0534887e+02   1.0749790e+02   1.1159727e+02   9.4877673e+01   1.1934182e+02   1.0038538e+02   1.1196545e+02   1.0501095e+02   1.9634887e+02   2.3507790e+02   3.6668887e+02   2.3797070e+02   2.8601636e+02   2.1096142e+02   5.8968873e+01   1.0539830e+02   1.8837455e+02   2.2881185e+02   1.8271182e+02   1.7137305e+02   1.0877887e+02   1.2465350e+02   1.8749909e+02   2.5949007e+02   1.5181273e+02   7.6898618e+01   1.4579455e+02   2.0894280e+02   1.3511455e+02   8.5536291e+01   1.8982636e+02   1.7616571e+02   2.6847545e+02   3.0562469e+02   4.3324545e+01   1.0929222e+02   1.0982727e+02   1.6015473e+02   1.3185887e+02   6.1177103e+01   9.5696364e+01   1.1004065e+02   1.6849887e+02   2.0772590e+02   1.8754818e+02   1.6155978e+02   1.5776273e+02   2.0232262e+02   1.8422455e+02   1.9600931e+02   1.8953887e+02   2.2114270e+02   1.6459455e+02   1.4744425e+02   1.5968887e+02   1.9872070e+02   1.5197636e+02   1.5335371e+02   1.3490091e+02   1.9997520e+02   1.6019887e+02   1.1719990e+02   1.2191887e+02   1.4984230e+02   1.1626455e+02   9.3797927e+01   2.2534545e+01   6.4008727e+00   2.1759091e+01   1.0920382e+02   1.1809636e+02   1.7264593e+02   1.6395182e+02   1.9730749e+02   3.2062909e+02   8.1058182e-01   1.2896887e+02   1.7817830e+02   1.3372887e+02   2.4955750e+02   2.1773091e+02   1.9628607e+02   1.8566909e+02   1.7983193e+02   1.6361545e+02   1.7056895e+02   7.5208873e+01   1.4228910e+02   4.6948091e+02   2.6033455e+00   1.5687182e+02   2.1682844e+02   4.9630909e+01   2.9031953e+02   2.0896887e+02   3.0172830e+02   2.5482887e+02   3.4686950e+02   1.0510545e+02   2.1364975e+02   8.6158873e+01   1.3498310e+02   7.7925455e+01   9.1891418e+01   1.0899818e+02   1.7500378e+02   2.6352636e+02   1.2941971e+02   1.3694545e+02   1.7744800e+02   2.2196887e+02   7.0028303e+01   2.6090273e+02   1.6833236e+01   1.4263887e+02  -4.3529680e-01   8.0190909e+01   1.9168473e+02   8.3783636e+01   1.0322004e+02   1.5656818e+02   1.9961636e+02   2.7649000e+02   1.5054535e+02   9.6949091e+01   9.1820436e+01   5.0430887e+02   1.0958110e+02   7.3124545e+01   1.4605549e+02   1.0828182e+02   7.9603818e+01   2.3753887e+02   1.0073270e+02   4.6890909e+01   6.4232364e+01   1.0755091e+02   6.7298655e+01
   4.9315091e+02   2.4871564e+01   8.8732727e+01   2.1544956e+02   1.2945273e+02   1.3135105e+02   1.5925909e+02   1.8922927e+02   1.0603000e+02   1.6505487e+02   1.8124000e+02   2.3981807e+02   1.1447455e+02   1.8087658e+02   1.3624455e+02   1.2597498e+02   2.3275091e+02   2.1187811e+02   1.4015909e+02   2.2835818e+02   1.6115545e+02   2.6244665e+02   1.2349887e+02   2.6352590e+02   1.3789545e+02   2.2783109e+02   1.5998636e+02   1.5957836e+02   1.4943182e+02   1.6083636e+02   1.4191818e+02   2.0877382e+02   1.7027091e+02   1.8483015e+02   1.5096887e+02   2.6355830e+02   2.7254545e+02   4.0587273e+01   2.0630887e+02   1.5951110e+02   1.4691091e+02   1.0290622e+02   5.2305455e+01   9.8292836e+01   1.0272091e+02   1.0411778e+02   1.0027273e+02   1.3493273e+02   7.0688873e+01   1.2132070e+02   1.4573727e+02   8.0906473e+01   9.3441818e+01   9.3697382e+01   1.1619545e+02   1.1362255e+02   1.8272887e+02   2.0468750e+02   3.4691887e+02   3.2774230e+02   2.4534636e+02   1.5716502e+02   6.0688873e+01   9.0550703e+01   2.0523455e+02   2.3803305e+02   2.2714182e+02   1.4866865e+02   1.2591887e+02   1.0856230e+02   1.6111909e+02   2.6398047e+02   1.2476273e+02   4.8672618e+01   1.1031455e+02   2.5216120e+02   1.4373455e+02   1.1175669e+02   1.8682636e+02   1.6131571e+02   2.8676545e+02   2.7936149e+02   2.7944545e+01   1.4752262e+02   1.3763727e+02   1.2459993e+02   1.4369887e+02   6.5069903e+01   9.4936364e+01   9.6531455e+01   1.6215887e+02   2.0719310e+02   1.8402818e+02   1.3994138e+02   1.4714273e+02   1.5617222e+02   2.3412455e+02   1.3482731e+02   1.8501887e+02   2.2255430e+02   1.4255455e+02   1.5825745e+02   1.6649887e+02   2.1336590e+02   1.5035636e+02   1.1772331e+02   1.5966091e+02   1.9637440e+02   1.2754887e+02   1.5192190e+02   1.3868887e+02   1.3392070e+02   1.0907455e+02   1.0594313e+02   2.0154545e+01   1.1541273e+01   1.6619091e+01   1.0304502e+02   1.3648636e+02   1.2451473e+02   1.8562182e+02   2.0881389e+02   2.9776909e+02   2.4639382e+01   1.3839887e+02   2.1728390e+02   1.5449887e+02   2.7513590e+02   2.5226091e+02   1.9380367e+02   1.5899909e+02   2.4220553e+02   1.7094545e+02   2.1288255e+02   9.1918873e+01   1.5981230e+02   4.8448091e+02  -1.4886655e+01   1.6568182e+02   2.4365364e+02   3.6440909e+01   3.1104473e+02   2.3206887e+02   3.2093030e+02   2.2639887e+02   3.7276390e+02   1.0041545e+02   1.9091495e+02   9.4158873e+01   1.4972310e+02   8.5075455e+01   1.0550942e+02   1.2280818e+02   1.9246898e+02   2.4957636e+02   1.2044571e+02   2.3332545e+02   1.3149760e+02   2.3406887e+02   8.1680303e+01   2.8966273e+02   1.1062436e+01   1.5311887e+02   9.5363032e+00   7.1240909e+01   1.5831073e+02   8.2453636e+01   7.0756436e+01   1.4032818e+02   1.9962556e+02   2.3539000e+02   1.6006335e+02   8.2189091e+01   5.9471236e+01   5.0420887e+02   1.3386910e+02   1.0684455e+02   1.4359789e+02   7.7281818e+01   1.1403382e+02   2.6234887e+02   1.1302790e+02   4.3030909e+01   8.4501164e+01   9.6310909e+01   8.6057855e+01
   4.0767091e+02   3.6099964e+01   1.0526273e+02   2.1669716e+02   1.4468273e+02   1.3870265e+02   1.4578909e+02   2.0858687e+02   1.1989000e+02   1.4604607e+02   1.9390000e+02   2.4166527e+02   1.2638455e+02   2.2796378e+02   1.2672455e+02   1.1411658e+02   1.7956091e+02   2.5766331e+02   1.7881909e+02   1.8674538e+02   1.5739545e+02   2.4712745e+02   8.9828873e+01   2.4978950e+02   1.4994545e+02   2.2743709e+02   1.6250636e+02   1.4108676e+02   1.5762182e+02   2.0137116e+02   1.9553818e+02   1.9477422e+02   1.9956091e+02   2.6186695e+02   1.6291887e+02   2.3837230e+02   2.6202545e+02   3.9148873e+01   2.0963887e+02   1.7901470e+02   1.6229091e+02   1.2414582e+02   4.4585455e+01   1.1039044e+02   9.9100909e+01   1.1859738e+02   1.0070273e+02   1.3023833e+02   1.0182887e+02   1.0572950e+02   9.6317273e+01   7.6810073e+01   8.2771818e+01   9.9310982e+01   1.2910545e+02   8.2779745e+01   1.7368887e+02   2.1403070e+02   3.1515887e+02   3.1238310e+02   1.9615636e+02   1.3662022e+02   7.9158873e+01   1.0159310e+02   1.3232455e+02   1.5334585e+02   2.2128182e+02   1.4552745e+02   1.1387887e+02   1.4324550e+02   1.3354909e+02   2.1390607e+02   1.3190273e+02   9.7101418e+01   2.0741455e+02   2.2325320e+02   1.2921455e+02   1.3548829e+02   1.9786636e+02   1.6662251e+02   2.9242545e+02   2.5618869e+02   5.2804545e+01   1.1272382e+02   1.3344727e+02   1.0064513e+02   1.0648887e+02   8.9366703e+01   1.3345636e+02   1.4611985e+02   1.8277887e+02   2.0973350e+02   1.9131818e+02   1.1782818e+02   1.3972273e+02   1.4728582e+02   2.3145455e+02   1.4814091e+02   1.9730887e+02   2.4004110e+02   1.5578455e+02   1.1709905e+02   1.9996887e+02   1.9097830e+02   1.3854636e+02   1.5147811e+02   1.4681091e+02   1.9921240e+02   1.3930887e+02   1.6851110e+02   1.1777887e+02   1.2336350e+02   1.0049455e+02   8.2769527e+01   1.0484545e+01   1.0554873e+01   2.3659091e+01   1.2324182e+02   1.3032636e+02   1.4083753e+02   1.7852182e+02   2.0590189e+02   2.9571909e+02   3.2183382e+01   1.4639887e+02   2.2145390e+02   1.2920887e+02   3.1034910e+02   2.3935091e+02   2.3559647e+02   1.9961909e+02   2.3519593e+02   1.5266545e+02   2.5520495e+02   1.2501887e+02   1.2078430e+02   4.9000091e+02  -1.7825455e-01   1.5659182e+02   2.3080084e+02   4.9730909e+01   2.9241153e+02   2.4963887e+02   3.2062470e+02   1.9715887e+02   3.4867310e+02   7.2415455e+01   1.7010495e+02   6.9448873e+01   1.2941990e+02   8.2735455e+01   1.2745662e+02   1.4090818e+02   1.4307098e+02   2.8171636e+02   1.0777451e+02   1.8036545e+02   1.4144440e+02   2.0634887e+02   8.1087903e+01   3.1780273e+02   2.0012364e+00   1.4153887e+02   1.0122703e+01   6.7430909e+01   1.9475553e+02   8.2403636e+01   9.3050436e+01   1.7479818e+02   1.3500796e+02   2.2696000e+02   2.0502775e+02   8.5139091e+01   5.6995236e+01   5.0344887e+02   1.5216990e+02   1.1407455e+02   1.1520949e+02   1.0962182e+02   7.0686618e+01   2.9391887e+02   7.5272303e+01   4.8220909e+01   7.4605964e+01   1.1179091e+02   8.3489455e+01
   4.1825091e+02   3.0343564e+01   1.1316273e+02   2.7225516e+02   1.4049273e+02   1.6627785e+02   1.6254909e+02   1.5715607e+02   1.3475000e+02   1.2556727e+02   1.8652000e+02   2.2320567e+02   1.5314455e+02   2.0192298e+02   1.3267455e+02   1.1421058e+02   2.4070091e+02   1.7043211e+02   2.1267909e+02   1.8355658e+02   1.9801545e+02   2.5258785e+02   1.5330887e+02   3.1809110e+02   1.5713545e+02   2.2291189e+02   1.9522636e+02   1.7684916e+02   1.8066182e+02   1.9576796e+02   1.5510818e+02   2.3028862e+02   1.9651091e+02   2.8140095e+02   1.3358887e+02   2.5328870e+02   2.6868545e+02   3.5616073e+01   2.5430887e+02   1.9782110e+02   1.9438091e+02   1.3143862e+02   8.2015455e+01   1.0067604e+02   1.3134091e+02   1.0911818e+02   1.1951273e+02   1.4892353e+02   9.1308873e+01   1.0200110e+02   1.1916727e+02   7.3792073e+01   8.6491818e+01   6.3393382e+01   1.2153545e+02   9.3105345e+01   1.8753887e+02   2.4763270e+02   3.6411887e+02   2.6798630e+02   2.0015636e+02   1.7687022e+02   7.3638873e+01   8.4654703e+01   1.6623455e+02   1.3968305e+02   1.9838182e+02   1.8730945e+02   1.2668887e+02   1.0955070e+02   1.5339909e+02   1.7112807e+02   1.1857273e+02   8.0887818e+01   1.9145455e+02   1.9438000e+02   1.1464455e+02   1.4408389e+02   1.9515636e+02   1.5811931e+02   3.4833545e+02   2.4533589e+02   5.9654545e+01   1.1612582e+02   1.4572727e+02   1.1014273e+02   8.8178873e+01   1.1051150e+02   1.1160636e+02   1.5043785e+02   1.7858887e+02   2.3287870e+02   1.3735818e+02   1.8062498e+02   1.3824273e+02   2.0250422e+02   1.7974455e+02   1.0193771e+02   1.7753887e+02   2.3186270e+02   1.2045455e+02   1.1349545e+02   1.8182887e+02   1.7961950e+02   1.6850636e+02   1.1380131e+02   1.4366091e+02   1.7998440e+02   1.2077887e+02   1.6729350e+02   7.3588873e+01   1.1803870e+02   1.0040455e+02   6.1486727e+01   1.7064545e+01   6.0784727e+00   2.9279091e+01   1.2775222e+02   9.1936364e+01   1.1212873e+02   1.3247182e+02   1.7306589e+02   2.7495909e+02   8.8941818e+00   1.7787887e+02   1.8878550e+02   1.6682887e+02   2.4347950e+02   2.3654091e+02   1.5035127e+02   1.7018909e+02   1.9703033e+02   1.4823545e+02   1.7545935e+02   6.7068873e+01   1.8680030e+02   3.3991091e+02  -2.9810545e+00   1.9001182e+02   2.1817724e+02   3.1630909e+01   2.8518953e+02   2.3539887e+02   2.8609390e+02   1.9734887e+02   2.4508790e+02   7.1785455e+01   2.0120535e+02   6.7638873e+01   1.2656470e+02   8.1505455e+01   1.0379502e+02   1.2552818e+02   2.1806138e+02   2.4752636e+02   1.1065971e+02   1.0194545e+02   1.5181800e+02   2.1653887e+02   5.2272703e+01   3.0051273e+02   1.0804436e+01   1.4391887e+02  -1.6877697e+01   5.8240909e+01   1.6901073e+02   8.7163636e+01   7.1339636e+01   1.3051818e+02   1.7012036e+02   2.0716000e+02   2.0199175e+02   8.0139091e+01   8.3635236e+01   4.9844887e+02   1.3561990e+02   1.1922455e+02   9.7657491e+01   1.0147182e+02   7.2238618e+01   2.2653887e+02   1.1732270e+02   2.3370909e+01   8.2783964e+01   1.2331091e+02   9.1947855e+01
   4.2791091e+02   2.5860764e+01   1.1335273e+02   2.7080996e+02   1.4392273e+02   1.6738345e+02   1.5383909e+02   1.8389287e+02   1.2622000e+02   1.3024967e+02   2.0071000e+02   2.4093047e+02   1.0466455e+02   2.0570138e+02   1.4238455e+02   1.1815378e+02   1.7165091e+02   1.6481611e+02   1.9357909e+02   1.7746458e+02   2.1625545e+02   2.8293865e+02   9.3068873e+01   3.2715030e+02   1.5470545e+02   2.4772629e+02   1.8950636e+02   1.6769676e+02   1.4147182e+02   2.1556316e+02   1.6924818e+02   1.7149742e+02   2.0622091e+02   2.6414415e+02   1.3149887e+02   2.1940590e+02   2.8592545e+02   1.2516873e+01   2.6863887e+02   1.7143470e+02   1.6777091e+02   1.2784742e+02   8.0015455e+01   1.4912604e+02   9.5820909e+01   1.2347978e+02   1.4636273e+02   1.1681553e+02   1.2496887e+02   1.2473830e+02   1.1611727e+02   9.6326073e+01   1.0234182e+02   7.4415382e+01   1.1867545e+02   8.3904145e+01   1.4991887e+02   2.5517230e+02   3.5520887e+02   2.1445910e+02   2.0249636e+02   1.5840302e+02   8.9158873e+01   1.0069310e+02   1.6594455e+02   1.8570625e+02   2.0324182e+02   1.0068065e+02   1.1353887e+02   1.4698270e+02   1.3054909e+02   1.7876607e+02   1.1976273e+02   1.0512262e+02   1.7103455e+02   2.4092360e+02   1.2940455e+02   1.2537309e+02   1.6777636e+02   1.4330971e+02   2.7423545e+02   2.5988389e+02   3.4324545e+01   1.0844222e+02   1.5410727e+02   1.0290233e+02   9.7488873e+01   7.3716703e+01   1.0783636e+02   1.3135945e+02   1.7982887e+02   2.1310950e+02   1.2745818e+02   2.0746698e+02   1.3852273e+02   1.6415182e+02   1.7074455e+02   1.2270771e+02   2.0887887e+02   2.3154550e+02   1.4955455e+02   8.6977455e+01   1.5691887e+02   1.7365230e+02   1.2483636e+02   1.4262491e+02   1.4981091e+02   1.8559240e+02   1.2530887e+02   1.4481110e+02   7.9208873e+01   1.0667910e+02   7.4214545e+01   1.0992193e+02   2.4864545e+01   5.0744727e+00   2.6429091e+01   1.0693022e+02   8.3326364e+01   1.2064753e+02   1.5119182e+02   1.5232829e+02   2.9585909e+02   2.4462182e+01   1.6239887e+02   2.2283390e+02   1.3472887e+02   2.7533750e+02   2.0859091e+02   1.7848727e+02   1.9418909e+02   2.2272033e+02   1.6561545e+02   1.6506895e+02   9.6728873e+01   1.4951750e+02   4.0267091e+02   3.8145455e-02   1.5054182e+02   2.8143484e+02   3.1150909e+01   2.5422793e+02   2.2777887e+02   2.6337350e+02   1.9177887e+02   3.1125350e+02   6.9945455e+01   2.1883255e+02   4.8588873e+01   1.2808870e+02   7.8695455e+01   7.9159818e+01   1.6761818e+02   1.5003418e+02   2.0947636e+02   8.1933709e+01   1.2779545e+02   1.2046000e+02   2.6663887e+02   1.0354470e+02   2.2804273e+02   6.9920364e+00   1.5687887e+02  -4.7244968e+00   6.5050909e+01   1.9061593e+02   8.0403636e+01   9.6020436e+01   1.0641818e+02   1.5852836e+02   2.4296000e+02   2.0831775e+02   1.0042909e+02   7.1682036e+01   4.4587887e+02   1.1925550e+02   1.5545455e+02   1.2889909e+02   7.1761818e+01   1.3152542e+02   2.1811887e+02   8.9996303e+01   2.7990909e+01   9.3084364e+01   1.3284091e+02   8.7895455e+01
   4.2215091e+02   3.2221564e+01   1.0364273e+02   2.2853676e+02   1.4121273e+02   1.5341025e+02   1.4297909e+02   2.0972167e+02   1.3794000e+02   1.2279207e+02   2.5243000e+02   2.3069287e+02   1.3166455e+02   2.1645138e+02   1.4000455e+02   1.0967418e+02   1.8418091e+02   1.6810371e+02   1.8538909e+02   2.2131978e+02   1.6829545e+02   2.7801545e+02   1.3758887e+02   2.7524870e+02   1.4432545e+02   2.5274669e+02   2.0546636e+02   1.8945996e+02   1.6776182e+02   1.8079996e+02   1.5396818e+02   2.0256982e+02   1.6970091e+02   2.5168575e+02   1.3330887e+02   2.2535110e+02   2.5326545e+02   2.7459673e+01   2.6972887e+02   1.7301750e+02   1.2277091e+02   1.5154742e+02   8.9535455e+01   9.8364436e+01   1.2796091e+02   9.3148582e+01   1.4232273e+02   1.4718873e+02   9.0348873e+01   1.2064790e+02   8.5547273e+01   8.5671673e+01   1.0373182e+02   7.6254182e+01   1.4905545e+02   1.3523375e+02   1.7406887e+02   2.1005030e+02   3.3839887e+02   2.3861390e+02   1.6425636e+02   1.7303222e+02   9.1208873e+01   1.0014910e+02   2.0880455e+02   2.1741745e+02   2.1005182e+02   1.4594585e+02   1.3020887e+02   1.7126910e+02   1.5863909e+02   1.7984887e+02   1.3695273e+02   8.3467418e+01   1.7907455e+02   2.5342040e+02   1.5949455e+02   1.3006589e+02   1.9286636e+02   1.6169251e+02   2.7885545e+02   2.8184429e+02   3.2944545e+01   9.8832618e+01   1.5210727e+02   1.3582233e+02   7.7178873e+01   6.6971503e+01   1.3160636e+02   1.3230785e+02   1.9706887e+02   1.8940030e+02   1.3316818e+02   1.9601018e+02   1.6433273e+02   1.6979702e+02   1.9826455e+02   1.1541611e+02   1.5706887e+02   2.3250030e+02   1.5764455e+02   1.0167025e+02   1.3858887e+02   2.1816870e+02   1.5873636e+02   9.3772909e+01   1.2461091e+02   1.7955840e+02   1.1883887e+02   1.8855870e+02   1.0911887e+02   1.3100630e+02   8.8644545e+01   8.0627527e+01   1.0534545e+01   1.5310873e+01   1.2519091e+01   1.1652302e+02   1.1443636e+02   1.1277873e+02   1.5766182e+02   1.3100069e+02   2.7023909e+02   2.5371782e+01   1.1320887e+02   1.2372910e+02   1.2368887e+02   3.2198070e+02   2.4202091e+02   1.9472287e+02   1.6580909e+02   2.1490073e+02   1.7075545e+02   2.2532775e+02   9.6118873e+01   1.1371630e+02   4.2419091e+02   1.4556545e+01   1.7240182e+02   2.1292604e+02   5.7150909e+01   2.6005793e+02   2.0568887e+02   2.7252070e+02   1.9649887e+02   2.5425590e+02   1.0310545e+02   1.6790975e+02   5.1538873e+01   1.6532270e+02   9.2125455e+01   8.9565418e+01   1.7428818e+02   1.8583058e+02   2.0918636e+02   1.2424691e+02   1.1346545e+02   1.4822640e+02   2.3563887e+02   9.9834703e+01   2.4313273e+02   2.8748364e+00   1.6715887e+02   2.1231032e+00   9.3660909e+01   1.7198713e+02   1.0221364e+02   1.0727564e+02   1.3656818e+02   1.3368636e+02   2.5406000e+02   2.1414975e+02   8.5049091e+01   9.5772436e+01   5.0715887e+02   1.4930310e+02   1.3407455e+02   1.2265949e+02   1.2833182e+02   8.0189818e+01   1.9887887e+02   9.3205503e+01   5.9130909e+01   9.1253164e+01   1.3398091e+02   8.8994255e+01
   4.0672091e+02   3.7505964e+01   1.4878273e+02   1.8826556e+02   1.2502273e+02   1.4303545e+02   1.4959909e+02   2.2100207e+02   1.0880000e+02   1.6007327e+02   1.8252000e+02   2.3818567e+02   1.3066455e+02   1.6124138e+02   1.3433455e+02   9.6267782e+01   2.1456091e+02   1.9119331e+02   1.6353909e+02   2.0153778e+02   1.8077545e+02   2.5620705e+02   1.5072887e+02   2.9762750e+02   1.2566545e+02   2.2394949e+02   1.5527636e+02   1.7233516e+02   1.4524182e+02   1.8098156e+02   1.4043818e+02   2.2084222e+02   1.8932091e+02   1.8549615e+02   1.1615887e+02   2.5896310e+02   2.4449545e+02   4.7591273e+01   2.7987887e+02   1.4158550e+02   1.5396091e+02   1.3076222e+02   8.2345455e+01   8.0939636e+01   1.2944091e+02   9.9360182e+01   1.5403273e+02   1.3849193e+02   1.0115887e+02   1.1640310e+02   9.4647273e+01   7.9943673e+01   8.4681818e+01   9.1728182e+01   1.3115545e+02   1.1114575e+02   1.7934887e+02   1.9452790e+02   3.1763887e+02   2.4527470e+02   2.1211636e+02   1.5401342e+02   6.6208873e+01   9.7819103e+01   2.1399455e+02   2.4109225e+02   1.8838182e+02   1.0291945e+02   1.0439887e+02   1.7733390e+02   1.6006909e+02   1.7554447e+02   1.4562273e+02   1.0419382e+02   1.5198455e+02   2.4520760e+02   1.3830455e+02   1.0552109e+02   1.6791636e+02   1.3406851e+02   2.5842545e+02   2.5423869e+02   2.1614545e+01   1.0459902e+02   1.3415727e+02   1.2073833e+02   9.1438873e+01   3.9830703e+01   9.9936364e+01   1.4713145e+02   2.0806887e+02   2.1752030e+02   1.6731818e+02   1.6132818e+02   1.8229273e+02   1.8022022e+02   1.8150455e+02   1.1489691e+02   1.9834887e+02   2.5138790e+02   1.6631455e+02   8.8826655e+01   1.5406887e+02   2.3350030e+02   1.1773636e+02   1.1933291e+02   1.4390091e+02   1.2606520e+02   1.0413887e+02   1.7273470e+02   1.2706887e+02   1.6924030e+02   9.0594545e+01   1.0842153e+02   6.3445455e+00   1.0836073e+01   3.8519091e+01   1.0277302e+02   8.6326364e+01   1.1046753e+02   1.6028182e+02   1.5365109e+02   2.2414909e+02   1.5438982e+01   1.0987887e+02   1.9799550e+02   9.4778873e+01   2.6115350e+02   2.1069091e+02   2.2431927e+02   1.5990909e+02   2.1694273e+02   2.3470545e+02   1.9640175e+02   9.5878873e+01   1.4515550e+02   5.2129091e+02  -5.2114545e+00   1.2806182e+02   2.1366324e+02   5.5580909e+01   2.9127353e+02   2.2768887e+02   2.2819070e+02   2.0934887e+02   2.0250790e+02   1.0173545e+02   1.8991935e+02   6.2348873e+01   1.6498790e+02   8.6025455e+01   9.8523418e+01   1.6118818e+02   1.7930858e+02   1.6785636e+02   1.2793331e+02   1.2732545e+02   1.3721760e+02   2.0963887e+02   7.9914703e+01   2.7947273e+02   1.6777636e+01   1.4563887e+02  -1.2105297e+01   6.3430909e+01   1.8783553e+02   5.9683636e+01   1.0019804e+02   1.2360818e+02   1.6520316e+02   1.8335000e+02   1.9170655e+02   9.6289091e+01   8.0343236e+01   5.5601887e+02   1.3730430e+02   1.3465455e+02   1.1180309e+02   7.3521818e+01   9.6334618e+01   2.2111887e+02   9.2856303e+01   6.1270909e+01   8.1941964e+01   8.8690909e+01   7.7757455e+01
   4.2263091e+02   2.4663164e+01   1.2107273e+02   2.0771236e+02   1.5221273e+02   1.3848025e+02   1.6297909e+02   1.8826167e+02   9.7320000e+01   1.7004167e+02   1.9748000e+02   2.5246887e+02   1.4038455e+02   1.3284378e+02   1.3329455e+02   1.0292098e+02   1.9880091e+02   2.0759411e+02   1.9743909e+02   1.6696578e+02   1.9796545e+02   2.2526185e+02   1.7368887e+02   2.6379070e+02   1.0523545e+02   2.5015389e+02   1.6093636e+02   1.9245236e+02   1.3724182e+02   1.8071156e+02   1.3596818e+02   1.9515982e+02   1.9603091e+02   1.9057935e+02   1.3306887e+02   2.3180030e+02   2.7559545e+02   2.0583273e+01   2.3811887e+02   1.6330630e+02   1.4638091e+02   8.7088618e+01   5.7585455e+01   7.3010436e+01   1.1691091e+02   1.1160258e+02   1.4536273e+02   1.1485553e+02   8.6828873e+01   8.8979503e+01   1.0388727e+02   9.6114473e+01   9.3921818e+01   8.6658982e+01   1.1162545e+02   1.0817815e+02   1.5015887e+02   2.9748310e+02   2.6868887e+02   1.9362070e+02   2.2287636e+02   1.6972262e+02   6.2638873e+01   9.5104703e+01   2.6304455e+02   2.6950825e+02   1.6767182e+02   9.6766255e+01   1.2001887e+02   1.2603430e+02   1.5720909e+02   2.0944327e+02   1.6438273e+02   1.0246302e+02   1.5369455e+02   2.2083080e+02   1.1221455e+02   1.0636829e+02   2.0429636e+02   1.5267811e+02   2.7690545e+02   2.8410029e+02   1.7994545e+01   1.0512862e+02   1.5025727e+02   1.0616033e+02   1.1854887e+02   6.8981903e+01   1.4017636e+02   1.2510225e+02   1.8944887e+02   2.2100990e+02   1.8302818e+02   1.4007138e+02   1.7448273e+02   1.9660502e+02   1.9331455e+02   1.2204211e+02   1.8525887e+02   2.2196510e+02   1.4426455e+02   1.2450065e+02   1.3215887e+02   2.1454310e+02   1.3492636e+02   8.9147709e+01   1.6861091e+02   1.5293840e+02   1.3907887e+02   1.5099950e+02   1.2882887e+02   1.6466950e+02   1.0588455e+02   8.9288327e+01   3.1914545e+01   4.6504727e+00   5.4759091e+01   9.8373818e+01   9.5096364e+01   1.0437593e+02   2.0157182e+02   1.4853789e+02   2.7604909e+02   1.1526982e+01   1.1558887e+02   2.1429870e+02   1.0263887e+02   2.2714470e+02   2.5916091e+02   2.4306167e+02   1.8361909e+02   2.1885593e+02   2.4128545e+02   1.8135535e+02   9.2208873e+01   1.4497910e+02   5.9919091e+02   4.0865455e+00   1.7073182e+02   2.0200964e+02   5.1390909e+01   2.9241873e+02   2.4263887e+02   2.4846470e+02   2.2191887e+02   2.9117230e+02   1.0152545e+02   1.3714615e+02   8.6538873e+01   1.3390270e+02   8.8355455e+01   1.2009702e+02   1.2580818e+02   1.9922898e+02   2.0366636e+02   1.7097851e+02   1.4522545e+02   1.5664560e+02   2.1549887e+02   5.2115903e+01   2.7171273e+02  -7.9156364e-01   1.4687887e+02   3.1550320e-01   8.3810909e+01   1.5935513e+02   6.5923636e+01   1.2450884e+02   1.5803818e+02   1.5077876e+02   2.1425000e+02   1.9775455e+02   6.7379091e+01   8.8416036e+01   5.1787887e+02   1.5501550e+02   1.1855455e+02   1.0328109e+02   7.6861818e+01   9.1307418e+01   2.2987887e+02   9.5395503e+01   8.4510909e+01   6.3992764e+01   1.1631091e+02   4.2937855e+01
   3.9710091e+02   2.1655564e+01   1.0921273e+02   1.5324116e+02   1.2526273e+02   1.4077625e+02   1.4259909e+02   2.3894207e+02   1.0627000e+02   1.1437567e+02   2.2752000e+02   2.2749567e+02   1.2171455e+02   1.6719738e+02   1.4595455e+02   1.0262818e+02   1.9375091e+02   1.2209811e+02   1.6605909e+02   1.8986618e+02   1.7020545e+02   2.7110265e+02   7.8778873e+01   3.0190350e+02   1.6808545e+02   2.3922589e+02   1.5217636e+02   1.7068316e+02   1.6576182e+02   1.8071996e+02   1.5224818e+02   2.2923742e+02   1.7546091e+02   1.9565495e+02   1.2068887e+02   2.6513070e+02   2.6321545e+02   7.3836727e+00   2.5630887e+02   1.7647110e+02   1.1619091e+02   1.4683382e+02   6.6775455e+01   7.9185236e+01   1.2139091e+02   8.6154182e+01   1.2317273e+02   1.3044073e+02   6.6918873e+01   7.4712303e+01   1.0683727e+02   7.8118473e+01   9.3011818e+01   8.9441782e+01   1.3381545e+02   1.0174295e+02   1.7311887e+02   2.6750630e+02   2.6934887e+02   1.8599790e+02   2.0191636e+02   1.7130942e+02   5.7588873e+01   9.5648703e+01   2.5961455e+02   3.0768265e+02   1.1305182e+02   1.4932585e+02   9.0828873e+01   1.5627950e+02   1.5363909e+02   2.1976887e+02   1.5033273e+02   9.2397018e+01   1.7631455e+02   1.8750120e+02   1.2011455e+02   1.1859629e+02   2.0672636e+02   1.6462371e+02   2.7604545e+02   3.0301909e+02  -7.8154545e+00   9.7473418e+01   1.4596727e+02   1.3207353e+02   1.1222887e+02   6.2437503e+01   1.4498636e+02   9.6387455e+01   2.4353887e+02   2.3825270e+02   1.9207818e+02   1.5948738e+02   1.6752273e+02   1.6140182e+02   1.7379455e+02   1.3660371e+02   1.5215887e+02   1.7756310e+02   1.7083455e+02   1.4013505e+02   1.6882887e+02   1.9760950e+02   1.5073636e+02   1.3650291e+02   1.5152091e+02   1.2916560e+02   1.1272887e+02   1.2016750e+02   1.1020887e+02   1.5977910e+02   1.1797455e+02   9.1041127e+01   1.2294545e+01   2.4080073e+01   4.1049091e+01   1.3014062e+02   1.2026636e+02   1.1558233e+02   1.9800182e+02   1.3977349e+02   2.4528909e+02   8.5077818e+00   1.2225887e+02   1.7495510e+02   1.2558887e+02   2.4649870e+02   4.0326091e+02   1.1215367e+02   1.8599909e+02   2.1561553e+02   1.6923545e+02   2.5544935e+02   8.3538873e+01   1.4772270e+02   5.6434091e+02   2.0914545e+01   1.7321182e+02   2.1833124e+02   7.7920909e+01   2.8691633e+02   2.1853887e+02   2.4392270e+02   1.6315887e+02   3.3287310e+02   1.0983545e+02   1.9653135e+02   7.8118873e+01   1.8676630e+02   9.8075455e+01   9.9849418e+01   1.6761818e+02   2.0069418e+02   2.2637636e+02   1.2892171e+02   1.4965545e+02   1.5662120e+02   2.1134887e+02   7.6687903e+01   2.4799273e+02   9.0060364e+00   1.5987887e+02   1.5515503e+01   8.2520909e+01   1.8430833e+02   9.7073636e+01   1.0839684e+02   1.5151818e+02   1.6854036e+02   2.4587000e+02   2.0808495e+02   1.0056909e+02   7.0190836e+01   5.3591887e+02   1.5062230e+02   1.3755455e+02   1.2395109e+02   9.7521818e+01   8.2414618e+01   2.8082887e+02   8.9459503e+01   9.7130909e+01   6.6743164e+01   1.0422091e+02   1.1280505e+02
   4.0972091e+02   3.3695964e+01   1.1368273e+02   1.6769356e+02   1.3268273e+02   1.1666265e+02   1.8897909e+02   1.9904167e+02   1.0442000e+02   1.5847367e+02   2.0671000e+02   2.6325047e+02   1.5390455e+02   1.4805218e+02   1.1276455e+02   1.1694338e+02   1.9551091e+02   1.8052731e+02   1.3243909e+02   2.2035578e+02   2.2463545e+02   2.5159825e+02   7.7018873e+01   3.1538430e+02   1.4337545e+02   2.9534269e+02   1.4131636e+02   1.7807196e+02   1.5233182e+02   1.9774436e+02   1.9672818e+02   2.3181902e+02   2.2227091e+02   2.1876015e+02   1.2515887e+02   1.9939310e+02   2.1049545e+02   4.3691273e+01   2.7458887e+02   2.1309870e+02   1.2862091e+02   1.5864942e+02   7.5685455e+01   7.6132436e+01   1.0648091e+02   1.1377698e+02   1.3565273e+02   1.2582233e+02   7.9968873e+01   7.5718303e+01   9.1217273e+01   9.0128073e+01   8.4111818e+01   7.6153782e+01   1.3681545e+02   1.0888295e+02   1.8972887e+02   2.2302750e+02   2.9030887e+02   2.1198110e+02   2.4272636e+02   1.9132462e+02   7.0348873e+01   6.9197903e+01   2.4261455e+02   2.8404265e+02   1.3528182e+02   1.7425745e+02   1.1525887e+02   1.4956510e+02   1.6258909e+02   2.2496287e+02   1.3214273e+02   7.7132218e+01   1.6388455e+02   2.0377560e+02   1.3268455e+02   9.5970691e+01   2.0563636e+02   1.6138091e+02   2.8209545e+02   2.7896509e+02   2.7224545e+01   1.0472022e+02   1.2944727e+02   1.2796513e+02   1.3201887e+02   6.2214303e+01   1.1331636e+02   7.7341055e+01   2.2611887e+02   2.4097630e+02   1.8454818e+02   1.8432978e+02   1.7672273e+02   1.8161582e+02   1.3650455e+02   1.4211691e+02   1.4501887e+02   1.4884430e+02   1.8102455e+02   1.2060985e+02   1.8215887e+02   1.7016310e+02   1.1307636e+02   1.4280571e+02   1.0114091e+02   1.6852600e+02   9.2198873e+01   8.7689903e+01   1.2363887e+02   1.5912470e+02   9.7544545e+01   5.9765527e+01   2.7444545e+01   2.6280727e+00   2.3999091e+01   9.6024618e+01   1.3265636e+02   1.0276113e+02   1.5152182e+02   1.3354189e+02   2.2276909e+02   8.4993818e+00   1.3320887e+02   1.9431910e+02   1.4834887e+02   2.3257790e+02   3.9783091e+02   1.0615807e+02   1.5409909e+02   2.3431753e+02   1.7237545e+02   2.9324815e+02   9.5448873e+01   1.0747990e+02   5.6310091e+02   1.6013745e+01   1.7421182e+02   2.6349124e+02   5.5200909e+01   2.7235393e+02   2.3115887e+02   2.5786310e+02   2.0658887e+02   2.9477870e+02   9.2895455e+01   1.9283655e+02   8.1498873e+01   1.5168590e+02   8.0505455e+01   7.7155018e+01   1.2332818e+02   1.8195738e+02   2.5076636e+02   1.2111051e+02   1.3465545e+02   1.4577120e+02   2.1858887e+02   9.2248703e+01   2.4251273e+02   1.1304436e+01   1.5468887e+02   1.2740703e+01   7.7430909e+01   1.9719553e+02   1.0511364e+02   9.2133636e+01   1.2784818e+02   2.0129396e+02   2.3087000e+02   1.7828495e+02   1.1475909e+02   7.6005636e+01   4.8039887e+02   1.4220390e+02   1.2817455e+02   1.6460149e+02   1.1143182e+02   1.0263182e+02   2.6144887e+02   5.9959903e+01   8.3270909e+01   8.5231964e+01   1.1165091e+02   6.7830655e+01
   4.1939091e+02   4.1682364e+01   9.3972727e+01   1.4007036e+02   1.2197273e+02   1.4565945e+02   1.8106909e+02   2.2628447e+02   1.0070000e+02   9.9101273e+01   2.0033000e+02   2.5719087e+02   1.2495455e+02   1.5441818e+02   1.2481455e+02   1.0017938e+02   1.9684091e+02   1.6166091e+02   1.3181909e+02   1.8836538e+02   1.8858545e+02   2.1744225e+02   8.4158873e+01   2.5805310e+02   1.4523545e+02   2.6738389e+02   1.7312636e+02   1.6976716e+02   1.4828182e+02   1.5292836e+02   1.3515818e+02   2.1031462e+02   2.0099091e+02   2.5413255e+02   1.3125887e+02   2.2394510e+02   2.7830545e+02   2.0746473e+01   2.3182887e+02   1.7304950e+02   1.5372091e+02   1.5750142e+02   4.2445455e+01   6.8461636e+01   1.1091091e+02   1.1008258e+02   1.3536273e+02   1.0365553e+02   7.7308873e+01   6.7311103e+01   1.0335727e+02   8.2726873e+01   1.1753182e+02   6.1960182e+01   1.1543545e+02   1.1316335e+02   1.9949887e+02   2.2105590e+02   3.3601887e+02   2.5966430e+02   2.3182636e+02   2.1481662e+02   4.4448873e+01   8.8459903e+01   2.6689455e+02   2.3744025e+02   1.9233182e+02   1.4564345e+02   1.0282887e+02   1.5145950e+02   1.8911909e+02   2.3593047e+02   1.3424273e+02   1.0796422e+02   1.8960455e+02   2.1800800e+02   1.4106455e+02   7.9870291e+01   2.2134636e+02   1.9012411e+02   3.3866545e+02   2.5191949e+02   1.9514545e+01   1.2267702e+02   1.4415727e+02   1.6821833e+02   1.3059887e+02   7.7117903e+01   9.2886364e+01   9.6405455e+01   1.9301887e+02   2.5800430e+02   2.0750818e+02   1.4858298e+02   1.3562273e+02   1.4719382e+02   1.7798455e+02   1.2650851e+02   1.4806887e+02   1.6536030e+02   1.3531455e+02   1.5059665e+02   1.7091887e+02   1.8853230e+02   1.3412636e+02   1.1526171e+02   1.2728091e+02   1.0772480e+02   1.3119887e+02   1.1027990e+02   1.3030887e+02   1.5507110e+02   9.9114545e+01   7.6119927e+01   2.4394545e+01  -1.0937927e+01   3.1239091e+01   8.7495418e+01   9.8656364e+01   1.1498113e+02   1.3138182e+02   1.6948309e+02   2.2085909e+02   6.9821818e+00   1.1358887e+02   1.4388870e+02   1.1944887e+02   2.4345990e+02   4.1683091e+02   8.3828073e+01   1.7657909e+02   2.0893913e+02   1.5342545e+02   2.3052415e+02   9.4258873e+01   1.1819510e+02   4.7034091e+02   5.2445455e+00   1.5711182e+02   2.8723924e+02   5.8680909e+01   2.5516553e+02   2.3449887e+02   2.5159590e+02   2.2244887e+02   2.7769990e+02   9.5415455e+01   2.0679495e+02   5.6348873e+01   1.5608790e+02   8.2645455e+01   8.1083818e+01   9.9858182e+01   1.9054498e+02   2.3809636e+02   1.5369411e+02   1.3165545e+02   1.3644120e+02   2.1658887e+02   1.0692870e+02   2.2775273e+02   1.5965236e+01   1.6544887e+02  -9.8300968e+00   7.7090909e+01   1.8498273e+02   7.5213636e+01   8.9295636e+01   1.3151818e+02   1.3214036e+02   2.3654000e+02   2.1059135e+02   9.4429091e+01   6.0592036e+01   4.2839887e+02   1.3113390e+02   1.1312455e+02   1.6447549e+02   9.2861818e+01   7.0697418e+01   1.9644887e+02   4.6209903e+01   7.3410909e+01   8.2260764e+01   1.0498091e+02   7.7934255e+01
   5.0825091e+02   3.1053564e+01   8.0112727e+01   1.3370916e+02   1.4516273e+02   1.3690425e+02   1.7664909e+02   2.3654807e+02   1.1194000e+02   1.7354207e+02   2.3095000e+02   2.3870127e+02   1.3061455e+02   1.6272538e+02   1.5600455e+02   9.5824182e+01   2.2689091e+02   2.1249691e+02   1.1591909e+02   1.6425738e+02   1.4039545e+02   2.3400745e+02   7.1968873e+01   2.6354830e+02   1.5675545e+02   2.8003229e+02   1.6265636e+02   1.7479476e+02   1.1328182e+02   1.2262836e+02   1.6058818e+02   2.0423022e+02   2.3556091e+02   2.2012695e+02   1.3339887e+02   2.6053390e+02   2.7911545e+02   3.2871673e+01   2.1768887e+02   1.3779070e+02   1.4553091e+02   1.1696662e+02   3.3875455e+01   9.1057236e+01   1.4801091e+02   9.1454582e+01   1.1741273e+02   6.7851527e+01   8.1638873e+01   1.1391470e+02   9.4927273e+01   9.8161273e+01   1.1820182e+02   7.9046582e+01   1.2691545e+02   1.0029495e+02   1.4753887e+02   2.6169270e+02   3.3491887e+02   2.2599230e+02   2.3815636e+02   1.7145022e+02   3.9398873e+01   9.3913903e+01   2.3089455e+02   2.4227025e+02   1.4962182e+02   1.3140025e+02   8.1688873e+01   1.5587070e+02   1.7501909e+02   2.3924847e+02   1.1014273e+02   1.2908222e+02   1.5393455e+02   2.2914160e+02   1.1554455e+02   9.6391891e+01   1.9434636e+02   2.0037411e+02   3.2661545e+02   2.3907349e+02   2.8844545e+01   1.1259062e+02   1.3163727e+02   1.5507993e+02   1.1769887e+02   4.0359903e+01   1.0141636e+02   1.1463305e+02   2.0725887e+02   2.1882510e+02   1.9083818e+02   1.5272658e+02   1.4491273e+02   1.6754062e+02   2.0664455e+02   1.6540571e+02   1.3615887e+02   1.9012310e+02   1.6978455e+02   1.3950905e+02   1.9591887e+02   1.9044230e+02   1.3469636e+02   1.3612611e+02   1.2671091e+02   1.4815040e+02   1.1872887e+02   8.1217503e+01   1.3553887e+02   1.4127270e+02   7.3594545e+01   8.1781527e+01   1.7064545e+01   1.3268473e+01   3.7239091e+01   9.3685418e+01   1.1882636e+02   1.1808753e+02   1.3843182e+02   2.1015909e+02   2.4462909e+02   9.6605818e+00   1.6377887e+02   1.9810350e+02   1.6291887e+02   2.7732230e+02   4.3412091e+02   1.1378487e+02   2.0647909e+02   1.8721713e+02   1.4480545e+02   2.5464375e+02   6.1208873e+01   1.2378910e+02   4.7786091e+02  -6.7054545e-02   1.7973182e+02   2.4314964e+02   4.1820909e+01   2.9775433e+02   2.2444887e+02   2.1539990e+02   2.2144887e+02   3.4168990e+02   9.3365455e+01   1.9521895e+02   7.8878873e+01   1.3566550e+02   7.2315455e+01   1.0343022e+02   1.3632818e+02   1.7819738e+02   2.5328636e+02   1.2562891e+02   1.3927545e+02   1.5612160e+02   2.4391887e+02   8.6792303e+01   2.4347273e+02   3.9876364e+00   1.4401887e+02  -2.6456968e+00   7.0950909e+01   1.6885393e+02   9.1593636e+01   1.0174524e+02   1.5598818e+02   1.6470276e+02   2.2430000e+02   2.3043055e+02   8.5099091e+01   6.0668436e+01   4.6768887e+02   1.0756070e+02   1.6898455e+02   1.4448669e+02   1.2100182e+02   6.9536218e+01   1.8858887e+02   1.0454870e+02   4.8180909e+01   7.6469164e+01   1.1522091e+02   8.8875055e+01
   4.4196091e+02   5.0356764e+01   9.4782727e+01   1.7510556e+02   1.4478273e+02   1.3883465e+02   1.5111909e+02   2.1354047e+02   1.0161000e+02   1.4721847e+02   2.1238000e+02   2.7584687e+02   1.1166455e+02   1.2272138e+02   1.3124455e+02   9.4614982e+01   2.0113091e+02   2.5088771e+02   1.1319909e+02   1.9837498e+02   1.5191545e+02   2.4937585e+02   6.7538873e+01   2.5952270e+02   1.6118545e+02   2.8229789e+02   2.1893636e+02   1.3729236e+02   1.3409182e+02   1.4001356e+02   1.4281818e+02   1.9494182e+02   2.1241091e+02   2.3988895e+02   1.0139887e+02   2.8000390e+02   2.6197545e+02   2.0572873e+01   2.2230887e+02   1.2628110e+02   1.4234091e+02   1.2622182e+02   5.4925455e+01   1.0565324e+02   1.2767091e+02   9.7031782e+01   1.3889273e+02   7.7653127e+01   8.1018873e+01   6.6494303e+01   6.1837273e+01   9.0568473e+01   9.3581818e+01   8.6396182e+01   1.3177545e+02   9.9856145e+01   1.4658887e+02   3.0890870e+02   3.5482887e+02   2.5943950e+02   2.1349636e+02   1.8028302e+02   7.1538873e+01   1.1458270e+02   1.9213455e+02   2.2899105e+02   2.2957182e+02   1.5709425e+02   2.3906887e+02   1.6750303e+01   1.8615909e+02   2.1064727e+02   1.1657273e+02   7.4907818e+01   1.6388455e+02   2.0439560e+02   1.1383455e+02   1.0742869e+02   1.9053636e+02   1.7096891e+02   2.7414545e+02   3.2137109e+02   3.7614545e+01   1.3622902e+02   1.4015727e+02   1.3982833e+02   1.2580887e+02   6.9081103e+01   9.9506364e+01   1.0454585e+02   2.0644887e+02   2.2530990e+02   1.9240818e+02   1.2403098e+02   1.5324273e+02   1.6516422e+02   2.3455455e+02   1.8374291e+02   1.9430887e+02   2.0957110e+02   1.7455455e+02   1.6202745e+02   2.0977887e+02   1.4671350e+02   1.7145636e+02   1.3132531e+02   1.3666091e+02   1.6107440e+02   1.3542887e+02   1.2035150e+02   1.1582887e+02   1.4027950e+02   9.6494545e+01   9.8709527e+01   2.4064545e+01   2.7088473e+01   2.0469091e+01   1.1978702e+02   1.2898636e+02   1.2416473e+02   1.3824182e+02   2.2698429e+02   2.1219909e+02  -1.2895018e+01   1.3215887e+02   2.1683310e+02   1.6620887e+02   2.4686910e+02   3.6697091e+02   1.0996687e+02   1.6571909e+02   2.0014793e+02   1.2766545e+02   2.3834495e+02   8.4918873e+01   1.3089230e+02   5.2410091e+02   7.8037455e+00   1.7049182e+02   2.8868884e+02   6.1300909e+01   2.7148593e+02   2.0277887e+02   2.5198350e+02   2.2606887e+02   3.7265030e+02   7.8415455e+01   1.8236495e+02   7.5878873e+01   1.4761550e+02   7.2315455e+01   7.5620218e+01   1.3771818e+02   1.5789618e+02   2.7480636e+02   1.1609731e+02   1.3517545e+02   1.4691960e+02   2.2701887e+02   9.0764303e+01   2.4151273e+02   8.3844364e+00   1.6449887e+02  -1.4409680e-01   8.5000909e+01   1.6048993e+02   8.8883636e+01   9.2002036e+01   1.3746818e+02   1.7604436e+02   2.1582000e+02   2.1391895e+02   9.8809091e+01   6.0001636e+01   4.8949887e+02   1.5114590e+02   1.5055455e+02   1.1467109e+02   9.9001818e+01   1.1043622e+02   2.2682887e+02   8.6059503e+01   6.7130909e+01   6.7093164e+01   1.2703091e+02   7.0650255e+01
   4.0510091e+02   4.6965564e+01   1.0359273e+02   1.7716076e+02   1.3907273e+02   8.5101455e+01   1.5987909e+02   2.2417967e+02   1.1956000e+02   1.5159247e+02   1.9209000e+02   2.3862007e+02   1.2376455e+02   1.4965338e+02   1.1448455e+02   1.1176578e+02   1.9718091e+02   2.5696371e+02   1.9110909e+02   2.0243218e+02   1.7496545e+02   2.3957185e+02   4.5688873e+01   2.3351070e+02   1.3980545e+02   2.4738829e+02   2.2131636e+02   1.2805196e+02   1.2176182e+02   1.3708996e+02   1.4762818e+02   1.9541702e+02   1.8456091e+02   2.5482695e+02   1.0606887e+02   2.5006030e+02   2.9330545e+02   4.1926473e+01   1.7406887e+02   1.1114030e+02   1.1891091e+02   1.3252622e+02   5.2925455e+01   8.5723236e+01   1.2867091e+02   1.0714178e+02   1.2851273e+02   1.1934353e+02   8.9538873e+01   9.5902703e+01   1.1092727e+02   9.0121273e+01   9.6441818e+01   1.0264738e+02   1.3296545e+02   7.7090945e+01   1.7815887e+02   3.0229310e+02   3.6591887e+02   3.0132230e+02   2.4777636e+02   1.9854062e+02   6.2728873e+01   1.0214750e+02   1.8051455e+02   2.1168065e+02   2.3533182e+02   1.8144345e+02   2.5282887e+02   1.2979503e+01   1.5492909e+02   2.2752567e+02   1.3233273e+02   8.8927018e+01   1.9422455e+02   1.6772840e+02   1.1545455e+02   1.6234909e+02   1.9948636e+02   1.5016291e+02   3.0923545e+02   3.1265389e+02   4.7184545e+01   1.3541342e+02   1.1568727e+02   1.5749593e+02   1.1633887e+02   8.0368703e+01   1.1755636e+02   1.2686185e+02   2.0253887e+02   2.2120270e+02   2.0983818e+02   1.3901658e+02   1.4110273e+02   1.5717542e+02   2.4855455e+02   1.8977291e+02   1.7468887e+02   1.9190070e+02   1.5897455e+02   1.7041385e+02   1.8525887e+02   2.0619510e+02   1.3645636e+02   1.5964531e+02   1.5423091e+02   1.7861880e+02   1.1783887e+02   1.2387870e+02   1.1039887e+02   1.4142390e+02   9.4884545e+01   1.1664833e+02   2.1344545e+01   1.8736073e+01   2.6759091e+01   9.7953818e+01   1.2609636e+02   1.3622593e+02   1.7328182e+02   1.8827109e+02   2.0704909e+02   1.2996982e+01   1.3087887e+02   1.6707550e+02   1.2063887e+02   2.3208470e+02   2.4135091e+02   1.8443647e+02   1.5233909e+02   2.3706833e+02   1.1485545e+02   2.3746975e+02   9.2688873e+01   1.2741070e+02   5.0610091e+02   1.0533745e+01   1.6168182e+02   2.7620364e+02   4.5010909e+01   2.6464913e+02   1.8601887e+02   2.5875430e+02   2.0372887e+02   3.6633750e+02   8.2045455e+01   1.7370455e+02   7.6448873e+01   1.5342990e+02   6.8545455e+01   1.0568182e+02   1.0209818e+02   1.5398578e+02   2.3723636e+02   1.4533291e+02   1.3360545e+02   1.5380520e+02   1.6853887e+02   8.9012703e+01   2.6771273e+02   1.9584364e+00   1.4591887e+02  -1.1276968e+00   6.5950909e+01   1.4049393e+02   7.7263636e+01   9.1411636e+01   1.6360818e+02   1.8676316e+02   2.4916000e+02   2.0958175e+02   8.5719091e+01   6.0758836e+01   5.1296887e+02   9.8318303e+01   1.3693455e+02   8.1900691e+01   1.0214182e+02   9.4615018e+01   2.4401887e+02   7.9404303e+01   7.6650909e+01   8.2811564e+01   1.0236091e+02   1.1924385e+02
   3.9677091e+02   4.5011964e+01   1.1707273e+02   1.6718236e+02   1.2078273e+02   1.5766465e+02   1.5502909e+02   1.7070767e+02   1.4765000e+02   1.3991527e+02   1.8957000e+02   2.0920167e+02   1.5657455e+02   1.8831858e+02   1.3705455e+02   1.1462018e+02   2.1413091e+02   2.7760771e+02   1.7419909e+02   1.9792498e+02   1.8686545e+02   2.7057985e+02   8.9118873e+01   2.6441630e+02   1.4699545e+02   2.7667309e+02   1.8360636e+02   2.1187876e+02   1.3005182e+02   1.5138676e+02   1.3329818e+02   2.5903342e+02   2.0199091e+02   2.6505255e+02   1.2015887e+02   2.7759310e+02   2.9268545e+02   3.7266073e+01   1.9930887e+02   1.7146110e+02   1.4191091e+02   1.5087622e+02   4.8495455e+01   1.2197764e+02   1.0186091e+02   9.9616582e+01   1.1922273e+02   8.7706727e+01   9.9728873e+01   1.1575750e+02   1.3150727e+02   8.0854873e+01   1.0573182e+02   9.2664182e+01   1.0315545e+02   1.0871575e+02   1.6239887e+02   2.8198390e+02   3.2563887e+02   3.0996470e+02   2.4211636e+02   2.0347342e+02   5.7968873e+01   9.3428303e+01   1.7466455e+02   1.9119865e+02   1.9071182e+02   2.3768305e+02   1.9591887e+02   1.8962303e+01   1.5673909e+02   1.9695087e+02   1.4985273e+02   9.0855418e+01   1.7931455e+02   2.0740120e+02   1.2106455e+02   1.2266029e+02   1.9282636e+02   1.4949571e+02   3.4100545e+02   2.6640229e+02   3.4274545e+01   1.1772622e+02   1.1925727e+02   1.4378033e+02   1.2948887e+02   8.0266703e+01   1.0007636e+02   1.3012025e+02   1.5653887e+02   2.1635270e+02   1.6931818e+02   1.2554818e+02   1.2957273e+02   1.6181782e+02   1.9888455e+02   1.5183651e+02   1.5653887e+02   1.9388270e+02   1.4174455e+02   1.5265225e+02   1.3358887e+02   2.2018870e+02   1.1650636e+02   1.4362131e+02   1.6547091e+02   1.4423960e+02   1.1736887e+02   1.6738630e+02   1.0558887e+02   1.3023870e+02   9.4684545e+01   9.9284327e+01   2.1774545e+01   2.2031673e+01   1.3189091e+01   1.1269942e+02   1.3743636e+02   1.4437873e+02   1.4862182e+02   2.1681389e+02   2.1538909e+02   2.0849782e+01   1.4634887e+02   2.0254790e+02   1.1287887e+02   2.4560550e+02   2.4112091e+02   2.0050487e+02   1.7209909e+02   2.1148753e+02   1.3747545e+02   2.2751015e+02   9.3538873e+01   1.6172270e+02   5.5438091e+02   1.9051345e+01   1.3930182e+02   2.6228404e+02   5.1920909e+01   2.9870633e+02   2.2482887e+02   2.7736950e+02   2.0020887e+02   3.2004910e+02   8.6255455e+01   1.4941775e+02   6.6348873e+01   1.3632790e+02   9.4505455e+01   1.1141502e+02   1.3261818e+02   1.7868418e+02   2.3457636e+02   1.5812571e+02   1.3717545e+02   1.6418960e+02   2.3620887e+02   1.0369910e+02   2.5932273e+02  -3.6603636e+00   1.4787887e+02  -1.7004497e+01   8.9710909e+01   1.6640313e+02   7.4163636e+01   1.2356964e+02   1.6394818e+02   1.4906596e+02   2.2139000e+02   2.1938335e+02   9.0809091e+01   7.3161636e+01   4.7711887e+02   1.1546630e+02   1.1326455e+02   9.8844291e+01   1.0057182e+02   8.2120618e+01   2.4039887e+02   1.1959390e+02   4.2460909e+01   9.0396764e+01   1.2460091e+02   7.8364655e+01
   4.2848091e+02   2.5285164e+01   1.0730273e+02   1.9772396e+02   1.3683273e+02   1.4462065e+02   1.2568909e+02   2.2605487e+02   1.0918000e+02   1.3195287e+02   2.1138000e+02   2.1421687e+02   1.5199455e+02   1.9191498e+02   1.4110455e+02   1.0167618e+02   2.0161091e+02   2.0679931e+02   2.2953909e+02   1.6820778e+02   1.7310545e+02   2.9053065e+02   8.9348873e+01   2.5605790e+02   1.2866545e+02   2.4889949e+02   1.5274636e+02   1.8129756e+02   1.5028182e+02   1.5752836e+02   1.3920818e+02   2.3604062e+02   2.1522091e+02   2.1847415e+02   1.4449887e+02   2.5860590e+02   3.0488545e+02   3.2290073e+01   2.1691887e+02   1.3671230e+02   1.2605091e+02   1.5771502e+02   6.0925455e+01   9.7413236e+01   1.3625091e+02   9.0345382e+01   1.3336273e+02   8.2475527e+01   1.0272887e+02   9.8467503e+01   8.0597273e+01   1.1268767e+02   1.0806182e+02   9.8287782e+01   1.4558545e+02   9.9321345e+01   1.7891887e+02   2.0313230e+02   3.8191887e+02   2.5080230e+02   1.8311636e+02   1.7395342e+02   7.3878873e+01   1.2091550e+02   1.6104455e+02   1.7680825e+02   2.2309182e+02   2.4928265e+02   2.8049887e+02   3.4675903e+01   1.3601909e+02   1.9146847e+02   1.2200273e+02   9.0663418e+01   2.0722455e+02   2.1035840e+02   1.1459455e+02   1.4484789e+02   1.9201636e+02   1.2847051e+02   3.0519545e+02   2.7716709e+02   5.5514545e+01   1.3555702e+02   1.4930727e+02   1.2390633e+02   1.4190887e+02   7.0323103e+01   1.5741636e+02   9.8623055e+01   1.5877887e+02   1.7950350e+02   1.6140818e+02   1.4942098e+02   1.5414273e+02   1.8194222e+02   1.4084455e+02   1.7342971e+02   1.6934887e+02   1.7432790e+02   1.5116455e+02   1.1637865e+02   1.4630887e+02   2.0593110e+02   1.6159636e+02   1.6335411e+02   1.5233091e+02   1.7896080e+02   1.2048887e+02   1.9225670e+02   8.8068873e+01   1.3245030e+02   9.2684545e+01   9.5204327e+01   2.3484545e+01   9.3248727e+00   4.6709091e+01   1.2792782e+02   1.2548636e+02   1.2311473e+02   1.9224182e+02   1.6304429e+02   2.5495909e+02   3.8741818e+00   1.3458887e+02   2.3286870e+02   1.3401887e+02   2.6025430e+02   2.9321091e+02   1.4686767e+02   1.6818909e+02   2.3095033e+02   1.4875545e+02   2.5213775e+02   9.9828873e+01   1.4088950e+02   4.9772091e+02   8.2041455e+00   1.9025182e+02   2.0510804e+02   5.7150909e+01   2.7747793e+02   2.6177887e+02   2.2960350e+02   2.0406887e+02   2.9974030e+02   7.3945455e+01   1.8761255e+02   8.7118873e+01   1.3714630e+02   8.1545455e+01   1.1426182e+02   1.4994818e+02   1.6096778e+02   2.5609636e+02   1.3611411e+02   1.5322545e+02   1.5014560e+02   2.1053887e+02   1.0056270e+02   2.6437273e+02   8.2756364e+00   1.4801887e+02  -4.5856968e+00   7.7760909e+01   1.9335913e+02   7.8303636e+01   1.2142844e+02   1.6951818e+02   2.0324036e+02   2.5173000e+02   2.0818615e+02   8.9189091e+01   9.0341236e+01   4.7653887e+02   1.3985270e+02   1.2612455e+02   8.2815491e+01   1.0133182e+02   1.2558982e+02   2.4111887e+02   1.0749630e+02   3.7320909e+01   8.9857964e+01   1.2088091e+02   1.0237225e+02
   4.0229091e+02   3.8760364e+01   1.6021273e+02   2.2144116e+02   1.2330273e+02   1.7817305e+02   1.3954909e+02   2.0194607e+02   1.5265000e+02   1.4199527e+02   2.3119000e+02   2.6429207e+02   1.5557455e+02   1.9234858e+02   1.4076455e+02   1.0504338e+02   1.9484091e+02   2.2363091e+02   2.0519909e+02   1.9349498e+02   2.0805545e+02   2.7450465e+02   1.7939887e+02   2.8662390e+02   1.4556545e+02   2.6845749e+02   1.8769636e+02   1.8384156e+02   1.5262182e+02   1.6720116e+02   1.4777818e+02   2.0754502e+02   1.7846091e+02   2.4855495e+02   1.5687887e+02   2.5142550e+02   2.6688545e+02   3.1710073e+01   2.2825887e+02   1.5685510e+02   1.4615091e+02   1.2029702e+02   1.0634545e+02   1.1458964e+02   1.2515091e+02   9.1753382e+01   1.5265273e+02   1.7231233e+02   1.1668887e+02   1.2411070e+02   1.1626727e+02   8.9364073e+01   9.1441818e+01   6.3997382e+01   1.1772545e+02   1.1150015e+02   1.8063887e+02   2.0080470e+02   3.5820887e+02   2.7588910e+02   1.9563636e+02   1.5571182e+02   5.3118873e+01   1.3253630e+02   3.8514545e+01   4.1230655e+01   1.6709182e+02   2.4043265e+02   3.0111887e+02  -9.4936968e+00   1.5554909e+02   2.0709607e+02   1.1300273e+02   1.0652342e+02   1.7793455e+02   2.5203160e+02   1.0916455e+02   1.1180229e+02   1.9220636e+02   1.3888531e+02   2.9995545e+02   2.7325629e+02   4.7134545e+01   9.7177418e+01   1.5539727e+02   1.4274913e+02   1.1085887e+02   6.0647103e+01   1.0817636e+02   2.1142255e+01   1.7472887e+02   2.0603750e+02   1.5373818e+02   1.5574458e+02   1.3657273e+02   1.8153782e+02   1.8998455e+02   1.4635851e+02   1.5811887e+02   2.1098630e+02   1.5278455e+02   1.2447905e+02   1.7330887e+02   2.0682110e+02   1.3231636e+02   1.8250651e+02   1.2847091e+02   1.9676960e+02   1.3666887e+02   1.8019230e+02   1.3311887e+02   1.2589630e+02   1.0902455e+02   1.0875713e+02   1.6154545e+01   9.5312727e+00   3.9329091e+01   1.3032822e+02   1.3937636e+02   8.7503527e+01   1.3447182e+02   2.0813589e+02   2.9276909e+02   1.7759382e+01   1.1730887e+02   2.4459110e+02   1.2911887e+02   3.1459630e+02   3.5902091e+02   1.0540287e+02   1.5047909e+02   2.2169713e+02   1.3118545e+02   2.2430335e+02   1.1482887e+02   9.5599503e+01   3.7462091e+02  -7.6178545e+00   1.4940182e+02   2.4328604e+02   4.9110909e+01   2.8203113e+02   2.5720887e+02   2.6977910e+02   2.0558887e+02   3.0575870e+02   1.2155455e+01   1.2487575e+02   7.9068873e+01   9.3840303e+01   8.2405455e+01   7.4953018e+01   1.0828818e+02   1.8782058e+02   2.2299636e+02   1.1790211e+02   1.1455545e+02   1.6461920e+02   2.1201887e+02   7.5914303e+01   2.7166273e+02   1.7324364e+00   1.3249887e+02   3.3759032e+00   5.4280909e+01   1.6632753e+02   8.9403636e+01   8.6350436e+01   1.4422818e+02   1.7302356e+02   2.6544000e+02   1.8632935e+02   9.4569091e+01   6.1480836e+01   4.8415887e+02   1.0457310e+02   1.3774455e+02   1.3879589e+02   1.0562182e+02   1.1076662e+02   2.1987887e+02   7.3425503e+01   6.1940909e+01   5.8558364e+01   1.0750091e+02   9.1442655e+01
   4.1606091e+02   4.5948764e+01   1.3588273e+02   2.2643756e+02   1.6730273e+02   1.6022305e+02   1.2506909e+02   1.9934447e+02   1.0194000e+02   1.6857207e+02   2.0976000e+02   2.5710647e+02   1.3085455e+02   1.8399618e+02   1.3643455e+02   1.1109978e+02   1.8775091e+02   2.1857811e+02   1.6472909e+02   2.5192258e+02   1.6844545e+02   2.4786345e+02   2.0039887e+02   2.5789390e+02   1.5170545e+02   2.5419629e+02   1.5936636e+02   1.7243796e+02   1.6819182e+02   2.0680556e+02   1.6377818e+02   2.0474502e+02   2.0922091e+02   2.6390415e+02   1.2520887e+02   2.4747910e+02   2.4216545e+02   1.2877673e+01   2.4853887e+02   1.7085270e+02   1.6729091e+02   1.2293582e+02   8.4015455e+01   1.1389604e+02   1.0825091e+02   1.1153538e+02   1.6227273e+02   1.2578273e+02   1.0515887e+02   1.2808310e+02   1.0307727e+02   9.1559273e+01   1.1230182e+02   4.7088582e+01   9.8485455e+01   8.2849345e+01   1.4296887e+02   2.2834830e+02   2.9658887e+02   2.9986870e+02   1.9025636e+02   1.7705222e+02   7.6638873e+01   1.2565470e+02   1.6424545e+01   1.2947855e+01   1.7086182e+02   1.6627105e+02   3.1101887e+02   1.7904303e+01   1.4077909e+02   1.9622767e+02   1.3847273e+02   1.1524582e+02   1.5941455e+02   2.3423320e+02   1.3292455e+02   1.1028149e+02   2.0148636e+02   1.5757291e+02   2.8904545e+02   2.5659909e+02   7.0514545e+01   1.0825702e+02   1.0858727e+02   1.0316393e+02   8.1908873e+01   8.9963103e+01   1.0607636e+02   1.6310255e+01   1.7920887e+02   1.9425910e+02   1.5069818e+02   1.7222778e+02   1.7952273e+02   1.6144182e+02   1.9136455e+02   1.3786811e+02   1.5930887e+02   2.3904110e+02   1.2421455e+02   1.2843465e+02   1.7477887e+02   1.7618350e+02   1.3654636e+02   1.1720811e+02   1.1457091e+02   1.6369160e+02   1.5601887e+02   1.2694430e+02   9.6258873e+01   1.1331510e+02   1.0816455e+02   9.8775927e+01   1.0634545e+01   3.6428727e+00  -9.0909091e-04   1.3771462e+02   1.0865636e+02   1.0724113e+02   1.5157182e+02   1.6024789e+02   2.9857909e+02  -7.2754182e+00   1.6211887e+02   2.0985630e+02   1.4291887e+02   2.7954230e+02   3.3826091e+02   6.6163673e+01   1.7857909e+02   1.9463913e+02   1.3475545e+02   2.6567775e+02   9.7348873e+01   1.2475790e+02   3.9281091e+02   2.2569455e+00   1.8944182e+02   2.2932284e+02   6.1580909e+01   2.5436353e+02   2.4477887e+02   2.7210350e+02   2.0282887e+02   2.7778950e+02  -8.1045455e+00   8.2126545e+01   8.2118873e+01   1.1006630e+02   8.0075455e+01   6.8619418e+01   1.1366818e+02   1.7258018e+02   2.2337636e+02   1.3825171e+02   1.2694545e+02   1.5014800e+02   1.8001887e+02   1.0142430e+02   2.5675273e+02   9.1152364e+00   1.4020887e+02  -2.9108968e+00   8.1900909e+01   1.7150793e+02   6.9643636e+01   1.0193124e+02   1.6318818e+02   1.1522676e+02   2.9316000e+02   1.7106175e+02   8.0519091e+01   7.1654836e+01   4.6387887e+02   1.0762550e+02   1.2374455e+02   1.5672589e+02   8.2951818e+01   1.1644022e+02   1.9706887e+02   1.0478030e+02   4.7890909e+01   5.4532364e+01   9.6840909e+01   9.7105455e+01
   4.3506091e+02   4.7428764e+01   1.3949273e+02   1.7319876e+02   1.6559273e+02   2.0640985e+02   1.7778909e+02   1.9107687e+02   9.8990000e+01   1.6623807e+02   1.9895000e+02   2.5035127e+02   1.3038455e+02   2.0455378e+02   1.4829455e+02   1.0658098e+02   1.8737091e+02   1.9131851e+02   1.5781909e+02   2.4418538e+02   1.5586545e+02   2.7033985e+02   1.6839887e+02   2.5264390e+02   1.3585545e+02   2.5880429e+02   1.8617636e+02   1.7638316e+02   1.5247182e+02   1.7497316e+02   1.7253818e+02   1.8432422e+02   1.9108091e+02   2.0516535e+02   1.4311887e+02   2.3861630e+02   2.9621545e+02   1.0553673e+01   2.4006887e+02   1.9515030e+02   1.1262091e+02   1.7297942e+02   8.7635455e+01   9.6986436e+01   1.0725091e+02   1.0261538e+02   1.2951273e+02   1.4016353e+02   1.0611887e+02   1.1114630e+02   1.0754727e+02   9.1871673e+01   9.5441818e+01   8.7297382e+01   1.4772545e+02   7.6440145e+01   1.6334887e+02   2.1085790e+02   2.7315887e+02   2.7640310e+02   1.6858636e+02   1.6025582e+02   6.3878873e+01   1.1214550e+02   3.5424545e+01   6.1478545e+00   1.5867182e+02   1.2191625e+02   2.9606887e+02   4.2190303e+01   9.2159091e+01   1.7449727e+02   1.2233273e+02   1.0148702e+02   2.0641455e+02   1.9809320e+02   1.2326455e+02   1.0858429e+02   1.4282636e+02   1.2807571e+02   3.1423545e+02   2.8001389e+02   3.0184545e+01   1.1672342e+02   1.0706727e+02   1.5118553e+02   1.1290887e+02   4.1013103e+01   8.8646364e+01   4.2246545e+00   2.0030887e+02   2.1071110e+02   1.5602818e+02   1.5613138e+02   1.8352273e+02   1.7431182e+02   1.8922455e+02   1.0403931e+02   2.0396887e+02   2.2650830e+02   1.4126455e+02   1.3069065e+02   1.8606887e+02   1.6652030e+02   1.3478636e+02   1.0115891e+02   1.4814091e+02   1.6519600e+02   1.8842887e+02   1.4764150e+02   1.0444887e+02   1.5370990e+02   9.5784545e+01   8.7006327e+01   2.5484545e+01   8.4948727e+00   4.5949091e+01   1.0493862e+02   1.2782636e+02   7.0477527e+01   1.4119182e+02   1.8574829e+02   2.1776909e+02   1.2609382e+01   1.4101887e+02   2.6945430e+02   1.6149887e+02   2.8528590e+02   3.4302091e+02   1.2630287e+02   1.8680909e+02   1.9665073e+02   1.7666545e+02   1.7090495e+02   1.0339887e+02   1.4313390e+02   4.6777091e+02   1.0120145e+01   1.6878182e+02   2.2178564e+02   5.4300909e+01   2.6909593e+02   1.9825887e+02   3.0996510e+02   2.1301887e+02   2.8740430e+02  -7.1045455e+00   9.2366545e+01   4.0448873e+01   9.5879903e+01   8.9885455e+01   8.8934618e+01   1.4461818e+02   1.9244418e+02   2.1014636e+02   1.2488011e+02   1.3336545e+02   1.4554440e+02   2.3239887e+02   8.5763903e+01   2.6832273e+02   5.1896364e+00   1.4968887e+02   1.2900703e+01   8.0900909e+01   1.6648793e+02   8.4883636e+01   9.7322036e+01   1.3003818e+02   1.8073876e+02   2.5520000e+02   2.0081855e+02   9.0999091e+01   5.9956436e+01   4.7506887e+02   1.4478030e+02   1.2765455e+02   1.7269309e+02   8.2761818e+01   1.0202542e+02   2.4377887e+02   1.0404350e+02   5.8600909e+01   6.2635564e+01   1.1936091e+02   9.0923855e+01
   3.9025091e+02   6.9253564e+01   1.0011273e+02   2.3119916e+02   1.4273273e+02   1.5490865e+02   1.6106909e+02   2.1655447e+02   1.1537000e+02   1.5707767e+02   1.7662000e+02   2.5432767e+02   1.2676455e+02   1.7636338e+02   1.3443455e+02   1.0497978e+02   2.0865091e+02   1.9071611e+02   1.4948909e+02   2.4319178e+02   1.8186545e+02   2.9387985e+02   9.4878873e+01   3.3471550e+02   1.4018545e+02   2.3078789e+02   2.8774636e+02   9.8927564e+01   1.3252182e+02   1.8937916e+02   1.4653818e+02   1.9869422e+02   2.1975091e+02   2.3911175e+02   1.1025887e+02   2.4638510e+02   2.7007545e+02   1.9544873e+01   2.3539887e+02   1.6542390e+02   1.2510091e+02   1.1088102e+02   6.4015455e+01   1.1430604e+02   1.3148091e+02   1.1043698e+02   1.3803273e+02   1.2444193e+02   1.1230887e+02   8.9701103e+01   1.0440727e+02   8.7882873e+01   9.1821818e+01   8.6536982e+01   1.2534545e+02   7.1510545e+01   1.6372887e+02   2.2958750e+02   2.8901887e+02   2.2694430e+02   1.6215636e+02   1.5825022e+02   7.1258873e+01   1.1184510e+02   4.6664545e+01   4.8098655e+01   1.7443182e+02   1.0860545e+02   2.5368887e+02   2.6490703e+01   1.7468909e+02   1.5713487e+02   1.0124273e+02   9.9034218e+01   2.0141455e+02   1.6339320e+02   1.2483455e+02   1.6073869e+02   1.4696636e+02   1.2945451e+02   2.9733545e+02   2.9084589e+02   1.7464545e+01   1.0488102e+02   1.1658727e+02   1.2199393e+02   8.8908873e+01   5.2773103e+01   9.2076364e+01   1.3710255e+01   1.6949887e+02   2.5684590e+02   1.7183818e+02   1.2462658e+02   1.7086273e+02   1.9722462e+02   1.5417455e+02   1.2422331e+02   1.7882887e+02   2.3370950e+02   1.5640455e+02   1.4052945e+02   1.5277887e+02   2.0432350e+02   1.3812636e+02   1.0018171e+02   1.3423091e+02   1.6335880e+02   1.5689887e+02   1.6304390e+02   1.0311887e+02   1.6924630e+02   1.0945455e+02   9.2482727e+01   2.9964545e+01   2.8564727e+00   5.7759091e+01   9.8513818e+01   1.3515636e+02   9.6391127e+01   1.4433182e+02   1.8039709e+02   2.0976909e+02   1.9209382e+01   1.3501887e+02   2.3283430e+02   1.7553887e+02   2.6402270e+02   1.9145091e+02   2.2952847e+02   1.8399909e+02   1.8901553e+02   1.7170545e+02   2.2268175e+02   8.0158873e+01   1.4537310e+02   4.8067091e+02   6.7581455e+00   1.6121182e+02   2.3158124e+02   7.3060909e+01   2.6116513e+02   2.3063887e+02   2.3037470e+02   2.0977887e+02   2.5652350e+02  -1.5845455e+00   1.1528495e+02   8.6918873e+01   1.4478230e+02   9.3785455e+01   9.8572618e+01   1.1332818e+02   2.0280738e+02   2.0318636e+02   1.2934691e+02   1.2541545e+02   1.4623040e+02   2.4558887e+02   1.1441870e+02   2.7542273e+02   4.2016364e+00   1.7277887e+02   4.5835032e+00   6.0280909e+01   1.9561753e+02   6.1073636e+01   1.2932684e+02   1.0308818e+02   1.8193476e+02   2.3430000e+02   2.1244055e+02   1.0271909e+02   5.8548836e+01   5.0477887e+02   1.2054350e+02   1.0365455e+02   1.4566309e+02   9.8331818e+01   9.5109818e+01   2.5006887e+02   8.9110303e+01   5.5130909e+01   9.7483164e+01   1.1679091e+02   7.9319455e+01
   3.5625091e+02   4.8253564e+01   1.3078273e+02   2.0889556e+02   1.3768273e+02   1.6221265e+02   1.4025909e+02   2.5426927e+02   1.1813000e+02   1.5223687e+02   2.3009000e+02   2.3348007e+02   1.2823455e+02   1.4520578e+02   1.2738455e+02   9.5203782e+01   1.5527091e+02   1.9169651e+02   1.9248909e+02   2.4836178e+02   1.7110545e+02   2.9493065e+02   2.1472887e+02   3.0179750e+02   1.6451545e+02   2.4265149e+02   1.6041636e+02   1.5773396e+02   1.8614182e+02   1.4932956e+02   1.2001818e+02   2.5686582e+02   1.6408091e+02   2.1694535e+02   1.5058887e+02   2.1373870e+02   2.2645545e+02   2.6704473e+01   2.9939887e+02   1.6435390e+02   1.2448091e+02   1.3255062e+02   5.0115455e+01   1.0775804e+02   1.3472091e+02   8.4467782e+01   1.4979273e+02   1.2311113e+02   8.7498873e+01   7.3205903e+01   9.3927273e+01   9.2671273e+01   7.7151818e+01   8.5950582e+01   1.3391545e+02   1.0411495e+02   2.0596887e+02   1.6525830e+02   3.2230887e+02   2.2700110e+02   1.9872636e+02   2.0022462e+02   5.7118873e+01   9.0446303e+01   1.8804545e+01   6.5857455e+01   1.6933182e+02   1.2691345e+02   3.0615887e+02   1.0243103e+01   1.2344909e+02   1.9033407e+02   1.3500273e+02   8.6523418e+01   1.5117455e+02   1.9403240e+02   1.3649455e+02   1.2052589e+02   1.5220636e+02   1.3217531e+02   3.0633545e+02   2.6540589e+02   2.1514545e+01   1.1755702e+02   8.2307273e+01   7.0926327e+01   1.2601887e+02   5.0544303e+01   7.8646364e+01   1.6114655e+01   1.6868887e+02   2.4191070e+02   1.8602818e+02   1.1959138e+02   1.8976273e+02   1.6714262e+02   1.8636455e+02   1.0574811e+02   1.6949887e+02   2.3736590e+02   1.7436455e+02   1.2804265e+02   1.7649887e+02   1.7413590e+02   1.2697636e+02   1.1812371e+02   1.3061091e+02   1.4569840e+02   1.4360887e+02   1.2628710e+02   9.3588873e+01   1.6048870e+02   9.6074545e+01   9.6883127e+01   1.7254545e+01   1.2343273e+01   4.6849091e+01   1.0905662e+02   1.1098636e+02   1.1777473e+02   1.3809182e+02   1.6584629e+02   2.3090909e+02   4.3281818e+00   1.0996887e+02   2.3883830e+02   1.5106887e+02   2.7032030e+02   2.1859091e+02   2.0544727e+02   1.6757909e+02   2.0342913e+02   1.2447545e+02   2.3679015e+02   9.6158873e+01   1.3704310e+02   4.8243091e+02   3.5947345e+01   1.3944182e+02   2.2984284e+02   6.0490909e+01   2.8555073e+02   2.3791887e+02   2.4046230e+02   1.7939887e+02   2.5619390e+02  -1.2424545e+01   9.0002145e+01   8.3348873e+01   1.5696790e+02   1.1435545e+02   1.1816702e+02   1.5366818e+02   2.0167018e+02   2.1904636e+02   1.1978811e+02   9.9795455e+01   1.7189000e+02   2.5558887e+02   1.0580870e+02   2.9532273e+02  -5.9203636e+00   1.5191887e+02  -1.2276968e+00   7.9620909e+01   1.6673033e+02   5.7073636e+01   1.0869684e+02   1.1468182e+01   1.6174364e+01   2.1749000e+02   1.9483535e+02   8.0719091e+01   7.0398836e+01   5.1415887e+02   9.5883103e+01   8.2554545e+01   1.6306109e+02   7.1571818e+01   8.4060618e+01   2.5982887e+02   1.2356950e+02   8.6270909e+01   9.4181964e+01   1.4184091e+02   1.1760545e+02
   3.4967091e+02   4.1019964e+01   1.3245273e+02   2.1066196e+02   1.2473273e+02   1.7853865e+02   1.4473909e+02   1.8662087e+02   1.0356000e+02   1.7521247e+02   2.1390000e+02   2.6825527e+02   1.5633455e+02   1.5361778e+02   1.5724455e+02   9.0054982e+01   1.9408091e+02   1.3831171e+02   1.9924909e+02   1.9340098e+02   1.5501545e+02   2.8112785e+02   1.4644887e+02   3.8496990e+02   1.3804545e+02   2.3909909e+02   1.7374636e+02   1.9114756e+02   1.9671182e+02   1.7743396e+02   1.2201818e+02   2.0379582e+02   1.3270091e+02   2.0840575e+02   1.3730887e+02   2.1961110e+02   2.6178545e+02   2.8498073e+01   2.7363887e+02   1.9512470e+02   1.1915091e+02   1.4731702e+02   5.0585455e+01   8.7100436e+01   1.2544091e+02   1.1311018e+02   1.3298273e+02   1.3179593e+02   5.0118873e+01   4.3296303e+01   1.0183727e+02   8.7558473e+01   8.3921818e+01   7.3648982e+01   1.1124545e+02   1.0468855e+02   1.8544887e+02   1.4217990e+02   2.5758887e+02   2.0907870e+02   2.0887636e+02   1.8546262e+02   4.9638873e+01   8.9904703e+01   4.0754545e+01   3.3241455e+01   1.2367182e+02   1.5628625e+02   2.5577887e+02   2.6535032e+00   1.3530909e+02   1.9952527e+02   1.1709273e+02   1.0309622e+02   1.4445455e+02   1.6871000e+02   1.2302455e+02   8.3693491e+01   1.8772636e+02   1.2738371e+02   2.7333545e+02   3.2019589e+02   1.7944545e+01   9.2272618e+01   9.9307273e+01   1.4526327e+01   1.3501887e+02   5.3974303e+01   8.3366364e+01   1.3697055e+01   1.8501887e+02   2.5512430e+02   2.1802818e+02   1.5831138e+02   1.3919273e+02   1.8756822e+02   1.7126455e+02   1.1714611e+02   1.8477887e+02   1.9685350e+02   1.3712455e+02   1.6483185e+02   1.7544887e+02   1.9845990e+02   1.1583636e+02   1.1148491e+02   1.2604091e+02   1.3344400e+02   1.2077887e+02   9.8583503e+01   1.0434887e+02   1.6833790e+02   1.0740455e+02   1.2526673e+02   2.9674545e+01   1.0119673e+01   2.9519091e+01   1.1335302e+02   9.7326364e+01   8.7477527e+01   1.4343182e+02   1.8456909e+02   2.1662909e+02   5.0905818e+00   1.0363887e+02   2.2668470e+02   1.1949887e+02   2.3764590e+02   2.7335091e+02   1.7683647e+02   1.6752909e+02   2.1033313e+02   1.8885545e+02   2.1349975e+02   7.9068873e+01   1.4388030e+02   5.5496091e+02   1.2714945e+01   1.4916182e+02   2.3197524e+02   6.2820909e+01   3.0045433e+02   2.0863887e+02   2.9604470e+02   2.3296887e+02   2.4952830e+02  -4.2645455e+00   7.5189345e+01   6.3308873e+01   1.2143110e+02   8.2885455e+01   1.3306462e+02   1.2971818e+02   2.2320618e+02   1.7233636e+02   1.4329491e+02   1.8479545e+02   1.3128000e+02   2.3358887e+02   8.0188703e+01   2.6932273e+02   3.0919636e+01   1.6058887e+02   1.8938703e+01   8.6140909e+01   1.6730873e+02   5.9973636e+01   1.2770484e+02   2.9088182e+01  -2.8523636e-01   2.3101000e+02   2.3684375e+02   1.0590909e+02   8.0763636e+01   4.9663887e+02   1.6705470e+02   1.0093455e+02   1.2364069e+02   8.6571818e+01   1.1548062e+02   2.4415887e+02   1.1767310e+02   8.4030909e+01   7.8691164e+01   1.3998091e+02   1.0365425e+02
   4.1339091e+02   4.0732364e+01   1.2664273e+02   1.7293676e+02   1.3059273e+02   1.3834985e+02   1.5725909e+02   1.9342927e+02   7.7840000e+01   1.2398007e+02   1.9543000e+02   2.6420287e+02   1.4638455e+02   1.3408378e+02   1.1733455e+02   1.0662778e+02   1.9227091e+02   1.8335651e+02   1.8943909e+02   2.0232578e+02   1.4453545e+02   2.7281625e+02   1.0358887e+02   3.3734870e+02   1.4418545e+02   2.3651789e+02   1.4460636e+02   1.2728876e+02   1.7862182e+02   1.8893116e+02   1.4186818e+02   2.6363782e+02   1.5251091e+02   2.4115095e+02   1.3720887e+02   2.1465910e+02   2.5668545e+02   3.4576073e+01   2.2753887e+02   1.8310270e+02   1.1424091e+02   1.2074982e+02   7.1255455e+01   9.8296836e+01   1.1467091e+02   8.3921782e+01   1.8179273e+02   1.2013113e+02   5.2828873e+01   7.9839503e+01   8.0167273e+01   8.5252073e+01   1.0596182e+02   7.8265782e+01   1.2981545e+02   1.2372295e+02   2.3039887e+02   1.9563390e+02   2.9896887e+02   1.8109830e+02   2.0044636e+02   1.6580702e+02   4.9588873e+01   1.2090870e+02   1.8044545e+01   5.2108255e+01   1.4747182e+02   1.6523225e+02   2.4682887e+02   2.5095032e+00   1.6335909e+02   2.2795127e+02   1.3514273e+02   1.3175222e+02   1.5245455e+02   2.2117000e+02   1.2130455e+02   1.1031109e+02   2.0305636e+02   1.7872731e+02   3.4700545e+02   2.2925229e+02   2.5224545e+01   1.0179022e+02   1.2501727e+02   6.2229527e+01   1.2006887e+02   1.1159030e+02   7.6416364e+01   2.4253055e+01   1.8606887e+02   2.3842030e+02   2.0950818e+02   1.6657298e+02   1.5267273e+02   1.6667982e+02   1.2455455e+02   1.3811291e+02   1.7830887e+02   1.6837110e+02   1.5007455e+02   1.4650585e+02   1.4091887e+02   2.2117230e+02   1.2616636e+02   1.3889851e+02   1.2823091e+02   1.2583880e+02   1.2830887e+02   1.3469110e+02   9.6018873e+01   1.8424430e+02   1.0454455e+02   1.2187553e+02   1.1584545e+01   1.6376873e+01   4.2569091e+01   1.0634902e+02   1.1320636e+02   1.0798713e+02   1.1476182e+02   1.8357269e+02   2.1538909e+02   1.7089782e+01   1.5644887e+02   1.9349990e+02   8.9728873e+01   2.6469750e+02   3.2112091e+02   2.0677487e+02   2.0104909e+02   1.8732153e+02   1.5128545e+02   1.9645535e+02   8.6778873e+01   1.5531350e+02   5.4905091e+02  -1.0022545e+00   1.7530182e+02   2.5788404e+02   6.1390909e+01   2.8566873e+02   2.0134887e+02   2.7667790e+02   1.3958887e+02   3.1475870e+02  -3.3145455e+00   9.0113345e+01   7.8828873e+01   1.4199950e+02   9.2785455e+01   1.0546262e+02   1.2175818e+02   1.9765298e+02   1.9676636e+02   1.5215051e+02   1.7427545e+02   1.4651160e+02   2.3315887e+02   8.4703103e+01   2.1909273e+02   2.1088036e+01   1.5072887e+02   5.0075032e+00   6.7620909e+01   1.6536033e+02   9.2403636e+01   1.2568044e+02   1.1468182e+01  -2.0656364e+00   2.0844000e+02   1.9626935e+02   9.5519091e+01   9.8834836e+01   5.1691887e+02   1.3381230e+02   1.0365455e+02   1.6375309e+02   8.6521818e+01   1.1272462e+02   2.3120887e+02   1.1799910e+02   8.5320909e+01   7.7207964e+01   1.2412091e+02   8.4213055e+01
   4.4663091e+02   2.9453164e+01   1.0659273e+02   1.9664076e+02   1.3954273e+02   1.5654385e+02   1.3464909e+02   2.5628807e+02   1.2684000e+02   1.1435007e+02   2.1828000e+02   3.0294487e+02   1.1752455e+02   1.2444258e+02   1.2648455e+02   7.0895782e+01   1.7537091e+02   1.3394851e+02   1.1272909e+02   2.1479258e+02   2.0410545e+02   2.5534065e+02   1.3630887e+02   3.1197110e+02   1.4151545e+02   2.9282149e+02   1.6017636e+02   1.6989316e+02   1.4224182e+02   1.3417156e+02   1.2648818e+02   2.5957822e+02   2.0375091e+02   2.8329175e+02   9.5448873e+01   2.4956990e+02   2.9535545e+02   3.4862473e+01   2.6163887e+02   1.7842470e+02   1.4448091e+02   1.1233062e+02   7.3155455e+01   6.7864836e+01   1.1015091e+02   9.5953382e+01   1.6536273e+02   1.1548553e+02   5.4918873e+01   6.2202303e+01   9.4167273e+01   1.0708207e+02   8.6921818e+01   6.3118982e+01   1.2600545e+02   9.9127745e+01   1.9787887e+02   1.5618550e+02   2.5106887e+02   1.8803030e+02   1.9434636e+02   1.8791502e+02   6.4968873e+01   6.9348303e+01   8.5454545e-01   2.8623455e+01   1.4747182e+02   1.4685225e+02   2.7053887e+02   2.0522703e+01   1.6139909e+02   2.4114807e+02   1.2433273e+02   1.2580702e+02   1.5974455e+02   2.0706680e+02   1.1206455e+02   9.1950291e+01   2.2939636e+02   1.8238011e+02   3.0490545e+02   2.1457029e+02   2.7994545e+01   9.9328618e+01   1.6291727e+02   1.0871753e+02   1.1733887e+02   6.9548703e+01   1.1755636e+02   5.4818545e+00   1.7301887e+02   2.7479430e+02   1.6878818e+02   1.8349058e+02   1.4191273e+02   1.8040062e+02   1.5769455e+02   1.2389171e+02   1.7425887e+02   1.9250510e+02   1.5707455e+02   1.3747585e+02   1.6430887e+02   2.1216110e+02   1.2569636e+02   1.4422611e+02   1.0066091e+02   1.4247440e+02   1.2695887e+02   1.4379910e+02   1.0511887e+02   1.4184630e+02   1.1192455e+02   8.6335127e+01   1.5674545e+01   2.1089673e+01   4.9619091e+01   8.8405018e+01   1.1020636e+02   1.0733713e+02   1.6166182e+02   1.7025069e+02   2.1947909e+02   1.7332582e+01   1.0144887e+02   2.0123990e+02   1.1030887e+02   2.5643110e+02   2.3526091e+02   2.4883367e+02   2.2057909e+02   1.8256913e+02   1.5847545e+02   2.5031015e+02   9.0118873e+01   1.3414630e+02   6.4557091e+02   2.6756145e+01   1.5416182e+02   1.9247524e+02   6.3200909e+01   2.6699393e+02   2.6411887e+02   2.1769630e+02   9.7308873e+01   2.7828110e+02  -5.0545455e+00   7.1302545e+01   1.0239887e+02   1.0897390e+02   8.5885455e+01   9.8254618e+01   1.3109818e+02   1.7342578e+02   2.2580636e+02   1.2715731e+02   1.2179545e+02   1.7875000e+02   2.4096887e+02   7.5218303e+01   2.4385273e+02   1.5772364e+00   1.4320887e+02  -2.0580897e+01   6.4660909e+01   1.9159713e+02   4.9973636e+01   1.0407484e+02   2.2468182e+01  -3.8056364e+00   2.2173000e+02   2.0154615e+02   1.1256909e+02   1.1176084e+02   4.9420887e+02   1.2871910e+02   1.3450455e+02   1.3895509e+02   5.8381818e+01   1.0854582e+02   2.0330887e+02   1.1742110e+02   5.4510909e+01   1.1391276e+02   9.5650909e+01   7.5970655e+01
   4.3967091e+02   4.8579964e+01   7.4402727e+01   1.8021596e+02   1.6211273e+02   1.2573825e+02   1.7873909e+02   2.4309087e+02   1.4422000e+02   1.1828967e+02   2.5062000e+02   2.6383767e+02   1.4033455e+02   1.5170778e+02   1.2595455e+02   8.5128182e+01   1.5737091e+02   1.7086851e+02   1.7596909e+02   1.6102338e+02   1.9048545e+02   2.3133025e+02   9.9208873e+01   3.3022910e+02   1.6404545e+02   2.7568909e+02   1.8265636e+02   1.5543476e+02   1.6295182e+02   1.7508476e+02   1.1401818e+02   2.5472582e+02   1.6851091e+02   2.7983095e+02   1.2287887e+02   2.1990550e+02   2.6064545e+02   2.3589273e+01   2.5272887e+02   1.6646750e+02   1.1438091e+02   1.3878862e+02   6.5875455e+01   7.5067236e+01   1.2772091e+02   8.9497782e+01   1.5008273e+02   1.1147793e+02   7.9348873e+01   9.3337903e+01   9.6697273e+01   1.0377967e+02   8.4821818e+01   9.9056982e+01   1.0577545e+02   8.3986145e+01   1.8625887e+02   1.5216510e+02   2.7820887e+02   1.6199910e+02   2.4672636e+02   1.9091462e+02   3.6728873e+01   5.7127503e+01   3.0944545e+01   2.7316255e+01   1.7924182e+02   1.4146065e+02   2.4977887e+02  -7.6264968e+00   1.7030909e+02   2.2034527e+02   9.5242727e+01   7.7224218e+01   1.5441455e+02   2.0087320e+02   1.2083455e+02   7.3628691e+01   1.9301636e+02   1.5048051e+02   3.0733545e+02   2.4318589e+02   1.2034545e+01   9.9035418e+01   1.4844727e+02   1.1459513e+02   9.5698873e+01   8.3119903e+01   6.8746364e+01   1.7336655e+01   1.7782887e+02   2.9650950e+02   1.9369818e+02   1.5949778e+02   1.7033273e+02   1.6241702e+02   1.6903455e+02   1.4022451e+02   1.7077887e+02   1.5783350e+02   1.2807455e+02   1.3388585e+02   1.6253887e+02   1.7659270e+02   1.2497636e+02   1.4304371e+02   1.2095091e+02   1.3685120e+02   9.8488873e+01   1.0518670e+02   1.3444887e+02   1.3449990e+02   1.0359455e+02   1.0714153e+02   9.9145455e+00   3.5030473e+01   3.4519091e+01   9.7803018e+01   9.2876364e+01   9.1003527e+01   1.5266182e+02   1.5040069e+02   1.9690909e+02   2.3668182e+01   1.2049887e+02   1.6509590e+02   1.0482887e+02   2.4334950e+02   2.0335091e+02   2.2381647e+02   1.6528909e+02   1.8846233e+02   1.7937545e+02   2.4353815e+02   9.2498873e+01   8.5525903e+01   5.4967091e+02   1.3468145e+01   8.0111818e+01   2.6334924e+02   5.2390909e+01   2.4276873e+02   2.2911887e+02   2.5349630e+02   1.1768887e+02   3.3422070e+02   1.7354545e+00   1.0912935e+02   8.4208873e+01   1.1875910e+02   6.8975455e+01   9.5177418e+01   1.3871818e+02   1.7367618e+02   2.3661636e+02   1.5515251e+02   1.2884545e+02   1.1080600e+02   2.4096887e+02   6.4838303e+01   2.1256273e+02   1.4940436e+01   1.6663887e+02   1.2024703e+01   7.4000909e+01   1.6022993e+02   6.1593636e+01   9.8765236e+01   1.9568182e+01  -6.3336364e+00   2.4392000e+02   2.2710095e+02   1.0275909e+02   6.9165636e+01   4.9477887e+02   1.2953350e+02   1.3945455e+02   1.2960909e+02   8.5861818e+01   1.0191742e+02   2.2306887e+02   1.0765030e+02   5.7700909e+01   5.5517564e+01   9.7690909e+01   7.8037455e+01
   4.4058091e+02   2.1797164e+01   8.9782727e+01   1.6855556e+02   1.5049273e+02   1.2966785e+02   1.7945909e+02   2.0780327e+02   1.0480000e+02   1.3630327e+02   2.0886000e+02   3.0088847e+02   1.4276455e+02   1.3437338e+02   1.2405455e+02   9.4430182e+01   1.8361091e+02   1.9476931e+02   1.2519909e+02   2.3265498e+02   1.8548545e+02   3.0021025e+02   1.3834887e+02   2.8261790e+02   1.6389545e+02   2.6565109e+02   1.5069636e+02   1.5575156e+02   1.2976182e+02   1.7568996e+02   1.6048818e+02   2.0766822e+02   1.8727091e+02   2.6152015e+02   1.2453887e+02   2.2610270e+02   2.7773545e+02   3.8702073e+01   2.5482887e+02   1.8043950e+02   1.4234091e+02   1.5417182e+02   5.1775455e+01   8.9815236e+01   1.1672091e+02   9.5997782e+01   9.8412727e+01   1.2751153e+02   8.5828873e+01   8.3199503e+01   9.6737273e+01   8.6636473e+01   8.3871818e+01   9.0172982e+01   1.2291545e+02   7.4424945e+01   1.9363887e+02   1.4819470e+02   3.4406887e+02   2.2449030e+02   2.3858636e+02   2.4408582e+02   5.8498873e+01   8.7105903e+01   3.2134545e+01   5.2831055e+01   2.0167182e+02   1.9285625e+02   1.9553887e+02   1.7182703e+01   1.9144909e+02   2.7446407e+02   1.1919273e+02   8.0738218e+01   1.9893455e+02   1.9040160e+02   1.0064455e+02   1.3948389e+02   2.2239636e+02   1.7023011e+02   2.6757545e+02   2.4050669e+02   3.0184545e+01   1.3901342e+02   1.5987727e+02   1.7601073e+02   1.4022887e+02   5.6507503e+01   7.7936364e+01   2.6514545e+00   1.8806887e+02   3.0921030e+02   2.1169818e+02   1.6962778e+02   1.6852273e+02   1.8941182e+02   2.1774455e+02   1.5323771e+02   1.9639887e+02   1.7226390e+02   1.3845455e+02   2.1134545e+02   2.0068887e+02   1.7887070e+02   1.5197636e+02   1.1454371e+02   1.5366091e+02   1.2585440e+02   9.6898873e+01   1.0867390e+02   1.2196887e+02   1.5649830e+02   1.1640455e+02   1.0230673e+02   1.7724545e+01   2.5495673e+01   2.6279091e+01   1.1575222e+02   1.4287636e+02   9.6223527e+01   1.6195182e+02   1.4127749e+02   2.4276909e+02   1.4229382e+01   1.3253887e+02   2.2018270e+02   1.3001887e+02   2.2900430e+02   2.2592091e+02   2.0105087e+02   1.5909909e+02   1.8157753e+02   1.6456545e+02   2.7149295e+02   5.7918873e+01   1.1386230e+02   4.5281091e+02   2.2266945e+01   7.6441818e+01   2.7145284e+02   6.2340909e+01   2.6283273e+02   2.2096887e+02   2.8333830e+02   1.9949887e+02   2.9767590e+02  -6.3454545e-01   1.2631895e+02   9.2118873e+01   1.1303630e+02   9.2355455e+01   9.0777018e+01   1.5709818e+02   1.5682578e+02   2.1823636e+02   1.2266291e+02   1.0965545e+02   1.4815120e+02   2.4668887e+02   8.0900703e+01   2.2656273e+02   1.6150436e+01   1.4972887e+02  -1.2482497e+01   8.6810909e+01   1.8344513e+02   7.2073636e+01   1.0901684e+02   1.6468182e+01   1.1674364e+01   2.5054000e+02   2.2743135e+02   1.0528909e+02   7.7573236e+01   4.9615887e+02   1.2956310e+02   1.4269455e+02   1.2991989e+02   9.6761818e+01   8.4805418e+01   2.1096887e+02   1.0937830e+02   6.6650909e+01   7.0421564e+01   8.4600909e+01   7.0474655e+01
   4.7201091e+02   1.6042764e+01   1.0764273e+02   1.3693676e+02   1.1011273e+02   1.3346825e+02   1.4849909e+02   2.2466007e+02   9.4080000e+01   1.4711087e+02   1.9724000e+02   2.7567807e+02   1.2171455e+02   1.7738738e+02   1.3024455e+02   9.9834982e+01   1.5799091e+02   1.9738891e+02   1.1719909e+02   2.1872498e+02   1.6396545e+02   2.8026185e+02   1.1387887e+02   2.7995550e+02   1.6656545e+02   2.9000749e+02   1.5846636e+02   1.6817996e+02   1.6376182e+02   1.5930996e+02   1.4139818e+02   2.3524542e+02   1.8946091e+02   2.6824495e+02   1.1691887e+02   2.2238230e+02   2.3878545e+02   2.9618073e+01   2.7211887e+02   1.7239630e+02   1.1405091e+02   1.6362502e+02   3.6585455e+01   8.9740436e+01   1.1848091e+02   1.1223698e+02   1.1103273e+02   1.1026193e+02   8.1118873e+01   9.7106303e+01   1.0988727e+02   1.0272447e+02   9.2681818e+01   7.4618182e+01   1.3143545e+02   9.0973345e+01   1.8772887e+02   1.6742750e+02   3.4977887e+02   2.3084350e+02   2.3130636e+02   1.9718822e+02   6.4308873e+01   6.9491103e+01   2.7894545e+01   6.1030255e+01   2.0328182e+02   1.6181745e+02   2.3977887e+02   9.6435032e+00   2.1320909e+02   2.4286327e+02   1.1295273e+02   1.2171742e+02   1.3988455e+02   1.9788560e+02   1.4749455e+02   1.0930589e+02   2.0667636e+02   2.0919771e+02   3.1000545e+02   2.3169229e+02   4.4424545e+01   1.3987422e+02   1.1839727e+02   1.6184913e+02   1.2943887e+02   5.5110703e+01   9.6076364e+01   1.4490255e+01   2.1987887e+02   2.7361550e+02   1.8769818e+02   2.0807778e+02   1.5491273e+02   1.8198062e+02   1.9317455e+02   2.1315331e+02   1.6782887e+02   1.8092950e+02   1.8869455e+02   1.6370625e+02   1.8601887e+02   1.9204430e+02   1.2926636e+02   1.6008051e+02   1.4047091e+02   1.3728960e+02   1.1754887e+02   1.0619190e+02   1.4096887e+02   1.5697830e+02   1.1307455e+02   8.7193127e+01   3.4864545e+01   1.6174473e+01   8.6590909e+00   9.8021818e+01   1.4093636e+02   1.2065873e+02   1.5809182e+02   1.3815629e+02   2.3457909e+02   1.3504582e+01   1.2301887e+02   2.1622430e+02   1.8549887e+02   2.6475590e+02   1.8631091e+02   1.9521967e+02   1.6599909e+02   1.9055553e+02   1.7723545e+02   2.6285935e+02   8.6918873e+01   1.2949230e+02   4.8629091e+02   5.6885455e+00   8.1011818e+01   2.8999724e+02   6.8390909e+01   2.8405873e+02   2.2425887e+02   2.8398510e+02   2.1896887e+02   3.0592830e+02   5.2554545e+00   1.1089775e+02   7.2778873e+01   1.2938350e+02   7.5075455e+01   7.3879418e+01   1.2247818e+02   1.6626538e+02   2.2985636e+02   1.3092331e+02   1.0941545e+02   1.7484040e+02   2.5630887e+02   9.3561103e+01   2.1947273e+02   8.4776364e+00   1.6749887e+02   8.7159032e+00   6.9000909e+01   2.0938993e+02   7.8023636e+01   1.0211084e+02   2.1228182e+01  -7.1364364e+00   2.5492000e+02   2.4841095e+02   1.2518909e+02   7.9701236e+01   5.0958887e+02   1.5086870e+02   1.4250455e+02   1.3250509e+02   8.7331818e+01   1.2146982e+02   2.5368887e+02   8.4820703e+01   6.7130909e+01   7.4853164e+01   1.0912091e+02   8.7893055e+01
   4.5877091e+02   3.8531964e+01   1.1188273e+02   1.4749756e+02   1.2830273e+02   1.2425305e+02   1.9625909e+02   1.7440927e+02   1.0537000e+02   1.6934767e+02   1.9505000e+02   2.6518327e+02   1.1476455e+02   1.4542338e+02   1.5819455e+02   1.1654898e+02   2.2475091e+02   2.1961811e+02   1.4434909e+02   2.0098298e+02   1.3891545e+02   2.5679585e+02   1.6306887e+02   2.1488030e+02   1.4880545e+02   2.5223829e+02   1.5598636e+02   1.8013836e+02   1.3428182e+02   1.7004836e+02   1.1796818e+02   2.2140982e+02   1.9341091e+02   2.0454895e+02   1.6701887e+02   2.3837430e+02   2.5207545e+02   2.9894873e+01   1.6863887e+02   1.4462470e+02   1.4310091e+02   1.1082102e+02   7.0495455e+01   8.4787636e+01   1.3067091e+02   9.9031782e+01   1.1403273e+02   7.7781927e+01   1.0320887e+02   9.6379103e+01   1.0202727e+02   7.9403273e+01   1.1301182e+02   9.3411782e+01   1.2681545e+02   9.6252945e+01   1.9782887e+02   1.6633950e+02   3.4463887e+02   2.5106470e+02   2.4934636e+02   1.9989502e+02   6.8588873e+01   9.1718703e+01   2.5994545e+01   3.3042255e+01   1.6028182e+02   2.2101745e+02   2.3163887e+02  -2.9852968e+00   2.0706909e+02   1.8502447e+02   1.0614273e+02   9.4782218e+01   1.8907455e+02   2.1414040e+02   1.4064455e+02   9.1663891e+01   1.8467636e+02   1.7057771e+02   2.8009545e+02   2.9650509e+02   2.0134545e+01   1.4204742e+02   1.3110727e+02   1.5631233e+02   1.2785887e+02   6.3917103e+01   7.7936364e+01   7.7914545e+00   1.5991887e+02   2.6561230e+02   1.6716818e+02   1.4210018e+02   1.3091273e+02   1.5485062e+02   2.0279455e+02   2.2071371e+02   1.7768887e+02   1.8328070e+02   1.6988455e+02   1.2573105e+02   1.3911887e+02   1.8484630e+02   1.3940636e+02   1.5245931e+02   1.3895091e+02   1.6174120e+02   1.0201887e+02   1.1773430e+02   1.2725887e+02   1.3588510e+02   1.0864455e+02   8.0117527e+01   4.7745455e+00   6.0616727e+00  -1.1430909e+01   1.1519902e+02   1.1443636e+02   9.1608727e+01   1.7833182e+02   1.6443709e+02   2.5404909e+02  -1.4953018e+01   1.3649887e+02   2.3086590e+02   1.3987887e+02   3.0149550e+02   2.2726091e+02   2.1647367e+02   2.0271909e+02   2.0042793e+02   1.5980545e+02   2.6444375e+02   7.6498873e+01   1.3885590e+02   4.4067091e+02   6.5281455e+00   1.0278182e+02   2.6882564e+02   6.2110909e+01   2.7337113e+02   2.6049887e+02   2.6270590e+02   1.8544887e+02   3.0584990e+02   1.2625455e+01   6.8728145e+01   6.7308873e+01   1.7768110e+02   8.2835455e+01   8.3878618e+01   1.4352818e+02   1.8758138e+02   2.4795636e+02   1.4285531e+02   1.2394545e+02   1.7767800e+02   2.4596887e+02   1.0152830e+02   2.4385273e+02  -1.1042764e+01   1.7944887e+02  -2.0340097e+01   9.4760909e+01   1.8518913e+02   7.0213636e+01   1.2583564e+02   1.7468182e+01  -1.3115636e+01   2.7030000e+02   2.2427055e+02   9.0949091e+01   7.1910436e+01   5.0601887e+02   1.4296430e+02   1.2922455e+02   1.7589749e+02   9.7761818e+01   1.0772542e+02   2.3044887e+02   7.2629903e+01   7.2840909e+01   7.6586364e+01   1.2684091e+02   9.0375455e+01
   4.9477091e+02   3.8981964e+01   1.0645273e+02   1.6527196e+02   1.3130273e+02   1.0425305e+02   1.8592909e+02   1.8504567e+02   1.1975000e+02   1.1257727e+02   2.0576000e+02   2.6547647e+02   1.0623455e+02   1.9534578e+02   1.2572455e+02   1.2524658e+02   2.5061091e+02   2.0287931e+02   1.3510909e+02   2.1138218e+02   1.6453545e+02   2.3759625e+02   1.0015887e+02   2.5015310e+02   1.4785545e+02   2.8179429e+02   1.8093636e+02   1.4280236e+02   1.3495182e+02   1.2365476e+02   1.3210818e+02   2.7160862e+02   2.0841091e+02   2.4220895e+02   1.5887887e+02   2.6197550e+02   2.7435545e+02   2.7632473e+01   1.8572887e+02   1.5663750e+02   1.4115091e+02   1.2393702e+02   7.4445455e+01   9.3331636e+01   1.1610091e+02   1.0638738e+02   1.1555273e+02   1.1547033e+02   1.2149887e+02   9.6915903e+01   1.2678727e+02   5.3902473e+01   1.0453182e+02   1.0743018e+02   1.2900545e+02   9.0547745e+01   1.9634887e+02   1.7954790e+02   3.2106887e+02   3.0848030e+02   2.3525636e+02   1.6006222e+02   6.6158873e+01   8.7683103e+01   1.9854545e+01   5.2013455e+01   1.4914182e+02   2.0833865e+02   2.4125887e+02   8.4851032e+00   1.4020909e+02   2.0637327e+02   1.1900273e+02   9.6473418e+01   1.9279455e+02   1.7061280e+02   1.2983455e+02   1.0971869e+02   1.8167636e+02   1.8429771e+02   3.2338545e+02   2.5209189e+02   2.5184545e+01   1.4203342e+02   1.1744727e+02   1.5073513e+02   1.0122887e+02   6.1367503e+01   8.2366364e+01   9.5370545e+00   1.4401887e+02   2.0173430e+02   2.1126818e+02   1.1133218e+02   1.4700273e+02   1.2832342e+02   1.9893455e+02   2.1664251e+02   1.7249887e+02   2.1874590e+02   1.3269455e+02   1.2199625e+02   1.8072887e+02   2.0255750e+02   1.3140636e+02   1.4666931e+02   1.3895091e+02   1.9012120e+02   1.3142887e+02   1.5685150e+02   1.1644887e+02   1.3755990e+02   1.2997455e+02   1.0098113e+02   2.2204545e+01   1.0377273e+01   2.4619091e+01   8.8695018e+01   1.5115636e+02   1.0978113e+02   1.7024182e+02   2.0027429e+02   2.1476909e+02  -6.9106182e+00   1.1858887e+02   1.9495870e+02   9.4498873e+01   2.1826590e+02   1.8488091e+02   2.0595407e+02   1.4185909e+02   1.8467673e+02   1.0642545e+02   2.1242415e+02   7.4588873e+01   1.3081870e+02   6.4610091e+02   1.5237455e+00   1.6040182e+02   2.5278604e+02   4.1870909e+01   3.1499033e+02   2.0620887e+02   2.1090910e+02   2.0282887e+02   2.9050950e+02   4.7354545e+00   8.8099345e+01   7.0158873e+01   1.5307310e+02   7.9545455e+01   9.1421818e+01   1.1547818e+02   1.6258538e+02   2.5899636e+02   1.0788211e+02   1.2322545e+02   1.7140560e+02   2.3406887e+02   8.6720303e+01   2.3028273e+02   1.2952836e+01   1.4663887e+02  -2.8945297e+01   5.7050909e+01   1.6239593e+02   8.0073636e+01   1.1942684e+02   8.8981818e+00   8.3299636e+00   2.3435000e+02   2.0605655e+02   8.5289091e+01   5.3983236e+01   4.8972887e+02   1.2631750e+02   1.1541455e+02   1.0810229e+02   7.5711818e+01   1.0148942e+02   2.4720887e+02   6.8429103e+01   6.9990909e+01   8.8054364e+01   8.7080909e+01   7.6036255e+01
   4.6925091e+02   5.8833564e+01   8.6922727e+01   1.6211436e+02   1.0802273e+02   1.5692545e+02   1.5859909e+02   2.0351207e+02   1.2127000e+02   1.1602567e+02   1.9400000e+02   2.7893727e+02   1.1680455e+02   1.2064018e+02   1.3833455e+02   1.1051778e+02   2.2551091e+02   2.0893731e+02   1.0876909e+02   2.1191938e+02   1.5372545e+02   2.3985105e+02   4.7588873e+01   2.4149870e+02   1.4085545e+02   2.5821429e+02   1.5627636e+02   1.7735516e+02   1.2943182e+02   1.3566636e+02   1.3162818e+02   2.5469702e+02   1.8051091e+02   2.5791095e+02   1.3949887e+02   2.3652590e+02   2.6711545e+02   2.2161673e+01   1.6301887e+02   1.3274430e+02   2.0900091e+02   1.6207902e+02   7.5395455e+01   8.2545636e+01   1.3458091e+02   8.6098982e+01   1.2146273e+02   8.3717527e+01   9.3018873e+01   7.5864303e+01   1.3240727e+02   9.4782873e+01   9.4111818e+01   4.7883782e+01   1.0115545e+02   8.3635745e+01   1.9211887e+02   1.6974630e+02   3.8201887e+02   2.6631430e+02   2.5411636e+02   1.8594342e+02   9.0068873e+01   9.1960303e+01   3.2804545e+01   2.9357455e+01   1.7147182e+02   2.1979225e+02   2.7020887e+02   1.2689103e+01   1.4101909e+02   2.0315847e+02   1.2081273e+02   1.2103862e+02   2.1236455e+02   2.4094720e+02   1.2840455e+02   1.2760309e+02   1.8886636e+02   1.6739251e+02   2.5280545e+02   2.9730829e+02   5.0804545e+01   1.5998382e+02   1.4168727e+02   1.4832593e+02   1.2090887e+02   7.7163103e+01   1.1536636e+02   2.9327055e+01   1.5987887e+02   2.3275550e+02   2.9535818e+02   4.5604982e+01   1.4991273e+02   1.9586062e+02   2.1293455e+02   1.9819251e+02   1.5220887e+02   1.8783910e+02   1.4393455e+02   1.4004705e+02   1.4853887e+02   2.1966270e+02   1.5788636e+02   1.4255091e+02   1.3200091e+02   1.7982720e+02   1.3401887e+02   2.2134430e+02   1.3120887e+02   1.3956910e+02   1.2149455e+02   1.0808953e+02   2.1294545e+01   1.2790073e+01   4.5049091e+01   9.4490618e+01   1.4454636e+02   1.0913993e+02   1.9305182e+02   1.9849949e+02   2.3509909e+02   3.9429818e+00   1.1925887e+02   1.7205510e+02   1.3425887e+02   2.2494510e+02   2.0612091e+02   2.0835487e+02   1.7466909e+02   2.1347193e+02   1.1647545e+02   2.5295015e+02   9.1258873e+01   1.6457510e+02   5.7743091e+02  -1.0512655e+01   1.5116182e+02   2.5581524e+02   5.3060909e+01   3.0690513e+02   1.9687887e+02   2.4236550e+02   2.3939887e+02   3.3715390e+02   4.2554545e+00   1.2366775e+02   6.4398873e+01   1.8293903e+01   5.6545455e+01   8.8071818e+01   1.1213818e+02   1.6975258e+02   2.3171636e+02   1.1320451e+02   1.4622545e+02   1.5527560e+02   2.0172887e+02   8.8267503e+01   2.5504273e+02   1.9212036e+01   1.2868887e+02   2.0070320e-01   5.8620909e+01   1.6075033e+02   6.7263636e+01   1.1388164e+02   2.9518182e+01  -7.6096364e+00   2.3058000e+02   1.9654815e+02   1.0109909e+02   9.3148436e+01   5.1996887e+02   1.2527830e+02   1.1665455e+02   9.2813091e+01   1.1238182e+02   7.4945818e+01   2.2582887e+02   1.0347950e+02   4.7560909e+01   8.6228764e+01   1.2022091e+02   7.2475055e+01
   4.3539091e+02   2.7162364e+01   9.4112727e+01   2.3486916e+02   1.4521273e+02   1.6590025e+02   1.5040909e+02   1.9816727e+02   1.2518000e+02   1.3681287e+02   1.7519000e+02   2.4154207e+02   1.2023455e+02   2.2217578e+02   1.5119455e+02   8.9918982e+01   1.8999091e+02   2.6544891e+02   1.8105909e+02   2.1661618e+02   1.9867545e+02   2.7258505e+02   7.7878873e+01   3.0602550e+02   1.5537545e+02   2.1867269e+02   1.4508636e+02   1.7525036e+02   1.4628182e+02   1.5631836e+02   1.5372818e+02   1.7292902e+02   1.9522091e+02   2.4259415e+02   1.3949887e+02   2.8376590e+02   3.1721545e+02   2.2633673e+01   1.8758887e+02   1.2291870e+02   2.3038091e+02   1.3807862e+02   5.0925455e+01   1.1845324e+02   1.1786091e+02   1.1519658e+02   1.1432273e+02   1.2942873e+02   1.0234887e+02   1.0054790e+02   1.2988727e+02   8.8124473e+01   1.1306182e+02   8.9747782e+01   1.1515545e+02   1.0399575e+02   1.9106887e+02   1.6126030e+02   3.9072887e+02   3.1966750e+02   2.4434636e+02   1.5191502e+02   6.9778873e+01   8.4723503e+01   4.9184545e+01   4.5857055e+01   1.8576182e+02   1.9440905e+02   2.4249887e+02   8.7159032e+00   1.5592909e+02   1.8768567e+02   1.1114273e+02   9.9912218e+01   1.7764455e+02   2.4172480e+02   1.1802455e+02   8.2193491e+01   1.9186636e+02   1.6781251e+02   2.8738545e+02   3.1983189e+02   5.5324545e+01   1.6814222e+02   1.4039727e+02   1.4789913e+02   9.8488873e+01   9.0796703e+01   1.3012636e+02   1.9996255e+01   1.8425887e+02   2.0927510e+02   3.1154818e+02   8.0119782e+01   1.3772273e+02   1.3416582e+02   2.3188455e+02   1.4229651e+02   1.4991887e+02   2.2179230e+02   1.6059455e+02   1.2328425e+02   1.4649887e+02   2.1658590e+02   1.4273636e+02   1.5309291e+02   1.5661091e+02   1.5351840e+02   1.3007887e+02   1.1524950e+02   1.2768887e+02   1.2257070e+02   1.1868455e+02   7.7414327e+01   2.6014545e+01   6.7924727e+00   3.0759091e+01   8.6673818e+01   1.2698636e+02   1.1288473e+02   1.6814182e+02   2.2763229e+02   3.0671909e+02  -1.6116618e+01   1.7015887e+02   1.9088310e+02   1.3439887e+02   2.7603390e+02   1.9983091e+02   2.0733807e+02   1.7933909e+02   2.2824833e+02   1.2894545e+02   2.2738255e+02   1.2125887e+02   1.2431510e+02   5.7938091e+02  -1.0288655e+01   1.7892182e+02   2.3401444e+02   7.1340909e+01   2.9168273e+02   1.9601887e+02   2.7038430e+02   1.6491887e+02   2.8616230e+02   7.4154545e+00   9.4564945e+01   5.3258873e+01   1.4766510e+02   9.6125455e+01   9.1625418e+01   1.2194818e+02   2.1330778e+02   2.2437636e+02   1.3998171e+02   1.4475545e+02   1.6206320e+02   1.9144887e+02   7.9749903e+01   2.4332273e+02   1.1049636e+01   1.4453887e+02  -1.0672968e+00   8.4950909e+01   1.6764393e+02   8.9643636e+01   1.1828124e+02   7.9881818e+00   7.9227636e+00   2.3673000e+02   2.1795615e+02   8.7519091e+01   7.8144836e+01   5.1101887e+02   1.3185430e+02   1.2574455e+02   1.1046589e+02   1.1147182e+02   7.0488618e+01   2.5187887e+02   1.1115550e+02   6.5460909e+01   8.2086764e+01   1.0708091e+02   7.2246255e+01
   4.1653091e+02   4.2291164e+01   1.2683273e+02   1.8273156e+02   1.5783273e+02   1.4632065e+02   1.7254909e+02   1.6844607e+02   1.0432000e+02   1.2386167e+02   1.7328000e+02   2.1654487e+02   1.3457455e+02   2.5226858e+02   1.1481455e+02   1.0692938e+02   1.7551091e+02   2.3393731e+02   1.7434909e+02   2.2177298e+02   1.9172545e+02   2.8619105e+02   8.0068873e+01   3.0247030e+02   1.6099545e+02   2.6136309e+02   1.5398636e+02   1.8443836e+02   1.7624182e+02   2.0940156e+02   1.9272818e+02   2.2737902e+02   1.6165091e+02   3.2413975e+02   1.3730887e+02   2.8108110e+02   2.8697545e+02   1.2962873e+01   2.2168887e+02   1.7281070e+02   2.3167091e+02   9.4545418e+01   9.3925455e+01   9.2393236e+01   1.1363091e+02   1.4224498e+02   1.2717273e+02   1.2664073e+02   1.1520887e+02   1.1818910e+02   1.0678727e+02   1.1245247e+02   1.0977182e+02   9.6960982e+01   1.2258545e+02   8.0351345e+01   1.8782887e+02   1.8056950e+02   3.4430887e+02   3.2800110e+02   2.1563636e+02   1.7402182e+02   6.4878873e+01   7.8355503e+01   4.1324545e+01   1.9055855e+01   2.2667182e+02   1.3894625e+02   2.4420887e+02   2.0289103e+01   1.1820909e+02   1.9227327e+02   1.2443273e+02   1.0527902e+02   1.9474455e+02   1.9573680e+02   1.3311455e+02   1.1226629e+02   2.0124636e+02   1.7663211e+02   2.8047545e+02   2.7538469e+02   4.9804545e+01   1.0815382e+02   1.3153727e+02   1.3232793e+02   1.2427887e+02   5.6473503e+01   1.1455636e+02   9.8218545e+00   1.3201887e+02   1.6693430e+02   2.8116818e+02   4.2840182e+01   1.0829273e+02   1.6438022e+02   1.8722455e+02   1.4219931e+02   1.4572887e+02   1.8145750e+02   1.3455455e+02   1.1298745e+02   1.3239887e+02   2.0776390e+02   1.5526636e+02   1.0828051e+02   1.0938091e+02   1.5686680e+02   1.2195887e+02   1.5254910e+02   1.1339887e+02   9.6663903e+01   1.0464455e+02   8.8007527e+01   2.9634545e+01  -1.5687127e+01   1.1709091e+01   1.1381782e+02   1.3993636e+02   8.5348727e+01   1.4414182e+02   1.9979229e+02   2.6862909e+02   1.6405818e+00   1.5491887e+02   1.7072230e+02   1.1582887e+02   2.8284950e+02   2.2545091e+02   2.0466847e+02   1.7518909e+02   2.3158033e+02   1.5913545e+02   2.5068735e+02   7.5588873e+01   1.7501870e+02   5.5738091e+02  -1.6186545e+00   1.8763182e+02   2.0327764e+02   4.2250909e+01   2.9166993e+02   2.1591887e+02   2.5136230e+02   1.6839887e+02   3.0954390e+02  -8.2145455e+00   1.0234535e+02   9.3688873e+01   1.3743070e+02   9.4165455e+01   9.6492218e+01   1.5380818e+02   2.0736898e+02   2.1123636e+02   1.2665291e+02   1.1598545e+02   1.8055480e+02   2.3015887e+02   7.6223103e+01   2.8923273e+02   2.1868364e+00   1.4139887e+02  -8.9560968e+00   7.9050909e+01   1.9153593e+02   8.8453636e+01   1.2651644e+02   1.9658182e+01   2.5191636e+00   2.5525000e+02   2.1367455e+02   7.2429091e+01   8.0732036e+01   5.0868887e+02   1.7061070e+02   9.5264545e+01   1.2371429e+02   1.0057182e+02   9.3930618e+01   2.8882887e+02   7.0629503e+01   7.1080909e+01   8.0967164e+01   1.1931091e+02   9.5457855e+01
   4.2796091e+02   3.8186764e+01   1.1321273e+02   2.2468116e+02   1.5597273e+02   1.4189945e+02   1.5911909e+02   2.0066047e+02   1.3013000e+02   1.4550687e+02   1.9819000e+02   2.0793207e+02   1.5699455e+02   1.5894498e+02   1.3562455e+02   1.2378458e+02   1.8494091e+02   1.6228291e+02   1.5029909e+02   2.5088698e+02   2.1034545e+02   2.6651145e+02   6.1538873e+01   2.7690270e+02   1.4932545e+02   2.4315669e+02   1.6636636e+02   1.5630796e+02   1.9557182e+02   1.4280516e+02   1.4039818e+02   2.7408542e+02   2.1341091e+02   2.2780895e+02   1.2853887e+02   2.8559270e+02   3.1573545e+02   2.4662073e+01   2.5101887e+02   1.5012430e+02   1.9577091e+02   1.9575742e+02   8.6495455e+01   1.0503764e+02   1.1886091e+02   1.1658658e+02   1.6079273e+02   9.6191127e+01   1.0501887e+02   9.7004303e+01   9.6267273e+01   8.7194073e+01   8.2011818e+01   1.0051178e+02   1.0743545e+02   9.2083345e+01   1.9453887e+02   1.4260270e+02   3.5572887e+02   3.0022750e+02   2.1339636e+02   1.2386102e+02   7.8158873e+01   8.6763103e+01   2.8614545e+01   1.7642655e+01   1.7862182e+02   2.1498025e+02   2.5496887e+02   2.4428303e+01   1.4530909e+02   1.8610527e+02   1.3962273e+02   9.1723818e+01   1.9250455e+02   1.8620600e+02   1.2335455e+02   1.1052709e+02   2.0910636e+02   1.3029331e+02   2.8919545e+02   2.3992709e+02   5.3274545e+01   1.2911622e+02   1.2372727e+02   8.9802727e+01   1.3264887e+02   3.9743903e+01   1.1702636e+02  -6.6657455e+00   1.9272887e+02   2.0188750e+02   3.0140818e+02   5.1450982e+01   1.4543273e+02   1.9378902e+02   1.7612455e+02   1.0251731e+02   1.4734887e+02   2.3570790e+02   1.2516455e+02   1.1011865e+02   1.8839887e+02   1.6823390e+02   1.1359636e+02   1.5547411e+02   1.4490091e+02   1.7869520e+02   1.4630887e+02   1.6642110e+02   1.2191887e+02   1.4226230e+02   9.9214545e+01   7.8301927e+01   1.8824545e+01   6.1276727e+00   3.2759091e+01   1.3561382e+02   1.0937636e+02   1.5106353e+02   1.5333182e+02   1.8591709e+02   3.2666909e+02   2.9807382e+01   1.9001887e+02   2.0072430e+02   1.4544887e+02   2.9609990e+02   2.1026091e+02   1.6321367e+02   1.5852909e+02   2.0053313e+02   1.3661545e+02   2.6929895e+02   8.5588873e+01   1.5912870e+02   3.9762091e+02  -1.5747855e+01   2.2240182e+02   2.3182604e+02   4.9680909e+01   2.6665553e+02   1.9711887e+02   2.4591630e+02   1.7530887e+02   3.3671110e+02  -7.8445455e+00   6.9315745e+01   7.1398873e+01   9.9833903e+01   7.9025455e+01   8.0413418e+01   1.3213818e+02   1.7515258e+02   2.5304636e+02   8.0928109e+01   1.4317545e+02   1.4413960e+02   2.1715887e+02   8.5073103e+01   2.8394273e+02  -5.9963636e-02   1.2063887e+02  -1.4585297e+01   1.0319091e+02   1.6156473e+02   7.0593636e+01   9.8375236e+01   8.5681818e+00   2.6026364e+01   2.1635000e+02   1.7225655e+02   1.0923909e+02   8.2977236e+01   4.2611887e+02   1.4216630e+02   1.2807455e+02   8.9759491e+01   1.1047182e+02   6.1288618e+01   2.3106887e+02   8.8300303e+01   5.6030909e+01   6.9841164e+01   1.0036091e+02   9.0213855e+01
   4.5167091e+02   3.9339964e+01   1.2035273e+02   2.0500996e+02   1.4897273e+02   1.2983945e+02   1.2302909e+02   2.0731767e+02   1.2408000e+02   1.1866087e+02   1.7433000e+02   2.4389087e+02   1.3690455e+02   1.5193218e+02   1.5224455e+02   9.6454982e+01   1.7175091e+02   1.9471811e+02   1.5476909e+02   2.4704938e+02   1.8282545e+02   2.9947305e+02   7.2498873e+01   2.8179590e+02   1.5404545e+02   2.3762909e+02   1.5898636e+02   1.3998836e+02   1.4757182e+02   1.7588516e+02   1.5320818e+02   2.4440062e+02   2.2756091e+02   2.1305695e+02   1.2220887e+02   2.5671910e+02   2.7207545e+02   2.0574873e+01   2.2663887e+02   1.4146470e+02   1.8896091e+02   1.7344222e+02   9.3635455e+01   9.6276436e+01   1.0734091e+02   1.1484818e+02   1.3789273e+02   9.9873127e+01   7.3688873e+01   1.1498070e+02   1.0050727e+02   6.9664873e+01   6.8341818e+01   7.4035382e+01   1.2748545e+02   8.8249345e+01   1.7944887e+02   1.4570990e+02   3.3720887e+02   3.1151910e+02   1.9334636e+02   1.4565502e+02   7.8398873e+01   9.2843903e+01   3.5854545e+01   3.9823455e+01   1.4152182e+02   1.9599825e+02   3.0011887e+02   1.4436303e+01   1.2892909e+02   2.2746567e+02   1.4314273e+02   8.6782218e+01   2.1593455e+02   2.0128160e+02   1.3764455e+02   1.5409389e+02   2.0439636e+02   1.6619011e+02   3.3295545e+02   2.6418629e+02   4.1464545e+01   9.1821018e+01   1.6739727e+02   9.1309127e+01   1.0027887e+02   6.3753503e+01   1.3550636e+02   4.6755855e+01   1.6834887e+02   2.3221790e+02   2.6416818e+02   5.6480182e+01   1.5319273e+02   1.9806822e+02   1.9455455e+02   1.1042291e+02   1.8263887e+02   2.5898470e+02   1.3945455e+02   1.1750545e+02   1.5368887e+02   1.8434070e+02   1.3640636e+02   1.4526931e+02   1.4942091e+02   1.6590360e+02   1.5313887e+02   1.9040470e+02   1.1568887e+02   1.4857070e+02   1.2783455e+02   1.0053233e+02   3.5534545e+01  -1.4829127e+01   3.0469091e+01   1.1022702e+02   1.4676636e+02   9.8742327e+01   1.1376182e+02   2.2065269e+02   3.0938909e+02   3.6999782e+01   1.3739887e+02   2.2041390e+02   1.4587887e+02   3.2520550e+02   1.9912091e+02   1.8272487e+02   1.6980909e+02   2.0477073e+02   1.6394545e+02   2.5154255e+02   9.8348873e+01   1.4414790e+02   3.9048091e+02   1.8543345e+01   1.5578182e+02   2.3820564e+02   7.5920909e+01   2.4093633e+02   2.2806887e+02   2.4920030e+02   1.9872887e+02   2.8054750e+02   1.5685455e+01   7.2383345e+01   6.4498873e+01   1.0647590e+02   7.0265455e+01   8.2354218e+01   1.6671818e+02   1.8629618e+02   2.0295636e+02   1.6736531e+02   1.1794545e+02   1.3839800e+02   2.5301887e+02   8.2964303e+01   2.9356273e+02   7.7504364e+00   1.3701887e+02  -9.8956968e+00   5.7900909e+01   1.6418793e+02   7.8353636e+01   9.5804436e+01   1.8658182e+01  -6.6408364e+00   2.0663000e+02   2.0117415e+02   8.0949091e+01   5.1050436e+01   4.9406887e+02   1.2216030e+02   1.0455455e+02   1.6830109e+02   1.0190182e+02   7.2824218e+01   2.0691887e+02   9.8942303e+01   6.5990909e+01   8.1704364e+01   8.4930909e+01   1.0091825e+02
   3.7972091e+02   2.9755964e+01   1.1878273e+02   2.6285556e+02   1.3602273e+02   2.1096545e+02   1.3245909e+02   2.2865327e+02   1.4856000e+02   1.4461247e+02   1.6967000e+02   2.9345367e+02   1.3871455e+02   1.8588738e+02   1.0857455e+02   1.1094858e+02   1.8441091e+02   2.2455531e+02   1.9286909e+02   1.8700138e+02   2.1020545e+02   2.4790265e+02   7.3878873e+01   3.4715550e+02   1.2480545e+02   2.2254829e+02   1.6898636e+02   1.7794836e+02   1.6914182e+02   1.7768956e+02   1.3334818e+02   2.1088942e+02   1.7446091e+02   1.8525495e+02   1.0525887e+02   2.6345510e+02   2.6302545e+02   3.4638873e+01   2.4639887e+02   1.6797390e+02   1.4972091e+02   1.3629142e+02   7.2115455e+01   1.3984804e+02   1.1534091e+02   1.1691818e+02   1.4051273e+02   1.4405353e+02   1.1111887e+02   1.3255630e+02   8.1977273e+01   9.6727273e+01   8.9491818e+01   8.2633382e+01   1.3739545e+02   9.5686545e+01   1.6591887e+02   1.5317230e+02   3.2030887e+02   3.0330110e+02   1.8677636e+02   1.2485062e+02   8.9778873e+01   8.2743503e+01   3.0514545e+01   2.4110655e+01   2.1805182e+02   1.6254585e+02   3.4568887e+02   1.7980703e+01   1.4930909e+02   2.1864527e+02   1.1962273e+02   1.1756382e+02   1.8407455e+02   2.0007040e+02   1.4202455e+02   1.1346349e+02   1.8720636e+02   1.5133531e+02   2.9857545e+02   2.3474669e+02   3.4034545e+01   1.0522542e+02   1.3453727e+02   1.2060793e+02   8.9068873e+01   5.5550303e+01   1.0683636e+02   2.5479455e+01   1.5958887e+02   1.9786870e+02   3.0402818e+02   6.0391382e+01   1.6438273e+02   1.8141302e+02   1.6917455e+02   1.3397331e+02   1.8601887e+02   2.4871430e+02   1.3993455e+02   1.3879705e+02   1.5034887e+02   1.9556790e+02   1.1102636e+02   1.1015971e+02   1.4661091e+02   1.7341840e+02   1.2525887e+02   1.7110510e+02   1.0749887e+02   1.4132590e+02   1.1749455e+02   8.7599527e+01   1.2064545e+01   1.5288473e+01   2.4189091e+01   1.2300942e+02   1.1982636e+02   1.3256753e+02   1.5509182e+02   1.8391629e+02   2.7723909e+02  -6.5282182e+00   1.6515887e+02   2.1838310e+02   1.6258887e+02   2.8548870e+02   2.0478091e+02   1.8536207e+02   1.7895909e+02   1.7374873e+02   1.7870545e+02   1.7969175e+02   9.7728873e+01   1.4815750e+02   3.7400091e+02   2.4817455e+00   2.0121182e+02   2.0823124e+02   4.5730909e+01   3.1006153e+02   2.7220887e+02   2.6704910e+02   2.5477887e+02   2.6878350e+02  -5.9545455e+00   9.2424545e+01   8.8258873e+01   1.3324510e+02   8.1925455e+01   1.0290142e+02   1.7556818e+02   1.8243818e+02   2.3752636e+02   1.1930971e+02   1.1936545e+02   1.5290440e+02   2.3372887e+02   6.1037503e+01   2.8147273e+02   2.7287636e+01   1.4301887e+02  -1.9085697e+01   6.6190909e+01   1.7837473e+02   8.9213636e+01   9.4835636e+01   2.0798182e+01   2.9277964e+01   2.6730000e+02   1.6751055e+02   1.0528909e+02   1.0181324e+02   4.8391887e+02   1.0097230e+02   1.1179455e+02   1.4948189e+02   9.1431818e+01   8.0851818e+01   2.3577887e+02   1.0125350e+02   7.4840909e+01   6.9906364e+01   8.1170909e+01   6.2359055e+01
   4.4091091e+02   3.4960764e+01   1.2821273e+02   2.3229116e+02   1.5521273e+02   1.7443025e+02   1.9092909e+02   1.6673567e+02   1.0484000e+02   1.5749007e+02   1.9543000e+02   2.4844287e+02   1.5580455e+02   1.6138018e+02   1.4314455e+02   1.3618298e+02   1.8646091e+02   2.5954131e+02   2.6262909e+02   2.0418058e+02   1.8496545e+02   2.6763185e+02   9.2018873e+01   3.4132430e+02   1.3842545e+02   2.4445869e+02   1.5822636e+02   1.8219916e+02   1.7776182e+02   1.6965996e+02   1.3167818e+02   2.4964302e+02   1.7518091e+02   2.0248735e+02   1.4263887e+02   2.3889470e+02   3.0140545e+02   1.6138473e+01   2.9220887e+02   1.7549910e+02   2.1515091e+02   1.4948702e+02   6.2825455e+01   1.4545124e+02   1.2463091e+02   9.0174982e+01   1.7913273e+02   9.3103927e+01   8.8728873e+01   1.0725750e+02   1.0535727e+02   8.8996873e+01   1.0534182e+02   7.4025382e+01   1.0991545e+02   1.0679495e+02   1.7939887e+02   1.7885390e+02   3.4025887e+02   2.6803510e+02   1.8787636e+02   1.3290262e+02   6.6498873e+01   8.1845903e+01   2.7184545e+01   3.0657055e+01   1.4747182e+02   2.0123225e+02   2.6744887e+02  -2.6100968e+00   1.3277909e+02   2.1172767e+02   1.3181273e+02   1.0563862e+02   1.6664455e+02   2.3208480e+02   1.2464455e+02   1.5423389e+02   1.9601636e+02   1.5177051e+02   2.5509545e+02   2.8541509e+02   4.8084545e+01   1.2148142e+02   1.2077727e+02   1.1646873e+02   1.0596887e+02   7.0988303e+01   1.0736636e+02   3.1777055e+01   1.3282887e+02   2.1148950e+02   2.8150818e+02   3.1232982e+01   1.3519273e+02   1.3360822e+02   1.2979455e+02   6.8933709e+01   1.3677887e+02   2.4536350e+02   1.3645455e+02   9.3405455e+01   1.3711887e+02   1.9257630e+02   8.7546364e+01   1.0974811e+02   1.3185091e+02   1.5511920e+02   1.0189887e+02   1.6539390e+02   1.1796887e+02   1.3810830e+02   1.0278455e+02   7.6876327e+01   7.2545455e+00   8.5732727e+00   1.1899091e+01   1.2295262e+02   1.1920636e+02   1.5411713e+02   1.4109182e+02   1.5903629e+02   2.4109909e+02  -8.2701818e-01   1.3230887e+02   2.2410110e+02   1.6372887e+02   2.8282750e+02   1.9221091e+02   2.0027767e+02   1.6971909e+02   1.7358793e+02   1.7585545e+02   2.2424975e+02   7.6688873e+01   1.6860070e+02   3.3724091e+02   8.7525455e+00   1.6854182e+02   2.7213484e+02   6.3820909e+01   2.6433433e+02   2.1230887e+02   3.3599110e+02   2.1434887e+02   2.9944790e+02  -2.4745455e+00   8.8516145e+01   6.7728873e+01   1.2955750e+02   8.9215455e+01   7.8598218e+01   1.2728818e+02   1.9645058e+02   1.7895636e+02   1.4504531e+02   1.2041545e+02   1.3901040e+02   2.5701887e+02   1.0679430e+02   2.8832273e+02   2.0696364e+00   1.5801887e+02  -2.1005697e+01   7.5660909e+01   1.8814713e+02   1.0235364e+02   1.0797444e+02   2.3138182e+01   1.2950764e+01   1.8196000e+02   5.6337745e+01   8.7999091e+01   7.5196436e+01   4.5339887e+02   1.4179390e+02   9.7034545e+01   1.3443269e+02   6.0951818e+01   1.1239022e+02   2.5201887e+02   7.1434303e+01   5.1030909e+01   9.6191164e+01   9.4270909e+01   9.9031055e+01
   4.2867091e+02   5.5889964e+01   1.2916273e+02   2.5811516e+02   1.3321273e+02   1.9276025e+02   1.4545909e+02   1.8442327e+02   1.2318000e+02   1.5102287e+02   1.7238000e+02   2.6257687e+02   1.3233455e+02   1.4320778e+02   1.2914455e+02   9.9112982e+01   1.8132091e+02   2.4014251e+02   1.6381909e+02   2.5684538e+02   1.8215545e+02   2.4971665e+02   1.0711887e+02   3.8802630e+02   1.2289545e+02   2.5336109e+02   1.5288636e+02   1.5338636e+02   1.7081182e+02   1.6012596e+02   1.2720818e+02   2.5757062e+02   1.9146091e+02   1.7103495e+02   1.3106887e+02   2.3201030e+02   2.6235545e+02   3.2072473e+01   2.3796887e+02   1.8497830e+02   1.6419091e+02   1.2561382e+02   9.8115455e+01   1.1867804e+02   1.0363091e+02   8.9094982e+01   1.5070273e+02   1.4142833e+02   1.0158887e+02   1.2117870e+02   1.0292727e+02   8.0091273e+01   7.9961818e+01   7.7445782e+01   1.0748545e+02   1.3936935e+02   1.6011887e+02   1.4949630e+02   2.9463887e+02   2.2654470e+02   1.9106636e+02   1.4526742e+02   8.4068873e+01   8.3010303e+01   2.3274545e+01   5.0019855e+01   1.3905182e+02   1.6343585e+02   2.5725887e+02   1.3395103e+01   1.3735909e+02   1.6574127e+02   1.0757273e+02   1.0438782e+02   1.4441455e+02   1.9462320e+02   1.4564455e+02   8.9833891e+01   1.4939636e+02   1.2431011e+02   2.3404545e+02   2.3552909e+02   8.7545455e+00   1.1186782e+02   1.2244727e+02   8.7005127e+01   1.0796887e+02   5.5558303e+01   1.0750636e+02   1.5905855e+01   1.6682887e+02   2.5105950e+02   3.3278818e+02   8.6040582e+01   1.8676273e+02   1.7167262e+02   1.1907455e+02   1.2179131e+02   1.6534887e+02   2.2712790e+02   1.2174455e+02   1.6382225e+02   1.5915887e+02   2.5067310e+02   1.2321636e+02   1.2646451e+02   1.2295091e+02   1.8126120e+02   1.4872887e+02   9.2697503e+01   1.2258887e+02   1.6620870e+02   1.2011455e+02   9.0869927e+01   1.5204545e+01   6.2272727e+00   3.4279091e+01   1.0730222e+02   1.0165636e+02   9.5071127e+01   1.4281182e+02   1.2608869e+02   2.8571909e+02   2.2703382e+01   1.3763887e+02   2.3310470e+02   1.4120887e+02   2.7571910e+02   2.0964091e+02   2.0664327e+02   2.0466909e+02   1.7288193e+02   1.9304545e+02   1.9806455e+02   7.9878873e+01   1.5267550e+02   4.7853091e+02   4.9693455e+00   1.1297182e+02   2.4401044e+02   3.5770909e+01   2.9138833e+02   2.1877887e+02   3.5180350e+02   2.0396887e+02   2.5841830e+02   6.7854545e+00   1.0277535e+02   6.1728873e+01   1.6131750e+02   6.7545455e+01   1.0133182e+02   1.4994818e+02   2.3748778e+02   2.0804636e+02   1.0557811e+02   1.3103545e+02   1.4444080e+02   2.5072887e+02   8.9297503e+01   2.4418273e+02  -5.3491636e+00   1.5930887e+02  -2.2488968e+00   8.9950909e+01   1.8281393e+02   5.6213636e+01   1.2057564e+02   2.0518182e+01  -9.8396364e+00   3.1325000e+02   1.3207455e+02   9.9949091e+01   8.5240436e+01   5.2177887e+02   1.3237350e+02   1.2250455e+02   1.6510509e+02   8.2381818e+01   1.2105582e+02   2.4511887e+02   9.0506303e+01   6.7080909e+01   9.1097164e+01   1.0569091e+02   8.4307455e+01
   4.4925091e+02   4.6103564e+01   1.0940273e+02   2.5436596e+02   1.7611273e+02   1.5618825e+02   1.6968909e+02   1.5139487e+02   1.2218000e+02   1.2776287e+02   2.0390000e+02   2.8719527e+02   1.4585455e+02   1.7469618e+02   1.3143455e+02   1.2930978e+02   2.0870091e+02   2.1461211e+02   1.5962909e+02   2.5980058e+02   1.8701545e+02   2.2218785e+02   8.7968873e+01   3.1159830e+02   1.7828545e+02   2.2035989e+02   1.3908636e+02   1.7601036e+02   1.3195182e+02   1.5375476e+02   1.3805818e+02   2.2180262e+02   1.7365091e+02   2.0145975e+02   1.2525887e+02   2.4690510e+02   2.7540545e+02   1.4218473e+01   2.4482887e+02   1.8523950e+02   1.4291091e+02   1.2193622e+02   5.2445455e+01   1.3685164e+02   1.1567091e+02   1.3080178e+02   1.3194273e+02   1.5115913e+02   1.0158887e+02   1.1765870e+02   9.0597273e+01   7.8457673e+01   9.0391818e+01   6.9221382e+01   1.2600545e+02   9.8077745e+01   1.6920887e+02   1.3133910e+02   2.7534887e+02   2.0108790e+02   2.0377636e+02   1.7054062e+02   8.3918873e+01   6.9162303e+01   2.8804545e+01   3.8907455e+01   1.3347182e+02   1.5916225e+02   2.9082887e+02   1.2939503e+01   1.4925909e+02   1.8407927e+02   1.0419273e+02   1.1760822e+02   1.6498455e+02   2.3230760e+02   1.1654455e+02   1.0593189e+02   1.6253636e+02   1.4591891e+02   3.2747545e+02   3.1386469e+02   2.4245455e+00   1.2232422e+02   1.3277727e+02   1.1736873e+02   1.0443887e+02   7.4530703e+01   1.1536636e+02   1.4517055e+01   2.2991887e+02   2.1829230e+02   3.3588818e+02   7.8692582e+01   1.8772273e+02   1.6759582e+02   1.5407455e+02   1.2923131e+02   1.4844887e+02   2.2828990e+02   1.4102455e+02   1.4475985e+02   1.9663887e+02   1.5367470e+02   1.5154636e+02   1.2810811e+02   1.4676091e+02   1.6345640e+02   1.5842887e+02   8.7451503e+01   1.2853887e+02   1.7478270e+02   1.2102455e+02   1.0126713e+02   2.5064545e+01   3.1984727e+00   5.5569091e+01   1.0102902e+02   9.9156364e+01   9.4381127e+01   1.5852182e+02   1.4698189e+02   2.4333909e+02   5.9537818e+00   1.5715887e+02   2.4787310e+02   1.6363887e+02   2.6578470e+02   2.0673091e+02   2.1230607e+02   1.9014909e+02   1.8214353e+02   1.3756545e+02   2.0050295e+02   1.0444887e+02   1.8161990e+02   3.3257091e+02   7.1261455e+00   1.0359182e+02   2.1981084e+02   4.7490909e+01   2.7945073e+02   2.2311887e+02   2.4950630e+02   1.9915887e+02   2.4032310e+02  -6.8454545e-01   7.6422945e+01   9.0348873e+01   1.3588790e+02   1.0321545e+02   1.1205822e+02   1.6985818e+02   1.7956498e+02   1.6733636e+02   1.2854491e+02   1.3513545e+02   1.6302280e+02   2.0306887e+02   1.1106030e+02   3.0594273e+02   1.7990036e+01   1.3691887e+02   2.3023032e+00   6.2710909e+01   1.9580313e+02   8.7403636e+01   1.3122044e+02   1.8088182e+01   2.1214764e+01   2.7011000e+02   1.3086575e+02   9.9669091e+01   5.6882836e+01   4.9658887e+02   1.1624870e+02   1.2160455e+02   1.4212709e+02   9.1521818e+01   1.0927462e+02   2.2339887e+02   8.3763903e+01   9.0270909e+01   7.0331964e+01   1.1341091e+02   5.7449855e+01
   3.8229091e+02   4.2320364e+01   1.2330273e+02   1.6472396e+02   1.3821273e+02   1.1851025e+02   1.6230909e+02   2.1974527e+02   1.1165000e+02   1.4498527e+02   2.0352000e+02   2.7422567e+02   1.4304455e+02   1.5316098e+02   1.0272455e+02   9.3606582e+01   1.7556091e+02   1.5303331e+02   1.7224909e+02   2.4360098e+02   2.0920545e+02   2.6931265e+02   1.2006887e+02   3.9089030e+02   1.3080545e+02   2.4644829e+02   1.3622636e+02   1.8128916e+02   1.6319182e+02   2.1116556e+02   1.6562818e+02   2.1187702e+02   1.7589091e+02   1.8733055e+02   1.4996887e+02   2.5573830e+02   2.5788545e+02   1.9480073e+01   2.6030887e+02   2.2091110e+02   1.5791091e+02   1.1925622e+02   6.8205455e+01   8.9070836e+01   1.0539091e+02   8.1904182e+01   1.2679273e+02   1.2915113e+02   5.4828873e+01   6.9299503e+01   1.0669727e+02   7.9939673e+01   7.5251818e+01   8.7012582e+01   9.7105455e+01   9.4339745e+01   2.0258887e+02   1.6052870e+02   2.6896887e+02   2.3926830e+02   2.3053636e+02   1.7148982e+02   7.5118873e+01   9.4106303e+01   2.4424545e+01   4.0687855e+01   1.4781182e+02   1.8420505e+02   2.9544887e+02  -3.3800968e+00   1.4996909e+02   2.1483247e+02   1.5719273e+02   1.1317822e+02   1.7064455e+02   2.2847480e+02   1.0173455e+02   1.0725669e+02   3.6486364e+01   3.5812909e+01   3.7114545e+02   2.7851109e+02   2.0514545e+01   1.1173702e+02   1.1825727e+02   1.2020033e+02   7.6908873e+01   6.5573103e+01   1.1598636e+02   1.1747455e+01   1.9187887e+02   2.0076550e+02   3.4312818e+02   7.8973382e+01   1.6248273e+02   1.7446502e+02   1.6650455e+02   1.4247691e+02   1.6106887e+02   2.3094030e+02   1.3555455e+02   1.4990745e+02   1.6730887e+02   2.0268110e+02   2.7546364e+01   5.2738109e+01   1.4704091e+02   1.5890400e+02   1.6495887e+02   1.2710910e+02   1.1382887e+02   1.6514950e+02   9.3354545e+01   9.8910727e+01   3.4014545e+01   1.4292473e+01   4.5139091e+01   1.1419342e+02   1.1915636e+02   8.5901127e+01   1.7614182e+02   1.7771229e+02   2.5971909e+02   1.6783382e+01   1.2987887e+02   2.5177550e+02   1.2344887e+02   3.1104990e+02   2.1197091e+02   2.0574687e+02   2.0790909e+02   2.0720273e+02   1.4156545e+02   1.8418295e+02   1.1534887e+02   1.7083790e+02   4.2100091e+02  -3.8982545e+00   6.6161818e+01   2.4365524e+02   7.0540909e+01   2.9502673e+02   1.9520887e+02   2.8639910e+02   2.3834887e+02   2.3875790e+02  -5.2145455e+00   1.0226535e+02   8.9258873e+01   1.5164510e+02   9.2735455e+01   1.0151662e+02   1.7161818e+02   2.1985418e+02   1.9371636e+02   1.1696451e+02   1.2994545e+02   1.9276800e+02   2.1063887e+02   9.5164703e+01   2.6266273e+02   2.3624364e+00   1.5158887e+02   6.8487032e+00   7.1050909e+01   1.6184593e+02   9.4493636e+01   9.3653236e+01   1.2038182e+01   1.4587636e+00   3.0282000e+02   1.1566895e+02   1.0404909e+02   1.0491244e+02   4.3568887e+02   1.6940070e+02   1.0874455e+02   1.5925589e+02   9.7191818e+01   8.9491018e+01   2.1368887e+02   1.1073070e+02   7.6030909e+01   6.6001164e+01   1.0031091e+02   1.0463785e+02
   3.9858091e+02   4.8777164e+01   9.9882727e+01   1.9040756e+02   1.3768273e+02   1.4374265e+02   1.6816909e+02   2.2765647e+02   9.3800000e+01   1.2313327e+02   1.9328000e+02   2.7042487e+02   1.2438455e+02   1.7112378e+02   9.9724545e+01   1.2279658e+02   2.0370091e+02   1.8435211e+02   1.4886909e+02   2.5338138e+02   1.7939545e+02   3.1021745e+02   1.4472887e+02   3.4548750e+02   1.6480545e+02   2.4472829e+02   1.5088636e+02   1.6106636e+02   1.7147182e+02   1.9540316e+02   1.0705818e+02   2.5275262e+02   1.6608091e+02   2.2302535e+02   1.4082887e+02   2.7046950e+02   2.5597545e+02   4.8242873e+01   2.7068887e+02   2.3146070e+02   1.2634091e+02   1.3859182e+02   5.9735455e+01   8.2508436e+01   1.0291091e+02   1.0444258e+02   1.4741273e+02   7.7731527e+01   6.1638873e+01   5.1324703e+01   1.5516727e+02   7.6772073e+01   9.3631818e+01   5.6872182e+01   1.2796545e+02   1.4468095e+02   1.4982887e+02   1.5064950e+02   2.9020887e+02   2.6384910e+02   2.0168636e+02   1.3765782e+02   9.0448873e+01   8.4019903e+01   3.7514545e+01   3.5450655e+01   1.5376182e+02   1.6325905e+02   3.0758887e+02   2.2598703e+01   1.5673909e+02   1.9795087e+02   1.3152273e+02   1.5209182e+02   1.7064455e+02   2.1033480e+02   1.0935455e+02   1.1669709e+02   2.6246364e+01   1.8592109e+01   3.3057545e+02   2.3942669e+02   8.1845455e+00   1.0339342e+02   1.2791727e+02   1.2108753e+02   8.1178873e+01   9.1651503e+01   1.3817636e+02   2.0592255e+01   2.0158887e+02   1.9388870e+02   3.3864818e+02   5.2951782e+01   1.2833273e+02   2.0077702e+02   1.1436455e+02   1.4297811e+02   1.1125887e+02   1.8397510e+02   1.6102455e+02   1.3705985e+02   1.5834887e+02   1.5092790e+02   1.6506364e+01   8.6713091e+00   8.3660909e+01   1.3969440e+02   1.3219887e+02   8.0259903e+01   9.9728873e+01   1.4008750e+02   9.7884545e+01   7.4648327e+01   1.3964545e+01   4.3264727e+00   3.4619091e+01   7.0605018e+01   1.0282636e+02   1.3397753e+02   1.2633182e+02   1.5488709e+02   3.0071909e+02  -1.0666182e+00   1.3158887e+02   2.1110870e+02   1.1687887e+02   2.8062550e+02   2.2359091e+02   2.0390727e+02   1.7657909e+02   2.3665913e+02   1.7604545e+02   1.9242455e+02   9.3448873e+01   1.5401990e+02   5.4715091e+02   1.4797455e+00   7.8161818e+01   2.4060524e+02   4.7920909e+01   3.1064633e+02   1.6820887e+02   3.1265910e+02   1.4991887e+02   2.4102230e+02   5.4154545e+00   1.0551495e+02   9.2208873e+01   1.3906910e+02   8.5645455e+01   9.6603818e+01   1.5966818e+02   1.9443018e+02   1.7471636e+02   1.1671451e+02   1.4170545e+02   1.5153720e+02   2.4134887e+02   7.9997903e+01   2.7228273e+02   2.0452836e+01   1.5006887e+02   2.5030320e-01   6.0660909e+01   1.6591713e+02   1.0935364e+02   8.2084436e+01   1.7228182e+01  -9.5764364e+00   2.8306000e+02   1.1501975e+02   1.0737909e+02   9.0936036e+01   4.8401887e+02   1.1225430e+02   1.1731455e+02   1.4614029e+02   1.0190182e+02   1.0925422e+02   2.5715887e+02   1.2130310e+02   6.3030909e+01   8.4661164e+01   9.6500909e+01   1.0071265e+02
   4.0844091e+02   3.3228364e+01   1.1126273e+02   1.9078716e+02   1.5487273e+02   1.4293745e+02   1.7840909e+02   2.4735727e+02   1.2503000e+02   1.1977487e+02   2.0990000e+02   2.9704527e+02   1.3766455e+02   1.9073138e+02   1.1410455e+02   1.1850618e+02   1.8770091e+02   1.7882211e+02   1.9581909e+02   2.2186538e+02   1.7477545e+02   2.6816705e+02   1.6696887e+02   3.1865830e+02   1.4394545e+02   2.4534709e+02   1.3927636e+02   1.5980516e+02   1.7866182e+02   2.1534796e+02   1.5696818e+02   2.2990982e+02   1.9056091e+02   2.3015695e+02   1.5591887e+02   2.3335230e+02   2.1083545e+02   3.5764073e+01   2.9339887e+02   1.7312390e+02   1.1643091e+02   1.4891462e+02   5.5345455e+01   9.8669636e+01   1.2691091e+02   1.0261258e+02   1.3232273e+02   1.2389873e+02   5.7688873e+01   6.4260703e+01   1.0731727e+02   6.5790073e+01   9.2681818e+01   7.3328182e+01   1.0319545e+02   1.2533255e+02   1.9715887e+02   1.4277310e+02   2.9415887e+02   2.8691310e+02   2.1634636e+02   1.9291502e+02   9.3498873e+01   7.7585903e+01   3.5664545e+01   4.0318655e+01   1.2028182e+02   1.8774745e+02   2.4939887e+02   8.3539032e+00   1.4220909e+02   2.0854327e+02   1.3362273e+02   9.1253818e+01   1.9826455e+02   1.7517520e+02   1.2411455e+02   1.0498629e+02   2.1826364e+01   5.1570909e-01   2.8590545e+02   2.8062029e+02   4.7045455e+00   1.0714182e+02   1.3277727e+02   1.1065873e+02   1.1496887e+02   7.1738303e+01   1.2764636e+02   1.0964655e+01   2.0072887e+02   2.5314750e+02   3.1735818e+02   6.9174982e+01   1.6648273e+02   1.8362502e+02   1.0703455e+02   8.1904509e+01   1.3853887e+02   1.7512270e+02   1.7983455e+02   1.3670505e+02   1.5496887e+02   1.7466830e+02   1.0886364e+01   4.6909091e+00   1.5823091e+02   9.8728800e+01   8.1428873e+01   1.1585150e+02   1.1325887e+02   1.7176510e+02   9.2784545e+01   8.3196327e+01   9.4845455e+00   6.2048727e+00   7.2390909e+00   1.2794542e+02   1.0787636e+02   1.0452353e+02   1.4924182e+02   1.9405429e+02   2.8085909e+02   1.2142182e+01   1.4930887e+02   1.9955110e+02   1.2396887e+02   2.7619830e+02   2.4007091e+02   1.9344887e+02   1.7595909e+02   2.1951873e+02   1.7590545e+02   2.2467575e+02   8.9118873e+01   1.5907630e+02   5.2234091e+02   4.2745455e+00   5.5781818e+01   2.2553564e+02   5.9250909e+01   2.9959993e+02   1.9525887e+02   2.3925510e+02   1.7015887e+02   2.6993310e+02   1.8415455e+01   1.0400495e+02   9.3348873e+01   1.0731790e+02   8.4405455e+01   1.0770302e+02   1.9590818e+02   1.7996098e+02   2.3242636e+02   1.3548771e+02   1.4922545e+02   1.8360560e+02   2.3749887e+02   9.2355903e+01   2.7513273e+02   2.3364836e+01   1.7863887e+02   4.9647032e+00   9.6050909e+01   1.9008593e+02   8.6973636e+01   1.0335484e+02   2.9188182e+01   1.3136764e+01   3.0096000e+02   1.5710775e+02   1.0985909e+02   6.5307636e+01   5.2468887e+02   1.5762070e+02   1.4684455e+02   1.4763789e+02   1.1414182e+02   1.0899502e+02   2.5811887e+02   1.1303630e+02   7.6990909e+01   1.0182436e+02   1.2236091e+02   8.0213855e+01
   3.8577091e+02   5.7611964e+01   1.2588273e+02   1.7051756e+02   1.2597273e+02   1.4181945e+02   1.5225909e+02   2.3225927e+02   1.2770000e+02   1.3028127e+02   2.0367000e+02   2.4730367e+02   1.3728455e+02   1.9152178e+02   1.1519455e+02   7.6278982e+01   1.5551091e+02   2.2672731e+02   1.9605909e+02   1.6365618e+02   2.1129545e+02   3.1571545e+02   1.1782887e+02   3.4149950e+02   1.4285545e+02   2.3971429e+02   1.4660636e+02   1.2354876e+02   1.6647182e+02   1.8347316e+02   1.1334818e+02   2.1196942e+02   1.9437091e+02   2.2247215e+02   1.4296887e+02   2.4705830e+02   2.3897545e+02   2.3652873e+01   2.3915887e+02   1.4474310e+02   1.7534091e+02   1.2844182e+02   7.3535455e+01   5.1544436e+01   1.0905091e+02   7.5661382e+01   1.1108273e+02   1.0397793e+02   7.7018873e+01   7.1764303e+01   8.1267273e+01   7.3064073e+01   9.8921818e+01   6.1638982e+01   1.1162545e+02   9.0748145e+01   1.9082887e+02   1.6479950e+02   2.4282887e+02   2.0468950e+02   1.5639636e+02   1.9699102e+02   5.7638873e+01   6.6264703e+01   2.7664545e+01   8.0865455e-01   1.0709182e+02   1.3608265e+02   2.0072887e+02   1.1917503e+01   1.6154909e+02   1.5351607e+02   1.2505273e+02   1.1245942e+02   1.7279455e+02   1.8835280e+02   1.2083455e+02   8.3538691e+01   2.3016364e+01  -5.0594909e+00   2.9152545e+02   2.3445069e+02   1.0034545e+01   8.7955418e+01   1.3172727e+02   1.0112273e+02   1.2048887e+02   6.9136703e+01   1.2298636e+02   2.6674545e+00   2.1801887e+02   2.1567430e+02   3.1231818e+02   7.1198182e+01   1.7419273e+02   1.7924822e+02   2.4264545e+01  -7.1389091e-01   1.5301887e+02   2.1225430e+02   1.4645455e+02   2.0294545e+02   1.7634887e+02   2.0005790e+02   3.0266364e+01   1.8900509e+01   1.6290091e+02   1.4335520e+02   1.2330887e+02   8.5621103e+01   1.1982887e+02   1.8642950e+02   1.3054455e+02   8.4745527e+01   4.4964545e+01   3.4164727e+00   1.5709091e+01   1.1545782e+02   1.0937636e+02   8.5233527e+01   1.1933182e+02   2.0601709e+02   2.4047909e+02   5.6525818e+00   1.5777887e+02   2.2435350e+02   1.4201887e+02   2.6070430e+02   2.0250091e+02   2.2216447e+02   2.1085909e+02   2.4615673e+02   1.6480545e+02   2.1185375e+02   1.3649887e+02   1.3200590e+02   3.8134091e+02   2.8274545e+01   1.1201182e+02   2.3822724e+02   5.8540909e+01   3.0108673e+02   2.2172887e+02   2.6356750e+02   1.6963887e+02   2.4216470e+02  -7.5245455e+00   1.0034015e+02   7.4538873e+01   1.5944270e+02   8.8505455e+01   1.1565502e+02   1.8371818e+02   2.3893618e+02   2.0666636e+02   1.2520851e+02   1.3317545e+02   1.7188960e+02   2.7039887e+02   1.0891390e+02   2.7347273e+02  -7.1723636e+00   1.5149887e+02   1.7995903e+01   8.9470909e+01   1.9609233e+02   1.1388364e+02   9.7672036e+01   1.3848182e+01  -5.2560364e+00   2.8211000e+02   1.1194575e+02   1.0299909e+02   7.2046436e+01   4.7591887e+02   1.5237230e+02   1.0565455e+02   1.7683309e+02   8.1091818e+01   9.5679018e+01   2.6587887e+02   1.2365550e+02   7.8560909e+01   9.9748764e+01   1.1927091e+02   7.1981055e+01
   5.1629091e+02   3.6830364e+01   1.7340273e+02   1.0010596e+02   1.4302273e+02   1.4664545e+02   1.6983909e+02   1.9033287e+02   1.0784000e+02   1.5320007e+02   2.3633000e+02   3.2812087e+02   1.0933455e+02   1.7466778e+02   1.0952455e+02   8.3492582e+01   2.0156091e+02   1.9937331e+02   1.4891909e+02   1.6803738e+02   1.6134545e+02   2.7938145e+02   1.3672887e+02   2.6136750e+02   1.6904545e+02   2.6709909e+02   1.5708636e+02   1.3386036e+02   1.1457182e+02   2.1457516e+02   1.1191818e+02   2.1208382e+02   1.7384091e+02   2.6049455e+02   1.6030887e+02   2.3981110e+02   2.3964545e+02   3.3979273e+01   2.1182887e+02   8.9459503e+01   1.5577091e+02   1.2357742e+02   4.6445455e+01   5.6381636e+01   9.0670909e+01   9.1421782e+01   1.1136273e+02   1.3828553e+02   8.4688873e+01   8.0910703e+01   8.8737273e+01   7.9566473e+01   9.5921818e+01   7.2168982e+01   1.2400545e+02   9.1237745e+01   2.1377887e+02   1.6030350e+02   2.5634887e+02   2.7398790e+02   2.2215636e+02   2.0597022e+02   5.8068873e+01   5.8140303e+01   3.9754545e+01   2.5941455e+01   1.4124182e+02   1.5945065e+02   2.5058887e+02   5.8787032e+00   1.9711909e+02   1.9110047e+02   1.3100273e+02   9.0323418e+01   1.7231455e+02   1.9663120e+02   1.0697455e+02   9.7407491e+01   2.8726364e+01   1.7533709e+01   3.0123545e+02   2.3415389e+02   1.5944545e+01   7.2672618e+01   1.4558727e+02   1.3634393e+02   1.2443887e+02   3.2560703e+01   1.1150636e+02   1.6585855e+01   2.3201887e+02   2.1907430e+02   3.5297818e+02   8.1665382e+01   1.7491273e+02   1.9290062e+02   3.9934545e+01   1.6412509e+01   1.4330887e+02   2.0341110e+02   1.6893455e+02   1.2818705e+02   1.8639887e+02   1.9163390e+02   1.6216364e+01   2.2124509e+01   1.6885091e+02   1.2806920e+02   1.0842887e+02   9.2691503e+01   1.2411887e+02   1.5875630e+02   1.2173455e+02   1.0359033e+02   1.4774545e+01   1.2071673e+01   3.5049091e+01   1.3367062e+02   1.0487636e+02   7.1203527e+01   1.4885182e+02   1.5989549e+02   2.5271909e+02  -1.8966182e+00   1.7853887e+02   2.7045270e+02   1.6239887e+02   3.0155390e+02   2.3359091e+02   2.1510727e+02   1.6971909e+02   2.1072793e+02   1.4299545e+02   2.5478855e+02   1.1001887e+02   1.9026430e+02   3.8196091e+02  -3.8250545e+00   1.1121182e+02   2.6167124e+02   3.9340909e+01   3.1481273e+02   2.6444887e+02   2.7876990e+02   1.0344887e+02   1.7526990e+02  -1.0104545e+01   1.0996655e+02   9.8498873e+01   1.2823590e+02   9.4835455e+01   1.0948862e+02   1.9232818e+02   2.2843738e+02   1.8657636e+02   1.1610571e+02   1.4527545e+02   1.5802160e+02   2.4187887e+02   7.8245503e+01   3.4113273e+02   4.1483636e-01   1.8401887e+02   5.1543032e+00   8.1330909e+01   1.7521353e+02   7.0883636e+01   9.6972036e+01   2.1568182e+01  -1.4923636e+01   2.6954000e+02   1.0924135e+02   1.0756909e+02   8.0390836e+01   5.0625887e+02   1.2309510e+02   1.0612455e+02   1.5451549e+02   9.1861818e+01   8.6587418e+01   2.4982887e+02   1.0574950e+02   6.1600909e+01   8.9965564e+01   1.0079091e+02   7.4179455e+01
   4.3448091e+02   3.9095164e+01   1.4807273e+02   7.2462364e+01   1.1826273e+02   1.4524625e+02   1.9159909e+02   1.6478207e+02   9.9990000e+01   1.7177807e+02   2.0400000e+02   2.9913727e+02   1.1457455e+02   1.5195858e+02   1.0981455e+02   1.1608938e+02   1.9794091e+02   1.6743291e+02   1.1391909e+02   1.8674738e+02   1.6053545e+02   2.5558625e+02   9.9878873e+01   2.6593550e+02   1.4842545e+02   2.7750869e+02   1.9455636e+02   1.2267276e+02   1.3747182e+02   1.8112316e+02   9.8628182e+01   2.5118702e+02   1.9703091e+02   2.5963935e+02   1.1501887e+02   2.3510430e+02   2.7730545e+02   2.1446473e+01   2.2187887e+02   1.0941550e+02   1.4205091e+02   1.3600502e+02   3.9875455e+01   7.5577236e+01   1.0420091e+02   9.1719382e+01   1.3794273e+02   1.1486913e+02   5.2118873e+01   7.6276303e+01   7.7597273e+01   8.1927673e+01   9.1581818e+01   6.5896182e+01   1.2358545e+02   1.0894135e+02   2.0520887e+02   1.8469910e+02   2.8063887e+02   2.0456470e+02   2.3077636e+02   1.9819062e+02   8.7118873e+01   7.9006303e+01   2.9804545e+01   4.0497455e+01   1.6152182e+02   1.2820825e+02   2.9572887e+02  -1.9724968e+00   1.6777909e+02   2.0725767e+02   1.3543273e+02   9.9969018e+01   1.6945455e+02   2.2943000e+02   1.2387455e+02   8.9575491e+01   1.4866364e+01   1.9402509e+01   2.9947545e+02   2.5014469e+02   1.5645455e+00   1.0830302e+02   1.3753727e+02   1.6298793e+02   1.3527887e+02   6.5483503e+01   1.2212636e+02   2.9356255e+01   2.0034887e+02   2.4879790e+02   3.8812818e+02   7.3753382e+01   1.8576273e+02   1.5022262e+02   5.7554545e+01   4.9812909e+01   1.5191887e+02   1.9663230e+02   1.7145455e+02   1.4803545e+02   1.7406887e+02   1.7943030e+02   3.3926364e+01   9.0877091e+00   1.3747091e+02   1.4700960e+02   1.2501887e+02   9.0594303e+01   1.1396887e+02   1.4447830e+02   9.8024545e+01   1.1882713e+02   2.7824545e+01   8.2176727e+00   3.3809091e+01   8.3529818e+01   8.4046364e+01   6.2759927e+01   1.3847182e+02   1.2267589e+02   2.2104909e+02   7.3969818e+00   1.4020887e+02   2.2746910e+02   1.1772887e+02   2.5378750e+02   2.4616091e+02   1.7991167e+02   1.9542909e+02   1.9391113e+02   1.4428545e+02   1.8325535e+02   8.0688873e+01   1.6514070e+02   4.1077091e+02  -4.5985455e-01   1.2068182e+02   1.2420364e+02   4.6110909e+01   2.8303113e+02   1.8006887e+02   2.7795030e+02   9.9308873e+01   2.0236110e+02  -7.9545455e+00   9.4644545e+01   9.4538873e+01   1.1455270e+02   7.6835455e+01   8.3878618e+01   1.8042818e+02   1.9909938e+02   1.7099636e+02   9.4112109e+01   1.0513545e+02   1.1965280e+02   2.0691887e+02   6.4232303e+01   2.9504273e+02  -8.5179636e+00   1.4634887e+02  -1.3452097e+01   7.0380909e+01   1.7403953e+02   1.0011364e+02   6.7253636e+01   1.3948182e+01  -2.4314036e+01   2.3582000e+02   4.5508945e+01   1.0080909e+02   9.4221636e+01   4.7944887e+02   1.0799990e+02   1.2288455e+02   1.1359469e+02   9.1241818e+01   9.4637018e+01   2.1130887e+02   7.9971103e+01   5.1650909e+01   7.5901564e+01   8.1360909e+01   7.5773855e+01
   4.7339091e+02   3.2122364e+01   9.4302727e+01   1.5733396e+02   1.2402273e+02   1.3645545e+02   1.8497909e+02   1.7140167e+02   1.2137000e+02   1.5330767e+02   2.3214000e+02   2.8383607e+02   1.1138455e+02   1.6426378e+02   1.3481455e+02   1.0289938e+02   1.7927091e+02   2.4601651e+02   1.2957909e+02   2.0497458e+02   1.7572545e+02   2.1551105e+02   1.1320887e+02   2.3853910e+02   1.4780545e+02   3.1617829e+02   1.6436636e+02   1.4160796e+02   1.5047182e+02   1.7384316e+02   1.2396818e+02   2.2477982e+02   2.0332091e+02   2.2985615e+02   1.2744887e+02   1.9591990e+02   2.4559545e+02   2.8693273e+01   1.7611887e+02   1.5635630e+02   1.5462091e+02   1.2504942e+02   5.1775455e+01   6.9855236e+01   1.1196091e+02   7.0188582e+01   1.4636273e+02   9.0155527e+01   7.1348873e+01   7.6547903e+01   1.1326727e+02   4.4794073e+01   1.1549182e+02   4.4743382e+01   1.2462545e+02   1.2928815e+02   2.1506887e+02   1.6843030e+02   3.0868887e+02   2.1528070e+02   1.7534636e+02   1.9952502e+02   6.6638873e+01   6.9454703e+01   3.2424545e+01   4.6287855e+01   1.1152182e+02   1.4620825e+02   2.6420887e+02   1.8269103e+01   1.7239909e+02   1.9669807e+02   1.4305273e+02   9.2399418e+01   1.7131455e+02   1.8890120e+02   1.0992455e+02   1.2308149e+02   2.5636364e+01   2.5970909e+01   2.9557545e+02   2.6212669e+02   1.5754545e+01   1.0568782e+02   1.3477727e+02   1.4653873e+02   1.1627887e+02   5.9843503e+01   1.1083636e+02   1.2094545e+00   1.6415887e+02   1.6269310e+02   3.1269818e+02   4.6407782e+01   1.0110273e+02   1.9880542e+02   1.7026455e+02   2.0326611e+02   1.3225887e+02   2.0143510e+02   1.5950455e+02   1.4661145e+02   1.6720887e+02   1.6225910e+02   1.0976364e+01  -5.2162909e+00   1.2023091e+02   1.3533880e+02   6.9308873e+01   7.0291103e+01   1.0501887e+02   1.3661430e+02   7.5594545e+01   9.2621527e+01   6.4545455e-02  -7.7015273e+00   1.7090909e+00   1.0028782e+02   1.2254636e+02   5.1349927e+01   1.1671182e+02   1.7960669e+02   2.1638909e+02  -5.4202182e+00   1.5339887e+02   1.8055390e+02   1.3963887e+02   2.2956470e+02   2.1545091e+02   1.9360847e+02   2.0399909e+02   1.7193553e+02   1.8180545e+02   2.1501375e+02   1.0630887e+02   1.4547110e+02   4.5819091e+02  -2.4434545e+00   1.3673182e+02   2.1977964e+02   5.6820909e+01   2.8189433e+02   1.7030887e+02   2.5949110e+02   1.3058887e+02   2.2361870e+02  -9.2645455e+00   1.3526935e+02   6.8778873e+01   1.3756350e+02   8.8735455e+01   7.4116618e+01   1.6685818e+02   1.8390498e+02   1.9218636e+02   1.1503691e+02   1.2965545e+02   1.2284120e+02   1.9996887e+02   9.0118303e+01   2.6642273e+02   9.3016364e+00   1.5891887e+02  -1.6787697e+01   7.3620909e+01   1.8259033e+02   7.1543636e+01   9.7299236e+01   1.0088182e+01  -1.0575236e+01   2.5663000e+02   8.9414145e+01   1.1347909e+02   9.8968036e+01   4.6272887e+02   1.2114750e+02   1.1274455e+02   1.4355589e+02   7.8711818e+01   7.7729418e+01   2.0411887e+02   1.0578630e+02   6.1080909e+01   7.6097164e+01   1.0455091e+02   6.9018655e+01
   4.4877091e+02   4.9901964e+01   1.1768273e+02   1.5979356e+02   1.5759273e+02   1.3895985e+02   1.6616909e+02   1.9633647e+02   1.2732000e+02   1.5473167e+02   1.9681000e+02   2.8114247e+02   1.0518455e+02   1.9518978e+02   1.0881455e+02   9.7879382e+01   1.8484091e+02   1.7024091e+02   1.1138909e+02   1.7570978e+02   1.8948545e+02   2.7499025e+02   8.6208873e+01   2.8445910e+02   1.4894545e+02   2.7332709e+02   1.5069636e+02   1.2280156e+02   1.3105182e+02   1.7668676e+02   1.5072818e+02   1.9416902e+02   1.9789091e+02   2.4090055e+02   1.0839887e+02   2.4792390e+02   2.6297545e+02   3.2022873e+01   2.1858887e+02   1.5552870e+02   1.3200091e+02   1.3390902e+02   5.5925455e+01   8.1293236e+01   1.2101091e+02   6.7514582e+01   1.5717273e+02   1.0943073e+02   7.3778873e+01   9.7833503e+01   9.3077273e+01   6.9119273e+01   1.1253182e+02   9.6790182e+01   1.0991545e+02   9.9174945e+01   2.0034887e+02   1.7837790e+02   2.9596887e+02   2.1414830e+02   1.6882636e+02   1.8261662e+02   4.9068873e+01   8.0900303e+01   4.9084545e+01   1.8285055e+01   1.2319182e+02   1.6298465e+02   2.6234887e+02   8.2679032e+00   1.5801909e+02   2.4789847e+02   1.0847273e+02   1.0502582e+02   1.3936455e+02   2.1649720e+02   1.0573455e+02   1.0469669e+02   2.7866364e+01   1.7932509e+01   3.1642545e+02   2.1902869e+02  -2.4545455e-01   1.2344782e+02   1.1506727e+02   1.3273553e+02   1.1517887e+02   3.7621503e+01   1.2279636e+02   1.2822655e+01   1.7411887e+02   2.2718630e+02   3.2745818e+02   3.4086982e+01   1.3957273e+02   1.7015782e+02   1.8279455e+02   2.4626371e+02   1.3687887e+02   2.4564550e+02   1.8178455e+02   1.5430905e+02   1.6925887e+02   1.8400510e+02   1.4696364e+01   3.5296109e+01   1.4419091e+02   1.6123200e+02   9.8368873e+01   1.2525630e+02   1.2653887e+02   1.4413270e+02   1.1811455e+02   1.0130993e+02   2.1444545e+01  -2.6519273e+00   4.1239091e+01   8.8455418e+01   1.1309636e+02   6.6105927e+01   1.5538182e+02   1.5846309e+02   1.9447909e+02   1.8125818e+00   1.1401887e+02   2.2508430e+02   1.1996887e+02   2.1356830e+02   2.1302091e+02   2.0413287e+02   1.6776909e+02   1.8188393e+02   1.6156545e+02   2.1139295e+02   7.9448873e+01   1.3770990e+02   5.5667091e+02   3.9081455e+00   1.4087182e+02   1.5972844e+02   3.5580909e+01   2.9563353e+02   1.6587887e+02   2.9036550e+02   1.3130887e+02   2.0894110e+02   1.3685455e+01   8.6063345e+01   8.1398873e+01   1.0789390e+02   6.8885455e+01   9.0324618e+01   1.4547818e+02   1.7070538e+02   1.8895636e+02   9.0155309e+01   1.0089545e+02   1.7009200e+02   2.2582887e+02   7.3999503e+01   2.8190273e+02  -1.4516764e+01   1.5644887e+02  -8.5900968e+00   5.8620909e+01   1.7503033e+02   6.4833636e+01   1.2335604e+02   5.2281818e+00  -2.7643636e-01   2.4968000e+02   9.5400145e+01   1.1023909e+02   8.4327236e+01   5.0839887e+02   1.3958390e+02   1.3331455e+02   1.2934029e+02   1.0757182e+02   7.5180618e+01   2.3672887e+02   5.8887503e+01   5.7270909e+01   8.9741964e+01   9.3360909e+01   6.3723855e+01
   4.2491091e+02   2.9810764e+01   1.0983273e+02   1.7042156e+02   1.2626273e+02   1.3627625e+02   1.7773909e+02   1.5741087e+02   1.2342000e+02   1.5533367e+02   2.1252000e+02   2.6617567e+02   9.1144545e+01   1.7531298e+02   1.2900455e+02   1.1584418e+02   1.7465091e+02   2.4619611e+02   1.1681909e+02   1.8356538e+02   1.6463545e+02   2.2677825e+02   1.5325887e+02   2.2942510e+02   1.5347545e+02   3.0025469e+02   1.8346636e+02   1.1817996e+02   1.3876182e+02   1.6501996e+02   1.3220818e+02   2.1493062e+02   1.6280091e+02   2.6770775e+02   1.0872887e+02   2.5584750e+02   2.7949545e+02   2.0221273e+01   1.7325887e+02   1.4425510e+02   1.3734091e+02   1.4690182e+02   5.8115455e+01   8.3498036e+01   9.7390909e+01   8.8644182e+01   1.1146273e+02   7.4377527e+01   9.7638873e+01   7.1354703e+01   1.0640727e+02   9.7772873e+01   1.2530182e+02   5.8908582e+01   1.4115545e+02   1.0067575e+02   1.8711887e+02   1.9409630e+02   2.8796887e+02   2.2736830e+02   2.2525636e+02   1.8391222e+02   5.3448873e+01   6.1509903e+01   1.8854545e+01   2.8703455e+01   1.4614182e+02   1.3048865e+02   2.5430887e+02   2.6531103e+01   1.9711909e+02   2.0410047e+02   1.1095273e+02   6.8117418e+01   1.3160455e+02   2.0069800e+02   8.9494545e+01   9.3375891e+01   1.4106364e+01   1.7413309e+01   3.0266545e+02   1.8893949e+02   1.2994545e+01   8.6048618e+01   1.0315727e+02   1.5516833e+02   9.8548873e+01   5.9531903e+01   8.7366364e+01   5.7570545e+00   1.1096887e+02   3.3713830e+02   3.4035818e+02   6.4144982e+01   1.5938273e+02   1.4529302e+02   2.3803455e+02   1.9513451e+02   1.5191887e+02   1.7948230e+02   1.8002455e+02   1.4982985e+02   1.8749887e+02   1.8311590e+02   1.9646364e+01   2.0130109e+01   1.4633091e+02   1.9877080e+02   1.5842887e+02   1.1816150e+02   1.1963887e+02   1.4083470e+02   1.1426455e+02   1.0718793e+02   3.3064545e+01  -1.2151527e+01   1.9469091e+01   8.9727018e+01   9.8096364e+01   1.0485593e+02   1.3662182e+02   1.9215389e+02   2.3533909e+02  -1.9862182e+00   1.0449887e+02   2.0823590e+02   1.2687887e+02   2.1958550e+02   2.1378091e+02   2.0626207e+02   1.8457909e+02   1.8344913e+02   1.4104545e+02   2.3279455e+02   8.9498873e+01   1.0204590e+02   5.1457091e+02   2.1086145e+01   1.7525182e+02   1.6607804e+02   4.7490909e+01   2.8254073e+02   1.6491887e+02   2.6101230e+02   1.0806887e+02   2.6276030e+02  -1.4104545e+01   8.4136545e+01   6.3588873e+01   1.9169870e+02   6.1925455e+01   1.0912142e+02   1.5528818e+02   1.9487058e+02   1.9099636e+02   1.2070211e+02   1.2422545e+02   1.7503560e+02   2.3253887e+02   6.5652703e+01   2.7671273e+02  -2.5715636e+00   1.6168887e+02  -1.4249297e+01   6.8000909e+01   1.6422993e+02   8.5263636e+01   9.3581636e+01  -1.3418182e+00   7.4391636e+00   2.6601000e+02   1.1085375e+02   9.1519091e+01   7.7104836e+01   4.6653887e+02   1.0969270e+02   1.1050455e+02   1.3868509e+02   8.5621818e+01   7.4696618e+01   2.5677887e+02   7.7193503e+01   5.1700909e+01   8.0997564e+01   1.0408091e+02   7.0486255e+01
[truncated: 4,069,560 more chars]
