# Supplementary material for: Specific structural elements of the T-box riboswitch drive the two-step binding of the tRNA ligand
Source: eLife. 2018 Sep 25;7:e39518. doi: 10.7554/eLife.39518 (PMC6197855; doi:10.7554/eLife.39518)
Supplement: Figure 3—source data 3. [file elife-39518-fig3-data3.zip › Repeat3.txt]

   9.0000000e+00   9.0000000e+00   1.2000000e+01   1.2000000e+01   1.3000000e+01   1.3000000e+01   1.6000000e+01   1.6000000e+01   1.7000000e+01   1.7000000e+01   2.2000000e+01   2.2000000e+01   2.3000000e+01   2.3000000e+01   2.4000000e+01   2.4000000e+01   2.5000000e+01   2.5000000e+01   2.6000000e+01   2.6000000e+01   2.8000000e+01   2.8000000e+01   2.9000000e+01   2.9000000e+01   3.0000000e+01   3.0000000e+01   3.3000000e+01   3.3000000e+01   4.4000000e+01   4.4000000e+01   4.6000000e+01   4.6000000e+01   5.0000000e+01   5.0000000e+01   5.2000000e+01   5.2000000e+01   5.4000000e+01   5.4000000e+01   5.7000000e+01   5.7000000e+01   6.2000000e+01   6.2000000e+01   7.7000000e+01   7.7000000e+01   7.8000000e+01   7.8000000e+01   7.9000000e+01   7.9000000e+01   8.5000000e+01   8.5000000e+01   8.6000000e+01   8.6000000e+01   9.0000000e+01   9.0000000e+01   1.0100000e+02   1.0100000e+02   1.0300000e+02   1.0300000e+02   1.1000000e+02   1.1000000e+02   1.1100000e+02   1.1100000e+02   1.1300000e+02   1.1300000e+02   1.1400000e+02   1.1400000e+02   1.1700000e+02   1.1700000e+02   1.2000000e+02   1.2000000e+02   1.2900000e+02   1.2900000e+02   1.3100000e+02   1.3100000e+02   1.3200000e+02   1.3200000e+02   1.3600000e+02   1.3600000e+02   1.3700000e+02   1.3700000e+02   1.4600000e+02   1.4600000e+02   1.4800000e+02   1.4800000e+02   1.5000000e+02   1.5000000e+02   1.5200000e+02   1.5200000e+02   1.6100000e+02   1.6100000e+02   1.6800000e+02   1.6800000e+02   1.7100000e+02   1.7100000e+02   1.7500000e+02   1.7500000e+02   1.7900000e+02   1.7900000e+02   1.8000000e+02   1.8000000e+02   1.9000000e+02   1.9000000e+02   1.9100000e+02   1.9100000e+02   1.9200000e+02   1.9200000e+02   1.9700000e+02   1.9700000e+02   1.9800000e+02   1.9800000e+02   1.9900000e+02   1.9900000e+02   2.0300000e+02   2.0300000e+02   2.0800000e+02   2.0800000e+02   2.0900000e+02   2.0900000e+02   2.1000000e+02   2.1000000e+02   2.1100000e+02   2.1100000e+02   2.1200000e+02   2.1200000e+02   2.1300000e+02   2.1300000e+02   2.1400000e+02   2.1400000e+02   2.1600000e+02   2.1600000e+02   2.1900000e+02   2.1900000e+02   2.2200000e+02   2.2200000e+02   2.2400000e+02   2.2400000e+02   2.2800000e+02   2.2800000e+02   2.3100000e+02   2.3100000e+02   2.3300000e+02   2.3300000e+02   2.3400000e+02   2.3400000e+02   2.3800000e+02   2.3800000e+02   2.4300000e+02   2.4300000e+02   2.4400000e+02   2.4400000e+02   2.5200000e+02   2.5200000e+02   2.5800000e+02   2.5800000e+02   2.6500000e+02   2.6500000e+02   2.6700000e+02   2.6700000e+02   2.6800000e+02   2.6800000e+02   2.6900000e+02   2.6900000e+02   2.7000000e+02   2.7000000e+02   2.7100000e+02   2.7100000e+02   2.7700000e+02   2.7700000e+02   2.7800000e+02   2.7800000e+02   2.8000000e+02   2.8000000e+02   2.8100000e+02   2.8100000e+02   2.8500000e+02   2.8500000e+02   2.8800000e+02   2.8800000e+02   2.8900000e+02   2.8900000e+02   2.9300000e+02   2.9300000e+02   2.9600000e+02   2.9600000e+02   2.9800000e+02   2.9800000e+02   2.9900000e+02   2.9900000e+02   3.0000000e+02   3.0000000e+02   3.0400000e+02   3.0400000e+02   3.0700000e+02   3.0700000e+02   3.0800000e+02   3.0800000e+02   3.1100000e+02   3.1100000e+02   3.1300000e+02   3.1300000e+02   3.1600000e+02   3.1600000e+02   3.1700000e+02   3.1700000e+02   3.1900000e+02   3.1900000e+02   3.2200000e+02   3.2200000e+02
   2.1887818e+02   1.1759611e+02   8.9268182e+01   8.4131273e+01   1.3417548e+02   1.3075524e+02   1.0823818e+02   1.3078185e+02   1.4213545e+02   1.2569280e+02   6.2796364e+01   4.7494473e+01   1.3941455e+02   1.3767138e+02   1.0836545e+02   1.1661076e+02   1.1229545e+02   1.2791364e+02   9.2427273e+01   1.2935582e+02   1.7673545e+02   1.2757662e+02   1.0831273e+02   7.7617709e+01   7.7925455e+01   8.0448691e+01   1.2416182e+02   2.1920342e+02   5.0075475e+01   8.6003239e+01   1.6196182e+02   8.4006691e+01   9.4113636e+01   8.4227273e+01   1.7393548e+02   1.1057444e+02   6.6637273e+01   1.0944265e+02   6.7944545e+01   2.8106255e+01   6.6906364e+01   8.0422036e+01   2.7545548e+02   1.6707284e+02   8.6516364e+01   1.7110596e+02   1.6717909e+02   1.1543658e+02   1.1297091e+02   1.3484505e+02   1.2201727e+02   1.8538589e+02   6.2567273e+01   7.1978255e+01   6.3330909e+01   4.1345345e+01   1.3059091e+02   1.5866636e+02   9.3208182e+01   1.8020425e+02   1.6405455e+02   1.3518200e+02   8.6885475e+01   1.7115844e+02   7.2227273e+01   1.8352091e+02   1.6992273e+02   1.5640618e+02   1.9982545e+02   1.9471851e+02   1.2193548e+02   1.0435444e+02   9.6923636e+01   1.0643611e+02   1.1373636e+02   1.3433836e+02   8.7125475e+01   8.6899239e+01   7.7495455e+01   5.0579455e+01   9.1887273e+01   7.7879927e+01   5.8733636e+01   8.4983127e+01   5.3801818e+01   1.1305585e+02   7.5621818e+01   8.6522073e+01   8.4089091e+01   8.9482873e+01   1.1149909e+02   1.3812644e+02   1.1977000e+02   1.3217385e+02   1.6364548e+02   1.1672764e+02   1.4338909e+02   1.3264887e+02   8.9793636e+01   9.4941055e+01   7.9272727e+01   8.9390909e+00   5.7051818e+01   1.8673127e+01   1.1908273e+02   1.1216338e+02   8.9708182e+01   1.4119062e+02   5.6088182e+01   5.5230218e+01   1.3664909e+02   9.4764436e+01   3.4320727e+02   1.3181615e+02   1.8228636e+02   1.3566073e+02   1.4407000e+02   1.2316167e+02   1.7275455e+02   1.4837509e+02   1.1562909e+02   1.3259331e+02   8.1389091e+01   9.9988873e+01   1.2981909e+02   1.5282084e+02   2.0935475e+01   1.2819444e+02   1.2589636e+02   1.1252011e+02   1.1726182e+02   1.6274542e+02   1.4200000e+02   1.1821455e+02   1.9455364e+02   1.7553935e+02   1.2845909e+02   1.5288600e+02   1.1381091e+02   6.9716036e+01   1.0613273e+02   1.0434575e+02   9.1814545e+01   6.0040291e+01   1.0810273e+02   7.7773600e+01   1.1864364e+02   7.9725782e+01   1.4462455e+02   6.2725491e+01   5.5272727e+01   8.9207273e+01   1.0180091e+02   2.3523200e+01   1.3654818e+02   1.2349524e+02   1.7493909e+02   2.2481305e+02   1.2079548e+02   1.0268564e+02   8.6779091e+01   1.2792858e+02   7.4265475e+01   1.5092804e+02   1.2927545e+02   1.6609524e+02   1.0090727e+02   6.7072873e+01   7.7075475e+01   5.3463239e+01   4.4853636e+01   3.2208000e+00   3.3869818e+02   6.9315055e+01   1.6871818e+02   1.0637618e+02   1.3212548e+02   1.7996924e+02   1.4277818e+02   1.7226047e+02   1.3370909e+02   1.3656691e+02   1.2942909e+02   1.7078476e+02   1.4469636e+02   1.1498065e+02   1.1805909e+02   9.3763455e+01   1.2388548e+02   5.3198439e+01   1.0898548e+02   1.8225044e+02   1.4955548e+02   1.7881484e+02   1.0357273e+02   1.2362327e+02   8.9215475e+01   2.2045204e+02   1.1393727e+02   1.1230593e+02   1.9417273e+01   1.4713571e+02   9.4925455e+01   1.3681687e+02   1.4738909e+02   1.1354251e+02   8.0681818e+01   6.0054545e+01
   2.1911818e+02   1.3757691e+02   7.4548182e+01   8.1968873e+01   1.6936548e+02   1.2608004e+02   1.2927818e+02   1.1776865e+02   1.4627545e+02   1.9788160e+02   9.6376364e+01   7.7718073e+01   1.4169455e+02   1.5824898e+02   1.0331545e+02   1.3849476e+02   1.3081545e+02   1.6162204e+02   1.1714727e+02   1.4775822e+02   1.7473545e+02   1.5969662e+02   1.1355273e+02   1.2029851e+02   7.8645455e+01   1.1892109e+02   1.1373182e+02   2.1179782e+02   6.0455475e+01   1.1479284e+02   1.5296182e+02   1.4563669e+02   8.3403636e+01   8.8084073e+01   1.8774548e+02   9.8139639e+01   9.6397273e+01   8.5631855e+01   8.7324545e+01   7.9035855e+01   8.6436364e+01   8.0009636e+01   2.7360548e+02   1.9993084e+02   1.1837636e+02   2.1412716e+02   1.5679909e+02   1.2959698e+02   1.3958091e+02   1.7428625e+02   1.1915727e+02   2.0290469e+02   3.8097273e+01   9.8595855e+01   7.6620909e+01   3.7422145e+01   1.3850091e+02   1.9650356e+02   1.3177818e+02   2.4183865e+02   1.1838455e+02   1.5992560e+02   9.0835475e+01   1.8593244e+02   1.2608727e+02   2.3188211e+02   1.9963273e+02   1.5921938e+02   2.2496545e+02   1.9374731e+02   1.2036548e+02   8.7050039e+01   1.1072364e+02   9.8142109e+01   1.3325636e+02   1.8044676e+02   1.0426548e+02   1.0347804e+02   1.1322545e+02   7.3611055e+01   1.1493727e+02   1.0864593e+02   6.6833636e+01   7.1425127e+01   7.2271818e+01   1.0000825e+02   9.1001818e+01   8.1151673e+01   9.2419091e+01   1.2414647e+02   1.4668909e+02   1.5578124e+02   1.5163000e+02   1.7429505e+02   1.5507548e+02   1.6470324e+02   1.7257909e+02   1.6102367e+02   1.3179364e+02   1.2377105e+02   8.5742727e+01   3.6851491e+01   4.2821818e+01   5.2711527e+01   1.4499273e+02   1.1952058e+02   9.9608182e+01   2.1697862e+02   7.5508182e+01   9.8726618e+01   1.1978909e+02   9.4493236e+01   3.0772727e+02   2.4703455e+02   2.3347636e+02   1.6580553e+02   1.4040000e+02   1.4874527e+02   1.4870455e+02   1.9669909e+02   1.1233909e+02   1.6237651e+02   8.4059091e+01   9.5585273e+01   1.1714909e+02   1.8664444e+02   4.6175475e+01   1.1527524e+02   1.4865636e+02   1.2612931e+02   1.1798182e+02   1.6525782e+02   1.7062000e+02   1.4082495e+02   2.7049364e+02   2.0359415e+02   1.4816909e+02   1.3702920e+02   9.2900909e+01   1.2009884e+02   1.3480273e+02   1.4424215e+02   9.1814545e+01   1.0523029e+02   9.5762727e+01   8.3620800e+01   1.6698364e+02   1.4870858e+02   1.6314455e+02   8.1193891e+01   1.0517273e+02   7.0595273e+01   8.1660909e+01   3.2754400e+01   1.6926818e+02   1.8649764e+02   2.0541909e+02   2.4828465e+02   1.1469548e+02   1.1831364e+02   1.0777909e+02   1.1953858e+02   8.9315475e+01   1.7915404e+02   1.1922545e+02   1.8713924e+02   1.5505727e+02   1.2555087e+02   9.9555475e+01   9.7234839e+01   6.4143636e+01   6.6347600e+01   3.4893818e+02   5.6925855e+01   1.4561818e+02   1.2641418e+02   1.3336548e+02   1.9330004e+02   1.8463818e+02   2.0658167e+02   1.3232909e+02   1.8105731e+02   1.4908909e+02   1.4654196e+02   1.2283636e+02   1.6777945e+02   1.5462909e+02   1.3331785e+02   1.1407548e+02   1.5241324e+02   1.2164548e+02   1.6756764e+02   1.4202548e+02   1.8764724e+02   9.5952727e+01   1.4423287e+02   1.1483548e+02   1.8763244e+02   1.9236727e+02   1.2908153e+02   5.7657273e+01   1.9679651e+02   1.6192545e+02   1.4345687e+02   1.7138909e+02   1.1420251e+02   9.4201818e+01   8.2642945e+01
   2.0097818e+02   1.2436811e+02   8.4118182e+01   1.1182327e+02   1.4998548e+02   1.4063044e+02   1.3389818e+02   1.1101905e+02   1.4113545e+02   1.4029280e+02   9.0226364e+01   3.1250073e+01   1.4579455e+02   1.5283098e+02   9.6405455e+01   1.4737756e+02   1.3719545e+02   1.4302164e+02   1.1652727e+02   1.5366782e+02   1.6016545e+02   1.4790222e+02   1.0179273e+02   9.6709309e+01   6.5315455e+01   1.4088749e+02   1.1868182e+02   1.7674182e+02   7.2885475e+01   1.0651844e+02   1.2557182e+02   1.3667789e+02   6.4113636e+01   5.9767273e+01   1.9774548e+02   1.2066964e+02   7.4777273e+01   9.9411455e+01   9.0174545e+01   5.3667855e+01   9.5716364e+01   9.1027236e+01   2.4579548e+02   1.7096564e+02   8.4896364e+01   1.7366556e+02   1.5189909e+02   1.4031898e+02   1.4168091e+02   1.2392825e+02   1.5182727e+02   1.6072109e+02   6.9377273e+01   1.1152345e+02   7.0570909e+01   2.1716145e+01   1.4250091e+02   2.0918356e+02   1.0996818e+02   1.5710345e+02   1.3024455e+02   1.2730680e+02   8.5935475e+01   1.3804444e+02   1.0841727e+02   2.3343571e+02   1.9539273e+02   1.7822858e+02   2.3482545e+02   1.9953851e+02   1.2369548e+02   1.0211364e+02   1.0549364e+02   9.4850509e+01   9.4736364e+01   1.7704836e+02   9.6835475e+01   9.8882439e+01   8.4385455e+01   7.7598255e+01   7.6127273e+01   1.0742073e+02   6.7453636e+01   7.8235527e+01   4.0271818e+01   8.8908255e+01   7.5191818e+01   9.3556473e+01   8.7089091e+01   8.3572873e+01   1.3753909e+02   1.4113324e+02   1.5596000e+02   1.4618865e+02   1.6031548e+02   1.9661404e+02   1.5133909e+02   1.0596287e+02   8.3413636e+01   1.3474145e+02   5.7462727e+01   5.4633891e+01   6.7721818e+01   3.4629527e+01   1.4989273e+02   1.1678858e+02   1.1041818e+02   2.0973382e+02   6.2038182e+01   9.7894218e+01   1.0055909e+02   9.9881636e+01   3.5758727e+02   1.8200575e+02   2.3242636e+02   1.7764953e+02   1.1050000e+02   1.7122727e+02   1.7940455e+02   1.6499309e+02   1.0262909e+02   1.3034331e+02   6.5489091e+01   9.1730873e+01   1.0338909e+02   1.9279524e+02   4.5505475e+01   1.2255884e+02   1.5327636e+02   1.5442971e+02   1.5064182e+02   1.5916502e+02   1.9224000e+02   9.4235345e+01   2.0289364e+02   1.4294215e+02   1.5302909e+02   1.4935040e+02   9.7190909e+01   1.4604564e+02   1.2465273e+02   1.6248415e+02   8.0904545e+01   9.0343091e+01   1.3076273e+02   4.5060800e+01   1.2536364e+02   1.4465818e+02   1.5662455e+02   8.0675491e+01   8.9512727e+01   6.4748073e+01   7.5130909e+01   5.0176800e+01   1.2783818e+02   1.3766204e+02   2.0660909e+02   2.0980945e+02   1.3040548e+02   1.2681684e+02   1.0625909e+02   1.1766018e+02   9.6215475e+01   1.6655204e+02   1.4312545e+02   1.6889724e+02   1.2262727e+02   1.3299527e+02   5.5555475e+01   1.2761484e+02   8.7953636e+01   3.3822800e+01   3.6583818e+02   7.1723855e+01   1.7014818e+02   1.2559178e+02   1.3683548e+02   2.4340244e+02   1.7930818e+02   1.9024807e+02   1.4184909e+02   1.4962571e+02   1.4685909e+02   1.5767036e+02   1.4802636e+02   1.3366425e+02   1.3576909e+02   1.2101665e+02   1.1836548e+02   1.6369004e+02   1.1183548e+02   1.7383244e+02   1.4469548e+02   1.9410364e+02   1.2838273e+02   1.1639847e+02   9.9455475e+01   1.8244284e+02   1.7122727e+02   1.9410273e+02   4.8227273e+01   1.6155091e+02   1.3783545e+02   1.3890407e+02   1.3880909e+02   1.2641891e+02   9.3341818e+01   7.5131745e+01
   1.9173818e+02   1.0638731e+02   8.3028182e+01   7.7100473e+01   1.4579548e+02   1.5096564e+02   1.0337818e+02   1.4122065e+02   1.1679545e+02   1.8219000e+02   8.7796364e+01   6.1214473e+01   1.6036455e+02   1.7018538e+02   1.5607545e+02   9.8983964e+01   1.5719545e+02   1.2094164e+02   1.0604727e+02   9.9026218e+01   1.9359545e+02   1.7303782e+02   1.0326273e+02   8.8501709e+01   7.6925455e+01   8.4198691e+01   1.0897182e+02   1.2808862e+02   5.2075475e+01   1.1980324e+02   1.4662182e+02   1.2257389e+02   7.4973636e+01   9.0048473e+01   1.4407548e+02   9.1443239e+01   8.7017273e+01   8.8912255e+01   6.8604545e+01   5.7773455e+01   8.4956364e+01   8.1128036e+01   2.9312548e+02   1.2894924e+02   9.8226364e+01   1.6625916e+02   1.5822909e+02   1.0481258e+02   1.6173091e+02   1.3265425e+02   1.2587727e+02   1.6226709e+02   5.1147273e+01   8.2841855e+01   7.1470909e+01   5.4074145e+01   1.3540091e+02   1.5356156e+02   1.2587818e+02   1.9235065e+02   1.2148455e+02   1.2891760e+02   7.8985475e+01   1.6165044e+02   9.6227273e+01   2.5941091e+02   1.7611273e+02   1.9163098e+02   2.2254545e+02   1.5637091e+02   9.8455475e+01   1.1428284e+02   1.1868364e+02   1.1108531e+02   1.0592636e+02   1.3344316e+02   8.3695475e+01   8.9603639e+01   1.1196545e+02   8.3761855e+01   8.5077273e+01   9.9464727e+01   7.7593636e+01   9.8564327e+01   5.3081818e+01   9.3213455e+01   6.5521818e+01   6.4420073e+01   9.8609091e+01   1.1032127e+02   1.4844909e+02   1.5079044e+02   1.3310000e+02   1.0772745e+02   1.7121548e+02   1.2431204e+02   1.3738909e+02   2.0807887e+02   1.2384364e+02   9.1597055e+01   8.0462727e+01   6.6653891e+01   5.5821818e+01   4.8671527e+01   1.2389273e+02   8.4018582e+01   7.9948182e+01   1.4664142e+02   7.8278182e+01   3.9455018e+01   1.4397909e+02   9.4838036e+01   3.7577727e+02   1.8388055e+02   2.3033636e+02   1.3948673e+02   1.2469000e+02   1.8542207e+02   1.8250455e+02   1.9339509e+02   1.2723909e+02   1.6171451e+02   8.7919091e+01   1.2432647e+02   1.2938909e+02   1.5561524e+02   6.9745475e+01   1.0004964e+02   1.2756636e+02   1.5905651e+02   1.3217182e+02   2.3298262e+02   1.6133000e+02   1.4942815e+02   1.7542364e+02   2.0739975e+02   1.4278909e+02   1.5511960e+02   1.0224091e+02   1.1092164e+02   9.0562727e+01   1.2102135e+02   6.0764545e+01   8.3194291e+01   1.1152273e+02   7.9930000e+01   8.0983636e+01   1.2668858e+02   1.4148455e+02   8.8456691e+01   1.1213273e+02   8.4228473e+01   7.8510909e+01   5.5486400e+01   1.8016818e+02   1.7057564e+02   1.7674909e+02   1.5766825e+02   1.1269548e+02   1.2666364e+02   7.5349091e+01   1.3232298e+02   8.7265475e+01   1.8421804e+02   1.7836545e+02   1.9707804e+02   1.4947727e+02   1.3303727e+02   7.7605475e+01   8.7230839e+01   7.9473636e+01   2.5451200e+01   3.7840818e+02   9.0188255e+01   1.5814818e+02   9.3791782e+01   1.5045548e+02   2.4340284e+02   1.9263818e+02   1.8013167e+02   1.4113909e+02   1.6978251e+02   1.5399909e+02   1.5962916e+02   1.6017636e+02   9.5882255e+01   1.2709909e+02   1.6681025e+02   1.4798548e+02   1.4456044e+02   1.1483548e+02   2.0811244e+02   1.5598548e+02   1.7263044e+02   1.2414273e+02   1.2678767e+02   8.8935475e+01   2.2637444e+02   1.5793727e+02   1.4730593e+02   3.3137273e+01   1.5170811e+02   1.2769545e+02   1.3695527e+02   1.5438909e+02   7.8462509e+01   9.4771818e+01   9.1447345e+01
   2.1287818e+02   1.2779611e+02   9.2648182e+01   9.0670873e+01   9.6645475e+01   1.1718764e+02   1.2685818e+02   1.0529225e+02   1.2746545e+02   1.7162640e+02   1.0418636e+02   7.1513273e+01   1.4646455e+02   1.5677738e+02   1.0102545e+02   1.2824796e+02   1.0672545e+02   1.3602924e+02   1.0428727e+02   1.1588702e+02   1.8425545e+02   1.5645502e+02   9.7312727e+01   7.7927709e+01   7.0925455e+01   8.3198691e+01   1.2644182e+02   1.5764102e+02   6.2505475e+01   1.1491884e+02   1.3534182e+02   1.4089629e+02   8.4503636e+01   8.9616073e+01   1.8498548e+02   1.2502044e+02   8.7447273e+01   9.4637855e+01   6.9134545e+01   7.5151055e+01   8.0436364e+01   7.5199636e+01   2.4745548e+02   1.4964284e+02   9.1706364e+01   1.6307076e+02   1.7017909e+02   1.3238658e+02   1.6168091e+02   1.5470825e+02   1.4530727e+02   1.7733269e+02   6.1377273e+01   8.3593455e+01   5.3330909e+01   2.6855345e+01   1.4588091e+02   1.6544316e+02   1.4782818e+02   2.2897465e+02   1.4719455e+02   1.4815080e+02   1.0893548e+02   1.4591444e+02   1.0779727e+02   2.5739531e+02   1.6073273e+02   1.7914138e+02   2.3034545e+02   1.6689691e+02   1.3183548e+02   9.3852439e+01   1.2796364e+02   9.7052909e+01   1.2754636e+02   1.3009356e+02   7.5025475e+01   6.9537239e+01   9.2335455e+01   8.2442255e+01   8.5417273e+01   1.0115753e+02   7.8213636e+01   7.9944727e+01   7.3181818e+01   9.7935455e+01   8.1191818e+01   7.9316473e+01   9.4379091e+01   1.0317967e+02   1.3487909e+02   1.3082604e+02   1.5177000e+02   7.6853855e+01   1.9093548e+02   1.4640444e+02   1.4023909e+02   1.4604087e+02   9.3463636e+01   8.4267455e+01   9.9882727e+01   3.5340291e+01   5.7051818e+01   6.2763127e+01   1.3189273e+02   1.2613858e+02   1.1203818e+02   1.7012422e+02   8.1658182e+01   9.1804618e+01   1.3631909e+02   8.1980836e+01   3.3810727e+02   1.8099415e+02   2.2414636e+02   1.9136193e+02   9.6160000e+01   1.6294447e+02   1.5450455e+02   1.9133509e+02   1.1800909e+02   1.2726291e+02   7.5199091e+01   1.1891407e+02   1.3048909e+02   1.9467724e+02   5.5835475e+01   1.0497244e+02   1.4303636e+02   1.5352891e+02   1.2860182e+02   1.7573822e+02   1.9329000e+02   1.4249135e+02   1.9195364e+02   1.0467735e+02   1.3478909e+02   1.3518960e+02   1.4024091e+02   8.4311636e+01   1.1132273e+02   1.3293055e+02   9.3244545e+01   9.9075891e+01   1.3938273e+02   5.8611200e+01   1.2793364e+02   1.0783258e+02   1.6610455e+02   9.3727091e+01   1.1132273e+02   6.2913273e+01   7.8800909e+01   1.6313200e+01   1.2616818e+02   1.8994564e+02   1.8626909e+02   1.8257665e+02   1.1036548e+02   1.3814004e+02   1.1753909e+02   1.0037778e+02   9.3745475e+01   1.5474964e+02   1.4165545e+02   1.6820484e+02   1.5019727e+02   1.5345967e+02   7.8645475e+01   7.6717639e+01   9.0043636e+01   3.0945600e+01   3.4188818e+02   1.2643985e+02   1.5780818e+02   1.3138898e+02   1.7560548e+02   1.9235084e+02   1.9211818e+02   1.7708327e+02   1.3427909e+02   1.6895131e+02   1.4027909e+02   1.5210676e+02   1.7731636e+02   1.0799105e+02   1.3157909e+02   1.4992185e+02   1.8283548e+02   1.2477244e+02   1.2564548e+02   1.3267764e+02   1.7350548e+02   2.0017884e+02   1.2019273e+02   1.3210367e+02   1.0864548e+02   2.0470764e+02   1.4122727e+02   1.5436273e+02   4.6467273e+01   1.8131171e+02   1.3316545e+02   1.5346767e+02   1.5876909e+02   1.1321211e+02   1.1720182e+02   7.1892945e+01
   1.8658818e+02   1.2203931e+02   6.2498182e+01   1.0046287e+02   1.2026548e+02   1.6529804e+02   1.2013818e+02   9.9589855e+01   1.4313545e+02   1.6832280e+02   7.7376364e+01   4.4138073e+01   1.4593455e+02   1.3705978e+02   9.4455455e+01   1.5010356e+02   1.2810545e+02   1.3812884e+02   1.1357727e+02   8.4763818e+01   1.7144545e+02   1.7457982e+02   1.0012273e+02   1.0856291e+02   7.8735455e+01   7.7913891e+01   1.1863182e+02   1.3364582e+02   7.0125475e+01   1.2530924e+02   1.2362182e+02   1.2874389e+02   7.3353636e+01   1.1960807e+02   1.6331548e+02   1.5633404e+02   8.5347273e+01   1.0113585e+02   7.1554545e+01   4.9007455e+01   9.7856364e+01   1.0294604e+02   2.6802548e+02   1.7080724e+02   8.5846364e+01   1.7905956e+02   1.5822909e+02   1.2629258e+02   1.3730091e+02   1.1850865e+02   1.4015727e+02   1.6570469e+02   5.6567273e+01   6.3218255e+01   9.5520909e+01   1.5250145e+01   1.4954091e+02   1.6377036e+02   1.3101818e+02   1.9736945e+02   1.6119455e+02   1.0012080e+02   7.6835475e+01   1.7820244e+02   9.9757273e+01   1.9331851e+02   1.9468273e+02   1.7880538e+02   2.2173545e+02   1.4886571e+02   1.0688548e+02   1.0869844e+02   7.7683636e+01   1.7102531e+02   1.3692636e+02   1.0472316e+02   7.0885475e+01   1.0372844e+02   7.5655455e+01   8.4036655e+01   8.7847273e+01   9.4343127e+01   7.4783636e+01   9.1369127e+01   3.8611818e+01   9.7041055e+01   7.8281818e+01   9.0169273e+01   8.4229091e+01   8.0091673e+01   1.4053909e+02   1.4708324e+02   1.2206000e+02   1.5156065e+02   1.5283548e+02   1.6069244e+02   1.4676909e+02   1.8713847e+02   7.5363636e+01   1.1162545e+02   5.9652727e+01   6.1748691e+01   6.7861818e+01   5.7898327e+01   1.3532273e+02   9.5814182e+01   9.9038182e+01   1.7897422e+02   5.8418182e+01   5.8183818e+01   1.1455909e+02   7.9341636e+01   3.7396727e+02   1.6792535e+02   2.3557636e+02   1.7587753e+02   1.8931000e+02   1.3473247e+02   1.7655455e+02   1.7242109e+02   1.2333909e+02   1.5659651e+02   8.1819091e+01   1.3376447e+02   1.2314909e+02   1.8026444e+02   3.6555475e+01   1.0918484e+02   1.5084636e+02   1.4195411e+02   1.5131182e+02   1.8611142e+02   1.8933000e+02   1.2337815e+02   1.7982364e+02   1.5611775e+02   1.5026909e+02   1.2881120e+02   1.0048091e+02   1.4673244e+02   1.1118273e+02   1.2356175e+02   6.5144545e+01   1.3146389e+02   1.1543273e+02   6.8567200e+01   1.1388364e+02   1.2743658e+02   1.6714455e+02   6.7643891e+01   7.9222727e+01   5.2151273e+01   7.2090909e+01   2.2660000e+01   1.4840818e+02   1.6382644e+02   1.6788909e+02   1.5923705e+02   1.2736548e+02   1.1025004e+02   1.2620909e+02   7.8734182e+01   9.1645475e+01   1.4848764e+02   1.6074545e+02   1.9557764e+02   1.1638727e+02   1.5992447e+02   8.3645475e+01   8.2847639e+01   7.5473636e+01   1.9771200e+01   3.4312818e+02   9.2200655e+01   1.2618818e+02   1.2868858e+02   1.5274548e+02   2.3826964e+02   1.4977818e+02   2.1756047e+02   1.3913909e+02   1.7103251e+02   1.2470909e+02   2.0225236e+02   1.4545636e+02   1.1929985e+02   1.2995909e+02   1.3658145e+02   1.3217548e+02   1.6620524e+02   1.1307548e+02   1.7406324e+02   1.4345548e+02   1.9292284e+02   1.4333273e+02   1.1558247e+02   8.6835475e+01   1.8302244e+02   1.4084727e+02   1.5915313e+02   3.5707273e+01   1.5650251e+02   1.2326545e+02   1.5939967e+02   1.4242909e+02   9.6659309e+01   9.9061818e+01   6.8204145e+01
   2.0830818e+02   1.0897171e+02   8.0118182e+01   1.2243327e+02   1.4745548e+02   1.2274284e+02   1.2537818e+02   1.1232065e+02   1.6198545e+02   1.4138480e+02   8.1566364e+01   6.2712873e+01   1.4174455e+02   1.6115498e+02   1.2988545e+02   1.7336916e+02   1.0405545e+02   1.4643284e+02   1.4542727e+02   1.3735582e+02   1.6925545e+02   1.3317502e+02   9.7412727e+01   8.2109709e+01   7.5075455e+01   8.6056691e+01   1.1801182e+02   1.8393542e+02   6.1745475e+01   1.0497964e+02   1.3305182e+02   1.2565949e+02   8.5783636e+01   8.2033673e+01   1.6536548e+02   1.2397004e+02   6.6777273e+01   1.1714145e+02   5.9704545e+01   7.1145455e+01   9.6666364e+01   9.3041236e+01   2.6045548e+02   1.3575284e+02   8.9326364e+01   1.8597116e+02   1.5955909e+02   1.1051618e+02   1.2563091e+02   1.5987225e+02   1.6553727e+02   1.8257429e+02   3.4757273e+01   7.8243055e+01   8.4190909e+01   1.8776545e+01   1.5416091e+02   1.5492076e+02   1.1029818e+02   1.9197705e+02   1.4053455e+02   1.5201360e+02   8.2175475e+01   1.7120524e+02   9.3897273e+01   2.4035731e+02   1.5758273e+02   2.2768338e+02   1.9868545e+02   1.7537971e+02   1.1126548e+02   1.3887804e+02   9.5393636e+01   1.1765851e+02   1.3425636e+02   7.5886764e+01   9.1075475e+01   1.1577324e+02   9.8125455e+01   8.9499055e+01   9.9557273e+01   1.2506633e+02   6.9543636e+01   7.1068327e+01   7.7891818e+01   1.1808865e+02   7.5521818e+01   7.7670073e+01   7.2469091e+01   7.3552473e+01   1.6220909e+02   1.4629964e+02   1.1172000e+02   9.2677855e+01   1.8302548e+02   1.4165724e+02   1.8047909e+02   1.5910167e+02   1.0384364e+02   8.0777055e+01   8.5602727e+01   5.1672691e+01   6.2861818e+01   5.7448327e+01   1.5089273e+02   1.2465858e+02   9.3368182e+01   1.8304782e+02   7.3508182e+01   7.4836618e+01   9.0079091e+01   1.4558004e+02   3.5229727e+02   2.0070895e+02   2.4404636e+02   1.3962993e+02   2.0145000e+02   1.2214127e+02   2.0905455e+02   1.8202109e+02   1.1628909e+02   1.1683051e+02   1.0362909e+02   9.5969673e+01   1.1795909e+02   1.8981964e+02   5.1125475e+01   1.2591924e+02   1.4579636e+02   1.1168811e+02   1.3783182e+02   2.1123982e+02   2.0148000e+02   1.3026615e+02   1.6462364e+02   2.1986375e+02   1.7073909e+02   1.6341360e+02   8.7810909e+01   8.8176036e+01   1.2070273e+02   1.4923015e+02   9.1244545e+01   9.6235891e+01   1.4557273e+02   1.2034600e+02   1.3088364e+02   1.2850658e+02   1.7852455e+02   8.6303491e+01   9.6752727e+01   7.2698873e+01   8.6990909e+01   5.1228000e+01   1.4069818e+02   1.9211324e+02   1.7784909e+02   1.5591025e+02   1.0298548e+02   1.3501044e+02   1.1210909e+02   1.2838218e+02   6.0405475e+01   1.4936684e+02   1.7051545e+02   1.5284604e+02   1.2205727e+02   1.8438087e+02   8.5695475e+01   1.1720364e+02   9.0713636e+01   3.3652000e+01   3.5426818e+02   8.9689455e+01   1.7318818e+02   9.6688582e+01   1.4212548e+02   2.1449924e+02   1.6530818e+02   2.2450807e+02   9.5809091e+01   1.7992891e+02   1.2756909e+02   1.8202356e+02   1.5502636e+02   9.7014255e+01   1.3424909e+02   1.3675825e+02   1.3536548e+02   1.4080004e+02   1.3726548e+02   1.5026804e+02   1.4864548e+02   2.2550764e+02   1.6066273e+02   1.4910607e+02   8.6835475e+01   1.9359244e+02   1.7812727e+02   1.3531073e+02   2.9377273e+01   1.5995891e+02   1.2988545e+02   1.5187007e+02   1.4395909e+02   1.0558691e+02   8.3771818e+01   8.2377345e+01
   1.9554818e+02   1.1518251e+02   7.2978182e+01   1.3119447e+02   1.1574548e+02   1.7379964e+02   1.0908818e+02   1.1490385e+02   1.3522545e+02   1.2952560e+02   9.5656364e+01   6.2725673e+01   1.4912455e+02   1.5856458e+02   1.1812545e+02   1.2011996e+02   1.1981545e+02   1.1384204e+02   1.1619727e+02   1.1355422e+02   1.6959545e+02   1.6643782e+02   1.0993273e+02   7.1398109e+01   8.0695455e+01   6.1757091e+01   1.4482182e+02   1.3636062e+02   7.4695475e+01   1.2603364e+02   1.0919182e+02   1.2384829e+02   6.5543636e+01   8.2322873e+01   1.9112548e+02   1.2500924e+02   9.3827273e+01   7.9787455e+01   6.9894545e+01   5.9480255e+01   7.0336364e+01   9.6297636e+01   3.0545548e+02   1.7215284e+02   1.1475636e+02   1.7622676e+02   1.8498909e+02   1.1591178e+02   1.4239091e+02   1.5663145e+02   1.3958727e+02   1.5913029e+02   5.2427273e+01   1.0149945e+02   6.7330909e+01   3.3885345e+01   1.5512091e+02   1.3932396e+02   1.1615818e+02   1.8522825e+02   1.3696455e+02   1.4038920e+02   8.8215475e+01   1.7095204e+02   1.2056727e+02   2.4756371e+02   1.7639273e+02   1.7141858e+02   2.4049545e+02   1.5531491e+02   1.0236548e+02   1.1721004e+02   8.6823636e+01   1.1986411e+02   1.7035636e+02   1.1833876e+02   7.6365475e+01   9.4620039e+01   9.0015455e+01   9.6627855e+01   8.6797273e+01   1.1289713e+02   6.4163636e+01   8.8598727e+01   5.5991818e+01   1.0126065e+02   9.0521818e+01   7.5810073e+01   9.9569091e+01   8.3574473e+01   1.4291909e+02   1.3513284e+02   9.9530000e+01   1.2489305e+02   1.5940548e+02   1.3440684e+02   1.5295909e+02   1.8326327e+02   1.1165364e+02   8.8622255e+01   8.6602727e+01   6.2302691e+01   7.0201818e+01   6.3331127e+01   1.4932273e+02   1.1193418e+02   1.0508818e+02   1.4106022e+02   6.1938182e+01   8.1812218e+01   1.0821909e+02   1.3522884e+02   3.9148727e+02   2.0486375e+02   2.2176636e+02   1.2103233e+02   1.8778000e+02   1.5195487e+02   2.4055455e+02   1.8230109e+02   1.3352909e+02   1.9106131e+02   6.4009091e+01   1.4889927e+02   1.4300909e+02   1.5181564e+02   4.9215475e+01   1.0203204e+02   1.2646636e+02   1.5142451e+02   1.4998182e+02   1.8040782e+02   1.9181000e+02   9.1369745e+01   1.5095364e+02   2.0469735e+02   1.3283909e+02   1.2782560e+02   1.0405091e+02   8.9636836e+01   1.0304273e+02   1.1540295e+02   8.2624545e+01   8.8155491e+01   1.2848273e+02   1.0509320e+02   1.0264364e+02   1.0076578e+02   1.5295455e+02   8.8729091e+01   1.1027273e+02   5.2617273e+01   1.0323091e+02   3.5548800e+01   1.2259818e+02   1.8475124e+02   1.9922909e+02   1.6272985e+02   9.0695475e+01   1.4056364e+02   9.3729091e+01   1.0299258e+02   6.4605475e+01   1.7089084e+02   1.5084545e+02   1.9651964e+02   1.4790727e+02   1.3497287e+02   7.8215475e+01   8.3992039e+01   4.6953636e+01   4.4582800e+01   3.3650818e+02   6.7400255e+01   1.4875818e+02   1.1307298e+02   1.2021548e+02   2.2506204e+02   2.0820818e+02   1.7198607e+02   1.1513909e+02   1.6548251e+02   8.2429091e+01   1.8592476e+02   1.6888636e+02   1.0128545e+02   1.3286909e+02   1.5976865e+02   1.5026548e+02   1.6308804e+02   1.3702548e+02   1.8062724e+02   1.4388548e+02   2.0997844e+02   1.2633273e+02   1.2689247e+02   7.9835475e+01   1.8286244e+02   1.4741727e+02   1.4295753e+02   2.2797273e+01   1.8277531e+02   1.1131545e+02   1.5878567e+02   1.2728909e+02   1.1739051e+02   6.6201818e+01   1.0068295e+02
   2.0401818e+02   1.1778491e+02   5.9308182e+01   1.1618807e+02   1.3150548e+02   1.3472884e+02   1.1399818e+02   1.1475105e+02   1.3689545e+02   1.2873200e+02   9.7606364e+01   5.9949673e+01   1.4636455e+02   1.9168538e+02   1.0626545e+02   1.2777876e+02   1.3238545e+02   1.4168644e+02   1.2042727e+02   8.9215818e+01   1.8392545e+02   1.6700142e+02   1.0588273e+02   7.6052109e+01   9.2645455e+01   8.7561091e+01   1.1301182e+02   1.8971542e+02   8.9745475e+01   9.9449639e+01   1.1157182e+02   1.3189789e+02   8.2303636e+01   5.6082073e+01   1.6536548e+02   1.3893004e+02   7.8777273e+01   1.0504145e+02   6.3844545e+01   8.5294255e+01   9.8476364e+01   6.8136436e+01   2.5726548e+02   1.3452804e+02   7.9756364e+01   1.6002676e+02   1.8484909e+02   1.1197298e+02   1.2387091e+02   1.7197305e+02   1.5539727e+02   1.5476549e+02   5.6717273e+01   9.2826255e+01   5.3050909e+01   4.0927745e+01   1.2426091e+02   1.5784276e+02   1.1844818e+02   2.0718505e+02   1.6181455e+02   1.3888120e+02   9.0405475e+01   1.4630684e+02   8.6897273e+01   2.5687731e+02   1.4663273e+02   1.8107938e+02   1.8630545e+02   1.6194011e+02   1.0369548e+02   8.5623639e+01   1.2092364e+02   1.1632611e+02   1.0630636e+02   8.2842764e+01   1.1269548e+02   9.2093639e+01   7.3225455e+01   9.0071055e+01   1.1007727e+02   8.6564727e+01   9.0833636e+01   8.1415127e+01   3.2471818e+01   8.6192255e+01   7.3901818e+01   7.9039673e+01   9.7899091e+01   1.0651807e+02   1.2401909e+02   1.7697484e+02   1.1877000e+02   1.2182385e+02   2.2845548e+02   1.4650284e+02   1.9138909e+02   1.2361887e+02   9.2133636e+01   9.8133855e+01   6.9312727e+01   7.0305891e+01   6.0961818e+01   6.7260327e+01   1.2789273e+02   1.2678858e+02   1.2284818e+02   1.9396942e+02   5.9608182e+01   8.0658618e+01   1.3997909e+02   1.1277804e+02   3.8729727e+02   1.8866895e+02   1.8247636e+02   1.8069553e+02   1.9621000e+02   1.1780047e+02   1.8645455e+02   2.1872909e+02   1.2595909e+02   1.3533691e+02   7.1769091e+01   1.2999847e+02   1.4986909e+02   1.5516684e+02   5.7215475e+01   1.1782204e+02   1.4913636e+02   1.5395091e+02   1.4960182e+02   2.1348822e+02   1.8343000e+02   1.3352015e+02   1.6682364e+02   1.6662775e+02   1.6092909e+02   1.3657840e+02   8.7860909e+01   8.2552036e+01   1.1046273e+02   1.1789935e+02   8.9384545e+01   8.4804691e+01   1.2067273e+02   7.0628000e+01   8.2643636e+01   1.4364578e+02   1.5852455e+02   8.6993491e+01   8.9412727e+01   7.6376073e+01   9.2900909e+01   2.8905200e+01   1.4345818e+02   1.8860244e+02   1.7765909e+02   1.6759545e+02   1.3098548e+02   1.1120044e+02   7.2639091e+01   1.1239978e+02   6.7985475e+01   1.6262044e+02   1.4079545e+02   1.7675364e+02   1.2757727e+02   1.3831927e+02   9.0175475e+01   8.7755239e+01   8.8663636e+01   2.8436000e+01   3.3278818e+02   7.4837855e+01   1.4937818e+02   1.1354338e+02   1.3969548e+02   1.9150364e+02   2.0544818e+02   1.4296687e+02   1.0213909e+02   1.2990251e+02   1.3275909e+02   2.1584836e+02   1.9555636e+02   1.0615185e+02   1.4843909e+02   1.4995305e+02   1.4817548e+02   1.5082524e+02   1.1702548e+02   1.6993724e+02   1.2836548e+02   1.8017004e+02   1.2966273e+02   1.0491607e+02   9.3075475e+01   2.1414324e+02   1.3293727e+02   1.6178593e+02   2.7797273e+01   1.6070531e+02   1.4316545e+02   1.4338767e+02   1.2409909e+02   9.2315709e+01   8.1111818e+01   1.0102015e+02
   2.1516818e+02   1.5656291e+02   7.4888182e+01   1.0356167e+02   1.3074548e+02   1.4726964e+02   1.2689818e+02   1.0109905e+02   1.4979545e+02   1.3717000e+02   8.1846364e+01   7.7020473e+01   1.6731455e+02   1.3677938e+02   1.6031545e+02   1.1088476e+02   1.1186545e+02   1.5032804e+02   1.0552727e+02   1.3306782e+02   2.0121545e+02   1.6276822e+02   1.0079273e+02   9.1409309e+01   9.4645455e+01   7.5731091e+01   1.2935182e+02   1.4407822e+02   6.3795475e+01   1.1133564e+02   1.2048182e+02   1.5751509e+02   9.8163636e+01   7.3383273e+01   2.0183548e+02   1.3701244e+02   8.0207273e+01   1.2116705e+02   5.0604545e+01   6.3783455e+01   7.9286364e+01   6.7291636e+01   3.0374548e+02   1.5580964e+02   7.6376364e+01   1.6091716e+02   1.6965909e+02   1.5327818e+02   1.1192091e+02   1.8334905e+02   1.4072727e+02   1.2426909e+02   4.1147273e+01   8.5971855e+01   6.6900909e+01   3.4679745e+01   1.2312091e+02   1.8735396e+02   1.4229818e+02   1.9832705e+02   1.3767455e+02   1.4943240e+02   9.7555475e+01   1.5759484e+02   1.2227727e+02   2.6223691e+02   1.9706273e+02   1.5995498e+02   1.9301545e+02   1.5530331e+02   1.2079548e+02   1.1130564e+02   1.0634364e+02   8.2542509e+01   1.2859636e+02   1.3033956e+02   8.5885475e+01   1.0313844e+02   1.0065545e+02   1.0093665e+02   1.0465727e+02   1.2575833e+02   7.6163636e+01   8.7448727e+01   5.8941818e+01   9.4174655e+01   7.2431818e+01   8.2917273e+01   8.5809091e+01   1.0653527e+02   1.1729909e+02   1.8070244e+02   1.1610000e+02   1.4160745e+02   1.6169548e+02   1.3226364e+02   1.6066909e+02   1.5421647e+02   9.8603636e+01   8.0906255e+01   7.4552727e+01   6.5886691e+01   5.5441818e+01   6.1131927e+01   1.1999273e+02   1.1642058e+02   7.9988182e+01   1.5268822e+02   6.4938182e+01   7.0522218e+01   1.1940909e+02   7.1093636e+01   3.6134727e+02   1.5246495e+02   1.8957636e+02   1.6236753e+02   1.7093000e+02   1.4625287e+02   1.5650455e+02   1.9897509e+02   9.5859091e+01   1.4336491e+02   7.6149091e+01   1.1273807e+02   1.6190909e+02   1.7225364e+02   3.5935475e+01   8.3474439e+01   1.2079636e+02   1.8178811e+02   1.3455182e+02   2.2350222e+02   1.7091000e+02   1.1194175e+02   1.8842364e+02   2.7069975e+02   1.2559909e+02   1.4449480e+02   6.2050909e+01   1.2685684e+02   1.3280273e+02   1.3426215e+02   7.1814545e+01   8.9450291e+01   1.1533273e+02   6.0765200e+01   9.6643636e+01   1.3576578e+02   1.4981455e+02   8.9070291e+01   8.9652727e+01   5.6786873e+01   6.7040909e+01   3.9634000e+01   1.3773818e+02   1.9078004e+02   1.4093909e+02   2.0629305e+02   1.2802548e+02   1.0848724e+02   9.2299091e+01   1.3091698e+02   8.4695475e+01   1.5166364e+02   1.4851545e+02   1.6013604e+02   1.6028727e+02   1.1189247e+02   6.3125475e+01   1.1091924e+02   7.0803636e+01   2.3104800e+01   3.0140818e+02   7.7018255e+01   1.5204818e+02   1.2380978e+02   1.7460548e+02   2.2595084e+02   1.7549818e+02   1.9188287e+02   1.1927909e+02   1.7400131e+02   1.4799909e+02   1.2705916e+02   1.7264636e+02   1.1474465e+02   1.0752909e+02   1.3903585e+02   1.3864548e+02   1.1539764e+02   1.4212548e+02   1.5244924e+02   1.3464548e+02   2.3366764e+02   1.3681273e+02   1.0277407e+02   1.1798548e+02   2.1615044e+02   1.8950727e+02   1.6135033e+02   2.6607273e+01   1.8623051e+02   1.5092545e+02   1.3118687e+02   1.4271909e+02   1.0434611e+02   7.9151818e+01   7.6456945e+01
   1.9592818e+02   1.1572211e+02   5.7598182e+01   1.0208487e+02   1.5945548e+02   1.4244284e+02   1.0837818e+02   9.3720655e+01   1.2541545e+02   1.4479040e+02   8.2326364e+01   6.1882073e+01   1.4841455e+02   1.2800138e+02   1.1888545e+02   1.1786916e+02   1.3034545e+02   9.5709636e+01   1.0876727e+02   1.3747862e+02   1.7859545e+02   1.5428782e+02   9.6742727e+01   1.0883331e+02   9.7505455e+01   1.0517229e+02   1.2125182e+02   1.6519622e+02   7.8405475e+01   1.1483684e+02   1.2324182e+02   1.1586429e+02   9.9833636e+01   4.6719673e+01   1.7736548e+02   1.2616004e+02   7.4307273e+01   9.0589055e+01   5.9794545e+01   5.6428255e+01   8.1626364e+01   1.2220444e+02   2.7626548e+02   1.5319804e+02   1.0051636e+02   1.5879596e+02   1.5893909e+02   1.3575578e+02   1.0939091e+02   1.8951145e+02   1.4101727e+02   1.4772589e+02   6.4477273e+01   8.2675455e+01   5.7470909e+01   3.6434145e+01   1.2778091e+02   1.4732116e+02   1.6844818e+02   1.9661505e+02   1.0572455e+02   1.4617840e+02   9.4935475e+01   1.8084444e+02   1.1365727e+02   2.5834651e+02   1.6839273e+02   2.1628858e+02   2.3954545e+02   1.8035091e+02   9.2695475e+01   1.4507364e+02   9.9873636e+01   1.2692011e+02   1.1254636e+02   1.4553356e+02   8.5405475e+01   9.8226839e+01   7.8285455e+01   4.9036255e+01   9.3417273e+01   1.0551753e+02   7.4353636e+01   7.2443527e+01   7.0701818e+01   9.2373855e+01   8.0661818e+01   5.5688873e+01   6.8329091e+01   9.7403673e+01   1.4129909e+02   1.7659244e+02   1.4306000e+02   1.3960065e+02   2.4183548e+02   1.2124244e+02   1.6285909e+02   1.8432127e+02   9.1363636e+01   1.3229545e+02   5.3602727e+01   4.7992691e+01   4.4241818e+01   8.5267927e+01   1.3246273e+02   1.0433298e+02   1.0203818e+02   1.6887422e+02   5.2508182e+01   7.3896618e+01   1.2326909e+02   1.0935484e+02   4.2405727e+02   1.8101815e+02   2.2657636e+02   1.7987753e+02   1.8326000e+02   1.5773647e+02   1.9050455e+02   1.5935509e+02   1.3366909e+02   1.5191011e+02   8.5579091e+01   1.5755367e+02   1.1171909e+02   2.0917884e+02   5.0835475e+01   1.4233244e+02   1.2289636e+02   1.4814011e+02   1.5969182e+02   2.2744102e+02   1.5176000e+02   1.3462375e+02   1.5009364e+02   1.6722615e+02   1.4388909e+02   1.2722160e+02   6.0670909e+01   1.2524724e+02   1.2137273e+02   1.4293655e+02   9.0004545e+01   1.3033509e+02   1.0281273e+02   8.5726800e+01   1.0607364e+02   1.3811138e+02   1.6438455e+02   6.9814691e+01   8.1562727e+01   7.3154073e+01   9.6850909e+01   5.4729200e+01   1.0335818e+02   1.8462044e+02   1.6574909e+02   1.9568825e+02   1.2040548e+02   1.4661684e+02   1.1015909e+02   1.3281818e+02   8.2315475e+01   1.6147404e+02   1.6660545e+02   1.6706884e+02   1.4038727e+02   1.6562447e+02   9.6695475e+01   1.0104364e+02   9.6563636e+01   2.1424000e+01   3.7712818e+02   9.5670655e+01   1.4823818e+02   1.7520458e+02   1.3112548e+02   2.1209924e+02   1.4582818e+02   2.3497647e+02   1.4199909e+02   1.6694371e+02   1.3785909e+02   1.6596036e+02   1.3602636e+02   1.6357425e+02   1.4386909e+02   1.2517865e+02   1.4540548e+02   1.8142684e+02   1.1893548e+02   1.7207444e+02   1.4607548e+02   2.2904324e+02   1.5833273e+02   1.0895247e+02   1.0850548e+02   1.9694884e+02   1.4960727e+02   1.7211233e+02   3.4417273e+01   1.9865571e+02   1.4278545e+02   1.3941807e+02   1.5728909e+02   1.3613051e+02   9.8961818e+01   8.6302145e+01
   1.9468818e+02   1.0029131e+02   7.9888182e+01   1.0835167e+02   1.5264548e+02   1.3932764e+02   1.2656818e+02   9.1555455e+01   1.4732545e+02   1.2317760e+02   8.1996364e+01   7.8388473e+01   1.6927455e+02   2.1433258e+02   1.1293545e+02   1.5719516e+02   1.3505545e+02   1.2809284e+02   9.8477273e+01   1.5368182e+02   1.6868545e+02   1.5732062e+02   8.7412727e+01   6.3629709e+01   7.4645455e+01   8.4141091e+01   1.0406182e+02   1.6500142e+02   7.7455475e+01   1.0124284e+02   1.4448182e+02   1.3616509e+02   7.8883636e+01   8.3495673e+01   1.7545548e+02   1.3483284e+02   1.0158727e+02   1.1255665e+02   5.7794545e+01   5.3158255e+01   9.6286364e+01   7.7741636e+01   2.8479548e+02   1.3813564e+02   9.9226364e+01   1.5222916e+02   1.7079909e+02   1.4933698e+02   1.3311091e+02   1.8746385e+02   1.7334727e+02   1.6170949e+02   4.6427273e+01   9.2549455e+01   6.9330909e+01   9.3105345e+01   1.4435091e+02   2.0689556e+02   1.4110818e+02   2.1323225e+02   1.7115455e+02   1.5094400e+02   1.0469548e+02   1.6182364e+02   1.1308727e+02   2.6330211e+02   1.9601273e+02   1.9069898e+02   2.5596545e+02   1.5817731e+02   8.4025475e+01   1.1590724e+02   1.0906364e+02   9.8514909e+01   8.5066364e+01   9.3111964e+01   1.1293548e+02   1.1302444e+02   1.0375545e+02   8.8368655e+01   9.4127273e+01   1.0684073e+02   1.0126364e+02   8.8440727e+01   9.2701818e+01   1.2256385e+02   8.7191818e+01   9.2926473e+01   1.1389909e+02   9.2998073e+01   1.3458909e+02   1.7846924e+02   1.3063000e+02   1.2097505e+02   1.4145548e+02   1.8636284e+02   2.0238909e+02   1.3615887e+02   9.4653636e+01   1.0370225e+02   9.3742727e+01   6.3971491e+01   5.7721818e+01   5.9899527e+01   1.3294273e+02   1.2562458e+02   1.1898818e+02   2.0704822e+02   6.7128182e+01   9.8347018e+01   1.3955909e+02   1.3476164e+02   4.0329727e+02   1.7624895e+02   1.7971636e+02   1.8043633e+02   1.6659000e+02   1.7017007e+02   1.7045455e+02   1.5520909e+02   1.3490909e+02   1.4443091e+02   1.0305909e+02   1.2520527e+02   1.5119909e+02   2.0621044e+02   6.2455475e+01   1.2559284e+02   1.7584636e+02   1.7042411e+02   1.2960182e+02   2.2408822e+02   1.9167000e+02   1.2886095e+02   1.7469364e+02   2.3512815e+02   1.3816909e+02   1.3386920e+02   9.1760909e+01   6.7000036e+01   1.0970273e+02   1.0301015e+02   8.4864545e+01   1.2469629e+02   1.1548273e+02   1.1085320e+02   1.1126364e+02   1.6254618e+02   1.8410455e+02   1.0409709e+02   8.8412727e+01   6.1696073e+01   7.8040909e+01   4.7614000e+01   1.3412818e+02   1.3963884e+02   1.8074909e+02   2.0534825e+02   1.0421548e+02   7.9912039e+01   1.0563909e+02   1.0446978e+02   6.3505475e+01   1.7921884e+02   1.1965545e+02   1.7620484e+02   1.4328727e+02   1.1711247e+02   1.1707548e+02   6.7743239e+01   8.9093636e+01   4.6921600e+01   3.5883818e+02   7.0283855e+01   1.5909818e+02   1.1171578e+02   1.5088548e+02   2.2674844e+02   2.1744818e+02   1.7471687e+02   1.1427909e+02   1.8807131e+02   1.2546909e+02   1.7419156e+02   1.3212636e+02   1.7569625e+02   1.5495909e+02   1.5205145e+02   1.8355548e+02   1.0347484e+02   1.4864548e+02   1.5526764e+02   1.4679548e+02   1.9474564e+02   1.5023273e+02   1.0246047e+02   1.0488548e+02   1.8342844e+02   1.3622727e+02   2.1490273e+02   2.7757273e+01   1.6923851e+02   1.3597545e+02   1.5229287e+02   1.4280909e+02   1.1976891e+02   9.5011818e+01   8.0998145e+01
   1.9887818e+02   1.3543611e+02   8.2218182e+01   1.0302527e+02   1.5274548e+02   1.3221964e+02   1.0027818e+02   1.2332865e+02   1.7551545e+02   9.4592400e+01   5.8226364e+01   8.5810073e+01   1.3017455e+02   1.4846058e+02   1.1331545e+02   1.4778476e+02   1.1638545e+02   1.5587644e+02   1.2314727e+02   1.0989822e+02   1.7964545e+02   1.4982382e+02   9.8452727e+01   7.1746509e+01   8.6315455e+01   7.4827491e+01   1.0421182e+02   1.8070942e+02   8.3505475e+01   1.0618884e+02   1.2638182e+02   9.9383091e+01   8.4973636e+01   7.8288473e+01   1.7950548e+02   1.4683884e+02   1.0630727e+02   1.0164905e+02   6.7654545e+01   5.1269455e+01   8.2286364e+01   8.7531636e+01   2.7717548e+02   1.5688524e+02   1.2008636e+02   1.8189036e+02   1.8193909e+02   1.2982578e+02   1.6620091e+02   1.6758665e+02   1.4806727e+02   1.7830189e+02   7.9567273e+01   9.1708255e+01   7.7660909e+01   1.7298945e+01   1.6264091e+02   1.6305236e+02   1.3672818e+02   2.0905265e+02   1.6210455e+02   1.3328800e+02   1.0083548e+02   1.7509244e+02   7.1377273e+01   1.1206891e+02   1.7368273e+02   1.6086538e+02   2.2487545e+02   2.1118451e+02   1.1907548e+02   1.5720324e+02   1.0487364e+02   1.1823011e+02   1.5302636e+02   9.5965164e+01   1.0579548e+02   1.2245564e+02   9.3175455e+01   1.0532505e+02   9.0077273e+01   1.0244473e+02   8.7023636e+01   8.3429927e+01   9.3041818e+01   9.3826655e+01   8.0041818e+01   1.0168847e+02   9.1419091e+01   1.0603647e+02   1.3963909e+02   1.5353524e+02   1.7934000e+02   5.7408255e+01   1.3726548e+02   1.9069804e+02   2.0357909e+02   1.0411367e+02   9.2603636e+01   1.2143625e+02   9.1122727e+01   6.9751091e+01   5.5911818e+01   5.8334327e+01   1.3918273e+02   1.3988538e+02   1.1417818e+02   1.5409302e+02   7.0038182e+01   8.7784218e+01   1.4283909e+02   1.7287924e+02   4.1586727e+02   1.6315335e+02   2.2495636e+02   1.6772713e+02   1.6350000e+02   1.6851727e+02   1.9540455e+02   1.7616309e+02   1.1895909e+02   1.6961691e+02   9.1819091e+01   1.1324447e+02   1.1000909e+02   1.7521564e+02   4.4315475e+01   1.4818404e+02   1.4970636e+02   1.2185531e+02   1.2569182e+02   2.5626102e+02   1.6719000e+02   1.2881935e+02   1.3782364e+02   1.6307775e+02   1.2816909e+02   1.6076920e+02   1.1438091e+02   9.7810436e+01   1.2037273e+02   1.5629655e+02   8.3674545e+01   1.0784149e+02   1.2971273e+02   1.1166480e+02   1.3974364e+02   1.3603778e+02   1.7924455e+02   9.3575891e+01   8.7652727e+01   8.3286873e+01   8.2130909e+01   3.6236800e+01   1.1726818e+02   1.5393764e+02   2.1284909e+02   1.8231025e+02   1.2379548e+02   1.4758564e+02   8.9969091e+01   1.0510338e+02   7.2835475e+01   1.5109244e+02   1.5617545e+02   1.7547324e+02   1.4566727e+02   1.4063207e+02   8.3835475e+01   9.2072439e+01   9.0043636e+01   2.0415600e+01   3.5688818e+02   8.0669855e+01   1.6780818e+02   1.1387898e+02   1.4240548e+02   2.5714684e+02   2.1216818e+02   1.5642927e+02   1.4118909e+02   1.5362851e+02   1.6270909e+02   1.4688236e+02   1.5083636e+02   1.2610945e+02   1.5214909e+02   1.3222625e+02   1.4745548e+02   9.3552839e+01   1.0164548e+02   1.5673764e+02   1.4883548e+02   1.8549244e+02   1.4614273e+02   1.1078767e+02   9.4265475e+01   2.0523804e+02   1.1803727e+02   1.8325793e+02   4.3277273e+01   1.7260691e+02   1.4035545e+02   1.4927247e+02   1.2957909e+02   1.0815731e+02   9.4871818e+01   4.8629345e+01
   2.1920818e+02   1.8894971e+02   9.1598182e+01   9.2794873e+01   1.3079548e+02   1.5907564e+02   1.1108818e+02   1.3465385e+02   2.2113545e+02   1.7808280e+02   6.7376364e+01   1.1407807e+02   1.4093455e+02   1.6850978e+02   1.3002545e+02   1.6659796e+02   1.3691545e+02   1.5604404e+02   1.2228727e+02   1.7644702e+02   2.4378545e+02   1.5779262e+02   1.0645273e+02   1.2981651e+02   7.4315455e+01   8.2877491e+01   1.5973182e+02   1.9745782e+02   9.5075475e+01   1.2250324e+02   1.5943182e+02   1.3868909e+02   1.1454364e+02   9.8352873e+01   1.9283548e+02   1.4916244e+02   1.0020727e+02   1.1418705e+02   8.9364545e+01   8.3682655e+01   9.4146364e+01   1.1105284e+02   3.0650548e+02   1.5210884e+02   1.1756636e+02   1.7152196e+02   1.7727909e+02   1.4066858e+02   1.1106091e+02   1.9560785e+02   1.1911727e+02   1.8857789e+02   4.3997273e+01   8.7603855e+01   9.7050909e+01   6.1077745e+01   1.4402091e+02   1.7635196e+02   1.6329818e+02   2.2659705e+02   1.7686455e+02   1.4615720e+02   7.1835475e+01   1.9674244e+02   1.0760727e+02   2.2255051e+02   2.0720273e+02   2.1480378e+02   2.4920545e+02   1.7990811e+02   1.0831548e+02   1.4034404e+02   1.2739364e+02   1.0314851e+02   1.5773636e+02   1.4962836e+02   1.0150548e+02   7.8468839e+01   9.7385455e+01   9.3618255e+01   9.9847273e+01   1.2404313e+02   8.3783636e+01   7.1359127e+01   6.8701818e+01   1.0405385e+02   1.0538182e+02   1.1028127e+02   8.5949091e+01   1.0623407e+02   1.4277909e+02   1.4819404e+02   1.6877000e+02   7.2493855e+01   1.9588548e+02   1.7091844e+02   2.5123909e+02   1.0806087e+02   7.2133636e+01   7.3833855e+01   6.8932727e+01   4.8146291e+01   8.3721818e+01   6.6249527e+01   1.0818273e+02   9.2795382e+01   1.0579818e+02   1.9200342e+02   6.5468182e+01   9.3959818e+01   9.8979091e+01   1.1791804e+02   3.1486727e+02   1.4365335e+02   1.8685636e+02   1.6825513e+02   1.4726000e+02   1.2252647e+02   2.5175455e+02   1.6270509e+02   1.0957909e+02   1.6107731e+02   9.4919091e+01   1.2085647e+02   1.1933909e+02   1.7451924e+02   4.7315475e+01   1.4156404e+02   1.4094636e+02   1.5345611e+02   1.5260182e+02   2.5843822e+02   1.6167000e+02   1.2678095e+02   1.4709364e+02   1.2186615e+02   1.0335909e+02   1.5432400e+02   8.6860909e+01   1.0853204e+02   1.4232273e+02   1.2835055e+02   6.4284545e+01   1.1334269e+02   1.0157273e+02   6.7486000e+01   9.6173636e+01   7.9853382e+01   1.5152455e+02   6.1413491e+01   8.7462727e+01   6.9532073e+01   1.0180091e+02   3.6623200e+01   1.2926818e+02   1.6440764e+02   1.8336909e+02   1.5542865e+02   9.9605475e+01   1.3723084e+02   1.0868909e+02   1.7470578e+02   1.0274548e+02   1.5564964e+02   1.4951545e+02   1.7895604e+02   1.5119727e+02   1.5499967e+02   1.0412548e+02   7.7919239e+01   7.1853636e+01   5.9730800e+01   3.3864818e+02   8.8849055e+01   1.3756818e+02   1.6834818e+02   1.4855548e+02   1.7527484e+02   1.7263818e+02   2.1030167e+02   1.4165909e+02   1.8974091e+02   1.5332909e+02   1.5991276e+02   1.7140636e+02   1.0646385e+02   1.4057909e+02   1.3915185e+02   1.5017548e+02   1.7218524e+02   1.5083548e+02   1.5971244e+02   1.7069548e+02   1.9454364e+02   1.2271273e+02   1.0847207e+02   1.0612548e+02   2.1428924e+02   1.7050727e+02   1.7921033e+02   5.0517273e+01   1.6412771e+02   1.2573545e+02   1.9487207e+02   1.4785909e+02   1.0603491e+02   1.1939182e+02   7.3627745e+01
   2.1806818e+02   1.4300091e+02   9.4358182e+01   9.8144073e+01   1.3607548e+02   1.3479324e+02   1.0156818e+02   1.1155545e+02   1.5865545e+02   1.7703120e+02   8.8946364e+01   8.8162473e+01   1.2407455e+02   1.5394858e+02   1.2759545e+02   1.5083236e+02   1.2724545e+02   1.3014764e+02   1.1981727e+02   1.7502462e+02   1.8997545e+02   1.5237742e+02   1.1765273e+02   1.3644051e+02   6.9125455e+01   1.2349269e+02   1.2763182e+02   2.3083582e+02   7.8075475e+01   1.2986324e+02   1.3324182e+02   1.5740429e+02   9.2163636e+01   1.3086327e+02   1.3912548e+02   1.0606924e+02   1.0720727e+02   1.0167705e+02   9.5514545e+01   7.6140655e+01   1.0138636e+02   8.1853636e+01   3.2636548e+02   2.1633004e+02   9.0706364e+01   1.7553076e+02   1.9346909e+02   1.7461338e+02   1.5849091e+02   2.0734345e+02   1.4796727e+02   1.8659989e+02   6.3807273e+01   7.2919055e+01   1.2214091e+02   5.0310545e+01   1.8697091e+02   1.5329596e+02   1.5601818e+02   2.7055945e+02   1.7257455e+02   1.9688040e+02   8.7795475e+01   9.9225639e+01   1.1075727e+02   2.1800851e+02   2.3725273e+02   2.4330978e+02   2.0515545e+02   2.0162211e+02   1.1117548e+02   9.4595239e+01   1.2130364e+02   1.2906571e+02   1.4430636e+02   1.9442276e+02   1.2102548e+02   1.2571724e+02   1.2822545e+02   7.2781055e+01   9.8177273e+01   1.2184673e+02   9.7403636e+01   1.0007953e+02   8.3371818e+01   1.1717025e+02   9.0001818e+01   8.7231673e+01   1.0441909e+02   1.2551647e+02   1.3829909e+02   1.5379244e+02   1.6568000e+02   9.9411055e+01   2.1521548e+02   1.9056204e+02   1.5857909e+02   1.0033367e+02   7.6893636e+01   7.3693055e+01   8.8602727e+01   2.3192691e+01   7.5011818e+01   4.8616327e+01   1.3199273e+02   1.3294058e+02   1.5827818e+02   2.5980502e+02   6.3318182e+01   8.2511818e+01   1.3783909e+02   7.9899236e+01   3.0696727e+02   1.6876535e+02   2.2785636e+02   1.9906513e+02   1.6873000e+02   1.2485887e+02   1.9005455e+02   1.9249109e+02   1.2247909e+02   1.6333531e+02   9.3199091e+01   7.8424073e+01   1.2390909e+02   1.8420364e+02   4.6175475e+01   1.2393524e+02   1.5165636e+02   1.5374931e+02   1.4693182e+02   2.8175182e+02   1.6629000e+02   1.4417135e+02   2.0535364e+02   1.9680535e+02   1.0783909e+02   1.4977560e+02   1.0810091e+02   1.2683284e+02   1.4842273e+02   1.6229255e+02   7.8674545e+01   1.0862149e+02   1.2429273e+02   1.0514840e+02   1.1603364e+02   1.1502458e+02   1.4471455e+02   7.3148291e+01   7.2942727e+01   7.0263673e+01   1.0385091e+02   6.7409200e+01   1.8040818e+02   2.3455644e+02   2.0326909e+02   1.9592665e+02   1.1255548e+02   1.2291484e+02   1.1306909e+02   1.2501538e+02   6.9695475e+01   1.4410364e+02   1.6298545e+02   1.7473844e+02   1.4138727e+02   1.5359447e+02   9.5985475e+01   7.5240439e+01   7.3423636e+01   3.4935200e+01   3.7793818e+02   1.0170585e+02   1.9523818e+02   1.9278458e+02   1.0336548e+02   2.4051004e+02   1.5535818e+02   1.8178407e+02   1.3689909e+02   2.0340171e+02   9.6809091e+01   1.7072436e+02   1.8850636e+02   1.2647585e+02   1.4714909e+02   1.6467625e+02   1.4360548e+02   1.4386084e+02   1.3631548e+02   2.1058404e+02   1.6845548e+02   1.8006284e+02   1.3038273e+02   1.1176847e+02   1.1207548e+02   2.0704324e+02   1.5765727e+02   1.2742833e+02   4.1087273e+01   1.4750211e+02   1.3431545e+02   1.6209567e+02   1.8380909e+02   1.0439891e+02   9.5341818e+01   5.9351745e+01
   2.5397818e+02   1.6364811e+02   9.4648182e+01   9.5600873e+01   2.0012548e+02   1.9657924e+02   1.2199818e+02   1.7435105e+02   1.7036545e+02   1.9752440e+02   1.0122636e+02   7.9420073e+01   1.2003455e+02   1.4146178e+02   1.5450545e+02   1.9677956e+02   1.2657545e+02   1.4125124e+02   1.4700727e+02   1.7236942e+02   2.2268545e+02   1.9262062e+02   1.2517273e+02   1.7012891e+02   8.8925455e+01   1.4132869e+02   1.8121182e+02   2.2006942e+02   1.1698548e+02   1.2089044e+02   1.6886182e+02   1.9098469e+02   1.0802364e+02   1.0335447e+02   1.5569548e+02   1.0374364e+02   9.8307273e+01   1.1466905e+02   8.6324545e+01   7.4585855e+01   7.9196364e+01   9.3298836e+01   2.8188548e+02   2.2179844e+02   1.1360636e+02   1.5236876e+02   1.7355909e+02   1.3044618e+02   1.2582091e+02   2.1257705e+02   1.4763727e+02   1.7776629e+02   7.3717273e+01   1.0084625e+02   7.3430909e+01   2.7157345e+01   9.5970909e+01   1.9295596e+02   1.3729818e+02   2.6281705e+02   1.8610455e+02   1.4983800e+02   8.9555475e+01   1.5194484e+02   8.9987273e+01   2.0239011e+02   2.1478273e+02   2.4557738e+02   1.6296545e+02   1.7809731e+02   1.2326548e+02   1.2886804e+02   1.1330364e+02   1.0698571e+02   1.1383636e+02   2.0091036e+02   1.2498548e+02   1.2349044e+02   1.0117545e+02   7.1415055e+01   7.7507273e+01   9.5550327e+01   7.1213636e+01   6.6174727e+01   9.6801818e+01   1.0118585e+02   8.2521818e+01   5.3110073e+01   9.3089091e+01   1.3747287e+02   1.5172909e+02   1.2918804e+02   1.9810000e+02   1.1733745e+02   1.5879548e+02   2.3502564e+02   1.9228909e+02   1.0144687e+02   8.8083636e+01   1.1707785e+02   8.3742727e+01   4.8771491e+01   7.1961818e+01   7.1430327e+01   1.4689273e+02   1.2626858e+02   1.2708818e+02   2.4811022e+02   5.3848182e+01   1.0545942e+02   1.2107909e+02   7.9150036e+01   3.1025727e+02   1.6922215e+02   2.3157636e+02   1.5400753e+02   1.6445000e+02   1.3344127e+02   1.5355455e+02   1.3761109e+02   1.2495909e+02   1.6722691e+02   6.5299091e+01   1.0298607e+02   1.5057909e+02   2.0640004e+02   5.1555475e+01   9.3604839e+01   1.4708636e+02   1.6187491e+02   1.4655182e+02   2.0602222e+02   1.8229000e+02   1.2099135e+02   2.1475364e+02   2.4885335e+02   1.3202909e+02   1.4803040e+02   1.3833091e+02   1.1937444e+02   1.6527273e+02   1.7809455e+02   8.6244545e+01   1.0339589e+02   1.1252273e+02   9.1370000e+01   1.4074364e+02   1.4256778e+02   1.7352455e+02   8.2033491e+01   9.7362727e+01   7.6410073e+01   6.7560909e+01   6.7122400e+01   1.5550818e+02   2.2473844e+02   1.9484909e+02   2.0713025e+02   1.3669548e+02   1.7598364e+02   8.1729091e+01   1.2400258e+02   5.7885475e+01   1.3795844e+02   1.5084545e+02   1.7479964e+02   1.2785727e+02   1.1334687e+02   9.6885475e+01   9.6978439e+01   7.2373636e+01   5.6739200e+01   4.2978818e+02   7.6267855e+01   1.3066818e+02   1.4780018e+02   1.0360548e+02   3.1444084e+02   2.2173818e+02   2.1785367e+02   1.1918909e+02   1.6376851e+02   1.7727909e+02   1.8380676e+02   1.7379636e+02   1.6603265e+02   1.2090909e+02   1.5058545e+02   1.4188548e+02   1.0475844e+02   1.1864548e+02   2.1123764e+02   1.8726548e+02   1.7226804e+02   1.5861273e+02   1.7627007e+02   1.1174548e+02   2.1678964e+02   1.4946727e+02   1.3217353e+02   5.5997273e+01   2.1868931e+02   1.1816545e+02   1.5766767e+02   1.7442909e+02   1.1652931e+02   8.4201818e+01   1.1767295e+02
   1.8330818e+02   1.0492171e+02   8.0978182e+01   1.2069447e+02   1.7426548e+02   1.4140804e+02   9.9658182e+01   1.4822825e+02   1.8865545e+02   1.3902120e+02   8.2996364e+01   6.5358473e+01   1.3822455e+02   1.4152658e+02   1.4050545e+02   1.8465956e+02   1.3815545e+02   8.9994836e+01   1.1976727e+02   1.1759862e+02   1.7006545e+02   1.6735022e+02   9.2072727e+01   9.2876909e+01   7.6025455e+01   1.2417069e+02   1.7054182e+02   1.6683302e+02   7.1835475e+01   9.1792439e+01   1.5476182e+02   1.3434269e+02   6.6543636e+01   4.4342873e+01   1.6098548e+02   9.4280439e+01   7.4257273e+01   1.1535305e+02   7.6654545e+01   3.1409455e+01   8.0246364e+01   8.4214836e+01   2.2464548e+02   1.5337764e+02   8.8226364e+01   1.0634916e+02   1.8427909e+02   1.3753858e+02   9.2250909e+01   1.6983265e+02   1.5753727e+02   1.7483429e+02   6.7477273e+01   9.4815455e+01   5.4950909e+01   3.9205745e+01   1.3107091e+02   1.6176796e+02   1.0987818e+02   1.6859065e+02   1.4110455e+02   1.8710800e+02   1.0536548e+02   1.6906004e+02   1.0627727e+02   2.4908691e+02   2.1516273e+02   2.3074698e+02   1.7030545e+02   1.8570011e+02   1.2469548e+02   1.2956364e+02   1.2287364e+02   9.9360109e+01   1.2573636e+02   1.0595836e+02   6.7605475e+01   1.2732084e+02   1.0170545e+02   4.4062655e+01   9.4507273e+01   1.1467033e+02   7.9073636e+01   7.3165927e+01   8.5611818e+01   1.1656105e+02   8.9381818e+01   7.4471273e+01   8.8379091e+01   8.4659673e+01   1.6715909e+02   1.5605364e+02   1.4777000e+02   1.6227385e+02   1.0460548e+02   1.5869084e+02   2.6790909e+02   1.3163727e+02   1.3222364e+02   1.1735665e+02   7.5172727e+01   7.7837091e+01   5.1671818e+01   2.4623527e+01   1.3894273e+02   1.5376458e+02   8.6758182e+01   1.6938662e+02   8.2608182e+01   9.0348618e+01   1.0378909e+02   5.4813236e+01   3.9096727e+02   1.9180535e+02   2.5461636e+02   1.3463433e+02   1.5678000e+02   1.3166487e+02   1.5835455e+02   1.5102709e+02   1.1142909e+02   1.3821931e+02   9.0959091e+01   1.1836327e+02   1.3705909e+02   1.9662164e+02   4.4075475e+01   9.5443239e+01   1.6722636e+02   1.2692371e+02   1.4069182e+02   2.2711102e+02   1.7086000e+02   1.0594575e+02   1.8035364e+02   2.3214535e+02   1.5050909e+02   1.7346200e+02   1.0552091e+02   1.5032924e+02   1.5165273e+02   1.6160415e+02   1.0276455e+02   1.2831429e+02   9.6762727e+01   6.1210800e+01   1.2512364e+02   1.7972738e+02   1.8057455e+02   7.4659491e+01   8.5842727e+01   6.0851673e+01   8.3900909e+01   4.7095200e+01   1.6193818e+02   1.7017404e+02   2.2479909e+02   1.9301425e+02   1.0602548e+02   1.3629724e+02   1.1968909e+02   1.3277578e+02   8.1315475e+01   1.7217404e+02   1.7079545e+02   1.9954364e+02   1.4724727e+02   1.4907567e+02   1.0860548e+02   8.0940839e+01   7.2993636e+01   5.4119600e+01   3.8845818e+02   9.2914255e+01   1.2328818e+02   1.3487058e+02   9.8795475e+01   2.9272564e+02   2.7044818e+02   2.3104687e+02   1.4289909e+02   2.0245171e+02   1.5346909e+02   1.8843156e+02   1.5145636e+02   1.5748985e+02   1.3129909e+02   1.3032425e+02   1.1469548e+02   1.5088364e+02   1.2598548e+02   1.6751044e+02   2.1736548e+02   2.5101004e+02   1.5685273e+02   1.4212087e+02   1.0421548e+02   2.0029204e+02   1.6498727e+02   2.2322193e+02   3.9377273e+01   1.9739891e+02   1.2107545e+02   1.4119487e+02   1.9504909e+02   1.3744971e+02   9.9061818e+01   8.5154145e+01
   1.9692818e+02   1.0992211e+02   1.0983818e+02   1.1357567e+02   1.8150548e+02   2.0810884e+02   1.3489818e+02   1.4093905e+02   1.8417545e+02   1.6127960e+02   7.5996364e+01   1.2791847e+02   1.9817455e+02   2.0993058e+02   1.7869545e+02   1.5079436e+02   1.6305545e+02   1.6052284e+02   1.5419727e+02   2.0298422e+02   1.8211545e+02   1.7424622e+02   1.2831273e+02   1.0182771e+02   9.8925455e+01   1.5529869e+02   1.4235182e+02   1.5508822e+02   7.0555475e+01   1.2222484e+02   1.5838182e+02   1.8201309e+02   8.2973636e+01   8.2118473e+01   1.7093548e+02   1.5676444e+02   8.9067273e+01   9.1318255e+01   1.0222455e+02   8.6653855e+01   1.0409636e+02   1.0782684e+02   2.4683548e+02   1.7431244e+02   1.1451636e+02   1.7329596e+02   1.8374909e+02   1.4058098e+02   1.5201091e+02   1.3333185e+02   1.9539727e+02   2.2132549e+02   9.1377273e+01   9.0523455e+01   9.7430909e+01   4.3907345e+01   1.8093091e+02   2.0244916e+02   1.0296818e+02   1.2528345e+02   1.2243455e+02   1.7203160e+02   1.3098548e+02   1.7449044e+02   1.6003727e+02   3.3249611e+02   1.9063273e+02   1.7636938e+02   2.3596545e+02   1.6939731e+02   1.4807548e+02   9.0353239e+01   1.0272364e+02   1.2245211e+02   1.1768636e+02   6.6932364e+01   3.4405475e+01   3.5066839e+01   1.2749545e+02   1.5509945e+02   8.6747273e+01   1.2552113e+02   7.9683636e+01   1.2097713e+02   1.0299182e+02   1.1308065e+02   7.8521818e+01   7.8770073e+01   1.1356909e+02   1.1726447e+02   1.8563909e+02   1.7233524e+02   1.3782000e+02   1.4615985e+02   1.1212548e+02   1.6456924e+02   1.7199909e+02   1.8040007e+02   1.1946364e+02   1.3156745e+02   6.5412727e+01   7.8807891e+01   5.1291818e+01   2.2983927e+01   1.1166273e+02   1.2365698e+02   9.8038182e+01   1.4933422e+02   8.7658182e+01   6.8034618e+01   1.4526909e+02   1.4478484e+02   4.5005727e+02   2.0783815e+02   1.9357636e+02   1.5371753e+02   1.7664000e+02   1.9146607e+02   1.6775455e+02   1.4852509e+02   1.2585909e+02   1.5115491e+02   9.2959091e+01   1.2387327e+02   1.5038909e+02   1.8960524e+02   5.4505475e+01   1.4379884e+02   1.0846636e+02   1.8501451e+02   1.3593182e+02   2.5711182e+02   1.8010000e+02   1.4197655e+02   2.3735364e+02   1.9558535e+02   1.8916909e+02   1.6640920e+02   1.3143091e+02   9.9116436e+01   1.6256273e+02   1.5373135e+02   9.6764545e+01   1.2636429e+02   1.3814273e+02   8.9520400e+01   1.0826364e+02   1.4988618e+02   1.6948455e+02   1.0707669e+02   1.1841273e+02   1.0482607e+02   9.9940909e+01   5.8382000e+01   1.8431818e+02   1.7295364e+02   1.3750909e+02   2.0413745e+02   9.8695475e+01   1.2669364e+02   1.3829909e+02   1.2399698e+02   6.0885475e+01   1.5447844e+02   1.9184545e+02   2.3704964e+02   1.7305727e+02   1.6815087e+02   6.9505475e+01   9.2068839e+01   1.0809364e+02   6.9401600e+01   3.5512818e+02   9.2770655e+01   1.6004818e+02   8.8929782e+01   1.5726548e+02   1.9771804e+02   2.1001818e+02   2.2022127e+02   1.3537909e+02   1.5743331e+02   1.5475909e+02   1.7303836e+02   1.3364636e+02   5.4846545e+00   1.6052909e+02   1.6074585e+02   1.6945548e+02   1.8164284e+02   1.2907548e+02   2.5287324e+02   1.7917548e+02   2.6563524e+02   1.3242273e+02   1.6507527e+02   1.1045548e+02   2.1027284e+02   1.6565727e+02   2.1106833e+02   5.0707273e+01   2.4278251e+02   1.6369545e+02   1.8035527e+02   1.5099909e+02   1.4406371e+02   7.3441818e+01   8.0533745e+01
   1.8201818e+02   1.1849491e+02   1.1664818e+02   8.5700873e+01   1.6660548e+02   1.3926084e+02   1.0489818e+02   1.0971905e+02   1.4289545e+02   1.1249200e+02   9.2756364e+01   7.2767673e+01   1.9003455e+02   2.2610178e+02   1.1297545e+02   1.5957196e+02   1.1691545e+02   1.5631404e+02   1.2262727e+02   1.2474982e+02   1.7706545e+02   1.0451022e+02   5.4742727e+01   1.3623309e+01   7.8315455e+01   7.6707491e+01   1.2411182e+02   1.3792742e+02   5.6885475e+01   7.4988439e+01   1.3834182e+02   1.5861629e+02   5.9453636e+01   7.1380073e+01   1.5755548e+02   1.0679484e+02   6.8117273e+01   9.3944255e+01   8.2754545e+01   6.5781455e+01   9.0196364e+01   1.1232884e+02   2.2502548e+02   1.1986724e+02   1.0399636e+02   1.7603756e+02   1.4008909e+02   1.3260378e+02   1.6616091e+02   1.4667985e+02   1.7768727e+02   1.4941229e+02   5.7047273e+01   6.9419855e+01   8.1710909e+01   4.2974945e+01   1.8359091e+02   1.5966636e+02   9.2878182e+01   1.5556065e+02   1.4010455e+02   1.0390800e+02   9.4455475e+01   1.8255284e+02   1.3927727e+02   3.0939691e+02   1.6216273e+02   1.3331698e+02   1.8706545e+02   1.4854931e+02   7.7645475e+01   1.1218764e+02   9.3153636e+01   6.1027709e+01   8.4216364e+01   1.1284996e+02   1.7645475e+01   5.6976388e+00   1.4065545e+02   1.1441665e+02   1.2046727e+02   1.0692353e+02   9.0303636e+01   9.8507527e+01   4.7891818e+01   7.7388655e+01   7.0231818e+01   7.5093273e+01   9.9569091e+01   1.0124447e+02   1.3863909e+02   1.4923524e+02   1.5272000e+02   1.5996785e+02   1.1350548e+02   1.2378884e+02   1.6633909e+02   2.0219287e+02   1.0889364e+02   1.4018305e+02   9.9222727e+01   5.0873091e+01   5.6291818e+01   5.5873927e+01   1.6056273e+02   1.2793498e+02   9.0558182e+01   1.5017262e+02   7.3468182e+01   7.5839818e+01   1.5483909e+02   1.5844924e+02   4.3715727e+02   2.0811015e+02   2.3376636e+02   1.4221233e+02   2.3316000e+02   1.5022447e+02   1.9940455e+02   2.3969309e+02   1.2852909e+02   1.4504131e+02   8.0539091e+01   1.3571687e+02   1.2062909e+02   1.8141604e+02   5.3125475e+01   1.4561924e+02   1.2760636e+02   1.6595331e+02   1.1793182e+02   2.4436182e+02   1.8743000e+02   1.6748015e+02   2.0949364e+02   1.4027415e+02   1.7716909e+02   1.5051920e+02   8.1380909e+01   8.1830436e+01   1.1204273e+02   1.4463295e+02   9.1904545e+01   1.1513309e+02   1.5162273e+02   1.0967200e+02   1.1050364e+02   1.3732698e+02   1.7781455e+02   9.4310291e+01   1.2217273e+02   7.5425273e+01   8.7370909e+01   2.8387600e+01   1.9016818e+02   1.7662564e+02   2.1050909e+02   2.0763745e+02   9.5455475e+01   1.5080284e+02   1.1606909e+02   1.6449538e+02   6.9025475e+01   1.7801724e+02   1.6384545e+02   1.6494964e+02   1.9728727e+02   2.1583247e+02   8.5405475e+01   1.2489684e+02   9.4853636e+01   5.8460800e+01   3.8445818e+02   1.0146425e+02   1.6842818e+02   1.4744938e+02   1.7755548e+02   1.9933484e+02   1.6530818e+02   1.6541807e+02   1.2899909e+02   1.7270371e+02   1.3623909e+02   1.5532996e+02   1.3502636e+02   1.3075425e+02   1.6076909e+02   1.5106665e+02   2.1131548e+02   1.4177404e+02   1.1560548e+02   1.9315084e+02   1.6907548e+02   2.2448324e+02   1.2338273e+02   1.6132847e+02   1.0474548e+02   2.3781964e+02   1.5012727e+02   1.1422073e+02   6.1897273e+01   1.5978731e+02   1.6473545e+02   1.7380207e+02   1.2933909e+02   9.6706509e+01   9.9151818e+01   9.7526945e+01
   1.9606818e+02   1.2847091e+02   9.4698182e+01   1.2202687e+02   1.8583548e+02   1.5657244e+02   1.1675818e+02   1.3596025e+02   1.3455545e+02   1.4400920e+02   1.2165636e+02   9.9925673e+01   2.3303455e+02   2.2333178e+02   1.5288545e+02   1.4285916e+02   1.8843545e+02   2.0320244e+02   1.3590727e+02   1.3554742e+02   1.9792545e+02   1.8174142e+02   5.0882727e+01   4.6402109e+01   9.0595455e+01   8.0675091e+01   1.3116182e+02   1.7669342e+02   6.5315475e+01   1.0217404e+02   1.5715182e+02   1.4882149e+02   9.7733636e+01   8.7177673e+01   2.1379548e+02   1.5467564e+02   9.5827273e+01   1.0134745e+02   9.8364545e+01   7.9862655e+01   1.2519636e+02   9.2618836e+01   2.9136548e+02   2.0313004e+02   1.7056636e+02   1.9738196e+02   1.7984909e+02   1.5784298e+02   1.3968091e+02   2.1308825e+02   1.5120727e+02   1.7334069e+02   3.7287273e+01   1.0352065e+02   9.2710909e+01   7.2374945e+01   1.4259091e+02   2.4727636e+02   1.1582818e+02   2.0649465e+02   1.5234455e+02   1.3149880e+02   1.2364548e+02   2.1769764e+02   1.5989727e+02   3.6083731e+02   1.4330273e+02   1.7029578e+02   2.2049545e+02   1.6777491e+02   1.2740548e+02   1.6162684e+02   9.4773636e+01   9.3948109e+01   1.4530636e+02   1.6315276e+02   1.0107548e+02   1.0421324e+02   1.1312545e+02   1.0724905e+02   8.4417273e+01   1.5080753e+02   7.9973636e+01   9.7613927e+01   7.2661818e+01   1.0969705e+02   9.4471818e+01   1.1263407e+02   1.1884909e+02   1.1274207e+02   1.7863909e+02   2.3213524e+02   2.0439000e+02   1.1688425e+02   1.7026548e+02   1.3005804e+02   2.0619909e+02   1.9343407e+02   1.2422364e+02   1.1328665e+02   7.7272727e+01   1.2571909e+02   6.8241818e+01   8.7487927e+01   1.5504273e+02   1.4571658e+02   1.1298818e+02   1.9047822e+02   8.0088182e+01   1.2169022e+02   1.9312909e+02   1.6443604e+02   4.3405727e+02   1.8707815e+02   2.2595636e+02   1.5059713e+02   2.3773000e+02   1.5518887e+02   2.5055455e+02   1.6885109e+02   1.7076909e+02   1.8347211e+02   1.2324909e+02   1.8492007e+02   1.3671909e+02   1.8340884e+02   8.5405475e+01   1.6084684e+02   1.6170636e+02   1.6232531e+02   1.5231182e+02   2.7965142e+02   2.1595000e+02   1.6610855e+02   2.0829364e+02   1.4957015e+02   2.1154909e+02   1.5647880e+02   7.8100909e+01   8.7092836e+01   1.2665273e+02   1.4579415e+02   7.8814545e+01   1.5980029e+02   1.3933273e+02   1.0061520e+02   1.2741364e+02   1.1744418e+02   1.7605455e+02   1.2683109e+02   1.2627273e+02   9.2097273e+01   1.0151091e+02   2.0456400e+01   1.5093818e+02   1.9676404e+02   1.7817909e+02   2.6246385e+02   1.2360548e+02   1.4884084e+02   1.0525909e+02   1.3945018e+02   9.2985475e+01   1.8919044e+02   1.4455545e+02   1.5649284e+02   1.3881727e+02   1.4385007e+02   1.0750548e+02   1.0550884e+02   7.8853636e+01   4.9550800e+01   3.5983818e+02   1.3420385e+02   1.6518818e+02   1.7041858e+02   1.6350548e+02   2.0321884e+02   1.7735818e+02   2.1316407e+02   1.4880909e+02   1.4225891e+02   1.1851909e+02   1.8722756e+02   1.5250636e+02   1.7782585e+02   1.5405909e+02   1.4560345e+02   1.7893548e+02   9.4654439e+01   1.1288548e+02   2.1559844e+02   1.6626548e+02   1.7223804e+02   1.5595273e+02   1.0843287e+02   1.1860548e+02   2.0824084e+02   1.4388727e+02   1.2185993e+02   3.5517273e+01   1.7946771e+02   1.4045545e+02   1.5088447e+02   1.3776909e+02   1.5517211e+02   1.0749182e+02   8.2049745e+01
   2.2511818e+02   1.2919691e+02   8.1738182e+01   1.1077367e+02   1.4779548e+02   9.8045639e+01   1.0575818e+02   1.0765025e+02   1.2074545e+02   1.0397400e+02   8.9706364e+01   7.6531673e+01   1.6627455e+02   1.5943258e+02   1.1569545e+02   8.6644364e+01   1.5491545e+02   1.3588404e+02   9.3817273e+01   9.2864618e+01   1.8873545e+02   1.5680662e+02   8.2882727e+01   7.7182109e+01   7.2455455e+01   3.7986291e+01   8.0631818e+01   1.4435582e+02   6.0175475e+01   9.1965239e+01   9.0051818e+01   1.0237949e+02   8.0303636e+01   1.0343207e+02   1.8088548e+02   1.6868844e+02   7.8207273e+01   1.1951705e+02   8.4224545e+01   5.6423855e+01   6.9196364e+01   7.6958836e+01   2.6664548e+02   1.7001764e+02   1.3822636e+02   1.7934916e+02   1.6784909e+02   1.3661298e+02   1.5935091e+02   1.5046465e+02   1.3368727e+02   1.4145229e+02   4.2807273e+01   8.9359055e+01   6.5950909e+01   7.4655745e+01   1.6026091e+02   1.6962276e+02   1.1067818e+02   1.9728665e+02   1.3453455e+02   1.1139360e+02   1.0774548e+02   1.7991964e+02   1.1851727e+02   2.5767771e+02   1.7435273e+02   1.7162178e+02   2.0449545e+02   1.7991491e+02   1.2674548e+02   1.1663964e+02   1.1506364e+02   9.6944909e+01   1.5873636e+02   1.6102836e+02   1.1212548e+02   5.9759239e+01   8.2385455e+01   4.4128255e+01   7.0417273e+01   1.2001753e+02   9.0213636e+01   8.0364727e+01   5.4181818e+01   8.4885455e+01   7.9901818e+01   9.2659673e+01   7.2759091e+01   1.1342927e+02   1.2939909e+02   1.6697444e+02   1.3053000e+02   6.7653055e+01   1.5964548e+02   1.3962764e+02   1.9928909e+02   1.5121687e+02   8.4843636e+01   7.9057055e+01   7.8462727e+01   7.1813891e+01   5.5531818e+01   7.0264727e+01   1.1237273e+02   1.7370018e+02   6.1758182e+01   1.5133662e+02   5.8798182e+01   7.7823418e+01   1.9593909e+02   1.4273124e+02   3.6367727e+02   1.4765855e+02   2.1138636e+02   1.4648273e+02   1.7426000e+02   1.5403647e+02   2.7405455e+02   1.6657109e+02   1.3376909e+02   1.6281211e+02   9.7149091e+01   1.2272807e+02   1.2205909e+02   1.3216164e+02   4.4505475e+01   1.5835884e+02   1.4127636e+02   1.1633971e+02   1.3917182e+02   2.5808262e+02   1.8733000e+02   1.4210815e+02   1.8549364e+02   1.1713415e+02   1.3631909e+02   1.3644720e+02   9.2330909e+01   1.0576444e+02   8.7992727e+01   1.0117695e+02   5.6864545e+01   8.8026291e+01   1.2486273e+02   7.8102800e+01   8.3033636e+01   1.1457458e+02   1.6119455e+02   8.7399891e+01   1.1508273e+02   6.5662473e+01   4.9990909e+01   3.4618000e+01   1.7297818e+02   1.9091084e+02   2.2855909e+02   2.2376345e+02   1.4655548e+02   1.3552484e+02   1.2239909e+02   1.1693898e+02   8.3265475e+01   1.6439804e+02   1.6808545e+02   1.8690044e+02   1.0614727e+02   1.4212367e+02   8.4695475e+01   1.0923364e+02   1.1252364e+02   7.0577200e+01   4.3512818e+02   8.2980655e+01   1.3585818e+02   1.3576498e+02   1.7921548e+02   2.3082204e+02   2.5925818e+02   2.4571207e+02   1.5413909e+02   1.5017251e+02   1.4170909e+02   1.9718236e+02   1.5293636e+02   2.0746145e+02   1.0348909e+02   1.5221905e+02   9.7695475e+01   1.1605364e+02   1.2007548e+02   1.8402324e+02   1.6088548e+02   2.6532844e+02   1.8242273e+02   1.8993527e+02   1.0802548e+02   2.2275724e+02   1.8165727e+02   1.4864833e+02   4.3037273e+01   2.1191611e+02   1.1216545e+02   1.3171767e+02   1.7661909e+02   1.4892411e+02   9.7251818e+01   1.1548895e+02
   2.5530818e+02   1.1349171e+02   8.2118182e+01   1.1998327e+02   1.4350548e+02   1.0995884e+02   1.1189818e+02   1.2834905e+02   1.0022545e+02   1.8061560e+02   1.0832636e+02   9.4092073e+01   1.8103455e+02   1.8425178e+02   1.1950545e+02   1.0838956e+02   1.6715545e+02   1.5595484e+02   1.4800727e+02   1.1985942e+02   2.3297545e+02   1.5084742e+02   1.3850273e+02   1.1806251e+02   6.9975455e+01   8.4424691e+01   1.5825182e+02   1.5990622e+02   7.2215475e+01   1.4395204e+02   1.4538182e+02   1.2181309e+02   1.1764364e+02   1.6120487e+02   2.5674548e+02   1.7813964e+02   9.6157273e+01   9.2031055e+01   9.9944545e+01   7.8646255e+01   6.9526364e+01   1.1702244e+02   3.0131548e+02   2.1790404e+02   1.2718636e+02   2.0242236e+02   1.7912909e+02   1.5824058e+02   1.5768091e+02   2.2021825e+02   1.5158727e+02   1.4769029e+02   6.0667273e+01   7.0600255e+01   8.5470909e+01   4.0384145e+01   1.6769091e+02   1.7221836e+02   1.6758818e+02   2.4897385e+02   1.1800455e+02   1.7952600e+02   1.0398548e+02   2.0679044e+02   1.3460727e+02   2.7239051e+02   2.0963273e+02   2.0508938e+02   2.6177545e+02   1.9357251e+02   8.2315475e+01   1.1361404e+02   1.2111364e+02   1.4703091e+02   1.6040636e+02   1.5298476e+02   1.1388548e+02   1.0094844e+02   1.0354545e+02   6.5015455e+01   1.2493727e+02   1.4613593e+02   1.1268364e+02   1.0175713e+02   6.7131818e+01   8.1369455e+01   1.2138182e+02   7.4811273e+01   1.1408909e+02   1.0417287e+02   1.3696909e+02   1.7151884e+02   1.3025000e+02   8.5625455e+01   1.7593548e+02   2.2574444e+02   1.8452909e+02   1.9444767e+02   9.0753636e+01   1.0615425e+02   1.0146273e+02   1.1149389e+02   6.4671818e+01   7.5013527e+01   1.5961273e+02   9.3680982e+01   1.2698818e+02   1.9925822e+02   6.1798182e+01   9.2873418e+01   1.6436909e+02   1.5373684e+02   3.7805727e+02   1.7636815e+02   2.2300636e+02   1.9436313e+02   2.0254000e+02   1.3672407e+02   2.5740455e+02   1.5430309e+02   1.4581909e+02   1.8684811e+02   1.0495909e+02   1.2776327e+02   1.2276909e+02   1.6719484e+02   4.7645475e+01   1.4743764e+02   1.5079636e+02   1.2266811e+02   1.5574182e+02   2.6956702e+02   1.8576000e+02   1.5280375e+02   1.7769364e+02   1.2328815e+02   1.3683909e+02   1.4674560e+02   1.3295091e+02   1.3142484e+02   1.1199273e+02   1.3239695e+02   7.8004545e+01   9.4715091e+01   1.0795273e+02   7.6545600e+01   1.0207364e+02   1.3538138e+02   1.8710455e+02   9.4517091e+01   1.0189273e+02   9.7907673e+01   1.0713091e+02   3.5146800e+01   1.5426818e+02   1.3421764e+02   1.8622909e+02   1.8066985e+02   1.3621548e+02   1.0030204e+02   1.1849909e+02   9.9350982e+01   9.5795475e+01   1.7944564e+02   1.7112545e+02   2.0265724e+02   1.3209727e+02   1.4914767e+02   1.1079548e+02   9.7765639e+01   1.4047364e+02   5.0961200e+01   3.3640818e+02   7.9218255e+01   1.6171818e+02   9.6696182e+01   1.7002548e+02   2.4259724e+02   2.4677818e+02   2.5104047e+02   1.3789909e+02   1.6618171e+02   1.5108909e+02   1.8276196e+02   1.6279636e+02   1.8472265e+02   1.6076909e+02   1.2787665e+02   1.7226548e+02   1.1594804e+02   1.3769548e+02   1.9118364e+02   1.2255548e+02   1.6882484e+02   1.4061273e+02   1.5014007e+02   1.0860548e+02   2.2351084e+02   2.0293727e+02   1.9723593e+02   4.6997273e+01   2.1411931e+02   1.2392545e+02   1.5282687e+02   1.7871909e+02   1.2780611e+02   8.6921818e+01   9.0605345e+01
   2.0930818e+02   1.7255171e+02   1.0978818e+02   8.8009673e+01   1.3160548e+02   1.1425084e+02   1.1704818e+02   1.1312705e+02   1.3093545e+02   1.5334880e+02   9.8326364e+01   8.8892073e+01   1.5384455e+02   1.6204698e+02   8.2695455e+01   1.0218436e+02   1.2410545e+02   1.2920884e+02   1.0771727e+02   1.4661262e+02   1.8697545e+02   1.3342742e+02   1.1307273e+02   6.5906909e+01   7.5025455e+01   8.3440691e+01   1.0930182e+02   1.8973222e+02   4.7075475e+01   1.3510324e+02   1.1934182e+02   1.2151629e+02   8.7973636e+01   1.1452847e+02   1.8688548e+02   1.4910844e+02   8.9017273e+01   1.0684225e+02   7.7654545e+01   7.7759455e+01   6.6716364e+01   1.0443724e+02   3.1383548e+02   1.9614244e+02   9.8276364e+01   1.7554516e+02   1.8532909e+02   1.2826458e+02   1.3025091e+02   1.8422265e+02   1.3782727e+02   1.5355109e+02   3.1187273e+01   7.8198655e+01   7.2760909e+01   2.0830945e+01   1.0850091e+02   1.9329356e+02   1.4963818e+02   2.7159985e+02   1.6234455e+02   1.7745880e+02   9.3175475e+01   1.3365524e+02   8.3177273e+01   1.9050491e+02   1.9316273e+02   2.6502698e+02   1.8682545e+02   2.0199851e+02   7.0985475e+01   1.1343044e+02   1.3139364e+02   1.3896851e+02   1.5716636e+02   1.8463396e+02   7.5935475e+01   1.0017444e+02   1.0154545e+02   8.1495455e+01   9.7177273e+01   1.4459673e+02   9.4163636e+01   9.4288727e+01   8.8421818e+01   9.1056255e+01   7.9661818e+01   8.5198873e+01   1.1322909e+02   9.6151673e+01   1.4606909e+02   1.4031084e+02   1.3768000e+02   7.9411055e+01   2.0493548e+02   1.9257444e+02   1.8099909e+02   1.3345007e+02   8.2983636e+01   5.0725855e+01   5.6602727e+01   7.7892691e+01   6.2201818e+01   9.6731127e+01   7.9272727e+01   8.8818182e+01   1.1813818e+02   2.8072622e+02   5.6228182e+01   1.1488902e+02   1.3264909e+02   5.0464436e+01   3.2277727e+02   1.7798055e+02   1.8680636e+02   1.7420913e+02   1.4759000e+02   1.3393007e+02   2.6580455e+02   1.4473109e+02   1.3033909e+02   1.5679651e+02   1.1186909e+02   1.3517047e+02   1.7814909e+02   1.6357444e+02   5.7745475e+01   1.4077964e+02   1.4689636e+02   1.1689011e+02   1.6312182e+02   2.7978662e+02   1.9757000e+02   1.3819895e+02   1.6889364e+02   1.6612215e+02   1.2850909e+02   1.1474200e+02   1.4143091e+02   8.8456436e+01   9.9182727e+01   1.3452175e+02   6.5764545e+01   1.1541429e+02   1.1714273e+02   1.1000040e+02   7.9263636e+01   1.2625618e+02   1.6571455e+02   5.5088291e+01   7.5172727e+01   6.3185273e+01   7.4040909e+01   5.0744000e+01   1.5159818e+02   1.6562124e+02   1.4898909e+02   1.6483905e+02   1.0855548e+02   1.1551484e+02   1.3582909e+02   1.0562458e+02   9.7455475e+01   1.2840284e+02   1.9103545e+02   2.1292444e+02   1.5966727e+02   2.4999207e+02   8.1455475e+01   1.2673284e+02   1.4685364e+02   7.5250800e+01   3.6631818e+02   1.0225545e+02   1.4875818e+02   1.6759298e+02   1.3779548e+02   2.0037564e+02   1.8397818e+02   1.4787447e+02   1.2275909e+02   1.8215291e+02   1.2970909e+02   1.8390236e+02   1.5517636e+02   1.1338225e+02   1.5124909e+02   1.9653825e+02   1.7779548e+02   1.8521564e+02   1.3031548e+02   2.1349404e+02   1.5317548e+02   2.3909524e+02   1.3128273e+02   1.2697647e+02   1.1017548e+02   2.2791524e+02   1.9184727e+02   1.6416313e+02   3.6417273e+01   1.8663571e+02   1.9221545e+02   1.6631367e+02   1.7223909e+02   1.0017451e+02   8.6631818e+01   8.4438545e+01
   2.3316818e+02   1.8812291e+02   8.8648182e+01   1.1222087e+02   1.1993548e+02   1.3808444e+02   1.1013818e+02   1.0972985e+02   1.8217545e+02   1.5653960e+02   1.0456636e+02   7.0872873e+01   1.6241455e+02   1.7193138e+02   1.7236545e+02   1.7582076e+02   1.5362545e+02   1.8584724e+02   1.4681727e+02   1.9124462e+02   2.2416545e+02   1.8193222e+02   1.5307273e+02   1.0560691e+02   9.4785455e+01   1.0923989e+02   1.9554182e+02   1.9297302e+02   7.2985475e+01   1.2322044e+02   1.5034182e+02   1.4331629e+02   9.4733636e+01   1.1479767e+02   1.6140548e+02   9.9766839e+01   1.1858727e+02   1.2371665e+02   1.0675455e+02   7.5811455e+01   7.9096364e+01   1.0882684e+02   2.9660548e+02   1.8262084e+02   9.9796364e+01   1.3647356e+02   1.7884909e+02   1.2883298e+02   1.3573091e+02   1.6911425e+02   1.4849727e+02   1.4669749e+02   9.5237273e+01   9.0164655e+01   5.4240909e+01   1.3742545e+01   1.1545091e+02   1.5996756e+02   1.4448818e+02   2.7234185e+02   1.5667455e+02   1.7077240e+02   7.1835475e+01   1.5445244e+02   9.1987273e+01   1.6627011e+02   2.2663273e+02   2.3920938e+02   1.6706545e+02   1.5323931e+02   9.5505475e+01   1.3303884e+02   1.2268364e+02   8.1995309e+01   1.4268636e+02   1.5660236e+02   1.1898548e+02   8.9020439e+01   1.0833545e+02   6.7322255e+01   9.9507273e+01   9.5740327e+01   8.4923636e+01   7.1357927e+01   9.6511818e+01   9.6069055e+01   7.1521818e+01   7.0750073e+01   8.1139091e+01   1.2547887e+02   1.3087909e+02   1.5442604e+02   1.5101000e+02   1.3543465e+02   1.9817548e+02   2.4739524e+02   2.2133909e+02   9.6072873e+01   9.8793636e+01   6.6081055e+01   6.8502727e+01   6.0850691e+01   6.6441818e+01   7.5771927e+01   1.1332273e+02   1.1966418e+02   1.2289818e+02   2.6273542e+02   6.4368182e+01   1.0970782e+02   9.1269091e+01   5.9004836e+01   3.1458727e+02   1.4601575e+02   2.1204636e+02   2.3218993e+02   1.3483000e+02   1.1995087e+02   1.9980455e+02   1.8716109e+02   1.0519909e+02   1.4118771e+02   9.5149091e+01   8.3838073e+01   2.3138909e+02   1.5836524e+02   6.1215475e+01   1.2997204e+02   1.6503636e+02   1.3128891e+02   1.4036182e+02   2.4384742e+02   1.4795000e+02   1.2268855e+02   1.8809364e+02   2.4952615e+02   1.1754909e+02   1.2751880e+02   1.2548091e+02   1.0492244e+02   1.1956273e+02   1.7094135e+02   7.1194545e+01   1.0006989e+02   1.6295273e+02   6.8815600e+01   1.3031364e+02   1.1293218e+02   1.3981455e+02   7.9060291e+01   8.6032727e+01   6.7836473e+01   1.2547091e+02   7.1679600e+01   1.4426818e+02   2.5087764e+02   1.9012909e+02   1.8973785e+02   9.8555475e+01   1.5793484e+02   1.1701909e+02   1.4231938e+02   8.8215475e+01   1.7610204e+02   1.4031545e+02   1.7307204e+02   1.4795727e+02   2.2182887e+02   8.3125475e+01   1.1369924e+02   1.0595364e+02   4.5382800e+01   3.5669818e+02   7.2355055e+01   1.7766818e+02   2.0533018e+02   1.6493548e+02   2.5567444e+02   1.4482818e+02   1.7900647e+02   1.1770909e+02   1.7722691e+02   1.4656909e+02   1.8407356e+02   1.3493636e+02   1.6542145e+02   1.4381909e+02   1.7151265e+02   1.0993548e+02   1.6845444e+02   1.2421548e+02   2.0431204e+02   1.2779548e+02   2.1174564e+02   1.1576273e+02   8.6078073e+01   1.0464548e+02   2.4225764e+02   1.6336727e+02   1.3511153e+02   4.2657273e+01   1.5880651e+02   1.2997545e+02   1.8110287e+02   1.6595909e+02   1.0239691e+02   9.0921818e+01   6.8425345e+01
   2.0582818e+02   1.6559011e+02   7.2408182e+01   1.2052007e+02   1.9193548e+02   1.3837444e+02   1.2051818e+02   1.3079945e+02   1.9327545e+02   1.1988160e+02   6.2376364e+01   4.5478073e+01   1.3341455e+02   1.1520138e+02   1.6121545e+02   2.2614276e+02   1.1781545e+02   1.5624204e+02   1.4976727e+02   1.5391862e+02   2.4125545e+02   1.5899502e+02   1.4455273e+02   1.0467851e+02   7.9355455e+01   1.0367429e+02   1.5416182e+02   2.4180342e+02   9.2645475e+01   1.2964764e+02   1.7672182e+02   1.7825589e+02   8.3883636e+01   8.8765673e+01   1.5812548e+02   8.8359239e+01   9.4017273e+01   1.0592225e+02   7.7554545e+01   6.4337455e+01   9.6386364e+01   1.0249364e+02   2.5479548e+02   1.5986564e+02   7.3606364e+01   1.5199876e+02   1.8484909e+02   1.3411298e+02   1.3435091e+02   1.4351465e+02   1.5872727e+02   1.6225909e+02   6.0567273e+01   1.0379825e+02   5.9190909e+01   4.0106545e+01   1.3607091e+02   1.7169796e+02   1.3210818e+02   1.5947225e+02   1.5634455e+02   1.8774880e+02   9.0455475e+01   1.6844284e+02   1.2322727e+02   2.2606091e+02   1.9316273e+02   1.9840698e+02   1.7082545e+02   2.1046851e+02   1.3093548e+02   1.3801444e+02   9.6873636e+01   1.2925011e+02   7.9596364e+01   1.0883956e+02   1.0074548e+02   1.3375964e+02   1.0070545e+02   8.2032655e+01   9.2847273e+01   1.4184313e+02   8.4873636e+01   9.2561927e+01   1.1870182e+02   1.1139385e+02   8.1661818e+01   8.9328873e+01   1.2418909e+02   1.1055487e+02   1.4549909e+02   1.5640644e+02   1.8820000e+02   1.4574945e+02   1.3783548e+02   2.2408244e+02   2.5880909e+02   1.1360527e+02   1.2232364e+02   1.1533865e+02   5.9122727e+01   4.9221091e+01   7.2101818e+01   8.0799127e+01   1.7299273e+02   1.6861058e+02   1.5051818e+02   2.3213582e+02   1.0070818e+02   9.8230618e+01   1.1459909e+02   8.3858436e+01   3.1301727e+02   2.2657135e+02   2.2504636e+02   2.1466993e+02   1.2507000e+02   1.4263167e+02   1.6675455e+02   1.4670509e+02   1.5385909e+02   1.6858491e+02   8.6349091e+01   1.3816207e+02   1.5543909e+02   1.9349124e+02   5.8555475e+01   1.3523484e+02   1.7522636e+02   1.7876371e+02   1.4317182e+02   2.4972262e+02   1.9105000e+02   1.4257055e+02   2.2722364e+02   3.1212575e+02   1.2031909e+02   1.5763720e+02   1.7719091e+02   1.0392564e+02   1.6661273e+02   1.6364735e+02   8.5624545e+01   1.4577549e+02   1.4871273e+02   7.0384800e+01   1.3031364e+02   1.4174218e+02   1.5919455e+02   1.0408989e+02   1.0236273e+02   8.4680073e+01   8.7990909e+01   6.8628000e+01   1.3293818e+02   2.4520404e+02   2.5303909e+02   2.1309505e+02   1.4517548e+02   1.7154524e+02   1.3925909e+02   1.1540018e+02   8.1175475e+01   1.6690524e+02   1.4455545e+02   1.7273284e+02   9.6387273e+01   1.0995447e+02   9.0605475e+01   1.3691084e+02   1.0409364e+02   4.9441600e+01   3.7040818e+02   9.7208255e+01   1.5280818e+02   1.4017898e+02   1.6974548e+02   2.4081964e+02   1.9868818e+02   2.0783767e+02   1.5223909e+02   1.6974451e+02   1.2870909e+02   2.2212236e+02   2.0864636e+02   1.3219465e+02   1.1095909e+02   1.5052145e+02   1.1831548e+02   1.3726404e+02   1.4150548e+02   2.1207884e+02   1.4407548e+02   2.2839324e+02   1.8642273e+02   1.3685527e+02   1.3369548e+02   2.3250364e+02   1.2893727e+02   1.8681593e+02   4.9467273e+01   2.1783171e+02   1.3378545e+02   1.3989807e+02   1.5233909e+02   1.5305651e+02   8.5391818e+01   8.4147745e+01
   1.4425818e+02   1.0428571e+02   9.9928182e+01   1.0308847e+02   1.3750548e+02   1.9367884e+02   1.1356818e+02   1.4568545e+02   1.3279545e+02   1.8210000e+02   7.9376364e+01   5.1598073e+01   1.2255455e+02   1.6969018e+02   1.5774545e+02   1.8133036e+02   1.0762545e+02   1.3014724e+02   1.2562727e+02   1.5517982e+02   1.8492545e+02   1.1935142e+02   1.1293273e+02   1.1205811e+02   1.1826545e+02   1.0146149e+02   1.0440182e+02   1.9431422e+02   7.1365475e+01   1.2897004e+02   1.6105182e+02   1.6555949e+02   8.1973636e+01   4.8388473e+01   1.7207548e+02   1.1596324e+02   6.1347273e+01   9.2625855e+01   6.6464545e+01   6.7034655e+01   9.1766364e+01   9.3583236e+01   2.1431548e+02   1.6296404e+02   1.3341636e+02   1.8292396e+02   1.5655909e+02   1.5075618e+02   1.5754091e+02   1.6550945e+02   2.0601727e+02   1.8600589e+02   4.5947273e+01   1.4291785e+02   9.7520909e+01   4.6230145e+01   1.8893091e+02   2.1470916e+02   1.0915818e+02   1.3221825e+02   1.4529455e+02   1.7715280e+02   1.0683548e+02   1.9989244e+02   1.6151727e+02   3.2947771e+02   1.7468273e+02   1.8936538e+02   1.8544545e+02   1.5219891e+02   9.9265475e+01   1.0002804e+02   8.7153636e+01   9.7127709e+01   9.1446364e+01   1.1474156e+02   1.1360548e+02   1.3007084e+02   1.2501545e+02   1.3692785e+02   1.0055727e+02   1.3756633e+02   1.0535364e+02   9.0343527e+01   8.6271818e+01   1.1145825e+02   7.0951818e+01   5.6795673e+01   1.2732909e+02   9.4733673e+01   1.5010909e+02   1.7884764e+02   1.6244000e+02   1.0976025e+02   1.0860548e+02   1.4485084e+02   2.1514909e+02   1.5437807e+02   1.1865364e+02   1.2159225e+02   5.1742727e+01   7.3901491e+01   5.0671818e+01   5.2803527e+01   1.1532273e+02   1.6179418e+02   9.2898182e+01   1.4584542e+02   7.2318182e+01   9.2031818e+01   1.2245909e+02   6.4939636e+01   3.4610727e+02   2.4263415e+02   2.1585636e+02   1.3535513e+02   1.7373000e+02   1.4778887e+02   1.5180455e+02   1.3535109e+02   1.3476909e+02   1.3558211e+02   9.8729091e+01   1.0917167e+02   1.4586909e+02   1.8401684e+02   6.1315475e+01   1.0010404e+02   1.5227636e+02   1.2450971e+02   1.0269182e+02   2.3791102e+02   1.8567000e+02   1.2857095e+02   1.8855364e+02   2.2488935e+02   1.4521909e+02   1.5507520e+02   1.2343091e+02   1.2751644e+02   1.3742273e+02   1.3893255e+02   8.2194545e+01   1.5923989e+02   1.1276273e+02   7.5400800e+01   1.1436364e+02   1.2606818e+02   1.5838455e+02   1.0257469e+02   1.0794273e+02   6.0043673e+01   7.5370909e+01   4.5257600e+01   1.2240818e+02   2.4000644e+02   2.0007909e+02   1.4947185e+02   1.0131548e+02   1.1657404e+02   1.0325909e+02   1.2542018e+02   1.0860548e+02   1.9080084e+02   1.7412545e+02   2.0670724e+02   1.0528727e+02   1.7343247e+02   9.1885475e+01   1.0532844e+02   1.1452364e+02   6.5797200e+01   3.6921818e+02   7.5163455e+01   1.1580818e+02   1.0936898e+02   1.6512548e+02   2.6698924e+02   2.3830818e+02   2.8766807e+02   1.5794909e+02   1.6914771e+02   1.4323909e+02   1.8648996e+02   1.7364636e+02   1.6313465e+02   1.4271909e+02   1.4437065e+02   1.0521548e+02   1.5240204e+02   1.2755548e+02   2.2257484e+02   1.8588548e+02   2.5766844e+02   1.1976273e+02   1.9961807e+02   1.3164548e+02   2.2738764e+02   1.9131727e+02   2.0930553e+02   4.8847273e+01   2.2140131e+02   1.5821545e+02   9.0413673e+01   1.6566909e+02   1.5718011e+02   9.5061818e+01   6.5044145e+01
   1.6792818e+02   1.1739211e+02   8.9078182e+01   9.9186473e+01   1.8388548e+02   1.5577844e+02   1.3499818e+02   1.2012105e+02   1.4332545e+02   1.6440760e+02   1.0522636e+02   9.8480073e+01   2.3327455e+02   2.2350258e+02   1.4345545e+02   1.6504356e+02   1.4429545e+02   1.5035364e+02   1.1200727e+02   1.0683942e+02   1.9049545e+02   1.6219582e+02   9.3172727e+01   8.7498909e+01   8.2545455e+01   1.0536909e+02   1.2216182e+02   1.6917342e+02   6.1125475e+01   9.8699239e+01   1.4905182e+02   1.3260949e+02   6.9693636e+01   5.7040873e+01   1.6093548e+02   1.4366444e+02   7.7207273e+01   8.1647055e+01   6.5654545e+01   7.3479455e+01   1.0300636e+02   1.0358404e+02   2.3360548e+02   1.6223084e+02   1.3246636e+02   2.1266996e+02   1.5465909e+02   1.4195818e+02   1.4168091e+02   1.8849825e+02   1.3001727e+02   2.0070589e+02   6.6947273e+01   7.4477855e+01   8.0620909e+01   7.2252145e+01   3.3835091e+02   5.1515564e+01   1.1344818e+02   1.8268505e+02   1.2405455e+02   1.4100200e+02   1.0169548e+02   2.2564364e+02   1.5146727e+02   3.0518171e+02   1.4373273e+02   1.7955138e+02   1.9420545e+02   2.1187811e+02   1.6469548e+02   1.2012364e+02   6.9203636e+01   1.0937371e+02   1.6216636e+02   8.7043964e+01   8.7985475e+01   1.1274044e+02   1.0280545e+02   9.8334655e+01   1.0484727e+02   1.3150313e+02   8.0543636e+01   7.4428327e+01   5.6371818e+01   6.8850255e+01   1.0490182e+02   1.2450967e+02   1.0137909e+02   1.0428967e+02   1.7810909e+02   2.1122764e+02   1.8963000e+02   1.1182505e+02   1.0207548e+02   1.4570324e+02   2.0371909e+02   1.6734247e+02   1.2279364e+02   1.1878105e+02   8.6982727e+01   6.7752291e+01   6.0101818e+01   9.4049127e+01   2.0223273e+02   1.4594138e+02   1.0951818e+02   1.3851582e+02   6.4898182e+01   7.6715418e+01   1.6112909e+02   2.1756604e+02   4.1625727e+02   2.0597215e+02   1.8957636e+02   1.7993753e+02   2.1416000e+02   1.2188447e+02   1.7080455e+02   1.9223109e+02   1.1347909e+02   1.3819531e+02   1.0581909e+02   1.3898447e+02   1.3633909e+02   1.7182924e+02   6.3885475e+01   1.4247844e+02   1.2156636e+02   1.2243651e+02   1.5121182e+02   2.3030942e+02   1.9533000e+02   1.5356815e+02   2.0635364e+02   2.1259535e+02   1.5226909e+02   2.0784120e+02   7.8000909e+01   5.9670836e+01   1.1537273e+02   1.2769655e+02   9.2674545e+01   1.4326149e+02   1.4857273e+02   1.0944600e+02   1.4569364e+02   1.3079178e+02   1.5671455e+02   8.0858291e+01   1.1517273e+02   9.7035273e+01   8.0040909e+01   3.6314000e+01   1.4988818e+02   1.9827804e+02   1.6326909e+02   1.8193665e+02   8.3175475e+01   1.3331524e+02   1.2725909e+02   7.9360182e+01   8.1795475e+01   1.8023564e+02   1.7141545e+02   2.2149404e+02   1.7500727e+02   2.2699487e+02   8.6455475e+01   1.3209284e+02   1.1328364e+02   7.3556400e+01   3.4831818e+02   8.9695455e+01   1.4142818e+02   1.9365938e+02   1.6136548e+02   2.2777004e+02   1.8368818e+02   2.0094767e+02   1.5665909e+02   1.9087091e+02   1.6204909e+02   1.4455516e+02   1.3764636e+02   1.4297465e+02   1.4376909e+02   2.1632665e+02   1.1412548e+02   2.2397924e+02   1.4588548e+02   1.9910844e+02   1.9060548e+02   2.2786084e+02   1.2281273e+02   1.6465407e+02   1.0379548e+02   2.3747564e+02   1.9622727e+02   1.7005273e+02   6.1847273e+01   1.7579131e+02   1.5450545e+02   1.8252047e+02   1.5414909e+02   1.3038171e+02   1.2087182e+02   7.1699345e+01
   2.5011818e+02   6.5236909e+01   1.0116818e+02   1.1326927e+02   1.6050548e+02   1.6435884e+02   1.0689818e+02   1.1112905e+02   9.8225455e+01   1.6348560e+02   8.4036364e+01   1.1360527e+02   1.7179455e+02   1.9804098e+02   1.2907545e+02   1.3590396e+02   1.5786545e+02   1.7331804e+02   1.1695727e+02   1.3639342e+02   2.1754545e+02   1.6889182e+02   1.1365273e+02   8.1050509e+01   6.3545455e+01   9.3029091e+01   9.6631818e+01   1.3764582e+02   5.3365475e+01   1.1046004e+02   1.5405182e+02   1.2911949e+02   1.0897364e+02   8.9658473e+01   2.3450548e+02   1.8467884e+02   9.0067273e+01   9.7808255e+01   7.4174545e+01   7.1557855e+01   8.3856364e+01   1.1168604e+02   3.2374548e+02   1.7777964e+02   1.0599636e+02   2.1697756e+02   1.8065909e+02   1.2535818e+02   1.1830091e+02   2.5050865e+02   1.2568727e+02   2.1219229e+02   5.1287273e+01   7.4350655e+01   5.9520909e+01   9.0080145e+01   3.7197091e+02   1.3059636e+00   1.5387818e+02   2.0864065e+02   1.5605455e+02   1.3910200e+02   8.5215475e+01   2.0038204e+02   1.2898727e+02   2.5365011e+02   1.7197273e+02   1.5724218e+02   1.8487545e+02   2.1848451e+02   9.5795475e+01   1.0301564e+02   1.1844364e+02   1.1700451e+02   1.5897636e+02   1.1852916e+02   1.0374548e+02   1.0285964e+02   9.4865455e+01   9.5919855e+01   9.8417273e+01   1.1392753e+02   7.3923636e+01   7.3437927e+01   6.6661818e+01   5.5987055e+01   1.0276182e+02   1.0597087e+02   1.0056909e+02   1.1392447e+02   1.3658909e+02   1.6296924e+02   1.4144000e+02   1.1411025e+02   1.7355548e+02   1.5355484e+02   1.8795909e+02   1.9055327e+02   1.1098364e+02   1.0001585e+02   8.8982727e+01   1.2707229e+02   5.8821818e+01   6.4961527e+01   1.6713273e+02   1.6664938e+02   1.1960818e+02   1.8203862e+02   7.2708182e+01   6.2810618e+01   1.5616909e+02   2.5491284e+02   3.8101727e+02   2.3470135e+02   2.4552636e+02   1.7608153e+02   1.9788000e+02   1.6533687e+02   2.5670455e+02   2.0045909e+02   1.7981909e+02   1.7797811e+02   7.8539091e+01   1.3787687e+02   1.0900909e+02   1.4415564e+02   8.1025475e+01   1.4257724e+02   1.2275636e+02   1.1191131e+02   1.4240182e+02   2.4654422e+02   2.0543000e+02   1.6428015e+02   1.5242364e+02   1.6483975e+02   1.6831909e+02   1.4341720e+02   1.0743091e+02   6.9366436e+01   8.1082727e+01   1.0972975e+02   7.2054545e+01   8.3811091e+01   1.2533273e+02   9.3305200e+01   1.1755364e+02   1.1614298e+02   1.8448455e+02   1.1058669e+02   1.0136273e+02   8.9610073e+01   5.7850909e+01   4.5899200e+01   1.8607818e+02   1.9605284e+02   1.7698909e+02   1.8274905e+02   1.1040548e+02   1.5556684e+02   1.2901909e+02   8.6549382e+01   8.8745475e+01   1.8843964e+02   1.5241545e+02   1.7777404e+02   1.8009727e+02   1.7749767e+02   9.8315475e+01   1.1148404e+02   9.5993636e+01   4.4179600e+01   3.4945818e+02   8.6604255e+01   1.9518818e+02   1.8311858e+02   1.6121548e+02   2.1997204e+02   1.6806818e+02   1.4604727e+02   1.2970909e+02   1.6597691e+02   1.4761909e+02   1.8103956e+02   1.5774636e+02   1.4831665e+02   1.3343909e+02   1.6106305e+02   1.4507548e+02   1.2769324e+02   1.3283548e+02   1.8148244e+02   1.2669548e+02   2.2945364e+02   1.0704273e+02   1.4029567e+02   1.0107548e+02   2.3488324e+02   1.4388727e+02   1.6704993e+02   4.9087273e+01   1.6262211e+02   1.0683545e+02   1.9071407e+02   1.7495909e+02   1.1776691e+02   1.1244182e+02   7.5703745e+01
   2.4754818e+02   1.7292251e+02   9.2078182e+01   1.1132647e+02   1.6088548e+02   9.9328439e+01   9.8278182e+01   1.5443865e+02   1.6870545e+02   1.2984720e+02   9.6326364e+01   1.0638207e+02   1.3384455e+02   1.8421698e+02   1.3112545e+02   1.0330996e+02   1.7005545e+02   1.8477284e+02   1.2985727e+02   1.5422142e+02   1.9264545e+02   1.6178382e+02   1.1193273e+02   1.0232811e+02   8.2695455e+01   8.2637091e+01   1.2282182e+02   1.6884062e+02   8.6745475e+01   1.5768964e+02   1.3757182e+02   1.1038789e+02   1.2859364e+02   8.2328873e+01   2.2969548e+02   1.9625364e+02   8.3017273e+01   1.0399225e+02   1.0494455e+02   1.0695625e+02   7.7286364e+01   1.0017164e+02   2.5740548e+02   1.9603684e+02   1.3994636e+02   1.4626156e+02   1.7022909e+02   1.5038258e+02   1.2678091e+02   2.2102025e+02   1.2787727e+02   1.7591709e+02   4.9477273e+01   8.7495455e+01   7.3430909e+01   8.7967345e+01   2.7012091e+02  -9.7360364e+00   1.5067818e+02   2.6136665e+02   1.7396455e+02   1.9123920e+02   1.0307548e+02   1.3291324e+02   9.6567273e+01   1.8776371e+02   1.9363273e+02   2.0807938e+02   1.6806545e+02   1.9968931e+02   7.1645475e+01   1.1156764e+02   1.0996364e+02   1.0601291e+02   1.6959636e+02   1.2924956e+02   8.3795475e+01   1.3073564e+02   1.0301545e+02   1.1295785e+02   1.2446727e+02   1.2879353e+02   8.6403636e+01   9.2479527e+01   8.0561818e+01   8.7585055e+01   8.4331818e+01   8.0395273e+01   8.5329091e+01   1.3876367e+02   1.5777909e+02   1.2613404e+02   1.3420000e+02   1.0630945e+02   1.9231548e+02   1.8658404e+02   1.7157909e+02   1.6334367e+02   9.9273636e+01   6.9042655e+01   7.9692727e+01   8.5195491e+01   7.3771818e+01   7.5665527e+01   1.0908273e+02   1.0529338e+02   1.1813818e+02   2.2277622e+02   7.5848182e+01   9.4509418e+01   1.1450909e+02   1.4948564e+02   3.5653727e+02   1.9608975e+02   2.1447636e+02   2.0994553e+02   2.0193000e+02   1.4110287e+02   2.5660455e+02   2.4246709e+02   1.5785909e+02   1.9454491e+02   8.7959091e+01   1.5984327e+02   1.4105909e+02   2.1392164e+02   5.2505475e+01   1.3485884e+02   1.4003636e+02   1.2590891e+02   1.6374182e+02   2.6411702e+02   2.0667000e+02   1.3147095e+02   1.6102364e+02   1.6042175e+02   1.4445909e+02   1.3508600e+02   1.4538091e+02   1.2381044e+02   1.3065273e+02   1.0095415e+02   8.0574545e+01   6.8749491e+01   1.2271273e+02   8.3174800e+01   7.7033636e+01   1.1505458e+02   1.9691455e+02   1.0164229e+02   9.9462727e+01   9.3912073e+01   1.1661091e+02   5.6288400e+01   1.4364818e+02   1.7225724e+02   2.0655909e+02   1.9604345e+02   1.6455548e+02   1.2384484e+02   1.1068909e+02   1.1839578e+02   7.3835475e+01   1.8953244e+02   1.3460545e+02   1.7338884e+02   1.4733727e+02   1.3506847e+02   8.7365475e+01   8.2020039e+01   1.1214364e+02   4.3607600e+01   3.2931818e+02   1.0764545e+02   1.3733818e+02   1.2502658e+02   1.5469548e+02   2.3525364e+02   2.0039818e+02   2.4294087e+02   1.3646909e+02   1.6634611e+02   1.1570909e+02   2.0402236e+02   1.8388636e+02   1.3470545e+02   1.4700909e+02   1.1630745e+02   1.1831548e+02   9.2504039e+01   1.2912548e+02   2.1710924e+02   1.6240548e+02   2.5944684e+02   1.5481273e+02   2.1066407e+02   1.1531548e+02   2.1436404e+02   1.6598727e+02   1.3757193e+02   2.7037273e+01   2.3790611e+02   1.2850545e+02   1.2627047e+02   2.0157909e+02   1.0649731e+02   8.6681818e+01   7.8334545e+01
   2.0406818e+02   1.9502091e+02   6.8168182e+01   1.0481927e+02   1.4526548e+02   8.3968039e+01   1.1218818e+02   1.3775585e+02   2.1689545e+02   1.5014200e+02   8.2326364e+01   8.3412073e+01   1.6584455e+02   1.6879698e+02   1.2988545e+02   1.9074916e+02   1.7053545e+02   1.3078444e+02   1.4690727e+02   1.7766742e+02   1.8897545e+02   1.6631742e+02   1.3650273e+02   1.2289251e+02   9.7545455e+01   9.9069091e+01   1.5601182e+02   2.3118542e+02   8.6025475e+01   1.4855724e+02   1.6372182e+02   1.3977589e+02   1.2378364e+02   1.0609367e+02   1.7102548e+02   1.0128724e+02   9.4257273e+01   1.2004305e+02   8.5034545e+01   8.6169055e+01   1.2509636e+02   1.1467684e+02   2.7855548e+02   2.1258484e+02   1.0384636e+02   1.4966956e+02   1.5608909e+02   1.5198378e+02   1.2430091e+02   2.0093865e+02   1.2696727e+02   2.1641989e+02   7.0527273e+01   8.7761455e+01   7.2620909e+01   4.9222145e+01   2.8826091e+02   2.1027636e+00   1.4006818e+02   2.2312545e+02   1.4277455e+02   1.7678440e+02   8.7125475e+01   1.8703924e+02   1.1094727e+02   1.8990331e+02   2.1392273e+02   3.1736618e+02   1.9182545e+02   1.5754851e+02   1.3426548e+02   1.1274804e+02   1.3234364e+02   1.1560251e+02   1.3021636e+02   1.2935996e+02   1.2312548e+02   1.1530924e+02   9.4755455e+01   5.0198655e+01   7.4317273e+01   1.5356553e+02   7.9263636e+01   8.1620727e+01   9.4801818e+01   1.0344585e+02   1.0443182e+02   6.9077273e+01   9.1279091e+01   9.9667673e+01   1.4887909e+02   1.3784604e+02   1.2763000e+02   1.2883505e+02   1.7269548e+02   2.5486364e+02   1.9942909e+02   1.0763567e+02   7.6323636e+01   7.5208655e+01   7.3462727e+01   5.2503891e+01   9.5291818e+01   5.9423927e+01   1.2966273e+02   1.1921698e+02   1.3251818e+02   2.5191582e+02   6.7278182e+01   9.5715018e+01   9.6029091e+01   9.6724036e+01   3.1815727e+02   1.5835015e+02   2.0271636e+02   1.9178633e+02   1.5550000e+02   1.2095727e+02   1.5075455e+02   1.7828509e+02   1.6966909e+02   1.5298011e+02   9.1349091e+01   1.0281207e+02   1.4314909e+02   2.2047444e+02   4.6645475e+01   9.0517639e+01   1.4889636e+02   1.6954011e+02   1.3769182e+02   2.6035102e+02   1.6167000e+02   1.4168095e+02   2.4715364e+02   1.6620135e+02   1.5207909e+02   1.1066640e+02   1.1938091e+02   8.7790436e+01   1.3042273e+02   1.4511255e+02   8.7714545e+01   8.3988291e+01   1.2905273e+02   7.4197600e+01   1.1650364e+02   1.4674698e+02   1.3971455e+02   7.2688291e+01   9.4362727e+01   7.3320073e+01   7.8230909e+01   6.7168800e+01   1.6988818e+02   1.5724804e+02   1.9398909e+02   1.8338905e+02   1.2879548e+02   1.3932564e+02   1.2282909e+02   1.2042458e+02   8.1935475e+01   2.0264444e+02   1.5455545e+02   2.1212284e+02   1.5019727e+02   1.7121967e+02   1.1917548e+02   1.3586524e+02   1.0637364e+02   8.2779200e+01   2.8907818e+02   1.1766465e+02   1.2337818e+02   1.2119338e+02   1.5140548e+02   2.1618684e+02   2.4311818e+02   2.6404327e+02   1.5413909e+02   1.9988251e+02   1.5142909e+02   2.2644476e+02   1.7659636e+02   1.3456865e+02   1.5052909e+02   1.7412585e+02   1.3402548e+02   1.7057724e+02   1.2745548e+02   1.9996284e+02   1.9798548e+02   2.3822044e+02   1.2642273e+02   1.5717527e+02   1.4979548e+02   1.8488564e+02   2.2141727e+02   2.0203753e+02   6.7657273e+01   2.1332651e+02   1.8135545e+02   1.2056247e+02   2.1185909e+02   1.4148491e+02   1.0111182e+02   7.7280145e+01
   2.0930818e+02   1.3779171e+02   8.4168182e+01   1.0943927e+02   1.5840548e+02   1.5857684e+02   1.1475818e+02   1.5517025e+02   1.4822545e+02   1.8415560e+02   7.3996364e+01   9.3408473e+01   1.6922455e+02   1.0895658e+02   1.3402545e+02   2.1246796e+02   1.0915545e+02   1.4597484e+02   1.6309727e+02   1.7846222e+02   2.2068545e+02   1.7940062e+02   1.2774273e+02   1.2206331e+02   1.0507545e+02   1.1146669e+02   1.2563182e+02   2.4623582e+02   7.5405475e+01   1.2855684e+02   1.7996182e+02   1.4652669e+02   7.5543636e+01   8.3812873e+01   1.6012548e+02   9.8629239e+01   6.8587273e+01   1.3309665e+02   1.0094455e+02   6.4186255e+01   1.0838636e+02   9.3773636e+01   2.0388548e+02   1.3822844e+02   1.1189636e+02   1.3431556e+02   1.4979909e+02   1.3086698e+02   1.2878091e+02   1.9105025e+02   1.7115727e+02   1.8098469e+02   5.0757273e+01   1.0125305e+02   7.3090909e+01   3.3894545e+01   3.3264091e+02   1.1452364e+01   1.0296818e+02   1.1318345e+02   7.4574545e+01   2.6381040e+02   1.0731548e+02   1.4852404e+02   1.4017727e+02   2.6694491e+02   1.5649273e+02   1.8339058e+02   1.7739545e+02   1.6775291e+02   1.0993548e+02   1.0321444e+02   9.7823636e+01   9.9564109e+01   1.0183636e+02   7.7870364e+01   9.9215475e+01   1.2984204e+02   1.4133545e+02   1.2783225e+02   1.1041727e+02   8.5107527e+01   9.7303636e+01   9.2607527e+01   7.1041818e+01   1.0386665e+02   7.1851818e+01   9.4253673e+01   2.0922909e+02   3.2316727e+00   1.5396909e+02   1.6991884e+02   1.4158000e+02   1.2685905e+02   1.2421548e+02   1.9588204e+02   2.0614909e+02   1.5714807e+02   9.5603636e+01   1.3381625e+02   8.6362727e+01   4.1661891e+01   6.8341818e+01   3.5769927e+01   1.2504273e+02   1.4239658e+02   1.1127818e+02   2.1627502e+02   6.5228182e+01   7.8929018e+01   1.3064909e+02   4.0094436e+01   2.9529727e+02   2.3155895e+02   2.0280636e+02   2.2101913e+02   1.4878000e+02   1.4297487e+02   1.6555455e+02   1.7310109e+02   1.4790909e+02   1.1677091e+02   8.1199091e+01   1.0586407e+02   1.2495909e+02   2.2353964e+02   3.1075475e+01   1.1591324e+02   1.1299636e+02   1.9303211e+02   1.3379182e+02   2.1794302e+02   1.5029000e+02   1.2959135e+02   1.8235364e+02   2.8344535e+02   1.2650909e+02   1.4728200e+02   1.5233091e+02   1.1158444e+02   1.1365273e+02   1.6622415e+02   7.5384545e+01   1.0583469e+02   1.0586273e+02   4.6002800e+01   1.3474364e+02   1.4423778e+02   1.5876455e+02   1.0716429e+02   8.9652727e+01   5.4596873e+01   9.3040909e+01   4.5274000e+01   2.0031818e+02   1.7020364e+02   1.8507909e+02   1.6753185e+02   1.1693548e+02   1.3913444e+02   1.1539909e+02   1.4192898e+02   7.9505475e+01   1.5526884e+02   1.8155545e+02   2.1158284e+02   2.0228727e+02   2.1191247e+02   9.0025475e+01   9.1147239e+01   1.3895364e+02   4.7082800e+01   3.7778818e+02   9.0857855e+01   1.3423818e+02   2.0194458e+02   1.3021548e+02   2.3364204e+02   1.6387818e+02   1.7500247e+02   1.1618909e+02   1.7124851e+02   1.2275909e+02   1.5116836e+02   1.6169636e+02   1.2500065e+02   1.4257909e+02   1.7266185e+02   2.2893548e+02   1.7188444e+02   1.2321548e+02   1.6049204e+02   1.9479548e+02   2.2785564e+02   1.0919273e+02   1.1431367e+02   1.4412548e+02   2.0533924e+02   1.8674727e+02   1.5405113e+02   3.2517273e+01   1.6123771e+02   1.3726545e+02   2.1961967e+02   1.4104909e+02   1.1147971e+02   9.8201818e+01   8.6512945e+01
   1.3425818e+02   1.0122571e+02   8.3458182e+01   1.2887607e+02   1.6198548e+02   1.8758044e+02   1.1242818e+02   1.5535665e+02   1.2970545e+02   1.5792720e+02   8.4566364e+01   7.9182873e+01   1.4950455e+02   2.0658418e+02   1.4759545e+02   2.0371236e+02   1.6415545e+02   1.0829484e+02   1.4257727e+02   1.4025382e+02   1.6402545e+02   1.5878342e+02   1.0126273e+02   1.0361171e+02   1.2497545e+02   1.1982469e+02   9.9971818e+01   2.0751862e+02   4.1315475e+01   1.2732404e+02   1.6905182e+02   1.6953949e+02   6.7023636e+01   4.6534473e+01   1.7502548e+02   1.1624724e+02   8.8067273e+01   8.5778255e+01   7.8704545e+01   7.1345455e+01   1.0233636e+02   9.4307636e+01   2.4026548e+02   1.5436804e+02   1.3865636e+02   2.1098476e+02   1.6493909e+02   1.2541578e+02   1.6668091e+02   1.4477825e+02   1.6087727e+02   2.0742709e+02   6.1717273e+01   8.9376255e+01   6.3190909e+01   4.9026545e+01   3.3202091e+02  -2.2448036e+01   1.2606818e+02   1.5414545e+02   1.4677455e+02   1.2913440e+02   8.5835475e+01   2.2081244e+02   1.3870727e+02   3.2468251e+02   1.4844273e+02   1.4188458e+02   1.8287545e+02   1.6578451e+02   1.1093548e+02   1.3280444e+02   8.8723636e+01   7.5482109e+01   1.1935636e+02   1.3036876e+02   1.1112548e+02   1.1221924e+02   1.2128545e+02   1.1449625e+02   8.9317273e+01   1.0965553e+02   9.7783636e+01   8.1189127e+01   5.7751818e+01   9.4409855e+01   1.0209182e+02   7.7214473e+01   2.2680909e+02  -2.0654727e+01   1.8972909e+02   1.8129804e+02   1.4758000e+02   1.1651905e+02   1.4398548e+02   1.2207044e+02   2.0928909e+02   1.5170687e+02   1.0036364e+02   1.7595545e+02   7.0602727e+01   7.3682691e+01   6.6671818e+01   3.6523527e+01   1.3423273e+02   1.5804138e+02   7.3898182e+01   1.2650542e+02   6.8508182e+01   8.1426618e+01   1.5436909e+02   1.3681684e+02   3.5110727e+02   3.6228415e+02   2.0680636e+02   1.5874913e+02   1.7550000e+02   1.2916727e+02   2.1455455e+02   1.6618109e+02   1.3176909e+02   1.5587211e+02   1.0086909e+02   1.5209047e+02   1.5267909e+02   2.0852204e+02   4.6025475e+01   1.2190724e+02   1.6113636e+02   1.6822091e+02   1.3393182e+02   2.4965182e+02   1.6581000e+02   1.4753975e+02   1.6055364e+02   2.1678935e+02   1.7359909e+02   1.9494480e+02   8.7140909e+01   8.8469636e+01   1.1404273e+02   1.4090295e+02   8.5004545e+01   1.4354509e+02   1.4019273e+02   7.2966400e+01   1.2626364e+02   1.1463618e+02   1.8648455e+02   7.9566691e+01   1.1156273e+02   8.6414073e+01   8.6420909e+01   5.7373600e+01   1.3740818e+02   1.7642644e+02   2.1165909e+02   1.7449545e+02   1.4902548e+02   1.2589724e+02   1.3644909e+02   1.1524498e+02   7.1075475e+01   1.5332324e+02   1.3474545e+02   1.7970764e+02   1.2719727e+02   1.6091967e+02   1.0540548e+02   9.0246839e+01   1.1423364e+02   2.2770400e+01   3.8012818e+02   1.0229065e+02   1.4571818e+02   1.8897618e+02   1.6345548e+02   2.4741284e+02   1.6844818e+02   2.1140687e+02   1.5680909e+02   1.7247891e+02   1.5775909e+02   1.5574836e+02   1.7398636e+02   1.5468745e+02   1.4543909e+02   1.5081305e+02   1.3493548e+02   1.0740444e+02   1.8240548e+02   1.7213684e+02   1.4350548e+02   2.2819884e+02   1.3671273e+02   1.5902207e+02   1.3798548e+02   1.9521044e+02   1.1398727e+02   1.2439193e+02   4.6037273e+01   1.6867611e+02   1.2059545e+02   1.5804327e+02   1.7980909e+02   1.2013891e+02   7.9961818e+01   1.0230215e+02
   2.2077818e+02   9.5064109e+01   9.0788182e+01   1.2471967e+02   1.4412548e+02   1.5552924e+02   1.1227818e+02   1.1736865e+02   1.4113545e+02   9.5012800e+01   1.0760636e+02   9.1479673e+01   1.7569455e+02   1.9919898e+02   1.6002545e+02   1.3980796e+02   1.6915545e+02   1.5736484e+02   1.0709727e+02   1.2471222e+02   1.9459545e+02   1.5443782e+02   7.1932727e+01   9.0388109e+01   8.0505455e+01   8.4582291e+01   8.8971818e+01   1.8582862e+02   6.8605475e+01   9.9330839e+01   1.4072182e+02   1.1489589e+02   6.7303636e+01   5.2042073e+01   2.2755548e+02   1.2585484e+02   9.4307273e+01   7.8089055e+01   6.5604545e+01   5.0723455e+01   9.3716364e+01   9.1997236e+01   2.8726548e+02   1.9583804e+02   1.5775636e+02   1.9397676e+02   1.6360909e+02   1.4000218e+02   1.9573091e+02   1.7755425e+02   1.5882727e+02   1.6097109e+02   6.6757273e+01   1.1187305e+02   8.7240909e+01   2.9052545e+01   3.2102091e+02  -5.8080364e+00   1.3520818e+02   2.7103425e+02   1.6200455e+02   1.8543600e+02   1.1588548e+02   2.0864844e+02   1.4908727e+02   3.1580211e+02   1.7749273e+02   1.8333058e+02   1.8325545e+02   2.2085411e+02   1.2417548e+02   9.5605239e+01   1.2830364e+02   1.0240571e+02   1.5544636e+02   1.2286156e+02   9.1025475e+01   1.0387724e+02   1.0101545e+02   8.9167855e+01   8.4367273e+01   1.4376153e+02   9.0733636e+01   8.6893127e+01   9.3471818e+01   1.0284225e+02   1.1119182e+02   1.1605647e+02   2.4489909e+02   1.0278073e+01   1.8387909e+02   1.4109604e+02   1.2772000e+02   1.1210785e+02   1.1355548e+02   1.7221484e+02   2.3919909e+02   1.1183407e+02   1.1456364e+02   1.0500945e+02   8.3692727e+01   5.8495491e+01   5.2821818e+01   8.8671527e+01   1.5966273e+02   1.7043698e+02   7.3948182e+01   1.6407142e+02   7.1178182e+01   4.4313018e+01   1.8102909e+02   1.3916404e+02   4.0491727e+02   1.8944935e+02   1.7742636e+02   1.6552953e+02   1.7945000e+02   2.2690127e+02   2.4590455e+02   1.9102309e+02   1.2333909e+02   1.4802651e+02   1.1519909e+02   1.2499407e+02   1.3467909e+02   1.4334204e+02   5.4175475e+01   1.5829524e+02   1.2708636e+02   1.5061491e+02   1.2517182e+02   2.8020262e+02   1.9967000e+02   1.6003095e+02   1.7422364e+02   1.5876575e+02   1.4516909e+02   1.5473920e+02   8.3330909e+01   8.8104436e+01   1.0980273e+02   1.3000215e+02   9.9284545e+01   1.0887269e+02   1.7095273e+02   1.0093560e+02   1.2588364e+02   1.2371658e+02   1.6038455e+02   1.2037469e+02   8.8602727e+01   9.0350873e+01   7.8660909e+01   2.9084400e+01   1.5669818e+02   1.5569324e+02   2.3355909e+02   2.1703345e+02   1.3831548e+02   1.1918404e+02   1.1958909e+02   1.4340378e+02   9.4175475e+01   1.7709524e+02   1.2860545e+02   1.6248884e+02   1.0476727e+02   1.3238407e+02   1.0198548e+02   8.9660439e+01   1.1756364e+02   5.2794000e+01   3.6778818e+02   9.4847855e+01   1.1047818e+02   1.1389538e+02   1.4307548e+02   2.7275324e+02   2.4677818e+02   2.5956047e+02   1.4799909e+02   1.9966371e+02   1.4723909e+02   1.8049996e+02   1.6431636e+02   2.0227105e+02   1.0005909e+02   1.7201345e+02   1.4460548e+02   8.4400839e+01   1.3569548e+02   1.8368364e+02   1.7421548e+02   2.8065204e+02   2.0523273e+02   1.1778047e+02   1.2283548e+02   2.1147244e+02   1.6679727e+02   1.9716713e+02   4.4797273e+01   2.1634531e+02   1.2045545e+02   1.7734447e+02   1.5947909e+02   1.5429531e+02   9.3771818e+01   1.0762735e+02
   2.3306818e+02   1.1756091e+02   7.2408182e+01   1.2195007e+02   1.4417548e+02   1.3028524e+02   1.2618818e+02   1.1029585e+02   1.3817545e+02   1.2833960e+02   9.4796364e+01   1.2560447e+02   1.7160455e+02   1.8205618e+02   1.3545545e+02   8.4253564e+01   1.4681545e+02   1.6925204e+02   1.0585727e+02   1.1447142e+02   2.1768545e+02   1.6249062e+02   1.0255273e+02   1.1136851e+02   5.6735455e+01   7.7903891e+01   1.0735182e+02   1.6978822e+02   7.8795475e+01   1.1880564e+02   1.3162182e+02   1.0058389e+02   1.0626364e+02   1.0487527e+02   2.4907548e+02   1.8099324e+02   7.9967273e+01   8.7806255e+01   1.4555455e+02   5.9947455e+01   9.1436364e+01   8.6319636e+01   2.8136548e+02   2.3074004e+02   1.1299636e+02   1.4574756e+02   1.6674909e+02   1.3794098e+02   1.4478091e+02   2.1463025e+02   1.4568727e+02   1.6430229e+02   5.2097273e+01   7.7855855e+01   6.8570909e+01   6.1636145e+01   2.6097091e+02   6.1359636e+00   1.6991818e+02   2.5016745e+02   1.5281455e+02   1.5050120e+02   1.0088548e+02   1.7227844e+02   9.3757273e+01   1.8951851e+02   2.0730273e+02   2.1465578e+02   1.9130545e+02   1.7859011e+02   9.9455475e+01   1.0396284e+02   1.0034364e+02   1.0240251e+02   1.5316636e+02   1.7380396e+02   1.0731548e+02   1.2204404e+02   8.9755455e+01   8.5228655e+01   1.0265727e+02   1.1120833e+02   8.8543636e+01   9.7118327e+01   7.6851818e+01   8.5121855e+01   8.3091818e+01   1.0335447e+02   2.3013909e+02   1.3128873e+01   1.5201909e+02   1.5150484e+02   1.2320000e+02   9.0239455e+01   1.6707548e+02   1.8483324e+02   2.4480909e+02   1.3305527e+02   7.6133636e+01   1.0646385e+02   7.2602727e+01   9.8902691e+01   6.5291818e+01   8.7443927e+01   1.0894273e+02   1.1159458e+02   1.0913818e+02   1.8687622e+02   5.2798182e+01   7.6683418e+01   1.8331909e+02   1.1431084e+02   3.7086727e+02   1.4765335e+02   2.3914636e+02   1.6049193e+02   2.0807000e+02   1.2295167e+02   2.2170455e+02   1.5985909e+02   1.3376909e+02   1.7643211e+02   9.9249091e+01   1.3380007e+02   1.4886909e+02   1.4715684e+02   5.0695475e+01   1.3810364e+02   1.0103636e+02   1.7317891e+02   1.4460182e+02   2.7007822e+02   1.6995000e+02   1.4292855e+02   1.3209364e+02   1.6800615e+02   1.3735909e+02   1.1179400e+02   8.9290909e+01   1.3176764e+02   1.1351273e+02   1.2137535e+02   5.8334545e+01   8.6008691e+01   1.5443273e+02   6.2447200e+01   1.1269364e+02   1.0272178e+02   1.6791455e+02   8.6432291e+01   1.3113273e+02   9.0188473e+01   9.6470909e+01   3.6859600e+01   1.6150818e+02   1.3363844e+02   1.8641909e+02   1.6232465e+02   1.2474548e+02   1.2626964e+02   1.1134909e+02   1.3811298e+02   8.9505475e+01   1.7265884e+02   1.4984545e+02   2.3059964e+02   1.4405727e+02   1.7071087e+02   9.9605475e+01   1.0076084e+02   1.1142364e+02   5.0475200e+01   3.2497818e+02   9.7412655e+01   1.2861818e+02   1.1668418e+02   1.5174548e+02   2.3234964e+02   2.6706818e+02   2.2727727e+02   1.3375909e+02   2.0975291e+02   1.5899909e+02   1.6983916e+02   1.4621636e+02   1.7090905e+02   1.4219909e+02   2.0683225e+02   1.8707548e+02   1.8262324e+02   1.1850548e+02   2.0700884e+02   1.5398548e+02   2.7993044e+02   1.4381273e+02   1.3964407e+02   1.0345548e+02   2.2269284e+02   1.8388727e+02   2.1827993e+02   4.2277273e+01   2.5664691e+02   1.6931545e+02   1.4033567e+02   1.7428909e+02   1.6701051e+02   6.0581818e+01   8.9422545e+01
   2.3173818e+02   1.4323731e+02   8.2028182e+01   1.2604047e+02   1.2455548e+02   1.2119484e+02   1.1413818e+02   1.3573985e+02   1.8122545e+02   1.3261560e+02   1.0089636e+02   7.1966473e+01   1.6084455e+02   1.3933698e+02   1.0674545e+02   1.2512036e+02   1.3924545e+02   1.6890764e+02   1.3009727e+02   1.6006222e+02   2.1702545e+02   1.6964342e+02   1.2969273e+02   1.1943731e+02   8.5405455e+01   1.1795029e+02   1.5178182e+02   1.9994382e+02   9.2075475e+01   1.3498324e+02   1.2996182e+02   1.0532669e+02   1.2397364e+02   1.0640847e+02   1.4798548e+02   1.3736044e+02   1.0239727e+02   9.8631855e+01   9.4174545e+01   8.2387855e+01   9.5046364e+01   9.7030836e+01   2.9445548e+02   1.9960284e+02   1.1970636e+02   1.2869076e+02   1.3041909e+02   1.4427738e+02   1.1649091e+02   1.6479345e+02   1.7363727e+02   1.9340629e+02   5.6717273e+01   1.0477625e+02   5.9330909e+01   2.2185345e+01   3.1326091e+02  -1.1707236e+01   1.4196818e+02   2.3349345e+02   1.4900455e+02   1.7047600e+02   9.6985475e+01   1.6387044e+02   9.9467273e+01   1.7920171e+02   1.8973273e+02   3.3392138e+02   1.8649545e+02   1.5882491e+02   8.6795475e+01   1.4306564e+02   1.1949364e+02   1.1668051e+02   9.7026364e+01   1.5705516e+02   8.7985475e+01   1.2312044e+02   9.1705455e+01   9.2592655e+01   8.5227273e+01   1.3231273e+02   8.1163636e+01   9.8518727e+01   9.9851818e+01   1.0918185e+02   9.2951818e+01   6.5845673e+01   2.1770909e+02   1.6432727e+00   1.7025909e+02   1.6251564e+02   1.3434000e+02   1.1024825e+02   2.2683548e+02   2.0244244e+02   1.5238909e+02   1.5068887e+02   6.5323636e+01   1.0727865e+02   5.5172727e+01   8.2867091e+01   6.6291818e+01   8.6783927e+01   1.4575273e+02   9.3649782e+01   1.5079818e+02   2.1769342e+02   6.6088182e+01   8.9380218e+01   1.1631909e+02   7.7000836e+01   4.0248727e+02   9.3173745e+01   2.3657636e+02   1.7069753e+02   1.4016000e+02   1.3147447e+02   1.6120455e+02   2.3659909e+02   1.6476909e+02   1.4528211e+02   6.8149091e+01   1.0451807e+02   1.4962909e+02   2.0776604e+02   5.4795475e+01   1.4858564e+02   1.8708636e+02   1.6086491e+02   1.5683182e+02   2.4595982e+02   1.8448000e+02   1.2981615e+02   1.9795364e+02   1.5833735e+02   1.5088909e+02   1.2857160e+02   9.6480909e+01   1.1553244e+02   1.2061273e+02   1.4489735e+02   6.9904545e+01   1.0908309e+02   1.1643273e+02   8.7447200e+01   1.2855364e+02   1.2493298e+02   1.3824455e+02   7.0335891e+01   9.1792727e+01   7.3905673e+01   8.2610909e+01   6.5248400e+01   1.9140818e+02   1.7172644e+02   1.7936909e+02   2.2836865e+02   1.2964548e+02   1.0035764e+02   1.4944909e+02   1.2348498e+02   7.9025475e+01   1.5778724e+02   1.7955545e+02   1.9450284e+02   1.6124727e+02   2.1776567e+02   7.0935475e+01   9.0524439e+01   7.9613636e+01   4.2400000e+01   3.6350818e+02   1.0476025e+02   1.7233818e+02   1.5951658e+02   1.4898548e+02   1.9838044e+02   1.8820818e+02   1.5358607e+02   1.3008909e+02   1.9080651e+02   1.1761909e+02   1.7562956e+02   1.5226636e+02   1.2261505e+02   1.5395909e+02   2.0023145e+02   1.8183548e+02   1.8080244e+02   1.1579548e+02   2.2332564e+02   1.4150548e+02   2.4821884e+02   1.1395273e+02   1.6312287e+02   1.2379548e+02   2.0963564e+02   1.1574727e+02   1.8640113e+02   4.0227273e+01   1.7747091e+02   1.6802545e+02   1.5429887e+02   1.3690909e+02   1.1086091e+02   1.0325182e+02   7.9058945e+01
   2.1258818e+02   1.2338931e+02   9.6788182e+01   1.0042967e+02   1.5517548e+02   1.7231524e+02   1.1561818e+02   1.5271145e+02   2.0341545e+02   1.2993040e+02   8.3416364e+01   6.2364873e+01   1.5336455e+02   1.0603538e+02   1.5136545e+02   2.2674076e+02   1.4715545e+02   1.1684484e+02   1.4809727e+02   1.5081222e+02   2.0511545e+02   1.6230622e+02   1.2312273e+02   1.1834291e+02   9.5405455e+01   1.1115029e+02   1.4630182e+02   2.1962222e+02   8.5795475e+01   1.4476564e+02   1.5976182e+02   1.8323269e+02   7.1073636e+01   9.4830473e+01   1.6440548e+02   1.1528684e+02   8.3827273e+01   1.1801745e+02   7.2794545e+01   5.4388255e+01   9.4096364e+01   1.2320684e+02   2.1788548e+02   1.2434844e+02   8.1796364e+01   1.5395356e+02   1.5860909e+02   1.2007218e+02   1.6192091e+02   1.3234905e+02   1.4749727e+02   2.5277749e+02   6.4757273e+01   8.6273055e+01   6.4860909e+01   6.8792945e+01   3.1383091e+02   3.6271636e+00   9.5068182e+01   1.5734545e+02   1.2815455e+02   1.7314400e+02   9.8695475e+01   2.1402364e+02   1.5165727e+02   3.4178651e+02   1.6463273e+02   2.2206938e+02   1.8020545e+02   1.9256811e+02   1.0521548e+02   1.3559204e+02   8.9013636e+01   1.1230891e+02   9.6446364e+01   8.9301564e+01   1.1726548e+02   1.3539804e+02   1.2480545e+02   1.2852465e+02   1.1527727e+02   1.3761873e+02   8.6493636e+01   9.2382327e+01   8.6661818e+01   1.0576705e+02   7.0661818e+01   8.5208873e+01   2.3027909e+02  -5.5232727e-01   1.3496909e+02   1.5805884e+02   1.6325000e+02   1.1441545e+02   1.7717548e+02   2.0017524e+02   1.4452909e+02   1.2431767e+02   1.1941364e+02   1.0753145e+02   7.0842727e+01   6.2283491e+01   5.5721818e+01   3.6489527e+01   1.2808273e+02   9.6583382e+01   1.4360818e+02   2.1197862e+02   9.2128182e+01   1.0515702e+02   9.4599091e+01   1.1150844e+02   5.7905727e+02  -2.4191855e+01   2.1800636e+02   1.9704313e+02   1.5759000e+02   1.3827007e+02   1.5920455e+02   1.5170909e+02   1.1338909e+02   1.3486251e+02   1.0372909e+02   8.9631673e+01   1.6400909e+02   1.7856564e+02   3.5985475e+01   1.1237044e+02   1.5327636e+02   1.6213971e+02   1.4379182e+02   2.6067302e+02   1.8595000e+02   1.6564855e+02   2.9562364e+02   2.2912375e+02   1.4078909e+02   1.0589960e+02   1.3486091e+02   1.2217204e+02   1.5061273e+02   1.7078735e+02   8.2714545e+01   8.8578291e+01   7.7102727e+01   6.9973600e+01   1.1441364e+02   1.6544418e+02   1.7829455e+02   7.2981891e+01   8.8982727e+01   7.1940473e+01   7.4130909e+01   5.6166800e+01   2.4054818e+02   1.6779524e+02   1.9488909e+02   2.0893705e+02   1.4726548e+02   1.1732804e+02   1.1696909e+02   1.2308338e+02   8.5365475e+01   1.7680004e+02   1.2784545e+02   1.2982964e+02   1.5409727e+02   1.3514767e+02   8.5365475e+01   7.4180039e+01   7.2713636e+01   5.6572000e+01   3.9636818e+02   6.8421455e+01   1.9699818e+02   1.2630378e+02   1.5479548e+02   2.3953564e+02   1.7777818e+02   2.0889047e+02   1.1380909e+02   1.4548891e+02   1.1437909e+02   1.4369876e+02   1.7536636e+02   1.1785705e+02   1.5643909e+02   1.4355305e+02   1.3655548e+02   1.0442484e+02   1.3474548e+02   2.1761964e+02   1.3098548e+02   1.9420044e+02   1.4585273e+02   1.3976087e+02   1.2250548e+02   1.7435884e+02   1.4969727e+02   1.5830513e+02   6.8567273e+01   2.3001371e+02   1.1197545e+02   1.3235287e+02   1.5123909e+02   1.3014451e+02   9.4201818e+01   7.3162945e+01
   1.8511818e+02   1.0872691e+02   8.6458182e+01   1.4187607e+02   1.8636548e+02   1.4544004e+02   1.1275818e+02   1.4237025e+02   1.7632545e+02   1.4400760e+02   8.0606364e+01   6.7119673e+01   1.7522455e+02   2.3980658e+02   1.3940545e+02   1.5212756e+02   1.1519545e+02   1.8492164e+02   1.5004727e+02   1.7050622e+02   1.6078545e+02   1.7709262e+02   1.0760273e+02   1.0263451e+02   1.0921545e+02   1.1480549e+02   1.3001182e+02   1.6716542e+02   5.4075475e+01   1.0559324e+02   1.3619182e+02   1.5959829e+02   7.1693636e+01   6.5210873e+01   1.4321548e+02   1.1170204e+02   7.2117273e+01   1.0024425e+02   8.3034545e+01   8.3139055e+01   9.8906364e+01   1.4734204e+02   2.7450548e+02   1.8223884e+02   1.4884636e+02   2.1482956e+02   1.6489909e+02   1.3056898e+02   1.4263091e+02   2.1056225e+02   1.3934727e+02   2.1333949e+02   4.9717273e+01   1.2295625e+02   5.9140909e+01   6.1105455e+00   3.5626091e+02   1.7322764e+01   1.1763818e+02   1.8615985e+02   1.1477455e+02   1.4831440e+02   1.1631548e+02   2.0256404e+02   1.3765727e+02   2.8500651e+02   1.3197273e+02   1.9968218e+02   2.2334545e+02   2.2254691e+02   1.1583548e+02   1.3865244e+02   8.9303636e+01   1.2195571e+02   1.3092636e+02   1.6568316e+02   9.6695475e+01   1.0289364e+02   1.1401545e+02   1.0259785e+02   9.8077273e+01   1.2609473e+02   9.2543636e+01   6.1988327e+01   7.4041818e+01   8.3006655e+01   9.7471818e+01   1.1734407e+02   2.3627909e+02   8.7276727e+00   1.7839909e+02   1.6758444e+02   1.4925000e+02   8.7815455e+01   1.0183548e+02   1.6286244e+02   1.6842909e+02   1.7568567e+02   9.9893636e+01   1.4090305e+02   8.9982727e+01   7.8462291e+01   5.5531818e+01   7.0744727e+01   1.6656273e+02   1.7960498e+02   8.8328182e+01   1.5507102e+02   6.0278182e+01   1.0832502e+02   1.4064909e+02   1.2334444e+02   6.5201727e+02  -9.3186545e+00   2.3728636e+02   1.5950073e+02   2.0507000e+02   1.8119167e+02   1.8365455e+02   1.9120309e+02   1.2442909e+02   1.6678931e+02   1.0667909e+02   1.3205567e+02   1.3209909e+02   2.6363844e+02   4.9315475e+01   1.2783404e+02   1.7303636e+02   1.6103891e+02   1.2098182e+02   2.2044782e+02   1.7943000e+02   1.3879015e+02   1.8635364e+02   1.9146535e+02   2.0659909e+02   1.7301480e+02   1.2295091e+02   9.0454836e+01   1.4056273e+02   1.6487135e+02   1.2733455e+02   1.0648869e+02   1.1824273e+02   1.0144240e+02   9.5453636e+01   1.4558098e+02   1.8352455e+02   9.9283491e+01   1.2298273e+02   9.7740473e+01   1.0775091e+02   7.5667200e+01   1.7426818e+02   1.5528764e+02   2.0641909e+02   1.9262465e+02   1.3193548e+02   1.2041444e+02   1.2187909e+02   1.1403058e+02   9.4935475e+01   1.6713444e+02   1.6146545e+02   1.7929004e+02   1.3747727e+02   1.2338727e+02   1.1169548e+02   8.7033639e+01   9.3853636e+01   4.8640800e+01   3.8488818e+02   9.8619855e+01   1.2823818e+02   1.1871458e+02   1.8245548e+02   2.3970284e+02   2.3354818e+02   2.7333887e+02   1.7146909e+02   2.0525611e+02   1.7837909e+02   1.7633876e+02   1.6298636e+02   1.7213745e+02   1.2909909e+02   1.3388025e+02   1.2807548e+02   9.5343239e+01   1.2602548e+02   1.8640724e+02   1.4960548e+02   2.8138084e+02   1.3457273e+02   1.8304327e+02   1.1736548e+02   2.1181004e+02   2.1355727e+02   1.7699633e+02   1.3279727e+02   9.6875309e+01   1.1935545e+02   1.7986247e+02   2.2218909e+02   1.6193851e+02   9.6631818e+01   1.0034855e+02
   2.1492818e+02   9.8862109e+01   1.0173818e+02   1.2198367e+02   1.6755548e+02   1.2022484e+02   1.1723818e+02   1.4092185e+02   1.4046545e+02   1.4934640e+02   8.8566364e+01   6.6762873e+01   1.9641455e+02   2.3530138e+02   1.2536545e+02   1.7687076e+02   1.4605545e+02   1.5417284e+02   1.3690727e+02   1.3479742e+02   2.1421545e+02   1.5724822e+02   9.5982727e+01   1.1051411e+02   5.8835455e+01   1.0264589e+02   1.2025182e+02   1.7199622e+02   6.9365475e+01   1.1213004e+02   1.4905182e+02   1.5251949e+02   9.1733636e+01   6.7657673e+01   1.7302548e+02   1.4974724e+02   1.0677727e+02   7.0471455e+01   7.8274545e+01   7.6039855e+01   1.1233636e+02   9.8837636e+01   3.0264548e+02   1.8027764e+02   1.6608636e+02   1.8755036e+02   1.6612909e+02   1.5090058e+02   1.2073091e+02   2.2036425e+02   1.6939727e+02   1.4340549e+02   5.3147273e+01   7.5631855e+01   6.1810909e+01   3.9656945e+01   3.6445091e+02   9.8575636e+00   1.5101818e+02   2.4176945e+02   1.7748455e+02   1.5257760e+02   1.0807548e+02   1.7784324e+02   1.4927727e+02   2.7226691e+02   1.8363273e+02   2.0002938e+02   2.3877545e+02   2.1917251e+02   1.1260548e+02   8.4150839e+01   1.1001364e+02   1.1772891e+02   1.4559636e+02   1.5302956e+02   8.9645475e+01   8.2887639e+01   9.3075455e+01   9.1803055e+01   1.2041727e+02   8.5207527e+01   8.3163636e+01   9.9548727e+01   6.9751818e+01   8.4019855e+01   9.1091818e+01   8.7044473e+01   2.2613909e+02   3.7788727e+00   1.5225909e+02   1.8381564e+02   1.4239000e+02   1.2179425e+02   1.2569548e+02   1.3795364e+02   1.7499909e+02   1.9650007e+02   1.0608364e+02   1.1173785e+02   1.0393273e+02   8.5446291e+01   5.2771818e+01   5.9965527e+01   1.6956273e+02   1.5936498e+02   5.5518182e+01   1.4692582e+02   3.4938182e+01   9.0352218e+01   1.6050909e+02   1.2789564e+02   6.2358727e+02   1.0815745e+01   2.3123636e+02   1.2170473e+02   2.3969000e+02   1.6275207e+02   2.1350455e+02   2.4741509e+02   1.1542909e+02   1.8622931e+02   1.0695909e+02   1.1965327e+02   1.0990909e+02   1.6217364e+02   6.0365475e+01   1.4004004e+02   1.1170636e+02   1.0551531e+02   1.3636182e+02   2.3807742e+02   1.9933000e+02   1.5943815e+02   1.9802364e+02   1.5786175e+02   1.8688909e+02   1.2450160e+02   5.2760909e+01   8.1220036e+01   1.0570273e+02   1.0319015e+02   9.2574545e+01   1.0026949e+02   1.3310273e+02   1.1934360e+02   1.2860364e+02   1.0996898e+02   2.0248455e+02   1.2319669e+02   1.0775273e+02   8.6098873e+01   7.3470909e+01   1.9409600e+01   1.4835818e+02   1.3807044e+02   1.8550909e+02   1.5958745e+02   1.1936548e+02   1.1061004e+02   1.3325909e+02   1.3074018e+02   7.7125475e+01   1.6702924e+02   1.9517545e+02   1.8625324e+02   1.7452727e+02   2.0018327e+02   1.0164548e+02   1.1573764e+02   1.2295364e+02   7.4592800e+01   3.1683818e+02   9.6873855e+01   1.6152818e+02   1.0038138e+02   1.7583548e+02   2.1990244e+02   2.0658818e+02   2.4677567e+02   1.3137909e+02   1.8399331e+02   1.3508909e+02   1.9047196e+02   1.7659636e+02   1.3208865e+02   1.4271909e+02   1.9503065e+02   1.9612548e+02   1.6927924e+02   1.6050548e+02   1.8055884e+02   1.6179548e+02   2.8649564e+02   1.7442273e+02   1.2833527e+02   1.2360548e+02   2.0355084e+02   2.1950727e+02   1.6638033e+02   2.1260727e+02   1.9205091e+00   1.6288545e+02   1.5357007e+02   1.6799909e+02   1.2951371e+02   8.8391818e+01   7.9767745e+01
   2.2987818e+02   1.1938611e+02   7.8118182e+01   1.0554327e+02   1.6007548e+02   1.0263324e+02   1.2032818e+02   1.1348465e+02   1.3832545e+02   1.2285760e+02   8.1086364e+01   7.7271273e+01   1.3079455e+02   1.7546098e+02   1.2021545e+02   1.0261276e+02   1.2796545e+02   1.6100004e+02   9.2337273e+01   1.9260302e+02   2.0511545e+02   1.5154622e+02   1.1155273e+02   9.2738509e+01   6.6785455e+01   9.0199891e+01   1.3640182e+02   1.6479422e+02   7.7175475e+01   8.7455239e+01   1.1253182e+02   1.1434109e+02   1.2469364e+02   1.2702087e+02   2.0026548e+02   1.6446804e+02   8.3877273e+01   7.9773455e+01   8.0554545e+01   7.5197455e+01   7.1766364e+01   8.9323236e+01   2.8836548e+02   1.9371004e+02   1.1508636e+02   1.2415036e+02   1.6084909e+02   1.3946298e+02   1.4820091e+02   1.5854665e+02   1.3863727e+02   1.6701629e+02   5.0807273e+01   8.5489055e+01   6.6280909e+01   8.1399345e+01   3.1245091e+02  -6.4524364e+00   1.4391818e+02   2.4552745e+02   1.7772455e+02   1.8350840e+02   8.1175475e+01   1.6423524e+02   9.8227273e+01   2.0644091e+02   1.9344273e+02   2.6471458e+02   2.1349545e+02   1.2209491e+02   1.1174548e+02   9.9879639e+01   1.1268364e+02   1.4151531e+02   1.6268636e+02   1.5214236e+02   1.2479548e+02   1.2955564e+02   8.6495455e+01   7.3799455e+01   1.0627727e+02   9.3528727e+01   8.3783636e+01   6.4839127e+01   7.6661818e+01   1.0037705e+02   7.6041818e+01   8.8628473e+01   2.4451909e+02   6.3584727e+00   1.4882909e+02   1.5104004e+02   1.1515000e+02   1.3216345e+02   2.0526548e+02   2.0282804e+02   1.9128909e+02   1.9357687e+02   9.6133636e+01   8.2623855e+01   9.9742727e+01   9.7781491e+01   6.8861818e+01   6.5388327e+01   1.5346273e+02   1.3174298e+02   9.9988182e+01   1.7394822e+02   7.1468182e+01   7.0999818e+01   1.7355909e+02   1.4728164e+02   6.0005727e+02  -4.8218545e+00   2.2490636e+02   1.7954113e+02   2.0483000e+02   1.5149087e+02   2.0295455e+02   2.5785909e+02   1.3662909e+02   1.8958331e+02   1.1138909e+02   9.7538873e+01   1.3352909e+02   1.6533404e+02   5.2935475e+01   1.3625444e+02   1.1499636e+02   1.6949211e+02   1.5217182e+02   2.7257262e+02   1.8457000e+02   1.2970895e+02   1.3969364e+02   1.6652815e+02   1.0764909e+02   1.0441080e+02   1.1800091e+02   1.6766084e+02   1.1589273e+02   1.2370495e+02   7.6144545e+01   9.1253891e+01   1.3033273e+02   5.8755200e+01   1.1550364e+02   1.1263698e+02   1.8548455e+02   9.2076691e+01   9.5362727e+01   1.0424007e+02   1.0390091e+02   4.6305200e+01   1.4454818e+02   1.6599524e+02   1.7441909e+02   1.9947465e+02   1.2121548e+02   1.0922204e+02   1.3963909e+02   1.3122978e+02   7.8125475e+01   1.6385924e+02   1.6903545e+02   2.0963444e+02   2.1657727e+02   1.8690927e+02   8.1075475e+01   1.5062324e+02   9.7853636e+01   5.2130800e+01   3.5383818e+02   9.1253855e+01   1.8909818e+02   1.5322578e+02   1.6160548e+02   2.3985084e+02   1.4558818e+02   1.6446567e+02   1.6780909e+02   1.7054891e+02   1.2956909e+02   1.5548356e+02   1.6683636e+02   1.4063945e+02   1.3600909e+02   2.1856745e+02   1.6850548e+02   2.2414884e+02   1.7555548e+02   1.7349484e+02   1.5045548e+02   1.8421284e+02   1.0328273e+02   1.3164647e+02   1.3093548e+02   2.1801444e+02   1.7112727e+02   1.5120073e+02   9.7797273e+01   1.7395309e+01   1.3954545e+02   1.8843727e+02   1.7190909e+02   1.0511091e+02   8.8341818e+01   7.9341745e+01
   1.9097818e+02   2.2935811e+02   6.6548182e+01   1.3298887e+02   1.5988548e+02   1.4364844e+02   2.1656818e+02   9.7545455e+01   1.5732545e+02   1.7475760e+02   8.2376364e+01   8.0788073e+01   1.5331455e+02   1.5774938e+02   1.6369545e+02   1.3237436e+02   9.3105455e+01   1.4121884e+02   1.4042727e+02   1.6766582e+02   1.9659545e+02   1.6260782e+02   1.3260273e+02   1.2029451e+02   8.7645455e+01   9.8051091e+01   1.6844182e+02   2.2409102e+02   8.4645475e+01   1.4871764e+02   1.2115182e+02   1.6913149e+02   1.0002364e+02   1.1499447e+02   1.5417548e+02   1.0039524e+02   1.0449727e+02   1.1236385e+02   8.1554545e+01   8.2067455e+01   1.1990636e+02   8.4852036e+01   2.1560548e+02   1.5538084e+02   8.6606364e+01   1.3128876e+02   1.7798909e+02   1.2514178e+02   1.2549091e+02   1.8584345e+02   1.9349727e+02   1.9538749e+02   6.4337273e+01   9.4026655e+01   4.7090909e+01   6.0744545e+01   3.3926091e+02   6.5927636e+00   1.1063818e+02   1.7618985e+02   1.3896455e+02   1.6322920e+02   9.4505475e+01   2.0297884e+02   1.3308727e+02   2.3256211e+02   1.8511273e+02   2.1500098e+02   1.9306545e+02   1.6049931e+02   1.2040548e+02   1.2818684e+02   1.2168364e+02   1.1193531e+02   1.0135636e+02   8.5998764e+01   1.1160548e+02   1.5261084e+02   8.7495455e+01   1.2292945e+02   1.1188727e+02   1.1693993e+02   8.5643636e+01   9.4500327e+01   1.0523182e+02   1.1028145e+02   8.6141818e+01   7.4250473e+01   2.4099909e+02   3.1007273e-01   1.6977909e+02   1.4874404e+02   1.4372000e+02   1.2120785e+02   1.6964548e+02   3.0958764e+02   1.3795909e+02   1.5579327e+02   8.3223636e+01   1.1332665e+02   9.3602727e+01   3.0932691e+01   7.9721818e+01   4.9379527e+01   1.2813273e+02   1.2209938e+02   1.5346818e+02   2.1642982e+02   7.7848182e+01   1.2196942e+02   1.1702909e+02   9.8854036e+01   4.8267727e+02   1.1658545e+01   2.3171636e+02   1.7632633e+02   1.4521000e+02   1.5102047e+02   1.6275455e+02   2.1472509e+02   1.6519909e+02   1.4933771e+02   9.1349091e+01   1.2405207e+02   1.3933909e+02   2.5958924e+02   7.1695475e+01   1.0294364e+02   1.8922636e+02   1.6640371e+02   1.3164182e+02   2.4092502e+02   2.2133000e+02   1.4643815e+02   2.6055364e+02   1.6325935e+02   1.3773909e+02   1.2728360e+02   1.0210091e+02   1.2341284e+02   1.1456273e+02   1.5672135e+02   8.7484545e+01   1.0148669e+02   1.1214273e+02   9.2020400e+01   9.9033636e+01   1.1476458e+02   1.4624455e+02   8.2355891e+01   9.8222727e+01   6.3531273e+01   1.2899091e+02   5.6108000e+01   1.7664818e+02   1.7618724e+02   2.0507909e+02   2.3935185e+02   1.4807548e+02   1.0721324e+02   1.0382909e+02   1.4213458e+02   8.8555475e+01   1.5445484e+02   1.7489545e+02   1.4454564e+02   1.5181727e+02   1.2476007e+02   7.7555475e+01   1.2747484e+02   9.6993636e+01   5.0439600e+01   3.7564818e+02   9.5509055e+01   1.7275818e+02   1.7158298e+02   1.4269548e+02   2.1521364e+02   2.1049818e+02   2.2484287e+02   1.3646909e+02   1.8291611e+02   1.4613909e+02   1.6677796e+02   1.5202636e+02   1.8767425e+02   1.1781909e+02   1.4607265e+02   1.3826548e+02   1.2875804e+02   1.4850548e+02   2.4812884e+02   1.4579548e+02   1.9863564e+02   1.6061273e+02   1.6096007e+02   1.2755548e+02   2.3657484e+02   1.4365727e+02   1.6097833e+02   1.2032727e+02   1.4252909e+01   1.5178545e+02   1.1011807e+02   1.2828909e+02   1.3822051e+02   1.0239182e+02   7.2647745e+01
   1.8658818e+02   1.7717931e+02   7.7738182e+01   1.0881367e+02   1.6726548e+02   1.6186804e+02   2.1761818e+02   8.2551455e+01   1.5989545e+02   2.0213200e+02   9.2226364e+01   6.8240073e+01   1.2736455e+02   1.4168538e+02   1.5636545e+02   1.7334076e+02   9.2155455e+01   1.2705484e+02   1.4762727e+02   1.5469982e+02   2.1616545e+02   1.3638222e+02   1.2950273e+02   1.2297251e+02   8.7315455e+01   1.6407749e+02   1.3811182e+02   2.1865742e+02   5.8455475e+01   1.4405284e+02   1.5134182e+02   1.7576629e+02   9.1693636e+01   7.7710873e+01   1.5098548e+02   9.7740439e+01   8.5017273e+01   1.1202225e+02   7.8364545e+01   8.0892655e+01   1.1033636e+02   1.0842764e+02   2.5279548e+02   1.3707564e+02   1.4579636e+02   1.7236356e+02   1.4970909e+02   1.1911418e+02   1.4316091e+02   1.9156985e+02   1.6534727e+02   1.7263949e+02   6.0757273e+01   8.6503055e+01   6.8000909e+01   7.0731745e+01   3.5078091e+02   1.3431164e+01   9.6588182e+01   1.2541385e+02   1.2862455e+02   1.4191640e+02   9.6645475e+01   2.0808764e+02   1.4717727e+02   3.0790491e+02   1.6101273e+02   1.6416898e+02   2.0787545e+02   1.6992451e+02   1.1583548e+02   1.7074244e+02   9.9493636e+01   7.8330509e+01   1.2111636e+02   1.1565796e+02   1.6726548e+02   1.2991804e+02   1.1996545e+02   9.7751855e+01   8.5557273e+01   1.2957633e+02   9.5353636e+01   1.0429353e+02   9.3131818e+01   1.0995945e+02   8.0571818e+01   1.1774607e+02   2.4251909e+02   1.4138473e+01   1.3515909e+02   1.4589364e+02   1.6820000e+02   1.8715945e+02   1.4069548e+02   2.1104364e+02   1.9285909e+02   1.6497127e+02   1.1503364e+02   1.0992185e+02   7.5502727e+01   3.4380691e+01   6.5391818e+01   6.1815927e+01   1.4318273e+02   1.4899538e+02   1.2922818e+02   1.9817902e+02   6.8368182e+01   9.3577818e+01   1.0236909e+02   6.9926836e+01   5.7120727e+02   1.3861455e+00   2.3033636e+02   1.7081673e+02   1.8178000e+02   1.1066487e+02   1.6730455e+02   1.4031109e+02   8.5669091e+01   1.4808011e+02   1.0219909e+02   9.0564073e+01   1.2867909e+02   1.9772204e+02   2.2365475e+01   1.2237004e+02   1.6156636e+02   1.5861651e+02   1.4988182e+02   2.5637582e+02   1.7629000e+02   1.3023135e+02   2.5309364e+02   2.5745615e+02   1.5635909e+02   1.5632400e+02   1.4238091e+02   1.2281044e+02   1.5837273e+02   1.6416655e+02   8.9574545e+01   1.2188949e+02   1.2319273e+02   6.6096400e+01   1.3298364e+02   1.2709858e+02   1.6181455e+02   6.4970291e+01   1.0575273e+02   7.2068873e+01   8.4610909e+01   6.3708400e+01   1.4459818e+02   1.9885124e+02   2.1393909e+02   2.1631305e+02   1.4931548e+02   1.0921404e+02   9.9109091e+01   1.4275218e+02   8.6645475e+01   1.8117764e+02   1.5970545e+02   1.8843084e+02   1.1828727e+02   1.1268247e+02   1.0250548e+02   9.3578839e+01   1.0633364e+02   7.0832400e+01   3.2855818e+02   7.4656255e+01   1.3599818e+02   1.0380378e+02   1.4283548e+02   2.4530244e+02   2.4725818e+02   2.5457207e+02   1.5313909e+02   2.1391251e+02   1.4961909e+02   1.5497956e+02   2.0869636e+02   1.7491065e+02   1.0700909e+02   1.3541745e+02   1.4869548e+02   7.8833639e+01   1.3583548e+02   1.5976244e+02   1.8288548e+02   2.5676844e+02   1.1990273e+02   1.9269687e+02   1.2193548e+02   2.1764444e+02   1.7069727e+02   1.5728513e+02   1.1903727e+02   6.3161091e+00   1.1240545e+02   1.4707847e+02   2.0661909e+02   1.6490411e+02   1.0382182e+02   8.5723345e+01
   1.5563818e+02   1.1903531e+02   9.5838182e+01   1.0269567e+02   1.8602548e+02   1.3103724e+02   2.3113818e+02   7.6519855e+01   1.7213545e+02   1.3167280e+02   8.2566364e+01   6.8912873e+01   1.7036455e+02   1.7615538e+02   1.5140545e+02   1.4302756e+02   1.2710545e+02   1.3272884e+02   1.3533727e+02   1.5892302e+02   2.1544545e+02   1.0847982e+02   9.0742727e+01   1.2602331e+02   8.0315455e+01   1.1287749e+02   1.1801182e+02   1.5407542e+02   6.8075475e+01   1.0295324e+02   1.5624182e+02   1.6070429e+02   7.1113636e+01   6.1257273e+01   1.8660548e+02   1.5566084e+02   7.0347273e+01   7.5005855e+01   8.4034545e+01   3.7389055e+01   7.9436364e+01   1.0856964e+02   2.5560548e+02   2.1895084e+02   1.3489636e+02   1.8275556e+02   1.7098909e+02   1.1846178e+02   1.6920091e+02   1.2953665e+02   1.5882727e+02   2.3078109e+02   4.3287273e+01   9.1040655e+01   6.2810909e+01   7.8436945e+01   3.9793091e+02   7.0916364e-01   1.3615818e+02   2.2852825e+02   1.4562455e+02   1.4527640e+02   1.2602548e+02   2.1411724e+02   1.1375727e+02   2.7652851e+02   1.4439273e+02   2.3773858e+02   2.4658545e+02   1.9168771e+02   9.8265475e+01   1.4767804e+02   1.2201364e+02   1.0785891e+02   1.1121636e+02   1.6144996e+02   9.3985475e+01   1.1059044e+02   9.1545455e+01   6.3815455e+01   7.8367273e+01   1.4238153e+02   7.9113636e+01   8.9352727e+01   5.5991818e+01   7.7880655e+01   1.0700182e+02   1.0206167e+02   2.4380909e+02   9.4152727e+00   1.5801909e+02   1.7973484e+02   1.6506000e+02   1.1760065e+02   1.3750548e+02   1.3048884e+02   1.8047909e+02   1.5796167e+02   1.1232364e+02   1.0628865e+02   8.5172727e+01   9.9277091e+01   6.2441818e+01   3.9141927e+01   1.4580273e+02   1.2568578e+02   9.4518182e+01   1.7561582e+02   7.4898182e+01   6.9635418e+01   1.1116909e+02   1.1999284e+02   7.5005727e+02  -2.9201855e+01   2.2476636e+02   1.6007233e+02   2.0288000e+02   1.0912687e+02   1.7990455e+02   1.6870309e+02   1.1271909e+02   1.6125611e+02   1.1838909e+02   1.3049887e+02   1.5748909e+02   1.8698724e+02   6.0265475e+01   1.3542804e+02   1.5789636e+02   1.5286011e+02   1.3769182e+02   1.5920102e+02   1.9586000e+02   1.1971575e+02   1.9969364e+02   1.6312815e+02   1.9516909e+02   1.1197920e+02   1.0305091e+02   1.1261684e+02   1.3123273e+02   1.2095775e+02   8.1864545e+01   1.5198629e+02   1.2210273e+02   9.6183600e+01   1.1798364e+02   1.6210858e+02   1.7043455e+02   8.0090691e+01   1.3941273e+02   7.1906073e+01   8.9850909e+01   4.2339200e+01   1.6993818e+02   1.8701404e+02   1.8536909e+02   1.7959865e+02   1.2988548e+02   1.0809844e+02   1.1863909e+02   1.2561978e+02   9.9265475e+01   1.6502804e+02   1.9008545e+02   1.5738044e+02   1.6671727e+02   1.7118807e+02   8.3405475e+01   1.4657684e+02   8.4233636e+01   6.2600400e+01   3.6126818e+02   6.4419455e+01   1.3404818e+02   1.1595978e+02   1.5221548e+02   2.1426204e+02   2.2149818e+02   2.2906287e+02   1.5423909e+02   1.8444451e+02   1.2418909e+02   1.4805396e+02   1.6774636e+02   1.5141665e+02   1.3900909e+02   2.2585745e+02   1.9279548e+02   1.4335564e+02   1.4726548e+02   2.0803804e+02   1.5774548e+02   2.9267964e+02   1.5023273e+02   1.2056047e+02   1.4021548e+02   2.2051204e+02   1.9298727e+02   1.9131193e+02   1.4808727e+02   2.1422109e+01   1.4188545e+02   2.0963007e+02   1.5566909e+02   1.4517011e+02   6.6531818e+01   9.7946545e+01
   2.3835818e+02   1.3722771e+02   1.0502818e+02   1.3253047e+02   1.4864548e+02   1.4602764e+02   2.0642818e+02   6.5356655e+01   1.0889545e+02   1.5921200e+02   1.2432636e+02   4.7952073e+01   1.4379455e+02   2.2980098e+02   1.1445545e+02   1.0193356e+02   1.3081545e+02   1.3762204e+02   1.0562727e+02   1.4491982e+02   1.7535545e+02   1.4435702e+02   8.9652727e+01   8.5070509e+01   7.6125455e+01   6.5452691e+01   9.3541818e+01   1.3470302e+02   5.6365475e+01   1.0874004e+02   9.7481818e+01   1.3645509e+02   1.2840364e+02   8.1814073e+01   2.1412548e+02   1.5030924e+02   8.5117273e+01   8.7154255e+01   7.5464545e+01   5.7124655e+01   8.1386364e+01   7.3173636e+01   3.0207548e+02   1.7489324e+02   1.3860636e+02   1.6736876e+02   1.6308909e+02   1.4376378e+02   1.5244091e+02   1.5482745e+02   1.5891727e+02   1.7562389e+02   4.6147273e+01   9.4481855e+01   7.0280909e+01   4.8409345e+01   3.2540091e+02   1.0131564e+01   1.6858818e+02   2.7670385e+02   1.6338455e+02   1.7832560e+02   1.3255548e+02   1.4859484e+02   9.5567273e+01   1.9718371e+02   2.3430273e+02   2.2821578e+02   1.8834545e+02   2.0306691e+02   7.7795475e+01   1.2683564e+02   1.0939364e+02   1.3691851e+02   1.4625636e+02   1.5916676e+02   1.0117548e+02   1.1839524e+02   1.1180545e+02   8.3404655e+01   1.0127727e+02   1.5383873e+02   7.6113636e+01   1.1249273e+02   7.3321818e+01   8.1784255e+01   9.3041818e+01   8.7608473e+01   2.3518909e+02  -3.5151273e+00   1.7568909e+02   1.8265124e+02   1.5815000e+02   1.2305345e+02   1.2645548e+02   1.7080284e+02   1.8042909e+02   1.9039567e+02   1.0041364e+02   8.9431455e+01   1.1212273e+02   8.9881091e+01   6.5011818e+01   3.7416327e+01   1.4794273e+02   1.5294458e+02   9.3708182e+01   1.6859062e+02   8.2278182e+01   8.5185018e+01   1.6726909e+02   1.5307484e+02   6.4982727e+02   9.5265455e+00   2.2133636e+02   2.0315673e+02   1.9269000e+02   1.5594207e+02   2.4605455e+02   1.8026109e+02   1.4671909e+02   1.8724611e+02   9.6489091e+01   1.2678087e+02   1.2457909e+02   1.6929004e+02   5.3455475e+01   1.6712284e+02   1.6537636e+02   1.1655171e+02   1.4326182e+02   2.4180542e+02   2.1814000e+02   1.5845335e+02   1.8615364e+02   1.0494135e+02   1.7716909e+02   1.3522920e+02   9.4620909e+01   7.9201236e+01   1.1180273e+02   1.1337215e+02   1.0448455e+02   9.7746691e+01   1.2548273e+02   1.1624320e+02   1.3436364e+02   1.1136818e+02   1.6748455e+02   8.3326691e+01   1.1917273e+02   9.2145273e+01   8.1130909e+01   7.4506800e+01   1.6593818e+02   2.2114404e+02   1.7017909e+02   1.9210385e+02   1.4507548e+02   1.1207324e+02   1.2277909e+02   1.4190858e+02   8.8175475e+01   1.6038524e+02   1.3951545e+02   1.9494604e+02   2.2285727e+02   1.8193687e+02   6.6985475e+01   1.1984044e+02   1.0728364e+02   4.2846400e+01   3.7126818e+02   7.9189455e+01   1.7190818e+02   1.4826098e+02   1.3526548e+02   2.2228804e+02   1.7158818e+02   1.4148567e+02   1.2461909e+02   1.7524411e+02   1.4480909e+02   1.2797436e+02   1.5926636e+02   1.1919505e+02   9.0579091e+01   1.7696185e+02   1.6969548e+02   2.1077364e+02   1.4907548e+02   1.8951324e+02   1.4936548e+02   2.2830004e+02   1.2923273e+02   1.5143047e+02   1.3369548e+02   2.0360364e+02   1.5436727e+02   1.6773153e+02   1.2637727e+02   4.1089091e+00   1.4131545e+02   2.1862567e+02   1.3147909e+02   1.3072531e+02   8.5441818e+01   1.0153375e+02
   2.2320818e+02   1.1586971e+02   9.2358182e+01   1.1678407e+02   1.3440548e+02   1.4249684e+02   2.2146818e+02   9.0913455e+01   1.5774545e+02   1.3301400e+02   1.0794636e+02   1.1288247e+02   1.6984455e+02   1.7476698e+02   1.0816545e+02   9.8536764e+01   1.1886545e+02   1.5819804e+02   6.5717273e+01   1.6559262e+02   2.0987545e+02   1.4430542e+02   1.3150273e+02   1.5548251e+02   5.4125455e+01   7.9212691e+01   1.0806182e+02   1.8178142e+02   7.9795475e+01   1.3024564e+02   1.2386182e+02   8.6054691e+01   1.0102364e+02   1.2624447e+02   2.3240548e+02   1.5003684e+02   8.7347273e+01   1.1992585e+02   7.8174545e+01   8.2817855e+01   8.3526364e+01   7.7192436e+01   2.7402548e+02   1.7142724e+02   1.1956636e+02   1.1779196e+02   1.6479909e+02   1.3881698e+02   1.5487091e+02   1.4606305e+02   1.5382727e+02   1.8375109e+02   7.5857273e+01   9.4525055e+01   6.4280909e+01   2.5789345e+01   3.2802091e+02   2.4919636e+00   1.3420818e+02   2.1268425e+02   1.5386455e+02   1.7713720e+02   9.5025475e+01   1.3355724e+02   9.9657273e+01   1.9065651e+02   2.1449273e+02   2.8341058e+02   2.0892545e+02   1.4251051e+02   9.7505475e+01   1.7278884e+02   1.0334364e+02   1.3659251e+02   1.3006636e+02   1.1832196e+02   1.1736548e+02   1.2486004e+02   8.3285455e+01   6.3266255e+01   8.6847273e+01   7.6133127e+01   5.8353636e+01   8.1153527e+01   1.2056182e+02   8.8525055e+01   8.1091818e+01   7.8844473e+01   2.1560909e+02  -8.3287273e+00   1.6310909e+02   1.7127764e+02   1.3991000e+02   1.1485265e+02   2.1174548e+02   2.2602964e+02   1.7761909e+02   1.7733047e+02   8.2603636e+01   1.0799625e+02   8.7222727e+01   1.1968309e+02   8.3821818e+01   6.0151527e+01   1.1613273e+02   8.8919382e+01   1.1522818e+02   1.9338902e+02   6.0608182e+01   8.3438618e+01   1.2245909e+02   1.6831964e+02   5.9244727e+02  -7.2130545e+00   2.0257636e+02   1.9418753e+02   1.8393000e+02   1.3488287e+02   2.8530455e+02   1.9547109e+02   1.3600909e+02   2.0282291e+02   8.9149091e+01   1.4531807e+02   1.4081909e+02   1.8289084e+02   6.4745475e+01   1.4806964e+02   1.4965636e+02   1.3094931e+02   1.8607182e+02   2.3948062e+02   2.1319000e+02   1.4646935e+02   1.4529364e+02   1.4175015e+02   1.2054909e+02   9.8618800e+01   1.1648091e+02   1.0359244e+02   1.0946273e+02   1.2650935e+02   7.8904545e+01   8.4983091e+01   1.1448273e+02   9.8453200e+01   1.1198364e+02   9.4828582e+01   1.5905455e+02   1.0481109e+02   1.1913273e+02   6.8098473e+01   7.3560909e+01   5.7882400e+01   1.3693818e+02   2.0274404e+02   1.6655909e+02   2.1953345e+02   1.5421548e+02   1.0615204e+02   1.2649909e+02   1.0961098e+02   9.5075475e+01   1.5317324e+02   1.5722545e+02   1.4933924e+02   1.3414727e+02   1.3212367e+02   1.1545548e+02   9.8632839e+01   1.2161364e+02   3.5560000e+01   3.5783818e+02   8.7693855e+01   1.4709818e+02   1.7939578e+02   1.3736548e+02   2.5436004e+02   1.8101818e+02   2.1649127e+02   1.3794909e+02   1.8498771e+02   1.5770909e+02   1.6009236e+02   1.7693636e+02   1.1683145e+02   1.6038909e+02   1.6780705e+02   1.4945548e+02   1.5305284e+02   1.4421548e+02   2.2386204e+02   1.6155548e+02   1.8994484e+02   1.1138273e+02   1.6580847e+02   1.3117548e+02   1.5832524e+02   1.4807727e+02   1.3833473e+02   1.3484727e+02   1.2191309e+01   1.4016545e+02   1.1933767e+02   1.6023909e+02   1.1132451e+02   1.0644182e+02   9.8993745e+01
   2.3306818e+02   1.4889091e+02   7.8698182e+01   8.4636873e+01   1.5583548e+02   1.6735244e+02   2.0208818e+02   9.5323855e+01   1.7193545e+02   1.6001880e+02   1.2060636e+02   7.9109673e+01   1.4474455e+02   1.3620498e+02   1.2369545e+02   1.8000436e+02   1.0505545e+02   1.7473284e+02   1.4590727e+02   1.8988742e+02   2.2730545e+02   1.4787102e+02   1.3407273e+02   1.4527691e+02   6.5315455e+01   1.3588749e+02   1.6640182e+02   2.0349422e+02   9.2175475e+01   1.4087524e+02   1.2186182e+02   1.6936469e+02   8.4023636e+01   1.1222447e+02   1.9645548e+02   1.0710284e+02   1.0420727e+02   1.3653705e+02   1.0489455e+02   6.9490255e+01   8.8146364e+01   8.5872836e+01   2.2640548e+02   1.2570684e+02   1.3722636e+02   1.4656916e+02   1.2936909e+02   1.0607138e+02   1.4792091e+02   1.4165905e+02   1.5487727e+02   1.8299709e+02   7.1907273e+01   9.2271055e+01   9.4810909e+01   6.3586945e+01   3.6473091e+02   9.3651636e+00   1.0606818e+02   1.5227545e+02   1.3100455e+02   1.3415600e+02   9.4265475e+01   2.1670804e+02   1.5860727e+02   3.0914051e+02   1.9239273e+02   1.7575858e+02   1.8215545e+02   1.5046211e+02   1.0321548e+02   1.3585204e+02   1.4701364e+02   4.6718909e+01   1.1106636e+02   9.0171964e+01   1.0055548e+02   1.4792484e+02   1.1338545e+02   1.3033825e+02   9.9227273e+01   1.4224273e+02   7.5303636e+01   1.2217753e+02   1.1247182e+02   8.0512255e+01   9.0661818e+01   8.3558873e+01   2.1299909e+02   8.7900727e+00   1.4015909e+02   1.5345364e+02   1.5734000e+02   1.6211825e+02   2.1093548e+02   2.0756444e+02   1.3676909e+02   1.4279847e+02   7.8463636e+01   9.1947455e+01   6.0362727e+01   7.8781891e+01   6.6391818e+01   7.7015927e+01   1.2413273e+02   1.2299938e+02   1.3555818e+02   2.3019262e+02   7.2178182e+01   1.2327302e+02   1.0402909e+02   1.2575404e+02   5.2867727e+02  -2.7814545e+00   2.1938636e+02   1.8774273e+02   1.5397000e+02   1.2093967e+02   1.6125455e+02   1.9459509e+02   1.3052909e+02   1.6759131e+02   8.8819091e+01   1.0553447e+02   1.3395909e+02   2.1848964e+02   4.1935475e+01   1.2108444e+02   1.6403636e+02   1.5322891e+02   2.0026182e+02   1.7291542e+02   1.7576000e+02   1.2070375e+02   1.8495364e+02   2.2043735e+02   1.0588909e+02   1.4712160e+02   1.0481091e+02   1.1305604e+02   1.1342273e+02   1.4385255e+02   9.1574545e+01   7.7439491e+01   1.0762273e+02   8.2002000e+01   1.1912364e+02   1.3172738e+02   1.6462455e+02   7.8175491e+01   1.0336273e+02   6.5600073e+01   1.0199091e+02   3.9938000e+01   1.7926818e+02   1.6626764e+02   1.9012909e+02   2.7054785e+02   1.3826548e+02   1.5909804e+02   1.1072909e+02   1.0201258e+02   9.4505475e+01   1.5597884e+02   1.4998545e+02   1.6124844e+02   1.2019727e+02   9.7569673e+01   8.9795475e+01   1.1835564e+02   1.3509364e+02   6.5911600e+01   4.1712818e+02   1.0962065e+02   1.3871818e+02   9.1106182e+01   1.6074548e+02   2.4481964e+02   2.1616818e+02   2.7419927e+02   1.2565909e+02   1.7859091e+02   1.7275909e+02   1.6712836e+02   1.8117636e+02   1.5811225e+02   1.3124909e+02   1.2956825e+02   1.2902548e+02   1.2502724e+02   1.3650548e+02   1.7575884e+02   1.6198548e+02   2.6324044e+02   1.8357273e+02   1.2241327e+02   1.2240548e+02   2.0079684e+02   1.6636727e+02   1.5925153e+02   1.6756727e+02   1.2863709e+01   1.1369545e+02   1.4969527e+02   1.7252909e+02   1.4639131e+02   9.1871818e+01   1.1429935e+02
   1.8168818e+02   1.1529131e+02   8.3358182e+01   1.3612407e+02   1.8893548e+02   1.0413444e+02   2.0770818e+02   7.4204255e+01   1.3727545e+02   2.0398160e+02   9.1086364e+01   5.1181273e+01   1.5407455e+02   1.6130858e+02   1.3616545e+02   2.0390676e+02   1.0153545e+02   9.5544436e+01   1.5971727e+02   1.9445262e+02   2.1140545e+02   1.3461302e+02   1.1026273e+02   1.5732171e+02   1.2569545e+02   1.2186709e+02   1.4773182e+02   1.7950782e+02   9.8645475e+01   1.3250764e+02   1.3900182e+02   1.5213349e+02   7.9113636e+01   6.8527273e+01   2.0540548e+02   8.5436839e+01   7.7257273e+01   1.0859305e+02   8.0464545e+01   5.1584655e+01   1.1233636e+02   1.1445764e+02   3.0207548e+02   1.8275324e+02   1.4179636e+02   1.9463356e+02   1.7327909e+02   1.1694858e+02   1.4606091e+02   1.6852785e+02   1.3163727e+02   2.1185629e+02   7.1047273e+01   1.1881985e+02   6.7950909e+01   4.1835745e+01   3.3488091e+02  -9.8668364e+00   1.2239818e+02   1.7215905e+02   1.4648455e+02   1.2196760e+02   1.0664548e+02   2.1286764e+02   1.5627727e+02   3.2484691e+02   1.5887273e+02   1.5910018e+02   1.9420545e+02   2.2973811e+02   1.0917548e+02   1.4466524e+02   2.2158364e+02   6.4633091e+00   1.1892636e+02   1.5673316e+02   6.8175475e+01   9.2555239e+01   9.3075455e+01   9.1593055e+01   1.2841727e+02   1.2337753e+02   7.8453636e+01   8.4925527e+01   6.3511818e+01   9.3089055e+01   8.3141818e+01   1.1859047e+02   2.4556909e+02   7.4144727e+00   1.6401909e+02   1.7620484e+02   1.7672000e+02   1.7975785e+02   1.3693548e+02   1.4386444e+02   1.6166909e+02   1.6665647e+02   9.3703636e+01   8.6438255e+01   5.5602727e+01   4.7972691e+01   6.5961818e+01   6.6290327e+01   1.2932273e+02   1.2181418e+02   1.3179818e+02   1.6521342e+02   4.5708182e+01   1.3735062e+02   1.2402909e+02   1.1548404e+02   6.2891727e+02  -1.6606545e+00   2.2366636e+02   1.8269033e+02   1.7273000e+02   1.2138887e+02   1.4180455e+02   1.9045109e+02   1.0881909e+02   1.3127811e+02   7.4819091e+01   1.0008447e+02   1.4209909e+02   2.0078844e+02   3.2935475e+01   1.0814444e+02   1.8022636e+02   1.4884371e+02   2.0202182e+02   1.3805462e+02   1.6938000e+02   1.2583415e+02   2.3369364e+02   2.6900815e+02   1.2297909e+02   1.4504440e+02   1.2581091e+02   1.3956604e+02   1.5732273e+02   1.7549055e+02   7.5764545e+01   1.0756429e+02   1.0119273e+02   8.0566400e+01   1.4745364e+02   1.3261098e+02   1.9691455e+02   6.6212291e+01   1.1027273e+02   7.0807273e+01   1.1785091e+02   5.2049200e+01   1.6588818e+02   1.4952804e+02   1.7855909e+02   1.9285345e+02   1.0474548e+02   1.2577964e+02   1.3239909e+02   1.2427898e+02   1.1264548e+02   1.5880764e+02   1.8165545e+02   1.7048484e+02   1.3081727e+02   1.4411007e+02   8.3125475e+01   1.1745924e+02   1.3866364e+02   9.0296000e+01   3.5497818e+02   7.7062655e+01   1.6966818e+02   9.6830182e+01   1.3250548e+02   2.5345884e+02   2.7792818e+02   2.1464847e+02   1.6875909e+02   2.0623291e+02   1.6389909e+02   1.8511716e+02   1.8679636e+02   1.3356265e+02   1.6238909e+02   1.4879705e+02   1.6612548e+02   1.2462924e+02   1.5298548e+02   1.8068044e+02   1.6117548e+02   2.6792524e+02   1.2423273e+02   1.7011047e+02   1.3350548e+02   1.8294884e+02   1.9931727e+02   2.6552553e+02   1.3679727e+02   2.0655309e+01   1.3631545e+02   1.5921567e+02   1.5380909e+02   1.8179891e+02   9.2391818e+01   7.5737745e+01
   1.8716818e+02   7.9232909e+01   7.6838182e+01   1.3159567e+02   1.8836548e+02   1.2418004e+02   2.3565818e+02   7.4018255e+01   1.4755545e+02   1.8206920e+02   1.1099636e+02   7.0778473e+01   1.6307455e+02   2.3139858e+02   1.3478545e+02   1.9173716e+02   1.3272545e+02   1.4904924e+02   1.0771727e+02   1.4408262e+02   2.1330545e+02   1.0684102e+02   1.0479273e+02   1.0518931e+02   9.1645455e+01   9.3401091e+01   9.8971818e+01   1.7997862e+02   7.4265475e+01   1.2130804e+02   1.2248182e+02   1.3540509e+02   6.9833636e+01   6.6219673e+01   2.5607548e+02   9.0673239e+01   8.6347273e+01   7.6345855e+01   9.4224545e+01   4.9103855e+01   1.1714636e+02   1.1859284e+02   2.8745548e+02   1.7392284e+02   1.1884636e+02   1.8313956e+02   1.7208909e+02   1.1851378e+02   1.1568091e+02   2.1514825e+02   1.2163727e+02   1.6418629e+02   4.7097273e+01   7.2825855e+01   6.8050909e+01   2.7587745e+01   2.3473091e+02   2.8051636e+00   1.5848818e+02   2.2417185e+02   1.1000455e+02   2.6069600e+02   1.0550548e+02   1.8975884e+02   1.2951727e+02   2.5036771e+02   1.8887273e+02   1.7761018e+02   2.2330545e+02   1.8788011e+02   1.0831548e+02   8.3444039e+01   2.6082364e+02  -9.0058909e+00   1.4264636e+02   6.7605564e+01   7.7125475e+01   1.0169924e+02   8.5175455e+01   8.6855055e+01   9.8367273e+01   1.2845153e+02   8.1263636e+01   9.1850727e+01   1.0608182e+02   6.7063455e+01   7.4381818e+01   1.0848127e+02   2.5003909e+02   1.4916873e+01   1.6582909e+02   2.0401004e+02   1.2925000e+02   1.8175545e+02   1.1764548e+02   1.4221764e+02   1.5628909e+02   1.6856687e+02   1.0770364e+02   1.1988825e+02   8.8172727e+01   6.6087091e+01   5.2441818e+01   8.2851927e+01   1.4580273e+02   1.2906578e+02   8.1658182e+01   1.5560462e+02   4.8708182e+01   1.0844062e+02   1.7031909e+02   1.3335084e+02   6.7391727e+02  -2.6070655e+01   2.2152636e+02   1.5743153e+02   2.2435000e+02   1.8511927e+02   1.8775455e+02   2.1252509e+02   1.2800909e+02   1.3884291e+02   8.6349091e+01   1.0654207e+02   1.4214909e+02   2.1674444e+02   6.4745475e+01   1.5811964e+02   2.0432636e+02   1.3491571e+02   1.9012182e+02   1.7643662e+02   1.8862000e+02   1.5186495e+02   1.7029364e+02   1.6795015e+02   1.4816909e+02   2.2183920e+02   8.9140909e+01   1.1639964e+02   1.2027273e+02   1.1802455e+02   9.6864545e+01   1.3197629e+02   1.1924273e+02   7.7222400e+01   1.1931364e+02   1.1586218e+02   1.3876455e+02   8.2434291e+01   1.3036273e+02   6.5150073e+01   8.9040909e+01   4.6214000e+01   1.6164818e+02   2.0771724e+02   1.5845909e+02   1.7208145e+02   1.2521548e+02   1.1142204e+02   1.2963909e+02   1.5221978e+02   7.6455475e+01   1.6889284e+02   2.0603545e+02   1.7591444e+02   1.9690727e+02   2.0086287e+02   1.1988548e+02   1.2675844e+02   1.4195364e+02   7.3932800e+01   2.7288818e+02   7.4489855e+01   1.8347818e+02   1.4391538e+02   1.4269548e+02   1.9869364e+02   2.0163818e+02   2.0970167e+02   1.4065909e+02   1.9982091e+02   1.5627909e+02   1.4353676e+02   1.8026636e+02   1.2689505e+02   1.4100909e+02   2.2464745e+02   2.0150548e+02   1.8303884e+02   1.2307548e+02   1.7659324e+02   1.7002548e+02   2.6959724e+02   1.4200273e+02   1.5854887e+02   1.3193548e+02   1.9155444e+02   1.8455727e+02   1.9946633e+02   1.0341727e+02   2.0995709e+01   1.9312545e+02   1.6853087e+02   1.5885909e+02   1.4072491e+02   7.6301818e+01   8.2924945e+01
   1.8149818e+02   1.5592651e+02   8.3738182e+01   1.3376367e+02   1.4193548e+02   1.4446444e+02   2.0318818e+02   8.0235855e+01   1.4413545e+02   9.5482800e+01   1.1079636e+02   8.6704473e+01   1.5736455e+02   2.0961538e+02   9.6025455e+01   1.2131796e+02   1.5000545e+02   1.9085684e+02   1.2157727e+02   1.5450382e+02   2.2683545e+02   1.4252862e+02   1.2131273e+02   8.5677709e+01   7.7785455e+01   7.6939891e+01   1.2130182e+02   1.7696222e+02   6.3265475e+01   9.4568039e+01   1.0534182e+02   1.3368629e+02   8.6213636e+01   1.0290927e+02   3.1388548e+02   1.4147844e+02   7.6497273e+01   1.1584385e+02   8.9554545e+01   6.5757455e+01   1.0747636e+02   8.0896436e+01   3.1164548e+02   1.9536764e+02   1.2341636e+02   1.6110396e+02   1.6398909e+02   1.3740178e+02   1.2320091e+02   1.9321665e+02   1.1844727e+02   2.1691149e+02   4.7427273e+01   9.9039455e+01   7.4710909e+01   5.2764945e+01   2.2688091e+02   2.2431636e+00   1.7220818e+02   2.5036425e+02   1.3796455e+02   1.7573920e+02   9.4985475e+01   1.6903044e+02   9.8797273e+01   2.0325531e+02   2.7349273e+02   2.6231058e+02   2.1934545e+02   1.3686691e+02   1.3374548e+02   7.3269639e+01   2.7015364e+02  -1.9422909e+00   1.4606636e+02   1.4523196e+02   1.0383548e+02   1.0418244e+02   9.4285455e+01   3.0966255e+01   8.0177273e+01   1.3242673e+02   8.1303636e+01   8.7417527e+01   6.1511818e+01   8.6969055e+01   8.4041818e+01   1.1360847e+02   2.2565909e+02   3.7272727e+00   1.6420909e+02   1.6961964e+02   1.3977000e+02   1.2962385e+02   1.2740548e+02   1.4824684e+02   1.9228909e+02   1.9044687e+02   1.0394364e+02   1.2528905e+02   9.8272727e+01   1.0260909e+02   4.3341818e+01   8.1529927e+01   1.6166273e+02   1.3741698e+02   8.3948182e+01   1.6408142e+02   5.3278182e+01   6.6025018e+01   1.5478909e+02   1.9797324e+02   6.3315727e+02   1.5801455e+00   1.5780636e+02   1.8980913e+02   2.0788000e+02   1.8991687e+02   2.6325455e+02   1.9963509e+02   1.4671909e+02   1.7053611e+02   8.9109091e+01   1.2646127e+02   1.0143909e+02   1.7290124e+02   7.5265475e+01   1.4337804e+02   1.0851636e+02   1.1367051e+02   1.4117182e+02   2.1154262e+02   1.9881000e+02   1.5666975e+02   1.7635364e+02   1.3119535e+02   1.4254909e+02   1.5828880e+02   8.4190909e+01   1.1693564e+02   8.1702727e+01   8.4160145e+01   7.1144545e+01   1.3907389e+02   1.2814273e+02   1.1803040e+02   1.0388364e+02   1.1085658e+02   1.5791455e+02   1.0880229e+02   9.6362727e+01   8.2350073e+01   6.5510909e+01   3.0526400e+01   1.8097818e+02   1.7875084e+02   1.7526909e+02   1.8454665e+02   1.0893548e+02   1.3858444e+02   1.6025909e+02   1.2215018e+02   7.8695475e+01   1.7990364e+02   1.6593545e+02   1.4688244e+02   1.5966727e+02   2.0427207e+02   7.7605475e+01   7.9660839e+01   1.0928364e+02   3.8166400e+01   3.9188818e+02   7.0439855e+01   1.7004818e+02   1.8655978e+02   1.5198548e+02   2.3800044e+02   1.6263818e+02   1.3225167e+02   1.6937909e+02   1.6733331e+02   1.5927909e+02   1.4567676e+02   1.5931636e+02   1.2433105e+02   1.4724909e+02   2.0609825e+02   2.2012548e+02   1.3716924e+02   1.5669548e+02   1.7090364e+02   1.4898548e+02   2.1295044e+02   1.3923273e+02   1.1010047e+02   1.2431548e+02   2.2440404e+02   1.2617727e+02   1.5746673e+02   1.0256727e+02   5.5837091e+00   1.5931545e+02   1.5494567e+02   1.4123909e+02   1.4870451e+02   8.3201818e+01   8.3232945e+01
   2.4297818e+02   1.8847811e+02   9.6888182e+01   1.1966167e+02   1.3826548e+02   1.1113804e+02   2.1894818e+02   8.2405055e+01   2.0027545e+02   1.4309160e+02   1.0094636e+02   8.1202473e+01   1.6317455e+02   2.1877058e+02   1.3778545e+02   1.4530716e+02   1.5277545e+02   1.4424524e+02   9.0767273e+01   2.3334862e+02   1.9044545e+02   1.3890982e+02   1.1426273e+02   1.2486171e+02   7.5075455e+01   1.0620669e+02   1.2473182e+02   2.0444782e+02   7.4935475e+01   1.5244444e+02   1.3086182e+02   8.6924691e+01   1.3683364e+02   8.1139673e+01   2.4883548e+02   1.1196244e+02   1.1349727e+02   1.4460385e+02   1.0460455e+02   7.4743455e+01   8.7246364e+01   8.5844836e+01   2.5421548e+02   1.4706204e+02   1.2251636e+02   8.7795964e+01   1.4089909e+02   1.4000898e+02   1.3416091e+02   1.8766985e+02   1.5920727e+02   2.2179069e+02   6.2337273e+01   8.8656655e+01   8.0190909e+01   5.8946545e+01   2.5464091e+02  -4.4976364e+00   1.0506818e+02   1.6468545e+02   1.6815455e+02   1.4513400e+02   9.2795475e+01   1.6792564e+02   1.1694727e+02   2.3742331e+02   2.2182273e+02   1.9949418e+02   1.8977545e+02   1.4585251e+02   1.0440548e+02   9.5136839e+01   2.6068364e+02  -3.5146909e+00   9.2066364e+01   6.8451964e+01   1.4083548e+02   1.2727244e+02   8.0545455e+01   1.0801545e+02   1.0636727e+02   7.3101527e+01   8.8113636e+01   6.7252727e+01   1.1066182e+02   9.7987055e+01   7.9331818e+01   6.7175273e+01   2.2884909e+02   6.2320727e+00   1.0658909e+02   9.6899236e+01   1.5648000e+02   1.1218705e+02   2.0798548e+02   2.0066044e+02   1.5966909e+02   1.7653647e+02   7.5513636e+01   1.2465345e+02   7.4462727e+01   9.0373891e+01   9.0101818e+01   5.1119127e+01   1.0166273e+02   9.4646982e+01   1.5622818e+02   1.7644902e+02   9.0418182e+01   6.5483818e+01   1.2412909e+02   1.8580604e+02   5.9210727e+02  -2.8325855e+01   2.1333636e+02   1.8036673e+02   1.6893000e+02   1.3860287e+02   2.3245455e+02   1.9659909e+02   1.5352909e+02   1.7704131e+02   7.6009091e+01   1.3236927e+02   1.2057909e+02   1.8818004e+02   4.5075475e+01   1.5512324e+02   7.4326364e+01   4.1545709e+01   1.3136182e+02   2.7347742e+02   1.8224000e+02   1.4180535e+02   1.6875364e+02   1.4133335e+02   1.3945909e+02   1.1067600e+02   1.4433091e+02   1.1141444e+02   1.1351273e+02   1.3775535e+02   7.2484545e+01   1.0101669e+02   1.1729273e+02   9.2848400e+01   7.5693636e+01   1.1544178e+02   1.5191455e+02   1.0567229e+02   8.3512727e+01   9.0898073e+01   1.1618091e+02   5.5232800e+01   2.0793818e+02   1.5773404e+02   2.0860909e+02   2.5330945e+02   1.3769548e+02   1.3499364e+02   1.3482909e+02   9.4234582e+01   7.5555475e+01   1.8377484e+02   1.4622545e+02   1.5259924e+02   1.1557727e+02   1.2374927e+02   7.8025475e+01   9.4297239e+01   9.6183636e+01   6.4024400e+01   3.9293818e+02   8.5355855e+01   1.5537818e+02   1.8168338e+02   1.3264548e+02   2.8125764e+02   2.2416818e+02   1.8332927e+02   1.5046909e+02   1.4936611e+02   1.2318909e+02   2.0804396e+02   1.7593636e+02   1.1748145e+02   1.2724909e+02   1.6912825e+02   1.2069548e+02   1.1578364e+02   1.3493548e+02   1.6169444e+02   1.4845548e+02   2.1904284e+02   1.3328273e+02   1.8005647e+02   1.4250548e+02   2.0846884e+02   1.1917727e+02   1.4421673e+02   1.1741727e+02   7.8757091e+00   1.0412545e+02   1.1822087e+02   1.7452909e+02   1.2028131e+02   9.7201818e+01   8.2202945e+01
   1.9697818e+02   1.3825811e+02   9.0888182e+01   1.0728167e+02   1.8312548e+02   1.3512924e+02   2.2165818e+02   8.1948255e+01   2.4074545e+02   1.3866400e+02   9.2326364e+01   7.1612073e+01   1.4084455e+02   1.6455698e+02   1.3216545e+02   1.7189676e+02   1.4148545e+02   1.3281844e+02   1.2785727e+02   1.7024142e+02   2.0468545e+02   1.6139062e+02   1.2669273e+02   1.3390731e+02   9.3315455e+01   1.1393749e+02   1.2559182e+02   2.3370902e+02   9.1265475e+01   1.3461804e+02   1.4229182e+02   1.9087029e+02   8.9023636e+01   8.3684473e+01   2.0036548e+02   8.5750039e+01   1.1606727e+02   1.1905825e+02   7.4894545e+01   7.7030255e+01   1.0671636e+02   9.7147236e+01   2.2955548e+02   1.5645484e+02   1.8613636e+02   1.7722636e+02   1.3698909e+02   1.2975178e+02   1.5901091e+02   1.8111185e+02   1.7020727e+02   1.8872069e+02   6.7947273e+01   1.4573785e+02   7.1050909e+01   8.1587745e+01   3.2464091e+02   8.6623636e+00   1.0082818e+02   1.3497465e+02   1.4129455e+02   1.3162280e+02   1.1650548e+02   2.0140884e+02   1.5979727e+02   3.5599531e+02   1.7468273e+02   1.4274538e+02   1.8311545e+02   1.4852531e+02   1.2731548e+02   1.4806404e+02   1.8753364e+02  -1.7126909e+00   1.3064636e+02   8.4275564e+01   1.1164548e+02   1.3246764e+02   9.1595455e+01   1.1581145e+02   1.1569727e+02   9.5495127e+01   7.6303636e+01   1.1238753e+02   8.5471818e+01   1.3048225e+02   7.9281818e+01   7.3179273e+01   1.7999909e+02   6.5200727e+00   1.5125909e+02   1.4722564e+02   1.3410000e+02   1.5031745e+02   1.9002548e+02   1.9623724e+02   1.3142909e+02   1.6541567e+02   7.4083636e+01   8.6867855e+01   4.2172727e+01   4.9627091e+01   7.2391818e+01   6.6395927e+01   9.6562727e+01   1.2124498e+02   1.3679818e+02   2.0633342e+02   7.8988182e+01   8.2158218e+01   1.0264909e+02   1.0076444e+02   5.4677727e+02  -1.2849455e+01   2.3600636e+02   1.6946313e+02   1.4254000e+02   1.1447407e+02   1.6570455e+02   1.4183909e+02   1.0500909e+02   1.4277291e+02   9.3769091e+01   1.2518847e+02   1.3662909e+02   2.2889604e+02   2.4265475e+01   1.1840804e+02   1.4394636e+02   1.9664611e+02   1.3226182e+02   1.9911542e+02   1.9438000e+02   1.3616415e+02   2.1382364e+02   1.7892775e+02   1.1483909e+02   1.1911560e+02   1.1252091e+02   1.3805924e+02   1.3818273e+02   1.7406175e+02   8.3284545e+01   1.1258269e+02   1.4762273e+02   8.8092000e+01   1.2412364e+02   1.2570738e+02   1.3424455e+02   8.4175891e+01   9.3892727e+01   6.1067673e+01   9.4510909e+01   4.6156400e+01   1.7093818e+02   1.5988404e+02   2.2307909e+02   2.1582185e+02   1.0536548e+02   1.4254004e+02   9.2019091e+01   1.1641938e+02   7.6265475e+01   1.6590804e+02   1.6417545e+02   1.8054324e+02   1.1943727e+02   1.1092047e+02   9.8605475e+01   1.0208084e+02   1.1152364e+02   6.1797200e+01   4.5878818e+02   9.0667855e+01   1.0518818e+02   1.4807858e+02   1.7283548e+02   2.2418244e+02   2.2501818e+02   2.1264127e+02   1.3256909e+02   2.0950811e+02   1.3718909e+02   1.9178396e+02   1.7869636e+02   1.2783065e+02   1.1662909e+02   1.2521785e+02   1.0998548e+02   1.2202044e+02   1.5679548e+02   1.7894564e+02   1.6250548e+02   2.6753884e+02   1.3738273e+02   1.2591847e+02   1.5560548e+02   2.1075084e+02   1.7798727e+02   1.8551193e+02   1.8403727e+02   7.3610909e-01   1.3278545e+02   1.2859807e+02   1.8714909e+02   1.1384171e+02   1.0653182e+02   7.8316545e+01
   1.6935818e+02   1.6122771e+02   8.5928182e+01   9.9158473e+01   1.5145548e+02   1.7066284e+02   2.2323818e+02   8.3821855e+01   2.1546545e+02   1.4068640e+02   6.5846364e+01   9.3390473e+01   1.5846455e+02   1.5757738e+02   1.4997545e+02   1.5804196e+02   1.3338545e+02   1.4322644e+02   1.8819727e+02   1.4584422e+02   1.8011545e+02   1.5049622e+02   1.2484273e+02   8.8445309e+01   9.6405455e+01   1.0873029e+02   1.3792182e+02   1.9901262e+02   7.6265475e+01   1.0790804e+02   1.4148182e+02   1.7160509e+02   6.0643636e+01   6.3624873e+01   2.2250548e+02   5.1118839e+01   7.2777273e+01   1.1428145e+02   7.7274545e+01   5.3599855e+01   1.1990636e+02   9.0562036e+01   3.0074548e+02   1.8509964e+02   1.5565636e+02   1.8819476e+02   1.7927909e+02   1.4303858e+02   1.4768091e+02   2.0144825e+02   1.4672727e+02   1.5183909e+02   9.2567273e+01   8.8618255e+01   8.7240909e+01   5.0382545e+01   3.3293091e+02  -7.6208364e+00   1.3167818e+02   2.0050665e+02   1.3881455e+02   1.8558120e+02   1.0150548e+02   1.9679884e+02   1.5122727e+02   3.2758091e+02   1.6306273e+02   1.3662498e+02   1.9887545e+02   2.1288451e+02   1.1883548e+02   1.1327244e+02   2.6544364e+02   1.8145091e+00   1.5435636e+02   1.1175876e+02   9.3505475e+01   9.8488839e+01   7.8595455e+01   6.2801455e+01   1.1817727e+02   1.2019673e+02   6.5353636e+01   9.4163527e+01   7.4131818e+01   9.1339455e+01   9.1091818e+01   1.3561447e+02   2.1784909e+02   4.8220727e+00   1.5510909e+02   1.7101764e+02   1.6925000e+02   1.7583545e+02   1.3431548e+02   1.4693404e+02   1.6847909e+02   1.7745167e+02   9.8133636e+01   1.5018385e+02   6.2932727e+01   8.9536291e+01   7.9051818e+01   5.3433127e+01   1.5146273e+02   1.3185298e+02   1.2198818e+02   1.7456822e+02   9.3748182e+01   9.4547418e+01   1.3740909e+02   8.6513636e+01   7.0210727e+02  -3.6558545e+00   2.3166636e+02   1.9209033e+02   1.5740000e+02   1.4695527e+02   1.4055455e+02   1.5530109e+02   1.1057909e+02   1.4208731e+02   1.0895909e+02   1.1349327e+02   1.2614909e+02   1.9787444e+02   4.1025475e+01   1.1206724e+02   1.7541636e+02   1.3088851e+02   1.0564182e+02   2.3648502e+02   1.8129000e+02   1.5726135e+02   2.0762364e+02   2.5289375e+02   1.2207909e+02   1.8220640e+02   1.1043091e+02   1.1722644e+02   1.3937273e+02   1.5835655e+02   9.9624545e+01   1.0608549e+02   1.1024273e+02   7.1032400e+01   1.4564364e+02   1.5475578e+02   1.6281455e+02   1.0408029e+02   9.7272727e+01   8.1087273e+01   1.0394091e+02   3.8542000e+01   1.4178818e+02   1.6078604e+02   1.6593909e+02   1.5777305e+02   1.3907548e+02   1.4465324e+02   1.2149909e+02   1.1844098e+02   9.1215475e+01   1.5886204e+02   1.6474545e+02   1.6102764e+02   1.3676727e+02   1.7491407e+02   1.0693548e+02   8.2934439e+01   1.2009364e+02   7.3391600e+01   3.0474818e+02   8.7221055e+01   7.3098182e+01   4.1645782e+01   1.5326548e+02   2.1822804e+02   2.3854818e+02   2.9350887e+02   1.3461909e+02   1.9682411e+02   1.2727909e+02   1.4857676e+02   1.5493636e+02   1.2725145e+02   1.2952909e+02   1.7342585e+02   1.6431548e+02   1.6272404e+02   1.3079548e+02   2.1564564e+02   1.8307548e+02   2.3813324e+02   1.1438273e+02   1.5023847e+02   1.4598548e+02   2.0395044e+02   1.8974727e+02   2.5714113e+02   1.7094727e+02   2.1393309e+01   1.2478545e+02   1.5385807e+02   2.1290909e+02   1.2045091e+02   7.4061818e+01   8.4344145e+01
   1.7735818e+02   1.0553771e+02   1.0207818e+02   1.2091647e+02   1.7340548e+02   1.5361684e+02   2.2694818e+02   7.9615055e+01   1.3217545e+02   1.1238960e+02   1.0189636e+02   8.1606473e+01   1.8893455e+02   2.2132978e+02   1.3021545e+02   1.7205276e+02   1.6253545e+02   1.4561444e+02   1.1709727e+02   1.4105222e+02   2.4044545e+02   1.2324982e+02   9.1842727e+01   1.0327531e+02   8.0645455e+01   1.1428109e+02   1.2997182e+02   1.5783862e+02   7.5455475e+01   1.1531284e+02   1.3072182e+02   1.4293589e+02   8.0303636e+01   9.2092073e+01   2.9498548e+02   8.7130439e+01   7.2257273e+01   1.0994305e+02   6.9174545e+01   5.5627855e+01   9.0766364e+01   1.3599324e+02   4.3907548e+02   1.4698324e+02   1.5779636e+02   1.7692356e+02   1.6398909e+02   1.3383178e+02   1.3878091e+02   2.0639025e+02   1.2601727e+02   1.4383589e+02   3.9617273e+01   8.5094255e+01   9.6280909e+01   8.7229345e+01   3.1245091e+02   8.0175636e+00   1.6477818e+02   2.6009865e+02   1.5934455e+02   1.6317880e+02   9.4075475e+01   1.7591324e+02   1.2051727e+02   2.1832771e+02   2.3963273e+02   2.2530938e+02   1.9482545e+02   2.4030851e+02   1.3717548e+02   9.2325239e+01   3.0477364e+02  -3.3318909e+00   2.1130636e+02   1.3730276e+02   9.6605475e+01   9.1950839e+01   9.2805455e+01   8.5824655e+01   1.3350727e+02   1.2445033e+02   9.9683636e+01   9.7847127e+01   9.8371818e+01   1.1178025e+02   9.4041818e+01   1.0747847e+02   2.4113909e+02   1.3818873e+01   2.1749909e+02   2.0126644e+02   1.6053000e+02   1.8805305e+02   1.4102548e+02   1.4658724e+02   1.9747909e+02   2.0813167e+02   1.1322364e+02   1.7911665e+02   6.7982727e+01   9.9132291e+01   6.0821818e+01   4.2131527e+01   1.6732273e+02   1.9882418e+02   6.6608182e+01   1.6475862e+02   8.8368182e+01   7.5217818e+01   1.5845909e+02   1.6953964e+02   7.2925727e+02  -1.3877855e+01   2.3195636e+02   1.4935713e+02   2.2735000e+02   1.9454927e+02   1.7335455e+02   2.5142709e+02   1.2338909e+02   1.6835251e+02   1.1757909e+02   1.1909367e+02   1.3552909e+02   1.9689404e+02   7.3555475e+01   1.6270484e+02   1.5603636e+02   1.5939891e+02   1.4307182e+02   1.8954062e+02   2.0200000e+02   1.4960455e+02   2.2835364e+02   1.4403535e+02   1.5592909e+02   1.9463840e+02   7.6900909e+01   1.1494884e+02   1.0089273e+02   1.5343495e+02   1.2595455e+02   1.2649909e+02   1.0800273e+02   1.4854160e+02   1.6026364e+02   1.4086618e+02   1.7486455e+02   8.9646291e+01   1.0432273e+02   9.9753273e+01   1.1156091e+02   5.3222400e+01   1.8364818e+02   1.7195724e+02   1.8684909e+02   1.3067025e+02   1.2531548e+02   1.1703404e+02   1.3477909e+02   1.1251858e+02   7.4315475e+01   1.6873404e+02   1.9203545e+02   2.3136444e+02   1.7571727e+02   2.5765807e+02   1.0383548e+02   1.3151244e+02   1.1090364e+02   5.5416800e+01   3.8374818e+02   1.0095105e+02   1.6908182e+01   9.0981818e-02   1.3488548e+02   2.1464844e+02   1.9292818e+02   1.6472847e+02   1.3061909e+02   1.5195411e+02   1.2027909e+02   2.0627676e+02   1.4379636e+02   1.3686265e+02   1.1543909e+02   1.6521305e+02   2.1450548e+02   1.9842884e+02   1.5788548e+02   1.8823844e+02   1.7040548e+02   2.3914684e+02   1.3571273e+02   1.5300207e+02   1.1288548e+02   1.6736844e+02   1.8331727e+02   1.8884553e+02   1.8779727e+02   8.9553091e+00   1.8535545e+02   1.7415247e+02   1.4390909e+02   1.1259091e+02   1.0787182e+02   7.8639345e+01
   2.2854818e+02   1.7196251e+02   9.8458182e+01   1.1815607e+02   1.7283548e+02   1.2547244e+02   2.3170818e+02   8.3524255e+01   1.1979545e+02   1.3424000e+02   1.0627636e+02   1.0725607e+02   1.7298455e+02   1.8251578e+02   8.8165455e+01   8.9276764e+01   1.4867545e+02   1.7829324e+02   1.1900727e+02   1.0084942e+02   2.1983545e+02   1.4741862e+02   1.0888273e+02   1.2291211e+02   6.0165455e+01   5.9779491e+01   1.1544182e+02   1.5552102e+02   7.2835475e+01   1.1952244e+02   1.1215182e+02   1.2680149e+02   9.9113636e+01   1.1258727e+02   3.0902548e+02   1.5400724e+02   8.1207273e+01   1.1918705e+02   9.9894545e+01   1.0327025e+02   8.7626364e+01   9.6624436e+01   5.7217548e+02   1.1425239e+01   1.1094636e+02   1.4305156e+02   1.5174909e+02   1.4795098e+02   1.4020091e+02   1.5780665e+02   1.5706727e+02   1.5644189e+02   5.6097273e+01   1.0582585e+02   7.7710909e+01   7.4334945e+01   2.8007091e+02   1.7579636e+00   1.7753818e+02   2.6188785e+02   1.6372455e+02   1.6301840e+02   9.5025475e+01   1.2983724e+02   9.1137273e+01   1.9538811e+02   2.3430273e+02   2.9030578e+02   1.9454545e+02   1.7552091e+02   1.2279548e+02   1.7576564e+02   2.6011364e+02  -9.4690909e+00   1.8183636e+02   1.3861036e+02   1.2983548e+02   9.5152439e+01   8.5755455e+01   4.1128655e+01   1.1779727e+02   9.4947127e+01   6.1783636e+01   7.3069127e+01   9.4561818e+01   8.4895055e+01   1.1443182e+02   1.1655727e+02   2.3889909e+02   4.5180727e+00   1.7658909e+02   1.8643924e+02   1.4434000e+02   1.3920825e+02   1.2193548e+02   1.9268444e+02   1.8723909e+02   2.0537087e+02   1.0170364e+02   1.1875825e+02   9.3552727e+01   8.0606691e+01   5.3961818e+01   5.8200327e+01   1.7946273e+02   1.8590298e+02   8.4328182e+01   1.6748102e+02   6.5318182e+01   9.8921818e+01   1.5621909e+02   2.1519884e+02   6.9367727e+02   7.0185455e+00   2.1209636e+02   1.4580593e+02   1.7669000e+02   2.0246207e+02   1.9990455e+02   2.7010309e+02   1.5023909e+02   1.7677451e+02   1.0510909e+02   1.2804127e+02   1.2633909e+02   1.6190924e+02   6.8835475e+01   1.4974244e+02   1.4127636e+02   1.3918971e+02   1.2883182e+02   2.5062982e+02   2.2233000e+02   1.6068815e+02   2.1335364e+02   1.0210535e+02   1.3792909e+02   1.7531840e+02   7.3860909e+01   1.2038204e+02   8.7372727e+01   1.2755655e+02   1.0395455e+02   7.9929091e+01   1.4848273e+02   1.1873320e+02   1.2345364e+02   1.2724098e+02   1.9129455e+02   1.1113189e+02   1.1813273e+02   9.4558473e+01   8.8660909e+01   7.3344000e+00   1.6835818e+02   2.2076044e+02   2.0755909e+02   1.9858345e+02   1.2798548e+02   1.1287044e+02   1.4001909e+02   1.5676938e+02   7.9935475e+01   1.8500444e+02   1.5479545e+02   2.2129364e+02   1.4290727e+02   2.6137287e+02   9.0175475e+01   8.9565239e+01   9.9283636e+01   5.8586400e+01   3.2659818e+02   8.2333055e+01   9.9981818e+00   2.5403782e+01   1.6545548e+02   1.9916284e+02   1.0154818e+02   1.7541887e+02   1.1618909e+02   1.4167851e+02   1.4165909e+02   1.4470636e+02   1.7517636e+02   1.1892225e+02   1.6486909e+02   1.9844865e+02   1.4640548e+02   1.4425684e+02   1.1007548e+02   1.9178324e+02   1.7488548e+02   2.1501844e+02   1.1742273e+02   1.1722527e+02   1.3521548e+02   1.7705204e+02   1.7250727e+02   1.4919033e+02   1.3860727e+02   2.8030509e+01   1.3073545e+02   1.9252207e+02   1.6852909e+02   9.8621309e+01   1.0034182e+02   9.2861745e+01
   2.2230818e+02   1.4713171e+02   8.4118182e+01   1.0620327e+02   1.2526548e+02   1.2994804e+02   2.0508818e+02   9.9323855e+01   1.6346545e+02   1.5050640e+02   9.2276364e+01   1.0261607e+02   1.8912455e+02   1.7117458e+02   1.0912545e+02   1.3135996e+02   1.3834545e+02   2.3106964e+02   1.3328727e+02   1.6951702e+02   2.0349545e+02   1.5096582e+02   9.9792727e+01   1.1129931e+02   7.9735455e+01   7.6113891e+01   1.5025182e+02   1.9806622e+02   1.0002548e+02   1.1786724e+02   1.3048182e+02   1.3048509e+02   9.3783636e+01   1.5182367e+02   2.5217548e+02   1.2169524e+02   1.1554727e+02   9.4009855e+01   1.0417455e+02   8.0347855e+01   1.0476636e+02   8.9013236e+01   4.0888548e+02   1.1298439e+01   1.1727636e+02   1.2797516e+02   1.6460909e+02   1.2573218e+02   1.4463091e+02   1.8159225e+02   1.2991727e+02   2.0080389e+02   6.5907273e+01   1.0842105e+02   8.2620909e+01   4.2042145e+01   2.7550091e+02   1.0783564e+01   1.3201818e+02   1.4481945e+02   1.6562455e+02   1.8828640e+02   1.1764548e+02   1.6159764e+02   9.2277273e+01   2.5429691e+02   2.2225273e+02   1.9193978e+02   1.8482545e+02   1.6157851e+02   1.0764548e+02   1.1058764e+02   2.5834364e+02  -3.3774909e+00   1.1125636e+02   6.2346764e+01   1.1255548e+02   1.5129484e+02   1.0407545e+02   8.4343055e+01   1.0917727e+02   1.1396673e+02   7.0073636e+01   8.8645927e+01   8.1321818e+01   8.8234255e+01   7.3281818e+01   8.1569273e+01   2.3113909e+02   1.4098873e+01   1.5172909e+02   1.5513804e+02   1.2048000e+02   1.1930705e+02   2.1621548e+02   2.7162204e+02   1.7442909e+02   1.7006567e+02   7.1753636e+01   1.0576425e+02   9.5462727e+01   6.1453891e+01   7.5961818e+01   1.1306033e+02   1.2827273e+02   9.7668182e+01   1.2394818e+02   2.3898142e+02   5.0318182e+01   1.0317182e+02   1.3697909e+02   1.1654804e+02   5.4786727e+02  -1.0316655e+01   2.2300636e+02   2.1983313e+02   2.0107000e+02   1.1008167e+02   2.1280455e+02   2.2247109e+02   1.3904909e+02   1.6180971e+02   1.1791909e+02   1.1277647e+02   1.5695909e+02   2.0507964e+02   4.1315475e+01   1.2461404e+02   1.8118636e+02   1.4461691e+02   1.3074182e+02   2.5923702e+02   1.9900000e+02   1.3760455e+02   1.5002364e+02   1.7257175e+02   1.4840909e+02   1.2105000e+02   1.2357091e+02   1.0255524e+02   1.2775273e+02   1.5913615e+02   7.3054545e+01   9.4501091e+01   1.0986273e+02   1.0211280e+02   1.2145364e+02   9.1920982e+01   1.6419455e+02   8.0069891e+01   9.5462727e+01   8.4042073e+01   8.5230909e+01   6.8368800e+01   1.8726818e+02   2.0128764e+02   2.2065909e+02   2.1829545e+02   1.1940548e+02   1.5507684e+02   1.3163909e+02   1.4619978e+02   9.7455475e+01   1.9155284e+02   1.4827545e+02   1.9062524e+02   1.2790727e+02   1.6495287e+02   8.0215475e+01   1.4421204e+02   9.8753636e+01   7.4768800e+01   3.9997818e+02   1.0684265e+02   1.6148182e+01   1.8201782e+01   1.7712548e+02   2.3860924e+02   1.8535818e+02   2.0728407e+02   1.3851909e+02   1.5732211e+02   1.3727909e+02   2.1900676e+02   1.8074636e+02   1.5780665e+02   1.4176909e+02   1.4786665e+02   1.3921548e+02   1.4368204e+02   1.4883548e+02   2.1868244e+02   1.6421548e+02   2.0259204e+02   1.1604273e+02   1.7019567e+02   1.4002548e+02   1.5514724e+02   1.5765727e+02   1.5404833e+02   2.2922727e+02   1.4160909e+01   1.4150545e+02   1.5737047e+02   1.6480909e+02   1.7076891e+02   1.1682182e+02   8.5403345e+01
   2.0130818e+02   1.5267171e+02   7.2078182e+01   1.4154647e+02   1.2679548e+02   1.8067564e+02   2.0237818e+02   6.6820655e+01   1.9760545e+02   1.6215520e+02   8.9226364e+01   7.7710073e+01   1.3441455e+02   1.4331138e+02   1.2983545e+02   1.7318316e+02   1.2234545e+02   1.7163964e+02   1.7485727e+02   1.5952142e+02   2.1411545e+02   1.2411622e+02   1.1150273e+02   1.6922251e+02   1.0040545e+02   1.1241029e+02   1.5959182e+02   2.2312902e+02   8.5645475e+01   1.5054764e+02   1.2710182e+02   1.7708549e+02   8.9923636e+01   1.1266247e+02   2.3088548e+02   1.0301844e+02   9.3497273e+01   1.5753385e+02   9.3844545e+01   7.5174255e+01   1.1752636e+02   9.4752436e+01   4.7126548e+02   3.5803884e-01   1.4051636e+02   1.5416596e+02   1.6108909e+02   1.2639378e+02   1.7401091e+02   1.5567185e+02   1.4968727e+02   2.2251229e+02   4.9907273e+01   1.0689105e+02   6.6710909e+01   5.3214945e+01   3.5873091e+02   1.1175164e+01   1.1687818e+02   1.8779065e+02   1.3738455e+02   1.2031560e+02   1.1783548e+02   2.1525244e+02   1.4356727e+02   3.1819371e+02   1.7325273e+02   1.9313978e+02   1.9554545e+02   1.6139091e+02   1.4102548e+02   1.4725724e+02   2.3687364e+02  -4.5598909e+00   1.1235636e+02   1.0230876e+02   8.2505475e+01   1.4102884e+02   1.0454545e+02   1.0967545e+02   9.0317273e+01   1.2795553e+02   8.1643636e+01   9.3960327e+01   8.5991818e+01   9.9860655e+01   7.5001818e+01   8.6661673e+01   2.2275909e+02   8.5792727e+00   1.6644909e+02   1.2935044e+02   1.3496000e+02   1.3829865e+02   2.1264548e+02   2.0099764e+02   1.1814909e+02   1.2928807e+02   7.7603636e+01   8.4726255e+01   7.4932727e+01   6.4526291e+01   4.3011818e+01   9.1316327e+01   1.1318273e+02   1.0439538e+02   1.3779818e+02   2.2249342e+02   6.3418182e+01   9.9163818e+01   1.0883909e+02   7.7409236e+01   5.2115727e+02  -3.2179855e+01   2.2652636e+02   2.3155153e+02   1.2354000e+02   1.1490407e+02   1.5135455e+02   1.9013709e+02   1.2062909e+02   1.2671331e+02   8.1009091e+01   9.5069273e+01   1.5590909e+02   1.8778364e+02   3.5645475e+01   9.3827639e+01   1.6613636e+02   1.8187091e+02   1.4221182e+02   2.1821942e+02   1.5305000e+02   1.2018055e+02   2.1835364e+02   2.2050535e+02   1.1854909e+02   1.2439880e+02   1.3524091e+02   7.9661636e+01   1.1008273e+02   1.5916975e+02   9.1814545e+01   9.4660291e+01   1.2286273e+02   5.7162800e+01   1.0045364e+02   1.7027098e+02   1.4129455e+02   7.0901891e+01   7.6652727e+01   6.7206873e+01   1.0494091e+02   4.4562000e+01   1.8769818e+02   2.1168324e+02   2.3122909e+02   2.5502985e+02   1.3874548e+02   1.4271964e+02   1.2006909e+02   1.1602538e+02   8.4365475e+01   1.6065004e+02   1.6451545e+02   2.1185604e+02   1.1657727e+02   1.5895927e+02   1.1907548e+02   9.1013239e+01   1.0095364e+02   7.4542800e+01   4.1612818e+02   8.7790655e+01   2.4568182e+01   3.7148182e+01   2.2540548e+02   2.7978684e+02   2.4230818e+02   2.5420807e+02   1.7170909e+02   1.7904691e+02   1.6085909e+02   1.9769036e+02   1.6769636e+02   2.3357065e+02   1.0705909e+02   1.3307345e+02   1.2774548e+02   1.0755964e+02   1.2107548e+02   2.0471324e+02   1.9240548e+02   2.1947684e+02   1.6838273e+02   1.6524847e+02   1.3936548e+02   2.3067004e+02   1.4907727e+02   1.6135473e+02   2.4322727e+02   3.2570909e+01   1.2978545e+02   1.6087807e+02   1.7657909e+02   2.0125731e+02   8.7681818e+01   1.1082455e+02
   1.8273818e+02   9.7437309e+01   8.9698182e+01   1.2437687e+02   1.5474548e+02   1.3591964e+02   2.1904818e+02   9.8297055e+01   1.8360545e+02   1.4308520e+02   8.0376364e+01   8.3758073e+01   1.4398455e+02   1.5883578e+02   1.4888545e+02   1.8184916e+02   1.3472545e+02   1.4445924e+02   1.3662727e+02   1.7934982e+02   2.0278545e+02   1.2292262e+02   1.3631273e+02   1.2909771e+02   9.7835455e+01   1.1223589e+02   1.1154182e+02   2.2864302e+02   6.6795475e+01   1.1690564e+02   1.4572182e+02   1.7373589e+02   7.1923636e+01   6.7382473e+01   1.9036548e+02   1.3717004e+02   7.2877273e+01   8.4273455e+01   8.7984545e+01   6.0553055e+01   1.1519636e+02   9.6848836e+01   4.3421548e+02  -2.4379612e+00   1.8575636e+02   1.8821676e+02   1.4527909e+02   1.3813858e+02   1.5011091e+02   1.7310385e+02   1.5658727e+02   1.9224029e+02   5.5527273e+01   9.5631455e+01   5.3090909e+01   5.0874545e+01   3.8359091e+02   2.2476364e+01   1.3720818e+02   2.3249425e+02   1.4777455e+02   1.3205440e+02   1.0664548e+02   2.3505764e+02   1.4941727e+02   2.9767571e+02   1.4597273e+02   2.0461218e+02   2.4082545e+02   2.2167851e+02   1.0717548e+02   1.2648524e+02   2.3296364e+02  -1.0917091e+01   1.1678636e+02   1.4852436e+02   9.6265475e+01   9.3738039e+01   1.0649545e+02   7.1829455e+01   1.0446727e+02   1.2544353e+02   6.4923636e+01   9.8197927e+01   1.2789182e+02   8.7988655e+01   8.6041818e+01   1.2682847e+02   2.3027909e+02   1.3117673e+01   1.4615909e+02   1.6216364e+02   1.6344000e+02   1.4954025e+02   1.1793548e+02   1.5629444e+02   1.7380909e+02   1.9402527e+02   9.8173636e+01   1.2742065e+02   9.9172727e+01   2.2587091e+01   4.7631818e+01   7.6996727e+01   1.6766273e+02   1.4017698e+02   1.1079818e+02   1.6203342e+02   7.9278182e+01   6.6565018e+01   9.5459091e+01   1.0447964e+02   6.8625727e+02  -7.4378545e+00   2.4819636e+02   1.6467793e+02   1.6993000e+02   1.0995287e+02   1.2555455e+02   1.5085109e+02   9.9009091e+01   1.4463291e+02   1.0105909e+02   1.0846527e+02   1.2167909e+02   1.8847204e+02   3.4645475e+01   9.5237639e+01   1.2465636e+02   1.7951931e+02   1.0879182e+02   2.2123302e+02   1.9781000e+02   1.1640975e+02   2.4262364e+02   1.9809375e+02   1.4831909e+02   1.5958720e+02   1.3552091e+02   1.1068924e+02   1.6513273e+02   1.6995575e+02   9.1384545e+01   1.3960469e+02   9.9862727e+01   5.0862800e+01   1.2703364e+02   1.5438458e+02   1.5276455e+02   8.1694291e+01   8.9562727e+01   7.8794073e+01   8.5180909e+01   6.3952800e+01   1.4945818e+02   1.5312244e+02   1.6931909e+02   2.0183265e+02   1.1921548e+02   1.2371204e+02   1.0349909e+02   1.1878098e+02   9.8175475e+01   1.9215524e+02   1.6379545e+02   1.9505364e+02   1.2543727e+02   1.5192047e+02   8.6025475e+01   9.6227239e+01   1.0275364e+02   6.0018800e+01   3.3712818e+02   8.8730655e+01   3.2998182e+01   8.8537818e+00   1.9626548e+02   2.5583804e+02   2.8097818e+02   2.2482447e+02   1.5465909e+02   1.7027091e+02   1.7194909e+02   1.7319316e+02   1.4345636e+02   1.7335985e+02   1.0000909e+02   1.2578745e+02   1.2026548e+02   1.0762804e+02   1.5855548e+02   1.7051484e+02   1.6645548e+02   2.9741284e+02   1.1671273e+02   1.2776207e+02   1.0340548e+02   1.7135684e+02   2.0526727e+02   2.3285953e+02   2.7084727e+02  -3.9286909e+00   1.0478545e+02   1.3626807e+02   2.1833909e+02   1.4186651e+02   9.9391818e+01   5.7797745e+01
   1.6025818e+02   9.7955709e+01   9.8028182e+01   1.2476047e+02   1.7031548e+02   1.7824404e+02   1.9004818e+02   1.0004705e+02   1.3413545e+02   1.5385280e+02   1.0913636e+02   8.6267273e+01   1.8503455e+02   2.1269178e+02   1.3874545e+02   1.6194036e+02   1.2505545e+02   1.6737284e+02   1.2700727e+02   1.6582942e+02   1.8211545e+02   1.3272622e+02   9.5452727e+01   7.7646509e+01   7.8265455e+01   8.8561491e+01   9.0681818e+01   1.8260182e+02   8.1505475e+01   1.0096884e+02   1.3200182e+02   1.7050349e+02   8.8023636e+01   5.4854473e+01   2.5164548e+02   1.2230764e+02   6.4307273e+01   9.2489055e+01   9.6554545e+01   4.8437455e+01   1.2624636e+02   1.1082484e+02   5.5369548e+02   1.3243639e+01   1.6751636e+02   1.8190596e+02   1.6217909e+02   1.3449658e+02   1.1554091e+02   2.3877945e+02   1.6253727e+02   1.4976429e+02   2.3097273e+01   9.5325855e+01   8.3570909e+01   5.7726145e+01   3.6435091e+02   1.0556364e-01   1.5296818e+02   2.5195345e+02   1.5919455e+02   1.4866080e+02   8.0695475e+01   1.4527364e+02   1.1765727e+02   2.4969651e+02   2.0111273e+02   2.0196098e+02   2.3534545e+02   1.6763691e+02   1.0650548e+02   8.3348839e+01   2.8477364e+02  -6.1118909e+00   1.3392636e+02   1.6910316e+02   1.1760548e+02   1.0370084e+02   9.5965455e+01   9.0311855e+01   1.3150727e+02   1.2409033e+02   1.0673364e+02   1.0509313e+02   9.8371818e+01   1.0964025e+02   9.9191818e+01   8.4926473e+01   2.1494909e+02  -5.1359273e+00   1.8220909e+02   1.6060964e+02   1.2744000e+02   1.8013025e+02   1.0236548e+02   1.1697004e+02   1.9647909e+02   1.9906167e+02   8.3563636e+01   1.6039945e+02   7.2172727e+01   5.9037091e+01   6.3341818e+01   6.1929927e+01   1.3899273e+02   1.3281058e+02   7.6658182e+01   1.6009462e+02   7.5468182e+01   1.0567982e+02   1.4455909e+02   1.3360164e+02   6.0682727e+02  -6.6534545e+00   2.2066636e+02   1.6535033e+02   2.0450000e+02   1.5046727e+02   2.4965455e+02   1.8077309e+02   1.2885909e+02   1.5539491e+02   9.6539091e+01   1.1553687e+02   1.2614909e+02   1.9021444e+02   6.6985475e+01   1.4994044e+02   1.4589636e+02   1.2816011e+02   1.0983182e+02   2.0423982e+02   2.0757000e+02   1.4167895e+02   2.1055364e+02   1.8452935e+02   1.6502909e+02   1.9720040e+02   8.7290909e+01   8.4837636e+01   1.3070273e+02   1.5505015e+02   1.0086455e+02   1.5550629e+02   1.1924273e+02   1.2988240e+02   1.3698364e+02   1.3220858e+02   1.7214455e+02   7.7383891e+01   1.0008273e+02   8.9142473e+01   8.3990909e+01   2.8088000e+01   1.8126818e+02   1.3872764e+02   1.4588909e+02   1.9437705e+02   9.5505475e+01   9.3228839e+01   1.0753909e+02   1.3017778e+02   1.0160548e+02   1.3527084e+02   1.6708545e+02   2.1693044e+02   1.8409727e+02   1.7169767e+02   7.2745475e+01   1.3390964e+02   1.1966364e+02   7.3856000e+01   3.5531818e+02   6.9895455e+01   2.0808182e+01   3.3989818e+00   1.6536548e+02   1.5517004e+02   2.4616818e+02   1.9908927e+02   1.4251909e+02   1.7614211e+02   1.4927909e+02   1.8090676e+02   1.7959636e+02   1.3304865e+02   1.5462909e+02   1.9102785e+02   1.9388548e+02   2.0840844e+02   1.5617548e+02   1.7861524e+02   1.5450548e+02   2.3674884e+02   1.3814273e+02   1.3118767e+02   1.1612548e+02   1.8671924e+02   1.7731727e+02   2.2213553e+02   2.2560727e+02   2.2550509e+01   1.6702545e+02   1.6004887e+02   2.0028909e+02   1.4003051e+02   8.3251818e+01   9.6088945e+01
   2.2011818e+02   1.1130691e+02   8.5548182e+01   1.2684887e+02   1.4921548e+02   1.2850204e+02   1.6889818e+02   9.4219055e+01   1.2674545e+02   1.5554400e+02   1.1360636e+02   1.0380967e+02   1.7427455e+02   2.0703258e+02   1.1731545e+02   1.4189476e+02   1.5905545e+02   1.3660284e+02   9.7237273e+01   1.1197102e+02   2.0816545e+02   1.5854222e+02   9.0222727e+01   8.1214909e+01   6.8835455e+01   6.8225891e+01   1.0973182e+02   1.8821782e+02   5.6315475e+01   1.0498404e+02   1.0586182e+02   1.3730469e+02   9.8693636e+01   6.2100873e+01   3.0445548e+02   1.4013284e+02   1.0306727e+02   9.6668255e+01   9.6174545e+01   5.8607855e+01   1.0409636e+02   7.9826836e+01   5.2598548e+02   1.1360439e+01   1.2651636e+02   1.4233596e+02   1.7636909e+02   1.4027138e+02   1.4744091e+02   1.1127745e+02   1.4068727e+02   1.5937229e+02   5.6997273e+01   1.0027385e+02   5.7330909e+01   8.0445345e+01   3.3445091e+02   2.9307564e+01   1.5748818e+02   2.4678185e+02   1.5686455e+02   1.8079720e+02   1.1126548e+02   1.2368804e+02   9.4517273e+01   1.9606771e+02   1.8063273e+02   2.8578938e+02   1.9106545e+02   1.0879931e+02   1.4655548e+02   1.0886484e+02   2.5263364e+02   3.5093091e+00   1.5935636e+02   1.1035876e+02   1.1136548e+02   8.0720039e+01   8.4075455e+01   7.4893055e+01   8.8037273e+01   9.4897927e+01   6.7453636e+01   8.3955527e+01   8.8231818e+01   8.1641455e+01   9.7041818e+01   7.1478473e+01   1.6151909e+02   1.5618473e+01   1.8177909e+02   1.8597404e+02   1.5553000e+02   1.2222305e+02   1.4583548e+02   1.7615244e+02   1.7919909e+02   1.8206407e+02   1.0756364e+02   1.1785945e+02   7.2312727e+01   8.1405891e+01   3.8151818e+01   7.2565127e+01   1.7513273e+02   1.5057938e+02   8.9558182e+01   1.3706262e+02   6.6708182e+01   9.6620618e+01   1.7197909e+02   1.8021804e+02   6.8977727e+02   3.9005455e+00   2.0361636e+02   1.3586433e+02   2.0507000e+02   2.0533167e+02   2.3670455e+02   1.7325909e+02   1.5257909e+02   1.4115731e+02   8.0819091e+01   1.1889447e+02   1.1743909e+02   1.7300124e+02   4.9605475e+01   1.7881084e+02   1.3303636e+02   1.6365891e+02   1.3045182e+02   2.2607022e+02   1.9438000e+02   1.4587415e+02   1.3962364e+02   1.6746375e+02   1.6088909e+02   1.4939160e+02   8.9860909e+01   6.6962036e+01   1.0556273e+02   1.3501135e+02   7.1714545e+01   1.5079829e+02   1.5514273e+02   1.1401040e+02   1.2003364e+02   1.3837458e+02   1.9557455e+02   1.1936949e+02   1.0217273e+02   8.1405273e+01   7.6320909e+01   2.6991600e+01   1.4435818e+02   1.3606044e+02   1.8684909e+02   1.8248025e+02   1.1093548e+02   1.4104444e+02   9.8299091e+01   1.8719698e+02   7.2795475e+01   1.6385564e+02   1.6617545e+02   1.6657324e+02   2.0600727e+02   1.9990487e+02   8.2985475e+01   1.3233044e+02   1.3118364e+02   6.4984400e+01   3.6150818e+02   9.1920255e+01   1.9338182e+01   1.1896582e+01   1.3855548e+02   1.7335484e+02   1.7658818e+02   1.5217567e+02   1.5551909e+02   1.6677211e+02   1.2818909e+02   1.3850396e+02   1.4607636e+02   1.3449025e+02   1.3976909e+02   1.8964665e+02   1.9926548e+02   2.1325804e+02   1.3207548e+02   1.7554324e+02   1.4636548e+02   2.2226004e+02   1.2781273e+02   9.2544073e+01   1.1802548e+02   1.9218724e+02   1.4617727e+02   2.1224673e+02   1.0256727e+02   2.6863709e+01   1.6921545e+02   1.6777367e+02   1.6795909e+02   9.4666909e+01   8.0341818e+01   1.0798175e+02
   2.3682818e+02   1.6007011e+02   1.1130818e+02   1.2626807e+02   1.7993548e+02   1.0638444e+02   1.7680818e+02   1.0839625e+02   1.4093545e+02   1.2159880e+02   1.1099636e+02   1.0687847e+02   1.6098455e+02   1.8794578e+02   1.1797545e+02   1.0127196e+02   1.2610545e+02   1.6799884e+02   1.1404727e+02   1.3700622e+02   1.9740545e+02   1.3592302e+02   1.0093273e+02   1.3182811e+02   5.4075455e+01   8.2976691e+01   1.2840182e+02   1.4981422e+02   6.0025475e+01   1.2330724e+02   1.1415182e+02   1.3731149e+02   1.0407364e+02   9.0480473e+01   2.6660548e+02   1.2897084e+02   1.0330727e+02   1.2621905e+02   1.0170455e+02   9.3745455e+01   7.5576364e+01   7.6828436e+01   4.2421548e+02  -6.3479612e+00   1.0560636e+02   1.0262876e+02   1.5141909e+02   1.3607738e+02   1.4287091e+02   1.1687305e+02   1.7325727e+02   1.4786669e+02   5.9757273e+01   9.7393055e+01   5.9900909e+01   3.0949745e+01   2.7812091e+02  -8.1360364e+00   1.0267818e+02   1.8039665e+02   2.0981455e+02   1.3247120e+02   7.1935475e+01   1.6444444e+02   1.1213727e+02   2.0008811e+02   1.8506273e+02   2.2757498e+02   1.9596545e+02   1.4911731e+02   1.1055548e+02   1.4045484e+02   2.2601364e+02   9.1890909e-01   1.1216636e+02   1.1818396e+02   1.1893548e+02   1.4388444e+02   9.2805455e+01   8.6034655e+01   1.0193727e+02   1.0373593e+02   7.0733636e+01   8.4453127e+01   8.2851818e+01   7.3591855e+01   7.6711818e+01   6.2764873e+01   2.2813909e+02   2.4768873e+01   1.8258909e+02   1.8571924e+02   1.2329000e+02   1.2284225e+02   2.0655548e+02   1.8158484e+02   2.0261909e+02   2.1653047e+02   1.0894364e+02   9.6889055e+01   8.8072727e+01   7.2235091e+01   6.5291818e+01   9.4013927e+01   1.6089273e+02   9.0578582e+01   1.2594818e+02   1.8963142e+02   6.6228182e+01   1.2608902e+02   1.9697909e+02   1.4778804e+02   6.1858727e+02  -5.4425455e-01   2.1933636e+02   1.9107673e+02   2.2026000e+02   1.4501647e+02   2.0665455e+02   2.8256309e+02   1.5781909e+02   1.7654811e+02   8.3579091e+01   1.6028367e+02   1.2462909e+02   1.7637604e+02   5.6125475e+01   1.4594924e+02   1.5441636e+02   1.5790851e+02   1.6255182e+02   2.4464222e+02   2.0224000e+02   1.4124535e+02   1.0835364e+02   1.4083535e+02   1.0602909e+02   1.5754040e+02   1.4438091e+02   1.2031044e+02   1.3342273e+02   1.2864255e+02   8.6864545e+01   1.2900629e+02   1.1681273e+02   1.2098680e+02   8.5363636e+01   1.2466818e+02   1.6705455e+02   1.2255109e+02   1.2975273e+02   8.0198873e+01   9.0900909e+01   6.9445200e+01   2.0135818e+02   1.2573044e+02   1.8941909e+02   1.7798465e+02   1.3250548e+02   1.4921884e+02   1.4434909e+02   1.4475298e+02   7.1405475e+01   1.8772684e+02   1.7093545e+02   1.8196244e+02   1.6176727e+02   1.6191407e+02   8.2265475e+01   1.1252804e+02   1.0171364e+02   7.0582000e+01   3.1764818e+02   7.4769055e+01   2.6338182e+01   1.5436582e+01   1.4312548e+02   1.8751924e+02   1.5316818e+02   1.9085927e+02   1.3932909e+02   1.3920731e+02   1.0627909e+02   1.7805676e+02   1.7655636e+02   1.2943185e+02   1.3929909e+02   1.5887425e+02   1.5336548e+02   1.7903004e+02   1.1412548e+02   1.9683924e+02   1.7126548e+02   1.6735804e+02   1.2038273e+02   9.0608473e+01   1.0488548e+02   1.9452844e+02   1.6950727e+02   1.7110033e+02   9.5467273e+01   1.2531709e+01   1.4388545e+02   1.6066007e+02   1.4861909e+02   1.1811411e+02   9.6201818e+01   8.3092945e+01
   2.7411818e+02   1.5179691e+02   8.5458182e+01   1.4138607e+02   1.2945548e+02   1.4999284e+02   1.8980818e+02   1.0182625e+02   1.7960545e+02   2.0397520e+02   1.0937636e+02   7.9008073e+01   1.6312455e+02   1.8977458e+02   1.7197545e+02   1.6076196e+02   1.8057545e+02   1.7641124e+02   1.3228727e+02   1.7554702e+02   2.1344545e+02   1.3297982e+02   1.5407273e+02   1.1719691e+02   9.3125455e+01   7.8142691e+01   1.8292182e+02   2.2484262e+02   6.4645475e+01   1.4893764e+02   1.4176182e+02   1.4538269e+02   1.1569364e+02   1.3541087e+02   2.4417548e+02   9.1525239e+01   1.1844727e+02   1.5191785e+02   8.4084545e+01   8.0865055e+01   9.6286364e+01   8.6311636e+01   4.4145548e+02  -9.3471612e+00   1.4227636e+02   1.2945516e+02   1.4993909e+02   1.2042578e+02   1.4487091e+02   1.4300305e+02   1.6753727e+02   1.6908429e+02   7.3097273e+01   1.1803585e+02   8.2520909e+01   1.8140145e+01   3.7378091e+02   6.9211636e+00   1.0296818e+02   1.4118345e+02   1.2943455e+02   1.5252160e+02   1.1693548e+02   2.1404444e+02   1.2322727e+02   2.9554091e+02   1.7958273e+02   1.9292338e+02   1.7520545e+02   1.9644811e+02   1.4502548e+02   1.1212724e+02   1.9711364e+02  -2.0719091e+01   9.5686364e+01   9.0742364e+01   1.0279548e+02   1.1255564e+02   1.1907545e+02   1.0961305e+02   8.6177273e+01   1.1547673e+02   7.9643636e+01   9.3880327e+01   9.1611818e+01   1.0713105e+02   7.4661818e+01   7.4788873e+01   2.5118909e+02   9.3948727e+00   1.6425909e+02   1.7504564e+02   1.2344000e+02   1.3117025e+02   2.4093548e+02   1.9273444e+02   1.6028909e+02   1.8995687e+02   9.8753636e+01   8.1514255e+01   9.4602727e+01   5.6432691e+01   6.6631818e+01   9.7666727e+01   1.3218273e+02   8.3445382e+01   1.1136818e+02   1.5860782e+02   7.3748182e+01   1.1391742e+02   1.4174909e+02   6.9396436e+01   6.0001727e+02   9.7013455e+00   2.8876636e+02   1.6705233e+02   1.8478000e+02   9.0814873e+01   1.8420455e+02   1.8530909e+02   1.3709909e+02   1.5154571e+02   7.6109091e+01   1.2617127e+02   1.1462909e+02   2.4084604e+02   6.6835475e+01   1.2424244e+02   1.5399636e+02   1.7537211e+02   1.9369182e+02   1.7063102e+02   1.7443000e+02   1.5028015e+02   1.4529364e+02   1.6035015e+02   1.3740909e+02   1.2331000e+02   1.3029091e+02   7.4967636e+01   1.3370273e+02   1.5776015e+02   9.6384545e+01   1.3924469e+02   1.1829273e+02   7.7958400e+01   9.9453636e+01   1.3502098e+02   1.5605455e+02   8.8431091e+01   1.2041273e+02   6.9376073e+01   8.5420909e+01   7.3743600e+01   1.7931818e+02   1.9349364e+02   2.2379909e+02   2.1676425e+02   1.1374548e+02   1.6648964e+02   1.2891909e+02   1.4041738e+02   7.6745475e+01   1.8105964e+02   1.3393545e+02   1.6225244e+02   1.1471727e+02   1.5448807e+02   8.7505475e+01   1.2558884e+02   9.3093636e+01   6.8601600e+01   3.7802818e+02   9.0318655e+01   1.6048182e+01   1.4309782e+01   1.8345548e+02   2.1591284e+02   2.0054818e+02   1.7806887e+02   1.4761909e+02   1.6383411e+02   1.6651909e+02   1.6923756e+02   1.4898636e+02   1.8949745e+02   1.4686909e+02   1.6088865e+02   1.2655548e+02   1.1488484e+02   1.4050548e+02   2.0362884e+02   1.7760548e+02   1.7223084e+02   1.5495273e+02   1.3780287e+02   1.1245548e+02   2.2044284e+02   1.6426727e+02   1.1670953e+02   9.8897273e+01   6.0673091e+00   1.2254545e+02   1.6117727e+02   1.6795909e+02   1.2799691e+02   9.2441818e+01   8.0353745e+01
   2.2449818e+02   1.3614651e+02   9.5648182e+01   1.0200087e+02   1.9960548e+02   1.1890084e+02   2.1370818e+02   6.3254255e+01   1.8365545e+02   1.3318120e+02   8.2606364e+01   8.1389673e+01   1.4031455e+02   1.1493938e+02   1.2764545e+02   2.2697836e+02   1.0519545e+02   1.1667164e+02   1.3928727e+02   1.8994702e+02   1.9773545e+02   1.5970662e+02   1.3731273e+02   1.1948771e+02   8.6025455e+01   1.2999069e+02   1.4997182e+02   2.0942862e+02   6.6455475e+01   1.2960284e+02   1.3167182e+02   1.6418989e+02   6.9073636e+01   1.0128047e+02   1.9107548e+02   8.0063239e+01   9.7207273e+01   1.1137705e+02   8.4604545e+01   4.6153455e+01   1.0443636e+02   8.3329636e+01   4.7360548e+02  -2.2109161e+01   1.3818636e+02   1.7435236e+02   1.6479909e+02   1.2585698e+02   1.6887091e+02   1.8022305e+02   1.7482727e+02   1.4293109e+02   5.3947273e+01   1.3108785e+02   8.5240909e+01   2.9882545e+01   4.1216091e+02  -1.3719236e+01   1.2682818e+02   1.3184465e+02   9.5534545e+01   1.9780360e+02   1.2207548e+02   2.2539324e+02   1.3837727e+02   2.6551891e+02   1.6220273e+02   1.4521378e+02   2.2773545e+02   1.9429571e+02   1.2769548e+02   1.0332364e+02   1.8972364e+02  -3.9878909e+00   1.2616636e+02   9.4683964e+01   6.5605475e+01   8.9290839e+01   1.2065545e+02   9.6546655e+01   1.1460727e+02   9.1582327e+01   5.5833636e+01   8.1355127e+01   9.4181818e+01   8.0495455e+01   7.9521818e+01   8.9160073e+01   2.1522909e+02   7.8416727e+00   1.5282909e+02   1.4163004e+02   1.4677000e+02   1.6415385e+02   2.1798548e+02   1.5591044e+02   1.5123909e+02   1.6516087e+02   9.2273636e+01   1.2536265e+02   7.1842727e+01   2.4723491e+01   9.0581818e+01   7.6230727e+01   1.3132273e+02   1.0842418e+02   8.5278182e+01   1.6588502e+02   7.5178182e+01   7.2133018e+01   1.0445909e+02   6.4909636e+01   5.2653727e+02  -8.3702545e+00   3.1447636e+02   1.5837553e+02   1.6716000e+02   8.7604473e+01   1.3865455e+02   1.8790309e+02   1.1819909e+02   1.6586771e+02   6.8539091e+01   1.1787687e+02   1.3128909e+02   2.0761324e+02   3.1215475e+01   1.1980204e+02   1.8941636e+02   1.5138851e+02   2.1145182e+02   1.7449022e+02   2.2581000e+02   1.1345975e+02   1.6435364e+02   2.7095535e+02   1.3878909e+02   1.4415960e+02   1.3786091e+02   1.3079204e+02   1.3304273e+02   1.5686295e+02   1.0914455e+02   1.0722389e+02   1.5371273e+02   7.0884800e+01   1.0264364e+02   1.4114578e+02   1.6248455e+02   1.0029669e+02   8.9362727e+01   6.2290073e+01   9.5420909e+01   6.8793600e+01   1.3059818e+02   2.7016124e+02   1.8879909e+02   2.6337425e+02   1.4783548e+02   1.5366244e+02   1.2182909e+02   9.6504582e+01   6.2265475e+01   1.6260804e+02   1.1084545e+02   1.4061964e+02   1.1166727e+02   1.5492207e+02   6.4885475e+01   1.3072844e+02   9.0373636e+01   5.8819200e+01   3.1702818e+02   1.0562865e+02   1.5338182e+01   1.8596582e+01   1.9621548e+02   2.4427204e+02   2.1811818e+02   1.9709327e+02   1.5808909e+02   2.0818651e+02   1.6570909e+02   1.7302236e+02   1.9998636e+02   1.8169745e+02   1.1719909e+02   1.5883225e+02   1.4240548e+02   8.4236839e+01   1.9326548e+02   1.4626804e+02   1.8698548e+02   2.1439044e+02   1.6566273e+02   1.2346607e+02   1.4160548e+02   2.3373084e+02   1.7088727e+02   1.7407993e+02   1.1837727e+02  -7.8210909e+00   1.1345545e+02   1.5885447e+02   1.7423909e+02   1.6977451e+02   1.1230182e+02   9.2714945e+01
   1.6849818e+02   1.1162651e+02   8.8648182e+01   8.8750873e+01   2.2326548e+02   1.4529804e+02   2.2404818e+02   7.4657055e+01   1.3970545e+02   1.4521720e+02   7.0706364e+01   8.0961673e+01   1.6217455e+02   1.9909058e+02   1.4793545e+02   1.8992516e+02   1.1910545e+02   1.6293884e+02   1.3304727e+02   1.5015622e+02   1.8373545e+02   1.0206662e+02   1.3041273e+02   5.5419709e+01   5.4165455e+01   1.1668949e+02   1.1473182e+02   1.6481782e+02   5.9835475e+01   9.3182439e+01   1.4924182e+02   1.5998429e+02   6.8073636e+01   4.2260473e+01   2.3317548e+02   5.0075239e+01   9.1497273e+01   6.1593855e+01   8.4174545e+01   4.5097855e+01   1.1609636e+02   1.0706684e+02   5.1845548e+02  -1.4797161e+01   1.4822636e+02   2.0268916e+02   1.7036909e+02   1.3808138e+02   1.5473091e+02   2.2578425e+02   1.3315727e+02   2.3145469e+02   2.5047273e+01   9.5019855e+01   1.0957091e+02   4.7596145e+01   3.7997091e+02   2.1285964e+01   1.5006818e+02   2.1927545e+02   1.8386455e+02   1.6892720e+02   1.1979548e+02   2.0281564e+02   1.5141727e+02   2.9742571e+02   1.8120273e+02   1.7626378e+02   2.0392545e+02   2.6553051e+02   1.1150548e+02   8.5378839e+01   2.2777364e+02   2.3581091e+00   1.5130636e+02   1.0714276e+02   1.0607548e+02   1.2386324e+02   9.4015455e+01   1.0009785e+02   1.2069727e+02   1.3280513e+02   7.4163636e+01   8.4028727e+01   1.0613182e+02   8.9059455e+01   1.0933182e+02   1.0639527e+02   2.3451909e+02   1.1348473e+01   1.5353909e+02   1.6452324e+02   1.6282000e+02   1.2920985e+02   1.3055548e+02   1.4799484e+02   1.5942909e+02   1.8855567e+02   1.2236364e+02   1.1029545e+02   8.1412727e+01   4.7907891e+01   8.1151818e+01   3.7885127e+01   1.2661273e+02   1.2118098e+02   1.2341818e+02   1.6492382e+02   9.6938182e+01   5.7342218e+01   1.1469909e+02   6.6040436e+01   6.4563727e+02  -3.1882545e+00   1.8000636e+02   1.7880313e+02   1.4621000e+02   1.4566047e+02   1.3605455e+02   1.7066109e+02   1.1328909e+02   1.4773051e+02   6.9819091e+01   1.3986447e+02   1.0157909e+02   1.6927004e+02   3.2215475e+01   1.1986204e+02   1.4660636e+02   1.4938331e+02   1.3574182e+02   1.9754702e+02   1.6472000e+02   1.2539695e+02   1.2869364e+02   2.3493815e+02   1.5697909e+02   1.2541440e+02   9.4670909e+01   1.4538724e+02   1.3994273e+02   1.5031095e+02   9.6524545e+01   1.1176349e+02   1.5348273e+02   4.7143200e+01   1.1050364e+02   1.3537698e+02   1.6500455e+02   9.1665091e+01   8.2412727e+01   6.0706073e+01   7.4420909e+01   6.3523600e+01   1.3545818e+02   2.0667244e+02   1.8488909e+02   2.0530705e+02   1.4607548e+02   1.2123324e+02   1.0853909e+02   9.6047782e+01   7.5695475e+01   1.6300364e+02   1.4103545e+02   1.6958444e+02   1.2176727e+02   1.1640407e+02   6.6745475e+01   1.0257964e+02   8.8523636e+01   5.9447200e+01   3.3288818e+02   8.2359855e+01   1.6758182e+01   2.9629818e+00   1.4226548e+02   2.4201804e+02   2.6173818e+02   2.2570367e+02   1.2299909e+02   1.7356371e+02   1.3732909e+02   2.0619276e+02   2.0131636e+02   1.6450105e+02   1.0538909e+02   1.4077705e+02   1.1050548e+02   7.4318839e+01   1.0860548e+02   1.8909084e+02   1.8140548e+02   2.5288684e+02   1.5519273e+02   1.2839367e+02   1.1336548e+02   1.6699004e+02   1.7155727e+02   1.8759633e+02   1.1841727e+02   1.5795709e+01   1.3435545e+02   1.2709247e+02   1.8271909e+02   1.6505611e+02   1.0130182e+02   9.3544945e+01
   1.8330818e+02   8.7111709e+01   1.0140818e+02   1.2535007e+02   1.8650548e+02   1.3118884e+02   2.5870818e+02   5.5794255e+01   1.4427545e+02   1.2280160e+02   9.0996364e+01   8.3908473e+01   2.0107455e+02   2.5464858e+02   1.6026545e+02   1.7202876e+02   1.3796545e+02   1.2705004e+02   1.2719727e+02   1.6400422e+02   1.9178545e+02   1.2456262e+02   8.4502727e+01   7.5672509e+01   9.5735455e+01   9.6643891e+01   1.0987182e+02   1.6210662e+02   8.4405475e+01   1.0606684e+02   1.5176182e+02   1.4920269e+02   8.4263636e+01   4.1965273e+01   2.4545548e+02   1.0556284e+02   9.3497273e+01   8.2293855e+01   8.4704545e+01   7.4955455e+01   1.4500636e+02   1.0355404e+02   5.5412548e+02   5.3992388e+00   1.4346636e+02   1.9030996e+02   1.6636909e+02   1.1564138e+02   1.6963091e+02   1.7659225e+02   8.8257273e+01   2.3613669e+02   3.7857273e+01   9.1995055e+01   8.1430909e+01   5.1087345e+01   3.3864091e+02   2.2262364e+01   1.5701818e+02   2.7557945e+02   1.6534455e+02   1.8078880e+02   8.1985475e+01   1.5560044e+02   1.1584727e+02   2.6603131e+02   2.0139273e+02   2.0284858e+02   2.1158545e+02   1.8791771e+02   7.3125475e+01   9.9969239e+01   2.3534364e+02  -8.0574909e+00   1.8187636e+02   1.4455716e+02   8.2835475e+01   1.0157244e+02   8.6015455e+01   1.0252785e+02   6.6367273e+01   1.5863153e+02   7.3873636e+01   7.5481927e+01   8.7701818e+01   6.0113855e+01   5.7471818e+01   1.0240407e+02   2.4680909e+02  -5.0647273e+00   1.8791909e+02   2.1401284e+02   1.7053000e+02   1.4459305e+02   1.1707548e+02   1.4164324e+02   3.9595909e+02   3.0632727e+00   1.4194364e+02   9.8629055e+01   1.0103273e+02   5.0768291e+01   4.7481818e+01   6.4338727e+01   1.5418273e+02   1.4830538e+02   7.7328182e+01   1.7490102e+02   1.0489818e+02   7.8035418e+01   1.6226909e+02   1.0985484e+02   7.3144727e+02  -2.8630545e+00   2.0033636e+02   1.4502673e+02   1.8678000e+02   1.3831487e+02   1.7850455e+02   1.7616509e+02   1.3162909e+02   1.6526331e+02   1.3786909e+02   1.4404047e+02   1.2628909e+02   2.5758324e+02   5.3985475e+01   1.6217044e+02   1.6860636e+02   1.3667331e+02   1.5979182e+02   2.2143302e+02   1.9176000e+02   1.3823375e+02   1.3849364e+02   1.8142415e+02   1.9931909e+02   1.5669720e+02   1.0762091e+02   9.7301236e+01   1.3627273e+02   1.4698455e+02   1.0986455e+02   1.6640629e+02   1.2376273e+02   9.7280800e+01   1.0869364e+02   1.3066178e+02   1.6557455e+02   1.0018949e+02   1.2998273e+02   1.0056047e+02   1.0385091e+02   5.8649200e+01   1.2431818e+02   2.2466364e+02   2.3050909e+02   1.6327745e+02   1.1774548e+02   1.3887964e+02   1.1496909e+02   1.3029338e+02   1.0288548e+02   1.7882844e+02   1.4289545e+02   1.8181564e+02   1.2809727e+02   1.5827767e+02   9.2645475e+01   9.0217639e+01   9.7853636e+01   6.1460800e+01   3.2202818e+02   1.0969865e+02   2.4758182e+01   7.0298182e-01   1.7202548e+02   2.6191724e+02   2.7077818e+02   2.5955047e+02   1.4880909e+02   1.8682891e+02   2.0518909e+02   1.7491396e+02   2.0231636e+02   1.7165105e+02   1.7052909e+02   1.4780585e+02   1.1636548e+02   1.5366004e+02   1.4379548e+02   1.8522564e+02   1.5469548e+02   2.6092364e+02   1.5314273e+02   1.5065767e+02   1.1198548e+02   2.1563044e+02   2.3860727e+02   1.9338233e+02   1.4979727e+02   1.0375309e+01   1.4726545e+02   1.4662967e+02   2.1328909e+02   1.7946051e+02   1.0006182e+02   9.3974145e+01
   2.1906818e+02   1.5025091e+02   1.1378818e+02   1.4658967e+02   1.6255548e+02   1.4248484e+02   2.4499818e+02   8.2941055e+01   1.1755545e+02   1.6970920e+02   1.0846636e+02   1.1541087e+02   1.8498455e+02   2.2012578e+02   1.2021545e+02   1.3514276e+02   1.6629545e+02   1.8693364e+02   1.1014727e+02   1.4669822e+02   2.3159545e+02   1.6742782e+02   1.2769273e+02   7.3407309e+01   7.3885455e+01   9.0011891e+01   1.1159182e+02   1.5449902e+02   7.4885475e+01   9.0928439e+01   1.5610182e+02   1.3547549e+02   1.0869364e+02   8.4870873e+01   3.2345548e+02   1.4604284e+02   6.6207273e+01   6.1147055e+01   8.5324545e+01   6.9005855e+01   1.0343636e+02   9.7689636e+01   5.2121548e+02   9.1720388e+00   1.2741636e+02   1.4173396e+02   1.6812909e+02   1.3802058e+02   1.5930091e+02   1.6117865e+02   1.4220727e+02   1.4263069e+02   5.2947273e+01   1.0107785e+02   6.5900909e+01   2.6849745e+01   2.7816091e+02   3.1140764e+01   1.4882818e+02   2.4004465e+02   1.6262455e+02   1.5700640e+02   9.3315475e+01   1.6007404e+02   8.4757273e+01   1.6137851e+02   2.2039273e+02   2.4574858e+02   1.6773545e+02   1.9209571e+02   1.0526548e+02   1.4711804e+02   2.3996364e+02   4.6629091e+00   1.8473636e+02   1.1994836e+02   9.5315475e+01   7.7814039e+01   6.7225455e+01   5.8821055e+01   8.0507273e+01   9.7590327e+01   7.7783636e+01   8.2549127e+01   9.7751818e+01   8.7069855e+01   7.5661818e+01   1.1003887e+02   2.6675909e+02  -3.8507273e+00   2.0991909e+02   1.5944284e+02   1.0987000e+02   1.5282585e+02   1.6955548e+02   1.1535484e+02   3.6385909e+02  -1.0848727e+01   1.0365364e+02   1.3764225e+02   8.7072727e+01   7.2605091e+01   5.1721818e+01   6.7529527e+01   1.5132273e+02   1.5067418e+02   9.3758182e+01   1.6510662e+02   6.1898182e+01   9.2005418e+01   1.7983909e+02   1.4882924e+02   7.1053727e+02  -5.0002545e+00   2.4495636e+02   1.4736713e+02   2.2612000e+02   2.0802767e+02   2.5160455e+02   1.6936709e+02   1.4704909e+02   1.8883971e+02   1.3314909e+02   1.2370807e+02   1.4071909e+02   1.3861884e+02   6.9605475e+01   1.5844084e+02   1.3532636e+02   1.2257571e+02   1.2426182e+02   2.3980542e+02   1.9229000e+02   1.2690135e+02   1.1069364e+02   1.7664815e+02   1.6164909e+02   1.5837080e+02   8.9570909e+01   9.5745236e+01   8.7942727e+01   9.8850945e+01   8.7004545e+01   1.2304509e+02   1.3691273e+02   1.2141880e+02   1.3479364e+02   1.2728378e+02   1.6529455e+02   1.2964189e+02   1.1746273e+02   1.1156207e+02   7.0470909e+01   2.1696000e+00   1.8312818e+02   1.7457884e+02   1.7974909e+02   1.6695825e+02   1.2440548e+02   1.4844684e+02   1.1768909e+02   1.2707578e+02   7.9695475e+01   2.1016364e+02   1.5512545e+02   1.4926724e+02   1.5985727e+02   2.0906687e+02   9.3125475e+01   1.2422924e+02   1.1323364e+02   8.2710400e+01   3.4326818e+02   1.0104945e+02   2.5428182e+01   9.5593818e+00   1.2474548e+02   2.0126964e+02   2.6549818e+02   2.5125287e+02   1.4427909e+02   1.7696131e+02   1.3870909e+02   2.1256236e+02   1.5388636e+02   1.7733545e+02   1.6190909e+02   2.0640545e+02   1.7136548e+02   1.6654004e+02   1.4379548e+02   2.0555564e+02   1.9179548e+02   2.2943564e+02   1.4566273e+02   1.8001607e+02   1.3160548e+02   2.1467084e+02   2.1412727e+02   1.9548073e+02   1.2960727e+02   2.2805091e+00   1.6683545e+02   1.6925407e+02   1.7023909e+02   1.2243451e+02   1.0001182e+02   8.1888145e+01
   2.7439818e+02   1.3615451e+02   8.2078182e+01   1.0374647e+02   1.5245548e+02   1.0324284e+02   2.3980818e+02   7.0446255e+01   1.2070545e+02   1.4102720e+02   9.5516364e+01   9.3066873e+01   1.6931455e+02   2.0365938e+02   1.0369545e+02   1.0903436e+02   1.4838545e+02   2.1440644e+02   1.2214727e+02   1.3478822e+02   1.9206545e+02   1.2588022e+02   1.2126273e+02   9.8681709e+01   6.2975455e+01   9.4784691e+01   1.2911182e+02   1.5047742e+02   6.3885475e+01   1.3761844e+02   1.3138182e+02   1.4050309e+02   1.4245364e+02   1.0817007e+02   3.1802548e+02   1.3756724e+02   8.7587273e+01   1.1005665e+02   9.7794545e+01   7.7578255e+01   9.6526364e+01   5.0632436e+01   4.1707548e+02   1.6413239e+01   1.0879636e+02   1.2479356e+02   1.6427909e+02   1.1389858e+02   9.3440909e+01   1.5030745e+02   1.7396727e+02   1.4289989e+02   5.3667273e+01   8.3400255e+01   5.4810909e+01   3.0406945e+01   2.8526091e+02   7.5727636e+00   1.4577818e+02   2.2066865e+02   1.4657455e+02   1.7777040e+02   1.0664548e+02   1.6876764e+02   7.9757273e+01   2.0310851e+02   2.2425273e+02   2.2120978e+02   1.9011545e+02   1.4739531e+02   1.0507548e+02   1.4108324e+02   2.5539364e+02   2.3998509e+01   1.1749636e+02   1.4032756e+02   1.0217548e+02   1.1364524e+02   5.4385455e+01   7.7058255e+01   7.0797273e+01   1.0965713e+02   7.0873636e+01   7.2061927e+01   9.4851818e+01   7.5871855e+01   7.1091818e+01   7.3784473e+01   2.2141909e+02   3.6364727e+00   1.5906909e+02   1.5798084e+02   9.8010000e+01   1.4539465e+02   1.6764548e+02   1.4069764e+02   3.7838909e+02  -2.9821127e+01   7.6703636e+01   8.3178255e+01   7.7032727e+01   7.0448291e+01   5.5531818e+01   5.6224727e+01   1.3351273e+02   1.3438898e+02   7.6088182e+01   1.5200022e+02   5.8178182e+01   6.3353018e+01   1.9007909e+02   1.5272004e+02   6.2563727e+02  -2.5382545e+00   2.2342636e+02   1.7946953e+02   2.1783000e+02   1.5588087e+02   2.3000455e+02   2.0269509e+02   1.1909909e+02   1.9631571e+02   9.9349091e+01   1.1060207e+02   7.9959091e+01   1.5942964e+02   4.9695475e+01   1.4761364e+02   1.2422636e+02   1.1436371e+02   1.2502182e+02   2.3064462e+02   1.8005000e+02   1.4488055e+02   9.3753636e+01   1.6760335e+02   1.3764909e+02   1.4715080e+02   9.4670909e+01   1.0190724e+02   9.6422727e+01   1.0398255e+02   6.7434545e+01   8.2710691e+01   1.1010273e+02   8.2563600e+01   1.0712364e+02   8.6647382e+01   1.7124455e+02   1.0383589e+02   8.6942727e+01   6.1623673e+01   9.3900909e+01   3.5395200e+01   1.8269818e+02   1.4489324e+02   1.3355909e+02   1.9655345e+02   1.2907548e+02   9.5833239e+01   9.7969091e+01   1.2903338e+02   6.6985475e+01   1.5099044e+02   1.3655545e+02   1.6790284e+02   1.8990727e+02   2.0890287e+02   7.4215475e+01   1.2360204e+02   1.0299364e+02   7.6479600e+01   3.2088818e+02   8.2889855e+01   8.7181818e+00   1.0176182e+01   1.4107548e+02   2.0287324e+02   1.5568818e+02   1.5432767e+02   1.1999909e+02   2.0237371e+02   1.2308909e+02   1.8781196e+02   1.7312636e+02   1.0760625e+02   1.1867909e+02   2.0167385e+02   1.9807548e+02   1.7855324e+02   1.2340548e+02   1.9547684e+02   1.6050548e+02   2.0259884e+02   7.9812727e+01   1.4090407e+02   1.4264548e+02   1.8959764e+02   1.2288727e+02   1.7182993e+02   1.1089727e+02   5.7309091e-02   1.2292545e+02   2.3428687e+02   1.3504909e+02   8.7819709e+01   9.8301818e+01   7.3694945e+01
   2.2573818e+02   1.5709731e+02   8.1268182e+01   8.9101273e+01   1.4636548e+02   1.1297004e+02   2.3994818e+02   7.0815055e+01   1.6565545e+02   1.5533120e+02   9.3606364e+01   7.4219673e+01   1.7184455e+02   1.4117698e+02   1.1578545e+02   1.1996716e+02   1.4081545e+02   1.8082204e+02   1.2504727e+02   1.5250622e+02   1.9616545e+02   1.0926222e+02   1.0179273e+02   1.3761931e+02   6.5885455e+01   6.3131891e+01   1.5940182e+02   1.9586422e+02   7.3745475e+01   1.0949964e+02   1.4438182e+02   1.1875309e+02   8.9073636e+01   1.3006047e+02   2.5707548e+02   9.8353239e+01   1.1225727e+02   1.1460305e+02   7.5134545e+01   7.6291055e+01   9.1766364e+01   7.1963236e+01   4.1683548e+02   3.3762439e+01   1.2222636e+02   1.4333916e+02   1.6884909e+02   1.2868298e+02   1.5801091e+02   1.7285185e+02   1.6344727e+02   1.7836149e+02   6.8477273e+01   1.1945545e+02   6.9380909e+01   4.1191345e+01   3.2773091e+02  -1.2948364e+00   1.0101818e+02   2.0133945e+02   1.4438455e+02   1.7075560e+02   1.0455548e+02   1.8983484e+02   1.3684727e+02   2.8235131e+02   2.2025273e+02   2.1547978e+02   1.9734545e+02   1.5415691e+02   9.6795475e+01   1.4345564e+02   2.2096364e+02   2.0429091e+00   9.4496364e+01   1.0283756e+02   1.1131548e+02   1.5206404e+02   1.1433545e+02   1.2931225e+02   9.7227273e+01   1.2297273e+02   8.0783636e+01   8.4549127e+01   7.3801818e+01   7.0745855e+01   7.2381818e+01   8.1731273e+01   2.3384909e+02   1.5122073e+01   1.9053909e+02   1.6842324e+02   1.0810000e+02   1.0663745e+02   2.4383548e+02   2.3055244e+02   3.3319909e+02   1.0794073e+01   9.3893636e+01   9.9283055e+01   8.8932727e+01   1.1569629e+02   7.3011818e+01   6.5346327e+01   1.4127273e+02   1.2123818e+02   1.1889818e+02   2.0419542e+02   5.5468182e+01   8.9659818e+01   1.3055909e+02   1.6634164e+02   6.3548727e+02   4.6737455e+00   2.1300636e+02   1.8196313e+02   2.0216000e+02   1.3908447e+02   2.6005455e+02   1.9094109e+02   1.6304909e+02   1.9331971e+02   1.2076909e+02   1.2940847e+02   1.4100909e+02   2.2554564e+02   6.3835475e+01   1.7409244e+02   1.4537636e+02   2.0286171e+02   1.4669182e+02   2.4920102e+02   1.9100000e+02   1.2852455e+02   1.0475364e+02   1.5319335e+02   1.0150909e+02   1.4723200e+02   9.1950909e+01   1.4131484e+02   1.1170273e+02   1.4171015e+02   9.5004545e+01   1.0574509e+02   1.5648273e+02   1.0609320e+02   9.5843636e+01   9.9499782e+01   1.8705455e+02   1.0047109e+02   1.0594273e+02   6.9583673e+01   8.8800909e+01   9.1853200e+01   2.3321818e+02   1.7271164e+02   1.8688909e+02   1.9804705e+02   1.2226548e+02   1.1165804e+02   1.2115909e+02   1.4293818e+02   7.2835475e+01   1.6537244e+02   1.5774545e+02   1.5196764e+02   2.0724727e+02   1.7146567e+02   8.5605475e+01   9.4120839e+01   1.1433364e+02   3.0382400e+01   3.3397818e+02   1.0712265e+02   2.0908182e+01   1.6150982e+01   1.4174548e+02   2.2266964e+02   1.3577818e+02   1.7716047e+02   1.3575909e+02   1.6887291e+02   1.0513909e+02   2.0914796e+02   1.6112636e+02   1.2666625e+02   1.6671909e+02   1.9173065e+02   1.6183548e+02   2.2759244e+02   1.3160548e+02   2.2706084e+02   1.4769548e+02   2.4067364e+02   1.1333273e+02   1.0046247e+02   1.2312548e+02   2.2239924e+02   1.2626727e+02   1.8031953e+02   8.6797273e+01   2.9985309e+01   1.5921545e+02   1.8086367e+02   1.4161909e+02   1.0810411e+02   8.2581818e+01   1.0337255e+02
   2.4897818e+02   1.8104811e+02   9.2648182e+01   8.7860873e+01   1.6736548e+02   1.5634004e+02   2.2794818e+02   9.8015055e+01   1.6941545e+02   2.2822040e+02   9.6226364e+01   9.0490073e+01   1.6517455e+02   1.5214058e+02   1.8564545e+02   1.4752836e+02   1.1177545e+02   1.5062524e+02   1.3733727e+02   1.9638302e+02   2.0140545e+02   1.4832302e+02   1.3303273e+02   1.4317011e+02   6.8315455e+01   1.0164749e+02   1.7240182e+02   2.3053422e+02   8.5885475e+01   1.6185844e+02   1.6110182e+02   1.9503549e+02   9.3453636e+01   1.4990007e+02   2.1202548e+02   7.9857239e+01   1.2306727e+02   1.2425825e+02   9.9084545e+01   5.9425055e+01   1.0114636e+02   9.8972836e+01   4.0483548e+02   1.2772439e+01   1.5727636e+02   1.8034516e+02   1.5341909e+02   1.0253738e+02   1.2625091e+02   1.7963265e+02   1.7372727e+02   1.7753909e+02   6.9097273e+01   1.0992585e+02   1.1514091e+02   4.1060545e+01   3.1078091e+02   5.3116364e-01   1.1820818e+02   1.4573425e+02   1.0648455e+02   1.7749760e+02   9.5745475e+01   2.2215964e+02   1.4822727e+02   3.0644091e+02   1.6592273e+02   1.9463618e+02   1.8254545e+02   1.7914091e+02   1.2317548e+02   2.0115524e+02   1.7925364e+02   9.7597091e+00   1.0487636e+02   1.0742716e+02   1.0117548e+02   1.1187524e+02   8.3335455e+01   9.6212255e+01   1.1660727e+02   9.2422327e+01   7.5213636e+01   8.7424727e+01   7.6941818e+01   8.5634655e+01   7.2231818e+01   6.2123273e+01   2.4232909e+02   2.1036727e+00   1.5568909e+02   1.5611124e+02   1.3225000e+02   1.4741545e+02   2.1674548e+02   2.3366964e+02   2.8323909e+02  -1.2349127e+01   6.8173636e+01   7.3530655e+01   8.0982727e+01   4.7752291e+01   9.2531818e+01   7.3594727e+01   1.4661273e+02   7.3530982e+01   1.5003818e+02   2.1213422e+02   5.6508182e+01   5.6526618e+01   1.3059909e+02   1.2219844e+02   5.1505727e+02   9.9781455e+00   2.3595636e+02   2.2970713e+02   1.5593000e+02   1.2507287e+02   2.2595455e+02   1.5396909e+02   1.2547909e+02   1.6832531e+02   7.5059091e+01   1.0977527e+02   1.5586909e+02   1.6887684e+02   7.1075475e+01   1.5199324e+02   1.6499636e+02   1.8172211e+02   1.3231182e+02   2.2511142e+02   1.8095000e+02   1.4071855e+02   1.3055364e+02   1.8985935e+02   1.2121909e+02   1.4427520e+02   1.2010091e+02   1.1987284e+02   1.1865273e+02   1.6058415e+02   8.2244545e+01   1.0471589e+02   1.2995273e+02   9.7455600e+01   1.0598364e+02   1.1358858e+02   1.4667455e+02   8.1801491e+01   7.2842727e+01   6.1231673e+01   1.0985091e+02   6.7169200e+01   1.7269818e+02   1.4760324e+02   1.8760909e+02   2.0174945e+02   1.3088548e+02   1.5192844e+02   1.2434909e+02   1.5559298e+02   1.0364548e+02   1.8186764e+02   1.4884545e+02   1.4862964e+02   1.3881727e+02   1.6494007e+02   8.6405475e+01   1.2686684e+02   1.1152364e+02   6.0847200e+01   3.6807818e+02   4.8444655e+01   2.2238182e+01   3.3234582e+01   1.5431548e+02   2.3733404e+02   1.5654818e+02   1.6801887e+02   1.5118909e+02   1.6406851e+02   1.2694909e+02   1.8964316e+02   1.7412636e+02   1.5852625e+02   1.4871909e+02   1.5484065e+02   1.5788548e+02   1.5390844e+02   1.6750548e+02   1.7127884e+02   1.3798548e+02   1.7136044e+02   1.1395273e+02   1.5569287e+02   1.7045548e+02   1.5137284e+02   1.6317727e+02   1.5074673e+02   1.1679727e+02  -1.2469091e-01   1.5216545e+02   1.3132767e+02   1.9252909e+02   1.1431131e+02   8.6871818e+01   9.7419345e+01
   1.6211818e+02   1.5870691e+02   7.9838182e+01   8.2075673e+01   1.7474548e+02   1.4702964e+02   2.4046818e+02   7.7443455e+01   1.3313545e+02   1.9155280e+02   8.8996364e+01   5.5728473e+01   1.4841455e+02   1.4762138e+02   1.6402545e+02   1.7263796e+02   1.0467545e+02   1.0262324e+02   1.3776727e+02   1.7382862e+02   1.8902545e+02   1.0407342e+02   1.2398273e+02   1.1965411e+02   8.7835455e+01   1.1046589e+02   1.8263182e+02   1.6995582e+02   5.3315475e+01   1.2436404e+02   1.3229182e+02   1.6400029e+02   7.1783636e+01   8.0343673e+01   1.9421548e+02   7.3622039e+01   8.3687273e+01   1.1345865e+02   8.6604545e+01   4.3423455e+01   8.8096364e+01   1.3134684e+02   4.3155548e+02  -5.0351612e+00   1.7808636e+02   1.8454036e+02   1.5689909e+02   1.0129898e+02   1.6454091e+02   1.1956945e+02   1.5687727e+02   1.5012709e+02   4.5757273e+01   1.2812305e+02   6.1430909e+01   3.7357345e+01   3.9888091e+02  -8.3668364e+00   1.0344818e+02   1.5310505e+02   1.2277455e+02   1.3000440e+02   1.3460548e+02   1.7563084e+02   1.4779727e+02   3.0576531e+02   1.5349273e+02   2.1168058e+02   1.9758545e+02   1.7965771e+02   1.3040548e+02   1.2596684e+02   2.2277364e+02   8.9481091e+00   1.0802636e+02   1.0694516e+02   7.1405475e+01   7.1486839e+01   9.1495455e+01   7.7979455e+01   9.4367273e+01   1.2158153e+02   5.3453636e+01   8.5545527e+01   8.9181818e+01   7.7755455e+01   1.0219182e+02   7.3346473e+01   2.0556909e+02   1.1844727e+00   1.4772909e+02   1.1536804e+02   1.5058000e+02   1.6489905e+02   2.1564548e+02   1.9528764e+02   3.0299909e+02  -6.9799273e+00   8.6223636e+01   8.0226655e+01   5.3172727e+01   6.3557091e+01   6.5671818e+01   5.4693527e+01   1.2742273e+02   9.6536182e+01   1.3022818e+02   2.0314902e+02   6.4278182e+01   8.9675018e+01   1.0012909e+02   8.3296036e+01   5.6439727e+02  -2.3490545e+00   2.1352636e+02   1.7531153e+02   1.5940000e+02   8.9795273e+01   1.9970455e+02   1.1486909e+02   9.2819091e+01   1.3950811e+02   4.9769091e+01   7.7568473e+01   1.2581909e+02   1.9886084e+02   2.9835475e+01   1.0181244e+02   1.6518636e+02   1.5094691e+02   1.1174182e+02   2.1199702e+02   1.3224000e+02   1.1075535e+02   1.0235364e+02   2.2004535e+02   1.2173909e+02   1.1776360e+02   1.0976091e+02   1.1766004e+02   1.3527273e+02   1.2682455e+02   7.9814545e+01   8.0000291e+01   8.8912727e+01   5.4498800e+01   9.8223636e+01   1.2777938e+02   1.3952455e+02   5.3423491e+01   9.1032727e+01   6.9206473e+01   1.0642091e+02   3.6393600e+01   1.6759818e+02   1.8810124e+02   1.9226909e+02   2.3504665e+02   1.3017548e+02   1.0755524e+02   1.0763909e+02   1.3021978e+02   7.0315475e+01   1.5686404e+02   1.3255545e+02   1.5160284e+02   9.9857273e+01   1.3229687e+02   8.4265475e+01   9.7658039e+01   1.0842364e+02   3.1475200e+01   2.5317818e+02   3.6636655e+01   1.3288182e+01  -1.0239418e+01   1.4002548e+02   2.2752724e+02   1.8320818e+02   1.8912607e+02   1.2908909e+02   1.5717651e+02   1.6604909e+02   1.6585516e+02   1.3712636e+02   1.4615625e+02   1.4019909e+02   1.6228225e+02   1.3093548e+02   1.3377444e+02   1.3893548e+02   1.6318444e+02   1.2350548e+02   2.4436884e+02   1.6519273e+02   1.3564367e+02   1.2564548e+02   1.8686764e+02   1.1074727e+02   1.4056113e+02   1.8541727e+02   5.7157091e+00   1.3316545e+02   1.3732767e+02   1.6257909e+02   8.7567309e+01   8.2441818e+01   9.0343745e+01
   1.5787818e+02   1.2509611e+02   9.2978182e+01   1.0645447e+02   2.1226548e+02   1.3631804e+02   2.5361818e+02   8.1671455e+01   1.4841545e+02   1.6524040e+02   9.2846364e+01   9.3520473e+01   1.6841455e+02   2.0821138e+02   1.5574545e+02   1.6411036e+02   1.1577545e+02   1.2820524e+02   1.3728727e+02   2.1038702e+02   1.5978545e+02   1.2870262e+02   1.3350273e+02   9.6322509e+01   8.2925455e+01   1.5076869e+02   1.0882182e+02   1.9519062e+02   6.8215475e+01   1.2855204e+02   1.4938182e+02   1.5582309e+02   6.7783636e+01   6.2623673e+01   1.9645548e+02   7.2682839e+01   7.3257273e+01   8.7103055e+01   8.4604545e+01   6.2723455e+01   9.6046364e+01   1.6719084e+02   4.6502548e+02   1.7767239e+01   1.6737636e+02   1.8853716e+02   1.9551909e+02   1.4873938e+02   2.0273091e+02   1.7061425e+02   1.7677727e+02   1.8938509e+02   5.8097273e+01   9.1375855e+01   1.0100091e+02   7.8521745e+01   4.1507091e+02  -1.6620364e+00   1.5815818e+02   2.3953825e+02   1.6115455e+02   1.2164400e+02   1.2598548e+02   2.3989044e+02   1.5503727e+02   2.8594611e+02   2.1830273e+02   2.0001578e+02   2.4811545e+02   2.2775531e+02   1.0626548e+02   7.7468039e+01   2.6601364e+02   1.8388909e+01   1.1297636e+02   1.6897916e+02   1.2474548e+02   9.4889639e+01   1.0644545e+02   1.0504345e+02   1.1450727e+02   1.3473033e+02   8.7923636e+01   1.1435793e+02   1.0837182e+02   1.0803025e+02   1.0352182e+02   7.9000073e+01   2.5299909e+02  -1.7499273e+00   2.0225909e+02   1.7143564e+02   1.6687000e+02   1.7664585e+02   1.3917548e+02   1.9740524e+02   3.7371909e+02  -9.3575273e+00   1.3513364e+02   1.1622385e+02   7.9122727e+01   5.9001091e+01   7.7861818e+01   6.0048327e+01   1.3351273e+02   1.5714898e+02   1.0975818e+02   1.6606662e+02   9.4798182e+01   7.7843418e+01   1.0374909e+02   1.1443644e+02   6.6734727e+02   9.6949455e+00   2.4700636e+02   1.9934313e+02   1.7097000e+02   1.2710967e+02   1.9255455e+02   1.2244109e+02   1.5214909e+02   1.4891171e+02   1.1667909e+02   1.2197567e+02   1.3205909e+02   2.2793164e+02   3.5215475e+01   1.2253204e+02   1.4889636e+02   2.1930011e+02   1.3074182e+02   2.6194702e+02   1.9929000e+02   1.1139135e+02   1.3369364e+02   2.7247815e+02   1.5407909e+02   1.2183640e+02   1.2390091e+02   1.5275884e+02   1.3051273e+02   1.8167535e+02   1.1048455e+02   1.3792669e+02   1.3033273e+02   8.8995200e+01   1.3755364e+02   1.1140298e+02   1.6724455e+02   8.6105891e+01   9.2272727e+01   9.0297273e+01   1.0047091e+02   6.5109600e+01   1.7407818e+02   1.8701284e+02   2.4931909e+02   2.4081265e+02   1.5964548e+02   1.8742764e+02   1.5025909e+02   1.3347018e+02   8.8455475e+01   1.8946284e+02   1.2412545e+02   1.8108724e+02   8.9817273e+01   1.6086007e+02   8.5555475e+01   9.4454839e+01   1.1628364e+02   6.2316400e+01   2.0078182e+01   2.7044655e+01   1.8758182e+01   1.1282982e+01   1.8521548e+02   2.7919204e+02   2.0868818e+02   2.6260767e+02   1.4451909e+02   1.7598211e+02   1.6865909e+02   1.8997636e+02   1.6007636e+02   1.7494025e+02   1.2257909e+02   1.5059185e+02   1.3002548e+02   1.2999724e+02   1.3245548e+02   1.7270284e+02   1.8726548e+02   2.2850804e+02   1.9785273e+02   1.5441087e+02   1.3045548e+02   1.9586284e+02   2.9050727e+02   4.5420327e+01   2.0022727e+02  -7.6090909e+00   1.1231545e+02   1.4256567e+02   1.8942909e+02   1.3075931e+02   1.2596182e+02   1.1881215e+02
   1.9997818e+02   9.2018109e+01   8.9408182e+01   8.5070073e+01   1.9179548e+02   1.3728564e+02   2.6575818e+02   8.4660255e+01   1.4855545e+02   1.4207920e+02   1.0203636e+02   1.0430527e+02   2.4555455e+02   2.6875018e+02   1.5564545e+02   1.8596836e+02   1.2315545e+02   1.5400484e+02   1.2104727e+02   1.5949622e+02   1.7306545e+02   1.2054022e+02   9.6452727e+01   1.2275651e+02   8.5455455e+01   1.1108629e+02   1.0963182e+02   1.4389582e+02   6.3835475e+01   1.0938244e+02   1.0896182e+02   1.6062669e+02   6.6593636e+01   6.9098873e+01   2.6069548e+02   8.0823639e+01   8.4687273e+01   1.0456865e+02   8.2794545e+01   5.6678255e+01   1.6957636e+02   1.1925844e+02   5.0326548e+02   1.6468039e+01   1.5822636e+02   1.6698916e+02   1.6689909e+02   1.1021898e+02   1.7354091e+02   1.6032945e+02   1.3287727e+02   1.3042709e+02   4.8997273e+01   7.9253855e+01   8.5280909e+01   4.6829345e+01   3.3678091e+02  -1.4358836e+01   1.4796818e+02   2.8944345e+02   1.6719455e+02   1.5426080e+02   8.0125475e+01   1.4993924e+02   1.2460727e+02   2.2762051e+02   1.7425273e+02   2.3281978e+02   1.9101545e+02   2.3280331e+02   1.0893548e+02   9.1774439e+01   2.6339364e+02  -5.3514909e+00   1.3140636e+02   1.5769476e+02   1.0598548e+02   9.2390439e+01   7.8545455e+01   8.3495455e+01   1.0469727e+02   1.0885513e+02   7.0833636e+01   9.6345127e+01   5.4081818e+01   1.1122345e+02   9.0141818e+01   8.6220473e+01   2.3718909e+02   1.8487273e-01   1.5710909e+02   1.5366764e+02   1.5968000e+02   1.0084105e+02   1.5712548e+02   1.0653924e+02   3.0971909e+02  -1.0875273e+00   9.5703636e+01   1.7161825e+02   8.4272727e+01   8.4449091e+01   4.1481818e+01   7.2388727e+01   1.3175273e+02   1.3466978e+02   8.8468182e+01   1.6186982e+02   7.2748182e+01   6.0847418e+01   1.3797909e+02   1.3860804e+02   6.8010727e+02   4.5341455e+00   2.2871636e+02   1.4061633e+02   1.6278000e+02   1.3709487e+02   1.9775455e+02   1.5927509e+02   1.3342909e+02   1.1540931e+02   8.9439091e+01   1.4672487e+02   1.5952909e+02   1.7068404e+02   6.4505475e+01   1.2589884e+02   1.2208636e+02   1.8577491e+02   9.7171818e+01   2.0540262e+02   1.8657000e+02   1.3054895e+02   9.5493636e+01   2.1173415e+02   2.2335909e+02   1.2324400e+02   9.1950909e+01   8.2364836e+01   1.3304273e+02   1.4071295e+02   1.1505455e+02   1.3723109e+02   1.2791273e+02   1.0437880e+02   1.0669364e+02   1.0382178e+02   1.5933455e+02   1.0021869e+02   1.2098273e+02   8.7280473e+01   6.7710909e+01   4.5490400e+01   1.6459818e+02   1.6772124e+02   2.0474909e+02   2.1280825e+02   1.2555548e+02   1.2706484e+02   9.0879091e+01   1.0851058e+02   9.0215475e+01   1.5822204e+02   8.6655455e+01   1.7684484e+02   1.0047727e+02   1.2891727e+02   7.5405475e+01   1.0807684e+02   8.7423636e+01   3.8395200e+01   1.1368182e+01   2.3691455e+01   2.1808182e+01  -2.0251018e+01   1.6412548e+02   2.4311924e+02   2.2349818e+02   2.1504287e+02   1.3918909e+02   1.9502851e+02   1.5042909e+02   1.6829476e+02   1.6274636e+02   1.6710665e+02   1.1033909e+02   9.5431055e+01   1.3436548e+02   8.2840039e+01   1.3498548e+02   1.2455044e+02   1.7736548e+02   2.5968004e+02   1.2523273e+02   1.5079047e+02   1.0555548e+02   2.1095484e+02   3.5550727e+02  -2.3096727e+00   1.7884727e+02   1.5531309e+01   1.2735545e+02   1.0884247e+02   1.4838909e+02   1.0304251e+02   6.8821818e+01   9.8863345e+01
   1.8477818e+02   9.4514109e+01   9.8498182e+01   1.0234287e+02   1.7245548e+02   1.0736284e+02   2.2051818e+02   6.1129455e+01   1.3517545e+02   8.7819600e+01   8.8656364e+01   7.1615673e+01   1.7165455e+02   2.0076218e+02   1.5712545e+02   1.2003996e+02   1.0429545e+02   1.4965364e+02   9.9577273e+01   8.8403818e+01   1.4092545e+02   1.2482142e+02   1.1345273e+02   7.5306509e+01   5.7735455e+01   7.1403891e+01   9.9681818e+01   1.0850182e+02   4.7695475e+01   9.0533639e+01   1.0562182e+02   1.2685389e+02   6.7353636e+01   6.8278073e+01   2.6421548e+02   8.6062039e+01   6.6207273e+01   6.4147055e+01   6.7654545e+01   7.7939455e+01   9.8956364e+01   8.9008036e+01   5.2855548e+02   3.3948388e+00   1.4899636e+02   1.5896756e+02   1.8774909e+02   1.5921098e+02   1.6292091e+02   1.3279905e+02   1.4782727e+02   1.5718109e+02   5.6047273e+01   1.1453985e+02   7.3860909e+01   5.9212945e+01   2.5245091e+02   4.1075636e+00   1.2410818e+02   2.9459225e+02   1.9386455e+02   1.5979720e+02   9.4745475e+01   1.5485964e+02   9.8277273e+01   2.1072691e+02   1.8735273e+02   2.8444178e+02   1.7620545e+02   2.0450811e+02   1.2721548e+02   1.1945204e+02   2.7492364e+02   4.6761091e+00   1.9340636e+02   1.7434476e+02   1.1055548e+02   1.0064484e+02   9.2865455e+01   8.5609855e+01   9.9797273e+01   1.2738713e+02   7.1353636e+01   1.0049353e+02   8.4371818e+01   1.1971025e+02   1.1295182e+02   1.3705567e+02   2.6422909e+02  -4.9783273e+00   1.6725909e+02   1.7509564e+02   1.5468000e+02   1.5767105e+02   1.3626548e+02   1.2172804e+02   3.1247909e+02   1.5451673e+01   1.0598364e+02   1.0307585e+02   8.1312727e+01   8.8825891e+01   5.6011818e+01   8.1846327e+01   1.7156273e+02   1.7748498e+02   9.6658182e+01   1.7111462e+02   8.5468182e+01   1.1149982e+02   1.5055909e+02   2.0817164e+02   6.8834727e+02  -2.0645055e+01   2.5133636e+02   1.5509673e+02   2.2631000e+02   1.5120247e+02   2.2230455e+02   2.1086109e+02   1.3909909e+02   1.7566571e+02   1.2567909e+02   1.2087567e+02   1.4071909e+02   1.9023884e+02   6.5555475e+01   1.5624484e+02   1.2637636e+02   1.8243171e+02   1.2364182e+02   2.3009502e+02   2.2000000e+02   1.3544455e+02   1.5129364e+02   1.8233015e+02   2.2459909e+02   1.3853480e+02   8.2620909e+01   8.5401236e+01   1.0265273e+02   1.1005415e+02   1.2819455e+02   1.3041989e+02   1.7138273e+02   1.2195120e+02   1.2017364e+02   1.4293338e+02   1.6148455e+02   1.0247669e+02   1.1475273e+02   1.0749887e+02   1.0047091e+02   3.6729600e+01   1.6416818e+02   1.5804564e+02   2.1260909e+02   2.0436945e+02   9.4125475e+01   1.5381924e+02   9.8259091e+01   1.1797018e+02   9.5175475e+01   1.7335524e+02   1.6170545e+02   1.5727084e+02   1.2200727e+02   1.6823487e+02   8.9025475e+01   1.4584724e+02   1.0290364e+02   6.5296800e+01   1.6788182e+01   2.7357855e+01   2.2288182e+01   1.8140582e+01   1.6864548e+02   2.4628764e+02   2.4882818e+02   2.5044647e+02   1.3080909e+02   2.0160891e+02   1.7456909e+02   1.9655356e+02   1.9907636e+02   1.4344025e+02   1.3205909e+02   1.6217345e+02   1.2636548e+02   1.1662004e+02   1.4302548e+02   1.5833724e+02   2.2864548e+02   2.5376764e+02   1.1638273e+02   1.9026847e+02   1.4845548e+02   1.7709284e+02   4.3355727e+02   1.1356327e+01   1.9770727e+02   9.8725091e+00   1.2578545e+02   1.1553807e+02   1.9985909e+02   1.7720491e+02   9.1821818e+01   7.0113345e+01
   2.6120818e+02   9.8159709e+01   1.1973818e+02   1.5502367e+02   1.8960548e+02   1.1737084e+02   2.4561818e+02   7.7891455e+01   1.3289545e+02   1.5205200e+02   1.1313636e+02   9.9187273e+01   2.2303455e+02   2.2313178e+02   1.3088545e+02   1.1656916e+02   1.4153545e+02   1.6676444e+02   1.2690727e+02   1.0550742e+02   2.3516545e+02   1.5938222e+02   1.1107273e+02   1.2530691e+02   8.4215455e+01   6.2515491e+01   1.3435182e+02   1.6062822e+02   8.6125475e+01   1.0430924e+02   1.3205182e+02   1.3082949e+02   9.8503636e+01   1.2040607e+02   3.1521548e+02   1.4603204e+02   8.4347273e+01   1.0250585e+02   9.8134545e+01   7.9451055e+01   9.6196364e+01   1.0988884e+02   5.3393548e+02  -3.3655612e+00   1.4618636e+02   9.9382364e+01   1.8603909e+02   1.2539778e+02   1.4092091e+02   1.4350905e+02   1.6534727e+02   1.9310949e+02   8.4947273e+01   8.7607855e+01   8.8520909e+01   5.8810145e+01   2.7278091e+02  -3.8088364e+00   1.6248818e+02   2.9219185e+02   1.7391455e+02   1.6310320e+02   8.5745475e+01   1.6933964e+02   9.5987273e+01   1.7962011e+02   2.1573273e+02   3.0036138e+02   1.6339545e+02   2.2315291e+02   1.5279548e+02   1.2812564e+02   2.6830364e+02   1.1395709e+01   1.2578636e+02   1.5404436e+02   1.0002548e+02   1.0405724e+02   7.6015455e+01   5.5907855e+01   8.4177273e+01   1.2315673e+02   6.1593636e+01   9.4134327e+01   9.0181818e+01   1.1438545e+02   7.4231818e+01   9.6773273e+01   2.4289909e+02   9.1580727e+00   1.4529909e+02   1.8594244e+02   1.2691000e+02   9.6892655e+01   1.3802548e+02   1.1211724e+02   3.5847909e+02  -1.9898327e+01   1.1065364e+02   1.0670225e+02   1.1846273e+02   8.9183891e+01   5.6011818e+01   6.0706327e+01   1.4751273e+02   1.7383898e+02   8.2608182e+01   1.6699862e+02   6.5938182e+01   9.3062218e+01   1.8116909e+02   1.5601284e+02   6.3829727e+02  -1.5931055e+01   2.1047636e+02   1.8283553e+02   2.2012000e+02   1.4545767e+02   1.8305455e+02   2.1050109e+02   1.4838909e+02   1.7554251e+02   9.0389091e+01   1.3745887e+02   1.2405909e+02   1.3757164e+02   6.7265475e+01   1.6048804e+02   1.2179636e+02   1.4298811e+02   1.5598182e+02   2.0231782e+02   2.0862000e+02   1.5011495e+02   1.8342364e+02   1.5089975e+02   1.7340909e+02   1.0882000e+02   1.2067091e+02   1.1501724e+02   9.9082727e+01   9.7529745e+01   8.3764545e+01   1.1411429e+02   1.4681273e+02   9.1486800e+01   1.1941364e+02   1.3532418e+02   1.8586455e+02   9.7146291e+01   1.0251273e+02   1.2080807e+02   7.0940909e+01   3.2512000e+01   1.6283818e+02   1.4967204e+02   1.6969909e+02   1.3614225e+02   1.1650548e+02   1.1921884e+02   1.0920909e+02   1.3909418e+02   8.8455475e+01   1.7427284e+02   1.0646545e+02   1.4526004e+02   1.1547727e+02   1.6952727e+02   9.7175475e+01   1.2304524e+02   1.0780364e+02   5.8764800e+01   2.1978182e+01   1.3322655e+01   1.5808182e+01  -1.3011018e+01   1.3240548e+02   2.3365684e+02   2.2506818e+02   3.0563727e+02   1.2703909e+02   1.8714051e+02   1.6037909e+02   1.7339876e+02   1.7145636e+02   1.2316985e+02   1.4862909e+02   1.7112785e+02   1.6021548e+02   1.6119204e+02   1.2450548e+02   2.0523884e+02   1.6936548e+02   2.6337004e+02   1.6323273e+02   1.5742047e+02   1.2721548e+02   1.9412204e+02   4.3336727e+02   1.2941527e+01   2.2979727e+02   2.0975309e+01   1.3754545e+02   1.6597727e+02   1.8890909e+02   1.1489091e+02   7.3111818e+01   6.9520145e+01
   2.4944818e+02   9.4250509e+01   7.1218182e+01   1.2042527e+02   1.3731548e+02   9.3834039e+01   2.1394818e+02   5.0805055e+01   1.1979545e+02   1.4219000e+02   9.6756364e+01   8.3917673e+01   1.3536455e+02   1.4547538e+02   1.2474545e+02   9.7870364e+01   1.0315545e+02   1.5983484e+02   1.4062727e+02   1.2878982e+02   2.1421545e+02   1.1743822e+02   1.1755273e+02   1.0492851e+02   6.8405455e+01   8.6640291e+01   1.2292182e+02   1.4797262e+02   5.0125475e+01   1.2257924e+02   8.6151818e+01   1.1764149e+02   1.0440364e+02   1.0388407e+02   2.6279548e+02   1.2522564e+02   9.8447273e+01   1.2013785e+02   9.8654545e+01   8.5509455e+01   7.6526364e+01   7.8942436e+01   4.7188548e+02  -8.3515612e+00   1.2956636e+02   7.2991964e+01   1.6979909e+02   1.0426698e+02   1.4920091e+02   1.3270665e+02   1.6163727e+02   1.2983629e+02   6.1187273e+01   8.3228655e+01   6.1620909e+01   4.2912145e+01   2.8688091e+02  -9.9368364e+00   1.3277818e+02   2.1122865e+02   1.3672455e+02   1.4407840e+02   6.9555475e+01   1.6283484e+02   1.0375727e+02   1.9952851e+02   2.4330273e+02   2.4468578e+02   1.9192545e+02   1.4263051e+02   1.1212548e+02   1.0994924e+02   2.9368364e+02   2.3153091e+00   1.2725636e+02   7.9926764e+01   1.1007548e+02   1.0830324e+02   5.3125455e+01   7.1099055e+01   1.0027727e+02   9.8158727e+01   6.7113636e+01   7.7212727e+01   7.4371818e+01   9.1180255e+01   9.4711818e+01   6.5854873e+01   2.1303909e+02  -2.8331273e+00   1.8068909e+02   1.7540124e+02   1.1101000e+02   1.1692465e+02   1.5193548e+02   1.6771444e+02   3.4314909e+02   5.2380727e+00   9.3413636e+01   1.0570145e+02   8.3842727e+01   7.4763491e+01   6.3771818e+01   7.1415527e+01   1.4613273e+02   1.1175938e+02   7.7948182e+01   1.8285142e+02   5.8508182e+01   1.0103662e+02   1.6202909e+02   1.3577404e+02   6.8263727e+02   1.8117455e+00   1.9380636e+02   1.8149913e+02   1.7221000e+02   1.8820047e+02   2.1735455e+02   2.1080709e+02   1.6333909e+02   2.0829651e+02   1.1434909e+02   1.2035207e+02   1.3957909e+02   1.9190004e+02   5.6075475e+01   1.6971324e+02   1.3979636e+02   1.4154811e+02   1.3712182e+02   2.7443662e+02   2.1400000e+02   1.6197455e+02   1.4162364e+02   1.5377375e+02   1.5631909e+02   1.3127720e+02   1.3086091e+02   1.0387204e+02   8.6752727e+01   1.0379615e+02   5.6094545e+01   1.1951789e+02   1.2371273e+02   9.8864800e+01   1.0064364e+02   1.1554578e+02   1.6729455e+02   9.3341891e+01   1.0703273e+02   8.5736473e+01   7.6710909e+01   3.5910400e+01   1.6359818e+02   1.9809124e+02   2.0374909e+02   1.6150825e+02   1.1193548e+02   1.1196444e+02   1.3149909e+02   1.3069098e+02   6.7265475e+01   1.9877804e+02   1.3627545e+02   1.3568524e+02   1.3052727e+02   2.4179327e+02   1.0169548e+02   9.1303639e+01   1.1814364e+02   7.1747600e+01   1.0598182e+01   2.6143055e+01   1.1852818e+02   1.0749138e+02   1.2512548e+02   1.9023924e+02   2.1044818e+02   2.4223687e+02   1.3946909e+02   2.1272611e+02   1.4908909e+02   1.8254196e+02   2.0912636e+02   1.0496625e+02   1.8886909e+02   1.8795865e+02   2.0702548e+02   1.6897724e+02   1.6955548e+02   1.5449484e+02   1.8479548e+02   2.3356564e+02   1.8281273e+02   1.2937407e+02   1.0931548e+02   2.1598404e+02   4.5746727e+02   5.2935273e+00   3.2432727e+02   2.1362909e+01   1.7778545e+02   1.8413807e+02   1.5790909e+02   1.6380091e+02   1.2015182e+02   7.2136945e+01
   2.3639818e+02   1.6876451e+02   1.2073818e+02   1.2103367e+02   1.6169548e+02   1.5831364e+02   2.3142818e+02   1.1578665e+02   1.5408545e+02   1.8839680e+02   1.0384636e+02   1.1707047e+02   1.8231455e+02   1.8447938e+02   1.2512545e+02   1.2536996e+02   1.6886545e+02   1.7553804e+02   1.4323727e+02   1.6896102e+02   2.4406545e+02   1.6629022e+02   1.2926273e+02   1.2580171e+02   8.0405455e+01   1.0382029e+02   1.2849182e+02   1.9885702e+02   8.2555475e+01   1.4212484e+02   1.1415182e+02   1.3621149e+02   1.2692364e+02   1.1003247e+02   2.6602548e+02   1.3139724e+02   1.1554727e+02   1.5538985e+02   1.0155455e+02   9.0797455e+01   8.3956364e+01   9.0158036e+01   4.2707548e+02   1.7423239e+01   9.2996364e+01   1.0439756e+02   1.8622909e+02   1.1171258e+02   1.4392091e+02   1.7669905e+02   1.6953727e+02   2.1016429e+02   8.8377273e+01   9.7333455e+01   6.1570909e+01   1.1229615e+02   3.6378091e+02   1.6811636e+00   1.2425818e+02   1.7163025e+02   1.7072455e+02   1.5145840e+02   1.0002548e+02   2.0043724e+02   1.2589727e+02   2.6184731e+02   1.7730273e+02   2.4615578e+02   1.9439545e+02   1.5015291e+02   1.3483548e+02   1.0094244e+02   2.3215364e+02  -1.8229091e-01   9.6496364e+01   8.2437564e+01   1.2712548e+02   1.4445924e+02   1.0675545e+02   1.1186865e+02   8.5367273e+01   1.3292153e+02   7.5593636e+01   8.9304327e+01   9.0661818e+01   9.7587055e+01   8.5001818e+01   5.3291673e+01   2.3951909e+02   2.0858473e+01   1.3991909e+02   1.8766284e+02   1.3401000e+02   1.1984465e+02   2.3250548e+02   1.8088884e+02   3.4528909e+02  -1.6123127e+01   6.8893636e+01   9.7233055e+01   9.1882727e+01   3.5260291e+01   6.9771818e+01   5.5985527e+01   1.4066273e+02   9.6336982e+01   7.9608182e+01   2.4157862e+02   7.5748182e+01   5.4657418e+01   1.2959909e+02   1.3003844e+02   6.0082727e+02  -1.8173455e+01   2.1276636e+02   1.8837233e+02   1.5593000e+02   1.3135287e+02   2.4040455e+02   1.5906309e+02   1.3795909e+02   1.6751691e+02   8.8249091e+01   1.4196007e+02   1.5200909e+02   2.3380564e+02   6.0175475e+01   1.5610524e+02   1.0660636e+02   1.4296331e+02   1.3417182e+02   2.3996262e+02   1.8714000e+02   1.3493335e+02   1.4642364e+02   1.3031975e+02   1.4383909e+02   1.0465560e+02   1.2986091e+02   1.1443204e+02   1.1504273e+02   9.8152945e+01   7.2244545e+01   1.0227589e+02   1.1829273e+02   9.7108400e+01   1.0798364e+02   9.3288582e+01   1.4210455e+02   8.2027091e+01   1.0432273e+02   7.6283273e+01   1.0313091e+02   4.8366800e+01   1.3964818e+02   1.7643724e+02   1.8674909e+02   1.4396825e+02   1.0026548e+02   1.3565804e+02   1.2791909e+02   1.3625738e+02   6.5405475e+01   1.4816684e+02   1.7422545e+02   1.9449924e+02   1.6543727e+02   2.4100047e+02   6.6555475e+01   1.0183484e+02   1.1128364e+02   7.1246400e+01   8.6981818e+00   7.1950545e+00   1.5695818e+02   1.4574698e+02   1.3026548e+02   2.1039804e+02   1.7920818e+02   1.2387607e+02   1.2313909e+02   1.6465251e+02   1.6165909e+02   1.8558636e+02   1.1588636e+02   1.8033545e+02   1.4990909e+02   2.1164545e+02   1.6936548e+02   2.4246004e+02   1.4150548e+02   1.5540884e+02   1.6350548e+02   2.5240884e+02   1.2095273e+02   1.5256287e+02   1.2860548e+02   2.1172084e+02   3.6784727e+02   2.4133127e+01   1.7303727e+02   1.7186109e+01   1.5835545e+02   1.7807247e+02   1.6780909e+02   9.9148909e+01   7.5151818e+01   8.4636945e+01
   2.0530818e+02   1.7016171e+02   6.5118182e+01   1.2439327e+02   1.7569548e+02   1.2634364e+02   2.0875818e+02   5.6120255e+01   1.5198545e+02   1.8523480e+02   8.3946364e+01   6.8802473e+01   1.4774455e+02   1.3115498e+02   1.4664545e+02   1.6126836e+02   1.2662545e+02   1.4210724e+02   1.5171727e+02   1.2056262e+02   1.9044545e+02   1.5019982e+02   1.0931273e+02   1.3710771e+02   8.0595455e+01   9.1145091e+01   1.3601182e+02   2.0678542e+02   7.9555475e+01   1.0650484e+02   1.3086182e+02   1.7702469e+02   8.0403636e+01   1.2261407e+02   1.8602548e+02   6.7937239e+01   1.0515727e+02   1.3317105e+02   1.0570455e+02   6.2135455e+01   6.7146364e+01   1.0226284e+02   3.9998548e+02   9.3504388e+00   1.4084636e+02   1.2456956e+02   1.3851909e+02   1.0791938e+02   1.5349091e+02   1.5850345e+02   1.8363727e+02   1.6750629e+02   5.8997273e+01   1.1502385e+02   9.2430909e+01   5.0207345e+01   3.0254091e+02  -2.2296364e+00   9.2208182e+01   1.5719425e+02   1.7824455e+02   1.6423680e+02   1.0288548e+02   1.7996844e+02   1.5179727e+02   2.5477531e+02   1.6225273e+02   1.9173978e+02   1.8568545e+02   1.2850971e+02   1.1455548e+02   9.7944839e+01   1.9511364e+02  -1.6649091e+01   1.1892636e+02   9.2113164e+01   1.1979548e+02   1.0776564e+02   1.4744545e+02   9.6343455e+01   1.0917727e+02   1.2682673e+02   7.6833636e+01   8.4005127e+01   5.8661818e+01   5.2957055e+01   8.1711818e+01   6.0414873e+01   2.0470909e+02  -5.6467273e+00   1.4753909e+02   1.4567324e+02   1.3782000e+02   1.4339985e+02   1.9026548e+02   2.5183804e+02   2.8595909e+02  -9.3767273e+00   6.8463636e+01   1.1169745e+02   7.2412727e+01   2.5677891e+01   9.8911818e+01   8.6754327e+01   8.1702727e+01   1.2586378e+02   9.4228182e+01   2.7497902e+02   6.4508182e+01   9.2606618e+01   1.3936909e+02   1.1220684e+02   5.3129727e+02   1.3918945e+01   2.6333636e+02   1.8551673e+02   1.8631000e+02   1.2416247e+02   2.2285455e+02   1.6216709e+02   1.3176909e+02   1.6359211e+02   1.0972909e+02   8.8431673e+01   1.2081909e+02   2.2321084e+02   6.2265475e+01   1.5321804e+02   1.6056636e+02   1.4703651e+02   1.1979182e+02   1.9925302e+02   2.0043000e+02   1.3035015e+02   1.5922364e+02   1.5209575e+02   1.1892909e+02   1.3612840e+02   1.0833091e+02   7.3054436e+01   9.2132727e+01   9.4515745e+01   8.1004545e+01   9.3865091e+01   1.4976273e+02   1.0273080e+02   1.0488364e+02   1.5077658e+02   1.5257455e+02   9.4569491e+01   8.6322727e+01   7.3003273e+01   1.0037091e+02   7.1117600e+01   1.4445818e+02   1.9062244e+02   1.8126909e+02   1.8059665e+02   1.1531548e+02   1.5502404e+02   1.3782909e+02   1.1118458e+02   8.2215475e+01   1.6129204e+02   1.5427545e+02   1.6019524e+02   1.7705727e+02   2.3988087e+02   9.7075475e+01   9.4433239e+01   1.1818364e+02   5.7074400e+01   1.8598182e+01   2.8113055e+01   1.3328818e+02   1.3821058e+02   1.4674548e+02   2.2079964e+02   1.3858818e+02   1.4536567e+02   1.2789909e+02   2.1431171e+02   1.4351909e+02   1.3431756e+02   1.5445636e+02   1.5424985e+02   1.3571909e+02   1.9612065e+02   1.9707548e+02   1.5610324e+02   1.4460548e+02   1.9702084e+02   2.0250548e+02   2.2333884e+02   1.0838273e+02   1.1699847e+02   1.6207548e+02   2.3757324e+02   3.7493727e+02   2.6565927e+01   2.7970727e+02   1.4502509e+01   1.8735545e+02   1.8151247e+02   1.4871909e+02   1.0001611e+02   1.1477182e+02   1.0470735e+02
   2.2325818e+02   1.6067571e+02   1.0930818e+02   1.0652807e+02   1.7902548e+02   1.6583724e+02   2.4099818e+02   9.8451055e+01   2.1546545e+02   1.3687640e+02   1.1341636e+02   7.9684873e+01   1.3836455e+02   1.3813538e+02   1.4593545e+02   2.0684516e+02   1.3477545e+02   1.6430524e+02   1.8947727e+02   1.5459182e+02   1.7721545e+02   1.2815822e+02   1.3441273e+02   1.7186971e+02   1.1869545e+02   1.0228709e+02   1.4021182e+02   1.8867942e+02   1.1017548e+02   1.3838524e+02   1.6134182e+02   1.7891629e+02   1.2130364e+02   1.1200207e+02   2.3131548e+02   8.0984039e+01   1.0701727e+02   1.3888225e+02   9.7894545e+01   7.2660255e+01   1.2062636e+02   7.0934436e+01   4.3893548e+02   7.9444388e+00   1.6070636e+02   1.9636076e+02   1.4722909e+02   1.2831258e+02   1.3354091e+02   2.3490945e+02   1.4858727e+02   2.3769029e+02   7.2527273e+01   1.5146145e+02   6.3810909e+01   6.3066945e+01   3.5854091e+02   4.1003636e+00   1.1267818e+02   1.8721665e+02   1.0396455e+02   1.8212920e+02   1.1160548e+02   2.2966084e+02   1.5746727e+02   3.2956171e+02   1.8458273e+02   1.4047338e+02   1.8720545e+02   1.9805811e+02   1.4093548e+02   1.6235444e+02   2.3811364e+02  -1.2790909e+00   1.2364636e+02   9.6645564e+01   1.0736548e+02   1.3742004e+02   8.9495455e+01   1.3061945e+02   1.2431727e+02   1.2689553e+02   8.1453636e+01   9.2875527e+01   7.6081818e+01   7.0563455e+01   8.6191818e+01   7.0816473e+01   2.4565909e+02  -8.7272727e-01   1.3277909e+02   1.5361404e+02   1.6253000e+02   9.4093055e+01   1.5231548e+02   2.6254404e+02   3.1923909e+02  -1.2291273e+00   6.6463636e+01   9.7047455e+01   1.8312727e+01  -2.8424109e+01   8.5201818e+01   4.8371127e+01   1.0032273e+02   1.4966418e+02   1.6541818e+02   2.5513382e+02   7.9228182e+01   6.6089018e+01   1.0974909e+02   5.7676436e+01   5.3229727e+02  -3.9710545e+00   2.4919636e+02   1.6859793e+02   1.5159000e+02   1.1870007e+02   1.7475455e+02   1.2751509e+02   1.5052909e+02   1.5894131e+02   7.5389091e+01   1.0274887e+02   1.2019909e+02   2.0816044e+02   2.9605475e+01   1.1922084e+02   1.4913636e+02   1.6214091e+02   1.2488182e+02   2.2013582e+02   1.7148000e+02   1.4818615e+02   1.8555364e+02   2.1632935e+02   1.5045909e+02   1.0631600e+02   1.0262091e+02   9.1701236e+01   1.3361273e+02   1.4290735e+02   6.2194545e+01   1.0378989e+02   1.5371273e+02   8.5074800e+01   1.1117364e+02   1.6284338e+02   1.4071455e+02   9.0568291e+01   8.2172727e+01   5.3955273e+01   1.1561091e+02   4.0278400e+01   1.4221818e+02   1.8056164e+02   1.7303909e+02   2.0749505e+02   1.2198548e+02   1.1730044e+02   1.1572909e+02   1.3976258e+02   8.1215475e+01   1.5604204e+02   1.5741545e+02   1.6094404e+02   1.3285727e+02   1.6146687e+02   1.0574548e+02   9.1599639e+01   1.1399364e+02   3.5219600e+01   1.4028182e+01   5.7186545e+00   1.5837818e+02   1.4839338e+02   1.4550548e+02   2.0651884e+02   1.4668818e+02   1.6199767e+02   1.1842909e+02   1.9816931e+02   1.3023909e+02   1.6528996e+02   1.5517636e+02   1.7552225e+02   1.2152909e+02   2.2229585e+02   1.6512548e+02   1.3632924e+02   1.4817548e+02   1.6673524e+02   1.4536548e+02   1.9462004e+02   1.2509273e+02   9.5761673e+01   1.1888548e+02   1.9364844e+02   2.9679727e+02  -9.8528727e+00   2.0946727e+02   1.0601709e+01   1.5978545e+02   1.5452807e+02   1.4976909e+02   9.8542109e+01   7.2681818e+01   1.1607455e+02
   1.7563818e+02   1.6305531e+02   6.7548182e+01   1.0257887e+02   1.6602548e+02   1.1815724e+02   2.2199818e+02   6.5351055e+01   2.1203545e+02   1.3076080e+02   7.2186364e+01   7.7223273e+01   1.2860455e+02   1.1568618e+02   1.3116545e+02   1.7745676e+02   1.2319545e+02   1.1247164e+02   1.6742727e+02   1.2611582e+02   1.5725545e+02   1.1637502e+02   9.8842727e+01   1.4971531e+02   1.1288545e+02   1.3503189e+02   1.1949182e+02   1.6091702e+02   7.2405475e+01   9.7126839e+01   1.2386182e+02   1.6905469e+02   7.1403636e+01   7.7804073e+01   2.2017548e+02   8.4445239e+01   5.3157273e+01   1.2671105e+02   6.4604545e+01   4.5853455e+01   9.7816364e+01   9.5909236e+01   4.5202548e+02  -1.2002761e+01   1.5722636e+02   2.2696916e+02   1.7422909e+02   1.3396258e+02   1.7563091e+02   1.6263225e+02   1.5463727e+02   2.2973629e+02   6.0567273e+01   1.3227825e+02   6.6000909e+01   5.5941745e+01   3.7245091e+02   1.1077564e+01   1.3782818e+02   2.0873465e+02   1.2934455e+02   1.6342880e+02   1.0712548e+02   2.5453924e+02   1.9008727e+02   3.7100211e+02   1.8149273e+02   1.6067058e+02   2.6254545e+02   1.8417091e+02   1.6888548e+02   1.3735844e+02   2.4025364e+02   1.0019709e+01   1.2521636e+02   8.6849964e+01   1.2031548e+02   8.6964039e+01   1.0107545e+02   8.3423055e+01   9.4797273e+01   1.4040713e+02   5.6113636e+01   1.0438273e+02   9.6421818e+01   8.9556255e+01   1.1271182e+02   6.7414873e+01   2.6503909e+02   5.3868727e+00   1.5391909e+02   1.7244284e+02   1.3325000e+02   1.4828545e+02   1.4836548e+02   1.9514004e+02   3.2890909e+02  -6.6227273e+00   1.2541364e+02   8.2901455e+01  -3.7272727e+00  -3.9909091e+00   5.9771818e+01   8.2495527e+01   1.5175273e+02   1.2558978e+02   1.3346818e+02   2.6554982e+02   9.9368182e+01   8.3907818e+01   1.1631909e+02   7.3340836e+01   5.4005727e+02   1.9688145e+01   2.6080636e+02   1.7790913e+02   1.7245000e+02   1.0122127e+02   2.2895455e+02   1.2952909e+02   1.0509909e+02   1.4843571e+02   1.0262909e+02   7.5239673e+01   1.3800909e+02   2.1288564e+02   5.1985475e+01   1.4090044e+02   1.5213636e+02   1.6709091e+02   1.0193182e+02   2.5073182e+02   1.5462000e+02   1.7015495e+02   2.6195364e+02   2.2474735e+02   1.3407909e+02   1.1091640e+02   1.6810091e+02   1.4475284e+02   1.8670273e+02   1.5947015e+02   8.4484545e+01   1.1234669e+02   1.4257273e+02   7.3066000e+01   1.1484364e+02   2.0592978e+02   1.6719455e+02   1.0329989e+02   8.0082727e+01   7.1362473e+01   1.1561091e+02   6.0558400e+01   1.3473818e+02   2.0392004e+02   1.8545909e+02   1.6621145e+02   1.3802548e+02   1.3725724e+02   1.3168909e+02   1.4700578e+02   1.0326548e+02   1.8022804e+02   1.4570545e+02   1.6064084e+02   1.7176727e+02   1.6306407e+02   7.3025475e+01   1.1345724e+02   1.1366364e+02   5.4866000e+01   2.0178182e+01   1.2086655e+01   1.9214818e+02   1.6803178e+02   1.8536548e+02   2.3952004e+02   1.9849818e+02   1.5076287e+02   1.2951909e+02   1.4547211e+02   1.3237909e+02   2.0730876e+02   1.8645636e+02   1.4539985e+02   1.6924909e+02   1.4500825e+02   1.5817548e+02   1.3664524e+02   1.6755548e+02   1.6127484e+02   1.6640548e+02   2.0893684e+02   1.3357273e+02   1.0241327e+02   1.1179548e+02   1.7702564e+02   3.3236727e+02   1.6731527e+01   2.6746727e+02   2.3481709e+01   1.3269545e+02   1.5517527e+02   1.7199909e+02   9.4153709e+01   8.3391818e+01   8.4267745e+01
   2.1906818e+02   1.4953091e+02   1.0435818e+02   1.2801407e+02   2.1388548e+02   1.6261844e+02   2.6308818e+02   1.1010385e+02   1.4755545e+02   2.4339920e+02   9.9086364e+01   7.4451273e+01   1.6646455e+02   2.0303738e+02   1.3993545e+02   2.2051516e+02   1.3877545e+02   1.5113524e+02   1.4890727e+02   2.0017742e+02   1.8068545e+02   1.4241062e+02   1.3888273e+02   1.5365211e+02   1.2735545e+02   1.3192429e+02   1.0525182e+02   1.8466622e+02   8.8555475e+01   1.4264484e+02   1.2024182e+02   1.8606429e+02   9.2113636e+01   7.6767273e+01   2.5326548e+02   8.5518039e+01   8.9067273e+01   1.2078825e+02   5.0224545e+01   7.7763855e+01   1.2909636e+02   1.2454684e+02   4.2221548e+02  -1.8079612e+00   1.3246636e+02   1.8880996e+02   1.8041909e+02   1.2008738e+02   1.5344091e+02   1.7036745e+02   1.4825727e+02   1.8805669e+02   4.3667273e+01   9.5720255e+01   7.8570909e+01   3.4266145e+01   3.6578091e+02   1.4041164e+01   1.5858818e+02   1.9354385e+02   1.2148455e+02   1.3153760e+02   9.2555475e+01   1.7679484e+02   1.3351727e+02   2.9723771e+02   1.3439273e+02   1.8648858e+02   1.9420545e+02   1.9630811e+02   1.1936548e+02   8.7460039e+01   2.4877364e+02  -7.5189091e-01   1.0864636e+02   1.0598556e+02   8.8985475e+01   7.4180439e+01   1.0265545e+02   1.0740665e+02   1.0893727e+02   9.9985927e+01   5.8543636e+01   7.8378327e+01   8.3611818e+01   1.0005105e+02   9.4381818e+01   7.6881273e+01   2.2460909e+02  -1.8872727e-01   1.3368909e+02   1.5692124e+02   1.8772000e+02   1.0435785e+02   1.0493548e+02   1.7314444e+02   3.4542909e+02  -1.8564327e+01   1.2494364e+02   1.2074905e+02   2.5027273e+00  -1.5629309e+01   5.4011818e+01   2.8626327e+01   1.2599273e+02   1.2646058e+02   1.0194818e+02   1.7293142e+02   8.6318182e+01   8.0861818e+01   8.8369091e+01   5.5236836e+01   6.7434727e+02  -1.6145055e+01   2.1133636e+02   1.6343673e+02   1.4873000e+02   1.1816887e+02   1.8140455e+02   1.3693309e+02   9.4819091e+01   1.5482811e+02   7.3579091e+01   1.2785367e+02   1.3919909e+02   1.8379044e+02   4.2835475e+01   1.0544244e+02   1.4556636e+02   1.8589651e+02   9.3641818e+01   1.9415502e+02   1.3400000e+02   1.2399455e+02   2.0502364e+02   1.9017175e+02   1.2702909e+02   1.8253040e+02   1.2886091e+02   9.9792036e+01   1.7089273e+02   1.6268495e+02   1.0224455e+02   1.3168589e+02   1.0714273e+02   6.4420400e+01   1.3884364e+02   1.2129978e+02   1.6271455e+02   6.0708291e+01   7.8652727e+01   9.3576873e+01   8.2230909e+01   4.0038800e+01   1.6626818e+02   2.0211764e+02   1.9007909e+02   2.4365185e+02   1.4926548e+02   1.1302804e+02   1.1158909e+02   1.1437378e+02   7.6985475e+01   1.7162044e+02   1.6117545e+02   1.5183324e+02   1.3157727e+02   1.2489927e+02   9.8505475e+01   6.8798839e+01   8.7953636e+01   3.7822800e+01   2.6788182e+01   5.7478545e+00   1.0785818e+02   1.6524498e+02   1.4240548e+02   2.3052684e+02   2.2973818e+02   1.9021367e+02   1.3118909e+02   1.7085851e+02   1.4308909e+02   1.6331196e+02   1.6921636e+02   1.3215905e+02   1.0019909e+02   1.5377225e+02   1.4160548e+02   9.8260839e+01   1.4321548e+02   1.7584204e+02   1.5193548e+02   1.6028444e+02   1.3900273e+02   1.5935887e+02   1.1988548e+02   1.8175844e+02   2.8565727e+02  -1.0671673e+01   2.6213727e+02   1.4578109e+01   8.7785455e+01   1.5371807e+02   1.5761909e+02   1.2763411e+02   9.3871818e+01   1.1208935e+02
   1.7935818e+02   8.0997709e+01   7.8498182e+01   1.3980287e+02   1.6293548e+02   1.6469444e+02   2.2189818e+02   5.1399055e+01   1.4193545e+02   1.7565880e+02   7.1186364e+01   4.8253273e+01   1.7165455e+02   2.2385218e+02   1.5050545e+02   1.6909956e+02   1.4396545e+02   1.4419004e+02   1.5195727e+02   1.4150342e+02   1.6202545e+02   1.0080342e+02   9.4412727e+01   9.8159709e+01   1.0559545e+02   9.9525091e+01   9.8401818e+01   1.3455422e+02   6.2555475e+01   8.2624839e+01   1.2824182e+02   1.4356429e+02   6.1833636e+01   7.6529673e+01   2.4764548e+02   8.5347639e+01   7.3307273e+01   6.2389055e+01   8.2224545e+01   4.8913855e+01   1.2285636e+02   1.1385604e+02   5.9955548e+02   2.5764839e+01   1.7299636e+02   2.4194756e+02   1.9270909e+02   1.7315418e+02   2.2263091e+02   1.8016225e+02   1.4534727e+02   1.8228949e+02   7.6527273e+01   7.5521455e+01   8.1050909e+01   9.1687745e+01   3.5502091e+02   9.2319636e+00   1.6834818e+02   2.7472305e+02   1.6438455e+02   1.6900560e+02   1.1007548e+02   2.0801324e+02   1.5979727e+02   3.5594531e+02   2.0601273e+02   2.5347898e+02   2.5734545e+02   2.4268691e+02   1.2845548e+02   9.5642839e+01   2.6072364e+02  -1.7578909e+00   1.6030636e+02   1.3652276e+02   9.5405475e+01   1.2223684e+02   1.1670545e+02   7.5332655e+01   1.5431727e+02   1.2316553e+02   7.1163636e+01   1.1288873e+02   1.1261182e+02   9.0971055e+01   1.0400182e+02   1.0915167e+02   2.4594909e+02  -5.6559273e+00   1.6329909e+02   2.2902244e+02   2.2158000e+02   1.2864905e+02   1.7074548e+02   1.5349964e+02   3.8642909e+02   6.2056727e+00   1.2284364e+02   1.4401705e+02   3.2552727e+01  -1.8943309e+01   7.0771818e+01   9.2335527e+01   1.6813273e+02   1.5327938e+02   1.0203818e+02   1.6630422e+02   1.0203818e+02   1.1931422e+02   1.5174909e+02   9.1696436e+01   7.3877727e+02   2.8905455e+00   2.6385636e+02   1.5851513e+02   1.9873000e+02   1.2726887e+02   1.7015455e+02   1.9148309e+02   1.1533909e+02   1.3904651e+02   1.1829909e+02   2.1750607e+02   1.6114909e+02   2.2574444e+02   3.9315475e+01   1.1429404e+02   1.7184636e+02   1.9570411e+02   1.3417182e+02   2.3853262e+02   1.6924000e+02   1.5836535e+02   2.4029364e+02   1.8768015e+02   1.7107909e+02   1.9957640e+02   1.2571091e+02   1.0552404e+02   1.4765273e+02   1.7650415e+02   1.1828455e+02   1.7716269e+02   1.3067273e+02   1.0230800e+02   1.6084364e+02   1.3838978e+02   1.6281455e+02   9.1180291e+01   9.1702727e+01   1.0819287e+02   1.2023091e+02   5.5528800e+01   1.9597818e+02   2.0307084e+02   2.3422909e+02   2.3649985e+02   1.4102548e+02   1.6725724e+02   1.2939909e+02   1.1380898e+02   8.2365475e+01   1.4966004e+02   1.3970545e+02   1.7041084e+02   1.4928727e+02   1.2196247e+02   8.1835475e+01   1.2094244e+02   1.0418364e+02   4.1814400e+01   2.0598182e+01   2.6293055e+01   1.1556818e+02   1.6338818e+02   1.7521548e+02   2.5261204e+02   2.3439818e+02   2.4955087e+02   1.4551909e+02   1.5728211e+02   1.3827909e+02   1.7307676e+02   1.5774636e+02   1.8664665e+02   9.9769091e+01   1.3556665e+02   1.3450548e+02   1.0872884e+02   1.4683548e+02   1.8141244e+02   2.0988548e+02   2.1307844e+02   1.4604273e+02   1.3560567e+02   1.2783548e+02   2.1455244e+02   2.9736727e+02   1.6391527e+01   3.0999727e+02   3.3179309e+01   1.2940545e+02   1.5281847e+02   1.8514909e+02   1.2948171e+02   1.2701182e+02   8.1108145e+01
   2.2649818e+02   9.8746509e+01   1.0588818e+02   1.4665167e+02   2.1026548e+02   1.6385804e+02   2.4413818e+02   1.0738985e+02   1.6051545e+02   1.3060240e+02   7.6326364e+01   1.0265207e+02   2.1498455e+02   2.3972578e+02   1.8259545e+02   1.8967236e+02   1.4053545e+02   2.0651444e+02   1.5709727e+02   1.2990222e+02   2.0973545e+02   1.3431662e+02   1.0898273e+02   1.2304411e+02   6.8165455e+01   1.2551949e+02   1.1735182e+02   1.5398822e+02   8.4265475e+01   1.0688804e+02   1.5681182e+02   1.4951869e+02   6.3213636e+01   8.3229273e+01   2.7626548e+02   9.4818039e+01   8.3497273e+01   1.2966385e+02   1.0332455e+02   6.5615855e+01   1.1800636e+02   1.8695404e+02   5.3260548e+02   3.0708388e+00   1.3722636e+02   1.8356916e+02   1.5698909e+02   1.0329178e+02   1.7463091e+02   1.6305225e+02   1.2968727e+02   1.4920229e+02   3.4377273e+01   7.1653455e+01   7.1570909e+01   7.4356145e+01   3.0331091e+02  -1.1201236e+01   1.4967818e+02   2.4968665e+02   1.3143455e+02   1.4688160e+02   1.1474548e+02   1.4273964e+02   1.2651727e+02   2.3555771e+02   1.7506273e+02   1.6971498e+02   2.1273545e+02   1.4606571e+02   8.0175475e+01   9.3455239e+01   2.0292364e+02  -1.0373891e+01   1.3773636e+02   1.2218836e+02   1.0526548e+02   8.4878039e+01   9.2125455e+01   5.9459055e+01   1.1122727e+02   1.1261273e+02   6.7783636e+01   8.2639127e+01   8.6701818e+01   9.6383855e+01   9.5711818e+01   8.7674873e+01   2.0860909e+02  -1.4248727e+01   1.3868909e+02   1.6766124e+02   1.1844000e+02   1.1981025e+02   1.6536548e+02   1.0188004e+02   3.0490909e+02  -3.5182727e+01   8.4943636e+01   1.1566905e+02  -5.2572727e+00  -2.8678509e+01   4.4441818e+01   6.9821927e+01   1.1599273e+02   1.1922058e+02   6.9178182e+01   1.4850302e+02   8.0848182e+01   5.8199418e+01   1.3969909e+02   9.0040436e+01   6.6939727e+02  -1.4089055e+01   1.7838636e+02   1.2459273e+02   2.2907000e+02   1.3536167e+02   1.3885455e+02   2.0713709e+02   1.1109909e+02   1.4662571e+02   9.1819091e+01   1.2829447e+02   1.3262909e+02   2.1035604e+02   4.6315475e+01   1.2602404e+02   1.3322636e+02   1.2388371e+02   9.3641818e+01   1.7415502e+02   1.7129000e+02   1.3658135e+02   1.9989364e+02   1.2791215e+02   2.0912909e+02   1.1091240e+02   3.9290909e+01   7.6917636e+01   1.1389273e+02   1.3391495e+02   9.1764545e+01   1.3200429e+02   1.3629273e+02   8.8858400e+01   8.6793636e+01   1.2917378e+02   1.5214455e+02   6.6033891e+01   9.9602727e+01   7.5990873e+01   8.3180909e+01   4.0822800e+01   1.2650818e+02   2.0552844e+02   2.2736909e+02   1.8671865e+02   1.1479548e+02   1.3163564e+02   9.9829091e+01   1.2536458e+02   8.2835475e+01   1.1419244e+02   1.7479545e+02   1.5236364e+02   1.2095727e+02   9.9368873e+01   8.3025475e+01   9.2177239e+01   8.3853636e+01   5.2440800e+01   1.4888182e+01  -6.6801455e+00   9.1428182e+01   1.0079938e+02   1.4031548e+02   2.4907404e+02   2.3297818e+02   2.7004447e+02   1.4175909e+02   1.6182291e+02   1.6499909e+02   1.6593916e+02   1.3340636e+02   1.6688385e+02   1.3309909e+02   1.1452025e+02   1.1655548e+02   9.5544839e+01   1.2140548e+02   1.5258684e+02   1.6955548e+02   2.4387484e+02   1.1457273e+02   1.2617327e+02   1.1036548e+02   1.7647004e+02   3.5622727e+02  -1.3797273e+01   2.9318727e+02  -1.1858909e+00   9.6735455e+01   1.2714207e+02   1.6709909e+02   1.5839571e+02   8.3491818e+01   1.0001975e+02
   1.8001818e+02   1.0846491e+02   1.0426818e+02   1.1497127e+02   1.6883548e+02   1.4079244e+02   1.7770818e+02   8.5654255e+01   1.5022545e+02   1.1856560e+02   8.6846364e+01   7.2050473e+01   1.9331455e+02   1.8911938e+02   1.1436545e+02   1.3180076e+02   1.6372545e+02   1.4503924e+02   1.1119727e+02   1.0476422e+02   1.7925545e+02   9.4805018e+01   8.4122727e+01   8.3172909e+01   6.3025455e+01   9.3690691e+01   1.1725182e+02   1.3175622e+02   6.2265475e+01   7.7368039e+01   1.1796182e+02   1.3300669e+02   7.7303636e+01   5.6192073e+01   2.5279548e+02   1.0140564e+02   7.9497273e+01   6.8703855e+01   7.7984545e+01   4.9443055e+01   8.2626364e+01   1.4564444e+02   5.9412548e+02   1.0819239e+01   1.1151636e+02   1.8386596e+02   1.9674909e+02   1.6616098e+02   1.6054091e+02   1.4236945e+02   1.6934727e+02   1.5807949e+02   7.9147273e+01   1.0688185e+02   6.2000909e+01   6.8691745e+01   3.4726091e+02   1.5952764e+01   1.5453818e+02   2.5710785e+02   1.5638455e+02   2.1117560e+02   1.0026548e+02   1.4784804e+02   1.0075727e+02   2.2280851e+02   2.2078273e+02   2.5614738e+02   2.0411545e+02   1.6922531e+02   1.0440548e+02   9.4656839e+01   2.8615364e+02   9.9677091e+00   1.9111636e+02   1.6376796e+02   8.0025475e+01   1.0732724e+02   9.7015455e+01   6.8377855e+01   1.0941727e+02   1.2037753e+02   7.2403636e+01   9.1029527e+01   1.1432182e+02   1.3217425e+02   1.0852182e+02   6.9700073e+01   2.0565909e+02   6.3772727e+00   1.7287909e+02   2.0064604e+02   1.6029000e+02   1.7917225e+02   1.5412548e+02   1.0096924e+02   3.7085909e+02   1.0491273e+01   1.3746364e+02   1.2360745e+02   1.9652727e+01   9.4686909e+00   5.8011818e+01   6.7356327e+01   2.0351273e+02   2.0583898e+02   1.0655818e+02   1.9242262e+02   8.5558182e+01   8.8872618e+01   1.7764909e+02   2.1167444e+02   6.8482727e+02  -2.6034545e+00   2.1990636e+02   1.3818113e+02   2.2150000e+02   1.7996727e+02   2.4980455e+02   1.8821109e+02   1.4752909e+02   1.9471131e+02   1.0010909e+02   1.7873127e+02   9.7439091e+01   1.8703124e+02   6.8025475e+01   1.6833724e+02   1.5984636e+02   1.2132411e+02   1.3269182e+02   2.2527102e+02   2.3438000e+02   1.4444415e+02   2.3682364e+02   1.7028775e+02   2.4307909e+02   1.7247640e+02   1.0319091e+02   8.0895636e+01   1.2404273e+02   1.1367295e+02   8.7814545e+01   1.3793029e+02   1.7510273e+02   1.3975360e+02   1.1712364e+02   1.1717738e+02   2.1295455e+02   1.1278909e+02   1.2132273e+02   1.0354327e+02   9.4320909e+01   3.9741600e+01   1.6288818e+02   2.1395804e+02   2.1760909e+02   1.9387945e+02   1.2083548e+02   1.3449244e+02   1.1025909e+02   1.5967018e+02   1.0450548e+02   1.9593884e+02   1.4451545e+02   2.0807604e+02   8.9477273e+01   1.4964727e+02   1.2436548e+02   9.8870039e+01   1.0775364e+02   5.3378800e+01   1.4888182e+01   1.4889855e+01   1.2171818e+02   9.9236182e+01   1.8188548e+02   2.7160844e+02   2.6268818e+02   3.1376767e+02   1.6118909e+02   2.1483851e+02   1.9313909e+02   2.0920796e+02   1.8140636e+02   1.9385385e+02   1.2505909e+02   1.1368345e+02   1.2131548e+02   1.1426404e+02   1.2455548e+02   1.9033484e+02   1.7874548e+02   2.4732964e+02   1.7661273e+02   1.6049007e+02   1.1112548e+02   1.9873924e+02   4.3446727e+02   3.5663527e+01   3.3027727e+02   2.5076909e+01   1.1983545e+02   1.2896407e+02   2.1699909e+02   1.3559371e+02   9.9061818e+01   9.5914145e+01
   2.1158818e+02   1.8198931e+02   1.2207818e+02   1.4840647e+02   1.5288548e+02   1.2187844e+02   1.8946818e+02   1.0414345e+02   1.5289545e+02   1.2230200e+02   1.1641636e+02   1.1444487e+02   2.0060455e+02   2.3573618e+02   9.4165455e+01   1.1960676e+02   1.7019545e+02   2.0290164e+02   1.1652727e+02   1.2557782e+02   2.1187545e+02   1.5586542e+02   9.5982727e+01   1.2375411e+02   6.2315455e+01   9.2797491e+01   1.0992182e+02   1.7229262e+02   7.8645475e+01   1.3852764e+02   1.2472182e+02   1.5032589e+02   9.9303636e+01   1.1624207e+02   3.8926548e+02   9.7588039e+01   7.6257273e+01   9.4623055e+01   8.3894545e+01   7.5740255e+01   9.8286364e+01   1.2215164e+02   5.3126548e+02   2.0558039e+01   1.0541636e+02   1.6802396e+02   1.7293909e+02   1.4516578e+02   1.4111091e+02   1.6735385e+02   1.6820727e+02   1.7507069e+02   4.3617273e+01   8.9634255e+01   7.3090909e+01   8.7854545e+01   2.9245091e+02   9.1475636e+00   1.8239818e+02   3.1120905e+02   1.7367455e+02   1.7812240e+02   8.9125475e+01   1.6392924e+02   9.6757273e+01   2.1555851e+02   2.6139273e+02   2.8561858e+02   2.2354545e+02   1.5967091e+02   1.4226548e+02   1.1505804e+02   2.5744364e+02   1.3314509e+01   1.5387636e+02   1.2341716e+02   8.0365475e+01   1.4863004e+02   6.2545455e+01   8.1615455e+01   1.1027727e+02   1.2254873e+02   7.7973636e+01   9.2013927e+01   9.0231818e+01   1.1581145e+02   6.6761818e+01   1.1847087e+02   1.9875909e+02   8.3092727e+00   1.1468909e+02   1.4896124e+02   1.4444000e+02   1.2692025e+02   1.4283548e+02   1.0787244e+02   3.7399909e+02  -1.6709927e+01   1.0375364e+02   1.1254425e+02  -4.1172727e+00   5.5202909e+00   6.1821818e+01   7.7291527e+01   1.4089273e+02   1.3979858e+02   9.0138182e+01   1.4868622e+02   7.6468182e+01   7.1269818e+01   1.5364909e+02   1.7830444e+02   6.4791727e+02  -2.2990655e+01   1.9647636e+02   1.6805553e+02   2.0235000e+02   1.4673927e+02   1.8620455e+02   2.2719909e+02   1.4676909e+02   1.7377211e+02   9.8149091e+01   1.3664807e+02   1.1481909e+02   1.3102084e+02   4.0505475e+01   1.5867884e+02   1.2094636e+02   1.0896611e+02   1.1860182e+02   2.0839822e+02   1.9472000e+02   1.4175695e+02   1.4842364e+02   1.4449975e+02   1.6026909e+02   1.5191120e+02   1.1543091e+02   1.0848644e+02   9.1992727e+01   1.0261695e+02   6.2954545e+01   9.1309091e+01   1.2881273e+02   9.0496800e+01   1.0703364e+02   1.1712458e+02   1.6243455e+02   7.9730691e+01   9.8842727e+01   1.0077167e+02   8.0280909e+01   1.1154800e+01   1.1259818e+02   1.6683124e+02   1.5441909e+02   1.8188465e+02   1.2883548e+02   8.3992439e+01   1.1187909e+02   1.4788058e+02   9.0935475e+01   1.9412444e+02   1.6484545e+02   1.6001964e+02   1.4324727e+02   1.1482567e+02   9.1125475e+01   8.7769239e+01   1.1233364e+02   5.0402400e+01   3.1781818e+00   1.0016655e+01   7.2568182e+01   9.0398182e+01   1.3760548e+02   2.1486084e+02   1.7644818e+02   2.9866687e+02   1.3380909e+02   1.8079891e+02   1.5765909e+02   1.6985636e+02   1.5255636e+02   9.9441855e+01   1.1205909e+02   1.5729345e+02   1.2002548e+02   1.0245724e+02   1.4283548e+02   1.5297244e+02   1.4969548e+02   2.2570364e+02   1.6614273e+02   1.1342767e+02   1.2712548e+02   1.9517924e+02   4.7012727e+02  -3.1892727e+00   3.0365727e+02   2.7586509e+01   1.1431545e+02   1.0950567e+02   1.6447909e+02   1.7255531e+02   8.6341818e+01   6.1071745e+01
   2.3101818e+02   1.5957491e+02   8.3648182e+01   1.1953087e+02   1.3902548e+02   1.3031724e+02   1.9023818e+02   7.7841855e+01   1.2279545e+02   1.5119000e+02   8.5086364e+01   9.0951273e+01   1.5184455e+02   1.6582698e+02   1.1269545e+02   1.1788436e+02   1.6734545e+02   1.5993964e+02   1.3219727e+02   9.5224218e+01   1.9525545e+02   1.7719502e+02   1.2669273e+02   9.9487309e+01   6.4695455e+01   1.0222709e+02   1.1297182e+02   1.7490862e+02   8.0175475e+01   1.1264524e+02   1.3372182e+02   1.0512589e+02   1.1111364e+02   1.3967727e+02   3.1374548e+02   1.1438964e+02   8.6547273e+01   7.0519855e+01   7.9324545e+01   7.2725855e+01   9.0766364e+01   9.1423236e+01   4.7050548e+02  -8.2911612e+00   8.2276364e+01   1.0949516e+02   1.6793909e+02   1.2179578e+02   1.0139091e+02   1.3905145e+02   1.5658727e+02   1.5058029e+02   3.8717273e+01   5.8646255e+01   5.3000909e+01   4.1931745e+01   2.4578091e+02   3.8311636e+00   1.2291818e+02   1.9073745e+02   1.3172455e+02   1.9214840e+02   7.0405475e+01   1.7437684e+02   7.8037273e+01   1.8934611e+02   1.6039273e+02   2.7059858e+02   2.0377545e+02   1.6497251e+02   1.1821548e+02   1.0113204e+02   2.6106364e+02   6.5449091e+00   1.1673636e+02   9.8288364e+01   9.1605475e+01   9.5870839e+01   6.0915455e+01   5.4165855e+01   7.1557273e+01   1.3150633e+02   7.4593636e+01   7.7144327e+01   6.4421818e+01   1.0449625e+02   8.3091818e+01   5.9634473e+01   2.1984909e+02  -6.7179273e+00   1.3606909e+02   1.8068084e+02   1.2263000e+02   1.4223505e+02   1.7764548e+02   1.2346764e+02   3.7423909e+02   7.1808727e+00   1.1975364e+02   1.2740425e+02   1.3412727e+01   6.6378909e+00   8.1151818e+01   5.0745127e+01   1.3732273e+02   1.2836418e+02   8.4468182e+01   1.6427982e+02   7.8278182e+01   8.4165018e+01   1.8093909e+02   1.4431124e+02   6.4620727e+02  -4.0838545e+00   2.1985636e+02   1.4199513e+02   2.0250000e+02   1.2529727e+02   1.7155455e+02   2.9777109e+02   1.5309909e+02   1.6292571e+02   1.1314909e+02   1.1649807e+02   1.1648909e+02   1.2960724e+02   3.9835475e+01   1.5930244e+02   1.1541636e+02   1.7916851e+02   1.3193182e+02   2.4581182e+02   1.8486000e+02   1.5659575e+02   1.3489364e+02   1.7584215e+02   1.2540909e+02   1.0751000e+02   8.6670909e+01   1.3707724e+02   9.7322727e+01   1.0424055e+02   8.3574545e+01   7.7749491e+01   1.3848273e+02   1.0977320e+02   1.1922364e+02   1.0500938e+02   1.8400455e+02   8.6145091e+01   1.1303273e+02   5.4056473e+01   8.7280909e+01   2.5594800e+01   1.4769818e+02   1.7136324e+02   1.7941909e+02   2.3388465e+02   1.1440548e+02   1.1181684e+02   1.3949909e+02   1.2667098e+02   9.2795475e+01   1.5573564e+02   1.5436545e+02   1.9747804e+02   1.4033727e+02   1.5976847e+02   6.7125475e+01   1.7244924e+02   1.0747364e+02   7.3071200e+01   2.5508182e+01   6.7502545e+00   5.6378182e+01   1.4660338e+02   1.4888548e+02   2.1086844e+02   2.6839818e+02   3.2374087e+02   1.3942909e+02   2.1053931e+02   1.3742909e+02   1.9133476e+02   1.8426636e+02   1.3747505e+02   1.4029909e+02   2.1656425e+02   1.5926548e+02   2.0250804e+02   1.5260548e+02   1.8176084e+02   1.8545548e+02   2.4122284e+02   1.4238273e+02   1.8875847e+02   1.3069548e+02   2.0651364e+02   4.7822727e+02   5.1732727e+01   3.0179727e+02   1.7835309e+01   1.6097545e+02   1.6872287e+02   1.6933909e+02   1.7336651e+02   9.0961818e+01   9.1752145e+01
   2.3092818e+02   1.5606211e+02   1.0140818e+02   9.0010073e+01   1.6655548e+02   8.7974839e+01   2.2142818e+02   7.3586655e+01   1.4370545e+02   1.2270720e+02   1.0356636e+02   9.1612873e+01   1.8084455e+02   1.9692698e+02   9.6645455e+01   1.3254836e+02   1.5886545e+02   1.6923804e+02   1.1195727e+02   1.5946342e+02   2.1016545e+02   1.2228222e+02   1.2712273e+02   1.0011291e+02   9.0885455e+01   1.0484189e+02   1.4416182e+02   1.9217342e+02   6.1125475e+01   1.5411924e+02   1.2186182e+02   1.2126469e+02   7.8353636e+01   1.3101807e+02   3.0512548e+02   1.2540924e+02   1.0368727e+02   1.3928865e+02   9.6414545e+01   8.2688655e+01   5.3196364e+01   8.6138836e+01   4.7521548e+02   5.8020388e+00   1.0151636e+02   1.1904596e+02   1.7822909e+02   1.5331258e+02   1.4768091e+02   1.7310825e+02   1.7006727e+02   1.7712189e+02   6.5667273e+01   1.1020025e+02   8.2050909e+01   5.2747745e+01   2.8835091e+02   4.5563636e-02   1.3748818e+02   2.0414185e+02   1.3791455e+02   2.0355320e+02   1.1393548e+02   1.6275444e+02   9.0277273e+01   2.3645691e+02   2.4116273e+02   2.5994698e+02   2.0292545e+02   2.2271051e+02   1.0693548e+02   1.3984444e+02   2.6111364e+02   7.9709091e+00   1.2549636e+02   7.8017564e+01   1.2045548e+02   1.4933284e+02   1.1265545e+02   7.9076655e+01   1.1036727e+02   1.1135153e+02   7.9683636e+01   1.0049713e+02   9.4271818e+01   9.1918255e+01   1.0090182e+02   8.0169673e+01   2.1699909e+02   1.9800073e+01   1.4558909e+02   2.2605924e+02   1.4648000e+02   1.2770705e+02   1.8626548e+02   1.5353804e+02   3.9966909e+02   2.0964727e+00   1.0727364e+02   1.0707265e+02   9.6527273e+00   3.1988691e+01   7.1441818e+01   8.6991927e+01   1.4546273e+02   1.4809298e+02   1.2741818e+02   1.5403382e+02   6.8508182e+01   1.0428662e+02   1.8293909e+02   1.0534124e+02   6.7234727e+02  -1.7035055e+01   2.2342636e+02   1.9555953e+02   2.0212000e+02   2.0084767e+02   2.3605455e+02   2.8361109e+02   1.4781909e+02   1.9191811e+02   1.4129909e+02   1.3024607e+02   1.2819909e+02   2.3157044e+02   4.8025475e+01   1.6445724e+02   1.4475636e+02   1.3063131e+02   1.7607182e+02   2.7309062e+02   1.7757000e+02   1.7488895e+02   1.8889364e+02   9.7392145e+01   1.6945909e+02   1.2389600e+02   1.1752091e+02   1.8379924e+02   1.3137273e+02   1.1689655e+02   1.0067455e+02   1.0314149e+02   1.5871273e+02   1.1329480e+02   1.0098364e+02   9.8418582e+01   2.1467455e+02   7.6981491e+01   1.0532273e+02   6.7343273e+01   1.1213091e+02   3.9316800e+01   1.5945818e+02   1.7123244e+02   1.5917909e+02   1.7779385e+02   1.1255548e+02   1.2100484e+02   1.3634909e+02   1.2396298e+02   9.7025475e+01   1.6367724e+02   1.6908545e+02   2.0525044e+02   1.3347727e+02   2.3450727e+02   9.4695475e+01   1.5210364e+02   1.1223364e+02   6.5600400e+01   1.7408182e+01  -7.0217455e+00   5.6428182e+01   1.5397938e+02   1.4440548e+02   2.2312684e+02   2.0406818e+02   2.1364727e+02   1.5880909e+02   1.6798891e+02   1.4418909e+02   1.5174396e+02   1.5764636e+02   1.4322465e+02   1.2929909e+02   1.4458425e+02   2.1779548e+02   1.6668564e+02   1.3883548e+02   1.6790244e+02   1.7498548e+02   2.1987044e+02   1.4566273e+02   1.2706607e+02   1.3874548e+02   2.2867964e+02   4.5141727e+02   2.5877527e+01   2.8827727e+02   2.5396909e+01   1.7307545e+02   1.6008487e+02   1.6809909e+02   1.0888571e+02   1.3477182e+02   8.1007345e+01
   3.0239818e+02   1.3405451e+02   8.5118182e+01   1.5422327e+02   1.2745548e+02   1.6172284e+02   2.3494818e+02   8.1595055e+01   1.5613545e+02   2.0514280e+02   1.1146636e+02   9.7030873e+01   1.6041455e+02   1.9856138e+02   1.2716545e+02   1.5882676e+02   1.8024545e+02   1.5928764e+02   1.5819727e+02   2.1028422e+02   2.4421545e+02   1.4227822e+02   1.5550273e+02   9.7892509e+01   8.1645455e+01   9.6201091e+01   1.4792182e+02   1.9121262e+02   7.0025475e+01   1.4440724e+02   1.3781182e+02   1.1560869e+02   8.0353636e+01   7.9468073e+01   2.7421548e+02   9.9222039e+01   1.0115727e+02   1.6578105e+02   1.2413455e+02   1.0299105e+02   8.8906364e+01   8.0902036e+01   4.2431548e+02  -5.6959612e+00   8.4036364e+01   1.1501436e+02   1.7593909e+02   1.2206578e+02   1.4554091e+02   1.1789945e+02   1.3458727e+02   2.0700029e+02   5.7187273e+01   1.0254865e+02   7.0810909e+01   6.1846945e+01   3.0454091e+02   5.3203636e+00   9.8968182e+01   1.5503345e+02   1.2072455e+02   1.6949840e+02   9.2555475e+01   1.6932484e+02   9.9657273e+01   2.4094651e+02   1.9716273e+02   2.6532698e+02   1.5906545e+02   1.7216931e+02   1.1907548e+02   9.3583239e+01   2.2487364e+02   1.0601091e+00   1.0544636e+02   7.8961564e+01   1.2017548e+02   1.2749524e+02   9.8015455e+01   8.1567855e+01   1.1322727e+02   1.1040273e+02   9.3263636e+01   6.9600727e+01   8.1801818e+01   9.3155855e+01   5.6431818e+01   5.7577273e+01   2.1094909e+02   1.5640727e+00   1.3425909e+02   1.6458564e+02   1.1410000e+02   1.0653745e+02   2.3302548e+02   1.6208724e+02   3.2228909e+02   1.2716873e+01   7.8323636e+01   9.9528655e+01   3.1227273e+00  -2.7058909e+01   6.8581818e+01   7.8990727e+01   1.1923273e+02   9.5531382e+01   1.2498818e+02   1.6689822e+02   4.6988182e+01   6.1958218e+01   1.1845909e+02   1.1449964e+02   5.9663727e+02  -2.8548255e+01   1.9176636e+02   1.8424233e+02   1.7588000e+02   1.2380687e+02   2.0295455e+02   1.8405909e+02   1.2090909e+02   1.6565091e+02   9.0539091e+01   1.1077687e+02   1.3052909e+02   1.8614404e+02   6.1505475e+01   1.3147884e+02   1.7046636e+02   1.2333451e+02   1.2250182e+02   2.4270622e+02   1.7557000e+02   1.5947895e+02   1.6289364e+02   8.6142145e+01   1.2197909e+02   9.0454400e+01   9.6570909e+01   9.5235236e+01   9.4272727e+01   9.4624545e+01   8.9674545e+01   7.8171491e+01   1.4524273e+02   6.2472400e+01   9.5933636e+01   1.2306258e+02   1.5524455e+02   4.6545891e+01   8.0462727e+01   4.9622073e+01   9.7750909e+01   4.6947200e+01   1.6393818e+02   1.6744404e+02   1.8226909e+02   1.5103665e+02   1.1688548e+02   1.2337844e+02   1.4968909e+02   9.6855782e+01   7.3745475e+01   1.3753964e+02   1.6489545e+02   1.8396564e+02   1.5752727e+02   2.2316327e+02   1.0312548e+02   5.5909239e+01   8.8333636e+01   5.4272400e+01   2.3268182e+01   4.1294545e+00   8.1618182e+01   1.5339418e+02   1.3774548e+02   2.1956964e+02   1.7554818e+02   1.8663887e+02   1.1946909e+02   1.3941611e+02   1.3699909e+02   1.2364916e+02   1.4564636e+02   1.2428465e+02   1.5348909e+02   1.6235905e+02   1.8226548e+02   1.4652804e+02   1.3417548e+02   1.4970524e+02   1.5488548e+02   2.8019844e+02   1.1514273e+02   1.3045767e+02   1.3545548e+02   2.0327284e+02   3.6507727e+02   1.0974727e+01   2.5518727e+02   2.2234109e+01   1.5712545e+02   2.0088087e+02   1.3909909e+02   8.2975709e+01   8.5771818e+01   5.5887345e+01
   2.3835818e+02   1.4275771e+02   8.6308182e+01   8.8368073e+01   1.4683548e+02   1.2369244e+02   2.1775818e+02   5.8020255e+01   1.6422545e+02   1.5978560e+02   6.7606364e+01   7.1539673e+01   1.3917455e+02   1.3560058e+02   1.4821545e+02   9.4372764e+01   1.2253545e+02   1.4871444e+02   1.2214727e+02   1.6435822e+02   1.8887545e+02   1.5646542e+02   1.1222273e+02   1.6211491e+02   7.3405455e+01   8.8860291e+01   1.0187182e+02   2.1798662e+02   8.9795475e+01   1.3611564e+02   1.0967182e+02   1.0937989e+02   1.2636364e+00   9.3252727e+00   2.2826548e+02   7.8368039e+01   9.0397273e+01   1.2040185e+02   7.9794545e+01   6.1158255e+01   6.4576364e+01   8.3848436e+01   4.1912548e+02  -3.1307612e+00   9.6996364e+01   1.6188756e+02   1.5655909e+02   1.1118618e+02   1.4044091e+02   1.2364745e+02   1.7930727e+02   1.8009269e+02   3.5047273e+01   1.2759985e+02   7.7050909e+01  -4.3222545e+00   3.2359091e+02  -1.8493636e+01   8.9018182e+01   1.8463945e+02   1.2400455e+02   1.4971600e+02   7.4365475e+01   1.6487004e+02   1.4817727e+02   2.7358491e+02   1.6101273e+02   2.0221898e+02   1.6634545e+02   1.6239691e+02   1.1379548e+02   1.5533564e+02   1.9839364e+02   7.6085091e+00   1.0421636e+02   8.4769964e+01   1.1312548e+02   1.5062924e+02   1.1007545e+02   9.2973055e+01   8.4847273e+01   1.3948313e+02   7.7113636e+01   7.5372727e+01   6.2941818e+01   4.7614655e+01   7.5521818e+01   6.8580073e+01   2.0713909e+02  -1.9811273e+00   1.4825909e+02   2.0146564e+02   1.2877000e+02   9.4593855e+01   2.2479548e+02   2.1345564e+02   3.4728909e+02   2.1426873e+01   7.6513636e+01   9.4673455e+01   1.2982727e+01  -2.0037709e+01   8.1581818e+01   1.1652073e+02   1.2566273e+02   7.0826982e+01   1.3241818e+02   2.3625382e+02   8.9658182e+01   8.2874618e+01   1.0797909e+02   1.5709804e+02   5.4344727e+02   1.0796945e+01   2.5428636e+02   1.8900073e+02   1.5702000e+02   1.1269567e+02   2.0145455e+02   2.1627909e+02   1.3119909e+02   1.6286771e+02   1.0800909e+02   1.3766927e+02   1.4152909e+02   2.4602404e+02   7.2125475e+01   1.7433924e+02   1.6279636e+02   1.5480811e+02   1.3893182e+02   2.3563182e+02   1.8633000e+02   1.7718815e+02   1.5062364e+02   1.9098375e+02   1.4669909e+02   1.1252680e+02   1.3619091e+02   7.5255636e+01   1.3142273e+02   1.3370255e+02   8.8814545e+01   9.7430291e+01   1.5800273e+02   1.0459160e+02   9.8843636e+01   1.3696978e+02   1.4476455e+02   8.6854291e+01   8.9132727e+01   8.7358473e+01   9.1420909e+01   6.8733600e+01   1.7293818e+02   1.6477404e+02   1.7688909e+02   1.9732705e+02   1.2702548e+02   1.2223724e+02   1.4582909e+02   1.4877458e+02   9.6695475e+01   1.6389364e+02   1.6531545e+02   2.0379204e+02   2.1909727e+02   2.4342767e+02   1.0021548e+02   1.2361204e+02   1.0271364e+02   5.9212000e+01   1.9508182e+01   1.8470255e+01   9.7478182e+01   1.9793538e+02   1.7602548e+02   2.3045724e+02   1.3297818e+02   1.8100447e+02   1.3699909e+02   2.0015371e+02   1.3885909e+02   1.3822036e+02   1.6798636e+02   1.7006745e+02   1.5405909e+02   2.1593345e+02   1.5555548e+02   2.2842484e+02   1.4712548e+02   1.9809924e+02   1.7869548e+02   2.5405364e+02   1.2457273e+02   1.1780327e+02   1.4717548e+02   2.3647524e+02   3.6812727e+02   6.9707273e+00   2.1679727e+02   1.2635309e+01   1.7421545e+02   1.6809367e+02   1.7623909e+02   1.1942451e+02   9.2151818e+01   5.8416945e+01
   2.1563818e+02   1.9980531e+02   1.0978818e+02   1.0619967e+02   1.9012548e+02   1.2327924e+02   2.1346818e+02   9.6313455e+01   1.6208545e+02   1.7861680e+02   1.0199636e+02   8.6878473e+01   1.2807455e+02   1.5624858e+02   1.7059545e+02   1.6630236e+02   1.3824545e+02   1.4226764e+02   1.5795727e+02   1.5711342e+02   2.4273545e+02   1.6058662e+02   1.3841273e+02   1.5658971e+02   9.3545455e+01   1.2762909e+02   1.5511182e+02   2.8996742e+02   9.6215475e+01   1.3817204e+02   1.6096182e+02   1.8680669e+02   1.8403636e+01   1.3954073e+01   2.5902548e+02   8.3477239e+01   1.0658727e+02   1.7938665e+02   1.0260455e+02   9.6433455e+01   8.9096364e+01   6.3506836e+01   4.6450548e+02   1.6998839e+01   1.2951636e+02   2.2209596e+02   1.4384909e+02   1.4906298e+02   1.3597091e+02   1.9609505e+02   1.6215727e+02   1.7517469e+02   1.0456727e+02   1.4175825e+02   7.2190909e+01   5.9016545e+01   3.3993091e+02   1.4539164e+01   1.0353818e+02   1.8485785e+02   1.3715455e+02   1.5504400e+02   8.6885475e+01   2.1667844e+02   1.7556727e+02   3.3782371e+02   1.4601273e+02   1.6346898e+02   1.8882545e+02   1.5492851e+02   1.1969548e+02   2.0943364e+02   1.8239364e+02   4.0850909e-01   1.1340636e+02   1.0003476e+02   1.4517548e+02   1.1478524e+02   1.2733545e+02   9.7642255e+01   9.7657273e+01   1.5341833e+02   9.8213636e+01   8.8914727e+01   7.4231818e+01   5.9191455e+01   7.4141818e+01   8.9120473e+01   2.4746909e+02  -1.4475273e+00   1.4482909e+02   1.5431004e+02   1.5072000e+02   9.9507855e+01   2.1617548e+02   2.1233524e+02   2.9142909e+02   2.9456727e+00   7.4273636e+01   1.0528265e+02   2.0842727e+01  -1.3766509e+01   7.9201818e+01   1.1528113e+02   1.2923273e+02   1.4068138e+02   1.6736818e+02   3.0564782e+02   7.9228182e+01   8.1669018e+01   1.2455909e+02   1.1701164e+02   5.3548727e+02   1.3433745e+01   2.8404636e+02   1.9327993e+02   1.7288000e+02   1.2928687e+02   2.1415455e+02   2.1711309e+02   1.5114909e+02   1.7204171e+02   9.5629091e+01   8.0849673e+01   1.6252909e+02   2.0630404e+02   6.1555475e+01   1.6047484e+02   1.4884636e+02   1.9920411e+02   1.7717182e+02   2.4314262e+02   1.5843000e+02   1.7728015e+02   1.9109364e+02   2.0041615e+02   1.7997909e+02   9.6954400e+01   1.1933091e+02   1.0493444e+02   1.0918273e+02   1.4977175e+02   9.9054545e+01   9.2221091e+01   1.2914273e+02   1.0828040e+02   8.8793636e+01   1.5668378e+02   1.5291455e+02   8.0972291e+01   1.0332273e+02   8.0073273e+01   8.2990909e+01   8.8938000e+01   1.4421818e+02   1.4650164e+02   1.7288909e+02   1.7240705e+02   9.8265475e+01   1.2600804e+02   1.0487909e+02   1.2539058e+02   7.1455475e+01   1.6044284e+02   8.9555455e+01   1.0313284e+02   1.2628727e+02   2.2032247e+02   9.0125475e+01   1.0270924e+02   8.9473636e+01   5.1131200e+01   9.0281818e+00   5.6886545e+00   1.4575818e+02   1.6269298e+02   1.3050548e+02   1.5623884e+02   1.4877818e+02   1.6959047e+02   1.2818909e+02   1.5433851e+02   1.1685909e+02   1.4036036e+02   1.4364636e+02   1.2820465e+02   1.5090909e+02   1.4566545e+02   1.3745548e+02   1.5225284e+02   1.1431548e+02   1.9434404e+02   1.2807548e+02   2.1181324e+02   1.0581273e+02   9.4924073e+01   1.2112548e+02   1.9265924e+02   3.1803727e+02   4.0679273e+00   1.8475727e+02   4.8185091e+00   1.5869545e+02   1.2452527e+02   1.5266909e+02   6.7740109e+01   9.5151818e+01   7.3226945e+01
   2.1735818e+02   1.0809771e+02   8.6078182e+01   8.3046473e+01   1.6921548e+02   1.3681204e+02   1.7223818e+02   7.2661855e+01   1.5927545e+02   1.8632160e+02   6.8326364e+01   6.5152073e+01   1.2127455e+02   1.2727258e+02   1.6231545e+02   1.6886476e+02   1.0253545e+02   1.2922444e+02   1.3942727e+02   1.6378582e+02   1.4664545e+02   1.3122382e+02   1.1893273e+02   1.7610811e+02   8.1165455e+01   9.5859491e+01   1.1906182e+02   2.1571142e+02   8.4215475e+01   1.4194204e+02   1.5586182e+02   1.4678469e+02   3.1136364e+00  -1.8727273e+00   2.2426548e+02   8.0068039e+01   1.1754727e+02   1.4017985e+02   7.6794545e+01   6.6118255e+01   8.2576364e+01   1.1445844e+02   3.7664548e+02   3.7876388e+00   1.1251636e+02   2.1992596e+02   1.6279909e+02   1.0925698e+02   1.3635091e+02   1.7697465e+02   1.3530727e+02   1.8285269e+02   5.5187273e+01   1.2136865e+02   6.6950909e+01   4.8915745e+01   3.8354091e+02  -2.0479636e+01   1.0910818e+02   1.4803225e+02   1.1986455e+02   1.1642720e+02   1.1436548e+02   1.9677004e+02   1.5022727e+02   3.1681091e+02   1.3058273e+02   1.7479338e+02   1.7963545e+02   2.0285371e+02   1.4326548e+02   1.4754804e+02   1.9830364e+02  -2.4434291e+01   1.2268636e+02   6.2392364e+01   1.0288548e+02   9.4738439e+01   1.1112545e+02   1.0693905e+02   1.1255727e+02   1.0650633e+02   7.6113636e+01   7.0732727e+01   7.5611818e+01   8.2881055e+01   9.2001818e+01   1.1673167e+02   1.9480909e+02  -1.0854727e+01   1.1668909e+02   1.4652124e+02   1.4987000e+02   9.1865855e+01   1.8345548e+02   1.4986284e+02   2.6757909e+02  -6.2463273e+00   6.0133636e+01   6.1653855e+01   2.2227273e+00  -2.6756909e+01   4.5581818e+01   4.8160727e+01   1.1413273e+02   8.9129382e+01   1.0689818e+02   2.1758542e+02   7.7708182e+01   4.9640618e+01   6.4409091e+01   9.9733636e+01   4.8796727e+02  -2.5144655e+01   2.9576636e+02   1.3034233e+02   1.3635000e+02   9.8729273e+01   1.7370455e+02   1.3189909e+02   1.1262909e+02   1.4207331e+02   4.4009091e+01   7.9409273e+01   1.2671909e+02   1.8997884e+02   3.6505475e+01   1.0937884e+02   1.6908636e+02   1.3749491e+02   1.0679182e+02   1.7405302e+02   1.5067000e+02   1.2647095e+02   1.7782364e+02   1.5920775e+02   9.5129091e+01   1.1455240e+02   7.1100909e+01   1.2089284e+02   1.0089273e+02   1.5004495e+02   5.5054545e+01   8.5701091e+01   9.1292727e+01   6.2978400e+01   9.1743636e+01   1.4444778e+02   1.1210455e+02   8.1757091e+01   7.0752727e+01   4.4728873e+01   7.4320909e+01   3.1101600e+01   1.7640818e+02   1.9011644e+02   1.7931909e+02   2.1422265e+02   1.3226548e+02   1.4442804e+02   1.5025909e+02   1.5152018e+02   9.2505475e+01   1.7808884e+02   1.6584545e+02   1.6969964e+02   1.2428727e+02   2.3091247e+02   1.4660548e+02   1.1557084e+02   1.0090364e+02   5.4356800e+01   2.6078182e+01   2.8564655e+01   1.9814818e+02   1.8755178e+02   1.9826548e+02   2.2653804e+02   1.3620818e+02   1.4640607e+02   1.4732909e+02   1.7780731e+02   1.8808909e+02   1.7394196e+02   1.8840636e+02   1.5662385e+02   1.5233909e+02   2.0845105e+02   1.9974548e+02   1.2055964e+02   1.3960548e+02   2.5508084e+02   1.5350548e+02   2.5539884e+02   1.3866273e+02   1.5081607e+02   1.6340548e+02   2.0255684e+02   2.9493727e+02   4.6205927e+01   2.4684727e+02   1.6131309e+01   1.6045545e+02   1.9395447e+02   1.9242909e+02   1.0693931e+02   1.0492182e+02   6.9305345e+01
   1.7106818e+02   1.4604091e+02   6.8358182e+01   1.2632407e+02   2.1902548e+02   1.5696724e+02   1.1346818e+02   1.2327345e+02   2.0008545e+02   1.3714680e+02   9.1946364e+01   7.1022473e+01   1.6379455e+02   1.4839098e+02   1.6421545e+02   1.6586276e+02   1.0929545e+02   1.3068364e+02   1.8542727e+02   1.9491582e+02   2.0130545e+02   1.3233102e+02   1.2136273e+02   1.1995371e+02   1.1421545e+02   1.3092549e+02   1.8706182e+02   2.1412142e+02   7.2985475e+01   1.2789044e+02   1.6853182e+02   1.5044109e+02   1.8163636e+01   5.4327273e-01   2.1145548e+02   9.3862839e+01   8.6877273e+01   1.2406345e+02   8.7034545e+01   7.3009055e+01   1.1219636e+02   1.0865884e+02   4.0026548e+02  -9.4819612e+00   1.3694636e+02   2.3707156e+02   1.5493909e+02   1.4826578e+02   1.1720091e+02   2.2588665e+02   1.7291727e+02   1.7760389e+02   6.0047273e+01   1.0545985e+02   8.6330909e+01   3.7795345e+01   4.2226091e+02   9.7627636e+00   1.3615818e+02   1.7852825e+02   1.1472455e+02   1.2721840e+02   1.1588548e+02   2.0254844e+02   1.7179727e+02   3.2512531e+02   1.3016273e+02   1.4954698e+02   4.1215545e+02   5.6972109e+01   9.5505475e+01   1.7465884e+02   2.3182364e+02   1.2454109e+01   9.3736364e+01   9.4748364e+01   1.0264548e+02   8.9567639e+01   9.4175455e+01   9.1245055e+01   8.8037273e+01   1.3665793e+02   8.9263636e+01   6.4060727e+01   9.0801818e+01   9.3475855e+01   9.7431818e+01   7.0777273e+01   1.9560909e+02  -3.4387273e+00   1.4649909e+02   1.4636644e+02   1.7339000e+02   1.3145425e+02   1.7598548e+02   1.7327044e+02   3.2328909e+02   1.9668727e+00   7.9603636e+01   1.1142625e+02   5.8427273e+00  -1.1566509e+01   8.9341818e+01   6.9179927e+01   1.5004273e+02   9.0776582e+01   1.5813818e+02   2.3657622e+02   8.0988182e+01   9.5048218e+01   1.1378909e+02   7.5683236e+01   5.7563727e+02   8.0317455e+00   2.3652636e+02   1.6670153e+02   1.3183000e+02   1.0576087e+02   1.3795455e+02   1.7840909e+02   1.2995909e+02   1.7030691e+02   8.6149091e+01   1.1350807e+02   2.3462909e+02   2.0919604e+02   3.9985475e+01   9.9290439e+01   1.9484636e+02   1.5690411e+02   2.7274182e+02   1.6568702e+02   1.5572000e+02   1.7501695e+02   2.6195364e+02   2.4567735e+02   1.3259909e+02   1.1698480e+02   1.4643091e+02   1.4957644e+02   1.6804273e+02   2.0353295e+02   7.6764545e+01   1.5486429e+02   1.0876273e+02   5.7910800e+01   1.5084364e+02   1.5118978e+02   1.8710455e+02   9.5137091e+01   7.0412727e+01   8.8276073e+01   9.3560909e+01   6.4092400e+01   1.5102818e+02   1.4580684e+02   1.9022909e+02   1.8458985e+02   1.2826548e+02   1.1941804e+02   1.1653909e+02   1.3150778e+02   8.1935475e+01   1.4407444e+02   1.1555545e+02   1.4629284e+02   1.0085727e+02   1.7721687e+02   7.8885475e+01   9.0558439e+01   9.1953636e+01   3.8412800e+01   1.8028182e+01   8.4486545e+00   1.2266818e+02   1.5716018e+02   1.3193548e+02   2.2384444e+02   5.9638182e+01   9.8151673e+01   1.1856909e+02   1.6896811e+02   1.3104909e+02   1.5765516e+02   1.6631636e+02   1.2091105e+02   1.2119909e+02   1.3994225e+02   1.5445548e+02   1.2718284e+02   1.2379548e+02   2.0087564e+02   1.1260548e+02   1.8500084e+02   1.1014273e+02   1.4609767e+02   1.2464548e+02   1.8337764e+02   2.9588727e+02   4.4599273e+00   2.3737727e+02   1.0608909e+01   1.5526545e+02   1.3507967e+02   1.6909909e+02   1.0080571e+02   8.8441818e+01   7.7863745e+01
   2.2887818e+02   1.4213611e+02   9.6978182e+01   1.3613447e+02   2.2745548e+02   1.5900284e+02   1.4389818e+02   1.6835905e+02   1.7160545e+02   1.8247520e+02   1.2108636e+02   7.6591273e+01   1.8284455e+02   1.9291698e+02   1.6636545e+02   2.3197076e+02   1.3967545e+02   1.4382324e+02   1.4076727e+02   1.7929862e+02   1.7035545e+02   1.3661702e+02   1.4193273e+02   1.3188811e+02   9.4165455e+01   1.5257949e+02   1.5687182e+02   2.5853662e+02   1.9226548e+02   2.0538039e+01   1.7786182e+02   1.6369469e+02   1.5353636e+01  -3.9419273e+00   2.4455548e+02   7.4924839e+01   9.0397273e+01   1.4225185e+02   1.0008455e+02   7.7295055e+01   9.4246364e+01   1.6795484e+02   4.7769548e+02   2.4223639e+01   1.4770636e+02   2.2230076e+02   1.7332909e+02   1.6184458e+02   1.8135091e+02   1.9679465e+02   1.7406727e+02   1.8618189e+02   6.3667273e+01   9.3170255e+01   1.0005091e+02   6.5787745e+01   4.1516091e+02  -1.7192364e+00   1.4310818e+02   2.2278225e+02   1.2838455e+02   1.5879560e+02   1.1226548e+02   2.5831804e+02   1.6870727e+02   3.3818251e+02   1.2449273e+02   2.1347058e+02   4.8396545e+02   4.3367309e+01   1.2698548e+02   1.4024044e+02   2.2072364e+02   7.7210909e-01   1.1278636e+02   1.5560436e+02   8.4605475e+01   1.4158084e+02   1.1196545e+02   8.5551855e+01   1.2431727e+02   1.4389553e+02   1.0011364e+02   8.4002727e+01   8.6941818e+01   1.0250465e+02   8.2571818e+01   1.0548607e+02   2.4422909e+02  -1.1383273e+00   1.7268909e+02   2.0266124e+02   1.4872000e+02   1.5557785e+02   1.7698548e+02   1.5581044e+02   3.6142909e+02   1.5675673e+01   1.2394364e+02   1.3011905e+02   1.6412727e+01   1.2078909e+00   7.4391818e+01   5.1615927e+01   1.3480273e+02   1.0037578e+02   1.3232818e+02   1.9707102e+02   8.8508182e+01   7.0586618e+01   1.1597909e+02   8.4648036e+01   6.5244727e+02  -1.6543055e+01   2.4900636e+02   1.7504313e+02   1.7240000e+02   1.4799527e+02   1.9665455e+02   1.4521309e+02   1.3333909e+02   1.5098651e+02   8.9579091e+01   1.1785367e+02   1.7605909e+02   2.0374164e+02   3.2075475e+01   9.4163239e+01   1.7689636e+02   1.6473011e+02   1.6660182e+02   2.0241822e+02   1.6048000e+02   1.5382615e+02   2.1149364e+02   2.5938415e+02   1.4292909e+02   1.3039840e+02   1.5643091e+02   9.3156436e+01   1.5232273e+02   1.9155055e+02   6.9054545e+01   1.1820109e+02   1.3576273e+02   8.8510800e+01   1.4664364e+02   1.1386578e+02   1.7805455e+02   9.8811091e+01   7.4842727e+01   7.8591673e+01   1.0756091e+02   5.7582400e+01   1.4821818e+02   1.7584164e+02   2.2531909e+02   2.6931265e+02   1.3917548e+02   1.3364524e+02   1.0487909e+02   1.4586058e+02   7.3455475e+01   1.4837284e+02   1.4579545e+02   1.8801364e+02   6.9387273e+01   1.4668447e+02   1.0502548e+02   9.1327239e+01   9.0283636e+01   3.8066400e+01   2.4581818e+00   1.5504255e+01   1.1252818e+02   1.2878138e+02   1.5845548e+02   2.5262284e+02   5.2638182e+01   1.3690167e+02   1.2942909e+02   1.6333931e+02   1.2499909e+02   1.9446916e+02   1.7440636e+02   9.6263855e+01   9.1959091e+01   1.4319145e+02   1.3207548e+02   1.1640324e+02   1.5217548e+02   1.6798524e+02   1.5407548e+02   1.8292324e+02   1.4928273e+02   1.2982647e+02   1.1374548e+02   1.9771964e+02   3.1417727e+02  -1.0532727e+00   2.5013727e+02   3.1348109e+01   1.3502545e+02   1.2169887e+02   1.4847909e+02   1.6483531e+02   8.2871818e+01   8.8969345e+01
   1.8192818e+02   6.9892109e+01   8.5978182e+01   9.9104473e+01   1.9040548e+02   1.1825684e+02   9.7278182e+01   1.5222865e+02   1.5051545e+02   1.2121240e+02   1.0603636e+02   7.0655273e+01   1.8284455e+02   2.1238698e+02   1.2636545e+02   1.4793076e+02   1.3319545e+02   1.2743164e+02   1.5504727e+02   1.3796622e+02   1.7183545e+02   9.8308618e+01   8.8792727e+01   8.2419309e+01   9.2215455e+01   1.0935549e+02   8.8161818e+01   1.6246342e+02   1.6198548e+02   2.8440439e+01   1.5434182e+02   1.3190629e+02   8.7336364e+00  -3.5512327e+01   2.1855548e+02   7.2194839e+01   5.4877273e+01   1.0000345e+02   7.5174545e+01   4.7627855e+01   1.1990636e+02   1.2647204e+02   4.7364548e+02  -8.1623612e+00   1.1865636e+02   2.2834476e+02   1.5041909e+02   1.0157738e+02   1.4787091e+02   1.5990305e+02   1.5720727e+02   1.3772069e+02   5.8287273e+01   6.7360655e+01   7.3050909e+01   6.1567745e+01   3.8059091e+02   1.7136364e+01   1.2934818e+02   2.0122305e+02   1.5700455e+02   1.0826600e+02   1.0312548e+02   1.8275924e+02   1.2684727e+02   2.6172131e+02   1.3320273e+02   1.6306378e+02   4.4644545e+02   1.0128909e+01   9.2175475e+01   9.5165239e+01   2.4025364e+02  -2.2120291e+01   1.1116636e+02   1.2545396e+02   9.3935475e+01   8.4644439e+01   1.0654545e+02   8.3565455e+01   9.5887273e+01   9.1029927e+01   9.8303636e+01   6.7677527e+01   8.6561818e+01   9.9055055e+01   6.6471818e+01   9.1924073e+01   2.3208909e+02   6.7828727e+00   1.3439909e+02   1.7138444e+02   1.3129000e+02   1.5101225e+02   1.3231548e+02   1.1076404e+02   3.3752909e+02  -8.9823273e+00   1.1565364e+02   7.9022255e+01  -4.9672727e+00  -2.1891709e+01   5.2201818e+01   7.9531127e+01   1.6094273e+02   1.3085458e+02   8.4608182e+01   1.4207862e+02   7.6708182e+01   6.5820618e+01   9.4789091e+01   1.0901324e+02   6.0905727e+02  -1.2681855e+01   2.2771636e+02   1.7969633e+02   1.6069000e+02   1.0354207e+02   1.5905455e+02   1.5722109e+02   1.1581909e+02   1.3943811e+02   8.3489091e+01   1.2915087e+02   1.7748909e+02   1.5153724e+02   3.3795475e+01   1.0326564e+02   1.3384636e+02   1.8831411e+02   9.8831818e+01   1.8364982e+02   1.4529000e+02   1.3742135e+02   1.5362364e+02   2.1041375e+02   1.3126909e+02   1.7271120e+02   8.4000909e+01   8.0570836e+01   1.2951273e+02   1.3895535e+02   9.8864545e+01   1.1033629e+02   1.1433273e+02   9.4425200e+01   1.4560364e+02   1.2241898e+02   1.5333455e+02   7.4788691e+01   9.8792727e+01   7.4195673e+01   7.6130909e+01   5.1286800e+01   1.6183818e+02   1.8494204e+02   2.1141909e+02   2.6508465e+02   1.3850548e+02   1.5707884e+02   1.1472909e+02   1.3850258e+02   9.9645475e+01   1.7094764e+02   1.6722545e+02   1.7901924e+02   1.0347727e+02   1.4767727e+02   1.0188548e+02   1.1009844e+02   8.9903636e+01   4.6046800e+01   1.8128182e+01   1.6200655e+01   1.2537818e+02   1.3317338e+02   1.7760548e+02   3.0709084e+02   8.8738182e+01   1.5478367e+02   1.5480909e+02   1.7730891e+02   1.6756909e+02   2.4782356e+02   1.9059636e+02   1.9125865e+02   1.1529909e+02   1.8970425e+02   1.3512548e+02   1.0034924e+02   1.5236548e+02   1.9811004e+02   2.0679548e+02   2.2785564e+02   1.7295273e+02   1.4683287e+02   1.3783548e+02   2.2956244e+02   3.6426727e+02   6.7995273e+00   3.1241727e+02   3.2885709e+01   1.2473545e+02   1.7090207e+02   1.7752909e+02   1.6642131e+02   9.2721818e+01   1.2828135e+02
   2.0249818e+02   1.2185651e+02   1.0164818e+02   1.7504087e+02   1.8798548e+02   1.4636044e+02   1.1908818e+02   1.4796385e+02   1.5693545e+02   1.4636880e+02   1.1179636e+02   8.0904473e+01   2.1084455e+02   2.3752698e+02   1.5231545e+02   1.4714476e+02   1.7534545e+02   1.5029964e+02   1.5138727e+02   1.4830902e+02   1.7997545e+02   1.4055742e+02   1.1636273e+02   9.9833709e+01   8.7785455e+01   1.3203989e+02   1.1516182e+02   1.7530342e+02   1.9474548e+02   3.6049639e+01   1.9953182e+02   1.7657109e+02   1.9353636e+01  -1.1261927e+01   2.6240548e+02   9.9306839e+01   8.0207273e+01   1.0245705e+02   7.8794545e+01   7.4528255e+01   1.2443636e+02   1.3239964e+02   4.9955548e+02   1.0094839e+01   8.5996364e+01   1.7342756e+02   1.9055909e+02   1.3027618e+02   1.4678091e+02   1.3428025e+02   1.3801727e+02   1.6177589e+02   4.2907273e+01   9.3741055e+01   8.4810909e+01   7.1246945e+01   3.3502091e+02  -7.3803636e-01   1.5820818e+02   2.7386425e+02   1.4729455e+02   1.4799280e+02   1.3402548e+02   1.7086724e+02   1.1598727e+02   2.6183011e+02   1.7763273e+02   2.1488938e+02   4.2387545e+02   1.0414509e+01   1.0536548e+02   9.4390039e+01   2.5725364e+02  -1.5960291e+01   1.6468636e+02   1.5022236e+02   9.1695475e+01   1.0367364e+02   1.1586545e+02   9.2139855e+01   1.0822727e+02   1.2728273e+02   9.1073636e+01   9.6965927e+01   1.0242182e+02   1.2345625e+02   1.0185182e+02   9.2473673e+01   2.3641909e+02  -6.2335273e+00   1.5691909e+02   2.3082284e+02   1.6101000e+02   1.8873465e+02   1.4174548e+02   1.5952964e+02   3.6209909e+02   1.0962073e+01   1.4956364e+02   1.1725945e+02   1.3792727e+01   1.7749091e-01   6.9051818e+01   6.7043127e+01   1.9823273e+02   1.8116138e+02   9.4328182e+01   1.5287102e+02   9.0418182e+01   8.0393818e+01   1.4650909e+02   9.9585636e+01   6.8939727e+02  -2.0190545e+00   2.5033636e+02   1.7017673e+02   1.9773000e+02   1.8877887e+02   2.3900455e+02   1.4532509e+02   1.2385909e+02   1.4964491e+02   1.4510909e+02   1.4684127e+02   1.7019909e+02   2.6331044e+02   4.9405475e+01   1.4948684e+02   1.3975636e+02   2.0941131e+02   1.5569182e+02   1.9576102e+02   1.8514000e+02   1.6119335e+02   1.7902364e+02   2.3318175e+02   2.2359909e+02   1.9922480e+02   1.0033091e+02   8.8794436e+01   1.4561273e+02   1.6037735e+02   1.0314455e+02   1.3809389e+02   1.4838273e+02   1.1279120e+02   1.3426364e+02   1.6927618e+02   1.4276455e+02   8.8354291e+01   1.1122273e+02   1.1854127e+02   9.3230909e+01   4.7348800e+01   1.3145818e+02   1.4585244e+02   2.1036909e+02   1.8169865e+02   9.7605475e+01   1.6273084e+02   1.1396909e+02   1.1047338e+02   1.0874548e+02   1.6940964e+02   1.3260545e+02   1.7316884e+02   1.0443727e+02   8.4880473e+01   8.7075475e+01   9.7193239e+01   9.5713636e+01   4.5922000e+01   1.5748182e+01   5.4410545e+00   9.8908182e+01   8.8250982e+01   1.4374548e+02   2.4065964e+02   7.2118182e+01   1.0711327e+02   1.4851909e+02   1.7209211e+02   1.4356909e+02   2.1227356e+02   1.3788636e+02   1.9180545e+02   1.0600909e+02   1.0244745e+02   9.6935475e+01   1.0473444e+02   1.3593548e+02   1.4571444e+02   1.9407548e+02   1.9863324e+02   9.4232727e+01   1.6027047e+02   1.3117548e+02   1.7461524e+02   3.8307727e+02   8.6347273e+00   2.7279727e+02  -7.5469091e-01   1.3031545e+02   1.1674567e+02   1.8014909e+02   1.2226171e+02   9.2961818e+01   9.6072145e+01
   2.4168818e+02   1.3344131e+02   8.5268182e+01   1.4040127e+02   1.5793548e+02   1.8128444e+02   1.2994818e+02   1.1571505e+02   1.3598545e+02   1.2123480e+02   1.2313636e+02   8.6807273e+01   1.8384455e+02   2.1778698e+02   1.4188545e+02   1.5268916e+02   1.6219545e+02   1.8064164e+02   1.3695727e+02   1.5108342e+02   1.9606545e+02   1.4903022e+02   8.3742727e+01   9.6633309e+01   8.6925455e+01   1.1844869e+02   1.1501182e+02   1.6488542e+02   2.0007548e+02   8.5332388e+00   1.7267182e+02   1.5333989e+02   4.2636364e+00  -1.5347273e+00   2.7602548e+02   9.2597239e+01   8.4207273e+01   9.9847055e+01   8.1324545e+01   8.9175855e+01   1.3547636e+02   1.3355644e+02   5.9883548e+02   6.2024388e+00   1.3403636e+02   1.7554436e+02   1.9579909e+02   1.5314698e+02   1.9801091e+02   1.5218185e+02   1.5649727e+02   1.9577749e+02   6.3717273e+01   6.2836255e+01   9.4000909e+01   8.6561745e+01   3.1288091e+02   8.3231636e+00   2.0658818e+02   3.1627385e+02   1.3205455e+02   1.5740200e+02   1.1431548e+02   1.8372404e+02   1.1489727e+02   2.3882731e+02   1.9849273e+02   2.3498058e+02   4.6658545e+02   1.3997709e+01   1.0893548e+02   1.4468444e+02   2.5601364e+02   4.3289091e+00   1.6321636e+02   1.8647996e+02   1.2102548e+02   1.1271724e+02   7.8385455e+01   1.0150825e+02   1.0274727e+02   1.4201113e+02   9.5873636e+01   8.8871927e+01   1.0104182e+02   1.3846665e+02   9.8521818e+01   9.2400073e+01   2.6780909e+02   7.6852727e+00   1.3144909e+02   1.9115044e+02   1.5568000e+02   1.3702105e+02   1.3088548e+02   1.4353844e+02   3.7652909e+02   3.7076727e+00   1.1265364e+02   1.4502225e+02  -5.7772727e+00  -5.8269091e+00   5.6481818e+01   7.4908727e+01   1.7580273e+02   1.7028578e+02   8.9518182e+01   1.4001582e+02   7.6658182e+01   9.9964618e+01   1.7226909e+02   1.5110484e+02   6.5648727e+02  -1.7436255e+01   1.9104636e+02   1.6500993e+02   2.2212000e+02   1.5696767e+02   1.8725455e+02   1.8731509e+02   1.2038909e+02   1.6335251e+02   7.0299091e+01   1.5630607e+02   1.3652909e+02   1.8471404e+02   7.0605475e+01   1.4617084e+02   1.6589636e+02   1.4775011e+02   1.2779182e+02   2.1771302e+02   1.6619000e+02   1.5546935e+02   1.6449364e+02   2.5261415e+02   1.6512909e+02   2.3895240e+02   6.8760909e+01   8.7130036e+01   1.2827273e+02   1.3076455e+02   1.0800455e+02   1.2641509e+02   1.3462273e+02   1.4046200e+02   1.1498364e+02   1.8415858e+02   1.6786455e+02   8.3106291e+01   1.1227273e+02   1.1783727e+02   8.8900909e+01   4.1505200e+01   1.6245818e+02   1.8213244e+02   1.9965909e+02   1.9683545e+02   8.9795475e+01   1.2025564e+02   1.1625909e+02   1.3005018e+02   8.6125475e+01   1.8488924e+02   1.9598545e+02   1.6499844e+02   1.2262727e+02   1.3642527e+02   1.0845548e+02   1.0429284e+02   1.2442364e+02   6.5765200e+01   6.2181818e+00   6.1534545e+00   1.2961818e+02   9.8984182e+01   1.6902548e+02   2.4225724e+02   1.7582818e+02   2.5019647e+02   1.4446909e+02   2.0241611e+02   1.8470909e+02   2.0712236e+02   1.6845636e+02   1.7578985e+02   1.3938909e+02   1.5472705e+02   1.5107548e+02   8.4073239e+01   9.1125475e+01   2.2500924e+02   2.0364548e+02   2.6757764e+02   1.3361273e+02   1.2698007e+02   1.4364548e+02   1.9490764e+02   4.5093727e+02   2.3205927e+01   3.0003727e+02   2.7456109e+01   1.0535545e+02   1.8874247e+02   1.5957909e+02   1.6890731e+02   8.4531818e+01   7.6176545e+01
   2.2339818e+02   1.0142451e+02   9.3458182e+01   1.1712607e+02   1.2560548e+02   1.2425084e+02   1.1937818e+02   8.5600655e+01   1.3093545e+02   9.1638800e+01   1.0660636e+02   7.1279673e+01   1.6593455e+02   1.7097978e+02   7.9265455e+01   1.5860876e+02   1.5557545e+02   1.2769124e+02   1.1066727e+02   9.4896618e+01   2.0283545e+02   1.4582862e+02   8.3502727e+01   1.0646251e+02   7.4975455e+01   6.5024691e+01   8.2591818e+01   1.3147902e+02   1.5807548e+02   1.7323884e-01   8.6481818e+01   1.2100509e+02   2.9236364e+00  -3.3775273e+00   2.9155548e+02   1.1668484e+02   7.2257273e+01   7.8133055e+01   8.8084545e+01   7.9685055e+01   9.2436364e+01   1.0966964e+02   5.2402548e+02   1.7377239e+01   1.0746636e+02   1.1828996e+02   1.5822909e+02   1.3462258e+02   1.1306091e+02   1.4811785e+02   1.9691727e+02   1.3601389e+02   8.1427273e+01   9.0039455e+01   6.8860909e+01   6.0522945e+01   2.8593091e+02  -4.3808364e+00   1.9448818e+02   2.1948185e+02   1.3657455e+02   1.6661040e+02   8.4265475e+01   1.4841804e+02   7.8707273e+01   1.7433251e+02   2.1549273e+02   2.4291058e+02   3.7201545e+02   9.0833091e+00   1.2426548e+02   9.2358039e+01   2.7196364e+02   2.7229091e+00   1.4606636e+02   1.9613196e+02   9.4455475e+01   7.0412839e+01   6.3125455e+01   5.2299055e+01   9.0177273e+01   1.1481673e+02   6.2833636e+01   8.3895127e+01   9.3321818e+01   1.0432425e+02   7.0431818e+01   1.0598727e+02   2.5018909e+02   1.0854873e+01   1.4896909e+02   2.0031884e+02   1.6329000e+02   9.6032255e+01   9.5645475e+01   1.1297764e+02   3.5490909e+02  -2.5127273e+00   1.0636364e+02   1.3676545e+02   3.9827273e+00  -3.0277709e+01   7.8581818e+01   3.3570727e+01   1.6256273e+02   1.7687498e+02   7.9518182e+01   1.4691582e+02   5.9898182e+01   7.0735418e+01   1.4874909e+02   1.8440644e+02   5.9663727e+02  -1.0028255e+01   2.0180636e+02   1.6338913e+02   1.8045000e+02   1.9073127e+02   2.0825455e+02   1.6343509e+02   1.1447909e+02   1.5535531e+02   7.7539091e+01   1.4181687e+02   1.1943909e+02   1.4865124e+02   5.2605475e+01   1.6104084e+02   1.1408636e+02   1.3903491e+02   9.1021818e+01   2.0498462e+02   1.8391000e+02   1.6624175e+02   1.6922364e+02   1.3689575e+02   1.1912909e+02   1.8992240e+02   7.9900909e+01   4.3708836e+01   1.1527273e+02   8.9094545e+01   7.9484545e+01   9.6696691e+01   1.2981273e+02   8.8946800e+01   1.1526364e+02   1.1375618e+02   1.6291455e+02   1.0783229e+02   1.1256273e+02   1.1029407e+02   7.8090909e+01   2.8090000e+01   1.6045818e+02   1.5634244e+02   1.8079909e+02   2.2748425e+02   1.1736548e+02   1.3024004e+02   1.6344909e+02   1.0979498e+02   1.0240548e+02   2.2000684e+02   1.3327545e+02   1.9939524e+02   1.4995727e+02   1.5576887e+02   1.0002548e+02   1.6362724e+02   1.1252364e+02   7.6387200e+01   1.7508182e+01   3.0602545e+00   1.2552818e+02   1.1516138e+02   1.5664548e+02   2.4186764e+02   2.5211818e+02   3.3842327e+02   1.3646909e+02   2.3162611e+02   1.7780909e+02   2.1538436e+02   1.7259636e+02   1.2755865e+02   1.4900909e+02   1.8124745e+02   1.4331548e+02   1.6021404e+02   1.6193548e+02   2.0472444e+02   2.2879548e+02   2.6404564e+02   1.1742273e+02   1.9975527e+02   1.4440548e+02   2.1964684e+02   5.0836727e+02   1.2891527e+01   3.4422727e+02   1.6870909e+01   1.5545545e+02   1.8135447e+02   1.9409909e+02   1.7423571e+02   8.5771818e+01   8.2027345e+01
   2.3792818e+02   1.2017211e+02   1.2521818e+02   1.4853527e+02   1.4817548e+02   1.7354524e+02   9.8328182e+01   1.6500465e+02   1.1965545e+02   1.5320120e+02   1.2241636e+02   1.1182487e+02   1.8846455e+02   2.0350738e+02   1.0412545e+02   1.3537996e+02   1.6791545e+02   1.8661404e+02   1.2285727e+02   1.1249142e+02   2.0530545e+02   1.6715102e+02   1.0717273e+02   1.5227891e+02   7.1215455e+01   6.8365491e+01   1.3763182e+02   1.6650582e+02   1.8093548e+02   3.4584439e+01   9.0721818e+01   1.4504589e+02   2.0923636e+01   7.8924727e+00   3.4931548e+02   1.5249404e+02   8.9877273e+01   1.0549345e+02   1.0255455e+02   9.0477455e+01   9.1286364e+01   1.3485164e+02   5.2402548e+02   1.6897239e+01   9.7996364e+01   9.2757564e+01   1.8503909e+02   1.6133778e+02   1.3230091e+02   1.7895865e+02   1.4753727e+02   2.0730429e+02   5.0907273e+01   1.1467105e+02   9.3280909e+01   2.8429345e+01   2.9902091e+02   3.3901964e+01   1.8234818e+02   2.5412305e+02   1.5881455e+02   1.7407120e+02   9.1265475e+01   1.6832804e+02   8.6137273e+01   2.1912811e+02   1.7935273e+02   3.3627178e+02   3.9668545e+02   2.2919709e+01   1.2360548e+02   1.3884084e+02   2.9787364e+02  -6.4898909e+00   1.4359636e+02   1.1637956e+02   1.4640548e+02   1.3025684e+02   7.6445455e+01   6.2393455e+01   8.5417273e+01   1.2662753e+02   6.6213636e+01   6.2144727e+01   1.1780182e+02   1.1193585e+02   6.7811818e+01   1.0538687e+02   2.5841909e+02   1.9726473e+01   1.6891909e+02   2.0043284e+02   1.6858000e+02   1.4155905e+02   1.7598548e+02   1.2693044e+02   3.8814909e+02   8.3980727e+00   1.5703364e+02   1.1980185e+02   1.4172727e+01   5.9070909e+00   7.4671818e+01   4.2883527e+01   1.8146273e+02   1.7641298e+02   1.0965818e+02   1.6721462e+02   8.9418182e+01   9.7853818e+01   1.5955909e+02   2.1164164e+02   6.7729727e+02  -6.3410545e+00   2.3804636e+02   1.7229993e+02   2.3678000e+02   1.6079487e+02   2.5315455e+02   1.8184309e+02   1.5128909e+02   1.9179051e+02   1.1529909e+02   1.5936607e+02   1.2300909e+02   1.5917564e+02   4.6455475e+01   1.7906284e+02   1.1989636e+02   1.6448011e+02   1.3174182e+02   2.7972702e+02   1.8248000e+02   1.6806615e+02   1.8309364e+02   2.1985615e+02   1.4531909e+02   1.7058720e+02   1.0448091e+02   1.1750244e+02   1.0894273e+02   1.2579095e+02   7.3764545e+01   1.0577429e+02   1.3138273e+02   9.8391200e+01   1.2412364e+02   1.2861738e+02   2.0029455e+02   1.2646189e+02   1.3860273e+02   1.0973087e+02   7.6320909e+01   2.9751600e+01   7.4408182e+01   2.0308644e+02   1.4974909e+02   1.3668825e+02   1.2502548e+02   1.0791724e+02   1.3682909e+02   7.9974582e+01   6.6745475e+01   1.8005964e+02   1.4398545e+02   1.6401844e+02   1.3347727e+02   1.1912727e+02   5.3265475e+01   1.2436804e+02   1.1156364e+02   4.9314000e+01   1.5888182e+01   1.2898545e+00   7.4238182e+01   9.2074582e+01   1.6883548e+02   1.7950244e+02   2.0925818e+02   2.7252207e+02   1.3613909e+02   1.6551251e+02   1.4189909e+02   1.6416716e+02   1.4655636e+02   9.9971855e+01   1.1690909e+02   1.8114545e+02   1.9721548e+02   1.4390204e+02   1.1545548e+02   1.9844284e+02   1.8974548e+02   2.0806964e+02   1.4604273e+02   1.0184567e+02   1.1683548e+02   2.0771244e+02   4.6217727e+02  -3.3272727e-02   2.7875727e+02   5.7685091e+00   1.3735545e+02   1.2670247e+02   1.7604909e+02   1.0558971e+02   9.1391818e+01   4.8667745e+01
   2.2049818e+02   1.5422651e+02   8.7458182e+01   1.3765607e+02   1.5650548e+02   9.8258839e+01   1.3570818e+02   1.2891425e+02   1.4684545e+02   1.1245600e+02   9.1946364e+01   8.4592473e+01   1.4155455e+02   1.8926018e+02   1.0050545e+02   1.1523956e+02   1.3562545e+02   1.5947724e+02   1.0638727e+02   1.1771902e+02   2.1716545e+02   1.2001222e+02   1.1160273e+02   9.0784509e+01   5.9505455e+01   9.5642291e+01   1.3892182e+02   1.5693262e+02   2.0145548e+02   3.2082839e+01   1.0843182e+02   1.4543909e+02   3.0403636e+01  -5.4859273e+00   3.1512548e+02   1.3175924e+02   8.7737273e+01   1.0151465e+02   8.2894545e+01   8.7770255e+01   8.7246364e+01   7.6514836e+01   5.3807548e+02   2.3543239e+01   9.7706364e+01   1.1826076e+02   1.8260909e+02   1.5462218e+02   1.6406091e+02   1.3103785e+02   1.7539727e+02   2.0597549e+02   6.9947273e+01   1.2657785e+02   9.7760909e+01   6.1730945e+01   3.0421091e+02   1.5056764e+01   1.9067818e+02   2.4145665e+02   1.5477455e+02   2.1687440e+02   1.1917548e+02   1.1743524e+02   1.0751727e+02   1.8669771e+02   2.3406273e+02   2.1808498e+02   4.6830545e+02   1.8670109e+01   1.2536548e+02   1.2608004e+02   2.7901364e+02   3.5389091e+00   1.5578636e+02   1.2197436e+02   1.0769548e+02   1.5382364e+02   9.7545455e+01   8.0605455e+01   1.1084727e+02   1.3216313e+02   7.8683636e+01   8.9817127e+01   8.7371818e+01   1.2223025e+02   8.7091818e+01   1.1184447e+02   2.5270909e+02  -3.7267273e+00   1.5734909e+02   1.5916844e+02   9.1340000e+01   1.7644825e+02   1.4369548e+02   1.6242364e+02   4.0342909e+02  -3.0643273e+00   1.1751364e+02   1.1106345e+02   1.7552727e+01  -2.2023309e+01   9.5861818e+01   4.2568327e+01   1.3885273e+02   1.0653178e+02   5.1468182e+01   1.3105982e+02   5.8128182e+01   6.2017018e+01   1.3297909e+02   2.0762804e+02   5.9001727e+02  -9.5486545e+00   2.0723636e+02   1.6014473e+02   2.2226000e+02   1.7061647e+02   2.2800455e+02   1.9045509e+02   1.2762909e+02   1.8211331e+02   9.0249091e+01   1.5237007e+02   1.2424909e+02   1.4840644e+02   6.0075475e+01   1.4887324e+02   1.4189636e+02   1.2629011e+02   1.2345182e+02   2.2925022e+02   2.0314000e+02   1.5975335e+02   1.4822364e+02   1.5571575e+02   1.6064909e+02   1.3531080e+02   1.1681091e+02   1.1280604e+02   1.1256273e+02   1.1911135e+02   6.2674545e+01   1.1161149e+02   1.1000273e+02   9.8431600e+01   1.0731364e+02   1.0086218e+02   1.5657455e+02   8.7869491e+01   9.2562727e+01   9.4654073e+01   8.4710909e+01   2.4370400e+01   1.0897818e+02   1.9670084e+02   1.6584909e+02   1.5002025e+02   9.1265475e+01   1.6594804e+02   1.1825909e+02   1.2494018e+02   8.5075475e+01   1.6011324e+02   1.7393545e+02   2.3424244e+02   1.8114727e+02   1.9398367e+02   9.4605475e+01   1.3921084e+02   9.9803636e+01   5.7734800e+01   2.2368182e+01   1.4621455e+01   1.0966818e+02   1.4320018e+02   1.3464548e+02   1.8623764e+02   2.0758818e+02   2.2360567e+02   1.1737909e+02   1.8263331e+02   1.5637909e+02   1.5600876e+02   1.4040636e+02   1.5665385e+02   1.2938909e+02   1.7695705e+02   2.0212548e+02   1.7988924e+02   1.3017548e+02   2.0193524e+02   1.7055548e+02   2.7055484e+02   1.2533273e+02   1.6674247e+02   1.1636548e+02   1.8680004e+02   3.7388727e+02   1.3459927e+01   3.2251727e+02   5.3177091e+00   1.4426545e+02   1.9286967e+02   1.5609909e+02   8.9845709e+01   8.3581818e+01   8.1772545e+01
   2.2016818e+02   1.4463291e+02   9.1458182e+01   1.0142607e+02   1.1574548e+02   1.5017964e+02   1.1346818e+02   1.3046345e+02   1.5274545e+02   1.3312400e+02   9.3516364e+01   1.0498687e+02   1.7546455e+02   1.5778738e+02   1.1416545e+02   1.0971676e+02   1.7515545e+02   1.2893484e+02   1.3290727e+02   1.4968742e+02   1.9302545e+02   1.3104342e+02   1.1445273e+02   1.6746651e+02   6.6595455e+01   9.9265091e+01   1.4349182e+02   1.8075702e+02   2.2674548e+02   2.6639639e+01   1.0553182e+02   1.0605109e+02  -2.4963636e+00   1.9560727e+00   2.5379548e+02   1.1037564e+02   1.0030727e+02   1.1769905e+02   1.0922455e+02   8.0563855e+01   7.6006364e+01   7.5314036e+01   4.4064548e+02   2.0976388e+00   5.5756364e+01   1.2799676e+02   1.5527909e+02   1.1828858e+02   1.4187091e+02   1.3557305e+02   1.3091727e+02   1.7286389e+02   4.8717273e+01   1.0146625e+02   5.1380909e+01   5.2011345e+01   2.7521091e+02   2.0467636e+00   1.1920818e+02   1.7612425e+02   1.3091455e+02   1.4549320e+02   8.7365475e+01   1.4650004e+02   8.4707273e+01   2.2647251e+02   1.9316273e+02   2.9007698e+02   3.4620545e+02   1.6248109e+01   1.0188548e+02   1.1595844e+02   2.3930364e+02   5.8557091e+00   8.7306364e+01   9.4982764e+01   1.2140548e+02   1.3415684e+02   9.8705455e+01   7.7612655e+01   7.2037273e+01   1.0922793e+02   5.8073636e+01   8.5985927e+01   8.7321818e+01   9.2904255e+01   7.9811818e+01   7.1896873e+01   2.5841909e+02   8.2964727e+00   1.6220909e+02   1.7958964e+02   1.2301000e+02   1.1377465e+02   1.6160548e+02   2.0437084e+02   3.5080909e+02   2.7152727e+00   8.9563636e+01   1.1191945e+02   4.9327273e+00  -1.5583709e+01   4.1821818e+01   7.3031527e+01   1.3332273e+02   8.3214182e+01   7.3758182e+01   1.5466662e+02   7.3748182e+01   5.7147418e+01   1.0350909e+02   1.9331564e+02   5.6853727e+02  -2.5902545e+00   2.2904636e+02   1.3567993e+02   1.9197000e+02   1.0832967e+02   2.5575455e+02   1.9673509e+02   1.0500909e+02   1.6296291e+02   6.8869091e+01   1.5380047e+02   1.1271909e+02   1.8480884e+02   3.9985475e+01   1.4877044e+02   1.5841636e+02   1.5001851e+02   1.3274182e+02   2.5393702e+02   1.7372000e+02   1.7752695e+02   1.3489364e+02   1.1818215e+02   1.0712909e+02   1.1550240e+02   1.0005091e+02   1.2714684e+02   8.2702727e+01   1.1622015e+02   7.8814545e+01   7.9130291e+01   1.1891273e+02   1.0143880e+02   8.6693636e+01   1.0256178e+02   1.3719455e+02   7.0559891e+01   9.5652727e+01   9.1406873e+01   8.7990909e+01   5.3248000e+01   1.0264818e+02   2.5553724e+02   1.8498909e+02   1.6100905e+02   1.3088548e+02   1.2506844e+02   1.2553909e+02   2.0478778e+02   8.9935475e+01   1.6396444e+02   2.0746545e+02   2.2156004e+02   1.7405727e+02   2.2565087e+02   8.4175475e+01   1.6432524e+02   1.2737364e+02   6.8669200e+01   2.9558182e+01   3.9576255e+01   1.4552818e+02   1.4418138e+02   1.4717548e+02   1.9995524e+02   2.1687818e+02   1.7367247e+02   1.4546909e+02   2.2614611e+02   1.7899909e+02   1.7357916e+02   1.6440636e+02   1.5011385e+02   1.4529909e+02   2.2287425e+02   1.9993548e+02   1.7668444e+02   1.0888548e+02   2.1948844e+02   1.9755548e+02   2.5778484e+02   1.4795273e+02   1.6655287e+02   1.6383548e+02   2.6919244e+02   4.1717727e+02  -4.2432727e+00   2.7594727e+02   4.2143309e+01   1.9631545e+02   1.8479567e+02   1.7171909e+02   1.1940611e+02   9.8771818e+01   8.8797345e+01
   2.5235818e+02   1.6377771e+02   1.1535818e+02   1.3756407e+02   1.2121548e+02   1.7860204e+02   1.4499818e+02   1.4703105e+02   1.0446545e+02   2.0656640e+02   1.3208636e+02   9.9521273e+01   1.7912455e+02   2.0345458e+02   1.3055545e+02   1.5045556e+02   1.8177545e+02   1.8088524e+02   1.7623727e+02   2.0732102e+02   1.9678545e+02   1.3721262e+02   1.2441273e+02   1.9547971e+02   9.1885455e+01   8.9711891e+01   1.5306182e+02   2.4670142e+02   2.2479548e+02   4.2215639e+01   1.4400182e+02   1.6144349e+02   1.4883636e+01   4.4256727e+00   2.8883548e+02   9.3522439e+01   1.4387727e+02   1.2497345e+02   8.7654545e+01   9.7009455e+01   7.9336364e+01   8.2857636e+01   4.3274548e+02   1.9963884e-01   8.0946364e+01   1.4022156e+02   1.3846909e+02   1.1777338e+02   1.3806091e+02   1.5225785e+02   1.6772727e+02   1.6801909e+02   6.7427273e+01   9.2679455e+01   7.0950909e+01   3.4405745e+01   2.9121091e+02   1.4386764e+01   1.3987818e+02   1.4428065e+02   1.4238455e+02   1.5529560e+02   9.9455475e+01   1.7939284e+02   9.9607273e+01   2.4900051e+02   1.7449273e+02   2.4861058e+02   3.5396545e+02   1.2373091e+00   1.3350548e+02   1.1390884e+02   2.2496364e+02  -1.3087091e+01   9.6256364e+01   8.7166764e+01   1.2098548e+02   1.5581044e+02   1.0580545e+02   9.4094655e+01   9.3037273e+01   9.6017927e+01   6.7263636e+01   1.0277073e+02   8.4611818e+01   8.8211055e+01   5.0141818e+01   8.1800473e+01   2.3141909e+02  -3.3035273e+00   1.8053909e+02   1.9036324e+02   1.7496000e+02   1.3189865e+02   2.2026548e+02   2.3857804e+02   3.5680909e+02   1.2235273e+01   9.0363636e+01   7.7465455e+01   1.9122727e+01   2.5471091e+01   8.7241818e+01   7.7017927e+01   1.5785273e+02   1.1915178e+02   1.1784818e+02   2.1003942e+02   7.9318182e+01   7.8751818e+01   1.1021909e+02   1.7210884e+02   6.1544727e+02   7.0694545e-01   2.1690636e+02   2.4294113e+02   1.9497000e+02   2.0103967e+02   2.9270455e+02   1.8947909e+02   1.3876909e+02   1.8050211e+02   1.1567909e+02   1.4419567e+02   1.8019909e+02   2.1627044e+02   8.0745475e+01   1.8664964e+02   1.5389636e+02   1.7780011e+02   1.8531182e+02   2.5335142e+02   2.0062000e+02   1.6428495e+02   1.6169364e+02   1.4323815e+02   1.1078909e+02   1.4443960e+02   1.1881091e+02   1.2345604e+02   1.1432273e+02   1.5693055e+02   9.4284545e+01   1.4756269e+02   1.5310273e+02   8.9323600e+01   9.2503636e+01   1.1471698e+02   1.5791455e+02   8.8952291e+01   1.0984273e+02   8.4361673e+01   1.0137091e+02   4.6317600e+01   7.1128182e+01   2.3424884e+02   1.8588909e+02   1.1098705e+02   1.2479548e+02   1.1760564e+02   1.3249909e+02   1.2170098e+02   6.5405475e+01   1.5620684e+02   1.7712545e+02   1.8655724e+02   2.1590727e+02   1.9734287e+02   8.8985475e+01   1.0723044e+02   1.2033364e+02   9.1662400e+01   1.0978182e+01   1.2582655e+01   1.3718818e+02   1.2908858e+02   1.6112548e+02   2.1611924e+02   1.5758818e+02   1.7131567e+02   1.4261909e+02   1.9256411e+02   1.5499909e+02   1.4573916e+02   1.3345636e+02   1.6663985e+02   1.6600909e+02   1.8035745e+02   1.9545548e+02   1.8128284e+02   1.4164548e+02   1.4925764e+02   1.9083548e+02   2.1908244e+02   1.1838273e+02   1.2791847e+02   2.5055548e+02   8.4494839e+01   3.6226727e+02   2.3099527e+01   2.5718727e+02   2.2164109e+01   1.7669545e+02   1.8341527e+02   1.5052909e+02   1.1725131e+02   8.6921818e+01   8.3555345e+01
   2.4582818e+02   1.6454011e+02   9.2928182e+01   1.0630847e+02   1.5579548e+02   1.0621564e+02   8.9328182e+01   1.4139465e+02   1.5827545e+02   1.2449160e+02   8.4276364e+01   8.5446073e+01   1.6098455e+02   1.6261578e+02   1.5602545e+02   1.6255796e+02   1.2624545e+02   1.5965764e+02   1.5795727e+02   1.8778342e+02   2.1016545e+02   1.2881222e+02   1.1369273e+02   1.5004731e+02   8.7075455e+01   7.6856691e+01   1.5644182e+02   1.7186102e+02   2.4045548e+02   1.4582839e+01   1.3029182e+02   1.5050029e+02   9.6436364e+00   4.2248727e+00   2.2331548e+02   4.8104039e+01   9.0967273e+01   1.2444625e+02   8.2704545e+01   7.7735455e+01   5.6526364e+01   8.7782436e+01   4.8598548e+02   2.9560439e+01   1.1879636e+02   1.9247356e+02   1.7146909e+02   1.3551338e+02   1.5101091e+02   1.9665185e+02   1.6739727e+02   2.1171549e+02   9.2757273e+01   1.2341305e+02   7.7810909e+01   7.3566945e+01   3.4121091e+02  -4.3236364e-02   1.4815818e+02   1.5223825e+02   1.4872455e+02   2.0225840e+02   1.0917548e+02   2.2094524e+02   1.3684727e+02   3.1626131e+02   2.1320273e+02   2.3156378e+02   3.8496545e+02   1.7617309e+01   1.5069548e+02   1.1534364e+02   2.2396364e+02   1.7992909e+01   1.2764636e+02   9.8085564e+01   1.0879548e+02   1.7064564e+02   1.3196545e+02   1.2311185e+02   1.0503727e+02   1.3458793e+02   9.2873636e+01   1.1477193e+02   1.0108182e+02   9.4703455e+01   7.5621818e+01   7.3852073e+01   2.5446909e+02   4.5124727e+00   1.2282909e+02   1.4803004e+02   1.2153000e+02   1.0203305e+02   1.8521548e+02   3.1424204e+02   3.0419909e+02  -4.0759273e+00   7.2793636e+01   7.7261055e+01  -1.3972727e+00   2.5442691e+01   6.2291818e+01   6.8533927e+01   8.6462727e+01   8.6432982e+01   1.3255818e+02   2.3053262e+02   5.7798182e+01   9.0333418e+01   9.9649091e+01   1.2995444e+02   4.7582727e+02  -4.9334545e+00   2.1138636e+02   1.3967273e+02   1.6088000e+02   1.2919687e+02   2.5445455e+02   1.6608909e+02   1.2781909e+02   1.4904811e+02   9.4919091e+01   1.1233647e+02   1.2562909e+02   1.9206604e+02   5.8265475e+01   1.5806804e+02   1.9727636e+02   1.6494971e+02   1.2755182e+02   2.4963222e+02   1.4867000e+02   1.7672095e+02   1.6395364e+02   8.6857345e+01   1.1354909e+02   1.3512880e+02   8.5900909e+01   1.1432884e+02   9.4182727e+01   1.4368175e+02   6.9434545e+01   1.2188069e+02   1.1071273e+02   9.2564800e+01   9.9313636e+01   9.1602182e+01   1.4752455e+02   8.0493491e+01   9.2222727e+01   5.4821273e+01   8.7040909e+01   7.3844000e+01   9.2978182e+01   2.4469084e+02   1.6879909e+02   1.2663425e+02   1.0140548e+02   1.0285684e+02   1.1549909e+02   1.2068098e+02   5.7885475e+01   1.6161844e+02   5.4125455e+01   7.2537236e+01   1.8157727e+02   2.0265927e+02   8.5935475e+01   1.0799444e+02   1.0371364e+02   4.5802000e+01   1.2648182e+01  -7.3109455e+00   1.4080818e+02   1.1951898e+02   1.1679548e+02   2.1262564e+02   1.4082818e+02   1.3137647e+02   1.0846909e+02   1.3477611e+02   1.3856909e+02   1.5567356e+02   1.2169636e+02   1.4548065e+02   1.5795909e+02   1.6667145e+02   2.2645548e+02   1.2894284e+02   1.1531548e+02   1.7531404e+02   1.4540548e+02   1.7090684e+02   1.0547273e+02   1.1142127e+02   2.8050548e+02   6.8428839e+01   3.3288727e+02   5.2599273e+00   1.9765727e+02  -1.0543491e+01   1.3202545e+02   1.1931887e+02   1.5195909e+02   8.2276909e+01   7.7251818e+01   4.7378945e+01
   1.8301818e+02   1.6656491e+02   8.4308182e+01   9.6378073e+01   1.6498548e+02   1.4258044e+02   1.0613818e+02   1.3689985e+02   1.3655545e+02   2.3522920e+02   9.0036364e+01   7.4225273e+01   1.2588455e+02   1.2142378e+02   1.5988545e+02   1.8515916e+02   1.2172545e+02   1.4325924e+02   1.3695727e+02   1.5832342e+02   1.7725545e+02   1.4482502e+02   1.3679273e+02   1.1595931e+02   5.9925455e+01   1.1669869e+02   1.2292182e+02   1.9797262e+02   2.0902548e+02   3.7097239e+01   1.0891182e+02   1.4006069e+02   1.3403636e+01   4.1140727e+00   2.1879548e+02   5.7175639e+01   1.0277727e+02   1.8207145e+02   7.0274545e+01   5.7399855e+01   7.9476364e+01   8.8226436e+01   3.9664548e+02  -7.0523612e+00   1.0708636e+02   1.6779036e+02   1.3427909e+02   1.1406858e+02   1.2439091e+02   1.9421145e+02   1.8825727e+02   1.6880669e+02   8.5717273e+01   1.0964625e+02   6.9660909e+01   3.6738945e+01   3.1597091e+02  -2.0240364e+00   1.2310818e+02   1.2472225e+02   1.5243455e+02   1.2558160e+02   1.0526548e+02   1.8168804e+02   1.6513727e+02   1.7784811e+02   1.4858273e+02   1.9687338e+02   3.5844545e+02  -8.2110909e+00   1.1802548e+02   1.1637724e+02   2.3420364e+02   1.2370909e-01   1.0087636e+02   7.9797164e+01   1.1983548e+02   1.5666244e+02   1.1807545e+02   8.5643055e+01   1.1679727e+02   8.5307127e+01   6.8353636e+01   9.4643527e+01   6.4041818e+01   5.8196655e+01   1.0014182e+02   6.5040473e+01   2.5160909e+02   8.3612727e+00   1.4496909e+02   1.4825884e+02   8.5100000e+01   1.4047455e+01   2.1298548e+02   1.8483044e+02   2.8033909e+02  -1.0267127e+01   7.3653636e+01   8.9712255e+01   1.6882727e+01  -1.1969709e+01   8.3961818e+01   6.3420327e+01   1.1775273e+02   8.1889782e+01   1.5236818e+02   2.7203782e+02   8.1558182e+01   1.0171262e+02   9.9649091e+01   9.8624436e+01   4.7105727e+02  -1.3221855e+01   2.6847636e+02   1.7267553e+02   1.7550000e+02   1.3731727e+02   2.4340455e+02   1.4932309e+02   1.2162909e+02   1.5944331e+02   7.5679091e+01   1.4282567e+02   1.6381909e+02   2.1286084e+02   7.7605475e+01   1.4590084e+02   1.4646636e+02   1.6792451e+02   1.4679182e+02   2.3147302e+02   1.7748000e+02   1.8560615e+02   2.2309364e+02   2.0585615e+02   1.1721909e+02   8.8835200e+01   1.2186091e+02   1.1240204e+02   1.0080273e+02   1.4525215e+02   7.7484545e+01   9.0526691e+01   1.3348273e+02   7.0363200e+01   7.3073636e+01   1.1322138e+02   1.4800455e+02   8.8935091e+01   7.7082727e+01   6.4272473e+01   9.7090909e+01   5.1850000e+01   1.0493818e+02   2.3235404e+02   1.8374909e+02   1.5639825e+02   1.3960548e+02   1.2289084e+02   1.0963909e+02   1.7347978e+02   1.0293548e+02   1.7258444e+02   1.5460545e+02   1.8264884e+02   1.8081727e+02   1.8415007e+02   7.8075475e+01   1.2919324e+02   7.6423636e+01   6.3225200e+01   1.3218182e+01   1.0643455e+01   1.7080818e+02   2.0268898e+02   1.6150548e+02   2.2023884e+02   1.7939818e+02   1.4900087e+02   1.5137909e+02   1.9191331e+02   1.4565909e+02   2.0810636e+02   2.0659636e+02   1.3788865e+02   1.7424909e+02   2.0288825e+02   1.8664548e+02   1.8588764e+02   1.5745548e+02   1.9846284e+02   1.6331548e+02   1.8542404e+02   8.9712727e+01   1.3311207e+02   2.7617548e+02   7.2685239e+01   3.5422727e+02   8.8927273e+00   2.1108727e+02   5.6621091e+00   1.3383545e+02   1.3246407e+02   1.7233909e+02   1.1854651e+02   8.6681818e+01   1.0295455e+02
   2.4030818e+02   2.0150171e+02   9.9168182e+01   1.1042927e+02   2.1636548e+02   1.5199004e+02   1.3623818e+02   1.5249185e+02   1.5293545e+02   2.1139880e+02   9.5516364e+01   1.1311687e+02   1.4750455e+02   1.5012418e+02   1.6769545e+02   1.6219436e+02   1.2038545e+02   1.6083644e+02   1.6190727e+02   1.7165742e+02   1.9530545e+02   1.6495102e+02   1.6888273e+02   1.8211211e+02   1.0859545e+02   1.0618509e+02   1.6773182e+02   2.4971782e+02   2.4098548e+02   4.6730439e+01   1.5662182e+02   1.8639389e+02   2.5973636e+01   1.9184727e+00   2.3055548e+02   8.8564839e+01   1.1320727e+02   1.7014705e+02   1.0532455e+02   8.1065855e+01   8.6096364e+01   7.9226836e+01   4.2879548e+02   7.4756388e+00   1.3789636e+02   2.4080556e+02   1.4346909e+02   1.1837338e+02   1.4920091e+02   1.7141665e+02   1.5749727e+02   1.7021749e+02   9.3477273e+01   8.8305455e+01   8.8190909e+01   5.8976545e+01   3.5554091e+02  -7.1396364e+00   1.2210818e+02   1.9008225e+02   1.3210455e+02   1.3292800e+02   1.0121548e+02   2.5144204e+02   1.6675727e+02   2.4476851e+02   1.4749273e+02   2.0654058e+02   4.0577545e+02   1.4092509e+01   1.4331548e+02   1.4640404e+02   2.1549364e+02  -3.3294909e+00   1.0321636e+02   6.9329964e+01   9.2555475e+01   1.3194484e+02   1.0086545e+02   7.6339855e+01   1.1955727e+02   1.2337633e+02   6.7403636e+01   8.9569527e+01   5.8231818e+01   7.2991455e+01   1.0409182e+02   6.7484473e+01   2.0227909e+02  -3.5523273e+00   1.6672909e+02   1.5570804e+02   2.8960000e+01  -4.6134545e-01   2.4612548e+02   2.4812924e+02   3.3657909e+02  -3.6663273e+00   9.3513636e+01   9.3123455e+01   8.9827273e+00   2.2322909e+00   6.5101818e+01   9.1169127e+01   1.6980273e+02   1.2810578e+02   1.5646818e+02   3.0099982e+02   7.9558182e+01   1.4164262e+02   1.1316909e+02   4.3162836e+01   5.1572727e+02  -4.1754545e+00   2.8914636e+02   1.8249193e+02   1.5273000e+02   1.5060887e+02   1.7325455e+02   2.0358509e+02   1.4228909e+02   1.8422051e+02   8.8439091e+01   1.1908487e+02   1.2052909e+02   2.3280404e+02   5.9265475e+01   1.4336804e+02   1.8265636e+02   1.9535931e+02   1.5950182e+02   2.0660622e+02   1.6543000e+02   1.7262015e+02   2.8949364e+02   1.9607415e+02   1.4507909e+02   1.2327640e+02   1.1600091e+02   1.2835084e+02   1.5032273e+02   1.7248055e+02   9.3864545e+01   1.1402629e+02   1.0833273e+02   7.9905200e+01   1.4226364e+02   1.2925618e+02   1.5200455e+02   1.0185509e+02   1.1798273e+02   8.0280473e+01   1.1047091e+02   5.1209600e+01   1.1107818e+02   2.5057284e+02   1.8150909e+02   1.9514745e+02   1.4931548e+02   1.0316404e+02   1.2320909e+02   1.8282418e+02   8.4935475e+01   1.8845444e+02   1.5503545e+02   1.8165444e+02   1.6500727e+02   2.1570487e+02   5.7075475e+01   1.4311324e+02   9.5953636e+01   4.1182800e+01   4.2938182e+01   2.7455855e+01   2.0733818e+02   1.7623658e+02   1.5036548e+02   2.3422004e+02   1.5139818e+02   1.9919087e+02   1.4042909e+02   1.6697931e+02   1.5408909e+02   1.8219196e+02   1.7031636e+02   1.6383105e+02   1.5652909e+02   2.0706585e+02   1.6593548e+02   1.9702444e+02   1.6388548e+02   2.1051844e+02   1.7440548e+02   1.9229684e+02   1.2690273e+02   1.2356687e+02   2.8283548e+02   6.5962439e+01   3.2084727e+02   5.0613127e+01   2.5560727e+02  -5.0894909e+00   1.4259545e+02   1.4447327e+02   2.1114909e+02   1.0230171e+02   1.1020182e+02   7.9312945e+01
   2.1173818e+02   1.5273731e+02   8.3978182e+01   8.7504473e+01   1.9040548e+02   1.7830684e+02   1.2065818e+02   1.4764825e+02   1.5208545e+02   1.5989680e+02   7.3756364e+01   7.9427673e+01   1.0941455e+02   1.2169138e+02   1.6550545e+02   1.5717956e+02   1.2748545e+02   1.0865844e+02   1.6800727e+02   1.5668942e+02   1.9459545e+02   1.5357782e+02   1.4869273e+02   1.1200731e+02   1.0016545e+02   1.0900949e+02   1.3982182e+02   2.5410062e+02   2.0298548e+02   1.6250439e+01   1.2476182e+02   1.7027269e+02  -7.8636364e-01   1.3959273e+01   1.8731548e+02   8.5174039e+01   1.0758727e+02   1.4868665e+02   8.4944545e+01   6.6936255e+01   9.1146364e+01   8.8062836e+01   4.3288548e+02   1.3478439e+01   1.6175636e+02   2.5694676e+02   1.8279909e+02   1.3027698e+02   1.7025091e+02   2.1549265e+02   1.2249727e+02   1.2872749e+02   5.6427273e+01   1.0660945e+02   8.9760909e+01   6.2280945e+01   4.0102091e+02   1.6271964e+01   1.5334818e+02   1.8892305e+02   1.2319455e+02   1.7821080e+02   1.3036548e+02   2.6001004e+02   1.7527727e+02   3.4022691e+02   1.6544273e+02   1.9581458e+02   4.6101545e+02   7.2033091e+00   1.2783548e+02   1.4502244e+02   2.4639364e+02   7.5285091e+00   1.1344636e+02   1.2917156e+02   1.1398548e+02   1.3951044e+02   1.1391545e+02   1.0923585e+02   1.3560727e+02   1.3742233e+02   6.0783636e+01   8.7099127e+01   6.1181818e+01   9.1085455e+01   1.1838182e+02   9.7481273e+01   2.6046909e+02   4.6024727e+00   1.3568909e+02   1.2538124e+02   1.1100000e+01   5.7454545e-02   2.0626548e+02   1.6822804e+02   2.9042909e+02   3.5956727e+00   8.4793636e+01   1.1382105e+02  -9.0672727e+00  -2.7083709e+01   6.1051818e+01   7.9113127e+01   1.4027273e+02   1.1408818e+02   1.4551818e+02   2.4906582e+02   6.8508182e+01   7.3476618e+01   9.5789091e+01   8.5553236e+01   4.9839727e+02  -1.6390545e+00   2.5466636e+02   1.8759033e+02   1.2173000e+02   1.3394887e+02   1.2770455e+02   1.9502909e+02   1.3204909e+02   1.3332971e+02   9.7579091e+01   8.4453673e+01   1.1924909e+02   2.2366644e+02   2.7835475e+01   9.7502439e+01   1.6232636e+02   1.4817571e+02   9.8211818e+01   2.3854942e+02   1.6967000e+02   1.5909095e+02   2.2702364e+02   2.0161175e+02   1.4154909e+02   9.1938800e+01   1.2505091e+02   1.3785684e+02   1.7070273e+02   1.3899015e+02   8.0714545e+01   8.8218291e+01   9.7572727e+01   4.1996000e+01   9.6503636e+01   1.4791698e+02   1.3824455e+02   7.1475891e+01   8.1842727e+01   6.1081673e+01   1.0371091e+02   2.3660400e+01   1.1169818e+02   2.2333324e+02   1.8026909e+02   1.6476665e+02   1.0450548e+02   1.2279884e+02   1.2501909e+02   1.2239938e+02   8.1125475e+01   1.5613924e+02   1.2308545e+02   1.6859044e+02   1.1243727e+02   1.5772047e+02   5.0885475e+01   1.1412844e+02   1.1585364e+02   3.6540800e+01   1.0268182e+01   1.2359455e+01   1.5528818e+02   1.8083058e+02   1.7136548e+02   1.8454004e+02   1.3639818e+02   2.1011087e+02   1.2132909e+02   1.5659731e+02   1.1118909e+02   1.5000396e+02   1.2302636e+02   1.6714425e+02   1.4014909e+02   1.6566625e+02   1.1712548e+02   1.6911924e+02   1.0140548e+02   1.8732684e+02   1.2717548e+02   1.7488524e+02   1.2019273e+02   9.6723673e+01   2.3198548e+02   6.7980439e+01   2.6850727e+02   6.0032727e-01   2.0127727e+02   2.1169091e+00   1.0664545e+02   1.1901927e+02   1.5680909e+02   1.0393891e+02   6.6531818e+01   8.7516545e+01
   1.4477818e+02   1.1243411e+02   8.3168182e+01   1.0813927e+02   1.4464548e+02   1.6305764e+02   1.1770818e+02   1.8350425e+02   1.5608545e+02   1.4209680e+02   6.9946364e+01   6.6642473e+01   1.2341455e+02   1.2224138e+02   1.3597545e+02   1.9335196e+02   1.2162545e+02   1.0297724e+02   1.3300727e+02   1.7220942e+02   1.8011545e+02   1.0297622e+02   1.1555273e+02   1.0741851e+02   9.9505455e+01   1.3267229e+02   1.2316182e+02   1.7247342e+02   2.0640548e+02   7.6868388e+00   1.1162182e+02   1.4475389e+02  -7.4063636e+00  -1.1511127e+01   1.9031548e+02   5.0644039e+01   7.3587273e+01   9.2986655e+01   9.1794545e+01   6.4918255e+01   7.7006364e+01   8.4854036e+01   4.1698548e+02   1.3800439e+01   1.4665636e+02   2.2319476e+02   1.6074909e+02   1.2985098e+02   1.7444091e+02   1.9515745e+02   1.2677727e+02   1.1348509e+02   4.3377273e+01   1.2303345e+02   7.7140909e+01   6.0240545e+01   3.8788091e+02   6.0316364e-01   1.6701818e+02   1.8734945e+02   1.2562455e+02   1.7367640e+02   1.4160548e+02   2.0516084e+02   1.4327727e+02   3.1112691e+02   1.4578273e+02   1.4109738e+02   4.5558545e+02   2.8877709e+01   1.1560548e+02   1.1715084e+02   1.9849364e+02   5.4605091e+00   9.6446364e+01   1.5134156e+02   1.1336548e+02   1.5271004e+02   1.1028545e+02   9.4216255e+01   9.5797273e+01   1.1260713e+02   7.6543636e+01   9.0838327e+01   8.9611818e+01   7.0291055e+01   9.4951818e+01   8.9595673e+01   2.3908909e+02   1.1742873e+01   1.6201909e+02   1.3336484e+02   2.1010000e+01  -4.7353455e+00   1.5926548e+02   1.5917804e+02   3.5795909e+02  -2.2046727e+01   8.7033636e+01   1.2478185e+02   8.6027273e+00  -2.1173091e+00   8.2391818e+01   5.7545927e+01   1.2789273e+02   9.7838582e+01   1.2608818e+02   2.0828022e+02   8.5848182e+01   9.7559418e+01   9.0559091e+01   5.7451636e+01   5.3453727e+02  -1.9010255e+01   2.1571636e+02   1.4741633e+02   1.2993000e+02   1.2229287e+02   1.3780455e+02   1.2412109e+02   1.1547909e+02   1.4069531e+02   8.5539091e+01   9.6556873e+01   1.4148909e+02   2.1893724e+02   3.2505475e+01   1.2421884e+02   1.6656636e+02   1.5845651e+02   1.3298182e+02   2.2853782e+02   1.4300000e+02   1.5546455e+02   2.0569364e+02   2.3724815e+02   1.5573909e+02   1.1423360e+02   1.6610091e+02   1.1424284e+02   1.3523273e+02   1.7220775e+02   8.1054545e+01   1.3981109e+02   1.2033273e+02   5.7845200e+01   1.2793364e+02   1.1436258e+02   1.6900455e+02   7.7345091e+01   9.3412727e+01   7.2536073e+01   1.1142091e+02   4.6273600e+01   1.3945818e+02   2.4259244e+02   1.9812909e+02   2.1419785e+02   1.1260548e+02   1.0562084e+02   1.0491909e+02   1.0995738e+02   6.6795475e+01   1.4747564e+02   1.0960545e+02   1.4643884e+02   1.0800727e+02   1.5245487e+02   8.5835475e+01   1.2305244e+02   9.9753636e+01   4.5738800e+01  -3.2518182e+00   6.0110545e+00   1.6133818e+02   1.3496658e+02   1.4202548e+02   2.3841724e+02   1.5720818e+02   1.4649607e+02   1.3089909e+02   1.7464171e+02   1.2994909e+02   1.7512316e+02   1.5731636e+02   1.6825105e+02   1.2095909e+02   1.5139145e+02   1.3693548e+02   1.3029444e+02   1.4069548e+02   1.8614364e+02   1.3631548e+02   1.4715404e+02   1.1800273e+02   1.5798887e+02   2.3612548e+02   7.6459239e+01   2.8336727e+02   6.1315273e+00   2.6565727e+02   6.3965091e+00   1.2788545e+02   1.0880007e+02   1.6704909e+02   1.0801971e+02   8.1011818e+01   1.1726815e+02
   1.6539818e+02   1.3344451e+02   8.4698182e+01   1.2149687e+02   1.7617548e+02   2.2039524e+02   1.3542818e+02   1.6970665e+02   2.1984545e+02   1.6099600e+02   9.3996364e+01   9.5948473e+01   1.7646455e+02   2.3337738e+02   1.6131545e+02   2.0223476e+02   1.3815545e+02   1.5499484e+02   1.6500727e+02   1.6997942e+02   1.9973545e+02   1.3726662e+02   1.2688273e+02   1.2161211e+02   9.5165455e+01   1.3787949e+02   1.5306182e+02   1.8527142e+02   1.8464548e+02   4.1337639e+01   1.6715182e+02   1.7340149e+02   2.6693636e+01   6.7608727e+00   1.3698548e+02   7.5010439e+01   8.5687273e+01   1.0739865e+02   9.0324545e+01   6.8845855e+01   1.1228636e+02   1.1560164e+02   4.0974548e+02  -1.2403612e+00   8.4186364e+01   2.0791236e+02   1.4984909e+02   1.3205298e+02   1.6525091e+02   1.7042265e+02   1.2139727e+02   1.6191549e+02   3.3997273e+01   5.8543855e+01   5.9280909e+01   6.4379345e+01   3.1540091e+02   2.1691564e+01   1.3696818e+02   2.0399345e+02   1.0662455e+02   1.4115640e+02   9.7985475e+01   1.9317044e+02   1.2946727e+02   2.5818171e+02   1.7982273e+02   1.7099418e+02   3.7473545e+02  -5.0342909e+00   1.0221548e+02   5.8022039e+01   2.2149364e+02  -6.9494909e+00   1.0883636e+02   1.3959036e+02   8.6365475e+01   1.1468004e+02   1.0007545e+02   9.3503055e+01   1.0541727e+02   1.2345753e+02   4.7973636e+01   9.7513927e+01   7.5421818e+01   8.1476255e+01   6.8711818e+01   7.7404873e+01   2.3970909e+02   4.0332727e+00   1.6029909e+02   1.7341244e+02   3.5530000e+01   8.6730545e+00   1.8040548e+02   1.4396684e+02   4.1685909e+02   8.1512727e+00   1.1332364e+02   1.6520865e+02   1.9982727e+01  -7.6477091e+00   8.6341818e+01   6.5369927e+01   1.7970273e+02   1.3116378e+02   1.0260818e+02   2.3939862e+02   6.7608182e+01   1.1730862e+02   9.7079091e+01   9.7830036e+01   6.3229727e+02   1.1218945e+01   2.2380636e+02   2.1067913e+02   2.0454000e+02   1.1056407e+02   2.0190455e+02   1.5369309e+02   1.3752909e+02   1.8560131e+02   1.2795909e+02   1.2331327e+02   1.7524909e+02   2.4671644e+02   4.8265475e+01   1.3229804e+02   1.8532636e+02   1.9928571e+02   1.4088182e+02   2.4656582e+02   1.8686000e+02   1.4809575e+02   2.1015364e+02   3.1302135e+02   1.8264909e+02   1.2903080e+02   1.0300091e+02   2.0320084e+02   1.4142273e+02   2.2004255e+02   1.1019455e+02   1.2894989e+02   9.0482727e+01   9.2423200e+01   1.1441364e+02   1.4520418e+02   1.4781455e+02   1.3185029e+02   7.8082727e+01   9.0192473e+01   1.3275091e+02   4.4237200e+01   1.3873818e+02   2.6565004e+02   2.3765909e+02   2.6141545e+02   1.4464548e+02   1.6329764e+02   1.5858909e+02   1.0352378e+02   8.2365475e+01   1.7942004e+02   1.7379545e+02   1.5201364e+02   1.2200727e+02   1.8504487e+02   8.0835475e+01   1.3973244e+02   9.0663636e+01   6.4846000e+01   3.4508182e+01  -1.0349745e+01   1.3385818e+02   2.1288498e+02   1.6793548e+02   2.4567444e+02   1.9363818e+02   2.4786167e+02   1.5218909e+02   1.8512851e+02   1.8218909e+02   1.9018396e+02   1.7588636e+02   1.5900545e+02   1.3314909e+02   1.2493625e+02   1.1850548e+02   1.5286884e+02   1.6745548e+02   2.0895284e+02   1.6131548e+02   2.1810404e+02   1.8081273e+02   1.4044407e+02   2.8317548e+02   9.2505239e+01   2.8655727e+02   1.8306327e+01   2.7084727e+02   1.6121309e+01   1.5450545e+02   1.5309047e+02   2.1747909e+02   1.0041531e+02   1.3644182e+02   9.4023745e+01
   2.0073818e+02   1.3295731e+02   8.4498182e+01   1.8041287e+02   1.9207548e+02   2.0517324e+02   1.1180818e+02   1.6573625e+02   2.0393545e+02   1.4626880e+02   9.2136364e+01   7.5717273e+01   1.9512455e+02   2.2450458e+02   1.7521545e+02   1.9645276e+02   1.2181545e+02   1.3158204e+02   1.4319727e+02   1.9972422e+02   1.6897545e+02   1.5805742e+02   9.7692727e+01   1.3956731e+02   1.1350545e+02   1.4955229e+02   1.2654182e+02   2.0349302e+02   1.8869548e+02   4.2633639e+01   1.6524182e+02   1.9608429e+02   1.4833636e+01  -1.0670327e+01   1.6731548e+02   9.4724039e+01   1.0158727e+02   1.1159665e+02   9.8034545e+01   6.7039055e+01   1.3462636e+02   1.3043444e+02   6.1460548e+02   3.9908388e+00   1.0527636e+02   2.5160516e+02   1.8098909e+02   1.7571178e+02   1.8963091e+02   2.4518225e+02   1.3049727e+02   2.5113749e+02   4.9097273e+01   1.0371585e+02   1.0266091e+02   6.3098945e+01   3.5554091e+02  -1.5696364e+00   1.7382818e+02   2.6013465e+02   1.6910455e+02   1.8824800e+02   1.2393548e+02   1.8981444e+02   1.6146727e+02   2.6838171e+02   1.6020273e+02   2.0904378e+02   4.6615545e+02   1.4982109e+01   9.8555475e+01   9.6744839e+01   2.6982364e+02   3.0341091e+00   1.5064636e+02   1.9953556e+02   1.1698548e+02   1.3256044e+02   1.2507545e+02   1.3050305e+02   1.4603727e+02   1.4149793e+02   8.8873636e+01   1.1504193e+02   1.2756182e+02   1.0744505e+02   8.8331818e+01   9.7885273e+01   2.6965909e+02   1.0487273e+01   1.5096909e+02   2.0472884e+02   3.3440000e+01   2.2202545e+00   1.7640548e+02   1.3551684e+02   3.4023909e+02   1.2800873e+01   1.1660364e+02   1.2841625e+02   1.3602727e+01  -1.7573091e+00   5.6631818e+01   6.3556727e+01   1.5823273e+02   1.2179138e+02   1.2484818e+02   1.7614942e+02   7.9988182e+01   1.0207822e+02   9.4789091e+01   7.6533236e+01   6.0277727e+02  -1.4329455e+01   2.3933636e+02   1.7352673e+02   1.0588000e+02   2.3407687e+02   2.2110455e+02   1.5865709e+02   1.1871909e+02   1.4772611e+02   9.6199091e+01   1.2446407e+02   1.4733909e+02   2.3998924e+02   6.6075475e+01   1.3491324e+02   1.7332636e+02   1.8386571e+02   1.0440182e+02   2.1477422e+02   2.1053000e+02   1.4877215e+02   2.0929364e+02   2.3476015e+02   1.4283909e+02   1.6802560e+02   7.5810909e+01   1.5870604e+02   1.4956273e+02   1.8296135e+02   6.8484545e+01   1.4105669e+02   1.1829273e+02   1.0024840e+02   1.2336364e+02   1.5634818e+02   1.4143455e+02   1.0022069e+02   9.0362727e+01   6.8590073e+01   1.1609091e+02   5.7140000e+01   1.6797818e+02   2.5502084e+02   2.3712909e+02   2.6255785e+02   1.2317548e+02   1.5249524e+02   1.1496909e+02   1.4348338e+02   7.9455475e+01   1.8508284e+02   1.5774545e+02   1.6886764e+02   1.2262727e+02   1.6295527e+02   7.9555475e+01   1.4669484e+02   1.0299364e+02   4.9959600e+01   2.9748182e+01   2.1701055e+01   1.2395818e+02   1.7243698e+02   2.0974548e+02   2.5151964e+02   2.2406818e+02   2.2709727e+02   1.6018909e+02   1.8906851e+02   1.6485909e+02   2.1995036e+02   1.5498636e+02   1.9205745e+02   1.3752909e+02   1.1882585e+02   1.2626548e+02   1.4557804e+02   1.2631548e+02   2.3776404e+02   1.7393548e+02   2.3114444e+02   1.8247273e+02   1.8250127e+02   2.6455548e+02   1.1246484e+02   2.8993727e+02   2.6505927e+01   2.8094727e+02   1.6263309e+01   1.2931545e+02   1.4549567e+02   1.9766909e+02   1.1410011e+02   1.5025182e+02   1.0534895e+02
   1.6401818e+02   7.2274909e+01   5.9268182e+01   1.4781127e+02   1.9169548e+02   1.5801364e+02   1.0289818e+02   1.3872905e+02   1.5470545e+02   1.3492720e+02   8.4756364e+01   6.8837673e+01   1.5465455e+02   2.1055218e+02   1.6526545e+02   1.4334876e+02   1.0738545e+02   1.2721644e+02   1.4157727e+02   1.6818382e+02   1.5468545e+02   1.0120062e+02   8.6362727e+01   8.5993709e+01   6.0125455e+01   1.2282269e+02   9.6301818e+01   1.4815222e+02   1.5017548e+02   2.7235239e+01   1.6181182e+02   1.2763869e+02   1.3036364e+00  -1.5867927e+01   1.9055548e+02   6.6534839e+01   7.7347273e+01   1.0444585e+02   6.6084545e+01   5.0545055e+01   1.1014636e+02   1.1325284e+02   6.5045548e+02   3.7828388e+00   1.1637636e+02   2.4428716e+02   1.6684909e+02   1.4260298e+02   1.8025091e+02   2.3041265e+02   1.7091727e+02   1.7019389e+02   3.5617273e+01   1.0232425e+02   9.9330909e+01   7.0705345e+01   3.6435091e+02  -9.5144364e+00   1.9301818e+02   2.8045945e+02   2.0210455e+02   1.5079800e+02   1.0393548e+02   1.6360444e+02   1.1889727e+02   2.5240731e+02   1.8378273e+02   2.4796738e+02   3.9101545e+02   5.3233091e+00   9.1795475e+01   1.0757564e+02   2.5615364e+02   1.9367709e+01   1.6216636e+02   2.0480396e+02   1.2040548e+02   1.4461684e+02   1.1022545e+02   9.6801055e+01   1.1665727e+02   1.2608833e+02   7.9683636e+01   1.0330713e+02   1.2127182e+02   1.2589825e+02   9.2231818e+01   1.1333327e+02   2.3013909e+02   6.5588727e+00   1.7544909e+02   1.8291044e+02   1.2910000e+01  -1.5517345e+01   1.1807548e+02   1.5242324e+02   3.8090909e+02  -7.2127273e+00   1.0536364e+02   1.5093545e+02   1.7742727e+01  -2.9138509e+01   7.1151818e+01   5.6115127e+01   1.7275273e+02   1.5895978e+02   8.3758182e+01   1.5119662e+02   8.8508182e+01   7.3876618e+01   1.3307909e+02   1.3481004e+02   6.0239727e+02  -9.9590545e+00   2.3709636e+02   1.4908593e+02   1.5812000e+02   1.8346767e+02   1.4920455e+02   2.2030909e+02   1.1766909e+02   1.4538011e+02   8.0389091e+01   1.5215887e+02   1.3586909e+02   1.9276684e+02   5.4075475e+01   1.3168324e+02   1.6537636e+02   1.3188171e+02   1.2536182e+02   1.8766742e+02   1.7514000e+02   1.3694335e+02   1.8455364e+02   1.9020935e+02   1.4216909e+02   1.7292920e+02   7.2240909e+01   8.6941636e+01   1.2642273e+02   1.4077255e+02   5.2714545e+01   1.5188829e+02   1.2938273e+02   9.3121200e+01   1.3531364e+02   1.1258218e+02   1.2848455e+02   8.0586691e+01   9.4512727e+01   6.5498073e+01   8.0850909e+01   1.6149200e+01   1.1850818e+02   1.9402844e+02   1.7984909e+02   2.2733025e+02   1.1260548e+02   1.5115084e+02   9.4829091e+01   1.2433458e+02   8.0075475e+01   1.5279324e+02   1.2589545e+02   1.2294564e+02   9.7817273e+01   1.2517007e+02   5.2075475e+01   1.3103324e+02   8.8853636e+01   4.6420800e+01   2.3698182e+01  -5.0549455e+00   1.1904818e+02   8.8109782e+01   1.6802548e+02   2.1018724e+02   1.9330818e+02   2.3150807e+02   1.3775909e+02   1.7943291e+02   1.3261909e+02   1.6499956e+02   1.5212636e+02   2.1076625e+02   1.1843909e+02   1.0107305e+02   1.2283548e+02   9.7372439e+01   1.1055548e+02   1.5945484e+02   1.5055548e+02   2.1068484e+02   1.2457273e+02   1.5684327e+02   2.3640548e+02   6.1146839e+01   3.1955727e+02   1.8516327e+01   2.5546727e+02   7.8317091e+00   1.0721545e+02   1.3587367e+02   1.8390909e+02   8.4200909e+01   1.1572182e+02   8.5251345e+01
   1.6463818e+02   1.2388531e+02   9.3698182e+01   1.5248687e+02   1.7288548e+02   1.4794844e+02   1.1418818e+02   1.2130585e+02   1.3803545e+02   1.4454080e+02   9.4566364e+01   1.0319287e+02   1.6588455e+02   2.4131378e+02   1.5621545e+02   1.8135276e+02   1.6324545e+02   1.3236764e+02   1.0828727e+02   1.3465702e+02   1.7340545e+02   1.6351302e+02   1.0122273e+02   1.2309491e+02   6.3785455e+01   1.0952989e+02   1.1206182e+02   1.6465142e+02   1.7612548e+02   2.5539239e+01   1.7138182e+02   1.4311309e+02   4.6936364e+00  -1.0479127e+01   2.4807548e+02   9.7883239e+01   8.8927273e+01   9.4279455e+01   9.9604545e+01   4.5433455e+01   1.2143636e+02   1.1791964e+02   5.3012548e+02  -1.4970761e+01   8.7086364e+01   1.7096036e+02   1.3965909e+02   1.4524818e+02   1.4249091e+02   1.6267345e+02   1.1953727e+02   1.8282429e+02   5.2757273e+01   1.1999305e+02   7.9660909e+01   3.1558945e+01   2.9507091e+02  -9.8720364e+00   1.8267818e+02   2.3661665e+02   1.1234455e+02   1.7821880e+02   7.3645475e+01   1.4597764e+02   8.5657273e+01   2.0563651e+02   2.1516273e+02   1.9864698e+02   2.9020545e+02  -3.0418909e+00   1.0145548e+02   1.1718284e+02   2.5853364e+02   1.7937309e+01   1.9749636e+02   1.3230756e+02   8.8605475e+01   1.2964084e+02   6.2385455e+01   5.5418255e+01   6.8657273e+01   1.0277833e+02   6.1683636e+01   9.1507127e+01   1.3194182e+02   1.0980465e+02   1.1557182e+02   5.7946073e+01   2.3527909e+02  -1.2323273e+00   1.5377909e+02   2.0988404e+02   2.4680000e+01  -1.3928945e+01   1.0383548e+02   1.3956244e+02   3.9423909e+02   7.2408727e+00   1.1179364e+02   1.7404105e+02   1.4652727e+01   4.6298691e+01   7.4201818e+01   4.3061127e+01   1.5561273e+02   1.3309098e+02   6.3798182e+01   1.7622342e+02   8.7468182e+01   1.1042982e+02   1.5416909e+02   1.8783284e+02   6.3282727e+02  -1.0303455e+01   2.4571636e+02   1.7225633e+02   1.9797000e+02   1.4446967e+02   2.3204545e+01   1.9289091e+01   1.6552909e+02   1.4803131e+02   1.1262909e+02   1.5434967e+02   1.7962909e+02   1.9302604e+02   6.3265475e+01   1.7209804e+02   1.2232636e+02   2.1056571e+02   1.4569182e+02   2.3394102e+02   2.0972000e+02   1.5498695e+02   1.8962364e+02   2.5606375e+02   1.7150909e+02   2.3949200e+02   8.4810909e+01   8.8466036e+01   1.1704273e+02   1.2380295e+02   6.6484545e+01   1.5563669e+02   1.2857273e+02   1.1494600e+02   1.4593364e+02   1.3444258e+02   1.4281455e+02   1.3692029e+02   1.2232273e+02   7.5083273e+01   9.4900909e+01   3.2405200e+01   1.3769818e+02   2.0330324e+02   1.6155909e+02   2.7250345e+02   1.2650548e+02   1.3231884e+02   1.1996909e+02   1.4199338e+02   9.2745475e+01   1.6506964e+02   1.4641545e+02   1.9272404e+02   1.1205727e+02   1.4213087e+02   8.6935475e+01   1.4591444e+02   9.1853636e+01   6.5180800e+01   2.3788182e+01   3.6785455e-01   9.8238182e+01   8.9634582e+01   1.3369548e+02   2.5693364e+02   2.4039818e+02   2.1869087e+02   1.3413909e+02   2.1724251e+02   1.1927909e+02   1.9697676e+02   1.8412636e+02   1.7953625e+02   1.3738909e+02   1.1912705e+02   9.8075475e+01   1.2255324e+02   1.1860548e+02   2.0233084e+02   2.0136548e+02   2.2595004e+02   1.3119273e+02   1.6198367e+02   2.5812548e+02   6.8409239e+01   4.2012727e+02   2.4670727e+01   3.0199727e+02   8.2993091e+00   1.1769545e+02   1.2408527e+02   1.4723909e+02   1.7089451e+02   6.4961818e+01   8.1072145e+01
   2.4011818e+02   1.2323691e+02   1.1802818e+02   1.3659047e+02   1.9302548e+02   1.3537724e+02   1.1651818e+02   1.3602945e+02   1.5189545e+02   1.4757200e+02   9.7896364e+01   1.1278647e+02   2.2760455e+02   2.2133618e+02   1.6164545e+02   1.5544836e+02   1.4757545e+02   1.7943124e+02   1.2595727e+02   1.2839342e+02   2.1121545e+02   1.5953822e+02   8.9602727e+01   1.3097451e+02   1.2212545e+02   8.1962691e+01   9.4491818e+01   1.5924702e+02   1.8388548e+02   2.1208439e+01   1.8019182e+02   1.8088829e+02   1.9833636e+01  -1.8303273e+00   2.4245548e+02   1.3380284e+02   7.9737273e+01   1.2520465e+02   9.3414545e+01   8.4118655e+01   1.0847636e+02   1.4890644e+02   6.1874548e+02   2.8279639e+01   9.2466364e+01   2.1929996e+02   1.7570909e+02   1.7613418e+02   1.5778091e+02   1.7592025e+02   1.4506727e+02   2.1521189e+02   5.5377273e+01   1.2850345e+02   9.5520909e+01   7.7480145e+01   2.6293091e+02  -6.4908364e+00   1.9587818e+02   2.5832065e+02   1.5096455e+02   2.0807920e+02   8.4265475e+01   1.8165804e+02   9.4757273e+01   1.9762851e+02   1.7668273e+02   3.0091538e+02   3.9601545e+02   2.4303309e+01   1.2569548e+02   1.6038364e+02   2.8196364e+02  -7.9370909e+00   1.7316636e+02   1.6944396e+02   1.1626548e+02   1.4366804e+02   9.3705455e+01   6.4432655e+01   9.4607273e+01   1.3856233e+02   7.3593636e+01   1.0812433e+02   1.1304182e+02   1.2674665e+02   1.1843182e+02   7.9767273e+01   2.4875909e+02   3.3092727e+00   1.8491909e+02   1.9482284e+02   2.5820000e+01  -1.4310145e+01   1.0312548e+02   1.4504924e+02   3.9219909e+02   4.0240727e+00   1.4732364e+02   1.1881865e+02   2.3122727e+01   2.5310909e+00   9.1441818e+01   5.1541927e+01   1.8051273e+02   1.5590898e+02   1.0779818e+02   1.6774342e+02   5.2608182e+01   1.4212862e+02   1.9912909e+02   1.4599604e+02   7.0667727e+02   1.6078545e+01   2.5576636e+02   1.4050233e+02   2.1202000e+02   1.6377567e+02   4.5354545e+01   3.2670909e+00   1.4295909e+02   1.9207691e+02   1.0114909e+02   1.4045807e+02   1.2905909e+02   1.7560164e+02   6.6985475e+01   1.7537044e+02   1.1546636e+02   1.7806451e+02   1.3064182e+02   2.3786502e+02   2.0686000e+02   1.9759575e+02   1.8582364e+02   1.5510775e+02   2.2788909e+02   1.6112160e+02   8.2670909e+01   8.8727236e+01   1.2970273e+02   1.2503015e+02   8.9714545e+01   1.2206829e+02   1.3043273e+02   1.3441720e+02   1.4298364e+02   1.3434858e+02   2.0057455e+02   1.0848949e+02   9.0942727e+01   9.5493673e+01   8.2180909e+01   2.5382800e+01   1.5621818e+02   1.7063164e+02   1.9112909e+02   2.3642785e+02   1.3831548e+02   1.3237404e+02   1.0358909e+02   1.5339378e+02   1.0764548e+02   1.9758764e+02   1.5960545e+02   1.9676884e+02   1.0147727e+02   1.4835727e+02   9.5985475e+01   1.1772044e+02   9.7613636e+01   7.2100000e+01   3.0978182e+01   1.0362655e+01   9.4148182e+01   1.3763178e+02   1.6683548e+02   2.4528244e+02   2.5711818e+02   3.2831327e+02   1.5889909e+02   1.9340171e+02   1.5623909e+02   2.0644996e+02   1.8226636e+02   1.9635505e+02   1.1114909e+02   1.6027625e+02   8.7125475e+01   1.4975924e+02   1.6707548e+02   1.9369324e+02   1.9993548e+02   2.6792444e+02   1.5000273e+02   1.5671887e+02   2.6555548e+02   7.1104839e+01   4.6736727e+02   3.4311527e+01   3.2389727e+02   2.9927309e+01   1.4050545e+02   1.3731047e+02   1.5609909e+02   1.7680571e+02   9.9581818e+01   8.7632545e+01
   2.4306818e+02   8.1610909e+01   8.2218182e+01   1.1721527e+02   1.5093548e+02   1.5146444e+02   1.1670818e+02   1.5201425e+02   1.2641545e+02   1.3276040e+02   9.3276364e+01   6.5536073e+01   1.8831455e+02   2.0990938e+02   1.2664545e+02   1.5671836e+02   1.3724545e+02   1.6901764e+02   9.2477273e+01   9.6731818e+01   2.1621545e+02   1.1818822e+02   9.4552727e+01   1.1509851e+02   7.8215455e+01   6.6525491e+01   1.0444182e+02   1.4788102e+02   1.3360548e+02   3.8850839e+01   1.4062182e+02   1.3576389e+02   3.3036364e+00  -2.6479273e+00   2.4860548e+02   1.0446084e+02   8.6967273e+01   8.9196255e+01   1.0365455e+02   7.5819455e+01   9.9856364e+01   1.2564604e+02   6.1312548e+02   2.5109239e+01   9.3706364e+01   1.8791076e+02   1.9522909e+02   1.5447258e+02   1.4387091e+02   1.7908305e+02   1.8144727e+02   1.8449149e+02   7.0717273e+01   1.0936625e+02   7.8520909e+01   6.6700145e+01   2.9726091e+02   1.9527636e+00   2.4206818e+02   3.0553545e+02   1.7991455e+02   1.7495320e+02   9.5265475e+01   1.7138804e+02   1.2622727e+02   2.1387091e+02   2.4287273e+02   3.6172018e+02   4.2206545e+02   4.7493091e+00   1.2874548e+02   1.6213964e+02   2.7282364e+02  -1.3775891e+01   1.8287636e+02   1.7980716e+02   1.3831548e+02   1.3890404e+02   7.7125455e+01   6.1449055e+01   9.0987273e+01   1.0737193e+02   6.8403636e+01   8.5729527e+01   1.1723182e+02   1.2127145e+02   1.0266182e+02   1.1283887e+02   2.4946909e+02   2.1024727e+00   1.2939909e+02   1.6473444e+02   5.0100000e+00  -7.7853455e+00   1.2679548e+02   7.5345639e+01   3.1085909e+02  -1.7418727e+01   1.3108364e+02   9.0637855e+01   1.3362727e+01   4.0718909e+00   5.6241818e+01   2.4927927e+01   1.6342273e+02   1.4880618e+02   7.2608182e+01   1.2951862e+02   7.0318182e+01   5.7381818e+01   1.6878909e+02   1.6547324e+02   5.8610727e+02  -2.3615855e+01   1.8952636e+02   1.5975153e+02   2.1088000e+02   1.4186687e+02   1.9454545e+01  -1.4360909e+01   1.2542909e+02   1.6218931e+02   8.5059091e+01   1.5202527e+02   8.0149091e+01   1.5422444e+02   5.9985475e+01   1.2964044e+02   1.3479636e+02   1.2613811e+02   1.2231182e+02   2.0110142e+02   1.6810000e+02   1.6178655e+02   2.0042364e+02   1.5679975e+02   1.0212909e+02   1.6575240e+02   5.6710909e+01   7.8094036e+01   9.1082727e+01   1.0702975e+02   6.1624545e+01   8.3985491e+01   1.2133273e+02   8.8955200e+01   1.2717364e+02   1.0437338e+02   1.6733455e+02   1.2224869e+02   1.0894273e+02   8.5053673e+01   7.1660909e+01   4.4794400e+01   1.8869818e+02   1.4317324e+02   1.6093909e+02   1.8655305e+02   1.2402548e+02   1.2918724e+02   1.0168909e+02   1.4402578e+02   1.0017548e+02   1.8057524e+02   1.6755545e+02   1.8589284e+02   1.2862727e+02   1.4347527e+02   6.1745475e+01   1.4059964e+02   9.1373636e+01   5.0889200e+01   1.9078182e+01   5.9346545e+00   9.5098182e+01   1.0964578e+02   1.3902548e+02   2.4946724e+02   2.2635818e+02   2.1567407e+02   1.3980909e+02   1.6464891e+02   1.5942909e+02   1.6371476e+02   1.4455636e+02   1.9885185e+02   1.5024909e+02   1.2733825e+02   1.5136548e+02   1.2809004e+02   1.0645548e+02   1.9640284e+02   1.9002548e+02   2.1404724e+02   1.4009273e+02   1.5356167e+02   2.5045548e+02   6.1162839e+01   4.7946727e+02   4.9635273e+00   2.9037727e+02  -1.7771091e+01   1.2702545e+02   1.3105887e+02   2.0828909e+02   1.2934051e+02   8.3201818e+01   9.0322945e+01
   2.1758818e+02   9.7269309e+01   8.5888182e+01   1.3059167e+02   1.5812548e+02   1.2745924e+02   9.5998182e+01   1.1419105e+02   1.4413545e+02   6.0482800e+01   9.5136364e+01   6.3627273e+01   1.5746455e+02   1.9084738e+02   9.7125455e+01   9.7369964e+01   1.5781545e+02   1.1170204e+02   1.1419727e+02   9.6994218e+01   1.9630545e+02   1.4720102e+02   9.4412727e+01   8.5689709e+01   6.8885455e+01   6.5411891e+01   1.1649182e+02   1.3867702e+02   1.6940548e+02   2.1696839e+01   1.2357182e+02   1.3341789e+02   3.9236364e+00  -7.7475273e+00   2.3821548e+02   1.2481204e+02   6.0447273e+01   1.0603785e+02   1.0998455e+02   7.2653055e+01   7.8146364e+01   1.2143284e+02   4.3540548e+02  -3.5831612e+00   5.2226364e+01   1.2689916e+02   1.5503909e+02   1.2849778e+02   9.5200909e+01   1.4887665e+02   1.3158727e+02   1.8815029e+02   4.7337273e+01   6.6576655e+01   4.1330909e+01   3.0245345e+01   2.6250091e+02   9.4435636e+00   1.1710818e+02   1.6972225e+02   1.2557455e+02   1.7626040e+02   8.9695475e+01   1.2936364e+02   9.2897273e+01   1.8410731e+02   2.5711273e+02   2.2867098e+02   3.4834545e+02   4.3069091e+00   7.0455475e+01   1.4299284e+02   2.7420364e+02  -1.9216291e+01   8.0306364e+01   1.0220276e+02   8.5555475e+01   1.4878484e+02   9.5965455e+01   6.5671855e+01   6.8177273e+01   1.0196673e+02   6.2923636e+01   7.6077927e+01   1.0342182e+02   9.2896255e+01   7.4191818e+01   6.2016473e+01   2.1775909e+02   7.2592727e+00   1.3772909e+02   1.9197804e+02   2.3390000e+01  -1.8445745e+01   1.1364548e+02   1.7672764e+02   3.7828909e+02  -5.6731273e+00   9.5133636e+01   1.3461385e+02  -2.5372727e+00   1.0203891e+01   5.8341818e+01   4.0379927e+01   1.6737273e+02   1.6673018e+02   7.1328182e+01   1.9566102e+02   6.9368182e+01   7.9407818e+01   1.7188909e+02   1.9736524e+02   6.7534727e+02  -3.2515055e+01   2.4057636e+02   1.7237753e+02   1.9502000e+02   1.8899567e+02   3.5154545e+01   6.4330909e+00   1.5819909e+02   1.9442771e+02   1.4391909e+02   1.1064647e+02   1.4052909e+02   1.8039404e+02   6.5935475e+01   1.7335444e+02   1.2970636e+02   1.2497531e+02   1.5950182e+02   2.3574622e+02   1.6757000e+02   1.8230895e+02   1.6709364e+02   1.6240615e+02   1.1059909e+02   2.2512480e+02   1.1414091e+02   1.3753964e+02   1.1394273e+02   1.2058095e+02   7.5904545e+01   1.1774309e+02   1.2633273e+02   7.7505200e+01   1.1417364e+02   9.9983382e+01   1.8386455e+02   1.3234629e+02   1.2584273e+02   9.5801673e+01   7.8280909e+01   3.7314800e+01   1.2240818e+02   1.4757644e+02   1.2465909e+02   1.9893545e+02   1.2107548e+02   9.3943239e+01   1.0915909e+02   1.1770818e+02   7.3795475e+01   1.5877564e+02   1.5522545e+02   1.9868924e+02   1.4033727e+02   1.3886847e+02   7.0645475e+01   1.1964764e+02   9.3233636e+01   5.5400400e+01   1.1268182e+01   1.8089455e+01   1.1256818e+02   8.7868182e+01   1.2450548e+02   2.2109884e+02   2.0025818e+02   2.5009207e+02   1.4823909e+02   1.7230451e+02   1.2808909e+02   1.8379196e+02   1.3383636e+02   1.1574945e+02   1.3438909e+02   1.5012705e+02   1.6631548e+02   1.2385404e+02   1.2669548e+02   1.8145364e+02   1.3260548e+02   2.5369084e+02   1.4538273e+02   1.1856847e+02   2.4269548e+02   4.8983639e+01   4.1174727e+02  -2.7088727e+00   3.0041727e+02   5.1570909e-01   1.4188545e+02   1.3234007e+02   1.6428909e+02   1.1324051e+02   8.2341818e+01   8.1061745e+01
   2.4192818e+02   1.6523211e+02   9.7838182e+01   1.3582567e+02   1.5440548e+02   1.1808684e+02   1.2513818e+02   1.2485985e+02   1.5098545e+02   1.3212480e+02   1.1665636e+02   1.2666567e+02   1.8646455e+02   2.2162738e+02   1.0621545e+02   1.3826276e+02   1.2862545e+02   1.6917724e+02   1.3076727e+02   1.1628862e+02   2.1264545e+02   1.6270382e+02   1.2955273e+02   1.0887851e+02   5.9165455e+01   8.6189491e+01   9.9491818e+01   1.9889702e+02   2.0007548e+02   3.4963239e+01   1.3476182e+02   1.1423269e+02   2.1973636e+01   5.0984727e+00   2.7831548e+02   1.1860404e+02   8.3637273e+01   9.4182655e+01   9.3984545e+01   6.9743055e+01   1.0895636e+02   1.0063804e+02   4.2888548e+02   2.7984388e+00   6.1416364e+01   1.1182396e+02   1.6903909e+02   1.4147778e+02   1.2035091e+02   1.3858465e+02   1.4630727e+02   1.9035269e+02   3.9477273e+01   8.7825455e+01   6.5050909e+01   5.2397745e+01   2.8793091e+02  -9.7083636e-01   1.2210818e+02   1.9213225e+02   1.7857455e+02   1.8092040e+02   8.2745475e+01   1.4686964e+02   1.1003727e+02   2.1459611e+02   2.1978273e+02   2.9603738e+02   3.1130545e+02  -6.9598909e+00   1.1283548e+02   8.8602439e+01   2.8011364e+02  -8.7909091e-01   8.5026364e+01   9.5445164e+01   1.0540548e+02   1.5110684e+02   1.1196545e+02   7.3661855e+01   1.1388727e+02   7.5829927e+01   7.1303636e+01   6.7307527e+01   7.9041818e+01   1.1613665e+02   8.0661818e+01   4.7738873e+01   2.5951909e+02  -1.1361527e+01   1.3863909e+02   2.2666524e+02   2.1820000e+01  -3.1301455e+00   1.3945548e+02   2.2519284e+02   4.2628909e+02   4.9668727e+00   9.0793636e+01   1.6439105e+02   1.7462727e+01   3.8553891e+01   9.7581818e+01   6.8240727e+01   1.8342273e+02   1.4405618e+02   1.0460818e+02   1.9190862e+02   6.0128182e+01   1.1690702e+02   1.9812909e+02   1.4436604e+02   7.2015727e+02  -4.7985455e-01   2.5357636e+02   1.6824753e+02   2.5483000e+02   1.6082087e+02   5.6154545e+01   1.5853091e+01   1.7381909e+02   2.1431811e+02   1.1662909e+02   1.5402967e+02   8.8529091e+01   2.0131404e+02   7.8365475e+01   1.7336004e+02   1.6489636e+02   1.4354011e+02   1.4360182e+02   2.5525822e+02   1.9948000e+02   1.7346615e+02   1.7689364e+02   1.6842215e+02   1.3521909e+02   1.9396520e+02   1.0533091e+02   1.5686444e+02   1.0246273e+02   1.1787935e+02   8.5524545e+01   1.1007349e+02   1.4914273e+02   1.3254040e+02   1.0522364e+02   1.4002938e+02   2.2619455e+02   1.2214989e+02   1.3913273e+02   8.8358473e+01   9.7130909e+01   3.8086800e+01   1.2131818e+02   1.7609364e+02   1.8765909e+02   1.6165545e+02   1.1855548e+02   1.2662484e+02   1.2615909e+02   1.2430818e+02   8.9025475e+01   1.6650724e+02   1.7970545e+02   2.6283084e+02   5.6527273e+01   6.5663273e+01   9.8885475e+01   1.2362844e+02   1.1099364e+02   9.8599600e+01   1.8508182e+01  -3.9974545e-01   1.1771818e+02   1.2712618e+02   1.5574548e+02   1.9207964e+02   2.5620818e+02   2.3990607e+02   1.5123909e+02   2.0854451e+02   1.7627909e+02   1.8074676e+02   1.9912636e+02   1.4552625e+02   1.5781909e+02   1.7639265e+02   1.8536548e+02   2.3104004e+02   1.4217548e+02   1.4544524e+02   1.5774548e+02   2.8115964e+02   1.4690273e+02   2.0024687e+02   2.8155548e+02   5.8724839e+01   4.2326727e+02   1.1989527e+01   3.0518727e+02   2.2134109e+01   1.5859545e+02   1.7572327e+02   1.6547909e+02   1.1762531e+02   9.7061818e+01   9.8984145e+01
   2.2144818e+02   1.9225051e+02   8.4838182e+01   1.5943567e+02   1.4488548e+02   1.0989844e+02   1.1165818e+02   1.5312825e+02   1.3836545e+02   1.2999440e+02   1.0770636e+02   1.2195167e+02   1.8307455e+02   2.1041858e+02   1.1945545e+02   9.8963564e+01   1.6815545e+02   1.6578484e+02   1.4023727e+02   1.8891102e+02   2.1068545e+02   1.7139062e+02   1.4926273e+02   1.2939171e+02   8.0835455e+01   7.5455891e+01   1.2516182e+02   1.9936342e+02   1.8069548e+02   4.9793639e+01   1.3853182e+02   1.3979109e+02   2.1213636e+01  -5.0307273e+00   3.0140548e+02   1.6423684e+02   9.2207273e+01   1.6001705e+02   8.6464545e+01   7.8194655e+01   1.1681636e+02   1.0000924e+02   4.5840548e+02   2.0196839e+01   1.0618636e+02   1.3148236e+02   1.7451909e+02   1.5722938e+02   1.2220091e+02   1.4138665e+02   2.0334727e+02   1.7892949e+02   6.4997273e+01   9.2923855e+01   4.4280909e+01   6.7729345e+01   3.0416091e+02  -1.4649236e+01   2.0558818e+02   1.6569385e+02   1.5710455e+02   2.3015800e+02   9.7605475e+01   1.7297084e+02   1.3898727e+02   2.6351011e+02   2.1087273e+02   2.7128018e+02   3.1720545e+02   1.3758109e+01   1.0574548e+02   1.2564964e+02   2.7253364e+02   3.3873091e+00   1.1530636e+02   1.0455276e+02   1.4031548e+02   1.9107404e+02   1.1380545e+02   8.9564655e+01   1.0769727e+02   1.4984513e+02   5.4543636e+01   9.6508327e+01   1.0189182e+02   1.1297865e+02   9.3041818e+01   5.3218473e+01   2.4113909e+02  -5.5111273e+00   1.3691909e+02   1.8404284e+02   1.5060000e+01  -1.2779345e+01   1.5026548e+02   1.7794804e+02   3.9580909e+02  -3.4694727e+01   1.0522364e+02   9.2086655e+01   9.9327273e+00  -2.8603709e+01   5.7101818e+01   3.9619127e+01   1.7423273e+02   1.2603138e+02   1.0227818e+02   1.8261502e+02   4.6748182e+01   1.0254742e+02   1.4883909e+02   1.9730924e+02   6.0415727e+02  -1.9529855e+01   2.1742636e+02   1.7084953e+02   2.2550000e+02   1.5526727e+02   2.0854545e+01   3.1270909e+00   1.6395909e+02   1.8405691e+02   1.1753909e+02   1.5295687e+02   1.2262909e+02   1.7377604e+02   5.3215475e+01   1.3428204e+02   1.2770636e+02   1.8089531e+02   1.3679182e+02   2.3270302e+02   1.8529000e+02   1.5175135e+02   1.2009364e+02   1.6036615e+02   1.3588909e+02   1.3067160e+02   1.4048091e+02   1.1120244e+02   1.1823273e+02   1.1075775e+02   7.7624545e+01   1.4108549e+02   1.4852273e+02   1.0545000e+02   1.0360364e+02   7.7118982e+01   1.4814455e+02   1.0325389e+02   1.1827273e+02   8.5837273e+01   7.7370909e+01   4.9617600e+01   1.5431818e+02   1.6816364e+02   1.6512909e+02   1.5831785e+02   1.0788548e+02   1.5466844e+02   1.3849909e+02   1.1898098e+02   7.6405475e+01   1.7208684e+02   1.9027545e+02   2.6769524e+02   3.9337273e+01   4.6658473e+01   9.2935475e+01   1.5405444e+02   1.2914364e+02   9.9817600e+01   2.6888182e+01   1.3359855e+01   1.0771818e+02   1.4473618e+02   1.6431548e+02   2.4134404e+02   2.3949818e+02   2.7281287e+02   1.7408909e+02   1.9818651e+02   1.5275909e+02   2.1933836e+02   1.3255636e+02   1.9019185e+02   1.9052909e+02   1.8754585e+02   2.1883548e+02   1.6879244e+02   1.4450548e+02   1.8059884e+02   1.7774548e+02   3.1421964e+02   1.3561273e+02   1.7454007e+02   2.5993548e+02   7.8364439e+01   4.0679727e+02   2.7117127e+01   3.0251727e+02   2.2297709e+01   1.4602545e+02   2.5591887e+02   1.5176909e+02   1.3381211e+02   9.3301818e+01   1.2280495e+02
   2.2544818e+02   1.6183051e+02   8.0268182e+01   1.0394127e+02   1.2507548e+02   8.6193239e+01   1.0299818e+02   1.4149105e+02   1.3227545e+02   8.5191600e+01   9.7996364e+01   1.0858847e+02   1.3569455e+02   2.1730898e+02   1.0816545e+02   1.0414676e+02   1.2215545e+02   1.8479484e+02   1.4538727e+02   1.1454902e+02   1.8697545e+02   1.2833742e+02   1.3365273e+02   8.9120509e+01   7.5695455e+01   6.1197091e+01   1.0430182e+02   1.6417222e+02   1.8360548e+02   8.3708388e+00   1.3334182e+02   1.0529629e+02   8.2636364e+00   3.3527273e-01   2.7255548e+02   1.3878484e+02   8.5547273e+01   1.0630985e+02   9.6604545e+01   6.7913455e+01   6.7386364e+01   6.9243636e+01   4.4364548e+02   1.1187639e+01   6.5756364e+01   1.6033676e+02   1.6003909e+02   1.3771778e+02   1.3678091e+02   1.4974025e+02   1.6777727e+02   2.2896509e+02   5.3477273e+01   1.3565545e+02   7.6710909e+01   5.2604945e+01   3.3435091e+02  -2.8744364e+00   1.4034818e+02   1.5619305e+02   1.1019455e+02   1.5011080e+02   1.0060548e+02   2.0582084e+02   1.2622727e+02   2.8382091e+02   1.8792273e+02   2.3292618e+02   2.8934545e+02   4.5690909e-01   1.5898548e+02   9.7200439e+01   2.0920364e+02  -2.1206291e+01   1.2759636e+02   1.1270956e+02   1.2840548e+02   1.3454684e+02   1.1365545e+02   1.1046665e+02   1.1903727e+02   1.3408793e+02   7.0213636e+01   8.6924727e+01   8.1751818e+01   6.1299855e+01   8.1191818e+01   8.8456473e+01   2.3380909e+02   7.9752727e+00   1.2091909e+02   1.5532284e+02   3.0100000e+00  -1.6753455e+00   1.8807548e+02   2.0130324e+02   3.3580909e+02  -1.7084727e+01   6.5983636e+01   6.9895855e+01   3.7427273e+00  -2.7728509e+01   4.8771818e+01   8.0715527e+01   1.4180273e+02   8.3005782e+01   1.1175818e+02   1.8642662e+02   4.4468182e+01   6.0779818e+01   1.1259909e+02   1.9663844e+02   5.6539727e+02  -9.9590545e+00   2.2157636e+02   1.7399753e+02   1.4769000e+02   9.3632073e+01   3.3045455e+00   7.0310909e+00   1.4947909e+02   1.5412531e+02   8.1629091e+01   1.3953967e+02   1.3162909e+02   2.0891604e+02   5.5315475e+01   1.7701404e+02   1.5932636e+02   1.4832571e+02   1.0993182e+02   2.5733182e+02   1.8795000e+02   1.1462855e+02   1.2235364e+02   1.4624535e+02   1.1592909e+02   1.3822840e+02   8.5050909e+01   1.1148684e+02   1.0075273e+02   6.9586145e+01   5.4194545e+01   1.1242989e+02   1.0205273e+02   8.4637600e+01   9.2363636e+01   9.7868182e+01   1.3814455e+02   7.6153891e+01   9.5982727e+01   8.2420473e+01   7.3990909e+01   5.6888000e+01   2.0369818e+02   1.6178324e+02   1.4965909e+02   1.5516545e+02   1.0969548e+02   1.3923364e+02   1.0996909e+02   1.2964338e+02   8.8795475e+01   1.5333564e+02   1.7498545e+02   2.1591844e+02   1.4090727e+02   2.6463287e+02   8.2745475e+01   9.3539639e+01   1.0195364e+02   7.4512800e+01   6.8881818e+00   2.6719855e+01   1.2509818e+02   1.5681578e+02   1.3821548e+02   2.0153204e+02   1.4401818e+02   1.9202127e+02   1.5961909e+02   1.8115411e+02   1.2313909e+02   1.9632796e+02   1.3745636e+02   1.0321985e+02   1.7562909e+02   1.3906785e+02   1.8298548e+02   1.7818044e+02   1.3393548e+02   1.4377444e+02   1.6279548e+02   2.4360564e+02   1.6190273e+02   1.2252687e+02   2.9636548e+02   6.1920039e+01   3.9846727e+02   1.6443527e+01   2.6570727e+02  -9.8749091e-01   1.3940545e+02   2.2149847e+02   1.5118909e+02   7.8478509e+01   9.8491818e+01   1.0171975e+02
   2.0173818e+02   1.6710731e+02   9.8648182e+01   9.5420873e+01   1.3955548e+02   1.0813484e+02   1.0004818e+02   1.2772705e+02   2.2908545e+02   1.1154680e+02   1.1427636e+02   9.0946073e+01   1.6850455e+02   1.5977418e+02   1.1540545e+02   1.5318756e+02   1.6138545e+02   1.4427644e+02   1.5133727e+02   1.3850302e+02   2.1478545e+02   1.4701262e+02   1.2360273e+02   1.2963451e+02   7.2545455e+01   9.6019091e+01   1.2668182e+02   1.5443182e+02   2.1298548e+02   3.5740439e+01   1.3367182e+02   1.2579989e+02   1.6923636e+01   2.5832473e+01   1.9402548e+02   1.1477724e+02   8.3307273e+01   1.2701905e+02   1.0527455e+02   7.1409855e+01   6.7906364e+01   1.0244204e+02   3.9931548e+02  -1.9745961e+01   8.3706364e+01   1.5409076e+02   1.3860909e+02   1.1200218e+02   1.1530091e+02   1.3007865e+02   1.5120727e+02   1.7605069e+02   5.2857273e+01   1.1898505e+02   5.6430909e+01   2.1947345e+01   2.8612091e+02  -1.4536036e+01   1.4448818e+02   1.2772185e+02   1.2210455e+02   1.2415800e+02   9.9985475e+01   1.5463044e+02   9.7947273e+01   2.6594331e+02   1.5787273e+02   1.9933018e+02   3.3125545e+02   4.9641091e+00   8.8215475e+01   1.2224204e+02   1.8220364e+02  -1.7236291e+01   1.0383636e+02   7.9180364e+01   8.5745475e+01   1.3938964e+02   8.1015455e+01   8.3867855e+01   7.6417273e+01   1.1311753e+02   4.0643636e+01   8.4430327e+01   6.4081818e+01   6.3663455e+01   6.1431818e+01   6.3467273e+01   2.0541909e+02  -2.1335273e+00   1.2491909e+02   2.2443284e+02   1.5870000e+01  -3.7414545e-01   2.1988548e+02   2.2184844e+02   3.6142909e+02  -1.0844327e+01   7.7363636e+01   1.1746545e+02   1.8842727e+01   1.7013491e+01   8.9861818e+01   1.1375833e+02   1.3027273e+02   1.2088818e+02   1.2370818e+02   2.9724062e+02   8.8318182e+01   5.5361818e+01   1.7036909e+02   1.3710684e+02   5.5401727e+02  -8.8086545e+00   2.3990636e+02   2.2467113e+02   1.9621000e+02   1.2432047e+02   2.8054545e+01   2.0751091e+01   1.4642909e+02   2.0088931e+02   1.0205909e+02   1.2995527e+02   1.3586909e+02   2.4743684e+02   8.4405475e+01   1.8602684e+02   2.0265636e+02   1.4975931e+02   1.5531182e+02   2.5727142e+02   1.9757000e+02   1.1704895e+02   1.7422364e+02   1.8723575e+02   1.0592909e+02   1.1025840e+02   1.5310091e+02   8.2002836e+01   1.3546273e+02   1.0361935e+02   6.7954545e+01   1.2099909e+02   1.4233273e+02   1.1156520e+02   1.0864364e+02   9.9855782e+01   1.7267455e+02   9.3581491e+01   1.0884273e+02   1.0278167e+02   8.7900909e+01   6.1685200e+01   1.4235818e+02   1.6807044e+02   1.7517909e+02   1.5612385e+02   1.1374548e+02   9.8629639e+01   1.1982909e+02   9.5244582e+01   6.6175475e+01   1.4648524e+02   1.2084545e+02   1.9791964e+02   1.6252727e+02   2.0028327e+02   7.1935475e+01   1.1854444e+02   8.6953636e+01   4.9382800e+01   1.0078182e+01   1.1274655e+01   1.5318818e+02   1.3852858e+02   1.4498548e+02   1.9060044e+02   1.6082818e+02   1.4667647e+02   1.4437909e+02   1.9052331e+02   1.1313909e+02   1.2522796e+02   1.3412636e+02   1.2410625e+02   1.5386909e+02   1.3799865e+02   1.5250548e+02   1.6157884e+02   1.0564548e+02   1.4855764e+02   1.5217548e+02   2.3607524e+02   1.1919273e+02   6.5613673e+01   2.6207548e+02   3.3193239e+01   3.4522727e+02   1.8662727e+01   2.0427727e+02  -2.2230909e+00   1.3769545e+02   1.7048527e+02   1.4933909e+02   9.6106509e+01   7.9251818e+01   7.0498945e+01
   2.0573818e+02   2.0588731e+02   9.1598182e+01   9.0134873e+01   1.4007548e+02   1.6047324e+02   1.1404818e+02   1.1993705e+02   2.5655545e+02   1.0891920e+02   1.0589636e+02   9.7666473e+01   1.7455455e+02   2.0196018e+02   1.2178545e+02   1.5715716e+02   1.7419545e+02   1.6653164e+02   1.3119727e+02   2.0354422e+02   2.4268545e+02   1.7764062e+02   1.4488273e+02   1.3050211e+02   7.6265455e+01   7.6871491e+01   1.3921182e+02   2.4161942e+02   2.2107548e+02   2.6943239e+01   1.5110182e+02   1.3802549e+02   1.2023636e+01   8.9844727e+00   2.3569548e+02   7.5013639e+01   1.1596727e+02   1.7087625e+02   1.1622455e+02   7.7723855e+01   9.1386364e+01   9.9373636e+01   3.8860548e+02   3.5970839e+01   1.0589636e+02   2.1345556e+02   1.7155909e+02   1.2703618e+02   1.7030091e+02   1.7834865e+02   1.8125727e+02   2.0526669e+02   8.7567273e+01   9.9778255e+01   8.3140909e+01   5.8000545e+01   3.0326091e+02  -1.7172364e+00   1.4015818e+02   1.4968825e+02   1.4234455e+02   1.0800880e+02   1.1969548e+02   2.3439364e+02   1.3679727e+02   2.9930531e+02   1.8806273e+02   1.9310498e+02   3.8796545e+02   1.7667309e+01   1.2855548e+02   1.5272484e+02   2.4425364e+02  -1.9960291e+01   9.2026364e+01   1.2898516e+02   1.0636548e+02   1.5389004e+02   1.2365545e+02   1.0740665e+02   1.2731727e+02   1.3280553e+02   7.6643636e+01   6.0450327e+01   6.2321818e+01   7.9804255e+01   8.2761818e+01   1.0309087e+02   2.0589909e+02   6.3580727e+00   1.5291909e+02   1.8404284e+02   2.5820000e+01   4.6398545e+00   2.2464548e+02   2.1875764e+02   3.6723909e+02   2.1360873e+01   7.9843636e+01   9.7787055e+01   8.6027273e+00   9.7326909e+00   7.3201818e+01   8.3901127e+01   2.0008273e+02   1.4230338e+02   1.2936818e+02   3.2016782e+02   9.0608182e+01   1.0289862e+02   1.5026909e+02   1.5600484e+02   5.6044727e+02   1.8626945e+01   2.3447636e+02   2.0877553e+02   1.6302000e+02   1.5731567e+02   3.3404545e+01   1.0573091e+01   1.2781909e+02   1.9975811e+02   8.7439091e+01   1.0331487e+02   1.4433909e+02   2.5646924e+02   7.3175475e+01   1.6830524e+02   1.7084636e+02   1.6182411e+02   1.5993182e+02   2.8471182e+02   1.9224000e+02   1.7719535e+02   1.9229364e+02   2.2725015e+02   1.5488909e+02   1.0949160e+02   1.0224091e+02   1.4040164e+02   1.2327273e+02   1.4368455e+02   9.5624545e+01   1.3545549e+02   1.4176273e+02   1.3094080e+02   1.2469364e+02   1.3557178e+02   1.7414455e+02   7.4843891e+01   9.0322727e+01   6.2873273e+01   1.1237091e+02   7.5387600e+01   1.6516818e+02   2.1015564e+02   1.9336909e+02   1.6776865e+02   1.1750548e+02   1.3060884e+02   1.2972909e+02   1.6354258e+02   7.7695475e+01   1.8613364e+02   1.6279545e+02   2.0375364e+02   1.9166727e+02   2.2581207e+02   8.6265475e+01   1.3487804e+02   1.0856364e+02   4.9984000e+01   6.4581818e+00   1.3894255e+01   1.8023818e+02   1.8540458e+02   1.4298548e+02   2.2272044e+02   1.5268818e+02   1.7313767e+02   1.6099909e+02   2.1481371e+02   1.5665909e+02   1.5307636e+02   1.6983636e+02   1.3429945e+02   1.6162909e+02   2.1046785e+02   1.6450548e+02   2.0403884e+02   1.5588548e+02   1.8092844e+02   1.5998548e+02   2.6569044e+02   1.2600273e+02   1.0334887e+02   2.9317548e+02   7.4465239e+01   3.7274727e+02   1.9981127e+01   2.2346727e+02   2.5811709e+01   1.8016545e+02   1.4484767e+02   1.7642909e+02   1.0002931e+02   8.4061818e+01   1.0825415e+02
   2.5058818e+02   1.6396931e+02   1.1264818e+02   1.1016087e+02   1.5174548e+02   1.6025964e+02   1.2337818e+02   1.4019065e+02   1.6165545e+02   1.8165120e+02   1.1570636e+02   1.0674167e+02   1.9965455e+02   1.8271218e+02   1.3088545e+02   1.6932916e+02   1.5553545e+02   1.7993444e+02   1.3195727e+02   2.1305342e+02   2.0711545e+02   1.2738622e+02   1.6084273e+02   1.2284531e+02   8.4165455e+01   1.1013949e+02   1.7449182e+02   2.5398702e+02   2.0579548e+02   4.6355639e+01   1.7291182e+02   1.5961069e+02   2.1073636e+01   2.2400473e+01   2.1855548e+02   9.4624839e+01   1.2549727e+02   1.4549385e+02   1.1575455e+02   9.4471455e+01   1.1028636e+02   8.5331636e+01   4.3440548e+02  -2.5531612e+00   1.1494636e+02   2.4873156e+02   1.7879909e+02   1.5211698e+02   1.6592091e+02   1.6388905e+02   1.5944727e+02   2.6554149e+02   5.4097273e+01   1.5179585e+02   8.0760909e+01   3.7520945e+01   3.7297091e+02   7.4659636e+00   1.6982818e+02   1.8831465e+02   1.6100455e+02   1.9737600e+02   1.3993548e+02   2.3062444e+02   1.3337727e+02   3.2081891e+02   1.6035273e+02   1.7903178e+02   4.3115545e+02   6.9221091e+00   1.1502548e+02   2.3409724e+02   2.4663364e+02  -1.7010691e+01   9.7836364e+01   1.2880036e+02   1.2412548e+02   1.1255924e+02   1.4444545e+02   1.0153345e+02   1.0060727e+02   1.0689233e+02   8.1163636e+01   9.0898727e+01   9.0471818e+01   6.8982255e+01   9.0851818e+01   1.0525367e+02   2.3327909e+02   1.6307673e+01   1.1282909e+02   1.5135004e+02   7.5800000e+00   1.5790545e+00   2.0517548e+02   1.5512524e+02   2.9195909e+02  -1.3336727e+01   8.1033636e+01   7.2831855e+01   9.6927273e+00  -1.8874509e+01   7.0201818e+01   3.8241127e+01   1.4366273e+02   8.3196982e+01   1.3851818e+02   2.5490582e+02   7.9848182e+01   7.6949418e+01   9.4319091e+01   8.9190836e+01   4.6434727e+02  -2.5445055e+01   2.2980636e+02   1.5623913e+02   1.7316000e+02   1.1954447e+02   2.7504545e+01  -3.5490909e-01   1.2071909e+02   1.5799611e+02   8.4149091e+01   7.8428073e+01   9.8679091e+01   2.1793204e+02   2.2605475e+01   1.1997084e+02   1.9056636e+02   1.4796651e+02   1.1736182e+02   2.1997742e+02   1.6233000e+02   1.2353815e+02   2.3449364e+02   1.4774415e+02   8.8219091e+01   1.1163520e+02   8.9330909e+01   1.0371444e+02   1.2661273e+02   1.1232735e+02   5.2674545e+01   9.4411491e+01   1.1548273e+02   8.4853200e+01   8.5173636e+01   1.2297338e+02   1.1800455e+02   8.3665091e+01   7.3412727e+01   7.8616073e+01   7.4280909e+01   4.6204800e+01   1.5950818e+02   2.4398844e+02   1.8741909e+02   2.0000465e+02   1.0136548e+02   1.2967004e+02   1.5310909e+02   1.1381218e+02   8.8265475e+01   1.5447804e+02   1.7698545e+02   2.1623844e+02   1.4709727e+02   1.7056767e+02   7.9695475e+01   1.3278364e+02   9.9523636e+01   1.7377200e+01   1.6508182e+01  -6.0497455e+00   1.7675818e+02   1.7945298e+02   1.5483548e+02   2.0977244e+02   1.6320818e+02   1.3672607e+02   1.3942909e+02   1.9105931e+02   1.5570909e+02   1.5158236e+02   1.6940636e+02   1.1771385e+02   1.4062909e+02   1.6286785e+02   1.9731548e+02   1.7837404e+02   1.4745548e+02   1.7345284e+02   1.5512548e+02   2.0050924e+02   1.3328273e+02   1.3124647e+02   2.7769548e+02   4.8413639e+01   3.3241727e+02  -4.7424727e+00   2.2008727e+02   5.5621091e+00   1.6664545e+02   1.7292927e+02   1.6952909e+02   9.6491309e+01   8.9821818e+01   7.9843345e+01
   2.1411818e+02   1.8864691e+02   8.3598182e+01   9.6054873e+01   1.6821548e+02   1.3689204e+02   1.2394818e+02   1.2176505e+02   1.8003545e+02   1.4885080e+02   1.0441636e+02   7.2684873e+01   1.5493455e+02   1.2471978e+02   1.3564545e+02   1.7580836e+02   1.4448545e+02   1.5162844e+02   1.2704727e+02   1.8692622e+02   2.2140545e+02   1.3162302e+02   9.8982727e+01   1.3751411e+02   7.7595455e+01   9.6765091e+01   1.3816182e+02   2.1061342e+02   2.0926548e+02   4.5458039e+01   1.5996182e+02   1.3678669e+02   1.7353636e+01   9.1780727e+00   2.1374548e+02   8.5249639e+01   1.0973727e+02   1.3090465e+02   9.2174545e+01   6.7077855e+01   6.9006364e+01   9.7924036e+01   4.0631548e+02   6.4640388e+00   1.1794636e+02   2.4506156e+02   1.9627909e+02   1.3967858e+02   1.2358091e+02   2.2770625e+02   1.7730727e+02   2.2063269e+02   5.5617273e+01   1.1153425e+02   5.8810909e+01   5.4996945e+01   3.9507091e+02  -1.8220364e+00   1.4472818e+02   1.6551265e+02   1.5000455e+02   1.6172600e+02   1.3821548e+02   2.1362204e+02   1.3913727e+02   3.3516811e+02   1.6830273e+02   1.9801578e+02   3.8492545e+02  -2.4694909e+00   1.3226548e+02   1.4442804e+02   2.3063364e+02  -7.4506909e+00   1.1325636e+02   8.3856764e+01   9.7645475e+01   1.5267764e+02   1.3149545e+02   7.6619455e+01   1.2341727e+02   1.1706753e+02   5.1873636e+01   7.8101927e+01   7.0661818e+01   9.3087055e+01   1.0076182e+02   9.1080873e+01   2.3499909e+02   1.8690073e+01   1.5444909e+02   1.3950044e+02   2.2820000e+01  -3.6640145e+01   1.4655548e+02   1.4762484e+02   3.0590909e+02   2.9772727e+00   8.0463636e+01   8.5687455e+01  -1.7772727e+00   1.1753091e+01   6.6821818e+01   4.7131527e+01   1.4380273e+02   8.8515782e+01   1.2327818e+02   2.0146502e+02   6.5468182e+01   7.4669818e+01   1.0812909e+02   4.7806036e+01   4.8110727e+02  -1.5445855e+01   1.9485636e+02   2.0441513e+02   1.2954000e+02   9.3034073e+01   1.6354545e+01   3.3370909e+00   1.2185909e+02   1.4904491e+02   5.7149091e+01   9.9308073e+01   1.3067909e+02   2.1456204e+02   2.5605475e+01   9.7200839e+01   1.6203636e+02   1.4576891e+02   1.2760182e+02   2.3900822e+02   1.5576000e+02   1.1215375e+02   2.0722364e+02   1.9972575e+02   1.0683909e+02   1.4623560e+02   7.1100909e+01   1.5260284e+02   9.7942727e+01   1.3848095e+02   8.7524545e+01   8.9813491e+01   1.1481273e+02   8.9856800e+01   1.3479364e+02   1.3233378e+02   1.4329455e+02   7.4881891e+01   7.7562727e+01   7.0044073e+01   7.4900909e+01   4.7865200e+01   1.1512818e+02   1.8353884e+02   1.5626909e+02   1.7387665e+02   1.0807548e+02   1.1551324e+02   1.0677909e+02   1.3199858e+02   6.4315475e+01   1.3320404e+02   9.7275455e+01   1.7256524e+02   1.5176727e+02   1.2819407e+02   8.0835475e+01   9.5932439e+01   9.4713636e+01   4.3282000e+01   1.2818182e-01   2.6930655e+01   1.4785818e+02   1.7661498e+02   1.3150548e+02   2.2720884e+02   1.3120818e+02   1.6433607e+02   1.2813909e+02   1.5234251e+02   1.1927909e+02   1.6101676e+02   1.7479636e+02   1.3914265e+02   1.2090909e+02   1.9511545e+02   1.5555548e+02   1.4566484e+02   1.3717548e+02   1.6161524e+02   1.6283548e+02   1.5727244e+02   1.0771273e+02   1.0500207e+02   2.3883548e+02   2.1762439e+01   2.5288727e+02   5.8999273e+00   2.3546727e+02   6.8517091e+00   1.1488545e+02   1.3665007e+02   1.3128909e+02   1.2136051e+02   7.6681818e+01   9.6514545e+01
   2.0106818e+02   1.4059091e+02   8.8118182e+01   5.9223273e+01   1.8683548e+02   9.4452439e+01   1.1175818e+02   1.2121025e+02   1.6841545e+02   1.5968040e+02   9.4466364e+01   7.2100873e+01   1.2993455e+02   1.1309978e+02   1.6278545e+02   1.3016716e+02   7.8295455e+01   1.0863364e+02   1.3509727e+02   1.3461222e+02   1.5859545e+02   1.1988782e+02   1.3150273e+02   1.1500251e+02   6.2885455e+01   1.2475189e+02   1.3021182e+02   2.4757942e+02   2.1807548e+02   1.9183239e+01   1.5410182e+02   1.4230549e+02   5.5936364e+00  -9.5511273e+00   2.7126548e+02   3.4928039e+01   8.4207273e+01   1.2322705e+02   7.9084545e+01   6.4075055e+01   7.1246364e+01   8.1074836e+01   4.4369548e+02   8.9436388e+00   9.2466364e+01   1.7748996e+02   1.5574909e+02   8.9350982e+01   1.2530091e+02   1.6223865e+02   8.4157273e+01   2.0184469e+02   5.0287273e+01   7.0000655e+01   1.0547091e+02   2.4145455e-02   3.4512091e+02  -1.8736036e+01   1.4006818e+02   1.8836545e+02   9.3624545e+01   1.2823640e+02   8.3215475e+01   1.8445204e+02   1.3898727e+02   2.8394011e+02   1.4187273e+02   1.7856018e+02   3.7711545e+02   5.9653091e+00   1.0279548e+02   8.6885639e+01   2.3296364e+02   1.9429091e+00   1.0659636e+02   6.9489564e+01   8.0835475e+01   7.8782439e+01   9.5545455e+01   9.4235455e+01   8.7277273e+01   1.2071873e+02   6.7303636e+01   5.2677527e+01   8.2891818e+01   7.5918655e+01   6.7761818e+01   7.9530873e+01   1.6475909e+02  -1.3500727e+01   1.7310909e+02   1.7219764e+02   2.9100000e+00   1.5432655e+01   1.8440548e+02   1.7049684e+02   3.4066909e+02   5.3864727e+00   1.0613364e+02   1.4068385e+02  -1.2072727e+00   6.6749091e-01   8.6961818e+01   4.5130327e+01   1.5413273e+02   9.7739382e+01   1.2279818e+02   2.3597342e+02   6.4938182e+01   8.5042218e+01   9.8839091e+01   1.0920924e+02   5.5601727e+02  -2.2398655e+01   2.3614636e+02   2.1202193e+02   1.3678000e+02   1.2893487e+02   2.7204545e+01   3.0190909e+00   1.4228909e+02   1.6827051e+02   9.6769091e+01   1.2446847e+02   1.4233909e+02   2.4338924e+02   2.2265475e+01   1.2103804e+02   1.5608636e+02   2.0586491e+02   1.4126182e+02   2.9163542e+02   1.8219000e+02   1.2394935e+02   1.9149364e+02   2.8905415e+02   1.7054909e+02   1.4813880e+02   1.5538091e+02   2.1201044e+02   1.5456273e+02   1.7075135e+02   9.3334545e+01   8.3018691e+01   1.1243273e+02   8.1617200e+01   1.6093364e+02   1.2310258e+02   1.7748455e+02   1.0800669e+02   8.6462727e+01   6.6902073e+01   9.2420909e+01   5.3983600e+01   1.5559818e+02   2.0163124e+02   2.2579909e+02   2.0284425e+02   1.4231548e+02   1.5920404e+02   1.6049909e+02   1.0227098e+02   7.8985475e+01   1.7398044e+02   1.4089545e+02   1.8093564e+02   1.1305727e+02   1.7491087e+02   7.0795475e+01   1.2882564e+02   1.1371364e+02   6.2052000e+01   2.3268182e+01   1.2929455e+01   1.4337818e+02   1.7802338e+02   1.7298548e+02   2.5236044e+02   1.9097818e+02   1.7745447e+02   1.4794909e+02   1.8518771e+02   1.4246909e+02   2.1193156e+02   1.7598636e+02   1.6671745e+02   1.6186909e+02   1.5997865e+02   1.3498548e+02   1.8364044e+02   1.4960548e+02   1.9976084e+02   1.7293548e+02   1.9703444e+02   1.6042273e+02   1.8688527e+02   2.8136548e+02   5.8310039e+01   3.1979727e+02   7.4971273e+00   2.9446727e+02   2.0471709e+01   1.6683545e+02   1.4434407e+02   1.5961909e+02   1.4871411e+02   9.6581818e+01   1.1425255e+02
   2.3930818e+02   1.3001171e+02   9.1928182e+01   1.3076847e+02   1.6255548e+02   2.1753484e+02   1.3213818e+02   1.3177985e+02   1.8865545e+02   1.7844120e+02   8.5186364e+01   1.1089327e+02   1.5550455e+02   1.2467418e+02   1.5321545e+02   2.3221276e+02   1.1015545e+02   1.3304484e+02   1.5609727e+02   1.5893222e+02   2.2321545e+02   1.4281822e+02   1.2398273e+02   1.6232411e+02   8.7835455e+01   1.5156589e+02   1.6297182e+02   2.1547862e+02   2.1431548e+02   4.5864039e+01   1.9976182e+02   2.0574269e+02   3.8643636e+01   3.6648727e+00   2.8307548e+02   8.7943239e+01   1.0696727e+02   1.4221625e+02   9.4274545e+01   4.9909855e+01   9.7526364e+01   8.9352436e+01   4.6421548e+02   2.1062039e+01   1.7089636e+02   2.1659556e+02   1.6803909e+02   1.3740778e+02   1.5839091e+02   1.6025145e+02   1.4977727e+02   1.7640509e+02   4.5427273e+01   1.1024945e+02   9.7710909e+01   6.5404945e+01   4.0316091e+02   1.0860764e+01   1.9678182e+01   3.7756655e+01   1.4600455e+02   1.5376600e+02   1.3526548e+02   2.1128804e+02   1.5494727e+02   2.8300331e+02   1.9354273e+02   1.5485658e+02   4.6368545e+02   1.8129709e+01   1.0821548e+02   9.6502039e+01   2.2639364e+02   3.0228509e+01   1.4487636e+02   1.1880716e+02   8.3695475e+01   1.0546364e+02   1.2080545e+02   9.3474655e+01   1.0065727e+02   1.3745833e+02   6.3023636e+01   1.0087993e+02   7.9661818e+01   8.1847055e+01   7.3661818e+01   8.4198873e+01   2.0156909e+02   1.7894473e+01   1.7620909e+02   1.6546964e+02   2.4680000e+01   1.0121055e+01   1.7079548e+02   2.1987564e+02   4.0561909e+02   3.0504727e+00   1.1456364e+02   1.3081945e+02   2.5122727e+01  -9.5389091e+00   9.5241818e+01   5.9327927e+01   1.5661273e+02   8.7540982e+01   1.5246818e+02   2.3112982e+02   8.7558182e+01   1.0466262e+02   7.8599091e+01   1.1387844e+02   5.7977727e+02  -1.2539455e+01   2.3590636e+02   2.4766113e+02   1.5993000e+02   1.3560287e+02   4.0904545e+01   2.6730909e+00   1.2662909e+02   1.6471331e+02   9.5489091e+01   1.4714087e+02   1.5852909e+02   2.5557404e+02   3.4075475e+01   1.1152324e+02   1.7779636e+02   1.7793811e+02   1.2355182e+02   2.4438222e+02   1.5591000e+02   1.4786175e+02   2.1069364e+02   2.0471815e+02   1.3026909e+02   1.5969120e+02   1.4967091e+02   1.7336724e+02   1.4904273e+02   2.0253295e+02   9.6954545e+01   1.1019909e+02   1.0548273e+02   6.1703200e+01   1.4074364e+02   1.4099778e+02   1.8533455e+02   9.5228691e+01   1.0498273e+02   8.3800473e+01   1.1575091e+02   7.0597200e+01   1.7621818e+02   2.2332164e+02   2.1312909e+02   2.4008785e+02   1.0860548e+02   1.6613084e+02   1.1658909e+02   1.5502378e+02   8.5405475e+01   1.4422684e+02   1.2846545e+02   1.5588004e+02   1.1824727e+02   1.8592567e+02   8.6265475e+01   1.4629804e+02   1.0042364e+02   6.7545200e+01   4.2318182e+01   2.0645455e+01   1.7104818e+02   1.5113978e+02   1.6093548e+02   2.8142444e+02   2.0797818e+02   1.6562447e+02   1.4499909e+02   1.8937371e+02   1.8808909e+02   1.7599196e+02   1.5636636e+02   1.9042705e+02   1.3514909e+02   1.4363625e+02   1.4531548e+02   1.7543404e+02   1.5493548e+02   1.8433444e+02   1.8202548e+02   1.9663724e+02   1.4985273e+02   1.6187087e+02   2.8836548e+02   6.9470039e+01   2.9384727e+02   2.6963127e+01   2.8551727e+02   2.2657709e+01   1.1364545e+02   1.7221927e+02   1.7723909e+02   1.3168451e+02   1.1892182e+02   1.0808535e+02
[truncated: 4,597,350 more chars]
