# Supplementary material for: Specific structural elements of the T-box riboswitch drive the two-step binding of the tRNA ligand
Source: eLife. 2018 Sep 25;7:e39518. doi: 10.7554/eLife.39518 (PMC6197855; doi:10.7554/eLife.39518)
Supplement: Figure 3—source data 4. [file elife-39518-fig3-data4.zip › Repeat1.txt]

   1.2000000e+01   1.2000000e+01   2.5000000e+01   2.5000000e+01   3.2000000e+01   3.2000000e+01   3.6000000e+01   3.6000000e+01   3.7000000e+01   3.7000000e+01   5.1000000e+01   5.1000000e+01   5.6000000e+01   5.6000000e+01   5.8000000e+01   5.8000000e+01   5.9000000e+01   5.9000000e+01   6.6000000e+01   6.6000000e+01   6.7000000e+01   6.7000000e+01   7.3000000e+01   7.3000000e+01   1.0200000e+02   1.0200000e+02   1.1000000e+02   1.1000000e+02   1.1500000e+02   1.1500000e+02   1.2100000e+02   1.2100000e+02   1.2900000e+02   1.2900000e+02   1.3000000e+02   1.3000000e+02   1.3700000e+02   1.3700000e+02   1.4300000e+02   1.4300000e+02   1.4900000e+02   1.4900000e+02   1.6100000e+02   1.6100000e+02   1.6600000e+02   1.6600000e+02   1.6900000e+02   1.6900000e+02   1.7200000e+02   1.7200000e+02   1.7900000e+02   1.7900000e+02   1.9400000e+02   1.9400000e+02   1.9500000e+02   1.9500000e+02   2.0600000e+02   2.0600000e+02   2.1400000e+02   2.1400000e+02   2.1800000e+02   2.1800000e+02   2.2100000e+02   2.2100000e+02   2.2200000e+02   2.2200000e+02   2.2500000e+02   2.2500000e+02   2.3000000e+02   2.3000000e+02   2.3300000e+02   2.3300000e+02   2.4000000e+02   2.4000000e+02   2.4400000e+02   2.4400000e+02   2.5400000e+02   2.5400000e+02   2.5800000e+02   2.5800000e+02   2.6200000e+02   2.6200000e+02   2.6800000e+02   2.6800000e+02   2.8400000e+02   2.8400000e+02   2.8500000e+02   2.8500000e+02   2.8800000e+02   2.8800000e+02   2.9300000e+02   2.9300000e+02   2.9400000e+02   2.9400000e+02   2.9500000e+02   2.9500000e+02   3.0000000e+02   3.0000000e+02   3.1100000e+02   3.1100000e+02   3.1400000e+02   3.1400000e+02   3.2200000e+02   3.2200000e+02   3.3600000e+02   3.3600000e+02   3.4600000e+02   3.4600000e+02   3.5000000e+02   3.5000000e+02   3.5300000e+02   3.5300000e+02   3.5500000e+02   3.5500000e+02   3.6200000e+02   3.6200000e+02   3.6800000e+02   3.6800000e+02   3.7100000e+02   3.7100000e+02   3.7200000e+02   3.7200000e+02   3.7400000e+02   3.7400000e+02   3.7600000e+02   3.7600000e+02   3.7800000e+02   3.7800000e+02   3.8300000e+02   3.8300000e+02   3.8400000e+02   3.8400000e+02   3.9000000e+02   3.9000000e+02   4.0300000e+02   4.0300000e+02   4.0400000e+02   4.0400000e+02   4.0600000e+02   4.0600000e+02   4.0700000e+02   4.0700000e+02   4.1700000e+02   4.1700000e+02   4.2000000e+02   4.2000000e+02   4.2500000e+02   4.2500000e+02   4.3200000e+02   4.3200000e+02   4.3300000e+02   4.3300000e+02   4.3400000e+02   4.3400000e+02   4.3500000e+02   4.3500000e+02   4.3600000e+02   4.3600000e+02   4.3700000e+02   4.3700000e+02   4.3900000e+02   4.3900000e+02   4.4000000e+02   4.4000000e+02   4.4300000e+02   4.4300000e+02   4.4700000e+02   4.4700000e+02   4.5000000e+02   4.5000000e+02   4.5300000e+02   4.5300000e+02   4.5400000e+02   4.5400000e+02   4.5800000e+02   4.5800000e+02   4.6200000e+02   4.6200000e+02   4.6400000e+02   4.6400000e+02   4.6600000e+02   4.6600000e+02   4.6700000e+02   4.6700000e+02   4.7700000e+02   4.7700000e+02   4.7900000e+02   4.7900000e+02   4.9200000e+02   4.9200000e+02   4.9700000e+02   4.9700000e+02   5.0100000e+02   5.0100000e+02   5.0300000e+02   5.0300000e+02   5.0800000e+02   5.0800000e+02   5.0900000e+02   5.0900000e+02   5.2000000e+02   5.2000000e+02   5.2900000e+02   5.2900000e+02   5.3500000e+02   5.3500000e+02   5.3600000e+02   5.3600000e+02   5.3800000e+02   5.3800000e+02   5.3900000e+02   5.3900000e+02   5.5000000e+02   5.5000000e+02   5.5200000e+02   5.5200000e+02   5.5500000e+02   5.5500000e+02   5.5600000e+02   5.5600000e+02   5.5700000e+02   5.5700000e+02   5.6000000e+02   5.6000000e+02   5.6400000e+02   5.6400000e+02   5.7200000e+02   5.7200000e+02   5.8000000e+02   5.8000000e+02   5.8300000e+02   5.8300000e+02   5.8400000e+02   5.8400000e+02   5.8600000e+02   5.8600000e+02   5.8800000e+02   5.8800000e+02   5.9800000e+02   5.9800000e+02   5.9900000e+02   5.9900000e+02   6.0100000e+02   6.0100000e+02   6.0400000e+02   6.0400000e+02   6.0700000e+02   6.0700000e+02   6.0800000e+02   6.0800000e+02   6.1100000e+02   6.1100000e+02   6.1200000e+02   6.1200000e+02   6.1300000e+02   6.1300000e+02   6.1900000e+02   6.1900000e+02   6.2600000e+02   6.2600000e+02   6.4600000e+02   6.4600000e+02   6.5400000e+02   6.5400000e+02   6.7100000e+02   6.7100000e+02   6.7200000e+02   6.7200000e+02   6.7300000e+02   6.7300000e+02   6.7400000e+02   6.7400000e+02   6.8700000e+02   6.8700000e+02   6.8900000e+02   6.8900000e+02   6.9300000e+02   6.9300000e+02   6.9400000e+02   6.9400000e+02   7.0100000e+02   7.0100000e+02   7.0200000e+02   7.0200000e+02   7.0800000e+02   7.0800000e+02   7.1500000e+02   7.1500000e+02   7.1700000e+02   7.1700000e+02   7.1800000e+02   7.1800000e+02   7.3100000e+02   7.3100000e+02   7.3200000e+02   7.3200000e+02   7.3500000e+02   7.3500000e+02   7.3900000e+02   7.3900000e+02   7.4100000e+02   7.4100000e+02   7.4200000e+02   7.4200000e+02   7.4500000e+02   7.4500000e+02   7.4700000e+02   7.4700000e+02   7.4800000e+02   7.4800000e+02   7.5000000e+02   7.5000000e+02   7.5200000e+02   7.5200000e+02   7.5400000e+02   7.5400000e+02   7.5500000e+02   7.5500000e+02   7.5900000e+02   7.5900000e+02   7.6100000e+02   7.6100000e+02   7.7000000e+02   7.7000000e+02   7.7100000e+02   7.7100000e+02   7.7500000e+02   7.7500000e+02   7.7700000e+02   7.7700000e+02   7.8400000e+02   7.8400000e+02   7.9800000e+02   7.9800000e+02   8.0300000e+02   8.0300000e+02   8.0400000e+02   8.0400000e+02   8.0500000e+02   8.0500000e+02   8.1000000e+02   8.1000000e+02   8.1100000e+02   8.1100000e+02   8.1200000e+02   8.1200000e+02   8.1500000e+02   8.1500000e+02   8.2000000e+02   8.2000000e+02   8.2400000e+02   8.2400000e+02   8.4000000e+02   8.4000000e+02   8.4200000e+02   8.4200000e+02   8.4900000e+02   8.4900000e+02   8.5400000e+02   8.5400000e+02   8.5500000e+02   8.5500000e+02   8.6100000e+02   8.6100000e+02   8.6300000e+02   8.6300000e+02   8.7200000e+02   8.7200000e+02   8.7900000e+02   8.7900000e+02   8.8400000e+02   8.8400000e+02   8.8500000e+02   8.8500000e+02   8.8600000e+02   8.8600000e+02   8.8700000e+02   8.8700000e+02
   2.8284000e+02   1.8383280e+02   1.6752909e+02   3.7295131e+02   1.3012182e+02   3.4698844e+02   1.6897818e+02   4.4754175e+02   2.6605909e+02   4.7886527e+02   3.7447818e+02   4.1536629e+02   1.4846818e+02   4.0447709e+02   3.0987909e+02   3.6638876e+02   1.8080909e+02   1.5114891e+02   1.9013000e+02   4.2068596e+02   4.5573273e+02   1.2177775e+02   3.2342000e+02   2.3409640e+02   2.7525455e+02   5.5927818e+01   2.3549091e+02   5.3968164e+02   1.2954455e+02   1.5522098e+02   4.4205000e+02   1.2773691e+02   2.0721364e+02   3.1256836e+02   1.8538727e+02   2.5321175e+02   2.1915545e+02   2.7873665e+02   2.8813455e+02   4.2265378e+02   1.0758273e+02   2.1503520e+02   1.4775818e+02   2.6312935e+02   8.6980909e+01   1.4500516e+02   9.1638182e+01   1.9217258e+02   1.1812364e+02   1.8943920e+02   8.7724545e+01   1.1698295e+02   1.7869636e+02   3.2297975e+02   3.1212455e+02   3.5161731e+02   1.7963455e+02   4.0375742e+02   8.7010636e+02   1.5684967e+02   1.8356273e+02   3.9391953e+02   4.8666727e+02   6.4386753e+02   2.2201909e+02   3.9457302e+02   1.9429273e+02   4.2597385e+02   2.1198636e+02   4.2235109e+02   3.0676636e+02   3.8004778e+02   4.9782545e+02   2.7718851e+02   2.5777364e+02   4.4479811e+02   2.8369182e+02   5.1750829e+02   2.0166000e+02   3.0659356e+02   2.3427818e+02   4.0400593e+02   1.9609455e+02   3.1065153e+02   2.0199545e+02   3.8758491e+02   2.2141909e+02   5.2076011e+02   1.8854818e+02   2.4839796e+02   4.9405455e+02   1.5931655e+02   1.7381636e+02   3.1454378e+02   2.0704455e+02   3.2877916e+02   1.4972273e+02   3.4669673e+02   1.4776091e+02   1.5611822e+02   1.2285273e+02   1.3098542e+02   1.3646545e+02   1.2870913e+02   1.7353182e+02   3.1489564e+02   5.3737636e+02   3.1201353e+02   2.5023000e+02   5.5547705e+02   2.4110455e+02   3.1475800e+02   2.3235455e+02   4.9108709e+02   1.5970727e+02   3.2540160e+02   2.6675727e+02   5.7113305e+02   3.1074091e+02   4.3736800e+02   2.1098364e+02   4.5398858e+02   3.3471455e+02   5.0830647e+02   1.5379000e+02   3.5745771e+02   2.1554273e+02   3.9365113e+02   4.5448000e+02   2.7575705e+02   3.7937545e+02   2.1745633e+02   2.1221455e+02   2.9643284e+02   2.5554636e+02   4.6481538e+02   2.2362727e+02   5.3841073e+02   2.0644727e+02   4.7157513e+02   3.9911636e+02   5.0773978e+02   3.0451636e+02   4.3924869e+02   3.3465545e+02   1.2132938e+02   1.6661727e+02   4.6735516e+02   2.3479455e+02   2.8030280e+02   1.1385273e+02   3.0717724e+02   2.0048636e+02   2.9684382e+02   1.8391818e+02   5.0083109e+02   1.4259818e+02   4.1279578e+02   5.0968182e+02   3.2152545e+02   2.9172000e+02   4.1562149e+02   2.0804000e+02   4.1057771e+02   1.7180273e+02   4.7425215e+02   2.2699909e+02   2.6584007e+02   2.1118091e+02   3.5989644e+02   1.5989727e+02   3.4008640e+02   4.9224364e+02   4.1451051e+02   1.1559636e+02   1.8334865e+02   1.3827727e+02   2.4895236e+02   1.2591364e+02   2.6537509e+02   4.2786727e+02   2.8306516e+02   2.3829545e+02   1.8461091e+02   1.4787455e+02   1.9941367e+02   1.6696818e+02   2.3951255e+02   1.1995636e+02   3.2280531e+02   9.6785455e+01   2.1783898e+02   1.1246455e+02   2.3179193e+02   8.6324545e+01   1.1237313e+02   9.3972727e+01   8.5787636e+01   9.7754545e+01   1.3210691e+02   2.4940455e+02   2.1756218e+02   4.1884818e+02   3.0029033e+02   2.2987818e+02   4.9222338e+02   1.5935091e+02   4.7534102e+02   2.3212182e+02   4.5349207e+02   3.8232455e+02   2.4301585e+02   1.0151582e+03   6.4281007e+02   2.2998545e+02   2.6264298e+02   2.1238091e+02   5.0255771e+02   2.7482091e+02   3.3319705e+02   1.5317455e+02   5.0831331e+02   3.3423909e+02   4.8013724e+02   2.0677364e+02   4.5632084e+02   2.7082727e+02   5.0894382e+02   1.2321364e+02   4.0862473e+02   2.6371727e+02   4.6379353e+02   2.0147091e+02   4.7331960e+02   2.1271091e+02   3.0860131e+02   2.3917455e+02   4.0513604e+02   1.5556000e+02   3.4425520e+02   4.7134909e+02   1.6563662e+02   1.6328364e+02   2.8426913e+02   2.3369909e+02   2.4594135e+02   2.3345545e+02   3.5870265e+02   2.3389545e+02   4.7464836e+02   3.5126818e+02   3.3300582e+02   2.1743000e+02   2.6825378e+02   1.9328636e+02   4.2861073e+02   1.8522455e+02   3.0577749e+02   1.6609091e+01   2.7282764e+02   1.5851455e+02   1.7749156e+02   1.3123273e+02   1.9755229e+02   4.4342455e+02   4.7585967e+02   1.7970182e+02   3.8879385e+02   2.9561091e+02   3.6528931e+02   1.6126636e+02   3.9510505e+02   2.2046091e+02   3.5335404e+02   2.0405727e+02   4.8803996e+02   2.6235727e+02   3.7707869e+02   1.7952273e+02   4.4467182e+02   2.7725636e+02   4.5262222e+02   1.3791091e+02   3.8836258e+02   1.9960455e+02   3.7667709e+02   1.8846182e+02   3.6745942e+02   3.4980727e+02   5.6690724e+02   1.5621636e+02   2.5345360e+02   2.6871000e+02   3.8901047e+02   3.0326909e+02   4.9759302e+02   2.5896818e+02   2.3014255e+02   1.6631636e+02   1.7905196e+02   3.2971273e+02   1.4360025e+02   2.4483545e+02   4.0060589e+02   1.6083000e+02   2.3928178e+02   4.3751727e+02   6.9468000e+00   1.4767273e+02   3.0680618e+02   1.3205636e+02   2.4647731e+02   1.8924818e+02   1.6508378e+02   1.3407636e+02   2.3650571e+02   1.3350455e+02   2.5081055e+02   1.2588000e+02   1.5743960e+02   1.3420000e+02   1.3658673e+02   1.3544000e+02   1.3512116e+02   9.0996364e+01   1.5579484e+02   1.1362000e+02   1.3138676e+02   1.4811455e+02   2.0745629e+02   1.7572455e+02   2.3956385e+02   6.5109091e+01   1.4890400e+02   2.0665182e+02   2.0282331e+02   2.2429636e+02   3.0038175e+02   1.7266091e+02   3.5535440e+02   2.3914091e+02   2.7768055e+02   2.1797273e+02   2.5928855e+02   2.1056727e+02   1.5600007e+02   3.9669818e+02   8.3555055e+01   2.1362091e+02   2.8661487e+02   2.2734909e+02   3.6411298e+02   2.2490909e+02   2.5498636e+02   3.1413818e+02   2.6527622e+02   2.3258273e+02   3.5722884e+02   2.2209636e+02   3.1099138e+02   2.0955364e+02   2.7034207e+02   1.7328182e+02   2.8077473e+02   5.5206364e+01   3.5116531e+02   1.7010182e+02   2.1431458e+02   1.3963545e+02   2.4866644e+02   1.5814364e+02   2.3616487e+02   4.8427273e+01   6.0231273e+01   9.8613636e+01   1.6899091e+02   7.4280909e+01   1.1994298e+02
   3.1006000e+02   2.2999520e+02   1.9797909e+02   4.2618531e+02   1.5445182e+02   3.0949204e+02   1.4453818e+02   3.7371695e+02   2.2894909e+02   5.6494407e+02   4.2724818e+02   4.1569469e+02   1.3135818e+02   4.7728589e+02   2.8354909e+02   4.5983516e+02   1.8513909e+02   1.4514251e+02   2.1135000e+02   5.1709836e+02   5.5662273e+02   1.3781655e+02   4.0730000e+02   2.7449600e+02   2.5014455e+02   1.0871662e+02   2.0049091e+02   4.5015164e+02   1.2287455e+02   2.6453458e+02   3.9661000e+02   8.7702109e+01   1.8809364e+02   3.4747796e+02   1.8249727e+02   2.5199295e+02   2.0870545e+02   2.6269265e+02   2.6870455e+02   4.6848818e+02   9.9922727e+01   2.0064800e+02   1.2797818e+02   2.2882175e+02   1.2642091e+02   1.8539996e+02   1.1174818e+02   1.5190378e+02   1.6845364e+02   1.7897280e+02   1.2872455e+02   1.4748295e+02   1.7258636e+02   3.7890855e+02   2.7767455e+02   2.9770331e+02   1.4108455e+02   4.0618142e+02   8.0788636e+02   1.1493727e+02   1.8901273e+02   4.2670353e+02   3.9833727e+02   6.8982393e+02   2.3712909e+02   3.8769422e+02   1.7585273e+02   4.2677905e+02   2.1973636e+02   4.2898109e+02   3.6654636e+02   2.9392538e+02   5.4238545e+02   2.9062371e+02   2.0544364e+02   4.5931451e+02   2.2547182e+02   5.0716589e+02   1.5232000e+02   3.3532076e+02   2.5683818e+02   3.7464113e+02   1.8075455e+02   3.1721873e+02   1.7665545e+02   4.2039211e+02   2.0696909e+02   4.8991611e+02   1.9898818e+02   2.6990276e+02   4.4394455e+02   1.9921535e+02   1.6370636e+02   3.8180258e+02   1.6504455e+02   3.5935916e+02   1.4594273e+02   3.1510913e+02   1.4665091e+02   1.3553702e+02   1.2329273e+02   1.5407022e+02   1.3324545e+02   1.5929673e+02   1.8831182e+02   3.2338324e+02   5.2226636e+02   4.8355233e+02   2.6590000e+02   6.7678345e+02   1.9232455e+02   2.8111040e+02   2.3868455e+02   5.1303069e+02   1.7837727e+02   2.9624800e+02   2.7308727e+02   6.6018665e+02   2.1574091e+02   4.6519800e+02   2.1909364e+02   4.6133978e+02   3.3616455e+02   4.5708047e+02   2.1157000e+02   4.0294531e+02   2.6621273e+02   5.0626753e+02   3.3160000e+02   5.6291745e+02   3.4703545e+02   2.2671353e+02   2.0332455e+02   2.9026404e+02   1.9732636e+02   4.9647298e+02   2.5562727e+02   6.1607073e+02   2.2777727e+02   4.9175873e+02   3.8056636e+02   5.8866378e+02   3.4284636e+02   4.6673229e+02   2.8732545e+02   1.3733578e+02   1.6072727e+02   4.1871636e+02   2.4557455e+02   3.0733040e+02   7.4072727e+01   2.5846964e+02   1.5070636e+02   4.1848622e+02   2.2224818e+02   4.9710469e+02   1.6892818e+02   4.1757938e+02   4.4179182e+02   4.3684665e+02   2.5205000e+02   4.1579509e+02   2.0393000e+02   4.5924651e+02   2.1325273e+02   4.7860615e+02   2.5121909e+02   2.2168247e+02   2.0796091e+02   3.9137404e+02   1.4600727e+02   4.5208760e+02   4.9368364e+02   3.7639531e+02   1.2537636e+02   1.9678625e+02   1.6750727e+02   2.7973396e+02   1.2213364e+02   3.0411749e+02   5.2286727e+02   3.5257516e+02   1.7073545e+02   2.7635571e+02   1.4742455e+02   1.6422967e+02   1.2541818e+02   2.2605655e+02   1.4429636e+02   3.1030811e+02   8.5895455e+01   2.1594018e+02   1.3101455e+02   1.8908793e+02   9.0434545e+01   1.0059433e+02   8.1192727e+01   7.6700036e+01   5.9314545e+01   1.5318211e+02   2.8084455e+02   2.3160698e+02   4.0840818e+02   2.8401553e+02   2.2054818e+02   5.0096978e+02   1.9124091e+02   4.7100982e+02   1.7856182e+02   5.2932687e+02   3.8732455e+02   2.8872585e+02   1.0824982e+03   5.9731287e+02   1.8631545e+02   1.8357658e+02   1.4683091e+02   4.1402171e+02   2.9326091e+02   3.3328185e+02   1.8117455e+02   5.4785331e+02   3.8423909e+02   4.7991724e+02   1.9344364e+02   4.6304724e+02   2.6204727e+02   4.7275622e+02   1.2499364e+02   3.4293233e+02   2.4916727e+02   5.6573753e+02   1.9192091e+02   4.7619360e+02   2.3160091e+02   3.8698011e+02   2.1005455e+02   4.5024564e+02   1.9989000e+02   4.1636880e+02   5.3546909e+02   2.5905702e+02   1.3239364e+02   3.2719033e+02   3.0924909e+02   2.3933735e+02   2.6367545e+02   3.9794505e+02   2.0567545e+02   5.0324596e+02   3.0337818e+02   2.7828702e+02   2.1010000e+02   2.5739018e+02   1.6228636e+02   3.6631073e+02   1.5311455e+02   2.5334629e+02   1.1590909e+00   2.2894364e+02   1.5407455e+02   2.5073676e+02   1.3701273e+02   2.3175989e+02   5.2620455e+02   5.1245727e+02   1.8736182e+02   3.6818105e+02   1.9994091e+02   4.0728291e+02   1.5770636e+02   4.0038985e+02   1.7724091e+02   3.3503164e+02   1.6361727e+02   4.7749516e+02   2.3879727e+02   4.6773349e+02   1.7808273e+02   4.4711702e+02   2.5414636e+02   4.1902102e+02   1.1569091e+02   3.5714018e+02   1.9160455e+02   3.7909709e+02   1.9602182e+02   3.6952462e+02   3.2014727e+02   5.4005004e+02   1.5498636e+02   1.8321200e+02   2.7526000e+02   3.3059647e+02   2.6771909e+02   5.5943702e+02   2.7385818e+02   2.3517135e+02   1.5842636e+02   1.5401316e+02   3.4960273e+02   1.3645905e+02   2.4794545e+02   4.2213709e+02   1.7294000e+02   2.7254298e+02   4.7484727e+02   6.7960400e+01   1.2712273e+02   2.9856018e+02   1.6772636e+02   2.2818371e+02   2.4191818e+02   1.6865018e+02   1.2296636e+02   2.4017451e+02   1.1239455e+02   2.3994935e+02   9.3430000e+01   1.5715560e+02   1.3120000e+02   1.2704673e+02   1.6078000e+02   1.5409396e+02   5.5556364e+01   1.3052004e+02   1.2806000e+02   1.6967156e+02   1.2500455e+02   2.6063509e+02   1.8339455e+02   2.1695025e+02   1.0355909e+02   1.5726800e+02   2.1443182e+02   2.8175091e+02   1.8573636e+02   3.1568655e+02   2.1521091e+02   3.2628040e+02   2.2781091e+02   2.4991695e+02   1.8963273e+02   2.2422575e+02   1.5845727e+02   2.3250887e+02   4.0836818e+02   8.8511455e+01   2.6206091e+02   2.0896967e+02   2.0646909e+02   3.8534338e+02   2.2035909e+02   2.7924036e+02   2.9558818e+02   2.8054022e+02   2.2625273e+02   3.7985524e+02   2.2542636e+02   1.8161498e+02   2.1388364e+02   3.0399567e+02   1.2328182e+02   3.3132473e+02   6.3646364e+01   3.0871011e+02   1.6443182e+02   1.9464818e+02   1.4341545e+02   2.6069404e+02   1.4769364e+02   1.8122087e+02   3.2757273e+01   9.2034873e+01   7.8503636e+01   1.5903971e+02   6.2170909e+01   8.8911782e+01
   2.7906000e+02   2.5925520e+02   2.1041909e+02   4.2107011e+02   1.4423182e+02   2.8374964e+02   1.6008818e+02   4.6514295e+02   2.7139909e+02   5.7988807e+02   3.6913818e+02   4.3123349e+02   1.6935818e+02   3.8591589e+02   2.6998909e+02   3.8468996e+02   2.9813909e+02   3.4299251e+02   2.0202000e+02   5.7695476e+02   5.3373273e+02   1.4119775e+02   4.6497000e+02   2.8610240e+02   2.8069455e+02   1.2483262e+02   1.9805091e+02   4.6834684e+02   1.6387455e+02   3.1258458e+02   4.3727000e+02   1.0967931e+02   1.6821364e+02   3.4818836e+02   1.3660727e+02   3.1455415e+02   2.1348545e+02   2.7753025e+02   2.8441455e+02   3.9466138e+02   1.0703273e+02   1.9407920e+02   1.7919818e+02   2.0928415e+02   1.3865091e+02   1.3187156e+02   7.3748182e+01   1.9282378e+02   1.7656364e+02   1.9987400e+02   1.1739455e+02   1.0838935e+02   1.6858636e+02   3.7933855e+02   2.6323455e+02   3.4552851e+02   1.9074455e+02   4.2042862e+02   7.8866636e+02   1.1747487e+02   1.5579273e+02   4.3103113e+02   4.8144727e+02   6.1317513e+02   2.4879909e+02   4.5099062e+02   1.8874273e+02   4.9096785e+02   2.1936636e+02   4.7263069e+02   2.7765636e+02   3.5148658e+02   5.2482545e+02   2.3168851e+02   2.1189364e+02   4.3479851e+02   2.7147182e+02   5.2426589e+02   1.5666000e+02   2.9808356e+02   2.5650818e+02   4.2500753e+02   1.8086455e+02   2.9675993e+02   2.0743545e+02   3.3047971e+02   2.1596909e+02   4.7330611e+02   2.1365818e+02   2.9605916e+02   5.1238455e+02   1.5040015e+02   1.6548636e+02   3.8888018e+02   1.9859455e+02   3.5512516e+02   1.4227273e+02   3.6618273e+02   1.3720091e+02   1.5074302e+02   1.1373273e+02   1.6338502e+02   1.3535545e+02   1.7512793e+02   1.3987182e+02   2.8014844e+02   4.4603636e+02   3.3598073e+02   2.1223000e+02   4.7962705e+02   1.8432455e+02   2.4741040e+02   2.1624455e+02   4.4737589e+02   2.0126727e+02   2.3885680e+02   2.6797727e+02   5.6147545e+02   2.3118091e+02   5.1607280e+02   2.8075364e+02   5.5773698e+02   3.7282455e+02   5.6780767e+02   1.5623000e+02   3.8703251e+02   1.6032273e+02   3.6395873e+02   2.7893000e+02   4.0557105e+02   3.6892545e+02   2.0240233e+02   2.9032455e+02   3.3207404e+02   2.6398636e+02   4.8380018e+02   1.9918727e+02   4.3336593e+02   1.9644727e+02   3.9492513e+02   3.7189636e+02   4.5624738e+02   3.2362636e+02   3.2437989e+02   2.8554545e+02   1.5403818e+02   1.8239727e+02   4.3498276e+02   2.5779455e+02   3.1113280e+02   7.2512727e+01   3.0192444e+02   1.5514636e+02   3.4736102e+02   2.5347818e+02   4.3226629e+02   1.6770818e+02   3.3411698e+02   4.6445182e+02   3.1159385e+02   2.1961000e+02   4.6172029e+02   1.7937000e+02   3.8609131e+02   1.7247273e+02   4.3064855e+02   2.2399909e+02   2.3175007e+02   1.6507091e+02   3.3991524e+02   2.1445727e+02   4.1428160e+02   4.5991364e+02   4.0453691e+02   1.6370636e+02   1.9771985e+02   1.3616727e+02   2.5057116e+02   1.0513364e+02   2.3780749e+02   3.9175727e+02   2.1484396e+02   1.7984545e+02   2.3606691e+02   1.3375455e+02   2.8265327e+02   1.6685818e+02   2.7063135e+02   1.2618636e+02   3.1430691e+02   9.7455455e+01   1.8778538e+02   8.8014545e+01   2.0041793e+02   1.2254455e+02   1.0980553e+02   1.0319273e+02   1.2771004e+02   9.0984545e+01   1.4775851e+02   2.4762455e+02   2.2814458e+02   3.5406818e+02   2.6614273e+02   2.0554818e+02   4.4850978e+02   1.9591091e+02   4.8274622e+02   2.0812182e+02   4.8274207e+02   3.3576455e+02   2.7374065e+02   1.0686082e+03   5.7175407e+02   1.9498545e+02   1.8744298e+02   1.9760091e+02   3.9596011e+02   3.0093091e+02   3.8977825e+02   2.2839455e+02   5.2696571e+02   3.0334909e+02   4.6005844e+02   2.1677364e+02   4.8441084e+02   2.5215727e+02   4.6454742e+02   1.2465364e+02   3.5339953e+02   3.0493727e+02   4.6538593e+02   2.2747091e+02   4.5867960e+02   2.2904091e+02   3.6851491e+02   2.3350455e+02   4.1003964e+02   1.5056000e+02   4.4487520e+02   4.8634909e+02   2.2976662e+02   1.0717364e+02   2.9264793e+02   2.7780909e+02   2.3985255e+02   2.5056545e+02   3.7077385e+02   1.8756545e+02   4.8391476e+02   4.0015818e+02   2.8487462e+02   1.0532000e+02   3.6100258e+02   1.8939636e+02   3.7947193e+02   1.8988455e+02   2.7596469e+02   1.0939091e+01   2.5650124e+02   1.7284455e+02   2.6745516e+02   1.2956273e+02   1.9635589e+02   4.3964455e+02   4.5572207e+02   1.8958182e+02   4.0344345e+02   2.4338091e+02   3.8124771e+02   1.7692636e+02   4.2063225e+02   1.7969091e+02   4.0350564e+02   2.4472727e+02   4.3845636e+02   2.5335727e+02   4.3367869e+02   1.6763273e+02   4.3106302e+02   2.2014636e+02   4.1530102e+02   1.3469091e+02   3.8051018e+02   1.5849455e+02   4.3318589e+02   1.8546182e+02   3.7847942e+02   2.8258727e+02   5.4650484e+02   1.6521636e+02   1.8806360e+02   2.4882000e+02   3.9027167e+02   2.9715909e+02   4.7275182e+02   1.8518818e+02   3.5593495e+02   1.5631636e+02   1.2662196e+02   3.4271273e+02   1.7979025e+02   2.5016545e+02   4.0017949e+02   1.5839000e+02   2.3947698e+02   4.4217727e+02   5.6024000e+01   1.4467273e+02   3.6759618e+02   1.3383636e+02   2.3922491e+02   2.4224818e+02   1.9595378e+02   1.3141636e+02   2.9160851e+02   1.0917455e+02   2.4198695e+02   1.3977000e+02   2.5499840e+02   1.6631000e+02   1.5823793e+02   1.6456000e+02   1.1924156e+02   5.6886364e+01   1.2552364e+02   1.1562000e+02   1.2522676e+02   1.4011455e+02   2.0831629e+02   1.5506455e+02   2.1888665e+02   1.2566909e+02   1.3405920e+02   2.4477182e+02   2.3032371e+02   1.3495636e+02   2.6352895e+02   1.8354091e+02   3.5514400e+02   2.1614091e+02   2.8563055e+02   2.2619273e+02   2.4341095e+02   2.1978727e+02   2.1748247e+02   4.0047818e+02   1.3225265e+02   2.3695091e+02   2.4541847e+02   1.9423909e+02   3.9276178e+02   2.2446909e+02   3.2458156e+02   2.5180818e+02   3.3826262e+02   1.8214273e+02   3.5082404e+02   1.8620636e+02   2.5308258e+02   2.3344364e+02   2.8099087e+02   1.2728182e+02   2.6578473e+02   8.0866364e+01   2.8756251e+02   1.6388182e+02   1.5514218e+02   1.5830545e+02   2.4150284e+02   1.4480364e+02   1.6468207e+02   2.3087273e+01   3.8258473e+01   8.1053636e+01   2.3017571e+02   8.5280909e+01   7.4292982e+01
   2.6051000e+02   2.5839920e+02   1.8752909e+02   4.0813131e+02   1.0423182e+02   3.2083964e+02   1.5508818e+02   4.5321295e+02   2.1283909e+02   5.0390287e+02   3.6136818e+02   4.4685509e+02   1.8846818e+02   4.9871709e+02   2.2709909e+02   4.2290116e+02   2.4402909e+02   2.4132131e+02   1.9680000e+02   5.3271236e+02   5.8618273e+02   1.5378175e+02   3.7208000e+02   3.0942360e+02   3.2492455e+02   1.3929422e+02   1.9127091e+02   4.6921924e+02   1.5710455e+02   2.9157618e+02   4.4272000e+02   1.1513331e+02   1.9046364e+02   3.2178836e+02   1.3104727e+02   2.6355895e+02   2.5248545e+02   3.2952025e+02   2.7955455e+02   4.0977018e+02   1.3369273e+02   2.3728640e+02   1.5353818e+02   2.0877695e+02   1.2998091e+02   1.9678516e+02   1.0829818e+02   1.4594978e+02   1.3367364e+02   1.7952520e+02   1.3761455e+02   1.1243175e+02   1.8614636e+02   3.9316375e+02   3.0001455e+02   2.9725611e+02   1.5985455e+02   3.9878982e+02   6.9588636e+02   8.7337273e+01   1.4990273e+02   4.2272233e+02   4.4733727e+02   6.2078393e+02   2.9046909e+02   3.7176702e+02   1.7418273e+02   4.3158265e+02   1.9886636e+02   3.8115069e+02   2.9587636e+02   2.4068898e+02   4.8449545e+02   2.4847491e+02   2.1455364e+02   5.0369571e+02   2.6914182e+02   5.5112229e+02   1.7110000e+02   3.6625836e+02   2.1005818e+02   3.3549353e+02   2.2653455e+02   3.8644633e+02   1.5165545e+02   4.1250211e+02   1.9607909e+02   3.7145731e+02   1.4109818e+02   2.2908396e+02   4.9738455e+02   1.5871015e+02   2.0837636e+02   2.8089898e+02   2.0126455e+02   3.9513156e+02   1.5772273e+02   2.9183673e+02   1.2820091e+02   1.6346302e+02   1.5096273e+02   1.3662662e+02   1.1557545e+02   1.6560033e+02   1.9464182e+02   3.1464684e+02   3.8259636e+02   3.1783593e+02   2.5268000e+02   3.7895105e+02   2.4999455e+02   2.6527680e+02   2.3402455e+02   5.0273349e+02   1.4781727e+02   3.2324280e+02   2.7853727e+02   5.3175065e+02   2.3552091e+02   3.7749560e+02   2.8142364e+02   5.9957338e+02   4.0316455e+02   5.9338047e+02   1.3990000e+02   3.1145891e+02   1.9021273e+02   3.9112753e+02   2.7826000e+02   3.6685465e+02   3.6570545e+02   1.8765993e+02   2.0365455e+02   3.8134764e+02   2.5132636e+02   4.8359298e+02   2.2962727e+02   4.6926073e+02   1.8521727e+02   3.5760353e+02   3.7456636e+02   5.1436378e+02   3.6362636e+02   4.8128989e+02   2.9476545e+02   1.7063058e+02   1.8594727e+02   4.5647876e+02   2.4390455e+02   3.0191400e+02   1.2540273e+02   3.4080324e+02   2.2448636e+02   2.7392382e+02   2.5324818e+02   4.5850469e+02   1.3659818e+02   4.3516578e+02   4.3923182e+02   3.3238145e+02   2.2605000e+02   4.6409509e+02   2.3693000e+02   4.2604651e+02   1.5214273e+02   4.1738495e+02   1.6766909e+02   1.6269647e+02   1.8540091e+02   3.4806884e+02   1.4700727e+02   3.9622760e+02   4.1179364e+02   3.4861651e+02   1.5359636e+02   2.2697865e+02   1.4339727e+02   2.9277276e+02   1.3613364e+02   2.3066749e+02   3.6064727e+02   1.4444276e+02   1.7806545e+02   1.8020931e+02   1.5775455e+02   2.5851327e+02   2.1841818e+02   2.2961655e+02   1.4740636e+02   3.2105931e+02   1.0700545e+02   1.7269138e+02   1.5346455e+02   2.1040193e+02   9.9544545e+01   1.5775553e+02   1.2708273e+02   1.4413884e+02   8.5874545e+01   1.3972731e+02   2.3406455e+02   1.6222938e+02   3.9384818e+02   3.2373033e+02   2.1420818e+02   3.8436698e+02   1.9824091e+02   3.8967982e+02   1.8612182e+02   5.2795207e+02   3.9154455e+02   2.5971825e+02   1.1066082e+03   6.4293407e+02   2.5009545e+02   2.2847418e+02   2.7716091e+02   4.4270531e+02   3.0904091e+02   3.0367945e+02   1.8628455e+02   4.2999451e+02   3.6034909e+02   4.4404844e+02   1.6000364e+02   4.5939244e+02   2.5060727e+02   5.3222142e+02   1.2510364e+02   4.0536353e+02   2.6093727e+02   5.2434593e+02   1.9325091e+02   4.6086720e+02   1.5937091e+02   3.7497851e+02   2.0672455e+02   3.5162204e+02   1.4967000e+02   3.7049640e+02   4.6123909e+02   1.9644542e+02   9.3723636e+01   3.5105393e+02   2.7347909e+02   2.6253895e+02   2.2589545e+02   3.8141745e+02   1.7634545e+02   4.9192236e+02   3.5537818e+02   2.9767702e+02   1.2788000e+02   3.1774778e+02   1.7583636e+02   4.7555673e+02   2.1688455e+02   2.3046469e+02   1.6159091e+01   2.6886364e+02   1.3929455e+02   1.8557916e+02   1.2167273e+02   1.7464709e+02   4.8564455e+02   4.5015207e+02   1.5458182e+02   3.4358345e+02   2.0005091e+02   4.1493411e+02   2.4614636e+02   3.4276465e+02   2.1380091e+02   3.3321684e+02   2.2339727e+02   4.6549276e+02   2.5835727e+02   3.7805869e+02   1.5808273e+02   4.1093702e+02   1.9958636e+02   4.5616582e+02   1.6202091e+02   3.0154378e+02   1.9416455e+02   3.8955229e+02   2.2402182e+02   3.5906462e+02   2.7925727e+02   5.3021124e+02   1.8276636e+02   2.1221960e+02   2.6637000e+02   4.5419767e+02   2.6626909e+02   5.0589302e+02   1.8441818e+02   3.2365655e+02   1.6708636e+02   2.2865036e+02   3.2349273e+02   1.4309785e+02   2.1216545e+02   3.1054949e+02   1.7405000e+02   2.5667418e+02   4.2162727e+02   4.7668000e+01   1.4245273e+02   2.8233378e+02   1.4116636e+02   2.0507851e+02   2.4058818e+02   1.3375658e+02   1.5319636e+02   2.5564611e+02   1.4450455e+02   2.8593055e+02   1.1055000e+02   2.8878600e+02   1.3198000e+02   1.2720433e+02   1.3644000e+02   1.4026116e+02   9.3886364e+01   1.4489364e+02   1.0651000e+02   1.6684556e+02   1.1855455e+02   2.0104109e+02   1.4261455e+02   2.2388265e+02   8.9999091e+01   1.4924280e+02   2.2965182e+02   1.8453331e+02   1.6184636e+02   2.7737775e+02   1.8188091e+02   3.1316680e+02   1.9025091e+02   2.5303175e+02   1.9141273e+02   2.0530335e+02   2.2545727e+02   2.2047887e+02   4.5813818e+02   1.3363985e+02   2.6462091e+02   2.8820487e+02   1.8123909e+02   3.8925178e+02   1.7135909e+02   3.8049036e+02   2.4080818e+02   2.7425262e+02   1.9069273e+02   3.6136004e+02   1.7820636e+02   2.7839258e+02   2.3155364e+02   2.8847207e+02   1.6373182e+02   2.8386873e+02   7.2976364e+01   2.9296371e+02   1.7932182e+02   1.4201698e+02   1.9707545e+02   2.2596124e+02   1.3503364e+02   1.6190367e+02   3.5647273e+01   6.7363673e+01   8.7053636e+01   1.9091571e+02   7.9500909e+01   7.5755382e+01
   2.2606000e+02   2.0904520e+02   1.7675909e+02   3.7676291e+02   1.0645182e+02   3.2544204e+02   1.8542818e+02   3.8278575e+02   2.6461909e+02   5.1165047e+02   4.6102818e+02   4.1199229e+02   1.5424818e+02   4.1145469e+02   3.0076909e+02   3.8045756e+02   2.8469909e+02   2.9161771e+02   2.1891000e+02   4.6349356e+02   5.6696273e+02   1.4042935e+02   3.8719000e+02   2.2732480e+02   3.0758455e+02   1.2656142e+02   2.2605091e+02   5.0732684e+02   1.6432455e+02   2.4132858e+02   4.4550000e+02   1.3135091e+02   2.2334364e+02   3.2490796e+02   1.4193727e+02   2.7534775e+02   2.2970545e+02   3.2112265e+02   2.4727455e+02   4.1363258e+02   1.1136273e+02   2.0351280e+02   1.2919818e+02   2.2883415e+02   1.0842091e+02   1.8661996e+02   8.7638182e+01   9.9492582e+01   9.1563636e+01   1.7667400e+02   9.4614545e+01   1.4721175e+02   1.8380636e+02   4.1679095e+02   2.8445455e+02   2.8516091e+02   1.4652455e+02   3.9874622e+02   5.9666636e+02   8.5724873e+01   1.6945273e+02   4.3815833e+02   6.2066727e+02   5.8847753e+02   2.4346909e+02   3.3807702e+02   1.9162273e+02   4.0284745e+02   2.2586636e+02   3.9099069e+02   2.3109636e+02   3.2032138e+02   5.0860545e+02   2.5143611e+02   1.5877364e+02   3.9948811e+02   2.7814182e+02   5.6306229e+02   1.7810000e+02   3.8358836e+02   2.3483818e+02   3.5418113e+02   1.9642455e+02   3.2518513e+02   2.1121545e+02   4.0640731e+02   1.9996909e+02   4.1003611e+02   2.1565818e+02   2.2511916e+02   4.7816455e+02   1.4169775e+02   1.9314636e+02   3.3611738e+02   1.5337455e+02   3.6574276e+02   1.5405273e+02   2.6024033e+02   9.4420909e+01   1.6771542e+02   1.4007273e+02   1.9849782e+02   9.5685455e+01   1.5564153e+02   2.3809182e+02   2.4951084e+02   4.6659636e+02   3.6089593e+02   2.1246000e+02   5.8060865e+02   2.2432455e+02   3.5933040e+02   2.9835455e+02   4.3480709e+02   1.4981727e+02   3.3353280e+02   2.8542727e+02   5.1707945e+02   2.1040091e+02   4.3217520e+02   2.5553364e+02   5.6742458e+02   3.5594455e+02   5.9793807e+02   1.6223000e+02   3.3322251e+02   2.0632273e+02   4.6461873e+02   3.2882000e+02   4.3680985e+02   3.0981545e+02   2.1358113e+02   2.1965455e+02   3.6861764e+02   2.7632636e+02   4.9048298e+02   1.8740727e+02   5.3575833e+02   2.2266727e+02   3.8749753e+02   3.8200636e+02   5.0343858e+02   2.8473636e+02   5.1694109e+02   3.5454545e+02   1.6739818e+02   1.4294727e+02   3.9780876e+02   3.0124455e+02   2.7676680e+02   8.6742727e+01   2.6756604e+02   2.2159636e+02   2.9692502e+02   2.7691818e+02   4.4095109e+02   1.3870818e+02   4.5876698e+02   4.8512182e+02   3.1960025e+02   2.8216000e+02   3.9927629e+02   1.8826000e+02   4.8372011e+02   1.9180273e+02   4.5432215e+02   2.4899909e+02   2.7652007e+02   1.5585091e+02   3.9765284e+02   1.4178727e+02   3.9731520e+02   5.2435364e+02   4.0572171e+02   1.5526636e+02   1.7317505e+02   1.5650727e+02   3.0538396e+02   1.3879364e+02   2.4567469e+02   5.0464727e+02   2.1303276e+02   1.9684545e+02   2.6959691e+02   1.3064455e+02   2.3423207e+02   1.4163818e+02   2.3053895e+02   1.1584636e+02   3.3991411e+02   1.0823545e+02   1.2292298e+02   2.2690455e+02   1.8118673e+02   9.4214545e+01   1.5718193e+02   8.0082727e+01   1.4555884e+02   7.0094545e+01   1.5653971e+02   2.0306455e+02   2.4959938e+02   3.6873818e+02   2.9196913e+02   2.2931818e+02   4.8682818e+02   2.1568091e+02   4.3350462e+02   1.6467182e+02   3.9943807e+02   3.1743455e+02   2.6386705e+02   1.0121582e+03   6.5294007e+02   2.8864545e+02   1.8439018e+02   2.1960091e+02   4.9464011e+02   2.5293091e+02   2.6838825e+02   1.8139455e+02   5.5049571e+02   3.2590909e+02   4.5580364e+02   1.5433364e+02   3.8595604e+02   2.8215727e+02   5.0636742e+02   1.1099364e+02   3.9494233e+02   2.7671727e+02   4.1075353e+02   1.9292091e+02   4.7655360e+02   1.7582091e+02   3.8655251e+02   2.5705455e+02   3.8604564e+02   1.9511000e+02   4.0697120e+02   4.5423909e+02   2.1722542e+02   1.3439364e+02   3.2269033e+02   2.1380909e+02   2.5864255e+02   2.3145545e+02   4.1219265e+02   1.6289545e+02   4.0910836e+02   3.3593818e+02   3.2012222e+02   1.2688000e+02   4.0882778e+02   1.4194636e+02   4.3560793e+02   1.6055455e+02   3.1597109e+02   3.6049091e+01   2.3282244e+02   1.5729455e+02   1.7924916e+02   1.3645273e+02   2.1780469e+02   3.9264455e+02   4.5992207e+02   1.7125182e+02   3.6257985e+02   2.2016091e+02   4.1321531e+02   2.3259636e+02   5.2195865e+02   2.0913091e+02   3.4993044e+02   1.9694727e+02   4.0160876e+02   2.6179727e+02   4.0289349e+02   1.6941273e+02   3.3348062e+02   2.2169636e+02   5.1739702e+02   1.8235091e+02   3.9913738e+02   2.0171455e+02   3.1650829e+02   1.7635182e+02   3.9631822e+02   2.9802727e+02   3.9793964e+02   1.4965636e+02   2.7030840e+02   2.5160000e+02   4.2515927e+02   2.4360909e+02   4.6381582e+02   2.3241818e+02   3.3404655e+02   1.2220636e+02   1.9113076e+02   2.7938273e+02   2.0607665e+02   2.2516545e+02   3.1617949e+02   1.7594000e+02   3.1130298e+02   3.9317727e+02   6.7384000e+01   1.3712273e+02   3.1354018e+02   1.3483636e+02   2.4414491e+02   2.3424818e+02   1.7937378e+02   1.1152636e+02   2.5319971e+02   1.0439455e+02   2.8936935e+02   1.1977000e+02   2.4437840e+02   1.3109000e+02   1.1838553e+02   1.7911000e+02   9.6077564e+01   8.6216364e+01   1.6583724e+02   1.0951000e+02   1.3204556e+02   1.6411455e+02   2.2950629e+02   1.7272455e+02   2.3525385e+02   1.1032909e+02   1.0872640e+02   2.2154182e+02   1.6274211e+02   1.7806636e+02   3.5163015e+02   1.5021091e+02   3.4370040e+02   2.2025091e+02   2.2819175e+02   1.8763273e+02   2.6727575e+02   1.7445727e+02   2.4266887e+02   4.1513818e+02   1.3341985e+02   2.2128091e+02   2.6523207e+02   2.0346909e+02   4.0336338e+02   1.4657909e+02   3.2803276e+02   2.2591818e+02   3.3877382e+02   2.6147273e+02   3.0958764e+02   1.7986636e+02   3.1547978e+02   2.0100364e+02   2.8513607e+02   1.3928182e+02   2.6327473e+02   7.5646364e+01   2.6887011e+02   1.1610182e+02   1.9963458e+02   1.3507545e+02   2.9581124e+02   1.2803364e+02   1.9590367e+02   3.8317273e+01   8.0260073e+01   1.0017364e+02   1.6364611e+02   7.6280909e+01   3.5782982e+01
   2.7717000e+02   2.6895640e+02   1.5530909e+02   4.1136891e+02   1.4534182e+02   2.9233084e+02   2.4664818e+02   3.1932815e+02   1.6983909e+02   4.7489287e+02   3.7802818e+02   4.0697229e+02   1.7190818e+02   4.5615189e+02   2.3065909e+02   4.3072636e+02   2.8569909e+02   3.1509771e+02   2.0502000e+02   5.2060476e+02   5.3240273e+02   1.2519415e+02   3.3997000e+02   2.4566240e+02   3.0336455e+02   1.3178902e+02   2.3127091e+02   4.6646924e+02   1.4676455e+02   2.3317338e+02   4.1316000e+02   1.4515811e+02   1.5784364e+02   3.7839796e+02   1.4260727e+02   2.8585415e+02   2.1548545e+02   2.5859025e+02   2.4055455e+02   3.8374018e+02   1.4092273e+02   2.0292800e+02   1.1186818e+02   2.5011055e+02   1.0520091e+02   1.1487756e+02   8.7528182e+01   1.8395138e+02   1.3745364e+02   2.2389280e+02   1.1672455e+02   1.1399295e+02   1.6058636e+02   3.2331855e+02   3.0356455e+02   3.5719211e+02   1.6919455e+02   3.6926262e+02   8.4688636e+02   1.2092727e+02   1.5712273e+02   4.8003473e+02   4.3622727e+02   6.3001273e+02   2.1257909e+02   3.9988822e+02   1.4785273e+02   4.2357905e+02   2.0711636e+02   3.9186069e+02   2.4565636e+02   3.1248658e+02   4.4060545e+02   2.4920611e+02   1.9800364e+02   4.5068971e+02   2.5981182e+02   4.7974869e+02   2.0810000e+02   3.4785836e+02   2.8061818e+02   3.9740873e+02   1.8531455e+02   3.4574393e+02   1.8610545e+02   4.5096611e+02   2.1896909e+02   4.4262611e+02   2.2232818e+02   2.8814556e+02   4.5594455e+02   1.7725535e+02   1.6637636e+02   3.9147898e+02   1.8659455e+02   4.1763516e+02   1.1972273e+02   3.1776673e+02   1.1409091e+02   1.3059182e+02   8.6072727e+01   1.7170782e+02   1.1235545e+02   1.7741793e+02   2.3042182e+02   2.3034444e+02   4.7970636e+02   4.1306713e+02   2.7234000e+02   2.9714825e+02   1.9287455e+02   3.2150640e+02   2.1568455e+02   4.1275069e+02   1.6470727e+02   3.8156160e+02   2.8320727e+02   5.0092705e+02   2.2518091e+02   4.4344280e+02   2.3198364e+02   5.0263858e+02   4.2471455e+02   5.3954647e+02   1.4634000e+02   3.6838371e+02   2.2243273e+02   4.2832993e+02   2.4204000e+02   4.5141225e+02   3.2215545e+02   1.5592393e+02   2.3043455e+02   3.5053524e+02   2.8376636e+02   5.6321778e+02   2.1062727e+02   3.8245073e+02   1.7455727e+02   3.7779633e+02   3.3311636e+02   4.8256978e+02   3.4951636e+02   4.8119869e+02   3.6143545e+02   1.6507698e+02   1.5261727e+02   4.0203516e+02   2.5379455e+02   2.5401280e+02   8.6072727e+01   3.1294964e+02   1.4781636e+02   3.5382742e+02   2.3591818e+02   5.2745109e+02   1.4981818e+02   3.3676818e+02   4.2079182e+02   2.5441665e+02   2.7850000e+02   4.8545909e+02   1.8037000e+02   3.5401131e+02   2.0069273e+02   4.2639095e+02   2.5121909e+02   2.2868247e+02   1.9085091e+02   2.5563284e+02   1.5867727e+02   3.8318400e+02   4.6491364e+02   3.9669691e+02   1.2203636e+02   2.1916345e+02   1.3716727e+02   2.4716116e+02   1.4391364e+02   3.4093509e+02   4.1842727e+02   2.0615036e+02   1.5062545e+02   3.0451451e+02   1.3609455e+02   2.1790607e+02   1.5229818e+02   2.7901615e+02   1.3462636e+02   3.1774171e+02   1.0156545e+02   1.3834658e+02   2.5001455e+02   1.3767793e+02   8.4544545e+01   1.4251553e+02   1.5041273e+02   5.3492436e+01   1.0475455e+02   1.2343691e+02   2.2518455e+02   2.0960978e+02   3.7295818e+02   2.8307153e+02   2.2065818e+02   4.4530098e+02   2.0868091e+02   4.2306462e+02   2.0323182e+02   5.0680327e+02   3.5032455e+02   2.7612585e+02   1.0363882e+03   7.5122167e+02   2.1664545e+02   1.7182018e+02   2.1349091e+02   4.5835891e+02   3.0504091e+02   3.1821945e+02   2.0583455e+02   5.1732051e+02   3.7901909e+02   4.5089484e+02   1.7311364e+02   4.5134364e+02   2.8015727e+02   4.5030742e+02   1.3665364e+02   3.6632953e+02   2.6504727e+02   5.4079713e+02   2.1136091e+02   4.8974840e+02   1.9171091e+02   4.4517131e+02   2.3517455e+02   4.2556604e+02   2.0278000e+02   4.4569760e+02   5.3534909e+02   2.1040662e+02   1.3161364e+02   3.5747273e+02   2.4847909e+02   1.9597895e+02   2.4200545e+02   3.4801865e+02   2.1912545e+02   4.8471996e+02   3.2137818e+02   2.9350702e+02   2.4343000e+02   2.7417378e+02   2.1528636e+02   3.6074073e+02   1.4000455e+02   2.7895509e+02   2.0609091e+01   2.3894764e+02   1.6829455e+02   2.7981916e+02   1.1745273e+02   2.1065469e+02   3.6286455e+02   5.3808447e+02   1.4914182e+02   3.9734865e+02   2.2461091e+02   4.3141931e+02   2.1314636e+02   4.6917465e+02   1.9846091e+02   3.4111404e+02   1.7283727e+02   4.7520756e+02   2.2590727e+02   4.1976469e+02   1.7108273e+02   4.0456702e+02   2.8747636e+02   4.5168462e+02   1.3002091e+02   3.3943378e+02   1.9571455e+02   3.7642829e+02   1.6291182e+02   4.0239342e+02   3.2147727e+02   4.7961364e+02   1.5821636e+02   2.3062360e+02   2.8793000e+02   3.8625287e+02   3.0448909e+02   5.5560542e+02   2.0107818e+02   3.5232375e+02   1.1720636e+02   1.8964076e+02   3.2071273e+02   1.9088025e+02   2.3039545e+02   3.9120109e+02   1.7705000e+02   2.4243418e+02   4.2873727e+02   6.2539200e+01   1.4667273e+02   2.7143618e+02   1.0961636e+02   2.4871251e+02   2.3535818e+02   1.9028498e+02   1.3319636e+02   2.8446611e+02   1.5050455e+02   2.9868055e+02   1.5621000e+02   2.3624320e+02   1.7209000e+02   1.3188553e+02   1.9511000e+02   1.6379756e+02   1.8886364e+01   1.4967364e+02   1.3462000e+02   1.7737676e+02   1.5766455e+02   2.5024229e+02   1.7150455e+02   2.0668145e+02   8.6559091e+01   1.2929800e+02   2.7732182e+02   1.9805971e+02   2.5440636e+02   3.4397295e+02   1.9810091e+02   3.3297920e+02   2.0792091e+02   2.7272815e+02   2.0408273e+02   2.5261975e+02   1.6245727e+02   1.8762887e+02   4.2847818e+02   1.1635265e+02   2.0828091e+02   2.4760207e+02   2.2134909e+02   4.0759298e+02   1.4568909e+02   3.6432396e+02   2.0713818e+02   2.9494622e+02   2.2881273e+02   3.3465044e+02   2.3509636e+02   2.5239138e+02   2.0022364e+02   3.4331847e+02   1.1028182e+02   2.8236473e+02   6.2206364e+01   2.2760531e+02   1.4954182e+02   1.5961938e+02   1.1907545e+02   2.4898124e+02   1.6236364e+02   1.5760727e+02   2.4087273e+01   8.8288473e+01   9.3283636e+01   1.8541731e+02   7.0390909e+01   1.0114418e+02
   2.9373000e+02   1.8030160e+02   1.8297909e+02   3.7560531e+02   1.5156182e+02   2.9316324e+02   1.4419818e+02   4.6341415e+02   2.3672909e+02   5.5899167e+02   4.2536818e+02   4.0429509e+02   1.3601818e+02   4.8447309e+02   2.3620909e+02   4.1039236e+02   2.5002909e+02   2.6739131e+02   2.1469000e+02   5.6961116e+02   6.0829273e+02   1.6690295e+02   4.7186000e+02   2.9389120e+02   1.9414455e+02   2.7097662e+02   2.1972091e+02   4.0583324e+02   1.6510455e+02   2.9193618e+02   4.1316000e+02   1.1660811e+02   1.8009364e+02   3.3761796e+02   1.3682727e+02   2.5042655e+02   2.5270545e+02   3.3083265e+02   2.1141455e+02   3.6293138e+02   9.2582727e+01   2.4190520e+02   1.3197818e+02   1.6028175e+02   1.3831091e+02   2.3355876e+02   8.7298182e+01   1.7673978e+02   1.4012364e+02   1.7367920e+02   1.3650455e+02   1.1108055e+02   2.4669636e+02   3.7975975e+02   2.6856455e+02   2.9521211e+02   1.5985455e+02   3.3755982e+02   7.4599636e+02   6.4668473e+01   1.7290273e+02   4.5244233e+02   4.6088727e+02   6.3581993e+02   2.6501909e+02   3.7180302e+02   1.8974273e+02   4.4622785e+02   1.9548636e+02   3.0129109e+02   2.8709636e+02   3.5084138e+02   4.7682545e+02   2.4474851e+02   1.8311364e+02   4.2632091e+02   2.6269182e+02   5.4707829e+02   1.7532000e+02   3.6281076e+02   2.7416818e+02   4.1403473e+02   1.6331455e+02   3.6594393e+02   1.8465545e+02   4.5930211e+02   1.8452909e+02   4.4604131e+02   1.8587818e+02   2.1750156e+02   4.3471455e+02   1.7261375e+02   1.4481636e+02   3.3486378e+02   1.6104455e+02   3.4589916e+02   1.4316273e+02   2.8978153e+02   1.0665091e+02   2.0207702e+02   1.3640273e+02   1.3846142e+02   1.0890545e+02   1.8024393e+02   1.9887182e+02   2.9375844e+02   4.5170636e+02   2.8230713e+02   1.9112000e+02   4.6042585e+02   2.1265455e+02   2.9392400e+02   2.6391455e+02   4.4501229e+02   1.8426727e+02   3.0654680e+02   2.8931727e+02   4.5054825e+02   2.6152091e+02   4.9019560e+02   2.9142364e+02   6.5300338e+02   4.8882455e+02   6.2263767e+02   1.3323000e+02   3.6010251e+02   2.3266273e+02   4.2440153e+02   2.6482000e+02   3.9758985e+02   3.3170545e+02   2.1248993e+02   2.1499455e+02   3.8210044e+02   2.3132636e+02   2.0497298e+02   1.8462727e+02   4.4986073e+02   2.1055727e+02   3.2679633e+02   3.0922636e+02   4.4659098e+02   3.2206636e+02   4.6539469e+02   2.7254545e+02   1.1851818e+02   1.8139727e+02   4.5906276e+02   2.6735455e+02   2.8481800e+02   8.1402727e+01   3.2465324e+02   1.7737636e+02   3.1602262e+02   2.3613818e+02   5.0321349e+02   1.5425818e+02   3.8041298e+02   4.3368182e+02   2.9994545e+02   2.7116000e+02   4.6804629e+02   2.3604000e+02   3.8433771e+02   2.0447273e+02   3.8486855e+02   2.4477909e+02   2.3097767e+02   2.1674091e+02   3.7656164e+02   1.8834727e+02   4.3737040e+02   4.2602364e+02   4.4335811e+02   1.5126636e+02   1.9171505e+02   1.5172727e+02   2.5676636e+02   1.0179364e+02   2.3207469e+02   3.6775727e+02   1.8887396e+02   1.7095545e+02   2.5610811e+02   1.8364455e+02   2.6755207e+02   2.1052818e+02   2.7702775e+02   1.4795636e+02   2.4878531e+02   1.0234545e+02   2.1828418e+02   2.1979455e+02   1.6531553e+02   7.4544545e+01   1.5953553e+02   1.5786273e+02   1.3767644e+02   7.5874545e+01   1.4307731e+02   2.2751455e+02   2.0309338e+02   4.0995818e+02   2.9733153e+02   2.4720818e+02   3.1505698e+02   1.8602091e+02   4.4142742e+02   1.6645182e+02   5.1407567e+02   3.4476455e+02   2.3057065e+02   1.1583882e+03   6.6179167e+02   2.0709545e+02   2.0702418e+02   2.1683091e+02   5.0153171e+02   2.9115091e+02   2.8200065e+02   1.6317455e+02   4.5906331e+02   3.3146909e+02   4.8513884e+02   1.7611364e+02   3.8121364e+02   2.3804727e+02   5.3089622e+02   1.3276364e+02   4.1842073e+02   2.4982727e+02   5.0034473e+02   2.0392091e+02   4.4756360e+02   2.0526091e+02   4.0485731e+02   2.5639455e+02   4.2409844e+02   1.4900000e+02   3.4544000e+02   5.0879909e+02   2.5464062e+02   1.3106364e+02   2.9184673e+02   2.6947909e+02   2.5574895e+02   2.7089545e+02   4.1192745e+02   1.9823545e+02   4.7684116e+02   2.6382818e+02   2.7000102e+02   2.0488000e+02   2.6747778e+02   1.7828636e+02   4.3470073e+02   1.8222455e+02   3.1201749e+02   3.2159091e+01   2.5191364e+02   1.8496455e+02   1.6837556e+02   9.5562727e+01   2.2873589e+02   3.5664455e+02   4.0002207e+02   1.4636182e+02   3.7268105e+02   1.8549091e+02   4.6298891e+02   2.3503636e+02   3.8854345e+02   2.4991091e+02   2.9743804e+02   2.0428727e+02   4.9302156e+02   2.4290727e+02   3.8774469e+02   1.8308273e+02   4.3571702e+02   1.9180636e+02   3.8533822e+02   1.7302091e+02   3.0599378e+02   2.1560455e+02   3.8661709e+02   2.4057182e+02   3.7874062e+02   3.2225727e+02   5.0466124e+02   1.7587636e+02   2.4466080e+02   2.4837000e+02   4.6674767e+02   3.1282909e+02   4.7727822e+02   1.6096818e+02   3.4353255e+02   1.6075636e+02   1.9404676e+02   3.1149273e+02   1.4783785e+02   2.2239545e+02   3.6262109e+02   1.6850000e+02   2.7678818e+02   4.0251727e+02   7.5196800e+01   1.5090273e+02   3.4009778e+02   1.2472636e+02   2.3339371e+02   2.3613818e+02   1.6666258e+02   1.2352636e+02   2.4856971e+02   1.1306455e+02   3.1689575e+02   1.2121000e+02   2.6948320e+02   1.2454000e+02   1.1990953e+02   1.7589000e+02   1.2333516e+02   7.8556364e+01   1.0245004e+02   1.1739000e+02   1.5619516e+02   1.0722455e+02   1.8716749e+02   1.5494455e+02   1.6634625e+02   8.5999091e+01   1.5334280e+02   2.0221182e+02   1.8272851e+02   1.9006636e+02   3.9867015e+02   1.7432091e+02   3.2766160e+02   2.2725091e+02   2.7318175e+02   1.7241273e+02   2.8960335e+02   1.6856727e+02   2.1192007e+02   3.6636818e+02   8.1431455e+01   1.7951091e+02   2.4290367e+02   2.2657909e+02   4.0862458e+02   2.4646909e+02   2.6093156e+02   1.9280818e+02   2.8931262e+02   2.2281273e+02   3.2590044e+02   2.1131636e+02   2.3907378e+02   2.1200364e+02   2.4659607e+02   1.4195182e+02   2.8150113e+02   3.4096364e+01   2.3263411e+02   8.6211818e+01   2.3502578e+02   1.5607545e+02   2.6468124e+02   1.4325364e+02   1.0502607e+02   4.4977273e+01   8.3057273e+01   1.1128364e+02   1.6552731e+02   6.0170909e+01   1.2719178e+02
   2.8806000e+02   2.1841520e+02   1.7886909e+02   3.9115411e+02   1.2190182e+02   3.0109604e+02   1.4997818e+02   4.7717175e+02   2.5405909e+02   4.8827527e+02   3.9291818e+02   4.5389109e+02   1.6757818e+02   4.9894829e+02   2.0476909e+02   3.5913756e+02   2.5813909e+02   2.6785251e+02   2.2013000e+02   5.1239596e+02   6.1873273e+02   1.6450775e+02   4.5264000e+02   2.4030880e+02   2.2425455e+02   4.0645782e+02   1.7916091e+02   5.0830804e+02   1.7687455e+02   2.6621458e+02   4.1538000e+02   6.7540509e+01   1.5409364e+02   3.2031796e+02   1.6993727e+02   2.6955775e+02   1.9581545e+02   2.9827385e+02   2.5498455e+02   4.8101578e+02   1.2458273e+02   1.5945520e+02   1.6053818e+02   2.1377695e+02   1.3576091e+02   2.0965276e+02   1.0496818e+02   1.5344618e+02   1.3756364e+02   1.7366400e+02   1.0450455e+02   1.0419055e+02   2.0369636e+02   4.4963975e+02   3.2145455e+02   2.6643091e+02   1.5252455e+02   3.9137622e+02   6.4877636e+02   7.8666073e+01   1.8723273e+02   4.5040593e+02   4.4910727e+02   6.6320233e+02   2.4079909e+02   3.9585062e+02   2.1074273e+02   4.4420785e+02   1.7323636e+02   3.6770109e+02   2.9120636e+02   2.7429258e+02   4.8305545e+02   2.7314011e+02   2.1477364e+02   4.4956811e+02   3.3303182e+02   4.6389109e+02   1.9354000e+02   4.3757316e+02   2.0761818e+02   4.0846873e+02   2.2909455e+02   3.3857153e+02   1.8099545e+02   3.8448491e+02   2.0085909e+02   3.7073491e+02   1.8221818e+02   3.2335436e+02   4.4705455e+02   1.5851655e+02   1.5248636e+02   3.3814018e+02   1.5959455e+02   3.4901516e+02   1.1727273e+02   2.4529273e+02   9.5530909e+01   1.5196662e+02   1.2473273e+02   1.5906502e+02   9.8355455e+01   1.2575793e+02   1.6842182e+02   3.2697444e+02   4.0492636e+02   3.1571953e+02   2.4679000e+02   5.1975225e+02   1.8887455e+02   3.2816640e+02   2.4202455e+02   5.1287349e+02   2.2337727e+02   2.7430800e+02   2.9086727e+02   5.5098425e+02   1.7818091e+02   4.3120280e+02   2.3742364e+02   5.9187338e+02   4.1260455e+02   6.9885527e+02   1.7479000e+02   3.4499771e+02   2.5110273e+02   4.5180633e+02   2.8082000e+02   3.7852985e+02   3.3181545e+02   1.8693113e+02   1.9054455e+02   3.4372644e+02   2.4732636e+02   4.7469298e+02   2.2706727e+02   5.3302553e+02   1.9166727e+02   4.1519753e+02   4.1811636e+02   5.4499978e+02   3.7640636e+02   4.3571749e+02   2.9121545e+02   1.3746458e+02   2.7583727e+02   3.6839756e+02   2.4113455e+02   2.9091560e+02   1.2862273e+02   3.1832564e+02   1.7414636e+02   3.2750102e+02   2.2113818e+02   4.6063349e+02   1.2492818e+02   4.2264938e+02   4.5279182e+02   3.2318665e+02   2.5172000e+02   4.1060149e+02   2.0893000e+02   4.1872651e+02   1.8958273e+02   4.0394975e+02   2.5166909e+02   2.2230647e+02   1.4740091e+02   4.0854884e+02   1.5389727e+02   3.3289640e+02   4.2824364e+02   4.1196051e+02   7.6036364e+01   2.2806345e+02   1.3816727e+02   3.3374116e+02   1.0202364e+02   3.2217629e+02   4.0942727e+02   2.4843036e+02   1.8184545e+02   2.1035691e+02   1.4098455e+02   2.4085487e+02   1.7074818e+02   2.6843015e+02   1.2973636e+02   3.0647291e+02   1.1134545e+02   1.6756418e+02   2.1679455e+02   1.5888553e+02   1.1476455e+02   1.4820793e+02   1.1941273e+02   1.0986244e+02   9.9424545e+01   1.6697331e+02   2.3662455e+02   1.7469458e+02   4.2706818e+02   3.0707273e+02   2.4643818e+02   4.5823858e+02   1.9035091e+02   4.8375102e+02   1.9012182e+02   4.2952207e+02   3.6476455e+02   2.5797065e+02   1.0093882e+03   6.6749167e+02   2.1775545e+02   2.3362138e+02   2.6794091e+02   5.1489291e+02   2.1459091e+02   2.7301545e+02   2.0383455e+02   4.3193051e+02   3.6357909e+02   5.1513004e+02   1.7433364e+02   3.8168604e+02   2.5771727e+02   5.3710262e+02   1.6387364e+02   3.7837193e+02   2.6849727e+02   4.1363113e+02   1.8814091e+02   3.8693600e+02   1.7726091e+02   3.9843731e+02   2.2350455e+02   4.4583964e+02   1.9411000e+02   4.1939120e+02   4.8101909e+02   2.3741302e+02   1.4450364e+02   2.9755153e+02   3.4858909e+02   2.7475015e+02   2.2456545e+02   3.2863385e+02   1.5712545e+02   4.7056996e+02   3.1137818e+02   3.1486702e+02   2.0132000e+02   3.0320258e+02   2.0683636e+02   4.4730673e+02   1.8755455e+02   3.4003109e+02   2.2719091e+01   2.1166884e+02   1.3807455e+02   2.2501676e+02   1.0867273e+02   2.1402709e+02   3.4164455e+02   4.8344207e+02   1.7781182e+02   3.6105505e+02   2.2038091e+02   4.5052771e+02   2.0292636e+02   4.5544225e+02   1.8480091e+02   3.8642684e+02   1.5539727e+02   4.3026276e+02   2.1168727e+02   4.3501229e+02   1.9508273e+02   3.3897702e+02   1.8580636e+02   5.0159822e+02   1.2235091e+02   3.8393738e+02   1.6471455e+02   3.6468829e+02   1.7813182e+02   3.4428582e+02   3.1480727e+02   4.0647724e+02   1.7143636e+02   1.8967600e+02   2.1304000e+02   4.3179407e+02   2.4071909e+02   5.0482702e+02   1.8730818e+02   3.1131535e+02   1.3308636e+02   1.8882036e+02   3.8527273e+02   1.6760545e+02   2.1594545e+02   3.4169709e+02   1.5916000e+02   2.8630538e+02   3.6106727e+02   6.3402800e+01   1.3623273e+02   2.7061138e+02   2.2772636e+02   2.2893371e+02   2.2758818e+02   1.3834658e+02   1.2707636e+02   2.4617571e+02   1.2694455e+02   2.8100535e+02   1.8577000e+02   2.6264840e+02   1.4531000e+02   1.1280793e+02   1.5156000e+02   1.2139156e+02   8.6446364e+01   1.7515884e+02   1.2428000e+02   1.8364396e+02   1.4833455e+02   1.7065869e+02   1.1706455e+02   2.5514665e+02   1.1066909e+02   1.0047920e+02   2.9943182e+02   2.4018091e+02   2.3195636e+02   3.1020895e+02   1.8221091e+02   3.4236040e+02   2.4914091e+02   2.8921055e+02   2.3686273e+02   2.2288735e+02   1.6189727e+02   2.0267367e+02   4.0758818e+02   1.1435385e+02   2.0217091e+02   2.7631087e+02   1.9290909e+02   3.8497818e+02   2.3279909e+02   3.2713516e+02   1.9169818e+02   2.8796142e+02   2.3103273e+02   3.3880284e+02   1.6086636e+02   3.6166978e+02   2.0000364e+02   2.6166607e+02   1.9484182e+02   1.9704993e+02   3.3316364e+01   2.5425651e+02   1.3554182e+02   1.8162938e+02   1.5507545e+02   2.6921124e+02   1.4525364e+02   1.8141607e+02   3.2757273e+01   9.7484873e+01   9.4943636e+01   1.6695451e+02   7.0840909e+01   1.2121818e+02
   2.8095000e+02   2.3387400e+02   1.9797909e+02   3.5995531e+02   1.3390182e+02   2.7380604e+02   1.5608818e+02   4.4468295e+02   2.3239909e+02   5.2755807e+02   4.2491818e+02   4.2511109e+02   1.3557818e+02   4.5294829e+02   2.4665909e+02   4.5500636e+02   2.6436909e+02   2.3435411e+02   1.8280000e+02   4.8827236e+02   5.3618273e+02   1.4200175e+02   3.8364000e+02   1.9282880e+02   1.7780455e+02   4.2550382e+02   1.9394091e+02   5.0956564e+02   1.4965455e+02   2.2439218e+02   3.8683000e+02   1.2471451e+02   1.8896364e+02   3.9202836e+02   1.5404727e+02   2.9826895e+02   2.0470545e+02   3.2767265e+02   2.5098455e+02   4.5419578e+02   1.2981273e+02   1.6992680e+02   1.0030818e+02   2.5459535e+02   1.2242091e+02   1.4249996e+02   6.7418182e+01   1.7456018e+02   1.2778364e+02   1.8722640e+02   8.7504545e+01   8.3440545e+01   1.4858636e+02   4.3171855e+02   3.1945455e+02   2.6570091e+02   1.6774455e+02   3.7792862e+02   6.7188636e+02   9.3927273e+01   1.4290273e+02   4.5750233e+02   4.7688727e+02   6.3419993e+02   2.4223909e+02   3.7828542e+02   1.6762273e+02   3.8088745e+02   2.0511636e+02   3.7702069e+02   2.8754636e+02   3.0891538e+02   4.5071545e+02   2.8550731e+02   1.5422364e+02   4.3974211e+02   2.9569182e+02   5.2443829e+02   2.1288000e+02   4.2569596e+02   1.7072818e+02   3.8130993e+02   2.0909455e+02   3.6906153e+02   2.2687545e+02   3.5937451e+02   1.7807909e+02   4.3533731e+02   2.2687818e+02   2.4556156e+02   4.4616455e+02   1.1680775e+02   1.2959636e+02   3.1420138e+02   1.8037455e+02   3.6724276e+02   1.1305273e+02   2.9741033e+02   1.1976091e+02   1.3202822e+02   1.2607273e+02   2.1906782e+02   1.2001545e+02   1.9358513e+02   1.8820182e+02   3.6672204e+02   5.1637636e+02   3.7702353e+02   2.4612000e+02   4.8858585e+02   2.2254455e+02   2.5402280e+02   2.1768455e+02   4.6159069e+02   1.5226727e+02   3.4155680e+02   2.8886727e+02   5.5792425e+02   2.0418091e+02   4.7334280e+02   2.3931364e+02   5.3883218e+02   3.9027455e+02   5.4386167e+02   1.9079000e+02   4.1015771e+02   1.9977273e+02   4.7503273e+02   3.1671000e+02   4.7321865e+02   3.4892545e+02   1.6089233e+02   2.2121455e+02   3.6460284e+02   2.2854636e+02   5.7841538e+02   2.0773727e+02   5.0946193e+02   1.8466727e+02   4.7820753e+02   3.6989636e+02   5.5907738e+02   3.1040636e+02   5.0932749e+02   3.7399545e+02   1.4040218e+02   5.0561727e+02   5.5235164e+01   2.3168455e+02   3.0411160e+02   1.3051273e+02   2.7995444e+02   1.6826636e+02   2.7742142e+02   2.5380818e+02   4.7601989e+02   1.4270818e+02   4.4144698e+02   4.8268182e+02   3.1702545e+02   2.8505000e+02   4.8204509e+02   2.1626000e+02   4.3781011e+02   1.9958273e+02   4.5436975e+02   2.7777909e+02   2.5133767e+02   1.4885091e+02   4.4877284e+02   1.7911727e+02   3.6043880e+02   2.9068364e+02   3.8285531e+02   1.0670636e+02   1.8472985e+02   1.2861727e+02   2.8117516e+02   1.2246364e+02   2.6142109e+02   4.1908727e+02   2.5865756e+02   1.6584545e+02   2.5263691e+02   1.4342455e+02   2.8442967e+02   1.5952818e+02   2.8210775e+02   1.2151636e+02   3.3890051e+02   1.0856545e+02   1.4356658e+02   1.7335455e+02   1.9703073e+02   9.0544545e+01   1.6225553e+02   9.2972727e+01   8.7307636e+01   1.1975455e+02   1.5045691e+02   2.3806455e+02   2.3713938e+02   4.8462818e+02   2.9135793e+02   2.3398818e+02   4.4600458e+02   1.6924091e+02   4.3265982e+02   1.6667182e+02   5.3483807e+02   3.5787455e+02   2.5341185e+02   9.3726818e+02   5.7981127e+02   2.4020545e+02   2.3771538e+02   2.2371091e+02   5.1854131e+02   2.2926091e+02   3.3006185e+02   1.8117455e+02   4.4162331e+02   3.8668909e+02   5.1250124e+02   2.0266364e+02   3.7808964e+02   2.3371727e+02   5.0068262e+02   1.6799364e+02   3.6915233e+02   2.3949727e+02   4.7828113e+02   2.2525091e+02   4.3041720e+02   2.2260091e+02   2.8747011e+02   2.0550455e+02   4.1038964e+02   1.3989000e+02   4.3794880e+02   4.4257909e+02   2.3337822e+02   1.7461364e+02   3.3492273e+02   2.8058909e+02   2.3019015e+02   2.6412545e+02   3.6146905e+02   2.2289545e+02   4.4008836e+02   3.0004818e+02   2.9477342e+02   1.3710000e+02   3.1090018e+02   1.8461636e+02   4.6385433e+02   2.0755455e+02   2.9388109e+02   9.0490909e+00   2.1643244e+02   1.8396455e+02   2.0723556e+02   1.1034273e+02   1.9422349e+02   3.7042455e+02   5.1436967e+02   1.3036182e+02   3.3896105e+02   2.2049091e+02   4.2129891e+02   2.2126636e+02   4.4964505e+02   1.9424091e+02   3.5812164e+02   2.3861727e+02   3.9316516e+02   2.3490727e+02   4.1915469e+02   2.0019273e+02   3.2278822e+02   2.3536636e+02   4.9274342e+02   1.8991091e+02   3.5486258e+02   2.1716455e+02   2.8571229e+02   1.6046182e+02   3.9947942e+02   2.6847727e+02   4.4874364e+02   1.8698636e+02   2.6654200e+02   2.8382000e+02   3.8647167e+02   2.7848909e+02   4.3280542e+02   1.8430818e+02   3.3533535e+02   1.5075636e+02   1.8662676e+02   3.2638273e+02   1.8853665e+02   2.3561545e+02   3.5234349e+02   1.6294000e+02   2.4878298e+02   3.6551727e+02   7.1376800e+01   1.3623273e+02   2.9538138e+02   1.2894636e+02   2.3139611e+02   2.3235818e+02   1.4885498e+02   1.2707636e+02   2.5784571e+02   1.1594455e+02   2.8099535e+02   1.4955000e+02   2.3066600e+02   1.6420000e+02   1.3529673e+02   1.7944000e+02   1.6871116e+02   1.0710636e+02   1.4961604e+02   7.5170000e+01   1.2168276e+02   1.3755455e+02   2.1219109e+02   1.1517455e+02   2.3696785e+02   1.4555909e+02   9.8248000e+01   3.3732182e+02   1.8325971e+02   2.0329636e+02   3.4050175e+02   1.6499091e+02   3.3651800e+02   1.9347091e+02   2.7266415e+02   2.0452273e+02   2.5214455e+02   1.7823727e+02   2.8403647e+02   3.9969818e+02   1.1376505e+02   1.9862091e+02   2.6793487e+02   1.9801909e+02   4.3823938e+02   2.4623909e+02   3.4183996e+02   2.1891818e+02   2.9700382e+02   2.1981273e+02   3.5625044e+02   1.8886636e+02   3.0908978e+02   2.2033364e+02   2.7981967e+02   1.2895182e+02   2.9787113e+02   6.0536364e+01   2.7729891e+02   1.2077182e+02   2.0403098e+02   1.3596545e+02   2.4207004e+02   1.7969364e+02   1.6877087e+02   2.4427273e+01   8.6031273e+01   8.0833636e+01   1.8319331e+02   7.9500909e+01   8.0865382e+01
   2.9973000e+02   2.0137160e+02   1.4897909e+02   4.1510531e+02   1.2323182e+02   2.8942964e+02   1.4919818e+02   3.9401415e+02   3.1216909e+02   5.2017647e+02   3.3680818e+02   4.2759989e+02   1.3479818e+02   4.0024069e+02   2.6131909e+02   4.4983356e+02   2.3824909e+02   2.6355371e+02   2.4647000e+02   5.3006876e+02   5.5907273e+02   1.1884055e+02   3.6264000e+02   2.2473880e+02   2.0225455e+02   4.1654782e+02   2.0905091e+02   4.5635684e+02   1.2654455e+02   2.3679098e+02   3.8983000e+02   1.1780451e+02   1.6609364e+02   3.3073796e+02   1.5882727e+02   3.0166655e+02   2.0770545e+02   2.6621265e+02   2.3341455e+02   4.3460138e+02   1.1647273e+02   1.7999400e+02   1.4186818e+02   1.8882055e+02   1.0398091e+02   1.3908516e+02   7.6188182e+01   1.7229858e+02   1.0256364e+02   2.0857400e+02   1.0550455e+02   1.3700055e+02   1.8758636e+02   3.4170855e+02   3.4967455e+02   2.2561331e+02   1.8474455e+02   4.1312862e+02   7.3488636e+02   1.1388727e+02   1.6934273e+02   4.5638713e+02   5.4710727e+02   5.7603233e+02   2.8712909e+02   3.3669422e+02   1.3685273e+02   4.1245905e+02   1.8048636e+02   4.0724109e+02   2.6432636e+02   2.4788298e+02   5.0205545e+02   2.3862011e+02   1.9444364e+02   4.6619451e+02   2.6447182e+02   5.0537589e+02   1.8454000e+02   3.7574316e+02   2.1650818e+02   5.5475753e+02   1.8853455e+02   3.7592633e+02   1.8265545e+02   3.2480211e+02   2.6985909e+02   4.7888491e+02   2.1676818e+02   3.0159036e+02   4.2927455e+02   2.0638895e+02   1.7803636e+02   3.6954618e+02   1.6337455e+02   3.7516276e+02   1.3916273e+02   2.9143153e+02   1.2298091e+02   1.4432062e+02   1.2740273e+02   1.8696142e+02   1.3624545e+02   1.8339673e+02   2.3687182e+02   1.0993844e+02   4.9403636e+02   3.8036073e+02   2.0812000e+02   4.6484585e+02   1.8299455e+02   3.3518680e+02   2.3302455e+02   4.1070349e+02   1.9503727e+02   3.3013520e+02   2.9531727e+02   5.1162825e+02   2.0774091e+02   5.0460800e+02   2.0464364e+02   5.1238578e+02   3.7838455e+02   4.5503287e+02   1.7790000e+02   3.6052891e+02   2.0043273e+02   4.9952993e+02   2.8137000e+02   4.6193585e+02   3.1226545e+02   2.0782513e+02   2.0032455e+02   3.8650404e+02   3.0321636e+02   5.7511178e+02   2.2418727e+02   4.6036593e+02   1.8466727e+02   3.5386753e+02   3.3889636e+02   4.9121738e+02   3.4906636e+02   4.7056469e+02   3.9865545e+02   1.7786938e+02   4.6961727e+02   4.9005164e+01   2.7124455e+02   2.8205680e+02   8.3402727e+01   3.1183324e+02   2.1814636e+02   3.4298102e+02   2.3680818e+02   4.7493989e+02   1.7503818e+02   4.2609058e+02   4.2356182e+02   2.6097505e+02   3.0705000e+02   4.3217509e+02   1.9549000e+02   3.9725171e+02   1.6836273e+02   3.8275735e+02   2.5355909e+02   2.4127527e+02   1.4862091e+02   4.0623124e+02   1.4622727e+02   3.3363000e+02   2.3268364e+02   4.4394531e+02   1.7692636e+02   2.0899225e+02   1.5783727e+02   2.2194756e+02   1.3113364e+02   2.9772749e+02   4.2419727e+02   2.1346876e+02   1.8051545e+02   2.7568331e+02   1.6464455e+02   2.0929207e+02   1.8241818e+02   2.2649655e+02   1.2862636e+02   3.5822171e+02   6.9675455e+01   1.8434778e+02   1.8113455e+02   1.4907833e+02   1.1610455e+02   1.4032073e+02   8.1752727e+01   1.3287524e+02   7.2534545e+01   1.4879451e+02   2.4584455e+02   2.3651698e+02   3.9517818e+02   2.9729393e+02   2.1931818e+02   4.6506818e+02   1.9602091e+02   4.7818742e+02   1.8812182e+02   5.2356207e+02   3.6321455e+02   2.7198465e+02   1.0557182e+03   5.0511527e+02   2.3864545e+02   1.7039018e+02   2.0338091e+02   4.2227771e+02   2.6626091e+02   4.0610185e+02   1.5406455e+02   4.9591211e+02   3.8912909e+02   4.1585604e+02   1.6177364e+02   4.3714084e+02   2.2682727e+02   5.4646382e+02   1.4465364e+02   3.9157953e+02   3.1004727e+02   5.8775713e+02   2.0247091e+02   4.5856960e+02   2.2015091e+02   4.2089611e+02   2.5405455e+02   4.4861564e+02   2.3656000e+02   4.5299520e+02   5.4312909e+02   2.1611422e+02   1.3417364e+02   2.9648793e+02   2.9113909e+02   2.0034615e+02   2.5345545e+02   3.5698265e+02   2.0689545e+02   5.4436836e+02   3.6871818e+02   2.6216982e+02   1.9388000e+02   3.2946778e+02   1.4683636e+02   4.1732673e+02   1.5833455e+02   2.4014869e+02   6.2690909e+00   2.6065484e+02   1.6473455e+02   2.8821396e+02   1.4234273e+02   2.0833349e+02   3.5509455e+02   4.7092607e+02   1.8147182e+02   3.6176225e+02   2.3161091e+02   4.0429931e+02   2.6992636e+02   4.5052225e+02   1.6935091e+02   3.5133284e+02   1.6239727e+02   4.6159276e+02   2.8224727e+02   4.2325749e+02   1.5263273e+02   4.0571302e+02   2.1147636e+02   3.7232462e+02   1.2902091e+02   3.5285378e+02   1.7327455e+02   3.6634349e+02   2.0624182e+02   4.4236702e+02   2.8725727e+02   5.1791124e+02   1.6132636e+02   1.8537480e+02   2.3126000e+02   4.2433647e+02   2.8626909e+02   5.6129302e+02   1.8374818e+02   3.4738015e+02   1.5964636e+02   2.0158556e+02   3.0605273e+02   1.7783305e+02   2.2872545e+02   3.4611469e+02   1.7250000e+02   2.1957818e+02   4.6929727e+02   1.0229440e+02   1.3823273e+02   2.8500138e+02   1.2016636e+02   2.1420851e+02   2.3035818e+02   1.5434498e+02   9.4856364e+01   2.3797331e+02   1.2783455e+02   2.4471415e+02   1.4099000e+02   2.5146080e+02   1.5609000e+02   9.1385527e+01   1.4133000e+02   1.7731996e+02   5.7666364e+01   1.3035124e+02   1.2828000e+02   1.7376396e+02   1.6244455e+02   1.9885989e+02   1.7039455e+02   2.4333025e+02   7.6329091e+01   1.5644640e+02   3.2177182e+02   1.9128371e+02   2.4662636e+02   2.5059535e+02   1.9132091e+02   3.8419160e+02   2.3581091e+02   2.8438695e+02   2.3697273e+02   2.6009855e+02   1.7645727e+02   2.4739887e+02   4.0736818e+02   1.2526145e+02   2.3439091e+02   1.9729327e+02   1.5179909e+02   5.9271698e+02   2.1468909e+02   3.0447396e+02   2.4669818e+02   3.0067142e+02   2.1892273e+02   3.7499164e+02   1.6475636e+02   2.7257858e+02   2.0444364e+02   2.5120087e+02   1.3895182e+02   2.3207113e+02   4.9866364e+01   2.5426251e+02   1.0465182e+02   1.7321058e+02   1.5596545e+02   2.0936004e+02   1.3025364e+02   2.0750607e+02   3.8757273e+01   7.7884873e+01   1.0339364e+02   1.7949851e+02   7.2060909e+01   1.2457058e+02
   2.9817000e+02   2.2305640e+02   1.6419909e+02   3.7565771e+02   8.8011818e+01   3.3702724e+02   1.9064818e+02   4.1225815e+02   3.0927909e+02   5.2162767e+02   3.6169818e+02   5.3582869e+02   1.8046818e+02   4.4069709e+02   2.6431909e+02   3.9814356e+02   3.0624909e+02   2.7022371e+02   2.2913000e+02   4.6678596e+02   5.3118273e+02   1.6196175e+02   4.0808000e+02   2.5243360e+02   1.8225455e+02   3.2514782e+02   1.5305091e+02   4.8061684e+02   1.5199455e+02   2.9220498e+02   4.0227000e+02   1.5513931e+02   1.8846364e+02   3.2731836e+02   1.5271727e+02   2.5215535e+02   2.1415545e+02   3.0847665e+02   2.2727455e+02   4.3695258e+02   1.3147273e+02   1.8823400e+02   1.1253818e+02   2.0516695e+02   1.1865091e+02   1.8380156e+02   6.3418182e+01   1.6532018e+02   1.4201364e+02   2.0163800e+02   1.0483455e+02   1.0261415e+02   1.5891636e+02   3.9689215e+02   3.3467455e+02   2.1203331e+02   1.3096455e+02   3.7787102e+02   7.0755636e+02   7.7183673e+01   1.8356273e+02   3.5547953e+02   4.7699727e+02   5.9497113e+02   2.4968909e+02   3.4157942e+02   1.7474273e+02   3.9764785e+02   2.0873636e+02   3.9673109e+02   2.9832636e+02   3.8672298e+02   4.9305545e+02   2.3868011e+02   1.6877364e+02   4.6879811e+02   2.7036182e+02   5.5713469e+02   1.5877000e+02   3.3913476e+02   2.6205818e+02   3.9733353e+02   1.7664455e+02   3.7409753e+02   1.4832545e+02   4.3132851e+02   2.1685909e+02   4.6234491e+02   1.4976818e+02   2.5595036e+02   4.6905455e+02   1.2297655e+02   1.5359636e+02   2.9761138e+02   1.9181455e+02   3.7310756e+02   1.2005273e+02   3.2674033e+02   1.5065091e+02   1.2199702e+02   1.1462273e+02   1.6164382e+02   1.1046545e+02   1.8011913e+02   2.0220182e+02   2.5482204e+02   5.2414636e+02   4.0418193e+02   1.7123000e+02   3.8479705e+02   2.5732455e+02   3.0346040e+02   2.1224455e+02   4.6202589e+02   1.6703727e+02   3.8326520e+02   2.7797727e+02   5.0556545e+02   2.1063091e+02   5.1760680e+02   2.6509364e+02   4.9554978e+02   3.1594455e+02   5.1991807e+02   1.7357000e+02   2.6509531e+02   2.2954273e+02   4.0242113e+02   2.5348000e+02   3.8194705e+02   3.1492545e+02   1.9995233e+02   2.7243455e+02   3.9117524e+02   3.4721636e+02   5.3170178e+02   2.1295727e+02   4.3437433e+02   1.6088727e+02   3.4999993e+02   3.4122636e+02   4.6781098e+02   3.2606636e+02   4.6952469e+02   3.5287545e+02   1.4331178e+02   4.3939727e+02   3.8982764e+01   2.5390455e+02   2.9755400e+02   1.1685273e+02   3.5848724e+02   1.6981636e+02   2.9795742e+02   2.6513818e+02   4.9255349e+02   1.5759818e+02   3.8025578e+02   4.5179182e+02   3.0426665e+02   3.1316000e+02   4.3534629e+02   2.5349000e+02   2.8194171e+02   1.7036273e+02   4.0103735e+02   2.5788909e+02   2.2225887e+02   1.4829091e+02   3.5481764e+02   1.5122727e+02   3.5978000e+02   2.7068364e+02   3.4478531e+02   1.5748636e+02   2.2132745e+02   1.3772727e+02   2.7733636e+02   1.2291364e+02   2.6572509e+02   4.3430727e+02   2.7120996e+02   1.9295545e+02   2.9946811e+02   1.2853455e+02   2.3974087e+02   1.7696818e+02   2.6771255e+02   1.4684636e+02   3.2043411e+02   8.5125455e+01   1.5833178e+02   1.5857455e+02   1.1921313e+02   8.9214545e+01   1.6436193e+02   1.2830273e+02   1.1604124e+02   8.9874545e+01   1.3495731e+02   2.6040455e+02   2.1690218e+02   3.6973818e+02   3.1543913e+02   1.7898818e+02   4.2574458e+02   1.8224091e+02   4.6095982e+02   2.2090182e+02   5.6171967e+02   3.9198455e+02   2.4068305e+02   1.0730482e+03   5.4528887e+02   2.0198545e+02   1.9810298e+02   2.6594091e+02   5.5560291e+02   2.8759091e+02   3.0195545e+02   1.7383455e+02   4.7744051e+02   3.2734909e+02   4.6468844e+02   2.0322364e+02   4.7726484e+02   2.6971727e+02   6.2014262e+02   1.6999364e+02   4.2433233e+02   2.1760727e+02   5.3970233e+02   2.1236091e+02   4.8477840e+02   2.0126091e+02   3.7284731e+02   1.8705455e+02   4.5741564e+02   1.4244000e+02   4.2741480e+02   4.8690909e+02   2.3161182e+02   1.3561364e+02   2.8226273e+02   2.4902909e+02   2.1682495e+02   2.8189545e+02   3.7737745e+02   1.9267545e+02   5.0550596e+02   3.0293818e+02   2.4521222e+02   2.1255000e+02   2.1686418e+02   1.6961636e+02   4.5961433e+02   1.5144455e+02   2.5103989e+02   5.6090909e+00   3.0470764e+02   1.4718455e+02   2.1761796e+02   1.1945273e+02   2.0460469e+02   3.2209455e+02   4.4112607e+02   1.7681182e+02   4.1024505e+02   2.5927091e+02   4.0430651e+02   2.3103636e+02   3.6341345e+02   2.0469091e+02   3.6594564e+02   1.7028727e+02   4.8541156e+02   2.3524727e+02   4.4157749e+02   1.9019273e+02   4.1081822e+02   2.3414636e+02   3.8373102e+02   1.6613091e+02   3.5321498e+02   1.7571455e+02   3.6291829e+02   2.2257182e+02   4.6618062e+02   3.1336727e+02   4.5637244e+02   1.7743636e+02   2.2664600e+02   2.2771000e+02   4.7518047e+02   2.6682909e+02   4.9617822e+02   2.0230818e+02   3.2267535e+02   1.5986636e+02   1.7622796e+02   3.8038273e+02   1.6699665e+02   2.2105545e+02   3.3650829e+02   1.8350000e+02   2.8580818e+02   4.2651727e+02   8.0826800e+01   1.8490273e+02   2.7593778e+02   8.5506364e+01   2.0187131e+02   2.4024818e+02   1.4900378e+02   1.2219636e+02   2.6490611e+02   1.5728455e+02   3.0246815e+02   1.4677000e+02   2.8410840e+02   1.6409000e+02   1.2197553e+02   1.9422000e+02   1.0608876e+02   4.6886364e+01   1.0598364e+02   1.1584000e+02   1.8009916e+02   1.2600455e+02   1.6644509e+02   1.3917455e+02   2.1926785e+02   8.3779091e+01   1.6507040e+02   1.7665182e+02   3.4922331e+02   1.9095636e+02   3.3871895e+02   1.7754091e+02   3.5429400e+02   2.0136091e+02   2.6614295e+02   1.8241273e+02   2.7391335e+02   1.9923727e+02   2.3724647e+02   3.2580818e+02   9.2336255e+01   2.2962091e+02   2.9178487e+02   2.0734909e+02   3.5927298e+02   2.0690909e+02   3.1075636e+02   2.4080818e+02   3.1547262e+02   2.1747273e+02   3.1243764e+02   2.6764636e+02   2.8312738e+02   2.0988364e+02   2.5309567e+02   1.4139182e+02   3.0043593e+02   5.6756364e+01   2.5393131e+02   1.2854182e+02   2.0329938e+02   1.6385545e+02   2.0772884e+02   1.8580364e+02   1.9117207e+02   6.4317273e+01   8.9290073e+01   1.0461364e+02   1.6384091e+02   5.2280909e+01   1.2915298e+02
   2.8262000e+02   1.6397040e+02   1.7264909e+02   4.1832171e+02   1.1090182e+02   2.6986604e+02   1.7742818e+02   4.9653575e+02   2.6872909e+02   5.9110167e+02   4.1769818e+02   4.7645869e+02   1.6757818e+02   4.7472829e+02   2.3520909e+02   4.2903236e+02   2.4136909e+02   2.6197411e+02   2.5180000e+02   5.5120236e+02   6.6473273e+02   1.9205775e+02   4.3042000e+02   2.7275640e+02   1.6747455e+02   4.3389022e+02   2.0772091e+02   4.7146324e+02   1.6932455e+02   2.6692858e+02   3.7794000e+02   1.0653571e+02   1.9146364e+02   3.4907836e+02   1.4638727e+02   2.3533175e+02   2.2515545e+02   3.3870665e+02   2.0170455e+02   3.2470818e+02   1.3492273e+02   2.0973800e+02   1.6164818e+02   2.2501815e+02   1.0731091e+02   2.1292876e+02   8.3858182e+01   1.0213498e+02   1.4567364e+02   2.0879520e+02   1.1717455e+02   9.3736945e+01   1.7247636e+02   4.6780735e+02   3.4467455e+02   2.0201331e+02   1.6263455e+02   3.3745742e+02   7.6288636e+02   6.5977273e+01   1.4345273e+02   4.4857833e+02   4.5699727e+02   5.6524113e+02   2.2357909e+02   3.9911822e+02   1.6007273e+02   5.0837145e+02   2.2498636e+02   3.4043109e+02   2.8809636e+02   3.4754138e+02   5.0160545e+02   2.4721611e+02   2.1222364e+02   4.6744211e+02   2.9525182e+02   4.9891349e+02   1.8654000e+02   3.4102316e+02   2.9972818e+02   4.4220993e+02   1.8397455e+02   3.7774113e+02   1.9721545e+02   4.1552731e+02   2.3374909e+02   4.0655371e+02   2.2532818e+02   1.8245556e+02   4.6416455e+02   1.4492775e+02   1.8948636e+02   3.4285018e+02   1.6992455e+02   3.3896876e+02   1.2338273e+02   3.2536393e+02   1.2931091e+02   1.4748422e+02   1.1051273e+02   1.3431262e+02   1.0624545e+02   1.6068673e+02   1.6253182e+02   2.7044564e+02   4.3014636e+02   3.4825193e+02   2.0679000e+02   4.1639225e+02   1.6543455e+02   3.3337160e+02   2.3846455e+02   4.6215829e+02   1.5059727e+02   3.6302040e+02   2.5064727e+02   4.5431185e+02   2.3352091e+02   5.1777560e+02   2.7209364e+02   6.6120978e+02   3.4460455e+02   6.2317527e+02   1.3823000e+02   3.3092251e+02   1.9777273e+02   4.5274273e+02   2.6760000e+02   2.9292745e+02   3.2192545e+02   2.0750233e+02   2.2565455e+02   3.8435764e+02   3.3609636e+02   4.6825138e+02   2.6395727e+02   2.9740433e+02   1.8388727e+02   4.3537993e+02   3.4267636e+02   5.3547498e+02   2.9440636e+02   5.1705749e+02   3.6732545e+02   1.2771578e+02   5.4228727e+02   1.1301564e+01   2.4268455e+02   2.6256160e+02   7.9182727e+01   2.4039084e+02   1.8126636e+02   3.1127142e+02   2.0180818e+02   5.6561989e+02   1.4725818e+02   3.3075298e+02   4.4779182e+02   3.3392665e+02   2.7650000e+02   4.1494909e+02   2.0082000e+02   4.0649531e+02   1.9025273e+02   4.4100615e+02   2.1777909e+02   2.2524767e+02   1.5651091e+02   3.9693004e+02   1.8545727e+02   3.3282160e+02   4.3168364e+02   3.8424531e+02   1.2881636e+02   2.4373105e+02   1.3594727e+02   2.1580876e+02   1.0513364e+02   2.5580749e+02   3.7186727e+02   2.3776516e+02   1.8529545e+02   2.9385091e+02   1.8553455e+02   3.2106087e+02   1.6029818e+02   2.9059615e+02   1.2851636e+02   2.9846051e+02   8.6005455e+01   1.5548138e+02   1.5568455e+02   1.6611433e+02   1.0010455e+02   1.1182073e+02   2.0019273e+02   7.0950036e+01   9.6534545e+01   1.4820451e+02   1.9429455e+02   2.3430098e+02   3.5251818e+02   3.1115673e+02   4.7498818e+02   2.1839458e+02   1.6702091e+02   4.0717742e+02   1.6945182e+02   5.1350567e+02   3.6854455e+02   2.6722825e+02   9.5271818e+02   4.7369527e+02   2.3075545e+02   1.9202138e+02   2.3149091e+02   5.1068891e+02   2.8659091e+02   2.8747545e+02   1.6339455e+02   4.9604571e+02   3.4012909e+02   4.2777604e+02   1.8100364e+02   4.5049244e+02   2.5949727e+02   5.8807022e+02   1.6843364e+02   3.5834713e+02   2.0904727e+02   4.0205713e+02   1.8403091e+02   4.6571480e+02   2.0382091e+02   4.0642251e+02   2.2172455e+02   4.5742204e+02   1.5067000e+02   3.8230640e+02   5.5601909e+02   2.4464302e+02   1.4572364e+02   3.0323393e+02   2.7202909e+02   2.5176495e+02   2.4334545e+02   4.0979145e+02   2.3245545e+02   4.2310356e+02   2.9526818e+02   3.0726582e+02   1.9399000e+02   3.1112898e+02   1.8661636e+02   4.7203433e+02   1.8111455e+02   2.5499629e+02   1.3269091e+01   2.6786484e+02   1.5507455e+02   1.8198676e+02   1.2690273e+02   1.8767869e+02   3.7831455e+02   4.5984847e+02   1.5603182e+02   3.9546745e+02   2.6183091e+02   4.2199171e+02   2.1348636e+02   4.0326745e+02   2.6469091e+02   3.1214564e+02   1.7228727e+02   3.7502156e+02   2.5213727e+02   3.9511629e+02   1.5619273e+02   4.0975822e+02   2.0047636e+02   5.0742462e+02   1.5858091e+02   3.4692898e+02   2.0282455e+02   3.1063949e+02   1.9935182e+02   4.1880822e+02   2.9880727e+02   4.5309724e+02   1.6332636e+02   2.9621480e+02   2.4082000e+02   5.0168167e+02   2.7015909e+02   4.8402182e+02   1.7507818e+02   3.6629375e+02   1.3753636e+02   1.5435436e+02   3.0216273e+02   1.7803425e+02   2.1605545e+02   3.2279829e+02   1.7050000e+02   3.2039818e+02   4.7684727e+02   7.8580400e+01   1.2234273e+02   3.3116258e+02   1.9216636e+02   2.3288851e+02   1.9791818e+02   1.6372018e+02   1.1474636e+02   2.2872211e+02   1.2017455e+02   2.9465695e+02   1.4521000e+02   2.9501320e+02   1.5165000e+02   1.4641073e+02   1.4778000e+02   1.2158396e+02   1.0399636e+02   1.7819484e+02   1.2239000e+02   1.6457516e+02   1.4089455e+02   1.6880389e+02   1.5817455e+02   2.1263785e+02   1.1332909e+02   1.3115640e+02   2.0165182e+02   2.5400331e+02   1.9484636e+02   3.7795775e+02   1.4410091e+02   3.1318920e+02   2.3025091e+02   2.5928175e+02   2.3041273e+02   1.9751335e+02   1.9478727e+02   2.3826247e+02   3.6524818e+02   1.2041105e+02   2.2573091e+02   2.8687607e+02   1.8979909e+02   4.2656698e+02   2.4546909e+02   2.8679156e+02   2.4413818e+02   3.0720622e+02   2.2425273e+02   3.6267524e+02   1.8020636e+02   2.6301258e+02   2.2333364e+02   2.7123967e+02   9.7841818e+01   2.7535993e+02   5.8976364e+01   2.8997371e+02   1.1121182e+02   1.9924578e+02   1.8452545e+02   2.2918524e+02   1.5003364e+02   1.7914367e+02   1.4537273e+01   8.1382473e+01   8.8393636e+01   1.8869851e+02   7.5950909e+01   1.0769938e+02
   2.1184000e+02   1.6563280e+02   2.0964909e+02   3.8302171e+02   1.0901182e+02   2.9890724e+02   1.0975818e+02   4.6594935e+02   2.7561909e+02   5.3955047e+02   4.5324818e+02   3.9206469e+02   1.7001818e+02   4.9208309e+02   2.7009909e+02   4.5724116e+02   2.6947909e+02   2.7883531e+02   2.2235000e+02   4.7455836e+02   5.6218273e+02   1.7570175e+02   3.2864000e+02   2.3767880e+02   2.2169455e+02   3.1888262e+02   2.1583091e+02   4.1681444e+02   1.2699455e+02   2.3531498e+02   3.7994000e+02   1.3081571e+02   1.6746364e+02   3.4337836e+02   1.7971727e+02   3.0477535e+02   2.3404545e+02   2.6877545e+02   2.5927455e+02   3.9024258e+02   1.5614273e+02   1.5726040e+02   1.2530818e+02   2.0003535e+02   1.0898091e+02   1.7735516e+02   1.4052818e+02   1.3048138e+02   1.4756364e+02   2.0386400e+02   1.3950455e+02   1.2217055e+02   2.2714636e+02   4.4965375e+02   2.9001455e+02   1.8171611e+02   1.2485455e+02   3.9647982e+02   6.3388636e+02   8.4517273e+01   1.5467273e+02   4.8090073e+02   4.2199727e+02   6.2637113e+02   2.5046909e+02   4.1573702e+02   1.8707273e+02   4.4077145e+02   2.0461636e+02   3.3194069e+02   2.7698636e+02   2.7976018e+02   5.2271545e+02   2.6519731e+02   1.9966364e+02   4.5188691e+02   2.1947182e+02   5.0397589e+02   2.1610000e+02   3.8532836e+02   2.5361818e+02   4.2778873e+02   2.0464455e+02   3.9730753e+02   1.8243545e+02   4.3681971e+02   1.9429909e+02   4.1781971e+02   1.4243818e+02   2.5497676e+02   4.4471455e+02   1.1059375e+02   1.8437636e+02   2.9625898e+02   1.5670455e+02   3.6502636e+02   1.5716273e+02   2.9888153e+02   1.3409091e+02   1.3454182e+02   1.3318273e+02   1.7960902e+02   1.3179545e+02   1.3597273e+02   1.6320182e+02   3.5439204e+02   3.9414636e+02   2.7447193e+02   1.8590000e+02   4.8529345e+02   2.6087455e+02   3.1251640e+02   2.3057455e+02   5.1189949e+02   1.6215727e+02   3.6831560e+02   2.4353727e+02   4.9855065e+02   2.1740091e+02   4.6117520e+02   2.7209364e+02   6.9454978e+02   3.2805455e+02   6.1005927e+02   1.6501000e+02   2.4789011e+02   2.4410273e+02   3.3059633e+02   2.6871000e+02   3.8616865e+02   3.2815545e+02   1.7389393e+02   2.3299455e+02   4.0555044e+02   2.5243636e+02   4.8183418e+02   2.4206727e+02   4.3182553e+02   2.1177727e+02   4.2458873e+02   2.8722636e+02   4.8669098e+02   3.5740636e+02   4.7345749e+02   3.2399545e+02   8.6182182e+01   5.5083727e+02   8.0177564e+01   2.4368455e+02   2.9615160e+02   1.0274273e+02   3.5128604e+02   1.6626636e+02   3.2891142e+02   2.3080818e+02   4.7285989e+02   1.9170818e+02   3.7541698e+02   4.0312182e+02   3.4061025e+02   2.6338000e+02   4.2077869e+02   2.2649000e+02   4.2277171e+02   1.7914273e+02   4.1333495e+02   1.7221909e+02   2.3711247e+02   1.3896091e+02   3.3845404e+02   1.5922727e+02   3.7470000e+02   4.3991364e+02   3.8202691e+02   1.4870636e+02   1.9380985e+02   1.3805727e+02   3.2930996e+02   1.0502364e+02   2.8559629e+02   3.7497727e+02   2.0118636e+02   1.6029545e+02   2.3463091e+02   1.6042455e+02   2.7195967e+02   1.9896818e+02   3.4906255e+02   1.2851636e+02   2.5979051e+02   9.5675455e+01   1.8603778e+02   1.2879455e+02   2.2770553e+02   9.4544545e+01   1.4615553e+02   1.1797273e+02   1.6586764e+02   9.0314545e+01   1.6426211e+02   2.8518455e+02   1.8047978e+02   3.8828818e+02   2.8029513e+02   6.3554818e+02   5.0879782e+01   1.9524091e+02   4.6046982e+02   1.5467182e+02   4.6068807e+02   3.6998455e+02   2.4622305e+02   8.5860818e+02   4.8999407e+02   2.6920545e+02   1.7161538e+02   2.4483091e+02   5.2451171e+02   3.0693091e+02   2.7095825e+02   1.9061455e+02   5.1298811e+02   3.4834909e+02   4.9467844e+02   1.8544364e+02   3.7479724e+02   3.7226727e+02   3.9259862e+02   1.1443364e+02   3.6388713e+02   2.1927727e+02   4.2656873e+02   2.1514091e+02   4.8455600e+02   1.7404091e+02   3.7869491e+02   2.0161455e+02   4.4725084e+02   1.9811000e+02   4.1962120e+02   4.8023909e+02   1.8370542e+02   1.3150364e+02   3.0970153e+02   2.7691909e+02   1.9915375e+02   2.1534545e+02   3.5859145e+02   1.7945545e+02   4.9189356e+02   2.8393818e+02   2.9695222e+02   2.0966000e+02   2.9531538e+02   1.4394636e+02   4.1199793e+02   2.1066455e+02   3.1530229e+02   1.3939091e+01   1.9848124e+02   1.3429455e+02   1.8908916e+02   1.2723273e+02   2.2320229e+02   3.7509455e+02   4.7843607e+02   1.1736182e+02   3.2600105e+02   2.6372091e+02   3.5106051e+02   1.6059636e+02   4.1226865e+02   1.9502091e+02   3.0816924e+02   1.7217727e+02   4.2203036e+02   2.2657727e+02   4.1382109e+02   1.8074273e+02   3.2568422e+02   2.0358636e+02   4.4684582e+02   2.0258091e+02   3.7651898e+02   1.9616455e+02   3.1973229e+02   2.3035182e+02   3.9343822e+02   2.6991727e+02   3.8262844e+02   1.5054636e+02   1.8779720e+02   2.3171000e+02   4.5397047e+02   2.5171909e+02   4.7449702e+02   1.8363818e+02   3.2027895e+02   1.7086636e+02   1.7034796e+02   3.3671273e+02   1.7138025e+02   1.9861545e+02   3.5697349e+02   1.5472000e+02   2.8955058e+02   3.9073727e+02   8.7359200e+01   1.0901273e+02   3.5455898e+02   1.5239636e+02   2.5996011e+02   2.3424818e+02   1.5259378e+02   1.2985636e+02   2.8995331e+02   1.2639455e+02   2.9504935e+02   1.5132000e+02   2.7507440e+02   1.6731000e+02   1.6604793e+02   1.2811000e+02   1.8459756e+02   1.2277636e+02   1.7114244e+02   1.1517000e+02   1.1481276e+02   1.6244455e+02   1.9596989e+02   1.2228455e+02   2.1583905e+02   1.1855909e+02   1.0784800e+02   2.1699182e+02   1.9543611e+02   1.8529636e+02   3.5239175e+02   1.8499091e+02   3.5347800e+02   1.9181091e+02   2.9635695e+02   2.0741273e+02   2.5491335e+02   1.9667727e+02   1.9978127e+02   3.7436818e+02   1.1523145e+02   2.1151091e+02   2.7345367e+02   1.8568909e+02   3.9478578e+02   2.0568909e+02   2.9997396e+02   1.9802818e+02   2.1111502e+02   2.0992273e+02   3.3393164e+02   2.3142636e+02   2.6335498e+02   1.9466364e+02   2.7298327e+02   1.2206182e+02   2.9820233e+02   3.4096364e+01   2.7819411e+02   1.2010182e+02   1.8919458e+02   1.4019545e+02   2.4951164e+02   1.5358364e+02   1.8574967e+02   2.8867273e+01   6.9016073e+01   8.5943636e+01   1.7789451e+02   6.0060909e+01   1.0820058e+02
   2.6151000e+02   2.1220920e+02   1.7108909e+02   3.6655651e+02   1.5756182e+02   3.2635324e+02   1.8075818e+02   4.8092935e+02   2.4772909e+02   5.1389167e+02   4.1469818e+02   4.6881869e+02   2.0079818e+02   4.1807069e+02   2.6543909e+02   4.1205396e+02   2.9380909e+02   2.7188891e+02   1.9513000e+02   5.0473596e+02   5.8751273e+02   1.5923535e+02   4.3464000e+02   2.4663880e+02   1.4969455e+02   4.1886262e+02   2.1505091e+02   5.1109684e+02   1.1743455e+02   2.1451978e+02   4.3394000e+02   8.7275709e+01   1.9121364e+02   3.2009836e+02   1.4249727e+02   2.6519295e+02   2.4481545e+02   3.3691385e+02   2.4455455e+02   3.9899018e+02   1.3192273e+02   2.0131800e+02   1.3853818e+02   2.2630695e+02   1.0053091e+02   1.7769116e+02   9.9858182e+01   1.5673498e+02   1.4123364e+02   1.6948040e+02   1.0172455e+02   1.0253295e+02   1.6369636e+02   4.6239975e+02   2.8778455e+02   3.5034451e+02   1.3941455e+02   3.9064502e+02   6.7588636e+02   6.2937273e+01   1.7812273e+02   4.2635473e+02   4.8566727e+02   6.4527753e+02   2.0334909e+02   3.3684662e+02   2.0785273e+02   4.5466905e+02   2.0911636e+02   3.7870069e+02   2.7332636e+02   3.0716298e+02   5.0005545e+02   2.5823011e+02   1.5700364e+02   4.2185971e+02   2.5225182e+02   5.1147349e+02   2.2443000e+02   4.5210196e+02   2.4494818e+02   3.5548233e+02   1.9809455e+02   3.2783153e+02   1.6487545e+02   3.8488451e+02   2.3985909e+02   3.7839491e+02   1.9854818e+02   2.8037796e+02   5.1238455e+02   1.4818015e+02   1.4559636e+02   3.4703138e+02   1.8259455e+02   3.8117516e+02   1.2116273e+02   3.2620153e+02   1.3120091e+02   1.6144302e+02   1.2840273e+02   1.5621142e+02   1.5357545e+02   1.7434033e+02   2.1831182e+02   3.2209324e+02   4.0292636e+02   3.4309953e+02   2.3979000e+02   4.7409225e+02   2.2332455e+02   3.1374040e+02   2.5302455e+02   4.2776349e+02   1.5737727e+02   3.5547800e+02   2.5642727e+02   5.1228945e+02   2.1407091e+02   4.2099160e+02   2.9187364e+02   5.6296738e+02   3.7482455e+02   5.9409767e+02   1.4568000e+02   3.2476651e+02   2.4799273e+02   4.0139513e+02   3.1426000e+02   3.4908465e+02   3.6370545e+02   1.9937993e+02   1.9988455e+02   3.8464924e+02   2.3098636e+02   4.7266018e+02   2.1918727e+02   5.4143593e+02   2.0621727e+02   3.3792353e+02   2.5478636e+02   4.7906618e+02   3.7829636e+02   4.7711629e+02   3.5310545e+02   5.1403382e+01   5.9205727e+02   1.5879964e+01   2.5479455e+02   2.7793280e+02   1.1107273e+02   3.3983964e+02   2.1514636e+02   2.5178102e+02   2.2035818e+02   4.8525589e+02   1.8192818e+02   3.5875938e+02   4.2690182e+02   2.8536785e+02   2.6927000e+02   4.6730749e+02   2.1704000e+02   4.8763771e+02   1.7058273e+02   4.1923975e+02   1.8321909e+02   2.6545247e+02   1.2374091e+02   4.2767164e+02   1.2422727e+02   3.4250000e+02   3.5702364e+02   4.0276811e+02   1.2392636e+02   2.1946225e+02   1.6939727e+02   2.8246276e+02   1.1613364e+02   2.9415749e+02   3.9919727e+02   1.8001876e+02   1.4095545e+02   2.5717811e+02   1.4598455e+02   2.2822487e+02   1.9729818e+02   2.6630615e+02   1.3095636e+02   3.3848531e+02   9.5895455e+01   2.1258018e+02   1.1790455e+02   2.3724673e+02   1.2854455e+02   1.2154553e+02   1.2875273e+02   9.0115236e+01   9.4644545e+01   1.5591571e+02   2.5995455e+02   2.1615818e+02   3.7762818e+02   3.5447793e+02   6.0898818e+02   7.2234582e+01   1.9302091e+02   4.2575742e+02   1.6501182e+02   4.8186087e+02   3.7865455e+02   2.4674945e+02   8.7826818e+02   4.6631127e+02   1.7042545e+02   1.5662778e+02   2.5883091e+02   4.8162171e+02   3.0237091e+02   3.2810305e+02   1.9361455e+02   4.8007811e+02   3.5146909e+02   5.5942884e+02   1.6644364e+02   3.4176724e+02   2.9371727e+02   4.9100262e+02   1.1321364e+02   4.1520473e+02   2.5393727e+02   4.2890593e+02   2.0014091e+02   4.8408600e+02   2.2760091e+02   3.4741011e+02   2.0339455e+02   3.8310844e+02   1.4511000e+02   4.5542120e+02   5.1101909e+02   1.9246302e+02   1.4017364e+02   3.1233793e+02   2.5169909e+02   2.3261135e+02   2.3189545e+02   3.6648745e+02   2.0167545e+02   4.3578596e+02   2.2393818e+02   3.0653222e+02   2.2443000e+02   3.0124378e+02   1.9572636e+02   4.0874553e+02   2.1166455e+02   2.6566229e+02  -5.0609091e+00   1.7422124e+02   1.5096455e+02   1.8609556e+02   9.5452727e+01   2.4274469e+02   3.7209455e+02   5.0845607e+02   1.7392182e+02   3.5892625e+02   2.7805091e+02   3.6591411e+02   1.8270636e+02   4.7294985e+02   1.8880091e+02   3.3177684e+02   1.5550727e+02   4.7270396e+02   2.5479727e+02   3.8290349e+02   1.4574273e+02   3.9214422e+02   2.4502636e+02   4.7342062e+02   1.4769091e+02   4.5236018e+02   1.9460455e+02   3.1763709e+02   1.7057182e+02   3.6489062e+02   2.9414727e+02   4.7358004e+02   2.0854636e+02   2.6848720e+02   2.2426000e+02   3.8778647e+02   2.8104909e+02   4.7015062e+02   1.4507818e+02   3.4369375e+02   1.8642636e+02   1.8677316e+02   3.2371273e+02   1.4697025e+02   2.2439545e+02   3.4735109e+02   1.7194000e+02   2.5195298e+02   4.0051727e+02   6.0016800e+01   1.3634273e+02   2.6537258e+02   1.6216636e+02   2.0139851e+02   2.3447818e+02   1.6968538e+02   1.0330636e+02   2.2929731e+02   1.1917455e+02   2.6051695e+02   1.2532000e+02   2.2393440e+02   1.6465000e+02   1.3070073e+02   1.4289000e+02   1.4474516e+02   1.1833636e+02   1.3971764e+02   1.3006000e+02   1.5162156e+02   1.2077455e+02   2.5441349e+02   1.3628455e+02   2.5105905e+02   8.0219091e+01   1.4891520e+02   2.3921182e+02   2.3499851e+02   1.9240636e+02   3.1926295e+02   1.7888091e+02   3.1951680e+02   2.4370091e+02   2.8431575e+02   1.8308273e+02   2.5607975e+02   1.4211727e+02   2.7469607e+02   4.0836818e+02   9.8401455e+01   2.1206091e+02   2.4362967e+02   2.0490909e+02   4.3090818e+02   2.3868909e+02   3.0466396e+02   2.3802818e+02   2.6802502e+02   1.9369273e+02   3.7868004e+02   2.0453636e+02   2.7828618e+02   2.0700364e+02   2.6710607e+02   1.8639182e+02   2.8416593e+02   5.6866364e+01   2.5348251e+02   1.0610182e+02   2.2631458e+02   1.6285545e+02   2.1202884e+02   1.7047364e+02   2.1006847e+02   4.2537273e+01   7.4252473e+01   1.0194364e+02   2.1061451e+02   7.2730909e+01   7.8296982e+01
   2.6706000e+02   2.6565520e+02   2.1964909e+02   3.9800171e+02   1.1645182e+02   3.1331204e+02   1.7286818e+02   5.0056055e+02   2.3227909e+02   4.8189767e+02   3.8436818e+02   4.9379509e+02   1.7224818e+02   4.1868469e+02   2.5643909e+02   4.0922396e+02   2.1891909e+02   2.3088011e+02   1.9724000e+02   5.3733716e+02   5.5240273e+02   1.5081415e+02   3.4275000e+02   2.0622000e+02   1.9836455e+02   3.8407902e+02   2.2716091e+02   4.9390804e+02   1.3632455e+02   2.2367858e+02   4.4850000e+02   1.0189091e+02   1.6471364e+02   3.5821836e+02   1.4193727e+02   3.2046775e+02   2.1048545e+02   2.9632025e+02   2.0913455e+02   4.6640378e+02   1.2081273e+02   2.0331680e+02   1.0875818e+02   1.7991935e+02   1.4331091e+02   1.9793876e+02   8.6858182e+01   1.2500498e+02   2.1589364e+02   1.4194760e+02   1.2728455e+02   1.1736815e+02   2.2736636e+02   4.3574615e+02   2.5156455e+02   3.3846211e+02   1.5708455e+02   4.3467142e+02   6.1455636e+02   7.2623673e+01   1.5090273e+02   4.8309233e+02   5.2466727e+02   6.4115753e+02   2.1301909e+02   3.6473302e+02   1.4851273e+02   4.5152625e+02   1.9573636e+02   3.7215109e+02   3.3109636e+02   2.9510138e+02   5.1160545e+02   2.6196611e+02   1.9944364e+02   4.4012451e+02   2.7736182e+02   5.2601469e+02   1.6099000e+02   4.3551716e+02   2.5650818e+02   4.0666753e+02   2.1331455e+02   4.0727393e+02   2.0987545e+02   4.2206451e+02   2.5174909e+02   4.3711371e+02   2.1154818e+02   2.4600796e+02   4.7816455e+02   1.3847775e+02   1.4270636e+02   3.8892258e+02   2.0259455e+02   3.3291516e+02   1.7405273e+02   2.1897033e+02   1.3565091e+02   1.6508702e+02   1.3185273e+02   1.7860542e+02   9.9125455e+01   1.5480633e+02   2.1009182e+02   3.2230084e+02   4.0948636e+02   3.6646473e+02   2.3523000e+02   5.5467705e+02   2.2921455e+02   3.4493920e+02   2.5146455e+02   5.1633829e+02   1.3770727e+02   2.9194160e+02   2.7020727e+02   5.3363705e+02   2.0618091e+02   4.3562280e+02   2.3864364e+02   5.0533578e+02   3.4660455e+02   5.2990527e+02   1.5512000e+02   3.6524131e+02   1.9954273e+02   3.9105113e+02   2.7226000e+02   4.8321465e+02   3.9070545e+02   2.6588993e+02   2.1299455e+02   3.8171044e+02   2.7576636e+02   5.6919778e+02   2.4418727e+02   5.6143593e+02   2.2499727e+02   4.9176113e+02   3.5367636e+02   5.0848498e+02   3.7417636e+02   4.9678589e+02   3.2010545e+02   1.6493338e+02   5.7005727e+02   4.7529964e+01   2.5113455e+02   3.0111560e+02   9.5622727e+01   2.9829564e+02   1.8114636e+02   3.6772102e+02   2.1635818e+02   4.7623589e+02   1.2048818e+02   3.4700458e+02   4.5690182e+02   3.3241785e+02   2.4805000e+02   4.7466509e+02   2.3726000e+02   4.6958011e+02   1.6447273e+02   4.4939855e+02   2.6432909e+02   3.2507367e+02   1.7662091e+02   4.2499124e+02   1.6611727e+02   4.1447880e+02   5.0868364e+02   4.7674531e+02   1.6726636e+02   2.1332505e+02   1.5516727e+02   2.6572116e+02   1.4979364e+02   2.7079469e+02   4.8353727e+02   2.6572156e+02   1.8362545e+02   2.7798451e+02   1.7675455e+02   2.6165327e+02   1.7518818e+02   2.4352495e+02   1.2418636e+02   3.2346691e+02   9.9005455e+01   1.7911138e+02   1.1790455e+02   2.2779673e+02   9.8324545e+01   1.2174313e+02   9.1192727e+01   1.0767004e+02   1.0775455e+02   1.7863691e+02   2.7595455e+02   1.9499818e+02   4.0606818e+02   3.6453273e+02   4.5665818e+02   2.8930098e+02   2.0613091e+02   4.2492862e+02   1.7556182e+02   4.5945687e+02   3.8743455e+02   2.5093705e+02   1.0922682e+03   6.9841127e+02   2.0109545e+02   2.1828418e+02   1.9394091e+02   4.5814291e+02   3.0037091e+02   2.9937305e+02   1.8061455e+02   4.9600811e+02   3.5379909e+02   5.0057244e+02   1.6522364e+02   3.6553484e+02   2.5093727e+02   4.6930502e+02   1.2443364e+02   4.0175713e+02   2.6204727e+02   5.4203713e+02   2.3203091e+02   4.4942480e+02   1.9126091e+02   4.4475731e+02   1.8994455e+02   3.8229444e+02   1.6356000e+02   4.2238520e+02   5.4290909e+02   2.0235182e+02   1.6606364e+02   3.7093673e+02   2.6513909e+02   2.4597615e+02   2.2712545e+02   4.2042905e+02   1.9234545e+02   5.4031236e+02   2.8137818e+02   3.2370702e+02   1.6688000e+02   3.5029778e+02   1.3983636e+02   4.3299673e+02   1.5877455e+02   2.4878349e+02   1.1939091e+01   1.9420124e+02   1.6662455e+02   2.2039276e+02   1.1467273e+02   1.9209709e+02   4.1375455e+02   5.3645327e+02   1.7047182e+02   3.8809225e+02   2.4749091e+02   3.8924891e+02   2.0281636e+02   4.5489105e+02   2.3124091e+02   3.0182164e+02   2.4839727e+02   4.1282276e+02   2.4879727e+02   4.3682349e+02   1.3852273e+02   4.4950182e+02   2.1947636e+02   4.8135462e+02   1.5858091e+02   3.7259898e+02   1.5016455e+02   3.6285229e+02   2.0535182e+02   3.6577822e+02   3.3658727e+02   5.1096484e+02   1.7332636e+02   2.5997480e+02   2.2882000e+02   4.0353167e+02   2.8448909e+02   5.6332542e+02   1.8874818e+02   3.5009015e+02   1.5475636e+02   1.5208676e+02   3.6960273e+02   1.3529905e+02   2.1183545e+02   3.6379589e+02   1.6994000e+02   2.4844298e+02   4.4662727e+02   8.2778000e+01   1.3056273e+02   1.9895498e+02   1.7494636e+02   2.6060611e+02   2.4380818e+02   1.4571898e+02   1.2352636e+02   3.0145971e+02   1.4772455e+02   2.9534295e+02   1.2266000e+02   2.5869720e+02   1.8298000e+02   1.0857433e+02   1.8400000e+02   1.8268636e+02   6.5996364e+01   1.4268484e+02   1.2095000e+02   1.6291036e+02   1.9755455e+02   2.5683109e+02   1.5650455e+02   2.0444145e+02   7.5999091e+01   1.0825280e+02   2.0021182e+02   2.9077851e+02   1.4595636e+02   3.5408895e+02   1.6266091e+02   3.6492440e+02   2.3670091e+02   2.9064575e+02   1.8641273e+02   2.6370335e+02   1.4578727e+02   2.7952247e+02   4.2980818e+02   1.2024625e+02   2.4984091e+02   1.7560727e+02   1.7301909e+02   4.1023938e+02   2.2501909e+02   2.7908756e+02   2.3936818e+02   2.8291782e+02   1.9169273e+02   3.5962004e+02   2.2764636e+02   2.5565738e+02   2.0322364e+02   2.8807847e+02   1.4306182e+02   2.8086233e+02   6.3096364e+01   2.2387411e+02   8.4431818e+01   1.5971818e+02   1.5830545e+02   2.3373284e+02   1.5836364e+02   1.6892727e+02   3.9537273e+01   5.7272473e+01   8.7723636e+01   1.6364211e+02   5.4060909e+01   1.3101058e+02
   2.5128000e+02   1.9824760e+02   1.9364909e+02   3.5886171e+02   1.1756182e+02   2.9966324e+02   1.6208818e+02   4.0976295e+02   1.8861909e+02   5.5517047e+02   3.9302818e+02   4.6477229e+02   1.5146818e+02   3.8767709e+02   2.6820909e+02   5.1195236e+02   3.0391909e+02   2.5430011e+02   1.6658000e+02   4.9590996e+02   5.3684273e+02   1.2328895e+02   3.6897000e+02   2.4567240e+02   2.2525455e+02   4.4003782e+02   1.9449091e+02   5.4208164e+02   1.7943455e+02   2.1000978e+02   4.7138000e+02   1.1584051e+02   2.0009364e+02   3.6838796e+02   1.5704727e+02   2.4647895e+02   2.2570545e+02   3.1777265e+02   2.9055455e+02   3.3831018e+02   1.6614273e+02   2.1858040e+02   1.3353818e+02   2.4393695e+02   1.1965091e+02   1.5961156e+02   9.1968182e+01   1.4614618e+02   1.3578364e+02   1.7558640e+02   1.1295455e+02   1.0818455e+02   1.9114636e+02   4.1953375e+02   2.8256455e+02   3.5031211e+02   1.5908455e+02   3.7418142e+02   7.5222636e+02   1.0461007e+02   1.9690273e+02   3.8630233e+02   5.0566727e+02   6.0189753e+02   2.3157909e+02   3.4636822e+02   1.9251273e+02   4.1100625e+02   2.2048636e+02   4.0854109e+02   2.7165636e+02   3.3640658e+02   5.3616545e+02   2.4678131e+02   1.6766364e+02   4.1311691e+02   2.1614182e+02   4.3780229e+02   2.0877000e+02   3.7902476e+02   2.0661818e+02   3.6421873e+02   1.8642455e+02   3.6342513e+02   1.9065545e+02   4.2694211e+02   2.0363909e+02   4.6496251e+02   2.3987818e+02   2.5163156e+02   4.8360455e+02   1.5415255e+02   1.6214636e+02   3.0547738e+02   1.8604455e+02   3.3534916e+02   1.5038273e+02   3.1998393e+02   1.0998091e+02   1.3125062e+02   1.3373273e+02   1.8911502e+02   9.1245455e+01   1.8543673e+02   1.7853182e+02   3.3816564e+02   4.8014636e+02   3.4936193e+02   2.2368000e+02   5.2249105e+02   3.1654455e+02   2.9783280e+02   2.4602455e+02   4.8188349e+02   1.8337727e+02   3.2295800e+02   2.5820727e+02   6.0992705e+02   2.0863091e+02   4.7187680e+02   2.4320364e+02   4.7886098e+02   3.3627455e+02   5.3518167e+02   2.1512000e+02   2.6532131e+02   1.9954273e+02   4.2427113e+02   3.3404000e+02   4.1527225e+02   4.0792545e+02   2.5906233e+02   2.1499455e+02   3.6488044e+02   2.8343636e+02   5.2913418e+02   2.2929727e+02   4.6351713e+02   1.9155727e+02   4.9265633e+02   3.2567636e+02   5.0194498e+02   3.2240636e+02   4.8758749e+02   3.4265545e+02   1.2290938e+02   4.8116727e+02   7.0531164e+01   2.6879455e+02   2.8114280e+02   9.2962727e+01   2.0661844e+02   1.9570636e+02   2.9111622e+02   2.5469818e+02   4.0016869e+02   1.9803818e+02   4.0847058e+02   4.8068182e+02   3.0318545e+02   2.6994000e+02   4.4147389e+02   2.2537000e+02   3.8841131e+02   1.6714273e+02   4.5707495e+02   2.6255909e+02   2.8655527e+02   1.8596091e+02   4.1669404e+02   1.7345727e+02   3.8545160e+02   4.3435364e+02   4.7769171e+02   1.1337636e+02   2.1663625e+02   1.6039727e+02   2.3796276e+02   1.3646364e+02   2.6842109e+02   4.8142727e+02   2.6578036e+02   1.4840545e+02   2.7903211e+02   1.2764455e+02   2.2792207e+02   1.5474818e+02   2.6116015e+02   1.6473636e+02   3.0889291e+02   6.5345455e+01   1.8769418e+02   9.7904545e+01   1.5717673e+02   9.0324545e+01   1.1338313e+02   9.3082727e+01   1.3196884e+02   8.7874545e+01   1.8467731e+02   3.2318455e+02   1.6032978e+02   4.4951818e+02   2.8172673e+02   2.2076818e+02   4.2695218e+02   1.7557091e+02   4.2026342e+02   2.0301182e+02   5.0826087e+02   4.2876455e+02   3.1896065e+02   1.0798282e+03   7.1485647e+02   2.2498545e+02   1.9559298e+02   1.6816091e+02   5.0053531e+02   3.5759091e+02   2.4557545e+02   1.7083455e+02   5.2079051e+02   2.8123909e+02   4.2737724e+02   1.7300364e+02   4.3168244e+02   2.9871727e+02   4.5882262e+02   1.5132364e+02   4.2860593e+02   2.9827727e+02   4.8213873e+02   1.6959091e+02   4.2820000e+02   1.9126091e+02   3.7975731e+02   2.2061455e+02   4.2573084e+02   1.3156000e+02   3.4005520e+02   5.2468909e+02   2.1336942e+02   1.5039364e+02   3.4819033e+02   2.2924909e+02   2.3073735e+02   2.7334545e+02   3.9917145e+02   2.4756545e+02   4.5955476e+02   2.8715818e+02   2.6969462e+02   1.2132000e+02   2.9749258e+02   1.6917636e+02   4.4675953e+02   1.9044455e+02   2.4257989e+02   8.2690909e+00   1.8871484e+02   1.4284455e+02   2.4463516e+02   1.1990273e+02   2.2989869e+02   4.2164455e+02   3.8927207e+02   2.4403182e+02   2.7053745e+02   1.7527091e+02   4.8547651e+02   1.9959636e+02   4.1592865e+02   1.9669091e+02   3.3292564e+02   1.4639727e+02   5.3176276e+02   2.8513727e+02   4.7869629e+02   1.7430273e+02   4.2197942e+02   2.0169636e+02   4.4954702e+02   1.5480091e+02   3.5079138e+02   2.3716455e+02   3.6900229e+02   2.0180182e+02   3.6717222e+02   3.6614727e+02   4.8071004e+02   1.8921636e+02   2.2825360e+02   2.4137000e+02   4.2208767e+02   2.9271909e+02   5.5866702e+02   1.9252818e+02   4.0456775e+02   1.5020636e+02   1.5545076e+02   2.5727273e+02   1.7895545e+02   2.1394545e+02   3.4562709e+02   1.2550000e+02   3.2033818e+02   4.4495727e+02   6.8691600e+01   1.4345273e+02   2.6436378e+02   1.7528636e+02   2.0423891e+02   1.8802818e+02   1.8562138e+02   1.2619636e+02   2.7369611e+02   1.0961455e+02   2.9917175e+02   1.2977000e+02   2.7057840e+02   1.4842000e+02   1.0199913e+02   1.8344000e+02   1.5039116e+02   5.7556364e+01   1.2147004e+02   1.2084000e+02   1.4602916e+02   1.5155455e+02   2.5629109e+02   1.4794455e+02   2.2123625e+02   1.0810909e+02   1.0712400e+02   1.9265182e+02   2.8194331e+02   1.7529636e+02   3.8941175e+02   1.9288091e+02   3.4473680e+02   2.0747091e+02   2.9943415e+02   2.0586273e+02   2.7292735e+02   1.5356727e+02   2.7767007e+02   4.5513818e+02   1.1398985e+02   2.2639091e+02   2.8637327e+02   2.2312909e+02   4.6179058e+02   2.1190909e+02   3.1102636e+02   2.2091818e+02   3.2306382e+02   1.7158273e+02   3.5866884e+02   1.9775636e+02   2.6893858e+02   1.8755364e+02   2.6455207e+02   1.4239182e+02   2.7924593e+02   5.6756364e+01   2.3938131e+02   9.8431818e+01   1.8326818e+02   1.5196545e+02   1.9846004e+02   1.4169364e+02   2.0626087e+02   5.0317273e+01   6.5740073e+01   7.6173636e+01   1.6367611e+02   8.1280909e+01   1.2083298e+02
   3.4739000e+02   2.2533880e+02   1.7741909e+02   3.7327011e+02   1.1323182e+02   2.6733964e+02   2.3997818e+02   3.0764175e+02   2.3461909e+02   5.7371047e+02   4.0047818e+02   4.7661629e+02   1.6557818e+02   4.6532829e+02   2.6943909e+02   4.3351396e+02   2.4713909e+02   2.6440251e+02   2.0002000e+02   4.8134476e+02   6.1373273e+02   8.6247745e+01   3.6086000e+02   2.9399120e+02   2.0247455e+02   4.0975022e+02   2.1549091e+02   5.1728164e+02   1.4843455e+02   1.8437978e+02   4.1816000e+02   9.7098109e+01   1.7909364e+02   3.9544796e+02   1.5138727e+02   2.6837175e+02   2.0959545e+02   3.0006145e+02   2.9884455e+02   3.5964698e+02   1.4203273e+02   2.2616920e+02   1.3197818e+02   2.0272175e+02   9.1870909e+01   1.7116396e+02   9.6968182e+01   1.5252618e+02   9.9783636e+01   1.9323640e+02   1.1606455e+02   1.2249575e+02   1.9836636e+02   3.7929615e+02   2.3834455e+02   3.1229971e+02   1.3463455e+02   4.1969742e+02   7.7855636e+02   8.4393673e+01   1.5612273e+02   4.0567473e+02   4.3277727e+02   6.1239873e+02   2.2579909e+02   3.6394062e+02   1.3285273e+02   4.3321905e+02   2.0248636e+02   4.0486109e+02   2.6776636e+02   3.2471778e+02   5.3282545e+02   2.0904851e+02   1.8800364e+02   4.3837971e+02   2.6469182e+02   5.3135829e+02   2.4454000e+02   3.7583316e+02   2.9672818e+02   3.5278993e+02   1.9809455e+02   3.5527153e+02   1.7454545e+02   4.6023091e+02   2.3218909e+02   4.9767851e+02   1.9365818e+02   3.1943916e+02   4.7849455e+02   1.2767135e+02   1.5092636e+02   3.2537498e+02   1.7837455e+02   3.4640276e+02   1.5260273e+02   2.9113633e+02   1.2876091e+02   1.7752822e+02   1.0773273e+02   2.0253502e+02   1.1290545e+02   1.7126393e+02   2.1431182e+02   3.3385324e+02   4.3459636e+02   3.8089593e+02   2.1001000e+02   5.6302465e+02   1.8376455e+02   2.9957520e+02   2.2946455e+02   4.7264829e+02   1.6837727e+02   3.0737800e+02   3.1442727e+02   5.3587945e+02   2.2996091e+02   5.2661040e+02   2.3375364e+02   5.1605698e+02   3.3905455e+02   5.3395927e+02   1.5568000e+02   3.2196651e+02   2.1321273e+02   4.1483753e+02   2.8893000e+02   4.8044105e+02   3.1159545e+02   1.8898873e+02   2.0932455e+02   3.5666404e+02   2.7776636e+02   4.9636778e+02   2.2473727e+02   4.3232193e+02   2.3521727e+02   4.5416353e+02   2.7878636e+02   4.9069618e+02   3.1251636e+02   4.6748869e+02   3.2587545e+02   1.3781178e+02   4.9105727e+02   8.3629964e+01   2.5813455e+02   3.2843560e+02   8.1072727e+01   2.6134964e+02   1.8448636e+02   3.0412382e+02   2.7647818e+02   5.1476629e+02   1.7781818e+02   3.2963818e+02   4.9301182e+02   3.5219905e+02   2.7405000e+02   4.6936509e+02   2.1637000e+02   4.0391131e+02   1.7525273e+02   4.4153615e+02   2.6366909e+02   2.3390647e+02   1.3529091e+02   4.2962764e+02   1.7400727e+02   4.2717760e+02   4.9535364e+02   4.5759171e+02   1.7959636e+02   1.3655865e+02   1.4594727e+02   2.4456876e+02   1.2391364e+02   2.4242509e+02   4.1708727e+02   2.9425756e+02   1.7729545e+02   2.8405091e+02   1.4387455e+02   2.2195367e+02   1.5607818e+02   2.8205375e+02   1.5062636e+02   2.9457171e+02   1.2323545e+02   1.7472298e+02   1.4479455e+02   1.9787553e+02   9.5874545e+01   9.3609127e+01   9.4302727e+01   1.2898124e+02   1.1553455e+02   1.5213451e+02   2.4895455e+02   1.1459818e+02   3.6784818e+02   2.7304033e+02   2.1665818e+02   3.9584098e+02   2.2102091e+02   4.6140742e+02   2.2501182e+02   5.6928087e+02   4.6110455e+02   2.7382345e+02   1.1484982e+03   7.1925287e+02   2.2075545e+02   1.5949138e+02   1.8094091e+02   4.5440291e+02   3.1137091e+02   2.6260305e+02   1.7283455e+02   4.0229051e+02   3.1934909e+02   4.2254844e+02   2.0422364e+02   4.9418484e+02   2.3860727e+02   5.1007142e+02   1.2132364e+02   3.9622593e+02   2.1727727e+02   4.5539873e+02   1.8692091e+02   3.6559360e+02   1.7760091e+02   3.7219011e+02   2.0572455e+02   4.4515204e+02   1.3533000e+02   3.0364360e+02   5.1757909e+02   2.1737822e+02   1.2928364e+02   3.2120913e+02   2.5513909e+02   2.2266615e+02   2.6523545e+02   4.1316025e+02   1.9812545e+02   4.4750996e+02   2.4571818e+02   2.6800982e+02   1.7243000e+02   1.9840378e+02   1.9394636e+02   4.4821793e+02   1.7533455e+02   2.9089869e+02  -8.6209091e+00   1.7606604e+02   1.5251455e+02   2.3352156e+02   1.1779273e+02   1.9640749e+02   4.3553455e+02   3.6616087e+02   1.8870182e+02   3.8796385e+02   2.4161091e+02   4.8416931e+02   1.5970636e+02   3.8000985e+02   2.0191091e+02   3.4661804e+02   1.4283727e+02   4.3393756e+02   2.4879727e+02   4.1627349e+02   1.9841273e+02   3.9693062e+02   1.9691636e+02   4.1792942e+02   1.8591091e+02   3.3574258e+02   1.7238455e+02   4.2263469e+02   2.0124182e+02   4.4665702e+02   2.7336727e+02   4.6157244e+02   1.8554636e+02   1.9132720e+02   2.3237000e+02   4.2935767e+02   2.4948909e+02   4.5267542e+02   1.5807818e+02   3.6499375e+02   1.6686636e+02   1.7900796e+02   3.4905273e+02   1.6039305e+02   2.6628545e+02   3.0377989e+02   1.5605000e+02   3.1189418e+02   4.5584727e+02   7.3040400e+01   1.1779273e+02   3.1508658e+02   2.2628636e+02   2.1160891e+02   1.8447818e+02   1.5368538e+02   1.4952636e+02   2.8382971e+02   1.1694455e+02   2.6269535e+02   1.5888000e+02   2.1502960e+02   1.7887000e+02   1.3456313e+02   1.5122000e+02   1.3274876e+02   5.5886364e+01   1.1137364e+02   7.7510000e+01   1.4660556e+02   1.3766455e+02   1.9362229e+02   1.4350455e+02   2.2081145e+02   8.3439091e+01   1.3898760e+02   1.7321182e+02   3.1849851e+02   1.6484636e+02   4.2102775e+02   1.3443091e+02   3.0274280e+02   2.3703091e+02   3.0361935e+02   1.6786273e+02   2.5229735e+02   1.3678727e+02   2.0757247e+02   3.2869818e+02   1.2299505e+02   2.5384091e+02   2.7739727e+02   2.3001909e+02   3.9711938e+02   1.9079909e+02   3.1627516e+02   3.0624818e+02   2.9945742e+02   2.0758273e+02   3.4800884e+02   2.0020636e+02   2.4941258e+02   2.2555364e+02   2.7829207e+02   1.0706182e+02   2.6618233e+02   4.3206364e+01   2.7779531e+02   1.2132182e+02   2.1409698e+02   1.3985545e+02   2.3175884e+02   1.4280364e+02   1.8284207e+02   3.4867273e+01   8.4086073e+01   1.0083364e+02   1.5103331e+02   4.5060909e+01   1.2140058e+02
   3.0517000e+02   3.0104640e+02   1.9108909e+02   3.7406651e+02   9.0901818e+01   2.9612604e+02   1.4864818e+02   4.4783815e+02   2.5694909e+02   4.8137407e+02   3.9924818e+02   3.6516469e+02   1.9679818e+02   5.0316069e+02   2.3809909e+02   4.4869116e+02   2.5880909e+02   2.7890891e+02   2.3313000e+02   5.3691596e+02   5.9518273e+02   1.3573175e+02   3.3386000e+02   2.4504120e+02   1.5558455e+02   3.5361142e+02   2.1238091e+02   4.7465044e+02   1.6054455e+02   2.3596098e+02   4.4172000e+02   9.9873309e+01   1.9846364e+02   2.7201836e+02   1.7193727e+02   2.3917775e+02   2.1092545e+02   3.1106505e+02   2.3041455e+02   3.7212138e+02   1.4669273e+02   1.8013640e+02   1.6153818e+02   2.5435695e+02   1.0042091e+02   1.7480996e+02   8.4188182e+01   1.4976858e+02   1.1567364e+02   2.1385520e+02   1.0283455e+02   1.0710415e+02   1.9880636e+02   3.7159095e+02   2.9056455e+02   3.0567211e+02   2.1563455e+02   3.3765742e+02   7.6910636e+02   9.9479673e+01   1.7623273e+02   4.0928593e+02   4.7822727e+02   6.6231273e+02   2.2223909e+02   3.6744542e+02   1.9674273e+02   4.5632785e+02   2.1348636e+02   4.2548109e+02   3.0287636e+02   3.1001898e+02   5.3360545e+02   2.3665611e+02   1.8266364e+02   4.7680691e+02   2.4836182e+02   5.2755469e+02   1.9277000e+02   3.8163476e+02   2.7550818e+02   4.0581753e+02   2.0409455e+02   3.7068153e+02   1.5765545e+02   3.7202211e+02   2.0941909e+02   4.6450011e+02   1.8543818e+02   3.1231676e+02   4.3105455e+02   1.8990655e+02   1.8770636e+02   3.3355258e+02   1.6870455e+02   3.7862636e+02   1.8472273e+02   3.1778673e+02   1.2120091e+02   1.8246302e+02   9.0962727e+01   1.7020662e+02   9.7795455e+01   1.4891273e+02   1.9153182e+02   3.2223564e+02   4.2703636e+02   3.6872073e+02   2.2546000e+02   4.9145865e+02   1.7321455e+02   2.4252920e+02   2.5213455e+02   4.8272469e+02   1.4581727e+02   3.6351280e+02   2.6108727e+02   5.4002665e+02   2.5196091e+02   4.8096040e+02   2.4687364e+02   6.1489738e+02   2.9216455e+02   6.0260047e+02   1.6945000e+02   3.3253491e+02   2.3654273e+02   4.5475113e+02   2.6160000e+02   4.5362745e+02   3.3670545e+02   2.0008993e+02   2.3554455e+02   3.3645644e+02   2.6565636e+02   5.2633658e+02   1.8406727e+02   4.3602553e+02   1.9999727e+02   3.9731113e+02   3.4234636e+02   4.9072138e+02   2.9529636e+02   4.8809629e+02   3.4532545e+02   1.2658578e+02   5.2128727e+02   1.7091564e+01   2.6679455e+02   3.1752280e+02   9.2852727e+01   3.3196724e+02   1.5881636e+02   2.7472742e+02   2.2991818e+02   4.8682109e+02   1.8948818e+02   3.3770458e+02   4.7379182e+02   3.2373665e+02   2.6372000e+02   4.4775149e+02   1.6415000e+02   3.8575891e+02   1.9358273e+02   4.2984975e+02   2.2432909e+02   2.7161367e+02   1.3896091e+02   4.1222404e+02   1.3378727e+02   4.3295520e+02   4.4291364e+02   3.6034691e+02   1.6081636e+02   1.8251105e+02   1.5050727e+02   3.1753396e+02   1.2979364e+02   2.7150469e+02   4.4342727e+02   2.8115036e+02   1.6840545e+02   2.3776211e+02   1.4575455e+02   2.0602327e+02   2.1241818e+02   2.7176655e+02   1.3929636e+02   3.1181811e+02   9.0785455e+01   1.7965898e+02   1.6235455e+02   1.3991073e+02   7.0874545e+01   1.5604913e+02   9.1082727e+01   1.4723884e+02   5.7204545e+01   1.6457091e+02   1.8240455e+02   1.5303218e+02   3.3851818e+02   3.2549673e+02   2.0698818e+02   3.5683458e+02   1.7168091e+02   5.0146462e+02   1.5956182e+02   5.0851687e+02   3.4532455e+02   2.4574585e+02   1.1039382e+03   6.8425767e+02   2.2064545e+02   2.2761018e+02   1.9360091e+02   4.9506011e+02   3.0059091e+02   2.3824545e+02   2.0039455e+02   4.8497571e+02   3.1768909e+02   4.5357124e+02   2.1288364e+02   4.5894204e+02   2.9682727e+02   5.2552382e+02   1.4721364e+02   4.3637473e+02   2.0671727e+02   3.7557353e+02   1.6192091e+02   4.2214360e+02   2.0048091e+02   3.4223971e+02   2.5617455e+02   3.9644604e+02   1.3933000e+02   3.9543360e+02   5.1690909e+02   2.2721182e+02   1.1206364e+02   3.2470673e+02   2.3802909e+02   2.3726495e+02   2.1934545e+02   4.1283145e+02   2.0545545e+02   4.4626356e+02   2.7782818e+02   2.7922102e+02   1.5521000e+02   2.8334138e+02   1.9928636e+02   4.7868073e+02   1.7577455e+02   3.4420349e+02  -1.5170909e+01   2.0303004e+02   1.6562455e+02   1.8714276e+02   1.2667273e+02   2.1469709e+02   3.4042455e+02   4.0042967e+02   1.7070182e+02   4.4207385e+02   2.6861091e+02   4.2233931e+02   1.3648636e+02   4.0764745e+02   1.7813091e+02   3.3541044e+02   1.2717727e+02   3.8930036e+02   2.3657727e+02   4.4902109e+02   2.0908273e+02   3.8130702e+02   2.5314636e+02   3.9221102e+02   1.3758091e+02   3.2471898e+02   1.7905455e+02   3.5465109e+02   2.2769182e+02   4.8532102e+02   3.2358727e+02   4.6200484e+02   1.5387636e+02   2.1886080e+02   3.1960000e+02   3.8404927e+02   2.5115909e+02   3.7976182e+02   1.7452818e+02   3.5067775e+02   1.2475636e+02   1.9403676e+02   3.2683273e+02   2.1750065e+02   1.7428545e+02   3.1113989e+02   1.7016000e+02   2.6265538e+02   3.6151727e+02   5.3366800e+01   1.5767273e+02   3.8622618e+02   2.3550636e+02   2.1976131e+02   1.7391818e+02   1.7409018e+02   1.2630636e+02   2.7412731e+02   9.9724545e+01   2.7796295e+02   1.5743000e+02   3.0291560e+02   1.5031000e+02   1.1729793e+02   1.2467000e+02   9.9542764e+01   5.3776364e+01   1.4743244e+02   9.9170000e+01   1.5932276e+02   1.1433455e+02   1.3492869e+02   1.5572455e+02   1.9916385e+02   7.7999091e+01   1.1787280e+02   2.2299182e+02   2.6218611e+02   1.8217636e+02   3.7419135e+02   1.5099091e+02   3.2863800e+02   2.1270091e+02   3.0468575e+02   2.0719273e+02   2.4626095e+02   1.5256727e+02   3.2986007e+02   4.3602818e+02   8.7408655e+01   2.7295091e+02   2.3231847e+02   2.3301909e+02   4.1799938e+02   2.3723909e+02   2.7510996e+02   2.5458818e+02   3.0248022e+02   2.1325273e+02   3.5911524e+02   2.4042636e+02   2.2996498e+02   2.2077364e+02   2.6755447e+02   1.4628182e+02   2.7537473e+02   5.4096364e+01   2.1847411e+02   1.2910182e+02   1.6059458e+02   1.3441545e+02   1.9886404e+02   1.5169364e+02   1.4646087e+02   5.6867273e+01   1.1243607e+02   6.0943636e+01   1.9578451e+02   6.7620909e+01   1.1059578e+02
   2.9173000e+02   2.1357160e+02   1.5441909e+02   4.1822011e+02   1.5545182e+02   3.5841204e+02   1.7319818e+02   4.3798415e+02   2.5227909e+02   4.9652767e+02   4.2202818e+02   4.1289229e+02   1.4701818e+02   3.9926309e+02   2.2598909e+02   4.0587996e+02   2.5802909e+02   2.9420131e+02   1.9880000e+02   5.8888236e+02   6.0107273e+02   1.3726055e+02   3.9875000e+02   2.1662000e+02   1.6503455e+02   3.5985542e+02   1.9272091e+02   4.5222324e+02   1.5887455e+02   1.9409458e+02   4.3950000e+02   6.6500909e+01   2.3809364e+02   3.0672796e+02   1.5171727e+02   2.5712535e+02   2.5092545e+02   3.3275505e+02   2.5684455e+02   3.5572698e+02   1.1669273e+02   1.6730640e+02   1.6042818e+02   1.7466575e+02   1.2187091e+02   1.7676396e+02   9.8858182e+01   1.4159498e+02   1.3845364e+02   2.3492280e+02   1.2472455e+02   1.0791295e+02   1.9825636e+02   4.0641495e+02   3.8289455e+02   3.3728571e+02   1.6985455e+02   3.9798982e+02   7.2099636e+02   9.7668473e+01   1.6301273e+02   3.6234353e+02   4.8010727e+02   5.4483233e+02   2.7157909e+02   3.1516822e+02   1.8085273e+02   3.8470905e+02   1.7536636e+02   3.9153069e+02   2.8087636e+02   3.7122898e+02   4.9293545e+02   2.8790971e+02   1.8877364e+02   4.3953811e+02   2.9858182e+02   5.8676709e+02   1.5510000e+02   3.6598836e+02   2.4172818e+02   4.2507993e+02   1.9097455e+02   3.8362113e+02   1.3676545e+02   3.9858331e+02   2.3952909e+02   4.2809131e+02   1.9187818e+02   2.9002156e+02   4.8405455e+02   1.6366655e+02   1.7981636e+02   3.8573378e+02   1.7426455e+02   3.7318156e+02   1.4727273e+02   3.2156273e+02   9.3650909e+01   1.8644702e+02   1.2162273e+02   1.5375382e+02   1.1990545e+02   1.4859393e+02   2.0164182e+02   2.8986684e+02   4.6470636e+02   4.0904713e+02   2.0534000e+02   4.5639825e+02   2.4810455e+02   3.0464800e+02   2.3313455e+02   4.8847469e+02   2.0348727e+02   3.1623920e+02   3.0331727e+02   4.7453825e+02   2.2929091e+02   4.8211400e+02   2.6075364e+02   4.7311698e+02   3.2349455e+02   4.7842407e+02   1.5601000e+02   3.3683011e+02   2.0843273e+02   4.1610993e+02   2.5748000e+02   4.5762705e+02   3.2892545e+02   1.9605233e+02   2.1699455e+02   3.6361044e+02   3.0454636e+02   5.3377538e+02   2.0529727e+02   3.9498713e+02   2.1044727e+02   3.9325513e+02   2.9067636e+02   4.8274498e+02   2.8262636e+02   5.3187989e+02   3.6410545e+02   1.4552338e+02   5.4672727e+02   6.7286364e+01   2.8535455e+02   3.1070800e+02   1.2829273e+02   3.4713204e+02   1.7203636e+02   3.1211982e+02   2.4747818e+02   4.7930629e+02   1.4770818e+02   4.0138698e+02   4.4656182e+02   3.2668505e+02   2.8994000e+02   4.7498389e+02   2.0871000e+02   4.4086411e+02   1.8525273e+02   4.3162615e+02   2.3021909e+02   2.2658247e+02   1.4685091e+02   3.4482284e+02   9.7117273e+01   3.8032880e+02   4.2979364e+02   2.9483651e+02   1.4192636e+02   2.3957225e+02   1.1916727e+02   2.8571116e+02   1.4368364e+02   3.0406349e+02   4.3486727e+02   2.1272516e+02   1.3340545e+02   2.3445211e+02   1.3287455e+02   2.3750367e+02   1.8485818e+02   2.3908135e+02   1.2884636e+02   3.3976411e+02   8.7235455e+01   1.3560298e+02   1.4857455e+02   1.7590313e+02   1.0987455e+02   1.0403913e+02   9.3752727e+01   1.1980524e+02   7.9874545e+01   1.6009731e+02   2.1006455e+02   1.9703938e+02   3.6362818e+02   2.7681793e+02   1.9776818e+02   3.5257218e+02   1.7335091e+02   4.7189102e+02   2.0734182e+02   4.9736447e+02   4.3454455e+02   2.5627825e+02   1.2073882e+03   6.9387167e+02   2.3875545e+02   1.6605138e+02   1.9283091e+02   4.8590171e+02   2.9015091e+02   2.6086065e+02   1.5139455e+02   4.3389571e+02   3.6723909e+02   4.2027724e+02   1.9300364e+02   4.9331244e+02   2.6949727e+02   5.4516022e+02   1.0143364e+02   4.2781713e+02   2.4560727e+02   4.8891233e+02   1.8947091e+02   4.6982960e+02   1.9537091e+02   3.8098851e+02   2.4194455e+02   4.3125444e+02   1.7178000e+02   3.9039760e+02   4.8979909e+02   2.3527062e+02   1.6295364e+02   3.3129553e+02   2.4924909e+02   2.1358735e+02   2.4678545e+02   3.2163625e+02   2.0567545e+02   4.6335596e+02   2.2537818e+02   3.1418702e+02   1.9643000e+02   2.6059378e+02   2.2072636e+02   4.3074553e+02   1.6300455e+02   2.8022509e+02   1.1939091e+01   2.0031124e+02   1.5096455e+02   2.0387556e+02   1.1445273e+02   2.0211469e+02   3.8364455e+02   3.5686207e+02   1.4714182e+02   4.2017865e+02   2.3116091e+02   4.4178531e+02   1.9992636e+02   4.8746225e+02   2.7213091e+02   2.8477044e+02   2.0294727e+02   4.5956876e+02   2.5490727e+02   4.6178469e+02   1.5974273e+02   4.2902422e+02   2.3080636e+02   4.0066822e+02   1.5558091e+02   3.6227898e+02   1.8560455e+02   3.4868709e+02   1.6569182e+02   4.2439102e+02   2.9758727e+02   4.6030484e+02   2.0076636e+02   2.5043960e+02   2.3782000e+02   3.7470167e+02   2.9893909e+02   5.2616942e+02   1.8530818e+02   3.3647535e+02   1.6597636e+02   2.1684916e+02   3.6238273e+02   1.4498665e+02   2.4383545e+02   3.2023589e+02   1.8183000e+02   2.9183178e+02   4.3295727e+02   6.4651600e+01   1.6434273e+02   3.4058258e+02   2.4894636e+02   1.8290611e+02   2.0547818e+02   1.2756538e+02   1.4074636e+02   2.7419211e+02   1.1739455e+02   3.0654935e+02   1.7121000e+02   2.8804320e+02   1.9320000e+02   9.7086727e+01   1.2478000e+02   1.2631396e+02   6.9776364e+01   1.3371244e+02   1.1484000e+02   1.4361916e+02   1.2555455e+02   1.8770109e+02   1.7117455e+02   2.5070785e+02   7.3329091e+01   1.5102640e+02   2.6377182e+02   2.2114371e+02   2.0295636e+02   3.7341895e+02   1.7110091e+02   3.3880920e+02   2.2025091e+02   2.3463175e+02   1.5530273e+02   2.4575215e+02   1.4689727e+02   2.1309367e+02   4.0691818e+02   1.1929745e+02   2.5228091e+02   2.2819207e+02   2.1301909e+02   4.3092938e+02   1.6901909e+02   2.7501756e+02   2.5158818e+02   2.8128022e+02   2.6992273e+02   3.0202164e+02   2.2609636e+02   2.4267138e+02   2.0322364e+02   3.1673847e+02   1.4306182e+02   2.9974233e+02   7.6096364e+01   2.2749411e+02   9.5651818e+01   2.2815058e+02   1.3641545e+02   2.6948404e+02   1.5969364e+02   2.0971087e+02   3.2317273e+01   8.9290073e+01   8.7723636e+01   2.1186211e+02   4.2280909e+01   7.4952982e+01
   2.6973000e+02   1.9222160e+02   1.4597909e+02   4.1600531e+02   1.4590182e+02   2.9017604e+02   1.6197818e+02   4.5143175e+02   2.5605909e+02   5.4377527e+02   4.2702818e+02   4.3705229e+02   1.3512818e+02   4.4476429e+02   2.5431909e+02   3.8161356e+02   2.8624909e+02   2.4438371e+02   2.0935000e+02   4.2436836e+02   6.9807273e+02   1.3316055e+02   3.8953000e+02   2.6102760e+02   1.4936455e+02   4.2066902e+02   1.9772091e+02   4.5204324e+02   1.4110455e+02   2.2907618e+02   4.1683000e+02   9.2534509e+01   1.4984364e+02   3.2790796e+02   1.5871727e+02   2.3512535e+02   1.9037545e+02   3.3415905e+02   2.6155455e+02   3.9063018e+02   1.2503273e+02   1.7186920e+02   1.8542818e+02   2.3989575e+02   1.3531091e+02   1.9846876e+02   5.5528182e+01   1.7551138e+02   1.1867364e+02   2.0017520e+02   1.1995455e+02   1.0662455e+02   1.8625636e+02   4.4003495e+02   2.5278455e+02   3.0114451e+02   1.8019455e+02   3.3482262e+02   6.9399636e+02   1.1493847e+02   2.0734273e+02   4.0979713e+02   4.5533727e+02   5.7048393e+02   1.9234909e+02   3.8550662e+02   1.8540273e+02   4.2790505e+02   2.0023636e+02   4.0279109e+02   2.7543636e+02   3.1788418e+02   5.3271545e+02   2.1983731e+02   1.2300364e+02   4.5479971e+02   2.7681182e+02   5.1172869e+02   1.8354000e+02   4.0160316e+02   2.8316818e+02   4.1787473e+02   2.2309455e+02   4.0138153e+02   1.9010545e+02   4.1798611e+02   2.1452909e+02   4.6087131e+02   1.5832818e+02   2.7859556e+02   4.6960455e+02   1.5293255e+02   2.1548636e+02   3.4599018e+02   1.9504455e+02   3.6073916e+02   1.3194273e+02   2.8711913e+02   1.1331091e+02   1.8132422e+02   1.1373273e+02   1.8349502e+02   8.6575455e+01   1.5237033e+02   2.0442182e+02   3.1564444e+02   4.4014636e+02   4.1090193e+02   2.1434000e+02   4.4545825e+02   1.9599455e+02   2.4970680e+02   2.1468455e+02   5.0595069e+02   2.0226727e+02   3.3210680e+02   2.5620727e+02   5.3819705e+02   2.3440091e+02   5.5014520e+02   2.0587364e+02   5.1650738e+02   3.5927455e+02   4.7578167e+02   2.2957000e+02   2.1450531e+02   1.9310273e+02   4.5178633e+02   2.6493000e+02   3.9014105e+02   3.0392545e+02   2.1260233e+02   1.8310455e+02   3.6621164e+02   2.6421636e+02   5.2734178e+02   2.4862727e+02   4.6763073e+02   2.2877727e+02   3.3989873e+02   3.2611636e+02   4.7890978e+02   3.9684636e+02   4.8486229e+02   3.4810545e+02   1.9725338e+02   5.0783727e+02   5.7275636e+00   2.6213455e+02   2.9034560e+02   1.0285273e+02   3.5793724e+02   1.9014636e+02   2.8378102e+02   2.6658818e+02   5.4532749e+02   1.8603818e+02   4.1110058e+02   4.6401182e+02   2.9428905e+02   2.8583000e+02   3.9698269e+02   2.0026000e+02   3.9242011e+02   1.8436273e+02   4.1536735e+02   2.2177909e+02   2.6269767e+02   1.1207091e+02   3.4793524e+02   1.4411727e+02   3.3201880e+02   4.4835364e+02   3.9546171e+02   1.4859636e+02   2.4825865e+02   1.2294727e+02   2.5384876e+02   1.2691364e+02   2.8051509e+02   4.2319727e+02   2.3487876e+02   1.6484545e+02   2.5371691e+02   1.3509455e+02   2.6665607e+02   1.9007818e+02   3.0510375e+02   1.4773636e+02   3.1792291e+02   1.0612545e+02   1.6265178e+02   1.3790455e+02   1.6308673e+02   1.0054455e+02   1.2034553e+02   1.4019273e+02   9.4420036e+01   1.0164455e+02   1.3779571e+02   2.6462455e+02   2.1556458e+02   3.7940818e+02   2.4933553e+02   1.9709818e+02   4.2606578e+02   2.0813091e+02   4.7876862e+02   2.4056182e+02   5.1236687e+02   4.3843455e+02   3.1763705e+02   1.2336082e+03   7.9322407e+02   2.0920545e+02   2.0374538e+02   2.0138091e+02   5.0021771e+02   3.5004091e+02   3.0328945e+02   1.7417455e+02   4.5952331e+02   3.7068909e+02   4.2311124e+02   1.8644364e+02   4.8060724e+02   2.8682727e+02   4.9832382e+02   1.3065364e+02   3.8380953e+02   2.5127727e+02   5.4200873e+02   2.0136091e+02   5.1621840e+02   2.2226091e+02   4.7316731e+02   2.4961455e+02   4.5697084e+02   1.9467000e+02   3.8900640e+02   5.3412909e+02   2.3028422e+02   1.2539364e+02   2.1697033e+02   2.3024909e+02   2.3065735e+02   2.3812545e+02   3.7143905e+02   2.3345545e+02   5.4568356e+02   2.7160818e+02   2.7593862e+02   1.8699000e+02   3.7257898e+02   1.9206636e+02   4.2614833e+02   1.6022455e+02   2.8188749e+02   3.6049091e+01   2.6482244e+02   1.8673455e+02   2.6301396e+02   1.1656273e+02   2.0183589e+02   3.4253455e+02   4.7515087e+02   1.8447182e+02   3.9619225e+02   2.4961091e+02   3.7696931e+02   2.5414636e+02   3.8734465e+02   2.0057091e+02   3.7116524e+02   1.6150727e+02   5.2744396e+02   2.1501727e+02   4.3708589e+02   1.8352273e+02   3.8668182e+02   2.3302636e+02   4.4338062e+02   1.8546091e+02   3.5621858e+02   1.7716455e+02   3.5258229e+02   2.5913182e+02   4.4880582e+02   3.0891727e+02   4.6928844e+02   1.9476636e+02   2.4202960e+02   2.6848000e+02   3.7791887e+02   2.6748909e+02   4.8879542e+02   1.7418818e+02   2.9536495e+02   1.8886636e+02   2.2135796e+02   2.8227273e+02   1.6784545e+02   2.0816545e+02   3.5753949e+02   1.5094000e+02   2.6252298e+02   4.1206727e+02   6.7542800e+01   1.6190273e+02   3.4410778e+02   1.2794636e+02   2.5713611e+02   2.0802818e+02   1.9524138e+02   1.1730636e+02   2.8184731e+02   1.1361455e+02   3.2218175e+02   1.1666000e+02   2.8373720e+02   1.5698000e+02   1.1309433e+02   1.3211000e+02   1.7072756e+02   8.8556364e+01   1.2310004e+02   1.2406000e+02   1.4522156e+02   1.3689455e+02   1.9324389e+02   1.2406455e+02   2.3492665e+02   1.0799909e+02   1.3647280e+02   2.5832182e+02   2.1357971e+02   2.1417636e+02   3.6963135e+02   1.7599091e+02   3.4308800e+02   2.4192091e+02   2.5678815e+02   2.0041273e+02   2.7469335e+02   1.7889727e+02   2.5331367e+02   4.5024818e+02   1.2761105e+02   2.3162091e+02   2.5340487e+02   1.9101909e+02   4.9401938e+02   2.0757909e+02   2.5282276e+02   2.0247818e+02   3.2886902e+02   2.3258273e+02   3.3700884e+02   1.6164636e+02   2.7015738e+02   2.2577364e+02   3.2260447e+02   1.1984182e+02   2.9459993e+02   4.6206364e+01   2.9033531e+02   1.3265182e+02   1.4486058e+02   1.4830545e+02   2.6319284e+02   1.3814364e+02   1.7621487e+02   8.8537273e+01   7.6022473e+01   9.0393636e+01   2.1508851e+02   5.7620909e+01   9.5505782e+01
   2.8306000e+02   1.6704520e+02   1.9186909e+02   4.1211411e+02   1.0856182e+02   2.5816324e+02   1.6831818e+02   3.8692455e+02   2.1161909e+02   5.4667047e+02   4.2824818e+02   4.5550469e+02   1.3457818e+02   5.2736829e+02   2.8198909e+02   3.6161996e+02   2.2702909e+02   2.7301131e+02   2.2802000e+02   5.7087476e+02   5.8551273e+02   1.7694535e+02   3.8853000e+02   2.4332760e+02   1.3647455e+02   4.0670022e+02   2.3227091e+02   4.1971924e+02   1.5487455e+02   2.2308458e+02   4.2272000e+02   6.9953309e+01   1.8109364e+02   3.3728796e+02   1.6182727e+02   2.6098655e+02   2.2926545e+02   3.2381785e+02   2.3127455e+02   3.6291258e+02   1.2303273e+02   2.2235920e+02   1.4686818e+02   1.7953055e+02   1.3753091e+02   1.5607116e+02   1.1807818e+02   1.3694738e+02   1.6645364e+02   1.7579280e+02   1.3139455e+02   1.3526935e+02   2.0969636e+02   4.3960975e+02   3.0034455e+02   3.2855971e+02   1.2608455e+02   3.6226142e+02   7.1288636e+02   1.0597727e+02   1.4134273e+02   3.9240713e+02   4.4544727e+02   5.8271513e+02   2.3801909e+02   3.3951302e+02   1.8762273e+02   4.6105745e+02   1.5711636e+02   3.2211069e+02   2.8698636e+02   2.9618018e+02   5.0182545e+02   2.0397851e+02   1.2789364e+02   4.7029851e+02   2.5058182e+02   4.0604709e+02   2.1954000e+02   3.6760316e+02   2.1505818e+02   3.9254353e+02   2.2553455e+02   4.4052633e+02   2.0287545e+02   3.3062451e+02   2.0996909e+02   3.9167611e+02   1.6243818e+02   2.5637676e+02   4.8905455e+02   1.4515655e+02   1.6414636e+02   2.9731738e+02   1.8026455e+02   3.7748156e+02   1.5627273e+02   3.1962273e+02   1.3431091e+02   1.7230422e+02   1.0085273e+02   1.8219542e+02   8.3465455e+01   1.7050913e+02   2.1553182e+02   3.5342564e+02   4.4170636e+02   3.5299713e+02   2.2123000e+02   4.2423705e+02   1.6432455e+02   3.0013040e+02   2.2157455e+02   4.3972949e+02   1.9615727e+02   3.4726560e+02   2.8597727e+02   5.0848545e+02   2.1018091e+02   4.7252280e+02   3.3887364e+02   4.0775738e+02   3.2216455e+02   5.5720047e+02   1.5979000e+02   2.6874771e+02   2.1077273e+02   4.1670273e+02   2.7571000e+02   3.9549865e+02   3.1015545e+02   1.8755393e+02   1.8999455e+02   3.9244044e+02   2.7432636e+02   4.7697298e+02   2.2640727e+02   4.7851833e+02   2.5866727e+02   2.3339753e+02   3.3567636e+02   4.7614498e+02   2.9529636e+02   4.9331629e+02   3.8643545e+02   1.1173698e+02   4.9739727e+02   1.2123276e+02   2.7768455e+02   2.7921160e+02   1.3796273e+02   3.3824844e+02   2.0026636e+02   2.7430142e+02   2.1647818e+02   5.3711629e+02   1.8570818e+02   3.8756698e+02   4.3623182e+02   3.0696145e+02   2.9772000e+02   3.5903149e+02   1.8815000e+02   4.2716891e+02   2.0214273e+02   4.4294495e+02   2.3888909e+02   2.4588887e+02   1.7329091e+02   3.5536764e+02   1.4289727e+02   3.9389640e+02   2.5179364e+02   4.3029651e+02   1.4303636e+02   1.6893345e+02   1.6783727e+02   2.4970756e+02   1.3079364e+02   2.8498469e+02   4.3653727e+02   2.4726156e+02   1.6373545e+02   2.4624571e+02   1.2164455e+02   2.6029207e+02   1.8407818e+02   2.9281375e+02   1.5640636e+02   3.0733931e+02   6.2895455e+01   1.7911018e+02   1.6990455e+02   1.5852673e+02   8.4654545e+01   1.2783673e+02   8.2632727e+01   1.5135484e+02   1.0087455e+02   1.5141731e+02   2.5873455e+02   2.5370578e+02   3.7984818e+02   2.8941033e+02   1.9120818e+02   4.1865698e+02   2.1968091e+02   5.1318462e+02   2.0879182e+02   5.6168847e+02   3.7143455e+02   2.6710705e+02   1.1960482e+03   7.1744887e+02   2.3298545e+02   1.9340298e+02   2.6371091e+02   5.3078131e+02   3.1748091e+02   3.1022425e+02   1.3617455e+02   4.7678331e+02   2.9190909e+02   4.9730364e+02   2.4333364e+02   4.0683604e+02   2.6560727e+02   5.0436142e+02   1.4665364e+02   3.5341953e+02   2.2204727e+02   5.4090713e+02   2.6514091e+02   4.1488600e+02   2.4115091e+02   4.0298611e+02   2.4817455e+02   4.3308604e+02   1.7367000e+02   5.0080640e+02   5.0668909e+02   2.4247942e+02   1.4906364e+02   2.8062673e+02   2.9758909e+02   2.4250015e+02   2.4323545e+02   3.7358025e+02   1.8789545e+02   5.2899836e+02   3.7315818e+02   2.4547462e+02   1.6588000e+02   3.7203778e+02   1.5350636e+02   3.8790313e+02   1.4922455e+02   3.1598749e+02  -7.1709091e+00   2.4639004e+02   1.5829455e+02   2.5205916e+02   1.2079273e+02   2.3416749e+02   4.0198455e+02   5.1473487e+02   1.9170182e+02   3.7850385e+02   2.3783091e+02   4.5891171e+02   2.1659636e+02   4.6978865e+02   1.9813091e+02   2.7614044e+02   2.1194727e+02   3.7351876e+02   2.6401727e+02   4.0938589e+02   2.1119273e+02   3.3846822e+02   2.1825636e+02   5.1067222e+02   2.0791091e+02   4.0420258e+02   1.7305455e+02   3.8691109e+02   1.9257182e+02   4.0035062e+02   2.9180727e+02   4.1043724e+02   2.0921636e+02   2.0676360e+02   2.4637000e+02   4.2512767e+02   4.5948909e+02   2.9654542e+02   2.0385818e+02   3.8755135e+02   1.2820636e+02   2.1743076e+02   3.1771273e+02   1.8590025e+02   2.4716545e+02   3.1508949e+02   1.5516000e+02   3.0851538e+02   3.8929727e+02   6.1024400e+01   1.5756273e+02   3.3112498e+02   1.7783636e+02   2.2403491e+02   2.4024818e+02   1.7311378e+02   1.7307636e+02   2.3383571e+02   1.0094455e+02   2.9675535e+02   1.2921000e+02   2.6784320e+02   1.7831000e+02   1.5905793e+02   1.6867000e+02   1.3157276e+02   7.9106364e+01   1.4763604e+02   1.1062000e+02   9.5066764e+01   1.2811455e+02   2.0060629e+02   1.6372455e+02   1.6130385e+02   1.2355909e+02   1.3455800e+02   2.5810182e+02   2.5870731e+02   2.1084636e+02   3.2378775e+02   1.4810091e+02   3.1431920e+02   2.7170091e+02   2.1273575e+02   1.7086273e+02   2.3883735e+02   1.5234727e+02   2.4454767e+02   4.4880818e+02   1.7849625e+02   2.6473091e+02   2.7375607e+02   1.7446909e+02   4.3912338e+02   2.2535909e+02   2.4306036e+02   2.5747818e+02   2.5135902e+02   2.2369273e+02   3.3117004e+02   1.4897636e+02   3.6117098e+02   2.0166364e+02   3.2242327e+02   1.4028182e+02   3.0308473e+02   5.2976364e+01   2.4912371e+02   1.1654182e+02   1.5214938e+02   1.4741545e+02   2.6471404e+02   1.8969364e+02   1.9053087e+02   5.0537273e+01   7.4392473e+01   1.3061364e+02   1.6221091e+02   6.8620909e+01   1.0728578e+02
   2.5951000e+02   2.3247920e+02   1.6764909e+02   4.2727171e+02   1.1445182e+02   3.0513204e+02   1.7997818e+02   3.8599175e+02   2.5961909e+02   5.1871047e+02   4.7102818e+02   4.0919229e+02   1.6224818e+02   4.1248469e+02   2.3954909e+02   4.1379516e+02   2.5536909e+02   2.6618411e+02   1.9947000e+02   5.4771876e+02   6.4851273e+02   1.4779535e+02   4.1719000e+02   2.4470480e+02   1.5847455e+02   4.4005022e+02   2.5683091e+02   4.9064444e+02   1.5799455e+02   2.6005498e+02   3.7916000e+02   1.0165811e+02   1.8721364e+02   3.6879836e+02   1.4260727e+02   2.6841415e+02   2.5059545e+02   2.8545145e+02   2.4998455e+02   4.2170578e+02   1.1592273e+02   2.2492800e+02   1.2686818e+02   2.1447055e+02   1.3031091e+02   2.0397876e+02   7.8638182e+01   1.2977258e+02   1.4178364e+02   1.9465640e+02   1.0450455e+02   1.2975055e+02   2.2425636e+02   3.8677495e+02   3.5423455e+02   2.4724851e+02   1.8663455e+02   4.1230742e+02   7.6344636e+02   1.2115247e+02   2.0056273e+02   3.7622953e+02   4.4677727e+02   5.6805873e+02   1.8079909e+02   4.1154062e+02   1.6929273e+02   4.5208385e+02   1.9848636e+02   3.6655109e+02   3.0143636e+02   2.9724418e+02   5.4582545e+02   2.5622851e+02   1.5477364e+02   4.4991811e+02   2.2781182e+02   5.1575869e+02   1.7154000e+02   4.1267316e+02   2.7994818e+02   4.4468233e+02   2.0886455e+02   3.6240993e+02   1.5621545e+02   4.3035731e+02   2.3252909e+02   3.7220131e+02   1.9265818e+02   2.7462916e+02   4.8305455e+02   1.3352655e+02   1.8592636e+02   3.4735498e+02   1.7126455e+02   4.1420156e+02   1.2260273e+02   3.0242633e+02   1.8453091e+02   1.7162662e+02   9.0292727e+01   1.6715022e+02   1.6146545e+02   1.9937913e+02   1.5164182e+02   3.2286684e+02   4.3281636e+02   3.8848833e+02   1.7068000e+02   4.1340105e+02   1.8821455e+02   3.2076920e+02   2.0857455e+02   5.3576949e+02   2.0792727e+02   7.6434000e+01   2.7142727e+02   4.7464945e+02   2.3752091e+02   4.7433560e+02   3.2764364e+02   4.5321578e+02   3.2616455e+02   5.5865047e+02   1.6057000e+02   2.2857531e+02   1.7588273e+02   4.6694393e+02   2.6460000e+02   3.9238745e+02   3.5426545e+02   2.1802513e+02   2.0365455e+02   4.0500764e+02   2.2898636e+02   4.8749018e+02   1.7840727e+02   3.7458833e+02   2.0388727e+02   2.7610993e+02   3.3522636e+02   4.8496098e+02   3.6740636e+02   4.4754749e+02   3.7710545e+02   1.0859338e+02   5.1661727e+02   2.8025164e+01   2.6013455e+02   2.8394560e+02   1.0985273e+02   4.2671724e+02   2.2470636e+02   2.9912622e+02   2.5702818e+02   4.1498229e+02   1.9114818e+02   3.1269178e+02   4.8401182e+02   3.0091905e+02   2.3416000e+02   4.8889629e+02   2.4671000e+02   4.6815411e+02   1.5792273e+02   4.3348255e+02   2.2277909e+02   2.1117767e+02   1.3740091e+02   3.7645884e+02   1.6145727e+02   3.5696160e+02   2.8291364e+02   3.7947691e+02   1.3548636e+02   2.4008745e+02   1.7294727e+02   2.3629876e+02   1.0668364e+02   2.6868349e+02   4.6775727e+02   2.0187396e+02   1.7240545e+02   2.6099211e+02   8.7754545e+01   2.7488327e+02   1.8707818e+02   2.9212375e+02   1.5784636e+02   2.8677411e+02   9.4565455e+01   1.7001658e+02   1.6168455e+02   1.6940433e+02   8.8874545e+01   1.9427913e+02   1.1386273e+02   1.2463644e+02   1.0598455e+02   1.4222851e+02   2.7206455e+02   2.0441938e+02   3.6606818e+02   2.9073273e+02   1.8076818e+02   4.3182218e+02   1.9668091e+02   5.0913462e+02   2.5201182e+02   3.8834087e+02   3.6665455e+02   2.7848945e+02   9.5460818e+02   5.0820407e+02   2.1686545e+02   1.4524258e+02   6.4160909e+01   1.5263531e+02   3.5359091e+02   2.9378545e+02   1.7583455e+02   4.3572051e+02   3.3379909e+02   4.8862244e+02   1.6833364e+02   4.4950604e+02   2.6515727e+02   5.0361742e+02   1.2810364e+02   3.9890353e+02   2.2371727e+02   5.4032353e+02   2.1192091e+02   4.4481360e+02   2.4504091e+02   3.3223491e+02   1.9605455e+02   4.2403564e+02   2.2133000e+02   4.6710360e+02   5.4390909e+02   2.4438182e+02   1.3028364e+02   2.6568913e+02   2.6902909e+02   2.2889495e+02   2.0967545e+02   4.0571505e+02   2.2800545e+02   5.5056956e+02   3.3760818e+02   2.9165862e+02   1.8543000e+02   3.2525378e+02   1.9006636e+02   3.6652833e+02   1.4011455e+02   2.5638629e+02   2.4829091e+01   2.8505004e+02   1.9484455e+02   2.2002516e+02   1.2445273e+02   2.1087469e+02   3.6631455e+02   4.7646847e+02   2.0970182e+02   3.3372385e+02   2.0394091e+02   4.0584291e+02   2.0303636e+02   4.6387345e+02   1.9269091e+02   3.6424564e+02   1.5939727e+02   3.8061276e+02   2.5901727e+02   3.8745589e+02   1.6874273e+02   3.3953422e+02   1.9314636e+02   5.2646102e+02   2.0202091e+02   3.8456378e+02   2.0649455e+02   2.7901589e+02   2.7269182e+02   2.7317102e+02   2.7002727e+02   4.8039964e+02   1.9732636e+02   2.2660480e+02   2.8471000e+02   3.8984047e+02   7.0860909e+02   6.6615818e+01   2.3574818e+02   3.9555015e+02   1.3964636e+02   1.6918556e+02   3.4438273e+02   1.5931665e+02   2.1372545e+02   3.2431469e+02   1.6827000e+02   2.5135658e+02   4.1884727e+02   6.7780400e+01   1.5612273e+02   2.4968018e+02   1.9361636e+02   2.8377251e+02   2.3747818e+02   1.9877538e+02   1.5752636e+02   1.9440971e+02   9.8174545e+01   2.8519695e+02   1.3566000e+02   2.5654720e+02   1.5254000e+02   1.4611953e+02   1.2156000e+02   1.5868156e+02   5.7666364e+01   1.4668124e+02   1.2706000e+02   1.2842156e+02   1.5466455e+02   2.3893229e+02   1.5728455e+02   1.7859905e+02   7.6559091e+01   1.2387800e+02   3.0932182e+02   2.3027971e+02   1.8617636e+02   3.0343135e+02   1.8921091e+02   2.7358040e+02   4.7381091e+02   3.5456945e+01   1.9308273e+02   2.1972975e+02   1.3367727e+02   2.1660127e+02   4.4136818e+02   1.3076145e+02   2.2673091e+02   2.3668607e+02   1.7568909e+02   3.9791578e+02   2.4312909e+02   2.6119876e+02   1.8802818e+02   3.1280502e+02   2.1581273e+02   3.6013044e+02   1.6875636e+02   3.4158858e+02   2.4477364e+02   3.1397447e+02   1.0862182e+02   2.6472753e+02   3.9536364e+01   2.9275891e+02   9.9771818e+01   1.8605098e+02   1.4963545e+02   2.6119644e+02   1.5114364e+02   1.7505487e+02   4.9977273e+01   4.9877273e+01   8.1053636e+01   1.4728571e+02   3.0170909e+01   1.2547178e+02
   2.2862000e+02   1.6762040e+02   1.9241909e+02   3.6085011e+02   1.3956182e+02   2.7568324e+02   1.9975818e+02   4.7552935e+02   2.5472909e+02   5.6099167e+02   3.9524818e+02   4.8014469e+02   2.0046818e+02   5.2042709e+02   2.7009909e+02   4.7468116e+02   2.5624909e+02   2.4389371e+02   2.2713000e+02   4.9306596e+02   6.0651273e+02   1.4404535e+02   3.8364000e+02   2.7494880e+02   1.8603455e+02   3.9906542e+02   2.0094091e+02   4.7711564e+02   1.5254455e+02   2.6138098e+02   3.8061000e+02   7.5102109e+01   1.9534364e+02   4.1201796e+02   1.7849727e+02   2.5587295e+02   2.6937545e+02   3.3194905e+02   2.6955455e+02   3.7571018e+02   1.4636273e+02   2.4638280e+02   1.6908818e+02   1.9031295e+02   1.2398091e+02   1.9948516e+02   8.8748182e+01   1.5429378e+02   1.4478364e+02   1.7508640e+02   1.1561455e+02   1.1386175e+02   2.3580636e+02   3.9452095e+02   4.2756455e+02   2.2805211e+02   1.3030455e+02   3.3537382e+02   7.4122636e+02   8.7380073e+01   1.5079273e+02   4.4232113e+02   4.9366727e+02   5.6474753e+02   1.8857909e+02   3.3013822e+02   1.6785273e+02   3.9208905e+02   1.5761636e+02   3.7545069e+02   2.4465636e+02   2.9634658e+02   5.4593545e+02   2.1210971e+02   1.9966364e+02   4.5655691e+02   2.6458182e+02   5.0803709e+02   2.1732000e+02   3.6978076e+02   2.3705818e+02   3.6811353e+02   2.1931455e+02   4.5913393e+02   2.0510545e+02   4.2333611e+02   2.1685909e+02   4.0201491e+02   1.5154818e+02   2.6869796e+02   4.6927455e+02   1.7384895e+02   1.2526636e+02   3.5931778e+02   2.1426455e+02   3.8209156e+02   1.7594273e+02   2.8126913e+02   1.3553091e+02   1.8331662e+02   1.3562273e+02   1.3841382e+02   1.2579545e+02   1.5578273e+02   1.6031182e+02   3.6017324e+02   4.3226636e+02   3.3408233e+02   1.8201000e+02   4.4471465e+02   2.4065455e+02   3.3824400e+02   2.4502455e+02   4.6263349e+02   1.7981727e+02   4.1779280e+02   2.5742727e+02   4.8398945e+02   2.6340091e+02   5.4215520e+02   2.8220364e+02   5.2962098e+02   3.7416455e+02   6.5193047e+02   1.6434000e+02   2.8172371e+02   1.9843273e+02   4.3013993e+02   2.7226000e+02   3.6021465e+02   3.1726545e+02   1.6176513e+02   3.0421455e+02   3.0907284e+02   3.1587636e+02   5.7475898e+02   1.9273727e+02   4.4933193e+02   1.7199727e+02   3.6400113e+02   3.1911636e+02   4.3568978e+02   3.5773636e+02   5.2343109e+02   3.7143545e+02   1.9638698e+02   5.5628727e+02   4.1631564e+01   2.9979455e+02   3.2177280e+02   1.6029273e+02   3.9201204e+02   1.8514636e+02   3.1740102e+02   2.1269818e+02   5.2641869e+02   1.7237818e+02   3.8130338e+02   4.4679182e+02   3.0077665e+02   2.7783000e+02   4.4817269e+02   2.1293000e+02   4.0274651e+02   1.4336273e+02   4.3808735e+02   2.2155909e+02   1.8616527e+02   1.7729091e+02   3.8971764e+02   1.5734727e+02   4.2274040e+02   2.1013364e+02   3.7151931e+02   2.0348636e+02   2.7642745e+02   1.2916727e+02   3.4268116e+02   1.0424364e+02   3.1265869e+02   4.1664727e+02   2.7551276e+02   1.7384545e+02   2.7343691e+02   1.2431455e+02   2.7951847e+02   1.9007818e+02   3.2933375e+02   1.0806636e+02   2.8075651e+02   8.8125455e+01   2.1598178e+02   1.6524455e+02   1.5589953e+02   1.0943455e+02   1.6729433e+02   8.9632727e+01   1.2946484e+02   1.0242455e+02   1.6706331e+02   3.2829455e+02   1.8903098e+02   3.8840818e+02   2.4372553e+02   1.9765818e+02   3.8780098e+02   1.9224091e+02   5.3503982e+02   1.6290182e+02   5.2091967e+02   3.2943455e+02   2.2846705e+02   9.2338818e+02   4.9792167e+02   2.5764545e+02   1.9054018e+02   3.6710909e+01   3.1611309e+01   2.4648091e+02   3.3068425e+02   1.8750455e+02   4.1178691e+02   3.1557909e+02   4.4363004e+02   1.8488364e+02   3.7496204e+02   2.2071727e+02   4.8795262e+02   1.4132364e+02   3.6584593e+02   2.5482727e+02   4.6083473e+02   2.2659091e+02   4.3931000e+02   2.3537091e+02   3.7122851e+02   2.0450455e+02   4.2046964e+02   2.0689000e+02   4.2802880e+02   5.0557909e+02   2.4244822e+02   1.3206364e+02   2.8432673e+02   2.8324909e+02   2.1452735e+02   2.5900545e+02   4.3387865e+02   1.9700545e+02   5.0237956e+02   2.7660818e+02   2.5586862e+02   1.5943000e+02   3.4011378e+02   1.7728636e+02   4.2989073e+02   1.6266455e+02   3.2625229e+02   2.7049091e+01   2.2176244e+02   1.4518455e+02   2.1188796e+02   1.2545273e+02   2.5957469e+02   3.4853455e+02   5.4067087e+02   1.7792182e+02   3.7315625e+02   2.3616091e+02   4.0682531e+02   1.4303636e+02   4.2056345e+02   2.1113091e+02   3.4443044e+02   1.5239727e+02   4.3395276e+02   2.3379727e+02   3.7624349e+02   1.8230273e+02   3.8466942e+02   1.9936636e+02   5.0262342e+02   1.7002091e+02   3.6823378e+02   2.1105455e+02   3.1287109e+02   2.2113182e+02   4.6673582e+02   3.1447727e+02   4.4862364e+02   1.8621636e+02   2.7049360e+02   2.4182000e+02   3.3627167e+02   6.1482909e+02   6.4668218e+01   2.0741818e+02   3.8315655e+02   1.5208636e+02   2.0508036e+02   2.9471273e+02   1.6585025e+02   1.9594545e+02   3.4018709e+02   1.4983000e+02   3.0794178e+02   4.2373727e+02   1.0215920e+02   1.3801273e+02   2.9179898e+02   2.0805636e+02   2.1328731e+02   2.8013818e+02   1.5714258e+02   1.3319636e+02   2.7057611e+02   1.1417455e+02   2.8491695e+02   1.3243000e+02   2.5847560e+02   1.7309000e+02   1.7091553e+02   1.1989000e+02   1.5758516e+02   5.2776364e+01   1.5840244e+02   1.1451000e+02   1.1575556e+02   1.4466455e+02   1.9628229e+02   1.6683455e+02   1.7083505e+02   6.3109091e+01   1.2350400e+02   2.9743182e+02   2.1967091e+02   2.2662636e+02   3.3486535e+02   1.8299091e+02   3.3952800e+02   3.6636091e+02   1.2502945e+01   1.8563273e+02   2.1943575e+02   1.4034727e+02   2.9328767e+02   3.7447818e+02   1.2544265e+02   2.2117091e+02   2.6368087e+02   2.0134909e+02   4.0608298e+02   1.8390909e+02   3.0559636e+02   1.8902818e+02   2.6661502e+02   2.6414273e+02   2.9137404e+02   1.6409636e+02   3.3663138e+02   2.1944364e+02   3.6322087e+02   1.4206182e+02   2.7827233e+02   4.4976364e+01   2.6865371e+02   8.7211818e+01   2.1949578e+02   1.2830545e+02   2.4468284e+02   1.5325364e+02   1.6644607e+02   6.9197273e+01   4.3119673e+01   7.5503636e+01   1.7394971e+02   7.7840909e+01   1.3510818e+02
   2.7784000e+02   2.3168280e+02   1.9697909e+02   4.1692531e+02   1.2823182e+02   3.0736964e+02   1.9253818e+02   5.4932695e+02   2.2416909e+02   4.7488647e+02   4.5236818e+02   4.3735509e+02   1.7424818e+02   5.1274469e+02   2.7076909e+02   4.1185756e+02   2.2258909e+02   3.0258651e+02   2.1769000e+02   5.4037116e+02   6.5018273e+02   1.1944175e+02   3.8886000e+02   3.1086120e+02   1.6503455e+02   4.3508542e+02   2.2327091e+02   4.6543924e+02   1.6010455e+02   2.5133618e+02   4.1294000e+02   9.7735709e+01   1.7984364e+02   3.7200796e+02   1.5982727e+02   2.4569655e+02   2.4081545e+02   3.4589385e+02   2.7798455e+02   3.8331578e+02   1.4058273e+02   1.9062520e+02   1.6108818e+02   2.5995295e+02   1.3609091e+02   1.3507636e+02   7.4188182e+01   2.1223858e+02   1.4012364e+02   1.7956920e+02   9.9394545e+01   1.3237935e+02   2.2802636e+02   4.7703335e+02   4.0345455e+02   2.6042091e+02   1.5463455e+02   4.2586742e+02   6.6455636e+02   6.5063673e+01   1.7556273e+02   5.0688953e+02   4.6244727e+02   6.5880513e+02   2.2757909e+02   4.2023822e+02   1.8485273e+02   4.8250905e+02   2.2961636e+02   4.2381069e+02   2.3487636e+02   2.3979898e+02   5.3216545e+02   2.3632131e+02   1.7333364e+02   4.8588331e+02   3.1747182e+02   5.0513589e+02   2.1154000e+02   4.8380316e+02   2.4594818e+02   4.0474233e+02   2.1031455e+02   4.1574393e+02   1.5699545e+02   4.2240491e+02   1.9596909e+02   4.3046611e+02   2.0498818e+02   3.2308276e+02   4.5316455e+02   1.7658775e+02   1.9870636e+02   3.8833258e+02   1.9259455e+02   3.5182516e+02   1.9716273e+02   2.7124153e+02   1.4631091e+02   1.9756422e+02   1.2173273e+02   1.8485502e+02   1.4479545e+02   1.5849273e+02   1.8231182e+02   3.2708324e+02   4.5614636e+02   3.8773193e+02   2.0579000e+02   4.7181225e+02   2.7054455e+02   2.7385280e+02   2.2635455e+02   4.8501709e+02   2.0848727e+02   4.3260920e+02   2.5175727e+02   5.8122305e+02   2.1107091e+02   5.8479160e+02   3.0109364e+02   6.2599978e+02   3.7671455e+02   7.1760647e+02   1.2457000e+02   3.2945531e+02   2.0499273e+02   3.9338513e+02   2.4915000e+02   3.6973345e+02   3.2937545e+02   2.1179633e+02   2.7621455e+02   4.4987284e+02   2.8887636e+02   5.5980898e+02   1.8084727e+02   4.2728313e+02   1.9533727e+02   2.7457393e+02   3.4411636e+02   4.7946978e+02   3.8929636e+02   4.5968629e+02   3.0976545e+02   1.8654058e+02   4.8939727e+02   5.1202764e+01   2.5735455e+02   3.2761800e+02   9.8512727e+01   3.8840444e+02   2.3970636e+02   3.7314622e+02   2.8713818e+02   3.9202349e+02   1.7459818e+02   3.7556578e+02   4.7912182e+02   2.9131025e+02   3.0905000e+02   4.8945509e+02   2.3260000e+02   4.4383291e+02   1.8703273e+02   4.5415375e+02   2.7199909e+02   2.6246007e+02   1.7351091e+02   4.2813004e+02   1.8000727e+02   4.1780760e+02   2.1679364e+02   4.6398651e+02   1.6381636e+02   2.8016105e+02   1.5439727e+02   2.6478276e+02   1.6402364e+02   2.5676629e+02   4.1453727e+02   2.4902156e+02   1.6873545e+02   2.6728571e+02   1.7764455e+02   2.2869207e+02   1.9307818e+02   3.4442375e+02   1.2751636e+02   2.8176051e+02   9.5005455e+01   2.2476138e+02   2.4479455e+02   9.7205527e+01   1.3621455e+02   1.6715193e+02   1.1608273e+02   1.5790884e+02   8.6644545e+01   1.8277571e+02   2.6184455e+02   2.1223698e+02   3.4595818e+02   2.9156153e+02   1.7243818e+02   4.1515858e+02   1.7946091e+02   4.5340222e+02   1.4045182e+02   4.8560567e+02   3.3387455e+02   2.4700185e+02   9.3460818e+02   4.5136407e+02   2.5964545e+02   2.0460018e+02   4.5490909e+01   1.2458909e+01   3.2593091e+02   2.7543825e+02   1.5939455e+02   4.6970571e+02   3.5023909e+02   4.3152724e+02   1.4733364e+02   3.8484604e+02   2.4382727e+02   5.4099382e+02   1.2143364e+02   3.9710713e+02   2.8482727e+02   4.3854473e+02   2.8347091e+02   4.3741960e+02   1.9582091e+02   3.6439251e+02   1.8205455e+02   3.7626564e+02   1.7656000e+02   4.2301520e+02   4.7601909e+02   1.9726302e+02   1.3917364e+02   2.8997793e+02   2.7513909e+02   2.8217615e+02   2.3578545e+02   3.5062625e+02   1.7345545e+02   4.3793356e+02   2.7260818e+02   2.9151862e+02   1.9632000e+02   2.4127258e+02   1.5439636e+02   3.6738193e+02   1.9100455e+02   2.8053509e+02  -1.0280909e+01   2.1197884e+02   1.4173455e+02   2.0472396e+02   1.2801273e+02   2.2524989e+02   3.6320455e+02   5.4371727e+02   1.5047182e+02   3.6269225e+02   2.7705091e+02   4.3777411e+02   1.6981636e+02   4.8598105e+02   2.0469091e+02   3.0294564e+02   1.6983727e+02   3.6199756e+02   2.3701727e+02   3.8676589e+02   1.4563273e+02   3.6038302e+02   2.0025636e+02   5.2200222e+02   1.9658091e+02   4.1944898e+02   1.6538455e+02   2.8963469e+02   2.1680182e+02   3.0986222e+02   2.7714727e+02   3.4327004e+02   2.0943636e+02   2.3797600e+02   2.0771000e+02   4.0000047e+02   6.8593909e+02   5.8209418e+01   2.0196818e+02   3.5659255e+02   1.6520636e+02   2.3436076e+02   3.7327273e+02   1.9234545e+02   2.5083545e+02   3.5156589e+02   1.4750000e+02   2.6501818e+02   3.8962727e+02   5.1558000e+01   1.1245273e+02   3.2351378e+02   1.2783636e+02   2.0048491e+02   2.5113818e+02   1.8324258e+02   1.4407636e+02   2.6437571e+02   8.4284545e+01   2.9186815e+02   1.1755000e+02   2.8877600e+02   1.7098000e+02   1.4697433e+02   1.6233000e+02   1.5463996e+02   6.6106364e+01   1.3678604e+02   1.0695000e+02   1.6959036e+02   1.5555455e+02   2.3475109e+02   1.1317455e+02   2.2123785e+02   8.0219091e+01   1.0647520e+02   2.6954182e+02   2.3123211e+02   1.9117636e+02   3.6425135e+02   1.4688091e+02   3.6507680e+02   3.5981091e+02   3.5356945e+01   1.8074273e+02   3.4471695e+02   1.8789727e+02   1.6503367e+02   3.8324818e+02   1.1608105e+02   2.3273091e+02   1.9042607e+02   2.0912909e+02   4.1324058e+02   2.2590909e+02   2.9157636e+02   2.0491818e+02   3.1934382e+02   2.0992273e+02   3.1527164e+02   1.7320636e+02   3.0845258e+02   2.4544364e+02   3.2836087e+02   1.2384182e+02   3.1294993e+02   5.8976364e+01   1.3397371e+02   1.0065182e+02   2.0575058e+02   1.2974545e+02   2.6601764e+02   1.6436364e+02   1.8244727e+02   7.5087273e+01   6.3098473e+01   8.4393636e+01   1.7779851e+02   7.9280909e+01   1.4199298e+02
   2.2606000e+02   2.2449520e+02   2.1541909e+02   3.6990011e+02   1.7812182e+02   3.3137844e+02   1.6053818e+02   5.2066695e+02   2.0739909e+02   5.1611807e+02   4.1324818e+02   4.5004469e+02   1.7812818e+02   4.6977429e+02   2.1409909e+02   4.2505116e+02   2.2680909e+02   2.5869891e+02   1.9113000e+02   5.2416596e+02   6.3784273e+02   1.2386895e+02   4.7153000e+02   2.6957760e+02   2.2669455e+02   4.0859262e+02   1.9894091e+02   4.6249564e+02   1.3887455e+02   2.5303458e+02   3.9994000e+02   1.0588571e+02   1.7996364e+02   3.2024836e+02   1.4215727e+02   3.0122015e+02   2.1059545e+02   3.5287145e+02   2.3798455e+02   3.8623578e+02   1.1714273e+02   2.1005040e+02   1.3519818e+02   1.8980415e+02   1.2287091e+02   1.3068396e+02   9.2968182e+01   1.4206618e+02   1.2389364e+02   1.6997760e+02   1.0706455e+02   1.0132575e+02   1.7580636e+02   4.2921095e+02   2.7756455e+02   3.0805211e+02   1.3141455e+02   3.8006502e+02   7.0155636e+02   1.3577367e+02   1.4145273e+02   4.6606833e+02   4.7666727e+02   5.3732753e+02   2.3612909e+02   4.0066422e+02   2.0096273e+02   4.6022025e+02   1.8086636e+02   3.8959069e+02   2.7587636e+02   2.6751898e+02   4.8349545e+02   2.6544491e+02   1.8522364e+02   4.4537211e+02   3.0436182e+02   5.2985469e+02   1.9177000e+02   3.3994476e+02   2.7105818e+02   3.0628353e+02   1.8086455e+02   3.2442993e+02   1.8565545e+02   4.2734211e+02   1.9929909e+02   3.8930971e+02   2.2698818e+02   2.5066276e+02   4.5727455e+02   2.0580895e+02   1.4926636e+02   2.7706778e+02   1.7792455e+02   3.4888876e+02   1.7327273e+02   2.7415273e+02   1.3387091e+02   1.6467942e+02   1.0118273e+02   1.7271902e+02   1.1901545e+02   1.9521513e+02   1.6876182e+02   2.9871724e+02   4.5237636e+02   3.7169353e+02   2.2268000e+02   4.7768105e+02   2.0487455e+02   2.8021640e+02   2.2624455e+02   4.5646589e+02   2.0726727e+02   3.3248680e+02   2.9053727e+02   5.3945065e+02   2.6352091e+02   4.8981560e+02   2.2742364e+02   5.1312338e+02   3.8582455e+02   6.5599767e+02   1.6968000e+02   3.3595651e+02   2.2910273e+02   3.9168633e+02   2.6204000e+02   4.4637225e+02   3.7548545e+02   2.0232753e+02   2.1421455e+02   4.4594284e+02   2.5743636e+02   5.9421418e+02   2.2451727e+02   4.0155953e+02   2.0221727e+02   4.2746353e+02   4.1467636e+02   4.0649498e+02   3.4862636e+02   4.6759989e+02   3.7054545e+02   1.0023818e+02   4.7716727e+02   4.5741164e+01   2.5513455e+02   3.3179560e+02   1.2040273e+02   2.9042324e+02   2.3992636e+02   2.9768862e+02   2.3135818e+02   4.9103589e+02   1.4837818e+02   3.7255338e+02   4.0923182e+02   3.1434145e+02   2.8083000e+02   4.8482269e+02   1.4493000e+02   4.2562651e+02   1.5514273e+02   4.2570495e+02   2.0299909e+02   2.1454007e+02   1.9862091e+02   4.1323124e+02   1.3878727e+02   4.8855520e+02   2.3579364e+02   4.4380651e+02   1.9492636e+02   2.2000225e+02   1.6350727e+02   3.1516396e+02   1.1791364e+02   2.6845509e+02   4.4097727e+02   2.3745636e+02   1.8451545e+02   2.6702331e+02   1.1909455e+02   2.8949607e+02   1.7474818e+02   3.1511015e+02   1.3329636e+02   3.1429811e+02   1.1612545e+02   2.0852178e+02   1.7090455e+02   1.3511673e+02   9.9544545e+01   1.4042553e+02   1.0863273e+02   1.4950484e+02   1.3542455e+02   1.4654331e+02   2.8473455e+02   1.6562578e+02   3.6362818e+02   3.0103793e+02   1.9465818e+02   4.4338098e+02   1.7980091e+02   4.5415502e+02   1.6434182e+02   4.7735447e+02   3.6798455e+02   2.2782305e+02   8.4582818e+02   4.3268647e+02   2.8453545e+02   2.0527898e+02   1.2600909e+01   1.2430109e+01   2.3782091e+02   3.3382705e+02   1.9306455e+02   4.7267211e+02   3.5657909e+02   4.2513004e+02   1.6922364e+02   4.1809484e+02   2.4549727e+02   4.6552022e+02   1.4221364e+02   4.0855473e+02   2.7993727e+02   4.5582593e+02   2.1170091e+02   4.3127120e+02   2.0515091e+02   3.7975611e+02   2.2617455e+02   3.3951604e+02   1.5011000e+02   4.1657120e+02   5.2723909e+02   2.3316542e+02   1.1295364e+02   2.4407553e+02   2.6402909e+02   2.5306495e+02   2.4689545e+02   3.5462745e+02   1.9978545e+02   4.6493716e+02   2.4760818e+02   2.8929862e+02   2.1077000e+02   2.7267658e+02   1.7528636e+02   4.2883073e+02   1.6877455e+02   3.1887349e+02   3.6090909e+00   2.5452764e+02   1.5396455e+02   1.9851556e+02   9.4672727e+01   1.8569709e+02   4.2609455e+02   5.2735607e+02   1.6025182e+02   3.1423985e+02   2.2716091e+02   4.6498531e+02   1.6937636e+02   4.5645625e+02   2.1435091e+02   3.3528284e+02   1.7450727e+02   4.2562396e+02   3.0635727e+02   3.5110869e+02   1.4463273e+02   3.4190302e+02   2.3625636e+02   4.6567222e+02   1.7669091e+02   4.2759018e+02   1.4582455e+02   3.5908949e+02   2.1191182e+02   3.3591342e+02   2.8358727e+02   4.2920484e+02   1.9909636e+02   2.7580320e+02   2.4115000e+02   4.0910527e+02   6.3271909e+02   6.4797018e+01   2.1407818e+02   2.5228375e+02   1.3475636e+02   2.6523676e+02   3.9805273e+02   2.0002305e+02   2.7583545e+02   4.1479589e+02   1.9861000e+02   2.6159938e+02   4.3962727e+02   9.2118000e+01   1.5656273e+02   2.9375498e+02   2.0594636e+02   2.2845611e+02   2.5891818e+02   1.8962018e+02   1.6485636e+02   2.8449331e+02   1.2550455e+02   2.1879055e+02   1.7688000e+02   2.8702960e+02   1.9242000e+02   1.2847913e+02   1.3111000e+02   1.4491756e+02   4.7996364e+01   1.6156484e+02   1.2373000e+02   1.5112796e+02   1.5211455e+02   2.2968629e+02   1.8783455e+02   2.1648505e+02   9.2559091e+01   1.3825800e+02   2.4777182e+02   1.8564371e+02   1.8495636e+02   3.2774895e+02   1.5699091e+02   3.4148800e+02   5.2159091e+02   2.8194545e+01   1.8297273e+02   2.1941855e+02   1.9934727e+02   2.2311767e+02   4.4002818e+02   1.4008865e+02   2.7828091e+02   2.4411207e+02   1.7168909e+02   4.4378578e+02   2.2668909e+02   2.9662396e+02   2.0580818e+02   2.9005262e+02   2.0569273e+02   3.5916004e+02   2.3220636e+02   2.3751258e+02   2.3577364e+02   3.1547447e+02   1.6306182e+02   2.6148233e+02   5.3206364e+01   2.3766531e+02   1.1999182e+02   1.9232338e+02   1.4996545e+02   2.7728004e+02   1.4836364e+02   2.1461727e+02   7.4867273e+01   5.6446073e+01   8.1173636e+01   1.5916611e+02   7.0840909e+01   1.3488818e+02
   2.4662000e+02   2.4629040e+02   1.8452909e+02   3.9337131e+02   1.3890182e+02   3.5195604e+02   1.8475818e+02   4.6994935e+02   2.1927909e+02   4.6571767e+02   3.3869818e+02   4.0822869e+02   1.6812818e+02   4.9312429e+02   2.5531909e+02   3.9620356e+02   2.2713909e+02   3.1055251e+02   2.2013000e+02   5.4617596e+02   5.5407273e+02   1.5702055e+02   3.9830000e+02   2.9210600e+02   2.3058455e+02   4.2306142e+02   2.2183091e+02   4.4366444e+02   1.2354455e+02   2.5192098e+02   4.4794000e+02   1.3637571e+02   1.6884364e+02   3.5013796e+02   1.7438727e+02   2.4409175e+02   2.3337545e+02   3.7082905e+02   2.2355455e+02   4.0739018e+02   1.3403273e+02   1.6247920e+02   1.4997818e+02   2.4439175e+02   9.5650909e+01   1.4064156e+02   9.7528182e+01   1.7537138e+02   1.4123364e+02   2.1281040e+02   9.5614545e+01   1.1268175e+02   1.7736636e+02   3.8086615e+02   2.8056455e+02   2.2392211e+02   1.8063455e+02   3.9412742e+02   7.4199636e+02   1.0220847e+02   1.9434273e+02   4.2316713e+02   3.9288727e+02   6.9313993e+02   1.8457909e+02   4.4334822e+02   1.9007273e+02   4.5609145e+02   1.9698636e+02   4.4242109e+02   2.8798636e+02   2.9099018e+02   5.1416545e+02   1.7321131e+02   1.9711364e+02   4.4565091e+02   2.8669182e+02   5.5859829e+02   1.8166000e+02   3.7975356e+02   2.6827818e+02   4.0483593e+02   1.7253455e+02   3.5398633e+02   2.0243545e+02   3.6832971e+02   2.0785909e+02   4.3751491e+02   2.0476818e+02   2.6733036e+02   4.6382455e+02   1.5717495e+02   1.6659636e+02  -5.6486182e+00   1.6492455e+02   3.3892876e+02   1.9627273e+02   2.8153273e+02   1.2176091e+02   1.7075822e+02   1.1740273e+02   1.7242142e+02   8.0465455e+01   1.9074913e+02   1.9809182e+02   2.8660084e+02   4.5481636e+02   4.1416833e+02   2.5990000e+02   4.9492345e+02   1.7387455e+02   3.2502640e+02   2.2535455e+02   4.5531709e+02   2.1970727e+02   3.9049160e+02   2.5397727e+02   5.5959545e+02   2.1563091e+02   4.3775680e+02   2.4720364e+02   5.3842098e+02   3.2527455e+02   6.0517167e+02   2.0734000e+02   2.9383371e+02   1.9510273e+02   4.4317633e+02   2.7382000e+02   4.1631985e+02   3.2437545e+02   2.2374633e+02   2.2899455e+02   4.3898044e+02   2.3687636e+02   5.0352898e+02   2.3906727e+02   3.9039553e+02   1.6410727e+02   4.3229233e+02   3.2689636e+02   5.2762738e+02   3.0973636e+02   5.1094109e+02   3.6899545e+02   1.6169218e+02   4.3772727e+02   5.8776364e+01   2.8546455e+02   3.0136920e+02   1.3007273e+02   3.0787964e+02   1.8914636e+02   3.4919102e+02   2.0513818e+02   4.6213349e+02   2.1170818e+02   2.4692698e+02   3.9590182e+02   3.3207785e+02   2.5172000e+02   5.0360149e+02   2.0226000e+02   4.2960011e+02   2.2169273e+02   4.3660095e+02   2.6577909e+02   3.2395767e+02   1.5896091e+02   4.1562404e+02   1.7600727e+02   3.4335760e+02   2.2268364e+02   4.4996531e+02   1.6237636e+02   2.1282625e+02   1.8294727e+02   2.6393876e+02   1.3168364e+02   3.0046349e+02   4.4008727e+02   2.2663756e+02   1.7051545e+02   2.5348331e+02   7.9204545e+01   2.4668727e+02   2.0674818e+02   2.5577015e+02   1.2662636e+02   2.6827171e+02   7.6125455e+01   1.7449178e+02   1.8346455e+02   1.3466193e+02   1.2187455e+02   1.1463913e+02   1.1086273e+02   1.2409644e+02   1.1720455e+02   1.4011091e+02   2.4151455e+02   1.8452338e+02   3.6806818e+02   3.1068273e+02   2.1365818e+02   4.2730098e+02   1.6680091e+02   4.6152502e+02   1.7567182e+02   4.9567807e+02   3.6543455e+02   2.9024705e+02   8.8515818e+02   4.6743007e+02   2.4020545e+02   1.6682538e+02   6.0509091e+00   1.7844109e+01   2.4726091e+02   3.5362185e+02   1.6417455e+02   4.5621331e+02   3.0990909e+02   4.2030364e+02   1.7211364e+02   4.2420364e+02   2.2971727e+02   4.5056262e+02   1.3343364e+02   4.1047713e+02   2.3849727e+02   5.1325113e+02   1.9336091e+02   4.7496840e+02   2.1715091e+02   3.9057611e+02   1.9794455e+02   4.2477444e+02   1.4089000e+02   4.2542880e+02   5.4912909e+02   2.7396422e+02   1.5106364e+02   3.5058673e+02   2.3980909e+02   1.9756255e+02   1.9489545e+02   4.4655745e+02   2.0778545e+02   4.7696716e+02   2.7082818e+02   3.2100102e+02   1.4577000e+02   2.6409658e+02   1.5772636e+02   4.5367553e+02   1.6766455e+02   2.7496229e+02  -1.5060909e+01   2.1447124e+02   1.4262455e+02   1.9887276e+02   1.1812273e+02   1.7971109e+02   3.9786455e+02   4.3683447e+02   1.9558182e+02   3.5952345e+02   2.2872091e+02   4.2053051e+02   1.8192636e+02   4.5356225e+02   1.8157091e+02   3.1279524e+02   1.7450727e+02   4.2673396e+02   2.5490727e+02   4.0844469e+02   1.9541273e+02   3.7095062e+02   2.3980636e+02   4.7983822e+02   1.8802091e+02   3.3890378e+02   2.3871455e+02   2.4743829e+02   1.9091182e+02   3.7682342e+02   2.6880727e+02   3.9204724e+02   1.8009636e+02   2.0320320e+02   2.4804000e+02   4.1977407e+02   5.3404909e+02   7.0580618e+01   2.6396818e+02   2.0129255e+02   1.5820636e+02   2.4547076e+02   3.9616273e+02   1.7506425e+02   2.3361545e+02   3.4161349e+02   1.5472000e+02   3.0633058e+02   3.7951727e+02   1.2058680e+02   1.2723273e+02   3.1022138e+02   1.5628636e+02   2.3353891e+02   2.2324818e+02   1.5880378e+02   1.2752636e+02   2.6380971e+02   1.3172455e+02   2.5473295e+02   1.9455000e+02   1.5939600e+02   1.8409000e+02   1.2803553e+02   1.5200000e+02   1.4913636e+02   3.5216364e+01   1.1880724e+02   1.0128000e+02   1.8470396e+02   2.2933455e+02   1.9184869e+02   1.5028455e+02   2.1837905e+02   9.5559091e+01   1.3101800e+02   2.9177182e+02   1.9556371e+02   2.1373636e+02   3.1900655e+02   1.6410091e+02   2.9869920e+02   4.1881091e+02   3.6369455e+00   2.0941273e+02   2.5353335e+02   1.5345727e+02   1.9534887e+02   3.9280818e+02   1.0820625e+02   2.3517091e+02   2.0701087e+02   2.0523909e+02   4.1277178e+02   2.2012909e+02   2.5625876e+02   2.2624818e+02   3.0941742e+02   2.1981273e+02   3.8270044e+02   2.0809636e+02   2.7778138e+02   2.5011364e+02   3.1576727e+02   1.7584182e+02   2.8889993e+02   4.9976364e+01   2.2147371e+02   1.2210182e+02   2.2470458e+02   1.2563545e+02   2.5156644e+02   1.4680364e+02   1.8374207e+02   4.2427273e+01   6.5821273e+01   6.8833636e+01   2.0159331e+02   8.5730909e+01   7.7026982e+01
   3.0451000e+02   2.0643920e+02   1.9430909e+02   3.6313891e+02   1.1956182e+02   2.7206324e+02   1.8275818e+02   4.9443935e+02   2.2027909e+02   5.2897767e+02   4.2969818e+02   4.0427869e+02   1.4724818e+02   4.7946469e+02   2.7676909e+02   4.0859756e+02   2.7024909e+02   2.6677371e+02   2.3324000e+02   4.6945716e+02   5.0696273e+02   1.0978935e+02   3.8742000e+02   3.1352640e+02   1.9258455e+02   3.1710142e+02   2.3738091e+02   4.3731044e+02   1.2654455e+02   2.5257098e+02   4.7061000e+02   7.4232109e+01   1.6396364e+02   3.1802836e+02   1.7471727e+02   2.6228535e+02   2.0548545e+02   2.6850025e+02   2.4355455e+02   3.5793018e+02   1.1336273e+02   1.9802280e+02   1.3464818e+02   2.4328815e+02   1.0787091e+02   1.5799396e+02   8.4638182e+01   1.9118258e+02   1.5001364e+02   1.8066800e+02   1.1283455e+02   1.0764415e+02   2.0925636e+02   3.4453495e+02   2.5123455e+02   2.5404851e+02   1.8185455e+02   4.2524982e+02   7.8922636e+02   8.6090073e+01   1.8567273e+02   4.2942073e+02   4.8377727e+02   6.2520873e+02   2.3279909e+02   3.7715062e+02   2.2040273e+02   3.9154505e+02   1.7661636e+02   3.7830069e+02   3.2209636e+02   3.3904138e+02   4.8982545e+02   3.1082851e+02   1.8955364e+02   5.1369571e+02   2.8469182e+02   5.6853829e+02   1.7699000e+02   4.0489716e+02   2.2450818e+02   4.0811753e+02   1.9564455e+02   3.3802753e+02   2.1576545e+02   3.9359331e+02   1.6174909e+02   4.4553371e+02   2.1598818e+02   2.3065276e+02   4.9638455e+02   1.9035015e+02   6.7816364e+01   5.7693782e+01   1.7826455e+02   3.5908156e+02   1.5772273e+02   2.9605673e+02   1.2087091e+02   1.9471942e+02   1.4307273e+02   1.8414782e+02   1.1779545e+02   1.7642273e+02   1.6098182e+02   2.9722964e+02   4.7070636e+02   3.6778713e+02   2.6068000e+02   4.8897105e+02   1.7787455e+02   3.0792640e+02   2.7068455e+02   4.1069069e+02   1.7603727e+02   3.3176520e+02   3.1475727e+02   5.7518305e+02   2.3129091e+02   5.0128400e+02   2.4509364e+02   5.0447978e+02   3.4671455e+02   5.9212647e+02   1.6101000e+02   3.7232011e+02   2.6377273e+02   3.9146273e+02   2.7515000e+02   4.0821345e+02   3.6215545e+02   1.7950393e+02   2.2721455e+02   3.9346284e+02   2.8487636e+02   5.3801898e+02   2.2573727e+02   4.3657193e+02   1.7910727e+02   4.6198233e+02   3.2478636e+02   4.7201618e+02   2.7629636e+02   4.9361629e+02   3.5210545e+02   1.4326338e+02   5.1172727e+02   4.3746364e+01   2.7179455e+02   2.7812280e+02   1.1240273e+02   3.3773324e+02   2.0381636e+02   2.9490742e+02   2.2458818e+02   3.8679749e+02   1.2314818e+02   1.3579178e+02   4.1923182e+02   3.6187145e+02   2.3794000e+02   4.1936389e+02   2.1815000e+02   3.7321891e+02   1.7403273e+02   4.4485375e+02   2.6177909e+02   2.8783767e+02   1.5151091e+02   4.1045004e+02   1.8111727e+02   3.9605880e+02   2.2935364e+02   4.2421171e+02   1.5959636e+02   2.0004865e+02   1.6116727e+02   2.8512116e+02   1.5268364e+02   3.3723349e+02   4.3508727e+02   2.4392756e+02   1.6673545e+02   2.7944571e+02   1.2020455e+02   3.3306727e+02   1.7974818e+02   2.6393015e+02   1.0773636e+02   3.1089291e+02   1.0123545e+02   2.1726298e+02   2.4713455e+02   1.3068833e+02   1.2076455e+02   1.4727793e+02   9.0192727e+01   1.0953004e+02   1.0575455e+02   1.7968691e+02   1.6806455e+02   2.3973938e+02   2.9640818e+02   2.9530553e+02   2.0998818e+02   4.0148458e+02   1.9857091e+02   4.6531342e+02   2.0212182e+02   4.3156207e+02   3.6854455e+02   2.6588825e+02   1.0436082e+03   6.4042407e+02   2.1442545e+02   1.8977778e+02   1.7710909e+01   1.8131309e+01   2.4326091e+02   3.3550185e+02   1.6861455e+02   4.7929811e+02   3.1357909e+02   4.5090004e+02   1.8477364e+02   4.1874084e+02   2.2026727e+02   4.9442862e+02   1.2565364e+02   3.4887953e+02   2.6527727e+02   4.5577873e+02   2.1581091e+02   4.3061240e+02   1.9482091e+02   3.7725251e+02   1.9117455e+02   4.5053604e+02   1.6011000e+02   4.1222120e+02   5.8012909e+02   2.3660422e+02   1.2372364e+02   2.4099393e+02   2.6524909e+02   2.0163735e+02   2.3300545e+02   3.4506865e+02   2.1678545e+02   4.8524716e+02   2.8771818e+02   2.7019982e+02   1.8455000e+02   2.3921418e+02   1.7394636e+02   4.0059793e+02   1.6366455e+02   2.9917229e+02   2.0829091e+01   1.8871004e+02   1.6984455e+02   2.4058516e+02   1.0456273e+02   2.5190589e+02   3.5120455e+02   4.5790727e+02   1.5625182e+02   3.5722985e+02   2.5394091e+02   3.6607291e+02   1.3726636e+02   3.6802505e+02   1.9880091e+02   3.5919684e+02   1.8461727e+02   4.1181516e+02   2.5757727e+02   4.1201109e+02   1.5063273e+02   4.2375302e+02   1.9114636e+02   4.2339102e+02   1.4469091e+02   3.7148018e+02   2.0693455e+02   2.8542069e+02   2.1335182e+02   4.2646822e+02   2.8547727e+02   4.5227364e+02   1.8332636e+02   1.4706480e+02   2.2660000e+02   3.1815927e+02   6.2237909e+02   3.3844218e+01   2.2441818e+02   1.8690655e+02   1.7164636e+02   2.2062556e+02   4.1360273e+02   1.8866905e+02   2.5616545e+02   4.0313949e+02   1.5816000e+02   2.7316538e+02   4.2873727e+02   6.5539200e+01   1.3190273e+02   3.2284778e+02   1.6172636e+02   2.0688371e+02   2.1858818e+02   1.7951658e+02   1.2219636e+02   2.8323611e+02   1.1317455e+02   2.8677695e+02   1.5310000e+02   2.6593200e+02   1.6320000e+02   1.2370673e+02   1.4911000e+02   1.2791756e+02   3.8776364e+01   1.0719244e+02   1.1162000e+02   1.7009676e+02   1.5866455e+02   1.5116229e+02   1.6706455e+02   2.0570665e+02   9.4109091e+01   1.1424400e+02   1.7699182e+02   2.3797611e+02   1.4451636e+02   3.9187415e+02   1.7621091e+02   3.5407040e+02   3.9459091e+02   1.1134545e+01   1.8719273e+02   2.2508095e+02   1.3789727e+02   2.4759367e+02   4.7702818e+02   1.4701865e+02   2.9462091e+02   2.3391487e+02   2.3923909e+02   3.2038178e+02   2.3468909e+02   2.4153396e+02   2.0447818e+02   2.8715902e+02   2.2081273e+02   3.0040044e+02   1.9497636e+02   3.3783098e+02   2.6122364e+02   3.4854847e+02   1.3117182e+02   2.7192353e+02   4.0426364e+01   2.3990771e+02   1.0588182e+02   1.9967218e+02   1.2419545e+02   2.0368164e+02   1.8869364e+02   2.1017087e+02   4.8317273e+01   1.1457007e+02   9.7283636e+01   1.8320731e+02   5.8500909e+01   9.1655382e+01
   2.9162000e+02   2.1347040e+02   1.5575909e+02   4.4733291e+02   1.4556182e+02   3.1364324e+02   1.1586818e+02   4.4212055e+02   2.3450909e+02   5.1738927e+02   4.5613818e+02   4.3216349e+02   2.0835818e+02   4.8912589e+02   3.0598909e+02   4.3158996e+02   2.7636909e+02   2.3461411e+02   2.1369000e+02   5.3680116e+02   6.8618273e+02   8.9001745e+01   4.2642000e+02   3.2185640e+02   1.6036455e+02   3.8400902e+02   1.8205091e+02   4.3995684e+02   1.6599455e+02   2.6652498e+02   4.3005000e+02   1.3358691e+02   1.9221364e+02   3.8526836e+02   1.4704727e+02   2.6327895e+02   2.3281545e+02   3.0887385e+02   2.5870455e+02   3.2871818e+02   1.1381273e+02   2.1142680e+02   1.5519818e+02   2.0608415e+02   1.4698091e+02   1.4375516e+02   7.4968182e+01   1.7184618e+02   1.2067364e+02   2.2056520e+02   1.0239455e+02   1.3002935e+02   2.2102636e+02   3.7359335e+02   2.7634455e+02   3.1514971e+02   1.4274455e+02   4.5559862e+02   8.0455636e+02   1.4431367e+02   1.7034273e+02   3.8297713e+02   5.2077727e+02   6.7213873e+02   2.3001909e+02   3.8304302e+02   2.4229273e+02   2.7591385e+02   1.8448636e+02   3.4180109e+02   2.6476636e+02   2.7195778e+02   5.6782545e+02   2.3546851e+02   2.5289364e+02   4.0451851e+02   2.7814182e+02   6.1006229e+02   1.5221000e+02   3.7076956e+02   2.6027818e+02   4.8825593e+02   2.3220455e+02   2.9565273e+02   1.8876545e+02   4.3197331e+02   2.0541909e+02   4.1782011e+02   1.8009818e+02   2.0596396e+02   4.6594455e+02   1.4145535e+02   1.7181636e+02   2.4737378e+02   1.6637455e+02   3.6225276e+02   1.2638273e+02   2.7601393e+02   9.6760909e+01   1.9164822e+02   1.2140273e+02   2.1177142e+02   9.6125455e+01   1.5204633e+02   1.8598182e+02   3.3100964e+02   4.9892636e+02   3.2941953e+02   2.4023000e+02   4.7583705e+02   1.9854455e+02   2.8083280e+02   2.2357455e+02   4.4067949e+02   1.8970727e+02   3.0689160e+02   2.7020727e+02   5.7285705e+02   2.3729091e+02   5.8780400e+02   2.1987364e+02   5.3749738e+02   3.4082455e+02   5.6003767e+02   1.6801000e+02   3.5909011e+02   2.0866273e+02   4.1843153e+02   3.0504000e+02   3.9026225e+02   3.2992545e+02   1.8152233e+02   2.3865455e+02   4.0154764e+02   2.4043636e+02   5.0968418e+02   2.3306727e+02   5.0732553e+02   2.1088727e+02   4.0165993e+02   3.1134636e+02   3.8965138e+02   3.4451636e+02   5.2459869e+02   4.1232545e+02   1.7489578e+02   5.2439727e+02   6.9512764e+01   3.0835455e+02   2.7019800e+02   1.1807273e+02   3.2616964e+02   2.1770636e+02   3.1401622e+02   2.5413818e+02   4.2766349e+02   6.8258182e+01  -7.6707018e+01   4.4268182e+02   3.5344545e+02   2.2461000e+02   4.3777029e+02   2.1104000e+02   4.3111771e+02   1.9303273e+02   4.8055375e+02   2.5132909e+02   2.3611367e+02   1.6074091e+02   3.8326164e+02   1.8411727e+02   3.6081880e+02   2.0224364e+02   3.6949051e+02   1.4570636e+02   2.2071985e+02   1.5561727e+02   2.8190516e+02   1.1357364e+02   3.1158229e+02   4.0464727e+02   2.1747276e+02   1.6651545e+02   2.7235331e+02   1.5609455e+02   2.8108607e+02   1.6407818e+02   2.4529375e+02   1.2540636e+02   3.3270931e+02   6.4345455e+01   1.8354418e+02   2.1746455e+02   1.6528193e+02   8.9764545e+01   1.4475793e+02   1.2397273e+02   1.0093764e+02   1.0520455e+02   1.5740091e+02   2.5918455e+02   2.2421978e+02   3.8106818e+02   3.2020273e+02   1.7309818e+02   3.9843578e+02   1.7346091e+02   4.4399222e+02   1.6556182e+02   4.4181687e+02   3.5565455e+02   2.6902945e+02   1.0702682e+03   6.2095127e+02   2.5220545e+02   1.7464538e+02   4.2270909e+01   2.5056509e+01   2.3248091e+02   3.1025425e+02   1.7161455e+02   4.5594811e+02   2.8834909e+02   4.5291844e+02   1.7966364e+02   4.5481964e+02   2.7160727e+02   5.1054142e+02   1.4121364e+02   4.6396473e+02   2.6038727e+02   4.8205993e+02   2.0547091e+02   4.8776960e+02   2.2426091e+02   3.6556731e+02   2.3739455e+02   4.2405844e+02   1.5811000e+02   4.1871120e+02   4.8123909e+02   2.7295542e+02   1.6139364e+02   2.9820033e+02   2.5235909e+02   2.7633855e+02   2.1945545e+02   3.5848265e+02   2.1278545e+02   4.3489716e+02   2.4537818e+02   2.8269702e+02   1.1399000e+02   2.5407898e+02   1.7094636e+02   4.7794793e+02   1.9800455e+02   2.3553509e+02  -3.5009091e+00   1.9420644e+02   1.1018455e+02   2.1235796e+02   1.5312273e+02   2.5813109e+02   3.2386455e+02   4.1853447e+02   1.6581182e+02   4.1123505e+02   1.8749091e+02   4.5093891e+02   1.5737636e+02   3.6508625e+02   2.4813091e+02   3.1469044e+02   1.5650727e+02   4.4417396e+02   2.4479727e+02   4.0636349e+02   1.5230273e+02   4.2439942e+02   2.0914636e+02   4.1373102e+02   1.4924091e+02   3.2589618e+02   2.1149455e+02   4.1461589e+02   2.0724182e+02   3.9662702e+02   2.6891727e+02   4.1759844e+02   1.3376636e+02   2.1235960e+02   2.5804000e+02   3.7297407e+02   6.7771909e+02   3.3087018e+01   1.6541818e+02   3.0417655e+02   1.6220636e+02   1.7827076e+02   3.5260273e+02   1.3643905e+02   2.3883545e+02   3.0497589e+02   1.7661000e+02   2.6279938e+02   4.4851727e+02   5.5516800e+01   1.4256273e+02   3.2176498e+02   1.4372636e+02   2.0554371e+02   1.9135818e+02   1.8346498e+02   1.5874636e+02   2.3564211e+02   8.0394545e+01   2.1328935e+02   1.5210000e+02   2.6901200e+02   1.5465000e+02   1.2017073e+02   1.0644000e+02   1.2111116e+02   4.3666364e+01   1.0713124e+02   1.2084000e+02   1.3869916e+02   1.0477455e+02   1.9247349e+02   1.2183455e+02   2.0510505e+02   9.8109091e+01   1.2270400e+02   2.3199182e+02   1.9668611e+02   2.2440636e+02   3.0170295e+02   2.0621091e+02   2.9900040e+02   3.6281091e+02   3.6336945e+01   1.9252273e+02   2.4188455e+02   1.9723727e+02   2.2951647e+02   4.2136818e+02   9.3031455e+01   2.7051091e+02   2.3395367e+02   1.5357909e+02   3.9257458e+02   2.6701909e+02   2.7739756e+02   2.4958818e+02   3.2888022e+02   2.1503273e+02   3.1763284e+02   1.5353636e+02   2.4914618e+02   2.9711364e+02   3.6227273e+01   1.1395182e+02   2.8052113e+02   3.5866364e+01   2.6893251e+02   9.4991818e+01   1.2498338e+02   1.4796545e+02   2.6889004e+02   1.8703364e+02   1.9818367e+02   4.7977273e+01   9.7707273e+01   9.3503636e+01   1.7094971e+02   6.9060909e+01   1.1148058e+02
   2.5895000e+02   1.8663400e+02   1.8286909e+02   3.7539411e+02   1.3567182e+02   2.8566444e+02   2.0031818e+02   5.0314455e+02   2.2861909e+02   4.7475047e+02   4.0447818e+02   4.0129629e+02   1.3468818e+02   4.9190949e+02   2.4720909e+02   4.2796236e+02   2.2169909e+02   2.9687771e+02   2.3358000e+02   4.6142996e+02   5.7873273e+02   1.6670775e+02   4.5653000e+02   2.8577760e+02   1.6080455e+02   3.9086382e+02   2.2560091e+02   4.3792284e+02   1.3121455e+02   2.6453738e+02   4.2261000e+02   7.0292109e+01   1.4946364e+02   3.3156836e+02   1.4926727e+02   2.4799135e+02   2.6359545e+02   3.1441145e+02   2.3113455e+02   3.9349378e+02   1.3758273e+02   1.9797520e+02   1.4730818e+02   2.6660535e+02   1.1909091e+02   1.9209636e+02   8.9078182e+01   1.8282738e+02   1.0578364e+02   1.7331640e+02   8.7174545e+01   1.1713695e+02   1.8136636e+02   3.8442615e+02   2.6201455e+02   2.8506611e+02   1.8130455e+02   3.6540382e+02   6.7122636e+02   8.2200073e+01   1.8623273e+02   4.6726593e+02   4.9066727e+02   6.1787753e+02   2.0157909e+02   3.7064822e+02   2.6207273e+02   3.6833145e+02   2.2623636e+02   4.4221109e+02   2.7954636e+02   3.0822538e+02   5.1516545e+02   2.0202131e+02   1.7211364e+02   4.5498091e+02   2.6881182e+02   5.1969869e+02   1.8121000e+02   4.4555956e+02   2.1905818e+02   4.6377353e+02   1.8475455e+02   4.3111873e+02   1.7354545e+02   4.2497091e+02   2.1363909e+02   3.5727251e+02   1.8909818e+02   2.4647396e+02   4.5427455e+02   1.6860895e+02   1.6492636e+02   3.5337498e+02   1.5148455e+02   3.6966396e+02   1.4016273e+02   2.3502153e+02   1.0109091e+02   1.9241182e+02   1.2873273e+02   2.0718502e+02   1.0690545e+02   1.7474393e+02   1.8409182e+02   2.7327084e+02   4.6548636e+02   4.0731473e+02   1.4146000e+02   3.3373865e+02   1.9210455e+02   2.6478800e+02   1.9491455e+02   3.9775229e+02   1.6737727e+02   3.6145800e+02   2.3142727e+02   5.5062945e+02   1.9974091e+02   4.5969800e+02   2.6009364e+02   5.6827978e+02   3.3594455e+02   5.0386807e+02   1.2379000e+02   3.1218771e+02   1.7543273e+02   4.0652993e+02   2.6415000e+02   3.4398345e+02   3.5081545e+02   2.2841113e+02   2.4910455e+02   4.6926164e+02   2.6965636e+02   5.5290658e+02   2.4106727e+02   4.4668553e+02   1.7521727e+02   3.9718353e+02   3.1145636e+02   4.7697258e+02   3.5062636e+02   5.3543989e+02   3.6954545e+02   1.1642818e+02   5.3039727e+02   3.1362764e+01   2.7446455e+02   3.0612920e+02   1.4196273e+02   3.2069844e+02   1.9837636e+02   3.6012262e+02   1.9380818e+02   4.5348989e+02   7.8181818e+00  -4.5641818e+01   4.4712182e+02   3.4220025e+02   2.3783000e+02   4.5571269e+02   1.7793000e+02   3.7154651e+02   1.7236273e+02   3.9976735e+02   2.3944909e+02   2.3751407e+02   1.5485091e+02   3.3840284e+02   1.3011727e+02   3.8091880e+02   2.0046364e+02   4.4596291e+02   1.4792636e+02   2.4887225e+02   1.6194727e+02   2.8694876e+02   1.2924364e+02   3.1554869e+02   3.6664727e+02   2.6674276e+02   1.8351545e+02   2.3799331e+02   1.2253455e+02   2.6255087e+02   1.9541818e+02   3.0190655e+02   1.4640636e+02   3.0290931e+02   7.8125455e+01   1.7811178e+02   1.4479455e+02   1.1387553e+02   1.1276455e+02   1.0825793e+02   1.3752273e+02   1.2752364e+02   9.3424545e+01   1.5045331e+02   2.9973455e+02   2.1964578e+02   3.8195818e+02   3.0446153e+02   1.8931818e+02   4.3035818e+02   2.1680091e+02   4.5963502e+02   1.7456182e+02   4.3087687e+02   3.6832455e+02   1.8890585e+02   1.0152682e+03   6.4935127e+02   2.7731545e+02   1.6318658e+02   2.8830909e+01   8.5717091e+00   2.5615091e+02   2.8402065e+02   1.4972455e+02   4.4347931e+02   3.3357909e+02   4.1997004e+02   1.6011364e+02   4.1716364e+02   2.8438727e+02   4.7762902e+02   1.2243364e+02   3.9624713e+02   2.3827727e+02   4.5126873e+02   2.1736091e+02   4.6237840e+02   2.1193091e+02   3.9410371e+02   1.9928455e+02   4.3166724e+02   1.6700000e+02   3.8634000e+02   5.3912909e+02   2.5965422e+02   1.3161364e+02   3.5291273e+02   2.5902909e+02   2.4991495e+02   2.4789545e+02   3.7887745e+02   1.8289545e+02   4.5450836e+02   2.8215818e+02   3.0898462e+02   2.0699000e+02   2.8063898e+02   1.4972636e+02   4.5398553e+02   1.7744455e+02   2.3217989e+02   2.8290909e+00   2.4426004e+02   1.3618455e+02   1.9182796e+02   1.1990273e+02   2.0289869e+02   3.1342455e+02   4.3836967e+02   1.7058182e+02   3.7985345e+02   1.7616091e+02   3.9918531e+02   1.3403636e+02   3.9817345e+02   1.4769091e+02   3.6028564e+02   1.5761727e+02   3.8475516e+02   1.9657727e+02   3.8711109e+02   1.5819273e+02   3.9470822e+02   1.6080636e+02   4.0181822e+02   1.5446091e+02   3.2492858e+02   2.0116455e+02   3.8688229e+02   1.9124182e+02   4.2612702e+02   3.1202727e+02   4.6036964e+02   1.6776636e+02   1.8407960e+02   2.8371000e+02   3.6770047e+02   7.3615909e+02   2.0521818e+01   1.2552818e+02   2.8892775e+02   1.3364636e+02   1.4599556e+02   3.6160273e+02   1.5904905e+02   2.3028545e+02   3.0576989e+02   1.3472000e+02   2.5293058e+02   4.2940727e+02   4.7815600e+01   1.1790273e+02   3.3996778e+02   1.3605636e+02   1.7371731e+02   2.3302818e+02   1.5513138e+02   1.2030636e+02   2.3371731e+02   8.4064545e+01   2.3243575e+02   1.2110000e+02   2.7771200e+02   1.5898000e+02   8.1154327e+01   1.4533000e+02   1.3032996e+02   4.5776364e+01   1.1507244e+02   1.2339000e+02   1.4049516e+02   1.2400455e+02   1.8282509e+02   1.7972455e+02   2.0491385e+02   8.5439091e+01   1.4782760e+02   2.4010182e+02   2.1258731e+02   1.6629636e+02   3.1846175e+02   1.6877091e+02   4.0632560e+02   4.2303091e+02  -1.2260655e+01   3.3030273e+02   1.2519215e+02   1.3667727e+02   1.9825127e+02   4.1413818e+02   1.1582985e+02   2.1906091e+02   2.4317967e+02   2.2157909e+02   4.0002458e+02   2.2190909e+02   2.6833636e+02   2.1702818e+02   3.3559502e+02   2.0858273e+02   3.4814884e+02   1.6486636e+02   2.8200978e+02   3.4966364e+02   1.6023273e+01   1.3417182e+02   2.9157353e+02   3.9756364e+01   2.6729131e+02   1.0477182e+02   1.9020098e+02   1.3374545e+02   2.1146764e+02   1.9203364e+02   2.1156367e+02   7.1087273e+01   6.9968473e+01   9.9393636e+01   2.0559851e+02   6.5390909e+01   1.3632418e+02
   2.9684000e+02   2.2938280e+02   1.9930909e+02   3.6329891e+02   1.1823182e+02   2.8649964e+02   1.6753818e+02   4.5221695e+02   2.8494909e+02   5.0191407e+02   4.0258818e+02   4.5366749e+02   1.4901818e+02   3.8943309e+02   3.1831909e+02   4.5405356e+02   2.4513909e+02   2.8000251e+02   2.1202000e+02   5.1960476e+02   5.6529273e+02   1.3856295e+02   4.1208000e+02   3.0789360e+02   1.8803455e+02   4.0235542e+02   2.4783091e+02   5.0425444e+02   1.7965455e+02   2.6232218e+02   4.1394000e+02   8.6205709e+01   2.0271364e+02   3.3042836e+02   1.4293727e+02   2.4971775e+02   2.4215545e+02   2.8723665e+02   2.1441455e+02   3.8826138e+02   1.4269273e+02   1.9056640e+02   2.0286818e+02   1.9661055e+02   1.6520091e+02   1.9674756e+02   9.1968182e+01   1.7859618e+02   1.3889364e+02   1.9466760e+02   1.2283455e+02   1.4684415e+02   2.1391636e+02   4.1938215e+02   3.8812455e+02   2.6042731e+02   1.4896455e+02   4.4332102e+02   7.2399636e+02   5.2308473e+01   1.4034273e+02   4.0904713e+02   4.8122727e+02   6.6985273e+02   1.9368909e+02   4.0472942e+02   2.0674273e+02   3.6241785e+02   1.9423636e+02   4.5714109e+02   2.9309636e+02   3.1058138e+02   4.8649545e+02   2.3520491e+02   1.9066364e+02   4.5371691e+02   2.4858182e+02   6.3342709e+02   1.6443000e+02   2.9479196e+02   2.4983818e+02   3.3276113e+02   2.1397455e+02   4.3100113e+02   1.5354545e+02   4.6124091e+02   2.0007909e+02   4.7157731e+02   1.8121818e+02   3.0043436e+02   4.7971455e+02   1.8812375e+02   1.7070636e+02   3.8335258e+02   1.8770455e+02   3.3254636e+02   1.3094273e+02   3.0919913e+02   1.0920091e+02   2.0676302e+02   1.3585273e+02   1.7561542e+02   1.0035545e+02   1.3859793e+02   1.6976182e+02   3.1752724e+02   4.1614636e+02   3.4782193e+02   1.6090000e+02   4.2962345e+02   2.0410455e+02   3.2149800e+02   3.0491455e+02   3.2017229e+02   1.5103727e+02   3.7720520e+02   2.1686727e+02   5.6112425e+02   1.9940091e+02   4.9972520e+02   2.3064364e+02   5.0897578e+02   3.4394455e+02   5.5534807e+02   1.9590000e+02   3.3019891e+02   2.3832273e+02   4.0349873e+02   2.6460000e+02   3.7105745e+02   3.4526545e+02   2.0140513e+02   2.2699455e+02   4.7014044e+02   2.8143636e+02   5.3229418e+02   2.3284727e+02   4.8300313e+02   1.6977727e+02   3.8728873e+02   3.4367636e+02   4.5195498e+02   3.2640636e+02   4.8793749e+02   3.2654545e+02   1.2297818e+02   5.1750727e+02   3.3623964e+01   2.0013455e+02   2.5363560e+02   1.0185273e+02   3.9235724e+02   2.2426636e+02   3.1416142e+02   2.0447818e+02   5.0507629e+02   4.6598182e+01  -4.1942182e+00   4.4012182e+02   3.3509025e+02   2.4783000e+02   3.7591269e+02   2.1971000e+02   4.3053411e+02   1.7225273e+02   4.0266615e+02   2.1999909e+02   2.3384007e+02   1.4762091e+02   3.5231124e+02   1.8211727e+02   3.8997880e+02   2.9946364e+02   2.9971291e+02   1.8181636e+02   2.9660105e+02   1.4294727e+02   2.6891876e+02   1.3091364e+02   2.8208509e+02   4.3397727e+02   2.1490636e+02   1.7184545e+02   2.5503691e+02   1.4931455e+02   3.3151847e+02   1.8285818e+02   2.6902135e+02   1.5573636e+02   3.0172291e+02   8.2005455e+01   1.6702138e+02   1.5301455e+02   1.7621793e+02   9.7984545e+01   1.7177033e+02   1.2163273e+02   1.6035484e+02   1.1198455e+02   1.5507851e+02   2.1495455e+02   2.6309818e+02   4.1040818e+02   2.7818553e+02   2.2109818e+02   4.3448578e+02   2.0524091e+02   4.3655982e+02   1.5301182e+02   4.5315087e+02   4.0087455e+02   2.4397185e+02   9.7671818e+02   5.7210527e+02   2.4786545e+02   2.3954258e+02   2.9380909e+01   1.8197709e+01   3.2226091e+02   2.6884185e+02   1.8139455e+02   5.0216571e+02   3.4434909e+02   4.3432844e+02   1.7766364e+02   4.0208964e+02   2.6082727e+02   5.4229382e+02   1.0587364e+02   3.4724193e+02   2.3816727e+02   4.2483753e+02   2.6592091e+02   4.7638360e+02   2.1393091e+02   3.6928371e+02   1.8428455e+02   4.3052724e+02   1.7344000e+02   4.5070480e+02   5.3879909e+02   2.7602062e+02   1.3017364e+02   3.3013793e+02   4.1635909e+02   1.0576855e+02   2.3212545e+02   3.6413905e+02   1.6589545e+02   4.2753836e+02   2.4404818e+02   2.6692342e+02   1.6888000e+02   2.4046778e+02   1.8328636e+02   3.8774073e+02   1.6022455e+02   2.2388749e+02   5.6939091e+01   2.8126124e+02   1.2040455e+02   1.8843036e+02   1.2467273e+02   2.1585709e+02   3.3753455e+02   4.5489087e+02   1.8914182e+02   3.9470865e+02   2.8949091e+02   3.8466891e+02   2.1370636e+02   3.6101985e+02   2.2202091e+02   3.7366924e+02   1.5805727e+02   4.0915996e+02   2.6624727e+02   3.6287749e+02   2.0252273e+02   3.8338182e+02   1.7502636e+02   4.9546062e+02   1.5802091e+02   4.0830378e+02   1.5571455e+02   3.6951829e+02   2.5046182e+02   3.0405942e+02   2.3880727e+02   4.3944724e+02   1.7976636e+02   2.4789960e+02   2.1726000e+02   5.0945647e+02   7.1215909e+02   1.1991818e+01   1.4685818e+02   2.6200135e+02   1.2186636e+02   2.0615796e+02   3.7271273e+02   1.9483025e+02   2.0283545e+02   3.2440589e+02   1.7594000e+02   2.7041298e+02   4.0717727e+02   3.9154000e+01   1.4301273e+02   3.6639898e+02   1.4639636e+02   1.9744011e+02   1.8047818e+02   1.7556538e+02   1.4219636e+02   2.7107611e+02   1.6183455e+02   3.0088415e+02   1.5677000e+02   3.1908840e+02   1.7020000e+02   1.5114673e+02   1.2800000e+02   1.5493636e+02   6.2556364e+01   1.2229004e+02   7.2840000e+01   1.1242916e+02   1.3177455e+02   2.2376349e+02   1.2983455e+02   1.4423505e+02   6.8219091e+01   1.2776520e+02   1.8288182e+02   3.1150491e+02   2.2551636e+02   3.1406415e+02   1.5899091e+02   3.1966800e+02   4.0236091e+02   1.3172945e+01   4.2430273e+02   4.3452145e+01   2.0089727e+02   1.9755367e+02   4.0058818e+02   1.3702385e+02   2.8828091e+02   2.4942207e+02   2.2190909e+02   3.6643818e+02   1.8157909e+02   2.9990276e+02   2.3613818e+02   2.6162622e+02   2.0903273e+02   3.2511284e+02   1.9120636e+02   2.8257258e+02   3.4966364e+02  -3.5267273e+00   1.3073182e+02   2.4739873e+02   5.4096364e+01   2.1992411e+02   1.2521182e+02   1.6390578e+02   1.4185545e+02   2.5215884e+02   1.5592364e+02   1.5323247e+02   5.1757273e+01   1.1340487e+02   8.2393636e+01   2.1206851e+02   5.1170909e+01   1.1835178e+02
   2.3006000e+02   2.2494520e+02   1.7508909e+02   3.9578651e+02   1.2323182e+02   3.2065964e+02   1.9597818e+02   4.3705175e+02   2.4472909e+02   5.2824167e+02   4.9324818e+02   4.6286469e+02   1.2257818e+02   4.6921829e+02   2.7076909e+02   3.9307756e+02   2.7147909e+02   3.4123531e+02   2.2358000e+02   5.1467996e+02   5.5529273e+02   1.3314295e+02   3.4764000e+02   2.8582880e+02   1.5914455e+02   5.4377662e+02   2.9416091e+02   5.3865804e+02   1.4476455e+02   1.8722338e+02   4.2750000e+02   5.2790909e+01   1.9046364e+02   3.5628836e+02   1.5560727e+02   3.2425415e+02   2.3848545e+02   2.9064025e+02   2.1298455e+02   4.1051578e+02   1.0869273e+02   2.3205640e+02   1.3108818e+02   2.6901295e+02   9.4650909e+01   1.3539156e+02   1.0707818e+02   1.6571738e+02   1.3445364e+02   1.9146280e+02   1.1372455e+02   1.2379295e+02   1.8758636e+02   3.6859855e+02   2.9578455e+02   3.9314451e+02   1.4496455e+02   4.0575102e+02   7.8822636e+02   1.0995007e+02   2.0767273e+02   3.8555073e+02   4.6466727e+02   5.4539753e+02   2.4212909e+02   3.8752422e+02   1.6751273e+02   4.2933625e+02   1.8611636e+02   3.9479069e+02   2.8187636e+02   2.9147898e+02   4.9749545e+02   2.6487491e+02   1.6055364e+02   4.6801571e+02   2.7425182e+02   5.1104349e+02   1.5310000e+02   4.0591836e+02   2.7527818e+02   3.0416593e+02   2.0575455e+02   3.5032873e+02   1.5265545e+02   3.5531211e+02   2.0685909e+02   4.0214491e+02   2.0021818e+02   3.1491436e+02   4.7838455e+02   2.0912015e+02   1.3470636e+02   3.5156258e+02   1.5370455e+02   3.9093636e+02   1.4460273e+02   3.0855633e+02   1.4731091e+02   1.7615422e+02   1.0229273e+02   1.8830022e+02   1.0757545e+02   1.8524033e+02   1.9909182e+02   2.9174084e+02   4.1459636e+02   3.8216593e+02   2.2912000e+02   5.0249585e+02   2.1054455e+02   3.0254280e+02   2.9146455e+02   4.6668829e+02   1.3748727e+02   3.9439920e+02   2.5975727e+02   5.7491305e+02   2.1029091e+02   5.0229400e+02   2.9787364e+02   5.6825738e+02   3.1560455e+02   6.5494527e+02   1.2812000e+02   3.5428131e+02   2.0021273e+02   4.0421753e+02   2.6648000e+02   4.1712705e+02   3.8537545e+02   2.2386633e+02   2.4954455e+02   4.3444644e+02   2.4154636e+02   4.6415538e+02   2.2840727e+02   4.8824833e+02   1.4133727e+02   4.1467393e+02   3.8600636e+02   4.7556858e+02   3.5240636e+02   4.3185749e+02   3.1999545e+02   1.4428218e+02   5.6728727e+02   8.6861564e+01   2.9357455e+02   3.2972040e+02   1.2074273e+02   3.3739604e+02   1.8414636e+02   2.4426102e+02   2.5291818e+02   4.1987109e+02   1.7381818e+02   4.2073818e+02   4.1556182e+02   3.4383505e+02   2.8616000e+02   4.4750629e+02   1.9482000e+02   3.8152531e+02   2.0914273e+02   4.5271495e+02   2.3155909e+02   1.9458527e+02   1.8896091e+02   3.3267404e+02   1.4122727e+02   3.8603000e+02   2.9168364e+02   3.7510531e+02   1.3737636e+02   2.0727625e+02   1.5383727e+02   3.1504756e+02   1.1279364e+02   2.5664469e+02   3.9575727e+02   2.1652396e+02   1.5206545e+02   2.6995931e+02   1.3753455e+02   2.9924087e+02   1.7018818e+02   2.6025495e+02   1.5118636e+02   2.8452691e+02   5.5005455e+01   1.9063138e+02   2.1701455e+02   1.1109793e+02   7.7214545e+01   1.5887193e+02   9.6972727e+01   9.8437636e+01   8.4874545e+01   1.5269731e+02   2.2873455e+02   2.1177578e+02   4.1284818e+02   3.0577033e+02   1.8631818e+02   4.5526818e+02   2.3402091e+02   4.7092742e+02   1.9312182e+02   5.4239207e+02   4.1565455e+02   2.7600945e+02   1.1186082e+03   6.0153407e+02   2.2764545e+02   1.8505018e+02   3.9050909e+01  -4.4658909e+00   2.8448091e+02   3.5253425e+02   2.3350455e+02   3.4343691e+02   3.0012909e+02   4.5742604e+02   1.6022364e+02   3.6359484e+02   2.6249727e+02   5.3550022e+02   1.2743364e+02   3.5762713e+02   2.6416727e+02   4.7364753e+02   2.2881091e+02   4.5546240e+02   2.2026091e+02   3.5088731e+02   1.8172455e+02   3.9151204e+02   1.9111000e+02   3.9752120e+02   4.7468909e+02   2.3514942e+02   1.3506364e+02   3.0541673e+02   5.0824909e+02   7.8527345e+01   2.5178545e+02   4.0434625e+02   2.1545545e+02   4.6812356e+02   2.3582818e+02   3.1346102e+02   1.5832000e+02   3.9842258e+02   1.5194636e+02   3.9557793e+02   1.5933455e+02   2.3895869e+02   3.6090909e+00   1.8574764e+02   1.8773455e+02   2.3248396e+02   1.2112273e+02   2.4714109e+02   4.3331455e+02   3.5755847e+02   1.6447182e+02   3.5579225e+02   2.2338091e+02   4.3562771e+02   1.7403636e+02   4.3642345e+02   1.6213091e+02   3.5924044e+02   1.5561727e+02   3.5602516e+02   2.3224727e+02   3.9348749e+02   1.6541273e+02   3.9202062e+02   2.0491636e+02   4.6717942e+02   1.4180091e+02   4.1283138e+02   1.9427455e+02   2.8166349e+02   1.6313182e+02   4.2704582e+02   2.5036727e+02   4.0863244e+02   1.2421636e+02   2.3345360e+02   2.4915000e+02   4.1012527e+02   6.4504909e+02   3.8920618e+01   1.4107818e+02   3.1979375e+02   1.3453636e+02   1.8803436e+02   3.7394273e+02   1.8595185e+02   2.3161545e+02   2.9966349e+02   1.6227000e+02   2.2972658e+02   4.4129727e+02   6.5864400e+01   1.0245273e+02   2.9920378e+02   1.7794636e+02   1.5236611e+02   2.0991818e+02   1.8254018e+02   1.3963636e+02   2.3384091e+02   1.2628455e+02   2.8283815e+02   9.8990000e+01   2.6415080e+02   1.5276000e+02   9.2991927e+01   1.2256000e+02   1.3593156e+02   9.7886364e+01   1.4335364e+02   1.2939000e+02   1.5790516e+02   1.2477455e+02   2.3021349e+02   1.5417455e+02   1.8251785e+02   8.2219091e+01   1.1008520e+02   1.7588182e+02   2.7061491e+02   2.0540636e+02   2.7911295e+02   1.6510091e+02   4.0906920e+02   3.6192091e+02   5.0781455e+00   4.2330273e+02   4.0532145e+01   1.9323727e+02   2.3438647e+02   3.8013818e+02   8.9989855e+01   2.2839091e+02   3.1421327e+02   1.9479909e+02   4.0816698e+02   2.3401909e+02   3.0025756e+02   1.7980818e+02   2.7657262e+02   1.9058273e+02   4.2125884e+02   1.7075636e+02   3.3876858e+02   3.7866364e+02  -4.7367273e+00   1.2495182e+02   2.7997113e+02   5.5206364e+01   2.7361531e+02   1.0810182e+02   2.0582458e+02   1.1830545e+02   2.8581284e+02   1.5914364e+02   1.8630487e+02   3.3087273e+01   8.6118473e+01   7.5943636e+01   1.9658451e+02   5.7280909e+01   1.4130298e+02
   2.4117000e+02   2.2605640e+02   2.1352909e+02   3.4427131e+02   1.5679182e+02   2.7419484e+02   1.4997818e+02   4.6839175e+02   2.5383909e+02   5.5184287e+02   4.2891818e+02   4.1068109e+02   1.9112818e+02   4.8206429e+02   2.9665909e+02   4.4589636e+02   2.5769909e+02   3.0966771e+02   2.3891000e+02   5.4556356e+02   5.2807273e+02   1.7143055e+02   3.7430000e+02   2.9469600e+02   1.3903455e+02   4.4271542e+02   4.1838091e+02   5.0194044e+02   1.3954455e+02   2.2842098e+02   4.2072000e+02   1.3389331e+02   1.6609364e+02   3.0598796e+02   1.6904727e+02   2.8173895e+02   2.2981545e+02   3.0755385e+02   2.0127455e+02   4.2560258e+02   1.4392273e+02   2.0690800e+02   1.3630818e+02   2.2115535e+02   7.9650909e+01   1.7314156e+02   8.6858182e+01   1.3666498e+02   1.3178364e+02   1.8278640e+02   1.2217455e+02   1.1122695e+02   1.7736636e+02   3.2897615e+02   2.3178455e+02   3.1526451e+02   1.5508455e+02   4.3239142e+02   7.3499636e+02   7.4878473e+01   1.9445273e+02   3.9760833e+02   4.9266727e+02   5.9249753e+02   2.0446909e+02   4.0108702e+02   1.5585273e+02   4.3315905e+02   1.6761636e+02   3.7677069e+02   3.1943636e+02   3.1958418e+02   5.3605545e+02   2.3690011e+02   1.4344364e+02   4.3471451e+02   2.5303182e+02   5.4607109e+02   1.7688000e+02   3.6979596e+02   2.3527818e+02   3.8525593e+02   1.6609455e+02   3.5861153e+02   1.4810545e+02   4.3711611e+02   2.2518909e+02   4.1934851e+02   1.8565818e+02   2.5262916e+02   4.6216455e+02   1.7397775e+02   1.9937636e+02   3.7416898e+02   1.5681455e+02   3.1946756e+02   1.3727273e+02   3.2514273e+02   1.2631091e+02   1.4705422e+02   1.1518273e+02   2.1015902e+02   9.4795455e+01   1.9237273e+02   1.9620182e+02   2.5252204e+02   4.8692636e+02   3.3826953e+02   2.3512000e+02   5.1724585e+02   1.9999455e+02   3.2549680e+02   2.2246455e+02   4.3309829e+02   1.8970727e+02   3.4622160e+02   2.7031727e+02   5.7984825e+02   1.9696091e+02   4.6714040e+02   2.7675364e+02   5.3728698e+02   3.0505455e+02   6.2745927e+02   1.7945000e+02   2.8084491e+02   1.9810273e+02   3.7916633e+02   2.5426000e+02   3.8232465e+02   3.6492545e+02   2.1839233e+02   1.9132455e+02   3.8022404e+02   2.2443636e+02   5.5285418e+02   2.5840727e+02   4.7584833e+02   1.6933727e+02   4.7309393e+02   3.7256636e+02   4.8319378e+02   3.6006636e+02   4.6002469e+02   3.4387545e+02   1.6681178e+02   5.4105727e+02   3.4179964e+01   2.9446455e+02   2.6208920e+02   9.7622727e+01   3.7791564e+02   1.9803636e+02   2.7892982e+02   2.1235818e+02   4.2122589e+02   1.4481818e+02   4.6083818e+02   4.3001182e+02   3.1000905e+02   2.3894000e+02   4.6906389e+02   2.1537000e+02   4.0410131e+02   1.7614273e+02   3.7790495e+02   2.5266909e+02   2.4945647e+02   1.7574091e+02   4.3439164e+02   1.4245727e+02   3.6459160e+02   2.1224364e+02   4.2935051e+02   1.3515636e+02   2.1367385e+02   1.6127727e+02   2.8400236e+02   1.2435364e+02   2.9182989e+02   4.2908727e+02   2.4540756e+02   1.2562545e+02   2.2196451e+02   1.1709455e+02   2.2020607e+02   1.8141818e+02   2.6246655e+02   1.1429636e+02   3.1059811e+02   1.0667545e+02   1.8482778e+02   1.7946455e+02   1.1698193e+02   9.4544545e+01   1.5915553e+02   1.0730273e+02   1.0761124e+02   8.8204545e+01   1.5354091e+02   2.3906455e+02   2.2260938e+02   3.6928818e+02   2.5536513e+02   1.8187818e+02   3.8528338e+02   1.9424091e+02   4.5343982e+02   1.5134182e+02   5.3706447e+02   4.3732455e+02   2.4427585e+02   1.0650482e+03   7.0358887e+02   2.5775545e+02   1.4753138e+02   1.4380909e+01  -2.7162291e+01   2.5870091e+02   2.9748665e+02   2.2250455e+02   3.6931691e+02   3.2834909e+02   4.7438844e+02   1.7422364e+02   4.5203484e+02   2.5449727e+02   5.1958022e+02   9.9763636e+01   3.9661073e+02   2.6493727e+02   5.0480593e+02   2.0047091e+02   4.8872960e+02   1.8382091e+02   3.4613251e+02   2.0594455e+02   4.3401444e+02   1.8756000e+02   3.9235520e+02   4.9168909e+02   2.5233942e+02   1.6561364e+02   2.8019273e+02   4.5091909e+02   7.2673745e+01   2.3123545e+02   4.0954025e+02   2.3923545e+02   4.5822116e+02   2.9160818e+02   3.0833862e+02   1.7399000e+02   2.9916898e+02   1.4650636e+02   4.2513313e+02   1.6733455e+02   2.0176869e+02   7.0490909e+00   1.6892244e+02   1.7151455e+02   2.3234156e+02   1.2579273e+02   2.3954749e+02   3.2120455e+02   5.2019727e+02   1.9247182e+02   3.2199225e+02   2.3627091e+02   4.1037651e+02   1.7803636e+02   3.4532345e+02   2.1680091e+02   3.3275684e+02   1.9439727e+02   4.5992276e+02   2.5135727e+02   4.0372869e+02   1.4952273e+02   3.7962182e+02   2.0836636e+02   4.1690342e+02   1.6891091e+02   3.5732258e+02   1.4949455e+02   2.6712589e+02   1.8924182e+02   3.9339702e+02   2.5547727e+02   3.7522364e+02   1.9443636e+02   1.8528600e+02   2.3471000e+02   4.0717047e+02   7.5171909e+02   4.5167018e+01   1.6941818e+02   2.7552655e+02   1.6231636e+02   1.7514196e+02   3.1716273e+02   1.8527425e+02   2.2494545e+02   3.4741709e+02   1.5461000e+02   2.5033938e+02   4.0406727e+02   5.6182800e+01   1.4379273e+02   2.6077658e+02   1.5139636e+02   1.7693011e+02   2.5591818e+02   1.9308018e+02   1.5563636e+02   2.9911091e+02   1.2150455e+02   2.7544055e+02   1.4010000e+02   2.1864200e+02   1.9365000e+02   1.3116073e+02   1.4700000e+02   1.5130636e+02   8.9446364e+01   1.9424884e+02   1.2717000e+02   1.6897276e+02   1.5066455e+02   2.6325229e+02   1.7906455e+02   1.9118665e+02   8.4889091e+01   1.4910160e+02   2.9388182e+02   9.8514909e+01   1.6895636e+02   2.9613895e+02   1.4477091e+02   3.3513560e+02   4.2903091e+02   2.9709345e+01   4.2430273e+02   1.8892145e+01   1.7678727e+02   2.3326247e+02   3.3869818e+02   1.6119505e+02   2.3962091e+02   2.5431487e+02   5.0168909e+02   5.9615782e+01   1.7068909e+02   2.4665396e+02   2.0458818e+02   2.9215022e+02   2.0269273e+02   3.7962004e+02   1.9842636e+02   3.4832498e+02   4.1100364e+02   3.1006073e+01   1.4473182e+02   2.8394873e+02   4.2866364e+01   2.4104251e+02   1.0521182e+02   2.1516578e+02   1.3652545e+02   2.4913524e+02   1.7114364e+02   1.8968487e+02   5.7647273e+01   9.0373673e+01   8.5723636e+01   1.6569211e+02   6.3950909e+01   8.0109382e+01
   2.9939000e+02   2.4250880e+02   2.1008909e+02   3.7387651e+02   1.5334182e+02   3.0780084e+02   1.6231818e+02   4.9418455e+02   2.4283909e+02   5.2661287e+02   4.4113818e+02   4.1314349e+02   1.5335818e+02   4.4019589e+02   2.6876909e+02   4.4845756e+02   2.4158909e+02   2.7584651e+02   2.3080000e+02   4.8065236e+02   5.2262273e+02   1.2375655e+02   4.1875000e+02   3.1147000e+02   1.7969455e+02   4.1235262e+02   2.1949091e+02   5.0474164e+02   1.7332455e+02   2.7304858e+02   4.0305000e+02   7.1306909e+01   1.8184364e+02   3.3309796e+02   1.2771727e+02   2.6115535e+02   1.7937545e+02   3.0380905e+02   2.1870455e+02   3.8020818e+02   1.0858273e+02   2.2973520e+02   1.4642818e+02   2.0378575e+02   1.1098091e+02   1.5619516e+02   7.5418182e+01   1.6292018e+02   1.4756364e+02   1.8775400e+02   7.5064545e+01   1.1188575e+02   1.7991636e+02   3.8910215e+02   2.8767455e+02   3.1601331e+02   1.6096455e+02   4.2025102e+02   7.3999636e+02   1.1769847e+02   1.3945273e+02   4.0566833e+02   4.8377727e+02   5.0942873e+02   2.2101909e+02   4.1843302e+02   2.0274273e+02   4.1840785e+02   2.2173636e+02   4.0494109e+02   2.8265636e+02   3.3163658e+02   4.6338545e+02   2.6138371e+02   1.8522364e+02   4.3460211e+02   2.9914182e+02   4.8427229e+02   1.6521000e+02   4.1317956e+02   2.3183818e+02   3.8998113e+02   2.3686455e+02   3.8783993e+02   1.9421545e+02   4.2820731e+02   2.0129909e+02   3.7569971e+02   1.8798818e+02   2.4600276e+02   4.7827455e+02   1.9623895e+02   1.6492636e+02   3.5348498e+02   1.5459455e+02   3.5253516e+02   1.3183273e+02   3.2079793e+02   1.2531091e+02   1.6758422e+02   1.1573273e+02   1.8455502e+02   1.3224545e+02   1.7071673e+02   1.8887182e+02   2.7210844e+02   5.0770636e+02   3.9715713e+02   2.0646000e+02   4.9486865e+02   2.0154455e+02   2.5226280e+02   2.2535455e+02   4.8297709e+02   1.7837727e+02   3.8890800e+02   2.6264727e+02   5.2724185e+02   2.0418091e+02   5.1412280e+02   2.4964364e+02   5.0211578e+02   3.6160455e+02   4.6081527e+02   1.4579000e+02   3.9686771e+02   2.1143273e+02   4.7153993e+02   3.2037000e+02   4.0270585e+02   3.2203545e+02   1.5715353e+02   2.1210455e+02   3.9333164e+02   2.5343636e+02   5.3798418e+02   2.8273727e+02   4.6246193e+02   1.9977727e+02   4.1010873e+02   3.3100636e+02   4.7862858e+02   3.1784636e+02   4.9929229e+02   3.1043545e+02   1.2226698e+02   5.2550727e+02   5.4643964e+01   2.9190455e+02   3.1362400e+02   1.0485273e+02   3.0477724e+02   2.1459636e+02   2.3604502e+02   2.6713818e+02   4.3939349e+02   1.8003818e+02   3.8380058e+02   4.8279182e+02   3.0678665e+02   2.3072000e+02   4.8372149e+02   1.9260000e+02   3.6359291e+02   2.2425273e+02   3.2750615e+02   2.5188909e+02   2.2317887e+02   1.6429091e+02   4.9208764e+02   1.5878727e+02   4.1028520e+02   2.7091364e+02   3.8776691e+02   1.4870636e+02   2.4247985e+02   1.0294727e+02   2.8644876e+02   1.1268364e+02   2.2309349e+02   3.7375727e+02   2.2928396e+02   1.4073545e+02   2.2730571e+02   1.2898455e+02   2.9092487e+02   1.6129818e+02   2.8107615e+02   1.1751636e+02   2.9378051e+02   1.1878545e+02   1.7174898e+02   1.2168455e+02   1.2349433e+02   9.9434545e+01   1.2732433e+02   9.3192727e+01   1.1918004e+02   1.0553455e+02   1.6837451e+02   2.3784455e+02   1.3159698e+02   3.7095818e+02   2.4623153e+02   4.4843818e+02   1.1829858e+02   2.0302091e+02   4.8473742e+02   1.7223182e+02   4.7428327e+02   3.7043455e+02   2.7384705e+02   1.0501582e+03   6.3423007e+02   2.2431545e+02   2.1631658e+02   4.2830909e+01   9.5617091e+00   2.8115091e+02   3.2847065e+02   1.6517455e+02   4.0057331e+02   2.8357909e+02   4.1930004e+02   2.0222364e+02   4.0157484e+02   2.1949727e+02   4.7416022e+02   1.6076364e+02   4.5485073e+02   2.2382727e+02   4.7153473e+02   2.0214091e+02   4.4426600e+02   2.1604091e+02   3.6133491e+02   1.7961455e+02   3.8779084e+02   1.5367000e+02   3.8317640e+02   5.3423909e+02   2.0927542e+02   1.0661364e+02   2.8936273e+02   5.3680909e+02   8.8472545e+01   2.0800545e+02   4.6050865e+02   2.1312545e+02   5.1430996e+02   2.6015818e+02   2.7496462e+02   1.1866000e+02   3.2715538e+02   1.5406636e+02   4.3163833e+02   1.9233455e+02   2.5542869e+02  -9.1709091e+00   2.0966004e+02   1.3618455e+02   1.7671796e+02   1.0845273e+02   2.3859469e+02   3.5942455e+02   3.1846967e+02   1.6436182e+02   3.6513105e+02   2.3016091e+02   3.6197531e+02   2.2192636e+02   3.9325225e+02   2.0535091e+02   3.3100284e+02   2.1317727e+02   4.0720036e+02   2.4146727e+02   3.8007989e+02   1.7208273e+02   4.0937702e+02   1.9302636e+02   4.3713062e+02   1.1502091e+02   3.1663378e+02   2.0571455e+02   3.6307829e+02   1.9535182e+02   3.7335822e+02   3.0280727e+02   4.9432724e+02   1.6232636e+02   2.1074480e+02   2.0648000e+02   3.8431887e+02   8.0371909e+02   5.5117018e+01   1.5918818e+02   3.4767495e+02   1.4975636e+02   1.7548676e+02   3.2460273e+02   2.1045905e+02   2.2094545e+02   3.5395709e+02   1.8072000e+02   2.6569058e+02   4.3429727e+02   2.8764400e+01   1.4667273e+02   3.3377618e+02   1.2739636e+02   1.7796011e+02   1.8847818e+02   1.6380538e+02   1.1774636e+02   2.1070211e+02   1.6894455e+02   2.6120535e+02   1.4055000e+02   3.0671600e+02   1.8987000e+02   9.5803127e+01   1.8922000e+02   1.6981876e+02   5.1776364e+01   1.7393244e+02   1.1751000e+02   1.3140556e+02   1.3044455e+02   2.0186989e+02   1.7094455e+02   2.1650625e+02   1.3110909e+02   1.3484400e+02   2.5021182e+02  -2.3314909e+00   1.7462636e+02   3.4646535e+02   1.8077091e+02   3.4225560e+02   3.9747091e+02  -1.0875855e+01   4.0663273e+02   4.9757455e+00   1.9789727e+02   1.8368367e+02   4.6047818e+02   9.3452655e+01   2.5417091e+02   2.7182087e+02   4.6001909e+02  -3.2610618e+01   2.0079909e+02   2.9624516e+02   2.2936818e+02   2.7460782e+02   1.9458273e+02   3.0571884e+02   1.3942636e+02   3.5227498e+02   3.6811364e+02   5.1107273e+01   1.4817182e+02   2.8456353e+02   4.1536364e+01   2.4903891e+02   1.1399182e+02   2.0302338e+02   1.2752545e+02   2.2307524e+02   1.3814364e+02   1.7721487e+02   4.9647273e+01   4.9133673e+01   7.2053636e+01   1.9866571e+02   6.9170909e+01   1.2680178e+02
   2.7017000e+02   2.0429640e+02   1.6364909e+02   4.0326171e+02   1.4245182e+02   3.0300204e+02   1.7642818e+02   5.6227575e+02   1.9816909e+02   5.1596647e+02   4.4624818e+02   4.6829469e+02   1.7224818e+02   5.1501469e+02   2.4420909e+02   4.1198236e+02   2.9202909e+02   2.8759131e+02   2.3558000e+02   5.1193996e+02   5.6084273e+02   1.3647895e+02   3.9997000e+02   2.9219240e+02   1.4914455e+02   3.9412662e+02   1.9183091e+02   4.6629444e+02   1.3765455e+02   2.2146218e+02   4.6983000e+02   7.1964509e+01   1.4709364e+02   2.9975796e+02   1.4793727e+02   2.4820775e+02   2.3792545e+02   3.1390505e+02   2.3313455e+02   3.9548378e+02   1.3747273e+02   1.7675400e+02   1.3497818e+02   2.5770175e+02   1.4031091e+02   1.4484876e+02   7.8418182e+01   1.6057018e+02   1.1412364e+02   1.5542920e+02   9.8614545e+01   1.0855175e+02   2.1536636e+02   3.7982615e+02   3.3467455e+02   2.2803331e+02   1.5874455e+02   3.8520862e+02   7.1877636e+02   1.2172607e+02   1.7523273e+02   4.2758593e+02   5.0966727e+02   5.6657753e+02   2.3379909e+02   4.1063062e+02   1.9607273e+02   4.0672145e+02   1.8361636e+02   4.1199069e+02   2.8876636e+02   2.6770778e+02   5.8505545e+02   2.4932011e+02   2.2633364e+02   3.8242331e+02   2.3914182e+02   5.3129229e+02   1.4166000e+02   3.8528356e+02   2.5616818e+02   3.7914473e+02   1.9986455e+02   4.0579993e+02   2.2610545e+02   3.8032611e+02   2.1007909e+02   4.3622731e+02   1.6287818e+02   2.5212156e+02   4.9749455e+02   1.3793135e+02   1.5048636e+02   3.8364018e+02   1.5370455e+02   3.9115636e+02   1.1349273e+02   2.9781513e+02   1.0587091e+02   1.6168942e+02   1.1773273e+02   1.4617502e+02   1.2790545e+02   1.8272393e+02   1.8109182e+02   2.9640084e+02   4.4237636e+02   3.4083353e+02   2.0223000e+02   4.1398705e+02   1.8143455e+02   3.2720160e+02   2.4324455e+02   4.3154589e+02   1.7659727e+02   4.0183040e+02   2.5786727e+02   5.3962425e+02   2.0585091e+02   4.0275920e+02   2.4620364e+02   5.0662098e+02   3.6516455e+02   5.8287047e+02   1.4201000e+02   2.7729011e+02   2.0066273e+02   3.8707153e+02   2.8137000e+02   3.6660585e+02   3.2048545e+02   1.5838753e+02   2.4510455e+02   4.2758164e+02   3.1409636e+02   5.7946138e+02   1.9573727e+02   4.5320193e+02   1.6988727e+02   3.5082993e+02   3.5089636e+02   4.0059738e+02   2.7973636e+02   4.9956109e+02   3.5499545e+02   1.6159218e+02   4.6150727e+02   6.8103964e+01   3.1257455e+02   3.0964040e+02   1.2140273e+02   3.7312324e+02   1.5714636e+02   3.8420102e+02   2.1047818e+02   4.6881629e+02   1.8325818e+02   3.8987298e+02   3.9123182e+02   2.4322145e+02   3.1650000e+02   4.0396909e+02   1.9671000e+02   4.2059411e+02   1.6125273e+02   3.9132615e+02   2.0410909e+02   2.5467127e+02   1.4162091e+02   4.2412124e+02   1.5445727e+02   3.8919160e+02   2.5079364e+02   3.5060651e+02   2.0459636e+02   2.7122865e+02   1.3216727e+02   2.9478116e+02   1.0746364e+02   2.8596109e+02   4.1653727e+02   2.3319156e+02   1.7629545e+02   2.2680091e+02   1.4375455e+02   2.6296327e+02   1.9507818e+02   2.9859375e+02   1.1662636e+02   3.2941171e+02   1.0378545e+02   1.1983898e+02   1.8146455e+02   1.3960193e+02   1.0043455e+02   2.0579433e+02   1.0019273e+02   1.1140004e+02   1.1875455e+02   1.5931691e+02   2.3895455e+02   2.1272818e+02   4.1206818e+02   2.7739273e+02   5.9131818e+02   1.9198182e+01   2.0935091e+02   4.5690102e+02   2.0179182e+02   3.9769847e+02   3.1587455e+02   3.2399185e+02   1.0133882e+03   6.0717167e+02   2.1986545e+02   2.0367258e+02   2.9490909e+01   1.1408909e+01   2.9015091e+02   2.5197065e+02   1.3161455e+02   4.8814811e+02   3.1179909e+02   4.1471244e+02   1.9077364e+02   4.1504084e+02   2.6449727e+02   5.2089022e+02   8.1993636e+01   4.3926233e+02   2.0604727e+02   4.6173713e+02   2.0303091e+02   3.5741480e+02   1.7915091e+02   3.7306611e+02   1.8994455e+02   4.1496444e+02   1.5011000e+02   3.5935120e+02   5.2412909e+02   2.0496422e+02   1.3750364e+02   3.8889153e+02   5.8291909e+02   1.0955375e+02   2.3378545e+02   3.6689625e+02   2.1056545e+02   3.5696476e+02   2.8215818e+02   3.8998462e+02   1.7466000e+02   3.0367538e+02   1.8661636e+02   4.7047433e+02   1.6488455e+02   2.5451469e+02   5.8290909e+00   2.3891004e+02   1.3384455e+02   1.7357516e+02   1.2512273e+02   1.9082109e+02   2.0675455e+02   1.3546327e+02   1.4392182e+02   3.8987625e+02   2.1461091e+02   3.9654931e+02   1.6259636e+02   3.9288865e+02   1.9457091e+02   3.5720524e+02   1.8828727e+02   4.5552156e+02   2.1035727e+02   4.1367869e+02   1.3486273e+02   4.3013462e+02   1.7291636e+02   3.7184942e+02   1.3902091e+02   3.2793378e+02   1.8171455e+02   3.9966829e+02   1.9369182e+02   4.0415102e+02   2.7347727e+02   4.5823364e+02   1.3332636e+02   1.5906480e+02   2.6393000e+02   4.0917287e+02   6.8637909e+02   5.5614218e+01   1.9385818e+02   3.5302135e+02   1.3608636e+02   2.0591036e+02   3.6283273e+02   1.6718065e+02   2.2461545e+02   2.9866349e+02   1.4694000e+02   2.8151298e+02   4.2051727e+02   5.5646800e+01   1.9190273e+02   2.5292778e+02   1.7816636e+02   2.1834851e+02   2.5680818e+02   1.6067898e+02   1.3296636e+02   2.9704451e+02   1.0394455e+02   2.5529535e+02   1.4143000e+02   2.7586560e+02   1.6142000e+02   8.7849127e+01   1.7700000e+02   1.0935636e+02   3.5556364e+01   1.5423004e+02   9.2390000e+01   1.6219516e+02   1.0322455e+02   1.9904749e+02   1.8506455e+02   1.5993665e+02   9.9329091e+01   1.2327640e+02   1.9265182e+02   4.4723309e+01   1.8073636e+02   3.5997655e+02   1.5866091e+02   3.7469440e+02   4.0581091e+02   2.8676945e+01   4.1886273e+02   2.2327345e+01   1.6378727e+02   2.2019247e+02   4.4313818e+02   9.2839855e+01   1.6106091e+02   1.5381967e+02   5.3723909e+02  -2.4568218e+01   5.0312909e+02   9.2887636e+00   2.0780818e+02   2.4600262e+02   5.1703273e+02   5.3472836e+01   1.9064636e+02   2.6050738e+02   4.4288364e+02  -9.8432727e-01   1.1928182e+02   2.5476473e+02   5.2536364e+01   1.6404891e+02   8.5431818e+01   2.1630818e+02   1.4141545e+02   2.3985404e+02   1.5780364e+02   1.6586207e+02   3.5372727e+00   2.5702473e+01   7.5503636e+01   1.7350971e+02   5.4280909e+01   1.4032298e+02
   3.0184000e+02   2.2543280e+02   1.5686909e+02   3.9713411e+02   1.0679182e+02   3.1663484e+02   1.4986818e+02   4.9885055e+02   1.9783909e+02   5.3077287e+02   3.9136818e+02   4.1312509e+02   1.7779818e+02   5.0035069e+02   2.7143909e+02   4.0635396e+02   2.4524909e+02   2.7799371e+02   1.8191000e+02   4.6423356e+02   5.5140273e+02   1.6223415e+02   3.9730000e+02   2.2340600e+02   1.5103455e+02   3.4931542e+02   2.5283091e+02   4.4918444e+02   1.4376455e+02   2.9064338e+02   4.1394000e+02   1.0498571e+02   1.5746364e+02   3.4279836e+02   1.5660727e+02   2.6617415e+02   2.2715545e+02   3.1043665e+02   2.1584455e+02   3.9814698e+02   1.1581273e+02   1.3104680e+02   1.0308818e+02   2.0059295e+02   1.1653091e+02   1.8775116e+02   9.6078182e+01   1.2003738e+02   1.2256364e+02   1.8286400e+02   7.0394545e+01   1.0791935e+02   1.6102636e+02   3.9217335e+02   4.1067455e+02   2.7651331e+02   1.6552455e+02   3.9444622e+02   7.4444636e+02   4.3342473e+01   1.8201273e+02   3.5949353e+02   4.5533727e+02   6.5248393e+02   2.0323909e+02   3.7029542e+02   1.4840273e+02   4.2364505e+02   2.1211636e+02   4.0884069e+02   2.9043636e+02   2.4301418e+02   4.6893545e+02   2.9349971e+02   1.7744364e+02   4.3110451e+02   2.9725182e+02   5.3175349e+02   1.8766000e+02   3.9838356e+02   2.4583818e+02   3.9775113e+02   1.6464455e+02   4.2239753e+02   2.1321545e+02   4.9035731e+02   2.0985909e+02   4.4479491e+02   1.8398818e+02   2.9210276e+02   4.8116455e+02   1.9000775e+02   1.5392636e+02   4.3502498e+02   1.9192455e+02   3.8731876e+02   1.2938273e+02   2.5877393e+02   1.5031091e+02   1.3547422e+02   1.6996273e+02   1.6277662e+02   1.0779545e+02   1.7311273e+02   1.8176182e+02   2.2979724e+02   4.2170636e+02   3.5348713e+02   1.9401000e+02   4.6264465e+02   1.8743455e+02   3.4194160e+02   2.5424455e+02   4.1178589e+02   1.8059727e+02   3.4351040e+02   2.6908727e+02   5.4338665e+02   2.3618091e+02   5.1589280e+02   2.4575364e+02   5.6653698e+02   3.6705455e+02   5.7582927e+02   1.6557000e+02   2.8940531e+02   1.6932273e+02   4.3912873e+02   2.4771000e+02   3.5617865e+02   3.6848545e+02   1.5743753e+02   2.5776455e+02   4.3901884e+02   2.5932636e+02   5.5539298e+02   1.8440727e+02   4.6599833e+02   1.8388727e+02   4.3815993e+02   3.3234636e+02   5.1008138e+02   3.2117636e+02   5.2346589e+02   3.8543545e+02   1.3315698e+02   5.5016727e+02   3.6671164e+01   3.1513455e+02   2.9221560e+02   1.4651273e+02   2.6978444e+02   2.0737636e+02   2.9695262e+02   2.3424818e+02   4.8414469e+02   2.0503818e+02   4.0758058e+02   4.3468182e+02   2.7719545e+02   2.8350000e+02   4.6105909e+02   1.6937000e+02   3.9289131e+02   1.9958273e+02   3.8425975e+02   2.6088909e+02   2.5579887e+02   1.6918091e+02   3.7969644e+02   1.4145727e+02   4.5134160e+02   2.3724364e+02   4.4669051e+02   1.6303636e+02   2.3322345e+02   1.3527727e+02   2.8486236e+02   1.4379364e+02   2.5616469e+02   4.0597727e+02   2.1892636e+02   1.3240545e+02   2.6731211e+02   1.8009455e+02   2.5738607e+02   1.6185818e+02   3.0336135e+02   1.1673636e+02   2.7795291e+02   8.8125455e+01   1.7520178e+02   1.5924455e+02   1.3971953e+02   1.0154455e+02   1.1859553e+02   1.0030273e+02   1.0617124e+02   1.0298455e+02   1.4824851e+02   2.8195455e+02   1.9839818e+02   3.9884818e+02   3.0189033e+02   6.3154818e+02   7.1429782e+01   1.7424091e+02   4.7592982e+02   1.5934182e+02   4.5142447e+02   3.3298455e+02   2.3807305e+02   9.6538818e+02   5.9545167e+02   2.9142545e+02   2.2005778e+02   2.1050909e+01   5.7541091e+00   2.5282091e+02   3.3695705e+02   1.7028455e+02   4.8538451e+02   2.8323909e+02   4.6377724e+02   1.2755364e+02   3.4054844e+02   2.5082727e+02   5.2443382e+02   1.4443364e+02   3.9737713e+02   2.4960727e+02   4.4392233e+02   2.3059091e+02   4.8632000e+02   2.4371091e+02   4.0334131e+02   1.9417455e+02   3.6007604e+02   2.0378000e+02   4.2094760e+02   4.9246909e+02   1.8727702e+02   1.2039364e+02   3.0059033e+02   5.2380909e+02   7.3402545e+01   2.0489545e+02   3.3798745e+02   2.3756545e+02   4.1802476e+02   3.6182818e+02   2.5450102e+02   2.0410000e+02   2.7776018e+02   1.6639636e+02   3.8587193e+02   1.5033455e+02   2.9345869e+02   4.7190909e+00   2.7221884e+02   1.3862455e+02   1.8763276e+02   1.1079273e+02   2.1018749e+02   3.2953455e+02   4.3330087e+02   2.0570182e+02   3.5338385e+02   2.2361091e+02   4.1260931e+02   1.6803636e+02   3.7012345e+02   1.8346091e+02   3.3542404e+02   1.5617727e+02   4.5465036e+02   2.7268727e+02   3.8780229e+02   1.4319273e+02   4.5757822e+02   1.7369636e+02   4.2201702e+02   1.4591091e+02   3.9150258e+02   2.0205455e+02   4.0392109e+02   2.2935182e+02   3.4829822e+02   2.6814727e+02   3.9710004e+02   1.4632636e+02   2.2157480e+02   2.5671000e+02   4.1552047e+02   6.1582909e+02   6.3682182e+00   2.2585818e+02   2.8723135e+02   1.5720636e+02   2.1111076e+02   3.7816273e+02   1.2684425e+02   2.2128545e+02   3.4348989e+02   1.6572000e+02   2.6601058e+02   4.2629727e+02   3.8954400e+01   1.6501273e+02   2.9607898e+02   1.4583636e+02   2.3181491e+02   2.0013818e+02   1.8932258e+02   1.3819636e+02   2.4673611e+02   1.2850455e+02   2.8210055e+02   1.5077000e+02   2.7722840e+02   1.3531000e+02   1.3649793e+02   1.3300000e+02   9.4536364e+01   3.3776364e+01   1.3492244e+02   8.7840000e+01   1.5111916e+02   1.0544455e+02   2.1441989e+02   1.0817455e+02   1.5752785e+02   8.5999091e+01   1.4189280e+02   2.5765182e+02   5.9293309e+01   2.3362636e+02   3.3841535e+02   1.5499091e+02   2.9976800e+02   4.5547091e+02   1.9704145e+01   4.2708273e+02   3.2009745e+01   1.8123727e+02   2.2801647e+02   4.0113818e+02   1.2630985e+02   2.1417091e+02   2.3635087e+02   5.2090909e+02  -7.5918182e+00   4.3423909e+02  -2.9650036e+01   1.9502818e+02   2.9669502e+02   2.2736273e+02  -6.0135636e+00   2.7097636e+02   2.4141098e+02   5.3877364e+02   6.4544727e+00   9.7501818e+01   3.0816713e+02   4.0096364e+01   2.9371411e+02   1.4332182e+02   2.0889698e+02   1.3596545e+02   2.3574004e+02   1.8603364e+02   1.7415367e+02   1.4757273e+01   1.4958487e+02   7.8723636e+01   1.8513211e+02   7.3500909e+01   9.4565382e+01
   2.9173000e+02   1.8890160e+02   1.6964909e+02   4.1133171e+02   1.4979182e+02   3.2464484e+02   1.3253818e+02   4.6745695e+02   2.8739909e+02   5.3215807e+02   4.5213818e+02   4.7915349e+02   1.3012818e+02   4.2827429e+02   2.4609909e+02   4.6172116e+02   2.4058909e+02   3.1703651e+02   2.0447000e+02   5.0442876e+02   6.2962273e+02   1.3486655e+02   3.6119000e+02   2.3885480e+02   1.8580455e+02   3.7086382e+02   2.4172091e+02   5.3696324e+02   1.5321455e+02   1.9788738e+02   4.3416000e+02   8.4818109e+01   2.3959364e+02   3.1035796e+02   1.6426727e+02   3.0834135e+02   2.1492545e+02   3.3152505e+02   2.0455455e+02   3.7662018e+02   1.2814273e+02   2.2406040e+02   1.3586818e+02   2.4752055e+02   1.1265091e+02   1.1528156e+02   8.3638182e+01   1.3503258e+02   1.4245364e+02   1.8093280e+02   9.8394545e+01   1.2412935e+02   1.8658636e+02   3.5367855e+02   3.9723455e+02   2.0724851e+02   1.3163455e+02   4.4215742e+02   7.8622636e+02   9.1000073e+01   1.6256273e+02   4.1048953e+02   4.2099727e+02   5.9012113e+02   2.1434909e+02   4.1507662e+02   1.2296273e+02   4.3623025e+02   2.0148636e+02   3.7594109e+02   2.9976636e+02   2.9404778e+02   5.4605545e+02   2.4266011e+02   1.7366364e+02   4.3607691e+02   2.7181182e+02   5.4301869e+02   1.6843000e+02   4.4181196e+02   2.6750818e+02   3.5878753e+02   2.0620455e+02   3.9084273e+02   2.2110545e+02   4.5794611e+02   2.1296909e+02   4.2032611e+02   2.0465818e+02   2.3966916e+02   4.9182455e+02   1.9760495e+02   1.3626636e+02   2.8054778e+02   1.5692455e+02   3.5978876e+02   1.3472273e+02   3.1345673e+02   1.4065091e+02   1.9035702e+02   1.3196273e+02   1.7148662e+02   1.2812545e+02   1.8793633e+02   1.5664182e+02   2.9413684e+02   4.4259636e+02   2.8970593e+02   1.9346000e+02   4.3568865e+02   1.8899455e+02   3.4415680e+02   2.6535455e+02   5.2077709e+02   2.0648727e+02   3.4376920e+02   2.4575727e+02   4.8959305e+02   2.1163091e+02   4.4496680e+02   2.7787364e+02   5.5152738e+02   3.8994455e+02   6.9243807e+02   1.2368000e+02   3.0119651e+02   2.4121273e+02   4.1504753e+02   2.5837000e+02   4.2955585e+02   3.0681545e+02   1.7348113e+02   2.0232455e+02   4.2156404e+02   2.2609636e+02   5.3550138e+02   1.9384727e+02   4.8246313e+02   2.2488727e+02   4.3820993e+02   3.3378636e+02   4.4129618e+02   4.0273636e+02   4.9272109e+02   3.4810545e+02   1.5703338e+02   6.0639727e+02   4.4282764e+01   2.3379455e+02   3.0950280e+02   9.1962727e+01   4.2080844e+02   2.0214636e+02   2.9515102e+02   2.1158818e+02   4.4917749e+02   1.4981818e+02   3.3976818e+02   4.5301182e+02   3.0394905e+02   2.8583000e+02   4.8242269e+02   1.9837000e+02   4.1546131e+02   1.7403273e+02   4.1496375e+02   2.8855909e+02   2.5402527e+02   1.5407091e+02   3.7535524e+02   1.5367727e+02   3.8325400e+02   2.2613364e+02   4.0701931e+02   1.6903636e+02   2.3951345e+02   1.5472727e+02   3.3619636e+02   9.2243636e+01   2.7728869e+02   4.0253727e+02   2.2309156e+02   1.7362545e+02   2.5312451e+02   1.2698455e+02   2.4941487e+02   2.0107818e+02   2.6178375e+02   1.4684636e+02   2.8132411e+02   7.2005455e+01   1.9171138e+02   1.7168455e+02   1.8005433e+02   1.2343455e+02   1.2228433e+02   8.7632727e+01   1.3929484e+02   1.0887455e+02   1.2910731e+02   2.3340455e+02   2.1051218e+02   3.8640818e+02   3.6210553e+02   6.2143818e+02   6.6568582e+01   2.0402091e+02   4.8643742e+02   2.1601182e+02   5.0300087e+02   4.3254455e+02   3.2065825e+02   1.0841582e+03   6.9384007e+02   2.1175545e+02   1.8543138e+02   4.5160909e+01   2.5715309e+01   2.3915091e+02   4.1394065e+02   1.4683455e+02   5.7149051e+02   3.1290909e+02   4.3095364e+02   1.6322364e+02   4.2624484e+02   2.5249727e+02   4.5574022e+02   1.1665364e+02   3.8670953e+02   2.2104727e+02   5.1320713e+02   2.0703091e+02   4.6253480e+02   1.8471091e+02   4.4684131e+02   1.8194455e+02   4.3305444e+02   1.7556000e+02   3.6787520e+02   5.0257909e+02   2.6268822e+02   1.7628364e+02   3.4278913e+02   4.7369909e+02   7.4411345e+01   2.3000545e+02   3.8652865e+02   2.0423545e+02   4.9236116e+02   3.1604818e+02   2.8927342e+02   1.8010000e+02   3.1535018e+02   1.2439636e+02   4.0412193e+02   1.4522455e+02   2.0064749e+02  -4.0609091e+00   2.2703124e+02   1.6662455e+02   1.8406276e+02   1.0056273e+02   1.8633589e+02   3.8431455e+02   4.1469847e+02   1.1914182e+02   3.5730865e+02   2.6672091e+02   4.5027051e+02   1.6014636e+02   4.3486465e+02   1.6446091e+02   2.7705404e+02   1.8605727e+02   3.6825996e+02   2.5713727e+02   3.8571629e+02   1.3230273e+02   3.6899942e+02   2.2380636e+02   4.6022822e+02   1.2891091e+02   3.9686258e+02   1.6238455e+02   3.4321469e+02   1.8857182e+02   3.3534062e+02   2.4780727e+02   4.1750724e+02   1.8598636e+02   2.3585200e+02   2.3471000e+02   3.5884047e+02   7.1493909e+02   4.8439418e+01   1.5452818e+02   2.9838775e+02   1.4386636e+02   1.6595796e+02   4.0894273e+02   1.7660185e+02   2.2728545e+02   3.1933989e+02   1.6405000e+02   2.3536418e+02   4.6095727e+02   4.7181600e+01   1.3945273e+02   3.0101378e+02   2.5505636e+02   1.9363731e+02   2.2602818e+02   2.0703138e+02   1.0141636e+02   2.3456851e+02   1.1794455e+02   2.5983535e+02   1.3255000e+02   2.7590600e+02   1.7220000e+02   1.3043673e+02   1.4578000e+02   1.4996396e+02   4.0216364e+01   2.0718724e+02   1.0817000e+02   1.2537276e+02   1.3911455e+02   2.3083629e+02   1.5006455e+02   1.8228665e+02   8.1329091e+01   1.1193640e+02   2.3088182e+02   2.5994909e+01   1.9995636e+02   3.8532895e+02   1.6354091e+02   3.5819400e+02   4.6659091e+02   1.4484545e+01   4.1863273e+02   2.7685745e+01   1.7267727e+02   2.3381127e+02   4.5847818e+02   1.1272265e+02   2.1039091e+02   2.7487327e+02   4.6468909e+02  -7.2042182e+00   4.5990909e+02  -1.3593636e+01   2.0013818e+02   3.0717622e+02   4.1647273e+02  -1.6812364e+01   2.1864636e+02   2.1881738e+02   6.5344364e+02  -7.0591273e+00   1.5073182e+02   2.6935873e+02   3.5866364e+01   2.6060251e+02   1.2232182e+02   2.4024698e+02   1.1785545e+02   2.6084884e+02   1.6136364e+02   1.7112727e+02   2.4427273e+01   1.2770127e+02   7.2613636e+01   1.6151091e+02   6.3840909e+01   1.1677818e+02
   3.0862000e+02   2.4533040e+02   1.3641909e+02   3.8255011e+02   1.2967182e+02   3.0002444e+02   1.9519818e+02   4.8822415e+02   1.9883909e+02   5.1680287e+02   3.8313818e+02   3.6789349e+02   1.5768818e+02   3.7506949e+02   2.9720909e+02   4.6607236e+02   2.6147909e+02   3.5914531e+02   2.2069000e+02   5.2213116e+02   5.4629273e+02   8.9752945e+01   4.2953000e+02   2.5649760e+02   2.0069455e+02   4.1011262e+02   2.9816091e+02   4.0744804e+02   1.3399455e+02   2.1619498e+02   4.1416000e+02   7.4188109e+01   1.4109364e+02   2.8123796e+02   2.2438727e+02   1.8920175e+02   2.7581545e+02   3.2120385e+02   2.2327455e+02   3.6269258e+02   1.2381273e+02   1.8518680e+02   1.8486818e+02   2.1194055e+02   1.0609091e+02   8.0026364e+01   8.2188182e+01   1.5514858e+02   1.6334364e+02   1.8638160e+02   1.2050455e+02   1.2880055e+02   2.0069636e+02   4.3665975e+02   4.3012455e+02   2.1061731e+02   1.5974455e+02   3.9279862e+02   8.1777636e+02   9.4806073e+01   1.6301273e+02   4.0723353e+02   4.6710727e+02   6.4854233e+02   2.0712909e+02   4.4043422e+02   1.5018273e+02   4.6772265e+02   1.6748636e+02   4.0441109e+02   2.7220636e+02   2.8725258e+02   4.8971545e+02   2.5449731e+02   1.6344364e+02   5.0834451e+02   2.5825182e+02   5.4832349e+02   1.7866000e+02   3.6043356e+02   2.0927818e+02   4.6355593e+02   1.7764455e+02   3.6024753e+02   1.6676545e+02   4.1207331e+02   2.4685909e+02   4.8117491e+02   1.7821818e+02   3.1900436e+02   4.1582455e+02   1.4779495e+02   1.9814636e+02   3.2171738e+02   1.8726455e+02   3.3258156e+02   1.7660273e+02   2.7776633e+02   1.2365091e+02   1.7093702e+02   1.1985273e+02   1.6845542e+02   1.7546545e+02   1.1647913e+02   1.4898182e+02   3.2307964e+02   4.5481636e+02   3.1705833e+02   2.3290000e+02   5.5186345e+02   1.9199455e+02   3.1413680e+02   2.4113455e+02   4.8171469e+02   1.7726727e+02   2.5888680e+02   2.8342727e+02   5.5646945e+02   1.8829091e+02   3.8816400e+02   2.6064364e+02   4.6079578e+02   3.2627455e+02   5.9776167e+02   1.7134000e+02   4.0060371e+02   2.0977273e+02   4.3823273e+02   2.6382000e+02   3.8266985e+02   3.8492545e+02   2.2112233e+02   2.5599455e+02   3.5182044e+02   2.9587636e+02   4.7369898e+02   2.6040727e+02   4.7602833e+02   1.8777727e+02   4.2228873e+02   3.8189636e+02   4.9122738e+02   3.7562636e+02   4.5110989e+02   3.5643545e+02   1.8147698e+02   5.4305727e+02   5.5239964e+01   2.2990455e+02   3.0281400e+02   1.0496273e+02   3.6910844e+02   2.4181636e+02   2.9930742e+02   2.1258818e+02   4.4653749e+02   2.0903818e+02   3.3926058e+02   3.9990182e+02   3.2286785e+02   2.6872000e+02   4.4668149e+02   2.1293000e+02   3.9452651e+02   1.6047273e+02   4.4182855e+02   2.7377909e+02   2.4287767e+02   1.8674091e+02   4.1263164e+02   1.5434727e+02   4.3375040e+02   1.9824364e+02   4.6914051e+02   1.3448636e+02   2.3005745e+02   1.4916727e+02   3.1420116e+02   1.3791364e+02   2.7318509e+02   4.5153727e+02   2.8528156e+02   1.5195545e+02   2.3107811e+02   1.0809455e+02   2.7481607e+02   1.8541818e+02   2.5003655e+02   1.4329636e+02   3.0593811e+02   1.0034545e+02   1.8489418e+02   1.6535455e+02   1.6245073e+02   1.1465455e+02   1.4343673e+02   9.5192727e+01   1.0313004e+02   1.0231455e+02   1.8163211e+02   2.2184455e+02   2.3687698e+02   3.5517818e+02   2.5238393e+02   5.5087818e+02   5.3213382e+01   2.0457091e+02   4.2217342e+02   1.7479182e+02   5.0607847e+02   3.7854455e+02   2.4119825e+02   1.0690482e+03   6.9393887e+02   2.3564545e+02   1.5997018e+02   2.2830909e+01  -9.3882909e+00   2.9715091e+02   2.7297065e+02   1.9817455e+02   4.0549331e+02   2.6957909e+02   4.5476004e+02   1.7600364e+02   4.0333244e+02   2.8838727e+02   5.0786902e+02   1.2865364e+02   4.2941953e+02   2.8093727e+02   5.0852593e+02   2.0159091e+02   4.0408000e+02   2.0282091e+02   4.3339251e+02   2.0672455e+02   3.9940204e+02   2.0444000e+02   4.2234480e+02   4.9546909e+02   2.2525702e+02   1.1550364e+02   2.7220153e+02   4.4180909e+02   8.1402545e+01   2.3078545e+02   3.0113625e+02   2.0112545e+02   4.7260996e+02   2.8437818e+02   2.4335702e+02   1.2288000e+02   3.6592778e+02   1.3550636e+02   4.1367313e+02   1.5611455e+02   2.6232629e+02  -2.9950909e+01   1.6055244e+02   1.3051455e+02   2.1051156e+02   1.2256273e+02   2.0346589e+02   3.6731455e+02   4.8538847e+02   1.9714182e+02   4.4617865e+02   2.4894091e+02   4.4147291e+02   1.8437636e+02   3.9970625e+02   2.3091091e+02   3.0506804e+02   2.1928727e+02   4.5793156e+02   2.4757727e+02   4.6314109e+02   2.0019273e+02   4.3567822e+02   2.1858636e+02   4.3364582e+02   1.7735091e+02   4.0264738e+02   2.4793455e+02   2.4937069e+02   1.8624182e+02   4.2941702e+02   3.0736727e+02   4.0796244e+02   1.6876636e+02   2.2422960e+02   2.6704000e+02   4.4392407e+02   7.0893909e+02   5.2139418e+01   1.8918818e+02   2.9172495e+02   1.3631636e+02   2.3511196e+02   3.8749273e+02   1.4753785e+02   2.2016545e+02   3.3468949e+02   1.4039000e+02   2.6991698e+02   4.2406727e+02   7.6362800e+01   1.2490273e+02   3.3106778e+02   2.3572636e+02   1.9851371e+02   2.4180818e+02   1.8398898e+02   1.3941636e+02   2.7607851e+02   1.3817455e+02   3.0010695e+02   1.1921000e+02   2.7842320e+02   1.5476000e+02   1.0905193e+02   1.1933000e+02   1.3851996e+02   7.1446364e+01   1.5057884e+02   1.5006000e+02   1.4680156e+02   1.0166455e+02   1.9050229e+02   1.5172455e+02   2.3515385e+02   1.0188909e+02   1.3585160e+02   2.1665182e+02   3.3463309e+01   1.6717636e+02   4.0450135e+02   1.8666091e+02   3.4656440e+02   4.7981091e+02   6.6469455e+00   4.2697273e+02   3.4585455e+00   1.4523727e+02   3.2144647e+02   4.0702818e+02   1.2206865e+02   2.1151091e+02   2.2678367e+02   4.6490909e+02   3.2181818e+00   4.7490909e+02  -8.5636364e+00   1.9547818e+02   2.7265902e+02   5.8325273e+02  -6.7047636e+00   2.2253636e+02   2.7450618e+02   6.2544364e+02   6.7408727e+00   1.1939182e+02   2.5819593e+02   4.1756364e+01   2.1335131e+02   1.2321182e+02   1.9961578e+02   1.4563545e+02   2.2085644e+02   1.4692364e+02   2.0862247e+02   4.4977273e+01   1.1327727e+02   6.7503636e+01   1.8069971e+02   6.9620909e+01   1.2576578e+02
   2.9317000e+02   2.1889640e+02   1.8619909e+02   4.2234771e+02   1.7690182e+02   3.2902604e+02   1.5753818e+02   3.8678695e+02   2.0761909e+02   4.9232047e+02   4.1569818e+02   4.7995869e+02   1.4901818e+02   4.9310309e+02   2.3954909e+02   4.4679516e+02   2.0958909e+02   2.8273651e+02   2.0535000e+02   5.6491836e+02   6.1384273e+02   1.3289895e+02   4.6019000e+02   2.8604480e+02   1.9158455e+02   3.8507142e+02   2.9116091e+02   4.6045804e+02   1.6054455e+02   2.6830098e+02   4.7061000e+02   7.4782109e+01   1.7421364e+02   3.3558836e+02   1.5071727e+02   2.1376535e+02   2.3492545e+02   3.5047505e+02   2.2655455e+02   3.5143018e+02   1.3425273e+02   2.2046160e+02   1.4530818e+02   2.0099535e+02   6.4420909e+01   6.2809964e+01   9.0638182e+01   1.7392258e+02   1.4256364e+02   1.7504400e+02   1.0095455e+02   1.1925455e+02   2.1180636e+02   4.3055095e+02   3.5034455e+02   2.6355971e+02   2.5196455e+02   2.6142102e+02   7.7688636e+02   8.5197273e+01   1.4279273e+02   3.8007113e+02   4.8166727e+02   6.3237753e+02   1.9501909e+02   3.4906302e+02   2.0285273e+02   4.7283905e+02   2.0686636e+02   3.6738069e+02   2.9198636e+02   3.1300018e+02   6.0505545e+02   2.0516011e+02   1.9066364e+02   4.7693691e+02   2.9169182e+02   5.1908829e+02   1.6988000e+02   3.3924596e+02   2.4794818e+02   3.0791233e+02   1.9753455e+02   4.6287633e+02   2.2499545e+02   3.6596491e+02   1.7918909e+02   4.4646851e+02   1.6265818e+02   2.3969916e+02   3.8827455e+02   1.3243895e+02   1.8348636e+02   3.2589018e+02   1.8559455e+02   3.6138516e+02   1.2960273e+02   3.4475633e+02   9.8870909e+01   2.0202942e+02   1.4662273e+02   1.8986382e+02   1.1190545e+02   1.8134393e+02   1.7409182e+02   2.6863084e+02   4.4603636e+02   3.8665073e+02   2.6790000e+02   4.8550345e+02   1.8299455e+02   2.8251680e+02   2.5968455e+02   4.6946069e+02   1.4348727e+02   3.3936920e+02   3.0120727e+02   5.8204705e+02   2.0918091e+02   4.7205280e+02   2.6742364e+02   5.4169338e+02   2.7827455e+02   5.1648167e+02   1.5390000e+02   3.8621891e+02   2.2688273e+02   3.6419393e+02   2.4760000e+02   4.0785745e+02   2.9959545e+02   2.3794873e+02   1.9932455e+02   4.3191404e+02   2.3987636e+02   5.6261898e+02   2.4073727e+02   3.4849193e+02   1.7666727e+02   4.3295753e+02   3.5434636e+02   4.6210138e+02   3.8884636e+02   4.1938229e+02   3.3210545e+02   1.8064338e+02   4.6472727e+02   3.7286364e+01   2.6657455e+02   3.2610040e+02   1.3174273e+02   3.5385604e+02   1.9481636e+02   3.1584742e+02   2.6324818e+02   3.5026469e+02   1.9448818e+02   3.1119458e+02   4.2390182e+02   3.3672785e+02   3.0905000e+02   4.1201509e+02   2.4004000e+02   3.7490771e+02   1.9369273e+02   4.3617095e+02   2.3999909e+02   2.5224007e+02   1.7707091e+02   3.9462524e+02   1.3811727e+02   3.7760880e+02   2.5246364e+02   4.2813291e+02   1.6859636e+02   2.1243865e+02   1.4027727e+02   2.7924236e+02   1.4968364e+02   2.9424349e+02   4.8175727e+02   2.6130396e+02   1.5773545e+02   2.3605571e+02   1.3264455e+02   2.0341207e+02   1.5863818e+02   2.9872895e+02   1.8962636e+02   2.5834171e+02   9.7565455e+01   1.7566658e+02   1.7013455e+02   1.4984833e+02   8.2104545e+01   1.3948073e+02   9.7522727e+01   1.2705364e+02   1.1464455e+02   1.1731571e+02   2.8662455e+02   1.7414458e+02   4.4817818e+02   2.8338393e+02   5.3609818e+02   7.9945782e+01   1.9324091e+02   4.0707982e+02   1.8567182e+02   4.5498807e+02   3.6832455e+02   2.4268585e+02   8.1215818e+02   3.0460007e+02   2.4409545e+02   1.9862418e+02   1.9600909e+01   4.3101091e+00   2.4848091e+02   3.1074425e+02   1.7583455e+02   3.8128051e+02   3.2334909e+02   4.3156844e+02   1.9755364e+02   3.6205844e+02   2.6982727e+02   5.9135382e+02   1.5832364e+02   4.0081593e+02   2.0116727e+02   4.7690753e+02   1.8759091e+02   4.7220000e+02   2.4037091e+02   2.8816851e+02   1.6950455e+02   4.3581964e+02   1.5778000e+02   3.3862760e+02   5.1179909e+02   2.4662062e+02   1.6628364e+02   3.3958913e+02   5.0991909e+02   1.1451375e+02   2.2712545e+02   4.2464905e+02   1.6745545e+02   4.1874356e+02   2.5704818e+02   2.7976342e+02   1.5155000e+02   2.7896418e+02   1.8394636e+02   4.6424793e+02   1.8233455e+02   2.9333869e+02  -1.9840909e+01   2.1418364e+02   1.3962455e+02   1.8678276e+02   1.2701273e+02   2.2232989e+02   3.6531455e+02   5.1199847e+02   1.5258182e+02   4.0018345e+02   2.4627091e+02   4.4101651e+02   2.0314636e+02   4.5375465e+02   2.4202091e+02   3.1395924e+02   1.7417727e+02   4.4765036e+02   2.2079727e+02   4.1962349e+02   1.8563273e+02   4.1218302e+02   2.3647636e+02   4.4599462e+02   1.6758091e+02   3.7764898e+02   1.9293455e+02   3.6565069e+02   2.0124182e+02   3.9288702e+02   2.7291727e+02   3.5716844e+02   2.0576636e+02   2.5659960e+02   2.4348000e+02   4.2213887e+02   7.6893909e+02   5.9899418e+01   1.8063818e+02   3.4818895e+02   1.7253636e+02   1.9455436e+02   4.2727273e+02   1.6857545e+02   2.4116545e+02   3.7333949e+02   1.9572000e+02   2.7672058e+02   4.1273727e+02   1.0459920e+02   1.3290273e+02   3.3331778e+02   1.9094636e+02   2.0198611e+02   2.6769818e+02   1.6958778e+02   1.3707636e+02   2.4704571e+02   1.3472455e+02   2.8683295e+02   1.9955000e+02   2.4832600e+02   2.0831000e+02   1.4620793e+02   1.7433000e+02   1.4722996e+02   9.8446364e+01   1.9352884e+02   1.3939000e+02   1.4343516e+02   1.1900455e+02   2.1900509e+02   1.6594455e+02   2.0812625e+02   7.9779091e+01   1.3173040e+02   2.8277182e+02   8.4037091e+00   2.0106636e+02   3.6324015e+02   1.7643091e+02   2.9527280e+02   4.2492091e+02   9.3681455e+00   4.5141273e+02   1.2393345e+01   1.7167727e+02   1.5033127e+02   4.6658818e+02   9.0743855e+01   2.4928091e+02   2.0843207e+02   4.0190909e+02  -2.2631818e+01   4.7912909e+02  -6.0212364e+00   2.0502818e+02   3.2222502e+02   5.4414273e+02   1.5534036e+01   2.1253636e+02   2.2864618e+02   6.1755364e+02   1.3372073e+01   1.4173182e+02   2.6829873e+02   1.7206364e+01   2.4842531e+02   1.0788182e+02   2.0651218e+02   1.4496545e+02   2.2224004e+02   1.5147364e+02   1.9125847e+02   5.8317273e+01   4.4880073e+01   7.6833636e+01   2.0417331e+02   6.2950909e+01   1.1407938e+02
   3.1828000e+02   1.8311760e+02   1.7152909e+02   3.7652131e+02   1.3723182e+02   3.0530964e+02   1.9997818e+02   4.7873175e+02   2.2605909e+02   5.1795527e+02   3.5524818e+02   4.1523469e+02   1.8090818e+02   4.2888189e+02   2.3143909e+02   5.0733396e+02   2.7280909e+02   2.7656891e+02   2.0035000e+02   5.5897836e+02   5.6084273e+02   1.2991895e+02   4.2430000e+02   2.7524600e+02   1.7247455e+02   3.9104022e+02   2.8227091e+02   5.0216924e+02   1.5721455e+02   2.3022738e+02   3.9072000e+02   5.7173309e+01   1.8846364e+02   3.0156836e+02   1.3782727e+02   2.7990655e+02   2.4259545e+02   3.4598145e+02   1.6641455e+02   3.8210138e+02   1.1036273e+02   1.9737280e+02   1.3675818e+02   1.8389935e+02   1.0187091e+02   1.8536396e+02   7.7418182e+01   1.5820018e+02   1.1167364e+02   1.7884520e+02   1.2517455e+02   1.4265695e+02   1.9036636e+02   4.2615615e+02   2.4267455e+02   3.3250331e+02   1.4663455e+02   4.1661742e+02   7.1099636e+02   1.0190847e+02   1.5734273e+02   4.2668713e+02   4.4510727e+02   6.3341233e+02   2.1090909e+02   4.1268182e+02   1.8529273e+02   4.0902385e+02   1.6311636e+02   4.2251069e+02   2.8309636e+02   2.2771138e+02   5.2838545e+02   2.4329371e+02   1.8211364e+02   4.5240091e+02   2.5947182e+02   5.3989589e+02   1.8421000e+02   3.6887956e+02   2.8183818e+02   3.2720113e+02   2.3753455e+02   3.1511633e+02   1.7443545e+02   4.2700971e+02   2.0029909e+02   4.2422971e+02   1.6476818e+02   3.0742036e+02   3.5360455e+02   1.5088255e+02   1.4870636e+02   3.8600258e+02   1.6204455e+02   3.5670916e+02   1.0483273e+02   2.9662793e+02   1.3276091e+02   1.5253822e+02   1.3873273e+02   1.9927502e+02   1.2768545e+02   1.9486153e+02   1.5153182e+02   2.7509564e+02   4.6803636e+02   3.7756073e+02   2.0568000e+02   4.5648105e+02   2.1332455e+02   2.8654040e+02   2.3668455e+02   4.2996069e+02   1.6970727e+02   3.8049160e+02   2.1964727e+02   5.1857185e+02   2.0663091e+02   4.9903680e+02   2.7220364e+02   5.6887098e+02   3.5127455e+02   5.2142167e+02   1.4623000e+02   3.4328251e+02   1.8910273e+02   4.1321633e+02   2.5515000e+02   4.2181345e+02   3.1948545e+02   2.0846753e+02   2.3788455e+02   4.1637924e+02   6.9232636e+02   9.0312982e+01   2.0262727e+02   4.4298073e+02   1.9133727e+02   3.9678393e+02   3.3789636e+02   4.8007738e+02   5.3406636e+02   2.8910469e+02   3.3099545e+02   1.7606218e+02   4.4383727e+02   2.9287564e+01   2.8079455e+02   2.9918280e+02   1.2518273e+02   3.6715084e+02   2.1326636e+02   2.1926142e+02   2.6480818e+02   4.1391989e+02   1.7137818e+02   4.2004338e+02   3.9468182e+02   2.9528545e+02   2.4172000e+02   4.4062149e+02   2.0337000e+02   3.8073131e+02   1.6669273e+02   4.1422095e+02   2.4366909e+02   2.2139647e+02   1.3162091e+02   3.4226124e+02   1.4645727e+02   3.3438160e+02   2.0646364e+02   4.0792291e+02   1.7970636e+02   2.3876985e+02   1.4605727e+02   2.4588996e+02   1.1079364e+02   2.8413469e+02   4.2442727e+02   2.2612036e+02   1.6951545e+02   2.4478331e+02   1.1387455e+02   2.6057367e+02   1.8996818e+02   2.6389255e+02   1.2429636e+02   3.0601811e+02   7.6675455e+01   1.5589778e+02   1.5801455e+02   1.2714793e+02   1.0032455e+02   1.3225313e+02   9.1082727e+01   1.3045884e+02   5.9644545e+01   1.8582571e+02   2.7140455e+02   1.8069218e+02   3.3117818e+02   2.3986393e+02   6.5743818e+02   5.0688582e+01   1.7202091e+02   4.3599742e+02   1.4356182e+02   4.5690687e+02   3.5932455e+02   2.3562585e+02   9.0704818e+02   4.8711887e+02   2.7553545e+02   1.8654898e+02   2.5160909e+01  -3.3244691e+01   2.4237091e+02   2.7846305e+02   2.0961455e+02   4.2912811e+02   3.0190909e+02   4.7094364e+02   1.7411364e+02   4.2437364e+02   2.6715727e+02   4.7667742e+02   1.1487364e+02   3.9518193e+02   2.5838727e+02   4.5232993e+02   2.4270091e+02   3.9535120e+02   1.7026091e+02   3.3565731e+02   2.2661455e+02   4.5303084e+02   1.8300000e+02   4.7239000e+02   5.1601909e+02   2.5228302e+02   1.3195364e+02   3.6433553e+02   4.9747909e+02   9.0388945e+01   1.7078545e+02   3.2304625e+02   1.9256545e+02   4.2051476e+02   1.7537818e+02   3.8852702e+02   2.0143000e+02   3.1664378e+02   1.5128636e+02   4.1886073e+02   1.9544455e+02   2.3951989e+02  -1.1709091e+00   2.4636004e+02   1.1829455e+02   2.2203916e+02   1.1901273e+02   2.3441989e+02   3.6420455e+02   5.1797727e+02   1.8425182e+02   3.8820985e+02   2.3861091e+02   3.7084931e+02   1.8914636e+02   5.0676465e+02   2.0924091e+02   3.2203164e+02   1.9072727e+02   4.3977636e+02   2.9257727e+02   4.2621109e+02   1.9719273e+02   3.0269822e+02   2.2247636e+02   4.5944462e+02   2.1046091e+02   3.7388858e+02   1.9316455e+02   3.6108229e+02   1.9424182e+02   3.4444702e+02   2.8247727e+02   4.6529364e+02   1.9643636e+02   2.6256600e+02   2.1504000e+02   3.9297407e+02   8.4548909e+02   2.7445418e+01   1.9141818e+02   3.6454655e+02   2.1042636e+02   2.2241316e+02   3.6749273e+02   1.6602785e+02   2.2994545e+02   3.4479709e+02   1.7250000e+02   2.9468818e+02   4.3473727e+02   7.2839200e+01   1.3823273e+02   3.5456138e+02   1.3161636e+02   2.3473251e+02   2.4669818e+02   1.7881778e+02   1.0896636e+02   2.4862451e+02   1.2028455e+02   2.3853815e+02   1.7743000e+02   2.5887560e+02   2.2720000e+02   1.2047673e+02   1.5833000e+02   1.3695996e+02   9.4556364e+01   1.5440004e+02   1.2995000e+02   1.9163036e+02   1.2633455e+02   2.4152869e+02   1.6150455e+02   2.3115145e+02   8.7219091e+01   1.4868520e+02   2.6832182e+02   3.5889709e+01   2.2395636e+02   3.8595895e+02   1.5566091e+02   3.2015440e+02   4.5447091e+02  -8.9958545e+00   4.2730273e+02   1.4652145e+01   2.1245727e+02   2.1784887e+02   4.6602818e+02   1.2178865e+02   2.3573091e+02   2.5440607e+02   4.6946909e+02  -1.7916618e+01   5.5768909e+02   4.0339636e+00   1.8847818e+02   2.9198902e+02   5.1136273e+02   6.1564364e+00   1.8886636e+02   2.5831978e+02   5.9266364e+02   3.0143273e+01   1.3539182e+02   2.7780593e+02   2.8316364e+01   2.1953651e+02   1.1699182e+02   1.9311338e+02   1.7619545e+02   2.1730164e+02   1.3136364e+02   1.6052727e+02   4.4647273e+01   9.4083673e+01   7.5943636e+01   2.1813451e+02   8.2280909e+01   1.3219298e+02
   3.0628000e+02   2.0440760e+02   1.9441909e+02   3.9202011e+02   1.2023182e+02   2.8289964e+02   1.2131818e+02   5.1691455e+02   1.6161909e+02   5.7222047e+02   4.3513818e+02   4.2006349e+02   1.8690818e+02   4.6295189e+02   2.4731909e+02   4.6450356e+02   2.7069909e+02   2.7540771e+02   2.2591000e+02   4.9960356e+02   5.5162273e+02   1.3154655e+02   4.1164000e+02   2.3125880e+02   1.7647455e+02   4.0339022e+02   2.0294091e+02   4.5951564e+02   1.5332455e+02   3.1331858e+02   3.7894000e+02   1.1989571e+02   2.0121364e+02   2.9017836e+02   1.6660727e+02   2.6104415e+02   2.0615545e+02   3.1255665e+02   2.0970455e+02   3.8120818e+02   1.3792273e+02   1.6660800e+02   1.2453818e+02   2.1053695e+02   1.2020091e+02   1.6934756e+02   7.5858182e+01   1.5399498e+02   1.5678364e+02   1.9934640e+02   1.0617455e+02   1.1028695e+02   1.9002636e+02   4.2851335e+02   2.1212455e+02   3.3717731e+02   1.8585455e+02   4.0481982e+02   6.2833636e+02   6.9411273e+01   1.7167273e+02   4.5598073e+02   4.8755727e+02   6.4145633e+02   1.9823909e+02   3.7214542e+02   2.1107273e+02   4.4241145e+02   2.1586636e+02   3.9291069e+02   3.1209636e+02   3.1095138e+02   5.1982545e+02   2.5219851e+02   1.8044364e+02   4.4498451e+02   2.9069182e+02   5.0394829e+02   2.0521000e+02   3.8886956e+02   2.6816818e+02   3.9562473e+02   2.0797455e+02   3.2982113e+02   1.7287545e+02   4.1136451e+02   2.1074909e+02   4.0506371e+02   1.8087818e+02   3.2957156e+02   4.0960455e+02   2.2096255e+02   1.5892636e+02   3.5518498e+02   1.5337455e+02   3.6551276e+02   1.1183273e+02   3.0617793e+02   1.3042091e+02   1.8650542e+02   1.6329273e+02   1.9731022e+02   1.0679545e+02   1.8441273e+02   1.4842182e+02   2.2268444e+02   3.9226636e+02   3.0728233e+02   1.9612000e+02   4.4669585e+02   1.8087455e+02   2.9024640e+02   2.2735455e+02   3.8515709e+02   1.6859727e+02   3.9580040e+02   2.7831727e+02   4.9220825e+02   2.4063091e+02   4.8775680e+02   2.4042364e+02   5.4652338e+02   3.5349455e+02   5.9946407e+02   1.3323000e+02   3.3143251e+02   2.0499273e+02   4.3194513e+02   2.6648000e+02   3.1856705e+02   3.2870545e+02   2.2139993e+02   2.1765455e+02   4.2777764e+02   6.8665636e+02   4.3436582e+01   2.4406727e+02   4.6588553e+02   1.7599727e+02   3.6356113e+02   3.2600636e+02   4.6358858e+02   3.2940636e+02   4.8436749e+02   3.1254545e+02   1.2253818e+02   5.6405727e+02   7.9899964e+01   2.7368455e+02   3.0197160e+02   9.4182727e+01   3.3752084e+02   2.3881636e+02   2.7221742e+02   2.0458818e+02   4.4662749e+02   1.7737818e+02   3.6167338e+02   4.2112182e+02   3.1761025e+02   2.3438000e+02   4.2098869e+02   2.0437000e+02   5.0032131e+02   2.4480273e+02   3.6664215e+02   2.5232909e+02   2.6248367e+02   1.4362091e+02   4.1930124e+02   1.4989727e+02   3.8810640e+02   2.0502364e+02   4.2837811e+02   1.5203636e+02   2.6732345e+02   1.3850727e+02   2.8849396e+02   9.3463636e+01   3.0463109e+02   3.8419727e+02   2.5155876e+02   1.8118545e+02   2.7773971e+02   1.3353455e+02   3.0367087e+02   1.9285818e+02   3.6077135e+02   9.6406364e+01   2.7490931e+02   7.7785455e+01   1.6724898e+02   1.3301455e+02   1.8325793e+02   8.7214545e+01   1.5174193e+02   1.1152273e+02   1.2693364e+02   1.2398455e+02   1.5856851e+02   2.7262455e+02   1.9259458e+02   4.0884818e+02   2.6153033e+02   6.7098818e+02   5.6494582e+01   1.8313091e+02   4.6310862e+02   1.6701182e+02   4.7203087e+02   3.3387455e+02   2.0666185e+02   9.9382818e+02   6.6662647e+02   2.4842545e+02   2.1005778e+02   3.9380909e+01   2.6397709e+01   2.4093091e+02   3.0646825e+02   1.5383455e+02   5.0237051e+02   3.2501909e+02   4.6032484e+02   1.7055364e+02   3.7687844e+02   2.6949727e+02   4.9160022e+02   1.1521364e+02   4.0404473e+02   2.7016727e+02   4.9394753e+02   2.0203091e+02   5.0893480e+02   1.6093091e+02   4.1740371e+02   1.8094455e+02   4.1357444e+02   1.7533000e+02   3.5667360e+02   4.8446909e+02   1.9947702e+02   1.2472364e+02   3.5157393e+02   5.2658909e+02   1.1006015e+02   2.9845545e+02   4.0450265e+02   1.6867545e+02   4.4820596e+02   2.6349818e+02   3.6424742e+02   2.6755000e+02   2.7802418e+02   1.6861636e+02   4.1724433e+02   1.9222455e+02   2.3354749e+02   2.7269091e+01   1.0430484e+02   1.4707455e+02   1.9218676e+02   1.2845273e+02   2.3421469e+02   3.9753455e+02   4.8509087e+02   1.9014182e+02   3.6239865e+02   2.5461091e+02   4.2723931e+02   1.9203636e+02   4.2753345e+02   2.0746091e+02   3.2117404e+02   2.0883727e+02   4.3743756e+02   2.4990727e+02   4.4629469e+02   1.9319273e+02   4.5301822e+02   2.0491636e+02   4.8284942e+02   1.7413091e+02   2.9279498e+02   1.8027455e+02   3.5811349e+02   1.8491182e+02   3.9085342e+02   3.6425727e+02   5.2530124e+02   1.8065636e+02   3.0371840e+02   2.1415000e+02   3.9148527e+02   9.5748909e+02   6.0815418e+01   2.0974818e+02   3.8075015e+02   1.6231636e+02   1.4514196e+02   3.9971273e+02   1.4256025e+02   2.6339545e+02   4.0412109e+02   1.9027000e+02   2.4737658e+02   4.5829727e+02   1.0406440e+02   1.2734273e+02   3.4087258e+02   1.8416636e+02   2.5619851e+02   2.8313818e+02   1.6323258e+02   1.2630636e+02   2.5790731e+02   1.6283455e+02   3.0224415e+02   1.3577000e+02   2.1576840e+02   1.8587000e+02   1.5034313e+02   2.2022000e+02   1.5889876e+02   6.9216364e+01   1.4797724e+02   1.0306000e+02   1.5067156e+02   1.3344455e+02   2.6862989e+02   1.7172455e+02   2.3500385e+02   1.0277909e+02   1.2800040e+02   2.4299182e+02  -4.7538909e+00   2.2073636e+02   3.8244655e+02   1.6488091e+02   3.1774680e+02   4.4959091e+02   8.0645455e+00   4.3719273e+02   1.2420945e+01   1.4434727e+02   1.9851767e+02   4.0902818e+02   1.2790865e+02   2.4862091e+02   1.6604487e+02   6.3579909e+02  -1.4893018e+01   4.9957909e+02   1.1682764e+01   1.8769818e+02   2.6694142e+02   5.1281273e+02   1.7810436e+01   2.2331636e+02   2.4156378e+02   6.4866364e+02   3.6993273e+01   1.5639182e+02   2.6334593e+02   9.6976364e+01   1.9071371e+02   9.1431818e+01   1.8904818e+02   1.4685545e+02   2.0141884e+02   1.2803364e+02   2.0324367e+02   5.0757273e+01   1.0170487e+02   1.0250364e+02   1.4745971e+02   8.4060909e+01   1.3028058e+02
   2.9039000e+02   2.1756880e+02   1.9252909e+02   3.7128131e+02   1.3523182e+02   3.0646964e+02   1.7831818e+02   5.2190455e+02   2.0161909e+02   4.7924047e+02   4.4002818e+02   4.1712229e+02   1.3279818e+02   4.3406069e+02   2.8065909e+02   4.5895636e+02   2.7136909e+02   3.2501411e+02   2.5735000e+02   4.7652836e+02   5.3351273e+02   1.3677535e+02   3.7875000e+02   2.4534000e+02   1.7547455e+02   4.3136022e+02   2.3360091e+02   5.0517284e+02   1.5665455e+02   1.7872218e+02   3.7461000e+02   9.9692109e+01   2.2221364e+02   3.8011836e+02   1.1504727e+02   2.7705895e+02   2.4548545e+02   3.3897025e+02   2.1370455e+02   4.0360818e+02   1.1769273e+02   2.0300640e+02   9.3978182e+01   2.2332175e+02   1.2398091e+02   1.5581516e+02   7.8968182e+01   1.4729618e+02   1.2389364e+02   2.2930760e+02   1.1583455e+02   9.8514145e+01   2.2391636e+02   3.9891215e+02   3.0267455e+02   1.5115331e+02   1.7774455e+02   3.3390862e+02   7.4699636e+02   7.8588473e+01   1.4967273e+02   4.3774073e+02   4.4477727e+02   4.7910873e+02   2.3501909e+02   3.8486302e+02   1.8251273e+02   3.6646625e+02   2.2011636e+02   3.7720069e+02   3.0620636e+02   2.1964258e+02   4.6927545e+02   2.1469251e+02   1.7033364e+02   3.9790331e+02   2.7414182e+02   5.3238229e+02   2.0921000e+02   3.4276956e+02   3.0027818e+02   4.3016593e+02   2.3275455e+02   3.7449873e+02   1.8176545e+02   4.2565331e+02   2.1352909e+02   4.4961131e+02   1.8754818e+02   2.1625796e+02   3.5605455e+02   1.2946655e+02   1.3637636e+02   3.7342898e+02   1.7692455e+02   3.6562876e+02   1.3372273e+02   3.1086673e+02   1.3876091e+02   1.2461822e+02   1.0951273e+02   1.9628262e+02   1.3879545e+02   1.8097273e+02   1.8698182e+02   3.1648964e+02   4.1859636e+02   3.1739593e+02   1.7312000e+02   4.8986585e+02   2.0443455e+02   2.4436160e+02   2.7246455e+02   5.0898829e+02   1.7759727e+02   3.2375040e+02   3.3608727e+02   4.9569665e+02   2.2363091e+02   4.7844680e+02   2.0375364e+02   5.6301698e+02   3.4071455e+02   5.4148647e+02   1.6523000e+02   3.2976251e+02   2.1310273e+02   4.0740633e+02   2.9660000e+02   4.5904745e+02   3.3570545e+02   1.8539993e+02   2.4321455e+02   3.9307284e+02   7.2798636e+02   2.3020182e+01   1.9940727e+02   5.6312833e+02   1.4210727e+02   4.0572233e+02   3.8711636e+02   5.3080978e+02   3.4429636e+02   4.7228629e+02   3.2832545e+02   1.1805578e+02   5.2539727e+02   6.2882764e+01   2.5046455e+02   2.8938920e+02   9.9962727e+01   3.9161844e+02   1.6726636e+02   2.6194142e+02   2.3158818e+02   5.4546749e+02   1.7559818e+02   3.6804578e+02   4.6779182e+02   2.8676665e+02   2.3761000e+02   3.9550029e+02   2.0749000e+02   3.6229171e+02   2.2803273e+02   3.6731375e+02   2.7210909e+02   2.3379127e+02   1.4896091e+02   3.7587404e+02   1.4000727e+02   3.4212760e+02   2.3035364e+02   4.3435171e+02   1.2826636e+02   1.9466505e+02   1.5416727e+02   2.4368116e+02   1.1935364e+02   2.9044989e+02   3.8608727e+02   2.2018756e+02   1.5584545e+02   2.5220691e+02   1.3364455e+02   3.0966207e+02   1.4974818e+02   2.8900015e+02   1.1451636e+02   2.9980051e+02   7.1005455e+01   1.9001138e+02   1.2846455e+02   1.3662193e+02   8.7764545e+01   1.5825793e+02   1.2986273e+02   1.3291644e+02   1.2975455e+02   1.2143691e+02   2.6784455e+02   2.0797698e+02   4.2273818e+02   3.7575913e+02   6.2043818e+02   3.4978582e+01   1.7257091e+02   4.2117342e+02   2.3612182e+02   4.8828207e+02   4.1343455e+02   2.6807705e+02   1.1543882e+03   6.3556167e+02   2.1053545e+02   1.8341898e+02   3.3940909e+01   3.2382909e+01   2.6937091e+02   3.3352305e+02   1.8406455e+02   4.6973211e+02   3.2234909e+02   3.8264844e+02   2.2788364e+02   3.8540204e+02   2.8982727e+02   4.6342382e+02   1.4587364e+02   4.3992193e+02   2.2471727e+02   5.2580353e+02   2.6459091e+02   4.4527000e+02   1.8948091e+02   4.0811971e+02   2.0683455e+02   4.6050324e+02   1.8911000e+02   4.3545120e+02   5.6512909e+02   2.5613422e+02   1.0195364e+02   3.0595553e+02   4.8491909e+02   6.1513745e+01   2.3056545e+02   3.7259385e+02   2.2634545e+02   4.6814236e+02   2.3582818e+02   2.9569102e+02   1.3010000e+02   3.2635018e+02   1.5472636e+02   4.2869553e+02   1.3922455e+02   2.2034749e+02  -3.9950909e+01   7.0124364e+00   1.6362455e+02   1.9508276e+02   1.0779273e+02   2.0075749e+02   3.7586455e+02   5.3782447e+02   1.6458182e+02   3.2767345e+02   2.0749091e+02   4.1055891e+02   1.5014636e+02   4.0144465e+02   2.0591091e+02   3.0840804e+02   1.6928727e+02   5.1604156e+02   2.4790727e+02   4.1334469e+02   1.8774273e+02   5.1123422e+02   1.7480636e+02   4.1392822e+02   1.5702091e+02   3.8205378e+02   1.7960455e+02   4.2927709e+02   1.6813182e+02   4.2075582e+02   2.9914727e+02   5.2796004e+02   1.2876636e+02   2.2253960e+02   2.4760000e+02   4.0947927e+02   7.8348909e+02   5.2625418e+01   1.4685818e+02   3.4989135e+02   1.3142636e+02   2.1128316e+02   3.6849273e+02   1.4383785e+02   2.1239545e+02   3.3875109e+02   1.7016000e+02   2.5009538e+02   4.2762727e+02   7.3848000e+01   1.8190273e+02   3.2695778e+02   2.0228636e+02   1.6574891e+02   2.7247818e+02   2.0164538e+02   1.3407636e+02   3.1883571e+02   1.0939455e+02   2.6162935e+02   1.5199000e+02   2.3380080e+02   1.5165000e+02   1.5586073e+02   1.9511000e+02   1.5968756e+02   7.9446364e+01   1.3793884e+02   1.3362000e+02   1.5022676e+02   1.3877455e+02   2.2131349e+02   1.7617455e+02   1.8997785e+02   1.1899909e+02   7.1812800e+01   3.7765182e+02  -5.2669091e-01   1.8284636e+02   3.1169775e+02   1.6988091e+02   3.3234680e+02   4.7114091e+02   9.5605455e+00   4.3674273e+02  -1.9213055e+01   1.5023727e+02   2.6893647e+02   3.8324818e+02   8.9851055e+01   2.4284091e+02   2.2016727e+02   6.7034909e+02   6.0129818e+00   5.0568909e+02  -1.7806036e+01   2.0824818e+02   2.9429742e+02   6.2814273e+02   9.4740364e+00   1.6697636e+02   3.2062098e+02   5.7633364e+02   1.5339673e+01   1.2417182e+02   2.7470353e+02   4.4206364e+01   2.2104531e+02   8.7101818e+01   1.7428458e+02   1.2541545e+02   2.4724404e+02   1.4369364e+02   1.8721087e+02   3.5317273e+01   5.3280073e+01   7.1283636e+01   1.6561731e+02   6.1840909e+01   1.0205818e+02
   2.9073000e+02   2.2965160e+02   2.0052909e+02   3.3242131e+02   1.1234182e+02   3.8419084e+02   1.5831818e+02   4.3039455e+02   1.6905909e+02   4.3773527e+02   3.7602818e+02   4.3757229e+02   1.5435818e+02   4.3755589e+02   2.4465909e+02   4.4260636e+02   2.7524909e+02   2.3359371e+02   1.9247000e+02   5.3249876e+02   5.5040273e+02   1.3364415e+02   3.7108000e+02   3.0117360e+02   1.6947455e+02   4.1517022e+02   1.9794091e+02   4.9057564e+02   1.4965455e+02   2.3839218e+02   4.0016000e+02   3.1418109e+01   1.7946364e+02   3.0803836e+02   1.6082727e+02   2.8906655e+02   2.1415545e+02   2.5602665e+02   2.2698455e+02   3.6368578e+02   1.2503273e+02   1.8941920e+02   1.6475818e+02   2.4854935e+02   9.9530909e+01   1.7200116e+02   9.8748182e+01   1.6871378e+02   1.5389364e+02   2.3090760e+02   1.0950455e+02   1.2635055e+02   1.8369636e+02   4.2446975e+02   3.5056455e+02   2.3487211e+02   1.8808455e+02   4.2519142e+02   7.5966636e+02   8.0794873e+01   1.6267273e+02   4.5881073e+02   4.8222727e+02   6.3266273e+02   2.0134909e+02   3.9978662e+02   2.4185273e+02   4.3538905e+02   1.7861636e+02   4.5602069e+02   2.9043636e+02   2.7623418e+02   4.9449545e+02   2.2000491e+02   2.0300364e+02   4.9139971e+02   2.6781182e+02   5.5166869e+02   1.9732000e+02   3.1805076e+02   2.8450818e+02   3.5109753e+02   1.5953455e+02   3.9313633e+02   2.0932545e+02   4.2077851e+02   2.3685909e+02   4.3474491e+02   1.8021818e+02   2.4240436e+02   3.5849455e+02   1.4827135e+02   1.8481636e+02   3.9266378e+02   1.8348455e+02   3.6322396e+02   1.0905273e+02   3.1373033e+02   1.4909091e+02   1.9779182e+02   1.0796273e+02   1.5306662e+02   1.1168545e+02   1.5202153e+02   2.0920182e+02   3.6548204e+02   4.4937636e+02   3.3349353e+02   2.3757000e+02   4.9059985e+02   2.0987455e+02   3.1370640e+02   2.2079455e+02   4.8490189e+02   1.4292727e+02   3.3330400e+02   4.1642727e+02   5.3326945e+02   2.2785091e+02   4.2044920e+02   3.3720364e+02   4.6889098e+02   3.1616455e+02   6.1190047e+02   1.3634000e+02   3.7662371e+02   1.8566273e+02   3.4649153e+02   2.7260000e+02   4.1241745e+02   3.4248545e+02   2.3974753e+02   2.2732455e+02   4.1634404e+02   7.8332636e+02   1.5032982e+01   2.3918727e+02   4.5327593e+02   1.7433727e+02   4.3569393e+02   3.6100636e+02   4.3100858e+02   3.7951636e+02   5.3068869e+02   4.4332545e+02   1.1907578e+02   5.0172727e+02   3.0886364e+01   2.9513455e+02   3.3214560e+02   1.0962273e+02   3.8462564e+02   2.6892636e+02   3.4058862e+02   2.1258818e+02   4.5009749e+02   1.5714818e+02   3.3463178e+02   3.9634182e+02   3.0159265e+02   2.9305000e+02   4.2818509e+02   2.1826000e+02   4.5043011e+02   2.1769273e+02   4.7558095e+02   2.7232909e+02   3.3410367e+02   1.9529091e+02   4.1960764e+02   1.4889727e+02   3.7874640e+02   2.5813364e+02   4.7723931e+02   1.4603636e+02   1.9080345e+02   1.6127727e+02   2.8200236e+02   1.2924364e+02   2.8254869e+02   4.8575727e+02   2.6265396e+02   1.5184545e+02   2.4919691e+02   1.1798455e+02   2.7346487e+02   1.6718818e+02   2.1893495e+02   1.2951636e+02   2.6615051e+02   1.3345545e+02   1.8479538e+02   1.5068455e+02   1.7495433e+02   9.1764545e+01   1.4693793e+02   9.6302727e+01   8.8931236e+01   8.8754545e+01   1.6938691e+02   2.2129455e+02   1.8981098e+02   3.3162818e+02   2.7648793e+02   5.6831818e+02   4.8038182e+01   1.8057091e+02   4.9553342e+02   2.0012182e+02   5.4460207e+02   3.9421455e+02   3.4783465e+02   1.0032682e+03   7.1231127e+02   2.1975545e+02   2.0690138e+02   3.8940909e+01  -2.1270909e+00   2.3037091e+02   3.2764305e+02   1.9028455e+02   4.2934451e+02   3.3734909e+02   4.0633844e+02   1.5166364e+02   4.1538964e+02   2.9082727e+02   4.7489382e+02   1.3032364e+02   3.8561593e+02   2.3704727e+02   5.1792713e+02   5.0703091e+02   7.5204800e+01   2.1382091e+02   3.5829251e+02   2.0794455e+02   4.1274444e+02   1.6356000e+02   3.7261520e+02   4.7101909e+02   2.1933302e+02   1.3917364e+02   3.3653793e+02   4.8380909e+02   1.1837255e+02   2.5323545e+02   4.0634025e+02   1.8934545e+02   5.2110236e+02   2.6371818e+02   3.0356982e+02   1.6155000e+02   3.2783418e+02   2.1606636e+02   4.0367833e+02   1.6077455e+02   2.8195349e+02   4.1590909e+00   1.7170364e+02   1.5514545e+01   3.1481564e+01   1.0401273e+02   2.2161989e+02   3.6886455e+02   4.5971447e+02   2.4470182e+02   3.3559385e+02   2.3927091e+02   4.2124651e+02   1.5903636e+02   4.3584345e+02   2.4624091e+02   3.2518164e+02   1.9861727e+02   4.0769516e+02   2.7901727e+02   3.9185589e+02   1.8797273e+02   4.1699582e+02   2.2036636e+02   4.0505342e+02   1.6124091e+02   3.8415618e+02   1.8593455e+02   3.9266069e+02   1.9713182e+02   4.5521582e+02   3.2014727e+02   4.9483004e+02   1.8098636e+02   2.5880200e+02   2.4571000e+02   4.5052047e+02   7.4382909e+02   5.7458218e+01   1.5596818e+02   3.2582255e+02   1.2642636e+02   1.6924316e+02   3.9171273e+02   1.7787025e+02   2.2650545e+02   3.6596229e+02   1.9127000e+02   2.6973658e+02   4.5062727e+02   5.0678000e+01   1.4812273e+02   4.0621018e+02   2.3450636e+02   2.2550131e+02   2.1802818e+02   1.5456138e+02   1.6630636e+02   3.2214731e+02   1.3028455e+02   3.0640815e+02   1.2832000e+02   2.8491440e+02   1.3876000e+02   1.9700193e+02   1.6100000e+02   1.2729636e+02   5.6666364e+01   1.4498124e+02   1.2928000e+02   1.4013396e+02   1.1044455e+02   1.9435989e+02   1.4494455e+02   1.7080625e+02   1.0977909e+02   1.5433040e+02   4.7621182e+02   2.6478509e+01   1.9862636e+02   3.6687535e+02   1.7888091e+02   3.1807680e+02   4.2370091e+02   2.6025745e+01   4.2497273e+02   1.0058545e+01   1.7956727e+02   1.9682007e+02   4.5491818e+02   1.0256745e+02   2.1595091e+02   3.0387847e+02   6.7657909e+02  -2.5935418e+01   4.9012909e+02  -7.4512364e+00   1.9558818e+02   2.9454022e+02   6.3581273e+02  -1.5799564e+01   1.7064636e+02   2.4354738e+02   5.9866364e+02   4.1032727e+00   1.3095182e+02   2.8116113e+02   6.7976364e+01   2.4614371e+02   1.1488182e+02   2.2339218e+02   1.2596545e+02   2.3998004e+02   1.6969364e+02   2.0824087e+02   4.7427273e+01   9.3971273e+01   9.7943636e+01   1.9804451e+02   3.4620909e+01   9.4455782e+01
   2.9539000e+02   2.2271880e+02   1.9230909e+02   4.0051891e+02   1.1779182e+02   3.0609484e+02   2.2408818e+02   2.9958295e+02   2.5394909e+02   5.6328407e+02   4.2391818e+02   4.2485109e+02   9.8358182e+01   5.0537589e+02   2.9965909e+02   4.5087636e+02   2.5502909e+02   2.6277131e+02   2.0435000e+02   5.9621836e+02   5.7173273e+02   1.5638775e+02   4.2153000e+02   3.2935760e+02   1.7592455e+02   4.1509422e+02   2.2505091e+02   4.5907684e+02   1.5243455e+02   2.3760978e+02   4.8938000e+02   8.5170509e+01   2.5246364e+02   2.4107836e+02   1.5193727e+02   2.5977775e+02   2.3759545e+02   3.2260145e+02   1.9284455e+02   3.4970698e+02   1.0925273e+02   1.9579160e+02   1.3897818e+02   2.2305175e+02   1.1987091e+02   2.0514396e+02   9.7078182e+01   1.7195738e+02   1.5434364e+02   2.0921160e+02   9.3834545e+01   1.2704415e+02   1.8991636e+02   3.8086215e+02   2.6601455e+02   3.3874611e+02   1.6963455e+02   4.2566742e+02   7.7955636e+02   9.4643673e+01   1.7334273e+02   4.1618713e+02   4.5688727e+02   5.9424993e+02   2.0490909e+02   3.9827182e+02   1.7718273e+02   4.3245265e+02   1.7048636e+02   3.8367109e+02   2.7254636e+02   2.8989538e+02   4.8249545e+02   2.8241491e+02   1.7222364e+02   4.0075211e+02   2.8314182e+02   5.4133229e+02   1.8488000e+02   3.6282596e+02   2.7061818e+02   3.4998873e+02   1.8275455e+02   4.4305873e+02   2.1210545e+02   4.2455611e+02   1.9396909e+02   4.2462611e+02   1.3965818e+02   2.5642916e+02   3.6360455e+02   1.4475255e+02   1.9214636e+02   2.9007738e+02   1.7059455e+02   3.7258516e+02   1.2616273e+02   3.1792153e+02   1.4342091e+02   1.9091542e+02   9.9732727e+01   1.5261502e+02   1.0668545e+02   1.5754153e+02   1.6653182e+02   3.0189564e+02   4.6937636e+02   3.4578353e+02   2.3179000e+02   4.9762225e+02   2.4621455e+02   2.9145920e+02   1.8946455e+02   4.2540829e+02   1.7181727e+02   3.9488280e+02   3.6642727e+02   5.9148945e+02   2.2485091e+02   5.0768920e+02   2.0009364e+02   5.2385978e+02   2.9049455e+02   5.1195407e+02   1.8812000e+02   3.4948131e+02   1.9799273e+02   3.5617513e+02   2.5860000e+02   4.2542745e+02   3.2737545e+02   1.6995633e+02   2.1310455e+02   4.5459164e+02   7.6143636e+02   1.0894182e+01   2.4440727e+02   4.6819833e+02   1.8166727e+02   4.7288753e+02   3.6811636e+02   4.4054978e+02   3.2117636e+02   5.3168589e+02   3.7699545e+02   1.4683218e+02   5.1339727e+02   4.0392764e+01   2.2557455e+02   2.7916040e+02   9.2742727e+01   3.2608604e+02   1.9937636e+02   2.3759262e+02   2.1158818e+02   4.5283749e+02   1.8525818e+02   3.7604298e+02   4.3579182e+02   2.9377665e+02   2.4416000e+02   4.7653629e+02   1.9682000e+02   3.9369531e+02   1.9414273e+02   4.3969495e+02   1.9110909e+02   2.1527127e+02   1.7340091e+02   4.0302884e+02   1.8000727e+02   3.6858760e+02   2.2024364e+02   4.1738051e+02   1.4703636e+02   2.5394345e+02   1.4683727e+02   3.1760756e+02   1.2291364e+02   2.3783509e+02   4.3075727e+02   2.5827396e+02   1.4929545e+02   2.9051091e+02   1.5675455e+02   2.1503327e+02   1.8285818e+02   2.8468135e+02   1.5606636e+02   3.3536651e+02   1.0045545e+02   1.7521538e+02   1.5468455e+02   1.8941433e+02   9.7764545e+01   1.4233793e+02   1.0397273e+02   1.1120764e+02   1.1253455e+02   1.4637451e+02   2.2195455e+02   2.3253818e+02   3.7673818e+02   3.1521913e+02   5.6831818e+02   4.5038182e+01   2.0113091e+02   4.2366862e+02   1.7390182e+02   3.9492967e+02   3.1787455e+02   2.5572185e+02   1.0341582e+03   5.8818007e+02   2.5698545e+02   1.8737298e+02   2.5490909e+01   1.5398909e+01   2.4615091e+02   2.9193065e+02   1.6561455e+02   4.2098811e+02   3.2723909e+02   4.3069724e+02   1.7644364e+02   4.3340724e+02   2.8893727e+02   5.2404502e+02   1.2265364e+02   3.7511953e+02   2.3571727e+02   4.6458353e+02   3.6059091e+02   2.5725000e+02   1.8715091e+02   3.7797611e+02   1.5839455e+02   4.5715844e+02   1.8356000e+02   3.4856520e+02   4.9534909e+02   2.4971662e+02   1.4984364e+02   3.3979433e+02   4.9647909e+02   6.5138945e+01   2.1334545e+02   3.8308145e+02   1.9123545e+02   4.3462116e+02   2.8271818e+02   3.2548982e+02   1.6677000e+02   2.7863658e+02   1.5594636e+02   5.1303793e+02   1.7544455e+02   2.5122989e+02   1.7190909e+00   2.4789884e+02   3.3184545e+01   8.4079636e+00   1.5090273e+02   1.9497869e+02   5.2298455e+02   3.9227487e+02   1.6136182e+02   3.8482105e+02   2.4549091e+02   4.3051891e+02   1.9948636e+02   4.1393745e+02   2.1457091e+02   2.9504524e+02   1.7105727e+02   3.9545996e+02   2.3668727e+02   3.9457229e+02   1.9052273e+02   3.2601182e+02   2.4558636e+02   4.6259582e+02   1.5969091e+02   4.2917018e+02   1.9338455e+02   3.8161469e+02   1.7846182e+02   3.9892942e+02   2.8758727e+02   4.3654484e+02   1.8032636e+02   2.9018480e+02   2.5637000e+02   4.2632767e+02   7.4682909e+02   2.4218218e+01   1.9263818e+02   3.3288895e+02   1.7397636e+02   2.2343916e+02   3.9416273e+02   1.8356425e+02   2.0372545e+02   4.0844469e+02   1.9750000e+02   2.5246818e+02   4.0317727e+02   7.1034000e+01   1.5901273e+02   3.7233898e+02   1.7894636e+02   2.4728611e+02   2.2902818e+02   2.2234138e+02   1.0585636e+02   2.8709331e+02   1.1706455e+02   2.7468575e+02   1.6266000e+02   2.7161720e+02   1.6398000e+02   1.3875433e+02   1.4956000e+02   1.2333156e+02   6.2216364e+01   2.2109724e+02   1.2984000e+02   1.5730916e+02   1.3044455e+02   2.4752989e+02   1.3950455e+02   2.2591145e+02   9.6219091e+01   1.3407520e+02   4.5977182e+02  -1.5986291e+01   1.6384636e+02   3.9832775e+02   1.4766091e+02   2.8157440e+02   4.3659091e+02   1.4434545e+01   4.4163273e+02   1.4725745e+01   1.7100727e+02   1.6638487e+02   4.4691818e+02   1.1064745e+02   2.2906091e+02   2.4671967e+02   6.0734909e+02   1.1602982e+01   5.0223909e+02   3.2019964e+01   2.0247818e+02   2.8475902e+02   6.2647273e+02   1.3277636e+01   1.9786636e+02   2.9059978e+02   5.8622364e+02   1.8438473e+01   1.6906182e+02   2.6700233e+02   9.4096364e+01   1.8950411e+02   9.1431818e+01   2.1093818e+02   1.4296545e+02   2.4262004e+02   1.5658364e+02   1.9961967e+02   4.7537273e+01   9.8852473e+01   7.1283636e+01   2.0461731e+02   6.2170909e+01   1.2347178e+02
   3.1239000e+02   2.2924880e+02   1.7897909e+02   3.7736531e+02   1.1745182e+02   2.9123204e+02   2.6419818e+02   2.7081415e+02   2.6161909e+02   4.8433047e+02   4.4158818e+02   4.4543749e+02   1.5346818e+02   4.5162709e+02   2.4643909e+02   3.9446396e+02   2.5569909e+02   2.7160771e+02   2.4247000e+02   5.6149876e+02   5.6051273e+02   1.8672535e+02   3.9430000e+02   2.5720600e+02   2.1103455e+02   4.2462542e+02   2.2183091e+02   4.8900444e+02   1.7821455e+02   2.5165738e+02   4.9316000e+02   7.2538109e+01   1.8721364e+02   3.2866836e+02   1.3193727e+02   2.6914775e+02   2.7581545e+02   3.4809385e+02   2.2341455e+02   3.6468138e+02   9.9362727e+01   2.0347280e+02   1.7442818e+02   1.6321575e+02   1.1931091e+02   1.9029876e+02   8.2298182e+01   1.4613978e+02   1.4112364e+02   2.1192920e+02   1.2172455e+02   1.2415295e+02   1.8014636e+02   3.8730375e+02   2.8645455e+02   2.8156091e+02   1.7808455e+02   4.7688142e+02   7.3599636e+02   1.0246847e+02   1.7434273e+02   4.4198713e+02   4.8255727e+02   6.4396633e+02   2.0734909e+02   4.2041662e+02   1.9051273e+02   5.2771625e+02   1.9111636e+02   2.8852069e+02   2.7020636e+02   2.6585258e+02   5.1882545e+02   2.5727851e+02   2.1911364e+02   5.0300091e+02   3.0525182e+02   5.2556349e+02   1.9132000e+02   3.8909076e+02   2.3872818e+02   3.3831993e+02   1.8631455e+02   3.9399393e+02   1.8943545e+02   3.7714971e+02   1.9585909e+02   4.2602491e+02   1.6598818e+02   2.9754276e+02   3.4127455e+02   1.7408895e+02   1.8714636e+02   3.2136738e+02   1.5826455e+02   3.6257156e+02   1.4194273e+02   2.4376913e+02   1.3853091e+02   1.7630662e+02   1.1585273e+02   2.1710542e+02   7.4465455e+01   1.5377913e+02   1.4264182e+02   2.9103684e+02   4.2448636e+02   3.6381473e+02   1.8390000e+02   4.2945345e+02   1.6999455e+02   2.3855680e+02   2.5779455e+02   4.4116189e+02   1.8581727e+02   4.2187280e+02   2.9331727e+02   5.4500825e+02   2.3129091e+02   4.5372400e+02   2.3998364e+02   6.3066858e+02   3.3316455e+02   5.3832047e+02   1.4268000e+02   2.6756651e+02   2.0121273e+02   3.8646753e+02   1.9926000e+02   3.4117465e+02   3.1915545e+02   1.5972393e+02   2.8076455e+02   4.5806884e+02   8.0098636e+02   1.9180182e+01   1.9240727e+02   4.1612833e+02   1.6277727e+02   3.9361873e+02   2.8622636e+02   4.0221098e+02   3.1651636e+02   5.4061869e+02   3.5354545e+02   1.4425818e+02   5.0550727e+02   3.9243964e+01   2.8579455e+02   2.6011280e+02   1.5374273e+02   2.7164604e+02   1.9292636e+02   2.7244862e+02   2.5224818e+02   4.6414469e+02   1.5181818e+02   3.5916818e+02   4.4634182e+02   2.7170265e+02   2.7072000e+02   4.4041149e+02   2.1749000e+02   4.0316171e+02   1.5214273e+02   3.9760495e+02   2.1177909e+02   2.4016767e+02   1.5640091e+02   3.9193884e+02   1.3400727e+02   4.3993760e+02   2.0146364e+02   3.5366291e+02   1.7003636e+02   2.6566345e+02   1.2039727e+02   2.4038276e+02   1.3202364e+02   2.6032629e+02   3.7708727e+02   2.7045756e+02   1.4684545e+02   2.4392691e+02   1.2787455e+02   2.1001367e+02   2.0996818e+02   3.3485255e+02   1.1640636e+02   3.2997931e+02   7.3785455e+01   1.6612898e+02   1.3401455e+02   1.5395793e+02   8.8984545e+01   1.5816033e+02   9.3632727e+01   1.5003484e+02   7.0534545e+01   1.3206451e+02   2.2373455e+02   2.3472578e+02   3.3140818e+02   2.6939553e+02   5.3143818e+02   6.5658582e+01   1.7857091e+02   4.9647342e+02   1.5034182e+02   4.2814447e+02   3.9754455e+02   1.9534825e+02   9.5293818e+02   5.9044767e+02   2.1109545e+02   2.5659418e+02  -6.5090909e+00   1.1508909e+01   2.6837091e+02   2.9515305e+02   1.4506455e+02   4.7463211e+02   3.4190909e+02   4.8497364e+02   1.4633364e+02   4.0037604e+02   2.8893727e+02   4.3071502e+02   8.3993636e+01   3.7676233e+02   2.4660727e+02   4.9194233e+02   3.0025091e+02   3.3907720e+02   2.3960091e+02   3.4867011e+02   1.1483455e+02   4.3730324e+02   1.5578000e+02   3.7567760e+02   5.2579909e+02   2.4628062e+02   1.3684364e+02   3.2549433e+02   4.6635909e+02   5.5878545e+01   1.5389545e+02   3.4039745e+02   2.0367545e+02   4.3462596e+02   2.5949818e+02   2.8990742e+02   1.6099000e+02   3.9765898e+02   1.8706636e+02   3.9988833e+02   1.8166455e+02   2.7428229e+02  -1.2620909e+01   2.6993604e+02   2.1404545e+01   3.3900364e+01   1.1967273e+02   2.1847709e+02   3.7286455e+02   4.9650447e+02   1.5858182e+02   3.9326345e+02   2.6494091e+02   4.2219291e+02   1.8781636e+02   4.3365105e+02   2.9013091e+02   2.7656044e+02   1.7105727e+02   4.0234996e+02   2.7635727e+02   4.8106869e+02   1.6474273e+02   4.1240422e+02   2.5814636e+02   4.0115102e+02   1.6580091e+02   4.0591138e+02   2.0727455e+02   3.6084349e+02   2.7691182e+02   2.6905342e+02   2.8180727e+02   4.6556724e+02   2.0887636e+02   2.5157080e+02   2.7526000e+02   2.9537647e+02   7.0993909e+02   6.2399418e+01   1.6207818e+02   2.7478375e+02   1.5975636e+02   2.0834676e+02   4.0694273e+02   1.8820185e+02   2.1083545e+02   4.2476589e+02   1.6650000e+02   2.9071818e+02   4.5706727e+02   6.5052800e+01   1.2356273e+02   2.8684498e+02   1.6828636e+02   2.3068891e+02   2.6091818e+02   1.9224018e+02   1.1130636e+02   2.7177731e+02   1.4361455e+02   2.4267175e+02   1.6221000e+02   2.4653320e+02   2.1687000e+02   1.5164313e+02   2.1100000e+02   1.4818636e+02   9.1446364e+01   1.8797884e+02   1.0884000e+02   1.6720916e+02   1.4122455e+02   2.5889749e+02   1.7672455e+02   2.7304385e+02   8.6219091e+01   1.3065520e+02   2.6132182e+02   1.2339709e+01   1.9017636e+02   2.3289135e+02   1.4988091e+02   3.6561680e+02   4.3347091e+02   2.7134145e+01   4.2941273e+02   3.8153345e+01   1.8256727e+02   1.9346007e+02   4.2524818e+02   9.3161055e+01   1.8039091e+02   3.2439327e+02   6.3679909e+02  -5.4083018e+01   5.3023909e+02  -6.3300364e+00   2.5380818e+02   2.5788262e+02   6.5169273e+02   5.5900364e+00   1.4231636e+02   3.0259378e+02   5.5066364e+02   2.3503273e+01   1.4539182e+02   2.8678593e+02   2.6976364e+01   2.3953371e+02   1.2443182e+02   1.8762818e+02   1.1096545e+02   2.3929004e+02   1.6080364e+02   1.7940207e+02   2.8427273e+01   9.2381273e+01   6.7613636e+01   2.0069091e+02   6.1730909e+01   1.4739698e+02
   3.1406000e+02   2.1522520e+02   1.6130909e+02   3.8566891e+02   9.8231818e+01   3.3176964e+02   1.8386818e+02   3.7891055e+02   2.3127909e+02   5.0453767e+02   4.4158818e+02   3.9121749e+02   1.3601818e+02   4.7791309e+02   2.7176909e+02   4.3932756e+02   2.8824909e+02   2.4544371e+02   1.9924000e+02   4.4673716e+02   5.2162273e+02   1.1561655e+02   4.3619000e+02   2.9451480e+02   2.0058455e+02   4.2446142e+02   2.5316091e+02   4.4693804e+02   1.4487455e+02   2.6877458e+02   4.5061000e+02   3.3272109e+01   2.1171364e+02   3.1858836e+02   1.2315727e+02   2.4841015e+02   2.3448545e+02   3.0174025e+02   2.2355455e+02   3.6810018e+02   1.0058273e+02   1.6348520e+02   1.5153818e+02   2.2215695e+02   1.1665091e+02   1.9607156e+02   9.8298182e+01   1.7063978e+02   8.1343636e+01   1.8471160e+02   7.0954545e+01   1.2710455e+02   1.6725636e+02   4.0533495e+02   3.2245455e+02   2.7768091e+02   1.6496455e+02   4.3738102e+02   7.3755636e+02   7.5223673e+01   2.1090273e+02   3.8151233e+02   5.0366727e+02   6.4050753e+02   2.5568909e+02   3.5154942e+02   1.7318273e+02   4.1844265e+02   1.4211636e+02   4.3556069e+02   2.7598636e+02   3.1306018e+02   5.5860545e+02   2.3154611e+02   1.6455364e+02   4.3147571e+02   3.0658182e+02   5.1900709e+02   1.3766000e+02   3.4793356e+02   2.4294818e+02   3.2409233e+02   1.9675455e+02   3.6737873e+02   1.7899545e+02   4.4920491e+02   1.9396909e+02   4.3617611e+02   1.6009818e+02   2.8712396e+02   3.9027455e+02   1.7127895e+02   1.4970636e+02   3.8636258e+02   1.4270455e+02   3.7770636e+02   1.2472273e+02   2.8169673e+02   1.1765091e+02   1.4785702e+02   1.1929273e+02   1.5394022e+02   1.2401545e+02   1.8703513e+02   2.0720182e+02   2.5264204e+02   4.3392636e+02   3.4439953e+02   2.0379000e+02   4.5830225e+02   1.9732455e+02   2.5504040e+02   2.2057455e+02   5.1869949e+02   1.4770727e+02   3.8736160e+02   2.5508727e+02   5.3450665e+02   2.8063091e+02   4.7022680e+02   2.6809364e+02   5.6152978e+02   3.4338455e+02   5.6250287e+02   1.7368000e+02   3.2263651e+02   2.0321273e+02   4.4175753e+02   2.3660000e+02   4.2706745e+02   3.4837545e+02   2.0115633e+02   1.8954455e+02   5.0024644e+02   6.9254636e+02   7.0075382e+01   2.1395727e+02   4.6818433e+02   1.9210727e+02   4.9916233e+02   3.4045636e+02   4.3409258e+02   3.6884636e+02   5.2743229e+02   3.4354545e+02   1.0439818e+02   5.0050727e+02   3.9753964e+01   2.7135455e+02   2.9682800e+02   1.0062273e+02   2.9778564e+02   1.9248636e+02   2.2292382e+02   2.5191818e+02   4.0739109e+02   1.4637818e+02   3.8404338e+02   4.4512182e+02   2.9469025e+02   2.7694000e+02   3.4402389e+02   2.1915000e+02   4.3813891e+02   2.0236273e+02   4.2536735e+02   2.3721909e+02   2.1646247e+02   1.7051091e+02   4.0481004e+02   1.5622727e+02   4.2460000e+02   2.1213364e+02   3.6680931e+02   1.5603636e+02   2.2444345e+02   1.3739727e+02   2.5647276e+02   1.0302364e+02   2.7709629e+02   3.4453727e+02   2.1006156e+02   1.3384545e+02   2.6341691e+02   1.4542455e+02   3.1638967e+02   2.1018818e+02   3.1405495e+02   1.2362636e+02   2.9518171e+02   1.0678545e+02   1.7870898e+02   1.7635455e+02   1.4201073e+02   1.1210455e+02   1.3042073e+02   1.2786273e+02   1.3685644e+02   1.0287455e+02   1.7558731e+02   2.5295455e+02   1.9138818e+02   3.6884818e+02   3.2662033e+02   5.4498818e+02   6.3574582e+01   1.8491091e+02   4.1951622e+02   1.6267182e+02   5.2615807e+02   4.0665455e+02   2.7828945e+02   1.0771582e+03   6.9051007e+02   2.0764545e+02   2.0876018e+02   3.8940909e+01   1.7322909e+01   2.6204091e+02   3.3510945e+02   1.6483455e+02   4.7416051e+02   3.3212909e+02   4.5586604e+02   2.0322364e+02   3.8849484e+02   2.3971727e+02   5.1020262e+02   9.8873636e+01   3.5446193e+02   2.5627727e+02   4.7149873e+02   2.5047091e+02   4.8239960e+02   1.8748091e+02   4.3439971e+02   1.1494455e+02   3.7007444e+02   1.6800000e+02   3.5848000e+02   5.8968909e+02   2.2849942e+02   1.5561364e+02   3.3877273e+02   3.3980909e+02   1.0545255e+02   2.4123545e+02   4.0730025e+02   2.3400545e+02   5.0530956e+02   2.5215818e+02   3.3093462e+02   1.2321000e+02   3.6157138e+02   1.8517636e+02   3.4525953e+02   1.6500455e+02   2.8939509e+02   1.8609091e+01   2.0677764e+02   2.0514545e+01  -9.3584364e+00   1.0990273e+02   2.0703869e+02   3.7975455e+02   5.7928327e+02   1.6147182e+02   4.2714225e+02   2.1049091e+02   4.7920891e+02   1.7937636e+02   4.0765625e+02   1.9535091e+02   3.8347284e+02   1.8850727e+02   4.9117396e+02   2.9201727e+02   4.3858589e+02   1.8952273e+02   3.9131182e+02   2.1280636e+02   4.6099822e+02   1.5980091e+02   3.6805138e+02   2.2638455e+02   4.1642469e+02   1.6002182e+02   3.6518462e+02   2.7625727e+02   4.9756124e+02   1.4232636e+02   2.7856480e+02   2.2848000e+02   4.1277887e+02   6.9882909e+02   5.9728218e+01   2.0452818e+02   3.1638775e+02   1.5686636e+02   1.5902796e+02   3.3871273e+02   1.2155025e+02   2.5050545e+02   3.6904229e+02   1.7839000e+02   2.7932698e+02   4.0295727e+02   7.1821600e+01   1.5601273e+02   3.0524898e+02   1.1205636e+02   1.4685731e+02   2.8535818e+02   1.7839498e+02   1.2530636e+02   2.6676731e+02   1.1772455e+02   2.7930295e+02   1.4688000e+02   2.4931960e+02   1.7131000e+02   1.6572793e+02   1.5489000e+02   1.6190516e+02   4.7776364e+01   1.5169244e+02   1.4351000e+02   1.8777556e+02   1.2844455e+02   2.5146989e+02   1.5661455e+02   2.6109265e+02   9.3559091e+01   1.7717800e+02   2.1321182e+02   1.9968509e+01   2.6229636e+02   1.6712175e+02   1.4143091e+02   3.4718280e+02   4.5770091e+02   8.1957455e+00   4.3886273e+02  -2.7602655e+01   1.6511727e+02   2.0963607e+02   4.3724818e+02   1.5253105e+02   2.2762091e+02   1.7961487e+02   6.5612909e+02  -2.9694182e+00   3.4346909e+02   1.2951564e+01   2.0924818e+02   2.9777742e+02   6.4103273e+02   2.8928364e+00   2.1442636e+02   2.6527498e+02   6.0533364e+02   3.3909673e+01   1.2284182e+02   2.4724993e+02   2.4426364e+01   2.6018771e+02   1.0499182e+02   2.0274338e+02   1.6852545e+02   2.4257524e+02   1.3536364e+02   1.8131727e+02   5.9867273e+01   7.1536073e+01   8.3283636e+01   2.2310731e+02   6.3390909e+01   1.0859418e+02
   2.9973000e+02   1.9348160e+02   1.4308909e+02   4.0523651e+02   1.3812182e+02   3.1734844e+02   1.7475818e+02   4.3174935e+02   2.4039909e+02   5.4569807e+02   4.1413818e+02   3.6186349e+02   1.6135818e+02   3.7022589e+02   2.4920909e+02   4.2935236e+02   2.5158909e+02   3.4304651e+02   2.2602000e+02   5.3626476e+02   5.5584273e+02   1.0331895e+02   3.7408000e+02   2.1959360e+02   2.3947455e+02   4.4824022e+02   2.2349091e+02   4.9520164e+02   1.2154455e+02   2.2153098e+02   4.6816000e+02   9.3868109e+01   2.5071364e+02   2.9683836e+02   1.3149727e+02   3.0130295e+02   2.3792545e+02   3.3357505e+02   1.5570455e+02   3.8581818e+02   1.2347273e+02   2.1743400e+02   1.3142818e+02   2.1421575e+02   1.0465091e+02   1.3359156e+02   9.1858182e+01   1.0704498e+02   9.7893636e+01   1.5105760e+02   1.3106455e+02   1.0395575e+02   1.7114636e+02   3.5813375e+02   3.0978455e+02   2.6491451e+02   1.8130455e+02   3.1229382e+02   7.6255636e+02   9.1673673e+01   1.6379273e+02   4.5006113e+02   4.6866727e+02   6.4552753e+02   2.0779909e+02   4.0082062e+02   1.8407273e+02   4.0757145e+02   2.0123636e+02   3.5996109e+02   2.6432636e+02   3.1377298e+02   5.1860545e+02   2.4585611e+02   1.8300364e+02   3.7088971e+02   2.7558182e+02   5.6571709e+02   1.7332000e+02   3.6897076e+02   2.8839818e+02   3.5434633e+02   1.6653455e+02   3.9168633e+02   1.6332545e+02   4.1278851e+02   2.0218909e+02   4.3796851e+02   1.9332818e+02   2.7857556e+02   3.5182455e+02   1.7835495e+02   1.1581636e+02   3.8163378e+02   1.4737455e+02   3.2788276e+02   1.3905273e+02   3.1500033e+02   1.1098091e+02   1.9195062e+02   1.2351273e+02   2.1771262e+02   1.1224545e+02   2.0353673e+02   1.6953182e+02   2.6565564e+02   4.6603636e+02   3.2794073e+02   2.2157000e+02   3.7298985e+02   1.9965455e+02   2.9563400e+02   1.9579455e+02   3.9579189e+02   1.3326727e+02   3.8362680e+02   3.5464727e+02   6.5599185e+02   1.6596091e+02   4.4251040e+02   2.2687364e+02   5.2838738e+02   3.3394455e+02   6.0258807e+02   1.2412000e+02   3.4538131e+02   1.9799273e+02   3.8472513e+02   2.5893000e+02   3.3462105e+02   3.3981545e+02   2.3384113e+02   2.3310455e+02   4.0688164e+02   6.6498636e+02   3.3610182e+01   2.0029727e+02   4.5338713e+02   1.4944727e+02   4.2957513e+02   3.2534636e+02   4.5564138e+02   3.4584636e+02   5.4838229e+02   3.1899545e+02   6.7472182e+01   5.3650727e+02   5.8763964e+01   2.5168455e+02   2.6807160e+02   1.1474273e+02   3.9076604e+02   2.6203636e+02   2.6780982e+02   2.1835818e+02   4.2074589e+02   1.8270818e+02   4.2347698e+02   4.0734182e+02   3.3238265e+02   2.8550000e+02   4.0033909e+02   2.3437000e+02   4.1469131e+02   1.8892273e+02   4.1700255e+02   2.4688909e+02   2.1580887e+02   1.4796091e+02   3.8306404e+02   1.4189727e+02   3.6641640e+02   1.9479364e+02   4.2474651e+02   1.5870636e+02   2.3778985e+02   1.3794727e+02   3.1953876e+02   1.2079364e+02   2.9489469e+02   4.0742727e+02   2.3125036e+02   1.7829545e+02   2.5430091e+02   1.4198455e+02   2.4743487e+02   1.6263818e+02   2.7940895e+02   1.4484636e+02   2.9259411e+02   1.0623545e+02   1.5231298e+02   1.4535455e+02   1.6283073e+02   9.0104545e+01   1.1707073e+02   8.9082727e+01   8.5398836e+01   1.0109455e+02   1.9783971e+02   2.4084455e+02   2.0957698e+02   3.2473818e+02   2.7037913e+02   5.2920818e+02   2.5276982e+01   1.8513091e+02   4.1438862e+02   1.7645182e+02   5.1105567e+02   3.9754455e+02   2.3490825e+02   1.0907182e+03   6.6765527e+02   2.1253545e+02   1.7347898e+02   2.8270909e+01  -3.2713491e+01   2.3393091e+02   3.4368825e+02   1.9506455e+02   4.9663211e+02   3.4234909e+02   4.6026844e+02   2.1977364e+02   5.0961084e+02   2.7915727e+02   4.9460742e+02   1.5443364e+02   3.8335713e+02   2.5404727e+02   4.8467713e+02   1.8425091e+02   3.4980720e+02   1.8293091e+02   4.1642371e+02   1.3250455e+02   3.9200964e+02   1.6867000e+02   4.0420640e+02   5.6423909e+02   2.6975542e+02   1.4250364e+02   2.5893153e+02   1.8802909e+02   2.0592495e+02   2.3245545e+02   3.8700265e+02   2.5389545e+02   4.2571836e+02   2.3626818e+02   2.9554582e+02   1.0655000e+02   3.2445418e+02   1.4861636e+02   4.1107433e+02   1.7688455e+02   2.2055469e+02   6.9390909e+00   2.2460124e+02   3.1624545e+01   3.8627636e+00   1.4167273e+02   1.8949709e+02   3.7253455e+02   5.0009087e+02   1.4758182e+02   3.7580345e+02   2.1427091e+02   4.2857651e+02   1.7726636e+02   4.2293505e+02   1.9835091e+02   3.4934284e+02   1.7461727e+02   4.2472516e+02   2.4657727e+02   4.0189109e+02   1.5486273e+02   4.8753462e+02   2.3836636e+02   3.8128342e+02   1.6524091e+02   3.7661618e+02   1.9993455e+02   4.2421069e+02   1.9269182e+02   4.4001102e+02   2.4480727e+02   4.7519724e+02   1.5232636e+02   2.5687480e+02   2.2915000e+02   4.5306527e+02   5.9548909e+02   3.8325418e+01   1.5963818e+02   3.1575895e+02   1.7575636e+02   2.0173676e+02   3.7571273e+02   2.0481025e+02   2.5783545e+02   3.4256589e+02   1.6339000e+02   3.1385698e+02   4.5506727e+02   6.4992800e+01   1.4979273e+02   3.1507658e+02   1.1894636e+02   1.9919611e+02   2.1135818e+02   1.8975498e+02   1.1041636e+02   3.0217851e+02   1.0717455e+02   2.7714695e+02   1.4788000e+02   2.7867960e+02   1.8954000e+02   6.3049527e+01   1.4244000e+02   1.6412116e+02   9.0336364e+01   1.0828764e+02   1.4717000e+02   1.3570276e+02   1.3566455e+02   2.6756229e+02   1.1706455e+02   2.4481665e+02   1.1643909e+02   1.2357760e+02   2.9043182e+02  -7.5490909e+00   1.7173636e+02   1.5836655e+02   1.9066091e+02   3.1579440e+02   4.9414091e+02   8.3054545e-01   4.2530273e+02   9.9221455e+00   1.6111727e+02   2.3706607e+02   4.6947818e+02   9.5182655e+01   2.2984091e+02   1.9876727e+02   6.4723909e+02   1.6301782e+01   4.9568909e+02   9.5439636e+00   2.1747818e+02   3.0878902e+02   6.3947273e+02   2.0347636e+01   2.2264636e+02   2.3827738e+02   5.6488364e+02   1.4145673e+01   1.3773182e+02   2.6894873e+02   5.4096364e+01   2.4014411e+02   1.2243182e+02   1.8923818e+02   1.3174545e+02   2.4407764e+02   1.5658364e+02   1.7373967e+02   5.5427273e+01   7.0111273e+01   7.6723636e+01   1.7152211e+02   6.5060909e+01   1.1824058e+02
   3.1584000e+02   2.0753280e+02   1.7941909e+02   3.2189011e+02   1.1379182e+02   3.3074484e+02   1.6586818e+02   4.8479055e+02   1.7405909e+02   4.7667527e+02   4.1713818e+02   3.6706349e+02   1.2457818e+02   4.9827829e+02   2.7487909e+02   4.3641876e+02   3.0280909e+02   2.9883891e+02   2.1891000e+02   5.2827356e+02   4.7262273e+02   1.4219655e+02   3.6508000e+02   2.4187360e+02   1.6369455e+02   4.2907262e+02   2.0538091e+02   4.4065044e+02   1.3365455e+02   2.5200218e+02   4.4461000e+02   6.7422109e+01   1.3871364e+02   3.3667836e+02   1.5226727e+02   2.6475135e+02   2.2637545e+02   3.2327905e+02   2.1855455e+02   3.7522018e+02   1.0303273e+02   1.4506920e+02   1.4775818e+02   2.2756935e+02   8.6760909e+01   1.3457276e+02   1.2085818e+02   1.2717498e+02   1.2367364e+02   1.8921520e+02   1.2806455e+02   8.4645745e+01   1.7425636e+02   3.7766495e+02   2.8523455e+02   2.2932851e+02   1.4196455e+02   3.1633102e+02   8.4388636e+02   6.5277273e+01   1.8756273e+02   4.1848953e+02   5.1344727e+02   5.8538513e+02   2.3090909e+02   3.6197182e+02   2.1718273e+02   4.6625265e+02   2.0173636e+02   3.8442109e+02   3.2298636e+02   3.1075018e+02   5.3727545e+02   2.6080251e+02   2.0522364e+02   4.7411211e+02   2.7592182e+02   5.1223989e+02   1.7754000e+02   3.6152316e+02   2.6161818e+02   3.5436873e+02   1.7342455e+02   4.1891513e+02   2.2976545e+02   3.8258331e+02   1.9285909e+02   4.4493491e+02   2.4109818e+02   2.6731396e+02   3.8316455e+02   2.2040775e+02   1.8403636e+02   3.7195618e+02   1.8548455e+02   3.4839396e+02   1.3816273e+02   2.8173153e+02   1.4298091e+02   2.0717062e+02   1.3785273e+02   2.2012542e+02   1.1990545e+02   1.7959393e+02   1.8298182e+02   3.4913964e+02   4.2770636e+02   3.1322713e+02   2.2212000e+02   5.2616585e+02   1.8976455e+02   3.1164520e+02   2.8513455e+02   4.8597469e+02   1.8881727e+02   3.6641280e+02   3.2875727e+02   6.1639305e+02   2.3440091e+02   4.8136520e+02   2.2087364e+02   5.3986738e+02   3.2160455e+02   5.3246527e+02   1.5257000e+02   3.6532531e+02   2.1366273e+02   4.7636153e+02   3.1993000e+02   4.6785105e+02   3.6292545e+02   2.1988233e+02   2.2632455e+02   4.5786404e+02   7.8998636e+02   3.8170182e+01   2.4362727e+02   5.3992073e+02   1.9699727e+02   4.6600113e+02   4.0489636e+02   4.3382738e+02   3.4751636e+02   5.1135869e+02   3.8265545e+02   1.8437938e+02   5.2639727e+02   1.4022764e+01   2.3635455e+02   3.3795800e+02   9.8512727e+01   3.3851444e+02   1.9237636e+02   3.1671262e+02   2.2280818e+02   4.5260989e+02   1.9948818e+02   3.2602458e+02   4.6912182e+02   3.1222025e+02   3.0361000e+02   4.4622029e+02   1.8049000e+02   4.4445171e+02   2.0058273e+02   4.9672975e+02   3.1177909e+02   2.7094767e+02   1.5729091e+02   3.9131764e+02   1.4811727e+02   3.8269880e+02   2.1035364e+02   4.7817171e+02   1.4081636e+02   2.2033105e+02   1.4139727e+02   3.1815276e+02   1.4868364e+02   2.5210349e+02   4.4975727e+02   2.3775396e+02   1.5906545e+02   2.4861931e+02   1.1087455e+02   2.5315367e+02   1.9107818e+02   2.1891375e+02   1.4595636e+02   3.3472531e+02   9.3125455e+01   1.9936178e+02   1.3813455e+02   2.1951833e+02   8.7104545e+01   1.2308073e+02   1.1586273e+02   1.3158644e+02   1.0720455e+02   1.5468091e+02   2.1006455e+02   1.7370938e+02   3.9173818e+02   2.8534913e+02   5.6431818e+02   5.8248182e+01   2.2868091e+02   4.2724462e+02   1.6801182e+02   4.8340087e+02   3.1343455e+02   2.3063705e+02   1.0283882e+03   5.9908167e+02   2.5542545e+02   2.2693778e+02   3.3600909e+01  -4.0298909e+00   2.8104091e+02   3.7713945e+02   1.4583455e+02   4.1445051e+02   3.3657909e+02   4.0573004e+02   1.8244364e+02   4.1126724e+02   2.4771727e+02   5.2101262e+02   1.3754364e+02   4.1203833e+02   2.0382727e+02   4.4747473e+02   2.0970091e+02   4.4266120e+02   1.7693091e+02   3.8801371e+02   1.1261455e+02   3.8748084e+02   1.6678000e+02   3.6401760e+02   5.5912909e+02   2.2583422e+02   1.4750364e+02   3.1853153e+02   1.9835909e+02   2.4520855e+02   2.4834545e+02   3.9151145e+02   1.8300545e+02   4.2860956e+02   2.9160818e+02   2.6622862e+02   1.3732000e+02   3.6488258e+02   1.6239636e+02   4.3730193e+02   1.6522455e+02   2.5015749e+02   1.7190909e+00   1.8978884e+02   1.7184545e+01   8.6879636e+00   1.1412273e+02   1.9736109e+02   3.6220455e+02   4.3613727e+02   1.6581182e+02   4.0434505e+02   2.2605091e+02   3.9907411e+02   2.0214636e+02   3.9772465e+02   1.9746091e+02   3.4697404e+02   2.2861727e+02   4.5785516e+02   2.6513727e+02   3.9707629e+02   1.8986273e+02   3.7950462e+02   2.1936636e+02   4.5447342e+02   1.0746091e+02   3.8090858e+02   2.3005455e+02   3.3324109e+02   2.1369182e+02   4.2633102e+02   2.6802727e+02   4.8799964e+02   1.8343636e+02   2.7560600e+02   2.3526000e+02   4.6901647e+02   6.2048909e+02   4.7555418e+01   1.4885818e+02   3.1995135e+02   1.5831636e+02   1.8180196e+02   3.9760273e+02   2.0194905e+02   2.3228545e+02   3.8960989e+02   1.3994000e+02   2.5707298e+02   4.0873727e+02   6.6699200e+01   1.5101273e+02   3.2742898e+02   1.7739636e+02   2.0707011e+02   1.9169818e+02   1.9610778e+02   1.2663636e+02   3.0832091e+02   1.2417455e+02   3.3500695e+02   1.3632000e+02   3.2883440e+02   1.4131000e+02   1.4268793e+02   1.6589000e+02   1.7090516e+02   8.2446364e+01   1.8524884e+02   1.2917000e+02   1.8303276e+02   8.0004545e+01   2.1623509e+02   1.6794455e+02   2.1085625e+02   8.3669091e+01   1.8141920e+02   2.8143182e+02   1.0950909e+01   1.7506636e+02   1.4510015e+02   1.6077091e+02   3.5052560e+02   4.8447091e+02   2.5604145e+01   4.1352273e+02   2.8645455e+00   1.6645727e+02   1.7830887e+02   4.1958818e+02   1.2472385e+02   2.1862091e+02   2.2466487e+02   6.2990909e+02  -2.5311818e+01   5.1846909e+02  -8.0484364e+00   1.9236818e+02   3.0945782e+02   6.5569273e+02  -2.8169964e+01   2.1320636e+02   2.5492258e+02   5.7577364e+02  -9.1755273e+00   1.3728182e+02   2.4620473e+02   2.6096364e+01   2.6949411e+02   1.0199182e+02   2.3698338e+02   1.2863545e+02   2.0987644e+02   1.6225364e+02   2.1305607e+02   2.9087273e+01   1.1732847e+02   7.1053636e+01   1.8697571e+02   5.5840909e+01   1.1953818e+02
   3.1273000e+02   2.3633160e+02   2.1030909e+02   3.9452891e+02   1.2423182e+02   2.9201964e+02   1.2708818e+02   4.6400295e+02   1.6616909e+02   5.2363647e+02   4.0258818e+02   4.6933749e+02   1.4768818e+02   4.3331949e+02   2.3765909e+02   4.8639636e+02   2.5324909e+02   3.0146371e+02   2.7069000e+02   5.2746116e+02   6.3462273e+02   1.2479655e+02   3.9642000e+02   2.7980640e+02   1.7747455e+02   3.5064022e+02   2.4372091e+02   4.1402324e+02   1.4099455e+02   2.2752498e+02   4.0938000e+02   6.3240509e+01   2.1434364e+02   3.7724796e+02   1.7204727e+02   2.4693895e+02   2.0881545e+02   2.9968385e+02   2.0813455e+02   2.6419378e+02   9.9472727e+01   2.5391400e+02   1.5942818e+02   2.4674575e+02   1.2320091e+02   2.1032756e+02   9.0188182e+01   1.6450858e+02   1.0423364e+02   1.7222040e+02   1.0650455e+02   1.2081055e+02   2.0414636e+02   3.9105375e+02   2.9123455e+02   2.8228851e+02   1.6152455e+02   3.8454622e+02   8.1244636e+02   1.2112247e+02   1.8312273e+02   3.9151473e+02   4.5977727e+02   6.2612873e+02   1.9857909e+02   4.2544822e+02   1.4140273e+02   5.4942505e+02   2.0998636e+02   3.7351109e+02   2.9654636e+02   2.8097538e+02   5.2771545e+02   2.4067731e+02   1.5922364e+02   4.3312211e+02   2.8125182e+02   4.9515349e+02   1.6354000e+02   3.0175316e+02   2.9439818e+02   3.5541633e+02   2.0620455e+02   4.3496273e+02   1.7043545e+02   4.2010971e+02   1.9529909e+02   4.5229971e+02   2.0621818e+02   2.0343436e+02   3.6671455e+02   1.2516375e+02   1.6181636e+02   4.1106378e+02   2.0892455e+02   3.5918876e+02   1.4938273e+02   2.8317393e+02   1.3687091e+02   1.6498942e+02   1.0507273e+02   1.6229782e+02   1.1301545e+02   1.6491513e+02   2.2664182e+02   2.3508684e+02   4.5303636e+02   3.7853073e+02   2.0601000e+02   4.6479465e+02   2.0199455e+02   3.1755680e+02   1.9135455e+02   4.6569709e+02   1.8892727e+02   4.2328400e+02   2.7197727e+02   5.2771545e+02   2.2018091e+02   4.8217280e+02   2.5720364e+02   5.2251098e+02   3.3338455e+02   5.7707287e+02   1.4479000e+02   2.9928771e+02   2.0088273e+02   3.9838393e+02   2.5593000e+02   4.1730105e+02   3.1892545e+02   1.7207233e+02   2.4010455e+02   4.3687164e+02   8.3409636e+02   2.3531382e+01   1.8218727e+02   5.2939593e+02   1.9899727e+02   3.9872113e+02   3.2122636e+02   4.5441098e+02   3.4473636e+02   5.0247109e+02   3.8710545e+02   1.1824338e+02   4.7905727e+02   3.4809964e+01   2.5957455e+02   2.9344040e+02   1.0596273e+02   3.9757844e+02   1.6703636e+02   3.6428982e+02   2.3835818e+02   4.5003589e+02   1.6714818e+02   3.9783178e+02   4.1112182e+02   2.8163025e+02   2.4305000e+02   4.1518509e+02   1.8282000e+02   4.6504531e+02   1.6514273e+02   4.3401495e+02   2.4177909e+02   2.4287767e+02   1.2085091e+02   4.2256284e+02   1.3034727e+02   3.6012040e+02   2.0791364e+02   3.7992691e+02   1.5881636e+02   2.8967105e+02   1.2561727e+02   2.7519516e+02   1.1946364e+02   3.1989109e+02   4.5719727e+02   2.0093876e+02   1.4040545e+02   2.7900211e+02   1.3253455e+02   1.3508087e+02   1.6752818e+02   2.7224775e+02   1.4018636e+02   3.2574691e+02   8.4235455e+01   1.8995298e+02   1.2946455e+02   1.7998193e+02   1.1110455e+02   9.3270727e+01   1.1908273e+02   1.2655884e+02   1.0398455e+02   1.2060851e+02   2.4995455e+02   1.6829818e+02   4.1940818e+02   2.4746553e+02   5.8065818e+02   4.8500982e+01   2.0080091e+02   3.8191502e+02   1.7056182e+02   4.8196687e+02   3.0687455e+02   2.2149185e+02   9.9671818e+02   6.5294527e+02   2.4398545e+02   2.2441298e+02   1.7940909e+01   2.8662909e+01   2.2693091e+02   2.8080825e+02   1.3995455e+02   4.0881091e+02   3.9779909e+02   3.8072244e+02   1.6066364e+02   3.9577964e+02   2.7438727e+02   5.8676902e+02   1.8454364e+02   3.0238833e+02   2.2849727e+02   4.2361113e+02   2.3547091e+02   4.5948960e+02   2.0348091e+02   4.0377971e+02   1.1583455e+02   3.9911324e+02   1.9933000e+02   4.3908360e+02   5.0968909e+02   2.1967942e+02   1.2750364e+02   3.0869153e+02   2.5935909e+02   2.3132855e+02   2.2745545e+02   3.5362265e+02   1.7456545e+02   4.2506476e+02   2.5415818e+02   3.0477462e+02   1.2832000e+02   3.2904258e+02   1.7283636e+02   4.1113673e+02   1.8477455e+02   2.9092349e+02   1.5159091e+01   2.4482364e+02   2.4844545e+01  -1.8154836e+01   1.1779273e+02   2.0729749e+02   3.8320455e+02   5.0500727e+02   1.6481182e+02   3.2942505e+02   2.3138091e+02   4.0587771e+02   1.5270636e+02   4.4978985e+02   2.0657091e+02   3.6190524e+02   1.9105727e+02   4.0029996e+02   2.0857727e+02   3.9682109e+02   1.8563273e+02   4.1495302e+02   2.5814636e+02   4.6003102e+02   1.8258091e+02   3.9189898e+02   1.9182455e+02   3.4307949e+02   1.9880182e+02   4.0285222e+02   2.3758727e+02   4.5743484e+02   1.8198636e+02   2.3583200e+02   2.4193000e+02   4.0948287e+02   6.6382909e+02   4.8088218e+01   1.8696818e+02   3.3601255e+02   1.4686636e+02   1.7026796e+02   4.2827273e+02   1.6294545e+02   2.2750545e+02   3.7610229e+02   1.9783000e+02   2.5044178e+02   4.3017727e+02   7.5204000e+01   1.3512273e+02   3.6281018e+02   1.9783636e+02   2.4865491e+02   2.6324818e+02   1.5149378e+02   1.3641636e+02   2.5420851e+02   1.3306455e+02   3.2929575e+02   1.7143000e+02   2.4635560e+02   1.3854000e+02   1.1667953e+02   2.0533000e+02   1.0363996e+02   9.1996364e+01   1.6537484e+02   1.3973000e+02   1.5818796e+02   1.1289455e+02   2.3182389e+02   1.6983455e+02   2.2159505e+02   9.0889091e+01   1.4073160e+02   2.5665182e+02   1.4043309e+01   2.0229636e+02   2.6158175e+02   1.5132091e+02   3.7328160e+02   4.6803091e+02   3.4029345e+01   4.3630273e+02   1.1272145e+01   2.4000727e+02   1.8731487e+02   3.9769818e+02   1.4681505e+02   2.5506091e+02   2.0396967e+02   6.5146909e+02   1.6073382e+01   5.8301909e+02   2.1337564e+01   1.8647818e+02   2.6248902e+02   6.2925273e+02   2.9835236e+01   2.0364636e+02   3.6846738e+02   5.7577364e+02   1.5494473e+01   1.2228182e+02   3.1229473e+02   4.9646364e+01   2.3061011e+02   1.3565182e+02   2.0673058e+02   1.6752545e+02   2.1332524e+02   1.6758364e+02   2.1185967e+02   7.1197273e+01   6.9849673e+01   8.2173636e+01   2.1008611e+02   7.0840909e+01   1.1333818e+02
   3.1451000e+02   2.4141920e+02   1.4119909e+02   3.8460771e+02   1.2156182e+02   3.0912324e+02   1.7653818e+02   5.0849695e+02   1.8261909e+02   4.4365047e+02   4.2947818e+02   3.8218629e+02   1.5635818e+02   5.2406589e+02   2.4465909e+02   4.2249636e+02   2.5313909e+02   2.8214251e+02   1.8769000e+02   5.3422116e+02   5.7251273e+02   1.2587535e+02   3.8297000e+02   3.0100240e+02   1.6958455e+02   4.5483142e+02   2.1894091e+02   4.8745564e+02   1.2787455e+02   2.6102458e+02   4.1372000e+02   9.7673309e+01   1.3571364e+02   2.7116836e+02   1.5715727e+02   2.5802015e+02   2.4915545e+02   3.4200665e+02   1.9198455e+02   3.6491578e+02   8.2252727e+01   1.8473160e+02   1.0664818e+02   2.1674815e+02   1.2387091e+02   1.3882396e+02   9.9968182e+01   1.6495618e+02   1.4512364e+02   1.7771920e+02   1.0483455e+02   1.1383415e+02   1.9325636e+02   4.2881495e+02   2.8867455e+02   2.5371331e+02   1.5585455e+02   3.8199982e+02   8.2144636e+02   1.0796247e+02   1.5756273e+02   4.6266953e+02   5.1510727e+02   5.9914233e+02   2.2246909e+02   3.7386702e+02   1.6985273e+02   4.3247905e+02   1.6898636e+02   3.5154109e+02   2.9332636e+02   2.9689298e+02   5.0305545e+02   2.5254011e+02   1.9111364e+02   4.0946091e+02   2.3714182e+02   5.4812229e+02   1.6910000e+02   4.1708836e+02   2.4116818e+02   4.1278473e+02   1.6731455e+02   3.9262393e+02   1.9187545e+02   4.1484451e+02   2.1252909e+02   3.7014131e+02   2.0643818e+02   2.7430676e+02   3.0316455e+02   1.7902775e+02   1.8948636e+02   3.8252018e+02   1.5092455e+02   3.2115876e+02   1.1305273e+02   3.0997033e+02   1.2387091e+02   1.2024942e+02   1.1629273e+02   1.6651022e+02   1.2590545e+02   1.4533393e+02   1.5431182e+02   3.0287324e+02   4.6192636e+02   3.8337953e+02   2.1212000e+02   4.8941585e+02   1.6476455e+02   3.5242520e+02   2.8068455e+02   4.0333069e+02   1.9248727e+02   4.1244920e+02   2.9764727e+02   5.0588185e+02   2.1196091e+02   4.8316040e+02   2.6587364e+02   5.8881738e+02   3.7482455e+02   5.5587767e+02   1.3890000e+02   3.4764891e+02   2.0521273e+02   3.7281753e+02   2.5926000e+02   3.6748465e+02   3.2970545e+02   1.8753993e+02   2.5376455e+02   4.6088884e+02   7.3643636e+02   5.3674182e+01   2.0162727e+02   4.4150073e+02   1.8510727e+02   4.6028233e+02   3.1422636e+02   4.7464098e+02   2.9917636e+02   5.2222589e+02   3.9710545e+02   1.1611338e+02   5.0594727e+02   3.4318764e+01   2.2957455e+02   2.7061040e+02   1.0307273e+02   3.1025964e+02   1.7314636e+02   4.1003102e+02   2.2958818e+02   4.2595749e+02   1.6914818e+02   3.1656178e+02   4.6379182e+02   3.1308665e+02   2.8127000e+02   3.9878749e+02   1.6393000e+02   4.4310651e+02   1.9469273e+02   4.1998095e+02   2.8210909e+02   2.7354127e+02   1.5985091e+02   3.8155284e+02   1.4045727e+02   3.7397160e+02   2.2946364e+02   3.9308291e+02   1.7203636e+02   2.4361345e+02   1.6527727e+02   2.6313236e+02   1.2568364e+02   2.5728349e+02   4.0230727e+02   2.8743996e+02   1.7895545e+02   2.6424811e+02   1.2164455e+02   2.4773207e+02   1.6852818e+02   2.7993775e+02   1.2218636e+02   2.4584691e+02   8.1005455e+01   1.5899138e+02   1.7113455e+02   2.0698833e+02   1.1221455e+02   9.9301927e+01   1.1575273e+02   1.8015524e+02   8.1424545e+01   1.5886331e+02   3.0762455e+02   1.9290458e+02   3.8462818e+02   2.9258793e+02   6.1154818e+02   2.6579782e+01   1.8246091e+02   4.4449222e+02   1.7334182e+02   4.6819447e+02   3.5532455e+02   2.6739585e+02   9.8726818e+02   6.0804127e+02   2.4009545e+02   2.0949418e+02   4.6160909e+01  -2.7364691e+01   2.2782091e+02   3.2939705e+02   1.9928455e+02   5.0540451e+02   3.8057909e+02   3.3654004e+02   1.5011364e+02   4.3507364e+02   3.4015727e+02   4.6794742e+02   1.2210364e+02   4.2371353e+02   2.2971727e+02   4.6606353e+02   2.0814091e+02   4.3778600e+02   2.0260091e+02   4.3819011e+02   1.6450455e+02   3.0366964e+02   1.6333000e+02   4.6885360e+02   5.4268909e+02   2.3070942e+02   1.2628364e+02   2.7689913e+02   2.5102909e+02   2.5433495e+02   2.9556545e+02   3.1117385e+02   2.0167545e+02   4.9611596e+02   2.8582818e+02   3.0380102e+02   1.5066000e+02   3.5303538e+02   1.6483636e+02   4.5399673e+02   1.5488455e+02   2.7853469e+02   8.9390909e+00   2.5777124e+02   2.9734545e+01  -3.9860364e+00   1.1467273e+02   2.3543709e+02   5.0653455e+02   3.5114087e+02   1.5725182e+02   3.4702985e+02   2.1405091e+02   4.1603411e+02   1.8626636e+02   4.4055505e+02   1.8902091e+02   3.2630924e+02   1.7639727e+02   4.3469276e+02   2.6190727e+02   4.7044469e+02   1.7874273e+02   4.2262422e+02   2.0625636e+02   5.0218222e+02   1.6913091e+02   3.9052498e+02   1.5538455e+02   3.8399469e+02   1.8557182e+02   4.2114062e+02   2.5625727e+02   3.8439124e+02   2.0309636e+02   2.3914320e+02   2.2082000e+02   3.9462167e+02   7.4704909e+02   6.3760618e+01   1.6474818e+02   2.9490015e+02   1.6320636e+02   2.1774076e+02   4.9294273e+02   1.2532185e+02   2.6428545e+02   3.7759989e+02   1.3972000e+02   2.5509058e+02   3.9662727e+02   5.8218000e+01   1.3656273e+02   2.8535498e+02   2.1394636e+02   2.1136611e+02   2.3491818e+02   1.7598018e+02   1.3896636e+02   2.9078451e+02   1.1194455e+02   2.7309535e+02   1.4388000e+02   2.6222960e+02   1.7676000e+02   1.4296193e+02   1.4667000e+02   1.4800276e+02   7.3446364e+01   2.1419884e+02   1.0662000e+02   1.2138676e+02   1.1700455e+02   1.8927509e+02   1.3739455e+02   2.3063025e+02   6.8999091e+01   1.4381280e+02   2.8865182e+02   1.9333091e+00   2.0095636e+02   2.0646895e+02   1.6577091e+02   3.1845560e+02   4.6359091e+02   1.0494545e+01   3.8930273e+02   1.1472145e+01   1.5900727e+02   2.4457487e+02   4.4402818e+02   8.6878655e+01   2.3151091e+02   1.8963367e+02   5.5001909e+02  -1.1700618e+01   4.9690909e+02   1.5556364e+01   1.6613818e+02   2.9600622e+02   6.1769273e+02   3.7200036e+01   1.5875636e+02   3.1994858e+02   5.8755364e+02  -2.6227927e+01   1.5217182e+02   2.5535353e+02   4.2426364e+01   2.3140771e+02   1.1621182e+02   1.8584578e+02   1.1419545e+02   2.1114164e+02   1.9492364e+02   1.1500247e+02   3.0197273e+01   5.8909673e+01   8.2173636e+01   1.4085611e+02   4.7280909e+01   1.0577298e+02
   3.0984000e+02   2.0967280e+02   2.0252909e+02   3.8815131e+02   1.1512182e+02   3.0663844e+02   1.8031818e+02   4.5563455e+02   2.2716909e+02   5.1275647e+02   3.9636818e+02   3.6705509e+02   1.2957818e+02   4.2498829e+02   2.3031909e+02   4.2220356e+02   2.7236909e+02   3.1293411e+02   1.7991000e+02   4.1995356e+02   6.5818273e+02   1.4224175e+02   4.2264000e+02   2.3770880e+02   1.3869455e+02   4.1374262e+02   2.0783091e+02   4.8445444e+02   1.5732455e+02   2.6655858e+02   4.2605000e+02   1.0334691e+02   2.1209364e+02   3.1917796e+02   1.3638727e+02   2.7057175e+02   2.6059545e+02   2.8720145e+02   1.9113455e+02   4.1069378e+02   1.5081273e+02   1.8746680e+02   1.4886818e+02   2.1637055e+02   1.2198091e+02   1.9264516e+02   9.1748182e+01   1.5950378e+02   1.6723364e+02   1.6373040e+02   9.0614545e+01   1.1253175e+02   2.0191636e+02   3.5912215e+02   2.3389455e+02   3.6143571e+02   1.4896455e+02   3.6699102e+02   8.0255636e+02   9.0363673e+01   1.3423273e+02   4.1419593e+02   5.0577727e+02   6.4510873e+02   2.0334909e+02   3.8884662e+02   1.9218273e+02   3.8836265e+02   2.3773636e+02   3.5579109e+02   2.7376636e+02   2.8001778e+02   4.9438545e+02   2.0534371e+02   1.7966364e+02   4.0292691e+02   3.1036182e+02   5.5615469e+02   2.0877000e+02   3.5024476e+02   2.3761818e+02   3.1806873e+02   1.8986455e+02   3.7870993e+02   2.0276545e+02   4.0719331e+02   2.3663909e+02   4.4543251e+02   2.0409818e+02   2.8215396e+02   3.5427455e+02   1.6249895e+02   1.7959636e+02   3.5453138e+02   1.5615455e+02   3.6918036e+02   1.4060273e+02   2.6553633e+02   1.3076091e+02   1.6792822e+02   1.0996273e+02   2.0613662e+02   1.0446545e+02   1.9459913e+02   2.1642182e+02   2.9690444e+02   4.1392636e+02   3.4199953e+02   2.0879000e+02   4.6957225e+02   1.8610455e+02   3.5104800e+02   2.7568455e+02   4.4773069e+02   2.1759727e+02   3.5755040e+02   2.9631727e+02   5.6909825e+02   2.2507091e+02   4.8456160e+02   2.3431364e+02   5.9934218e+02   3.4560455e+02   5.8176527e+02   1.5312000e+02   3.7395131e+02   2.0799273e+02   4.2981513e+02   2.8548000e+02   4.4449705e+02   3.5259545e+02   2.0537873e+02   2.3854455e+02   4.0932644e+02   7.1698636e+02   6.1900182e+01   2.0018727e+02   5.9161593e+02   2.0744727e+02   4.2849513e+02   4.0178636e+02   4.8096618e+02   3.3373636e+02   4.6113109e+02   3.6043545e+02   1.3804698e+02   5.3028727e+02   6.0151564e+01   2.8602455e+02   2.8865440e+02   1.3618273e+02   2.9805084e+02   2.1681636e+02   2.5608742e+02   2.5813818e+02   4.8945349e+02   1.8114818e+02   3.6293178e+02   4.3601182e+02   3.4208905e+02   2.5116000e+02   4.0753629e+02   2.5237000e+02   5.0125131e+02   1.7103273e+02   4.5720375e+02   2.1444909e+02   2.7340407e+02   1.4274091e+02   3.4037164e+02   1.5178727e+02   3.5584520e+02   2.3679364e+02   4.3738651e+02   1.7926636e+02   2.0647505e+02   1.4361727e+02   3.0630516e+02   1.0402364e+02   3.3478629e+02   4.8875727e+02   1.4430396e+02   1.5406545e+02   2.4990931e+02   1.3387455e+02   3.0686367e+02   1.7963818e+02   2.8360895e+02   1.3129636e+02   2.8411811e+02   9.6345455e+01   1.6998418e+02   1.4313455e+02   1.5600833e+02   1.1632455e+02   1.2085313e+02   1.0263273e+02   1.3975484e+02   9.9644545e+01   1.5406571e+02   2.1784455e+02   1.8630698e+02   3.8040818e+02   2.7225553e+02   5.6276818e+02   1.1152182e+01   2.2424091e+02   5.0192982e+02   1.3701182e+02   5.4365087e+02   3.1798455e+02   2.3804305e+02   8.8304818e+02   4.7803887e+02   2.3620545e+02   1.4347538e+02   2.3490909e+01   2.2998909e+01   2.6348091e+02   2.9432425e+02   1.5461455e+02   5.3197811e+02   4.2379909e+02   3.2064244e+02   1.8600364e+02   3.8298244e+02   2.2893727e+02   4.8884502e+02   1.3643364e+02   3.1645713e+02   2.6860727e+02   4.9673233e+02   2.0892091e+02   4.8338360e+02   2.1771091e+02   4.2442131e+02   1.4394455e+02   2.8497444e+02   1.4522000e+02   4.4219240e+02   5.3079909e+02   2.4566062e+02   1.4772364e+02   3.0340393e+02   2.5591909e+02   2.4160375e+02   2.5489545e+02   3.4609745e+02   2.1378545e+02   4.9625716e+02   2.8626818e+02   2.1954582e+02   1.4788000e+02   2.4303778e+02   1.9094636e+02   4.0490793e+02   2.3388455e+02   1.2577469e+02   1.8049091e+01   2.4548244e+02   3.4184545e+01  -1.9020364e+00   1.0801273e+02   2.1107989e+02   4.4720455e+02   4.3288727e+02   1.4847182e+02   3.8551225e+02   2.4205091e+02   4.4579411e+02   2.0026636e+02   4.6065505e+02   2.3591091e+02   3.5378804e+02   1.5972727e+02   4.9669636e+02   3.4079727e+02   4.0646349e+02   1.6919273e+02   3.9771822e+02   2.3880636e+02   5.1269822e+02   2.2446091e+02   4.2787858e+02   2.1171455e+02   4.4781829e+02   2.2613182e+02   4.5022582e+02   2.4914727e+02   5.2729004e+02   1.9221636e+02   2.9057360e+02   2.0815000e+02   3.6563527e+02   7.8526909e+02   5.7373018e+01   2.0107818e+02   2.9910375e+02   1.4320636e+02   1.5723076e+02   4.3505273e+02   1.3640305e+02   2.6328545e+02   3.6579989e+02   1.5994000e+02   2.6291298e+02   4.2251727e+02   1.0236680e+02   1.6623273e+02   2.8187138e+02   1.5850636e+02   2.7614131e+02   2.9080818e+02   1.8073898e+02   1.1741636e+02   2.6294851e+02   1.2517455e+02   3.4947695e+02   1.1543000e+02   2.5783560e+02   1.7976000e+02   1.1794193e+02   1.8733000e+02   2.0630996e+02   7.0556364e+01   1.4876004e+02   1.6195000e+02   1.3552036e+02   1.5477455e+02   2.3381349e+02   1.7506455e+02   2.8261665e+02   1.0355909e+02   1.5782800e+02   2.4054182e+02   2.7222109e+01   1.8195636e+02   3.3220895e+02   1.3877091e+02   3.7739560e+02   3.7003091e+02   1.1319345e+01   4.1552273e+02   2.7594545e+01   1.6200727e+02   2.1788487e+02   4.2902818e+02   1.0607865e+02   2.4462091e+02   2.5069487e+02   6.8501909e+02   9.6093818e+00   5.1501909e+02   8.3375636e+00   2.0702818e+02   2.8562502e+02   6.8236273e+02  -2.0753564e+01   1.4553636e+02   3.9733618e+02   5.7566364e+02   5.8833273e+01   1.3806182e+02   3.1081233e+02   6.5536364e+01   2.4089891e+02   1.1132182e+02   2.0345698e+02   1.4930545e+02   2.4700284e+02   1.6658364e+02   1.6559967e+02   3.8087273e+01   1.0493847e+02   8.7283636e+01   1.7900731e+02   7.9280909e+01   7.3542982e+01
   2.8184000e+02   2.0414280e+02   1.9652909e+02   3.9941131e+02   1.0112182e+02   3.3464844e+02   1.4886818e+02   5.1526055e+02   1.9550909e+02   4.8917927e+02   3.8269818e+02   4.5981869e+02   1.5346818e+02   4.7262709e+02   2.5143909e+02   4.4573396e+02   2.7402909e+02   2.3625131e+02   2.3624000e+02   5.2344716e+02   5.3029273e+02   1.2581295e+02   3.7530000e+02   2.0505600e+02   1.5880455e+02   4.3535382e+02   2.6594091e+02   5.1802564e+02   1.2643455e+02   1.7168978e+02   3.8916000e+02   6.8858109e+01   1.7146364e+02   3.8155836e+02   1.5060727e+02   3.1988415e+02   2.1081545e+02   3.4785385e+02   2.3427455e+02   4.3096258e+02   8.9922727e+01   2.1400800e+02   1.5675818e+02   2.4807935e+02   1.0120091e+02   1.8641756e+02   6.9188182e+01   1.3374858e+02   1.4012364e+02   1.9478920e+02   1.1628455e+02   1.0047815e+02   1.9858636e+02   3.9938855e+02   3.1401455e+02   2.6468611e+02   1.6308455e+02   4.3453142e+02   7.8655636e+02   8.7303673e+01   1.9256273e+02   4.2052953e+02   4.2988727e+02   5.6995993e+02   2.0912909e+02   4.0216422e+02   1.6596273e+02   4.2602025e+02   2.4286636e+02   3.1400069e+02   2.7076636e+02   3.2958778e+02   5.2471545e+02   2.1525731e+02   1.6144364e+02   4.5650451e+02   2.7214182e+02   5.2176229e+02   2.0499000e+02   3.2843716e+02   2.6727818e+02   3.8391593e+02   1.5609455e+02   3.7263153e+02   2.0410545e+02   4.0497611e+02   2.6963909e+02   4.1035251e+02   1.8854818e+02   3.0939796e+02   3.7116455e+02   1.6814775e+02   1.7048636e+02   3.5293018e+02   2.0237455e+02   3.4615276e+02   1.2883273e+02   2.9792793e+02   1.2120091e+02   1.5435302e+02   1.1996273e+02   1.6888662e+02   1.3312545e+02   1.8442633e+02   2.0776182e+02   3.2637724e+02   3.7992636e+02   3.1504953e+02   2.1379000e+02   4.4039225e+02   1.9665455e+02   3.0520400e+02   2.5857455e+02   4.1387949e+02   2.2737727e+02   3.5654800e+02   2.9131727e+02   5.2583825e+02   2.4318091e+02   4.8133280e+02   2.5453364e+02   5.0683458e+02   3.5016455e+02   6.5040047e+02   1.5623000e+02   3.6859251e+02   2.0377273e+02   4.3282273e+02   2.9660000e+02   3.8260745e+02   3.2881545e+02   1.9239113e+02   2.1743455e+02   4.1490524e+02   6.8298636e+02   1.9390182e+01   2.4084727e+02   5.0181313e+02   1.8610727e+02   4.1664233e+02   3.6200636e+02   4.4248858e+02   3.1729636e+02   4.3766629e+02   3.7299545e+02   1.4448218e+02   5.1605727e+02   3.9509964e+01   2.4779455e+02   3.1604280e+02   1.2218273e+02   3.3184084e+02   1.5092636e+02   3.3824862e+02   2.5824818e+02   4.8144469e+02   1.7614818e+02   4.1689178e+02   4.6468182e+02   3.4623545e+02   2.6327000e+02   4.0356749e+02   1.8604000e+02   4.7422771e+02   1.6936273e+02   4.6844735e+02   2.6521909e+02   1.9256247e+02   1.6429091e+02   4.1586764e+02   1.5556727e+02   4.7010280e+02   2.2791364e+02   3.5987691e+02   1.6670636e+02   2.2647985e+02   1.7427727e+02   2.5463236e+02   9.6463636e+01   2.9884109e+02   4.8130727e+02   1.1522996e+02   1.5329545e+02   2.6997091e+02   1.2920455e+02   2.8656727e+02   2.2018818e+02   2.5936495e+02   1.3329636e+02   2.7451811e+02   1.0223545e+02   1.3074298e+02   1.5646455e+02   1.9905193e+02   1.2187455e+02   1.7885913e+02   7.4632727e+01   1.3288484e+02   1.0875455e+02   1.5144691e+02   2.1484455e+02   2.2132698e+02   3.5384818e+02   2.3549033e+02   5.7187818e+02   3.4313382e+01   2.0135091e+02   4.0831102e+02   1.8012182e+02   4.8054207e+02   3.7287455e+02   2.7699185e+02   9.9104818e+02   4.6384887e+02   2.3320545e+02   1.6582538e+02   5.9270909e+01   1.2356509e+01   2.9593091e+02   3.2183825e+02   1.7817455e+02   4.4031331e+02   3.5979909e+02   4.2109244e+02   1.8522364e+02   3.8770484e+02   2.8060727e+02   5.3649142e+02   1.4732364e+02   3.7558593e+02   2.8704727e+02   4.7925713e+02   2.0592091e+02   4.1173360e+02   1.8360091e+02   3.8348011e+02   1.6383455e+02   3.6705324e+02   1.7433000e+02   4.5863360e+02   5.2034909e+02   2.2760662e+02   1.2850364e+02   2.7216153e+02   2.9447909e+02   2.1674895e+02   2.1045545e+02   3.8465265e+02   2.0723545e+02   4.6334116e+02   2.6060818e+02   2.6403862e+02   1.3666000e+02   3.3826538e+02   1.6206636e+02   4.0688833e+02   2.5922455e+02   1.7074749e+02  -2.1170909e+01   2.1596004e+02   4.1404545e+01  -9.0296364e+00   1.0079273e+02   2.3120749e+02   3.5131455e+02   5.2289847e+02   1.8803182e+02   4.8590745e+02   2.5305091e+02   4.6436411e+02   1.4514636e+02   4.4239465e+02   1.9046091e+02   3.8619404e+02   2.0472727e+02   4.8287636e+02   2.6668727e+02   4.4273229e+02   1.9908273e+02   4.8121702e+02   1.8636636e+02   4.4911342e+02   1.3080091e+02   3.8348138e+02   2.1682455e+02   4.2440949e+02   2.1269182e+02   3.8697102e+02   2.8602727e+02   4.8977964e+02   1.7687636e+02   2.5746080e+02   2.3315000e+02   4.3018527e+02   8.5226909e+02   8.5123018e+01   2.0485818e+02   2.8458135e+02   1.3520636e+02   2.0065076e+02   4.2016273e+02   1.9448425e+02   2.7694545e+02   3.3758709e+02   1.8594000e+02   2.8627298e+02   4.7606727e+02   7.7862800e+01   1.6201273e+02   3.5787898e+02   1.7650636e+02   2.1703131e+02   2.2602818e+02   1.8869138e+02   1.3319636e+02   2.8246611e+02   1.0828455e+02   2.3960815e+02   1.1010000e+02   2.5315200e+02   1.2498000e+02   1.0276433e+02   1.5456000e+02   1.5615156e+02   5.4776364e+01   1.3335244e+02   1.3362000e+02   1.6045676e+02   1.2233455e+02   2.2917869e+02   1.4728455e+02   2.5228905e+02   9.3889091e+01   1.5426160e+02   2.3565182e+02   1.2833091e+00   2.4240636e+02   2.7115295e+02   1.6277091e+02   3.1191560e+02   4.6981091e+02   7.7769455e+00   4.4386273e+02   7.7773455e+00   1.6511727e+02   2.1874607e+02   3.4280818e+02   1.0408625e+02   2.1339091e+02   2.2819327e+02   6.3812909e+02  -6.2994182e+00   5.1668909e+02   9.7539636e+00   1.6369818e+02   3.1609142e+02   6.1058273e+02   2.2438836e+01   1.6331636e+02   3.3980378e+02   5.8922364e+02  -1.2921527e+01   1.3495182e+02   2.7173113e+02   8.4426364e+01   1.3138771e+02   1.2232182e+02   1.8657698e+02   1.3241545e+02   1.9602404e+02   1.5292364e+02   1.7136247e+02   2.6087273e+01   8.9348473e+01   8.7283636e+01   1.7389731e+02   7.0500909e+01   9.9695382e+01
   3.0262000e+02   2.1448040e+02   1.6164909e+02   3.8820171e+02   1.2679182e+02   3.0592484e+02   1.8219818e+02   4.4393415e+02   2.3727909e+02   4.8916767e+02   3.6858818e+02   4.0461749e+02   1.5290818e+02   5.0579189e+02   2.8665909e+02   4.5647636e+02   2.7936909e+02   3.1760411e+02   2.3958000e+02   5.0006996e+02   5.0329273e+02   1.1541295e+02   4.0208000e+02   2.4913360e+02   1.3303455e+02   4.3275542e+02   2.5472091e+02   4.3937324e+02   1.5287455e+02   2.7335458e+02   3.6705000e+02   1.1129691e+02   1.7359364e+02   3.0113796e+02   1.7060727e+02   2.8983415e+02   2.5970545e+02   3.0605265e+02   1.7755455e+02   3.7378018e+02   1.2436273e+02   1.4247280e+02   1.5675818e+02   2.1684935e+02   1.1476091e+02   2.0066276e+02   7.7418182e+01   1.8598018e+02   1.3323364e+02   1.8379040e+02   1.0795455e+02   1.3458455e+02   1.9780636e+02   4.2089095e+02   3.1101455e+02   2.8359611e+02   1.5596455e+02   3.8143102e+02   8.2099636e+02   7.4218473e+01   2.1367273e+02   4.4562073e+02   5.3188727e+02   6.4624993e+02   2.2212909e+02   3.8056422e+02   1.6262273e+02   4.3405745e+02   2.6211636e+02   3.0396069e+02   3.5287636e+02   2.6501898e+02   5.3493545e+02   2.2387971e+02   1.8655364e+02   4.4204571e+02   2.8136182e+02   5.9058469e+02   1.6432000e+02   3.5480076e+02   2.8361818e+02   3.5516873e+02   1.8964455e+02   3.1116753e+02   2.0876545e+02   4.3549331e+02   2.2074909e+02   4.4170371e+02   1.8243818e+02   2.6866676e+02   4.3749455e+02   1.4761135e+02   1.5326636e+02   3.7507778e+02   1.5826455e+02   3.3457156e+02   4.7602727e+01   5.7426327e+01   1.1398091e+02   1.7915062e+02   1.2629273e+02   1.9383022e+02   9.8015455e+01   1.7789513e+02   1.5442182e+02   2.7020444e+02   4.8070636e+02   3.8876713e+02   2.1601000e+02   5.3721465e+02   2.1265455e+02   2.4926400e+02   2.3468455e+02   4.4835069e+02   1.6592727e+02   3.5435400e+02   2.7242727e+02   6.2767945e+02   2.4918091e+02   4.1607280e+02   2.0787364e+02   5.5601738e+02   3.3938455e+02   5.5026287e+02   1.8290000e+02   3.9101891e+02   1.7699273e+02   4.7751513e+02   2.3571000e+02   4.7869865e+02   3.3770545e+02   1.7323993e+02   2.2088455e+02   4.0029924e+02   7.9476636e+02   4.8447782e+01   2.0562727e+02   4.3941073e+02   1.5933727e+02   4.1867393e+02   4.0189636e+02   4.9740738e+02   3.3206636e+02   4.6292469e+02   3.5399545e+02   1.9489218e+02   4.8550727e+02   2.5513964e+01   2.9879455e+02   3.2774280e+02   9.8072727e+01   3.1943964e+02   1.9014636e+02   3.1422102e+02   2.4391818e+02   4.9892109e+02   2.0214818e+02   3.7747178e+02   4.4201182e+02   2.9660905e+02   2.4972000e+02   4.3198149e+02   2.1871000e+02   3.9406411e+02   1.6680273e+02   4.6165215e+02   2.7744909e+02   2.4891407e+02   1.8907091e+02   3.0321524e+02   1.6089727e+02   3.2656640e+02   2.0524364e+02   4.0436051e+02   1.5548636e+02   1.9715745e+02   1.3405727e+02   3.0728996e+02   1.2002364e+02   2.4817629e+02   5.8319727e+02   1.4085876e+02   1.6218545e+02   2.4769971e+02   1.3598455e+02   2.9058487e+02   1.8352818e+02   2.4585775e+02   1.3240636e+02   2.8225931e+02   8.5125455e+01   1.7244178e+02   1.9946455e+02   1.5672193e+02   1.0121455e+02   1.8740193e+02   8.6082727e+01   1.2896884e+02   1.1375455e+02   1.7727691e+02   2.1029455e+02   2.2213098e+02   3.9140818e+02   3.2970553e+02   5.3465818e+02   2.0950982e+01   2.3724091e+02   2.8199982e+02   1.4556182e+02   4.5652687e+02   3.2676455e+02   2.4868065e+02   9.9304818e+02   5.9457887e+02   2.7820545e+02   1.8444538e+02   1.8830909e+01   1.1041709e+01   2.4937091e+02   2.9656305e+02   1.6539455e+02   4.3033571e+02   3.3979909e+02   4.8347244e+02   1.8055364e+02   4.2707844e+02   2.5215727e+02   5.0932742e+02   1.3376364e+02   4.5578073e+02   2.3016727e+02   4.4980753e+02   2.3814091e+02   4.9538600e+02   2.1204091e+02   3.6731491e+02   1.5894455e+02   4.1989444e+02   1.6378000e+02   3.8614760e+02   4.9557909e+02   1.7847822e+02   1.4272364e+02   3.1569393e+02   2.6547909e+02   2.5261895e+02   2.7923545e+02   3.8959025e+02   1.9345545e+02   4.4311356e+02   2.6837818e+02   3.2641702e+02   1.3066000e+02   3.1019538e+02   1.8194636e+02   4.5006793e+02   1.4200455e+02   2.3712509e+02   1.0379091e+01   2.0132604e+02   8.6245455e+00  -9.6723636e-01   1.0567273e+02   2.2170709e+02   3.3575455e+02   4.9025327e+02   2.3570182e+02   4.0042385e+02   2.5727091e+02   4.4957651e+02   2.1592636e+02   3.5729225e+02   2.0580091e+02   3.5474684e+02   2.0394727e+02   4.9393876e+02   2.9468727e+02   3.9804229e+02   1.6419273e+02   4.7211822e+02   2.3125636e+02   4.3030222e+02   1.7769091e+02   3.8496018e+02   1.9060455e+02   4.1261709e+02   2.4146182e+02   4.6232942e+02   2.8058727e+02   4.5033484e+02   1.8298636e+02   2.3231200e+02   2.4771000e+02   4.9369047e+02   8.6137909e+02   5.5284218e+01   1.8407818e+02   3.2846375e+02   1.7597636e+02   1.9160916e+02   3.5360273e+02   1.9024905e+02   2.3928545e+02   3.1137989e+02   1.6216000e+02   3.1084538e+02   4.3084727e+02   5.9480400e+01   1.7423273e+02   2.9379138e+02   1.9861636e+02   2.4471251e+02   2.5291818e+02   1.4799018e+02   1.3463636e+02   2.5724091e+02   1.5728455e+02   3.3246815e+02   1.6955000e+02   2.9150600e+02   1.7976000e+02   1.1172193e+02   1.9056000e+02   1.5227156e+02   7.9776364e+01   1.2413244e+02   1.4184000e+02   1.3712916e+02   1.0633455e+02   2.0368869e+02   1.4828455e+02   2.2953905e+02   1.2155909e+02   1.1838800e+02   2.6721182e+02   1.5868509e+01   2.4473636e+02   2.0896655e+02   1.5177091e+02   3.6579560e+02   4.6059091e+02  -1.1265455e+01   4.1152273e+02   1.8134545e+01   1.7723727e+02   1.9677647e+02   4.2569818e+02   1.0657505e+02   2.1262091e+02   2.2336487e+02   6.3234909e+02   1.6029818e+00   5.4223909e+02   3.7049964e+01   1.9013818e+02   3.1041622e+02   6.1214273e+02  -3.5759636e+00   1.3397636e+02   3.6759098e+02   6.5300364e+02   1.3756073e+01   1.3595182e+02   2.6220113e+02   3.6536364e+01   2.7776891e+02   1.1299182e+02   1.9654338e+02   1.6385545e+02   2.1661884e+02   1.4225364e+02   2.2032607e+02   5.6757273e+01   7.9894873e+01   8.4833636e+01   1.7009331e+02   5.9620909e+01   9.2785782e+01
   2.7762000e+02   2.0959040e+02   2.0275909e+02   3.3568291e+02   1.4512182e+02   2.8878844e+02   1.4664818e+02   4.3343815e+02   2.4183909e+02   5.0358287e+02   3.8947818e+02   3.7383629e+02   1.8390818e+02   5.1942189e+02   2.8498909e+02   4.7937996e+02   2.8658909e+02   2.4068651e+02   2.2835000e+02   5.1540836e+02   5.8984273e+02   1.2226895e+02   4.2197000e+02   2.9699240e+02   6.6034545e+01   4.5044542e+02   2.0983091e+02   4.4718444e+02   1.6676455e+02   2.2813338e+02   3.7761000e+02   7.8112109e+01   1.6959364e+02   3.1357796e+02   1.6493727e+02   2.4295775e+02   2.1792545e+02   3.0750505e+02   1.8027455e+02   3.9285258e+02   1.2181273e+02   1.5756680e+02   1.2608818e+02   1.9697295e+02   1.1409091e+02   2.0694636e+02   7.5968182e+01   1.2887618e+02   1.3767364e+02   1.7643520e+02   1.2783455e+02   1.3777415e+02   2.3236636e+02   3.4646615e+02   2.8667455e+02   3.2576331e+02   1.3263455e+02   3.7229742e+02   7.0799636e+02   5.7368473e+01   1.6179273e+02   3.6922113e+02   5.1166727e+02   5.7075753e+02   2.1501909e+02   4.1124302e+02   1.7574273e+02   4.0834785e+02   1.2736636e+02   3.3424069e+02   2.8876636e+02   2.6948778e+02   5.4727545e+02   2.0256251e+02   1.7866364e+02   4.0900691e+02   2.5269182e+02   5.6943829e+02   1.5232000e+02   3.1310076e+02   2.6050818e+02   3.4879753e+02   1.9142455e+02   4.1058513e+02   1.8465545e+02   3.7719211e+02   2.0929909e+02   3.7594971e+02   1.4754818e+02   2.0201796e+02   3.5771455e+02   1.3766375e+02   1.7259636e+02   3.5664138e+02   1.2915455e+02   3.6301036e+02   7.3827273e+00   1.1193927e+01   1.1153091e+02   1.6001662e+02   8.0072727e+01   1.9540782e+02   9.5465455e+01   1.6131913e+02   1.8687182e+02   2.7626844e+02   4.9059636e+02   3.9297593e+02   2.4279000e+02   5.1363225e+02   2.2299455e+02   2.8165680e+02   1.9424455e+02   4.6335589e+02   1.8303727e+02   3.5098520e+02   2.8731727e+02   5.6770825e+02   2.3585091e+02   5.2824920e+02   8.3753636e+01   2.9276982e+01   3.1105455e+02   5.3174927e+02   1.5545000e+02   3.6132491e+02   2.3243273e+02   4.4229993e+02   2.9193000e+02   4.3020105e+02   3.3992545e+02   1.8650233e+02   2.6054455e+02   4.4323644e+02   8.3554636e+02   4.6353818e+00   1.9384727e+02   4.5668313e+02   1.8877727e+02   2.4976873e+02   3.1056636e+02   4.6148378e+02   3.3229636e+02   4.7246629e+02   3.9376545e+02   1.2593058e+02   4.8305727e+02   3.0929964e+01   2.8102455e+02   2.8427440e+02   1.1085273e+02   3.6163724e+02   2.8203636e+02   2.0864982e+02   2.3591818e+02   4.7145109e+02   2.5259818e+02   2.9577578e+02   4.5490182e+02   2.7090785e+02   2.5383000e+02   4.6965269e+02   2.0604000e+02   4.7273771e+02   1.8525273e+02   4.0562615e+02   2.3855909e+02   2.8380527e+02   1.8762091e+02   3.1578124e+02   1.4822727e+02   3.6735000e+02   1.7691364e+02   4.2928691e+02   1.2570636e+02   2.5364985e+02   1.2539727e+02   3.1387276e+02   1.0779364e+02   3.5848469e+02   5.6875727e+02   1.3957396e+02   1.7695545e+02   2.4518811e+02   1.0387455e+02   3.1771367e+02   1.9941818e+02   2.7046655e+02   1.3240636e+02   3.4569931e+02   9.8345455e+01   1.7727418e+02   1.2479455e+02   1.4802553e+02   1.1010455e+02   1.7969073e+02   1.0297273e+02   1.6506764e+02   1.1987455e+02   1.4633731e+02   2.5595455e+02   2.4203818e+02   3.7573818e+02   3.2295913e+02   6.0687818e+02   3.8173382e+01   1.7768091e+02   4.3309462e+02   1.5523182e+02   4.1464327e+02   3.7098455e+02   2.4514305e+02   9.4738818e+02   4.7000167e+02   2.7586545e+02   2.1852258e+02   1.0380909e+01   1.4827709e+01   2.2693091e+02   2.7602825e+02   1.5861455e+02   4.6765811e+02   3.2468909e+02   4.2690124e+02   1.4966364e+02   3.7954964e+02   2.8815727e+02   5.1866742e+02   1.3810364e+02   3.9077353e+02   2.3471727e+02   4.2722353e+02   2.2470091e+02   4.4201120e+02   1.8482091e+02   3.4894251e+02   1.1417455e+02   4.1691604e+02   2.0200000e+02   3.9965000e+02   4.9546909e+02   2.5070702e+02   1.3972364e+02   3.2593393e+02   2.5958909e+02   2.5298015e+02   2.4723545e+02   3.4948025e+02   1.8767545e+02   4.1490596e+02   2.8915818e+02   2.6475462e+02   2.0543000e+02   3.2610378e+02   1.6383636e+02   4.2451673e+02   1.8644455e+02   2.3000989e+02  -1.8840909e+01   2.4077364e+02   3.5844545e+01  -2.6144836e+01   1.1812273e+02   1.8527109e+02   4.1664455e+02   5.3289207e+02   2.2836182e+02   3.9657105e+02   2.4394091e+02   4.1142291e+02   1.8281636e+02   4.6849105e+02   2.0980091e+02   3.6842684e+02   1.8339727e+02   4.4769276e+02   2.8368727e+02   3.6259229e+02   1.7974273e+02   4.5765422e+02   2.3902636e+02   4.9890062e+02   1.9246091e+02   4.0632858e+02   2.2405455e+02   3.8705109e+02   1.9935182e+02   3.9558822e+02   2.8236727e+02   4.2552244e+02   1.7465636e+02   2.6908840e+02   2.3915000e+02   4.1270527e+02   7.8893909e+02   7.2629418e+01   1.8341818e+02   3.2018655e+02   1.8542636e+02   1.9785316e+02   3.9994273e+02   1.4165185e+02   2.4394545e+02   3.4500709e+02   1.8405000e+02   2.4098418e+02   4.0073727e+02   8.8559200e+01   1.6356273e+02   3.6408498e+02   1.5439636e+02   2.1480011e+02   2.3302818e+02   1.7536138e+02   1.4752636e+02   2.5209971e+02   1.2650455e+02   2.8149055e+02   1.5588000e+02   3.2215960e+02   1.7209000e+02   1.1877553e+02   1.5767000e+02   1.2901276e+02   8.9216364e+01   1.8004724e+02   1.1106000e+02   1.5114156e+02   1.3422455e+02   2.4245749e+02   1.3194455e+02   1.9162625e+02   8.9999091e+01   9.4132800e+01   2.6565182e+02  -1.7676691e+01   1.8906636e+02   2.7375015e+02   1.2943091e+02   3.3592280e+02   4.8125091e+02   6.0861745e+01   4.6674273e+02   7.9469455e+00   1.7234727e+02   2.1194767e+02   4.3858818e+02   1.0209385e+02   2.2195091e+02   2.6606847e+02   6.8723909e+02  -5.6782182e+00   5.4801909e+02   3.4697564e+01   1.9080818e+02   3.0114262e+02   5.9381273e+02   1.1890436e+01   2.7975636e+02   1.8792858e+02   6.0411364e+02   2.7337273e+01   1.2950182e+02   2.6749713e+02   4.9426364e+01   2.4607771e+02   1.3588182e+02   2.0838218e+02   1.2719545e+02   2.4766164e+02   1.5658364e+02   1.8561967e+02   6.2977273e+01   3.4947273e+01   6.9723636e+01   1.8319211e+02   5.3730909e+01   1.1292698e+02
   2.7728000e+02   1.8594760e+02   1.8575909e+02   3.2704291e+02   1.2267182e+02   3.3170444e+02   1.7964818e+02   4.3146815e+02   1.6916909e+02   4.7672647e+02   4.1458818e+02   4.0737749e+02   1.7590818e+02   5.2372189e+02   2.6865909e+02   4.4457636e+02   3.1313909e+02   2.3967251e+02   2.6591000e+02   5.1651356e+02   5.8596273e+02   1.6212935e+02   4.1219000e+02   3.3221480e+02   1.2125455e+02   4.7080782e+02   2.1694091e+02   4.9305564e+02   1.2832455e+02   2.1420858e+02   3.5894000e+02   7.7715709e+01   1.7896364e+02   3.0995836e+02   1.4249727e+02   2.4842295e+02   2.2748545e+02   3.1430025e+02   1.8541455e+02   3.4258138e+02   1.3036273e+02   2.0999280e+02   1.3386818e+02   2.1891055e+02   1.3153091e+02   1.7977116e+02   7.6858182e+01   1.2924498e+02   1.4045364e+02   2.3321280e+02   1.1695455e+02   1.2197455e+02   1.6025636e+02   4.1778495e+02   2.7989455e+02   2.2341571e+02   1.7119455e+02   3.8832262e+02   7.0710636e+02   1.0821967e+02   2.1056273e+02   4.0931953e+02   4.6110727e+02   6.5913233e+02   2.0557909e+02   4.4499822e+02   2.1885273e+02   4.5855905e+02   2.0411636e+02   4.2198069e+02   2.4620636e+02   3.1466258e+02   4.5716545e+02   2.2221131e+02   1.8600364e+02   4.4230971e+02   2.9258182e+02   4.6790709e+02   2.0877000e+02   3.9869476e+02   2.4939818e+02   2.9246633e+02   2.3720455e+02   3.2192273e+02   2.1032545e+02   3.4913851e+02   1.9807909e+02   4.1640731e+02   1.9054818e+02   2.7590796e+02   3.5382455e+02   1.1730495e+02   1.6670636e+02   4.0623258e+02   1.7459455e+02   3.5670516e+02   2.2272727e+01   2.1127273e+00   1.2809091e+02   2.2836182e+02   1.3318273e+02   1.8215902e+02   1.0246545e+02   1.9287913e+02   1.7420182e+02   2.6528204e+02   4.6703636e+02   3.0775073e+02   2.1246000e+02   4.7727865e+02   2.0176455e+02   3.1246520e+02   2.8279455e+02   4.0205189e+02   1.9437727e+02   3.9729800e+02   2.3975727e+02   5.3340305e+02   2.4440091e+02   4.8134520e+02   6.5423636e+01   1.9523382e+01   3.5094455e+02   5.6422807e+02   1.5757000e+02   3.6270531e+02   2.1177273e+02   3.9940273e+02   2.1771000e+02   3.7169865e+02   3.2015545e+02   1.8364393e+02   2.2488455e+02   5.0241924e+02   7.8287636e+02   2.8848982e+01   1.8029727e+02   4.4420713e+02   1.5699727e+02   3.5753113e+02   3.1311636e+02   4.9439978e+02   3.9806636e+02   5.1298469e+02   3.5499545e+02   1.3070218e+02   4.9728727e+02   5.1901564e+01   2.3579455e+02   3.9456280e+02   1.0851273e+02   3.2815444e+02   2.3648636e+02   2.8007382e+02   2.1280818e+02   4.6451989e+02   1.5648818e+02   3.9534458e+02   3.7823182e+02   3.3438145e+02   2.8450000e+02   4.2974909e+02   2.2560000e+02   3.9262291e+02   1.9636273e+02   3.8395735e+02   2.5155909e+02   3.2320527e+02   1.2462091e+02   4.0537124e+02   1.6011727e+02   3.4528880e+02   1.8891364e+02   4.4121691e+02   1.1870636e+02   2.6220985e+02   1.3616727e+02   2.3224116e+02   1.0746364e+02   3.2574109e+02   5.0342727e+02   1.2424036e+02   1.0862545e+02   2.3532451e+02   8.9644545e+01   2.7118207e+02   1.7885818e+02   3.1256135e+02   1.4829636e+02   2.7998811e+02   9.8895455e+01   2.1990018e+02   9.1244545e+01   1.9737953e+02   1.1365455e+02   1.5251673e+02   1.3219273e+02   1.2473004e+02   9.6424545e+01   1.2843331e+02   3.1384455e+02   2.1118698e+02   4.0728818e+02   2.5365513e+02   5.9909818e+02   3.6135782e+01   1.7980091e+02   4.5781502e+02   1.8167182e+02   4.8996807e+02   4.2976455e+02   2.9710065e+02   9.3771818e+02   5.0077527e+02   2.6009545e+02   1.9812418e+02   2.8380909e+01   6.4977091e+00   2.6282091e+02   3.3971705e+02   1.6906455e+02   4.6837211e+02   3.7034909e+02   4.8858844e+02   1.8777364e+02   4.4628084e+02   2.3404727e+02   4.6232622e+02   1.2899364e+02   3.8861233e+02   2.0260727e+02   4.9690233e+02   4.3536091e+02   2.7093840e+02   2.1326091e+02   4.0233731e+02   1.2205455e+02   3.8117564e+02   1.7600000e+02   3.7495000e+02   4.9523909e+02   2.1850542e+02   1.2639364e+02   3.2600033e+02   2.6758909e+02   2.3345015e+02   2.3945545e+02   4.0544265e+02   2.2289545e+02   4.8652836e+02   2.9126818e+02   2.7058582e+02   1.2610000e+02   3.4645018e+02   1.4594636e+02   4.3661793e+02   1.7088455e+02   2.7436469e+02   1.3269091e+01   2.7964484e+02   2.9514545e+01   3.8115636e+00   8.8232727e+01   2.0266229e+02   3.7642455e+02   5.4665967e+02   1.6814182e+02   3.5982865e+02   2.1227091e+02   4.2973651e+02   1.3370636e+02   4.3041985e+02   1.7735091e+02   3.3380284e+02   1.6061727e+02   4.2762516e+02   3.1901727e+02   4.3076589e+02   1.7897273e+02   3.5626582e+02   2.4469636e+02   4.9177702e+02   1.7613091e+02   3.7596498e+02   2.0338455e+02   3.6215469e+02   2.4791182e+02   2.7537342e+02   2.4758727e+02   4.6774484e+02   2.0098636e+02   2.5065200e+02   2.4082000e+02   4.1768167e+02   8.5060909e+02   3.9915818e+01   1.6374818e+02   3.0398015e+02   1.7108636e+02   2.4144036e+02   3.7038273e+02   1.8146665e+02   2.6661545e+02   3.6908349e+02   1.4272000e+02   2.3573058e+02   4.2962727e+02   9.4468000e+01   1.6279273e+02   3.5203658e+02   2.3239636e+02   1.8289011e+02   2.7558818e+02   1.8950658e+02   9.9196364e+01   2.8496611e+02   1.1450455e+02   2.7956055e+02   1.5121000e+02   2.9964320e+02   1.5787000e+02   1.3258313e+02   1.9178000e+02   1.4550396e+02   9.3216364e+01   2.4750724e+02   1.1151000e+02   1.4288556e+02   1.5033455e+02   2.4538869e+02   1.4850455e+02   2.1163145e+02   7.9889091e+01   1.4650160e+02   2.8988182e+02   2.4944909e+01   1.8940636e+02   3.2028295e+02   1.4921091e+02   3.4645040e+02   4.4203091e+02   3.6693455e+00   4.4608273e+02   8.4897455e+00   1.2423727e+02   2.4024647e+02   3.4602818e+02   9.7278655e+01   2.0795091e+02   2.3929847e+02   6.2846909e+02  -1.1636618e+01   5.1768909e+02  -8.1060364e+00   1.8891818e+02   2.8940382e+02   6.6036273e+02  -2.1993564e+01   3.5586636e+02   2.5729782e+01   5.5377364e+02   8.2544727e+00   1.3328182e+02   2.6708473e+02   4.2206364e+01   2.8354531e+02   2.7101818e+01  -1.6245418e+01   1.2396545e+02   1.9292004e+02   1.5480364e+02   1.8476207e+02   4.6317273e+01   8.6620073e+01   5.9943636e+01   1.8986451e+02   6.7840909e+01   1.0579818e+02
   2.5817000e+02   2.1925640e+02   1.5475909e+02   3.6975291e+02   1.2156182e+02   2.9423324e+02   1.7231818e+02   4.5794455e+02   2.2094909e+02   4.6380407e+02   4.4024818e+02   4.0365469e+02   1.6279818e+02   5.3766069e+02   2.5320909e+02   4.2315236e+02   2.3180909e+02   2.7051891e+02   2.0747000e+02   5.0685876e+02   6.2807273e+02   1.2276055e+02   4.0775000e+02   2.3679000e+02   9.8694545e+01   4.1394262e+02   2.4460091e+02   4.6051284e+02   1.7243455e+02   3.2167978e+02   3.9616000e+02   9.3298109e+01   1.7784364e+02   3.0716796e+02   1.6449727e+02   2.9332295e+02   2.3470545e+02   3.0883265e+02   1.9441455e+02   3.7943138e+02   1.0669273e+02   1.2899640e+02   1.1753818e+02   2.3487695e+02   1.2531091e+02   1.5270876e+02   9.5748182e+01   1.6073378e+02   1.4201364e+02   1.9141800e+02   1.0917455e+02   1.1304695e+02   1.5447636e+02   4.4769735e+02   2.7045455e+02   3.1328091e+02   1.8074455e+02   4.0633862e+02   7.8033636e+02   9.0141273e+01   1.6312273e+02   3.6522473e+02   4.9877727e+02   5.9878873e+02   2.0101909e+02   3.5681302e+02   2.0574273e+02   4.5049785e+02   2.5873636e+02   2.8148109e+02   3.0554636e+02   3.0102538e+02   5.3349545e+02   2.3133491e+02   1.9222364e+02   4.5592211e+02   2.5347182e+02   5.5048589e+02   1.7666000e+02   3.6059356e+02   2.3661818e+02   3.0914873e+02   1.8909455e+02   4.1944153e+02   2.0754545e+02   4.4914091e+02   2.4741909e+02   4.5635011e+02   2.1009818e+02   3.0845396e+02   3.0149455e+02   1.6461135e+02   1.3914636e+02   3.2187738e+02   1.6581455e+02   3.5374756e+02   2.7272727e+01   2.5602727e+01   1.3287091e+02   1.9630942e+02   1.3740273e+02   1.9471142e+02   1.0346545e+02   1.4679913e+02   1.5242182e+02   2.8936444e+02   4.1092636e+02   3.5556953e+02   2.0768000e+02   4.6899105e+02   2.6043455e+02   2.9755160e+02   2.1713455e+02   4.9963469e+02   2.2359727e+02   3.6085040e+02   2.8897727e+02   5.4802545e+02   2.4074091e+02   5.1330800e+02   8.7643636e+01  -1.7144218e+01   3.8282455e+02   5.7434767e+02   1.4323000e+02   3.2096251e+02   1.8254273e+02   3.5885113e+02   2.7971000e+02   4.2117865e+02   3.6237545e+02   1.9981633e+02   2.4910455e+02   4.5937164e+02   7.3387636e+02   2.8208982e+01   2.5884727e+02   4.7992313e+02   2.0155727e+02   4.0385633e+02   4.2511636e+02   4.2454978e+02   3.5884636e+02   4.3623229e+02   3.8232545e+02   1.3684578e+02   5.6639727e+02   4.9712764e+01   2.2635455e+02   3.2053800e+02   1.0496273e+02   3.3110844e+02   2.4359636e+02   2.9072502e+02   2.2758818e+02   4.8989749e+02   1.7392818e+02   3.7250938e+02   4.6334182e+02   3.0657265e+02   3.0205000e+02   4.5757509e+02   2.2337000e+02   3.8257131e+02   1.8303273e+02   4.0580375e+02   2.5966909e+02   3.0189647e+02   1.9218091e+02   4.0796644e+02   1.4567727e+02   3.8244400e+02   2.1813364e+02   4.3376931e+02   1.4981636e+02   2.3194105e+02   1.3094727e+02   2.9553876e+02   1.1768364e+02   2.9247349e+02   5.0219727e+02   1.3566876e+02   1.8673545e+02   2.3951571e+02   1.5075455e+02   3.4862327e+02   1.9318818e+02   3.1030495e+02   1.5795636e+02   3.0698531e+02   7.4675455e+01   1.6249778e+02   1.1679455e+02   2.1099553e+02   1.3554455e+02   1.6509553e+02   1.1219273e+02   1.6822004e+02   1.2075455e+02   1.5815691e+02   1.8862455e+02   2.5209458e+02   3.6673818e+02   3.0678913e+02   5.6798818e+02   2.9394582e+01   1.9868091e+02   4.6408462e+02   1.9067182e+02   4.4058807e+02   4.4332455e+02   3.2113585e+02   9.3793818e+02   5.3920767e+02   2.7742545e+02   1.8873778e+02   3.4830909e+01   2.1871709e+01   3.0504091e+02   2.3710945e+02   1.8039455e+02   5.1391571e+02   2.9634909e+02   4.3927844e+02   1.5922364e+02   4.1367484e+02   2.4393727e+02   4.4586502e+02   1.2554364e+02   3.7288833e+02   2.6271727e+02   5.0498353e+02   2.3047091e+02   4.4576960e+02   2.3515091e+02   3.6124611e+02   9.5284545e+01   3.9653724e+02   1.6111000e+02   4.4136120e+02   5.5579909e+02   2.3010062e+02   1.1161364e+02   2.6629273e+02   2.3669909e+02   2.1314135e+02   2.5067545e+02   3.7620505e+02   1.9912545e+02   5.2420996e+02   2.8904818e+02   2.6365342e+02   1.8577000e+02   2.5367658e+02   1.3983636e+02   4.4043673e+02   1.5266455e+02   2.3760229e+02   3.1269091e+01   1.9353484e+02   2.3514545e+01  -3.8184364e+00   1.2967273e+02   1.8111709e+02   3.5975455e+02   4.8722327e+02   1.6192182e+02   3.7077625e+02   2.2572091e+02   4.4310051e+02   1.4270636e+02   4.4747985e+02   2.3957091e+02   4.5137524e+02   1.6861727e+02   4.9509516e+02   2.5113727e+02   4.9141629e+02   1.9286273e+02   3.9904462e+02   2.3180636e+02   4.9013822e+02   1.5758091e+02   3.9044898e+02   1.6549455e+02   4.0740589e+02   2.7335182e+02   2.7933822e+02   3.2502727e+02   4.2143964e+02   1.8076636e+02   2.7637960e+02   2.6382000e+02   4.4462167e+02   8.6493909e+02   3.6549418e+01   2.0852818e+02   3.1972775e+02   1.9242636e+02   2.0496316e+02   3.9394273e+02   1.6846185e+02   2.7361545e+02   4.0685349e+02   1.8483000e+02   2.7281178e+02   4.6762727e+02   9.0758000e+01   1.1445273e+02   3.6201378e+02   1.3539636e+02   2.4099011e+02   2.5035818e+02   1.6352498e+02   1.0585636e+02   2.6832331e+02   1.7606455e+02   3.0496575e+02   1.2132000e+02   2.6669440e+02   1.7420000e+02   1.5616673e+02   1.4822000e+02   2.1865876e+02   6.7556364e+01   1.4211004e+02   1.3206000e+02   1.7024156e+02   1.1100455e+02   1.9475509e+02   1.7628455e+02   2.3651905e+02   1.0055909e+02   1.3561800e+02   3.2077182e+02  -9.6362909e+00   1.6040636e+02   3.7127295e+02   1.3299091e+02   3.9274800e+02   4.4736091e+02   1.3132945e+01   3.9152273e+02  -3.5454545e-02   2.1211727e+02   2.1354607e+02   4.1058818e+02   1.1200385e+02   2.0739091e+02   1.6867327e+02   6.6223909e+02  -1.1898218e+01   5.3323909e+02  -5.9000364e+00   1.9313818e+02   2.8117622e+02   5.6703273e+02  -1.3747164e+01   3.9309636e+02   4.8613818e+00   5.8377364e+02   5.5144727e+00   1.3662182e+02   2.8348753e+02   2.6897636e+02  -1.1936291e+01   8.9918182e+00   3.9733818e+00   1.5619545e+02   2.2712164e+02   1.5236364e+02   1.9140727e+02   4.4757273e+01   7.9854873e+01   7.0053636e+01   1.8371571e+02   6.3840909e+01   9.3898182e+01
   2.7273000e+02   1.7276160e+02   1.9852909e+02   3.3780131e+02   1.0367182e+02   3.0810444e+02   1.9986818e+02   4.2552055e+02   1.8505909e+02   5.1934527e+02   3.6269818e+02   4.2730869e+02   1.2857818e+02   4.2173829e+02   2.9520909e+02   4.3479236e+02   3.2047909e+02   2.5864531e+02   2.2180000e+02   5.6737236e+02   5.3218273e+02   1.6310175e+02   3.7608000e+02   2.8932360e+02   1.1125455e+02   4.7882782e+02   2.6516091e+02   4.8275804e+02   1.4243455e+02   1.9929978e+02   4.7750000e+02   8.1120909e+01   2.1471364e+02   3.6359836e+02   1.4582727e+02   2.9837655e+02   2.9915545e+02   3.0067665e+02   2.2898455e+02   3.7609578e+02   1.2025273e+02   2.4858160e+02   1.4564818e+02   2.2429815e+02   1.0953091e+02   1.4942116e+02   7.3188182e+01   1.2186858e+02   8.9563636e+01   1.7383400e+02   1.1172455e+02   9.1612945e+01   1.7525636e+02   3.8180495e+02   2.4512455e+02   2.8441731e+02   1.9130455e+02   3.8027382e+02   7.3566636e+02   7.4604873e+01   1.7056273e+02   4.2595953e+02   4.8266727e+02   6.1207753e+02   1.8123909e+02   3.4372542e+02   2.1996273e+02   3.7781025e+02   2.9898636e+02   2.0701109e+02   2.8776636e+02   2.7622778e+02   5.3093545e+02   2.6875971e+02   2.1389364e+02   3.6930851e+02   2.8447182e+02   5.0244589e+02   1.9621000e+02   3.9346956e+02   2.5805818e+02   3.0854353e+02   2.1731455e+02   3.6795393e+02   2.3365545e+02   4.2405211e+02   1.7663909e+02   4.2990251e+02   1.8221818e+02   3.0879436e+02   3.9827455e+02   1.8952895e+02   2.1159636e+02   3.4575138e+02   1.7626455e+02   3.5768156e+02   7.3827273e+00   5.1939273e+00   1.1353091e+02   2.0985662e+02   1.0729273e+02   2.1490022e+02   1.1679545e+02   1.3739273e+02   1.8653182e+02   2.9096564e+02   4.5581636e+02   3.0164833e+02   2.0557000e+02   4.9604985e+02   2.0510455e+02   3.2663800e+02   2.3613455e+02   4.9145469e+02   1.7715727e+02   4.1245560e+02   2.6497727e+02   4.7416545e+02   2.1440091e+02   4.4130520e+02   1.1509364e+02   2.7219782e+01   3.4016455e+02   6.3676047e+02   2.0490000e+02   3.3158891e+02   1.9788273e+02   4.3429393e+02   2.7704000e+02   4.3350225e+02   3.6259545e+02   2.1201873e+02   2.5121455e+02   4.3231284e+02   7.1676636e+02   3.6687782e+01   2.2851727e+02   4.8812953e+02   1.7277727e+02   4.1415873e+02   3.7067636e+02   5.0201498e+02   3.6462636e+02   5.0698989e+02   3.4010545e+02   1.7444338e+02   4.8605727e+02   5.3139964e+01   2.7768455e+02   2.4576160e+02   1.3196273e+02   4.4694844e+02   2.0370636e+02   3.4458622e+02   1.9480818e+02   4.6729989e+02   1.3092818e+02   3.8750938e+02   4.3001182e+02   2.6634905e+02   2.3816000e+02   4.4945629e+02   1.9004000e+02   4.1490771e+02   1.7214273e+02   4.5945495e+02   2.2066909e+02   3.2067647e+02   1.9640091e+02   3.9040884e+02   1.3578727e+02   3.5957520e+02   2.4879364e+02   4.1965651e+02   1.6026636e+02   1.9477505e+02   1.8683727e+02   2.6440756e+02   9.9573636e+01   3.2803229e+02   5.7886727e+02   1.6942516e+02   1.8684545e+02   2.3972691e+02   1.4264455e+02   2.7861207e+02   2.1585818e+02   2.8649135e+02   1.2773636e+02   3.3629291e+02   5.5675455e+01   1.9057778e+02   1.2546455e+02   2.1364193e+02   1.1810455e+02   1.6994073e+02   1.2486273e+02   9.2426436e+01   1.2975455e+02   1.8176691e+02   2.2895455e+02   1.5208818e+02   4.0362818e+02   2.8383793e+02   5.6531818e+02   4.8388182e+01   1.7357091e+02   4.5565342e+02   1.7990182e+02   5.3988967e+02   3.4143455e+02   2.4550705e+02   1.0789382e+03   6.6081767e+02   2.4742545e+02   1.7535778e+02   5.8270909e+01   2.9106509e+01   2.1159091e+02   2.9581545e+02   1.3872455e+02   5.0113931e+02   2.8734909e+02   3.5755844e+02   1.7977364e+02   4.5892084e+02   2.5682727e+02   4.8195382e+02   1.4676364e+02   3.9419073e+02   2.2271727e+02   5.3185353e+02   2.7814091e+02   3.7695600e+02   2.8671091e+02   3.2068131e+02   1.2528455e+02   3.4546724e+02   1.5956000e+02   3.9781520e+02   5.2557909e+02   2.1862822e+02   1.2139364e+02   3.0084033e+02   2.3869909e+02   2.5032135e+02   2.3778545e+02   3.7023625e+02   1.5800545e+02   5.3282956e+02   2.3771818e+02   2.7497982e+02   1.2399000e+02   2.9527898e+02   1.4639636e+02   4.1669193e+02   1.9433455e+02   2.5971869e+02  -4.5009091e+00   2.1695644e+02   3.1624545e+01  -5.8072364e+00   1.0312273e+02   1.9736109e+02   3.8086455e+02   4.9475447e+02   1.8903182e+02   3.5715745e+02   2.2472091e+02   3.7585051e+02   1.3037636e+02   4.0346625e+02   1.8291091e+02   3.3635804e+02   2.0428727e+02   4.6046156e+02   2.4824727e+02   4.9720749e+02   1.4530273e+02   4.4362942e+02   2.5502636e+02   3.6573062e+02   1.6969091e+02   3.4515018e+02   1.9149455e+02   3.8221589e+02   2.1746182e+02   4.2013942e+02   2.9691727e+02   4.4602844e+02   1.6221636e+02   2.1108360e+02   2.8204000e+02   4.3705407e+02   8.4904909e+02   6.3710618e+01   1.6752818e+02   3.5978775e+02   1.5442636e+02   1.5189316e+02   3.5738273e+02   1.7627665e+02   2.5450545e+02   3.4405229e+02   1.6772000e+02   2.3662058e+02   4.4651727e+02   8.1676800e+01   1.2501273e+02   3.2539898e+02   1.8483636e+02   2.2392491e+02   2.6035818e+02   1.6383498e+02   1.4296636e+02   2.1990451e+02   1.2728455e+02   2.4008815e+02   1.6143000e+02   2.2159560e+02   1.8687000e+02   1.5481313e+02   1.5567000e+02   1.9428276e+02   3.8666364e+01   1.2420124e+02   1.1595000e+02   1.1220036e+02   1.4789455e+02   2.6780389e+02   1.8772455e+02   1.8460385e+02   9.7999091e+01   1.7738280e+02   2.6954182e+02   6.6821091e+00   1.7017636e+02   3.3893135e+02   1.4410091e+02   3.9440920e+02   4.0470091e+02   4.3985745e+01   3.8797273e+02   3.2798545e+01   1.4345727e+02   2.4336887e+02   4.3536818e+02   1.3768145e+02   2.4184091e+02   2.3247727e+02   6.4490909e+02   1.2378182e+01   5.2723909e+02  -2.6310036e+01   1.8580818e+02   2.6798262e+02   6.1647273e+02   2.2517636e+01   4.1920636e+02  -9.7774182e+00   5.4811364e+02  -6.8527273e+00   1.5373182e+02   3.0455873e+02   2.3920636e+02  -1.7214691e+01   1.8991818e+01  -1.7936618e+01   1.8052545e+02   7.0505236e+01   1.0492364e+02   2.6631247e+02   5.8537273e+01   1.1153247e+02   9.5393636e+01   1.6757851e+02   6.0730909e+01   1.1858698e+02
   3.2384000e+02   2.2622280e+02   1.7097909e+02   4.0434531e+02   1.2612182e+02   3.1486844e+02   1.5697818e+02   4.5228175e+02   1.8983909e+02   5.2118287e+02   3.9991818e+02   4.0966109e+02   1.4901818e+02   4.0854309e+02   3.0054909e+02   4.0602516e+02   2.7069909e+02   3.2384771e+02   2.5169000e+02   5.4598116e+02   5.7351273e+02   8.8015345e+01   4.1464000e+02   2.8834880e+02   1.0325455e+02   3.9435782e+02   1.6016091e+02   2.9837804e+02   1.6243455e+02   2.5436978e+02   4.2850000e+02   1.1193091e+02   1.7846364e+02   3.4074836e+02   1.4760727e+02   3.2156415e+02   2.6637545e+02   3.2340905e+02   2.4755455e+02   4.3947018e+02   1.0069273e+02   1.9147640e+02   1.3930818e+02   2.3580535e+02   8.7310909e+01   1.8285876e+02   9.5968182e+01   1.4904618e+02   1.7178364e+02   1.8392640e+02   1.4539455e+02   9.5479345e+01   1.6491636e+02   4.1586215e+02   3.5634455e+02   1.7607971e+02   1.2496455e+02   4.5424102e+02   7.7644636e+02   1.1478247e+02   1.6101273e+02   3.6828353e+02   4.5466727e+02   6.2597753e+02   2.2001909e+02   3.6229302e+02   2.1818273e+02   4.1028265e+02   3.0848636e+02   2.9975109e+02   2.6843636e+02   2.6166418e+02   4.4527545e+02   2.5116251e+02   1.8166364e+02   4.5310691e+02   2.8892182e+02   5.2919989e+02   1.8832000e+02   4.1055076e+02   2.7061818e+02   3.2453873e+02   2.0642455e+02   3.4749513e+02   2.4132545e+02   4.5732851e+02   2.2707909e+02   4.4186731e+02   2.0254818e+02   2.8805796e+02   3.4349455e+02   1.2913135e+02   1.9048636e+02   3.1910018e+02   1.7548455e+02   3.5230396e+02   3.6382727e+01   3.1103927e+01   1.2376091e+02   1.7703822e+02   1.1229273e+02   1.9206022e+02   1.1468545e+02   2.2978153e+02   1.7887182e+02   3.4557844e+02   4.2270636e+02   3.8018713e+02   2.6990000e+02   5.5379345e+02   2.2076455e+02   3.7416520e+02   2.4524455e+02   4.6861589e+02   1.4881727e+02   4.0694280e+02   2.7942727e+02   5.7511945e+02   2.6140091e+02   4.5965520e+02   9.2423636e+01  -1.3526618e+01   3.6471455e+02   5.3045647e+02   1.4545000e+02   3.4089491e+02   2.2654273e+02   4.0544113e+02   2.7626000e+02   4.5456465e+02   3.3726545e+02   2.1882513e+02   2.3621455e+02   4.2640284e+02   7.9154636e+02   2.7595382e+01   1.9184727e+02   4.8073313e+02   2.0855727e+02   4.7262633e+02   3.6145636e+02   5.0030258e+02   3.4506636e+02   4.6200469e+02   3.8176545e+02   1.3078058e+02   5.5250727e+02   5.7263964e+01   2.7235455e+02   3.0863800e+02   6.1622727e+01   3.6379564e+02   2.0626636e+02   3.4327142e+02   2.6047818e+02   4.8581629e+02   1.8025818e+02   2.8933298e+02   4.6690182e+02   3.3639785e+02   2.2061000e+02   4.7831029e+02   2.1626000e+02   4.0603011e+02   1.9536273e+02   4.4548735e+02   2.3655909e+02   3.6818527e+02   1.9596091e+02   4.2900404e+02   1.7956727e+02   4.1307280e+02   2.4079364e+02   3.6795651e+02   1.4859636e+02   1.9792865e+02   1.4127727e+02   2.9938236e+02   1.2813364e+02   2.6219749e+02   5.8619727e+02   1.0883876e+02   1.7195545e+02   2.9291811e+02   1.9520455e+02   2.5028727e+02   1.6741818e+02   2.5058655e+02   1.3851636e+02   3.1910051e+02   7.7235455e+01   1.8818298e+02   1.1213455e+02   2.2903833e+02   9.4984545e+01   1.5668033e+02   9.2972727e+01   1.1341764e+02   1.2320455e+02   1.6096091e+02   2.5595455e+02   1.5347818e+02   3.5606818e+02   3.4175273e+02   6.1965818e+02   7.0409818e+00   1.9613091e+02   3.8961862e+02   1.4612182e+02   4.3681207e+02   3.5321455e+02   2.2345465e+02   9.6860818e+02   6.0530407e+02   3.0375545e+02   1.6629138e+02   5.5600909e+01  -7.0098909e+00   2.3104091e+02   3.1647945e+02   1.7717455e+02   4.5461331e+02   3.3612909e+02   4.6709604e+02   1.2833364e+02   4.0392604e+02   2.6004727e+02   5.7391622e+02   1.0832364e+02   3.8892593e+02   2.3471727e+02   4.9033353e+02   2.3636091e+02   5.0396840e+02   2.0893091e+02   4.1023371e+02   1.2950455e+02   3.9624964e+02   1.7678000e+02   3.3466760e+02   5.2046909e+02   2.2403702e+02   1.5350364e+02   3.3050153e+02   2.5547909e+02   1.9252895e+02   2.4278545e+02   4.0228625e+02   1.9778545e+02   4.6231716e+02   2.7593818e+02   3.2514222e+02   1.5432000e+02   2.7119258e+02   1.8872636e+02   4.9497553e+02   1.6311455e+02   2.5987629e+02   6.2690909e+00   1.8165484e+02   1.0964545e+01   8.9555636e+00   1.3401273e+02   2.2188989e+02   3.5264455e+02   4.2601207e+02   1.8425182e+02   4.1398985e+02   2.3249091e+02   4.4155891e+02   1.8003636e+02   4.2238345e+02   1.8391091e+02   3.5316804e+02   1.8961727e+02   4.8363516e+02   2.2879727e+02   4.2198349e+02   1.7563273e+02   4.5253302e+02   2.3291636e+02   3.9871942e+02   1.3435091e+02   3.4764738e+02   2.2593455e+02   4.3535069e+02   2.3169182e+02   5.2233102e+02   3.2758727e+02   4.8390484e+02   2.0132636e+02   2.2762480e+02   3.2326000e+02   3.9875647e+02   8.0048909e+02   3.2815418e+01   1.4518818e+02   3.0579495e+02   1.5720636e+02   1.5467076e+02   3.7216273e+02   1.9520425e+02   2.2583545e+02   3.3290589e+02   1.8750000e+02   2.8914818e+02   4.6340727e+02   9.2765600e+01   1.7290273e+02   3.4933778e+02   1.5494636e+02   2.2542611e+02   2.3213818e+02   1.5165258e+02   1.4630636e+02   2.5863731e+02   1.3594455e+02   2.6917535e+02   1.8188000e+02   1.5207960e+02   1.8109000e+02   1.5072553e+02   1.1644000e+02   1.2442116e+02   4.6106364e+01   1.1038604e+02   1.3451000e+02   2.1726556e+02   1.0489455e+02   2.1502389e+02   1.9017455e+02   2.7807785e+02   9.5439091e+01   1.6525760e+02   1.8377182e+02   1.8543709e+01   1.8095636e+02   2.6095895e+02   1.6677091e+02   3.1259560e+02   3.9303091e+02   3.2139345e+01   4.1030273e+02   3.8792145e+01   1.7967727e+02   2.2414127e+02   4.3147818e+02   1.1244265e+02   2.1339091e+02   2.9219327e+02   6.3801909e+02  -3.1400618e+01   4.8023909e+02  -1.8660036e+01   1.9524818e+02   2.4900742e+02   6.2214273e+02   2.3064036e+01   3.6797636e+02  -2.1679018e+01   5.8255364e+02   7.6120727e+00   1.3973182e+02   2.5389873e+02   2.2920636e+02   2.1805309e+01   7.9918182e+00   1.1163382e+01   1.4819545e+02   2.5698164e+02   1.4780364e+02   1.8521207e+02   3.7197273e+01   7.0569673e+01   8.7393636e+01   1.9877851e+02   6.7280909e+01   1.0206298e+02
   3.4228000e+02   2.1330760e+02   1.9908909e+02   3.9853651e+02   1.3423182e+02   3.2754964e+02   1.5519818e+02   4.7764415e+02   2.3939909e+02   4.6677807e+02   3.8658818e+02   3.6594749e+02   1.9379818e+02   4.8318069e+02   2.6087909e+02   4.2330876e+02   2.2302909e+02   2.3622131e+02   2.2480000e+02   5.1191236e+02   6.2062273e+02   1.3247655e+02   3.6230000e+02   2.9009600e+02   9.7694545e+01   4.3369262e+02   6.6600909e+01   1.9532836e+01   1.5099455e+02   2.6039498e+02   3.7483000e+02   9.7894509e+01   1.8884364e+02   3.1978796e+02   1.7038727e+02   2.4652175e+02   2.9270545e+02   3.2185265e+02   2.2241455e+02   3.5434138e+02   9.3252727e+01   1.8541160e+02   1.2853818e+02   2.1377695e+02   1.0542091e+02   1.5029996e+02   9.9968182e+01   1.8739618e+02   1.2456364e+02   1.8836400e+02   9.3504545e+01   1.1007055e+02   1.7736636e+02   3.8074615e+02   2.5212455e+02   3.9408731e+02   1.7396455e+02   3.8810102e+02   7.6233636e+02   1.0469127e+02   1.4001273e+02   4.0240353e+02   5.0066727e+02   6.2451753e+02   1.0657909e+02   7.2478218e+01   2.0840273e+02   3.4984505e+02   2.1886636e+02   4.1317069e+02   2.9332636e+02   3.1400298e+02   5.4927545e+02   2.4551251e+02   1.8255364e+02   4.5369571e+02   2.5569182e+02   6.1663829e+02   1.7188000e+02   3.9008596e+02   2.6194818e+02   4.0090233e+02   2.0086455e+02   4.1693993e+02   1.6899545e+02   4.1433491e+02   1.6874909e+02   4.5408371e+02   1.5665818e+02   2.6661916e+02   3.0671455e+02   1.7630375e+02   1.9226636e+02   3.4640778e+02   1.6715455e+02   3.5353036e+02   2.0162727e+01  -2.8828473e+01   1.3498091e+02   1.9447062e+02   1.0362273e+02   1.9752382e+02   9.9795455e+01   1.5009273e+02   2.0331182e+02   2.6907324e+02   5.5292636e+02   4.5364953e+02   2.6057000e+02   5.4831985e+02   2.3565455e+02   2.5319400e+02   2.4846455e+02   4.2901829e+02   2.0081727e+02   4.3389280e+02   3.0631727e+02   5.9985825e+02   2.4140091e+02   5.4625520e+02   7.5313636e+01   2.9512182e+01   3.0449455e+02   4.7594407e+02   1.3590000e+02   3.8154891e+02   1.7710273e+02   3.9339633e+02   3.1982000e+02   4.6674985e+02   3.3092545e+02   2.0722233e+02   2.2976455e+02   4.1702884e+02   7.6609636e+02   3.7521382e+01   2.3373727e+02   5.5249193e+02   1.6255727e+02   4.1308633e+02   3.7689636e+02   3.2006738e+02   3.6506636e+02   4.9351469e+02   4.1399545e+02   1.3153218e+02   4.9716727e+02   1.9361164e+01   2.6268455e+02   3.1152160e+02   1.1429273e+02   3.1391204e+02   1.9514636e+02   3.1793102e+02   2.2558818e+02   4.4060749e+02   2.5625818e+02   2.5625298e+02   3.9390182e+02   3.5812785e+02   2.7950000e+02   4.4170909e+02   2.0404000e+02   4.1856771e+02   2.2036273e+02   4.3048735e+02   2.8288909e+02   2.8280887e+02   1.3218091e+02   4.2187644e+02   1.4145727e+02   4.0078160e+02   2.2268364e+02   4.2518531e+02   1.9503636e+02   2.3466345e+02   1.1272727e+02   2.9044636e+02   1.3968364e+02   2.9904349e+02   4.4786727e+02   2.3179516e+02   1.5762545e+02   2.0029451e+02   1.6387455e+02   2.5279367e+02   1.8929818e+02   2.6705615e+02   1.4506636e+02   3.2313651e+02   9.1345455e+01   2.0283418e+02   1.3124455e+02   1.9728953e+02   7.1544545e+01   1.4799553e+02   1.0997273e+02   1.4250764e+02   1.0587455e+02   1.7167731e+02   2.6418455e+02   1.9881978e+02   3.1106818e+02   3.7680273e+02   6.4843818e+02   3.7848582e+01   1.2991091e+02   4.0036622e+02   1.7990182e+02   4.2377967e+02   3.9698455e+02   2.6172305e+02   9.5349818e+02   6.0529287e+02   2.6053545e+02   1.7730898e+02   3.1830909e+01   7.8917091e+00   3.0515091e+02   2.4277065e+02   1.9406455e+02   4.6648211e+02   2.9857909e+02   4.6155004e+02   1.6266364e+02   3.2139964e+02   3.5871727e+02   3.9035262e+02   1.1665364e+02   3.6359953e+02   2.2571727e+02   4.1927353e+02   2.5959091e+02   4.4122000e+02   1.9871091e+02   3.8994131e+02   1.2728455e+02   3.8197724e+02   1.4422000e+02   4.2327240e+02   5.0512909e+02   2.0848422e+02   1.1995364e+02   3.3418553e+02   2.3369909e+02   1.6194135e+02   2.0323545e+02   4.0178025e+02   1.8134545e+02   4.6752236e+02   2.8093818e+02   2.9419222e+02   1.7710000e+02   2.9203018e+02   1.7739636e+02   4.5243193e+02   1.6000455e+02   2.2112509e+02   8.2909091e-01   2.4542004e+02   3.1964545e+01  -6.7244364e+00   1.0490273e+02   2.0832869e+02   4.1486455e+02   4.1381447e+02   2.0336182e+02   4.2790105e+02   2.4794091e+02   5.2944291e+02   1.3714636e+02   4.5403465e+02   1.9446091e+02   3.5254404e+02   1.6305727e+02   3.8131996e+02   2.2613727e+02   4.3241629e+02   1.7508273e+02   4.4624702e+02   2.2469636e+02   5.0870702e+02   1.5858091e+02   4.3114898e+02   1.7427455e+02   3.3626349e+02   1.9824182e+02   4.7212702e+02   2.6936727e+02   4.8478244e+02   1.9765636e+02   2.5224840e+02   2.6060000e+02   4.3298927e+02   7.9515909e+02   6.0581818e+01   2.3607818e+02   2.3041375e+02   1.4086636e+02   1.8363796e+02   3.8505273e+02   1.7362305e+02   2.0172545e+02   3.1016469e+02   1.8839000e+02   3.2719698e+02   4.0895727e+02   4.6011600e+01   2.2879273e+02   2.5353658e+02   1.9605636e+02   1.9491731e+02   2.0980818e+02   1.8132898e+02   1.0941636e+02   2.4792851e+02   1.3161455e+02   3.3396175e+02   1.6255000e+02   2.8350600e+02   1.7331000e+02   1.5389793e+02   1.9244000e+02   1.2623116e+02   8.2336364e+01   1.3270764e+02   1.1139000e+02   1.6211516e+02   1.1044455e+02   2.4168989e+02   1.2772455e+02   2.7540385e+02   9.2779091e+01   1.7247040e+02   2.3377182e+02   3.2203709e+01   1.4851636e+02   1.3666415e+02   1.3132091e+02   3.7143160e+02   4.1770091e+02   2.2505745e+01   4.0986273e+02   2.4047345e+01   1.6400727e+02   1.7783487e+02   4.5902818e+02   1.3367865e+02   2.1662091e+02   1.8371487e+02   6.6568909e+02   1.6057818e+00   5.6701909e+02   4.0177564e+01   1.7813818e+02   2.8715622e+02   6.5369273e+02  -8.5699636e+00   3.6697636e+02  -1.3790182e+00   5.6266364e+02   2.0873273e+01   1.5562182e+02   3.0718753e+02   1.5820636e+02  -2.1846909e+00   4.2651818e+01   4.5105818e+00   1.4107545e+02   2.2211124e+02   1.4814364e+02   2.0329487e+02   6.9647273e+01   9.2303673e+01   6.7833636e+01   1.7589331e+02   6.9390909e+01   1.1645418e+02
   3.0273000e+02   2.5147160e+02   1.9208909e+02   3.7953651e+02   1.1312182e+02   3.1046844e+02   1.8808818e+02   4.5957295e+02   1.7083909e+02   5.1415287e+02   4.1136818e+02   4.4474509e+02   1.4968818e+02   4.9704949e+02   2.5954909e+02   4.3597516e+02   1.8147909e+02   2.3032531e+02   3.2313000e+02   3.7415596e+02   6.5829273e+02   1.7279295e+02   4.3319000e+02   2.7620480e+02   8.5924545e+01   4.0807422e+02   1.8940909e+01   5.0005636e+01   1.4543455e+02   2.5816978e+02   4.1705000e+02   7.8296909e+01   1.6834364e+02   3.4892796e+02   1.4293727e+02   2.3626775e+02   2.7748545e+02   3.2507025e+02   2.2213455e+02   2.7293378e+02   1.3314273e+02   1.9944040e+02   1.2375818e+02   2.5071935e+02   1.2931091e+02   1.8805876e+02   7.4188182e+01   1.4690858e+02   1.0267364e+02   1.7134520e+02   1.0561455e+02   1.3255175e+02   1.6269636e+02   4.3814975e+02   2.4578455e+02   2.9192451e+02   1.8819455e+02   3.0996262e+02   7.8177636e+02   7.5246073e+01   1.5412273e+02   3.9716473e+02   4.5288727e+02   5.9700993e+02   4.6239091e+01   2.7965418e+01   1.9485273e+02   4.3536905e+02   1.9473636e+02   3.3423109e+02   2.6876636e+02   2.6930778e+02   5.2582545e+02   2.1682851e+02   2.0177364e+02   4.4738811e+02   2.9425182e+02   5.6944349e+02   1.6643000e+02   3.8341196e+02   4.2427818e+02   2.9258593e+02   2.7175455e+02   3.1904873e+02   1.7221545e+02   4.4285731e+02   1.9952909e+02   4.5173131e+02   1.5132818e+02   2.5693556e+02   3.3471455e+02   1.2517375e+02   1.8570636e+02   3.5648258e+02   1.7337455e+02   3.7003276e+02   1.2602727e+01   1.3446327e+01   1.2665091e+02   1.4658702e+02   1.2273273e+02   1.4922502e+02   9.0465455e+01   1.9338913e+02   1.5364182e+02   3.1181684e+02   4.8203636e+02   3.9855073e+02   1.5257000e+02   4.3739985e+02   2.1776455e+02   2.9229520e+02   2.3313455e+02   4.0680469e+02   1.8526727e+02   4.1013680e+02   2.9508727e+02   5.3130665e+02   2.0918091e+02   4.5449280e+02   4.7753636e+01   1.3376982e+01   3.1105455e+02   4.9763927e+02   1.5768000e+02   3.0214651e+02   1.9366273e+02   3.7318153e+02   2.5260000e+02   3.7434745e+02   3.8215545e+02   1.8712393e+02   2.8265455e+02   3.4979764e+02   8.0676636e+02   2.1827782e+01   1.7495727e+02   3.9575433e+02   1.6366727e+02   3.6732753e+02   3.1189636e+02   4.1860738e+02   3.0817636e+02   5.4572589e+02   3.5343545e+02   2.0471698e+02   1.2705727e+02   3.0629964e+01   2.6313455e+02   3.0070560e+02   1.5874273e+02   4.1558604e+02   2.0137636e+02   2.8977262e+02   2.5480818e+02   4.8882989e+02   1.5425818e+02   3.6675298e+02   3.9390182e+02   3.3412785e+02   2.0627000e+02   4.8312749e+02   1.8549000e+02   4.0316171e+02   2.2892273e+02   4.4202255e+02   2.3932909e+02   2.4718367e+02   1.4662091e+02   3.5017124e+02   1.3689727e+02   3.9503640e+02   2.2313364e+02   4.0358931e+02   1.6503636e+02   2.7294345e+02   1.3472727e+02   3.1590636e+02   9.7573636e+01   2.8941229e+02   3.9875727e+02   2.4161396e+02   1.4518545e+02   2.4850971e+02   1.1209455e+02   2.5849607e+02   1.8307818e+02   3.3655375e+02   1.2462636e+02   2.9399171e+02   9.8235455e+01   1.5039298e+02   7.8464545e+01   1.7595193e+02   1.1498455e+02   1.4474033e+02   1.1508273e+02   1.2787884e+02   1.3798455e+02   1.4488851e+02   1.9162455e+02   2.7362458e+02   3.4906818e+02   3.3609273e+02   6.3709818e+02   4.3985782e+01   2.2468091e+02   4.3322462e+02   1.4779182e+02   4.8534847e+02   3.4865455e+02   2.4670945e+02   1.0156082e+03   6.5121407e+02   2.9575545e+02   1.9182138e+02   2.7710909e+01  -2.7786909e+00   2.9382091e+02   2.2756705e+02   1.5950455e+02   5.1469691e+02   3.1512909e+02   4.9300604e+02   1.7566364e+02   4.2657964e+02   3.7160727e+02   3.5843142e+02   1.0954364e+02   3.2171833e+02   2.3216727e+02   4.7920753e+02   2.1314091e+02   4.8415600e+02   2.0826091e+02   3.0750731e+02   1.3928455e+02   3.8790724e+02   2.0233000e+02   3.5828360e+02   4.7979909e+02   2.3096062e+02   1.3261364e+02   3.0406273e+02   2.7547909e+02   1.9692895e+02   2.4600545e+02   3.5157865e+02   8.3675455e+01   1.5166596e+02   3.0426818e+02   3.2221582e+02   1.9610000e+02   2.0729018e+02   1.7894636e+02   3.5897793e+02   1.6922455e+02   2.3083749e+02  -5.2809091e+00   2.1579884e+02   2.5734545e+01  -5.9960364e+00   1.0190273e+02   2.2389869e+02   3.6231455e+02   5.6756847e+02   1.7714182e+02   3.4155865e+02   2.4705091e+02   4.9795411e+02   1.7659636e+02   4.4043865e+02   1.7335091e+02   3.5334284e+02   1.7461727e+02   4.4739516e+02   2.2146727e+02   4.1534989e+02   1.8597273e+02   3.6181582e+02   2.5936636e+02   4.5582342e+02   1.8813091e+02   4.2467498e+02   2.0371455e+02   4.2534829e+02   1.4757182e+02   3.6951062e+02   2.7147727e+02   3.9950364e+02   2.0887636e+02   2.6279080e+02   2.2693000e+02   4.5024287e+02   8.6215909e+02   4.3441818e+01   2.6396818e+02   1.7763255e+02   1.3886636e+02   2.1868796e+02   3.9749273e+02   1.5651785e+02   2.2850545e+02   3.9269229e+02   1.9394000e+02   2.5452298e+02   4.2129727e+02   7.3244400e+01   1.6567273e+02   3.3469618e+02   1.9450636e+02   1.9415131e+02   2.5580818e+02   1.8830898e+02   1.1696636e+02   2.7243451e+02   1.3606455e+02   3.1916575e+02   1.4988000e+02   3.0540960e+02   1.7242000e+02   1.5296913e+02   1.3244000e+02   1.6414116e+02   5.4996364e+01   1.4633484e+02   1.3917000e+02   1.6834276e+02   1.5744455e+02   2.5914989e+02   1.7017455e+02   1.3056785e+02   8.7559091e+01   1.4165800e+02   3.1854182e+02   8.8721091e+00   1.8229636e+02   1.5118175e+02   1.2877091e+02   3.6452560e+02   5.1314091e+02   1.3980545e+01   3.9519273e+02  -9.9990545e+00   1.3834727e+02   2.6244767e+02   4.1413818e+02   8.5829855e+01   2.0395091e+02   2.9683847e+02   6.3979909e+02  -1.5993018e+01   5.5657909e+02  -8.2172364e+00   1.9391818e+02   2.1889382e+02   6.0492273e+02   1.5616364e+00   3.8920636e+02  -1.5267418e+01   6.1966364e+02  -2.8576727e+01   1.4395182e+02   2.7312113e+02   1.2431636e+02   1.1526509e+01   5.2991818e+01  -1.3876618e+01   1.2207545e+02   2.3163124e+02   1.4492364e+02   1.8955247e+02   6.3867273e+01   6.3766073e+01   5.5173636e+01   2.0346611e+02   5.5060909e+01   1.1304058e+02
   2.9639000e+02   1.8641880e+02   1.3597909e+02   4.3658531e+02   1.1934182e+02   2.6963084e+02   1.9253818e+02   4.5876695e+02   1.8005909e+02   5.2852527e+02   3.1891818e+02   4.4870109e+02   1.9568818e+02   5.5547949e+02   2.3031909e+02   3.9720356e+02   3.3869909e+02   2.3418771e+02   2.4213000e+02   5.1108596e+02   5.9162273e+02   1.2179655e+02   4.0508000e+02   2.7589360e+02   8.0144545e+01   4.4398662e+02   2.1490909e+01   3.1141636e+01   1.4921455e+02   2.2886738e+02   4.0327000e+02   7.0169309e+01   2.0171364e+02   2.7625836e+02   1.4571727e+02   2.7771535e+02   2.3959545e+02   3.5455145e+02   2.2341455e+02   3.7454138e+02   1.2647273e+02   1.5630400e+02   1.5708818e+02   1.8482295e+02   1.3242091e+02   1.6213996e+02   1.0063818e+02   1.8267258e+02   1.2512364e+02   2.0409920e+02   8.9064545e+01   1.2042575e+02   2.1425636e+02   3.9313495e+02   2.2378455e+02   3.4135451e+02   1.4563455e+02   4.1847742e+02   7.4088636e+02   4.3297273e+01   2.0145273e+02   3.3770833e+02   4.8655727e+02   6.6198633e+02   3.3239091e+01   2.3675418e+01   1.8885273e+02   4.6706905e+02   1.6498636e+02   3.9186109e+02   2.6909636e+02   2.4306138e+02   5.0049545e+02   2.2941491e+02   2.0433364e+02   4.5729331e+02   2.8292182e+02   5.1723989e+02   1.6021000e+02   4.2601956e+02   2.7527818e+02   3.7861593e+02   1.7875455e+02   4.0192873e+02   1.5687545e+02   4.2230451e+02   2.1574909e+02   3.8999371e+02   1.7298818e+02   2.7787276e+02   3.3338455e+02   1.5694015e+02   1.8259636e+02   4.1040138e+02   1.9392455e+02   3.5482876e+02   1.7382727e+01   2.4063927e+01   8.4760909e+01   1.5393822e+02   1.0907273e+02   2.1086782e+02   1.0935545e+02   1.5676793e+02   1.6087182e+02   2.8979844e+02   3.6414636e+02   3.1109193e+02   2.4046000e+02   3.7347865e+02   2.1143455e+02   3.3936160e+02   2.1179455e+02   4.4429189e+02   2.0537727e+02   3.9052800e+02   2.6297727e+02   5.4465545e+02   1.8818091e+02   5.3462280e+02   5.1643636e+01   3.0657818e+00   3.5605455e+02   6.0814927e+02   1.3457000e+02   2.9788531e+02   2.2377273e+02   3.9444273e+02   2.5437000e+02   3.8287585e+02   3.4826545e+02   2.1361513e+02   2.1776455e+02   4.2387884e+02   7.5409636e+02   5.5041382e+01   1.8795727e+02   4.2337433e+02   1.7966727e+02   4.2326753e+02   3.6511636e+02   4.7311978e+02   3.1484636e+02   4.3342229e+02   3.1743545e+02   9.9256982e+01   7.9472727e+00   2.5498764e+01   2.8102455e+02   3.1694440e+02   1.0607273e+02   2.8690964e+02   2.2714636e+02   3.5360102e+02   2.4802818e+02   3.9526229e+02   1.6381818e+02   4.2353818e+02   4.2534182e+02   3.0649265e+02   2.6338000e+02   4.1921869e+02   2.2815000e+02   2.7996891e+02   1.9525273e+02   3.9093615e+02   2.5644909e+02   2.6759407e+02   1.9162091e+02   3.8390124e+02   1.4767727e+02   4.1162400e+02   2.4668364e+02   4.9315531e+02   1.6292636e+02   2.5367225e+02   1.4516727e+02   2.2774116e+02   9.4913636e+01   2.6374509e+02   4.2075727e+02   2.3252396e+02   1.6862545e+02   2.3485451e+02   1.4187455e+02   3.2155367e+02   1.7518818e+02   2.7696495e+02   1.4851636e+02   2.3452051e+02   8.4675455e+01   1.4936778e+02   1.2313455e+02   2.1182833e+02   9.9764545e+01   1.4562793e+02   1.5086273e+02   1.4578644e+02   1.0398455e+02   1.7882851e+02   2.3551455e+02   2.5245338e+02   4.3240818e+02   2.6064553e+02   6.2043818e+02   3.3088582e+01   2.4635091e+02   2.2427102e+02   1.7667182e+02   5.2147807e+02   4.0765455e+02   3.0642945e+02   1.0983882e+03   6.3292167e+02   2.4398545e+02   2.1452298e+02   1.5270909e+01   1.7436509e+01   2.7004091e+02   3.0346945e+02   1.8239455e+02   5.1775571e+02   3.1434909e+02   4.1283844e+02   1.9277364e+02   3.9944084e+02   2.2160727e+02   4.6265142e+02   1.1643364e+02   4.0050713e+02   2.5816727e+02   5.0645753e+02   2.2547091e+02   5.1239960e+02   1.7971091e+02   4.4324131e+02   1.4072455e+02   3.9035204e+02   1.6233000e+02   4.0071360e+02   5.7334909e+02   2.7458662e+02   1.1950364e+02   3.5922153e+02   2.3647909e+02   1.7671895e+02   2.6445545e+02   3.3166265e+02   4.0675455e+01  -4.4440364e+00   3.1737818e+02   3.0005702e+02   2.0988000e+02   2.3129778e+02   1.6494636e+02   4.9076793e+02   1.9922455e+02   1.8054749e+02   4.4719091e+01   2.2390884e+02   2.9624545e+01  -6.8672364e+00   1.1056273e+02   2.0331589e+02   4.0409455e+02   4.7700607e+02   1.3770182e+02   3.7804385e+02   2.4738091e+02   4.5514771e+02   1.6214636e+02   4.5792465e+02   1.7191091e+02   3.8123804e+02   1.7461727e+02   4.8206516e+02   2.6346727e+02   4.2375989e+02   1.7952273e+02   4.0767182e+02   2.4380636e+02   5.2440822e+02   1.7469091e+02   4.0986018e+02   1.7849455e+02   3.5614589e+02   1.9769182e+02   3.6817102e+02   3.0302727e+02   4.3797964e+02   1.9754636e+02   2.6314720e+02   2.4615000e+02   3.5903527e+02   8.0237909e+02   6.4334218e+01   2.3818818e+02   2.1358495e+02   1.6886636e+02   2.2273796e+02   3.8683273e+02   1.8403065e+02   2.3705545e+02   3.7944829e+02   1.6250000e+02   2.1903818e+02   4.2340727e+02   6.5635600e+01   1.1267273e+02   2.7882618e+02   1.5950636e+02   1.7217131e+02   2.5547818e+02   1.7411538e+02   1.4207636e+02   2.8908571e+02   1.3672455e+02   2.9333295e+02   1.1277000e+02   2.4848840e+02   2.0809000e+02   1.5356553e+02   1.8289000e+02   1.5721516e+02   1.1521636e+02   1.8896724e+02   1.2139000e+02   2.3543516e+02   1.5466455e+02   2.2393229e+02   1.8439455e+02   2.4110025e+02   8.2669091e+01   1.4449920e+02   5.1165182e+02  -1.4906691e+01   2.3273636e+02   1.7492655e+02   1.4332091e+02   3.9881160e+02   4.9759091e+02   2.4444545e+01   4.2241273e+02   9.1533455e+00   1.6000727e+02   2.3838487e+02   3.8969818e+02   1.3989505e+02   1.0928091e+02   3.5141207e+02   5.8090909e+02  -8.2818182e+00   3.9235909e+02  -1.3629636e+01   1.6347818e+02   3.0743902e+02   6.3414273e+02   1.4664036e+01   3.8009636e+02   1.6681382e+01   6.0233364e+02   1.2029673e+01   1.3262182e+02   2.7891753e+02   1.2442636e+02  -3.0322909e+00   6.8881818e+01  -1.7078182e+00   1.6963545e+02   2.4115644e+02   1.2558364e+02   2.3543967e+02   6.4647273e+01   1.1393367e+02   1.2305364e+02   1.6625571e+02   5.2730909e+01   9.2336982e+01
   3.0917000e+02   2.2461640e+02   1.8819909e+02   4.0307771e+02   1.1645182e+02   3.2931204e+02   1.8286818e+02   4.2521055e+02   1.8461909e+02   4.9960047e+02   4.1469818e+02   4.6569869e+02   1.6746818e+02   4.7162709e+02   2.6765909e+02   4.4032636e+02   2.3624909e+02   2.6205371e+02   2.1280000e+02   5.4809236e+02   6.6362273e+02   1.2325655e+02   3.8042000e+02   2.7464640e+02   1.2636455e+02   3.9039902e+02   3.5490909e+01   1.2021636e+01   1.6410455e+02   2.6901618e+02   3.8627000e+02   9.5309309e+01   2.1021364e+02   2.9070836e+02   1.2404727e+02   2.6266895e+02   2.1037545e+02   2.9577905e+02   2.0827455e+02   3.1518258e+02   1.1647273e+02   1.7843400e+02   1.4319818e+02   2.4471415e+02   1.1131091e+02   1.8349876e+02   1.0141818e+02   1.7617018e+02   1.1845364e+02   2.1052280e+02   1.2617455e+02   1.0945695e+02   2.1047636e+02   3.5421735e+02   2.8467455e+02   3.4092331e+02   1.5919455e+02   4.5028262e+02   6.8677636e+02   7.1516073e+01   1.6667273e+02   5.2116073e+02   5.3833727e+02   6.5084393e+02   6.3469091e+01   7.7257018e+01   1.6707273e+02   4.2148145e+02   1.9236636e+02   4.3954069e+02   2.9143636e+02   2.9693418e+02   4.9571545e+02   2.1879731e+02   1.8089364e+02   4.3405851e+02   2.5692182e+02   5.2753989e+02   1.7899000e+02   3.7651716e+02   2.7227818e+02   3.7763593e+02   1.9409455e+02   2.8681153e+02   1.5010545e+02   4.0006611e+02   1.9685909e+02   3.8283491e+02   2.0076818e+02   2.6976036e+02   3.7127455e+02   1.8324895e+02   1.5903636e+02   3.5750618e+02   1.7904455e+02   3.7601916e+02   4.5162727e+01   9.1715273e+00   8.8530909e+01   1.7585662e+02   1.1107273e+02   2.1937782e+02   1.0479545e+02   1.6457273e+02   1.9831182e+02   3.2202324e+02   4.2526636e+02   3.5575233e+02   1.8746000e+02   5.1082865e+02   2.1410455e+02   3.2369800e+02   2.4257455e+02   4.4826949e+02   2.0092727e+02   3.5399400e+02   2.7586727e+02   5.4551425e+02   2.4852091e+02   4.6323560e+02   5.0533636e+01   4.7384582e+01   3.2982455e+02   6.1580767e+02   1.4768000e+02   3.0438651e+02   1.9832273e+02   3.6769873e+02   3.0082000e+02   3.1970985e+02   4.2315545e+02   1.5917393e+02   3.2332455e+02   2.7366404e+02   7.6721636e+02   6.0991782e+01   1.7940727e+02   5.1883833e+02   1.9766727e+02   4.3960753e+02   3.4489636e+02   4.9707738e+02   4.7684636e+02   2.9934229e+02   3.7254545e+02   1.3662818e+02   4.4287273e+01   3.2481564e+01   2.8213455e+02   3.1763560e+02   7.8962727e+01   3.7929844e+02   2.1170636e+02   2.6605622e+02   2.0791818e+02   4.2947109e+02   1.9025818e+02   4.1642298e+02   4.7434182e+02   3.1035265e+02   2.3172000e+02   4.1953149e+02   1.7749000e+02   4.0491171e+02   2.1803273e+02   4.2978375e+02   1.9588909e+02   2.5843887e+02   1.5718091e+02   3.8099644e+02   1.6689727e+02   3.8463640e+02   2.1457364e+02   4.1516411e+02   1.2837636e+02   2.5554625e+02   1.5594727e+02   3.4176876e+02   1.4279364e+02   2.7957469e+02   4.7919727e+02   1.9284876e+02   1.6706545e+02   2.5186931e+02   1.4742455e+02   3.1833967e+02   2.1618818e+02   2.4979495e+02   1.3240636e+02   2.6414931e+02   8.3565455e+01   1.8000658e+02   1.2913455e+02   1.5845833e+02   9.2544545e+01   1.9275553e+02   1.0508273e+02   1.5822884e+02   8.1984545e+01   1.5314851e+02   2.9318455e+02   1.9049978e+02   3.6217818e+02   2.5582393e+02   5.6176818e+02   5.2562182e+01   1.9124091e+02   5.4056982e+02   2.3767182e+02   5.2893807e+02   3.7043455e+02   3.0929705e+02   1.1119382e+03   7.0506767e+02   2.5909545e+02   1.7231418e+02   5.3160909e+01   1.4955309e+01   2.0226091e+02   3.6422185e+02   1.7261455e+02   4.4286811e+02   3.1601909e+02   3.5915484e+02   1.7177364e+02   4.2134084e+02   2.4382727e+02   4.8876382e+02   1.4121364e+02   3.6352473e+02   2.7504727e+02   5.2655713e+02   2.3136091e+02   4.0425840e+02   2.1937091e+02   4.0539851e+02   1.6961455e+02   4.3904084e+02   1.9611000e+02   4.5767120e+02   4.8079909e+02   2.1577062e+02   1.0461364e+02   2.6352273e+02   2.3391909e+02   2.1759375e+02   1.9134545e+02   3.3740145e+02   2.0235455e+01  -4.3688364e+00   2.9871818e+02   3.2742982e+02   1.6021000e+02   3.5238138e+02   1.3094636e+02   4.0059793e+02   1.5422455e+02   2.7769749e+02  -3.3909091e+00   2.6764764e+02   1.4514545e+01  -1.5328436e+01   1.0501273e+02   2.0131989e+02   3.9664455e+02   5.4893207e+02   1.8903182e+02   3.2571745e+02   2.4872091e+02   4.3904051e+02   1.7048636e+02   4.5758745e+02   1.6580091e+02   3.3783684e+02   1.8005727e+02   5.1973996e+02   3.5546727e+02   4.9650989e+02   1.7663273e+02   4.0745302e+02   2.4425636e+02   5.0926222e+02   1.7058091e+02   3.7618898e+02   1.9705455e+02   2.9644109e+02   2.2269182e+02   4.4894102e+02   3.1358727e+02   4.7524484e+02   2.0221636e+02   2.9155360e+02   2.7626000e+02   3.9195647e+02   7.8193909e+02   3.7639418e+01   2.2918818e+02   3.6007495e+02   1.6953636e+02   1.7756436e+02   3.7871273e+02   1.5324025e+02   2.7994545e+02   3.6823709e+02   2.1550000e+02   2.6290818e+02   4.6929727e+02   9.2964400e+01   1.4079273e+02   3.0879658e+02   2.2461636e+02   2.0707251e+02   2.6447818e+02   1.5739538e+02   1.3630636e+02   3.0599731e+02   1.4739455e+02   3.1925935e+02   1.3210000e+02   2.8850200e+02   1.7131000e+02   1.8850793e+02   2.0644000e+02   1.9666116e+02   9.0336364e+01   1.4639764e+02   1.0062000e+02   1.2275676e+02   1.2344455e+02   3.0164989e+02   1.6117455e+02   1.9617785e+02   7.9559091e+01   1.6140800e+02   4.8832182e+02  -1.8202909e+00   1.8729636e+02   1.7801175e+02   1.7154091e+02   3.3232400e+02   4.1303091e+02   9.4293455e+00   3.9263273e+02  -9.4642545e+00   1.8389727e+02   1.6080367e+02   3.9647818e+02   1.0946265e+02   2.2251091e+02   2.2668367e+02   6.2468909e+02  -4.1454218e+01   2.9579909e+02   9.7651636e+00   1.9602818e+02   2.8194502e+02   6.3881273e+02   2.2904364e+00   3.8231636e+02  -2.0716218e+01   6.3188364e+02  -7.6643273e+00   1.8262182e+02   2.3846753e+02   5.2866364e+01  -1.3307491e+01   6.9991818e+01   1.7653382e+01   1.2496545e+02   2.6528004e+02   1.5536364e+02   1.9316727e+02   6.5087273e+01   6.6778473e+01   9.3833636e+01   1.5604331e+02   7.4950909e+01   1.4988938e+02
   2.7728000e+02   1.9572760e+02   1.5897909e+02   3.5618531e+02   8.6671818e+01   2.6469444e+02   1.6419818e+02   4.2748415e+02   2.0483909e+02   5.4687287e+02   4.6136818e+02   4.4785509e+02   1.4190818e+02   4.0111189e+02   3.1098909e+02   4.1652996e+02   2.6836909e+02   3.0403411e+02   1.7235000e+02   5.0444836e+02   6.1462273e+02   1.6350655e+02   3.8442000e+02   2.3810640e+02   1.0347455e+02   3.5989022e+02   3.9380909e+01  -1.1289564e+01   1.6576455e+02   2.0677338e+02   4.2061000e+02   4.0232109e+01   2.0746364e+02   3.3479836e+02   1.2749727e+02   3.0006295e+02   2.5126545e+02   2.6850785e+02   1.8655455e+02   2.9506018e+02   9.5142727e+01   2.2948040e+02   1.2842818e+02   2.5667575e+02   1.2053091e+02   1.7532116e+02   1.0552818e+02   1.3206138e+02   1.2034364e+02   1.8526160e+02   8.9284545e+01   1.4707815e+02   1.5758636e+02   4.0255855e+02   2.7234455e+02   2.7568971e+02   1.4163455e+02   4.3946742e+02   7.6455636e+02   8.9843673e+01   1.4956273e+02   4.1630953e+02   4.8244727e+02   6.0497513e+02   7.0349091e+01   2.3048662e+02   1.5285273e+02   3.7083905e+02   1.4098636e+02   4.4378109e+02   3.0009636e+02   3.0135138e+02   4.6516545e+02   2.4402131e+02   2.2133364e+02   4.2048331e+02   2.6136182e+02   5.0651469e+02   1.8721000e+02   3.6652956e+02   2.5772818e+02   3.9623993e+02   1.9375455e+02   4.0706873e+02   2.0676545e+02   5.1176331e+02   1.9007909e+02   3.3537731e+02   2.0565818e+02   2.8725916e+02   3.6116455e+02   2.0138775e+02   1.2114636e+02   3.8642738e+02   1.7648455e+02   3.6300396e+02   1.4832727e+01   3.4377927e+01   9.9760909e+01   1.7973822e+02   1.2896273e+02   1.2527662e+02   1.1112545e+02   2.1673633e+02   2.1631182e+02   3.1347324e+02   3.4259636e+02   2.1459593e+02   2.3557000e+02   5.0264985e+02   2.0810455e+02   3.4650800e+02   2.9135455e+02   4.9447709e+02   1.9626727e+02   4.1792680e+02   2.3764727e+02   4.8613185e+02   2.2485091e+02   4.8101920e+02   6.6983636e+01   2.6618582e+01   3.4094455e+02   5.6291807e+02   1.3968000e+02   3.8058651e+02   1.8354273e+02   2.6955113e+02   3.4060000e+02   4.2486745e+02   3.6492545e+02   2.0328233e+02   3.1376455e+02   3.3242884e+02   6.3009636e+02   2.5071382e+01   1.8051727e+02   4.8230953e+02   1.9566727e+02   4.1943753e+02   3.7022636e+02   4.5894098e+02   4.0040636e+02   4.0623749e+02   3.8887545e+02   1.4177178e+02   2.2167273e+01   1.4471164e+01   2.8279455e+02   2.6391280e+02   1.0851273e+02   3.6037444e+02   2.0203636e+02   3.4382982e+02   2.2458818e+02   5.4235749e+02   1.8348818e+02   4.2607458e+02   4.4212182e+02   2.9738025e+02   2.6505000e+02   2.2030509e+02   2.4360000e+02   4.2173291e+02   1.5025273e+02   4.9331615e+02   2.3221909e+02   2.5042247e+02   1.4874091e+02   3.4955164e+02   1.2867727e+02   3.2558400e+02   2.3824364e+02   4.6783051e+02   1.6559636e+02   2.0189865e+02   1.1505727e+02   3.0614996e+02   1.0935364e+02   2.9235989e+02   3.9775727e+02   2.3102396e+02   1.4295545e+02   2.3190811e+02   1.2020455e+02   2.8728727e+02   1.9685818e+02   2.9467135e+02   1.1151636e+02   3.3637051e+02   7.6125455e+01   1.5272178e+02   1.1246455e+02   2.0846193e+02   9.4214545e+01   1.5451193e+02   1.0630273e+02   1.0891124e+02   1.1309455e+02   1.7687971e+02   2.1751455e+02   1.7233338e+02   3.6673818e+02   2.6645913e+02   5.4931818e+02   3.7228182e+01   1.9613091e+02   4.7217862e+02   1.8079182e+02   5.2159847e+02   3.7454455e+02   2.7063825e+02   1.0310482e+03   6.9986887e+02   2.3653545e+02   2.2800898e+02   4.0380909e+01  -7.9229091e-01   2.7426091e+02   2.9424185e+02   1.5228455e+02   4.3549451e+02   2.9323909e+02   4.6475724e+02   2.1255364e+02   4.4540844e+02   2.8015727e+02   4.4608742e+02   1.5321364e+02   4.0011473e+02   2.5916727e+02   5.1082753e+02   2.2025091e+02   4.4981720e+02   1.9715091e+02   3.5884611e+02   1.3072455e+02   4.1692204e+02   1.3356000e+02   3.5678520e+02   5.2734909e+02   2.2782662e+02   1.3395364e+02   3.2695553e+02   2.3335909e+02   1.9151855e+02   2.2000545e+02   3.8610865e+02   3.1235455e+01   6.3111636e+00   2.2560818e+02   3.9416862e+02   1.5588000e+02   2.7772778e+02   1.8794636e+02   4.1914793e+02   1.4500455e+02   2.2532509e+02  -2.2950909e+01   2.3199244e+02   1.4734545e+01  -1.6226036e+01   1.2023273e+02   2.2499229e+02   3.4098455e+02   4.8716487e+02   1.6125182e+02   4.0326985e+02   2.2683091e+02   4.4368171e+02   1.6837636e+02   4.5675625e+02   2.0135091e+02   3.6421284e+02   1.7005727e+02   5.1986996e+02   2.6235727e+02   4.7140869e+02   2.0486273e+02   4.5630462e+02   2.0969636e+02   4.1379702e+02   1.6280091e+02   3.6170138e+02   2.1738455e+02   4.8992469e+02   2.4546182e+02   4.0845942e+02   2.8336727e+02   4.7922244e+02   1.8309636e+02   2.2352320e+02   2.3371000e+02   4.5248047e+02   8.2182909e+02   8.0778218e+01   2.0030818e+02   2.5716535e+02   1.4075636e+02   1.8686676e+02   3.7449273e+02   2.1068785e+02   2.4750545e+02   3.8272229e+02   1.4194000e+02   2.7513298e+02   5.2795727e+02   7.6931600e+01   1.6367273e+02   3.0441618e+02   1.7372636e+02   2.3281371e+02   2.3747818e+02   1.8688538e+02   1.2919636e+02   2.5400611e+02   1.7061455e+02   2.7296175e+02   8.7430000e+01   2.8396560e+02   1.7854000e+02   1.1414953e+02   1.6300000e+02   1.4925636e+02   7.0556364e+01   1.7920004e+02   1.2751000e+02   1.6782556e+02   1.2311455e+02   2.3167629e+02   1.6550455e+02   2.1250145e+02   1.0699909e+02   1.5999280e+02   4.6877182e+02  -2.2146291e+01   1.6173636e+02   1.6949655e+02   1.5910091e+02   3.3254920e+02   4.8247091e+02   7.8741455e+00   4.3897273e+02   3.0828545e+01   1.7267727e+02   1.6192127e+02   4.3236818e+02   1.5404145e+02   2.4851091e+02   2.8871367e+02   6.4890909e+02  -9.3918182e+00   4.5435909e+02   8.0803636e+00   1.7969818e+02   3.1825142e+02   6.1481273e+02   1.4990436e+01   3.6675636e+02  -1.0691418e+01   5.8722364e+02   2.9798473e+01   1.4450182e+02   2.8440713e+02   1.4253636e+02   2.1628909e+01   4.6651818e+01  -2.6929418e+01   1.3174545e+02   2.3096764e+02   1.6780364e+02   2.1295207e+02   6.4647273e+01   9.1813673e+01   7.7833636e+01   1.8620331e+02   6.7280909e+01   1.2384298e+02
   2.9562000e+02   2.3748040e+02   1.4775909e+02   4.0520291e+02   1.0590182e+02   2.5637604e+02   1.6675818e+02   4.7760935e+02   2.2816909e+02   4.7234647e+02   4.3213818e+02   3.9186349e+02   1.7412818e+02   4.7353429e+02   2.4398909e+02   4.3776996e+02   3.2636909e+02   3.0361411e+02   2.2102000e+02   5.0055476e+02   5.8562273e+02   8.4716545e+01   4.0642000e+02   2.5267640e+02   1.3458455e+02   4.2040142e+02   5.5380909e+01   5.2430436e+01   1.2454455e+02   1.9740098e+02   4.2916000e+02   9.6768109e+01   1.9621364e+02   2.9782836e+02   1.4638727e+02   2.9099175e+02   2.2548545e+02   2.9235025e+02   1.9713455e+02   3.9778378e+02   8.8032727e+01   2.2182920e+02   1.3153818e+02   2.1409695e+02   1.1109091e+02   1.2718636e+02   8.9968182e+01   1.5208618e+02   1.2901364e+02   1.4600800e+02   1.0828455e+02   7.6558145e+01   2.5036636e+02   3.0646615e+02   3.0734455e+02   1.8421971e+02   1.7152455e+02   4.1596622e+02   7.6599636e+02   5.8398473e+01   1.4290273e+02   4.0195233e+02   5.3566727e+02   5.9771753e+02   7.3799091e+01   4.3870618e+01   1.9296273e+02   3.8397025e+02   1.6761636e+02   4.0340069e+02   2.7487636e+02   2.6025898e+02   4.7393545e+02   2.2975971e+02   2.0633364e+02   4.3057331e+02   2.4114182e+02   4.6647229e+02   1.4054000e+02   3.7681316e+02   2.3227818e+02   4.1260593e+02   2.1275455e+02   3.7754873e+02   1.7576545e+02   4.7113331e+02   2.0729909e+02   4.0521971e+02   1.9465818e+02   2.5435916e+02   3.4716455e+02   1.6117775e+02   1.8448636e+02   3.3914018e+02   1.9270455e+02   3.2014636e+02   2.5832727e+01   2.3607927e+01   1.2120091e+02   1.2591302e+02   1.3462273e+02   2.2360382e+02   1.0401545e+02   1.7741513e+02   1.7031182e+02   2.7393324e+02   5.1270636e+02   3.7931713e+02   2.4301000e+02   4.6272465e+02   1.5754455e+02   3.7167280e+02   2.6757455e+02   4.2271949e+02   1.6248727e+02   3.3562920e+02   2.8275727e+02   6.2452305e+02   2.2207091e+02   5.7935160e+02   7.2983636e+01   2.3808582e+01   3.2194455e+02   6.1887807e+02   1.8623000e+02   4.1475251e+02   2.5632273e+02   4.5938873e+02   2.8371000e+02   4.1452865e+02   3.9237545e+02   2.0875633e+02   2.5965455e+02   4.1241764e+02   7.8321636e+02   6.1151782e+01   2.2329727e+02   4.6943713e+02   2.0955727e+02   4.2176633e+02   3.7578636e+02   4.7293618e+02   3.3284636e+02   4.5575229e+02   3.8654545e+02   1.1995818e+02   1.8397273e+01  -5.1172364e+00   2.5413455e+02   3.1420560e+02   9.5072727e+01   2.7678964e+02   2.2048636e+02   3.6246382e+02   1.9258818e+02   4.7969749e+02   1.8270818e+02   3.7458698e+02   3.9768182e+02   3.0526545e+02   2.6961000e+02   7.8830291e+01   2.9960000e+02   2.4903291e+02   2.2292273e+02   4.7750255e+02   3.0877909e+02   2.8985767e+02   1.4974091e+02   4.3325164e+02   1.6711727e+02   4.0339880e+02   2.3424364e+02   5.0026051e+02   1.6259636e+02   2.3502865e+02   1.0939727e+02   2.4460276e+02   1.4502364e+02   3.0850629e+02   4.4630727e+02   2.5980996e+02   1.6329545e+02   2.6095091e+02   1.1798455e+02   2.8546487e+02   2.0896818e+02   2.1870255e+02   1.4340636e+02   2.8659931e+02   1.0478545e+02   1.7353898e+02   1.7046455e+02   1.3904193e+02   1.1132455e+02   1.8070313e+02   1.2752273e+02   1.2332364e+02   1.1642455e+02   1.5739331e+02   2.3273455e+02   1.9122578e+02   3.9773818e+02   3.5997913e+02   5.8431818e+02   4.7868182e+01   2.1735091e+02   4.5148102e+02   1.4634182e+02   4.5535447e+02   4.3187455e+02   3.0327185e+02   1.0787182e+03   6.5461527e+02   2.4198545e+02   2.5523298e+02   1.9380909e+01   3.1437709e+01   2.0970091e+02   3.5151665e+02   1.8683455e+02   4.7073051e+02   3.5201909e+02   4.8282484e+02   2.1344364e+02   4.3378724e+02   2.9849727e+02   5.5962022e+02   1.2299364e+02   3.9353233e+02   2.3982727e+02   4.5903473e+02   2.1070091e+02   4.3824120e+02   2.3804091e+02   3.9690491e+02   1.6328455e+02   3.4109724e+02   1.7956000e+02   3.2655520e+02   4.3934909e+02   2.1197662e+02   1.6472364e+02   3.4904393e+02   2.7947909e+02   2.2649895e+02   2.2623545e+02   4.1016025e+02   4.0235455e+01   3.9211636e+00   2.7782818e+02   2.9877102e+02   1.1321000e+02   3.0014138e+02   1.6472636e+02   4.9300553e+02   1.6444455e+02   2.8021989e+02   1.4049091e+01   1.4447244e+02   2.7294545e+01  -2.3680836e+01   1.5701273e+02   1.8826989e+02   3.5775455e+02   4.4204327e+02   1.7725182e+02   3.4109985e+02   2.0938091e+02   4.1863771e+02   1.1792636e+02   3.7968225e+02   2.2657091e+02   3.1386524e+02   1.8939727e+02   4.8488276e+02   2.3490727e+02   4.7827469e+02   1.7841273e+02   4.7687062e+02   1.6791636e+02   4.2991942e+02   1.2735091e+02   3.4286738e+02   1.9705455e+02   3.9355109e+02   1.5646182e+02   4.4646942e+02   2.6769727e+02   4.5302604e+02   1.9698636e+02   2.1197200e+02   2.4360000e+02   4.3145927e+02   7.2837909e+02   6.4254218e+01   1.2418818e+02   3.6470495e+02   1.8353636e+02   1.9967436e+02   4.1771273e+02   2.1456025e+02   2.2872545e+02   4.0233469e+02   1.5250000e+02   2.6950818e+02   4.2495727e+02   6.3171600e+01   1.4412273e+02   3.4342018e+02   1.6750636e+02   2.0797131e+02   2.3180818e+02   1.7845898e+02   1.4119636e+02   2.5226611e+02   1.1117455e+02   2.9171695e+02   1.6321000e+02   2.3634320e+02   1.2220000e+02   1.4287673e+02   1.0356000e+02   1.5889156e+02   9.1886364e+01   1.5149364e+02   1.1839000e+02   1.5322516e+02   1.0089455e+02   2.3089389e+02   1.8650455e+02   2.0504145e+02   6.9889091e+01   1.6918160e+02   5.0399182e+02   4.0361091e+00   2.5740636e+02   1.4940295e+02   1.8610091e+02   3.6204920e+02   5.2847091e+02   1.1941455e+00   4.4663273e+02   1.3105745e+01   1.7134727e+02   1.9035767e+02   4.2647818e+02   1.0951265e+02   1.9128091e+02   2.8096207e+02   6.1101909e+02  -1.0470618e+01   4.8079909e+02  -1.6374836e+01   1.8713818e+02   3.5632622e+02   6.2603273e+02  -3.4671636e+00   3.2153636e+02  -3.8538182e+00   5.7111364e+02   7.0872727e+00   1.4239182e+02   2.8857593e+02   1.2797636e+02  -2.6206291e+01   3.7431818e+01   3.8081818e+00   1.4652545e+02   2.5389524e+02   1.7003364e+02   1.7921367e+02   6.7647273e+01   9.6573673e+01   1.1405364e+02   1.3786571e+02   7.0390909e+01   8.7704182e+01
   2.9995000e+02   1.6713400e+02   1.7797909e+02   3.9355531e+02   9.4561818e+01   2.3283324e+02   1.7842818e+02   4.7456575e+02   1.7461909e+02   5.7318047e+02   3.7213818e+02   4.0099349e+02   1.6168818e+02   4.4385949e+02   2.2143909e+02   4.4591396e+02   2.5402909e+02   2.7796131e+02   2.1291000e+02   4.5197356e+02   5.5651273e+02   1.2326535e+02   4.2208000e+02   3.1642360e+02   1.5147455e+02   3.8983022e+02   2.6830909e+01  -2.1065564e+01   1.3676455e+02   2.3331338e+02   4.1572000e+02   1.0484331e+02   1.7321364e+02   3.2641836e+02   1.2193727e+02   2.5461775e+02   2.2815545e+02   2.8846665e+02   1.9127455e+02   3.2768258e+02   1.1525273e+02   1.6331160e+02   1.5986818e+02   2.3527055e+02   9.7870909e+01   1.6324396e+02   8.0638182e+01   1.8916258e+02   1.2178364e+02   2.1503640e+02   1.2606455e+02   1.4258575e+02   2.1458636e+02   3.8476855e+02   3.0312455e+02   3.6066731e+02   1.9563455e+02   3.6347742e+02   8.6844636e+02   9.6872473e+01   1.7045273e+02   4.3485833e+02   5.0344727e+02   6.6985513e+02   2.4469091e+01   3.5487018e+01   1.8507273e+02   4.2993145e+02   2.4236636e+02   3.8142069e+02   2.9465636e+02   3.3501658e+02   4.8949545e+02   2.1585491e+02   1.9755364e+02   4.9394571e+02   2.4158182e+02   5.1087709e+02   1.7632000e+02   3.5218076e+02   2.6372818e+02   4.3453993e+02   1.8986455e+02   3.0759993e+02   1.6643545e+02   4.4820971e+02   2.1974909e+02   5.0934371e+02   2.0065818e+02   2.5587916e+02   3.6505455e+02   1.6963655e+02   1.8537636e+02   3.5317898e+02   1.7481455e+02   3.5391756e+02   2.2492727e+01   3.4985127e+01   1.2265091e+02   1.9712702e+02   1.5007273e+02   1.6869782e+02   1.1346545e+02   1.4943913e+02   1.7353182e+02   2.7267564e+02   4.9370636e+02   4.1205713e+02   2.2357000e+02   4.9704985e+02   1.5343455e+02   3.3577160e+02   2.2002455e+02   3.9985349e+02   1.8792727e+02   3.7381400e+02   2.9764727e+02   4.8866185e+02   2.3207091e+02   6.3344160e+02   6.7313636e+01   2.2702182e+01   3.1805455e+02   5.2663927e+02   1.4412000e+02   3.8700131e+02   2.0654273e+02   4.1104113e+02   2.6593000e+02   4.3728105e+02   3.1148545e+02   2.2522753e+02   2.3254455e+02   4.3647644e+02   8.0187636e+02   1.9658982e+01   2.1740727e+02   4.6401833e+02   1.9610727e+02   4.0729233e+02   3.6289636e+02   4.8685738e+02   3.6962636e+02   4.8003989e+02   4.1899545e+02   1.5380218e+02   1.9507273e+01   7.7939636e+00   2.6268455e+02   3.0207160e+02   9.8292727e+01   3.8797204e+02   2.4192636e+02   3.1596862e+02   2.0713818e+02   4.8086349e+02   1.4781818e+02   2.9448818e+02   4.3868182e+02   3.2287545e+02   2.9816000e+02   5.0510629e+02   2.3982000e+02   3.1048531e+02   1.8903273e+02   4.3465375e+02   2.3866909e+02   2.8423647e+02   1.6707091e+02   4.3608524e+02   1.1456727e+02   3.7393280e+02   1.9691364e+02   4.4135691e+02   1.7370636e+02   2.5058985e+02   1.3772727e+02   2.9244636e+02   1.0224364e+02   2.9403869e+02   4.5464727e+02   2.1914276e+02   1.7995545e+02   2.7794811e+02   1.5287455e+02   2.5445367e+02   1.7829818e+02   2.8571615e+02   1.5573636e+02   3.1016291e+02   1.1423545e+02   2.2589298e+02   1.4601455e+02   1.6121793e+02   1.1854455e+02   1.5456553e+02   8.2302727e+01   1.0883124e+02   1.2887455e+02   1.3772731e+02   1.9462455e+02   1.9727458e+02   3.4217818e+02   2.5386393e+02   6.0943818e+02   4.8198582e+01   1.6835091e+02   3.9729102e+02   1.8234182e+02   3.6169447e+02   3.5176455e+02   2.3534065e+02   9.7004818e+02   6.2685887e+02   2.3575545e+02   2.2051138e+02   4.1050909e+01   2.6814109e+01   2.0326091e+02   3.0025185e+02   1.7183455e+02   4.6182051e+02   2.7590909e+02   4.8669364e+02   1.6622364e+02   4.2011484e+02   2.8171727e+02   5.2918262e+02   1.1187364e+02   3.7653193e+02   2.5727727e+02   4.6985873e+02   2.3559091e+02   4.9503000e+02   2.0004091e+02   3.6127491e+02   1.2005455e+02   3.7366564e+02   1.4700000e+02   4.8005000e+02   5.4301909e+02   2.1934302e+02   1.3284364e+02   3.3770433e+02   2.4913909e+02   1.9414615e+02   2.1800545e+02   3.4037865e+02   1.6754545e+00  -3.5440364e+00   2.6071818e+02   2.8624982e+02   2.0888000e+02   3.6548778e+02   1.6739636e+02   4.2201193e+02   1.7677455e+02   2.9412349e+02  -8.6209091e+00   1.9872604e+02   6.2945455e+00  -7.2208364e+00   1.2645273e+02   2.4949469e+02   4.1064455e+02   4.4026207e+02   2.1881182e+02   3.9044505e+02   2.2016091e+02   4.5654531e+02   1.4614636e+02   4.1298465e+02   2.1780091e+02   3.3178684e+02   2.1628727e+02   3.5228156e+02   2.6279727e+02   4.1826349e+02   1.7241273e+02   4.8535062e+02   2.2591636e+02   4.3283942e+02   1.2702091e+02   3.7412378e+02   2.3216455e+02   2.6818229e+02   2.4791182e+02   4.2903342e+02   2.7947727e+02   4.5242364e+02   2.1276636e+02   2.3814960e+02   2.6282000e+02   4.6192167e+02   7.9915909e+02   3.3371818e+01   1.8352818e+02   2.9572775e+02   1.5075636e+02   1.7495676e+02   3.7449273e+02   1.7446785e+02   2.0116545e+02   3.6598949e+02   8.9610000e+01   1.0042938e+02   4.4017727e+02   8.8954000e+01   1.5745273e+02   4.0068378e+02   1.9161636e+02   1.9515251e+02   2.1858818e+02   1.8928658e+02   1.3785636e+02   2.2220331e+02   1.5550455e+02   3.2683055e+02   1.1221000e+02   2.6298320e+02   1.6798000e+02   1.5021433e+02   1.4556000e+02   1.5620156e+02   4.7886364e+01   1.4557364e+02   1.2428000e+02   1.2231396e+02   1.2655455e+02   1.8618109e+02   1.7539455e+02   2.1126025e+02   9.8669091e+01   1.5721920e+02   5.0765182e+02   6.4133091e+00   2.3906636e+02   1.4087015e+02   1.4910091e+02   3.9467920e+02   5.6303091e+02   1.1319345e+01   4.4952273e+02   1.9654545e+01   1.8400727e+02   1.5712487e+02   3.5624818e+02   1.0879105e+02   1.7495091e+02   2.0459847e+02   6.3268909e+02  -1.8314218e+01   5.6790909e+02   1.8106364e+01   2.2391818e+02   2.9115382e+02   6.5169273e+02   7.3700364e+00   4.6775636e+02   2.9668582e+01   5.8044364e+02   1.5340873e+01   1.9106182e+02   2.6157233e+02   8.5536364e+01   7.2989091e+00   1.5541818e+01   1.8993818e+00   1.4563545e+02   2.1007644e+02   1.6980364e+02   1.8590207e+02   2.7087273e+01   6.6048473e+01   8.6173636e+01   1.9120611e+02   7.1620909e+01   1.2615578e+02
   3.1228000e+02   2.3603760e+02   2.1119909e+02   4.0789771e+02   1.1034182e+02   3.2580084e+02   1.4608818e+02   4.7982295e+02   2.1316909e+02   4.8787647e+02   4.4669818e+02   4.2213869e+02   1.4557818e+02   4.4837829e+02   2.4265909e+02   3.8532636e+02   2.8836909e+02   3.2688411e+02   2.5180000e+02   5.4086236e+02   6.9507273e+02   1.4429055e+02   3.9397000e+02   2.7089240e+02   1.2303455e+02   3.5066542e+02   1.0594091e+02   1.0825636e+01   1.6532455e+02   2.8702858e+02   4.2416000e+02   8.2948109e+01   2.1209364e+02   3.0355796e+02   1.5626727e+02   2.2698135e+02   2.7170545e+02   3.2565265e+02   2.1941455e+02   3.1258138e+02   1.3358273e+02   1.5840520e+02   1.6397818e+02   1.8627175e+02   1.3742091e+02   2.1007996e+02   7.0638182e+01   1.7730258e+02   1.4012364e+02   2.2311920e+02   1.0217455e+02   1.5693695e+02   1.9836636e+02   4.3284615e+02   2.7889455e+02   3.3494571e+02   1.3408455e+02   3.5829142e+02   6.9688636e+02   7.2927273e+01   1.4979273e+02   3.9373113e+02   4.7077727e+02   5.9613873e+02   3.3349091e+01   4.4556618e+01   2.1185273e+02   4.2389905e+02   1.9073636e+02   3.6842109e+02   3.3898636e+02   3.0258018e+02   4.8949545e+02   2.3985491e+02   1.8600364e+02   4.8108971e+02   2.6414182e+02   5.1596229e+02   1.9477000e+02   3.5647476e+02   2.7305818e+02   3.3568353e+02   2.1064455e+02   4.4437753e+02   1.9832545e+02   4.3254851e+02   1.8696909e+02   4.2329611e+02   1.4943818e+02   2.6352676e+02   3.6638455e+02   1.8297015e+02   1.5048636e+02   3.3953018e+02   1.6770455e+02   3.5959636e+02   2.3602727e+01   2.1126327e+01   1.4076091e+02   1.2700822e+02   1.1362273e+02   1.8561382e+02   1.1501545e+02   1.5287513e+02   1.8064182e+02   2.9021684e+02   4.8859636e+02   3.8513593e+02   1.6901000e+02   4.5297465e+02   1.7254455e+02   2.9435280e+02   2.0791455e+02   4.3315229e+02   1.9937727e+02   3.7700800e+02   2.9497727e+02   4.8065545e+02   2.6507091e+02   6.7291160e+02   6.8203636e+01   3.8630982e+01   3.3127455e+02   5.1236167e+02   1.4012000e+02   3.3632131e+02   2.0677273e+02   4.1780273e+02   2.9037000e+02   3.9510585e+02   3.2870545e+02   1.5739993e+02   2.5632455e+02   4.7602404e+02   8.2621636e+02   4.9381782e+01   2.0118727e+02   4.2476593e+02   1.6499727e+02   3.4956113e+02   3.9211636e+02   4.8695978e+02   3.3529636e+02   4.9722629e+02   3.2387545e+02   1.1963178e+02   3.0397273e+01  -2.0772364e+00   3.2157455e+02   2.9748040e+02   1.0629273e+02   4.1711204e+02   2.2903636e+02   2.6321982e+02   2.5869818e+02   4.5306869e+02   1.6281818e+02   3.1272818e+02   3.8734182e+02   2.8065265e+02   2.7127000e+02   4.3180749e+02   2.0193000e+02   4.1595651e+02   2.3514273e+02   4.1141495e+02   2.1032909e+02   2.1184367e+02   1.7762091e+02   3.5124124e+02   1.4278727e+02   3.7423520e+02   2.0168364e+02   3.7808531e+02   1.3837636e+02   2.6430625e+02   1.4116727e+02   3.1495116e+02   1.1802364e+02   2.4300629e+02   3.6864727e+02   2.2935276e+02   1.8462545e+02   2.5857451e+02   1.7520455e+02   2.6277727e+02   1.2141818e+02   2.9648655e+02   1.4329636e+02   3.3871811e+02   1.0567545e+02   2.0190778e+02   1.6690455e+02   1.4365673e+02   1.4110455e+02   1.1265073e+02   9.7302727e+01   1.5363124e+02   8.1874545e+01   1.5582731e+02   2.2051455e+02   2.0320338e+02   3.3128818e+02   3.3362513e+02   6.1298818e+02   2.6794582e+01   1.8191091e+02   4.3875622e+02   1.4156182e+02   4.9106687e+02   3.7598455e+02   2.5774305e+02   9.0849818e+02   5.0467287e+02   2.5275545e+02   1.8115138e+02   4.0940909e+01   1.3052909e+01   2.3104091e+02   3.3236945e+02   1.7050455e+02   4.9281691e+02   3.1534909e+02   4.2542844e+02   1.5833364e+02   4.3774604e+02   2.5504727e+02   4.3742622e+02   1.1843364e+02   3.3000713e+02   2.0860727e+02   4.7564233e+02   2.8636091e+02   3.8696840e+02   2.4404091e+02   3.4953491e+02   1.3950455e+02   3.4044964e+02   1.8144000e+02   4.0006480e+02   5.2990909e+02   1.9328182e+02   1.4984364e+02   3.6134433e+02   2.6247909e+02   2.0007895e+02   2.7312545e+02   3.6340905e+02   4.1345455e+01   2.3923636e+00   2.7649818e+02   3.0687742e+02   1.6488000e+02   3.4423778e+02   1.8894636e+02   4.1017793e+02   1.7411455e+02   2.3833629e+02   1.3829091e+01   2.7293004e+02   1.6074545e+01  -2.3453236e+01   1.2401273e+02   2.2845989e+02   4.5509455e+02   4.6414607e+02   1.1736182e+02   3.9578105e+02   2.2161091e+02   4.0854931e+02   1.9114636e+02   4.4116465e+02   1.7713091e+02   3.5893044e+02   2.1672727e+02   4.1802636e+02   2.3568727e+02   4.6932229e+02   1.4774273e+02   3.7587422e+02   2.4269636e+02   5.3015702e+02   1.4791091e+02   3.7511258e+02   2.3993455e+02   2.9656069e+02   1.8113182e+02   3.7537582e+02   2.9047727e+02   4.3687364e+02   2.2598636e+02   2.3365200e+02   2.6515000e+02   4.2184527e+02   7.3282909e+02   5.4118218e+01   2.2341818e+02   3.0231655e+02   1.4642636e+02   1.8108316e+02   3.4505273e+02   2.0215305e+02   2.3383545e+02   3.5681589e+02   5.9720000e+01   1.8930582e+01   4.3051727e+02   2.5846800e+01   1.4990273e+02   3.0095778e+02   1.9972636e+02   1.9939371e+02   2.4769818e+02   1.8573778e+02   1.4107636e+02   2.9105571e+02   1.4094455e+02   3.1699535e+02   1.3088000e+02   2.7070960e+02   2.0220000e+02   1.4803673e+02   1.6778000e+02   1.4675396e+02   9.0556364e+01   1.6338004e+02   1.0584000e+02   1.3444916e+02   1.3411455e+02   2.2968629e+02   1.3828455e+02   2.4055905e+02   1.0788909e+02   1.4381160e+02   5.1777182e+02   1.7373709e+01   2.4440636e+02   1.4177295e+02   1.4099091e+02   3.4710800e+02   4.9081091e+02   4.4369455e+00   4.0597273e+02   3.4358545e+01   1.6123727e+02   2.2205647e+02   4.1958818e+02   1.1250385e+02   2.1984091e+02   1.9967727e+02   6.6346909e+02   2.9223382e+01   5.8123909e+02   3.4699964e+01   1.9336818e+02   3.3593782e+02   6.8125273e+02   1.9335236e+01   4.5120636e+02   1.9332582e+01   5.9500364e+02   1.3616073e+01   1.5973182e+02   3.2507873e+02   1.1575636e+02  -4.7886909e+00   1.7101818e+01  -1.1675418e+01   1.4952545e+02   1.8187524e+02   1.5247364e+02   1.7672847e+02   6.3197273e+01   8.9599673e+01   8.2283636e+01   1.5651731e+02   9.1950909e+01   1.2264938e+02
[truncated: 8,680,316 more chars]
